# Supplementary material for: Positively selected genes in the hoary bat (Lasiurus cinereus) lineage: prominence of thymus expression, immune and metabolic function, and regions of ancient synteny
Source: PeerJ. 2022 Mar 17;10:e13130. doi: 10.7717/peerj.13130 (PMC8934532; doi:10.7717/peerj.13130)
Supplement: Supplemental Information 1 — Round 1 values are for all tested orthogroup alignments whereas Round 2 values are after manual review of initially significant tests. [file peerj-10-13130-s001.ods]

## Sheet: round1
Supplemental File 1: Outcomes of statistical tests.
#9638 perfect orthogroups, 988 imperfect orthogroups.
#Final retained after end-trimming to conserved triplets, minimum 100 codons: 9447
#487 significant at P<0.001 (unadjusted), of which 78 were discarded based on excessive tree length
Orthogroup (set of sequences containing inferred orthologs from each species)	Type (“perfect” is complete and single-copy, “imperfect” contained a single duplicate gene that was trimmed with phylopypruner).	Model 1 likelihood (lnL)	Unlabeled model 2 likelihood (lnL)	Labeled model 2 likelihood (lnL)	Kappa (estimated transition to transversion ratio in alignment)	Tree length of alignment	P-value (labeled vs unlabeled Model 2)	P(aBSREL test of positive selection). Values reported as “0” by the software have been converted to 1.00E-50	Codon length
OG0003390	perfect	-15695.735	-15695.025	-15529.268	4.519	1.815	4.50E-074	1.00E-050	2415
OG0001871	imperfect	-8617.833	-8617.833	-8464.491	2.974	2.249	1.15E-068	1.00E-050	1312
OG0006044	perfect	-3724.282	-3724.282	-3598.494	3.076	9.406	1.18E-056	1.00E-050	404
OG0006486	perfect	-7573.659	-7573.453	-7451.068	3.639	2.564	3.59E-055	1.00E-050	812
OG0010750	perfect	-3036.955	-3036.955	-2924.392	4.884	6.798	6.90E-051	1.00E-050	344
OG0005643	perfect	-3198.477	-3198.477	-3095.430	4.675	7.683	9.77E-047	1.00E-050	434
OG0008143	perfect	-4331.619	-4331.619	-4228.652	4.943	6.219	1.06E-046	1.00E-050	560
OG0003644	perfect	-16459.652	-16459.652	-16361.419	3.376	3.131	1.23E-044	1.00E-050	1629
OG0005257	perfect	-9784.441	-9776.860	-9683.738	2.213	7.122	2.10E-042	1.00E-050	894
OG0006908	perfect	-6144.593	-6144.593	-6053.159	4.603	3.168	1.15E-041	1.00E-050	774
OG0004671	perfect	-2969.991	-2969.991	-2878.751	4.409	8.548	1.39E-041	1.00E-050	389
OG0004583	perfect	-13492.540	-13490.876	-13401.391	3.697	2.746	8.13E-041	2.28E-015	1312
OG0003822	perfect	-7121.098	-7121.098	-7037.617	2.879	8.772	3.41E-038	1.00E-050	847
OG0006787	perfect	-5816.715	-5816.715	-5734.388	4.043	1.274	1.09E-037	1.00E-050	769
OG0007241	perfect	-4972.833	-4972.833	-4895.412	4.265	6.817	1.52E-035	1.00E-050	696
OG0007499	perfect	-3468.705	-3467.771	-3391.189	4.704	5.774	3.53E-035	1.00E-050	379
OG0006857	perfect	-4014.905	-4014.905	-3939.138	2.522	5.304	8.02E-035	1.00E-050	514
OG0009008	perfect	-2925.243	-2925.243	-2851.382	4.010	1.722	5.46E-034	1.00E-050	432
OG0005541	perfect	-3225.219	-3225.219	-3152.178	6.669	5.993	1.25E-033	1.00E-050	418
OG0003587	perfect	-10013.462	-10013.462	-9944.070	3.715	0.919	4.91E-032	1.00E-050	1648
OG0005066	perfect	-5069.714	-5069.714	-5000.600	3.123	5.848	6.50E-032	1.00E-050	590
OG0003634	perfect	-19383.846	-19383.846	-19316.440	3.029	4.287	3.63E-031	1.00E-050	1861
OG0007310	perfect	-6152.516	-6152.516	-6086.735	5.814	7.208	1.87E-030	1.00E-050	857
OG0008572	perfect	-2694.310	-2694.310	-2628.601	4.133	3.878	2.01E-030	1.00E-050	321
OG0005971	perfect	-8319.534	-8319.534	-8255.083	4.456	3.854	7.13E-030	1.11E-016	858
OG0003313	perfect	-7396.513	-7396.513	-7334.285	3.965	4.396	6.69E-029	1.00E-050	988
OG0004142	perfect	-8806.963	-8806.665	-8745.438	3.196	1.505	1.84E-028	1.00E-050	1024
OG0005674	perfect	-5239.242	-5239.242	-5178.889	6.971	1.370	4.43E-028	2.78E-016	746
OG0006558	perfect	-7660.964	-7660.964	-7600.902	4.092	7.317	5.95E-028	1.00E-050	840
OG0009076	perfect	-3972.472	-3971.908	-3912.363	3.156	8.263	1.00E-027	5.55E-017	473
OG0002387	imperfect	-2349.372	-2349.372	-2293.692	5.300	9.195	4.94E-026	8.98E-012	246
OG0007727	perfect	-4831.479	-4830.284	-4775.614	3.778	9.679	1.37E-025	5.55E-017	593
OG0003696	perfect	-10690.903	-10690.903	-10636.519	4.292	1.651	1.83E-025	1.11E-016	1585
OG0003293	perfect	-3327.467	-3327.467	-3273.535	2.386	3.005	2.88E-025	1.11E-016	371
OG0004663	perfect	-3799.878	-3799.878	-3749.220	4.309	6.874	7.85E-024	1.27E-014	531
OG0008683	perfect	-6029.998	-6029.998	-5979.378	4.386	2.301	8.15E-024	1.00E-050	668
OG0003753	perfect	-10907.773	-10907.773	-10857.289	2.680	0.848	9.35E-024	2.89E-015	1481
OG0002434	imperfect	-4296.914	-4295.362	-4246.248	3.746	2.702	3.73E-023	0.00E+000	476
OG0004252	perfect	-7535.240	-7535.240	-7486.623	5.428	1.623	6.17E-023	1.00E-050	1095
OG0006994	perfect	-3266.287	-3266.287	-3218.063	3.030	4.832	9.16E-023	1.11E-016	434
OG0008592	perfect	-2404.313	-2404.313	-2356.397	3.394	1.466	1.25E-022	5.52E-014	320
OG0008666	perfect	-2375.926	-2375.926	-2328.907	5.010	1.763	3.10E-022	7.00E-010	308
OG0008734	perfect	-2098.111	-2098.111	-2051.436	5.704	4.087	4.38E-022	1.00E-050	254
OG0006395	perfect	-5339.966	-5339.966	-5293.610	4.898	1.804	6.05E-022	5.52E-013	646
OG0009673	perfect	-1806.146	-1806.146	-1759.891	3.193	4.867	6.69E-022	1.33E-006	167
OG0007988	perfect	-3702.540	-3702.540	-3657.017	4.901	7.698	1.40E-021	1.00E-050	417
OG0002723	imperfect	-2301.067	-2300.577	-2255.200	3.427	2.414	1.63E-021	0.00E+000	256
OG0006551	perfect	-4400.963	-4400.963	-4356.149	3.565	1.687	2.87E-021	3.11E-014	503
OG0008134	perfect	-4182.697	-4182.697	-4138.473	5.525	4.820	5.22E-021	1.22E-012	494
OG0003813	perfect	-7150.612	-7150.612	-7106.859	4.054	1.461	8.40E-021	1.82E-013	1009
OG0005958	perfect	-4197.484	-4197.484	-4154.481	2.365	2.690	1.79E-020	5.55E-017	586
OG0005175	perfect	-6258.084	-6258.084	-6215.168	3.429	2.122	1.96E-020	3.33E-016	818
OG0003379	perfect	-5768.355	-5768.355	-5727.390	3.353	5.570	1.41E-019	3.50E-015	680
OG0010627	perfect	-2727.548	-2727.548	-2686.779	3.319	1.607	1.72E-019	4.44E-016	347
OG0004602	perfect	-4165.916	-4165.916	-4125.216	3.166	1.911	1.84E-019	1.56E-010	500
OG0009058	perfect	-1973.081	-1973.081	-1932.902	2.724	9.761	3.12E-019	1.10E-013	256
OG0003427	perfect	-2927.413	-2927.413	-2887.549	4.487	1.839	4.29E-019	1.11E-015	492
OG0005747	perfect	-6007.284	-6002.080	-5962.850	2.747	5.759	8.16E-019	1.00E-050	651
OG0009294	perfect	-5371.304	-5366.404	-5327.344	3.871	1.763	9.69E-019	1.00E-050	613
OG0004378	perfect	-4680.741	-4680.741	-4642.663	4.357	5.913	2.62E-018	1.79E-012	553
OG0009039	perfect	-5158.709	-5157.291	-5119.447	4.965	4.063	3.32E-018	5.55E-017	567
OG0004096	perfect	-3948.372	-3948.372	-3910.821	3.076	0.834	4.47E-018	5.61E-012	617
OG0007754	perfect	-4351.668	-4351.668	-4314.154	4.939	0.880	4.64E-018	2.55E-010	649
OG0003996	perfect	-3367.924	-3366.914	-3329.733	2.976	1.334	6.50E-018	1.40E-014	457
OG0006987	perfect	-4175.366	-4175.366	-4138.188	2.869	2.879	6.52E-018	1.96E-012	441
OG0004741	perfect	-3577.466	-3577.466	-3540.303	3.344	5.744	6.62E-018	2.72E-015	416
OG0009543	perfect	-2837.651	-2837.651	-2800.586	2.511	1.877	7.31E-018	4.91E-003	324
OG0003199	perfect	-13024.018	-13024.018	-12987.176	3.639	0.933	9.17E-018	6.11E-016	1560
OG0006335	perfect	-5120.490	-5120.490	-5083.914	2.705	3.569	1.20E-017	3.04E-010	628
OG0010308	perfect	-3613.487	-3613.487	-3577.746	4.475	3.072	2.80E-017	6.07E-014	476
OG0004230	perfect	-13768.635	-13768.635	-13733.064	5.137	0.987	3.32E-017	3.17E-009	1664
OG0011227	perfect	-884.305	-883.669	-848.420	5.047	3.066	4.60E-017	8.94E-012	126
OG0005205	perfect	-9780.395	-9780.393	-9745.558	4.240	1.668	7.01E-017	1.23E-013	1115
OG0003198	perfect	-25894.503	-25890.626	-25856.156	3.227	1.070	1.02E-016	8.59E-014	3680
OG0005876	perfect	-7884.720	-7884.720	-7850.650	2.214	7.841	1.52E-016	3.66E-009	887
OG0006665	perfect	-5657.051	-5655.398	-5622.061	3.163	6.789	3.20E-016	2.11E-015	702
OG0008043	perfect	-5226.771	-5226.771	-5193.457	5.005	2.232	3.28E-016	1.61E-011	690
OG0003488	perfect	-9692.452	-9692.452	-9660.182	3.628	3.146	9.47E-016	6.75E-010	1045
OG0006384	perfect	-4576.123	-4576.123	-4544.109	3.196	2.437	1.23E-015	2.20E-010	677
OG0006827	perfect	-3894.538	-3894.538	-3863.049	4.059	8.207	2.09E-015	1.42E-013	518
OG0005146	perfect	-2311.740	-2310.730	-2279.591	5.515	1.337	2.98E-015	9.84E-012	382
OG0011028	perfect	-2338.044	-2338.044	-2307.002	2.357	1.368	3.29E-015	1.06E-011	266
OG0006686	perfect	-4186.076	-4186.076	-4155.059	1.956	4.260	3.38E-015	7.26E-007	664
OG0005038	perfect	-4204.426	-4204.426	-4173.524	3.713	1.561	3.79E-015	4.43E-009	473
OG0004047	perfect	-5945.610	-5945.610	-5914.773	5.760	1.581	4.05E-015	3.41E-010	754
OG0008288	perfect	-3932.537	-3932.210	-3901.629	5.172	2.905	5.26E-015	8.60E-012	442
OG0008337	perfect	-3198.994	-3198.994	-3168.689	3.216	1.011	6.95E-015	1.11E-016	425
OG0006533	perfect	-4649.469	-4649.023	-4619.197	4.739	3.148	1.13E-014	7.06E-012	558
OG0010734	perfect	-2841.446	-2840.651	-2810.886	3.443	2.095	1.21E-014	7.06E-014	338
OG0008205	perfect	-3596.160	-3591.160	-3561.559	2.996	7.077	1.42E-014	5.55E-017	367
OG0003653	perfect	-6607.337	-6607.337	-6577.935	2.879	1.442	1.74E-014	4.13E-011	947
OG0009899	perfect	-3762.067	-3752.029	-3722.747	1.959	1.392	1.97E-014	2.85E-014	420
OG0003799	perfect	-3742.484	-3742.484	-3713.215	5.484	1.866	1.99E-014	7.27E-009	516
OG0008161	perfect	-2810.693	-2810.693	-2781.620	2.644	0.450	2.43E-014	4.25E-009	473
OG0006004	perfect	-1587.869	-1587.463	-1559.015	5.504	0.644	4.60E-014	1.27E-001	245
OG0006268	perfect	-8454.011	-8454.011	-8426.479	3.075	3.632	1.17E-013	2.25E-009	685
OG0011745	perfect	-2152.038	-2152.038	-2124.519	3.780	4.298	1.18E-013	2.26E-009	260
OG0005106	perfect	-1758.928	-1751.662	-1724.450	2.244	2.283	1.62E-013	9.33E-015	304
OG0008887	perfect	-1722.275	-1722.275	-1695.486	2.529	5.471	2.49E-013	1.13E-010	228
OG0002890	imperfect	-2501.978	-2499.515	-2472.735	5.350	2.914	2.51E-013	3.20E-012	283
OG0007960	perfect	-5310.869	-5309.580	-5283.076	3.200	3.781	3.32E-013	1.67E-012	501
OG0003284	perfect	-14764.641	-14764.641	-14738.214	3.151	2.619	3.59E-013	2.93E-007	1584
OG0004402	perfect	-8458.699	-8458.699	-8432.273	3.630	3.061	3.60E-013	6.56E-008	764
OG0010867	perfect	-3259.854	-3250.669	-3224.363	3.485	7.087	4.06E-013	2.67E-014	289
OG0006720	perfect	-2044.778	-2042.914	-2016.802	3.759	2.075	4.95E-013	1.50E-013	266
OG0003688	perfect	-8647.827	-8647.827	-8622.236	3.948	2.777	8.42E-013	3.11E-007	817
OG0008214	perfect	-3155.952	-3155.952	-3130.505	5.286	1.704	9.75E-013	1.96E-011	434
OG0008582	perfect	-3185.285	-3184.983	-3159.574	4.920	1.419	1.01E-012	8.74E-013	485
OG0004890	perfect	-12050.722	-12050.722	-12025.318	3.123	3.496	1.02E-012	5.78E-007	1264
OG0003497	perfect	-8053.984	-8053.490	-8028.129	3.368	2.078	1.06E-012	2.66E-012	961
OG0009752	perfect	-3357.813	-3356.300	-3331.008	4.089	3.174	1.14E-012	5.69E-011	383
OG0009127	perfect	-4389.399	-4389.399	-4364.723	3.369	3.820	2.14E-012	1.07E-008	502
OG0006737	perfect	-5637.415	-5637.415	-5612.946	2.777	1.174	2.64E-012	2.01E-009	650
OG0006479	perfect	-4300.620	-4300.620	-4276.278	7.092	8.353	3.01E-012	1.17E-006	551
OG0012324	perfect	-2027.101	-2027.101	-2002.824	3.707	1.392	3.22E-012	5.08E-012	258
OG0010773	perfect	-3957.644	-3957.644	-3933.371	2.169	1.619	3.23E-012	1.11E-002	437
OG0007715	perfect	-6788.073	-6785.151	-6760.892	3.480	1.655	3.27E-012	4.29E-012	754
OG0005288	perfect	-3729.364	-3725.045	-3701.045	2.415	2.722	4.26E-012	1.00E-050	405
OG0004496	perfect	-10330.468	-10330.468	-10306.655	4.915	1.690	5.16E-012	1.27E-008	1362
OG0010459	perfect	-2906.772	-2906.484	-2882.685	3.743	2.899	5.23E-012	9.78E-010	353
OG0004257	perfect	-8852.323	-8852.323	-8828.605	3.461	0.981	5.68E-012	5.09E-009	1346
OG0005715	perfect	-2682.601	-2682.601	-2659.311	3.916	1.431	8.79E-012	9.72E-007	337
OG0008960	perfect	-5173.662	-5170.829	-5147.834	3.592	1.855	1.19E-011	1.17E-010	526
OG0003429	perfect	-9703.090	-9703.090	-9680.310	3.168	0.813	1.48E-011	1.16E-010	1391
OG0011955	perfect	-2004.069	-2004.069	-1981.311	2.757	5.579	1.51E-011	1.67E-007	252
OG0009199	perfect	-1534.654	-1534.653	-1511.898	2.760	1.847	1.52E-011	6.25E-004	163
OG0006034	perfect	-4794.058	-4794.058	-4771.319	3.516	3.918	1.54E-011	4.32E-012	583
OG0006989	perfect	-3967.744	-3967.332	-3944.646	3.357	1.745	1.63E-011	1.06E-010	462
OG0003455	perfect	-2560.867	-2560.844	-2538.412	4.026	7.085	2.11E-011	2.77E-008	302
OG0009987	perfect	-2682.131	-2682.131	-2659.909	3.228	0.622	2.62E-011	1.00E+000	408
OG0007342	perfect	-2407.471	-2407.471	-2385.908	6.311	4.968	5.13E-011	1.84E-005	309
OG0003375	perfect	-14557.421	-14557.421	-14535.896	2.801	1.052	5.34E-011	2.36E-009	1813
OG0003582	perfect	-6312.943	-6311.528	-6290.013	4.034	1.254	5.39E-011	1.38E-014	866
OG0005017	perfect	-8934.987	-8931.366	-8909.916	4.025	2.528	5.76E-011	5.23E-006	822
OG0004140	perfect	-8853.882	-8853.882	-8832.598	4.288	4.882	6.83E-011	7.93E-012	936
OG0002051	imperfect	-5572.072	-5572.072	-5551.099	3.630	5.325	9.38E-011	3.23E-007	688
OG0002363	imperfect	-2837.049	-2837.049	-2816.145	6.500	1.410	1.01E-010	1.98E-007	441
OG0005691	perfect	-2165.143	-2165.143	-2144.348	3.621	0.803	1.13E-010	4.85E-002	325
OG0003414	perfect	-8893.609	-8893.609	-8873.079	5.547	2.010	1.48E-010	3.96E-008	1038
OG0004708	perfect	-5894.699	-5894.699	-5874.586	2.099	2.444	2.26E-010	2.87E-001	790
OG0008524	perfect	-4693.205	-4693.175	-4673.208	3.350	1.901	2.63E-010	6.87E-010	599
OG0004112	perfect	-3875.400	-3875.400	-3855.532	3.742	0.792	2.91E-010	4.45E-004	556
OG0003522	perfect	-13223.055	-13223.055	-13203.326	3.188	1.408	3.35E-010	8.54E-008	1477
OG0005229	perfect	-1080.070	-1079.495	-1059.878	1.827	0.741	3.76E-010	5.41E-006	198
OG0006805	perfect	-2145.744	-2145.744	-2126.333	2.935	8.317	4.64E-010	5.08E-009	258
OG0005299	perfect	-5911.070	-5908.388	-5889.438	3.537	6.319	7.45E-010	1.01E-010	479
OG0008208	perfect	-3726.795	-3726.795	-3708.012	2.986	1.928	8.84E-010	5.47E-007	516
OG0007398	perfect	-6452.832	-6447.032	-6428.318	3.054	5.238	9.49E-010	2.13E-007	664
OG0006971	perfect	-4677.208	-4677.208	-4658.508	3.531	0.568	9.62E-010	1.45E-005	714
OG0011136	perfect	-1899.026	-1899.026	-1880.364	2.895	1.185	1.00E-009	3.26E-009	300
OG0003359	perfect	-24957.951	-24957.951	-24939.307	3.219	9.896	1.02E-009	4.52E-007	1870
OG0006544	perfect	-1614.048	-1614.048	-1595.641	3.686	0.564	1.30E-009	3.11E-006	255
OG0007574	perfect	-4606.148	-4606.148	-4587.748	6.193	6.793	1.31E-009	2.45E-007	506
OG0006913	perfect	-5597.964	-5597.964	-5579.587	5.770	2.637	1.34E-009	2.48E-006	744
OG0005173	perfect	-9002.198	-9002.198	-8984.163	2.463	1.635	1.90E-009	1.89E-002	978
OG0006356	perfect	-4347.659	-4347.659	-4329.754	5.528	1.809	2.17E-009	2.35E-005	579
OG0004175	perfect	-8473.409	-8473.409	-8455.506	4.312	1.163	2.18E-009	1.12E-004	1152
OG0004615	perfect	-7432.994	-7432.994	-7415.159	3.586	1.727	2.34E-009	6.30E-007	946
OG0005093	perfect	-7640.003	-7640.003	-7622.199	4.349	1.274	2.41E-009	4.93E-008	1006
OG0004360	perfect	-11248.611	-11248.611	-11230.863	3.866	2.916	2.55E-009	6.37E-007	1037
OG0006276	perfect	-8357.771	-8352.277	-8334.611	3.074	1.199	2.78E-009	1.07E-010	887
OG0003325	perfect	-12745.511	-12745.511	-12727.970	3.000	2.418	3.16E-009	5.98E-008	1071
OG0004879	perfect	-1739.548	-1739.548	-1722.198	3.475	1.538	3.85E-009	1.00E+000	225
OG0003958	perfect	-10726.909	-10726.909	-10709.649	2.856	2.175	4.22E-009	1.28E-005	1098
OG0006144	perfect	-6735.542	-6735.542	-6718.344	3.671	0.997	4.50E-009	1.34E-007	1005
OG0006714	perfect	-4095.306	-4095.306	-4078.111	2.073	1.189	4.51E-009	1.81E-003	511
OG0012863	perfect	-732.667	-732.666	-715.479	4.012	0.753	4.55E-009	1.00E+000	104
OG0006297	perfect	-3286.244	-3284.883	-3267.733	5.089	3.301	4.72E-009	4.38E-008	279
OG0009627	perfect	-700.758	-700.758	-683.626	4.365	1.948	4.81E-009	5.93E-007	107
OG0004144	perfect	-7699.553	-7699.553	-7682.422	4.221	0.694	4.81E-009	6.77E-008	1169
OG0005965	perfect	-1994.272	-1994.272	-1977.192	4.750	1.855	5.07E-009	4.88E-001	201
OG0004023	perfect	-12761.632	-12761.632	-12744.559	3.113	5.388	5.11E-009	1.59E-002	1191
OG0004062	perfect	-7992.529	-7989.260	-7972.363	2.645	3.133	6.13E-009	1.89E-015	1032
OG0004898	perfect	-5115.012	-5114.216	-5097.678	4.659	0.661	8.87E-009	3.12E-009	794
OG0009884	perfect	-3405.746	-3405.746	-3389.258	3.565	2.554	9.34E-009	3.07E-005	315
OG0012286	perfect	-2096.680	-2096.680	-2080.245	2.774	6.501	9.85E-009	2.25E-005	244
OG0003646	perfect	-7058.086	-7057.962	-7041.585	3.163	1.251	1.05E-008	1.04E-008	898
OG0008202	perfect	-1674.590	-1674.590	-1658.216	5.535	0.801	1.05E-008	2.11E-006	247
OG0008573	perfect	-3044.686	-3044.686	-3028.394	4.441	1.242	1.14E-008	2.33E-003	362
OG0005121	perfect	-12291.344	-12288.272	-12272.283	3.977	8.314	1.56E-008	8.29E-007	1027
OG0011799	perfect	-1733.016	-1733.016	-1717.158	3.998	3.556	1.78E-008	2.07E-004	183
OG0009052	perfect	-4667.734	-4667.734	-4652.113	4.725	1.570	2.28E-008	7.56E-005	481
OG0003465	perfect	-12390.917	-12390.917	-12375.322	2.233	1.339	2.34E-008	9.68E-008	1619
OG0006947	perfect	-4916.947	-4916.947	-4901.396	3.272	0.497	2.45E-008	1.39E-006	784
OG0004625	perfect	-4400.626	-4400.626	-4385.076	3.524	3.033	2.45E-008	2.66E-005	416
OG0002903	imperfect	-1234.300	-1233.862	-1218.605	4.959	5.224	3.31E-008	7.47E-006	143
OG0003854	perfect	-8303.648	-8289.143	-8274.295	3.849	5.263	5.05E-008	9.07E-014	690
OG0009217	perfect	-5408.765	-5408.765	-5393.958	3.770	1.438	5.27E-008	6.36E-006	558
OG0003616	perfect	-13099.388	-13099.388	-13084.595	3.714	2.174	5.35E-008	9.28E-005	1600
OG0006423	perfect	-2402.000	-2402.000	-2387.279	4.822	8.047	5.76E-008	6.92E-005	298
OG0011174	perfect	-3109.603	-3109.603	-3095.048	3.718	7.657	6.84E-008	5.68E-004	330
OG0006331	perfect	-5427.382	-5427.382	-5412.919	2.540	1.363	7.52E-008	1.84E-001	650
OG0007738	perfect	-6609.792	-6609.792	-6595.397	5.204	1.977	8.07E-008	1.00E-004	777
OG0006931	perfect	-5396.884	-5396.120	-5381.736	4.524	0.938	8.16E-008	4.00E-008	805
OG0011467	perfect	-2819.119	-2819.104	-2804.771	3.581	1.018	8.60E-008	2.17E-007	395
OG0004937	perfect	-1309.680	-1309.680	-1295.390	1.785	1.511	8.99E-008	3.23E-005	208
OG0006940	perfect	-5962.110	-5962.110	-5947.850	2.859	4.890	9.27E-008	9.99E-007	782
OG0008179	perfect	-3822.254	-3822.254	-3808.002	3.164	5.748	9.35E-008	3.90E-005	358
OG0009362	perfect	-1450.175	-1448.992	-1434.848	5.142	3.776	1.05E-007	6.62E-007	157
OG0012527	perfect	-1153.994	-1153.994	-1139.852	3.593	1.003	1.05E-007	1.75E-001	133
OG0007142	perfect	-5312.432	-5312.432	-5298.356	3.556	0.995	1.12E-007	4.85E-006	864
OG0004619	perfect	-5731.202	-5731.202	-5717.164	3.942	0.717	1.17E-007	6.97E-006	907
OG0011183	perfect	-1403.386	-1403.386	-1389.359	2.378	0.554	1.18E-007	1.00E+000	214
OG0006257	perfect	-7396.494	-7396.494	-7382.528	3.061	2.251	1.26E-007	1.02E-004	850
OG0009272	perfect	-3668.211	-3668.210	-3654.261	3.828	0.984	1.28E-007	1.00E+000	446
OG0006584	perfect	-4439.323	-4435.201	-4421.285	2.925	1.722	1.32E-007	9.03E-009	494
OG0012654	perfect	-2005.310	-2005.310	-1991.441	3.517	1.222	1.39E-007	1.02E-004	260
OG0007339	perfect	-4208.754	-4208.754	-4195.125	3.000	0.762	1.78E-007	1.93E-006	580
OG0005893	perfect	-3051.072	-3050.778	-3037.204	4.095	1.763	1.89E-007	2.56E-006	375
OG0003558	perfect	-15012.737	-15012.737	-14999.169	5.876	1.160	1.90E-007	6.48E-004	1861
OG0002268	imperfect	-2027.284	-2027.284	-2013.848	3.352	3.989	2.17E-007	7.83E-005	293
OG0004958	perfect	-4467.554	-4467.554	-4454.239	4.014	2.791	2.46E-007	3.85E-005	519
OG0005267	perfect	-8787.995	-8787.684	-8774.461	4.833	0.820	2.71E-007	1.39E-005	1128
OG0005196	perfect	-6209.353	-6209.353	-6196.135	7.015	1.724	2.72E-007	1.18E-004	809
OG0007181	perfect	-2831.633	-2831.633	-2818.466	2.878	1.687	2.87E-007	1.42E-002	355
OG0003554	perfect	-7097.479	-7097.479	-7084.460	4.281	1.405	3.35E-007	1.47E-004	874
OG0011957	perfect	-1814.016	-1814.016	-1801.250	3.095	2.691	4.35E-007	2.16E-002	183
OG0003242	perfect	-15121.170	-15121.170	-15108.618	3.457	1.635	5.43E-007	8.27E-005	1556
OG0004430	perfect	-961.966	-961.965	-949.528	2.433	1.707	6.12E-007	1.00E+000	121
OG0007066	perfect	-4816.973	-4816.973	-4804.546	3.378	3.360	6.19E-007	6.38E-005	606
OG0012124	perfect	-2169.476	-2169.476	-2157.085	2.748	8.601	6.42E-007	1.80E-006	191
OG0012165	perfect	-1940.695	-1940.444	-1928.175	3.907	1.909	7.29E-007	1.20E-001	195
OG0008496	perfect	-4327.075	-4326.672	-4314.416	4.069	1.939	7.39E-007	4.77E-006	399
OG0003174	perfect	-31617.192	-31617.192	-31604.947	3.977	1.232	7.47E-007	1.00E+000	3936
OG0003451	perfect	-7977.994	-7977.994	-7966.005	4.490	3.099	9.74E-007	3.29E-005	774
OG0007509	perfect	-3380.717	-3381.284	-3369.388	3.742	8.628	1.07E-006	1.14E-002	447
OG0003182	perfect	-26973.247	-26970.925	-26959.390	4.969	1.175	1.56E-006	5.66E-006	3207
OG0004497	perfect	-8266.977	-8266.977	-8255.514	5.690	1.253	1.68E-006	6.29E-003	1153
OG0003336	perfect	-5600.756	-5600.756	-5589.308	3.256	0.725	1.71E-006	1.00E+000	773
OG0005224	perfect	-5551.788	-5551.788	-5540.347	2.996	8.357	1.72E-006	2.77E-005	563
OG0010163	perfect	-784.038	-784.038	-772.620	4.566	0.491	1.76E-006	3.71E-001	124
OG0003623	perfect	-11566.890	-11563.513	-11552.100	3.068	2.021	1.77E-006	3.72E-005	1060
OG0005994	perfect	-2949.032	-2949.032	-2937.663	2.883	1.637	1.86E-006	3.80E-006	370
OG0004322	perfect	-5527.818	-5527.818	-5516.500	2.331	0.668	1.96E-006	1.00E+000	781
OG0004983	perfect	-11029.174	-11029.174	-11017.894	4.214	1.326	2.04E-006	1.83E-009	1348
OG0008008	perfect	-2177.719	-2177.719	-2166.456	5.231	3.360	2.07E-006	3.50E-004	247
OG0003651	perfect	-8151.317	-8151.317	-8140.098	3.415	9.492	2.17E-006	8.28E-005	864
OG0007025	perfect	-3978.083	-3978.083	-3966.977	2.875	1.736	2.44E-006	1.97E-004	399
OG0004846	perfect	-9945.071	-9945.071	-9934.036	3.624	1.254	2.63E-006	1.54E-003	1164
OG0004897	perfect	-5506.687	-5506.687	-5495.741	5.321	2.398	2.88E-006	6.40E-005	489
OG0010844	perfect	-2495.219	-2490.612	-2479.673	5.303	3.462	2.91E-006	2.89E-007	206
OG0012231	perfect	-1381.992	-1381.992	-1371.120	4.762	1.564	3.12E-006	5.36E-003	170
OG0003407	perfect	-11156.565	-11156.565	-11145.810	2.560	6.446	3.52E-006	2.00E-005	1312
OG0011962	perfect	-634.471	-634.470	-623.793	2.820	0.502	3.82E-006	1.00E+000	100
OG0009488	perfect	-2830.608	-2830.608	-2819.934	3.245	0.730	3.83E-006	2.32E-001	394
OG0004016	perfect	-4245.112	-4245.112	-4234.486	2.859	1.567	4.03E-006	9.78E-006	540
OG0009059	perfect	-2675.911	-2675.911	-2665.291	3.052	0.970	4.05E-006	1.98E-003	343
OG0003764	perfect	-6060.165	-6060.165	-6049.551	2.267	1.381	4.08E-006	9.46E-002	804
OG0009480	perfect	-2345.859	-2345.859	-2335.274	4.457	7.295	4.20E-006	1.55E-006	165
OG0007102	perfect	-2909.720	-2909.720	-2899.142	3.030	1.238	4.23E-006	1.00E+000	346
OG0008907	perfect	-4940.490	-4940.490	-4929.985	4.186	1.840	4.57E-006	3.73E-005	569
OG0010614	perfect	-2415.551	-2415.551	-2405.057	2.337	1.596	4.62E-006	1.07E-006	340
OG0005449	perfect	-1734.793	-1734.793	-1724.344	5.141	1.105	4.84E-006	1.00E+000	216
OG0006851	perfect	-2424.983	-2424.983	-2414.542	6.438	4.038	4.88E-006	2.12E-003	326
OG0001909	imperfect	-8541.641	-8541.641	-8531.265	4.337	2.205	5.22E-006	7.47E-003	764
OG0004359	perfect	-7717.345	-7717.345	-7707.033	4.103	1.339	5.59E-006	4.37E-003	947
OG0004165	perfect	-5979.965	-5979.965	-5969.670	3.750	0.662	5.69E-006	1.16E-004	851
OG0012279	perfect	-1889.038	-1888.444	-1878.182	2.940	1.831	5.89E-006	7.78E-007	189
OG0009108	perfect	-3964.005	-3964.005	-3953.799	4.268	0.952	6.24E-006	2.00E-005	494
OG0007175	perfect	-3978.480	-3978.480	-3968.355	4.560	1.476	6.79E-006	1.91E-006	596
OG0012120	perfect	-1476.241	-1476.241	-1466.124	4.916	5.523	6.85E-006	7.59E-002	110
OG0006154	perfect	-6551.477	-6551.477	-6541.466	3.502	0.971	7.65E-006	1.00E+000	759
OG0010738	perfect	-2133.710	-2133.710	-2123.775	3.834	2.111	8.29E-006	7.21E-002	229
OG0008242	perfect	-3409.885	-3409.885	-3400.005	4.828	5.171	8.78E-006	1.34E-003	382
OG0004905	perfect	-3236.166	-3235.708	-3225.910	3.978	1.036	9.56E-006	1.15E-005	415
OG0005061	perfect	-5311.601	-5311.601	-5301.816	4.117	1.464	9.70E-006	8.79E-003	615
OG0003237	perfect	-15255.891	-15255.891	-15246.141	4.681	2.097	1.01E-005	1.00E+000	1676
OG0005246	perfect	-6132.708	-6132.708	-6122.961	5.185	1.196	1.01E-005	2.89E-004	680
OG0004220	perfect	-4973.777	-4973.777	-4964.090	2.314	0.611	1.07E-005	6.57E-006	723
OG0006139	perfect	-6653.934	-6653.934	-6644.347	3.568	5.035	1.19E-005	1.50E-004	837
OG0003477	perfect	-12062.899	-12059.483	-12049.929	3.387	1.854	1.24E-005	2.21E-004	1126
OG0010934	perfect	-1349.584	-1349.584	-1340.051	2.148	0.908	1.26E-005	1.27E-002	170
OG0012505	perfect	-1317.174	-1317.174	-1307.665	6.445	1.563	1.30E-005	1.00E+000	146
OG0004981	perfect	-3727.992	-3727.992	-3718.489	3.235	1.281	1.30E-005	6.88E-005	540
OG0002187	imperfect	-3619.602	-3619.602	-3610.209	2.724	6.811	1.46E-005	1.04E-003	325
OG0007015	perfect	-7115.347	-7115.347	-7105.985	4.184	1.361	1.51E-005	1.69E-002	781
OG0012876	perfect	-586.120	-586.120	-576.805	4.968	0.430	1.59E-005	1.00E+000	100
OG0008732	perfect	-4289.047	-4289.047	-4279.776	3.719	6.029	1.66E-005	1.12E-004	423
OG0003792	perfect	-15556.178	-15556.178	-15547.044	3.371	1.575	1.92E-005	3.56E-004	1524
OG0011323	perfect	-2330.169	-2330.169	-2321.140	2.782	1.560	2.14E-005	2.16E-003	265
OG0005719	perfect	-3850.028	-3850.028	-3841.126	4.537	0.748	2.45E-005	1.35E-003	557
OG0012026	perfect	-1848.712	-1848.712	-1839.828	4.033	3.357	2.50E-005	1.19E-004	210
OG0008587	perfect	-1248.930	-1248.930	-1240.089	6.006	4.704	2.61E-005	4.29E-003	125
OG0004459	perfect	-7954.572	-7954.572	-7945.775	3.795	1.491	2.73E-005	4.69E-001	832
OG0006115	perfect	-2119.225	-2118.221	-2109.430	6.960	1.077	2.75E-005	2.07E-004	249
OG0005610	perfect	-4021.132	-4021.132	-4012.368	2.109	2.452	2.83E-005	2.08E-005	465
OG0004901	perfect	-9840.046	-9840.046	-9831.286	2.623	2.260	2.84E-005	5.21E-002	955
OG0011235	perfect	-1744.772	-1744.772	-1736.032	4.519	1.685	2.90E-005	2.19E-001	203
OG0004580	perfect	-4311.827	-4311.827	-4303.128	4.850	0.640	3.03E-005	1.00E+000	608
OG0010833	perfect	-1244.805	-1244.764	-1236.130	2.867	2.950	3.25E-005	1.05E-002	123
OG0008493	perfect	-2273.776	-2273.776	-2265.154	2.246	3.029	3.29E-005	2.30E-003	333
OG0005895	perfect	-3678.126	-3678.126	-3669.636	4.217	3.373	3.78E-005	6.33E-003	309
OG0009014	perfect	-1362.776	-1362.775	-1354.348	2.011	0.599	4.03E-005	1.00E+000	208
OG0011992	perfect	-1699.974	-1699.974	-1691.555	4.218	1.146	4.07E-005	1.25E-003	245
OG0008782	perfect	-3590.853	-3590.853	-3582.448	3.525	2.204	4.13E-005	4.76E-003	386
OG0008018	perfect	-4586.665	-4586.665	-4578.298	3.619	2.348	4.30E-005	1.54E-002	484
OG0004587	perfect	-5433.408	-5433.408	-5425.072	4.337	1.504	4.44E-005	4.35E-003	661
OG0003941	perfect	-3425.258	-3425.258	-3417.034	6.192	1.199	5.00E-005	1.64E-003	488
OG0012949	perfect	-987.513	-987.512	-979.310	5.001	0.550	5.11E-005	1.00E+000	151
OG0006181	perfect	-4995.915	-4995.915	-4987.828	2.238	2.234	5.78E-005	2.04E-002	482
OG0011159	perfect	-2498.839	-2498.839	-2490.757	3.978	2.077	5.81E-005	9.89E-004	262
OG0005700	perfect	-5553.838	-5553.838	-5545.804	5.379	1.974	6.11E-005	1.04E-003	532
OG0005880	perfect	-3665.428	-3665.428	-3657.426	4.656	6.064	6.32E-005	3.31E-003	362
OG0005929	perfect	-6429.323	-6425.871	-6417.938	4.512	0.588	6.80E-005	4.80E-005	1025
OG0004539	perfect	-3067.089	-3067.089	-3059.203	3.651	1.099	7.15E-005	4.05E-001	382
OG0007862	perfect	-3842.873	-3842.873	-3835.003	5.338	1.287	7.27E-005	1.00E+000	453
OG0007723	perfect	-3285.198	-3284.919	-3277.052	2.683	2.546	7.29E-005	2.80E-003	356
OG0004440	perfect	-4692.221	-4692.221	-4684.406	6.789	4.330	7.71E-005	4.91E-005	596
OG0012896	perfect	-995.457	-995.457	-987.650	3.639	0.585	7.77E-005	1.00E+000	151
OG0006039	perfect	-4027.872	-4027.872	-4020.069	3.487	1.190	7.80E-005	6.23E-005	469
OG0007061	perfect	-6501.019	-6501.019	-6493.230	4.604	1.241	7.92E-005	1.54E-003	697
OG0002423	imperfect	-4497.975	-4497.974	-4490.188	3.014	1.350	7.94E-005	1.43E-004	591
OG0003697	perfect	-11995.041	-11995.041	-11987.269	4.073	1.475	8.06E-005	2.30E-003	1291
OG0007135	perfect	-4383.949	-4383.949	-4376.180	4.452	0.883	8.09E-005	1.08E-003	622
OG0006926	perfect	-2960.906	-2960.906	-2953.172	3.568	0.826	8.39E-005	1.00E+000	375
OG0005554	perfect	-4610.323	-4610.323	-4602.593	3.450	0.652	8.43E-005	1.38E-003	640
OG0005467	perfect	-7164.182	-7159.507	-7151.963	2.756	2.206	1.03E-004	7.33E-007	665
OG0006492	perfect	-4199.859	-4199.859	-4192.411	4.508	0.986	1.14E-004	5.75E-004	622
OG0004382	perfect	-6525.239	-6525.239	-6517.817	3.543	1.807	1.17E-004	1.00E+000	705
OG0004670	perfect	-6346.852	-6346.852	-6339.453	2.085	1.264	1.20E-004	3.35E-001	822
OG0005302	perfect	-8602.973	-8602.973	-8595.595	3.828	1.771	1.22E-004	9.02E-003	1030
OG0006380	perfect	-1491.360	-1491.360	-1484.036	3.567	0.867	1.30E-004	4.46E-002	201
OG0012147	perfect	-2565.547	-2565.547	-2558.235	5.788	1.710	1.31E-004	1.00E+000	265
OG0005486	perfect	-4719.218	-4718.918	-4711.607	3.905	1.050	1.31E-004	1.00E+000	552
OG0003335	perfect	-10872.154	-10872.154	-10864.844	4.531	2.019	1.32E-004	1.00E+000	1111
OG0011383	perfect	-868.073	-868.073	-860.765	4.802	0.754	1.32E-004	3.79E-001	116
OG0006490	perfect	-4482.279	-4482.188	-4474.896	4.453	1.753	1.34E-004	4.20E-003	532
OG0007983	perfect	-5839.681	-5839.681	-5832.411	2.785	5.356	1.37E-004	1.03E-003	484
OG0008385	perfect	-5080.095	-5080.095	-5072.838	3.481	1.459	1.39E-004	4.30E-003	542
OG0007332	perfect	-1804.472	-1804.468	-1797.218	3.244	0.565	1.40E-004	1.00E+000	261
OG0006548	perfect	-1918.377	-1918.377	-1911.135	6.123	0.521	1.41E-004	2.16E-002	312
OG0004108	perfect	-7677.009	-7677.009	-7669.776	3.442	0.643	1.43E-004	4.15E-003	1126
OG0010248	perfect	-3545.499	-3544.279	-3537.067	8.854	1.311	1.46E-004	1.56E-002	442
OG0003209	perfect	-21737.593	-21737.593	-21730.394	2.580	0.931	1.48E-004	1.00E+000	2759
OG0009547	perfect	-2801.917	-2801.917	-2794.738	2.327	0.752	1.51E-004	3.12E-002	385
OG0005169	perfect	-1314.228	-1314.228	-1307.129	3.082	0.618	1.64E-004	4.73E-002	196
OG0011240	perfect	-2433.105	-2433.105	-2426.036	3.425	0.939	1.70E-004	2.15E-003	311
OG0004902	perfect	-8809.904	-8809.904	-8802.841	3.139	1.659	1.71E-004	1.08E-002	995
OG0009780	perfect	-2855.488	-2855.487	-2848.433	5.155	0.553	1.73E-004	1.00E+000	445
OG0010464	perfect	-1136.072	-1136.072	-1129.049	3.009	0.521	1.79E-004	2.41E-003	180
OG0012930	perfect	-1081.858	-1081.858	-1074.848	3.512	2.721	1.81E-004	4.55E-003	120
OG0006441	perfect	-4911.551	-4911.551	-4904.548	5.419	1.302	1.82E-004	1.12E-003	595
OG0008853	perfect	-2306.532	-2304.720	-2297.740	3.628	0.669	1.87E-004	1.56E-006	367
OG0008697	perfect	-5494.952	-5494.952	-5488.048	3.902	1.011	2.03E-004	1.16E-002	720
OG0004492	perfect	-10151.448	-10149.595	-10142.713	3.171	1.780	2.07E-004	2.18E-004	1077
OG0004280	perfect	-6872.173	-6872.173	-6865.302	2.777	0.712	2.10E-004	8.66E-004	987
OG0012724	perfect	-909.998	-909.998	-903.133	3.699	2.954	2.11E-004	1.07E-003	105
OG0006129	perfect	-7115.730	-7115.730	-7108.869	6.744	1.127	2.12E-004	1.00E+000	893
OG0003708	perfect	-15761.170	-15761.170	-15754.337	5.360	1.307	2.19E-004	1.00E+000	1715
OG0010449	perfect	-3042.643	-3042.609	-3035.781	3.138	1.015	2.20E-004	3.83E-002	362
OG0010600	perfect	-1612.421	-1612.421	-1605.625	7.279	1.072	2.27E-004	1.00E+000	205
OG0007129	perfect	-2482.472	-2482.472	-2475.753	4.874	0.913	2.47E-004	8.09E-003	323
OG0005095	perfect	-6244.159	-6244.159	-6237.454	4.601	2.440	2.50E-004	1.06E-002	624
OG0007706	perfect	-5171.530	-5171.530	-5164.915	5.033	1.549	2.76E-004	7.87E-002	674
OG0010546	perfect	-2533.720	-2533.720	-2527.128	3.816	2.958	2.82E-004	1.34E-003	254
OG0009278	perfect	-3874.933	-3874.933	-3868.344	1.651	1.460	2.83E-004	7.77E-002	423
OG0005463	perfect	-8011.109	-8011.109	-8004.598	3.864	1.882	3.08E-004	2.04E-003	837
OG0003636	perfect	-8788.362	-8788.362	-8781.852	3.626	1.264	3.08E-004	2.16E-003	1065
OG0007107	perfect	-3559.351	-3559.351	-3552.857	3.899	1.096	3.14E-004	1.00E+000	436
OG0007863	perfect	-2666.984	-2666.984	-2660.561	3.746	1.204	3.38E-004	2.06E-003	325
OG0004627	perfect	-4281.708	-4281.708	-4275.336	2.101	0.662	3.57E-004	1.05E-003	651
OG0007026	perfect	-3688.571	-3688.571	-3682.215	5.680	0.903	3.63E-004	2.19E-003	477
OG0009813	perfect	-4568.613	-4568.613	-4562.268	3.730	1.489	3.68E-004	1.16E-003	483
OG0004651	perfect	-9686.561	-9686.561	-9680.228	3.261	0.947	3.72E-004	3.09E-003	1260
OG0006367	perfect	-6261.116	-6260.851	-6254.533	3.377	7.324	3.79E-004	2.77E-002	619
OG0007290	perfect	-4405.962	-4405.961	-4399.712	4.833	0.780	4.08E-004	1.00E+000	603
OG0003323	perfect	-4178.094	-4178.094	-4171.890	3.452	0.746	4.28E-004	1.60E-001	563
OG0005476	perfect	-5315.772	-5315.772	-5309.598	3.716	0.592	4.42E-004	1.02E-002	800
OG0012403	perfect	-1912.210	-1912.210	-1906.037	3.593	6.263	4.42E-004	3.08E-003	188
OG0008203	perfect	-4510.126	-4510.025	-4503.852	4.793	1.478	4.42E-004	9.37E-004	522
OG0005235	perfect	-4245.364	-4245.364	-4239.255	2.819	1.710	4.74E-004	6.94E-004	494
OG0003943	perfect	-7844.764	-7844.764	-7838.677	3.095	0.754	4.84E-004	5.28E-002	1069
OG0012903	perfect	-740.373	-740.373	-734.317	4.120	0.571	5.01E-004	1.00E+000	117
OG0007295	perfect	-6846.600	-6846.600	-6840.555	3.540	0.969	5.07E-004	1.00E+000	834
OG0003553	perfect	-4096.779	-4096.779	-4090.746	4.629	1.373	5.14E-004	5.02E-003	531
OG0005588	perfect	-2655.485	-2655.485	-2649.478	2.197	1.118	5.28E-004	1.20E-003	383
OG0004390	perfect	-6988.361	-6988.361	-6982.371	4.397	0.724	5.37E-004	1.00E+000	952
OG0012345	perfect	-1499.801	-1499.807	-1493.822	2.808	1.938	5.41E-004	1.00E+000	168
OG0006715	perfect	-3345.820	-3345.820	-3339.866	2.666	0.653	5.59E-004	1.00E+000	474
OG0004450	perfect	-7561.099	-7561.099	-7555.218	2.665	0.904	6.04E-004	6.64E-002	983
OG0008933	perfect	-1370.982	-1370.982	-1365.135	4.484	1.057	6.27E-004	1.00E+000	167
OG0009291	perfect	-3232.694	-3232.370	-3226.548	4.071	1.960	6.44E-004	7.79E-005	373
OG0007814	perfect	-2545.341	-2545.341	-2539.529	4.776	1.001	6.51E-004	6.85E-002	338
OG0011868	perfect	-2860.310	-2860.310	-2854.499	4.382	3.241	6.52E-004	1.97E-003	299
OG0004648	perfect	-3505.782	-3504.682	-3498.880	4.460	1.232	6.58E-004	2.76E-004	379
OG0012781	perfect	-1311.515	-1311.515	-1305.713	5.126	1.044	6.59E-004	1.57E-002	170
OG0009131	perfect	-1285.862	-1284.083	-1278.283	4.787	2.955	6.59E-004	4.77E-005	138
OG0006979	perfect	-746.170	-746.170	-740.387	3.571	0.435	6.72E-004	1.00E+000	124
OG0010358	perfect	-2635.278	-2635.278	-2629.496	3.274	1.398	6.73E-004	2.11E-004	314
OG0006184	perfect	-9540.023	-9539.893	-9534.120	2.587	3.902	6.79E-004	3.98E-005	892
OG0007128	perfect	-6083.354	-6083.354	-6077.594	3.452	1.026	6.88E-004	1.68E-002	748
OG0006904	perfect	-1740.359	-1740.359	-1734.606	2.986	2.678	6.94E-004	2.08E-002	225
OG0005073	perfect	-5765.019	-5765.018	-5759.288	4.377	0.794	7.11E-004	4.54E-003	770
OG0003971	perfect	-5539.695	-5539.695	-5533.972	4.318	1.808	7.17E-004	9.38E-002	869
OG0012946	perfect	-837.734	-837.734	-832.020	6.255	0.887	7.23E-004	1.00E+000	115
OG0003464	perfect	-13030.152	-13030.152	-13024.446	3.701	0.827	7.30E-004	6.13E-003	1697
OG0004224	perfect	-1739.709	-1739.709	-1734.016	3.604	1.272	7.41E-004	1.00E+000	198
OG0005811	perfect	-2511.321	-2511.321	-2505.676	3.096	1.082	7.79E-004	7.52E-003	340
OG0003910	perfect	-5274.941	-5274.941	-5269.320	5.355	1.216	7.99E-004	1.21E-001	602
OG0010864	perfect	-1708.401	-1708.401	-1702.779	4.696	1.696	7.99E-004	5.10E-003	211
OG0010945	perfect	-1964.634	-1964.634	-1959.019	2.304	2.303	8.05E-004	1.00E+000	209
OG0006605	perfect	-2442.343	-2442.343	-2436.739	3.181	0.852	8.14E-004	1.00E+000	337
OG0008643	perfect	-2973.228	-2973.228	-2967.659	3.441	1.265	8.45E-004	8.32E-003	356
OG0005952	perfect	-3875.123	-3875.123	-3869.587	2.268	1.409	8.76E-004	9.09E-003	388
OG0007942	perfect	-1496.143	-1496.143	-1490.609	3.299	0.763	8.79E-004	1.00E+000	199
OG0004266	perfect	-6894.176	-6894.176	-6888.687	3.186	0.630	9.22E-004	3.36E-003	1020
OG0004894	perfect	-1402.025	-1402.001	-1396.560	3.384	0.256	9.71E-004	8.53E-003	262
OG0012734	perfect	-1289.104	-1285.365	-1279.929	6.691	1.024	9.77E-004	7.26E-005	155
OG0012395	perfect	-2533.677	-2533.677	-2528.263	5.174	4.219	1.00E-003	2.43E-001	262
OG0006849	perfect	-9314.876	-9314.876	-9309.474	3.981	3.046	1.01E-003	1.00E+000	687
OG0004518	perfect	-9437.679	-9437.679	-9432.294	3.463	1.700	1.03E-003	2.40E-003	1022
OG0009746	perfect	-2930.996	-2930.996	-2925.624	3.249	2.466	1.05E-003	1.88E-001	289
OG0010023	perfect	-3034.066	-3034.066	-3028.714	4.371	0.727	1.07E-003	8.83E-003	421
OG0009141	perfect	-2242.681	-2242.681	-2237.345	2.767	1.592	1.09E-003	1.00E+000	221
OG0003962	perfect	-10880.358	-10880.358	-10875.027	2.642	0.913	1.09E-003	1.00E+000	1334
OG0007348	perfect	-2557.692	-2557.692	-2552.371	4.027	2.766	1.10E-003	3.14E-001	271
OG0006134	perfect	-2969.655	-2969.655	-2964.378	4.554	1.345	1.16E-003	1.10E-001	366
OG0007094	perfect	-3936.609	-3936.560	-3931.293	3.772	0.783	1.17E-003	1.00E+000	548
OG0012062	perfect	-1453.002	-1452.999	-1447.740	3.032	1.249	1.18E-003	2.18E-003	184
OG0003745	perfect	-4294.551	-4294.551	-4289.293	7.488	0.923	1.18E-003	1.06E-001	598
OG0004143	perfect	-3282.723	-3282.723	-3277.467	6.236	0.782	1.19E-003	2.22E-002	467
OG0010370	perfect	-5021.828	-5021.828	-5016.581	1.659	3.041	1.20E-003	2.33E-002	423
OG0010541	perfect	-1636.485	-1636.485	-1631.251	3.585	2.286	1.21E-003	8.69E-003	183
OG0003689	perfect	-14226.812	-14226.812	-14221.579	4.526	1.672	1.22E-003	1.00E+000	1675
OG0003520	perfect	-1936.194	-1936.194	-1930.983	2.453	0.756	1.25E-003	5.89E-002	287
OG0003600	perfect	-8596.251	-8596.251	-8591.055	5.270	0.676	1.26E-003	1.00E+000	1200
OG0011534	perfect	-2217.259	-2217.259	-2212.063	4.702	1.414	1.27E-003	1.00E+000	231
OG0011709	perfect	-1730.790	-1730.790	-1725.602	2.192	1.889	1.28E-003	7.80E-002	179
OG0005366	perfect	-4430.809	-4430.809	-4425.622	4.961	1.168	1.28E-003	2.21E-001	542
OG0007354	perfect	-1469.654	-1469.654	-1464.496	1.805	2.450	1.32E-003	6.40E-003	237
OG0004060	perfect	-10475.568	-10475.568	-10470.414	3.609	1.507	1.32E-003	1.00E+000	1058
OG0007597	perfect	-4952.376	-4952.376	-4947.230	2.807	1.528	1.34E-003	1.20E-003	512
OG0007880	perfect	-2135.246	-2135.246	-2130.100	3.573	0.477	1.34E-003	3.05E-002	348
OG0009811	perfect	-2805.914	-2811.038	-2805.894	4.023	1.128	1.34E-003	1.00E+000	358
OG0006300	perfect	-6607.664	-6607.664	-6602.523	4.548	1.411	1.34E-003	1.21E-004	680
OG0012299	perfect	-1564.497	-1564.497	-1559.391	4.256	1.759	1.39E-003	1.00E+000	165
OG0009546	perfect	-1879.512	-1879.512	-1874.410	2.246	0.383	1.40E-003	1.11E-001	309
OG0008749	perfect	-1995.398	-1995.397	-1990.301	2.350	0.669	1.41E-003	1.00E+000	303
OG0005090	perfect	-6755.137	-6755.137	-6750.054	3.231	0.947	1.43E-003	1.00E+000	847
OG0006881	perfect	-4736.873	-4736.873	-4731.813	3.557	0.877	1.47E-003	5.14E-002	653
OG0003746	perfect	-20541.275	-20541.275	-20536.226	3.361	2.010	1.48E-003	1.88E-001	1821
OG0002006	imperfect	-12278.259	-12278.260	-12273.212	2.870	2.834	1.49E-003	3.39E-001	897
OG0009710	perfect	-3394.319	-3393.455	-3388.410	2.881	1.005	1.49E-003	1.58E-003	445
OG0004806	perfect	-9010.727	-9010.727	-9005.709	2.938	1.302	1.53E-003	1.35E-002	1047
OG0002290	imperfect	-2743.865	-2743.865	-2738.860	6.524	0.872	1.56E-003	1.00E+000	396
OG0006951	perfect	-4278.668	-4278.668	-4273.665	2.716	3.690	1.56E-003	2.79E-001	413
OG0012834	perfect	-1134.074	-1134.074	-1129.081	4.393	4.081	1.58E-003	1.64E-002	100
OG0002801	imperfect	-3114.737	-3114.738	-3109.745	2.368	2.303	1.58E-003	3.97E-001	303
OG0011601	perfect	-1910.591	-1907.750	-1902.787	5.177	1.936	1.63E-003	1.00E+000	186
OG0007062	perfect	-3440.669	-3440.669	-3435.720	3.481	1.960	1.65E-003	2.23E-004	343
OG0011680	perfect	-1698.135	-1698.135	-1693.190	4.658	1.366	1.66E-003	1.04E-001	177
OG0007160	perfect	-3003.429	-3003.429	-2998.485	3.446	1.923	1.66E-003	1.16E-002	313
OG0005564	perfect	-3980.457	-3980.457	-3975.515	6.761	0.738	1.67E-003	1.00E+000	564
OG0007109	perfect	-2197.913	-2197.913	-2192.981	4.762	1.644	1.69E-003	3.03E-002	292
OG0004895	perfect	-5510.737	-5510.737	-5505.823	3.195	0.652	1.72E-003	4.76E-002	899
OG0008502	perfect	-1501.735	-1501.735	-1496.821	5.070	2.104	1.72E-003	1.00E+000	146
OG0007002	perfect	-5250.419	-5250.419	-5245.508	2.540	1.143	1.72E-003	1.87E-001	624
OG0012236	perfect	-1237.530	-1237.530	-1232.625	3.188	0.574	1.74E-003	1.00E+000	183
OG0009730	perfect	-2084.982	-2084.982	-2080.100	5.523	1.050	1.78E-003	1.00E+000	266
OG0010403	perfect	-2386.159	-2386.159	-2381.304	3.001	2.483	1.83E-003	4.36E-001	228
OG0010826	perfect	-2956.665	-2956.380	-2951.525	4.040	0.838	1.83E-003	1.33E-002	375
OG0008565	perfect	-1835.118	-1835.118	-1830.290	4.177	2.216	1.89E-003	5.68E-002	159
OG0007952	perfect	-1975.441	-1975.441	-1970.624	3.545	1.108	1.91E-003	6.71E-002	265
OG0004691	perfect	-10944.212	-10940.410	-10935.605	5.129	2.015	1.94E-003	1.01E-002	921
OG0004482	perfect	-10675.386	-10675.386	-10670.632	3.339	6.681	2.04E-003	1.60E-001	1359
OG0008768	perfect	-4398.983	-4381.183	-4376.442	2.536	9.070	2.08E-003	4.52E-011	351
OG0008246	perfect	-3761.765	-3761.666	-3756.927	4.015	0.800	2.08E-003	1.00E+000	479
OG0003614	perfect	-19235.158	-19235.158	-19230.509	3.588	1.420	2.29E-003	1.00E+000	2069
OG0007201	perfect	-3878.896	-3878.896	-3874.257	5.416	1.200	2.32E-003	6.90E-002	452
OG0011268	perfect	-3041.835	-3041.835	-3037.198	4.916	0.889	2.32E-003	1.00E+000	400
OG0005153	perfect	-11102.397	-11100.098	-11095.468	5.509	1.114	2.34E-003	1.00E+000	1245
OG0004037	perfect	-8080.780	-8080.780	-8076.156	6.065	1.402	2.36E-003	6.83E-002	1042
OG0005464	perfect	-9775.833	-9775.833	-9771.209	4.286	0.992	2.36E-003	1.24E-002	1258
OG0009866	perfect	-2504.805	-2504.805	-2500.189	11.918	0.776	2.38E-003	1.00E+000	386
OG0003472	perfect	-5437.159	-5441.521	-5436.907	3.417	1.137	2.38E-003	1.00E+000	723
OG0010980	perfect	-3186.237	-3185.926	-3181.313	4.006	1.383	2.39E-003	6.75E-003	386
OG0006513	perfect	-809.139	-809.139	-804.569	3.692	0.589	2.50E-003	1.00E+000	133
OG0005974	perfect	-8511.741	-8511.741	-8507.182	5.449	1.414	2.53E-003	1.00E+000	847
OG0006877	perfect	-1878.233	-1878.233	-1873.725	3.506	1.296	2.68E-003	1.19E-002	239
OG0010966	perfect	-2840.820	-2840.045	-2835.558	5.332	1.764	2.74E-003	9.45E-003	252
OG0004975	perfect	-9120.318	-9120.318	-9115.853	3.302	1.197	2.81E-003	1.00E+000	1064
OG0007444	perfect	-4276.001	-4276.001	-4271.538	5.999	0.426	2.81E-003	1.00E+000	695
OG0011407	perfect	-2305.690	-2305.690	-2301.230	2.258	1.055	2.82E-003	3.21E-002	265
OG0006656	perfect	-4692.929	-4697.381	-4692.929	6.516	0.826	2.85E-003	1.00E+000	692
OG0006541	perfect	-2717.716	-2717.716	-2713.271	2.012	1.213	2.87E-003	2.36E-002	365
OG0011108	perfect	-3030.045	-3024.245	-3019.805	2.041	1.704	2.89E-003	6.49E-004	277
OG0005860	perfect	-2626.354	-2629.302	-2624.864	7.053	1.109	2.89E-003	1.00E+000	350
OG0003299	perfect	-18872.387	-18872.387	-18867.974	6.002	0.894	2.97E-003	1.00E+000	2498
OG0010401	perfect	-2993.225	-2992.756	-2988.348	4.400	1.193	2.99E-003	1.40E-001	336
OG0008850	perfect	-3008.771	-3013.129	-3008.730	4.659	0.868	3.02E-003	1.00E+000	415
OG0009170	perfect	-4415.567	-4415.567	-4411.172	3.213	1.528	3.03E-003	1.30E-002	484
OG0011870	perfect	-1105.800	-1105.800	-1101.408	3.279	1.575	3.04E-003	1.00E+000	119
OG0005082	perfect	-7596.282	-7596.282	-7591.895	4.366	1.192	3.06E-003	4.03E-001	894
OG0010130	perfect	-2593.125	-2593.125	-2588.751	3.387	0.933	3.10E-003	1.00E+000	302
OG0006556	perfect	-6795.051	-6795.051	-6790.677	3.535	2.354	3.10E-003	3.90E-002	540
OG0008741	perfect	-2244.162	-2244.162	-2239.794	3.923	1.173	3.12E-003	1.00E+000	238
OG0010650	perfect	-2493.162	-2493.162	-2488.805	5.208	1.295	3.16E-003	2.92E-001	293
OG0010398	perfect	-2948.437	-2948.437	-2944.083	5.781	1.596	3.17E-003	5.21E-003	288
OG0006106	perfect	-6549.353	-6549.353	-6545.009	2.903	1.025	3.21E-003	1.02E-001	806
OG0011466	perfect	-1348.183	-1348.183	-1343.845	2.846	1.143	3.22E-003	1.00E+000	157
OG0007629	perfect	-1816.215	-1816.215	-1811.880	5.689	4.435	3.23E-003	1.96E-002	287
OG0009707	perfect	-4043.514	-4043.514	-4039.184	3.186	0.919	3.26E-003	9.62E-003	485
OG0005223	perfect	-2298.707	-2303.034	-2298.707	4.585	0.929	3.26E-003	1.00E+000	324
OG0011710	perfect	-1980.723	-1980.723	-1976.417	4.358	0.904	3.34E-003	1.00E+000	252
OG0008657	perfect	-2040.499	-2040.499	-2036.197	6.556	1.068	3.36E-003	1.00E+000	277
OG0004328	perfect	-5036.344	-5036.344	-5032.047	4.879	0.736	3.37E-003	3.00E-002	664
OG0006944	perfect	-5818.786	-5818.786	-5814.492	3.769	1.304	3.38E-003	1.22E-001	705
OG0003175	perfect	-23745.071	-23745.071	-23740.798	3.462	1.788	3.46E-003	3.69E-001	2467
OG0012564	perfect	-1008.720	-1008.720	-1004.455	6.296	2.382	3.49E-003	1.00E+000	101
OG0010475	perfect	-2259.304	-2258.709	-2254.454	3.536	4.241	3.53E-003	6.52E-002	262
OG0009100	perfect	-2523.807	-2523.807	-2519.582	7.048	0.752	3.65E-003	8.01E-002	366
OG0003677	perfect	-16155.619	-16155.619	-16151.403	2.603	1.861	3.68E-003	1.00E+000	1482
OG0003416	perfect	-17744.223	-17744.223	-17740.020	5.742	0.625	3.74E-003	1.00E+000	2502
OG0003609	perfect	-16209.368	-16209.333	-16205.156	4.854	0.927	3.85E-003	1.80E-002	1945
OG0007036	perfect	-3452.372	-3451.642	-3447.485	3.573	1.586	3.93E-003	2.82E-001	373
OG0007529	perfect	-2302.260	-2302.260	-2298.117	4.514	1.040	4.00E-003	3.54E-001	309
OG0010676	perfect	-824.279	-824.016	-819.888	3.543	0.828	4.06E-003	7.04E-002	102
OG0003463	perfect	-6664.711	-6664.711	-6660.589	3.073	0.808	4.09E-003	1.06E-001	883
OG0005975	perfect	-1596.904	-1596.904	-1592.799	2.394	0.982	4.17E-003	7.02E-002	225
OG0009814	perfect	-3725.006	-3724.547	-3720.459	3.990	2.381	4.24E-003	2.67E-002	349
OG0011090	perfect	-3573.552	-3573.552	-3569.469	3.580	2.099	4.27E-003	6.04E-002	321
OG0012808	perfect	-841.056	-840.255	-836.174	5.077	0.783	4.28E-003	2.18E-001	113
OG0005250	perfect	-6343.037	-6343.037	-6338.963	2.840	1.484	4.31E-003	1.00E+000	741
OG0005266	perfect	-4911.478	-4911.478	-4907.406	3.755	0.839	4.32E-003	1.00E+000	656
OG0012422	perfect	-1263.989	-1263.989	-1259.920	3.265	1.521	4.33E-003	2.21E-002	136
OG0008095	perfect	-6920.664	-6919.013	-6914.959	4.117	1.694	4.41E-003	2.88E-003	707
OG0010858	perfect	-2672.977	-2677.025	-2672.977	2.693	0.942	4.44E-003	1.00E+000	359
OG0009591	perfect	-3087.631	-3087.547	-3083.508	4.360	0.880	4.48E-003	2.04E-002	402
OG0010325	perfect	-1960.573	-1960.573	-1956.535	3.059	2.521	4.49E-003	2.45E-003	204
OG0009327	perfect	-2553.279	-2553.279	-2549.241	4.183	1.275	4.49E-003	1.00E+000	281
OG0003539	perfect	-15425.499	-15425.499	-15421.462	4.608	0.861	4.49E-003	1.00E+000	1999
OG0005043	perfect	-5461.406	-5461.406	-5457.380	2.097	0.737	4.54E-003	4.83E-002	772
OG0011397	perfect	-2693.641	-2693.641	-2689.618	2.902	1.871	4.56E-003	3.82E-001	290
OG0004348	perfect	-1682.463	-1682.463	-1678.442	2.396	2.549	4.57E-003	1.10E-001	150
OG0008922	perfect	-1779.598	-1779.598	-1775.586	4.060	0.831	4.61E-003	1.00E+000	241
OG0011715	perfect	-1593.124	-1593.124	-1589.131	8.074	1.361	4.71E-003	1.00E+000	194
OG0008167	perfect	-4476.300	-4476.300	-4472.312	3.931	1.300	4.74E-003	4.75E-001	520
OG0008384	perfect	-2103.205	-2103.205	-2099.232	3.766	1.545	4.82E-003	1.00E+000	227
OG0007540	perfect	-2876.881	-2876.881	-2872.916	2.793	3.422	4.86E-003	4.03E-001	245
OG0007565	perfect	-5682.391	-5682.391	-5678.432	3.980	1.508	4.89E-003	9.48E-004	589
OG0008796	perfect	-4461.923	-4461.923	-4457.966	5.856	1.938	4.90E-003	3.38E-002	461
OG0003715	perfect	-8841.812	-8841.633	-8837.677	3.982	2.464	4.91E-003	1.00E+000	675
OG0011581	perfect	-916.634	-916.634	-912.685	2.524	0.711	4.94E-003	1.00E+000	134
OG0008719	perfect	-4631.166	-4631.084	-4627.151	3.593	0.968	5.04E-003	8.32E-003	546
OG0003980	perfect	-15083.852	-15083.852	-15079.919	4.196	1.104	5.04E-003	1.60E-002	1721
OG0006066	perfect	-6780.444	-6777.421	-6773.492	4.537	1.259	5.06E-003	1.00E+000	742
OG0008183	perfect	-3656.912	-3656.903	-3652.993	3.589	0.884	5.17E-003	3.75E-002	450
OG0007999	perfect	-2108.415	-2108.413	-2104.517	4.655	0.696	5.25E-003	1.00E+000	327
OG0010926	perfect	-759.360	-759.359	-755.464	3.056	0.622	5.25E-003	1.00E+000	116
OG0012204	perfect	-1451.591	-1451.591	-1447.702	2.403	1.230	5.29E-003	1.00E+000	160
OG0008842	perfect	-3723.233	-3723.161	-3719.281	6.304	1.135	5.34E-003	1.00E+000	444
OG0006033	perfect	-3578.966	-3578.966	-3575.089	4.615	1.276	5.36E-003	1.00E+000	438
OG0012685	perfect	-1216.632	-1216.632	-1212.777	2.562	1.088	5.49E-003	6.61E-002	154
OG0006664	perfect	-6823.191	-6823.191	-6819.339	7.163	0.735	5.51E-003	1.00E+000	935
OG0011687	perfect	-2082.723	-2082.601	-2078.763	3.611	1.488	5.60E-003	3.98E-002	212
OG0004307	perfect	-3974.211	-3974.211	-3970.378	3.945	0.597	5.63E-003	1.00E+000	633
OG0008257	perfect	-1971.112	-1971.112	-1967.291	2.905	3.151	5.70E-003	1.00E+000	166
OG0007835	perfect	-2993.391	-2993.391	-2989.596	5.211	2.492	5.87E-003	7.45E-002	334
OG0006188	perfect	-7646.074	-7646.074	-7642.286	4.768	1.248	5.91E-003	1.00E+000	850
OG0008321	perfect	-2144.008	-2143.877	-2140.090	6.297	1.634	5.92E-003	1.00E+000	247
OG0011152	perfect	-1879.441	-1879.441	-1875.657	3.895	2.423	5.94E-003	1.00E+000	197
OG0010166	perfect	-3337.575	-3337.575	-3333.797	4.198	0.793	5.98E-003	1.79E-001	439
OG0006388	perfect	-3322.762	-3322.762	-3318.987	2.841	0.613	6.00E-003	2.24E-001	482
OG0004638	perfect	-5191.103	-5191.103	-5187.334	3.021	2.157	6.05E-003	3.93E-002	451
OG0002392	imperfect	-3243.724	-3247.482	-3243.724	3.238	1.342	6.12E-003	1.00E+000	440
OG0012869	perfect	-1182.602	-1182.602	-1178.850	3.270	1.603	6.15E-003	2.50E-002	128
OG0012201	perfect	-2107.129	-2105.681	-2101.932	4.046	4.998	6.18E-003	1.23E-002	214
OG0010632	perfect	-1190.678	-1190.633	-1186.901	3.080	1.096	6.29E-003	1.00E+000	136
OG0003772	perfect	-6429.448	-6429.448	-6425.723	4.183	1.179	6.35E-003	1.00E+000	693
OG0002301	imperfect	-7433.265	-7433.265	-7429.541	3.355	2.243	6.36E-003	1.00E+000	594
OG0009558	perfect	-849.595	-849.595	-845.883	3.336	0.800	6.44E-003	1.00E+000	114
OG0012814	perfect	-958.797	-958.797	-955.091	6.734	0.975	6.48E-003	1.84E-003	116
OG0011873	perfect	-1896.005	-1896.004	-1892.304	7.759	0.574	6.52E-003	5.99E-002	304
OG0010044	perfect	-3244.498	-3248.191	-3244.498	5.561	0.987	6.58E-003	1.00E+000	471
OG0008680	perfect	-3491.710	-3490.259	-3486.574	4.095	1.731	6.64E-003	3.51E-003	372
OG0004275	perfect	-2714.499	-2714.499	-2710.835	3.169	0.280	6.79E-003	1.00E+000	480
OG0007462	perfect	-6992.677	-6992.677	-6989.027	3.744	1.088	6.90E-003	1.00E+000	805
OG0011572	perfect	-1577.379	-1577.379	-1573.729	3.176	2.361	6.90E-003	4.88E-001	229
OG0010500	perfect	-2598.456	-2598.456	-2594.821	1.575	1.358	7.01E-003	1.78E-001	306
OG0010015	perfect	-2238.231	-2238.231	-2234.601	4.296	2.018	7.05E-003	8.77E-003	259
OG0010285	perfect	-702.100	-702.100	-698.472	9.265	0.898	7.07E-003	1.00E+000	112
OG0008929	perfect	-5117.561	-5117.561	-5113.952	2.492	1.672	7.22E-003	2.40E-001	482
OG0007157	perfect	-4912.193	-4912.193	-4908.585	4.079	0.873	7.22E-003	1.00E+000	674
OG0008003	perfect	-3314.347	-3314.347	-3310.741	3.157	2.261	7.24E-003	1.00E+000	277
OG0009617	perfect	-1032.422	-1032.422	-1028.818	2.333	1.254	7.25E-003	6.99E-002	108
OG0003810	perfect	-12305.867	-12305.867	-12302.273	3.886	0.970	7.34E-003	3.25E-002	1552
OG0009945	perfect	-2246.661	-2246.568	-2242.975	3.733	2.045	7.34E-003	3.66E-004	218
OG0010792	perfect	-4639.265	-4639.265	-4635.678	1.718	5.827	7.40E-003	1.00E+000	295
OG0008324	perfect	-5397.467	-5395.017	-5391.431	3.568	1.653	7.41E-003	1.37E-002	499
OG0008066	perfect	-6141.917	-6141.917	-6138.331	3.835	2.036	7.41E-003	4.23E-001	530
OG0004833	perfect	-3040.352	-3040.352	-3036.776	3.773	1.982	7.49E-003	1.00E+000	300
OG0003475	perfect	-19565.889	-19558.459	-19554.885	3.717	1.381	7.50E-003	3.85E-005	1927
OG0011888	perfect	-2432.270	-2432.270	-2428.705	3.660	0.746	7.58E-003	2.04E-002	314
OG0009474	perfect	-3722.580	-3722.580	-3719.023	3.548	1.982	7.65E-003	1.23E-001	345
OG0005488	perfect	-5621.360	-5621.360	-5617.812	2.947	1.366	7.73E-003	1.19E-001	611
OG0005689	perfect	-1512.506	-1511.147	-1507.599	3.068	1.488	7.73E-003	6.02E-004	224
OG0007044	perfect	-2429.410	-2429.410	-2425.865	4.822	1.361	7.75E-003	6.66E-003	311
OG0009993	perfect	-2333.340	-2333.238	-2329.695	4.727	0.502	7.77E-003	5.26E-003	363
OG0005676	perfect	-7421.583	-7421.583	-7418.048	3.316	0.783	7.84E-003	1.00E+000	937
OG0006763	perfect	-2608.924	-2608.924	-2605.391	2.533	1.295	7.86E-003	1.48E-001	287
OG0009472	perfect	-3670.953	-3670.953	-3667.434	4.121	1.157	7.98E-003	6.47E-002	408
OG0002182	imperfect	-6959.835	-6959.835	-6956.316	2.535	1.230	7.98E-003	1.00E+000	769
OG0003589	perfect	-8990.225	-8990.225	-8986.709	3.917	1.187	8.01E-003	1.00E+000	1115
OG0004008	perfect	-8574.826	-8574.826	-8571.330	3.010	1.440	8.19E-003	2.38E-002	913
OG0009867	perfect	-1772.493	-1772.493	-1769.004	3.529	1.219	8.25E-003	1.00E+000	222
OG0008488	perfect	-3741.470	-3741.470	-3737.982	4.311	1.284	8.26E-003	1.00E+000	435
OG0009437	perfect	-5368.214	-5368.214	-5364.727	3.293	2.387	8.27E-003	1.63E-003	554
OG0002314	imperfect	-3029.838	-3029.838	-3026.359	2.292	2.763	8.35E-003	1.84E-001	290
OG0011201	perfect	-2705.523	-2705.523	-2702.060	4.523	1.188	8.50E-003	6.16E-002	315
OG0007252	perfect	-1854.270	-1854.270	-1850.821	3.178	1.124	8.63E-003	1.00E+000	218
OG0008770	perfect	-2174.457	-2174.457	-2171.015	3.742	1.112	8.70E-003	3.94E-001	240
OG0012066	perfect	-1163.318	-1163.318	-1159.877	4.487	1.282	8.71E-003	2.26E-002	143
OG0009457	perfect	-5399.251	-5399.251	-5395.814	3.440	1.984	8.75E-003	1.00E+000	502
OG0004350	perfect	-5709.368	-5709.368	-5705.938	2.594	1.530	8.81E-003	1.00E+000	664
OG0007056	perfect	-4424.358	-4424.358	-4420.928	3.518	1.422	8.82E-003	1.00E+000	556
OG0011596	perfect	-1731.530	-1731.530	-1728.107	2.587	1.626	8.89E-003	1.00E+000	178
OG0007969	perfect	-854.702	-854.702	-851.280	4.293	0.671	8.89E-003	2.82E-002	117
OG0007491	perfect	-4525.013	-4525.013	-4521.593	2.694	0.565	8.92E-003	1.00E+000	685
OG0005778	perfect	-8315.320	-8315.282	-8311.865	2.787	2.120	8.94E-003	2.07E-002	709
OG0011297	perfect	-1846.855	-1846.827	-1843.416	2.292	1.752	9.00E-003	4.38E-001	169
OG0010089	perfect	-2282.115	-2282.115	-2278.723	5.748	1.052	9.20E-003	1.00E+000	287
OG0005398	perfect	-1067.483	-1067.483	-1064.092	6.094	0.484	9.21E-003	1.65E-002	169
OG0004330	perfect	-4589.408	-4589.408	-4586.021	2.424	0.601	9.25E-003	1.58E-002	713
OG0004955	perfect	-3061.458	-3061.458	-3058.080	3.267	2.864	9.34E-003	3.26E-008	276
OG0009276	perfect	-1967.840	-1967.840	-1964.476	2.912	0.592	9.49E-003	3.71E-002	293
OG0003394	perfect	-22937.530	-22937.530	-22934.174	3.697	2.364	9.58E-003	6.90E-002	1856
OG0008851	perfect	-3755.530	-3758.820	-3755.508	5.368	1.184	1.01E-002	1.00E+000	459
OG0002271	imperfect	-3810.731	-3810.731	-3807.420	3.387	0.411	1.01E-002	1.00E+000	631
OG0003729	perfect	-16676.449	-16676.449	-16673.144	2.986	1.668	1.01E-002	2.25E-001	1656
OG0004505	perfect	-6118.010	-6118.010	-6114.713	3.658	0.902	1.02E-002	2.14E-001	773
OG0010929	perfect	-1161.422	-1161.410	-1158.129	5.201	1.559	1.04E-002	1.00E+000	117
OG0004061	perfect	-3837.387	-3837.387	-3834.108	1.763	1.504	1.04E-002	1.00E+000	414
OG0010767	perfect	-772.551	-772.551	-769.275	1.638	0.314	1.05E-002	1.00E+000	140
OG0005092	perfect	-10051.454	-10051.225	-10047.957	2.842	1.243	1.06E-002	1.00E+000	1051
OG0003400	perfect	-19212.774	-19212.774	-19209.508	3.146	1.130	1.06E-002	4.45E-002	2119
OG0012167	perfect	-971.326	-971.326	-968.079	5.495	1.019	1.08E-002	1.00E+000	163
OG0009104	perfect	-2255.779	-2255.779	-2252.547	4.425	1.099	1.10E-002	1.00E+000	259
OG0005248	perfect	-2561.212	-2561.212	-2557.997	2.539	0.519	1.12E-002	8.86E-002	394
OG0008447	perfect	-967.954	-967.954	-964.751	3.753	0.658	1.14E-002	1.00E+000	142
OG0004428	perfect	-8513.387	-8512.990	-8509.792	2.962	0.831	1.14E-002	1.13E-002	1053
OG0007261	perfect	-1351.214	-1351.214	-1348.035	7.683	0.774	1.17E-002	1.20E-001	190
OG0011542	perfect	-2909.347	-2909.217	-2906.041	3.330	0.996	1.17E-002	1.43E-003	349
OG0011669	perfect	-1422.354	-1422.103	-1418.928	3.615	1.249	1.17E-002	1.00E+000	156
OG0003482	perfect	-13441.707	-13441.707	-13438.532	2.768	1.173	1.17E-002	1.00E+000	1602
OG0010523	perfect	-2547.801	-2542.882	-2539.717	3.330	1.669	1.19E-002	1.02E-002	247
OG0004990	perfect	-12978.009	-12977.383	-12974.217	3.743	1.486	1.19E-002	1.00E+000	1288
OG0006972	perfect	-7281.727	-7281.727	-7278.594	2.954	1.208	1.23E-002	1.13E-001	813
OG0006205	perfect	-4146.579	-4146.579	-4143.461	4.664	2.148	1.25E-002	8.60E-003	518
OG0009562	perfect	-3246.449	-3246.449	-3243.332	6.149	0.715	1.25E-002	1.00E+000	450
OG0005919	perfect	-884.812	-884.806	-881.691	2.477	0.859	1.25E-002	4.40E-001	111
OG0003605	perfect	-7904.635	-7904.635	-7901.521	3.655	2.505	1.26E-002	1.00E+000	652
OG0002138	imperfect	-4778.012	-4778.012	-4774.904	5.207	0.880	1.27E-002	1.00E+000	632
OG0007815	perfect	-4025.040	-4025.040	-4021.934	3.631	0.851	1.27E-002	1.00E+000	513
OG0005135	perfect	-6042.592	-6042.592	-6039.505	3.913	1.014	1.30E-002	1.00E+000	738
OG0004109	perfect	-3972.857	-3972.857	-3969.801	3.129	1.054	1.34E-002	1.20E-001	493
OG0003201	perfect	-25828.037	-25828.037	-25824.984	3.917	1.288	1.35E-002	2.54E-001	2642
OG0010153	perfect	-2607.025	-2607.025	-2603.973	3.566	0.847	1.35E-002	1.00E+000	335
OG0006524	perfect	-6878.173	-6878.167	-6875.116	3.246	0.897	1.35E-002	1.00E+000	817
OG0011044	perfect	-3623.358	-3622.984	-3619.933	4.402	1.188	1.35E-002	1.00E+000	395
OG0002242	imperfect	-4534.809	-4534.165	-4531.117	5.719	1.103	1.36E-002	1.00E+000	547
OG0008943	perfect	-970.117	-970.116	-967.091	7.754	0.567	1.39E-002	1.00E+000	155
OG0006125	perfect	-1207.042	-1207.042	-1204.019	3.660	1.589	1.39E-002	1.23E-001	140
OG0008247	perfect	-4271.468	-4271.121	-4268.108	3.184	1.328	1.41E-002	1.00E+000	454
OG0011631	perfect	-2282.376	-2282.304	-2279.294	5.143	1.671	1.41E-002	4.55E-001	218
OG0010551	perfect	-2727.488	-2727.488	-2724.490	5.219	1.394	1.43E-002	1.00E+000	310
OG0008658	perfect	-3144.221	-3144.221	-3141.225	4.726	1.262	1.44E-002	2.56E-002	431
OG0001942	imperfect	-7677.351	-7677.351	-7674.360	3.578	0.562	1.44E-002	1.00E+000	1137
OG0010396	perfect	-1454.686	-1454.686	-1451.697	4.299	1.064	1.45E-002	1.00E+000	199
OG0007582	perfect	-1180.774	-1180.773	-1177.788	5.200	0.441	1.45E-002	1.00E+000	195
OG0003890	perfect	-1979.386	-1979.376	-1976.392	2.083	1.250	1.46E-002	1.66E-001	248
OG0004238	perfect	-6665.710	-6665.702	-6662.721	4.934	1.746	1.46E-002	1.00E+000	613
OG0004786	perfect	-6096.554	-6096.554	-6093.589	3.214	0.470	1.49E-002	8.42E-002	972
OG0004475	perfect	-6834.607	-6833.358	-6830.399	4.333	0.754	1.50E-002	1.00E+000	872
OG0003797	perfect	-6961.781	-6961.781	-6958.822	3.290	2.646	1.50E-002	1.00E+000	565
OG0012170	perfect	-1826.156	-1826.156	-1823.197	4.455	0.771	1.50E-002	1.00E+000	237
OG0003835	perfect	-3331.270	-3331.270	-3328.326	4.634	0.709	1.52E-002	2.10E-001	520
OG0006957	perfect	-3608.941	-3608.941	-3605.999	4.744	0.567	1.53E-002	1.00E+000	544
OG0005723	perfect	-8614.310	-8614.310	-8611.372	2.707	2.046	1.54E-002	1.27E-001	700
OG0003305	perfect	-25249.124	-25249.124	-25246.190	6.301	2.262	1.54E-002	1.00E+000	2394
OG0005342	perfect	-9399.284	-9399.284	-9396.355	5.312	2.470	1.55E-002	1.00E+000	1115
OG0008151	perfect	-4274.427	-4274.427	-4271.498	3.791	1.327	1.55E-002	3.47E-001	533
OG0003964	perfect	-12495.040	-12495.040	-12492.113	4.128	1.034	1.55E-002	1.00E+000	1451
OG0002459	imperfect	-1316.950	-1316.950	-1314.023	8.192	3.738	1.55E-002	2.31E-002	236
OG0003571	perfect	-15284.231	-15284.231	-15281.305	3.275	3.044	1.56E-002	1.30E-001	1071
OG0002234	imperfect	-2830.731	-2830.731	-2827.812	6.082	1.176	1.57E-002	1.00E+000	333
OG0004403	perfect	-9563.982	-9563.982	-9561.066	2.845	0.903	1.57E-002	1.00E+000	1237
OG0003914	perfect	-10782.763	-10782.763	-10779.851	4.054	1.147	1.58E-002	7.82E-002	1279
OG0008511	perfect	-1946.569	-1946.568	-1943.665	2.876	0.595	1.60E-002	1.00E+000	299
OG0005999	perfect	-8439.305	-8439.305	-8436.414	2.362	1.458	1.62E-002	1.00E+000	1007
OG0008001	perfect	-1567.271	-1567.271	-1564.385	3.514	0.607	1.63E-002	1.00E+000	235
OG0010226	perfect	-2400.774	-2400.774	-2397.889	2.793	6.619	1.63E-002	4.80E-001	265
OG0004248	perfect	-10051.790	-10051.741	-10048.857	3.275	0.740	1.63E-002	1.00E+000	1319
OG0008614	perfect	-3794.997	-3794.997	-3792.115	5.963	0.737	1.64E-002	1.00E+000	551
OG0003877	perfect	-7546.882	-7546.882	-7544.008	4.028	1.166	1.65E-002	6.73E-002	974
OG0011923	perfect	-1596.520	-1596.520	-1593.647	5.639	0.646	1.65E-002	1.00E+000	243
OG0010422	perfect	-3912.053	-3912.053	-3909.187	4.344	1.422	1.67E-002	1.00E+000	414
OG0008955	perfect	-1418.229	-1418.229	-1415.373	5.882	0.716	1.69E-002	4.90E-002	203
OG0010105	perfect	-3076.199	-3075.916	-3073.068	3.720	1.163	1.70E-002	8.97E-002	336
OG0012039	perfect	-1701.235	-1701.235	-1698.393	4.226	1.839	1.71E-002	1.00E+000	176
OG0006562	perfect	-4525.661	-4525.661	-4522.819	6.411	1.126	1.71E-002	1.00E+000	517
OG0006693	perfect	-3024.658	-3021.780	-3018.942	3.489	2.298	1.72E-002	1.43E-003	264
OG0003431	perfect	-8980.142	-8980.142	-8977.307	3.015	0.617	1.73E-002	1.00E+000	1279
OG0008452	perfect	-3144.638	-3144.638	-3141.804	4.621	0.609	1.73E-002	1.00E+000	441
OG0011605	perfect	-1003.167	-1003.072	-1000.240	3.351	0.795	1.73E-002	1.00E+000	136
OG0004858	perfect	-6081.512	-6081.512	-6078.683	3.403	0.808	1.74E-002	4.96E-002	829
OG0004211	perfect	-9953.571	-9953.571	-9950.763	6.055	0.950	1.78E-002	1.49E-001	1279
OG0005052	perfect	-4142.225	-4142.225	-4139.417	2.742	0.800	1.78E-002	7.32E-002	531
OG0004066	perfect	-2478.833	-2478.833	-2476.028	5.944	4.301	1.78E-002	3.89E-002	322
OG0007033	perfect	-2365.760	-2365.760	-2362.955	2.834	0.544	1.78E-002	1.00E+000	361
OG0002034	imperfect	-6065.007	-6065.007	-6062.202	7.091	1.564	1.79E-002	1.55E-001	664
OG0003048	imperfect	-1293.834	-1292.098	-1289.294	3.364	0.949	1.79E-002	1.00E+000	151
OG0008552	perfect	-2179.699	-2179.699	-2176.895	2.416	0.549	1.79E-002	1.00E+000	341
OG0004395	perfect	-2774.523	-2774.523	-2771.722	2.960	0.547	1.79E-002	3.75E-002	410
OG0003986	perfect	-9737.841	-9735.420	-9732.620	3.181	0.924	1.80E-002	4.11E-003	1175
OG0010281	perfect	-4169.853	-4169.853	-4167.066	3.252	8.418	1.82E-002	4.03E-002	343
OG0006273	perfect	-5561.012	-5559.054	-5556.267	4.678	1.540	1.82E-002	6.46E-003	592
OG0011231	perfect	-2096.772	-2096.681	-2093.896	3.810	1.385	1.83E-002	2.88E-002	273
OG0006449	perfect	-6211.910	-6211.910	-6209.130	2.939	0.944	1.84E-002	1.00E+000	762
OG0007058	perfect	-1517.100	-1517.100	-1514.332	4.692	0.781	1.86E-002	1.00E+000	209
OG0007922	perfect	-3586.970	-3586.970	-3584.204	5.600	1.561	1.87E-002	1.00E+000	456
OG0004709	perfect	-2698.768	-2698.768	-2696.010	5.831	0.296	1.88E-002	1.00E+000	486
OG0003523	perfect	-10064.034	-10064.025	-10061.270	4.006	0.750	1.89E-002	1.06E-001	1303
OG0008963	perfect	-2727.476	-2727.476	-2724.722	4.002	0.754	1.89E-002	1.42E-001	374
OG0006349	perfect	-3290.752	-3290.752	-3288.010	4.008	0.700	1.92E-002	1.00E+000	464
OG0010560	perfect	-1289.236	-1289.236	-1286.498	7.428	0.730	1.93E-002	1.00E+000	182
OG0011642	perfect	-2098.151	-2098.151	-2095.414	5.134	1.215	1.93E-002	7.32E-002	251
OG0003657	perfect	-7543.314	-7543.314	-7540.579	4.231	1.308	1.93E-002	1.00E+000	873
OG0004472	perfect	-11821.184	-11821.184	-11818.452	3.312	4.398	1.94E-002	8.01E-002	1216
OG0003929	perfect	-7586.873	-7585.187	-7582.458	3.893	1.252	1.95E-002	1.00E+000	788
OG0004188	perfect	-3878.866	-3878.810	-3876.086	2.525	2.014	1.96E-002	2.42E-003	619
OG0009220	perfect	-1161.635	-1161.635	-1158.937	6.605	1.257	2.02E-002	1.00E+000	151
OG0007303	perfect	-7774.239	-7774.239	-7771.545	4.550	1.999	2.03E-002	1.00E+000	719
OG0008671	perfect	-1527.046	-1527.046	-1524.354	2.534	0.731	2.03E-002	1.00E+000	212
OG0008667	perfect	-4209.086	-4209.086	-4206.395	2.834	0.934	2.04E-002	6.96E-002	521
OG0005374	perfect	-5432.316	-5432.316	-5429.628	3.745	0.406	2.04E-002	1.39E-001	899
OG0005225	perfect	-3702.574	-3702.574	-3699.892	4.555	0.676	2.06E-002	1.00E+000	542
OG0004174	perfect	-4221.106	-4221.106	-4218.427	4.368	0.699	2.06E-002	1.00E+000	614
OG0010206	perfect	-2728.599	-2728.599	-2725.932	5.105	0.969	2.09E-002	1.00E+000	381
OG0006950	perfect	-4978.572	-4978.572	-4975.908	4.711	1.260	2.10E-002	1.00E+000	543
OG0002911	imperfect	-1638.196	-1638.196	-1635.537	2.118	0.883	2.11E-002	1.00E+000	210
OG0011294	perfect	-2036.906	-2036.906	-2034.249	2.538	1.037	2.12E-002	1.00E+000	234
OG0010932	perfect	-2545.150	-2545.054	-2542.401	3.066	1.326	2.12E-002	1.00E+000	259
OG0007699	perfect	-1588.872	-1588.872	-1586.221	4.376	0.727	2.13E-002	4.70E-002	219
OG0007891	perfect	-2392.390	-2392.388	-2389.746	5.214	0.444	2.15E-002	1.00E+000	406
OG0009918	perfect	-3095.157	-3095.024	-3092.382	5.042	1.133	2.15E-002	7.93E-002	338
OG0008269	perfect	-4404.996	-4404.996	-4402.357	5.451	2.212	2.16E-002	1.00E+000	365
OG0009929	perfect	-1983.909	-1983.908	-1981.282	2.432	0.399	2.19E-002	8.02E-002	341
OG0009783	perfect	-4007.806	-4005.735	-4003.116	4.136	1.231	2.21E-002	2.39E-002	445
OG0010164	perfect	-1375.748	-1375.748	-1373.136	2.267	0.772	2.23E-002	1.00E+000	184
OG0004425	perfect	-2487.323	-2487.323	-2484.714	4.083	0.948	2.24E-002	1.00E+000	347
OG0008817	perfect	-2526.848	-2526.848	-2524.239	3.793	1.003	2.24E-002	1.00E+000	313
OG0008014	perfect	-1069.952	-1069.888	-1067.279	3.440	1.502	2.24E-002	1.00E+000	103
OG0006794	perfect	-1051.758	-1051.758	-1049.151	11.367	0.548	2.24E-002	1.00E+000	203
OG0009064	perfect	-2120.270	-2120.270	-2117.668	4.265	0.289	2.25E-002	1.00E+000	372
OG0003342	perfect	-3007.243	-3007.243	-3004.645	3.536	0.611	2.26E-002	1.00E+000	443
OG0009794	perfect	-1392.462	-1392.462	-1389.870	1.727	0.781	2.28E-002	1.00E+000	193
OG0008308	perfect	-6756.401	-6756.401	-6753.814	3.648	1.884	2.29E-002	7.09E-002	615
OG0006563	perfect	-2542.829	-2542.829	-2540.257	2.792	2.168	2.33E-002	1.00E+000	273
OG0006234	perfect	-828.926	-828.926	-826.354	4.122	0.552	2.33E-002	1.00E+000	135
OG0005279	perfect	-7809.882	-7809.882	-7807.310	2.273	1.262	2.33E-002	1.00E+000	881
OG0007278	perfect	-5825.469	-5825.469	-5822.900	2.898	1.782	2.34E-002	1.00E+000	569
OG0008778	perfect	-1143.514	-1143.514	-1140.947	3.108	0.824	2.35E-002	1.00E+000	150
OG0004212	perfect	-13688.114	-13687.638	-13685.075	3.906	1.543	2.36E-002	1.00E+000	1287
OG0008079	perfect	-3826.003	-3826.003	-3823.443	4.537	1.095	2.36E-002	1.00E+000	425
OG0005734	perfect	-7989.104	-7989.104	-7986.544	3.202	0.854	2.36E-002	1.21E-001	988
OG0008398	perfect	-5407.231	-5407.231	-5404.672	3.224	1.689	2.37E-002	1.00E+000	542
OG0005029	perfect	-8434.338	-8434.338	-8431.782	4.024	0.623	2.38E-002	2.93E-002	1189
OG0012573	perfect	-1441.284	-1441.284	-1438.736	3.591	1.116	2.40E-002	1.00E+000	159
OG0007935	perfect	-4624.250	-4624.250	-4621.702	2.701	1.764	2.40E-002	3.25E-002	463
OG0010343	perfect	-2677.400	-2677.400	-2674.852	3.748	1.552	2.40E-002	1.00E+000	284
OG0006885	perfect	-5672.882	-5672.081	-5669.540	2.407	1.213	2.42E-002	1.00E+000	610
OG0009496	perfect	-2638.158	-2638.158	-2635.618	4.449	1.231	2.42E-002	1.00E+000	291
OG0003525	perfect	-8002.220	-8002.220	-7999.689	3.172	2.356	2.44E-002	8.43E-002	927
OG0012924	perfect	-1123.044	-1123.044	-1120.522	4.988	1.053	2.47E-002	1.00E+000	140
OG0012917	perfect	-849.869	-849.869	-847.351	3.294	0.749	2.48E-002	4.88E-001	112
OG0005888	perfect	-684.994	-684.993	-682.476	2.949	0.890	2.49E-002	1.00E+000	107
OG0010060	perfect	-3047.627	-3047.627	-3045.119	2.702	1.826	2.51E-002	8.96E-002	312
OG0012193	perfect	-1666.288	-1666.288	-1663.787	2.787	1.057	2.53E-002	4.98E-002	204
OG0011441	perfect	-1286.788	-1286.787	-1284.292	2.218	1.060	2.55E-002	1.00E+000	168
OG0002062	imperfect	-8455.577	-8455.577	-8453.083	3.410	1.282	2.55E-002	5.29E-003	965
OG0004666	perfect	-5068.608	-5068.608	-5066.133	3.927	0.682	2.61E-002	1.00E+000	724
OG0011191	perfect	-2048.968	-2048.968	-2046.495	5.314	1.063	2.62E-002	1.00E+000	235
OG0006472	perfect	-4756.041	-4756.041	-4753.568	3.731	0.484	2.62E-002	1.00E+000	745
OG0005730	perfect	-8299.202	-8299.202	-8296.731	2.972	2.448	2.62E-002	4.79E-001	704
OG0011505	perfect	-1899.817	-1899.817	-1897.350	4.021	0.753	2.63E-002	1.00E+000	246
OG0010098	perfect	-1170.510	-1170.486	-1168.033	1.809	1.137	2.68E-002	1.09E-002	151
OG0011062	perfect	-1526.848	-1526.848	-1524.398	4.252	0.937	2.69E-002	1.00E+000	197
OG0010778	perfect	-2377.854	-2377.854	-2375.409	4.071	0.804	2.70E-002	1.00E+000	308
OG0003195	perfect	-17226.112	-17226.112	-17223.669	3.887	0.669	2.71E-002	1.60E-001	2336
OG0003954	perfect	-16368.603	-16368.603	-16366.161	3.856	1.227	2.71E-002	3.08E-001	1765
OG0003535	perfect	-8894.051	-8893.263	-8890.821	4.777	0.412	2.71E-002	1.00E+000	1420
OG0004370	perfect	-3062.559	-3062.559	-3060.124	3.180	0.984	2.73E-002	1.00E+000	361
OG0002217	imperfect	-4608.254	-4608.254	-4605.820	3.507	1.255	2.74E-002	1.00E+000	503
OG0003374	perfect	-18407.885	-18407.502	-18405.070	3.803	1.164	2.74E-002	7.17E-003	1978
OG0010318	perfect	-2573.703	-2573.703	-2571.275	4.188	1.153	2.75E-002	1.00E+000	290
OG0009679	perfect	-2865.818	-2865.818	-2863.392	3.754	0.804	2.76E-002	1.02E-001	393
OG0010085	perfect	-1407.582	-1406.105	-1403.682	3.674	0.579	2.77E-002	2.72E-002	212
OG0005404	perfect	-4330.279	-4330.279	-4327.863	3.689	0.982	2.79E-002	1.00E+000	531
OG0010182	perfect	-1826.046	-1826.046	-1823.637	4.661	0.707	2.82E-002	1.00E+000	264
OG0009845	perfect	-1184.093	-1184.093	-1181.690	5.048	1.149	2.84E-002	1.00E+000	134
OG0003082	imperfect	-1818.843	-1818.843	-1816.440	7.392	1.088	2.84E-002	1.00E+000	209
OG0002036	imperfect	-3277.772	-3277.772	-3275.372	4.677	2.472	2.85E-002	2.17E-001	355
OG0005739	perfect	-2245.892	-2245.786	-2243.391	3.528	0.935	2.86E-002	1.00E+000	283
OG0009465	perfect	-2109.442	-2109.338	-2106.953	5.661	1.104	2.89E-002	3.56E-002	291
OG0003232	perfect	-2245.361	-2245.361	-2242.981	3.655	1.239	2.91E-002	1.14E-001	256
OG0005561	perfect	-4709.507	-4708.451	-4706.070	3.077	1.554	2.91E-002	1.06E-001	466
OG0012900	perfect	-1548.393	-1548.364	-1545.995	3.201	0.839	2.95E-002	1.00E+000	206
OG0010332	perfect	-1843.731	-1843.618	-1841.259	4.707	1.740	2.99E-002	1.00E+000	182
OG0011316	perfect	-1182.340	-1182.339	-1179.984	3.764	1.266	3.00E-002	1.00E+000	146
OG0011300	perfect	-1924.109	-1924.109	-1921.754	3.472	0.488	3.00E-002	1.00E+000	316
OG0005390	perfect	-3154.189	-3154.189	-3151.839	3.620	0.259	3.02E-002	1.00E+000	582
OG0008607	perfect	-2385.584	-2385.583	-2383.235	3.919	0.891	3.02E-002	1.00E+000	289
OG0010191	perfect	-3379.379	-3379.377	-3377.029	2.738	1.167	3.02E-002	4.19E-002	365
OG0008046	perfect	-1951.482	-1951.482	-1949.135	3.500	0.414	3.03E-002	1.00E+000	321
OG0010765	perfect	-2145.546	-2145.479	-2143.139	3.038	0.899	3.05E-002	4.43E-001	256
OG0004201	perfect	-6189.413	-6188.920	-6186.581	3.953	1.146	3.05E-002	1.60E-001	705
OG0006150	perfect	-9167.224	-9167.224	-9164.889	2.939	3.417	3.07E-002	5.00E-001	657
OG0011364	perfect	-2247.619	-2247.606	-2245.271	4.992	0.912	3.07E-002	1.00E+000	293
OG0005781	perfect	-3761.058	-3761.058	-3758.727	3.338	6.604	3.08E-002	8.11E-002	375
OG0004249	perfect	-7838.613	-7838.613	-7836.286	4.162	1.308	3.10E-002	1.89E-002	836
OG0003008	imperfect	-1360.126	-1360.126	-1357.801	4.132	2.038	3.10E-002	6.11E-002	134
OG0010230	perfect	-2370.855	-2370.855	-2368.532	2.745	1.427	3.11E-002	1.41E-001	273
OG0011264	perfect	-1308.949	-1308.949	-1306.627	3.895	1.389	3.11E-002	1.82E-001	140
OG0008451	perfect	-936.521	-936.520	-934.200	6.253	0.889	3.12E-002	1.00E+000	140
OG0010809	perfect	-3410.241	-3410.241	-3407.924	3.800	1.249	3.14E-002	3.30E-002	389
OG0009735	perfect	-4984.393	-4983.221	-4980.906	4.018	1.761	3.14E-002	2.86E-001	456
OG0005276	perfect	-2653.116	-2653.015	-2650.702	3.379	0.896	3.15E-002	1.23E-001	374
OG0007717	perfect	-3504.334	-3504.334	-3502.029	3.996	0.809	3.18E-002	1.26E-001	491
OG0002405	imperfect	-6137.112	-6135.791	-6133.494	3.041	3.627	3.21E-002	5.02E-004	524
OG0006801	perfect	-5405.161	-5405.161	-5402.868	4.476	1.286	3.23E-002	1.00E+000	581
OG0011056	perfect	-2201.230	-2200.303	-2198.014	2.330	1.489	3.24E-002	1.00E+000	214
OG0003995	perfect	-4294.816	-4294.816	-4292.533	2.624	0.846	3.26E-002	1.00E+000	541
OG0006229	perfect	-4270.342	-4270.342	-4268.060	3.995	1.080	3.26E-002	2.29E-001	551
OG0006467	perfect	-6448.679	-6448.585	-6446.310	3.654	0.550	3.29E-002	1.00E+000	961
OG0006166	perfect	-2873.679	-2873.606	-2871.344	3.137	0.872	3.34E-002	1.00E+000	361
OG0004256	perfect	-2830.654	-2830.654	-2828.394	3.103	2.857	3.35E-002	1.00E+000	368
OG0003322	perfect	-8630.855	-8630.855	-8628.598	3.773	0.837	3.36E-002	1.00E+000	1066
OG0010915	perfect	-2577.850	-2577.850	-2575.594	3.690	0.879	3.37E-002	1.13E-001	320
OG0007849	perfect	-2170.194	-2170.194	-2167.944	2.692	0.332	3.39E-002	4.79E-001	375
OG0008391	perfect	-2831.721	-2831.721	-2829.475	3.784	0.972	3.41E-002	6.06E-002	352
OG0007271	perfect	-4894.386	-4894.386	-4892.141	3.566	1.775	3.41E-002	1.00E+000	457
OG0003927	perfect	-13076.266	-13076.266	-13074.023	3.823	2.015	3.42E-002	1.00E+000	1247
OG0008325	perfect	-1250.421	-1250.420	-1248.182	5.620	0.647	3.44E-002	1.00E+000	189
OG0003160	perfect	-26705.700	-26705.700	-26703.464	3.204	0.836	3.44E-002	2.92E-003	3378
OG0011554	perfect	-2348.996	-2348.996	-2346.768	3.206	1.003	3.48E-002	1.27E-001	283
OG0004797	perfect	-5847.481	-5847.481	-5845.262	4.736	0.813	3.52E-002	5.65E-002	825
OG0006163	perfect	-1828.417	-1828.417	-1826.202	2.527	2.165	3.53E-002	1.00E+000	183
OG0007931	perfect	-4828.102	-4828.102	-4825.888	4.111	1.156	3.54E-002	1.00E+000	578
OG0011536	perfect	-2477.726	-2477.726	-2475.521	4.198	1.710	3.57E-002	1.00E+000	262
OG0007467	perfect	-6179.043	-6179.043	-6176.842	3.611	1.601	3.59E-002	4.29E-001	787
OG0003216	perfect	-6828.145	-6828.145	-6825.948	2.370	0.567	3.61E-002	1.00E+000	1062
OG0005581	perfect	-2532.253	-2532.253	-2530.056	2.785	1.099	3.61E-002	2.02E-001	308
OG0009779	perfect	-1390.751	-1389.530	-1387.337	4.548	2.235	3.62E-002	1.00E+000	121
OG0004329	perfect	-5271.137	-5271.137	-5268.944	3.608	1.226	3.62E-002	1.25E-001	571
OG0008656	perfect	-1341.276	-1341.276	-1339.084	3.074	0.546	3.63E-002	1.00E+000	208
OG0011247	perfect	-2870.927	-2870.927	-2868.736	3.935	1.319	3.63E-002	1.00E+000	364
OG0011694	perfect	-1119.815	-1119.815	-1117.625	5.267	1.374	3.64E-002	4.82E-003	179
OG0008708	perfect	-3675.110	-3675.110	-3672.922	4.232	1.938	3.64E-002	4.02E-002	327
OG0004064	perfect	-4994.400	-4994.400	-4992.212	3.441	0.714	3.65E-002	1.64E-001	680
OG0008720	perfect	-5981.913	-5981.913	-5979.727	3.757	2.501	3.66E-002	1.00E+000	517
OG0005515	perfect	-1506.317	-1506.317	-1504.134	2.101	1.638	3.67E-002	1.00E+000	152
OG0004925	perfect	-1692.714	-1692.714	-1690.532	3.426	1.595	3.67E-002	5.00E-001	196
OG0006816	perfect	-5591.749	-5591.346	-5589.165	4.239	0.524	3.68E-002	4.25E-002	817
OG0005772	perfect	-6578.225	-6580.401	-6578.225	3.279	1.694	3.69E-002	1.00E+000	715
OG0004799	perfect	-2968.166	-2968.166	-2965.992	1.998	0.587	3.71E-002	4.94E-002	428
OG0007446	perfect	-1515.603	-1515.602	-1513.429	3.660	0.512	3.71E-002	1.00E+000	244
OG0002824	imperfect	-1098.921	-1098.921	-1096.752	5.803	1.184	3.73E-002	1.00E+000	119
OG0005203	perfect	-4167.281	-4167.281	-4165.113	2.873	0.961	3.73E-002	6.70E-002	503
OG0007906	perfect	-3399.728	-3399.728	-3397.563	2.402	1.108	3.74E-002	1.00E+000	370
OG0003292	perfect	-2908.055	-2908.055	-2905.897	2.967	0.647	3.78E-002	1.00E+000	418
OG0005487	perfect	-1718.896	-1718.730	-1716.578	3.203	0.216	3.80E-002	1.00E+000	330
OG0003459	perfect	-15018.339	-15018.339	-15016.188	2.668	1.247	3.81E-002	1.21E-001	1548
OG0011786	perfect	-3481.935	-3479.669	-3477.518	2.899	1.825	3.81E-002	1.06E-003	337
OG0007153	perfect	-4678.011	-4678.011	-4675.871	5.126	1.193	3.86E-002	1.00E+000	515
OG0011598	perfect	-2174.181	-2174.181	-2172.041	2.794	1.500	3.86E-002	2.85E-001	247
OG0003221	perfect	-16125.927	-16125.927	-16123.788	3.465	1.107	3.86E-002	4.58E-002	1949
OG0012788	perfect	-980.777	-980.764	-978.627	4.516	0.764	3.87E-002	1.00E+000	126
OG0004960	perfect	-1243.352	-1243.352	-1241.227	3.128	0.716	3.92E-002	1.00E+000	167
OG0011940	perfect	-900.447	-900.446	-898.356	3.354	0.295	4.09E-002	1.00E+000	168
OG0008954	perfect	-4234.628	-4234.628	-4232.539	4.285	1.234	4.10E-002	1.00E+000	455
OG0004413	perfect	-6892.317	-6892.317	-6890.233	3.978	1.293	4.12E-002	1.00E+000	720
OG0005033	perfect	-4688.930	-4688.930	-4686.849	2.824	1.243	4.13E-002	1.00E+000	524
OG0007903	perfect	-1284.367	-1284.367	-1282.287	3.890	1.665	4.14E-002	1.00E+000	146
OG0010664	perfect	-1500.008	-1499.852	-1497.775	5.499	0.878	4.15E-002	1.03E-003	196
OG0005438	perfect	-10665.798	-10665.798	-10663.721	3.881	3.905	4.15E-002	1.00E+000	917
OG0006532	perfect	-1983.044	-1983.044	-1980.972	1.914	0.702	4.18E-002	1.00E+000	274
OG0005113	perfect	-3562.469	-3563.298	-3561.234	2.423	1.140	4.21E-002	1.00E+000	430
OG0008849	perfect	-3448.112	-3448.065	-3446.005	6.026	2.094	4.23E-002	8.40E-002	303
OG0005639	perfect	-6524.581	-6524.581	-6522.527	4.077	1.344	4.27E-002	1.00E+000	704
OG0009363	perfect	-3191.965	-3191.965	-3189.912	3.796	0.834	4.27E-002	3.94E-002	419
OG0001837	imperfect	-9295.429	-9295.429	-9293.377	3.449	1.547	4.28E-002	7.90E-002	1024
OG0005620	perfect	-6897.732	-6897.732	-6895.684	2.518	1.272	4.30E-002	5.71E-002	781
OG0010662	perfect	-1480.188	-1480.188	-1478.144	3.115	0.964	4.32E-002	2.26E-001	189
OG0009795	perfect	-2256.283	-2256.283	-2254.240	5.882	0.974	4.32E-002	1.00E+000	298
OG0012267	perfect	-841.936	-841.935	-839.896	3.616	0.611	4.34E-002	1.00E+000	131
OG0011004	perfect	-2832.517	-2832.517	-2830.480	3.320	1.440	4.35E-002	1.00E+000	304
OG0011368	perfect	-2982.699	-2982.699	-2980.665	5.200	1.353	4.37E-002	1.00E+000	318
OG0010276	perfect	-1007.146	-1007.146	-1005.113	2.440	0.458	4.38E-002	1.00E+000	161
OG0007663	perfect	-2415.418	-2415.418	-2413.393	2.619	1.177	4.42E-002	1.32E-001	282
OG0011103	perfect	-3572.873	-3572.873	-3570.850	3.165	1.741	4.43E-002	1.00E+000	336
OG0005920	perfect	-1940.610	-1940.610	-1938.592	2.228	0.884	4.45E-002	1.08E-001	262
OG0010900	perfect	-931.444	-931.444	-929.431	2.685	0.665	4.48E-002	1.00E+000	131
OG0012400	perfect	-1763.566	-1763.566	-1761.560	3.786	1.375	4.52E-002	8.11E-002	196
OG0011836	perfect	-1475.107	-1475.106	-1473.100	3.976	1.851	4.52E-002	5.09E-002	223
OG0005232	perfect	-5592.183	-5592.183	-5590.179	3.315	1.138	4.53E-002	4.17E-001	649
OG0007504	perfect	-2046.721	-2046.649	-2044.646	2.714	1.178	4.53E-002	1.00E+000	238
OG0009638	perfect	-1662.005	-1659.816	-1657.815	3.032	1.186	4.55E-002	3.21E-001	181
OG0001900	imperfect	-11713.415	-11712.574	-11710.576	3.966	0.847	4.56E-002	1.00E+000	1455
OG0005915	perfect	-3872.934	-3872.934	-3870.940	3.267	0.639	4.58E-002	1.00E+000	552
OG0006973	perfect	-3305.665	-3305.665	-3303.674	3.841	0.405	4.59E-002	1.00E+000	550
OG0006005	perfect	-1818.355	-1818.355	-1816.364	2.687	0.265	4.60E-002	7.78E-002	351
OG0009334	perfect	-3077.437	-3077.437	-3075.450	3.520	1.027	4.62E-002	1.00E+000	368
OG0006156	perfect	-3457.175	-3457.175	-3455.189	4.781	0.934	4.63E-002	1.00E+000	433
OG0004757	perfect	-7341.158	-7341.158	-7339.174	3.619	1.118	4.64E-002	1.69E-001	886
OG0011561	perfect	-1245.688	-1242.811	-1240.830	7.486	2.180	4.65E-002	1.00E+000	110
OG0004546	perfect	-2308.462	-2308.462	-2306.483	5.422	1.037	4.67E-002	1.00E+000	332
OG0011675	perfect	-2906.576	-2906.576	-2904.600	3.327	1.741	4.69E-002	6.34E-002	282
OG0009852	perfect	-3376.830	-3376.830	-3374.862	4.651	0.560	4.73E-002	1.00E+000	492
OG0004532	perfect	-4170.989	-4170.989	-4169.028	2.621	1.155	4.77E-002	8.91E-002	504
OG0011463	perfect	-1269.503	-1269.503	-1267.545	2.073	1.269	4.78E-002	1.14E-001	157
OG0003345	perfect	-1078.765	-1078.765	-1076.808	3.302	0.506	4.79E-002	1.00E+000	178
OG0006224	perfect	-3485.341	-3485.341	-3483.389	3.144	0.868	4.82E-002	1.00E+000	435
OG0012282	perfect	-1701.844	-1701.844	-1699.896	2.577	1.145	4.84E-002	1.00E+000	215
OG0006318	perfect	-9495.704	-9491.888	-9489.941	3.808	2.047	4.85E-002	1.16E-003	908
OG0004338	perfect	-3874.396	-3874.396	-3872.450	4.621	0.892	4.85E-002	1.00E+000	499
OG0010653	perfect	-2830.808	-2830.808	-2828.865	3.302	0.675	4.87E-002	1.00E+000	390
OG0007753	perfect	-1926.850	-1926.850	-1924.914	2.697	1.145	4.91E-002	1.00E+000	238
OG0008170	perfect	-4011.422	-4011.422	-4009.488	4.655	1.089	4.92E-002	1.00E+000	489
OG0011406	perfect	-1442.930	-1442.930	-1440.997	4.339	0.873	4.93E-002	1.37E-001	188
OG0009348	perfect	-2236.227	-2236.227	-2234.296	4.797	1.487	4.94E-002	5.61E-003	242
OG0009704	perfect	-4862.681	-4862.681	-4860.751	5.083	4.632	4.95E-002	1.00E+000	530
OG0005757	perfect	-3427.767	-3427.767	-3425.840	4.355	1.766	4.97E-002	4.46E-002	333
OG0007350	perfect	-5192.849	-5192.509	-5190.584	3.255	3.379	4.97E-002	1.22E-004	417
OG0011853	perfect	-940.693	-940.693	-938.769	5.477	0.946	4.98E-002	1.00E+000	134
OG0011001	perfect	-3587.484	-3587.484	-3585.562	3.543	3.635	5.00E-002	3.03E-001	289
OG0006929	perfect	-1704.735	-1704.735	-1702.818	4.173	0.791	5.03E-002	1.00E+000	227
OG0005881	perfect	-8407.794	-8407.794	-8405.881	3.263	1.351	5.05E-002	1.00E+000	892
OG0005465	perfect	-6334.843	-6334.843	-6332.934	3.437	0.609	5.07E-002	1.00E+000	949
OG0004870	perfect	-2662.549	-2662.549	-2660.640	2.685	0.759	5.07E-002	1.00E+000	390
OG0008442	perfect	-5145.654	-5145.654	-5143.746	4.512	0.874	5.08E-002	1.00E+000	666
OG0007443	perfect	-1801.242	-1801.006	-1799.098	6.700	1.264	5.08E-002	1.00E+000	218
OG0012913	perfect	-1017.104	-1017.031	-1015.126	2.710	0.947	5.09E-002	4.78E-002	120
OG0009251	perfect	-1150.773	-1150.773	-1148.873	2.953	0.874	5.12E-002	2.27E-001	143
OG0006460	perfect	-3878.038	-3878.038	-3876.140	5.165	0.760	5.14E-002	1.00E+000	508
OG0003215	perfect	-14460.023	-14460.023	-14458.126	4.455	0.842	5.14E-002	1.00E+000	1803
OG0006983	perfect	-6164.079	-6164.079	-6162.185	3.776	0.945	5.16E-002	1.30E-002	806
OG0007910	perfect	-4192.837	-4192.267	-4190.373	4.297	0.997	5.17E-002	1.70E-001	542
OG0006110	perfect	-6788.873	-6788.873	-6786.986	6.708	2.767	5.21E-002	1.00E+000	764
OG0008152	perfect	-2868.254	-2868.254	-2866.369	3.852	0.784	5.22E-002	5.03E-002	379
OG0004926	perfect	-3735.059	-3735.059	-3733.176	4.232	0.252	5.23E-002	1.00E+000	702
OG0012100	perfect	-1831.516	-1831.516	-1829.636	4.708	1.182	5.25E-002	2.31E-001	235
OG0005826	perfect	-2147.455	-2147.455	-2145.577	4.713	1.951	5.26E-002	1.00E+000	238
OG0010584	perfect	-1953.895	-1953.895	-1952.018	6.320	0.664	5.27E-002	1.00E+000	276
OG0012722	perfect	-931.052	-931.052	-929.177	3.257	0.948	5.28E-002	1.00E+000	110
OG0009535	perfect	-1724.415	-1724.354	-1722.481	4.700	0.704	5.29E-002	1.00E+000	233
OG0010035	perfect	-3459.896	-3459.896	-3458.032	4.762	0.947	5.35E-002	1.00E+000	428
OG0009370	perfect	-2448.254	-2446.882	-2445.024	6.133	1.820	5.39E-002	1.00E+000	254
OG0006204	perfect	-5259.025	-5259.025	-5257.169	3.230	0.702	5.40E-002	1.59E-001	719
OG0004601	perfect	-6593.344	-6593.344	-6591.489	3.480	1.163	5.41E-002	1.73E-001	734
OG0004474	perfect	-3383.091	-3382.221	-3380.369	2.992	0.259	5.43E-002	1.00E+000	629
OG0009357	perfect	-2459.215	-2459.189	-2457.338	3.414	0.389	5.43E-002	4.26E-002	406
OG0006614	perfect	-3219.335	-3219.277	-3217.433	4.300	0.727	5.48E-002	1.00E+000	449
OG0009831	perfect	-1840.103	-1840.103	-1838.268	4.877	0.657	5.54E-002	1.00E+000	280
OG0011378	perfect	-2745.194	-2739.778	-2737.944	2.423	0.717	5.55E-002	9.05E-006	369
OG0007146	perfect	-5336.882	-5336.882	-5335.049	3.893	1.246	5.56E-002	1.00E+000	561
OG0007789	perfect	-5379.796	-5379.796	-5377.964	4.234	1.200	5.56E-002	1.06E-001	637
OG0005806	perfect	-3702.980	-3702.980	-3701.153	3.327	2.391	5.59E-002	1.00E+000	398
OG0012565	perfect	-971.795	-971.795	-969.971	3.358	0.452	5.61E-002	1.00E+000	157
OG0011284	perfect	-2025.053	-2025.053	-2023.229	2.792	0.679	5.62E-002	1.00E+000	285
OG0003858	perfect	-2850.000	-2850.000	-2848.176	3.471	0.594	5.62E-002	1.00E+000	418
OG0008141	perfect	-3706.418	-3706.418	-3704.597	5.401	2.003	5.64E-002	1.00E+000	338
OG0006092	perfect	-1491.195	-1491.179	-1489.361	3.134	0.485	5.65E-002	1.00E+000	247
OG0009832	perfect	-1496.496	-1496.496	-1494.682	3.221	0.997	5.68E-002	4.26E-001	192
OG0009221	perfect	-2534.376	-2534.376	-2532.565	4.287	1.181	5.70E-002	8.19E-002	298
OG0007678	perfect	-1876.610	-1876.610	-1874.802	2.585	1.177	5.72E-002	1.00E+000	222
OG0012684	perfect	-1588.359	-1588.359	-1586.555	4.163	1.067	5.75E-002	9.98E-003	188
OG0006041	perfect	-4402.074	-4402.074	-4400.272	6.293	1.193	5.76E-002	1.00E+000	539
OG0012509	perfect	-1125.206	-1125.206	-1123.405	2.225	1.781	5.77E-002	2.46E-001	103
OG0006330	perfect	-7025.821	-7025.821	-7024.028	2.688	1.293	5.82E-002	1.00E+000	746
OG0010997	perfect	-3158.697	-3157.658	-3155.866	4.603	0.849	5.84E-002	9.80E-002	398
OG0012627	perfect	-1519.574	-1519.574	-1517.783	2.762	1.937	5.84E-002	1.73E-001	146
OG0003829	perfect	-9834.209	-9834.209	-9832.419	3.962	0.764	5.85E-002	1.00E+000	1252
OG0009551	perfect	-1621.840	-1621.840	-1620.053	4.827	0.807	5.87E-002	1.00E+000	226
OG0008858	perfect	-4506.634	-4506.634	-4504.848	3.680	0.974	5.87E-002	1.00E+000	536
OG0011010	perfect	-1597.967	-1597.967	-1596.181	2.815	0.509	5.88E-002	5.03E-002	253
OG0011283	perfect	-3202.471	-3202.471	-3200.687	3.098	1.973	5.89E-002	1.00E+000	350
OG0010082	perfect	-1448.736	-1448.736	-1446.952	4.660	0.622	5.89E-002	1.00E+000	207
OG0008704	perfect	-5654.052	-5654.052	-5652.272	3.059	1.595	5.92E-002	1.00E+000	529
OG0003639	perfect	-10613.921	-10613.921	-10612.145	3.050	0.758	5.95E-002	1.00E+000	1455
OG0008465	perfect	-5913.969	-5913.969	-5912.206	5.553	1.600	6.04E-002	3.15E-001	578
OG0010275	perfect	-2425.357	-2425.357	-2423.598	1.787	1.068	6.07E-002	1.00E+000	307
OG0006808	perfect	-6108.347	-6108.132	-6106.375	3.165	0.815	6.08E-002	1.62E-001	799
OG0005547	perfect	-8693.725	-8688.855	-8687.099	3.546	2.164	6.10E-002	3.91E-003	751
OG0004957	perfect	-5297.312	-5297.312	-5295.560	3.994	0.570	6.12E-002	1.00E+000	789
OG0003307	perfect	-18091.212	-18091.212	-18089.461	4.452	1.622	6.13E-002	3.23E-002	1796
OG0008454	perfect	-3406.469	-3406.469	-3404.728	2.887	1.073	6.21E-002	1.00E+000	404
OG0004274	perfect	-5127.340	-5127.326	-5125.585	3.758	0.573	6.21E-002	1.12E-001	744
OG0003167	perfect	-13803.647	-13803.647	-13801.914	3.243	1.131	6.26E-002	2.04E-002	1710
OG0009053	perfect	-3633.913	-3633.913	-3632.180	3.614	0.805	6.26E-002	1.60E-001	462
OG0009240	perfect	-2638.661	-2638.460	-2636.729	4.706	1.529	6.28E-002	3.47E-001	293
OG0004080	perfect	-4334.802	-4334.802	-4333.071	4.568	0.880	6.28E-002	1.00E+000	529
OG0012003	perfect	-1735.572	-1735.572	-1733.842	2.926	6.261	6.29E-002	3.75E-001	158
OG0003885	perfect	-5450.903	-5449.625	-5447.896	4.106	0.815	6.30E-002	1.01E-001	694
OG0006678	perfect	-1723.544	-1723.544	-1721.815	3.602	0.721	6.30E-002	1.75E-001	237
OG0002815	imperfect	-1366.737	-1366.737	-1365.011	3.376	1.316	6.32E-002	1.00E+000	177
OG0002429	imperfect	-2153.354	-2153.354	-2151.628	3.425	1.703	6.32E-002	3.13E-001	210
OG0011887	perfect	-1274.099	-1273.704	-1271.981	4.126	0.491	6.34E-002	1.00E+000	208
OG0007417	perfect	-2682.364	-2682.364	-2680.647	7.561	1.901	6.39E-002	1.00E+000	312
OG0002400	imperfect	-4657.333	-4657.333	-4655.618	4.237	1.524	6.40E-002	1.00E+000	463
OG0005308	perfect	-4041.224	-4041.224	-4039.509	2.562	0.694	6.40E-002	1.00E+000	574
OG0005403	perfect	-3412.898	-3412.898	-3411.188	2.213	1.148	6.44E-002	2.57E-002	406
OG0007517	perfect	-4962.912	-4962.912	-4961.205	3.249	0.577	6.47E-002	1.00E+000	697
OG0008868	perfect	-1437.340	-1437.227	-1435.524	5.924	0.611	6.50E-002	1.00E+000	209
OG0003816	perfect	-5295.902	-5295.902	-5294.205	3.457	1.140	6.55E-002	1.36E-001	591
OG0008096	perfect	-2617.809	-2617.809	-2616.113	3.402	1.298	6.56E-002	1.00E+000	279
OG0005185	perfect	-7164.205	-7164.205	-7162.509	3.301	3.150	6.56E-002	1.00E+000	541
OG0006199	perfect	-4635.555	-4635.555	-4633.861	5.602	1.566	6.56E-002	1.00E+000	447
OG0011363	perfect	-2178.756	-2178.756	-2177.065	2.428	0.848	6.59E-002	1.00E+000	281
OG0009691	perfect	-1301.659	-1301.659	-1299.970	5.122	0.984	6.61E-002	1.00E+000	169
OG0013044	perfect	-1010.828	-1010.828	-1009.141	2.253	1.029	6.62E-002	2.55E-002	124
OG0006409	perfect	-5431.854	-5431.707	-5430.023	3.518	2.475	6.65E-002	1.00E+000	459
OG0011198	perfect	-1657.835	-1657.756	-1656.073	3.911	0.799	6.65E-002	1.00E+000	233
OG0009143	perfect	-1930.436	-1930.436	-1928.756	2.247	0.952	6.68E-002	1.00E+000	256
OG0006175	perfect	-6442.029	-6442.029	-6440.353	8.561	1.093	6.71E-002	1.00E+000	808
OG0011761	perfect	-1852.981	-1852.981	-1851.310	3.244	0.997	6.75E-002	1.03E-001	219
OG0010625	perfect	-2048.371	-2048.371	-2046.702	4.632	1.527	6.76E-002	1.00E+000	239
OG0011464	perfect	-2151.794	-2151.712	-2150.043	3.466	0.810	6.77E-002	1.00E+000	281
OG0003258	perfect	-21138.183	-21138.183	-21136.515	3.686	1.406	6.78E-002	6.66E-002	2216
OG0006001	perfect	-7712.829	-7712.829	-7711.162	4.603	1.115	6.79E-002	1.00E+000	916
OG0006745	perfect	-4985.590	-4985.590	-4983.926	5.817	0.945	6.81E-002	4.79E-001	664
OG0003366	perfect	-4105.416	-4105.416	-4103.754	2.738	2.199	6.83E-002	1.00E+000	469
OG0004998	perfect	-7350.239	-7349.716	-7348.057	4.323	0.641	6.85E-002	1.00E+000	1023
OG0008897	perfect	-2921.073	-2921.073	-2919.415	2.665	2.339	6.86E-002	5.06E-002	248
OG0008862	perfect	-1595.603	-1595.603	-1593.946	4.280	0.568	6.87E-002	1.00E+000	234
OG0004506	perfect	-8858.815	-8858.815	-8857.160	2.216	1.357	6.88E-002	1.00E+000	949
OG0007895	perfect	-3496.981	-3496.981	-3495.327	4.460	0.391	6.89E-002	1.00E+000	578
OG0003908	perfect	-7112.135	-7112.136	-7110.485	4.256	1.801	6.93E-002	9.14E-002	905
OG0006726	perfect	-3169.001	-3169.001	-3167.351	2.180	1.044	6.93E-002	1.00E+000	398
OG0011367	perfect	-1774.801	-1774.801	-1773.151	3.760	1.973	6.93E-002	1.00E+000	179
OG0010689	perfect	-2985.393	-2985.393	-2983.747	4.348	0.808	6.96E-002	1.00E+000	386
OG0010020	perfect	-2085.526	-2085.526	-2083.882	5.018	1.134	6.97E-002	1.00E+000	238
OG0006482	perfect	-2578.082	-2578.082	-2576.439	4.291	0.824	6.99E-002	1.00E+000	360
OG0012732	perfect	-1012.768	-1012.768	-1011.125	3.011	0.842	6.99E-002	1.00E+000	125
OG0006014	perfect	-4587.985	-4587.985	-4586.345	4.875	0.726	7.01E-002	1.00E+000	650
OG0002417	imperfect	-6038.574	-6038.574	-6036.937	2.766	1.652	7.03E-002	4.06E-001	568
OG0011376	perfect	-2141.665	-2141.665	-2140.030	3.560	1.034	7.06E-002	1.00E+000	239
OG0010906	perfect	-2714.098	-2714.098	-2712.463	6.162	1.068	7.06E-002	1.00E+000	322
OG0005046	perfect	-7215.824	-7215.824	-7214.193	3.967	3.894	7.08E-002	1.13E-001	646
OG0004302	perfect	-7896.033	-7896.033	-7894.403	2.823	0.633	7.10E-002	1.30E-001	1177
OG0008962	perfect	-2327.877	-2327.877	-2326.247	2.859	0.951	7.10E-002	4.05E-002	334
OG0008861	perfect	-2175.339	-2175.227	-2173.600	3.358	2.305	7.13E-002	1.00E+000	173
OG0009396	perfect	-1725.104	-1725.103	-1723.477	5.403	0.736	7.13E-002	1.00E+000	260
OG0002357	imperfect	-2286.969	-2286.969	-2285.345	2.272	0.774	7.15E-002	1.00E+000	323
OG0005130	perfect	-6588.659	-6588.659	-6587.035	4.001	0.665	7.15E-002	4.34E-002	901
OG0008509	perfect	-3745.852	-3745.852	-3744.228	5.288	1.078	7.15E-002	1.00E+000	485
OG0005903	perfect	-2033.062	-2034.685	-2033.062	3.415	0.954	7.16E-002	1.00E+000	279
OG0005976	perfect	-5608.150	-5608.150	-5606.536	4.407	1.165	7.24E-002	1.00E+000	645
OG0007507	perfect	-2622.918	-2622.918	-2621.305	4.005	0.945	7.25E-002	1.00E+000	317
OG0012794	perfect	-1628.261	-1628.187	-1626.576	3.844	1.057	7.26E-002	5.09E-003	197
OG0011619	perfect	-1774.380	-1774.139	-1772.532	4.040	1.038	7.30E-002	1.00E+000	208
OG0007275	perfect	-4342.047	-4342.047	-4340.441	3.390	1.277	7.30E-002	1.00E+000	516
OG0010548	perfect	-2642.252	-2642.252	-2640.648	3.279	0.543	7.32E-002	1.00E+000	396
OG0012689	perfect	-739.971	-739.971	-738.368	3.608	0.647	7.34E-002	1.00E+000	112
OG0005506	perfect	-3803.288	-3803.288	-3801.688	2.964	1.176	7.36E-002	2.54E-001	446
OG0004917	perfect	-4135.513	-4135.513	-4133.913	2.547	0.467	7.36E-002	1.00E+000	680
OG0008752	perfect	-3597.440	-3597.440	-3595.842	2.914	0.789	7.38E-002	7.56E-002	495
OG0002630	imperfect	-2125.146	-2124.866	-2123.268	3.809	1.646	7.38E-002	1.00E+000	216
OG0002023	imperfect	-2276.232	-2276.177	-2274.586	3.630	0.595	7.45E-002	8.48E-002	324
OG0011517	perfect	-2079.116	-2079.116	-2077.536	2.634	1.739	7.55E-002	4.92E-002	213
OG0009534	perfect	-2598.739	-2598.739	-2597.160	6.001	1.331	7.56E-002	3.71E-001	321
OG0004148	perfect	-5318.031	-5318.031	-5316.460	2.161	2.247	7.63E-002	1.00E+000	501
OG0008990	perfect	-2141.378	-2141.378	-2139.809	3.452	1.459	7.66E-002	3.59E-001	228
OG0009253	perfect	-3896.107	-3896.107	-3894.541	2.734	1.292	7.68E-002	1.04E-002	414
OG0008126	perfect	-5109.975	-5109.975	-5108.412	3.769	1.089	7.71E-002	1.00E+000	607
OG0011392	perfect	-1208.882	-1208.882	-1207.320	2.815	1.390	7.72E-002	1.00E+000	135
OG0002153	imperfect	-3441.883	-3441.883	-3440.323	5.608	2.188	7.74E-002	1.00E+000	386
OG0012103	perfect	-2532.322	-2532.322	-2530.767	3.583	1.248	7.78E-002	1.00E+000	278
OG0005107	perfect	-5897.113	-5896.821	-5895.270	2.108	1.909	7.81E-002	3.99E-002	586
OG0003404	perfect	-11123.051	-11123.051	-11121.501	4.652	0.389	7.83E-002	1.35E-001	1848
OG0002868	imperfect	-1378.901	-1378.819	-1377.270	3.693	0.546	7.84E-002	1.00E+000	206
OG0008971	perfect	-2142.819	-2142.819	-2141.272	4.169	8.285	7.85E-002	1.73E-002	240
OG0007592	perfect	-2585.747	-2585.747	-2584.200	3.035	0.657	7.86E-002	1.00E+000	380
OG0005943	perfect	-1654.184	-1654.184	-1652.638	4.864	0.619	7.87E-002	1.00E+000	240
OG0008174	perfect	-3834.737	-3834.737	-3833.192	2.687	1.461	7.88E-002	4.56E-001	459
OG0007844	perfect	-6363.463	-6363.463	-6361.923	3.121	2.400	7.92E-002	2.50E-001	576
OG0012185	perfect	-1136.197	-1136.084	-1134.545	3.862	0.880	7.94E-002	1.00E+000	144
OG0008786	perfect	-1596.170	-1597.702	-1596.170	2.327	1.653	8.00E-002	1.00E+000	202
OG0006165	perfect	-5743.017	-5743.017	-5741.485	4.104	1.278	8.01E-002	1.00E+000	642
OG0011351	perfect	-1534.055	-1534.055	-1532.525	2.928	0.696	8.03E-002	1.00E+000	217
OG0011261	perfect	-2522.081	-2522.081	-2520.553	2.640	0.998	8.04E-002	1.00E+000	286
OG0005072	perfect	-4510.984	-4510.984	-4509.456	3.018	0.647	8.04E-002	1.00E+000	636
OG0005649	perfect	-7851.234	-7851.234	-7849.709	3.200	0.817	8.08E-002	5.00E-001	1065
OG0006893	perfect	-5444.183	-5444.178	-5442.655	2.624	1.034	8.09E-002	1.00E+000	750
OG0007558	perfect	-4716.264	-4716.264	-4714.742	3.226	0.720	8.10E-002	1.00E+000	635
OG0009605	perfect	-2357.844	-2357.470	-2355.948	3.523	0.795	8.11E-002	1.00E+000	302
OG0008410	perfect	-1972.848	-1972.848	-1971.327	2.683	1.804	8.11E-002	1.00E+000	202
OG0001876	imperfect	-7774.963	-7774.963	-7773.452	3.187	2.347	8.22E-002	3.98E-001	779
OG0012188	perfect	-2370.147	-2370.147	-2368.640	5.362	1.375	8.25E-002	3.24E-001	252
OG0011267	perfect	-1310.431	-1310.418	-1308.915	3.394	0.733	8.29E-002	1.00E+000	168
OG0009963	perfect	-1595.172	-1595.134	-1593.640	4.916	0.879	8.40E-002	7.68E-003	199
OG0004552	perfect	-8733.006	-8733.006	-8731.518	4.498	1.090	8.45E-002	1.00E+000	1049
OG0011827	perfect	-1332.368	-1332.368	-1330.880	4.590	0.936	8.45E-002	1.00E+000	168
OG0008389	perfect	-1688.086	-1688.085	-1686.597	6.788	1.028	8.45E-002	1.00E+000	235
OG0009433	perfect	-4685.189	-4685.189	-4683.706	3.385	1.029	8.50E-002	1.00E+000	568
OG0006022	perfect	-4674.779	-4674.779	-4673.297	4.128	0.655	8.51E-002	1.00E+000	670
OG0005304	perfect	-10544.276	-10544.276	-10542.797	5.114	1.051	8.54E-002	1.00E+000	1217
OG0011411	perfect	-2561.608	-2561.608	-2560.130	3.380	1.141	8.55E-002	1.00E+000	305
OG0006965	perfect	-2208.750	-2208.439	-2206.968	2.912	0.918	8.63E-002	8.03E-002	259
OG0004989	perfect	-3741.107	-3739.517	-3738.049	3.922	1.791	8.66E-002	1.00E+000	350
OG0004661	perfect	-7021.870	-7021.870	-7020.404	3.163	0.511	8.68E-002	1.00E+000	1092
OG0003324	perfect	-11966.706	-11966.706	-11965.243	3.494	1.192	8.71E-002	1.00E+000	1438
OG0008952	perfect	-3068.952	-3068.952	-3067.491	3.654	1.983	8.74E-002	1.00E+000	321
OG0010246	perfect	-2621.636	-2621.636	-2620.175	3.199	1.441	8.74E-002	1.00E+000	271
OG0008146	perfect	-2545.509	-2545.509	-2544.049	2.507	1.607	8.75E-002	1.00E+000	254
OG0008164	perfect	-1236.787	-1236.787	-1235.327	3.595	0.435	8.75E-002	1.00E+000	197
OG0010723	perfect	-1566.448	-1566.398	-1564.941	3.328	0.686	8.78E-002	1.00E+000	213
OG0009392	perfect	-2980.453	-2979.293	-2977.838	4.630	1.270	8.81E-002	1.00E+000	317
OG0010200	perfect	-1345.016	-1345.016	-1343.561	3.601	5.280	8.81E-002	1.00E+000	119
OG0003532	perfect	-4566.404	-4566.404	-4564.950	3.089	1.157	8.82E-002	1.00E+000	496
OG0012802	perfect	-819.216	-819.216	-817.763	12.886	0.695	8.82E-002	1.00E+000	150
OG0003283	perfect	-20456.249	-20456.249	-20454.798	2.861	3.289	8.84E-002	2.69E-001	1395
OG0009012	perfect	-4617.011	-4617.011	-4615.562	3.461	1.537	8.87E-002	1.00E+000	479
OG0002253	imperfect	-2481.909	-2481.909	-2480.467	5.076	2.232	8.95E-002	1.00E+000	239
OG0008937	perfect	-1427.585	-1427.585	-1426.144	2.361	0.907	8.96E-002	3.00E-001	187
OG0007253	perfect	-7314.678	-7314.678	-7313.241	3.053	3.024	9.00E-002	1.00E+000	519
OG0012199	perfect	-1467.384	-1467.384	-1465.947	3.476	0.714	9.01E-002	5.06E-002	196
OG0003864	perfect	-8023.834	-8023.834	-8022.398	3.163	1.061	9.01E-002	1.00E+000	1075
OG0009999	perfect	-2579.616	-2579.616	-2578.181	2.072	0.868	9.03E-002	1.00E+000	322
OG0006905	perfect	-6085.308	-6083.915	-6082.481	4.759	1.144	9.04E-002	3.86E-002	657
OG0011023	perfect	-1392.263	-1392.263	-1390.834	3.320	0.562	9.10E-002	1.00E+000	205
OG0009228	perfect	-3722.623	-3722.623	-3721.198	3.138	1.413	9.14E-002	1.88E-002	408
OG0009610	perfect	-4854.238	-4853.527	-4852.104	3.271	1.591	9.16E-002	1.00E+000	466
OG0006436	perfect	-3693.912	-3693.912	-3692.493	4.859	1.027	9.20E-002	1.00E+000	467
OG0001998	imperfect	-1248.191	-1247.951	-1246.534	2.975	2.589	9.23E-002	1.00E+000	123
OG0011335	perfect	-1462.536	-1462.536	-1461.120	3.413	0.718	9.24E-002	1.00E+000	196
OG0004387	perfect	-2528.272	-2528.272	-2526.857	7.471	0.778	9.26E-002	1.00E+000	385
OG0006474	perfect	-3786.600	-3786.600	-3785.187	3.331	3.259	9.28E-002	9.18E-002	378
OG0010042	perfect	-2835.831	-2835.831	-2834.419	4.206	1.020	9.28E-002	5.62E-002	333
OG0003791	perfect	-4633.721	-4633.721	-4632.311	5.457	0.765	9.31E-002	1.00E+000	709
OG0008916	perfect	-2552.161	-2552.101	-2550.691	3.410	0.495	9.31E-002	1.02E-001	396
OG0005673	perfect	-4941.246	-4941.246	-4939.837	3.562	1.160	9.33E-002	1.00E+000	538
OG0011823	perfect	-961.723	-961.723	-960.316	5.014	1.005	9.35E-002	1.00E+000	116
OG0010141	perfect	-3442.376	-3442.376	-3440.970	2.400	1.160	9.35E-002	1.10E-001	377
OG0009903	perfect	-1464.935	-1464.918	-1463.513	5.994	1.233	9.37E-002	1.00E+000	166
OG0010517	perfect	-2770.154	-2770.154	-2768.753	2.172	1.078	9.41E-002	1.09E-001	348
OG0008234	perfect	-2528.782	-2528.782	-2527.381	3.758	0.802	9.42E-002	1.00E+000	375
OG0011179	perfect	-2636.656	-2636.647	-2635.248	4.896	0.857	9.43E-002	1.00E+000	332
OG0010688	perfect	-1493.014	-1493.014	-1491.623	5.229	0.480	9.53E-002	1.00E+000	237
OG0006670	perfect	-4890.745	-4890.596	-4889.209	3.738	0.840	9.58E-002	1.00E+000	619
OG0007114	perfect	-1481.628	-1481.401	-1480.015	5.071	0.851	9.58E-002	1.31E-002	204
OG0008199	perfect	-3213.347	-3213.347	-3211.962	4.561	0.729	9.61E-002	1.11E-001	436
OG0012161	perfect	-1224.978	-1224.780	-1223.401	3.873	1.657	9.68E-002	2.24E-002	116
OG0004760	perfect	-654.433	-654.407	-653.028	3.952	0.487	9.68E-002	3.41E-001	104
OG0004784	perfect	-3757.746	-3757.746	-3756.369	5.411	0.635	9.70E-002	1.00E+000	589
OG0007009	perfect	-3625.520	-3624.054	-3622.677	4.909	0.782	9.71E-002	2.37E-001	509
OG0002106	imperfect	-1784.545	-1784.545	-1783.171	8.584	1.199	9.75E-002	1.00E+000	228
OG0008176	perfect	-5792.213	-5792.213	-5790.840	3.089	2.458	9.75E-002	1.00E+000	455
OG0002460	imperfect	-1515.369	-1515.366	-1513.994	8.731	1.127	9.76E-002	1.00E+000	238
OG0006493	perfect	-2940.309	-2940.309	-2938.937	4.083	0.835	9.76E-002	1.00E+000	389
OG0005139	perfect	-7164.784	-7164.784	-7163.414	4.068	1.224	9.78E-002	1.00E+000	761
OG0003164	perfect	-26968.811	-26968.470	-26967.100	3.054	1.371	9.78E-002	7.44E-002	2734
OG0007785	perfect	-1122.177	-1122.177	-1120.812	2.764	0.800	9.84E-002	1.00E+000	181
OG0006841	perfect	-3701.467	-3701.467	-3700.102	3.555	1.286	9.85E-002	1.00E+000	416
OG0007590	perfect	-3368.706	-3368.706	-3367.343	6.222	2.009	9.88E-002	1.00E+000	329
OG0004649	perfect	-6846.384	-6844.966	-6843.610	4.159	0.646	9.97E-002	1.00E+000	953
OG0009894	perfect	-2054.694	-2054.694	-2053.341	2.801	1.122	1.00E-001	1.00E+000	266
OG0005962	perfect	-10232.153	-10231.072	-10229.720	2.921	2.852	1.00E-001	2.29E-001	782
OG0011485	perfect	-1637.104	-1637.104	-1635.757	3.083	0.664	1.01E-001	1.00E+000	239
OG0005717	perfect	-3074.784	-3074.784	-3073.437	2.867	0.702	1.01E-001	1.00E+000	447
OG0008617	perfect	-2908.206	-2908.206	-2906.861	3.814	0.530	1.01E-001	1.00E+000	464
OG0004554	perfect	-9942.844	-9942.844	-9941.500	5.237	0.998	1.01E-001	1.00E+000	1162
OG0010586	perfect	-2343.817	-2343.817	-2342.475	3.619	2.404	1.01E-001	1.00E+000	191
OG0012182	perfect	-2272.421	-2272.421	-2271.081	3.866	1.202	1.02E-001	1.00E+000	257
OG0005745	perfect	-7611.867	-7611.867	-7610.529	4.337	1.181	1.02E-001	1.03E-001	922
OG0006865	perfect	-6879.805	-6879.805	-6878.468	3.871	2.754	1.02E-001	1.00E+000	588
OG0002230	imperfect	-2435.486	-2435.486	-2434.151	4.469	0.857	1.02E-001	8.55E-002	313
OG0005523	perfect	-13700.517	-13699.662	-13698.327	3.517	2.484	1.02E-001	6.61E-003	1036
OG0006875	perfect	-2416.250	-2416.250	-2414.919	4.757	0.927	1.03E-001	1.00E+000	301
OG0008750	perfect	-3865.844	-3865.844	-3864.515	5.431	0.978	1.03E-001	1.00E+000	508
OG0004921	perfect	-6198.706	-6198.706	-6197.378	4.082	0.712	1.03E-001	1.00E+000	835
OG0009024	perfect	-2323.513	-2323.513	-2322.185	4.012	1.540	1.03E-001	1.00E+000	248
OG0006495	perfect	-2950.959	-2950.959	-2949.633	5.203	1.315	1.03E-001	1.00E+000	328
OG0006919	perfect	-3064.823	-3064.730	-3063.405	3.428	1.069	1.04E-001	1.00E+000	357
OG0011802	perfect	-3058.328	-3058.328	-3057.006	5.255	1.302	1.04E-001	2.21E-001	311
OG0012961	perfect	-1312.062	-1312.062	-1310.740	5.640	1.103	1.04E-001	1.00E+000	158
OG0002562	imperfect	-3395.564	-3395.564	-3394.242	3.096	2.273	1.04E-001	1.00E+000	337
OG0009101	perfect	-2664.863	-2664.863	-2663.543	4.634	1.177	1.04E-001	1.00E+000	299
OG0009582	perfect	-1985.944	-1985.944	-1984.624	2.417	0.644	1.04E-001	1.00E+000	283
OG0010049	perfect	-3117.831	-3117.831	-3116.512	5.980	0.801	1.04E-001	1.00E+000	441
OG0008576	perfect	-5360.149	-5360.149	-5358.830	3.157	0.959	1.04E-001	1.00E+000	640
OG0003300	perfect	-5508.025	-5508.025	-5506.708	3.724	0.435	1.05E-001	1.00E+000	929
OG0004340	perfect	-8722.911	-8722.911	-8721.595	5.762	0.887	1.05E-001	4.14E-002	1135
OG0007934	perfect	-6901.798	-6901.798	-6900.482	3.140	2.335	1.05E-001	1.00E+000	605
OG0010645	perfect	-2576.070	-2576.070	-2574.756	4.863	1.056	1.05E-001	4.03E-001	295
OG0003925	perfect	-16388.382	-16388.382	-16387.069	4.312	1.594	1.05E-001	1.00E+000	1545
OG0003730	perfect	-3140.157	-3139.355	-3138.043	3.708	0.398	1.05E-001	1.00E+000	515
OG0007154	perfect	-2613.961	-2613.759	-2612.450	3.311	0.747	1.06E-001	4.38E-001	337
OG0005056	perfect	-3852.726	-3852.725	-3851.419	5.616	0.491	1.06E-001	1.00E+000	635
OG0005195	perfect	-6162.062	-6162.062	-6160.759	3.437	1.187	1.06E-001	1.00E+000	768
OG0004308	perfect	-12681.154	-12681.154	-12679.852	4.605	2.385	1.07E-001	1.00E+000	1069
OG0002993	imperfect	-1891.199	-1891.165	-1889.864	3.985	0.835	1.07E-001	1.00E+000	240
OG0007578	perfect	-1375.462	-1375.078	-1373.777	4.760	0.640	1.07E-001	1.00E+000	202
OG0009917	perfect	-2440.413	-2439.474	-2438.173	5.916	0.936	1.07E-001	1.00E+000	302
OG0004809	perfect	-1393.428	-1392.967	-1391.669	4.901	0.868	1.07E-001	1.00E+000	187
OG0011724	perfect	-1500.680	-1499.945	-1498.648	4.137	0.985	1.07E-001	1.00E+000	176
OG0008674	perfect	-878.949	-878.949	-877.653	3.507	0.790	1.07E-001	1.00E+000	114
OG0007730	perfect	-1794.676	-1794.676	-1793.382	5.481	8.916	1.08E-001	1.00E+000	169
OG0004424	perfect	-6960.796	-6960.796	-6959.504	3.168	1.153	1.08E-001	1.00E+000	821
OG0013005	perfect	-884.476	-884.471	-883.181	3.540	0.692	1.08E-001	1.00E+000	120
OG0012247	perfect	-1618.558	-1618.558	-1617.268	3.618	0.762	1.08E-001	1.00E+000	220
OG0004633	perfect	-4676.234	-4676.234	-4674.948	3.417	1.032	1.09E-001	1.28E-001	572
OG0010745	perfect	-2642.146	-2642.146	-2640.859	2.517	1.928	1.09E-001	2.43E-001	249
OG0012317	perfect	-1290.223	-1289.357	-1288.070	3.648	0.716	1.09E-001	1.00E+000	188
OG0005253	perfect	-8875.394	-8875.199	-8873.914	2.946	0.893	1.09E-001	1.11E-001	1110
OG0012364	perfect	-1888.392	-1888.392	-1887.108	2.389	1.249	1.09E-001	1.00E+000	214
OG0005201	perfect	-10984.886	-10984.886	-10983.606	6.588	1.357	1.10E-001	1.00E+000	1211
OG0005567	perfect	-4183.487	-4183.487	-4182.208	9.448	1.454	1.10E-001	1.00E+000	515
OG0004847	perfect	-6312.917	-6312.917	-6311.640	2.349	1.027	1.10E-001	1.00E+000	751
OG0012455	perfect	-2139.753	-2139.753	-2138.479	2.855	1.343	1.10E-001	1.00E+000	220
OG0003275	perfect	-19077.068	-19077.068	-19075.795	3.944	1.685	1.11E-001	1.00E+000	1775
OG0010490	perfect	-3015.033	-3015.033	-3013.764	2.041	0.818	1.11E-001	1.00E+000	387
OG0002028	imperfect	-1242.787	-1242.787	-1241.519	3.881	0.848	1.11E-001	1.00E+000	166
OG0007567	perfect	-4922.577	-4922.577	-4921.312	3.114	0.710	1.12E-001	1.00E+000	676
OG0004347	perfect	-10888.816	-10888.816	-10887.551	3.856	1.118	1.12E-001	1.00E+000	1235
OG0008542	perfect	-1842.064	-1842.062	-1840.797	5.414	0.509	1.12E-001	1.00E+000	286
OG0005332	perfect	-3859.422	-3858.350	-3857.086	3.782	1.424	1.12E-001	1.00E+000	444
OG0003549	perfect	-14275.325	-14275.325	-14274.062	4.811	1.623	1.12E-001	1.00E+000	1395
OG0009578	perfect	-3316.289	-3316.289	-3315.026	5.509	0.905	1.12E-001	1.00E+000	425
OG0004226	perfect	-2987.351	-2987.351	-2986.088	6.720	1.010	1.12E-001	1.00E+000	427
OG0002566	imperfect	-1970.844	-1970.844	-1969.581	2.192	8.430	1.12E-001	2.01E-001	266
OG0007323	perfect	-6678.387	-6678.387	-6677.125	4.031	1.390	1.12E-001	1.00E+000	715
OG0010896	perfect	-949.754	-949.754	-948.496	3.961	1.152	1.13E-001	1.00E+000	116
OG0005319	perfect	-9650.921	-9650.921	-9649.664	2.819	1.295	1.13E-001	1.00E+000	1002
OG0001924	imperfect	-5861.575	-5861.575	-5860.321	4.649	0.857	1.13E-001	1.00E+000	745
OG0011315	perfect	-3335.359	-3335.359	-3334.105	1.719	1.458	1.13E-001	1.30E-001	332
OG0005574	perfect	-1801.606	-1801.606	-1800.354	3.140	0.280	1.13E-001	2.98E-003	334
OG0004070	perfect	-13604.817	-13604.817	-13603.566	4.433	1.282	1.14E-001	1.00E+000	1456
OG0007317	perfect	-1681.554	-1681.554	-1680.305	8.355	0.822	1.14E-001	1.00E+000	240
OG0011379	perfect	-1984.663	-1984.663	-1983.414	3.995	1.798	1.14E-001	1.00E+000	186
OG0004426	perfect	-4211.187	-4211.187	-4209.941	3.841	0.837	1.14E-001	1.00E+000	575
OG0003505	perfect	-14173.501	-14173.501	-14172.255	3.598	0.571	1.14E-001	1.84E-001	2159
OG0007170	perfect	-6785.713	-6784.478	-6783.235	4.808	1.374	1.15E-001	2.65E-002	693
OG0009249	perfect	-2895.140	-2895.140	-2893.898	4.468	1.822	1.15E-001	1.00E+000	305
OG0002608	imperfect	-2070.532	-2070.532	-2069.291	2.786	1.640	1.15E-001	6.94E-002	239
OG0002373	imperfect	-2155.022	-2153.947	-2152.706	4.050	0.762	1.15E-001	1.00E+000	284
OG0005058	perfect	-1046.745	-1046.709	-1045.468	5.767	0.406	1.15E-001	5.00E-001	170
OG0012798	perfect	-1170.255	-1170.255	-1169.015	2.309	1.212	1.15E-001	1.00E+000	130
OG0004237	perfect	-1720.551	-1720.551	-1719.311	4.685	0.725	1.15E-001	1.00E+000	237
OG0004286	perfect	-3065.655	-3065.655	-3064.417	3.132	0.712	1.15E-001	1.00E+000	420
OG0007870	perfect	-4084.237	-4084.237	-4083.001	4.095	0.515	1.16E-001	1.00E+000	630
OG0008690	perfect	-4761.818	-4761.818	-4760.582	4.933	0.783	1.16E-001	1.00E+000	639
OG0011492	perfect	-2255.408	-2254.244	-2253.010	3.163	1.269	1.16E-001	1.00E+000	239
OG0007329	perfect	-1611.856	-1611.856	-1610.625	5.276	0.695	1.17E-001	1.00E+000	232
OG0008563	perfect	-4360.581	-4356.625	-4355.395	3.794	1.261	1.17E-001	7.94E-004	479
OG0003222	perfect	-22654.788	-22654.788	-22653.565	4.129	1.212	1.18E-001	1.00E+000	2429
OG0006381	perfect	-6399.593	-6399.593	-6398.371	4.286	0.798	1.18E-001	1.00E+000	840
OG0004102	perfect	-5028.154	-5028.154	-5026.934	3.388	0.390	1.18E-001	1.00E+000	845
OG0005060	perfect	-10505.317	-10505.317	-10504.098	2.411	1.157	1.18E-001	1.00E+000	1197
OG0007034	perfect	-3366.810	-3366.810	-3365.592	3.072	1.100	1.19E-001	1.00E+000	423
OG0005978	perfect	-5176.763	-5176.763	-5175.549	3.708	0.762	1.19E-001	1.00E+000	661
OG0002872	imperfect	-2779.666	-2779.666	-2778.452	3.936	2.204	1.19E-001	1.26E-001	230
OG0007004	perfect	-3253.078	-3253.078	-3251.867	3.909	0.820	1.20E-001	1.00E+000	416
OG0012087	perfect	-899.445	-899.445	-898.234	3.001	1.025	1.20E-001	1.00E+000	117
OG0010289	perfect	-1941.555	-1941.555	-1940.344	3.380	1.723	1.20E-001	1.00E+000	220
OG0006512	perfect	-5690.479	-5690.479	-5689.269	3.366	0.898	1.20E-001	1.00E+000	724
OG0004744	perfect	-8148.215	-8148.215	-8147.007	4.069	1.301	1.20E-001	1.49E-001	910
OG0003695	perfect	-1314.859	-1314.859	-1313.652	4.429	0.441	1.20E-001	1.00E+000	219
OG0004589	perfect	-11140.768	-11140.768	-11139.562	3.000	2.014	1.20E-001	9.43E-002	996
OG0007483	perfect	-2528.802	-2528.471	-2527.270	3.157	1.335	1.21E-001	1.00E+000	262
OG0011286	perfect	-2734.106	-2734.106	-2732.907	2.574	1.168	1.22E-001	1.26E-001	294
OG0010080	perfect	-3807.684	-3807.684	-3806.487	2.308	3.189	1.22E-001	2.10E-001	363
OG0009494	perfect	-3574.754	-3574.754	-3573.558	5.676	0.780	1.22E-001	1.00E+000	470
OG0004337	perfect	-3935.164	-3935.164	-3933.969	2.573	2.097	1.22E-001	3.45E-001	338
OG0010540	perfect	-3432.097	-3432.097	-3430.902	4.478	1.470	1.22E-001	1.00E+000	345
OG0002472	imperfect	-2338.863	-2338.863	-2337.669	4.199	0.723	1.22E-001	1.00E+000	314
OG0007818	perfect	-3917.204	-3917.204	-3916.011	2.771	0.700	1.22E-001	1.00E+000	549
OG0009955	perfect	-3561.105	-3561.105	-3559.912	3.015	1.027	1.22E-001	1.00E+000	406
OG0006945	perfect	-5890.804	-5890.386	-5889.197	2.951	0.940	1.23E-001	1.00E+000	698
OG0009992	perfect	-3685.847	-3685.847	-3684.659	4.867	1.300	1.23E-001	1.00E+000	412
OG0003635	perfect	-818.493	-818.493	-817.306	2.534	0.560	1.23E-001	1.00E+000	129
OG0004907	perfect	-4837.951	-4837.951	-4836.767	5.909	0.709	1.24E-001	1.00E+000	663
OG0003420	perfect	-17459.128	-17459.128	-17457.944	3.483	0.591	1.24E-001	1.00E+000	2516
OG0002765	imperfect	-1039.387	-1039.387	-1038.205	3.741	1.205	1.24E-001	1.00E+000	122
OG0003909	perfect	-4683.917	-4683.917	-4682.735	2.596	0.614	1.24E-001	1.00E+000	664
OG0007795	perfect	-4050.124	-4050.124	-4048.946	3.069	0.609	1.25E-001	1.36E-001	562
OG0011241	perfect	-2843.238	-2843.154	-2841.978	3.953	0.968	1.25E-001	1.00E+000	342
OG0007518	perfect	-2127.124	-2127.124	-2125.948	3.441	1.580	1.25E-001	1.00E+000	265
OG0003963	perfect	-4165.775	-4165.775	-4164.602	4.541	2.334	1.26E-001	4.65E-001	645
OG0012274	perfect	-1165.233	-1165.233	-1164.061	7.688	1.058	1.26E-001	1.00E+000	143
OG0012706	perfect	-1226.480	-1225.529	-1224.358	3.701	1.745	1.26E-001	6.28E-003	119
OG0006744	perfect	-2785.482	-2785.279	-2784.113	3.337	0.791	1.27E-001	1.00E+000	364
OG0006245	perfect	-4637.162	-4637.162	-4635.998	5.206	0.703	1.27E-001	1.00E+000	677
OG0004299	perfect	-7640.492	-7640.492	-7639.330	3.872	0.969	1.27E-001	1.00E+000	936
OG0008125	perfect	-1781.060	-1780.972	-1779.810	3.922	0.863	1.27E-001	1.00E+000	217
OG0011131	perfect	-2527.252	-2527.252	-2526.091	4.453	0.722	1.27E-001	1.00E+000	351
OG0006802	perfect	-2523.404	-2523.404	-2522.242	6.103	0.951	1.28E-001	1.00E+000	335
OG0005127	perfect	-1414.846	-1414.846	-1413.686	3.425	0.554	1.28E-001	1.00E+000	215
OG0009548	perfect	-3240.540	-3240.540	-3239.381	4.472	0.890	1.28E-001	1.00E+000	408
OG0004681	perfect	-3963.492	-3963.492	-3962.334	3.013	0.445	1.28E-001	1.00E+000	645
OG0006821	perfect	-3251.449	-3251.449	-3250.295	3.741	1.037	1.29E-001	1.00E+000	394
OG0004562	perfect	-4272.452	-4272.182	-4271.028	3.181	1.023	1.29E-001	1.00E+000	513
OG0004000	perfect	-5769.467	-5769.467	-5768.314	3.444	1.037	1.29E-001	1.00E+000	657
OG0003441	perfect	-6632.404	-6632.404	-6631.252	2.551	0.440	1.29E-001	1.00E+000	1088
OG0002090	imperfect	-2628.743	-2628.743	-2627.592	2.667	2.346	1.29E-001	1.00E+000	221
OG0007063	perfect	-4694.976	-4694.976	-4693.827	4.135	1.350	1.30E-001	1.00E+000	498
OG0007838	perfect	-3417.004	-3417.004	-3415.857	5.053	2.148	1.30E-001	1.00E+000	339
OG0009517	perfect	-1346.828	-1346.828	-1345.685	3.632	1.292	1.30E-001	1.00E+000	149
OG0003654	perfect	-6308.088	-6307.878	-6306.736	3.981	1.195	1.31E-001	1.00E+000	668
OG0004749	perfect	-12641.158	-12640.823	-12639.681	3.822	1.102	1.31E-001	1.00E+000	1384
OG0004818	perfect	-5840.051	-5840.051	-5838.911	4.249	0.655	1.31E-001	1.00E+000	800
OG0008650	perfect	-3877.169	-3878.308	-3877.169	2.304	1.264	1.31E-001	1.00E+000	476
OG0011829	perfect	-3230.237	-3230.237	-3229.100	4.707	1.651	1.32E-001	6.67E-002	339
OG0009577	perfect	-3244.108	-3244.108	-3242.973	3.394	1.092	1.32E-001	1.00E+000	396
OG0007775	perfect	-4097.898	-4097.898	-4096.774	4.026	0.896	1.34E-001	1.00E+000	510
OG0011137	perfect	-1089.917	-1089.917	-1088.799	3.021	0.990	1.35E-001	1.00E+000	134
OG0012463	perfect	-2435.148	-2432.244	-2431.126	4.493	0.920	1.35E-001	3.78E-002	299
OG0005792	perfect	-6128.008	-6128.008	-6126.892	3.462	0.862	1.35E-001	1.00E+000	749
OG0008606	perfect	-1598.698	-1598.485	-1597.374	3.376	1.881	1.36E-001	1.00E+000	151
OG0004600	perfect	-5823.832	-5823.832	-5822.723	3.816	0.897	1.36E-001	2.08E-001	748
OG0011426	perfect	-2532.481	-2532.481	-2531.375	3.605	1.118	1.37E-001	1.92E-002	300
OG0004168	perfect	-11129.629	-11129.629	-11128.525	3.915	1.208	1.37E-001	1.00E+000	1254
OG0009177	perfect	-2916.632	-2916.632	-2915.529	3.916	0.828	1.37E-001	1.00E+000	389
OG0010976	perfect	-2889.142	-2889.142	-2888.039	4.310	1.083	1.38E-001	1.00E+000	350
OG0008844	perfect	-1624.141	-1623.257	-1622.157	3.582	1.724	1.38E-001	2.79E-001	149
OG0011734	perfect	-2401.850	-2401.850	-2400.750	2.980	1.344	1.38E-001	1.00E+000	260
OG0007147	perfect	-3899.739	-3899.739	-3898.641	3.470	1.187	1.38E-001	1.00E+000	431
OG0007445	perfect	-4855.937	-4855.937	-4854.839	4.071	2.477	1.38E-001	1.00E+000	384
OG0003239	perfect	-20638.722	-20638.722	-20637.627	3.609	0.863	1.39E-001	1.00E+000	2646
OG0004242	perfect	-5066.004	-5066.004	-5064.910	2.575	0.722	1.39E-001	1.00E+000	696
OG0007399	perfect	-1715.325	-1715.324	-1714.232	3.750	0.365	1.39E-001	1.00E+000	303
OG0006153	perfect	-3517.379	-3517.379	-3516.289	3.391	1.493	1.40E-001	1.00E+000	400
OG0008482	perfect	-2163.555	-2163.555	-2162.467	5.192	0.774	1.40E-001	1.00E+000	305
OG0011386	perfect	-1829.066	-1829.066	-1827.981	4.140	0.551	1.41E-001	1.00E+000	271
OG0007782	perfect	-4100.050	-4100.050	-4098.966	3.209	0.642	1.41E-001	1.00E+000	592
OG0009295	perfect	-3085.837	-3085.837	-3084.755	4.985	0.863	1.41E-001	1.00E+000	393
OG0003386	perfect	-17636.684	-17636.684	-17635.604	3.072	0.877	1.42E-001	1.00E+000	2231
OG0004857	perfect	-8128.826	-8128.826	-8127.749	5.565	0.665	1.42E-001	1.70E-001	1121
OG0010514	perfect	-3326.946	-3326.946	-3325.872	3.759	1.329	1.43E-001	2.76E-001	369
OG0006317	perfect	-2865.941	-2867.014	-2865.941	3.903	0.764	1.43E-001	1.00E+000	415
OG0011374	perfect	-980.833	-979.292	-978.220	2.863	0.977	1.43E-001	1.20E-003	116
OG0010905	perfect	-722.040	-722.040	-720.972	4.734	0.589	1.44E-001	1.00E+000	114
OG0004508	perfect	-3868.103	-3868.103	-3867.034	3.398	0.799	1.44E-001	1.00E+000	506
OG0003512	perfect	-9246.262	-9246.262	-9245.195	4.538	1.042	1.44E-001	1.00E+000	1055
OG0003618	perfect	-13292.459	-13292.459	-13291.392	2.041	1.434	1.44E-001	1.00E+000	1420
OG0008531	perfect	-1197.403	-1197.401	-1196.334	4.100	0.468	1.44E-001	1.00E+000	185
OG0005114	perfect	-3214.744	-3215.799	-3214.734	9.733	0.648	1.45E-001	1.00E+000	589
OG0005311	perfect	-2883.027	-2883.027	-2881.963	3.675	1.281	1.45E-001	1.00E+000	323
OG0003511	perfect	-13971.478	-13971.478	-13970.414	2.679	1.209	1.45E-001	1.00E+000	1542
OG0011399	perfect	-1351.289	-1351.289	-1350.226	4.198	0.619	1.45E-001	1.00E+000	196
OG0004409	perfect	-14315.758	-14315.758	-14314.695	2.734	1.885	1.45E-001	1.00E+000	1464
OG0007577	perfect	-822.111	-821.811	-820.747	4.808	0.777	1.45E-001	1.00E+000	120
OG0005546	perfect	-5755.863	-5755.239	-5754.182	3.084	0.718	1.46E-001	1.00E+000	755
OG0004978	perfect	-9902.941	-9902.941	-9901.884	4.509	1.289	1.46E-001	1.00E+000	1035
OG0010671	perfect	-2804.005	-2804.005	-2802.948	3.967	1.616	1.46E-001	1.00E+000	279
OG0007772	perfect	-4204.448	-4204.448	-4203.392	4.411	1.274	1.46E-001	1.00E+000	472
OG0005425	perfect	-5790.139	-5790.139	-5789.085	2.881	0.605	1.47E-001	1.00E+000	839
OG0011575	perfect	-1853.947	-1853.947	-1852.893	4.566	0.661	1.47E-001	1.00E+000	283
OG0008700	perfect	-1582.474	-1582.474	-1581.422	6.354	1.270	1.47E-001	1.00E+000	171
OG0006845	perfect	-5320.592	-5320.569	-5319.519	3.905	0.640	1.47E-001	1.00E+000	719
OG0008098	perfect	-2720.057	-2720.057	-2719.011	3.657	2.146	1.48E-001	1.09E-002	254
OG0002670	imperfect	-1162.219	-1162.219	-1161.174	4.866	0.985	1.48E-001	1.00E+000	147
OG0007556	perfect	-3887.570	-3887.570	-3886.525	4.656	1.161	1.48E-001	1.00E+000	434
OG0003278	perfect	-26592.024	-26592.024	-26590.980	3.311	2.364	1.49E-001	1.00E+000	2510
OG0012462	perfect	-2173.286	-2173.286	-2172.246	2.646	0.698	1.49E-001	1.00E+000	295
OG0004136	perfect	-4709.730	-4709.730	-4708.689	2.815	0.685	1.49E-001	1.10E-001	671
OG0008129	perfect	-2756.381	-2756.381	-2755.341	2.332	0.421	1.49E-001	1.00E+000	459
OG0007040	perfect	-4726.649	-4726.649	-4725.611	2.710	1.030	1.50E-001	1.00E+000	552
OG0006085	perfect	-7179.777	-7179.542	-7178.506	3.751	1.163	1.50E-001	1.00E+000	761
OG0012658	perfect	-1249.213	-1249.213	-1248.177	5.145	1.062	1.50E-001	4.09E-001	140
OG0002677	imperfect	-1675.808	-1675.808	-1674.772	4.590	0.497	1.50E-001	1.00E+000	278
OG0007688	perfect	-1377.289	-1377.289	-1376.253	4.640	0.667	1.50E-001	1.00E+000	210
OG0005587	perfect	-2368.680	-2368.680	-2367.648	3.940	0.672	1.51E-001	1.00E+000	326
OG0008475	perfect	-1520.988	-1520.988	-1519.957	4.369	0.327	1.51E-001	1.00E+000	263
OG0007869	perfect	-5090.064	-5090.064	-5089.036	2.273	1.419	1.52E-001	9.19E-002	517
OG0011926	perfect	-1602.974	-1602.970	-1601.942	4.210	0.736	1.52E-001	1.00E+000	214
OG0007606	perfect	-1809.559	-1809.559	-1808.533	2.867	0.327	1.52E-001	1.00E+000	316
OG0006707	perfect	-1707.263	-1707.263	-1706.238	3.983	0.657	1.52E-001	1.00E+000	248
OG0004442	perfect	-9104.905	-9104.064	-9103.040	3.899	0.701	1.52E-001	1.00E+000	1212
OG0004629	perfect	-8787.534	-8787.534	-8786.513	3.808	1.813	1.53E-001	1.00E+000	758
OG0008333	perfect	-2690.092	-2690.092	-2689.072	2.508	0.885	1.53E-001	1.00E+000	327
OG0012243	perfect	-2940.132	-2935.660	-2934.640	4.413	1.905	1.53E-001	2.18E-001	246
OG0010161	perfect	-2701.482	-2701.482	-2700.462	4.151	0.854	1.53E-001	1.00E+000	326
OG0004042	perfect	-6438.056	-6438.056	-6437.039	3.633	1.309	1.54E-001	1.00E+000	656
OG0010149	perfect	-4018.317	-4017.754	-4016.738	5.616	1.044	1.54E-001	3.27E-002	460
OG0006197	perfect	-3515.209	-3515.209	-3514.194	4.109	0.825	1.54E-001	1.00E+000	488
OG0009495	perfect	-5097.313	-5097.313	-5096.298	3.646	1.483	1.54E-001	1.00E+000	529
OG0002958	imperfect	-1822.023	-1822.023	-1821.009	4.465	0.685	1.54E-001	1.00E+000	242
OG0008661	perfect	-2806.319	-2806.319	-2805.305	7.454	0.629	1.54E-001	1.00E+000	402
OG0009313	perfect	-1832.364	-1832.364	-1831.353	4.317	1.022	1.55E-001	1.00E+000	234
OG0011804	perfect	-980.291	-980.291	-979.282	1.636	0.748	1.56E-001	1.00E+000	139
OG0008314	perfect	-6050.444	-6050.444	-6049.436	3.472	1.730	1.56E-001	1.00E+000	608
OG0010150	perfect	-1633.970	-1633.970	-1632.963	4.053	0.826	1.56E-001	1.00E+000	202
OG0012829	perfect	-677.119	-676.996	-675.990	2.349	0.529	1.56E-001	1.00E+000	107
OG0008875	perfect	-3173.920	-3172.888	-3171.882	4.891	1.040	1.56E-001	1.00E+000	366
OG0005532	perfect	-5043.028	-5043.028	-5042.022	4.646	0.453	1.56E-001	1.00E+000	785
OG0006455	perfect	-4915.758	-4915.758	-4914.753	4.466	0.651	1.56E-001	1.00E+000	709
OG0008207	perfect	-2971.359	-2971.359	-2970.355	3.465	1.008	1.57E-001	1.00E+000	341
OG0004927	perfect	-10398.679	-10398.679	-10397.676	3.577	1.536	1.57E-001	1.00E+000	1087
OG0003586	perfect	-16881.737	-16881.737	-16880.739	4.344	0.936	1.58E-001	4.10E-001	2217
OG0002703	imperfect	-2628.823	-2628.457	-2627.461	6.471	1.156	1.58E-001	1.00E+000	358
OG0004916	perfect	-8316.252	-8316.252	-8315.257	3.305	1.529	1.58E-001	1.66E-001	907
OG0010559	perfect	-2028.923	-2028.922	-2027.927	5.247	0.563	1.58E-001	1.00E+000	305
OG0011000	perfect	-3722.626	-3722.626	-3721.632	3.145	2.333	1.58E-001	1.00E+000	326
OG0007105	perfect	-3557.668	-3557.668	-3556.674	5.252	1.068	1.59E-001	1.00E+000	420
OG0003953	perfect	-13004.418	-13004.418	-13003.426	4.167	0.924	1.59E-001	1.00E+000	1577
OG0002311	imperfect	-1191.573	-1191.573	-1190.586	1.814	0.393	1.60E-001	1.00E+000	198
OG0008554	perfect	-3699.538	-3699.538	-3698.552	4.787	0.895	1.60E-001	5.98E-002	509
OG0006260	perfect	-4738.100	-4738.100	-4737.115	6.777	0.692	1.60E-001	1.00E+000	642
OG0003397	perfect	-5575.821	-5576.167	-5575.182	2.819	0.713	1.60E-001	1.00E+000	855
OG0007232	perfect	-4948.224	-4948.224	-4947.239	2.825	1.859	1.60E-001	1.00E+000	460
OG0008705	perfect	-3118.196	-3118.196	-3117.213	4.235	1.256	1.61E-001	1.00E+000	351
OG0006731	perfect	-2381.675	-2381.675	-2380.693	2.915	0.547	1.61E-001	1.00E+000	363
OG0011878	perfect	-2322.820	-2322.820	-2321.840	3.388	1.211	1.61E-001	2.05E-001	257
OG0004500	perfect	-10484.365	-10484.365	-10483.389	3.892	0.889	1.62E-001	1.00E+000	1255
OG0009863	perfect	-941.491	-941.491	-940.516	5.478	0.784	1.63E-001	1.00E+000	141
OG0005394	perfect	-2965.644	-2965.644	-2964.673	3.580	0.680	1.63E-001	1.00E+000	415
OG0005956	perfect	-7077.659	-7077.659	-7076.689	3.189	1.102	1.64E-001	1.00E+000	813
OG0008927	perfect	-4607.715	-4607.715	-4606.754	2.540	1.278	1.66E-001	1.00E+000	518
OG0006988	perfect	-5090.253	-5090.116	-5089.154	4.405	0.878	1.66E-001	1.71E-001	605
OG0004999	perfect	-7621.326	-7620.150	-7619.194	4.176	0.894	1.67E-001	2.96E-002	1013
OG0010235	perfect	-2350.308	-2350.308	-2349.354	3.936	0.851	1.67E-001	1.00E+000	296
OG0006617	perfect	-1628.228	-1628.228	-1627.277	5.862	0.346	1.68E-001	1.00E+000	274
OG0003506	perfect	-8979.749	-8979.538	-8978.589	3.934	0.608	1.68E-001	1.00E+000	1304
OG0009712	perfect	-2527.768	-2527.520	-2526.572	3.075	0.668	1.68E-001	1.29E-001	371
OG0011881	perfect	-986.989	-986.989	-986.041	5.055	1.256	1.69E-001	1.00E+000	106
OG0011472	perfect	-2008.140	-2008.140	-2007.193	4.017	0.867	1.69E-001	1.00E+000	271
OG0009612	perfect	-4695.893	-4695.893	-4694.947	6.071	1.501	1.69E-001	2.62E-001	486
OG0009990	perfect	-1761.332	-1761.242	-1760.296	4.887	1.136	1.69E-001	3.95E-002	204
OG0008350	perfect	-967.002	-967.002	-966.058	4.949	0.857	1.69E-001	1.00E+000	127
OG0007300	perfect	-3190.004	-3189.383	-3188.444	3.037	0.618	1.70E-001	1.03E-001	475
OG0012218	perfect	-1891.732	-1891.732	-1890.795	6.626	1.683	1.71E-001	1.00E+000	188
OG0005031	perfect	-4030.539	-4030.539	-4029.609	3.738	2.165	1.72E-001	1.00E+000	454
OG0005316	perfect	-5226.499	-5226.499	-5225.569	6.084	1.020	1.73E-001	1.00E+000	686
OG0006123	perfect	-3876.925	-3876.925	-3875.996	6.083	0.841	1.73E-001	1.00E+000	533
OG0003181	perfect	-36915.041	-36915.041	-36914.113	7.772	1.297	1.73E-001	1.00E+000	4192
OG0006140	perfect	-2326.376	-2326.376	-2325.449	3.704	0.297	1.73E-001	1.00E+000	436
OG0003599	perfect	-8583.928	-8583.376	-8582.449	3.475	1.215	1.73E-001	1.00E+000	1054
OG0002977	imperfect	-1522.700	-1522.700	-1521.774	3.765	1.632	1.74E-001	2.30E-001	153
OG0006652	perfect	-6971.403	-6971.345	-6970.420	5.429	0.995	1.74E-001	1.00E+000	811
OG0007282	perfect	-2153.756	-2153.757	-2152.833	3.970	0.743	1.74E-001	1.00E+000	323
OG0009951	perfect	-1111.078	-1111.078	-1110.155	3.085	0.921	1.74E-001	1.21E-001	138
OG0002151	imperfect	-7276.219	-7276.219	-7275.296	3.462	1.244	1.74E-001	4.18E-001	796
OG0005471	perfect	-7018.247	-7018.247	-7017.325	4.651	1.339	1.75E-001	3.72E-001	790
OG0012448	perfect	-1127.865	-1127.865	-1126.944	4.537	1.173	1.75E-001	1.00E+000	134
OG0012686	perfect	-2058.338	-2058.338	-2057.419	3.232	2.323	1.75E-001	1.00E+000	169
OG0009921	perfect	-3352.430	-3352.430	-3351.512	4.060	0.591	1.75E-001	1.00E+000	491
OG0008415	perfect	-1766.350	-1765.828	-1764.909	3.663	0.713	1.75E-001	1.00E+000	239
OG0010988	perfect	-1702.269	-1702.268	-1701.350	3.158	0.434	1.75E-001	1.00E+000	285
OG0006352	perfect	-2748.628	-2748.628	-2747.710	3.677	0.913	1.76E-001	1.00E+000	329
OG0006660	perfect	-3835.114	-3835.114	-3834.198	3.530	1.331	1.76E-001	2.04E-001	398
OG0003922	perfect	-2572.779	-2572.724	-2571.809	4.454	1.619	1.76E-001	1.00E+000	244
OG0008386	perfect	-4115.689	-4115.014	-4114.099	3.389	0.762	1.76E-001	1.00E+000	560
OG0005593	perfect	-5039.060	-5039.060	-5038.148	2.859	0.737	1.77E-001	1.00E+000	674
OG0010171	perfect	-3298.038	-3298.038	-3297.126	3.465	2.054	1.77E-001	1.00E+000	302
OG0010160	perfect	-2809.350	-2809.350	-2808.440	2.257	1.989	1.77E-001	1.00E+000	259
OG0005885	perfect	-4065.656	-4065.656	-4064.747	6.692	1.283	1.78E-001	1.00E+000	496
OG0005472	perfect	-2043.868	-2043.868	-2042.960	3.482	0.893	1.78E-001	1.00E+000	276
OG0009043	perfect	-2928.846	-2928.846	-2927.940	3.024	1.289	1.78E-001	1.00E+000	317
OG0012464	perfect	-1641.704	-1641.704	-1640.798	3.694	0.538	1.78E-001	1.00E+000	247
OG0011005	perfect	-3156.948	-3156.948	-3156.047	2.657	1.482	1.79E-001	3.96E-002	342
OG0007432	perfect	-4556.932	-4555.042	-4554.143	2.629	1.554	1.80E-001	5.00E-001	429
OG0011618	perfect	-1463.482	-1463.482	-1462.584	5.289	0.377	1.80E-001	1.00E+000	252
OG0003321	perfect	-16417.829	-16417.829	-16416.933	3.301	0.628	1.81E-001	1.00E+000	2308
OG0007075	perfect	-3537.225	-3537.225	-3536.330	3.974	1.343	1.81E-001	1.00E+000	367
OG0013032	perfect	-1363.515	-1363.515	-1362.622	3.685	2.350	1.81E-001	1.00E+000	110
OG0006340	perfect	-6029.578	-6029.578	-6028.685	4.873	0.832	1.81E-001	1.00E+000	785
OG0010212	perfect	-1443.692	-1443.692	-1442.800	2.438	0.358	1.82E-001	1.00E+000	252
OG0005002	perfect	-9584.779	-9584.779	-9583.887	6.518	1.301	1.82E-001	1.00E+000	1158
OG0011148	perfect	-2095.181	-2095.181	-2094.289	4.548	1.142	1.82E-001	1.00E+000	240
OG0008294	perfect	-3872.593	-3872.593	-3871.701	3.975	0.815	1.82E-001	1.00E+000	489
OG0008679	perfect	-3259.697	-3259.697	-3258.807	4.521	0.905	1.82E-001	1.00E+000	387
OG0008845	perfect	-1055.457	-1056.134	-1055.245	6.354	1.311	1.82E-001	1.00E+000	126
OG0007395	perfect	-1068.584	-1068.584	-1067.699	3.972	1.120	1.83E-001	1.00E+000	134
OG0010397	perfect	-3519.969	-3519.969	-3519.089	2.483	1.406	1.85E-001	1.00E+000	374
OG0004828	perfect	-10254.594	-10254.594	-10253.714	4.088	1.778	1.85E-001	1.00E+000	1085
OG0004735	perfect	-10002.396	-10002.396	-10001.517	2.388	1.133	1.85E-001	1.00E+000	1139
OG0009238	perfect	-900.592	-900.591	-899.712	1.860	0.850	1.85E-001	1.00E+000	129
OG0012728	perfect	-802.289	-802.289	-801.412	6.386	0.891	1.85E-001	1.00E+000	111
OG0009869	perfect	-3679.509	-3679.509	-3678.632	5.720	1.001	1.85E-001	1.00E+000	466
OG0011078	perfect	-3300.222	-3300.222	-3299.345	5.378	1.200	1.85E-001	1.00E+000	395
OG0003468	perfect	-5114.975	-5114.975	-5114.105	3.872	0.627	1.87E-001	1.00E+000	745
OG0004032	perfect	-2655.090	-2655.090	-2654.221	3.035	0.691	1.87E-001	1.57E-001	374
OG0010301	perfect	-1791.764	-1791.708	-1790.841	3.932	0.699	1.88E-001	1.00E+000	254
OG0012099	perfect	-2805.245	-2805.245	-2804.380	4.162	1.129	1.88E-001	1.00E+000	330
OG0006985	perfect	-1997.968	-1997.968	-1997.104	5.195	0.782	1.89E-001	1.00E+000	266
OG0003370	perfect	-11171.282	-11171.282	-11170.429	4.185	0.961	1.91E-001	1.00E+000	1308
OG0011113	perfect	-941.990	-941.990	-941.141	4.859	0.861	1.93E-001	1.00E+000	126
OG0001985	imperfect	-3788.304	-3788.304	-3787.457	2.867	0.997	1.93E-001	1.00E+000	502
OG0010388	perfect	-3260.905	-3260.905	-3260.057	5.081	0.537	1.93E-001	1.00E+000	485
OG0005769	perfect	-1142.369	-1142.369	-1141.522	3.878	0.325	1.93E-001	1.00E+000	201
OG0004486	perfect	-2973.829	-2973.829	-2972.984	3.985	0.713	1.93E-001	1.00E+000	399
OG0003574	perfect	-13319.237	-13319.237	-13318.392	6.087	0.922	1.94E-001	1.00E+000	1683
OG0010224	perfect	-916.953	-916.737	-915.893	3.521	0.574	1.94E-001	1.00E+000	141
OG0004309	perfect	-3417.495	-3417.495	-3416.651	1.939	0.668	1.94E-001	7.76E-002	506
OG0010444	perfect	-1100.148	-1100.148	-1099.305	5.469	1.885	1.94E-001	4.54E-001	116
OG0010441	perfect	-987.759	-987.758	-986.916	3.909	1.127	1.94E-001	1.00E+000	131
OG0006046	perfect	-8870.423	-8870.423	-8869.581	5.574	1.836	1.94E-001	1.00E+000	785
OG0008113	perfect	-2499.540	-2499.540	-2498.703	3.685	1.030	1.96E-001	1.00E+000	337
OG0009772	perfect	-1098.251	-1098.251	-1097.415	2.626	0.764	1.96E-001	1.00E+000	148
OG0008450	perfect	-3244.644	-3244.644	-3243.809	5.142	0.895	1.96E-001	1.00E+000	408
OG0005239	perfect	-4933.070	-4933.070	-4932.236	3.714	1.097	1.96E-001	1.00E+000	578
OG0007858	perfect	-3540.709	-3540.709	-3539.876	4.285	0.818	1.97E-001	1.00E+000	534
OG0008326	perfect	-2590.622	-2590.622	-2589.789	3.685	0.806	1.97E-001	3.02E-001	371
OG0008644	perfect	-1342.962	-1342.962	-1342.130	4.431	0.479	1.97E-001	1.00E+000	229
OG0009352	perfect	-3371.854	-3371.854	-3371.027	4.849	1.175	1.98E-001	5.52E-002	391
OG0012105	perfect	-724.311	-724.050	-723.225	3.436	0.496	1.99E-001	1.00E+000	117
OG0005123	perfect	-5943.469	-5943.344	-5942.520	5.396	0.986	1.99E-001	1.00E+000	695
OG0012506	perfect	-1190.705	-1190.705	-1189.883	4.419	2.125	2.00E-001	1.00E+000	110
OG0012138	perfect	-1412.396	-1412.396	-1411.574	6.721	0.771	2.00E-001	1.00E+000	184
OG0004923	perfect	-5291.846	-5291.173	-5290.352	4.843	0.428	2.00E-001	1.00E+000	849
OG0011457	perfect	-698.799	-698.799	-697.980	6.003	0.750	2.01E-001	1.00E+000	108
OG0005894	perfect	-6904.585	-6904.585	-6903.766	6.881	1.119	2.01E-001	1.00E+000	817
OG0009069	perfect	-1795.248	-1795.248	-1794.430	4.957	8.985	2.01E-001	1.00E+000	233
OG0002366	imperfect	-678.629	-678.629	-677.813	8.231	0.191	2.01E-001	1.00E+000	139
OG0009466	perfect	-1552.089	-1552.089	-1551.278	3.396	0.713	2.03E-001	1.00E+000	228
OG0005184	perfect	-8007.472	-8007.472	-8006.661	3.203	1.703	2.03E-001	1.00E+000	767
OG0007425	perfect	-6647.437	-6647.437	-6646.627	4.295	0.778	2.03E-001	1.00E+000	867
OG0012800	perfect	-619.730	-619.730	-618.919	2.599	0.502	2.03E-001	1.00E+000	101
OG0010813	perfect	-3054.303	-3054.303	-3053.496	4.070	1.479	2.04E-001	1.00E+000	320
OG0006650	perfect	-1757.745	-1757.745	-1756.941	3.580	0.777	2.05E-001	1.00E+000	245
OG0005507	perfect	-1845.051	-1845.051	-1844.249	5.299	0.844	2.05E-001	1.00E+000	247
OG0004703	perfect	-13520.852	-13520.852	-13520.051	4.354	2.147	2.06E-001	1.00E+000	1148
OG0007221	perfect	-883.242	-883.242	-882.448	7.143	0.868	2.07E-001	1.00E+000	127
OG0008756	perfect	-3467.605	-3467.605	-3466.812	4.226	1.279	2.08E-001	1.00E+000	381
OG0007816	perfect	-3452.291	-3452.291	-3451.500	3.022	1.496	2.09E-001	1.00E+000	340
OG0008609	perfect	-2208.269	-2208.269	-2207.482	2.883	1.067	2.09E-001	1.00E+000	253
OG0002898	imperfect	-755.472	-755.472	-754.689	5.229	0.484	2.11E-001	1.00E+000	125
OG0012545	perfect	-2982.219	-2982.219	-2981.435	3.686	3.137	2.11E-001	1.00E+000	255
OG0009343	perfect	-3380.404	-3379.809	-3379.025	3.752	1.343	2.11E-001	1.27E-001	335
OG0007628	perfect	-3226.000	-3225.089	-3224.308	3.507	0.982	2.11E-001	1.00E+000	380
OG0004910	perfect	-2892.389	-2892.389	-2891.608	5.164	0.531	2.11E-001	1.00E+000	449
OG0011049	perfect	-1831.294	-1831.294	-1830.513	4.573	0.756	2.11E-001	1.00E+000	250
OG0008309	perfect	-3609.615	-3609.615	-3608.835	2.851	0.538	2.12E-001	1.00E+000	564
OG0008912	perfect	-3680.559	-3680.559	-3679.780	3.465	0.363	2.12E-001	1.00E+000	609
OG0011124	perfect	-2269.221	-2269.221	-2268.445	3.145	0.935	2.13E-001	2.80E-001	297
OG0008532	perfect	-5595.986	-5595.986	-5595.210	3.036	1.776	2.13E-001	2.43E-001	511
OG0008788	perfect	-3026.536	-3025.817	-3025.043	3.398	0.859	2.13E-001	1.00E+000	381
OG0005863	perfect	-4753.979	-4753.979	-4753.205	3.554	2.395	2.14E-001	1.81E-001	398
OG0004750	perfect	-2794.041	-2794.041	-2793.267	3.426	0.733	2.14E-001	1.00E+000	377
OG0008551	perfect	-4914.736	-4914.736	-4913.964	3.029	1.795	2.14E-001	1.00E+000	438
OG0007204	perfect	-3789.803	-3789.803	-3789.031	3.630	0.368	2.14E-001	1.00E+000	649
OG0006722	perfect	-3076.808	-3076.807	-3076.035	3.185	0.390	2.14E-001	1.00E+000	519
OG0007993	perfect	-3410.819	-3410.819	-3410.051	5.697	1.536	2.15E-001	1.00E+000	381
OG0005630	perfect	-7045.495	-7045.495	-7044.729	3.562	1.127	2.16E-001	1.00E+000	842
OG0009723	perfect	-2211.575	-2211.575	-2210.810	2.622	0.901	2.16E-001	1.00E+000	285
OG0009513	perfect	-2747.503	-2747.170	-2746.404	4.478	1.677	2.16E-001	1.00E+000	285
OG0003916	perfect	-7964.157	-7964.157	-7963.391	4.507	1.007	2.16E-001	2.76E-001	974
OG0010326	perfect	-1699.534	-1699.534	-1698.768	2.934	0.974	2.16E-001	1.00E+000	201
OG0009966	perfect	-2591.155	-2591.155	-2590.389	6.761	1.210	2.16E-001	1.00E+000	295
OG0012068	perfect	-1141.254	-1141.254	-1140.489	5.557	1.687	2.16E-001	1.00E+000	112
OG0012005	perfect	-1417.437	-1417.437	-1416.672	2.966	0.961	2.16E-001	1.00E+000	168
OG0011652	perfect	-1768.222	-1768.222	-1767.458	12.450	1.826	2.16E-001	1.00E+000	192
OG0003526	perfect	-15614.697	-15614.697	-15613.935	3.262	0.916	2.17E-001	1.00E+000	1979
OG0007594	perfect	-2334.379	-2334.378	-2333.618	2.694	0.472	2.17E-001	1.00E+000	380
OG0002776	imperfect	-1096.331	-1096.331	-1095.572	4.567	0.702	2.18E-001	1.00E+000	152
OG0012544	perfect	-1108.415	-1108.415	-1107.658	5.630	0.996	2.19E-001	1.00E+000	137
OG0010132	perfect	-3519.919	-3519.919	-3519.162	3.692	1.177	2.19E-001	1.00E+000	400
OG0007848	perfect	-1305.973	-1305.973	-1305.217	8.854	0.979	2.19E-001	1.00E+000	182
OG0005722	perfect	-5757.526	-5757.459	-5756.704	4.351	0.755	2.19E-001	1.00E+000	741
OG0008792	perfect	-3321.022	-3321.022	-3320.267	3.292	0.877	2.19E-001	1.00E+000	426
OG0005424	perfect	-9164.495	-9164.495	-9163.740	4.681	0.994	2.19E-001	3.02E-001	1107
OG0006606	perfect	-2772.191	-2772.108	-2771.354	3.260	0.596	2.20E-001	1.00E+000	409
OG0003443	perfect	-4447.287	-4447.287	-4446.535	6.074	0.510	2.20E-001	1.00E+000	671
OG0007631	perfect	-2753.338	-2753.338	-2752.589	3.795	0.789	2.21E-001	1.00E+000	378
OG0009878	perfect	-2088.132	-2087.040	-2086.294	3.026	2.329	2.22E-001	1.40E-002	165
OG0007831	perfect	-5234.717	-5234.717	-5233.974	3.238	0.852	2.23E-001	1.00E+000	691
OG0011531	perfect	-2696.542	-2694.169	-2693.428	4.652	1.167	2.23E-001	3.93E-001	288
OG0003862	perfect	-9546.961	-9546.961	-9546.223	3.493	0.829	2.24E-001	1.00E+000	1216
OG0011045	perfect	-1460.411	-1460.411	-1459.674	5.009	0.460	2.25E-001	1.00E+000	239
OG0005069	perfect	-2551.512	-2551.512	-2550.776	2.843	0.560	2.25E-001	1.00E+000	380
OG0006451	perfect	-3352.407	-3352.396	-3351.662	3.777	0.786	2.26E-001	1.00E+000	444
OG0011781	perfect	-2256.281	-2256.196	-2255.464	3.516	1.344	2.26E-001	1.00E+000	228
OG0007328	perfect	-7729.188	-7729.188	-7728.456	3.562	2.081	2.26E-001	1.00E+000	722
OG0005874	perfect	-4233.893	-4233.892	-4233.160	2.821	0.357	2.26E-001	1.00E+000	759
OG0012719	perfect	-757.663	-757.662	-756.933	1.747	0.793	2.27E-001	1.00E+000	108
OG0005172	perfect	-748.263	-748.263	-747.534	6.606	0.297	2.27E-001	1.00E+000	137
OG0007747	perfect	-5668.371	-5668.371	-5667.642	4.022	1.186	2.27E-001	1.00E+000	605
OG0005594	perfect	-4493.505	-4493.505	-4492.780	3.296	0.671	2.29E-001	1.00E+000	655
OG0011885	perfect	-1480.893	-1480.893	-1480.170	6.482	1.206	2.29E-001	1.00E+000	169
OG0008123	perfect	-4894.406	-4894.406	-4893.684	3.121	0.838	2.30E-001	1.00E+000	607
OG0007159	perfect	-6029.435	-6028.635	-6027.913	3.750	1.433	2.30E-001	1.00E+000	577
OG0004951	perfect	-2905.355	-2905.354	-2904.633	5.558	0.218	2.30E-001	1.00E+000	571
OG0006798	perfect	-790.286	-790.286	-789.565	2.290	0.647	2.30E-001	1.00E+000	113
OG0002219	imperfect	-6097.090	-6097.090	-6096.370	3.982	1.363	2.30E-001	1.00E+000	639
OG0010482	perfect	-1077.806	-1077.806	-1077.089	2.675	1.033	2.31E-001	1.00E+000	125
OG0012180	perfect	-1393.787	-1393.787	-1393.071	3.882	1.454	2.32E-001	1.00E+000	158
OG0011522	perfect	-1208.204	-1207.906	-1207.191	5.181	1.202	2.32E-001	1.00E+000	127
OG0009225	perfect	-1269.698	-1269.697	-1268.983	5.596	0.469	2.32E-001	1.00E+000	208
OG0011847	perfect	-2267.586	-2267.586	-2266.873	3.455	3.078	2.32E-001	4.67E-001	186
OG0004841	perfect	-6679.459	-6679.459	-6678.746	3.581	0.477	2.32E-001	1.00E+000	1056
OG0011061	perfect	-1584.288	-1584.282	-1583.570	3.957	0.834	2.33E-001	1.00E+000	211
OG0006674	perfect	-2903.342	-2903.050	-2902.338	3.198	0.876	2.33E-001	1.00E+000	369
OG0006376	perfect	-4466.852	-4466.852	-4466.141	6.572	0.746	2.33E-001	1.00E+000	628
OG0006609	perfect	-3727.841	-3727.841	-3727.131	4.989	1.870	2.33E-001	1.00E+000	399
OG0007173	perfect	-4140.270	-4140.270	-4139.559	9.725	0.980	2.33E-001	1.00E+000	595
OG0007098	perfect	-3727.143	-3727.143	-3726.435	3.441	0.450	2.34E-001	1.00E+000	603
OG0009031	perfect	-1166.316	-1166.305	-1165.598	7.048	1.421	2.34E-001	1.00E+000	123
OG0006321	perfect	-5656.467	-5656.467	-5655.761	3.105	0.787	2.35E-001	1.00E+000	734
OG0008631	perfect	-2767.765	-2767.765	-2767.059	4.862	0.843	2.35E-001	1.00E+000	400
OG0011746	perfect	-2488.982	-2488.982	-2488.278	3.222	1.506	2.36E-001	1.00E+000	255
OG0008231	perfect	-2315.316	-2314.708	-2314.007	5.331	0.785	2.36E-001	1.00E+000	306
OG0009925	perfect	-1580.871	-1580.871	-1580.171	2.986	1.262	2.36E-001	1.00E+000	180
OG0005177	perfect	-9465.051	-9465.051	-9464.355	5.019	0.884	2.38E-001	1.00E+000	1282
OG0008381	perfect	-3773.419	-3773.419	-3772.723	3.200	1.288	2.38E-001	1.00E+000	377
OG0003978	perfect	-8194.461	-8194.461	-8193.766	5.205	0.579	2.38E-001	1.00E+000	1192
OG0010544	perfect	-2137.109	-2137.109	-2136.417	3.976	0.393	2.40E-001	1.00E+000	366
OG0005675	perfect	-2067.395	-2067.395	-2066.706	3.158	0.577	2.41E-001	1.00E+000	324
OG0011419	perfect	-2102.342	-2102.342	-2101.653	3.117	1.648	2.41E-001	1.00E+000	215
OG0005833	perfect	-2767.581	-2767.581	-2766.896	4.841	0.687	2.42E-001	1.00E+000	375
OG0005731	perfect	-1540.159	-1540.159	-1539.476	4.631	0.756	2.43E-001	1.00E+000	227
OG0010344	perfect	-2670.024	-2670.024	-2669.346	3.624	0.888	2.44E-001	1.00E+000	326
OG0005453	perfect	-3105.138	-3105.138	-3104.461	3.099	0.741	2.44E-001	8.33E-002	430
OG0009257	perfect	-3964.746	-3964.746	-3964.068	4.515	1.531	2.44E-001	1.00E+000	384
OG0008723	perfect	-3040.421	-3040.421	-3039.753	2.592	1.626	2.48E-001	1.00E+000	350
OG0006124	perfect	-5737.042	-5737.042	-5736.377	3.421	1.415	2.49E-001	1.00E+000	579
OG0004339	perfect	-1999.602	-1999.602	-1998.940	3.619	1.028	2.50E-001	1.00E+000	234
OG0005145	perfect	-5652.937	-5652.937	-5652.277	3.104	0.995	2.51E-001	1.10E-001	774
OG0012078	perfect	-1169.115	-1169.115	-1168.457	4.880	0.981	2.51E-001	1.00E+000	152
OG0004327	perfect	-4781.501	-4781.501	-4780.843	3.698	1.308	2.51E-001	1.00E+000	548
OG0003895	perfect	-6341.716	-6341.716	-6341.062	1.473	1.253	2.53E-001	1.00E+000	708
OG0004029	perfect	-5634.611	-5634.611	-5633.957	2.707	1.507	2.53E-001	1.00E+000	579
OG0004279	perfect	-6009.304	-6009.304	-6008.653	2.442	0.406	2.54E-001	1.00E+000	996
OG0007740	perfect	-7450.927	-7450.927	-7450.276	3.361	2.042	2.54E-001	1.00E+000	620
OG0010603	perfect	-2594.143	-2594.143	-2593.492	3.987	1.238	2.54E-001	1.00E+000	288
OG0011446	perfect	-1434.061	-1434.061	-1433.412	4.066	0.708	2.55E-001	1.00E+000	191
OG0005348	perfect	-1067.337	-1067.337	-1066.690	3.459	0.197	2.55E-001	1.00E+000	208
OG0012817	perfect	-928.187	-928.187	-927.541	2.451	0.943	2.56E-001	1.00E+000	110
OG0004030	perfect	-7681.534	-7681.534	-7680.890	3.411	0.686	2.56E-001	1.00E+000	1070
OG0011943	perfect	-2289.334	-2289.334	-2288.692	5.025	1.171	2.57E-001	1.00E+000	268
OG0009400	perfect	-2102.975	-2102.975	-2102.334	2.120	1.117	2.57E-001	1.00E+000	261
OG0005159	perfect	-6180.687	-6180.687	-6180.045	3.210	1.319	2.57E-001	1.00E+000	640
OG0011228	perfect	-1653.379	-1653.379	-1652.738	3.918	0.897	2.58E-001	1.00E+000	204
OG0003701	perfect	-7378.664	-7378.664	-7378.024	2.482	0.724	2.58E-001	1.00E+000	1025
OG0012011	perfect	-1939.627	-1939.619	-1938.980	3.078	0.692	2.58E-001	1.00E+000	263
OG0008882	perfect	-1705.753	-1705.753	-1705.115	4.644	1.488	2.58E-001	1.00E+000	169
OG0009777	perfect	-4378.214	-4378.214	-4377.576	2.731	1.012	2.59E-001	1.68E-001	509
OG0008155	perfect	-987.447	-987.447	-986.809	4.698	1.003	2.59E-001	1.00E+000	138
OG0008145	perfect	-1837.486	-1837.484	-1836.847	3.216	0.801	2.59E-001	1.00E+000	275
OG0005022	perfect	-4466.724	-4466.724	-4466.088	4.973	0.469	2.59E-001	1.00E+000	705
OG0001921	imperfect	-1034.252	-1034.252	-1033.616	4.430	0.635	2.59E-001	1.00E+000	147
OG0004678	perfect	-4015.705	-4015.705	-4015.071	1.771	1.621	2.60E-001	1.00E+000	447
OG0007494	perfect	-2519.031	-2515.991	-2515.358	3.961	2.008	2.60E-001	1.33E-003	229
OG0005057	perfect	-3290.064	-3290.064	-3289.431	4.093	0.449	2.61E-001	1.00E+000	541
OG0007686	perfect	-3938.113	-3937.808	-3937.175	4.221	0.950	2.61E-001	1.00E+000	487
OG0008468	perfect	-3695.974	-3695.974	-3695.342	4.670	0.493	2.61E-001	1.00E+000	587
OG0011278	perfect	-2482.795	-2482.795	-2482.164	5.276	1.144	2.61E-001	1.00E+000	298
OG0005503	perfect	-2747.410	-2747.410	-2746.779	3.384	0.350	2.61E-001	1.00E+000	475
OG0010848	perfect	-1497.227	-1497.227	-1496.596	3.561	0.829	2.61E-001	1.00E+000	196
OG0005068	perfect	-3012.064	-3012.064	-3011.435	2.719	0.706	2.62E-001	1.00E+000	441
OG0008047	perfect	-4487.906	-4487.906	-4487.277	4.159	0.893	2.62E-001	1.00E+000	556
OG0010578	perfect	-1788.005	-1788.005	-1787.378	4.052	1.919	2.63E-001	1.00E+000	167
OG0007538	perfect	-3822.866	-3821.875	-3821.247	4.883	1.065	2.63E-001	1.00E+000	427
OG0011390	perfect	-2627.276	-2627.276	-2626.650	5.287	1.083	2.63E-001	1.00E+000	318
OG0006887	perfect	-1382.467	-1382.467	-1381.842	4.524	0.774	2.64E-001	1.00E+000	200
OG0010788	perfect	-1544.303	-1544.303	-1543.679	4.810	1.159	2.64E-001	1.00E+000	175
OG0010393	perfect	-1467.996	-1467.995	-1467.373	1.943	0.469	2.64E-001	1.00E+000	252
OG0005346	perfect	-3649.699	-3649.437	-3648.815	2.344	1.768	2.65E-001	1.00E+000	360
OG0010594	perfect	-1498.047	-1497.894	-1497.271	3.185	0.644	2.65E-001	1.00E+000	211
OG0003428	perfect	-25223.732	-25223.732	-25223.110	4.111	1.406	2.65E-001	1.00E+000	2448
OG0010156	perfect	-1929.532	-1929.532	-1928.910	2.252	0.422	2.65E-001	1.00E+000	315
OG0011022	perfect	-1588.175	-1588.175	-1587.556	4.468	1.294	2.66E-001	1.00E+000	184
OG0010043	perfect	-2523.239	-2522.975	-2522.357	5.064	1.602	2.66E-001	1.00E+000	234
OG0005688	perfect	-5879.474	-5879.474	-5878.858	5.331	1.157	2.67E-001	1.00E+000	720
OG0007536	perfect	-5926.571	-5926.571	-5925.957	4.058	1.206	2.68E-001	1.00E+000	682
OG0005086	perfect	-3126.750	-3126.750	-3126.138	3.388	0.577	2.69E-001	1.00E+000	481
OG0009246	perfect	-3303.637	-3303.637	-3303.026	4.250	2.015	2.69E-001	1.00E+000	290
OG0009519	perfect	-2330.688	-2330.688	-2330.078	3.930	0.875	2.69E-001	1.00E+000	295
OG0005193	perfect	-6584.120	-6584.120	-6583.510	2.650	1.313	2.70E-001	7.04E-002	692
OG0005614	perfect	-2878.931	-2878.931	-2878.323	5.573	0.984	2.70E-001	1.00E+000	355
OG0011414	perfect	-1288.632	-1288.632	-1288.023	7.302	1.151	2.70E-001	1.00E+000	156
OG0003840	perfect	-5623.473	-5623.398	-5622.790	3.736	0.821	2.70E-001	1.00E+000	709
OG0007407	perfect	-3604.395	-3604.395	-3603.789	4.446	0.844	2.71E-001	1.00E+000	483
OG0011691	perfect	-2215.683	-2214.249	-2213.644	3.424	1.732	2.71E-001	1.00E+000	204
OG0010176	perfect	-2998.940	-2998.940	-2998.335	4.220	0.781	2.71E-001	1.00E+000	410
OG0008194	perfect	-2432.675	-2432.453	-2431.849	4.983	1.143	2.72E-001	1.00E+000	278
OG0006058	perfect	-1693.794	-1693.794	-1693.190	3.350	0.660	2.72E-001	1.00E+000	261
OG0011879	perfect	-1640.786	-1640.786	-1640.182	4.410	1.161	2.72E-001	1.00E+000	179
OG0008055	perfect	-998.958	-998.958	-998.355	4.128	0.620	2.72E-001	1.00E+000	149
OG0003891	perfect	-3639.939	-3639.939	-3639.336	2.214	0.524	2.72E-001	1.00E+000	549
OG0006214	perfect	-2107.682	-2107.682	-2107.081	4.790	0.829	2.73E-001	1.00E+000	266
OG0007155	perfect	-4757.578	-4757.578	-4756.977	4.242	0.780	2.73E-001	1.00E+000	690
OG0004585	perfect	-9449.417	-9449.417	-9448.821	4.280	1.691	2.75E-001	1.00E+000	1008
OG0012671	perfect	-1126.382	-1126.382	-1125.786	5.378	1.369	2.75E-001	1.00E+000	143
OG0004354	perfect	-1972.271	-1972.271	-1971.676	3.443	0.913	2.75E-001	1.00E+000	250
OG0003727	perfect	-5864.736	-5864.725	-5864.130	3.323	0.836	2.75E-001	1.00E+000	751
OG0008063	perfect	-4282.838	-4282.838	-4282.246	2.588	0.555	2.77E-001	1.00E+000	650
OG0009213	perfect	-3382.465	-3382.465	-3381.874	4.425	1.006	2.77E-001	1.00E+000	431
OG0009280	perfect	-4437.821	-4437.445	-4436.855	3.775	1.951	2.77E-001	1.00E+000	376
OG0008545	perfect	-2038.207	-2038.205	-2037.619	6.313	0.453	2.79E-001	1.00E+000	377
OG0003904	perfect	-5095.239	-5095.239	-5094.654	1.974	0.811	2.79E-001	1.00E+000	657
OG0012500	perfect	-1697.868	-1697.868	-1697.283	5.761	0.893	2.79E-001	1.00E+000	225
OG0006412	perfect	-1465.472	-1465.472	-1464.887	3.242	0.718	2.79E-001	1.00E+000	222
OG0007868	perfect	-2447.575	-2447.573	-2446.989	4.094	0.539	2.80E-001	1.00E+000	385
OG0007622	perfect	-2718.262	-2718.262	-2717.679	3.696	0.781	2.80E-001	1.00E+000	357
OG0009448	perfect	-3032.664	-3032.664	-3032.081	5.977	1.360	2.80E-001	1.00E+000	330
OG0010414	perfect	-4239.889	-4239.889	-4239.307	3.048	2.599	2.81E-001	1.00E+000	344
OG0006727	perfect	-3763.011	-3763.011	-3762.430	4.406	1.026	2.81E-001	1.00E+000	449
OG0011436	perfect	-3252.439	-3252.439	-3251.860	2.490	1.314	2.82E-001	1.00E+000	330
OG0007840	perfect	-2088.496	-2088.496	-2087.917	3.710	0.674	2.82E-001	1.00E+000	306
OG0003248	perfect	-11290.499	-11290.499	-11289.921	3.569	1.426	2.82E-001	1.00E+000	1226
OG0004607	perfect	-7239.995	-7239.995	-7239.418	2.122	0.582	2.83E-001	1.00E+000	1069
OG0005088	perfect	-6171.861	-6171.861	-6171.286	3.791	0.555	2.83E-001	1.00E+000	926
OG0005626	perfect	-8190.482	-8190.482	-8189.908	2.602	1.456	2.84E-001	2.91E-001	837
OG0006365	perfect	-9318.023	-9318.023	-9317.448	2.048	1.940	2.84E-001	1.00E+000	887
OG0011678	perfect	-1151.066	-1151.066	-1150.495	3.944	1.389	2.85E-001	1.00E+000	136
OG0003802	perfect	-3878.562	-3878.562	-3877.992	7.679	0.993	2.86E-001	1.00E+000	535
OG0008991	perfect	-2126.131	-2126.131	-2125.563	2.992	0.564	2.86E-001	1.00E+000	311
OG0005977	perfect	-1579.175	-1579.175	-1578.609	2.424	0.477	2.87E-001	1.00E+000	263
OG0007031	perfect	-1069.802	-1069.802	-1069.237	3.935	0.513	2.88E-001	1.00E+000	174
OG0008898	perfect	-1647.659	-1647.659	-1647.096	4.129	0.923	2.89E-001	1.00E+000	233
OG0010175	perfect	-2224.578	-2224.555	-2223.993	2.655	1.732	2.89E-001	1.00E+000	211
OG0005447	perfect	-7935.245	-7935.245	-7934.683	3.600	1.485	2.89E-001	1.00E+000	777
OG0004262	perfect	-7947.284	-7947.284	-7946.725	4.234	0.534	2.91E-001	1.00E+000	1200
OG0002628	imperfect	-2223.021	-2223.021	-2222.464	2.200	1.526	2.91E-001	1.00E+000	227
OG0008237	perfect	-2769.809	-2768.326	-2767.769	3.952	1.431	2.91E-001	3.34E-001	269
OG0005835	perfect	-4993.333	-4992.884	-4992.329	3.156	0.534	2.92E-001	1.00E+000	736
OG0009667	perfect	-1698.749	-1698.749	-1698.194	6.690	0.596	2.92E-001	1.00E+000	250
OG0003302	perfect	-5272.906	-5272.906	-5272.352	4.614	0.671	2.92E-001	1.00E+000	756
OG0008581	perfect	-4717.392	-4717.392	-4716.838	3.644	0.786	2.92E-001	1.00E+000	608
OG0002656	imperfect	-1615.586	-1615.586	-1615.032	4.899	1.292	2.92E-001	1.00E+000	184
OG0010180	perfect	-4326.401	-4326.401	-4325.847	3.565	1.086	2.93E-001	1.00E+000	501
OG0007587	perfect	-4192.961	-4192.961	-4192.412	3.446	0.683	2.95E-001	1.00E+000	604
OG0011856	perfect	-1613.637	-1613.047	-1612.500	6.466	0.892	2.96E-001	1.22E-001	210
OG0011718	perfect	-1000.651	-1000.651	-1000.106	4.967	0.795	2.96E-001	1.00E+000	140
OG0009438	perfect	-3306.681	-3306.681	-3306.136	5.030	0.984	2.96E-001	1.00E+000	415
OG0010545	perfect	-2029.395	-2029.395	-2028.850	2.636	1.489	2.96E-001	1.00E+000	223
OG0003369	perfect	-1221.507	-1221.507	-1220.962	3.300	0.449	2.97E-001	1.00E+000	199
OG0006212	perfect	-1098.863	-1098.863	-1098.320	6.890	2.073	2.97E-001	1.00E+000	113
OG0010002	perfect	-3900.606	-3900.606	-3900.064	3.604	1.161	2.98E-001	3.97E-001	426
OG0002561	imperfect	-2353.532	-2353.532	-2352.991	3.314	1.179	2.98E-001	1.00E+000	270
OG0007898	perfect	-2193.336	-2190.314	-2189.773	3.548	3.561	2.98E-001	3.00E-002	212
OG0011451	perfect	-1639.072	-1639.072	-1638.531	4.051	1.105	2.99E-001	1.00E+000	184
OG0008111	perfect	-5017.375	-5017.375	-5016.835	3.370	0.972	2.99E-001	1.00E+000	629
OG0007855	perfect	-2625.951	-2625.951	-2625.411	3.509	0.533	2.99E-001	1.00E+000	395
OG0003193	perfect	-33580.042	-33580.042	-33579.503	3.642	1.047	2.99E-001	5.00E-001	3827
OG0008810	perfect	-2427.365	-2427.365	-2426.827	2.996	0.626	2.99E-001	1.00E+000	350
OG0007299	perfect	-1654.065	-1654.065	-1653.527	3.144	0.568	3.00E-001	1.00E+000	252
OG0006430	perfect	-1193.157	-1193.157	-1192.623	4.586	0.809	3.01E-001	1.00E+000	170
OG0007188	perfect	-4181.631	-4181.631	-4181.097	3.509	0.463	3.02E-001	1.00E+000	666
OG0009464	perfect	-1234.923	-1234.916	-1234.383	3.161	1.676	3.02E-001	5.00E-001	114
OG0007224	perfect	-3520.509	-3520.509	-3519.977	3.450	0.773	3.02E-001	1.00E+000	453
OG0006498	perfect	-9936.228	-9936.228	-9935.696	4.383	1.570	3.02E-001	1.00E+000	1018
OG0010366	perfect	-1542.018	-1542.018	-1541.487	6.220	0.936	3.03E-001	1.00E+000	202
OG0011647	perfect	-1196.701	-1196.701	-1196.171	6.774	1.226	3.03E-001	1.00E+000	131
OG0011559	perfect	-1587.854	-1587.854	-1587.324	2.765	1.892	3.03E-001	1.00E+000	165
OG0005350	perfect	-3418.050	-3418.050	-3417.522	4.700	1.165	3.04E-001	1.00E+000	369
OG0007586	perfect	-3795.046	-3795.046	-3794.518	3.760	1.114	3.04E-001	1.00E+000	429
OG0011333	perfect	-3435.796	-3435.742	-3435.216	4.157	2.039	3.05E-001	3.65E-001	285
OG0012297	perfect	-1251.072	-1251.072	-1250.546	3.837	1.108	3.05E-001	1.00E+000	157
OG0004341	perfect	-1803.735	-1803.735	-1803.211	3.148	1.026	3.06E-001	1.00E+000	228
OG0009737	perfect	-3122.535	-3122.535	-3122.011	3.439	0.994	3.06E-001	1.00E+000	376
OG0011149	perfect	-2400.652	-2400.200	-2399.677	4.126	1.051	3.06E-001	1.00E+000	282
OG0002748	imperfect	-2332.750	-2332.750	-2332.227	3.760	1.962	3.07E-001	1.00E+000	203
OG0005836	perfect	-8520.169	-8519.960	-8519.440	3.918	1.378	3.08E-001	1.00E+000	842
OG0004696	perfect	-8395.366	-8395.366	-8394.847	8.639	1.009	3.08E-001	1.00E+000	1093
OG0009372	perfect	-3649.321	-3649.321	-3648.802	4.745	1.110	3.08E-001	1.00E+000	403
OG0011213	perfect	-1628.875	-1628.875	-1628.357	2.643	0.270	3.09E-001	1.00E+000	307
OG0006200	perfect	-3415.752	-3415.752	-3415.235	2.422	0.809	3.09E-001	1.04E-001	458
OG0004980	perfect	-7016.802	-7016.802	-7016.285	3.145	0.867	3.09E-001	1.00E+000	870
OG0009596	perfect	-3167.757	-3167.757	-3167.241	3.871	0.671	3.10E-001	1.00E+000	456
OG0005309	perfect	-7518.840	-7518.840	-7518.326	4.669	0.959	3.11E-001	1.00E+000	1000
OG0009460	perfect	-871.030	-871.029	-870.516	4.514	0.611	3.11E-001	1.00E+000	139
OG0003279	perfect	-15894.552	-15894.552	-15894.039	3.959	0.687	3.11E-001	2.13E-001	2169
OG0006838	perfect	-1091.641	-1091.640	-1091.128	5.625	0.413	3.11E-001	1.00E+000	195
OG0004697	perfect	-6456.396	-6456.396	-6455.884	4.287	1.012	3.12E-001	1.00E+000	785
OG0003994	perfect	-12074.791	-12074.791	-12074.279	4.103	1.007	3.12E-001	1.00E+000	1416
OG0008597	perfect	-5224.801	-5224.801	-5224.290	9.090	1.439	3.12E-001	1.00E+000	589
OG0012178	perfect	-1625.068	-1625.068	-1624.558	2.969	0.890	3.13E-001	1.00E+000	193
OG0009306	perfect	-3795.338	-3795.338	-3794.828	4.125	0.659	3.13E-001	1.00E+000	521
OG0004157	perfect	-7842.832	-7842.832	-7842.323	3.668	0.722	3.13E-001	1.00E+000	1090
OG0005495	perfect	-4771.867	-4771.867	-4771.359	3.168	2.181	3.13E-001	1.00E+000	401
OG0004163	perfect	-3766.570	-3766.570	-3766.063	3.693	2.223	3.14E-001	1.00E+000	417
OG0010769	perfect	-1693.482	-1693.482	-1692.976	4.578	0.712	3.14E-001	1.00E+000	243
OG0004371	perfect	-1215.742	-1215.742	-1215.236	2.403	0.316	3.15E-001	1.00E+000	221
OG0004624	perfect	-8913.106	-8912.763	-8912.259	3.295	1.067	3.15E-001	1.00E+000	975
OG0003789	perfect	-2068.229	-2068.228	-2067.724	3.081	0.230	3.15E-001	1.00E+000	391
OG0006217	perfect	-3254.850	-3254.850	-3254.345	2.408	1.158	3.15E-001	1.00E+000	395
OG0012560	perfect	-1157.799	-1157.799	-1157.295	3.605	1.489	3.15E-001	1.00E+000	122
OG0009424	perfect	-4093.397	-4093.397	-4092.894	3.696	0.951	3.16E-001	1.00E+000	602
OG0005818	perfect	-2149.166	-2149.166	-2148.664	2.723	0.565	3.16E-001	1.00E+000	313
OG0007162	perfect	-2705.736	-2705.736	-2705.234	4.008	0.875	3.17E-001	1.00E+000	383
OG0007573	perfect	-2030.403	-2030.403	-2029.902	6.051	0.885	3.17E-001	1.00E+000	267
OG0008672	perfect	-1225.560	-1225.560	-1225.060	7.156	0.935	3.18E-001	1.00E+000	155
OG0008891	perfect	-2434.038	-2434.038	-2433.539	3.985	0.804	3.18E-001	1.00E+000	309
OG0007602	perfect	-3943.582	-3943.582	-3943.085	4.323	0.790	3.19E-001	1.00E+000	559
OG0010751	perfect	-2905.285	-2905.285	-2904.789	3.800	0.509	3.19E-001	1.00E+000	456
OG0007979	perfect	-5825.257	-5825.257	-5824.762	3.501	1.229	3.20E-001	2.06E-001	647
OG0004945	perfect	-5171.133	-5171.133	-5170.639	2.804	0.755	3.20E-001	1.00E+000	682
OG0006227	perfect	-7709.885	-7709.885	-7709.392	4.529	1.534	3.20E-001	1.00E+000	734
OG0010854	perfect	-1464.424	-1464.424	-1463.930	4.041	1.013	3.20E-001	1.00E+000	199
OG0005633	perfect	-3664.877	-3664.609	-3664.116	4.684	0.939	3.21E-001	1.00E+000	425
OG0009132	perfect	-2295.090	-2295.090	-2294.597	5.599	0.867	3.21E-001	1.00E+000	296
OG0008940	perfect	-3402.383	-3402.383	-3401.890	3.276	0.821	3.21E-001	1.00E+000	444
OG0006876	perfect	-1063.231	-1063.231	-1062.738	3.296	0.571	3.21E-001	1.00E+000	163
OG0004194	perfect	-6511.354	-6511.354	-6510.863	3.480	1.121	3.22E-001	1.00E+000	698
OG0007429	perfect	-4169.596	-4169.596	-4169.105	5.938	0.201	3.22E-001	1.00E+000	843
OG0007081	perfect	-7600.557	-7600.557	-7600.066	3.429	1.517	3.22E-001	9.53E-002	744
OG0007554	perfect	-3440.441	-3440.439	-3439.949	2.945	0.577	3.22E-001	1.00E+000	566
OG0012258	perfect	-695.570	-695.570	-695.081	9.374	0.427	3.23E-001	1.00E+000	117
OG0007259	perfect	-2576.225	-2576.225	-2575.736	3.526	1.013	3.23E-001	1.00E+000	323
OG0009514	perfect	-1967.684	-1967.675	-1967.187	2.937	0.425	3.23E-001	1.00E+000	318
OG0005427	perfect	-5802.652	-5802.652	-5802.165	3.224	0.686	3.24E-001	1.00E+000	784
OG0006118	perfect	-4208.614	-4208.569	-4208.083	2.082	0.900	3.24E-001	1.00E+000	519
OG0010073	perfect	-2368.325	-2368.325	-2367.839	4.988	1.189	3.24E-001	1.00E+000	260
OG0009683	perfect	-1679.821	-1679.821	-1679.337	5.020	0.650	3.25E-001	1.00E+000	250
OG0009566	perfect	-3059.777	-3059.777	-3059.294	3.790	0.834	3.25E-001	1.00E+000	391
OG0010726	perfect	-1587.671	-1587.671	-1587.187	2.383	0.596	3.25E-001	1.00E+000	239
OG0009386	perfect	-1842.974	-1842.974	-1842.491	5.392	0.643	3.25E-001	1.00E+000	283
OG0005839	perfect	-3508.027	-3508.027	-3507.544	4.112	0.757	3.26E-001	1.00E+000	452
OG0011425	perfect	-1490.241	-1490.241	-1489.760	3.668	1.410	3.27E-001	1.00E+000	147
OG0008593	perfect	-3193.444	-3193.444	-3192.964	2.522	1.686	3.27E-001	1.00E+000	310
OG0011490	perfect	-1623.183	-1623.183	-1622.704	4.975	1.205	3.27E-001	1.00E+000	204
OG0011630	perfect	-2630.318	-2630.318	-2629.841	4.984	0.820	3.29E-001	1.00E+000	351
OG0007227	perfect	-1651.683	-1651.683	-1651.206	3.298	0.472	3.29E-001	1.00E+000	262
OG0007080	perfect	-3964.484	-3964.484	-3964.010	3.627	0.514	3.30E-001	1.00E+000	610
OG0005756	perfect	-4970.376	-4970.275	-4969.801	3.927	0.749	3.30E-001	1.00E+000	651
OG0008980	perfect	-3980.225	-3980.225	-3979.752	2.921	1.501	3.31E-001	4.01E-001	414
OG0011401	perfect	-1196.184	-1196.184	-1195.712	5.573	0.616	3.31E-001	1.00E+000	192
OG0009410	perfect	-4606.032	-4606.032	-4605.561	3.029	1.179	3.32E-001	1.00E+000	492
OG0010577	perfect	-1780.330	-1780.309	-1779.840	2.788	1.321	3.33E-001	1.00E+000	195
OG0011327	perfect	-2182.190	-2182.190	-2181.721	3.461	0.568	3.33E-001	1.00E+000	317
OG0002427	imperfect	-5083.469	-5083.469	-5083.000	4.070	1.684	3.33E-001	1.00E+000	505
OG0010549	perfect	-1468.451	-1468.451	-1467.982	4.215	0.670	3.33E-001	1.00E+000	223
OG0007463	perfect	-1845.060	-1845.060	-1844.592	3.243	1.011	3.34E-001	1.00E+000	238
OG0009292	perfect	-2145.029	-2145.029	-2144.563	4.782	0.621	3.34E-001	1.00E+000	304
OG0003538	perfect	-5500.327	-5500.327	-5499.862	2.243	0.431	3.35E-001	1.00E+000	903
OG0004844	perfect	-4204.055	-4204.055	-4203.590	3.634	1.437	3.35E-001	1.00E+000	419
OG0010427	perfect	-3056.596	-3056.596	-3056.132	3.388	4.699	3.35E-001	9.57E-002	419
OG0008702	perfect	-2992.251	-2992.251	-2991.787	4.074	0.847	3.35E-001	1.00E+000	373
OG0012718	perfect	-823.057	-823.057	-822.595	2.469	0.727	3.36E-001	1.00E+000	110
OG0008186	perfect	-2243.530	-2243.530	-2243.068	4.239	0.914	3.36E-001	1.00E+000	298
OG0004530	perfect	-942.583	-942.583	-942.122	3.014	0.757	3.37E-001	1.00E+000	133
OG0007962	perfect	-5169.443	-5169.443	-5168.981	6.812	1.005	3.37E-001	1.00E+000	656
OG0004407	perfect	-4486.656	-4486.656	-4486.196	3.979	2.412	3.38E-001	1.00E+000	371
OG0011627	perfect	-1745.660	-1745.660	-1745.201	5.891	0.612	3.38E-001	1.00E+000	258
OG0009035	perfect	-2928.259	-2928.233	-2927.775	3.301	0.522	3.39E-001	1.00E+000	445
OG0010951	perfect	-2297.267	-2297.267	-2296.810	2.997	0.786	3.39E-001	1.00E+000	292
OG0011625	perfect	-2421.642	-2421.642	-2421.185	3.185	0.949	3.39E-001	1.00E+000	284
OG0004932	perfect	-3798.412	-3798.412	-3797.955	4.392	0.496	3.39E-001	1.00E+000	596
OG0009005	perfect	-1566.231	-1566.230	-1565.773	2.163	0.394	3.39E-001	1.00E+000	276
OG0010892	perfect	-945.055	-945.055	-944.599	5.959	0.839	3.40E-001	1.00E+000	133
OG0007514	perfect	-3639.970	-3639.970	-3639.514	3.849	1.071	3.40E-001	1.00E+000	411
OG0008825	perfect	-1413.525	-1413.525	-1413.069	3.895	0.526	3.40E-001	1.00E+000	218
OG0005551	perfect	-1015.218	-1015.218	-1014.763	3.003	1.331	3.40E-001	1.00E+000	101
OG0004899	perfect	-2029.301	-2029.238	-2028.782	3.773	0.635	3.40E-001	1.00E+000	306
OG0003318	perfect	-6522.193	-6522.193	-6521.738	3.974	0.375	3.40E-001	1.00E+000	1094
OG0008354	perfect	-1310.267	-1310.267	-1309.812	2.434	0.574	3.40E-001	1.00E+000	206
OG0012503	perfect	-849.504	-849.504	-849.050	4.658	0.742	3.41E-001	1.00E+000	118
OG0005636	perfect	-3418.682	-3418.682	-3418.229	3.824	0.694	3.41E-001	1.00E+000	469
OG0009399	perfect	-2675.665	-2674.847	-2674.395	3.965	1.134	3.41E-001	1.00E+000	295
OG0011671	perfect	-1645.375	-1645.375	-1644.924	3.204	0.587	3.43E-001	1.00E+000	248
OG0010725	perfect	-2982.363	-2982.232	-2981.785	3.025	0.710	3.44E-001	1.00E+000	392
OG0011206	perfect	-3042.475	-3042.475	-3042.028	4.861	0.941	3.45E-001	1.00E+000	378
OG0009769	perfect	-2376.255	-2376.255	-2375.809	3.242	0.548	3.45E-001	1.00E+000	351
OG0011811	perfect	-1419.486	-1419.486	-1419.041	2.672	2.341	3.45E-001	3.51E-001	134
OG0006804	perfect	-1771.709	-1771.709	-1771.264	3.877	1.120	3.45E-001	1.00E+000	229
OG0004985	perfect	-7887.887	-7887.764	-7887.320	4.400	1.612	3.46E-001	7.35E-002	737
OG0008923	perfect	-1259.625	-1259.625	-1259.181	2.979	0.581	3.46E-001	1.00E+000	185
OG0011889	perfect	-2095.181	-2095.181	-2094.738	3.804	0.716	3.46E-001	1.00E+000	286
OG0002973	imperfect	-1604.826	-1604.826	-1604.384	4.241	1.263	3.47E-001	1.00E+000	186
OG0008547	perfect	-1552.471	-1552.471	-1552.029	9.692	0.638	3.47E-001	1.00E+000	231
OG0006267	perfect	-1998.170	-1998.170	-1997.729	5.589	0.308	3.47E-001	1.00E+000	369
OG0007285	perfect	-3014.796	-3014.796	-3014.355	7.190	1.052	3.48E-001	1.00E+000	350
OG0006414	perfect	-9149.818	-9149.818	-9149.377	3.287	2.533	3.48E-001	1.00E+000	855
OG0004637	perfect	-2087.963	-2087.963	-2087.523	4.215	0.793	3.48E-001	1.00E+000	295
OG0010521	perfect	-1301.390	-1301.390	-1300.950	11.700	0.653	3.48E-001	1.00E+000	208
OG0009948	perfect	-1310.052	-1310.052	-1309.613	6.129	1.143	3.49E-001	1.00E+000	168
OG0012253	perfect	-1945.646	-1945.646	-1945.209	3.444	0.752	3.50E-001	1.00E+000	256
OG0010563	perfect	-2325.250	-2325.250	-2324.814	1.850	0.679	3.50E-001	1.00E+000	321
OG0006043	perfect	-6078.319	-6078.319	-6077.884	3.830	1.149	3.51E-001	1.00E+000	662
OG0003272	perfect	-20048.587	-20048.587	-20048.154	2.827	1.072	3.52E-001	1.01E-001	2344
OG0005211	perfect	-7742.110	-7742.110	-7741.678	2.873	0.663	3.53E-001	1.00E+000	1137
OG0007658	perfect	-6012.235	-6012.235	-6011.805	3.000	1.624	3.53E-001	1.00E+000	611
OG0010167	perfect	-1677.601	-1677.601	-1677.170	4.934	1.052	3.54E-001	1.00E+000	200
OG0006383	perfect	-1543.724	-1543.707	-1543.278	3.761	0.385	3.54E-001	1.00E+000	262
OG0011034	perfect	-2176.883	-2176.884	-2176.455	4.199	2.088	3.55E-001	1.00E+000	211
OG0002578	imperfect	-2993.450	-2993.450	-2993.022	3.608	1.657	3.55E-001	1.00E+000	295
OG0005379	perfect	-3127.440	-3127.440	-3127.012	4.953	0.495	3.55E-001	1.00E+000	496
OG0003731	perfect	-1989.691	-1989.691	-1989.264	3.598	1.582	3.55E-001	1.00E+000	205
OG0005986	perfect	-2105.749	-2105.749	-2105.323	4.077	0.561	3.56E-001	1.00E+000	308
OG0002319	imperfect	-2842.413	-2842.413	-2841.989	3.640	0.591	3.57E-001	1.00E+000	434
OG0005684	perfect	-4592.799	-4592.799	-4592.376	3.742	1.399	3.58E-001	1.00E+000	529
OG0012524	perfect	-1320.962	-1320.962	-1320.540	2.297	1.153	3.58E-001	1.00E+000	156
OG0012442	perfect	-1304.011	-1304.011	-1303.591	3.217	1.352	3.59E-001	1.00E+000	137
OG0006967	perfect	-5288.375	-5288.375	-5287.955	5.060	1.181	3.59E-001	1.00E+000	567
OG0012619	perfect	-1824.770	-1824.770	-1824.350	4.849	1.392	3.59E-001	1.90E-001	216
OG0002275	imperfect	-3849.815	-3849.502	-3849.083	2.952	0.961	3.60E-001	1.00E+000	457
OG0007085	perfect	-1591.453	-1591.453	-1591.035	3.614	0.866	3.60E-001	1.00E+000	204
OG0008764	perfect	-3878.766	-3878.766	-3878.349	4.191	0.611	3.61E-001	1.00E+000	540
OG0004250	perfect	-2898.167	-2898.166	-2897.749	3.099	0.250	3.61E-001	1.00E+000	535
OG0003815	perfect	-3236.455	-3236.428	-3236.012	3.270	0.752	3.62E-001	1.00E+000	444
OG0006155	perfect	-5328.839	-5328.839	-5328.424	2.979	1.212	3.62E-001	1.00E+000	566
OG0003243	perfect	-24630.070	-24630.070	-24629.656	4.347	0.890	3.63E-001	1.00E+000	3060
OG0002481	imperfect	-982.539	-982.226	-981.813	3.979	1.043	3.63E-001	3.85E-001	108
OG0010612	perfect	-1803.878	-1803.829	-1803.416	5.482	1.508	3.64E-001	1.00E+000	187
OG0011220	perfect	-1742.462	-1742.350	-1741.941	3.173	2.305	3.66E-001	1.00E+000	137
OG0008601	perfect	-3019.108	-3019.108	-3018.699	3.999	1.324	3.66E-001	1.00E+000	370
OG0008873	perfect	-4898.585	-4898.585	-4898.176	4.054	1.334	3.66E-001	1.00E+000	516
OG0009644	perfect	-4193.006	-4193.006	-4192.600	3.178	1.027	3.67E-001	1.00E+000	500
OG0004746	perfect	-1765.183	-1765.183	-1764.778	5.297	0.363	3.68E-001	1.00E+000	309
OG0003392	perfect	-5719.326	-5719.326	-5718.922	3.088	0.846	3.69E-001	1.00E+000	746
OG0005565	perfect	-1727.442	-1727.442	-1727.038	3.541	0.801	3.69E-001	1.00E+000	240
OG0002817	imperfect	-2183.987	-2183.980	-2183.577	6.444	1.230	3.70E-001	1.00E+000	278
OG0010046	perfect	-2603.985	-2603.985	-2603.583	5.948	0.566	3.70E-001	1.00E+000	411
OG0007007	perfect	-3022.555	-3022.555	-3022.154	5.558	0.765	3.71E-001	1.00E+000	415
OG0002121	imperfect	-3446.211	-3446.211	-3445.811	4.122	1.251	3.71E-001	1.00E+000	363
OG0009193	perfect	-2927.093	-2927.093	-2926.695	3.815	0.854	3.73E-001	1.00E+000	370
OG0009484	perfect	-2636.510	-2636.510	-2636.113	5.078	0.832	3.73E-001	1.00E+000	355
OG0003447	perfect	-21042.604	-21042.604	-21042.207	7.458	1.350	3.73E-001	1.00E+000	2263
OG0003543	perfect	-12947.419	-12947.419	-12947.024	2.436	0.924	3.74E-001	1.00E+000	1618
OG0008811	perfect	-879.221	-879.221	-878.826	3.926	0.662	3.74E-001	1.00E+000	127
OG0006429	perfect	-4093.625	-4093.550	-4093.156	2.992	2.016	3.75E-001	3.27E-001	344
OG0006549	perfect	-3661.618	-3661.618	-3661.226	3.607	0.565	3.76E-001	1.00E+000	545
OG0002384	imperfect	-3850.810	-3850.810	-3850.419	3.783	1.930	3.76E-001	2.63E-001	420
OG0012361	perfect	-1515.620	-1515.620	-1515.230	3.810	1.027	3.77E-001	3.92E-002	210
OG0011654	perfect	-1210.838	-1210.836	-1210.446	3.907	0.620	3.77E-001	1.00E+000	167
OG0004632	perfect	-4632.827	-4632.827	-4632.438	2.314	1.980	3.78E-001	1.00E+000	443
OG0003939	perfect	-5244.128	-5243.568	-5243.179	3.294	0.513	3.78E-001	1.00E+000	793
OG0007308	perfect	-1854.676	-1854.675	-1854.287	5.441	0.363	3.78E-001	1.00E+000	318
OG0002342	imperfect	-673.349	-673.349	-672.960	2.157	0.481	3.78E-001	1.00E+000	106
OG0008218	perfect	-3007.833	-3007.833	-3007.445	3.140	1.079	3.78E-001	1.00E+000	344
OG0006723	perfect	-2858.772	-2858.772	-2858.385	3.064	0.894	3.79E-001	1.00E+000	379
OG0010254	perfect	-1568.547	-1568.547	-1568.161	3.188	0.584	3.79E-001	1.00E+000	225
OG0002380	imperfect	-994.481	-994.481	-994.095	4.313	1.252	3.79E-001	1.00E+000	118
OG0011905	perfect	-2764.164	-2764.164	-2763.782	2.595	2.771	3.82E-001	1.00E+000	220
OG0007640	perfect	-1515.560	-1515.560	-1515.178	4.094	0.809	3.82E-001	1.00E+000	214
OG0007481	perfect	-3293.521	-3293.521	-3293.140	4.538	1.170	3.83E-001	1.00E+000	370
OG0003381	perfect	-5614.125	-5614.125	-5613.744	3.908	0.608	3.83E-001	1.00E+000	836
OG0007672	perfect	-2243.566	-2243.566	-2243.186	4.814	1.041	3.83E-001	1.00E+000	270
OG0003303	perfect	-7223.724	-7223.656	-7223.276	4.071	0.481	3.83E-001	1.00E+000	1149
OG0011555	perfect	-1609.977	-1609.977	-1609.597	6.056	0.982	3.84E-001	1.00E+000	207
OG0003987	perfect	-6658.246	-6658.246	-6657.867	3.218	1.713	3.84E-001	1.00E+000	650
OG0009071	perfect	-1845.402	-1845.269	-1844.892	3.861	0.868	3.85E-001	1.00E+000	230
OG0011983	perfect	-1605.945	-1605.945	-1605.569	3.418	0.686	3.85E-001	1.00E+000	221
OG0006103	perfect	-6426.197	-6425.968	-6425.591	6.606	0.994	3.85E-001	2.32E-001	791
OG0008418	perfect	-4162.097	-4162.061	-4161.685	4.178	0.959	3.86E-001	1.00E+000	495
OG0006159	perfect	-6485.149	-6485.149	-6484.773	2.542	1.128	3.86E-001	1.71E-001	771
OG0007603	perfect	-2457.366	-2457.742	-2457.366	2.786	1.544	3.86E-001	1.00E+000	286
OG0006374	perfect	-2869.122	-2869.122	-2868.747	4.726	0.645	3.86E-001	1.00E+000	454
OG0005815	perfect	-4341.775	-4341.775	-4341.401	3.184	0.767	3.87E-001	1.00E+000	581
OG0006008	perfect	-3705.978	-3705.978	-3705.606	3.122	0.573	3.88E-001	1.00E+000	538
OG0012567	perfect	-1816.104	-1816.104	-1815.733	3.377	0.956	3.89E-001	1.00E+000	227
OG0007149	perfect	-1515.037	-1515.037	-1514.667	3.985	0.749	3.89E-001	1.00E+000	228
OG0005981	perfect	-5381.865	-5381.865	-5381.495	3.306	0.517	3.90E-001	1.00E+000	814
OG0012139	perfect	-1081.345	-1081.345	-1080.976	3.713	1.018	3.90E-001	1.00E+000	127
OG0005899	perfect	-4377.923	-4377.923	-4377.554	3.617	0.772	3.90E-001	3.46E-002	559
OG0009293	perfect	-2613.214	-2613.214	-2612.845	4.246	1.423	3.91E-001	1.00E+000	271
OG0003470	perfect	-2069.507	-2069.507	-2069.139	2.471	0.570	3.91E-001	1.00E+000	303
OG0003208	perfect	-17060.449	-17059.760	-17059.393	4.108	0.753	3.92E-001	1.00E+000	2292
OG0010829	perfect	-3164.963	-3164.963	-3164.597	3.623	2.087	3.92E-001	1.00E+000	284
OG0002128	imperfect	-1434.591	-1434.591	-1434.225	3.956	0.416	3.92E-001	1.00E+000	233
OG0011842	perfect	-2544.038	-2544.038	-2543.673	3.794	1.690	3.93E-001	1.00E+000	252
OG0012482	perfect	-2075.153	-2075.153	-2074.788	3.961	1.341	3.93E-001	1.00E+000	221
OG0004801	perfect	-3031.692	-3031.690	-3031.326	2.774	0.338	3.93E-001	1.00E+000	542
OG0005024	perfect	-6479.235	-6479.235	-6478.871	3.701	1.021	3.93E-001	1.00E+000	741
OG0006079	perfect	-2466.388	-2466.388	-2466.024	3.197	0.579	3.94E-001	1.00E+000	386
OG0009321	perfect	-1914.544	-1914.544	-1914.181	4.477	0.588	3.94E-001	1.00E+000	297
OG0003178	perfect	-27332.965	-27332.965	-27332.602	3.325	0.580	3.94E-001	1.00E+000	4175
OG0008305	perfect	-1406.984	-1406.984	-1406.622	4.602	0.645	3.95E-001	1.00E+000	193
OG0003474	perfect	-5406.201	-5406.201	-5405.840	5.747	0.942	3.95E-001	1.00E+000	703
OG0011121	perfect	-2126.853	-2126.853	-2126.493	4.534	0.802	3.96E-001	1.00E+000	286
OG0006364	perfect	-6932.913	-6932.913	-6932.553	3.075	0.808	3.96E-001	1.00E+000	898
OG0010207	perfect	-3179.650	-3179.650	-3179.290	4.877	0.855	3.96E-001	1.00E+000	422
OG0004091	perfect	-2492.160	-2492.160	-2491.801	5.076	0.451	3.96E-001	1.00E+000	408
OG0010304	perfect	-1784.983	-1784.983	-1784.625	3.562	0.706	3.97E-001	1.00E+000	264
OG0007637	perfect	-2310.435	-2310.435	-2310.078	8.042	0.918	3.99E-001	1.00E+000	308
OG0005527	perfect	-2563.299	-2563.299	-2562.943	2.616	0.393	3.99E-001	1.00E+000	435
OG0012216	perfect	-1037.540	-1037.540	-1037.185	3.086	1.331	3.99E-001	1.00E+000	112
OG0004645	perfect	-8405.923	-8405.923	-8405.568	6.445	0.811	3.99E-001	1.00E+000	1094
OG0010631	perfect	-2491.349	-2491.349	-2490.994	3.318	1.262	3.99E-001	1.00E+000	265
OG0012417	perfect	-892.131	-892.131	-891.777	4.990	0.438	4.00E-001	1.00E+000	149
OG0009897	perfect	-1215.632	-1215.632	-1215.279	5.055	0.758	4.01E-001	1.00E+000	168
OG0007234	perfect	-3271.425	-3271.425	-3271.073	3.724	1.304	4.01E-001	1.00E+000	340
OG0012290	perfect	-2079.947	-2079.947	-2079.596	3.167	0.816	4.02E-001	1.00E+000	264
OG0009607	perfect	-2045.438	-2044.345	-2043.994	5.326	0.667	4.03E-001	1.00E+000	286
OG0011237	perfect	-1731.209	-1730.560	-1730.210	2.789	1.177	4.03E-001	1.00E+000	182
OG0005502	perfect	-4967.164	-4967.164	-4966.817	4.657	0.620	4.05E-001	1.00E+000	769
OG0004216	perfect	-5300.819	-5300.819	-5300.472	3.636	0.453	4.05E-001	1.00E+000	838
OG0005871	perfect	-3949.231	-3949.231	-3948.886	2.898	0.634	4.06E-001	1.00E+000	568
OG0010695	perfect	-2004.128	-2004.128	-2003.783	3.607	7.612	4.06E-001	1.00E+000	233
OG0006740	perfect	-1562.160	-1562.160	-1561.816	3.664	0.188	4.07E-001	1.00E+000	309
OG0006446	perfect	-3991.755	-3991.755	-3991.412	3.501	0.470	4.07E-001	1.32E-001	616
OG0002737	imperfect	-1660.753	-1660.753	-1660.411	3.288	1.415	4.08E-001	2.55E-001	194
OG0010311	perfect	-1519.904	-1519.904	-1519.563	5.261	0.997	4.09E-001	1.00E+000	216
OG0006883	perfect	-5437.177	-5437.177	-5436.836	3.250	0.687	4.09E-001	1.00E+000	722
OG0011650	perfect	-1419.504	-1419.504	-1419.166	2.566	0.540	4.10E-001	1.00E+000	224
OG0005582	perfect	-1570.076	-1570.076	-1569.738	3.223	1.073	4.11E-001	1.00E+000	226
OG0005820	perfect	-1213.986	-1213.986	-1213.649	2.917	1.043	4.12E-001	1.00E+000	154
OG0007897	perfect	-4808.786	-4808.786	-4808.450	3.694	1.290	4.12E-001	1.00E+000	500
OG0008951	perfect	-2394.344	-2394.344	-2394.008	4.373	0.657	4.13E-001	1.00E+000	342
OG0009371	perfect	-2465.512	-2465.510	-2465.175	4.064	0.718	4.13E-001	1.00E+000	365
OG0004761	perfect	-6384.363	-6384.363	-6384.028	3.451	0.444	4.13E-001	1.00E+000	995
OG0003406	perfect	-9580.408	-9580.408	-9580.073	5.620	0.333	4.13E-001	1.00E+000	1666
OG0009223	perfect	-3886.870	-3886.870	-3886.536	4.082	1.580	4.13E-001	1.00E+000	377
OG0005358	perfect	-9447.938	-9447.938	-9447.606	5.015	1.126	4.15E-001	1.00E+000	1117
[truncated: 7,452 more rows]

## Sheet: round2
#Summary of 409 manually reviewed orthogroups
#90 accepted without change (shaded blue, no new statistics given)
#105 discarded with gross errors and insufficient variation in Lasiurus cinereus sequence to justify retesting (shaded orange, no new statistics given)
#214 manually revised and retested, new statistics provided
#60 revised genes were significant at P<0.001 (unadjusted).
		values after manual review					Parameter estimates (note p1 and ω1 are not free parameters)
Orthogroup	outcome after manual review	Model 1 likelihood (lnL)	Unlabeled model 2 likelihood (lnL)	Labeled model 2 likelihood (lnL)	P-value (labeled vs unlabeled Model 2)	P(aBSREL test of positive selection). Values reported as “0” by the software have been converted to 1.00E-50	p0	p2	ω0	ω2	Alignment length
OG0002051	accepted without change	.	.	.	.	.	0.853	0.013	0.033	998.997	688
OG0002890	accepted without change	.	.	.	.	.	0.655	0.039	0.030	295.801	283
OG0003174	accepted without change	.	.	.	.	.	0.881	0.072	0.032	1.204	3936
OG0003237	accepted without change	.	.	.	.	.	0.825	0.083	0.070	2.237	1676
OG0003336	accepted without change	.	.	.	.	.	0.753	0.223	0.033	1.000	773
OG0003414	accepted without change	.	.	.	.	.	0.878	0.006	0.049	999.000	1038
OG0003464	accepted without change	.	.	.	.	.	0.806	0.002	0.083	758.707	1697
OG0003465	accepted without change	.	.	.	.	.	0.950	0.003	0.020	999.000	1619
OG0003636	accepted without change	.	.	.	.	.	0.939	0.005	0.061	116.644	1065
OG0003697	accepted without change	.	.	.	.	.	0.853	0.002	0.070	262.939	1291
OG0003708	accepted without change	.	.	.	.	.	0.782	0.121	0.069	1.000	1715
OG0003943	accepted without change	.	.	.	.	.	0.928	0.011	0.044	22.842	1069
OG0004108	accepted without change	.	.	.	.	.	0.956	0.003	0.027	84.969	1126
OG0004257	accepted without change	.	.	.	.	.	0.979	0.004	0.020	999.000	1346
OG0004280	accepted without change	.	.	.	.	.	0.977	0.002	0.014	53.624	987
OG0004430	accepted without change	.	.	.	.	.	0.822	0.170	0.000	1.000	121
OG0004450	accepted without change	.	.	.	.	.	0.944	0.005	0.030	40.153	983
OG0004539	accepted without change	.	.	.	.	.	0.924	0.036	0.032	3.405	382
OG0004580	accepted without change	.	.	.	.	.	0.865	0.058	0.093	14.365	608
OG0004587	accepted without change	.	.	.	.	.	0.887	0.009	0.061	402.051	661
OG0004625	accepted without change	.	.	.	.	.	0.646	0.012	0.085	999.000	416
OG0004627	accepted without change	.	.	.	.	.	0.902	0.002	0.039	999.000	651
OG0004648	accepted without change	.	.	.	.	.	0.680	0.062	0.068	11.084	379
OG0004651	accepted without change	.	.	.	.	.	0.909	0.002	0.030	403.105	1260
OG0004670	accepted without change	.	.	.	.	.	0.980	0.010	0.013	3.561	822
OG0004894	accepted without change	.	.	.	.	.	0.905	0.023	0.000	38.334	262
OG0004902	accepted without change	.	.	.	.	.	0.940	0.008	0.031	44.536	995
OG0004905	accepted without change	.	.	.	.	.	0.810	0.014	0.096	155.176	415
OG0004937	accepted without change	.	.	.	.	.	0.990	0.010	0.000	999.000	208
OG0005061	accepted without change	.	.	.	.	.	0.903	0.011	0.048	46.066	615
OG0005073	accepted without change	.	.	.	.	.	0.883	0.003	0.046	175.777	770
OG0005095	accepted without change	.	.	.	.	.	0.732	0.031	0.100	21.558	624
OG0005169	accepted without change	.	.	.	.	.	0.985	0.015	0.021	35.277	196
OG0005476	accepted without change	.	.	.	.	.	0.971	0.004	0.030	106.447	800
OG0005486	accepted without change	.	.	.	.	.	0.599	0.300	0.051	1.000	552
OG0005610	accepted without change	.	.	.	.	.	0.868	0.008	0.055	999.000	465
OG0005719	accepted without change	.	.	.	.	.	0.959	0.007	0.016	102.764	557
OG0005880	accepted without change	.	.	.	.	.	0.829	0.020	0.074	999.000	362
OG0005929	accepted without change	.	.	.	.	.	0.938	0.002	0.040	999.000	1025
OG0006039	accepted without change	.	.	.	.	.	0.894	0.014	0.053	31.806	469
OG0006154	accepted without change	.	.	.	.	.	0.296	0.601	0.063	1.000	759
OG0006268	accepted without change	.	.	.	.	.	0.757	0.034	0.066	68.789	685
OG0006367	accepted without change	.	.	.	.	.	0.958	0.011	0.036	322.242	619
OG0006380	accepted without change	.	.	.	.	.	0.866	0.096	0.020	3.655	201
OG0006441	accepted without change	.	.	.	.	.	0.837	0.012	0.040	199.125	595
OG0006490	accepted without change	.	.	.	.	.	0.887	0.005	0.054	999.000	532
OG0006926	accepted without change	.	.	.	.	.	0.735	0.098	0.052	8.781	375
OG0006971	accepted without change	.	.	.	.	.	0.968	0.011	0.049	57.165	714
OG0006979	accepted without change	.	.	.	.	.	0.962	0.038	0.000	15.657	124
OG0007102	accepted without change	.	.	.	.	.	0.677	0.284	0.021	1.000	346
OG0007107	accepted without change	.	.	.	.	.	0.865	0.088	0.038	1.038	436
OG0007135	accepted without change	.	.	.	.	.	0.997	0.003	0.061	670.566	622
OG0007290	accepted without change	.	.	.	.	.	0.911	0.041	0.027	6.616	603
OG0007295	accepted without change	.	.	.	.	.	0.769	0.132	0.072	2.134	834
OG0007332	accepted without change	.	.	.	.	.	0.832	0.138	0.072	3.843	261
OG0007706	accepted without change	.	.	.	.	.	0.894	0.090	0.037	1.920	674
OG0007723	accepted without change	.	.	.	.	.	0.783	0.015	0.118	999.000	356
OG0007862	accepted without change	.	.	.	.	.	0.813	0.164	0.023	1.000	453
OG0007942	accepted without change	.	.	.	.	.	0.618	0.320	0.012	1.000	199
OG0007983	accepted without change	.	.	.	.	.	0.840	0.012	0.093	476.050	484
OG0008008	accepted without change	.	.	.	.	.	0.910	0.010	0.040	999.000	247
OG0008202	accepted without change	.	.	.	.	.	0.926	0.023	0.076	140.389	247
OG0008643	accepted without change	.	.	.	.	.	0.950	0.003	0.085	427.072	356
OG0008933	accepted without change	.	.	.	.	.	0.872	0.099	0.074	5.536	167
OG0009108	accepted without change	.	.	.	.	.	0.926	0.013	0.073	92.161	494
OG0009291	accepted without change	.	.	.	.	.	0.643	0.009	0.064	999.000	373
OG0009488	accepted without change	.	.	.	.	.	0.926	0.045	0.027	4.002	394
OG0009780	accepted without change	.	.	.	.	.	0.862	0.138	0.011	1.000	445
OG0009813	accepted without change	.	.	.	.	.	0.803	0.004	0.093	549.587	483
OG0009884	accepted without change	.	.	.	.	.	0.742	0.015	0.114	540.154	315
OG0009987	accepted without change	.	.	.	.	.	0.737	0.258	0.000	1.000	408
OG0010248	accepted without change	.	.	.	.	.	0.910	0.012	0.049	104.583	442
OG0010449	accepted without change	.	.	.	.	.	0.832	0.079	0.059	4.909	362
OG0010600	accepted without change	.	.	.	.	.	0.744	0.210	0.011	1.000	205
OG0010864	accepted without change	.	.	.	.	.	0.729	0.006	0.008	999.000	211
OG0011159	accepted without change	.	.	.	.	.	0.813	0.027	0.155	92.746	262
OG0011235	accepted without change	.	.	.	.	.	0.963	0.037	0.021	4.865	203
OG0011383	accepted without change	.	.	.	.	.	0.000	1.000	0.082	1.261	116
OG0011962	accepted without change	.	.	.	.	.	0.393	0.607	0.000	1.000	100
OG0011992	accepted without change	.	.	.	.	.	0.960	0.004	0.022	999.000	245
OG0012231	accepted without change	.	.	.	.	.	0.889	0.069	0.030	12.512	170
OG0012345	accepted without change	.	.	.	.	.	0.745	0.248	0.043	1.000	168
OG0012527	accepted without change	.	.	.	.	.	0.473	0.451	0.041	4.092	133
OG0012724	accepted without change	.	.	.	.	.	0.890	0.043	0.077	773.657	105
OG0012734	accepted without change	.	.	.	.	.	0.744	0.025	0.007	999.000	155
OG0012781	accepted without change	.	.	.	.	.	0.939	0.016	0.046	117.320	170
OG0012896	accepted without change	.	.	.	.	.	0.727	0.273	0.000	1.000	151
OG0012903	accepted without change	.	.	.	.	.	0.836	0.164	0.000	1.000	117
OG0012946	accepted without change	.	.	.	.	.	0.556	0.360	0.008	2.009	115
OG0012949	accepted without change	.	.	.	.	.	0.771	0.229	0.000	1.000	151
OG0004230	repeated and accepted	-13439.213635	-13439.213635	-13393.781278	1.53838765461362E-021	3.17E-009	0.864	0.041	0.088	11.204	1637
OG0003688	repeated and accepted	-2748.466597	-2748.466597	-2712.756788	2.88786494349257E-017	0.000000311	0.795	0.010	0.129	999.000	687
OG0006004	repeated and accepted	-1509.236603	-1508.577062	-1482.866297	7.45168206879913E-013	0.127052321	0.556	0.416	0.000	2.749	235
OG0005173	repeated and accepted	-8921.902768	-8921.902774	-8895.573714	3.96966273969655E-013	0.0188705364	0.895	0.063	0.012	1.000	973
OG0004615	repeated and accepted	-6574.120694	-6574.120702	-6549.638734	2.60712280841892E-012	0.00000063	0.911	0.006	0.054	999.000	914
OG0001871	repeated and accepted	-7787.095155	-7787.095155	-7764.336443	1.51287002962798E-011	1E-050	0.878	0.038	0.040	634.316	1258
OG0010773	repeated and accepted	-3223.760008	-3223.760008	-3201.845661	3.58411660399779E-011	0.011072495	0.852	0.120	0.030	1.988	368
OG0004708	repeated and accepted	-5858.159416	-5858.159422	-5837.082187	8.43409418924727E-011	0.28730594	0.919	0.074	0.007	1.000	784
OG0006276	repeated and accepted	-8315.348544	-8309.087018	-8295.838417	2.63920098864286E-007	1.07E-010	0.527	0.141	0.050	7.107	882
OG0012863	repeated and accepted	-732.666677	-732.666317	-715.479433	4.54812079211965E-009	1	0.181	0.819	0.000	1.000	104
OG0004322	repeated and accepted	-5086.485867	-5086.485867	-5070.665531	1.85503485111114E-008	1	0.736	0.221	0.029	1.000	752
OG0005876	repeated and accepted	-7640.415867	-7640.415869	-7625.825693	6.59445488507298E-008	3.66E-009	0.940	0.031	0.046	212.872	869
OG0006331	repeated and accepted	-5427.381597	-5427.381641	-5412.918773	7.52070027286075E-008	0.1844964682	0.919	0.067	0.018	1.325	650
OG0007509	repeated and accepted	-3391.432047	-3391.432047	-3377.03126	8.01859196351723E-008	0.0113817839	0.974	0.024	0.020	267.867	447
OG0003623	repeated and accepted	-9040.707827	-9039.471184	-9026.396963	3.16152095696247E-007	0.0000372	0.708	0.019	0.101	42.207	881
OG0009272	repeated and accepted	-3668.211283	-3668.210319	-3654.261004	1.27840251982353E-007	1	0.635	0.296	0.031	1.000	446
OG0012165	repeated and accepted	-1731.023034	-1731.023034	-1717.510681	2.00871557621125E-007	0.119890446	0.000	1.000	0.086	3.593	182
OG0011957	repeated and accepted	-1814.016322	-1814.016322	-1801.249724	4.34836671288994E-007	0.0216134212	0.823	0.159	0.016	1.000	183
OG0008573	repeated and accepted	-3027.472104	-3027.472104	-3014.792342	4.75797427718488E-007	0.002329876	0.908	0.034	0.041	10.589	361
OG0005965	repeated and accepted	-1534.899884	-1534.899884	-1522.451411	6.04781567909989E-007	0.4876002813	0.448	0.515	0.055	1.995	175
OG0004897	repeated and accepted	-5501.858221	-5501.858221	-5489.480079	6.50563519407637E-007	0.000064	0.706	0.150	0.132	4.150	490
OG0011183	repeated and accepted	-1391.904838	-1391.904483	-1379.594205	0.000000698	1	0.294	0.693	0.000	1.000	213
OG0005994	repeated and accepted	-2828.099255	-2828.099255	-2816.582619	1.59221848081194E-006	0.0000038	0.910	0.007	0.047	999.000	361
OG0010163	repeated and accepted	-784.037783	-784.037719	-772.619592	1.76406480002352E-006	0.370828564	0.226	0.774	0.049	1.915	124
OG0005449	repeated and accepted	-1734.792805	-1734.792805	-1724.343712	4.84353057480998E-006	1	0.735	0.265	0.044	1.210	216
OG0008960	repeated and accepted	-4645.741747	-4645.741749	-4635.639336	6.95771847008537E-006	1.17E-010	0.831	0.026	0.101	100.260	500
OG0005588	repeated and accepted	-2677.95944	-2677.95944	-2667.919976	7.4310934084539E-006	0.0012020396	0.987	0.003	0.041	999.000	383
OG0002187	repeated and accepted	-3437.882536	-3437.882536	-3428.268101	1.15946597905086E-005	0.0010356737	0.834	0.014	0.065	998.998	311
OG0006139	repeated and accepted	-6653.933807	-6653.933807	-6644.346865	1.19334923855131E-005	0.0001498306	0.944	0.009	0.061	999.000	837
OG0012505	repeated and accepted	-1317.173719	-1317.173719	-1307.665285	1.29567989957579E-005	1	0.740	0.231	0.039	3.596	146
OG0004901	repeated and accepted	-9064.216664	-9064.216664	-9054.914659	1.60881783138579E-005	0.0521319538	0.915	0.006	0.055	41.692	914
OG0003407	repeated and accepted	-10955.113741	-10955.113741	-10945.904577	1.77343982290494E-005	0.00002	0.901	0.011	0.029	998.998	1294
OG0004459	repeated and accepted	-7968.977434	-7968.08101	-7960.074127	6.28835869600008E-005	0.4692366579	0.831	0.046	0.072	2.941	832
OG0003209	repeated and accepted	-21110.220108	-21110.220108	-21101.525968	3.04699015810694E-005	1	0.924	0.027	0.043	1.404	2719
OG0001909	repeated and accepted	-7544.490554	-7544.490554	-7535.94938	3.57934500253596E-005	0.0074693002	0.773	0.021	0.093	16.676	696
OG0009294	repeated and accepted	-5129.40926	-5127.653214	-5120.934962	0.0002467751	1E-050	0.602	0.030	0.126	337.148	600
OG0008697	repeated and accepted	-5035.27819	-5035.278195	-5027.279197	6.34095683130936E-005	0.0116357712	0.959	0.003	0.029	49.354	688
OG0008385	repeated and accepted	-4536.173959	-4536.173959	-4528.276738	7.06096251405625E-005	0.004304737	0.867	0.013	0.063	42.391	508
OG0012876	repeated and accepted	-574.751139	-574.751139	-567.020268	8.41922487839289E-005	1	0.929	0.071	0.000	13.357	99
OG0003182	repeated and accepted	-26159.087287	-26158.341337	-26151.435904	0.0002021636	0.00000566	0.879	0.003	0.049	123.327	3204
OG0003646	repeated and accepted	-6622.821468	-6622.821468	-6615.362626	0.0001123053	1.04E-008	0.884	0.010	0.049	256.561	875
OG0003335	repeated and accepted	-10842.905944	-10842.905944	-10835.449728	0.0001126184	1	0.710	0.186	0.130	1.675	1110
OG0006395	repeated and accepted	-5078.564712	-5078.564712	-5071.175242	0.000120878	5.52E-013	0.833	0.033	0.045	136.301	631
OG0008524	repeated and accepted	-4615.186076	-4615.152675	-4607.816122	0.0001278576	6.87E-010	0.906	0.013	0.058	999.000	596
OG0003764	repeated and accepted	-5999.476672	-5999.476672	-5992.2709	0.000146899	0.0946134364	0.958	0.015	0.017	21.586	799
OG0012147	repeated and accepted	-2464.549891	-2464.549917	-2457.46721	0.0001674198	1	0.882	0.073	0.054	6.697	260
OG0004224	repeated and accepted	-1664.621824	-1664.621824	-1658.129178	0.0003139474	1	0.707	0.183	0.041	1.270	192
OG0004981	repeated and accepted	-3923.317648	-3923.317648	-3916.875689	0.0003314177	0.0000688	0.932	0.006	0.008	999.000	552
OG0010546	repeated and accepted	-2338.801493	-2338.801493	-2332.612789	0.00043456	0.0013397409	0.800	0.021	0.116	331.778	242
OG0005895	repeated and accepted	-3697.826775	-3697.826791	-3691.666173	0.0004478341	0.0063297687	0.869	0.032	0.103	30.151	306
OG0011868	repeated and accepted	-2677.107444	-2677.107444	-2671.010095	0.0004792553	0.001973594	0.826	0.009	0.070	998.999	288
OG0007814	repeated and accepted	-2497.789544	-2497.789544	-2491.742906	0.0005060398	0.0685246205	0.904	0.014	0.029	6.745	336
OG0010738	repeated and accepted	-2069.499686	-2069.402833	-2063.476224	0.0005756179	0.0720846621	0.777	0.052	0.019	25.901	226
OG0004390	repeated and accepted	-6990.460677	-6990.460677	-6984.461027	0.0005322054	1	0.733	0.214	0.051	1.000	951
OG0006605	repeated and accepted	-2169.008449	-2169.007264	-2163.065793	0.0005665039	1	0.878	0.092	0.015	1.000	322
OG0003242	repeated and accepted	-14003.362628	-14003.362628	-13997.420134	0.0005658819	0.0000827	0.824	0.025	0.068	7.117	1485
OG0009543	repeated and accepted	-8724.582091	-8724.582091	-8718.653282	0.0005742595	0.0049112667	0.794	0.193	0.014	1.662	317
OG0003971	repeated and accepted	-5539.695064	-5539.695064	-5533.972227	0.0007166064	0.0938007011	0.978	0.005	0.020	999.000	869
OG0010945	repeated and accepted	-1234.614276	-1234.614276	-1228.959695	0.0007712557	1	0.969	0.008	0.080	999.000	162
OG0006715	repeated and accepted	-3365.974567	-3365.974567	-3360.429313	0.0008677071	1	0.849	0.058	0.034	4.397	474
OG0005691	repeated and rejected	-1855.497464	-1855.497464	-1850.16386	0.001090516	0.0485365502					300
OG0009131	repeated and rejected	-1128.186187	-1127.031709	-1122.261585	0.0020101458	0.0000477					129
OG0004602	repeated and rejected	-3078.48151	-3078.48151	-3073.783657	0.0021749423	1.56E-010					432
OG0008587	repeated and rejected	-1162.914537	-1162.914537	-1158.220897	0.0021849614	0.0042907218					119
OG0007128	repeated and rejected	-6046.200485	-6046.200485	-6041.714652	0.0027419846	0.0168145984					746
OG0003375	repeated and rejected	-14385.388896	-14385.388896	-14380.929759	0.0028233121	2.36E-009					1802
OG0005121	repeated and rejected	-12337.024413	-12333.293928	-12329.035737	0.0035196353	0.000000829					1027
OG0008666	repeated and rejected	-2243.763912	-2243.763913	-2239.555208	0.0037164483	7E-010					299
OG0008288	repeated and rejected	-3692.765271	-3692.239853	-3688.064514	0.0038554344	8.6E-012					430
OG0008732	repeated and rejected	-3133.346564	-3133.346582	-3129.316838	0.0045265974	0.0001119575					349
OG0007066	repeated and rejected	-4609.850659	-4609.850659	-4605.897856	0.0049281829	0.0000638					593
OG0004958	repeated and rejected	-4397.992507	-4397.992507	-4394.351456	0.0069644993	0.0000385					515
OG0004175	repeated and rejected	-7988.580982	-7988.580982	-7985.13612	0.0086692653	0.0001124667					1125
OG0003323	repeated and rejected	-4150.905358	-4150.833878	-4147.451857	0.0093012842	0.1597760236					560
OG0006714	repeated and rejected	-3817.365431	-3817.365439	-3814.078543	0.0103491219	0.0018097303					490
OG0010627	repeated and rejected	-2435.088718	-2435.088718	-2432.102316	0.0145281614	4.44E-016					327
OG0008683	repeated and rejected	-5738.694259	-5738.694265	-5736.27356	0.0277841687	1E-050					651
OG0006115	repeated and rejected	-2045.162098	-2044.091459	-2041.692597	0.0284973599	0.0002073937					243
OG0006533	repeated and rejected	-4463.557485	-4463.410099	-4461.01724	0.0286966817	7.06E-012					548
OG0009362	repeated and rejected	-1295.144624	-1295.144624	-1292.904696	0.0342966106	0.000000662					149
OG0003325	repeated and rejected	-10760.085096	-10760.085096	-10757.863598	0.0350446975	5.98E-008					939
OG0012279	repeated and rejected	-1790.451571	-1790.126261	-1787.984645	0.0384900934	0.000000778					184
OG0007181	repeated and rejected	-2761.723129	-2761.723142	-2759.763218	0.0477191946	0.0141570575					351
OG0003616	repeated and rejected	-13000.662119	-13000.662119	-12998.87776	0.05887775	0.0000928					1590
OG0005175	repeated and rejected	-5354.204035	-5354.204035	-5352.70458	0.0833205559	3.33E-016					765
OG0003359	repeated and rejected	-20598.953541	-20597.79553	-20596.442373	0.099951698	0.000000452					1636
OG0006827	repeated and rejected	-3494.269155	-3494.269155	-3492.947866	0.1040346024	1.42E-013					490
OG0003644	repeated and rejected	-16059.02987	-16059.02987	-16057.711096	0.1043645073	1E-050					1607
OG0006908	repeated and rejected	-5491.820025	-5491.820025	-5490.525319	0.1075802671	1E-050					733
OG0005674	repeated and rejected	-5015.595475	-5015.595477	-5014.559417	0.1500128682	2.78E-016					734
OG0006257	repeated and rejected	-7261.115605	-7261.115605	-7260.120787	0.158378944	0.0001022006					841
OG0004983	repeated and rejected	-10846.985626	-10846.985626	-10846.139716	0.1933612268	1.83E-009					1339
OG0009127	repeated and rejected	-4102.391378	-4102.391378	-4101.566804	0.1990749325	1.07E-008					478
OG0006129	repeated and rejected	-7034.752487	-7034.752487	-7033.979553	0.2137464741	1					889
OG0006904	repeated and rejected	-1740.896898	-1740.881718	-1740.272904	0.2698266607	0.0208006506					224
OG0005811	repeated and rejected	-2495.580823	-2495.580823	-2494.994054	0.2786754676	0.00752392					340
OG0009058	repeated and rejected	-1698.23645	-1698.23645	-1697.690218	0.2959259103	1.1E-013					235
OG0003558	repeated and rejected	-14806.130275	-14806.130275	-14805.639176	0.3216567572	0.0006484655					1847
OG0005893	repeated and rejected	-2861.495148	-2861.483093	-2861.020121	0.3359190967	0.00000256					363
OG0005700	repeated and rejected	-5436.707514	-5436.707514	-5436.275028	0.3523510429	0.0010416805					523
OG0009217	repeated and rejected	-5328.609726	-5328.609726	-5328.225338	0.380595973	0.00000636					553
OG0004741	repeated and rejected	-3220.37922	-3220.37922	-3220.048245	0.4158723629	2.72E-015					393
OG0011467	repeated and rejected	-2761.760469	-2761.760469	-2761.45228	0.432396437	0.000000217					392
OG0010358	repeated and rejected	-2607.024763	-2607.024763	-2606.836988	0.5399944761	0.0002109103					313
OG0006947	repeated and rejected	-4829.163175	-4829.163175	-4829.083254	0.6893020252	0.00000139					779
OG0005038	repeated and rejected	-3984.885703	-3984.885705	-3984.817906	0.7126970178	4.43E-009					461
OG0008582	repeated and rejected	-3065.110712	-3065.110712	-3065.045364	0.717711491	8.74E-013					479
OG0004266	repeated and rejected	-6765.8021	-6765.8021	-6765.759943	0.7715341627	0.0033551892					1013
OG0005554	repeated and rejected	-4566.053705	-4566.053705	-4566.015116	0.7811587616	0.0013755915					637
OG0011136	repeated and rejected	-1839.377843	-1839.377843	-1839.356546	0.8364916406	3.26E-009					297
OG0003379	repeated and rejected	-5480.863708	-5480.863708	-5480.851094	0.8738002549	3.5E-015					663
OG0009278	repeated and rejected	-3843.128826	-3843.128826	-3843.121939	0.9065726522	0.0777382755					421
OG0008214	repeated and rejected	-3018.516327	-3018.516327	-3018.513978	0.945354221	1.96E-011					426
OG0004846	repeated and rejected	-8886.231545	-8886.231546	-8886.230083	0.956861457	0.0015419864					1097
OG0006665	repeated and rejected	-5168.133708	-5168.133819	-5168.133708	0.9881122277	2.11E-015					675
OG0004497	repeated and rejected	-8202.752635	-8202.752691	-8202.752635	0.9915561412	0.0062853238					1149
OG0005463	repeated and rejected	-7963.109466	-7963.109503	-7963.109466	0.9931364222	0.0020397291					833
OG0004890	repeated and rejected	-11968.286597	-11968.286622	-11968.286595	0.9941368226	0.000000578					1259
OG0004359	repeated and rejected	-7635.616577	-7635.616597	-7635.616577	0.9949537685	0.0043703036					942
OG0008907	repeated and rejected	-4879.906973	-4879.906986	-4879.906973	0.9959315887	0.0000373					565
OG0003553	repeated and rejected	-4069.893805	-4069.893811	-4069.893805	0.9972360524	0.0050210344					529
OG0006686	repeated and rejected	-4039.964704	-4039.964708	-4039.964704	0.9977432447	0.000000726					656
OG0011799	repeated and rejected	-1482.047312	-1482.047316	-1482.047312	0.9977432447	0.0002073289					168
OG0008853	repeated and rejected	-2209.327847	-2209.32785	-2209.327847	0.9980455919	0.00000156					362
OG0003554	repeated and rejected	-7014.397809	-7014.39781	-7014.397809	0.998871621	0.0001466736					867
OG0006787	repeated and rejected	-5394.650689	-5394.65069	-5394.650689	0.998871621	1E-050					745
OG0006913	repeated and rejected	-5358.670427	-5358.670428	-5358.670427	0.998871621	0.00000248					725
OG0002423	repeated and rejected	-4429.704916	-4429.696876	-4429.704916	1	0.0001431092					587
OG0002434	repeated and rejected	-3855.565183	-3852.827508	-3855.565183	1	0					447
OG0002723	repeated and rejected	-1870.116604	-1868.679032	-1869.817741	1	0					231
OG0003199	repeated and rejected	-12611.164423	-12609.958575	-12610.073602	1	6.11E-016					1535
OG0003284	repeated and rejected	-14531.043346	-14531.043346	-14531.043346	1	0.000000293					1568
OG0003313	repeated and rejected	-6745.542537	-6743.402806	-6745.542537	1	1E-050					952
OG0003429	repeated and rejected	-9137.19403	-9137.19403	-9137.19403	1	1.16E-010					1353
OG0003451	repeated and rejected	-7915.801835	-7915.801835	-7915.801835	1	0.0000329					770
OG0003497	repeated and rejected	-7748.807117	-7747.969652	-7748.807117	1	2.66E-012					942
OG0003522	repeated and rejected	-11705.549117	-11705.549117	-11705.549117	1	8.54E-008					1377
OG0003653	repeated and rejected	-6457.356765	-6457.356765	-6457.356765	1	4.13E-011					940
OG0003792	repeated and rejected	-14940.465827	-14940.465827	-14940.465827	1	0.0003557556					1477
OG0003854	repeated and rejected	-8216.030674	-8202.336686	-8216.015918	1	9.07E-014					677
OG0003910	repeated and rejected	-5146.466825	-5146.466825	-5146.466825	1	0.1207208268					588
OG0003996	repeated and rejected	-3062.457687	-3062.457687	-3062.457687	1	1.4E-014					439
OG0004023	repeated and rejected	-11507.248788	-11507.248788	-11507.248789	1	0.0158527075					1109
OG0004140	repeated and rejected	-8608.39571	-8607.148094	-8608.39571	1	7.93E-012					924
OG0004144	repeated and rejected	-7596.099019	-7596.099019	-7596.099019	1	6.77E-008					1163
OG0004220	repeated and rejected	-4879.395559	-4879.395559	-4879.395559	1	0.00000657					718
OG0004492	repeated and rejected	-9362.182085	-9361.658506	-9361.780282	1	0.0002178432					1021
OG0004496	repeated and rejected	-10147.336701	-10147.336701	-10147.336701	1	1.27E-008					1350
OG0004898	repeated and rejected	-5046.790981	-5046.290584	-5046.790981	1	3.12E-009					790
OG0005017	repeated and rejected	-8445.239358	-8445.029369	-8445.239358	1	0.00000523					798
OG0005196	repeated and rejected	-6110.191614	-6110.191614	-6110.191614	1	0.000117778					802
OG0005205	repeated and rejected	-9566.660021	-9566.463495	-9566.660021	1	1.23E-013					1104
OG0005235	repeated and rejected	-3223.61568	-3223.61568	-3223.61568	1	0.0006936436					425
OG0005246	repeated and rejected	-6079.775251	-6079.616522	-6079.672229	1	0.0002887564					676
OG0005267	repeated and rejected	-8714.066279	-8713.683042	-8714.066279	1	0.0000139					1124
OG0005952	repeated and rejected	-3278.160598	-3278.160598	-3278.160598	1	0.0090877095					358
OG0005971	repeated and rejected	-7943.525637	-7943.525637	-7943.525637	1	1.11E-016					838
OG0006034	repeated and rejected	-4455.323811	-4455.323811	-4455.323811	1	4.32E-012					562
OG0006144	repeated and rejected	-6650.88151	-6650.88151	-6650.88151	1	0.000000134					1001
OG0006297	repeated and rejected	-3045.995886	-3044.732603	-3045.995886	1	4.38E-008					266
OG0006356	repeated and rejected	-4133.189075	-4133.189075	-4133.189075	1	0.0000235					564
OG0006384	repeated and rejected	-4276.462097	-4276.462097	-4276.462097	1	2.2E-010					659
OG0006423	repeated and rejected	-1906.545785	-1906.545785	-1906.545785	1	0.0000692					265
OG0006479	repeated and rejected	-4072.853408	-4072.853408	-4072.853408	1	0.00000117					537
OG0006486	repeated and rejected	-6217.590874	-6216.512806	-6217.549236	1	1E-050					735
OG0006492	repeated and rejected	-3988.631202	-3988.631202	-3988.631202	1	0.0005749825					609
OG0006551	repeated and rejected	-4219.249942	-4219.249942	-4219.249942	1	3.11E-014					494
OG0006584	repeated and rejected	-3964.934413	-3957.397484	-3964.934413	1	0.000000009					462
OG0006720	repeated and rejected	-1788.396115	-1788.337221	-1788.396115	1	1.5E-013					252
OG0006851	repeated and rejected	-2308.668755	-2308.668755	-2308.668755	1	0.0021173334					316
OG0006940	repeated and rejected	-5865.127151	-5865.127151	-5865.127151	1	0.000000999					776
OG0006989	repeated and rejected	-3408.891394	-3408.673977	-3408.812298	1	1.06E-010					424
OG0007026	repeated and rejected	-3632.695598	-3632.695598	-3632.695598	1	0.002192054					474
OG0007061	repeated and rejected	-6415.407347	-6415.407347	-6415.407347	1	0.0015428702					692
OG0007129	repeated and rejected	-2403.351832	-2403.28385	-2403.351832	1	0.0080932698					318
OG0007499	repeated and rejected	-2948.917013	-2948.638762	-2948.917013	1	1E-050					345
OG0007574	repeated and rejected	-4396.810614	-4396.810614	-4396.810614	1	0.000000245					492
OG0007715	repeated and rejected	-6612.599149	-6609.423745	-6612.599149	1	4.29E-012					745
OG0007738	repeated and rejected	-6238.2014	-6238.2014	-6238.2014	1	0.0001002773					760
OG0007988	repeated and rejected	-3466.335779	-3466.335779	-3466.335779	1	1E-050					404
OG0008134	repeated and rejected	-3902.871761	-3902.871761	-3902.871761	1	1.22E-012					477
OG0008203	repeated and rejected	-4481.815743	-4481.565892	-4481.658227	1	0.0009368281					511
OG0008205	repeated and rejected	-2779.333577	-2778.710557	-2779.333577	1	5.55E-017					324
OG0008208	repeated and rejected	-3585.378192	-3585.378192	-3585.378192	1	0.000000547					506
OG0008496	repeated and rejected	-4143.611425	-4141.882474	-4143.611425	1	0.00000477					387
OG0008887	repeated and rejected	-1500.913035	-1500.913035	-1500.913035	1	1.13E-010					215
OG0009039	repeated and rejected	-4768.148358	-4768.148358	-4768.148358	1	5.55E-017					545
OG0009052	repeated and rejected	-4001.77464	-4001.503138	-4001.77464	1	0.0000756					446
OG0009059	repeated and rejected	-2599.530046	-2599.530046	-2599.530046	1	0.0019815627					338
OG0009076	repeated and rejected	-3582.727748	-3581.967469	-3582.727748	1	5.55E-017					440
OG0009199	repeated and rejected	-1378.190966	-1378.19079	-1378.19079	1	0.0006247453					154
OG0009752	repeated and rejected	-3191.737591	-3189.553243	-3191.737591	1	5.69E-011					374
OG0009899	repeated and rejected	-3535.080254	-3523.470247	-3529.340277	1	2.85E-014					405
OG0010308	repeated and rejected	-3482.713629	-3482.713629	-3482.713629	1	6.07E-014					470
OG0010459	repeated and rejected	-2729.258492	-2728.632121	-2729.258492	1	0.000000001					341
OG0010614	repeated and rejected	-2354.503119	-2354.503119	-2354.503119	1	0.00000107					336
OG0010734	repeated and rejected	-2539.735228	-2538.678472	-2539.735228	1	7.06E-014					323
OG0010833	repeated and rejected	-1154.732093	-1154.416218	-1154.732093	1	0.0105075236					117
OG0010844	repeated and rejected	-2118.984959	-2118.388995	-2118.984657	1	0.000000289					186
OG0010867	repeated and rejected	-2733.365186	-2729.369018	-2733.365186	1	2.67E-014					265
OG0011028	repeated and rejected	-1675.975521	-1675.974896	-1675.975521	1	1.06E-011					226
OG0011174	repeated and rejected	-3003.535198	-3003.535198	-3003.535198	1	0.0005678782					324
OG0011240	repeated and rejected	-2393.439172	-2393.439172	-2393.439172	1	0.0021496067					309
OG0011323	repeated and rejected	-2229.025854	-2229.025854	-2229.025854	1	0.002161275					260
OG0012026	repeated and rejected	-1548.930237	-1548.930237	-1548.930237	1	0.0001187786					194
OG0012120	repeated and rejected	-1291.444056	-1291.444056	-1291.444056	1	0.0759401845					99
OG0012324	repeated and rejected	-1919.995843	-1919.995843	-1919.995843	1	5.08E-012					253
OG0012395	repeated and rejected	-1938.775122	-1938.775122	-1938.775122	1	0.2432141381					258
OG0012403	repeated and rejected	-1771.76924	-1771.013354	-1771.76924	1	0.0030766722					179
OG0012654	repeated and rejected	-1912.00509	-1912.003825	-1912.00509	1	0.0001018165					255
OG0006184	repeated and rejected	-7023.769236	-7023.769236	-7023.769236	1	0.0000398					851
OG0005288	repeated and rejected	-3176.982957	-3176.982957	-3176.982957	1	1E-050					384
OG0008179	repeated and rejected	-3118.094923	-3118.094923	-3118.094923	1	0.000039					318
OG0008242	repeated and rejected	-3326.551189	-3326.551189	-3326.551189	1	0.0013419714					378
OG0002268	bad alignment or orthogroup, not repeated	.	.	.	.	.	.	.	.	.	.
OG0002363	bad alignment or orthogroup, not repeated	.	.	.	.	.	.	.	.	.	.
OG0002387	bad alignment or orthogroup, not repeated	.	.	.	.	.	.	.	.	.	.
OG0002903	bad alignment or orthogroup, not repeated	.	.	.	.	.	.	.	.	.	.
OG0003198	bad alignment or orthogroup, not repeated	.	.	.	.	.	.	.	.	.	.
OG0003293	bad alignment or orthogroup, not repeated	.	.	.	.	.	.	.	.	.	.
OG0003390	bad alignment or orthogroup, not repeated	.	.	.	.	.	.	.	.	.	.
OG0003427	bad alignment or orthogroup, not repeated	.	.	.	.	.	.	.	.	.	.
OG0003455	bad alignment or orthogroup, not repeated	.	.	.	.	.	.	.	.	.	.
OG0003488	bad alignment or orthogroup, not repeated	.	.	.	.	.	.	.	.	.	.
OG0003582	bad alignment or orthogroup, not repeated	.	.	.	.	.	.	.	.	.	.
OG0003587	bad alignment or orthogroup, not repeated	.	.	.	.	.	.	.	.	.	.
OG0003634	bad alignment or orthogroup, not repeated	.	.	.	.	.	.	.	.	.	.
OG0003651	bad alignment or orthogroup, not repeated	.	.	.	.	.	.	.	.	.	.
OG0003696	bad alignment or orthogroup, not repeated	.	.	.	.	.	.	.	.	.	.
OG0003753	bad alignment or orthogroup, not repeated	.	.	.	.	.	.	.	.	.	.
OG0003799	bad alignment or orthogroup, not repeated	.	.	.	.	.	.	.	.	.	.
OG0003813	bad alignment or orthogroup, not repeated	.	.	.	.	.	.	.	.	.	.
OG0003822	bad alignment or orthogroup, not repeated	.	.	.	.	.	.	.	.	.	.
OG0003941	bad alignment or orthogroup, not repeated	.	.	.	.	.	.	.	.	.	.
OG0003958	bad alignment or orthogroup, not repeated	.	.	.	.	.	.	.	.	.	.
OG0004016	bad alignment or orthogroup, not repeated	.	.	.	.	.	.	.	.	.	.
OG0004047	bad alignment or orthogroup, not repeated	.	.	.	.	.	.	.	.	.	.
OG0004062	bad alignment or orthogroup, not repeated	.	.	.	.	.	.	.	.	.	.
OG0004096	bad alignment or orthogroup, not repeated	.	.	.	.	.	.	.	.	.	.
OG0004112	bad alignment or orthogroup, not repeated	.	.	.	.	.	.	.	.	.	.
OG0004142	bad alignment or orthogroup, not repeated	.	.	.	.	.	.	.	.	.	.
OG0004165	bad alignment or orthogroup, not repeated	.	.	.	.	.	.	.	.	.	.
OG0004252	bad alignment or orthogroup, not repeated	.	.	.	.	.	.	.	.	.	.
OG0004360	bad alignment or orthogroup, not repeated	.	.	.	.	.	.	.	.	.	.
OG0004378	bad alignment or orthogroup, not repeated	.	.	.	.	.	.	.	.	.	.
OG0004440	bad alignment or orthogroup, not repeated	.	.	.	.	.	.	.	.	.	.
OG0004583	bad alignment or orthogroup, not repeated	.	.	.	.	.	.	.	.	.	.
OG0004619	bad alignment or orthogroup, not repeated	.	.	.	.	.	.	.	.	.	.
OG0004663	bad alignment or orthogroup, not repeated	.	.	.	.	.	.	.	.	.	.
OG0004671	bad alignment or orthogroup, not repeated	.	.	.	.	.	.	.	.	.	.
OG0005066	bad alignment or orthogroup, not repeated	.	.	.	.	.	.	.	.	.	.
OG0005093	bad alignment or orthogroup, not repeated	.	.	.	.	.	.	.	.	.	.
OG0005106	bad alignment or orthogroup, not repeated	.	.	.	.	.	.	.	.	.	.
OG0005146	bad alignment or orthogroup, not repeated	.	.	.	.	.	.	.	.	.	.
OG0005224	bad alignment or orthogroup, not repeated	.	.	.	.	.	.	.	.	.	.
OG0005229	bad alignment or orthogroup, not repeated	.	.	.	.	.	.	.	.	.	.
OG0005257	bad alignment or orthogroup, not repeated	.	.	.	.	.	.	.	.	.	.
OG0005299	bad alignment or orthogroup, not repeated	.	.	.	.	.	.	.	.	.	.
OG0005541	bad alignment or orthogroup, not repeated	.	.	.	.	.	.	.	.	.	.
OG0005643	bad alignment or orthogroup, not repeated	.	.	.	.	.	.	.	.	.	.
OG0005715	bad alignment or orthogroup, not repeated	.	.	.	.	.	.	.	.	.	.
OG0005747	bad alignment or orthogroup, not repeated	.	.	.	.	.	.	.	.	.	.
OG0005958	bad alignment or orthogroup, not repeated	.	.	.	.	.	.	.	.	.	.
OG0006044	bad alignment or orthogroup, not repeated	.	.	.	.	.	.	.	.	.	.
OG0006181	bad alignment or orthogroup, not repeated	.	.	.	.	.	.	.	.	.	.
OG0006335	bad alignment or orthogroup, not repeated	.	.	.	.	.	.	.	.	.	.
OG0006544	bad alignment or orthogroup, not repeated	.	.	.	.	.	.	.	.	.	.
OG0006548	bad alignment or orthogroup, not repeated	.	.	.	.	.	.	.	.	.	.
OG0006558	bad alignment or orthogroup, not repeated	.	.	.	.	.	.	.	.	.	.
OG0006737	bad alignment or orthogroup, not repeated	.	.	.	.	.	.	.	.	.	.
OG0006805	bad alignment or orthogroup, not repeated	.	.	.	.	.	.	.	.	.	.
OG0006857	bad alignment or orthogroup, not repeated	.	.	.	.	.	.	.	.	.	.
OG0006931	bad alignment or orthogroup, not repeated	.	.	.	.	.	.	.	.	.	.
OG0006987	bad alignment or orthogroup, not repeated	.	.	.	.	.	.	.	.	.	.
OG0006994	bad alignment or orthogroup, not repeated	.	.	.	.	.	.	.	.	.	.
OG0007142	bad alignment or orthogroup, not repeated	.	.	.	.	.	.	.	.	.	.
OG0007175	bad alignment or orthogroup, not repeated	.	.	.	.	.	.	.	.	.	.
OG0007241	bad alignment or orthogroup, not repeated	.	.	.	.	.	.	.	.	.	.
OG0007310	bad alignment or orthogroup, not repeated	.	.	.	.	.	.	.	.	.	.
OG0007339	bad alignment or orthogroup, not repeated	.	.	.	.	.	.	.	.	.	.
OG0007342	bad alignment or orthogroup, not repeated	.	.	.	.	.	.	.	.	.	.
OG0007398	bad alignment or orthogroup, not repeated	.	.	.	.	.	.	.	.	.	.
OG0007727	bad alignment or orthogroup, not repeated	.	.	.	.	.	.	.	.	.	.
OG0007754	bad alignment or orthogroup, not repeated	.	.	.	.	.	.	.	.	.	.
OG0007863	bad alignment or orthogroup, not repeated	.	.	.	.	.	.	.	.	.	.
OG0007960	bad alignment or orthogroup, not repeated	.	.	.	.	.	.	.	.	.	.
OG0008018	bad alignment or orthogroup, not repeated	.	.	.	.	.	.	.	.	.	.
OG0008043	bad alignment or orthogroup, not repeated	.	.	.	.	.	.	.	.	.	.
OG0008143	bad alignment or orthogroup, not repeated	.	.	.	.	.	.	.	.	.	.
OG0008161	bad alignment or orthogroup, not repeated	.	.	.	.	.	.	.	.	.	.
OG0008337	bad alignment or orthogroup, not repeated	.	.	.	.	.	.	.	.	.	.
OG0008493	bad alignment or orthogroup, not repeated	.	.	.	.	.	.	.	.	.	.
OG0008572	bad alignment or orthogroup, not repeated	.	.	.	.	.	.	.	.	.	.
OG0008592	bad alignment or orthogroup, not repeated	.	.	.	.	.	.	.	.	.	.
OG0008734	bad alignment or orthogroup, not repeated	.	.	.	.	.	.	.	.	.	.
OG0009008	bad alignment or orthogroup, not repeated	.	.	.	.	.	.	.	.	.	.
OG0009480	bad alignment or orthogroup, not repeated	.	.	.	.	.	.	.	.	.	.
OG0009547	bad alignment or orthogroup, not repeated	.	.	.	.	.	.	.	.	.	.
OG0009627	bad alignment or orthogroup, not repeated	.	.	.	.	.	.	.	.	.	.
OG0009673	bad alignment or orthogroup, not repeated	.	.	.	.	.	.	.	.	.	.
OG0010464	bad alignment or orthogroup, not repeated	.	.	.	.	.	.	.	.	.	.
OG0010750	bad alignment or orthogroup, not repeated	.	.	.	.	.	.	.	.	.	.
OG0010934	bad alignment or orthogroup, not repeated	.	.	.	.	.	.	.	.	.	.
OG0011227	bad alignment or orthogroup, not repeated	.	.	.	.	.	.	.	.	.	.
OG0011745	bad alignment or orthogroup, not repeated	.	.	.	.	.	.	.	.	.	.
OG0011955	bad alignment or orthogroup, not repeated	.	.	.	.	.	.	.	.	.	.
OG0012124	bad alignment or orthogroup, not repeated	.	.	.	.	.	.	.	.	.	.
OG0012286	bad alignment or orthogroup, not repeated	.	.	.	.	.	.	.	.	.	.
OG0003477	bad alignment or orthogroup, not repeated	.	.	.	.	.	.	.	.	.	.
OG0004382	bad alignment or orthogroup, not repeated	.	.	.	.	.	.	.	.	.	.
OG0004402	bad alignment or orthogroup, not repeated	.	.	.	.	.	.	.	.	.	.
OG0005302	bad alignment or orthogroup, not repeated	.	.	.	.	.	.	.	.	.	.
OG0005467	bad alignment or orthogroup, not repeated	.	.	.	.	.	.	.	.	.	.
OG0007015	bad alignment or orthogroup, not repeated	.	.	.	.	.	.	.	.	.	.
OG0007025	bad alignment or orthogroup, not repeated	.	.	.	.	.	.	.	.	.	.
OG0008782	bad alignment or orthogroup, not repeated	.	.	.	.	.	.	.	.	.	.
OG0012930	bad alignment or orthogroup, not repeated	.	.	.	.	.	.	.	.	.	.
OG0004879	bad alignment or orthogroup, not repeated	.	.	.	.	.	.	.	.	.	.
OG0009014	bad alignment or orthogroup, not repeated	.	.	.	.	.	.	.	.	.	.
