# Supplementary material for: Positively selected genes in the hoary bat (Lasiurus cinereus) lineage: prominence of thymus expression, immune and metabolic function, and regions of ancient synteny
Source: PeerJ. 2022 Mar 17;10:e13130. doi: 10.7717/peerj.13130 (PMC8934532; doi:10.7717/peerj.13130)
Supplement: Supplemental Information 2 — The gff format specification is detailed at https://en.wikipedia.org/wiki/General_feature_format and a number of software packages are available to extract or manipulate gff-formatted features. [file peerj-10-13130-s002.zip]

Archive with 1 entries (1 files):
- gene.only.gff
