# Supplementary material for: Positively selected genes in the hoary bat (Lasiurus cinereus) lineage: prominence of thymus expression, immune and metabolic function, and regions of ancient synteny
Source: PeerJ. 2022 Mar 17;10:e13130. doi: 10.7717/peerj.13130 (PMC8934532; doi:10.7717/peerj.13130)
Supplement: Supplemental Information 2 — The gff format specification is detailed at https://en.wikipedia.org/wiki/General_feature_format and a number of software packages are available to extract or manipulate gff-formatted features. [file peerj-10-13130-s002.zip › gene.only.gff]

##gff-version 3
101	maker	gene	14333	15325	.	+	.	ID=maker-101-exonerate_protein2genome-gene-0.0;Name=maker-101-exonerate_protein2genome-gene-0.0
101	maker	mRNA	14333	15325	960	+	.	ID=maker-101-exonerate_protein2genome-gene-0.0-mRNA-1;Parent=maker-101-exonerate_protein2genome-gene-0.0;Name=maker-101-exonerate_protein2genome-gene-0.0-mRNA-1;_AED=0.14;_eAED=0.14;_QI=0|0|0|1|0|0|2|0|319
101	maker	exon	14333	14536	.	+	.	ID=maker-101-exonerate_protein2genome-gene-0.0-mRNA-1:exon:0;Parent=maker-101-exonerate_protein2genome-gene-0.0-mRNA-1
101	maker	exon	14570	15325	.	+	.	ID=maker-101-exonerate_protein2genome-gene-0.0-mRNA-1:exon:1;Parent=maker-101-exonerate_protein2genome-gene-0.0-mRNA-1
101	maker	CDS	14333	14536	.	+	0	ID=maker-101-exonerate_protein2genome-gene-0.0-mRNA-1:cds;Parent=maker-101-exonerate_protein2genome-gene-0.0-mRNA-1
101	maker	CDS	14570	15325	.	+	0	ID=maker-101-exonerate_protein2genome-gene-0.0-mRNA-1:cds;Parent=maker-101-exonerate_protein2genome-gene-0.0-mRNA-1
101956	maker	gene	20243	21535	.	-	.	ID=maker-101956-exonerate_protein2genome-gene-0.0;Name=maker-101956-exonerate_protein2genome-gene-0.0
101956	maker	mRNA	20243	21535	1293	-	.	ID=maker-101956-exonerate_protein2genome-gene-0.0-mRNA-1;Parent=maker-101956-exonerate_protein2genome-gene-0.0;Name=maker-101956-exonerate_protein2genome-gene-0.0-mRNA-1;_AED=0.05;_eAED=0.05;_QI=0|-1|0|1|-1|0|1|0|430
101956	maker	exon	20243	21535	.	-	.	ID=maker-101956-exonerate_protein2genome-gene-0.0-mRNA-1:exon:0;Parent=maker-101956-exonerate_protein2genome-gene-0.0-mRNA-1
101956	maker	CDS	20243	21535	.	-	0	ID=maker-101956-exonerate_protein2genome-gene-0.0-mRNA-1:cds;Parent=maker-101956-exonerate_protein2genome-gene-0.0-mRNA-1
103339	maker	gene	20240	21532	.	-	.	ID=maker-103339-exonerate_protein2genome-gene-0.0;Name=maker-103339-exonerate_protein2genome-gene-0.0
103339	maker	mRNA	20240	21532	1293	-	.	ID=maker-103339-exonerate_protein2genome-gene-0.0-mRNA-1;Parent=maker-103339-exonerate_protein2genome-gene-0.0;Name=maker-103339-exonerate_protein2genome-gene-0.0-mRNA-1;_AED=0.05;_eAED=0.05;_QI=0|-1|0|1|-1|0|1|0|430
103339	maker	exon	20240	21532	.	-	.	ID=maker-103339-exonerate_protein2genome-gene-0.0-mRNA-1:exon:0;Parent=maker-103339-exonerate_protein2genome-gene-0.0-mRNA-1
103339	maker	CDS	20240	21532	.	-	0	ID=maker-103339-exonerate_protein2genome-gene-0.0-mRNA-1:cds;Parent=maker-103339-exonerate_protein2genome-gene-0.0-mRNA-1
104	maker	gene	14333	15325	.	+	.	ID=maker-104-exonerate_protein2genome-gene-0.0;Name=maker-104-exonerate_protein2genome-gene-0.0
104	maker	mRNA	14333	15325	960	+	.	ID=maker-104-exonerate_protein2genome-gene-0.0-mRNA-1;Parent=maker-104-exonerate_protein2genome-gene-0.0;Name=maker-104-exonerate_protein2genome-gene-0.0-mRNA-1;_AED=0.14;_eAED=0.14;_QI=0|0|0|1|0|0|2|0|319
104	maker	exon	14333	14536	.	+	.	ID=maker-104-exonerate_protein2genome-gene-0.0-mRNA-1:exon:0;Parent=maker-104-exonerate_protein2genome-gene-0.0-mRNA-1
104	maker	exon	14570	15325	.	+	.	ID=maker-104-exonerate_protein2genome-gene-0.0-mRNA-1:exon:1;Parent=maker-104-exonerate_protein2genome-gene-0.0-mRNA-1
104	maker	CDS	14333	14536	.	+	0	ID=maker-104-exonerate_protein2genome-gene-0.0-mRNA-1:cds;Parent=maker-104-exonerate_protein2genome-gene-0.0-mRNA-1
104	maker	CDS	14570	15325	.	+	0	ID=maker-104-exonerate_protein2genome-gene-0.0-mRNA-1:cds;Parent=maker-104-exonerate_protein2genome-gene-0.0-mRNA-1
110	maker	gene	202866	274410	.	-	.	ID=maker-110-exonerate_protein2genome-gene-1.1;Name=maker-110-exonerate_protein2genome-gene-1.1
110	maker	mRNA	202866	274410	1485	-	.	ID=maker-110-exonerate_protein2genome-gene-1.1-mRNA-1;Parent=maker-110-exonerate_protein2genome-gene-1.1;Name=maker-110-exonerate_protein2genome-gene-1.1-mRNA-1;_AED=0.21;_eAED=0.22;_QI=0|0|0|1|0|0|12|0|494
110	maker	exon	202866	202979	.	-	.	ID=maker-110-exonerate_protein2genome-gene-1.1-mRNA-1:exon:11;Parent=maker-110-exonerate_protein2genome-gene-1.1-mRNA-1
110	maker	exon	203085	203237	.	-	.	ID=maker-110-exonerate_protein2genome-gene-1.1-mRNA-1:exon:10;Parent=maker-110-exonerate_protein2genome-gene-1.1-mRNA-1
110	maker	exon	204084	204224	.	-	.	ID=maker-110-exonerate_protein2genome-gene-1.1-mRNA-1:exon:9;Parent=maker-110-exonerate_protein2genome-gene-1.1-mRNA-1
110	maker	exon	220424	220597	.	-	.	ID=maker-110-exonerate_protein2genome-gene-1.1-mRNA-1:exon:8;Parent=maker-110-exonerate_protein2genome-gene-1.1-mRNA-1
110	maker	exon	221641	221780	.	-	.	ID=maker-110-exonerate_protein2genome-gene-1.1-mRNA-1:exon:7;Parent=maker-110-exonerate_protein2genome-gene-1.1-mRNA-1
110	maker	exon	223792	223847	.	-	.	ID=maker-110-exonerate_protein2genome-gene-1.1-mRNA-1:exon:6;Parent=maker-110-exonerate_protein2genome-gene-1.1-mRNA-1
110	maker	exon	224361	224404	.	-	.	ID=maker-110-exonerate_protein2genome-gene-1.1-mRNA-1:exon:5;Parent=maker-110-exonerate_protein2genome-gene-1.1-mRNA-1
110	maker	exon	225563	225691	.	-	.	ID=maker-110-exonerate_protein2genome-gene-1.1-mRNA-1:exon:4;Parent=maker-110-exonerate_protein2genome-gene-1.1-mRNA-1
110	maker	exon	228343	228405	.	-	.	ID=maker-110-exonerate_protein2genome-gene-1.1-mRNA-1:exon:3;Parent=maker-110-exonerate_protein2genome-gene-1.1-mRNA-1
110	maker	exon	228871	228935	.	-	.	ID=maker-110-exonerate_protein2genome-gene-1.1-mRNA-1:exon:2;Parent=maker-110-exonerate_protein2genome-gene-1.1-mRNA-1
110	maker	exon	246584	246842	.	-	.	ID=maker-110-exonerate_protein2genome-gene-1.1-mRNA-1:exon:1;Parent=maker-110-exonerate_protein2genome-gene-1.1-mRNA-1
110	maker	exon	274264	274410	.	-	.	ID=maker-110-exonerate_protein2genome-gene-1.1-mRNA-1:exon:0;Parent=maker-110-exonerate_protein2genome-gene-1.1-mRNA-1
110	maker	CDS	274264	274410	.	-	0	ID=maker-110-exonerate_protein2genome-gene-1.1-mRNA-1:cds;Parent=maker-110-exonerate_protein2genome-gene-1.1-mRNA-1
110	maker	CDS	246584	246842	.	-	0	ID=maker-110-exonerate_protein2genome-gene-1.1-mRNA-1:cds;Parent=maker-110-exonerate_protein2genome-gene-1.1-mRNA-1
110	maker	CDS	228871	228935	.	-	2	ID=maker-110-exonerate_protein2genome-gene-1.1-mRNA-1:cds;Parent=maker-110-exonerate_protein2genome-gene-1.1-mRNA-1
110	maker	CDS	228343	228405	.	-	0	ID=maker-110-exonerate_protein2genome-gene-1.1-mRNA-1:cds;Parent=maker-110-exonerate_protein2genome-gene-1.1-mRNA-1
110	maker	CDS	225563	225691	.	-	0	ID=maker-110-exonerate_protein2genome-gene-1.1-mRNA-1:cds;Parent=maker-110-exonerate_protein2genome-gene-1.1-mRNA-1
110	maker	CDS	224361	224404	.	-	0	ID=maker-110-exonerate_protein2genome-gene-1.1-mRNA-1:cds;Parent=maker-110-exonerate_protein2genome-gene-1.1-mRNA-1
110	maker	CDS	223792	223847	.	-	1	ID=maker-110-exonerate_protein2genome-gene-1.1-mRNA-1:cds;Parent=maker-110-exonerate_protein2genome-gene-1.1-mRNA-1
110	maker	CDS	221641	221780	.	-	2	ID=maker-110-exonerate_protein2genome-gene-1.1-mRNA-1:cds;Parent=maker-110-exonerate_protein2genome-gene-1.1-mRNA-1
110	maker	CDS	220424	220597	.	-	0	ID=maker-110-exonerate_protein2genome-gene-1.1-mRNA-1:cds;Parent=maker-110-exonerate_protein2genome-gene-1.1-mRNA-1
110	maker	CDS	204084	204224	.	-	0	ID=maker-110-exonerate_protein2genome-gene-1.1-mRNA-1:cds;Parent=maker-110-exonerate_protein2genome-gene-1.1-mRNA-1
110	maker	CDS	203085	203237	.	-	0	ID=maker-110-exonerate_protein2genome-gene-1.1-mRNA-1:cds;Parent=maker-110-exonerate_protein2genome-gene-1.1-mRNA-1
110	maker	CDS	202866	202979	.	-	0	ID=maker-110-exonerate_protein2genome-gene-1.1-mRNA-1:cds;Parent=maker-110-exonerate_protein2genome-gene-1.1-mRNA-1
110	maker	gene	285736	308485	.	-	.	ID=maker-110-exonerate_protein2genome-gene-1.15;Name=maker-110-exonerate_protein2genome-gene-1.15
110	maker	mRNA	285736	308485	1239	-	.	ID=maker-110-exonerate_protein2genome-gene-1.15-mRNA-1;Parent=maker-110-exonerate_protein2genome-gene-1.15;Name=maker-110-exonerate_protein2genome-gene-1.15-mRNA-1;_AED=0.08;_eAED=0.08;_QI=0|0|0|1|0|0|9|0|412
110	maker	exon	285736	285869	.	-	.	ID=maker-110-exonerate_protein2genome-gene-1.15-mRNA-1:exon:20;Parent=maker-110-exonerate_protein2genome-gene-1.15-mRNA-1
110	maker	exon	289168	289339	.	-	.	ID=maker-110-exonerate_protein2genome-gene-1.15-mRNA-1:exon:19;Parent=maker-110-exonerate_protein2genome-gene-1.15-mRNA-1
110	maker	exon	289964	290062	.	-	.	ID=maker-110-exonerate_protein2genome-gene-1.15-mRNA-1:exon:18;Parent=maker-110-exonerate_protein2genome-gene-1.15-mRNA-1
110	maker	exon	291308	291413	.	-	.	ID=maker-110-exonerate_protein2genome-gene-1.15-mRNA-1:exon:17;Parent=maker-110-exonerate_protein2genome-gene-1.15-mRNA-1
110	maker	exon	292283	292395	.	-	.	ID=maker-110-exonerate_protein2genome-gene-1.15-mRNA-1:exon:16;Parent=maker-110-exonerate_protein2genome-gene-1.15-mRNA-1
110	maker	exon	294654	294851	.	-	.	ID=maker-110-exonerate_protein2genome-gene-1.15-mRNA-1:exon:15;Parent=maker-110-exonerate_protein2genome-gene-1.15-mRNA-1
110	maker	exon	295219	295346	.	-	.	ID=maker-110-exonerate_protein2genome-gene-1.15-mRNA-1:exon:14;Parent=maker-110-exonerate_protein2genome-gene-1.15-mRNA-1
110	maker	exon	305877	306053	.	-	.	ID=maker-110-exonerate_protein2genome-gene-1.15-mRNA-1:exon:13;Parent=maker-110-exonerate_protein2genome-gene-1.15-mRNA-1
110	maker	exon	308374	308485	.	-	.	ID=maker-110-exonerate_protein2genome-gene-1.15-mRNA-1:exon:12;Parent=maker-110-exonerate_protein2genome-gene-1.15-mRNA-1
110	maker	CDS	308374	308485	.	-	0	ID=maker-110-exonerate_protein2genome-gene-1.15-mRNA-1:cds;Parent=maker-110-exonerate_protein2genome-gene-1.15-mRNA-1
110	maker	CDS	305877	306053	.	-	2	ID=maker-110-exonerate_protein2genome-gene-1.15-mRNA-1:cds;Parent=maker-110-exonerate_protein2genome-gene-1.15-mRNA-1
110	maker	CDS	295219	295346	.	-	2	ID=maker-110-exonerate_protein2genome-gene-1.15-mRNA-1:cds;Parent=maker-110-exonerate_protein2genome-gene-1.15-mRNA-1
110	maker	CDS	294654	294851	.	-	0	ID=maker-110-exonerate_protein2genome-gene-1.15-mRNA-1:cds;Parent=maker-110-exonerate_protein2genome-gene-1.15-mRNA-1
110	maker	CDS	292283	292395	.	-	0	ID=maker-110-exonerate_protein2genome-gene-1.15-mRNA-1:cds;Parent=maker-110-exonerate_protein2genome-gene-1.15-mRNA-1
110	maker	CDS	291308	291413	.	-	1	ID=maker-110-exonerate_protein2genome-gene-1.15-mRNA-1:cds;Parent=maker-110-exonerate_protein2genome-gene-1.15-mRNA-1
110	maker	CDS	289964	290062	.	-	0	ID=maker-110-exonerate_protein2genome-gene-1.15-mRNA-1:cds;Parent=maker-110-exonerate_protein2genome-gene-1.15-mRNA-1
110	maker	CDS	289168	289339	.	-	0	ID=maker-110-exonerate_protein2genome-gene-1.15-mRNA-1:cds;Parent=maker-110-exonerate_protein2genome-gene-1.15-mRNA-1
110	maker	CDS	285736	285869	.	-	2	ID=maker-110-exonerate_protein2genome-gene-1.15-mRNA-1:cds;Parent=maker-110-exonerate_protein2genome-gene-1.15-mRNA-1
110	maker	gene	384627	395827	.	+	.	ID=maker-110-exonerate_protein2genome-gene-2.0;Name=maker-110-exonerate_protein2genome-gene-2.0
110	maker	mRNA	384627	395827	2406	+	.	ID=maker-110-exonerate_protein2genome-gene-2.0-mRNA-1;Parent=maker-110-exonerate_protein2genome-gene-2.0;Name=maker-110-exonerate_protein2genome-gene-2.0-mRNA-1;_AED=0.07;_eAED=0.07;_QI=0|0|0|1|0|0|8|0|801
110	maker	exon	384627	385152	.	+	.	ID=maker-110-exonerate_protein2genome-gene-2.0-mRNA-1:exon:21;Parent=maker-110-exonerate_protein2genome-gene-2.0-mRNA-1
110	maker	exon	385722	385873	.	+	.	ID=maker-110-exonerate_protein2genome-gene-2.0-mRNA-1:exon:22;Parent=maker-110-exonerate_protein2genome-gene-2.0-mRNA-1
110	maker	exon	387252	387443	.	+	.	ID=maker-110-exonerate_protein2genome-gene-2.0-mRNA-1:exon:23;Parent=maker-110-exonerate_protein2genome-gene-2.0-mRNA-1
110	maker	exon	388549	388677	.	+	.	ID=maker-110-exonerate_protein2genome-gene-2.0-mRNA-1:exon:24;Parent=maker-110-exonerate_protein2genome-gene-2.0-mRNA-1
110	maker	exon	389566	389610	.	+	.	ID=maker-110-exonerate_protein2genome-gene-2.0-mRNA-1:exon:25;Parent=maker-110-exonerate_protein2genome-gene-2.0-mRNA-1
110	maker	exon	390188	390257	.	+	.	ID=maker-110-exonerate_protein2genome-gene-2.0-mRNA-1:exon:26;Parent=maker-110-exonerate_protein2genome-gene-2.0-mRNA-1
110	maker	exon	390444	390697	.	+	.	ID=maker-110-exonerate_protein2genome-gene-2.0-mRNA-1:exon:27;Parent=maker-110-exonerate_protein2genome-gene-2.0-mRNA-1
110	maker	exon	394790	395827	.	+	.	ID=maker-110-exonerate_protein2genome-gene-2.0-mRNA-1:exon:28;Parent=maker-110-exonerate_protein2genome-gene-2.0-mRNA-1
110	maker	CDS	384627	385152	.	+	0	ID=maker-110-exonerate_protein2genome-gene-2.0-mRNA-1:cds;Parent=maker-110-exonerate_protein2genome-gene-2.0-mRNA-1
110	maker	CDS	385722	385873	.	+	2	ID=maker-110-exonerate_protein2genome-gene-2.0-mRNA-1:cds;Parent=maker-110-exonerate_protein2genome-gene-2.0-mRNA-1
110	maker	CDS	387252	387443	.	+	0	ID=maker-110-exonerate_protein2genome-gene-2.0-mRNA-1:cds;Parent=maker-110-exonerate_protein2genome-gene-2.0-mRNA-1
110	maker	CDS	388549	388677	.	+	0	ID=maker-110-exonerate_protein2genome-gene-2.0-mRNA-1:cds;Parent=maker-110-exonerate_protein2genome-gene-2.0-mRNA-1
110	maker	CDS	389566	389610	.	+	0	ID=maker-110-exonerate_protein2genome-gene-2.0-mRNA-1:cds;Parent=maker-110-exonerate_protein2genome-gene-2.0-mRNA-1
110	maker	CDS	390188	390257	.	+	0	ID=maker-110-exonerate_protein2genome-gene-2.0-mRNA-1:cds;Parent=maker-110-exonerate_protein2genome-gene-2.0-mRNA-1
110	maker	CDS	390444	390697	.	+	2	ID=maker-110-exonerate_protein2genome-gene-2.0-mRNA-1:cds;Parent=maker-110-exonerate_protein2genome-gene-2.0-mRNA-1
110	maker	CDS	394790	395827	.	+	0	ID=maker-110-exonerate_protein2genome-gene-2.0-mRNA-1:cds;Parent=maker-110-exonerate_protein2genome-gene-2.0-mRNA-1
110	maker	gene	424764	438452	.	-	.	ID=maker-110-exonerate_protein2genome-gene-2.22;Name=maker-110-exonerate_protein2genome-gene-2.22
110	maker	mRNA	424764	438452	1464	-	.	ID=maker-110-exonerate_protein2genome-gene-2.22-mRNA-1;Parent=maker-110-exonerate_protein2genome-gene-2.22;Name=maker-110-exonerate_protein2genome-gene-2.22-mRNA-1;_AED=0.14;_eAED=0.14;_QI=0|0|0|1|0|0|12|0|487
110	maker	exon	424764	424867	.	-	.	ID=maker-110-exonerate_protein2genome-gene-2.22-mRNA-1:exon:40;Parent=maker-110-exonerate_protein2genome-gene-2.22-mRNA-1
110	maker	exon	424953	425126	.	-	.	ID=maker-110-exonerate_protein2genome-gene-2.22-mRNA-1:exon:39;Parent=maker-110-exonerate_protein2genome-gene-2.22-mRNA-1
110	maker	exon	426636	426753	.	-	.	ID=maker-110-exonerate_protein2genome-gene-2.22-mRNA-1:exon:38;Parent=maker-110-exonerate_protein2genome-gene-2.22-mRNA-1
110	maker	exon	428249	428340	.	-	.	ID=maker-110-exonerate_protein2genome-gene-2.22-mRNA-1:exon:37;Parent=maker-110-exonerate_protein2genome-gene-2.22-mRNA-1
110	maker	exon	428435	428504	.	-	.	ID=maker-110-exonerate_protein2genome-gene-2.22-mRNA-1:exon:36;Parent=maker-110-exonerate_protein2genome-gene-2.22-mRNA-1
110	maker	exon	428537	428747	.	-	.	ID=maker-110-exonerate_protein2genome-gene-2.22-mRNA-1:exon:35;Parent=maker-110-exonerate_protein2genome-gene-2.22-mRNA-1
110	maker	exon	429127	429275	.	-	.	ID=maker-110-exonerate_protein2genome-gene-2.22-mRNA-1:exon:34;Parent=maker-110-exonerate_protein2genome-gene-2.22-mRNA-1
110	maker	exon	429735	429874	.	-	.	ID=maker-110-exonerate_protein2genome-gene-2.22-mRNA-1:exon:33;Parent=maker-110-exonerate_protein2genome-gene-2.22-mRNA-1
110	maker	exon	430414	430585	.	-	.	ID=maker-110-exonerate_protein2genome-gene-2.22-mRNA-1:exon:32;Parent=maker-110-exonerate_protein2genome-gene-2.22-mRNA-1
110	maker	exon	430770	430811	.	-	.	ID=maker-110-exonerate_protein2genome-gene-2.22-mRNA-1:exon:31;Parent=maker-110-exonerate_protein2genome-gene-2.22-mRNA-1
110	maker	exon	431931	432026	.	-	.	ID=maker-110-exonerate_protein2genome-gene-2.22-mRNA-1:exon:30;Parent=maker-110-exonerate_protein2genome-gene-2.22-mRNA-1
110	maker	exon	438357	438452	.	-	.	ID=maker-110-exonerate_protein2genome-gene-2.22-mRNA-1:exon:29;Parent=maker-110-exonerate_protein2genome-gene-2.22-mRNA-1
110	maker	CDS	438357	438452	.	-	0	ID=maker-110-exonerate_protein2genome-gene-2.22-mRNA-1:cds;Parent=maker-110-exonerate_protein2genome-gene-2.22-mRNA-1
110	maker	CDS	431931	432026	.	-	0	ID=maker-110-exonerate_protein2genome-gene-2.22-mRNA-1:cds;Parent=maker-110-exonerate_protein2genome-gene-2.22-mRNA-1
110	maker	CDS	430770	430811	.	-	0	ID=maker-110-exonerate_protein2genome-gene-2.22-mRNA-1:cds;Parent=maker-110-exonerate_protein2genome-gene-2.22-mRNA-1
110	maker	CDS	430414	430585	.	-	0	ID=maker-110-exonerate_protein2genome-gene-2.22-mRNA-1:cds;Parent=maker-110-exonerate_protein2genome-gene-2.22-mRNA-1
110	maker	CDS	429735	429874	.	-	2	ID=maker-110-exonerate_protein2genome-gene-2.22-mRNA-1:cds;Parent=maker-110-exonerate_protein2genome-gene-2.22-mRNA-1
110	maker	CDS	429127	429275	.	-	0	ID=maker-110-exonerate_protein2genome-gene-2.22-mRNA-1:cds;Parent=maker-110-exonerate_protein2genome-gene-2.22-mRNA-1
110	maker	CDS	428537	428747	.	-	1	ID=maker-110-exonerate_protein2genome-gene-2.22-mRNA-1:cds;Parent=maker-110-exonerate_protein2genome-gene-2.22-mRNA-1
110	maker	CDS	428435	428504	.	-	0	ID=maker-110-exonerate_protein2genome-gene-2.22-mRNA-1:cds;Parent=maker-110-exonerate_protein2genome-gene-2.22-mRNA-1
110	maker	CDS	428249	428340	.	-	2	ID=maker-110-exonerate_protein2genome-gene-2.22-mRNA-1:cds;Parent=maker-110-exonerate_protein2genome-gene-2.22-mRNA-1
110	maker	CDS	426636	426753	.	-	0	ID=maker-110-exonerate_protein2genome-gene-2.22-mRNA-1:cds;Parent=maker-110-exonerate_protein2genome-gene-2.22-mRNA-1
110	maker	CDS	424953	425126	.	-	2	ID=maker-110-exonerate_protein2genome-gene-2.22-mRNA-1:cds;Parent=maker-110-exonerate_protein2genome-gene-2.22-mRNA-1
110	maker	CDS	424764	424867	.	-	2	ID=maker-110-exonerate_protein2genome-gene-2.22-mRNA-1:cds;Parent=maker-110-exonerate_protein2genome-gene-2.22-mRNA-1
110	maker	gene	448277	453066	.	-	.	ID=maker-110-exonerate_protein2genome-gene-2.33;Name=maker-110-exonerate_protein2genome-gene-2.33
110	maker	mRNA	448277	453066	1209	-	.	ID=maker-110-exonerate_protein2genome-gene-2.33-mRNA-1;Parent=maker-110-exonerate_protein2genome-gene-2.33;Name=maker-110-exonerate_protein2genome-gene-2.33-mRNA-1;_AED=0.11;_eAED=0.11;_QI=0|0|0|1|0|0|9|0|403
110	maker	exon	448277	448348	.	-	.	ID=maker-110-exonerate_protein2genome-gene-2.33-mRNA-1:exon:49;Parent=maker-110-exonerate_protein2genome-gene-2.33-mRNA-1
110	maker	exon	448426	448665	.	-	.	ID=maker-110-exonerate_protein2genome-gene-2.33-mRNA-1:exon:48;Parent=maker-110-exonerate_protein2genome-gene-2.33-mRNA-1
110	maker	exon	449192	449377	.	-	.	ID=maker-110-exonerate_protein2genome-gene-2.33-mRNA-1:exon:47;Parent=maker-110-exonerate_protein2genome-gene-2.33-mRNA-1
110	maker	exon	449613	449696	.	-	.	ID=maker-110-exonerate_protein2genome-gene-2.33-mRNA-1:exon:46;Parent=maker-110-exonerate_protein2genome-gene-2.33-mRNA-1
110	maker	exon	449797	449887	.	-	.	ID=maker-110-exonerate_protein2genome-gene-2.33-mRNA-1:exon:45;Parent=maker-110-exonerate_protein2genome-gene-2.33-mRNA-1
110	maker	exon	451082	451238	.	-	.	ID=maker-110-exonerate_protein2genome-gene-2.33-mRNA-1:exon:44;Parent=maker-110-exonerate_protein2genome-gene-2.33-mRNA-1
110	maker	exon	451490	451610	.	-	.	ID=maker-110-exonerate_protein2genome-gene-2.33-mRNA-1:exon:43;Parent=maker-110-exonerate_protein2genome-gene-2.33-mRNA-1
110	maker	exon	452441	452583	.	-	.	ID=maker-110-exonerate_protein2genome-gene-2.33-mRNA-1:exon:42;Parent=maker-110-exonerate_protein2genome-gene-2.33-mRNA-1
110	maker	exon	452952	453066	.	-	.	ID=maker-110-exonerate_protein2genome-gene-2.33-mRNA-1:exon:41;Parent=maker-110-exonerate_protein2genome-gene-2.33-mRNA-1
110	maker	CDS	452952	453066	.	-	0	ID=maker-110-exonerate_protein2genome-gene-2.33-mRNA-1:cds;Parent=maker-110-exonerate_protein2genome-gene-2.33-mRNA-1
110	maker	CDS	452441	452583	.	-	2	ID=maker-110-exonerate_protein2genome-gene-2.33-mRNA-1:cds;Parent=maker-110-exonerate_protein2genome-gene-2.33-mRNA-1
110	maker	CDS	451490	451610	.	-	0	ID=maker-110-exonerate_protein2genome-gene-2.33-mRNA-1:cds;Parent=maker-110-exonerate_protein2genome-gene-2.33-mRNA-1
110	maker	CDS	451082	451238	.	-	2	ID=maker-110-exonerate_protein2genome-gene-2.33-mRNA-1:cds;Parent=maker-110-exonerate_protein2genome-gene-2.33-mRNA-1
110	maker	CDS	449797	449887	.	-	1	ID=maker-110-exonerate_protein2genome-gene-2.33-mRNA-1:cds;Parent=maker-110-exonerate_protein2genome-gene-2.33-mRNA-1
110	maker	CDS	449613	449696	.	-	0	ID=maker-110-exonerate_protein2genome-gene-2.33-mRNA-1:cds;Parent=maker-110-exonerate_protein2genome-gene-2.33-mRNA-1
110	maker	CDS	449192	449377	.	-	0	ID=maker-110-exonerate_protein2genome-gene-2.33-mRNA-1:cds;Parent=maker-110-exonerate_protein2genome-gene-2.33-mRNA-1
110	maker	CDS	448426	448665	.	-	0	ID=maker-110-exonerate_protein2genome-gene-2.33-mRNA-1:cds;Parent=maker-110-exonerate_protein2genome-gene-2.33-mRNA-1
110	maker	CDS	448277	448348	.	-	0	ID=maker-110-exonerate_protein2genome-gene-2.33-mRNA-1:cds;Parent=maker-110-exonerate_protein2genome-gene-2.33-mRNA-1
110	maker	gene	397227	402823	.	+	.	ID=maker-110-exonerate_protein2genome-gene-2.12;Name=maker-110-exonerate_protein2genome-gene-2.12
110	maker	mRNA	397227	402823	1137	+	.	ID=maker-110-exonerate_protein2genome-gene-2.12-mRNA-1;Parent=maker-110-exonerate_protein2genome-gene-2.12;Name=maker-110-exonerate_protein2genome-gene-2.12-mRNA-1;_AED=0.32;_eAED=0.32;_QI=0|0|0|1|0|0|3|0|378
110	maker	exon	397227	397442	.	+	.	ID=maker-110-exonerate_protein2genome-gene-2.12-mRNA-1:exon:50;Parent=maker-110-exonerate_protein2genome-gene-2.12-mRNA-1
110	maker	exon	398524	399074	.	+	.	ID=maker-110-exonerate_protein2genome-gene-2.12-mRNA-1:exon:51;Parent=maker-110-exonerate_protein2genome-gene-2.12-mRNA-1
110	maker	exon	402454	402823	.	+	.	ID=maker-110-exonerate_protein2genome-gene-2.12-mRNA-1:exon:52;Parent=maker-110-exonerate_protein2genome-gene-2.12-mRNA-1
110	maker	CDS	397227	397442	.	+	0	ID=maker-110-exonerate_protein2genome-gene-2.12-mRNA-1:cds;Parent=maker-110-exonerate_protein2genome-gene-2.12-mRNA-1
110	maker	CDS	398524	399074	.	+	0	ID=maker-110-exonerate_protein2genome-gene-2.12-mRNA-1:cds;Parent=maker-110-exonerate_protein2genome-gene-2.12-mRNA-1
110	maker	CDS	402454	402823	.	+	1	ID=maker-110-exonerate_protein2genome-gene-2.12-mRNA-1:cds;Parent=maker-110-exonerate_protein2genome-gene-2.12-mRNA-1
110	maker	gene	415334	421550	.	+	.	ID=maker-110-exonerate_protein2genome-gene-2.9;Name=maker-110-exonerate_protein2genome-gene-2.9
110	maker	mRNA	415334	421550	720	+	.	ID=maker-110-exonerate_protein2genome-gene-2.9-mRNA-1;Parent=maker-110-exonerate_protein2genome-gene-2.9;Name=maker-110-exonerate_protein2genome-gene-2.9-mRNA-1;_AED=0.54;_eAED=0.54;_QI=0|0|0|1|0|0|4|0|239
110	maker	exon	415334	415525	.	+	.	ID=maker-110-exonerate_protein2genome-gene-2.9-mRNA-1:exon:53;Parent=maker-110-exonerate_protein2genome-gene-2.9-mRNA-1
110	maker	exon	418846	418998	.	+	.	ID=maker-110-exonerate_protein2genome-gene-2.9-mRNA-1:exon:54;Parent=maker-110-exonerate_protein2genome-gene-2.9-mRNA-1
110	maker	exon	420857	420939	.	+	.	ID=maker-110-exonerate_protein2genome-gene-2.9-mRNA-1:exon:55;Parent=maker-110-exonerate_protein2genome-gene-2.9-mRNA-1
110	maker	exon	421259	421550	.	+	.	ID=maker-110-exonerate_protein2genome-gene-2.9-mRNA-1:exon:56;Parent=maker-110-exonerate_protein2genome-gene-2.9-mRNA-1
110	maker	CDS	415334	415525	.	+	0	ID=maker-110-exonerate_protein2genome-gene-2.9-mRNA-1:cds;Parent=maker-110-exonerate_protein2genome-gene-2.9-mRNA-1
110	maker	CDS	418846	418998	.	+	0	ID=maker-110-exonerate_protein2genome-gene-2.9-mRNA-1:cds;Parent=maker-110-exonerate_protein2genome-gene-2.9-mRNA-1
110	maker	CDS	420857	420939	.	+	0	ID=maker-110-exonerate_protein2genome-gene-2.9-mRNA-1:cds;Parent=maker-110-exonerate_protein2genome-gene-2.9-mRNA-1
110	maker	CDS	421259	421550	.	+	1	ID=maker-110-exonerate_protein2genome-gene-2.9-mRNA-1:cds;Parent=maker-110-exonerate_protein2genome-gene-2.9-mRNA-1
110	maker	gene	373722	375347	.	-	.	ID=maker-110-exonerate_protein2genome-gene-2.21;Name=maker-110-exonerate_protein2genome-gene-2.21
110	maker	mRNA	373722	375347	711	-	.	ID=maker-110-exonerate_protein2genome-gene-2.21-mRNA-1;Parent=maker-110-exonerate_protein2genome-gene-2.21;Name=maker-110-exonerate_protein2genome-gene-2.21-mRNA-1;_AED=0.28;_eAED=0.28;_QI=0|0|0|1|0|0|2|0|236
110	maker	exon	373722	374264	.	-	.	ID=maker-110-exonerate_protein2genome-gene-2.21-mRNA-1:exon:58;Parent=maker-110-exonerate_protein2genome-gene-2.21-mRNA-1
110	maker	exon	375180	375347	.	-	.	ID=maker-110-exonerate_protein2genome-gene-2.21-mRNA-1:exon:57;Parent=maker-110-exonerate_protein2genome-gene-2.21-mRNA-1
110	maker	CDS	375180	375347	.	-	0	ID=maker-110-exonerate_protein2genome-gene-2.21-mRNA-1:cds;Parent=maker-110-exonerate_protein2genome-gene-2.21-mRNA-1
110	maker	CDS	373722	374264	.	-	0	ID=maker-110-exonerate_protein2genome-gene-2.21-mRNA-1:cds;Parent=maker-110-exonerate_protein2genome-gene-2.21-mRNA-1
110	maker	gene	408565	409200	.	+	.	ID=maker-110-exonerate_protein2genome-gene-2.16;Name=maker-110-exonerate_protein2genome-gene-2.16
110	maker	mRNA	408565	409200	636	+	.	ID=maker-110-exonerate_protein2genome-gene-2.16-mRNA-1;Parent=maker-110-exonerate_protein2genome-gene-2.16;Name=maker-110-exonerate_protein2genome-gene-2.16-mRNA-1;_AED=0.40;_eAED=0.40;_QI=0|-1|0|1|-1|0|1|0|211
110	maker	exon	408565	409200	.	+	.	ID=maker-110-exonerate_protein2genome-gene-2.16-mRNA-1:exon:59;Parent=maker-110-exonerate_protein2genome-gene-2.16-mRNA-1
110	maker	CDS	408565	409200	.	+	0	ID=maker-110-exonerate_protein2genome-gene-2.16-mRNA-1:cds;Parent=maker-110-exonerate_protein2genome-gene-2.16-mRNA-1
110	maker	gene	589648	621629	.	+	.	ID=maker-110-exonerate_protein2genome-gene-3.11;Name=maker-110-exonerate_protein2genome-gene-3.11
110	maker	mRNA	589648	621629	2688	+	.	ID=maker-110-exonerate_protein2genome-gene-3.11-mRNA-1;Parent=maker-110-exonerate_protein2genome-gene-3.11;Name=maker-110-exonerate_protein2genome-gene-3.11-mRNA-1;_AED=0.19;_eAED=0.20;_QI=0|0|0|1|0|0|27|0|895
110	maker	exon	589648	589791	.	+	.	ID=maker-110-exonerate_protein2genome-gene-3.11-mRNA-1:exon:60;Parent=maker-110-exonerate_protein2genome-gene-3.11-mRNA-1
110	maker	exon	599866	600114	.	+	.	ID=maker-110-exonerate_protein2genome-gene-3.11-mRNA-1:exon:61;Parent=maker-110-exonerate_protein2genome-gene-3.11-mRNA-1
110	maker	exon	600882	600968	.	+	.	ID=maker-110-exonerate_protein2genome-gene-3.11-mRNA-1:exon:62;Parent=maker-110-exonerate_protein2genome-gene-3.11-mRNA-1
110	maker	exon	601301	601458	.	+	.	ID=maker-110-exonerate_protein2genome-gene-3.11-mRNA-1:exon:63;Parent=maker-110-exonerate_protein2genome-gene-3.11-mRNA-1
110	maker	exon	603169	603214	.	+	.	ID=maker-110-exonerate_protein2genome-gene-3.11-mRNA-1:exon:64;Parent=maker-110-exonerate_protein2genome-gene-3.11-mRNA-1
110	maker	exon	604165	604272	.	+	.	ID=maker-110-exonerate_protein2genome-gene-3.11-mRNA-1:exon:65;Parent=maker-110-exonerate_protein2genome-gene-3.11-mRNA-1
110	maker	exon	604497	604584	.	+	.	ID=maker-110-exonerate_protein2genome-gene-3.11-mRNA-1:exon:66;Parent=maker-110-exonerate_protein2genome-gene-3.11-mRNA-1
110	maker	exon	604923	605131	.	+	.	ID=maker-110-exonerate_protein2genome-gene-3.11-mRNA-1:exon:67;Parent=maker-110-exonerate_protein2genome-gene-3.11-mRNA-1
110	maker	exon	606677	606829	.	+	.	ID=maker-110-exonerate_protein2genome-gene-3.11-mRNA-1:exon:68;Parent=maker-110-exonerate_protein2genome-gene-3.11-mRNA-1
110	maker	exon	607776	607822	.	+	.	ID=maker-110-exonerate_protein2genome-gene-3.11-mRNA-1:exon:69;Parent=maker-110-exonerate_protein2genome-gene-3.11-mRNA-1
110	maker	exon	608174	608253	.	+	.	ID=maker-110-exonerate_protein2genome-gene-3.11-mRNA-1:exon:70;Parent=maker-110-exonerate_protein2genome-gene-3.11-mRNA-1
110	maker	exon	609003	609047	.	+	.	ID=maker-110-exonerate_protein2genome-gene-3.11-mRNA-1:exon:71;Parent=maker-110-exonerate_protein2genome-gene-3.11-mRNA-1
110	maker	exon	609166	609233	.	+	.	ID=maker-110-exonerate_protein2genome-gene-3.11-mRNA-1:exon:72;Parent=maker-110-exonerate_protein2genome-gene-3.11-mRNA-1
110	maker	exon	610724	610762	.	+	.	ID=maker-110-exonerate_protein2genome-gene-3.11-mRNA-1:exon:73;Parent=maker-110-exonerate_protein2genome-gene-3.11-mRNA-1
110	maker	exon	610971	611082	.	+	.	ID=maker-110-exonerate_protein2genome-gene-3.11-mRNA-1:exon:74;Parent=maker-110-exonerate_protein2genome-gene-3.11-mRNA-1
110	maker	exon	611229	611360	.	+	.	ID=maker-110-exonerate_protein2genome-gene-3.11-mRNA-1:exon:75;Parent=maker-110-exonerate_protein2genome-gene-3.11-mRNA-1
110	maker	exon	611874	611908	.	+	.	ID=maker-110-exonerate_protein2genome-gene-3.11-mRNA-1:exon:76;Parent=maker-110-exonerate_protein2genome-gene-3.11-mRNA-1
110	maker	exon	611945	611986	.	+	.	ID=maker-110-exonerate_protein2genome-gene-3.11-mRNA-1:exon:77;Parent=maker-110-exonerate_protein2genome-gene-3.11-mRNA-1
110	maker	exon	618008	618080	.	+	.	ID=maker-110-exonerate_protein2genome-gene-3.11-mRNA-1:exon:78;Parent=maker-110-exonerate_protein2genome-gene-3.11-mRNA-1
110	maker	exon	618418	618521	.	+	.	ID=maker-110-exonerate_protein2genome-gene-3.11-mRNA-1:exon:79;Parent=maker-110-exonerate_protein2genome-gene-3.11-mRNA-1
110	maker	exon	619670	619819	.	+	.	ID=maker-110-exonerate_protein2genome-gene-3.11-mRNA-1:exon:80;Parent=maker-110-exonerate_protein2genome-gene-3.11-mRNA-1
110	maker	exon	620059	620127	.	+	.	ID=maker-110-exonerate_protein2genome-gene-3.11-mRNA-1:exon:81;Parent=maker-110-exonerate_protein2genome-gene-3.11-mRNA-1
110	maker	exon	620221	620321	.	+	.	ID=maker-110-exonerate_protein2genome-gene-3.11-mRNA-1:exon:82;Parent=maker-110-exonerate_protein2genome-gene-3.11-mRNA-1
110	maker	exon	620735	620819	.	+	.	ID=maker-110-exonerate_protein2genome-gene-3.11-mRNA-1:exon:83;Parent=maker-110-exonerate_protein2genome-gene-3.11-mRNA-1
110	maker	exon	621110	621188	.	+	.	ID=maker-110-exonerate_protein2genome-gene-3.11-mRNA-1:exon:84;Parent=maker-110-exonerate_protein2genome-gene-3.11-mRNA-1
110	maker	exon	621363	621517	.	+	.	ID=maker-110-exonerate_protein2genome-gene-3.11-mRNA-1:exon:85;Parent=maker-110-exonerate_protein2genome-gene-3.11-mRNA-1
110	maker	exon	621600	621629	.	+	.	ID=maker-110-exonerate_protein2genome-gene-3.11-mRNA-1:exon:86;Parent=maker-110-exonerate_protein2genome-gene-3.11-mRNA-1
110	maker	CDS	589648	589791	.	+	0	ID=maker-110-exonerate_protein2genome-gene-3.11-mRNA-1:cds;Parent=maker-110-exonerate_protein2genome-gene-3.11-mRNA-1
110	maker	CDS	599866	600114	.	+	0	ID=maker-110-exonerate_protein2genome-gene-3.11-mRNA-1:cds;Parent=maker-110-exonerate_protein2genome-gene-3.11-mRNA-1
110	maker	CDS	600882	600968	.	+	0	ID=maker-110-exonerate_protein2genome-gene-3.11-mRNA-1:cds;Parent=maker-110-exonerate_protein2genome-gene-3.11-mRNA-1
110	maker	CDS	601301	601458	.	+	0	ID=maker-110-exonerate_protein2genome-gene-3.11-mRNA-1:cds;Parent=maker-110-exonerate_protein2genome-gene-3.11-mRNA-1
110	maker	CDS	603169	603214	.	+	1	ID=maker-110-exonerate_protein2genome-gene-3.11-mRNA-1:cds;Parent=maker-110-exonerate_protein2genome-gene-3.11-mRNA-1
110	maker	CDS	604165	604272	.	+	0	ID=maker-110-exonerate_protein2genome-gene-3.11-mRNA-1:cds;Parent=maker-110-exonerate_protein2genome-gene-3.11-mRNA-1
110	maker	CDS	604497	604584	.	+	0	ID=maker-110-exonerate_protein2genome-gene-3.11-mRNA-1:cds;Parent=maker-110-exonerate_protein2genome-gene-3.11-mRNA-1
110	maker	CDS	604923	605131	.	+	2	ID=maker-110-exonerate_protein2genome-gene-3.11-mRNA-1:cds;Parent=maker-110-exonerate_protein2genome-gene-3.11-mRNA-1
110	maker	CDS	606677	606829	.	+	0	ID=maker-110-exonerate_protein2genome-gene-3.11-mRNA-1:cds;Parent=maker-110-exonerate_protein2genome-gene-3.11-mRNA-1
110	maker	CDS	607776	607822	.	+	0	ID=maker-110-exonerate_protein2genome-gene-3.11-mRNA-1:cds;Parent=maker-110-exonerate_protein2genome-gene-3.11-mRNA-1
110	maker	CDS	608174	608253	.	+	1	ID=maker-110-exonerate_protein2genome-gene-3.11-mRNA-1:cds;Parent=maker-110-exonerate_protein2genome-gene-3.11-mRNA-1
110	maker	CDS	609003	609047	.	+	2	ID=maker-110-exonerate_protein2genome-gene-3.11-mRNA-1:cds;Parent=maker-110-exonerate_protein2genome-gene-3.11-mRNA-1
110	maker	CDS	609166	609233	.	+	2	ID=maker-110-exonerate_protein2genome-gene-3.11-mRNA-1:cds;Parent=maker-110-exonerate_protein2genome-gene-3.11-mRNA-1
110	maker	CDS	610724	610762	.	+	0	ID=maker-110-exonerate_protein2genome-gene-3.11-mRNA-1:cds;Parent=maker-110-exonerate_protein2genome-gene-3.11-mRNA-1
110	maker	CDS	610971	611082	.	+	0	ID=maker-110-exonerate_protein2genome-gene-3.11-mRNA-1:cds;Parent=maker-110-exonerate_protein2genome-gene-3.11-mRNA-1
110	maker	CDS	611229	611360	.	+	2	ID=maker-110-exonerate_protein2genome-gene-3.11-mRNA-1:cds;Parent=maker-110-exonerate_protein2genome-gene-3.11-mRNA-1
110	maker	CDS	611874	611908	.	+	2	ID=maker-110-exonerate_protein2genome-gene-3.11-mRNA-1:cds;Parent=maker-110-exonerate_protein2genome-gene-3.11-mRNA-1
110	maker	CDS	611945	611986	.	+	0	ID=maker-110-exonerate_protein2genome-gene-3.11-mRNA-1:cds;Parent=maker-110-exonerate_protein2genome-gene-3.11-mRNA-1
110	maker	CDS	618008	618080	.	+	0	ID=maker-110-exonerate_protein2genome-gene-3.11-mRNA-1:cds;Parent=maker-110-exonerate_protein2genome-gene-3.11-mRNA-1
110	maker	CDS	618418	618521	.	+	2	ID=maker-110-exonerate_protein2genome-gene-3.11-mRNA-1:cds;Parent=maker-110-exonerate_protein2genome-gene-3.11-mRNA-1
110	maker	CDS	619670	619819	.	+	0	ID=maker-110-exonerate_protein2genome-gene-3.11-mRNA-1:cds;Parent=maker-110-exonerate_protein2genome-gene-3.11-mRNA-1
110	maker	CDS	620059	620127	.	+	0	ID=maker-110-exonerate_protein2genome-gene-3.11-mRNA-1:cds;Parent=maker-110-exonerate_protein2genome-gene-3.11-mRNA-1
110	maker	CDS	620221	620321	.	+	0	ID=maker-110-exonerate_protein2genome-gene-3.11-mRNA-1:cds;Parent=maker-110-exonerate_protein2genome-gene-3.11-mRNA-1
110	maker	CDS	620735	620819	.	+	1	ID=maker-110-exonerate_protein2genome-gene-3.11-mRNA-1:cds;Parent=maker-110-exonerate_protein2genome-gene-3.11-mRNA-1
110	maker	CDS	621110	621188	.	+	0	ID=maker-110-exonerate_protein2genome-gene-3.11-mRNA-1:cds;Parent=maker-110-exonerate_protein2genome-gene-3.11-mRNA-1
110	maker	CDS	621363	621517	.	+	2	ID=maker-110-exonerate_protein2genome-gene-3.11-mRNA-1:cds;Parent=maker-110-exonerate_protein2genome-gene-3.11-mRNA-1
110	maker	CDS	621600	621629	.	+	0	ID=maker-110-exonerate_protein2genome-gene-3.11-mRNA-1:cds;Parent=maker-110-exonerate_protein2genome-gene-3.11-mRNA-1
110	maker	gene	528607	581215	.	+	.	ID=maker-110-exonerate_protein2genome-gene-3.0;Name=maker-110-exonerate_protein2genome-gene-3.0
110	maker	mRNA	528607	581215	2232	+	.	ID=maker-110-exonerate_protein2genome-gene-3.0-mRNA-1;Parent=maker-110-exonerate_protein2genome-gene-3.0;Name=maker-110-exonerate_protein2genome-gene-3.0-mRNA-1;_AED=0.27;_eAED=0.27;_QI=0|0|0|1|0|0|16|0|743
110	maker	exon	528607	528660	.	+	.	ID=maker-110-exonerate_protein2genome-gene-3.0-mRNA-1:exon:87;Parent=maker-110-exonerate_protein2genome-gene-3.0-mRNA-1
110	maker	exon	529395	529530	.	+	.	ID=maker-110-exonerate_protein2genome-gene-3.0-mRNA-1:exon:88;Parent=maker-110-exonerate_protein2genome-gene-3.0-mRNA-1
110	maker	exon	530201	530298	.	+	.	ID=maker-110-exonerate_protein2genome-gene-3.0-mRNA-1:exon:89;Parent=maker-110-exonerate_protein2genome-gene-3.0-mRNA-1
110	maker	exon	530829	530978	.	+	.	ID=maker-110-exonerate_protein2genome-gene-3.0-mRNA-1:exon:90;Parent=maker-110-exonerate_protein2genome-gene-3.0-mRNA-1
110	maker	exon	532066	532220	.	+	.	ID=maker-110-exonerate_protein2genome-gene-3.0-mRNA-1:exon:91;Parent=maker-110-exonerate_protein2genome-gene-3.0-mRNA-1
110	maker	exon	532460	532592	.	+	.	ID=maker-110-exonerate_protein2genome-gene-3.0-mRNA-1:exon:92;Parent=maker-110-exonerate_protein2genome-gene-3.0-mRNA-1
110	maker	exon	541991	542175	.	+	.	ID=maker-110-exonerate_protein2genome-gene-3.0-mRNA-1:exon:93;Parent=maker-110-exonerate_protein2genome-gene-3.0-mRNA-1
110	maker	exon	542996	543133	.	+	.	ID=maker-110-exonerate_protein2genome-gene-3.0-mRNA-1:exon:94;Parent=maker-110-exonerate_protein2genome-gene-3.0-mRNA-1
110	maker	exon	543306	543453	.	+	.	ID=maker-110-exonerate_protein2genome-gene-3.0-mRNA-1:exon:95;Parent=maker-110-exonerate_protein2genome-gene-3.0-mRNA-1
110	maker	exon	544211	544351	.	+	.	ID=maker-110-exonerate_protein2genome-gene-3.0-mRNA-1:exon:96;Parent=maker-110-exonerate_protein2genome-gene-3.0-mRNA-1
110	maker	exon	544662	544835	.	+	.	ID=maker-110-exonerate_protein2genome-gene-3.0-mRNA-1:exon:97;Parent=maker-110-exonerate_protein2genome-gene-3.0-mRNA-1
110	maker	exon	567613	567771	.	+	.	ID=maker-110-exonerate_protein2genome-gene-3.0-mRNA-1:exon:98;Parent=maker-110-exonerate_protein2genome-gene-3.0-mRNA-1
110	maker	exon	568129	568251	.	+	.	ID=maker-110-exonerate_protein2genome-gene-3.0-mRNA-1:exon:99;Parent=maker-110-exonerate_protein2genome-gene-3.0-mRNA-1
110	maker	exon	569118	569223	.	+	.	ID=maker-110-exonerate_protein2genome-gene-3.0-mRNA-1:exon:100;Parent=maker-110-exonerate_protein2genome-gene-3.0-mRNA-1
110	maker	exon	571544	571609	.	+	.	ID=maker-110-exonerate_protein2genome-gene-3.0-mRNA-1:exon:101;Parent=maker-110-exonerate_protein2genome-gene-3.0-mRNA-1
110	maker	exon	580950	581215	.	+	.	ID=maker-110-exonerate_protein2genome-gene-3.0-mRNA-1:exon:102;Parent=maker-110-exonerate_protein2genome-gene-3.0-mRNA-1
110	maker	CDS	528607	528660	.	+	0	ID=maker-110-exonerate_protein2genome-gene-3.0-mRNA-1:cds;Parent=maker-110-exonerate_protein2genome-gene-3.0-mRNA-1
110	maker	CDS	529395	529530	.	+	0	ID=maker-110-exonerate_protein2genome-gene-3.0-mRNA-1:cds;Parent=maker-110-exonerate_protein2genome-gene-3.0-mRNA-1
110	maker	CDS	530201	530298	.	+	2	ID=maker-110-exonerate_protein2genome-gene-3.0-mRNA-1:cds;Parent=maker-110-exonerate_protein2genome-gene-3.0-mRNA-1
110	maker	CDS	530829	530978	.	+	0	ID=maker-110-exonerate_protein2genome-gene-3.0-mRNA-1:cds;Parent=maker-110-exonerate_protein2genome-gene-3.0-mRNA-1
110	maker	CDS	532066	532220	.	+	0	ID=maker-110-exonerate_protein2genome-gene-3.0-mRNA-1:cds;Parent=maker-110-exonerate_protein2genome-gene-3.0-mRNA-1
110	maker	CDS	532460	532592	.	+	1	ID=maker-110-exonerate_protein2genome-gene-3.0-mRNA-1:cds;Parent=maker-110-exonerate_protein2genome-gene-3.0-mRNA-1
110	maker	CDS	541991	542175	.	+	0	ID=maker-110-exonerate_protein2genome-gene-3.0-mRNA-1:cds;Parent=maker-110-exonerate_protein2genome-gene-3.0-mRNA-1
110	maker	CDS	542996	543133	.	+	1	ID=maker-110-exonerate_protein2genome-gene-3.0-mRNA-1:cds;Parent=maker-110-exonerate_protein2genome-gene-3.0-mRNA-1
110	maker	CDS	543306	543453	.	+	1	ID=maker-110-exonerate_protein2genome-gene-3.0-mRNA-1:cds;Parent=maker-110-exonerate_protein2genome-gene-3.0-mRNA-1
110	maker	CDS	544211	544351	.	+	0	ID=maker-110-exonerate_protein2genome-gene-3.0-mRNA-1:cds;Parent=maker-110-exonerate_protein2genome-gene-3.0-mRNA-1
110	maker	CDS	544662	544835	.	+	0	ID=maker-110-exonerate_protein2genome-gene-3.0-mRNA-1:cds;Parent=maker-110-exonerate_protein2genome-gene-3.0-mRNA-1
110	maker	CDS	567613	567771	.	+	0	ID=maker-110-exonerate_protein2genome-gene-3.0-mRNA-1:cds;Parent=maker-110-exonerate_protein2genome-gene-3.0-mRNA-1
110	maker	CDS	568129	568251	.	+	0	ID=maker-110-exonerate_protein2genome-gene-3.0-mRNA-1:cds;Parent=maker-110-exonerate_protein2genome-gene-3.0-mRNA-1
110	maker	CDS	569118	569223	.	+	0	ID=maker-110-exonerate_protein2genome-gene-3.0-mRNA-1:cds;Parent=maker-110-exonerate_protein2genome-gene-3.0-mRNA-1
110	maker	CDS	571544	571609	.	+	2	ID=maker-110-exonerate_protein2genome-gene-3.0-mRNA-1:cds;Parent=maker-110-exonerate_protein2genome-gene-3.0-mRNA-1
110	maker	CDS	580950	581215	.	+	2	ID=maker-110-exonerate_protein2genome-gene-3.0-mRNA-1:cds;Parent=maker-110-exonerate_protein2genome-gene-3.0-mRNA-1
110	maker	gene	623899	639321	.	-	.	ID=maker-110-exonerate_protein2genome-gene-3.28;Name=maker-110-exonerate_protein2genome-gene-3.28
110	maker	mRNA	623899	639321	1209	-	.	ID=maker-110-exonerate_protein2genome-gene-3.28-mRNA-1;Parent=maker-110-exonerate_protein2genome-gene-3.28;Name=maker-110-exonerate_protein2genome-gene-3.28-mRNA-1;_AED=0.16;_eAED=0.16;_QI=0|0|0|1|0|0|9|0|402
110	maker	exon	623899	624113	.	-	.	ID=maker-110-exonerate_protein2genome-gene-3.28-mRNA-1:exon:111;Parent=maker-110-exonerate_protein2genome-gene-3.28-mRNA-1
110	maker	exon	624399	624485	.	-	.	ID=maker-110-exonerate_protein2genome-gene-3.28-mRNA-1:exon:110;Parent=maker-110-exonerate_protein2genome-gene-3.28-mRNA-1
110	maker	exon	624540	624563	.	-	.	ID=maker-110-exonerate_protein2genome-gene-3.28-mRNA-1:exon:109;Parent=maker-110-exonerate_protein2genome-gene-3.28-mRNA-1
110	maker	exon	624636	624837	.	-	.	ID=maker-110-exonerate_protein2genome-gene-3.28-mRNA-1:exon:108;Parent=maker-110-exonerate_protein2genome-gene-3.28-mRNA-1
110	maker	exon	625026	625161	.	-	.	ID=maker-110-exonerate_protein2genome-gene-3.28-mRNA-1:exon:107;Parent=maker-110-exonerate_protein2genome-gene-3.28-mRNA-1
110	maker	exon	625416	625552	.	-	.	ID=maker-110-exonerate_protein2genome-gene-3.28-mRNA-1:exon:106;Parent=maker-110-exonerate_protein2genome-gene-3.28-mRNA-1
110	maker	exon	625745	625891	.	-	.	ID=maker-110-exonerate_protein2genome-gene-3.28-mRNA-1:exon:105;Parent=maker-110-exonerate_protein2genome-gene-3.28-mRNA-1
110	maker	exon	626102	626213	.	-	.	ID=maker-110-exonerate_protein2genome-gene-3.28-mRNA-1:exon:104;Parent=maker-110-exonerate_protein2genome-gene-3.28-mRNA-1
110	maker	exon	639173	639321	.	-	.	ID=maker-110-exonerate_protein2genome-gene-3.28-mRNA-1:exon:103;Parent=maker-110-exonerate_protein2genome-gene-3.28-mRNA-1
110	maker	CDS	639173	639321	.	-	0	ID=maker-110-exonerate_protein2genome-gene-3.28-mRNA-1:cds;Parent=maker-110-exonerate_protein2genome-gene-3.28-mRNA-1
110	maker	CDS	626102	626213	.	-	1	ID=maker-110-exonerate_protein2genome-gene-3.28-mRNA-1:cds;Parent=maker-110-exonerate_protein2genome-gene-3.28-mRNA-1
110	maker	CDS	625745	625891	.	-	0	ID=maker-110-exonerate_protein2genome-gene-3.28-mRNA-1:cds;Parent=maker-110-exonerate_protein2genome-gene-3.28-mRNA-1
110	maker	CDS	625416	625552	.	-	0	ID=maker-110-exonerate_protein2genome-gene-3.28-mRNA-1:cds;Parent=maker-110-exonerate_protein2genome-gene-3.28-mRNA-1
110	maker	CDS	625026	625161	.	-	1	ID=maker-110-exonerate_protein2genome-gene-3.28-mRNA-1:cds;Parent=maker-110-exonerate_protein2genome-gene-3.28-mRNA-1
110	maker	CDS	624636	624837	.	-	0	ID=maker-110-exonerate_protein2genome-gene-3.28-mRNA-1:cds;Parent=maker-110-exonerate_protein2genome-gene-3.28-mRNA-1
110	maker	CDS	624540	624563	.	-	2	ID=maker-110-exonerate_protein2genome-gene-3.28-mRNA-1:cds;Parent=maker-110-exonerate_protein2genome-gene-3.28-mRNA-1
110	maker	CDS	624399	624485	.	-	2	ID=maker-110-exonerate_protein2genome-gene-3.28-mRNA-1:cds;Parent=maker-110-exonerate_protein2genome-gene-3.28-mRNA-1
110	maker	CDS	623899	624113	.	-	2	ID=maker-110-exonerate_protein2genome-gene-3.28-mRNA-1:cds;Parent=maker-110-exonerate_protein2genome-gene-3.28-mRNA-1
110	maker	gene	489027	518816	.	+	.	ID=maker-110-exonerate_protein2genome-gene-3.1;Name=maker-110-exonerate_protein2genome-gene-3.1
110	maker	mRNA	489027	518816	1194	+	.	ID=maker-110-exonerate_protein2genome-gene-3.1-mRNA-1;Parent=maker-110-exonerate_protein2genome-gene-3.1;Name=maker-110-exonerate_protein2genome-gene-3.1-mRNA-1;_AED=0.38;_eAED=0.38;_QI=0|0|0|1|0|0|13|0|398
110	maker	exon	489027	489071	.	+	.	ID=maker-110-exonerate_protein2genome-gene-3.1-mRNA-1:exon:112;Parent=maker-110-exonerate_protein2genome-gene-3.1-mRNA-1
110	maker	exon	503474	503572	.	+	.	ID=maker-110-exonerate_protein2genome-gene-3.1-mRNA-1:exon:113;Parent=maker-110-exonerate_protein2genome-gene-3.1-mRNA-1
110	maker	exon	503969	504044	.	+	.	ID=maker-110-exonerate_protein2genome-gene-3.1-mRNA-1:exon:114;Parent=maker-110-exonerate_protein2genome-gene-3.1-mRNA-1
110	maker	exon	504599	504709	.	+	.	ID=maker-110-exonerate_protein2genome-gene-3.1-mRNA-1:exon:115;Parent=maker-110-exonerate_protein2genome-gene-3.1-mRNA-1
110	maker	exon	505929	506002	.	+	.	ID=maker-110-exonerate_protein2genome-gene-3.1-mRNA-1:exon:116;Parent=maker-110-exonerate_protein2genome-gene-3.1-mRNA-1
110	maker	exon	511467	511583	.	+	.	ID=maker-110-exonerate_protein2genome-gene-3.1-mRNA-1:exon:117;Parent=maker-110-exonerate_protein2genome-gene-3.1-mRNA-1
110	maker	exon	511811	511855	.	+	.	ID=maker-110-exonerate_protein2genome-gene-3.1-mRNA-1:exon:118;Parent=maker-110-exonerate_protein2genome-gene-3.1-mRNA-1
110	maker	exon	512685	512829	.	+	.	ID=maker-110-exonerate_protein2genome-gene-3.1-mRNA-1:exon:119;Parent=maker-110-exonerate_protein2genome-gene-3.1-mRNA-1
110	maker	exon	513505	513548	.	+	.	ID=maker-110-exonerate_protein2genome-gene-3.1-mRNA-1:exon:120;Parent=maker-110-exonerate_protein2genome-gene-3.1-mRNA-1
110	maker	exon	514265	514424	.	+	.	ID=maker-110-exonerate_protein2genome-gene-3.1-mRNA-1:exon:121;Parent=maker-110-exonerate_protein2genome-gene-3.1-mRNA-1
110	maker	exon	514908	514960	.	+	.	ID=maker-110-exonerate_protein2genome-gene-3.1-mRNA-1:exon:122;Parent=maker-110-exonerate_protein2genome-gene-3.1-mRNA-1
110	maker	exon	515561	515668	.	+	.	ID=maker-110-exonerate_protein2genome-gene-3.1-mRNA-1:exon:123;Parent=maker-110-exonerate_protein2genome-gene-3.1-mRNA-1
110	maker	exon	518700	518816	.	+	.	ID=maker-110-exonerate_protein2genome-gene-3.1-mRNA-1:exon:124;Parent=maker-110-exonerate_protein2genome-gene-3.1-mRNA-1
110	maker	CDS	489027	489071	.	+	0	ID=maker-110-exonerate_protein2genome-gene-3.1-mRNA-1:cds;Parent=maker-110-exonerate_protein2genome-gene-3.1-mRNA-1
110	maker	CDS	503474	503572	.	+	0	ID=maker-110-exonerate_protein2genome-gene-3.1-mRNA-1:cds;Parent=maker-110-exonerate_protein2genome-gene-3.1-mRNA-1
110	maker	CDS	503969	504044	.	+	0	ID=maker-110-exonerate_protein2genome-gene-3.1-mRNA-1:cds;Parent=maker-110-exonerate_protein2genome-gene-3.1-mRNA-1
110	maker	CDS	504599	504709	.	+	2	ID=maker-110-exonerate_protein2genome-gene-3.1-mRNA-1:cds;Parent=maker-110-exonerate_protein2genome-gene-3.1-mRNA-1
110	maker	CDS	505929	506002	.	+	2	ID=maker-110-exonerate_protein2genome-gene-3.1-mRNA-1:cds;Parent=maker-110-exonerate_protein2genome-gene-3.1-mRNA-1
110	maker	CDS	511467	511583	.	+	0	ID=maker-110-exonerate_protein2genome-gene-3.1-mRNA-1:cds;Parent=maker-110-exonerate_protein2genome-gene-3.1-mRNA-1
110	maker	CDS	511811	511855	.	+	0	ID=maker-110-exonerate_protein2genome-gene-3.1-mRNA-1:cds;Parent=maker-110-exonerate_protein2genome-gene-3.1-mRNA-1
110	maker	CDS	512685	512829	.	+	0	ID=maker-110-exonerate_protein2genome-gene-3.1-mRNA-1:cds;Parent=maker-110-exonerate_protein2genome-gene-3.1-mRNA-1
110	maker	CDS	513505	513548	.	+	2	ID=maker-110-exonerate_protein2genome-gene-3.1-mRNA-1:cds;Parent=maker-110-exonerate_protein2genome-gene-3.1-mRNA-1
110	maker	CDS	514265	514424	.	+	0	ID=maker-110-exonerate_protein2genome-gene-3.1-mRNA-1:cds;Parent=maker-110-exonerate_protein2genome-gene-3.1-mRNA-1
110	maker	CDS	514908	514960	.	+	2	ID=maker-110-exonerate_protein2genome-gene-3.1-mRNA-1:cds;Parent=maker-110-exonerate_protein2genome-gene-3.1-mRNA-1
110	maker	CDS	515561	515668	.	+	0	ID=maker-110-exonerate_protein2genome-gene-3.1-mRNA-1:cds;Parent=maker-110-exonerate_protein2genome-gene-3.1-mRNA-1
110	maker	CDS	518700	518816	.	+	0	ID=maker-110-exonerate_protein2genome-gene-3.1-mRNA-1:cds;Parent=maker-110-exonerate_protein2genome-gene-3.1-mRNA-1
110	maker	gene	738397	817465	.	+	.	ID=maker-110-exonerate_protein2genome-gene-4.0;Name=maker-110-exonerate_protein2genome-gene-4.0
110	maker	mRNA	738397	817465	2808	+	.	ID=maker-110-exonerate_protein2genome-gene-4.0-mRNA-1;Parent=maker-110-exonerate_protein2genome-gene-4.0;Name=maker-110-exonerate_protein2genome-gene-4.0-mRNA-1;_AED=0.16;_eAED=0.16;_QI=0|0|0|1|0|0|14|0|935
110	maker	exon	738397	738630	.	+	.	ID=maker-110-exonerate_protein2genome-gene-4.0-mRNA-1:exon:125;Parent=maker-110-exonerate_protein2genome-gene-4.0-mRNA-1
110	maker	exon	750595	751209	.	+	.	ID=maker-110-exonerate_protein2genome-gene-4.0-mRNA-1:exon:126;Parent=maker-110-exonerate_protein2genome-gene-4.0-mRNA-1
110	maker	exon	751327	751748	.	+	.	ID=maker-110-exonerate_protein2genome-gene-4.0-mRNA-1:exon:127;Parent=maker-110-exonerate_protein2genome-gene-4.0-mRNA-1
110	maker	exon	753831	753992	.	+	.	ID=maker-110-exonerate_protein2genome-gene-4.0-mRNA-1:exon:128;Parent=maker-110-exonerate_protein2genome-gene-4.0-mRNA-1
110	maker	exon	771617	771739	.	+	.	ID=maker-110-exonerate_protein2genome-gene-4.0-mRNA-1:exon:129;Parent=maker-110-exonerate_protein2genome-gene-4.0-mRNA-1
110	maker	exon	772236	772402	.	+	.	ID=maker-110-exonerate_protein2genome-gene-4.0-mRNA-1:exon:130;Parent=maker-110-exonerate_protein2genome-gene-4.0-mRNA-1
110	maker	exon	778535	778674	.	+	.	ID=maker-110-exonerate_protein2genome-gene-4.0-mRNA-1:exon:131;Parent=maker-110-exonerate_protein2genome-gene-4.0-mRNA-1
110	maker	exon	779838	779963	.	+	.	ID=maker-110-exonerate_protein2genome-gene-4.0-mRNA-1:exon:132;Parent=maker-110-exonerate_protein2genome-gene-4.0-mRNA-1
110	maker	exon	782143	782242	.	+	.	ID=maker-110-exonerate_protein2genome-gene-4.0-mRNA-1:exon:133;Parent=maker-110-exonerate_protein2genome-gene-4.0-mRNA-1
110	maker	exon	782375	782536	.	+	.	ID=maker-110-exonerate_protein2genome-gene-4.0-mRNA-1:exon:134;Parent=maker-110-exonerate_protein2genome-gene-4.0-mRNA-1
110	maker	exon	785493	785585	.	+	.	ID=maker-110-exonerate_protein2genome-gene-4.0-mRNA-1:exon:135;Parent=maker-110-exonerate_protein2genome-gene-4.0-mRNA-1
110	maker	exon	813601	813674	.	+	.	ID=maker-110-exonerate_protein2genome-gene-4.0-mRNA-1:exon:136;Parent=maker-110-exonerate_protein2genome-gene-4.0-mRNA-1
110	maker	exon	817031	817383	.	+	.	ID=maker-110-exonerate_protein2genome-gene-4.0-mRNA-1:exon:137;Parent=maker-110-exonerate_protein2genome-gene-4.0-mRNA-1
110	maker	exon	817429	817465	.	+	.	ID=maker-110-exonerate_protein2genome-gene-4.0-mRNA-1:exon:138;Parent=maker-110-exonerate_protein2genome-gene-4.0-mRNA-1
110	maker	CDS	738397	738630	.	+	0	ID=maker-110-exonerate_protein2genome-gene-4.0-mRNA-1:cds;Parent=maker-110-exonerate_protein2genome-gene-4.0-mRNA-1
110	maker	CDS	750595	751209	.	+	0	ID=maker-110-exonerate_protein2genome-gene-4.0-mRNA-1:cds;Parent=maker-110-exonerate_protein2genome-gene-4.0-mRNA-1
110	maker	CDS	751327	751748	.	+	0	ID=maker-110-exonerate_protein2genome-gene-4.0-mRNA-1:cds;Parent=maker-110-exonerate_protein2genome-gene-4.0-mRNA-1
110	maker	CDS	753831	753992	.	+	1	ID=maker-110-exonerate_protein2genome-gene-4.0-mRNA-1:cds;Parent=maker-110-exonerate_protein2genome-gene-4.0-mRNA-1
110	maker	CDS	771617	771739	.	+	1	ID=maker-110-exonerate_protein2genome-gene-4.0-mRNA-1:cds;Parent=maker-110-exonerate_protein2genome-gene-4.0-mRNA-1
110	maker	CDS	772236	772402	.	+	1	ID=maker-110-exonerate_protein2genome-gene-4.0-mRNA-1:cds;Parent=maker-110-exonerate_protein2genome-gene-4.0-mRNA-1
110	maker	CDS	778535	778674	.	+	2	ID=maker-110-exonerate_protein2genome-gene-4.0-mRNA-1:cds;Parent=maker-110-exonerate_protein2genome-gene-4.0-mRNA-1
110	maker	CDS	779838	779963	.	+	0	ID=maker-110-exonerate_protein2genome-gene-4.0-mRNA-1:cds;Parent=maker-110-exonerate_protein2genome-gene-4.0-mRNA-1
110	maker	CDS	782143	782242	.	+	0	ID=maker-110-exonerate_protein2genome-gene-4.0-mRNA-1:cds;Parent=maker-110-exonerate_protein2genome-gene-4.0-mRNA-1
110	maker	CDS	782375	782536	.	+	2	ID=maker-110-exonerate_protein2genome-gene-4.0-mRNA-1:cds;Parent=maker-110-exonerate_protein2genome-gene-4.0-mRNA-1
110	maker	CDS	785493	785585	.	+	2	ID=maker-110-exonerate_protein2genome-gene-4.0-mRNA-1:cds;Parent=maker-110-exonerate_protein2genome-gene-4.0-mRNA-1
110	maker	CDS	813601	813674	.	+	2	ID=maker-110-exonerate_protein2genome-gene-4.0-mRNA-1:cds;Parent=maker-110-exonerate_protein2genome-gene-4.0-mRNA-1
110	maker	CDS	817031	817383	.	+	0	ID=maker-110-exonerate_protein2genome-gene-4.0-mRNA-1:cds;Parent=maker-110-exonerate_protein2genome-gene-4.0-mRNA-1
110	maker	CDS	817429	817465	.	+	1	ID=maker-110-exonerate_protein2genome-gene-4.0-mRNA-1:cds;Parent=maker-110-exonerate_protein2genome-gene-4.0-mRNA-1
110	maker	gene	833515	855245	.	-	.	ID=maker-110-exonerate_protein2genome-gene-4.15;Name=maker-110-exonerate_protein2genome-gene-4.15
110	maker	mRNA	833515	855245	1845	-	.	ID=maker-110-exonerate_protein2genome-gene-4.15-mRNA-1;Parent=maker-110-exonerate_protein2genome-gene-4.15;Name=maker-110-exonerate_protein2genome-gene-4.15-mRNA-1;_AED=0.33;_eAED=0.33;_QI=0|0|0|1|0|0|14|0|614
110	maker	exon	833515	833658	.	-	.	ID=maker-110-exonerate_protein2genome-gene-4.15-mRNA-1:exon:152;Parent=maker-110-exonerate_protein2genome-gene-4.15-mRNA-1
110	maker	exon	834891	835061	.	-	.	ID=maker-110-exonerate_protein2genome-gene-4.15-mRNA-1:exon:151;Parent=maker-110-exonerate_protein2genome-gene-4.15-mRNA-1
110	maker	exon	835560	835660	.	-	.	ID=maker-110-exonerate_protein2genome-gene-4.15-mRNA-1:exon:150;Parent=maker-110-exonerate_protein2genome-gene-4.15-mRNA-1
110	maker	exon	837334	837436	.	-	.	ID=maker-110-exonerate_protein2genome-gene-4.15-mRNA-1:exon:149;Parent=maker-110-exonerate_protein2genome-gene-4.15-mRNA-1
110	maker	exon	838121	838258	.	-	.	ID=maker-110-exonerate_protein2genome-gene-4.15-mRNA-1:exon:148;Parent=maker-110-exonerate_protein2genome-gene-4.15-mRNA-1
110	maker	exon	838753	838865	.	-	.	ID=maker-110-exonerate_protein2genome-gene-4.15-mRNA-1:exon:147;Parent=maker-110-exonerate_protein2genome-gene-4.15-mRNA-1
110	maker	exon	839268	839392	.	-	.	ID=maker-110-exonerate_protein2genome-gene-4.15-mRNA-1:exon:146;Parent=maker-110-exonerate_protein2genome-gene-4.15-mRNA-1
110	maker	exon	839735	839838	.	-	.	ID=maker-110-exonerate_protein2genome-gene-4.15-mRNA-1:exon:145;Parent=maker-110-exonerate_protein2genome-gene-4.15-mRNA-1
110	maker	exon	841629	841763	.	-	.	ID=maker-110-exonerate_protein2genome-gene-4.15-mRNA-1:exon:144;Parent=maker-110-exonerate_protein2genome-gene-4.15-mRNA-1
110	maker	exon	843303	843435	.	-	.	ID=maker-110-exonerate_protein2genome-gene-4.15-mRNA-1:exon:143;Parent=maker-110-exonerate_protein2genome-gene-4.15-mRNA-1
110	maker	exon	844288	844375	.	-	.	ID=maker-110-exonerate_protein2genome-gene-4.15-mRNA-1:exon:142;Parent=maker-110-exonerate_protein2genome-gene-4.15-mRNA-1
110	maker	exon	844679	844819	.	-	.	ID=maker-110-exonerate_protein2genome-gene-4.15-mRNA-1:exon:141;Parent=maker-110-exonerate_protein2genome-gene-4.15-mRNA-1
110	maker	exon	848054	848188	.	-	.	ID=maker-110-exonerate_protein2genome-gene-4.15-mRNA-1:exon:140;Parent=maker-110-exonerate_protein2genome-gene-4.15-mRNA-1
110	maker	exon	855032	855245	.	-	.	ID=maker-110-exonerate_protein2genome-gene-4.15-mRNA-1:exon:139;Parent=maker-110-exonerate_protein2genome-gene-4.15-mRNA-1
110	maker	CDS	855032	855245	.	-	0	ID=maker-110-exonerate_protein2genome-gene-4.15-mRNA-1:cds;Parent=maker-110-exonerate_protein2genome-gene-4.15-mRNA-1
110	maker	CDS	848054	848188	.	-	2	ID=maker-110-exonerate_protein2genome-gene-4.15-mRNA-1:cds;Parent=maker-110-exonerate_protein2genome-gene-4.15-mRNA-1
110	maker	CDS	844679	844819	.	-	2	ID=maker-110-exonerate_protein2genome-gene-4.15-mRNA-1:cds;Parent=maker-110-exonerate_protein2genome-gene-4.15-mRNA-1
110	maker	CDS	844288	844375	.	-	2	ID=maker-110-exonerate_protein2genome-gene-4.15-mRNA-1:cds;Parent=maker-110-exonerate_protein2genome-gene-4.15-mRNA-1
110	maker	CDS	843303	843435	.	-	1	ID=maker-110-exonerate_protein2genome-gene-4.15-mRNA-1:cds;Parent=maker-110-exonerate_protein2genome-gene-4.15-mRNA-1
110	maker	CDS	841629	841763	.	-	0	ID=maker-110-exonerate_protein2genome-gene-4.15-mRNA-1:cds;Parent=maker-110-exonerate_protein2genome-gene-4.15-mRNA-1
110	maker	CDS	839735	839838	.	-	0	ID=maker-110-exonerate_protein2genome-gene-4.15-mRNA-1:cds;Parent=maker-110-exonerate_protein2genome-gene-4.15-mRNA-1
110	maker	CDS	839268	839392	.	-	1	ID=maker-110-exonerate_protein2genome-gene-4.15-mRNA-1:cds;Parent=maker-110-exonerate_protein2genome-gene-4.15-mRNA-1
110	maker	CDS	838753	838865	.	-	2	ID=maker-110-exonerate_protein2genome-gene-4.15-mRNA-1:cds;Parent=maker-110-exonerate_protein2genome-gene-4.15-mRNA-1
110	maker	CDS	838121	838258	.	-	0	ID=maker-110-exonerate_protein2genome-gene-4.15-mRNA-1:cds;Parent=maker-110-exonerate_protein2genome-gene-4.15-mRNA-1
110	maker	CDS	837334	837436	.	-	0	ID=maker-110-exonerate_protein2genome-gene-4.15-mRNA-1:cds;Parent=maker-110-exonerate_protein2genome-gene-4.15-mRNA-1
110	maker	CDS	835560	835660	.	-	2	ID=maker-110-exonerate_protein2genome-gene-4.15-mRNA-1:cds;Parent=maker-110-exonerate_protein2genome-gene-4.15-mRNA-1
110	maker	CDS	834891	835061	.	-	0	ID=maker-110-exonerate_protein2genome-gene-4.15-mRNA-1:cds;Parent=maker-110-exonerate_protein2genome-gene-4.15-mRNA-1
110	maker	CDS	833515	833658	.	-	0	ID=maker-110-exonerate_protein2genome-gene-4.15-mRNA-1:cds;Parent=maker-110-exonerate_protein2genome-gene-4.15-mRNA-1
110	maker	gene	865103	930131	.	-	.	ID=maker-110-exonerate_protein2genome-gene-4.14;Name=maker-110-exonerate_protein2genome-gene-4.14
110	maker	mRNA	865103	930131	1803	-	.	ID=maker-110-exonerate_protein2genome-gene-4.14-mRNA-1;Parent=maker-110-exonerate_protein2genome-gene-4.14;Name=maker-110-exonerate_protein2genome-gene-4.14-mRNA-1;_AED=0.34;_eAED=0.34;_QI=0|0|0|1|0|0|14|0|600
110	maker	exon	865103	865225	.	-	.	ID=maker-110-exonerate_protein2genome-gene-4.14-mRNA-1:exon:166;Parent=maker-110-exonerate_protein2genome-gene-4.14-mRNA-1
110	maker	exon	865538	865708	.	-	.	ID=maker-110-exonerate_protein2genome-gene-4.14-mRNA-1:exon:165;Parent=maker-110-exonerate_protein2genome-gene-4.14-mRNA-1
110	maker	exon	866590	866690	.	-	.	ID=maker-110-exonerate_protein2genome-gene-4.14-mRNA-1:exon:164;Parent=maker-110-exonerate_protein2genome-gene-4.14-mRNA-1
110	maker	exon	867117	867219	.	-	.	ID=maker-110-exonerate_protein2genome-gene-4.14-mRNA-1:exon:163;Parent=maker-110-exonerate_protein2genome-gene-4.14-mRNA-1
110	maker	exon	868228	868365	.	-	.	ID=maker-110-exonerate_protein2genome-gene-4.14-mRNA-1:exon:162;Parent=maker-110-exonerate_protein2genome-gene-4.14-mRNA-1
110	maker	exon	868674	868786	.	-	.	ID=maker-110-exonerate_protein2genome-gene-4.14-mRNA-1:exon:161;Parent=maker-110-exonerate_protein2genome-gene-4.14-mRNA-1
110	maker	exon	870607	870731	.	-	.	ID=maker-110-exonerate_protein2genome-gene-4.14-mRNA-1:exon:160;Parent=maker-110-exonerate_protein2genome-gene-4.14-mRNA-1
110	maker	exon	871595	871698	.	-	.	ID=maker-110-exonerate_protein2genome-gene-4.14-mRNA-1:exon:159;Parent=maker-110-exonerate_protein2genome-gene-4.14-mRNA-1
110	maker	exon	883694	883828	.	-	.	ID=maker-110-exonerate_protein2genome-gene-4.14-mRNA-1:exon:158;Parent=maker-110-exonerate_protein2genome-gene-4.14-mRNA-1
110	maker	exon	884065	884197	.	-	.	ID=maker-110-exonerate_protein2genome-gene-4.14-mRNA-1:exon:157;Parent=maker-110-exonerate_protein2genome-gene-4.14-mRNA-1
110	maker	exon	884889	884973	.	-	.	ID=maker-110-exonerate_protein2genome-gene-4.14-mRNA-1:exon:156;Parent=maker-110-exonerate_protein2genome-gene-4.14-mRNA-1
110	maker	exon	891355	891495	.	-	.	ID=maker-110-exonerate_protein2genome-gene-4.14-mRNA-1:exon:155;Parent=maker-110-exonerate_protein2genome-gene-4.14-mRNA-1
110	maker	exon	898325	898459	.	-	.	ID=maker-110-exonerate_protein2genome-gene-4.14-mRNA-1:exon:154;Parent=maker-110-exonerate_protein2genome-gene-4.14-mRNA-1
110	maker	exon	929936	930131	.	-	.	ID=maker-110-exonerate_protein2genome-gene-4.14-mRNA-1:exon:153;Parent=maker-110-exonerate_protein2genome-gene-4.14-mRNA-1
110	maker	CDS	929936	930131	.	-	0	ID=maker-110-exonerate_protein2genome-gene-4.14-mRNA-1:cds;Parent=maker-110-exonerate_protein2genome-gene-4.14-mRNA-1
110	maker	CDS	898325	898459	.	-	2	ID=maker-110-exonerate_protein2genome-gene-4.14-mRNA-1:cds;Parent=maker-110-exonerate_protein2genome-gene-4.14-mRNA-1
110	maker	CDS	891355	891495	.	-	2	ID=maker-110-exonerate_protein2genome-gene-4.14-mRNA-1:cds;Parent=maker-110-exonerate_protein2genome-gene-4.14-mRNA-1
110	maker	CDS	884889	884973	.	-	2	ID=maker-110-exonerate_protein2genome-gene-4.14-mRNA-1:cds;Parent=maker-110-exonerate_protein2genome-gene-4.14-mRNA-1
110	maker	CDS	884065	884197	.	-	1	ID=maker-110-exonerate_protein2genome-gene-4.14-mRNA-1:cds;Parent=maker-110-exonerate_protein2genome-gene-4.14-mRNA-1
110	maker	CDS	883694	883828	.	-	0	ID=maker-110-exonerate_protein2genome-gene-4.14-mRNA-1:cds;Parent=maker-110-exonerate_protein2genome-gene-4.14-mRNA-1
110	maker	CDS	871595	871698	.	-	0	ID=maker-110-exonerate_protein2genome-gene-4.14-mRNA-1:cds;Parent=maker-110-exonerate_protein2genome-gene-4.14-mRNA-1
110	maker	CDS	870607	870731	.	-	1	ID=maker-110-exonerate_protein2genome-gene-4.14-mRNA-1:cds;Parent=maker-110-exonerate_protein2genome-gene-4.14-mRNA-1
110	maker	CDS	868674	868786	.	-	2	ID=maker-110-exonerate_protein2genome-gene-4.14-mRNA-1:cds;Parent=maker-110-exonerate_protein2genome-gene-4.14-mRNA-1
110	maker	CDS	868228	868365	.	-	0	ID=maker-110-exonerate_protein2genome-gene-4.14-mRNA-1:cds;Parent=maker-110-exonerate_protein2genome-gene-4.14-mRNA-1
110	maker	CDS	867117	867219	.	-	0	ID=maker-110-exonerate_protein2genome-gene-4.14-mRNA-1:cds;Parent=maker-110-exonerate_protein2genome-gene-4.14-mRNA-1
110	maker	CDS	866590	866690	.	-	2	ID=maker-110-exonerate_protein2genome-gene-4.14-mRNA-1:cds;Parent=maker-110-exonerate_protein2genome-gene-4.14-mRNA-1
110	maker	CDS	865538	865708	.	-	0	ID=maker-110-exonerate_protein2genome-gene-4.14-mRNA-1:cds;Parent=maker-110-exonerate_protein2genome-gene-4.14-mRNA-1
110	maker	CDS	865103	865225	.	-	0	ID=maker-110-exonerate_protein2genome-gene-4.14-mRNA-1:cds;Parent=maker-110-exonerate_protein2genome-gene-4.14-mRNA-1
110	maker	gene	1002921	1120624	.	-	.	ID=maker-110-exonerate_protein2genome-gene-5.7;Name=maker-110-exonerate_protein2genome-gene-5.7
110	maker	mRNA	1002921	1120624	4824	-	.	ID=maker-110-exonerate_protein2genome-gene-5.7-mRNA-1;Parent=maker-110-exonerate_protein2genome-gene-5.7;Name=maker-110-exonerate_protein2genome-gene-5.7-mRNA-1;_AED=0.10;_eAED=0.10;_QI=0|0|0|1|0|0|26|0|1607
110	maker	exon	1002921	1003127	.	-	.	ID=maker-110-exonerate_protein2genome-gene-5.7-mRNA-1:exon:192;Parent=maker-110-exonerate_protein2genome-gene-5.7-mRNA-1
110	maker	exon	1010655	1011065	.	-	.	ID=maker-110-exonerate_protein2genome-gene-5.7-mRNA-1:exon:191;Parent=maker-110-exonerate_protein2genome-gene-5.7-mRNA-1
110	maker	exon	1017316	1017536	.	-	.	ID=maker-110-exonerate_protein2genome-gene-5.7-mRNA-1:exon:190;Parent=maker-110-exonerate_protein2genome-gene-5.7-mRNA-1
110	maker	exon	1019366	1019525	.	-	.	ID=maker-110-exonerate_protein2genome-gene-5.7-mRNA-1:exon:189;Parent=maker-110-exonerate_protein2genome-gene-5.7-mRNA-1
110	maker	exon	1027305	1027445	.	-	.	ID=maker-110-exonerate_protein2genome-gene-5.7-mRNA-1:exon:188;Parent=maker-110-exonerate_protein2genome-gene-5.7-mRNA-1
110	maker	exon	1027804	1028355	.	-	.	ID=maker-110-exonerate_protein2genome-gene-5.7-mRNA-1:exon:187;Parent=maker-110-exonerate_protein2genome-gene-5.7-mRNA-1
110	maker	exon	1031299	1031460	.	-	.	ID=maker-110-exonerate_protein2genome-gene-5.7-mRNA-1:exon:186;Parent=maker-110-exonerate_protein2genome-gene-5.7-mRNA-1
110	maker	exon	1036691	1036870	.	-	.	ID=maker-110-exonerate_protein2genome-gene-5.7-mRNA-1:exon:185;Parent=maker-110-exonerate_protein2genome-gene-5.7-mRNA-1
110	maker	exon	1041744	1041882	.	-	.	ID=maker-110-exonerate_protein2genome-gene-5.7-mRNA-1:exon:184;Parent=maker-110-exonerate_protein2genome-gene-5.7-mRNA-1
110	maker	exon	1046788	1047143	.	-	.	ID=maker-110-exonerate_protein2genome-gene-5.7-mRNA-1:exon:183;Parent=maker-110-exonerate_protein2genome-gene-5.7-mRNA-1
110	maker	exon	1050051	1050165	.	-	.	ID=maker-110-exonerate_protein2genome-gene-5.7-mRNA-1:exon:182;Parent=maker-110-exonerate_protein2genome-gene-5.7-mRNA-1
110	maker	exon	1052731	1052881	.	-	.	ID=maker-110-exonerate_protein2genome-gene-5.7-mRNA-1:exon:181;Parent=maker-110-exonerate_protein2genome-gene-5.7-mRNA-1
110	maker	exon	1053609	1053733	.	-	.	ID=maker-110-exonerate_protein2genome-gene-5.7-mRNA-1:exon:180;Parent=maker-110-exonerate_protein2genome-gene-5.7-mRNA-1
110	maker	exon	1054312	1054493	.	-	.	ID=maker-110-exonerate_protein2genome-gene-5.7-mRNA-1:exon:179;Parent=maker-110-exonerate_protein2genome-gene-5.7-mRNA-1
110	maker	exon	1066269	1066463	.	-	.	ID=maker-110-exonerate_protein2genome-gene-5.7-mRNA-1:exon:178;Parent=maker-110-exonerate_protein2genome-gene-5.7-mRNA-1
110	maker	exon	1067921	1068040	.	-	.	ID=maker-110-exonerate_protein2genome-gene-5.7-mRNA-1:exon:177;Parent=maker-110-exonerate_protein2genome-gene-5.7-mRNA-1
110	maker	exon	1069113	1069275	.	-	.	ID=maker-110-exonerate_protein2genome-gene-5.7-mRNA-1:exon:176;Parent=maker-110-exonerate_protein2genome-gene-5.7-mRNA-1
110	maker	exon	1071546	1071727	.	-	.	ID=maker-110-exonerate_protein2genome-gene-5.7-mRNA-1:exon:175;Parent=maker-110-exonerate_protein2genome-gene-5.7-mRNA-1
110	maker	exon	1078606	1078764	.	-	.	ID=maker-110-exonerate_protein2genome-gene-5.7-mRNA-1:exon:174;Parent=maker-110-exonerate_protein2genome-gene-5.7-mRNA-1
110	maker	exon	1079661	1079780	.	-	.	ID=maker-110-exonerate_protein2genome-gene-5.7-mRNA-1:exon:173;Parent=maker-110-exonerate_protein2genome-gene-5.7-mRNA-1
110	maker	exon	1094831	1094989	.	-	.	ID=maker-110-exonerate_protein2genome-gene-5.7-mRNA-1:exon:172;Parent=maker-110-exonerate_protein2genome-gene-5.7-mRNA-1
110	maker	exon	1095578	1095669	.	-	.	ID=maker-110-exonerate_protein2genome-gene-5.7-mRNA-1:exon:171;Parent=maker-110-exonerate_protein2genome-gene-5.7-mRNA-1
110	maker	exon	1096803	1096908	.	-	.	ID=maker-110-exonerate_protein2genome-gene-5.7-mRNA-1:exon:170;Parent=maker-110-exonerate_protein2genome-gene-5.7-mRNA-1
110	maker	exon	1106608	1106742	.	-	.	ID=maker-110-exonerate_protein2genome-gene-5.7-mRNA-1:exon:169;Parent=maker-110-exonerate_protein2genome-gene-5.7-mRNA-1
110	maker	exon	1108902	1109072	.	-	.	ID=maker-110-exonerate_protein2genome-gene-5.7-mRNA-1:exon:168;Parent=maker-110-exonerate_protein2genome-gene-5.7-mRNA-1
110	maker	exon	1120505	1120624	.	-	.	ID=maker-110-exonerate_protein2genome-gene-5.7-mRNA-1:exon:167;Parent=maker-110-exonerate_protein2genome-gene-5.7-mRNA-1
110	maker	CDS	1120505	1120624	.	-	0	ID=maker-110-exonerate_protein2genome-gene-5.7-mRNA-1:cds;Parent=maker-110-exonerate_protein2genome-gene-5.7-mRNA-1
110	maker	CDS	1108902	1109072	.	-	0	ID=maker-110-exonerate_protein2genome-gene-5.7-mRNA-1:cds;Parent=maker-110-exonerate_protein2genome-gene-5.7-mRNA-1
110	maker	CDS	1106608	1106742	.	-	0	ID=maker-110-exonerate_protein2genome-gene-5.7-mRNA-1:cds;Parent=maker-110-exonerate_protein2genome-gene-5.7-mRNA-1
110	maker	CDS	1096803	1096908	.	-	0	ID=maker-110-exonerate_protein2genome-gene-5.7-mRNA-1:cds;Parent=maker-110-exonerate_protein2genome-gene-5.7-mRNA-1
110	maker	CDS	1095578	1095669	.	-	2	ID=maker-110-exonerate_protein2genome-gene-5.7-mRNA-1:cds;Parent=maker-110-exonerate_protein2genome-gene-5.7-mRNA-1
110	maker	CDS	1094831	1094989	.	-	0	ID=maker-110-exonerate_protein2genome-gene-5.7-mRNA-1:cds;Parent=maker-110-exonerate_protein2genome-gene-5.7-mRNA-1
110	maker	CDS	1079661	1079780	.	-	0	ID=maker-110-exonerate_protein2genome-gene-5.7-mRNA-1:cds;Parent=maker-110-exonerate_protein2genome-gene-5.7-mRNA-1
110	maker	CDS	1078606	1078764	.	-	0	ID=maker-110-exonerate_protein2genome-gene-5.7-mRNA-1:cds;Parent=maker-110-exonerate_protein2genome-gene-5.7-mRNA-1
110	maker	CDS	1071546	1071727	.	-	0	ID=maker-110-exonerate_protein2genome-gene-5.7-mRNA-1:cds;Parent=maker-110-exonerate_protein2genome-gene-5.7-mRNA-1
110	maker	CDS	1069113	1069275	.	-	1	ID=maker-110-exonerate_protein2genome-gene-5.7-mRNA-1:cds;Parent=maker-110-exonerate_protein2genome-gene-5.7-mRNA-1
110	maker	CDS	1067921	1068040	.	-	0	ID=maker-110-exonerate_protein2genome-gene-5.7-mRNA-1:cds;Parent=maker-110-exonerate_protein2genome-gene-5.7-mRNA-1
110	maker	CDS	1066269	1066463	.	-	0	ID=maker-110-exonerate_protein2genome-gene-5.7-mRNA-1:cds;Parent=maker-110-exonerate_protein2genome-gene-5.7-mRNA-1
110	maker	CDS	1054312	1054493	.	-	0	ID=maker-110-exonerate_protein2genome-gene-5.7-mRNA-1:cds;Parent=maker-110-exonerate_protein2genome-gene-5.7-mRNA-1
110	maker	CDS	1053609	1053733	.	-	1	ID=maker-110-exonerate_protein2genome-gene-5.7-mRNA-1:cds;Parent=maker-110-exonerate_protein2genome-gene-5.7-mRNA-1
110	maker	CDS	1052731	1052881	.	-	2	ID=maker-110-exonerate_protein2genome-gene-5.7-mRNA-1:cds;Parent=maker-110-exonerate_protein2genome-gene-5.7-mRNA-1
110	maker	CDS	1050051	1050165	.	-	1	ID=maker-110-exonerate_protein2genome-gene-5.7-mRNA-1:cds;Parent=maker-110-exonerate_protein2genome-gene-5.7-mRNA-1
110	maker	CDS	1046788	1047143	.	-	0	ID=maker-110-exonerate_protein2genome-gene-5.7-mRNA-1:cds;Parent=maker-110-exonerate_protein2genome-gene-5.7-mRNA-1
110	maker	CDS	1041744	1041882	.	-	1	ID=maker-110-exonerate_protein2genome-gene-5.7-mRNA-1:cds;Parent=maker-110-exonerate_protein2genome-gene-5.7-mRNA-1
110	maker	CDS	1036691	1036870	.	-	0	ID=maker-110-exonerate_protein2genome-gene-5.7-mRNA-1:cds;Parent=maker-110-exonerate_protein2genome-gene-5.7-mRNA-1
110	maker	CDS	1031299	1031460	.	-	0	ID=maker-110-exonerate_protein2genome-gene-5.7-mRNA-1:cds;Parent=maker-110-exonerate_protein2genome-gene-5.7-mRNA-1
110	maker	CDS	1027804	1028355	.	-	0	ID=maker-110-exonerate_protein2genome-gene-5.7-mRNA-1:cds;Parent=maker-110-exonerate_protein2genome-gene-5.7-mRNA-1
110	maker	CDS	1027305	1027445	.	-	0	ID=maker-110-exonerate_protein2genome-gene-5.7-mRNA-1:cds;Parent=maker-110-exonerate_protein2genome-gene-5.7-mRNA-1
110	maker	CDS	1019366	1019525	.	-	0	ID=maker-110-exonerate_protein2genome-gene-5.7-mRNA-1:cds;Parent=maker-110-exonerate_protein2genome-gene-5.7-mRNA-1
110	maker	CDS	1017316	1017536	.	-	2	ID=maker-110-exonerate_protein2genome-gene-5.7-mRNA-1:cds;Parent=maker-110-exonerate_protein2genome-gene-5.7-mRNA-1
110	maker	CDS	1010655	1011065	.	-	0	ID=maker-110-exonerate_protein2genome-gene-5.7-mRNA-1:cds;Parent=maker-110-exonerate_protein2genome-gene-5.7-mRNA-1
110	maker	CDS	1002921	1003127	.	-	0	ID=maker-110-exonerate_protein2genome-gene-5.7-mRNA-1:cds;Parent=maker-110-exonerate_protein2genome-gene-5.7-mRNA-1
110	maker	gene	1142572	1143002	.	+	.	ID=maker-110-exonerate_protein2genome-gene-5.3;Name=maker-110-exonerate_protein2genome-gene-5.3
110	maker	mRNA	1142572	1143002	276	+	.	ID=maker-110-exonerate_protein2genome-gene-5.3-mRNA-1;Parent=maker-110-exonerate_protein2genome-gene-5.3;Name=maker-110-exonerate_protein2genome-gene-5.3-mRNA-1;_AED=0.38;_eAED=0.39;_QI=0|0|0|1|0|0|2|0|91
110	maker	exon	1142572	1142749	.	+	.	ID=maker-110-exonerate_protein2genome-gene-5.3-mRNA-1:exon:193;Parent=maker-110-exonerate_protein2genome-gene-5.3-mRNA-1
110	maker	exon	1142905	1143002	.	+	.	ID=maker-110-exonerate_protein2genome-gene-5.3-mRNA-1:exon:194;Parent=maker-110-exonerate_protein2genome-gene-5.3-mRNA-1
110	maker	CDS	1142572	1142749	.	+	0	ID=maker-110-exonerate_protein2genome-gene-5.3-mRNA-1:cds;Parent=maker-110-exonerate_protein2genome-gene-5.3-mRNA-1
110	maker	CDS	1142905	1143002	.	+	2	ID=maker-110-exonerate_protein2genome-gene-5.3-mRNA-1:cds;Parent=maker-110-exonerate_protein2genome-gene-5.3-mRNA-1
110	maker	gene	1299928	1325729	.	+	.	ID=maker-110-exonerate_protein2genome-gene-6.2;Name=maker-110-exonerate_protein2genome-gene-6.2
110	maker	mRNA	1299928	1325729	2853	+	.	ID=maker-110-exonerate_protein2genome-gene-6.2-mRNA-1;Parent=maker-110-exonerate_protein2genome-gene-6.2;Name=maker-110-exonerate_protein2genome-gene-6.2-mRNA-1;_AED=0.10;_eAED=0.10;_QI=0|0|0|1|0|0|19|0|950
110	maker	exon	1299928	1300068	.	+	.	ID=maker-110-exonerate_protein2genome-gene-6.2-mRNA-1:exon:195;Parent=maker-110-exonerate_protein2genome-gene-6.2-mRNA-1
110	maker	exon	1300902	1300979	.	+	.	ID=maker-110-exonerate_protein2genome-gene-6.2-mRNA-1:exon:196;Parent=maker-110-exonerate_protein2genome-gene-6.2-mRNA-1
110	maker	exon	1309237	1309332	.	+	.	ID=maker-110-exonerate_protein2genome-gene-6.2-mRNA-1:exon:197;Parent=maker-110-exonerate_protein2genome-gene-6.2-mRNA-1
110	maker	exon	1309818	1309908	.	+	.	ID=maker-110-exonerate_protein2genome-gene-6.2-mRNA-1:exon:198;Parent=maker-110-exonerate_protein2genome-gene-6.2-mRNA-1
110	maker	exon	1310299	1310399	.	+	.	ID=maker-110-exonerate_protein2genome-gene-6.2-mRNA-1:exon:199;Parent=maker-110-exonerate_protein2genome-gene-6.2-mRNA-1
110	maker	exon	1310999	1311066	.	+	.	ID=maker-110-exonerate_protein2genome-gene-6.2-mRNA-1:exon:200;Parent=maker-110-exonerate_protein2genome-gene-6.2-mRNA-1
110	maker	exon	1312130	1312208	.	+	.	ID=maker-110-exonerate_protein2genome-gene-6.2-mRNA-1:exon:201;Parent=maker-110-exonerate_protein2genome-gene-6.2-mRNA-1
110	maker	exon	1312328	1312394	.	+	.	ID=maker-110-exonerate_protein2genome-gene-6.2-mRNA-1:exon:202;Parent=maker-110-exonerate_protein2genome-gene-6.2-mRNA-1
110	maker	exon	1314172	1314315	.	+	.	ID=maker-110-exonerate_protein2genome-gene-6.2-mRNA-1:exon:203;Parent=maker-110-exonerate_protein2genome-gene-6.2-mRNA-1
110	maker	exon	1314741	1314850	.	+	.	ID=maker-110-exonerate_protein2genome-gene-6.2-mRNA-1:exon:204;Parent=maker-110-exonerate_protein2genome-gene-6.2-mRNA-1
110	maker	exon	1316113	1316213	.	+	.	ID=maker-110-exonerate_protein2genome-gene-6.2-mRNA-1:exon:205;Parent=maker-110-exonerate_protein2genome-gene-6.2-mRNA-1
110	maker	exon	1316490	1316551	.	+	.	ID=maker-110-exonerate_protein2genome-gene-6.2-mRNA-1:exon:206;Parent=maker-110-exonerate_protein2genome-gene-6.2-mRNA-1
110	maker	exon	1317434	1318211	.	+	.	ID=maker-110-exonerate_protein2genome-gene-6.2-mRNA-1:exon:207;Parent=maker-110-exonerate_protein2genome-gene-6.2-mRNA-1
110	maker	exon	1321055	1321374	.	+	.	ID=maker-110-exonerate_protein2genome-gene-6.2-mRNA-1:exon:208;Parent=maker-110-exonerate_protein2genome-gene-6.2-mRNA-1
110	maker	exon	1322062	1322215	.	+	.	ID=maker-110-exonerate_protein2genome-gene-6.2-mRNA-1:exon:209;Parent=maker-110-exonerate_protein2genome-gene-6.2-mRNA-1
110	maker	exon	1322443	1322515	.	+	.	ID=maker-110-exonerate_protein2genome-gene-6.2-mRNA-1:exon:210;Parent=maker-110-exonerate_protein2genome-gene-6.2-mRNA-1
110	maker	exon	1322893	1323046	.	+	.	ID=maker-110-exonerate_protein2genome-gene-6.2-mRNA-1:exon:211;Parent=maker-110-exonerate_protein2genome-gene-6.2-mRNA-1
110	maker	exon	1323669	1323795	.	+	.	ID=maker-110-exonerate_protein2genome-gene-6.2-mRNA-1:exon:212;Parent=maker-110-exonerate_protein2genome-gene-6.2-mRNA-1
110	maker	exon	1325621	1325729	.	+	.	ID=maker-110-exonerate_protein2genome-gene-6.2-mRNA-1:exon:213;Parent=maker-110-exonerate_protein2genome-gene-6.2-mRNA-1
110	maker	CDS	1299928	1300068	.	+	0	ID=maker-110-exonerate_protein2genome-gene-6.2-mRNA-1:cds;Parent=maker-110-exonerate_protein2genome-gene-6.2-mRNA-1
110	maker	CDS	1300902	1300979	.	+	0	ID=maker-110-exonerate_protein2genome-gene-6.2-mRNA-1:cds;Parent=maker-110-exonerate_protein2genome-gene-6.2-mRNA-1
110	maker	CDS	1309237	1309332	.	+	0	ID=maker-110-exonerate_protein2genome-gene-6.2-mRNA-1:cds;Parent=maker-110-exonerate_protein2genome-gene-6.2-mRNA-1
110	maker	CDS	1309818	1309908	.	+	0	ID=maker-110-exonerate_protein2genome-gene-6.2-mRNA-1:cds;Parent=maker-110-exonerate_protein2genome-gene-6.2-mRNA-1
110	maker	CDS	1310299	1310399	.	+	2	ID=maker-110-exonerate_protein2genome-gene-6.2-mRNA-1:cds;Parent=maker-110-exonerate_protein2genome-gene-6.2-mRNA-1
110	maker	CDS	1310999	1311066	.	+	0	ID=maker-110-exonerate_protein2genome-gene-6.2-mRNA-1:cds;Parent=maker-110-exonerate_protein2genome-gene-6.2-mRNA-1
110	maker	CDS	1312130	1312208	.	+	1	ID=maker-110-exonerate_protein2genome-gene-6.2-mRNA-1:cds;Parent=maker-110-exonerate_protein2genome-gene-6.2-mRNA-1
110	maker	CDS	1312328	1312394	.	+	0	ID=maker-110-exonerate_protein2genome-gene-6.2-mRNA-1:cds;Parent=maker-110-exonerate_protein2genome-gene-6.2-mRNA-1
110	maker	CDS	1314172	1314315	.	+	2	ID=maker-110-exonerate_protein2genome-gene-6.2-mRNA-1:cds;Parent=maker-110-exonerate_protein2genome-gene-6.2-mRNA-1
110	maker	CDS	1314741	1314850	.	+	2	ID=maker-110-exonerate_protein2genome-gene-6.2-mRNA-1:cds;Parent=maker-110-exonerate_protein2genome-gene-6.2-mRNA-1
110	maker	CDS	1316113	1316213	.	+	0	ID=maker-110-exonerate_protein2genome-gene-6.2-mRNA-1:cds;Parent=maker-110-exonerate_protein2genome-gene-6.2-mRNA-1
110	maker	CDS	1316490	1316551	.	+	1	ID=maker-110-exonerate_protein2genome-gene-6.2-mRNA-1:cds;Parent=maker-110-exonerate_protein2genome-gene-6.2-mRNA-1
110	maker	CDS	1317434	1318211	.	+	2	ID=maker-110-exonerate_protein2genome-gene-6.2-mRNA-1:cds;Parent=maker-110-exonerate_protein2genome-gene-6.2-mRNA-1
110	maker	CDS	1321055	1321374	.	+	1	ID=maker-110-exonerate_protein2genome-gene-6.2-mRNA-1:cds;Parent=maker-110-exonerate_protein2genome-gene-6.2-mRNA-1
110	maker	CDS	1322062	1322215	.	+	2	ID=maker-110-exonerate_protein2genome-gene-6.2-mRNA-1:cds;Parent=maker-110-exonerate_protein2genome-gene-6.2-mRNA-1
110	maker	CDS	1322443	1322515	.	+	1	ID=maker-110-exonerate_protein2genome-gene-6.2-mRNA-1:cds;Parent=maker-110-exonerate_protein2genome-gene-6.2-mRNA-1
110	maker	CDS	1322893	1323046	.	+	0	ID=maker-110-exonerate_protein2genome-gene-6.2-mRNA-1:cds;Parent=maker-110-exonerate_protein2genome-gene-6.2-mRNA-1
110	maker	CDS	1323669	1323795	.	+	2	ID=maker-110-exonerate_protein2genome-gene-6.2-mRNA-1:cds;Parent=maker-110-exonerate_protein2genome-gene-6.2-mRNA-1
110	maker	CDS	1325621	1325729	.	+	1	ID=maker-110-exonerate_protein2genome-gene-6.2-mRNA-1:cds;Parent=maker-110-exonerate_protein2genome-gene-6.2-mRNA-1
110	maker	gene	1165493	1186341	.	+	.	ID=maker-110-exonerate_protein2genome-gene-6.0;Name=maker-110-exonerate_protein2genome-gene-6.0
110	maker	mRNA	1165493	1186341	729	+	.	ID=maker-110-exonerate_protein2genome-gene-6.0-mRNA-1;Parent=maker-110-exonerate_protein2genome-gene-6.0;Name=maker-110-exonerate_protein2genome-gene-6.0-mRNA-1;_AED=0.08;_eAED=0.08;_QI=0|0|0|1|0|0|5|0|242
110	maker	exon	1165493	1165575	.	+	.	ID=maker-110-exonerate_protein2genome-gene-6.0-mRNA-1:exon:214;Parent=maker-110-exonerate_protein2genome-gene-6.0-mRNA-1
110	maker	exon	1175919	1176138	.	+	.	ID=maker-110-exonerate_protein2genome-gene-6.0-mRNA-1:exon:215;Parent=maker-110-exonerate_protein2genome-gene-6.0-mRNA-1
110	maker	exon	1182452	1182577	.	+	.	ID=maker-110-exonerate_protein2genome-gene-6.0-mRNA-1:exon:216;Parent=maker-110-exonerate_protein2genome-gene-6.0-mRNA-1
110	maker	exon	1182676	1182828	.	+	.	ID=maker-110-exonerate_protein2genome-gene-6.0-mRNA-1:exon:217;Parent=maker-110-exonerate_protein2genome-gene-6.0-mRNA-1
110	maker	exon	1186195	1186341	.	+	.	ID=maker-110-exonerate_protein2genome-gene-6.0-mRNA-1:exon:218;Parent=maker-110-exonerate_protein2genome-gene-6.0-mRNA-1
110	maker	CDS	1165493	1165575	.	+	0	ID=maker-110-exonerate_protein2genome-gene-6.0-mRNA-1:cds;Parent=maker-110-exonerate_protein2genome-gene-6.0-mRNA-1
110	maker	CDS	1175919	1176138	.	+	1	ID=maker-110-exonerate_protein2genome-gene-6.0-mRNA-1:cds;Parent=maker-110-exonerate_protein2genome-gene-6.0-mRNA-1
110	maker	CDS	1182452	1182577	.	+	0	ID=maker-110-exonerate_protein2genome-gene-6.0-mRNA-1:cds;Parent=maker-110-exonerate_protein2genome-gene-6.0-mRNA-1
110	maker	CDS	1182676	1182828	.	+	0	ID=maker-110-exonerate_protein2genome-gene-6.0-mRNA-1:cds;Parent=maker-110-exonerate_protein2genome-gene-6.0-mRNA-1
110	maker	CDS	1186195	1186341	.	+	0	ID=maker-110-exonerate_protein2genome-gene-6.0-mRNA-1:cds;Parent=maker-110-exonerate_protein2genome-gene-6.0-mRNA-1
110	maker	gene	1329509	1330440	.	-	.	ID=maker-110-exonerate_protein2genome-gene-6.11;Name=maker-110-exonerate_protein2genome-gene-6.11
110	maker	mRNA	1329509	1330440	420	-	.	ID=maker-110-exonerate_protein2genome-gene-6.11-mRNA-1;Parent=maker-110-exonerate_protein2genome-gene-6.11;Name=maker-110-exonerate_protein2genome-gene-6.11-mRNA-1;_AED=0.02;_eAED=0.02;_QI=0|0|0|1|0|0|2|0|139
110	maker	exon	1329509	1329675	.	-	.	ID=maker-110-exonerate_protein2genome-gene-6.11-mRNA-1:exon:220;Parent=maker-110-exonerate_protein2genome-gene-6.11-mRNA-1
110	maker	exon	1330188	1330440	.	-	.	ID=maker-110-exonerate_protein2genome-gene-6.11-mRNA-1:exon:219;Parent=maker-110-exonerate_protein2genome-gene-6.11-mRNA-1
110	maker	CDS	1330188	1330440	.	-	0	ID=maker-110-exonerate_protein2genome-gene-6.11-mRNA-1:cds;Parent=maker-110-exonerate_protein2genome-gene-6.11-mRNA-1
110	maker	CDS	1329509	1329675	.	-	2	ID=maker-110-exonerate_protein2genome-gene-6.11-mRNA-1:cds;Parent=maker-110-exonerate_protein2genome-gene-6.11-mRNA-1
110	maker	gene	1532658	1649776	.	+	.	ID=maker-110-exonerate_protein2genome-gene-8.0;Name=maker-110-exonerate_protein2genome-gene-8.0
110	maker	mRNA	1532658	1649776	8529	+	.	ID=maker-110-exonerate_protein2genome-gene-8.0-mRNA-1;Parent=maker-110-exonerate_protein2genome-gene-8.0;Name=maker-110-exonerate_protein2genome-gene-8.0-mRNA-1;_AED=0.07;_eAED=0.07;_QI=0|0|0|1|0|0|33|0|2842
110	maker	exon	1532658	1533419	.	+	.	ID=maker-110-exonerate_protein2genome-gene-8.0-mRNA-1:exon:221;Parent=maker-110-exonerate_protein2genome-gene-8.0-mRNA-1
110	maker	exon	1574254	1574426	.	+	.	ID=maker-110-exonerate_protein2genome-gene-8.0-mRNA-1:exon:222;Parent=maker-110-exonerate_protein2genome-gene-8.0-mRNA-1
110	maker	exon	1583257	1583477	.	+	.	ID=maker-110-exonerate_protein2genome-gene-8.0-mRNA-1:exon:223;Parent=maker-110-exonerate_protein2genome-gene-8.0-mRNA-1
110	maker	exon	1584628	1584785	.	+	.	ID=maker-110-exonerate_protein2genome-gene-8.0-mRNA-1:exon:224;Parent=maker-110-exonerate_protein2genome-gene-8.0-mRNA-1
110	maker	exon	1602021	1602109	.	+	.	ID=maker-110-exonerate_protein2genome-gene-8.0-mRNA-1:exon:225;Parent=maker-110-exonerate_protein2genome-gene-8.0-mRNA-1
110	maker	exon	1604029	1604248	.	+	.	ID=maker-110-exonerate_protein2genome-gene-8.0-mRNA-1:exon:226;Parent=maker-110-exonerate_protein2genome-gene-8.0-mRNA-1
110	maker	exon	1605274	1605607	.	+	.	ID=maker-110-exonerate_protein2genome-gene-8.0-mRNA-1:exon:227;Parent=maker-110-exonerate_protein2genome-gene-8.0-mRNA-1
110	maker	exon	1607229	1607416	.	+	.	ID=maker-110-exonerate_protein2genome-gene-8.0-mRNA-1:exon:228;Parent=maker-110-exonerate_protein2genome-gene-8.0-mRNA-1
110	maker	exon	1607833	1607865	.	+	.	ID=maker-110-exonerate_protein2genome-gene-8.0-mRNA-1:exon:229;Parent=maker-110-exonerate_protein2genome-gene-8.0-mRNA-1
110	maker	exon	1612036	1613271	.	+	.	ID=maker-110-exonerate_protein2genome-gene-8.0-mRNA-1:exon:230;Parent=maker-110-exonerate_protein2genome-gene-8.0-mRNA-1
110	maker	exon	1615234	1615317	.	+	.	ID=maker-110-exonerate_protein2genome-gene-8.0-mRNA-1:exon:231;Parent=maker-110-exonerate_protein2genome-gene-8.0-mRNA-1
110	maker	exon	1619984	1620133	.	+	.	ID=maker-110-exonerate_protein2genome-gene-8.0-mRNA-1:exon:232;Parent=maker-110-exonerate_protein2genome-gene-8.0-mRNA-1
110	maker	exon	1621295	1621753	.	+	.	ID=maker-110-exonerate_protein2genome-gene-8.0-mRNA-1:exon:233;Parent=maker-110-exonerate_protein2genome-gene-8.0-mRNA-1
110	maker	exon	1622481	1622759	.	+	.	ID=maker-110-exonerate_protein2genome-gene-8.0-mRNA-1:exon:234;Parent=maker-110-exonerate_protein2genome-gene-8.0-mRNA-1
110	maker	exon	1623454	1623551	.	+	.	ID=maker-110-exonerate_protein2genome-gene-8.0-mRNA-1:exon:235;Parent=maker-110-exonerate_protein2genome-gene-8.0-mRNA-1
110	maker	exon	1623655	1623817	.	+	.	ID=maker-110-exonerate_protein2genome-gene-8.0-mRNA-1:exon:236;Parent=maker-110-exonerate_protein2genome-gene-8.0-mRNA-1
110	maker	exon	1624205	1624321	.	+	.	ID=maker-110-exonerate_protein2genome-gene-8.0-mRNA-1:exon:237;Parent=maker-110-exonerate_protein2genome-gene-8.0-mRNA-1
110	maker	exon	1624618	1624791	.	+	.	ID=maker-110-exonerate_protein2genome-gene-8.0-mRNA-1:exon:238;Parent=maker-110-exonerate_protein2genome-gene-8.0-mRNA-1
110	maker	exon	1624967	1625024	.	+	.	ID=maker-110-exonerate_protein2genome-gene-8.0-mRNA-1:exon:239;Parent=maker-110-exonerate_protein2genome-gene-8.0-mRNA-1
110	maker	exon	1625163	1625285	.	+	.	ID=maker-110-exonerate_protein2genome-gene-8.0-mRNA-1:exon:240;Parent=maker-110-exonerate_protein2genome-gene-8.0-mRNA-1
110	maker	exon	1626003	1627402	.	+	.	ID=maker-110-exonerate_protein2genome-gene-8.0-mRNA-1:exon:241;Parent=maker-110-exonerate_protein2genome-gene-8.0-mRNA-1
110	maker	exon	1628851	1628934	.	+	.	ID=maker-110-exonerate_protein2genome-gene-8.0-mRNA-1:exon:242;Parent=maker-110-exonerate_protein2genome-gene-8.0-mRNA-1
110	maker	exon	1631259	1631336	.	+	.	ID=maker-110-exonerate_protein2genome-gene-8.0-mRNA-1:exon:243;Parent=maker-110-exonerate_protein2genome-gene-8.0-mRNA-1
110	maker	exon	1631918	1631978	.	+	.	ID=maker-110-exonerate_protein2genome-gene-8.0-mRNA-1:exon:244;Parent=maker-110-exonerate_protein2genome-gene-8.0-mRNA-1
110	maker	exon	1635459	1635517	.	+	.	ID=maker-110-exonerate_protein2genome-gene-8.0-mRNA-1:exon:245;Parent=maker-110-exonerate_protein2genome-gene-8.0-mRNA-1
110	maker	exon	1637301	1637962	.	+	.	ID=maker-110-exonerate_protein2genome-gene-8.0-mRNA-1:exon:246;Parent=maker-110-exonerate_protein2genome-gene-8.0-mRNA-1
110	maker	exon	1640604	1640806	.	+	.	ID=maker-110-exonerate_protein2genome-gene-8.0-mRNA-1:exon:247;Parent=maker-110-exonerate_protein2genome-gene-8.0-mRNA-1
110	maker	exon	1641823	1642017	.	+	.	ID=maker-110-exonerate_protein2genome-gene-8.0-mRNA-1:exon:248;Parent=maker-110-exonerate_protein2genome-gene-8.0-mRNA-1
110	maker	exon	1642904	1642996	.	+	.	ID=maker-110-exonerate_protein2genome-gene-8.0-mRNA-1:exon:249;Parent=maker-110-exonerate_protein2genome-gene-8.0-mRNA-1
110	maker	exon	1645678	1645719	.	+	.	ID=maker-110-exonerate_protein2genome-gene-8.0-mRNA-1:exon:250;Parent=maker-110-exonerate_protein2genome-gene-8.0-mRNA-1
110	maker	exon	1647478	1647504	.	+	.	ID=maker-110-exonerate_protein2genome-gene-8.0-mRNA-1:exon:251;Parent=maker-110-exonerate_protein2genome-gene-8.0-mRNA-1
110	maker	exon	1648637	1648824	.	+	.	ID=maker-110-exonerate_protein2genome-gene-8.0-mRNA-1:exon:252;Parent=maker-110-exonerate_protein2genome-gene-8.0-mRNA-1
110	maker	exon	1649459	1649776	.	+	.	ID=maker-110-exonerate_protein2genome-gene-8.0-mRNA-1:exon:253;Parent=maker-110-exonerate_protein2genome-gene-8.0-mRNA-1
110	maker	CDS	1532658	1533419	.	+	0	ID=maker-110-exonerate_protein2genome-gene-8.0-mRNA-1:cds;Parent=maker-110-exonerate_protein2genome-gene-8.0-mRNA-1
110	maker	CDS	1574254	1574426	.	+	0	ID=maker-110-exonerate_protein2genome-gene-8.0-mRNA-1:cds;Parent=maker-110-exonerate_protein2genome-gene-8.0-mRNA-1
110	maker	CDS	1583257	1583477	.	+	1	ID=maker-110-exonerate_protein2genome-gene-8.0-mRNA-1:cds;Parent=maker-110-exonerate_protein2genome-gene-8.0-mRNA-1
110	maker	CDS	1584628	1584785	.	+	2	ID=maker-110-exonerate_protein2genome-gene-8.0-mRNA-1:cds;Parent=maker-110-exonerate_protein2genome-gene-8.0-mRNA-1
110	maker	CDS	1602021	1602109	.	+	0	ID=maker-110-exonerate_protein2genome-gene-8.0-mRNA-1:cds;Parent=maker-110-exonerate_protein2genome-gene-8.0-mRNA-1
110	maker	CDS	1604029	1604248	.	+	1	ID=maker-110-exonerate_protein2genome-gene-8.0-mRNA-1:cds;Parent=maker-110-exonerate_protein2genome-gene-8.0-mRNA-1
110	maker	CDS	1605274	1605607	.	+	0	ID=maker-110-exonerate_protein2genome-gene-8.0-mRNA-1:cds;Parent=maker-110-exonerate_protein2genome-gene-8.0-mRNA-1
110	maker	CDS	1607229	1607416	.	+	2	ID=maker-110-exonerate_protein2genome-gene-8.0-mRNA-1:cds;Parent=maker-110-exonerate_protein2genome-gene-8.0-mRNA-1
110	maker	CDS	1607833	1607865	.	+	0	ID=maker-110-exonerate_protein2genome-gene-8.0-mRNA-1:cds;Parent=maker-110-exonerate_protein2genome-gene-8.0-mRNA-1
110	maker	CDS	1612036	1613271	.	+	0	ID=maker-110-exonerate_protein2genome-gene-8.0-mRNA-1:cds;Parent=maker-110-exonerate_protein2genome-gene-8.0-mRNA-1
110	maker	CDS	1615234	1615317	.	+	0	ID=maker-110-exonerate_protein2genome-gene-8.0-mRNA-1:cds;Parent=maker-110-exonerate_protein2genome-gene-8.0-mRNA-1
110	maker	CDS	1619984	1620133	.	+	0	ID=maker-110-exonerate_protein2genome-gene-8.0-mRNA-1:cds;Parent=maker-110-exonerate_protein2genome-gene-8.0-mRNA-1
110	maker	CDS	1621295	1621753	.	+	0	ID=maker-110-exonerate_protein2genome-gene-8.0-mRNA-1:cds;Parent=maker-110-exonerate_protein2genome-gene-8.0-mRNA-1
110	maker	CDS	1622481	1622759	.	+	0	ID=maker-110-exonerate_protein2genome-gene-8.0-mRNA-1:cds;Parent=maker-110-exonerate_protein2genome-gene-8.0-mRNA-1
110	maker	CDS	1623454	1623551	.	+	0	ID=maker-110-exonerate_protein2genome-gene-8.0-mRNA-1:cds;Parent=maker-110-exonerate_protein2genome-gene-8.0-mRNA-1
110	maker	CDS	1623655	1623817	.	+	1	ID=maker-110-exonerate_protein2genome-gene-8.0-mRNA-1:cds;Parent=maker-110-exonerate_protein2genome-gene-8.0-mRNA-1
110	maker	CDS	1624205	1624321	.	+	0	ID=maker-110-exonerate_protein2genome-gene-8.0-mRNA-1:cds;Parent=maker-110-exonerate_protein2genome-gene-8.0-mRNA-1
110	maker	CDS	1624618	1624791	.	+	0	ID=maker-110-exonerate_protein2genome-gene-8.0-mRNA-1:cds;Parent=maker-110-exonerate_protein2genome-gene-8.0-mRNA-1
110	maker	CDS	1624967	1625024	.	+	0	ID=maker-110-exonerate_protein2genome-gene-8.0-mRNA-1:cds;Parent=maker-110-exonerate_protein2genome-gene-8.0-mRNA-1
110	maker	CDS	1625163	1625285	.	+	2	ID=maker-110-exonerate_protein2genome-gene-8.0-mRNA-1:cds;Parent=maker-110-exonerate_protein2genome-gene-8.0-mRNA-1
110	maker	CDS	1626003	1627402	.	+	2	ID=maker-110-exonerate_protein2genome-gene-8.0-mRNA-1:cds;Parent=maker-110-exonerate_protein2genome-gene-8.0-mRNA-1
110	maker	CDS	1628851	1628934	.	+	0	ID=maker-110-exonerate_protein2genome-gene-8.0-mRNA-1:cds;Parent=maker-110-exonerate_protein2genome-gene-8.0-mRNA-1
110	maker	CDS	1631259	1631336	.	+	0	ID=maker-110-exonerate_protein2genome-gene-8.0-mRNA-1:cds;Parent=maker-110-exonerate_protein2genome-gene-8.0-mRNA-1
110	maker	CDS	1631918	1631978	.	+	0	ID=maker-110-exonerate_protein2genome-gene-8.0-mRNA-1:cds;Parent=maker-110-exonerate_protein2genome-gene-8.0-mRNA-1
110	maker	CDS	1635459	1635517	.	+	2	ID=maker-110-exonerate_protein2genome-gene-8.0-mRNA-1:cds;Parent=maker-110-exonerate_protein2genome-gene-8.0-mRNA-1
110	maker	CDS	1637301	1637962	.	+	0	ID=maker-110-exonerate_protein2genome-gene-8.0-mRNA-1:cds;Parent=maker-110-exonerate_protein2genome-gene-8.0-mRNA-1
110	maker	CDS	1640604	1640806	.	+	1	ID=maker-110-exonerate_protein2genome-gene-8.0-mRNA-1:cds;Parent=maker-110-exonerate_protein2genome-gene-8.0-mRNA-1
110	maker	CDS	1641823	1642017	.	+	2	ID=maker-110-exonerate_protein2genome-gene-8.0-mRNA-1:cds;Parent=maker-110-exonerate_protein2genome-gene-8.0-mRNA-1
110	maker	CDS	1642904	1642996	.	+	2	ID=maker-110-exonerate_protein2genome-gene-8.0-mRNA-1:cds;Parent=maker-110-exonerate_protein2genome-gene-8.0-mRNA-1
110	maker	CDS	1645678	1645719	.	+	2	ID=maker-110-exonerate_protein2genome-gene-8.0-mRNA-1:cds;Parent=maker-110-exonerate_protein2genome-gene-8.0-mRNA-1
110	maker	CDS	1647478	1647504	.	+	2	ID=maker-110-exonerate_protein2genome-gene-8.0-mRNA-1:cds;Parent=maker-110-exonerate_protein2genome-gene-8.0-mRNA-1
110	maker	CDS	1648637	1648824	.	+	2	ID=maker-110-exonerate_protein2genome-gene-8.0-mRNA-1:cds;Parent=maker-110-exonerate_protein2genome-gene-8.0-mRNA-1
110	maker	CDS	1649459	1649776	.	+	0	ID=maker-110-exonerate_protein2genome-gene-8.0-mRNA-1:cds;Parent=maker-110-exonerate_protein2genome-gene-8.0-mRNA-1
110	maker	gene	1654108	1679659	.	-	.	ID=maker-110-exonerate_protein2genome-gene-8.26;Name=maker-110-exonerate_protein2genome-gene-8.26
110	maker	mRNA	1654108	1679659	1197	-	.	ID=maker-110-exonerate_protein2genome-gene-8.26-mRNA-1;Parent=maker-110-exonerate_protein2genome-gene-8.26;Name=maker-110-exonerate_protein2genome-gene-8.26-mRNA-1;_AED=0.13;_eAED=0.13;_QI=0|0|0|1|0|0|10|0|398
110	maker	exon	1654108	1654331	.	-	.	ID=maker-110-exonerate_protein2genome-gene-8.26-mRNA-1:exon:263;Parent=maker-110-exonerate_protein2genome-gene-8.26-mRNA-1
110	maker	exon	1654963	1655046	.	-	.	ID=maker-110-exonerate_protein2genome-gene-8.26-mRNA-1:exon:262;Parent=maker-110-exonerate_protein2genome-gene-8.26-mRNA-1
110	maker	exon	1656106	1656251	.	-	.	ID=maker-110-exonerate_protein2genome-gene-8.26-mRNA-1:exon:261;Parent=maker-110-exonerate_protein2genome-gene-8.26-mRNA-1
110	maker	exon	1656418	1656614	.	-	.	ID=maker-110-exonerate_protein2genome-gene-8.26-mRNA-1:exon:260;Parent=maker-110-exonerate_protein2genome-gene-8.26-mRNA-1
110	maker	exon	1673929	1674004	.	-	.	ID=maker-110-exonerate_protein2genome-gene-8.26-mRNA-1:exon:259;Parent=maker-110-exonerate_protein2genome-gene-8.26-mRNA-1
110	maker	exon	1675773	1675891	.	-	.	ID=maker-110-exonerate_protein2genome-gene-8.26-mRNA-1:exon:258;Parent=maker-110-exonerate_protein2genome-gene-8.26-mRNA-1
110	maker	exon	1677539	1677606	.	-	.	ID=maker-110-exonerate_protein2genome-gene-8.26-mRNA-1:exon:257;Parent=maker-110-exonerate_protein2genome-gene-8.26-mRNA-1
110	maker	exon	1677776	1677869	.	-	.	ID=maker-110-exonerate_protein2genome-gene-8.26-mRNA-1:exon:256;Parent=maker-110-exonerate_protein2genome-gene-8.26-mRNA-1
110	maker	exon	1678459	1678560	.	-	.	ID=maker-110-exonerate_protein2genome-gene-8.26-mRNA-1:exon:255;Parent=maker-110-exonerate_protein2genome-gene-8.26-mRNA-1
110	maker	exon	1679573	1679659	.	-	.	ID=maker-110-exonerate_protein2genome-gene-8.26-mRNA-1:exon:254;Parent=maker-110-exonerate_protein2genome-gene-8.26-mRNA-1
110	maker	CDS	1679573	1679659	.	-	0	ID=maker-110-exonerate_protein2genome-gene-8.26-mRNA-1:cds;Parent=maker-110-exonerate_protein2genome-gene-8.26-mRNA-1
110	maker	CDS	1678459	1678560	.	-	0	ID=maker-110-exonerate_protein2genome-gene-8.26-mRNA-1:cds;Parent=maker-110-exonerate_protein2genome-gene-8.26-mRNA-1
110	maker	CDS	1677776	1677869	.	-	0	ID=maker-110-exonerate_protein2genome-gene-8.26-mRNA-1:cds;Parent=maker-110-exonerate_protein2genome-gene-8.26-mRNA-1
110	maker	CDS	1677539	1677606	.	-	2	ID=maker-110-exonerate_protein2genome-gene-8.26-mRNA-1:cds;Parent=maker-110-exonerate_protein2genome-gene-8.26-mRNA-1
110	maker	CDS	1675773	1675891	.	-	0	ID=maker-110-exonerate_protein2genome-gene-8.26-mRNA-1:cds;Parent=maker-110-exonerate_protein2genome-gene-8.26-mRNA-1
110	maker	CDS	1673929	1674004	.	-	1	ID=maker-110-exonerate_protein2genome-gene-8.26-mRNA-1:cds;Parent=maker-110-exonerate_protein2genome-gene-8.26-mRNA-1
110	maker	CDS	1656418	1656614	.	-	0	ID=maker-110-exonerate_protein2genome-gene-8.26-mRNA-1:cds;Parent=maker-110-exonerate_protein2genome-gene-8.26-mRNA-1
110	maker	CDS	1656106	1656251	.	-	1	ID=maker-110-exonerate_protein2genome-gene-8.26-mRNA-1:cds;Parent=maker-110-exonerate_protein2genome-gene-8.26-mRNA-1
110	maker	CDS	1654963	1655046	.	-	2	ID=maker-110-exonerate_protein2genome-gene-8.26-mRNA-1:cds;Parent=maker-110-exonerate_protein2genome-gene-8.26-mRNA-1
110	maker	CDS	1654108	1654331	.	-	2	ID=maker-110-exonerate_protein2genome-gene-8.26-mRNA-1:cds;Parent=maker-110-exonerate_protein2genome-gene-8.26-mRNA-1
110	maker	gene	1681995	1682757	.	+	.	ID=maker-110-exonerate_protein2genome-gene-8.21;Name=maker-110-exonerate_protein2genome-gene-8.21
110	maker	mRNA	1681995	1682757	570	+	.	ID=maker-110-exonerate_protein2genome-gene-8.21-mRNA-1;Parent=maker-110-exonerate_protein2genome-gene-8.21;Name=maker-110-exonerate_protein2genome-gene-8.21-mRNA-1;_AED=0.13;_eAED=0.14;_QI=0|0|0|1|0|0|2|0|189
110	maker	exon	1681995	1682515	.	+	.	ID=maker-110-exonerate_protein2genome-gene-8.21-mRNA-1:exon:264;Parent=maker-110-exonerate_protein2genome-gene-8.21-mRNA-1
110	maker	exon	1682709	1682757	.	+	.	ID=maker-110-exonerate_protein2genome-gene-8.21-mRNA-1:exon:265;Parent=maker-110-exonerate_protein2genome-gene-8.21-mRNA-1
110	maker	CDS	1681995	1682515	.	+	0	ID=maker-110-exonerate_protein2genome-gene-8.21-mRNA-1:cds;Parent=maker-110-exonerate_protein2genome-gene-8.21-mRNA-1
110	maker	CDS	1682709	1682757	.	+	1	ID=maker-110-exonerate_protein2genome-gene-8.21-mRNA-1:cds;Parent=maker-110-exonerate_protein2genome-gene-8.21-mRNA-1
110	maker	gene	1871784	1871972	.	-	.	ID=maker-110-exonerate_protein2genome-gene-9.0;Name=maker-110-exonerate_protein2genome-gene-9.0
110	maker	mRNA	1871784	1871972	189	-	.	ID=maker-110-exonerate_protein2genome-gene-9.0-mRNA-1;Parent=maker-110-exonerate_protein2genome-gene-9.0;Name=maker-110-exonerate_protein2genome-gene-9.0-mRNA-1;_AED=0.05;_eAED=0.05;_QI=0|-1|0|1|-1|0|1|0|62
110	maker	exon	1871784	1871972	.	-	.	ID=maker-110-exonerate_protein2genome-gene-9.0-mRNA-1:exon:266;Parent=maker-110-exonerate_protein2genome-gene-9.0-mRNA-1
110	maker	CDS	1871784	1871972	.	-	0	ID=maker-110-exonerate_protein2genome-gene-9.0-mRNA-1:cds;Parent=maker-110-exonerate_protein2genome-gene-9.0-mRNA-1
110	maker	gene	1948901	1949068	.	-	.	ID=maker-110-exonerate_protein2genome-gene-9.1;Name=maker-110-exonerate_protein2genome-gene-9.1
110	maker	mRNA	1948901	1949068	168	-	.	ID=maker-110-exonerate_protein2genome-gene-9.1-mRNA-1;Parent=maker-110-exonerate_protein2genome-gene-9.1;Name=maker-110-exonerate_protein2genome-gene-9.1-mRNA-1;_AED=0.05;_eAED=0.05;_QI=0|-1|0|1|-1|0|1|0|55
110	maker	exon	1948901	1949068	.	-	.	ID=maker-110-exonerate_protein2genome-gene-9.1-mRNA-1:exon:267;Parent=maker-110-exonerate_protein2genome-gene-9.1-mRNA-1
110	maker	CDS	1948901	1949068	.	-	0	ID=maker-110-exonerate_protein2genome-gene-9.1-mRNA-1:cds;Parent=maker-110-exonerate_protein2genome-gene-9.1-mRNA-1
110	maker	gene	1857626	1952935	.	+	.	ID=maker-110-exonerate_protein2genome-gene-10.0;Name=maker-110-exonerate_protein2genome-gene-10.0
110	maker	mRNA	1857626	1952935	1692	+	.	ID=maker-110-exonerate_protein2genome-gene-10.0-mRNA-1;Parent=maker-110-exonerate_protein2genome-gene-10.0;Name=maker-110-exonerate_protein2genome-gene-10.0-mRNA-1;_AED=0.17;_eAED=0.17;_QI=0|0|0|1|0|0|10|0|563
110	maker	exon	1857626	1858039	.	+	.	ID=maker-110-exonerate_protein2genome-gene-10.0-mRNA-1:exon:268;Parent=maker-110-exonerate_protein2genome-gene-10.0-mRNA-1
110	maker	exon	1868558	1868632	.	+	.	ID=maker-110-exonerate_protein2genome-gene-10.0-mRNA-1:exon:269;Parent=maker-110-exonerate_protein2genome-gene-10.0-mRNA-1
110	maker	exon	1884380	1884535	.	+	.	ID=maker-110-exonerate_protein2genome-gene-10.0-mRNA-1:exon:270;Parent=maker-110-exonerate_protein2genome-gene-10.0-mRNA-1
110	maker	exon	1886253	1886345	.	+	.	ID=maker-110-exonerate_protein2genome-gene-10.0-mRNA-1:exon:271;Parent=maker-110-exonerate_protein2genome-gene-10.0-mRNA-1
110	maker	exon	1889480	1889647	.	+	.	ID=maker-110-exonerate_protein2genome-gene-10.0-mRNA-1:exon:272;Parent=maker-110-exonerate_protein2genome-gene-10.0-mRNA-1
110	maker	exon	1914233	1914400	.	+	.	ID=maker-110-exonerate_protein2genome-gene-10.0-mRNA-1:exon:273;Parent=maker-110-exonerate_protein2genome-gene-10.0-mRNA-1
110	maker	exon	1943747	1943884	.	+	.	ID=maker-110-exonerate_protein2genome-gene-10.0-mRNA-1:exon:274;Parent=maker-110-exonerate_protein2genome-gene-10.0-mRNA-1
110	maker	exon	1945823	1945963	.	+	.	ID=maker-110-exonerate_protein2genome-gene-10.0-mRNA-1:exon:275;Parent=maker-110-exonerate_protein2genome-gene-10.0-mRNA-1
110	maker	exon	1947146	1947286	.	+	.	ID=maker-110-exonerate_protein2genome-gene-10.0-mRNA-1:exon:276;Parent=maker-110-exonerate_protein2genome-gene-10.0-mRNA-1
110	maker	exon	1952738	1952935	.	+	.	ID=maker-110-exonerate_protein2genome-gene-10.0-mRNA-1:exon:277;Parent=maker-110-exonerate_protein2genome-gene-10.0-mRNA-1
110	maker	CDS	1857626	1858039	.	+	0	ID=maker-110-exonerate_protein2genome-gene-10.0-mRNA-1:cds;Parent=maker-110-exonerate_protein2genome-gene-10.0-mRNA-1
110	maker	CDS	1868558	1868632	.	+	0	ID=maker-110-exonerate_protein2genome-gene-10.0-mRNA-1:cds;Parent=maker-110-exonerate_protein2genome-gene-10.0-mRNA-1
110	maker	CDS	1884380	1884535	.	+	0	ID=maker-110-exonerate_protein2genome-gene-10.0-mRNA-1:cds;Parent=maker-110-exonerate_protein2genome-gene-10.0-mRNA-1
110	maker	CDS	1886253	1886345	.	+	0	ID=maker-110-exonerate_protein2genome-gene-10.0-mRNA-1:cds;Parent=maker-110-exonerate_protein2genome-gene-10.0-mRNA-1
110	maker	CDS	1889480	1889647	.	+	0	ID=maker-110-exonerate_protein2genome-gene-10.0-mRNA-1:cds;Parent=maker-110-exonerate_protein2genome-gene-10.0-mRNA-1
110	maker	CDS	1914233	1914400	.	+	0	ID=maker-110-exonerate_protein2genome-gene-10.0-mRNA-1:cds;Parent=maker-110-exonerate_protein2genome-gene-10.0-mRNA-1
110	maker	CDS	1943747	1943884	.	+	0	ID=maker-110-exonerate_protein2genome-gene-10.0-mRNA-1:cds;Parent=maker-110-exonerate_protein2genome-gene-10.0-mRNA-1
110	maker	CDS	1945823	1945963	.	+	0	ID=maker-110-exonerate_protein2genome-gene-10.0-mRNA-1:cds;Parent=maker-110-exonerate_protein2genome-gene-10.0-mRNA-1
110	maker	CDS	1947146	1947286	.	+	0	ID=maker-110-exonerate_protein2genome-gene-10.0-mRNA-1:cds;Parent=maker-110-exonerate_protein2genome-gene-10.0-mRNA-1
110	maker	CDS	1952738	1952935	.	+	0	ID=maker-110-exonerate_protein2genome-gene-10.0-mRNA-1:cds;Parent=maker-110-exonerate_protein2genome-gene-10.0-mRNA-1
110	maker	gene	1807808	1808524	.	+	.	ID=maker-110-exonerate_protein2genome-gene-10.5;Name=maker-110-exonerate_protein2genome-gene-10.5
110	maker	mRNA	1807808	1808524	717	+	.	ID=maker-110-exonerate_protein2genome-gene-10.5-mRNA-1;Parent=maker-110-exonerate_protein2genome-gene-10.5;Name=maker-110-exonerate_protein2genome-gene-10.5-mRNA-1;_AED=0.39;_eAED=0.39;_QI=0|-1|0|1|-1|0|1|0|238
110	maker	exon	1807808	1808524	.	+	.	ID=maker-110-exonerate_protein2genome-gene-10.5-mRNA-1:exon:278;Parent=maker-110-exonerate_protein2genome-gene-10.5-mRNA-1
110	maker	CDS	1807808	1808524	.	+	0	ID=maker-110-exonerate_protein2genome-gene-10.5-mRNA-1:cds;Parent=maker-110-exonerate_protein2genome-gene-10.5-mRNA-1
110	maker	gene	2301093	2301449	.	+	.	ID=maker-110-exonerate_protein2genome-gene-11.1;Name=maker-110-exonerate_protein2genome-gene-11.1
110	maker	mRNA	2301093	2301449	357	+	.	ID=maker-110-exonerate_protein2genome-gene-11.1-mRNA-1;Parent=maker-110-exonerate_protein2genome-gene-11.1;Name=maker-110-exonerate_protein2genome-gene-11.1-mRNA-1;_AED=0.18;_eAED=0.18;_QI=0|-1|0|1|-1|0|1|0|119
110	maker	exon	2301093	2301449	.	+	.	ID=maker-110-exonerate_protein2genome-gene-11.1-mRNA-1:exon:279;Parent=maker-110-exonerate_protein2genome-gene-11.1-mRNA-1
110	maker	CDS	2301093	2301449	.	+	0	ID=maker-110-exonerate_protein2genome-gene-11.1-mRNA-1:cds;Parent=maker-110-exonerate_protein2genome-gene-11.1-mRNA-1
110	maker	gene	2302442	2343302	.	+	.	ID=maker-110-exonerate_protein2genome-gene-11.2;Name=maker-110-exonerate_protein2genome-gene-11.2
110	maker	mRNA	2302442	2343302	327	+	.	ID=maker-110-exonerate_protein2genome-gene-11.2-mRNA-1;Parent=maker-110-exonerate_protein2genome-gene-11.2;Name=maker-110-exonerate_protein2genome-gene-11.2-mRNA-1;_AED=0.01;_eAED=0.01;_QI=0|0|0|1|0|0|2|0|108
110	maker	exon	2302442	2302630	.	+	.	ID=maker-110-exonerate_protein2genome-gene-11.2-mRNA-1:exon:280;Parent=maker-110-exonerate_protein2genome-gene-11.2-mRNA-1
110	maker	exon	2343165	2343302	.	+	.	ID=maker-110-exonerate_protein2genome-gene-11.2-mRNA-1:exon:281;Parent=maker-110-exonerate_protein2genome-gene-11.2-mRNA-1
110	maker	CDS	2302442	2302630	.	+	0	ID=maker-110-exonerate_protein2genome-gene-11.2-mRNA-1:cds;Parent=maker-110-exonerate_protein2genome-gene-11.2-mRNA-1
110	maker	CDS	2343165	2343302	.	+	0	ID=maker-110-exonerate_protein2genome-gene-11.2-mRNA-1:cds;Parent=maker-110-exonerate_protein2genome-gene-11.2-mRNA-1
110	maker	gene	2208529	2239064	.	+	.	ID=maker-110-exonerate_protein2genome-gene-11.0;Name=maker-110-exonerate_protein2genome-gene-11.0
110	maker	mRNA	2208529	2239064	300	+	.	ID=maker-110-exonerate_protein2genome-gene-11.0-mRNA-1;Parent=maker-110-exonerate_protein2genome-gene-11.0;Name=maker-110-exonerate_protein2genome-gene-11.0-mRNA-1;_AED=0.09;_eAED=0.09;_QI=0|0|0|1|0|0|2|0|99
110	maker	exon	2208529	2208702	.	+	.	ID=maker-110-exonerate_protein2genome-gene-11.0-mRNA-1:exon:282;Parent=maker-110-exonerate_protein2genome-gene-11.0-mRNA-1
110	maker	exon	2238939	2239064	.	+	.	ID=maker-110-exonerate_protein2genome-gene-11.0-mRNA-1:exon:283;Parent=maker-110-exonerate_protein2genome-gene-11.0-mRNA-1
110	maker	CDS	2208529	2208702	.	+	0	ID=maker-110-exonerate_protein2genome-gene-11.0-mRNA-1:cds;Parent=maker-110-exonerate_protein2genome-gene-11.0-mRNA-1
110	maker	CDS	2238939	2239064	.	+	0	ID=maker-110-exonerate_protein2genome-gene-11.0-mRNA-1:cds;Parent=maker-110-exonerate_protein2genome-gene-11.0-mRNA-1
110	maker	gene	2444189	2454277	.	-	.	ID=maker-110-exonerate_protein2genome-gene-12.19;Name=maker-110-exonerate_protein2genome-gene-12.19
110	maker	mRNA	2444189	2454277	1188	-	.	ID=maker-110-exonerate_protein2genome-gene-12.19-mRNA-1;Parent=maker-110-exonerate_protein2genome-gene-12.19;Name=maker-110-exonerate_protein2genome-gene-12.19-mRNA-1;_AED=0.15;_eAED=0.15;_QI=0|0|0|1|0|0|4|0|395
110	maker	exon	2444189	2444319	.	-	.	ID=maker-110-exonerate_protein2genome-gene-12.19-mRNA-1:exon:287;Parent=maker-110-exonerate_protein2genome-gene-12.19-mRNA-1
110	maker	exon	2447951	2448013	.	-	.	ID=maker-110-exonerate_protein2genome-gene-12.19-mRNA-1:exon:286;Parent=maker-110-exonerate_protein2genome-gene-12.19-mRNA-1
110	maker	exon	2448275	2448333	.	-	.	ID=maker-110-exonerate_protein2genome-gene-12.19-mRNA-1:exon:285;Parent=maker-110-exonerate_protein2genome-gene-12.19-mRNA-1
110	maker	exon	2453343	2454277	.	-	.	ID=maker-110-exonerate_protein2genome-gene-12.19-mRNA-1:exon:284;Parent=maker-110-exonerate_protein2genome-gene-12.19-mRNA-1
110	maker	CDS	2453343	2454277	.	-	0	ID=maker-110-exonerate_protein2genome-gene-12.19-mRNA-1:cds;Parent=maker-110-exonerate_protein2genome-gene-12.19-mRNA-1
110	maker	CDS	2448275	2448333	.	-	1	ID=maker-110-exonerate_protein2genome-gene-12.19-mRNA-1:cds;Parent=maker-110-exonerate_protein2genome-gene-12.19-mRNA-1
110	maker	CDS	2447951	2448013	.	-	2	ID=maker-110-exonerate_protein2genome-gene-12.19-mRNA-1:cds;Parent=maker-110-exonerate_protein2genome-gene-12.19-mRNA-1
110	maker	CDS	2444189	2444319	.	-	2	ID=maker-110-exonerate_protein2genome-gene-12.19-mRNA-1:cds;Parent=maker-110-exonerate_protein2genome-gene-12.19-mRNA-1
110	maker	gene	2504487	2548484	.	+	.	ID=maker-110-exonerate_protein2genome-gene-12.0;Name=maker-110-exonerate_protein2genome-gene-12.0
110	maker	mRNA	2504487	2548484	966	+	.	ID=maker-110-exonerate_protein2genome-gene-12.0-mRNA-1;Parent=maker-110-exonerate_protein2genome-gene-12.0;Name=maker-110-exonerate_protein2genome-gene-12.0-mRNA-1;_AED=0.19;_eAED=0.19;_QI=0|0|0|1|0|0|3|0|321
110	maker	exon	2504487	2504700	.	+	.	ID=maker-110-exonerate_protein2genome-gene-12.0-mRNA-1:exon:288;Parent=maker-110-exonerate_protein2genome-gene-12.0-mRNA-1
110	maker	exon	2509386	2509678	.	+	.	ID=maker-110-exonerate_protein2genome-gene-12.0-mRNA-1:exon:289;Parent=maker-110-exonerate_protein2genome-gene-12.0-mRNA-1
110	maker	exon	2548026	2548484	.	+	.	ID=maker-110-exonerate_protein2genome-gene-12.0-mRNA-1:exon:290;Parent=maker-110-exonerate_protein2genome-gene-12.0-mRNA-1
110	maker	CDS	2504487	2504700	.	+	0	ID=maker-110-exonerate_protein2genome-gene-12.0-mRNA-1:cds;Parent=maker-110-exonerate_protein2genome-gene-12.0-mRNA-1
110	maker	CDS	2509386	2509678	.	+	2	ID=maker-110-exonerate_protein2genome-gene-12.0-mRNA-1:cds;Parent=maker-110-exonerate_protein2genome-gene-12.0-mRNA-1
110	maker	CDS	2548026	2548484	.	+	0	ID=maker-110-exonerate_protein2genome-gene-12.0-mRNA-1:cds;Parent=maker-110-exonerate_protein2genome-gene-12.0-mRNA-1
110	maker	gene	2379482	2379832	.	-	.	ID=maker-110-exonerate_protein2genome-gene-12.12;Name=maker-110-exonerate_protein2genome-gene-12.12
110	maker	mRNA	2379482	2379832	225	-	.	ID=maker-110-exonerate_protein2genome-gene-12.12-mRNA-1;Parent=maker-110-exonerate_protein2genome-gene-12.12;Name=maker-110-exonerate_protein2genome-gene-12.12-mRNA-1;_AED=0.26;_eAED=0.26;_QI=0|0|0|1|0|0|2|0|74
110	maker	exon	2379482	2379629	.	-	.	ID=maker-110-exonerate_protein2genome-gene-12.12-mRNA-1:exon:292;Parent=maker-110-exonerate_protein2genome-gene-12.12-mRNA-1
110	maker	exon	2379756	2379832	.	-	.	ID=maker-110-exonerate_protein2genome-gene-12.12-mRNA-1:exon:291;Parent=maker-110-exonerate_protein2genome-gene-12.12-mRNA-1
110	maker	CDS	2379756	2379832	.	-	0	ID=maker-110-exonerate_protein2genome-gene-12.12-mRNA-1:cds;Parent=maker-110-exonerate_protein2genome-gene-12.12-mRNA-1
110	maker	CDS	2379482	2379629	.	-	1	ID=maker-110-exonerate_protein2genome-gene-12.12-mRNA-1:cds;Parent=maker-110-exonerate_protein2genome-gene-12.12-mRNA-1
110	maker	gene	2650349	2704738	.	+	.	ID=maker-110-exonerate_protein2genome-gene-13.1;Name=maker-110-exonerate_protein2genome-gene-13.1
110	maker	mRNA	2650349	2704738	1161	+	.	ID=maker-110-exonerate_protein2genome-gene-13.1-mRNA-1;Parent=maker-110-exonerate_protein2genome-gene-13.1;Name=maker-110-exonerate_protein2genome-gene-13.1-mRNA-1;_AED=0.09;_eAED=0.09;_QI=0|0|0|1|0|0|7|0|386
110	maker	exon	2650349	2650519	.	+	.	ID=maker-110-exonerate_protein2genome-gene-13.1-mRNA-1:exon:293;Parent=maker-110-exonerate_protein2genome-gene-13.1-mRNA-1
110	maker	exon	2689944	2690063	.	+	.	ID=maker-110-exonerate_protein2genome-gene-13.1-mRNA-1:exon:294;Parent=maker-110-exonerate_protein2genome-gene-13.1-mRNA-1
110	maker	exon	2696183	2696354	.	+	.	ID=maker-110-exonerate_protein2genome-gene-13.1-mRNA-1:exon:295;Parent=maker-110-exonerate_protein2genome-gene-13.1-mRNA-1
110	maker	exon	2699517	2699703	.	+	.	ID=maker-110-exonerate_protein2genome-gene-13.1-mRNA-1:exon:296;Parent=maker-110-exonerate_protein2genome-gene-13.1-mRNA-1
110	maker	exon	2699942	2700129	.	+	.	ID=maker-110-exonerate_protein2genome-gene-13.1-mRNA-1:exon:297;Parent=maker-110-exonerate_protein2genome-gene-13.1-mRNA-1
110	maker	exon	2702697	2702890	.	+	.	ID=maker-110-exonerate_protein2genome-gene-13.1-mRNA-1:exon:298;Parent=maker-110-exonerate_protein2genome-gene-13.1-mRNA-1
110	maker	exon	2704610	2704738	.	+	.	ID=maker-110-exonerate_protein2genome-gene-13.1-mRNA-1:exon:299;Parent=maker-110-exonerate_protein2genome-gene-13.1-mRNA-1
110	maker	CDS	2650349	2650519	.	+	0	ID=maker-110-exonerate_protein2genome-gene-13.1-mRNA-1:cds;Parent=maker-110-exonerate_protein2genome-gene-13.1-mRNA-1
110	maker	CDS	2689944	2690063	.	+	0	ID=maker-110-exonerate_protein2genome-gene-13.1-mRNA-1:cds;Parent=maker-110-exonerate_protein2genome-gene-13.1-mRNA-1
110	maker	CDS	2696183	2696354	.	+	0	ID=maker-110-exonerate_protein2genome-gene-13.1-mRNA-1:cds;Parent=maker-110-exonerate_protein2genome-gene-13.1-mRNA-1
110	maker	CDS	2699517	2699703	.	+	2	ID=maker-110-exonerate_protein2genome-gene-13.1-mRNA-1:cds;Parent=maker-110-exonerate_protein2genome-gene-13.1-mRNA-1
110	maker	CDS	2699942	2700129	.	+	1	ID=maker-110-exonerate_protein2genome-gene-13.1-mRNA-1:cds;Parent=maker-110-exonerate_protein2genome-gene-13.1-mRNA-1
110	maker	CDS	2702697	2702890	.	+	2	ID=maker-110-exonerate_protein2genome-gene-13.1-mRNA-1:cds;Parent=maker-110-exonerate_protein2genome-gene-13.1-mRNA-1
110	maker	CDS	2704610	2704738	.	+	0	ID=maker-110-exonerate_protein2genome-gene-13.1-mRNA-1:cds;Parent=maker-110-exonerate_protein2genome-gene-13.1-mRNA-1
110	maker	gene	2567404	2567625	.	+	.	ID=maker-110-exonerate_protein2genome-gene-13.0;Name=maker-110-exonerate_protein2genome-gene-13.0
110	maker	mRNA	2567404	2567625	222	+	.	ID=maker-110-exonerate_protein2genome-gene-13.0-mRNA-1;Parent=maker-110-exonerate_protein2genome-gene-13.0;Name=maker-110-exonerate_protein2genome-gene-13.0-mRNA-1;_AED=0.01;_eAED=0.01;_QI=0|-1|0|1|-1|0|1|0|73
110	maker	exon	2567404	2567625	.	+	.	ID=maker-110-exonerate_protein2genome-gene-13.0-mRNA-1:exon:300;Parent=maker-110-exonerate_protein2genome-gene-13.0-mRNA-1
110	maker	CDS	2567404	2567625	.	+	0	ID=maker-110-exonerate_protein2genome-gene-13.0-mRNA-1:cds;Parent=maker-110-exonerate_protein2genome-gene-13.0-mRNA-1
110	maker	gene	2713349	2839299	.	-	.	ID=maker-110-exonerate_protein2genome-gene-14.2;Name=maker-110-exonerate_protein2genome-gene-14.2
110	maker	mRNA	2713349	2839299	3045	-	.	ID=maker-110-exonerate_protein2genome-gene-14.2-mRNA-1;Parent=maker-110-exonerate_protein2genome-gene-14.2;Name=maker-110-exonerate_protein2genome-gene-14.2-mRNA-1;_AED=0.17;_eAED=0.17;_QI=0|0|0|1|0|0|35|0|1014
110	maker	exon	2713349	2713521	.	-	.	ID=maker-110-exonerate_protein2genome-gene-14.2-mRNA-1:exon:335;Parent=maker-110-exonerate_protein2genome-gene-14.2-mRNA-1
110	maker	exon	2713746	2713888	.	-	.	ID=maker-110-exonerate_protein2genome-gene-14.2-mRNA-1:exon:334;Parent=maker-110-exonerate_protein2genome-gene-14.2-mRNA-1
110	maker	exon	2715536	2715653	.	-	.	ID=maker-110-exonerate_protein2genome-gene-14.2-mRNA-1:exon:333;Parent=maker-110-exonerate_protein2genome-gene-14.2-mRNA-1
110	maker	exon	2720126	2720146	.	-	.	ID=maker-110-exonerate_protein2genome-gene-14.2-mRNA-1:exon:332;Parent=maker-110-exonerate_protein2genome-gene-14.2-mRNA-1
110	maker	exon	2720464	2720519	.	-	.	ID=maker-110-exonerate_protein2genome-gene-14.2-mRNA-1:exon:331;Parent=maker-110-exonerate_protein2genome-gene-14.2-mRNA-1
110	maker	exon	2720789	2720841	.	-	.	ID=maker-110-exonerate_protein2genome-gene-14.2-mRNA-1:exon:330;Parent=maker-110-exonerate_protein2genome-gene-14.2-mRNA-1
110	maker	exon	2721294	2721369	.	-	.	ID=maker-110-exonerate_protein2genome-gene-14.2-mRNA-1:exon:329;Parent=maker-110-exonerate_protein2genome-gene-14.2-mRNA-1
110	maker	exon	2721750	2721820	.	-	.	ID=maker-110-exonerate_protein2genome-gene-14.2-mRNA-1:exon:328;Parent=maker-110-exonerate_protein2genome-gene-14.2-mRNA-1
110	maker	exon	2729274	2729336	.	-	.	ID=maker-110-exonerate_protein2genome-gene-14.2-mRNA-1:exon:327;Parent=maker-110-exonerate_protein2genome-gene-14.2-mRNA-1
110	maker	exon	2729555	2729599	.	-	.	ID=maker-110-exonerate_protein2genome-gene-14.2-mRNA-1:exon:326;Parent=maker-110-exonerate_protein2genome-gene-14.2-mRNA-1
110	maker	exon	2730663	2730724	.	-	.	ID=maker-110-exonerate_protein2genome-gene-14.2-mRNA-1:exon:325;Parent=maker-110-exonerate_protein2genome-gene-14.2-mRNA-1
110	maker	exon	2759278	2759358	.	-	.	ID=maker-110-exonerate_protein2genome-gene-14.2-mRNA-1:exon:324;Parent=maker-110-exonerate_protein2genome-gene-14.2-mRNA-1
110	maker	exon	2763189	2763316	.	-	.	ID=maker-110-exonerate_protein2genome-gene-14.2-mRNA-1:exon:323;Parent=maker-110-exonerate_protein2genome-gene-14.2-mRNA-1
110	maker	exon	2765309	2765404	.	-	.	ID=maker-110-exonerate_protein2genome-gene-14.2-mRNA-1:exon:322;Parent=maker-110-exonerate_protein2genome-gene-14.2-mRNA-1
110	maker	exon	2784599	2784692	.	-	.	ID=maker-110-exonerate_protein2genome-gene-14.2-mRNA-1:exon:321;Parent=maker-110-exonerate_protein2genome-gene-14.2-mRNA-1
110	maker	exon	2786142	2786239	.	-	.	ID=maker-110-exonerate_protein2genome-gene-14.2-mRNA-1:exon:320;Parent=maker-110-exonerate_protein2genome-gene-14.2-mRNA-1
110	maker	exon	2786339	2786384	.	-	.	ID=maker-110-exonerate_protein2genome-gene-14.2-mRNA-1:exon:319;Parent=maker-110-exonerate_protein2genome-gene-14.2-mRNA-1
110	maker	exon	2788579	2788646	.	-	.	ID=maker-110-exonerate_protein2genome-gene-14.2-mRNA-1:exon:318;Parent=maker-110-exonerate_protein2genome-gene-14.2-mRNA-1
110	maker	exon	2789678	2789739	.	-	.	ID=maker-110-exonerate_protein2genome-gene-14.2-mRNA-1:exon:317;Parent=maker-110-exonerate_protein2genome-gene-14.2-mRNA-1
110	maker	exon	2798834	2798905	.	-	.	ID=maker-110-exonerate_protein2genome-gene-14.2-mRNA-1:exon:316;Parent=maker-110-exonerate_protein2genome-gene-14.2-mRNA-1
110	maker	exon	2799827	2799913	.	-	.	ID=maker-110-exonerate_protein2genome-gene-14.2-mRNA-1:exon:315;Parent=maker-110-exonerate_protein2genome-gene-14.2-mRNA-1
110	maker	exon	2806838	2806912	.	-	.	ID=maker-110-exonerate_protein2genome-gene-14.2-mRNA-1:exon:314;Parent=maker-110-exonerate_protein2genome-gene-14.2-mRNA-1
110	maker	exon	2807671	2807751	.	-	.	ID=maker-110-exonerate_protein2genome-gene-14.2-mRNA-1:exon:313;Parent=maker-110-exonerate_protein2genome-gene-14.2-mRNA-1
110	maker	exon	2808496	2808573	.	-	.	ID=maker-110-exonerate_protein2genome-gene-14.2-mRNA-1:exon:312;Parent=maker-110-exonerate_protein2genome-gene-14.2-mRNA-1
110	maker	exon	2810129	2810262	.	-	.	ID=maker-110-exonerate_protein2genome-gene-14.2-mRNA-1:exon:311;Parent=maker-110-exonerate_protein2genome-gene-14.2-mRNA-1
110	maker	exon	2811773	2811851	.	-	.	ID=maker-110-exonerate_protein2genome-gene-14.2-mRNA-1:exon:310;Parent=maker-110-exonerate_protein2genome-gene-14.2-mRNA-1
110	maker	exon	2812232	2812345	.	-	.	ID=maker-110-exonerate_protein2genome-gene-14.2-mRNA-1:exon:309;Parent=maker-110-exonerate_protein2genome-gene-14.2-mRNA-1
110	maker	exon	2812437	2812526	.	-	.	ID=maker-110-exonerate_protein2genome-gene-14.2-mRNA-1:exon:308;Parent=maker-110-exonerate_protein2genome-gene-14.2-mRNA-1
110	maker	exon	2813386	2813460	.	-	.	ID=maker-110-exonerate_protein2genome-gene-14.2-mRNA-1:exon:307;Parent=maker-110-exonerate_protein2genome-gene-14.2-mRNA-1
110	maker	exon	2814861	2815011	.	-	.	ID=maker-110-exonerate_protein2genome-gene-14.2-mRNA-1:exon:306;Parent=maker-110-exonerate_protein2genome-gene-14.2-mRNA-1
110	maker	exon	2815632	2815692	.	-	.	ID=maker-110-exonerate_protein2genome-gene-14.2-mRNA-1:exon:305;Parent=maker-110-exonerate_protein2genome-gene-14.2-mRNA-1
110	maker	exon	2827189	2827320	.	-	.	ID=maker-110-exonerate_protein2genome-gene-14.2-mRNA-1:exon:304;Parent=maker-110-exonerate_protein2genome-gene-14.2-mRNA-1
110	maker	exon	2827653	2827815	.	-	.	ID=maker-110-exonerate_protein2genome-gene-14.2-mRNA-1:exon:303;Parent=maker-110-exonerate_protein2genome-gene-14.2-mRNA-1
110	maker	exon	2836808	2836867	.	-	.	ID=maker-110-exonerate_protein2genome-gene-14.2-mRNA-1:exon:302;Parent=maker-110-exonerate_protein2genome-gene-14.2-mRNA-1
110	maker	exon	2839261	2839299	.	-	.	ID=maker-110-exonerate_protein2genome-gene-14.2-mRNA-1:exon:301;Parent=maker-110-exonerate_protein2genome-gene-14.2-mRNA-1
110	maker	CDS	2839261	2839299	.	-	0	ID=maker-110-exonerate_protein2genome-gene-14.2-mRNA-1:cds;Parent=maker-110-exonerate_protein2genome-gene-14.2-mRNA-1
110	maker	CDS	2836808	2836867	.	-	0	ID=maker-110-exonerate_protein2genome-gene-14.2-mRNA-1:cds;Parent=maker-110-exonerate_protein2genome-gene-14.2-mRNA-1
110	maker	CDS	2827653	2827815	.	-	0	ID=maker-110-exonerate_protein2genome-gene-14.2-mRNA-1:cds;Parent=maker-110-exonerate_protein2genome-gene-14.2-mRNA-1
110	maker	CDS	2827189	2827320	.	-	2	ID=maker-110-exonerate_protein2genome-gene-14.2-mRNA-1:cds;Parent=maker-110-exonerate_protein2genome-gene-14.2-mRNA-1
110	maker	CDS	2815632	2815692	.	-	2	ID=maker-110-exonerate_protein2genome-gene-14.2-mRNA-1:cds;Parent=maker-110-exonerate_protein2genome-gene-14.2-mRNA-1
110	maker	CDS	2814861	2815011	.	-	1	ID=maker-110-exonerate_protein2genome-gene-14.2-mRNA-1:cds;Parent=maker-110-exonerate_protein2genome-gene-14.2-mRNA-1
110	maker	CDS	2813386	2813460	.	-	0	ID=maker-110-exonerate_protein2genome-gene-14.2-mRNA-1:cds;Parent=maker-110-exonerate_protein2genome-gene-14.2-mRNA-1
110	maker	CDS	2812437	2812526	.	-	0	ID=maker-110-exonerate_protein2genome-gene-14.2-mRNA-1:cds;Parent=maker-110-exonerate_protein2genome-gene-14.2-mRNA-1
110	maker	CDS	2812232	2812345	.	-	0	ID=maker-110-exonerate_protein2genome-gene-14.2-mRNA-1:cds;Parent=maker-110-exonerate_protein2genome-gene-14.2-mRNA-1
110	maker	CDS	2811773	2811851	.	-	0	ID=maker-110-exonerate_protein2genome-gene-14.2-mRNA-1:cds;Parent=maker-110-exonerate_protein2genome-gene-14.2-mRNA-1
110	maker	CDS	2810129	2810262	.	-	2	ID=maker-110-exonerate_protein2genome-gene-14.2-mRNA-1:cds;Parent=maker-110-exonerate_protein2genome-gene-14.2-mRNA-1
110	maker	CDS	2808496	2808573	.	-	0	ID=maker-110-exonerate_protein2genome-gene-14.2-mRNA-1:cds;Parent=maker-110-exonerate_protein2genome-gene-14.2-mRNA-1
110	maker	CDS	2807671	2807751	.	-	0	ID=maker-110-exonerate_protein2genome-gene-14.2-mRNA-1:cds;Parent=maker-110-exonerate_protein2genome-gene-14.2-mRNA-1
110	maker	CDS	2806838	2806912	.	-	0	ID=maker-110-exonerate_protein2genome-gene-14.2-mRNA-1:cds;Parent=maker-110-exonerate_protein2genome-gene-14.2-mRNA-1
110	maker	CDS	2799827	2799913	.	-	0	ID=maker-110-exonerate_protein2genome-gene-14.2-mRNA-1:cds;Parent=maker-110-exonerate_protein2genome-gene-14.2-mRNA-1
110	maker	CDS	2798834	2798905	.	-	0	ID=maker-110-exonerate_protein2genome-gene-14.2-mRNA-1:cds;Parent=maker-110-exonerate_protein2genome-gene-14.2-mRNA-1
110	maker	CDS	2789678	2789739	.	-	0	ID=maker-110-exonerate_protein2genome-gene-14.2-mRNA-1:cds;Parent=maker-110-exonerate_protein2genome-gene-14.2-mRNA-1
110	maker	CDS	2788579	2788646	.	-	1	ID=maker-110-exonerate_protein2genome-gene-14.2-mRNA-1:cds;Parent=maker-110-exonerate_protein2genome-gene-14.2-mRNA-1
110	maker	CDS	2786339	2786384	.	-	2	ID=maker-110-exonerate_protein2genome-gene-14.2-mRNA-1:cds;Parent=maker-110-exonerate_protein2genome-gene-14.2-mRNA-1
110	maker	CDS	2786142	2786239	.	-	1	ID=maker-110-exonerate_protein2genome-gene-14.2-mRNA-1:cds;Parent=maker-110-exonerate_protein2genome-gene-14.2-mRNA-1
110	maker	CDS	2784599	2784692	.	-	2	ID=maker-110-exonerate_protein2genome-gene-14.2-mRNA-1:cds;Parent=maker-110-exonerate_protein2genome-gene-14.2-mRNA-1
110	maker	CDS	2765309	2765404	.	-	1	ID=maker-110-exonerate_protein2genome-gene-14.2-mRNA-1:cds;Parent=maker-110-exonerate_protein2genome-gene-14.2-mRNA-1
110	maker	CDS	2763189	2763316	.	-	1	ID=maker-110-exonerate_protein2genome-gene-14.2-mRNA-1:cds;Parent=maker-110-exonerate_protein2genome-gene-14.2-mRNA-1
110	maker	CDS	2759278	2759358	.	-	2	ID=maker-110-exonerate_protein2genome-gene-14.2-mRNA-1:cds;Parent=maker-110-exonerate_protein2genome-gene-14.2-mRNA-1
110	maker	CDS	2730663	2730724	.	-	2	ID=maker-110-exonerate_protein2genome-gene-14.2-mRNA-1:cds;Parent=maker-110-exonerate_protein2genome-gene-14.2-mRNA-1
110	maker	CDS	2729555	2729599	.	-	0	ID=maker-110-exonerate_protein2genome-gene-14.2-mRNA-1:cds;Parent=maker-110-exonerate_protein2genome-gene-14.2-mRNA-1
110	maker	CDS	2729274	2729336	.	-	0	ID=maker-110-exonerate_protein2genome-gene-14.2-mRNA-1:cds;Parent=maker-110-exonerate_protein2genome-gene-14.2-mRNA-1
110	maker	CDS	2721750	2721820	.	-	0	ID=maker-110-exonerate_protein2genome-gene-14.2-mRNA-1:cds;Parent=maker-110-exonerate_protein2genome-gene-14.2-mRNA-1
110	maker	CDS	2721294	2721369	.	-	1	ID=maker-110-exonerate_protein2genome-gene-14.2-mRNA-1:cds;Parent=maker-110-exonerate_protein2genome-gene-14.2-mRNA-1
110	maker	CDS	2720789	2720841	.	-	0	ID=maker-110-exonerate_protein2genome-gene-14.2-mRNA-1:cds;Parent=maker-110-exonerate_protein2genome-gene-14.2-mRNA-1
110	maker	CDS	2720464	2720519	.	-	1	ID=maker-110-exonerate_protein2genome-gene-14.2-mRNA-1:cds;Parent=maker-110-exonerate_protein2genome-gene-14.2-mRNA-1
110	maker	CDS	2720126	2720146	.	-	2	ID=maker-110-exonerate_protein2genome-gene-14.2-mRNA-1:cds;Parent=maker-110-exonerate_protein2genome-gene-14.2-mRNA-1
110	maker	CDS	2715536	2715653	.	-	2	ID=maker-110-exonerate_protein2genome-gene-14.2-mRNA-1:cds;Parent=maker-110-exonerate_protein2genome-gene-14.2-mRNA-1
110	maker	CDS	2713746	2713888	.	-	1	ID=maker-110-exonerate_protein2genome-gene-14.2-mRNA-1:cds;Parent=maker-110-exonerate_protein2genome-gene-14.2-mRNA-1
110	maker	CDS	2713349	2713521	.	-	2	ID=maker-110-exonerate_protein2genome-gene-14.2-mRNA-1:cds;Parent=maker-110-exonerate_protein2genome-gene-14.2-mRNA-1
110	maker	gene	2889643	2945376	.	-	.	ID=maker-110-exonerate_protein2genome-gene-14.13;Name=maker-110-exonerate_protein2genome-gene-14.13
110	maker	mRNA	2889643	2945376	1797	-	.	ID=maker-110-exonerate_protein2genome-gene-14.13-mRNA-1;Parent=maker-110-exonerate_protein2genome-gene-14.13;Name=maker-110-exonerate_protein2genome-gene-14.13-mRNA-1;_AED=0.06;_eAED=0.06;_QI=0|0|0|1|0|0|8|0|598
110	maker	exon	2889643	2889936	.	-	.	ID=maker-110-exonerate_protein2genome-gene-14.13-mRNA-1:exon:343;Parent=maker-110-exonerate_protein2genome-gene-14.13-mRNA-1
110	maker	exon	2892052	2892903	.	-	.	ID=maker-110-exonerate_protein2genome-gene-14.13-mRNA-1:exon:342;Parent=maker-110-exonerate_protein2genome-gene-14.13-mRNA-1
110	maker	exon	2895732	2895860	.	-	.	ID=maker-110-exonerate_protein2genome-gene-14.13-mRNA-1:exon:341;Parent=maker-110-exonerate_protein2genome-gene-14.13-mRNA-1
110	maker	exon	2905047	2905182	.	-	.	ID=maker-110-exonerate_protein2genome-gene-14.13-mRNA-1:exon:340;Parent=maker-110-exonerate_protein2genome-gene-14.13-mRNA-1
110	maker	exon	2907717	2907783	.	-	.	ID=maker-110-exonerate_protein2genome-gene-14.13-mRNA-1:exon:339;Parent=maker-110-exonerate_protein2genome-gene-14.13-mRNA-1
110	maker	exon	2933516	2933643	.	-	.	ID=maker-110-exonerate_protein2genome-gene-14.13-mRNA-1:exon:338;Parent=maker-110-exonerate_protein2genome-gene-14.13-mRNA-1
110	maker	exon	2940556	2940596	.	-	.	ID=maker-110-exonerate_protein2genome-gene-14.13-mRNA-1:exon:337;Parent=maker-110-exonerate_protein2genome-gene-14.13-mRNA-1
110	maker	exon	2945227	2945376	.	-	.	ID=maker-110-exonerate_protein2genome-gene-14.13-mRNA-1:exon:336;Parent=maker-110-exonerate_protein2genome-gene-14.13-mRNA-1
110	maker	CDS	2945227	2945376	.	-	0	ID=maker-110-exonerate_protein2genome-gene-14.13-mRNA-1:cds;Parent=maker-110-exonerate_protein2genome-gene-14.13-mRNA-1
110	maker	CDS	2940556	2940596	.	-	0	ID=maker-110-exonerate_protein2genome-gene-14.13-mRNA-1:cds;Parent=maker-110-exonerate_protein2genome-gene-14.13-mRNA-1
110	maker	CDS	2933516	2933643	.	-	1	ID=maker-110-exonerate_protein2genome-gene-14.13-mRNA-1:cds;Parent=maker-110-exonerate_protein2genome-gene-14.13-mRNA-1
110	maker	CDS	2907717	2907783	.	-	2	ID=maker-110-exonerate_protein2genome-gene-14.13-mRNA-1:cds;Parent=maker-110-exonerate_protein2genome-gene-14.13-mRNA-1
110	maker	CDS	2905047	2905182	.	-	1	ID=maker-110-exonerate_protein2genome-gene-14.13-mRNA-1:cds;Parent=maker-110-exonerate_protein2genome-gene-14.13-mRNA-1
110	maker	CDS	2895732	2895860	.	-	0	ID=maker-110-exonerate_protein2genome-gene-14.13-mRNA-1:cds;Parent=maker-110-exonerate_protein2genome-gene-14.13-mRNA-1
110	maker	CDS	2892052	2892903	.	-	0	ID=maker-110-exonerate_protein2genome-gene-14.13-mRNA-1:cds;Parent=maker-110-exonerate_protein2genome-gene-14.13-mRNA-1
110	maker	CDS	2889643	2889936	.	-	0	ID=maker-110-exonerate_protein2genome-gene-14.13-mRNA-1:cds;Parent=maker-110-exonerate_protein2genome-gene-14.13-mRNA-1
110	maker	gene	3144831	3145566	.	-	.	ID=maker-110-exonerate_protein2genome-gene-15.3;Name=maker-110-exonerate_protein2genome-gene-15.3
110	maker	mRNA	3144831	3145566	570	-	.	ID=maker-110-exonerate_protein2genome-gene-15.3-mRNA-1;Parent=maker-110-exonerate_protein2genome-gene-15.3;Name=maker-110-exonerate_protein2genome-gene-15.3-mRNA-1;_AED=0.12;_eAED=0.12;_QI=0|0|0|1|0|0|2|0|189
110	maker	exon	3144831	3144997	.	-	.	ID=maker-110-exonerate_protein2genome-gene-15.3-mRNA-1:exon:345;Parent=maker-110-exonerate_protein2genome-gene-15.3-mRNA-1
110	maker	exon	3145164	3145566	.	-	.	ID=maker-110-exonerate_protein2genome-gene-15.3-mRNA-1:exon:344;Parent=maker-110-exonerate_protein2genome-gene-15.3-mRNA-1
110	maker	CDS	3145164	3145566	.	-	0	ID=maker-110-exonerate_protein2genome-gene-15.3-mRNA-1:cds;Parent=maker-110-exonerate_protein2genome-gene-15.3-mRNA-1
110	maker	CDS	3144831	3144997	.	-	2	ID=maker-110-exonerate_protein2genome-gene-15.3-mRNA-1:cds;Parent=maker-110-exonerate_protein2genome-gene-15.3-mRNA-1
110	maker	gene	3079319	3084143	.	+	.	ID=maker-110-exonerate_protein2genome-gene-15.0;Name=maker-110-exonerate_protein2genome-gene-15.0
110	maker	mRNA	3079319	3084143	438	+	.	ID=maker-110-exonerate_protein2genome-gene-15.0-mRNA-1;Parent=maker-110-exonerate_protein2genome-gene-15.0;Name=maker-110-exonerate_protein2genome-gene-15.0-mRNA-1;_AED=0.11;_eAED=0.11;_QI=0|0|0|1|0|0|2|0|145
110	maker	exon	3079319	3079602	.	+	.	ID=maker-110-exonerate_protein2genome-gene-15.0-mRNA-1:exon:346;Parent=maker-110-exonerate_protein2genome-gene-15.0-mRNA-1
110	maker	exon	3083990	3084143	.	+	.	ID=maker-110-exonerate_protein2genome-gene-15.0-mRNA-1:exon:347;Parent=maker-110-exonerate_protein2genome-gene-15.0-mRNA-1
110	maker	CDS	3079319	3079602	.	+	0	ID=maker-110-exonerate_protein2genome-gene-15.0-mRNA-1:cds;Parent=maker-110-exonerate_protein2genome-gene-15.0-mRNA-1
110	maker	CDS	3083990	3084143	.	+	1	ID=maker-110-exonerate_protein2genome-gene-15.0-mRNA-1:cds;Parent=maker-110-exonerate_protein2genome-gene-15.0-mRNA-1
110	maker	gene	3496793	3670990	.	+	.	ID=maker-110-exonerate_protein2genome-gene-18.0;Name=maker-110-exonerate_protein2genome-gene-18.0
110	maker	mRNA	3496793	3670990	5754	+	.	ID=maker-110-exonerate_protein2genome-gene-18.0-mRNA-1;Parent=maker-110-exonerate_protein2genome-gene-18.0;Name=maker-110-exonerate_protein2genome-gene-18.0-mRNA-1;_AED=0.12;_eAED=0.13;_QI=0|0|0|1|0|0|43|0|1917
110	maker	exon	3496793	3496916	.	+	.	ID=maker-110-exonerate_protein2genome-gene-18.0-mRNA-1:exon:348;Parent=maker-110-exonerate_protein2genome-gene-18.0-mRNA-1
110	maker	exon	3503593	3503780	.	+	.	ID=maker-110-exonerate_protein2genome-gene-18.0-mRNA-1:exon:349;Parent=maker-110-exonerate_protein2genome-gene-18.0-mRNA-1
110	maker	exon	3513613	3513716	.	+	.	ID=maker-110-exonerate_protein2genome-gene-18.0-mRNA-1:exon:350;Parent=maker-110-exonerate_protein2genome-gene-18.0-mRNA-1
110	maker	exon	3520897	3521069	.	+	.	ID=maker-110-exonerate_protein2genome-gene-18.0-mRNA-1:exon:351;Parent=maker-110-exonerate_protein2genome-gene-18.0-mRNA-1
110	maker	exon	3546588	3546662	.	+	.	ID=maker-110-exonerate_protein2genome-gene-18.0-mRNA-1:exon:352;Parent=maker-110-exonerate_protein2genome-gene-18.0-mRNA-1
110	maker	exon	3548985	3549075	.	+	.	ID=maker-110-exonerate_protein2genome-gene-18.0-mRNA-1:exon:353;Parent=maker-110-exonerate_protein2genome-gene-18.0-mRNA-1
110	maker	exon	3556061	3556087	.	+	.	ID=maker-110-exonerate_protein2genome-gene-18.0-mRNA-1:exon:354;Parent=maker-110-exonerate_protein2genome-gene-18.0-mRNA-1
110	maker	exon	3560559	3560719	.	+	.	ID=maker-110-exonerate_protein2genome-gene-18.0-mRNA-1:exon:355;Parent=maker-110-exonerate_protein2genome-gene-18.0-mRNA-1
110	maker	exon	3562205	3562430	.	+	.	ID=maker-110-exonerate_protein2genome-gene-18.0-mRNA-1:exon:356;Parent=maker-110-exonerate_protein2genome-gene-18.0-mRNA-1
110	maker	exon	3568859	3569066	.	+	.	ID=maker-110-exonerate_protein2genome-gene-18.0-mRNA-1:exon:357;Parent=maker-110-exonerate_protein2genome-gene-18.0-mRNA-1
110	maker	exon	3569999	3570119	.	+	.	ID=maker-110-exonerate_protein2genome-gene-18.0-mRNA-1:exon:358;Parent=maker-110-exonerate_protein2genome-gene-18.0-mRNA-1
110	maker	exon	3571653	3571767	.	+	.	ID=maker-110-exonerate_protein2genome-gene-18.0-mRNA-1:exon:359;Parent=maker-110-exonerate_protein2genome-gene-18.0-mRNA-1
110	maker	exon	3572501	3572630	.	+	.	ID=maker-110-exonerate_protein2genome-gene-18.0-mRNA-1:exon:360;Parent=maker-110-exonerate_protein2genome-gene-18.0-mRNA-1
110	maker	exon	3572934	3573003	.	+	.	ID=maker-110-exonerate_protein2genome-gene-18.0-mRNA-1:exon:361;Parent=maker-110-exonerate_protein2genome-gene-18.0-mRNA-1
110	maker	exon	3580289	3580421	.	+	.	ID=maker-110-exonerate_protein2genome-gene-18.0-mRNA-1:exon:362;Parent=maker-110-exonerate_protein2genome-gene-18.0-mRNA-1
110	maker	exon	3583462	3583591	.	+	.	ID=maker-110-exonerate_protein2genome-gene-18.0-mRNA-1:exon:363;Parent=maker-110-exonerate_protein2genome-gene-18.0-mRNA-1
110	maker	exon	3585007	3585066	.	+	.	ID=maker-110-exonerate_protein2genome-gene-18.0-mRNA-1:exon:364;Parent=maker-110-exonerate_protein2genome-gene-18.0-mRNA-1
110	maker	exon	3588710	3588816	.	+	.	ID=maker-110-exonerate_protein2genome-gene-18.0-mRNA-1:exon:365;Parent=maker-110-exonerate_protein2genome-gene-18.0-mRNA-1
110	maker	exon	3591007	3591094	.	+	.	ID=maker-110-exonerate_protein2genome-gene-18.0-mRNA-1:exon:366;Parent=maker-110-exonerate_protein2genome-gene-18.0-mRNA-1
110	maker	exon	3591721	3591828	.	+	.	ID=maker-110-exonerate_protein2genome-gene-18.0-mRNA-1:exon:367;Parent=maker-110-exonerate_protein2genome-gene-18.0-mRNA-1
110	maker	exon	3592601	3592653	.	+	.	ID=maker-110-exonerate_protein2genome-gene-18.0-mRNA-1:exon:368;Parent=maker-110-exonerate_protein2genome-gene-18.0-mRNA-1
110	maker	exon	3592954	3593100	.	+	.	ID=maker-110-exonerate_protein2genome-gene-18.0-mRNA-1:exon:369;Parent=maker-110-exonerate_protein2genome-gene-18.0-mRNA-1
110	maker	exon	3594455	3594656	.	+	.	ID=maker-110-exonerate_protein2genome-gene-18.0-mRNA-1:exon:370;Parent=maker-110-exonerate_protein2genome-gene-18.0-mRNA-1
110	maker	exon	3596171	3596329	.	+	.	ID=maker-110-exonerate_protein2genome-gene-18.0-mRNA-1:exon:371;Parent=maker-110-exonerate_protein2genome-gene-18.0-mRNA-1
110	maker	exon	3596922	3597032	.	+	.	ID=maker-110-exonerate_protein2genome-gene-18.0-mRNA-1:exon:372;Parent=maker-110-exonerate_protein2genome-gene-18.0-mRNA-1
110	maker	exon	3615134	3615217	.	+	.	ID=maker-110-exonerate_protein2genome-gene-18.0-mRNA-1:exon:373;Parent=maker-110-exonerate_protein2genome-gene-18.0-mRNA-1
110	maker	exon	3615800	3615883	.	+	.	ID=maker-110-exonerate_protein2genome-gene-18.0-mRNA-1:exon:374;Parent=maker-110-exonerate_protein2genome-gene-18.0-mRNA-1
110	maker	exon	3631155	3631283	.	+	.	ID=maker-110-exonerate_protein2genome-gene-18.0-mRNA-1:exon:375;Parent=maker-110-exonerate_protein2genome-gene-18.0-mRNA-1
110	maker	exon	3633098	3633163	.	+	.	ID=maker-110-exonerate_protein2genome-gene-18.0-mRNA-1:exon:376;Parent=maker-110-exonerate_protein2genome-gene-18.0-mRNA-1
110	maker	exon	3634552	3634643	.	+	.	ID=maker-110-exonerate_protein2genome-gene-18.0-mRNA-1:exon:377;Parent=maker-110-exonerate_protein2genome-gene-18.0-mRNA-1
110	maker	exon	3644764	3644929	.	+	.	ID=maker-110-exonerate_protein2genome-gene-18.0-mRNA-1:exon:378;Parent=maker-110-exonerate_protein2genome-gene-18.0-mRNA-1
110	maker	exon	3645508	3645635	.	+	.	ID=maker-110-exonerate_protein2genome-gene-18.0-mRNA-1:exon:379;Parent=maker-110-exonerate_protein2genome-gene-18.0-mRNA-1
110	maker	exon	3646280	3646376	.	+	.	ID=maker-110-exonerate_protein2genome-gene-18.0-mRNA-1:exon:380;Parent=maker-110-exonerate_protein2genome-gene-18.0-mRNA-1
110	maker	exon	3648098	3648200	.	+	.	ID=maker-110-exonerate_protein2genome-gene-18.0-mRNA-1:exon:381;Parent=maker-110-exonerate_protein2genome-gene-18.0-mRNA-1
110	maker	exon	3655488	3655589	.	+	.	ID=maker-110-exonerate_protein2genome-gene-18.0-mRNA-1:exon:382;Parent=maker-110-exonerate_protein2genome-gene-18.0-mRNA-1
110	maker	exon	3658349	3658476	.	+	.	ID=maker-110-exonerate_protein2genome-gene-18.0-mRNA-1:exon:383;Parent=maker-110-exonerate_protein2genome-gene-18.0-mRNA-1
110	maker	exon	3658889	3659023	.	+	.	ID=maker-110-exonerate_protein2genome-gene-18.0-mRNA-1:exon:384;Parent=maker-110-exonerate_protein2genome-gene-18.0-mRNA-1
110	maker	exon	3660497	3660849	.	+	.	ID=maker-110-exonerate_protein2genome-gene-18.0-mRNA-1:exon:385;Parent=maker-110-exonerate_protein2genome-gene-18.0-mRNA-1
110	maker	exon	3663468	3663596	.	+	.	ID=maker-110-exonerate_protein2genome-gene-18.0-mRNA-1:exon:386;Parent=maker-110-exonerate_protein2genome-gene-18.0-mRNA-1
110	maker	exon	3665587	3665690	.	+	.	ID=maker-110-exonerate_protein2genome-gene-18.0-mRNA-1:exon:387;Parent=maker-110-exonerate_protein2genome-gene-18.0-mRNA-1
110	maker	exon	3666014	3666117	.	+	.	ID=maker-110-exonerate_protein2genome-gene-18.0-mRNA-1:exon:388;Parent=maker-110-exonerate_protein2genome-gene-18.0-mRNA-1
110	maker	exon	3668288	3668623	.	+	.	ID=maker-110-exonerate_protein2genome-gene-18.0-mRNA-1:exon:389;Parent=maker-110-exonerate_protein2genome-gene-18.0-mRNA-1
110	maker	exon	3670688	3670990	.	+	.	ID=maker-110-exonerate_protein2genome-gene-18.0-mRNA-1:exon:390;Parent=maker-110-exonerate_protein2genome-gene-18.0-mRNA-1
110	maker	CDS	3496793	3496916	.	+	0	ID=maker-110-exonerate_protein2genome-gene-18.0-mRNA-1:cds;Parent=maker-110-exonerate_protein2genome-gene-18.0-mRNA-1
110	maker	CDS	3503593	3503780	.	+	2	ID=maker-110-exonerate_protein2genome-gene-18.0-mRNA-1:cds;Parent=maker-110-exonerate_protein2genome-gene-18.0-mRNA-1
110	maker	CDS	3513613	3513716	.	+	0	ID=maker-110-exonerate_protein2genome-gene-18.0-mRNA-1:cds;Parent=maker-110-exonerate_protein2genome-gene-18.0-mRNA-1
110	maker	CDS	3520897	3521069	.	+	1	ID=maker-110-exonerate_protein2genome-gene-18.0-mRNA-1:cds;Parent=maker-110-exonerate_protein2genome-gene-18.0-mRNA-1
110	maker	CDS	3546588	3546662	.	+	2	ID=maker-110-exonerate_protein2genome-gene-18.0-mRNA-1:cds;Parent=maker-110-exonerate_protein2genome-gene-18.0-mRNA-1
110	maker	CDS	3548985	3549075	.	+	2	ID=maker-110-exonerate_protein2genome-gene-18.0-mRNA-1:cds;Parent=maker-110-exonerate_protein2genome-gene-18.0-mRNA-1
110	maker	CDS	3556061	3556087	.	+	1	ID=maker-110-exonerate_protein2genome-gene-18.0-mRNA-1:cds;Parent=maker-110-exonerate_protein2genome-gene-18.0-mRNA-1
110	maker	CDS	3560559	3560719	.	+	1	ID=maker-110-exonerate_protein2genome-gene-18.0-mRNA-1:cds;Parent=maker-110-exonerate_protein2genome-gene-18.0-mRNA-1
110	maker	CDS	3562205	3562430	.	+	2	ID=maker-110-exonerate_protein2genome-gene-18.0-mRNA-1:cds;Parent=maker-110-exonerate_protein2genome-gene-18.0-mRNA-1
110	maker	CDS	3568859	3569066	.	+	1	ID=maker-110-exonerate_protein2genome-gene-18.0-mRNA-1:cds;Parent=maker-110-exonerate_protein2genome-gene-18.0-mRNA-1
110	maker	CDS	3569999	3570119	.	+	0	ID=maker-110-exonerate_protein2genome-gene-18.0-mRNA-1:cds;Parent=maker-110-exonerate_protein2genome-gene-18.0-mRNA-1
110	maker	CDS	3571653	3571767	.	+	2	ID=maker-110-exonerate_protein2genome-gene-18.0-mRNA-1:cds;Parent=maker-110-exonerate_protein2genome-gene-18.0-mRNA-1
110	maker	CDS	3572501	3572630	.	+	1	ID=maker-110-exonerate_protein2genome-gene-18.0-mRNA-1:cds;Parent=maker-110-exonerate_protein2genome-gene-18.0-mRNA-1
110	maker	CDS	3572934	3573003	.	+	0	ID=maker-110-exonerate_protein2genome-gene-18.0-mRNA-1:cds;Parent=maker-110-exonerate_protein2genome-gene-18.0-mRNA-1
110	maker	CDS	3580289	3580421	.	+	2	ID=maker-110-exonerate_protein2genome-gene-18.0-mRNA-1:cds;Parent=maker-110-exonerate_protein2genome-gene-18.0-mRNA-1
110	maker	CDS	3583462	3583591	.	+	1	ID=maker-110-exonerate_protein2genome-gene-18.0-mRNA-1:cds;Parent=maker-110-exonerate_protein2genome-gene-18.0-mRNA-1
110	maker	CDS	3585007	3585066	.	+	0	ID=maker-110-exonerate_protein2genome-gene-18.0-mRNA-1:cds;Parent=maker-110-exonerate_protein2genome-gene-18.0-mRNA-1
110	maker	CDS	3588710	3588816	.	+	0	ID=maker-110-exonerate_protein2genome-gene-18.0-mRNA-1:cds;Parent=maker-110-exonerate_protein2genome-gene-18.0-mRNA-1
110	maker	CDS	3591007	3591094	.	+	1	ID=maker-110-exonerate_protein2genome-gene-18.0-mRNA-1:cds;Parent=maker-110-exonerate_protein2genome-gene-18.0-mRNA-1
110	maker	CDS	3591721	3591828	.	+	0	ID=maker-110-exonerate_protein2genome-gene-18.0-mRNA-1:cds;Parent=maker-110-exonerate_protein2genome-gene-18.0-mRNA-1
110	maker	CDS	3592601	3592653	.	+	0	ID=maker-110-exonerate_protein2genome-gene-18.0-mRNA-1:cds;Parent=maker-110-exonerate_protein2genome-gene-18.0-mRNA-1
110	maker	CDS	3592954	3593100	.	+	1	ID=maker-110-exonerate_protein2genome-gene-18.0-mRNA-1:cds;Parent=maker-110-exonerate_protein2genome-gene-18.0-mRNA-1
110	maker	CDS	3594455	3594656	.	+	1	ID=maker-110-exonerate_protein2genome-gene-18.0-mRNA-1:cds;Parent=maker-110-exonerate_protein2genome-gene-18.0-mRNA-1
110	maker	CDS	3596171	3596329	.	+	0	ID=maker-110-exonerate_protein2genome-gene-18.0-mRNA-1:cds;Parent=maker-110-exonerate_protein2genome-gene-18.0-mRNA-1
110	maker	CDS	3596922	3597032	.	+	0	ID=maker-110-exonerate_protein2genome-gene-18.0-mRNA-1:cds;Parent=maker-110-exonerate_protein2genome-gene-18.0-mRNA-1
110	maker	CDS	3615134	3615217	.	+	0	ID=maker-110-exonerate_protein2genome-gene-18.0-mRNA-1:cds;Parent=maker-110-exonerate_protein2genome-gene-18.0-mRNA-1
110	maker	CDS	3615800	3615883	.	+	0	ID=maker-110-exonerate_protein2genome-gene-18.0-mRNA-1:cds;Parent=maker-110-exonerate_protein2genome-gene-18.0-mRNA-1
110	maker	CDS	3631155	3631283	.	+	0	ID=maker-110-exonerate_protein2genome-gene-18.0-mRNA-1:cds;Parent=maker-110-exonerate_protein2genome-gene-18.0-mRNA-1
110	maker	CDS	3633098	3633163	.	+	0	ID=maker-110-exonerate_protein2genome-gene-18.0-mRNA-1:cds;Parent=maker-110-exonerate_protein2genome-gene-18.0-mRNA-1
110	maker	CDS	3634552	3634643	.	+	0	ID=maker-110-exonerate_protein2genome-gene-18.0-mRNA-1:cds;Parent=maker-110-exonerate_protein2genome-gene-18.0-mRNA-1
110	maker	CDS	3644764	3644929	.	+	1	ID=maker-110-exonerate_protein2genome-gene-18.0-mRNA-1:cds;Parent=maker-110-exonerate_protein2genome-gene-18.0-mRNA-1
110	maker	CDS	3645508	3645635	.	+	0	ID=maker-110-exonerate_protein2genome-gene-18.0-mRNA-1:cds;Parent=maker-110-exonerate_protein2genome-gene-18.0-mRNA-1
110	maker	CDS	3646280	3646376	.	+	1	ID=maker-110-exonerate_protein2genome-gene-18.0-mRNA-1:cds;Parent=maker-110-exonerate_protein2genome-gene-18.0-mRNA-1
110	maker	CDS	3648098	3648200	.	+	0	ID=maker-110-exonerate_protein2genome-gene-18.0-mRNA-1:cds;Parent=maker-110-exonerate_protein2genome-gene-18.0-mRNA-1
110	maker	CDS	3655488	3655589	.	+	2	ID=maker-110-exonerate_protein2genome-gene-18.0-mRNA-1:cds;Parent=maker-110-exonerate_protein2genome-gene-18.0-mRNA-1
110	maker	CDS	3658349	3658476	.	+	2	ID=maker-110-exonerate_protein2genome-gene-18.0-mRNA-1:cds;Parent=maker-110-exonerate_protein2genome-gene-18.0-mRNA-1
110	maker	CDS	3658889	3659023	.	+	0	ID=maker-110-exonerate_protein2genome-gene-18.0-mRNA-1:cds;Parent=maker-110-exonerate_protein2genome-gene-18.0-mRNA-1
110	maker	CDS	3660497	3660849	.	+	0	ID=maker-110-exonerate_protein2genome-gene-18.0-mRNA-1:cds;Parent=maker-110-exonerate_protein2genome-gene-18.0-mRNA-1
110	maker	CDS	3663468	3663596	.	+	1	ID=maker-110-exonerate_protein2genome-gene-18.0-mRNA-1:cds;Parent=maker-110-exonerate_protein2genome-gene-18.0-mRNA-1
110	maker	CDS	3665587	3665690	.	+	1	ID=maker-110-exonerate_protein2genome-gene-18.0-mRNA-1:cds;Parent=maker-110-exonerate_protein2genome-gene-18.0-mRNA-1
110	maker	CDS	3666014	3666117	.	+	2	ID=maker-110-exonerate_protein2genome-gene-18.0-mRNA-1:cds;Parent=maker-110-exonerate_protein2genome-gene-18.0-mRNA-1
110	maker	CDS	3668288	3668623	.	+	0	ID=maker-110-exonerate_protein2genome-gene-18.0-mRNA-1:cds;Parent=maker-110-exonerate_protein2genome-gene-18.0-mRNA-1
110	maker	CDS	3670688	3670990	.	+	0	ID=maker-110-exonerate_protein2genome-gene-18.0-mRNA-1:cds;Parent=maker-110-exonerate_protein2genome-gene-18.0-mRNA-1
110	maker	gene	3698510	3699283	.	-	.	ID=maker-110-exonerate_protein2genome-gene-18.13;Name=maker-110-exonerate_protein2genome-gene-18.13
110	maker	mRNA	3698510	3699283	774	-	.	ID=maker-110-exonerate_protein2genome-gene-18.13-mRNA-1;Parent=maker-110-exonerate_protein2genome-gene-18.13;Name=maker-110-exonerate_protein2genome-gene-18.13-mRNA-1;_AED=0.00;_eAED=0.00;_QI=0|-1|0|1|-1|0|1|0|257
110	maker	exon	3698510	3699283	.	-	.	ID=maker-110-exonerate_protein2genome-gene-18.13-mRNA-1:exon:391;Parent=maker-110-exonerate_protein2genome-gene-18.13-mRNA-1
110	maker	CDS	3698510	3699283	.	-	0	ID=maker-110-exonerate_protein2genome-gene-18.13-mRNA-1:cds;Parent=maker-110-exonerate_protein2genome-gene-18.13-mRNA-1
110	maker	gene	3731044	3823358	.	-	.	ID=maker-110-exonerate_protein2genome-gene-19.1;Name=maker-110-exonerate_protein2genome-gene-19.1
110	maker	mRNA	3731044	3823358	3798	-	.	ID=maker-110-exonerate_protein2genome-gene-19.1-mRNA-1;Parent=maker-110-exonerate_protein2genome-gene-19.1;Name=maker-110-exonerate_protein2genome-gene-19.1-mRNA-1;_AED=0.08;_eAED=0.08;_QI=0|0|0|1|0|0|13|0|1265
110	maker	exon	3731044	3731219	.	-	.	ID=maker-110-exonerate_protein2genome-gene-19.1-mRNA-1:exon:404;Parent=maker-110-exonerate_protein2genome-gene-19.1-mRNA-1
110	maker	exon	3733801	3733875	.	-	.	ID=maker-110-exonerate_protein2genome-gene-19.1-mRNA-1:exon:403;Parent=maker-110-exonerate_protein2genome-gene-19.1-mRNA-1
110	maker	exon	3736010	3736382	.	-	.	ID=maker-110-exonerate_protein2genome-gene-19.1-mRNA-1:exon:402;Parent=maker-110-exonerate_protein2genome-gene-19.1-mRNA-1
110	maker	exon	3738596	3738725	.	-	.	ID=maker-110-exonerate_protein2genome-gene-19.1-mRNA-1:exon:401;Parent=maker-110-exonerate_protein2genome-gene-19.1-mRNA-1
110	maker	exon	3742146	3742378	.	-	.	ID=maker-110-exonerate_protein2genome-gene-19.1-mRNA-1:exon:400;Parent=maker-110-exonerate_protein2genome-gene-19.1-mRNA-1
110	maker	exon	3744336	3744515	.	-	.	ID=maker-110-exonerate_protein2genome-gene-19.1-mRNA-1:exon:399;Parent=maker-110-exonerate_protein2genome-gene-19.1-mRNA-1
110	maker	exon	3746225	3746410	.	-	.	ID=maker-110-exonerate_protein2genome-gene-19.1-mRNA-1:exon:398;Parent=maker-110-exonerate_protein2genome-gene-19.1-mRNA-1
110	maker	exon	3746729	3746908	.	-	.	ID=maker-110-exonerate_protein2genome-gene-19.1-mRNA-1:exon:397;Parent=maker-110-exonerate_protein2genome-gene-19.1-mRNA-1
110	maker	exon	3748398	3748534	.	-	.	ID=maker-110-exonerate_protein2genome-gene-19.1-mRNA-1:exon:396;Parent=maker-110-exonerate_protein2genome-gene-19.1-mRNA-1
110	maker	exon	3782962	3783106	.	-	.	ID=maker-110-exonerate_protein2genome-gene-19.1-mRNA-1:exon:395;Parent=maker-110-exonerate_protein2genome-gene-19.1-mRNA-1
110	maker	exon	3784834	3785199	.	-	.	ID=maker-110-exonerate_protein2genome-gene-19.1-mRNA-1:exon:394;Parent=maker-110-exonerate_protein2genome-gene-19.1-mRNA-1
110	maker	exon	3821679	3822737	.	-	.	ID=maker-110-exonerate_protein2genome-gene-19.1-mRNA-1:exon:393;Parent=maker-110-exonerate_protein2genome-gene-19.1-mRNA-1
110	maker	exon	3822801	3823358	.	-	.	ID=maker-110-exonerate_protein2genome-gene-19.1-mRNA-1:exon:392;Parent=maker-110-exonerate_protein2genome-gene-19.1-mRNA-1
110	maker	CDS	3822801	3823358	.	-	0	ID=maker-110-exonerate_protein2genome-gene-19.1-mRNA-1:cds;Parent=maker-110-exonerate_protein2genome-gene-19.1-mRNA-1
110	maker	CDS	3821679	3822737	.	-	0	ID=maker-110-exonerate_protein2genome-gene-19.1-mRNA-1:cds;Parent=maker-110-exonerate_protein2genome-gene-19.1-mRNA-1
110	maker	CDS	3784834	3785199	.	-	0	ID=maker-110-exonerate_protein2genome-gene-19.1-mRNA-1:cds;Parent=maker-110-exonerate_protein2genome-gene-19.1-mRNA-1
110	maker	CDS	3782962	3783106	.	-	0	ID=maker-110-exonerate_protein2genome-gene-19.1-mRNA-1:cds;Parent=maker-110-exonerate_protein2genome-gene-19.1-mRNA-1
110	maker	CDS	3748398	3748534	.	-	2	ID=maker-110-exonerate_protein2genome-gene-19.1-mRNA-1:cds;Parent=maker-110-exonerate_protein2genome-gene-19.1-mRNA-1
110	maker	CDS	3746729	3746908	.	-	0	ID=maker-110-exonerate_protein2genome-gene-19.1-mRNA-1:cds;Parent=maker-110-exonerate_protein2genome-gene-19.1-mRNA-1
110	maker	CDS	3746225	3746410	.	-	0	ID=maker-110-exonerate_protein2genome-gene-19.1-mRNA-1:cds;Parent=maker-110-exonerate_protein2genome-gene-19.1-mRNA-1
110	maker	CDS	3744336	3744515	.	-	0	ID=maker-110-exonerate_protein2genome-gene-19.1-mRNA-1:cds;Parent=maker-110-exonerate_protein2genome-gene-19.1-mRNA-1
110	maker	CDS	3742146	3742378	.	-	0	ID=maker-110-exonerate_protein2genome-gene-19.1-mRNA-1:cds;Parent=maker-110-exonerate_protein2genome-gene-19.1-mRNA-1
110	maker	CDS	3738596	3738725	.	-	1	ID=maker-110-exonerate_protein2genome-gene-19.1-mRNA-1:cds;Parent=maker-110-exonerate_protein2genome-gene-19.1-mRNA-1
110	maker	CDS	3736010	3736382	.	-	0	ID=maker-110-exonerate_protein2genome-gene-19.1-mRNA-1:cds;Parent=maker-110-exonerate_protein2genome-gene-19.1-mRNA-1
110	maker	CDS	3733801	3733875	.	-	2	ID=maker-110-exonerate_protein2genome-gene-19.1-mRNA-1:cds;Parent=maker-110-exonerate_protein2genome-gene-19.1-mRNA-1
110	maker	CDS	3731044	3731219	.	-	2	ID=maker-110-exonerate_protein2genome-gene-19.1-mRNA-1:cds;Parent=maker-110-exonerate_protein2genome-gene-19.1-mRNA-1
110	maker	gene	3934044	3934346	.	-	.	ID=maker-110-exonerate_protein2genome-gene-19.21;Name=maker-110-exonerate_protein2genome-gene-19.21
110	maker	mRNA	3934044	3934346	303	-	.	ID=maker-110-exonerate_protein2genome-gene-19.21-mRNA-1;Parent=maker-110-exonerate_protein2genome-gene-19.21;Name=maker-110-exonerate_protein2genome-gene-19.21-mRNA-1;_AED=0.54;_eAED=0.54;_QI=0|-1|0|1|-1|0|1|0|100
110	maker	exon	3934044	3934346	.	-	.	ID=maker-110-exonerate_protein2genome-gene-19.21-mRNA-1:exon:405;Parent=maker-110-exonerate_protein2genome-gene-19.21-mRNA-1
110	maker	CDS	3934044	3934346	.	-	0	ID=maker-110-exonerate_protein2genome-gene-19.21-mRNA-1:cds;Parent=maker-110-exonerate_protein2genome-gene-19.21-mRNA-1
110	maker	gene	3870116	3870382	.	+	.	ID=maker-110-exonerate_protein2genome-gene-19.0;Name=maker-110-exonerate_protein2genome-gene-19.0
110	maker	mRNA	3870116	3870382	267	+	.	ID=maker-110-exonerate_protein2genome-gene-19.0-mRNA-1;Parent=maker-110-exonerate_protein2genome-gene-19.0;Name=maker-110-exonerate_protein2genome-gene-19.0-mRNA-1;_AED=0.23;_eAED=1.00;_QI=0|-1|0|1|-1|0|1|0|88
110	maker	exon	3870116	3870382	.	+	.	ID=maker-110-exonerate_protein2genome-gene-19.0-mRNA-1:exon:406;Parent=maker-110-exonerate_protein2genome-gene-19.0-mRNA-1
110	maker	CDS	3870116	3870382	.	+	0	ID=maker-110-exonerate_protein2genome-gene-19.0-mRNA-1:cds;Parent=maker-110-exonerate_protein2genome-gene-19.0-mRNA-1
110	maker	gene	4110309	4111076	.	+	.	ID=maker-110-exonerate_protein2genome-gene-20.0;Name=maker-110-exonerate_protein2genome-gene-20.0
110	maker	mRNA	4110309	4111076	591	+	.	ID=maker-110-exonerate_protein2genome-gene-20.0-mRNA-1;Parent=maker-110-exonerate_protein2genome-gene-20.0;Name=maker-110-exonerate_protein2genome-gene-20.0-mRNA-1;_AED=0.32;_eAED=0.32;_QI=0|0|0|1|0|0|3|0|196
110	maker	exon	4110309	4110456	.	+	.	ID=maker-110-exonerate_protein2genome-gene-20.0-mRNA-1:exon:407;Parent=maker-110-exonerate_protein2genome-gene-20.0-mRNA-1
110	maker	exon	4110535	4110716	.	+	.	ID=maker-110-exonerate_protein2genome-gene-20.0-mRNA-1:exon:408;Parent=maker-110-exonerate_protein2genome-gene-20.0-mRNA-1
110	maker	exon	4110816	4111076	.	+	.	ID=maker-110-exonerate_protein2genome-gene-20.0-mRNA-1:exon:409;Parent=maker-110-exonerate_protein2genome-gene-20.0-mRNA-1
110	maker	CDS	4110309	4110456	.	+	0	ID=maker-110-exonerate_protein2genome-gene-20.0-mRNA-1:cds;Parent=maker-110-exonerate_protein2genome-gene-20.0-mRNA-1
110	maker	CDS	4110535	4110716	.	+	2	ID=maker-110-exonerate_protein2genome-gene-20.0-mRNA-1:cds;Parent=maker-110-exonerate_protein2genome-gene-20.0-mRNA-1
110	maker	CDS	4110816	4111076	.	+	0	ID=maker-110-exonerate_protein2genome-gene-20.0-mRNA-1:cds;Parent=maker-110-exonerate_protein2genome-gene-20.0-mRNA-1
110	maker	gene	3971522	3972040	.	-	.	ID=maker-110-exonerate_protein2genome-gene-20.16;Name=maker-110-exonerate_protein2genome-gene-20.16
110	maker	mRNA	3971522	3972040	357	-	.	ID=maker-110-exonerate_protein2genome-gene-20.16-mRNA-1;Parent=maker-110-exonerate_protein2genome-gene-20.16;Name=maker-110-exonerate_protein2genome-gene-20.16-mRNA-1;_AED=0.27;_eAED=0.27;_QI=0|0|0|1|0|0|2|0|118
110	maker	exon	3971522	3971686	.	-	.	ID=maker-110-exonerate_protein2genome-gene-20.16-mRNA-1:exon:411;Parent=maker-110-exonerate_protein2genome-gene-20.16-mRNA-1
110	maker	exon	3971849	3972040	.	-	.	ID=maker-110-exonerate_protein2genome-gene-20.16-mRNA-1:exon:410;Parent=maker-110-exonerate_protein2genome-gene-20.16-mRNA-1
110	maker	CDS	3971849	3972040	.	-	0	ID=maker-110-exonerate_protein2genome-gene-20.16-mRNA-1:cds;Parent=maker-110-exonerate_protein2genome-gene-20.16-mRNA-1
110	maker	CDS	3971522	3971686	.	-	0	ID=maker-110-exonerate_protein2genome-gene-20.16-mRNA-1:cds;Parent=maker-110-exonerate_protein2genome-gene-20.16-mRNA-1
110	maker	gene	4281105	4282827	.	-	.	ID=maker-110-exonerate_protein2genome-gene-21.0;Name=maker-110-exonerate_protein2genome-gene-21.0
110	maker	mRNA	4281105	4282827	1314	-	.	ID=maker-110-exonerate_protein2genome-gene-21.0-mRNA-1;Parent=maker-110-exonerate_protein2genome-gene-21.0;Name=maker-110-exonerate_protein2genome-gene-21.0-mRNA-1;_AED=0.20;_eAED=0.20;_QI=0|0|0|1|0|0|3|0|437
110	maker	exon	4281105	4281973	.	-	.	ID=maker-110-exonerate_protein2genome-gene-21.0-mRNA-1:exon:414;Parent=maker-110-exonerate_protein2genome-gene-21.0-mRNA-1
110	maker	exon	4282352	4282726	.	-	.	ID=maker-110-exonerate_protein2genome-gene-21.0-mRNA-1:exon:413;Parent=maker-110-exonerate_protein2genome-gene-21.0-mRNA-1
110	maker	exon	4282758	4282827	.	-	.	ID=maker-110-exonerate_protein2genome-gene-21.0-mRNA-1:exon:412;Parent=maker-110-exonerate_protein2genome-gene-21.0-mRNA-1
110	maker	CDS	4282758	4282827	.	-	0	ID=maker-110-exonerate_protein2genome-gene-21.0-mRNA-1:cds;Parent=maker-110-exonerate_protein2genome-gene-21.0-mRNA-1
110	maker	CDS	4282352	4282726	.	-	2	ID=maker-110-exonerate_protein2genome-gene-21.0-mRNA-1:cds;Parent=maker-110-exonerate_protein2genome-gene-21.0-mRNA-1
110	maker	CDS	4281105	4281973	.	-	2	ID=maker-110-exonerate_protein2genome-gene-21.0-mRNA-1:cds;Parent=maker-110-exonerate_protein2genome-gene-21.0-mRNA-1
110	maker	gene	4418849	4454280	.	-	.	ID=maker-110-exonerate_protein2genome-gene-22.0;Name=maker-110-exonerate_protein2genome-gene-22.0
110	maker	mRNA	4418849	4454280	1956	-	.	ID=maker-110-exonerate_protein2genome-gene-22.0-mRNA-1;Parent=maker-110-exonerate_protein2genome-gene-22.0;Name=maker-110-exonerate_protein2genome-gene-22.0-mRNA-1;_AED=0.06;_eAED=0.06;_QI=0|0|0|1|0|0|14|0|651
110	maker	exon	4418849	4419109	.	-	.	ID=maker-110-exonerate_protein2genome-gene-22.0-mRNA-1:exon:428;Parent=maker-110-exonerate_protein2genome-gene-22.0-mRNA-1
110	maker	exon	4425973	4426099	.	-	.	ID=maker-110-exonerate_protein2genome-gene-22.0-mRNA-1:exon:427;Parent=maker-110-exonerate_protein2genome-gene-22.0-mRNA-1
110	maker	exon	4426187	4426318	.	-	.	ID=maker-110-exonerate_protein2genome-gene-22.0-mRNA-1:exon:426;Parent=maker-110-exonerate_protein2genome-gene-22.0-mRNA-1
110	maker	exon	4428946	4429146	.	-	.	ID=maker-110-exonerate_protein2genome-gene-22.0-mRNA-1:exon:425;Parent=maker-110-exonerate_protein2genome-gene-22.0-mRNA-1
110	maker	exon	4429588	4429637	.	-	.	ID=maker-110-exonerate_protein2genome-gene-22.0-mRNA-1:exon:424;Parent=maker-110-exonerate_protein2genome-gene-22.0-mRNA-1
110	maker	exon	4433407	4433532	.	-	.	ID=maker-110-exonerate_protein2genome-gene-22.0-mRNA-1:exon:423;Parent=maker-110-exonerate_protein2genome-gene-22.0-mRNA-1
110	maker	exon	4435050	4435159	.	-	.	ID=maker-110-exonerate_protein2genome-gene-22.0-mRNA-1:exon:422;Parent=maker-110-exonerate_protein2genome-gene-22.0-mRNA-1
110	maker	exon	4436682	4436814	.	-	.	ID=maker-110-exonerate_protein2genome-gene-22.0-mRNA-1:exon:421;Parent=maker-110-exonerate_protein2genome-gene-22.0-mRNA-1
110	maker	exon	4438539	4438652	.	-	.	ID=maker-110-exonerate_protein2genome-gene-22.0-mRNA-1:exon:420;Parent=maker-110-exonerate_protein2genome-gene-22.0-mRNA-1
110	maker	exon	4439275	4439409	.	-	.	ID=maker-110-exonerate_protein2genome-gene-22.0-mRNA-1:exon:419;Parent=maker-110-exonerate_protein2genome-gene-22.0-mRNA-1
110	maker	exon	4444073	4444201	.	-	.	ID=maker-110-exonerate_protein2genome-gene-22.0-mRNA-1:exon:418;Parent=maker-110-exonerate_protein2genome-gene-22.0-mRNA-1
110	maker	exon	4444359	4444516	.	-	.	ID=maker-110-exonerate_protein2genome-gene-22.0-mRNA-1:exon:417;Parent=maker-110-exonerate_protein2genome-gene-22.0-mRNA-1
110	maker	exon	4445973	4446135	.	-	.	ID=maker-110-exonerate_protein2genome-gene-22.0-mRNA-1:exon:416;Parent=maker-110-exonerate_protein2genome-gene-22.0-mRNA-1
110	maker	exon	4454164	4454280	.	-	.	ID=maker-110-exonerate_protein2genome-gene-22.0-mRNA-1:exon:415;Parent=maker-110-exonerate_protein2genome-gene-22.0-mRNA-1
110	maker	CDS	4454164	4454280	.	-	0	ID=maker-110-exonerate_protein2genome-gene-22.0-mRNA-1:cds;Parent=maker-110-exonerate_protein2genome-gene-22.0-mRNA-1
110	maker	CDS	4445973	4446135	.	-	0	ID=maker-110-exonerate_protein2genome-gene-22.0-mRNA-1:cds;Parent=maker-110-exonerate_protein2genome-gene-22.0-mRNA-1
110	maker	CDS	4444359	4444516	.	-	2	ID=maker-110-exonerate_protein2genome-gene-22.0-mRNA-1:cds;Parent=maker-110-exonerate_protein2genome-gene-22.0-mRNA-1
110	maker	CDS	4444073	4444201	.	-	0	ID=maker-110-exonerate_protein2genome-gene-22.0-mRNA-1:cds;Parent=maker-110-exonerate_protein2genome-gene-22.0-mRNA-1
110	maker	CDS	4439275	4439409	.	-	0	ID=maker-110-exonerate_protein2genome-gene-22.0-mRNA-1:cds;Parent=maker-110-exonerate_protein2genome-gene-22.0-mRNA-1
110	maker	CDS	4438539	4438652	.	-	0	ID=maker-110-exonerate_protein2genome-gene-22.0-mRNA-1:cds;Parent=maker-110-exonerate_protein2genome-gene-22.0-mRNA-1
110	maker	CDS	4436682	4436814	.	-	0	ID=maker-110-exonerate_protein2genome-gene-22.0-mRNA-1:cds;Parent=maker-110-exonerate_protein2genome-gene-22.0-mRNA-1
110	maker	CDS	4435050	4435159	.	-	2	ID=maker-110-exonerate_protein2genome-gene-22.0-mRNA-1:cds;Parent=maker-110-exonerate_protein2genome-gene-22.0-mRNA-1
110	maker	CDS	4433407	4433532	.	-	0	ID=maker-110-exonerate_protein2genome-gene-22.0-mRNA-1:cds;Parent=maker-110-exonerate_protein2genome-gene-22.0-mRNA-1
110	maker	CDS	4429588	4429637	.	-	0	ID=maker-110-exonerate_protein2genome-gene-22.0-mRNA-1:cds;Parent=maker-110-exonerate_protein2genome-gene-22.0-mRNA-1
110	maker	CDS	4428946	4429146	.	-	1	ID=maker-110-exonerate_protein2genome-gene-22.0-mRNA-1:cds;Parent=maker-110-exonerate_protein2genome-gene-22.0-mRNA-1
110	maker	CDS	4426187	4426318	.	-	1	ID=maker-110-exonerate_protein2genome-gene-22.0-mRNA-1:cds;Parent=maker-110-exonerate_protein2genome-gene-22.0-mRNA-1
110	maker	CDS	4425973	4426099	.	-	1	ID=maker-110-exonerate_protein2genome-gene-22.0-mRNA-1:cds;Parent=maker-110-exonerate_protein2genome-gene-22.0-mRNA-1
110	maker	CDS	4418849	4419109	.	-	0	ID=maker-110-exonerate_protein2genome-gene-22.0-mRNA-1:cds;Parent=maker-110-exonerate_protein2genome-gene-22.0-mRNA-1
110	maker	gene	4707758	4708213	.	-	.	ID=maker-110-exonerate_protein2genome-gene-23.0;Name=maker-110-exonerate_protein2genome-gene-23.0
110	maker	mRNA	4707758	4708213	456	-	.	ID=maker-110-exonerate_protein2genome-gene-23.0-mRNA-1;Parent=maker-110-exonerate_protein2genome-gene-23.0;Name=maker-110-exonerate_protein2genome-gene-23.0-mRNA-1;_AED=0.28;_eAED=0.29;_QI=0|-1|0|1|-1|0|1|0|151
110	maker	exon	4707758	4708213	.	-	.	ID=maker-110-exonerate_protein2genome-gene-23.0-mRNA-1:exon:429;Parent=maker-110-exonerate_protein2genome-gene-23.0-mRNA-1
110	maker	CDS	4707758	4708213	.	-	0	ID=maker-110-exonerate_protein2genome-gene-23.0-mRNA-1:cds;Parent=maker-110-exonerate_protein2genome-gene-23.0-mRNA-1
110	maker	gene	4806729	4807361	.	+	.	ID=maker-110-exonerate_protein2genome-gene-24.0;Name=maker-110-exonerate_protein2genome-gene-24.0
110	maker	mRNA	4806729	4807361	633	+	.	ID=maker-110-exonerate_protein2genome-gene-24.0-mRNA-1;Parent=maker-110-exonerate_protein2genome-gene-24.0;Name=maker-110-exonerate_protein2genome-gene-24.0-mRNA-1;_AED=0.07;_eAED=0.18;_QI=0|-1|0|1|-1|0|1|0|210
110	maker	exon	4806729	4807361	.	+	.	ID=maker-110-exonerate_protein2genome-gene-24.0-mRNA-1:exon:430;Parent=maker-110-exonerate_protein2genome-gene-24.0-mRNA-1
110	maker	CDS	4806729	4807361	.	+	0	ID=maker-110-exonerate_protein2genome-gene-24.0-mRNA-1:cds;Parent=maker-110-exonerate_protein2genome-gene-24.0-mRNA-1
110	maker	gene	5076149	5089005	.	+	.	ID=maker-110-exonerate_protein2genome-gene-25.0;Name=maker-110-exonerate_protein2genome-gene-25.0
110	maker	mRNA	5076149	5089005	273	+	.	ID=maker-110-exonerate_protein2genome-gene-25.0-mRNA-1;Parent=maker-110-exonerate_protein2genome-gene-25.0;Name=maker-110-exonerate_protein2genome-gene-25.0-mRNA-1;_AED=0.34;_eAED=0.34;_QI=0|0|0|1|0|0|2|0|90
110	maker	exon	5076149	5076235	.	+	.	ID=maker-110-exonerate_protein2genome-gene-25.0-mRNA-1:exon:431;Parent=maker-110-exonerate_protein2genome-gene-25.0-mRNA-1
110	maker	exon	5088820	5089005	.	+	.	ID=maker-110-exonerate_protein2genome-gene-25.0-mRNA-1:exon:432;Parent=maker-110-exonerate_protein2genome-gene-25.0-mRNA-1
110	maker	CDS	5076149	5076235	.	+	0	ID=maker-110-exonerate_protein2genome-gene-25.0-mRNA-1:cds;Parent=maker-110-exonerate_protein2genome-gene-25.0-mRNA-1
110	maker	CDS	5088820	5089005	.	+	0	ID=maker-110-exonerate_protein2genome-gene-25.0-mRNA-1:cds;Parent=maker-110-exonerate_protein2genome-gene-25.0-mRNA-1
110	maker	gene	5475283	5483343	.	-	.	ID=maker-110-exonerate_protein2genome-gene-27.11;Name=maker-110-exonerate_protein2genome-gene-27.11
110	maker	mRNA	5475283	5483343	2043	-	.	ID=maker-110-exonerate_protein2genome-gene-27.11-mRNA-1;Parent=maker-110-exonerate_protein2genome-gene-27.11;Name=maker-110-exonerate_protein2genome-gene-27.11-mRNA-1;_AED=0.02;_eAED=0.02;_QI=0|0|0|1|0|0|3|0|680
110	maker	exon	5475283	5477036	.	-	.	ID=maker-110-exonerate_protein2genome-gene-27.11-mRNA-1:exon:435;Parent=maker-110-exonerate_protein2genome-gene-27.11-mRNA-1
110	maker	exon	5481542	5481637	.	-	.	ID=maker-110-exonerate_protein2genome-gene-27.11-mRNA-1:exon:434;Parent=maker-110-exonerate_protein2genome-gene-27.11-mRNA-1
110	maker	exon	5483151	5483343	.	-	.	ID=maker-110-exonerate_protein2genome-gene-27.11-mRNA-1:exon:433;Parent=maker-110-exonerate_protein2genome-gene-27.11-mRNA-1
110	maker	CDS	5483151	5483343	.	-	0	ID=maker-110-exonerate_protein2genome-gene-27.11-mRNA-1:cds;Parent=maker-110-exonerate_protein2genome-gene-27.11-mRNA-1
110	maker	CDS	5481542	5481637	.	-	2	ID=maker-110-exonerate_protein2genome-gene-27.11-mRNA-1:cds;Parent=maker-110-exonerate_protein2genome-gene-27.11-mRNA-1
110	maker	CDS	5475283	5477036	.	-	2	ID=maker-110-exonerate_protein2genome-gene-27.11-mRNA-1:cds;Parent=maker-110-exonerate_protein2genome-gene-27.11-mRNA-1
110	maker	gene	5390329	5394630	.	-	.	ID=maker-110-exonerate_protein2genome-gene-27.5;Name=maker-110-exonerate_protein2genome-gene-27.5
110	maker	mRNA	5390329	5394630	888	-	.	ID=maker-110-exonerate_protein2genome-gene-27.5-mRNA-1;Parent=maker-110-exonerate_protein2genome-gene-27.5;Name=maker-110-exonerate_protein2genome-gene-27.5-mRNA-1;_AED=0.01;_eAED=0.01;_QI=0|0|0|1|0|0|2|0|295
110	maker	exon	5390329	5390882	.	-	.	ID=maker-110-exonerate_protein2genome-gene-27.5-mRNA-1:exon:437;Parent=maker-110-exonerate_protein2genome-gene-27.5-mRNA-1
110	maker	exon	5394297	5394630	.	-	.	ID=maker-110-exonerate_protein2genome-gene-27.5-mRNA-1:exon:436;Parent=maker-110-exonerate_protein2genome-gene-27.5-mRNA-1
110	maker	CDS	5394297	5394630	.	-	0	ID=maker-110-exonerate_protein2genome-gene-27.5-mRNA-1:cds;Parent=maker-110-exonerate_protein2genome-gene-27.5-mRNA-1
110	maker	CDS	5390329	5390882	.	-	2	ID=maker-110-exonerate_protein2genome-gene-27.5-mRNA-1:cds;Parent=maker-110-exonerate_protein2genome-gene-27.5-mRNA-1
110	maker	gene	5547243	5547650	.	+	.	ID=maker-110-exonerate_protein2genome-gene-27.0;Name=maker-110-exonerate_protein2genome-gene-27.0
110	maker	mRNA	5547243	5547650	408	+	.	ID=maker-110-exonerate_protein2genome-gene-27.0-mRNA-1;Parent=maker-110-exonerate_protein2genome-gene-27.0;Name=maker-110-exonerate_protein2genome-gene-27.0-mRNA-1;_AED=0.17;_eAED=0.19;_QI=0|-1|0|1|-1|0|1|0|135
110	maker	exon	5547243	5547650	.	+	.	ID=maker-110-exonerate_protein2genome-gene-27.0-mRNA-1:exon:438;Parent=maker-110-exonerate_protein2genome-gene-27.0-mRNA-1
110	maker	CDS	5547243	5547650	.	+	0	ID=maker-110-exonerate_protein2genome-gene-27.0-mRNA-1:cds;Parent=maker-110-exonerate_protein2genome-gene-27.0-mRNA-1
110	maker	gene	5518741	5519087	.	-	.	ID=maker-110-exonerate_protein2genome-gene-27.16;Name=maker-110-exonerate_protein2genome-gene-27.16
110	maker	mRNA	5518741	5519087	306	-	.	ID=maker-110-exonerate_protein2genome-gene-27.16-mRNA-1;Parent=maker-110-exonerate_protein2genome-gene-27.16;Name=maker-110-exonerate_protein2genome-gene-27.16-mRNA-1;_AED=0.14;_eAED=0.14;_QI=0|0|0|1|0|0|2|0|101
110	maker	exon	5518741	5518837	.	-	.	ID=maker-110-exonerate_protein2genome-gene-27.16-mRNA-1:exon:440;Parent=maker-110-exonerate_protein2genome-gene-27.16-mRNA-1
110	maker	exon	5518879	5519087	.	-	.	ID=maker-110-exonerate_protein2genome-gene-27.16-mRNA-1:exon:439;Parent=maker-110-exonerate_protein2genome-gene-27.16-mRNA-1
110	maker	CDS	5518879	5519087	.	-	0	ID=maker-110-exonerate_protein2genome-gene-27.16-mRNA-1:cds;Parent=maker-110-exonerate_protein2genome-gene-27.16-mRNA-1
110	maker	CDS	5518741	5518837	.	-	1	ID=maker-110-exonerate_protein2genome-gene-27.16-mRNA-1:cds;Parent=maker-110-exonerate_protein2genome-gene-27.16-mRNA-1
110	maker	gene	5614980	5702047	.	+	.	ID=maker-110-exonerate_protein2genome-gene-28.0;Name=maker-110-exonerate_protein2genome-gene-28.0
110	maker	mRNA	5614980	5702047	1197	+	.	ID=maker-110-exonerate_protein2genome-gene-28.0-mRNA-1;Parent=maker-110-exonerate_protein2genome-gene-28.0;Name=maker-110-exonerate_protein2genome-gene-28.0-mRNA-1;_AED=0.10;_eAED=0.10;_QI=0|0|0|1|0|0|11|0|398
110	maker	exon	5614980	5615096	.	+	.	ID=maker-110-exonerate_protein2genome-gene-28.0-mRNA-1:exon:441;Parent=maker-110-exonerate_protein2genome-gene-28.0-mRNA-1
110	maker	exon	5626060	5626200	.	+	.	ID=maker-110-exonerate_protein2genome-gene-28.0-mRNA-1:exon:442;Parent=maker-110-exonerate_protein2genome-gene-28.0-mRNA-1
110	maker	exon	5671027	5671084	.	+	.	ID=maker-110-exonerate_protein2genome-gene-28.0-mRNA-1:exon:443;Parent=maker-110-exonerate_protein2genome-gene-28.0-mRNA-1
110	maker	exon	5673572	5673703	.	+	.	ID=maker-110-exonerate_protein2genome-gene-28.0-mRNA-1:exon:444;Parent=maker-110-exonerate_protein2genome-gene-28.0-mRNA-1
110	maker	exon	5690187	5690330	.	+	.	ID=maker-110-exonerate_protein2genome-gene-28.0-mRNA-1:exon:445;Parent=maker-110-exonerate_protein2genome-gene-28.0-mRNA-1
110	maker	exon	5692770	5692839	.	+	.	ID=maker-110-exonerate_protein2genome-gene-28.0-mRNA-1:exon:446;Parent=maker-110-exonerate_protein2genome-gene-28.0-mRNA-1
110	maker	exon	5693637	5693709	.	+	.	ID=maker-110-exonerate_protein2genome-gene-28.0-mRNA-1:exon:447;Parent=maker-110-exonerate_protein2genome-gene-28.0-mRNA-1
110	maker	exon	5698587	5698684	.	+	.	ID=maker-110-exonerate_protein2genome-gene-28.0-mRNA-1:exon:448;Parent=maker-110-exonerate_protein2genome-gene-28.0-mRNA-1
110	maker	exon	5699378	5699456	.	+	.	ID=maker-110-exonerate_protein2genome-gene-28.0-mRNA-1:exon:449;Parent=maker-110-exonerate_protein2genome-gene-28.0-mRNA-1
110	maker	exon	5699576	5699734	.	+	.	ID=maker-110-exonerate_protein2genome-gene-28.0-mRNA-1:exon:450;Parent=maker-110-exonerate_protein2genome-gene-28.0-mRNA-1
110	maker	exon	5701922	5702047	.	+	.	ID=maker-110-exonerate_protein2genome-gene-28.0-mRNA-1:exon:451;Parent=maker-110-exonerate_protein2genome-gene-28.0-mRNA-1
110	maker	CDS	5614980	5615096	.	+	0	ID=maker-110-exonerate_protein2genome-gene-28.0-mRNA-1:cds;Parent=maker-110-exonerate_protein2genome-gene-28.0-mRNA-1
110	maker	CDS	5626060	5626200	.	+	0	ID=maker-110-exonerate_protein2genome-gene-28.0-mRNA-1:cds;Parent=maker-110-exonerate_protein2genome-gene-28.0-mRNA-1
110	maker	CDS	5671027	5671084	.	+	0	ID=maker-110-exonerate_protein2genome-gene-28.0-mRNA-1:cds;Parent=maker-110-exonerate_protein2genome-gene-28.0-mRNA-1
110	maker	CDS	5673572	5673703	.	+	2	ID=maker-110-exonerate_protein2genome-gene-28.0-mRNA-1:cds;Parent=maker-110-exonerate_protein2genome-gene-28.0-mRNA-1
110	maker	CDS	5690187	5690330	.	+	2	ID=maker-110-exonerate_protein2genome-gene-28.0-mRNA-1:cds;Parent=maker-110-exonerate_protein2genome-gene-28.0-mRNA-1
110	maker	CDS	5692770	5692839	.	+	2	ID=maker-110-exonerate_protein2genome-gene-28.0-mRNA-1:cds;Parent=maker-110-exonerate_protein2genome-gene-28.0-mRNA-1
110	maker	CDS	5693637	5693709	.	+	1	ID=maker-110-exonerate_protein2genome-gene-28.0-mRNA-1:cds;Parent=maker-110-exonerate_protein2genome-gene-28.0-mRNA-1
110	maker	CDS	5698587	5698684	.	+	0	ID=maker-110-exonerate_protein2genome-gene-28.0-mRNA-1:cds;Parent=maker-110-exonerate_protein2genome-gene-28.0-mRNA-1
110	maker	CDS	5699378	5699456	.	+	1	ID=maker-110-exonerate_protein2genome-gene-28.0-mRNA-1:cds;Parent=maker-110-exonerate_protein2genome-gene-28.0-mRNA-1
110	maker	CDS	5699576	5699734	.	+	0	ID=maker-110-exonerate_protein2genome-gene-28.0-mRNA-1:cds;Parent=maker-110-exonerate_protein2genome-gene-28.0-mRNA-1
110	maker	CDS	5701922	5702047	.	+	0	ID=maker-110-exonerate_protein2genome-gene-28.0-mRNA-1:cds;Parent=maker-110-exonerate_protein2genome-gene-28.0-mRNA-1
110	maker	gene	5920020	5922871	.	-	.	ID=maker-110-exonerate_protein2genome-gene-29.0;Name=maker-110-exonerate_protein2genome-gene-29.0
110	maker	mRNA	5920020	5922871	777	-	.	ID=maker-110-exonerate_protein2genome-gene-29.0-mRNA-1;Parent=maker-110-exonerate_protein2genome-gene-29.0;Name=maker-110-exonerate_protein2genome-gene-29.0-mRNA-1;_AED=0.29;_eAED=0.29;_QI=0|0|0|1|0|0|2|0|258
110	maker	exon	5920020	5920575	.	-	.	ID=maker-110-exonerate_protein2genome-gene-29.0-mRNA-1:exon:453;Parent=maker-110-exonerate_protein2genome-gene-29.0-mRNA-1
110	maker	exon	5922651	5922871	.	-	.	ID=maker-110-exonerate_protein2genome-gene-29.0-mRNA-1:exon:452;Parent=maker-110-exonerate_protein2genome-gene-29.0-mRNA-1
110	maker	CDS	5922651	5922871	.	-	0	ID=maker-110-exonerate_protein2genome-gene-29.0-mRNA-1:cds;Parent=maker-110-exonerate_protein2genome-gene-29.0-mRNA-1
110	maker	CDS	5920020	5920575	.	-	1	ID=maker-110-exonerate_protein2genome-gene-29.0-mRNA-1:cds;Parent=maker-110-exonerate_protein2genome-gene-29.0-mRNA-1
110	maker	gene	5979414	6024998	.	+	.	ID=maker-110-exonerate_protein2genome-gene-30.0;Name=maker-110-exonerate_protein2genome-gene-30.0
110	maker	mRNA	5979414	6024998	1629	+	.	ID=maker-110-exonerate_protein2genome-gene-30.0-mRNA-1;Parent=maker-110-exonerate_protein2genome-gene-30.0;Name=maker-110-exonerate_protein2genome-gene-30.0-mRNA-1;_AED=0.06;_eAED=0.06;_QI=0|0|0|1|0|0|9|0|542
110	maker	exon	5979414	5979546	.	+	.	ID=maker-110-exonerate_protein2genome-gene-30.0-mRNA-1:exon:454;Parent=maker-110-exonerate_protein2genome-gene-30.0-mRNA-1
110	maker	exon	6000028	6000162	.	+	.	ID=maker-110-exonerate_protein2genome-gene-30.0-mRNA-1:exon:455;Parent=maker-110-exonerate_protein2genome-gene-30.0-mRNA-1
110	maker	exon	6002327	6002480	.	+	.	ID=maker-110-exonerate_protein2genome-gene-30.0-mRNA-1:exon:456;Parent=maker-110-exonerate_protein2genome-gene-30.0-mRNA-1
110	maker	exon	6007912	6008029	.	+	.	ID=maker-110-exonerate_protein2genome-gene-30.0-mRNA-1:exon:457;Parent=maker-110-exonerate_protein2genome-gene-30.0-mRNA-1
110	maker	exon	6012669	6012797	.	+	.	ID=maker-110-exonerate_protein2genome-gene-30.0-mRNA-1:exon:458;Parent=maker-110-exonerate_protein2genome-gene-30.0-mRNA-1
110	maker	exon	6019921	6020087	.	+	.	ID=maker-110-exonerate_protein2genome-gene-30.0-mRNA-1:exon:459;Parent=maker-110-exonerate_protein2genome-gene-30.0-mRNA-1
110	maker	exon	6020917	6021183	.	+	.	ID=maker-110-exonerate_protein2genome-gene-30.0-mRNA-1:exon:460;Parent=maker-110-exonerate_protein2genome-gene-30.0-mRNA-1
110	maker	exon	6022500	6022867	.	+	.	ID=maker-110-exonerate_protein2genome-gene-30.0-mRNA-1:exon:461;Parent=maker-110-exonerate_protein2genome-gene-30.0-mRNA-1
110	maker	exon	6024841	6024998	.	+	.	ID=maker-110-exonerate_protein2genome-gene-30.0-mRNA-1:exon:462;Parent=maker-110-exonerate_protein2genome-gene-30.0-mRNA-1
110	maker	CDS	5979414	5979546	.	+	0	ID=maker-110-exonerate_protein2genome-gene-30.0-mRNA-1:cds;Parent=maker-110-exonerate_protein2genome-gene-30.0-mRNA-1
110	maker	CDS	6000028	6000162	.	+	2	ID=maker-110-exonerate_protein2genome-gene-30.0-mRNA-1:cds;Parent=maker-110-exonerate_protein2genome-gene-30.0-mRNA-1
110	maker	CDS	6002327	6002480	.	+	2	ID=maker-110-exonerate_protein2genome-gene-30.0-mRNA-1:cds;Parent=maker-110-exonerate_protein2genome-gene-30.0-mRNA-1
110	maker	CDS	6007912	6008029	.	+	1	ID=maker-110-exonerate_protein2genome-gene-30.0-mRNA-1:cds;Parent=maker-110-exonerate_protein2genome-gene-30.0-mRNA-1
110	maker	CDS	6012669	6012797	.	+	0	ID=maker-110-exonerate_protein2genome-gene-30.0-mRNA-1:cds;Parent=maker-110-exonerate_protein2genome-gene-30.0-mRNA-1
110	maker	CDS	6019921	6020087	.	+	0	ID=maker-110-exonerate_protein2genome-gene-30.0-mRNA-1:cds;Parent=maker-110-exonerate_protein2genome-gene-30.0-mRNA-1
110	maker	CDS	6020917	6021183	.	+	1	ID=maker-110-exonerate_protein2genome-gene-30.0-mRNA-1:cds;Parent=maker-110-exonerate_protein2genome-gene-30.0-mRNA-1
110	maker	CDS	6022500	6022867	.	+	1	ID=maker-110-exonerate_protein2genome-gene-30.0-mRNA-1:cds;Parent=maker-110-exonerate_protein2genome-gene-30.0-mRNA-1
110	maker	CDS	6024841	6024998	.	+	2	ID=maker-110-exonerate_protein2genome-gene-30.0-mRNA-1:cds;Parent=maker-110-exonerate_protein2genome-gene-30.0-mRNA-1
110	maker	gene	6091270	6092277	.	-	.	ID=maker-110-exonerate_protein2genome-gene-30.7;Name=maker-110-exonerate_protein2genome-gene-30.7
110	maker	mRNA	6091270	6092277	1008	-	.	ID=maker-110-exonerate_protein2genome-gene-30.7-mRNA-1;Parent=maker-110-exonerate_protein2genome-gene-30.7;Name=maker-110-exonerate_protein2genome-gene-30.7-mRNA-1;_AED=0.02;_eAED=0.02;_QI=0|-1|0|1|-1|0|1|0|335
110	maker	exon	6091270	6092277	.	-	.	ID=maker-110-exonerate_protein2genome-gene-30.7-mRNA-1:exon:463;Parent=maker-110-exonerate_protein2genome-gene-30.7-mRNA-1
110	maker	CDS	6091270	6092277	.	-	0	ID=maker-110-exonerate_protein2genome-gene-30.7-mRNA-1:cds;Parent=maker-110-exonerate_protein2genome-gene-30.7-mRNA-1
110	maker	gene	6112347	6112664	.	+	.	ID=maker-110-exonerate_protein2genome-gene-30.6;Name=maker-110-exonerate_protein2genome-gene-30.6
110	maker	mRNA	6112347	6112664	318	+	.	ID=maker-110-exonerate_protein2genome-gene-30.6-mRNA-1;Parent=maker-110-exonerate_protein2genome-gene-30.6;Name=maker-110-exonerate_protein2genome-gene-30.6-mRNA-1;_AED=0.49;_eAED=0.49;_QI=0|-1|0|1|-1|0|1|0|105
110	maker	exon	6112347	6112664	.	+	.	ID=maker-110-exonerate_protein2genome-gene-30.6-mRNA-1:exon:464;Parent=maker-110-exonerate_protein2genome-gene-30.6-mRNA-1
110	maker	CDS	6112347	6112664	.	+	0	ID=maker-110-exonerate_protein2genome-gene-30.6-mRNA-1:cds;Parent=maker-110-exonerate_protein2genome-gene-30.6-mRNA-1
110	maker	gene	6424679	6459218	.	-	.	ID=maker-110-exonerate_protein2genome-gene-32.0;Name=maker-110-exonerate_protein2genome-gene-32.0
110	maker	mRNA	6424679	6459218	834	-	.	ID=maker-110-exonerate_protein2genome-gene-32.0-mRNA-1;Parent=maker-110-exonerate_protein2genome-gene-32.0;Name=maker-110-exonerate_protein2genome-gene-32.0-mRNA-1;_AED=0.14;_eAED=0.14;_QI=0|0|0|1|0|0|7|0|277
110	maker	exon	6424679	6424780	.	-	.	ID=maker-110-exonerate_protein2genome-gene-32.0-mRNA-1:exon:471;Parent=maker-110-exonerate_protein2genome-gene-32.0-mRNA-1
110	maker	exon	6425570	6425648	.	-	.	ID=maker-110-exonerate_protein2genome-gene-32.0-mRNA-1:exon:470;Parent=maker-110-exonerate_protein2genome-gene-32.0-mRNA-1
110	maker	exon	6431020	6431181	.	-	.	ID=maker-110-exonerate_protein2genome-gene-32.0-mRNA-1:exon:469;Parent=maker-110-exonerate_protein2genome-gene-32.0-mRNA-1
110	maker	exon	6447341	6447424	.	-	.	ID=maker-110-exonerate_protein2genome-gene-32.0-mRNA-1:exon:468;Parent=maker-110-exonerate_protein2genome-gene-32.0-mRNA-1
110	maker	exon	6447529	6447605	.	-	.	ID=maker-110-exonerate_protein2genome-gene-32.0-mRNA-1:exon:467;Parent=maker-110-exonerate_protein2genome-gene-32.0-mRNA-1
110	maker	exon	6454138	6454367	.	-	.	ID=maker-110-exonerate_protein2genome-gene-32.0-mRNA-1:exon:466;Parent=maker-110-exonerate_protein2genome-gene-32.0-mRNA-1
110	maker	exon	6459119	6459218	.	-	.	ID=maker-110-exonerate_protein2genome-gene-32.0-mRNA-1:exon:465;Parent=maker-110-exonerate_protein2genome-gene-32.0-mRNA-1
110	maker	CDS	6459119	6459218	.	-	0	ID=maker-110-exonerate_protein2genome-gene-32.0-mRNA-1:cds;Parent=maker-110-exonerate_protein2genome-gene-32.0-mRNA-1
110	maker	CDS	6454138	6454367	.	-	2	ID=maker-110-exonerate_protein2genome-gene-32.0-mRNA-1:cds;Parent=maker-110-exonerate_protein2genome-gene-32.0-mRNA-1
110	maker	CDS	6447529	6447605	.	-	0	ID=maker-110-exonerate_protein2genome-gene-32.0-mRNA-1:cds;Parent=maker-110-exonerate_protein2genome-gene-32.0-mRNA-1
110	maker	CDS	6447341	6447424	.	-	1	ID=maker-110-exonerate_protein2genome-gene-32.0-mRNA-1:cds;Parent=maker-110-exonerate_protein2genome-gene-32.0-mRNA-1
110	maker	CDS	6431020	6431181	.	-	1	ID=maker-110-exonerate_protein2genome-gene-32.0-mRNA-1:cds;Parent=maker-110-exonerate_protein2genome-gene-32.0-mRNA-1
110	maker	CDS	6425570	6425648	.	-	1	ID=maker-110-exonerate_protein2genome-gene-32.0-mRNA-1:cds;Parent=maker-110-exonerate_protein2genome-gene-32.0-mRNA-1
110	maker	CDS	6424679	6424780	.	-	0	ID=maker-110-exonerate_protein2genome-gene-32.0-mRNA-1:cds;Parent=maker-110-exonerate_protein2genome-gene-32.0-mRNA-1
110	maker	gene	6595938	6608092	.	+	.	ID=maker-110-exonerate_protein2genome-gene-33.0;Name=maker-110-exonerate_protein2genome-gene-33.0
110	maker	mRNA	6595938	6608092	939	+	.	ID=maker-110-exonerate_protein2genome-gene-33.0-mRNA-1;Parent=maker-110-exonerate_protein2genome-gene-33.0;Name=maker-110-exonerate_protein2genome-gene-33.0-mRNA-1;_AED=0.14;_eAED=0.14;_QI=0|0|0|1|0|0|6|0|312
110	maker	exon	6595938	6596047	.	+	.	ID=maker-110-exonerate_protein2genome-gene-33.0-mRNA-1:exon:472;Parent=maker-110-exonerate_protein2genome-gene-33.0-mRNA-1
110	maker	exon	6596892	6597042	.	+	.	ID=maker-110-exonerate_protein2genome-gene-33.0-mRNA-1:exon:473;Parent=maker-110-exonerate_protein2genome-gene-33.0-mRNA-1
110	maker	exon	6606013	6606085	.	+	.	ID=maker-110-exonerate_protein2genome-gene-33.0-mRNA-1:exon:474;Parent=maker-110-exonerate_protein2genome-gene-33.0-mRNA-1
110	maker	exon	6606458	6606514	.	+	.	ID=maker-110-exonerate_protein2genome-gene-33.0-mRNA-1:exon:475;Parent=maker-110-exonerate_protein2genome-gene-33.0-mRNA-1
110	maker	exon	6606623	6606702	.	+	.	ID=maker-110-exonerate_protein2genome-gene-33.0-mRNA-1:exon:476;Parent=maker-110-exonerate_protein2genome-gene-33.0-mRNA-1
110	maker	exon	6607625	6608092	.	+	.	ID=maker-110-exonerate_protein2genome-gene-33.0-mRNA-1:exon:477;Parent=maker-110-exonerate_protein2genome-gene-33.0-mRNA-1
110	maker	CDS	6595938	6596047	.	+	0	ID=maker-110-exonerate_protein2genome-gene-33.0-mRNA-1:cds;Parent=maker-110-exonerate_protein2genome-gene-33.0-mRNA-1
110	maker	CDS	6596892	6597042	.	+	1	ID=maker-110-exonerate_protein2genome-gene-33.0-mRNA-1:cds;Parent=maker-110-exonerate_protein2genome-gene-33.0-mRNA-1
110	maker	CDS	6606013	6606085	.	+	0	ID=maker-110-exonerate_protein2genome-gene-33.0-mRNA-1:cds;Parent=maker-110-exonerate_protein2genome-gene-33.0-mRNA-1
110	maker	CDS	6606458	6606514	.	+	2	ID=maker-110-exonerate_protein2genome-gene-33.0-mRNA-1:cds;Parent=maker-110-exonerate_protein2genome-gene-33.0-mRNA-1
110	maker	CDS	6606623	6606702	.	+	2	ID=maker-110-exonerate_protein2genome-gene-33.0-mRNA-1:cds;Parent=maker-110-exonerate_protein2genome-gene-33.0-mRNA-1
110	maker	CDS	6607625	6608092	.	+	0	ID=maker-110-exonerate_protein2genome-gene-33.0-mRNA-1:cds;Parent=maker-110-exonerate_protein2genome-gene-33.0-mRNA-1
110	maker	gene	6715342	6715827	.	-	.	ID=maker-110-exonerate_protein2genome-gene-33.6;Name=maker-110-exonerate_protein2genome-gene-33.6
110	maker	mRNA	6715342	6715827	357	-	.	ID=maker-110-exonerate_protein2genome-gene-33.6-mRNA-1;Parent=maker-110-exonerate_protein2genome-gene-33.6;Name=maker-110-exonerate_protein2genome-gene-33.6-mRNA-1;_AED=0.22;_eAED=0.22;_QI=0|0|0|1|0|0|2|0|118
110	maker	exon	6715342	6715482	.	-	.	ID=maker-110-exonerate_protein2genome-gene-33.6-mRNA-1:exon:479;Parent=maker-110-exonerate_protein2genome-gene-33.6-mRNA-1
110	maker	exon	6715612	6715827	.	-	.	ID=maker-110-exonerate_protein2genome-gene-33.6-mRNA-1:exon:478;Parent=maker-110-exonerate_protein2genome-gene-33.6-mRNA-1
110	maker	CDS	6715612	6715827	.	-	0	ID=maker-110-exonerate_protein2genome-gene-33.6-mRNA-1:cds;Parent=maker-110-exonerate_protein2genome-gene-33.6-mRNA-1
110	maker	CDS	6715342	6715482	.	-	0	ID=maker-110-exonerate_protein2genome-gene-33.6-mRNA-1:cds;Parent=maker-110-exonerate_protein2genome-gene-33.6-mRNA-1
110	maker	gene	6882706	6918774	.	-	.	ID=maker-110-exonerate_protein2genome-gene-34.14;Name=maker-110-exonerate_protein2genome-gene-34.14
110	maker	mRNA	6882706	6918774	2067	-	.	ID=maker-110-exonerate_protein2genome-gene-34.14-mRNA-1;Parent=maker-110-exonerate_protein2genome-gene-34.14;Name=maker-110-exonerate_protein2genome-gene-34.14-mRNA-1;_AED=0.08;_eAED=0.08;_QI=0|0|0|1|0|0|9|0|688
110	maker	exon	6882706	6882841	.	-	.	ID=maker-110-exonerate_protein2genome-gene-34.14-mRNA-1:exon:488;Parent=maker-110-exonerate_protein2genome-gene-34.14-mRNA-1
110	maker	exon	6884483	6884641	.	-	.	ID=maker-110-exonerate_protein2genome-gene-34.14-mRNA-1:exon:487;Parent=maker-110-exonerate_protein2genome-gene-34.14-mRNA-1
110	maker	exon	6888085	6888316	.	-	.	ID=maker-110-exonerate_protein2genome-gene-34.14-mRNA-1:exon:486;Parent=maker-110-exonerate_protein2genome-gene-34.14-mRNA-1
110	maker	exon	6891068	6891245	.	-	.	ID=maker-110-exonerate_protein2genome-gene-34.14-mRNA-1:exon:485;Parent=maker-110-exonerate_protein2genome-gene-34.14-mRNA-1
110	maker	exon	6893934	6894074	.	-	.	ID=maker-110-exonerate_protein2genome-gene-34.14-mRNA-1:exon:484;Parent=maker-110-exonerate_protein2genome-gene-34.14-mRNA-1
110	maker	exon	6898314	6898682	.	-	.	ID=maker-110-exonerate_protein2genome-gene-34.14-mRNA-1:exon:483;Parent=maker-110-exonerate_protein2genome-gene-34.14-mRNA-1
110	maker	exon	6899224	6899423	.	-	.	ID=maker-110-exonerate_protein2genome-gene-34.14-mRNA-1:exon:482;Parent=maker-110-exonerate_protein2genome-gene-34.14-mRNA-1
110	maker	exon	6900577	6900824	.	-	.	ID=maker-110-exonerate_protein2genome-gene-34.14-mRNA-1:exon:481;Parent=maker-110-exonerate_protein2genome-gene-34.14-mRNA-1
110	maker	exon	6918371	6918774	.	-	.	ID=maker-110-exonerate_protein2genome-gene-34.14-mRNA-1:exon:480;Parent=maker-110-exonerate_protein2genome-gene-34.14-mRNA-1
110	maker	CDS	6918371	6918774	.	-	0	ID=maker-110-exonerate_protein2genome-gene-34.14-mRNA-1:cds;Parent=maker-110-exonerate_protein2genome-gene-34.14-mRNA-1
110	maker	CDS	6900577	6900824	.	-	1	ID=maker-110-exonerate_protein2genome-gene-34.14-mRNA-1:cds;Parent=maker-110-exonerate_protein2genome-gene-34.14-mRNA-1
110	maker	CDS	6899224	6899423	.	-	2	ID=maker-110-exonerate_protein2genome-gene-34.14-mRNA-1:cds;Parent=maker-110-exonerate_protein2genome-gene-34.14-mRNA-1
110	maker	CDS	6898314	6898682	.	-	0	ID=maker-110-exonerate_protein2genome-gene-34.14-mRNA-1:cds;Parent=maker-110-exonerate_protein2genome-gene-34.14-mRNA-1
110	maker	CDS	6893934	6894074	.	-	0	ID=maker-110-exonerate_protein2genome-gene-34.14-mRNA-1:cds;Parent=maker-110-exonerate_protein2genome-gene-34.14-mRNA-1
110	maker	CDS	6891068	6891245	.	-	0	ID=maker-110-exonerate_protein2genome-gene-34.14-mRNA-1:cds;Parent=maker-110-exonerate_protein2genome-gene-34.14-mRNA-1
110	maker	CDS	6888085	6888316	.	-	2	ID=maker-110-exonerate_protein2genome-gene-34.14-mRNA-1:cds;Parent=maker-110-exonerate_protein2genome-gene-34.14-mRNA-1
110	maker	CDS	6884483	6884641	.	-	1	ID=maker-110-exonerate_protein2genome-gene-34.14-mRNA-1:cds;Parent=maker-110-exonerate_protein2genome-gene-34.14-mRNA-1
110	maker	CDS	6882706	6882841	.	-	1	ID=maker-110-exonerate_protein2genome-gene-34.14-mRNA-1:cds;Parent=maker-110-exonerate_protein2genome-gene-34.14-mRNA-1
110	maker	gene	6742854	6757824	.	+	.	ID=maker-110-exonerate_protein2genome-gene-34.0;Name=maker-110-exonerate_protein2genome-gene-34.0
110	maker	mRNA	6742854	6757824	1248	+	.	ID=maker-110-exonerate_protein2genome-gene-34.0-mRNA-1;Parent=maker-110-exonerate_protein2genome-gene-34.0;Name=maker-110-exonerate_protein2genome-gene-34.0-mRNA-1;_AED=0.06;_eAED=0.06;_QI=0|0|0|1|0|0|9|0|415
110	maker	exon	6742854	6743204	.	+	.	ID=maker-110-exonerate_protein2genome-gene-34.0-mRNA-1:exon:489;Parent=maker-110-exonerate_protein2genome-gene-34.0-mRNA-1
110	maker	exon	6745163	6745263	.	+	.	ID=maker-110-exonerate_protein2genome-gene-34.0-mRNA-1:exon:490;Parent=maker-110-exonerate_protein2genome-gene-34.0-mRNA-1
110	maker	exon	6751513	6751609	.	+	.	ID=maker-110-exonerate_protein2genome-gene-34.0-mRNA-1:exon:491;Parent=maker-110-exonerate_protein2genome-gene-34.0-mRNA-1
110	maker	exon	6751966	6752054	.	+	.	ID=maker-110-exonerate_protein2genome-gene-34.0-mRNA-1:exon:492;Parent=maker-110-exonerate_protein2genome-gene-34.0-mRNA-1
110	maker	exon	6753260	6753333	.	+	.	ID=maker-110-exonerate_protein2genome-gene-34.0-mRNA-1:exon:493;Parent=maker-110-exonerate_protein2genome-gene-34.0-mRNA-1
110	maker	exon	6754550	6754630	.	+	.	ID=maker-110-exonerate_protein2genome-gene-34.0-mRNA-1:exon:494;Parent=maker-110-exonerate_protein2genome-gene-34.0-mRNA-1
110	maker	exon	6755711	6755940	.	+	.	ID=maker-110-exonerate_protein2genome-gene-34.0-mRNA-1:exon:495;Parent=maker-110-exonerate_protein2genome-gene-34.0-mRNA-1
110	maker	exon	6757359	6757418	.	+	.	ID=maker-110-exonerate_protein2genome-gene-34.0-mRNA-1:exon:496;Parent=maker-110-exonerate_protein2genome-gene-34.0-mRNA-1
110	maker	exon	6757660	6757824	.	+	.	ID=maker-110-exonerate_protein2genome-gene-34.0-mRNA-1:exon:497;Parent=maker-110-exonerate_protein2genome-gene-34.0-mRNA-1
110	maker	CDS	6742854	6743204	.	+	0	ID=maker-110-exonerate_protein2genome-gene-34.0-mRNA-1:cds;Parent=maker-110-exonerate_protein2genome-gene-34.0-mRNA-1
110	maker	CDS	6745163	6745263	.	+	0	ID=maker-110-exonerate_protein2genome-gene-34.0-mRNA-1:cds;Parent=maker-110-exonerate_protein2genome-gene-34.0-mRNA-1
110	maker	CDS	6751513	6751609	.	+	1	ID=maker-110-exonerate_protein2genome-gene-34.0-mRNA-1:cds;Parent=maker-110-exonerate_protein2genome-gene-34.0-mRNA-1
110	maker	CDS	6751966	6752054	.	+	0	ID=maker-110-exonerate_protein2genome-gene-34.0-mRNA-1:cds;Parent=maker-110-exonerate_protein2genome-gene-34.0-mRNA-1
110	maker	CDS	6753260	6753333	.	+	1	ID=maker-110-exonerate_protein2genome-gene-34.0-mRNA-1:cds;Parent=maker-110-exonerate_protein2genome-gene-34.0-mRNA-1
110	maker	CDS	6754550	6754630	.	+	2	ID=maker-110-exonerate_protein2genome-gene-34.0-mRNA-1:cds;Parent=maker-110-exonerate_protein2genome-gene-34.0-mRNA-1
110	maker	CDS	6755711	6755940	.	+	2	ID=maker-110-exonerate_protein2genome-gene-34.0-mRNA-1:cds;Parent=maker-110-exonerate_protein2genome-gene-34.0-mRNA-1
110	maker	CDS	6757359	6757418	.	+	0	ID=maker-110-exonerate_protein2genome-gene-34.0-mRNA-1:cds;Parent=maker-110-exonerate_protein2genome-gene-34.0-mRNA-1
110	maker	CDS	6757660	6757824	.	+	0	ID=maker-110-exonerate_protein2genome-gene-34.0-mRNA-1:cds;Parent=maker-110-exonerate_protein2genome-gene-34.0-mRNA-1
110	maker	gene	6758106	6762804	.	-	.	ID=maker-110-exonerate_protein2genome-gene-34.7;Name=maker-110-exonerate_protein2genome-gene-34.7
110	maker	mRNA	6758106	6762804	807	-	.	ID=maker-110-exonerate_protein2genome-gene-34.7-mRNA-1;Parent=maker-110-exonerate_protein2genome-gene-34.7;Name=maker-110-exonerate_protein2genome-gene-34.7-mRNA-1;_AED=0.13;_eAED=0.13;_QI=0|0|0|1|0|0|3|0|268
110	maker	exon	6758106	6758291	.	-	.	ID=maker-110-exonerate_protein2genome-gene-34.7-mRNA-1:exon:500;Parent=maker-110-exonerate_protein2genome-gene-34.7-mRNA-1
110	maker	exon	6759348	6759505	.	-	.	ID=maker-110-exonerate_protein2genome-gene-34.7-mRNA-1:exon:499;Parent=maker-110-exonerate_protein2genome-gene-34.7-mRNA-1
110	maker	exon	6762342	6762804	.	-	.	ID=maker-110-exonerate_protein2genome-gene-34.7-mRNA-1:exon:498;Parent=maker-110-exonerate_protein2genome-gene-34.7-mRNA-1
110	maker	CDS	6762342	6762804	.	-	0	ID=maker-110-exonerate_protein2genome-gene-34.7-mRNA-1:cds;Parent=maker-110-exonerate_protein2genome-gene-34.7-mRNA-1
110	maker	CDS	6759348	6759505	.	-	2	ID=maker-110-exonerate_protein2genome-gene-34.7-mRNA-1:cds;Parent=maker-110-exonerate_protein2genome-gene-34.7-mRNA-1
110	maker	CDS	6758106	6758291	.	-	0	ID=maker-110-exonerate_protein2genome-gene-34.7-mRNA-1:cds;Parent=maker-110-exonerate_protein2genome-gene-34.7-mRNA-1
110	maker	gene	6989393	6989764	.	+	.	ID=maker-110-exonerate_protein2genome-gene-35.0;Name=maker-110-exonerate_protein2genome-gene-35.0
110	maker	mRNA	6989393	6989764	372	+	.	ID=maker-110-exonerate_protein2genome-gene-35.0-mRNA-1;Parent=maker-110-exonerate_protein2genome-gene-35.0;Name=maker-110-exonerate_protein2genome-gene-35.0-mRNA-1;_AED=0.01;_eAED=0.01;_QI=0|-1|0|1|-1|0|1|0|123
110	maker	exon	6989393	6989764	.	+	.	ID=maker-110-exonerate_protein2genome-gene-35.0-mRNA-1:exon:501;Parent=maker-110-exonerate_protein2genome-gene-35.0-mRNA-1
110	maker	CDS	6989393	6989764	.	+	0	ID=maker-110-exonerate_protein2genome-gene-35.0-mRNA-1:cds;Parent=maker-110-exonerate_protein2genome-gene-35.0-mRNA-1
110	maker	gene	7017026	7017331	.	-	.	ID=maker-110-exonerate_protein2genome-gene-35.3;Name=maker-110-exonerate_protein2genome-gene-35.3
110	maker	mRNA	7017026	7017331	306	-	.	ID=maker-110-exonerate_protein2genome-gene-35.3-mRNA-1;Parent=maker-110-exonerate_protein2genome-gene-35.3;Name=maker-110-exonerate_protein2genome-gene-35.3-mRNA-1;_AED=0.00;_eAED=0.00;_QI=0|-1|0|1|-1|0|1|0|101
110	maker	exon	7017026	7017331	.	-	.	ID=maker-110-exonerate_protein2genome-gene-35.3-mRNA-1:exon:502;Parent=maker-110-exonerate_protein2genome-gene-35.3-mRNA-1
110	maker	CDS	7017026	7017331	.	-	0	ID=maker-110-exonerate_protein2genome-gene-35.3-mRNA-1:cds;Parent=maker-110-exonerate_protein2genome-gene-35.3-mRNA-1
110	maker	gene	7041329	7041595	.	+	.	ID=maker-110-exonerate_protein2genome-gene-35.2;Name=maker-110-exonerate_protein2genome-gene-35.2
110	maker	mRNA	7041329	7041595	267	+	.	ID=maker-110-exonerate_protein2genome-gene-35.2-mRNA-1;Parent=maker-110-exonerate_protein2genome-gene-35.2;Name=maker-110-exonerate_protein2genome-gene-35.2-mRNA-1;_AED=0.01;_eAED=0.01;_QI=0|-1|0|1|-1|0|1|0|88
110	maker	exon	7041329	7041595	.	+	.	ID=maker-110-exonerate_protein2genome-gene-35.2-mRNA-1:exon:503;Parent=maker-110-exonerate_protein2genome-gene-35.2-mRNA-1
110	maker	CDS	7041329	7041595	.	+	0	ID=maker-110-exonerate_protein2genome-gene-35.2-mRNA-1:cds;Parent=maker-110-exonerate_protein2genome-gene-35.2-mRNA-1
110	maker	gene	7135629	7135880	.	-	.	ID=maker-110-exonerate_protein2genome-gene-35.4;Name=maker-110-exonerate_protein2genome-gene-35.4
110	maker	mRNA	7135629	7135880	252	-	.	ID=maker-110-exonerate_protein2genome-gene-35.4-mRNA-1;Parent=maker-110-exonerate_protein2genome-gene-35.4;Name=maker-110-exonerate_protein2genome-gene-35.4-mRNA-1;_AED=0.04;_eAED=0.04;_QI=0|-1|0|1|-1|0|1|0|83
110	maker	exon	7135629	7135880	.	-	.	ID=maker-110-exonerate_protein2genome-gene-35.4-mRNA-1:exon:504;Parent=maker-110-exonerate_protein2genome-gene-35.4-mRNA-1
110	maker	CDS	7135629	7135880	.	-	0	ID=maker-110-exonerate_protein2genome-gene-35.4-mRNA-1:cds;Parent=maker-110-exonerate_protein2genome-gene-35.4-mRNA-1
110	maker	gene	7308938	7313210	.	+	.	ID=maker-110-exonerate_protein2genome-gene-36.20;Name=maker-110-exonerate_protein2genome-gene-36.20
110	maker	mRNA	7308938	7313210	846	+	.	ID=maker-110-exonerate_protein2genome-gene-36.20-mRNA-1;Parent=maker-110-exonerate_protein2genome-gene-36.20;Name=maker-110-exonerate_protein2genome-gene-36.20-mRNA-1;_AED=0.12;_eAED=0.12;_QI=0|0|0|1|0|0|3|0|281
110	maker	exon	7308938	7309340	.	+	.	ID=maker-110-exonerate_protein2genome-gene-36.20-mRNA-1:exon:505;Parent=maker-110-exonerate_protein2genome-gene-36.20-mRNA-1
110	maker	exon	7312655	7312932	.	+	.	ID=maker-110-exonerate_protein2genome-gene-36.20-mRNA-1:exon:506;Parent=maker-110-exonerate_protein2genome-gene-36.20-mRNA-1
110	maker	exon	7313046	7313210	.	+	.	ID=maker-110-exonerate_protein2genome-gene-36.20-mRNA-1:exon:507;Parent=maker-110-exonerate_protein2genome-gene-36.20-mRNA-1
110	maker	CDS	7308938	7309340	.	+	0	ID=maker-110-exonerate_protein2genome-gene-36.20-mRNA-1:cds;Parent=maker-110-exonerate_protein2genome-gene-36.20-mRNA-1
110	maker	CDS	7312655	7312932	.	+	2	ID=maker-110-exonerate_protein2genome-gene-36.20-mRNA-1:cds;Parent=maker-110-exonerate_protein2genome-gene-36.20-mRNA-1
110	maker	CDS	7313046	7313210	.	+	0	ID=maker-110-exonerate_protein2genome-gene-36.20-mRNA-1:cds;Parent=maker-110-exonerate_protein2genome-gene-36.20-mRNA-1
110	maker	gene	7183821	7185066	.	+	.	ID=maker-110-exonerate_protein2genome-gene-36.0;Name=maker-110-exonerate_protein2genome-gene-36.0
110	maker	mRNA	7183821	7185066	798	+	.	ID=maker-110-exonerate_protein2genome-gene-36.0-mRNA-1;Parent=maker-110-exonerate_protein2genome-gene-36.0;Name=maker-110-exonerate_protein2genome-gene-36.0-mRNA-1;_AED=0.02;_eAED=0.02;_QI=0|0|0|1|0|0|2|0|265
110	maker	exon	7183821	7184238	.	+	.	ID=maker-110-exonerate_protein2genome-gene-36.0-mRNA-1:exon:508;Parent=maker-110-exonerate_protein2genome-gene-36.0-mRNA-1
110	maker	exon	7184687	7185066	.	+	.	ID=maker-110-exonerate_protein2genome-gene-36.0-mRNA-1:exon:509;Parent=maker-110-exonerate_protein2genome-gene-36.0-mRNA-1
110	maker	CDS	7183821	7184238	.	+	0	ID=maker-110-exonerate_protein2genome-gene-36.0-mRNA-1:cds;Parent=maker-110-exonerate_protein2genome-gene-36.0-mRNA-1
110	maker	CDS	7184687	7185066	.	+	2	ID=maker-110-exonerate_protein2genome-gene-36.0-mRNA-1:cds;Parent=maker-110-exonerate_protein2genome-gene-36.0-mRNA-1
110	maker	gene	7388367	7472734	.	-	.	ID=maker-110-exonerate_protein2genome-gene-37.8;Name=maker-110-exonerate_protein2genome-gene-37.8
110	maker	mRNA	7388367	7472734	2925	-	.	ID=maker-110-exonerate_protein2genome-gene-37.8-mRNA-1;Parent=maker-110-exonerate_protein2genome-gene-37.8;Name=maker-110-exonerate_protein2genome-gene-37.8-mRNA-1;_AED=0.13;_eAED=0.14;_QI=0|0|0|1|0|0|23|0|974
110	maker	exon	7388367	7388489	.	-	.	ID=maker-110-exonerate_protein2genome-gene-37.8-mRNA-1:exon:532;Parent=maker-110-exonerate_protein2genome-gene-37.8-mRNA-1
110	maker	exon	7397652	7397757	.	-	.	ID=maker-110-exonerate_protein2genome-gene-37.8-mRNA-1:exon:531;Parent=maker-110-exonerate_protein2genome-gene-37.8-mRNA-1
110	maker	exon	7398229	7398328	.	-	.	ID=maker-110-exonerate_protein2genome-gene-37.8-mRNA-1:exon:530;Parent=maker-110-exonerate_protein2genome-gene-37.8-mRNA-1
110	maker	exon	7398970	7399081	.	-	.	ID=maker-110-exonerate_protein2genome-gene-37.8-mRNA-1:exon:529;Parent=maker-110-exonerate_protein2genome-gene-37.8-mRNA-1
110	maker	exon	7410707	7410829	.	-	.	ID=maker-110-exonerate_protein2genome-gene-37.8-mRNA-1:exon:528;Parent=maker-110-exonerate_protein2genome-gene-37.8-mRNA-1
110	maker	exon	7416702	7416829	.	-	.	ID=maker-110-exonerate_protein2genome-gene-37.8-mRNA-1:exon:527;Parent=maker-110-exonerate_protein2genome-gene-37.8-mRNA-1
110	maker	exon	7417443	7417525	.	-	.	ID=maker-110-exonerate_protein2genome-gene-37.8-mRNA-1:exon:526;Parent=maker-110-exonerate_protein2genome-gene-37.8-mRNA-1
110	maker	exon	7419631	7419784	.	-	.	ID=maker-110-exonerate_protein2genome-gene-37.8-mRNA-1:exon:525;Parent=maker-110-exonerate_protein2genome-gene-37.8-mRNA-1
110	maker	exon	7421118	7421228	.	-	.	ID=maker-110-exonerate_protein2genome-gene-37.8-mRNA-1:exon:524;Parent=maker-110-exonerate_protein2genome-gene-37.8-mRNA-1
110	maker	exon	7424668	7424772	.	-	.	ID=maker-110-exonerate_protein2genome-gene-37.8-mRNA-1:exon:523;Parent=maker-110-exonerate_protein2genome-gene-37.8-mRNA-1
110	maker	exon	7424860	7424992	.	-	.	ID=maker-110-exonerate_protein2genome-gene-37.8-mRNA-1:exon:522;Parent=maker-110-exonerate_protein2genome-gene-37.8-mRNA-1
110	maker	exon	7425111	7425217	.	-	.	ID=maker-110-exonerate_protein2genome-gene-37.8-mRNA-1:exon:521;Parent=maker-110-exonerate_protein2genome-gene-37.8-mRNA-1
110	maker	exon	7425971	7426149	.	-	.	ID=maker-110-exonerate_protein2genome-gene-37.8-mRNA-1:exon:520;Parent=maker-110-exonerate_protein2genome-gene-37.8-mRNA-1
110	maker	exon	7426426	7426534	.	-	.	ID=maker-110-exonerate_protein2genome-gene-37.8-mRNA-1:exon:519;Parent=maker-110-exonerate_protein2genome-gene-37.8-mRNA-1
110	maker	exon	7427196	7427299	.	-	.	ID=maker-110-exonerate_protein2genome-gene-37.8-mRNA-1:exon:518;Parent=maker-110-exonerate_protein2genome-gene-37.8-mRNA-1
110	maker	exon	7438154	7438322	.	-	.	ID=maker-110-exonerate_protein2genome-gene-37.8-mRNA-1:exon:517;Parent=maker-110-exonerate_protein2genome-gene-37.8-mRNA-1
110	maker	exon	7439468	7439621	.	-	.	ID=maker-110-exonerate_protein2genome-gene-37.8-mRNA-1:exon:516;Parent=maker-110-exonerate_protein2genome-gene-37.8-mRNA-1
110	maker	exon	7439717	7439856	.	-	.	ID=maker-110-exonerate_protein2genome-gene-37.8-mRNA-1:exon:515;Parent=maker-110-exonerate_protein2genome-gene-37.8-mRNA-1
110	maker	exon	7442863	7442990	.	-	.	ID=maker-110-exonerate_protein2genome-gene-37.8-mRNA-1:exon:514;Parent=maker-110-exonerate_protein2genome-gene-37.8-mRNA-1
110	maker	exon	7445788	7445917	.	-	.	ID=maker-110-exonerate_protein2genome-gene-37.8-mRNA-1:exon:513;Parent=maker-110-exonerate_protein2genome-gene-37.8-mRNA-1
110	maker	exon	7465396	7465511	.	-	.	ID=maker-110-exonerate_protein2genome-gene-37.8-mRNA-1:exon:512;Parent=maker-110-exonerate_protein2genome-gene-37.8-mRNA-1
110	maker	exon	7468458	7468673	.	-	.	ID=maker-110-exonerate_protein2genome-gene-37.8-mRNA-1:exon:511;Parent=maker-110-exonerate_protein2genome-gene-37.8-mRNA-1
110	maker	exon	7472640	7472734	.	-	.	ID=maker-110-exonerate_protein2genome-gene-37.8-mRNA-1:exon:510;Parent=maker-110-exonerate_protein2genome-gene-37.8-mRNA-1
110	maker	CDS	7472640	7472734	.	-	0	ID=maker-110-exonerate_protein2genome-gene-37.8-mRNA-1:cds;Parent=maker-110-exonerate_protein2genome-gene-37.8-mRNA-1
110	maker	CDS	7468458	7468673	.	-	1	ID=maker-110-exonerate_protein2genome-gene-37.8-mRNA-1:cds;Parent=maker-110-exonerate_protein2genome-gene-37.8-mRNA-1
110	maker	CDS	7465396	7465511	.	-	1	ID=maker-110-exonerate_protein2genome-gene-37.8-mRNA-1:cds;Parent=maker-110-exonerate_protein2genome-gene-37.8-mRNA-1
110	maker	CDS	7445788	7445917	.	-	2	ID=maker-110-exonerate_protein2genome-gene-37.8-mRNA-1:cds;Parent=maker-110-exonerate_protein2genome-gene-37.8-mRNA-1
110	maker	CDS	7442863	7442990	.	-	1	ID=maker-110-exonerate_protein2genome-gene-37.8-mRNA-1:cds;Parent=maker-110-exonerate_protein2genome-gene-37.8-mRNA-1
110	maker	CDS	7439717	7439856	.	-	2	ID=maker-110-exonerate_protein2genome-gene-37.8-mRNA-1:cds;Parent=maker-110-exonerate_protein2genome-gene-37.8-mRNA-1
110	maker	CDS	7439468	7439621	.	-	0	ID=maker-110-exonerate_protein2genome-gene-37.8-mRNA-1:cds;Parent=maker-110-exonerate_protein2genome-gene-37.8-mRNA-1
110	maker	CDS	7438154	7438322	.	-	2	ID=maker-110-exonerate_protein2genome-gene-37.8-mRNA-1:cds;Parent=maker-110-exonerate_protein2genome-gene-37.8-mRNA-1
110	maker	CDS	7427196	7427299	.	-	1	ID=maker-110-exonerate_protein2genome-gene-37.8-mRNA-1:cds;Parent=maker-110-exonerate_protein2genome-gene-37.8-mRNA-1
110	maker	CDS	7426426	7426534	.	-	2	ID=maker-110-exonerate_protein2genome-gene-37.8-mRNA-1:cds;Parent=maker-110-exonerate_protein2genome-gene-37.8-mRNA-1
110	maker	CDS	7425971	7426149	.	-	1	ID=maker-110-exonerate_protein2genome-gene-37.8-mRNA-1:cds;Parent=maker-110-exonerate_protein2genome-gene-37.8-mRNA-1
110	maker	CDS	7425111	7425217	.	-	2	ID=maker-110-exonerate_protein2genome-gene-37.8-mRNA-1:cds;Parent=maker-110-exonerate_protein2genome-gene-37.8-mRNA-1
110	maker	CDS	7424860	7424992	.	-	0	ID=maker-110-exonerate_protein2genome-gene-37.8-mRNA-1:cds;Parent=maker-110-exonerate_protein2genome-gene-37.8-mRNA-1
110	maker	CDS	7424668	7424772	.	-	2	ID=maker-110-exonerate_protein2genome-gene-37.8-mRNA-1:cds;Parent=maker-110-exonerate_protein2genome-gene-37.8-mRNA-1
110	maker	CDS	7421118	7421228	.	-	2	ID=maker-110-exonerate_protein2genome-gene-37.8-mRNA-1:cds;Parent=maker-110-exonerate_protein2genome-gene-37.8-mRNA-1
110	maker	CDS	7419631	7419784	.	-	2	ID=maker-110-exonerate_protein2genome-gene-37.8-mRNA-1:cds;Parent=maker-110-exonerate_protein2genome-gene-37.8-mRNA-1
110	maker	CDS	7417443	7417525	.	-	1	ID=maker-110-exonerate_protein2genome-gene-37.8-mRNA-1:cds;Parent=maker-110-exonerate_protein2genome-gene-37.8-mRNA-1
110	maker	CDS	7416702	7416829	.	-	2	ID=maker-110-exonerate_protein2genome-gene-37.8-mRNA-1:cds;Parent=maker-110-exonerate_protein2genome-gene-37.8-mRNA-1
110	maker	CDS	7410707	7410829	.	-	0	ID=maker-110-exonerate_protein2genome-gene-37.8-mRNA-1:cds;Parent=maker-110-exonerate_protein2genome-gene-37.8-mRNA-1
110	maker	CDS	7398970	7399081	.	-	0	ID=maker-110-exonerate_protein2genome-gene-37.8-mRNA-1:cds;Parent=maker-110-exonerate_protein2genome-gene-37.8-mRNA-1
110	maker	CDS	7398229	7398328	.	-	2	ID=maker-110-exonerate_protein2genome-gene-37.8-mRNA-1:cds;Parent=maker-110-exonerate_protein2genome-gene-37.8-mRNA-1
110	maker	CDS	7397652	7397757	.	-	1	ID=maker-110-exonerate_protein2genome-gene-37.8-mRNA-1:cds;Parent=maker-110-exonerate_protein2genome-gene-37.8-mRNA-1
110	maker	CDS	7388367	7388489	.	-	0	ID=maker-110-exonerate_protein2genome-gene-37.8-mRNA-1:cds;Parent=maker-110-exonerate_protein2genome-gene-37.8-mRNA-1
110	maker	gene	7355841	7359650	.	-	.	ID=maker-110-exonerate_protein2genome-gene-37.0;Name=maker-110-exonerate_protein2genome-gene-37.0
110	maker	mRNA	7355841	7359650	717	-	.	ID=maker-110-exonerate_protein2genome-gene-37.0-mRNA-1;Parent=maker-110-exonerate_protein2genome-gene-37.0;Name=maker-110-exonerate_protein2genome-gene-37.0-mRNA-1;_AED=0.07;_eAED=0.07;_QI=0|0|0|1|0|0|2|0|238
110	maker	exon	7355841	7356028	.	-	.	ID=maker-110-exonerate_protein2genome-gene-37.0-mRNA-1:exon:534;Parent=maker-110-exonerate_protein2genome-gene-37.0-mRNA-1
110	maker	exon	7359122	7359650	.	-	.	ID=maker-110-exonerate_protein2genome-gene-37.0-mRNA-1:exon:533;Parent=maker-110-exonerate_protein2genome-gene-37.0-mRNA-1
110	maker	CDS	7359122	7359650	.	-	0	ID=maker-110-exonerate_protein2genome-gene-37.0-mRNA-1:cds;Parent=maker-110-exonerate_protein2genome-gene-37.0-mRNA-1
110	maker	CDS	7355841	7356028	.	-	2	ID=maker-110-exonerate_protein2genome-gene-37.0-mRNA-1:cds;Parent=maker-110-exonerate_protein2genome-gene-37.0-mRNA-1
110	maker	gene	7368033	7377097	.	-	.	ID=maker-110-exonerate_protein2genome-gene-37.2;Name=maker-110-exonerate_protein2genome-gene-37.2
110	maker	mRNA	7368033	7377097	522	-	.	ID=maker-110-exonerate_protein2genome-gene-37.2-mRNA-1;Parent=maker-110-exonerate_protein2genome-gene-37.2;Name=maker-110-exonerate_protein2genome-gene-37.2-mRNA-1;_AED=0.23;_eAED=0.23;_QI=0|0|0|1|0|0|2|0|173
110	maker	exon	7368033	7368379	.	-	.	ID=maker-110-exonerate_protein2genome-gene-37.2-mRNA-1:exon:536;Parent=maker-110-exonerate_protein2genome-gene-37.2-mRNA-1
110	maker	exon	7376923	7377097	.	-	.	ID=maker-110-exonerate_protein2genome-gene-37.2-mRNA-1:exon:535;Parent=maker-110-exonerate_protein2genome-gene-37.2-mRNA-1
110	maker	CDS	7376923	7377097	.	-	0	ID=maker-110-exonerate_protein2genome-gene-37.2-mRNA-1:cds;Parent=maker-110-exonerate_protein2genome-gene-37.2-mRNA-1
110	maker	CDS	7368033	7368379	.	-	2	ID=maker-110-exonerate_protein2genome-gene-37.2-mRNA-1:cds;Parent=maker-110-exonerate_protein2genome-gene-37.2-mRNA-1
110	maker	gene	7644976	7738654	.	+	.	ID=maker-110-exonerate_protein2genome-gene-38.0;Name=maker-110-exonerate_protein2genome-gene-38.0
110	maker	mRNA	7644976	7738654	1791	+	.	ID=maker-110-exonerate_protein2genome-gene-38.0-mRNA-1;Parent=maker-110-exonerate_protein2genome-gene-38.0;Name=maker-110-exonerate_protein2genome-gene-38.0-mRNA-1;_AED=0.07;_eAED=0.07;_QI=0|0|0|1|0|0|15|0|596
110	maker	exon	7644976	7645045	.	+	.	ID=maker-110-exonerate_protein2genome-gene-38.0-mRNA-1:exon:537;Parent=maker-110-exonerate_protein2genome-gene-38.0-mRNA-1
110	maker	exon	7690864	7691111	.	+	.	ID=maker-110-exonerate_protein2genome-gene-38.0-mRNA-1:exon:538;Parent=maker-110-exonerate_protein2genome-gene-38.0-mRNA-1
110	maker	exon	7692942	7692998	.	+	.	ID=maker-110-exonerate_protein2genome-gene-38.0-mRNA-1:exon:539;Parent=maker-110-exonerate_protein2genome-gene-38.0-mRNA-1
110	maker	exon	7694312	7694416	.	+	.	ID=maker-110-exonerate_protein2genome-gene-38.0-mRNA-1:exon:540;Parent=maker-110-exonerate_protein2genome-gene-38.0-mRNA-1
110	maker	exon	7695231	7695288	.	+	.	ID=maker-110-exonerate_protein2genome-gene-38.0-mRNA-1:exon:541;Parent=maker-110-exonerate_protein2genome-gene-38.0-mRNA-1
110	maker	exon	7701883	7702044	.	+	.	ID=maker-110-exonerate_protein2genome-gene-38.0-mRNA-1:exon:542;Parent=maker-110-exonerate_protein2genome-gene-38.0-mRNA-1
110	maker	exon	7702757	7702873	.	+	.	ID=maker-110-exonerate_protein2genome-gene-38.0-mRNA-1:exon:543;Parent=maker-110-exonerate_protein2genome-gene-38.0-mRNA-1
110	maker	exon	7702962	7703063	.	+	.	ID=maker-110-exonerate_protein2genome-gene-38.0-mRNA-1:exon:544;Parent=maker-110-exonerate_protein2genome-gene-38.0-mRNA-1
110	maker	exon	7717892	7718057	.	+	.	ID=maker-110-exonerate_protein2genome-gene-38.0-mRNA-1:exon:545;Parent=maker-110-exonerate_protein2genome-gene-38.0-mRNA-1
110	maker	exon	7719141	7719231	.	+	.	ID=maker-110-exonerate_protein2genome-gene-38.0-mRNA-1:exon:546;Parent=maker-110-exonerate_protein2genome-gene-38.0-mRNA-1
110	maker	exon	7723728	7723867	.	+	.	ID=maker-110-exonerate_protein2genome-gene-38.0-mRNA-1:exon:547;Parent=maker-110-exonerate_protein2genome-gene-38.0-mRNA-1
110	maker	exon	7727214	7727343	.	+	.	ID=maker-110-exonerate_protein2genome-gene-38.0-mRNA-1:exon:548;Parent=maker-110-exonerate_protein2genome-gene-38.0-mRNA-1
110	maker	exon	7727804	7727868	.	+	.	ID=maker-110-exonerate_protein2genome-gene-38.0-mRNA-1:exon:549;Parent=maker-110-exonerate_protein2genome-gene-38.0-mRNA-1
110	maker	exon	7736157	7736295	.	+	.	ID=maker-110-exonerate_protein2genome-gene-38.0-mRNA-1:exon:550;Parent=maker-110-exonerate_protein2genome-gene-38.0-mRNA-1
110	maker	exon	7738514	7738654	.	+	.	ID=maker-110-exonerate_protein2genome-gene-38.0-mRNA-1:exon:551;Parent=maker-110-exonerate_protein2genome-gene-38.0-mRNA-1
110	maker	CDS	7644976	7645045	.	+	0	ID=maker-110-exonerate_protein2genome-gene-38.0-mRNA-1:cds;Parent=maker-110-exonerate_protein2genome-gene-38.0-mRNA-1
110	maker	CDS	7690864	7691111	.	+	2	ID=maker-110-exonerate_protein2genome-gene-38.0-mRNA-1:cds;Parent=maker-110-exonerate_protein2genome-gene-38.0-mRNA-1
110	maker	CDS	7692942	7692998	.	+	0	ID=maker-110-exonerate_protein2genome-gene-38.0-mRNA-1:cds;Parent=maker-110-exonerate_protein2genome-gene-38.0-mRNA-1
110	maker	CDS	7694312	7694416	.	+	0	ID=maker-110-exonerate_protein2genome-gene-38.0-mRNA-1:cds;Parent=maker-110-exonerate_protein2genome-gene-38.0-mRNA-1
110	maker	CDS	7695231	7695288	.	+	0	ID=maker-110-exonerate_protein2genome-gene-38.0-mRNA-1:cds;Parent=maker-110-exonerate_protein2genome-gene-38.0-mRNA-1
110	maker	CDS	7701883	7702044	.	+	2	ID=maker-110-exonerate_protein2genome-gene-38.0-mRNA-1:cds;Parent=maker-110-exonerate_protein2genome-gene-38.0-mRNA-1
110	maker	CDS	7702757	7702873	.	+	2	ID=maker-110-exonerate_protein2genome-gene-38.0-mRNA-1:cds;Parent=maker-110-exonerate_protein2genome-gene-38.0-mRNA-1
110	maker	CDS	7702962	7703063	.	+	2	ID=maker-110-exonerate_protein2genome-gene-38.0-mRNA-1:cds;Parent=maker-110-exonerate_protein2genome-gene-38.0-mRNA-1
110	maker	CDS	7717892	7718057	.	+	2	ID=maker-110-exonerate_protein2genome-gene-38.0-mRNA-1:cds;Parent=maker-110-exonerate_protein2genome-gene-38.0-mRNA-1
110	maker	CDS	7719141	7719231	.	+	1	ID=maker-110-exonerate_protein2genome-gene-38.0-mRNA-1:cds;Parent=maker-110-exonerate_protein2genome-gene-38.0-mRNA-1
110	maker	CDS	7723728	7723867	.	+	0	ID=maker-110-exonerate_protein2genome-gene-38.0-mRNA-1:cds;Parent=maker-110-exonerate_protein2genome-gene-38.0-mRNA-1
110	maker	CDS	7727214	7727343	.	+	1	ID=maker-110-exonerate_protein2genome-gene-38.0-mRNA-1:cds;Parent=maker-110-exonerate_protein2genome-gene-38.0-mRNA-1
110	maker	CDS	7727804	7727868	.	+	0	ID=maker-110-exonerate_protein2genome-gene-38.0-mRNA-1:cds;Parent=maker-110-exonerate_protein2genome-gene-38.0-mRNA-1
110	maker	CDS	7736157	7736295	.	+	1	ID=maker-110-exonerate_protein2genome-gene-38.0-mRNA-1:cds;Parent=maker-110-exonerate_protein2genome-gene-38.0-mRNA-1
110	maker	CDS	7738514	7738654	.	+	0	ID=maker-110-exonerate_protein2genome-gene-38.0-mRNA-1:cds;Parent=maker-110-exonerate_protein2genome-gene-38.0-mRNA-1
110	maker	gene	7748903	7749100	.	+	.	ID=maker-110-exonerate_protein2genome-gene-38.5;Name=maker-110-exonerate_protein2genome-gene-38.5
110	maker	mRNA	7748903	7749100	198	+	.	ID=maker-110-exonerate_protein2genome-gene-38.5-mRNA-1;Parent=maker-110-exonerate_protein2genome-gene-38.5;Name=maker-110-exonerate_protein2genome-gene-38.5-mRNA-1;_AED=0.25;_eAED=0.25;_QI=0|-1|0|1|-1|0|1|0|65
110	maker	exon	7748903	7749100	.	+	.	ID=maker-110-exonerate_protein2genome-gene-38.5-mRNA-1:exon:552;Parent=maker-110-exonerate_protein2genome-gene-38.5-mRNA-1
110	maker	CDS	7748903	7749100	.	+	0	ID=maker-110-exonerate_protein2genome-gene-38.5-mRNA-1:cds;Parent=maker-110-exonerate_protein2genome-gene-38.5-mRNA-1
110	maker	gene	7758670	7947335	.	-	.	ID=maker-110-exonerate_protein2genome-gene-39.0;Name=maker-110-exonerate_protein2genome-gene-39.0
110	maker	mRNA	7758670	7947335	3951	-	.	ID=maker-110-exonerate_protein2genome-gene-39.0-mRNA-1;Parent=maker-110-exonerate_protein2genome-gene-39.0;Name=maker-110-exonerate_protein2genome-gene-39.0-mRNA-1;_AED=0.20;_eAED=0.20;_QI=0|0|0|1|0|0|29|0|1316
110	maker	exon	7758670	7758871	.	-	.	ID=maker-110-exonerate_protein2genome-gene-39.0-mRNA-1:exon:581;Parent=maker-110-exonerate_protein2genome-gene-39.0-mRNA-1
110	maker	exon	7767674	7767768	.	-	.	ID=maker-110-exonerate_protein2genome-gene-39.0-mRNA-1:exon:580;Parent=maker-110-exonerate_protein2genome-gene-39.0-mRNA-1
110	maker	exon	7769487	7769571	.	-	.	ID=maker-110-exonerate_protein2genome-gene-39.0-mRNA-1:exon:579;Parent=maker-110-exonerate_protein2genome-gene-39.0-mRNA-1
110	maker	exon	7772337	7772479	.	-	.	ID=maker-110-exonerate_protein2genome-gene-39.0-mRNA-1:exon:578;Parent=maker-110-exonerate_protein2genome-gene-39.0-mRNA-1
110	maker	exon	7772768	7772873	.	-	.	ID=maker-110-exonerate_protein2genome-gene-39.0-mRNA-1:exon:577;Parent=maker-110-exonerate_protein2genome-gene-39.0-mRNA-1
110	maker	exon	7777551	7777650	.	-	.	ID=maker-110-exonerate_protein2genome-gene-39.0-mRNA-1:exon:576;Parent=maker-110-exonerate_protein2genome-gene-39.0-mRNA-1
110	maker	exon	7779166	7779277	.	-	.	ID=maker-110-exonerate_protein2genome-gene-39.0-mRNA-1:exon:575;Parent=maker-110-exonerate_protein2genome-gene-39.0-mRNA-1
110	maker	exon	7780861	7780983	.	-	.	ID=maker-110-exonerate_protein2genome-gene-39.0-mRNA-1:exon:574;Parent=maker-110-exonerate_protein2genome-gene-39.0-mRNA-1
110	maker	exon	7781643	7781740	.	-	.	ID=maker-110-exonerate_protein2genome-gene-39.0-mRNA-1:exon:573;Parent=maker-110-exonerate_protein2genome-gene-39.0-mRNA-1
110	maker	exon	7782193	7782349	.	-	.	ID=maker-110-exonerate_protein2genome-gene-39.0-mRNA-1:exon:572;Parent=maker-110-exonerate_protein2genome-gene-39.0-mRNA-1
110	maker	exon	7785691	7785779	.	-	.	ID=maker-110-exonerate_protein2genome-gene-39.0-mRNA-1:exon:571;Parent=maker-110-exonerate_protein2genome-gene-39.0-mRNA-1
110	maker	exon	7787389	7787502	.	-	.	ID=maker-110-exonerate_protein2genome-gene-39.0-mRNA-1:exon:570;Parent=maker-110-exonerate_protein2genome-gene-39.0-mRNA-1
110	maker	exon	7818863	7818967	.	-	.	ID=maker-110-exonerate_protein2genome-gene-39.0-mRNA-1:exon:569;Parent=maker-110-exonerate_protein2genome-gene-39.0-mRNA-1
110	maker	exon	7824223	7824355	.	-	.	ID=maker-110-exonerate_protein2genome-gene-39.0-mRNA-1:exon:568;Parent=maker-110-exonerate_protein2genome-gene-39.0-mRNA-1
110	maker	exon	7829313	7829419	.	-	.	ID=maker-110-exonerate_protein2genome-gene-39.0-mRNA-1:exon:567;Parent=maker-110-exonerate_protein2genome-gene-39.0-mRNA-1
110	maker	exon	7844480	7844611	.	-	.	ID=maker-110-exonerate_protein2genome-gene-39.0-mRNA-1:exon:566;Parent=maker-110-exonerate_protein2genome-gene-39.0-mRNA-1
110	maker	exon	7872463	7872609	.	-	.	ID=maker-110-exonerate_protein2genome-gene-39.0-mRNA-1:exon:565;Parent=maker-110-exonerate_protein2genome-gene-39.0-mRNA-1
110	maker	exon	7877289	7877597	.	-	.	ID=maker-110-exonerate_protein2genome-gene-39.0-mRNA-1:exon:564;Parent=maker-110-exonerate_protein2genome-gene-39.0-mRNA-1
110	maker	exon	7883597	7883705	.	-	.	ID=maker-110-exonerate_protein2genome-gene-39.0-mRNA-1:exon:563;Parent=maker-110-exonerate_protein2genome-gene-39.0-mRNA-1
110	maker	exon	7890725	7890839	.	-	.	ID=maker-110-exonerate_protein2genome-gene-39.0-mRNA-1:exon:562;Parent=maker-110-exonerate_protein2genome-gene-39.0-mRNA-1
110	maker	exon	7915745	7915904	.	-	.	ID=maker-110-exonerate_protein2genome-gene-39.0-mRNA-1:exon:561;Parent=maker-110-exonerate_protein2genome-gene-39.0-mRNA-1
110	maker	exon	7916321	7916490	.	-	.	ID=maker-110-exonerate_protein2genome-gene-39.0-mRNA-1:exon:560;Parent=maker-110-exonerate_protein2genome-gene-39.0-mRNA-1
110	maker	exon	7918891	7919008	.	-	.	ID=maker-110-exonerate_protein2genome-gene-39.0-mRNA-1:exon:559;Parent=maker-110-exonerate_protein2genome-gene-39.0-mRNA-1
110	maker	exon	7919981	7920155	.	-	.	ID=maker-110-exonerate_protein2genome-gene-39.0-mRNA-1:exon:558;Parent=maker-110-exonerate_protein2genome-gene-39.0-mRNA-1
110	maker	exon	7922602	7922738	.	-	.	ID=maker-110-exonerate_protein2genome-gene-39.0-mRNA-1:exon:557;Parent=maker-110-exonerate_protein2genome-gene-39.0-mRNA-1
110	maker	exon	7922842	7923004	.	-	.	ID=maker-110-exonerate_protein2genome-gene-39.0-mRNA-1:exon:556;Parent=maker-110-exonerate_protein2genome-gene-39.0-mRNA-1
110	maker	exon	7926359	7926483	.	-	.	ID=maker-110-exonerate_protein2genome-gene-39.0-mRNA-1:exon:555;Parent=maker-110-exonerate_protein2genome-gene-39.0-mRNA-1
110	maker	exon	7946631	7946854	.	-	.	ID=maker-110-exonerate_protein2genome-gene-39.0-mRNA-1:exon:554;Parent=maker-110-exonerate_protein2genome-gene-39.0-mRNA-1
110	maker	exon	7947238	7947335	.	-	.	ID=maker-110-exonerate_protein2genome-gene-39.0-mRNA-1:exon:553;Parent=maker-110-exonerate_protein2genome-gene-39.0-mRNA-1
110	maker	CDS	7947238	7947335	.	-	0	ID=maker-110-exonerate_protein2genome-gene-39.0-mRNA-1:cds;Parent=maker-110-exonerate_protein2genome-gene-39.0-mRNA-1
110	maker	CDS	7946631	7946854	.	-	1	ID=maker-110-exonerate_protein2genome-gene-39.0-mRNA-1:cds;Parent=maker-110-exonerate_protein2genome-gene-39.0-mRNA-1
110	maker	CDS	7926359	7926483	.	-	2	ID=maker-110-exonerate_protein2genome-gene-39.0-mRNA-1:cds;Parent=maker-110-exonerate_protein2genome-gene-39.0-mRNA-1
110	maker	CDS	7922842	7923004	.	-	0	ID=maker-110-exonerate_protein2genome-gene-39.0-mRNA-1:cds;Parent=maker-110-exonerate_protein2genome-gene-39.0-mRNA-1
110	maker	CDS	7922602	7922738	.	-	2	ID=maker-110-exonerate_protein2genome-gene-39.0-mRNA-1:cds;Parent=maker-110-exonerate_protein2genome-gene-39.0-mRNA-1
110	maker	CDS	7919981	7920155	.	-	0	ID=maker-110-exonerate_protein2genome-gene-39.0-mRNA-1:cds;Parent=maker-110-exonerate_protein2genome-gene-39.0-mRNA-1
110	maker	CDS	7918891	7919008	.	-	2	ID=maker-110-exonerate_protein2genome-gene-39.0-mRNA-1:cds;Parent=maker-110-exonerate_protein2genome-gene-39.0-mRNA-1
110	maker	CDS	7916321	7916490	.	-	1	ID=maker-110-exonerate_protein2genome-gene-39.0-mRNA-1:cds;Parent=maker-110-exonerate_protein2genome-gene-39.0-mRNA-1
110	maker	CDS	7915745	7915904	.	-	2	ID=maker-110-exonerate_protein2genome-gene-39.0-mRNA-1:cds;Parent=maker-110-exonerate_protein2genome-gene-39.0-mRNA-1
110	maker	CDS	7890725	7890839	.	-	1	ID=maker-110-exonerate_protein2genome-gene-39.0-mRNA-1:cds;Parent=maker-110-exonerate_protein2genome-gene-39.0-mRNA-1
110	maker	CDS	7883597	7883705	.	-	0	ID=maker-110-exonerate_protein2genome-gene-39.0-mRNA-1:cds;Parent=maker-110-exonerate_protein2genome-gene-39.0-mRNA-1
110	maker	CDS	7877289	7877597	.	-	2	ID=maker-110-exonerate_protein2genome-gene-39.0-mRNA-1:cds;Parent=maker-110-exonerate_protein2genome-gene-39.0-mRNA-1
110	maker	CDS	7872463	7872609	.	-	2	ID=maker-110-exonerate_protein2genome-gene-39.0-mRNA-1:cds;Parent=maker-110-exonerate_protein2genome-gene-39.0-mRNA-1
110	maker	CDS	7844480	7844611	.	-	2	ID=maker-110-exonerate_protein2genome-gene-39.0-mRNA-1:cds;Parent=maker-110-exonerate_protein2genome-gene-39.0-mRNA-1
110	maker	CDS	7829313	7829419	.	-	2	ID=maker-110-exonerate_protein2genome-gene-39.0-mRNA-1:cds;Parent=maker-110-exonerate_protein2genome-gene-39.0-mRNA-1
110	maker	CDS	7824223	7824355	.	-	0	ID=maker-110-exonerate_protein2genome-gene-39.0-mRNA-1:cds;Parent=maker-110-exonerate_protein2genome-gene-39.0-mRNA-1
110	maker	CDS	7818863	7818967	.	-	2	ID=maker-110-exonerate_protein2genome-gene-39.0-mRNA-1:cds;Parent=maker-110-exonerate_protein2genome-gene-39.0-mRNA-1
110	maker	CDS	7787389	7787502	.	-	2	ID=maker-110-exonerate_protein2genome-gene-39.0-mRNA-1:cds;Parent=maker-110-exonerate_protein2genome-gene-39.0-mRNA-1
110	maker	CDS	7785691	7785779	.	-	2	ID=maker-110-exonerate_protein2genome-gene-39.0-mRNA-1:cds;Parent=maker-110-exonerate_protein2genome-gene-39.0-mRNA-1
110	maker	CDS	7782193	7782349	.	-	0	ID=maker-110-exonerate_protein2genome-gene-39.0-mRNA-1:cds;Parent=maker-110-exonerate_protein2genome-gene-39.0-mRNA-1
110	maker	CDS	7781643	7781740	.	-	2	ID=maker-110-exonerate_protein2genome-gene-39.0-mRNA-1:cds;Parent=maker-110-exonerate_protein2genome-gene-39.0-mRNA-1
110	maker	CDS	7780861	7780983	.	-	0	ID=maker-110-exonerate_protein2genome-gene-39.0-mRNA-1:cds;Parent=maker-110-exonerate_protein2genome-gene-39.0-mRNA-1
110	maker	CDS	7779166	7779277	.	-	0	ID=maker-110-exonerate_protein2genome-gene-39.0-mRNA-1:cds;Parent=maker-110-exonerate_protein2genome-gene-39.0-mRNA-1
110	maker	CDS	7777551	7777650	.	-	2	ID=maker-110-exonerate_protein2genome-gene-39.0-mRNA-1:cds;Parent=maker-110-exonerate_protein2genome-gene-39.0-mRNA-1
110	maker	CDS	7772768	7772873	.	-	1	ID=maker-110-exonerate_protein2genome-gene-39.0-mRNA-1:cds;Parent=maker-110-exonerate_protein2genome-gene-39.0-mRNA-1
110	maker	CDS	7772337	7772479	.	-	0	ID=maker-110-exonerate_protein2genome-gene-39.0-mRNA-1:cds;Parent=maker-110-exonerate_protein2genome-gene-39.0-mRNA-1
110	maker	CDS	7769487	7769571	.	-	1	ID=maker-110-exonerate_protein2genome-gene-39.0-mRNA-1:cds;Parent=maker-110-exonerate_protein2genome-gene-39.0-mRNA-1
110	maker	CDS	7767674	7767768	.	-	0	ID=maker-110-exonerate_protein2genome-gene-39.0-mRNA-1:cds;Parent=maker-110-exonerate_protein2genome-gene-39.0-mRNA-1
110	maker	CDS	7758670	7758871	.	-	1	ID=maker-110-exonerate_protein2genome-gene-39.0-mRNA-1:cds;Parent=maker-110-exonerate_protein2genome-gene-39.0-mRNA-1
110	maker	gene	8193187	8204351	.	-	.	ID=maker-110-exonerate_protein2genome-gene-41.3;Name=maker-110-exonerate_protein2genome-gene-41.3
110	maker	mRNA	8193187	8204351	1347	-	.	ID=maker-110-exonerate_protein2genome-gene-41.3-mRNA-1;Parent=maker-110-exonerate_protein2genome-gene-41.3;Name=maker-110-exonerate_protein2genome-gene-41.3-mRNA-1;_AED=0.05;_eAED=0.05;_QI=0|0|0|1|0|0|4|0|448
110	maker	exon	8193187	8193389	.	-	.	ID=maker-110-exonerate_protein2genome-gene-41.3-mRNA-1:exon:585;Parent=maker-110-exonerate_protein2genome-gene-41.3-mRNA-1
110	maker	exon	8197957	8198040	.	-	.	ID=maker-110-exonerate_protein2genome-gene-41.3-mRNA-1:exon:584;Parent=maker-110-exonerate_protein2genome-gene-41.3-mRNA-1
110	maker	exon	8199488	8200358	.	-	.	ID=maker-110-exonerate_protein2genome-gene-41.3-mRNA-1:exon:583;Parent=maker-110-exonerate_protein2genome-gene-41.3-mRNA-1
110	maker	exon	8204163	8204351	.	-	.	ID=maker-110-exonerate_protein2genome-gene-41.3-mRNA-1:exon:582;Parent=maker-110-exonerate_protein2genome-gene-41.3-mRNA-1
110	maker	CDS	8204163	8204351	.	-	0	ID=maker-110-exonerate_protein2genome-gene-41.3-mRNA-1:cds;Parent=maker-110-exonerate_protein2genome-gene-41.3-mRNA-1
110	maker	CDS	8199488	8200358	.	-	0	ID=maker-110-exonerate_protein2genome-gene-41.3-mRNA-1:cds;Parent=maker-110-exonerate_protein2genome-gene-41.3-mRNA-1
110	maker	CDS	8197957	8198040	.	-	2	ID=maker-110-exonerate_protein2genome-gene-41.3-mRNA-1:cds;Parent=maker-110-exonerate_protein2genome-gene-41.3-mRNA-1
110	maker	CDS	8193187	8193389	.	-	2	ID=maker-110-exonerate_protein2genome-gene-41.3-mRNA-1:cds;Parent=maker-110-exonerate_protein2genome-gene-41.3-mRNA-1
110	maker	gene	8165464	8177297	.	+	.	ID=maker-110-exonerate_protein2genome-gene-41.0;Name=maker-110-exonerate_protein2genome-gene-41.0
110	maker	mRNA	8165464	8177297	432	+	.	ID=maker-110-exonerate_protein2genome-gene-41.0-mRNA-1;Parent=maker-110-exonerate_protein2genome-gene-41.0;Name=maker-110-exonerate_protein2genome-gene-41.0-mRNA-1;_AED=0.31;_eAED=0.31;_QI=0|0|0|1|0|0|4|0|143
110	maker	exon	8165464	8165561	.	+	.	ID=maker-110-exonerate_protein2genome-gene-41.0-mRNA-1:exon:586;Parent=maker-110-exonerate_protein2genome-gene-41.0-mRNA-1
110	maker	exon	8167375	8167435	.	+	.	ID=maker-110-exonerate_protein2genome-gene-41.0-mRNA-1:exon:587;Parent=maker-110-exonerate_protein2genome-gene-41.0-mRNA-1
110	maker	exon	8173319	8173420	.	+	.	ID=maker-110-exonerate_protein2genome-gene-41.0-mRNA-1:exon:588;Parent=maker-110-exonerate_protein2genome-gene-41.0-mRNA-1
110	maker	exon	8177127	8177297	.	+	.	ID=maker-110-exonerate_protein2genome-gene-41.0-mRNA-1:exon:589;Parent=maker-110-exonerate_protein2genome-gene-41.0-mRNA-1
110	maker	CDS	8165464	8165561	.	+	0	ID=maker-110-exonerate_protein2genome-gene-41.0-mRNA-1:cds;Parent=maker-110-exonerate_protein2genome-gene-41.0-mRNA-1
110	maker	CDS	8167375	8167435	.	+	1	ID=maker-110-exonerate_protein2genome-gene-41.0-mRNA-1:cds;Parent=maker-110-exonerate_protein2genome-gene-41.0-mRNA-1
110	maker	CDS	8173319	8173420	.	+	0	ID=maker-110-exonerate_protein2genome-gene-41.0-mRNA-1:cds;Parent=maker-110-exonerate_protein2genome-gene-41.0-mRNA-1
110	maker	CDS	8177127	8177297	.	+	0	ID=maker-110-exonerate_protein2genome-gene-41.0-mRNA-1:cds;Parent=maker-110-exonerate_protein2genome-gene-41.0-mRNA-1
110	maker	gene	8185027	8185532	.	+	.	ID=maker-110-exonerate_protein2genome-gene-41.1;Name=maker-110-exonerate_protein2genome-gene-41.1
110	maker	mRNA	8185027	8185532	240	+	.	ID=maker-110-exonerate_protein2genome-gene-41.1-mRNA-1;Parent=maker-110-exonerate_protein2genome-gene-41.1;Name=maker-110-exonerate_protein2genome-gene-41.1-mRNA-1;_AED=0.26;_eAED=0.26;_QI=0|0|0|1|0|0|2|0|79
110	maker	exon	8185027	8185134	.	+	.	ID=maker-110-exonerate_protein2genome-gene-41.1-mRNA-1:exon:590;Parent=maker-110-exonerate_protein2genome-gene-41.1-mRNA-1
110	maker	exon	8185401	8185532	.	+	.	ID=maker-110-exonerate_protein2genome-gene-41.1-mRNA-1:exon:591;Parent=maker-110-exonerate_protein2genome-gene-41.1-mRNA-1
110	maker	CDS	8185027	8185134	.	+	0	ID=maker-110-exonerate_protein2genome-gene-41.1-mRNA-1:cds;Parent=maker-110-exonerate_protein2genome-gene-41.1-mRNA-1
110	maker	CDS	8185401	8185532	.	+	0	ID=maker-110-exonerate_protein2genome-gene-41.1-mRNA-1:cds;Parent=maker-110-exonerate_protein2genome-gene-41.1-mRNA-1
110	maker	gene	8324743	8324925	.	+	.	ID=maker-110-exonerate_protein2genome-gene-41.2;Name=maker-110-exonerate_protein2genome-gene-41.2
110	maker	mRNA	8324743	8324925	183	+	.	ID=maker-110-exonerate_protein2genome-gene-41.2-mRNA-1;Parent=maker-110-exonerate_protein2genome-gene-41.2;Name=maker-110-exonerate_protein2genome-gene-41.2-mRNA-1;_AED=0.11;_eAED=0.11;_QI=0|-1|0|1|-1|0|1|0|60
110	maker	exon	8324743	8324925	.	+	.	ID=maker-110-exonerate_protein2genome-gene-41.2-mRNA-1:exon:592;Parent=maker-110-exonerate_protein2genome-gene-41.2-mRNA-1
110	maker	CDS	8324743	8324925	.	+	0	ID=maker-110-exonerate_protein2genome-gene-41.2-mRNA-1:cds;Parent=maker-110-exonerate_protein2genome-gene-41.2-mRNA-1
110	maker	gene	8519448	8526511	.	+	.	ID=maker-110-exonerate_protein2genome-gene-42.4;Name=maker-110-exonerate_protein2genome-gene-42.4
110	maker	mRNA	8519448	8526511	2364	+	.	ID=maker-110-exonerate_protein2genome-gene-42.4-mRNA-1;Parent=maker-110-exonerate_protein2genome-gene-42.4;Name=maker-110-exonerate_protein2genome-gene-42.4-mRNA-1;_AED=0.05;_eAED=0.05;_QI=0|0|0|1|0|0|4|0|787
110	maker	exon	8519448	8520108	.	+	.	ID=maker-110-exonerate_protein2genome-gene-42.4-mRNA-1:exon:593;Parent=maker-110-exonerate_protein2genome-gene-42.4-mRNA-1
110	maker	exon	8520220	8520864	.	+	.	ID=maker-110-exonerate_protein2genome-gene-42.4-mRNA-1:exon:594;Parent=maker-110-exonerate_protein2genome-gene-42.4-mRNA-1
110	maker	exon	8520898	8521670	.	+	.	ID=maker-110-exonerate_protein2genome-gene-42.4-mRNA-1:exon:595;Parent=maker-110-exonerate_protein2genome-gene-42.4-mRNA-1
110	maker	exon	8526227	8526511	.	+	.	ID=maker-110-exonerate_protein2genome-gene-42.4-mRNA-1:exon:596;Parent=maker-110-exonerate_protein2genome-gene-42.4-mRNA-1
110	maker	CDS	8519448	8520108	.	+	0	ID=maker-110-exonerate_protein2genome-gene-42.4-mRNA-1:cds;Parent=maker-110-exonerate_protein2genome-gene-42.4-mRNA-1
110	maker	CDS	8520220	8520864	.	+	2	ID=maker-110-exonerate_protein2genome-gene-42.4-mRNA-1:cds;Parent=maker-110-exonerate_protein2genome-gene-42.4-mRNA-1
110	maker	CDS	8520898	8521670	.	+	2	ID=maker-110-exonerate_protein2genome-gene-42.4-mRNA-1:cds;Parent=maker-110-exonerate_protein2genome-gene-42.4-mRNA-1
110	maker	CDS	8526227	8526511	.	+	0	ID=maker-110-exonerate_protein2genome-gene-42.4-mRNA-1:cds;Parent=maker-110-exonerate_protein2genome-gene-42.4-mRNA-1
110	maker	gene	8440174	8440350	.	+	.	ID=maker-110-exonerate_protein2genome-gene-42.1;Name=maker-110-exonerate_protein2genome-gene-42.1
110	maker	mRNA	8440174	8440350	177	+	.	ID=maker-110-exonerate_protein2genome-gene-42.1-mRNA-1;Parent=maker-110-exonerate_protein2genome-gene-42.1;Name=maker-110-exonerate_protein2genome-gene-42.1-mRNA-1;_AED=0.34;_eAED=0.34;_QI=0|-1|0|1|-1|0|1|0|58
110	maker	exon	8440174	8440350	.	+	.	ID=maker-110-exonerate_protein2genome-gene-42.1-mRNA-1:exon:597;Parent=maker-110-exonerate_protein2genome-gene-42.1-mRNA-1
110	maker	CDS	8440174	8440350	.	+	0	ID=maker-110-exonerate_protein2genome-gene-42.1-mRNA-1:cds;Parent=maker-110-exonerate_protein2genome-gene-42.1-mRNA-1
110	maker	gene	8911632	8931204	.	+	.	ID=maker-110-exonerate_protein2genome-gene-44.1;Name=maker-110-exonerate_protein2genome-gene-44.1
110	maker	mRNA	8911632	8931204	894	+	.	ID=maker-110-exonerate_protein2genome-gene-44.1-mRNA-1;Parent=maker-110-exonerate_protein2genome-gene-44.1;Name=maker-110-exonerate_protein2genome-gene-44.1-mRNA-1;_AED=0.09;_eAED=0.09;_QI=0|0|0|1|0|0|7|0|297
110	maker	exon	8911632	8911814	.	+	.	ID=maker-110-exonerate_protein2genome-gene-44.1-mRNA-1:exon:598;Parent=maker-110-exonerate_protein2genome-gene-44.1-mRNA-1
110	maker	exon	8919759	8919864	.	+	.	ID=maker-110-exonerate_protein2genome-gene-44.1-mRNA-1:exon:599;Parent=maker-110-exonerate_protein2genome-gene-44.1-mRNA-1
110	maker	exon	8923277	8923350	.	+	.	ID=maker-110-exonerate_protein2genome-gene-44.1-mRNA-1:exon:600;Parent=maker-110-exonerate_protein2genome-gene-44.1-mRNA-1
110	maker	exon	8926027	8926125	.	+	.	ID=maker-110-exonerate_protein2genome-gene-44.1-mRNA-1:exon:601;Parent=maker-110-exonerate_protein2genome-gene-44.1-mRNA-1
110	maker	exon	8927193	8927312	.	+	.	ID=maker-110-exonerate_protein2genome-gene-44.1-mRNA-1:exon:602;Parent=maker-110-exonerate_protein2genome-gene-44.1-mRNA-1
110	maker	exon	8930016	8930113	.	+	.	ID=maker-110-exonerate_protein2genome-gene-44.1-mRNA-1:exon:603;Parent=maker-110-exonerate_protein2genome-gene-44.1-mRNA-1
110	maker	exon	8930991	8931204	.	+	.	ID=maker-110-exonerate_protein2genome-gene-44.1-mRNA-1:exon:604;Parent=maker-110-exonerate_protein2genome-gene-44.1-mRNA-1
110	maker	CDS	8911632	8911814	.	+	0	ID=maker-110-exonerate_protein2genome-gene-44.1-mRNA-1:cds;Parent=maker-110-exonerate_protein2genome-gene-44.1-mRNA-1
110	maker	CDS	8919759	8919864	.	+	0	ID=maker-110-exonerate_protein2genome-gene-44.1-mRNA-1:cds;Parent=maker-110-exonerate_protein2genome-gene-44.1-mRNA-1
110	maker	CDS	8923277	8923350	.	+	2	ID=maker-110-exonerate_protein2genome-gene-44.1-mRNA-1:cds;Parent=maker-110-exonerate_protein2genome-gene-44.1-mRNA-1
110	maker	CDS	8926027	8926125	.	+	0	ID=maker-110-exonerate_protein2genome-gene-44.1-mRNA-1:cds;Parent=maker-110-exonerate_protein2genome-gene-44.1-mRNA-1
110	maker	CDS	8927193	8927312	.	+	0	ID=maker-110-exonerate_protein2genome-gene-44.1-mRNA-1:cds;Parent=maker-110-exonerate_protein2genome-gene-44.1-mRNA-1
110	maker	CDS	8930016	8930113	.	+	0	ID=maker-110-exonerate_protein2genome-gene-44.1-mRNA-1:cds;Parent=maker-110-exonerate_protein2genome-gene-44.1-mRNA-1
110	maker	CDS	8930991	8931204	.	+	1	ID=maker-110-exonerate_protein2genome-gene-44.1-mRNA-1:cds;Parent=maker-110-exonerate_protein2genome-gene-44.1-mRNA-1
110	maker	gene	8867307	8867633	.	-	.	ID=maker-110-exonerate_protein2genome-gene-44.2;Name=maker-110-exonerate_protein2genome-gene-44.2
110	maker	mRNA	8867307	8867633	327	-	.	ID=maker-110-exonerate_protein2genome-gene-44.2-mRNA-1;Parent=maker-110-exonerate_protein2genome-gene-44.2;Name=maker-110-exonerate_protein2genome-gene-44.2-mRNA-1;_AED=0.19;_eAED=0.53;_QI=0|-1|0|1|-1|0|1|0|108
110	maker	exon	8867307	8867633	.	-	.	ID=maker-110-exonerate_protein2genome-gene-44.2-mRNA-1:exon:605;Parent=maker-110-exonerate_protein2genome-gene-44.2-mRNA-1
110	maker	CDS	8867307	8867633	.	-	0	ID=maker-110-exonerate_protein2genome-gene-44.2-mRNA-1:cds;Parent=maker-110-exonerate_protein2genome-gene-44.2-mRNA-1
110	maker	gene	8797661	8813670	.	+	.	ID=maker-110-exonerate_protein2genome-gene-44.0;Name=maker-110-exonerate_protein2genome-gene-44.0
110	maker	mRNA	8797661	8813670	168	+	.	ID=maker-110-exonerate_protein2genome-gene-44.0-mRNA-1;Parent=maker-110-exonerate_protein2genome-gene-44.0;Name=maker-110-exonerate_protein2genome-gene-44.0-mRNA-1;_AED=0.30;_eAED=1.00;_QI=0|0|0|1|0|0|2|0|55
110	maker	exon	8797661	8797729	.	+	.	ID=maker-110-exonerate_protein2genome-gene-44.0-mRNA-1:exon:606;Parent=maker-110-exonerate_protein2genome-gene-44.0-mRNA-1
110	maker	exon	8813572	8813670	.	+	.	ID=maker-110-exonerate_protein2genome-gene-44.0-mRNA-1:exon:607;Parent=maker-110-exonerate_protein2genome-gene-44.0-mRNA-1
110	maker	CDS	8797661	8797729	.	+	0	ID=maker-110-exonerate_protein2genome-gene-44.0-mRNA-1:cds;Parent=maker-110-exonerate_protein2genome-gene-44.0-mRNA-1
110	maker	CDS	8813572	8813670	.	+	0	ID=maker-110-exonerate_protein2genome-gene-44.0-mRNA-1:cds;Parent=maker-110-exonerate_protein2genome-gene-44.0-mRNA-1
110	maker	gene	8942315	8960693	.	-	.	ID=maker-110-exonerate_protein2genome-gene-45.5;Name=maker-110-exonerate_protein2genome-gene-45.5
110	maker	mRNA	8942315	8960693	1890	-	.	ID=maker-110-exonerate_protein2genome-gene-45.5-mRNA-1;Parent=maker-110-exonerate_protein2genome-gene-45.5;Name=maker-110-exonerate_protein2genome-gene-45.5-mRNA-1;_AED=0.12;_eAED=0.12;_QI=0|0|0|1|0|0|11|0|629
110	maker	exon	8942315	8942418	.	-	.	ID=maker-110-exonerate_protein2genome-gene-45.5-mRNA-1:exon:618;Parent=maker-110-exonerate_protein2genome-gene-45.5-mRNA-1
110	maker	exon	8944164	8944272	.	-	.	ID=maker-110-exonerate_protein2genome-gene-45.5-mRNA-1:exon:617;Parent=maker-110-exonerate_protein2genome-gene-45.5-mRNA-1
110	maker	exon	8944914	8945080	.	-	.	ID=maker-110-exonerate_protein2genome-gene-45.5-mRNA-1:exon:616;Parent=maker-110-exonerate_protein2genome-gene-45.5-mRNA-1
110	maker	exon	8945345	8945562	.	-	.	ID=maker-110-exonerate_protein2genome-gene-45.5-mRNA-1:exon:615;Parent=maker-110-exonerate_protein2genome-gene-45.5-mRNA-1
110	maker	exon	8947240	8947342	.	-	.	ID=maker-110-exonerate_protein2genome-gene-45.5-mRNA-1:exon:614;Parent=maker-110-exonerate_protein2genome-gene-45.5-mRNA-1
110	maker	exon	8950027	8950166	.	-	.	ID=maker-110-exonerate_protein2genome-gene-45.5-mRNA-1:exon:613;Parent=maker-110-exonerate_protein2genome-gene-45.5-mRNA-1
110	maker	exon	8950878	8951100	.	-	.	ID=maker-110-exonerate_protein2genome-gene-45.5-mRNA-1:exon:612;Parent=maker-110-exonerate_protein2genome-gene-45.5-mRNA-1
110	maker	exon	8951685	8951806	.	-	.	ID=maker-110-exonerate_protein2genome-gene-45.5-mRNA-1:exon:611;Parent=maker-110-exonerate_protein2genome-gene-45.5-mRNA-1
110	maker	exon	8955198	8955372	.	-	.	ID=maker-110-exonerate_protein2genome-gene-45.5-mRNA-1:exon:610;Parent=maker-110-exonerate_protein2genome-gene-45.5-mRNA-1
110	maker	exon	8957294	8957452	.	-	.	ID=maker-110-exonerate_protein2genome-gene-45.5-mRNA-1:exon:609;Parent=maker-110-exonerate_protein2genome-gene-45.5-mRNA-1
110	maker	exon	8960324	8960693	.	-	.	ID=maker-110-exonerate_protein2genome-gene-45.5-mRNA-1:exon:608;Parent=maker-110-exonerate_protein2genome-gene-45.5-mRNA-1
110	maker	CDS	8960324	8960693	.	-	0	ID=maker-110-exonerate_protein2genome-gene-45.5-mRNA-1:cds;Parent=maker-110-exonerate_protein2genome-gene-45.5-mRNA-1
110	maker	CDS	8957294	8957452	.	-	2	ID=maker-110-exonerate_protein2genome-gene-45.5-mRNA-1:cds;Parent=maker-110-exonerate_protein2genome-gene-45.5-mRNA-1
110	maker	CDS	8955198	8955372	.	-	2	ID=maker-110-exonerate_protein2genome-gene-45.5-mRNA-1:cds;Parent=maker-110-exonerate_protein2genome-gene-45.5-mRNA-1
110	maker	CDS	8951685	8951806	.	-	1	ID=maker-110-exonerate_protein2genome-gene-45.5-mRNA-1:cds;Parent=maker-110-exonerate_protein2genome-gene-45.5-mRNA-1
110	maker	CDS	8950878	8951100	.	-	2	ID=maker-110-exonerate_protein2genome-gene-45.5-mRNA-1:cds;Parent=maker-110-exonerate_protein2genome-gene-45.5-mRNA-1
110	maker	CDS	8950027	8950166	.	-	1	ID=maker-110-exonerate_protein2genome-gene-45.5-mRNA-1:cds;Parent=maker-110-exonerate_protein2genome-gene-45.5-mRNA-1
110	maker	CDS	8947240	8947342	.	-	2	ID=maker-110-exonerate_protein2genome-gene-45.5-mRNA-1:cds;Parent=maker-110-exonerate_protein2genome-gene-45.5-mRNA-1
110	maker	CDS	8945345	8945562	.	-	1	ID=maker-110-exonerate_protein2genome-gene-45.5-mRNA-1:cds;Parent=maker-110-exonerate_protein2genome-gene-45.5-mRNA-1
110	maker	CDS	8944914	8945080	.	-	2	ID=maker-110-exonerate_protein2genome-gene-45.5-mRNA-1:cds;Parent=maker-110-exonerate_protein2genome-gene-45.5-mRNA-1
110	maker	CDS	8944164	8944272	.	-	0	ID=maker-110-exonerate_protein2genome-gene-45.5-mRNA-1:cds;Parent=maker-110-exonerate_protein2genome-gene-45.5-mRNA-1
110	maker	CDS	8942315	8942418	.	-	2	ID=maker-110-exonerate_protein2genome-gene-45.5-mRNA-1:cds;Parent=maker-110-exonerate_protein2genome-gene-45.5-mRNA-1
110	maker	gene	9089061	9089375	.	-	.	ID=maker-110-exonerate_protein2genome-gene-45.15;Name=maker-110-exonerate_protein2genome-gene-45.15
110	maker	mRNA	9089061	9089375	315	-	.	ID=maker-110-exonerate_protein2genome-gene-45.15-mRNA-1;Parent=maker-110-exonerate_protein2genome-gene-45.15;Name=maker-110-exonerate_protein2genome-gene-45.15-mRNA-1;_AED=0.32;_eAED=0.32;_QI=0|-1|0|1|-1|0|1|0|104
110	maker	exon	9089061	9089375	.	-	.	ID=maker-110-exonerate_protein2genome-gene-45.15-mRNA-1:exon:619;Parent=maker-110-exonerate_protein2genome-gene-45.15-mRNA-1
110	maker	CDS	9089061	9089375	.	-	0	ID=maker-110-exonerate_protein2genome-gene-45.15-mRNA-1:cds;Parent=maker-110-exonerate_protein2genome-gene-45.15-mRNA-1
110	maker	gene	9109099	9109392	.	+	.	ID=maker-110-exonerate_protein2genome-gene-45.0;Name=maker-110-exonerate_protein2genome-gene-45.0
110	maker	mRNA	9109099	9109392	294	+	.	ID=maker-110-exonerate_protein2genome-gene-45.0-mRNA-1;Parent=maker-110-exonerate_protein2genome-gene-45.0;Name=maker-110-exonerate_protein2genome-gene-45.0-mRNA-1;_AED=0.27;_eAED=0.30;_QI=0|-1|0|1|-1|0|1|0|97
110	maker	exon	9109099	9109392	.	+	.	ID=maker-110-exonerate_protein2genome-gene-45.0-mRNA-1:exon:620;Parent=maker-110-exonerate_protein2genome-gene-45.0-mRNA-1
110	maker	CDS	9109099	9109392	.	+	0	ID=maker-110-exonerate_protein2genome-gene-45.0-mRNA-1:cds;Parent=maker-110-exonerate_protein2genome-gene-45.0-mRNA-1
110	maker	gene	9097723	9097890	.	-	.	ID=maker-110-exonerate_protein2genome-gene-45.16;Name=maker-110-exonerate_protein2genome-gene-45.16
110	maker	mRNA	9097723	9097890	168	-	.	ID=maker-110-exonerate_protein2genome-gene-45.16-mRNA-1;Parent=maker-110-exonerate_protein2genome-gene-45.16;Name=maker-110-exonerate_protein2genome-gene-45.16-mRNA-1;_AED=0.31;_eAED=0.33;_QI=0|-1|0|1|-1|0|1|0|55
110	maker	exon	9097723	9097890	.	-	.	ID=maker-110-exonerate_protein2genome-gene-45.16-mRNA-1:exon:621;Parent=maker-110-exonerate_protein2genome-gene-45.16-mRNA-1
110	maker	CDS	9097723	9097890	.	-	0	ID=maker-110-exonerate_protein2genome-gene-45.16-mRNA-1:cds;Parent=maker-110-exonerate_protein2genome-gene-45.16-mRNA-1
110	maker	gene	9177535	9204739	.	-	.	ID=maker-110-exonerate_protein2genome-gene-46.1;Name=maker-110-exonerate_protein2genome-gene-46.1
110	maker	mRNA	9177535	9204739	285	-	.	ID=maker-110-exonerate_protein2genome-gene-46.1-mRNA-1;Parent=maker-110-exonerate_protein2genome-gene-46.1;Name=maker-110-exonerate_protein2genome-gene-46.1-mRNA-1;_AED=0.16;_eAED=0.16;_QI=0|0|0|1|0|0|2|0|94
110	maker	exon	9177535	9177686	.	-	.	ID=maker-110-exonerate_protein2genome-gene-46.1-mRNA-1:exon:623;Parent=maker-110-exonerate_protein2genome-gene-46.1-mRNA-1
110	maker	exon	9204607	9204739	.	-	.	ID=maker-110-exonerate_protein2genome-gene-46.1-mRNA-1:exon:622;Parent=maker-110-exonerate_protein2genome-gene-46.1-mRNA-1
110	maker	CDS	9204607	9204739	.	-	0	ID=maker-110-exonerate_protein2genome-gene-46.1-mRNA-1:cds;Parent=maker-110-exonerate_protein2genome-gene-46.1-mRNA-1
110	maker	CDS	9177535	9177686	.	-	2	ID=maker-110-exonerate_protein2genome-gene-46.1-mRNA-1:cds;Parent=maker-110-exonerate_protein2genome-gene-46.1-mRNA-1
110	maker	gene	9154429	9154632	.	-	.	ID=maker-110-exonerate_protein2genome-gene-46.0;Name=maker-110-exonerate_protein2genome-gene-46.0
110	maker	mRNA	9154429	9154632	204	-	.	ID=maker-110-exonerate_protein2genome-gene-46.0-mRNA-1;Parent=maker-110-exonerate_protein2genome-gene-46.0;Name=maker-110-exonerate_protein2genome-gene-46.0-mRNA-1;_AED=0.14;_eAED=0.14;_QI=0|-1|0|1|-1|0|1|0|67
110	maker	exon	9154429	9154632	.	-	.	ID=maker-110-exonerate_protein2genome-gene-46.0-mRNA-1:exon:624;Parent=maker-110-exonerate_protein2genome-gene-46.0-mRNA-1
110	maker	CDS	9154429	9154632	.	-	0	ID=maker-110-exonerate_protein2genome-gene-46.0-mRNA-1:cds;Parent=maker-110-exonerate_protein2genome-gene-46.0-mRNA-1
110	maker	gene	9521054	9523006	.	+	.	ID=maker-110-exonerate_protein2genome-gene-47.0;Name=maker-110-exonerate_protein2genome-gene-47.0
110	maker	mRNA	9521054	9523006	1593	+	.	ID=maker-110-exonerate_protein2genome-gene-47.0-mRNA-1;Parent=maker-110-exonerate_protein2genome-gene-47.0;Name=maker-110-exonerate_protein2genome-gene-47.0-mRNA-1;_AED=0.09;_eAED=0.09;_QI=0|0|0|1|0|0|4|0|530
110	maker	exon	9521054	9521194	.	+	.	ID=maker-110-exonerate_protein2genome-gene-47.0-mRNA-1:exon:625;Parent=maker-110-exonerate_protein2genome-gene-47.0-mRNA-1
110	maker	exon	9521312	9521785	.	+	.	ID=maker-110-exonerate_protein2genome-gene-47.0-mRNA-1:exon:626;Parent=maker-110-exonerate_protein2genome-gene-47.0-mRNA-1
110	maker	exon	9521972	9522392	.	+	.	ID=maker-110-exonerate_protein2genome-gene-47.0-mRNA-1:exon:627;Parent=maker-110-exonerate_protein2genome-gene-47.0-mRNA-1
110	maker	exon	9522450	9523006	.	+	.	ID=maker-110-exonerate_protein2genome-gene-47.0-mRNA-1:exon:628;Parent=maker-110-exonerate_protein2genome-gene-47.0-mRNA-1
110	maker	CDS	9521054	9521194	.	+	0	ID=maker-110-exonerate_protein2genome-gene-47.0-mRNA-1:cds;Parent=maker-110-exonerate_protein2genome-gene-47.0-mRNA-1
110	maker	CDS	9521312	9521785	.	+	0	ID=maker-110-exonerate_protein2genome-gene-47.0-mRNA-1:cds;Parent=maker-110-exonerate_protein2genome-gene-47.0-mRNA-1
110	maker	CDS	9521972	9522392	.	+	0	ID=maker-110-exonerate_protein2genome-gene-47.0-mRNA-1:cds;Parent=maker-110-exonerate_protein2genome-gene-47.0-mRNA-1
110	maker	CDS	9522450	9523006	.	+	2	ID=maker-110-exonerate_protein2genome-gene-47.0-mRNA-1:cds;Parent=maker-110-exonerate_protein2genome-gene-47.0-mRNA-1
110	maker	gene	9359969	9360262	.	-	.	ID=maker-110-exonerate_protein2genome-gene-47.10;Name=maker-110-exonerate_protein2genome-gene-47.10
110	maker	mRNA	9359969	9360262	294	-	.	ID=maker-110-exonerate_protein2genome-gene-47.10-mRNA-1;Parent=maker-110-exonerate_protein2genome-gene-47.10;Name=maker-110-exonerate_protein2genome-gene-47.10-mRNA-1;_AED=0.15;_eAED=0.15;_QI=0|-1|0|1|-1|0|1|0|97
110	maker	exon	9359969	9360262	.	-	.	ID=maker-110-exonerate_protein2genome-gene-47.10-mRNA-1:exon:629;Parent=maker-110-exonerate_protein2genome-gene-47.10-mRNA-1
110	maker	CDS	9359969	9360262	.	-	0	ID=maker-110-exonerate_protein2genome-gene-47.10-mRNA-1:cds;Parent=maker-110-exonerate_protein2genome-gene-47.10-mRNA-1
110	maker	gene	9671546	9800363	.	-	.	ID=maker-110-exonerate_protein2genome-gene-49.5;Name=maker-110-exonerate_protein2genome-gene-49.5
110	maker	mRNA	9671546	9800363	1509	-	.	ID=maker-110-exonerate_protein2genome-gene-49.5-mRNA-1;Parent=maker-110-exonerate_protein2genome-gene-49.5;Name=maker-110-exonerate_protein2genome-gene-49.5-mRNA-1;_AED=0.14;_eAED=0.14;_QI=0|0|0|1|0|0|10|0|502
110	maker	exon	9671546	9671744	.	-	.	ID=maker-110-exonerate_protein2genome-gene-49.5-mRNA-1:exon:639;Parent=maker-110-exonerate_protein2genome-gene-49.5-mRNA-1
110	maker	exon	9673928	9674090	.	-	.	ID=maker-110-exonerate_protein2genome-gene-49.5-mRNA-1:exon:638;Parent=maker-110-exonerate_protein2genome-gene-49.5-mRNA-1
110	maker	exon	9687878	9688012	.	-	.	ID=maker-110-exonerate_protein2genome-gene-49.5-mRNA-1:exon:637;Parent=maker-110-exonerate_protein2genome-gene-49.5-mRNA-1
110	maker	exon	9723732	9723858	.	-	.	ID=maker-110-exonerate_protein2genome-gene-49.5-mRNA-1:exon:636;Parent=maker-110-exonerate_protein2genome-gene-49.5-mRNA-1
110	maker	exon	9724560	9724718	.	-	.	ID=maker-110-exonerate_protein2genome-gene-49.5-mRNA-1:exon:635;Parent=maker-110-exonerate_protein2genome-gene-49.5-mRNA-1
110	maker	exon	9728664	9728769	.	-	.	ID=maker-110-exonerate_protein2genome-gene-49.5-mRNA-1:exon:634;Parent=maker-110-exonerate_protein2genome-gene-49.5-mRNA-1
110	maker	exon	9729513	9729640	.	-	.	ID=maker-110-exonerate_protein2genome-gene-49.5-mRNA-1:exon:633;Parent=maker-110-exonerate_protein2genome-gene-49.5-mRNA-1
110	maker	exon	9757917	9758085	.	-	.	ID=maker-110-exonerate_protein2genome-gene-49.5-mRNA-1:exon:632;Parent=maker-110-exonerate_protein2genome-gene-49.5-mRNA-1
110	maker	exon	9797884	9798044	.	-	.	ID=maker-110-exonerate_protein2genome-gene-49.5-mRNA-1:exon:631;Parent=maker-110-exonerate_protein2genome-gene-49.5-mRNA-1
110	maker	exon	9800202	9800363	.	-	.	ID=maker-110-exonerate_protein2genome-gene-49.5-mRNA-1:exon:630;Parent=maker-110-exonerate_protein2genome-gene-49.5-mRNA-1
110	maker	CDS	9800202	9800363	.	-	0	ID=maker-110-exonerate_protein2genome-gene-49.5-mRNA-1:cds;Parent=maker-110-exonerate_protein2genome-gene-49.5-mRNA-1
110	maker	CDS	9797884	9798044	.	-	0	ID=maker-110-exonerate_protein2genome-gene-49.5-mRNA-1:cds;Parent=maker-110-exonerate_protein2genome-gene-49.5-mRNA-1
110	maker	CDS	9757917	9758085	.	-	1	ID=maker-110-exonerate_protein2genome-gene-49.5-mRNA-1:cds;Parent=maker-110-exonerate_protein2genome-gene-49.5-mRNA-1
110	maker	CDS	9729513	9729640	.	-	0	ID=maker-110-exonerate_protein2genome-gene-49.5-mRNA-1:cds;Parent=maker-110-exonerate_protein2genome-gene-49.5-mRNA-1
110	maker	CDS	9728664	9728769	.	-	1	ID=maker-110-exonerate_protein2genome-gene-49.5-mRNA-1:cds;Parent=maker-110-exonerate_protein2genome-gene-49.5-mRNA-1
110	maker	CDS	9724560	9724718	.	-	0	ID=maker-110-exonerate_protein2genome-gene-49.5-mRNA-1:cds;Parent=maker-110-exonerate_protein2genome-gene-49.5-mRNA-1
110	maker	CDS	9723732	9723858	.	-	0	ID=maker-110-exonerate_protein2genome-gene-49.5-mRNA-1:cds;Parent=maker-110-exonerate_protein2genome-gene-49.5-mRNA-1
110	maker	CDS	9687878	9688012	.	-	2	ID=maker-110-exonerate_protein2genome-gene-49.5-mRNA-1:cds;Parent=maker-110-exonerate_protein2genome-gene-49.5-mRNA-1
110	maker	CDS	9673928	9674090	.	-	2	ID=maker-110-exonerate_protein2genome-gene-49.5-mRNA-1:cds;Parent=maker-110-exonerate_protein2genome-gene-49.5-mRNA-1
110	maker	CDS	9671546	9671744	.	-	1	ID=maker-110-exonerate_protein2genome-gene-49.5-mRNA-1:cds;Parent=maker-110-exonerate_protein2genome-gene-49.5-mRNA-1
110	maker	gene	10015659	10016828	.	-	.	ID=maker-110-exonerate_protein2genome-gene-50.1;Name=maker-110-exonerate_protein2genome-gene-50.1
110	maker	mRNA	10015659	10016828	507	-	.	ID=maker-110-exonerate_protein2genome-gene-50.1-mRNA-1;Parent=maker-110-exonerate_protein2genome-gene-50.1;Name=maker-110-exonerate_protein2genome-gene-50.1-mRNA-1;_AED=0.15;_eAED=0.15;_QI=0|0|0|1|0|0|3|0|168
110	maker	exon	10015659	10015869	.	-	.	ID=maker-110-exonerate_protein2genome-gene-50.1-mRNA-1:exon:642;Parent=maker-110-exonerate_protein2genome-gene-50.1-mRNA-1
110	maker	exon	10016363	10016508	.	-	.	ID=maker-110-exonerate_protein2genome-gene-50.1-mRNA-1:exon:641;Parent=maker-110-exonerate_protein2genome-gene-50.1-mRNA-1
110	maker	exon	10016679	10016828	.	-	.	ID=maker-110-exonerate_protein2genome-gene-50.1-mRNA-1:exon:640;Parent=maker-110-exonerate_protein2genome-gene-50.1-mRNA-1
110	maker	CDS	10016679	10016828	.	-	0	ID=maker-110-exonerate_protein2genome-gene-50.1-mRNA-1:cds;Parent=maker-110-exonerate_protein2genome-gene-50.1-mRNA-1
110	maker	CDS	10016363	10016508	.	-	0	ID=maker-110-exonerate_protein2genome-gene-50.1-mRNA-1:cds;Parent=maker-110-exonerate_protein2genome-gene-50.1-mRNA-1
110	maker	CDS	10015659	10015869	.	-	1	ID=maker-110-exonerate_protein2genome-gene-50.1-mRNA-1:cds;Parent=maker-110-exonerate_protein2genome-gene-50.1-mRNA-1
110	maker	gene	10005848	10006135	.	+	.	ID=maker-110-exonerate_protein2genome-gene-50.0;Name=maker-110-exonerate_protein2genome-gene-50.0
110	maker	mRNA	10005848	10006135	288	+	.	ID=maker-110-exonerate_protein2genome-gene-50.0-mRNA-1;Parent=maker-110-exonerate_protein2genome-gene-50.0;Name=maker-110-exonerate_protein2genome-gene-50.0-mRNA-1;_AED=0.06;_eAED=0.65;_QI=0|-1|0|1|-1|0|1|0|95
110	maker	exon	10005848	10006135	.	+	.	ID=maker-110-exonerate_protein2genome-gene-50.0-mRNA-1:exon:643;Parent=maker-110-exonerate_protein2genome-gene-50.0-mRNA-1
110	maker	CDS	10005848	10006135	.	+	0	ID=maker-110-exonerate_protein2genome-gene-50.0-mRNA-1:cds;Parent=maker-110-exonerate_protein2genome-gene-50.0-mRNA-1
110	maker	gene	10070793	10070963	.	-	.	ID=maker-110-exonerate_protein2genome-gene-50.2;Name=maker-110-exonerate_protein2genome-gene-50.2
110	maker	mRNA	10070793	10070963	171	-	.	ID=maker-110-exonerate_protein2genome-gene-50.2-mRNA-1;Parent=maker-110-exonerate_protein2genome-gene-50.2;Name=maker-110-exonerate_protein2genome-gene-50.2-mRNA-1;_AED=0.52;_eAED=0.52;_QI=0|-1|0|1|-1|0|1|0|56
110	maker	exon	10070793	10070963	.	-	.	ID=maker-110-exonerate_protein2genome-gene-50.2-mRNA-1:exon:644;Parent=maker-110-exonerate_protein2genome-gene-50.2-mRNA-1
110	maker	CDS	10070793	10070963	.	-	0	ID=maker-110-exonerate_protein2genome-gene-50.2-mRNA-1:cds;Parent=maker-110-exonerate_protein2genome-gene-50.2-mRNA-1
110	maker	gene	10178843	10213997	.	+	.	ID=maker-110-exonerate_protein2genome-gene-51.0;Name=maker-110-exonerate_protein2genome-gene-51.0
110	maker	mRNA	10178843	10213997	3042	+	.	ID=maker-110-exonerate_protein2genome-gene-51.0-mRNA-1;Parent=maker-110-exonerate_protein2genome-gene-51.0;Name=maker-110-exonerate_protein2genome-gene-51.0-mRNA-1;_AED=0.05;_eAED=0.05;_QI=0|0|0|1|0|0|7|0|1013
110	maker	exon	10178843	10178854	.	+	.	ID=maker-110-exonerate_protein2genome-gene-51.0-mRNA-1:exon:645;Parent=maker-110-exonerate_protein2genome-gene-51.0-mRNA-1
110	maker	exon	10188190	10188820	.	+	.	ID=maker-110-exonerate_protein2genome-gene-51.0-mRNA-1:exon:646;Parent=maker-110-exonerate_protein2genome-gene-51.0-mRNA-1
110	maker	exon	10189491	10189601	.	+	.	ID=maker-110-exonerate_protein2genome-gene-51.0-mRNA-1:exon:647;Parent=maker-110-exonerate_protein2genome-gene-51.0-mRNA-1
110	maker	exon	10196226	10196355	.	+	.	ID=maker-110-exonerate_protein2genome-gene-51.0-mRNA-1:exon:648;Parent=maker-110-exonerate_protein2genome-gene-51.0-mRNA-1
110	maker	exon	10198882	10199007	.	+	.	ID=maker-110-exonerate_protein2genome-gene-51.0-mRNA-1:exon:649;Parent=maker-110-exonerate_protein2genome-gene-51.0-mRNA-1
110	maker	exon	10202835	10202992	.	+	.	ID=maker-110-exonerate_protein2genome-gene-51.0-mRNA-1:exon:650;Parent=maker-110-exonerate_protein2genome-gene-51.0-mRNA-1
110	maker	exon	10212124	10213997	.	+	.	ID=maker-110-exonerate_protein2genome-gene-51.0-mRNA-1:exon:651;Parent=maker-110-exonerate_protein2genome-gene-51.0-mRNA-1
110	maker	CDS	10178843	10178854	.	+	0	ID=maker-110-exonerate_protein2genome-gene-51.0-mRNA-1:cds;Parent=maker-110-exonerate_protein2genome-gene-51.0-mRNA-1
110	maker	CDS	10188190	10188820	.	+	0	ID=maker-110-exonerate_protein2genome-gene-51.0-mRNA-1:cds;Parent=maker-110-exonerate_protein2genome-gene-51.0-mRNA-1
110	maker	CDS	10189491	10189601	.	+	2	ID=maker-110-exonerate_protein2genome-gene-51.0-mRNA-1:cds;Parent=maker-110-exonerate_protein2genome-gene-51.0-mRNA-1
110	maker	CDS	10196226	10196355	.	+	2	ID=maker-110-exonerate_protein2genome-gene-51.0-mRNA-1:cds;Parent=maker-110-exonerate_protein2genome-gene-51.0-mRNA-1
110	maker	CDS	10198882	10199007	.	+	1	ID=maker-110-exonerate_protein2genome-gene-51.0-mRNA-1:cds;Parent=maker-110-exonerate_protein2genome-gene-51.0-mRNA-1
110	maker	CDS	10202835	10202992	.	+	1	ID=maker-110-exonerate_protein2genome-gene-51.0-mRNA-1:cds;Parent=maker-110-exonerate_protein2genome-gene-51.0-mRNA-1
110	maker	CDS	10212124	10213997	.	+	2	ID=maker-110-exonerate_protein2genome-gene-51.0-mRNA-1:cds;Parent=maker-110-exonerate_protein2genome-gene-51.0-mRNA-1
110	maker	gene	10298885	10299376	.	+	.	ID=maker-110-exonerate_protein2genome-gene-51.8;Name=maker-110-exonerate_protein2genome-gene-51.8
110	maker	mRNA	10298885	10299376	492	+	.	ID=maker-110-exonerate_protein2genome-gene-51.8-mRNA-1;Parent=maker-110-exonerate_protein2genome-gene-51.8;Name=maker-110-exonerate_protein2genome-gene-51.8-mRNA-1;_AED=0.31;_eAED=0.31;_QI=0|-1|0|1|-1|0|1|0|163
110	maker	exon	10298885	10299376	.	+	.	ID=maker-110-exonerate_protein2genome-gene-51.8-mRNA-1:exon:652;Parent=maker-110-exonerate_protein2genome-gene-51.8-mRNA-1
110	maker	CDS	10298885	10299376	.	+	0	ID=maker-110-exonerate_protein2genome-gene-51.8-mRNA-1:cds;Parent=maker-110-exonerate_protein2genome-gene-51.8-mRNA-1
110	maker	gene	10310625	10335651	.	+	.	ID=maker-110-exonerate_protein2genome-gene-51.9;Name=maker-110-exonerate_protein2genome-gene-51.9
110	maker	mRNA	10310625	10335651	462	+	.	ID=maker-110-exonerate_protein2genome-gene-51.9-mRNA-1;Parent=maker-110-exonerate_protein2genome-gene-51.9;Name=maker-110-exonerate_protein2genome-gene-51.9-mRNA-1;_AED=0.02;_eAED=0.03;_QI=0|0|0|1|0|0|4|0|153
110	maker	exon	10310625	10310770	.	+	.	ID=maker-110-exonerate_protein2genome-gene-51.9-mRNA-1:exon:653;Parent=maker-110-exonerate_protein2genome-gene-51.9-mRNA-1
110	maker	exon	10318250	10318320	.	+	.	ID=maker-110-exonerate_protein2genome-gene-51.9-mRNA-1:exon:654;Parent=maker-110-exonerate_protein2genome-gene-51.9-mRNA-1
110	maker	exon	10321805	10321886	.	+	.	ID=maker-110-exonerate_protein2genome-gene-51.9-mRNA-1:exon:655;Parent=maker-110-exonerate_protein2genome-gene-51.9-mRNA-1
110	maker	exon	10335489	10335651	.	+	.	ID=maker-110-exonerate_protein2genome-gene-51.9-mRNA-1:exon:656;Parent=maker-110-exonerate_protein2genome-gene-51.9-mRNA-1
110	maker	CDS	10310625	10310770	.	+	0	ID=maker-110-exonerate_protein2genome-gene-51.9-mRNA-1:cds;Parent=maker-110-exonerate_protein2genome-gene-51.9-mRNA-1
110	maker	CDS	10318250	10318320	.	+	1	ID=maker-110-exonerate_protein2genome-gene-51.9-mRNA-1:cds;Parent=maker-110-exonerate_protein2genome-gene-51.9-mRNA-1
110	maker	CDS	10321805	10321886	.	+	2	ID=maker-110-exonerate_protein2genome-gene-51.9-mRNA-1:cds;Parent=maker-110-exonerate_protein2genome-gene-51.9-mRNA-1
110	maker	CDS	10335489	10335651	.	+	1	ID=maker-110-exonerate_protein2genome-gene-51.9-mRNA-1:cds;Parent=maker-110-exonerate_protein2genome-gene-51.9-mRNA-1
110	maker	gene	10657811	10678458	.	+	.	ID=maker-110-exonerate_protein2genome-gene-53.1;Name=maker-110-exonerate_protein2genome-gene-53.1
110	maker	mRNA	10657811	10678458	762	+	.	ID=maker-110-exonerate_protein2genome-gene-53.1-mRNA-1;Parent=maker-110-exonerate_protein2genome-gene-53.1;Name=maker-110-exonerate_protein2genome-gene-53.1-mRNA-1;_AED=0.12;_eAED=0.12;_QI=0|0|0|1|0|0|5|0|253
110	maker	exon	10657811	10657975	.	+	.	ID=maker-110-exonerate_protein2genome-gene-53.1-mRNA-1:exon:657;Parent=maker-110-exonerate_protein2genome-gene-53.1-mRNA-1
110	maker	exon	10659051	10659137	.	+	.	ID=maker-110-exonerate_protein2genome-gene-53.1-mRNA-1:exon:658;Parent=maker-110-exonerate_protein2genome-gene-53.1-mRNA-1
110	maker	exon	10659217	10659370	.	+	.	ID=maker-110-exonerate_protein2genome-gene-53.1-mRNA-1:exon:659;Parent=maker-110-exonerate_protein2genome-gene-53.1-mRNA-1
110	maker	exon	10675157	10675333	.	+	.	ID=maker-110-exonerate_protein2genome-gene-53.1-mRNA-1:exon:660;Parent=maker-110-exonerate_protein2genome-gene-53.1-mRNA-1
110	maker	exon	10678280	10678458	.	+	.	ID=maker-110-exonerate_protein2genome-gene-53.1-mRNA-1:exon:661;Parent=maker-110-exonerate_protein2genome-gene-53.1-mRNA-1
110	maker	CDS	10657811	10657975	.	+	0	ID=maker-110-exonerate_protein2genome-gene-53.1-mRNA-1:cds;Parent=maker-110-exonerate_protein2genome-gene-53.1-mRNA-1
110	maker	CDS	10659051	10659137	.	+	0	ID=maker-110-exonerate_protein2genome-gene-53.1-mRNA-1:cds;Parent=maker-110-exonerate_protein2genome-gene-53.1-mRNA-1
110	maker	CDS	10659217	10659370	.	+	0	ID=maker-110-exonerate_protein2genome-gene-53.1-mRNA-1:cds;Parent=maker-110-exonerate_protein2genome-gene-53.1-mRNA-1
110	maker	CDS	10675157	10675333	.	+	2	ID=maker-110-exonerate_protein2genome-gene-53.1-mRNA-1:cds;Parent=maker-110-exonerate_protein2genome-gene-53.1-mRNA-1
110	maker	CDS	10678280	10678458	.	+	2	ID=maker-110-exonerate_protein2genome-gene-53.1-mRNA-1:cds;Parent=maker-110-exonerate_protein2genome-gene-53.1-mRNA-1
110	maker	gene	10603524	10604019	.	-	.	ID=maker-110-exonerate_protein2genome-gene-53.7;Name=maker-110-exonerate_protein2genome-gene-53.7
110	maker	mRNA	10603524	10604019	324	-	.	ID=maker-110-exonerate_protein2genome-gene-53.7-mRNA-1;Parent=maker-110-exonerate_protein2genome-gene-53.7;Name=maker-110-exonerate_protein2genome-gene-53.7-mRNA-1;_AED=0.39;_eAED=0.39;_QI=0|0|0|1|0|0|2|0|107
110	maker	exon	10603524	10603811	.	-	.	ID=maker-110-exonerate_protein2genome-gene-53.7-mRNA-1:exon:663;Parent=maker-110-exonerate_protein2genome-gene-53.7-mRNA-1
110	maker	exon	10603984	10604019	.	-	.	ID=maker-110-exonerate_protein2genome-gene-53.7-mRNA-1:exon:662;Parent=maker-110-exonerate_protein2genome-gene-53.7-mRNA-1
110	maker	CDS	10603984	10604019	.	-	0	ID=maker-110-exonerate_protein2genome-gene-53.7-mRNA-1:cds;Parent=maker-110-exonerate_protein2genome-gene-53.7-mRNA-1
110	maker	CDS	10603524	10603811	.	-	0	ID=maker-110-exonerate_protein2genome-gene-53.7-mRNA-1:cds;Parent=maker-110-exonerate_protein2genome-gene-53.7-mRNA-1
110	maker	gene	10631458	10631658	.	+	.	ID=maker-110-exonerate_protein2genome-gene-53.0;Name=maker-110-exonerate_protein2genome-gene-53.0
110	maker	mRNA	10631458	10631658	201	+	.	ID=maker-110-exonerate_protein2genome-gene-53.0-mRNA-1;Parent=maker-110-exonerate_protein2genome-gene-53.0;Name=maker-110-exonerate_protein2genome-gene-53.0-mRNA-1;_AED=0.38;_eAED=0.39;_QI=0|-1|0|1|-1|0|1|0|66
110	maker	exon	10631458	10631658	.	+	.	ID=maker-110-exonerate_protein2genome-gene-53.0-mRNA-1:exon:664;Parent=maker-110-exonerate_protein2genome-gene-53.0-mRNA-1
110	maker	CDS	10631458	10631658	.	+	0	ID=maker-110-exonerate_protein2genome-gene-53.0-mRNA-1:cds;Parent=maker-110-exonerate_protein2genome-gene-53.0-mRNA-1
110	maker	gene	10869066	10892228	.	-	.	ID=maker-110-exonerate_protein2genome-gene-54.2;Name=maker-110-exonerate_protein2genome-gene-54.2
110	maker	mRNA	10869066	10892228	2562	-	.	ID=maker-110-exonerate_protein2genome-gene-54.2-mRNA-1;Parent=maker-110-exonerate_protein2genome-gene-54.2;Name=maker-110-exonerate_protein2genome-gene-54.2-mRNA-1;_AED=0.09;_eAED=0.09;_QI=0|0|0|1|0|0|19|0|853
110	maker	exon	10869066	10869094	.	-	.	ID=maker-110-exonerate_protein2genome-gene-54.2-mRNA-1:exon:683;Parent=maker-110-exonerate_protein2genome-gene-54.2-mRNA-1
110	maker	exon	10869343	10869502	.	-	.	ID=maker-110-exonerate_protein2genome-gene-54.2-mRNA-1:exon:682;Parent=maker-110-exonerate_protein2genome-gene-54.2-mRNA-1
110	maker	exon	10869684	10869845	.	-	.	ID=maker-110-exonerate_protein2genome-gene-54.2-mRNA-1:exon:681;Parent=maker-110-exonerate_protein2genome-gene-54.2-mRNA-1
110	maker	exon	10870048	10870167	.	-	.	ID=maker-110-exonerate_protein2genome-gene-54.2-mRNA-1:exon:680;Parent=maker-110-exonerate_protein2genome-gene-54.2-mRNA-1
110	maker	exon	10870265	10870372	.	-	.	ID=maker-110-exonerate_protein2genome-gene-54.2-mRNA-1:exon:679;Parent=maker-110-exonerate_protein2genome-gene-54.2-mRNA-1
110	maker	exon	10871440	10871565	.	-	.	ID=maker-110-exonerate_protein2genome-gene-54.2-mRNA-1:exon:678;Parent=maker-110-exonerate_protein2genome-gene-54.2-mRNA-1
110	maker	exon	10872527	10872664	.	-	.	ID=maker-110-exonerate_protein2genome-gene-54.2-mRNA-1:exon:677;Parent=maker-110-exonerate_protein2genome-gene-54.2-mRNA-1
110	maker	exon	10875105	10875236	.	-	.	ID=maker-110-exonerate_protein2genome-gene-54.2-mRNA-1:exon:676;Parent=maker-110-exonerate_protein2genome-gene-54.2-mRNA-1
110	maker	exon	10876742	10876950	.	-	.	ID=maker-110-exonerate_protein2genome-gene-54.2-mRNA-1:exon:675;Parent=maker-110-exonerate_protein2genome-gene-54.2-mRNA-1
110	maker	exon	10878820	10878953	.	-	.	ID=maker-110-exonerate_protein2genome-gene-54.2-mRNA-1:exon:674;Parent=maker-110-exonerate_protein2genome-gene-54.2-mRNA-1
110	maker	exon	10879193	10879299	.	-	.	ID=maker-110-exonerate_protein2genome-gene-54.2-mRNA-1:exon:673;Parent=maker-110-exonerate_protein2genome-gene-54.2-mRNA-1
110	maker	exon	10880404	10880632	.	-	.	ID=maker-110-exonerate_protein2genome-gene-54.2-mRNA-1:exon:672;Parent=maker-110-exonerate_protein2genome-gene-54.2-mRNA-1
110	maker	exon	10881198	10881442	.	-	.	ID=maker-110-exonerate_protein2genome-gene-54.2-mRNA-1:exon:671;Parent=maker-110-exonerate_protein2genome-gene-54.2-mRNA-1
110	maker	exon	10881989	10882122	.	-	.	ID=maker-110-exonerate_protein2genome-gene-54.2-mRNA-1:exon:670;Parent=maker-110-exonerate_protein2genome-gene-54.2-mRNA-1
110	maker	exon	10885327	10885426	.	-	.	ID=maker-110-exonerate_protein2genome-gene-54.2-mRNA-1:exon:669;Parent=maker-110-exonerate_protein2genome-gene-54.2-mRNA-1
110	maker	exon	10886917	10887039	.	-	.	ID=maker-110-exonerate_protein2genome-gene-54.2-mRNA-1:exon:668;Parent=maker-110-exonerate_protein2genome-gene-54.2-mRNA-1
110	maker	exon	10887762	10887902	.	-	.	ID=maker-110-exonerate_protein2genome-gene-54.2-mRNA-1:exon:667;Parent=maker-110-exonerate_protein2genome-gene-54.2-mRNA-1
110	maker	exon	10889673	10889730	.	-	.	ID=maker-110-exonerate_protein2genome-gene-54.2-mRNA-1:exon:666;Parent=maker-110-exonerate_protein2genome-gene-54.2-mRNA-1
110	maker	exon	10892122	10892228	.	-	.	ID=maker-110-exonerate_protein2genome-gene-54.2-mRNA-1:exon:665;Parent=maker-110-exonerate_protein2genome-gene-54.2-mRNA-1
110	maker	CDS	10892122	10892228	.	-	0	ID=maker-110-exonerate_protein2genome-gene-54.2-mRNA-1:cds;Parent=maker-110-exonerate_protein2genome-gene-54.2-mRNA-1
110	maker	CDS	10889673	10889730	.	-	1	ID=maker-110-exonerate_protein2genome-gene-54.2-mRNA-1:cds;Parent=maker-110-exonerate_protein2genome-gene-54.2-mRNA-1
110	maker	CDS	10887762	10887902	.	-	0	ID=maker-110-exonerate_protein2genome-gene-54.2-mRNA-1:cds;Parent=maker-110-exonerate_protein2genome-gene-54.2-mRNA-1
110	maker	CDS	10886917	10887039	.	-	0	ID=maker-110-exonerate_protein2genome-gene-54.2-mRNA-1:cds;Parent=maker-110-exonerate_protein2genome-gene-54.2-mRNA-1
110	maker	CDS	10885327	10885426	.	-	0	ID=maker-110-exonerate_protein2genome-gene-54.2-mRNA-1:cds;Parent=maker-110-exonerate_protein2genome-gene-54.2-mRNA-1
110	maker	CDS	10881989	10882122	.	-	2	ID=maker-110-exonerate_protein2genome-gene-54.2-mRNA-1:cds;Parent=maker-110-exonerate_protein2genome-gene-54.2-mRNA-1
110	maker	CDS	10881198	10881442	.	-	0	ID=maker-110-exonerate_protein2genome-gene-54.2-mRNA-1:cds;Parent=maker-110-exonerate_protein2genome-gene-54.2-mRNA-1
110	maker	CDS	10880404	10880632	.	-	1	ID=maker-110-exonerate_protein2genome-gene-54.2-mRNA-1:cds;Parent=maker-110-exonerate_protein2genome-gene-54.2-mRNA-1
110	maker	CDS	10879193	10879299	.	-	0	ID=maker-110-exonerate_protein2genome-gene-54.2-mRNA-1:cds;Parent=maker-110-exonerate_protein2genome-gene-54.2-mRNA-1
110	maker	CDS	10878820	10878953	.	-	1	ID=maker-110-exonerate_protein2genome-gene-54.2-mRNA-1:cds;Parent=maker-110-exonerate_protein2genome-gene-54.2-mRNA-1
110	maker	CDS	10876742	10876950	.	-	2	ID=maker-110-exonerate_protein2genome-gene-54.2-mRNA-1:cds;Parent=maker-110-exonerate_protein2genome-gene-54.2-mRNA-1
110	maker	CDS	10875105	10875236	.	-	0	ID=maker-110-exonerate_protein2genome-gene-54.2-mRNA-1:cds;Parent=maker-110-exonerate_protein2genome-gene-54.2-mRNA-1
110	maker	CDS	10872527	10872664	.	-	0	ID=maker-110-exonerate_protein2genome-gene-54.2-mRNA-1:cds;Parent=maker-110-exonerate_protein2genome-gene-54.2-mRNA-1
110	maker	CDS	10871440	10871565	.	-	0	ID=maker-110-exonerate_protein2genome-gene-54.2-mRNA-1:cds;Parent=maker-110-exonerate_protein2genome-gene-54.2-mRNA-1
110	maker	CDS	10870265	10870372	.	-	0	ID=maker-110-exonerate_protein2genome-gene-54.2-mRNA-1:cds;Parent=maker-110-exonerate_protein2genome-gene-54.2-mRNA-1
110	maker	CDS	10870048	10870167	.	-	0	ID=maker-110-exonerate_protein2genome-gene-54.2-mRNA-1:cds;Parent=maker-110-exonerate_protein2genome-gene-54.2-mRNA-1
110	maker	CDS	10869684	10869845	.	-	0	ID=maker-110-exonerate_protein2genome-gene-54.2-mRNA-1:cds;Parent=maker-110-exonerate_protein2genome-gene-54.2-mRNA-1
110	maker	CDS	10869343	10869502	.	-	0	ID=maker-110-exonerate_protein2genome-gene-54.2-mRNA-1:cds;Parent=maker-110-exonerate_protein2genome-gene-54.2-mRNA-1
110	maker	CDS	10869066	10869094	.	-	2	ID=maker-110-exonerate_protein2genome-gene-54.2-mRNA-1:cds;Parent=maker-110-exonerate_protein2genome-gene-54.2-mRNA-1
110	maker	gene	10791779	10792099	.	-	.	ID=maker-110-exonerate_protein2genome-gene-54.1;Name=maker-110-exonerate_protein2genome-gene-54.1
110	maker	mRNA	10791779	10792099	321	-	.	ID=maker-110-exonerate_protein2genome-gene-54.1-mRNA-1;Parent=maker-110-exonerate_protein2genome-gene-54.1;Name=maker-110-exonerate_protein2genome-gene-54.1-mRNA-1;_AED=0.43;_eAED=0.43;_QI=0|-1|0|1|-1|0|1|0|106
110	maker	exon	10791779	10792099	.	-	.	ID=maker-110-exonerate_protein2genome-gene-54.1-mRNA-1:exon:684;Parent=maker-110-exonerate_protein2genome-gene-54.1-mRNA-1
110	maker	CDS	10791779	10792099	.	-	0	ID=maker-110-exonerate_protein2genome-gene-54.1-mRNA-1:cds;Parent=maker-110-exonerate_protein2genome-gene-54.1-mRNA-1
110	maker	gene	11063492	11143234	.	+	.	ID=maker-110-exonerate_protein2genome-gene-55.0;Name=maker-110-exonerate_protein2genome-gene-55.0
110	maker	mRNA	11063492	11143234	1041	+	.	ID=maker-110-exonerate_protein2genome-gene-55.0-mRNA-1;Parent=maker-110-exonerate_protein2genome-gene-55.0;Name=maker-110-exonerate_protein2genome-gene-55.0-mRNA-1;_AED=0.33;_eAED=0.34;_QI=0|0|0|1|0|0|9|0|346
110	maker	exon	11063492	11063631	.	+	.	ID=maker-110-exonerate_protein2genome-gene-55.0-mRNA-1:exon:685;Parent=maker-110-exonerate_protein2genome-gene-55.0-mRNA-1
110	maker	exon	11074788	11074851	.	+	.	ID=maker-110-exonerate_protein2genome-gene-55.0-mRNA-1:exon:686;Parent=maker-110-exonerate_protein2genome-gene-55.0-mRNA-1
110	maker	exon	11076375	11076494	.	+	.	ID=maker-110-exonerate_protein2genome-gene-55.0-mRNA-1:exon:687;Parent=maker-110-exonerate_protein2genome-gene-55.0-mRNA-1
110	maker	exon	11078132	11078201	.	+	.	ID=maker-110-exonerate_protein2genome-gene-55.0-mRNA-1:exon:688;Parent=maker-110-exonerate_protein2genome-gene-55.0-mRNA-1
110	maker	exon	11090975	11091088	.	+	.	ID=maker-110-exonerate_protein2genome-gene-55.0-mRNA-1:exon:689;Parent=maker-110-exonerate_protein2genome-gene-55.0-mRNA-1
110	maker	exon	11101286	11101385	.	+	.	ID=maker-110-exonerate_protein2genome-gene-55.0-mRNA-1:exon:690;Parent=maker-110-exonerate_protein2genome-gene-55.0-mRNA-1
110	maker	exon	11126129	11126248	.	+	.	ID=maker-110-exonerate_protein2genome-gene-55.0-mRNA-1:exon:691;Parent=maker-110-exonerate_protein2genome-gene-55.0-mRNA-1
110	maker	exon	11138908	11139052	.	+	.	ID=maker-110-exonerate_protein2genome-gene-55.0-mRNA-1:exon:692;Parent=maker-110-exonerate_protein2genome-gene-55.0-mRNA-1
110	maker	exon	11143067	11143234	.	+	.	ID=maker-110-exonerate_protein2genome-gene-55.0-mRNA-1:exon:693;Parent=maker-110-exonerate_protein2genome-gene-55.0-mRNA-1
110	maker	CDS	11063492	11063631	.	+	0	ID=maker-110-exonerate_protein2genome-gene-55.0-mRNA-1:cds;Parent=maker-110-exonerate_protein2genome-gene-55.0-mRNA-1
110	maker	CDS	11074788	11074851	.	+	1	ID=maker-110-exonerate_protein2genome-gene-55.0-mRNA-1:cds;Parent=maker-110-exonerate_protein2genome-gene-55.0-mRNA-1
110	maker	CDS	11076375	11076494	.	+	0	ID=maker-110-exonerate_protein2genome-gene-55.0-mRNA-1:cds;Parent=maker-110-exonerate_protein2genome-gene-55.0-mRNA-1
110	maker	CDS	11078132	11078201	.	+	0	ID=maker-110-exonerate_protein2genome-gene-55.0-mRNA-1:cds;Parent=maker-110-exonerate_protein2genome-gene-55.0-mRNA-1
110	maker	CDS	11090975	11091088	.	+	2	ID=maker-110-exonerate_protein2genome-gene-55.0-mRNA-1:cds;Parent=maker-110-exonerate_protein2genome-gene-55.0-mRNA-1
110	maker	CDS	11101286	11101385	.	+	2	ID=maker-110-exonerate_protein2genome-gene-55.0-mRNA-1:cds;Parent=maker-110-exonerate_protein2genome-gene-55.0-mRNA-1
110	maker	CDS	11126129	11126248	.	+	1	ID=maker-110-exonerate_protein2genome-gene-55.0-mRNA-1:cds;Parent=maker-110-exonerate_protein2genome-gene-55.0-mRNA-1
110	maker	CDS	11138908	11139052	.	+	1	ID=maker-110-exonerate_protein2genome-gene-55.0-mRNA-1:cds;Parent=maker-110-exonerate_protein2genome-gene-55.0-mRNA-1
110	maker	CDS	11143067	11143234	.	+	0	ID=maker-110-exonerate_protein2genome-gene-55.0-mRNA-1:cds;Parent=maker-110-exonerate_protein2genome-gene-55.0-mRNA-1
110	maker	gene	11297481	11298125	.	-	.	ID=maker-110-exonerate_protein2genome-gene-55.2;Name=maker-110-exonerate_protein2genome-gene-55.2
110	maker	mRNA	11297481	11298125	645	-	.	ID=maker-110-exonerate_protein2genome-gene-55.2-mRNA-1;Parent=maker-110-exonerate_protein2genome-gene-55.2;Name=maker-110-exonerate_protein2genome-gene-55.2-mRNA-1;_AED=0.00;_eAED=0.00;_QI=0|-1|0|1|-1|0|1|0|214
110	maker	exon	11297481	11298125	.	-	.	ID=maker-110-exonerate_protein2genome-gene-55.2-mRNA-1:exon:694;Parent=maker-110-exonerate_protein2genome-gene-55.2-mRNA-1
110	maker	CDS	11297481	11298125	.	-	0	ID=maker-110-exonerate_protein2genome-gene-55.2-mRNA-1:cds;Parent=maker-110-exonerate_protein2genome-gene-55.2-mRNA-1
111	maker	gene	135085	135556	.	-	.	ID=maker-111-exonerate_protein2genome-gene-0.1;Name=maker-111-exonerate_protein2genome-gene-0.1
111	maker	mRNA	135085	135556	360	-	.	ID=maker-111-exonerate_protein2genome-gene-0.1-mRNA-1;Parent=maker-111-exonerate_protein2genome-gene-0.1;Name=maker-111-exonerate_protein2genome-gene-0.1-mRNA-1;_AED=0.16;_eAED=0.16;_QI=0|0|0|1|0|0|2|0|119
111	maker	exon	135085	135369	.	-	.	ID=maker-111-exonerate_protein2genome-gene-0.1-mRNA-1:exon:1;Parent=maker-111-exonerate_protein2genome-gene-0.1-mRNA-1
111	maker	exon	135482	135556	.	-	.	ID=maker-111-exonerate_protein2genome-gene-0.1-mRNA-1:exon:0;Parent=maker-111-exonerate_protein2genome-gene-0.1-mRNA-1
111	maker	CDS	135482	135556	.	-	0	ID=maker-111-exonerate_protein2genome-gene-0.1-mRNA-1:cds;Parent=maker-111-exonerate_protein2genome-gene-0.1-mRNA-1
111	maker	CDS	135085	135369	.	-	0	ID=maker-111-exonerate_protein2genome-gene-0.1-mRNA-1:cds;Parent=maker-111-exonerate_protein2genome-gene-0.1-mRNA-1
111	maker	gene	38091	38276	.	-	.	ID=maker-111-exonerate_protein2genome-gene-0.0;Name=maker-111-exonerate_protein2genome-gene-0.0
111	maker	mRNA	38091	38276	186	-	.	ID=maker-111-exonerate_protein2genome-gene-0.0-mRNA-1;Parent=maker-111-exonerate_protein2genome-gene-0.0;Name=maker-111-exonerate_protein2genome-gene-0.0-mRNA-1;_AED=0.29;_eAED=1.00;_QI=0|-1|0|1|-1|0|1|0|61
111	maker	exon	38091	38276	.	-	.	ID=maker-111-exonerate_protein2genome-gene-0.0-mRNA-1:exon:2;Parent=maker-111-exonerate_protein2genome-gene-0.0-mRNA-1
111	maker	CDS	38091	38276	.	-	0	ID=maker-111-exonerate_protein2genome-gene-0.0-mRNA-1:cds;Parent=maker-111-exonerate_protein2genome-gene-0.0-mRNA-1
111	maker	gene	405864	463819	.	-	.	ID=maker-111-exonerate_protein2genome-gene-2.6;Name=maker-111-exonerate_protein2genome-gene-2.6
111	maker	mRNA	405864	463819	2334	-	.	ID=maker-111-exonerate_protein2genome-gene-2.6-mRNA-1;Parent=maker-111-exonerate_protein2genome-gene-2.6;Name=maker-111-exonerate_protein2genome-gene-2.6-mRNA-1;_AED=0.08;_eAED=0.08;_QI=0|0|0|1|0|0|19|0|777
111	maker	exon	405864	405970	.	-	.	ID=maker-111-exonerate_protein2genome-gene-2.6-mRNA-1:exon:21;Parent=maker-111-exonerate_protein2genome-gene-2.6-mRNA-1
111	maker	exon	409232	409315	.	-	.	ID=maker-111-exonerate_protein2genome-gene-2.6-mRNA-1:exon:20;Parent=maker-111-exonerate_protein2genome-gene-2.6-mRNA-1
111	maker	exon	409697	409774	.	-	.	ID=maker-111-exonerate_protein2genome-gene-2.6-mRNA-1:exon:19;Parent=maker-111-exonerate_protein2genome-gene-2.6-mRNA-1
111	maker	exon	413452	413541	.	-	.	ID=maker-111-exonerate_protein2genome-gene-2.6-mRNA-1:exon:18;Parent=maker-111-exonerate_protein2genome-gene-2.6-mRNA-1
111	maker	exon	415682	415762	.	-	.	ID=maker-111-exonerate_protein2genome-gene-2.6-mRNA-1:exon:17;Parent=maker-111-exonerate_protein2genome-gene-2.6-mRNA-1
111	maker	exon	422791	422893	.	-	.	ID=maker-111-exonerate_protein2genome-gene-2.6-mRNA-1:exon:16;Parent=maker-111-exonerate_protein2genome-gene-2.6-mRNA-1
111	maker	exon	422989	423119	.	-	.	ID=maker-111-exonerate_protein2genome-gene-2.6-mRNA-1:exon:15;Parent=maker-111-exonerate_protein2genome-gene-2.6-mRNA-1
111	maker	exon	423488	423618	.	-	.	ID=maker-111-exonerate_protein2genome-gene-2.6-mRNA-1:exon:14;Parent=maker-111-exonerate_protein2genome-gene-2.6-mRNA-1
111	maker	exon	424182	424318	.	-	.	ID=maker-111-exonerate_protein2genome-gene-2.6-mRNA-1:exon:13;Parent=maker-111-exonerate_protein2genome-gene-2.6-mRNA-1
111	maker	exon	448520	448668	.	-	.	ID=maker-111-exonerate_protein2genome-gene-2.6-mRNA-1:exon:12;Parent=maker-111-exonerate_protein2genome-gene-2.6-mRNA-1
111	maker	exon	450059	450193	.	-	.	ID=maker-111-exonerate_protein2genome-gene-2.6-mRNA-1:exon:11;Parent=maker-111-exonerate_protein2genome-gene-2.6-mRNA-1
111	maker	exon	450778	450990	.	-	.	ID=maker-111-exonerate_protein2genome-gene-2.6-mRNA-1:exon:10;Parent=maker-111-exonerate_protein2genome-gene-2.6-mRNA-1
111	maker	exon	453589	453730	.	-	.	ID=maker-111-exonerate_protein2genome-gene-2.6-mRNA-1:exon:9;Parent=maker-111-exonerate_protein2genome-gene-2.6-mRNA-1
111	maker	exon	454252	454398	.	-	.	ID=maker-111-exonerate_protein2genome-gene-2.6-mRNA-1:exon:8;Parent=maker-111-exonerate_protein2genome-gene-2.6-mRNA-1
111	maker	exon	455469	455633	.	-	.	ID=maker-111-exonerate_protein2genome-gene-2.6-mRNA-1:exon:7;Parent=maker-111-exonerate_protein2genome-gene-2.6-mRNA-1
111	maker	exon	457931	458088	.	-	.	ID=maker-111-exonerate_protein2genome-gene-2.6-mRNA-1:exon:6;Parent=maker-111-exonerate_protein2genome-gene-2.6-mRNA-1
111	maker	exon	459720	459784	.	-	.	ID=maker-111-exonerate_protein2genome-gene-2.6-mRNA-1:exon:5;Parent=maker-111-exonerate_protein2genome-gene-2.6-mRNA-1
111	maker	exon	462374	462472	.	-	.	ID=maker-111-exonerate_protein2genome-gene-2.6-mRNA-1:exon:4;Parent=maker-111-exonerate_protein2genome-gene-2.6-mRNA-1
111	maker	exon	463701	463819	.	-	.	ID=maker-111-exonerate_protein2genome-gene-2.6-mRNA-1:exon:3;Parent=maker-111-exonerate_protein2genome-gene-2.6-mRNA-1
111	maker	CDS	463701	463819	.	-	0	ID=maker-111-exonerate_protein2genome-gene-2.6-mRNA-1:cds;Parent=maker-111-exonerate_protein2genome-gene-2.6-mRNA-1
111	maker	CDS	462374	462472	.	-	1	ID=maker-111-exonerate_protein2genome-gene-2.6-mRNA-1:cds;Parent=maker-111-exonerate_protein2genome-gene-2.6-mRNA-1
111	maker	CDS	459720	459784	.	-	1	ID=maker-111-exonerate_protein2genome-gene-2.6-mRNA-1:cds;Parent=maker-111-exonerate_protein2genome-gene-2.6-mRNA-1
111	maker	CDS	457931	458088	.	-	2	ID=maker-111-exonerate_protein2genome-gene-2.6-mRNA-1:cds;Parent=maker-111-exonerate_protein2genome-gene-2.6-mRNA-1
111	maker	CDS	455469	455633	.	-	0	ID=maker-111-exonerate_protein2genome-gene-2.6-mRNA-1:cds;Parent=maker-111-exonerate_protein2genome-gene-2.6-mRNA-1
111	maker	CDS	454252	454398	.	-	0	ID=maker-111-exonerate_protein2genome-gene-2.6-mRNA-1:cds;Parent=maker-111-exonerate_protein2genome-gene-2.6-mRNA-1
111	maker	CDS	453589	453730	.	-	0	ID=maker-111-exonerate_protein2genome-gene-2.6-mRNA-1:cds;Parent=maker-111-exonerate_protein2genome-gene-2.6-mRNA-1
111	maker	CDS	450778	450990	.	-	2	ID=maker-111-exonerate_protein2genome-gene-2.6-mRNA-1:cds;Parent=maker-111-exonerate_protein2genome-gene-2.6-mRNA-1
111	maker	CDS	450059	450193	.	-	2	ID=maker-111-exonerate_protein2genome-gene-2.6-mRNA-1:cds;Parent=maker-111-exonerate_protein2genome-gene-2.6-mRNA-1
111	maker	CDS	448520	448668	.	-	2	ID=maker-111-exonerate_protein2genome-gene-2.6-mRNA-1:cds;Parent=maker-111-exonerate_protein2genome-gene-2.6-mRNA-1
111	maker	CDS	424182	424318	.	-	0	ID=maker-111-exonerate_protein2genome-gene-2.6-mRNA-1:cds;Parent=maker-111-exonerate_protein2genome-gene-2.6-mRNA-1
111	maker	CDS	423488	423618	.	-	1	ID=maker-111-exonerate_protein2genome-gene-2.6-mRNA-1:cds;Parent=maker-111-exonerate_protein2genome-gene-2.6-mRNA-1
111	maker	CDS	422989	423119	.	-	2	ID=maker-111-exonerate_protein2genome-gene-2.6-mRNA-1:cds;Parent=maker-111-exonerate_protein2genome-gene-2.6-mRNA-1
111	maker	CDS	422791	422893	.	-	0	ID=maker-111-exonerate_protein2genome-gene-2.6-mRNA-1:cds;Parent=maker-111-exonerate_protein2genome-gene-2.6-mRNA-1
111	maker	CDS	415682	415762	.	-	2	ID=maker-111-exonerate_protein2genome-gene-2.6-mRNA-1:cds;Parent=maker-111-exonerate_protein2genome-gene-2.6-mRNA-1
111	maker	CDS	413452	413541	.	-	2	ID=maker-111-exonerate_protein2genome-gene-2.6-mRNA-1:cds;Parent=maker-111-exonerate_protein2genome-gene-2.6-mRNA-1
111	maker	CDS	409697	409774	.	-	2	ID=maker-111-exonerate_protein2genome-gene-2.6-mRNA-1:cds;Parent=maker-111-exonerate_protein2genome-gene-2.6-mRNA-1
111	maker	CDS	409232	409315	.	-	2	ID=maker-111-exonerate_protein2genome-gene-2.6-mRNA-1:cds;Parent=maker-111-exonerate_protein2genome-gene-2.6-mRNA-1
111	maker	CDS	405864	405970	.	-	2	ID=maker-111-exonerate_protein2genome-gene-2.6-mRNA-1:cds;Parent=maker-111-exonerate_protein2genome-gene-2.6-mRNA-1
111	maker	gene	547875	548528	.	-	.	ID=maker-111-exonerate_protein2genome-gene-2.10;Name=maker-111-exonerate_protein2genome-gene-2.10
111	maker	mRNA	547875	548528	654	-	.	ID=maker-111-exonerate_protein2genome-gene-2.10-mRNA-1;Parent=maker-111-exonerate_protein2genome-gene-2.10;Name=maker-111-exonerate_protein2genome-gene-2.10-mRNA-1;_AED=0.01;_eAED=0.01;_QI=0|-1|0|1|-1|0|1|0|217
111	maker	exon	547875	548528	.	-	.	ID=maker-111-exonerate_protein2genome-gene-2.10-mRNA-1:exon:22;Parent=maker-111-exonerate_protein2genome-gene-2.10-mRNA-1
111	maker	CDS	547875	548528	.	-	0	ID=maker-111-exonerate_protein2genome-gene-2.10-mRNA-1:cds;Parent=maker-111-exonerate_protein2genome-gene-2.10-mRNA-1
111	maker	gene	381233	381667	.	-	.	ID=maker-111-exonerate_protein2genome-gene-2.5;Name=maker-111-exonerate_protein2genome-gene-2.5
111	maker	mRNA	381233	381667	435	-	.	ID=maker-111-exonerate_protein2genome-gene-2.5-mRNA-1;Parent=maker-111-exonerate_protein2genome-gene-2.5;Name=maker-111-exonerate_protein2genome-gene-2.5-mRNA-1;_AED=0.02;_eAED=0.30;_QI=0|-1|0|1|-1|0|1|0|144
111	maker	exon	381233	381667	.	-	.	ID=maker-111-exonerate_protein2genome-gene-2.5-mRNA-1:exon:23;Parent=maker-111-exonerate_protein2genome-gene-2.5-mRNA-1
111	maker	CDS	381233	381667	.	-	0	ID=maker-111-exonerate_protein2genome-gene-2.5-mRNA-1:cds;Parent=maker-111-exonerate_protein2genome-gene-2.5-mRNA-1
111	maker	gene	383507	383761	.	+	.	ID=maker-111-exonerate_protein2genome-gene-2.0;Name=maker-111-exonerate_protein2genome-gene-2.0
111	maker	mRNA	383507	383761	255	+	.	ID=maker-111-exonerate_protein2genome-gene-2.0-mRNA-1;Parent=maker-111-exonerate_protein2genome-gene-2.0;Name=maker-111-exonerate_protein2genome-gene-2.0-mRNA-1;_AED=0.38;_eAED=0.38;_QI=0|-1|0|1|-1|0|1|0|84
111	maker	exon	383507	383761	.	+	.	ID=maker-111-exonerate_protein2genome-gene-2.0-mRNA-1:exon:24;Parent=maker-111-exonerate_protein2genome-gene-2.0-mRNA-1
111	maker	CDS	383507	383761	.	+	0	ID=maker-111-exonerate_protein2genome-gene-2.0-mRNA-1:cds;Parent=maker-111-exonerate_protein2genome-gene-2.0-mRNA-1
111	maker	gene	539315	539497	.	-	.	ID=maker-111-exonerate_protein2genome-gene-2.9;Name=maker-111-exonerate_protein2genome-gene-2.9
111	maker	mRNA	539315	539497	183	-	.	ID=maker-111-exonerate_protein2genome-gene-2.9-mRNA-1;Parent=maker-111-exonerate_protein2genome-gene-2.9;Name=maker-111-exonerate_protein2genome-gene-2.9-mRNA-1;_AED=0.27;_eAED=1.00;_QI=0|-1|0|1|-1|0|1|0|60
111	maker	exon	539315	539497	.	-	.	ID=maker-111-exonerate_protein2genome-gene-2.9-mRNA-1:exon:25;Parent=maker-111-exonerate_protein2genome-gene-2.9-mRNA-1
111	maker	CDS	539315	539497	.	-	0	ID=maker-111-exonerate_protein2genome-gene-2.9-mRNA-1:cds;Parent=maker-111-exonerate_protein2genome-gene-2.9-mRNA-1
111	maker	gene	361826	362154	.	-	.	ID=maker-111-exonerate_protein2genome-gene-2.4;Name=maker-111-exonerate_protein2genome-gene-2.4
111	maker	mRNA	361826	362154	162	-	.	ID=maker-111-exonerate_protein2genome-gene-2.4-mRNA-1;Parent=maker-111-exonerate_protein2genome-gene-2.4;Name=maker-111-exonerate_protein2genome-gene-2.4-mRNA-1;_AED=0.33;_eAED=0.35;_QI=0|0|0|1|0|0|2|0|53
111	maker	exon	361826	361937	.	-	.	ID=maker-111-exonerate_protein2genome-gene-2.4-mRNA-1:exon:27;Parent=maker-111-exonerate_protein2genome-gene-2.4-mRNA-1
111	maker	exon	362105	362154	.	-	.	ID=maker-111-exonerate_protein2genome-gene-2.4-mRNA-1:exon:26;Parent=maker-111-exonerate_protein2genome-gene-2.4-mRNA-1
111	maker	CDS	362105	362154	.	-	0	ID=maker-111-exonerate_protein2genome-gene-2.4-mRNA-1:cds;Parent=maker-111-exonerate_protein2genome-gene-2.4-mRNA-1
111	maker	CDS	361826	361937	.	-	1	ID=maker-111-exonerate_protein2genome-gene-2.4-mRNA-1:cds;Parent=maker-111-exonerate_protein2genome-gene-2.4-mRNA-1
111	maker	gene	395828	395974	.	+	.	ID=maker-111-exonerate_protein2genome-gene-2.2;Name=maker-111-exonerate_protein2genome-gene-2.2
111	maker	mRNA	395828	395974	147	+	.	ID=maker-111-exonerate_protein2genome-gene-2.2-mRNA-1;Parent=maker-111-exonerate_protein2genome-gene-2.2;Name=maker-111-exonerate_protein2genome-gene-2.2-mRNA-1;_AED=0.18;_eAED=0.18;_QI=0|-1|0|1|-1|0|1|0|48
111	maker	exon	395828	395974	.	+	.	ID=maker-111-exonerate_protein2genome-gene-2.2-mRNA-1:exon:28;Parent=maker-111-exonerate_protein2genome-gene-2.2-mRNA-1
111	maker	CDS	395828	395974	.	+	0	ID=maker-111-exonerate_protein2genome-gene-2.2-mRNA-1:cds;Parent=maker-111-exonerate_protein2genome-gene-2.2-mRNA-1
111	maker	gene	605266	660271	.	-	.	ID=maker-111-exonerate_protein2genome-gene-3.0;Name=maker-111-exonerate_protein2genome-gene-3.0
111	maker	mRNA	605266	660271	1524	-	.	ID=maker-111-exonerate_protein2genome-gene-3.0-mRNA-1;Parent=maker-111-exonerate_protein2genome-gene-3.0;Name=maker-111-exonerate_protein2genome-gene-3.0-mRNA-1;_AED=0.04;_eAED=0.04;_QI=0|0|0|1|0|0|6|0|507
111	maker	exon	605266	605985	.	-	.	ID=maker-111-exonerate_protein2genome-gene-3.0-mRNA-1:exon:34;Parent=maker-111-exonerate_protein2genome-gene-3.0-mRNA-1
111	maker	exon	607423	607512	.	-	.	ID=maker-111-exonerate_protein2genome-gene-3.0-mRNA-1:exon:33;Parent=maker-111-exonerate_protein2genome-gene-3.0-mRNA-1
111	maker	exon	607637	607678	.	-	.	ID=maker-111-exonerate_protein2genome-gene-3.0-mRNA-1:exon:32;Parent=maker-111-exonerate_protein2genome-gene-3.0-mRNA-1
111	maker	exon	645575	645769	.	-	.	ID=maker-111-exonerate_protein2genome-gene-3.0-mRNA-1:exon:31;Parent=maker-111-exonerate_protein2genome-gene-3.0-mRNA-1
111	maker	exon	651380	651575	.	-	.	ID=maker-111-exonerate_protein2genome-gene-3.0-mRNA-1:exon:30;Parent=maker-111-exonerate_protein2genome-gene-3.0-mRNA-1
111	maker	exon	659991	660271	.	-	.	ID=maker-111-exonerate_protein2genome-gene-3.0-mRNA-1:exon:29;Parent=maker-111-exonerate_protein2genome-gene-3.0-mRNA-1
111	maker	CDS	659991	660271	.	-	0	ID=maker-111-exonerate_protein2genome-gene-3.0-mRNA-1:cds;Parent=maker-111-exonerate_protein2genome-gene-3.0-mRNA-1
111	maker	CDS	651380	651575	.	-	1	ID=maker-111-exonerate_protein2genome-gene-3.0-mRNA-1:cds;Parent=maker-111-exonerate_protein2genome-gene-3.0-mRNA-1
111	maker	CDS	645575	645769	.	-	0	ID=maker-111-exonerate_protein2genome-gene-3.0-mRNA-1:cds;Parent=maker-111-exonerate_protein2genome-gene-3.0-mRNA-1
111	maker	CDS	607637	607678	.	-	0	ID=maker-111-exonerate_protein2genome-gene-3.0-mRNA-1:cds;Parent=maker-111-exonerate_protein2genome-gene-3.0-mRNA-1
111	maker	CDS	607423	607512	.	-	0	ID=maker-111-exonerate_protein2genome-gene-3.0-mRNA-1:cds;Parent=maker-111-exonerate_protein2genome-gene-3.0-mRNA-1
111	maker	CDS	605266	605985	.	-	0	ID=maker-111-exonerate_protein2genome-gene-3.0-mRNA-1:cds;Parent=maker-111-exonerate_protein2genome-gene-3.0-mRNA-1
111	maker	gene	895708	942477	.	-	.	ID=maker-111-exonerate_protein2genome-gene-4.6;Name=maker-111-exonerate_protein2genome-gene-4.6
111	maker	mRNA	895708	942477	933	-	.	ID=maker-111-exonerate_protein2genome-gene-4.6-mRNA-1;Parent=maker-111-exonerate_protein2genome-gene-4.6;Name=maker-111-exonerate_protein2genome-gene-4.6-mRNA-1;_AED=0.03;_eAED=0.03;_QI=0|0|0|1|0|0|2|0|310
111	maker	exon	895708	896262	.	-	.	ID=maker-111-exonerate_protein2genome-gene-4.6-mRNA-1:exon:36;Parent=maker-111-exonerate_protein2genome-gene-4.6-mRNA-1
111	maker	exon	942100	942477	.	-	.	ID=maker-111-exonerate_protein2genome-gene-4.6-mRNA-1:exon:35;Parent=maker-111-exonerate_protein2genome-gene-4.6-mRNA-1
111	maker	CDS	942100	942477	.	-	0	ID=maker-111-exonerate_protein2genome-gene-4.6-mRNA-1:cds;Parent=maker-111-exonerate_protein2genome-gene-4.6-mRNA-1
111	maker	CDS	895708	896262	.	-	0	ID=maker-111-exonerate_protein2genome-gene-4.6-mRNA-1:cds;Parent=maker-111-exonerate_protein2genome-gene-4.6-mRNA-1
111	maker	gene	887680	887991	.	+	.	ID=maker-111-exonerate_protein2genome-gene-4.0;Name=maker-111-exonerate_protein2genome-gene-4.0
111	maker	mRNA	887680	887991	312	+	.	ID=maker-111-exonerate_protein2genome-gene-4.0-mRNA-1;Parent=maker-111-exonerate_protein2genome-gene-4.0;Name=maker-111-exonerate_protein2genome-gene-4.0-mRNA-1;_AED=0.32;_eAED=0.50;_QI=0|-1|0|1|-1|0|1|0|103
111	maker	exon	887680	887991	.	+	.	ID=maker-111-exonerate_protein2genome-gene-4.0-mRNA-1:exon:37;Parent=maker-111-exonerate_protein2genome-gene-4.0-mRNA-1
111	maker	CDS	887680	887991	.	+	0	ID=maker-111-exonerate_protein2genome-gene-4.0-mRNA-1:cds;Parent=maker-111-exonerate_protein2genome-gene-4.0-mRNA-1
111	maker	gene	1043131	1043421	.	-	.	ID=maker-111-exonerate_protein2genome-gene-5.0;Name=maker-111-exonerate_protein2genome-gene-5.0
111	maker	mRNA	1043131	1043421	291	-	.	ID=maker-111-exonerate_protein2genome-gene-5.0-mRNA-1;Parent=maker-111-exonerate_protein2genome-gene-5.0;Name=maker-111-exonerate_protein2genome-gene-5.0-mRNA-1;_AED=0.08;_eAED=0.51;_QI=0|-1|0|1|-1|0|1|0|96
111	maker	exon	1043131	1043421	.	-	.	ID=maker-111-exonerate_protein2genome-gene-5.0-mRNA-1:exon:38;Parent=maker-111-exonerate_protein2genome-gene-5.0-mRNA-1
111	maker	CDS	1043131	1043421	.	-	0	ID=maker-111-exonerate_protein2genome-gene-5.0-mRNA-1:cds;Parent=maker-111-exonerate_protein2genome-gene-5.0-mRNA-1
111	maker	gene	1191866	1192507	.	+	.	ID=maker-111-exonerate_protein2genome-gene-6.0;Name=maker-111-exonerate_protein2genome-gene-6.0
111	maker	mRNA	1191866	1192507	642	+	.	ID=maker-111-exonerate_protein2genome-gene-6.0-mRNA-1;Parent=maker-111-exonerate_protein2genome-gene-6.0;Name=maker-111-exonerate_protein2genome-gene-6.0-mRNA-1;_AED=0.25;_eAED=0.25;_QI=0|-1|0|1|-1|0|1|0|213
111	maker	exon	1191866	1192507	.	+	.	ID=maker-111-exonerate_protein2genome-gene-6.0-mRNA-1:exon:39;Parent=maker-111-exonerate_protein2genome-gene-6.0-mRNA-1
111	maker	CDS	1191866	1192507	.	+	0	ID=maker-111-exonerate_protein2genome-gene-6.0-mRNA-1:cds;Parent=maker-111-exonerate_protein2genome-gene-6.0-mRNA-1
111	maker	gene	1214469	1214609	.	-	.	ID=maker-111-exonerate_protein2genome-gene-6.1;Name=maker-111-exonerate_protein2genome-gene-6.1
111	maker	mRNA	1214469	1214609	141	-	.	ID=maker-111-exonerate_protein2genome-gene-6.1-mRNA-1;Parent=maker-111-exonerate_protein2genome-gene-6.1;Name=maker-111-exonerate_protein2genome-gene-6.1-mRNA-1;_AED=0.27;_eAED=0.27;_QI=0|-1|0|1|-1|0|1|0|46
111	maker	exon	1214469	1214609	.	-	.	ID=maker-111-exonerate_protein2genome-gene-6.1-mRNA-1:exon:40;Parent=maker-111-exonerate_protein2genome-gene-6.1-mRNA-1
111	maker	CDS	1214469	1214609	.	-	0	ID=maker-111-exonerate_protein2genome-gene-6.1-mRNA-1:cds;Parent=maker-111-exonerate_protein2genome-gene-6.1-mRNA-1
111	maker	gene	1427018	1443212	.	+	.	ID=maker-111-exonerate_protein2genome-gene-7.0;Name=maker-111-exonerate_protein2genome-gene-7.0
111	maker	mRNA	1427018	1443212	5295	+	.	ID=maker-111-exonerate_protein2genome-gene-7.0-mRNA-1;Parent=maker-111-exonerate_protein2genome-gene-7.0;Name=maker-111-exonerate_protein2genome-gene-7.0-mRNA-1;_AED=0.00;_eAED=0.00;_QI=0|0|0|1|0|0|2|0|1764
111	maker	exon	1427018	1432193	.	+	.	ID=maker-111-exonerate_protein2genome-gene-7.0-mRNA-1:exon:41;Parent=maker-111-exonerate_protein2genome-gene-7.0-mRNA-1
111	maker	exon	1443094	1443212	.	+	.	ID=maker-111-exonerate_protein2genome-gene-7.0-mRNA-1:exon:42;Parent=maker-111-exonerate_protein2genome-gene-7.0-mRNA-1
111	maker	CDS	1427018	1432193	.	+	0	ID=maker-111-exonerate_protein2genome-gene-7.0-mRNA-1:cds;Parent=maker-111-exonerate_protein2genome-gene-7.0-mRNA-1
111	maker	CDS	1443094	1443212	.	+	2	ID=maker-111-exonerate_protein2genome-gene-7.0-mRNA-1:cds;Parent=maker-111-exonerate_protein2genome-gene-7.0-mRNA-1
111	maker	gene	1759100	1856254	.	+	.	ID=maker-111-exonerate_protein2genome-gene-9.0;Name=maker-111-exonerate_protein2genome-gene-9.0
111	maker	mRNA	1759100	1856254	3525	+	.	ID=maker-111-exonerate_protein2genome-gene-9.0-mRNA-1;Parent=maker-111-exonerate_protein2genome-gene-9.0;Name=maker-111-exonerate_protein2genome-gene-9.0-mRNA-1;_AED=0.05;_eAED=0.05;_QI=0|0|0|1|0|0|18|0|1174
111	maker	exon	1759100	1759274	.	+	.	ID=maker-111-exonerate_protein2genome-gene-9.0-mRNA-1:exon:43;Parent=maker-111-exonerate_protein2genome-gene-9.0-mRNA-1
111	maker	exon	1761353	1761562	.	+	.	ID=maker-111-exonerate_protein2genome-gene-9.0-mRNA-1:exon:44;Parent=maker-111-exonerate_protein2genome-gene-9.0-mRNA-1
111	maker	exon	1766203	1766400	.	+	.	ID=maker-111-exonerate_protein2genome-gene-9.0-mRNA-1:exon:45;Parent=maker-111-exonerate_protein2genome-gene-9.0-mRNA-1
111	maker	exon	1767153	1767317	.	+	.	ID=maker-111-exonerate_protein2genome-gene-9.0-mRNA-1:exon:46;Parent=maker-111-exonerate_protein2genome-gene-9.0-mRNA-1
111	maker	exon	1768209	1768391	.	+	.	ID=maker-111-exonerate_protein2genome-gene-9.0-mRNA-1:exon:47;Parent=maker-111-exonerate_protein2genome-gene-9.0-mRNA-1
111	maker	exon	1775627	1775757	.	+	.	ID=maker-111-exonerate_protein2genome-gene-9.0-mRNA-1:exon:48;Parent=maker-111-exonerate_protein2genome-gene-9.0-mRNA-1
111	maker	exon	1778033	1778191	.	+	.	ID=maker-111-exonerate_protein2genome-gene-9.0-mRNA-1:exon:49;Parent=maker-111-exonerate_protein2genome-gene-9.0-mRNA-1
111	maker	exon	1779992	1780295	.	+	.	ID=maker-111-exonerate_protein2genome-gene-9.0-mRNA-1:exon:50;Parent=maker-111-exonerate_protein2genome-gene-9.0-mRNA-1
111	maker	exon	1784345	1784476	.	+	.	ID=maker-111-exonerate_protein2genome-gene-9.0-mRNA-1:exon:51;Parent=maker-111-exonerate_protein2genome-gene-9.0-mRNA-1
111	maker	exon	1787944	1788275	.	+	.	ID=maker-111-exonerate_protein2genome-gene-9.0-mRNA-1:exon:52;Parent=maker-111-exonerate_protein2genome-gene-9.0-mRNA-1
111	maker	exon	1826569	1826761	.	+	.	ID=maker-111-exonerate_protein2genome-gene-9.0-mRNA-1:exon:53;Parent=maker-111-exonerate_protein2genome-gene-9.0-mRNA-1
111	maker	exon	1830365	1830469	.	+	.	ID=maker-111-exonerate_protein2genome-gene-9.0-mRNA-1:exon:54;Parent=maker-111-exonerate_protein2genome-gene-9.0-mRNA-1
111	maker	exon	1831914	1832041	.	+	.	ID=maker-111-exonerate_protein2genome-gene-9.0-mRNA-1:exon:55;Parent=maker-111-exonerate_protein2genome-gene-9.0-mRNA-1
111	maker	exon	1832131	1832265	.	+	.	ID=maker-111-exonerate_protein2genome-gene-9.0-mRNA-1:exon:56;Parent=maker-111-exonerate_protein2genome-gene-9.0-mRNA-1
111	maker	exon	1832985	1833111	.	+	.	ID=maker-111-exonerate_protein2genome-gene-9.0-mRNA-1:exon:57;Parent=maker-111-exonerate_protein2genome-gene-9.0-mRNA-1
111	maker	exon	1833919	1834106	.	+	.	ID=maker-111-exonerate_protein2genome-gene-9.0-mRNA-1:exon:58;Parent=maker-111-exonerate_protein2genome-gene-9.0-mRNA-1
111	maker	exon	1853913	1854059	.	+	.	ID=maker-111-exonerate_protein2genome-gene-9.0-mRNA-1:exon:59;Parent=maker-111-exonerate_protein2genome-gene-9.0-mRNA-1
111	maker	exon	1855742	1856254	.	+	.	ID=maker-111-exonerate_protein2genome-gene-9.0-mRNA-1:exon:60;Parent=maker-111-exonerate_protein2genome-gene-9.0-mRNA-1
111	maker	CDS	1759100	1759274	.	+	0	ID=maker-111-exonerate_protein2genome-gene-9.0-mRNA-1:cds;Parent=maker-111-exonerate_protein2genome-gene-9.0-mRNA-1
111	maker	CDS	1761353	1761562	.	+	2	ID=maker-111-exonerate_protein2genome-gene-9.0-mRNA-1:cds;Parent=maker-111-exonerate_protein2genome-gene-9.0-mRNA-1
111	maker	CDS	1766203	1766400	.	+	2	ID=maker-111-exonerate_protein2genome-gene-9.0-mRNA-1:cds;Parent=maker-111-exonerate_protein2genome-gene-9.0-mRNA-1
111	maker	CDS	1767153	1767317	.	+	2	ID=maker-111-exonerate_protein2genome-gene-9.0-mRNA-1:cds;Parent=maker-111-exonerate_protein2genome-gene-9.0-mRNA-1
111	maker	CDS	1768209	1768391	.	+	2	ID=maker-111-exonerate_protein2genome-gene-9.0-mRNA-1:cds;Parent=maker-111-exonerate_protein2genome-gene-9.0-mRNA-1
111	maker	CDS	1775627	1775757	.	+	2	ID=maker-111-exonerate_protein2genome-gene-9.0-mRNA-1:cds;Parent=maker-111-exonerate_protein2genome-gene-9.0-mRNA-1
111	maker	CDS	1778033	1778191	.	+	0	ID=maker-111-exonerate_protein2genome-gene-9.0-mRNA-1:cds;Parent=maker-111-exonerate_protein2genome-gene-9.0-mRNA-1
111	maker	CDS	1779992	1780295	.	+	0	ID=maker-111-exonerate_protein2genome-gene-9.0-mRNA-1:cds;Parent=maker-111-exonerate_protein2genome-gene-9.0-mRNA-1
111	maker	CDS	1784345	1784476	.	+	2	ID=maker-111-exonerate_protein2genome-gene-9.0-mRNA-1:cds;Parent=maker-111-exonerate_protein2genome-gene-9.0-mRNA-1
111	maker	CDS	1787944	1788275	.	+	2	ID=maker-111-exonerate_protein2genome-gene-9.0-mRNA-1:cds;Parent=maker-111-exonerate_protein2genome-gene-9.0-mRNA-1
111	maker	CDS	1826569	1826761	.	+	0	ID=maker-111-exonerate_protein2genome-gene-9.0-mRNA-1:cds;Parent=maker-111-exonerate_protein2genome-gene-9.0-mRNA-1
111	maker	CDS	1830365	1830469	.	+	2	ID=maker-111-exonerate_protein2genome-gene-9.0-mRNA-1:cds;Parent=maker-111-exonerate_protein2genome-gene-9.0-mRNA-1
111	maker	CDS	1831914	1832041	.	+	2	ID=maker-111-exonerate_protein2genome-gene-9.0-mRNA-1:cds;Parent=maker-111-exonerate_protein2genome-gene-9.0-mRNA-1
111	maker	CDS	1832131	1832265	.	+	0	ID=maker-111-exonerate_protein2genome-gene-9.0-mRNA-1:cds;Parent=maker-111-exonerate_protein2genome-gene-9.0-mRNA-1
111	maker	CDS	1832985	1833111	.	+	0	ID=maker-111-exonerate_protein2genome-gene-9.0-mRNA-1:cds;Parent=maker-111-exonerate_protein2genome-gene-9.0-mRNA-1
111	maker	CDS	1833919	1834106	.	+	2	ID=maker-111-exonerate_protein2genome-gene-9.0-mRNA-1:cds;Parent=maker-111-exonerate_protein2genome-gene-9.0-mRNA-1
111	maker	CDS	1853913	1854059	.	+	0	ID=maker-111-exonerate_protein2genome-gene-9.0-mRNA-1:cds;Parent=maker-111-exonerate_protein2genome-gene-9.0-mRNA-1
111	maker	CDS	1855742	1856254	.	+	0	ID=maker-111-exonerate_protein2genome-gene-9.0-mRNA-1:cds;Parent=maker-111-exonerate_protein2genome-gene-9.0-mRNA-1
111	maker	gene	1876965	1877300	.	+	.	ID=maker-111-exonerate_protein2genome-gene-9.3;Name=maker-111-exonerate_protein2genome-gene-9.3
111	maker	mRNA	1876965	1877300	336	+	.	ID=maker-111-exonerate_protein2genome-gene-9.3-mRNA-1;Parent=maker-111-exonerate_protein2genome-gene-9.3;Name=maker-111-exonerate_protein2genome-gene-9.3-mRNA-1;_AED=0.02;_eAED=0.02;_QI=0|-1|0|1|-1|0|1|0|111
111	maker	exon	1876965	1877300	.	+	.	ID=maker-111-exonerate_protein2genome-gene-9.3-mRNA-1:exon:61;Parent=maker-111-exonerate_protein2genome-gene-9.3-mRNA-1
111	maker	CDS	1876965	1877300	.	+	0	ID=maker-111-exonerate_protein2genome-gene-9.3-mRNA-1:cds;Parent=maker-111-exonerate_protein2genome-gene-9.3-mRNA-1
111	maker	gene	1968346	1972141	.	-	.	ID=maker-111-exonerate_protein2genome-gene-10.10;Name=maker-111-exonerate_protein2genome-gene-10.10
111	maker	mRNA	1968346	1972141	2097	-	.	ID=maker-111-exonerate_protein2genome-gene-10.10-mRNA-1;Parent=maker-111-exonerate_protein2genome-gene-10.10;Name=maker-111-exonerate_protein2genome-gene-10.10-mRNA-1;_AED=0.01;_eAED=0.01;_QI=0|0|0|1|0|0|3|0|698
111	maker	exon	1968346	1968496	.	-	.	ID=maker-111-exonerate_protein2genome-gene-10.10-mRNA-1:exon:64;Parent=maker-111-exonerate_protein2genome-gene-10.10-mRNA-1
111	maker	exon	1969533	1969691	.	-	.	ID=maker-111-exonerate_protein2genome-gene-10.10-mRNA-1:exon:63;Parent=maker-111-exonerate_protein2genome-gene-10.10-mRNA-1
111	maker	exon	1970355	1972141	.	-	.	ID=maker-111-exonerate_protein2genome-gene-10.10-mRNA-1:exon:62;Parent=maker-111-exonerate_protein2genome-gene-10.10-mRNA-1
111	maker	CDS	1970355	1972141	.	-	0	ID=maker-111-exonerate_protein2genome-gene-10.10-mRNA-1:cds;Parent=maker-111-exonerate_protein2genome-gene-10.10-mRNA-1
111	maker	CDS	1969533	1969691	.	-	1	ID=maker-111-exonerate_protein2genome-gene-10.10-mRNA-1:cds;Parent=maker-111-exonerate_protein2genome-gene-10.10-mRNA-1
111	maker	CDS	1968346	1968496	.	-	1	ID=maker-111-exonerate_protein2genome-gene-10.10-mRNA-1:cds;Parent=maker-111-exonerate_protein2genome-gene-10.10-mRNA-1
111	maker	gene	2082863	2113396	.	+	.	ID=maker-111-exonerate_protein2genome-gene-10.0;Name=maker-111-exonerate_protein2genome-gene-10.0
111	maker	mRNA	2082863	2113396	939	+	.	ID=maker-111-exonerate_protein2genome-gene-10.0-mRNA-1;Parent=maker-111-exonerate_protein2genome-gene-10.0;Name=maker-111-exonerate_protein2genome-gene-10.0-mRNA-1;_AED=0.14;_eAED=0.14;_QI=0|0|0|1|0|0|6|0|312
111	maker	exon	2082863	2083015	.	+	.	ID=maker-111-exonerate_protein2genome-gene-10.0-mRNA-1:exon:65;Parent=maker-111-exonerate_protein2genome-gene-10.0-mRNA-1
111	maker	exon	2083219	2083366	.	+	.	ID=maker-111-exonerate_protein2genome-gene-10.0-mRNA-1:exon:66;Parent=maker-111-exonerate_protein2genome-gene-10.0-mRNA-1
111	maker	exon	2101605	2101805	.	+	.	ID=maker-111-exonerate_protein2genome-gene-10.0-mRNA-1:exon:67;Parent=maker-111-exonerate_protein2genome-gene-10.0-mRNA-1
111	maker	exon	2107466	2107557	.	+	.	ID=maker-111-exonerate_protein2genome-gene-10.0-mRNA-1:exon:68;Parent=maker-111-exonerate_protein2genome-gene-10.0-mRNA-1
111	maker	exon	2110351	2110463	.	+	.	ID=maker-111-exonerate_protein2genome-gene-10.0-mRNA-1:exon:69;Parent=maker-111-exonerate_protein2genome-gene-10.0-mRNA-1
111	maker	exon	2113165	2113396	.	+	.	ID=maker-111-exonerate_protein2genome-gene-10.0-mRNA-1:exon:70;Parent=maker-111-exonerate_protein2genome-gene-10.0-mRNA-1
111	maker	CDS	2082863	2083015	.	+	0	ID=maker-111-exonerate_protein2genome-gene-10.0-mRNA-1:cds;Parent=maker-111-exonerate_protein2genome-gene-10.0-mRNA-1
111	maker	CDS	2083219	2083366	.	+	0	ID=maker-111-exonerate_protein2genome-gene-10.0-mRNA-1:cds;Parent=maker-111-exonerate_protein2genome-gene-10.0-mRNA-1
111	maker	CDS	2101605	2101805	.	+	2	ID=maker-111-exonerate_protein2genome-gene-10.0-mRNA-1:cds;Parent=maker-111-exonerate_protein2genome-gene-10.0-mRNA-1
111	maker	CDS	2107466	2107557	.	+	2	ID=maker-111-exonerate_protein2genome-gene-10.0-mRNA-1:cds;Parent=maker-111-exonerate_protein2genome-gene-10.0-mRNA-1
111	maker	CDS	2110351	2110463	.	+	0	ID=maker-111-exonerate_protein2genome-gene-10.0-mRNA-1:cds;Parent=maker-111-exonerate_protein2genome-gene-10.0-mRNA-1
111	maker	CDS	2113165	2113396	.	+	1	ID=maker-111-exonerate_protein2genome-gene-10.0-mRNA-1:cds;Parent=maker-111-exonerate_protein2genome-gene-10.0-mRNA-1
111	maker	gene	2260243	2270161	.	-	.	ID=maker-111-exonerate_protein2genome-gene-11.9;Name=maker-111-exonerate_protein2genome-gene-11.9
111	maker	mRNA	2260243	2270161	648	-	.	ID=maker-111-exonerate_protein2genome-gene-11.9-mRNA-1;Parent=maker-111-exonerate_protein2genome-gene-11.9;Name=maker-111-exonerate_protein2genome-gene-11.9-mRNA-1;_AED=0.05;_eAED=0.05;_QI=0|0|0|1|0|0|2|0|215
111	maker	exon	2260243	2260407	.	-	.	ID=maker-111-exonerate_protein2genome-gene-11.9-mRNA-1:exon:72;Parent=maker-111-exonerate_protein2genome-gene-11.9-mRNA-1
111	maker	exon	2269679	2270161	.	-	.	ID=maker-111-exonerate_protein2genome-gene-11.9-mRNA-1:exon:71;Parent=maker-111-exonerate_protein2genome-gene-11.9-mRNA-1
111	maker	CDS	2269679	2270161	.	-	0	ID=maker-111-exonerate_protein2genome-gene-11.9-mRNA-1:cds;Parent=maker-111-exonerate_protein2genome-gene-11.9-mRNA-1
111	maker	CDS	2260243	2260407	.	-	0	ID=maker-111-exonerate_protein2genome-gene-11.9-mRNA-1:cds;Parent=maker-111-exonerate_protein2genome-gene-11.9-mRNA-1
111	maker	gene	2312391	2313153	.	+	.	ID=maker-111-exonerate_protein2genome-gene-11.2;Name=maker-111-exonerate_protein2genome-gene-11.2
111	maker	mRNA	2312391	2313153	555	+	.	ID=maker-111-exonerate_protein2genome-gene-11.2-mRNA-1;Parent=maker-111-exonerate_protein2genome-gene-11.2;Name=maker-111-exonerate_protein2genome-gene-11.2-mRNA-1;_AED=0.11;_eAED=0.11;_QI=0|0|0|1|0|0|2|0|184
111	maker	exon	2312391	2312638	.	+	.	ID=maker-111-exonerate_protein2genome-gene-11.2-mRNA-1:exon:73;Parent=maker-111-exonerate_protein2genome-gene-11.2-mRNA-1
111	maker	exon	2312847	2313153	.	+	.	ID=maker-111-exonerate_protein2genome-gene-11.2-mRNA-1:exon:74;Parent=maker-111-exonerate_protein2genome-gene-11.2-mRNA-1
111	maker	CDS	2312391	2312638	.	+	0	ID=maker-111-exonerate_protein2genome-gene-11.2-mRNA-1:cds;Parent=maker-111-exonerate_protein2genome-gene-11.2-mRNA-1
111	maker	CDS	2312847	2313153	.	+	1	ID=maker-111-exonerate_protein2genome-gene-11.2-mRNA-1:cds;Parent=maker-111-exonerate_protein2genome-gene-11.2-mRNA-1
111	maker	gene	2422010	2471246	.	+	.	ID=maker-111-exonerate_protein2genome-gene-12.0;Name=maker-111-exonerate_protein2genome-gene-12.0
111	maker	mRNA	2422010	2471246	1752	+	.	ID=maker-111-exonerate_protein2genome-gene-12.0-mRNA-1;Parent=maker-111-exonerate_protein2genome-gene-12.0;Name=maker-111-exonerate_protein2genome-gene-12.0-mRNA-1;_AED=0.11;_eAED=0.11;_QI=0|0|0|1|0|0|8|0|583
111	maker	exon	2422010	2422552	.	+	.	ID=maker-111-exonerate_protein2genome-gene-12.0-mRNA-1:exon:75;Parent=maker-111-exonerate_protein2genome-gene-12.0-mRNA-1
111	maker	exon	2428760	2428957	.	+	.	ID=maker-111-exonerate_protein2genome-gene-12.0-mRNA-1:exon:76;Parent=maker-111-exonerate_protein2genome-gene-12.0-mRNA-1
111	maker	exon	2436024	2436191	.	+	.	ID=maker-111-exonerate_protein2genome-gene-12.0-mRNA-1:exon:77;Parent=maker-111-exonerate_protein2genome-gene-12.0-mRNA-1
111	maker	exon	2438551	2438674	.	+	.	ID=maker-111-exonerate_protein2genome-gene-12.0-mRNA-1:exon:78;Parent=maker-111-exonerate_protein2genome-gene-12.0-mRNA-1
111	maker	exon	2441786	2441980	.	+	.	ID=maker-111-exonerate_protein2genome-gene-12.0-mRNA-1:exon:79;Parent=maker-111-exonerate_protein2genome-gene-12.0-mRNA-1
111	maker	exon	2443408	2443566	.	+	.	ID=maker-111-exonerate_protein2genome-gene-12.0-mRNA-1:exon:80;Parent=maker-111-exonerate_protein2genome-gene-12.0-mRNA-1
111	maker	exon	2443648	2443738	.	+	.	ID=maker-111-exonerate_protein2genome-gene-12.0-mRNA-1:exon:81;Parent=maker-111-exonerate_protein2genome-gene-12.0-mRNA-1
111	maker	exon	2470973	2471246	.	+	.	ID=maker-111-exonerate_protein2genome-gene-12.0-mRNA-1:exon:82;Parent=maker-111-exonerate_protein2genome-gene-12.0-mRNA-1
111	maker	CDS	2422010	2422552	.	+	0	ID=maker-111-exonerate_protein2genome-gene-12.0-mRNA-1:cds;Parent=maker-111-exonerate_protein2genome-gene-12.0-mRNA-1
111	maker	CDS	2428760	2428957	.	+	0	ID=maker-111-exonerate_protein2genome-gene-12.0-mRNA-1:cds;Parent=maker-111-exonerate_protein2genome-gene-12.0-mRNA-1
111	maker	CDS	2436024	2436191	.	+	0	ID=maker-111-exonerate_protein2genome-gene-12.0-mRNA-1:cds;Parent=maker-111-exonerate_protein2genome-gene-12.0-mRNA-1
111	maker	CDS	2438551	2438674	.	+	0	ID=maker-111-exonerate_protein2genome-gene-12.0-mRNA-1:cds;Parent=maker-111-exonerate_protein2genome-gene-12.0-mRNA-1
111	maker	CDS	2441786	2441980	.	+	2	ID=maker-111-exonerate_protein2genome-gene-12.0-mRNA-1:cds;Parent=maker-111-exonerate_protein2genome-gene-12.0-mRNA-1
111	maker	CDS	2443408	2443566	.	+	2	ID=maker-111-exonerate_protein2genome-gene-12.0-mRNA-1:cds;Parent=maker-111-exonerate_protein2genome-gene-12.0-mRNA-1
111	maker	CDS	2443648	2443738	.	+	2	ID=maker-111-exonerate_protein2genome-gene-12.0-mRNA-1:cds;Parent=maker-111-exonerate_protein2genome-gene-12.0-mRNA-1
111	maker	CDS	2470973	2471246	.	+	1	ID=maker-111-exonerate_protein2genome-gene-12.0-mRNA-1:cds;Parent=maker-111-exonerate_protein2genome-gene-12.0-mRNA-1
111	maker	gene	2414523	2416025	.	-	.	ID=maker-111-exonerate_protein2genome-gene-12.12;Name=maker-111-exonerate_protein2genome-gene-12.12
111	maker	mRNA	2414523	2416025	1356	-	.	ID=maker-111-exonerate_protein2genome-gene-12.12-mRNA-1;Parent=maker-111-exonerate_protein2genome-gene-12.12;Name=maker-111-exonerate_protein2genome-gene-12.12-mRNA-1;_AED=0.05;_eAED=0.05;_QI=0|0|0|1|0|0|3|0|451
111	maker	exon	2414523	2415605	.	-	.	ID=maker-111-exonerate_protein2genome-gene-12.12-mRNA-1:exon:85;Parent=maker-111-exonerate_protein2genome-gene-12.12-mRNA-1
111	maker	exon	2415645	2415862	.	-	.	ID=maker-111-exonerate_protein2genome-gene-12.12-mRNA-1:exon:84;Parent=maker-111-exonerate_protein2genome-gene-12.12-mRNA-1
111	maker	exon	2415971	2416025	.	-	.	ID=maker-111-exonerate_protein2genome-gene-12.12-mRNA-1:exon:83;Parent=maker-111-exonerate_protein2genome-gene-12.12-mRNA-1
111	maker	CDS	2415971	2416025	.	-	0	ID=maker-111-exonerate_protein2genome-gene-12.12-mRNA-1:cds;Parent=maker-111-exonerate_protein2genome-gene-12.12-mRNA-1
111	maker	CDS	2415645	2415862	.	-	2	ID=maker-111-exonerate_protein2genome-gene-12.12-mRNA-1:cds;Parent=maker-111-exonerate_protein2genome-gene-12.12-mRNA-1
111	maker	CDS	2414523	2415605	.	-	0	ID=maker-111-exonerate_protein2genome-gene-12.12-mRNA-1:cds;Parent=maker-111-exonerate_protein2genome-gene-12.12-mRNA-1
111	maker	gene	2331498	2369418	.	-	.	ID=maker-111-exonerate_protein2genome-gene-12.9;Name=maker-111-exonerate_protein2genome-gene-12.9
111	maker	mRNA	2331498	2369418	1215	-	.	ID=maker-111-exonerate_protein2genome-gene-12.9-mRNA-1;Parent=maker-111-exonerate_protein2genome-gene-12.9;Name=maker-111-exonerate_protein2genome-gene-12.9-mRNA-1;_AED=0.17;_eAED=0.17;_QI=0|0|0|1|0|0|7|0|404
111	maker	exon	2331498	2331635	.	-	.	ID=maker-111-exonerate_protein2genome-gene-12.9-mRNA-1:exon:92;Parent=maker-111-exonerate_protein2genome-gene-12.9-mRNA-1
111	maker	exon	2339597	2339710	.	-	.	ID=maker-111-exonerate_protein2genome-gene-12.9-mRNA-1:exon:91;Parent=maker-111-exonerate_protein2genome-gene-12.9-mRNA-1
111	maker	exon	2340859	2341063	.	-	.	ID=maker-111-exonerate_protein2genome-gene-12.9-mRNA-1:exon:90;Parent=maker-111-exonerate_protein2genome-gene-12.9-mRNA-1
111	maker	exon	2342093	2342316	.	-	.	ID=maker-111-exonerate_protein2genome-gene-12.9-mRNA-1:exon:89;Parent=maker-111-exonerate_protein2genome-gene-12.9-mRNA-1
111	maker	exon	2342757	2342881	.	-	.	ID=maker-111-exonerate_protein2genome-gene-12.9-mRNA-1:exon:88;Parent=maker-111-exonerate_protein2genome-gene-12.9-mRNA-1
111	maker	exon	2343022	2343268	.	-	.	ID=maker-111-exonerate_protein2genome-gene-12.9-mRNA-1:exon:87;Parent=maker-111-exonerate_protein2genome-gene-12.9-mRNA-1
111	maker	exon	2369257	2369418	.	-	.	ID=maker-111-exonerate_protein2genome-gene-12.9-mRNA-1:exon:86;Parent=maker-111-exonerate_protein2genome-gene-12.9-mRNA-1
111	maker	CDS	2369257	2369418	.	-	0	ID=maker-111-exonerate_protein2genome-gene-12.9-mRNA-1:cds;Parent=maker-111-exonerate_protein2genome-gene-12.9-mRNA-1
111	maker	CDS	2343022	2343268	.	-	0	ID=maker-111-exonerate_protein2genome-gene-12.9-mRNA-1:cds;Parent=maker-111-exonerate_protein2genome-gene-12.9-mRNA-1
111	maker	CDS	2342757	2342881	.	-	2	ID=maker-111-exonerate_protein2genome-gene-12.9-mRNA-1:cds;Parent=maker-111-exonerate_protein2genome-gene-12.9-mRNA-1
111	maker	CDS	2342093	2342316	.	-	0	ID=maker-111-exonerate_protein2genome-gene-12.9-mRNA-1:cds;Parent=maker-111-exonerate_protein2genome-gene-12.9-mRNA-1
111	maker	CDS	2340859	2341063	.	-	1	ID=maker-111-exonerate_protein2genome-gene-12.9-mRNA-1:cds;Parent=maker-111-exonerate_protein2genome-gene-12.9-mRNA-1
111	maker	CDS	2339597	2339710	.	-	0	ID=maker-111-exonerate_protein2genome-gene-12.9-mRNA-1:cds;Parent=maker-111-exonerate_protein2genome-gene-12.9-mRNA-1
111	maker	CDS	2331498	2331635	.	-	0	ID=maker-111-exonerate_protein2genome-gene-12.9-mRNA-1:cds;Parent=maker-111-exonerate_protein2genome-gene-12.9-mRNA-1
111	maker	gene	2626310	2634215	.	+	.	ID=maker-111-exonerate_protein2genome-gene-13.0;Name=maker-111-exonerate_protein2genome-gene-13.0
111	maker	mRNA	2626310	2634215	687	+	.	ID=maker-111-exonerate_protein2genome-gene-13.0-mRNA-1;Parent=maker-111-exonerate_protein2genome-gene-13.0;Name=maker-111-exonerate_protein2genome-gene-13.0-mRNA-1;_AED=0.06;_eAED=0.06;_QI=0|0|0|1|0|0|4|0|228
111	maker	exon	2626310	2626456	.	+	.	ID=maker-111-exonerate_protein2genome-gene-13.0-mRNA-1:exon:93;Parent=maker-111-exonerate_protein2genome-gene-13.0-mRNA-1
111	maker	exon	2626617	2626708	.	+	.	ID=maker-111-exonerate_protein2genome-gene-13.0-mRNA-1:exon:94;Parent=maker-111-exonerate_protein2genome-gene-13.0-mRNA-1
111	maker	exon	2629345	2629466	.	+	.	ID=maker-111-exonerate_protein2genome-gene-13.0-mRNA-1:exon:95;Parent=maker-111-exonerate_protein2genome-gene-13.0-mRNA-1
111	maker	exon	2633890	2634215	.	+	.	ID=maker-111-exonerate_protein2genome-gene-13.0-mRNA-1:exon:96;Parent=maker-111-exonerate_protein2genome-gene-13.0-mRNA-1
111	maker	CDS	2626310	2626456	.	+	0	ID=maker-111-exonerate_protein2genome-gene-13.0-mRNA-1:cds;Parent=maker-111-exonerate_protein2genome-gene-13.0-mRNA-1
111	maker	CDS	2626617	2626708	.	+	0	ID=maker-111-exonerate_protein2genome-gene-13.0-mRNA-1:cds;Parent=maker-111-exonerate_protein2genome-gene-13.0-mRNA-1
111	maker	CDS	2629345	2629466	.	+	1	ID=maker-111-exonerate_protein2genome-gene-13.0-mRNA-1:cds;Parent=maker-111-exonerate_protein2genome-gene-13.0-mRNA-1
111	maker	CDS	2633890	2634215	.	+	2	ID=maker-111-exonerate_protein2genome-gene-13.0-mRNA-1:cds;Parent=maker-111-exonerate_protein2genome-gene-13.0-mRNA-1
111	maker	gene	2723868	2724323	.	-	.	ID=maker-111-exonerate_protein2genome-gene-13.1;Name=maker-111-exonerate_protein2genome-gene-13.1
111	maker	mRNA	2723868	2724323	375	-	.	ID=maker-111-exonerate_protein2genome-gene-13.1-mRNA-1;Parent=maker-111-exonerate_protein2genome-gene-13.1;Name=maker-111-exonerate_protein2genome-gene-13.1-mRNA-1;_AED=0.09;_eAED=0.09;_QI=0|0|0|1|0|0|2|0|124
111	maker	exon	2723868	2724187	.	-	.	ID=maker-111-exonerate_protein2genome-gene-13.1-mRNA-1:exon:98;Parent=maker-111-exonerate_protein2genome-gene-13.1-mRNA-1
111	maker	exon	2724269	2724323	.	-	.	ID=maker-111-exonerate_protein2genome-gene-13.1-mRNA-1:exon:97;Parent=maker-111-exonerate_protein2genome-gene-13.1-mRNA-1
111	maker	CDS	2724269	2724323	.	-	0	ID=maker-111-exonerate_protein2genome-gene-13.1-mRNA-1:cds;Parent=maker-111-exonerate_protein2genome-gene-13.1-mRNA-1
111	maker	CDS	2723868	2724187	.	-	2	ID=maker-111-exonerate_protein2genome-gene-13.1-mRNA-1:cds;Parent=maker-111-exonerate_protein2genome-gene-13.1-mRNA-1
111	maker	gene	2734896	2735137	.	-	.	ID=maker-111-exonerate_protein2genome-gene-13.4;Name=maker-111-exonerate_protein2genome-gene-13.4
111	maker	mRNA	2734896	2735137	171	-	.	ID=maker-111-exonerate_protein2genome-gene-13.4-mRNA-1;Parent=maker-111-exonerate_protein2genome-gene-13.4;Name=maker-111-exonerate_protein2genome-gene-13.4-mRNA-1;_AED=0.31;_eAED=0.38;_QI=0|0|0|1|0|0|2|0|56
111	maker	exon	2734896	2734912	.	-	.	ID=maker-111-exonerate_protein2genome-gene-13.4-mRNA-1:exon:100;Parent=maker-111-exonerate_protein2genome-gene-13.4-mRNA-1
111	maker	exon	2734984	2735137	.	-	.	ID=maker-111-exonerate_protein2genome-gene-13.4-mRNA-1:exon:99;Parent=maker-111-exonerate_protein2genome-gene-13.4-mRNA-1
111	maker	CDS	2734984	2735137	.	-	0	ID=maker-111-exonerate_protein2genome-gene-13.4-mRNA-1:cds;Parent=maker-111-exonerate_protein2genome-gene-13.4-mRNA-1
111	maker	CDS	2734896	2734912	.	-	2	ID=maker-111-exonerate_protein2genome-gene-13.4-mRNA-1:cds;Parent=maker-111-exonerate_protein2genome-gene-13.4-mRNA-1
111	maker	gene	2824475	2871181	.	+	.	ID=maker-111-exonerate_protein2genome-gene-14.0;Name=maker-111-exonerate_protein2genome-gene-14.0
111	maker	mRNA	2824475	2871181	741	+	.	ID=maker-111-exonerate_protein2genome-gene-14.0-mRNA-1;Parent=maker-111-exonerate_protein2genome-gene-14.0;Name=maker-111-exonerate_protein2genome-gene-14.0-mRNA-1;_AED=0.18;_eAED=0.18;_QI=0|0|0|1|0|0|2|0|246
111	maker	exon	2824475	2824850	.	+	.	ID=maker-111-exonerate_protein2genome-gene-14.0-mRNA-1:exon:101;Parent=maker-111-exonerate_protein2genome-gene-14.0-mRNA-1
111	maker	exon	2870817	2871181	.	+	.	ID=maker-111-exonerate_protein2genome-gene-14.0-mRNA-1:exon:102;Parent=maker-111-exonerate_protein2genome-gene-14.0-mRNA-1
111	maker	CDS	2824475	2824850	.	+	0	ID=maker-111-exonerate_protein2genome-gene-14.0-mRNA-1:cds;Parent=maker-111-exonerate_protein2genome-gene-14.0-mRNA-1
111	maker	CDS	2870817	2871181	.	+	2	ID=maker-111-exonerate_protein2genome-gene-14.0-mRNA-1:cds;Parent=maker-111-exonerate_protein2genome-gene-14.0-mRNA-1
111	maker	gene	2804612	2804851	.	-	.	ID=maker-111-exonerate_protein2genome-gene-14.4;Name=maker-111-exonerate_protein2genome-gene-14.4
111	maker	mRNA	2804612	2804851	240	-	.	ID=maker-111-exonerate_protein2genome-gene-14.4-mRNA-1;Parent=maker-111-exonerate_protein2genome-gene-14.4;Name=maker-111-exonerate_protein2genome-gene-14.4-mRNA-1;_AED=0.28;_eAED=1.00;_QI=0|-1|0|1|-1|0|1|0|79
111	maker	exon	2804612	2804851	.	-	.	ID=maker-111-exonerate_protein2genome-gene-14.4-mRNA-1:exon:103;Parent=maker-111-exonerate_protein2genome-gene-14.4-mRNA-1
111	maker	CDS	2804612	2804851	.	-	0	ID=maker-111-exonerate_protein2genome-gene-14.4-mRNA-1:cds;Parent=maker-111-exonerate_protein2genome-gene-14.4-mRNA-1
111	maker	gene	3322262	3411095	.	+	.	ID=maker-111-exonerate_protein2genome-gene-17.0;Name=maker-111-exonerate_protein2genome-gene-17.0
111	maker	mRNA	3322262	3411095	1338	+	.	ID=maker-111-exonerate_protein2genome-gene-17.0-mRNA-1;Parent=maker-111-exonerate_protein2genome-gene-17.0;Name=maker-111-exonerate_protein2genome-gene-17.0-mRNA-1;_AED=0.12;_eAED=0.12;_QI=0|0|0|1|0|0|12|0|445
111	maker	exon	3322262	3322374	.	+	.	ID=maker-111-exonerate_protein2genome-gene-17.0-mRNA-1:exon:104;Parent=maker-111-exonerate_protein2genome-gene-17.0-mRNA-1
111	maker	exon	3337979	3338036	.	+	.	ID=maker-111-exonerate_protein2genome-gene-17.0-mRNA-1:exon:105;Parent=maker-111-exonerate_protein2genome-gene-17.0-mRNA-1
111	maker	exon	3338532	3338651	.	+	.	ID=maker-111-exonerate_protein2genome-gene-17.0-mRNA-1:exon:106;Parent=maker-111-exonerate_protein2genome-gene-17.0-mRNA-1
111	maker	exon	3343575	3343721	.	+	.	ID=maker-111-exonerate_protein2genome-gene-17.0-mRNA-1:exon:107;Parent=maker-111-exonerate_protein2genome-gene-17.0-mRNA-1
111	maker	exon	3366310	3366443	.	+	.	ID=maker-111-exonerate_protein2genome-gene-17.0-mRNA-1:exon:108;Parent=maker-111-exonerate_protein2genome-gene-17.0-mRNA-1
111	maker	exon	3370389	3370466	.	+	.	ID=maker-111-exonerate_protein2genome-gene-17.0-mRNA-1:exon:109;Parent=maker-111-exonerate_protein2genome-gene-17.0-mRNA-1
111	maker	exon	3370817	3370913	.	+	.	ID=maker-111-exonerate_protein2genome-gene-17.0-mRNA-1:exon:110;Parent=maker-111-exonerate_protein2genome-gene-17.0-mRNA-1
111	maker	exon	3375577	3375657	.	+	.	ID=maker-111-exonerate_protein2genome-gene-17.0-mRNA-1:exon:111;Parent=maker-111-exonerate_protein2genome-gene-17.0-mRNA-1
111	maker	exon	3392809	3392922	.	+	.	ID=maker-111-exonerate_protein2genome-gene-17.0-mRNA-1:exon:112;Parent=maker-111-exonerate_protein2genome-gene-17.0-mRNA-1
111	maker	exon	3398076	3398149	.	+	.	ID=maker-111-exonerate_protein2genome-gene-17.0-mRNA-1:exon:113;Parent=maker-111-exonerate_protein2genome-gene-17.0-mRNA-1
111	maker	exon	3400641	3400797	.	+	.	ID=maker-111-exonerate_protein2genome-gene-17.0-mRNA-1:exon:114;Parent=maker-111-exonerate_protein2genome-gene-17.0-mRNA-1
111	maker	exon	3410931	3411095	.	+	.	ID=maker-111-exonerate_protein2genome-gene-17.0-mRNA-1:exon:115;Parent=maker-111-exonerate_protein2genome-gene-17.0-mRNA-1
111	maker	CDS	3322262	3322374	.	+	0	ID=maker-111-exonerate_protein2genome-gene-17.0-mRNA-1:cds;Parent=maker-111-exonerate_protein2genome-gene-17.0-mRNA-1
111	maker	CDS	3337979	3338036	.	+	1	ID=maker-111-exonerate_protein2genome-gene-17.0-mRNA-1:cds;Parent=maker-111-exonerate_protein2genome-gene-17.0-mRNA-1
111	maker	CDS	3338532	3338651	.	+	0	ID=maker-111-exonerate_protein2genome-gene-17.0-mRNA-1:cds;Parent=maker-111-exonerate_protein2genome-gene-17.0-mRNA-1
111	maker	CDS	3343575	3343721	.	+	0	ID=maker-111-exonerate_protein2genome-gene-17.0-mRNA-1:cds;Parent=maker-111-exonerate_protein2genome-gene-17.0-mRNA-1
111	maker	CDS	3366310	3366443	.	+	0	ID=maker-111-exonerate_protein2genome-gene-17.0-mRNA-1:cds;Parent=maker-111-exonerate_protein2genome-gene-17.0-mRNA-1
111	maker	CDS	3370389	3370466	.	+	1	ID=maker-111-exonerate_protein2genome-gene-17.0-mRNA-1:cds;Parent=maker-111-exonerate_protein2genome-gene-17.0-mRNA-1
111	maker	CDS	3370817	3370913	.	+	1	ID=maker-111-exonerate_protein2genome-gene-17.0-mRNA-1:cds;Parent=maker-111-exonerate_protein2genome-gene-17.0-mRNA-1
111	maker	CDS	3375577	3375657	.	+	0	ID=maker-111-exonerate_protein2genome-gene-17.0-mRNA-1:cds;Parent=maker-111-exonerate_protein2genome-gene-17.0-mRNA-1
111	maker	CDS	3392809	3392922	.	+	0	ID=maker-111-exonerate_protein2genome-gene-17.0-mRNA-1:cds;Parent=maker-111-exonerate_protein2genome-gene-17.0-mRNA-1
111	maker	CDS	3398076	3398149	.	+	0	ID=maker-111-exonerate_protein2genome-gene-17.0-mRNA-1:cds;Parent=maker-111-exonerate_protein2genome-gene-17.0-mRNA-1
111	maker	CDS	3400641	3400797	.	+	1	ID=maker-111-exonerate_protein2genome-gene-17.0-mRNA-1:cds;Parent=maker-111-exonerate_protein2genome-gene-17.0-mRNA-1
111	maker	CDS	3410931	3411095	.	+	0	ID=maker-111-exonerate_protein2genome-gene-17.0-mRNA-1:cds;Parent=maker-111-exonerate_protein2genome-gene-17.0-mRNA-1
111	maker	gene	3568991	3641415	.	-	.	ID=maker-111-exonerate_protein2genome-gene-18.0;Name=maker-111-exonerate_protein2genome-gene-18.0
111	maker	mRNA	3568991	3641415	1395	-	.	ID=maker-111-exonerate_protein2genome-gene-18.0-mRNA-1;Parent=maker-111-exonerate_protein2genome-gene-18.0;Name=maker-111-exonerate_protein2genome-gene-18.0-mRNA-1;_AED=0.17;_eAED=0.17;_QI=0|0|0|1|0|0|10|0|464
111	maker	exon	3568991	3569081	.	-	.	ID=maker-111-exonerate_protein2genome-gene-18.0-mRNA-1:exon:125;Parent=maker-111-exonerate_protein2genome-gene-18.0-mRNA-1
111	maker	exon	3571713	3571864	.	-	.	ID=maker-111-exonerate_protein2genome-gene-18.0-mRNA-1:exon:124;Parent=maker-111-exonerate_protein2genome-gene-18.0-mRNA-1
111	maker	exon	3572900	3573096	.	-	.	ID=maker-111-exonerate_protein2genome-gene-18.0-mRNA-1:exon:123;Parent=maker-111-exonerate_protein2genome-gene-18.0-mRNA-1
111	maker	exon	3575020	3575121	.	-	.	ID=maker-111-exonerate_protein2genome-gene-18.0-mRNA-1:exon:122;Parent=maker-111-exonerate_protein2genome-gene-18.0-mRNA-1
111	maker	exon	3598438	3598608	.	-	.	ID=maker-111-exonerate_protein2genome-gene-18.0-mRNA-1:exon:121;Parent=maker-111-exonerate_protein2genome-gene-18.0-mRNA-1
111	maker	exon	3601026	3601181	.	-	.	ID=maker-111-exonerate_protein2genome-gene-18.0-mRNA-1:exon:120;Parent=maker-111-exonerate_protein2genome-gene-18.0-mRNA-1
111	maker	exon	3604845	3604916	.	-	.	ID=maker-111-exonerate_protein2genome-gene-18.0-mRNA-1:exon:119;Parent=maker-111-exonerate_protein2genome-gene-18.0-mRNA-1
111	maker	exon	3609974	3610166	.	-	.	ID=maker-111-exonerate_protein2genome-gene-18.0-mRNA-1:exon:118;Parent=maker-111-exonerate_protein2genome-gene-18.0-mRNA-1
111	maker	exon	3619650	3619739	.	-	.	ID=maker-111-exonerate_protein2genome-gene-18.0-mRNA-1:exon:117;Parent=maker-111-exonerate_protein2genome-gene-18.0-mRNA-1
111	maker	exon	3641245	3641415	.	-	.	ID=maker-111-exonerate_protein2genome-gene-18.0-mRNA-1:exon:116;Parent=maker-111-exonerate_protein2genome-gene-18.0-mRNA-1
111	maker	CDS	3641245	3641415	.	-	0	ID=maker-111-exonerate_protein2genome-gene-18.0-mRNA-1:cds;Parent=maker-111-exonerate_protein2genome-gene-18.0-mRNA-1
111	maker	CDS	3619650	3619739	.	-	0	ID=maker-111-exonerate_protein2genome-gene-18.0-mRNA-1:cds;Parent=maker-111-exonerate_protein2genome-gene-18.0-mRNA-1
111	maker	CDS	3609974	3610166	.	-	0	ID=maker-111-exonerate_protein2genome-gene-18.0-mRNA-1:cds;Parent=maker-111-exonerate_protein2genome-gene-18.0-mRNA-1
111	maker	CDS	3604845	3604916	.	-	2	ID=maker-111-exonerate_protein2genome-gene-18.0-mRNA-1:cds;Parent=maker-111-exonerate_protein2genome-gene-18.0-mRNA-1
111	maker	CDS	3601026	3601181	.	-	2	ID=maker-111-exonerate_protein2genome-gene-18.0-mRNA-1:cds;Parent=maker-111-exonerate_protein2genome-gene-18.0-mRNA-1
111	maker	CDS	3598438	3598608	.	-	2	ID=maker-111-exonerate_protein2genome-gene-18.0-mRNA-1:cds;Parent=maker-111-exonerate_protein2genome-gene-18.0-mRNA-1
111	maker	CDS	3575020	3575121	.	-	2	ID=maker-111-exonerate_protein2genome-gene-18.0-mRNA-1:cds;Parent=maker-111-exonerate_protein2genome-gene-18.0-mRNA-1
111	maker	CDS	3572900	3573096	.	-	2	ID=maker-111-exonerate_protein2genome-gene-18.0-mRNA-1:cds;Parent=maker-111-exonerate_protein2genome-gene-18.0-mRNA-1
111	maker	CDS	3571713	3571864	.	-	0	ID=maker-111-exonerate_protein2genome-gene-18.0-mRNA-1:cds;Parent=maker-111-exonerate_protein2genome-gene-18.0-mRNA-1
111	maker	CDS	3568991	3569081	.	-	1	ID=maker-111-exonerate_protein2genome-gene-18.0-mRNA-1:cds;Parent=maker-111-exonerate_protein2genome-gene-18.0-mRNA-1
111	maker	gene	3850990	3852069	.	+	.	ID=maker-111-exonerate_protein2genome-gene-19.0;Name=maker-111-exonerate_protein2genome-gene-19.0
111	maker	mRNA	3850990	3852069	1080	+	.	ID=maker-111-exonerate_protein2genome-gene-19.0-mRNA-1;Parent=maker-111-exonerate_protein2genome-gene-19.0;Name=maker-111-exonerate_protein2genome-gene-19.0-mRNA-1;_AED=0.13;_eAED=0.13;_QI=0|-1|0|1|-1|0|1|0|359
111	maker	exon	3850990	3852069	.	+	.	ID=maker-111-exonerate_protein2genome-gene-19.0-mRNA-1:exon:126;Parent=maker-111-exonerate_protein2genome-gene-19.0-mRNA-1
111	maker	CDS	3850990	3852069	.	+	0	ID=maker-111-exonerate_protein2genome-gene-19.0-mRNA-1:cds;Parent=maker-111-exonerate_protein2genome-gene-19.0-mRNA-1
111	maker	gene	3898140	3898382	.	-	.	ID=maker-111-exonerate_protein2genome-gene-19.2;Name=maker-111-exonerate_protein2genome-gene-19.2
111	maker	mRNA	3898140	3898382	243	-	.	ID=maker-111-exonerate_protein2genome-gene-19.2-mRNA-1;Parent=maker-111-exonerate_protein2genome-gene-19.2;Name=maker-111-exonerate_protein2genome-gene-19.2-mRNA-1;_AED=0.28;_eAED=0.28;_QI=0|-1|0|1|-1|0|1|0|80
111	maker	exon	3898140	3898382	.	-	.	ID=maker-111-exonerate_protein2genome-gene-19.2-mRNA-1:exon:127;Parent=maker-111-exonerate_protein2genome-gene-19.2-mRNA-1
111	maker	CDS	3898140	3898382	.	-	0	ID=maker-111-exonerate_protein2genome-gene-19.2-mRNA-1:cds;Parent=maker-111-exonerate_protein2genome-gene-19.2-mRNA-1
111	maker	gene	4175654	4175875	.	+	.	ID=maker-111-exonerate_protein2genome-gene-21.0;Name=maker-111-exonerate_protein2genome-gene-21.0
111	maker	mRNA	4175654	4175875	222	+	.	ID=maker-111-exonerate_protein2genome-gene-21.0-mRNA-1;Parent=maker-111-exonerate_protein2genome-gene-21.0;Name=maker-111-exonerate_protein2genome-gene-21.0-mRNA-1;_AED=0.12;_eAED=0.36;_QI=0|-1|0|1|-1|0|1|0|73
111	maker	exon	4175654	4175875	.	+	.	ID=maker-111-exonerate_protein2genome-gene-21.0-mRNA-1:exon:128;Parent=maker-111-exonerate_protein2genome-gene-21.0-mRNA-1
111	maker	CDS	4175654	4175875	.	+	0	ID=maker-111-exonerate_protein2genome-gene-21.0-mRNA-1:cds;Parent=maker-111-exonerate_protein2genome-gene-21.0-mRNA-1
111	maker	gene	4326379	4434869	.	-	.	ID=maker-111-exonerate_protein2genome-gene-22.10;Name=maker-111-exonerate_protein2genome-gene-22.10
111	maker	mRNA	4326379	4434869	1374	-	.	ID=maker-111-exonerate_protein2genome-gene-22.10-mRNA-1;Parent=maker-111-exonerate_protein2genome-gene-22.10;Name=maker-111-exonerate_protein2genome-gene-22.10-mRNA-1;_AED=0.05;_eAED=0.06;_QI=0|0|0|1|0|0|10|0|457
111	maker	exon	4326379	4326502	.	-	.	ID=maker-111-exonerate_protein2genome-gene-22.10-mRNA-1:exon:138;Parent=maker-111-exonerate_protein2genome-gene-22.10-mRNA-1
111	maker	exon	4362186	4362319	.	-	.	ID=maker-111-exonerate_protein2genome-gene-22.10-mRNA-1:exon:137;Parent=maker-111-exonerate_protein2genome-gene-22.10-mRNA-1
111	maker	exon	4362914	4363111	.	-	.	ID=maker-111-exonerate_protein2genome-gene-22.10-mRNA-1:exon:136;Parent=maker-111-exonerate_protein2genome-gene-22.10-mRNA-1
111	maker	exon	4395225	4395371	.	-	.	ID=maker-111-exonerate_protein2genome-gene-22.10-mRNA-1:exon:135;Parent=maker-111-exonerate_protein2genome-gene-22.10-mRNA-1
111	maker	exon	4398174	4398293	.	-	.	ID=maker-111-exonerate_protein2genome-gene-22.10-mRNA-1:exon:134;Parent=maker-111-exonerate_protein2genome-gene-22.10-mRNA-1
111	maker	exon	4425116	4425242	.	-	.	ID=maker-111-exonerate_protein2genome-gene-22.10-mRNA-1:exon:133;Parent=maker-111-exonerate_protein2genome-gene-22.10-mRNA-1
111	maker	exon	4427141	4427262	.	-	.	ID=maker-111-exonerate_protein2genome-gene-22.10-mRNA-1:exon:132;Parent=maker-111-exonerate_protein2genome-gene-22.10-mRNA-1
111	maker	exon	4430949	4431044	.	-	.	ID=maker-111-exonerate_protein2genome-gene-22.10-mRNA-1:exon:131;Parent=maker-111-exonerate_protein2genome-gene-22.10-mRNA-1
111	maker	exon	4431286	4431386	.	-	.	ID=maker-111-exonerate_protein2genome-gene-22.10-mRNA-1:exon:130;Parent=maker-111-exonerate_protein2genome-gene-22.10-mRNA-1
111	maker	exon	4434665	4434869	.	-	.	ID=maker-111-exonerate_protein2genome-gene-22.10-mRNA-1:exon:129;Parent=maker-111-exonerate_protein2genome-gene-22.10-mRNA-1
111	maker	CDS	4434665	4434869	.	-	0	ID=maker-111-exonerate_protein2genome-gene-22.10-mRNA-1:cds;Parent=maker-111-exonerate_protein2genome-gene-22.10-mRNA-1
111	maker	CDS	4431286	4431386	.	-	2	ID=maker-111-exonerate_protein2genome-gene-22.10-mRNA-1:cds;Parent=maker-111-exonerate_protein2genome-gene-22.10-mRNA-1
111	maker	CDS	4430949	4431044	.	-	0	ID=maker-111-exonerate_protein2genome-gene-22.10-mRNA-1:cds;Parent=maker-111-exonerate_protein2genome-gene-22.10-mRNA-1
111	maker	CDS	4427141	4427262	.	-	0	ID=maker-111-exonerate_protein2genome-gene-22.10-mRNA-1:cds;Parent=maker-111-exonerate_protein2genome-gene-22.10-mRNA-1
111	maker	CDS	4425116	4425242	.	-	1	ID=maker-111-exonerate_protein2genome-gene-22.10-mRNA-1:cds;Parent=maker-111-exonerate_protein2genome-gene-22.10-mRNA-1
111	maker	CDS	4398174	4398293	.	-	0	ID=maker-111-exonerate_protein2genome-gene-22.10-mRNA-1:cds;Parent=maker-111-exonerate_protein2genome-gene-22.10-mRNA-1
111	maker	CDS	4395225	4395371	.	-	0	ID=maker-111-exonerate_protein2genome-gene-22.10-mRNA-1:cds;Parent=maker-111-exonerate_protein2genome-gene-22.10-mRNA-1
111	maker	CDS	4362914	4363111	.	-	0	ID=maker-111-exonerate_protein2genome-gene-22.10-mRNA-1:cds;Parent=maker-111-exonerate_protein2genome-gene-22.10-mRNA-1
111	maker	CDS	4362186	4362319	.	-	0	ID=maker-111-exonerate_protein2genome-gene-22.10-mRNA-1:cds;Parent=maker-111-exonerate_protein2genome-gene-22.10-mRNA-1
111	maker	CDS	4326379	4326502	.	-	1	ID=maker-111-exonerate_protein2genome-gene-22.10-mRNA-1:cds;Parent=maker-111-exonerate_protein2genome-gene-22.10-mRNA-1
111	maker	gene	4527475	4527774	.	-	.	ID=maker-111-exonerate_protein2genome-gene-22.11;Name=maker-111-exonerate_protein2genome-gene-22.11
111	maker	mRNA	4527475	4527774	300	-	.	ID=maker-111-exonerate_protein2genome-gene-22.11-mRNA-1;Parent=maker-111-exonerate_protein2genome-gene-22.11;Name=maker-111-exonerate_protein2genome-gene-22.11-mRNA-1;_AED=0.10;_eAED=0.10;_QI=0|-1|0|1|-1|0|1|0|99
111	maker	exon	4527475	4527774	.	-	.	ID=maker-111-exonerate_protein2genome-gene-22.11-mRNA-1:exon:139;Parent=maker-111-exonerate_protein2genome-gene-22.11-mRNA-1
111	maker	CDS	4527475	4527774	.	-	0	ID=maker-111-exonerate_protein2genome-gene-22.11-mRNA-1:cds;Parent=maker-111-exonerate_protein2genome-gene-22.11-mRNA-1
111	maker	gene	4794206	4794442	.	-	.	ID=maker-111-exonerate_protein2genome-gene-24.0;Name=maker-111-exonerate_protein2genome-gene-24.0
111	maker	mRNA	4794206	4794442	237	-	.	ID=maker-111-exonerate_protein2genome-gene-24.0-mRNA-1;Parent=maker-111-exonerate_protein2genome-gene-24.0;Name=maker-111-exonerate_protein2genome-gene-24.0-mRNA-1;_AED=0.15;_eAED=0.15;_QI=0|-1|0|1|-1|0|1|0|78
111	maker	exon	4794206	4794442	.	-	.	ID=maker-111-exonerate_protein2genome-gene-24.0-mRNA-1:exon:140;Parent=maker-111-exonerate_protein2genome-gene-24.0-mRNA-1
111	maker	CDS	4794206	4794442	.	-	0	ID=maker-111-exonerate_protein2genome-gene-24.0-mRNA-1:cds;Parent=maker-111-exonerate_protein2genome-gene-24.0-mRNA-1
111	maker	gene	5086994	5121313	.	-	.	ID=maker-111-exonerate_protein2genome-gene-25.8;Name=maker-111-exonerate_protein2genome-gene-25.8
111	maker	mRNA	5086994	5121313	915	-	.	ID=maker-111-exonerate_protein2genome-gene-25.8-mRNA-1;Parent=maker-111-exonerate_protein2genome-gene-25.8;Name=maker-111-exonerate_protein2genome-gene-25.8-mRNA-1;_AED=0.10;_eAED=0.10;_QI=0|0|0|1|0|0|8|0|304
111	maker	exon	5086994	5087185	.	-	.	ID=maker-111-exonerate_protein2genome-gene-25.8-mRNA-1:exon:148;Parent=maker-111-exonerate_protein2genome-gene-25.8-mRNA-1
111	maker	exon	5088926	5088995	.	-	.	ID=maker-111-exonerate_protein2genome-gene-25.8-mRNA-1:exon:147;Parent=maker-111-exonerate_protein2genome-gene-25.8-mRNA-1
111	maker	exon	5096018	5096116	.	-	.	ID=maker-111-exonerate_protein2genome-gene-25.8-mRNA-1:exon:146;Parent=maker-111-exonerate_protein2genome-gene-25.8-mRNA-1
111	maker	exon	5096206	5096342	.	-	.	ID=maker-111-exonerate_protein2genome-gene-25.8-mRNA-1:exon:145;Parent=maker-111-exonerate_protein2genome-gene-25.8-mRNA-1
111	maker	exon	5105279	5105460	.	-	.	ID=maker-111-exonerate_protein2genome-gene-25.8-mRNA-1:exon:144;Parent=maker-111-exonerate_protein2genome-gene-25.8-mRNA-1
111	maker	exon	5113580	5113677	.	-	.	ID=maker-111-exonerate_protein2genome-gene-25.8-mRNA-1:exon:143;Parent=maker-111-exonerate_protein2genome-gene-25.8-mRNA-1
111	maker	exon	5116926	5116993	.	-	.	ID=maker-111-exonerate_protein2genome-gene-25.8-mRNA-1:exon:142;Parent=maker-111-exonerate_protein2genome-gene-25.8-mRNA-1
111	maker	exon	5121245	5121313	.	-	.	ID=maker-111-exonerate_protein2genome-gene-25.8-mRNA-1:exon:141;Parent=maker-111-exonerate_protein2genome-gene-25.8-mRNA-1
111	maker	CDS	5121245	5121313	.	-	0	ID=maker-111-exonerate_protein2genome-gene-25.8-mRNA-1:cds;Parent=maker-111-exonerate_protein2genome-gene-25.8-mRNA-1
[truncated: 350,819 more rows]
