# Supplementary material for: Positively selected genes in the hoary bat (Lasiurus cinereus) lineage: prominence of thymus expression, immune and metabolic function, and regions of ancient synteny
Source: PeerJ. 2022 Mar 17;10:e13130. doi: 10.7717/peerj.13130 (PMC8934532; doi:10.7717/peerj.13130)
Supplement: Supplemental Information 3 — Initially tested orthogroups that have been edge-trimmed as described in the Methods. [file peerj-10-13130-s003.zip]

Archive with 9,447 entries (9,447 files):
- original.trimmed/trimmed-OG0001825.fas
- original.trimmed/trimmed-OG0001829.fas
- original.trimmed/trimmed-OG0001830.fas
- original.trimmed/trimmed-OG0001835.fas
- original.trimmed/trimmed-OG0001837.fas
- original.trimmed/trimmed-OG0001839.fas
- original.trimmed/trimmed-OG0001842.fas
- original.trimmed/trimmed-OG0001843.fas
- original.trimmed/trimmed-OG0001846.fas
- original.trimmed/trimmed-OG0001849.fas
- original.trimmed/trimmed-OG0001867.fas
- original.trimmed/trimmed-OG0001868.fas
- original.trimmed/trimmed-OG0001870.fas
- original.trimmed/trimmed-OG0001871.fas
- original.trimmed/trimmed-OG0001875.fas
- original.trimmed/trimmed-OG0001876.fas
- original.trimmed/trimmed-OG0001881.fas
- original.trimmed/trimmed-OG0001884.fas
- original.trimmed/trimmed-OG0001886.fas
- original.trimmed/trimmed-OG0001887.fas
- original.trimmed/trimmed-OG0001890.fas
- original.trimmed/trimmed-OG0001895.fas
- original.trimmed/trimmed-OG0001897.fas
- original.trimmed/trimmed-OG0001899.fas
- original.trimmed/trimmed-OG0001900.fas
- original.trimmed/trimmed-OG0001903.fas
- original.trimmed/trimmed-OG0001908.fas
- original.trimmed/trimmed-OG0001909.fas
- original.trimmed/trimmed-OG0001911.fas
- original.trimmed/trimmed-OG0001913.fas
- original.trimmed/trimmed-OG0001915.fas
- original.trimmed/trimmed-OG0001919.fas
- original.trimmed/trimmed-OG0001920.fas
- original.trimmed/trimmed-OG0001921.fas
- original.trimmed/trimmed-OG0001924.fas
- original.trimmed/trimmed-OG0001926.fas
- original.trimmed/trimmed-OG0001934.fas
- original.trimmed/trimmed-OG0001942.fas
- original.trimmed/trimmed-OG0001948.fas
- original.trimmed/trimmed-OG0001949.fas
- original.trimmed/trimmed-OG0001952.fas
- original.trimmed/trimmed-OG0001953.fas
- original.trimmed/trimmed-OG0001955.fas
- original.trimmed/trimmed-OG0001959.fas
- original.trimmed/trimmed-OG0001961.fas
- original.trimmed/trimmed-OG0001962.fas
- original.trimmed/trimmed-OG0001963.fas
- original.trimmed/trimmed-OG0001964.fas
- original.trimmed/trimmed-OG0001971.fas
- original.trimmed/trimmed-OG0001972.fas
- original.trimmed/trimmed-OG0001973.fas
- original.trimmed/trimmed-OG0001974.fas
- original.trimmed/trimmed-OG0001985.fas
- original.trimmed/trimmed-OG0001986.fas
- original.trimmed/trimmed-OG0001987.fas
- original.trimmed/trimmed-OG0001988.fas
- original.trimmed/trimmed-OG0001989.fas
- original.trimmed/trimmed-OG0001998.fas
- original.trimmed/trimmed-OG0002001.fas
- original.trimmed/trimmed-OG0002006.fas
- original.trimmed/trimmed-OG0002009.fas
- original.trimmed/trimmed-OG0002012.fas
- original.trimmed/trimmed-OG0002013.fas
- original.trimmed/trimmed-OG0002014.fas
- original.trimmed/trimmed-OG0002019.fas
- original.trimmed/trimmed-OG0002022.fas
- original.trimmed/trimmed-OG0002023.fas
- original.trimmed/trimmed-OG0002028.fas
- original.trimmed/trimmed-OG0002032.fas
- original.trimmed/trimmed-OG0002034.fas
- original.trimmed/trimmed-OG0002035.fas
- original.trimmed/trimmed-OG0002036.fas
- original.trimmed/trimmed-OG0002038.fas
- original.trimmed/trimmed-OG0002039.fas
- original.trimmed/trimmed-OG0002042.fas
- original.trimmed/trimmed-OG0002048.fas
- original.trimmed/trimmed-OG0002051.fas
- original.trimmed/trimmed-OG0002054.fas
- original.trimmed/trimmed-OG0002058.fas
- original.trimmed/trimmed-OG0002062.fas
- original.trimmed/trimmed-OG0002064.fas
- original.trimmed/trimmed-OG0002065.fas
- original.trimmed/trimmed-OG0002066.fas
- original.trimmed/trimmed-OG0002067.fas
- original.trimmed/trimmed-OG0002068.fas
- original.trimmed/trimmed-OG0002073.fas
- original.trimmed/trimmed-OG0002080.fas
- original.trimmed/trimmed-OG0002083.fas
- original.trimmed/trimmed-OG0002086.fas
- original.trimmed/trimmed-OG0002088.fas
- original.trimmed/trimmed-OG0002090.fas
- original.trimmed/trimmed-OG0002092.fas
- original.trimmed/trimmed-OG0002093.fas
- original.trimmed/trimmed-OG0002096.fas
- original.trimmed/trimmed-OG0002101.fas
- original.trimmed/trimmed-OG0002102.fas
- original.trimmed/trimmed-OG0002104.fas
- original.trimmed/trimmed-OG0002105.fas
- original.trimmed/trimmed-OG0002106.fas
- original.trimmed/trimmed-OG0002110.fas
- original.trimmed/trimmed-OG0002112.fas
- original.trimmed/trimmed-OG0002113.fas
- original.trimmed/trimmed-OG0002114.fas
- original.trimmed/trimmed-OG0002117.fas
- original.trimmed/trimmed-OG0002121.fas
- original.trimmed/trimmed-OG0002125.fas
- original.trimmed/trimmed-OG0002126.fas
- original.trimmed/trimmed-OG0002128.fas
- original.trimmed/trimmed-OG0002132.fas
- original.trimmed/trimmed-OG0002133.fas
- original.trimmed/trimmed-OG0002134.fas
- original.trimmed/trimmed-OG0002135.fas
- original.trimmed/trimmed-OG0002137.fas
- original.trimmed/trimmed-OG0002138.fas
- original.trimmed/trimmed-OG0002142.fas
- original.trimmed/trimmed-OG0002147.fas
- original.trimmed/trimmed-OG0002150.fas
- original.trimmed/trimmed-OG0002151.fas
- original.trimmed/trimmed-OG0002152.fas
- original.trimmed/trimmed-OG0002153.fas
- original.trimmed/trimmed-OG0002157.fas
- original.trimmed/trimmed-OG0002163.fas
- original.trimmed/trimmed-OG0002164.fas
- original.trimmed/trimmed-OG0002166.fas
- original.trimmed/trimmed-OG0002167.fas
- original.trimmed/trimmed-OG0002168.fas
- original.trimmed/trimmed-OG0002170.fas
- original.trimmed/trimmed-OG0002172.fas
- original.trimmed/trimmed-OG0002174.fas
- original.trimmed/trimmed-OG0002176.fas
- original.trimmed/trimmed-OG0002177.fas
- original.trimmed/trimmed-OG0002178.fas
- original.trimmed/trimmed-OG0002182.fas
- original.trimmed/trimmed-OG0002183.fas
- original.trimmed/trimmed-OG0002187.fas
- original.trimmed/trimmed-OG0002188.fas
- original.trimmed/trimmed-OG0002190.fas
- original.trimmed/trimmed-OG0002198.fas
- original.trimmed/trimmed-OG0002199.fas
- original.trimmed/trimmed-OG0002201.fas
- original.trimmed/trimmed-OG0002204.fas
- original.trimmed/trimmed-OG0002207.fas
- original.trimmed/trimmed-OG0002210.fas
- original.trimmed/trimmed-OG0002217.fas
- original.trimmed/trimmed-OG0002219.fas
- original.trimmed/trimmed-OG0002221.fas
- original.trimmed/trimmed-OG0002228.fas
- original.trimmed/trimmed-OG0002230.fas
- original.trimmed/trimmed-OG0002233.fas
- original.trimmed/trimmed-OG0002234.fas
- original.trimmed/trimmed-OG0002235.fas
- original.trimmed/trimmed-OG0002237.fas
- original.trimmed/trimmed-OG0002238.fas
- original.trimmed/trimmed-OG0002242.fas
- original.trimmed/trimmed-OG0002243.fas
- original.trimmed/trimmed-OG0002244.fas
- original.trimmed/trimmed-OG0002247.fas
- original.trimmed/trimmed-OG0002248.fas
- original.trimmed/trimmed-OG0002249.fas
- original.trimmed/trimmed-OG0002250.fas
- original.trimmed/trimmed-OG0002251.fas
- original.trimmed/trimmed-OG0002252.fas
- original.trimmed/trimmed-OG0002253.fas
- original.trimmed/trimmed-OG0002254.fas
- original.trimmed/trimmed-OG0002259.fas
- original.trimmed/trimmed-OG0002261.fas
- original.trimmed/trimmed-OG0002266.fas
- original.trimmed/trimmed-OG0002268.fas
- original.trimmed/trimmed-OG0002269.fas
- original.trimmed/trimmed-OG0002271.fas
- original.trimmed/trimmed-OG0002273.fas
- original.trimmed/trimmed-OG0002275.fas
- original.trimmed/trimmed-OG0002277.fas
- original.trimmed/trimmed-OG0002282.fas
- original.trimmed/trimmed-OG0002284.fas
- original.trimmed/trimmed-OG0002285.fas
- original.trimmed/trimmed-OG0002287.fas
- original.trimmed/trimmed-OG0002289.fas
- original.trimmed/trimmed-OG0002290.fas
- original.trimmed/trimmed-OG0002294.fas
- original.trimmed/trimmed-OG0002297.fas
- original.trimmed/trimmed-OG0002299.fas
- original.trimmed/trimmed-OG0002301.fas
- original.trimmed/trimmed-OG0002302.fas
- original.trimmed/trimmed-OG0002304.fas
- original.trimmed/trimmed-OG0002305.fas
- original.trimmed/trimmed-OG0002310.fas
- original.trimmed/trimmed-OG0002311.fas
- original.trimmed/trimmed-OG0002312.fas
- original.trimmed/trimmed-OG0002314.fas
- original.trimmed/trimmed-OG0002315.fas
- original.trimmed/trimmed-OG0002316.fas
- original.trimmed/trimmed-OG0002319.fas
- original.trimmed/trimmed-OG0002321.fas
- original.trimmed/trimmed-OG0002322.fas
- original.trimmed/trimmed-OG0002323.fas
- original.trimmed/trimmed-OG0002324.fas
- original.trimmed/trimmed-OG0002332.fas
- original.trimmed/trimmed-OG0002340.fas
- original.trimmed/trimmed-OG0002342.fas
- original.trimmed/trimmed-OG0002344.fas
- original.trimmed/trimmed-OG0002345.fas
- original.trimmed/trimmed-OG0002350.fas
- original.trimmed/trimmed-OG0002354.fas
- original.trimmed/trimmed-OG0002355.fas
- original.trimmed/trimmed-OG0002357.fas
- original.trimmed/trimmed-OG0002359.fas
- original.trimmed/trimmed-OG0002360.fas
- original.trimmed/trimmed-OG0002363.fas
- original.trimmed/trimmed-OG0002364.fas
- original.trimmed/trimmed-OG0002366.fas
- original.trimmed/trimmed-OG0002369.fas
- original.trimmed/trimmed-OG0002372.fas
- original.trimmed/trimmed-OG0002373.fas
- original.trimmed/trimmed-OG0002374.fas
- original.trimmed/trimmed-OG0002378.fas
- original.trimmed/trimmed-OG0002380.fas
- original.trimmed/trimmed-OG0002382.fas
- original.trimmed/trimmed-OG0002383.fas
- original.trimmed/trimmed-OG0002384.fas
- original.trimmed/trimmed-OG0002387.fas
- original.trimmed/trimmed-OG0002390.fas
- original.trimmed/trimmed-OG0002391.fas
- original.trimmed/trimmed-OG0002392.fas
- original.trimmed/trimmed-OG0002393.fas
- original.trimmed/trimmed-OG0002394.fas
- original.trimmed/trimmed-OG0002395.fas
- original.trimmed/trimmed-OG0002396.fas
- original.trimmed/trimmed-OG0002400.fas
- original.trimmed/trimmed-OG0002401.fas
- original.trimmed/trimmed-OG0002403.fas
- original.trimmed/trimmed-OG0002404.fas
- original.trimmed/trimmed-OG0002405.fas
- original.trimmed/trimmed-OG0002407.fas
- original.trimmed/trimmed-OG0002408.fas
- original.trimmed/trimmed-OG0002414.fas
- original.trimmed/trimmed-OG0002417.fas
- original.trimmed/trimmed-OG0002420.fas
- original.trimmed/trimmed-OG0002421.fas
- original.trimmed/trimmed-OG0002423.fas
- original.trimmed/trimmed-OG0002425.fas
- original.trimmed/trimmed-OG0002427.fas
- original.trimmed/trimmed-OG0002428.fas
- original.trimmed/trimmed-OG0002429.fas
- original.trimmed/trimmed-OG0002434.fas
- original.trimmed/trimmed-OG0002436.fas
- original.trimmed/trimmed-OG0002438.fas
- original.trimmed/trimmed-OG0002439.fas
- original.trimmed/trimmed-OG0002446.fas
- original.trimmed/trimmed-OG0002452.fas
- original.trimmed/trimmed-OG0002458.fas
- original.trimmed/trimmed-OG0002459.fas
- original.trimmed/trimmed-OG0002460.fas
- original.trimmed/trimmed-OG0002461.fas
- original.trimmed/trimmed-OG0002462.fas
- original.trimmed/trimmed-OG0002466.fas
- original.trimmed/trimmed-OG0002470.fas
- original.trimmed/trimmed-OG0002472.fas
- original.trimmed/trimmed-OG0002473.fas
- original.trimmed/trimmed-OG0002476.fas
- original.trimmed/trimmed-OG0002479.fas
- original.trimmed/trimmed-OG0002481.fas
- original.trimmed/trimmed-OG0002487.fas
- original.trimmed/trimmed-OG0002491.fas
- original.trimmed/trimmed-OG0002493.fas
- original.trimmed/trimmed-OG0002494.fas
- original.trimmed/trimmed-OG0002495.fas
- original.trimmed/trimmed-OG0002496.fas
- original.trimmed/trimmed-OG0002499.fas
- original.trimmed/trimmed-OG0002501.fas
- original.trimmed/trimmed-OG0002508.fas
- original.trimmed/trimmed-OG0002511.fas
- original.trimmed/trimmed-OG0002512.fas
- original.trimmed/trimmed-OG0002515.fas
- original.trimmed/trimmed-OG0002516.fas
- original.trimmed/trimmed-OG0002517.fas
- original.trimmed/trimmed-OG0002524.fas
- original.trimmed/trimmed-OG0002527.fas
- original.trimmed/trimmed-OG0002528.fas
- original.trimmed/trimmed-OG0002529.fas
- original.trimmed/trimmed-OG0002530.fas
- original.trimmed/trimmed-OG0002532.fas
- original.trimmed/trimmed-OG0002533.fas
- original.trimmed/trimmed-OG0002534.fas
- original.trimmed/trimmed-OG0002535.fas
- original.trimmed/trimmed-OG0002536.fas
- original.trimmed/trimmed-OG0002537.fas
- original.trimmed/trimmed-OG0002538.fas
- original.trimmed/trimmed-OG0002540.fas
- original.trimmed/trimmed-OG0002544.fas
- original.trimmed/trimmed-OG0002546.fas
- original.trimmed/trimmed-OG0002552.fas
- original.trimmed/trimmed-OG0002557.fas
- original.trimmed/trimmed-OG0002559.fas
- original.trimmed/trimmed-OG0002561.fas
- original.trimmed/trimmed-OG0002562.fas
- original.trimmed/trimmed-OG0002565.fas
- original.trimmed/trimmed-OG0002566.fas
- original.trimmed/trimmed-OG0002567.fas
- original.trimmed/trimmed-OG0002574.fas
[truncated: 9,147 more entries]
