# Supplementary material for: Positively selected genes in the hoary bat (Lasiurus cinereus) lineage: prominence of thymus expression, immune and metabolic function, and regions of ancient synteny
Source: PeerJ. 2022 Mar 17;10:e13130. doi: 10.7717/peerj.13130 (PMC8934532; doi:10.7717/peerj.13130)
Supplement: Supplemental Information 3 — Initially tested orthogroups that have been edge-trimmed as described in the Methods. [file peerj-10-13130-s003.zip › original.trimmed/trimmed-OG0001825.fas]

>EpFu
ATGGAAATCTGTGAAAACCTGGAGAAGGCTAAGCAGAAGATTTCTCACGAACTTCAAGTC
AAGGAGTCACAAATGAATTTCCAAGAGGGACAGCTGAGTTCAAGCAAGAAACAAATAGAG
AAACTGGAACAGGAACTTAAAAGGTGTAAATCTGAACTTGAAAGAAGCCAGCAAGCTGCA
GATGCCTGTCTGAATCCATGCAATACACCACAAAAAATGTTCACAACTCCACTAACGCCA
AGCCAGTATTATAGCGGTTCCAAGTATGAAGATCTAAAAGAAAAATATAATAAAGAAGTT
GAAGAACGAAAAAGATTAGAGGCAGAAGTGAAAGCCTGGCAGGCAAAAAAAGCAAGCCAG
GCTATTCCACAAAACACCATGAATCACCGGGACATTGCCCGACACCAGGCCTCGTCATCT
GTGTTCTCATGGCAACAAGAAAAGACCCCAAGTCGTCTTTCTTCTAATGCTCTACAAACC
CCGAGTAGGAGAGATTTCTCTGCATCTCACTTCTCTGGGGAACAAGAGGTGACTCCAAGT
AGATCAACTTTGCAAGCGGGGAAAAGCAGCTTCTGTGATAATTCTAGCAATTTTCATCTT
TTGGATCAGTTAAAAGCCCAGAATCAAGAGCTAAGGGGCAAGATTGGTGAGTTGGAACTA
CGTCTACAAGGACAAGAAAAAGAAATGAAAGGCCAAGTGAATAAATGGCAAGAACTACAG
CTCCAGCTGGAGAAAGCAAAGGTGGAATTAAATGAAAAGGAGAAAGTTTTGAATAAAAGT
AGGGATGAACTAACCGCACAGTACGACCAAGCCTCCGCAAAGTGTACTGCATTGGAACAA
AAACTGAAAAAATTGACTGAAGATTTGAGTTGTCAGCGACAAAATGCAGAAAGTGCCAGA
TGTTCTCTGGAACAGAAACTCAAAGAAAAAGAGAAGGAGTTTCAAGAGGAGCTGTGCCGT
CAACAGTGCTCCTTCCACACACTGGACCAAGAGTGCACTCAGATGAAAGCCAAACTCACG
CAGGAGCTGCAGCAGGCCAAGAATGCTCACAACATCCTGCAGGCTGAGCTGGACAAAGTC
ACATCAGTAAAGAACCAGCTAGAAAACAAATTGGAAGAGTTTAAGCAGAATGCCTGCCGA
ACCGAGCAGTTGTTACAGGCAAGTCAGAGCAAGGAGAATGAGCTGAGGAGGAGATGTGAG
GAAATGAAGAAGGAAAACAGCTTCCTTAAGAGCCAGTCTGAGCAAAGTGCCAGAGAAGTC
TGCCACCTGCAGGAAGAACTGAAGAAGACCAAGCAGTGTTTGACTCATAGCCAGAATTTT
GCAGAAGAAATGAAAGCTAAGAATACTTCTCAGGAAACCATGTTAAAAGACCTTCAAGAA
AAAATAAACCGGCAAGAGAATTCCTTGACTTTAGATAAACTGAAACTTGCCTTGGCTGAC
TTGGAAAAGCAGCGTGATTGTTCTCAAGATCTGTTGAAGAAAAGGGAACATCACATAGAA
CAACTGAGTGAAAAGTTAAGCAAAACAGAGAGAGAGTCTGAAGCTTTATTGAGTGCTTTG
GAGGTAAAAAAGAAAGAATTTGAAGAATTGAAAGAAGAGAAAACTCAGTTTTTTCGTTGG
AAAAATGAAAATGAACAACTTATAAAGCAAATGGAATCAGATAAAGAAAGCTTGTTGAGT
AAAATTAATCAGTTGGAAACTTGTCTTAATACACAAAAAATAAAAAGCAATGAATACAAC
GAGAGAGTAAGCATATTGGAGATGGAAAGAGAAAACATAAATGTTGAGGTGAGAAACCTC
CACAGTGTGATTGATAGCAAGACTCTCGAGGTAGAGGCTCAGAAACAAGCTTATGCAGAG
CTACAGCAAAAAGCCGAGTTCTCAGATCAGAAACATAAGAAGGAAATGGAAAATATGTGT
GTGAAAGTTTCTGAGCTTACTGGGCAAGTTGAAGATCTGAAGCACAAGCTTCAATTACTT
TCAAGTGAAATAATGAACAAAGACCAGCGTTACCAAGACTTGCATGCAGAATATGAGAGT
CTCAGGGACCTGCTAAAATCCAATGATGTTTTGGTGGCAAATGAGGCTCATCACAGAAAT
CTTTTGGCTTTTGAGCAGCAGTCTGCAGTGAATAATTCCTTTGCAAATATAGGGGAACAA
GGACATGATCAGCACAGCCAAATGTTCCTTGGCACCGACCTTGAAGATGCTGTTCAGGGT
GGAAATGATAACTGTGACACCAACGAATCAGAAGAATGTACTTCAGAAACTAAGAGAGCA
CCAAAGCAGCCAATTTGTGAAAAAGAGGTTCAAGACCTCAGTCTAGAGGAGGAGAAAAGC
ACCAAGCCTGAGGCAGTTCTACAGGCAGGAGAAAGTGCTCAGGAGCTGTCCCCAGAAACC
AGTTCTGATTCCCCACTGGAAGACAAAACCCAGGACTTTCCAGAATGCATTTCTGAGTCA
TCCCTTTCTGGTCCTAATCCTTTGGTACCTATGGATTTTCTAGAGGCTCAGGTAACCACT
CAGAATCTCCAGCTGCAGGTAAAAGAGATATCAAATGAGAATTTGAGATTACTTCATGTC
ATAGAGGAACGGGACAAAAATGTTGAAATTTTGCTAAGCGAAATAAAATTAGGTTCAAAA
CTCTTACAGGAAGTACTAGCTACCAAGATTGAAATGTGCAAAGAATTGGAGGAAACCATA
GAGAAACTTAAGAAAGAAAAATCTGATTTAATGGAAAAATTAGAATCCTTGTCTTGTGAT
AACCAGAGAGTAGAAAGTTTGGAAGGCCTCAACTGTAGTTTAGAAATGGGCACAGCTAAA
TTGTCACATGAAGTTACTCAAGATAATGTAGCCAAGGTGAACGACCACTGGAGAGAGAGG
TTTCTTCAAGTGGAAAATGAGCTGCAGAGGATCAAGTTGGAGAAAGGCAGCATTGAACAT
CATGCCCACTCTGTGGAAGCTGACATAGAGAGAGTTCAAACAGAGAAGCTGCAATTAGAA
AAAGACTATGAATCTAAGCAGCAAGTTATAAACCATCTTGAGGAAGAACTCTCTATGCTC
ACAAGTGAGAGAAACCGGCTTCATGGGGAATTAGATACTTTGTCAAAAGAAAATAAAGAA
TTGGACTTGTTGTCTGAAAAGATGAAGGAGAAAATTCAAGAGCTGGAATCTCATCAAGAC
GAGTGTCTACAGCACATTGAGGAGCAGCTGCAGAGTTTGGAAAAGGACTCACACGCACTG
TCTTTAGGAAAAAGTGAGCTGGAAAACCAAATCGGACAATTGAATAATGAGAAAGAATCG
CTTGTAAGGGAATCTGAAAGCCTAAACACCAAGTTTCATGAATTGGAACAGGAAAAGCTG
ACCATTGCCAAGGCCTTGGAGGCTGCACTAATGGAAAAAGGCGAGGTCGCCATGAGGCTG
AACTCAACGCAAGATGAGGTGCATCAGCTGAGAAGTGGCATGGAGAAACTGAAGGTCCGC
ATTGAAGCTGATGAAAAGCACGTCTTAGAGAAACTGAAAGAAAGTGAGCGTAAGAATGAT
TCGCTTCAGGATAAACTTGAGAATCTTGAAAGAGAATTGCAGATGGCGGAGGAAAACCAA
GAGATGGTAATTCTTGATGCTGAGAATTCCAAAGCAGAGGTAGAGACCCTAAAAACACAA
ATAGAATTGACCACTGAACGCCTGAAAGCTTTAGAATCAAACCTTGTCACAATAAAGTCT
GAAAAAGAAAATCTGACTCAGCAACTACAAGAAAAACAAGGTCAAGTCTCTGAATTAGAC
ACGTTACTCTCTTCATTAAAATATCTATTAGAAGAAAAAGAGCAAGAAAATATGCAGACA
AAAGAAGAATCTAAAGCTGCAGTGGAAATGCTTCAAACAGAATTGAAAGAGCTGAACGAG
GAGGTGTCAGCCTTGTTTGATGACCAAGAAACCAGGGAGGTCAGAGCACAGAGCCTGGGC
TCCCCACACCAGCTGAGAAACAGCATCGAAAAGCTGAAAATCCACCTAGAAACTGATGAA
AAGAAGCAGCAGGAAAGTAAGCATCATGCAGACTTGCTTAAGGATAGAGTTGAAAACCTT
GAAAGAGAACTAGAGATGTCAAGAAAAAACCACGAGCGTGTGATTCTGGAGGCTGAGAAC
TCCAAAGCAGAGGTTGATACCCTAAAAGCAAAAATAGAAGAGATGGCCCCAAATCTGAGA
GATTTGGAATTAAACCTTGTCAATATAAGTTCAGAAAAAGAAAATCTGACAAAAGAATTA
CAAAAAGAGCAAGGACGAGTATCTGAATTGGAAACATTAAATTCTTCATTTGAAAATCTG
CTGCAAGAGAAACTTCAGCTGAAAGAAGAAGCTAAAATGGCTGAGGAGAGGCTTCAGGCA
CAATTAAAAGAGCTAAAGGAGAAAGTGGCAGCCTTGTGCAATGACCAAGAGACCTGGAAG
GCCAAACAACAGGATCTGAGTGGTCAAGTAGATTATCTTGAACATGAGAAGTCTAAGTTG
TTGCAAAGCCTTGATGAGGCCAAAAGTAATTACACTATTTTGCAATCTTCTGTGAATGGC
CTCATTCAAGAAGTCGAAGGTGGCAAACAGAAACTCCAGAAGAAGGATGAAGAAATCCAT
GTACTCAAAAATCAAATCCAAGACCGAGAGCAGCTTGTCTCTAAACTGTCCCAAGTGGAA
GGAGAGCAGCAAGTTTGGAAGAAGCAAAAAGCAGACTTGGAGAATCTCACAGTGGAATTG
GAGCAAAAGATCCAAGGGCTGCAGTCCACAAATGACACTTTGCAGGAAGCGCTGCAGACT
TCTTACAAGGACCTGGGGAAAGAGCTTGAATTGACAAAAATGGAAAAAAGCTTTGTTGAA
AAAGTGGACGCTATGACTTTGAAGGAAACTGAGCTGCAGAGGGAAATGCACGCGATGATG
CAGAAAATGACGGGTTTGGAAGAAGAATTCAGTGGGGAGAAAAACAGGCTCACTGAAGAA
TTAAATTTAATGTCGGAAGAAATAAAGAACAGCAAAGGTCAATTGAAGGAATTCATGCTA
GAAAATCATGAATTGAAAAGGAGCTTGGATTGCCTACAAAAAGACCAGATGGAAAAGCTA
GAGAAAATGAGAGAAGAAATAGCCGGATACCAGCTCCAGCTCCAGGAAGCTGAAAAGAAA
CACCAAACTTTGCTTCTGGACACAAACAAACAGCATGAAACGGAAATCCAGACCTATCGG
GAGAAGTTGACGTCTAAGGAAGAGTGTCTCAGTTCCCAAAAGGTGGAGATCGACCTCTTG
AAGTCTAGTAAAGAGGAACTCAATAACTCTTTGAAA
>HiAr
ATGGAAATATGTGAAAATCTGGAGAAAGCTAAGCAGAAGATTTCTCATGAACTTCAAGTC
AAGGAGTCTCAAGTGAATTTCCAGGAAGGACAACTGAATTCAAGCAAAAAACAAATAGAA
AAACTGGAACAGGAACTTAAAAGGTGTAAATCTGAACTTGAAAGAAGCCAACAAGCTGCA
GATGTCTCTCTGAATCCATGCACTACACCACAAAAAATTTTTTCAACGCCTCTGACGCCA
AGTCAATATTACAGCGGTTCCAAATATGAAGATCTAAAAGAAAAATATAATAAAGAAGTT
GAAGAACGAAAAAGATTAGAGGCAGAGGTGAAAGCCTTGCAAGCAAAAAAAGCGAGCCAG
GCTTTTCCCCAAAGCACCATGAATCACCGGGACATTGCCCGACACCAGGCCTCGTCGTCG
GTGTTCTCATGGCAGCAGGAAAAGACCCCAAGTCGTCTTGCATCCAGTGCTCTACAAACC
CCGAGTAGGAGGGAGTTTTCTGCGTCTCACTTTTCTGGGGAACAAGAAGTGACTCCGAGC
AGGTCAACGTTGCAAGGAGGAAAAGGCAGTTTCTGTGATAATTCTGGCAATTCTCATCTT
TTGGATCAATTAAAATCCCAGAATCAAGAGCTAAGGAGCAAGATGAATGAGTTGGAACTA
CGTCTGCAAGGACAAGAAAAAGAAATGAAAGGCCAAGTGAATAAATGTGAAGAATTACAG
CTCCAACTGGAGAAAGCGAAAATGGAGTTAAATGAAAAGGAGAAAGTTTGGAACAAAAGT
CGGGATGAACTAACAGCACAGTATGACCAGGCATCAACCAAGTGTACTGCTTTGGAACAA
AAACTGAAAAAATTGACTGAAGATTTGAGTTGCCAGCGACAAAATGCAGAAAGTGCCCGA
TGTTCTCTGGAACAGAAAATCAAGGAAAAAGAAAAGGAGTTTCAAGAGGAGCTCTCCCGT
CAACAGCGCTCCTTCCAAACACTGGACCAAGAGTGCACGCAGATGAAAGCCAGGCTCACA
CAGGAGTTACAGCAAGCCAAGAACACGCACAATATCCTGCAGGCGGAACTGGATAAAGTC
ACAACAGTCAAGCACCAGCTAGAAAAGAATTTGGAAGCGTTGAAGCAAAAGTTCTGCAGA
ACCGAACATGCATTACAGGCGAGTGAGACCAAGGAAAATGAGCTGAGGAGAAGCAGTGAG
GAAATGAAGAAGGAAAACAGCTGCCTTAAAAGTCAGACGGAGCAAAGTGCCAGAGAAGTC
TGCCACCTGCAGGAGGAACTGAAGAAGGCCAAACAGTGTCTGAGTCAGAGCCAGAGCTTT
GCAGAAGAGATGAGGGCTAAGAATACCTTTCAGGAAACCATGTTAAGAGATCTTCAAGAA
AAGATAAATCAGCAAGAGAATTCCTTGACTTTACAGAAACTGAAGCTTGCCATAGCTGAT
CTGGAAAAGCAACGAGATTGTTCTCAAGACCTTTTGAAGAAAAGGGAACATCACATTGAA
CAACTTAGTGAAAAGTTAAGCAAAACACAGAAAGAGTCTGAAGCTTTGTTGAGTGCTTTG
GAGTTAAAAAAGAAAGAATATGAAGAACTGAAAGAAGAGAAAACTCTGTTTTCTCATTGG
AAGAGTGAAAATGAACAACTTTTAAAGCAGGTGGAATCAGAAAAGGAAAGCTTGCAGAGT
AAGATCAATCACTTGGAAACTTGTCTTAAGACACAACAAATAAAAAACAACGAATATACT
GAGCGAGTAAGACTACTGGAGGTGGAAAGAGAAAACCTAAATGTCGAGATGAGAAACCTT
CACAATGTGATTGACAGCAGGACCGTGGAGGCAGAGACACAGAAACAAGCTTACATACAA
CTACAGCAGGAAGCTGAGTTCTCAGATCAGAAGTACAAGAAGGAAATAGAAAACATGGGT
TTGAGAGTTTCTGAGCTCACAGGACAAGTTGAAGATCTAGGACACAAGCTTCAAATACTA
TCAAGTGAAATAACAGACAAAGACCAGCGTTACCAAGACTTGCGTGCTGAATATGAGAGC
CTCAAGGATCTGCAAAAATCCAGTGATTCTTTGGTGACAAATGAGGCTCTGCACAGAAGC
CTTTTGGCTTTTGAGCAGCAGTCTGCAATGAATAATTCCTTTGCAAATATAGCCGGACAA
GGACACCATCAGCACAGTCAGATGTTGCTTGGCACCAACATAGAGGATGATGATCAGGGT
GGAAACGATGGCTGTGGCATAAAAGAATCAGAAGAATGTGCTTCAGAAACTAGAAGAAAA
TTAAAGGAGCATATTTTTGAAGAAGATGTTCAGCGACTCAGTCTAGAGATGGGGATAATA
ACCAAGACTAGTGCAGTTGAACTTGCAGGAGAATGTTCCAGGGAGCAGTCCCCAGAAACC
AGTTATGAGACCCCAGTGGAAGACAAAATCCAGGACTTTGCAGAACGCGTTTCTGAATCG
TCACTTTCTGGTCCTAATGCTTTGGTACCTGTAGATTTTCTGGAGAATCAGGTAACCATT
CAGAATCTTCAACTGCAGGTAAAAGAGACATCAAATGAGAATCTGAGGTTGCTTCATGTC
ATAGAGGAACGTGACAAAAATGTTGAAATTTTGCACAGTGAAATAAAATTAGACTCAAAA
CTCTTACAGGAAGTGCTAGCTACCAAGAATGAAACATGCACGGAATTAGAGAAAATTGTT
GAGGAGCTTAAGAAAGAAAAATCAGATTTAATTGAAAAATTGGAATCCTTTTCTGGTGAT
CACAAGAGAGTAGGAAGTTCGGAAGGCCTCGACTCCAGTTCAGAAAAGGGCACAAACAAA
TTGTCCCATGAAGTCACTGAAGACAGTGATGTCAAGGTGATCGACAACTGGAGAGAGAGA
TTTCTCGATGTGGAAAATGAGCTAAAGAGGGTCAAGTCTGAGAAAGGCAACATCGAGCAT
CGCACCCACTCTGTGGAAGCTGACTTAGAGGTAGTTCAAACAGAGAAGCTGTGTTTAGAA
AAAGACAATAAAAAGAAGCAGCAGGTTATCACCTGCCTTGAGGAAGAACTCTCTGAGGTC
ACAACTGAGAGGAACCGCCTTCGTGGAGAATTAGATGCTTTGTCAAAAGAAAATAAAGAA
CTGGACCTGATGTCTGAAAAGATGAAGGAGCAAATACGAGATCTCGAATCCCATCGAGAG
GAGTGTCAGCATCACATTGACGGGCAGCTGCAGAGTTTGGAAAAGGAGTCACAGGTACTG
TCTTCAGTAAAAAGCGAGCTGGAAAACCAAATCGGACCACTGAAGAAAGAGAAAGAGATG
CTTGTCGGGGAATCCGAAAGCCTGCAGACCAAATTACGTGAACTGGAACACGAGAAGTTG
AACGTCGCCACGGCCTTGGAGACAGCCCTGATGGAAAAAGGCGAGGTCGCAGTGAGGCTG
AGCTCAACGCAGGAGGAGGTGCATCAGCTGAGGAGTGGTATCGAGAAACTAAGGGTCCGC
ATCGAGGCCGATGAAAAGCGTGTCGCCGAGAAACTGAAAGAAAGTGAGCGTAAGATTGAC
TCGCTTCAGGATAAAGTTGAGAATCTGGAAAGAGAGCTGCAGATGTCAGAAGAAAACCAA
GAAACTGTGATACTTGACGCTGAGAATGCCAAAGCAGAGGCAGAGACCCTGAAAACACAA
ATGGAACTGATGACCGAACGCCTGAAAGCTTTCGAATTAGACCTTGTTGCAGTCAGGTCC
GAAAAAGAAAATCTGATGCAACAGCTCCAAGAAAAACAAGGTCAGCTGTCAGAGTTAGAT
GTGTTACTCTCTTCATTTAAAAATCAGTTAGAAGAAAAGGAGCAAGAAAAAATACAGATG
ACACAACAATCTACAGCTGCAGCGGAAATGCTCCAAACAGAATTGAAAGAGCTAAACGAG
GAAGTGGCAGCCTTATGTGACGACCAGGAGACCATCAAGGTCAAAGAACCAAGCCTGGGC
TCCCCGCATCAGCTGAGAAATAGCATCGTAAAGCTGAAACTCTACCTCGAGGCTGATGAA
AAGAAGCAGAAGGAAAGTGAGCATCATGCAGGTTTGCTTAAGGACAGAGTTGAGGATCTC
GAAAAAGAGCTAGAGATATCAAGAAAAAACCACGAGTACGTGACTCTGGAGGCTGAGAAT
GCCAAAGCAGAGATGGAGACCCTAAAGGCAAAAATAGAGGAGATGGCCCCGCGTTTGAGA
GATTTGGAATTAGATCTTGTCAGTGTGAGATCAGAAAATGAACACCTGACGAAAGAATTA
CAAAAAGAGCAAGGACGAATCTCCGAATTAGAAATATTAAATTCCTCATTTGAAAATCTC
TTGCAAGAAAAAGTACAGATGTTAGAAGAATCTAAAATTGCAGTGGAGAGTCTTCAAAGG
CAATTAAAAGAGCTAAACGAGAAGGTGGCAGCCTTGTGTGATGACCAAGAGACCTGGAAG
GTCAAAGAACAGAACCTGAGTGGCCAAGTAGATTATCTTGAACTTGAGAAGGCTCAGTTG
CTGCAAGGCCTTGAGGAGGCCAAAAGTAATTACGTTCTTTTGCAGTCTTCTGTGGATGGC
TTCATTCAAGAAGTCGAAGATGGCAAACGGAAACTAGAGAAGAAGGATGAAGAAATCAGC
GTATTAAAAAATCAAATTCAAGACCAAGAGCAGCTTGTCGCTAAACTGTCCCAGGTGGAA
GAAGAGCAGCAAATTTGGAAGAAGCGAAATGCGGAACTGGAGAATCTGATGGTGGGATTG
GAGCAGAAGATCCAAGGGCTGCAATCCACAAACAACACTCTGCAGGAAGCACTGCAGAGT
TCTTACAAGGACCTGGAGAAAGAGCTGGAATTGACAAAAGTGGAGAAATCCTTTGTCGAA
AAAGTAACCGCAATGACTGCAAAGGAAGCTGAGCTGCAGGTGGAAATGCAGGGGATGGCG
CAGAAAGCAACAGAGTTGAAAGAAGAATTTCGTAGGGAGAAAAACAGGCTAACGGAAGAA
TTAAATTCGATGTTGGAAGAAGCAAAGAGCAGCAAAGGTCAGTTGAAGGAGTTCATGCTA
GAAAATAGTGAACTGAAAAAGAGCTTGGATTGTGTATGCAAAGACCAGATGGAAAAGCAA
GAGAAGATGAGAGAAGAAATAGCTGAATATCAGCAACAGCTTCAGGAAGCTGAAAAGCAA
CACCAGGCTTTGCTTCTGGATGCAAACAAACAGCATGAAATGGAAATCCAGACATATCAA
GAGCAACTGACTTCTAAAGAAGAATGCCTCCGCTCCCAGAAGGAGGAGATGGACCTCTTG
AAGTCCAGTAAAGAGGAACTCAATAATTCTTTGAAA
>LaCi
ATGGAAATCTGTGAAAACCTGGAGAAGGCTAAGCAGAAGATTGCTCACGAACTTCAAGTC
AAGGAGTCACAAATGAATTTCCAAGAGGGACAGCTGAGTTCAAGCAAGAAACAAATAGAG
AAACTGGAACAGGAACTTAAAAGGTGTAAATCTGAACTTGAAAGAAGCCAGCAAGCTGCA
GATGTTTCTCTGAATCCATGCAATACACCACAAAAAATGTTCACAACTCCACTAACGCCA
AGTCAGTATGATAGCGGTTCCAAATATGAAGAGCTAAAAGAAAAATATAATAAAGAAGTT
GAAGAACGAAAAAGATTAGAGGCAGAAGTGAAAGCCTGGCAGGCAAAAAAAGCAAGCCAG
GCTATTCCACAAAACACCATGAATCATCGGGACATTGCCCGACACCAGGCCTCGTCCTCT
GTGTTCTCATGGCAACAAGAGAAGACTCCAAGTCGTCTTTCTTCTCATGCTCTACAAACC
CCGAGTAGGAGAGATTTCTCTGCATCTCACTTCTCCAGGGAACAAGAGATGACTCCGAAT
AGATCAACTTTACAAGCGGGAAAAAGCAGCTTCTGTGATAATTCTAGCAATTCTCATCTT
TTGGATCAATTAAAAGCCCAGAATCAAGAGTTAAAGGGCAAGATTGATGAGTTGGAACTA
CGTCTACAAGGACAAGAAAAAGAAATGAAAGGCCACGTGAATAAATGGCAAGAACTGCAG
CTTCAACTGGAGAAAGCAAAGGTGGAATTAAATGAGAAGGAGAAAGTTTTGAATAAAAAT
AGGGATGAACTAACAGCACAGTACGACCAAGCCTCCGCAAAGTGTACTGCATTGGAACAA
AAACTGAAAAAATTGACTGAAGATTTGAGTTGTCAGCGACAAAATGCAGAAAGTGCCAGA
TGTTCTCTGGAACAGAAACTCAAAGAAAAAGAGAAGGAGTTTCAAGAGGAGCTGTGCCGT
CAACAGCGCTCCTTCCAAACACTGGACCAAGAGTGCACTCAGATGAAAGCCAAACTCACA
CAGGAGCTGCAGCAGGCCAAGAATGCTCATAACATCCTGCAGGCTGAGCTGGACAAAGTC
ACATCAGTAAAGAACCAGCTAGAAAAAAATTTGGAAGAGTTTAAGCAGAATGCCTGCCGA
ACCGAGCAGGCGTTACAGGCAAGTCAGAGCAAGGAAAATGAGCTGAGGAGGGGATGTGAG
GAAATGAAGAAGGAAAACAGCTTCCTTAAGAACCAGTCTGAGCAAAGTTCCAGAGAAGTA
TGCCACCTGCAGGAAGAACTGAAGAAGACCAAGCAGTGTTTGACTCATAGCCAGAATTTA
GCAGAAGAAATGAAGGCTAAGAATACTTCTCAGGAAACCATGTTAAAAGACTTACAAGAA
AAAATAAATCAGCAAGAGAATTCCTTGACTTTAGAGAAACTGAAACTTGCCTTGGCTGAC
CTGGAAAAGCAGCGTGATTGTTCTCAAGATCTGTTGAAGAAAAGGGAACATCACATAGAA
CAACTGAATGAAAAGTTAAGCAAAACAGAGAGAGAGTCTGAAGCTTTATTGAGTGCTTTA
GAGGTAAAAAAGAAAGAATTTGAAGAATTGAAAGAAGAGAAAACTCGGTTTTCTTGTTGG
AAAAATGAAAATGAACAACTTATAAAGCAAATGGAATCAGACAAGGAAAGCTTGCTAAGT
AAAATTAATCAGTTGGAAACTTGTCTTAAGACACAAAAAATAAAAAACAGTGAATACAAT
GAGAAAGTAAGCATATTGGAGATGGAAAGAGAAAACATAAATGTTGAGGTGAGAAACCTC
CACAATGTGATTGATAGCAAGACTATCGAGGTAGAGGCTCAGAAACAAGCTTATGCAGAG
TTACAGCAAAAAGCCGAGTTCTCAGATCAGAAACATAAGAAGGAAATGGAAAATATGAGT
GTGAAAGTTTCTGAGCTTACTGGGCAAGTTGAAGATCTGAAGCACAGGCTTCAATTACTT
TCAAGTGAAATAATGAACAAAGACCAGCGTTACCAAGACTTGCATGCAGAATGTGAGAGT
CTCAAGGACCTGCTAAAATCCAATGATATTTTGGTGGCAAATGAGGCTCATCACAGAAAT
CTTTTGGCTTTTGAGCAGCAGTCTGCAGTGAATAATTCCTTTGCAAATATAGGGGAACAA
GGACATGATCAGCACAGCCAAATGTTCCTTGGCACTGACCTTGAAGATGCTGTTCAGGGT
GGAAATGATAACTGTGACATCAACAAATCAGAAGAATGTACTTCAGAAACTAAGAGGGCT
CCAAAGCAGCTAATTTGTGAAAAAGAGGTTCAGGACCTCAGTCTAGAGGAAGAGAAAAGC
ACCAAGCCTGGGGCAGTTCTGCAGGCAGAAGAAAGTTCTCAGGAGCTATCCCCAGAAACC
AGTTCTGATTCCCCCCTGGAAGATAAAACCCAGGACTTTCCAGAATGCATTTCTGAGTCA
TCCCTTTCTGGTCCTAATTCTTTGATACCTATGGATTTTCTAGAGGCTCAGGTAACCACT
CAGAATCTCCAGCTGCAGGTAAAAGAGATATCAAGTGAGAATTTGAGATTACTTCATATC
ATAGAGGAACGGAACAAAAATATTGAAGTTTTGCTAAGCGAAATAAAATTGGATTCAAAA
CTCTTACAGGAAGTACTAACTACCAAGATTGAAACGTGCAGAGAATTGGAGGAAATCATT
GAGAAACTTAAGAAAGAAAAATCCGATTTAATGGAAAAATTGGAATCTTTTTCTTGTGAT
AACCAGAGAGTAGAAGGTTTGGAAGGCCTCAACTGTAGTTTAGAAATGGGCACAGCTAAA
TTGCCGCATGAAGTTACTCAAGATAATGTAGCCAAGGTGAACGACCACTGGAGAGAGAGG
TTTCTTGAAGTGGAAAGTGAGCTACAGAGGACCAAGTGTGAGAAAGCCAGCATCGAACAT
CATGCCCACTCTGTAGAAGCTGATATAGAGAGAGTTCAAACAGAGAAGCTGCAATTAGAA
AAAGACTATAAATCTAAGCAGCAAGTTATAAGCCATCTTGAGGAAGAACTCTCTATGATC
ACAAGTGAGAGAAACCAGCTTCATGGAGAATTAGATTCTTTGTCAAAAGAAAATAAAGAA
TTGGACTTGATGTCTGAAAAGATGAAGGAGAAAATTCAAGAGCTAGAATCTCATCAAAAG
GAGTGTCTACAGCACATTGAGGAGCAGCTGCAGAGTTTGGAAAAGGACTCACATGCACTG
TCTTTGGAAAAAAGTGAGCTAGAAAACCAAATCCGACAATTGAATAATGAGAAAGAATTG
CTTGTAAGGGAATCTGAAAGCCTAAAGACCAAGTTTCATGAATTGGAACAGGAAAAGCTG
ACCAATGCCAAGGCCTTGGAGGCTGCACTAATGGAAAAAGGCGAGGTCGCCATGAGGCTG
AACTCAACACAAGACGAGGTGCATCAGCTGAGAAGTGGCATAGAGAAACTAAGGGTCCGT
ATTGAAGCTGATGAAAAGCATGTCTTAGAGAAACTGAAAGAAACTGAGCGTAAGAATGAT
TTGCTTCAGGATAAACTTGAGAATCTTGAAAGAGAATTGCAGATGGCGGAGGAAAACCAA
GAGATGGTAATTCTTGATGCTGAGAATTCCAAAGCAGAGGTAGATACCCTAAAAACACAA
ATAGAATTGACCACTGAACGCCTGAAAACTTTAGAATCAAACCTTGTCACAATAAAGTCT
GAAAAAGAAAATCTCACTCAGCAACTACAAGAAAAACAAAGTCAAGTGTCTGAATTAGAC
ACGTTGCTCTCTTCATTAAAAAATCTATTAGNNNNNNNNNNNNNNNNNNNNNNNNNNNNN
NNNNNNNNNTCTAAAGCTGCAGTGGAAATGCTTCAAACAGAATTGAAAGAGCTGAATGAG
GAGGTGTCAGCCTTGTTTGATGACCAAGAGACCAGGGAGGTCAGAGCACAGAGCCTGGGC
TCTCCACACCAGCTGAGAAACAGCATGGAAAAGCTGAAAATCCACCTAGAAACTGATGAA
AAGAAGCAACAGGAAAGTAAGCATCATGCAGACTTGCTTAAGGATAGAATTGAAAACCTC
GAAAGAGAACTAGAGATGTCAAGAAAAAACCACGAGCGAATGATTCTGGAGGCTGAGAAC
TCCAAAGCAGAGGTTGATACCCTAAAAGCAAAAATAGAGGAGATGACCCCAAATCTGAGA
GATTTGGAATTAAACCTTGTCAATATAAGTTCAGAAAAAGAAAGTCTGACAAAAGAATTA
CAAAAAGAGCAAGGACGAGTATCTGAATTGGAAACATTAAATTATTCATTTGAAAATCTG
CTGCAAGAGAAACTTCAGCTGAAAGAAGAATCTAAAATTGCTGAGGAGAGGCTTCAGGCA
CAATTAAAAGAGCTAAAGGAGAAAGTGGCAGCCTTGTGCAATGACCAAGAGACCTGGAAG
GCCAAACAACAGGATCTGAGTGGTCAGGTAGATTATCTTGAACATGAGAAGTCTAAGTTG
CTGCAAAGCCTTGATGAGGCCAAAAGTAATTACACTATTTTGCAGTCTTCTGTGAATGGC
CTCATTCAAGAAGTCGAAGATGGCAAACAGAAACTCCAGAAGAAAGATGAAGAAATCCAT
GTACTCAAAAATCAAATCCAAGACCGAGAGCAGCTTGTCTCTAAACTGTCCCAAATGGAA
GGAGAGCAGCAAGTTTGGAAGAAGCAAAAGGCAGACTTGGAGAAATTCACAGTGGAATTG
GAGCAAAAGATCCAAGGGCTGCAGTCCACAAATGATATTTTGCAGGAAGCGCTGCAGACT
TCTTACAAGGACCTGGAGAAAGAGCTTGAATTGACAAAAACGGAAAAATGCTTTGTTGAA
AAAGTGGACGCTATGAGTTTGAAGGAAACTGAGCTGCAGAAGGAAATGCACGCGATGATG
CAGAAAATGACGGGTTTGGAAGAAGAATTCGGTGGGGAGAAAAACAGGCTCACTGAAGAA
TTAAATTTAATGTCGGAAGAAATAAAGAACAGCAAAAGTCAATTGAAGGAATTCATGCTA
GAAAATCATGAATTGAAAAGGAGCTTGGATTGCCTACAAAAAGACCAGATGGAAAAGCTG
GAGAAAATGAGAGAAGAAATAGCTGGATACCAGCTACAGCTCCAGGAAGCTGAAAAGAAT
CACCAAACTTTGCTTCTGGATACAAACAAACAGCATGAAATGGAAATCCAGACCTACCGG
GAGAAACTGACGTCTAAGGAAGAGTGTCTCAGTTCCCAAAAGGTGGAGATTGACCTCTTG
AAGTCCAGTAAAGAGGAACTCAATAACTCCTTGAAA
>MyLu
ATGGAGATCTGTGAAAACCTGGAGAAGGCTAAGCAGAAGATTTCTCACGAACTTCAAGTC
AAGGAGTCACAAATGAATTTCCAAGAGGGACAGCTGAGTTCAAGCAAGAAACAAATAGAG
AAACTGGAACAGGAACTTAAAAGGTGTAAATCTGAACTTGAAAGAAGCCAGCAAGCTGCA
GATGTCTCTCTGAATCCATGCAATACACCACAAAAAATATTCACAACTCCACTAACGCCA
AGCCAGTATTATAGTGGTTCCAAATATGAAGATCTAAAAGAAAAATATAATAAAGAAGTT
GAAGAACGAAAAAGATTAGAGGCAGAAGTGAAAGCCTTGCAGGCAAAAAAAGCGAGCCAG
GCTATTCCACAAAACACCATGAATCACCGGGACATTGCCCGACACCAGGCCTCGTCGTCT
GTGTTCTCATGGCAACAAGAAAAGACCCCAAGTCGTCTTTCTTCTAGTGTTCTACAGACT
CCGAGTAGGAGAGATTTCTCTGCATCTCACTTCTCTGGGGAACAAGAGGTGACTCCGAGT
AGATCAACTTTGCAAGCAGGGAAAAGCAGCTTCTGTGATAATTCTAGCAATTCTCATCTT
TTGGATCAATTAAAAGCCCAGAATCAAGAGCTAAGGGGCAAGATTGGTGAGTTGGAACTG
CGTCTACAAGGACAAGAAAAAGAAATGAAAGGCCAAGTGAATAAATGGCAAGAACTACAG
CTCCAACTGGAGAAAGCAAAGGTGGAATTAAATGAAAAGGAGAAAGTTTTGAATAAAAGT
AGGGATGAACTGTCAGCACAGTATGACCAAGCCTCCGCAAAGTGTACCGCATTGGAACAA
AAACTGAAAAAATTGACTGAAGATTTGAGTTGCCAGCGACAAAATGCAGAAAGTGCCAGA
TGTTCTCTGGAACAGAAACTCAAAGAAAAAGAGAAGGAGTTTCAAGAGGAGCTGTGCCGT
CAACAGCGCTCCTTCCAAACACTGGACCAAGAGTGCACTCAGATGAAAGTCAAACTCACC
CAGGAGCTGCAGCAAGCCAAGAACGCTCACAACATCCTGCAGGCTGAGCTGGACAAAGTC
ACATCAGTAAAGAACCAGCTAGAAAACAAATTGGAAGAATTTAAGCAGAATGCCTGCCGA
ACCGAGCAGGCGTTACAGGCAAGTCAGAGCAAGGAGAATGAGCTGAGGAGGAGCTGTGAG
GAAATGAAGAAGGAGAACAGCTTCCTTAAGAGCCAGTCTGAGCAAAGTGCCAGAGAAGTC
TGCCACCTGCAGGAGGAACTGAAGAAGACCAAGCAGTGTTTGACTCATAGCCAGAATTTT
GCAGAAGAAATGAAGGCTAAGAATACTTCCCAGGAAACCATGTTAAAAGACCTTCAAGAA
AAAATAAACCGGCAAGAGAATTCCTTGACTTTAGAGAAACTGAAGCTTGCCTTGGCTGAC
CTGGAAAAGCAGCGTGATTGTTCTCAAGATCTGTTGAAGAAAAGGGAACATCACATAGAA
CAACTGAGTGAAAAGTTAAGCAAAACAGAGAGAGAGTCTGAAGCTTTATTGAGTGCTTTG
GAGGTAAAAAAGAAAGAATTTGAAGAATTGAAAGAAGAGAAAACTCAGTTTTCTCATTGG
AAAAATGAAAATGAACAACTTATAAAGCAAATGGAATCAGATAAGGAAAGCTTGCTGAGT
AAGATTAATCAGTTGGAAACTTGTCTTAAGACACAAAAAATAAAAAGCAATGAATACAAC
GAGAGAGTAAGCATATTGGAGATGGAAAGAGAAAACATAAGTGTTGAGGTGAGAAACCTC
CACAATATGATTGATAGCAAGACTGTCGAGGTAGAGGCTCAGAAACAAGCTTACGCAGAG
CTACAGCAAAAAGCCGAGTTCTCAGATCAGAAACATAAGAAGGAAATGGAAAATATGTGT
GTGAAAGTATCTGAGCTTACTGGGCAAGTTGAAGATCTGAAGCACAAGCTTCAATTACTT
TCAAGTGAAATAACAAACAAAGACCAGCGTTACCAAGACCTGCATGCAGAATATGAGCGC
CTCAGGGACCTGCTAAAATCCAGTGATTCTTTGGTGGCAAATGAGGCTCATCACAGAAAT
CTTTTGGCTTTTGAGCAGCAGTCTGCAGTGAATAATTCCTTTGCAAATATAGGAGAACAA
GGACATGATCAGCACAGCCAAATGTTCCTTGGCACCGACCTTGAAGATGCTATTCAGGGT
GGAAATGATAACTGTGACACCAACGAATCAGAAGAATGTACTTCAGAAACTAAAAGAACA
CCAAAGCAGCCAATGTGTGAAAAAGAAGCTCAGGACCTCAGTCTAGAGGAGGAGAAAAGC
ACCAAGCCTGGGGCAGTTCTGCAGGCAGGAGAATGTTCTCAGGAGCTGTCCCCAGAAACC
AGTTCTGATTTCCCACTGGAAGATAAAACCCAGGACTTTCCAGAATGCATTTCTAAGTCA
TCACTTTCTGGTCCCAATCCTTTGGTACCTATGGATTTTCTAGAGGCTCAGGTAACCACT
CAGAATCTCCAACTGCAGGTAAAAGAGATATCAAATGAAAATTTGAGATTACTTCATGTC
ATAGAGGAACGGGACAAAAATGTTGAAATTTTGCTAAGCGAAATAAAATTAGATTCAAGA
CTCTTACAGGAAGTACTAACTACCAAGATTGAAACATGCAGAGAATTGGAGGAAACAGTT
GAGGAACTTAAGAAAGAAAAATCCAATTTAATGGAAAAATTGGAATCCTTTTCTTGTGAT
AACCAGAGAGTAGAAAGTTTGGAAGGCCTCAACTGTAGTTTAGAAATGGGCACAGCTAAA
TTGTCACATGAAGTTACTCAAGATAATGTAGCCAAGGTAAACGACCACTGGAGAGAGAGG
TTTCTTGAAGTGGAAAATGAGCTGCAGAGGATCAAGTTGGAGAAAGGCAGCATCGAGCAT
CATGCCCACTCTGTGGAAGCTGACATAGAGAGAGTTCAAACAGAGAAGCTGCAATTAGAA
AAAGACTATGAATCTAAGCAGCAAGTTATAAGCCATCTTGAGGAAGAACTCTCTGTGGTC
ACAAGTGAGAGAAACCGGCTTCATGGAGAATTAGATACTTTGTCAAAAGAAAATAAAGAA
TTGGACTTGATGTCTGAAAAGATGAAGGAGAAAATTCGAGAGCTGGAATCTCATCAAGAA
GAGTGTCTACAGCACATTGAGGAGCAGCTGCAGAGTTTGGAAAAGGACTCACACACACTG
TCTTTGGGAAAAAGTGAGCTGGAAAACCAAATCGGACAATTGAATAATGAGAAAGACTTG
CTTTTAAGGGACTCTGAAAGCCTAAAGACCAAGTTTCATGAATTGGAACAGGAAAAGCTG
ACCATTGCCAAGGCCTTGGAGGCTGCAGTAATGGAAAAAGGCGAGGTCGCCATGAGGCTG
AACTCAACGCAAGACGAGGTGCATCAGCTGAGAAGTGGCATTGAGAAACTGAGGGTCCGC
ATCGAAGCTGATGAAAAGCACGTCTTAGAGAAACTGAAAGAAAGTGAGCGTAAGAATGAT
TCGCTTCAGGATAAACTTGAGAATCTTGAAAGAGAATTGCAGATGGCGGAGGAAAACCAA
GAGATGGTAATTCTTGATGCTGAGAATTCCAAAGCAGAGGTAGAAACCCTAAAAACACAA
ATAGAATTGACCACTGAACGCCTGAAAGCTTTAGAATCAAACCTTGTCGCAATACAGTCC
GAAAAAGAAAATCTGACTAAGCAGCTACAAGAAAAACAAGGTCAGGTGTCTGAATTAGAC
ACGTTACTCTCTTCATTAAAAAATCTATTAGAAGAAAAAGAGCAAGAAAATATGCAGACA
AAAGAAGAATCTAAAGCTGCAGTAGAAATGCTTCAAACAGAATTGAAAGAGCTGAACGAG
GAGGTGTCGACCTTGTTTGATGACCAAGAAACCAGGGAGGTCAGAGCGCAGAGCCTGGGT
TCCCCACAGCAGCTGAGAAATAGCATTGAAAAACTGAAAATCCACCTAGAAACTGATGAA
AAGAAGCAGCAGGAAAGTAAGCATCATGCAGACTTGCTTAAGGATAGAGTTGAAAACCTT
GAAAGAGAACTAGAGATGTCGAGAAAAAACCACGAGCGTGCGATTCTGGAGGCTGAGAAC
TCCAAAGCAGAGGTTGATACCCTAACAGCAAAAATAGAGGAGATGGCCCCAAATCTGAGA
GATTTGGAATTAAATCTTGTCAATATAAGGTCAGAAAAAGAAAATCTGACAAAAGAATTA
GAAAAAGAGCAAGGACGAGTATCTGAATTGGAAACATTAAATTCTTCATTTGAAAATCTA
CTGCAAGAGAAACTTCAGCTGAAAGAAGAATCTAAACTTGCTGAGGAGAGGCTTCAGGCG
CAATTAAAAGAGCTAAAGGAGAAAGTGGCAGCCTTGTGCGATGACCAAGAGACCTGGAAG
GCCAAACAACAGGATCTGAGTGGTCAAGTAGATTATCTTGAACATGAGAAGTCTAAGTTG
CTGCAAAGCCTTGATGAGGCCAAAAGTAATTACACTATTTTGCAATCTTCTGTGAATGGC
CTCATCCAAGAAGTCGAAGATGGCAAACAGAAACTCCAGAAGAAGGATGAAGAAATCCAC
GTACTCAAAAATCAAATCCAAGACCGAGAGCAGCTTGTCTCTAAACTGTCCCAAGTGGAA
GGAGAGCAGCAAGTTTGGAAGAAGCAAAAAGCAGACCTGGAGAATCTGACGGTAGAATTG
GAGCAAAAGATCCAAGGGCTGCAGTCCACAAATGACACTTTGCAGGAAGCGCTGCAGACT
TCTTACAAGGACCTGGAGAAAGAGCTGGAATTGACAAAAATGGAAAAATCCTTGGTTGAA
AAAGTGGACACTATGACTTTGAAGGAAACTGAGCTGCAGAGGGAAATACACGCGATGATG
CAGAAAATGACGGGTTTGGAAGAAGAAGTCAGTGGGGAGAAAAACAGGCTCACTGAAGAA
TTAAATTTAATGTCGGAAGAAATAAAGAACAGCAAAGGTCAATTGAAGGAATTCATGCTA
GAAAATAGTGAATTGAAAAGGAGCTTGGATTGCCTACAAAAAGACCAGATGGAAAAGCAA
GAGAAAATGAGAGAAGAAATAGCTGGATACCAGCTACAGCTCCAGGAAGCTGAAAAGAAA
CACCAAACTTTGCTTCTGGATACAAACAAACAGCATGAAATGGAAATCCAGACCTATCGG
GAGAAGTTGGCGTCTAAGGAAGCGTGTCTCGGCTCCCAAAAGGTGGAGATCGACCTCTTG
AAGTCCAGTAAAGAGGAACTCAATAACTCTTTGAAA
>PhDi
ATGGAAATATGTGAAAACCTGGAGAAGGCTAAGCAGAAGATTGCTCATGACCTTCAGGTC
AAGGAGGCACAAATGAATTTGCAAGAAGGACAGCTGAGTTCAACCAAAAAACAAATAGAG
AAATTGGAACAGGAACTGAAGAGCTGTAAATCTGAACTTGAAAGAAGCCAGAAAGCCGCA
GATGTCTCTGGGAGTGCATATGACTCACCACCAAAACTGTTCACGACTCCAATAACTCCA
AGTCAGTATTATAGCGTTTCCAAATATGAAGATCGAAAAGAAAAATATAATACAGAAGTT
GAAGAACAGAAAAGATTAGAGGCAGAGGTGAAAGCCTTGCAGACAAAAATAACCAGCCAG
GTTATTCCACAAAACACCATGAATCACCGGGACATCGCCCGACACCAGGCCTCCTCCTCC
GTGTTCCCATGGCAACAAGAGCAGACCCCAAGTCGTCTTTCTTCCAATGCTCTACAGACT
CCCATTAGGAGAGGTTCCTCCGCATCTCACTTTTCCCGGGAACAAGAAGCAACTCCGAGC
AGATCAGCTTTGCCAGTAGGGCAAAGCAGCTTCTGTGATAATGCTAGCAGTTCTCATCTT
TTGGATCAACTGAAAACCCAGAATCAAGCGCTAAGGAGCCAGGATGGTGAGTTGGAGCTA
CAACTGCCAGGACACAAGAAAGAAATGAAAGCCCAAGTGAATCAGTGGCCAGAACTCCAG
CTCCAACGGGACAAAGCAAACATGGAATTGAATGAAAGAGAGGAAGTTTTGAATAAAAGT
AGGGCTGAACTGACAGCACAGTATGACCAGGCATCAAGCAAGAGCACTGCACTGGAACAA
AAACTGAAAAAACTGACCGAAGATTTGAGCTGTCAGCGACAGAATGCAGAAAGTTCCAGG
TGTTCTCTGGAACAGAAACTCAAGGAAAAAGAAAAAGAGTTTCAAGAGGAGCTCTCCCGT
CAACAGCGCGCCTTCCAGATTTTGGACCAAGAGAGCTCGCAGGCAAAAGGCAGACTCACG
CAGGAGCTGCAGCAGGCCAAGAACACTCGCAACGTCCTGCAGGCAGAGCTGGATAAAGTC
GCATCAGGAAAGCACCAGTTGGAAAGGGAATTGGACGAGTTGAAGCAACATTTCAGCCAA
TCCCAACAGGCCTTCCGGGCGAGTCAGACCGCGGAAAGTGAGCTGCGGAGGAGCAGTGAG
GAAATGAAGAGGGAGAACAGCTTCCTCAAGAGTCAGTCTGAGCAAAGTGCCAGAGAAGTC
TGCCACCTGCAGGAAGAACTGAAGAAGACCAAGCAGTGTTTGAGTCAGAGCCAGGATTTT
GCGGAGGAAATGAGGGCTAAGAATGCTTCTCAGGAAACCATGTTAAGAGATCTCCAAGAC
AAAATCAATCAGCAGGAGAATTCCTTGACTTCAGAGAAACTGAAGCTTGCCTTGGCTGAT
CTGGAAAAGCAGCGTGATTGTTCTCAAGACCTTCTGAAGAAAAGGGAATGTCACATTGAA
CAACTAAGCAAAAAGTTAAGCAAAGCCGAGAGAGAGTCTGAAGCTTTATCGAGTGCTTTG
GAGTTAAAAAAGAAGGAATACGAAGAACTGAATGAAGAGAAAACTCTATTTTCTCACTGG
AAAAGTGAAAAGGAACAACTCATAAAACAGATGAAATCAGAAAATGCAATCTTGCAGAGT
AAAGTCAATCAGTTGGAAACTTGTCTGAAGACACAAGAAATGAGGAGCAACGAATACAGC
GAGAGAGTCAGCGCGCTGGAGGCGGAGAGAGAAAGCCTGAGTGCGGAGGTGAGGGACCTT
CGCTGTGTCATCGATAACAAGACAGTGGAGGTGGAGACGCAGAAAGAAGCGCAGGCAGAG
CTCCAGCAGAAAGCCAAGTTGTCAGACCAGAAACATAAGAGGGAAATGGAAAGCATGTGT
TTGAAGGTTTCTGAGCTTACCGAGCAAGTTGAAGATCTAAAGCAGAAGCTTCAACTGCTG
TCAAATGAAATAACGGACAAAGACCAGCGTTACCAAGACTTGCACTCTGAATATGAGAGG
CTCCAGGAGCTGCTAACGCCTAGTGATTCCTTGCTGACAGATGAGGGTCATCACCAAAGT
CTTCTGGCTTCTGAGCAGCAGTCTGAAGTAAATAATTCCTTTGTAGATATGGGTTTTCAA
GGGCATAAAAAATATTCTCAACTGTTCTTAAAAATACAAACCAATGACGCTCTCCAGGGC
AGAAGCGACCGCTGTGACACAAGTGGATCAGAAGAACGTGCTTTGGAAAGTGGAAGAGCA
CCTGAGCAGCCCATCTGCGACAGAGATGTGCAGGACCTCAGCCCAGAGATGGAGAAAGTC
ACCAAGACTGCGGCGGTCATGCTGGCGGGAGAAGGTTCTCAGGGGCGGTCCCCAGACACC
AGTTCCGATCCCCTAGTGGAGGACAAAGCCCAGGACTTGGCAGGGTGCATTTCCGAACTA
TCGCTTTCTGGTCCTAATGCTTTGGTGCCTATGGACTTTCTAGAGACTCAGGTAACCATT
CAGAACCTCCAACTGCAGGTAAAAGAGACATCAAATGAGAGTTTGAGGTTACCTCATGCC
ATAGAGGAAGGTGACAAAAATGCTGAAACTTTGCTAAGTGAAATGAAATTAGACTCAAAA
CTCNAACAGGAAGTACTAACTGCCAAGACTGAGACATGCAGAGAATTGGGGAAAACAGTT
GAGGAACTTAGGAAAGAAACACCAGACTTAATGGAAAAATTGGAATCCTTTTCTTGTGAT
AACCAGGGGGGTGAAGGTTCAGCAGGCCTCAGCGCTAGTTTAGAAATGGGCACAGCTGAA
TTGTCAGCTGGAGTTACCGCAGATAATGTAGCCGAGGTGAACGACAGTTGGAGAGAGAGG
TTTCTTGGTGTGGAAAGCGAGCTGGAGAGGATCAAGTCCGAGCAAGGCAGCATTGAGCAC
CGTGCCCGCTCTGTGGAAGCCGACTTAGCGATAGTTCAGACAGAGAAGCTGCTTTTAGAA
AAAGACAATGAAAATAAGCAGGGAGTCATAAGCCGCCTTGAGGAAAAACTGTCTGCGGTC
ACCAGGGAGAGAAACCAGCTTCATGGAGAGGTAGATACTTTGTCAAAGGAAAATAAAGAG
CTGCGCCTGACGTCCGAGAAGATGGAGGAGAAAATACGAGAGCTGGAGTTTCAACAAGGA
GGATGTCTGTCTCACATGGATGAGCAGCTGCAGACTTTGGAAAAGGACTCCCAGGTACTG
TCTTTGGGAAAAAATGAACTGAAAAACCAATGTGGACAGTTGAATAACGAGNNAGAATCG
CTTGTAAGGGAATCCAAAAGCCTGTGGAACAAGTTACATGAATTGGAAGAGGAAAAGCTG
ACTGTCACTAAAACCTTGGAGGCTGCAAGAATGGAAAAAGGCAAGGTCTGTGTGAGGCTG
AGCTCAGTGCAAGATGAGCAGCATCGGCTGAGAAATGACATGGAGACACTGAGGGTCAGC
ATGCAGGCTGATGAGAAGAACGTCTTGGAGAAATTGAAAGAAAGTGAGAGTAAGAATGAT
TCATTTCAGGATAAAGTTGAGAAACTTGAAAGCCAATTGCAGATGGCTGGAGAAAACCAA
GAAATGGTGATTCTTCAGGCTGAGTATTCTGAAGGAGACATGGAGACCCTAAAATCACAA
ATAGAAATGGTGAAGGAACACCTGAGAGCTTCAGAATTGGACCTCATCACGATCAGGTCC
AAAAAAGAAAATCTGACCCAGCAGCTGCAAGGCAAACAGGGTAAAGTGTCTGAATTGGAC
ATGTTACTCTCTTCACATAAACACCTCTTAGAAGCAAAGAAGTATGAAAACAGGCACATG
CAAGAAGAATCTAAAGCTGCAGTGGAAATGCTTAAAACAAAATTGAAAGAGCTGATGAAG
GAGGTGGCAGCCTTGTGTGAGGACCCAGGAACCAGGAAGATCCAGGAACATAGCCTTGGC
ATCCCACACTGGCTGAGAAATAGCATCAAAAAGCTGAAAGTCCAAATAGATGATGATGAA
AAGAAGCAGCATGAAAGTAAGAGGCAGGCAGATATGCATAGGGATAGAGTTGAGAACCTT
GAAGAAGAACTAAAGAAGTCCAGAAAAACCCACGAGCGTGTGACTCAGGAGGCGGAGGAC
TCCAAAGCAGAGGTAGAGGAGCTAAGAGCCAAAATAGAGGAGATGGCCCCACATCTGAGA
GATCTGGAAGCAGATCTTGGCAACCTGAGGTCAGAAAAAGAAAATCTGACAGAAGAATTA
CAAAAAGAGCAAGGGCGCGTGTCTGAATTAGACATATTAAAGTCTTCATTTGAAAATGGA
TTGCAGGAAATCGTTCGGCTGAAAGAAGGATCTAGAATTGTCGAGGAGAGGCTTCAAACA
CAACTTACAGATCTGCAGGAGAAGCTGTCCCTCTTGTGTGACGACCAGGGGACCTGGAAG
GCCAGAGAACAGGATCTTCGTGGTCAAATAACTAATCTTGAACTTGAGAAGTCTCAGTTG
CTGCAAGGCCTTGACCAGGCCAGAAGTGATTGCATTACTTTGCAGTCGTCTGTGAACGGC
CTCATTCAAGAAGCAGAAGATGGCAAACAGAAGCTCGAGAAGAGGGACCAAGAAATCAGT
TTACTGAAACATCAAATCCAAGACCAAGAACAGCTTGTCTCTAAGCTGTCACAGCGAGGA
GGGAAGCCCCAAGTTATGAAGAAGGAAAGAGCAGAACTGAAGAGTCTGACCATGGAATTG
GAGCAGAAGATTCGAAGGCTGCAGTTCAAAAGTGACACTTTGCAGAAAGTGCTGGTGAAT
TCTTACAGGGACCTGGAGAAAGAGCTTGAATTGATAAAAATGGAAAAGTCCTATGTTGAA
AGAGTGAACTCCTTGACTTCAAGGGAAATGGAGCTGCAGAGGAAAGTGCACGAGATAACA
CAGAAAATGACGGACTTGACAGAAGAATTCAATAGGGAGAAACATAGGCTAACTGAAGAA
TTAAATGTAATGTTGGAACAAATGAAGCACAAAGAAGGCCAATTGAAGGAACTCATACTA
GAAAATAGTGACTTGAAGAGGAGCTTGGACCGCATACACAAAGACCAGATGGAAAAGCAG
GAGAAAATGAGAGAAGAAATAGCTGAATATCAGCGACAGCTTCAGGAAGCTGAAAAGAGA
CATCAAACTTTGCTTCTGGATACAAACAAACAGCATGAAATGGAGATCCAGACATATAGA
GAGAAACTGACTTCTACAGAAGAATGTGTCAGCTCGCAGAAGGTGGAGATAGACCTCTTG
AAGTCCAGTAAAGAACAGCTCAGTCATTCTTTGAAA
>PtVa
ATGGAAATATGTGAAAATCTAGAGAAGGCTAAGCAGAAGATTTCTCATGAACTTCAAGTT
AAGGAGTCACAAGTGAATTTCCAAGAAGGACAACTGAATTCAAGCAAAAAACAAATAGAA
AAACTGGAACAGGAACTTAAAAGGTGTAAATCTGAACTTGAAAGAAGTCAACAAGCTGCA
GATGTCTCTCTGAATCCATGCAATACACCACAAAAAATATTTACAACTCCACTAACGCCA
AGTCAGCATTATAGCGGTTCCAAATACGAAGATCTAAAAGAAAAATATAATAAGGAAGTT
GAAGAACGAAAAAGATTAGAGACAGAGGTGAAAGCCTTGCAGGCCAAAAGAGCAAGCCAG
GCTATTCCCCAAAACACCATGAATCACCGGGACATTGCCCGACACCAGGCCTCATCGTCT
GTGTTCTCATGGCAACAGGAAAAGACCCCAAGTCGTCTTTCATCTAGTGCTCTGCAAACT
CCGATCAGGAGAGATTTCTCTGCATCTCACTTTTCTGGGGAACAAGATGTGACTCCAAGT
AGATCAACTTTGAAAGTAGGGAAGAGCAGTTTCTGTGATAATTCGAGCAATTCTCATCTT
TTGGATCAATTAAAAGCCCAGAATCAAGACCTAAGGAGCAAGATTAGTGAGTTGGAACTG
CGTCTGCAAACACAAGAAAAAGAAATGAAAAGCCAAGTGAATAAATGTCAAGAATTACAG
CTCCATCTAGAGAAAGCGAAAGTGGAATTAAATGAAAAAGAGAAAGTTTTGCATAAAAGT
AGAGATGAACTAACAGCGCAGTATGACCAGGCATCAACCAAGTGCACTGCATTGGAACAA
AAACTGAAAAAGTTGACTGAAGATTTGAGTTGTCAGCGACAAAACGCAGAAAGTGCCAAG
TGTTCTCTGGAACAGAAAGCCAAGGAGAAAGAAAAGGCGTTTCAGGAGGAGCTGTCTCGT
CAACAGCGCTCCTTCCAGGCGCTGGACCAAGAGTACACACAGATGAAAGCCAAGCTCACG
CAGGAGTTACAGCAAGCCAAGAACACGCACAACGTCCTGCAGGCTGAGCTGGATAAAGTC
ACATCAGTGAAGTACCAGCTAGAAAAAAAATTGGAAGAGTTTAAGCAAAAGTTCTGCAGA
AGCGAACAGGCGCTGCAGGCGAGTCAGACCAAGGAGGAGGAGCTGAGGAGAAGTAGTGAG
GAAATGAAGAAGGAAAACGGCTTCCTTAAGAGTCAGTCTGAGCAAAGTGCCAGAGAAGTC
TGCCACCTGCAGGAGGAACTGAAGAAGACCAAACAGTGTTTGAGTCAGAGCCAGAATTCT
GTAGAAGAAATGAGGGCTAAGAATACCTCTCAGGAAACCATGTTAAGAGATCTTCAAGAA
AAAATCAATCAGCAAGAGAATTCCTTGACTTTGGAGAAACTGAAGCTCGCCATAACTGAT
CTGGAAAAGCAGCGTGATTGTTCTCAAGACCTTCTGAAGAAGAGGGAACATCACATCGAA
CAACTGAGCGAAAAGTTAAGCAAAACAGAGAGAGAGTCCAAAGCTTTATTGAGTGCTTTG
GAGTTAAAAAAGAAAGAATATGAAGAATTGAAAGATGAGAAAACTCTGTTTTCTCATTGG
AAAAGTGAAAACGAACAACTGTTAAAGCAGATGGAATCAGACAAGGAAAGCTTGCAGAGT
AAAATTAATCACTTGGAAACTTGTCTTAAGACACAGCAAATTAAAAGCAACGAATACAAC
GAGAGAGTAAGAATACTGGAGATTGAAAGAGAAAACCTAAACGTCGAGGTGAGAAACCTT
CACAATGTGATCGACAGCAGGAACGTGGAGGTAGAGACACAGAAAAAAGCTTACATAGAA
CTGCAGCAGAAAGCAGAGTCCTCAGATCAGAAGCATAAGAAGGAAATAGAAAATATGAGT
TTGAAAGTTTCTGAGCTTACTAGGCAAGTTGAAGATCTAGAACACAAACTCCAGTTGTTA
TCAAGTGAAATAACGGACAAAGACCAGCGTTACCAAGACTTGCACGCTGAATGTGAGAGA
CTCGGGGCTCTGCTAAAATCCAAGGATTCTTTGGTGACAAACGAGGCTCTTCACAGAAGT
GTTTTGGCTTTTGAACAGCAGTCCGCAATAGATAATTCCTTTGCAAATATAGGAGAACAA
CGATACGATCAGCACAGTCACATGTTGCTTGGCACCGACATAGAAGATGATGCTCAGGGA
GGAAACGACAGCTGTGACAAAGAAGAATCAGAAGAATGGACTTCGGAAACGAGAAGGACA
CCAAAGCAGCAGATTTGTGAGAACGGTGTTCAAGACCTCAGTCTGGAGATGGAGAAGAGA
GCCGAGACGGGCGCAGTCACACTCGCAGGAGAACGTTCTAGGGAGCAGTCCCCAGAAGCC
AGTCATGGGACCCCAGAGGAAGACGAAGCCCAGGGCTTTTCAGAATGCGCTTCTGCATCG
TCACGTTCTTGTCCTAATGCTTCGGTACCTGTGGATTTTCTGGAGAATCAGGTAGCCATT
CAGAGTCTTCAACTGCAGGTAAAAGAGACAACAAATGAGAATTTGAGATTACTTCACATG
ATAGAGGAACGTGACAAAAATGTTGAAATTTTGCTAAGTGAAATTAAATTAGACTCAAAA
CTCCTACAGGAAGTACTAACTACCAAGACTGAAACATGCACGGAACTGGGGAAAATAGTT
GAGGAACTTAAAAAAGAAAAATCAGATTTAATTGAAAAATTGGAATCCTTTTCTTACGAT
AACCCGAAAGTAGAAAGTTCGGAAGGCCTCAACTCCAGTTTAGAAATGAGCACAGGTAAA
TTGTCACATGAAGTCACTGAAGATAACGTACCCAAATCGGTTGACAAATGGAGAGAGAGA
TTTCTTGAGATGGCAAATGAGCTGAAGAGCATCAAGTCTGAGAAGAGCAGTGTGGAGCAT
CACGCCCACTCTGTGGAGGCTGACTTAGAGGTGGTGCAAACAGAGAAGCTCCGTTTAGAA
AAAGACAATGAAAATAAGCAGCAAGTTATAACTTGTCTTGAGGAAGAACTCTCTGTGGCC
ACATGTGAGAAAAACCAGCTTCGTGGAGAATTAGATACTTTGTCAAAAGAATATAAAGAA
CTGGATCTGATGTCTGAAAAGATGAAGGAGAAAATCCAAGAGCTCGAATCTCATCGTGAG
GAGTGTCAACGTCACATTGGCGAGCAGATGCAGAGTTTGGAAAAGGACTCACAGGCACTG
TCTTCGGTCAAAAGTGAGCTGGAAAGCCAAATCGGACAATTGCATGAAGAGAAAGAATCG
CTTGTAAGGGAATCTGAAAGCCTGCAGACCAAATTACATGACTTGGAACACGAAAAGCTG
ACAGTCGCCAAGGCCTTGGAGGCTGCACTGACAGAAAAGGGCGAGGTCGCAGTGAGGCTG
AGCTCCACACAAGAGGAGGTGCGTCATCTGAGGGACGGCATTGAGAAACTGAGGGTCCGT
ATCGAGGCCGATGAAAAGCACGTCCTAGAGAAACTGAAAGAAAGTGAGCGTAAGAGTGAT
TCACTTCAGGATAAAGTTGAGAATCTTGAAAGAGAATTGCAGATGTCAGAAGAAAATCAG
GAGATGGTGATCCTTGATGCGGAGAATTCCAAAGCAGAGGTGGAGAGCCTAAAAACACAA
GTAGAATTGATGACCGAACGCCTGAAAGCTTTAGAATTAGACCTTGTCACGATAAAGTCC
GAAAAAGGAAATCTGATGAAACAACTCCAGGAGAAACAAGGCCAGTTGTCTGAATTAGAT
GTGTTACTCTCTTCATTTAAAAATCTGTTAGAAGAAAAAGAGCAAGAAAAAATACAGATG
AAAGGGGAATCCGAAGCCGCAGAGGAGATGCTTCAAACAGAATTGAAAGAGCTAAATGAG
GCAGTGGCAGCCTTGTGTGATGACCAAGAGGCTGGCAGGGACAAAGAACCGAGCCTGGGC
TCCCCACATCAGCTGAGAAGTAGCATCACAAAGCTGAAGGTCCACCTAGAAGCTGATGGA
AAGAAGCAGAAAGAAAGTGAGCATCAAGCAGATGTGCTTAAGGATAGAGTCGAGAACCTT
GAAAGAGAACTAGAGATATCAAGAAAAAACCAGGAGCGTGCGATTCTGGAGGCTGAGAAT
TCCAAAGCGGAAGTGGAGACCCTAAAAGCAAAAATAGAGGAGATGGCCCCAAATCTGAGA
GAGCTGGAATCAGATCTTGTCAATATAAGGACAGAAAAAGAAAATCTGACAAAAGAATTA
CAAAAAGAGCAAGGACGAGTATCCGAATTAGAAATACTAAATTCTTCATTTGAAAATCGA
TTGCAAGAAAAAGTACAGATGAAAGAAGAATCTAAAATTGCAGTGGATAGGCTTCAAACA
CAATTAAAAGAGCTGAATGAGAAAGTGACAGCCTTGTGTGATGACCAAGAGAACTGGAAG
GTCAGAGAACAGAATCTGAGTGGTCAAGTAGATCGTCTTGAACTTGAGAAGGCTCAGTTG
CTACAAAACCTTGACGAGACCAAAAGTAATTACATTATTTTGCAATCTTCTGTGAATGGC
CTCATTCAAGAAGTAGAAGATGACAAACAGAAACTAGAGAAGAAGGATGGAGAAATCAGT
GAACTAAAAAATCAAATTCAAGACCAAGAGCAGCTCGTCTCGAAACTGTCCCAGGCGGAA
GGAGAGCAGCAAGTTTGGGAAAAGCACAAAGGAGAGCTGGAGAATCTGACGGTGGAACTG
GAACAGAAGATCCAGGGGCTGCAGTCCAAAAACGACACTTTGCAGGAAGCACTGCAGAAT
TCTTACAAGGATCTGGAAAAGGAGCTCGAATTGACAGAAATGCAAAAATCCTTCGTTGAA
AAAATAAATGCAATGACTTCAAAAGAAACCGAGCTGCAGAGGGAAATACACGACATGGTA
CAGAAAACGACGGAGTTGAAAGAAGAATTTAGTAGGGAGAAAAATAGGCTAACTGAAGAA
TTAAATTTAATGGTGGAAGAAATAAAGAGCAGCCAAGGTCAACTAGAGCAGTTCATGCTA
GAAAATAGTGAATTGAAAAAGAGCTTGGATTGCGTACACAAAGACCAGACGGAAAAGCAA
GAGAAGATGAGAGAAGAAATAGCCGAATGTCAGCTACAGCTTCAGGAAGCTGAAAAGAAG
CACCAGGCTTTGCTTCTCGATACAAACAAACAGCATGAAATGGAAATCCAGACATACCGA
GAGAAATTGACTTCTAAGGAAGAATGCCTCAGCTCGCAGAAGGTGGAGTTGGACCTGCTA
AAGTCCAGTAAAGAAGAACTCAATAATTCTTTGAAA
>RhFe
ATGGAAATATGTGAAAATCTGGAGAAGGCTAAGCAGAAGATTTCTCATGAACTTCAAGTC
AAGGAGTCTCAAGTAAATTTCCAGGAAGGACAACTGAATTCAAGCAAAAAACAAATAGAA
AAACTGGAACAGGAACTTAAAAGGTGTAAATCTGAACTTGAAAGAAGCCAACAAGCTGCA
GATGTGTCTCTGAATCCATGCAGTACACCACAAAAAATTTTTACAACTCCGCTAACCCCA
AGTCAATATTACAGTGGTTCCAAATATGAAGATCTAAAAGAAAAATATAATAAAGAAGTT
GAAGAACGAAAAAGATTAGAGGCAGAGGTGAAAGCCTTGCAAGCAAAAAAAGCGAGCCAG
GCTTTCCCCCAAAACACCATGAATCACCGGGACATTGCCCGACACCAGGCCTCATCGTCT
GTGTTCTCATGGCAACAGGAAAAGACCCCAAGTCGTCTTTCATCCAGTGCCCTACAAACT
CCGAGTAGGAGGGAGTTTTCTGCATCTCACTTTTCTGGGGACCAAGACGTGACTCCAAGC
AGGTCAACTTTGCAAGTAGGGCAAGGCAGCTTCTGTGATAATTCTAGCAGTTCTAACCTT
TTGGATCAATTAAAAGCCCAGAATCAAGAGCTAAGGAACAAGATGAATGAGTTGGAACTA
CGTCTGCAAGGACAAGAAAAAGAAATGAAAGGCCAAGTGAATAAATGTCAAGAATTACAG
CTCCAACTGGAGAAAGTGAAAATGGAATTAAATGAAAAGGAGAAAGTTTTGAATAAAAGT
AGGGATGAGCTTACAGCACAGTATGACCAGGCATCAACCAAGTGTACTGCATTGGAACAA
AAACTGAAAAAATTAACTGAAGATTTGAGTTGCCAGCGACAAAATGCAGAAAGTGCCAGA
TGTTCTCTGGAACAAAAAATCAAGGAAAAAGAAAAGGAGTTTCAAGAGGAGGTGTCTCGT
CAGCAGCGCTCCTTCCAAACACTGGACCAAGAGTGCACTCAGATGAAAGGCAAACTCACA
CAGGAGTTACAGCAAGCCAAGAACACGCACAATATCCTCCAGGCGGAACTGGATAAAGTC
ACATCAGTAAAGCACCAGCTAGAAAAAAATTTGGAAGAGTTTAAGCAAGCGTTCTGCAGA
ACCGAACACGCATTACAGGCGAGTCAGACCAAGGAAAATGAGCTGAGGAGAAGCAGTGAG
GAAATGAAGAATGAAAACAGCTGCCTGAAAACTCAGACAGAGCAAAGTGCCAGAGAAGTC
TGCCACCTGCAGGAGGAACTGAAGAAGGCCAAACAGTGTTTGAGTCAGAGCCAGAATTTT
GCAGAAGAAATGAGGGCTAAGAATACCTTCCAGGAAACCATGTTAAGAGATCTTCAAGAA
AAAATAAATCAGCAAGAGAACTCCTTGACTTTACAGAAACTGAAGCTTGCCATAGCTGAT
CTGGAAAAGCAACGAGATTGTTCTCAAGACCTTTTGAAGAAAAGGGAACATCACATTGAA
CAACTGAGCGAAAAGTTAAGCAAAACACAGAGAGAGTCTGAAGCTTTATTGAGTGCTTTG
GAGTTACAAAAGAAAGAATATGAAGAATTGAAAGAAGAGAAAACTCTGTTTGCTCATTGG
AAAAGTGAAAACGAACCACTTTTAAAGCAGATGGAATCAGAAAAGGAAAGCTTGCAGAGT
AAGATCAGTCACTTGGAAACTTGTCTTAAGACACAACAAATAAAAAGCAACGAGTTCACT
GAGCGAATAAGGACACTAGAGATGGAAAGAGAAAACCTAAATGTTGAGATGAGAAACCTT
CACAACGTGATTGACAGCAGGACCGTGGAGGTAGAGACACAGAAACAAGCTTATGTAAAA
CTACAGCAGAAAGCCGAGTTCTCAGATCAGAAACATAAGAAGGAAATAGAAAATATGGGT
TTAAGAATTTCTGAGCTTACTGAACAAGTTGAAGAGCTAGGACAGAAGCTTCAATTACTG
TCAAGTGAAATAACGGACAAAGACCAACGTTACCAAGTCTTGCACGCTGAATATCAGAGC
TTCAAGGATCTGCTAAAATCCAGTGATTCTTTGGTGACAAATGAGGCTCTGCACAGAAGT
CTTTTGGCTTTTGAGCAGCAGTCTTCAATGAATAATTCCTTTGCAAATACAGTAGGACAA
GGACACGATCAGCACAGTCAGATGTTGCTTGGCACCGACGTCGAAGATGATATTCAGCAT
GGAAACGATGGCTGTGACATCAAAGAATCAGAAGAATGTGCTTCAGAAACTAAAAGAGCA
CTAAAGGAGCATATTTTTGAAAAAGATGTTCAGGACCTCAGTCGACAGATGGAGGAAATA
ACCAAGACTGGTGCAAGTGAACTTGCAGGAGAATGTTCAAGGGAGCAGTCCCCAGAAACC
AGTTCTGAGTCCCCAGTGGAAGACAAAGCCCAGGACTTTTCAGAATGCATTTCTGAATCG
TCACTTCCTGGTCCTAATGCTTTGGTACCTATAGATCTTCTGGAGAATCAGGTAACCATT
CAGAATCTCCAACTGCACGTAAAAGAGACATCAAGTGAGAATCAGAGACTACTTCATATT
ATAGAGGAACGTGGCAAAAATGTTGAAATTTTGCTAAGTGAAATAAAATTAGACTCAAAA
CTCTTACAGGAAGTGCTAACTACCAAGAATGAAACATGCATGGAACTGGAGAAAATTGTT
GAGGAGCTTAAGAAAGAAAAATCAGATTTAATTGAAAAATTGGAATCCTTTTCTTGTGAT
AGTCAGAGAGTGGGAAGTTCGGAAGGCCTCGACTCTAGTTCAGAAATGGGTACAAACGAA
TTGTCCCATGAAGTTATTGAAGACAGTGTAGTCAAAGTGATGGACAATTGGAGAGAGAGA
TTTCTCGATGTGGAAAATGAGCTGAAGAGGGTCAAGTCTGAGAAAGGCAACGTTGAGCGT
CATGCCCACTCTGTGGAAGCTGACTTAGAGGTAGTTCACACAGAGAAGCTATGTTTAGAA
AAAGACAATGAAAAGAAGCAGCAAGTTATAACCTGTCTTGAGGAAGAACTCTCCATGGTC
ACAAGTGAGAGAGATCACCTTCGTGGAGAATTAGATACTTTGTCAAAAGAAAATAAAGAA
CTGGATCTGATGTCTGAAAAGATGAAGGAGCAAATACAAGATCTCGAATCCCATCTAGAG
AAGTGTCAACATCACATCAACGGGCAACTGCAGAGTTTAGAAAAGGAGTCACAGGCACTG
TCATTGGCAAAAAGCGAGCTGGAAAACCAAATCGGACCATTGAAGACAGAGAAAGAGTTG
CTTGTCAGAGAATCCGAAAGCCTGCAGACCAAATTCTGTGAACTGCAACAGGAGAAGCTG
AATGTTGCTACGGCCTTGGAAACAGCCCTGATGGAAAAAGGCGAGGTTGCAGTGAGGCTG
AGCTCAACTCAGGAGGAGGTGCATCATCTGAGAAGTGGTATCGAGAAACTGAGGGTCCGC
ATCGAGGCCGATGAAAAGCATGTCTCAGAGAAACTGAAGGAACGTGAGCGTAAGATTGAC
TCGCTTCAGGATAAAGTTGAGAATCTTGAAAGAGAATTGCAGATGTCAGAAGAAAACCAA
GAGACGATGATTCTTGATGCTGAGAATGCCAAAGCAGAGGTAGAGACCCTAAAAACACAA
ACGGAATTGATGACCGAACACCTGAAAGCTTTAGAGTTAGACCTTGTCGAGGTAAGGTCT
GAAAAAGAAAATCTGACAAAACAGCTACAAGAAAAACAAGGTCAACTGTCTGAGTTAGAC
ACGTTACTCTCTTCATTTAAAAATCTGTTAGAAGAAAAGGAACAAGAGAAAATACAGATG
ACACAAGAATCTAAAGCTGCAGTGGAGATGCTCCAAACAGAATTGAAAGAGCTAAACGAG
GAAGTGGTAGCTTTGTGTGATGACCAAGAGACCGGCAAGGTCAAAGAACCATGCCTGGGT
TCCCCACATCAGCTGAGAAACAGCATTGAAAAGCTGAAAGTCCACCTAGAAACTGATGAA
AAGAAGCAGAAGGAAAGTGAGCATCATGCAGATTTGCTTAAGGACAGAGTTGAGAACCTT
GAAAGAGAACTAGAGATATCAAGAAAAAACCACGAGCATGTGATTTTGGAGGCTGAGAAT
GCCAAAGCAGAGGTGGAGACCCTAAAGGCAAAAGTAGAGGAGATGTCCCCGAGTCTGAGA
GATTTGGAATTGCATCTTGCCGGTATGAGGTCAGAAAAAGAACACCTGATGAAAGAATTA
CAAAAAGAGCAAGGACGAGTATCTGAATTAGAAAAAATAAATTCCTCAATTGAAAATCTC
TTGCAAGAAAAAGTACAGATGACAGAAGAATCTAAGATTGCAGTGGAGAACCTTCAAACA
CAATTAAAAGAGCTAAATGAGAAGGTGGCAGTCTTGTGTGATGATCAAGAGACCTGGAAG
GTCAAAGAACAGAATCTGAGTGGTCAAGTAGATTATCTTGAACTTGAAAAGGCTCAGTTG
CTGCAAGGCCTTGAGGAGGCCAAAAGTAATTACGTTATTTTGCAGTCTTCTGTGGATAGC
TTCATTCAAGAAGTAGAAGATGGCAAACGGAAACTAGAGAAGAAGGATGAAGAAATCAGT
GTATTAAAATCTCAAATTCAAGACCGAGAGCAGCTTGTCTCTAAACTGTCCCAGGTGGAA
GGAGAGCAGCAAGTTTGGAAGAAGCAAAAAACAGAACTGGAGAATCTGACGGTGGAATTG
GAGCAGAAGATCCAAGTGTTACAGTCCACAAAGGACACTTTGCAAGAATCACTGCAGAGT
TCTTACAAAGATCTGGAGAAAGAGCTTGAATTGACAAAAATGGAAAAATCCTTTGTTGAA
AAAGTAACCGCAATGACCTCGAAGGAAACTGAGCTGCAGAGGGAAATGCAGGCGATGGTA
CAGAAAACGACAGAGTTGAAAGAAGAATTTAGTAGGGAGAAAAATAGGCTAACGGAAGAA
TTAAATTTGATGTCGGAAGAAACGAAGAGCAGCAAAGGTCAATTGAAGGAGTTCATGCTA
GAAAATAGTGAACTGNAAAAGAGCTTGGATTGCGTACACAAAGACCAGATGGAAAAGCAA
GAGAAGATGAGAGAAGAANTAGCTGAATATCAGCGACAGCTTCAGGAAGCTGAAAAGAAA
CATCAGGCTTTGCTGCTAGATACAAACAAACAGCATGAAATGGAAATCCAGACATATCGA
GAGAAACTGACTTCTAAAGAAGAATGCCTCCGCTCACAGAAAGTGGAGATGGACCTCTTG
AAGTCCAGTAAAGAAGAACTCAATAATTCTTTGAAA
>RoAe
ATGGAAATATGTGAAAATTTAGAGAAGGCTAAGCAGAAGATTTCTCATGAACTTCAAGTT
AAGGAGTCACAAGTGAATTTCCAAGAAGGACAACTGAATTCAAGCAAAAAACAAATAGAA
AAACTGGAACAGGAACTTAAAAGGTGTAAATCTGAACTTGAAAGAAGTCAACAAGCTGCA
GACATCTCTCTGAATCCATGCAATACACCACAAAAAATATTTACAACTCCACTAACGCCA
AGTCAGCATTATAGCGGTTCCAAATATGAAGATCTAAAAGAAAAATATAATAAAGAAGTT
GAAGAACGAAAAAGATTAGAGACAGAGGTGAAAGCCTTGCAGGCCAAAAGAGCAAGCCAG
GCTATTCCCCAAAACACCATGAATCACCGGGACATTGCCCGACACCAGGCCTCATCCTCT
GTGTTCTCATGGCAACAGGAAAAGACCCCAAGTCGTCTTTCATCTAGTGCTCTGCAAACT
CCGATGAGGAGAGATTTCTCTGCATCTCACTTTTCCGGGGAACAAGACATGACTCCAAGT
AGATCAACTTTGAAAGTAGGGCAGAGCAGTTTCTGTGATAATTCAAGCAATTCTCATCTT
TCGGATCAATTAAAAGCCCAGAATCAAGACCTGAGGAGCAAGATTAGCGAATTGGAACTG
CGTCTGCAAACACAAGAAAAAGAAATGAAAAGCCAAGTGAATAAATGTCAAGAATTACAG
CTCCATCTAGAGAAAGCGAAAGTGGAATTAAATGAAAAAGAGAAAGTCTTGAATAAAAGT
AGGGATGAACTAACAGCGCAGTATGACCAGGCATCAACCAAGTGTACTGCATTGGAACAA
AAATTGAAAAAGTTGACTGAAGATTTGAGTTGTCAGCGGCAAAACGCAGAAAGTGCTAAG
TGTTCTCTGGAACAGAAAGCCAAGGAAAAAGAAAAGGCGTTTCAGGAGGAGCTGTCCCGT
CAACAGCGCTCCTTCCAAGCGCTGGACCAGGAGTACACACAGATGAAAGCTAAGCTCACG
CAGGAGTTACAGCAAGCCAAGAACATGCACAACGTCCTGCAGGCTGAGCTGGATAAAGTC
ACATCAGTGAAGCAGCAGCTAGAAAAAAAAGTGGACGAGTTTAAGCAAAAGTTCTGCAGA
ACCGAACAGGCGTTGCAGGCGACTCAGACCAAGGAGGAGGAGCTGAGGAGAAGTAGTGAG
GAAATGAAGAAGGAAAACGGCTTTCTTAAGAGTCAGTCTGAGCAAAGTGCCAGAGAAGTC
TGCCACCTGCAGGAGGAACTGAAGAAGACCAGACAGTGTTTGAGTCAGAGCCAGAATTCT
GTAGAAGAAATGCGGGCTAAGAATACCTCTCAGGAAACCATGTTAAGAGATCTTCAAGAA
AAAATCGATCAGCAAGAGAATTCCTTGACTTTGGAGAAACTGAAGCTCGCCATAGCTGAT
CTGGAAAAGCAGCGTGATTGTTCTCAAGACCTTCTGAAGAAAAGGGAACATCACATCGAA
CAACTGAGCGAAAAATTAAGCAAAACAGAGAGAGAGTCCAAAGCTTTACTGAGTGCTTTG
GAGTTAAAAAAGAAAGAATATGAAGAATTGAAAAATGAGAAAGCTCTGTTTTCTCATTGG
AAAAGTGAAAACGAACAACTGTTAAAGCAGATGGAATCAGACAAGGAAAGCTTACAGAGT
AAAATTAATCACTTGGAAACTTGTCTTAAGACACAGCAAATTAAAAGCAACGAATACAAC
GAGAGAGTAAGAATATTGGAGATTGAAAGAGAAAACCTCAACGTCGAGATGAGAAACCTT
CACAATGTGATCGACAGCAAGAACGTGGAGGTAGAGACTCAGAAAAAAGCTTACATAGAC
CTGCAGCAGAAAGCAGAGTCCTCAGATCAGAAGCATAAGAAAGAAATAGAAAATATGAGT
TTGAAAGTTTCTGAGCTAACTGGGCAAGTTGAAGACCTAGAACAGAAACTCCAGTTGCTG
TCAAGTGAAACAATGGACAAAGACCAGCGTTACCAAGACTTGAACGCTGAATATGAGAGA
CTCAGGGATCTGCTAAAATCCAAGGATTCTTTGGTGACAAACGAGGCTCTTCACAGAAGT
CCTTTGGCCTTTAAACAGCAGTCCGCAATAAATAATTCCTTTGCAAATGTAGGAGAACAA
GGATACGATCAGCACAGTCACATGTTGCTGGGCACCGACATAGAAGATGATGTTCAGGGA
GGAAACGACAACTGTGACAAAGAAGAACCAGAAGAGTGGACTTCGGAAACGAGAGGAACA
CCGAAGCAGGAGGCTTGTGAGGACAGCGTTCAGGACCGCAGTCCGGAGATGCCGAGGAGC
GCCGAGACGGGCACCGTCACGCTTGCCCGAGATCGTTCTGGGGAGCAGTCTCCAGAAGCC
CGTCACGCGACCCCAGAGGAAGATGCAGCCCAGAGCTTTTCAGAATGTGTTTCTGAATCG
TCACGTTCTTGTCCTAATGCTGTGGTACCTGTGGACTTTCTGGAGAATCAAGTAGCCATT
CAGAATCTCCAACTGCAGGTAAAAGAGACAACAAATGAGAATTTGAGATTACTTCATGTC
ATAGAGGAACGTGACAAAAATGTTGAAATTTTGCTAAGTGAAATAAAATTAGACTCAAAA
CTCCTACAGGAAGCGCTAACTACCAAGCTTGAAACATGCACAGAACTGGAGAAAATAGTT
GAGGAGTTTAAAAAAGAAAAATCAGATTTAATTGAAAAATTGGAATCCTTTTCTTACGAT
AACCCGAAAGTAGAAAGTTCGGAAGGCCTCAACTTCAGTTTAGAAATGAGCCCAGGTAAA
TTGTCAGATGAAGTCACTAAAGATAACGTATCCAAGTTGGTTGACAGATGGAGAGAGAAA
TTTCTCGAGATGGCAAATGAGCTGAAGAGCATCAAGTCTGAGAAGGGCAGCGTGGAGCAT
CACGCCCACTCTGTGGAAGCCGACTTAGAGGTGGTGCAAACAGAGAAGCTCCGTTTAGAA
AAAGACAATGAAGATAAGCAGCAAGTTATAACTTGTCTTGAGGAAGAACTCTCTGTGGCC
ACATGTGAGAAAAACCAGCTTCGTGGAGAGCTAGATACTTTGTCAAAAGACTATGAAGAA
CTGGATCTGATGTCTGAAAAGATGAAGGAGAAAATCCAAGAGCTCGAATCTCATCGCGAG
GAGTGCCAGCGTCACATTGGCGAGCAGATGCAGAGTTTGGAAAAGGACTCACAGGCACTG
TCTTCGGTCAAAAGCGAGCTGGAAAGCCAAATCGGACAATTGCATGAAGAGAAAGAATCG
CTTGTAAGGGAATCCGAAAGCCTGCAGACCAAATTACGTGAACTGGAACACGAAAAGCTG
ACGGTCGCCAAGGCCTTGGAGGCCGCACTGACAGAAAAGGGCGAGGTCGCGGTGAGGCTG
AGCTCCACACAGGAGGAGGCGCGTCAGCTGCGGGCCGGCATTGAGAAACTGAGGGTCCGT
ATCGAGGCCGATGAGAAGCACGTCCTAGAGAAACTGAAAGAAAGTGAGCGTAAGAGTGAT
TCACTGCAGGACAAGGTTGAGAATCTTGAAAGAGAATTGCAGATGTCTGAAGAAAATCAG
GAGATGGTGATCCTTGATGCTGAGAATTCCAAAGCAGAGGTGGAGAACCTAAAAACACAA
GTAGAATTGACGACCGAACGCCTGAAAGCTATAGAATTAGACCTTGCCACGATAAAGTCC
GAGAAAGGAAATCTGATAAAACAACTCCAAGAGAAAGAAGGCCAGCTGTCTGAAGCAGAC
GCGTTACTCTCTTCATTTAAAAATCTATTAGAAGAAAAAGAGCAAGAAAAAATACGGATG
AAAGAGGAATCTGAAGCCACAGCGGAGATGCTTCAGACAGAATTGAAAGAGCTAAACGAG
GCAGTGGCAGCCTTGTGTGATGACCAAGAGGCTGGCAGGGACAAAGAACAGAGCCTGGGC
TCCCCACATCAGCTGAGAAGTAGCATCGAAAAGCTGAAGGTCCACCTAGAAGCTGATGAA
AAGCAGCAGAAAGAAAGTGAGCATCAAGCAGATTTGCTGAAGGATAGAGTTGAGAACCTT
GAAAGAGAGCTAGAGATATCAAGAAAAAACCAGGAGCATGTGATTCTGGAGGCCGAGAAT
TCCAAAGCAGAAGTAGAGACCCTGAAAGCAAAAATTGAGGAGATGGCCCCAAATCTGAGA
GAGCTGGAATCAGATCTTGTCAACATAAGGACAGAAAAAGAAAATCTGACAAAAGAATTA
CAAAAAGAGCAAGGCCAAGTATCTGAATTAAAAATATTAAATTCTTCATTTGAAAATCTG
TTGCAAGAAAAAGCACAGATGAAAGAAGAATCTAAAATTGCAGTGGATAGGCTTCAAACA
CAATTAAAAGAGCTAAATGAGAAAGTGACAGCCTTGCGTGATGACCAAGAGACCTGGAAG
GTCAAAGAACAGAATCTGAGTGGTCAAGTAGATTGTCTTGAACTTGAGAAGGCTCAGTTG
CTACAAACCCTTGACGAGGTCAAAAGTAATTACATTATTTTGCAGTCTTCTGTGAATGGC
CTCATGCAAGAAGTAGAAGACGACAAACAGAAGCTAGAGAAGAAGGATGGAGAAATCAGT
GAACTAAAAAATCAAATTCAAGACCAAGAGCAGCTCGTCTCTAAACTGTCCCAGGCGGAA
GGAGAGCAGCAAGTTTGGAAAAAGCAAAAAGTAGAGCTGGAGAATCTGACATTGGAACTG
GAACAGAGGATCCAGGTGCTGCAGTCCAAAAATGACACTTTGCAGGAAGCACTGCAGAAT
TCGCACAAGGATCTGGAAAAGGAGCTCGAATCGACGGAAATGCAGAAATCCTTTGTTGAA
AAAGTAAATGCGATGACTTCAAAGGAAACCGAGCTGCAGAGGGAAATACACGACATGGTA
CAGAAAACGACAGAGTTGGAAGAAGAATTTAATAGGGAGAAAAATAGGCTAACTGAAGAA
TTAAATTTAATGGCGGAAGAAATAAAGAGCAGCCAAGGTCAACTGGAGCAGTGCATGCTA
GAAAATAGCGAATTGAAAAAGAGCTTGGATTGCGTACACAAAGACCAAATGGAAAAGCAA
GAGAAGATGAGAGAAGAAATAGCCGAATATCAGTTACAGCTTCAGGAAGCTGAAAAGAAG
CACCAGGCTTTGCTTCTCGATACAAACAAACAGCATGAAATGGAAATCCAGACATACCAA
GAGAAGTTGACTTCTAAGGAAGAATGCCTCAGCTCGCAGAAGGTGGAGTTGGACCTGCTA
AAGTCCAGTAAAGAAGAACTCAATAATTCTTTGAAA
