# Supplementary material for: Positively selected genes in the hoary bat (Lasiurus cinereus) lineage: prominence of thymus expression, immune and metabolic function, and regions of ancient synteny
Source: PeerJ. 2022 Mar 17;10:e13130. doi: 10.7717/peerj.13130 (PMC8934532; doi:10.7717/peerj.13130)
Supplement: Supplemental Information 3 — Initially tested orthogroups that have been edge-trimmed as described in the Methods. [file peerj-10-13130-s003.zip › original.trimmed/trimmed-OG0001829.fas]

>EpFu
GGCAAGTCTGAAGAACTGCTGAGTGCCCTGGGGTGCCAGGACTTCCCCTCTGACTGTGAG
GACTTGCTGGTGGAGCTGTTAGAAGTCGTTGACAGCGAGAACCAGCAACTGGTACCAGTC
CATTCAAAGGAACACCCCAATCAAGGTCTGAAGCCCAAATACCTGGATCTCGACAGTGAC
TCTGGCCAGGGCAGCTGTGACAGCCCTTCCCTTTTATCCAGCAATCGTGAAAGTCCCTCC
ACATTCCACACTCCTGAGGGCATTGAGAAGCCAGAGAACCCTGAAAGAAATGGTGCCCAC
ACCTGGGACTCTCAGAGCACCAGCGTGGAAGGCAGAGTCCCCTATTTCTGTGCTGATGGA
CCCAAATCAACATGGCCTTCATCGCAGCCCTTCAACCAGCCCAACCCCAGATCTTCTTAC
CACATCGCTGATGTGTGTAAGCTGGCCCTGGGCACGGCAGGTTCCGAGGCCACTGTGTTG
GACAAAACAGACAAACGTGCTCCAACGTCTTTGGAAACCACCCTGACTGGAGGGGAGGAG
GAGGCGGCCGAGCAGAGAGGGGTGGAATCCAAGACTGACGCAGACACCCCCCAGGAGGAA
ACCTCCGATGTCTCTGCTAAACCCTTGGATTACGTGGAGATTCACAAGATCAATAAAGAC
GGAGCATTGTCATTGTTCCCCAAAGACGAGAACAGCAACCAGACAGAGAGGCCCGGGGCT
CCTAAGACCAGCAAGGAGTATGCGAAGGTGGCCAGGGTGATGGAGAGCAGCATCCTGGTG
CTGGTGCATGACCCGCCCGCCCCCGACCTGGCTTTGTTTGAAGAACCAGCCGAGGAGGCC
CCCCCATCCTTGCAGCAGAATCAGGAGGAGAAAGAACTGGCCACCTTCACCATGACACCG
AGCAACTGCAGACTGGGGGGGTTGGATTACCTCGACCCCGCGTGTTTGAAGGACTCCTTC
CAG
>HiAr
GGCAAGTCTGAAGAGCTACTGAGTGCCCTGGGATGCCAAGACTTCCCCTCTGACTGTGAG
GACCTGCTAGTGGAGTTTTTAGAGGTGATCGACAGTGAGGACCAGCAACTGATGCCAGCC
CATTCAAAAAAATACCCGGGTCAAGGTGTGAGGCCCACACACCTGGATCTCGACAGTGAC
TCTGGCCAGGGCAGCTGTGACAGCCCATCCCTGTTGTCTGAAAAGTGCGCAAATCCCTTC
CCATTCCACACTTCTGAGGGCATTGAGAAGCCAGAGAGTCCTGAAACAAATGGTACCCAC
CCCTGGGAGCCCCAGAGCACAAGCTTGGAAGGCAAAATCCCATATTTCCATGCCAATGGA
TCCAAATCAGCATGGCTTTTACCACAGCCCCCGACCCTGCACAACCCCAGATCTTCTTAC
CACATTGGTGATGTGCGTAAGCTCTCCATGGGCATAGCAGGTGCATCGGTCACTTTGGTG
GACAAAACAGACAAACAGGCTTTAAAATCCTCGCAAACCACTGAGACGGGAGGGGAGGAA
AAGGCAGGCGAGCAGAGGGAGGCGGAATCCCAGGCTGACCCGGACACCCCCCAGGAGGAA
ACCCCCTTTGTCTCTGCTAAACTCCTGGATTATGTGGAGATTCACAAGATCGACAAAGAT
GGTGCACTATCATTGCTTCCCAAAAAAGAGAGCAGCAACCAGCCAGAGAAGGCCAGCACT
GCGGAAACCAGTAAGGAGTACGCAAAAGTGTCCAGGGTGGTGGATAACCGCATGCTGGTG
CTCGTGCAGGATCATTGCGCTCACAACCTGGCTGTGTTTGAAGAACCCGCCACAGAGGCT
GCATCATCCGTTCAACAGAGTCAAGCTGAGAAAGACGTGGCCTCTTTCGCTGCGACGCCA
AGCAATTGCAAACTGGGTGGGCTGGACTACCTGGATCCTGCGTGTTTTAAGCACTCCTTT
CAG
>LaCi
GGCAAGTCGGAAGAACTGCTGAGTGCCTTGGGGTGCCAGGACTTCCCCTCCGACTGCGAG
GACCTGCTGGTGGAGCTCTTAGAAGTGGTGGACAGCGAGAGCCAGCAGCTGGTCCCGGTC
CACTCCAAGGAGCACCCCGATCCCGGTCTGAAGCCCAAACACCTGGATCCCGACAGTGAC
TCTGGCCAGGGCAGCTGCGACAGCCCTTCCCTGCTGTCCAACCACCGTGAGAGTCCCTCC
GTCTCCCGCACTCCCGAGGGCCTGCAGAAGCCAGAGCCCCCGGAAAGAAATGGGGCCCAC
CCCTGGGACGCTCCGAGCCCCGGCCCGGAAGGCAGAGTCCCCTCTTTCTGTGCCGATGGA
CCCAAGTCGACCTGGCCCTCCTCGCAGCCCCCCACCCAGCACAACCCCCGGTCTTCTTAC
CACCTCGCCGAGGTGTGCAAGGTGGCCACGCGCACGCCAGGGTCCTCGGCCACCGCCTTG
GACCAGACAGACAGATGCACTCCAGTGTCTTTGGGAACCACTGAGCCTNNNNNNNNNNNN
NNNNNNNNNNNNNNNNNNNCAGTGGCCGAGCAGACTGACCCACACACCCCCCCCGAGAAA
CCCTCCGACGGCCCTGCCAAACCCTTGGATTACGTGGAGATTCACAAGGTCAACAAAGAC
GGGGCGTTGTCCTTGTTCCCCAAAGACGAGCGCAGCCACCAGACAGAGAAGCCGGGGGCT
CCCAGGGCCAGCAAGGGATACGCCAAGGTGGCCAGGGTGGCGGAGAGCAGCCTGCTGGTG
CTGGTGCACGAGCCGCCCGCCCCCGGCCTGGCTCTGGCCGAAGAACCGGCCGAGGAGGCC
CCCCCGTCCTCCCAGCAGAACCCCGAGGAGAAGGACCGGGCCGCCTTCGCTGCGCCCCCC
GGCCCCTGCGGACTGGCGGGGCTGGACTACCTGGACCCCGCGTGCCTGAAGGACTCCTTC
CAG
>MyLu
GGCAAGTCTGAAGAACTGCTGAGTTCCCTGGGGTGCCAGGACTTCCCCTCTGACTGTGAG
GACTTGCTGGTGGAGCTGTTAGAAGTCGTTGACAGCGAGAACCAGCAACCGGTGCAAGTC
CATTTGAAAAAACACCCCGATCAAGGGCTGAAGCCCACACCCCTGGACCCCGACAGTGAC
TCTGGCCAAGGCAGCTGTGACAGCCCTTCCCTCTTGTCCAACAATCATGAAAGTCCCTCC
ACATTCCACACTCCTGGGGGCATTGAGGAGCCAGAGAACCCTGAAGGAAATGGTGCCCAC
ACCTGGGACTCTCAGAGCACCAGCGTGGAAGGCCGAGTCCCCTATTTCTGTGCTGATGGA
CCCAAATCAACATGGCCTTCACCGCAGCCCCGCAACCAGCACAACCCCAGATCGTCTTAC
CACATCGCTGATGTGTGTAAGCTGGACCCGGGCACGGCAGGTTCCTCTGCCACCGTGTTG
GACAAAACAGACAAGTGTTCTCTAACGTCTTTGGAAACCACTGAGCCTGGAGGGGAAGAG
AAGGCGGCCCAGCAGAGGTGGGTGGAATCCAAGACTGACCCAGACACCCCCCAGGAGGAC
ACCTCCGTTATCTCTGCTAAACCCTTGGATTACGTGGAGATTCACAAGGTCAGCAAGGAC
GGAGCATTGTCATTGTTCCCCAAAGAAGAGAACGGCAACCAGACAGAGAAGGCCGGCGGT
CTTAAGACCAGGATGGAATACTCGAAGGTGGCCAGGGTGATGGAGAGCAGCATCCTGGTG
CTGGTGCAGGACCCGCCCGCCCCCGACCTGGCTTTGTTTGAAGAACCAGCCGAGGAAGCC
CCACCATCCTTGCCACATAATCAAGAGGAGAAAGACCTGGCCGCCTTCGCCATGACACCA
AGCAACTGCAGACTGGCCGGGCTGGACTACCTCGACCCCGCGTGCTTAAAGCACTCTTTC
CAG
>PhDi
GGCAAGTCTGAGGAACTACTGAGTGCCCTGGGATGCCAAGACTTCCCTTCCGACTGCGAG
GACTTGCTGGTGGAGCTTTTAGAAGTCGTTGACAGTGAGAGCCAGCAGCTCATGTCAGCC
AGTTCAAAAGAACACTTGGATCAGAGTATGAAGTCCAAACACCCGGCTCCCAACAGGGAC
TCTGGCCTGGGCAGCTGTGACAGCTCTTCGCTCTTGTCTGAAAAGTATGAAAACCCACCT
GCGTTCCACACTCCTGAGGGCATCAAGAAACCAGAGAGCTCTGAAACAAATGGCACCCAC
GCCTGGGTCCCTCAGAACTTGGGCTTGGGAAGCCAAATCCCCTATTCCTATGCTAGTGGA
CCCCCATCAACACGGCCTTCACCGCAGCTGCCCAGCCTGCAGGATGCCATGGCTTCTTAC
CACATTGCTGATGTGTGTAAGCTGGCCATGGGCACCCCAGGCGCACTGGCCACTTCGCTG
GACAACACAGAACATCGTGCTTTACAACCCTTGGAAACCACTGAGACTGCAGGGGAGAAA
AAGGCGGCAGAGCAGAGCGAAGTGGAATCTGAGGCTGACCCAGACACCCCACCGCAGCTG
GTCCCCTTTATCTCCGAGAAACCCTTGGATTACGTGGCGATTCACAAGATCACCAAAGAC
GGAGCATTATCATTGCTCCCCAAAAAAGAGAACAGCAACCAGACAGAGAAGTCCGGGGCC
CTTGCCCCCAGTCAGGAGTACACTAAGGTGTCCAGGGTGGTAGGTGACAGAATCCTGGTG
TTAGTGCAGGATCTGCGTGCTCCAAACCCAGCTTCCTTTGAAGAGCTGGTCGAGGAACCT
CCGCCGTCCTTGCAAGAGAATCAAGGCGAGAAGGACGTGGCCTCCTACGCCAGGGTACCA
AGCAGCTTTGGTCTGGCGGGGTCCGAGTACCTGGACCCTGTGTGCTTAAAGCACTCTTTT
CAG
>PtVa
GGCAAGTCTGAAGAACTACTGAGCGCCCTGGGGTGCCAAGATTTCCCTTCTGACTATGAG
GATTTGCTGGTGGAGTTTTTAGAAGTCGTCGACAATGAGGACCAGCAGCTGATGCCAGCC
CACTCAAAAGAACTCCCAGGTCAAGGCATGAAGCCCAAACAGCTGGATCCCGACAGTGAC
TCTGGCCAGGGCAGCTGTGACAGCCCTTCGCTTTTGTCCGACAAGTGTGGAAATCCCTCC
ACATTCCACATCTCTGAAAGCATTGAAAAGCCAGAGAATCCGGAAACAAAGGGTACCCGC
ATCTGGGACCCCCAGAGCACAAGCTTGGAAGGCAAAATCTCCTATTTCCATGCCAACGAG
TCCAAATCAACATGGCCTTTACTGCAGCCCCCCAGACAGCACAACCCCAAATCTTCTTAC
CACATTGGTGATGGGTGTGAGCTGGCCATGGGCACGGCAGGCGCATCGGCTCCTTTGTTG
GACAAAACAGACAAGCATGCTTTAAAATCCTCAGAAACCGCTGAGACTGAAGGGGAGGAA
AAAGTGACTGAGCAGAGAGAGGTGGAATCCAAGACTGACCCAGACACCCCCCAGGAGAAA
ACCGCCTTTATTGCTGCTAAACTCTTGGATTACGTGGAGATTCACAAGATCAACAAAGAT
GGAGCACTAGCATTGCTCCCGAAAAAAGAGAACAGCAGCCACACAGAGAAGCCTAGCGCT
CCCGAATCCAGCAAGGAGTACACCAGGGTGTCTGGGCTGACGGACAACAACATCCTGGTG
TTGGCACGAGGTCCCCACGCTCAAAACCGGCCTTTGTGTGAAGAACCGGCGATCGAGGCT
CCACCTTCCCTTCAACAGAATCAAGCTGAGAAAGACCTGGCCCCGTTCACCGCGACACCG
AGCAGCTGCAGACTGGGTGGGCTGGATTACCTAGATCCCGCGTGTCTTAAGCTCTCCTTT
CAG
>RhFe
GGCAAGTCTGAAGAACTACTGAGTGCCCTAGGATGCCAGGACTTCCCTTCTGACTGTGAG
GATCTGCTAGTGGAGTTTCTAGAAGTCATCGACAGTGAGGACCGGCACCTGATGCCAGCC
CATTCCAAAAAATACCCGAGTCAAGGGGTGAAGCGCACACACCTGGATCTCGACAGTGAC
TCTGGCCAGGGCAGTTGTGACAGCCCATCCCTTTTGTCTGAAAAGTGCGCAAATCCCTTC
CCGTTCCACACTTCTGAAGGCATTGAGAAGCCAGAGAGTCCTGAAACAAATGGTACCCAT
ACCTGGGAGCCCCAGAACACAGGCTTGGAAGGCAAAATGCCTTATTTCCATGCCAGTGGA
TCCAAATCAACATGGCTTTTACCACAGCCCCCCAGGCAGCACAACCCCAGGTCTTCTTAC
CACATTAGTGACGTGTGTAAGCTGGCCATGGGCACAGCAGGTGTATCGGGCACTTTGGTG
GACAAGACAGACACACATGCTTTAACATCCTCGAAAACCACTGAGACTGGAGGGGAGGAA
AAGGCAGGCGAGCAGAGAGAGGTTGAATCCCAGACTGACCCAGACACTCCCCAGGAGGAA
ACCCCCTTTATTTCTGCCAAACTCTTGGATTATGTGGAGATTCACAAGATCAACAAAGAT
GGAGCTCTATCATTGCTCCCCAAAAAGGAGAACAGCAACCAGACAGAGAAGCCCAGCACT
CTGGAAACCAGTAAGGAGTACGCTAAAGTGTCCAGGGTGATGGATAACCACATCCTGGTG
TTAGTGCAGGGTCCCTGCCCTCAAAACCTGGCTTTGTTTGAAGAACCAGCCACAGGGGCT
CCATCATCCCTTCAACAGAATCAAGCTGAGAAAGACCTGGCCTCTTTCACTGCAACACCA
AGCAACTGCAAAACGGGTGGGTTGGACTACCTGGATCCCGCGTGTTTTAAGCACTCCTTT
CAG
>RoAe
GGCAAGTCCGAAGAACTACTGAGTGCCCTGGGGTGCCAAGACTTCCCTTCTGACTATGAG
GATTTGCTGGTGGAGTTTTTAGAAGTCGTTGACAGTGAGGACCAGCAGCTGATGTCGGGC
CACTCAAAAGAACACCCAGGTCAAGGTATGAAGCCCAAACAGCTGGATCCTGATAGTGAC
TCTGGCCAGGGCAGCTGTGACAGCCCTTCACTTTTGTCCGACAAGTGTGAAAATCCCTCC
ACATTCCACATCTCTGAAGGCATTGAAAAGCCAGAGAATCCTGAACCACATGGTGCCCAC
ACCTGGGACCCCCAGAGCACAAGCTTGGAAGACAAAATCCCCTATTTCCATGCCAGTGGG
TCCCAATCAACATGGCCTTTACTGCAGCCCCCCAGACAGCACAACCCCGACTCTTCTTAC
CACATCGGTGATGTGCGTGAGCTGGCTGTGGGCACGGCAGGCGCGTCAGCCCCTTTGTTG
GACAAAACAGACAAGCATGCTTTAAAATCCTCAAAAACCACTGAGACTGAAGGGGAGGAA
AAGGCAGCCAAGCAGAGAGAGGTGGAATCCAAGACTGACCCAGACACCCCCCAGGAGAAA
ACCGCCTTTATCGCCGCTAAACTCTTGGATTACGTGGAGATTCACAAGATCAACAAAGAC
GGAGCACTAGCATTGCTCCCCAAAAAAGAGAACAGCAGCCACACAGAGAAGCCCGGCGCT
CCCGAACCCAGCAAGGAGTACACCAGGGTGTCCGGGCTGACGGACAGCAACATCCTGCTG
TTGGCGCGGGGTCCCCATGCTCAAAACCCAGCTTCGTGTGAAGAACCAGCGATGGATGCT
CCGCCTTCCGCTCCACGGAATCAAGCTGAGAAAGACCTGGCCCGGTTCACCGCGACGCCG
AGCATCTGCGGACCGGGTGGGCTGGACTACCTAGATCCAGCGTGTTTTAAGCTCTCCTTT
CAG
