# Supplementary material for: Positively selected genes in the hoary bat (Lasiurus cinereus) lineage: prominence of thymus expression, immune and metabolic function, and regions of ancient synteny
Source: PeerJ. 2022 Mar 17;10:e13130. doi: 10.7717/peerj.13130 (PMC8934532; doi:10.7717/peerj.13130)
Supplement: Supplemental Information 3 — Initially tested orthogroups that have been edge-trimmed as described in the Methods. [file peerj-10-13130-s003.zip › original.trimmed/trimmed-OG0001830.fas]

>EpFu
CCCCCTCCTGGAGCCCCCCCCTCTGCCCCCGAGGCCCCCGAGCAGCCGCTGCTGGGGGAG
CTGACAGTGACGGGCGCCACCCCCGACTCCCTGGGCCTGTCCTGGACCGTGGCCCGGGGC
CGCTTCGCCTCCTTCGTGATCCAGTACAAGGACGCCCAGGGGCAGCCCAAGCAAAAGCCT
CCTCTCTACCACTTCGATGCCAGGCCCAGGCCACCTAGTCTGTGTTCTGTGTCTGAACTG
GCTGAACACCACACCAGTGGAAGCATGCAGTACATGTTCCATGCTGGCTTCTTCACTGAG
CACGTGTTTGAGCCGGGGCGCAAGTACAAGATGCACCTGTACGGCCTGCACGGGGGCCTC
ACCTGGACGGCGGCCCAGGGCAAAAGGCACGGCCCAGGCGGCCTGGAGCTGCTCTACGGG
CTGGCAGGCGGGAAGCAGCTGGGCAGGCAGCCCCCCCCACCA
>HiAr
CCACCTCCTGGAACGCCCCCCTCTGCCCCACAGCCCCCCGTACAGCCGCTGTTGGGGGAA
GTGACTGTGACTGGCTCGACTCCAGACTCCCTGCGCCTGTCCTGGACGGTGGCCCAGGGC
AACTTTGACTCCTTCCTGGTCCAGTACAAGGATGCACAGGGGCAGCCTCCCATCAAGCCG
CGCCTGGGGGAGCTGGACACCACCCCCGACTCCCTGCGCCTCTCCACTGTCCCCGAGCTG
GTTCAGTACAAGAATGGGGGCGAGCAGCCCAAGGTGGTGCATCAGGACGAGGTCACCATC
TCGGGCCTGGAGCCTGATCACAAGTACAAGATGAACCTGTATGGCTTTCATGGTGGGGTG
ACATGGTCGGTAGCCCAGGGAAAAAGTCATGGCCCAAGTGGCCTGGCGTTGCTCTATGGG
CTGGCAGGCAGGAAGCAGCTGGGCGGGCAGCCCCCCCCACCG
>LaCi
CCCCCTCCTGGAGCCTCCCCCTCTGCCCCCGAGCCCCCTGAGCAGCCACTGCTGGGGGAG
CTGACAGTGACTGGTGCCACCCCCGACTCCCTGCGCCTGTCCTGGACTGTGGCCCGGGGC
CGCTTCACCTCCTTCGTGATCCAGTACAAGGATGCCCAGGGGCAGCCCCACATGAAACCT
CGCCTGGGGGAGCTGGGGTCCTCCCCGGACTCGCTGAGCCTCTCCACCGTCCCCGAGCTG
GTCCAGTACAAGAACGGGGACGGGCAGCCCAAGGCGGTCCACGAGGACGGCGTCACCATC
TCGGGCCTGGAGCCGGACCACAAGTACAAGATGCACCTGTATGGCTTCCACGACGGCCTG
ACCTGGACAGCGGCCCAGGGCAAAAGGCACGGCCCAGGTGGCCTGAAGCTGCTCTATGGG
CTGGCAGGCGGGAAGCAGCTGGGCAGGCAGCCCCCCCCACCG
>MyLu
CCACCACCGGGAGCCGCTCCTGCAGCCACCGAGCCGCCCATGGGGCCGCGCCTGGGGGAG
CTGACTGTGACCGGTGTGACCCCCCACTCTGTGGGCCTCGCGTGGACCGTCCCCGAGGGC
CAGTTTGACTCCTTCATGGTCCAGTACGAGGACAGCGATGGGCAGCCTCCCGTGAAGCCC
CTGCTGGGGGAGCTGGGATCCTCCCCGGACTCGCTGAGCCTGTCCACCGTCCCCCAGCTG
GTCCAGTACAAGAACGGGGACGGGCAGCCCAAGGCGGTCCACAAGGACGGGGTCACCATC
TCGGGCCTGGAGCCGGACCACAAGTACAAGATGCACCTGTATGGCTTCCACGACGGCCTG
ACCTGGGGCGGGACCCAGGGCAGGGAGGAGGGCCCTGGAGGACTCTCCCTTTGTTACCAT
CTTCGTGGAAACACCAGTGTGCCCCGCAAACCTCCTCCCCCG
>PhDi
CCCCCTCCTGGAGCCCCTCCCTCTGCCCCAGAGCCCCCCGAGCAGCCACTACTGGGGGAA
CTGACAGCGACTTCCGTGACCCCAGACTCCCTGCGCCTGTCCTGGACAGTGGCCCAGGGC
ACCTTTGACTCCTTTGTGGTCCAGTACAAGGATGCGCAGGGGCAGCCCACTTTGAAGCCG
AGCCTGGGGCAGCTGGACGCCACCGTGGACTCCCTGCGCCTGTCCACCATCCCCGAGCTG
GTCCAGTACAAGAACGGGGATGGGCAGCCCAAGGCGGTGCACGAGGACGGGGTCACCATC
TCGGGCCTGGAGCCAGACCACAAGTACAAGATGAACCTGTATGGCTTCCACGACGGCCTG
ACATGGGTGGTCCCCCAGAGCGAGCAGCAGGGTGCCGATGGCTCGGAGCTGCTCCACGGG
CTCCTGGAAGGACAACACCTGGGCAGGCAGTCCCCCCCACCG
>PtVa
CCCCCTCCTGGAACCCCCCCCTCTGCCCCAGAGCCCCCCGAGCAGCCGCTGCTGGGGGAA
CTGACAGTGACTGATGTGACCCCAGACTCCCTACACCTGTCCTGGACAGTGGCCCAGGGC
AACTTCGACTCCTTCATGGTCCAGTACAAGGATGCACAGGGGCAGCCTTCTTTGAAGCCA
CACTTGGGAGAGGTGGATGCCACCCCCGACTCCTTGCACCTCTCCACCGTCCCTGAGTTG
GTCCAGTACAAGAACGGAGATGGGCAGCCCAAGGTGGTGCACGAAAAGGAGGTCACCATC
TCGGGCCTGGAGCCAGACCACAAGTACAAGATGAACCTGTACGGCTTCCATGACGGTGTG
ACCTGGACGGTCCCCCAGGGCAAGCAGCTGGGCCCCGAAGGCCTGGAGCTGCTCTATGGA
TTCATAGGAGGACAGCGCCTGGGCGGGCAGCCCCCCCCACCG
>RhFe
CCTCCTCCCGGAATGCCCCCTTCTGCCCCAGAGCCCCCCGTGCAGCCGCTGCTGGGGGAA
GTGACTGTGGTTGGCGCGACTCCAGATTCCCTGCGCCTGTCCTGGACGGTGGCCCAGGGC
ACCTTCGACTCCTTCCTGGTCCAGTACAAGGATGCACAGGGGCAGCCCGCTTTGAAGCCA
CAGTTTGGAGAGTTGGATGCCACCCCCGATTCCCTGCGCCTCTCCACCGTCCCCGAGCTT
GTCCAGTACAAGAACGGGGATGGGCAGCCCAAGGCGGTGCACGAGGACGAGGTCACCATC
TCGGGCCTGGAGCCAGACCACAAGTACAAGATGAACCTGTACGGCTTCCATGATGGCGTG
ACCTGGACGGTGGCCCAGGGCAAAAGACATGGCCCAAGCGGCCTGGCGCTGCTCTTCGGG
CTGGCAGGCAGGAAGCAGCTGGGCAGGCAGCCCCCCCCACCG
>RoAe
CCCCCTCCTGGAACCCCCCCCTCTGCCCCAGAGCCCCCTGAGCAGCCGCTGCTGGGGGAA
CTGACAGTGACTGGTGTGACCCCAGACTCCCTACACCTGTCCTGGACAGTGGCCCAGGGC
AACTTCGACTCCTTCATGGTCCAGTACAAGGATGCACAGGGGCAGCCTCCCATGAAGCCC
CGCCTGGGGGAGCTGGACGCCACCCCCGATTCCCTGCGCCTCTCCACCGTCTCCGAGCTG
GTCCAGTACAAGAACGGGGACGGGCAGCCCAAGGTGGTGCACGAGGACGGGGTCACCATC
TCGGGCCTGGAGCCAGACCACAAGTACAAGATGAACCTGTACGGCTTCCATGACGGTGTG
ACCTGGACAGTCCCCCAGGGCAAGCAGCTGGGCCCCGAGGGCCTGGAGCTGCTCTATGGA
CTCATAGGAAGAAAGCGCCTGGGCGGGCAGCCCCCCCCACCG
