# Supplementary material for: Positively selected genes in the hoary bat (Lasiurus cinereus) lineage: prominence of thymus expression, immune and metabolic function, and regions of ancient synteny
Source: PeerJ. 2022 Mar 17;10:e13130. doi: 10.7717/peerj.13130 (PMC8934532; doi:10.7717/peerj.13130)
Supplement: Supplemental Information 3 — Initially tested orthogroups that have been edge-trimmed as described in the Methods. [file peerj-10-13130-s003.zip › original.trimmed/trimmed-OG0001835.fas]

>EpFu
CAACCAGACCCCTCCGTGCAGCCAAGTGAGGCCCAGCAACCTGCCAGCCATCCAGTGGCT
TCCAACCAGAGCAAAGAGCCTGCTGAGTCGGCGGCTGTTGCTCACGAGCAGCCACCAAGC
GGGACAGGGAATGCTGACCCTGGGCGGCCCCCTGGAGCCACATGCCCTGAGAGCCCAGGG
CCTGGACCCCCCCACACTTTGGGGGGAGTGGACCCTGGAAAGGGCCCCCCTCCCACCACT
GAGGAGGAGACCCCTGGCCCTCCAGGAGAACCCCGGCTAGACAGTGAGACGGAGAGTGAC
CATGATGATGCCTTCCTCTCCATCATGTCTCCTGAGATCCAGTTGCCTCTGCCACCTGGG
AAACGCCGGACCCAGTCCCTTAGTGCCCTGCCCAAGGAACGAGACTCATCTTCGGAGAAG
GATGGACGTAGCCCCAATAAGCGGGAGAAGGACCATATCCGGCGGCCTATGAACGCCTTC
ATGATCTTCAGCAAGCGGCACCGGGCCCTTGTCCACCAGCGTCACCCCAACCAGGACAAC
AGGACCGTCAGCAAGATCTTGGGCGAGTGGTGGTATGCCCTGGGGCCCAAGGAGAAGCAG
AAGTACCACGACCTGGCCTTCCAGGTGAAAGAGGCCCATTTTAAGGCCCACCCAGACTGG
AAGTGGTGCAACAAGGACCGAAAGAAGTCTAGTTCAGAGGCCAAGCCCACAAGCCTGGGG
CTGGCAGGAGGGCACAAGGAGACGCGGGAGCGAAGCATGTCGGAGACGGGCACGGCTGCT
GCCCCTGGAGCCCAGACACTTTTGAGCTCGGACCCCAAGGCTTCGGGGAGCGGCTCCTGT
GGGGCAGAACGTCTGCACACAGTTGGGGGACCTGGTTCGGCCCGGCCCCGAGCCTTCTCC
CACAGTGGGGTCCACAGCCTGGATGGCGGAGAAGTAGACAGCCAGGCACTACAGGAATTG
ACTCAGATGGTGTCTGGCCCTTCATCCTACGCTGGCCCGAAGCCTTCCACACAATATGGG
GCTCCGGGCCCCTTTGCGGCCCCTGGCGAGGGAGGTGCCCTCGCGGCCAGTGGGCGGCCT
CCACTGCTGCCTACCCGAGCCTCCCGTTCCCAGCGTGCAGCCAGTGAGGACATGACCAGT
GATGAGGAACGCATGGTTATCTGTGAGGAGGAAGGGGATGATGATGTCATTGCTGACGAT
AGCTTCAGCACCACTGACATTGACCTCAAGTGCAAGGAGCGGGTAACTGACAGTGAGAGT
GGAGATAGCTCTGGGGAAGACCCAGAGAGCAGCAAGAGCTATGGCCGGAAAGTGTTCTCA
CCTGTGATTCGTTCCTCCTTTACCCACTGCCGTCCATCGCTGGACCCTGAGCCCCCAGGG
CCCCCGGATCCACCTGCAGCCTTCAGCAAAGGCTACGGGCCCACCTCATCCTCCTCGTCC
CCACCTGCATCCTCCTCAGCCTCAACCTTCTCATTGGGCTCAGGGACTTTCAAGGCCCAA
GAGTCAGGTCAGGGCAGCACAGCAGGCCCACTACGGCCCCCACCCCCTGGGGGCCCAGCA
ACACCTGCCAAGGCCACCCGCTTTCTCCCAACGGATCCTACCACCTTCCGGCGCAAGAGG
CCTGAAAGTGTAGGGGGCCTGGAACCACCTAGCCCCTCAGTTATTGCAGCACCTCCTGGG
GGGGGAGGAGGTGTCTTGCAGACACTAGTCCTGCCTCCAAACAAGGAGGAACGGGAAGGC
AGCGGAGCCCGCATGTCCTCAGCCCCAGCCCCATCACTGGCCTATGGGACCCCACCGGCT
CCCCTGTCCCGCCCAGCTGCCACCATGGTCACCAACGTAGTGCGGCCTGTCAGCAGCACT
CCTGTGCCCATCGCCTCCAAGCCCTTCTCCACCTCTGGTCGGGTGGAAGCATCTCCAAGT
GACGCAGCAGGTGCCAGGACTGAAACGATCACTGGGTCCCGGGCACCTGGGGGCTCTCCA
CTGGGCGTCAGTTTAGTGTATTCGGACAAGAAGTCGGCAACAGCCACCTCACCAGCCCCA
CATCTGGTGGCTGGGCCCCTACTAGGTGCTGTGGGGAAGGCGCCTGCCACTGTCACCAAC
CTGCTGGTGGGCACCCCAGGCTATGGGGCCCCTGCACCCCCTGCTGTCCAGTTTATTGCC
CAGGGGACCCCTGGTAGTGGGGCCACTACGGGCTCAGGAGCAGGTGCTGGTACTGGCCCC
AATGGGCCAGTGCCCCTGGGTATTCTGCAGCCAGGTGCCCTGGGCAAGGCTGGGGGCATC
ACCCAGGTGCAGTACATCCTGCCCACACTGCCCCAGCAGCTTCAAGTGGCACCTGCTCCA
GCACCAGCCCCTGGGACCAAGGCAGTGGCTCCTGGCCCTGCATCAACCACCAGCATTCGT
TTCACCCTTCCACCGGGCACTTCTACCAACGGCAAAGTCCTGGCTGCCACTGCGCCCACT
CCTGGCATACCCATCCTGCAGTCTGTACCCTCTGTCCCGCCCCCCAAAAGCATGTCAGTG
CGCGGTGGAGGAGCCAGCCAGCCGCTGCCCCTGGTGAGCCCGCCCTTCTCAGTACCTGTG
CAGAATGGCGCCCAGCCACCTAGCAAGATCATCCAGTTGACTCCAGTGCCTGTGAGCACA
CCCAGCGGCCTGGTGCCGCCTCTCAGCCCAGCCACGATCCCTGGTCCCACTTCCCAGCCT
CAGAAGGTCCTGCTGCCCTCCTCCACCAGAATCACCTATGTGCAGTCAGCAGGCGGGCAC
ACGCTGCCTCTGGTCACCAGCTCAGCATCCAGCCAGGCTGGAACAGTCACCTCCTATGGG
CCCACGAGCTCCGTAGCCCTAGGCTTCACCTCGCTGGGGCCCAGTGGCCCTGCCTTCGTA
CAGCCCCTGCTTTCAGGCCAGGCCCCGCTGCTGGCTCCTGGCCAGGTGGGCGTGTCACCT
GTGCCCAGCCCCCAGCTCCCTCCCGCCTGTGCAGCCCCTGGAGCTCCCGTCATCACAGCA
TTTTACCCTGGCAGCCCCGTACCCACCTCAGCGCCCCTGGCCCAGCCATCCCAGGCCCCT
GCAGGCCTGGTCTACACTGTGGCCACCAGCACCACCCCCCCTACTGCTACAATCCTGCCC
AAGGGCCCATCGGCCCCTCCTACTGCCACTGCCACCCCAGCCCCTACCAGCCCTTTTCCT
AGTGCCACAGGCTCCATGACTTACAGCTTAGTGGCCCCCAAGGCCCAGAGGCCCACTCCC
AAGGCCCCCCAGAAAGTGAAGGCAGCCATCGCCAGCATTCCTGTGGGCTCCTTTGAGGCG
GGTGCCCCTGGGCGGCCTGGCCCTGCACCCCGGCAGCCCTTGGAGCCTGGCTCAGCTCGT
GCTGCCCCTGAGTCCGCTCCCACTCCCCGGAGTAGCCCCCCACCACCAGCCCCTAGCAGC
AGCAGCAGTGAGGGCAGTAGTGGCAGAGCAGCCGGGGACAACCCCGAGCGCAAGGAGGCA
GCTGGTACCAGCAAGAAGGTGAAGGTGCGGCCCCCGCCTCTGAAGAAGACCTTTGACTCT
GTGGACAGGGTCCTGTCAGAAGTAGACTTCGAAGAACGCTTTGCTGAGCTGCCCGAGTTT
CGGCCTGAAGAGGTATTGCCCTCTCCCACCCTGCAGTCTCTGGCCACCTCGCCCCGGGCC
ATCCTGGGCTCCTATCGCAAGAAAAGGAAGAACTCCACCGACCTGGACTCCGCCCCCGAG
GACCCCACCTCACCCAAGCGCAAGATGAGGAGACGCTCCAGCTGTAGCTCAGAGCCTAAT
ACCCCCAAGAGTGCCAAGTGCGAGGGAGACATCTTCACCTTTGACCGCACAGGTACAGAA
GCCGAGGATGTGCTTGGGGAGCTGGAATATGAGAAAGTGCCATACTCGTCACTGCGGCGC
ACCCTGGACCAGCGCCGGGCCCTGGTCATGCAGCTCTTCCAGGACCATGGCTTCTTCCCA
TCAGCCCAGGCCACGGCAGCCTTCCAGGCCCGCTACGCAGACATCTTCCCCTCCAAGGTC
TGTCTGCAGTTGAAGATCCGTGAGGTGCGCCAGAAAATCATGCAGGCAGCCACTCCCACG
GAGCAGCCTCCCGGAGCTGAGTCCCCCCTCCCTGGACCGCCCCCGACTGGCACTGCTGCC
TCTGTTCCCACTCCTAGCCCTGCTGGAGGCCCTGATCCCACCTCACCCTGCTCGGACTCT
GGCACAGCCCAGGCTGCCCCACCACTGCCTCCACCCCCAGAGCCGGGGCCCGGACAGCCT
GCTTGGGAGGGGGCCCCCCAACCATCCCCCCCACCTCCTGGTCCCTCCACAGCTGCCACA
GGCAGG
>HiAr
CAGCCTGACCCCTCTGTGCAGCCAAGTGAGGCCCAGCAACCTGCCAGCCACCCAGTGGCC
TCCAACCAGAGCAAAGAGCCTGCTGAGTCAGCAGCTGTTGCTCACGAGCAGCTACCAGGC
GGGACTGGGAATGCTGACCCTGGGCGGCCTCCCGGAGCCACATGCCCTGAGAGCCCAGGA
CCTGGACCCCCCCACACTTTGGGGGTGGTGGAACCTGGAAAAGGCCCCCCTCCCACCACT
GAGGAAGAGGCTCCTGGCCCCCCAGGAGAGCCCCGGCTGGACAGCGAGACAGAGAGTGAC
CATGATGATGCCTTCCTCTCCATCATGTCTCCTGAGATCCAGTTGCCTCTGCCGCCTGGG
AAACGCCGGACCCAGTCCCTCAGTGCCCTGCCCAAGGAACGAGACTCATCTTCAGAGAAG
GATGGACGCAGCCCCAACAAGCGGGAGAAGGACCATATCCGGCGGCCTATGAATGCCTTC
ATGATCTTTAGCAAGCGGCACCGGGCCCTGGTCCACCAGCGTCACCCCAACCAGGACAAC
CGGACTGTCAGTAAAATCCTGGGCGAGTGGTGGTATGCCCTGGGGCCCAAGGAGAAGCAG
AAGTACCACGACCTGGCTTTCCAGGTGAAAGAGGCCCACTTTAAGGCTCATCCAGACTGG
AAGTGGTGTAACAAGGACCGGAAGAAGTCCAGCTCAGAGGCCAAGCCCACGAGCCTGGGG
CTGGCAGGAGGGCACAAGGAGACACGGGAGCGGAGCATGTCAGAGACGGGCACCGCTGCT
GCCCCTGGAGCCCAGACCCTCTTGAGCTCAGACCCCAAGGCTCCGGGGAGCGGCTCATGT
GGGGCAGACCGTCTGCACACAGTTGGGGGCCCTGGCTCAGCCCGCCCTCGAGCCTTTTCC
CACAGTGGGGTTCACAGCCTGGATGGCGGAGACGTAGACAGCCAGGCACTACAGGAACTG
ACTCAGATGGTGTCTGGCCCTGCGTCATACTCTGGCCCGAAGCCTTCCATTCAGTATGGG
GCTCCAGCCCCCTTCACAGCCCCTGGGGAGGGAGGTGTGCCAACGGCCAGTGGACGGCCT
CCACTGTTGCCCACACGAGCCTCCCGTTCTCAGCGTGCGGCCAGTGAGGACATGACCAGT
GACGAGGAACGCATGGTCATCTGTGAGGAGGAAGGGGATGATGATGTCATTGCTGATGAT
GGCTTCGGCACCACTGACATTGACCTCAAGTGCAAGGAGCGGGTGACGGACAGCGAGAGC
GGAGACAGCTCTGGGGAGGACCCAGAGGGCAGCAAGAGCTTTGGCCGGAAGGTTTTCTCG
CCTGTGATCCGTTCCTCCTTTACCCACTGCCGTCCGTCACTGGACCCTGAGCCCCCAGGG
CCCCCAGATCCATCTGCAGCCTTTGGCAAAGGCTATGGGCCCACCCCATCCTCCTCCTCC
TCGCCTGCCTCCTCCTCAGCCTCAACCTTCTCAGTGGGCTCAGGGACCTTCAAGGCCCAG
GAGTCAGGTCAAGGCAGCACAGCAGGCCCACTACGGCCCCCACCCCCTGGGGGCTCAGTG
ACACCTTCCAAGGCCACCCGCTTCCTCCCAACGGATCCTGCCACCTTCCGTCGCAAAAGA
CCTGAAAGTGTGGGGGCCCTAGAGCCACCAGGCCCCTCGGTTATTGCAGCGCCTCCTGGT
GGGGGAGGTAGTGTCCTGCAGACACTGGTCCTGTCTCCAAACAAGGAGGAACGGGAGGGC
GGCGGAGCCCGCATACCCTCAGCTCCAGCCCCATCGCTGGCCTATGGGGCCCCAGCAGCC
CCCCTGTCCCGTCCGGCCGCCACCATGGTCACCAACGTGGTGCGGCCTGTCAGCAGCACT
CCTGTGCCTATCGCCTCCAAGCCCTTCCCCACCTCTGGCCGGGCGGAAGCGTCTCCAAAT
GACACAGCAGGTGCCAGGACTGAAACGGGCACTGGGTCCCGGGCACCTGGGGGCTCCCCA
CTGGGTGTCAGTTTAGTGTATTCGGACAAGAAGTCGGCAGCAGCCACCTCGCCAGCCCCA
CATCTGGTGGCTGGGCCCTTACTGGGCACTGTGGGGAAGGCACCTGCCACTGTCACCAAC
CTGCTGGTGGGCACCCCAGGCTATGGCGCCCCGGCGCCCTCTGCTGTCCAGTTTATTGCC
CAGGGAGCCCCTGGTGGTGGGGCCACAGCAGGCTCAGGAGCAGGTGCTGGAAGTGGTCCC
AATGGGCCAGTGCCCCTGGGTATTCTACAACCAGGCGCCCTGGGCAAGGCTGGGGGAATC
ACCCAGGTGCAGTATATCCTGCCCACGCTGCCCCAGCAGCTTCAAGTGGCGCCTGCCTCA
GCACCAGCCCCTGGGACCAAGGCGGCGGCTCCTGGCCCTGCACCTACCACCAGCATCCGT
TTCACCCTCCCACCGGGCACCTCCACCAATGGCAAAGTCCTGGCTGCCACTGCACCCACT
CCTGGCATCCCCATCTTGCAGTCTGTACCTTCTGCCCCACCCCCCAAAAGCATGTCAGTA
CGGGGTGGTGGGGCCAGCCAGCCGCTGCCCCTGGTGAGCCCGCCCTTCTCAGTACCTGTG
CAGAACGGCGCCCAGCCACCCAGCAAGATCATCCAGCTGACTCCAGTGCCTGTGAGCACA
CCCAGCGGCCTGGTGCCACCCCTCAGCCCGGCCACGCTCCCGGGACCCACCTCACAGCCT
CAGAAGGTCCTGCTGCCCTCCTCCACCAGAATCACCTATGTGCAGTCAGCAGGTGGGCAC
ACACTGCCCTTGGGCACCAGCTCTGCATCCAGCCAGGCTGGAACAGTCACATCGTATGGG
CCCACGAGCTCGGTAGCCCTAGGCTTCACCTCACTAGGGCCCAGCGGCCCTGCCTTCGTG
CAGCCCCTGCTTTCAGGCCAGGCCCCGCTGCTGGCTCCTGGCCAGGTGGGTGTGTCACCT
GTGCCCAGCCCCCAGCTGCCTCCTACTTGTGCAGCCCCAGGAGCTCCTGTCATCACAGCG
TTTTACCCTGGCAGCCCCGCACCCACATCAGCACCCTTGGCCCAGCCATCCCAGGCCCCC
GCAGGCCTGGTCTACACTGTGGCCACCAGCACCACCCCTCCTGCTGCTACAATCCTGCCC
AAGGGCCCGCCGGTCCCTGCCACTGCCACTGCCACCCCGACCCCTACAAGCCCTTATCCT
AGCGCCACAGGCTCCATGACCTACAGCTTAGTGGCCCCCAAGGCCCAGCGGCCCACCCCC
AAGGCTCCCCAGAAAGTGAAGGCAGCCATTGCCAACATTCCTGTGGGCTCCTTTGAGGCA
GGTGCCCCTGGGCGGCCTGGCTCTGCACCGCGGCAGTCCTTGGAGCCTGGCGCAGCCCGT
GCTGCCCCTGAGTCTGTTCCCACTTCCCGGAGCAGCCCCCCGCCACCAGCCCCTAGCAGC
GGCAGCAACGAGGGCAGTAGTGGCAGGGCAGCTGGGGACACTCCTGAGCGCAAGGAGGCG
GCCAGTACTGGCAAGAAAGTGAAGGTGCGGCCCCCGCCCCTGAAGAAGACCTTTGACTCT
GTGGACAGGGTCCTGTCCGAGGTAGACTTTGAAGAGCGCTTTGCAGAGCTGCCCGAGTTT
CGGCCGGAGGAGGTTTTACCCTCGCCCACCCTGCAGTCTCTGGCCACCTCGCCCCGGGCC
ATCCTGGGCTCCTACCGCAAGAAAAGGAAGAACTCCACTGACCTGGACTCGGCCCCTGAG
GACCCCACCTCGCCCAAGCGCAAGATGAGGAGACGCTCCAGCTGCAGCTCCGAGCCCAAT
ACCCCCAAGAGTGCCAAGTGCGAGGGGGACATCTTCACCTTTGATCGCACAGGTACAGAA
GCTGAGGATGTGCTTGGGGAGCTGGAATACGAGAAGGTGCCATACTCATCACTGCGGCGC
ACCCTGGATCAGCGCCGGGCCCTGGTCATGCAGCTCTTCCAGGACCATGGTTTCTTCCCA
TCAGCCCAGGCCACGGCAGCCTTCCAGGCCCGCTACGCAGACATCTTCCCCTCCAAGGTC
TGTCTGCAGTTGAAGATCCGTGAGGTGCGCCAGAAGATTATGCAGGCGGCTACTCCCACG
GAGCAGCCCCCTGGAGCCGAGGCCCCACTCCCTGGACCGCCCCCCACTGGCACCGCTGCC
CCTGTACTCACTCCCAGCCCTGCTGGGGGCCCTGACCCCTCCTCACCTGGCTCGGACTCT
GGCACAGCCCCAGCTGCCCCACCATTGCCTCCACCCCCAGAGCCAGGGCCTGGACAGCCT
GGCTGGGAGGGGCCCCCCCAGCCCTCCCCACCACCCCCTGGTCCCTCCACAGCTGCCACT
GGCAGG
>LaCi
CAGCCAGACCCCTCCGTGCAGCCAAGTGAGGCCCAGCAACCTGCCAGCCATCCAGTGGCT
TCCAACCAGAGCAAAGAGCCTGCTGAGTCGGCGGCTGTTGCTCACGAGCAGCCACTAAGC
GGGACAGGGAATGCTGATCCTGGGCGGCCTCCTGGAGCCACATGCCCTGAGAGCCCAGGG
CCTGGACCCCTCCACACTTTGGGGGGAGTGGAACCTGGAAAGGGCCCCCCTCCCACCACT
GAGGAGGAGACCCCTGGCCCTCCAGGAGAACCCCGGCTAGACAGTGAGACGGAGAGTGAC
CATGATGATGCCTTCCTCTCCATCATGTCTCCTGAGATCCAGTTGCCTCTGCCACCTGGA
AAACGCCGGACCCAGTCCCTTAGTGCCCTGCCCAAGGAACGAGACTCATCTTCGGAGAAG
GATGGACGAAGCCCCAATAAGCGGGAGAAGGACCATATCCGGCGGCCTATGAATGCCTTC
ATGATCTTCAGCAAGCGGCACCGGGCCCTTGTCCACCAGCGTCACCCCAACCAGGACAAC
AGGACTGTCAGCAAGATCTTGGGCGAGTGGTGGTATGCCCTGGGGCCCAAGGAGAAGCAG
AAGTACCATGACCTGGCCTTCCAGGTGAAAGAGGCCCATTTTAAGGCCCACCCAGACTGG
AAGTGGTGCAACAAGGACCGAAAGAAGTCTAGTTCAGAGGCCAAGCCCACAAGCCTGGGG
CTGGCAGGAGGACACAAGGAGACGCGGGAGCGAAGCATGTCAGAGACGGGTACCGCTGCT
GCCCCTGGAGCCCAGACACTTTTGAGCTCGGACCCCAAGGCTTCGGGGAGCGGCTCCTGT
GGGGCAGAACGACTGCACACAGTTGGAGGACCTGGTTCGGCCCGGCCCCGAGCCTTCTCC
CACAGTGGGGTCCACAGCCTGGATGGTGGAGAAGTAGACAGCCAGGCACTACAGGAATTG
ACTCAGATGGTGTCTGGCTCTTCATCCTTTGCTGGCCCGAAGCCTTCCACACAATATGGG
GCTCCAGGCCCTTTTGCAGCCCCTGGTGAGGGAGGTGCCCTAGCGGCCAGTGGGCGGCCT
CCACTGCTGCCTACCCGAGCTTCTCGTTCCCAGCGTGCAGCCAGTGAGGACATGACCAGT
GATGAGGAACGCATGGTTATCTGTGAGGAGGAAGGGGACGATGATGTCATTGCTGATGAT
AGCTTCAGCACCACTGACATTGACCTCAAGTGCAAGGAGCGGGTAACTGACAGTGAGAGT
GGAGATAGCTCTGGGGAAGACCCAGAGAGCAACAAGAGCTATGGCCAGAAAGTGTTCTCA
CCTGTGATTCGTTCCTCCTTTACCCACTGCCGATCATCGCTGGACCCTGAGCTCCCAGGG
CCCCCTGATCCACCTGCAGCCTTCAGCAAAGGATATGGGCNNNNNNNNNNNNNNNNNNNN
NNNNNNNNNNNNNNNNNAGTCTCAACCTTCTCATTGGGCTCAGGGACTTTCAAGGCCCAA
GAGTCAGGTCAGGGCAGCACAGCAGGCCCACTACGGCTCCCACCCCCTGGAGGCCCAGCA
ACACCTGCCAAGGCCACCCGCTTTCTCCCAACGGATCCTACTACTTTCCGCCGCAAGAGG
CCTGAAAGTGTAGGGGGCCTGGAACCACCTAGCCCCTCAGTTATCGCAGCACCTCCTGGT
GGGGGAGGAGGTGTCTTGCAGACACTAGTCCTGCCTCCAAACAAGGAGGAACGGGAAGGC
AGCGGAGCCCGAATGTCCTCAGCCCCAGCCCCATCACTGGCCTATGGGACCCCACCGGCT
CCCCTGTCCCGCCCAGCTGCCACCATGGTCACCAATGTAGTGCGGCCTGTCAGCAGCACT
CCTGTGCCCATCGCCTCCAAGCCCTTCTCCACCTCTGGTCGGGTGGAAGCATCTCCAAAT
GACGCAGCAGGTGCCAGGACTGAAACGATCACTGGGTCCCGGGCACCTGGGGGCTCTCCG
CTGGGCGTCAGTTTAGTGTATTCGGACAAGAAGTCGGCAACAGCCACCTCACCAGCCCCA
CATCTGGTGGCTGGGCCCCTACTAGGTGCTGTGGGGAAGGCGCCTGCCACTGTCACCAAC
CTGCTGGTGGGCACCCCTGGCTACGGGGCCCCTGCACCCCCTGCTGTCCAGTTTATTGCC
CAGGGGACCCCTGGTAGTGGGGCCACTACGGGCTCAGGAGCAGGTGCTGGTACTGGCCCC
AATGGGCCAGTGCCCTTGGGTATTCTGCAGCCAGGTGCCCTGGGCAAGGCTGGGGGAATC
ACCCAGGTGCAGTACATCCTGCCCACACTGCCCCAGCAGCTTCAAGTGGCACCTGCTCCA
GCACCAGCCCCTGGGACCAAGGCAGTGGCTCCTGGCCCTGCATCAACCACCAGCATTCGT
TTCACCCTTCCACCGGGCACTTCTACCAACGGCAAAGTCCTGGCTGCCACTGCGCCCACT
CCTGGCATACCCATCCTGCAGTCTGTACCCTCTGTCCCGCCCCCTAAAAGCATGTCAGTT
CGTGGTGGAGGAGCCAGCCAGCCGCTGCCCCTAGTTAGTCCGCCCTTCTCGGTACCTGTG
CAGAATGGTGCCCAGCCACCTAGCAAGATCATCCAGTTGACTCCAGTGCCTGTGAGCACA
CCTAGCGGCCTGGTGCCGCCCCTCAGCCCAGCCACAATCCCTGGTCCCACCTCCCAGCCT
CAGAAGGTCCTGCTGCCCTCCTCCACCAGAATCACCTATGTGCAGTCAGCAGGTGGGCAC
ACGCTGCCTCTGGTCACCAGCTCAGCATCCAGCCAGGCTGGAACAGTCACCTCATATGGG
CCCACGAGCTCTGTAGCCCTAGGCTTCACCTCGCTGGGGCCCAGTGGCCCTGCCTTCGTA
CAGCCCCTGCTTTCAGGCCAGGCCCCGCTGCTGGCTCCTGGCCAGGTGGGCGTGTCACCT
GTGCCCAGTCCCCAGCTGCCTCCCACCTGTGCAACCCCTGGAGCGCCCGTCATCACAGCA
TTTTATCCTGGCAGCCCCATACCCACCTCAGCGCCCCTGGCCCAGCCATCCCAGGCCCCT
GCAGGCCTGGTCTACACTGTGGCCACCAGCACCACCCCTCCTACTGCTGCAATTCTGCCC
AAGGGCCCATCAGCCCCTCCTACTGCCACTGCCACCCCAGCCCCTACCAGCCCTTTTCCT
AGTGCCACAGGCTCCATGACCTACAGCTTAGTGGCTCCCAAGGCCCAGAGGCCCAACCCC
AAGGCCCCCCAGAAAGTGAAGGCAGCCATCGCCAGCATTCCTGTGGGCTCCTTTGAGGCG
GGTGCCCCTGGGCGGCCTGGCCCTGCACCCCGGCAGCCCTTGGAGCCTGGCTTGACTCGT
GCTGCCCCTGAGTCCGCTCCCACTACCCGGAGTAGCCCCCCACCACCAGCCCCTNNNNNN
NNNNNNNNTGAGGGCAGTAGTGGCAGAGCCGCCGGGGACAACCCCGAGCGTAAGGAGGCA
GCTGGTACCAGCAAGAAGGTGAAGGTGCGGCCCCCGCCTCTGAAGAAGACCTTTGACTCT
GTGGACAGGGTCCTGTCAGAAGTAGACTTCGAAGAACGCTTTGCTGAGCTGCCAGAGTTT
CGGCCTGAAGAGGTATTGCCCTCTCCTACCCTGCAGTCTCTGGCCACCTCGCCCCGAGCC
ATCCTGGGCTCCTATCGCAAGAAAAGGAAGAACTCTACCGACCTGGATTCCGCTCCCGAG
GACCCCACCTCACCCAAGCGCAAGATGAGGAGACGCTCCAGCTGTAGCTCAGAGCCTAAT
ACCCCGAAGAGTGCTAAGTGCGAGGGAGACATCTTCACTTTTGACCGCACAGGTACAGAA
GCTGAGGATGTGCTTGGGGAGCTGGAATATGAGAAAGTGCCATACTCGTCCCTGCGGCGC
ACCCTGGACCAGCGCCGGGCCCTGGTCATGCAGCTCTTCCAGGACCATGGCTTCTTCCCA
TCAGCCCAGGCCACGGCAGCCTTCCAGGCCCGCTATGCAGACATCTTCCCCTCCAAGGTC
TGTCTGCAGTTGAAGATCCGTGAGGTGCGCCAGAAAATCATGCAGGCAGCCACTCCCACG
GAGCAGCCTCCTGGAGCTGAGTCCCCCCTCCCTGGACCGCCCCCAACTGGCACTGCTGCC
TCTGTTCCCACTCCTAGCCCTGCTGGAGGCCCTGATCCCACCTCACCCTGCTCGGACTCT
GGCACAGCCCAGGCTGCGCCACCACTGCCTCCACCCCCAGAGCCGGGGCCCGGACAGCCT
GCTTGGGAGGGGGCTCCCCAACCCTCCCCCCCACCTCCTGGTCCCTCCACAACTGCCACA
GGCAGG
>MyLu
CAGCCAGACCCCTCCGTGCAGCCAAGTGAGGCCCAGCAACCTGCCAGCCATCCAGTGGCT
TCCAACCAGAGCAAAGAGCCTGCTGAGTCGGCGGCTGTTGCTCACGAGCAGCCACCAAGC
GGGACAGGGAATGCTGACCCTGGGCGGCCCCCTGGAGCCACATGCCCTGAGAGCCCAGGG
CCTGGACCCCCCCACACTTTGGGGGGAGTGGAACCTGGAAAGGGCCCCCCTCCCACCACT
GAGGAGGAGACCCCTGGCCCTCCAGGAGAACCCCGGCTAGACAGTGAGACGGAGAGTGAC
CATGATGATGCCTTCCTCTCCATCATGTCTCCTGAGATCCAGTTGCCTCTGCCACCTGGA
AAACGCCGGACCCAGTCCCTTAGTGCCCTGCCCAAGGAACGAGACTCATCTTCGGAGAAG
GATGGACGTAGCCCCAATAAGCGGGAGAAGGACCATATCCGGCGGCCTATGAATGCCTTC
ATGATCTTCAGCAAGCGGCACCGGGCCCTGGTCCACCAGCGTCACCCCAACCAGGACAAC
AGGACCGTCAGCAAGATCCTGGGCGAATGGTGGTATGCCCTGGGGCCCAAGGAGAAGCAG
AAGTACCACGACCTGGCCTTCCAGGTGAAAGAGGCCCACTTTAAGGCCCACCCAGACTGG
AAGTGGTGCAATAAGGACCGAAAGAAGTCTAGTTCAGAGGCCAAGCCCACAAGCCTGGGG
CTGGCAGGAGGGCACAAGGAGACGCGGGAGCGAAGCATGTCAGAGACGGGCACCGCTGCT
GCCCCTGGAGCCCAGACACTTTTGAGCTCGGACCCCAAGGCTTCGGGGAGCGGCTCCTGT
GGGGCAGAACGTCTGCACCCAGTTGGGGGACCTGGTTCGGCCCGGCCCCGAGCCTTCTCC
CACAGTGGGGTCCACAGCCTGGATGGCGGAGAAGTAGACAGCCAGGCACTACAGGAATTG
ACTCAGATGGTGTCTGGCCCTTCATCCTATGCTGGCCCGAAGCCTTCCACACAATATGGG
CCTCCAGGCCCCTTTGCGGCCCCTGGCGAGGGAGGTGCCCTAGCGGCCAGTGGGCGGCCT
CCACTGCTGCCTACCCGAGCCTCCCGTTCCCAGCGTGCAGCCAGTGAGGACATGACCAGT
GATGAGGAACGCATGGTTATCTGTGAGGAGGAAGGGGATGATGATGTCATTGCTGACGAT
GGCTTCAGCACCACTGACATTGACCTCAAGTGCAAGGAGCGGGTAACTGACAGTGAGAGT
GGAGATAGCTCTGGGGAAGACCCAGAGGGCAGCAAGAGCTATGGCCGGAAGGTGTTCTCA
CCTGTGATTCGTTCCTCCTTTACCCACTGCCGTCCATCGCTGGACCCTGAGCCCCCAGGG
CCCCCAGATCCACCTGCAGCCTTCAGCAAAGGCTACGGGCCCACCTCATCTTCCTCATCC
CCACCTGCATCCTCCTCAGCCTCAACCTTCTCATTGGGCTCAGGGACTTTCAAGGCCCAA
GAGTCAGGTCAGGGCAGCACAGCAGGCCCACTACGGCCCCCACCCCCTGGTGGCCCAGCG
ACACCTTCCAAGGCCACCCGCTTTCTCCCAACGGATCCTACCACCTTCCGGCGCAAGAGG
CCTGAAAGTGTAGGGGGCCTGGAACCCCCTAGCCCCTCAGTTATTGCAGCACCTCCTGTG
GGGGGAGGAGGTGTCTTGCAGACACTAGTCCTGCCTCCAAACAAGGAGGAACGGGAAGGC
AGCGGAGCCCGCATGTCCTCAGCCCCAACCCCATCACTGGCCTATGGGACCCCAACGGCC
CCCCTGTCCCGTCCAGCTGCCACCATGGTCACCAACGTAGTGCGGCCTGTCAGCAGCACT
CCTGTGCCCATCGCCTCCAAGCCCTTCTCCACCTCTGGCCGGGTGGAAGCATCTCCAAAT
GACGCAGCTGGTGCCAGGACTGAAACGATCACTGGGTCCCGGGCACCTGGGGGCTCTCCA
CTGGGCGTCAGTTTAGTGTATTCGGACAAGAAGTCAGCAACAGCCTCCTCACCAGCCCCA
CATCTGGTGGCTGGGCCCCTACTAGGTGCTGTGGGGAAGGCGCCTGCCACTGTCACCAAC
TTGCTGGTGGGCACCCCAGGCTATGGGGCCCCTGCACCCCCTGCTGTCCAGTTTATTGCC
CAGGGGACCCCTGGTAGTGGGGCCACTACGGGCTCAGGAGCAGGTGCTGGTACTGGCCCC
AATGGGCCAGTGCCCCTGGGTATTCTGCAGCCAGGTGCCCTGGGCAAGGCTGGGGGAATC
ACCCAGGTGCAGTACATCCTGCCCACACTGCCCCAGCAGCTTCAAGTGGCACCTGCCCCA
GCACCAGCCTCTGGGACCAAGGCAGTGGCTCCTGGTCCTGCATCAACCACCAGCATTCGT
TTCACCCTTCCACCGGGCACTTCTACCAACGGCAAAGTCCTGGCTGCCACTGCGCCCACT
CCTGGCATACCTATCCTGCAGTCTGTATCCTCTGTCCCACCCCCCAAAAGCATGTCAGTG
CGCGGTGGAGGAGCCAGCCAGCCGCTGCCCCTGGTTAGCCCACCCTTCTCAGTACCTGTG
CAGAATGGCGCCCAGCCACCTAGCAAGATCATTCAGTTGACTCCAGTGCCTGTGAGCACA
CCCGGCGGCCTGGTGCCGCCCCTCAGCCCAGCCACGATCCCTGGTCCCACTTCCCAGCCT
CAGAAGGTCCTGCTGCCCTCCTCCACCAGAATCACCTATGTGCAGTCAGCAGGCGGGCAC
ACGCTGCCTCTGGTCACCAGCTCAGCATCCAGCCAGGCTGGAACAGTCACCTCATATGGG
CCCACGAGCTCCGTAGCCCTAGGCTTCACCTCGCTGGGGCCCAGTGGCCCTGCCTTCGTA
CAGCCCCTGCTTTCAGGCCAGGCACCGCTGCTGGCTCCTGGCCAGGTGGGCGTGTCACCT
GTGCCCAGCCCCCAGCTGCCTCCAACCTGTGCAGCCCCCGGAGCTCCCCTCATCACGGCA
TTTTACCCTGGCAGCCCCGTACCCACCTCAGCACCTCTGGCCCAGCCATCCCAGGCCCCT
GCAGGCCTGGTCTACACTGTGGCCACCAGCACCACCCCCCCTACTGCTACAATCCTGCCC
AAGGGCCCATCGGCCCCTCCCACTGCCACTGCCACCCCAGCCCCTACCAGCCCTTTTCCT
AGTGCCACAGGCTCCATGACTTACAGCTTAGTGGCCCCCAAGGCCCAGAGGCCCACCCCC
AAGGCCCCCCAGAAAGTGAAGGCAGCCATCGCCAGCATTCCTGTGGGCTCCTTTGAGGCG
GGTGCCCCTGGGCGGCCTGGCCCTGCACCCCGGCAGCCCTTGGAGCCTGGCTCAGCTCGT
GCTGCCCCTGAGTCCGCTCCCACTCCCCGGAGTAGCCCCCCACCACCAGCCCCTAGCAGC
AGCAGCAGCGAGGGCAGTAGTGGCAAAGCAGCTGGGGACAACCCCGAGCGTAAGGAGGCA
GCTGGTACCAGCAAGAAGGTGAAAGTGCGGCCCCCGCCTCTGAAGAAGACCTTTGACTCT
GTGGACAGGGTCCTGTCAGAAGTAGACTTCGAAGAACGCTTTGCTGAGCTGCCCGAGTTT
CGGCCTGAAGAGGTATTGCCCTCTCCCACCCTGCAGTCTCTGGCCACCTCGCCCCGGGCC
ATCCTGGGCTCCTATCGTAAGAAAAGGAAGAACTCCACTGACCTGGACTCCGCCCCCGAG
GACCCCACCTCACCCAAACGCAAGATGAGGAGACGCTCCAGCTGTAGCTCAGAGCCTAAT
ACCCCCAAGAGTGCTAAGTGCGAGGGAGACATCTTCACCTTTGACCGCACAGGTACAGAA
GCTGAGGATGTGCTTGGGGAGCTGGAATATGAGAAAGTGCCATACTCGTCACTGCGGCGC
ACCCTGGACCAGCGCCGGGCCTTGGTCATGCAGCTCTTCCAGGACCATGGCTTCTTCCCA
TCAGCCCAGGCCACAGCAGCCTTCCAGGCCCGCTACGCAGACATCTTCCCCTCCAAGGTC
TGTCTGCAGTTGAAGATCCGTGAGGTGCGCCAGAAAATCATGCAGGCAGCCACTCCCACG
GAGCAGCCTCCCGGAGCTGAGTCCCCCCTCCCTGGACCGCCCCCGACTGGCACCGCTGCC
TCTGTTCCCACTCCCAGCCCTGCTGGAGGCCCTGATCCCACCTCACCCTGCTCGGACTCT
GGCACAGCCCAGGCTGCCCCACCACTGCCTCCACCCCCAGAGCCGGGGCCCGGACAGCCT
GCTTGGGAGGGGGCCCCTCAACCCTCCCCCCCACCTCCTGGTCCCTCCACAGCTGCCACA
GGCAGG
>PhDi
CAGCCAGACCCTTCCGTGCAGCCAAGTGAGGCCCAGCAACCTGCCAGCCACCCAGTGGCC
TCCAACCAGAGCAAAGAACCTGCTGAGTCGGCGGCTGTTGCTCACGAGCAGCCACCAGGT
GGGACAGGGAATGTTGACCCTGGGAGGCCCCCTGGAGCCACATGCCCTGAGAGCCCAGGG
CCTGGACCCCCCCACACTTTGGGGGTGGTGGAACCTGGAAAGGGCCCCCCTCCCACCACT
GAGGAGGAGGCCCCTGGCCCTCCAGGAGAACCCCGGCTGGATAGTGAGACGGAGAGTGAC
CACGATGATGCTTTCCTCTCCATCATGTCTCCTGAGATCCAGTTGCCTCTGCCACCTGGA
AAACGCCGGACTCAGTCCCTCAGTGCCCTGCCCAAGGAACGAGACTCATCGTCAGAGAAG
GATGGACGCAGCCCCAACAAGCGGGAGAAGGACCATATCCGGCGGCCTATGAATGCCTTC
ATGATCTTCAGCAAGAGGCACCGGGCCCTGGTCCACCAGCGTCACCCCAACCAGGACAAC
AGGACCGTCAGCAAGATTCTGGGCGAGTGGTGGTATGCCCTAGGGCCCAAGGAAAAGCAG
AAGTACCATGACCTGGCTTTCCAGGTAAAAGAGGCCCACTTTAAGGCCCACCCAGACTGG
AAGTGGTGCAACAAGGACCGGAAGAAGTCCAGCTCAGAGGCCAAGCCCACGAGCCTGGGG
CTGGCAGGAGGGCACAAGGAGACTCGGGAGCGGAGCATGTCGGAGACGGGTACTGCTGCT
GCCCCTGGAGCCCAGACACTCTTGAGCTCGGACCCCAAGGCTCCAGGGAGCAGCTCTTGT
GGGGCAGAACGTCTGCACACAGTTGGGGGACCTGGTTCGGCCCGGCCCCGAGCCTTCTCC
CACAGTGGGGTCCACAGCCTGGATGGAGGAGAAGTAGACAGCCAGGCACTGCAGGAACTG
ACTCAGATGGTGTCTGGCCCTGCATCGTACTCTGGCCCAAAACCTTCTACACAATTTGGG
GCTCCAGGCCCCTTTGCGGCTCCTGGAGAGGGAGGTGCCCTGGCGGCCAGTGGGCGCCCT
CCCTTGCTGCCCACCCGAGCCTCTCGTTCCCAGCGTGCAGCCAGTGAGGACATGACCAGT
GATGAGGAACGCATGGTCATCTGTGAGGAGGAAGGAGATGATGATGTCATTGCTGATGAT
GGCTTCAGTACCACTGACATTGACCTCAAGTGCAAGGAGCGGGTAACTGACAGCGAGAGT
GGAGATAGCTCTGGGGAAGACCCAGAGGGCAGCAAGAGCTATGGCAGGAAGGTGTTCTCG
CCTGTGATCCGTTCTTCCTTTACCCACTGCCGTCCATCGCTGGACCCTGAGCCCCCAGGG
CCCCCGGATCCACCTGCAGCCTTCGGCAAAGGCTATGGGCCCACCCCATCTTCCTCATCC
TCGCCAGCATCCTCCTCAGCCTCAACCTTCTCATTGGGCTCAGGGACCTTCAAGGCCCAA
GAGTCAGGTCAGGGCAGCACAGCAGGCCCACTACGGCCCCCACCCCCTGGGGGCCCAACG
ACACCTTCCAAAGCCACCCGCTTCCTCCCAACGGATCCTACCACCTTCCGGCGCAAGAGG
CCTGAAAGTGTGGGGGGCCTAGAGCCACCTGGCCCCTCGGTTATTGCAGCACCTCCCGGA
GGGGGAGGAAGTGTCCTGCAGACACTGGTCCTGCCTCCAAACAAGGAGGAAAGGGAGGGT
AGCGGAGCCCGCATGCCCTCAGCCCCAGCCCCATCGCTGGCCTATGGGGCTCCAACAGTC
CCCCTGTCCCGACCAGCTGCCACCATGGTCACCAACGTGGTGCGGCCTGTCAGCAGCACT
CCTGTGCCCATTGCCTCTAAGCCCTTCCCCACCTCTGGCCGGGTGGATGCATCTCCAAAT
GACATAGCAGGTGCCAGGACTGAAACTGTCACTGGGTCCCGGGCACCTGGGGGCTCTCCA
CTGGGCGTCAGTTTAGTGTATTCAGACAAGAAGTCAGCAACAGCCACCTCACCAGCCCCA
CATCTGGTGACTGGGCCCCTACTGGGCACTGTGGGGAAGGCTCCTGCCACTGTCACCAAC
CTGCTGGTGGGCACCCCAGGCTATGGGGCTCCTGCACCTCCTGCTGTCCAGTTCATTGCC
CAGGGAGCTCCTGGCAGTGGGGCCACTACGGGCTCAGGAGCAGGTGCTGGGAGTGGTCCT
AATGGGCCAGTGCCCCTGGGTATTCTGCAGCCAAGTGCCCTGGGCAAGGCTGGGGGAATC
ACTCAGGTTCAGTACATCCTGCCCACGCTGCCCCAGCAGCTGCAAGTGGCGCCTGCCCCA
GCGCCAGCCCCTGGGACCAAGGCAGCGGCTCCCGGCCCAGCACCCACCACCAGCATCCGT
TTCACCCTCCCACCGGGCACCTCCACCAACGGCAAAGTCCTGGCTGCCACTGCACCCACT
CCTGGCATCCCCATCCTGCAGTCTGTACCCTCTGCCCCGCCCCCCCAAAGCATGTCAGTA
CGTGGTGGAGGGGCTGGTCAGCCGCTGCCCTTGGTGAGCCCCCCCTTCTCAGTACCTGTG
CAGAATGGCGCCCAGCCACCCAGCAAGATCATCCAGCTGACTCCGGTGCCTGTGAGCACA
CCCAGCAGCCTGGTTCCACCCCTCAGTCCAGCCACGATCTCTGGTCCCACCTCACAGCCT
CAGAAGGTCCTGCTGCCCTCTTCCACCAGAATCACCTATGTGCAGTCAGCGGGCGGGCAT
GCACTGCCTCTGGGCACCAGCTCAGCATCCAGCCAGGCTGGAACAGTCACCTCATACGGC
CCCACGAGCTCGGTAGCTCTAGGCTTCACCTCACTAGGGCCCAGCGGCCCTGCCTTTGTG
CAGCCCCTGCTTTCAGGCCAGACACCACTGTTGGCTCCTGGCCAGGTGGGCGTGTCACCC
GTGCCCAGCCCCCAGCTGCCTCCCACCTGTGCTGCCCCTGGAGCTCCCGTCATCACAGCA
TTTTACCCTGGCAGCCCAGTACCCACCTCAGCACCCCTGGCCCAGCCACCCCAGGCCACC
CCAGGCCTGGTCTACACTGTGGCCACCAGTACCACCCCACCTACTGCTCCAATCCTGCCC
AAGGGCCCACCGGCTCCTCCCACTGCCACTGCCACTGCCACCCCTACTAGTCCTTTCCCT
AGCTCCACAGGCTCCATGACTTACAGCTTAGTGGCTCCCAAGGCCCAGAGGCCCACCCCC
AAAGCCCCCCAGAAAGTGAAGGCAGCCATCGCCAGCATTCCTGTGGGCTCCTTTGAGGCA
GGTGCCCCTGGGCGGCCTGGCCCTGCACCCCGGCAGCCCTTGGATCCTGGCTCAGCTCGA
GCAGCCCCCCACCACTCCCACCTGCTGAGGAACGGACCAGCACCAAGGGCCCCAAGCGGC
GGCAGCAGTGAGGGCAATAGTGGCAGGGCAGCCGGAGACACCCCTGAGCGCAAGGAGGTG
GCTGGTACCGGCAAGAAGGTGAAGGTGCGGCCCCCACCCCTGAAGAAGACCTTTGACTCT
GTGGACAAGGTCCTGTCAGAAGTAGACTTCGAAGAACGCTTTGCTGAGCTACCTGAGTTT
CGGCCTGAGGAGGTATTGCCCTCACCCACCCTGCAGTCTCTGGCCACCTCGCCCAGGGCC
ATCTTGGGCTCCTATCGTAAGAAAAGGAAGAACTCCACTGACCTGGACTCAGCCCCTGAG
GACCCCACCTCACCCAAGCGTAAGATGAGGAGACGCTCCAGCTGCAGCTCGGAGCCCAAT
ACTCCCAAGAGTGCCAAGTGCGAGGGGGATATCTTCACCTTTGACCGCACAGGTACAGAA
GCTGAGGATGTGCTCGGGGAGCTGGAATACGAGAAAGTGCCATACTCATCACTGCGGCGT
ACCCTGGACCAGCGCCGCGCCCTGGTCATGCAACTCTTCCAGGACCATGGCTTCTTCCCA
TCAGCCCAGGCCACAGCAGCCTTCCAGGCCCGCTACGCAGACATCTTCCCCTCCAAGGTC
TGTCTGCAGTTGAAGATCCGTGAGGTGCGCCAGAAGATCATGCAGGCCGCCACTCCCACA
GAGCAGCCCCCTGGAGCTGAGGTCCCTCTTCCCGGACCGCCCCCCACTGGCACCGCTGCC
CCTGTTCCCACTCCCAGTCCTGTTGGGGGCCCTGACGCCACCTCACCTGGCTCGGACTCT
GGCACGGCCCAGGCTGCCCCGCCACTGCCTCCACCCCCAGAGCCAGGGCCTGGACAGCCT
GCCTGGGAGGGCGCCCCCCAGCCCTCCTCCCCTCCCCCTGGTCCCTCCACAACTGCCACA
GGCAGG
>PtVa
CAGCCCGACCCCTCCGTGCAGCCAAGTGAGGCCCAGCAACCTGCCAGCCACCCAGTGGCC
TCCAACCAGAGTAAAGAACCTGCTGAGTCGGCGGCTATTGCTCACGAGCAGCCACCAGGC
GGGACAGGGAATGCTGACCCTGGGCGGCCCCCTGGAGCCACATGCCCTGAGAGCCCAGTG
CCTGGACCCCCCCATACTTTGGGGGTGTTGGAACCTGGAAAGGGCCCCCCTCCCACCACT
GAGGAAGAGGCCCCTGGCCCTCCAGGAGAGCCCCGGCTGGACAGCGAGACAGAGAGTGAC
CATGACGATGCCTTCCTCTCTATCATGTCTCCTGAGATCCAGTTACCTCTGCCACCTGGG
AAACGCCGAACCCAGTCCCTCAGTGCCCTGCCCAAGGAACGAGACTCATCTTCAGAGAAA
GATGGACGGAGCCCCAACAAGCGGGAGAAGGACCATATTCGGCGGCCTATGAATGCCTTC
ATGATCTTCAGCAAGCGGCATCGGGCCCTGGTCCACCAGCGTCACCCCAACCAGGACAAC
CGGACTGTCAGCAAGATCCTGGGCGAGTGGTGGTATGCCCTGGGGCCCAAGGAGAAGCAG
AAGTACCACGACTTGGCCTTCCAGGTCAAAGAGGCCCACTTTAAGGCCCACCCAGACTGG
AAGTGGTGCAACAAGGACCGGAAGAAGTCCAGCTCAGAAGCCAAGCCCACAAGCCTGGGG
CTGGCAGGAGGGCACAAGGAGACGCGGGAGCGGAGCATGTCAGAGACAGGCACTGCTGCT
GCCGCTGGAGCCCAGACACTTTTGAGTTCGGACCCCAAGGCTCCAGGGAGCGGCTCCTGT
GGGGCAGAACGTCTGCACACAGTTGGGGGACCTGGCTCAGCTCGCCCCCGAGCCTTTTCC
CACAGTGGTGTCCACAGCCTGGATGGCGGAGACGTAGACAGCCAGGCACTACATGAACTC
ACTCAGATGGTGTCTGGTCCTGCATCATATTCTGGCCCAAAGTCCTCCACCCAGTACGGG
GCTCCAGGCCCCTTCACAGCCCCTGGGGAGGGAGGTGCCCTGGCCGTCAGTGGGCGGCCT
CCACTGCTGCCCACCCGAGCCTCACGTTCTCAGCGTGCAGCCAGTGAAGACATGACGAGT
GACGAGGAACGCATGGTCATCTGTGAGGAGGAAGGGGATGATGATGTCATTGCTGATGAT
GGCTTTGCCACCACTGACATTGACCTCAAGTGCAAGGAGCGGGTAACCGACAGTGAGAGC
GGAGATAGCTCTGGGGAGGACCCAGAGGGCAGCAAGAGCTTTGGCCGGAAGGTATTCTCG
CCTGTGATCCGTTCCTCCTTTACCCACTGCCGTCCGTCTCTGGACCCTGAGCCCCCAGGA
CCCCCGGATCCACCTCCAGGCTTCAGTAAAGGCTACGGGCCCACGCCATCCTCCTCATCC
TCGCCTGCCACCTCCTCAACCTCAACCTTCTCGTTGGGTTCAGGAACCTTCAAGGCCCAG
GAGTCAGGTCAAAGCAGCACAGCAGCTCCACTACGGCCCCCACCCCCAGGGGGCCCAGTG
ACACCTTCCAAGACCACCCGCTTCCTCTCGACGGATCCTGCCACTTTCCGGCGCAAGAGA
CCTGAAAGCGGGGGTGGCCTGGAGCCTCCAGGCCCCTCAGTTATTGCGGCTCCTCCCACT
GGGGGAGGCAGTGTCTTGCAGACACTGGTCCTGTCACCAAACAAGGAGGAACGGGAGGCC
AGCGGAGCCCGCCTGCCCTCAGCTCCAGCCCCATCGCTGGCCTATGGGGCCCCAGCAGCC
CCCCTGTCCCGCCCAGCCGCTACCCTGGTCACCAGTGTGGTGCGGCCTGTCAGCAGCACT
CCTGTGCCCATCGCCTCCAAGCCCTTCCCTACCTCTGGCCGGGCGGAAGCGTCTCCAAAT
GATACAGCAGGTGCCAGGACTGAGGCGGTCACAGGGTCCCGGGCACCTGGGGGCTCCCCG
CTGGGTGTCAGCTTAGTGTATTCAGACAAGAAGTCGGCAGCAGCCACCTCACCAGCCCCA
CATCTGGTGGCTGGGCCCCTACTAGGCACTGTGGGGAAGGCGCCTGCCACTGTCACCAAC
CTGCTGGTGGGCACCCCGGGCTATGGGGCCCCTGCGCCCCCTGCTGTCCAGTTCATTGCC
CAGGGGCCCCCTGGCAATGGGGCCACTGCGGGCTCAGGAGCAGGTGCTGGGAGTGGTCCC
AATGGGCCAGTGCCCCTGGGTATTCTACAGCCAGGTGCCCTGGGCAAGGCTGGGGGAATC
ACCCAAGTGCAGTACATCCTGCCCACGCTGCCCCAGCAGCTTCAAGTGGCGCCTGCCCCA
GCACCAGCCCCTGGGACCAAGGCGGCAGCTCCTGGCCCTGCACCCACCACCAGCATCCGT
TTCACTCTCCCGCCGGGTACCTCCACCAACGGCAAAGTCCTGGCTGCCACTGCACCCACT
CCTGGCATCCCCATCCTGCAGTCCGTACCCTCTGTCCCGCCCCCCAAAAGCATGTCAGTT
CGGGGTGGCGGGGCTGGCCAGCCACTACCTTTGGTGAGCCCGCCCTTCTCAGTACCTGTG
CAAAACGGCGCCCAGCCACCCAGCAAGATCATCCAGCTGACTCCGGTGCCAGTGAGCACG
CCCAGTGGTCTGGTGCCGCCCCTCAGCCCAGCCACGCTCCCTGGACCCACCTCGCAGCCT
CAGAAGGTCCTGCTGCCCTCCTCTACCAGAATCACCTATGTGCAGTCAGCAGGTGGGCAC
GCGCTGCCCCTAGGTACCAGCTCTGCATCCAGCCAGGCTGGAACAGTCACCTCATACGGG
CCGACGAGCTCGGTAGCCTTAGGCTTCACCTCGCTGGGGCCCAGTGGCCCTGCCTTTGTG
CAGCCCCTGCTCTCAGGCCAGGCCCCGCTGCTGGCTCCTGGCCAGGTGGGCGTGTCACCT
GTGCCCAGCCCCCAGCTGCCTCCCACCTGCGCAGCCCCCGGAGCTCCTGTCATCACGGCG
TTTTACCCTGGCAGCCCCGCACCCACCTCAGCACCCCTGGCCCAGCCATCCCAGGCCCCC
CCAGGCCTGGTCTACACTGTGGCCACCAGCACCACCCCTCCTGCTGCTACGATCCTGCCC
AAAGGCCCACCGGCCCCTGCTACTGCCACTGCCACCCCTACCCCTACCAGCCCTTTCCCT
AGTGCCACAGGCTCCATGACCTACAGCTTAGTGGCCCCCAAGGCCCAGCGGCCCACCCCC
AAGGCTCCCCAGAAAGTGAAAGCAGCCATCGCCAGCATTCCTGTGGGCTCCTTTGAGGCA
GGCGCCCCCGGGCGGCCTGGCTCTGCACCCCGGCAGCCTTTGGAGCCTGGCTCAACCCGT
GCTGCCCCTGAGTCCCCTCCCACTGCCCGGAGCAGCTCCCCGCCACCAGCCCCTAGCAGC
GGCAGCAGTGAGGGCAGTGGTGGCAGGGCGGCCGGGGACACCCCTGAGCGCAAGGAAGCA
GCTGGTACTGGCAAGAAGGTGAAAGTACGGCCCCCACCCCTGAAGAAGACCTTTGACTCG
GTGGACAAGGTCCTGTCCGAGGTGGACTTCGAAGAGCGCTTTGCTGAGCTGCCCGAGTTT
CGGCCTGAGGAGGTGCTGCCCTCGCCCACCTTGCAGTCTCTGGCCACCTCGCCGCGGGCC
ATCCTGGGTTCTTACCGCAAGAAGAGGAAGAACTCCACTGATCTGGACTCGGCCCCTGAG
GACCCCACCTCGCCCAAGCGCAAGATGAGGAGGCGCTCCAGCTGCAGCTCGGAGCCGAAC
ACCCCAAAGAGTGCCAAGTGCGAAGGGGACATCTTCACCTTCGACCGCACAGGTACAGAA
GCTGAGGATGTGCTCGGGGAGCTGGAATACGAGAAGGTGCCATACTCGTCGCTGCGGCGT
ACCCTGGACCAGCGCCGGGCCCTGGTCATGCAGCTCTTCCAGGACCATGGTTTTTTCCCA
TCAGCCCAGGCTACGGCAGCCTTCCAGGCCCGCTACGCAGACATCTTCCCCTCCAAGGTC
TGTCTGCAGTTGAAGATCCGTGAGGTGCGCCAGAAGATTATGCAGGCAGCCACTCCCACG
GAGCAGCCCCCCGGAGCCGAGGCCCCCCTCCCCGGACCGCCCCCCACTGGCGCTGCTGCT
CCTGTCCCCACTCCCAGCCCTGCTGGGGGCCCTGACCCCACCTCACCTGGCTCGGACTCT
GGCACAGCCCCAGCTGCCCCGCCATTGCCTCCGCCCCCAGAGCCGGGGCCTGGACAGCTT
GGCTGGGAGGAGCCCCCCCAGCCCTCTCCCCCACCCGCTGGTCCCTCCACAGCTGCCACA
GGCAGG
>RhFe
CAGCCTGACCCCTCTGTGCAGCCGAGTGAGGCCCAGCAACCTGCCAGCCACCCAGTGGCC
TCCAACCAGAGCAAAGAACCTGCTGAGTCAGCGGCTGTTGCTCACGAGCAGCTACCAGGC
GGGACTGGGAATGCTGACCCTGGGCGGCCCCCTGGAGCCACATGCCCTGAGAGCCCAGGG
CCTGGACCCCCCCATGCTTTGGGGGGGGTGGAACCTGGAAAAGGCCCCCCTCCCACCACT
GAGGAGGAGGCCCCTGGCCCTCCAGGAGAGCCCCGGCTGGACAGCGAGACAGAGAGTGAC
CATGACGATGCCTTCCTCTCTATCATGTCTCCTGAGATCCAGTTGCCTCTGCCGCCTGGG
AAACGCCGGACCCAGTCCCTTAGTGCCCTGCCCAAGGAACGAGACTCATCTTCAGAGAAG
GATGGACGCAGCCCCAACAAGCGGGAGAAGGACCATATCCGGCGGCCTATGAATGCCTTC
ATGATCTTCAGCAAGCGGCACCGGGCCCTGGTCCACCAGCGTCACCCCAACCAGGACAAC
CGGACCGTCAGTAAGATCCTGGGCGAGTGGTGGTATGCCCTGGGGCCCAAGGAGAAGCAG
AAGTACCACGACCTGGCCTTCCAGGTGAAAGAGGCCCACTTTAAAGCTCACCCAGACTGG
AAGTGGTGCAATAAGGACCGGAAGAAGTCCAGCTCAGAGGCCAAGCCCACAAGCCTGGGG
CTGGCAGGAGGCCACAAGGAGACCCGGGAGCGGAGCATGTCGGAGACGGGCACCGCTGCT
GCCCCTGGAGCCCAGACCCTCTTGAGCTCAGACCCCAAGGCTCCGGGGAGCAGCTCCTGT
GGGGCAGACCGTCTGCACGCAGTCGGGGGCCCTGGCTCAGCCCGCCCTCGAGCCTTTTCC
CACAGTGGGGTCCACAGCTTGGATGGTGGAGACGTAGACAGCCAGGCACTACAAGAACTG
ACTCAGATGGTGTCTGGCCCTGCGTCGTACTCTGGCTCGAAGCCTTCCACCCAGTATGGG
GCTCCAGCCCCCTTCACAGCCCCTGGGGAAGGAGGTGCCCTGACGGCCAGCGGGCGGCCT
CCGTTGTTGCCCACCCGAGCCTCCCGTTCCCAGCGTGCGGCCAGTGAGGACATGACCAGT
GACGAGGAACGCATGGTCATCTGTGAGGAGGAAGGGGATGATGATGTCATTGCTGATGAT
GGCTTTGGCACCACTGACATTGACCTCAAGTGCAAGGAGCGGGTGACCGACAGTGAGAGC
GGAGACAGCTCTGGGGAGGACCCAGAGGGCAGCAAGAGCTTTGGCCGGAAGGTTTTCTCG
CCTGTGATCCGTTCCTCCTTCACCCACTGCCGTCCGTCACTGGACCCTGAGCCCCCAGGG
CCCCCAGATCCATCTGCAGCCTTCGGCAAAGGCTACGGGCCCACCCCATCCTCCTCCTCC
TCGCCTGCGTCTTCCTCGGCCTCCACCTTCTCAGTGGGCTCAGGGACCTTCAAGGCCCAG
GAGTCAGGTCAAGGCAGCACAGCAGGCCCACTACGGCCCCCACCCCCTGGGGGCCCAGTG
ACACCTTCCAAGGCCACCCGCTTCCTTCCAACAGATCCTGCCACCTTCCGGCGCAAAAGA
CCTGAAAGTGTGGGAGGCCTGGAGCCACCAGGCCCCTCAGTTATTGCAGCGCCTCCTGGT
GGGGGAGGTAGTGTCCTGCAGACACTGGTCCTGTCTCCAAACAAGGACGAACGGGAGGGC
AGCGGAGGCCGCATGCCCTCAGCTCCAGCCCCATCGCTGGCCTATGGGGCCCCAGCAGCC
CCCCTGTCCCGTCCGGCCGCCACCATGGTCACCAATGTGGTGCGGCCTGTCAGCAGCACT
CCTGTGCCCATCGCCTCCAAGCCCTTCCCCACCTCTGGCCGGGCAGAAGCGTCTCCAAAT
GACACAGCAGGTGCCAGGACTGAAACGGGCACTGGGTCCCGGGCACCTGGGGGCTCCCCG
CTGGGCGTCAGCTTAGTATATTCGGACAAGAAGTCGGCAGCAGCCACTTCGCCAGCCCCA
CATTTGGTGGCTGGGCCCCTACTGGGCACTGTGGGGAAGGCTCCTGCCACTGTCACTAAC
CTGCTGGTGGGCACCCCGGGCTATGGCGCCCCGGCGCCCTCCGCTGTCCAGTTCATTGCC
CAGGGTGCCCCTGGTAGTGGGGCCACTGCGGGCTCAGGAGCAGGTGCTGGAAGTGGCCCC
AATGGGCCAGTGCCCCTGGGTATTCTACAGCCAGGTGCCCTGGGCAAGGCTGGGGGAATC
ACCCAGGTGCAGTATATCCTGCCCACGCTGCCCCAGCAGCTTCAAGTGGCGCCTGCCTCA
GCACCAGCCCCTGGGACCAAGGCAGCGGCTCCTGGCCCTGCACCTACCACCAGCATCCGT
TTCACCTTGCCGCCTGGCACCTCCACCAACGGCAAAGTCCTGGCTGCCACTGCACCCACT
CCTGGCATCCCTATCTTGCAGTCCGTACCTTCTGCCCCACCCCCCAAAAGCATGTCAGTT
CGGGGTGGCGGGGCCAGCCAGCCACTGCCCCTGGTGAGCCCACCCTTCTCAGTACCTGTG
CAGAACGGCGCCCAGCCACCCAGCAAGATCATCCAGCTGACTCCGGTGCCTGTGAGCACG
CCCAGCGGCCTGGTGCCACCCCTCAGCCCAGCCACGCTCCCCGGGCCCACCTCACAGCCT
CAGAAGGTCCTGCTGCCCTCTTCTACCAGAATCACCTATGTGCAGTCAGCAGGTGGGCAC
ACGCTGCCTTTGGGCACCAGCTCTGCATCCAGCCAGGCTGGAACAGTCACATCGTATGGG
CCCACCAGCTCCGTAGCCCTAGGCTTCACCTCGCTGGGGCCCAGCGGCCCTGCCTTCGTG
CAGCCCCTGCTTTCAGGCCAGGCCCCGCTGCTGGCTCCTGGCCAGGTGGGTGTGTCACCT
GTGCCCAGCCCCCAGCTGCCTCCTACCTGCGCAGCCCCAGGAGCTCCTGTCATCACAGCG
TTTTACCCTGGCAGTCCCGCACCCACATCAGCACCCCTGGCCCAGCCATCCCAGGCCCCT
CCAGGCCTGGTCTACACTGTGGCCACCAGCACCACCCCTCCTGCTGCTACGATCCTGCCC
AAGGGCCCACCGGCCCCTGCCACTGCCACTGCCACCCCGGCCCCTACCAGCCCTTACCCT
AGTGCCACAGGCTCCATGACCTACAGCTTAGTGGCCCCCAAGGCCCAGCGGCCGACCCCC
AAGGCCCCCCAGAAAGTGAAGGCAGCCATTGCCAACATTCCTGTGGGCTCCTTTGAGGCA
GGTGCCCCTGGGCGGCCTGGCTCTGCACCCCGGCAGTCCTCGGAGCCTGGCACAGCCCGT
GCTGCCCCTGAGTCCGCTCCCACTGCCCGGAGCAGCCCCCCGCCACCAGCCCCGAGCAGC
AGCAGCAGTGAGGGCAGTAGTGGCAGGGCAGCCGGGGACACTCCTGAGCGCAAGGAGGCG
GCTGGTACTGGCAAGAAAGTGAAGGTGCGGCCCCCGCCCCTGAAGAAGACCTTTGACTCT
GTGGACAGGGTCCTGTCTGAGGTAGACTTTGAAGAGCGCTTTGCAGAACTGCCTGAGTTT
CGGCCGGAGGAGGTTCTGCCCTCGCCCACCCTGCAGTCTCTGGCCACCTCGCCCCGGGCC
ATCCTGGGCTCCTACCGCAAGAAAAGGAAGAACTCCACTGACCTGGACTCGGCCCCTGAG
GACCCCACCTCGCCCAAGCGCAAGATGAGGAGACGCTCCAGCTGCAGCTCAGAGCCCAAC
ACCCCCAAGAGTGCCAAGTGCGAGGGGGACATCTTCACCTTTGACCGCACAGGTACAGAA
GCCGAGGATGTCCTCGGGGAGCTGGAATACGAGAAGGTGCCATACTCGTCACTGCGGCGC
ACCCTGGACCAGCGCCGGGCCCTGGTCATGCAGCTCTTCCAGGACCATGGCTTCTTTCCA
TCAGCCCAGGCCACGGCAGCCTTCCAGGCCCGCTACGCAGACATCTTCCCCTCCAAGGTC
TGTCTGCAGTTGAAGATCCGTGAGGTGCGCCAGAAGATTATGCAGGCGGCCACTCCCACG
GAGCAGCCCCCTGGAGCTGAGGCGCCCCTCCCTGGACCGCCCCCCACTGGCACCGCTGCC
CCTGTCCTCACTCCCAGCCCTGCTGGGGGCCCTGACCCCACCTCACCTGGCTCGGACTCT
GGCACAGCCCCAGCTGCCCCACCATTGCCTCCACCCCCCGAGCCAGGGCCCGGACAGCCT
GGCTGGGAGGGGGCCCCCCAGCCCTCCCCACCGCCCCCTGGTCCCTCCACAGCTGCCACA
GGCAGG
>RoAe
CAGCCTGACCCCTCCGTGCAGCCAAGTGAGGCCCAGCAACCTGCCAGCCACCCAGTGGCC
TCCAACCAGAGTAAAGAACCTGCTGAGTCGGCGGCTATTGCTCACGAGCAGCCACCAGGC
GGGACAGGGAATGCTGACCCTGGGCGGCCCCCTGGAGCCACATGCCCTGAGAGCCCAGTG
CCTGGACCCCCCCACACTTTGGGAGTGTTGGAACCTGGAAAGGGCCCCCCTCCCACCACC
GAGGAGGAGGCCCCTGGCCCTCCAGGAGAGCCCCGGCTGGACAGCGAGACAGAGAGTGAC
CATGATGATGCCTTCCTCTCTATCATGTCTCCTGAGATCCAGTTACCTCTGCCACCTGGG
AAACGCCGAACCCAGTCCCTCAGTGCCCTGCCCAAGGAACGAGACTCATCTTCGGAGAAA
GATGGACGCAGCCCCAACAAGCGGGAGAAGGACCATATTCGGCGGCCTATGAATGCCTTC
ATGATCTTCAGCAAGCGGCATCGGGCCCTGGTCCACCAGCGTCACCCCAACCAGGACAAC
CGGACTGTCAGCAAGATCCTGGGCGAGTGGTGGTATGCCCTGGGGCCCAAGGAGAAGCAG
AAGTACCACGACTTGGCCTTCCAGGTAAAAGAGGCCCACTTTAAGGCCCACCCAGACTGG
AAGTGGTGCAACAAGGACCGGAAGAAGTCCAGCTCAGAAGCCAAGCCCACAAGCCTGGGG
CTGGCAGGAGGGCACAAGGAGACGCGGGAGCGGAGCATGTCAGAGACAGGCACTGCCGCT
GCCCCTGGAGCCCAGACACTTTTGAGTTCGGATCCCAAGGCTCCAGGGAGTGGCTCCTGT
GGGGCAGAACGTCTGCACACAGTTGGGGGACCTGGCTCAGCTCGCCCCCGAGCCTTTTCC
CACAGTGGGGTCCACAGCCTGGATGGCGGAGACGTAGACAGCCAGGCACTACATGAACTC
ACTCAGATGGTGTCTGGTCCTGCGTCATACTCTGGCCCAAAGCCTTCCACCCAATACGGG
ACTCCAGGCCCCTTCGCAGCCCCCGGGGAGGGAGGTGCCCTGGCGGCCAGTGGGCGGCCT
CCACTGCTGCCCACCCGAGCCTCACGTTCTCAGCGTGCAGCCAGTGAGGACATGACAAGT
GACGAGGAACGCATGGTCATCTGTGAGGAGGAAGGGGATGATGATGTCATTGCTGATGAT
GGCTTTGCCACCACTGACATTGACCTCAAGTGCAAGGAGCGGGTGACCGACAGTGAGAGC
GGAGATAGCTCTGGGGAGGACCCAGAGGGCAGTAAGAGCTTTGGCCGGAAGGTATTCTCG
CCTGTGATCCGTTCCTCCTTTACCCACTGCCGTCCATCGCTGGACCCTGAGCCCCCAGGA
CCCCCGGATCCACCTCCAGGCTTCAGCAAAGGCTTTGGGCCCACGCCATCCTCCTCATCA
TCGCCTGCTGCCTCCTCAGCCTCGACCTTCTCATTGAGTTCAGGAACCTTCAAGGCCCAG
GAGTCAGGTCAAAGCAGCACAGCAGCTCCACTACGGCCCCCACCCCCAGGGGGCCCAGTG
ACACCTTCCAAGACCACCCGCTTCCTCCCGACGGATCCTGCCACTTTTCGGCGCAAGAGA
CCTGAGAGCGTGGGGGGCCTGGAGCCGCCAGGCCCCTCAGTTATTGCAGCACCTCCCGGT
GGGGGAGGCAGTGTCCTGCAGACACTGGTCCTGTCACCAAACAAGGAGGAACGGGAGGCC
AGCGGAGCCCGCCTGCCCTCAGCTCCAGCCCCATCGCTGGCCTATGGGGCCCCAGCAGCC
CCCCTGTCCCGCCCAGCCGCTACCCTGGTCACCAGTGTGGTGCGGCCTGTCAGCAGCACT
CCTGTACCCATCGCCTCCAAGCCCTTCCCTACCTCTGGCCGGGTGGAAGCGTCTCCAAAT
GATACAGCAGGTGCCAGGACTGAGGCGGTCACAGGGTCCCGGGCACCTGGGGGCTCCCCA
CTGGGTGTCAGCTTAGTGTATTCAGACAAGAAGTCGGCAGCAGCCACCTCACCAGCCCCA
CATCTGGTGGCTGGGCCCCTACTAGGCACTGTGGGGAAGGCGCCTGCCACTGTCACCAAC
CTGCTGGTGGGCACCCCGGGCTATGGGGCCCCAGCGCCCCCTGCTGTTCAGTTCATTGCC
CAGGGGCCCCCTGGCAATGGGGCCACTGCGGGCTCAGGAGCAGGTGCTGGGAGTGGTCCC
AATGGGCCAGTGCCCCTGGGTATTCTACAGCCAGGCGCCCTGGGCAAGGCTGGGGGAATC
ACCCAAGTGCAGTATATCCTGCCCACGCTGCCCCAGCAGCTTCAAGTGGCGCCTGCCCCA
GCACCAGCCCCTGGGACCAAGGCGGCAGCTCCTGGCCCTGCACCCACCACCAGCATCCGT
TTCACCCTCCCGCCGGGTACCTCCACCAACGGCAAAGTCCTGGCTGCCACTGCACCCACT
CCTGGCATCCCCATCCTGCAGTCCGTACCCTCTGCCCCGCCCCCCAAAAGCATGTCAGTT
CGGGGTGGTGGGGCTGGCCAGCCGCTACCTTTGGTGAGCCCGCCTTTCTCAGTACCTGTG
CAAAACGGCGCCCAACCACCCAGCAAGATCATCCAGCTGACTCCGGTGCCAGTGAGCACG
CCCAGTGGTCTGGTGCCACCCCTCAGCCCAGCCACACTCCCTGGACCCACCTCACAGCCT
CAGAAGGTCCTGCTGCCCTCTTCTACCAGAATCACCTATGTGCAGTCAGCAGGTGGGCAC
ACGCTGCCTCTGGGTACCAGCTCTGCATCCAGCCAGGCTGGAACAGTCACCTCGTACGGG
CCGACGAGCTCGGTAGCCTTAGGCTTCACCTCGCTGGGGCCCAGTGGCCCTGCCTTCGTG
CAGCCCCTGCTCTCAGGCCAGGCCCCTCTGCTGGCTCCTGGCCAGGTGGGCGTGTCACCT
GTGCCCAGCCCCCAGCTGCCTCCCACCTGCACAGCCTCTGGAGCTCCTGTCATCACTGCG
TTTTACCCTGGCAGCCCTGCACCCACCTCAGCACCCCTGGCCCAGCCATCCCAGGCCCCC
CCAGGCCTGGTCTATACTGTGGCCACCAGCACCACCACCCCTGCCACTACAATCCTGCCC
AAAGGCCCACCAGCCCCTACTACTGCCACTGCCACCCCAGCCCCTACCAACCCTTTCCCA
AGTGCCACAGGCTCCATGACCTACAGCTTAGTGGCCCCCAAGGCTCAGCGACCCACCCCC
AAGGCTCCCCAGAAAGTGAAAGCAGCCATCGCCAGCATTCCTGTGGGCTCCTTTGAGGCA
GGCGCCCCTGGGCGGCCTTGCTCTGCACCCCGGCAGCCTTTGGAGCCTGGCTCAACCCGT
ACTGCCCCTGAGTCCCCTCCCACTGCCCGGAGCAGCTCCCCACCACCAGCCCCTAGCAGC
GGCAGTAGTGAGGGCAGTGGTGGCAGGGCAGCCGGGGACACCCCTGAGCGCAAGGAAGCA
GCTGGTACTGGCAAGAAGGTGAAAGTACGGCCCCCGCCCCTGAAGAAGACCTTTGACTCG
GTGGACAGGGTCTTGTCCGAGGTGGACTTCGAAGAGCGCTTTGCTGAGCTGCCTGAGTTT
CGGCCTGAGGAGGTGCTGCCCTCGCCCACTTTGCAGTCTCTGGCCACCTCGCCCCGGGCC
ATCCTGGGTTCCTACCGCAAGAAGAGGAAGAACTCCACTGACCTGGACTCGGCCCCTGAG
GACCCCACCTCGCCCAAGCGCAAGATGAGGCGGCGCTCCAGCTGCAGCTCAGAGCCGAAC
ACCCCGAAGAGTGCCAAGTGTGAAGGGGACATTTTTACCTTCGACCGCACAGGTACAGAA
GCTGAGGATGTGCTCGGGGAGCTGGAATACGAGAAGGTGCCATACTCGTCACTGCGGCGC
ACCCTGGACCAGCGCCGGGCCCTGGTCATGCAGCTCTTCCAGGACCATGGCTTTTTCCCA
TCAGCCCAGGCCACAGCAGCCTTCCAGGCCCGCTACGCAGACATCTTCCCCTCCAAGGTC
TGTCTGCAGTTGAAGATCCGTGAGGTGCGCCAGAAGATTATGCAGGCAGCCACTCCCACG
GAGCAGCCCCCTGGAGCCGAGGCCCCCCTCCCTGGACCTCCCCCCACTGGCGCTGCTGCT
CCTGTCCCCACTCCCAGCCCTGCTGGGGGCCCTGACCCCACCTCACCTGGCTCGGACTCT
GGCACAGCCCCAGCTGCCCCGCCATTGCCTCCACCCCCAGAGCCAGGGCCTGGACAGCTT
GGCTGGGAGGAGCCCCCCCAGCCCTCTCCCCCACCTGCTGGTCCCTCCACAGCTGCCACA
GGCAGG
