# Supplementary material for: Positively selected genes in the hoary bat (Lasiurus cinereus) lineage: prominence of thymus expression, immune and metabolic function, and regions of ancient synteny
Source: PeerJ. 2022 Mar 17;10:e13130. doi: 10.7717/peerj.13130 (PMC8934532; doi:10.7717/peerj.13130)
Supplement: Supplemental Information 3 — Initially tested orthogroups that have been edge-trimmed as described in the Methods. [file peerj-10-13130-s003.zip › original.trimmed/trimmed-OG0001837.fas]

>EpFu
GTGGACGACTTCCGAGTTGGGGAGCGAGTTTGGGTAAACGGAAATAAGCCTGGATTTATA
CAGTTTCTGGGTGAAACTCAGTTCGCACCAGGCCAGTGGGCCGGAATTGTTCTAGATGAA
CCCATAGGCAAGAATGATGGCTCAGTGGCAGGAGTCCGGTATTTCCAGTGTGAACCTTTA
AAGGGCATATTCACCCGGCCTTCCAAGTTGACGAGGAAGGTGCAGGCTGAAGATGAAGCC
AGTGGCCTGCAGACGACTCAAGCTTCCAGAACGACTTCGCCTCTGTCCACTTCTGCAGCC
AGCATGACAGCCTCCTCCCCAGCCACCCCCTCACATATTCCTCAGAAGTCGTCCCAGCCA
ACAGCAAAGGAACCTTCTGCTACACCTCCGATCAGCAACCTCACAAAAACTGCCAGTGAA
TCCATCTCCAACCTTTCAGAGGCTGGCTCGGTCAAGAAAGGAGAGAGAGAACTCAAAATT
GGAGACAGAGTATTGGTCGGTGGCACTAAAGCCGGTGTAGTCCGGTTTCTCGGGGAGACG
GATTTTGCCAAGGGGGAGTGGTGTGGTGTGGAGTTAGATGAGCCACTCGGGAAGAATGAC
GGGGCTGTTGCTGGCACAAGGTATTTTCAGTGTCAACCCAAATATGGCCTGTTTGCTCCC
GTCCACAAAGTGACCAAGATCGGCTTCCCTTCCACTACGCCAGCCAAAGCCAAGGCCGCC
GCGGTGAGGCGAGTGATGGCCACCACGCCCGCCAGCCTGAAGCGCAGCCCATCCGCGTCC
TCTCTCAGCTCCCTGAGCTCGGTGGCCTCCTCCGTGAGCAGCAAGCCCAGTCGCACAGGA
TTATTGACCGAAACCTCCTCCCGGTACGCCAGGAAGATCTCCGGCACCACCGCCCTCCAG
GAGGCCCTGAAAGAGAAGCAGCAGCACATTGAGCAGCTGCTGGCCGAACGGGATCTGGAG
AGGGCGGAGGTGGCCAAGGCCACGAGCCACGTGGGGGAAATAGAGCAGGAGCTAGCCCTG
GCCCGGGACGGACACGACCAGCATGTCCTGGAGCTGGAGGCCAAGATGGACCAGCTGCGA
GCCTTGGTGGAAGCTGCCGACAGGGAGAAAGTGGAACTGCTCAACCAACTCGAAGAGGAA
AAAAGGAAGGTGGAGGATCTTCAGTTCCGGGTGGAGGAAGAATCGATTACTAAAGGCGAC
CTTGAGCAAAAGAGCCAGATTTCTGAAGATCCCGAGAATACGCAGACCAAACTGGAGCAT
GCCCGCATTAAGGAGCTTGAACAGAGCCTGCTCTTTGAAAAGACCAAAGCTGACAAACTT
CAGAGGGAGTTAGAAGACACTAGGGTGGCTACAGTGTCAGAAAAGTCTCGTATAATGGAG
CTAGAGAAAGACCTAGCGTTGAGAGTACAGGAAGTAGCCGAGCTGCGAAGAAGGCTCGAG
TCCAATAAACCTGCCGGGGATGTTGACACGTCACTCTCCCTTTTGCAAGAGGTAAACTCT
TTGCAGGAGAAGTTAGAAGCCGCCCATACTGACCACCAAAGAGAAATCGCCTCCCTGAAG
GAGCGTTTTGGAGCCCAGGAGGAAACCCATCAGAAGGAGGTGAAGGCTCTGCAGGCTGCC
GCGGAGAAGCTCTCCAAGGAGAACGAGTCGCTGAAAAGCAAGCTTGACCACGCCAACAAG
GAGAACTCGGACGTGATCGCCCTGTGGAAGTCCAAGCTGGAGACCGCCATCGCGTCCCAC
CAGCAGGCCATGGAGGAGCTGAAGGCTTCCTTCAGCAAGGGGGTGGGGACAGAGACGGCC
GAGGTGGCCACGTTGAAAACGCAGATAGAGAAAATGAGACTAGATTACCAGCACGAAATA
GAACGCTTGCAGAATCAACAAGACTCTGATCGGTCTGCTCACACTCAGGAGGTAGAAGCC
GTCAGGGCAAAGCTGATGGAGGTCATTACAGAGAAAGAGAGCAGCCTGGCAGCTGTCCAG
TCGAAACTGGACAAGGCCGAAGACCAGCATCTGGTAGAGATGGAGGACGCCCTGAACAAG
CTGCAGGAAGCCGAGATAAAGGTAAAGGAGCTAGAGGTGCTGCAGGCCCAATGCAGCGAG
CAAACCAAGGTTATCGATAGTTTTACGTCACAGCTCACGGCTGCCGAGGAGAAGCTGCTG
GATCTGGACGCCCTTCGGAAAGCCAGTTCCGAAGGTAAATTGGAGATCGAGAAACTTAGA
CAGCAGTTTGAGGCAGCTGAGCAACAGATTAAACGTTTAGAGGTTGAAAGGAATGCTGCA
AGTGACAAGGCTAGTAGCATTTCCAAAGAGCTGCAGGGGAAAGAGCTCACACTCAGCAAA
CTTGAGGAGCGCGTGAGTGAAGTCAGTCATGTGAAAGAGGCTTTGGAGAAAGAACTTCAG
ATGTTGAAAGAAAAGTTTGCTGGTGCTTCAGAGGAGGCAGTCTCTGTCCAGAGGAGTATG
CAAGAAACTGTAAATAAGTTACACCAAAAAGAGGAGCAGTTTAATGCGCTATCTTCTGAA
TTGGAGAAGTTGAGAGAAAATCTAACAGGCATGGAGGCAAAATTTAGAGAGAGAGATGAA
AGAGAAGAGCAGTTGATAAAGGCAAAAGAAAAACTGGAAAACGACATTGCAGAAATAATG
AAAATGTCAGGAGATAATTCTTCCCAGTTGACAAAAATGAATGACGAGTTACGTCAGAAA
GAAAGAAATGTGGAAGAATTGCAGCTAAAACTTACAAAGGCCAATGAAAATGTGAGCTGT
CTGCAGAAAAGTATTGGGGATGTAACTCTCAAAGCTGAACAGAGCCACCAAGAAGCAACT
AAAAAGCATGAGGAAGAAAAGAAAGACTTGCTGAAAAAACTGCTGGACCTGGAAAAGAAG
ATGGAAGCGAGCCACAACCAGTGTCAAGATCTGAAAGCCAGGTATGAGGAAGCTAGTTCT
GAGACCAAGGCGAAGCATGAGGAGGCCCTGCAGACGCTGCAGACGCTGCTGCGGGGCACA
GAGGAGAGGCTGGCGGCCACCCAGGAGCAGAACAGGGACTTGATGCAGGAAGTGGTAGAA
CTGAAAAAACAAGCC
>HiAr
GTGGATGACTTTCGAGTTGGGGAGCGAGTTTGGGTGAACGGAAATAAGCCTGGATTTATC
CAGTTTCTGGGAGAAACCCAGTTTGCACCAGGCCAGTGGGCTGGAATTGTTTTAGATGAA
CCCATAGGAAAGAATGATGGGTCAGTGGCAGGAGTTCGGTATTTCCAATGTGAACCTTTA
AAGGGCATATTCACCCGACCTTCAAAGTTGGCGAGGAAGGTGCAGGCTGAAGATGAAGCT
AACGGCCTGCAGACGACTCCCGCTTCCAGAGCGACTTCGCCTCTGTCCCCTTCTGCAGCC
AGCATGGCGGCGTCCTCCCCAGCCATCCCCTCAACTGTTCCTCAGAAATCGTCCCAGCCA
CCAGCCAAGGAAGCTTCAGCTACGCCGCCGATCAGCAACCTTACAAAAACTGCCAGTGAA
TCCATCTCCAACCTTTCAGAGGCTGGCTCCATCAAGAAAGGAGAAAGAGAGCTCAAACTT
GGAGACCGAGTATTGGTTGGTGGCACTAAGGCTGGTGTCGTCCGGTTTCTCGGGGAGACA
GACTTTGCCAAGGGGGAATGGTGTGGTGTGGAGTTAGATGAACCGCTCGGGAAGAATGAT
GGGGCTGTTGCTGGAACAAGGTATTTTCAGTGTCAACCCAAATACGGCCTGTTTGCTCCT
GTCCACAAAGTGACCAAGATTGGCTTCCCGTCCACTACGCCAGCCAAAGCCAAGGCCGCT
GCTGTGCGGCGAGTGATGGCGACCACGCCCGCCAGCCTGAAGCGCAGCCCTTCTGCCTCC
TCCCTCAGCTCCATGAGCTCGGTGGCCTCGTCCGTGAGCAGCAAGCCCAGTCGGACAGGA
TTATTGACCGAAACCTCCTCCCGTTATGCCAGGAAGATCTCCGGGACCACTGCCCTCCAG
GAGGCCCTGAAGGAGAAGCAGCAGCACATTGAGCAGCTGCTGGCTGAACGGGACCTAGAG
AGGGCAGAGGTGGCCAAGGCCACGAGCCACGTGGGGGAAATAGAGCAGGAGCTAGCTCTG
GCCCGGGACGGACACGACCAGCATGTCCTGGAGTTGGAGGCCAAGATGGACCAGCTGCGA
ACAATGGTGGAAGCTGCTGACAGGGAGAAGGTGGAGCTTCTCAACCAACTTGAAGAAGAG
AAAAGGAAGGTTGAGGACCTTCAGTTCCGGGTTGAGGAAGAATCAATTACTAAAGGAGAT
CTTGAGCAAAAGAGCCAGATTTCTGAAGATCCTGAGAATACGCAGACCAAACTGGAGCAT
GCCCGCATTAAGGAGCTTGAACAGAGCCTGCTCTTTGAAAAGACCAAAGCTGACAAACTC
CAGAGGGAGTTAGAAGACACTAGGGTTGCTACAGTATCAGAAAAGTCTCGTATAATGGAA
CTAGAAAAAGACCTAGCGTTGAGAGTACAGGAAGTAGCTGAGCTGCGAAGAAGGCTAGAG
TCCAATAAGCCTGCTGGGGATGTTGATATGTCACTATCCCTTTTGCAAGAGATCAGCTCT
TTGCAAGAAAAGTTAGAAGCCACCCGCACTGACCACCAGAGGGAAGTCGCTTCTCTGAAG
GAGCATTTTGGAGCCCGAGAAGAAACACATCAGAAGGAGATGAAGGCTCTTCAGGCTGCC
ACAGAGAAGCTTTCCAAAGAGAACGAGTCCCTGAAAAGCAAGCTGGATCATGCCAATAAG
GAGAACTCGGATGTGATCGCTCTGTGGAAGTCCAAGCTGGAGACGGCCATCGGGTCCCAA
CAGCAGGCAATGGAGGAGCTGAAGGTGTCCTTCAGCAAGGGCGTTGGGATGGAGACAGCA
GAACTGGCCGAGCTGAAGACTCAAATCGAGAAAATGAGACTGGATTACCAGCACGAAATA
GAGAATCTGCAGAATAAACAAGACTCGGAACGGTCGGCTCATGCCCAAGAGATAGAAGCC
GTCAGGGCTAAGCTAATGAAGGTCGTTAAAGAGAAAGAGAACAGTCTGGAAGCCATCAAA
TCAAAACTGGACAAAGCAGAAGACCAGCATCTAGTAGAAATGGAGGACACCTTAAACAAA
TTACAGGAAGCTGAAATAAAGGTAAAGGAGCTAGATGTATTACAAGCCAAATGCAATGAA
CAAACCAAGGTTATTGATAATTTTACATCACAGCTCAAGGCTGCCGAGGAAAAGCTCTTG
GATCTTGATGCACTTCAGAAAGCCAGTTCCGAAGGTAAATCGGAAATCGAGAAACTTAGA
CAGCAGCTTGAGGCAGCCGAGAAACAGATTAAAAATTTAGAGATTGAAAAGAATGCTGAA
AGTGGCAAGGCTAGTAGCATTACCAAAGAGCTGCAGGGAAAAGAGCTAACGCTTAATAAC
CTTCAGGAAAACTTGAGTGAAGTCAGTCGGGTGAAAGAGGCTTTGGAAAAAGAACTTCAG
ATTTTGAAAGAAAAGTTCGCTGACGCTTCAGAGGAAGCGGTCTCTGTCCAGAGAAGTATG
CAAGAAACTGTAAATAAATTACACCAAAAAGAGGAGCAGTTTAATGTGCTGTCTTCTGAA
TTGGAGAAGTTGAGAGGAAATTTAACAGAGATGGAGGCAAAATTCAGAGAGAGAGGTGAA
AGAGAAGAGCAATTGATAAAGGCGAAAGAAAAACTGGAAAATGACATTGCAGAAATAATG
AAGATGTCAGGAGATAATTCTTCTCAGCTGACAAAAATGAATGATGAGTTACGTCTGAGA
GAAAGAAATGTAGAAGAATTACAGCTAAAACTTACAAAGGCTAATGAAAATGTAAGTTTT
ATGCAGAGAAGTATTGGGGAAGTAACTCTCAAAGCTGAACAGAGCCAGCAAGAAGCAGCT
AAAAAGCATGAGGAAGAAAAGAAAGAATTGCTGGAAAAATTGTTGAACCTGGAAAAGAAG
GTAGAAATGAGCCACAACCAGTGTCAAGATCTGAAAGCCAGGCATGAAGAAGTGAGTTCT
GAGACAAAGGCAAAGCACGAGGAAGTCCTGCGGAACCTACAGACGAAGCTCTTGGACTCC
GAGGAGAGGCTGAACGCTGCGCGAAAGGAGAACAGTGACTTGTTGCAGGAGATGGTGGAA
CTGAAAAAACAAGCT
>LaCi
GTGGATGACTTCCGAGTTGGGGAACGAGTTTGGGTGAACGGAAATAAGCCTGGCTTCATA
CAGTTTCTGGGTGAAACCCAGTTCGCACCAGGCCAGTGGGCCGGAATTGTTCTAGATGAA
CCCATAGGCAAGAATGATGGCTCAGTGGCAGGAGTCCGGTATTTCCAGTGTGAACCTTTA
AAGGGCATATTCACCCGGCCCTCCAAGTTGACGAGGAAGGTGCAGGCTGAAGATGAAGCC
AGTGGCGTACAGACGACTCACGCTGCCAGAACGACCTCGCCTCTGTCCACTTCTGCAGCC
AGCATGACAGCCTCCTCCCCAGCCACCCCCTCACATATTCCTCAGAAGTCATCCCAGCCA
ACAGCAAAGGAACCTTCTGCCACACCTCCGATCAGTAACCTCACAAAAACGGCCAGTGAA
TCCATCTCCAACCTTTCAGAGGCTGGCTCGGTCAAGAAAGGAGAGAGAGAACTCAAAATT
GGAGACAGAGTACTGGTCGGTGGCACTAAAGCTGGAGTGGTCCGGTTTCTCGGGGAGACG
GATTTTGCCAAGGGGGAGTGGTGTGGTGTGGAGTTAGATGAGCCTCTCGGGAAGAATGAC
GGGGCTGTTGCTGGTACCAGGTATTTTCAGTGTCAACCCAAGTATGGCCTGTTTGCTCCC
GTCCACAAAGTGACCAAGATCGGCTTCCCTTCTACCACGCCAGCCAAGGCCAAGGCCGCC
GCGGTGAGGCGAGTGATGGCCGCCACGCCCGCCAGCCTGAAGCGCAGCCCATCCGCGTCC
TCCCTCAGCTCCCTGAGCTCCGTGGCCTCCTCCGTGAGCAGCAAGCCCAGCCGCACCGGA
TTATTGACCGAAACCTCCTCCCGGTACGCCAGGAAGATCTCCGGCACCACCGCCCTCCAG
GAGGCCCTGAAAGAGAAGCAGCAGCACATTGAGCAGCTGCTGGCCGAACGGGATCTAGAG
AGGGCGGAGGTGGCCAAGGCCACGAGCCACGTGGGGGAGATAGAGCAGGAGCTAGCCCTG
GCCCGGGACGGACACGACATGCATGTCCTGGAGCTGGAGGCCAAGATGGACCAGCTGCGA
GCCATGGTGGAAGCTGCTGACAGGGAGAAAGTGGAACTGCTCAACCAACTCGAAGAGGAG
AAAAGGAAGGTGGAAGATCTTCAGTTCCGGGTGGAGGAAGAATCAATTACGAAAGGCGAC
CTTGAGCAAAAGAGCCAGATTTCTGAAGATCCTGAGAATACGCAGACCAAACTGGAGCAT
GCCCGCATTAAGGAGCTTGAACAGAGCCTGCTCTTTGAAAAGACCAAAGCTGACAAACTC
CAGAGGGAGTTAGAAGACACTAGGGTGGCTACAGTGTCAGAAAAGTCTCGTATAATGGAG
CTAGAGAAAGACCTAGCGTTGAGAGTACAGGAAGTAGCCGAGCTGCGAAGAAGGCTCGAG
TCCAATAAACCTGCCGGTGATGTGGACACGTCACTCTCCCTTTTGCAAGAGATAAGCTCT
TTGCAGGAGAAGTTGGAAGGCGCCCACGCTGACCACCAAAGAGAAATCGCCTCCCTGAGG
GAGCGCCTTGGGGCCCAGGAGGAAACGCATCAGAAGGAGGTGAAGGCCCTGCAGGCCGCC
GCAGAGAAGCTCTCCAAGGAGAACGAGTCGCTGAAGAGCAAGCTTGACCATGCCAACAGG
GAGAACTCGGACGTGACCGCCCTGTGGAAGTCCAAGCTGGAGACCGCCATCGTGTCCCAC
CAGCAGGCCATGGAGGAGCTGAAGGCGTCCTTCAGCAAGGGGGTGGGGACCGAGACGGCC
GAGGTGGCCACGTTGAAAACGCAGATAGAGAAAATGAGACTGGATTACCAGCATGAGATA
GAAAGCTTGCAGAACCAACAAGACTCCGATCGGTCTGCTCACACTCAAGAGATGGAAGCC
GTGAGGGCGAAGCTGATGGAGGTCATTAAGGAGAAAGAGAACAGCCTGGAAGCGATCCAG
TCGAAACTGGACAAGGCCGAAGACCAGCATCTGGTAGAAATGGAAGACGCTCTGAGCAAG
CTGCAGGAAGCCGAGATAAAGGTAAAGGAGCTAGAGGCGCTGCAGGCCCAGTGCAGCGAG
CAAACCAAGGTTATCGATAATTTTACATCACAGCTCACGGCTGCCGAGGAAAAGCTGCTG
GATCTGGACGCCCTTCGGAAAGCCAGTTCCGAAGGTAAATTGGAGATCGAGAAACTTAGA
CAGCAGTGTGAGGCAGCTGAGCAGCAGATTAAACATTTAGAGGTTGAAAGGAATGCGGCA
AGTGACAAGGCTAGTAGCATTTCCAAAGAGCTGCAGGGGAAAGAGCTCGCACTCAGCAAA
CTTGAGGAGCACGTGAGTGAAGTCAGTCACGTGAAAGAGACTTTGGAGAAAGAACTTCAG
ATGTTGAAAGAAAAGTTTGCTGGTGCTTCAGAGGAGGCGGTCTCTGTCCAGAGGAGTATG
CAAGAAACTGTGAATAAGTTACATCAAAAAGAGGAGCAGTTTAATGCGCTATCTTCTGAA
CTGGAGAAGTTGAGAGAAAATCTAACAGGCATGGAGGCAAAATTCAGAGAGAGAGATGAA
AGAGAAGAGCAGTTGATAAAGGCAAAAGAAAAACTGGAAAACGACATTGCAGAAATAATG
AAAATGTCAGGAGATAATTCTTCTCAGTTGACAAAAATGAATGACGAGTTACGTCAGAAA
GAAAGAAATGTGGAAGAATTACAGCTAAAACTTACAAAGGCCAATGAAAATGTGAGCTGT
CTGCAGAAAAGTATTGGGGATGTCACTCTCAAAGCTGAACAGAGCCAGCAAGAAGCAACT
AAAAAGCATGAGGAAGAAAAGAAAGACTTGCTACACAAACTGCAGGACCTGGAAAAGAAG
GTGGAAACGAGCCACAACCAGTGTCAAGATCTGAAAGCCAGGTATGAGGAAGCCAGTTCT
GAGACCAAGGCGAAGCATGAGGAGGCCCTGCAGAAGCTGCAGACGATGCTGCAGGGCACA
GAGGAGAGGCTGGCGGCCACCCAGGAGCAGAACAAGGGTTTGATGCAGGAAGTGGCGGAA
CTGAAAAAACAAGCT
>MyLu
GTGGACGACTTCCGAGTTGGGGAGCGAGTTTGGGTGAACGGAAATAAGCCTGGATTTATA
CAGTTTCTGGGTGAAACTCAGTTCGCACCAGGCCAGTGGGCCGGGATTGTTCTAGATGAA
CCCATAGGCAAGAATGATGGCTCAGTGGCAGGAGTCCGGTATTTCCAGTGTGAACCTTTA
AAGGGCATATTCACTCGACCTTCCAAGTTGACAAGGAAGGTGCAGGCTGAAGATGAAGCC
AGTAGCCTGCAGACAACTCACGCTTCCAGAACGACCTCGCCTGTGTCCACTTCTGCAGCC
AGCATGACAGCCTCCTCCCCAGCCACCCCCTCACATATTCCCCAGAAGTCGTCCCAGCCA
ACAGCAAAGGAACCTTCGGCTACACCTCCGATCAGCAACCTCACAAAAACTGCCAGTGAA
TCCATCTCCAACCTCTCAGAGGCTGGCTCGGTCAAGAAAGGAGAGCGAGAACTCAAAATT
GGAGACAGAGTACTGGTCGGTGGCACTAAGGCTGGTGTGGTCCGGTTTCTCGGGGAGACG
GACTTTGCCAAGGGGGAGTGGTGTGGTGTGGAGTTAGACGAGCCTCTTGGGAAGAATGAC
GGGGCTGTTGCTGGCACAAGGTATTTTCAGTGTCAACCCAAATATGGCCTGTTTGCTCCC
GTCCACAAAGTGACCAAGATCGGCTTCCCTTCCACTACGCCAGCCAAAGCCAAGGCCGCC
GCGGTGAGGCGAGTGATGGCCGCCACGCCCGCCAGCCTGAAGCGCAGCCCGTCCGCGTCC
TCTCTCAGCTCCCTGAGCTCGGTGGCCTCCTCCGTGAGCAGCAAGCCCAGTCGCACAGGA
TTATTGACCGAAACCTCCTCCCGGTACGCCAGGAAGATCTCCGGCACCACCGCCCTCCAG
GAGGCCCTGAAAGAGAAGCAGCAGCACATTGAGCAGCTGCTGGCCGAACGGGATCTAGAG
AGGGCGGAGGTGGCCAAGGCCACGAGCCACGTGGGGGAAATAGAGCAGGAGCTAGCCCTG
GCCCGGGATGGACACGACCAGCATGTCCTGGAGCTGGAGGCCAAGATGGACCAGCTGCGA
GCCATGGTGGAAGCTGCCGACNAGGAGAAAGTGGAACTGCTCAACCAACTCGAAGAGGAG
AAAAGGAAGGTGGAGGATCTTCAGTTCCGGGTGGAGGAAGAATCAATTACTAAAGGCGAC
CTTGAGCAAAAGAGCCAGATTTCTGAAGATCCTGAGAATACGCAGACCAAACTGGAGCAT
GCCCGCATTAAGGAGCTTGAACAGAGCCTGCTCTTTGAAAAGACCAAAGCTGACAAACTC
CAGAGGGAGTTAGAAGACACTAGGGTGGCTACAGTATCAGAAAAGTCTCGTATAATGGAG
CTAGAGAAAGACCTAGCGTTGAGAGTGCAGGAAGTAGCTGAGCTGCGAAGAAGGCTCGAG
TCCAATAAACCTGCCGGGGATGTTGACACGTCGCTCTCCCTTTTGCAAGAGATCAGCTCT
TTGCAAGAGAAGTTAGAAGCCGCCCGTACTGACCACCAAAGAGAAATCGCTTCCCTGAAG
GAGCGCTTTGGAGCCCAGGAGGAGACGCATCAGAAGGAGGTGAAGGCTCTGCAGGCTGCC
TCAGAGAAGCTCTCCAAGGAGAACGAGTCGCTGAAAAGCAAGCTTGACCACGCCAACAAG
GAGAACTCGGATGTGATAGCCCTGTGGAAGTCCAAGCTGGAGACCGCCATCGCGTCCCAC
CAGCAGGCCATGGAGGAGCTGAAGGCTTCCTTCAGCAAGGGGGTGGGGACAGAGACGGCC
GAGCTGGCCGCACTGAAAACGCAGATAGAGAAAATGAGACTAGATTACCAGCACGAAATA
GAAAGCTTGCAGAATCAACAAGACTCCGAACGGTCTGCTCACACCCAAGAGATAGAAGCC
GTCAGGGCAAAGCTGATGGAGGTCATTAAGGAGAAAGAGAACAGTCTGGAAGCCGTCCAG
TCGAAACTGGACAAGGCAGAAGACCAGCACCTGGTAGAAATGGAAGACGCCTTGAACAGA
CTGCAGGAAGCCGAGACAAAGGTAAAGGAGCTAGAGGTGCTGCAAGCCCAGTGCAGTGAG
CAAACCAAGGTTATCGATAGTTTTACGTCGCAGCTCAAGGCTGCCGAGGAAAAGCTGCTG
GATCTGGACGCTCTTCGGAAAGCCAGTTCCGAAGGTAAATTGGAGATCGAGAAACTTAGA
CAGCAGTTTGAGGCAGCTGAGCAACAGATTAAGAATTTAGAGGTGGAAAGGAATGCTGCA
AGTGACAAGGCTAGTAGCATTTCCAGAGAGCTGCAGGGGAAAGAGCTCACACTCAGCAAA
CTCCAGGAGCACGTGAGTGAAGTCAGTCACGTGAAAGAGGCTTTGGAGAAAGAACTTCAG
GTGTTGAAAGAAAAGTTTGCTGGTGCTTCAGAGGAGGCGGTCTCTGTCCAGAGGAATATG
CAAGAAACTATAAATAAATTACACCAAAAAGAGGAGCAGTTTAATGCGCTGTCTTCTGAA
TTGGAGAAGTTGCGAGAAAACCTAACAGGCATGGAGGCAAAATTTAGAGAGAGAGATGAA
AGAGAAGAGCAGTTGATAAAGGCAAAAGAAAAGCTGGAAAACGACATTGCAGAAATAATG
AAAATGTCAGGAGATAATTCTTCTCAGTTGACAAAAATGAATGATGAGTTACGTCAGAAA
GAAAGAGATGTGGAAGAATTACAGCTAAAACTTACAAAGGCCAATGAAAATGTGAGCTGT
CTGCAGAAAAGTATTGGGGATGTAACTCTCAAAGCTGAACAAAGCCAGAAAGAAGCAACT
AAAAAGCATGAGGAAGAAAAGAAAGACTTGCTGAAAAAATTGCTGGACCTGGAAAAGAAG
ATGGAAACGAGCCACAACCAGTGTCAAGATCTGAAAGCCAGGTATGAGGAAGCCAGTTCT
GAGACCAAGGCGAAGCATGAGGAGGCTCTGCAGAAGCTGCAGACGCTGCTGCGGGGCACA
GAGGAGAGGCTGGCGGCCACCCAGGAGCAGAACAAGGACTTGTTGCAGGAAGTGGTGGAA
CTGAAAAAACAAGCC
>PhDi
GTGGACGACTTCCGGGTCGGGGAGCGCGTCTGGGTGAATGGCAACAAGCCCGGCTTCATC
CAGTTCCTGGGGGAGACCCAGTTCGCCCCCGGCCAGTGGGCCGGGATCGTGCTGGACGAG
CCCATCGGCAAGAACGACGGCTCGGTGGCGGGGGTCCGGTACTTCCAGTGCGGGCCCCTG
AAGGGCATCTTCACGCGGCCCTCGAAGCTGGCGCGGAAGCTGCAGGCCGAGGATGAGGCC
AACGGGCTGCAGGCGGCGCCCGCCGGCCGGGCGCCCTCGCCCCTGTGTGCGTCCCCGGCC
GGCGCCACGGCCCCCTCCCCGGCGCCCCCCGCCAGTGCCGCCCCGAAGCCGTCCCAGCCG
GCAGCCAAGGACGCCCCGGCCACGCCGCCCATCAGCAACCTCACGAAGACTGCCAGCGAG
TCTACCTCCAACCTCTCGGAGGCCGGCTCGGTCAAGAAGGGAGAACGGGAGCTCAGGATC
GGGGACCGGGTGCTGGTCGGCGGCACCAAGGCCGGCGTGGTCCGGTTCCTCGGGGAGACG
GACTTCGCCAAGGGGGAGTGGTGCGGCGTGGAGCTAGACGAGCCTCTGGGCAAGAACGAC
GGGGCCGTCGCCGGAACGAGGTACTTTCAGTGTCAGCCCAAATATGGCCTGTTCGCTCCC
GTGCACAAGGTGACCAAGATCGGCTTCCCGTCCACCACGCCGGCCAAAGCCAAGGCCGCC
GCCGTGAGGCGCGTGATGGCCACCACGCCCGCCAGCCTGAAGCGCAGCCCGTCGGCGTCC
TCGCTCAGCTCCCTGAGCTCCGTGGCCTCCTCCGTGAGCAGCAAGCCCAGCCGCACAGGA
TTACTGACCGAGACCTCCTCCCGCTACGCCCGGAAGATCTCCGGCACCACCGCCCTCCAG
GAGGCCCTGAAGGAGAAGCAGCAGCACATTGAGCAGCTGCTGGCCGAACGGGATCTGGAG
AGGGCGGAGGTGGCCAAGGCCACGAGCCACGTGGGGGAGATAGAGCAGGAGCTAGCGCTG
GCCCGGGACGGACACGACCAGCACGTCCTGGAGCTGGAGGCCAAGATGGACCAGCTGCGG
GCCATGGTGGAAGCTGCCGACAGGGAGAAGGTGGAGCTTCTCAACCAGCTGGAGGAGGAG
AAAAGGAAGGTTGAGGACCTTCAGTTCCGGGTCGAGGAGGAATCCATCACGAAAGGCGAC
CTTGAGCAAAAGAGCCAGATTTCTGAAGATCCTGAGAATACGCAGACCAAACTGGAGCAT
GCCCGCATTAAGGAGCTTGAACAGAGCCTGCTCTTTGAAAAGACCAAAGCTGACAAACTC
CAGAGGGAGTTAGAAGACACTAGGGTGGCCACAGTGTCAGAAAAGTCTCGTATCATGGAG
CTGGAGAAAGACCTGGCCCTGCGGGCGCAGGAAGTAGCCGAGCTGCGGAGGCGGCTCGAG
TCCAGCAAGCCCGCCGGGGACGTGGACACGTCGCTGTCCCTTCTGCAAGAGATAAGCGCG
TTGCAAGAGAAGCTGGAAGCCACCCGCACCGACCACCAAAGAGAAATGGCGTCCCTGAAG
GAGCAGTGTGGGGCCCGGGAGGAAGCCCAGCGGAAGGAGATGAAGGCCCTGCAGGCCTCC
ACGGAGAAGCTCTCCAAGGAGAACGAGTCGCTGAGGAGCAAGCTGGAGCACGCCGACAAG
GAGAACGCGGACGTGATCGCGCTGTGGAAGTCGCGGCTGGAGACGGCCATCGCGTCCCAC
CAGCAGGCCATGGAGGAGCTGAAGGCGTCCTTCAGCAAGGGCGTCGGGGCGGAGACGGCG
GCGCTGGCCGAGCTGAAAACGCAGATCGAGAGGGCGCGGCTGGATTACCAGCGCGAGATA
GAGACCTTGCAGAGCAAGCAGGACTCGGAGCGGTCCGCCCATGCCAAAGAGATGGAGGCC
GTCCGGGCGAAGCTGATGGAGGTCATCGGCGAGAAGGAGAGCAGCCTGGAAGCCGTGCAG
TCGAAGCTGGACAGGGCCGAGGAGCAGCACCTGGTGGAGATGGAGGACACGCTGAGCAAG
CTGCAGGAAGCGGAAATCAAGGTAAAGGAGCTAGAGGCGCTACGAGCCAAATGCGGTGAA
CAGACCAGGGTCATTGATGATTTTACATCGCAGCTCAAGGCTGCCGAGGAGAAGCTCTTG
GACCTTGACACGCTTCAGAAAGCCAGTTCCGAAGGTAAAGCGGAAGTCGAGACGCTTAGA
CAGCAGCTGGAGGCGGCTGAGAAGCAGATTAAAAGTTTAGAGGCTGCAAAGGAGGCCGAA
AGTGGCAAGGCTAGTAGCATCGCCAAAGAGCTGCAGGGGAGGGAGCTCACGCTCAGTGAA
CTCCAGGAGCGTTCGAGCGCGGTCAGTCGAGCGAAGGAGGCTCTGGAGAAGGAGCTGCAG
ACCCTGAGAGAGAAGTTTGCCGGTGCCTCAGAGGAGGCGGCCTCCGTGCAGAGGAGCATG
CAAGAAACTGTCAATAAACTACACCAAAAAGAGGAGCAGTTCAACGCACTGTCTTCCGAA
CTGGAGAAGCTGAGAGACAACTTGACAGACATGGAGGCGAAATTCAGGGAGCGAGACGAG
AGAGAAGAGCAGCTGATAAAGGCAAAAGGAAAACTGGAGAACGACATCGCGGAAATCATG
AGAATGTCAGGCGACAACTCCTCTCAGCTGACCAGAATGAATGACGAGCTGCGTCTGAAG
GAGAGAAACATAGAAGAACTGCAGCTGAAACTCACCAAGGCCAACGAGGGCGCAGGCATT
CTGCAGAGAAGCCTTGCAGAAGCGACGCTCAAGGCCGAACAGAGCCAGCGAGAAGCGGCT
GAAAAGCACGAGGTGGAAAAGCGAGAGCTGCTGGAAAAGCTGCTGGACCTGGAGAAGAAG
GCGGAAGTGAGCCACAACCAGTGCCAGGACCTGAAAGCCAGGTACGAGGGAGCCAGCGCC
GAGACCCGGGCGAAGCACGAGGAGGCGGTGCGGGAGCTGCAGCAGCGGCTGCAGGACGCG
GAGCAGCGGCTGGCGGTGGCGCAGGAGCAGCACCGGGACCTGCTGCAGGAGACGGTGGAG
CTGAGGAAGCAGGCC
>PtVa
GTGGACGACTTTCGAGTTGGGGAGCGAGTTTGGGTGAATGGAAATAAGCCTGGATTTATC
CAGTTTCTGGGAGAAACGCAGTTCGCACCAGGCCAGTGGGCCGGGATAGTGCTGGACGAA
CCCATCGGGAAGAATGACGGGTCAGTGGCAGGCGTGCGGTATTTCCAGTGTGAACCTTTA
AAGGGCATTTTCACCCGACCTTCAAAGCTGACGAGGAAGGTGCAGGCAGAAGATGAAGCT
AACGGCCTGCAGACGACTCATGCTTCTAGAACGGCATCACCCCTGTCCACTTCTGCAGCC
AGCATGACGTCCTCCTCTCCAGCGACCCCCTCAAATATTCCTCAGAAATCGTCCCAGCCA
GCAGCAAAGGAGCCTTCAGCTACGCCTCAGCTCAGCAACCTTACGAAAACTGCCAGTGAA
TCCATCTCCAACCTTTCCGAGGCTGGCTCAATCAAGAAAGGAGAAAGGGAGCTCAGAATC
GGAGACAGAGTGTTGGTCGGTGGCACCAAGGCCGGTGTGGTCCGGTTCCTTGGGGAGACA
GACTTTGCCAAGGGGGAGTGGTGTGGTGTGGAGCTCGATGAGCCCCTCGGGAAGAATGAC
GGGGCCGTCGCCGGGACAAGGTATTTTCAGTGTCAACCCAAATATGGTTTATTCGCTCCT
GTCCACAAAGTGACCAAGATTGGCTTCCCTTCCACCACGCCAGCCAAAGCCAAGGCTGCC
GCCGTGAGACGAGTGATGGCGACCACTACCGCTAGCCTGAAGCGCAGCCCGTCCGCCTCC
TCTCTCAGCTCCGTGAGCTCGGTGGCCTCGTCCGTGAGCAGCAAGCCCAGCCGCACAGGA
TTATTGACCGAAACCTCCTCCCGTTACGCCAGGAAGATCTCCGGCACCACTGCCCTCCAG
GAGGCCCTGAAGGAGAAGCAGCAGCACATTGAGCAGCTGCTGGCTGAACGGGATCTAGAG
AGGGCGGAGGTGGCCAAGGCCACGAGCCACGTGGGGGAAATAGAGCAGGAGCTAGCTCTG
GCCCGGGATGGACACGACCAGCACGTCCTGGAACTGGAGGCCAAGATGGATCAGCTGCGA
ACAATGGTGGAAGCTGCCGACAGGGAGAAGGTGGAGCTTCTCAACCAACTCGAAGAGGAG
AAAAGGAAGGTCGAGGACCTTCAGTTCCGGGTTGAGGAAGAATCAATTACTAAAGGCGAT
CTTGAGCAAAAGAGCCAGATTTCTGAAGATCCTGAGAATACGCAGACCAAACTGGAGCAT
GCCCGCATTAAGGAGCTTGAACAGAGCCTGCTCTTTGAAAAGACCAAAGCTGACAAACTC
CAGAGGGAGTTAGAAGACACTAGGGTGGCTACGGTGTCAGAAAAGTCTCGTATAATGGAA
CTAGAAAAAGACCTAGCACTGAGAGTACAGGAAGTAGCTGAGCTGCGAAGAAGGCTAGAG
GCCAGTAAGCCTGCTGGGGATGTTGATATGTCACTTTCCCTTTTGCAAGAGATAAGCTCT
TTGCAAGAAAAGTTAGAAGCCAGCCATACTGACCGCCAGAGAGAAACCACTTCTCTGAAG
GAGCATTTTGAAGCCCGGGAAGAAGTGCATCAGAAGGAGATAAAGGCCCTTCAGGCTGCC
TCGGAAAAACTTTCCAAAGAGAACGAGTCCCTGAAAAGCAAACTGGATCATGCCAACAAG
GAGAACTCGGACGTGATAGCCCTGTGGAAGTCCAAGCTGGAGACCGCCATCGCGTCCCAC
CAGCAGGCCATGGAGGAGCTGAAGGTGTCCTTCAGCAAGGGGGTCGGAACGGAGACGGCA
GGATTCGCCGAGCTAAAAACACAAATAGAGAAAATGAGACTAGACTACCAGCACGAGATA
GAAAATCTGCAGAACAAACAGGACTCCGAGCGGTCTGCTCATGCTAAAGAGCTGGAAGCT
GTCCGGGCTAAGCTGATGAAGCTCATTAAAGAGAAAGAGAACAGCCTGGAAGCCATCAAG
TCGAAGCTGGACAGAGCAGAAGATCAGCATCTGGTAGAAATGGAAGACACCTTAAACAAA
TTACAGGAAGCCGAACTAAAGGTAAAGGAGCTAGAGGTCCTACAGGCCAAATGCAGTGAA
CAAACCAAGGTTATTGATAATGTTACATCACAGCTCAAGGCTACCGAGGAGAAGCTCTTG
GCTCTTGATGAACTTCGGAAAGCCAGTTCCGAAGGTAAATCGGAAGTCGAGAAGCTTAGG
CAGCAGCTTGAGGCAGCTGAGAAACAGATTAAAAACTTAGAGAGCGAAAAGAATGCTGAG
AGTGGCAAGGTTAGTAGCATTACCAAAGAGCTGCAGGGAAGAGAGCTAACGCTTAGTAAC
CTGCAGGAACACTTGGGTGAAGTCAGTCACGTGAAAGAGGCTTTGGAAAGAGAACTTCAG
GCTTTGAAAGAGAAGTTTGCTGGTGCTTCAGAGGAGGCGGTCTCTGTTCAGAGAAGTATG
CAAGAAACTGTAAACAAATTACACCAAAAAGAGGAGCAATTTAATGCGCTGTCTTCTGAA
TTGGAGAAGTTGAGAGAAAATTTAACAGATATGGAGGCAAAATTTAGAGAGAGGGATGAA
AGAGAAGAGCAGTTGATAAAGGCGAAAGAAAAACTGGAAAACGACATTGCAGAAATAATG
AGAATGTCAGGAGATAATTCTTCTCAGCTGACAAAAATGAATGATGAATTACGTCTGAAA
GAAAGAAACGTAGAAGAATTACAGCTAAAACTTACAAAGGCTAATGAAAGTGTAAGTTTT
CTACAGAGAAGCATTGGGGAAGTAACTCTCAAAGCCGAAGCGAGCCAGCAAGAAGCATCT
AAAAAGCATGAGGAAGAAAAGGAAGAACTGCTGAACAAATTGTCAGACCTGGAAAAGAAG
ATGGAAATGAGCCACAACCAGTGTCGAGATCTGAAAGCCAGGTATGAAGAAGCCAGTTCT
GAGACCCAGGCCAAGCATAAGGAAGACCTGCAGAACCTACAGAAGATGCTGTCGGAGACA
GGGGAGAGTCTGAAGGCTGCACAAAAGGAGAACAGTGACTTGCTGCAGGAGATAGTGGAA
CTGAAAAAGCAAGCT
>RhFe
GTGGATGACTTTCGAGTTGGCGAGCGAGTTTGGGTGAATGGAAACAAGCCCGGATTTATC
CAGTTTCTGGGAGAAACCCAGTTTGCACCAGGCCAGTGGGCCGGCATCGTTTTAGATGAA
CCCATAGGCAAGAATGATGGTTCAGTGGCAGGAGTTCGGTATTTCCAATGTGAACCTTTA
AAGGGCATATTCACCCGACCTTCAAAGTTGATGAGGAAGGTGCAGGCCGAAGATGAAGCT
AACGGCCTGCAGACGACTCCCGCTTCCAGAGCGACTTCGCCTCTGTCCCCTTCTGCAGCC
AGCATGGCGTCGTCCTCCCCAGCCATCCCCTCAAGCATTCCTCAGAAATCGTCCCAGGCC
ACAGCCAAGGAAGCTTCAGCTACACCTCATATCAGCAACCTTACAAAGACTGCCAGTGAC
TCCATCTCCAACCTTTCAGAGGCTGGCTCAGTCAAGAAAGGAGAAAGAGAGCTCAAAATT
GGAGACCGAGTATTGGTTGGTGGCACTAAGGCTGGTGTAGTCCGGTTTCTCGGGGAGACA
GACTTTGCCAAGGGGGAATGGTGTGGTGTGGAGTTAGACGAGCCTCTCGGGAAGAATGAC
GGGGCCGTTGCTGGAACCAGGTATTTTCAGTGTCAACCCAAATACGGCTTGTTTGCTCCT
GTCCACAAAGTAACCAAGATTGGCTTTCCTTCTACGACGCCAGCCAAAGCCAAGGCCGCT
GCTGTGAGGCGAGTGATGGCGACCACGCCCGCCAGCCTGAAGCGCAGCCCTTCTGCCTCC
TCCCTCAGCTCCATGAGCTCGGTGGCCTCCTCCGTGAGCAGCAAGCCCAGTCGGACAGGA
TTATTGACCGAAACCTCCTCCCGTTACGCCAGGAAGATCTCCGGGACCACTGCCCTCCAG
GAGGCCCTGAAGGAGAAGCAGCAGCACATTGAGCAGCTGCTGGCTGAACGGGACCTAGAG
AGGGCGGAGGTGGCCAAGGCCACGAGCCACGTGGGGGAAATAGAGCAGGAGCTAGCTCTG
GCCCGGGATGGACACGACCAGCATGTCCTGGAATTGGAGGCCAAGATGGACCAGCTGCGA
ACAATGGTGGAAGCAGCTGACAGGGAGAAGGTGGAGCTGCTCAACCAACTTGAAGAAGAG
AAAAGGAAGGTTGAGGACCTTCAGTTCCGGGTTGAGGAAGAATCAATTACTAAAGGAGAT
CTTGAGCAAAAGAGCCAGATTTCTGAAGATCCTGAGAATACGCAGACCAAACTGGAGCAT
GCCCGCATTAAGGAGCTTGAACAGAGCCTGCTCTTTGAAAAGACCAAAGCTGACAAACTC
CAGAGGGAGTTAGAAGACACTAGGGTGGCTACAGTATCAGAAAAGTCTCGTATAATGGAA
CTAGAAAAAGACCTAGCATTGAAAGTACAGGAAGTAGCTGAGCTGCGAAGAAGGCTAGAG
TCCAATAAGCCTGCTGGGGATGTTGATATGTCACTGTCCCTTTTGCAAGAGATAAGCTCT
TTGCAAGAAAAGTTAGAAGCCACCCACACTGACCACCAGAGAGAAGTTGCTTCTCTGAAG
GAGCATTTTGGAGCCCGGGAAGAAACGCATCAGAAGGAGATGAAGGCTCTTCAGGCTGCC
ACAGAGAAGCTTTCCAAAGAGAACGAGTCCCTGAGAGGCAAGCTGGAGCATGCCAACAAG
GAGAACTCGGACGTGATTGCGCTGTGGAAGTCCAAGCTGGAGACGGCCATTGCGTCCCAC
CAGCAAGCAATGGAGGAGCTGAAGGTGTCCTTCAGCAAGGGCGTTGGAACGGAGACAGCC
GAACTGGCCGAGTTGAAAACGCAAATAGAGAAAGTGAGACTGGATTACCAGCACGAAATA
GAGAATTTGCAGAATAAACATGACTCGGAACGGTCAGCTCATGCCAAAGAGATAGAAGCC
GTCAAGGCTAAGCTGATGAAGGTCATTAAAGAGAAAGAGAACAGTCTGGAAGCCATCAAA
TCGAAACTGGACAAAGCAGAAGACCAGCATCTAGTAGAAATGGAAGACACCTTAAACAAA
TTGCAGGAAGCTGAAATAAAGGTAAAGGAGCTAGAGGTACTACAAGCCAAATGCAATGAA
CAAACCAAGGTTATTGATAATTTTACATCACAGCTCAAGGCTGCTGAGGAAAAGCTCTTG
GATCTTGATGCCCTTCAGAAAGCCAGTTCCGAAGGTAAATCGGAAATCGAGAAACTTAGA
CAGCAGCTTGAGGCAGCTGAGAAACAGATTAAAAATTTAGAGGTTGAGAAGAATGCTGAA
AGTGGCAAGGCTAGTAGCATTACCAAAGAGCTGCAGGGAAAAGAGCTAACGCTTAATAAC
CTTCAGGAAAACTTAAGTGAAGTCAGTCGAATGAAAGAGGCTTTGGAAAAAGAACTTCAG
ATTTTGAAAGAAAAGTTCTCTGGTGCTTCAGAGGAGGCGGTCTCTGTCCAGAGAAGTATG
CAAGAAACTGTAAATAAATTACATCAAAAAGAGGAGCAGTTTGATGCGCTGTCTTCTGAA
TTGGAGAAGTTGAGAGAAAATTTAACAGAGATGGAGGCAAAATTTAGAGAGAGAGGTGAA
AGAGAAGAGCAACTGATGAAGGCGAAAGCAAAACTGGAAAACGACATTGCAGAAATAATG
AAGATGTCAGGAGATAATTCTTCTCAGTTGACCAAAATGAATGACGAATTACGTCTGAAA
GAAAGAAATGTAGAAGAATTACAGCTAAAACTTACAAAGGCGAATGAAAATGTAAGCTTT
CTGCAGAGAAGTATTGGGGAAGTAACTTTCAAAGCTGAACAGAGCCAGCAAGAAGCAGCT
AAAAAACATGAGGAAGAAAAGAAAGAATTGCTGGAAAAATTGTTGAACCTGGAAAAGAAG
ATAGAAATGAGCCACAACCAGTGTCAAGATCTGAAAGCCAGGTATGAAGAAGCAAGTACT
GAGACCAAGGCGAAACATGAAGAAGCCATGCAGGACCTACAGAAAGTGCTCTTGGACTCA
GAGGAGAGGCTGAAGGCTGCACGAAAGGAGAACAGTGACTTGTTGCAGGAGATGGTGGAA
CTGAAAAAACAAGCT
>RoAe
GTGGACGACTTTCGAGTTGGGGAGCGAGTTTGGGTGAATGGAAATAAGCCTGGGTTTATC
CAGTTTCTGGGAGAAACGCAGTTTGCGCCGGGCCAGTGGGCCGGGATAGTGCTGGATGAA
CCCATCGGGAAGAATGACGGTTCAGTGGCGGGAGTGCGGTATTTCCAGTGTGAACCTTTA
AAGGGCATTTTCACCCGACCTTCAAAGTTGACGAGGAAGGTGCAGGCAGAAGATGAAGCT
AACGGCCTGCAGACGACTCATGCTTCTAGAACGGCATCGCCCCTGTCCACTTCTGCAGCC
AGCATGACGTCCTCCTCTCCAGCGACTCCCTCTAATATTCCTCAGAAATCGTCCCAGCCA
GCAGCAAAGGAGCCTTCAGCTACGCCTCAGCTCAGCAACCTTACGAAAACTGCCAGTGAA
TCCATCTCCAACCTTTCCGAGGCTGGCTCAATCAAGAAAGGAGAAAGGGAGCTCAGAATC
GGAGACAGAGTGTTGGTCGGTGGCACCAAGGCCGGCGTGGTCCGGTTCCTTGGGGAGACG
GACTTTGCCAAGGGAGAGTGGTGTGGCGTGGAGCTCGATGAGCCCCTCGGGAAGAATGAC
GGGGCCGTCGCCGGGACAAGGTATTTTCAATGTCAACCCAAATATGGTTTATTCGCTCCT
GTCCACAAAGTGACCAAGATTGGCTTCCCTTCCACCACGCCAGCCAAAGCCAAGGCTGCC
GCCGTGAGGCGAGTGATGGCGACCACACCCGCCAGCCTGAAGCGTAGCCCGTCCGCCTCC
TCCCTCAGCTCCGTGAGCTCGGTGGCCTCGTCCGTGAGCAGCAAGCCCAGCCGCACAGGA
TTATTGACCGAAACCTCCTCCCGTTACGCCAGGAAGATCTCCGGCACCACTGCCCTGCAG
GAGGCCCTGAAGGAGAAGCAGCAGCACATTGAGCAGCTGCTGGCTGAACGGGATCTAGAG
AGGGCGGAGGTGGCCAAGGCCACGAGCCACGTGGGGGAAATAGAGCAGGAACTAGCTCTG
GCCCGGGATGGACACGACCAGCACGTCCTGGAACTGGAGGCCAAGATGGACCAGCTGCGA
ACAATGGTGGAAGCTGCCGACAGGGAGAAGGTGGAGCTTCTCAACCAACTCGAAGAGGAG
AAAAGAAAGGTCGAGGACCTTCAGTTCCGGGTTGAGGAAGAATCAATTACTAAAGGCGAT
CTTGAGCAAAAGAGCCAGATTTCTGAAGATCCTGAGAATACGCAGACCAAACTGGAGCAT
GCCCGCATTAAGGAGCTTGAACAGAGCCTGCTCTTTGAAAAGACCAAAGCTGACAAACTC
CAGAGGGAGTTAGAAGACACTAGGGTGGCTACAGTGTCAGAAAAGTCTCGTATAATGGAA
CTAGAAAAAGACCTAGCACTGAGAGTACAGGAAGTAGCTGAGCTGCGCAGAAGGCTAGAG
GCCAGTAAGCCTGCCGGGGATGTTGATATGTCACTCTCCCTTTTGCAAGAGATAAGCTCT
TTGCAAGAAAAGTTAGAAGCCAGCCACACTGACCACCAGAGAGAGACCACGTCTCTGAAG
GAGCATTTTGAAGCCCGGGAAGAAGTGCATCAGAAGGAGATAAAGGCCCTTCAGGCCGCC
TCGGAAAAACTTTCCAAAGAGAACGAGTCCCTGAAAAGCAAACTGGATCATGCCAACAAG
GAGAACTCGGATGTGATAGCCCTGTGGAAATCCAAGCTGGAGACCGCCATCGCGTCCCAC
CAGCAGGCCATGGAGGAGCTGAAGGTGTCCTTCAGCAAGGGGGTCGGAACGGAGACGGCA
GGATTCGCTGAGCTGAAAACACAAATAGAGAAAATGAGACTAGATTACCAGCACGAGATA
GAAAACCTGCAGAACAAACAGGACTCCGAGCGGTCTGCTCATGCTAAGGAGCTGGAAGCT
GTCCGGGCTAAGCTGATGAAGCTCATTAAAGAGAAAGAGAACAGCCTGGAAGCCATCAAA
TCGAAGCTGGACAGAGCAGAAGATCAGCATCTGGTAGAAATGGAAGACACCTTAAACAAA
TTACAGGAAGCTGAACTAAAGGTAAAGGAGTTAGAGGTACTACAGGCCAAATGCAGTGAA
CAAACCAAGGTTATTGATAATGTTACATCACAGCTCAAGGCTACCGAGGAGAAGCTCTTG
GCTCTTGATGAACTTCGGAAAGCCAGTTCCGAAGGTAAATCGGAAGTCGAGAAGCTTAGA
CAGCAGCTTGAGGCAGCTGAGAAACAGATTAAAAACTTAGAGAGCGAAAAGAATGCTGAG
AGTGGCAAGGTTAGTAGCATTACCAAAGAGCTGCAGGGAAGAGAGCTAACGCTTAGTAAC
CTACAGGAACACTTGAGTGAAGTCAGTCACGTGAAAGAGGCTTTGGAAAGAGAACTTCAG
GCTCTGAAAGAGAAGTTTGCTGGTGCTTCAGAGGAGGCAGTCTCTGTTCAGAGAAGTATG
CAAGAAACTGTAAATAAATTACACCAAAAAGAGGAACAATTTAATGCGCTGTCTTCTGAA
TTGGAGAAGTTGAGAGAAAATTTAACAGATATGGAGGCAAAGTTTAGAGAGAGGGGTGAA
AGAGAAGAGCAGTTGATGAAGGCGAAAGAAAAACTGGAAAACGACATCGCAGAAATAATG
AAAATGTCAGGAGATAATTCTTCTCAGCTGACAAAAATGAATGATGAGTTACGTCTGAAA
GAAAGAAATGTAGAAGAATTACAGCTAAAACTTACAAAGGCTAATGAAAGTGTAAGTTTT
CTACAGAGGAGCATTGGGGAAGTAACTCTCAAAGCCGAAGCGAGCCAGCAAGAAGCATCT
AAAAAGCATGAGGAAGAAAAGAAAGAGCTGCTGAACAAATTGTCAGACTTGGAAAAGAAG
ATGGAAACGAGCCACAACCAGTGTCAGGATCTGAAAGCCAGGTATGAAGAAGCCAGTTCT
GAGACACAGGCCAAGCATAAGGAAGACCTGCAGAACCTACAGAAGATGCTGTTGGAGACA
GGGGAGAGTCTGAAGGCTGCACAAAAGGAGAACAGTGACTTGTTGCAGGAGATAGTGGAA
CTGAAAAAGCAAGCT
