# Supplementary material for: Positively selected genes in the hoary bat (Lasiurus cinereus) lineage: prominence of thymus expression, immune and metabolic function, and regions of ancient synteny
Source: PeerJ. 2022 Mar 17;10:e13130. doi: 10.7717/peerj.13130 (PMC8934532; doi:10.7717/peerj.13130)
Supplement: Supplemental Information 3 — Initially tested orthogroups that have been edge-trimmed as described in the Methods. [file peerj-10-13130-s003.zip › original.trimmed/trimmed-OG0001839.fas]

>EpFu
CTCTCCAGTGGAAGGAGTGAAGGCCAGCTCAATGGTGAAACAAATACACCTATTGAAGGA
AACCAGGCAGGTGACGCAGCTGCCTCTGCCAGGAGCCTACCGAATGAAGAAATAGTTCAG
AAGATAGAGGAAGTCCTTTCTGGGGTCTTAGATACAGAACTCCGCTGTAAGCCAGACTTG
AAGGAGGCCTCCAGAAAAAGTAGGTGTGTGTCTGTACAAACAGACCCTACTGATGAAGTT
CCCACCAAAAAGTCAAAGAAACATAAAAAGCACAAAAATAAAAAGAAGAAAAAGAAGAAA
GAAAAGGAAAAGAAGTATAAAAGGCAGCCAGAAGAGTCCGAATCAAAGCCGAAATCACAT
CATGAAGAGAACATGGATTTAGAATCAGATTCCTTTTTGAAGTTTGATTCTGAGCCTTCA
GCAATGGCACTGGAGCATCCTGTAAGAGCTTTCGGGCTATCTGAGGGCAGTGAAACTCCT
GCAGTTGTGCTCGAACCTCCTGTAGTATCAATGGAGGTGTCACAGCCACACACCTTAGAA
ACTCTGAAGCCAGCTACAAAAACTGCAGAACTGTCCGTTGCATCTACATCAGTAATCGCT
CAATCGGAACAGACTGTGGCAGGAATGCTGGAACCACCCATGACAAAGATTCTGGATTCT
TTTTCAACAGCACCGGTGTCTACTACAACAGCAGTGCTCAAGTCATCTGAGCCAGTTGTG
ACGATGGCGTATCAGATGAAGTCTTTGGAGTGCACGTCTCCAGAGCCATCAAAGACCATA
TTGGAGCCTCCAGTAGCAAAAGAGCCAGAGCCATCAGAAACCCTTGTGGTGTCCTCACAG
GCGCCTGAGGTATACCCTGAGCCAAGCACATCAACAATGGATATTCCAGAGTCTTCTGAA
ACTGAAGACCTGAGATTGCCAGAGCAGCCTGCAGAAGTACCGTCGGAGACTGCAGATTCA
TCCATGACAAGATCACAGGAGGTGCTGGAGCTACCCAAGCACACGGCGGTGGAGCTGCCG
GAGTCGTCGGTGGCCTCAGCGATGCAGTTGCCGGGGCCACCTGCGACCTCCATGCCGGAG
TTGCAGGGGCCCCCTGTGACTCCCGGGCTGGAGTTACCTGGGCCCTCTGCTACCCCGGTG
CCAGAGTTGCCAGGGCCCCCTTCTACCCCAGTGCCTGAGTTGCTAGGGCCCCCTGCGACA
GCAGTGTCTGAGTTGCCGGGGCCCTCGGTGACATCAGTGCCTCAGTTGTCGCAGGAATTG
CCGGGGCTTCCAGCACCATCCATGGGGTTGGAGCCAACACAGGAGGTACCAGAGCCACCT
GTGATGGCACAGGAGTTGCCAGTGCAGCCTGCGGTAACAGTAGCAATGGAGTTGACCGAG
CAACCTGCGACGACGACAGAGCTGGAGCAGCCTGTGGGGATGACGGCGATGGAACATCCT
GGGCAGCCTGAGGCGACCACAGCAACGACGTTGCTGGGGCAGCCTGAGGCAGCGATGGTG
CTGGAGTTGCCAGGGCAACCAGTGGCAACGACAGCGCTGGAGTTGCCAGGGCAGCCTTCG
GTGACTGGGGTGCCCGAGTTGCCAGGGCTGCCTTCGGCAACTAGGGCACTGGAGTTGTCT
GGGCAGCCTGTGGCAACTGGGGCACTGGAGTTGCCTGGGCAGCTCATGGCAACTGGGGCA
CTGGAGTTCTCGGGGCAGGCTGGGGCAGCTGGAGCATTGGAGCTTTTGGGGCAGCCTCTG
GCAACAGGGGTTCTGGAGTTGCCAGGGCAGCCTGGGGCGCCAGAGTTGCCTGGGCAGCCT
GCGGCAACTGTGGCGCTGGAGATCTCTGTTCAGTCTGTGGTGACAACGGAGCTGTCAACG
ATGACCGTGTCGCAGTCCCTGGAGGTGCCCTCGACGACAGCGCTGGAATCCTATAATACG
GTAGCACAGGAGCTGCCTACTACATTAGTGGGGGAGACTTCTATAACAGTAGGAGTGGAT
CCCTTGATGGCCCAAGAATCCCATATGTTAGCTTCTAACACCATGGAGACCCATATGTTA
GCGTCCAACACTATGGACTCCCAAATGCTAGCGTCCAACACCATGGACTCCCAGATGCTA
GCGTCCAGCTCCATGGACTCCCAGATGCTAGCGATGATGGCTGACCGGTCTATGATGTCA
TCTTACTCTGCTGCCGACCGGTCTATGATGTCATCGTATTCTGCAGCTGACCGAACTATG
ATGTCATCTTACACTGACCGTTCAATGATGTCTATGGCAGCTGATTCTTACACCGATTCT
TACACTGATACATATACAGAGGCATATATGGTGCCACCCTTGCCTCCTGAAGAGCCTCCA
ACAATGCCCCCATTGCCTCCCGAGGAACCGCCGGAGGGCACAGCGTTGCCCACTGAGCAG
TCGGCATTAACAGCTGAAAACACTTGGCCTACTGAGGTGACATTACCTCCTGAAGAGTCT
GTGTCCCTGCCTGAACCGCCTGTGAGTCAAAGTGAGATTTCAGAGCCTTCGGTAGTGCCT
GCTAGTTATTCAGTGTCAGCAGCAGAGCCTGCCATGTTAGTGTCAGAGGCTGCCGTGACT
GTTCCAGAGCCACCGCTGGAGCCAGAGTCTGTGGTTGCATCAACACCTATGGAGACTGCT
GCACTAACAGAGCATGAAGTTCCAGAGAGACCAGGGACTTACATGGTATCTGAAACTACC
ATGTCAGCTGAACCGACTGTGCTAACATCAGAGCCTTCTATTATGTCAGAGACCGCAGAA
ACCTTTGATTCCATGAGAGCTGCAGGACATGTTGCCTCCGAGGTATCTGTGTCTGTCCTG
GAGCCTGCGGTAACTATTCCAGAGCCGTCCGAGAGTGCTCCAGAGCCCCCAGCTGTGGCT
GTCCCGGAGCCCCCAGCCGAGGCGGTCCCAGAGCCCTCAGCTGAGGCTGTCCCGGAGCCC
TTGGCTGTGACGGTACTGGAGCCATCACCTGAGGCTATCCCAGAGCCCGTGGCCTTGGTT
GAGCCAGAGCATGTTACCGTTCCTGTGCCAGTTTCTGCCCCGGAGCCTGCTGTACCTGTC
CTGGAACCAGCAGTATCAGTTCAACCTAACATTAATTCAGAACCCCCTGTTGTCCAAGAA
CCTACAGTGACAGTTGCAGAGCCTGCTGTCACTGTCTCAGAGCAGACTCAAATACCAACG
GAGGTGGTTTTAGAGTCTCCATCTGTGCTGAAGTCTGGTGTTATAACAGGAATGAATTTA
ATATCTACTTATCAAGATCTTACTCCAGAGATTGGTATGCAGGAGGCTTCCATGCACTCA
GACGAAGAGCCACATGCTGAAGAGCACCTGAAGAATGACTCTTATGAAAGTGAACATGGT
ATGAATAGAGACCTTGATATAAACAATCATTTCATTGCTAAAGAGATGGAACATAGCACA
GTGTCCACTGCCAGCACTGGTGCTGTTGGTGAAACTGGTGAAGAGGACACTTTGGCCGTC
AGTGAGACTGAACAATGCACAGTGTTGGCTACCTGCCCTAGTGTTAGTGAAGCCGATGTG
GGAGGAGCTCTGTCTTCTGCTGGTCCTCTTGCTGTTGAACCTGACACATTGGGAACTAGT
AAGGGTTTTGAATTTGCCACAGTATCTGCTCTCAGTTCAATCAGTAAATATGAAACTACT
CAAGATACTGAACATGACATGGTGATTTCCACTAGCCCCAGTGGGGGTAGTGAGGCTGAC
ATAGAGGGACCTTTGCCTGCTAAAGACATTCATCTTGACTTGCCATCTAATAACTTTATT
AGCAATGATACAGAAGGACCATTACCTATAAAAGAGAGTGACCAGTTAGCAGTTGCTCTC
AGCCCTAAAGAAAGTAGTGAAGATAAAGAAGTACCACTCCCTACTAAAGAGACAGTGTCT
GAATCTGGATTTCCTGCCAATATTGAAGATATTAACGAAGCAGATTTAGTGAGACCATTA
CTTCCTAAGGACATGGAACGTCTGACAAGCCTCAGAGCTGGTATTGAAGGACCTTTACTT
GCAAGTGAAGCGGAACGTGACAAAGCTGCTGCCAGTCCAGTAATGAGTGTGCCAGAGAGA
GCTTCAGAGTCCTCTTCAGAGGAAAAAGATGATTATGAAATTTTTGTGAAAGTTAAGGAC
ACACATGAAAAAAGCAAGAAAAATAAGAATCGTGATAAAGGTGAGAAAGAAAAGAAAAGA
GACTCTTCACTAAGATCTCGAAGTAAGCGGTCCAAGTCTTCAGAACACAAATCACGCAAG
CGTACCAGTGAATCTCGTTCTAGGGCAAGGAAGAGGTCATCTAAGTCCAAGTCTCGTCGC
TCTCAAACACGTTCAAGGTCACGTTCCAGACGCAGAAGGAGGAGCAGCAGGTCAAGATCA
AAGTCTAGAGGAAGGCGATCTGTATCAAAAGAGAAGCGCAAAAGGTCTCCAAAGCACAGA
TCCAAGTCCAGGGATAATCGGAAAACTGTGAGAGCTCGGAGTCGAACCCCAAGTCGGCGG
AGTCGGAGTCACAGTCCAAGTCGGCGAAGAAGATCTAGATCTGTGGGGAGAAGGAGCTTT
AGCATTTCCCCAAGCCGGAGGAGCCGCACCCCAAGCCGACGGAGCCGCACCCCAAGCCGA
CGGAGCCGAACTCCTAGCCGACGGAGCCGAACTCCTAGCAGACGGAGAAGATCCAGGTCT
GTGGTGAGGAGACGAAGCTTCAGTATATCACCAGTCAGGTTAAGGCGATCACGAACACCC
TTGAGAAGAAGGTTTAGCAGATCTCCCCTCCGACGTAAACGATCCCGATCTTCGGAAAGA
GGCAGATCGCCTAAACGTCTGACAGATTTGAATAAGGCTCAGTTACTTGAAATAGCCAAA
GCTAACGCAGCTGCCATGTGTGCTAAGGCTGGTGTTCCTTTGCCGCCAAACCTAAAGCCC
GCACCGCCGCCTACCATAGAAGAGAAGGTCGCTAAAAAGTCAGGAGGCGCTACTATCGAA
GAACTAACAGAGAAATGCAAACAGATTGCACAGAGTAAAGAAGATGATGATGTAATAGTG
AATAAGCCTCATGTTTCGGACGAAGAGGAAGAAGAACCTCCTTTTTACCATCATCCCTTT
AAACTCAGTGAACCTAAACCCATTTTTTTCAACCTGAATATTGCTGCCGCAAAGCCCACT
CCTCCAAAAAGCCAGGTCACGTTAACAAAAGAATTTCCTGTGTCGTCTGGATCTCAGCAC
CGAAAAAAGGAAGCAGACAGCGTTTACGGAGAGTGGGTTCCTGTGGATAAAAACGGTGAA
GAAAACAAAGATGACGACAATGTTTTCAGCAGCAATCTGCCCTCGGAGCCTGTGGACATC
TCTACAGCAATGAGTGAGCGGGCACTTGCTCAGAAAAGACTAAGTGAGAATGCATTTGAC
CTTGAAGCCATGAGCATGTTAAATCGAGCTCAGGAACGGATCGATGCTTGGGCTCAGCTG
AACTCTATTCCTGGCCAGTTCACCGGAAGTACGGGAGTCCAGGTCCTGACACAGGAACAG
CTGGCCAATACTGGCGCCCAAGCCTGGATTAAAAAGGATCAATTCTTAAGAGCAGCCCCA
GTAACTGGAGGAATGGGAGCCGTTTTGATGAGAAAAATGGGCTGGAGAGAAGGAGAAGGA
TTAGGGAAAAACAAAGAAGGAAATAAGGAACCGATCCTAGTTGATTTCAAGACTGACCGA
AAAGGTCTCGTGGCTGTGGGAGAAAGAGCACAGAAGAGGTCTGGGAACTTCTCTGCGGCA
ATGAAAGATCTGTCAGGCAAACATCCTGTGTCTGCCTTGATGGAAATCTGTAATAAGAGA
AGGTGGCAACCACCTGAATTTCTCTTGATCCATGATAGTGGCCCTGATCATCGCAAGCAT
TTTCTCTTTAGGGTATTGATAAATGGAAGCGCTTACCAGCCC
>HiAr
CTTTCAAGTGGAAGAAGTGAAGGCCAGCTCAATGGTGAAACAAATACACCTACTGAAGGA
AACCAGGCAGGTGATGCAGCTGCCTCTGCCAGGAGTCTACCAAATGAAGAAATAGTTCAG
AAGATAGAGGAAGTACTTTCTGGGGTCTTGGACACAGAACTACGATATAAGCCAGACTTG
AAGGAGGCCTCCAGAAAAAGTAGATGTGTGTCTGTACAAACAGATCCTACTGATGAAATT
CCCACCAAAAAGTCAAAGAAGCATAAAAAGCACAAAAATAAAAAGAAGAAAAAGAAGAAA
GAAAAGGAAAAAAAGTATAAAAGACAGCCAGAAGAATCTGAGTCCAAGCCGAAATCACAT
CATGATGAGAACATGGATTTAGAATCGGATTCATTTTTGAAGTTTGATTCTGAACCCTCA
GTGGTGGCACTGGAGCATCCTGTAAGAGCCTTTGGCCTGTCTGAGACCAGTGAGTCTCCT
GCAGTTGTGCTAGAACCTCCTATAGTATCAATGGAGGTATCACAGCCACACACTTTAGAA
ACTCTGAAGCCAGTTGCAAAAACTGCAGAACTGTCAGTTGCATCTACGTCAGTAATCTCA
CAGTCAGAGCAGTCTGTGGCCATAACGCTGGAACCATCCATGACAAAAACCCTGGATTCT
TTCACAACAGCACCAGTGCCTACTACAACAGTAGCGCTAAAGTCATCTGAACCAGTCGTA
ACAATGTCATATCAGATGAAATCTTCGGAGAGCACACCTCCAGAGCCATCAAAGATCATG
TTAGAGCCTCCAGTAGCAAAAGTGCTGGAACCATCAGAAACCCTTGCGGTATCATCAGAA
ACACCTGAGGCGCACCCTGAGCCAAGCACATCAATAATGGATTTTCCAGAGTCATCTGCA
ACTGAAGTACTAAGATTGCCAGAGCAGCCTGTAGAAGTACCATCGGAGATTGCAGATTCA
TCCATGACAAGATCGCAGGAGTTGCTGGAGCTGCCCAAGACCACAGCATTGGAGCTGCCG
GAGTCGTCGGTGGCCTCAGCGATGGAGTTGCCGGGGCCACCTGCGACCTCCATGCCGGAG
TTGCAGGGGCCCCCTGTGACTCCAGTGCTGGAGTTACCTGGGCCCTCTGCTACCCCGGTG
CCAGAGTTGCCAGGGCCCCTTTCTACCCCAGTGCCTGAGTTGCTAGGGCCCCCTGCGACA
GCAGTGCCTGAGTTGCCGGGGCCCTCTGTGACATCAGTGCCACAGTTGTCACAGGAATTG
CCAGGGCTTCCAGCACCATCCATGGGGTTGGAGCCACCACAGGAGGTACCAGAGCCACCT
GTGATGGCACAGGAGTTGCCGGGGCAGTCTGCTGTAACAGTAGCAATGGAGTTGACCGAG
CAACCTGTGACGACGACAGAGTTGGAGCAGCCTGTGGGGATGACAACGGTGGAACACCCT
GGGCAGCCTGAGGTGACAACAGCAACAGGGTTGCTGGGGCAGCCTGAGGCAGCGATGGTG
CTGGAGTTGCCAGGACAGTCAGTGGCAACAACAGCGCTGGAGTTGCCAGGGCAGCCTTCG
GTGACTGGGGTGCCAGAGTTGCCAGGGCTGCCTTCGGCAACTAGGGCACTGGAGTTGTCG
GGGCAGCCTGTGGCAACTGGGGCACTGGAGTTGCCTGGGCAGCTCATGGCAACTGGGGCA
CTGGAGTTCTCGGGGCAGTCTGGGGCAGCTGGAGCACTGGAGCTTTTGGGGCAGCCTCTG
GCAACAGGGGTGCTGGAGTTGCCAGGGCAGCCTGGGGCGCCAGAGTTGCCTGGGCAGCCT
GTGGCAACTGTGGCGCTGGAGATCTCTGTTCAGTCTGTGGTGACAACGGAGCTGTCAACG
ATGACCGTGTCGCAGTCCCTGGAGGTGCCCTCGACGACAGCGCTGGAATCCTATAATACG
GTAGCACAGGAGCTGCCTACTACATTAGTGGGGGAGACTTCTATAACAGTAGGAGTGGAT
CCCTTGATGGCCCAAGAATCCCATATGTTAGCTTCTAACACCATGGAGACCCATATGTTA
GCATCCAACACCATGGACTCCCAAATGCTAGCGTCCAACACCATGGACTCCCAGATGTTA
GCAACCAGCACCATGGACTCCCAGATGTTAGCAATGGGTGCCGACCGGTCTATGATGTCA
TCGTACTCTGCTGCTGACCGGTCTATGATGTCATCGTACTCTGCAGCTGACCGATCTATG
ATGTCATCTTACACTGATCGTTCAATGATGTCTATGGCAGCTGATTCTTACACTGATTCT
TACACTGATACATACACGGAGGCATATATGGTGCCACCTTTGCCTCCTGAAGAGCCTCCA
ACAATGCCACCATTGCCTCCTGAGGAACCACCAGAGGGTCCAGCATTACCCACCGAGCAG
TCAGCACTAACAGATGAAAATGCTTGGCCTACTGAGGTGCCATTACCTCCTGAAGAGTCT
GTACCACCGCCTGAACCTCCTGCGAATCAAAGTGAGATTTCAGAGCCTTCAGTGGTACCT
GCTGATTATTCAATGTCAGCATCAGAGCCTTCAGTGTTAGCATCAGAGGCTGCTGTGACT
GTTCCAGAGCCACCACTAGAGCCAGAGTCTTCGGTGATGTCCACACCTGTAGAGTCTGCT
GCAGTAGCAGAACATGAAGTTCCAGAAAAACCTGTGACTTATATGGTATCTGAAACTCCC
ATGTCAGCTGAACCAACTATGTTAACATCAGAGACTTCTATTATGTCCGAGGCAACAGAA
ACCTTTGCTTCCATGAGAGCTTCAGGACATGTTGCCTCAGAGGTGTCTATGTCTGTGATA
GAGCCTGCAGTAACTATTCCAGAGCCATCACAGAGCACTCTGGAGCCCCAAGTCGTGGCT
GTCCCAGAGTCCCCGGCTGAGGCTGTCCTGGAGCCGCCGGCCGAGACTGTCCTGGAGCCC
CTGGCTGTGTCTGTCCCGGGGCCACCGGCTGAGGCTGTCCCAGAGCCCCGGGCCTTGGTT
GAGCCAGAGTGTGTTACCATTCCTGTGCCAGTTTCTGCCCTGCAACCTGCTGTGCCTGTC
CTGGAACCAGCAGTGTCAGTCCAACCTAATATTGTTTCAGAACCATCTGTTGTCCAAGAA
TCTACCATGACATTTTCGGAGCCTGTTGTCACCGTCTCAGAGCAGACTCAAACACCAACT
GAGATGGTTTTAGAGTCTACCCCAGTGCTGGAGCCTAGTGTTCTAAAAGGAATACATTTA
CACTCTGGTGATGAAAATCGTGCTCCAGAGATTGGCACGCAGGAGATTCCTGTGTATTTA
GATGAAGAGCCACATGCTGAAGGACACCTGAAGAATGACTCTTATGAAAATGAACACCGT
ATAAATATAGATCTTAATATAAATAATCATTTAATTGGTAATGAGATGGAACACAGCACA
GTGTCTGCTGCCAGTGCTGGTACTGTTGGTGAAATTGGTGAAGAGAAAATTTTGCCCATC
AGTGAGACTAAACAATGCACAGTATTGGATACTTGCCCTAGTGTTAGTGAAGCTGATGTA
GGAGGAACTCTATCTTCTACTGGCCCCTTTGCTCTTGAACCTGATACAATGGGAACTAGT
AAGGGTATTGAATTTGTCACTGCATCTGCTCTCAGTTCAATTAGTAAATATGAAAATACT
CAAGATACCGAACATGACATGGTGATTTCCACGAGCCCCAGTGGTGGTAGTGAGGCTGAC
ATAGAGGGACCTTTGCCTGCTAAAGACATTCATCTTGACTTACCATCTAATAACTTTCTT
GGTAATGATACAGAAAGACCATTACCTATGAAAGAGAGTGACCAGTTAGCAGTTGCTCTC
AGCCCTAAAGAAAGTAGTGCAGATAAAGAAGTACCTCTCCCTACTAAAGAGATATTGTCT
GGTTCAGGATTTTCTGCCAGTATTGATGATATTAATGAAGCAGATTTAGTGAGACCATTA
CTTCCTAAGGACATGGAACGTCTTACAAGCCTCAGAGCTGGTATTGAAGGACCTTTACTT
GCGAGTGAAGTTGAACGTGACAACTCTGCTGTCAGTCCAGTTGTAAATATACCAGAAAGA
GCTTCAGAGTCTTCTTCAGAAGAAAAAGATGATTATGAAATTTTTGTAAAAGTTAAAGAC
ACACATGAAAAAAGCAAGAAAAATAAGAACCGTGATAAAGGTGAGAAAGAGAAGAAAAGA
GACTCTTCATTAAGATCTCGAAGTAAGCGGTCCAAATCTTCTGAACACAAATCACGAAAG
CGTACCAGTGAATCTCGTTCTAGGGCAAGGAAGAGATCGTCTAAGTCCAAGTCTCATCGG
TCTCAAACACGTTCACGGTCACGTTCAAGACGCAGAAGGAGGAGCAGCAGGTCAAGATCA
AAGTCTAGAGGAAGGCGATCTGTATCAAAAGAGAAGCGCAAAAGATCTCCGAAGCACAGG
TCCAAGTCCAGGGATAACCGGAAAACTGTCAGAGCTCGAAGTCGCACCCCAAGTCGGCGG
AGTCGGAGTCACACTCCGAGTCGTCGAAGAAGATCTCGATCTGCGGGGAGAAGGAGCTTT
AGTATTTCCCCGAGCCGACGGAGCCGCACCCCGAGTCGAAGGAGCCGCACCCCCAGCCGA
CGGAGCCGTACCCCGAGCCGACGGAGCCGTACCCCGAGCCGTCGGAGAAGATCGAGGTCT
GTGGTAAGAAGACGAAGCTTTAGTATATCACCAGTCAGATTAAGGCGATCACGAACACCC
TTGAGAAGAAGGTTTAGCAGATCCCCCCTTCGTCGTAAACGATCCCGGTCTTCTGAAAGA
GGCAGATCACCTAAACGTCTAACAGATTTGAATAAGGCTCAATTACTTGAAATAGCCAAA
GCTAATGCAGCTGCCATGTGTGCTAAGGCTGGTGTTCCTTTACCGCCAAACCTAAAGCCC
GCACCTCCACCTTCAATAGAAGAGAAAGTTGCTAAAAAGTCAGGAGGAGCTACTATAGAA
GAACTAACTGAGAAATGCAAACAGATCGCACAGAGTAAAGAAGATGATGATGTAATAGTG
AATAAACCTCATGTTTCGGATGAAGAGGAAGAAGAACCTCCTTTTTATCATCATCCCTTT
AAACTCAGTGAACCCAAACCCATTTTTTTCAATCTGAATATTGCTGCAGCAAAGCCAACT
CCACCAAAAAGCCAGGTAACATTAACAAAAGAATTTCCTGTGTCGTCTGGATCTCAACAT
CGAAAAAAAGAAGCGGATAGTGTTTATGGAGAGTGGGTTCCTGTAGAGAAAAATGGTGAA
GAAAGCAAAGATGATGATAATGTTTTCAGCAGCAGTATACCCTCTGAGCCTGTGGACATC
TCGACAGCAATGAGTGAGCGGGCACTTGCTCAGAAAAGACTCAGTGAGAATGCATTTGAC
CTTGAAGCCATGAGCATGTTAAATCGAGCTCAGGAACGGATTGATGCCTGGGCTCAGCTG
AACTCTATTCCTGGCCAGTTCACAGGAAGTACGGGAGTACAGGTTCTGACACAAGAACAG
TTGGCCAATACTGGTGCCCAAGCATGGATTAAAAAGGATCAGTTCTTAAGAGCAGCCCCA
GTAACTGGAGGAATGGGAGCCGTTTTGATGAGAAAAATGGGCTGGAGAGAAGGAGAAGGA
TTAGGAAAAAACAAAGAAGGAAATAAGGAACCTATCCTAGTTGATTTTAAAACAGACCGA
AAAGGTCTTGTTGCTGTAGGAGAAAGAGCACAAAAGCGGTCTGGGAACTTCTCTGCTGCA
ATGAAAGATCTGTCAGGCAAACATCCTGTGTCTGCCTTGATGGAAATCTGTAATAAGAGA
AGGTGGCAACCACCTGAATTTCTCTTGGTCCATGATAGTGGCCCTGATCATCGCAAACAT
TTTCTCTTTAGGGTATTGATAAATGGAAGCGCTTACCAGCCC
>LaCi
TTGTCAAGTGGAAGGAGTGAAGGCCAGCTCAATGGTGAAACAAACACACCCATTGAAGGA
AACCAGGCAGGTGATGCAGCTGCCTCTGCCAGGAGCCTACCAAATGAAGAAATAGTCCAG
AAGATAGAGGAAGTACTTTCTGGGGTCTTAGATACAGAACTCCGCTGTAAGCCAGACTTG
AAGGAGGCCTCCAGAAAAAGTAGATGTGTGTCTGTACAAACAGACCCTACTGATGAAGTT
CCCACCAAAAAGTCAAAGAAGCACAAAAAGCACAAAAATAAAAAGAAGAAAAAGAAGAAA
GAAAAGGAAAAAAAGTACAAAAGGCAGCCAGAAGAATCTGAATCTAAGCCGAAATCACAT
CATGAAGAGAACATGGATTTAGAATCAGATTCCTTTTTGAAGTTTGATTCTGAGCCTTCA
GCAGTGGCACTGGAGCACCCCGTGAGAGCCTTTGGGCTACCTGAGAGCAGTGACAGCCCT
GCAGCCGTGCTGGAGCCTCCTGCAGTACCAATGGAGGTGCCACAGCCACACACCTTAGAA
ACTCTGACGCCAGCTGCCAGCACTGCAGAGCTGTCCGTTGCATCGACATCAGTCATGTCT
CAGTCAGAACAGTCTGTGGCAGTAGCTCTGGAGCCGCCCATGACAAAGATTCTGGATTCT
TTTCCAGCAGCACCGGTGTCTACTACAGCAGCAGTGCTAACGTCACCCGAGCCAGTTGTG
ACAATGTCATATCCGATGCAGTCTTTGGAGTGCACGTCTCCAGAGCCATCAAAGACCATA
TTGGAGCCTCCGGTAGCAAAAGTGCCAGAGCCATCAGAAACCCTTATGGTCTCGTCACAG
ACACCTGAGGTACACCCTGAGCCAAGCACATCAACAATGGATATTCCAGAGTCTTCTGAC
ACCGAAGACCTGCGATTGCCAGAGCCGCCTGCGGAAGTGCCGCCGGAGACCGCAGATCCA
TCGGCGACGAGAGCACTGGAGTGGCCGGAGCTGCCCCAGCCCCCCGCGGCGGAGCTGCCG
GAGTCGTCGGTGGCCTCAGCGATGCAGTTGCCGGGGCCACCTGCGACCTCCACGCCGGAG
CTGCAGGGGCCCCCTGTGACCCCCGGGCTGGAGTTGCCCGGGCCCTCTGCTGCCCCGGTG
CCAGAGGTGCCAGGGCCCCCTGCCACCCCGGTGCCTGAGTTGCCAGGGCCCCCTGCGACG
GCCGTGTCTGAGCTGCCGGGGCCCTCGGTGACATCAGTGCCTCAGTTGTCGCAGGAATTG
CCAGGGCTTCCAGCACCATCCGTGGGGTTGGAGCCAACGCAGGAGGTACCAGAGCCACCT
GTGATGGCACAGGAGTTGCCAGAGCAGCCGGCGGTATCAGTAGCAATGGAGTTGACCGAG
CAACCTGAGACGACGACAGAGTTGGAGCAGCCTGTGGGGATGACAGCGATGGAACATCCC
GGGCAGCCTGAGGTGACAACAGCAACCACGTTGCTGGGGCAGCCTGAGGCGGCGATGGTG
CTGGAGTTGCCAGGGCAACCGGTGGCAACGACAGCGCTGGAGTTGTCAGGGCAGCCTGCG
GTGACTGGGGTGCCCGAGTTGCCAGGGCTGCCTTCGGCAACTAGGGCGCTGGAGTTGTCT
GGGCAGCCGGTGGCAACTGGGGCACTGGAGTTGCCTGGGCAGCTCATGGCAGCTGGGGCA
CTGGAGTTCTCGGGGCAGTCTGGGGCAGCTGGAGCACTGGAGCTTTTGGGGCAGCCTCTG
GCGACCGGGGTTCTGGAGTTGCCAGGGCAGCCTGGGGCGCCAGAGTTGCCTGGGCAGCCT
GCGGCAACTGTGGCGCTAGAGATCTCTGTTCAGTCTGTGGTGACAACGGAGCTGTCAACG
ATGACCGTGTCGCAGTCCCTGGAGGTGCCCTCGACGACGGCGCTGGAATCCTATAATACG
GTAGCACAGGAGCTGCCTACTACATTAGTGGGGGAGACTTCTATAACAGTAGGAGTGGAT
CCCTTGATGGCCCAAGAATCCCATATGTTAGCTTCTAACACCATGGAGACCCATATGTTA
GCGTCCAACACCATGGACTCCCAAATGCTAGCGTCCAACACCATGGACTCCCAGATGCTA
GCGTCCAGCTCCATGGACTCCCAGATGTTAGCGATGATGGCTGACCGGTCTATGATGTCA
TCTTACTCTGCTGCCGACCGCTCTATGATGTCATCGTATTCTGCAGCTGACCGAACTATG
ATGTCATCTTATACTGACCGCTCAATGATGTCTATGGCAGCTGATTCTTACACCGATTCT
TACACTGATACATATACGGAGGCATATATGGTGCCACCCTTGCCTCCTGAAGAGCCTCCA
ACAATGCCACCGTTGCCACCTGAGGAACCACCGGAGGGCACAGCATTACCCTCGGAGCAG
TCGGCATTAACAGCTGAAAATACTTGGCCTACTGAGATGCCATTACCTCCTGAAGAGTCT
GTGTCCCTGCCTGAACCTCCTGAGAGTCAGAGTGAGATTTCAGAGCCTTCAGTGGTGCCT
GCTGATTATTCGGTGTCGGCATCGGAGCCTTCAGTGTTAGCATCAGAGGCTGCCGTGCCT
CTTCCAGAGCCACCACTGGAGCCAGAGTCTGTGGTCGCATCTATACCTATGGAGACTACT
GCAATGTCAGAGCATGAAGTTCCAGAGACACCAGGGACTTACATGGTGTCTGAAACTACC
ATGTCAGCTGAACCAACTATGTTAACAGCAGAGCCTTCTGTTCTGTCAGAGACGGCAGAA
ACCTTTGATTCCATGAGAGCGCCGGGACATGTTACCTCAGAGGCATCTGTGTCCCTCCTG
GAGCCTGCGGTCACTATTCCTGAGCCAGCACAGAGCGCGCAGGAGCCCCCAGCTGCGGCT
GTCCCTGAACCCCCAGCCGAGGCTGTCCCTGAACCCCCAGCCGAGGCTGTCCCGGAGCCC
CTGGCTGTGACTGTACTGGAGCCATCACAGGAGGCTGCCCCAGAGCCCGTGGCCTTGGTT
GAGCCAGAGCACGTTACCATTCCTGTGCCAGTATCTGCCCCGGAGCCTGCTGTACCTGTC
CTGGAACCAGCAGTGTCAGCTCAGCCTAACGTGAATTCAGAGCCACCTGTTGTCCAAGAA
TCTCCAGTGACAGTTGCAGAACCCGCTGTCACTGTCTCAGAGCAGACTCCAATGTCAACT
GAGATGGTTTTAGAGTCTCCAGCGGAGCTGAAGGCTGGCACTATAACGGGAATGAATTTA
ATATCCACTTACTCAGATCTCACTCCAGAGATCGGAATGCAGGAGGTGTCCATGCACTCA
GATGAGGAGCCACAAGCCGAAGAGCGCCTGCAGAGTGACTCCTATGACAGCGAACACGGC
CTAAACAGAGACCTTGAGATCAATAATCACTTAGTTGCTAAAGAGTTGGAACACAGCACC
ATGTCCACTGCCGGCACTGGTGCTGTTGGCGAAACTGGTGAGGAGAACATTCTGGCCATC
AGTGAGACTCAACAATGCACAGTATTGGATACCTGCCCTAGTGTTAGTGACGCTGATGTA
GGAGGAACTCTATCTTCTGCCGGTCCTCTTGCTGTTGAACCCGATACACTGGGAACTAGT
AAGGGTATTGAGTTTGCCACAGTATCTGCTCTCAGTTCAGTTAGTAAATATGAAGTATCT
CAAGATACTGAACATGACATGGTAATTTCCACTAGCCCCAGCGGTGGTAGTGAGGCTGAC
ATAGAGGGACCTTTGCCTGCTAAAGACATTCATCTTGGCTTGCCATCCAATAACTTCATT
AGCAATGACACAGAAGGACCATTACCCATAAAAGAGAGTGACCAGTTAGCAGTTGCTCTC
AGTCCTAAAGAAAAGAGTGAAGATGCAGAGGCACCACTTCCTGCTAAAGAGACCGTGTCT
GGCTCTGGATTCCCTGCCGACATTGAAGAGCTTAACGAGGCAGACTTGGTGAGACCATTA
CTTCCTAAGGACATGGAGCGCCTCACAAGCCTCCGAGCTGGTATTGAAGGGCCTTTACTT
GCAAGTGAAATGGAACGTGACAAATCTGCCGCCAGCCCAGCAATGAGTACAGCAGAAAGA
GCTTCAGAGTCCTCTTCGGAGGAAAAGGACGATTATGAAATTTTTGTGAAAGTTAAGGAC
ACACATGAAAAAAGCAAGAAAAATAAGAATCGTGATAAAGGCGAGAAAGAAAAGAAAAGA
GACTCCTCATTAAGATCTCGAAGTAAGCGGTCCAAGTCTTCAGAACACAAATCCCGCAAG
CGAACCAGTGAATCTCGTTCTAGGGCAAGAAAGAGATCGTCTAAGTCCAAGTCCCGTCGC
TCTCAGACGCGTTCAAGGTCACGTTCCAGGCGCAGGAGGAGGAGCAGCAGGTCAAGATCA
AAGTCTAGAGGAAGGCGCTCTGTATCCAAAGAGAAGCGCAAACGGTCTCCGAAGCACAGG
TCCAAGTCCAGGGATAATCGGAAAACTGCGAGAGCTCGGAGTCGGACCCCAAGTCGGAGG
AGTCGGAGTCACACTCCGAGTCGTCGAAGAAGATCGAGATCCGTGGGGAGAAGGAGCTTT
AGCATTTCCCCAAGCCGGAGGAGCCGCACCCCAAGCCGGAGGAGCCGCACCCCAAGCCGA
CGGAGCCGAACCCCTAGCCGACGGAGCCGAACTCCTAGCAGACGGAGGAGATCGAGGTCT
GTGGTGAGAAGACGAAGCTTCAGTATATCACCGGTCAGGTTGAGGCGATCACGAACACCC
TTGAGAAGAAGGTTTAGCAGATCCCCCCTCCGACGGAAGCGATCCCGCTCTTCGGAACGA
GGCAGATCACCTAAACGTCTGACAGATTTGAATAAGGCTCAGCTACTTGAAATAGCCAAA
GCTAACGCCGCCGCCATGTGCGCTAAGGCCGGAGTCCCTTTACCGCCCAACCTGAAGCCC
GCCCCGCCGCCCACCATCGAGGAGAAGGTGGCCAAAAAGTCCGGAGGAGCGACTATCGAG
GAACTGACGGAGAAATGCAAACAGATTGCACAGAGTAAAGAAGATGATGATGTAATAGTG
AATAAGCCTCATGTTTCGGATGAAGAGGAAGAAGAACCTCCTTTTTATCATCATCCCTTT
AAACTCAGTGAACCCAAACCCATTTTTTTCAACCTGAATATCGCTGCGGCCAAGCCCACT
CCTCCGAAAAGCCAGGTCACGCTGACCAAGGAGTTTCCCGTGTCGTCCGGGTCCCAGCAC
CGGAAGAAGGAAGCCGACAGCGTTTACGGAGAGTGGGTCCCCGTGGACAAAAACGGTGAA
GAAAACAAAGACGATGACAATGTTTTCAGCAGCAATCTGCCCTCTGAGCCTGTGGACATC
TCTACAGCAATGAGCGAGAGGGCACTTGCTCAGAAAAGACTCAGTGAGAACGCATTTGAC
CTTGAAGCCATGAGCATGTTAAATCGAGCTCAGGAACGGATCGATGCCTGGGCTCAGCTC
AACTCTATTCCTGGCCAGTTCACAGGCAGCACGGGGGTGCAGGTCCTGACCCAGGAGCAG
CTGGCCAACACTGGTGCCCAGGCCTGGATTAAAAAGGATCAGTTCCTGAGAGCCGCCCCA
GTCACCGGCGGAATGGGAGCCGTTTTGATGAGAAAAATGGGCTGGAGAGAAGGAGAAGGA
TTAGGAAAAAACAAAGAGGGAAATAAGGAACCTATCCTCGTTGATTTCAAGACCGACCGA
AAAGGTCTTGTGGCTGTGGGAGAAAGAGCACAGAAGAGGTCTGGGAATTTCTCGGCTGCA
ATGAAAGATCTGTCAGGCAAACATCCTGTGTCTGCCTTGATGGAAATCTGTAATAAGAGA
AGGTGGCAACCACCTGAATTTCTCTTGATCCACGATAGTGGCCCTGATCATCGCAAGCAT
TTTCTCTTTAGGGTATTGAGAAATGGAAGCCCTTACCAGCCC
>MyLu
CTTTCCAGTGGAAGGAGTGAAGGCCAGCTCAATGGTGAAACAAATACACCTATTGAAGGA
AACCAGGCAGGTGATGCAGCTGCCTCTGCCAGGAGCCTACCAAATGAAGAAATAGTTCAG
AAGATAGAGGAAGTACTTTCTGGGGTCTTAGATACAGAGCTACGCTGTAAGCCAGACTTG
AAGGAGGCCTCCAGAAAAAGTAGATGTGTCTCTGTACAAACAGACCCTACTGATGAAGTT
CCCACTAAAAAGTCAAAGAAGCACAAAAAGCACAAAAATAAAAAGAAGAAAAAGAAGAAA
GAAAAGGAAAAAAAGTATAAAAGGCAGCCAGAAGAATCTGAATCAAAGGCAAAATCACAT
CATGAAGAGAACATGGATTTAGAATCAGATTCCTTTTTGAAGTTTGATTCTGAGCCTTCA
GCAATGGCACTGGAGCATCCGGTAAGAGCGTTTGGGCTCTCTGAGACCAGTGAAACTCCT
GCAGTTGTGCTAGAACCTCCTGTAGTTTCAATGGAGGTGTCACAGCCCCACACCTTAGAA
ACTCTGAAGCCAGCTACAAAAAGTGCAGAACTGTCACTTGCATCTACATCAGAAATCTCT
CAATCAGAACAGTCTGTGGCAGTAACGCTGGAACCACCCATGACAAAGATTCTGGATTCT
TTTTCAACAGCACCGGTGTCTACTACAACAGTAGTGCTAAAGTCATCTGAGCCAGTTGTA
ACAATGTCATATCAGATGAAGTCTTTGGAGTGCACCTCTCCAGAGTCATCAAAGACCATA
TTGGAGCCTCCAGTAGCAAAAGTGCTAGAGCCATCAGAAACCCTTATGGTATCATCACAG
ACACCTGAGGCACACCCTGAGCCAAGCACATCAACAATGGATATTGCCGAGTCTTCTGAA
ACTGAAGACCTAAGATTGCCAGAGCAGCCTGTAGAAGTACCATCGGAGACTGCAGATTCA
TCCATGACAAGATCACAGGAGTTGCTGGAGCTACCCAAGCCCACAGCATTGGAGCTGCCG
GAGTCGTCGGTGGCCTCAGCGATGCAGTTGCCGGGGCCACCTGCGACCTCCATGCCGGAG
CTGCAGGGGCCCCCTGTGACTCCAGGGCTGGAGTTACCTGGGCCCTCTGCTACCCCGGTG
CCAGAGTTGCCAGGGCCCCCTTCTACCCCAGTGCCTGAGTTGCTAGGGCCCCCTGCGACA
GCGGTGTCTGAGTTGCCGGGGCCCTCAGTGATATCAGTGCCTCAGTTGTCGCAGGAATTG
CCAGGGCTTCCAGCACCATCCATGGGGTTGGAGCCAACACAGGAGGTACCAGAGCCACCT
GTGATGGCACAGGAGTTGCCAGGGCAGCCTGCGGTAACAGTAGCAATGGAGTTGACGGAG
CAACCGGCGACGACGACAGAGTTGGAGCAGCCTGTGGGGATGACAACGATGGAACATCCT
GGGCAGCCTGAGGTGACAACAGCAACAACGTTGCTGGGGCAGCCTGAGGCAGCGATGGTG
CTGGAGTTGCCAGGGCAACCAGTGGCAACGACAGCGCTGGAGTTGCCAGGGCAGCCTTCG
GTGACTGGGGTGCCAGAGTTGCCAGGGCTGCCTTCGGCAACTAGGGCACTGGAGTTGTCT
GGGCAGCCTGTGGCAACTGGGGCACTGGAGTTGCCTGGGCAGCTCATGGCAACTGGGGCA
CTGGAGTTCGCGGGGCAGTCTGGGGCAGCTGGAGCACTAGAGCTTTTGGGGCAGCCTCTG
GCAACAGGGGTTCTGGAGTTGCCAGGGCAGCCTGGGGCGCCAGAGTTGCCTGGGCAGCCT
GCGGCAACTGTGGCGCTGGAGATCTCTGTTCAGTCTGTGGTGACAACGGAGCTGTCAACG
ATGACCGTGTCGCAGTCCCTGGAGGTGCCCTCGACGACAGCGCTGGAATCCTATAATACG
GTAGCACAGGAGCTGCCTACTACATTAGTGGGGGAGACTTCTATAACAGTAGGAGTGGAT
CCCTTGATGGCCCAAGAATCCCATATGTTAGCTTCTAACACCATGGAGACCCATATGTTA
GCGTCCAACACCATGGACTCCCAAATGCTAGCGTCCAACACCATGGACTCCCAGATGCTA
GCGTCCAGCTCCATGGACTCCCAGATGTTAGCAATGATGGCTGACCGGTCTATGATGTCA
TCTTACTCTGCTGCCGACCGGTCTATGATGTCATCGTATTCTGCAGCTGACCGAACTATG
ATGTCATCTTATACTGATCGTTCAATGATGTCTATGGCAGCTGATTCTTACACAGATTCT
TATACTGATACATATACAGAGGCATATATGGTGCCACCCTTGCCTCCTGAAGAGCCTCCA
ACAATGCCACCATTGCCTCCCGAGGAGCCACCGGAGGGCACAGCATTACCCACTGAGCAG
TCAGCATTAACAGCTGAAAATACTTGGCCTACTGAGATGCCATTACCTCCTGAAGAGTCT
GTATCCCTGCCTGAACCTCCTGTGAGTCAAAGTGAGATTTCAGAGCCTTCGGTGGTGCCT
GCTAATTATTCATTGTCAGCATCAGAGCCTTCAATGTTAGCGTCAGAGGCTGCCATGACT
GTTCCAGACCCACCACTGGAACCAGAGTCTGTGGTTACATCAGCACCTATAGAGTCTGCT
GCAGAAGCAGAGCATGAAGTTCCAGAGAGACCAGGGACTTATATGGTATCTGAAACTACC
ATGTCAGCTGAACCAACTATGTCAACATCAGAGCCTTCTATTATGTCAGAGACAGCAGAA
ACCTTTGATTCCATGAGAGCTCCAGGACATGTTGCCTCAGAGGTATCTGTGTCTCTCCTG
GAGCCTGCAGTAACTATTCCAGAGCCATCACAGAGCGCTTCAGAGCTACCCTCCGTGGCT
GCCCCAGAGCCCCCAGCCGAGGCTGTCCCAGAGCCTCCAGCTGAGGCTGTCCCAGAGCCC
CTGGCTATGACTGTATTGGAGCCATCACCTGAGGCTGTCCCAGAGCCCATGGCCTTGGTT
GAGCCAGAACATGTTACCATTCCTGTGCCAGTTTCTGCCCCGGAGCCCCCTGTACCTGTC
CTGGAACCAGCAGTATCAGTTCAACCTAACATTATTTCAGAACCACCTGTTGTTCAAGAA
TCTACAGTGACAGTTGCAGAGCCTGCTGTCACTGTCTCAGAGCAGACTCAAACACCGACT
GAGATGGCTTTAGAGTCTGCCTCTGTGCTGAAGTCTGGTGTTATAACAGGAATGAATTTA
ATATCTACTTACCAAGATCTTACTCCAGAGATTGGTATGCAGGAGGTCTCCATGCACTCA
GATGAAGAGCCACATGATGAAGAGCACCTGAAGAATGACTCTTATGAAAGTGAACATGGT
ATAAATAGAGACCTTGATATAAATAATCATTTAATTGCTAAAGACATGGAACATAGCACA
ATGTCCACTGCCAGCACTGGTGCTGTTGGTGAAATTGGTAAAGAGAAAATTTTGGCCATC
AATGAGACTAAACAATGCACAGTATTGGATACCTGCCCTAGTGTTAGTGAAGCTGATGTA
GGAGGAACTCTATCTTCTGCTGGTCCTCTTGCTGTCGAACCTGATACATTGGGAACTAGT
AAGGGTATTGAATTTGCCACAGTATCTGCTCTCAGTTCAGTTAGTAAATATGAAACTACT
CAAGATACTGAACATGACATGGTAATTTCCACTAGCCCCAGTGGTGGTAGTGAGGCTGAC
ATAGAGGGACCTTTGCCTGCTAAAGACATTCATCTTGACTTGCCATCTAATAACTTTATT
AGCAATGATACAGAAGGACCATTACCTATAAAGGATAGTGACCAGTTAGCAGTTGCTCTC
AGCCCTAAAGAAAGTAGTGAAGATAAAGAGGTACCACTCCCTGCTAAAGAGACAGTGTCT
GAATCTGCACTTCCTGCCAATATTGAAGATATTAATGAAGCAGATTTAGTGAGACCATTA
CTTCCTAAGGACATGGAACGTCTTACAAGCCTCAGAGCTGGTATTGAAGGACCTTTACTT
GCAAGTGAAGTTGAACGTGACAAATCTGCTGCCAGTCCAGTAATGAGTATACCAGAAAGA
GCTTCAGAGTCATCTTCAGAGGAAAAAGATGATTATGAAATTTTTGTGAAAGTTAAGGAC
ACTCATGAAAAAAGCAAGAAAAATAAGAACCGTGATAAAGGTGAGAAAGAAAAGAAAAGA
GACTCTTCATTAAGATCTCGAAGTAAGCGGTCCAAGTCTTCAGAACACAAATCACGCAAA
CGTACCAGTGAATCTCGTTCTAGGGCAAGAAAGAGATCATCTAAGTCCAAGTCTCGTCGC
TCTCAAACACGTTCAAGGTCACGTTCAAGACGCAGGAGGAGGAGCAGCAGGTCAAGATCA
AAGTCTAGAGGAAGGCGATCTGTATCAAAAGAGAAGCGCAAAAGGTCTCCAAAGCACAGA
TCCAAGTCCAGGGATAATCGGAAAACTGTGAGAGCTCGGAGTCGGACCCCAAGTCGGCGG
AGTCGGAGTCACACTCCGAGTCGTCGAAGAAGATCTAGATCTGTGGGGAGAAGGAGCTTT
AGCATTTCCCCAAGCCGAAGGAGCCGCACCCCAAGCCGAAGGAGCCGCACCCCAAGCCGA
CGGAGCCGCACCCCTAGCCGACGGAGCCGCACTCCTAGCCGACGGAGAAGATCAAGGTCG
GTGGTAAGAAGACGAAGCTTCAGTATCTCACCAGTCAGGTTAAGGCGATCACGGACACCC
TTGCGAAGAAGGTTTAGCAGGTCTCCCCTCCGCCGTAAACGGTCCCGATCTTCAGAAAGA
GGCCGATCGCCTAAACGCCTGACAGATCTGAATAAGGCTCAATTACTTGAAATAGCCAAA
GCTAATGCAGCTGCCATGTGTGCTAAGGCTGGTGTTCCTTTACCGCCAAACCTAAAGCCT
GCACCTCCACCTACCATAGAAGAGAAAGTTGCTAAAAAGTCAGGAGGAGCTACTATAGAA
GAACTAACGGAGAAATGCAAACAGATTGCACAGAGTAAAGAAGATGATGATGTAATAGTG
AATAAGCCTCATGTTTCGGATGAAGAGGAAGAAGAACCTCCTTTTTATCATCATCCCTTT
AAACTCAGTGAACCCAAACCCATATTTTTCAACCTGAATATTGCTGCAGCAAAGCCCACG
CCTCCAAAAAGCCAGGTCACGTTAACAAAAGAGTTTCCTGTGTCATCCGGATCTCAGCAC
CGAAAAAAAGAAGCAGACAGCGTTTACGGAGAGTGGGTTCCTGTGGATAAAAATGGTGAA
GAAAACAAAGATGATGATAATGTTTTCAGCAGCAATCTGCCCTCTGAGCCTGTGGACATC
TCTACAGCAATGAGTGAGCGGGCACTTGCTCAGAAAAGACTCAGTGAGAATGCATTTGAC
CTTGAAGCCATGAGCATGTTAAATCGAGCTCAGGAACGGATTGATGCCTGGGCTCAGCTG
AACTCTATTCCTGGCCAGTTCACAGGAAGTACGGGAGTACAGGTCCTGACACAAGAACAG
TTGGCCAATACTGGTGCGCAAGCCTGGATTAAAAAGGATCAGTTCTTAAGAGCAGCCCCA
GTAACTGGAGGAATGGGAGCCGTTTTGATGAGAAAAATGGGCTGGAGAGAAGGAGAAGGA
TTAGGAAAAAACAAAGAAGGAAATAAGGAGCCTATCCTCGTTGATTTTAAGACTGACAGA
AAAGGTCTTGTGGCTGTCGGAGAAAGAGCACAGAAGAGGTCTGGGAACTTCTCTGCCGCA
ATGAAAGATCTGTCAGGCAAACATCCTGTGTCTGCCTTGATGGAAATCTGTAATAAGAGA
AGGTGGCAACCACCTGAATTTCTCTTGATCCACGATAGTGGCCCTGATCATCGCAAGCAT
TTTCTCTTTAGGGTATTGATAAATGGAAGCGCTTACCAGCCC
>PhDi
CTTTCCAGTGGAAGGAGTGAAGGCCAGCTCAATGGTGAAACAAATACACCTGTTGAAGGA
AACCAGGCAGGTGATGCAGTTGCCTCTGGCAGGAGCCTACCAAATGAAGAAATAGTTCAG
AAGATAGAGGAAGTGCTTTCTGGGGTCTTAGATACAGAACTACGCTGTAAACCAGACTTG
AAGGAGGCCTCTAGAAAAAGTAGATGTGTGTCTGTACAAACAGATCCTACTGATGAAGTT
CCCACCAAAAAGTCAAAGAAGCATAAAAAGCACAAAAATAAAAAGAAGAAAAAGAAGAAA
GAAAAGGAAAAAAAGTATAAAAGACAGCCGGAAGAATCTGAATCAAAGCCGAAATCGCAT
CATGAAGAGAGCATGGATGTGGAATCAGATTCCTTTTTAAAGTTTGATTCTGAACCTTCA
GAGATGGCACTGGAGCATCCTGTAAGAGCTTTTGGTTCATTTGAGACCAGTGAAACTCCT
GCAGTTGTGCTGGAACCTCCTATAATATCAATGGAGGGATCACAGCCACACACCTTAGAA
ACTCTGAAGCCAGCTGCAAAAACTGCAGAACTGTCAGTTGCATCTACATCAGTAATTACG
CAGTCAGAGCAGTTTGCGCCAGTAACGCTGGAACAACCCACGACAAAGATTCTGGATTCT
TTTTCAACAGCACCAGTGCCTACTTCAACAGTAGTGCTAAAGTCACCTGAGCCAGTTGTA
ACAATGTCATGTCAGATGAAGCCTTTGGAGAGCACACCTCCAGAGCCATCAAAAATCATG
TTAGAGCCTCCAGTAGCAAAAGTGTTAGAGCCATCAGAAACCCTTGTGGTATCATCAGAG
AAACCTGAGGTACTCCCTGAGCCAAGCACATCGACGGTGGATTTTCCAGAGTCTTCTGCA
ACTGAAGTACTAAGATTGCCAGAGCAGCCTGTAGAAGTTCCATCGGAGACTGCCGATTCA
TCCATGACAAGATCACAGGAGTTGCTGGAGCTGCCCAAGCCCACAGCATTGGAGCTGCCG
GAGTCGTCGGTGGCCTCAGCGATGGAGTTGCCGGGGCCACCTGCGACCTCCATTCCGGAG
TTGCAGGGGCCCCCTGTGACTCCAGTGCTGGAGTTACCTGGGCCCTCTGCTACCCCGGTG
CCAGAGTTGCCAGGGCCCCCTTCTACCCCATTGCCTGAGTTGCTAGGGCCCCCTGCGACA
GCAGTGCCTGAGTTGGCGGGGCCCTCAGTGACATCAGTGCCACAGTTGTCACAGGAATTG
CCGGGGCTTCCAGCACCATCCGTGGAGTTGGAGCCATCACAGGAGGTACCAGAGCCACCT
GTGATGGCACAGGAGATGCCAGGGCAGCCTGCGGAAACAGTAGAGATGGAGTTGACCGAG
CAACCTGCGACGGCGACAGAGTTGGAGCAGCCTGTGGGAATGACAACGGTGGAACATCCT
GGGCAGCCTGAGGTGACAACGGCAACAACGTTGCTGGGGCAGCCTGAGGCAGCGATGGTG
CTGGAGTTGCCAGGGCAGCCAGTGGCAACAACAGCGCTGGAGTTGCCAGGGCAGCCTTCG
GTGACTGGGGTGCCAGAGTTGCCAGGGCTGCCTTCGGCAACTAGGGCACTGGAGTTGTCT
GGGCAGCCTGTGGCAACTGGGGCACTGGAGTTGCCTGGGCAGCTCATGGCAACTGGGGCA
CTGGAGTTCTCGGGGCAGCCTGGGGCAGCTGGAGCACTGGAGCTTTTGGGGCAGCCTCTG
GCAACAGGGGTTCTGGAGTTGCCAGGGCAGCCTGGGGCGCCAGAGTTGCCTGGGCAGCCT
GTGGCAACTGTGGCGCTGGAGATCTCTGTTCAGTCTGTGGTGACAACGGAGCTGTCAACG
ATGACCGTGTCGCAGTCCCTGGAGGTGCCCTCGACGACAGCGCTGGAATCCTATAATACG
GTAGCACAGGAGCTGCCTACTACACTAGTGGGGGAGACTTCTATAACAGTAGGAGTGGAT
CCCTTGATGGCCCAAGAATCCCATTTGTTAGCTTCTAACACCATGGAGACCCATATGTTA
GCGTCCAACACCATGGACTCCCAAATGCTAGCGTCCAACACCATGGACTCCCAGATGTTA
GCGACCAGCTCCATGGACTCCCAGATGTTAGCGATGGGTGCTGACCGGTCTATGATGTCA
TCATACTCTGCTGCTGACCGAACTATGATGTCGTCGTACTCTGCAGCCGACCGGACTATG
ATGTCATCTTACACTGATCGTTCAATGATGTCTATGGCAGCTGATTCTTACACCGATTCT
TACACTGATACATATACAGAGGCATATATGGTGCCACCCTTGCCTCCCGAAGAGCCTCCA
ACAATGCCACCATTGCCTCCTGAGGAACCACCAGAGGGCTCAGCAATATCCACTGAGCAG
TCAGCATTAGCAGCTGAAAATACTTGGCCTACTGAGGTGGCATTGCCTTCTGAAGAATCT
GTATCCCTGTCTGAACCTCCTGCGAGTCAAAGTGAGATTTCAGAGCCTTCAGTAGCTCCT
GCAGATTACTCAGTGTCAGCAGCAGAGTCTTCAGTATTAGCACCAGAGGCTGTCATGACT
GTTCCAGAGCCAGCACTGGAGCCAGAGTCTTCGGTTACATCCCTACCTGGAGAGTCTGCT
GCAATAGCAGAGCATGAAGTTCCAGAGAGGCCAGTGACTTACATGGTATCTGAAACTCCC
ATGTCAGCTGAACCGACTATGTTAACATCAGATCCTTCTGTTATGTCAGAGACAGCAGAA
ACTTTTGATTCCATGAGAGCCTCGGGACATGTTGTCTCAGAGGTATCTGTGTCCCACCTG
GAACCTGCAGCAACTATTCCAGAGCCATCACAGAACACTCCGGAGCCCCCAGCTGAGGCT
GTCCCGGAGCCCCCAGCCGAGGCTGTCCCGGAGCTCCCAAATGAGGCTGTCCCTGGGCCA
CTGGCTTTGGCTATCCCTGGGCCACCAGCTGAGGCTGTCCCAGAGCCCCTGGCCTTGGTT
GAGCCAGAGCGTGTTACCATTCCTGTGTCAGTTTCTGCCCTGGAAACTGCTGTGCCTGTC
CTGGAACCAGCAGTGTCAGTCCAACCTAACATCATTTCAGAACCATCTGTTGTCCAAGAA
TCCACAGTGATAGTCTCAGAGCCTGCTGTCATTGTCTCAGAGCAGACTCAAACACCAACT
GAGATGGCTTTAGAGTCTACGCCAGTGCTGAAGTCTAGTGTTGTAAAAGGAATGAATGTA
CTATCTGGTGATCAAAGTCTTGCCCCAGAGATTGACATGCAGGAGGTTCTTATGCATTCA
GATGAAGGGCCACATGCTGAAGGACACCTGAAGAGTGACTCTTATGAAAGTGAACATGGT
ATACATAGAGACTTGGATATAAATAATCATTTAATTGCTAAAGAGATGGAACAAAGCATG
GTGTCTGCTGCCAGCACTGGAGCTGTTGGTGAAATTGGTGAAGAGAAAACTTTGCCCATC
AATGAGACTAAACAATGCACAGTATTGGATACCTGCCCTAGTGTTAGTGAAGCTGAGGTA
GAAGGAACTCTGTCTTCTACTGGTCCCCTTGTTTTTGAACCTGATACAATGGGAACGAGT
AAGGGTATTGAATTTGCCACAGCATCTGCTCTCAGTTCAGTTAGTAAGTATGAAACTAGT
CAGGATACTGAACATGACATGGTGATTTCCACCAGCCCCAGTGGTGGTAGTGAGGCTGAC
ATAGAGGGACCTTTGCCTGCTAAAGACATTCATTTTGAGTTATCATCTAATAACTTCATT
TGTAATGATGCAGAAGGACCATTACCTGTAAAAGAGAGTGACCAGTTAGCAGTTGCTCTC
AGCCCTAAAGAAAGTAGTGAGGATAAAGAAGTACCTCTCCCTCCTAAAGAGACATTGCCT
GAATCTGGATTTTCTGCCAATATAGATGATATTAATGAAGCAGATTTAGTGAGACCATTA
CTTCCTAAGGACATGGAACGTCTTACAAGCCTCAGAGCTGGTATTGAAGGACCTGTACTT
GCAAGTGAAGCTGAACGTGACAAATCTACTGCCAGTCCAGTAATTAGTATACCAGAAAGA
GCTTCAGAGTCGTCTTCAGAGGAAAAAGATGATTATGAAATTGTTGTAAAAGTTAAGGAC
ACACATGAAAAAAGCAAGAAAAATAAGAACCGTGATAAAGGTGAGAAAGAGAAGAAAAGA
GACTCTTCATTAAGATCTCGAAGTAAGCGGTCCAAGTCTTCTGAACACAAATCACGCAAG
CGTACCAGTGAATCTCGTTCTAGGGCAAGGAAGAGGTCATCTAAGTCCAAGTCTCATCGC
TCTCAAACACGTTCAAGGTCACGTTCAAGACGCAGAAGGAGGAGCAGCAGGTCAAGATCA
AAATCAAGAGGAAGGCGATCCGTATCAAAAGAGAAACGCAAAAGATCTCCAAAGCACAGA
TCCAAGTCCAGGGATAACAGGAAAACTGCTAGAGCTCGAAGTCGCACCCCTAGTCGGCGG
AGTAGGAGTCATACCCCGAGTAGGCGAAGAAGATCTAGATCTGTGGGGAGAAGGAGCTTT
AGCATCTCTCCCAGCCGCCGGAGCCGCACCCCGAGCCGGCGGAGCCGCACCCCCAGCCGA
AGGAGTCGCACCCCCAGCCGTCGGAGTCGCACCCCCAGCCGGCGGAGAAGATCAAGGTCT
GTGGTAAGAAGACGAAGCTTCAGTATATCACCAGTCAGGTTACGGCGATCACGAACACCC
TTGAGAAGAAGGTTTAGCAGATCTCCCCTCCGCCGTAAACGGTCCCGGTCTTCAGAAAGA
GGCAGATCACCTAAACGTCTAACAGATTTAAATAAGGCTCAATTACTTGAAATAGCCAAA
GCTAATGCAGCTGCCATGTGTGCTAAGGCTGGTGTTCCTTTGCCGCCAAACCTAAAGCCT
GCACCTCCACCTACAATAGAAGAGAAAGTTGCTAAAAAGTCAGGAGGAGCTACTATAGAA
GAACTAACTGAGAAATGCAAACAGATTGCACAGAGTAAAGAAGATGATGATGTAATAGTG
AATAAGCCTCATGTTTCGGATGAAGAGGAAGAAGAACCTCCTTTTTATCATCATCCCTTT
AAACTCAGTGAACCCAAACCTATTTTTTTTAATCTGAATATTGCTGCAGCAAAGCCAACT
CCTCCAAAAAGCCAGGTAACACTAACAAAAGAGTTTCCTGTGTCGTCTGGGTCTCAGCAT
CGGAAAAAAGAAGCAGATAGTGTTTATGGAGAGTGGGTTCCTGTAGAAAAAAATGGGGAA
GAAAGCAAAGAGGATGATAATGTTTTCAGCAGCAATTTGCCCTCTGAGCCTGTGGACATC
TCTACAGCAATGAGTGAGCGGGCACTTGCTCAGAAGAGACTCAGTGAAAATGCATTTGAC
CTTGAAGCCATGAGCATGTTAAATCGAGCTCAGGAACGGATCGACGCCTGGGCTCAGCTC
AACTCAATCCCCGGCCAGTTCACCGGAAGTACTGGAGTGCAGGTCCTGACGCAGGAGCAG
TTGGCCAACACTGGTGCCCAAGCCTGGATTAAAAAGGATCAGTTCTTAAGAGCAGCCCCG
GTAACTGGAGGAATGGGAGCCGTTCTAATGAGAAAAATGGGCTGGAGAGAAGGAGAAGGA
TTAGGAAAAAACAAAGAAGGAAATAAGGAACCTATCCTAGTTGATTTTAAGACCGACCGA
AAAGGTCTCGTGGCTGTAGGAGAGCGAGCACAAAAGAGGTCCGGGAACTTCTCTGCAGCA
ATGAAAGATCTGTCAGGCAAACACCCTGTGTCTGCCCTGATGGAGATCTGCAATAAGAGG
AGGTGGCAGCCACCTGAATTTCTCTTGGTCCACGACAGTGGCCCTGATCATCGCAAGCAT
TTTCTCTTTAGGGTATTGAGAAATGGAAGCCCTTACCAGCCC
>PtVa
CTTTCCAGTGGAAGGAGTGAAGGCCAGCTCAATGGTGAAACAAATACACCTATTGAAGGA
AACCAGGCAGGTGATGCAGCTGCCTCTGCCAGGAGTCTACCAAATGAAGAAATAGTTCAG
AAGATAGAGGAAGTACTTTCTGGGGTGTTAGATACAGAACTACGATATAAGCCAGACTTG
AAGGAGGCCTCCAGAAAAAGTAGATGTGTGTCTGTACAAACAGATCCCACTGATGAAATT
CCCACCAAAAAGTCAAAGAAGCATAAAAAGCACAAAAATAAAAAGAAGAAAAAGAAGAAA
GAGAAGGAAAAAAAGTATAAAAGACAGCCAGAAGATGCTGAATCAAAGCTGAAATCACAT
CATGATGGGAACATGGATTTAGAATCGGATTCCTTTTTGAAGTTTGACTCTGAACCTTCA
GCGATGGCACCAGAGCATCCCATAAGAGCCTTTGGCCTATCTGAGACCAGTGAATCCCCT
GCAGTTATGCTAGAACCTCCTATAGTATCAATGGAGGTATCACAGCCACACACTTTTGAA
TCTCCGAAGCCAGCTACAAAAACTGCAGAACTGTCAGTTGCATCTACATCAGTAATCGCA
CAGTCAGAGCAGTCTGTGGCAGTTACGCTGGAACCATCCACAACAAAGATTCTGGATTCT
TTTGCAACAGCACCAATGCCTACAACAACAGTAGTGCTACAGTCATCTGAGCCAGTTGTA
ACAATGTCAAATCAGATGAAGTCTTTGGAGAACACACCTCCAGAGCCATCAAAGATTGTG
TTAGAGCCTCCAGTAGCAAAAGTGCTAGAGCCATCAGAAACCCTTGTGATAACATCAGAG
ACATCTGAGGTGCACCCTGAGCCAAGCACATCAACAATGGATTTTCCAGAGTCATCTGCA
ACTGAAGTACTAAGATTGCCAGAGCAGCCTGTAGAAGTACCATCGGAGATTGCAGATTCA
TCCATGACAAGATCACAGGAGTTGCTGGAGCTGCCCAAGACCACAGCATTGGAGCTGCCG
GAGTCGCCGGTGGCCTCAGTGATGGAGTTGCCGGGGCCACCTGCGACCTCCATGCCGGAG
TTGCAGGGGCCCCCTGTGACTCCAGTGCTGGAGTTACCTGGGCCCTCTGCTACCCCGGTG
CCAGAGTTGCCAGGGCCCGTTTCTACCCCAGTGCCTGAGTTGCTAGGGCCCCCTGCGACA
GCAGTGTCTGAGTTGCCGGGGCCCTCTGTGACATCAGTGCCACAGTTGTCACAGGAGTTG
CCAGGGCTTTCAGCACCATCCATGGGGTTGGAGCCACCACAGGAGGTACCAGAGCCACCT
GTGATGGCGCAGGAGTTACCAGGGCAGCCTGCGGTAACAGTAGCAATGGAGTTGACAGAG
CAACCTGTGACGACGACAGAGTTGGAGCAGCCTGTGGGGATGACAACGATGGAACATCCT
GGGCAGCCTGAGGTGACAACGGCATCAGGGTTGCTGGGGCAGTCTGAGGCAGCAATGGTG
CTGGAGTTGCCAGGACAGCCAGTGGCAACGACAGCGCTGGAGTTGCCAGGGCAGCCTTCG
GTGACTGGGGTGCCAGAGTTGCCAGGGCTGCCTTCGGCAACTAGGGCACTGGAGTTGTCA
GGGCAGCCTGTGGCAACTGGGGCACTGGAGTTGCCTGGGCAGCTCATGGCAACTGGGGCA
CTGGAGTTCTCGGGGCAGTCTGGGGCAGCTGGAGCACTGGAGCTTTTGGGGCAGCCTCTG
GCAACAGGGGTGCTGGAGTTGCCTGGGCAGCCTGGGGCGCCAGAGTTGCCTGGGCAGCCT
GTGGCAACTGTGGCGCTGGAGATCTCTGTTCAGTCTGTGGTGACAACGGAGCTGTCAACG
ATGACCGTGTCGCAGTCCCTGGAGGTGCCCTCGACGACAGCGCTGGAATCCTATAATACG
GTAGCACAGGAGCTGCCTACTACGTTAGTGGGGGAGACTTCTATAACAGTAGGAGTGGAT
CCCTTGATGGCCCAAGAATCCCATATGTTAGCTTCTAACACCATGGAGACCCATATGTTA
GCATCCAACACCATGGACTCCCAAATGCTAGCGTCCAACACCATGGATTCTCAGATGTTA
GCAACCAGCTCCATGGACTCCCAGATGTTAGCAATGGGTGCCGACCGGTCTATGATGTCA
TCGTACTCTACTGCTGACCGGTCTATGATGTCATCGTACTCTGCAGCTGACCGCTCTATG
ATGTCTTCTTACACTGACCGTTCAATGATGTCTATGACAGCTGATTCTTACACTGATTCT
TATACTGACACATATACAGAGGCATATATGGTGCCACCTTTGCCTCCTGAAGAACCTCCA
ACAATGCCACCATTGCCTCCTGAGGAACCACCAGAGGGTCCAGCATTACCAACTGAGCAG
TCAGCATTAACAGCTGAAAATGCTTGGCCTACTGAGGTGGCATTACCTCCTGAAGAGTCT
GTATCGCTGCCTGAACCTCCTGTGAGTCAAAGTGAGATTTCAGAGCATTCGGTAGTGCCT
GCTAATTACTCAGTATCGGCATCAGAGCCTTCACTGTTAGCATCAGAGGCTGCCATGACT
GTTCCAGAGCCACCACTAGAACCAGAGTCTTCGGTTACATCAACACCTACAGAATCTGCT
GCAATAGCAGAGCATGAAGTTCCAGAGAGACCAGTGACTTATATGGTATCTGAAACTCCT
ATGTCAGCTGAACCAACTATGTTAACATCAGAGCCTTCTGTTATGTCAGAGACAGCAGAA
ACCTTTGATTCCATGAGAGCTTCAGAACATGTTCCATCAGAGGTATCTATGTCCCTGCTG
GATCCTACAGTAACTATTCCAGAGCCATCGCAGAGCACTCCGGAGCTCCCAGCCGAGGCT
GTCGTGGAGCCCCCAGCCGAGGCTGTCCCGGAGCCCCCAGTTTTGGCTGTTCCAGAGCCC
CTGGCTGTGACTGTCCCAGGGCAACTAGCTGAGGCTGTCCCAGAGCCCCTGGCCTTGGTT
GAGCCAGAGCCTGTTACCATTCCTGTGCCAGTGTCTGCTGTGGACTCTGCTGTGCCTGTC
TTGGAACCAGCAGTATCGGTCCAACCTAACATTGTTTCAGAACCATCTGTTGTCCAAGAA
TCCACTGTGTCAGTTTTAGAGCCTGCTGTTACTGTGTCAGAGCAGACTCAAATATCAACT
GAGATGGTTTTAGAGTCTACACCAGTGTTGGAGTCTGGTGTTGTAAAAGGAATGAATTTA
CTATCTGGTGATCAAAATCTTGCTCCAGAAATTGGCATGCAGGAGTTTCCCTTGCATTCA
GATGAGGAGCCACATACTGAAGGATACCTGAAGAATGACACTTATGAAAGTGAACATGGT
GTAAATATAGACCATAATGTAAATAATCATTTAATTGCTAAAGAAATGGAACATAGCACA
GTGTCTGCTGCCAGCACTGGTGCTGTTGGTGAAATTGGTGGAGAGAAAAGTTTGCCAGTC
AATGAGACTAAACAGTGCACAGTATTGGATACCTGCCCTAGTGTTAGTGAAGCTGATGTA
GGAGGAACTTTGTCTTCTACTGGTCCCTTTGCTCTTGAATCGGATACAGTGGGAACTAGT
AAGGGTATTGAATTTGCCACAGCATCTGCTCTCAGTTCAATTAGTAAATATGAAACTACT
CAAGACACCGAACATGACATGGTAATTTCCAGCAGCCCCAGTGGTGGTAGTGAGGCTGAC
ATAGAGGGACCTTTGCCTGCTAAAGACATTCATCTTGACTTACCATCTAATAACTTTATT
AGTAATGATGCAGAAGGACCATTACCTATAAAAGAGAGTGACCAGTTAGCAGGTGCTCTC
AGCCCTAAAGAAAATAGTGAAGATAAAGAAGTACCTGTCTCTACAAAAGAGATATTGTCT
GATACAGGATTTTCTGCCAATATCGATGACATTAATGAAGCAGATTTAGTGAGACCATTG
CTTCCTAAGGACATGGAACGACTTACAAGTCTCAGAGCTGGTATTGAAGGACCCTTACTT
GCAAGTGAAGTTGAACGTGATAAGTCTGCTGCCAGTCCAGTAGTTAGTATACCAGAAAGA
GCTTCAGAGTCGTCTTCAGAGGAAAAAGATGATTATGAAATTTTTGTAAAAGTTAAGGAC
ACACATGAAAAAAGCAAGAAAAATAAGAATCGTGATAAAGGTGAGAAAGAGAAGAAAAGA
GACTCTTCTTTAAGATCTCGAAGTAAGCGGTCCAAGTCTTCTGAACACAAATCACGGAAG
CGTACCAGTGAGTCTCGTTCTAGGGCAAGGAAGAGATCATCTAAGTCCAAGTCTCATCGC
TCTCAGACACGTTCACGGTCACGTTCAAGACGCAGAAGGAGGAGCAGCAGGTCAAGATCA
AAGTCTAGAGGACGACGATCTGTATCAAAAGAGAAGCGCAAAAGATCTCCAAAGCACAGA
TCCAAGTCCAGAGATAACAGGAAAACTGTTAGAGCTCGAAGTCGCACCCCAAGTCGGCGG
AGTCGGAGTCACACTCCGAGTCGTAGAAGAAGATCTAGATCTGGGGGGAGAAGGAGCTTT
AGCATTTCCCCAAGCCGACGGAGCCGCACCCCGAGCCGACGGAGCCGCACCCCGAGCCGA
CGGAGCCGCACCCCGAGCCGACGGAGCCGCACCCCTAGCCGTCGGAGAAGATCAAGGTCT
GTGGTAAGAAGACGAAGCTTCAGTATATCACCAGTCAGATTGAGGCGATCACGAACACCC
TTGAGAAGAAGGTTCAGCAGATCTCCCCTCCGTCGTAAACGATCTCGGTCTTCGGAAAGA
GGCAGGTCACCTAAACGTCTGACAGATTTGAATAAGGCTCAATTACTTGAAATAGCCAAA
GCTAATGCAGCTGCCATGTGTGCTAAGGCTGGTGTTCCTTTACCGCCAAACCTAAAGCCT
GCACCTCCACCTTCAATAGAAGAGAAAGTTGCTAAAAAGTCAGGAGGAGCTACTATAGAA
GAACTAACTGAGAAATGCAAACAAATCGCACAGAGTAAAGAAGATGATGATGTAATAGTG
AATAAGCCTCATGTTTCGGATGAAGAGGAAGAAGAACCTCCTTTTTATCATCATCCATTT
AAACTCAGTGAACCCAAACCCATTTTTTTCAATCTGAATATTGCTGCAGCAAAGCCAACT
CCACCAAAAAGCCAGGTAACGTTAACAAAAGAATTTCCTGTGTCATCTGGATCTCAACAT
CGAAAAAAAGAAGCGGATAGCGTTTATGGAGAGTGGGTTCCTGTAGAGAAAAATGGTGAA
GAAAACAAAGATGACGATAATGTTTTCAGCAGCAATTTGCCCTCTGAGCCTGTGGACATC
TCTACAGCAATGAGTGAGCGGGCACTTGCTCAGAAAAGACTCAGTGAGAATGCATTTGAC
CTTGAAGCCATGAGCATGTTAAATCGAGCTCAGGAACGGATTGATGCCTGGGCTCAGCTG
AACTCAATTCCTGGCCAGTTCACAGGAAGTACAGGAGTACAGGTTCTGACACAAGAACAG
TTAGCCAATACCGGTGCCCAAGCCTGGATTAAAAAGGATCAGTTCTTAAGAGCAGCCCCG
GTAACTGGAGGAATGGGAGCCGTTTTGATGAGAAAAATGGGCTGGAGAGAAGGAGAAGGA
TTAGGAAAAAACAAAGAAGGAAATAAGGAACCTATCCTAGTTGATTTTAAAACAGACCGA
AAAGGTCTTGTTGCTGTAGGAGAAAGAGCACAAAAGAGGTCTGGGAACTTCTCTGCTGCA
ATGAAAGATCTGTCAGGCAAACATCCTGTGTCTGCCTTGATGGAAATATGTAATAAGAGA
AGGTGGCAACCACCTGAATTTCTGTTGGTCCATGATAGTGGCCCTGATCATCGTAAACAT
TTTCTCTTTAGGGTATTGAGAAATGGAAGCCCTTACCAGCCC
>RhFe
CTTTCAAGTGGAAGGAGTGAAGGCCAGCTCAATGGTGAAACAAATACACCTATTGAAGGA
AACCAGGCAGGTGATGCAGCTGCCTCTGCCAGGAGTCTACCAAATGAAGAAATAGTTCAG
AAGATAGAGGAAGTACTTTCTGGGGTCTTAGATACAGAACTACGATATAAGCCAGACTTG
AAGGAGGCCTCCAGAAAAAGTAGATGTGTGTCTGTACAAACAGATCCTACTGATGAAATT
CCCGCCAAAAAGTCAAAGAAGCATAAAAAGCACAAAAATAAAAAGAAGAAAAAGAAGAAA
GAAAAGGAAAAAAAGTATAAAAGACAGCCAGAAGAATCTGAATCAAAACCGAAATCACAT
CATGATGGGAACATGGATTTAGAATCAGATTCCATTTTGAAGTTTGATTCTGAACCGTCA
GCGATGGCACTGGAGCATTCTGTAAGAGCATTTGGCCTGTCTGAGACCAGTGAATCTCCT
GCAGTTGTGCTAGAACCTCCTATAGTATCAATGGAGGTATCACAGCCACACACTTTAGAA
ACTCTGAAGCCAGTTACAAAAACTGCAGAACTGTCAGTTGCATCTTCATCAGTAATCTCA
CAGTCAGAGCAGTCTGTGGCAGTAACGCTGGAACCATCCGTGACTAAAACCCTGGATTCT
TTTGCAGCAGCACCAGTGCCTACTACAACAGTAGCGCTAAAGTCATCTGAATCAGCTGTA
CCAATGTCATATCAGATGAAATCTTCAGAGAGCACACCTCCAGAGCCATCAAAGATCACG
TTAGAGCCTCCAGTAGTGAAAGTGCTGGAACCATCAGAAACCCTTGCGGTATCATCAGAG
ACACCTGAGGCATACCCTGAGCCAAGCACATCAACAATGGATTTTCCAGAGTCATCTGCA
ACTGAAGTACTAAGATTGCCAGAGCAGCCTGTAGAAGTACCATCGGAGATTGCAGATTCA
TCCATGACAAGATCACAGGAGTTGCTGGAGCTGCCCAAGACAACAGCATTGGAGCTGCTG
GAGTCGTCGGTGGCCTCAGCGATGGAGTTGCCGGGGCCACCTGCGACCTCCATGCCGGAG
TTGCAGGGGCCCCCTGTGACTCCAGTGCTGGAGTTACCTGGGCCCTCTGCTACCCCGGTG
CCAGAGTTGCCAGGGCCCCTTTCTACCCCAGTGCCTGAGTTGCTAGGGCCCCCTGCGACA
GCAGTGCCTGAGTTGCCGGGGCCCTCTGTGACATCAGTGCCACAGTTGTCACAGGAATTG
CCAGGGCTTCCAGCACCATCCGTGGGGTTGGAGCCACCACAGGAGGTATCAGAGCCACCT
GTGATGGCACAGGAGTTGCCGGGGCAGCCTGCCGTAACAGTAGCAATGGAGTTGACCGAG
CAACCTGTGACGACGACAGAGTTGGAGCAACCTGTGGGGATGACAACGATGGAACATCCT
GGGCAGCCTGAGGTGACAACAGCAACAGGGTTGCTGGGGCAGCCTGAGGCAGCGATGGTG
CTGGAGTTGCCAGGACAGCCAGTGGCAACGACAGCGCTGGAGTTGCCAGGGCAGCCTTCG
GTGACTGGGGTGCCAGAGTTGCCAGGGCTGCCTTCGGCAACTAGGGCACTGGAGTTGTCT
GGGCAGCCTGTGGCAACTGGGGCACTGGAGTTGCCTGGGCAGCTCATGGCAACTGGGGCA
CTGGAGTTCTCGGGGCAGTCTGGGGCAGCTGGAGCACTGGAGCTTTTGGGGCAGCCTCTG
GCAACAGGGGTGCTGGAGTTGCCAGGGCAGCCTGGAGCGCCAGAGTTGCCTGGGCAGCCT
GTGGCAACTGTGGCGCTGGAGATCTCTGTTCAGTCTGTGGTGACAACGGAGCTGTCAACG
ATGACCGTGTCGCAGTCCCTGGAGGTGCCCTCGACGACAGCGCTGGAATCCTATAATACG
GTAGCACAGGAGCTGCCTACTACATTAGTGGGGGAGACTTCTATAACAGTAGGAGTGGAT
CCCTTGATGGCCCAAGAATCCCATATGTTAGCTTCTAACACCATGGAGACCCATATGTTA
GCATCCAACACCATGGACTCCCAAATGCTAGCGTCCAACACAATGGACTCCCAGATGTTA
GCCACCAGCTCCATGGACTCCCAGATGTTAGCCATGGGTGCCGACCGGTCTATGATGTCA
TCGTACTCTGCTGCTGACCGGTCTATGATGTCATCGTACTCTGCAGCTGACCGATCTATG
ATGTCATCTTATACTGATCGTTCAATGATGTCTATGGCAGCTGATTCTTACACTGATTCT
TACACTGATACATACACGGAGGCATATATGGTGCCACCTTTGCCTCCTGAAGAGCCTCCA
ACAATGCCACCATTGCCTCCTGAGGAACCGCCAGAGGGTCCCACATTACCCACTGAGCAG
TCAGCGTTAACAGCTGAAAATGCTTGGCCATCTGAGATGGCAGTACCTCCTGAAGAGTCT
GTACCGCCGCCTGAACCTCCTGTGAGTCAAAATGAGATTTCAGAGCCTTCGGTAGTACTT
GCTAATTATTCAATGTCAGCATCAGAGCCTTCAGTGTTACCATCAGAGGCTGCCGTGACT
GTTCCAGAGCCACCACTAGAGCCAGAGTCTTCGGCTACATCCACATCTGTAGAGTCTGCT
GCAGTAGCAGAACATGAAGTTCCAGAAAAACCTGTGACTTACTTGTTATCTGAAACTCCT
ATGTCAGCTGAACCAACTATGTTAACATCAGAGACTTCTATTATGTCAGAAACAGCAGAA
ACCTTTGCTTCCATGAGAGCTTCAGGACATGTTGCCTCAGAGGTATCTATGTCTGTGCTA
GAGCCTACAGTAACTATTCCAGAGCCATCACAGAGCACTCCAGAGCCCCCAGCTGTGGCT
GTCCCGGAGTCCCCGGCCGAAGCTGTCCCAGAGCCCCCAGCCGAGACTGTCAGGGAGCCC
CTGGCTGTGTCTGCCCCAGGGCCTCCGGCTGAGGCTGTCCCAGAGCCTCTGGCCTTGGTT
GAGCCAGAGCGTGTTACCATTCATGTGCCAGTTTCTGCCCTGGAACCTGCTGTGCCTGTC
CTGGAACCAGCAGTGTCAGTTCAACCTAACATTATTTCAGAACCATCTGTTGTCCCAGAA
TCCACTGTGACAATTTTGGAACCTGCAGTCACTGTCTCAGAGCAGACTCAAACACCAACT
GAGATGGTTTTAGAGTCTGCACCAGTGCTGGAGTCTAGTGTTCTAAAAGGAATAAATTTA
CTATCTGGTGATGAAACTCGTGCTCCAGAGATTGGCACACAGGAGATTACTGTGCATTCA
GAAGTAGAGCCATATGCTGAAGGACACCTGAAGAATAACTCTTATGAAAGTGAACATGGT
ATAAATATAGACCTTAATATAAATAATCATTTAATTGCTAATGAGGTGGAACATAGCACA
GTGTCTGCTGCCAGTACTGGTGCTGTTGGTGAAATTGGTGAAGAGAAAATTTTGCCCACG
AGTGAGACTAAACAATGCACAGTATTGGATACCTGCCCTAGTGTTAGTGAAACTGATGTA
GGAGGAACTCTATCTTCTACTGGCCCTCTTGCTCTTGAACCTGATACAATGGGAACTAGT
AAGGGTATTGAATTTGCCACAGCATCTGCTCTCAGTTCAATTAGTAAATATGAAAATACT
CAAGACACTGAACATGACATGGTAATTTCCACGAGCCCCAGTGGTGGCAGTGAGGCTGAC
ATAGAGGGACCTTTGCCTGCTAAAGACATTCATCTTGACTTATCGTCTAATAACTTTATT
AGTAGTGATGCAGAAGGACCATTACCTATGAAAGAGAGTGACCAGATAGCAGTTGCTCTC
AGCCCTAAAGAAAGTAGTGCAGATAAAGAAGGACCTCTCCCTACTAAAGAGATACTATCT
GGTTCAGGATTTTCTGCCAGTATTGATGATATTAATGAAGCAGATTTAGTAAGACCATTA
CTTCCTAAGGACATGGAACGTCTTACTAGCCTCAGAGCTGGTATTGAAGGACCTTTACTT
GCGAGTGAAGTTGAACGTGACAAATCTGCTGCCAGTCCAGTAGTTAATATACCAGAAAGA
GCTTCAGAGTCATCTTCAGAGGAAAAAGATGATTATGAAATTTTTGTAAAAGTTAAAGAC
ACACATGAAAAAAGCAAGAAAAATAAGAACCGTGATAAAGGTGAAAAAGAGAAGAAAAGA
GACTCTTCATTAAGATCTCGAAGTAAGCGGTCCAAATCTTCTGAACACAAATCACGGAAG
CGTACCAGTGAGTCTCGTTCTAGGGCAAGGAAGAGATCATCTAAGTCTAAGTCTCATCGC
TCTCAAACACGTTCACGGTCACGTTCAAGACGCAGAAGAAGGAGCAGCAGGTCAAGATCT
AAGTCTAGAGGAAGGCGATCTGTATCAAAAGAGAAACGTAAAAGATCTCCGAAGCACAGA
TCCAAGTCCAGGGATAACCGGAAAACTGTCAGAGCTCGAAGTCGCACCCCAAGTCGGCGG
AGTCGGAGTCACACTCCGAGTCGTCGAAGAAGATCTCGATCTGTGGGGAGAAGGAGCTTC
AGTATTTCCCCGAGCCGACGGAGCCGCACCCCAAGTCGAAGGAGCCGCACCCCAAGCCGA
CGGAGCCGTACCCCAAGCCGACGGAGCCGCACTCCTAGCCGTCGGAGAAGATCAAGGTCT
GTGGTAAGAAGACGAAGCTTTAGTATATCACCAGTCAGATTAAGGCGATCACGAACACCC
TTGAGAAGAAGGTTTAGCAGATCTCCCCTCCGTCGTAAGCGATCCCGGTCTTCTGAAAGA
GGCAGATCACCTAAACGTCTAACAGATTTGAATAAGGCTCAATTACTTGAAATAGCCAAA
GCTAATGCAGCTGCCATGTGTGCTAAGGCTGGTGTTCCTTTACCGCCAAACCTAAAGCCC
GCACCTCCACCTACAATAGAAGAGAAAGTTGCTAAAAAGTCAGGAGGAGCTACTATAGAA
GAACTAACTGAGAAATGCAAACAGATCGCACAGAGTAAAGAAGATGATGATGTAATAGTG
AATAAACCTCACGTTTCGGATGAAGAGGAAGAAGAACCTCCTTTTTATCATCATCCCTTT
AAACTCAGTGAACCCAAACCCATTTTTTTCAATCTGAATATTGCTGCAGCAAAGCCAACT
CCACCAAAAAGCCAGGTAACATTAACAAAAGAATTTCCTGTGTCATCTGGATCTCAACAC
CGAAAAAAAGAAGCGGATAGTGTTTATGGAGAGTGGGTTCCTGTAGAGAAAAATGGTGAA
GAAAACAAAGATGATGATAATGTTTTCAGCAGCACTTTACCCTCTGAGCCTGTGGACATC
TCGACAGCAATGAGTGAGCGGGCACTTGCTCAGAAAAGACTCAGTGAAAATGCATTTGAC
CTTGAAGCCATGAGCATGTTAAATCGAGCTCAGGAACGGATTGATGCCTGGGCTCAGCTG
AACTCTATTCCTGGCCAGTTCACAGGAAGTACAGGTGTACAGGTTCTGACACAAGAACAG
TTGGCCAATACTGGTGCCCAAGCCTGGATTAAAAAGGATCAGTTCTTAAGAGCAGCCCCA
GTAACTGGAGGAATGGGAGCCGTTTTGATGAGAAAAATGGGCTGGAGAGAAGGAGAAGGA
TTAGGAAAAAACAAAGAAGGAAATAAGGAACCTATCCTAGTTGATTTTAAAACAGACCGA
AAAGGTCTTGTTGCTGTAGGAGAAAGAGCACAAAAGCGGTCTGGGAACTTCTCTGCTGCA
ATGAAAGATCTGTCAGGCAAACATCCTGTGTCTGCCTTGATGGAAATCTGTAATAAGAGA
AGGTGGCAACCACCTGAATTTCTCTTGGTCCATGATAGTGGCCCTGATCATCGCAAACAT
TTTCTCTTTAGGGTATTGAGAAATGGAAGCCCTTACCAGCCC
>RoAe
TTGTCAAGTGGAAGGAGTGAAGGCCAGCTCAATGGTGAAACAAATACACCTATTGAAGGA
AACCAGGCAGGTGATGCAGCTGCCTCTGCCAGGAGTCTACCAAATGAAGAAATAGTTCAG
AAGATAGAGGAAGTGCTTTCTGGGGTGTTAGATACAGAACTACGATATAAGCCAGACTCA
AAGGAGGCCTCCAGAAAAAGTAGATGTGTGTCTGTACAAACAGATCCCACTGATGAAATT
CCTACCAAAAAGTCAAAGAAGCATAAAAAANGCAAAAATAAAAAGAAGAAAAAGAAGAAA
GAGAAGGAAAAAAAGTATAAAAGACAGCCAGAAGATGCTGAATCAAAGCTGAAATCACAT
CATGATGGGAACATGGATTTAGAATCGGATTCCTTTTTGAAGTTTGACTCTGAACCTTCA
GCGATGGCACCGGAGCATCCCGTAAGAGCCTTTGGCCTATCTGAGACCAGTGAATCTCCT
GCAGTCATGCTAGAACCTCCTATAGTATCAGTGGAGGTATCACAGCCACACACTTTTGAA
TCTCCGAAGCCAGCTACAAAAACTGCAGAACTGTCAGTTGCATCTACATCAGTAATAGCA
CAGTCAGAGCAGTCTGTGGCCGTAACGCTGGAACCATCCACAACAAAGATTCTGGATTCT
TTTGCAACAGCACCAGTGCCTACTACAACAGTAGTGCTACAGTCATCTGAGCCAGTAGTA
ACAATGTCAAATCAGATGAAGTCTTTGGAGAACACACCTCCAGAGCCAGCAAAGATTGTG
TTAGAGCCTCCAGTAGCAAAAGTGCTAGAGCCATCAGAAACCCTTGTGATAACATCAGAG
ACATCTGAGGTGCACCCTGAGCCAAGCACATCAACAATGGATTTTCCAGAGTCATCTGCA
ACCGAAGTACTAAGATTGCCAGAGCAGCCTGTAGAAGTACCATCGGAGATTGCAGATTCA
TCAGTGACAAGATCACAGGAGTTGCTGGAGCTGCCCAAGACCACAGCATTGGAGCCGCCG
GAGTCGCCGGTGGCCTCAGTGATGGAGTTGCCGGGGCCACCTGCGACCTCCATGCCGGAG
TTGCAGGGGCCCCCTGTGACTCCAGTGCTGGAGTTACCTGGGCCCTCTGCTACCCCGGTG
CCAGAGTTGCCAGGGCCCCTTTCTGCCCCAGTGCCTGAGTTGCTAGGGCCCCCTGCGACA
GCAGTACCTGAGTTGCCGGGGCCCTGTGTGACATCAGTGCCACAGTTGTCACAGGAGTTG
CCAGGGCTTTCAGCACCATCCATGGGGTTGGAGCCACCACAGGAGGTACCAGAGCCACCT
GTGATGGCACAGGAGTTACCAGGGCAGCCTGCGGTAACAGTAGCAATGGAGTTGACAGAG
CAACCTGTGACGACGACAGAGTTGGAGCAGCCTGTGGGGATGACAACGATGGAACATCCT
GGGCAGCCTGAGGTGACAACAGCATCAGGGTTGCTGGGGCAGTCTGAGGCAGCAATGGTG
CTGGAGTTGCCAGGACAGCCAGTGGCAACGACAGCGCTGGAGTTGCCAGGGCAGCCTTCG
GTGACTGGGGTGCCAGAGTTGCCAGGGCTGCCTTCGGCAACTAGGGCACTGGAGTTGTCA
GGGCAGCCTGTGGCAACTGGGGCACTGGAGTTGCCTGGGCAGCTCATGGCAACTGGGGCA
CTGGAGTTCTCGGGGCAGTCTGGGGCAGCTGGAGCACTGGAGCTTTTGGGGCAGCCTCTG
GCAACAGGGGTGCTGGAGTTGCCAGGGCAGCCTGGAGCGCCAGAGTTGCCAGGGCAGCCT
GTGGCAACTGTGGCGCTGGAGATCTCTGTTCAGTCTGTGGTGACAACGGAGCTGTCAACG
ATGACCGTGTCGCAGTCCCTGGAGGTGCCCTCGACGACAGCGCTGGAATCCTATAATACG
GTAGCACAGGAGCTGCCTACTACATTAGTGGGGGAGACTTCTATAACAGTAGGAGTGGAT
CCCTTGATGGCCCAAGAATCCCATATATTAGCCTCTAACACCATGGAGACCCATATGTTA
GCATCCAACACCATGGACTCCCAAATGCTAGCGTCCAACACCATGGACTCCCAGATGTTA
GCAACCAGCTCCATGGACTCCCAGATGTTAGCAATGGGTGCCGACCGGTCTATGATGTCA
TCGTACTCTACTGCTGACCGGTCTATGATGTCATCGTACTCTGCAGCTGACCGCTCTATG
ATGTCTTCTTACACTGACCGTTCAATGATGTCTATGACAGCTGATTCTTACACTGATTCT
TACACTGACACATACACAGAGGCATATATGGTGCCACCTTTGCCTCCTGAAGAACCTCCA
ACAATGCCACCATTGCCTCCTGAGGAACCACCAGAGGGTCCAGCATTACCTGCTGAGCAG
TCAGCATTAACAGCTGAAAATGCTTGGTCTACTGAGGTGGCATTACCTGCTGAAGAGTCT
GTTTCGCTACCTGAACCTCCTGTGAGTCAAAGTGAGATTTCAGAGCCTTCGGTAGTGCCT
GCTAATTACTCGGTATCGGCGTCAGAAGCTTCGCTGTTAGCATCAGAGGCTTCCATGACT
GTTCCAGAGCCACCACTAGAACCAGAGTCTTCAGTTACATCAACACCTACAGAGTCTGCT
GCAATAGCAGAGCATGAAGTTGCAGAGAGACCAGTGACTTATATGGTATCTGAAACTCCT
ATGTCAGCTGAACCAACTATGTTAACATCAGAGCCTTCTGTTATGTCAGAGACAGCAGAA
ACCTTTGATTCCCTGAGAGCTTCAGAACATGTTCCATCAGAGGTATCTATGTCCCTGCTG
GATCCTACAGTAACTATTCCAGAGCCATCACAGAGCACTCTGGAGCCCCCAGCCGAGGCT
GTCCCGGAGTCCCCAGCCGAGGCTGTCCCGGAGTCCCCAGCCGAGGCTGTCCCAGAGCCC
TTGGCTGTGACTGTACCAGGGCAACTAGCTGAGGTTGTCCCAGAGCCCCTGGCCTTGGTT
GAGCCCAAGCCTGTTACCATTCCTGTGCCAGTTTCTGCTGTGGAACCTGCTGTGCCTGTC
TTGGAACCAGCAGTATCGGTCCAGCCTAACATTGTTTCAGAACCATCTGTTGTGCAAGAA
TCCACTGTGTCAGTTTTGGAGCCTGCTGTTTCTGTGTCAGAGCAAACTCAACTATCAACT
GAGATGGTTTTAGAGTCTACACCAGTGTTGGAGTCTAGTGTTATAAAGGGAATGAATTTA
TTATCTGGTGATCAAAATCTTGCTCCAGAAATTGGCACGCAGGAAATTCCCTTGCATTCA
GATGAGGAGCCACATACTGAAGGACACCTGAAGAATGACACTTATGAAAGTGAACATGGT
GTAAATATAGACCATAATGTAAATAATCATTTAATTGCTAAAGAAATGGAACATAGCACA
GTGTTTGCTGCCAGCATTGGTGCTGTTGGTGAAATTGGTGAAGAGAAAAGTTTGCCGGTC
AGTGAGACTCAACAGTGCACAGTATTGGATACCTGCCCTAGTGTTGGTGAAGCTGATGTA
GGAGGAACTCTGTCTTTTACTGGTCCCCTTGCTCTTGAATCGGATACAGTGGGAACTAGT
AAGGGTATTGAATTTACTACATCATCTGCTCTCAGTTCAATTAGTAAATATGAAACTACT
CAAGACACTGAACATGACATGGTAATTTCCAGCAGCCCCAGTGGTGGTAGTGAGGCTGAC
ATAGAGGGACCTTTGCCTGCTAAAGACATTCATCTTGACTTACCGTCTAATAACTTCATT
AGTAATGATGCAGAAGGACCCTTACCTATAAAAGAAAGTGACCAGTTAGCAGTTGCGCTC
AGCCCTAAAGAAAGTAGTGAAGATAAAGAAGTACCTCTCTCTACAAAAGAGATATTGTCT
GATTCAGGATTTTCTGCCAATATCGATGACATTAATGAAGCAGATTTAGTGAGACCATTG
CTTCCTAAGGACATGGAACGTCTTACAAGCCTCAGAGCTGGTATCGAAGGACCCTTACTT
GCAAGTGAAGTTGAACGTGACAAGTCTGCTGCCAGTCCAGTAGTTGGTATACCAGAAAGA
GCTTCAGAGTCGTCTTCAGAGGAAAAAGATGATTATGAAATCTTTGTAAAAGTTAAGGAC
ACACATGAAAAAAGCAAGAAAAATAAGAATCGTGATAAAGGTGAGAAAGAGAAGAAAAGA
GACTCTTCCTTAAGATCTCGAAGTAAGCGGTCCAAGTCTTCTGAACACAAATCACGGAAG
CGTACCAGTGAGTCTCGTTCTAGGGCAAGGAAGAGATCATCTAAGTCCAAGTCTCATCGC
TCTCAAACACGTTCACGGTCACGTTCAAGACGCAGAAGGAGGAGCAGCAGGTCAAGATCA
AAGTCTAGAGGACGGCGATCTGTGTCAAAAGAGAAGCGCAAAAGATCTCCAAAGCACAGA
TCGAAGTCCAGAGATAACAGGAAAACCGTTAGAGCGCGAAGTCGCACCCCAAGTCGGCGG
AGTCGGAGTCACACTCCGAGTCGTAGAAGAAGATCTAGATCTGGGGGGAGAAGGAGCTTT
AGCATTTCCCCAAGCCGACGAAGTCGCACCCCGAGCCGACGGAGCCGCACCCCCAGCCGA
CGGAGCCGCACCCCGAGCAGACGGAGCCGTACCCCTAGCCGTCGGAGAAGATCTAGGTCT
GTGGTAAGAAGACGAAGCTTCAGTATATCACCAGTCAGATTGAGGCGATCACGAACACCC
TTGAGAAGAAGGTTCAGCAGATCTCCCCTCCGTCGTAAACGCTCTCGGTCTTCTGAAAGA
GGCAGGTCACCTAAACGTCTGACAGATTTGAATAAGGCTCAATTACTTGAAATAGCCAAA
GCTAATGCAGCTGCCATGTGTGCTAAGGCTGGTGTTCCTTTACCGCCAAACCTAAAGCCT
GCACCTCCACCTTCAATAGAAGAGAAAGTTGCTAAAAAGTCAGGAGGAGCTACTATAGAA
GAACTAACTGAGAAATGCAAACAGATCGCACAGAGTAAAGAAGATGATGATGTAATAGTG
AATAAGCCTCACGTTTCGGATGAAGAGGAAGAAGAACCTCCTTTTTATCATCATCCATTT
AAACTCAGTGAACCCAAACCCATTTTTTTCAATCTGAATATCGCTGCAGCAAAGCCAACT
CCACCAAAAAGCCAGGTAACATTAACAAAAGAATTTCCTGTGTCATCTGGATCTCAACAT
CGAAAAAAAGAAGCGGATAGTGTTTATGGAGAGTGGGTTCCTGTAGAGAAAAATGGTGAA
GAAAACAAAGACGACGATAATGTTTTCAGCAGCAATTTGCCCTCTGAGCCTGTGGACATC
TCTACAGCAATGAGTGAGCGGGCACTTGCTCAGAAAAGACTCAGTGAGAATGCATTTGAC
CTTGAAGCCATGAGCATGTTAAATCGAGCTCAGGAACGGATTGATGCCTGGGCTCAGCTG
AACTCAATTCCTGGCCAGTTCACAGGAAGTACAGGAGTACAGGTTCTGACACAAGAACAG
TTGGCTAATACTGGTGCCCAAGCCTGGATTAAAAAGGATCAGTTCTTAAGAGCAGCCCCG
GTAACTGGAGGAATGGGAGCCGTTTTGATGAGAAAAATGGGCTGGAGAGAAGGAGAAGGA
TTAGGAAAAAACAAAGAAGGAAATAAGGAACCTATCCTAGTTGATTTTAAAACAGACCGA
AAAGGTCTTGTTGCTGTGGGAGAAAGAGCACAAAAGAGGTCTGGGAACTTCTCTGCTGCA
ATGAAAGATCTGTCAGGTAAACATCCTGTGTCTGCCTTGATGGAAATATGTAATAAGAGA
AGGTGGCAACCACCTGAATTTCTGTTGGTCCATGATAGTGGCCCTGATCATCGTAAACAT
TTTCTCTTTAGGGTATTGATAAATGGAAGCGCTTACCAGCCC
