# Supplementary material for: Positively selected genes in the hoary bat (Lasiurus cinereus) lineage: prominence of thymus expression, immune and metabolic function, and regions of ancient synteny
Source: PeerJ. 2022 Mar 17;10:e13130. doi: 10.7717/peerj.13130 (PMC8934532; doi:10.7717/peerj.13130)
Supplement: Supplemental Information 3 — Initially tested orthogroups that have been edge-trimmed as described in the Methods. [file peerj-10-13130-s003.zip › original.trimmed/trimmed-OG0001842.fas]

>EpFu
CAGGTCCAGCTCGCAGGAACAAGTTTACAGGCCGCTGCTCAGTCTTTAAATGTACAGTCT
AAATCTAATGAAGAATCGGGGGATTCCCAGCAGCCAAACCAGCCTTCCCAGCAGCCTTCA
GTGCAGGCAGCCATCCCGCAGACCCAGCTCATGCTGGCTGGAGGGCAGATAACCGGGCTT
ACTTTGACGCCAGCCCAGCAGCAGTTGCTCCTGCAGCAGGCACAGGCACAGGCACAGCTG
CTGGCTGCTGCGGTGCAGCAGCACTCCGCCAGCCAACAGCACAGCGCTGCCGGGGCCACC
ATCTCTGCCTCCGCCGCCACGCCCATGACGCAGATCCCGCTGTCTCAGCCCATACAGATC
GCACAGCCAGCAACCCCAACACGCACAATAGCTGCAACCCCAATTCAGACACTTCCACAG
AGCCAGGCAACACCAAAGCGAATCGACACTCCCAGCTTGGAGGAGCCCAGTGACCTTGAG
GAGCTTGAGCAGTTTGCCAAGACCTTCAAACAAAGACGAATCAAACTTGGATTCACTCAG
AACCTCTCATCGGATTCAGCTCTCTCCAGCCCAAGTGCCCTGAATTCTCCAGGGCAGGGA
ATCGAGGGCTTGAACCGTAGGAGGAAGAAACGCACCAGCATAGAGACCAACATCCGTGTG
GCCTTAGAGAAGAGCTTCCTGGAGACCTCGGAAGAGATCACTATGATTGCTATTCGAGTT
TGGTTTTGTAACCCACCCAGCAGTGGTGGGACCAGCAGCTCGCCTATCAAAGCAATTTTC
CCCAGCCCGACCTCACTGGTGGCGACCACGCCAAGCCTTGTGACCAGCAGTGCAGCAACT
ACCCTCACAGTCAACCCTGTCCTCCCTCTGACCAGCGCTGCAGTAACCAACCTCTCTGTT
ACAGGCACTACAGACACCACCGCCAACAACACTGCGACCGTGATTTCCACCGCGCCTCCG
GCCTCAGCAGTCACTTCCCCCTCGCTGAGCCCCTCGCCTACTGCCTCAGCCTCCACCTCT
GAGGCCTCGAGTGCTAGTGAGACCAGCACAACACAGACCACCTCCACTCTGCCCTCTCCT
CTCGGGACCAGCCAGGTGATGGTGACGGCGTCAGGGCTGCAAACAGCCGCGGCCGCCCTC
CAAGGAGCTGCGCAGTTGCCGGCGAACGCGAGTCTCGCTGCCATGGCTGCCGCTGCAGGA
CTGAGCCCAGGCCTGATGGCACCGTCTCAGTTCGCAGCTGGAGGTGCCTTACTCAGTCTC
AACCCAGGGACCCTGGGCGGTGCTCTCAGCCCAGCTCTGATGAGCAACAGTACACTGGCA
ACCATTCAAGCTCTTGCTTCTAGTGGCTCTCTTCCAATAACATCACTGGATGCAACTGGG
AACCTGGTCTTTGCCAATGCGGGAGGAGCCCCCAACATCGTGACCGCCCCTCTGTTCCTG
AACCCCCAGAACCTCTCTCTGCTCACCAGCAACCCGGTTAGCCTGGTCTCTGCCGCCGCA
GGGAACTCTGGGCCGGTCGCCAGCCTTCACGCCGCCTCCACCTCCGCTGAGTCCGTCCAG
AGCGCGCTCTTCACAGCGGCCTCCGCCGGTGGGGCTGCTTCCACCACCACCGCCGCCTCC
AAGGCACAG
>HiAr
CAGGTGCAGCTTGCTGGGACAAGTTTACAGGCTGCCACTCAGTCTCTGAATGTACAGTCT
AAGTCTAATGAAGAACCGGGGGATTTACAGCAGCCAAGCCAGCCTTCCCAGCAGCCTTCA
GTGCAGGCAGCCATCCCCCAGACCCAGCTTATGCTGGCTGGAGGACAGATAACCGGGCTC
ACTTTGACGCCAGCCCAGCAACAGTTGCTGCTGCAGCAGGCACAGGCTCAGGCACAGCTG
CTGGCCGCCGCCGTGCAGCAGCATTCTGCCAGCCAGCAGCACAGCGCCGCCGGGGCCACC
ATCTCAGCCTCCGCCGCCACGCCCATGACGCAGATTCCCCTGTCGCAGCCCATACAGATT
GCGCAGCCAGCAACCCCAACACGCACAATAGCAGCCACCCCCATTCAGACACTTCCACAG
AGCCAGTCAACACCAAAGCGAATTGACACCCCCAGCTTGGAGGAGCCCAGTGACCTTGAG
GAGCTTGAGCAGTTTGCCAAGACCTTCAAACAAAGACGAATCAAACTTGGATTCACTCAG
AACCTCTCATCTGATTCGTCTCTCTCCAGCCCAAGTGCCCTGAACTCTCCAGGGCTGGTA
ACTGAGGGCTTGAACCGTAGGAGGAAGAAACGCACCAGCATAGAGACCAACATCCGTGTG
GCCTTAGAGAAGAGTTTCTTGGAGACCTCGGAAGAGATCACCATGATTGCTATTCGCGTT
TGGTTTTGTAACCCGCCCAGCAGCGGGGGGACCAGCAGCTCACCTATCAAAGCAATTTTC
CCCAGCCCGACCTCACTGGTAAGGACGTCTCCAGGGCTGGTAACTGAGAAGAAACGCACC
AGCATAGAGACCAACATCCGTGTGGCCTTAGAGAAGAGTAGCATTTGCAGGCTCTCCATT
TCAGGCACTACAGACACCACCTCCAACAACACTGCGACCGTGATCTCCACAGCGCCTCCG
GCCTCAGCAGTCACTTCCCCGTCTCTGAGTCCCTCCCCTTCTGCCTCGGCCTCGACCTCC
GAGGCGTCGAGTGCCAGTGAGACCAGCACAACACAGACCACCTCCACTCTGCCCTCTCCT
CTCGGGACCAGCCAGGTGATGGTGACAGCATCAGGGTTGCAAACAGCAGCTGCCGCCCTC
CAGGGAGCTGCCCAGTTGCCAGCAAATGCCAGTCTTGCTGCCATGGCCGCCGCCGCAGGA
CTCAACCCAGGCCTAATGGCGCCCTCACAGTTTGCCGCTGGAGGTGCCTTACTCAGCCTC
AATCCAGGGACCCTGGGCGGTGCTCTCAGCCCGGCTCTGATGAGCAACAGTACACTGGCG
ACCATTCAAGCTCTGGCTTCTGGTGGCTCTCTTCCAATAACGTCCCTGGATGCAACTGGG
AACCTGGTATTTGCCAATGCGGGAGGAGCCCCCAACATCGTGACTGCCCCTCTGTTCCTG
AACCCACAGAACCTCTCTCTGCTCACCAGCAACCCGGTCAGCTTGGTCTCTGCCGCCGCG
GGGAGCTCTGGGCCGGTGGCCAGCCTTCACGCCAGCTCCACGTCCGCCGAGTCCATGCAG
AACTCTCTGTTCACGGTGGCTTCGGCCAGCGGGGCGGCCTCCACCACCACCACCGCCTCC
AAGGCCCAG
>LaCi
CAGGTCCAGCTCGCAGGAACAAGTTTACAGGCTGCTGCTCAGTCTTTAAATGTACAGTCT
AAATCTAATGAAGAATCGGGGGATTCCCAGCAGCCAAACCAGCCTTCCCAACAGCCTTCA
GTGCAGGCAGCCATCCCGCAGACCCAGCTCATGTTGGCTGGAGGGCAGATAACCGGGCTC
ACTTTGACGCCAGCCCAGCAGCAGTTGCTTCTGCAGCAGGCACAGGCACAGGCACAGCTG
CTGGCTGCTGCGGTGCAGCAGCACTCCGCCAGCCAACAGCACAGCGCTGCCGGAGCCACC
ATCTCTGCCTCCGCCGCCACACCCATGACACAGATCCCTCTGTCTCAGCCCATACAGATC
GCACAGCCAGCAACCCCAACACGCACAATAGCTGCAACCCCAATTCAGACACTTCCACAG
AGTCAGGCAACACCAAAGCGAATCGACACTCCCAGCTTGGAGGAGCCCAGTGACCTTGAG
GAGCTTGAGCAGTTTGCCAAGACCTTCAAACAAAGACGAATCAAACTTGGATTCACTCAG
AACCTCTCATCGGATTCAGCTCTCTCCAGCCCAAGTGTCCTGAATTCTCCAGGGCAGGGA
ATCGAGGGCTTGAACCGTAGGAGGAAGAAACGCACCAGCATAGAGACCAACATTCGTGTG
GCCTTAGAGAAGAGTTTCCTGGAGACCTCTGAAGAGATCACCATGATTGCTATTCGAGTT
TGGTTTTGTAACCCACCCAGCAGTGGTGGGACCAGCAGCTCACCTATCAAAGCAATTTTC
CCCAGCCCAACCTCACTGGTGGCGACCACGCCAAGCCTTGTGACCAGCAGTGCAGCAACT
ACCCTCACAGTCAACCCCGTCCTCCCTCTGACCAGTGCTGCAGTAACCAACCTCTCTGTT
ACAGGCACTACAGATACCACCGCCAACAACACTGCGACCGTGATTTCCACTGCACCTCCG
GCCTCCGCAGTCACTTCCCCCTCGCTGAGCCCCTCCCCTACTGCCTCAGCCTCCACCTCT
GAGGCCTCGAGTGCTAATGATACCAGCACAACACAGACCACCTCCACTCTGCCCTCTCCT
CTCGGGACCAGTCAGGTGATGGTGACGGCGTCAGGGCTGCAAACAGCTGCAGCCGCCCTC
CAAGGAGCTGCGCAGTTGCCAGCAAATGCAAGTCTCGCTGCCATGGCTGCCGCTGCAGGA
CTGGGCCCAGGCCTGATGGCATCGTCTCAGTTTGCAGCTGGAGGTGCCTTACTCAGTCTC
AACCCAGGGACCCTGGGCGGTGCTCTCAGCCCAGCTCTGATGAGCAACAGTACACTGGCA
ACCATTCAAGCTCTTGCTTCTGGTGGCTCTCTTCCAATAACATCACTGGATGCAACTGGG
AACCTGGTCTTTGCCAATGCGGGAGGAGCCCCCAACATCGTGACCGCCCCTCTGTTCCTG
AACCCCCAGAACCTCTCTCTGCTCACCAGCAACCCGGTTAGCCTGGTCTCTGCCGCCGCA
GGGAACTCTGGGCCTGTCGCCAGCCTTCATGCCACCTCCACCTCCGCTGAGTCCATCCAG
AATGCGCTCTTCACAGTGGCCTCCACTAGTGGGGCTGCTTCCACCACCACCACCGCCTCC
AAGGCGCAG
>MyLu
CAGGTCCAGCTCGCAGGAACAAGTTTACAGGCCGCTGCTCAGACTTTAAATGTACAGTCT
AAATCTAATGAAGAATCGGGGGATTCCCAGCAGCCAAGCCAGCCTTCCCAGCAGCCTTCA
GTGCAGGCAGCCATCCCGCAGACCCAGCTCATGCTGGCTGGAGGGCAGATAACCGGGCTC
ACTTTGACGCCAGCCCAGCAGCAGTTGCTCCTGCAGCAGGCGCAGGCACAGGCACAGCTG
CTGGCCGCTGCGGTACAGCAGCACTCTGCCAGCCAACAGCACAGTGCTGCCGGGGCCACC
ATCTCTGCCTCCGCTGCCACTCCCATGACGCAGATCCCGCTGTCTCAGCCTATACAGATC
GCACAGCCAGCAACCCCAACACGCACAATAGCTGCAACCCCAATTCAGACACTTCCACAG
AGCCAGGCAACACCAAAGCGAATCGACACTCCCAGCTTGGAGGAGCCCAGTGACCTTGAG
GAGCTTGAGCAGTTTGCCAAGACCTTCAAACAAAGACGAATCAAACTTGGATTCACTCAG
AACCTCTCGTCAGATTCAGCTCTCTCCAGCCCAAGTGCCCTGAATTCTCCAGGGCAGGGA
ATCGAGGGCTTGAACCGTAGGAGGAAGAAACGCACCAGCATAGAGACCAACATCCGTGTG
GCCTTAGAGAAGAGTTTCCTGGAGACCTCGGAAGAGATCACCATGATTGCTATTCGAGTT
TGGTTTTGTAACCCACCCAGCAGTGGTGGGACCAGCAGCTCGCCTATCAAAGCAATTTTC
CCCAGCCCGACCTCCCTGGTGGCAACCACGCCAAGCCTTGTGACCAGCAGTGCAGCAACT
ACCCTCACAGTCAACCCCGTCCTCCCTCTGACCAGCGCTGCAGTAACCAACCTCTCTGTT
ACAGGCACTACAGACACCACCGCCAACAACACTGCGACCGTGATTTCCACCGCGCCTCCG
GCCTCCGCAGTCACTTCCCCCTCGCTGAGCCCCTCCCCTACTGCCTCAGCCTCCACCTCT
GAGGCCTCGAGTGCTAGTGAGACCAGCACAACACAGACCACCTCCACTCTGCCCTCTCCT
CTCGGGACCAGCCAGGTGATGGTGACGGCGTCAGGGCTGCAAACAGCCGCGGCCGCCCTC
CAAGGAGCTGCGCAGTTGCCGGCGAACGCGAGTCTCGCTGCCATGGCTGCCGCTGCAGGA
CTGAGCCCAGGCCTGATGGCACCGTCTCAGTTCGCAGCTGGAGGTGCCTTACTCAGTCTC
AACCCAGGGACCCTGGGCGGTGCTCTCAGTCCAGCTCTGATGAGCAACAGTACACTGGCA
ACCATTCAAGCTCTTGCTTCTGGTGGCTCTCTTCCAATAACGTCATTGGACGCAACTGGG
AACCTGGTCTTTGCCAATGCGGGAGGAGCCCCCAACATCGTGACCGCCCCTCTGTTCCTG
AACCCCCAGAACCTCTCTCTGCTCACCAGCAACCCGGTTAGCCTGGTCTCTGCCGCCGCA
GGGAACTCTGGGCCTGTCGCCAGCCTTCACGCCGCCTCCACCTCCACTGAGTCCATCCAG
AACACGCTCTTCACAGTGGCCTCTGCCAGTGGGGCTGCCTCCACCACCACCACCGCCTCC
AAGGCGCAG
>PhDi
CAGGTGCAGCTCGCCGGCACGGGTCTGCAGGCTGCTGCCCAGTCCTTAAATGTGCAGTCT
AAATCCAGCGAGGAGACGGGGGACGCCCAGCAGCCCAGCCAGCCCTCCCCGCAGCCGTCG
GTGCCGGCAGCCCTCCCGCAGACCCAGCTCATGCTGGCCGGAGGGCAGATCACCGGGCTC
GCTCTGACGCCGGCCCAGCAACAGCTGCTGCTGCAGCAGGCCCAGGCCCAGGCCCAGCTG
CTGGCCGCCGCCGTGCAGCAGCACTCCGCCAGCCAGCAGCACGGCGCCGCGGGGGCCAGC
ATCTCCGCCTCCGCCGCCACGCCCATGACGCAGATCCCCCTGTCGCAGCCCATTCAGATC
GCACAGCCAGCAACCCCGACACGCACAATAGCCGCAACCCCGATTCAGACACTTCCACAG
AGCCAGGCGACACCAAAGCGCATCGACACTCCCAGCTTGGAGGAGCCCAGTGACCTTGAG
GAGCTCGAGCAGTTTGCCAAGACCTTCAAGCAAAGACGGATCAAACTGGGATTCACTCAG
AACCTCTCGTCCGATTCCGCCCTCTCCAGCCCCAGCGCCCTGAATTCTCCGGGGCAGGGC
ATCGAGGGCTTGAACCGCCGGAGGAAGAAACGCACCAGCATAGAGACCAACATCCGTGTG
GCCTTAGAGAAGAGTTTCCTGGAGACCTCGGAGGAGATCACCATGATCGCTATCCGCGTG
TGGTTCTGCAACCCGCCCAGCAGCGGCGGGACCAGCAGCTCGCCCATCAAGGCGGTTTTC
CCCAGCCCGACCTCACTGGTGGCGACCACGCCAAGCCTTGTGACCAGCAGCGCGGCCACC
ACCCTCGCCGTGAACCCCGTGCTCCCTCTGACCAGCGCCGCGGTGACCAGCCTCTCAGGC
CCAGGCACCGCCGACGCCTCCTCCAACAGCACTGCGACCGTGATTTCCGCCGCCCCCGCG
GCCCCCGCCGTCTCGCCCCCCTGCCTGAGCCCCTCCCCGTCCGCCTCGGCCTCGGCCTCT
GAGGCCTCCAGCGCCGGTGAGACCAGCACGACACAGACCGCCTCCACCCTGCCCTCTGCA
CTCGGGACGGGCCAGGTGACCGTGACGGCGGCGGGGCTCCAGACAACGGCCACCGCCCTG
CCCGGAGCCACGCAGCTGCCGGCCAACGCCAGCCTCGCCGCCATGGCCGCCGCCGCGGGG
CTGAGCCCGGGCCTCATGGCCCCGTCGCAGTTCGCAGCTGGAGGTGCCTTACTCAGCCTC
AACCCAGGGACCCTGGGCGGCGCGCTCAGCCCGGCTCTGATGAGCAACAGCACACTGGCG
ACTATTCAAGCTCTGGCGTCGGGCGGCTCCCTCCCGATCACATCGCTGGACGCGACCGGG
AACCTGGTCTTCGCCAACGCGGGAGGAGCCCCCAACATCGTGACCGCCCCTCTGTTCCTG
AACCCCCAGAACCTCTCTCTGCTCACCAGCAACCCGGTCAGCCTGGTCTCCGCCGCTGCC
GGGGGCTCGGGGCCCGTCGCCAGCCTCCACGCCGCCTCCACCTCCTCCGAGCCCGGCCCG
AACTCGCTCTTCCCGGCGGCCTCCGCCGGTGGGGCCGCCTCCACCACCACCGCCGCCTCC
AAGGCGCAG
>PtVa
CAGGTCCAGCTCGCTGGGACAAGTTTACAGGCTGCTGCTCAGTCGCTAAATGTACAGTCT
AAATCTAATGAAGAATCTGGGGATTCACAGCAGCCAAACCAGCCTTCCCAGCAGCCTTCA
GTGCAGGCAGCCATCCCCCAGACCCAGCTTATGCTGGCCGGAGGACAGATAACCGGGCTG
ACTTTGACGCCAGCCCAGCAACAGTTGCTGCTGCAGCAGGCGCAGGCTCAGGCGCAGCTG
CTGGCCGCTGCCGTGCAGCAGCACTCCGCCAGCCAACAACACAGCGCTGCTGGGGCCACC
ATCTCCGCCTCCGCCGCCACGCCCATGACGCAGATCCCCCTGTCTCAGCCCATTCAGATC
GCTCAGCCAGCAACCCCAACGCGCACAATAGCAGCAACCCCCATCCAGACACTCCCACAG
AGCCAGTCCACACCAAAGCGAATCGACACCCCCAGCTTGGAGGAGCCCAGCGACCTCGAG
GAGCTGGAGCAGTTTGCCAAGACCTTCAAACAGAGACGGATCAAACTCGGATTCACTCAG
AACCTCTCCTCCGACTCGGGTGTCTCCAGCCCAAGTGCCCTGAATTCTCCAGGGGTGGGG
ATTGAGGGCTTGAACCGTAGGAGGAAGAAACGCACCAGCATAGAGACCAACATCCGTGTG
GCCTTAGAGAAGAGTTTCTTGGAGGTTAGCGAGGTCTTTACTTCTCCGGGGGTCGAGGTT
AGGTGCTGTCAGCCTCGGGCCTCGGGGGGGACCGAGGGATGTGGGGTGCTGGTGCCGCTC
TTTGATCTTTCGAGGGCTGTGGCAACCACGCCAAGCCTTGTGACGAGCAGTGCGGCCACA
ACCCTCACCGTCAACCCAGTCCTCCCCCTGACCAGCGCTGCGGTCACTAACCTCTCAGTC
ACGGGCACTACAGACACCGCCTCCAACAACACCGCGGCCGTGATTTCCACCGCGCCTCCG
GCTTCGGCGGTCACCTCCCCCTCTCTGAGCCCCTCCCCGTCCGCGTCGGCCCCCACCTCC
GAGGCGTCCAGTGCCAGTGAGACCAGCACGACGCAGACCACCTCCTCCCTGCCCTCTCCT
CTCGGGACCAGCCAGGTGATGGTGACGGCGTCAGGGTTGCAAACAGCAGCTGCCGCCCTC
CAGGGAGCTGCCCAGTTGCCAGCAAACGCCAGCCTCGCTGCCATGGCCGCCGCTGCAGGA
CTGAACCCGGGCCTCATGGCACCCTCACAGTTTGCCGCTGGAGGTGCCTTACTCAGCCTC
AGCCCAGGGGCCCTGGGCGGCGCGCTCAGCCCCGCGCTCATGAGCAGCAGCACGCTGGCG
ACCATCCAAGCTCTGGCTTCTGGTGGCTCTCTTCCAATAACGTCACTGGATGCAACTGGG
AACCTGGTGTTCGCCAATGCGGGAGGAGCCCCCAACATCGTGACTGCCCCTCTGTTCCTG
AACCCTCAGAACCTCTCTCTGCTCACCAGCAACCCGGTCAGCTTGGTCTCCGCCGCCGCC
GGGAACTCCGGGCCCGTGGCCAGCCTCCACGTCACCTCCGCCTCCACCGAGTCCATCCAG
AGCTCCCTGTTCACGGTGGCCTCTGCCAGCGGGGCCGCGTCCACCACCACCACCGCCTCC
AAGGCCCAG
>RhFe
CAGGTCCAGCTCGCTGGGACAAGTTTACAGGCTGCCACTCAGTCTCTAAATGTACAGTCT
AAGTCTAATGAAGAACCGGGGGATTTACAGCAGCCAAGCCAGCCTTCCCAGCAGCCTTCA
GTGCAGGCAGCCATCCCCCAGACCCAGCTTATGCTGGCTGGAGGACAGATAACCGGGCTC
ACTTTGACGCCAGCCCAGCAACAGTTGCTGCTGCAGCAGGCGCAGGCGCAGGCACAGCTG
CTGGCCGCCGCGGTGCAGCAGCATTCCGCCAGCCAGCAACACAGCGCCGCCGGGGCCACC
ATCTCAGCCTCCGCCGCCACGCCCATGACGCAGATCCCCCTGTCTCAGCCCATACAGATC
GCACAGCCAGCAACCCCAACACGCACAATAGCAGCCACCCCCATTCAAACACTCCCGCAG
AGCCAGTCAACACCAAAGCGCATCGACACCCCCAGCTTGGAGGAGCCCAGTGACCTGGAG
GAGCTTGAGCAGTTTGCCAAGACCTTCAAACAAAGACGGATCAAACTCGGATTCACTCAG
AACCTCTCGTCTGATTCGTCTCTCTCCAGCCCAAGTGCCCTGAATTCTCCAGGGCTGGTA
ACTGAGGGCTTGAACCGTAGGAGGAAGAAACGCACCAGCATAGAGACCAACATCCGTGTG
GCCTTAGAGAAGAGTTTCTTGGAGACCTCGGAAGAGATCACCATGATTGCTATCCGCGTT
TGGTTTTGTAACCCGCCCAGCAGTGGAGGGACCAGCAGCTCACCTATCAAAGCAATTTTC
CCCAGCCCGACCTCACTGGTGGCGACCACGCCAAGCCTTGTTACGAGCAGTGCAGCAACT
ACCCTCACAGTGAACCCGGTCCTGCCCCTGACCAGCGCTGCGGTGACCAACCTCGCTGTT
ACAGGCACTACAGACACCACCTCCAACAACACTGCGACCGTGATTTCCACAGCACCGCCC
GCTTCAGCAGTCACGTCCCCGTCTCTGAGTCCCTCCCCTTCTGCCTCGGCCTCGACCTCC
GAGGCGTCGAGTGCCAGTGAGACCAGCACAACACAGACCACCTCCACTCTGCCCTCTGCT
GTCGGGACCAGCCAGGTGATGGTGACAGCATCAGGGTTGCAAACAGCAGCTGCCGCCCTC
CAGGGAGCTGCCCAGTTGCCAGCAAATGCCAGTCTTGCTGCCATGGCCGCCGCCGCAGGA
CTCAACCCAGGCCTAATGGCGCCCTCACAGTTTGCCGCTGGAGGTGCCTTACTCAGTCTC
AGTCCAGGGACCCTGGGCGGTGCTCTGAGCCCAGCTCTGATGAGCAACAGCACACTGGCA
ACCATTCAAGCTCTGGCTTCTGGTGGCTCTCTTCCAATAACATCACTGGATGCAACTGGG
AACCTGGTATTTGCCAATGCGGGAGGAGCCCCCAACATCGTGACTGCCCCTCTGTTCCTG
AACCCTCAGAACCTCTCTCTGCTCACCAGCAACCCGGTCAGCTTGGTCTCTGCCGCCGCG
GGGAGCTCCGGGCCTGTGGCCAGCCTTCACGCCAGCTCTACGTCCACGGAGTCCATGCAG
AACTCGCTGTTCACGGTGGCTTCTGCCAGCGGGGCGGCTTCCACCACCACCACCGCCTCC
AAGGCACAG
>RoAe
CAGGTCCAGCTCGCTGGGACAAGTTTACAGGCTGCTGCTCAGTCGCTAAATGTACAGTCT
AAACCTAATGAAGAATCTGGGGATTCCCAGCAGCCAAGCCAGCCTTCCCAGCAGCCCTCA
GTGCAGGCGGCCCTCCCCCAGACCCAGCTTATGCTGGCCGGAGGACAGATAACCGGGCTC
ACGCTGACGCCGGCCCAGCAACAGCTGCTGCTGCAGCAGGCGCAGGCGCAGGCGCAGCTG
CTGGCCGCCGCGGTGCAGCAGCACTCCGCCGGCCAGCAGCACGGCAACGCCGGGGCCACC
ATCTCCGCCTCCGCCGCCACGCCCATGACGCAGATCCCCCTGTCGCAGCCCATACAGATC
GCACAGCCAGCAACCCCGACGCGCACCATAGCAGCGACCCCCATGCAGACACTCCCGCAG
AGCCAGCCCACACCAAAGCGCATCGACACCCCCAGCCTGGAGGAGCCCAGCGACCTCGAG
GAGCTGGAGCAGTTCGCCAAGACCTTCAAGCAGAGACGGATCAAACTCGGATTCACTCAG
AACCTCTCCTCCGACTCGGGTGTCTCCAGCCCAAGTGCCCTGAATTCTCCAGGGGTGGGG
ATCGAGGGCTTGAACCGTAGGAGGAAGAAACGCACCAGCATAGAGACCAACATCCGCGTG
GCCTTAGAGAAGAGTTTCCTGGAGACCTCGGAAGAGATCACCATGATTGCTATTCGTGTT
TGGTTCTGTAACCCGCCCAGCAGCGGTGGGACCAGCAGCTCACCTATCAAAGCGATTTTC
CCCAGCCCCACCTCACTGGTGGCCACCACGCCAAGCCTTGTGACAAGCAGCACGGCCACA
ACGCTCACCGTGAACCCAGTCCTCCCCCTGACCAGCGCTGCGGTCACGAACCTCTCAGTG
ACAGGCACCACGGACGCCGCCTCCAGCAACACCGCGGCCGTGATCTCCACCGCGCCTCCG
GCTTCCGCGGTCACCTCCCCCTCTCTGAGCCCCTCCCCGTCCGCGTCCGCCCCCGCCTCC
GAGGCGTCCAGTGCCAGTGAGACCAGCACGACACAGACCACCTCCTCCCTGCCCTCTCCC
CTCGGGACCAGCCAGGTGATGGTGACGGCGTCGGGGCTGCAAACAGCAGCGGCCGCCCTG
CAGGGAGCTGCCCAGTTGCCAGCAAACGCCAGCCTCGCTGCCATGGCCGCCGCCGCGGGG
CTGAACCCGGGCCTCATGGCACCCTCGCAGTTCGCCGCTGGAGGTGCCTTACTCAGCCTC
AGCCCGGGGGCCCTGGGCGGTGCGCTCAGCCCCGCGCTCATGAGCAGCAGCACGCTGGCG
ACCATCCAAGCTCTGGCTTCTGGTGGCTCTCTTCCAATAACGTCACTGGATGCAACTGGG
AACCTGGTGTTCGCCAATGCGGGAGGAGCCCCCAACATCGTGACTGCCCCTCTGTTCCTG
AACCCTCAGAACCTCTCTCTGCTCACCAGCAACCCGGTCAGCTTGGTCTCCGCCGCCGCC
GGGAACTCCGGGCCCGTGGCCAGCCTCCACGTCACCTCTGCCTCCACCGAGTCCATCCAG
AGCTCCCTGTTCACGGTGGCCTCTGCCAGCGGGGCCGCGTCCACCACCACCACCGCCTCC
AAGGCCCAG
