# Supplementary material for: Positively selected genes in the hoary bat (Lasiurus cinereus) lineage: prominence of thymus expression, immune and metabolic function, and regions of ancient synteny
Source: PeerJ. 2022 Mar 17;10:e13130. doi: 10.7717/peerj.13130 (PMC8934532; doi:10.7717/peerj.13130)
Supplement: Supplemental Information 3 — Initially tested orthogroups that have been edge-trimmed as described in the Methods. [file peerj-10-13130-s003.zip › original.trimmed/trimmed-OG0001843.fas]

>EpFu
TCAAAGACCGACAGTGACATACGATTTGGGAACTCGGCTGAGCTGCATGGAACTAAGGCT
CAAATTCCATATTTGATCTCGGAAAAAAATACCTTCAAAAGAACGGATGATGAGGATAAA
CAGGAAACACAGTCTCCTACGATGTCACCCCTCGCCTCCCCTCCTTCTTCTCCGCCTCAT
TACCAGAGGGTGCCCTTGAGCCATGGCTACAGCAAACTGCGGAGCAGCACGGAGCAGATG
CATCCAGCTCCTTATGAAGCTAGACAGCCCCTTGTCCAGCCTGAGGGACCTTCATCGGGG
AATCAAGGAACCAAGCCGCCTCGGCATCAGGCTTCCCTCATCCGGTCCTTTTCAGTGGAG
AGAGAACCACAAGATAACAGTAATTACCCGGACGAACCGTGGAGGATAACAGAAGAGCAG
CGGGAGTACTATGTCAATCAGTTCAGATCCCTTCAGCCAGACCCAAGTTCCTTCATTTCA
GGTTCAGTGGCCAAGAACTTCTTCACCAAATCAAAGCTTTCCATTCCAGAACTCTCCTAT
ATATGGGAACTTAGTGATGCTGACTGCGATGGAGCCCTGACCCTGCCTGAGTTCTGTGCT
GCATTTCATCTCATTGTGGCTCGGAAGAACGGCTATCCACTGCCCGAGGGCCTCCCTCCA
ACTCTGCAGCCAGAGTACCTGCAAGCAGCCTTTCCTAAACCCAAGTGGGAGTGTGCGTTA
TTTGATTCTTATTCTGAGTCCATGCCAGCAAACCAACAACCTCATGACTTGAATCGGATG
GAGAAGTTATCTATTAAAGACGTGGCTGACTTTCCTGTTTCTACCCAAGATTTGACTGGT
GATGACAAACAAGCTTTGAAAAGTACTATGGATGAAGCCTTACCAAAGGACACATCTGAG
GATCCAGCAACTCCTAAGGATTCCAACAGTCTCAAAGCAAGACCAAGATCCAGATCTTAC
TCTAGCACCTCCATAGAAGAGGCCATGAAAAGGGGCGAGGACCCTCCCACCCCGCCACCG
CGGCCACAGAAAACCCATTCCAGAGCCTCCTCCTTGGATCTGAATAAAGTCTTCCAGCCC
AGTGTGCCA
>HiAr
TCAAAGACTGATGGTGAGATACGATTCGGGAACCCAACTGAGCTGCATGGAACTGCGGTT
CAGATTCCATATTTAATCTCGGAAAAAAATACCTTCAAAAGAATGGATGATGAGGACAAA
CAGGAAACACAGTCTCCCACGATGTCACCCCTCGCTTCCCCTCCTTCTTCTCCGCCTCAT
TACCAGAGGGTGCCCTTGAGCCATGGCTACAGCAAATTGCGGAGCAGCACGGAGCAGATG
CATCCAGCTCCTTATGAAGCTAGACAACCACTTGTCCAGCCTGAGGGACCCTCGTTGGGG
GGCCAAGGAGCCAAGCTCCCTCGGCATCAGGCTTCCCTTATCCGGTCCTTCTCAGTGGAG
AGAGAACCACAGGATAACAGCAATTACCCAGACGAACCCTGGAGGATTACAGAAGAGCAG
CGCGAGTACTATGTCAACCAGTTCCGATCCCTTCAGCCAGATCCGAGTTCCTTCATTTCA
GGTTCAGTGGCCAAGAACTTCTTCACCAAATCAAAGCTTTCCATTCCAGAACTCTCCTAT
ATATGGGAGCTCAGTGATGCTGACTGCGATGGAGCCCTAACTCTACCTGAATTCTGTGCT
GCATTTCATCTCATTGTGGCCCGGAAAAACGGCTACCCACTGCCCGAGAGCCTCCCTCCA
ACTCTGCAGCCCGAGTACCTGCAAGCAGCTTTTCCCAAGCCCAAGCGGGAGTGTGCTTTA
TTTGATTCTTATTCCGAGTCAATGCCAGCAAACCAACAACCCCCTGACTTGAACCGGATG
GAGAAGCTGTCTGTTAAAGACATGGCTGACTTTCCTGTTCCTACCCAAGATGTGACTGGT
GATGACAAACAAGCTTCGAAAAGTACTACAGATGAAGCTTTGCCAAAGGACGTGTCTGAT
GATCCAGCCACTCCTAAGGATTCCAGCAGTCTCAAAGCAAGACCGAGATCCAGATCTTAC
TCTAGCACCTCCATAGAAGAGGCCATGAAAAGAGGCGAGGACCCACCCACCCCGCCACCG
CGGCCACAGAAAACCCATTCCAGAGCCTCCTCCTTGGATCTGAATAAAGTCTTCCAGCCC
AGTGTGCCA
>LaCi
TCCAAGACCGACAGCGACGTCCGATTTGGGAGCTCGGCGGAGCCGCATGGAACTAAGGCT
CCACTTCCATATTTAACCTCGGAAAAAAATGCCTTCAAAAGAACGGAGGATGAGGAGAAG
CAGGAAACACCGTCCCCTACGATGTCACCGCTCGCCTCCCCTCCTTCTTCTCCGCCTCAT
TACCAGAGGGTGCCCTTGAGCCATGGCTACAGCCAACTCCGGAGCAGCACGGAGCAGATG
CAGCCAGCTACTTATGAAGCCAGACAGCCCCTTGGCCAGCCTGAGGGACCCTCATCGGGG
AACCAAGGAACCAAGCCGCCTCGGCATCAGGCCTCCCTCATCCGGTCCTTTTCAGTGGAG
AGAGAGCCACCAGATAACAGTAATTACCCGGACGAACCGTGGAGGATAACAGAGGAGCAG
CGGGAGTACTATGTCAATCAGTTCAGATCCCTTCAGCCAGACCCCAGCTCCTTCATTTCA
GGTTCAGTGGCCAAGAACTTCTTCACCAAATCAAAGCTCTCCATTCCAGAACTCTCCTAT
ATATGGGAACTCAGCGATGCTGACTGCGACGGGGCCCTGACCCTGCCCGAGTTCTGTGCC
GCATTTCATCTCATCGTGGCCCGCAAGAACGGCTATCCGCTGCCCGAGGGCCTCCCCCCA
ACTCTGCAGCCGGAGTACCTGCAAGCCGCCTTTCCGAAACCCAAGTGGGAGTGTGCGTTA
TTCGATTCTTATTCCGAGTCCATGCCAGCAAACCAGCAGCCTCATGACTTGAATCGGATG
GAGAAGTTGTCTACTAAAGACGTGGCTGACTTTGCTGTTTCCACCCAAGATTTGACTGGT
GATGACAAACAAGCTTTGAAAAGTACTATGGATGAAGCCTTACCAAAGGACACATCTGAG
GACCCAGCAACTCCTAAGGATTCCAACAGTCTCAAAGCAAGACCAAGATCCAGATCTTAC
TCTAGCACCTCCATAGAAGAGGCCATGAAAAGGGGCGAGGACCCCCCCACCCCGCCACCG
CGGCCACAGAAAACCCATTCCAGAGCCTCCTCCTTGGATCTGAATAAAGTCTTCCAGCCC
AGTGTGCCA
>MyLu
TCAAAGACGGACAGTGACATACGATTTGCGAACTCGGCTGAGCTGCATGGAACTAAGGCT
CAAATTCCATATTTAATCTCGGAAAAAAATACCTTCAAAAGAATGGATGATGAGGATAAA
CAGGAAACACAGTCTCCTACGATGTCACCCCTCGCCTCCCCTCCTTCTTCTCCGCCTCAT
TACCAGAGGGTGCCCTTGAGCCATGGCTACAGCAAACTGCGGAGCAGCACGGAGCAGATG
CATCCAGCTCCTTATGAAGCTAGACAGCCCCTTGTCCAGCCTGAGGGACCCTCATCGGGG
AACCAAGGAACCAAGCCGCCTCGGCATCAGGCTTCCCTCATCCGGTCCTTTTCAGTGGAG
AGAGAACCACAAGATAACAGTAATTACCCGGATGAACCGTGGAGGATAACAGAAGAGCAG
CGGGAGTACTATGTCAATCAGTTCCGATCCCTTCAGCCAGACCCAAGTTCCTTCATTTCA
GGTTCAGTGGCCAAGAACTTCTTCACCAAATCAAAGCTTTCCATTCCAGAACTCTCCTAT
ATATGGGAACTTAGTGATGCTGACTGCGATGGAGCCCTGACCCTGCCTGAGTTCTGTGCT
GCCTTTCATCTCATTGTGGCCCGGAAGAACGGCTATCCACTGCCCGAGGGCCTCCCTCCA
ACTCTGCAGCCAGAGTACCTGCAAGCAGCCTTTCCTAAACCCAAGTGGGAGTGTGCGTTA
TTTGATTCTTATTCTGAGTCCATGCCAGCAAACCAACAACCTCATGACTTGAATCGGATG
GAGAAGTTATCTATTAAAGACGTGGCTGACTTTCCCGTTTCTACCGAAGATATGACTGGT
GATGACAAACAAGCTCTGAAAAGTACTATGGATGAAGCCTTACCAAAGGACACATCTGAG
GATCCAGCAACTCCTAAGGATTCCAACAGTCTCAAAGCAAGACCAAGATCCAGATCTTAC
TCTAGCACCTCCATAGAAGAGGCCATGAAAAGGGGCGAGGACCCTCCCACCCCGCCACCG
CGGCCACAGAAAACCCATTCCAGAGCCTCCTCCTTGGATCTGAATAAAGTCTTCCAGCCC
AGTGTGCCA
>PhDi
TCAAAGACTGAAGGTGAGATACGATTTGGGAACTCGGCTGAGCTGCACGGAACCAAGGTT
CAAATTCCATATGTAATCTCGGAAAAAAATACCTTCAAAAGAATGGATGATGAGGATAAA
CAGGAAACACAGTCTCCCACGATGTCACCTCTCGCCTCCCCTCCTTCTTCCCCGCCTCAT
TACCAGAGGGTGCCCTTGAGCCATGGCTACAGTAAACTGCGGAGCAGCACGGAGCAGATG
CATCCAGCTCCTTATGAAGCTAGACAGCCCCTTGTCCAGCCCGAGGGATCCTCATCAGGG
AGCCAAGGAGCCAAGCCCCCTCGGCATCAGGCTTCCCTCATCCGGTCTTTTTCAGTGGAG
AGAGAACCACAAGATAACAGTAATTACCCAGAGGAACCGTGGAGGATAACGGAAGAGCAG
CGCGAGTACTATGTCAATCAGTTCCGATCCCTTCAGCCAGACCCGGGTTCCTTCATTTCA
GGTTCAGTGGCCAAGAACTTCTTCACCAAATCAAAGCTTTCCATTCCAGAACTCTCCTAT
ATATGGGAACTTAGTGATGCTGACTGCGATGGAGCCCTGACCCTGCCTGAGTTCTGTGCT
GCATTTCATCTCATCGTGGCCCGGAAGAACGGCTATCCTCTGCCTGACACCCTCCCTCCA
ACTCTGCAGCCAGAATACTTGCAAGCAGCCTTTCCAAAGACCAAGTGGGAGTGTACCTTA
TTTGATTCTTACTCTGATTCCATGCCAGCAAACCAACAACCCCATGACTTGAATTGGATG
GAGAAGTTATCTATTAACGACATGACTGACTTTCCTGTTCCTACCCAAGATATGACTGGT
AATGACAAACAAGCTTTGAAAAGTACTACGGATGAAGCCTTACCAAAGGACATGTCTGAG
AATCCAGCCACTCCTAAGGAGTCCAACAGTCTCAAAGCAAGACCAAGATCCAGATCTTAC
TCTAGCACCTCCATAGAAGAGGCCATGAAAAGGGGCGAGGACCCTCCCACCCCGCCACCA
CGGCCACAGAAAACCCATTCCAGAGCCTCCTCCTTGGATCTGAATAAAGTCTTCCAGCCC
AGTGTGCCA
>PtVa
TCAAAGACTGATGGTGAGATACGATTTGGGAACCCAGCCGAGCTGCATGGAACTAAGGTT
CAGATTCCATATTTAATCTCGGAAAAAAATACCTTCAAAAGAATGGATGATGAAGATAAA
CAGGAAACACAGTCTCCCACGATGTCACCCCTCGCCTCCCCTCCTTCTTCCCCGCCTCAT
TACCAGAGGGTGCCCTTGAGCCATGGCTACAGCAAACTGCGGAGCAGCACGGAGCAGATG
CATCCAGCTCCATATGAAGCTAGACAGCCTTTTATTCAGCCTGAGGGACCCTCATTGGGG
GGCCAAGGAGCCAAGCCCCCTCGTCATCAGGCTTCCCTTATCCGGTCTTTTTCAGTGGAG
AGAGAACCACAGGATAACAGTAATTACCCAGATGAACCCTGGAGGATAACAGAAGAACAG
CGCGAGTACTATGTCAACCAGTTTCGATCCCTTCAGCCCGACCCGAGTTCCTTCATTTCA
GGTTCAGTGGCCAAGAACTTCTTCACTAAATCAAAGCTTTCCATTCCAGAACTCTCCTAT
ATATGGGAACTTAGTGATGCTGACTGTGATGGTGCCCTGACCTTGCCTGAGTTCTGTGCT
GCATTTCATCTCATTGTGGCCCGGAAGAACGGCTATCCACTGCCGGAAGGCCTCCCTCCA
ACTCTGCAGCCTGAGTACCTACAAGCAGCTTTTCCTAAGCCCAAGTGGGAGTGTGCTTTA
TTTGATTCTTATTCTGAGTCAATGCCAGGAAACCAACAACCCCGTGACTTGAATCGGATG
GAGAAGCTCTCTATTAAAGACATGGATGACTTTCCTGTTCCTACGCAAGATGTGACTGGT
GATGACAAACAAGCTTCGACAAGTACTACGGATGAAGCCTTACCAAAGGAAATATCTGAA
GATCCAGCCACTCCTAAGGATTCCAACAGTCTCAAAGCAAGACCAAGATCCAGATCTTAC
TCTAGCACCTCCATAGAAGAGGCCATGAAAAGGGGCGAGGACCCTCCCACCCCGCCACCG
CGGCCACAGAAAACCCATTCCAGAGCCTCCTCCTTGGATCTGAATAAAGTCTTCCAGCCC
AGTGTGCCA
>RhFe
TCAAAGACCGATGGTGAGATACGATTTGGGAACCCAGCCGAGCTGCATGGAACTACGGTT
CAGATTCCATATTTAATCTCGGAAAAAAACACCTTCAAAAGAATGGATGATGAGGACAAA
CAGGAAACACAGTCTCCCACGATGTCACCCCTCGCTTCCCCTCCTTCTTCCCCGCCTCAT
TACCAGAGGGTGCCCTTGAGCCATGGCTACAGCAAACTGCGGAGCAGCACGGAGCAGATG
CATCCAGCTCCTTATGAAGCTAGACAGCCCCTTGTCCAGCCTGAGGGACCCTCGCTGGGG
GGCCAAGGAACCAAGCCCCCTCGGCATCAGGCTTCCCTCATCCGGTCCTTCTCAGTGGAG
AGAGAACCACAGGATAACAGTAATTACCCAGACGAACCCTGGAGGATAACAGAAGAGCAG
CGCGAGTACTATGTCAACCAGTTCCGATCCCTTCAGCCCGACCCGAGTTCCTTCATTTCA
GGTTCAGTGGCCAAGAACTTCTTCACCAAATCAAAGCTTTCCATTCCAGAACTCTCCTAT
ATATGGGAGCTTAGTGATGCTGACTGTGATGGAGCGCTAACCCTGCCTGAGTTCTGTGCT
GCATTTCATCTCATTGTGGCCCGGAAAAACGGCTACCCGCTGCCCGAGGGCCTACCTCCA
ACTCTGCAGCCCGAGTACCTGCAAGCAGCTTTTCCTAAGCCCAAGTGGGAGTGTGCTTTA
TTTGATTCTTATTCTGAGTCAATGCCAGCAAACCAACAACCCCCTGACTTGAATCGGATG
GAGAAGCTGTCTATTAAAGACATGGCTGACTTTCCTGTTCCTACCCAAGATGTGACTGGT
GATGACAAGCAAGCTTTGAAAAGTACTACAGATGAAGCTTTGCCAAAGGACATGTCTGAG
GATCCAGCCACTCCTAAGGATTCCAGCAGTCTCAAAGCAAGACCAAGATCCAGATCTTAC
TCTAGCACCTCCATAGAAGAGGCCATGAAAAGAGGCGAGGACCCACCCACCCCGCCACCG
CGGCCACAGAAAACCCATTCCAGAGCCTCCTCCTTGGATCTGAATAAAGTCTTCCAGCCC
AGTGTGCCA
>RoAe
TCAAAGACCGATGGTGAGATACGATTTGGGAACCCAGCCGAGCTGCATGGAACTAAGGTT
CAGATTCCATATCTAATCTCGGAAAAAAATGCCCTCAAAAGAATGGATGATGAGGATAAA
CAGGAAACACAGTCTCCCACGATGTCACCCCTCGCCTCCCCTCCTTCTTCCCCGCCTCAT
TACCAGAGGGTGCCCTTGAGCCATGGCTACAGCAAACTGCGGAGCAGCACGGAGCAGATG
CATCCAGCTCCATATGAAGCTAGACAGCCTTTTGTCCAGCCTGAGGGACCCTCGTTGGGG
GGCCAAGGAGCCAAGCCCCCTCGTCATCAGGCTTCCCTTATCCGGTCCTTTTCAGTGGAG
AGAGAACCACAGGATAACAGTAATTACCCAGATGAACCCTGGAGGATAACAGAAGAGCAG
CGCGAATACTATGTCAACCAGTTTCGATCCCTTCAGCCCAACCCGAGTTCCTTCATTTCA
GGTTCAGTGGCTAAGAACTTCTTCACTAAATCAAAGCTTTCCATTCCAGAACTCTCTTAT
ATATGGGAACTTAGTGACGCTGACTGTGATGGCGCCCTGACCCTGCCTGAGTTCTGTGCT
GCATTTCATCTCATTGTGGCCCGGAAGAACGGCTATCCACTGCCGGAGGGCCTCCCTCCA
ACTCTGCAGCCCGAGTACCTACAAGCAGCTTTTCCTAAGCCCAAGTGGGAGTGTGCTTTA
TTTGATTCTTATTCTGAGTCAATGCCAGGAAACCAACAACCCCGTGACTTGAATCGGATG
GAGAAGCTCTCTATTAAAGACATGGATGACTTTCCTGTTCCTACGCAAGATGTGACTGGT
GATGACAAACAAGCTTTGACAAATACTACGGATGAAGCCTTACCAAAGGACATATCTGAA
GATCCAGCCACTCCTAAGGATTCCAACAGTCTCAAAGCAAGACCAAGATCCAGATCTTAC
TCTAGCACCTCCATAGAAGAGGCCATGAAAAGGGGCGAGGACCCTCCCACCCCGCCACCG
CGGCCACAGAAAACCCATTCCAGAGCCTCCTCCTTGGATCTGAATAAAGTCTTCCAGCCC
AGTGTGCCA
