# Supplementary material for: Positively selected genes in the hoary bat (Lasiurus cinereus) lineage: prominence of thymus expression, immune and metabolic function, and regions of ancient synteny
Source: PeerJ. 2022 Mar 17;10:e13130. doi: 10.7717/peerj.13130 (PMC8934532; doi:10.7717/peerj.13130)
Supplement: Supplemental Information 3 — Initially tested orthogroups that have been edge-trimmed as described in the Methods. [file peerj-10-13130-s003.zip › original.trimmed/trimmed-OG0001846.fas]

>EpFu
GAAGAACCGAATGCACATAAGGTCGCCAGCCCACACTCCGGACTTGCATACCATGATGAT
GTCCTGGACTATGGCCCCCTCGCCAGTCTCTCTGGCGAGTCCCCCGGCCGATTCGGAGAG
CCGGATAGGGTAGGGCCCCAGAACTTTCTGAGCCCGGCCAAGCCAGCGGGGGCCTCGGGC
CTGAGCCCTCGGATCGAGATCACTCCGTCCCACGAACTGATGCAGGCAGGGGGGCTCCGC
ATGAGAGACACTGGCCTCCTGGGGGAGCAGGCGCCCCTGGCGGGGGCGGCCGCCAGCCCG
AGGTTCACCCTGCCCGTGCCCGGCTTCGAGGGCTACCGCGAGCCGCTTTGCTTGAGCCCC
GCTAGCAGCGGCTCCTCTGCCAGCTTCATTTCCGAAACCTTCTCCCCCTACACCTCGCCC
TGCGTCTCGCCCAATAACGGCGGGCCCGACGACCTGTGTCCCCAGTTTCAAAACATCCCT
GCTCATTATTCCCCCAGAACCTCGCCAATAATGTCACCTCGAACCAGCTTCGCTGAGGAC
AGCTGCCTGGGCCGCCACTCGCCCGTGCCCCGTCCGGCCTCCCGCTCCTCGTCACCGCAG
CCCCAGGACGACGGCGCCCCCGCTGGGTACCCCCCAACGGCTGGCTCTGCCATCCTCATG
GATGCTCTCAACAGCCTCGCCCCGGACTCATGTGGGATCCCCCCGAAGATGTGGAAGACC
AGCCCCGACCCGTCACCGGTGTCTGCCGCCCAGCCCAAGGCCGGCCTGCCCCGCCACATC
TACCCGGCCATGGAGTTCCTGGGGCCCTGCGAGCAGGAGGAGAGGAGGAACTCGGCTCCC
GAGTCCATCTTGCTGATGCCCCCGACGTGGCCCAAGCCGCTGGTGCCTGCTATTCCCATC
TGCAGTATCCCAGTGACTGCATCCCTTCCTCCACTTGAATGGCCACTCTCCCACCAGTCA
GGCTCCTATGAGCTTCGGATTGAGGTGCAGCCCAAGCCACATCACCGGGCCCACTATGAG
ACAGAAGGCAGCCGAGGGGCCGTCAAAGCGCCAACCGGTGGCCACCCTGTGGTTCAGCTC
CACGGCTACATGGAAAACAAGCCCCTGGGGCTTCAGATCTTCATTGGGACGGCCGATGAG
CGGATCCTTAAACCCCACGCCTTCTACCAGGTGCACCGGATCACGGGAAAAACTGTCACC
ACCACCAGCTACGAGAAGATCGTCGGCAACACCAAAGTCCTGGAGATCCCGCTGGAGCCA
AAAAACAACATGAGGGCGACCATCATCGGCAGGCTGGTGTTCGCCAGCGGGGTCTCCCTG
CAGACGGCGTCGAACCCCGAGTGCTCCCAGCGGTCCGCCCACGAGCTGCCCATGGTGGAG
AGACAAGACATCGACAGCTGCCTGGTGTACGGGGGCCAGCAGATGATTCTCACGGGCCAG
AACTTCACGGCCGAGTCCAAGGTCGTGTTCACGGAGAAGACCACAGATGGGCAGCAGATC
TGGGAGATGGAGGCCACCGTGGATAAAGACAAGAGCCAGCCTAACATGCTTTTTGTTGAG
ATCCCCGAGTACCGGAACAAGCACGTCCGCACGTCGGTGAAGGTGAACTTCTACGTCATC
AACGGGAAGAGAAAACGAAGTCAGCCTCAGCACTTTACCTACCACCCAGTCCCAGCCATC
AAGACAGAGCCCACGGATGAATATGACCCCACCTTGATCTGCAGTCCCGCCCACGGGGGC
CTGGGGAGCCAGCCTTACTACCCACAGCACCCCAGGGTGGCCGAGTCCCCCTCATGCCTC
GTGGCCACCATGGCTCCCTGCCAGCAATTCCGCTCAGGGCTCTCGTCCCCTGATGCCCGC
TACCAGCAGCAGAACCCAGCGGCTGTCCTGTATCAACGGAGTAAGAGCCTGAGCCCCAGC
CTGCTGGGCTACCAGCAGCCAGCCCTCATGGCCACACCCCTGGCCCTCGACGCCCACCGT
TCCGTGCTGGTGCACGCCGGCTCCCAGGGCCAAAGCCCGGCCCTGCTGCACTCCTCTCCC
GCCAACCAGCAGGCCTCGCCGGTGATCCACTACTCACCTACCAACCAGCAGCTGCGCTGC
GGGAGCCACCAGGAGTTCCAGCACATCATGTACTGCGAGAATTTCCCAGCCGGCTCCGCC
AGGCCCGGCCCACCCCCCGTCAGTCAAGGTCAGAGGCTGAGCCCGGGGTCCTACCCCACG
GTCATTCAGCAGCAGAATGCCACAAGCCAAAGAGCCGCCAAAAACGGACCCCCGGTCAGT
GACCAAAAGGAAGTATTACCTGCAGGAGTGACAATTAAACAGGAACAGAACTTGGATCAG
ACCTACTTGGATGAC
>HiAr
GAAGAACCGAATGCACATAAGGTCGTCTGCCCACCCTCCGGACTTGCATACTCTGATGAT
ATCCTGGACTATGGCCCCCTCCCCAGTCTCGCTGGCGAGCCCCCCGGCCGGTTCGGAGAG
CCGGATAGGCTAGGGCCCCAGAACTTTCTGAGCCCGGCCAAGCCAGCAGGGGCCTCGGGC
CTGAGCCCTCGGATCGAGATCACTCCGTCCCACGAACTGATGCAGGCAGGGGGGCTCCGC
GTGAGAGACACTGGCCTCCTGGGCGAGCAGGCGCCCCTGGCAGGGGTGGCCGCCAGCCCG
AGGTTCACCCTGCCCGTGCCCGGCTTCGAGGGCTACCGCGAGCCGCTTTGCTTGAGCCCC
GCTAGCAGCGGTTCCTCTGCCAGCTTCATTTCCGACACCTTCTCCCCCTGCACCTCGCCC
TGCGTCTCGCCCAATAACGGCGGCCCGGACGACCTGTGTCCCCAGTTTCAAAACATCCCT
GCTCATTATTCCCCCAGAACCTCGCCAATAATGTCACCTCGAACCAGCCTCGCTGAGGAC
AGCTGCCTGGGCCGCCACTCGCCCGTGCCCCGTCCGGCCTCCCGCTCCTCGTCGCCACAG
CCCCGGGACGACGGCGCCCCCGCTGGGTATCTGCCCCCGGCTGGCTCTGCCGTCCTCATG
GATGCCCTGAACAGCCTCGCCGCGGACTCGTGTGGGATCCCCACCAAGATGTGGAAGACC
AGCCCCGACCCGTCGCCAGTGTCTGCGGCCCCGTCCAAGGCCGGCCTGCCCCGCCACATC
TACCCGGCGGTGGAGTTCCTGGGGCCCTGCGAGCAGGAAGATAGGAGGAACTCAGCCCCT
GAGCCCATCTTGCTGGTGCCGCCCACTTGGCCCAAGCAGCTGGTGCCTGCGATTCCCATT
TGCAGTATCCCAGTGACTGCATCTCTCCCTCCGCTCGAGTGGCCACTCTCCCACCAGTCA
GGCTCCTACGAGCTGCGGATTGAGGTGCAGCCCAAGCCACACCACCGCGCCCACTATGAG
ACAGAAGGCAGCCGAGGGGCTGTCAAAGCCCCAACCGGTGGCCACCCTGTGGTTCAGCTC
CATGGCTACATGGAAAACAAGCCCCTGGGGCTTCAGATCTTCATTGGGACAGCTGATGAG
CGGATCCTTAAACCCCACGCCTTCTACCAGGTGCACCGGATCACGGGAAAAACCGTGACC
ACCACCAGCTATGAGAAGATCGTGGGCAACACCAAAGTTATAGAGATCCCACTGGAGCCA
AAAAACAACATGAGAGCGACGCTAATTGGGTTCCTTTGCTTTGCCTCTGGGCTCTCTGAG
GATGCCAAGGCCTCCCCCGGAGGAGCCCAGCGATCCGCCCACGAGCTGCCCATGGTGGAG
AGACAAGATGTCGACAGCTGCCTGGTCTACGGGGGCCAGCAGATGATTCTCACGGGACAG
AACTTCACGGCCGAGTCCAAAGTCGTGTTCACGGAGAAGACCACAGATGGGCAGCAAATT
TGGGAGATGGAGGCCACGGTGGATAAAGACAAAAGCCAGCCCAACATGCTTTTTGTTGAG
ATCCCTGAGTATCGGAACAAGCACATCCGCGCTTCGGTGAAGGTGAACTTCTATGTCATC
AATGGGAAGAGAAAACGAAGTCAGCCTCAGCACTTTACCTATCATCCAGTCCCAGCCATC
AAGACAGAGCCCAGTGATGAATATGACCCCGCCTTGATCTGCAATCCCATCCACGGGAAC
CTGGGGACCCAGCCTTACTACCCACAGCACCCTATGGTGGCTGAGTCCCCCTCCTGCCTC
GTGGCCACCATGGCTCCCTGCCAGCAATTCCGCTCAGGGCTCTCGTCCCCCGACGCCCGC
TACCAGCAGCAGAACCCAGCGGCCGTCCTGTACCAGCGCAGCAAGAGCTTGAGCCCCAGC
CTACTGGGCTACCAGCAGCCGGCCCTCATGGCCACGCCTCTGTCCCTCGACGCCCACCGC
TCCGTGCTGGTGCATGCCGGCTCCCAGGGCCAGAGCTCTGCCCTACTCCATTCCTCTCCG
GCCAACCAGCAGGCCTCTCCGGTGATCCACTACTCGCCCACCAACCAGCAGCTGCGCTGT
GGAAGCCACCAAGAATTCCAGCACATCATGTACTGCGAGAATTTCGCACCCGGAACCTCC
AGGCCTGGCCCGCCCCCTGTCAATCAAGGTCAGAGGCTGAGCCCGGGGTCCTACCCCACA
GTCATTCAGCAGCAGAATGCCACAAGCCAAAGAGCCGCCAAAAACGGACCCCCGGTCAGT
GACCAAAAAGAAGCATTACCCACGGGAGTGACAATTAAGCAGGAGCAGAACTTGGATCAG
ACCTACCTGGATGAC
>LaCi
GAAGAACCGAATGCACATAAGGTCGCCAGCCCACACTCCGGACTTGCATACCATGATGAT
GTCCTGGACTATGGCCCCCTCGCCAGTCTCTCTGGCGAGTCCCCCGGCCGATTCGGAGAG
CCGGATAGGGTAGGGCCCCAGAACTTTCTGAGCCCGGCCAAGCCAGTGGGGGCCTCGGGC
CTGAGCCCTCGGATCGAGATCACTCCGTCCCACGAACTGATGCAGGCAGGGGGGCTTCGC
ATGAGAGACACTGGCCTCCTGGGGGAGCAGGCGCCCCTGGCGGGGGCGGCCGCCAGCCCG
AGGTTCACGCTGCCCGTGCCCGGCTTCGAGGGCTACCGCGAGCCGCTTTGCTTGAGCCCC
GCTAGCAGCGGCTCCTCTGCCAGCTTCATTTCCGACACCTTCTCCCCCTACACCTCGCCC
TGCGTCTCGCCCAATAACGGCGGGCCCGACGACCTGTGTCCCCAGTTTCAAAACATCCCT
GCTCATTATTCCCCCAGAACCTCGCCAATAATGTCACCTCGAACCAGCCTCGCTGAGGAC
AGCTGCCTGGGCCGCCACTCGCCCGTGCCCCGTCCGGCCTCCCGCTCCTCATCGCCTGNN
NNNNNNGACGACGGCGCCCCCGCTGGGTACGCCCCATCGGCTGGCTCTGCCATCCTCATG
GATGCTCTGAACAGCCTGACCCCGGACTCGTGTGGGATCCCCCCCAAGATGTGGAAGACC
AGCCCCGACCCGTCACCGGTGTCTGCTGCCCAGCCCAAGGCCGGCCTGCCCCGCCACATC
TACCCGGCCATGGAGTTTCTGGGGCCCTGCGAGCAGGAGGAGAGGAGGAACTCAGCTCCT
GAGTCCATCTTGCTGATGCCCCCGACTTGGCCCAAGCCGCTGGTGCCTGCAATTCCCATC
TGCAGTATCCCAGTGACTGCATCCCTTCCTCCACTTGAATGGCCACTCTCCCACCAGTCA
GGCTCCTATGAGCTTCGGATTGAGGTGCAGCCCAAGCCACATCACCGGGCCCACTATGAG
ACAGAAGGCAGCCGAGGGGCTGTCAAAGCGCCAACCGGTGGCCACCCTGTGGTTCAGCTC
CACGGCTACATGGAAAACAAGCCCCTGGGGCTTCAGATCTTCATTGGGACTGCCGATGAG
CGGATCCTTAAACCCCACGCCTTCTACCAGGTGCACCGGATCACGGGAAAAACTGTCACC
ACCACCAGCTATGAGAAGATCGTGGGCAACACCAAAGTCCTGGAGATCCCGTTGGAGCCA
AAAAACAACATGAGGGCGACCATTATCGGCAGGCTGGTTTTCGCCAGTGGAGTCTCCCTG
CAGACGGCGTCAAACCCCGAGTGCTCCCAGCGATCCGCCCATGAGCTGCCCATGGTGGAG
AGACAAGACATCGACAGCTGCCTGGTGTATGGGGGCCAGCAGATGATTCTCACGGGCCAG
AACTTCACGGCCGAGTCCAAGGTCGTGTTCACGGAGAAGACCACAGATGGGCAGCAGATC
TGGGAGATGGAGGCCACCGTGGATAAAGACAAGAGCCAGCCTAACATGCTTTTTGTTGAG
ATCCCCGAGTACCGGAATAAGCACGTTCGCACGTCGGTGAAGGTGAACTTCTATGTCATT
AATGGGAAGAGAAAACGAAGTCAGCCTCAGCACTTTACCTACCACCCAGTCCCAGCCATC
AAGACAGAGCCCACGGATGAATATGACCCCACCTTGATCTGCAGTCCCGCCCACGGGGGC
CTGGGGAGCCAGCCTTACTACCCACAGCACCCCAGGGTGGCCGAGTCCCCCTCTTGCCTC
GTGGCCACCATGGCTCCCTGCCAGCAATTCCGCTCAGGGCTCTCGTCCCCTGATGCCCGC
TATCAGCAGCAGAACCCAGCGGCTGTCCTGTACCAACGTAGTAAAAGCCTGAGCCCCAGC
CTGCTGGGTTACCAGCAGCCAGCCCTCATGGCCACACCCCTGTCCCTCGACGCCCACCGC
TCCGTGCTGGTGCACGCTGGCTCCCAGGGCCAAAGCCCTGCCCTGCTGCACTCCTCTCCT
GCCAACCAGCAGGCCTCGCCGGTGATCCACTACTCACCTACCAACCAGCAGCTGCGCTGC
GGGAGCCACCAGGAGTTCCAGCACATCATGTACTGCGAGAATTTCCCAGCCGGCACCACC
AGGCCCGGCCCACCCCCCGTCAGTCAAGGTCAGAGGCTGAGTCCGGGGTCCTACCCCACA
GTCATTCAGCAGCAGAATGCCACAAGCCAAAGAGCCGCCAAAAACGGACCCCCGGTCAGT
GACCAAAAGGAAGTATTACCTGCAGGAGTGACAATTAAACAGGAACAGAATTTGGATCAG
ACCTACTTGGATGAT
>MyLu
GAAGAACCGAATGCACATAAGGTCGCCAGCCCACACTCCGGACTTGCATACCATGATGAT
GTCCTGGACTATGGCCCCCTCGCCAGTCTCTCTGGCGAGTCCCCCGGCCGATTCGGAGAG
CCGGATAGGATAGGGCCCCAGAACTTTCTGAGCCCGGCCAAGCCANGCGGGGCCTCGGGC
CTGAGCCCTCGGATCGAGATCACTCCGTCCCACGAACTGATGCAGGCAGGGGGGCTCCGC
ATGAGAGACACTGGCCTCCTGGGGGAGCAGGCGCCCCTGGCGGGGGCGGCCGCCAGCCCG
AGGTTCACCCTGCCCGTGCCCGGCTTCGAGGGCTACCGCGAGCCGCTTTGCTTGAGCCCC
GCTAGCAGCGGCTCCTCTGCCAGCTTCATTTCCGACACCTTCTCCCCCTACACCTCGCCC
TGCGTCTCGCCCAATAACGGCGGGCCCGACGACCTGTGTCCCCAGTTTCAAAACATCCCT
GCTCATTATTCCCCCAGAACCTCGCCAATAATGTCACCTCGAACCAGCCTCGCTGAGGAC
AGCTGCCTGGGCCGCCACTCGCCCGTGCCCCGTCCGGCCTCCCGCTCCTCGTCACCGCAG
CCCCAGGACGACGGCGCCCCCGCTGGGTACCCCCCAACGGCTGGCTCTGCCGTCCTCATG
GATGCTCTGAACAGCCTCGCCCCGGACTCGTGTGGGATCCCCCCCAAGATGTGGAAGACC
AGCCCGGACCCGTCACCAGTGTCTGCCGCCCAGCCCAAGGCCAGCCTGCCCCGCCACATC
TACCCGGCCATGGAGTTCCTGGGGCCCTGCGAGCAGGAGGAGAGGAGGAACTCGGCCCCC
GAGTCCATCTTGCTGATGCCCCCGACGTGGCCCAAGCCGCTGGTGCCCGCTATTCCCATC
TGCAGTATCCCAGTGACTGCATCCCTTCCTCCACTTGAATGGCCACTCTCCCACCAGTCA
GGCTCCTATGAGCTTCGGATTGAGGTGCAGCCCAAACCACATCACCGGGCCCACTATGAG
ACAGAAGGCAGCCGAGGGGCTGTCAAAGCTCCAACTGGTGGCCACCCTGTGGTTCAGCTG
CACGGCTACATGGAAAACAAGCCGCTGGGGCTTCAGATCTTCATCGGGACGGCTGACGAG
CGGATCCTTAAGCCCCACGCCTTCTACCAGGTGCACCGGATCACGGGAAAAACCGTCACC
ACCACCAGCTACGAGAAGATTGTCGGCAACACCAAAGTCCTGGAGATCCCGCTGGAGCCA
AAAAACAACATGAGGGCGACCATCATCGGCAGGCTGGTGTTCGCCAGTGGGGTCTCCCTG
CAGACCGCGTCGAACCCCGAGTGCTCCCAGCGATCCGCCCACGAGCTGCCCATGGTGGAG
AGACAAGACATCGACAGCTGCCTGGTGTATGGGGGCCAGCAGATGATTCTCACGGGCCAG
AACTTCACGGCCGAGTCCAAGGTCGTGTTCACGGAGAAGACCACAGATGGGCAGCAGATC
TGGGAGATGGAGGCCACCGTGGATAAAGACAAGAGCCAGCCTAACATGCTTTTTGTTGAG
ATCCCCGAGTACCGGAACAAGCACGTCCGCACGTCGGTGAAGGTGAACTTCTACGTCATC
AACGGGAAGAGAAAACGAAGTCAGCCTCAGCACTTTACCTACCACCCAGTCCCAGCCATC
AAGACAGAGCCCACGGATGAATATGACCCCACCTTGATCTGCAGTCCCGCCCACGGGGGC
CTGGGGAGCCAGCCTTACTACCCACAGCACCCCAGGGTGGCCGAGTCCCCCTCCTGCCTC
GTGGCCACCATGGCTCCCTGCCAGCAATTCCGCTCAGGGCTCTCATCCCCAGATGCCCGC
TACCAGCAGCAGAACCCAGCGGCTGTCCTGTACCAACGGAGCAAGAGCCTGAGCCCCAGC
CTGCTGGGCTACCAGCAGCCAGCCCTCATGGCCACACCCCTGTCCCTCGATGCCCACCGC
TCCGTGCTGGTGCATGCCGGCTCCCAGGGCCAAAGCCCAGCCCTGCTGCACTCCTCTCCC
GCCAACCAGCAGGCCTCTCCGGTGATCCACTACTCACCTACCAACCAGCAGCTGCGCTGC
GGGAGCAACCAGGAGTTCCAGCACATCATGTACTGCGAGAATTTCGCACCCGGCACGGCC
AGACCCGGCCCACCCCCCGTCAGTCAAGGTCAGAGGCTGAGCCCGGGGTCCTACCCCACG
GTCATTCAGCAGCAGAATGCCACAAGCCAAAGAGCCGCCAAAAACGGACCCCCGGTCAGT
GACCAAAAGGAAGTATTACCTGCAGGAGTGACAATTAAACAGGAACAGAACTTGGATCAG
ACCTACTTGGATGAC
>PhDi
GAAGAACCGAATGCACATAAGGTCGCCAACCCACACTCCGGACTTGCGTACCCTGATGAT
GGCCTGGACTATGGCCCCCTCGCCAGTTTCTCTGGCGAGCCCCCGGGCCGATACGGAGAG
CCGGATAGGGTGGGGCCCCAGAACTTTCTGAGCCCGGCCAAGCCAGCGGGGGCCTCGGGC
CTGAGCCCTCGGATCGAGATCACTCCGTCCCACGAACTGATGCAGGCAGGGGGGCTCCGA
GTGAGAGACACTGGCCTCCCCGGGGAGCAGGCGTCGCTGGCGGGGGTGGCCGCCAGCCCG
AGGTTCACGCTGCCCGTGCCCGGCTTCGAGGGCTACCGCGAGCCGCTTTGCTTGAGCCCC
GCTAGCAGCGGCTCCTCTGCCAGCTTCATTTCCGACACCTTCTCTCCCTACACCTCGCCC
TGCGTCTCGCCCAATAACGGCGGGCCCGACGACCTGTGTCCTCAGTTTCAAAACATCCCT
GCTCATTATTCCCCCAGAACCTCGCCAATAATGTCACCTCGAACCAGCCTCGCTGAGGAC
AGCTGCCTGGGCCGCCACTCGCCCGTGCCCCGTCCGGCCTCCCGCTCCTCGTCGCCGCAG
CCCCCGGACGACGGGCCCCCCCCCGGCTACCCCCCAACAGCCGGCTCTGCCGTCCTCATG
GACGCCCTGAACAGCCTCGCCCCGGACTCATGTGGGATCCCCACCAAGATGTGGAAGACC
AGCCCGGACCCGCAACCCGTGTCCGCCGCCCCGCCCAAGGCCGGCCTGCCGCGCCACATC
TACCCGGCCATGGAGTTCCTGGGGCCCTGCGAGCAGGAGGAGCGCAGGAACTCAGCCCCT
GAGTCCATCTTGCTGATGCCGCCCACCTGGCCCAAGCAGCTGGTGCCTGCCATTCCCATC
TGCAGCATCCCGGTGACCGCCTCCCTGCCCCCGCTGGAGTGGCCACTGTCCCACCAGTCC
GGCTCCTACGAGCTGCGCATCGAGGTGCAGCCCAAGCCGCATCACCGGGCCCACTACGAG
ACGGAAGGCAGCCGCGGGGCCGTCAAAGCCCCCACCGGTGGCCACCCTGTGGTTCAGCTC
CACGGCTACATGGAGAGCAAGCCCCTGGGGCTGCAGATCTTCATCGGGACGGCCGACGAG
CGCATCCTGAAGCCCCACGCCTTCTACCAGGTGCACCGCATCACGGGGAAAACCGTCACC
ACCACCAGCTACGAGAAGATCGTGGGCAACACCAAAGTCCTGGAGATCCCACTGGAGCCC
AAGAACAACATGAGGGCGACCATCATCGGCCGGCTGGTTTTCTCCGGCGGAATCTCCCTG
CAGACCGCGTCCAACCCCGAGTGCTCCCAGCGCTCCGCCCACGAGCTGCCCATGGTGGAA
AGACAGGACACCGACAGCTGCCTGGTCTATGGGGGCCAGCAGATGATTCTCACCGGACAG
AACTTCACGGCCGAGTCCAAAGTCGTGTTCACGGAGAAGACCACAGACGGGCAGCAGATC
TGGGAGATGGAGGCCACGGTGGACAAGGACAAGAGCCAGCCTAACATGCTGTTCGTCGAG
ATCCCCGAGTATCGGAACAAGCACATCCGCACGTCGGTGAAGGTGAACTTCTACGTCATC
AACGGGAAGAGGAAGCGAAGTCAGCCTCAGCACTTTACCTACCACCCAGTCCCAGCCATC
AAGACAGAGCCCACAGATGAATATGACCCCACCTTGATCTGCAGTCCCGGCCACGGGGGC
CTGGGGAGTCAGCCTTATTACCCACAGCACCCCAGGGTGGCCGAGTCCCCCTCCTGCCTC
GTGGCCACCATGGCCCCCTGCCAGCAGTTCCGCTCAGGGCTCTCGTCGCCCGACGCCCGC
TACCAGCAGCAGAACCCGGCGGCTGTCCTGTACCAACGGAGCAAGAGCCTGAGCCCCAGC
CTGCTGGGCTACCAGCAGCCGGCCCTGATGACGACCCCCCTGTCCCTCGACGCCCACCGC
TCCGTGCTGGTGCACACCGGCTCCCAAGGCCAAGGCTCGGCCCTGCTGCACTCCTCGCCG
GCCAACCAGCAGGCCTCGCCGGTGATCCACTACTCGCCGACCAACCAGCAGCTGCGCTGC
GGGAGCCACCAGGAGTTCCAGCACATCATGTACTGCGAGAATTTCGCACCCGGCACCGCC
AGGCCCGGCCCGCCCCCCGTCAGTCAAGGTCAGAGGCTGAGCCCGGGCTCCTACCCCACG
GTCATTCAACAGCAGAACGCCACAAGCCAAAGAGCCGCCAAAAACGGACCCCCGGTCAGT
GACCAAAAGGAAGTATTGCCTGCAGGAGTGACAATTAAACAGGAGCAGAACCTGGATCAG
ACCTACCTGGATGAC
>PtVa
GAAGAACCGAATGCACATAAGGTCGCCAGCCCACCCTCCGGACTTGCGTACTCTGATGAT
GTCCTGGACTATGGCCCCCTCCCCAGTCTCTCTGGCGAGCCCCCCGGCCGATTCGGAGAG
CCGGATAGGGTAGGGCCCCAGAACTTTCTGAGCCCGGCCAAGCCAGCGGGGGCCTCAGGC
CTGAGCCCTCGGATCGAGATCACTCCATCCCACGAACTGATGCAGGCAGGGGGGCTCCGC
GTGAGAGACACTGGCCTCCTGGGGGAGCAGGCGCCCCTGGCGGGGGTGGCCGCCAGCCCG
AGGTTCACCCTGCCCGTGCCTGGCTTCGAGGGCTACCGCGAGCCGCTTTGCTTGAGCCCC
GCTAGCAGCGGCTCCTCTGCCAGCTTCATTTCCGACACCTTCTCCCCCTACACCTCGCCC
TGCGTCTCGCCCAATAACGGCGGGCCCGACGACCTGTGTCCCCAGTTTCAAAACATCCCT
GCTCATTATTCCCCCAGAACCTCGCCAATAATGTCACCTCGAACCAGCCTCGCTGAGGAC
AGCTGCCTGGGCCGCCACTCGCCCGTGCCCCGTCCGGCCTCCCGCTCCTCGTCGCCGCAG
CCGCGGGACGACGGCGCCCCCGCTGGGTACCCCCCCACGGCCGGCTCTGCCGTCCTCATG
GATGCTCTGAACAGCCTTGCCGCGGACTCGTGTGGGATTCCCACCAAGATGTGGAAGACC
AGCCCCGACCCGTCGCCCGTGCCTGCCGCGCCGTCCAAGGCCGGCCTGCCCCGCCACCTC
TACCCGGCCGTGGAGTTCCTGGGGCCCTGTGAACAGGAGGAGAGGAGGAACTCGGCCCCC
GAGTCCATCTTGCTGGTGCCGCCGACTTGGGTCAAGCAGCTGGTGCCCGCTATTCCCATC
TGCAGTATCCCAGTGACTGCATCCCTCCCTCCACTCGAGTGGCCACTGTCCCACCAGTCA
GGCTCCTATGAGCTGCGGATTGAGGTGCAGCCCAAGCCACACCACCGGGCCCACTATGAG
ACAGAAGGCAGCCGAGGGGCTGTCAAAGCCCCAACCGGTGGCCACCCTGTGGTTCAGCTT
CATGGCTACATGGAAAACAAGCCGCTCGGACTTCAGATCTTCATCGGGACGGCCGACGAG
CGGATCCTGAAACCCCACGCCTTCTACCAGGTGCACCGGATCACGGGGAAAACCGTCACC
ACCACCAGCTACGAGAAGATCGTAGGCAACACCAAAGTCCTGGAGATACCGCTGGAGCCG
AAAAACAATATGAGGGCGACCATCATCGGCAGGCTGGTTTTCCCCAGCGGAGTCTCCTTG
CAGACTGCGTCGAACCCCGAGTGCTCCCAGCGGTCTGCCCACGAGCTGCCCATGGTGGAA
AGACAGGACATCGACAGCTGCCTGGTCTACGGGGGCCAGCAGATGATCCTCACGGGACAG
AACTTCACGGCCGAGTCGAAAGTCGTGTTCACGGAGAAGACCACAGATGGGCAGCAAATT
TGGGAGATGGAGGCCACGGTGGATAAAGACAAGAGCCAGTCTAACATGCTTTTTGTTGAG
ATCCCCGAGTATCGGAACAAGCACATCCGCACGTCGGTGAAAGTGAACTTCTACGTCATC
AACGGGAAGAGAAAACGGAGTCAGCCTCAGCACTTTACCTACCACCCAGTCCCAGCCATC
AAGACGGAGCCCAGCGATGAATATGACCCCACCTTGATCTGTAGCTCCGCCCACGGGGGC
CTGGGGAGCCAGCCTTACTACCCACAGCACCCAATAGTGGCCGAGTCCCCCTCCTGCCTC
GTGGCCACCATGGCTCCCTGCCAGCAATTCCGCTCGGGGCTCTCGTCCCCCGACGCCCGC
TACCAGCAGCAGAACCCGGCGGCTGTCCTGTACCAGCGCAGCAAGAGCCTGAGCCCCACC
CTGCTGGGCTACCAGCAGCCGGCCCTCATGGCCGCCCCCCTGTCCCTCGATGCGCACTGC
TCCGTGCTGATGCATACCGGCTCCCAGGGCCAGAGCTCGGCTCTGCTCCACTCTTCCCCG
GCCAACCAGCAGGCCTCGCCGGTGATCCACTACTCGCCTACCAACCAGCAGCTGCGCTGC
GGGAGTCACCAGGAGATTCAGCACATCATGTACTGCGAGAATTTCCCACCCGGCACCACC
AGGCCCGGCCCGCCCCCTGTCAGTCAAGGTCAGAGGCTGAGCCCGGGGTCCTACCCCACG
GTCATTCAGCAGCAGAATGCCACAAGCCAAAGAGCCGCCAAAAATGGACCCCCGGTCAGT
GACCAAAAGGAAGTATTACCCACAGGAGTGACAATCAAACAGGAGCAGAACTTGGATCAG
ACCTATCTGGATGAC
>RhFe
GAAGAACCGAATGCACATAAGGTCGTCTGCCCACCCTCCGGACTTGCATACTCTGATGAT
ATCCTGGACTATGGCCCCCTCGCCAGTCTCTCTGGCGAGCCCCCCGGCCGGTTCGGAGAG
CCGGATAGGGTAGGGCCCCAGAACTTTCTGAGCCCGGCCAAGCCAGCGGGGGCCTCGGGC
CTGAGCCCTCGGATCGAGATCACTCCATCCCACGAACTGATGCAGGCAGGGGGGCTCCGC
GTGAGAGACACTGGCCTCCTGGGGGAGCAAGCGCCCCTGGCAGGGATGGCCGCCAGCCCG
AGGTTCACCCTGCCCGTGCCCGGCTTCGAGGGCTACCGCGAGCCGCTTTGCTTGAGCCCC
GCTAGCAGCGGTTCCTCTGCCAGCTTCATTTCCGACACCTTCTCCCCCTGCACCTCGCCC
TGCGTCTCGCCCAATAACGGCGGCCCGGACGACCTGTGTCCCCAGTTTCAAAACATCCCT
GCTCATTATTCCCCCAGAACCTCGCCAATAATGTCACCTCGAACCAGCCTCGCTGAGGAC
AGCTGCCTGGGCCGCCACTCGCCCGTGCCCCGTCCGGCCTCCCGCTCCTCGTCGCCGCAG
CCCCCGGACGACGGCGCCCCCGCTGGGTATCACCCCACGGCTGGCTCTGCCGTCCTCATG
GATGCCCTGAACAGCCTCGCCGCGGAATCTTGTGGGATCCCCACCAAGATGTGGAAGACC
AGCCCTGACCCGTCGCCGGTGTCTGCGGCCCCGTCCAAGGGCGGCCTGCCCCGCCACATG
TACCCAGCCGTGGAGTTCCTGGGGCCCTGCGAGCAGGAGGAGAGGAGGAACTCGGCCCCG
GAGTCCATCTTGCTGGTGCCGCCCACTTGGCCCAAGCAGCTGGTGCCTGCTATTCCCATC
TGCAGTATCCCGGTGACTGCATCTCTCCCTCCACTCGAGTGGCCACTCTCCCACCAGTCA
GGCTCCTATGAGCTGAGGATTGAGGTGCAACCCAAGCCACACCACCGGGCCCACTATGAG
ACAGAAGGCAGCCGAGGGGCTGTCAAAGCCCCAACCGGTGGCCACCCTGTGGTTCAGCTC
CATGGCTACATGGAAAACAAGCCCTTGGGGCTTCAGATCTTCATTGGGACAGCCGACGAG
CGGATTCTTAAACCCCACGCCTTCTACCAGGTACACCGGATCACGGGAAAAACGGTTACC
ACCACCAGCTATGAGAAGATCGTGGGCAACACCAAAGTCCTAGAAATCCCACTGGAGCCA
AAAAACAACATGAGAGCAACCATTATCGGCAGGCTGGTTTTCTCCAGTGGAGTGTCCTTG
CAGACTGCATCTAACCCCGAGTGCTCCCAACGATCCGCCCACGAGCTGCCCATGGTGGAA
AGACAAGATGTCGACAGCTGCCTGGTCTACGGGGGCCAGCAGATGATTCTCACGGGACAG
AACTTCACGGCCGAGTCCAAAGTCGTGTTCACAGAGAAGACCACAGATGGGCAGCAAATT
TGGGAGATGGAGGCCACGGTGGATAAAGACAAGAGCCAGCCCAACATGCTTTTTGTTGAG
ATCCCTGAGTATCGGAACAAACACATCCGCACTTCGGTGAAGGTGAACTTCTATGTCATC
AATGGGAAAAGAAAACGAAGTCAGCCTCAGCACTTTACCTACCATCCAGTCCCAGCCATC
AAGACGGAGCCCACCGATGAATATGACCCCACCTTGATGTGCAGCCCCATCCCCGGGGGC
CTGGGGAGCCAGCCTTACTACCCACAGCACCCTATGGTGGCTGAGTCCCCTTCCTGCCTC
GTGGCCACCATGGCTCCCTGCCAGCAATTCCGCTCAGGGCTCTCGTCCCCCGACGCCCGC
TACCAGCAGCAGAACCCAGCGGCCGTCCTGTACCAGCGCAGCAAGAGCTTGAGCCCCAGC
CTACTGGGCTACCAGCAGCCGGCCCTCATGGCAGCGCCTCTGTCCCTCGACGCGCACCGC
TCGGTGCTGGTGCACGCAGGCTCCCAGGGCCAGAGCGCGGCCCTGCTCCACTCTTCCCCA
GCCAACCAGCAGGCCTCGCCGGTGATCCACTACTCGCCCACCAACCAGCAGCTGCGCTGC
GGAAGCCACCAAGAATTCCAGCACATCATGTACTGCGAGAATTTCGCACCCGGCACCGCC
AGGCCCGGCCCGCCCCCTGTCAATCAAGGTCAGAGGCTGAGCCCGGGGTCCTACCCCACG
GTCATTCAGCAGCAGAATGCCACAAGCCAAAGAGCCGCCAAAAACGGACCCCCGGTCAGT
GACCAAAAGGAAGCATTACCTACAGGAGTGACAATTAAGCAAGAGCAGAACTTGGATCAG
ACCTACTTGGATGAC
>RoAe
GAAGAACCGAATGCACATAAGGTCGCCAGCCCACCCTCCGGACTTGCGTACTCTGATGAT
GTCCTGGACTATGGCCCCCTCCCCAGTCTCTCTGGCGAGCCCCCTGGCCGATTCGGAGAG
CCGGATAGGGTAGGGTTCCAGAACTTTCTGAGCCCGGCCAAGCCAGCGGGGGCCTCGGGC
CTGAGCCCTCGGATCGAGATCACTCCGTCCCACGAACTGATGCAGGCAGGGGGGGTCCGC
GTGAGAGACACTGGCCTCCTGGGGGAGCAGGCGCCCCTGGCGGCCGTGGCCGCCAGCCCG
AGGTTCACCCTGCCCGTGCCTGGCTTCGAGGGCTACCGCGAGCCGCTTTGCTTGAGCCCC
GCTAGCAGCGGCTCCTCTGCCAGCTTCATTTCCGACACCTTCTCCCCCTACACCTCGCCC
TGCGTCTCGCCCAATAACGGCGGGCCCGACGACCTGTGTCCCCAGTTTCAAAACATCCCT
GCTCATTATTCCCCCAGAACCTCGCCAATAATGTCACCTCGAACCAGCCTCGCTGAGGAC
AGCTGCCTGGGCCGCCACTCGCCCGTGCCCCGTCCGGCCTCGCGCTCCTCGTCGCCGCAG
CCGCGGGACGACGGCGCCCCCGCTGGGTACGCCCCCCCGGCCGGCCCTGCCGTCCTCATG
GATGCTCTGAACAGCCTTGCCGCGGACTCGTGCGGGATCCCCACCAAGATGTGGAAGACC
AGCCCCGACCCGTCGCCCGCGCCTGCCGCGCCGTCCAAGGCCGGCCTGCCCCGCCACCTG
TACCCCGCCGTGGAGTTCCTGGGGCCCTGCGAACAGGAGGAGAGGAGGAACTCCGCCCCC
GAGTCCATCCTGCTGGTGCCGCCGCCTTGGGTCAAGCAGCTGGTGCCCGCCATTCCCATC
TGCAGTATCCCAGTGACTGCATCCCTCCCTCCGCTCGAGTGGCCACTGTCCCACCAGTCG
GGCTCCTATGAGCTGCGGATCGAAGTGCAGCCCAAGCCACACCACCGTGCCCACTATGAG
ACGGAAGGCAGCCGAGGGGCCGTCAAAGCCCCAACCGGTGGCCACCCTGTGGTTCAGCTT
CACGGCTACATGGAAAACAAGCCCCTCGGCCTTCAGATCTTCATCGGGACGGCCGACGAG
CGGATCCTGAAACCCCACGCCTTCTACCAGGTGCACCGGATCACGGGGAAAACCGTCACC
ACCACCAGCTACGAGAAGATCGTGGGCAACACCAAAGTCCTGGAGATACCGCTGGAGCCG
AAAAACAACATGCGGGCCACCATCATCGGCAGGCTGGTTTTCCCCAGCGGAGTCTCCTTG
CAGACTGCGTCGAACCCCGAGTGCTCCCAGCGGTCTGCCCACGAGCTGCCCATGGTGGAA
AGACAGGACATCGACAGCTGCCTGGTGTACGGGGGCCAGCAGATGATCCTCACGGGACAG
AACTTCACGGCCGAGTCCAAAGTCGTGTTCACGGAGAAGACCACAGATGGGCAGCAAATT
TGGGAGATGGAGGCCACGGTGGATAAGGACAAGAGCCAGTCTAACATGCTTTTTGTTGAG
ATCCCCGAGTATCGGAACAAGCACATCCGCACGTCAGTGAAAGTGAACTTCTACGTCATC
AACGGGAAGAGAAAACGGAGTCAGCCTCAGCACTTTACCTACCACCCAGTCCCAGCCATC
AAGACGGAGCCCAGCGATGAGTATGACCCCACCCTGATCTGTAGCTCCACCCACGGGGGC
CTGGGGAGCCAGCCTTACTACCCGCAGCACCCAATAGTGGCCGAGTCCCCCTCCTGCCTC
GTGGCCACCATGGCTCCCTGCCAGCAGTTCCGCTCCGGGCTCTCGTCCCCCGACGCCCGC
TACCAGCAGCAGAACCCGGCGGCCGCCCTATACCAGCGCAGCAAGAGCCTGAGCCCCACC
CTGCTGGGCTACCAGCAGCCAGCCCTCATGGCCGCCCCGCTGTCCCTCGATGCCCACTGC
TCCGTGCTGATGCACACCGGCTCCCAGGGCCAGAGCTCGGCTCTGCTTCCCTCCTCTCCG
GCCACCCAGCAGGCCTCGCCGGTCATCCACTACTCGCCCACCAACCAGCAGCTGCGCTGC
GGGAGTCACCAGGAGTTTCAGCACATCATGTACTGCGAGAATTTCCCACCCGGCACCACC
AGGCCCGGCCCGCCCCCTGTCAGTCAAGGTCAGAGGCTGAGCCCGGGGTCCTACCCCACG
GTCATTCAGCAGCAGAATGCCCCAAGCCAAAGAGCCGCCAAAAACGGACCCCCGGTCAGT
GACCAAAAGGAAGTATTACCCACGGGAGTGACAATCAAGCAGGAGCAGAACTTGGATCAG
ACCTATCTGGATGAC
