# Supplementary material for: Positively selected genes in the hoary bat (Lasiurus cinereus) lineage: prominence of thymus expression, immune and metabolic function, and regions of ancient synteny
Source: PeerJ. 2022 Mar 17;10:e13130. doi: 10.7717/peerj.13130 (PMC8934532; doi:10.7717/peerj.13130)
Supplement: Supplemental Information 3 — Initially tested orthogroups that have been edge-trimmed as described in the Methods. [file peerj-10-13130-s003.zip › original.trimmed/trimmed-OG0001849.fas]

>EpFu
CACTTGAGAGAAAAGACAACGATAGCAGTTACATCTAGAGGCTATTATGGATTGGAGGAT
GAGAAGGGAACTGCATGTACTTCAACAAGGCGTCGGTCAACACCGCGAAGTTTGGTGGGC
TTGACAAGTGGAGTTTTTGAATCTATAATGGTTCAAGTTTTGAGACAGGAAGAACAGCTG
AGAGCAAAAGAAGAAAAAAGGCTTCGGGAGCAGGAGAGAAAAGAGGCAGAAGAAGCTAGT
CAAAAGGAAATAGAAGAATGGGAAAGAAGACTTCTAGCTCAAGCAGCTCCAACTTGTATG
GAAACCATGTGGGAAATTCCAGCTATTGGGCATTTCCTTTGCTTAGCCCAGCAAATTCTA
AACTTGCCAGAAATAGTCTTCTACGAATTGGAACGCTGTCTTCTGATGCCTCAGTGTAAT
GCTTTTTTATCTAAAATAATGACTTCTCTATTAAGTCCTCCTCATCGCAGACCTACCTTA
CATCGAAGACCTACTTTGCCTTACAGGACCTGGGAGGCAGCACTGAGACAGAAAGTACAC
CAGTGGTACACTGCTGTAGGGCAGACTGAAAATCCCAATAACTGTGCTGAGAAACTTGGG
TTGTGTCCTCAGTTTTTTAAAGTTCTTGGAGAAGTTAATCCATTGGAAGAAAAACCTTTT
CATGAACTACCTTTCCACCAAAAAGTGTGGTTACTTAAGGGTCTTTGTGATTTTGTGTAT
GAAACACAAAAAGAAGTTCAAGATGCTGTACTTGGACAGCCTATTCATGAATGCAGGGAA
GTTATACTTGGTTACGATTATTTGGAGAATGCTTATGTACATTTTCCACAGTTCTGTGGT
GCAGATGTACGGATTTATAAGCAGAGACCTTTTCAGGCCCCAGAATTTCCAATTCCACCC
ATTAAAATACAAAGAGTACCTCGGATTAAACTGGAGAAATTGAAGTGTGACTATTTTAGT
ACAAGTAATGGAGAACATAGGTGTGGTAGAGAAGGCCTGCCCTCTGCCTTCAAAAAAGAG
AAAGAAATTAATTTGGATCCAACTTGCTGCCATGCTAAAATGAACTTGGATAATCATGAC
ATCTCTGTTGAAATGGAAGTGAAATCCAACTGTGAAATTAGAATTCGCAGACCCTGCGAA
ATTAAGAAAACTGATTGCTGTAAAGAAAATTTAGAGAAACCAGGAAGTCCAGGTGAAGTT
ACTGGCTTTGGAGAGCCTCTTAGTCCAGGTGAAATAAGGTTTATAGAAAATCACGAAAGA
TTTGGTGAAGCTTCTAGAGTAAAGCCTGAACCCAGTCCATTAAAAGAAAATGCTCTGAAA
TCTTGCCAAATACATGTAAATGGAAGTCACAATGATCACGCAGAAATTAGCTGCCCCAAA
GTTGTAAGGGATATTCTATTAGAGCAGTCACTGCAGAGCCACAAGAAACTCAAGCTAACT
AAAATGAGGGCAAAAAAGAAGAAAAAGAAAAAAAAGAAATTAAAAGACGCTTTGAATGAA
AACTTACAGAGAAAGCGTGAAGGTCTTCATTCTCTTGCATTCAAGTCTTACAAACCTGAG
ATCCAGAATAAGTTATTGATCATCAAAAAGAAAGCAAAACACAAGAAGCACAAATCTGGG
AAAAAATCCATATCTAAAAAAGCAATCACAAAGAAGAGGAAAACTGTCACAAAGTTACCT
ACTGTACCAGAATTTCAGCTTATTTGCACTAATCTTGATGAACTCAGGGACTTAATCACA
AAAATCGAGAATGAACTCAAAGATCTGGAAAACAGTAGAAAAAAATCGGGCAAATGGTAT
CATCGGAGGCAAGCTGTAAAAGAATTGCATAGTACATTGATACGTCTTTTAAATGAACTG
CTGCCATGGGAACCAAAATTAATGAAAGCTTTTCAAAGAAACAGGAGCCGCCTAAAGAAA
GACTATGATGATTTCAGAAGACAGCCTGATCATGATAAATTTACTAGAGAACTATGGACT
ACTGAAGAAGGTGAAGGAGATCCTGGAAAGGAATCTCCTAAAGTTGAAATCGATGATACG
AAATTGTCAGAAATAGAGTTTCCTATGGCCAGAAGCAAGTTGTTAAAAAAGGAATTGCCT
TCTAAAGATATACTGAAGACACTGCCTAAATCACTTAAACGACAGTCCAAACAAACTAGT
CATCTGGATGACAGCACAAAAGAACTTTCTCCGAGGAAGAAAGCAAAGTTAAGCACAAAT
GAGACAACAGTTGAGAATGCAGAAGATGATATGCAGATTGACTATTTGAATGAATCAAAG
CATACAGAGCCACTGTTTCCAGAATCATTTGCCTCAGTGGATTCAACACCAGTGTCTACT
CTCCAGAAAGGGACCAAACCTATTCAGGCCTTGCTTGCAACAAATATTGGGAACAAAGTG
ACCTTAACAAATCAACTGCCCCCTTCCACAGGTAAAAGTGCTTCTGTTGTGGAAAAGCCA
GTTATATCTCCTCCAGAAGCAAGCCCCATAAAGCCAGCATTGACCTGCCACACCAGTTCA
AAAGGTCCTTTACAGATGCTATACAAAACGCCCTGTGGCCAGTGGTTGCCCATAGATCTT
CATAACAGCTCAGTAAAGATTCAGATGCAACCTATGCTGGATCCTAAGACAGGAGAAAAA
ATCATGCAGCAGGTCCTCATTCTGCCTAAGAATTTTGTGATTCATCATAAGGAAGGAAAA
GCAGTTGCAAAAGAAATACCACCACTTCAAAAAGATACAGAACAACATGGTTTATCTTTC
CAGCAGACAGCAAATGTAAACTCTTCTTCAGCAACAGTTCTTGTCAAGTCAACAGGAGTT
GTTTCTACCCATCTACCTAATGCAGTTTTCAATAAGACGATTACACCTTTGTCAAATGTG
AATAGTGCTAGATCACAGCCTTTGTCACCTGTAACCCCCATAAGTAATTTATTACCACCA
GTTAAGAATAGCCAGAGTGAGGTAGGAAAAGTCAAAAATGCAGTTTCAGCAACCACATTC
CCCCATCCCATTGCTTCACCCACCTCTTCCATAGTTCAGCCTCTATTATCAACAACACTA
AGTGGATCTACAAATCCTGGTAGCTCCCTCAACAGTTTTGCACAACAAACTTCTGATTCT
TCTGAAGCAAAGCAAGAGTTGAAAACGGTGTGTATCAGAGATTCACAGTCAATTCTTGTT
AGGACACGAGGTGGGAACACTGGAGTTGTGAAAGTACAAACAAATACAGATCAAAATTCA
CCCAACAGTTTATCTTCGAGTTCAGTTTTCACTTTTGCTCCTCAGCTTCAGGCATTTCTG
GTGCCAAAATCAACAACTTCCTCCTCTGCTTTTTCACCAGTAGCTGGAATGACTACTACA
TCTAGTCTTCCACCTTTTGGCCAAACACCGACTTCTGCTTCCATTCCAGCTGGCTTTAAT
CCGTCCGTGGGGAAAAATCTCAAACTTACATTAGGACAACCTAGTGGTAATTTGGGCCAC
ATGATAGAGAAGACTTCACACATGCCCTCTTCTCCCTTAAAGTCCTCTATTTCTTCTAGT
ACTCTGCTATCATCAACAGCAAATAGTTCAGTAAGTGTAATTAGCCTTCCACCAGGAAAT
TTTGGACAAACCAGTGCAAATGCTAGTCATACTCCAAATAAACAGCAACAAGCAGATTAT
ATCACAAAAAGTTACCCTGTTACAAGATCAGAAGCAACAGTAGCAACAAATGGAGATGTG
ATCAGTGGGACTACAGTTCAAAAAGTTATGCTGGTATCAGCTCCATCTGTTCTTTCTTCT
GGCAGTGGAACTCCAATTAATGTGACACCTGCACCTACAGGTGTATCTGCCCAGAAATTA
GTTTTTATTAATGCTCCAGTTTCCAGTGGCACTTCAACTATTGTGGCAGAACCATTAAAA
CAAACTCCCCCCTTGAATAAAACATATGTTAAGACTCCAGAGCAGCCTCAGATAGTACTA
ATTCCATCTACAGTGGGAGCACCAATGAAAATAAATTCATCAACAACTGTGTCTCAGATA
AAAGATGTGAAAATTGGACTAAACATAGGTCAAGCAATTGTAAATACTTCAGGGAGTGTG
CCAGCTATACCATCAATTAACATACTGCAAAATGTAACCCCAAAAGGAGAAGAAAAAAGT
ACCAAGGGCTATGTTTTGCCATTGTCGACAAGTAATTCAATTCCAGTAAGCTCAAATTTT
GTGAGTCAAAATATTACTCCTGTTAATGAATCAGTGGTTTCTGCAACAAGAGCAGTAAAC
ATGTTTTCAGGAGCAAATGTATCTTTAGGTTCTCTTTCAGTGACCTCAACCTCTGCTTCA
GTTGGGACACGACCTCCTGTTTTAGTCAGTGGAAATGATACCTCTTCAAGAATTATGCCT
ATTTTGTCAAATAGACTTTGCACGTCAAATCTCGGAAACACTGTGGCGATATCAACTGTG
AAAACAGGACATCTTGCATCATCTGTTCTGATTTCAACTACACAACCAACAGTGTCTCCT
AAATGTTTGACATCAGCTTTGCAAATCCCTGTTAATGTTGCCTTGCCTACACCTGTGACT
ATATCCCCTAAAATCAACACAGTCCCACAAGTGGCAACAGTATCAGGAGCCACACGTTCT
GTCTCTCTTTCTAAAAGACAATCTCAGACTTCTGTCCAGTTTCAGTCACCAGGGATTTCA
GCTACAGTGCCAACTAATATGAACACAAATAAACCTCAAACTGAATTGCCATCCCTTTCA
CCGAGTCCAAGTAAAATAGTTAATATTTCCAATGTTGCTTCTCTGCCAAACCAGCCAATA
TCCTCTGCTTTAGTAAAGTCAACCTCCAGTTACAGTTCTACTCCAGGTGGCTCTGCCATT
CATACTGCTACAGCACCATCACATGTAACTAGTGTGGTAGAAAGTCAGTTCAGTGAACCT
TGTATTCAGCAAAAAATAGTCATCAACACCAGTACGCCTTTGGCACCTGGTACTCAGATC
ATGATTAATGGAACCCGGTTTATTGTTCCTCCACAAGGTCTTGGAGCTGGCAGCCATGTT
CTCCTTATATCTACTAATCCAAAATATGGACCTCCCTTAGTGCTTAACAGTGGCCAGAGC
ATTCAGCCTACACCAGTAGATAATCCTGTCCAAAAGACTACACTAGCATCAAATAATTTA
AATGGGCAACCTGTAAAACAGTCTCTAAGAACCTCTACAAAAATTGTAAACTCTCTTGGG
AATGCAAGTTCTCTACCCACAGTACATACACAACCACAAATCATAAACACGACTGCTCAA
GTTTCTGTTCCACCTCCTGTACCAGCAGTGTCATTGACTTCAGTGATTAAGTCTCCTCCA
AGTACTCTTTTAGCTAAGACATCTTTGGTTTCTGCCATTTGCTCTAGTAATCCTCCACTG
CCAAATCCTTCAGTATTTCATTTGGACACATCAGTCAAAAAATTGTTGGTTAGCCCAGAA
GGAGCCGTTTTGAATACCATAAGTACTCCAGCATCTAAGGTTTCTTCATCTCTCTCTCAA
ATTGTATCTGCCAGTCGAAAGCCTGCCTCTGTCTTCCCTGCGTTTCAGTCATCTGGCTTA
GAAAAGCCTGACACAGCTGCATCT
>HiAr
CACTTGAGAGAAAAGACAACGATAGCAGTTACATCTAGAGGCTATTATGGATTGGAGGAT
GAGAAGGGAACTGCATGTACTTCAACAAGGCGTCGGTCAACAACTCGAAGTTTGGCAGGC
TTGACAAGTGGAGTTTTTGAATCTATAATGGTTCAAGTTTTGAGACAGGAAGAACAGCTG
AGAGCAAAAGAAGAAAAAAGGCTTCGGGAGCAGGAAAGAAAAGAAGCAGAAGAAGCTAGT
CAAAAGGAAATTGAAGAATGGGAAAGAAAACTTCTAGCTCAAGCAGCTCCAACTTGTATG
GAGACCATGTGGGAAATTCCAGCAATTGGGCATTTCCTTTGTTTAGCTCAGCAAATTCTA
AATTTGCCAGAAATAGTCTTTTACGAATTGGAACGTTGTCTTCTGATGCCTCAGTGTAAT
GCTTTTCTATCTAAAATAATGACTTCTCTATTAAGTCCTCCTCATCGCAGACCTACCTTA
CATCGAAGACCTACTTTGCCTTATAGGACCTGGGAAGCAGCACTGAGACAGAAAGTACAG
CAGTGGTACACTGCTGTAGGACAGACTGAAAATCCCAATAACTGTGCTGAAAAACTTGGG
TTGTGTCCTCAGTTTTTTAAAGTTCTTGGAGGAGTTAATCCATTGGAAGAAAAACCTTTT
CATGAACTACCTTTCCACCAGAAAGTGTGGTTACTTAAGGGTCTTTGTGACTTTGTGTAT
GAAACACAAAAAGAAGTTCAAGATGCTGTACTTGGACAACCTATTCATGAATGCAGGGAA
GTTATCCTTGGTTACGATTATTTGGAGAATGCTTATGTACATTTTCCACAGTTCTGTGGT
GCAGATGTACGGATTTACAAGCAGAGACCTTTTCAGGCCCCAGAATTTCCAATTCCACCC
ATTAAAATACAAAGAGTACCTCGGATTAAACTGGAGAAATTGAAGTGTGACTATTTTAGT
ACAAGCAATGGAGAACATAGGTGTGGTAGAGAAAGCTTGCCCTCTGCCTTCAAGAAAGAG
CAAGAAATTAAATTTGATCCAACTTGCTACCCTGATAAAATGAACTTGGATAATCATGAC
ATTTCTGTTGAAATGGAAGTGAAATCCAACTGTGAAATTAGAGTTCGCAGGCCCTGTGAA
ATTAAAAAAACTGATTGTTGTAAAGAAAATTTAGAGAAACCAGGGAGTCCAGGGGAAGTT
ACTGACTTTGGAGAGCCTCTCAGTCCAGGGGAAATAAGGTTTATAGAAAATCAGGAAAGA
TACAGTGAAGCTTCCAGAGCAAATCCTGAACCCAGTCCATTAAAGGAAAATGCTCTAAAA
TCTTGCCAAATACATGTAAATGGAAGTCACAGTGATCATCTAGAAATTAATTGCCACAAA
GTTGTAAGGGATATTCTGTTAGAGCAGTCACTGCAGAGCCACAAGAAACTCAAACTAACT
AAAATGAGGGCAAAAAAGAAGAAAAAGAAAAAAAAGAAATTGAAAGATGTTTTGAATGAA
AACTTACAGAGAAAGCGCGAAGGTCTTCATTCTCTTGTGTTCAAGTCTTACAAACCTGAG
ATCCAGAATAAGTTATTGATCATCAAAAAGAAAGCAAAACACAAGAAGCACAAATCTGGA
AAAAAATCCATATCTAAAAAAGCAGTCACAAAGAAGAGGAAAACTGTCATAAAAACACCT
ACTGTACCAGAATTTCAGCTTATTTGCACTAATCTTGATGAACTCAGGGAATTAATCACA
AAAATCGAGAATGAACTCAAAGATCTGGAAAACAATAGAAAAAAATCGGGCAAATGGTAT
CATCGGAGGCAAGCTGTAAAAGAATTGCATAGTACATTGATACGTCTTTTAAATGAATTG
CTGCCATGGGAACCAAAGTTATTGAAAGCTTTTCAAAGAAACAGGAGCCGCCTAAAGAAA
GACTATGATGATTTCAGAAGACAACCTGATCATGATAAATTTACTAGAGAACTATGGACT
ACTGAAGAAGGTGAGGGAGATCCTGGAAAAGAATCTCCTAAAGTGGAAATCGATGATATG
AAATTATCAGAAATAGATTTTCCTATGGCCAGAAGCAAGTTGTTGAAAAAGGAATTGCCT
TCTAAAGATGTACTGAAGACACTGCCTAAATCACTTAAGCGACAGTCAAAACAAACTAGT
TATCTGGATGATAGCACAAAAGAGCTTTCTCCAAGGAAGAAAGCAAAGTTAAGCACAAGT
GAGACCACAGTTGAGAATGCAGGAGGTGATATGCAGATTGACTGTTTGAATGATTCAAAG
CATACAGAGCCACTGTTGCCAGAGTCATTTGCCTCAGTGGATTCAACACCAGTGTCTACT
CTTCAGAAAGGGACCAAACCTATTCAGGCCTTGCTTGCAAAGAATATTGGGAACAAAGTG
ACCTTAACAAATCAACTGCCCCTTTCCACAGGTAGAAGTGCTTCTGCTATAGAAAAGCCA
GTTATATCTCCTCCAGAAGCAAGCTCCATAAAGCCAGCATTGACCTGCCACACCAGTACA
AAAGGTCCTTTACAGATGGTATACAAAATGCCCTGTGGCCAGTGGTTGCCCATAGATCTT
CATAACAGCTCTGTAAAAATTCATATGCAACCAATGCTGGATCCTAAAACAGGAGAAAAA
ATCATGCAGCAGGTTCTCATTCTGCCTAAGAATTTTGTGATTCAGCACAAGGAAGGGAGA
GCAGTTGCAAAAGAAATACCATCACTTCAAAAAGGTACAGAACAACATTGTTTATCTTTC
CCGCAGACAGCAAATATAAACTCTTCTTTAGCGTCAGTCCTTGCCAACTCAGCAGTAGCT
GTTTCTACCCATCTACCTAATGCGGTTTTCAACAAGACGATTACACCTTTGTCAAATGTG
AGTAATGTTAGACCACAGCCTTTGCCACCTGTAAGTTCCGTAAGTACTTTATTACCACCT
GTTAAGAATAGCCAGAATGAGGCAGGAAAAGTCAAGAATGCAGTTTTAGCAGCCACATTC
CCCCAGCCCATCGCTTCACCCACCTCCTCAACAGTTCAGCCTCTGTTATCATCAACACTA
AGTGGATCTACAAATCCTGGTAGTTCCATCAACTGTTTTGCACAACAAACTGCTGATTCT
TCTGAAGTAAAGCAAGAACTGAAAACTGTGTGTATAAGAGATTCACAGTCAATTCTGGTT
AGGACACGAGGTGGGAACACTGGAGTTGTAAAAGTACAGACCAATCCAGATCAAAATTCA
CCCAACAGTTTATCTTCAAATTCAGTTTTCACTTTTGCTTCTCAGCTTCAGGCATTTCTG
GTGCCAAAATCAACAACTTCATCCTCTTCTTTTTCACCAGTGTCTGGAACAACTGCTACA
TCTAGTCTCCCACCTTTTGGCCAAACACCGACTTCTCTTTCCATTCCAGCTGGCTTTAAT
CCGTCCCTGGGGAAAAATCTCAAACTCACATTAGGCCAACCTAGTGGTAATTTGGCCCAT
GTAGTAGATAAAATTTCACACTTGCCCTCTTCTCCCTTAAAGTCCTCTGTTTCTTCTAGC
ACTCTGCTACCATCAACAGCAAATAGTTCAGTAAGCGTAATTAGCCTATCAACAGGAAAT
CTTGGACAAACCAATGCAAATGTTATTCATACTCCAACTAAACAGCCACAAGTAGATTAT
ATCACAAAAAGTCAGCCTGTTACAAGATCAGAAGCAACAGCAGCAACAAATGGAGATGCG
ATCAGTGGGACTGCAGTTCAGAAACTTATGCTGGTGTCTGCTCCATCTGTTCTTTCTTCT
GGCAGTGGAACTGCAATTAATGTGACACCTGCACCTACCGGTGTTTCTGCCCAGAAATTA
GTTTTTATTAATGCTCCAATTCCCAGTGGCACTTCAACTATTGTGGCAGAACCATTGAAA
CAAACTCCCCCCTTGAATAAAACATATGTTAAGACGCCGGAACAACCCCAGATAGTACTA
ATTCCATCGACAGTGGGAGCACCGATAAAAATAAATTCACCACCAACTGTGTCTCAGATA
AAAGATGTGAAAATTGGGCTAAACATAGGTCAAGCAATTGTAAACACTTCAGGCAGTGTG
CCAGCTATACCATCAATTAACATACTGCAAAATGTAACCCCCAAAGGAGAAGAAAAAAGT
ACCAAGGGCTATGTTTTGCCATTGTCAACAAGTAATTCAATTCCAGTAAGCTCAAATTTT
GTGAGTCAAAATATTACTCCTGTTAATGAATCAGTGGTTTCTGCAGCAAGAGCAGTAAAC
ATGTTTTCAGGAGCAAATGTATCTTTGGGTTCTCTTTCAGTGACCTCAACCTCTGCTTCA
GTTGGGACACAACCTCCTGTTTTAGTCAGTGGAAATGATACCTCTTCAAGAATTATGCCT
ATTTTGTCAAATAGACTTTGCACGTCAAATCTCGGAAACACTGTGGCTATATCAACTGTG
AAAACAGGACATCTTGCATCATCCGTTCTGATTTCAACTACACAACCAACAGTGTCTCCT
AAATGTTTAACATCAGCTTTGCAAATCCCTGTTACTGTTGCCTTGCCTACACCTGTGACT
ATATCACCTAAAATCAACACAGTTCCACAAGTGGCAACAGTACCAGGAGCCACACGCTCT
GTATCTCTTTCTAAAAGACAGTCTCGGACTTCTGTCCAATTTCAGTCACCAGGGATTTCA
GCTACAGTGCCAACAAATATAAACACAAATAAACCTCAAACTGAATTGCCATCCCTTTCA
CCAAACCCAGGTAAAATAATTAATATTTCCAATTTTGCTTCTCTGCCAAACCAGCAAATG
TCCCCTGCTTTAGTAAAACCAACTTCCAGTTACAGTTCCACTCCAGGTGGCTCTGCCATT
CACACTGCTACAGCACCATCACATGTAACTAGTGTGGTGGGGGGTCAGTTCAGTGAACCT
TGTATTCAGCAAAAAATTGTCATCAACACCAGTACACCCCTGGCACCTGGTACTCAAATC
ATGATTAATGGAACCCGGTTTATTGTTCCACCACAAGGTCTTGGAGCTGGCAGCCATGTT
CTCCTTATATCTTCTAATCCAAAATATGGACCTCCCTTAGTTTTTAACAGTGGCCAAGGC
ATTCAACCTACATCAGTGGATAATACTGCCCAGAATATCACACTAGCATCAGATAATTTA
AGTGGACAACCTGTAAAACAATCTCTAAGAACCTCTACAAAAATTGTAAACTCTCTTGGG
AATGCAAATTCTCTACCTGCAGTGCATACAACACCACAAATCGTAAACACAACTACTAAC
GTTTCTGTTCCACCTCCTGTACCAACAGTGTCATTGACTTCAGTAATTAAGTCTCCTCCA
GCTACTCTTTTAGCTAAGACATCTTTGGTTTCTGCCATTTGCTCTAGTAATCCTCCACTG
CCGAGTAGCTCAGTATTTCATTTGGACACATCCGTCAAAAAATTGTTGGTTAGTCCAGAA
GGAGCCATTTTGAATACCATAAATACTCCAGCATCTAAGGTTTCTTCATCTCTCTCTCAA
ATTGTATCTGCCAGTCGAAATCCTGCCTCTGTTTTCCCTGCTTTTCAATCATCTGGCTTA
GAGAAGCCTGACACAGCTGCATCT
>LaCi
CACTTGAGAGAAAAGACAACGATAGCAGTTACATCTAGAGGCTATTATGGATTGGAGGAT
GAGAAGGGAACTGCATGTACTTCAACAAGGCGTCGGTCAACACCGCGAAGTTTGGCGGGC
TTGACAAGTGGAGTTTTTGAATCTATAATGGTTCAAGTTTTGAGACAGGAAGAACAGCTG
AGAGCAAAAGAAGAAAAAAGGCTTCGGGAGCAGGAGAGAAAAGAGGCAGAAGAAGCTAGT
CAAAAGGAAATAGAAGAATGGGAAAGAAGACTTCTAGCTCAAGCAGCTCCAACTTGTATG
GAGACCATGTGGGAAATTCCAGCTATTGGGCATTTCCTTTGCTTAGCCCAGCAAATTCTA
AACTTGCCAGAAATAGTCTTCTATGAACTGGAACGCTGTCTTCTGATGCCTCAGTGTAAT
GCTTTTTTATCTAAAATAATGACTTCTCTATTAAGTCCTCCTCATCGCAGACCTACCTTA
CATCGAAGACCTACTTTGCCTTATAGGACCTGGGAGGCAGCACTGAGACAGAAAGTACAC
CAGTGGTACACTGCTGTAGGGCAGACTGAAAATCCCAATAACTGTGCTGAGAAACTTGGG
TTGTGTCCTCAGTTTTTTAAAGTTCTTGGAGAAGTTAATCCATTGGAAGAAAAACCTTTT
CATGAACTACCTTTCCACCAAAAAGTGTGGTTACTTAAGGGTCTTTGTGATTTTGTGTAT
GAAACACAAAAAGAAGTTCAAGATGCTGTACTTGGACAGCCTATTCATGAATGCAGGGAA
GTTATACTTGGTTACGATTATTTGGAGAATGCTTATGTACATTTTCCACAGTTCTGTGGT
GCAGATGTACGGATTTACAAGCAGAGACCTTTTCAGGCACCAGAATTTCCAATTCCACCC
ATTAAAATACAAAGAGTACCTCGTATTAAACTGGAGAAATTGAAGTGTGACTATTTTAGT
ACAAGTAATGGAGAACATAGGTGTGGTAGAGAAGGCCTGCCCTCTGCCTTCAAAAGAGAG
AAAGAAATTAATTTGGATCCAACTTGCTGCCATTCTAAAATGAACTTGGATAATCATGAC
ATCTCTGTTGAAATGGAAGTGAAATCCAACTGTGAAATTAGAATTCGCAGACCCTGCGAA
ATTAAGAAAATTGATTGCTGTAAAGAAAATTTAGAGAAACCAGGAAGTCCAGGTGAAGTT
ACTGGCTTTGGAGAGCCTCTTAGTCCAGGTGAAATAAGGTTTATAGAAAATCACGAAAGA
TTTGGTGAAGCTTCTAGAGTAAAGCCTGAACCCACTCCATTAAAAGAAAATGCTCTGAAA
TCTTGCCAAATACATGTAAATGGAAGTCACAATGACCACACAGAAATTAGCTGCCCCAAA
GTTGTAAGGGATATTCTATTAGAGCAGTCACTGAAGAGCCACAAGAAACTCAAGCTAACT
AAAATGAGGGCNNNNNNNNNNNNNNNNNNNNNNNNNNNNNNNNNNGACGCTTTGAATGAA
AACTTACAGAGAAAGCGTGAAGGTCTTCATTCTCTTGCATTCAAGTCTTACAAACCTGAG
ATCCAGAATAAATTATTGATCATCAAAAAGAAAGCAAAACACAAGAAGCACAAATCTGGG
AAAAAATCCATATCTAAAAAAGCAATCACAAAGAAGAGGAAAACTGTCACAAAGTTACCT
ACTGTACCAGAATTTCAGCTTATTTGCACTAATCTTGATGAACTCAGGGACTTAATCACA
AAAATCGAGAATGAACTCAAAGATCTGGAAAACAGTAGAAAAAAATCGGGCAAATGGTAT
CATCGGAGGCAAGCTGTAAAAGAATTGCATAGTACATTGATACGTCTTTTAAATGAACTG
CTGCCATGGGAACCAAAATTAATGAAAGCTTTTCAAAGAAACAGGAGCCGCCTAAAGAAA
GACTATGATGATTTCAGAAGACAGCCTGATCATGATAAATTTACTAGAGAACTATGGACT
ACTGAAGAAAGTGAAGGAGATCCTGGAAAGGAATCTCCTAAAGTTGAAATCTCAGATATG
AAATTGTCAGAAATAGAGATTCCTATGGCCAGAAGCAAGTTGTTGAAAAAGGAATTGCTT
TCTAAAGATACACTGAAGACACTGCCTAAAACACTTAAGCGACAGTCCAAGCAAACTAGT
CATTTGGATGATAGCACAAATGAACTTTCTCCAAGGAAGAAAGCAAAGTTAAGCACAAAT
GAGACAACAGATGAGAATGCAGAAGATGATATGCAAATTGACTATTTGAATGAATCAAAG
CATACAGAACCACTGTTTTCAGAGTCATTTTCTTCAGTGGATTCAACACCAGTGTCTACT
CTCCAGAAAGGGACCAAACCTATTCAGGCCTTGCTTGCAACGAATATTGGGAACAAAGTG
ACCTTAACAAATCAACTGCCTCCTTCCACAGGTAAAAGTGCTTCTGTTGTGGAAAAGCCA
GTTATATCTCCTCCAGAAGCAAGCCCCATAAAGCCAGCATTGACCTGCCACACCAGTACA
AAAAGTCCTTTACAGATGGTATACAAAACGCCCTGTGGCCAGTGGTTGCCCATAGATCTT
CATAACAGCTCAGTAAAGATTCAGATGCAACCTATGCTGGATCCTAAGACAGGAGAAAAA
ATCATGCAGCAGGTCCTCATTCTGCCTAAGAATTTTGTGATTCATCATAAGGAAGGAAAA
GCAGTTGCAAAAGAAATACCACCACTTCAAAAAGATACAGAACAGCATGGTTTATCTTTC
CAGCAGACAGCAAATGTAAACTCTTCTTCAGCAACAGTTCTTGTCAAGTCAACAGGAGCT
GTTTCTACCCATCTACCTAATGCAGTTTTCCACAAGACGATTACACCTTTGCCAAATGTG
AATAGTGCTAGATCACAACCTTTGTCACCTGTAACCTCCATAAGTAATTTATTACCACCA
GTTAAGAATAGCCAGAGTGAGGTAGGAAAAGTAAAAAATGCAGTTTCAGCAACCACATTC
CCCCATTCCAATGCTTCACCCACCTCTTCCATAGTTCAGCCTCTATTATCAACAACACTA
AGTGGATCTACAAATCCTGGTAGCTCCCTCAGCAGTTTTGCACAACCAACTTCTGATTCT
TCTGAAGCAAAACAAGAATTGAAAACTGTATGTATCAGAGATTCACAGTCAATTCTTGTT
AGGACAAGAGGTGGGAACACTGGAGTTGTGAAAGTACAAACAAATACAGATCAAAATTCA
CCCAACAGTTTATCTTCGAGTTCAGTTTTCACTTTTGCTCCTCAGCTTCAGGCATTTCTG
GTGCCAAAATCAACAACTTCCTCCTCTGCTTTTTCACCAATAGCTGGAATGACTACTACA
TCTAGTCTTCCACCTTTTGGCCAAACACCGACTTCTGCTTCCATTCCAGCTGGCTTTAAT
CCATCTGTGGGGAAAAATCTCAAACTTACATTAGGACAACCTAGTGGTAATTTGGGCCAC
ATGATAGAGAAGACTTCACACATGCCCTCTTCTCCCTTAAAGTCTTCTATTTCTTCTAGT
ACTCTGCTATCATCAACAGCAAGTAGTTCAGTAAGTGTAATTAGCCTTCCACCAGGAAAT
TTTGGACAAACCAATTCAAATGCTATTCATACTCCAACTAAACAGCAGCAAGCAGATTAT
ATCACAAAAAGTTACCCTGTTACAAGATCAGAAGCAACAGTAGCAACAAATGGAGATGTG
ATCAGTGGGACTACAGTTCAAAAAGTTATGCTGGTATCAACTCCATCTGTCCTTTCTTCT
GGCAGTGGAACTCCAATTAATGTGACACCTGCACCTACAGGTGTATCTGCCCAGAAATTA
GTTTTTATTAATACTCCAATTTCCAGTGGCACTTCAACTATTGTGGCAGAACCATTAAAA
CAAACTCCCCCTTTGAATAAAACTTATGTTAAGACTCCAGAGCAGCCTCAGATAGTACTA
ATTCCATCTACGGTGGGAGCACCAATGAAAATAAATTCATCAACAACTGTGTCTCAGATA
AAAGATGTGAAAATTGGACTAAACATAGGTCAAGCAATTGTAAATACTTCAGGGAGTGTG
CCAGCTATACCATCAATTAACATACTGCAAAATGTAACCCCAAAAGGAGAAGAAAAAAGT
ACCAAGGGCTATGTTTTGCCATTGTCCACAAGTAATTCAATTCCAGTAAGCTCAAATTTT
GTGAGTCAGAATATTACTCCTGTTAATGAATCAGTGGTTTCTGCAACAAGAGCAGTAAAC
ATGTTTTCAGGAGCAAGTGTATCTTTAGGTTCTCTTTCAATGACCTCAACCTCTGCTTCA
GTTGGAACCCGACCTCCTGTTTTAGTCAGTGGAAATGATACCTCTTCAAGAATTATGCCT
ATTTTGTCAAATAGACTTTGTACGTCAAATCTCGGAAACACTGTGGCGATATCAACTGTG
AAAACAGGACATCTTGCATCATCTGTTTTGATTTCAACTACACAACCAACAGTGTCTCCC
AAATGTTTGACATCAGCTTTGCAAATCCCTGTTAATGTTGCCTTGTCTACACCTGTGACT
ATATCCCCTAAAATCAACACAGTCCCACAAGTGGCAACAGTATCAGGAGCCACACATTCT
GCATCTCTTTCTAAAAGACAATCTCAGTCTTCTGTCCAGTTTCAGTCACCAGGGATTTCA
ACTACAGTGCCAACAAATATGAACACAAGTAAACCTCAAACTGAATTACCATCCCTTTCA
CCGAGTCCAAGTAAAATAATTAATATTTCCAATGTTGCTTCTCTGCCAAACCAGTCAATA
TCCCCTGCTTTAGTGAAGTCAACCTCCAGTTACAGTTCTACTCCGGGTGGCTCTGCCATT
CACACTGCTACAGCACCATCACATGTAACTAGTGTGGTAGAAAGTCAGTTCAGTGAACCT
TGTATTCAGCAAAAAATAGTCATCAACACCAGTACGCCTTTGGCACCTGGTACTCAGATC
ATGATTAATGGAACCCGGTTCATTGTTCCACCACAAGGTCTTGGAGCTGGCAGCCATGTT
CTCCTTATATCTACTAATCCAAAATATGGACCTCCTTTAGTACTTAACAGTGGCCAAAGC
ATTCAGCCTACACCAGTAGATAATCCTGTCCAAAAGACCACACTAGCATCAAATAATTTA
AATGGGCAACCTGTAAAACAGTCTCTAAGAACCTCTACAAAAATTGTAAACTCTCTTGGG
AATGCAAGTTCTCTACCCACAGTACACACACAACCACAAATCATAAACACAACTGCTCAA
GTTTCTGTTCCACCTCCTGTACCAGCGGTGTCATTGACTTCAGTAATTAAGTCTCCTCCA
AGTACTCTTTTAGCTAAGACATCTTTGGTTTCTGCCATTTGCTCTAGTAATCCTCCACTG
CCAAGTAGTTCAGTATTTCATTTGGACACATCAGTCAAAAAATTGTTGGTTAGCCCAGAA
GGAGCCATTTTAAATACTATAAGTACTCCAGCATCTAAGGTTTCTTCATCTCTCTCTCAA
ATTGTATCTGCCAGTCGAAAACCTGCCTCTGTCTTCCCTGCATTTCAGTCATCTGGCTTA
GAAAAGCCTGACACAGCTGCATCT
>MyLu
CACTTGAGAGAAAAGACAACGATAGCAGTTACATCTAGAGGCTATTATGGATTGGAGGAT
GAGAAGGGAACTGCATGTACTTCAACAAGGCGTCGGTCAACACCGCGAAGTTTGGCGGGC
TTGACAAGTGGAGTTTTTGAATCTATAATGGTTCAAGTTTTGAGACAGGAAGAACAGCTG
AGAGCAAAAGAAGAAAAAAGGCTTCGGGAGCAGGAGAGAAAAGAAGCAGAAGAAGCTAGT
CAAAAGGAAATAGAAGAATGGGAGAGAAGACTTCTAGCTCAAGCAGCTCCAACTTGTATG
GAGACCATGTGGGAAATTCCAGCTATTGGGCATTTCCTTTGCTTAGCCCAGCAAATTCTA
AACTTGCCAGAAATAGTCTTCTACGAATTGGAACGTTGTCTTTTGATGCCTCAGTGTAAT
GCTTTTTTATCTAAAATAATGACTTCTCTATTAAGTCCTCCTCATCGCAGACCTACCTTA
CATCGAAGACCTACTTTGCCTTATAGGACCTGGGAGGCAGCACTGAGACAGAAAGTGCAC
CAGTGGTACACTGCTGTAGGGCAGACTGAAAATCCCAATAACTGTGCTGAGAAACTTGGG
TTGTGTCCTCAGTTTTTTAAAGTTCTTGGAGAAGTTAATCCATTGGAAGAAAAACCTTTT
CATGAACTACCTTTCCACCAAAAAGTGTGGTTACTTAAGGGTCTTTGTGACTTTGTGTAT
GAAACACAAAAAGAAGTTCAAGATGCTGTACTTGGACAGCCTATTCATGAATGCAGGGAG
GTTATACTTGGTTATGATTATTTGGAGAATGCTTATGTACATTTCCCACAGTTCTGTGGT
GCAGATGTACGGATTTACAAGCAGAGACCTTTTCAGGCCCCAGAATTTCCAATTCCACCC
ATTAAAATACAAAGAGTACCTCGGATTAAACTGGAGAAATTGAAGTGTGACTATTTTAGT
ACAAGTAATGGAGAACATAGGTGTGGTAGAGAAGGCCTGCCCTCTGCCTTCAAAAAAGAG
AAAGAAATTAATTTGGATCCAACTTGCTGCCATGCTAAAATGAACTTGGATAATCATGAC
ATCTCTGTTGAAATGGAAGTGAAATCCAACTGTGAAATTAGAATTCGCAGACCCTGCGAA
ATTAAGAAAACTGATTGCTGTAAAGAAAATTTAGAGAAACCAGGAAGTCCAGGTGAAGTT
ACTGGCTTTGGAGAGCCTCTTAGTCCAGGTGAAATAAGGTTTATAGAAAATCACGAAAGA
TATGGTGAAGCTTCTAGAGTAAAGCCTGAACCCAGTCCATTAAAAGAAAATGCTCTGAAA
TCTTGCCAAATACATGTAAATGGAAGTCATAATGATCACGCAGAAATTAGCTGCCCCAAA
GTTGTAAGGGATATTTTATTAGAGCAGTCATTGCAGAGCCACAAGAAACTCAAGCTAACT
AAAATGAGGGCAAAAAAGAAGAAAAAGAAAAAAAAGAAATTAAAAGATGCTTTGAATGAA
AACTTACAGAGAAAGCGTGAAGGTCTTCATTCTCTTACATTTAAGTCTTACAAACCTGAG
ATCCAGAATAAGTTATTGATCATCAAAAAGAAGGCAAAACACAAGAAGCACAAATCTGGA
AAAAAATCCATATCTAAAAAAGCAATCACAAAGAAGAGGAAAACTGTCACAAAGTTACCT
ACTGTACCAGAATTTCAGCTTATTTGCACTAATCTTGATGAACTCAGGGACTTAATCACA
AAAATCGAGAATGAACTCAAAGATCTGGAAAACAGTAGAAAAAAATCGGGTAAATGGTAT
CATCGGAGGCAAGCTGTAAAAGAATTGCATAGTACATTGATACGTCTTTTAAATGAACTG
CTGCCATGGGAACCAAAATTAATGAAAGCTTTTCAAAGAAACAGGAGCCGCCTAAAAAAA
GACTATGATGATTTCAGAAGACAGCCTGATCATGATCAATTTACTAGAGAACTATGGACT
ACTGAAGAAGGTGAAGGAGATCCTGGAAAGGAATCTCCTAAAGTTGAAATCAATGATATG
AAATTGTCAGAAATAGAGTTTCCTATGGCCAGAAGCAAGTTGTTGAAAAAGGAATTGCCT
TCTAAAGATGTACTGAAGACACTGCCTAAAACACTTAAGCGACAGTCCAAACAAACTAGT
CATCTGGATGATAGCACAAAAGAACTTTCTCCAAGGAAGAAAGCAAAGTTAAGCACAAAT
GAGACAACAGTTGAGAATGCAGAAGATGATATGCAGTTGGACTATTTGGATGAATCAAAG
CATACAGAGCCACTGTTTCCAGAGTCATTTACCTCAGTGGATTCAACACCAGTGTCTACT
CTCCAGAAAGGGACCAAACCTATTCAGGCCTTGCTTGCAACGAATATTGGGAACAAAGTG
ACCTTAACAAATCAACTGCCCCCTTCCACAGGTAAAAGTGCTTCTGTTGTGGAAAAGCCA
GTTTTATCTCCTCCAGAAGCAAGCCCCATAAAGCCAGCGTTGACCTGCCACACCAGTACA
AAAGGTCCTTTACAGATGGTGTACAAAATGCCCTGTGGCCAGTGGTTGCCCATAGATCTT
CATAATAGCTCAGTAAAGATTCAGATGCAACCTATGCTGGATCCTAAGACAGGAGAAAAA
ATCATGCAGCAGGTCCTCATTCTGCCTAAGAATTTTGTGATTCAGCATAAGGAAGGAAAA
GCAGTTGCAAAAGAAATACCACCACTTCAAAAAGGTACAGAACAACATGGTTTATCTTTC
CAGCAGACAGAAAATGTAAACTCTTCTTCAGCAACAGTTCTTGTCAAGTCAGCAGGAGCT
GTTTCTACCCATCTACCTAATGCAGTTTTGAACAAGACGATTACACCTTTGTCAAATGTG
AATAGTGCTAGACCACAGCCTTTGTCACCTGTAACCTCCATAAGTAATTTATTACCACCA
GTTAAGAATAGCCAGAGTGAGGTAGGAAAAGTAAAAAATGCAATTTCAGCAACCACATTC
CCCCATCCCATTGCTTCACCCACCTCTTCCGTAGTTCAGCCTCTATTATCAACAACACTA
AGTGGATCTACAAATCCTGGTAGCTCCCTCAACAGTTTTGCACAACAAACTTCTGATTCT
TCTGAAGCAAAGCAAGAATTGAAAACTGTGTGTATCAGAGATTCACAGTCAATTCTTGTA
AGGACCCGAGGTGGGAACACTGGAGTTGTGAAAGTACAAACAAATACAGATCAAAATTCA
CCCAACAGTTTATCTTCGAGTTCAGTTTTCACTTTTGCTCCTCAGCTTCAGGCATTTCTG
GTGCCAAAATCAACAACTTCCTCCTCTGCTTTTTCACCAGTAGCTGGAATGACTACTACA
TCTAGTCTTCCACCTTTTGGCCAAACACCAACTTCTGCTTCCATTCCAGCTGGCTTTAAT
CCATCCATGGGGAAAAATCTCAAACTTACATTAGGACAACCTAGTGATAATTTGGGCCAC
ATGGTAGAGAAGACTTCACACATGCCCTCTTCTCCCTTGAAGTCCTCTATTTCTTCTAGT
TCTCTGCTATCATCAACAGCAAATAGTTCAGTAAGTGTAATTAGCCTTCCACCAGGAAAT
TTTGGACAAACCAACGCAAATGCTATTCATACTCCAACTAAACAGCAACAAGCAGATTAT
ATCACAAAAAGTTACCCTGTTACAAGATCAGAAGCAACAGTAGCAACAAATGGAGATGTC
ATCAGTGGGACTACAGTTCAAAAAGTTATGTTAGTATCAGCTCCATCTGTTCTTTCTTCT
GGCAGTGGAACTCCAATTAATGTGACACCTGCACCTACAGGTGTGTCTGCCCAGAAATTA
GTTTTTATTAATGCTCCAATATCCAGTGGCACTTCAACTATTGTGGCAGAACCATTAAAA
CAAACTCTCCCCTTGAATAAAACATATGTTAAGACTCCAGAGCAGCCTCAGATAGTACTA
ATTCCATCTACAGTGGGAGCACCAATGAAAATAAATTCATCAACAACTGTGTCTCAGATA
AAAGATGTGAAAATTGGTCTAAACATAGGTCAAGCAATTGTAAATACTTCAGGGAGTGTG
CCGGCTATACCATCAATTAACATACTGCAAAATGTAACCCCAAAAGGAGAAGAAAAAAGT
ACCAAGGGCTATGTTTTGCCATTGTCAACAAGTAATTCAATTCCAGTAAGCTCAAATTTT
GTGAGTCAAAATATTACTCCTGTTAATGAATCAGTGGTTTCTGCAGCAAGAGCAGTAAAC
ATGTTTTCAGGAGCAAATGTATCTGTAGGTTCTCTTTCAGTGACCTCAACCTCTGCTTCA
GTTGGGACACGACCTCCTGTTTTAGTCAGTGGAAATGATACCTCTTCAAGAATTATGCCT
GTTTTGTCAAATAGACTTTGCACGTCAAATCTCGGAAACACTGTGGCGATATCAACTGTG
AAAACAGGACATCTTGCATCATCTGTTCTGATTTCAACTACACAACCAACAGTGTCTCCT
AAATGTTTGACATCAGCTTTGCAAATCCCTGTTAATGTTGCCTTGCCTACACCTGTGACT
CTATCCCCTAAAATCAACACAGTCCCACAAGTGGCAACAGTATCAGGAGCCACACGTTCT
GTATCTCTTTCTAAAAGACAATCTCAGACTTCTGTCCAGTTTCAATCACCAGGGATTTCA
GCTACAGTGCCAACAAATATGAACACAAATAAACCTCAAACTGAATTGCCATCCCTTTCA
CCGAGTCCAAGTAAAATAGTTAATATTTCCAATGTTGCTTCTCTGCCAAACCAGCCAATA
TCCCCTGCTTTAGTAAAGTCATCCTCCAGTTACAGTTCTACTCCAGGTGGCTCTGCCATT
CACACTGCTACAGCACCATCACATGTAACTAGTGTGGTAGAAAGTCAGTTCAGTGAACCT
TGTATTCAGCAAAAAATAGTCATCAACACCAGTACTCCTTTGGCACCTGGTACTCAGATC
ATGATTAATGGAACCCGGTTTATTGTTCCACCACAAGGTCTTGGAGCTGGCAGCCATGTT
CTTCTTATATCTACTAATCCAAAATATGGACCTCCCTTAGTGCTTAACAGTGGCCAAAGC
ATTCAGCCTATACCAGTAGATAATCCTGTCCAAAAGACCACACTAGCATCTAATAATTTA
AGTGGGCAACCTGTAAAACAATCTCTAAGAACCTCTACAAAAATTGTAAACTCTCTTGAG
AATGCAAGTTCTCTACCCACAGTGCATACACAACCACAAATCATAAACACAACTGCTCAA
GTTTCTGTTCCACCTCCTGTACCAACGGTGTCATTGACTTCAGTAATTAAGTCTCCTCCA
AGTACTCTTTTAGCCAAGACATCTTTGGTTTCTGCCATTTGCTCTAGTAATTCTCCACTG
CCAAGTAGTTCAGTATTTCATTTGGACACATCAGTCAAAAAATTGTTGGTTAGCCCAGAA
GGAGCCATTTTGAATACCATAAGTACTCCAGCATCTAAGGTTTCTTCATCTCTCTCTCAA
ATTGTATCTGCCAGTCGAAAGCCTGCCTCTGTCTTCCCTGCGTTTCAGTCATCTGGCTTA
GAGAAGCCTGACACAGCTGCATCT
>PhDi
CACTTGAGAGAAAAGACAACGATAGCAGTTACATCTAGAGGCTATTTTGGATTGGAGGAT
GAGAAGGGAACTGCATGTACTTCAACAAGGCGTCGGTCAACACCACGAAGTTTGGCAGGC
TTGACAAGTGGAGTTTTTGAATCTATAATGGTTCAAGTTTTGAGACAGGAAGAACAGCTG
AGAGCAAAAGAAGAAAAAAGGCTTCGGGAGCAGGAGAGAAAAGAAGCAGAAGAAGCTAGT
CAAAAGGAAATGGAAGAATGGGAAAGAAAACTTCTAGCTCAAGCAGCTCCAACTTGTATG
GAGACCATGTGGGAAATTCCAGCTATTGGACATTTTCTTTGTTTAGCCCAGCAAATTCTA
AATTTGCCAGAAATAGTCTTTTACGAATTGGAACGTTGTCTTCTGATGCCTCAGTGTAAT
GCTTTTTTATCTAAAATAATGACTTCTCTATTAAGTCCTCCTCATCGCAGACCTACTTTA
CATCGAAGACCTACTTTGCCTTACAGGACCTGGGAAGCAGCACTGAGACAGAAAGTACAG
CAGTGGTACACTGCTGTAGGGCAGACTGAAAATCCCAATAGCTGTGCCGAGAAACTTGGG
TTGTGTCCTCAGTTTTTTAAAGTTCTTGGAGAAGTTAGTCCATTGGAAGAAAAACCTTTT
CATGAACTACCTTTCCAACAAAAAGTGTGGTTACTTAAAGGTCTTTGTGATTTTGTGTAT
GAAACACAAAAAGAAGTTCAAGATGCTGTACTTGGACAGCCTATTCATGAATGCAGGGAA
GTTATCCTTGGTTACGATTATTTGGAGAATGCTTATGTACATTTTCCACAGTTCTGTGGT
GCAGATGTACGGATTTATAAGCAAAGACCTTTTCAGGCCCCTGAATTTCCAATTCCACCC
ATTAAAATACAAAGAGTACCTCGGATTAAACTGGAGAAATTGAAGTGTGACTATTTTAGT
ACAAGTAATGGAGAACATAGAGGTAGTAGAGAAGGCCTGCCCTCTGCCTTCAAGAAAGAA
CAAGAAATTAATTTTGATCCAACTTGCTGCCCTGCTAAAATGAACTTGGATAATCATGAC
ATCCCAGTTGAAGTGGAAGTGAAATCCAACTGTGAAATTAGAATTCATAGGCCATGTGAA
ATTAAGAAAACTGGTTGTTGTAAAGAAAATTTAGAGAAAGCAGGGAGTCCAGGGGAAGTT
ACTGGCTTTGGAGAGCCTCTCAGTCCAGGTGAAATAAGGTTTATAGAAAATCATGAAAGA
TACAGTGAAGCTTCCAGAGTAAAGCCTGAACCCAGTCCATTAAAAGAGAATGCTCTCAAG
TCTTGCCAAATGCATGTAAATGGAAGTCACGGAGATCATCTGGAAATTAACTGCCACAAA
GTTGTAAGGGATATTCTATTAGAGCAGTCACTACAGAGCCACAAAAAACTCAAGCTAACT
AAAATGAGAGCAAAAAAGAAGAAAAAGAAAAAAAAGAAATTAAAAGATGTTTTGAGTGAA
AACTTACAAAGAAAGCGGGAAGGTCTTCATTCTCTTGCATTCAAGTCTTACAAACCTGAG
ATCCAGAATAAGTTATTGATCATCAAAAAGAAAGCAAAACACAAGAAGCACAAATCTGGA
AAAAAATCCATATCTAAAAAAGCAATCACAAAGAAGAGGAAAACTGTCACAAAGTCATCT
ACTGTACCAGAATTTCAGCTTATTTGCACTAATCTTGATGAACTCAGGGACTTAATCACA
AAAATCGAGAATGAACTCAAAGATCTGGAAAACAGTAGAAAAAAATCGGGCAAATGGTAT
CATCGGAGGCAAGCTGTAAAAGAATTACATGGTACATTGATACGTCTTTTAAATGAATTG
CTGCCATGGGAACCAAAGTTAATGAAAGCTTTTCAAAGAAACAGGAGCCGCCTGAAGAAA
GACTATGATGATTTCAGAAGACAGCCTGATCATGATAAATTTACTAGAGAACTATGGACT
ACTGAAGAAAGTGAAGGAGATCCTGGAAAAGAATCTCCTAAAGTAGAAATCGCTGATATG
AAATTGTCAGAAATAGATTTTCCTATGGCCAGAAGCAAGTTGTTGAAAAAGGAATTGCCT
TCTAAAGAGGTACTGAAGACACTGCCTAAAACACTTAAGCGACAGTTTAAACAAACTAGT
CATCTGGATGATAGCACAAAAGAGCTTTCTCCAAGGAAGAAAGCAAAATTAAGCACAAAT
GAGACAACAGTTGAGAATGCAGAAGATGATATGCAGATTGACTGTTTGGATGAACCAAAT
CACACAGAGCCACTGTTTCCAGAGTCATTCGCCTCAATGGATTCAACACCAGTGTCTACT
CTCCAGAAAGGGACCAAACCTATTCAGGCCTTGCTTGCAAAGAACATTGGGAACAAAGTG
ACCTTAACAAATCAACTGCCCCCCTCCACAGGCAGAAGTGCTTCTTCTGTGGAAAAGTCA
GTTATATCTCCTCCAGAAGCGAGCCCTATAAAGCCAGCATTGACCTGCCACACCAGTAAA
AAAGGTCCTTTACAGATGGTATACAGAATGCCCTGTGGCCAGTGGTTGCCCATAGACCTT
CATAACAGCTCTGTAAAGATTCAGATGCAACCTGTGCTAGATCCTAAAACAGGAGAAAAA
ATCATGCAGCAGGTTCTCATTTTGCCTAAGAATTTTGTGATTCAGCACAAGGAAGGGAGA
GCAGTTGCAAAAGAAATACCACCACTTCAAAAAGGTACAGAGCAACATTGTTTATCTTTC
CAGCAGATAGCAAATGTGAACTCTTCTTCACCATCAATTCTTGTGAAGTCAACAGGAACT
GTTTCCACCCATCTACCTAATGCAGTTTTCAACAAGACGATTACATCTTTGTCAAATGCA
AGTAGTGCTAGACCACAGCCTTTGCCACCTGTAACCTCCATAAGTAATTTATTGCCACCA
GTTAAGAATAGCCAGAGTGAGGCAGGAAAAGTCAAGAATGCAGTCTCAGCAGCCACATTC
CCCCAGCCCATTGCTTCACCCACAACTTCAACAGTTCAGCCTCTGTTATCAACAACACTA
AGTGGATCTGCAAATCCCAGTAGCTCCCTCAACTGTTTTGCACAACAAACTGCTGATTCT
TCTGAAGCAAAGCAAGAACTGAAAACTGTGTGTATAAGGGATTCACAGTCAATTCTTGTT
AGGACACGAGGTGGGAACACTGGAGTTGTAAAAGTACAGACAAATTCAGAACAAAATTCA
CCCAACAGTTTATCTTCAAATTCAGTTTTCACTTTTTCTCCTCAGCTTCAGGCATTTCTG
GTGCCAAAACCAACAACTTCATCCTCTGCTTTTCCACCAGTAGCTGGAATGACTACTACA
TCTAGTCTCCCACCTTTTGGCCAAACACCGACTTCTGTTTCCATTCCAGCTGGCTTTAAT
TCATCCACAGGGAAAAATCTCAAACTTGCATTAGGTCAACCTTGTGGTAATTTGGGCCAC
GTGATAGATAAGACTTCACACATGCCCCCTTCTCCCTTAAAAACCCCTGTTTCCTCTGGT
ACTCTGCTACCATCAACAGCAAATAGTTCAGTAAGTGTAATTGGCCTGTCAACAGGAAAT
TTTGGACAAACCAATGCAAATGTTATCCATACTTCAACTAAACAGCAACAAGCAGATTAT
ATCACCAAAAGTGTCCCTGTTACAAGATCAGAAGCAACAGCAGCAACAAATGGAGATGTA
ATCAGTGGAACTGCAGTTCAGAAAGTTATGCTGGTGTCAGCTCCATCTGTTCTTTCTTCT
GGCAGTGGAACTGCAATTAATGTGACACCTGCACCTACAGGTGTTCCTGCACAGAAATTA
GTTTTTATTAATGCTCCAATTTCCAGTGGCACTTCAACTCTTGTGGCAGAACCATTAAAA
CAAACTCCCCCCTTGAATAAAACATATGTTAAGACTCCAGAGCAGCCCCAGATAGTGCTT
ATTCCATCTACAGTGGGAGCACCAATAAAAATAAATTCATCACCAACTGTGTCTCAGATA
AGAGATGTGAAAATTGGACTAAACATAGGGCAAGCAATTGTAAATACTTCAGGCAGTGTG
TCAGCTATACCATCAATTAACATATTGCAAAATGTAACCCCAAAAGGAGAAGAAAAAAGT
ACCAAGGGCTTTGTTTTGCCAGTGTCAACAAGTAATTCAATTCCAGTAAGCTCAAATTTT
GTGAGTCAAAATATTACTCCTGTTAATGAATCAGTGGTTTCTTCAGCAAGAACAGTAAAC
ATGTTTTCAGGAGCAAATGTATCTTTAGGTTCTCTTTCAGTGACCTCAACCTCTGCTTCA
GTTGGGACACGGCCTCCTATTTTAGTCAGTGGAAATGATACCTCTTCAAGAATTATGCCT
ATTTTGTCAAATAGACTTTGCACATCAAATCTCGGAAACACTGTGGCTATATCAACTGTG
AAAACAGGACATCTTGCATCATCTGTTCTGATTTCAACTACACAACCAACGGTGTCTCCT
AAATGTTTGACATCAGCTTTGCAAATTCCTGTTAATGTTGCCTTGCCTACCCCTGTGACT
ATATCCCCTAAAATCAACACGGTTCCACAAGGGGCAACAGTATCAGGAGCCACACATTCT
GTGTCTCTTTCTAAAAGACAATCTCGGACTTCTGTCCAGTTTCAGTCACCAGGGATTTCA
GCTACAGTGCCAACAAATACAAACACAAATAAACCTCAAATTGAATTGCCATCCCTTTCA
CCAAGTCCAGGCAAAATAATTAATATTCCCAGTTTTGCTTCTCTGCCAAACCAGCAAATG
TCCCCTGCTTTAGTAAAATCAACCTCCAGTTATGGTTCTACTCCAGGTGGCTCTACTATT
CATACTGCTACAGCACCATCAAATGTAACTAATGTGGTGGGAGGTCAGTTCAGTGAACCT
TGTATTCAGCAAAAAATAGTCATCAATACCAGTACACCTTTGGCACCTGGTACTCAGATC
ATGATTAATGGAACCCGGTTTATTGTTCCACCTCAAGGTCTTGGAGTTGGCAGCCATGTT
CTCCTTATATCCACTAATCCAAAATATGGACCTCCCTTAGTTCTTAACACTGGTCAAGGC
ATTCAGCCTACCCCAGTGGATAATCCTGCCCAGAAGATCACGCTATTATCAAATAATTTA
AGTGGGCAGCCTGTAAAACAATCTCCAAGAACCTCTACAAAAATTGTAAACTCTCTTGGG
AATGCAAGTTCTCTACCCCCAGTACATACAACATCACAAATCATAAACACAACTGCTAAA
GTTTCTGTTCCACCTCCTGTGCCAACAGTGTCATCGACTTCAGTAATTAAGTCTCCTCCA
GGTACTCTTTTAGCTAAGACATCTTTGGTTTCTGCAGTTTGCTCTAGTAATCCTCCACTG
CCAAGTAGCTCAGTATTTCATTTGGACACCTCAGTCAAAAAGTTGTTGGTTAGCCCTGAA
GGAGCCATTTTGAATACCATAAGTACTCCAGCATCTAAGGTTTCTTCCTCGCTGTCTCAA
ATTGTATCTGCCAGTCGAAATCCTGCCTCTGTCTTCCCAGCTTTTCAGTCATCTGGCTTA
GAGAAGCCTGACACAGCTGCATCT
>PtVa
CACTTGAGAGAAAAGACAACGATAGCAGTTACATCTAGAGGCTATTATGGATTGGAGGAT
GAGAAGGGAACTGCATGTACTTCAACAAGGCGTCGGTCAACAACTCGAAGTTTGGCAGGC
TTGACAAGTGGAGTTTTTGAATCTATAATGGTTCAAGTTTTGAGACAGGAAGAACAGCTG
AGAGCAAAAGAAGAAAAAAGGCTTCGGGAACAGGAAAGAAAAGAAGCAGAAGAAGCTAAT
CAAAAGGAAATAGAAGAATGGGAGAGAAAACTTCTAGCTCAAGCAGCTCCAACTTGTATG
GAGACCATGTGGGAAATTCCAGCTATCGGGCATTTCCTTTGTTTAGCCCAGCAAATTCTA
AATTTGCCAGAAATAGTCTTTTACGAATTGGAACGTTGTCTTCTGATGCCTCAGTGTAAT
GCTTTTCTATCTAAAATAATGACTTCTCTATTAAGTCCTCCTCATCGCAGACCTACCTTA
CATCGAAGACCTACTTTGCCTTATAGGACATGGGAAGCAGCACTGAGACAGAAAGTGCAG
CAGTGGTACACTGCTGTAGGGCAGACTGAAAATCCCGATAACTGTGCTGAAAAACTTGGG
TTGTGTCCTCAGTTTTTTAAAGTTCTTGGAGAAGTTAATCCATTGGAAGACAAACCTTTT
CACGAACTACCTTTCCACCAAAAAGTGTGGTTACTTAAGGGTCTTTGTGACTTTGTGTAT
GAAACACAAAAAGAAGTTCAAGATGCTGTACTTGGGCAGCCTATTCATGAATGCAGGGAA
GTTATCCTTGGTTACGATTATTTGGAGAATGCTTATGTACATTTTCCACAGTTCTGTGGT
GCAGATGTACGGATTTATAAGCAGAGACCTTTTCAGGCCCCAGAATTTCCAGTTCCACCC
ATTAAAATACAAAGAGTACCTCGGATTAAACTGGAGAAATTGAAGTCCGACTATATTAGT
ACAAGTAATGGAGAACATAGGTGTAATAGAGAAGGCCTGCCCTCTGCCTTCAAGAAAGAG
CAAGAAATTAATTTTGATCTAACTTGCTGCCCTGCTAAAATGAACTTGGATAATCATGAC
ATCTCTGTTGAAATGGAAGTGAAATCCAACTGTGAAATTAGAATTCGCAGGCCCTGCGAA
ATTAAAAAAACGGATTGTTGTAAAGAAAATTTAGAGAAACCAGAAAGTCCAGGGGAAGTT
ACTGGCTTTGGAGAACCTCTCAGTCCAGGGGAAATAAGGTTTATAGAAAATCAGGAAAGA
TATGGTGAAGCTTCCAGAGTAAAGTCTGAACCCAATCCATTAAAAGAAAATGCTCTGAAA
TCTTGCCAGATACATGTAAATGGAAGTCACAGTGATCATCCAGAAATTAACTGCCACAAA
GTCGTAAGGGATATTCTACTAGAGCAGTCACTGCAGAGCCACAAGAAACTCAAACTAACT
AAAATGAGGGCAAAGAAGAAGAAAAAGAAAAAAAAGAAATTAAAAGATGTTTTGATTGAC
AACTTTCAAAGAAAGCGCGAAGGTCTTCATTCTCTTGCATTCAAGTCTTACAAACCTGAG
ATCCAGAATAAGATATTGATCATCAAAAAGAAAGCAAAACACAAGAAGCACAAATCTGGA
AAAAAATCCATATCTAAAAAAGCAATCACAAAGAAGAGGAAAACTGTCATAAAGTCACCT
ACTGTACCAGAATTTCAGCTTATTTGCACTAATCTTGATGAACTCAGGGAATTAATCACA
AAAATCGAGAATGAACTCAAAGATCTGGAAAACAGTAGAAAAAAATCGGGCAAATGGTAT
CATCGGAGGCAAGCTGTAAAAGAATTGCATAGTACATTGATACGTCTTTTAAATGAATTG
CTGCCATGGGAACCAAAGTTAATGAAAGCTTTTCAAAGAAACAGGAGCCGCCTAAAGAAA
GACTATGATGATTTCAGAAGACAGCCTGATCCAGATAAATTTACTAGAGAAGTATGGACT
ACTGAAGAAGGTGAAGGAGATCCTGGAAAAGAATCTCCTAAAGCAGAAATCGATGATATG
AAATTGTCAGAAACAGATTTTTCTATGGCCAGAAGCAAGTTGTTGAAAAAAGAATTACCT
TCTAAAGAGGTACTGAAAACACTGTCTAGAACACTTAAGCGACAGTCCAAACAAACTAGT
TATCTGGATGATAGCACAAAAGAGCTTTCTCCAAGGAAGAAAGCAAAGTTAAGCACAAAT
GAGACAACAGTTGAGAATGTGGAAGGTGATATGCAGATTGACTGTTTGAATGAATCAAAG
CATACAGAGCCACTATTTCCAGAGTCATTTGCCTCAGTGGATTCAACACCAGTGTCTATT
CTCCAGAAAGGGACCAAACCTATTCAGGCCTTGCTTGCAAAGAATATTGGGAACAAAGTG
ACCTTAACAAATCAACTGCCCCCTTCTACTGGTAGAAGTACTTCTGCTGTAGAAAAGCCA
GTTATATCTTCTCCAGATGCAAGCCCCATAAAGCCAGCATTGACCTGCCACACCAGTACA
AAAGGTCCTTTACAGATGGTATACAAAATGCCCTGTGGCCAGTGGTTGCCCATAGATCTT
CATAACAGCTCTGTAAAGATTCAGATGCAACCTGTGTTGGATCCTAAAACAGGAGAAAAA
ATCATGCAGCAGGTTCTCATTCTGCCTAAGAATTTTGTGATTCAGCACAAGGAAGGGAGA
GCAGTTGCAAAAGAAATATCACCACTTCAAAAAGGTACAGAACAACATTGTTTATCTTTT
CCTCAGACAGCAAATGTAAACTCTTCTTTAGCATCAGTTCTTGCCAACTCAGCAGGAGCT
GGTTCTACCCATCTAACTAATGCAGTTTTCAACAAGACGATTACACCTTCGTCAAATGTG
AATAATGCTAGACCACAGCCTTTATCACCTGTAACCTCCATGAGTAATTTATTACCACCA
GTTAAGAATAGCCAAAGTGAAGCAGGAAAAGTCAAGAATACAGTTTCAGCAGTTACATTC
CCCCAATCCATTGCTTCACCCACTTCCTCAACAGTTCAGCCTCTGTTATCAACAACACTA
AGTGGATCTACAAATCCTGGTAGTTCCCTCAACTGTTCTGCACAACAAACTGCTGATTCT
TCTGAAACAAAGCAAGAACTGAAAACTGTGTGTATAAGAGATTCACAGTCAATTCTGGTT
AGGACACGAGGTGGGAACACTGGAGTTGTAAAAGTACAGACCAATCCAGATCAAAATTCA
CCCAATAGTATATCTTCAAGTTCAGTTTTCACTTTTGCTCCTCAACTTCAGGCATTTCTG
GTGCCAAAATCAACAACTTCATCTTCTGCTTTTTCACCAGTAGCTGGAACCACTGCTACA
TCTAGTCTCCCACCTTTTGGACAAACACCAACTTCTGTTTCCATTCCAACTGTCTTTAAT
CCGTCCTTAGGGAAAAATCTCAAACTTCCATTAGGCCAACCTAGTGGTAATTTGGCCCAC
ATGATAGATAAAACTTCACACATGCCCTCTTCTCCCTTAAAGGCCTCCGTTTCTTCTAGC
ACTCTGCTACCATCAACAGCAAATAGTTCAATGAGCGTAATTAGTCTATCAACAGGAAAT
TTTGGACAAACCAATGCAAATGTTATCCGTACGCCAACTAAGCAGCAACAAGGAGATTAT
ATCACAAAAAGTCATCCTGTTACAAGATCAGAAGCAACAGCAGCAACAAATGAAGATGCG
ATCAGTGGTACTGCAGTTCAGAAACTTATGCTAGTGTCTGCTCCATCTGTTCTTTCTTCT
GGAAGTAGAACTGCAATTAATGTCACACCTGCACCTACAGGTGTTTCTGCCCAGAAATTA
GTTTTTATTAATGCTCCAATTCCAAGTGGCACTTCAACTATTGTGGCAGAACCATTAAAA
CAAACTCCCCCTTTGAATAAAACATATGTTAAGACTCCAGAGCAGCCCCAGATAGTACTA
ATTCCATCTACAGTGGGAGCACCAATAAAAATAAATTCATCACCAACTGTGTCTCAGATA
AAAGATGTGAAAATTGGACTAAACATAGGTCAAGCAATTGTAAATACTTCAGGCAGTGTG
CCGACTATACCATCAATTAACATACTGCAAAATGTAACCCCAAAAGGAGAAGAAAAAAGT
ACCAAGGGCTATGTTTTGCCGTTGTCAACAAGTAATTCAATTCCAGTAAGCTCAAATTTT
GTGAGTCAAAATATTACTCCTGTTAATGAATCAGTGGTTTCTGCAGCAAGAGCAGTAAAC
ATGTTTTCAGGCGCAAATGTGTCTTTGGGTTCTCTTTCAGTGACCTCAGCTTCTGCTTCA
ATTGGGACACGACCTCCTGTTTTAGTCAGTGGAAATGATAACTCTTCAAGAATTATGCCT
ATTTTGTCAAATAGACTTTGCACGTCAAATCTCGGAAACACTGTGGCTATATCAACTGTG
AAAACGGGACATCTTGCATCATCTGTTCTAATTTCAACTACACAACCAACAGTGTCTCCT
AAATGTCTAACATCAGCTTTGCAAATCCCTGTTACTGTTACCTTGCCTACACCTGTGACT
TTATCTCCTAAAATCAACACAGTTCCACAAGTGGCAACAGTACCAGGAACCACACGTTCT
GTATCTCTTTCTAAAAGACAATCTCGGACTTCTGTCCAGTTTCAATCACCAGGGATATCA
GCTACAGTGCCAACAAATATAAACACAAATAAACCTCAAACTGAATTGCCATCCCTTTCA
CCAAGTCCAGGTAAAATAATTAATATTTCCAATTTTGCTTCTCTGCCAAACCAGCAAATG
TCTCCTGCTTTAGGAAAATCAGCCTCCAGTTACAGTTCTACTCCAGGTGGCTCTGCCATT
CACACTGCTACAGCATCATCAAATGTAACTAGTGTGGTCGGCGGTCAGTTCAGTGAACCT
TGTATTCAGCAAAAAATAGTCATCAACACCAGTACACCTTTGGCACCTGGTACTCAGATC
ATGATTAATGGAACCCGGTTTATTGTTCCACCACAAGGTCTTGGAGTTGGCAGCCATGTT
CTTCTTATATCTACTAATCCAAAATATGGACCTCCCTTCGTTCTTAACAGTGGCCAAGGC
ATTCAGCCTACACCAGTAGATAATCCTGCCCAGAAGATCACATTAGCATCAAATAATTTA
AGTGGACAACCTGTAAAACAATCTCTAAGAACCTCTACAAAAATTGGAAACTCCCTTGGG
AATCCAGGTTCTCTACCCACAATACATTCAACACCACAAATCATAAATACAACTGCTAAA
CTTTCTGTTCCACCTCCTGTACCAGCAGTGTCATTGACTTCAGTAATTAAGTCTCCTCCA
GCTACTCTTTTAGCTAAAACATCTTTGGTTTCTGCCATTTGCTCTAGTAATCCTCCATTG
CCAAGTAGCTCAGTATTTCATTTGGACACATCAGTCAAAAAATTGTTGGTTAGCCCAGAA
GGAGCCATTTTGAATACCATAAATACTCCAGCATCAAAGGTTTCTTCATCTCTCTCCCAA
ATTGTATCTGCCAGTCGAAATCCTGCCTCTATCTTCCCTGCTTTTCAGTCATCTGGCATA
GAGAAGCCTGACACAGCTGCATCT
>RhFe
CACTTGAGAGAAAAGACAACGATAGCAGTTACATCTAGAGGCTATTATGGATTGGAGGAT
GAGAAGGGAACTGCATGTACTTCAACAAGGCGTCGGTCAACAACTCGAAGTTTGGCAGGC
TTGACAAGTGGAGTTTTTGAATCTATAATGGTTCAAGTTTTGAGACAGGAAGAACAGCTG
AGAGCAAAAGAAGAAAAAAGGCTTCGGGAGCAGGAAAGAAAAGAAGCAGAAGAAGCTAGT
CAAAAGGAAGTTGAAGAATGGGAAAGAAAACTTCTAGCTCAAGCAGCTCCAACTTGTATG
GAGACCATGTGGGAAATTCCAGCTATTGGGCATTTCCTTTGTTTAGCTCAGCAAATTCTA
AATTTGCCAGAAATAGTCTTTTACGAATTGGAACGTTGTCTTCTGATGCCTCAGTGTAAT
GCTTTTCTATCTAAAATAATGACTTCTCTATTAAGTCCTCCTCATCGCAGACCTACCTTA
CATCGAAGACCTACCTTGCCTTATAGGACCTGGGAAGCAGCACTGAGACAGAAAGTACAG
CAGTGGTACACTGCTGTAGGACAGACTGAAAATCCCAATAACTGTGCTGAAAAACTTGGG
TTATGTCCTCAGTTTTTTAAAGTTCTTGGAGGAGTTAATCCATTGGAAGAAAAACCTTTT
CACGAACTACCTTTCCACCAGAAAGTGTGGCTACTTAAGGGTCTTTGTGACTTTGTGTAT
GAAACACAAAAAGAAGTTCAAGATGCTGTACTTGGACAGCCTATTCATGAATGCAGGGAA
GTTATCCTTGGTTACGATTATTTGGAGAATGCTTATGTACATTTTCCACAGTTCTGTGGT
GCAGATGTACGGATTTACAAGCAGAGACCTTTTCAGGCCCCAGAATTTCCAATTCCACCC
ATTAAAATACAAAGAGTACCTCGGATTAAACTGGAGAAATTCAAGTGTGACTATTTTAGT
ACAAGTAATGGAGAACATAAATGTGGTAGAGAAAGCTTGCCCTCTCCCTTCAAGAAAGAG
CAAGAAATTAATTTTGATCCAACTTACTACCCTGATAAAATGAACTTGGATAATCATGAC
ATCTCTGTTGAAATGGAAGTGAAATCCAATTGTGAAATTAGAGTTCGCAGGCCCTGCGAA
ATTAAAAAAACTGATTGTTATAAAGAAAATTTAGAGAAACCAGGGAGTCCAGGGGAAGTT
ACTGACTTTGGAGAGCCTCTCAGTCCAGGGGAAATACGGTTTATAGAAAATCAGGAAAGA
TACGGTGAAGCTTCCAGAGTAAAACCTGAACTCAGTCCATTCAAAGAAAATGCTCTAAAA
TCTTGCCAAATACATGTAAATGGAAGTCACAGTGATCATCCAGAAATTAACTGCCACAAA
GTTGTAAGGGATATTCTATTAGAGCAGTCACTGCAGAGCCACAAGAAACTCAAACTAACT
AAAATGAGGGCAAAAAAGAAGAAAAAGAAAAAAAAGAAATTGAAAGACGTTTTGAATGAC
AACTTACAGAGAAAGCGCGAAGGTCTTCATTCTCTTGCATTCAAGTCTTACAAACCTGAG
ATACAGAATAAGTTATTGATCATCAAAAAGAAAGCAAAACACAAGAAGCACAAATCTGGA
AAAAAATCCATATCTAAAAAAGCAGTCACAAAGAAGAGGAAAACTGTCATAAAGACACCT
ACTGTACCAGAATTTCAACTTATTTGCACTAATCTTGATGAACTCAGGGAATTAATCACA
AAAATCGAGAATGAACTCAAAGATCTGGAAAACAGTAGAAAAAAATCGGGCAAATGGTAT
CATCGGAGGCAAGCTGTAAAAGAATTGCATAGTACATTGATACGTCTTTTAAATGAATTG
CTGCCATGGGAACCAAAGTTATTGAAAGCTTTTCAAAGAAACAGGAGCCGCCTAAAGAAA
GACTATGATGATTTCAGAAGACAGCCTGATCATGAAAAATTTACTAGAGAACTATGGACT
ACTGAAGAAGGTGAAGGAGATCCTGGTAAAGAATCTCCTAAAATAGAAATCGATGATATG
AAATTGTCAGAAATAGATTTTCCTATGGCTAGAAGCAAGTTGTTGAAAAAGGAATTGCCT
TCTAAAGATGTACTGAAGACACTGCCTAAAACACTTAAGCGACAGTCAAAACAAACCAGT
TATCTGGATGATAGCACAAAAGAGCTTTCTCCAAGGAAGAAAGCAAAGTTAAGCACAAAT
GAGACAACAGTTGAGAATGCGGAAGGTGATATGCAGATTGACTGTTTGAATGCATCGAAG
CATACAGAGCCACTGTTGCCAGAGTCATTAGCCTCAGTGGATTCAACACCAGTGTCTATT
TTCCAAAAAGGGACCAAACCTATTCAGGCCTTGCTTGCAAAGAATATTGGGAACAAAGTG
ACCTTAACAAATCAACTGCCCATTTCCACAGGTAGAAGTGCTTCTGCTATAGAAAAGCCA
GTTATATCTCCTCCAGAAGCAAGCCCCATAAAGCCAGCATTGACCTGCCACACCAATACA
AAAGGTCCTTTACAGATGGTATACAAAATGCCCTGTGGCCAGTGGTTGCCTATAGATCTT
CATAACAGCTCTGTAAAGATTCAGATGCAACCTGTGCTAGATCCTAAAACAGGAGAAAAA
ATCATGCAGCAGGTTCTCATTCTGCCTAAGAATTTCGTGATTCAGCACAAGGAAGGGAGA
GCAGTGGCAAAAGAAATACCACCACTTCAAAAAGGTACAGAACAACGTTGTTTATCCTTC
CCACAGACAGCAAATACAAACTCTTCCTTAGCCTCAGTCCTCGCCAACTCAGCAGGAGCT
GTTTCTACCCATCTACCGAATGCAGTTTTCAACAACACGATTACACCTTTGTCAAATTTG
AGTAATGCTAGACCACAGCCTTTGCCACCTGTAAGCTCAGTAAGTAATTTATTACCACCA
GTTAAAAATAGCCAGAGTGAGGCAGGAAAAGTCAAGAACGCAGTTTTAGCAGCCACATTC
CCCCAGCCCATCGCTTCACCCACCTCCTCAACAGTTCAGCCTCTGTTATCAACAACACTA
AGTGGATCTACAAATCCTGGTAGCTCCCTCACATGTTTTGCACAACAAACTGCTGATTCT
TCTGAAGTAAAGCAAGAACTGAAAACTGTGTGTATAAGAGATTCACAGTCAATTCTGGTT
AGGACACGAGGTGGGAACACTGGAGTTGTAAAAGTACAGACCAATCCAGATCAAAATTCA
CCCAACAGTTTATCTCCAAGTTCAGTTTTCACTTTTGCTCCTCAGCTTCAGGCATTTCTG
GTGCCAAAATCAACAACTTCATCCTCTGCTTTTTCACCAGTGTCTGGAACGACAGCTACA
TCTAGTCTCCCACCTTTTGGCCAAACACCAACTTCTGTTTCCATTCCAGCTGGCTTTAAT
CCGTCCTTGGGGAAAAATCTCAAACTCACATTAGGCCAACCTAGTGGTAATTTGGCCCAC
ATAATAGATAAAACTTCATACGTGCCCTCTTCTCCCTTAAAGTCTTCTGTTTCTTCTAGC
ACTCTGCTCCCATCAACAGCAAGTAGTTCAGCAGGCGTACTTAGCCTATCAACAGGAAAT
TTTGGACAAACCAATGCAAATGTTATTCATACTCCAACTAAACAGCAACAAGTAGATTAT
ATCACAAAAAGTCAGCCTGTTACAAGGTCAGAAGCAACAGCAGCAACAAATGGAGATGTG
ATCAGTGGGACTACAGTTCAGAAACTTATGCTTGTGTCTGCTCCATCTGTTCTTTCTTCT
GGCAGTGGAACTGCAATTAATGTGACACCTGCACCTACAGGTGTTTCTGCCCAGAAATTA
GTTTTTATTAATACTCCAATTCCCAGTGGCACTTCAACTATTGTGGCAGAACCATTAAAA
CAGACTCCCTCCTTGAATAAAACATACGTTAAGGCTCCAGAACAACCCCAGATAGTACTG
ATTCCATCGACAGTGGGAGCACCAATAAAAATAAATTCATCACCAACTGTGTCTCAGATA
AAAGATGTGAAAATTGGATTAAACATAGGTCAAGCAATTGTAAATACTTCAGGCAGTGTG
CCAGCTGTACCATCAATTAACATATTGCAAAAGGTAACCCCCAAAGGAGAAGAAAAAAGT
ACCAAGGGCTATGTTTTGCCATTGTCGACAAGTAATTCAATTCCAGTAAGCTCAAATTTT
GTGAGTCAAAATATTACTCCTGTTAATGAATCAGTGGTTTCTGCAGCAAGAGCAGTAAAC
ATGTTTTCAGGAGCAAATGTTTCTTTGGGTTCTCTTTCAGTGACCTCAACCTCTGCTTCA
GTTGGGACACGACCTCCTGTTTTAGTCAGTGGAAATGATACCTCTTCAAGAATTATGCCT
ATTTTGTCAAATAGACTTTGCACGTCAAATCTCGGAAACACTGTGGCTATATCAACTGTG
AAAACAGGACATCTTGCATCATCTGTTCTGATTTCAACTACACAACCAACAGTGTCTCCT
AAATGTTTAACATCAGCTTTGCAAATCCCTGTTACTGTTGCCTTGCCTACACCTGTGACT
ATATCCCCTAAAATCAACACAGTTCCACAAGTGGCAACAGTACCAGGAGCCACACATTCT
GTATCTCTTTCTAAAAGACAATCTCGGACCTCTGTCCAGTTTCAGTCACCAGGGATTTCA
GCTACAGTGCCAACAAATATAAACACAAATAAACCTCAAACTGAATTGCCATCCCTTTCA
CCAAACCCAGGTAAAATAATTAATATTTCCAATTTTGCTTCTCTGCCAAACCAGCAAATG
TCCCCTGCTTTAGTAAAACCATCCTCCAGTTACAGTTCCACTCCAGGTGGCTCTGCTATT
CACACTGCTACAGCACCATCAAATGTAACTGGTGTGGGGGGCAGTCAGTTCAGTGAACCT
TGTATTCAGCAAAAAATAGTCATCAACACCAGTACACCCTTGGCACCTGGTACTCAAATC
ATGATTAATGGAACCCGGTTTATTGTTCCACCACAAGGTCTTGGAGCTGGCAGCCATGTT
CTCCTTATATCTACTAATCCAAAATATGGACCTCCCTTAGTTTTTAACAGTGGCCACGGC
ATTCAACCTACACCAGTAGATAATCCTGCCCAGAAGATCACACTAGCATCAAATAATTTA
AGTGGACAACCTGTAAAACAGTCTCTAAGAACCTCTACAAAAATTGTAAACTCTCTCGGG
AATGCAAGTTCTCTAACCACAGTACATACAACACCACAAATCGTAAACACAACTGCTAAA
GTTTCTGTTGCGCCTCCTGTATCGACGGTGTCATTGACTTCAGTAATTAAGTCTCCTCCA
GCTACTCTCTTAGCTAAGACATCTTTGGTTTCTGCGATTTGCTCTAGTAACCCTCCACTG
CCAAGTAGCTCAGTGTTTCATTTGGACACATCAGTCAAAAAATTGTTGGTTAGTCCAGAA
GGAGCCATTTTGAATACCATAAATACTCCAGCATCTAAAGTTTCTTCATCTCTCTCTCAA
ATAGTATCTGCCAGTCGAAATCCTGCCTCTGTCTTCCCTGCTTTTCAATCATCCGGCTTA
GAGAAGCCTGACACAGCTGCATCT
>RoAe
CACTTGAGAGAAAAGACAACGATAGCAGTTACATCTAGAGGCTATTATGGATTGGAGGAT
GAGAAGGGAACTGCATGTACTTCAACAAGGCGTCGGTCAACAACTCGAAGTTTGGCAGGC
TTGACAAGTGGAGTTTTTGAATCTATAATGGTTCAAGTTTTGAGACAGGAAGAACAGCTG
AGAGCAAAAGAAGAAAAAAGGCTTCGGGAACAGGAAAGAAAAGAAGCAGAAGAAGCTAGT
CAAAAGGAAATAGAAGAATGGGAGAGAAAACTTCTAGCTCAAGCAGCTCCAACTTGTATG
GAGACCATGTGGGAAATTCCAGCTATCGGGCATTTCCTTTGTTTAGCCCAACAAATTCTA
AATTTGCCAGAAATAGTCTTTTACGAATTGGAACGTTGTCTTCTGATGCCTCAGTGTAAT
GCTTTTCTATCTAAAATAATGACTTCTCTATTAAGTCCTCCTCATCGCAGACCTACCTTA
CATCGAAGACCTACTTTGCCTTATAGGACATGGGAAGCAGCACTGAGACAGAAAGTACAG
CAGTGGTACACTGCTGTAGGGCAGACTGAAAATCCCGATAACTGTGCTGAAAAACTTGGG
TTGTGTCCTCAGTTTTTTAAAGTTCTTGGAGAAGTTAATCCATTGGAAGACAAACCTTTT
CACGAACTACCTTTCCACCAGAAAGTGTGGTTACTTAAGGGTCTTTGTGACTTTGTGTAT
GAAACACAAAAAGAAGTTCAAGATGCTGTACTTGGGCAGCCTATACATGAATGCAGGGAA
GTTATCCTTGGTTACGATTATTTGGAAAATGCTTATGTACATTTTCCACAGTTCTGTGGT
GCAGATGTACGGATTTATAAGCAGAGACCTTTTCAGGCCCCAGAATTTCCAGTTCCACCC
ATTAAAATACAAAGAGTACCTCGGATTAAACTGGAGAAATTGAAGTCTGACTATATTAGT
ACAAGTAATGGAGAACATAGGTGTAATAGAGAAGGCCTGCCCTCTGCCTTCAAGAAAGAG
CAAGAAATTAATTTTGATCTAACTTGCTGCCCTGCTAAAATGAACTTGGATAATCATGAC
ATCTCTGTTGAAATGGAAGTGAAATCCAACTGTGAAAATAGAATTCACAGGCCCTGCGAA
ATTAAAAAAACGAATTGTTGTAAAGAAAATTTAGAGAAACCAGGGAGTCCAGGGGAAGTT
ATTGGCTTTGGAGAGCCTCTCAGTCCAGGGGAAATAAGGTTTATAGAAAATCAGGAAAGA
TATGGTGAAGCTTCCAGAGTAAAGCCTGAACCCAATGCATTAAAAGAAAATGCTCTAAAA
TCTTGCCAAATACATGTAAATGGAAGTCACAGTGATCATCCAGAAATTAACTGCCACAAA
GTTGTAAGGGATATTCTACTAGAGCAGTCACTGCAGAGCCACAAGAAACTCAAACTAACT
AAAATGAGGGCAAAGAAGAAGAAAAAGAAAAAAAAGAAATTAAAAGATGTTTTGATTGAC
AACTTACAAAGAAAGCGTGAAGGTCTTCATTCTCTTACATTCAAGTCTTACAAACCTGAG
ATCCAGAATAAGATATTGATCATCAAAAAGAAAGCAAAACACAAGAAGCACAAATCTGGA
AAAAAATCCATATCTAAAAAAGCAATCACAAAGAAGAGGAAAACTGTCATAAAGTCACCT
ACTGTACCAGAATTTCAGCTTATTTGCACTAATCTTGATGAACTCAGGGAATTAATCACA
AAAATCGAGAATGAACTCAAAGATCTGGAAAACAGTAGAAAAAAATCGGGCAAATGGTAT
CATCGGAGGCAAGCTGTAAAAGAATTGCATAGTACATTGATACGTCTTTTAAATGAATTG
CTGCCATGGGAACCAAAGTTAATGAAAGCTTTTCAAAGAAACAGGAGCCGCCTAAAGAAA
GACTATGATGATTTCAGAAGACAGCCTGATCCAGATAAATTTACTAGAGAAGTATGGACT
ACTGAAGAAGGTGAAGGAGATCCTGGAAAAGAATCTCCTAAAACAGAAATCGATGATATG
AAATTGTCAGAAACAGACTTTTCTATGGCCAGAAGCAAGTTGTTAAAAAAGGAATTACCT
TCTAAAGAGGTACTGAAGACACTGTCTAGAACACTTAAGCGGCAGTCCAAACAAACTAGT
TATCTGGATGACAGCACAAAAGAGCTTTCTCCAAGGAAGAAAGCAAAGTTAAGCACAAAT
GAGACAGCAGTTGAGAATGTGGAAAGTGATATGCAGATTGACTGTTCGAATGAATCAAAG
CATACAGAGCCACTATTTCCAGAGTCATTTGCCTCAGTGGATTCAACACCAGTGTCTACT
CTCCAGAAAGGGACCAAACCTATTCAGGCCTTGCTTGCAAAGAATATTGGGAACAAAGTG
ACCTTAACAAATCAACTGCCCCCTTCTACTGGTAGAAGTCCTTCTGCTGTAGAAAAGCCA
GTTATATCTTCTCCAGATGCAAGCCCCATAAAGCCAGCATTGACCTGCCATACCAATACA
AAAGGTCCTTTACAGATGGTATACAAAATGCCCTGTGGCCAGTGGTTGCCCATAGATCTT
CATAACAGCTCTGTAAAGATTCAGATGCAACCTGTGTTGGATCCTAAAACAGGAGAAAAA
ATCATGCAGCAGGTTCTCATTCTGCCTAAGAATTTTGTGATTCAGCACAAGGAAGGGAGA
GCAGTTGCAAAAGAAATATTACCACTTCAAAAAGGTACAGAACAACATTGTTTATCTTTC
CCTCAGACAGCAAATGTAAACTCTTCTTTAGCATCAGTTCTTGCCAACTCAGCAGGAGCT
GTTTCTTCCCATCTACCTAATGCAGTTTTCAACAAGACGATTGCACCTTTGTCAAATGTG
AGTAATGTTAGACCACAGCCTTTGTCACCTGTAACCTCCGTGAGTAATTTATTACCACCA
GTTAAGAATAGCCAAAGTGAAACAGGAAAAGTCAAGAATACGGTTTCAGCAGTCACATTC
CCCCAATCCATTGCTTCACCCACTTCCTCAACAGTTCAGCCTCTGTTATCAACAACACTA
AGTGGATCTACAAATCCTGGTAGTTCCCTCAACTGTTTTGCACAACAAACTGCTGATTCT
TCTGAAGCAAAGCAAGAACTGAAAACTGTGTGTATAAGAGATTCACAGTCAATTCTGGTT
AGGACACGAGGTGGGAACACTGGAGTTGTAAAAGTACAGACCAATCCAGATCAAAATTCC
CCCAATAGTATATCTTCAAGTTCAGTTTTCACTTTTGCTCCTCAACTTCAGGCATTTCTG
GTGCCAAAATCAACAACGTCATCCTCTGCTTTTTCACCAGTAGCTGGAACCACTGCTACA
TCTAGTCTCCCACCTTTTGGCCAAACACCAACTTCTGTTTCCATTCCAACTGTCTTTAAT
CCGTCCTTAGGGAAAAATCTCAAACTTCCATTAAACCAACCTAGTGGTAATTTGGCCCAT
GTGATAGATAAAACTTCACACATGTCTTCTTCTCCCTTAAAGGCCTCTGTTTCTTCCAGC
ACTGTGCTACCATCAACAGCAGATAGTTCAATGAGCGTAATTAGTCTATCAACAGGAAAT
TTCGGACAAACCAATGCAAATGTTATTCGTACGCCAACTAAGCAGCAACAAGGAGATTAT
ATCACAAAAAGTCCTCCTGTTACAAGATCAGAAGCAACAGCAGCAACAAATGGGGATGCG
ATCAGTGGTACTGCAGTTCAGAAACTTATGCTAGTGTCTGCTCCATCTGTTCTTTCTTCT
GGAAGTAGAACTGCAATTAATGTCACACCTGCACCTACAGGTGTTTCTGCCCAGAAATTA
GTTTTTATTAATGCTCCAATTCCCAGTGGCACTTCAACTATTGTGGCAGAACCATTAAAA
CAAACTTCCCCCTTGAATAAAACATACGTTAAGACTCCAGAGCAGCCCCAGATAGTACTG
ATTCCATCTACAGTGGGAGCACCAATAAAAATAAATTCATCACCAACTGTGTCTCAGATA
AAAGATGTGAAAATTGGACTAAACATAGGTCAAGCGATTGTAAATACTTCGGGCAGTGTG
CCGACTATACCATCGATTAACATACTGCACAATGTAACCCCAAAAGGAGAAGAAAAAAGT
ACCAAGGGCTATGTTTTGCCGTTGTCAACAAGTAATTCAATTCCAGTAAGCTCAAATTTT
GTGAGTCAAAATATTACTCCTGTTAATGAATCAGTGGTTTCTGCAGCAAGAGCAGTAAAC
ATGTTTTCAGGAGCAAATGTATCTTTGGGTTCTCTTTCAGTGACCTCAACCTCTGCTTCA
ATTGGGACACGACCTCCTGTTTTAGTCAGTGGAAATGATACCTCTTCAAGAATTATGCCT
ATTTTGTCAAATAGACTTTGCACGTCAAATCTCGGAAACACTGTGGCTATATCAACTGTG
AAAACGGGACATCTTGCATCATCTGTTCTGATTTCAACTACACAACCAACAGTGTCTCCT
AAGTGTCTAACATCAGCTTTGCAAATCCCTGTTACTGTTACCTTGCCTACACCTGTGACT
ATATCTCCTAAAATCAACACAGTTCCACAAGTGGCAACAGTACCAGGAACCACACGTTCT
GTATCTCTTTCTAAAAGACAATCTCGGACTTCTGTCCAGTTTCAGTCACCAGGGATATCA
GCTACAGTGCCAACAAATATAAACACAAATAAACCTCAAGCTGAATTGCCATCCCTTTCA
CCAAGTCCCAGTAAAATAATAAATATTTCCAATTTCACTTCTCTGCCAAACCAGCAAATG
TCTCCTGCTTTGGGAAAATCAACCTCTAATTACAGTTCTACTCCAGATGGCTCTGCCATT
CACACTGCTACAGCATCATCAAATGTAACTAGTGTGGTTGGGGGTCAGTTCAGTGAACCT
TGTATTCAGCAAAAAATAGTCATCAACACCAGTACACCTTTGGCACCTGGTACTCAGATC
ATGATTAATGGAACCCGGTTTATTGTTCCACCACAAGGTCTTGGAGCTGGCAGCCATGTT
CTTCTTATATCTACTAATCCCAAATATGGACCTCCCTTAGTTCTTAACAGTGGCCAAGGC
ATTCAGCCTGCACCAGTAGATAATCCTGCCCAGAAGATCACACTAGCATCAAATAATTTA
AGTGGACAACCTGTAAAACAGTCTCTAAGAACCTCTACAAAAATTGGAAACTCTCTTGGG
AATCCAAGTTCTCTACCCACAATACATTCAACACCACAAATCATAAACACAACTGCTAAA
CTTTCTGTTCCACCTCCTGTACCAACGGTGTCATTGACTTCAGTAATTAAGTCTCCTCCA
ACTACTCTTTTAGCTAAAACATCTTTGGTTTCTGCCATTTGCTCTAGTAATCCTCCATTG
CCAAGTAGCTCCGTATTTCATTTGGATACATCAGTCAAAAAATTGTTGGTTAGCCCCGAA
GGAGCCATTTTGAATACCATAAATACTCCAGCATCTAAGGTTTCTTCATCTCTCTCCCAC
ATTGTATCTGCCAGTCGAAATCCTGCCTCTATCTTCCCTGCTTTTCAGTCATCTGGCATA
GAGAAGCCTGACACAGCTGCATCT
