# Supplementary material for: Positively selected genes in the hoary bat (Lasiurus cinereus) lineage: prominence of thymus expression, immune and metabolic function, and regions of ancient synteny
Source: PeerJ. 2022 Mar 17;10:e13130. doi: 10.7717/peerj.13130 (PMC8934532; doi:10.7717/peerj.13130)
Supplement: Supplemental Information 3 — Initially tested orthogroups that have been edge-trimmed as described in the Methods. [file peerj-10-13130-s003.zip › original.trimmed/trimmed-OG0001867.fas]

>EpFu
ATGAGCTCTGTTGCAGTTTTGACCCAAGAGAGCTTTGCTGAACACCGAAGTGGGCTGGTT
CCGCAACAGATCAAAGTTGCCACTTTAAATTCAGAAGAAGAGAGTGACCCTCCAACCTAC
AAGGATGCCTTCCCCCCACTCCCTGAGAAAGCAGCTTGCTTGGAAAGCGCCCAGGAACCT
GCAGGTGCCTGGGGTAACAAGATCCGGCCCATCAAGGCTTCTGTCATCACTCAGGTGTTC
CATGTACCCCTGGAGGAGAGAAAATACAAGGACATGAACCAGTTTGGAGAAGGTGAACAA
GCAAAAATCTGCCTTGAGATCATGCAGAGGACAGGAGCTCACTTGGAGCTGTCTCTCGCC
AAAGACCAGGGCCTCTCCATTATGGTCTCTGGGAAGCTGGACGCCGTCATGAAAGCCCGG
AAGGATATTGTTGCTAGGCTGCAGACCCAGGTTATTGGTAAAAATGGAGAGAAACTACAA
GACTTGATCCCACGCCCAGATGACGCAAGTAACCAGATCAGAATCACCGGCCACGAAGTC
CTGCTCATCTCTGCCGAGCAGGATAAACGTGCTGTACAAGAGACAGGGACACGCATCAAC
ATCCCCCCACCCAGCGTCAACCGGACAGAAATCGTCTTCACTGGGGAGCAGCTGGCTCAG
GCTGTGGCTCGTATCAAGAAGATTTATCCGCCCTCCGACAGTATCTCTGAGACTGTGATA
CTTCGAGGGGAGCCTGAAAAACTACAGGCACTGACTGAAGTCTATGCCAAGGCCAACAGT
TTTTCTGCTCCTTCCTGGAAGAAGGGGATCACTCAGCAGATGCCCACGGAGGATGTAAAT
GTGGCCCAGGAAAGCGGAGCCAACATCAACAGAATCAAAGATCAGTACAAGGTGTCTGTA
CGCATCCCTCCTGACAGCGAGAAGAGCAACCTGATCCGCATCGAGGGGGACCCGCAGGGT
GTGCAGCAGGCGAAGCGGGAGCTGCTGGAGCTTGCCTCCCGCATGGAAAACGAACGTACC
AAGGATCTAATCATTGAGCAGAGATTTCATCGCACAATCATTGGGCAGAAGGGTGAACGG
ATTCGTGAAATTCGGGACAAATTCCCAGAGGTTATCATCAACTTTCCAGACCCAGCACAA
AAAAGTGATATTGTCCAACTTAGAGGGCCCAAGAATGAGGTGGAAAAATGTACAAAATAC
ATGCAGAAGATGGTTGCTGATTTGGTGGAAAATAGCTATTCAATCTCTGTTCCGATCTTC
AAGCAGTTTCACAAGAACATCATTGGGAAAGGAGGCGCAAACATTAAAAAGATTCGTGAA
GAAAGCAATACCAAGATCGACCTTCCAGCAGAAAATAGCAACTCGGAGACCATCATCATC
ACGGGCAAGCGGGCCAACTGCGAGGCTGCCCGGAGCCGCATCCTGTCCATCCAGAAAGAC
CTGGCCAACATAGCCGAGGTGGAGGTCTCCATCCCTGCCAAGCTGCACAACTCCCTCATT
GGCACGAAAGGTCGCCTGATCCGCTCCATCATGGAGGAGTGCGGCGGGGTCCACATTCAC
GAAGGCTCTGGAAGGGGCCCTTCCTCAGATGTGGAGAAGGCCAAGAAACAGCAAACCAAG
AGTTTCACTGTTGACATCCGAGCCAAGCCAGAGTACCACAAGTTCCTCATCGGCAAAGGG
GGTGGCAAGATCCGCAAGGTACGTGACACCACCGGAGCCCGCATCATATTCCCAACGGCA
GAGGACAAGGACCAGGACCTGATCACCATCATTGGAAAAGAGGATGCTGTCAAGGAGGCC
CAAAAGGAGCTGGAGGCCTTGATTCAGAACCTGGATAATGTGGTGGAAGACTACATGCTG
GTGGACCCCAAGCACCACCGTCATTTTGTTATTCGAAGAGGCCAAGTCTTGCGGGAAATC
GCCGAGGAGTACGGTGGGGTGATGGTTAGCTTCCCGCGGTCTGGCACACAGAGTGACAAA
GTGACTCTCAAGGGTGCCAAGGAATGTGTGGAGGCGGCCAGAAAGCGCATCCAGGAGATC
ATTGAAGACCTGGAAGCCCAGGTGACCATAGAGTGTGCCATACCCCAGAAATTCCATCGC
TCTGTCATGGGCCCCAAAGGTTCCAGAATCCAGCAGATCACTCGGGACTATAATGTTCAA
AAATTCCCAGACAAAGAGGAGAACCCAGCTGTTCAGGAGAACGGTGACGATGCTGGGGAG
GGCAGAGAGGCTGACCCTGGCTCTCCAAGGAGGTGTGACATCATCATCATCTCTGGCCGC
AAAGAAAAGTGTGAAGCTGCCAAGGAAGCCCTTGAGGCTCTGGTTCCTGTCACCATTGAA
GTGGAGGTGCCCTTTGACCTTCACCGGTACATCATCGGACAGAAGGGAAGCGGGATCCGC
AAGATGATGGATGAGTTTGAGGTGAATATACACGTCCCAGCACCTGAACTGCAGTCTGAT
GTCATCGCCATCACAGGCCTCGCTGCAAATCTGGACCGGGCCAAGGCTGGGCTCCTGGAG
CGTGTGCGGGAGCTGCAGGCAGAGCAGGAGGACCGGGCTTTAAGGAGTTTTAAGCTAAGT
GTCACTGTCGACCCTAAATATCATCCCAAAATCATTGGGAGAAAGGGGGCAGTGATTACC
CAAATCCGCTTGGAGCATGACGTGAACATCCAATTTCCTGATAAGGATGATGGGAACCAG
CCACAGGACCAAATCACCATCACAGGGTATGAAAAGAACACAGAAGCTGCCCGGGATGCC
ATACTGAAAATTGTGGGTGAACTTGAACAGATGGTTTCTGAGGATGTCCCACTAGACCAC
CGTGTCCACGCCCGCATCATTGGTGCCCGTGGCAAAGCCATTCGCAAAATCATGGATGAA
TTCAAGGTGGACATTCGCTTCCCGCAGAGCGGGGCCCCGGACCCCAACTGCGTCACCGTG
ACGGGGCTCCCAGAGAACGTGGAGGAGGCCATCGACCACATCCTCAACCTGGAGGAAGAA
TATCTAGCCGACGTTGTGGATAGCGAGGTCCTGCAGGTGTACATGAAGCCCCCGGCCCAC
GAGGAGTCCAAGGCACCTTCCAAGGGCTTTGTGGTTCGGGATGCTCCCTGGACCGCCAAC
AACAGCGAGAAGGCTCCGGATATGAGCAGCTCTGAAGAATTTCCCAGCTTTGGGGCTCAG
GTGGCCCCCAAGACCCTCCCTTGGGGCCCCAAACGA
>HiAr
ATGAGCTCCATTGCCGTTCTGACCCAAGAGAGCTTTGCTGAGCACCGGAGTGGGCTGGTT
CCGCAACAGATCAAAGTTGCCACTTTAAATTCAGAAGAAGAGAGCGACCCTCCAACCTAC
AAGGATGCCTTCCCCCCACTCCCTGAGAAGGCGGCTTGCTTGGAAAGTGCCCAGGAGCCC
GCCGGCGCCTGGAGTAACAAGATCCGGCCCATCAAGGCGTCCGTCATCACTCAGGTGTTC
CATGTACCCCTGGAGGAGAGAAAATACAAGGACATGAACCAGTTTGGAGAAGGTGAACAA
GCGAAAATCTGCCTGGAGATCATGCAGAGGACCGGCGCCCACCTGGAGCTGTCTCTTGCC
AAAGACCAGGGCCTCTCCATCATGGTCTCTGGGAAGCTGGACGCCGTCATGAAGGCCCGG
AAGGACATCGTGGCGAGGCTGCAGACGCAGGTTATCGGCAAAAATGGAGAGAAGCTACAG
GACTTGATCCCGCGCCCAGAGGACGCGAGCAACCACATCAGGATCACGGGCCACGAGGTC
CTGCTCATCTCTGCCGAGCAGGACAGACGAGCTGTGCAGGACACTGGGACGCGGATCAAC
ATCCCCCCGCCCAGCGTCAACCGGACGGAAATCGTGTTCACGGGAGAGCAGCTGGCTCAG
GCTGTGGCTCGAGTCAAGAAGATTTATCCGCCTTCGGACAGCGCCTCTGAGACTGTGATA
CTTCGAGGCGAGCCAGAAAAGCTGCAGGCGCTGACTGAAGTCTATGCCAAGGCCAACAGT
TTCTGCGCTCCCTCCTGGAAGAAAGGGATCACTCAGCAGATGCCCACGGAGGACGTAAAT
GTGGCCCAGGAAAGCGGAGCCAACATCAACAGGATCAAAGACCAGTACAAGGTGTCTGTG
CGCATCCCTCCTGACAGCGAGAAGAGCAACCTGATCCGCATTGAGGGGGACCCACAGGGC
GTGCAGCAAGCCAAGCGGGAGCTGTTGGAGCTCGCCTCGCGCATGGAGAACGAGCGCACC
CGGGACCTTATCATCGAGCAGAGGTTCCATCGCACCATCATCGGGCAGAAGGGCGAGCGC
ATCCGGGAGATCCGCGACAAGTTCCCCGAGGTTATCATCAACTTCCCAGACCCAGCACAA
AAAAGCGACATTGTCCAACTCAGAGGGCCCAAGAATGAAGTGGAAAAATGCACAAAATAC
ATGCAGAAGATGGTGGCAGATTTGGTGGAAAATAGCTATTCGATCTCTGTTCCGATCTTC
AAACAGTTTCATAAGAACATCATTGGTAAAGGAGGCGCAAACATTAAAAAGATCCGGGAA
GAAAGCAACACCAAGATTGACCTTCCAGCCGAGAACAGCAACTCAGAGACCATCATCATC
ACAGGCAAGCGAGCCAACTGCGAGGCTGCCCGGAGTCGCATCCTGTCCATCCAGAAAGAC
CTGGCCAACATAGCCGAGGTGGAGGTCTCGATCCCAGCCAAGCTGCACAACTCGCTCATT
GGCGCCAAGGGCCGCCTGATCCGCTCCATCATGGAGGAGTGCGGGGGCGTCCACATTCAC
GAAGGTTCCGGAAGGGGTCCTGCCTCAGATGTGGAGAAGGCCAAGAAACAGCAAACCAAG
AGTTTCACCGTTGACATCCGCGCCAAGCCTGAGTACCACAAGTTCCTCATTGGCAAAGGG
GGTGGCAAAATCCGCAAGGTGCGTGACACCACAGGAGCCCGCATCATATTCCCAACGGCT
GAGGACAAGGATCAGGACCTGATCACCATCATGGGGAAAGAGGACGCTGTCAGGGAGGCC
CAGAAAGAGCTGGAGGCCCTCATCCAGAACCTGGACAACGTGGTAGAAGACTTCATGCTG
GTGGATCCCAAGCACCACCGTCATTTCGTTATCCGAAGAGGCCAGGTCTTACGGGAGATT
GCTGAAGAGTATGGTGGGGTGATGGTTAGCTTCCCGCGGTCCGGCACACAGAGCGACAAA
GTCACCCTCAAGGGTGCCAAGGACTGTGTGGAGGCCGCCAAGAAGCGCATCCAGGAGATC
ATCGAGGACCTGGAAGCCCAGGTGACCATAGAATGCGCCATACCCCAGAAATTCCATCGA
TCTGTCATGGGCCCCAAAGGCTCCAGAATCCAGCAGATTACTCGGGACTATAATGTTCAG
AAGTTCCCGGACAGAGAGGAGAACCCAGCGGTCCAGGAGAATGGCGACGATGCCGGGGAG
GGGAGAGAGGGCGACCCTGGCTCTCCAAAGAGGTGTGACATCATCATCATCTCTGGTCGG
AAGGAAAAGTGTGAAGCCGCCAAGGAAGCCCTCGAGGCGCTGGTCCCTGTCACCATTGAG
GTGGATGTGCCCTTTGACCTTCACCGGTACATCATCGGGCAGAAGGGGAGCGGGATCCGC
AGGATGATGGATGAGTTTGAGGTGAATATCCACGTCCCAGCCCCTGAGCTGCAGTCCGAT
GTCATCGCCATCACAGGCCTCGCTTCAAACTTGGACCGGGCCAAGGCCGGGCTGCTGGAG
CGCGTGAGGGAGCTGCAGGCGGAGCAGGAGGACCGGGCTTTAAGGAGTTTTAAGCTGAGC
GTCACCGTTGACCCCAAATATCATCCCAAAATTATTGGGAGAAAGGGGGCAGTGATTACC
CAGATCCGATTGGAGCATGATGTCAACATCCAGTTCCCTGATAAGGACGATGGGAACCAG
CCCCAGGACCAAATCACCATCACAGGGTACGAAAAGAACACAGAAGCTGCCCGGGACGCC
ATATTGAAAATTGTGGGTGAACTTGAGCAGATGGTTTCTGAGGATGTCCCGCTAGACCAC
CGTGTCCACGCCCGTATCATTGGCGCCCGTGGCAAAGCCATTCGCAAAATCATGGATGAA
TTCAAGGTAGACATTCGCTTCCCGCAGAGCGGGGCCCCAGACCCCAACTGCGTCACCGTG
ACAGGGCTCCCAGAGAACGTGGAGGAAGCCATCGACCACATCCTGAACCTGGAGGAGGAA
TACCTGGCCGACGTCGTGGACAGTGAGGTGCTGCAGGTGTACATGAAGCCGCCTGCCCAT
GAGGAGTCCAGGGCACCGTCTAAGGGCTTCGTGGTGCGGGACGCTCCCTGGACTGCCAGC
AGCAACGAGAAGGCTCCTGATATGAGCAGCTCTGAGGAATTTCCCAGCTTTGGGGCTCAG
GTGGCCCCGAAGACCCTCCCTTGGGGCCCTAAACGA
>LaCi
ATGAGCTCTGTTGCAGTTTTGACCCAAGAGAGCTTTGCTGAACACCGAAGTGGGCTGGTT
CCGCAACAGATCAAAGTTGCCACTTTAAATTCAGAAGAAGAGAGTGACCCTCCAACCTAC
AAGGATGCCTTCCCCCCACTCCCTGAGAAAGCAGCTTGCTTGGAAAGCGCCCAGGAACCT
GCAGGCGCCTGGGGTAACAAGATCCGACCCATCAAGGCTTCTGTCATCACTCAGGTGTTC
CATGTACCGTTGGAGGAGAGAAAATACAAGGACATGAACCAGTTTGGAGAAGGTGAACAA
GCAAAAATCTGCCTTGAGATCATGCAGAGGACAGGAGCTCACCTGGAGCTGTCTCTCGCC
AAAGACCAGGGCCTCTCCATTATGGTCTCTGGGAAGCTGGACGCCGTCATGAAAGCCCGG
AAGGATATTGTTGCTAGGCTGCAGACCCAGGTTATTGGTAAAAATGGAGAGAAACTACAA
GACTTGATCCCACGCCCAGATGACGCAAGTAACCAGATCAGAATCACCGGCCACGAAGTC
CTGCTCATCTCTGCCGAGCAGGATAAACGTGCTGTACAAGAGACAGGGACGCGCATCAAT
ATCCCCCCACCCAGCGTCAACCGGACAGAAATTGTTTTCACTGGGGAGCAGCTGGCTCAG
GCTGTGGCTCGGATCAAGAAGATTTATCCGCCCTCCGACAGTATCTCTGAGACTGTGATA
CTTCGAGGGGAGCCTGAAAAGCTACAGGCACTGACTGAAGTCTATGCCAAGGCCAACAGT
TTTTCTGCTCCTTCCTGGAAGAAGGGGATCACTCAGCAGATGCCCACAGAGGATGTAAAT
GTGGCCCAGGAAAGCGGAGCCAACATCAACAGAATCAAAGATCAGTACAAGGTGTCTGTA
CGCATCCCTCCTGACAGCGAGAAGAGCAACCTGATCCGCATCGAGGGGGACCCGCAGGGT
GTGCAGCAGGCCAAGCGGGAGCTGCTGGAGCTTGCCTCCCGCATGGAAAACGAGCGTACC
AAGGATCTAATCATTGAGCAGAGATTTCATCGCACAATCATTGGGCAGAAGGGTGAACGG
ATTCGTGAAATTCGGGACAAATTCCCAGAGGTTATCATCAACTTTCCAGACCCAGCACAA
AAAAGTGATATTGTGCAACTTAGAGGGCCCAAGAATGAAGTGGAAAAATGTACAAAATAC
ATGCAGAAGATGGTTGCTGATTTGGTGGAAAATAGCTATTCAATCTCTGTTCCAATCTTC
AAGCAGTTTCACAAGAACATCATTGGGAAAGGAGGCGCAAACATTAAAAAGATTCGTGAA
GAAAGCAATACCAAGATTGACCTTCCAGCAGAAAATAGCAATTCGGAGACCATCATCATC
ACGGGCAAGCGGGCCAACTGCGAGGCTGCCCGGAGCCGCATCCTGTCCATCCAGAAAGAC
CTGGCCAACATAGCCGAGGTGGAGGTTTCCATCCCTGCCAAGCTGCACAACTCCCTCATT
GGCACGAAAGGTCGCCTGATCCGCTCCATCATGGAGGAGTGCGGCGGGGTCCACATTCAC
GAAGGCTCTGGAAGGGGCCCTTCCTCGGATGTGGAGAAGGCCAAGAAACAGCAAACCAAG
AGTTTCACTGTTGACATCCGCGCCAAGCCGGAGTACCACAAGTTCCTCATTGGCAAAGGG
GGTGGCAAGATCCGCAAGGTACGTGACACCACTGGAGCCCGCATCATATTCCCAACGGCA
GAGGACAAGGACCAGGACCTGATCACCATCATCGGAAAAGAGGATGCTGTCAAAGAGGCC
CAAAAGGAGCTGGAGGCCTTGATTCAGAACCTGGACAATGTGGTGGAAGACTACATGCTG
GTGGATCCCAAACACCACCGTCATTTTGTTATTCGAAGAGGCCAAGTCTTGCGGGAAATC
GCCGAGGAGTATGGTGGGGTGATGGTTAGCTTCCCGCGATCTGGCACACAGAGTGACAAA
GTGACTCTCAAGGGTGCCAAGGAATGTGTGGAGGCAGCCAGAAAGCGCATCCAGGAGATC
ATTGAAGACCTGGAAGCCCAGGTGACCATAGAGTGTGCCATACCCCAGAAATTCCATCGC
TCTGTCATGGGCCCCAAAGGTTCCAGAATCCAGCAGATCACTCGGGACTATAATGTTCAA
AAATTCCCAGACAAAGAGGAGAACCCAACTGTTCAGGAGAACGGTGACGATGCTGGGGAG
GGCAGAGAGGCTGATCCTGGCTCTCCAAGGAGGTGTGACATCATCATCATCTCTGGCCGC
AAAGAAAAGTGTGAAGCTGCCAAGGAAGCCCTTGAGGCTCTGGTTCCTGTCACCATTGAA
GTGGAGGTGCCCTTTGACCTTCACCGGTACATCATCGGACAGAAGGGAAGCGGGATCCGC
AAGATGATGGACGAATTTGAGGTGAATATACACGTCCCAGCACCTGAGCTGCAATCTGAT
GTCATCGCCATCACAGGCCTCGCTGCAAATCTGGACCGGGCCAAAGCTGGGCTCCTGGAG
CGTGTGCGGGAGCTGCAGGCAGAGCAGGAGGACCGGGCTTTAAGAAGTTTTAAGCTAAGC
GTTACTGTCGACCCTAAATACCATCCCAAAATCATTGGGAGAAAGGGGGCAGTGATTACC
CAAATCCGCTTGGAGCATGACGTGAACATCCAATTTCCTGATAAGGATGATGGGAACCAG
CCGCAGGACCAAATCACCATCACAGGGTATGAAAAGAACACAGAAGCTGCCCGGGATGCC
ATATTGAAAATTGTGGGTGAACTTGAACAGATGGTTTCTGAGGACGTCCCACTAGACCAC
CGTGTCCATGCCCGCATCATTGGTGCCCGTGGTAAAGCCATTCGCAAAATCATGGATGAA
TTCAAGGTGGACATTCGCTTCCCGCAGAGTGGGGCCCCGGACCCCAACTGCGTCACCGTG
ACGGGGCTCCCAGAGAATGTAGAGGAGGCCATAGACCACATCCTCAACCTGGAGGAAGAA
TATCTAGCCGACGTGGTGGACAGCGAGGTCCTGCAGGTGTACATGAAGCCCCCGGCCCAC
GAGGAGTCCAAGGCACCTTCCAAAGGCTTTGTGGTTCGGGATGCTCCCTGGACCGCCAAC
AGCAGCGAGAAGGCTCCAGATATGAGCAGCTCTGAAGAATTTCCCAGTTTTGGGGCTCAG
GTGGCCCCCAAGACCCTCCCTTGGGGCCCCAAACGA
>MyLu
ATGAGCTCGGTTGCAGTTTTGACCCAAGAGAGCTTTGCTGAACACCGAAGTGGGCTGGTT
CCGCAACAGATCAAAGTTGCCACTTTAAATTCAGAAGAAGAGAGTGACCCTCCAACCTAC
AAGGATGCCTTCCCCCCACTCCCTGAGAAAGCAGCTTGCTTGGAAAGCGCCCAGGAACCT
GCAGGCGCCTGGGGTAACAAGATCCGGCCCATCAAGGCTTCTGTCATCACTCAGGTGTTC
CATGTACCCCTGGAGGAGAGAAAATACAAGGACATGAACCAGTTTGGAGAAGGTGAACAA
GCAAAAATCTGCCTTGAGATCATGCAGAGGACAGGAGCTCACCTGGAGCTGTCTCTCGCC
AAAGACCAGGGCCTCTCCATTATGGTCTCTGGGAAGCTGGACGCCGTCATGAAAGCCCGG
AAGGATATTGTTGCTAAGCTGCAGACCCAGGTTATTGGTAAAAATGGAGAGAAACTACAA
GACTTGATCCCACGCCCAGATGACGCAAGTAACCAGATCAGAATCACTGGCCACGAAGTC
CTGCTCATCTCTGCCGAGCAGGATAAACGTGCTGTACAAGAAACAGGGACGCGCATCAAC
ATCCCCCCACCCAGCGTCAACCGGACAGAAATCGTCTTCACTGGGGAGCAGCTGGCTCAG
GCTGTGGCTCGGATCAAGAAGATTTATCCACCGTCCGACAGCATCTCTGAGACTGTGATA
CTTCGAGGGGAGCCTGAAAAGCTACAGGCACTGACTGAGGTCTATGCCAAGGCCAACAGT
TTTTCTGCTCCTTCTTGGAAGAAGGGGATCACTCAGCAGATGCCCACGGAGGATGTAAAT
GTGGCCCAGGAAAGCGGAGCCAACATCAACAGAATCAAAGATCAGTACAAGGTGTCTGTA
CGCATCCCTCCCGACAGCGAGAAGAGCAACCTGATCCGCATTGAGGGGGACCCGCAGGGT
GTGCAGCAGGCCAAGCGGGAGCTGTTGGAGCTTGCCTCCCGCATGGAAAACGAGCGTACC
AAGGATCTAATCATTGAGCAGAGATTTCATCGCACAATCATTGGGCAGAAGGGTGAACGG
ATTCGTGAAATTCGGGACAAATTCCCAGAGGTTATCATCAACTTTCCAGACCCAGCACAA
AAAAGTGATATTGTCCAACTTAGAGGGCCCAAGAATGAAGTGGAAAAGTGTACAAAATAC
ATGCAGAAGATGGTTGCTGATTTGGTGGAAAATAGCTATTCGATCTCTGTTCCGATCTTC
AAGCAGTTTCACAAGAACATCATTGGGAAAGGAGGCGCAAACATTAAAAAGATTCGTGAA
GAAAGCAATACCAAGATCGACCTTCCAGCAGAAAATAGCAACTCGGAGACCATCATCATA
ACAGGCAAGCGGGCCAACTGCGAGGCTGCCCGGAGCCGCATCCTGTCCATCCAGAAAGAC
CTGGCCAACATAGCCGAGGTGGAGGTCTCCATCCCTGCCAAGCTGCACAACTCCCTCATT
GGCACGAAGGGTCGCCTGATCCGCTCCATCATGGAGGAGTGCGGCGGGGTCCACATTCAC
GAAGGCTCGGGAAGGGGCCCTTCCTCGGATGTGGAGAAGGCCAAGAAACAGCAAACCAAG
AGTTTCACTGTTGACATCCGAGCCAAGCCGGAGTACCACAAGTTCCTCATTGGCAAAGGG
GGTGGCAAGATCCGCAAGGTACGTGACACCACCGGAGCCCGCATCATATTCCCGACGGCA
GAGGACAAGGACCAGGACCTGATCACCATCATCGGAAAAGAGGATGCTGTCAAGGAGGCC
CAAAAGGAGCTGGAGGCCTTGATTCAGAACCTGGATAATGTGGTAGAAGACTACATGCTG
GTGGACCCCAAGCACCACCGTCATTTTGTTATTCGAAGAGGCCAAGTCTTGCGGGAAATC
GCCGAGGAGTACGGTGGGGTGATGGTTAGCTTCCCGCGGTCTGGCACACAGAGTGACAAA
GTGACTCTCAAGGGTGCCAAGGAATGTGTGGAGGCAGCCAGAAAGCGCATCCAGGAGATC
ATCGAAGACCTGGAAGCCCAGGTGACCATAGAGTGTGCCATACCCCAGAAATTCCATCGC
TCTGTCATGGGCCCCAAAGGTTCCAGAATCCAGCAGATCACTCGGGACTATAACGTTCAA
AAATTCCCAGACAAAGAGGAGAACCCAGCTGTTCAGGAGAACGGTGACGATGCTGGGGAG
GGCAGAGAGGCTGACCCTGGCTCTCCGAGGAGGTGTGACATCATCATCATCTCTGGCCGC
AAGGAAAAGTGTGAAGCTGCCAAGGAAGCCCTTGAGGCTCTGGTTCCTGTCACCATTGAA
GTGGAAGTGCCCTTTGACCTTCACCGGTACATCATCGGACAGAAGGGAAGCGGGATCCGC
AAGATGATGGATGAGTTTGAGGTGAATATACACGTCCCGGCACCTGAGCTGCAGTCTGAT
GTCATCGCCATCACAGGCCTCGCTGCAAATCTGGACCGGGCCAAGGCTGGGCTCCTGGAG
CGTGTGCGGGAGCTGCAGGCAGAGCAGGAGGACCGGGCTTTAAGGAGTTTTAAGCTAAGC
GTCACTGTCGACCCTAAATACCATCCCAAAATCATTGGGAGAAAGGGGGCAGTGATTACC
CAAATCCGCTTGGAGCATGACGTGAACATCCAATTTCCTGATAAGGATGATGGGAACCAG
CCGCAGGACCAAATCACCATCACAGGGTACGAAAAGAACACAGAAGCTGCCCGGGATGCC
ATACTGAAAATTGTGGGTGAACTTGAACAGATGGTTTCTGAGGACGTCCCATTAGACCAC
CGTGTCCACGCCCGCATCATTGGTGCCCGTGGCAAAGCCATTCGCAAAATCATGGATGAA
TTCAAGGTGGACATTCGCTTCCCGCAGAGCGGGGCCCCGGACCCCAACTGCGTCACCGTG
ACGGGGCTCCCAGAGAACGTGGAGGAGGCCATCGACCACATCCTCAACTTGGAGGAAGAA
TATCTGGCCGACGTGGTGGACAGCGAGGTCCTGCAGGTGTACATGAAGCCCCCAGCCCAC
GAGGAGTCCAAGGCCCCTTCCAAGGGCTTTGTGGTTCGGGACGCTCCCTGGACCGCCAAC
AGCAGTGAGAAGGCTCCAGATATGAGCAGCTCTGAAGAATTTCCCAGCTTTGGGGCTCAG
GTGGCCCCCAAGACCCTCCCTTGGGGCCCCAAACGA
>PhDi
ATGAGCTCCGTTGCAGTCTTGACCCAAGAGAGCTTTGCAGAACACCGAAGTGGGCTGGTT
CCGCAGCAGATCAAAGTTGCCACTTTAAATTCGGAAGAAGAGAGTGACCCTCCGACCTAC
AAGGATGCCTTTCCCCCGCTCCCCGAGAAAGCAGCTTGCGTGGAAAGTGCCCAGGAACCC
TCCGGGGCCTGGGGCAACAAGATCCGGCCCATCAAGGCTTCTGTCATCACTCAGGTGTTC
CACGTGCCCCTGGAGGAGCGGAGGTACAAGGACATGAACCAGTTCGGGGAGGGCGAGCAG
GCGAAGGTCTGCCTGGAGATCATGCAGCGGACCGGGGCGCACCTGGAGCTCTCTCTCGCG
AAAGACCAGGGCCTCTCCATCATGGTCTCTGGGAAGCTGGACGCCGTCATGAAAGCCCGG
AAGGACATCGTGGCCCGGCTGCAGACGCAGGTTATTGGCAAAAACGGAGAGAAACTGCAA
GACTTGATCCCACGCCCGGACGACGCGAGCAACCAGATCCGGATCACGGGCCACGAGGTG
CTGCTCATCTCCGCCGAGCAGGACAAGCGAGCGGTGCAGGAGACGGGGACGCGCATCAAC
ATCCCCCCGCCCAGCGTCGGCCGGACGGAGATCATCTTCACCGGCGAGCAGCTGGCACAG
GCCGTGGCTCGCATCAGGAGGATCTACCCGCCCTCCGACAGTGCGTCTGAGACCGTGATT
CTCCGGGGCGAGCCCGAGAAGCTGCAGGCGCTGACTGAGGTCTACGCCAAGGCCAACAGT
TTCACAGCACCTTCCTGGAAGAAGGGGATAACCCAGCAGATGCCCACGGAGGACGTGAAC
GTGGCCCAGGAGAGCGGGGCCAACATCAACAGGATCAAAGACCAGTACAAGGTGTCCGTG
CGCATCCCCCCCGACAGCGAGAAGAGCAGCCTGATCCGCATCGAGGGCGACCCGCAGGGC
GTGCAGCAGGCCAAGCGGGAGCTGCTGGAGCTCGCCTCCCGCATGGAGAACGAGCGCACC
AAGGACCTCATCATCGAGCAGAGATTCCACCGCACGATCATCGGGCAGAAGGGCGAACGG
ATCCGTGAGATTCGAGACAAGTTCCCGGAGGTTATCATCAACTTTCCAGACCCAGCACAA
AAAAGCGACATTGTCCAGCTCAGAGGCCCCAAGAACGAGGTGGAAAAGTGCACGAAATAC
ATGCAGAAGATGGTGGCGGATTTGGTGGAAAATAGTTATTCGATCTCTGTTCCGATCTTC
AAGCAATTCCACAAGAACATCATTGGGAAGGGAGGCGCCAACATTAAAAAGATCCGTGAA
GAGAGCAACACCAAGATCGACCTTCCAGCAGAAAACAGCAACTCGGAGACCATCGTCATC
ACGGGCAAGCGGGCCAACTGCGAGGCCGCCCGGAGCCGCATCCTGTCCATCCAGAAAGAC
CTGGCCAACATAGCTGAGGTGGAGGTGTCCATCCCCGCCAAGCTGCACAACTCCCTCATC
GGCACCAAGGGCCGCCTGATCCGCTCCATCATGGAGGAGTGCGGCGGCGTCCACATCCAC
GAGGGCTCGGGGAGAGGCCCCTCCTCCGACGTGGAGAAGGCCCGGAAGCAGCAAACCAAG
AGCTTCACCGTGGACATCCGCGCCAAGCCAGAGTACCACAAGTTCCTCATCGGCAAAGGG
GGCGGCAAGATCCGCAAGGTGCGCGACACCACTGGCGCCCGCATCATATTCCCGACGGCG
GAGGACAGGGACCAGGACCTGATCACCATCATCGGGAAGGAGGACGCCGTCAGGGAGGCG
CAGAGGGAGCTGGAAGCCCTCATCCAGAACCTGGACAACGTGGTGGAGGAGTGCATGCTG
GTGGACCCGAAGCACCACCGCCACTTCGTGATCCGGAGAGGCCAGGTCCTGCGGGAGATC
GCCGAGGAGTACGGCGGCGTGATGGTCAGCTTCCCGCGGTCCGGCACGCAGAGCGACAGG
GTCACCCTCAAGGGTGCCAAGGAGTGTGTGGAGGCGGCCAAGCAGCGCATCCAGGAGATC
ATCGAGGACCTGGAGGCCCAGGTGACCATCGAGTGCGCCATTCCCCAGAAGTTCCATCGC
TCGGTCATGGGCCCGAAAGGCTCCCGGATCCAGCAGATCACTCGGGACTACGGTGTCCAG
AAGTTCCCAGACCGGGAGGAGAGCCCAGCTGCCCAGGAGAACGGCGACGACCCTGGGGAG
GGGAGAGAGGCTGACCCTGGCTCTCCCAGGAGGTGTGACATCATCACCATCTCCGGCCGC
AAGGAAAAGTGTGAAGCCGCCAAGGAGGCCCTGGAGGCCCTGGTCCCTGTCACCACTGAA
GTGGAGGTGCCCTTCGACCTCCACCGGTACATCATCGGGCAGAAGGGCAGCGGGATCCGC
AAGATGATGGACGAGTTCGAGGTGAACATACACGTCCCGGCGCCGGAGCTGCAGTCTGAC
ACCATCGCCATCACAGGCCTCGCCGCCAACCTGGACCGGGCCAAGGCCGGGCTGCTGGAG
CGGGTGCGGGAGCTGCGGGCGGAGCAGGAGGACCGGGCTCTACGGAGCTTTAAGCTAAGC
GTCACTGTGGACCCCAAGTACCACCCCAAAATCATCGGGAGGAAGGGAGCAGTGATCACC
CAGATCCGCCTGGAGCACGACGTGAACATCCAATTCCCCGACAAGGACGATGGGAACCAG
CCGCAGGACCAGATCAGCATCACGGGGTACGAGAAGAACGCCGAGGCCGCCCGGGACGCC
ATCCTCAAGATCGTGGGCGAGCTCGAGCAGATGGTGTCCGAGGACGTGCCTCTGGACCAC
CGTGTCCACGCCCGCATCATCGGCGCCCGCGGCAAAGCCATCCGCAAGATCATGGACGAG
TTCAAGGTGGACATCCGCTTCCCGCAGAGCGGGGCCCCGGACCCCAACTGCGTCACCGTG
ACGGGGCTCCCGGAGAACGTGGAGGAGGCCGTCGACCACATCCTCAACCTGGAGGAGGAA
TACCTGGCGGACGTGGTGGACAGCGAGGTGCTGCAAGTGCACATGAGGCCGCCGGCCCAC
GAGGAGGCCAAGGCGCCGTCCAAGGGCTTCGTGGTGCGGGACGCACCCTGGACCACCGGC
AGCAGCGAGAAGGCTCCGGACATGAGCAGCTCCGAGGAATTCCCCAGCTTTGGGGCTCAG
GTGGCCCCCAAGACCCTCCCTTGGGGCCCCAAGCGA
>PtVa
ATGAGCTCCGTTGCCGTTTTGACCCAAGAGAGCTTTGCTGAGCACCGAAGTGGGCTGGTT
CCGCAACAGATCAGAGTTGCCACTCTGAATTCAGAAGAAGAGAGTGACCCTCCGACCTAC
AAGGATGCCTTCCCCCCGCTGCCCGAGAAAGCACCTTGCTCGGAGAGCACGCAGGAACCT
GCTGGCGCCTGGGGTAACAAGATCCGGCCCATCAAGGCTTCTGTCATCACTCAGGTGTTC
CACGTGCCCCTGGAGGAGAGGAAGTACAAGGACATGAACCAGTTTGGAGAAGGCGAACAA
GCGAAGATCTGCCTCGAGATCATGCAGCGGACTGGCGCCCACCTGGAGCTGTCTCTTGCC
AAAGACCAGGGCCTCTCCATCATGGTCTCCGGGAAGCTGGACGCCGTCATGAAAGCCCGC
AAGGACATCGTTGCGAGACTGCAGACGCAGGTGATTGGCAAAAACGGAGAGAAACTGCAA
GACTTGATCCCACGCCCAGATGACGCGAGTAACCAGATCAGGATCACGGGCCACGAAGTC
CTGCTCATCTCCGCCGAGCAGGACAAACGCGCTGTGCAGGAGACAGGGACACGCATCAAC
ATCCCCCCACCCAGCGTCAACCGGACAGAAATCGTCTTCACGGGGGAGCAGTTGGCTCAG
GCCGTGGCTCGGATCAAAAAGATTTATCCACCCTCCGACAGCAGCTCGGAGACGGTGATA
CTTCGTGGCGAGCCCGAAAAGCTGCAGGCGCTGACTGAGGTCTATGCCAAGGCCAACAGT
TTCTCCGCTCCTTCCTGGAAGAAAGGGGTCACGCAGCAGATGCCCACGGAGGATGTGAAT
GTGGCCCGGGAGAGCGGAGCCAACATCAACAGGGTCAAGGACCAGTACAAGGTGTCTGTG
CGCATCCCTCCAGACAGCGAGAAGAGCAGCCTGGTCCGCATCGAGGGCGACCCACAGGGC
GTGCGGCAGGCCAAGCGGGAGCTGCTGGACCTTGCCTCCCGCATGGAAAACGAGCGCACC
AAGGACCTGGTCATCGAGCAGAGGTTTCATCGCACCATCATCGGGCAGAAGGGCGAGCGG
ATCCGTGAGATCCGGGACAAGTTCCCAGAGGTTATCATCAACTTTCCAGACCCAGCACAA
AAAAGTGATATTGTCCAACTGAGAGGGCCTAAGAATGAAGTTGAGAAATGCACAAAGTAC
ATGCAGAAGATGGTGGCGGATTTGGTGGAGAACAGCTACTCGATCTCGGTTCCGATCTTC
AAGCAGTTCCACAAGAACATCATCGGGAAAGGAGGCGCAAACATCAAGAAGATCCGAGAG
GAAAGCAACACCAAGATCGATCTCCCAGCGGAGAACAGCAACTCTGAGACCATCGTCATC
ACAGGCAAGCGGGCCAACTGTGAGGCCGCCCGGAGCCGCATCCTGTCCATCCAGAAAGAC
CTGCCGTCTTTCCCTCCTACGTGCGTCAGCGCGGGAGCTTCTCTCCACGCCGGTCTCCCT
GGACTATCAGCTCGTTGTCGCAGGAGCACAGCCAGGCAGTGTGGAGGTGTTTACCTGCAC
CAGGGGCTGGGCAGGTGGCAGCGGGCCGATGTGTGGCCTTGGTTTCTGCAGCAAACCAGG
AGTTTCACCGCCGACGTCCGCGCCAAGCCGGAGTACCACAAGTTCCTCATCGGCAAAGGG
GGCGGCAAAATTCGCAAGGTGCGCGACACCACAGGGGCCCGCATCATATTCCCAACAGCT
GAGGACAAGGACCAGGATCTGATCACCATCATGGGAAAAGAGGATGCGGTCAGGGAGGCC
CAGAAGGAGCTGGAGGCCCTGATCCAGAACCTGGATAACGTGGTCGAAGACTGCATGCTG
GTGGACCCCAAGCACCACCGTCATTTTGTTATCCGAAGAGGCCAGGTTCTGCGCGAGATT
GCTGAGGAGTACGGTGGGGTGATGGTTAGCTTCCCGCGCTCCGGCACACAGAGCGACAAA
GTCACCCTCAAGGGCGCCAAGGACTGTGTGGAGGCGGCCAAGAAGCGCATCCAGGAGATC
ATCGAGGACTTGGTTGGTGCCAGGGAGCTTGGCGTGCTTCTCCCCCATTTGTCCCATCGG
GCCCCACTCGGGGAGAAGCTTCCCGCTCTCCTCTCCTCCTCCAGGGAGAAGGAAATAGGT
AGCTTCGTGCTCCGGGAGGAAGTGCCGGCCGTCCAGGAGAATGGCGACGACACCGGGGAG
AGCAGAGAGGCCGAGCCTGGCTCTCCCCGGAGGTGCGACATCATCGTCATCTCTGGCCGG
AAGGAAAAGTGTGAAGCCGCCAAGGAAGCCCTCGAGGCACTGGTTCCTGTCACCGTTGAA
GTGGAGGTGCCCTTTGACCTTCACCGGTACATCATCGGGCAGAAGGGCAGCGGGATCCGC
AAGATGATGGACGAGTTTGAGGTGAACATACACGTCCCGGCACCGGAGCTGCAGTCCGAC
ATTGTCGCCATCACAGGCCTCGCTGCAAACTTGGGCCGGGCCAAGGCCGGGCTCCTGGAG
CGCGTGAGGGAGCTGCAGGCCGAGCAGGAGGACCGGGCTCTACGGAGTTTCAAGCTGAGT
GTCACTGTGGACCCCAAGTACCACCCCAAAATCATTGGGAGAAAGGGGGCGGTGATCACC
CAGATCCGCCTGGAGCATGACGTGAGCATCCAGTTTCCTGACAAGGACGATGGCAGCCAG
CCGCAGGACCAAATCACCATCACGGGGTACGAGAAGAACACAGAAGCCGCCCGGGACGCC
ATATTGAAAATCGTGGGTGAACTTGAACAGATGGTTTCTGAGGATGTCTCACTAGACCAC
CGTGTCCATGCCCGCATCATTGGCGCCCGCGGCAAAGCCATTCGCAAAATCATGGATGAA
TTCAAGGTGGACATTCGCTTCCCACAGAGCGGGGCCCCAGACCCCAATTGTGTCACGGTG
ACGGGGCTGCCAGAGAATGTGGAGGAGGCCATCGACCACATCCTCAACCTGGAGGAGGAA
TACCTGGCCGACGTGGTGGACAGTGAGGTGCTGCAGGTCTACATGAAGCCCCCTGCCCAT
GAAGAGGCCAGGGCGCCGTCCAAGGGCTTCGTGGTGCGGGACGCTCCCTGGACTGCCAGC
AACAGCGAGAAGGCTCCTGACATGAGCAGTTCCGAGGAATTCCCCAGTTTTGGGGCTCAG
GTGGCCCCCAAGACCCTCCCTTGGGGCCCCAAACGA
>RhFe
ATGAGCTCCATCGCCGTTCTGACCCAGGAGAGCTTTGCTGAGCACCGGAGTGGGCTGGTT
CCGCAACAGATCAAAGTTGCCACTTTAAATTCCGAAGAAGAGAGTGACCCTCCCACCTAC
AAGGATGCCTTCCCCCCGCTCCCCGAGAAGGCAGCCTGCCTGGAAAGTGCCCAGGAACCT
GCCGGCGCCTGGAGTAACAAGATCCGGCCCATCAAGGCGTCCGTCATCACTCAGGTGTTC
CACGTACCCCTGGAGGAGAGAAAGTACAAGGACATGAACCAGTTTGGAGAAGGTGAACAA
GCAAAAATCTGCCTGGAGATCATGCAGAGGACCGGCGCCCACCTGGAGCTGTCGCTTGCC
AAAGACCAGGGCCTCTCCATCATGGTCTCTGGGAAGCTGGACGCCGTCATGAAAGCCCGG
AAGGACATTGTGGCGAGGCTGCAGACGCAGGTTATTGGCAAAAATGGAGAGAAGCTGCAG
GACTTGATCCCGCGCCCAGAGGACGCGAGCAACCACATCAGGATCACGGGCCACGAGGTC
CTGCTCATCTCGGCCGAGCAGGACAGGCGTGCCGTGCAGGAGACCGGCACGCGCATCAAC
ATCCCCCCGCCCAGCGTCAATCGGACGGAAATCGTGTTCACAGGAGAGCAGCTGGCTCAG
GCCGTGGCTCGAGTCAAGAAGATTTATCCGCCCTCAGACAGCGCCTCAGAGACCGTGATA
CTTCGCGGCGAGCCAGAAAAGTTACAGGCGCTGACCGAAGTCTACGCCAAGGCCAACAGT
TTCTGCGCTCCCTCCTGGAAGAAAGGGATCACTCAGCAGATGCCCACGGAGGACGTAAAT
GTGGCCCAGGAGAGCGGAGCCAACATCAACAGGATCAAAGACCAGTACAAGGTGTCGGTG
CGCATCCCTCCCGACAGCGAGAAGAGCAACCTGATCCGCATCGAGGGGGACCCGCAGGGC
GTGCAGCAGGCCAAGCGGGAGCTGCTGGAGCTCGCCTCGCGCATGGAGAACGAGCGCACC
AGGGACCTCATCATCGAGCAGAAGTTCCACCGCACAATCATCGGGCAGAAGGGCGAGCGC
ATCCGGGAGATTCGCGACAAGTTCCCCGAGGTTATCATCAACTTCCCAGACCCAGCACAA
AAAAGTGATATTGTCCAACTCAGAGGGCCCAAGAATGAGGTGGAGAAATGCACAAAGTAC
ATGCAGAAGATGGTGGCAGATTTGGTGGAAAATAGCTACTCGATCTCTGTTCCAATCTTC
AAACAGTTTCACAAGAACATCATTGGTAAAGGAGGCGCAAACATTAAAAAGATCCGGGAA
GAAAGCAACACCAAGATTGACCTTCCAGCAGAGAACAGCAATTCAGAGACCATCATCATC
ACAGGCAAGCGAGCCAACTGTGAGGCTGCCCGGAGTCGCATCCTGTCCATCCAGAAAGAC
CTGGCCAACATAGCCGAGGTGGAGGTCTCAATCCCAGCAAAGCTGCACAACTCCCTCATT
GGCGCCAAGGGCCGCCTGATCCGCTCCATCATGGAGGAGTGCGGGGGTGTCCACATTCAC
GAAGGTTCCGGAAGGGGTCCTGCCTCGGATGTAGAGAAGGCCAAGAAACAGCAAACCAAG
AGTTTCACCGTTGACATCCGCGCCAAGCCGGAGTACCACAAGTTCCTCATTGGCAAAGGG
GGTGGCAAAATCCGCAAGGTGCGTGACACCACGGGCGCCCGCATCATATTCCCGACGGCT
GAGGACAAGGATCAGGACCTGATCACCATCGTGGGGAAAGAGGACGCCGTCAGGGAGGCT
CAGAGGGAGCTGGAGGCCCTCATCCAGAACCTGGACAACGTGGTTGAAGACTGCATGCTG
GTGGACCCCAAGCACCACCGTCATTTCGTTATCCGAAGAGGCCAGGTCTTACGGGAGATC
GCAGAAGAGTACGGTGGGGTGATGGTGAGCTTCCCGCGGTCCGGCACGCAGAGCGACAAA
GTCACCCTGAAGGGTGCCAAGGATTGTGTGGAGGCGGCCAAGAAGCGCATCCAGGAGATC
ATTGAGGACCTGGAAGCCCAGGTGACCATCGAGTGCGCCATACCCCAGAAATTCCATCGG
TCTGTCATGGGCCCCAAAGGCTCCAGAATCCAGCAGATCACGCGGGACTATAATGTTCAG
AAATTCCCAGACAGAGAGGAAAACCCAGCCGTCCAGGAGAACGGCGACGATGCCGGGGAG
GGGAGAGAGGGCGACCCTGGCTCTCCAAGGAGGTGTGACATCATCATCATCTCTGGCCGG
AAGGAAAAGTGTGAGGCCGCCAAGGAAGCCCTCGAGGCGCTGGTCCCTGTCACCATTGAG
GTGGATGTGCCCTTCGACCTTCACCGGTACATCATCGGGCAGAAGGGGAGCGGGATCCGC
AGGATGATGGACGAGTTCGAGGTGAATATCCACGTCCCAGCCCCTGAGCTGCAGTCCGAC
ATCATCGCCATCACAGGCCTCGCTGCAAACTTGGACCGGGCCAAGGCCGGGCTTCTGGAG
CGCGTGAGGGAGCTGCAGGCGGAGCAGGAGGACCGGGCTTTAAGGAGTTTTAAGCTGAGC
GTCACCGTTGACCCCAAATACCACCCCAAAATTATTGGGAGGAAGGGGGCGGTGATTACC
CAGATCCGCTTGGAGCATGACGTCAACATCCAGTTCCCTGATAAGGATGATGGGAACCAG
CCCCAGGACCAAATCACCATCACAGGGTATGAAAAGAACACCGAAGCTGCCCGGGATGCT
ATACTGAAAATTGTGGGTGAGCTCGAGCAGATGGTTTCTGAGGATGTTGCGCTAGACCAC
CGTGTTCATGCCCGGATCATTGGCGCCCGTGGCAAAGCCATTCGCAAGATCATGGATGAG
TTCAAGGTAGACATTCGCTTCCCGCAGAGCGGGGCCCCAGACCCCAACTGCGTCACCGTG
ACAGGGCTCCCAGAGAACGTGGAGGAGGCCATCGACCACATCCTGAACCTAGAGGAAGAA
TATCTGGCCGACGTTGTGGACAGTGAGGTGCTGCAGGTGTACATGAAGCCCCCTGCCCAC
GAGGAGTCCAGGGCGCCGTCCAAGGGCTTCGTGGTGCGGGACGCTCCCTGGACTGCCAGC
AGCAGTGAGAAGGCTCCTGATATGAGCAGCTCTGAGGAATTTCCCAGCTTTGGGGCTCAG
GTGGCCCCGAAGACCCTCCCTTGGGGCCCCAAACGA
>RoAe
ATGAGCTCCGTTGCCGTTTTGACCCAAGAGAGCTTTGCTGAGCACCGGAGTGGGCTGGTT
CCGCAGCAGATCAGAGTTGCCACTCTGAATTCAGAAGAAGAGAGTGACCCTCCGACCTAC
AAGGATGCCTTCCCCCCCCTGCCTGAGAAAGCGCCTTGCTCGGAGAGCACGCAGGAACCT
GCCGGCGCCTGGGGCAACAAGATCCGGCCCATCAAGGCGTCCGTCATCACTCAGGTGTTC
CACGTGCCCCTGGAGGAGAGGAAGTACAAGGACATGAACCAGTTTGGAGAAGGCGAACAA
GCGAAGATCTGCCTCGAGATCATGCAGAGGACCGGCGCCCACCTGGAGCTGTCTCTTGCC
AAAGACCAGGGCCTCTCCATCATGGTCTCCGGGAAGCTGGACGCCGTCATGAAAGCCCGC
AAGGACATCGTTGCGAGACTGCAGACACAGGTGGGTGGTCGGCCAGGCGGCAGCGTTCGG
GGTCTCCTGCCCTTTGGGTGGGAAGCCGCTGGTGCAGTAACAGAACTGGGGCACCTGCCA
TTTGTGCTGTTCGGGCGAGGGGACCGGAAGTTCGTTCAGTGGCGCGGCAGGGACACCGGT
GTCGGCCGCGGCTCCAGGCCGCAGGCTCGGGAGGTGACCGGTGGCGAGCCGGTTCCGCAG
GCTGCTGCAGGCCGTCGCCGGTGCCGGCCTCCCTCAGGAAGCCCCTGGCCTGGAGTGGGC
CTGTGGCACACCCCTCCCAAGTTGCAGAGACCAAGCTCCACGTCGTCGGACAGACACAGT
TTCTGTGGTCTTCGTTGGAAACGGGGTGTTTCCCACCAGCTGCAGACGCGCGGTCTGAAG
ACGGGGTCGGAGGGGGGAGGGGCGGTCAACAGGGTCAAGGACCAGTACAAGGTGTCCGTG
CGCATCCCTCCCGACAGCGAGAAGAGCAGCCTGGTCCGCATCGAGGGGGACCCGCAGGGC
GTGCGGCAGGCCAAGCGGGAGCTGCTGGACCTCGCCTCCCGCATGGAAAATGAACGCACC
AAGGACCTGGTCATCGAGCAGAGGTTCCATCGCACCATCATCGGGCAGAAGGGCGAGCGG
ATCCGAGAGATCCGGGACAAGTTCCCAGAGGTCATCATCAACTTCCCAGACCCAGCACAA
AAAAGCGACATTGTCCAGCTGAGAGGGCCTAAGAACGAAGTTGAGAAATGCACCAAGTAC
ATGCAGAAGATGGTGGCGGATTTGGTGGAGAACAGCTACTCGATCTCGGTTCCGATCTTC
AAGCAGTTCCACAAGAACATCATCGGGAAAGGAGGCGCGAACATCAAGAAGATCCGGGAG
GAGAGTAACACCAAGATAGACCTCCCAGCGGAGAACAGCAACTCCGAGACCATCGTCATC
ACGGGCAAGCGGGCCAACTGCGAGGCCGCCCGGAGCCGCATCCTGTCCATCCAGAAAGAC
CTGGCCAACATAACCGAGGCGGAGGTCTCGATCCCGGCCAAGCTGCACAACTCCCTCATC
GGCACGAAGGGCCGCCTGATCCGCGCCATCATGGAGGAGTGTGGCGGGGTCCACATCCAC
GAGGGCTCGGGCAGGGGCCCCTCCTCGGACGTGGAGAAGGCCAAGAGACAGCAAACCAGG
AGCTTCACCGCCGACGTCCGCGCCAAGCCGGAGTACCACAAGTTCCTCATCGGCAAAGGC
GGCGGCAAGATCCGCAAGGTGCGGGACACCACGGGGGCCCGCATCATCTTCCCGGCGGCG
GAGGACAAGGACCAGGACCTGATCACCATCATGGGCAAGGAGGACGCCGTCAGGGAGGCC
CAGAAGGAGCTGGAGGCCCTGATCCAGAACCTGGATAACGTGGTGGAGGACTGCATGCTG
GTGGAGCCCAGGCACCACCGCCACTTCGTCATCCGCAGAGGCCAGGTCCTGCGCGAGATC
GCGGAGGAGTACGGCGGCGTGATGGTGAGCTTCCCGCGGTCCGGCACACAGAGCGACAGA
GTCACCCTCAAGGGCGCCAAGGACTGTGTGGAGGCGGCCAAGAAGCGCATCCAGGAGATC
ATCGAGGACTTGGAAGCCCAGGTGACCGTGGAGTGCGCCATACCCCAGAAATTCCATCGA
TCCGTCATGGGTCCCAAAGGTTCCAGGATCCAGCAGATTACGCGGGACTACAATGTGCAG
AAGTTCCCGGACAGAGAGGAGAACCCAGCCGTCCAGGAGAATGGCGATGACGCCGGGGAG
GGCAGAGAGGCCGAGCCCGGCTCTCCCCGGAGGTGCGACATCATCGTCATCTCTGGCCGG
AAGGAAAAGTGTGAAGCTGCCAAGGAAGCCCTTGAGGCACTGGTTCCTGTCACCGTGGAA
GTGGAGGTGCCCTTTGACCTCCACCGGTACATCATCGGGCAGAAGGGCAGCGGGATCCGC
AAGATGATGGACGAGTTCGAGGTGAACATACACGTCCCGGCCCCGGAGCTGCAGTCCGAC
ATCGTCGCCATCACAGGCCTCGCCGCAAACTTGGGCCGGGCCAAGGACGGGCTCCTGGAG
CGCGTGCGGGAGCTGCAGGCCGAGCAGGAGGACCGGGCTCTACGGAGTTTCAAGCTGAGT
GTCACTGTGGACCCCAAGTACCACCCCAAAATCATTGGGAGAAAGGGGGCGGTGATCACC
CAGATCCGCCTGGAGCATGACGTGAGCATCCAGTTTCCTGACAAGGACGATGGCAGCCAG
CCCCAGGACCAAATCACCATCACAGGGTACGAGAAGAACACGGAAGCCGCCCGGGATGCC
ATTCTGAAAATCGTGGGTGAACTCGAACAGATGGTTTCGGAGGACGTCCCGCTGGACCAC
CGCGTCCACGCCCGCATCATCGGTGCCCGCGGCAAAGCCATCCGCAAGATCATGGACGAA
TTCAAGGTGGACATCCGCTTCCCGCAGAGCGGGGCCCCAGACCCCAACTGCGTCACGGTG
ACGGGGCTGCCGGAGAACGTGGAGGAGGCCATCGACCACATCCTCAACCTAGAGGAGGAA
TACCTGGCCGACGTGGCGGACAGCGAGGTGCTGCAGGTCCACGTGAAGCCCCCCGTCCAC
GAGGAGGCCAGGGCACCGTCCAAGGGCTTCGTGGTGCGGGACGCTCCCTGGACCGCCAGC
AGCAGCGAGAAGGCTCCCGATATGAGCAGCTCTGAGGAGTTCCCCAGCTTTGGGGCTCAG
GTGGCCCCCAAGACCCTCCCTTGGGGCCCCAAACGA
