# Supplementary material for: Positively selected genes in the hoary bat (Lasiurus cinereus) lineage: prominence of thymus expression, immune and metabolic function, and regions of ancient synteny
Source: PeerJ. 2022 Mar 17;10:e13130. doi: 10.7717/peerj.13130 (PMC8934532; doi:10.7717/peerj.13130)
Supplement: Supplemental Information 3 — Initially tested orthogroups that have been edge-trimmed as described in the Methods. [file peerj-10-13130-s003.zip › original.trimmed/trimmed-OG0001868.fas]

>EpFu
ATGAACCCAACTAATCCTTTCAGTGGGCAGCAGCCTAGTGCTTTTTTAACATCTTCCAGT
AGTTCCATAGGAACAGGTCAGGCTAAGCAACCATTTCGATTTGGTCAGCCTTCTCTTTTT
GGACAAAACAATACAGTATCTGGGAAAAGCTCAGGATTTTCACAGATATCTAGCTTTCCA
ACATCTGGAGTAGGTCACTCTTCAGCACAAACATTAGGATTCTCCCAAACCTCGAATGTT
GGACTCTTTTCTGGACTTGAACACACTCCAGCCTTTGTAGCTGCCTCTGGGCCTTCAAGT
TCATGTGTGCCTGCAAACCCAAGATTTACTTTCAAATCACCCAACCTTGGGGCTTTCCCA
AGTACTTCTACTTTTGCACCAGAAACTGGAGAAGTAGCAAGCTCTGGTTTTGGGAAAACA
GAGTTCAGCTTTAAATCTCTGGAAAATTCAGTGTTCAGACCAATATTGGGGGCTGAATCC
GAGCCAGAGAAAACTCAAAGCCAAATTACTTCTGGATTTTTCACATTTTCCCAACCAATT
AGTAGTGGATCCGGAGGACAGACTCCATTTTCTTTTACACAGGTGACAAGTTCAGCTACT
AAATCAAATTTTACGTTTTCAAAACCAGTTGATAGTAATTCATCATCACCTTTTGCCCCT
GCTTTGTCAAGTCAAAATGTGGAGGAAGAAAAGAAAGGCCCTAAGTCACTATTTGGAAGT
CTTAATAGTAGCTTCACTAGCTTCCCCACATCTTCAGGATCATTGGGGGAACCCTTCCCA
GTTAGCAAAACAGGTGCCAGACAAGGATGTGAAGACACTGTTTCCCAAGTGGAGCCACTT
TCCAGCTTCATGAAAGGACTGAAAAGGAAGGAGGATCAGGATCGCTCCCCAAGGAGATAT
GGCCACGATGCAGTGGAAGACTTGGACCCTCTATCGAGGGGTGATCATCCTCCCGATAAG
CGGCCTGTCCGCCTGAATCGGCCCCGGGGAGGTCTGTTTGGTCGGACTATACAGGATGTT
TTCAAAAGCAATAAAGAAGTCAGTCGTCTGGGCAACAAGGAATCTAGAAAGGAAATTGGC
TGTGCCGAGTCTGGGGAAAATGATCACTTGGCCATACCAGGAGGGAGTCAGTCTGTTCTG
GCAGCTTCCCGGTTTCCATGTGTGAAAGAGGAAGAAACTGAAAGAGATAAAAAAGAAGAT
TTTCTAAGAGGAACTCCTGGGCGTCAGAATAAAAGAAGTGAGAGCACAGACAGTCTTGGC
TTCTCTCCCTCTGAAGTCACAGCGATCCAGTGCAAGAACATTCCCGACTATCTCAACAAC
AGGACCATTCTGGAGAATCACTTTGGCAAAATTGCTAAAGTGCAGCGCATTTACACCAGG
CGCAACAAACACCTCGCGGTGGTGTATTTCTTTGATCATGCTTCTGCAGCCCTGGCCAGG
AAGAAGGGGAAAAAATTGCCTGAAGAAACGTCTATCTTTTGGCACAAGAAGAAAATAAGT
CCCAACAAGAAGCCTTTTTCCCTCAAGGAGAAGAAACCAGGCGAGGGCGAGGCTGGCCAG
GGCCCTGAGGACACCTCCTTTCAGCACTCCCCCCTTGGCAAGCCCGTGGGGAGAACTGCA
GTTGGCAGCCTCACGAATAAAAGCTCTCCAGTGAAGAAGTCAGGCCTTCTGAAGGCCCAC
CTGTTTGAAGGAGACTCTTTTGACTCGGGCTCTGAGGGTTCTGAGAGTCCTGGGCTGTGT
GTGTCCTCCCTCAGTGCGCTGATAGGCACTGTGGCCGAAACGTCTGAGGAAAAGTACCGC
CTGCTTGACCAGAGGGACAGAATCATGAGGCAAGCTCGGGTGAAAAGAACCGACCTGGAC
AAAGCAAGGACTTTTGTTGGGACGTGCCCTGACATGTGTCCTGAGAAGGAGCGGTACATG
CGGGAGACCCGGAGCCAGCTGAGTGTATTTGAAGTGATCCCAGGAACTGACCAGGTGGAC
CACGCGGCAGCTGTCAAGGAGTACAGCCGCTCCTCAGCCGACCAGGAGGAGCCCCTGTCA
CATGAGCTGCGGCCCTCCGCAGTGCTCAGCAGGACCATGGATTACCTGGTGACCCAGATT
ATGGACCAGAAGGAGGGCAGCCTGCGGGACTGGTATGACTTCCTGTGGAACCGCACACGG
GGCATACGGAAGGACATCACGCAGCAGCACCTGTGTGATCCCATGACGGTGTCCCTGATT
GAAAAGTGTGCCCGGCTTCATATCCACTGTGCTCACTTCATGTGTGAGGAGCCCATGTCC
TCCTTTGATGCCAAGATCAACAATGAGAACATGACCAAGTGCCTTCAGAGTCTGAAGGAG
ATGTATCAAGACCTGAGGAACAAGGGCGTGTTCTGTGCCAGTGAAGCTGAGTTCCAGGGC
TACAATGTGCTGCTCAATCTCAACAAGGGGGACATCCTAGAAGTACAACAGTTCCATCCG
GCTGTTAGAAACTCCTCTGAAGTGAAATTTGCTGTTCAGGCTTTTGCTGCATTGAACAGT
AATAATTTTGTGAGATTTTTCAAACTGGTCCAGTCAGCTTCTTATTTGAACGCTTGTCTT
TTACATTGCTACTTTAATCAGATCCGCAAGGATGCTCTCCGGGCACTCAACATCGCCTAT
ACTGTGAGCACCCAACGATCCACCATCTTTCCCCTGGACAGCGTGGTGCGCATGCTGCTC
TTCAGAGATTGCGAAGAGGCCACAGACTTCCTCAACTACCATGGTCTCACGGTTTCCGAT
GGCTGTGTCGAGCTGAACCGGTCCTCGTTCTTGGAACCAGAGGGGTTATTGAAGGCCAGG
AAGTCGGTGTTTATTACCAGGAAGCTGATGGTGTCCGTTGGGGAAATCGTGAATGGGGGG
CCGTTGCCCCCTGTCCCTCGTCATATCCCCGTGTGCAGCTTCAACTTCCAGAACAAGTAC
GTCGGGGAGAGCCTGGCTACAGAGCTGTCTGTGGGCACTCAGAGACCCGGCTTGGATACC
CCGAGTGCGGCACCCGGCCTCTTCCAACCCCCTATGCCACCCCCTGTGCAGCCGGAGCTT
CCTGCAAAGCCTGAGCCTGTGTACTCTGACGCGGACCTGGCACAGGTGGTAGACGAGCTC
ATCCAGGAGGTTCTTCAGAGGGACTGTGAGGAGGTTGGTGCTGCTGGGGCGGCCTTCGCA
GCCACAGCTCTGGGTGTTTCCAATGCTGCTGTGGAGGAGTTGTTAGCAGCGGCTACCACA
GGCATTTTGCGGCACATTGCAGCTGAAGAAATGACTGAGGAAAGGGAGCGGAAAGAGGAG
GAGAGGCGGCAGGCTGAAGAGGAGAGGTTGAAGCAAGAAAGAGAACTGGTGTTAACTCAG
ATGAGTCAGGGCCTGGCTGCAGAGCTGACAGAGCTGGTGATGATGGAATGTGTGAGGGAG
ACCTGCTCCCAGGAGCTGAAGAGTGCAGTGGAGGCAGACCAGAAGGTCCGCATGGCCCGT
TGCTGTGAGGAAGTCTGTGCCCACCTGGTGGACTTGTTTCTTGGGGAGGAGATTTTCCAG
ACTGCAAAGGAGACCCTCCAGGAACTTCAGTGCTACTGCAAGTACCTTCAGAGGTGGAGG
GAAGCTGTTGCAGCCCGGAAGAAGCTGAGGCGCCAGATGCGGGCCTTCCCTGCAGCGCCC
TGCTGTGTGGATGTGAATGATCGGCTGATGGCACTGGTGCCCAGTGCAGAGTGTCCCATT
GCTGAGGAGAACTTGGCCAAGGGCCTCCTGGACCTTGGCCACGCAGGGAAAGTGGGCATC
TCCTGCACCAGGCTCAGGTGGCTCAGGAACAAGACAACGCACCAGTTGAAAGTCCAGCAC
TTCCACCAGCAGCTACTGAGTGATGCAGCGTGGGCGCCCCTGGACCTGCCATCCCTTGTG
GCTGAGCACCTCCCTGGTAGCAGGGAGCATGTGTTTTGGAAGCTGGTGCTGGTGTTGCCC
AACGGAGAAGAGCAGTCCCCAGAGAGTCCTGGCAGCAAAGGGAATCAGACAGTTTCTGTC
AGCGTGTGTATAAAGGTAGCCTACGGTGCTCTCAGTGACGGCGCCCTGGATGCTGTGGAG
ACACAGAATGAGCTCCTGGGAGCCAGTGGCCTCATGCTGCTGCTTGCCCCCAAAGCGAAG
AGTGAGGACATTGCAGAGGACGTGTACTGGCTGTCGGCACTGCTGCAGCTCAAGCAACTC
CTGCAGGCCAAGCCCTTCCAGCCTGCATTGCCGCTGGTGGTGCTCGCACCCAGCCTGGGC
GGGGACGCCGTGGAGAAGGAAGTGGATGATGGTCTGATGCTACAGGATTTGGTTTCAGCT
AAGCTGATTTCAGATTATATCATTATTGAAATTCCTGATTCCATTAATGATTTGCAAGGC
ACAAATAAGGTTTCCCAGGCCGTGCAGTGGCTGCTCTCCCACTGCCCCTGTGCCCTTGAC
CTTTGCTGCCAGACCCTCATTCAGTATGTGGAAGATGGGGTTGGCCGTGAGTTTAGCGGC
CGGTTTTTCCATGACAGAAAAGAGAGGCGGCTGGGCGGCCTGGCCTCTCAGGAGCCTGGT
GCCATCATCGAGCTGTTCAACAGTGTTCTGCACTTTCTCGCCTTCGTGGTGTCCTCCGAG
CAGCTCTGCGACCTGTCCTGGCCCATCACCGAGTTTGCTGAGGCAGGGGGCAGCCAGCTG
CTTCCTCACCTTCACTGGAATTCCCCGGAGCACCTGGCCTGGCTGAAACAGGCTGTGCTG
GGCTTTCAGCTTCCGCAGATGGACCTTCCACCCCCGGGCGCTCCCTGGCTTCCTGTGTGC
TCCATGGTTATCCAGTATGCCTCCCAGATCCCCAGCTCTTGCCAGACGCAGCCCGTCCTC
CAGTCCCAGGTGGAGAGCCTGCTCCGAAGAACTTATGTCAGGTGGAAGAGCCAGAACCCC
TCCCCTGGCTGGGAGGCAGGGCCCTCAGTTGCTGAGATCCCGTGGGATGACATCATTGCC
TTGTGTATCAACCACAAGCTGAGGGACTGGACGCCCCCCAGGCTTCCTGTCACATCAGAG
GCACTGAGTGAAGATGGTCAGATATGTGTATATTTTTTTAAAAACCAGTTGAAGACATAT
GATGTTCCTATGTCGTGGGAACAAGCCAGAATGCAGACGCAGAAGGAGCTCCAGCTGAAT
CAGGGGTGCTTGGAAACAAAGACTTTTCATCCTGCAAACAAGTTTACTCCGTTACTTCAC
GTGCACCGAAAAGGGAAGAGAAGTGCAGAGTGTGGCCGAGAGGGGCCGGTTCCCAGCACG
GAGGACCTGATGCGCGGAGCCTCCGCCCAGGAGCTCCTGGCCCAGTGTCTGTCCAGCAGT
CTTCTACTGGAAAAAGAGGAGAGCAAGAGATTTGAAGATCAACTTCAGCAGTGGTTGTCT
GAAGACTCGGAAACATTTACAGATTCAACTTCCCTTCCCCTCTACCTTCCTCAGACTCTG
>HiAr
ATGAACCCAACTAACCCTTTCAGTGGGCAGCAGCCTAGTGCTTTTCCACCACCTTCCAGT
AGTTCCATAGGGCCATTTCCAACGAAGCCGCCATTTCGATTTGGTCAGCCTTCTCTTTTT
GGACAAAACAATACATTATCTGGGAAAAGCTCAGGATTTTCACAGGTATCCAGCTTTCCA
GCTTCTGGAGTAGGTCATCCTTCAGCACAAACATTAGGATTCTCCAACACCTCAAACGTT
GGACTCTTTTCTGGACTTGAACACACTCCGACCTTTGTAGCTACCTCTGGGCCTTCAAGT
TCGTGTGCGCCTGGAAACCCTGGATTTAGCTTTAAGTCACCCAACCTGGGGGCTTTCCCA
AGTACTTCTGCTTTTGGACCAGAAACTGGAGAAGTCGCAAGCTCTGGTTTTGGGAAAACA
GAATTCAGCTTTAAACCTCTGGAAAATTCAATGTTCAGACCAATCCTGGGGGCTGAATCT
GAGCCAGAGAAAACCCAGAGCCAAGTTACTTCTGGGTTTTTCACATTTTCCCACCCCATT
AGTAGTGGACCTGCAGGACTGGCCCCATTTCCTTTTACTCAGGTGACAAGTTCAGCTACC
AATTCAAATTTTACCTTTTCGAAATCAGTTGATAGTAACTCCTCATCTCCCTTTACCCCT
GCTTTGTCAAACCAAAATGCGGAGGAAGAGAAGCGAGGCTCCAAGTCACTGTTTGGAAGT
CCTAATAGTAGCTTCACTAGCTTCCCCATGTCTTCAGGGTCTCTGGGGGAACCCTTCCCA
GTTAGCAAAGCGGGTGTTCGGCAAGGCTGTGAGGAAGCGGTCTCCCCAGTGGAGCCGGGG
CCCAGCCTCATGAAAGGACTGAAAAGGAAGGAGGACCAGGACCGCTCCCCGAGGAGACAT
GGCCATGACGCTGTCGAAGACTCAGACTCTCTATCACGGGGCGATCATCCCCCAGATAAA
CGGCCCGTCCGCCTGAATCGACCCCGGGGAGGCCTGTTTGGGCGGACAATACAGGATGTC
TTCAAAAGCAATAAAGAAGTCGGTCGTCTGGGCAACAAGGAATCTAGAAAGGAAATTGGC
TGTGCTGAGTCTGGGGAAAATGACCACATGGCCATCCCAGGAGGGAGTCAGTCTGTTCTG
GCACCATCCCGCCTTTCAGGTGTGAAAGAAGAAGAAACTGAAAGAGATAAAAAAGAAGAT
TTTCTAAGAGGAACTCCTGGGCGCCAGAGTAAAAGAAGTGAGAGCACAGACAGTCTTGGC
TTCCCTTCCACTGAAATCACAGCGATCCAGTGCAAGAACATTCCCGACTATCTCAATAAT
AGAGCCACTCTGGAGAACCACTTCGGCAAAATCGCCAAAGTGCAGCGCATCTATACGAGA
CGCAACAAAAAGCTTGCTGTGGTGTATTTTTTTGATCATGCGTCTGCAGCCCTGGCCCGG
AAGAAGGGGAAAGGTTTGCACGAGGACGTGGCTATCTTTTGGCATAAGAAGAAAATAAGT
CCCAACAAGAAACCCTTTTCCCTCAAGGAGAAGAAACCAGGCGAGGGTGATGCTGGCCAG
GCCCCTGAGGACACACCCTTTCAGCACTCCCCTCTTGGCAAGCCCACGGCGAGGGTTGCA
GCTGGCAGCCTCGTGACTAAAAGCTCCCCCGTGAAGAAGCCCGGTCTCCTGAAGGTCCAT
CCGCTGGAGGGGGACCCTTTCGACTCGGGCTCTGAGGCCTCGGAAGGCACCGGGCCGAGT
GTGTCCTCACTCAGTGCCCTCATAGGCACTGTGGCCGAGACATCCGAGGAGAAGTTCCGC
CTGCTTGACCAGAGGGACAGAGTCATGCGGCAAGGTATGGTGGCTGCCTCTCCACAGAGG
ACCAGACCTGGGCAGGTGGGCACGGCGAGGCACACGCAACCTTTCTCTGAGCAACAGCGG
TTCGAGTCCCGGCCCGAGCTGAGCTGCCAACAGCTGGTCCCCCTCGTGTCCCAGGTGGAC
CATGCAGTGGCTGTGAAAGAGTACAGCCGCTCGTCAGCAGACCAGGAGGAGCCACTGCCA
CACGAGCTGCGGCCCTTGGTGGTTCTCAGCCGGACCATGGACTACCTGGTGACCCACGTC
ATGGATCGGACGGACGGCAGCCTGCGGGACTGGTACGACTTCCTGTGGAACCGTACACGG
GGCATACGGAAGGACATCACGCAGCAGCACCTGTGCGACCCTGTGACGGTGTCCCTGATC
GAGAAGTGCGCCCGGCTGCACATCCACTGCGCTCACTTCATGTGTGAGGAGCCCATGTCC
TCCTTCGACGCCAAGATCAACAACGAGAACATGACTAAGTGCCTACAGAGCCTGAAGGAG
ATGTACCAGGACCTACGGGGCAGGGGCGTGTCCTGCGCCAGCGAGGCTGAGTTCCGTGGC
TACAACGTGCTCCTGAACCTCAACAAGGGGGACATCCTCAGCATTGACAGTTTTCTCTCA
TACACAAAGCCTTCACAGTCTGTGCTTCCTTTATGGAGGTGTTTCCTTCACCTTCATTCC
GAGCACGTGGCCAGAGTCTTCCCCGGGGTGGGGACGGCAGGACCCCTGTCCCCCATGGGG
CTGGCCGGCTTCTGCTTTCAGATCCGCAAGGATGCCCTGCGGGCACTGAACGTCGCCTAC
ACCGTGAGCACACAGCGGGCCACCGCGTTCCCGCTGGACGGCGTGGTGCGCATGCTGCTG
TTCAGGGACTGCGAGGAGGCCACAGACTTCCTCAGCTACCATGGCCTCGCCGTCGCTGAC
GGCTGTGTCGAGCTGAACCGGTCCTCGTTCCTGGAACCAGAAGGGCTCTTCAAGGCCAGG
AAGTCAGGGTTTGTTACCAGGAAGCTGACGGTGTCGGTTGGGGAAATCGTGAATGGAGGG
CCGTTGCCCCCCGTCCCTCGCCACAGCCCTGTGTGCAGCTTCAACGCGCAGAACAAGTAT
GTCGGGGAGAGCCTGGCCACAGAGCTGCCCGTGGGCCCCCAGCGACCCGGCTTGGACACC
CCGAGCGTGGTGCCCAGCCTCTTCCCGACCGCCTTGCAGCCCTCCGTGCCCCTGGAGCTT
CCTGCCAAGCCTGCGCCCGTGTACTCTGATGCGGACCTGGTGCAGGTGGTGGACGAGCTC
ATCCAGGAGGTTCTTCAGAAGGACTGCGAGGAACTCTGCGCCGCGGGGGCGGCCTTCGCG
GCCACGGCCCTGGGTGTCTCCAGTGCCACGATGGAGGAGCTGCTGACAGCTGCAACCTCG
GGCATCCTGAGGCACATTGCTGCTGAAGAAGTGACTAAGGAGAGGGAGCGGAAGGAGGAG
GAGAGACGTCGGGTGGAAGAGGAGAGGTTGAAACAAGAAAGAGAACTGCTGTTAACTCAG
CTGAGCCAGGGCCTGGCTGTAGAGCTGACAGAACTGGTGGTGGCGGAAGGTGTGAGGGAA
ACCTGCTGCCAGGAGTTCAAGAGTGCCGTGGAGACAGACCAGAGGGTCCGCATGGCCCGT
TGCTGTGAGGACGTCTGTGCCCAGCTGGTGGACTTGTTTCTCGGGGAGGAGATTTTCCAG
ACGGCCAGGGAGACCCTCCAGGAGCTGCAGTGCTATTGCAGCTACCTCCAGCGGTGGAAG
GAGGCTGTCACCGCCCGGAAGAAGCTGAGGCGGCAGATGCGGGCCTTCCCAGCTGCGCCC
TGCAGTGTGGACACAAAGGATCAGCTGAGGGCACTGGCCCCCAGCGCGGAGTGTCCCATT
GCCAAGGAGAACCTGGCCAGAGGCCTCCTGCACCTGGGCCACGCGGGGAAAGTGGGCATC
TCCTGTACCAGGTTACAGTGGCTCAGGAGCCGGACTGCACACCAGATGAAGGCCCAGCAC
TTCCACCAGCGGCTGCTGAGTGATGCAGCGTGGGCACCCCTGGACCTGCCGCACCTCGTG
GCTGAGCACCTCCCTGGCGGGCAGGAGCACGTGTTCTGGAAGCTGGTGCTGCTGTTGCCC
GATGGAGAAGAGCTGTCCCCAGGGAGTCCTGGCAGCCCTGGTGCGTCCGTCCTGATGGTC
TGGGTACCATTCCAGGTGGTCCACGGTGCGCTCGGTGATGGGGACCTGGACGCCGTGGAG
GCCCAGAAGGAGCTCCTGGGTGCCCGTGGGCTGGTGCTGCTGCTGGCCCCCCAAGTGAGG
AGTGAGGACGTGGCGGAGGACACGTACTGGCCGTCGGCACTGCTGCAGCTCAAGCAGCTC
CTGCAGGCCAAGCCCCTGTGGCCCGCGCTGCCGCTTGCAGTTCTTGTGCCCGGCCTGGGC
GGGGTCACTGTGCAGCAGCAAGTGGAGGACGGCCTGATGCTCCAGGACTTGGTTTCAGCC
AAGCTGATTTCAGATTATACTGTCGTGCAGATTCCCGACTCCATTAACGACTTACAAGGC
ACAGACAAGGTTTCGCAGGCCGTGCAGTGGCTGGTCTCCCGCTGCCCCTGTACCCCTGAC
CTTTGCTGCCAGACCCTCATCCAGTATGTGGAAGATGGGGTTGGCCGTGAGTTTAGTGGC
CGATTTTTTCATGACCGAAGAGAGAGGCGGCTGGGGGGCCTGGCCTCGCAGGAGCCCGCT
GCCATCATCGAGCTGTTCAACAGCGTGCTGCACTTCCTGGCCTCTGCGGTGTCCTCCGAG
CAGCTCTGCGACCTGTCCTGGCCTGTCACCGAGTTTGCTGAGGCCGGAGGCAGCCGGCTG
CTTCCTCACCGGCACTGGAATGCCCCGGAGCACCTGGCCTGGCTGAAGCAGGCAGTGCTG
GGCTTTCAGCTCCCACAGATGGACCAGCCACCCCCGGGGGCTCCCTGGCGTCCCGTGTGC
TCCATGGTCACCCAGTACGCCTCCCAGATCCCCAGCAGCCGCCAGACGCAGCCCGTCCTC
CAGTGCCAGGTGCAGCATCTGCTCGGAAGAGCCTATGGCAGGTGGAAGAGCAAGAGCCCT
GCCCTGGGCTGCGGGGCTGGGCCCTCGGTCGCTGAAATCCCGTGGGACGACATCATCGCC
TTGTGTGTCCACCACAGGCTGAGGGACTGGACACCCCCCAGGCTCCCCGTCACGTCAGAG
GCACTGAGTGAAGATGGCCAGATATGTGTATATTTTTTTAAAGAACATTTGAAAAACTAT
GCTGTTCCTTTATCGTGGGAACAAGCCAGAATGCAGACACAGAAGCAGCTCCAGCTGAGT
CAAGGCTGCTTGGGGATGAAGCCTTCGCATCCTGCCGGCAAGTTTACTCCGTTGCTTCGT
GGGCACCACAGAGGGAAGAGGAGTGCGGAGCGAGGCCCAGAGGGGCGGGTGCCCAGCACG
GAGCAGCTGATGTGCGGGGCCTCTGCCCAGGAGCTCCTGGCCCAGCGTCTGTCCAGCCGG
CTGCTGCTGGAGCGAGAGGACAGCAAGAGGTTTGACTGTCAGCTGCAGCAGTGGTTGTCT
GAAGACACGGGACTGCATGCAGACACACCTTCCCTCCCCCTCTACCTGCCTCAGACTCTG
>LaCi
ATGAACCCAACTAATCCTTTCAGTGGGCAGCAGCCTGGTGCTTTTTTAACATCTTCCAGT
AGTTCCATAGGAGCAGTTCAGGCTAAGCAGCCATTTCGCTTTGGTCAGCCTTCTCTTTTC
GGACAAAGCAATACAGTGTCTGGGAAAAGCTCAGGATTTTCACAGATACCGAGCTTTCCA
ACGTCTGGAGTAGGTCACTCTTCAGCACAAGCATTAGGATTCTCCCAAACCTCAAATGTG
GGACTCTTTTCTGGACTTGAACACACGCCAGCCTTTGTAGCCACCTCTGGGCCTTCAAGT
TCATGTGTACCTGCAAACCCAAGATTTACTTTCAAATCACCCAACCTTGGGGCTTTCCCA
AGTACTTCTACTTTTGCGCCAGAAACTGGAGAAGTAGCAAGCTCTGGCTTTGGGAAAACA
GAGTTCAGCTTTAAATCTCTGGAAAATGCAGTGTTCAGACCAATACTGGGGGCTGAATCC
GAGCCAGAGAAAACTCAAAGCCAAATTACTTCTGGATTTTTCACATTTTCCCAGCCAATT
AGTAGCGGACCTGGAGGACAGACTCCGTTTTCTTTTACACAGGTGACAAGTTCAGCTACT
AAATCAAATTTCACGTTTTCGAAACCAGTTGATAGTGATTCTTCATCACCTTTTGCCCCT
GCTTTGTCAAGTCAAAATGTGGAGGAAGACAAGAAAGGCCCGAAGTCACTATTTGGAAGT
CTTAATAGCAGCTTCACTAACTTCCCCACATCTTCAGGATCTCTGGGGGAACCCTTCACA
GTTAGCAAAACGGGGGCCAGACAAGGATGTGAAGAAACTGTTTCCCAAGTGGAGCCACTT
TCCAGCTTCATGAAAGGACTGAAAAGGAAGGAGGATCAGGATCGCTCCCCAAGGAGATAC
GGCCACGATGCACTGGAAGACTTGGACCCTCTATCGAGGGGTGATCATCCCCCCGATAAG
CGGCCTGTCCGCCTGAATCGGCCCCGGGGAGGTCTGTTTGGTCGGACTATCCAGGATGTT
TTCAAAAGCAATAAAGAAGTCGGTCGTCTGGGCAGCAAGGATTCTAGAAAGGAAATTGGC
TGTGCAGAGTCTGGGGAAAGTGATCACATGGCCATACCAGGAGGGAGCCAGTCTGTTCTG
GCAGCTTCCCGGTTTCCAAGTGTGAAAGAGGAAGAAACTGAAAGAGATAAAAAAGAAGAT
TTTCTAAGAGGAACTCCTGGGCGTCAGAATAAAAGAAGTGAGAGCACAGACAGTCTTGGC
TTCTCTCCCTCGGAAATCACAGCGATCCAGTGCAAGAACATTCCCGACTATCTCAACAAC
AGGACCATCCTGGAGAATCACTTTGGCAAAATTGCTAAAGTGCAGCGCATTTACACCAGG
CGCAACAAACACCTCGCGGTGGTGTATTTCTTTGATCATGCTTCTGCAGCCCTGGCCAGG
AAGAAGGGGAAAAAGTTGCCTGAAGAAACGTCTATCTTTTGGCACAAGAAGAAAATAAGT
CCCAACAAGAAACCTTTTTCCCTGAAGGAGAAGAAAGCCGGTGAGGGGGAGGCTGGCCAG
GGCACCGAGGACACCTCCTTTCAGCACTCCCCTCTCGGCAAGCCCCTGGGGAGAAATGCA
GGGGGCGGCCTCATGAATAAAAGCTCTCCGGTGAAGAAGTCAGGCCTTCTGAAGGCCCAC
CTGTTTGAAGGAGACTCTTTTGACTCGGGCTCTGAGGGTTCTGAGAGTCCTGGGCTATGT
GTGTCCTCTCTCAGTGCGCTGATAGGCACTGTGGCCGAAACGTCTGAGGAAAAGTACCGC
CTGCTTGACCAGAGGGACAGAATCATGAGGCAAGCTCGGGTGAAAAGAACCGACCTGGAC
AAAGCAAGGACTTTTGTTGGGACGTGCCCTGACATGTGTCCCGAGAAGGAGCGGTACATG
CGGGAGACCCGGAGCCAGCTGAGTGTATTTGAAGTGATCCCAGGAACTGACCAGGTGGAC
CACGCGGCAGCTGTCAAGGAGTACAGCCGCTCCTCAGCCGACCAGGAGGAGCCCCTGTCA
CATGAGCTGCGGCCCTCAGCAGTGCTCAGCAGGACCATGGATTACCTGGTGACCCAGATC
ATGGACCAGAAGGAGGGCAGCCTGCGCGACTGGTATGACTTCCTGTGGAACCGCACACGG
GGCATACGCAAGGACATCACGCAGCAGCACCTGTGTGATCCCATGACGGTGTCCCTGATT
GAGAAGTGTGCCCGGCTTCATATTCACTGTGCTCACTTCATGTGTGAGGAGCCCATGTCC
TCCTTTGATGCCAAGATCAACAACGAGAACATGACCAAGTGCCTTCAGAGTCTGAAGGAG
ATGTACCAAGACCTAAGGAACAAGGGCGTGTTCTGTGTCAGTGAAGCCGAGTTCCAGGGC
TACAACGTGCTGCTCAATCTCAACAAGGGGGACATCCTCGAAGTACAACAGTTCCATCCG
GCTGTTAGAAACTCCGCTGAAGTGAAATTTGCTGTTCAGGCTTTTGCTGCATTGAACAGT
AATAATTTTGTGAGATTTTTCAAACTGGTCCAGTCAGCTTCTTATTTGAACGCTTGTCTT
TTACATTGCTACTTTAATCAGATCCGCAAGGATGCTCTCCGGGCGCTCAACATCGCCTAC
ACCGTGAGCACCCAACGATCCACCATCTTTCCCCTGGACAGCGTGGTGCGCATGCTGCTC
TTCAGAGATTGCGAAGAGGCCACCGACTTCCTCAACTACCACGGTCTCACTGTTTCCGAC
GGCTGTGTCGAGCTGAACCGGTCCTCGTTCTTGGAACCAGAGGGGTTATTGAAGGCCAGG
AAGTCGGTGTTCATTACCAGGAAGCTGATGGTGTCGGTTGGGGAAATTGTGAACGGGGGG
CCATTGCCCCCTGTCCCTCGTCATACCCCCGTGTGCAGCTTCAACTTCCAGAACAAGTAC
GTCGGGGAGAGCCTGGCTACGGAGCTGTCTGTGGGCACTCAGAGGCCCGGCTTGGACACC
CCGAGTGCGACACCCGGCCTCTTCCAACCCCCCGGCCCACCCCCTGTGCAGCCGGAGCTT
CCTGCGAAGCCTGAGCCGGTGTACTCGGACGCGGACCTGGCACAGGTGGTGGACGAGCTC
ATCCAGGAGGTTCTTCAGAGTGACTGTGAGGAGGTTGGTGCTGCTGGGGCGGCCTTTGCA
GCCACAGCTCTGGGTGTTTCCAATGCTGCTGTGGAGGAGTTGTTAACAGCTGCTACCGCG
GGCATTCTGCGGCACATTGCAGCTGAAGAACTGACGNNNNNNNNNNNNNNNNNNNNNNNN
NNNNNNNNNNNNNNNNNNNNNNNNNNGTTGAAGCAAGAAAGAGAACTGGTGTTAACCCAG
ATGAGTCATAGCCTGGCTGCAGAGCTGACCGAGCTGGTGGTGGTGGAATGTGTGAGGGAA
ACCTGCCGCCAGGAACTGAAGAGTGCGGTAGAGACAGACCAGAAGGTCCGCATGGCCCGT
TGCTGTGAGCAAGTCTGTGCCCACCTGGTGGACTTGTTTCTTGGGGAGGAGATTTTCCAG
ACCGCAAAGGAGACCCTCCAGGAACTTCAGTGCTACTGCAAGTATCTCCAGAGGTGGAGG
GAAGCTGTTGCAGCCCGGAAGAAGCTGAGGCGCCAGATGCGGGCCTTCCCTGCAGCGCCC
TGCGGGGTGGACGTGAACAACCGGCTGACGGCGCTGGTGCCCAGTGCAGAGTGTCCCATC
GCTGAGGAGAACTTGGCCAAGGGCCTCCTGAACCTGGGCCACGCCGGGAAAGTGGGCATC
TCCTGCACCAGGCTCCGGAGTCTCAGGAACAAGACGACGCACCAGTTGAAGGTCCAGCAC
TTCCACCAGCAGCTCCTGAGTAATGCAGCGTGGGCGCCCCTGGACCTGCCATCCCTGGTG
GCTGAGCACCTCCCTGGTAGCAGGAATCGTGTGTTTTGGAAGCTGGTGCTGGTGTTGCCC
AACGGAGAAGAGCAGTCCCCAGAGAATCCTGGCAGCAAAGGGAATCAGACAGTTTCTGTC
AGTGTGTGTATAAAGGTAGCCTACGGTGCTCTCAGCGACGGCGCCCTGGACGCTGTGGAG
ACCCAGAAGGAGCTCCTGGGCACCAGCGGCCTCATGCTGCTGCTCGCCCCCAAAGCCAAG
TGTGAGGACATTGCAGAGGACGTGTATTGGCTGTCGGCACTGCTGCAGCTCAAGCAGCTC
CTGCAGGCCAAGCCCTTCCAGCCTGCGTTGCCGCTGGTGGTGCTCGCACCCAGCCTGGGC
GGGGACGCCATGGAGAAGGAAGTGGATGATGGTCTGATGCTACAGGACTTGGTTTCAGCG
AAGCTGATTTCAGATTATATCATCATTGAAGTTCCTGATTCCATTAACGATTTACAAGGC
ACAAATAAGGTTTCCCAGGCCGTGCAGTGGCTGGTTTCCCACTGCCCCTGTGCCCCCGAC
CTTTGCTGCCAGACCCTCATTCAGTATGTGGAAGATGGGGTTGGCCGTGAGTTCAGCGGC
CGCTTTTTCCATGACAGAAAGGAGAGGCGGCTGGGAGGCCTGGCCTCTCAGGAACCGGGT
GCCATCATCGAGCTGTTCAACAGCGTCCTGCACTTTCTCGCCTTCGTGGCGTCCTCCGAG
CAGCTCTGCGACCTGTCCTGGCCCATCACCGAGTTTGCTGAGGCCGGGGGCAGCCGGCTG
CTTCCTCACCTTCACTGGAATGCCCCGGAGCACCTGGCCTGGCTGAAGCAGGCTGTGCTG
GGCTTCCAGCTGCCGCAGATGGACCTTCCACCCCCGGGGGCTCCCTGGCTTCCTGTGTGC
TCCATGGTGATCCAGTACGCCTCCCAGATCCCCAGCTCTTCCCAGACCAAGCCCGTCCTC
CAGTCCCAGGTGGAGAGCCTGCTCCGAAGAACTTACGACAGGTGGAGGAGCAAGAACCCC
GCCCCTGGCCGGGAGGCGGGGCCCTCAGTTGCTGAGATCCCGTGGGATGACATCATTTCC
TTGTGTGTCAACCACAAGCTGAGGGACTGGACGCCCCCTCGGCTTCCCATCACATCAGAG
GCACTGAGTGAAGATGGTGAGATATGTGTATATTTTTTTAAAAACCAGCTGAAGACATAT
GATGTTCCTGTGTCGTGGGAACAAGCCAGAATGCAGACGCAGAAGGAGCTCCAGCTGAAT
CAGAGGTGTTTGGAAACAAAGACTTTCCATCCTGCAAACAAGTTTACTCCGATACTTCAC
GCGCACCGGAAAGAGAAGGGAAATGCGGAGTGTGGCCGAGAGAGGCAGGTTCCCAGCACG
GAGGACCTGATGCGCGGAGCCTCGGCCCCGGAGCTCCTGGCCCAGAGCCTGTCCAGCAGT
CTTCTCCTGGAGAAAGAGGAGAGCCAGAGATTTGAAGATCAACTTCAGCAGTGGCTGTCT
GAAGACTCGGGAACATTTACAGATTCAACTTCCCTTCCCCTCTACCTTCCTCAGACTCTG
>MyLu
ATGAACCCACCTAATCCTTTCAGCGGGCAGCAGCCTAGTGCTTTTTTAACATCTTCCAGT
AGTTCCATAGGAACAGCTCAGGCTAAGCAACCCTTTCGATTTGGTCAGCCTTCTCTTTTT
GGACAAAACAACACAGTATCTGGGAAAAGCTCAGGATTTTCACAGATATCTAGCTTTCCA
ACGTCTGGAGTAGGTCACTCTTCAGCACAAACATTAGGATTCTCCCAAACCTCAAATGTT
GGACTCTTTTCTGGACTTGAACACACTCCATCCTTTCTATCTGCCTCTGGGCCTTCAAGT
TCATGTGTGCCTGGAAACCCAGGATTTACTTTTAAATCACCCAACCTTGGGGCTTTCCCA
AGTACTTCTACTTTTGCACCAGAAACTGGAGAAGTAGCAAGCTATGGTTTGGGGAAAACA
GAGTTCAGCTTTAAATCTCTGGAAAATTCAGTGTTCAGACCAATATTGGGGGCTGAATCT
GAGCCAGAGAAAACTCAAAGCCAAATTACTTCCGGATTTTTCACATTTTCCCAACCAATT
AGTAGTGGACCTGGAGGACAGGCTCCATTTTCTTTTACACAGGTGACAAGTTCAGCTACT
AAATCAAATTTTACCTTTTCGAAACCAGTTGATAGTAATTCATCATCACCCTTTGCCCTT
GCTTTGTCAAGTCAAAATGTGGAGGAAGAGAAGAAAGGCCCTAAATCACTATTTGGAAGT
CTTAATAGTAGCTTCACTAGCTTCCCCACATCTTCAGGATCATTGGGGGAACCCTTCCCA
GTTAGCAAAACAGGTGCCAGACAAGGCTGTGAAGAAACTGTTTCCCAAGTGGAGCCACTT
TGCAGCTTCATGAAGGGACTGAAAAGGAAGGAGGATCAGGATCGCTCCCCAAGGAGATAC
GGCCACGACGCAGTGGAAGACCTGGACCCTCTCTCGAGGGGTGATCATCCTCCCGATAAG
CGGCCGGTCCGCCTGAATCGGCCCCGGGGAGGTCTGTTTGGTCGGACCATACAGGATGTT
TTCAAAAGCAATAAAGAAGTCAGTCGTCTGGGCAACAAGGAATCTAGAAAAGAAATTGGC
TGTGCCGAGTCTGGGGAAAATGATCACATGGCCATACCAGGAGGGAGTCAGTCTGTTCTG
GCAGCTTCCCGGCTTCCAGGTGTGAAAGAGGAAGAAACCGAAAGAGATAAAAAAGAAGAT
TTTTTAAGAGGAACTCCTGGGCGTCAGAATAAAAGAAGTGAGAGCACAGACAGTCTTGGC
TTCTCTCCCTCTGAAGTCACAGCGATCCAGTGCAAGAACATTCCCGACCGTCTCAACAAC
AGGACCTTTCTGGAGAAACACTTTGGCAAAATTGCTAAAGTGCAGCGCACTTACAGCAGG
CGCAACAAACACCTCGCGGTGGTGTATTTCTTTGATCATGCTTCTGCAGCCCTGGCCAGG
AAGAAGGGGAAAAAATTGCCTGAAGAAACGTCTATCTTTTGGCACAAGAAGAAAATGAGT
CCCAACAAGAAACCTTTTTCCCTCAAGGAGAAGAAACCAGGTGAGGGTGAGGCTGGCCAG
GGCACCGAGGACACATCCTTTCAGCACTCCCCTCTTGGCAAGCCCATGGGGAGGACTACA
GTCGGCAGCCTCATGAATAAAAGCTCTCCAGTGAAGAAGTCAGGCCTTCTGAAGGCCCAC
CTGTTTGAAGGAGACTCTTTTGACTCGGGCTCTGAGAGTTCTGAGAGTCCTGGGCTGTGT
GTGTCCTCCCTCAGTGCGCTGATAGGCACTGTGGCCGAAACGTCTGAGGAAAAGTACCGC
CTGCTTGACCAGAGGGACAGAATCATGAGGCAAGCTCGGGTGAAAAGAACCGATCTGGAC
AAAGCAAGGACGTTTGTTGGGACGTGCCCTGACATGTGTCCTGAGAAGGAGCGGTACATG
CGGGAGACCCGGAGCCAGCTGAGTGTATTTGAAGTGATCCCAGGAACTGACCAGGTGGAC
CACGCGGCAGCTGTCAAGGAGTACAGTCGCTCCTCAGCCGACCAGGAGGAGCCCCTGTCA
CATGAGCTGCGGCCCTCAGCAGTGCTCAGCAGGACCATGGATTACCTGGTGACCCAGATT
ATGGACCAGAAGGAGGGCAGCCTGCGGGACTGGTATGACTTCCTGTGGAACCGCACACGG
GGCATACGGAAGGACATCACGCAGCAGCACCTGTGTGATCCCATGACGGTGTCCCTGATT
GAGAAGTGTGCCCGGCTTCATATCCACTGTGCTCACTTCATGTGCGAGGAGCCCATGTCC
TCCTTTGATGCCAAGATCAACAATGAGAACATGACCAAGTGCCTTCAGAGTCTGAAGGAG
ATGTACCAAGACCTGAGGAACAAGGGCGTGTTCTGTGTCAGCGAAGCTGAGTTCCAGGGC
TACAATGTGCTGCTCAATCTCAACAAGGGGGACATCCTAGAAGTACAACAGTTCCATCCG
GCTGTTAGAAACTCCTCTGAGGTGAAATTTGCTGTTCAGGCTTTTGCTGCATTGAACAGT
AATAATTTTGTGAGATTTTTCAAACTGGTCCAGTCAGCTTCTTATTTGAACGCTTGTCTT
TTACATTGCTACTTTAATCAGATCCGCAAGGATGCTCTCCGGGCACTCAACATCGCCTAT
ACTGTGAGCACCCAACGATCCACCATCTTTCCCCTGGACAGCGTGGTGCGCATGCTGCTC
TTCAGAGATTGCGAAGAGGCCACAGACTTCCTCAACTACCATGGTCTCACTGTTTCCGAT
GGCTGTGTCGAGCTGAACCGGTCCTCGTTCTTGGAACCAGAAGGGTTATTGAAGGCCAGG
AAGTCGGTGTTTATCACCAGGAAGCTGATGGTGTCGGTTGGGGAAATTGTGAATGGGGGG
CCGTTGCCCCCTGTCCCTCGTCATACCCCCATGTGCAGCTTCAACTCCCAGAACAAGTTC
GTCGGGGAGAGCCTGGCCGCGGAGCTGTCCGTGGGCCCTCAGAGACCCGGCTTGGATACC
CCGAGTGCGGCACCCGGCCTCTTCCAACCCCCCATGCTACCCCCTGTGCAGCCGGAGCTT
CCTGCAAAGCCTGAGCCTGTGTACTCTGACGCGGACCTGGCGCTGGTCGTGGACGAGCTC
ATCCAGGAGGTTCTTCAGAGGGACTGTGAGGAGGTTGGTGCCGCTGGGGCGGCCTTCGCA
GCCACAGCTCTGGGTGTTTCCAGTGCTGCTGTGGAGGAGTTGTTAACAGCTGCTACCACA
GGCATTTTGAGGCACATTGCAGCTGAAGAAATGACTAAGGAAAGGGAGCGAAAAGAGGAG
GAGAGGCGGCAGGCTGAAGAGGAGAGATTGAAACAAGAAAGAGAACTGGTGTTAACTCAG
ATGAGTCAGGGCCTGGCTGCAGAGCTGACAGAGCTGGTGGTGATGGAATGTGTGAGGGAA
ACCTGCTCCCAGGAGTTGAAGAGTGCAGTGGAGACAGACCAGAAGGTCCGCATGGCCCGC
TGCTGTGAGGAAGTCTGTGCCCACCTGGTGGGCTTGTTTCTTGGCGAGGAAATTTTCCAG
ACTGCAAAGGAGACCCTCCAGGAACTTCAGTGCTACTGCAAGTATCTTCAGAGGTGGAGG
GAAGCAGTCGCAGCCCGGAAGAAGCTGAGGCGCCAGATGCGGGCCTTCCCTGCAGCGCCC
TGCTGTGTGGATGTGAATGACCGGCTGATGGCACTGGTGCCCAGTGCAGAGTGTCCCATT
GCTGAGGAGAACTTGGCCAAGGGCCTCCTGGACCTTGGCCACGCCGGGAAAGTGGGCATC
TCCTGCACCAGGCTAAGGTGGCTCAGGAACAAGACAACGCACCAGTTGAAGGTCCAGCAC
TTCCACCAGCAGCTACTGAGTGATGCAGCGTGGGCGCCCCTGGACCTGCCATCCCTCGTG
ACTGAGCACCTCCCTGGTAGCAGGGAGCATGCGTTTTGGAAGCTGGTGCTGGTGTTGCCC
AACGGAGAAGAGCAGTCCCCATGGAGTCCTGGCACCAAAGGGAATCAGGCAGTTTCTGTC
AGCGTGTGTATAAAGGTAGCCTACGGTGCTCTCAGTGACGGTGCCCTGGATGCCGTGGAG
ACACAGAAGGAGCTCCTGGGAGCCAGTGGCCTCATGCTGCTGCTTGCCCCCAAAACGAAG
AGCGAGGACATTGCAGAGGACGTATACTGGCTGTCGGCACTGCTGCAGCTCAAGCAACTC
CTGCAGGCCAAGCCCTTCCAGCCTGCATTGCCGCTGGTGGTGCTCGCACCCAGCCTGGGA
GGGGTCGCTGTGGAGAAGGAAGTGGATGATGGTCTGATGCTACAGGATTTGGTTTCAGCT
AAGCTGATTTCGGATTATATCATTATTGAAATTCCTGAGTCCATTAATGATTTACAAGGC
ACAAATAAGGTTTCCCTGGCCGTGCAGTGGCTGGTCTCCCACTGCCCCCGTGCCCTTGAC
CTTTGCTGCCAGACCCTCATTCAGTATGTGGAAGATGGGGTTGGCCGTGAGTTTAGCGGC
CGGTTTTTCCATGACAGAAGAGAGAGGCGGCTGGGCGGCCTGGCCTCGCAGGAACCTGGT
GCCATCATCGAGCTATTCAACAGTGTTCTGCACTTCCTCGCCTCCGTGGTGTCCTCTGAG
CAGCTCTGCGACCTGTCCTGGCCCATCACCGAGTTTGCTGAGGCAGGGGGCAGCCGGCTG
CTTCCTCACCTTCACTGGAATTCCCCGGAGCACCTGGCCTGGCTGAAACAGGCCGTGCTG
GGCTTTCAGCTCCCGCAGATGGACCTTCCACCCCCGGGGGCTCCCTGGCTTCCTGTGTGC
TCCATGGTTATCCAGTATGCCTCCCAGATCCCCAGCTCTTGCCAGACGCAGCCCGTCCTC
CAGTCCCAGGTGGAGAGCCTGCTCCGAAGAACTTATGTCAGGTGGAAGAGCCAGAACCCC
TCCCCTGGCTGGGAGGCGGGGCCCTCAGTTGCTGAGATCCCGTGGGACGACGTCATTGCC
TTGTGTATCAACCACAAGCTGAGGGACTGGACGCCCCCTAGGCTTCCTGTCACATCAGAG
GCACTGAGTGAAGATGGTCAAATATGTGTATATTTTTTTAAAAACCATTTGAAGACATAT
GATGTTCCTATGTCGTGGGAACAAGCCAGAATGCAGACGCAGAAGGACCTTCAGCTGCAT
CAGGGGTGCTTGGAAACAAAGACTTTTCATCCTGCAAACAAGTTTACTCCGTTCCTTCAC
GTGCACCGAAAAGGGAAGAGGAGTGCAGAGTGTGGCCGAGAGGGGCCGGTTCCCAGCACG
GAGGACCTGATGCGCGGAGCCTCTGCCCAGGAGCTCCTGGCCCAGTGTCTGTCCAGCAGT
CTTCTACTGGAAAAAGAGGAGAGCAAGAGATTTGAAGATCAACTTCAGCAGTTGTTGTCT
GAAGACTCAGGAACGTTTACAGATTCAACTTCCCTTCCCCTCTACCTTCCTCAGACTCTG
>PhDi
ATGAACCCAACTAACCCTTTCAGTGGGCAGCAGCCTAGTGCTTTTTCAACATCTTCCAGC
AGTTCTATAGGAGCATTTCAGGCTAAGCAACCATTTCGATTTGGTCAGCCTTCTCTTTTT
GGACAAAACAGTACATTATCTGGGAAAAGCTCAGGATTTTCACAGGTATCTAGCTTTCCA
TCTTCTGGAGTAGGTAGTTCTTCAGTGCCAACATTAGGATTCTCTCAAACCTCAAATGTT
GGACTCTTCTCTGGACTTGAACACACTCCAGCCTTTGTAGCTACCTCTGGGCCTTCAAGT
TCATGTGCTCCTGGAAACTCAGGATTTACTTTTAAATCACCCAGCCTTGGGACTTTCCCA
AGTACTTCTACTTTTGGACCGGAAACTGGGGAAGTAGCAAGCTCTGGTTTTGGGAAAACA
GAATTTATCTTTAAACCTCTGGAAAGTTCAGTGTTCAGGCCAATACTGGGAGCTGAATCT
GAGCCAGAGAAAACTCAAAGCCAGATTACTTCTGGGTTTTTCACATTTGCCCAACCAATT
AGTAGTGGATCTGGGGGACTGGCCCCATTTCCTTTTAATCAGGTGACAAGCTCAGCTACT
AAATCAAATTTTACCTTTTCGAAACCAGTTGAAAGTAATTCAGCATCACCCTTTATGCCT
GCTTTGTCAACCCAAAATGTGGAGGAAGAGAGCAGAGGCACTAAATCTCTATTTGGAAGT
CTTAATAGTAGCTTCACTAGCTTCCCCACTTCTTCAGGATCTTTGGGGGAATCTTTCCCA
GTTAGCAAAACATGTGTCAGACAAGGATGTGAAGAAGCTGTTTCCCAGGTGGAACCTCTG
CCCAGCCTCGTGAAAGGACTGAAACGGAAGGAGGATCAGGACCGCTCCCCGAGGAGACAT
GGCCACGACGCAGTGGAAGACTTGGACCCCCTGTCTAGGGGTGATCACCCTCCGGATAAA
CGGCCTGTCCGCCTGAATCGGCCTCGGGCAGGCCTGTTTGGTCGGACAATACAGGATGTC
TTCAAAAGCAATAAAGAAGTCGGTCGTCTGGGCAACAAGGAATCTAGAAAGGAAATTGGT
TGTGCTGAGTCTGGGGAAAGTGACCACATGGCCATCCTAGGAGGGAGTCAGTCTGTTCTG
GCACCTTCCCGGCTTACAGGTGTGAAAGAGGAAGAAACTGAAAGAGATAAAAAGGAAGAT
TTTCTAAGAGGAACTCCTGGGCGGCAGAGTAAAAGAAGTGAGAGCACAGACCGCCTTGGC
TTCTCTCCGGCTGAAGTCACAGCGATCCAGTGCAAGAACATTCCCGACTATCTCAACAAC
AGGACCTTTCTGGAGAACTATTTTGGCAAAATTGCTAAAGTGCAGCGCCTCTATACCAGG
CGCAACAAAAAGCTTGCAGTGGTGTATTTCTTTGATCATGCTTCTGCAGCCCTGGCCAGG
AAGAAGGGGAAAAATTTGCATGATGACGTGACTATCTTTTGGCACAGGAAGAAAACAAGT
CCCAACAAGAAAACTTTCTCCCACAAGGAGAAGAAACCGGGGGAGGGTGAAGCTGGCCAG
AGCACAGAGGACCCTCCCTTCCAGCACTCCCCTCTCGGCAAGCCCACGGGGAGGGCTGTG
GCCGCCAGTCTCCTGAATAAAAGCTCCCCGGTGAAGAAGCCGGCTCTTCTGAAGGCCCAC
CCATTCGAGGGAGACTCTTTCGACTCCGGCTCCGAGGGTTCCGAGAGCCCCGGGTCGTGC
GTGTCCTCCCTCAGCGCGCTGATAGGCACTGTGGCCGAGACGTCCGAGGAGAAGTACCGC
TTGCTGGACCAGCGGGACAGAGCCATGCGGCAAGCGCGGGTGAAGAGAACTGACCTGGAC
AAAGCGAGGACTTTTGTTGGGACGTGCCCTGACATGTGTCCCGAGAAAGAGCGGTACATG
CGGGAGACGCGGAGCCAGCTGAGTGTGTTCGAAGTGATCCCCGGCACTGACCAGGTGGAC
CACGCAGCAGCTGTCAAGGAGTACAGCCGCTCCTCTGCTGACCAGGAGGAGCCCCTGCCC
CATGAGTTGCGGCCCTCAGCAGTCCTCAGCAGAACCATGGACTACCTGGTGACCCAGATT
ATGGACCAGAAGGATGGCAGCCTACGGGACTGGTATGACTTCCTGTGGAACCGCACACGG
GGCATACGGAAGGACATCACGCAGCAGCACCTGTGTGATCCCGTGACAGTGTCCCTGATT
GAGAAGTGTGCCCGGCTTCATATCCACTGTGCTCACTTCATGTGTGAGGAGCCTATGTCC
TCCTTCGACGCCAAGATCAACAATGAGAATATGACCAAGTGCCTTCAGAGCCTGAAGGAA
ATGTACCAGGACCTGAGGAACAAGGGTGTGTTCTGTGCCAGCGAAGCTGAGTTCCAGGGC
TACAACGTGCTGCTCAATCTCAACAAGGGAGACATCCTCGAAGTACAACAGTTCCATCCA
GCTGTTAGAAACTCCTCTGAGGTGAAATTTGCTGTTCAGGCTTTTGCTGCATTAAACAGT
AATAATTTTGTGAGATTTTTCAAACTTGTCCAATCAGCTTCTTACCTGAACGCTTGCCTT
CTACACTGTTACTTTAATCAGATCCGCAAGGATGCCCTCCGGGCACTCAATATCGCGTAC
ACTGTGAGCACACAGCGATCCACCGCCTTTCCCCTGGACGGCGTGGTGCGCATGCTTCTC
TTCAGAGACTGTGAAGAGGCCACAGACTTCCTCAACTACCACGGTCTCACCGTGTCCGAT
GGCTGTGTGGAGCTGAACCGGTCCTCGTTCTTGGAACCAGAGGGGTTACTGAAGGCCAGG
AAGTCGGTGTTTATTACCAGGAAGCTGACGGTGTCAGTCGGGGAAATCGTGAACGGAGGG
CCATTGCCCCCTGTCCCTCGCCACATCCCCGTGTGCAGCTTCAACTCCCAGAACAAGTAC
GTCGGGGAGAGCCTGGCCGCGGAGCTGCCTGTGGGCACTCAGAGACCCGGCTTGGACGCC
CCAAGTGTGGCGTCCAGCCTCTTCCTGTCCCCCGCACAGCCCCCTGTGCAGCCGGAGCTT
CCTGCAAAGCCTGAGCTTATGTACTCGGACGCGGACCTGGCCCAGGTGGTGGACGAGCTC
ATCCAGGAGGTTCTTCAGAGAGACTGTGAGGAGGTCGGTGCCGCCGGGGCGGCCTTCGCA
GCCACAGCTCTGGGTGTTTCCAATGCTGCTATGGAGGAGTTGTTAACAGCTGAAACCACA
GGCATTTTGAGACACATTGCAGTTGAAGAAATGACTAAGGAAAAAGAGCGGAAGGAGGAG
GAGAGGCGGCAGGCTGAAGAGGAGAGGTTGAAACAAGAAAGAGAACTGCTGCTGACTCAG
ATGAGTCAGGGCCTGGCTGCAGAGCTGACGGAACTGGTGGTGACAGAGTGTGTGAGGGAC
ACCTGCTCCCAGGAGTTGAAGAGCGCGGTGGAGACGGACCGGAGGATCCGCATGGCCCGC
TGCTGTGAGGTCGTGTGTGCCCACTTGGTGGGCTTGTTTCTCGGGGAGGAGATTTTCCAG
ACCGCAAAGGAGACCCTCCAGGAGCTTCAGTGCTACTGCAAGTATCTCCAGAGGTGGAGG
GAAGCTGTGGTGGCGCGGAAGAAGCTGAGGCACCAGATGCGGGCCTTCCCCGCAGCGCCC
TGCTGCGTGGACGTGAACGACCGGCTGACGGCCCTCGTGCCCAGTGCCGAGTGTCCCATC
GCCGAGGAGAATCTGGCCAAGGGCCTCCTGGACCTGGGCCACGCGGGGAAGCTGGGCATC
TCCTGCACCAGGCTGCGGTGGCTCAGGAACAAGACCTCGCACCAGCTGAAGGTCCAGCAC
TTCTACCAGCAGCTGCTGAGTGACGCAGCATGGGCGCCCTTGGACCTGCCTTCCCTGGTG
GCCGAGCACCTCCCTGGTGGAAGGGAGCATGTGTTCTGGAAGCTGGTGCTGGTGTTGCCG
GACGGAGAAGAGCAGCCCCCAGGGAGTCCCGGCAGCAAAGGGACTCAGAGAGTTTTTGTC
AGCGTGTGTGTGAAGGTGGCCCACGGTGCTCTCAGCGACGGCGCCCTTGACGCCGCGGAG
ACGCAGAAGGAGCTTCTCGGAGCCAGCGGGCTCACGCTGCTGCTGGCCCCCAGGCTGAAA
GGCGAGGACATGGCGGAGGACGTGTACTGGCTGTCCGCGCTGTTGCAGCTCAAGCAGCTC
CTGCAGGCCAAGCCTTTCCAGCCGGCGCTGCCACTGGTGGTTCTCGTGCCCAGCCTGGGA
GGGGACGCCGTGGAGAAGGACGTGGAAGATGGTCTGATGCTACAGGATTTGGTTTCGGCT
AAGCTGATTTCGGATTATACTGTGATTGAGATTCCTGATTCCATTAATGATTTGCAAGGC
ACAAATAAGGTTTCGCAGGCCGTGCAGTGGCTGGTCTCCCGCTGCCCCTGTGCCCTGGAC
CTTTCCTGCCAGACCCTCATTCAGTATGTGGAAGATGGGGTTAGCCGTGAGTTCAGCGGC
CGGTTTTTCCATGACAGAAGAGAGAGGCGGCTGGGAGGCCTGGCCTCGCAGGAGCCTGGT
GCCATCATCGAGCTGTTCAACAGTGTGCTATACTTCCTGGCTTCCGTGGTGTCCTCAGAG
CAGCTCTGTGACCTGTCCTGGCCTGTCACCGAGTTTGCTGAGGCAGGGGGCAGCCAGCTG
CTTCCTCACCTTCACTGGAATGCCCCGGAGCACCTGGCCTGGCTGAAACAGGCTGTGCTG
GGCTTTCAGCTTCCGCAGATGGACCTTCCGCCCCCTGGGGCTCCCTGGCTTCCCGTGTGC
TCCATGGTCATCCAGTATACCTCCCAGATCCCCAGCTCTCTCCAGACGCAGCCTGTCCTG
CAGTCCCAGGTGGAGAACCTGCTCCGAAGAACATATGGCAGGTGGAAGAGCAAGAGCCCC
TCCGGTGGCTTGGGGGCAGGGCCTTCGGTTGCCGAGATCCCCTGGGACGACGTCATTGCT
CTGTGCATCAACCACAAGCTGAGGGACTGGACACCCCCCAGGCTCCCTGTGACGTCAGAG
GCACTGAGTGAAGATGGTCAGATATATGTATATTTTTTTAAAAACCATTTGAAAATGTAT
GATGTTCCGTTGTCATGGGAACAAGCCAGAATGCAGACGCAGAAGGAGCTCCAGCTGCAC
CAGGGGTGTTTGGGAACAAAGTCTTCTCATCCTGCAACCAAGTTCACTCCATCGCTTCAC
ATGCACCTAAACGGGAAGAGGAATGCGGAGCGGGGCCGAGAAGGGCAGGTTCCCAGCACG
GAGGATCTGATGCGCGGAGCCTCTGCCCAGGAGCTCCTGGTTCAGTGTCTGTCCAGCAGT
CTGCTGCTGGAGAAGGAGGAGAGCAAGAGGTTTGAAGATCAGCTTCAGCAGTGGCTGTCC
GAAGACTCGGGGGCGTTCGCAGACTCCGCCTCCTTCCCCCTCTACCTCCCTCAGACCCTG
>PtVa
ATGAACCCACCTAACCCTTTCGGTGGGCAGCAGCCCAGTGCTTTCCCAGCTTCCTCCAGT
AGTTCCATAGGAACATTTCAGGCAAAGCCACCATTTCGATTTGGTCAGCCTTCTCTTTTT
GGACAAAACAGTACATTATCTGGGAAGAGCTCAGGATTTTCACAGGTATCCAGCTTTCCG
CCCTCTGGAGTAGGTCATCCTTCAGCGCAACCATTAGGGTTCCCCCACGCCTCAAGCGTT
GGGCTCTTCTCTGGTCTTGAGCACACTCCGGCCTTTGTAGCTACCTCTGGACCTTCAAGT
TCGTGTGTGCCTGGAAACCCCGGATTTAGTTTTAAACCACCCAACCTTGGGGCTTTCCCA
AGTACTTCTACTTTTGGACCAGAGACTGGAGAAATAGCAAATCCTGGTTTTGGGGAAACG
GAATTCAGCTTTAAACCTCTGGAAAATTCTGTGTTCAGACCAATACTGGGGGCCGAATCC
AAGCCAGAGAAAACTCAGAGCCAAATTACTTCTGGATTTTTCACATTTTCCCACCCAATT
AGTAGTGGACCTGGGGGACTGGCCCCATTTTCTTTTAGTCAGGCGACAAGTTCAGCTGTC
AGTTCAGAGTTTACCTTTTCGAAGCCAGTTGACAGTGACGCGTCATCTCCCTTTAGCCCT
GCTCCGTCGAACCAGAACACGGAAGGAGAGAAGAGGGGCCCGAGGCCGGTCTTTGGAAGT
CTCCACGGTGGCTTCACCAGCTTCCCTGTGCCCTCAGGCTCTTTGGGGGAACCCTTCCCA
GCTAGCAAAACAGGCATCAGACAAGGATGCGAGGAAGCTGTTTCCCAAGTGGAGCCGATG
CCCAGCCTCATGAAGGGACTGAAAAGGAAGGAGGACCAGGACCGCTCCCCGAGGAGACAC
GGCCACAATGCCATTGAAGACTTGGACCCTCTGTCGAGGGGCGATCACCCTCCTGATAAA
CGGCCCGTCCGCCTGAACCGACCCCGGGGGGGCCTCTTTGATCGGACAATACAGGATGTT
ATCAAAAGCAATAAAGAAGTTGGTCGTCTGGGCAACAAGGAATCTAGAAAGGAAACTGCC
TGTGCCGAAGCTGGGGAGAATGACCACATGGCCATCCCAGGCGCGAGTCAGTCTGTTCTG
GCAGCTTCCCGGCTTCCAGGCGTGAAAGAGGAAGAAACTGAAAGGGATAAAAAAGAAGAT
TTTCTGAGAGGAACTCCTGGGCGTCAGAGTAAAAGAAGCGAGAGCACGGACAGTCTTGGC
TTCTCTCCTGTGGAAGCCACAGCCATCCAGTGCAAGAACATTCCTGACTATCTCAACGAC
AGAGCCACTCTGGAGAACCACTTCGGAAAGATCGCTAAGGTGCAGCGCGTCTACACCAGG
CGCAGCAAAAAGCTGGCGGTGGTGTATTTCTTGGATCACGCTTCTGCGGCCCTGGCCAGG
AAGAAGGGGAAAGGTTTGCACGAAGACATGACTATCTTTTGGCACAAGAAGAAAATAAGT
CCCAGCAAGAAGCTCTTCTCTATCAAGGAGAAGACACCGGGCGAGGGCGAGGCCAGCCAG
GGCCCGGAGGACACAGCCTTCCTGTACTCCCCGCTTGTCAAGCCCGGGGGGAGGGCTGCG
GCTGGCAGCCTCACGAATAAAAGCTCCCCAGTGAAGAAGCCCGGCCCTCTGAAGACCTAC
CCACCTGACGGGGACCCTTTCGACTCTGGCTCCGAGGCCTCTGAGGGCCCTGGGCCATGC
GTGTCCTCGCTCAGTGCCCTGATAGGCACAGTGGCCGAGACGTCCGAGGAGAAGTACCGC
CTGCTTGACCAGAGGGACAGAGCCATGCGGCAAGCTCGGGTGAAAAGAACCGACCTGGAC
AAAGCGAGGACTGTCGTTGGGACGTGCCCAGACATGTGTCCTGAGAAAGAGCGGTACATG
CGGGAGACGCGGAGCCAGCTGAGCATATTCGAAGTGATCCCGGGGACTGACCAGGTGGAC
CACACGGCGGCCGTGAAGGAGTACAGCCGCTCCTCAGCCGACCAGGAGGAGCCCCTGCCG
CATGAGCTGCGGCCCCTGGCGGTGCTCAGCAGGACCATGGACTACTTGGTGACCCGGGTC
ATGGACCAGAAGGAGGGCAGCCTGCGGGACTGGTACGACTTCCTGTGGAACCGCACACGG
GGCATTCGGAAGGACATCACGCAGCAGCACCTTTGTGACCCTGTGACGGTGTCCCTGATC
GAGAAGTGCGCCCGGCTCCACATCCACTGCGCTCACTTCATGTGTGAGGAGCCCATGTCA
TCCTTCGACGCCAAGATTAACAACGAGAACATGACCAAGTGCCTTCAGAGTCTGAAGGAG
ATGTACCAGGACCTGCGGGGCAAGGGCGTGTGCTGTGCACGCGAGGCTGAGTTCCAGGGC
TACAGTGTGCTGCTCAGCCTCAACAAGGGCGACACCCTCGAAGTGCAGCAGTTCCATCCC
GCCGTTAGAAACTCCGCTGAGGTCAAGTTCGCCGTTCAGGCTTTTGCAGCGTTGAACAGT
AACAATTTCGTGAGGTTTTTCAAACTGGTCCAGTCAGCTTCGTATCTGAATGCTTGTCTT
TTACACTGTTACTTTAATCAGATCCGTAAGGATGCGCTCCGGGCGCTCAACGTGGCCTAC
ACCGTGAGCACGCAACGCTCCACCGTCTTCCCCCTGGACGGCGTGGTGCGCATGCTGCTC
TTCCGAGACTGTGAGGAGGCCGCCGACTTCCTCAGCTACCACGGCCTCGCCGTTTCCGAC
GGCTGTGTCGAGCTGAACCGGTCCTCGTTCCTGGAGCCAGAGGGGCTACTCAAAGCCAGG
AAGTCGGTGTTTGTGACCAGGAAGCTAACGGTGTCGGTGGGGGAAGTTGTGAACGGAGGC
CCGCTGCCCCCCGTCCCTCGCCATACCCCGGTGTGCAGCTTCAACTCCCAGAACAAGTAC
GTCGGGGAGAGCCTGGTGGCAGAGCTGCCCACGAGCGCCCAGAGAGCCAGCTCGGACNNN
NNNNNNNNNNNNNNNNNNNNNNTCCCGCCCCCCGGGCCGCCCTCCATGCCCCCCGAGCTT
CCTGCTCAGCCGGTGCCCACGTACTCCGACGAGGACCTGGCAGAGGTGGTGGATGAGCTC
ATCCAGGAGGTGCTTCAAGCGGACTGCGAGGAGGTCGGTGCCGCCGGGGCGGCCTTCGCC
ACCGCAGCGCTAGGTGTCTCCGCCGCTGCTGTGGAGGAGCTGCTAACGGCGGCCACTGTG
TGCCTGTCGAGGCACGTGGCGACCGAAGAAGTGACCGAGGAAAGGGGGCGACGGGAGGAG
GAGAGGCGCCGGGCCGAAGAGCAGAGGTTGAAACAGGAGAGAGAGCTGGTGTTGAGCCAG
CTGAGCCAGGGCCTGGCCGCGGAGCTGGCGGAGCTGGTGGTGATGGAGTGCGTGAGGGAG
ACGTGCTCCCGGGAGTGGATGAGCGCAGTGGAGACAGACCAGAGGGCCCGCGTGGCCCGT
TGTTCTGAGGACGTCTGCGCGCAGCTGGTGGACTTGTTTCTGCGGGAGGAGGTGTTCCAG
ACGGCGAAGGGGACTCTGCAGGAGCTGCGGTGCTACTGCAGATACCTCCGGCGGTGGAAG
GAAGGCGTCACAGCCCGCAAGAAGCTGAGGCGCCAGATGCGGGCCTTCCCTGCGGCGCCC
TGCTGTGTGGACGTGAACAACCAGCTCAGGGCACTGGCACCCAGCGCAGAGTGTCCCATT
GCCGAGGAGAACCTGGCCAAGGGCCTCCTGGACCTGGGCCACGCGGGGAAAGTGGGCATC
TCCTGCACCAGGCTGCGGCCTGCACGTGTGAAAACACTCGGGGTCCTGGCTGTCGAATTT
TGCTCAGGATCCCGTTTCCCCCGGGCCCTGTGGCGTCCATTCTCACTGGAGACAGTCCTT
GTGGCCTCACTCCCAAAGGGGCGGGAGCGTGTCTTTTGGAAGCTGGTGCTGGTGTTGCCT
GACGGAGAGGAGCAGTCCCCGGGGAGGCCTGGCAGCAAAGGGAACCAAACGATTTCTGTC
AACGTGTGTGTAAAGGTGGCCCATGGCGCACTCAGTGATGGCGCCCTCGATGCCGTGGAG
ACGCAGAAAGAACTCCTGGGGGCCAGTGGGCTCATGCTGCTGCTCGCCCCCAAAGTGAAG
AGCGAGGACGTGGCGGAGGATGTGTACTGGCTGTCGGCGCTCCTGCAGCTCAAGCAGCTC
CTGCAGGCCAAGCCCTTCCAGCCTGCGCTGCCGCTGGTGGTCCTCGTGCCCAGCTCAGGA
GGGGACGCAATGGAGAAGGACGTGGAAGATGGTCTGATGCTGCAGGATCTGGTCTCGGCT
AAGCTGGTTTCTGACTATACCGTCACGGAGATTCCTGACGCCATCAATGATTTACAAGCC
ACAAAGAAGGTTTCACAGGCCGTGCAGTGGCTGGTCTCCCGCTGCCCCTGTGACCTTGAC
CTTTGCTGCCAGACCCTCATCCAGTACGTGGAAGATGGGGTTGGCCGTGAGTTTAGTGGC
CGGTTTTTCCATGACAGAAGAGAGAGGCGACTGGGGGGCCTGGCCTCGCAGGAGCCTGGC
GCCATCATCGAGCTGTTCAACAGCGTGCTGCACTTCCTGGCCTCCGTCGTGGCCTCCGAG
CAGCTCTGCGACCTGTCCTGGCCCGTCGCTGAGTTTGCCGAGGCCGGGGGCAGCCGGCTG
CTTCCTCACCTTCACTGGAACGCCCCGGAGCACCTGGCCTGGCTGAAACAGGCCGTGCTG
GGCTTCCAGCTTCCACACATGGACCTTCCGCCCCCGGGGGCTCCCTGGCCCCCCGTGTGC
TCCATGATCGTCCAGTACGCCTCCCAGATCCCCAGCTCTCGCCAGACGCAGCCCGTCCTC
CAGTCCCAGGTGGAGAACCTGCTCCGAAGAACGTATGGCAGATGGAAGAGCAAGAGCCCC
TCCCCGGGCCGGGGGGCCGGGCCCTCCGTGACCGAGATCCCGTGGGACGATGTCCTTGCC
TTGTGCGTCAATCACAAGCTGAGAGACTGGACGCCCCCCCGGCTTCCTGTCGTGTCAGAG
GCACTGAGTGAAGATGGTCAGATATGTGTATATTTTTTTAAAAACCATTTGAAAAAATAC
AATGTTCCCGCGTCGTGGGAAGAAGCCAGAATGCAGACGCAGAAGGCGCTCCAGCTGGGT
CCAGAGCGCTTGGGGATGAAGCGTCCTCATCCTGCGACCCAGCTTGTCCCTTCGCTTCGC
GGGCACCGCAGAGGGAAGAGGCCAGCGGAGCGAGGCCTGGAGGGGCGTGTTCCCAGCACG
GAGGAGCTGACGCGGCGAGCCTCTGCCCAGGAGCTCCTGGCCCAGTGTCTGTCCAGCAGG
CTGCTACTGGAGAAGGAAGAGAGCAAGAGGTTTGAAGATCAGCTTCAGCAGTGGTTGTCC
GAAGACTCAGGGGCGTTTGCAGATTCAACTTCCCTTCCCCTCTACCTTCCTCAGACTCTG
>RhFe
ATGAACCCAACTAACCCTTTCGGCGGGCAGCAGCCTAGTGCTTTCCCACCATCTTCCAAT
AGTTCCATAGGGCCATTTCCAACCAAGCCGCCATTTCGATTTGGTCAGCCTTCTCTTTTT
GGACAAAACAACACATTACCTGGGAAAAGCTCAGGATTTTCACAGGTATCCAGCTTTCCA
GCTTCTGGAGTAGGTCATCCTTCAGCACAAACATTAGGATTCTCCCACACCTCAAACGTT
GGACTCTTTTCTGGGCTTGAACACACTCCGGCCTTTATAGCTGCCCCTGGACCTTCAAGT
TCATGTGCACCTGGAACCTCAGGATTTAGTTTTAAGTCACCCAACCTTGGGGCTTTCCCA
GGTACGTCTGCTTTTGGACCAGAAACTGGAGAAGTCGCAAGCTCTGGTTTTGGGAAAACA
GAATTCAGCTTTAAACCTCTGGAAAATTCAGTGTTCAGACCAATACTGGGGGCTGAATCT
GAGCCAGAGAAAACTCAGAGCCAAATTACTTCTGGATTTTTCACATTTTCCCACCCCATT
AGTAGTGGACCTGGGGGACTGGCCCCATTTCCTTTTACTCAGGTGACAAGTTCAGCTACC
AATTCAAATTTTACCTTTTCAAAATCAGCTGATAGTAACTCATCATCGCCCTTTACCCCT
GCTCTGTCAAACCAAAATGTGGAGGAAGAGAAGCGAGGCCCCAAATCACTGTTTGGAAGT
CTTAATAGTAGCTTCACTAGCTTCCCCATATCTTCAGGATCTCTGGGGGAACCCTTCCCA
GTTAGCAAAACGGGTGTCCGACAAGGCTGTGAGGAAGCGGTTTCCCCGGTGGAGCCGGTG
CCCAGCCTCATGAAAGGACTGAAAAGAAAGGAGGACCAGGACCGCTCCCCGAGGAGACAC
GGCCACGATGCTGCCGAAGACTCGGACCCTCTGTCGCGGGGTGATCATCCTCCCGATAAA
CGGCCCGTCCGCCTGAATCGACCCCGGGGAGGCCTGTTTGGGCGGACAATACAGGATGTC
TTTAAAAGCAATAAAGAAGTTGGTCGTCTGGGCAACAAGGAATCTAGAAAGGAAATCGGC
TGTGCCGAGTCTGGAGAAAATGACCACATGGCCATCCCAGGAGGGAGTCAGTCTGTTCTG
GCACCTTCCCGGCTTCCAGTTGTGAAAGAGGAAGAAACTGAAAGAGATAAAAAAGAAGAT
TTTCTAAGAGGAATTCCTGGGCGTCAGAGTAAAAGAAGTGAGAGCACAGACAGTCTTGGC
TTCCCTCCTGCTGAAATCACGGCGATCCAGTGCAAGAACATTCCCGACTATCTCAACAAC
AGAGTCACTCTGGAGAACCACTTCGGCAAAATCGCTAAAGTGCAGCGCATCTATACGAGA
CGCAACAAAAAGCTTGCTGTGGTGTATTTTTTTGATCATGCATCTGCAGCCCTAGCCCGG
AAGAAGGGAAAAGGTTTGCACGAGGACGTGGCTATCTTTTGGCACAAGAAGAAAATAAGT
CCCAACAAGAAGCCCTTTACCCTCAAGGAGAAGAAACCAGGCGAAGGTGACGCTGGCCAG
GGCACGGAGGACACGTCCTTTCAGCACTCCCCTCTTGGCAAGCCGCTGGGGAGGGCTGCC
GCCGGCAGCCTCGTGACCAAAAGCTCCCCCGTGAAGAAACCCGGCCTCCTGAAGGCCCAC
CCGCTGGAGGGGGACCCTTTCGACTCGGGCTCCGAGGTGTCGGAGGGCCCTGGGCCGTGT
GTGTCCTCACTCAGTGCCCTGATAGGCACAGTGGCTGAGACATCTGAGGAGAAGTTCCGC
CTGCTGGACCAGAGGGACAGAGTCATGCGGCAAGCTCGAGTGAAAAGAACCGACCTGGAC
AAAGCGAGGACTTTCGTTGGGACATGCCCAGACATGTGTCCGGAGAAGGAGCGCTACATG
CGGGAAACGCGGAGCCAGCTGAGCGTATTTGAAGTGATCCCAGGCACCGACCAGGTGGAC
CATGCAGCGGCCGTGAAGGAGTACAGCCGCTCGTCAGCCGACCAGGAGGAGCCGCTGCCA
CACGAGCTGCGGCCCTTGACGGTGCTGAGCCGGACCATGGACTACCTGGTGACCCGCGTC
ATGGACCGGACGGACGGCAGCCTGCGGGACTGGTACGACTTCCTGTGGAACCGCACGCGG
GGCATACGGAAGGACATCACGCAGCAGCACCTGTGCGACCCCACGACCGTGTCCCTGATC
GAGAAGTGTGCCCGGCTGCACATCCACTGCGCTCACTTCATGTGTGAGGAGCCCATGTCG
TCCTTCGACGCCAAGATCAACAACGAGAACATGACCAAGTGCTTGCAGAGCCTGAAGGAG
ATGTACCAGGACCTGCGGGGCCGGGGCGTGTCCTGCGCCAGCGAGGCCGAGTTCCAGGGC
TACAACGTGCTGCTCAACCTCAACAAGGGGGATATCCTCGAAGTACAGCAGTTCCATCCT
GCTGTTAGAAATTCCTCAGAGGTGAAATTTGCTGTTCAGGCGTTTGCTGCGTTGAACAGT
AATAATTTTGTGAGGTTTTTCAAGTTGGTCCAGTCGGCTTCTTACCTGAATGCTTGCCTG
TTACATGGCTACTTTAACCAGATCCGCAAGGATGCCCTGCGGGCGCTGAACGTGGCATAC
ACTGTGAGTACACAGCGCGCCACCGCGTTTCCGCTGGACGGCGTGGTGCGGATGCTGCTG
TTCCGAGACTGCGAGGAGGCCACGGACTTCCTCAGCGACCACGGCCTCGCCGTCGCCGAC
GGCTGTGTTGAGCTGAACCGGTCCTCGTTTCTGGAACCAGAGGGGCTCTTCAAGGCCAGG
AAGTCGGGGTTTGTTACCAGGAAGCTGATGGTGTCTGTTGGGGAAATTGTGAATGGAGGG
CCGTTGCCCCCCGTCCCTCGCCATACCCCTGTGTGCAGCTTCAACTCCCAGAACAAGTAC
GTCAGGGAGAGCCTGGCCACAGAGCTGCCCGTGGGCACCCAGCGACCCGGCGTGGACACC
CCGAGCGTGACGCCCAGCCTCTTCCTGGCCTCCGTGCAGCCCTCCGTGACCCCAGAGCTT
CCTGCCAAGCCTGTGCCCATGTACTCAGATGCGGACCTGGCGCAGGTGGTGGACGAGCTC
ATCCAGGAGGTTCTTCAGAGGGACTGCGAGGAGCTCTGTGCCGCAGGGGCGGCCTTCGCG
GCCACTGCCCTGGGTGTCTCCAGTGCCACAATGGAGGAGCTGCTGACAGCTGCAACCTCG
GGCATTTTGAGGCACATTGCAGCTGAAGAAGTGACTGAGGAGAGGGAGCGAAAGGAGGAG
GAGAGGCGTCAGGCTGAAGAGAAGAGGTTGAAACAAGAAAGAGAACTGGTGTTAACTCAG
CTGAGCCAGGGCCTGGCTATAGAGCTGACGGAACTGGTGGTGGCGGAAGGTGTGAGGGAA
ACCTGCTCCCAGGAGTTCAAGAGTGCCGTGGAGACAGACCAGAGGGTCCGCCTGGCCCGT
TGTTCTGAGGACGTCTGTGCCCAGCTGGTGGACTTGTTTCTCGGGGAAGAGATTTTCCAG
ACGGCCAGGGAGACCCTCCAGGAGCTGCAGTGCTATTGCAGCTGCCTCCAGCGGTGGAAG
GCGGCCGTCACCGCCCGCAAGAAGCTGAGGCGGCAGATGCGGACCTTCCCTGCGGCGCCC
TGTTGTGTGGATGTGACCGGTCAACTGAGGGCACTGGCGCCCAGCGCAGAGTGTCCCATT
GCTGAGGGGAACCTGGCCAGGAACCTCCTGAACCTGGGCCACGCGGGGAAAGTGGGCATC
TCCTGCACCAGGCTACGGTGGCTCAGGAGCCGGACAGCACACCAGATGAAGGTCCAGCAC
TTCCACCGGCAGCTGCTGAGTGACGCGGCATGGGCGCCCCTGGACCTGCCACACATCGTG
GCTGAGCACCTCCCTGGAGGGCAGGAGCATGTGTTCTGGAAGCTGGTGCTGCTGTTGCCC
GACGGAGAAGAGCTGTCCCCAGGGAGTCCTGGCAGCAAAGGGAACCAGACCATTTCTTTC
AACGTGTGTGTCAAAGTGGCCCACGGTGCTCTCAGCGATGCGGGCCTGGATGCCGTGGAG
ACGCAGAAGGAGCTCCTGGGCGCCAGTGGGCTCATGCTGCTGCTGGCCCCCCGAGCGAGG
AGCAAGGACATGGCGGAGGACACGTACTGGCTGTCGGCGCTGCTGCAGCTCAAGCAGCTC
CTGCAGGCCAAGCCCCTGTGGCCTGCGCTGCCGCTTGCGGTTCTCACGCCCGGCCTGGGC
GGGGTTGCCGTGCAGAAGGAAGTGGAGGACGGTCTGATGCTCCAGGACTTGGTTTCAGCC
AAGCTGATTTCAGATTATACTATCGTGCAGATTCCTGACTTCGTTAACGACTTACAAGGC
ACAGACAAGGTTTCGCAGGCCGTGCAGTGGCTGGTCTCCCGCTGCCCCTGTACCCCTGAC
CTTTGCTGCCAGACCATCATCCAGTACGTGGAAGATGGGGTCGCCCGTGAGTTTAGTGGC
CGGTTCTTCCGTGACCGAAGAGAGAGGCGGCTGGGGGGCCTGGCCTCGCAGGAGCCCGGT
GCCATCATCGAGCTATTCAACAGTGTGCTGCACTTCCTGGCCTCTGTGGTGTCCTCCGAG
CAGCTCTGCGACCTGTCCTGGCCCGTCACCGAGTTTGCTGAGGCAGGGGGCAGCGGGCTG
CTTCCTCACCTGCACTGGAACGCCCCAGAGCACCTGGCCTGGCTGAAGCAGGCTGTGCTG
GGCTTCCAGCTCCCACAGATGGACCTGCCGCCTGCGGGGGCTCCCTGGCTTCCCGTGTGC
TCCATGGTCACCCAGTACGCCTCCCAGATCCCCAGCTGCCGCCAGACGCAACCCATCCTC
CACTGCGAGGTGCAGAATCTGCTCGGAAAAGCCTACAGCAGGTGGAAGAGCAAGAGCCCT
TTCCCGGGCCAGGGGGCAGGGCCCTCGGTTGCTGAGATTCCATGGGACGACATCATTGCC
TTGTGCGTCCACCACAAGCTGAGGGACTGGACACCCCCCAGGCTCCCCATCACGTCAGAG
GCACTGAGTAAAGATGGCCAGATATGTGTATATTTTTTTAAAAAACATTTGAAAAACTAC
GATGTTCCTTTGTCGTGGGAACAAGCCAGAATGCAGACGCAGAAGGAGCTCCAGCTGAGT
CAGGAGTGCTTGGGGATGAAGCCTTCGCATCCTGCTGGCAAGTTTACTCCGTCGCTTCAC
GGGCACCACAGAGGGAAGAGGAGTGGGGAGCGAGGCCCAGAGGGGCAGGGGCCCAGCACG
GAACAGCTGATGTGCGGGGCCTCTGCCCAGGAGCTCCTGGCCCAGCGTCTGTCCAGCCGT
CTGCTGCTGGAGCGAGAGGACAGCAAGAGGTTTGACCGTCAGCTTCAGCAGTGCTTGTCT
GAAGACACGAGTGTGCGTGCAGATGCACCTTCCCTCCCCCTCTACCTTCCTCAGACCCTG
>RoAe
ATGAACCCAACTAACCCTTTTGGTGGGCAGCAGCCCAGTCCTTTCCCAGCTTCCTCCAGT
AGTTCCATAGGAACATTTCAGACGAAGCCACCATTTCGATTTGGTCAGCCGTCTCTTTTT
GGACAAAACAATGCGTTATCTGGGAAGACCTCAGGGTTTTCACAGGTATCCAGCTTTCCG
CCCTCTGGAGTAGGTCATCCTTCAGCGCAACCGTTAGGGTTCCCGCACACCTCAAGTGTT
GGGCTCTTCTCTGGTCCTGAGCACACTCCGGCCTTTGTAGCTACATCTGGGCCTTCAAGT
TCGTGTGTGCCTGGAAACCCCGGATTTAGTTTTAGACCACCTAACCTTGGGGCTTTCCCA
AGTACTTCTGCTTTTGGACCAGAGACTGGAGAAATAGCAAACCCTGGTTTTGGAGAAACG
GAATTCAGCTTTAAACCTCTGGAAAATTCTGTGTTCAGACCAATACTGGGGGCCGAATCC
AAGCCAGAGAAAACTCAGAGCCAAATTACTTCTGGATTTTTCACATTTTCCCACCCAATT
AGTAGTGGACCTGGGGGACTGGCCCCATTTTCTTTTACTCAGGCGGCAAGTTCAACTGCT
GGTTCAGAGTTTACCTTTTCGAAGCCAGTCGACAGTGACGCGTCGTCTCCCTTTAGCTCT
ACTCCGACGAACCAGAACATGGAAGGAGAGAAGAGGGGCCCGAGGCCGGCCTTTGGTAGT
CTCCACAGTGGCTTCGCCAGCTTCCCCGGGCCCTCAGGTTCTCTGGGGGACCCCTTCCCA
GCTAGCAAAACAGGTGTCAGACAAGGATGCGAGGAAGCCGTTTCCCAAGCGGAGTCGGTG
CCCAGTCTCATGAAGGGACTGAAAAGGAAGGAGGACCAGGACCGCTCCCCGAGGAGACAC
GGCCACAACGCCACGGAAGACTTGGACCCCCTGTCTAGGGGCGAGCACCCTCCTGATAAG
CGGCCCGTCCGCCTGAACCGACCCCGGGGGGGCGTCTTTGTTCGGACAATACAGGATGTT
ATCAAAAGCAATAAAGAAGTTGGTAGTCTGGGCACCAAGGAATCTAGAAAGGAAACGGGC
TGTGCCGAAGCTGGGGAAAATGACCACATGGCCATCCCAGGAGCGAGTCAGTCTGTTCTG
GCTCCTTCCCGGCTTCCAGGCGTGAAAGAGGAAGAAACTGAAAGGGATAAGAAAGAAGAT
TTTCTAAGAGGAACTCCTGGGCGTCAAAGTAAAAGAAGCGAGACCTCAGACAGTCTTGGC
TTCTCTCCTGTGGAAGTCACAGCCATCCAGTGCAAGAACATTCCTGACTATCTCAACGAC
AGAACCACCCTGGAGAACCACTTTGGCAAAATCGCTAAGGTGCAGCGTGTCTATACCAGG
CGCAGCAAAAAGCTTGCAGTGGTGTATTTTTTTGATCACGCTTCTGCGGCCCTCGCCAGG
AAGAAGGGGAAAGGTTTGCACGAAGACATGACTATCTTTTGGCACAAGAAGAAAATAAGT
CCCAGCAAGAAGCTCTTCGCTCTCAAGGAGAAGAAACCGGGCGAGGGCGAGGCCGGCCAG
GGCCCGGAGGACACAGCCTTCCAGCACTCGCCTCTCATCAAGCCCGGGGGCCGGGCCGCA
GCCGGCAGCCTCGTGAACAAAAGCTCCCCAGTGAAGAAGCCCGGCCCTCTGAAGACCCAC
CCACCTGACGGGGACCCTTTTGACTCTGGCTCCGAGACCTCCGAGGGCCCTGGGCCAGGT
GTGTCCTCGCTCAGTGCCCTGATAGGCACGGTGGCCGAGACGTCTGAGGAGAAGTACCGC
CTGCTGGACCAGAGGGACAGGGCCATGCGGCAAGCTCGAGTGAAAAGAACTGACCTGGAC
AAAGCGAGGACTGTTGTTGGGACGTGCCCAGACATGTGTCCCGAGAAAGAGCGGTACATG
CGGGAGACACGGAGCCAGCTGAGCATATTCGAAGTGATCCCGGGCACTGACCAGGTGGAC
CACACGGCGGCCGTGAAGGAGTACAGCCGCTCCTCAGCCGACCAGGAGGAGCCTCTGCCA
CACGAGCTGCGGCCCCTGGCGGTGCTCAGCAGGACCATGGACTACCTGGTGACCCGGGTC
ATGGACCAGAAGGAGGGCAGCCTGCGGGACTGGTACGACTTCCTGTGGAACCGCACACGG
GGCATTCGGAAGGACATCACGCAGCAGCACCTGTGTGACCCCGTGACGGTGTCCCTGATC
GAGAAGTGCGCCCGGCTCCACATCCACTGCGCCCACTTCATGTGCGAGGAGCCCATGTCG
TCCTTCGACGCCAAGATCAATAACGAGAACATGACCAAGTGCCTTCAGAGTCTGAAGGAG
ATGTACCAGGACCTGCGGGGCAAGGGCGTGTGCTGTGCACGTGAGGCCGAGTTCCAGGGC
TACAGCGTGCTGCTCAGCCTCAACAAGGGCGACACCCTCGAAGTGCAGCAGTTCCATCCC
GCCGTTAGAAACTCCGCTGAGGTCAAGTTCGCCGTTCAGGCTTTTGCAGCGTTGAACAGT
AACAATTTCGTGAGGTTTTTCAAGCTGGTCCAGTCGGCTTCGTATCTGAATGCTTGTCTT
TTGCATTGTTACTTTAATCAGATCCGCAGGGACGCGCTCCGGGCCCTCAACGTGGCCTAC
ACCGTGAGCACGCAGCGCTCCACCGTCTTCCCGCTGGACGGCGTGGTGCGCATGCTGCTC
TTCAGGGACTGCGAGGAGGCCACCGACTTCCTCAGCTACCACGGCCTCGCCGTTTCCGAC
GGCTGTGTCGAGCTGAACCGGTCCTCGTTCCTGGAGCCAGAGGGGCTACTCAAGGCCAGG
AAGTCGGTGTTTGTGACCCGGAAGCTGACGGTGTCGGTGGGAGAAGTCGTGAACGGAGGC
CCGCTGCCCCCCGTCCCTCGCCACACCCCGGTGTGCAGCTTCAACTCGCAGAGCAAGTAC
ATCGGGGAGAGCCTGGTGGTGGAGCCGCCCACGAGCGCCCAGAGAGCCAGCGCGGACGCC
CCGGGCGCCGTGCGCGGCCTCTTCCCGCCCCCCGGGCCGACCCCGGGGCCACCAGCGCTG
CCTGCTCAGCAGGCGCCCATGTACTCCGACGAGGACCTGTCAGAAGTGGTGGACGAGCTT
ATCCAGGAGGTGCTTCGGGAGGACTGCGAGGAGGTCGGAGCCGCCGGGGCGGCCTTCGCC
ACCGCAGCGCTGGGTGTCTCTGCCGCTGCCGCGGAGGAGCTGCTGACGGCGGCGACCGTG
TGCATCCTGAGGCGCATCGCAGCCGAAGAAGTGGCTGAGGAAAGGGGGCGACGGGAGGAG
GAGAGGCGGCGGGCCGAAGAGCAGAGGTTGAAGCAGGAGCGAGAGCTGGTGTTGAGCCAG
CTGAGCCAGGGCCTGGCCGCGGAGCTGGCGGAGCTGGTGGTGGTGGAGTACGTGCGGGAG
ACGTGCTCCCGGGAGTGGACGAGCGCGGTGGAGACGGACCAGAGGGCCCGCGTGGCCCGT
TGTTCCGAGGACGTCTGCGTGCAGCTGCTGGACCTGTTTCTGCGGGAGGAGCTGTTCCAG
ACGGCGAAGGGGACGCTGCGGGAGCTGCGGTGCTGCTGCAGACACCTCCGGCGGTGGAAG
GAGGGTGTCACCGCCCGCAAGAAGCTGCGCCGCCAGATGCGGGCCTTCCCTGCCGCGCCC
TGCTGTGTGGACGTCAACAACCAGCTCGGCGCCCTGGCCCCCAGCGCGGAGTGTCCCATT
GCCGAGGAGAACCTGGCCAAGGGCCTCCTGGACCTGGGCCACGCGGGGAAACTGGGCATC
TCCTGCACCAGGTTGCGGTGGCTGCGGAACAGGACGGTGCACCAGATGAAGGTCCAGCAC
TTCCAGCAGCAGCTGCTGAGCGATGCGGCGTGGGCGCCTTTGGACCTGCCGAGCCTCGTG
GCCGCGCACCTGCCTGGCGGGCGGGAGCGTGTGTTTTGGAAGCTGGTGCTGGTGTTGCCT
AACGGCGAGGAGCAGCCCGCGGGGAGTCCCAGCAGCAAAGGGGATCAGACGATTTCTGTC
AACGTGTGTATAAAGGTGGCCCACGGCGCACTCAGCGATGGCGCCCTCGATGCCGTGGAG
ACGCAGAAGGAGCTCCTGGGGGCCAGCGGGCTCGTGCTGCTGCTCGCCCCCCGAGTGAGG
AGCGGGGACGCGGTGGAGGACGTGTACTGGCTGTCGGCGCTCCTGCAGCTCAAGCAGCTG
CTGCAGGCCAAGCCCTTCCAGCCCGCGCTGCCGCTGGTGGTCCTCGTGCCCGGCGCGGGA
GGCTGCGCCACAGAGGCGGACGTGGAAGACGGTCTGATGCTGCAGGATCTGGTCGCAGCC
AAGCTGGTGTCTGACTACACCGTCGTGGAGATTCCTGACTCCATCCATGACTTACAGGCC
ACGCAGAAGGTTTCACAGGCCGTGCAGTGGCTGGTCTCCCGCTGCCCCTGTGACCTTGAC
CTTTGCTGCCAGACCCTCATCCAGTACGTGGAAGATGGGGTTGGCCGTGAGTTTAGCGGC
CGGTTTTTCCATGACAGAAGAGAGAGGCGGCGGGGGGGCCTGGCCTCGCAGGAGCCTGGC
GCCATCATCGAGCTGTTCAACAGCGTGCTGCACTTCCTGGCCTCTGTGGTGGCCTCCGAG
CAGCTCTGCGACCTGTCCTGGCCCGTCACCGAGTTCGCCGAGGCCGGGGGCAGCCGGCTG
CTTCCTCACCTCCACTGGAACGCGCCGGAACACCTGGCCTGGCTGAAACAGGCCGTGCTG
GGCTTCCAGCTCCCACACATGGACCTTCCGCCCCCGGGGGCTCCCTGGCCCCCCGTGTGC
TCCATGGTCGTCCAGTATGCCTCCCAGATCCCCAGCTCTCGCCAGACGCAGCCCGTCCTC
CAGTCCCAGGTGGAGAGCCTGCTCCGAAGGACGTACGGCAGGTGGAAGAGCCGGAGCCCC
TCCCCGGGCCGGGGCGCCGGGCCCTCAGTGACCGACATCCCGTGGGACGATGTCATCGCC
TTGTGCATCAACCACAAGCTGAGGGACTGGATGCCCCCCCGGCTTCCTGTCATGCCAGAG
GCGCTGAGTGAAGATGGTCAGATATGTGTTTATTTTTTAAAAAACCATTTGAAAAAATAC
GATGTTCCCGCGTCGTGGGAAGAAGCCAGGCTGCAGACGCAGAAGGCGCTCCAGCTGGGT
CCGGAGCGCTTGGGGATGAAGCGTCCTCATCCTGAGACCCAGCTCGCCCCTTCACTTGGC
GGGCACCGCAGAGGGAAGAGGCCAGCGGAGCGAGGCCTGGAGGGGCGCGTCCCCAGCACG
GAGGAGCTGACCCGGCGGGCCTCCGCGCAGGAACTGCTGGCCCAGTGTCTGTGCAGCAGG
CTGCTGCTGGAGAAGGAGGAGAGCAAGCGGTTTGAAGATCGGCTTCAGCAGTGGTTGTCT
GAAGACTCAGGGGCATTCGCAGAGTCAGCGTCCCTTCCCCTCTACCTTCCTCAGACCCTG
