# Supplementary material for: Positively selected genes in the hoary bat (Lasiurus cinereus) lineage: prominence of thymus expression, immune and metabolic function, and regions of ancient synteny
Source: PeerJ. 2022 Mar 17;10:e13130. doi: 10.7717/peerj.13130 (PMC8934532; doi:10.7717/peerj.13130)
Supplement: Supplemental Information 3 — Initially tested orthogroups that have been edge-trimmed as described in the Methods. [file peerj-10-13130-s003.zip › original.trimmed/trimmed-OG0001870.fas]

>EpFu
TACCAAGTCACTGAACAGCAAATTTCTGAGAAGTTGAAGATGCTCAAGAAAGAAAACGCA
GACCTTGTACAAAAATTGTCAAATTATGAGCAGAAGATCAAGGAATCAAAAAAGCATGTT
CAAGAAACCAAGAAACAAAATATGATTCTCTCTGATGAAGCAACTAAATTTAAGGATAGA
ATCAAGGAACTTGAAGAAACTAAGGACAATCTGAATGACACAGCAAAAAATCTGCGTCTT
CTGTTAGAATCTGAGAGAGAACAGAATGCCAAGAATGAGGACTTGTTGCAGCAGGAAATC
AAAGACTTGAATAAATCCCACGCTGAGCTCAGTGAGCAAATCAAATCATTTGAGAAGTCT
CAGAAAGATTTGGAAGTAACTCTTACTCAAAAAGATGATAATATCAATGCGTTGACGAAT
TGCATCACACAGTTGAATCGGTTAGACTGTGAATCTGAATCGGAGCATCAAAATAGAACA
GGAAATGAATCAGATGAACTAGCAAACGGGGAAGTGGGAGGTGACCGAAGTGAGAAGATG
AAAAATCAGATTAAGCAGATGATGGACACACAGACGGAAATATCAGTAGTTGAAGAGGAT
CTATCCCTGCAGGCCGCCAAGGCGGGGCTGGAGGAGGAGAACAAGAAGCAGAAGGTGGAG
ATCCTGAACGAGCTCTACCAGAAGAAGCTGAGCCAAGAGGAGTTTGAGCGGCGAGAAAGG
GAGCAGCGGCTGTCAGCGGCCGACGAAAAGGCGGTTTCGGCGGCAGAGGAGATAAAAACC
TACAGGTGGCGAATCGAAGAACTGGAGGATGAACTGCAGAAAACAGAGCGCTCCTTTAAA
GACCAGATTTCTGCTAATGAGAAGAAGGCGCACGAGAACTGGCTCAAAGCTCGTGCGGCG
GAAAGAGCTATGGCTGAAGAGAAGAGGGAAGCAGCCAACTTGAGACACAAGTTATTAGAA
CTGACCCAGAAGATGGCGATGCTGCAAGAACCTGTGATTGTGAAACCCATGCCTGGGAGG
CCCAGCGCACAGAACCCTCCACGAAGAGGCCCCCTGAGCCAGAATGGCTCTTTTGGCCCC
TCGCCCGTGAGTGGCGGAGAATGTTCCCCGCCCAGAGACCCGCCCACAAGACCTCTCTCT
GCCACGCTCAGTCGAAGAGATGTGCCCAGAAGTGAAGACCCCGGTGCAGCTCCCATGATG
AACAGCAGCCCAAGAAGCGCTTCCCCTTCCAAGGTGGGTGAGGGACAGGTGAATGTGGCC
GCAGAAGGGCCCCCTCCTTTCCCAGGCGTGCCCCTCATGAGCTCCTCCATGGGAGGCCCT
CTGCCACCACCCATCCGATATGGACCACCTCCTCAACTCTGCAGGCCGTTCGGGCCTCGG
CCATTCCCTCCACCATTTGGTCCTGGTTTCCGGCCACCTCTAGGCTTCAGGGAGTACGCA
CCCGGCGTTCCACCGGGAAAACGGGATGTGCCTTTCGACCCTCGAGGATTTGTCCCGGGA
CACCCTCATTTTAGACCTGGAGGCTCTCCTGGCCCCCGGGAGTACTTCGTTCCTGGTCCC
CGACTACCGCCCCCGAGCCATGGCCCCCCGGAGTACCCTTCACCTGCTGCAAGAGAGGAG
CCCCCGCCTGCCTCTCAGAGCGGAGGCCAGGGCTCCCAGACCTTGAAACAGAGCCCG
>HiAr
TACCAAGTTACTGAACAGCAAATTTCTGAGAAGTTGAAGAATATTACAAAAGAAAATGCA
GAACTTGTAAAAAAATTGTCAGATTATGAACAGAAGATCAAGGAATCAAAGAAACATGTT
CAGGAAACCAAGAAACAAAATATGATTCTCTCTGATGAAGCAATTAAATTTAAGGATAAA
ATCAAGAAACTCGAGGAAACCAATGAAAATCTGAATGATACAGCTAAAAGTCTGCATGTT
ATGTTAGCATCTGAGAGAGAACAGAATGCCAAGAATCAGGACTTGTTGCAGCAGGAAATC
AAAGACTGGAGCAAATCCCATGCTGAGCTCAGTGAACAAATCAAATCATTTGAGAAGTGT
CAGAAAGATTTGGAAGTCGCTCTTACTCACAAAGATGATAATATTAATGCTTTGACCAAT
TGCATCACACAGTTGAATCGGTTAGATTGTGAATCTGAATCTGAGGGTCAGAATAAAGGA
GGAAATGAATCAGATGAATTAGCAAACGGGGAAGTTGGAGGTGACCGGAGTGAGAAGATG
AAAAATCAAATTAAGCAGATGATGGACACACAAACGGCAATATCGGTAGTTGAAGAGGAT
CTATCACTACAATCTTCCAAAGCTGGACTGGAAGATGAGTGCAAACGGCAGAAGGTGGAG
ATTCTCAACGAGCTCTATCAAAAGAAGTTGAGTCAAGAAGAGTATGAGCGGCAAGAAAGG
GAGCAGCGGCTGTCAGCTGCAGATGAAAAGGCGGTTTTGGCGGCAGAGGAAGTAAAAACT
TACAAGCGGAGAATTGAAGAAATGGAGGAAGAATTGCAGAAAACAGAGCGCTCATTTAAA
AGCCAGATTGCTACTCATGAAAAGAAAGCTCATGATAACTGGCTCAAAGCTCGCGCTGCA
GAAAGAGCTATAGCTGAAGAGAAAAGGGAAGCTGCCAATCTGAGACACAAATTATTGGAA
TTGACCCAAAAGATGGCGATGCTACAAGAACCTGTGATCGTAAAACCAATGCCAGGAAGA
CCCAACACACAAAACCCTCCACGAAGAGGCCCCCTGAGCCAGAATGGCTCTTTCGGCCCA
TCGCCAGTGAGCGGTGGCGAGTGCTCCCCTCCGGCAGACCCGCCCGGGAGACCTCTCTCT
GCTACACTCCATCGAAGAGATGTGCCTAGAAGAGAAGATCCAGGTGCAGCTCCCAGGACG
ACCAGCAGCTCGAGAAGTTCCTCCCCTTCTAAGGTGGATGAGAGCAAGGTGAATATGGCT
ACAAAGGGGCCCCCTCCTTTCCCAGGGGTGCCCCTCATGAGCTCCCCTGTGGGGGGCCCT
CTCCTGCCACCCATTCGATACGGACCACCTCCTCAGCTCTGCGGGCCTTTTGGGCCTCGA
CCACTGCCTCCACCTTTTGGTCCTGGTTTGCGTCCACCCCTGGGCTTAAGAGAATACGCA
CCAGGTGTTCCACCTGGAACGCGGGACCTGCCTCTTGACCCTCGAGAATTTGTACCGGGA
CACACACAGTTTAGACCTTTGGGCCCTCTTGGCCCAAGAGAGTACTTTATTCCTGGTACC
CGAGTACCACCCCCAACCCACGGCCCCCAGGATTATCCTTCACCTGCTGCAAGAGATGAG
CCCACGCCAGCCTCTCAGAGCGGCAGCCAGGACTCACCGGCTTTAAAACAGAGCCCA
>LaCi
TACCAAGTCACCGAACAGCAAATTTCTGAGAAGTTGAAGATGCTCAAGAAAGAAAACGCA
GACCTTGTGCAAAAATTGTCAAATTATGAGCAGAAGATCAAGGAATCAAAGAAGCATGTC
CAAGAAACCAAGAAACAAAATATGATTCTCTCGGATGAAGCAACTAAATTTAAGGATAGA
ATCAAGGAACTTGAAGAAACTAAGGAAAACCTGAACGACACAGCAAAAAATCTGCGTCTT
CTGCTAGAATCCGAGAGAGAACAGAACGCCAGGAATGAGGACTTGTTGCAGCAGGAAATC
AAAGACTTGAATAAATCCCACGCTGAGCTCAGTGAGCAAATCAGGTCATTTGAGAAGTCG
CAGCAAGATTTGGAAGTCACTCTGACTCAAAAGGATGATAACATCAACGCTTTGACGAAT
TGCATCACACAGCTGAATCGGTTAGACTGCGAGTCGGAATCCGAGCATCCACATAAAACA
GGAAGTGAATCAGATGAATTAGCAAACGGGGAAGTGGGAGGTGACCGAAGTGAGAAGATG
AAAAGTCAGATCAAGCAGATGATGGACACGCAGACGGAGATCTCAGTAGTCGAAGAGGAC
CTGCGCCTGCAGGCCGCCAAGGCGGGGCTGGAGGAGGAGAACAAGAAGCAGAAGGTGGAG
ATCCTGAACGAGCTGTACCAGAAGAAGCTGAGCCAGGAAGAGTTTGAGCGGCGGGACAGG
GAGCAGCGGCTGTCGGCGGCCGACGAGAAGGCGGTGTCGGCGGCCGAGGAGATCAAAACC
TACAAGTGGAGAATCGAAGAACTGGAGGATGAACTGCAGAAAACCGAGCGCTCCTTTAAA
GACCAGATTTCTGCTAACGAGAAGAAAGCGCACGAGAACTGGCTCAAAGCGCGTGCGGCA
GAAAGAGCGATGGCTGAAGAGAAGAGGGAAGCAGCCAACTTGAGACACAAGTTATTAGAA
TTGACCCAGAAGATGGCGATGCTGCAAGAACCTGTGATTGTGAAACCGATGCCAGGCAGG
CCCAGCGCCCAGAACCCTCCCCGAAGAGGTCCCATGAGCCAGAACGGCTCCTTCGGCCCC
TCGCCCGTGAGCGGCGGCGAATGCTCCCCGCCCAGAGAGCCGCCCACGAGACCCCTCTCT
GCCACCCTCAGCCGAAGAGATGCACCCAGAAGTGAAGAGCCCGGCGCGGCTCCCATGATG
AACAGCAGCCCGAGAAGCGCTTCCCCTTCCAAGGCGGGCGAGGGCAAGGTGAACATGGCG
GCGGAAGGGCCCCCCCCTTTCCCAGGCGTGCCCCTCATGAGCTCCTCCATGGGAGGCCCG
ATGCCACCGCCCATCCGATACGGACCACCCCCCCAACTCTGCAGGCCTTTCGGGCCTCGG
CCGTTTCCTCCGCCATTCGGTCCTGGTTTCCGGCCGCCTCTGGGCCTACGGGAGTACGCG
CCAGGCGTTCCACCAGGAAAACGGGATGTGCCTTTCGACCCTCGAGGATTTGTCCCGGGA
CACCCTCATTTCAGACCCGGAGGCTCCCCTGGCCCTCGGGAGTACTTCCCTCNNNNNNNN
NNNNNNNNNNNNNNNNNNNNNNNNNNNNNNNAGTACCCTTCACCCGCGGCCCGAGAGGAG
CCCCCACCTGCCTCTCAGAGCGGCGGCCAGGGATCGCAGACCTTGAAACAGAGCCCG
>MyLu
TACCAAGTCACTGAACAACAGATTTCTGAGAAGCTGAAGATGCTCAAAAAAGAAAACGCA
GATCTTGTACAAAAATTGTCAAATTATGAGCAGAAGGTCAAGGAATCAAAGAAGCATGTT
CAAGAAACCAAGAAACAAAATATGATTCTCTCTGATGAAGCAACTAAATTTAAGCATAGA
ATCAAGGAACTTGAAGAAACTAAGGAAAATCTGAACGATACAGCAAAAAATCTGCGTCTC
CTTTTAGAATCTGAGAGAGAACAGAATGCCAAGAATGAGGACTTGTTGCAGCAGGAAATC
AAAGACTTGAATAAATCCCACGCTGAGCTCAGTGAGCAAATCAAATCATTTGAGAAGTCT
CAGAAAGATTTCGAAGTAACTCTTACTCAAAAAGATGATAATATCAATGCTTTGACGAAT
TGCATCACACAGTTGAATCGGTTAGACTGTGAATCTGAATCTGAGCATCAAAATAAAACA
GGAAATGAATCAGATGAACTAGCAAACGGGGAAGTGGGAGGTGACCGAAGTGAGAAGATG
AAAAATCAGATTAAGCAGATGATGGACACACAGACGGAAATATCCGTTGTTGAAGAGGAT
CTATCCCTGCAGGCCGCCAAGGCCGGGCTGGAGGAGGAGAACAAGAAGCAGAAGGTGGAG
ATCCTGAACGAGCTCTACCAGAAGAAGCTGAGCCAAGAGGAGTTTGAGCGGCGAGAAAGG
GAGCAGCGGCTGTCAGCGGCCGATGAAAAGGCGGTTTCGGCAGCAGAGGAGATAAAAACC
TACAAGTGGAGAATCGAAGAGCTGGAGGATGAATTGCAGAAAACAGAGCGCTCCTTTAAA
GACCAGATTTCTGCTAATGAGAAGAAAGCGCACGAGAACTGGCTCAAAGCGCGTGCGGCA
GAAAGAGCTATGGCCGAAGAGAAGAGGGAAGCAGCCAACCTGAGACACAAGTTATTAGAA
TTGACCCAGAAGATGGCGATGCTGCAAGAACCTGTGATTGTAAAACCAATGCCCGGGAGG
CCCAGCGCACAGAACCCTCCACGGAGAGGCCCCCTGAGCCAGAATGGCTCTTTCGGCCCC
TCGCCCGTGAGTGGTGGAGAATGCTCCCCGCCAAGGGACCCGCCCGCGAGACCTCTCTCT
GCCACGCTCAGTCGAAGAGATGTGCCCAGAAGTGAAGACCCCGGTGCAGCTCCCATGATG
AACAGCAGCCCAAGAAGCGCTTCCCCTTCCAGGGTGGGTGAGGGCAAGGTGAATATGGCT
GCAGAAGGGCCCCCTCCTTTCCCGGGTGTGCCCCTCATGAGCTCCTCCATGGGGGGCCCT
CTACCGCCGCCCATTCGCTACGGACCACCTCCTCAGCTCTGCAGGCCTTTCGGGCCTCGG
CCATTTCCTCCACCATTTGGTCCTGGTTTCCGGCCACCTCTAGGCTTAAGGGAATACGCA
CCGGGCGTTCCACCGGGGAAACGGGACGTGCCTTTCGACCCTCGAGGATTTGTACCGGGA
CACCCTCATTTTAGACCTGGAGGCTCTCCTGGCCCTCGGGAGTACTTCGCCCCTGGCCCC
CGACTACCGCCCCCGAGCCACGGCCCCCCGGACTACCCTTCACCTGCTGCAAGAGAGGAG
CCCCCACCTGCCTCTCAGAGCGGCAGCCAGGGCTCCCAGACCTTGAAACAGAGCCCG
>PhDi
TACCAAGTCACTGAACAGCAGATTTCTGAGAAGTTAAACAATCTCAAGAAAGAAAATGCA
GACCTTGTACAAAAATTATCGAATTATGAACAGAAGATCAAGGAATCAAAGAAATATGTT
CAAGAAACCAAAAAACAAAATACGATACTCTCTGATGAAGCAATTAAATATAAGGATAAA
ATCAAGGAACTTGAGGAAGCGAAGGAAAATCTGAATGATAAAGCTAAAAATCTGCGTCTT
ATGTTGGACTCTGAGAGAGAGCAGAATGCCAAGAATGAGGACTTGTTGCAGCAGGAGATC
AAAGACTTGAAAAAAGCACACACTGAGCTCAGTGAGCAAATCACATCATTTGAGAAGTCT
CAGAAAGATCTGGAAGTAGCGCTCACTCACAAAGAGGATAACATCCATGCTTTGAATAAT
TGCATCACACAGTTGAATTGGTTAGACTGTGAATCTGAGTCTGAGCGTCAGAATAAAACA
GGAAATGAGTCAGATGAATTAGCAAATGGCGAAGTGGGAGGTGACCGCAGTGAGAAGGTG
AAGAATCAGATTAAGCAGATGATGGACACACAAACAGAAATATCGGTCATTGAAGAGGAT
CTAGCCCTGCAGTCCGCCAAGGCGGGCCTGGAGGACGAGAACAAGAAGCAGAAGGTGGAG
ATCCTGAACGAGCTCTATCAGAAGAAGCTGAGCCAGGAGGAGTTCGAGCGGCGCGAGAGA
GAGCAGCGGCTCTCGGTGGCGGATGAAAAGGCGCTCTCGGCGGCCGAGGAAATAAAAACC
TACAAGTGGAGAATTGAAGAGCTGGAGAACGAGCTGCAGAAAACGGAGCGCTCCTTCAAG
GACCAGCTTGCTGCCAATGAGAAGAAAGCCCATGAGAACTGGCTGAAGGCTCGCGCTGCA
GAAAGGGCCATGGCTGAAGAGAAGAGGGAGGCAGCCAACCTGAGACACAGATTATTAGAA
TTAAACCAAAAGGTGGCCATGCTGCAGGAACCTGTGATCGTCAAGCCGATGCCGGGAAGG
CCCAGCGCACAGAACCCGCCACGAAGAGGTCCCCTGAGCCAGAACGGCTCCTTCGGCCCG
TCGCCCGTGAGTGGGGGCGAGTGCTCCCCTCCGAGAGACCCGCCCGCCAGACCGCTGTCC
GCCACGCTCGGCCGGAGAGACGTGCCCCGCAGTGAAGATCCAGGGGCAGCTGCCATGGTG
AACAGCAGCCCAGGAAGCTCTTCCCCTGCCAGGGGGGATGAGGGCAAGGTGACCATGGCT
GCAGAAGGGCCCCCTCCTTTCCCGGGGGCGCCCCTCATGAGCGCCCCCCTGGGAGGCCCC
GTGCCGCCGCCCATTCGATACGGACCGCCGCCTCAACTCTGCGGGCCTTTCGGGCCTCGG
CCCTATCCCCCACCGTTCGGTCCTGGCATGCGGCCACCCCTGGGCCTGAGAGAGTACGCA
CCAGGCATTCCACCAGGAAAACGGGATGTGCCTTTCGACCCCCGGGGATTTGTGCCAGGA
CACCCTCACTTCAGGCCTGTCGCCTCTCCTGGCCCTCGGGAGTACTTTATCCCGGGCCCC
CGACCGCCACCCCCAGCCCACGGCCCCCAGGATTACCCTCCACCTGCTGCAAGGGAGGAG
CCCTCACCCGCCTCGCAGAGCAGTGGCCAGGACTCCCCAGCCTTGAAACAGAGCCCA
>PtVa
TACCAAGTCACTGAACAGCAGATTTCTGAGAAGTTGAAGAATATCACAAAAGAAAATGCA
GAACTTGTACAGAAATTGTCAGATTATGAACAGAAGATCAAGGAATCAAAGAAACATGTT
CAGGAAACCAAGAAACAAAATATGATTCTCTCTGATGAAGCAATTAAATTTAAGGATAAA
ATCCGGAAACTGGAAGAAACTAACGAGAGTCTGAATGATACAGCGAAAAGTCTGCGTGTT
ATGTTAGACTCTGAGAGAGATCAGAACGCCAAGAATCAGGACTTGTTGCAGCAGGAAATC
AAAGACTGGAGCAAATCACATGCAGAGCTCAGCGAGCAAATCAGATCGTTTGAGACGTGT
CAGAAAGATCTGGAAGTCGCTCTGACGCACAAAGACGATAGTGTTAACGCTTTGACTAAT
TGCATCACGCAGTTGAATCGGTTAGACTGTGAATCCGAATCTGAGGGTCAAAATAAAGGA
GGAAACGAGTCAGATGAATTAGCAAATGGGGAAGTAGGAGGTAAGATCAGTGACCGAGGT
GCGGAGCACGTCACTGAGCTCGTAGAGACGTCCGTGGCCGTGGGTGCCGTGGGGCAGCAG
TGGGCACGCGGAACGTCCGCATGGGGCGTGCACGCAGCCTGCGGGAGAAGCAGACGCTTT
CACTTGACTGATTTCTATCGTAGGAAGTTGAGTCAAGAGGAATACGAGCGGCAGGAAAGA
GAACAGCGGCTGTCGGCTGCGGATGAAAAGGCGGTTTTGGCGGCAGAGGAAGTGAAAACT
TACAAGCGGAGAATTGAAGAAATGGAGGATGAATTACAGAAGACAGAGCGCGCATTTAAA
AGCCAGATTGCTACTCATGAGAAGAAAGCTCACGATAACTGGCTCAAAGCTCGTGCCGCA
GAAAGAGCTATAGCTGAAGAGAAAAGAGAAGCTGCCAACTTGAGGCACAAATTATTGGAA
CTGACCCAGAAGATGGCAATGCTACAAGAACCTGTGATTGTGAAACCAATGCCAGGGAGA
CCCAGCGCCCAGAACCCCCCGCGGAGAGGTCCCCTGAGCCAGAACGGCTCTTTCGGCCCG
TCGCCTGTGAGTGGGGGCGAGTGCTCCCCGCCTCCAGACCCGCCCGTGAGGCCGCCGTCT
GCCACGCTTGGCCGAGGAGATGTGCCCAGACGTGACGAGCCAGGTGCCACGCCCATGACG
AACAGCAGCTCAAGAAGCTCCTCCCCATCCAAGGTGGACGAGGGCAAGGTGAACGTGGCC
GCAAAGGGGCCGCCGCCTTTCCCAGGGGTGCCCCTCCTGAGCTCCCCCGTGGGAGGCCCT
CTTCTGCCGCCCATCCGGTACGGACCGCCGCCTCAGCTCTGCGGGCCTTTCGGGCCTCGG
CCACTTCCTCCGCCATTTGGTCCAGGTTTCCGTCCGCCGCTGGGCCTGAGGGAATACGCA
CCAGGGGTCCCACCCGGGACGCGGGACCTGCCGCTCGACCCTCGGGAATTCCTGCCAGGA
CACACGCATTTTAGACCTCCAGGCTCTCATGGCCCAAGGGAGTACTTTTTCCCTGGTACC
CGATTACCAGCCCCAGCTCACAGCCCGCAGGAGTATCCGCCCCCTGCTACAAGAGACGCG
CCCCCGCCTGCCCCCCAGAGCCGCAGCCAGGACTCGCCGGCTTTGAAACAGAGCCCG
>RhFe
TACCAAGTCACTGAACAGCAAATTTCTGAGAAGTTGAAGAATATCACGAAAGAAAATGCA
GAACTTGTACGAAAATTGTCAGATTATGAACAGAAGATCAAGGAATCAAAGAAACATGTT
CAGGAAACCAAGAAACAAAATATGATTCTCTCTGATGAAGCAATTAAATTTAAGGATAAA
ATCAAGAAACTTGAAGAAACTAATGAAAGTCTGAATGATACAGCTAAAAGTCTGCGTGTT
ATGTTAGACTCAGAGAGAGAACAGAATTCCCAGAATCAGGAGTTGTTGCAGCAGGAAATC
AAAGACTGGAGCAAATCACATGCTGAGCTCAGTGAACAAATCAAATCATTTGAGAAGTCC
CAGAAAGATATGGAAGTCGCTCTTACTAACAAAGATGATAATATTAATGCTTTGACTAAT
TGCATCACACAATTGAATCGGTTAGATTGTGAATCTGAATCTGAGGGTCAAAATAAAGGA
GGAAATGAGTCAGATGAATTAGCAAACGGGGAAGTGGGAGGTGACCAGAGTGAGAAGATG
AAAAATCAAATTAAGCAGATGATGGACACACAAACGGCAATATCGGTAGTTGAAGAGGAT
CTATCACTACAGTCTGCCAAAGCTGGACTGGAAGATGAATGCAAACGGCAGAAAGTAGAG
ATTCTGAATGAACTCTATCAAAAGAAGTTGAGTCAAGAAGAGTATGAGCGGCAAGAAAGA
GAGCAGCGGCTGTCAGCTGCAGATGAAAAGGCGGTTTTGGCGGCAGAGGAAGTAAAAACT
TACAAGCGGAGAATTGAAGAAATGGAGGAAGAATTACAGAAAACAGAGCGCGCATTTAAA
AACCAGATTGCTACTCATGAGAAGAAAGCTCATGATAACTGGCTCAAAGCTCGTGCTGCA
GAAAGAGCTATAGCTGAAGAGAAAAGGGAAGCTGCCAATTTGAGACACAAGTTATTGGAA
TTAACCCAAAAGATGGCAATGCGACAAGAACCTGTGATCGTAAAACCAATGCCAGGAAGA
CCCAACACTCAAAACCCTCCACGAAGAGGTCCCCTGAGCCAGAACGGCTCTTTTGGCCCC
TCGCCTGTGAGTGGTGGAGAGTGCTCCCCTCCGGCAGAGGCACCCGGGAGACCGCTCTCT
GCTACGCTCCATCGAAGAGAGGTGCCTAGAAATGAAGATCCAGGTGCAGCTCCCAGGACG
ACCAGCAGCTCAAGAAGCTCCTCCCCTTCTAAGGTGGACGAGGGGAAGGTGAATATGGCT
GCAAAAGGGCCCCCTCCTTTCCCAGGGGTGCCCCTCATGAGCTCCCCTGTGGGGGGCCCT
CTCCTACCACCCATTCGATACGGACCACCTCCTCAACTCTGCGGGCCTTTCGGGCCTCGG
CCACTTCCTCCACCTTTTGGTCCTGGTTTGCGTCCACCACTAGGCTTAAGAGAATATGCA
CCAGGCGTTCCACCTGGAACGCGGGACCTGCCTCTCGACCCTCGTGAATTTTTACCAGGA
CACACACAGTTTAGACCTTTGGGCCCTCTTGGCCCAAGAGAGTACTTTATTCCTGGTACC
CGATTACCACCCCCAGCCCATGGCCCCCAGGATTATCCTTCACCTGCTGCAAGAGATGAG
CCCCCGCCAGCCTCTCGGAGTGGCAGCCAGGACTCACCGGCTTTAAAACAGAGCCCA
>RoAe
TACCAAGTCACTGAACAGCAAATTTCTGAGAAGTTGAAGAATATCACGAAAGAAAATGCA
GAACTTGTACAGAAACTGTCAGATTATGAACAGAAGATCAAGGAATCAAAGAAACATGTT
CAGGAAACCAAGAAACAAAATATAATTCTCTCTGATGAAGCAATTAAATTTAAGGATAAA
ATCAGGAAACTGGAAGAAACTAATGAGAGTCTGAATGATACAGCTAAAAGTCTGCGTGTT
ATGTTAGACTCTGAGAGAGATCAGAATGCCAAGAATCAGGACTTGCTGCAGCAGGAAATC
AAAGACTGGAGCAAATCACATGCAGAGCTCAGTGAGCAAATCAGAACGTTTGAGTCATGT
CAGAAAGATCTGGAAGTCACTCTGACTCGCAGAGACGATAGTGTTAACGCTTTGACTAAT
TGCATCACGCAGTTGAATCGGTTAGACTGTGAATCCGAATCCGGGGGTCAAGATAAAGGA
GGAAACGAGTCAGATGAATTAGCAAATGGGGAAGTAGGAGCTGACCGGAGTGAGAAGCTG
AAGAATCAGATTAAGCAGATGATGGACACACAAACGGCAATATCGGTGGTGGAAGAGGAC
CTCTCGCTGCAGTCCGCCAAAGCTGGGCTGGAAGACGAGTGTAAGAGGCAGAAGGTGGAG
ATCCTCAACGAGCTCTACCAGAAGAAGCTGAGCCAAGAAGAATACGAGCGGCAGGAGCGG
GAGCAGCGGCTGTCGGCTGCGGACGAAAAGGCGGTCCTGGCGGCGGAGGAAGTGAAAACC
TACAAGCGGAGAATCGAAGAAATGGAGGACGAGCTACAGAAGACAGAGCGCGCATTTAAA
AACCAGATTGCTACTCATGAGAAGAAAGCTCACGATAACTGGCTCAAAGCTCGTGCCGCA
GAAAGAGCTATGGCTGAAGAGAAAAGGGAAGCTGCCAACCTGAGGCACAAATTATTGGAA
TTAACCCAGAAGATGGCAATGCTACAGGAACCTGTGATTGTGAAACCAATGCCAGGGAGA
CCCAGCGCCCAGAACCCCCCGCGGAGAGGTCCCCTGAGCCAGAACGGCTCTTTCGGCCCG
TCGCCTGTGAGTGGGGGCGAGTGCTCCCCGCCTCCGGACCTGCCCGTGAGGCCGCTGTCT
GCCACGCTCGGCCGAGGAGATGTGCCCAGACGTGACGAGCCAGGTGCCACGCCCATGACG
AACAGCAGCTCGAGAAGCTCCTCCCCGTCCAAGGTGGACGAGGGCAAGGTGAACGCGGCG
GCAAAGGGCCCGCCTCCTTTCCCAGGGGCGCCCCTCCTGAGCTCCCCCGTGGGAGGCCCC
CTGCTGCCGCCCATCCGGTACGGACCGCCGCCGCAGCTCTGCGGGCCTTTCGGGCCTCGG
CCACTTCCTCCGCCGTTCGGTCCAGGTTTCCGTCCGCCGCTGGGCCTGAGGGAATACCCA
CCAGGCGTCCCGCCCGGGGCGCGGGACCTGCCGCTCGACCCTCGGGAATTCCTGCCGGGA
CACACGCATTTTAGACCTCTCGGCTCTCATGGCCCAAGGGAGTACTTTTTCCCTGGAACC
CGATTGCCAGCGCCGGCTCACGGCCCCCAGGAGTATCCGCCCCCTGCTGCAAGAGACGCG
CCCCCGCCTGCGCCCGAGAGCCGCAGCCAGGACTCGCCGGCTTTGAAACAGAGCCCG
