# Supplementary material for: Positively selected genes in the hoary bat (Lasiurus cinereus) lineage: prominence of thymus expression, immune and metabolic function, and regions of ancient synteny
Source: PeerJ. 2022 Mar 17;10:e13130. doi: 10.7717/peerj.13130 (PMC8934532; doi:10.7717/peerj.13130)
Supplement: Supplemental Information 3 — Initially tested orthogroups that have been edge-trimmed as described in the Methods. [file peerj-10-13130-s003.zip › original.trimmed/trimmed-OG0001871.fas]

>EpFu
ATGTCAGAGCCGACGCCGGCGGAGGCCGGTACCGCGGGGGCCCGGGAGGACGCCTGTCGG
GATTATCAGTCATCCCTCGAAGACCTGACCTTCAATAGCAAACCGCACATCAATATGCTG
ACCATTCTAGCCGAGGAGAACCTGCCCTTCGCCAAGGAGATCGTCTCTCTCATCGAGGCC
CAAACCGCCAAGGCTCCTTCCTCAGAGAAGCTTCCTGTTATGTACCTTATGGATTCTATC
GTGAAAAACGTTGGACGAGAGTATCTCACTGCCTTTACTAAAAATCTAGTTGCAACATTT
ATTTGTGTGTTTGAAAAGGTGGATGAAAATACTAGAAAAAGTTTATTTAAATTACGTTCC
ACATGGGATGAGATATTCCCATTGAAGAAACTTTATGCCCTGGATGTCAGAGTCAATTCG
TTAGATCCTGCTTGGCCTATTAAACCTCTACCCCCCAATGTGAATACATCTAGCATCCAT
GTGAATCCTAAATTTTTAAATAAATCGCCTGAAGAGCCTTCAACACCTGGCACAGTGGTC
AGTTCCCCTAGCATCTCTACTCCTCCAATTGTTCCTGATATACAAAAGAATCTTACCCAA
GAACAACTAATAAGGCAGCAGTTACTTGCAAAACAAAAACAGTTATTAGAACTTCAGCAG
AAAAAGCTGGAGCTTGAACTAGAGCAAGCTAAAGCACAACTGGCAGTTTCTCTTAGTGTT
CAGCAGGAGACATCCAACTTAGGTCCTGGATCTGCACCATCCAAATTACATGTTTCACAA
ATTCCCCCTATGGCAGTTAAAACTCCCCATCAGATTCCTTTGCAACCTGAAAAAAGCCGT
CCAGGTCCATCCTTACAAATTCAGGACTTGAAAGGAACAAACCGGGATCCCCGTCTTAAT
AGGATGAGTCAGCATTCTTCTCATGGAAAAGATCAAAGTCACAGAAAAGAATTCCTAATG
AACACATTAAACCAGTCTGATATTAAGACAAGTAAAACTGTACCTTCTGAAAAACTAAAC
TCATCCAAACAAGAAAAAAGTAAATCAGGTGAAAAAACCAAGAAAGAACTTGACCAGTTA
GATTCTAAATCTAAATCTAAATCACCATCACCTTTGAAAAACAAATTCTCTCACACAAAA
GACTTGAAAAATCAAGAATCTGAATGCCCAAGGGTGTCTGACTTGAGTAAGAGAGATCCA
AGATTAAAAAAACATCTTCAAGAAAAGACTGATAGCAAAGATGATGACATAAAAGAGAAG
AGAAAAACTTCAGAAAAAAAAGATAAAGATGAGCATATGAAATCTGAACATAGAATGGCT
GGAAGTCGAAATAAAATCGTTAATGGCATTGTTCAAAAACAAGATATAATAACGGAAGAC
TCAGAAAAACAGGGAACAAAACCAGGGAGATCAAGTACTAGAAAGCGATCAAGGTCAAGA
TCACCCAAGTCTCGGTCACCAATTATACATTCTCCTAAAAGAAGAGATAGGCGGTCACCC
AAACGAAGGCAAAGGAGTATGTCTCCAACCTCGACAGCCAAAGCTGGAAAGATTCGCCAA
TCTGGATGTAAGCAGTCACATATGGAAGACTTTATGCCACCTTCCAGGGAAGAAAGAAAT
GCTAAGAGAAGTACTAAACAGGATGTTCGAGATCCAAGGCGAATAAAAAAGACTGAAGAG
GAACGACCACAAGAAACTACAAGTCAGCATTCTACAAAGTCAGGCACGGAACCAAAGGAG
AATGTAGAAAACTGGTCAAGTTCCAAGAACAAAAGATGGAAATCTGGTTGGGAAGAAAAT
AAAAGCTTACAACAAGGTGATGACCATAGTAAATCTCCTCATCTAAGGCATAGGGAAAGC
TGGTCAAGCACTAAAGGAATCTTGTCACCTCGAGCCCCAAAGCAACAGCATCGATTAAGT
GTAGATGCCAATCTTCAGATTCCTAAAGAGTTAACTCTTGCAAGCAAAAGAGAATTACTT
CAAAAGACGAGTGAACGTTTAGCAGCTGGTGAAATTACACAGGAAGACTTCCTTGTTGTT
GTGCATCAAATTCGACAGATATTTCAGTATCAAGAAGAATGTGAGCCATCCAAAAGTAAA
CATGCAAGTAGGAATAGTGGAGCACAGTTTGACAGAAAAGAACAATTTAGTGAAAGAGCA
AGACGTCTTTCTCCTATATCTGGGAGTCGTTCTTATGCTGAGAATCTTTCACCCCATGAG
GGCCGGAGAAGACATGACGAGCAAGTCTCTGCTAAAGGTGTACGAGAAGAGCAGAGGTCA
CCATTCAATGATCGTTTTCCACTTAAGCGACCTAGATATGAAGATTCAGATAAACCATTT
GTAGATAGCCCAGCATCACGATTTGCCGGCCTCGATACAAATCATCGACTTACAGCGTTA
GCTGAAGACAGACCATTATTTGATGGACCTAGTAGGCCATCAGTAACAAGAGATGGCCCA
ACCAAGATGATTTTTGAAGGACCTAATAAATTAAGCCCTAGAATTGATGGACCTCCTGCA
CCAGGTTCTCTTCGATTTGATGGGTCACCTGGACAAATGGGAGGAAGTGGCCCTTTGAGA
TTTGAAGGACCACAAGGTCAGCTAGGAGGCGGGTGTCCTTTGAGATTTGAAGGTCCTCCA
GGACCAGTAGGGACACCTCTGAGGTTTGAGGGTCCAATTGGTCAAGCAGGCGGAGGTGGT
TTTCGATTTGAAGGTTCCCCTGGTCTGAGGTTTGAGGGATCTGCAGGTCTTCAAGGCGCA
CGATTTGACAATCATCCTTCACAAAGGCTTGAATCCGTTTCTTTCAATCAGACTGGCCCA
TATAATGACCTGCAATTCCAAAGACATGAACAAATATTTGATTCACCTCAAGGAAATTTT
AACCAGAGTTTCTCAAATCCTCTTAGCAGAGCTTCTGGACACAATCTTCAAAGTTCTCAA
GGAAACATTCAGGCATCTCAACAGGTTCTGACTGGTGTTGCTCAGCCAGTACCATTTGGC
CAGGGACAACAATTTTTACCAGTTCATCAACAAAATCCTGGAGCATTTGTTCAAAATCCT
TCAGGAGCCCTTCCTAAGGCATATCCTGATAATCACCTCAGTCAGGTGGATGTAAATGAA
TTATTTTCAAAACTGCTAAAAACAGGAATTCTGAAATTGTCCCAGCCTGATTCAGCTACA
ACACAAGTAAATGAAGTTGCTGCTCAGCCTCCCACTGAAGAGGAGGAAGATCAAAATGAA
GATCAAGATGTTCCAGATCTTACCAATTTTACAATTGAAGAATTAAAACAGCGTTATGAT
AGTGTTATAAATCGACTGTACACTGGTATTCAGTGTTACTCTTGTGGAATGAGGTTTACA
ACATCACAGACAGATGTATATGCAGATCACTTGGACTGGCATTATCGGCAAAATAGAACT
GAAAAAGATGTTAGCAGAAAAGTCACTCATAGACGTTGGTACTACAGTTTAACAGATTGG
ATAGAATTTGAGGAAATAGCTGATTTGGAAGAACGTGCAAAGAGCCAGTTTTTTGAAAAG
GTGCATGAAGAAGTTGTGCTCAAAACTCAGGAAGCTGCTAAAGAAAAGGAGTTCCAAAGT
GTACCTGCAGGGCCAGCTGGAGCAGTGGAGAGTTGTGAAATCTGTCAAGAACAATTTGAA
CAATACTGGGATGAAGAGGAGGAGGAATGGCATTTAAAGAATGCCATTAGAGTGGATGGA
AAGATTTATCATCCATCATGTTATGAAGATTATCAAAATACATCTTCATTTGATTGTACA
CCATCTCCCAGCAAGACACCAGTTGAAAACCCTTTGAACATTATGTTGAACATTGTCAAA
AACGAATTGCAGGAACCCTGTGAAAGTCCCAAAGTTAAGGAAGAACAAATTGATACCCCA
CCAGCTTGTACAGAGGAGAGCGTAACAACACCCACTGAAATTAAAACAGAAAATGAT
>HiAr
ATGTCAGAGCAGACGCCGGCCGAGGCCGGTACTGCGGGGGCCCGGGAGGACGCCTGTCGG
GATTATCAGTCGTCACTCGAAGACCTGACCTTCAATAGCAAACCGCACATCAATATGCTG
ACCATTCTAGCCGAGGAGAACCTGCCCTTCGCCAAGGAGATCGTCTCTCTCATCGAGGCC
CAAACCGCCAAGGCTCCTTCCTCAGAGAAGCTTCCTGTTATGTACCTTATGGATTCTATC
GTGAAAAACGTTGGACGAGAGTATCTCACTGCCTTTACTAAAAATCTAGTTGCAACATTT
ATTTGTGTGTTTGAAAAGGTGGATGAAAATACTAGAAAAAGTTTATTTAAGTTACGTTCC
ACATGGGATGAAATATTCCCATTGAAGAAACTTTATGCCCTGGATGTCAGAGTCAATTCG
TTAGATCCTGCTTGGCCTATTAAACCTCTACCCCCCAATGTGAATACATCTAGCATCCAT
GTGAATCCTAAATTTTTAAATAAATCGCCCGAAGAGCCTTCGACACCTGGCACAGTGGTC
AGCTCCCCTAGCATCTCTACTCCTCCAATTGTTCCTGATATACAAAAGAATCTTACCCAA
GAACAACTAATAAGGCAGCAGTTACTGGCAAAACAAAAACAGTTGTTAGAACTTCAGCAG
AAAAAGCTGGAGCTTGAACTAGAACAAGCTAAGGCACAACTGGCAGTTTCTCTTAGTGTT
CAGCAGGAGACATCCAACTTAGGTCCTGGATCTGCACCATCCAAATTACATGTTTCACAA
ATTCCTCCTATGGCGGTTAAATCTCCCCATCAGGTTCCTGTGCAACCCGAGAAAAGCCGT
CCAGGTCCATCCTTACAAATTCAAGATTTGAAAGGAACTAACCGGGATCCCCGTCTTAAT
AGGATGAGTCAGCATTCTTCTCATGGAAAAGATCAAAGTCACAGAAAAGAATTCCTGATG
AACACATTGAACCAATCTGATACTAAAACAAATAAAACTGTACCCTCTGAAAAACTGAAT
TCATCCAAACAAGAAAAAAGTAAATCAGGTGAAAAAACCAAGAAAGAACTTGACCAATTA
GATTCTAAATCTAAATCTAAATCACCATCACCTTTGAAAAACAAATTATCTCACACAAAA
GACTTGAAAAATCAAGAATCTGAAAGCTCGAGGGTGTCTGATATGAGCAAGAGAGATCCA
AGATTAAAAAAACACCTTCAGGATAAGACTGATAGCAAAGATGATGATATAAAAGAGAAG
AGAAAAACTGCAGAGAAAAAGGATAAAGATGAGCATATGAAATCTGAACACAGACTGGTT
GGAAGTAGAAATAAAATCATTAATGGCATTGTACAAAAACAGGATACAATACCGGAAGAA
TTGGAAAAACAGGGAACAAAACCAGGAAGATCGAGTAATAGAAAGAGATCAAGATCGCGA
TCACCTAAATCTCGATCACCAATTATACATTCTCCAAAGAGAAGAGAGAGGCGGTCACCC
AAACGAAGGCAAAGGAGTATGTCTCCAACCTTGACACCCAAAGTTGGAAAGATTCGCCAA
TCAGGAGTTAAGCAATCACATATGGAAGATTTTACGCCGCCTTCCAGGGATGAAAGAAAT
GCTAAGAGAAGTACTAAACAGGATGTTAGAGATCCAAGACGAATAAAAAAGAGTGAAGAA
GAACGACCACAAGAAACTGCAAATCAGCATTCTACAAAGTCAGGCACTGAACCAAAGGAG
AATATAGAAAATTGGCCAAGTTCCAAGTCTAAAAGATGGAAATCTGGTTGGGAAGAAAAT
AAAAGCTTACAACAGGGTGATGAACATAGTAAATCTCCTCATCTAAGGCATAGGGATAGC
TGGTCAAGCACTAAAGGAATATTGTCACCTCGAACCCCAAAGCAACAGCATCGATTAAGT
GTAGATGCCAATCTTCAGATTCCTAAAGAGTTAACTCTTGCAAGCAAAAGAGAATTACTT
CAAAAGACGAGTGAACGTTTAGCATCTGGTGAAATTACACAGGATGAGTTCCTTGTTGTT
GTGCATCAAATTCGACAGCTATTTCAGTATCAAGAAGAATGTGAGCCATCCAAAAGTAAA
CATGCAAGTAGGAATAGTGGAGCACAGTTTGACAGAAAAGAACAATTTAGTGAAAGAGCA
AGACGTCTTTCTCCTATATCTGGGAGTCGTACTTATGCTGAGAATCTTGCACCCCATGAG
GGCCGGAGAAGACATGACGAGCAAGTCTCTGCTAAAGGTGTACGTGAAGAGCAGAGATCG
CCATTCAATGATCGTTTTCCGCTTAAGCGACCTAGATATGAAGATTCAGATAAATCATTT
GTAGATAGCCCAGCATCACGATTTGCCGGCCTCGATACAAATCAGCGACTTACCGCTTTA
GCTGAAGACAGACCATTATTTGATGGGCCTAGTAGGCCATCAGTACCAAGAGATGGCCCA
ACCAAGATGATTTTTGAAGGACCTAATAAATTAAGCCCTAGAATTGATGGACCTCCTACA
CCAGGTTCTCTTCGGTTTGATGGATCACCTGGACAAATGGGGGGAGGTGGCCCTTTGAGA
TTTGAAGGGCCACAAGGTCAGCTAGGAGGTGGGTGTCCTATGAGATTTGAAGGTCCTCCA
GGACCAGTAGGGACACCTCTGCGATTTGAGGGGCCAATTGGTCAAGCAGGAGGAGGTGGT
TTTCGGTTTGAAGGTTCCCCTGGTATGAGGTTTGAAGGATCTGCAGGTCTTCAAGGCGCA
CGATTTGACAATCATCCTTCACAAAGGCTTGAATCAGTTTCTTTCAATCAGACTGGTCCG
TATAATGATCTGCAGTTCCAAAGACATGAACAAATATTTGATTCGCCTCAAGGAAATTTT
AACCAGAGTTTCTCAAATCCCCTTAACAGAGCTTCTGGACACAATCTTCAGAGTTCTCAA
GGAAATATTCAGGCATCTCAACAGGTTCTGACTGGTGTTGCCCAGCCAGTACCATTTGGC
CAAGGACAACAGTTTTTACCAGTTCATCCACAAAATCCAGGAGCATTTGTTCAGAATCCT
TCAGGAGCTCTTCCGAAAGCATACCCTGATAATCATCTCAGTCAGGTGGATGTAAATGAA
TTGTTTTCAAAACTGCTAAAAACAGGAATTCTCAAATTGTCCCAGACTGATTCAGCTACA
ACACAAATAAATGAAGTTGCTGCTCAGCCTCCCCCCGAGGAGGAGGAAGATCAAAATGAA
GATCAGGATGTTCCAGATCTTACCAATTTTACAATTGAAGAATTGAAACAACGTTATGAT
CGCGTTATAAATCGACTGTATACTGGTATTCAGTGTTACTCTTGTGGAATGAGGTTTACA
ACATCACAGACAGATGTATACGCAGATCACTTGGACTGGCATTATCGGCAAAATAGAACT
GAAAAAGATGTTAGCAGAAAAGTCACTCATAGACGCTGGTACTACAGTTTAACAGACTGG
ATAGAATTTGAGGAAATAGCAGATCTAGAAGAACGTGCCAAGAGCCAGTTTTTTGAAAAG
GTGCACGAAGAAGTTGTGCTCAAAACGCAGGAGGCTGCTAAAGAAAAGGAGTTCCAAAGT
GTACCTGCGGGGCCAGCAGGAGCAGTTGAGAGTTGTGAAATCTGTCAAGAACAATTTGAA
CAGTACTGGGACGAAGAAGAGGAGGAATGGCACTTAAAAAATGCTATTAGAGTAGATGGA
AAGATTTATCATCCATCATGTTATGAAGATTATCAAAATACATCTTCATTTGATTGTACA
CCATCTCCCAGCAAGACACCAGTTGAAAACCCCTTGAACATTATGTTGAACATTGTCAAA
AACGAATTGCAGGAACCCTGTGAAAGTCCCAAAGTTAAGGAAGAACAAATTGATACCCCA
CCATCTTGTACAGAGGAAAGCATAGCAACACCCACTGAAATTAAAACAGAAAATGAT
>LaCi
ATGTCAGAGCAGACGCCGGCCGAGGCCGGTACCGCGGGGGCCCGGGAGGACGCCTGTCGG
GATTATCAGTCATCCCTCGAAGACCTGACCTTCAATAGCAAACCGCACATCAATATGCTG
ACCATTCTAGCCGAGGAGAACCTGCCCTTCGCCAAGGAGATCGTCTCTCTCATCGAGGCC
CAAACCGCCAAGGCTCCTTCCTCAGAGAAGCTTCCTGTTATGTACCTTATGGATTCTATC
GTGAAAAACGTTGGACGAGAGTATCTCACTGCCTTTACTAAAAATCTAGTTGCAACATTT
ATTTGTGTGTTTGAAAAGGTGGATGAAAATACTAGAAAAAGTTTATTTAAATTACGTTCC
ACATGGGATGAGATATTCCCATTGAAGAAACTTTATGCCCTGGATGTCAGAGTCAATTCA
TTAGATCCTGCTTGGCCTATTAAACCTCTACCCCCCAATGTGAATACATCTAGCATCCAT
GTGAATCCTAAATTTTTAAATAAATCGCCTGAAGAGCCTTCAACACCTGGCACAGTGGTC
AGTTCCCCTAGCATCTCCACTCCTCCAATTGTTCCTGATATACAAAAGAATCTTACCCAA
GAACAACTAATAAGACAGCAGTTACTTGCAAAACAAAAACAGTTGTTAGAACTTCAGCAG
AAAAAGCTGGAGCTTGAACTAGAGCAAGCTAAAGCACAACTGGCAGTTTCTCTTAGTGTT
CAGCAGGAGACATCCAACTTAGGTCCTGGATCTGCACCATCCAAATTACATGTTTCACAA
ATTCCCCCTATGGCAGTTAAAACTCCCCATCAGATTCCCTTGCAACCTGAAAAAAGCCGC
CCAGGTCCATCCTTACAAATTCAGGACTTGAAAGGAACAAACCGGGATCCCCGTCTTAAT
AGGATGAGTCAGCATTCTTCTCATGGAAAAGATCAAAGTCACAGAAAAGAATTCTTAATG
AACACATTAAACCAATCCGATATTAAGACAAGTAAAACTATACCTTCTGAAAAACTAAAC
TCATCCAAACAAGAAAAAAGTAAATCAGGTGAAAAAACCAAGAAAGAACTTGACCAGTTA
GATNNNNNNNNNNNNNNNNNNNNNCCATCACCTTTGAAAAACAAATTCTCTCACACAAAA
GACTTAAAAAATCAAGAATCTGAATCCCCAAGGGTGTCTGACTTGAGTAAGAGAGATCCA
AGATTAAAAAAACATCTTCAAGATAAGACTGATAGCAAAGAAGATGATATAAAAGAGAAG
AGAAAAACTTCAGAAAAAAAAGATAAAGATGAGCATATGAAATCTGAACATAGAATGGTT
GGAAGTCGAAATAAAATCGTTAATGGCATTGTACAAAAACAAGATATAATAACGGAAGAC
TCAGAAAAACAGGGAACAAAACCAGGGAGATCAAGTACTAGAAAGCGATCAAGGTCGAGA
TCACCCAAGTCTCGGTCACCAATTATACATTCTCCTAAGAGAAGAGATAGGCGGTCACCC
AAACGAAGGCAAAGGAGTATGTCTCCAACCTCAACAGCCAAAGCTGGAAAGATTCGCCAA
TCTGGATGTAAGCAGTCACATATGGAAGACTTTATGCCACCTTCCAGGGAAGAAAGAAAT
GCTAAGAGGAGTACTAAACAAGATGTTCGAGATCCAAGGCGAATAAAAAAGAACGAAGAG
GAACGACCACAAGAAACTATAAGTCAGCATTCTACAAAGTCAGGCACTGAACCAAAGGAT
AATGTAGAAAATTGGTCAAGTTCCAAGAACAAAAGATGGAAGTCTGGTTGGGAAGAAAAT
AAAAGCTTACAACAAGGTGATGACCATAGTAAATCTCCTCATCTAAGGCATAGGGAAAGC
TGGTCAAGCACTAAAGGAATCTTGTCACCTCGAGCCCCAAAGCAACAGCATCGATTAAGT
GTAGATGCCAATCTTCAGATTCCTAAAGAGTTGACACTTGCAAGCAAAAGAGAATTACTT
CAAAAGACGAGTGAACGTTTAGCATCTGGTGAAATTACACAGGATGAGTTCCTTGTTGTT
GTGCATCAAATTCGACAGCTATTTCAGTATCAAGAAGAATGTGAGCCATCCAAAAGTAAA
CATGCAAGTAGGAATAGTGGAGCACAGTTTGACAGAAAAGAACAATTTAGTGAAAGAGCA
AGACGTCTTTCTCCTATATCTGGGAGTCGTTCTTATGCTGAGAATCTTTCACCCCATGAG
GGCCGGAGAAGACATGACGAGCAAGTCTCTGCTAAAGGTGTACGAGAAGAGCAGAGGTCA
CCATTCAATGATCGTTTTCCACTTAAGCGACCTAGATATGAAGATTCAGATAAACCATTT
GTAGATAGCCCAGCATCACGATTTGCCGGCCTCGATACAAATCAGCGACTTACAGCATTA
GCTGAAGACAGACCATTATTTGATGGACCTAGTAGGCCATCAGTAACAAGAGATGGCCCA
ACCAAGATGATTTTTGAAGGACCTAATAAATTAAGCCCTAGAATTGATGGACCTCCTGCA
CCAGGTTCTCTTCGATTTGATGGGTCACCTGGACAAATGGGGGGAGGTGGCCCTTTGAGA
TTTGAAGGACCACAAGGTCAGCTAGGAGGCGGGTGTCCTTTGAGATTTGAAGGTCCTCCA
GGACCAGTAGGGACACCTCTGCGGTTTGAGGGGCCAATTGGTCAAGCAGGCGGAGGTGGT
TTTCGATTTGAAGGTTCCCCTGGTCTGAGGTTTGAGGGATCTGCAGGTTTGATGGGCAGC
CAGGTCAGCCATCACTCTTACCAAGATTTGATGGATTACATGGTCAACCAGGTCCTAGAT
TTGAAAGAACTGGTCAACCAGGTCCACAGAGATTTGATGGACCACCTGGACAGCAGGTTC
AACCAAGATTTGATGGTGTTCCTCAAAGATTTGATGGTCCACAACACCAGCAAGCATCAA
GGAAACATTCAGGCGTCTCAACAGGTTCTGACTGGTGTTGCTCAGCCAGTACCATTTGGC
CAGGGACAACAATTTTTACCAGTTCATCCACAAAATCCTGGAGCATTTGTTCAAAATCCT
TCAGGAGCCCTTCCTAAGGCTTATCCTGACAATCACCTCAGTCAGGTGGATGTAAATGAA
CTATTTTCAAAACTGCTAAAAACAGGAATTCTGAAATTGTCCCAGCCTGATTCAGCTACA
ACACAAGTAAATGAAGTTACTGCTCAGCCTCCCACTGAAGAGGAGGAAGATCAAAATGAA
GATCAAGATGTTCCAGATCTTACCAATTTTACAATTGAAGAATTAAAACAGCGTTATGAT
AGTGTAATAAATCGACTGTACACTGGTATTCAGTGTTACTCTTGTGGAATGAGGTTTACA
ACATCACAAACAGATGTATATGCAGATCACTTGGACTGGCATTATCGGCAAAATAGAACT
GAAAAAGATGTTAGCAGAAAAGTCACTCATAGACGTTGGTACTACAGTTTAACAGATTGG
ATAGAATTTGAGGAAATAGCTGATTTGGAAGAACGTGCAAAGAGCCAGTTTTTTGAAAAG
GTGCATGAAGAAGTTGTGCTCAAAACTCAAGAAGCTGCTAAAGAAAAGGAGTTCCAAAGT
GTACCTGCAGGGCCAGCTGGAGCAGTGGAGAGTTGTGAAATCTGTCAAGAACAATTTGAA
CAATACTGGGATGAAGAGGAGGAGGAGTGGCATTTAAAGAATGCCATTAGAGTGGATGGC
AAGATTTATCATCCATCATGTTACGAAGATTATCAAAATACATCTTCATTTGATTGTACA
CCATCTCCCAGCAAGACACCAGTTGAAAACCCTTTGAACATTATGTTGAACATTGTCAAA
AATGAATTGCAGGAACCCTGTGAAAGTCCCAAAGTTAAGGAAGAACAAATTGATACCCCA
CCAGCTTGTACAGAGGAGAGCATAGCAACACCCACTGAAATTAAAACAGAAAATGAT
>MyLu
ATGTCAGAGCCGACGCCGGCCGAGGCCGGTACCGCGGGGGCCCGGGAGGACGCCTGTCGG
GATTATCAGTCATCTCTCGAAGACCTGACCTTCAATAGCAAACCGCACATCAATATGCTG
ACCATTCTAGCCGAGGAGAACCTGCCCTTCGCCAAGGAGATCGTCTCTCTCATCGAGGCC
CAAACCGCCAAGGCTCCTTCCTCAGAGAAGCTTCCTGTTATGTACCTTATGGATTCTATC
GTGAAAAACGTTGGACGAGAGTATCTCACTGCCTTTACTAAAAATCTAGTTGCAACATTT
ATTTGTGTGTTTGAAAAGGTGGATGAAAATACTAGAAAAAGTTTATTTAAATTACGTTCC
ACATGGGATGAGATATTCCCATTGAAGAAACTTTATGCCCTGGATGTCAGAGTCAATTCA
TTAGATCCTGCTTGGCCTATTAAACCTCTACCCCCCAATGTGAATACATCTAGCATCCAT
GTGAATCCTAAATTTTTAAATAAATCGCCTGAAGAGCCTTCAACACCTGGCACAGTGGTC
ACTTCCCCTAGCATCTCCACTCCTCCAATTGTTCCTGATATACAAAAGAATCTTACCCAA
GAACAACTAATAAGGCAGCAGTTACTTGCAAAACAAAAACAGTTATTAGAACTTCAGCAG
AAAAAGCTGGAGCTTGAACTAGAGCAAGCTAAAGCACAACTGGCAGTTTCTCTTAGTGTT
CAGCAGGAGACATCCAACTTAGGTCCTGGATCTGCACCATCCAAATTACATGTTTCACAA
ATTCCCCCTATGGCAGTTAAAACTCCCCATCAGATTCCTTTGCAACCTGAAAAAAGCCGT
GCAGGTCCATCCTTACAAATTCAGGACTTGAAAGGAACAAACCGGGATCCCCGTCTTAAT
AGGATGAGTCAGCATTCTTCTCATGGAAAAGATCAAAGTCACAGAAAAGAATTCCTAATG
AATACATTAAACCAATCTGATATTAAGACAAGTAAAACTATACCTTCTGAAAAACTAAAT
TCATCTAAACAAGAAAAAAGTAAATCAGGTGAAAAAACCAAGAAAGAACTTGACCAGTTA
GATTCTAAATCTAAATCTAAATCACCATCACCTTTGAAAAACAAATTCTCTCACACCAAA
GACTTGAAAAATCAAGAATCTGAATGCCCAAGGGTGTCTGACATGAGTAAGAGAGATCCA
AGATTAAAAAAACATCTTCAAGATAAGGCTGATAGCAAAGATGATGATATAAAAGAGAAG
AGAAAAACTTCAGAAAAAAAAGATAAAGATGAGCATATGAAATCTGAACATAGACTGGTT
GGAAGTCGAAATAAAATCGTTAATGGCATTGTACAAAAACAAGATGTAATAACGGAAGAC
TCAGAAAAACAGGGAACAAAACCAGGGAGATCAAGTACTAGAAAGCGATCAAGATCGAGA
TCACCCAAGTCTCGGTCACCAATTATACATTCTCCTAAGAGAAGAGATAGGCGGTCACCC
AAACGAAGGCAAAGGAGTATGTCTCCAACCTCGACAGCCAAAGCTGGAAAGATTCGCCAA
TCTGGATGTAAGCAGTCACATATGGAAGACTTTATGCCACCTTCCAGGGAAGAAAGAAAT
GCTAAGAGAAGTACTAAACAGGATGTTCGAGATCCAAGGCGAATAAAAAAGACTGAAGAG
GAACGACCGCAAGAAACTACAAGTCAGCATTCTACAAAGTCAGGCACTGAACCGAAGGAG
AATGTAGAAAATTGGTCAAGTTCCAAGAACAAAAGATGGAAATCTGGTTGGGAAGAAAAT
AAAAGCTTACAACAAGGTGACGACCATAGTAAATCTCCTCATCTAAGGCATAGGGAAAGC
TGGTCAAGCACTAAAGGAATTTTGTCACCTCGAGCCCCAAAGCAACAGCATCGATTAAGT
GTAGATGCCAATCTTCAGATTCCTAAAGAGTTAACTCTTGCAAGCAAAAGAGAATTACTT
CAAAAGACGAGTGAACGTTTAGCATCTGGTGAAATTACACAGGATGAGTTCCTTGTTGTT
GTGCATCAAATTCGACAGCTATTTCAGTATCAAGAAGAATGTGAGCCATCCAAAAGTAAA
CATGCAAGTAGGAATAGTGGAGCACAGTTTGACAGAAAAGAACAATTTAGTGAAAGAGCA
AGACGTCTTTCTCCTATATCTGGGAGTCGTTCTTATGCTGAGAATCTTTCACCCCATGAG
GGCCGGAGAAGACATGACGAGCAAGTCTCTGCTAAAGGTGTGCGAGAAGAGCAGAGGTCA
CCATTCAATGATCGTTTTCCACTTAAGCGACCTAGATATGAAGATGCAGATAAACCATTT
GTAGATAGCCCAGCATCACGATTCGCCGGCCTCGATACAAATCAGCGACTTACAGCGTTA
GCTGAAGACAGACCATTATTTGATGGACCTAGTAGGCCATCAGTAACAAGAGATGGCCCA
ACCAAGATGATTTTTGAAGGACCTAATAAATTAAGCCCTCGAATTGATGGACCTCCTGCA
CCAGGTTCTCTTCGATTTGATGGGTCACCTGGACAAATGGGGGGAGGTGGTCCTTTGAGA
TTTGAAGGACCACAAGGTCAGCTAGGAGGCGCATGTCCTTTGAGATTTGAAGGTCCTCCA
GGACCAGTAGGGACACCTTTGCGGTTTGAAGGGCCAATTGGTCAAGCAGGCGGAGGTGGT
TTTCGGTTTGAAGGTTCCCCTGGTCTGAGGTTTGAGGGATCTGCAGGTCTTCAAGGCGCA
CGATTTGACAATCATCCTTCGCAAAGGCTTGAATCCGTTTCTTTCAGTCAGACTGGTCCA
TATAATGAGCTGCAATTCCAAAGACACGAACAAATATTTGATTCACCTCAAGGAAATTTT
AACCAGAGTTTCTCAAATCCCCTTAGCAGAGCTTCTGGACACAATCTTCAAAGTTCTCAA
GGAAACATTCAGGCATCTCAACAGGTTCTGACTGGTGTTGCTCAACCAGTACCATTTGGC
CAGGGACAACAATTTTTACCAGTTCATCCACAAAATCCTGGAGCATTTGTTCAGAATCCT
TCAGGAGCCCTTCCTAAGGCATATCCTGATAATCACCTCAGTCAGGTGGATGTAAATGAA
TTATTTTCAAAACTGCTAAAAACAGGAATTCTCAAATTGTCCCAGCCTGATTCAGCTACA
ACACAAGTAAATGAAGTTGCTGCTCAGCCTCCCACTGAAGAGGAGGAAGATCAAAATGAA
GATCAAGATGTTCCAGATCTTACCAATTTTACAATTGAAGAGTTAAAACAGCGTTATGAT
AGTGTTATAAATCGACTATACACTGGTATTCAGTGTTACTCTTGTGGAATGAGGTTTACA
ACATCACAGACAGATGTTTATGCAGATCACTTGGACTGGCATTATCGGCAAAATAGAACT
GAAAAAGACGTTAGCAGAAAAGTCACTCATAGACGTTGGTACTACAGTTTAACAGACTGG
ATAGAATTTGAGGAAATAGCTGATTTGGAAGAACGTGCAAAGAGCCAGTTTTTTGAAAAG
GTGCATGAAGAAGTTGTGCTCAAAACTCAGGAAGCTGCTAAAGAAAAGGAGTTCCAAAGT
GTACCGGCAGGGCCAGCTGGAGCAGTGGAGAGTTGTGAAATCTGTCAAGAACAATTTGAA
CAATACTGGGATGAAGAAGAGGAGGAGTGGCATTTAAAGAATGCCATTAGAGTGGATGGA
AAGATTTATCATCCATCATGTTATGAAGATTATCAAAATACATCTTCATTTGATTGTACA
CCATCTCCCAGCAAGACACCAGTTGAAAACCCTTTGAACATTATGTTGAACATTGTCAAA
AATGAATTGCAGGAACCCTGTGAAAGTCCCAAAGTTAAGGAAGAACAAATTGATACCCCA
CCAGCTTGTACAGAGGAGAGCATAGCAACACCCACTGAAATTAAAACTGAAAATGAT
>PhDi
ATGTCAGAGCAGACGCCGGCCGAGGCCGGTACTGCGGGGGCCCGGGAGGACGCCTGTCGG
GATTATCAGTCGTCACTCGAAGACCTGACCTTCAATAGCAAACCGCACATCAATATGCTG
ACCATTCTAGCCGAGGAGAACCTGCCCTTCGCCAAGGAGATCGTCTCTCTCATCGAGGCC
CAAACCGCCAAGGCTCCTTCCTCAGAGAAGCTTCCTGTTATGTACCTTATGGATTCTATC
GTGAAAAACGTTGGACGAGAGTATCTCACTGCCTTTACTAAAAATCTAGTTGCAACATTT
ATTTGTGTGTTTGAAAAGGTGGATGAAAATACTAGAAAAAGTTTATTTAAGTTACGTTCC
ACATGGGATGAAATATTCCCATTGAAGAAACTTTATGCCCTGGATGTCAGAGTCAATTCG
TTAGATCCTGCTTGGCCTATTAAACCTCTACCCCCCAATGTGAATACATCTAGCATCCAT
GTGAATCCTAAATTTTTAAATAAATCGCCTGAAGAGCCTTCAACACCTGGCACAGTGGTC
AGTTCCCCTAGCATCTCCACTCCTCCAATTGTACCTGATATACAAAAGAATCTTACCCAA
GAACAACTAATAAGGCAACAGTTACTGGCAAAACAAAAACAGTTATTAGAACTTCAGCAG
AAAAAGCTGGAGCTTGAACTAGAGCAAGCTAAAGCACAATTGGCAGTTTCTCTTAGTGTT
CAGCAGGAGACATCCAACTTAGGTCCTGGATCTGCACCATCCAAACTACATGTTTCACAA
ATTCCTCCTATGGCAGTTAAAACTCCCCATCAGGTTCCTATGCAACCTGAGAAAGGTCGT
CCAGGTCCATCCTTACAAATTCAGGATTTGAAAGGAACAAACCGGGATCCCCGTCTTAAT
AGGATGAGTCAACATTCTTCACATGGAAAAGATCAAAGTCACAGAAAAGAATTCCTGATG
AACCCATTAAACCAATCTGATATTAAGACAAGTAAAACTATACCCTCTGAAAAACTAAAT
TCATCCAAACAAGAAAAAAGTAAATCAGGTGAAAAAACCAAGAAAGAACTTGACCAATTA
GATTCTAAATCTAAATCTAAATCACCATCACCTTTGAAAAACAAACTATCCCACACAAAA
GACTTGAAAAATCAAGAATCTGAATGCCCAAGGGTGTCTGATATGAGCAAGAGAGATCCA
AGATTAAAAAAACACCTTCAGGATAAGACTGATAGCAAAGATGATGATATAAAAGAGAAG
AGAAAAACTACAGAAAAAAAGGATAAAGATGAGCATATGAAATCTGAACACAGACTGGTT
GGAAGTAGAAATAAAATTGTTAATGGCATTGTACAAAAACAGGATACAATAACAGATGAA
TTGGAGAAACAGGGAACAAAACCAGGGAGATCAAGTACTAGAAAGCGATCAAGATCGCGA
TCACCCAAGTCTCGATCACCAATTATACATTCTCCTAAGAGAAGAGACAGGCGGTCACCC
AAACGAAGGCAAAGGAGTATGTCTCCAACCTTGACACCCAAACCTGGAAAGATGCGCCAA
CCGGGATGTAAGCAGTCACATATAGAAGAATTTATGCCACCTTCCAGGGAAGAAAGAAAC
GCTAAGAGAAGTACTAAACAGGATATTCGAGATCCAAGACGAATGAAAAAGACTGAAGAG
GACCGACCACAAGAAGCTGCAAATCAGCATTCTACAAAATCAGGCACTGAACCAAAAGAG
AATGTAGAAAATTGGCAAAGTTCCAAGACCAAAAGATGGAAATCTGGTTGGGAAGAAAAT
AAAAGCATACAACAGGGTGATGAACATAGTAAATCTCCTCATTCAAGACATAGGGAAACC
TGGCCAAGCACTAAAGGAATCTTGTCACCTCGAGCCCCAAAGCAGCAGCATCGATTAAGT
GTAGATGCCAATCTTCAGATTCCTAAAGAGTTAACTCTTGCAAGCAAAAGAGAATTACTT
CAAAAGACGAGTGAACGTTTAGCATCTGGTGAAATTACACAGGATGAGTTCCTTCTTGTT
GTGCATCAAATTCGACAGCTATTTCAGTATCAAGAAGAATGTGAGCCATCCAAAAGTAAA
CATGCAAGTAGGAATAGTGGAGCACAGTTTGACAGAAAAGAACAATTTAGTGAAAGAGCA
AGACGTCTTTCTCCTATATCTGGGAGTCGTACTTATGCTGAGAATCTTTCACCCCATGAG
GGCCGGAGAAGACATGACGAGCAAGTCTCTGCTAAAGGTGTACGAGAAGAGCAGAGATCA
CCATTCAATGATCGTTTTCCACTTAAGCGACCTAGATATGACGATTCAGATAAACCATTT
GTAGATAGCCCAGCATCACGATTTGCCGGCCTTGATACAAATCAGCGACTTACAGCTTTA
GCTGAAGACAGACCATTATTTGATGGACCTAGTAGGCCATCAGTAACCAGAGATGGCCCA
ACCAAGATGATTTTTGAAGGACCTAATAAATTAAGCCCTAGAATTGATGGACCTCCTACA
CCAGGTTCTCTTCGGTTTGATGGGTCACCTGGACAGATGGGGGGAGGTGGCCCTTTGAGA
TTTGAAGGACCACAAAGTCAGCTAGGAGGCGGGTGTCCTTTGAGATTTGAAGGTCCTCCA
GGACCAGTAGGGACACCTTTGCGGTTTGAGGGGCCAATTGGTCAAGGAGGTGGAGGTGGT
TTTCGGTTTGAAGGTTCCCCTGGTCTGAGGTTTGAGGGATCTGCAGGTCTTCAAGGAGCA
CGATTTGACAATCATCCTTCACAAAGGCTTGAATCAGTTTCTTTCAACCAGACTGGTCCA
TATAACGATCTGCAGTTCCAAAGACATGAACAAATATTTGATTCACCTCAAGGAAATTTT
AACCAGAGTTTCTCCAATCCCCTTAACAGAGCGTCTGGACACAATCTTCAGAGTTCTCAA
GGAAATATTCAGGGATCTCAACAGGTTCTGACTGGTGTTGCTCAGCCAGTATCGTTTGGC
CAAGGACAACAATTTTTACCAGTTCATCCACAAAATCTTGGAGCATTTGTTCAGAATCCT
TCAGGAGCCCTTCCTAAGGCATACCCTGACAATCATCTCAGTCAGGTGGATGTAAATGAA
TTATTTTCAAAACTGCTTAAAACAGGAATTCTCAAATTGTCCCAGCCTGATTCAGCTACA
ACACAAGTAAATGAAGTTGCTGCGCAGCCTTCCACTGAAGAGGAGGAAGATCAAAATGAA
GATCAAGATGTTCCAGATCTTACCAATTTTACAATTGAAGAATTGAAACAACGTTATGAT
AGTGTTATAAATCGACTGTACACTGGTATTCAGTGTTACTCTTGTGGAATGAGATTTACA
ACATCACAGACAGATGTATATGCAGATCACTTGGACTGGCATTATCGGCAAAACAGAACT
GAAAAAGATGTTAGCAGAAAAGTCACTCATAGACGTTGGTACTACAGTTTAACAGACTGG
ATAGAATTTGAGGAAATAGCTGATTTGGAAGAACGTGCAAAGAGCCAGTTTTTTGAAAAG
GTGCATGAAGAAGTTGTGCTCAAAACTCAGGAAGCTGCTAAGGAAAAGGAGTTCCAGAGT
GTACCTGCAGGGCCAGCTGGAGCAGTTGAGAGTTGTGAAATCTGTCAAGAACAATTTGAA
CAATACTGGGATGAAGAAGAGGAGGAATGGCATTTAAAAAATGCTATTAGAGTAGATGGA
AAGATTTATCATCCATCATGTTATGAAGATTATCAAAATACATCTTCATTTGATTGTACA
CCATCTCCCAGCAAGACACCAGTTGAAAACCCTTTGAACATTATGTTGAACATTGTCAAA
AATGAATTGCAGGAACCCTCTGAAAGTCCCAAAGTTAAGGAAGAACAAATCGATACCCCA
CCAGCGTGTACAGAGGAAAGCATGGCAACACCCACTGAAATTAAAACAGAAAATGAT
>PtVa
ATGTCAGAGCAGACGCCGGCCGAGGCCGGTACTGCGGGGGCCCGGGAGGACGCCTGTCGG
GATTATCAGTCATCACTCGAAGACCTGACCTTCAATAGCAAACCGCACATCAATATGCTG
ACCATTCTAGCCGAGGAGAACCTGCCCTTCGCCAAGGAGATCGTCTCTCTCATCGAGGCC
CAAACCGCCAAGGCTCCTTCCTCAGAGAAGCTTCCTGTTATGTACCTTATGGATTCTATC
GTGAAAAACGTTGGACGAGAGTATCTCACTGCCTTTACTAAAAATCTAGTTGCAACATTT
ATTTGTGTGTTTGAAAAGGTGGATGAAAATACTAGAAAAAGTTTATTTAAGTTACGTTCT
ACATGGGATGAAATATTCCCATTGAAGAAACTTTATGCCCTGGATGTCAGAGTCAATTCG
TTAGATCCTGCTTGGCCTATTAAACCTCTACCCCCCAATGTGAATACATCTAGCATCCAT
GTGAATCCTAAATTTTTAAATAAATCGCCCGAAGAGCCTTCAACACCTGGTACAGTGGTC
AGTTCTCCTAGCATCTCCACTCCTCCAATTGTTCCTGATATACAAAAGAATCTTACCCAA
GAACAACTAATAAGGCAGCAGTTACTGGCAAAACAAAAACAGTTGTTAGAACTTCAGCAG
AAAAAGCTGGAGCTTGAACTAGAGCAAGCTAAGGCACAACTGGCAGTTTCTCTTAGTGTT
CAGCAGGAGACATCCAACCTAGGTCCTGGATCTGCACCATCCAAATTACATGTTTCACAA
ATTCCCCCTATGGTAGTTAAAGCTCCCCATCAGGTTCCTGTGCAACCTGAGAAGAGCCGG
CCAGGTCCATCCTTACAAATTCAAGATTTGAAAGGAACTAACCGCGATCCCCGTCTTAAT
AGGATGAGTCAACATTCTTCTCATGGAAAAGATCAAGGTCACAGAAAAGAATTTCTAATG
AACACATTGAACCAATCTGATATTAAGACAAGTAAAACTATACCCTCTGAAAAACTAAAT
TCATCCAAACAAGAAAAAAGTAAATCAGGTGAAAAAACCAAGAAGGAACTTGACCAATTA
GATTCTAAATCTAAATCTAAATCACCATCACCTTTGAAAAACAAATTATCCCACACAAAA
GACTTGAAAAATCAGGAATCTGAAAGCACACGGGTGTCCGATATGAGCAAGAGAGATCCA
AGATTAAAAAAACATCTTCAGGATAAGACTGATAGCAAAGATGATGATATAAAGGAGAAG
AGAAAAACTGCAGAAAAAAAGGATAAAGATGAACATATGAAATCTGAACACAGACTGGTT
GGAAGTAGAAATAAAATCATTAATGGCATTGTACAAAAACAGGATACTATAACGGAAGAA
CCGGAAAAACAGGGCACAAAACCAGGGAGATCTAGTACTAGAAAGCGATCAAGATCACGA
TCACCCAAGTCTCGGTCACCAATTATTCATTCTCCAAAGAGAAGAGATAGGCGGTCACCC
AAACGAAGGCAAAGGAGTATGTCTCCAACCTTGACACCCAAAGCTGGGAAGATTCGCCAA
TCAGGAGTTAAGCAGTCACATATGGAAGAATTTACGCCACCTTCCAGGGAAGAAAGAAAT
GCTAAGAGAAGTACTAAACAGGATATTCGAGATCCAAGGCGAATAAAAAAGACTGAAGAG
GAGCGACCACAAGAAACTGCAAGTCAGCATTCAATGAAATCAGGCACTGAACCAAAGGAG
AATGTAGAAAATTGGCAAAGTTCCAAGACCAAGAGATGGAAATCTGGTTGGGAAGAAAGT
AAAAGCTTACAACAGGGTGATGAACATAGTAAATCTCCTCATCTAAGGCATAGGGAAAGC
TGGTCAAGCACTAAAGGAATCTTGTCACCTCGAGCCCCAAAGCAGCAGCATCGATTAAGT
GTAGATGCCAATCTTCAGATTCCTAAAGAGTTAACTCTTGCAAGCAAGAGAGAATTACTT
CAAAAGACGAGTGAACGTTTAGCATCTGGTGAAATTACACAGGATGAGTTCCTTGTTGTT
GTGCATCAAATTCGACAGCTATTTCAGTATCAAGAAGAATGTGAGCCATCCAAAAGTAAA
CATGCAAGTAGGAATAGTGGAGCACAGTTTGACAGAAAAGAACAATTTAGTGAAAGAGCA
AGACGTCTTTCTCCTATATCTGGGAGTCGTACTTATGCTGAGAATCTTTCACCCCATGAG
GGCCGGAGAAGACATGACGAGCAAGTCTCTGCTAAAGGTGTACGAGAAGAGCAGAGATCA
CCATTCAATGATCGTTTTCCACTTAAGCGACCTAGATATGAAGATACAGATAAACCATTT
GTAGATGGTCCAGCATCACGATTCGCGGGCCTCGATACAAATCAGCGACTTACAGCTTTA
GCTGAAGATAGACCATTATTTGATGGACCTAGTAGGCCATCAGTAACAAGAGATGGCCCA
ACCAAGATGATTTTTGAAGGACCTAATAAATTAAGCCCTAGAATTGATGGACCTCCTACA
CCAGGTTCTCTTCGGTTCGATGGGTCATCTGGACAAATGGGAGGAGGTGGCCCTTTAAGA
TTTGAAGGACCACAAGGTCAGCTAGGAGGTGGGTGTCCTTTGAGATTTGAAGGTCCTCCA
GGACCAGTAGGGACACCTCTGCGGTTTGAGGGGCCAATTGGTCAAGCAGGAGGAGGAGGT
TTTCGGTTTGAAGGTTCTCCTGGTCTGAGGTTTGAGGGCTCTGCAGGCCTTCAAGGCGCA
CGATTTGACAATCATCCTTCACAAAGGCTTGACTCAGTTTCTTTCAATCAGACTGGTCCA
TTTAATGATCTGCAGTTCCAAAGACATGAACAAATATTTGATTCACCTCAAGGAAATTTT
AACCAGAGTTTCTCAAATCCCCTTAACAGAGCTTCTGGACACAATCTTCAGAGTTCTCAG
GGAAATATTCAGGCATCTCAACAGGTTCTGACTGGTGTTGCTCAGCCAGTACCATTTGGC
CAAGGACAACAATTTTTACCAGTTCATCCACAAAATCCAGGAGCATTTGTTCAGAATCCT
TCAGGAGCCCTTCCTAAGGCATATCCTGATAATCATCTCAGTCAGGTGGATGTAAATGAA
TTATTTTCAAAACTGCTAAAAACAGGAATTCTTAAATTGTCCCAGCCTGATTCAGCTACA
ACACAAGTAAATGAAGTTGCTGCTCAGCCTTCCCCTGAAGAGGAGGAGGATCAAAATGAA
GATCAAGATGTTCCAGATCTTACCAATTTTACAATTGAAGAATTGAAACAACGTTATGAT
AGTGTTATAAATCGACTTTACACTGGTATTCAGTGTTACTCTTGTGGAATGAGGTTTACA
ACATCACAGACTGATGTATACGCAGATCACTTGGACTGGCATTATCGGCAAAATAGAACT
GAAAAAGACGTTAGCAGAAAAGTCACTCATAGACGCTGGTACTACAGTTTAACAGACTGG
ATAGAATTTGAGGAAATAGCTGATCTGGAAGAACGTGCAAAAAGCCAGTTTTTTGAAAAG
GTGCATGAAGAAGTTGTGCTCAAAACTCAGGAGGCTGCTAAAGAAAAGGAGTTCCAAAGT
GTACCTGCGGGGCCTGCTGGAGCAGTTGAAAGTTGTGAAATCTGTCAAGAACAATTTGAA
CAATACTGGGATGAAGAAGAGGAAGAATGGCATTTAAAAAATGCTATTAGAGTAGATGGA
AAGATTTATCATCCATCATGTTATGAAGATTATCAAAATACATCTTCATTTGATTGTACA
CCATCTCCCAGCAAGACACCAGTTGAAAACCCCTTGAACATTATGTTGAACATTGTCAAA
AACGAATTGCAGGAACCCTGTGAAAGTCCTAAAGTTAAGGAAGAACAAATTGATACTCCA
CCAGCTTGTACAGAGGAAAGCATAGCAACGCCCACTGAAATTAAAACAGAAAATGAT
>RhFe
ATGTCAGAGCAGACGCCGGCCGAGGCCGGTACTGCGGGGGCCCGGGAGGACGCCTGTCGG
GATTATCAGTCGTCACTCGAAGACCTGACCTTCAATAGCAAACCGCACATCAATATGCTG
ACCATTCTAGCCGAGGAGAACCTGCCCTTCGCCAAGGAGATCGTCTCTCTCATCGAGGCC
CAAACCGCCAAGGCTCCTTCCTCAGAGAAGCTTCCTGTTATGTACCTTATGGATTCTATC
GTGAAAAACGTTGGACGAGAGTATCTCACTGCCTTTACTAAAAATCTAGTTGCAACATTT
ATTTGTGTGTTTGAAAAGGTGGATGAAAATACTAGAAAAAGTTTATTTAAGTTACGTTCC
ACATGGGATGAAATATTCCCATTGAAGAAACTTTATGCCCTGGATGTCAGAGTCAATTCG
TTAGATCCTGCTTGGCCTATTAAACCTCTACCCCCCAATGTGAATACATCTAGCATCCAT
GTGAATCCTAAATTTTTAAATAAATCGCCCGAAGAGCCTTCGACTCCTGGCACAGTGGTC
AGTTCCCCTAGCATCTCCACTCCTCCAATTGTTCCTGATATACAAAAGAATCTTACCCAA
GAACAACTAATAAGGCAGCAGTTACTGGCAAAACAAAAACAGTTGTTAGAACTTCAGCAG
AAAAAGCTGGAGCTTGAACTAGAGCAAGCTAAGGCACAATTGGCAGTTTCTCTTAGTGTT
CAGCAGGAGACATCCAACTTAGGTCCTGGATCTGCACCATCCAAATTACATGTTTCACAA
ATTCCCCCTATGGCGGTTAAAGCTCCCCATCAGGTTCCTGTGCAACCCGAGAAAAGCCGT
CCAGGTCCATCCTTACAAATTCCAGATTTGAAAGGAACTAACCGGGATCCCCGTCTCAAT
AGGATGAGTCAGCATTCTTCTCATGGAAAAGATCAGAGTCACAGAAAAGAATTCCTAATG
AACACATTGAACCAATCTGATACTAAAACAAGTAAAACTGTACCCTCTGAAAAACTGAAT
TCATCCAAACAAGAAAAAAGTAAATCAGGTGAAAAAACCAAGAAAGAACTTGACCAATTA
GATTCTAAATCTAAATCAAAATCACCATCACCTTTAAAAAACAAATTATCCCACACAAAA
GACTTGAAAAACCAAGAATCTGAAAGCACGAGGGTGTCTGATATGAGCAAGAGAGATCCA
AGATTAAAAAAACATCTTCAGGATAAAACTGATAGCAAAGAAGATGATATAAAAGAGAAG
AGAAAAACTGCAGAGAAAAAGGATAAAGATGAGCATATGAAATCTGAACACAGACTGGTT
GGAAGTAGAAATAAAATCATTAATGGCATTGTACAAAAACAGGATACAATACCAGAAGAA
TTGGAAAAACAGGGAACAAAACCAGGAAGATCGAGTAATAGAAAGCGATCAAGATCGCGA
TCACCCAAATCTCGATCACCAATTATACATTCTCCAAAGAGAAGAGATAGGCGGTCACCC
AAACGAAGGCAAAGGAGTATGTCTCCAACCTCGACACCCAAAGTTGGGAAGATTCGCCAA
TCAGGAGTTAAGCAGTCACATATGGAAGAATTTGCGCCACCTTCCAGGGATGAAAGAAAT
GCTAAGAGAAGTACTAAACAGGATGTTAGAGATCCAAGGCGAATAAAAAAGAGTGAAGAG
GAACGACCACAAGAAACTGCAAATCAGCATTCTACAAAGTCAGGCACTGAACCAAAGGAG
AATGTAGAAAATTGGCCAAGTTCCAAGAGTAAACGATGGAAACCTGGTTGGGAAGAAAAT
AAAAGCTTACAACAGGGTGATGAACATAGTAAATCTCCTCATCTAAGGCATAGGGAAAGC
TGGTCAAGCACTAAAGGAATATTGTCACCTCGAGCCCCAAAGCAACAGCATCGATTAAGT
GTAGATGCCAATCTTCAGATTCCTAAAGAGTTAACTCATGCAAACAAAAGAGAATTACTT
CAAAAGACGAGTGAACGTTTAGCATCTGGTGAAATTACACAGGATGAGTTCCTTGTTGTT
GTGCATCAAATTCGACAGCTATTTCAGTATCAAGAAGAATGTGAGCCATCCAAAAGTAAA
CATGCAAGTAGGAATAGTGGAGCGCAGTTTGACAGAAAAGAACAATTTAGTGAAAGAGCA
AGACGTCTTTCTCCTATATCTGGGAGTCGTACTTATGCTGAGAATCTTGCACCCCATGAG
GGCCGGAGAAGACATGACGAGCAAGTCTCTGCTAAAGGTGTACGAGAAGAGCAGAGATCA
CCATTCAATGATCGTTTTCCACTTAAGCGACCTAGATATGAAGATTCAGATAAACCGTTT
GTAGATAGCCCTGCTTCACGATTCGCCGGCCTCGATACAAATCAGCGACTTACAGCTTTA
GCTGAAGACAGACCATTATTTGATGGACCTAGTAGGCCATCAGTACCAAGAGATGGCCCA
ACCAAGATGATTTTTGAAGGACCTAATAAATTAAGCCCTAGAATTGATGGACCTCCCACA
CCAGGTTCTCTTCGGTTTGATGGGTCACCTGGACAAATGGGGGGAGGTGGCCCTTTGAGA
TTTGAAGGGCCACAAGGTCAGCTAGGAGGTGGGTGTCCTTTGAGATTTGAAGGTCCTCCG
GGACCAGTAGGGACACCTCTGCGGTTTGAGGGGCCAATTGGTCAAGCAGGAGGAGGTGGT
TTTCGGTTTGAAGGTTCCCCTGGTCTGAGGTTTGAGGGATCTGCAGGTCTTCAAGGCGCA
CGATTTGACAATCATCCTTCACAAAGGCTTGAATCAGTTTCTTTCAATCAGACTGGTCCA
TATAATGAGCTGCAGTTCCAAAGACATGAACAAATATTTGATTCACCTCAAGGAAATTTT
AACCAGAGTTTCTCAAATCCCCTTAACAGAGCTTCTGGACACAATCTTCAGAGTTCTCAA
GGAAATATTCAGGCATCTCAACAGGTTATGACTGGTGTTGCTCAGCCAGTACCATTTGGC
CAAGGACAGCAGTTTTTACCAGTTCATCCACAAAATCCAGGAGCATTTGTTCAGAATCCT
TCAGGAGCTCTTCCGAAGGCATACCCTGATAATCATCTCAGTCAGGTGGATGTAAATGAA
TTATTTTCAAAACTGCTAAAAACAGGAATTCTCAAATTGTCCCAACCTGATTCAGCTACA
ACACAAATAAATGAAGTTGCTGCTCAGCCTCCCCCTGAGGAGGAGGAAGATCAAAATGAA
GATCAGGATGTTCCAGATCTTACCAATTTTACAATTGAAGAATTGAAACAACGTTATGAT
AGTGTTATAAATCGACTGTACACTGGTATTCAGTGTTACTCTTGTGGAATGAGGTTTACA
ACATCACAGACAGATGTATACGCAGATCACTTGGACTGGCATTATCGGCAAAATAGAACT
GAAAAAGATGTTAGCAGAAAAGTCACTCATAGACGTTGGTACTACAGTTTAACAGACTGG
ATAGAATTTGAGGAAATAGCAGATCTCGAAGAACGTGCCAAGAGCCAGTTTTTTGAAAAG
GTGCATGAAGAAGTTGTGCTCAAAACGCAGGAGGCTGCTAAAGAAAAGGAGTTCCAGAGT
GTACCTGCGGGGCCAGCGGGAGCAGTCGAGAGTTGTGAAATCTGTCAAGAACAATTTGAA
CAATACTGGGATGAAGAAGAGGAGGAATGGCATTTAAAAAATGCTATCAGAGTAGATGGA
AAGATTTATCATCCATCATGTTATGAAGATTATCAAAATACATCTTCATTTGATTGTACA
CCATCTCCCAGCAAGACACCAGTTGAAAACCCCTTGAACATTATGTTGAACATTGTCAAA
AACGAATTGCAGGAACCTTGCGAAAGTCCCAAAGTTAAGGAAGAACAAGTTGATACCCCA
CCATCTTGTACAGAGGAAAGCATAGCAACACCCGCTGAAATTAAAACAGAAAATGAT
>RoAe
ATGTCAGAGCAGACGCCGGCCGAGGCCGGTACTGCGGGGGCCCGGGAGGACGCCTGTCGG
GATTATCAGTCATCACTCGAAGACCTGACCTTCAATAGCAAACCGCACATCAATATGCTG
ACCATTCTAGCCGAGGAGAACCTGCCCTTCGCCAAGGAGATCGTCTCTCTCATCGAGGCC
CAAACCGCCAAGGCTCCTTCCTCAGAGAAGCTTCCTGTTATGTACCTTATGGATTCTATC
GTGAAAAACGTTGGACGAGAGTATCTCACTGCCTTTACTAAAAATCTAGTTGCAACATTT
ATTTGTGTGTTTGAAAAGGTGGATGAAAATACTAGAAAAAGTTTATTTAAGTTACGTTCT
ACATGGGATGAAATATTCCCATTGAAGAAACTTTATGCCCTGGATGTCAGAGTCAATTCG
TTAGATCCTGCTTGGCCTATTAAACCTCTACCCCCCAATGTGAACACATCTAGCATCCAT
GTGAATCCTAAATTTTTAAATAAATCGCCCGAAGAGCCTTCAACACCTGGTACAGTGGTC
AGTTCTCCTAGCATCTCCACTCCTCCAATTGTTCCTGATATACAAAAGAATCTTACTCAA
GAACAACTAATAAGACAGCAGTTACTGGCAAAACAAAAACAATTGTTAGAACTTCAGCAG
AAAAAGCTGGAGCTTGAACTAGAGCAAGCTAAGGCACAACTGGCAGTTTCTCTTAGTGTT
CAGCAGGAAACATCCAACCTAGGTCCTGGATCTGCACCATCCAAATTACATGTCTCACAA
ATTCCGCCTATGGTAGTTAAAGCTCCCCATCAGGTTCCTGTGCAACCAGAGAAGAGCCGG
CCAGGTCCATCCTTACAAATTCAAGATTTGAAAGGAACTAACCGGGATCCCCGTCTTAAT
AGGATGAGTCAACATTCTTCTCATGGAAAAGATCAAGGTCACAGAAAAGAATTTTTAATG
AACACATTGAACCAATCTGATATTAAGACAAGTAAAACTATACTCTCTGAAAAACTAAAT
TCATCCAAACAAGAAAAAAGTAAATCAGGTGAAAAAACCAAGAAGGAACTTGACCAATTA
GACTCTAAATCTAAATCTAAATCACCATCACCTTTGAAAAACAAATTATCCCACACAAAA
GACTTGAAAAATCAGGAATCTGAAAGCACACGGGTGTCTGATATGAGCAAGAGAGATCCA
AGATTAAAAAAACATCTTCAAGATAAGACTGATAGCAAAGATGATGATATAAAGGAGAAG
AGAAAAACTGCAGATAAAAAGGATAAAGATGAACATATGAAATCTGAACACAGACTGGTT
GGAAGTAGAAATAAAATAATTAATGGCATTGTACAAAAACAGGATGCGATAACTGAAGAA
CCAGAAAAACAGGGCACAAAACCAGGGAGATCTAGTACTAGAAAGCGATCAAGATCACGA
TCACCCAAGTCTCGGTCACCAATTATTCATTCTCCAAAGAGAAGAGATAGGCGGTCACCC
AAACGAAGGCAAAGGAGTATGTCTCCAACCTTGACACCCAAAGCTGGAAAGATTCGCCAA
TCAGGAGTTAAGCAGTCACATATGGAAGAATTTCCGCCACCTTCCAGGGAAGAAAGAAAT
GCTAAGAGAAGTACTAAACAGGATATTCGAGATCCAAGGCGAATAAAAAAGACTGAAGAG
GAGCGACCACAAGAAACTGCAAGTCAGCATTCTATGAAATCAGGCACTGAACCAAAGGAG
AATGTAGAAAATTGGCAAAGTTCCAAGACCAAAAGGTGGAAATCTGGTTGGGAAGAAAGT
AAAAGCTTACAACAGGGTGATGAACATAGCAAATCTCCTCATCTAAGGCATAGGGAAAGC
TGGTCAAGCACTAAAGGAATCTTGTCACCTCGAGCCCCAAAGCAGCAGCATCGATTAAGT
GTAGATGCCAATCTTCAGATTCCTAAAGAGTTAACTCTTGCAAGCAAGAGAGAATTACTT
CAAAAGACGAGTGAACGTTTAGCATCTGGTGAAATTACACAGGATGAGTTCCTTGTTGTT
GTGCATCAAATTCGACAGCTATTTCAGTATCAAGAAGAATGTGAGCCATCCAAAAGTAAA
CATGCAAGTAGGAATAGTGGAGCACAGTTTGACAGAAAAGAACAATTTAGTGAAAGAGCA
AGACGTCTTTCTCCTATATCTGGGAGTCGTACTTATGCTGAGAATCTTTCACCCCATGAG
GGCCGGAGAAGACATGACGAGCAAGTCTCTGCTAAAGGTGTACGAGAAGAGCAGAGATCA
CCATTCAATGATCGTTTTCCACTTAAGCGACCTAGATATGAAGATACAGATAAACCATTT
GTAGATGGTCCAGCATCACGATTCGCAGGCCTCGATACAAATCAGCGACTTACAGCTTTA
GCCGAAGATAGACCATTATTTGATGGACCTAGTAGGCCATCAGTAACAAGAGATGGCCCA
ACCAAGATGATTTTTGAAGGACCTAATAAATTAAGCCCTAGAATTGATGGACCTCCTACA
CCAGGTTCTCTTCGGTTTGATGGGTCATCTGGACAAATGGGAGGAGGTGGCCCTTTGAGA
TTTGAAGGACCACAAGGTCAGCTAGGAGGTGGGTGTCCTTTGAGATTTGAAGGTCCTCCA
GGACCAGTAGGGACACCTCTGCGGTTTGAGGGGCCAATTGGGCAAGCAGGAGGAGGAAGT
TTTCGGTTTGAAGGTTCTCCTGGTCTGAGGTTTGAGGGATCTGCAGGCCTTCAAGGTGCA
CGATTTGACAATCATCCTTCACAAAGGCTTGACTCAGTTTCTTTCAATCAGACTGGTCCA
TTTAATGATCTGCAGTTCCAAAGACATGAACAAATATTTGATTCACCTCAAGGAAATTTT
AACCAGAGTTTCTCAAATCCCCTTAACAGAGCTTCTGGACACAATCTTCAGAGTTCTCAA
GGAAATATTCAGGCATCTCAACAGGTTCTGACCGGCGTTGCTCAGCCAGTACCATTTGGC
CAAGGACAACAATTTTTACCAGTTCATCCACAAAATCCAGGAGCGTTTGTTCAGAATCCT
TCAGGAGCCCTTCCTAAGGCATATCCTGATAATCATCTCAGTCAGGTGGATGTAAATGAA
TTATTTTCAAAACTGCTAAAAACAGGAATTCTTAAATTGTCCCAACCTGATTCAGCTACA
ACACAAGTAAATGAAGTTGCTGCTCAGCCTTCCCCTGAAGAGGAGGAAGATCAAAATGAA
GATCAAGATGTTCCAGATCTTACCAATTTTACAATTGAAGAATTGAAACAACGTTATGAT
AGTGTTATAAATCGACTTTACACTGGTATTCAGTGTTACTCTTGTGGAATGAGGTTTACA
ACATCACAAACCGATGTATATGCAGATCATTTGGACTGGCATTATCGGCAAAATAGAACT
GAAAAAGACGTTAGCAGAAAAGTCACTCATAGACGTTGGTACTACAGTTTAACAGACTGG
ATAGAATTTGAGGAAATAGCTGATCTGGAAGAACGTGCAAAAAGCCAGTTTTTTGAAAAG
GTGCATGAAGAAGTTGTGCTCAAAACTCAGGAGGCTGCTAAAGAAAAGGAGTTCCAAAGT
GTACCTGCGGGGCCAGCTGGAGCAGTTGAAAGTTGTGAAATCTGTCAAGAACAATTTGAA
CAATACTGGGATGAAGAAGAGGAAGAATGGCATTTAAAAAATGCTATTAGAGTAGATGGA
AAGATTTATCATCCATCATGTTATGAAGATTATCAAAATACATCTTCATTTGATTGTACA
CCATCTCCCAGCAAGACACCAGTTGAAAACCCCTTGAACATTATGTTGAACATTGTCAAA
AACGAATTGCAGGAACCCTGTGAAAGTCCTAAAGTTAAGGAAGAACAAATTGATACTCCA
CCAGCTTGTACAGAGGAAAGCATAGCAACATCCACTGAAATTAAAACAGAAAATGAT
