# Supplementary material for: Positively selected genes in the hoary bat (Lasiurus cinereus) lineage: prominence of thymus expression, immune and metabolic function, and regions of ancient synteny
Source: PeerJ. 2022 Mar 17;10:e13130. doi: 10.7717/peerj.13130 (PMC8934532; doi:10.7717/peerj.13130)
Supplement: Supplemental Information 3 — Initially tested orthogroups that have been edge-trimmed as described in the Methods. [file peerj-10-13130-s003.zip › original.trimmed/trimmed-OG0001875.fas]

>EpFu
ATGAACGACTCCACATGGATGTCAGCTGACCCACACCTGGCCTCCAGCCTGAGTCCCAGC
CAGGACGAGAGGATGCGGAGCCCACAGAACCTCCACAGCCAAGAGGACGACAATGGCTCC
TCCACCTTGAACCCATCCACTTCGAGCAGCACGCCTGCCTTCCCCATGAATGGCAACGGC
GCTGTGGCCCCCATGGACTTCACGGCCACAGCTGAGGACCAACCCATCAACCTGTGTGAT
AAGCTCCCGCCAGGCACGTCCCTCGGCACGCCCTCCTACCCCTCGACCCCTGAGTCGCCC
CCCTACAGCTCAGGGAGCTACGACTCCATCAAGACCGAGGTCAGCGGCTGCCCTGAGGAC
CTGACTGTGGGCCGGGCTCCCCCAGCAGACGACGACGACGACGACCACGACGACCACGAG
GACAATGACAAGATGAACGACTCCGAGGGCATGGACCCCGAGCGCCTCAAGGCCTTCAAC
ATGTTTGTGCGCCTCTTTGTGGACGAGAACCTGGACCGCATGGTGCCCATCTCCAAGCAG
CCCAAGGAGAAGATCCAGGCCATCATCGAATCCTGCAGCCGGCAGTTCCCCGAGTTCCAG
GAGCGGGCCCGCAAGCGCATCCGCACGTACCTCAAGTCCTGCCGGCGCATGAAGAAGAAC
GGCATGGAGATGACCAGACCCACACCTCCCCACCTGACCTCGGCCATGGCCGAAAACATC
CTGGCAGCTGCCTGTGAGAGCGAGACGAGGAAAGCAGCCAAAAGGATGCGCCTGGAGATC
TACCAGTCCTCGCAGGACGAGCCCATAGCCCTGGACAAGCAGCACTCCCGGGACTCTGCA
GCCATCACCCACTCCACCTACTCACTGCCAGCCTCCTCCTACTCCCAGGACCCCGTGTAT
GTCAATGGCGGCCTCAACTACAGTTACCGCGGTTACGGGGCCTTGGGCAGCAACCTGCAG
CCCCCTGCCTCCCTGCAAACAGGAAATCACAGTAATGGGCCCACGGACCTCAGCATGAAA
GGCGGGGCCTCCACCACCTCCACCACGCCCACCCCCACGCCCTCCAGCAACAGCACCAGC
AGGACCATGCCCACCGCCCAGCTCAGCCCCACGGAGATCAGTGCTGTGCGGCAGCTCATC
GCCGGCTACCGAGAGTCTGCCGCCTTCCTGCTGCGCTCGGCGGACGAACTGGAAAACCTC
ATTTTACAGCAGAAC
>HiAr
ATGAACGACTCCACATGGATGTCAGCTGACCCACACCTGGCCTCCAGCCTGAGTCCCAGC
CAGGACGAGAGGATGCGGAGCCCGCAGAACCTCCACAGCCAAGAGGATGACAATGGCTCC
TCCACCCTGAACCCGTCCACATCCAGCAGCACGCCCGCCTTCCCCATGAATGGCAACGGC
GCCGTGGCCCCCATGGACTTCACGGCTACCGCTGAAGATCAGCCCATCAACCTGTGTGAT
AAGCTCCCGCCAGGCACGGCGCTCGGCACACCCTCCTACCCCTCAACCCCTGAGTCCCCC
CCCTATAGCTCTGGGAGCTACGATTCCATCAAGACAGAGGTCAGTGGCTGCCCTGAGGAC
CTGACTGTGGGCCGGGCTCCCACAGCAGATGACGACGACGATGACCATGATGACCATGAA
GACAATGACAAGATGAATGACTCTGAGGGCATGGACCCTGAGCGCCTGAAGGCTTTCAAC
ATGTTTGTGCGTCTCTTTGTGGACGAGAACCTGGACCGCATGGTGCCCATCTCCAAGCAG
CCCAAGGAAAAGATCCAGGCCATCATCGAGTCCTGCAGCCGGCAGTTTCCCGAGTTCCAG
GAGCGGGCCCGCAAGCGCATTCGCACGTACCTCAAGTCCTGCCGGCGCATGAAGAAGAAC
GGCATGGAGATGACCAGACCCACGCCTCCCCACCTGACCTCGGCCATGGCAGAAAACATC
CTGGCAGCTGCCTGTGAGAGCGAGACAAGAAAAGCAGCCAAAAGGATGCGCCTAGAGATC
TACCAGTCCTCGCAGGACGAGCCCATAGCCCTGGACAAGCAGCACTCTCGTGACACCGCA
GCCATCACCCACTCCACCTACTCACTGCCAGCCTCCTCCTACTCCCAGGACCCTGTGTAT
GTCAACGGCGGCCTCAACTACAGTTACCGTGGTTATGGGGCCTTGGGCAGCAACCTGCAG
CCCCCTGGCTCCCTGCAAACAGGAAATCACAGTAATGGGCCCACAGACCTCAGCATGAAA
GGTGGGGCCTCCACCACCTCCACCACACCCACGCCCACGCCCTCCAGCAACAGCACCAGC
AGGACCATGCCCACCGCCCAGCTCAGCCCCACGGAGATCAGCGCTGTACGGCAGCTCATC
GCCGGCTACCGAGAGTCTGCCGCCTTCCTACTGCGCTCAGCAGACGAACTGGAAAACCTC
ATTTTACAGCAGAAC
>LaCi
ATGAACGACTCCACATGGATGTCAGCTGACCCACACCTGGCCTCCAGCCTGAGCCCCAGC
CAGGACGAGAGGATGCGGAGCCCACAGAACCTCCACAGCCAAGAGGACGACAATGGCTCC
TCCACCTTGAACCCATCCACTTCGAGCAGCACGCCTGCCTTCCCCATGAATGGCAACGGC
GCCGTGGCCCCCATGGACTTCACGGCCACAGCCGAGGACCAGCCCATCAACCTGTGTGAC
AAGCTCCCACCAGGCACGTCCCTCGGCACGCCCTCTTACCCCTCGACCCCTGAGTCCCCC
CCCTACAGCTCAGGGAGCTACGATTCCATCAAGACCGAAGTCAGTGGCTGCCCTGAGGAC
TTGACGGTGGGCCGGGCGCCCCCCGCANNNNNNNNNNNNNNNNNNNNNNNNNNNNNNNNN
NNNNNNNNNNNNNNNNNNNNNTCGGAGGGCATGGACCCCGAGCGCCTCAAGGCCTTCAAC
ATGTTTGTGCGTCTCTTTGTGGACGAGAACCTGGACCGCATGGTGCCCATCTCCAAGCAG
CCCAAGGAGAAGATCCAGGCCATCATCGAATCCTGCAGCCGGCAGTTCCCCGAGTTCCAG
GAGCGGGCCCGCAAGCGCATCCGCACGTACCTCAAGTCCTGCCGGCGCATGAAGAAGAAC
GGCATGGAGATGACCAGACCCACACCCCCCCACCTGACCTCAGCCATGGCCGAAAACATC
CTGGCAGCTGCCTGTGAGAGCGAGACGAGAAAAGCAGCCAAAAGGATGCGCCTGGAGATC
TACCAGTCCTCGCAGGACGAGCCCATAGCCCTGGACAAGCAGCACTCCCGGGACTCTGCA
GCCATCACCCACTCCACCTACTCACTGCCAGCCTCCTCCTACTCCCAGGACCCCGTGTAT
GTCAATGGCGGCCTCAACTACAGTTACCGTGGTTACGGGGCCTTGGGCAGCAACCTGCAG
CCCGCTGCCTCCCTGCAAACAGGAAATCACAGTAATGGGCCCACGGATCTCAGCATGAAA
GGCGGGGNNNNNNNNNNNNNNNNNNNNNNNNNNNNNNNNNNNNNNNNNNNNNNNNNNNNN
NNNNNNNNNNNNNNNNNNCAGCTCAGCCCCACGGAGATCAGTGCTGTGCGGCAGCTCATC
GCTGGCTACCGAGAGTCTGCCGCCTTCCTCCTGCGCTCGGCGGACGAACTGGAAAACCTC
ATTTTACAGCAGAAC
>MyLu
ATGAACGACTCCACATGGATGTCAGCTGACCCACACCTGGCCTCCAGCCTGAGTCCCAGC
CAGGACGAGAGGATGCGGAGCCCGCAGAACCTCCACAGCCAAGAGGACGAAACGGGCACG
GAAGCCTGGGAACCAGAGGAGGCCCCCCACACACCCGCATGGCCTTTTCAGGGGCCCAGA
GTGACCCCTCCCGTGCTGCTCACACACAGCCAAGACTCCAGGCCACTGAGGCTTTCTCAC
CGAGGCCTGTCGGGGACCATGGAGGGCCTGCCTGACTGCCCCCTCCTCTCTCAGTCCCCC
CCCTACAGCTCAGGGAGCTACGATTCCATCAAGACCGAGGTCAGTGGCTGCCCCGAGGAC
CTGACTGTGGGCCGAGCTCCCACAGCAGATGACGACGACGACGACCACGATGACCACGAG
GACAATGACAAGATGAACGACTCCGAGGGCATGGACCCTGAGCGCCTCAAGGCCTTCAAC
ATGTTTGTGCGTCTCTTTGTGGACGAGAACCTGGACCGCATGGTGCCCATCTCCAAGCAG
CCCAAGGAGAAGATCCAGGCCATCATCGAATCCTGCAGCCGGCAGTTCCCCGAGTTCCAA
GAGCGGGCCCGCAAGCGCATTCGCACGTACCTCAAGTCCTGCCGGCGCATGAAGAAGAAC
GGCATGGAGATGACCAGACCCACACCTCCCCACCTGACCTCAGCCATGGCCGAGAACATC
CTGGCAGCTGCCTGTGAGAGCGAGACGAGAAAAGCAGCCAAAAGGATGCGCCTGGAGATC
TACCAGTCCTCGCAGGACGAGCCCATAGCCCTGGACAAGCAGCACTCCCGGGACTCTGCA
GCCATCACCCACTCCACCTACTCACTGCCAGCCTCCTCCTACTCCCAGGACCCCGTGTAT
GTCAATGGCGGCCTCAACTACAGTTACCGCGGTTACGGGGCTTTGGGCAGCAACCTGCAG
CCCCCTGCCTCCCTGCAAACAGGAAATCACAGTAATGGGCCCACGGACCTCAGCATGAAA
GGCGGGGCCTCCACCACCTCCACCACGCCCACCCCCACGCCCTCCAGCAACAGCACCAGC
AGGACCATGCCCACCGCCCAGCTCAGCCCTACGGAGATCAGTGCTGTGCGGCAGCTCATC
GCTGGCTACCGAGAGTCTGCCGCCTTCCTGCTGCGCTCGGCGGACGAACTGGAAAACCTC
ATTTTACAGCAGAAC
>PhDi
ATGAACGACTCCACATGGATGTCAGCTGACCCACACCTGGCCTCCAGCCTGAGTCCCAGC
CAGGACGAGAGGATGCGGAGCCCGCAGAACCTCCACAGCCAAGAGGACGACAATGGCTCC
TCCACCCTGAACCCATCCACATCCAGCAGCACGCCCGCCTTCCCCATGAATGGCAACGGC
GCTGTGGCCCCCATGGACTTCACGGCCACAGCTGAGGATCAGCCCATCAACCTGTGCGAT
AAGCTCCCGCCAGGCACGGTGCTCGGCACGCCCTCCTACCCCTCCACCCCTGAGTCCCCC
CCCTACAGCTCGGGGAGCTACGACTCCATCAAGACAGAGGTCAGTGGCTGCCCCGAGGAC
CTGACTGTGGGCCGGGCTCCCGCAGCAGATGACGACGACGATGACCACGACGACCATGAG
GACAACGACAAGATGAACGACTCTGAGGGCATGGACCCTGAGCGCCTCAAGGCCTTCAAC
ATGTTCGTGCGTCTCTTCGTGGACGAGAACCTGGACCGCATGGTGCCCATCTCCAAGCAG
CCCAAGGAGAAGATCCAGGCCATCATCGAGTCCTGCAGCCGGCAGTTCCCCGAGTTCCAG
GAGCGGGCCCGCAAGCGCATCCGCACGTACCTCAAGTCCTGCCGGCGCATGAAGAAGAAC
GGCATGGAGATGACCAGACCCACGCCTCCCCACCTGACCTCGGCCATGGCCGAGAACATC
CTGGCCGCCGCCTGTGAGAGCGAGACGAGAAAGGCAGCCAAAAGGATGCGCCTGGAAATC
TACCAGCCCTCACAGGATGAGCCCATCGCCCTGGACAAGCAGCACTCCCGGGACTCCTCA
GCCATCACCCACTCCACCTACTCACTGCCAGCCTCCTCCTACTCCCAGGACCCCGTGTAT
GTCAACGGCGGCCTCAACTACAGTTACCGCGGCTACGGGGCCTTGGGCAGCAACCTGCAG
CCCCCTGCCTCCCTGCAAACAGGAAATCACAGTAACGGGCCCACGGACCTCAGCATGAAA
GGCGGGGCCTCCACGGCCTCCACCACGCCCACGCCCACACCCTCCAGCAACAGCACCAGC
AGGACCATGCCCACCGCCCAGCTCAGCCCGACGGAGATCAGTGCCGTGCGGCAGCTCATC
GCCGGCTACCGAGAGTCCGCTGCCTTCCTGCTGCGCTCCGCAGACGAACTGGAAAACCTC
ATTTTGCAGCAGAAC
>PtVa
ATGAATGACTCCACATGGATGTCAGCTGACCCACACCTGGCCTCCAGCCTGAGTCCCAGC
CAAGACGAGAGGATGCGGAGCCCGCAGAACCTCCATAGCCAAGAGGACGATAATGGCTCC
TCCACCCTGAACCCGTCCACATCAAGTAGCACACCCGCTTTCCCCATGAATGGCAATGGC
GCTGTGGCCCCCATGGACTTCACCGCCACCACTGAGGATCAGCCCATCAACCTGTGTGAT
AAGCTCCCACCAAGCACGGCACTCGGCACACCTTCCTACCCTTCCACCCCTGAGTCCCCG
CCTTACAGCTCGGGGAGCTACGATTCCATCAAGACCGAAGTCAGCGGCTGCCCTGAAGAC
CTGACTGTGGGCCGGGCTCCCACAGCAGATGACGACGACGACGACCACGATGACCACGAG
GACAATGACAAGATGAACGATTCTGAGGGCATGGACCCTGAGCGCTTAAAGGCCTTCAAC
ATGTTTGTGCGTCTCTTTGTGGACGAGAACCTAGACCGCATGGTGCCCATCTCCAAGCAG
CCCAAGGAGAAGATCCAGGCCATCATTGAGTCCTGCAGCCGGCAGTTCCCCGAGTTCCAG
GAGCGGGCCCGCAAGCGCATCCGCACGTACCTCAAATCCTGCCGGCGCATGAAGAAGAAC
GGCATGGAGATGACCAGACCCACGCCTCCTCACCTGACCTCGGCTATGGCGGAAAACATC
CTGGCAGCTGCCTGCGAGAGCGAGACGAGAAAAGCCGCCAAAAGGATGCGCCTGGAGATG
TACCAGTCCTCGCAGGACGAGCCCATAGCCCTGGACAAGCAACACTCTCGGGACACCGCA
GCCATCACCCACTCCACCTACTCACTGCCAGCCTCTTCCTACTCCCAGGACCCCGTGTAT
GTCAATGGCGGCCTCAACTACAGTTACCGTGGTTACGGGGCCTTGGGCAGCAACCTGCAG
CCCCCTGCCTCCCTGCAAACAGGAAATCACAGTAACGGGCCCACGGACCTCAGCATGAAA
GGCGGGGCCTCCACCACCTCCACCACCCCCACCCCCACGCCCTCCAGCAACAGCACCAGC
AGGACCATGCCCACCGCCCAGCTCAGCCCCACAGAGATCAGTGCTGTGCGGCAGCTCATC
GCCGGCTACCGAGAGTCTGCTGCCTTCCTGCTGCGCTCGGCAGACGAACTGGAAAACCTC
ATTTTACAGCAGAAC
>RhFe
ATGAACGACTCCACATGGATGTCAGCTGACCCACACCTGGCCTCCAGCCTGAGTCCCAGC
CAGGACGAGAGGATGCGGAGCCCGCAGAATCTCCACAGCCAAGAGGATGACAATGGCTCC
TCCACCCTGAACCCGTCCACATCGAGCAGCACGCCCGCCTTCCCCATGAATGGCAACGGC
GCTGTGGCCCCCATGGACTTCACGGCCACCGCTGAGGACCAGCCCATCAACCTGTGTGAT
AAGCTGCCGCCAGGCACGGTGCTCGGCACGCCCTCCTACCCCTCAACCCCTGAGTCCCCC
CCCTACAGCTCGGGGAGCTATGACTCCATCAAGACCGAGGTCAGCGGCTGCCCTGAGGAC
CTGACTGTGGGCCGGGCTCCCCCGGCAGATGACGAGGACGATGAGCATGACGACCACGAG
GATAATGACAAGATGAACGACTCTGAGGGCGTGGACCCCGAGCGCCTGAAGGCATTCAAC
ATGTTCGTGCGTCTCTTTGTGGACGAGAACCTGGACCGCATGGTGCCCATCTCCAAGCAG
CCCAAGGAGAAGATCCAGGCCATCATCGAGTCCTGCAGCCGGCAGTTCCCCGAGTTCCAG
GAGCGGGCCCGCAAGCGCATTCGCACGTACCTCAAGTCCTGCCGGCGCATGAAGAAGAAC
GGCATGGAGATGACCAGACCCACGCCTCCCCACCTGACCTCGGCCATGGCAGAAAACATC
CTGGCAGCCGCCTGTGAGAGCGAGACAAGGAAAGCAGCCAAAAGGATGCGCCTAGAGATC
TACCAGTCCTCGCAGGACGAGCCCATAGCCCTGGACAAGCAGCACTCTCGTGACACCGCA
GCCATCACCCACTCCACCTACTCACTGCCAGCCTCCTCCTACTCCCAGGACCCTGTGTAT
GTCAACGGCGGCCTCAACTACAGTTACCGTGGTTACGGGGCCTTGGGCAGCAACCTGCAG
CCCCCTGCCTCCCTGCAAACAGGAAATCACAGTAATGGACCCACGGACCTCAGCATGAAA
GGTGGGGCCTGCACCACCTCCACCACGCCCACGCCCACGCCCGCCAGCAACAGCACCAGC
AGGGCCATGCCCGCCGCCCAGCTCAGCCCCACGGAGATCAGCGCTGTACGGCAGCTCATC
GCCGGCTACCGAGAGTCTGCCGCCTTCCTGCTGCGTTCAGCAGACGAACTGGAAAACCTC
ATTTTACAGCAGAAC
>RoAe
ATGAACGACTCCACATGGATGTCAGCTGACCCACACCTGGCCTCCAGCCTGAGTCCCAGC
CAAGACGAGAGGATGCGGAGCCCGCAGAACCTCCATAGCCAAGAGGACGACAATGGCTCC
TCCACCCTGAACCCGTCCACATCAAGCAGCACGCCCGCTTTCCCCATGAATGGCAATGGC
GCTGTGGCCCCCATGGACTTCACCACCACCACTGAGGATCAGCCCATCAACCTGTGTGAT
AAGCTCCCACCAAGCACGGCACTCGGCACACCGTCCTACCCTTCCACCCCTGAGTCCCCG
CCTTACAGCTCGGGGAGCTACGATTCCATCAAGACTGAAGTCAGCGGCTGCCCTGAAGAC
CTGACTGTGGGCCGGGCTCCCACGGCAGATGACGACGACGACGACCACGATGACCACGAG
GACAATGACAAGATGAACGATTCTGAGGGCATGGACCCTGAGCGCCTAAAGGCCTTCAAC
ATGTTTGTACGTCTCTTTGTGGACGAGAACCTAGACCGCATGGTGCCCATCTCCAAGCAG
CCCAAGGAGAAGATCCAGGCCATCATTGAGTCCTGCAGCCGGCAGTTCCCCGAGTTCCAG
GAGCGGGCCCGCAAGCGCATTCGCACGTACCTCAAATCCTGCCGGCGCATGAAGAAGAAC
GGCATGGAGATGACCAGACCCACACCTCCTCACCTGACCTCGGCTATGGCAGAAAACATC
CTGGCAGCTGCCTGTGAGAGTGAGACGAGAAAAGCGGCCAAAAGGATGCGCCTGGAGATC
TACCAGTCCTCGCAGGATGAGCCCATAGCCCTGGACAAGCAACACTCTCGGGACGCCGCA
GCCATCACCCACTCCACCTACTCACTGCCAGCCTCCTCCTACTCCCAGGACCCCGTGTAT
GTCAATGGCGGCCTCAACTACAGTTACCGTGGTTACGGGGCCTTGGGCAGCAACCTGCAG
CCCCCTGCCTCCCTGCAAACAGGAAATCACAGTAACGGGCCCACGGACCTCAGCATGAAA
GGCGGGGCCTCCACCACCTCCACCACATCCACTCCCACGCCCTCCAGCAACAGCACCAGC
AGGCCCATGCCCACCGCCCAGCTCAGCCCCACGGAGATCAGTGCTGTGCGGCAGCTCATC
GCCGGCTACCGAGAGTCTGCTGCCTTCCTGCTGCGCTCGGCAGACGAACTGGAAAACCTC
ATTTTACAGCAGAAC
