# Supplementary material for: Positively selected genes in the hoary bat (Lasiurus cinereus) lineage: prominence of thymus expression, immune and metabolic function, and regions of ancient synteny
Source: PeerJ. 2022 Mar 17;10:e13130. doi: 10.7717/peerj.13130 (PMC8934532; doi:10.7717/peerj.13130)
Supplement: Supplemental Information 3 — Initially tested orthogroups that have been edge-trimmed as described in the Methods. [file peerj-10-13130-s003.zip › original.trimmed/trimmed-OG0001876.fas]

>EpFu
CACAATACCAAAACGACCACCTGGCTGGACCCTCGCCTTTGTAAGAAAGCCAAAGCCCCC
GAGGACTGTGAAGACGGAGAGCTTCCTTATGGCTGGGAAAAGATAGAGGACCCTCAGTAT
GGGACATACTATGTTGACCACCTTAACCAGAAAACCCAGTTTGAAAATCCCGTGGAGGAA
GCCAAGAGGAAAAAGCAGTCCGGGCAGGCTGATCCGGGGCCTCCCAAGCCAGACACGGAA
AAATCCCACTTCACGCGGGATCCGTCCCAGCTTAAAGGCATCCTGGTTCGGGCATCATTG
AAGAAAAGCACAATGGGCTTCGGTTTTACCATCATCGGTGGAGACAGGCCTGATGAGTTC
CTGCAGGTGAAAAACGTGCTGAAAGACGGCCCTGCCGCTCAGGACGGGAAAATTGCACCA
GGCGATGTTATTGTAGACATCAACGGCAGCTGTGTCCTGGGTCACACCCACGCAGATGTG
GTCCAGATGTTCCAGCTGGTGCCTGTCAATCAGTACGTAAACCTCACTTTATGCCGTGGT
TATCCGCTCCCGGACGACAACGAAGACCCCGCCGTGGACATGGTCGCCGCCACTCCCGTC
ATCAACGGCCAGTCACTGGCCAAGGGAGAGAACACTCAGGATTTTAAGTCGGGGGCGATG
GCTCTGGACCAGAATGGGAAGTCGGGGCAGGTCCTGGTCAGCGACCGTCTCAACGGGCCA
TCGGACGCGAGCGAGCAGAGAGCGTCCACGGCCTCCTCGGGCAGCTCCCAGCCCGAACTC
GTGACCGTCCCTCTGACCAAGGGCCCCAAGGGCTTTGGCTTTGCGATTGCCGACGGCCCC
ACCGGCCAGAAGGTGAAGATGATCCTGGACAGCCAGTGGTGCCCGGGCCTCCAGAAGGGG
GACGTCATTAAGGAAATCTTCCACCAGAACGTGCAGAGCTTGACGCACCTGCAAGTGGTC
GAGGTGCTGAAGCAGTTCCCCGTGGGCGCGGACGTGCCCCTGCTCATCCTGCGAGGAGGT
CCTCCTTCACCAACGAAAACTGCCAAAACGAAAATGGATAAAAAGGAGCATGCGGGAAGC
TTGGAGGCCGTGAATGAGCCCATTCCGCAGCCTCTGCCTTTCCCACCCAGCATCGTCAGG
TCCGGGTCCCCCAAGCTGGACCCCTCTGAGGTCTACCTGAAGTCCAAGACGTTATATGAG
GATAAACCGCCAAACACCAAAGACTTGGATGTTTTTCTCCGGAAACAGGAATCGGGGTTC
GGCTTCCGGGTGCTGGGAGGAGACGGCCCTGACCAAGCTATCTACATCGGGGCCATCATC
CCCCTGGGCGCCGCCGAGAAGGACGGCCGGCTGCGCGCGGCCGACGAGCTGATGTGCATC
GACGGGATCCCCGTGAGGGGCAGGTCCCACAAGCAGGTCTTGGACCTCATGACGACGGCT
GCTCGCAACGGCCACGTGCTCCTGACCGTCCGGAGGAAGATCTTCTATGGAGAGAAACAG
CCCGAGGACGACAGCCCCCACGCCTTCCTCTCAGCACAGAACGGGTCTCCGCGCAACCGA
GCGGACGGCCCCGCCAGGCCCACGCCCCCCGAGGCCTATGAGGTCGTCCTGCAGCGGAAG
GAGAATGAAGGGTTTGGCTTCGTCATCCTCACCTCCAAAACCAAGCCGCCTCCCGGAGTT
ATTCCTCATAAAATTGGCCGAGTCATAGAAGGAAGCCCAGCTGACCGCTGTGGGAAGCTG
AAGGTGGGAGACCACATCTCAGCAGTGAATGGGCAGTCCATCGTCGACCTGTCCCACGAC
AGCATTGTCCAGCTGATCAAGGACGCCGGCGTCACTGTCACACTGACGGTCATCGCCGAG
GAAGAGCATCATGGTCCACCGTCAGGAACAAACTCGGCCAGGCAAAGCCCGGCCCTGCAG
CACCGGCCCCTGGGGCCGTCACAGGCCAACCACGTGCCTGGGGACAGGGCGTACAGACAC
TCGTGGGCGGACCACAAGCACCTCGCGCAGCCCGACGCGGCCGTGATCGCAGCCGTGGGC
GGCCGGCACCACCAGGGCCTGGGCTGCTACCCGGTGGAGCTGGAGCGCGGCCCCCGCGGC
TTCGGGTTCAGCCTCCGCGGGGGGAAGGAGTACAACATGGGGCTCTTCATCCTGCGTCTG
GCCGAGGACGGGCCCGCCCTCCAGGACGGCAGGATCCACGTCGGGGACCAGATCGTGGAG
ATCAACGGGGAACCCACGCAAGGCATCACGCACACCCGCGCCATCGAGCTCATCCAGGCC
GGCGGGAACAAGGTCCTCCTGCTCCTGAGGCCGGGCACGGGCCTCATTCCTGACCACGGC
>HiAr
CACAATACCAAAACCACCACCTGGTTGGATCCTCGTCTTTGTAAGAAAGCCAAAGCCCCT
GAAGACTGTGAAGATGGAGAACTTCCTTATGGCTGGGAGAAAATAGAGGATCCTCAGTAT
GGGACATACTATGTTGATCACCTTAACCAGAAAACCCAGTTTGAAAATCCAGTGGAGGAG
GCCAAAAGGAAAAAGCAATTAGGACAGGCTGATATTGGGTCTTCAAAACCAGATATGGAA
AAGTCCCACTTTACTCGAGATCCATCCCAGCTTAAAGGCATCCTGGTTCGAGCATCATTG
AAAAAAAGCACAATGGGATTTGGTTTCACCATTATTGGTGGAGATAGGCCTGATGAATTC
CTACAGGTGAAAAACGTGCTGAAAGATGGCCCAGCAGCTCAGGATGGGAAAATTGCGCCA
GGTGATGTTATTGTAGACATCAATGGCAGCTGTGTCCTTGGTCACACCCATGCAGACGTT
GTCCAGATGTTTCAGTTGGTGCCTGTCAATCAGTATGTGAACCTCACTTTATGTCGTGGT
TACCCACTCCCTGATGACCATGACGACCCTGTCATGGACATTGTTGCTGCTACTCCCATC
ATCAACGGACAGTCATTAACCAAAGGAGAGAATGCTCAGGATTTTAAGTCAGGACCCATG
GTTCTGGACCAGAATGGAAAACCGGGACATACCTTGGTCAGCGACCGTCTCAATGGACCA
TCCGATCCGAGCGAGCAGAGAGCATCCATGGCCTCATCAGGCAGCTCCCAGCCTGAACTA
GTGACTGTCCCTCTGATTAAGGGCCCTAAAGGCTTTGGGTTTGCAATTGCTGACAGCCCA
ACTGGACAGAAGGTGAAAATGATTTTGGATAGTGAGTGGTGTCCAGGCCTACAGAAAGGG
GATATAATTAAAGAAATTTACCATCAGAATGTGCAGAATTTAACCCATCTCCAGGTGGTA
GAGGTGCTAAAGCAGTTTCCAGTAGGTGCAGATGTACCATTACTTATCTTGAGAGGAGGT
CCTCCTTCACCAACTAAAACTGCCAAACTGAAAACAGATAAAAAGGAAAATTCAGGAAGT
TTGGAGGCCATAAATGAGCCCATTCCCCAGCCTATGCCTTTTCCACCCAGCATTATCAGG
TCAGGATCCCCGAAATTGGATCCTTCTGAGGTCTACCTGAAATCTAAGACTTTATATGAA
GATAAACCGCCAAATACCAAAGATTTGGATGTTTTTCTTCGGAAACAGGAATCAGGGTTT
GGCTTCAGGGTGCTAGGAGGAGATGGACCTGACCAATCTATATACATCGGGGCCATCATT
CCTCTGGGTGCAGCTGAGAAGGATGGTCGACTCCGAGCAGCCGATGAGCTAATGTGCATT
GATGGAATTCCAGTTAAAGGCAAATCACACAAACAAGTCCTTGACCTCATGACAACTGCT
GCTCGAAACGGCCACGTGTTATTAACCGTCAGAAGAAAGATCTTCTATGGTGAGAAACCA
CCTGAGGATGACAGCTCTCAAGCCTTCCTTTCAGCACAGAATGGGTCTCCCCGCAACCGA
GCGGAAGTTCCAGCCAGGCCCGCGCCCCAGGAGGCCTATGACGTGGTGCTGCAACGAAAA
GAAAGTGAAGGATTTGGCTTCGTCATCCTCACCTCCAAAAACAAACCGCCTCCAGGAGTC
ATTCCACATAAAATTGGCCGAGTCATTGAAGGAAGTCCAGCGGATCGCTGTGGAAAATTG
AAGGTTGGAGACCATATCTCTGCGGTGAACGGGCAGTCCATTATCGAGCTGTCCCACGAT
AACATTGTTCAGCTGATCAAGGATGCTGGTGTCACTGTCACACTAACAGTCATTGCTGAA
GAAGAGCATCATGGGCCACCATCCGGAACGAACTCAGCCAGGCAAAGCCCAGCCCTGCAG
CACAGGCCCACGGGACAGTCACAGGCCAACCACGTACCTGGGGACAGAGCCTACAGACAT
TCCTGGTCAGACCACAAGCACCTTGCACTGCCTGACACCGCGGTGATCTCAATTGTAGGC
AGTCGGCACCATCAGAGCCCTAGCTGTTACCCGGTGGAGCTGGAGCGAGGCCCCCGGGGC
TTCGGCTTCAGCCTCCGCGGGGGGAAGGAGTACAACATGGGGCTCTTTATCCTGCGTCTC
GCCGAGGACGGGCCTGCCATCAAAGATGGCAGAATCCACGTTGGTGACCAGATTGTTGAA
ATCAATGGAGAACCGACACAAGGCATCACACATACGCGCGCAATTGAGCTCATTCAGGCC
GGTGGCAATAAAGTCCTTCTTCTTTTGAGGCCAGGAACTGGCTTGATACCTGACCATGGT
>LaCi
CACAACACCAAGACGACCACCTGGCTGGACCCTCGCCTCTGCAAGAAGGCCAAGGCCCCC
GAGGACTGTGAAGACGGAGAACTGCCTTACGGCTGGGAGAAGATAGAGGACCCTCAGTAC
GGGACGTACTATGTCGACCACCTTAACCAGAAAACCCAGTTTGAAAATCCCGTGGAGGAA
GCCAAGCGGAAAAAGCAGTCGGGGCAGGCCGATCCGGGGCCTTCCAAACCAGACCCGGAA
AGACCCCACTTCACGCGGGACCCGTCCCAGCTCCAAGGCATCCTGGTCCGGGCCTCGCTG
AGGAAGAGCGCCATGGGCTTCGGCTTCACCATCATCGGCGGAGACCGGCCCGACGAGTTC
CTGCAGGTGAAGAACGTGCTCAAGGACGGCCCCGCCGCGCAGGACGGCAAAATCGCGCCA
GGCGACGTGATTGTGGACATCAACGGCAGCTGCGTCCTGGGCCACACGCACGCGGACGTG
GTCCAGATGTTTCAGCTGGTGCCTGTCGGTCAGTACGTCAACCTCACCCTGTGCCGCGGC
TACCCGCTCCCGGACGACCACGAGGACCCGGCGGCGGACATGGCGGCCGCTACCCCCGTT
GTCAACGGCCAGTCGCTGACCAAGGCGGACAACGCCCAGGACGCGAAGGCGGGGGCGCCG
GCTCCGGACCAGAACGGAAAACCGGGCCCGGGCCCGGCCGGCGACCGTCTCAACGGGCCG
TCGGATGCCGGCGAGCAGCGAGCGTCCCTGGCATCCTCGGGCGGCTCGCAGGCCGAGCTC
GTGACCGTCCCCCTGGTCAAGGGCCCCAAGGGCTTCGGGTTCGCCATCGCCGACAGCCCC
GCCGGCCAGAAGGTGAAGATGATCCTGGACAGCCAGTGGTGCCCGGGCCTGCAGAAGGGC
GACGTCATCAGGGAGATCTACCACCAGAATGTGCAGGGCCTCACGCACCTGCAGGTGGTC
GAGGTGCTGAAGCAGTTCCCCGTGGGCGCCGACGTGCCCCTGCTCATCCTGAGAGGAGGT
CCTCCTTCACCAACGAAAACCGCCAGAATGAAAACGGACAAGAAGGAGCACGCCGGGAGC
CTGGAGGCCGTGAACGAGCCGGTGCCGCAGCCTCTGCCTTTCCCGCCCAGCATTGTCCGC
TCCGGGTCCCCCACGCTGGACCCCTCCGAGGTCTACCTCAAGTCCAAGACCCTCTACGAA
GATAAACCGCCAAACACCAAAGACTTGGATGTTTTTCTCCGGAAGCAGGAATCGGGGTTC
GGCTTCCGGGTGCTGGGAGGCGACGGCCCGGACCAAGCTATCTACATCGGGGCCATCATC
CCGCTGGGCGCCGCAGAGAAGGACGGCCGGCTGCGCGCGGCCGACGAGCTGATGTGCATC
GACGGGATCCCCGTGAAGGGCAAGTCCCACAAGCAGGTCCTGGACCTCATGACGACGGCC
GCCCGCAACGGCCACGTGCTCCTCACGGTCAGGAGGAAGATCTTCTATGGAGAGAAACAG
CCCGAGGATGACGGCCCCCAAGCCTCGCTCCCCGCGCAGAACGGGTCCCCGCGCCACCGA
GCGGACGCCCCTGCCAGGCCCGCGCCCCCCGAGGCCTACGAGGTCGTCCTGCAGCGGAAG
GAGAACGAAGGGTTTGGCTTCGTCATCCTCACCTCCAAAACCAAGCCGCCTCCTGGAGTT
ATTCCTCACAAAATTGGCCGAGTCATAGAAGGAAGTCCCGCTGACCGCTGTGGGAAGCTG
AAGGTGGGAGACCACATCTCGGCGGTGAACGGGCAGTCCATCGTCGACCTGTCCCACGAC
AGCATTGTCCAGCTGATCAAGGACGCCGGCGTCACTGTCACGCTGACGGTCATCGCCGAG
GAAGAGCATCATGGTCCACCGTCCGGAACAAACTCGGCCAGGCAGAGCCCGGCCCTGCAG
CACCGGCCCCTGGGACCGACGCAGGCCAACCCCGTGCCCGGGGACAGGGGGTACCGACCC
CCGTGGGCCGACCACAAGCACCTGGCGCAGCCCGACGCGGCGGGGACCGCAGCCGGGGGC
AGCCGGCACGCCCAGGGCCTGGGCTGCTCCCCGGTGGAGCTGGAGCGTGGCCCCCGCGGC
TTCGGGTTCAGCCTCCGCGGCGGGAAGGAGTACAACATGGGGCTCTTCATCCTGCGTCTG
GCCGAGGATGGGCCTGCCCTCAGGGACGGCAGGATTCACGTCGGGGACCAGATTGTGGAG
ATCAACGGGGAGCCCACGCAGGGCATCACGCACACCCGCGCCATCGAGCTCATCCAGGCG
GGCGGCAACAAGGTCCTGTTGCTGCTGAGGCCCGGGACGGGCCTCATCCCGGACCACGGT
>MyLu
CACAATACCAAAACGACCACCTGGCTGGACCCTCGCCTCTGTAAGAAAGCCAAAGCCCCC
GAGGACTGTGAAGACGGAGAACTTCCTTACGGCTGGGAAAAGATAGAGGACCCTCAGTAT
GGGACATACTATGTCGACCACCTTAACCAGAAAACCCAGTTTGAGAACCCAGTGGAGGAA
GCCAAGAGGAAAAAGCAGTCAGGACAGGCTGATACGGGGCCTTCCAAACCAGACACAGAA
AAGTCCCACTTCACGCGGGATCCGTCCCAGCTTAAAGGCATCCTGGTCCGGGCATCATTG
AAAAAAAGCACAATGGGCTTCGGTTTTACCATCATCGGTGGAGACAGGCCGGATGAGTTC
CTGCAGGTGAAGAATGTGCTGAAAGACGGCCCTGCCGCTCAGGACGGGAAAATTGCACCA
GGCGATGTTATTGTCGACATCAATGGCAGCTGTGTCCTGGGTCACACCCACGCAGATGTG
GTCCAGATGTTCCAGCTGGTGCCCGTCAGTCAGTACGTCAACCTCACCTTGTGTCGCGGG
TACCCGCTCCCGGACGACAACGAAGACCCTGCCGTGGACATGGTCGCTGCTACTCCCGTC
ATCAACGGACAGTCACTGACCAAGGGCGAGAACACTCAGGATTTTAAGTCGGGGGCGATG
GCTCTGGACCAGAATGGGAAACCGGGACAGGTCCTGGCCGGTGACCGTCTCAACGGGCCG
TCGGACGCGAGCGAGCAGCGAGCGTCCATGGCCTCCTCGGCCAGCTCCCAACCCGAACTC
GTGACTGTCCCTCTGATCAAGGGCCCTAAGGGCTTTGGGTTTGCGATTGCTGACAGCCCC
ACCGGACAGAAGGTGAAGATGATCCTGGACAGTCAGTGGTGCCCGGGCCTCCAGAAGGGG
GACGTCATTAAGGAAATCTACCACCAGAACGTGCAGAACTTGACGCACCTCCAAGTGGTC
GAGGTGCTGAAGCAGTTCCCAGTGGGCGCGGACGTGCCCCTGCTCATCCTGCGAGGAGGT
CCTCCTTCACCCACGAAAACTGCCAAAATGAAAACGGATAAAAAGGAACATTCGGGAAGC
TTGGAGGCCGTGAATGAGCCCATGCCGCAGCCTCTGCCTTTCCCACCCAGCATCGTCCGG
TCCGGGTCCCCCAAGCTGGACCCCTCGGAGGTCTACCTGAAGTCCAAGACTTTATATGAA
GATAAACCGCCAAACACCAAAGACTTGGATGTTTTTCTCCGGAAACAGGAATCGGGGTTC
GGCTTCCGGGTGCTGGGAGGAGATGGCCCTGACCAAGCTATCTACATCGGGGCCATCATC
CCCCTGGGCGCCGCCGAGAAGGACGGCCGGCTGCGTGCGGCCGACGAGCTGATGTGCATC
GACGGGATCCCCGTGAAGGGCAAGTCCCACAAGCAGGTCTTGGACCTCATGACCACGGCT
GCTCGCAACGGCCACGTGCTCCTAACCGTCAGGAGGAAGATCTTCTACGGAGAGAAACAG
CCTGAGGATGACAGCGCCCAAGCCTTCCTCTCGACACAGAACGGGTCTCCGCGCAACCGA
GCGGACGCCGCGGCCAGGCCCACACCTCCGGAGGCCTATGAGGTCGTCTTGCAGCGGAAG
GAGAATGAAGGGTTCGGCTTCGTCATCCTCACCTCCAAAACCAAGCCGCCCCCAGGAGTT
ATTCCTCATAAAATCGGCCGAGTCATAGAAGGAAGCCCAGCTGACCGCTGTGGGAAGCTG
AAGGTGGGAGACCACATCTCAGCAGTGAACGGGCAGTCCATCGTCGACCTGTCCCACGAC
AGCATCGTCCAGCTGATCAAGGACGCCGGCGTCACTGTCACGCTGACGGTCATCGCTGAG
GAAGAGCATCATGGTCCACCGTCAGGAACAAACTCAGCCAGGCAGAGCCCAGCCCTGCAG
CACCGGCCGCTGGGACAGTCACAGGCCAGCCACGCGCCTGGGGACAGTACTTACAGACAC
TCGTGGGCGGACCACAAGCAACTCCCCCAGCCTGACGCGGCCGTGATCTCCGCTGTGGGC
AGCCGGCACCACCAGGGCCTGGGCTGCTACCCGGTGGAGCTGGAGCGCGGCCCCCGGGGC
TTCGGGTTCAGCCTCCGCGGGGGCAAGGAGTACAACATGGGGCTGTTCATCCTGCGCCTG
GCCGAGGACGGGCCCGCCCTCAAGGACGGCCGGATTCACGTCGGGGACCAGATTGTGGAG
ATCAACGGGGAGCCCACACAAGGCATCACGCACACGCGGGCCATCGAGCTCATCCAGGCC
GGCGGGAACAAGGTGCTCCTGCTGCTGAGGCCGGGCACGGGCCTGATTCCTGACCACGGC
>PhDi
CACAACACCAAAACCACCACCTGGTTGGATCCTCGTCTCTGTAAGAAAGCGAAAGCCCCC
GAGGACTGTGAAGACGGAGAACTTCCTTATGGCTGGGAGAAAATAGAGGACCCTCAGTAC
GGGACGTACTATGTCGATCACCTTAACCAGAAAACCCAGTTTGAAAATCCAGTGGAGGAA
GCCAAGAGGAAAAAGCAGTCAGGACAGCCTGATGTGGGGTCTTCAAAACCAGACATGGAG
AAGTCCCACTTCACCCGAGACCCGGCCCAGCTGAAGGGCATCCTGGTCCGCGCGGCGCTG
AGGAAAAGCGCGATGGGGTTCGGCTTCACCATCATCGGCGGGGACAGGCCCGACGAGTTC
CTGCAGGTGAAGAACGTGCTGAAAGATGGGCCTGCCGCTCAGGACGGGAAGATCGCACCA
GGCGACGTCATTGTAGACATCAACGGCAACTGTGTCCTTGGTCACACCCACGCAGATGTC
GTCCAGATGTTTCAGCTGGTGCCTGTCAATCAGTACGTGAACCTCACCTTGTGTCGTGGT
TATCCGCTGCCGGACGACAGCGAAGACCCTGCCGTGGACATGGTGGCCGCTACCCCTGTC
GTCAACGGGCAGTCGGCCGCCAAGGGAGAGAGCACTCAGGACTTCAAGCCGGGAGCCCTG
GTCCTGGACCAGAACGGAAAGTCGGGACACCCCCTGGCCAGCGACCGCCTCAATGAGCCG
TCGGATCCGAGCGAGCAGAGGGCGTCCATGGCGTCGTCGGGCAGCTCGCAGCCGGACCTC
GTGACTGTGCCTCTGGTCAAGGGCCCCAAGGGCTTCGGGTTCGCCATCGCGGACAGCCCC
GCGGGGCAGAAGGTGAAGATGATCCTGGACAGCCAGTGGTGTCCGGGCCTCCGGAAGGGG
GACATAATTAAGGAAATCTACCACCAGAACGTGCAGNGTTTGACCCATCTGCAGGTGGTG
GAGGTGCTGAAGCAGTTCCCGGCGGGGGCGGACGTGCCCTTGCTCATCCTGAGAGGAGGT
CCTCCTTCACCAACGAAAACTACCAAAATGAAAACAGATAAAAAGGACAATTCGGGAAGT
CTGGAGGCCATAAATGAGCCCATGCCCCAGCCGATGCCTTTCCCGCCCAGCATTATCAGG
TCAGGATCCCCGAAACTGGATCCCTCTGAGGTCTACTTGAAATCTAAGACTTTGTATGAA
GATAAACCGCCAAACACCAAAGATCTGGACGTTTTTCTTCGGAAGCAGGAATCGGGGTTT
GGCTTCAGGGTGCTGGGCGGAGACGGACCCGACCAATCTATATACATCGGGGCCATCGTC
CCCCTGGGCGCCGCCGAGAAGGACGGCCGGCTGCGTGCGGCCGACGAGCTGATGTGCATC
GATGGCATTCCCGTCAAGGGGAAGTCCCACAAGCAAGTGCTGGACCTGATGACCACCGCG
GCCCGCAACGGCCACGTGCTGCTCACCGTGCGGAGGAAGATCTTCTGTGGCGAGAAACAA
CCTGAGGATGACAGCTCCCAAGCCTTTGTTCCAACACAGAACGGGTCTCCCGCCGCCGAG
CGGAAGCGGCAGCCCCGGCCTGCACCCCAGGAGGCCTACGATGTCGTCCTGCAGCGGAAG
GAGAAGGAAGGGTTCGGCTTCGTCATCCTCACCTCCAAAAACAAGCCGCCTCCAGGAGTC
ATTCCCCATAAAATCGGCCGAGTCATAGACGGAAGCCCCGCCGACCGCTGTGGGAAGCTC
AAGGTCGGAGACCTCATCTCCGCAGTGAACGGGCAGTCCATCGTCGACCTGTCCCACGAC
GGCATCGTGCAGCTGATCAAGGACGCCGGCGTCACCGTCACCCTGACGGTCATTCCCGAA
GAAGAGCACCACGGCCCGCCGTCGGGAACCAACTCAGCCAGGCAGAGCCCAGCCCTGCAG
CACAGGCCGGTGGGACAGTCGCAGGCCAACCACATGCCTGGGGACAGAGCCTACCGACAC
TCGTGGTCCGACCACAAGCACCTCGCCCAGCCGGACACCGCGGTGATCTCCGTGGTGGGC
GGGCGGCACAGTCAGAGCCTGGGCTGCTACCCGGTGGAGCTGGAGAGGGGCCCCCGGGGC
TTCGGGTTCAGCCTCCGAGGGGGCAAGGAGTACAACATGGGGCTGTTCATCCTGCGCCTG
GCCGAGGACGGGCCCGCCCTCAAGGACGGCCGGATCCACGTGGGCGACCAGATTGTGGAA
ATCAACGGAGAACCCACCCAAGGCATCACACACACCCGCGCAATCGAGCTCATTCAGGCC
GGTGGGAATAAAGTTCTTCTTCTTTTGAGGCCAGGAACTGGCTTGATACCCGACCACGGT
>PtVa
CACAATACCAAAACGACTACCTGGTTGGATCCTCGTCTTTGTAAGAAAGCCAAAGCCCCT
GAAGACTGTGAAGATGGAGAACTTCCTTATGGCTGGGAGAAAATAGAAGACCCTCAGTAT
GGGACCTACTATGTCGATCACCTTAACCAGAAAACCCAGTTTGAAAATCCAGTGGAAGAA
GCCAAAAGGAAAAAGCAGTTAGGACAGGCTGATACTGGGTCTTCAAAACCAGATATGGAA
AAATCTCACTTTACTCGAGATCCATCCCAGCTGAAAGGTGTCCTTGTTCGAGCATCACTG
AAAAAAAGCGCGATGGGATTCGGTTTCACCATCATTGGTGGAGACAGGCCCGATGAGTTC
CTGCAAGTGAAGCACGTCCTGAAGGACGGCCCCGCAGCACAGGACGGGAAAATCGCTCCA
GGCGACGTCATTGTGGACATCAACAGCAGCTGCGTCCTTGGTCACACCCATGCAGATGTC
GTGCAGATGTTTCAGTTGGTACCAGTCAACCAGTACGTAAACCTCACTTTATGTCGCGGT
TACCCACTCCCTGATGACAGCGAGGATCCTGCTGTGGATATTCTTGCTGTTACTCCTGTA
ATCAACGGACAGCCGCTGAGCAAGGGCGAGAATACTCAGGATTTTAAGTCGGGAGCAGCG
ATTCTCGACCAGAATGGAAAACCAGGACACATGTTGGTGAGCGATCGCCTCAGTGGACCA
TCAGATCCAAGCGAGCAGAGAGCATCCATGGCATCATCAGGCAACTCCCAGCCCGAACTA
GTGACTGTCCCTCTGATTAAGGGACCTAAAGGCTTTGGGTTTGCAATCGCCGACAGCCCA
ACCGGACAGAAGGTGAAGATGATATTGGATAGTCAGTGGTGTCCAGGCCTACAGAAAGGG
GATATAATTAAGGAAATTTACCATCAAAATGTGCAGAATTTAACACATCTCCAAGTGGTA
GAGGTGCTAAAGCAGTTTCCAGTAGGTGCAGATGTACCGTTGCTCATCTTGCGAGGAGGT
CCTCCTTCACCAACTAAAACTGCCAAAATGAAAACAGATAAAAAGGAAAATTCAGGAAGT
TTGGAGGCCATAAATGAGCCCATTCCCCAGCCTATGCCTTTTCCGCCCAGCGTTATCAGG
TCAGGATCCCCGAAATTGGATCCTTCTGAAGTCTACCTGAAATCTAAGACTTTATATGAA
GATAAGCCACCAAACACCAAAGATCTGGATGTTTTTCTTCGGAAACAGGAATCAGGGTTT
GGCTTCAGGGTGCTAGGAGGAGATGGACCCGACCAATCTATATACATCGGGGCCATCATT
CCCCTGGGCGCAGCGGAAAAGGACGGTCGGCTCCGTGCGGCTGATGAACTCATGTGCATC
GACGGAATTCCTGTCAAAGGCAAATCACACAAACAAGTCTTAGACCTAATGACAACTGCT
GCTCGAAACGGCCACGTGTTATTAACCGTCAGAAGGAAGATCTTCCATGGTGAGAAACAA
CCGGAAGATGACAGCCCTCAAGCCTTCCTCTCAGCACAGAATGGTTCTCCCCGCAGCCGA
GCGGAAGTCCCAGCCAGGCCTGCGCCCCAGGAGGCCTACGATGTCGTGTTGCAGCGAAAA
GAAAGTGAGGGATTTGGCTTCGTCATCCTCACCTCCAAAAACAAACCGCCTCCAGGAGTT
ATCCCTCATAAAATCGGCCGAGTCATAGAAGGAAGTCCGGCCGACCGCTGCGGAAAACTG
AAGGTCGGAGATCAGATCTCTGCGGTGAACGGACAGTCCATTGTTGGACTGTCCCACGAT
AGCATTGTTCAGCTGATCAAAGACGCCGGTGTCACTGTCACACTAACAGTCATTGCTGAG
GAAGAGCATCACGGTCCACCATCAGGAACAAACTCAGCCAGGCAAAGCCCAGCCCTGCAG
CACAGGCCCATGGGACAGTCACAGGCCAACCACATACCTGGAGACAGAGCCTACAGACAT
TCATGGTCTGACCACAAGCACCTTGCCCAGCCCGACACCGCGACAATTTCCATCGTGGGC
AGTCGGCACAGTCAGGGCCTCGGCTGCTGCGCAGTGGAGCTGGAGCGAGGCCCGCGGGGC
TTCGGCTTCAGCCTGCGGGGCGGGAAGGAGTACAGCATGGGGCTCTTCATCCTGCGTCTT
GCCGAGGACGGACCTGCGCTCAAAGACGGCAGAGTTCACGTTGGTGACCAGATTGTTGAA
ATCAACGGAGAACCGACACAAGGCATCACACACACTCGTGCAATCGAGCTCATTCAGGCC
GGTGGAAATAAAGTTCTTCTTCTCTTGAGGCCAGGGACTGGCTTGATACCTGACCACGGT
>RhFe
CACAATACCAAAACAACCACCTGGTTGGATCCTCGTCTTTGTAAGAAAGCCAAACCCCCT
GAAGACTGTGAAGATGGAGAACTTCCTTATGGCTGGGAGAAAATAGAGGATCCTCAGTAC
GGGACATACTATGTTGATCACCTGAACCAGAAAACCCAGTTTGAAAATCCAGTGGAGGAA
GCCAAAAGGAAAAAGCAGTTAGGACAGGCTGATATTGGGTCTTCAAAACCAGCTATGGAA
AAATCCCACTTTACTCGAGATCCGTCCCAGCTTAAAGGCATTCTGGTTCGAGCATCATTG
AAAAAAAGCACAATGGGATTTGGTTTTACCATTATTGGTGGAGATAGGCCTGATGAATTC
CTTCAGGTGAAAAATGTGCTGAAAGACGGCCCTGCAGCTCAGGACGGAAAAATTGCACCA
GGCGACGTGATTGTAGACATCAATGGCAGCTGTGTCCTGGGTCACACCCATGCAGATGTT
GTCCAGATGTTTCAGTTGGTGCCTGTCAATCAGTATGTAAACCTCACTTTATGTCGTGGT
TACCCGCTCCCTGACGACAGTGACGACCCTGTCGGGGACATAGTTGCTGCTACTCCCCTC
ATCAACGGACAGTCACTAACCAAAGGAGAGAACACTCAGGATTTTAAGTCAGGACCCATG
GTTCTGGACCAGAATGGAAAACCGGGACACACCTTGGCCAGTGACCGTCTCAATGGACCA
TCAGATCCGAGCGAGCAGAGGGCGTCCGTGGCATCGTCAGGCAGCTCCCAGCCTGAACTC
GTGACTGTCCCTCTAATTAAGGGCCCTAAAGGCTTTGGGTTTGCAATTGCTGACAGCCCA
ACCGGACAGAAGGTGAAAATGATTTTGGATAGTCAGTGGTGTCCAGGCCTACAGAAAGGG
GATATAATTAAAGAAATTTACCATCAAAATGTGCAGAATTTAACCCATCTCCAGGTGGTA
GAGGTGCTAAAGCAGTTTCCAGTAGGTGCAGATGTACCCTTGCTTATCTTAAGAGGAGGT
CCTCCTTCACCAACTAAAACTGCCAAAATGAAAACAGATAAAAAGGAAAATTCAGGAAGT
TTGGAGGCCATAAATGAGTCCATTCCCCAGCCTATGCCTTTTCCACCCAGCATTATCAGG
TCAGGATCCCCGAAACTGGATCCTTCTGAGGTCTACCTGAAATCTAAGACTTTATATGAA
GATAAACCACCAAACACCAAAGATTTGGATGTTTTTCTTCGGAAACAGGAATCAGGGTTT
GGCTTCAGGGTGCTAGGAGGAGATGGACCTGACCAATCGATCTACATCGGGGCCATCATA
CCTCTGGGCGCAGCTGAGAAGGACGGTCGGCTCCGAGCAGCTGACGAGCTGATGTGCATC
GATGGAATTCCAGTTAAAGGGAAATCACACAAACAAGTCTTAGACCTCATGACGACTGCG
GCTCGAAATGGCCACGTGTTATTAACTGTCAGAAGAAAGATCTTCTGTGGTGAAAAACAA
CCTGAGGATGACAGCTCTCAAGCCTTCCTTGCAGCACAGAATGGGTCTCCCCGCAACCGA
GCGGACATCCCAGCCAGGCCGGCGGCCCAGGAGGCCTACGATGTTGTGTTGCAACGAAAA
GAAAGCGAAGGATTTGGCTTTGTCATCCTCACCTCCAAAAACAAACCACCCCCAGGAGTC
ATTCCGCATAAAATTGGCCGAGTCATAGAAGGAAGTCCCGCGGATCGCTGTGGAAAACTG
AAGGTTGGAGATCATATCTCTGCGGTGAACGGGCAGTCCATTATCGAACTGTCCCATGAT
AACATTGTTCAGCTGATCAAGGACGCTGGTGTCACTGTCACACTAACGGTCATTGCTGAA
GAAGAGCATCATGGCCCACCATCGGGAACAAACTCAGCCAGGCAAAGCCCAGCTCTGCAG
CACAGGCCCATGGGACAGTCGCAGGCCAACCACATACCTGGGGACAGAGTCTACAGACAT
TCGTGGTCAGACCACAAGCATCTTGCACAACCTGACACCGCAATGATTTCAATCGTAGGC
AGTCGGCACCATCAGAGCCCCGGCTGTTACCCAGTGGAGCTGGAGAGAGGTCCCCGGGGC
TTCGGCTTCAGCCTTCGCGGGGGAAAGGAATACAACATGGGACTCTTCATCCTGCGTCTT
GCCGAAGACGGGCCTGCCATCAAAGACGGCAGAATTCACGTTGGTGACCAGATTGTTGAA
ATCAATGGAGAGCCGACACAAGGCATCACACATACGCGCGCAATTGAGCTCATTCAGGCT
GGTGGCAATAAAGTTCTTCTTCTTTTGAGGCCAGGAACTGGCTTGATACCTGACCATGGT
>RoAe
CACAATACCAAAACGACCACCTGGTTGGATCCTCGTCTTTGTAAGAAAGCCAAAGCCCCT
GAAGACTGTGAAGACGGAGAACTTCCTTATGGCTGGGAGAAAATAGAAGACCCTCAGTAT
GGGACATACTATGTCGATCACCTTAACCAGAAAACCCAGTTTGAAAATCCCGTGGAAGAA
GCCAAAAGGAAAAAGCAGTTAGGACAGACCGATACCGTGTCTTCAAAACCAGACATGGAA
AAATCCCACTTTACTCGAGATCCATCCCAGCTGAAAGGCGTCCTTGTTCGAGCATCACTG
AAAAAAAGCGCGATGGGATTCGGTTTCACCATCATCGGTGGAGACAGGCCCGATGAATTC
CTGCAAGTGAAGCATGTGCTGAAGGACGGCCCTGCAGCGCAGGACGGGAAAATCGCTCCA
GGGGACGTTATCGTGGACATCAACGGCGGCTGCGTCCTTGGTCACACTCATGCAGACGTC
GTGCAGATGTTTCAATTGGTCCCAGTCAACCAGTACGTAAACCTCACTTTATGTCGCGGT
TACCCGCTGCCTGATGACAGCGAGGATCCTGCCGTGGATATTCTCGCCGTGACTCCTGTC
TTCAATGGACAGCCGCTGAGCAAGGGCGAGAACACTCCGGATTTTAAGTCGGGAGCAGCG
ATGCTCGACCAGAATGGAAAACCTGGACACACGCTGGTCAGCGATCACCTCAGTGGGCCA
TCAGATCCAAGCGAGCAGAGAGCATCCGTGGCATCATCAGGCAGCTCCCAGCCCGAACTA
GTGACTGTTCCTCTGATTAAGGGCCCTAAAGGCTTTGGATTTGCAATCGCTGACAGCCCA
ACGGGACAGAAGGTGAAGATGATATTGGATAGTCAGTGGTGTCCAGGCCTACAGAAAGGG
GATATAATTAAGGAAATTTACCATCAAAATGTGCAGAATTTAACCCATCTTCAAGTGGTA
GAGGTGCTAAAGCAGTTTCCAGTAGGTGCAGATGTGCCATTGCTCATCTTACGAGGAGGT
CCTCCTTCACCAACTAAAACTGCCAAAATGAAAACAGATAAAAAGGAACATTCAGGAAGT
TTGGAGGCCATAAATGAGCCCATTCCCCAGCCTATGCCTTTTCCGCCCAGCGTTATCAGG
TCAGGATCCCCGAAATTGGATCCTTCTGAAGTCTACCTGAAATCTAAGACTTTATATGAA
GATAAACCACCAAACACCAAAGATCTGGATGTTTTTCTTCGGAAACAGGAATCAGGGTTT
GGCTTCAGGGTGCTAGGAGGAGATGGACCCGACCAATCTATATACATCGGGGCCATCATT
CCCCTGGGCGCTGCGGAGAAGGACGGTCGGCTCCGTGCGGCTGACGAACTCATGTGCATC
GACGGAATTCCTGTCAAAGGCAAATCACACAAACAAGTCTTAGACCTAATGACAACTGCT
GCTCGAAACGGCCACGTGTTATTAACCGTCAGAAGGAAGATCTTCCATGGTGAGAAACAA
CCGGAGGACGACAGCCCTCAAGCCTTCCTCTCAGCACAGAATGGTTCTCCCCGCAGCCGA
GCCGAAGTCCCAGCCAGGCCTGCGCCCCCGGAGGCCTACGATGTCGTGTTGCAGCGAAAA
GAAAGTGAGGGATTTGGCTTTGTCATCCTCACCTCCAAAAACAAACCACCTCCAGGAGTT
ATCCCCCATAAAATCGGCCGAGTCATAGAAGGAAGTCCGGCCGACCGCTGCGGAAAACTG
AAGGTCGGAGATCAGATCTCTGCGGTGAACGGCCAGTCCATTGTTGGACTGTCCCACGAT
AGCATTGTTCAGCTGATCAAAGACGCCGGCGTCACTGTCACGCTGACCGTCGTTGCTGAG
GAAGAGCATCACGGTCCACCATCAGGAACAAACTCGGCCAGGCAAAGCCCAGCCCTGCAG
CACAGGCCCGTGGGACAGTCACAGGCCAACCACATACCTGGAGACAGAGCCTACAGACAT
TCGTGGTCCGACCACAAGCACCTTGCACAGCCTGACACCGCGACAATTTCCGTTGTAGGC
AGTCGGCACAGTCAGGGCCTGGGCTGCTGCGCCGTGGAGCTGGAGCGAGGCCCGCGGGGC
TTCGGCTTCAGCCTGCGGGGCGGGAAGGAGTACAGCATGGGGCTCTTCATCCTGCGTCTT
GCCGAGGACGGACCTGCGCTCAAGGACGGCAGAGTTCACGTTGGTGACCAGATCGTTGAA
ATCAACGGAGAACCGACGCAAGGCATCACACACACTCGCGCGATAGAGCTCATTCAGGCT
GGTGGAAATAAAGTTCTTCTTCTCTTGAGGCCAGGGACTGGTTTGATACCTGACCACGGT
