# Supplementary material for: Positively selected genes in the hoary bat (Lasiurus cinereus) lineage: prominence of thymus expression, immune and metabolic function, and regions of ancient synteny
Source: PeerJ. 2022 Mar 17;10:e13130. doi: 10.7717/peerj.13130 (PMC8934532; doi:10.7717/peerj.13130)
Supplement: Supplemental Information 3 — Initially tested orthogroups that have been edge-trimmed as described in the Methods. [file peerj-10-13130-s003.zip › original.trimmed/trimmed-OG0001881.fas]

>EpFu
TTTGCAAAGGCATTTTCCAGTGGCTATCTCATTGGAGAAGTTCTACACAAATTTGAACTC
CAGGATGACTTTATGGAATTTTCACAAAGCAGTGTTTCGAGTGCCAAGCTGAATAATTTT
TCTCGCTTGGAGCCAACCCTTCACCTGCTGGGTGTGCAGTTTGATCAGAAAGTGGCTAGC
AACATTATCACAGAAAAGCCCGGGGCAGCCACGAAACTCTTGTACCAGTTGTACACGGCT
CTCCAGAAAAAGAAGAAGAGTGGGCTGACTGGGGCGGAGATGCAAACCATGCAGCCCCTG
AGCACCATGCGCCTCCAGAACATGAAAAGCGAGGCTTTCCGAGATCAACGCTTGAGCAGA
AGACGACAAAATGAAATAATGGCCAAAATCCAAGCGGCTATCATACAGATTCCAAAACCG
ACATCAAATCGCACTCTGAAAGCAATTGAGGCCCAAAAGATGATGAAAAAGAAAAGAGAG
GCAGAGGATGTGGCCAATGAGATTATGGAGTTTGAAGCATTACTAAAAAAGGATCTCCAA
GCAAAAGAAAGTACACCCAAGGCTTCTTTAGATACAGCAGCCCAGACAACTGCCGATTTG
TTGAGCACTTACTCGGACGACGACTACATTAAAAAAATCCAAAAGCGCCTCAAAGAAGAC
GCGTTTGCACGAGAGCAAAGGGAGAAAAGACGCCGGAGGCTGCTAATGGACCAGCTGATA
GCCCACGAAGCACAGGAGGAGGCCTACCGGGAGGAGCAGCTGATCAACCGGCTCATGCGG
CAGTCCCAGCAGGAGCGCAGGATCGCCGTGCAGCTCATGCACGTTCGCCACGAAAAGGAA
GTTTTATGGCAAAACAGAATCTTCCGGGAAAAACAATATGAGGAGAGACGACTTAAAGAT
TTCCAGGACGCTCTCGATCGAGAAGGGGCTTTGGCAAGACAAGCCAAGCTCGAGTTTGAG
GAACAAGCCATCAGAGAGCGGGAAGTTCACGAGCACATCGCTGTGGAGAGAGCACAAGCG
CTCTACCAGAAGCACTACTTAGCATGCGCAGAGATTCTGGATCAGATACTCGACTTGTCC
ACCAAAGTGGCAGAATACCGGCTTTTGACAAATAATCTGATTCCACATAAAATTATGCAT
GATTGGAAGGAACTGTTTTTTCATGGAAAGCCCATTTATGAGCAAGCCTCTATTAAGGAT
CTGCCAGCTAAGCCTTCTGCAGAGCAACTTATAGAAATGGAGAAAAGGGACTTGCTAGAT
AACAATGATTATGAAGAATATAAG
>HiAr
TTTGCAAAGGCGTTTTCCAGTGGCTATCTAATTGGAGAGGTTCTGCACAAGTTTGAACTT
CAGGATGATTTTTCAGAATTTTCAGAAAGCAGGGTTTCAAGTGCCCAGCTTAATAATTTT
TCTCGCTTGGAGCCAACACTTCGCCTTCTGGGTGTGCAGTTTGATCAGAATGTGGCCAAA
AGCATCATCACAGAAAAGCCTGGGGCAGCAACAAAACTTTTGTATCAGCTGTACACTGCT
CTTCAGAAAAAGAAGAAATGTGGACTGACTGGAATGGAAATCCAAACCATGCAACCCCTG
ACAAATCTGAGACTTCAAAACATGAAAAGTGAGGCTTTTCGAGATCAACGCTTGAGCAGA
AGACGACAAAATGAAATAATGGCCAAAATCCAAGCAGCTATCATACAGATTCCTAAACCT
GCATCAAACCGTACTCTGAAAGCACTTGAGGTCCAAAAAATGATGAAAAAGAAAAAAGAG
GCAGAGGATGTGGCCAATGAGATCAAGAAGTTTGAAGCATTAATAAAAAAGGATCTCCAG
GCAAAAGAAAGTGCACCCAAGACTTCTTTAGATACAGCAGGCTGGACAACTACTGATTTA
TTAAACACTTACTCTGATGATGACTACATTAAAAAAATCCAAAAGCGCCTCGAGGAAGAC
GCTTTTGCACGAGAACAAAGAGAGAAAAGACGGAGGAGACTGTTAATGGACCAGTTAATA
GCCCATGAAGCACAAGAGGAGGCCTACCGGGAGGAGCAGCTGATTAACCGGCTGATGCGT
CAGTCCCAGCAGGAGCGCAGAATCGCTGTGCAGCTCATGCACGTTCGGCATGAAAAGGAA
GTTTTATGGCAAAACAGAATTTTCAGAGAAAAACAATATGAAGAAAGACGACTTAAGGAT
TTCCAGGATGCTCTTGATCGAGAAGCGGCTTTGGCAAAACAAGCCAAGATTGATTCTGAA
GAACAGGCCCTCAGAGAGAAGGAAATTCATGAACGGATTGCTGTGGAAAGAACTCAAGCT
CGTTACAAAAAGCATTATTTAATATGTGCTGAAATTTTTGATCAAATACTTGATTTGTCT
ACTAAAGTGGCAGACTATCGAATGTTGACAAATAATCTGATTCCACATAAGTTGATGCAT
GATTGGAAGGAGCTGTTTTTTTATGGAAAGCCCATATATGAGCAAGCCTATATTAAACCT
CTACAAGCTAAGCCCTCTGAACAACACCTTATAGAACTGGAAAAAAGGGACTTACTAGAT
AACACTGATTATGAAGAATATAAG
>LaCi
TTCGCCAAGGCGTTTTCCAGTGGCTATCTGATTGGAGAAGTTCTACACAAATTTGAACTC
CAGGATGACTTTTCGAAATTTTCCCAAAGCAGTGTTTCGAGTGCCAAGCTGAATAACTTC
TCTCGCCTGGAGCCAACCCTCCACCTGCTGGGCGTGCAGTTTGACCAGAAAGTGGCCAGC
AACATCATCACCGAGAAGCCTGGCGCGGCCACGAAGCTCCTGTACCAGCTGTACACGGCT
CTGCAGAAGAAGAAGAAGAGCGGGCTCACGGGGGCGGAAATGCAGACCATGCAGCCGCTG
AGCACCATGCGCCTGCAGAACATGAAGAGCGAGGCTTTCCGAGACCAACGCTTGAGCAGA
AGACGACAAAATGAAATAATGGCCAAAATCCAAGCGGCTATCATACAGATTCCAAAACCT
ACGTCCAATCGCACTCTGAAAGCTATTGAGGCCCAAAAGATGCTGAAAAAGAAAAGAGAG
GCAGAGGATGTGGCCAATGAGATTATGGAGTTTGAAGCATTGCTGAAAAAGGAACTCCAA
GCAAAAGAAAGTACACCCAAGGCTTCTTTAGACACCGCAGCCCAGACAACGGCCGATTTG
TTGAGCACTTACTCTGACGACGACTACATTAAAAAGATCCAAAAGCGCCTCAAAGAAGAC
GCGTTTGCGCGAGAGCAGAGGGAGAAAAGACGCCGGAGACTCCTAATGGACCAGCTGATA
GCCCACGAAGCACAAGAGGAGGCTTACCGGGAGGAGCAGCTGATCAACCGGCTCATGCGG
CAGTCCCAGCAGGAGCGCCGGATCGCCGTGCAGCTCATGCACGTTCGCCACGAGAAGGAG
GTTTTGTGGCAAAACAGAATCTTCCGAGAAAAACAGTACGAGGAGAGGCGACTGAAAGAC
TTCCAGGACGCTCTGGATCGAGAAGGGGCTTTGGCACGACAAGCCAAGCTGGAGTTTGAG
GAGCAAGCCATCCGCGAGCGGGAAGTTCACGAGCACATCGCCGTGGAGCGAGCACAGGCG
CTCTACCAGAAGCACTACTTGGCCTGCGCAGAGATCCTGGATCAGATCCTCGACCTGTCC
ACCAAAGTGGCGGAGTACCGGCTGCTGACCAACAATCTGATTCCACATAAAATTATGCAT
GACTGGAAGGAACTGTTTTTTCATGGAAAGCCCATTTATGAGCAAGCCTCCATTAAGGAT
ATGCCAGCTAAGCCTTCTGCAGAGCAGCTGATAGAAATGGAGAAAAGGGACTTGCTAGAT
AACAATGATTATGAAGAATATAAG
>MyLu
TTTGCAAAGGCATTTTCCAGTGGCTATCTCATTGGAGAAGTTCTACACAAATTTGAACTC
CAGGATGACTTTTCAGAATTTTCCCAAAGCAATGTTTCGAGTGCCAAGCTGAATAATTTT
TCTCGCTTGGAGCCAACACTTCACCTCCTGGGTGTGCAGTTTGATCAGAAAGTGGCTAGC
AACATTATCACAGAAAAGCCTGGTGCGGCAACGAAACTCTTATATCAGTTGTACACGGCT
CTCCAGAAAAAGAAGAAAAGTGGACTGACTGGGGCAGAAATGCAAACCATGCAGCCCCTG
ATCACCATGCGACTTCAGAACATCAAAAGCGAGGCTTTCCGAGATCAACGCCTGAGCAGA
AGACGACAGAATGAAATAATGGCCAAAATCCAAGCGGCTATCATACAGATTCCAAAACCT
ACATCAAACCGTACTCTGAAAGCAATTGAGGCCCAAAAGATGATGAAAAAGAAAAGAGAG
GCAGAGGATGTGGCCAATGAGATTAAGGAGTTTGAAGCATTACTAAAAAAGGATCTCCAA
GCAAAAGAAAGTACACCCAAGCCTTCTTTAGATACAGCAGCCCAGACAACTGCCGATTTG
TTAAGCACTTACTCGGATGACGACTACATTAAAAAAATCCAAAAGCGCCTCAAAGAAGAC
GCGTTTGCACGAGAGCAAAGGGAGAAAAGACGCCGGAGACTGTTAATGGACCAGCTGATA
GCCCACGAAGCACAAGAGGAGGCTTACCGGGAGGAGCAGCTGATCAACCGGCTCATGCGG
CAGTCCCAGCAGGAGCGCAGGATCGCCGTGCAGCTCATGCACGTCCGCCACGAGAAGGAA
GTCTTATGGCAAAACAGAATTTTCCGAGAAAAACAATATGAGGAGAGGCGACTTAAAGAT
TTCCAGGATGCTCTCGATCGAGAAGCGGCTTTGGCAAGACAAGCCAAGCTCGAGTTTGAA
GAACAAGCCATCAGAGAGCGGGAACTTCACGAGCAGATCGCTGTGGAGCGAGCGCAGGCC
CTCTACCAGAAGCACTACCTAGCATGCACAGAGATTTTGGATCAGATACTTGACTTGTCC
ACGAAAGTGGCAGAATACCGGCTTTTGACAAATAATCTGATTCCATATAAAATTATGCAT
GATTGGAAGGAACTGTTTTTTCATGGAAAGCCCATTTATGAGCAAGCCTCTATTAAGGAT
CTGCCAGCTAAGCCTTCTGCAGAGCAACTTATAGAAATGGAGAAAAGGGACTTGCTAGAC
AACAATGATTATGAAGAATATAAG
>PhDi
TTTGCAAAGGCGTTTTCCAACGGCTATCTGATTGGAGAAGTTCTGCACAAATTCGACCTT
CAGAATGACTTCTCAGAATTTTCAGAAAGCAGGGTTTCGAGTGCCAAGCTTAACAATTTT
TCTCGCTTGGAGCCCACGCTTCACCTTCTGGGCGTGCAGTTTGACCAGAAGGTGGCCAAC
AACATTATGACGGAGAAGCCCGGGGCCGCGACGAAACTCGTGTATGAGCTGTATACCGCC
CTGCAGAAGAAGAAGAAGAGTGGGCTGATCGGGGTGGAAATGCACACCTTGCAACCCCTG
CCCAACACCAGGCTGCAGAACACGAAAAGTGAGGCTCTGGGGGATCAACGATTGAGCAGA
AGACGACAAAATGAAATAATGGCCAAAATCCAGGCGGCTATCATACAGATTCCGAAACCT
GCATCAAATCGTACTCTGAAAGCACTGGAGGCCCAAAAAATGATGAAGAAGAAAAAAGAA
ACGGAGGATGTGGCCAAGGAGATCAAGAAGTTTGAAGAATTACTAAAGAAGGATCTCCAG
GCAAAAGACAGTGCCTCCAAGGCTTCTTTAGATGCAGCAGGCCAGACGACTGCCGACTTG
TTAAACACTTACTCGGATGATGAATACATTAAAAAAATCCAAAAGCGCCTCGAAGAAGAT
GCTTTCGCGAGAGAACAAAGGGAGAAAAGACGTCGGAGGCTGTTGATGGATCAGTTAATA
GCCCATGAGGCACAAGAGGAGGCGTACCGGGAGGAGCAGCTGATCAACCGGCTCATGCGG
CAGTCCCAGCAGGAGCGCAGGATCGCCGTGCAGCTCATGCACGTGCGGCACGAGAAGGAA
GTTTTATGGCAAAACAGAATTTTCCGAGAAAAGCAGTATGAGGAAAGACGACTGAAAGAG
TTCCAGGATGCCCTTGATCGAGAAGCGGCTTTAGCAAAACAAGCCAAGATTGACTTTGAA
GAGCAAGCCGCCAGACAGAGGGAAATCCACGAGCAGATTGCTGTGGAGAGAGCTGAAGCT
AGCTACCAAAAGCATTACATAATGTGCGCCTCGATTTTGGATCAGATACTTGATTTGTCC
ACTAAAGTGGCAGACTATCGGATGTTGACAGATAACCTGATTCCATATAAGCTGATGCAT
GATTGGAAGGAACTGTTTTTCCATGGAAAGCCCATTTATGAGCAAGCCTGCATCAAGGAT
CTGCCAGCTAAGCCCTCTGCAGAACAACTTGTAGAACTAGAGAAAAGGGACTTGCTAGAT
AATAGTGATTATGGAGAATATAAG
>PtVa
TTTGCGAAGGCATTTGCCAATGGCTATCTAATTGGAGAAATTCTACACAAGTTTGAACTT
CAGGATGATTTTTCAGAATTTTCAGAAAGCAGGGTTTCAGGTGCCAAACTCAATAATTTT
TCTCGCTTGGAGCCAACACTTCACCTTCTGGGTGTGCAGTTTGATCAGAACGTGGCCAAA
AACATTATCATGGAAAAGCCTGGAGCAGCAACAAAACTTTTATATCAATTGTATACTGCT
CTTCAGAAAAAGAAGAAAAGTGGACTGACTGGAGTGGAAATGCAAACCATGCAGCCCATG
GCTAATGTGAGACTTCAAAACATGAAGAGTGAAGCTTTTCGAGATCAACGCTTGAGCAGA
AGACGGCAAAATGAAATAATGGCCAAAATCCAAGCAGCTATCATACAGATTCCTAAACCT
ACATCAAATCGTACTCTGAAAGCACTTGAGGCCCAAAAAATGATGAAAAAGAAAAAAGAG
GCGGAGGATGTGGCCAATGAGATTAAGAAGTTTGAAGCATTAATAAAAAAGGATCTCCAG
GCAAAAGAAAGTGCATCCAAGACTTCTTTAGATACAGCAGGCCAGACAACTACTGATCTG
TTAAATACTTACTCTGATGATGACTACATTAAAAAAATCCAAAAACGCCTCGAAGAAGAT
GCTTTTGCACGAGAACAGAGGGAGAAAAGACGGCGGAGACTGTTGATGGACCAGTTAATA
GCCCACGAAGCACAAGAGGAGGCTTTCCGGGAGGAGCAGCTCATCAACCGGCTGATGCGG
CAATCCCAGCAGGAGCGCAGGATCGCCGTGCAGCTCATGCACGTCCGGCATGAAAAGGAA
GTTTTATGGCAAAACAGAATTTTCAGAGAAAAACAATATGAAGAAAGACGACTCAAAGAT
TTCCAGGATGCTCTTGATCGAGAAGCGGCTTTGGCAAAACAAGCCAAGATTGATTTTGAA
GAGCAAGCCATCAGAGAGAAGGCAATTCATGAGCAGATTGCTGTGGAAAGAGCTCAAGCC
CGTTACAAAAAGCATTATTTAATATGTGCAGAAATTTTGGATCAAATACTTGATTTGTCC
ACTAAAGTGGCAGACTATCGAATGTTGACAAATAATCTGATTCCACATAAGCTGATGCAT
AATTGGAAGGAACTCTTTCTAAATGGAAAGCCCATTTATGAGCAAGCCTCTATTAAGCAT
CTATCAGCTAAGCCCTCTGCAGAACAACGTGTAGAACTGGAAAAAAGGGACTTGCTAGAT
AACGGTGATTATGAGGAATATAAG
>RhFe
TTTGCAAAGGCATTTTCCAGTGGCTATCTAATTGGAGAAGTTCTGCACAAGTTTGAACTT
CAGGATGATTTTTCAGAATTTTCAAAAAAGAGGGTTTCAAGTGCCCAACTTAATAACTTT
TCTCGCTTGGAGCCAACACTTCACCTTCTGGGGGTGCAGTTTGATCAGAATGTGGCTAAC
GACATTATCACAGAAAAGCCTGGGGCAGCAACGAAACTTTTATATCAGTTGTACACTGCT
CTTCAGAAGAAGAAGAAATGTGGACTGACTGGAACAGAAATCCAAACCATGCAACCCCTG
ATAAATATGAGACTTCAAAACATGAAAAGTGAGGCATTTCAAGATCAACGCTTGAGCAGA
AGACGACAAAATGAAATAATGGCCAAAATCCAAGCAGCTATCATACAGATTCCTAAACCT
GCATCAAACCGTACTCTGAAAGCACTTGAAGTCCAAAAAATGATGAAAAAGAAAAAAGAG
GCAGACGATGTGACCAATGAGATTAAGAAGTTTGAAGCATTAATAAAAAAGGATCTCCAG
GCAAAAGAGAGTGCATCCAAGACTTCTTTAGCTGCAGCAGGCCAGACGACTACTGATTTA
TTAAACACTTACTCTGATGATGACTACATAAAAAAAATCCAAAAACGCCTCGAAGAAGAT
GCTTTTGCACGAGAACAAAGGGAGAAAAGACGGCGGAGACTGTTAATGGACCAGTTAATA
GCCCACGAAGCACAAGAGGAGGCTTATCGGGAGCAGCAGCTGATTAACCGGCTGATGCGG
CAGTCCCAGCAGGAGCGCAGGATCGCTGTGCAGCTCATGCACGTTCGGCATGAAAAGGAA
GTTTTGTGGCAAAACAGAATTTTCAGAGAAAAACAATATGAGGAAAGACGACTAAAGGAT
TTCCAGGATGCTCTTAATCGAGAAGCGGCTTTGGCAAAACAAGCCAAGATCGATTCTGAA
GAACAAGCCCTCCGAGAGAAGGAAGCTCATGAACAAATTGCTGTGGAAAGAGCTCAAGCT
CGTTACAAAAAGCATTATTTAATGTGTGCTGATATTTTTGATCAAATACTTGATTTGTCC
ACTAAAGTGGCAGACTATCGAATGTTGACAAATAATCTGATTCCATATAAGATGATGCAT
GATTGGAAGGAACTGTTTTTTAATGGAAAGCCCATATATGAGCAAGCCCATATTAAGGAT
CTATCAGCTAAACCCTCTGAACAGCAACGTATAGAACTGGAAAAAAAGGATTTGTTAGAT
AACAATGATTATGAAGAATATAAG
>RoAe
TTTGCGAAGGCATTTGCCAGTGGCTATCTAATTGGAGAAATTCTACACAAGTTTGAACTT
CAGGATGATTTTTCAGAATTTTCAGAAAGCAGGGTTTCAGGTGCCAAACTCAATAATTTT
GCTCGCTTGGAGCCAACACTTCACCTTCTGGGTGTGCAGTTTGATCAGAATGTGGCCAAA
AATATTATCACGGAAAAGCCTGGGGCAGCAACAAAACTTTTATATCAATTGTACACTGCT
CTTCAGAAAAAGAAGAAAAGTGGACTAACCGGAGTGGAAATGCAAACCATGCAGCCCATG
GCTAATGTGAGATTTCAAAACATGAAGAGTGAAGCTTTTCGAGATCAACGCTTGAGCAGA
AGACGGCAAAATGAAATAATGGCCAAAATCCAAGCGGCTATCATACAAATTCCTAAACCT
ACATCAAATCGTACTCTGAAAGCACTCGAGGCCCAAAAAATGATGAAAAAGAAAAAAGAG
GCAGAGGATGTGGCCAATGAGATTAAGAAGTTTGAAGCGTTAATAAAAAAGGATCTCCAG
GCGAAAGAAAGTGCATCCAAGACTTCTTTAGATACAGCAGGCCAGACAACTACTGATCTG
TTAAACACTTACTCTGATGATGACTACATTAAAAAAATCCAAAAACGCCTTGAAGAAGAT
GCTTTTGCACGAGAACAGAGGGAGAAAAGACGGCGGAGACTGTTGATGGACCAGTTAATA
GCCCACGAAGCGCAAGAGGAGGCTTTCCGGGAGGAGCAGCTCATCAACCGGCTGATGCGG
CAATCCCAGCAGGAGCGCAGGATCGCCGTGCAGCTCATGCACGTTCGGCATGAAAAGGAA
GTTCTATGGCAAAACAGAATTTTCAGAGAAAAACAATATGAGGAAAGACGACTCAAAGAT
TTCCAGGATGCTCTTGATCGAGAAGCGGCTTTGGCAAAACAAGCCAAGATTGATTTTGAA
GAGCAAGCCATCAGAGAGAAGGAAATTCATGAACAGATTGCGGTGGAAAGAGCTCAAGCC
CATTACAAAAAGCATTATTTAATGTGTGCAGAAATTTTGGATCAAATACTTGATTTGTCC
ACTAAAGTGGCAGACTATCGAATGTTGACAAATAATCTGATTCCACATAAGCTGATGCAT
GATTGGAAGGAACTTTTTATGAATGGAAAGCCCATATATGAGCAAGCCTCTATTAAGTAT
CTACCACCTAAGCCCTCTGCAGAACAACGTATAGAACTGGAAAAAAGAGATTTGCTAGAT
AACAGTGATTATGAGGAATATAAG
