# Supplementary material for: Positively selected genes in the hoary bat (Lasiurus cinereus) lineage: prominence of thymus expression, immune and metabolic function, and regions of ancient synteny
Source: PeerJ. 2022 Mar 17;10:e13130. doi: 10.7717/peerj.13130 (PMC8934532; doi:10.7717/peerj.13130)
Supplement: Supplemental Information 3 — Initially tested orthogroups that have been edge-trimmed as described in the Methods. [file peerj-10-13130-s003.zip › original.trimmed/trimmed-OG0001884.fas]

>EpFu
TATCCTGAGATAATTGTGGACGTGGGCACAGTGACTTTTGGAGAAGAGAACAGGAAGAAG
ATGACCAATAACCAGCTGAAAAGAAATGAGAATTCTAAAATCATCCAAGCCGCCTGTGCA
CTGTTAAATTCTGGAGGGGGTATGATCAAAGCGAAGATTGATGATAAAACCTACAGCTAC
CGATGCCACGGGCTGGGACAGGATCTGGAGACTTCTTTTCAAAAGCTCCTTCCTTCAGGT
TCACAGAAATACCTTGACTACCTGCAACAGGGGCACAATCTCCTGATTTTTGTGAAGTCA
TGGAGTCCAGATGTTTTCAGCCTTCCCCTAAGGATCTGTAGCTTGCGTTCCAATTTATAT
CAGAGAGATGTGACTTCTGCTATAAACCTGGGTGCTAGCAGTGCCCTAGAACTTCTCAGA
GAGAAGCAGTCTAGAGCCCAAAGAAGAAGACCCAGGGTGAAGGAGCTGCATCCTCAGGTT
TGTGACAGACACATTCAGGAAGAGGAAGATATGAGGCTGTCTGCTTCAGAATTTCTTAAA
AAGGACAAACTCATGTATAAAGAGAAACTCAACTTTACTGAGTCAACACATGTTGAGTTA
AAAAGGTTCACCACCAAAAAGATTGTCCCTAGGATTAAAGAAATGTTGCCTCATTACATT
TCTGCATTTGCCAACACCCATGGGGGATACCTAATTATCGGGGTAGATGATAAGAGCAAA
GAAGTGTTTGGATGTAAGAGAGAAAAAGTGAACCCTGACTTATTAAAAAAGGAAATAGAA
AACTGCATAGAAAAACTGCCTACATTCCACTTCTGCCACGAAAAGCCAAAGGTGAATTTC
ACTACCAAAATCTTGGATGTGTACCAAAAGGATGTCCTGTATGGGTATGTCTGTGTTGTT
CAAGTGGAGCCCTTCTGCTGTGTGGTATTCACAGAGGCCCCAGATTCGTGGATCATGAAG
GACAATTTGGTCTCAAGGCTGACGGCAGAGGACTGGGTGGCTATGATGCTGGATATTCCA
CCAGACTACAGCCTTCCCTCGATTTCACCTGCTTCATCTGCACTAAGAAGCTCATCATAT
CCTATGAAAGTCCTGGAATTTAAGGAGGTTCTACAACAACGTTTGTTTCCAGTGACACAG
GAAGAGATACAATTTAAACCGGAATCCCTCTGTAAGACGCTGTTCTCAGAGCATAAAGAA
CTGGAGGAATTCATGAAGACGCAGATACGTCCTATCTCGCAGGGGATTGTGATATTTTCT
CGAAGCTGGGCTAGTGATATTGGCTTAAGGAAGGAGCAGAACGTCTTGTGTGACGCTCTC
CTAATAGCGGTGAACAGCCCCCTGGTACTCTATACAATCTTGATACACCCCAGTGGGACC
GAAGGGCCCGAGTATGCCCGAAACACTGCTCGTCAGTTAAAGCAGAAACTGGGAACTGTT
GGTTACACAGGGAGAGTGTGTGTCATTCCGAGACTGCTGCACCTGCCGGGCACACAGTCT
AGACCCTGTGGGATCCCTGTCCACTACCCTCAATCCTACCAGCTTGCTAACGAGGAAGAA
ATGGAAGACTTGTTGCAGGCCCTTATCGTGGTGGTCCTGTGCTCTCGATCCCTTCTGAGT
GACCGGCTGGGCTGTGAATTTTTCAACTTGCTCATCGAGGAGCAGTGTGAGTTGCTTTCA
GAGAGCCTTCAGGAGACGCGAGAATTGTTCATCCACTGCTTCCCAGGAAGCAGGAAGACA
GCCCTAGCCATAAAGATCATGGAGAAAATCAAGGACCTATTCCACTGCAAACCAAGAGAG
ATCCTCTACGTTTGCGAACATGACGCCTTAAAGGATTACGTGGCCCAACAAACCACCTGC
CACGCTGTGACCCGGAAAACCTTCATGCAAGGGGAGTTCCTAAAGATTAAACACATAGTG
ATGGATGAGACGGAGAATTTCTGTAGTGTATATGGTGATTGGTACAAGAAGGCTAAGGGT
ATCACCCATCCAGAGATGAGAGGAGCTGGAAGGAAAAACCTTCACCATGGGGTTCTCTGG
CTCTTTCTGGACCCCTTCCAAGTCCATCATGCTGATGTCAACGGCCTCCCCCCTCCATCT
GCTCAGTTTCCTCGGAAAACAATCACCAAAGGGATCCACTGTTCTCTGGAAATAGCAATG
GTCATGAAACAAGAAATGAAGAAGATCAAAGAAAATCCTCCCTCCAACATGTTTCTGGAC
ACAGTGGCACTGTTCAGGGAAGCTGCCTACGAGGAAGCAATGCGTGCCCAGGCTCTTCCT
GGGGTGTGTGAAACAGAGACCAACCTGACAATAGAACAAATTGCAAAGTACGTGGCAGAA
AGGTGTCACAACCTGTTCCAATGTGGCTATCTGCCCAAAGATATAGCAATTCTGTGCAGG
AGAGGGGAGGACAGAGGACGCTATGAGCTTGCACTGCTAAAAGCAATGGAATTAATTGAG
ACCCACAGAGCAGCAGAAGTTGTGTTCAGCCAGGCCTCTGGTGTTTCGGGCAGTCACATC
ATTTTAGACAGCATTGAGCAGTTTTCAGGCCTAGAGAGGAATATTGTGTTTGGGCTGAGT
CCAGAATGCACTCCTTCAGAGGAAACTCATAAGCTCTCTTTTGCCTCAAGAGCCATTAAA
CACCTCTACCTG
>HiAr
TATCCTGAGACAATCGTAGACGTGGGCAGAGTGACTTTTGGAGAAGAGAAGAGGAAGAAG
ATGGCCAATAACTACTTGAAAAGAACTGAGAATTCTAAAATCATCCGAGCTACCTGTGCA
CTGTTAAATTCTGGAGGGGGTGTGATCAATGCGGAGACTGATGATAAAACCTACAGTTAC
CAATGCCATGGGCTGGGACATGATCTGGAAACTTCTTTTCAAAAGCTGCTTCCTTCAGGT
TCACAGAAATACCTTGACTTCATGCAGCAGGGGCACAACCTCTTGATTTTTGTGAAGTCA
TGGAGCCCGGTTGTTTCCAGCCTTCCCCTCAGGATCTGCAGCTTACGCTCAAATTTATAT
CAGAGAGATGGGACTTCTGCCATCAACCTGAGTGCCAGCAGTGCCCTGGAGCTTCTCAGA
GAGAAGCAATCTAGAGCCCAAAGAGGAAGATCAAGGGTGAGGGAGCTACATCCTCAGGTG
CTTGACAGAAGCATTCAGGAAGAGGAAGATATAAGGATGTCTGCCTCAGAATTCTTTAAA
AGGGACAGACTCGTGTATAAAGAGAAGCTCAGCTTTACTGAATCAACACATGTTGAGTTT
AAAATGTTCACCACCAAAAAGATTGTCCCTCGGATTAAAGAAACGCTGTCTCATTATGTT
TCTGCATTTGCCAACACCCAGGGGGGATACTTAATTATTGGGGTGGATGATAACAGCAAA
GAAGTATTTGGATGTACGAGAGAAAAAGTGAACCCTGACTTACTAAAAAAAGAAATAGAA
AACTGCATAGAAAAATTGCCAACGTTCCATTTCTGCTGTGAGAAGCCAAAGGTGACTTTC
ACTACCAAAATCTTGGATGTATACCGAAAAGATGCCCTGTATGGCTATGTCTGTGTGGTT
AAAGTGGAGCCCTTCTGCTGTGTAGTATTCACAGAGGCACCGGATTCCTGGATCATGAGG
GACAATTCTGTGACGAGGCTGACAGCTGAGCACTGGGTGGCCATGATGCTGAATATTCAG
CCAGACTACAGCAGTTCCCTGATCTCAACAGCTTCGTCTGTACCAAGATGCACGTCGTAT
CCCATAAAACTCCTGGAATTTAAAGGGGTTCTACAACAACGTTTGTTTCCAGTGCCACAG
GAAGAGATACAATTTAAACCAGAGTCCCTCTGTAAGAAGCTATTCTCAGATCATAAAGAA
CTGGAGAAATTAATGAAGATGCAGATACGTCCTTGTTCTCAAGGGATTGTGATATTTTCT
AGAAGCTGGGCTGGTGATATTGGCTTACAGAGACAGCGGGATGTCCTGTGTGATGCTCTC
CTAATAGCAGTGAACAGCCCCCTGGTACTCTATACAATCTTCATACACCCCAGTATGAGT
GAAGGGCTTGAGTATGCCCGAAATACTGCTCATCAGTTAAAGCAGAAACTGGGAACTGTT
GGCTACACCGGGAAAGTGTGTGTCATTCCAAAGCTGATGCACCTGCCCGGCACACAGTGT
GAACCCTGTGAAATCCCAATGTACTACCCCCAGTCCTACCAGCTTGCTAACAAGGAGGAC
ATGGAAGACTTGTTGCAGGCCCTTATCGTGGTCTCGCTGTGCTCGAAATCCCTTCTGAGT
GACCAGCTGGGCTGTGAATTTTTCAACTTGCTCATAGCAGAGCAGTGTGAGCAGCTTTCA
AAGAACCTTCAGGAGACACGAGAATTGTTCATCCACTGCTTTCCAGGAACCAGGAAGACA
GCCATAGCCATAAAGATCATGGAGAAAATTAAGGACTTTTTCCACTGCAATCCAAAAGAG
ATTCTCTATGTTTGTGAAAGTGACTCCTTAAAGGATTACGTGGCCCACCAAAGCACCTGC
CAAGCTGTGACCCGGAAAACCTTCATGCAACGGGAGTTCCTAAAGATCAAACACATAGTG
ATGGATGAGACTGAGAAGTTCTGCAGTCAGTATGGTGACTGGTACATGAAGGCTAAGAGC
ATCACCCATCCAAAGGTGAAGGGGGCTGGAAGCGAAAACCTTCCCCATGGGGCTCTCTGG
CTTTTTCTGGACCCTTTCCAAGTCCATCGCACAGATGTCAGTGGCCTTCCCCCTCCATCT
GCTCAGTTTCCTCGTAAAACAATCACCAATGGGATCCACTGTTCTCTGGAAATAGCAACG
GTCATGAAACAAGAAATGAAGAGGATCAAAGAAAATCGTCCCTCCAACCTGTGTCCAGAC
ACACTGGCATTGTTCAGGGAAGCTGCCTACGAGGAAGCAATGTGTGCTCAGGCTCTGCCT
GGGGTGTGTGAGATAGAGACTAACCTGACAACAAAAGAAATGGCCAACCGCGTGGCAGAA
AGATGTCACAACCTGTTCCAATATGGCTATCTGCCCAAAGATATAGCAATTCTGTACAGG
AGAAGAGAGGACAGAGAACACTATGAACCTGCCCTGCTAAAAGCAATGAAAATAACTGAG
ACCCACGGAGCAACGGGAGTTGTGTTCAGCCAGGCCTCTGGTATTTTGGACAGTCACATC
ATTTTTGACAGTATCCAGCAGTTTGCAGGCCTGGAGAGGAATATCGTGTTTGGGCTGAGT
CCAGAATGCGACCTGTCAGAGGAAACGCATAAGCTCTGCTTTGCCTCAAGAGCCATTAAA
CACCTCTACCTC
>LaCi
TATCCTGAGATAATTGTGGACGTGGGCACAGTAACTTTTGGAGAAGAGAACAGGAAGAAG
ATGACCAATAACCAGCTGAAAAGAAATGAGAATTCTAAAGTAATCCAAGCCGCCTGTGCA
CTGTTAAATTCTGGAGGGGGTGTGATCAAAGCGAAGATTGATGATAAAACCTACAGCTAC
CGATGCCAAGGGCTGGGACAAGACCTGGAGACTTCCTTTCAAAAGCTCCTTCCTTCAGGT
TCACAGAAATACCTTGACTACATGCAACAGGGGCGCAATCTCTTGATTTTTGTGAAGTCA
TGGAGTCCAGATGTTTTCAGCCTCCCCCTAAGGGTCTGTAGCTTGCGTTCCAATTTATAT
CAGCGAGATGTGACTTCCGCTATAAACCTGAGTGCTAGCAGTGCCCTAGAACTTCTCAGA
CAGAAGCAATCGAGAGCCCAAAGAGGAAGACCCAGGGTGAAGGAGCTGCATCCTCAGGTT
CTTGACAGACACATTCAGGAAGAGGAAGACATGAGGCTGTCTGCTTCAGAATTTCTTAAA
AAGGACAAACTCATGTATAAAGAGAAACTCAACTTCACTGAGTCAACACATGTTGAGTTA
AAAAGGTTCACCACAAAAAAGATTGTCCCTAGGATTAAAGAAATGTTGCCTCATTACATT
TCTGCATTTGCCAACACCCAAGGGGGATACCTCATTATCGGGGTAGATGATAAGAGCAAA
GAAGTGTTTGGATGTAAGCGAGAAAAAGTGAACCCTGACTTATTAAAAAAGGAAATAGAA
AACTGCATAGAAAAACTGCCTACATTCCACTTCTGCCATGAAAAGCCAAAAGTGAATTTC
ACTACCAAAATCTTGGATGTATACCAAAAGGATGACCTGTATGGTTATGTCTGTGTTGTT
CAAGTGGAACCCTTCTGCTGTGTGGTATTCACAGAGGCCCCAGATTCGTGGATCATGAGG
GACAATCTGGTCTCAAGGCTGACGGCAGAGGACTGGGTCGCTATGATGCTGGATATTCCA
CCAGACTACAGCCTTCCCCTGATTTCGCCTGCTTCATCTGCACTAAGAAGCTCATCATAT
CCTATGAAAGTCCTGGAATTTAAGGAGGTTCTACAACAACGTTTGTTTCCAGTGACACAG
GAAGGGATACAATTTAAACCAAAATCCCTCTGTAAGACGCTGTTCTCAGATCATAAAGAA
CTGGAGGAATTCATGAAGACGCAGATACGTCCTATCTCGCAGGGCACTGTGATATTTTCT
CGAAGCTGGGCTAGTGATATTGGCTTAAGGAAAGAGCAGAACGTCTTGTGTGACGCTCTG
CTAATAGCGGTGAACAGCCCCCTGGTACTCTATACAATCTTGCTACACCCCAGTGGGCCC
GAAGGACCCGAATATGCCCGAAACACTGCTCGCCAGTTAAAGCAGAAACTGGGAACTGTT
GGTTACACTGGGAGAGTGTGTGTCATCCCGAGACTGCTGCACCTGCCAGGCACACAGTCT
AGACCTTGTGGAATCCCTGTGCACTACCCTCAATCCTACCAGCTTGCTAACGAGGAGGAA
ATGGAAGACTTGATGCAGGCCCTTATCATGGTGGTCCTGTGCTCTCGATCCCTTCTGAGT
GACCGGCTGGGCTGTGAATTTTTCAACTTGCTCATAGAGGAGCAGTGTGAGTTGCTTTCA
GAGAGCCTTCAGGAGACGCGAGAATTGTTCATCTACTGCTTCCCAGGAAGCAGGAAGACA
GCCCTAGCCATAAAGATCATGGAGAAAATCAAGGACCTATTCCATTGTAAACCAAGAGAG
ATCCTCTACGTTTGCGAACATGATTCTTTAAAGGATTACGTGGCCCAACAAACCACCTGC
CAGGCTGTGACCCGGAAAACCTTCATGCAAGGGGAGTTCCTAAAGATTAAACACATCATG
ATGGATGAGACGGAGAATTTCTGCAGTGTATATGGTGATTGGTACAAGAAGGCTAAGGGT
ATCACGCATCCCGAGGTGAGGGGAGCTGGAAGGAAAAACCTTCACCATGGGGTCCTCTGG
CTTTTTCTGGACCCCTTCCAAGTCCATCATGCTGATGTCAACGGACTCCCCCCTCCATCT
GCTCAGTTTCCTCGGAAAACAATCACCAGAGGGATCCACTGTTCTCTGGAAATAGCAATG
GTCATGAAACAGGAAATGAAGAAGATCACAGAAAATCCTCCCTCCAACATGTTTCTGGAT
GCACTGGCACTGTTCAGCGAAGCTGCCTTCGAGGAAGCAATGCGTGCCCAGGCTCTCCCT
GGGGGGTGTGAAACAGAGACCAACCTGACCATAGAACAAATCGCAAAGTACGTGGCAGAA
AGATGTCACCGCCTGTTCCAATGTGGCTATCTGCCCAACGACATAGCAATTCTGTGCAGG
AGAGGGGAGGACAGAAGACGCTATGAGCTTGCACTGCTCAAAGCAATGGCACTCATGGAG
ACCCACAGGACAGCAGACGTTGTGTTCAGCCAGGCGTCTGGTGTGTTGGGCAGTCACATG
GTTTTAGACAGCATTCAGCAGTTTTCAGGCCTCCAGAGGACTGTTGTGTTTGGGCTTAGT
CCAGAATGCACTGCTTCAGAGGAAACGCATAAGCTCTCCTTTGCCTCTAAAGCCATTAAA
CACCTCTACCTG
>MyLu
TATCCTGAGATAATTGTAGACGTGGGCACAGTGACTTTTGGAGAAGAGAACCGGAAGAAG
ATGACCAATAACCAGTTGAAAAGAAATGAGAATTCTAAAATCATCCAAGCCGCCTGTGCA
CTGTTAAATTCTGGAGGGGGTGTGATCAAAGCAAAGATTGATGATAAAACCTACAGCTAC
CGCTGCCACGGGCTGGGACAGGATCTGGAGACTTCTTTTCAGAAGCTCCTTCCTTCAGGC
TCACAGAAATACCTTGACTACATGCAACAGGGGCACAATCTCTTGATTTTTGTCAAGTCA
TGGAGCCCAGATGTTTTCAGCCTCCCCCTAAGGATCTGTAGCTTGCGTTCCAATTTATAT
CAGAGAGATGTGACTTCCGCTATAAACCTGAGTGCTAGCAGTGCCCTAGAACTTCTCAGA
CAGAAGCAATCTAGAGCCCAAAGAGGAAGACCCAGGGTGAAGGAGCTGCATCCTCAGGTT
CTTGACAGACACATTCAGGAAGAGGAAGATATGAGGCTGTCTGCCTCAGAATTTCTTAAA
AAGGACAAACTCATGTATAAAGAGAAACTCAACTTTACTGAATCAACACATGTTGAGTTA
AAAAGGTTCACCACCAAAAAGATTGTCCCTAGGACTAAAGAAATGTTGCCTCATTACATT
TCTGCATTTGCCAACACCCATGGGGGATACCTAATTATCGGGGTAGATGATAAGAGCAAA
GAAGTGTTTGGATGTAAGAAAGAAAAAGTGAACCCTGACTTATTAAAAAAAGAAATAGAA
AATTGCATAGAAAAACTGCCTACATTCCACTTCTGCCATGAAAAGCCAAAGGTGAATTTC
ACTACCAAAATCTTGGATGTCTACCAAAAGGATGCCCTGTATGGTTATGTCTGTGTTGTT
CAAGTGCAGCCCTTCTGCTGTGTGGTATTCACAGAGGCTCCAGATTCGTGGATCATGAGG
GACAATTTGGTCGCAAGGCTGACGGCAGAGGACTGGGTGACTATGATGCTGGATATTCCA
CCAGACTACAGCCTTCACCCGATTTCACCAGCTTCATCTGCACTAAGAAGCTCATCATAT
CCTATGAAAGTCCTGGAATTTAAGGAAGTTCTACAACAACGTTTGCTTCCAGTGACACAG
GAAGAGATACAATTTAAACCAGAATCCCTCTGTAAGACACTGTTCTCAGAACATAAAGAA
CTGGAGGAATTCATGAAGACACAGATATGTCCTATCTCACAGGGGATTGTGATATTTTCT
CGAAGCTGGGCTAGTGATATTGGCTTAAGGAAAGAGCAGAATGTCTTGTGTGATGCTCTC
CTAATAGCGGTGAACAGCCCCCTGGTACTCTATACAATCTTGATGCACCCGAGTGGGCCC
GAGGGGCCTGAGTATGCCCGAACCACTGCTCGTCAGTTAAAGCAGAAACTGGGAACTGTT
GGTTACACGGGGAAAGTGTGTGTCATTCCGAGACTACTGCACCTGCCGGACACACAGTCT
AGACCCTGTGGAATCCCTGTCCACTACCCCCAATCCTACCAGCTTGCTGATGAGGAGGAA
ATGGAAGACTTGTTGCAGGCCCTTATCGTGGTGGTCCTGTGCTCTCGATCCCTTCTGAGT
GACCGGCTGGGCTGTGAATTTTTCAACTTGCTCATAGAGGAGCAGTGTGAGTTGCTTTCA
GAGAGCCTTCAAGAGACGCGAGAATTGTTCATCCACTGCTTCCCAGGAACCAGGAAGACA
GCCCTCGCCATAAAGATCATGGAGAAAATCAAGGACCTATTCCACTGCAAACCAAAAGAG
ATCCTCTATGTTTGCGAACATGACTCCTTAAAGGATTACGTGGCCCAACAAACCACCTGC
CAGGCTGTGACGCGGAAAACCTTCATGCAAGGGGAGTTCCTAAAGATTAAACACATAGTG
ATGGATGAGACGGAGAATTTCTGCAGTGTATATGGTGATTGGTACAAGAAGGCTAAGAGT
ATCACCCATCCAGAGGTGAGGGGAGCTGGAAGGAAAAACCTTCATCACGGGGTTCTCTGG
CTTTTCCTGGACCCCTTCCAAGTCCATCATGCTGATGTCAACGGCCTCCCCCCTCCATCT
GCTCAGTTTCCTCGGAAAACAATCACCAAAGGGATCCACTGTTCTCTGGAAATAGCAATG
GTCATGAAACAAGAAATGAAGAAGATCAAAGAAAGTCCTCCGCCCAACATGTTTCTGGAC
ACACTGGCACTGTTCAGGGAAGCCGCCTACGAGGAAGCAATGCGTGCCCAGGCTCTTCCT
GGGGTGTGTGAAACAGAGACCAACCTGACAATAGAACAAATTGCAAAGTACGTGGCAGAA
AGATGTCACAACCTGTTCCAATGTGGCTATCTGCCCAAAGATATAGCAATTCTGTGCAGG
AGAGGGGAGGACAGAGGACGCTATGAGCTTGCACTGCTAAAAGCAATGGAATTATTTGAG
ACCCACAGAGCAACAGAAGTTGTGTTCAGCCAGGCCCCTGGTGTTTTGGGCAGTCACATC
ATTTTAGACAGCATTCAGCAGTTTTCAGGCCTAGAGAGGAATATTGTGTTTGGGCTTAGC
CCAGAATGCAGTCCTTCAGAGGAAACTCATAGGCTCTCCTTTGCCTCAAGAGCCATTAAA
CACCTCTACCTG
>PhDi
TATCCTGAGGTCATTGTAGAAGTGGGCACAGTGACTTTTGGAGAAGAGAACAGGAAGAAG
ATGACCAATACCTATTTGAAAAGAACCGAGAACTCCAAGATCATCCAAGCCACATGTGCC
CTGCTGAATTCCGGAGGGGGCGTGATCAAAGCGAAGATTGACGATAAAAACTACAGTTAC
CGATGCCATGGGCTGGGGCAGGACCTGGAAACCTCTTTTCAGAAGCTCCTTCCTTCTGGT
TCACAGAAATACCTCGACTGCATGCAACAAGGGCACAATCTCCTGATTTTTGTGAAGTCG
TGGAGTCCGGATGTGTTCAGCTCCCCCCTGAGGATTTGCAGCTTGCGCTCCAATTTATAT
CAGAGAGATGTGACCTGCGCCATAAACCTGAGCGCCAGCGCCGCCCTGGCGCTGCTCAGA
CACAAGCAGTCTCAAGCCCTGAGAGGGAGACCGAGGGTGAGGGCACCGCATCCCCAGGCT
CTCGACCTGAACGTCCAGGAAGAGGAAGACATGAGGACGTCTGCCTCGAGGTTTCTTCAA
AAGGACAGACTCCTCTATAAAGAGAAACTCGACTTTACGGAGTCGGCACATGTGGAGTTT
AAAAGGTTCACCACCAAAAAGATCATCCCTAGGATTAAAGAAATGCTTGCTCATTACGTT
TCTGCGTTTGCCAACACCCAGGGGGGCTACCTCATCATCGGGGTGGACGATAAGAGCAAA
GAAGTGTTTGGGTGCAAGAGAGAAAAAGTGAACCCTGACTCGTTAAAAAAAGAAATAGAA
AACTGCATTAAAAAGTTGCCTGTGTTCCACTTCTGCCGGGAAAAGCCGGAGGTGAATTTC
ACTACCAAAATCCTGGACGTGTACCAGAAAGATGTCCCGTATGGCTACGTCTGTGTGGTT
CAGGTAGAGCCCTTCTGCTGCGTGGTGTTCACGGAAGCCCCGGACTCCTGGATCATAAAG
GACAATTTGGTCACCAGGCTGACGGTGGAGACCTGGGTGGCCATGATGCTGGATATTCAG
CCAGACTACAGCCTGCCCCTGGCCTCGCCAGCTTCGCCTGCACTGGGAGGCCCCCGCCCT
CCCACCAAAGTCCTGGAATTTAAGGGTGCTCTCCAGCAACGTCTGTTTCCAGTGACACAG
GAGGAGATACGCTTTAAACCCGAATCCCTCTGTGAGAAGCTCTTCTCAGACCATCCAGAA
CTGGAGGAATTCATGAAGACGCAGATACGCCCTTACTCTCGGGGGATTGTGCTGTTTTCC
AGGAGCTGGGCTGGTGACCTCGGCCTCAGGAAGGAGCAGAACGTGCTGTGCGATGCTCTC
CTGATAGCGGCGGACAGCCCCCTGGTGCTCTACACCGTCTTAGCGCGCCCCGGGGGGACG
GACAACCCTGAGTACGCCCGAAGCACTGCCCGGCAGCTAAAGCAGAAACTGGGAACGGCG
GGCTACGCGGGGAAAGTGTGTGTCATCCCGAGGCTGGTGCACCTGCCCGGCGCGAGGCCC
AGGCCCGGCGACTTGCCCGTGCGCTACCCCCAGTCCTACCAGCTGGCCGATGAGGAGGAC
GTGGAAGCCTTGTTACAGGCCCTCGTCGTGCTCTTGCTGGGCTCGAGCTCTCTCCTGAGT
GACCGGCTGGGCGGCGAGTTTTTCAACTTGCTCGTAGCGGAGCAGTGCAAGCTGCTTTCG
GAGAGCCTGCAGGAGACGCGGGAGCTGTTCGTCCACTGCCTGCCGGGAACGAGGAAGACG
GCCCTGGCCATCAAGATCGTGGAGAAGGTGAAGGGCGTGTTCCAGTGCAAACCCAAGGAG
ATCCTCTATGTCTGTGAACATGACTCCCTAAGGGATTACGTGGCCCAACACACCACCTGC
CAAGCCGTGACCCGGAAAACCTTCATGGGAGGGGAGTTCCTAAAGGTGAAACACATAGTG
ATGGACGAGACGGAGAATTTCTGCAGCAAGTACGGTGATTGGTACATGAAGGCTAAGAGC
ATCACCCACCCAAAGGCGAGGGGAGCTCGAAGTGAAAACCCTCACCACGGGGTCCTCTGG
ATCTTTCTGGACCCTTTCCAGGTCCACCGTGCCGATGTCAGTGGCCTTCCCCCTCCGTCT
GCCCGGTTTCCTCGCAAAGCCATCACCGACGGGATCCACCGTTCTCTGGAAATAGCGAGG
GTCATGAAGCAGGAGATGAAGAAGATCCAAGAAAATCCCCTCTCCGCCGTGTGTCCGGAC
ACAGTGGCGTTGTTCAGAGAAGCCGCCTACGAGGACGCGGTGCGAGCTCAGGCCCTGCCT
GGGGTGTGTGAGACGGAGACCAGCCTGACCGTGGAACAAATCGCAACGTACGTGGCAGAC
AGATGCCACAGCCTGCTCCAGGGTGGCTACCTGCCCAAGGACATAGCGATCCTGTGCCGG
AGAGAGGAGGACAGAGGACGCTATGAGCTTGCGCTGCTCAAAGCAATGGCGTTAACTGAG
ACCCACGGAGCCACGGCAGCTGTGTTCAGCCAGGCCGCTGGCGCTCGGGGCGATCGCATC
ATTTTAGACAGCGTTCAGCAGTTTTCAGGCCTGGAGAGGAACATCGTGTTTGGGCTCTGT
CCAGAGTACACCCTGTCGGAGGAAGCTCACAGGCTCTGCTTCGCCTCGAGAGCCATCACA
CAGCTCTACCTG
>PtVa
TATCCTGAGGTAATTGTAGAAGTGGGCAGAGTGACTTTTGGAGAAGAGAACAGGAAGAAG
ATGACCAATAACTATTTGAAAAGAACTGAGAATTCTAAAATCATCCAAGCTACATGTGCA
CTCTTAAATTCTGGAGGGGGTGTGATCAAAGCGGAGATTGACGATAAAACCTACAGTTAC
CCATGCCATGGGCTGGGACAGGATCTGGAAACTTCTTTTCAAAAGCTCCTTCCTTCAGGT
TCACAGAAATACCTTGACTACATGCAGCAGGGGCACAATCTCCTGATTTTTGTGAAGTCA
TGGAGCCCAGATGTTTTCAGCCTACCTCTAAGGATTTGCAGCTTGCGCTCAAATTTATAT
CAGAGAGATGTGACTTCCGCTATCAACCTGAGTGCCAGCAGTGCCCTGGAGCTTCTGAGA
GAGAAGCAGTCTAGAGCCCAAAGAGGAAGATCGAGGGTGAAGGAGCTGCATCCTCAGGTT
CTTGACAGAAACATTCAGGAAGAGGAAAATATGAAGACGTCTGCCTCAGAATTTTTTAAA
AAGGACAAACTCATGTATAAAGAGAAACTCAGCTTTACTGAGTCAACACATGTAGAGTTT
AAAAGGTTCACTACCAAAAAGATTATCCCTCGAATTAAAGAAATGCTGCCTCATTACATT
TCTGCATTTGCCAATACCCATGGGGGATACCTAATTATTGGGGTGGATGATAAGAGCAAA
GAAGTGTTTGGATGTAAGCGAGAAAGAGTAAACCCTGACCTATTAAAAAAAGAAATAGAA
AACTGCATAGAAAAACTGCCAACATTCCACTTCTGTTGTGAGAAGCCAAAAGTGAATTTC
ACTACCAAAATCTTGGATGTATACCAAAAAGATGCCTTGTATGGTTATGTCTGTGTGGTT
CAAGTGGAGCCCTTCTGCTGTGTGGTATTCACAGAGGCCCCGGATTCCTGGATTATGAGG
AACAATTCTGTCACAAGGCTGACAGCCGAGCACTGGGTGGCCATGATGCTGGATATTCAG
CCAGACTACAGCCTTCTCCTGGTTTCACCAGCTTCGTCTGCACTAAGAAGTCCATCATGT
CCCATAAAAGTCCTGAAATTTAAAGGGGCTCTACAACAACGTTTGTTTCCAGTGACACAG
GAAGAGATACAATTTAAACCAGAATCACTCTGTAAGAAGCTATTCTCAGATCATAAAGGA
CTGGAAGAATTAATGAAGATGCAGATACATCCTTGTTCTCAGGGGATTGTGATATTTTCT
AGAAGCTGGGCTAGTGATGTTGGCTTAAAAAAAGAGCAGGATGTCCTGTGTGATGCTCTC
CTAATAGCAGTTAATAGCCCCCTTGTACTCTTTACAATCTTAAAACACCCCAGTAAGAGT
GAAAGCCTTGAGTATGCCCGAAATACTGCTCGTCAGTTGAAGCAGAAACTAGGAACTGTT
GGTTACACAGAAAAAGTGTGTGTCATTCCGAAGCTGATATACCTGCCCACCACACAGTGT
AGACCTTGTGAAATCCCTGTATACTACCCCCAAGCCTACCAGCTTGCTAATGAGGAGGAA
ATGGAAGACTTGTTGCAGGCCCTTATCGTGGTCTCACTGTGCTCTAGATCTCTTTTGAGT
GACCTGCTGGGCTATGAATTTTTCAACTTGCTCATAGCAGAGCAGTGTGAGCTGCTTTCA
GAGAGCCTTCATGAGACCCGAGAACTGTTCATCTACTGCTTTCCAGGAACCAGGAAGACA
GCCCTAGCCATAAAGATCATGGAGAAAATTAAGGACTTATTCCACTGCAAACCAAAAGAG
GTTCTCTATGTTTGTGAAAATGACTCCTTAAAGAATTACGTGGTCCAGCAAATCACCTGC
CAAGCTGTAACTCGGAAAACCTTCATGCGAGGGGAGTTCCTAAAGATTAAACACATAGTG
ATGGATGAAACTGAGAAGTTCTGCAGTAAATATGGTGATTGGTACATGAAGGCTAAGAAC
ATCACCCATTCAAAGGTGAGGGGGGCTGCAAGTGAAAACGTTCCCCGTGGGGTTCTCTGG
TTTTTTCTGGACCCTTTCCAAGTTCAGCATGCTGATGTCAATGGTCTTCCCCCTCCATCT
GCTCAGTTTCCTCGTAAAACAATCACCAATGGGATCCACTGTTCTCTGGAAATAGCGATG
GTCATGAAACAAGAAATGAAGAGAATCAAAGAAAATCCTCTCTTCAATATGTCTCCAGAC
ATACTGTCATTGTTCAGGGAAGCTGCCTACGAGGAAGCAATATGTGCTCAGGCTCTGCCT
GGGGTGTGTGAGACGGAGACTAACCTGACAATAGGGCAAATCGCGAATCGTGTGGCAGAA
AGATGTCATAGCCTGTTCCAATGTGGCTATTTGCCCAAAGACATAGCAATTCTGTGCAGG
AGAGTGGAGGACAGAGGGCGTTATGAGCTTGCCCTGCTAAAAGCAATGGAATTAATTGAA
ACTCACAGAGCAACAGAAGTTGTGTTCAGCCAGGCCTCTGATGTTTTGGGCAGTCACATC
ATTTTAGACAGTCTTCAGCAGTTTTCAGGCCTGGAGAGGAATATTGTGTTTGGGCTCAGT
CCAGAATGTACCTTGTCAGAGGAAACTCATAAGCTCTGCTTTGCCTCAAGAGCCATTAAA
CACCTCTACCTG
>RhFe
TATCCTGAGAAAATCGTAGAAGTGGGCAGAGTGACTTTTGGAGAAGAGAACAGGAAGAAG
ATGGCCAATAAGTACTTGAAAAGAACTGAGAATTCTACAATCATCCAAGCTACATGTGCA
CTGTTAAATTCTGGAGGGGGTGTGATCAAAGCGGAGATTGATGATAAAAACTACAGTTAC
CGATGCCATGGGCTGGGACACGATCTGGAAACTTCTTTTCAAAAGCTCCTTCCTTCAGGT
TCACAGAAATACCTTGACTACATGCAGCAGGGACACAACCTCCTGATTTTTGTGAAGTCA
TGGAGCCCAAATGTTTCCAGCTTCCCCCTAAGGATCTGCAGCTTGCACTCTAATTTATAT
CAGAGAGATGTGACTTCCGCTATCAACCTGAGTGCCAGCAGCGCTCTGGAGCTTCTCAGA
GAAAAGCAGTCTAGAGCCCAAAGAGGAAGAACAAGGGTGAAGGAGCTACATCCTCAGGTG
CTTGAAAGAAACATTCAGGAAGAAGAAGATATGAAGACGTCTGCCTCAGAATTCTTTAAA
AGGGACAAACTCATGTATAAAGAGAAACTCAGCTTTACTGAGTCAACACATGTTGAGTTT
AAAAGGTTCACCACCAAAAAGGTTATCCCTCGGATTAAAGAAATGCTGCCTCATTATGTT
TCTGCATTTGCCAACACCCGTGGGGGATACCTAATTATTGGGGTGGATGATGAGAGCAAA
GAAGTGTTTGGATGTATGAGAGAAAAAGTGAACCCTGACTTATTAAAAACAGAAATAGAA
AACTGCATAGAAAAATTGCCCAGATTCCATTTCTGCTGTGAGAAGCCAAAGGTGACTTTC
ACCACCAGAATCTTGGATGTATACCAAAAAGATGCCCTGTATGGTTATGTCTGTGTGATT
CACGTGGAGCCCTTCTGCTGTGTAGTATTCACAGAGGCCCCGGATTCCTGGATCATGAGG
GACAATTCTGTCACAAGGCTCACCGCCGAGCACTGGGTAGCCCTGATGCTGGATATTCAG
CCAGACTACAGCCTTCCCCTGATTTCACCAGCTTCATCTGTANCCAAGAAGCCATCATAT
CCCATAAAAGTCCTGGAATTTAAGGCGGCTCTACAACAACGTTTGTTTCCAGTGCTACAG
GAAGAGATACAATTTAAACCAGAATCCCTCTGTAAGAAGCTATTCTCAGATCACAAAGGA
CTGGAGGAATTAATGAAGTCGCAGATACGTCCTTGTTCTCAAGGGATTGTGATATTTTCT
AGAAGCTGGGCGAGTGATGTTGGCTTACGGAAAGAGCAGGATGTCCTGTGTGACGCACTC
CTAATAGCAGTGAACAGCCCCCTGGTACTCTATACAATCTTAATACAGCCCAGTGAGAGG
GAAGGGCTTGCGTATGCCCGAAGTACTGCTTATCAGTTAAAGCAGAAACTGGGAACTGTT
GGCTACACAGGAAAAGTGTGTGTCATCCCAAAGCTGATGCACCTGCCCAGCACACGGTGC
GAACCCTGTGAAATCCCTGTGTACTACCCCCAGTCCTACCAGCTTGCTAACAAGGAGGAA
ATGGAAGACTTGCTGCAGGCCCTTATCGTGGTCTCGCTGTGCTCTAGATCTCTTCTGAGT
CACCAGCTGGGCTGTGAATTTTTCAACTTGCTCATCGCAGAGCAGTGCGAGTTGCTTTCA
AAGAACCTTCGGGAGACACGAGAATTGTTCATCCACTGCTTTCCGGGAACCAGAAAGACA
GCCATAGCCATAAAGATCATGGAGAAAATTAAGGACTTTTTCCACTGCAAACCAAAAGAG
ATTCTCTATGTGTGTGAAAGTGACTCCTTAAAGGATTACGTGCTCCAACAAAGCACCTGC
CAGGCTGTGACCCGGAAAACGTTCATGCAAGGGAAGTTCCTAAAGATTAAACACATAGTG
GTGGATGAGACTGAGAAGTTCTGCAGTCAATATGGTGACTGGTACACAAAGGCTAAGAGC
ATCACCCATCCAAAGGTGAGGGCGGCTGGAAGTGAAAACCTTCCCCGTGGGGTCCTCTGG
CTTTTTCTGGACCCTTTCCAAGTCCATCATGCAGATGGCAATGGCCTTCCCCCTCCATCG
GCTCAGTTTCCTCGTAAAACAATCACCAATGGGATCCACTGTTCTCTGGAAATAGCAATG
GTCATAAAACAAGAAATGAAGAGAATCAAAGAAAATCGTCCCTCCAACATGTGTCCAGAC
ACACTGGCATTGTTCAGGGAAGATGCCTACAGGGAAGTAATGTGTGCTCAGGCTCTGCCC
GGGGTGTGTGAGACAGAGACTAACCTGACAACAGAACAAATGGCCAACCACGTGGCAGAA
AGATGTCACAACCTGTTCCAATATGGCTATCTGCCCAAAGATATAGCAATTCTGTGCAGG
AGTGGGGAGGACAGAGGACGCTATGAGCGTGCCCTGCTAAAAGCCATGGAATTAACTGAG
ACCCACGGAGTGACAGGAGTTGTGTTCAGCCGGGCCTCTGGTGTGTTGGGCAGTGACATC
ATTTTAGACAGCGTTCAGCAGTTCTCAGGCCTGGAGAGGAATATCGTGTTCGGGCTGAGT
CCAGAATGCACCCTGTCAGAGGACACTCATAAGCTCTGTTTTGCTTCAAGAGCCATTAAA
CACCTCTATCTG
>RoAe
TATCCTGAGGTAATTGTAGAAGTGGGTAGAGTGACTTTTGGAGAAGAGAACAGGAAGAAG
ATGACCAATAACTATTTGAAAAGAACTGAGAATTCTAAAATCATCCAAGCTACATGTGCA
CTCTTAAATTCTGGAGGGGGTGTGATCAAAGCTGAGATTGACGATAAAACCTACAGTTAC
GCATGCCATGGGCTGGGACAGGATCTGGAAACTTCTTTTCAAAAGCTCCTTCCTTCAGGT
TCACAGAAATACCTTGACTATATGCAGCAGGGGCACAATCTCCTCATTTTTGTGAAGTCA
TGGAGCCCAGATGTTTTCAGCCTACCTCTAAGGATTTGCAGCTTGCGCTCAAATTTATAT
CAGAGAGATGTCACTTCTGCTATCAACCTGAGTGCCAGCAGTGCCCTGGAGCTTCTCAGA
GAGAAGCAGTCTAGAGCCCAAAGAGGGAGATCGAGGGTGAAGGAGCTGTATCCTCAGGTT
CTTGACAGAAATATTCAAGAGGAGGAAAATATGAGGATGTCTGCCTCAGAATTGTTTAAA
AAGGACAAACTCATGTATAAAGAGAAACTCAGCTTTACTGAGTCAACACATGTAGAGTTT
AAAAGGTTCACTACCAAAAAGATTATCCCTCGGATGAAAGAAATGCTGCCTCATTACATT
TCTGCATTTGCCAATACCGATGGGGGATACCTAATTATTGGGGTGGACGATAAGAGCAAA
GAAGTGTTTGGCTGTAAGAGAGAAAAAGTAAACACTGACTTATTAAAAAAAGAAATAGAG
AACTGCATAGAAAAACTGCCAACATTCCACTTCTGCTGTGAGAAGCCAAAGGTGAATTTC
ACTACCAAAATCTTGGATGTATACAATAAAGATGCCTTGTATGGTTATGTCTGTGTGGTT
CAAGTGGAGCCCTTCTGCTGTGTGGTATTCACAGAGGCCCCAGATTCCTGGATTGTGAGG
AACAACTCTGTCACAAGGCTGACAGCTGAGCACTGGGTGGCCATGATGCTGGATCTTCAG
CCAGACCACAGCCTTCTCCCGGTTTCACCAGCTTTGTCTGCACTAAGAAGTCCATCATGT
CCCATAAAAGTCCTGAAATTTAAGAGGGCTCTACAGCAACGTTTGTTTCCAGTGACACAG
GACGAGATACAATTTAAACCAGAATCCCTCTGTAAGAAGCTATTCTCAGATCATAAAGGA
CTGGAAGAATTAATGAAGATGCAGATATATCCTTGTTCTCAGGGGATCGTGATATTTTCT
AGAAGCTGGGCTAGTGATGTTGGCTTAAAGAAAGAGCAGGATGTCCTGTGTGATGCTCTC
CTAATAGCAGTTAATAGCCCCCTTGTACTCTTTACAATCTTGACACACCCCAGTAAGAGT
GAAAGCCTTGAGTATGCCCGAAATACTGCTCGTCAGTTAAAGCAGAAACTGGGAACTGTT
GGTTACACAGAAAAAGTGTGTGTCATTCCGAAGCTGATGTGCCTGCCCACCACACAGTGT
AGACCCTGTGAAATCCCTGTATACTACCCCCAATCCTACCGGCTTGCTAATGAGGAAGAA
ATGGAAGACTTGCTGCAGGCCCTCATCGTGGTCTCACTGTGCTCTAGATCTCTTTTGAGT
GACCAGCTGGGCTGTGAATTTTTCAACTTGCTCATAGCAGAGCAGTGTGAGCAGCTTTCA
GAGAGCCTTCAGGAGACAAGAGAACTGTTCATCTACTGCTTTCCAGGGACCAGGAAGACA
GCCCTAGCCATAAAGATCACGGAGAAAATTAAGGACTTATTCCACTGCCAACCAGAAGAG
GTTCTCTATGTTTGTGAAAGTGACTCCTTAAAGAATTACGTGCTCCAGCAAACCACCTGC
CAAGCTGTAACCCGGAAGACCTTCATGCAAGGGGAGTTCCTAAAGGTTAAACACATAGTG
ATGGATGAAACTGAGAAGTTCTGCAGTAAATATGGTGATTGGTACATGAAGGCTAAGAGC
ATCACCCAGTCCAAGGTGAGGGGGGCTGCAAGTGACAACCTTCCCCATGGGGTTCTCTGG
TTTTTTCTGGACCCTTTCCAAGTCCATCGTGCTGATGTCAATGGCCTTCCCCCTCCTTCT
GCTCAGTTTCCTCGTAAAACGATCACCAATGGGATCCACTGCTCTCTGGAAATAGCAATG
GTCATGAAACAAGAAATGAAGAGAATCAGAGAAAATCCTCTCTTCAATATGTCTCCAGAC
ATACTGTCATTGTTCAGGGAAGCTGCCTACGAGGAAGCAATATGTGCTCAGGCTCTGCCT
GGGGTGTGTGAGACAGAGACTAACCTGGCAATAGGGCAAATCGCAAATCGTGTGGCAGAA
AGATGTCACAGCCTGTTCCAGTGTGGCTATTTGCCCAAAGATATAGCAATTCTGTGCAGG
AGAGGGGAGGACAGAGGACGTTATGAGCTTGCGCTGCTAAAAGCAATGGAATTAATTGAA
ACTCACAGAGCAACGGAAGTTGCCTTCAGCCAGGCCTCTGGTGTTTTGGGCAGTCACATC
ATTTTAGACAGTCTTCAGCAGTTTTCAGGCCTGGAGAGGAATATCGTGTTTGGGCTCAGT
CCAGCATGTACCCTGTCAGAGGAAACTCATAAGCTCTGCTTTGCCTCAAGAGCTATTAAA
CACCTCTACCTG
