# Supplementary material for: Positively selected genes in the hoary bat (Lasiurus cinereus) lineage: prominence of thymus expression, immune and metabolic function, and regions of ancient synteny
Source: PeerJ. 2022 Mar 17;10:e13130. doi: 10.7717/peerj.13130 (PMC8934532; doi:10.7717/peerj.13130)
Supplement: Supplemental Information 3 — Initially tested orthogroups that have been edge-trimmed as described in the Methods. [file peerj-10-13130-s003.zip › original.trimmed/trimmed-OG0001886.fas]

>EpFu
GAATCTCCTACATTACACAGTCAGCCCTCCACATCCTCGTTCCCAATTGGCAGTTCTGGA
TTTTCCCTTGTAAAGGAAATTAAAGATTCTACCTCTCAGCATGATGATGATAACATCTCA
ACTACCAGTGGGTTTTCTTCAAGAGCTTCTGATAAAGATATAACTGTTTCAAAGAATACT
TCAGTGCTCCCTCTGTGGTCCCCAGAGGCTGAACGGTCTCATTCACTCTCACAGCACACT
GCCACCAGCTCAAAGAAACCAGCATTCAACTTGTCTGCCTTTGGAACACTTTCCCCTTCA
CTTGGGAGTTCTTCATTCCTTAAAACAAGTCAGCTTGGAGATTCTCCTTTTTATCCTGGA
AAAACAACGTATGGTGGGGCAGCAGCTGCTGTAAGACAGCCTAAACTACAAAACACACCA
TATCAGGTACCATTCAGAAGACAGATGAAAGCTAAACAAGTCAATGCAGAATACTATGGT
GTGACTAGTTCAACAGCTCGGCGAATATTGCAATCTTTAGAGAAGATGTCAAGCCCTTTA
GCGGATGCAAAAAGAATTCCATCTTCTCCACTGAATTCTCCTCTTGATAGGAGAGGGATA
GATACCACCACAGATTTTCAGGCCAAAAGGGAAAAGGTGGTCTGTCAATATCCCCCAGTT
CAGAGGCTCATGACCCCAAAGTCAGTATCCATAGCAGCAAATCGAACTGCTTATTTTAAA
CCATCTCTGACCCCATCTGGTGAATTAAAGAAGACTAATCAAAGAATAGATAAAAAACAC
AGTACTGGATATGAAAAAAGTATGACACCAGGACAAAGTAGAGAACGAGAAAGTGGTTTT
TCTTACCCAAATTTCAGTATGTCTGCAGCCAATGGTGTATCTTCTGGAGTAGGTGGTGGA
GGAGGCAAGATGAGACGAGAAAGAACACGCTTTGTGGCAACTAAACCTGAGGAGGTGGAG
GAAATGGAAGTACCAGTATTACCGAATATCTCTCTACCCATCACCAGTTCTTCACTGCCT
ACCTTCAATTTTAGTTCCTCGGTGATTACAACTTCTTCACCAATTAGTCCTGCACAGTCA
TTAACAAATAAGGTACAAATGACCTCTCCTAACAACACAAACAGTCCCATGTTTAGATTT
TCATCTCCAATTGTAAAATCTACAGAGGCAGATGTACTACCTCCATCATCTATTGGATTT
ACTTTTAGTGTGCCTGTTGCAAAAACAGTAGAACTTTCTGGCTCTAGTACTGTTTCAGAA
CCAATTACAAGTAGTGCAGCTCAAGATATCACTGCAATGAACAGTACAAGCTGTAAGAAG
CCAGATGAAGATTCTGAGGGCCTTTTTAGACCTGCAAAAACCCTGAAAGAAGGAAGTGTC
CTAGATATTCTGAAAAACCCTGGTTTCACATCACCGAAGGCAGATTCCCTTGCTGCTATT
CCTACCACAAGCCCGGTAGTTTATACAAGACCAGCAATAAGTAGCTTTTCTTCTAGTGGA
ATTGGGTTGGGGGAAAGTTTAAAAGCTGGATCATCATGGCAGTGTGATATTTGTCTACTC
CAGAACAAACTTACAGACAGCAAGTGTATAGCCTGTCAAGCGACAAAATTGCCAAGAGAT
ACTGCTAAACAGACTGGAATTGGGACACCAAGTAAAAGTGGCAAACCAACTCTTTCTGCA
TCAGGGACAGGTTTTGGAGACAAATTTAAACCAGCAATAGGAACTTGGGATTGTGATACC
TGTTTAGTGCACAATAAGCCTGAGGCGATAAAATGTGTAGCTTGTGAAACACCGAAACCT
GGAACTGGTGTTAAGCGAGTCCTTACATTGCCAGTGGCTTCAGAAAGTGCTGTCACCGTG
GCTGCTTCATCTTCCAGCTGCACTGTGACCACTGGTACCTTAGGATTTGCAGATAAATTC
ACAAAGCCCAAGAGGTCTTGGGAGTGTCCAGTATGCTGTGTTCCTAATAATCCAGAGGAC
AATAAATGTGTGTCCTGTATGTCTGAGAAACCAGGAAATTCAGTACCTGCTTCAAGTAGC
AGCACGGTTCCTATCTCTCTCTCTTCTGGAAGCTGCCTAGGATTAGACAAGTTCAAGAAA
CCTGAGGGAAGCTGGGAGTGTGAAGTGTGCCTAGTGCAGAATACAGCAGATTCCACCAAA
TGTGCAGCATGTGAAAGTGCCAGGCCAGGCACAAAATCTGAGTTTAAAGGCTTTGGCACA
TCTTCAAACCCAGCATCCTCATCCTTCAAATTTGGTATACCGTCATCCTCTTCTGAGCCC
TCTCAGACTTTATCAAGCACTGGAAATTTTAAATTTGGAGATCAAGGAGGTTTTAAAATA
GGTATGTCATCAGATTCTGGGTCTTTAAACCCCATGAGTGAAGGCTTCAAATTTTCTAAA
CCAGTAGGAGATTTTAAATTTGGAGTTTCATCTGATTCTAAACCGGAAGAAGTTAAAAAG
GACAGTAAGGATAATAATTTTAAGTTTGGACTTTCTTCTGGTTTAAGCAATCCAGCTTTA
GCTCCATTTCAGTTTGGGATGACTAATCTTGGGCAGCAAGAAAAGAAAGAGGAACTGCCT
AAAGCTTCATCTACAGGCTTTAGTTTTGGTACGGGTGTTACTAACCCTACTCCTGCTGCT
GCTAACACTGTGGTGACCTCTGAGAACAAGAGTAGTTTCAGCTTTGGAACTGTCGAAACC
AAGAGTATCTCAGTGGCTCCTTTCCCGTGTAAGACGTCAGAAGCGAAAAAAGAAGAAATG
CCTGCCACCAAAGGAGGGTTTCCTTTTGGCAATATGGAACCTGCCCCTCTGCCATCTGCC
TCATTGTTTGCTTTGGGAAGGGAAGAGAAGCAAGAGCCTGCTGACAGTGAAGAGCCAAAG
TGTCAACCAGTGTTTTCCTTTGGGAATTCAGAGCAAACCAAAGATGAAAGTTCTTCAAAG
TCGACCTTTAGTTTCAGTATGGCAAAACCATCTGAGAAGGAGTCTGAGCAGCCAGCAAAG
GCCACTTTTGCTTTTGGAGCTCAAACCAGTACTACAGCTGATCAAGGTGGAGCAAAGCCC
GTTTTTAGTTTCTTGAACAATTCCTCTAATTCAAGTACACCAGCCACTTCGGCTGGTGGC
AGCCTATTTGGTAGTTCCACCTCTTCATCCAGTGCACCAGTGGGTGCCTTTGTGTTTGGA
CAGACCACCGTGAGCAGCTCTGCCTTTGGTAACCCTGCTGAATCCAGTACATCTCAGTCT
TTGCTGTTTCCTCAAGAGAGCAAACCAGCAACCACATCCAGCTCGGGTACAGCTGTTACC
CCATTTGTCTTTGGTCCAGGAGCCAGCAGTAATAATACTGCAACCTCTGGTTTTAACTTT
GGAGCTACAACCACTTCTAGCTCTTCAGGATGCTCCTTTGTGTTTGGTACTGGACCTTCA
GCACCATCTGCCAGTCCAGCATTTGGTGCTAACCAGACCCCAACATTTGGACAAAGTCAA
GGTGCCAGCCAGCCAAATCCCCCAGGCTTTGGATCTATATCATCTTCAGCAGCTTTATTT
TCTGCTGGCTCTCAGGCTGTACCACCTACTTTTGGGACAGTGTCAAGCAGTAGCCAGCCT
CCTGTGTTTGGACAGCAGCCTGGTCAGTCTGCATTTGGCTCTGGAACAGCTCCGAATTCC
GGTTCAGTTTTCCAGTTTGGCAGCAGCACAAATTTCAATTTCACAAACAACAATCCGTCA
GGAGTATTCAAATTTGGTGCGAATCCGAGCACACCTGCAGCCCCAGCCCAGCCTTCTGGC
TCAGGCTTTCCATCATCATTTACAGTGGGGTCAAATGGGAAAAATATGTTCTCTTCTGGA
ACTTCAGTTTCTGGTCGCAAGATAAAGACTGCTGTTAGACGC
>HiAr
GAATCTCCTGGGTTACACTGTCAGCCCTCCACATCCTCGTTCCCAATTGGCGGTTCTGGA
TTTTCCCTTGTAAAGGAAATGAAAGATTCTACCTCTCAGCATGATGATGATAACATCTCA
ACTACCAGTGGTTTTTCTTCAAGAGCTTCTGATAAAGATATAGCTGTTTCAAAGAACACT
TCAGTGCCACACCTGTGGTCCCCAGAGGCTGAACGTTCTCATTCATTCTCACAGCACACT
GCCACCAGCTCCAAAAAACCAGCATTCAACGTGTCAGCCTTTGGGACACTTTCCCCATCA
ATTGGGAATTTTTCGATCCTTAAAACTAGTCAGCTTGGAGATTCTCCTTTTTATCCCGGA
AAAACAGTGTATGGTGGAGCAGCTGCAGCTGTCAGACAGCCTAAAGTACGAAACACACCA
TATCAGGCACCAGTCAGAAGACAGATGAAAGCTAAGCAACTCAATGCACAATCCTATGGT
GTGACTAGTTCAACAGCTCGGCGAATATTGCAGTCTTTAGAAAAGATGTCAAGCCCATTA
GCGGATGCAAAAAGAATTCCATCTTCTCCACTGAATTCTCCTCTTGATAGAAGTGGGATT
GTTACCACCACAGATTTTTGGGCCAAAAGGGAAAAGGTGGACTCTCAATATCCTCCTGTT
CAGAGACTCATGATACCAAAGCCAGTCTCCATAGCAACAAATCGAATTGTTTATTTTAAA
CCATCTCTGACCCCATCTGGTGAATTAAAGAAGACTAATCAAAGAGTAGATAAAAAACTC
AGTACTGGAAATGAAAAAAATATGACACCAGGACAAAAGAGAGAACAACAAGGTGGTCTT
TCTTATCCAAATGTCAGTATGTCTGCAGCCAATGGTTTACCCTCTGGAGTAGGTAATGGA
GGTGGCAAGATGAGACGGGAGAGATCACGCTTTGTGGCAACTAAACGTCCAGAGGAGGAG
GAAATGCAAGTACCAGTATTACCAAGAATCACTCTGCCCATCACCAGTTCTTCACTGCCT
TCCTTCAATTTTAATTCATCTGTGATGACTTCTTCTTCACCAATTAGTCCTGCACAGTCA
TTAACAAACAAGGTACAAATGACCTCTTCAAACAACACTGGCCATCCGGTATTTAGATTT
TCATCTCCAATTGTAAAATCTACTGAGACGGATGTACTACCTCCATCATCTATTGGATTT
ACATTTAGTTTGCCTGTTGCAAAAACAGCAGAATTTTCTGGCTCTAGTAGTATTTCAGAA
CCAATTGCGAATAGTACAGCTCAAGATATCACTGCAGTGAAGACTTCAACCTGTAAACAG
CTAGATGAAGATTGTGAGAGCCCTTTTAGACCTGCTGTAATCTTGAAAGAAGGAAGTGTC
CTAGATGTTCTGAAAAACCCTGGTTTCACATCACCGAAGACAGATTCCCTTGCTGCTCAG
CCTACCACAGGCCCTGCTGTGTATACAAGACCAGCAATAAGTAGCTTTGCTTCTAGTGGA
ATTGGGTTTGAGGAAAGTTTAAAAGCTGGATCGTCATGGCAGTGTGATACTTGTCTAATC
CAGAACAAAGCTACAGACAACAAGTGTATGGCCTGTCAAGCAACAAAGTTGTCAAGTGAT
ACTGCTAAGCAGACTGGAAGTGGAACACCAAGTAAAACTGGTAGACCAGAGCTTTGTGCA
TCCGGGACAGATTTTGGAGAGAAATTTAAACCAGCAGTAGGATCTTGGGATTGTGATACC
TGTTTAGTGCAAAATAAACCAGAAGCGATAAAATGTGTAGCTTGTGAAACACCGAAACCT
GGAACTGGTGTTAAACGAGTCCTTACGTTGCCAGTGGCTTCAGAAAGTGCAGTAACCGTG
ACTGCTTCATCTTCCGGCTGCACTGTGACCACTGGTGCCTTAGGATTTGGAGATAAATTC
AAAAGGCCCGAGGGATCTTGGGAGTGTCCCGTATGCTGTGTTTATAATAATGCAGAAGAC
AAGAAATGTGTGTCCTGTATGTCTGAGAAACCAGGCCATTCGGTACCTGCTTCAAGTAGC
AGCAGTGTCCCGGTCTCTCTGTCCTCTGGAGGCTGCCTAGGTTTGGAAAAGTTCAAGAAA
CCTGAGGGAAGCTGGGACTGTGAAGTGTGCCTAGTGCCGAATAAAGCAGATGCTACCAAA
TGTGTAGCCTGTGAAAGTGCAAAGCCAGGCACAAATTCTGAGTTTAAAGGCTTTGGCACA
TCTTCGAACCCAGCAGCTCCAGCCTTCAAATTTGGTATTTCGTCATCCTCATCTGGGCCT
TCGCAGACTTTAACAAGCTTTGGAAATGTTCAATTTGGAGGTCAGGGTGGCTTGAAAATA
GATGTGTCATCAGATTCGGGGTCTCTAAACTCCATGAGTGAAGGCTTTAAGTTTTCTAAA
CCAACAGGAGATTTTAAATTTGGAGTTTCAGCTGATTCTAAACCTGAAGAAGTTAAAAAA
GACAATAAGGATAATAATTTTAAGTTTGGACTTTCTTCTGGTTTAAGCCTTCCAGCTTTA
GCTCCATTTCAATGTGGGGTATCTAACCTTGGGCAGCAAGAAAAGAAGGAGGAAGGACCT
AAAGCTTCATCTGTAGGCTTTAGCTTCGGTACAGGAGTTATTAACCCTACCCCTGCTGCT
ACCAGCACCATAGTGACCTCTGCGGACAAGAGCAGCTTCAGCTTTGGAACCATAGAAACC
AAGGGTACCTCGGTGGCTCCTTTCACATGTAAGACGTCAGAAGCAAAAAAAGAAGAAATG
CCTACTGCCAAAGGACAGTTTACTTTTGGCAATATGGACCCTGCCCCTGTGCCATCGGCC
TCATTCTTTGTTTTGGGAAGGGAAGAGAAACCAGAGCCTGTTGACAGTGAAGAACCAAAG
AGTCAACCAGTGTTTTCCTTTGGGAATTCAGAGCAAACCAAAGATGAGAGTTCTTCAAAG
TCAACCTTTAGTTTTAATGTGGCAAAACCATCAGAGAAGGAATCTGAACAGCCAACAAAG
GCCATTTTTGCTTTTGGAGCTCAAACCACTACTACAGCTGATCAAGGTTCCACGAAGTCC
GTTTTTAGTTTCTTGAATAGTTCCTCTAATTCAAGTCCATCAGCCACTTCAGCTACTGGC
AGCATATTTGGTAGTTCCACCTCTTCATCCAGGGCACCTGTGACTGCCTCTATATTTGGA
CAGGCCAGCGTGAGCAGCTCGGCCTTCGGAAACTCTGCCGGATCCAGTACATCTCAGTCG
TTGGTTTTCTCTGAAGAGAGCAAACCAGCAACTACATCCAGCACGGGGACAGCTGTTACC
CCATTTGTCTTTGGTCCCGGAGCCAGTAGTAATAATACTTCAACATCTGGCTTCAACTTT
GGAGCCACAACCACATCTAGTGCTGCAGGATCATCCTTTGTATTTGGCACTGGACCTTCA
GCACCATCTGTCAGCCCAGCATTCGGTGTGAACCAGACCCCAACATTCGGACAAAGTCAA
GGTGCCAGCCAGCCGAATCCCCCAGGATTTGGATCTCTATCATCTTCCGCTGCATTATTC
TCAGCTGGCTCTCAGCCCGCACCACCTACTTTTGGGACAGTGTCAAGCAGTAGTCAGCCT
CCTGTGTTTGGACAACAGCCTGGTCAGTCTGCATTTGGCTCTGGAACAGCTCCTACTTCC
AGTTCAGTTTTCCAGTTTGGCAGCAGCACAAATTTTAACTTCACAAACAACAATCCATCA
GGAGTATTCACATTTGGTGCGAATCCTAGCACACCGGCAGCCTCAGCCCAGCCTTCCAGC
TCAGGCTTTCCATCAGCATTTGCAGTGGGGTCAAATGGGAAAAATATGTTCGCCCCTGGA
ACTTCAGTTTCTGGTCGCAAGATAAAGACTGCTGTTAGACGC
>LaCi
GAATCTCCTACATTACACTGTCAGCCCTCCACCTCCTCGTTCCCAATTGGTAGTTCTGGA
TTTTCCCTTGTAAAGGAAATTAAAGATTCTACCTCTCAGCATGATGATGATAACATCTCA
ACTACCAGTGGGTTTTCTTCAAGAGCTTCTGATAAAGATATAACTGTTTCAAAGAATACT
TCAGTGCTCCCTCTATGGTCCCCAGAGGCTGAACGGTCTCATTCACTCTCACAGCACACT
GCTACCAACTCAAAGAAACCAGCATTCAACTTGTCTGCCTTTGGAACACTTTCCCCTTCA
CTTGGGAGTTCTTCATTCCTTAAAACAAGTCAGCTTGGAGATTCTCCTTTTTATCCTGGA
AAAACAACGTATGGTGGGGCAGCAGCTGCTGCTAGACAGCCTAAACTACAAAACACACCA
TATCAGGTGCCATTCAGAAGACAGATGAAAGCTAAACAAGTCAATGCAGAATACTATGGT
GTGACTAGCTCAACAGCTCGGCGAATATTGCAATCTTTAGAGAAGATGTCAAGCCCTTTA
GCGGATGCAAAAAGAATTCCATCTTCTCCACTGAATTCTCCTCTTGATAGGAGAGGGATA
GATACCACCACAGATTTTCAGGCCAAGAGGGAAAAGGTGGTCTGTCAGTATCCCCCAGTT
CAGAGGCTTATGACCCCAAAGCCAGTATCCATAGCAGCAAATCGAACTGCTTATTTTAAA
CCATCTCTGACCCCATCTGGTGAATTAAAGAAGACTAATCAAAGAATAGATAAAAAACAC
AGTACTGGATATGAAAAAAGTATGACACCAGGACAAAATAGAGAAGNNNNAAGTGGTTTT
TCTTACCCAAATTTCAGTATGTCTGCAGCCAATGGTGTATCTTCTGGAGTAGGTGGTGGA
GGAGGCAAGATTAGACGAGAAAGAACACGCTTTGTGGCAACTAAACCTGCAGAGGTGGAG
GAAATGGAAGTACTAGTATTACCGAATATCTCTCTACCCATCACCAGTTCTTCACTGCCT
ACCTTCAATTTTAGTTCCTCGGTGATTACAACTTCTTCATCAATTAGTCCTGCACAGTCA
TTAACAAATAAGGTACAAATGACCTCTCCTAACAACACAAACAGTCCCATGTTTAGATTT
TCATCTCCAATTGTAAAATCTACAGAGACAAATGTACTACCTCCATCATCTATTGGATTT
ACATTTAGTGTGCCTGTTGCAAAAACAGTAGAACTTTCTGGCTCTAGTACTGTTTCAGAA
CCAATTACAAGTAGTGCAGCTCAAGATATCACTGCAATGAACAGTACAAGCTGTAAGAAG
CCAGATGAAGATTCTGAGGGCCTTTTTAGACCTGCAAAAACCCTGAAAGAAGGAAGTGTC
CTGGATGTTCTGAAAAATCCTGGTTTCACATCACCGAAGGCAGATTCTCTTGCTGCTATT
CCTACCACAAGCCCGGTAGTTTATACAAGACCAGCAATAAGTAGTTTTTCTTCTAGTGGA
ATTGGGTTGGGGGAAAGTTTAAAAGCTGGATCATCATGGCAGTGTGATAGTTGTCTACTC
CAGAACAAAGTTACAGACAGCAAGTGTATAGCCTGTCAAGCGACAAAATTGCCAAGAGAT
ACTGCTAAGCAGACTGGAATTGGGACACCAAGTAAAAGTGGCAAACCAATTCTTTCCTCA
TCAGGGACAGGTTTTGGAGACAAATTTAAACCAGCAGTAGGAACTTGGGATTGTGATACC
TGTTTAGTGCAAAATAAGCCTGAAGCGATAAAATGTGTAGCTTGTGAAACACCGAAACCT
GGAACTGGTGTTAAGCGAGTCCTTACATTGCCAGTGGCTTCAGAAAGTGCTGTCACCGTG
GCTGCTTCATCTTCCAGCTGCACTGTGACCACTGGTACCTTAGGATTTGCAGATAAATTC
GCAAAGCCCAAGAGGTCTTGGGAGTGTCCAGTATGCTGTGTTCCTAATAATCCAGAGGAC
AATAAATGTGTGTCCTGTATGTCTGAGAAACCAGGAAGTTCAGTACCTGCTTCAAGTAGC
AGCACGGTTCCTGTCTCTCTGTCTTCTGGAGGCTGCCTAGGATTAGACAAGTTTAAGAAA
CCCGAGGGAAGCTGGGACTGTGAAGTGTGCCTAGTGCAGAATAAAGCAGATTCCACCCAA
TGTGCAGCATGTGAAAGTGCCAGGCCAGGCACAAAATCTGAGTTTAAAGGCTTTGGCACA
TCCTCAAACCCAGCATCCTCATCCTTCAAATTTGGTATACCGTCATCCTCTTCTGAGCCT
TCTCAGACTTTACCAAGCACTGGAAATTTTAAATTTGGAGATCAAGGAGGCTTTAAAATA
GGTATGTCATCAGATTCTGGGTCTTTAAAACCCATGAATGAAGGCTTCAAATTTTCTAAA
CCAGTAGGAGACTTTAAATTTGGAGTTTCATCTGAGCCTAAACCGGAAGAAGTTAAAAAG
GACAGTAAGGATAATAATTTTAAATTTGGACTTTCTTCTGGTTTAAGCAATCCAGCTTTA
GCTCCATTTCAGTTTGGGATGACTAATCTTGGGCAGCAAGAAAAGAAAGAGGAACTGCCT
AAAGCTTCATCTACAGGCTTTAGTTTTGGTACGGGTGTTACTAACCCTACTCCTGCTGCT
GCTAACCCTGTGGTGACCTCTGAGAACAAGAGTAGCTTCAGCTTTGGAACTATAGAAACC
AAGAGTATCTCAGTGGCTCCTTTCCCGTGTAAGACGTCAGAAGCAAAAAAAGAAGAAATG
CTTGCCACCAAAGGAGGGTTCCCTTTTGGCAATATGGAACCTGCCCCTCTGCCATCTGCC
TCATTGTTTGCTTTGGGAAGGGAAGAGAAGCAAGAGCCTGCTGACAATGAAGAGCCAAAG
TGTCAACCAGTGTTTTCCTTTGGGAATTCAGAGCAAACCAAAGATGAGAGTTCTTCAAAG
TCAACCTTTAGTTTCAGTATGGCAAAACCATCTGAGAAGGAGTCTGAGCAGCCAGCAAAG
TCCACTTTTGCTTTTGGAGCTCAAACCAGTACTACAGCTGATCAAGGTGGAGCAAAGCCA
GTTTTTAGTTTCTTGAACAATTCCTCTAATTCAAGTACGCCAGCCACTTCAGCTGGTGGC
AGCATATTTGGTAGTTCCACCTCTTCATCCAGTGCACCAGTGGGTGCCTTTGTGTTTGGA
CAGGCCAACGTGAGCAGCTCTGCCTTTGGTAACCCTGCTGAATCCAGTACATCTCAATCT
TTACTGTTTCCTCAAGAGAGCAAACCAGCAACCACATCCAGCTCGGGTACAGCTGTTACC
CCATTTGTCTTTGGTCCAGGAGCCAGCAGTAATAATACTGCAACCTCTGGTTTTAACTTT
GGAGCTACAACCACATCTAGCTCTTCAGGATGCTCCTTTGTGTTTGGCACTGGACCTTCA
GCACCATCTGCCAGTCCAGCATTTGGTGCTAACCAGACCCCAACATTTGGACAAAGTCAA
GGTGCCAGCCAGCCAAATCCCCCAGGCTTTGGATCTATATCATCTTCAGCAGCTTTATTT
TCTGCTGGCTCTCAGCCTGCACCACCTACTTTTGGGACAGTGTCAAGCAGTAGCCAGCCT
CCTGTGTTTGGACAGCAGTCTGGTCAGTCTGCATTTGGCTCTGGAACAGCTCCAAATTCC
AGTTCAGTTTTCCAGTTTGGCAGCAGCACAAATTTCAATTTCACAAACAACAATCCGTCA
GGAGTATTCAAATTTGGTGCGAATCCGAGCACACCTGCAGCCCCAGCCCAGCCTTCTGGC
TCAGGCTTCCCATCATCATTTACAGTGGGGTCAAATGGGAAAAATATGTTCTCTTCTGGA
ACTTCAGTTTCTGGTCGCAAGATAAAGACTGCTGTTAGACGC
>MyLu
GAATCTCCTACATTACACTGTCAGCCCTCCACATCCTCGTTCCCAATTGGCAGTTCTGGA
TTTTCCCTTGTAAAGGAAATTAAAGATTCTACCTCTCAGCATGATGATGATAACATCTCA
ACTACCAGTGGGTTTTCTTCAAGAGCTTCTGATAAAGATATAACTGTTTCAAAGAATACT
TCAGTGCTCCCTCTGTGGTCCCCAGAGGCTGAACGGTCTCATTCACTCTCACAGCACACT
GCCACCAGCTCAAAGAAACCAGCATTCAACTTGTCTGCCTTTGGAACACTTTCCCCTTCA
CTTGGGAGTTCTTCATTCCTTAAAACAAGTCAGCTTGGAGATTCTCCTTTTTATCCTGGA
AAAACAACGTATGGTGGGGCAGCAGCTGCTGTAAGACAGCCTAAACTACAAAACACACCG
TATCAGGTACCATTCAGAAGACAGATGAAAGCTAAACAAGTCAATGCAGAATACTATGGT
GTGACTAGTTCAACAGCTCGACGAATATTGCAATCTTTAGAGAAGATGTCAAGCCCTTTA
GCGGATGCAAAAAGAATTCCATCTTCTCCAATGAATTCTCCTCTTGATAGGAGAGGGATA
GATAACACCACAGATTTTCAGGCCAAAAGGGAAAAGGTGGTCTGTCAGTATCCCCCAGTT
CAGAGGCTCATGACCCCAAAGCCAGTATCCATAGCAGCAAATCGAACTGCTTATTTTAAA
CCATCTCTGACCCCATCTGGTGAATTAAAGAAGACTAATCAAAGAATAGATAAAAAACAC
AGTACTGGATATGAAAAAAGTATGACACCAGGACAAAATAGAGAACAAGAAAGTGGTTTT
TCTTACCCAAATTTCAGTATGTCTGCAGCCAATGGTGTATCTTCTGGAGTAGGTGGTGGA
GGAGGCAAGATGAGACGAGAAAGAACACGTTTTGTGGCAACTAAACCCGCAGAGCAGGAG
GAAATGGAAGTACCAGTATTACCGAATATCTCTCTACCCATCACCAGTTCTTCACTGCCT
ACCTTCAATTTTAGTTCCTCGGTGATTACAACTTCTTCACCAATTAGTCCTGCACAGTCA
TTAACAAATAAGGTACAAATGACCTCTCCAAACAACACAAACAGTCCTATGTTTAGATTT
TCATCTCCAATTGTAAAATCTACAGAGGCAGATGTACTACCTCCATCATCTATTGGATTT
ACATTTAGTGTGCCTGTTGCAAAAACAGTAGAACTTTCTGGCTCTAGTACTGTTTTAGAA
CCAATTACAAATAGTGCAGCTCAAGATATCACTGCAATGAACAGTAGAAGCTGTAAGAAG
CCAGATGAAGATTCTGAGGGCCTTTTTAGACCTGCAAAAACCCTGAAAGAAGGAAGTGTC
CTAGATGTTCTGAAAAATCCTGGTTTCACATCACCGAAGGCAGATTCTCTTGCTGCTATT
TCTACCACAAGCCCGGTAGTTTATACAAGACCAGCAATAAGTAGCTTTTCTTCTAGTGGA
ATCGGGTTGGGGGAAAGTTTAAAAGCTGGATCATCATGGCAGTGTGATAGTTGTCTACTC
CAGAACAAAGTTACAGACAGCAAGTGTATAGCCTGTCAAGCGACAAAATCGCCAAGAGAT
ACTGCTAAACAGACTGGAATTGGGACACCAAGTAAAAGTGTCAAACCAACTCTTTCTGCA
TCAGGGACAGGTTTTGGAGACAAATTTAAACCAGCAATAGGAACTTGGGATTGTGATACC
TGTTTAGTGCGAAATAAGCCTGAAGCGATAAAATGTGTAGCTTGTGAAACACCGAAACCT
GGAACTGGTGTTAAGCGTGTCCTTACATTGCCAGTGGCTTCAGAAAGTGCTGTCACCGTG
GCTGCTTCATCTTCCAGCTGCACTGTGACCACTGGTACCTTAGGATTTGCAGATAAATTC
ACAAAGCCCAAGAGGTCTTGGGAGTGTCCAGTATGCTGTGTTCCTAATAATCCAGAGGAC
AATAAATGTGTGTCCTGTATGTCTGAGAAACCAGGAAGTTCAGTACCTGCTTCAAGTAGC
AGCACGGTTCCTATCTCTCTGTCTTCTGGAGGCTGCCTAGGATTAGACAAGTTCAAGAAA
CCCGAGGGAAGCTGGGAGTGTGAAGTGTGCCTAGTGCAGAATAAAGCAGATTCCACCAAA
TGTGTAGCATGTGAAAGTGCCAGGCCAGGCACAAAATCTGAGTTTAAAGGCTTTGGCACA
TCTTCAAACCCAGCATCCTCATCCTTCAAATTTGGTATACTGTCATCCTCTTCTGAGCCT
TCTCAGACTTTACCAAGCACTGGAAATTTTAAATTTGGAGACCAAGGAGGCTTTAAAATA
GGTATGTCATCAGATTCTGGGTCTTTAAACCCCATGAGTGAAGGCTTCAAATTTTCTAAA
CCAGTAGGAGATTTTAAATTTGGAGTTTCATCTGATTCCAAACCGGAAGAAGTTAAAAAG
GACAGTAAGGATAATAATTTTAAGTTTGGACTTTCTTCTGGTTTAAGCAATCCAGCTTTA
GCCCCATTTCAGTTTGGGATGACTAATCTTGGGCAGCAAGAAAAGAAAGAGGAACTGCCT
AAAGCTTCATCTACAGGCTTTAGTTTTGGTACGGGTGTTATTAACCCCACTCCTGCTGCT
GCTGACACTGTGGTGACCTCTGAGAACAAGAGTAGCTTCAGCTTTGGAACTATCGAAACC
AAGAGTAGCTCAGTGGCTCCTTTCCCGTGTAAGACGTCAGAAGCGAAAAAAGAAGAAATG
CCTGCCACCAAAGGAGGGTTCCCTTTTGGCAATATGGAACCTGCCCCTCTGCCATCTGCC
TCATTGTTTGCTTTGGGAAGGGAAGAGAAGCAAGAGCCTGCTGACAATGAAGAGCCAAAG
TGTCAACCAGTGTTTCCCTTTGGGAATTCAGAGCAAACCAAAGATGAGAGTTCTTCTAAG
TCGACCTTTAGTTTCAGTATGGTAAAACCATCTGAGAAGGAGTCTGAGCAGCCAGCAAAG
GCCACTTTTGCTTTTGGAGCTCAAACCAGTACTACAGCTGATCAAGGTGGAGCAAAGCCA
GTTTTTAGTTTCTTGAACAATTCCTCTAATTCAAGTACACCAGCCACTTCAGCTGGTGGC
AGCATATTTGGTAGTTCCACCTCGTCATCCAGTGCACCAGCGAGTGCCTTTGTGTTTGGA
CAGGCCAACGTGAGCAGCTCTGCCTTTGGTAACCCTGCTGAATCCAGTACATCTCAATCT
TTGCTGTTTCCTCAAGAGAGTAAACCAGCAACCACATCCAGCTCGGGTACAGCTGTTACC
CCATTTGTCTTTGGTCCAGGAGCCAGCAGTAATAATACTGCAACCTCTGGTTTTAACTTT
GGAGCTACAACCACATCTAGCTCTTCAGGATGCTCCTTTGTGTTTGGCACTGGACCTTCA
GCACCATCTGCCAGTCCAGCATTTGGTGCTAACCAGACCCCAACATTTGGACAAAGTCAA
GGTGCCAGCCAGCCAAATCCCCCAGGCTTTGGATCTCTATCATCTTCAGCAGCTTTATTT
TCTGCTGGTTCTCAGCCTGCACCACCTACTTTTGGGACAGTGTCAAGCAGTAGCCAGCCT
CCTGTGTTTGGACAGCAGCCTGGTCAGTCTGCATTTGGCTCTGGAACAGCTCCAAATTCC
GGTTCAGTTTTCCAATTTGGCAGCAGCACAAATTTCAATTTCACAAACAACAGTCCGTCA
GGAGTATTCAAATTTGGGGCAAATCCGAGCACACCTGCAGCCCCAGCCCAGCCTTCTGGC
TCGGGCTTTCCATCATCATTTACAGTGGGGTCAAATGGGAAAAATATGTTCTCTTCTGGA
ACTTCAGTTTCTGGTCGCAAGATAAAGACTGCTGTTAGACGC
>PhDi
GAATCTCCTGCTTTACACTGTCAGCCCTCCACATCCTCGTTCCCAATTAGCAGTTCTGGA
TTTTCCCTTGTGAAGGAAATTAAAGATTCTACCTCTCAGCATGATGATGATAACATCTCA
ACTACCAGTGGATTTTCTTCAAGAGCTTCTGATAAAGATATAACTGTTTCAAAGAATACT
TCGGTGCCCCCTCTGTGGTCCCCAGAGGCTGAACGTTCTCATTCACTCTCACAGCACACT
GCCACCAGCTCAAAGAAACCAGCATTCAATTTGTCTGCCTTTGGAACACTTTCTCCTTCA
CTTGGGAGTTCTTCAATCCTTAAAACAAGTCAGCTTGGAGATTCTCCCTTTTACCCTGGA
AAAACAACGTATGGTGGGGCAGCAGGTGCAGTGAGACAGCCTAAACTACAAAACACACCA
TATCAGGCACCATTCAGAAGACAGATGAAAGCTAAGCAACTCAATGCAGAATGCTATGGT
GTGACTAGTTCAACAGCTCGGCGAATATTGCAGTCTTTAGAGAAGATGTCGAGCCCTCTA
GCGGATGCAAAAAGAATTCCAGCTTCTCCACTGAATTCTCCTCTGGATAGGAGTGGAATA
GATTCCACCACAGATTTTCGGCCTAAAAGGGAAAAGGTGGTCTGTCAGTATCCCCCTGTT
CAGAGACTCATGACCCCAAAGCCAGTATCCATAGCAGCAAATCGAACTGCTTATTTTAAA
CCATCTCTGACCCCATCTGGTGAATTAAGGAAGACTAATCAAAGAATAGATAAGAAATAC
AGTACTGGATATGAAAAAAGTATGACACCAGGACAAAATAGAGAACAACGAAGTGGTTTT
TCGTACCCAAATTTCAATATGTCTGCAGCCAATGGTGTACCTTCTGGAGTAGGTAGTGGA
GGCGGCAAGATGAGACGAGAAAGAACACGCTTTGTGACATGTAAACCTCCAGAAGAGGAG
GAAATGGAAGTACCAGTGTTGCCAAAAATCTCTCTACCCATCACCAGTTCTTCACTGCCT
ACCTTTAATTTTAGTTCCTCTGTGATCACAACTTCATCACCAGTTAGTCCTGCACAGTCA
TCAACAAATAAGGTACAAATGACCTCTCCAAACAACACAAACAGTCCCATGTTCAGATTT
TCATCTCCAATCGTAAAATCTACTGAGGCAGATGTACTACCTCCACCATCTATTGGTTTT
ACATTTAGTGTGCCTGTTGCAAAAACAGCAGAACTTTCTGGCTCTAGTAATATTTCAGAA
CCAATCACAAGTAGTTCTGCTCAAGATATCACTGCAGTGCACAGTACAAGCTGTAAGAAG
CCAGATGAAGATTTTGAGGGCCCTTTTAGACCTGCAAAAACCCTGAAAGAAGGAAGTGTC
CTAGATGTTCTGAAAAACCCCGGTTTCACATCACTGAAGCCAGATTCTCTTGCTGCTGAT
CCTACCACAAGCCCAGTAGTTTATACAAGACCGGCAATAAGTAGCTTTTCTTCTGGTGGA
ATCGGGTTGGGGGAAAGTTTAAAAGCCGGATCATCATGGCAGTGTGATAGTTGTCTGCTT
GAGAACAGAGTAACAGACAGCAAGTGTGCAGCCTGTCAAGCGACAAAATTGCCAAGAGAT
ATTGCTAAACAGACTGGAATTGGGACACCAAGTAAAAGTGGCAAAACAACTCTTCCTGCA
TCAGGGACAGGTTTTGGAGACAAATTTAAACCAGCAGTAGGAACTTGGGATTGTGATACC
TGTTTAGTGCAAAATAAACCAGAAGCGATAAAATGTGTAGCTTGTGATACACCGAAACCT
GGAACCGGTATTAAGCGAGTCCTTACCTTGCCAGTGACTTCAGAAAGTGCTGTCACTGTG
GCTGCTTCATCTTCCAGCTGCACTGTGACCACTGGTACCTTAGGATTTGCAGATAAATTC
AAAAAGCCCAAGGGATCTTGGGAGTGTCCAGTATGCTGTGTTCCTAATAATCCAGAAGAC
AATAAATGTGTGTCCTGTATGTCTGAGAAACCAGGAAGCTCAGTACCTGCTTCAAGTAGC
AGCACCATCCCTCTTTCTCTGTCTTCTGGAGGCTGCTTAGGATTGGACAAGTTCAAGAAA
CCTGAGGGAAGCTGGGACTGCGAAGTATGCCTAGTGCAAAATAAAGCTGATTCCACCAAA
TGTGTGGCATGTGAAAGTGCCAAGCCAGGCACACAGTCTGAGTTTAAAGGCTTTGGTACA
TCTTTGAACCCAGCAGCCTCATCCTTCAAATTCGGTATCCCATCTTCCTCCTCTGAGCCT
TCACAGACTTTAACAAGCACTGGAAATTTTAAATTTGGGGATCAAGGAGGCTTTAAAATA
GGTGTGTCATCAGATTCTGGGTCTTTAAATCCCATGACTGAAGGCTTTAAATTTTCTAAA
CCAGTAGGGGATTTTAAATTTGGAGTTTCATCTGATTTTAAACCTGAAGAAGTTAAAAAG
GACAGTAAGGATGATAATTTTAAGATTGGACTTCCTTCTGGTTTAAACAATCCAACTTTA
GCTCCGTTTCAGTTTGGGGTGTCTAGTCTTGGGCAGCAAGAAACGAAAGAGGAACTGCCT
AAGTCTTCATCTGCAGGCTTTAGTTTTGGTACGGGTGTAATCAGCTCTACTCCTGCTGCT
GCTAACACCGTGGTGACCTCTGAGAACAAGAGCAGCTTCAGCTTTGGGACTACAGACACC
AAGAGTGTCTCAGTGGCTCCTTTTATATGTAAGACATCAGAAGCAAAAAAAGAAGAAATG
CCTACCACCAAAGGAGGGTTCACTTTTGGCACTATGGAACCTGCTCCCCTGCCGTCTGCC
TCATTGTTTGCTTTGGGAAGGGAAGAGAAACAAGAGCCTGCTGACAATGAAGAGCCAAAG
TGTCAACCAGTGTTTTCCTTTGGGAATTCAGAGCAAACCAAAGAAGAGAGTTCTTCCAAG
TCGACCTTTAGTTTCAGTGTGGCAAAACCATCTGAGAAGGAGTCTGAACAGTCAACCAAG
GCCACTTTTGCTTTTGGATCTCAAACCAGTACTACAGCCGATCAAGGTGGAACAAAGCCA
GTTTTTAGTTTCTTGAACAATTCCTCTAATTCAAGTACCCCAGCCACTTCAGCTGGAGGC
AGCATATTTGGTAGTTCCACCTCTTCCTCCAGCGCACTGGTGGGTGCCTTTGTGTTTGGA
CAGGCCAGCGTGAGCAGCTCTGCCTTCGGTAACCCTGCTGAATCCAGTACATCTCAGCCT
TTGCTGTTTTCTCAAGAGAACAAACCAGCAACCACATCTAGCATGGGTACAGCTATTACC
CCATTTGTCTTTGGTCCAGGAGCCAGTAATAATAATACTGCAGTCTCTGGTTTTAACTTT
GGAGCTACAACCACATCTAGTTCTTCAGGATGCTCCTTTGTGTTTGGCACTGGACCTTCA
GCACCATCTGCCAGTCCAGCATTTGGTGCTAACCAGACCCCAACATTTGGACAGAGTCAA
GGTGCCAGCCAGCCTAACCCCCCAGGCTTTGGATCTATATCATCTTCAGCAACATTATTT
TCTGCTGGTTCTCAGCCTGCACCACCTACTTTTGGGACAGTGTCAAGCAGTACCCAGCCT
TCTGTGTTTGGACAACAGCCTGGTCAGTCTGCATTTGGCTCTGGAACAGCTCCAAATTCC
AGTTCAGTTTTCCAGTTTGGCAGCAGCACAAATTTCAATTTCACAAACAACAATCCATCA
GGAGTCTTCACGTTTGGTGCAAATCCGAGCACACCTGCAGCCTCAGCCCAGCCTTCTGGT
TCAGGCTTTGCATCATCCTTTACAGTGGGGTCAAACGGGAAAAGTGTGTTCTCTTCTGGG
ACATCAGTTTCTGGTCGCAAGATAAAGACTGCTGTTAGACGC
>PtVa
GAATCTCCTGCGTTACACTGTCAGCCCTCCACATCCTCATTTCCAATTGGCAGTTCCGGA
TTTTCCCTTGTAAAGGAAATTAAAGATTCTACCTCTCAGCATGATGATGATAACATCTCA
ACTACCAGTGGTTTTTCTTCAAGAGCTTCTGATAAAGATATAGCTGTTTCAAAGAATACT
TCAGTGCCACCTCTGTGGTCTCCAGAGGTTGAACGATCTCATTCACTGTCACAGCACACT
GCCACCAGCTCAAAAAAACCAGCATTTAACTTATCTGCCTTTGGAACACTTGCCCCTTCA
ATTGGGAATTCTTCAACCCTTAAAACAAGTCAGCTTGGAGATTCTCCTTTTTATCCTGGA
AAAACAATGTATGGTGGGGCAGCAGCTGCTGTAAGACATCCTAAACTACAAAATACACCA
TACCAGGCACCAGTCAGAAGACAGATGAAAGCTAAGCAACTCAATGCACAATCCTATGGT
GTGACTAGTTCAACAGCTCGGCGAATATTGCAATCTTTAGAGAAGATGTCAAGCCCTCTA
GCGGATGCAAAAAGAATTCCATCTTCTCCACTGAATTCTCCTCTTGATAGGAGTGGGATA
GATACCACCACAGATTATCGGGGCAAAAGGGAAAAGGTGGACTCTCCATATCCCCCTGTT
CAGAGACTCTTGACCCCAAAGCCGGTATCCATAGCAGCAAATCGAACAGTTTATTTTAAA
CCATCTCTGACTCCATCTGGTGAATTAAGGAAGACTAATCAAAGAATAGATAAAAAATAC
AGTACTGGATATGAAAAAAATATGACACCAGGACAAAATAGAGAACAAGAAAGTGGTTTT
TCTTACCCAAATTTCAGTATGTCTGCAGCCAATGGTTTATCTTCTGGAGTAGGTAGTGGA
GGTGGCAAGATAAGACGAGAGAGAACACGCTTTGTGGCAACTAAACCTCCAGAGGAGAAG
GAAATGGAAATACCAGTATTACCGAAAATCACTCTACCCATCAGCAGTTCTTCACTGCCT
ACCTTCAGTTTTAGTTCCCCTGTGATTGCAACTTCTTCATCGATTAGTCCTGCACAGTCA
TTAACAAACAAGGTACAAATGACCTCTCCAAACAACACTGGCAGTCCCATATTTAGATTT
TCATCTCCAATTGTAAAATCTACTGAGGCAGATGTACTACCTCCATCATCTATTGGATTT
ACATTTAGTGTGCCAGTTGCAAAAACAGCAGAACTTTCTGGTTCTAGTAGTATTTCAGAA
CCAATTACAAGTAGTTCAGCTCAAGATATCACTGCAGTGAACAGTACAAACTGTAAGAAG
CTAGAAGAAGACTGTGAGTGCCCTTTTAGACCTGCAAAAGTCCTGAAAGAAGGAAGTGTT
CTAGATATTCTGAAAAGCCCTGGTTTCACATCACCAAAGGCAGATTCTCTTGCTGCTCAG
CCTACTACAAGCCCAGTAGTTTATACAAGACCAGCAATAAGTAGCTTTTCTTCTAGTGGA
ATCGGATTTGGGGAAAGTTTAAAAGCTGGATCATCGTGGCAGTGTGATAGTTGTCTACTC
CAGAACAGAATTACAGACAACAAGTGCATAGCCTGTCAAGCAACAAAATTGCCAAAAGAT
ACTGCTAAACAGACTGGAATTGGGACACCAAGTAAAAGTGACAAACCAACTATTTCTGCA
TCAGAGACTGGTTTTGGAGACAAATTTAAACCAGCAGTAGGAACTTGGGATTGTGATACG
TGTTTAGTGCAAAATAAACCGGAAGCAATAAAATGTGTAGCTTGCGAAACACCGAAACCT
GGAACTGGTGTTAAACGAGTCCTTACATTGCCCGTGGCTTCAGAAAGTGCTATAACCATG
GCCGCTTCATCTTCCAGCTGCACTGTGACCACTGCTACCTTAGGATTTGCAGATAAATTC
AAAAGGCCTGTGGGATCTTGGGAATGTCCAGTATGCTGTGTTTCTAATAATGCAGAAGAC
AATAAATGTGTGTCCTGTATGTCTGAGAAACCAGGAAGTTCAGTACCTACTTCAAGTAGC
AGCACTGTTCCTGTCTCTCTGTCTTCTGGAGGCTGCCTAGGATTGGACAAGTTCAAGAAA
CCTGAAGGAAGCTGGGACTGTGAAGTGTGCCTAGTGCAGAATAAAGCAGATTTCACCAAA
TGTGTAGCATGTGAAAGTGCAAAGCCAGGCACAAAATCTGAGTTTAAAGGCTTTGGCACA
TCTTCAGATCCAGCAGCCCCATCCTTCAAATTTGGTATCTCGTCATCCTCTTCTGGGCCT
TCTCAGACTTTAACAAGCACTGAAAATTTTAAATTTGGAGATCCGGGAGGCTTCAAAATA
GGTGTGTCATCAGATTCTGGGTCTTTAAATGCAATGAGTGAAGGCTTTAAATTTTCTAAA
TCAACAGGAAATTTTAAATTTGGAGATTCATCTGATTCTAAACCTGAAGAAGTTAAAAAA
GACAGTAAGGATAATAATTTTAAATTTGGACTTTCTTCTGGTTTAAGCAATCCAGCTTTA
GCTTCATTTCAGTTTGGGGTGTCTAGTCTCGGGCAGCAAGAAAAGAAAGAGGAACTGCCT
AACACTTCATCTGCAGGCTTTAGCTTTGGTACAGGTGTTATTAACCCTACCCCTGCTGCT
ACTAACACCGTAGTGACCTCTGAGAACAAGAGCAGCTTCAGCTTTGGAACCATGGAAACC
AAGAGTGTCTCAGTGGATCCTTTCACGTGTAAGACATCAGAAGCAAAAAAAGAAGAAATC
CCTGCTACCAAAGGAGGGTTCACTTTTGGCAATGTAGAACCTTCCCCTCTGCCATCTGCC
TCATTGTTTGTTTTGGGAAGGGAAGAGAAACAAGAGCCTGCTGACAATGAAGAGCCAAAG
TGTCAAACAGCGTTTTCCTTTGGCAACTCAGAGCAAACCAAAGATGAGAGTTCTTCAAAG
TCGACCTTTAGTTTCACTATAGCAAAACCATCTGAGAAGGAATCTGAACAGCCAACAAAA
ACCACTTTTGCTTTTGGAGTTCAAACCAATACTACAGCTGATCAAGGTGTAGCAAAGCCA
GTTTTTAGTTTCTTGAACAGTTCCTCTAATTCAAGTACACCAGCCACTTCATCTAGTGGC
AGCATATTCGGTAGTTCCACCTTTTCCTCCAGTGCGCCTGTGACCGCCTTTGTGTTTGGA
CAGGCCAGCGTAAGCAGCTCTGCCTTCGGTAACTCTGCTGAATCTAGTACATCTCAGTCT
TTGCTGTTTTCTCAAGATAGCAAACCAGCAACCACATCCAGCACGGGCACCACTGTTACC
CCATTTGTCTTTGGTCCAGGAGCCAGCAGTAACAATACTGCCACCTCTGGCTTCAGCTTT
GGAGCTACAACCACATCTAGCTCTGCAGGATCCTCCTTTGTATTTGGTACTGGACCTTCA
GCACCATCTGCCAGCCCAGCATTTGGTGCTAATCAGACCCCAACATTTGGACAAAGTCAA
GGTGCCAGCCAGCTGAATCCCCCACGCTTTGGATCTATATCATCTTCAGCAACATTATTT
TCTGCTGGTTCTCAGCCTGCACCACCTACTTTTGGGACAGTGTCAAGCAGTAGCCAGCCT
CCTGTGTTTGGACAACAGCCTGGTCAGTCGGCATTTGGCTCTGGAACAGCTCCTAATTCC
AGTTCAATTTTCCAGTTTGCCAGGAGCACAAATTTCAGCTTCACAAACAATAATGCATCA
GGAATATTCACATTTGGTGCAAATCCTAGCACACCTGCAGCCTCAGCCCAGCCTTCTGGT
TCAGGCTTTCCATCAGCATTTACACTGGGGTCAAATGGGAAAAATATGTTCTCTTCTGGA
ACTTCAGTTTCTGGTCGCAAGATAAAGACTGCTGTTAGACGC
>RhFe
GAATCTCCTGCATTACCCTCTCAGCGTTTGACATCCTCATTCCCAAGGGGCAGTTCTCAA
ATTTCCGTTGTGAAGGAAATGAAAGATTCTGCCTCTCAGCATGACAATGGTAACATCTCA
ACTACCAGTGGTGTTTCTTCAAGAGCTTCTGCTAAAGATATAGCTGTTTCAAAGAACACT
TCAGTGCCACATCTGTGGTCCCCAGAGGCTGAACGTTCTCATTCATTTTCACAGCACACT
GCCACCAGCTCCAAAAAACCAGCATTTAACGTATCAGCTTTTGGAACACTTTCCTCTTCA
ATTGGGGACTCTTCGATCCTTAAAACAAGTGAGCTTGGAGATTCTCCTTTTTACCTTGGC
AAAATAAGGTATGGTGGGGCAGTGATGGTTGTCAGACAGCCTAAAGTACGAAACACACCA
TATCAGGCACCAGTCAGAAGACAGATGAAAGCTAAGCAACTCAATGCACAATCTTATGGT
GTGACTAGTTCAACAGCTCGGCGAATATTACAGTCTTTAGAGAAGATGTCAAGTCCTCTA
GCGGATGCAAAAAGAATTCCATCTTCTCCACTGAATTCTCCTCTTGATAGGACTGGAATA
GTTGCCAGCACAGATTTTTGGGCCAAAAGGGAAAAGGTGGACTCTAATTATCCTCCTGTT
CAGAGACTAATGATCCCAAAGCCAGTCTCCATAGCAGCAAATCCAACTGTTTATTTTAAA
CCATCTCTGATGCCATTTGGTGAATTAAAGAAGACTAATCAAATAATAGATAAAAACCTC
AGTACCGGAAATGAAAGAAATATGACACCAGGACAAAAGAAAGAACAAGAAAGTGGTTTA
TCTCACCCAAATTTCAGTATATCTGCAGCCAATGGTTTATCTTCTGGAGTAGGTAGTGGA
GGTAACAACATGAAATGGGGGAGAACACACATTGTGGCAACTAAACCCCCAGAGAAGGAG
GAAATGCAAATACCAGTATTACCGAGAATCACTTTACCCATGACCAGTTCTTCATGGCCT
CCCATAAAATTTAGTTCATCTGTGATGACTTCTTCTTCACTGATTAGTCCTGCACAGTCA
TTAACAAACAAGGTACAAATGACCTCTTCAAACAACACTGGCCATCCTATATTCAGATTT
TCATCTCCAATTGTAAAATCTACTGAGACGGATGTACTACCTCCATCATCTATTGGATTT
ACATTTAGTTTGCCTGTTACAAAAAGAGCAGAACTTTCTGGCTCTAGTAGTGTTTCAGAA
CCAATTACAAGTGGTTCAGCTCAAGATACCCCTGCAGTGAAGAGTTCAAGCTGTAAGCAG
TTAGATGAAGATTTTGAGAGCCCTTTGAGACCTGCTATAATCTTGAAAGAAGGAAGTGTC
CTAGATGTTTTGAAAAACCCTGGTTTCACATCACCGAAGACAGATTCTCTTGCAGCTCAG
CCTACCACAGACCCAGTAGTATATACAAGACCAGCAATAAGTAGTTTTTCTTCTAGTGGA
ATTGGGTGTGAGGAAAGCTTAAAAGCTGGATCGTCATGGCAGTGTGATACTTGTCTACTC
CTGAACAAAGTTACAGACAACAAGTGCGTCGCCTGTCAAGCAACAAAATTGCCAAGCGAT
ACTGCTAAACAAACTGGAATTGGAACACCAAGTAAAAGTGGCAGACCAACTCTTTGTGCA
TCTGGGACAGGTTTTGGAGAGAAATTTAAACCAGCAGTAGGAACTTGGGAGTGTGATACC
TGTTTAGTGCAAAATAAACCGGAAGCGATAAAATGTGTAGCTTGTGAAACACCAAAACCT
GGAACTGGTTTTAAGCGAGTCCTTACATTGCCAGTGGCTTCAGAAAGTGCTGTAACCGTG
GCTTCTTCATCTTCAGGCTGCACTGTGACCACTGGTGCCTTAGGATTTGGAGATAAATTC
AAAAGGCCTGTGGGATCTTGGGAGTGTCCAGTATGCTGTGTTTATAATAATGCAGAAGAC
AAGAAATGTGTGTCCTGTATGTCTGAGAAACCAGGCCGTGCAACACCAACCTCAAGTAGC
AGCACTGTCCCTGTGTCGCCATCCTCTGGAGGCTGCCTAGGATTGGACAAGTTCAAGAAA
CCTGAGGGAAGCTGGGACTGTGAAATTTGCCTAGTGCAGAATAAAGCAGATGCGGTAAAA
TGTGTAACCTGTGAAAGTGCAAAGCCAGGCACAAATTCTGATTTTGAAGGTTTTGGGGCA
TCTTTGAAACCAGCAGCCCCATCCTTCAAATTTGGTATCTCGTCGTCCTCATCTGCGCCT
TCGCAGACTTTAAAACGTGTTGGAGATGTTCAATTCGAAGGTCAGGGAGGCTTGAAAATA
GATGTGTCATCATATCCTGGGTCTTTGAACCTTATGAGTGAAGGCTTCAATTCTTCTAAA
CCAACAGGAGATTTTCAATGTGGAGTTTCATCTGATTCTCAACGTAAAGAAGTTAAAAAG
GACAGTAAGGATAATAATTTTAAGTCTGGGCTTTCTTCTGCTTTAAGCCATCCATCTTTA
GACCCACTTCAGTTTGGGGTGTCTAATCTTGGGCAGCAAGAAAAGAAGGAGGAAGGACCC
AAAGCTTCATCTGTAGGCTTTAGCTCTGGTGCGGGAGTTATTAACCCCACCCCTACTGCT
ACCTGCTCCACAGTGACCTCTGAGGACAAGGGCAGCTTCGACTCTGGAGCCACAGAAACC
AAGGGTGCCTCGGTGGCTCCTTTCACATGTAAGACGTCAGAAGCAAAAAAAGAAGAAATG
CCTACTGCCAAAGGACGGTTCCCTTTTGGCAGTGTGGACCCTGCCCCTGTGCCATCGGCT
TCATTCTTTGTTTTGGGAAGGGAAGAGAAGCGAGACCCTTCTGACAAACAAGAACCAAAG
AGTCAACCAGTGTTTTCCTTTGGGAATTGTGAGCAAACCAAAGATGAGAGTTCTTCAAAG
TCGACCTTTAGTTTCAGTGCGGCAAAACCATCTGAGAAGAAATATGAACAGCCAACAAAG
GCCATGTTTGCTCTTGGATCTCAAACCACTGCTATCGCTGATCAAAGTTCTGCAAAGCCC
GATTTAAATTTCTTGAACAGTTCCACTAATGCAGGTCCACCAGCCACTTCAGCTACTGGC
AGCCTATTTGGCAGTTCCACGTCCTCCTCCAGGGCAGCTGTGGCTGCCTCTGTGTATGGA
AAGGCCAGCATGAGCAACTCAGCCTTTGGGGACCCAGCCGGATCCAGTACGTCTCAGTCT
TTGCTCTTGTCTGAAGAGAGCAAACCAGCAACCACATCTAGCACGGGTACTACTGTTACC
CCATTTGTCTTTGGTCCTGGAGCCAGTAGTAATAATACACCAACGTCTGGTTTCAACTTT
GGAGCTACAACCACATCTAGCACAGCAGGATCCTCCTTTGTATTTGGCACTGGACCTTCA
GCACCATCTGCCAGTCCATCATTTGGTGTGAACCAGACTCCAACGTTTGGACAAAGTCAA
GGTGCCAGCCAGCCGAATCCCCCAGGCTTTGGATCTCTATCATCTTCTGGAGGATTATTT
TCTGCTGGTTCTCAGCCCGCACCACCTACTTTTGGGACAGTGTCAAGCAGTAGTCATCCA
CCCGTGTTTGGACAACAGCCTGGTCAGTCTGCATTTGGCTCTGGAGCAGCTCCTAATTCC
AGTTCAGTTTTCCAGTTTGGCAGCAGCACAAATTTTAACTTCACCAACAACAATCCATCA
GGAGTATTCACATTTGGTGCGAATCCTAGCACACCTGCAGCCTCAGCCCAGCCTTCCAGC
TCAGGCTTTCCATCAGCATTTACAGTGGGGTCAAATGGGAAAAATATGTTCTCTCCTGGA
ACTTCAGTTCCTGGTCGCAAGATAAAGACTGCTGTTAGACGC
>RoAe
GAATCTCCTGCGTTACACTGTCAGCCCTCCACATCCTCATTTCCAATTGGCAGTTCTGGA
TTTTCCCTTGTAAAGGAAATTAAAGATTCTACCTCTCAGCATGATGATGATAACATCTCA
ACTACCAGTGGTTTTTCTTCAAGAGCTTCTGATAAAGATATAGCTGTTTCAAAGAACACT
TCAGTGCCACCTCTGTGGTCTCCAGAGGTTGAACGTTCTCATTTACTGTCACAGCACACT
GCCACCAGCTCAAAAAAACCAGCATTCAACTTATCTGCCTTTGGAACACTTTCCCCTTCA
ATTGGGAATTCTTCAACCCTTAAAACGAGTCAGCTTGGAGATTCTCCTTTTTATCCTGGA
AAAACAACGTATGGTGGGGCAGCAGCTGCTGTAAGACATCCTAAACTACAAAACACACCA
TACCAGGCACCAGTCAGAAGACAGATGAAAGCTAAGCAACTCAGTGCACAATCCTATGGT
GTGACTAGTTCAACAGCTCGGCGAATATTGCAATCTTTAGAGAAGATGTCAAGCCCTCTA
GCGGATGCAAAAAGAATTCCATCTTCTCCACTGAGTTCTCCTCTTGATAGGAGTGGGATA
GATACCACCGCAGATCATCGGGCCAAAAGGGCAAGGGTGGACTCTCCACATCCACCTGTT
CAGAGACTCTTGACCCCAAAGCCAGTATCTGTAGTAACAAATAGAACAGTTTATTTTAAA
CCATCTCTGACTCCATCTGGTGAATTAAGGAAGACTAATCAAAGAATAGATAAAAAATAC
AGTACTGGATATGAAAAAAATATGACACCAGGACAAAATAGAGAACAAGAAAGTGGTTTT
TCTTACCCAAATTTCAGTATGTCTGCAGCCAATGGTTTATCTTCTGGAGTAGGTAGTGGA
GGTGGCAAGATAAGACGAGAGAGAACACGCTTTGTGGCAACTAAACCTCCAGAGGAGAAG
GAAATGGAAATACCAGTATTACCGAAAATCACTCTACCCATCAGCAGTTCTTCACTGCCT
ACCTTCAGTTTTAGTTCCCCTGTGATCACAACTTCTTCATCGATTAGTCCTGCACAGTCA
TTAACAAACAAGGTACAAATGACCTCTCCAAACAACACTGGCAGTCCCATATTTAGATTT
TCATCTCCAATTGTAAAATCTACTGAGGCAGATGTACTACCTCCACCATCTATTGGATTT
ACATTTAGTGTGCCAGTTGCAAAAACAGCAGAACTTTCTTGCTCTAGTAGTATTTCAGAA
CCAATTACAAGTAGTTCAGCTCAAGATATCACTGCAGTGAACAGTACAAACTGTAAGCAG
CTCGAGGAAGACTGTGAGTGCCCTTTTAGACCTGCAAAAGTCCTGAAAGAAGGAAGTGTT
CTAGATATTCTGAAAAGCCCTGGTTTCACATCACCAAAGGCAGATTCTTTTGCTGCTGAG
CCTACTACAAGCCCAGTAGTTTATACAAGACCAGCAATAAGTAGCTTTTCTTCTAGTGGA
ATCGGATTTGGGGAAAGTTTAAAAGCTGGATCATCGTGGCAGTGTGATAATTGTCTACTC
CAGAACAAAAATACAGACAACAAGTGCATAGCCTGTCAAGGAACAAAATTGCCAAAAGAT
AATGCTAAACAGACTGGAATTGGGACACCAAGTAAAAGTGGCAAACCAACTATTTCTGCA
TCAGGGACTGGTTTTGGAGATAAATTTAAACCAGCAGTAGGAACTTGGGATTGTGATACG
TGTTTAGTGCAAAATAAACCAGAAGCAATAAAATGTGTAGCTTGCGAAACACCAAAACCT
GGAACTGGTGTTAAGCGAGTCCTTACGTTGCCCGTGGCTTCAGAAAGTGCTATAACCATG
GCCATTTCATCTTCCAGCTGCACTGTGACCACTGCTACCTTAGGATTTCCAGATAAATTC
AAAAGGCCTGTGGGATCTTGGGAATGTCCAGTATGCTGTGTTTCTAATAATGCAGAAGAC
AATAAATGTGTGTCCTGTATGTCTGAGAAACCAGGAAGTTCAGTTCCTACTTCAAGTAGC
AGCACTGTTCCTGTGTCTCTGTCTTCTGGAGCCTGCCTAGGATTGGACAACTTCAAGAAA
CCTGAAGGAAGCTGGGACTGTGAAGAGTGCCTAGTGCAGAATAAAGCAGATTCCACCAAA
TGTGTAGCATGTGAAAGTGCAAAGCCAGGCACAAAATCTGAGTTTAAAGGCTTTGGCACA
TCTTCAGATCCAGCAGCCCCATCCTTCAAATTTGGTATCTCGTCACCCTCTTCTGGACCT
TCTCAGACTTTAACAAGCACTGAAAATTTTAAATTTGGAGATCAGGGAGGCTTCAAAATA
GGTGTGTCATCAGATTCTGGGTCTTTAAACCCAATGAGTGAAGGCTTTAAATTTTCTAAA
TCAACAGGAAATTTTAAATTCGGAGATTTATCTGATTCTAAACCTGAAGAAGTTAAAAAA
GACAGTAAGGATAATAATTTTAAGTTTGGACTTTCTTCTGGTTTAAGCAATCCAGCTTTA
GCTTCATTTCAGTTTGGGGTGTCTAATCTTGGTCAGCAAGAAAAGAAAGAAGAACTGCCT
AACTCTTCATCCGCAGGCTTTAGCTTTGGTACGGGTGTTATTAACCCTGCCCCTGCGGCT
ACTAACACCGTAGTGACCTCTGAGAACAAGAGCAGCTTCAGCTTTGGAACCATGGAAACC
AAGAGTGTCTCATTGGATCCTTTCACATGTAAGACGTCAGAAGCAAAAAAAGAAGAAATC
CCTGCTACCAAAGGAGGGTTCACTTTTGGCAATGTGGAATCTTCCCCTCTGCCATCTGCC
TCATTGTTTGTTCTTGGGAAGNGACAGAAGAGAAAGCCTGCTGACAATGAAGAGCCAAAG
TGTCAAACAGTGTTTTCCTTTGGGAATTCAGAGCAAACCAAAGATGAGAGTTCTTCAAAG
TCGACTTTTAGTTTCACTATAACAAAACCATCTGAGAAGGAATCTGAACAGCCAACAAAG
ACCACTTTTGCTTTTGGAGTTCAAAACAGTACTACAGCCGATCAAGGTGTACCAAAGCCA
GTTTTTAGTTTGTTGAACAGTTCCTCTAATTCAAGTACACCAGCCACTTCATCTAGTGGC
AGCATATTTGGTAGTTCCACCTTTTCCTCCAGTGCACCTGTGGCTGCCTTTGTGTTCGGA
CAGGCCAGCGTAAGCAGCTCTGCCTTCGGTAACTCTGCTGAATCTAGTACATCTCAGTCT
TTGCTGTTTTCTCAAGACAGCAAACCAGCAACCACATCCAGCACGGGCACCACTGTTACC
CCATTTGTCTTTGGTCCAGGAGCCAGCAGTAACAATACTGCCACCTCTGGCTTCAGCTTT
GGAGCTACAACCACATCTAGCTCTGCAGGATCCTCCTTTGTATTTGGTACTGGACCTTCA
GCACCATCTGCCAGCCCAGCATTTGGTGCTAATCAGACCCCAACATTTGGACAAAGTCAA
GGTGCCAGCCAGCTGAATCCCCCATGCTTTGGATCTATATCATCTTCAGCAACATTATTT
TCTGCTGGTTCTCAGCCTGCACCACCTACTTTTGGGACAGTGTCAAGCAGTAGCCAGCCT
CCTGTGTTTGGACAACAGCCTGGTCAGTCGGCATTTGGCTCTGGAACAGCTCCTAATTCC
AGTTCAGTTTTCCAGTTTGCCAGGAGCACAAATTTCAGCTTCACAAACAACAATGCATCA
GGAATATTCACATTTGGTGCAAATCCTAGCACACCTGCAGCCTCAGCCCAGCCTTCTGGT
TCAGGCTTTCCATCAGCATTTACACTGGGGTCAAATGGGAAAAATATGTTCTCTTCTGGA
ACTTCAGTTTCTGGTCGCAAGATAAAGACTGCTGTTAGACGC
