# Supplementary material for: Positively selected genes in the hoary bat (Lasiurus cinereus) lineage: prominence of thymus expression, immune and metabolic function, and regions of ancient synteny
Source: PeerJ. 2022 Mar 17;10:e13130. doi: 10.7717/peerj.13130 (PMC8934532; doi:10.7717/peerj.13130)
Supplement: Supplemental Information 3 — Initially tested orthogroups that have been edge-trimmed as described in the Methods. [file peerj-10-13130-s003.zip › original.trimmed/trimmed-OG0001887.fas]

>EpFu
GATTCGCTGGAAAAAGTGGCTCCTAGCTTCCCCATCGCCGTGGAGACCTTCCGCCTGATG
GGAGAGCTCATCGGCCTCTACTCGGAGCTCAAGGAGAACATGAAGACCCTGGACGTGCAG
AAAGCCGGCGAGAGCGACTTGGAGAAGATCCAGTACCTGCTCGCCCTCATGGTCCAAAAG
ACCATCCCGCCAGACCTGCAGGAGCAGCTGAAGTCCATCAAGACCCTGACCAAAGAGGTT
CGGCAGGAGAAAGCCAAGGAGGGCGGGCGGGCCTCACTGGGGCCGGGCCGGGCTGGCGGT
GAGCCGGGCCGTGAGCTGTCCGACCTGAGGGAGAGCCAGGAGCAGGGCAAGGTCAACATG
GAGCACTCTGTCTCCGAGGCCTCCTACCTGTTGGACAAGCTCAGGACCATCATCGAGAAC
ATGCTGGCCTCGTCGTCCACGCTGCTGACCATGAGCATGACCCCGCAGAAGGCCTCGGTC
AGCTTGTCACCTGGCCAGATTGACCCCAAGGCCACCTGCCCGGCCTGCAGCCTGGACCTG
AGCCACCAGGTCAGCACGCTGGTGCTGTACCAGGGTCTGGAGAAGCTGGAGAAGGAGAAG
GCCAACAGGGGGCACCTGGAGATGGAGATGGAAGTGAAGGCCGACAAGAGCGCCCTGGAG
GCCAAGGTGAGCCGCATGCAGTTTGACGCCACCACGGAGCAGCTGAACCACATGATGCAG
GAGCTGGTGGCCAAGATGAGCGGGCAGGAGCGGGACTGGCAGAAGATGCTGGACCGGCTC
CTGACCGAGGACAGCAAGCTGGACCGCCTGGAGCTGGATCCCGTGAAGCAGCTGCTGGAG
GATCGGTGGAAGTCCTTGCGGCAGCAGCTCAAGGAGCGCTCCCCGCTCTACCAGGCGGAC
GAGGCGGCCGGCATGCGGCGGCAGCTCCTGGCACATTTCCACTGCCTGTCCTGTGACCGT
CCCCTGGAGACAGCTGTGACTGGACAGGTCCTCCCCACCACGCCCGTGGGGCCCAGCCTG
CCCGGGCACCGCTCCACCCGCCCCTACACCGTCTTTGAGCTGGAGCAGGTCCGGCAGCAG
AGCCGCAACCTCAAGCTGGGCAGCTCCGCCTTCCCGCGGGCCGACCTGGCGTCGATGGAG
CGGAGCGTGGGGCGGCTGCGCACCATGCACTCCAAGATGCTGATGGACATCGAGAAGGTG
CAGATCCACTACGGGGGCTCGGTCAAGGCCAGCAGCCAGATGATCCACGAGCTGCTGCAG
GCCCAGTGCCTGGGCTCCCCCTGCTGCAAGCGGGTGTCGGAGATGTCCGACTACAGCTTC
GCCACGGTGTCGCGGCACTGCGGGGGCAGCCACACCCTCACCTACCCCTACCGCCGCACC
CGCCTGCAGCACCTGCAGCAGGGGCTGTTCCCCGAGGACATCCAGATCGCCAGGAAGCAC
GAAGTGGACATCTTGGGCCTGGACGGACATTACAAGGGACGGATGGACACGAGGCTGCCC
GGCATCCCGAACAAAGACGCCGGGAACAACAAGCACAAGATCAAGCCGTCCCGGTCCCAC
ACGCACCGGCAGCCGGCCCTCGGCGACAGCAGCCTGCCCTTGCGGCCTCAGAGCGCCCAC
ATGGCGGCTGGCAGCATCTCAGCTACTTCTCGGCAGCACACAGACAGACCCGTCTCCTCG
GAGGGGCGCCTCTCCCAGCCGAACGTGGCCCACAGCGAGATGGCCATGCACATGGACGTG
CCTCCCGGGGAGGGCATGGAGGAGCCCACCCGGGGGCCCAGG
>HiAr
GATTCACTGTATAAATTGGCTCCTAGCTTCCCCATAGCAGTAGAAACATTCCGTCTGATG
GGAGAGCTCATTAGCCTCTACGCAGAGCTAAAGGAGAACATGAAAGATCTAGACGAGGAG
AAAGCCGGCCAAACTGACTTGGAGAAGATCCAGCACCTGCTCACACTGATGGTCCAAAAG
ACCTTGCCACCAGACCTGCAGGAACAGCTGAAGACCTTAAAGACCTTAGCCAAAGAAGTT
CGGCAGGAAAAAGTAAAAGAGGACGGGCATCTAGATATGGGAAGGGGGTTGAAAGCTAAC
CAGCTGGGCTTGGAGCTGTCTGAACTAAGGGAGAGCCAGGAGCGGGGCAAGGTCAGCATG
GAACATTCAGTCTCCGAAGCCTCCTACCTGCTGGACAAACTCCGGACGATCATCGAGAAC
ATGCTGGCCTCATCTTCCACGTTGCTGTCCATGAGCATGACCCCGCAGAAGACCCCGGCA
ACCTTGGTACCTGGCCAGATTAGCCCTGAGGCCACCTGCCCAGCCTGCAGCCTGGACCTG
AGCCACCAGGTCAGCATGCTGGTGCTGTACCAGGGTCTAGAGAAGCTCGAGAAGGAGAAG
GCCAACAGGGCCCACCTGGATATGGAGATTGGCGTGAAAGCCGACAAGAGCGCCCTGGAG
GCCAAAGTGAGCCGCGTCCAGTTTGATGCCACCACGGAGCAGCTGAACCACATGGTGCAG
GAGCTGGTGGCCAAGATGAGTGGACAGGAGCAGGACTGGCAGAAGATGCTGGACAGGCTC
CTGACGGAGGACAACAAGCTGGACCGCCTGGAGCTGGACCCCGTGAAGCAGTTGCTGGAG
GATCGGTGGAAATCCTTGCGACAGCAGCTCAAAGAGCGCTCCCCACTCTACCAGGCGGAT
GAGGCCGCTGCCATGCGGAGGCAGCTCTTGGCACATTTCCACTGCCTGTCATGTGACCGC
CCCTTAGAGACAGCTGTGACCGGACAACTCATCCCCGTGACTCCTGTGGGCCCGTGCCTG
CCGGGGCACCGCTCCACCCGCCCCTACACCATCTTTGAACTGGAGCAGGTCCGGCAGCAT
AGCCGCAACCTCAACCTGGGTGGCACCGCCCTCACGCGGGCCGAGCTGGCACAGACGGAG
CGGAGTGTGGGGCGCCTGCGTACCATGCATTCCAAGATGCTGATGGACATCGAGAAGGTA
CAGGTCCACTTCGGGGGCTCGGTCAAAGCCAGCAGCCAGATGATCCGCGAGCTGCTGCAA
GCCCAATGCCTCAGCCACCCCTGCTACAAACGGGTGCCAGAGGTGGCTGACTACACCTAC
TGGATGGTGCCTCGGCGCTGCGGGGGCAGCCACACCCTCACCTACCCCTACCGGCGCAAC
CGCCTGCAGCACCTGCCGCAGGGCCTGTACCCCGAGGAGATCCAGATTGCCATGAAGCAT
GAGGTGGATATCTTGGGCCTGGATGGACACTACAAGGGACGGATAGATACAAGGCTGCCA
GGCATCCCAAGCAAAGACTCAGCGATCGCCAAGCACAAGGCCAAGCCCTCCCGGCCCCAT
GCGCACCGGCAGCAGTCCCTCCTCCACAACAGCCTGCCCTCCCGGCCTCAGAGCGCTCAG
ATGCTGGCTGGCAGCGCCCCAGCTCCTTCTCGTCAGCAGACAGACAGACCGGTCTCCTCC
CAGGGGTGTCTCGCCCAGCTAAATGTGGCCCACGCAGGGTTGGAGATGCACATGGACGTG
CCTCCTGGGGAGGGCCTCGAGGAGCCCACCCAGGGTCCCCGG
>LaCi
GACTCGCTGGACAAGGTGGCCCCCAGCTTCCCCATCGCCGTGGAGACGTTCCGCCTGATG
GGCGAGCTCATCGGCCTGTACTCGGAGCTCAAGGATAACATGAAGACCCTGGACGTGGAG
AAGGCGGGCGAGAGCGAGCTGGAGAAGATCCAGTACCTGCTGGCCCTGATGGTCCAAAAG
ACCATCCCGCCAGACCTGCAGGAGCAGCTGAAGTCCATCAAGACGCTGACCAAGGAGGTG
CGGCAGGAGAAGGCCAAAGAGGGCGGGTTCCCGGAGATGGGCAAGGAGGTGGCGGCCGGC
CCGCTGGGCCTGCAGCTGGGGCTGCTCAGNNNNNNNNNNNNNNNNNNNNNNNCCTCGCTG
GCTCACCGCCTGGCGCCTGCCTCTCGCCCGCTGGACAAGCTCAGGACGATCATCGAGAAC
ATGCTGGCCTCATCGTCCACGCTGCTGACCATGAGCATGACCCCGCAGAAGCACTCGGTC
ACCATGTCGCCCGGCCAGATTGACCCCAAGGCCACTTGCCCGGCCTGCAGCCTGGACCTG
AGCCACCAGGTCAGCACGCTGGTGCTGTACCAGGGGCTGGAGAAGCTGGAGAAGGAAAAG
GCCAACAGGGGGCACCTGGAGATGGAGATCGAGGTGAAGGCCGACAAGAGCGCCCTGGAG
GCCAAGGTGAGCCGCATGCAGTTCGACGCCACCACGGAGCAGCTCAACCACATGATGCAG
GAGCTGGTGGCCAAGATGAGCGGGCAGGAGCGGGACTGGCAGAAGATGCTGGACCGGCTG
CTGACCGAGGACAGCAAGCTGGACCGCCTGGAGCTGGACCCGGTGAAGCAGCTGCTGGAG
GACCGCTGGAAGTCCCTGCGGAAGCAGCTCAAGGAGCGCTCCCCGCTCTACCAGGCGGAC
GAGGCGGCTGGCATGCGGCGGCAGCTGCTGGCGCATTTCCACTGCCTGTCCTGTGACCGG
CCCCTGGAGACAGCGGTGACTGGACAGGTCCTCCCCACCACGCCCGTGGGGCCCAGCCTG
CCCGGGCACCGCTCCACCCGCCCCTACACTGTCTTTGAGCTGGAGCAGGTCCGGCAGCAG
AGCCGCAACCTCAAGCTGGGCAGCTGCGCCTTCCCGCGGGCCGACCTGGCGTCGATGGAG
CGGAGCGTGGGGCGGCTGCGCACCATGCACTCCAAGATGCTGATGGACATCGAGAAGGTG
CAGATCCACTACGGCGGCTCGGTCAAGGCCAGCAGCCAGATGATCCACGAGCTGCTGCAG
GCCCAGTGCCTGGGCTCCCCCTGCTGCAAGCGGGTGTCGGAGATGTCCGACTACAGCTTC
GCCACGGTGTCGCGGCACTGCGGGGGCAGCCACACGCTCACCTACCCCTACCGCCGCTCC
CGCCTGCAGCACCTGCAGCAGGGGCTGCTCCCGGAGGACATCCAGGTCACCAGGAAGCAC
GAAGTGGACATCTTGGGCCTGGATGGACACTACAAGGGACGGATGGACATGAGGCTGCCG
GGCATCCCGAACAAAGACGCCGGGAACAACAAGCACAAGATCAAGCCCTCCCGCTCCCAC
ACNNNNNNNNNNNNNNNNNNNNNNNNNNNNNNNNNNNNCCTGCGGCCCCAGAGCGCCCAC
ATGGCGGCCGGCACCCCCTCAGCTACTTCTCGGCAACACTCGGACAGACCCGTCTCCTCG
GAGGGGCGCCTCTCGCAGCCCAACGTGGCGCACAGCGGGGTGGCCCTGCACTTGGACGTG
CCCCCCGGGGAGGGCATGGAGGAGCCCACCCGCGGGCCCCGC
>MyLu
GATTCCCTGGAGAAAGTGGCTCCTAGCTTCCCCATTGCGGTGGAGACGTTCCGCCTGATG
GGAGAGCTCATCGGCCTCTACTCGGAGCTCAAGGAGAACCTGAAGACCCTGGATGTGCAG
AAAGCTGGTGAAACCGACCTGGAGAAGATCCAGTACCTGCTTGCGATGATGGTCCAAAAG
ACCATCCCACCAGACCTGCAGGAGCAGCTGAAGTCCATCAAGACCCTGACCAAAGAGGTT
CGGCAGGAAAAAGCAAAAGAGGGCGGGCTGCCAGAAGTGGGGAAGGAGGTGGCAGCCGGT
CCGCTGAGCTTCCAGCTGGGTCTCCTCAGTGAAGAGGGCCGCGCTCTCGGCACAGGGTTC
TCAGAACTGCTGTCCCCCTCCATCCTGTGTTTGGACAAGCTCAGGACGATCATCGAGAAC
ATGCTGGCCTCGTCGTCCACGCTGCTGACCATGAGCATGNACCCGAGGAAGGCCCCAATC
ACCTTGATCCCTGGCCAGATTGACCCCAAGGCCACCTGCCCGGCCTGCAGCCTGGACCTG
AGCCACCAGGTCAGCACGCTGGTGTTGTACCAGGGTCTGGAGAAGCTGGAGAAGGAAAAG
GTCAACAGGGGGCACCTGGAGTTGGAGATTGAAGTGAAGGCCGACAAGAGCGCCCTGGAG
GCCAAAGTGAGCCGCATGCAGTTTGATGCCACCACGGAGCAGCTGAACCACATGATGCAG
GAGCTGGTGGCCAAGATGAGCGGGCAGGAGCGGGACTGGCAGAAGATGCTGGACGGCTCT
GACCGAGATGACAGCCAGCTTGACCGCCTTGAACCTGACCCCGTGAAGCAGCTGCTGGAG
GATTCGTGGAAGTCCTTTCGGCAGCAGCTCAAGAGGCCTCCCCCGCTTTTCCCGGCGGGC
GAGGCGGCCGGCATGCGCAGGCAGCTCCTGGCCCATTTCCACTGCCTGTCCTGTGACCGT
CCCCTGGAGACAGCCGTGACTGGACAGGTCCTCCCCACCACGCCCGTGGGGCCCAGCCTG
CCCGGGCACCGCTCCACCCGCCCCTACACCGTCTTTGAGCTGGAGCAGGTCCGGCAGCAG
AGCCGCAACCTCAAGCTGGGCAACCTCGCCTTCTCACGGGCTGACGTGGCGGCGATGGAG
CGGAGCGTGGGGCGTCTGCGCACCATGCACTCCAAGATGCTGATGGACATCGAGAAGGTG
CAGTTCCACTACGGGGGCTCGGTCAAGGCCAGCAGCCAGATGATCCACGAGCTGCTGCAG
GCCCAGTGCCTGGGCTCCCCCTGCTGCAAGCGGGTGTCGGAGATGACGGACTACAGCTTC
GCCACGGTGTCGCGGCACTGCGGGGGCAGCCACACCCTCACCTACCCCTACCGCCGCTCC
CGCCTGCAGCACCTGCCGCAGGGGCTGCTCCCCGAGGACAGCCAGGTCGCCGCGAAGCAC
GAAGTGGAATTCCTTGGGCTGGATGGGACATTTAGGGGACGGATGGGACATGAATGCCAG
GGCATCCCGAACAAAGACGCCGGGAACAACAAGCACAAGACAAAGCCTTCCCGGTCCCAC
GCGCACCGGCCGCCGGCCCTCGGCGACAGCCCGCTGCCCTTGCGGCCTCAGAGCGCCAAC
ATGATGGCTGGCGGCACTTCAGCTACTTCTCGGCAACACACAGACCGACCGGTCTCCTCG
CAGGGGCGCCTCTCCCAGCCGAATGTGGGCCACAGCGGGATGGCGATGCACATGGACCTG
CCCCCCGGGGAGGGCATGGAGGAGCCCACCCGGGGGCCCAGG
>PhDi
GACTCACTGGACAGAATGGCCATCAGCTTCCCCGTGGCAGTGGAGACGTTCCGTATGATG
GGGGAGCTCATCGCCCTCTACATGGAGCTAAAGGAGACCATGAAGGAGCTGGACGAGAAG
AAGGCTGGCCAGTCCGACCTGGAGAAGATCCAGTACCTGTTCTCCCTCATGGTGCAAAAG
ACCATCCCGCCGGAAGTGCAGGAGCAGACAAAGAACATAAAGGCCCTGGCCAAAGAATTC
CGGCAGGAGAAAGCAAAAGAGGGCACGCACCCAGACATGGGGAAGGAGGTGAAAAGCAGC
CAGCTGAGCTTGGAGCTGGCCGAGCTGAGGAACAGCCAGGAGCGGGGCAAGGCCAGCCTG
GAGCATTCGGTCTCCGAAGCCTCCTACCTGCTAGACAAGCTCCGGATGATCATCGAGGGC
ATGCTGGCCTCCTCCTCCACGCTGCTGACCATGAGCATAGCACCTCAGAAGACCCCGCTA
ACCCTGACGCCTGGCCATATTGACCCTGGGGCCACCTGCCCAGCCTGCAGCCTGGACCTG
GGCCACCAGGTCAGCACGCTGGCCTTGTACCAGGGTCTGGAGAAGCTGGAGAGGGAGAAG
GCCAACCGGGAGCACCTGGAGATGGAGATTGACGTGAAAGCCGACAAGAGCGCCCTGGCC
GGCAAAGTGAGCCGCGTGCAGTTCGACGCCACCACGGAGCAGCTGAATCACATGATGCAG
GAGCTGGTGGCCAAGATGAGCGGGCAGGAGCAGGACTGGCAGAAGATGCTGGACCGGCTC
CTGCTGGAGGACAGCAAGCTGGACCGCCTGGAGCTGGACCCTGTGAAGCAGCTGCTGGAG
GACCGGTGGAAGTCCCTGCGGCAGCAGCTCAAAGAGCGCTCCCCGCTCTACCAGGCTGAC
GAGGCCGCCTGCATGCGGAGGCAGCTCTTGGCACATTTCCACTGCCTGTCCTGTGACCGT
CCCTTGGAGACTCCTGTGACTGGACAACCCATCCCCGTGACTCCCGTGGGGCCCAGCCTG
CCGGGGAGCCGCTCCACGCGCCCCTACACCATCTTCGAGCTGGATCAGGTCCGGCAGCAG
AGCCGCAGCCTGAAGCTGGGCAGCGGCGCCTTCCTGAGGGCCGACCTGGCGCCCCTGGAG
CGGAGCGTGGGGCGCCTGCACTCCATGCACTCCAAGATGCTGATGGACATTGAGAAGGTG
CAGATCCACTACGGGGGCTCGGTCAAGGCCAGCAGCCAGATGATCCGCGAGCTACTGCAG
GCCCAGTGCCTCAGCTCCCCCTGCTACAAACGGGTGCCGGACGTGTCGGATTACGCCTAC
TCGCCGGTGCCCCGGCCCTGCGGCGGCAGCCACACGCTCACCTACCCCTACCGCCGTGCC
CGCCTGCAGCACCTGCCGCAGGGCCTGCACCCCGAGGAGATCCAGCTTGCCCTGAAGCAC
GAGGTGGACATCTTGGGCCTGGATGGACACTACAAGGGGCGGATGGACACAAGGCTGCCC
GGCATCCCGAGCAAAGACAGTGACATCACCAGGCATAAGACCAAGCTGTCGCGGCTCCAC
GTGCAGCGGCACTCGTCCCTCGGTGACAGCGGCCTGCCCTCGCGGCCCCAGAGCGCCGAG
GTGCCGGCCGGCAACACCTCAGCTTCTCCTCCCCAGCGGGCGGACAGACCGGTCTCCTCG
CAGGGACGCCTCTCCCAGCAGCTCAGCGCCCAGGAGGGGCCCGAGATGCGCCTGGAGGTG
CCCCCTGGGGAGGGGCTGGAGGAGCCCACCCGCGGGCCGAGG
>PtVa
GATTCACTGGACAGAGTGGCTCCGAGCTTCCCCATAGCAGTGGAGACGTTCCGGCTGATG
GGAGAGCTGATCGGCCTGTACGTGGAGCTAAAAGACAAGATGAAGGAACTGGATGAGGAG
AAATCCGGCCAGACCGACTTGGAGAAGATCCAGTTCCTGTTGTCGCTGATGATCCAGAAG
ACCATACCACCGGACCTGCTGGAACAGCTGAAGACCTTAAAGACCTTGACCAAAGAAATT
CAGCAGGAAAAAGCAAAAGACAGCAAGCATCTGGAGTTGGGAAAGGAGACGAAAGCCAGC
CAGCTGGGCCTGGAGCTGGCTGAGCTGAGGGACAGCCAAGAGCGAGGCAAGATCAGCATG
GAGCACTCGGTCTCCGAAGCCTCCTACCTGTTGGACAAGCTCAGGACGATCATCGAGAGC
ATGCTGGCCTCATCGTCCACACTGCTGTCCATGAGCATGGCCCCTGAGAAGACCCTGATG
ACCCTGACACCTGGCCAGATTGACCCTCAGGCCACGTGCCCAGCCTGCAGCCTGGACGTG
AGCCATCAGGTCAGCACGCTGGTCTTGTACCAGGGTCTACAGAAGCTTGAGAAGGAGAAG
GCCAACAGGGAGCACCTGGAGATGGAGATCGACGTGAAAGCCGACAAGAGCGCCCTGGCG
GCCAAGGTGAGCCGCGTCCAGTTCGACGCCACCACGGAGCAGCTGAACCACATGATGCAG
GAGCTGGTGGCCAAGATGAGTGGGCAGGAGCAGGACTGGCAGAAGATTCTGGACAGGCTC
CTGACGGAGGACAACAAGCTGGACCGCCTGGAGCTGGACCCCGTGAAGCACGTGCTGGAG
GACCGGTGGAAGTCCTTGCGACAGCAGCTCAAAGAGCGCCCCCCCCTCTACCAGGCGGAC
GAGGCGGCCGCCATGCGGAGGCAGCTCTTGGCACATTTCCACTGCCTGTCATGTGACCGT
CCCTTAGAGACACCCGTGACTGGACAAATCCTGCCCGTGACCCCTGTGGGCCCGTGCCTG
CCAGGGCACCGCTCCTCCCGCCCCTACACCATCTTCGAACTGGAGCAGGTCCGACAGCAG
AGCCGCAACCTAAAGCTGGGGGGCCCCGCCGGCCCGCGGGGGGACCTGGCGCTGATGGAA
CGGAGCGTGGGCCGCCTGCGCACCATGCACTCCAAGATGCTGATGGACATCGAGAAGGTG
CAGATCCACTTCGGGGGCTCGGTCAAGGCCAGCAGCCAGATGATCCGCGAGCTGCTGCAG
GCCCAGTGCCTCAGCTCCCCCTGCTACAAACGGGTGCCAGATATGGCCGACTACACGTAC
TCGACCGTGCCTCGGCGCTGCGGGGGCAGCCACACCCTCACCTATCCCTACCGCCGCACC
CGCCTGCAGCACCTGCCACAGGGCCTGTACCCCGAGGAGATCCAGATCGCCATGAAGCAC
GAGGTGGATATCTTGGGCCTAGACGGACATTACAAGGGACGGATGGATACAAGGCTGCCA
GGCATCCCAAACCGAGACTCAGGGGTCAGCAAGCACAAGGCCAAGCCACCCCGGTCCCAC
GCGCACCGGCAGCAGTCACTGGGCGACAGCAGCCTGCCCTCACGGCCTCAGAGTGCTCAG
ATGCTGGCTGGCAACGTGGCTGCTCCTTCTCGTCAACGGACAGACAGGCCGGTCTCCTCC
GAGGGGCGCCTCTCCCAGCCCAACGTGGCCCACGCGGGGCTGGAGATGCCCATGGACGTG
CCTCCTGGGGAGGGGCTCGAGGAGCCCACCCGGGGGCCTCGG
>RhFe
GATTCACTGGATAAATTGGCTCCTAGCTTCCCCATAGCAGTAGAAACATTCCGTCAGATC
GGAGAGCTCATTGGCCTCTACATGGAGCTAAAGGAGAACATGAAAACTCTAGACGAGGAG
AAAGCTGGCCAAACTGACTTGGAGAAGCTCCAGTACCTGCTCGCACAGATGGTCCAAAAG
ACCATGCCACCAGACCTGCCGGAACAGCTAAAGACCTTAAAGACGTTGGCCAAAGATGTT
CGGCAGGAAAAAGTAAAAGAAGATGGGCACCTAGATGTGGGAAAGGAGATAAAAGCTAGC
CAGCTGAGCTTGGAGCTGAGTGAGCTAAGGGAGAGCCAGGAGCGGGGCAAGGTCAGCATG
GAACATTCAGTCTCTGAAGCCTCCTACCTGTTGGACAAGCTCCGGGCGATCATCGAGAAC
ATGCTGGCCTCATCTTCTACGCTGCTGTCCATGAGCATGGCCCCTCAGAAGCCCCCGACA
ACCTTGTTACCTGGCCAGATTAGCCCTGAGGCCACCTGCCCAGCCTGCAGCCTGGACCTG
AGCCACCAGGTCAGCATGCTGGTGCTGTACCAGGGTCTAGAGAAGCTCGAGAAGGAAAAG
GCCAACAGGGCCCACCTGGATATGGAGATTGATGTGAAAGCTGACAAGAGTGCCCTGGCG
GCTAAAGTGAGCCGCGTGCAGTTTGATGCCACCACGGAGCAGCTGAACCACATGATGCAG
GAGCTGGTGGCCAAGATGAGTGGGCAGGAGCAGGACTGGCAGAAGATGCTGGACAGGCTC
CTGACAGAGGACAACAAGCTGGACCGCCTGGAGCTGGACCCCGTGAAGCAGTTGCTGGAA
GATCGGTGGAAATCCTTGCGACAGCAGCTCAAAGAGCGCTCCCCACTCTACCAGGCGGAC
GAGGCTGCCGCCATGCGGAGGCAGCTCTTGGCACATTTCCACTGCCTGTCATGTGACCGT
CCCTTGGAGACAGCTGTGACTGGACAAATCCTCCCGGTGACTCCTGTGGGCTCGTCGCTG
CCAGGGCACCGCTCCACCCGCCCCTATACCATCTTTGAACTGGAGCAGGTCCGGCAGCAC
GGCCGCAACCTCAAGCTGGGTGGCACCACCCTCCCGCGGGCAGAGCTGGCACAGACAGAG
CGGAGCGTGGGGCGCCTGCGTACCATGCACTCCAAGATGCTGATGGACATTGAGAAGGTG
CAGATCCACTTCGGGGGCTCGGTCAAGGCCAGCAGCCAGATGATCCGCGAGCTGCTGCAG
GCCCGGTGCCTCAGCCACCCCTGCTACAAACGGGTGCCAGAGGTGGCCGACTACACCTAC
TGGACGGTGCCTCGGCATTGCGGGGGCAGCCACACCCTCACCTACCCCTACCGTCGCAAC
CGCCTGCAGCACCTGTCACAGAGCCTGTACCCCGAGGAGGTCCAGATTGCCATGAAGCAT
GAGGTGGACATCTTGGGCCTGGATGGACATTACAAGGGACGGATGGATACAAGGCTGCCA
GGCATCCCAAGCAAAGACTCAGCGATCACCAAGCACAAGGCCAAGCCATCCCGGCCCCAC
GTGCACCGGCAGCAGTCCCTCGTCCACAACAGCCTGCCCTCCCGGCCTCAGAGCGCTCAC
ATGCTGGCTGCCAACGCCTCAGCTCCTTCTCGTCAACAGACAGACAGACCGGTCTCCTCC
CAAGGGCATCTCTCCCAGCCAAGTGTGGCCCACGCAGGGTTGGGGATGCACATGGATGTG
CCTCCTGGGGAGGGGCTCGAGGAGCCCACCCGGGGGCCACGG
>RoAe
GATTCGCTGGACAGAGTGGCTCCGAGCTTCCCCATAGCGGTGGAGACGTTCCGGCTGATG
GGAGAGCTCATCAGCCTGTACATGGAGCTGAAGGAGAAGATGAAGGAGCTGGATGAGGAG
AAATCCGGCCAGACTGAGATGGAGAAGATCCAGTACCTGCTCGCACTGATGATGCAGAAG
ACCATACCACCAGACCTGCAGGAACAGCTGAAGACCTTAAAGACCTTGACCAAAGAAATT
CAGCAGGAAAAAGCAAAAGAGACCAAGCAACTAGAGATGGGAAAGGAGATGAAAGCCGGC
CAGCTGGGCCTGGAGCTGGCTGAGCTGAGGGAGAGCCAAGAGCGAGGCAAGATCAGCATG
GAGCACTCGGTCGCCGAAGCCTCCTACCTGTTAGACAAGCTCAGGACCATCATCGAGAGC
ATGCTGGCGTCCTCGTCCACGCTGCTGTCCATGAGCATGGCCCCCGAGAAGACCCCGATC
ACCTTGGCACCTGGCCAGATTGACCCTGAGGCCACGTGCCCAGCCTGCAGCCTGGACGTG
AGCCATCAGGTCAGCACGCTGGTCTTGTACCAGGGTCTACAGAAGCTTGAGAAGGAAAAG
GCCAACAGGGAGCACCTGGAGATGGAGATCGACGTGAAAGCCGACAAGAGCGCCCTGGCA
GCCAAAGTGAGCCGCGTCCAGTTCGACGCCACCACGGAGCAGCTGAACCACATGATGCAG
GAGCTGGTGGCCAAGATGAGCGGGCAGGAGCAGGACTGGCAGAAGATTCTGGACAGGCTC
CTGACAGAGGACAACAAGCTGGACCGCCTGGAGCTGGACCCCGTGAAGCACGCGCTGGAG
GACCGGTGGAAGTCCTTGCGACAGCAGCTCAAAGAGCGCCCCCCACTCTACCAGGCGGAC
GAGGCGGCGGCCATGCGGAGGCAGCTCTTGGCACATTTCCACTGCCTGTCATGTGACCGT
CCCTTAGAGACACCTGTGACTGGACAAATCCTGCCCGTGACCCCTGTGGGCCCGTGCCTG
CCCGGGCACCGCTCCACCCGCCCCTACACCATCTTCGAGCTGGAGCAGGTCCGGCAGCAG
AGCCGCAACCTAAAGCTGGGGGCACCGGCCGGCCCGCGGGGCGACCTGGCGCAGATGGAG
CGGAGCGTGGGCCGCCTGCGCACCATGCACTCCAAGATGCTGATGGACATCGAGAAGGTG
CAGATCCACTTCGGGGGCTCGGTCAAGGCCAGCAGCCAGATGATCCGCGAGCTGCTGCAG
GCCCAGTGCCTCAGCTCCCCCTGCTACAAGCGGGTGCCAGACATGGCCGACTACACGTAC
TCGACCGTGCCTCGGCGCTGCGGGGGCAGCCACACCCTCACCTACCCCTACCGCCGCAGC
CGCCTGCAGCACCTGTCCCAGGGCCTGTGCCCCGAGGAGATCCAGGTCGCCATGAAGCAC
GAGGTGGATATCTTGGGCCTGGACGGACATTACAAGGGACGGATGGATACACGGCTGCCA
GGCATCCCAAACAGAGACTCGGGGGTCAACAGGCACAAGGCCAAGCCGTCCCGGTCCCAC
GTGCCCCGGCAGCAGTTACTCAGCGACAGCAGCCTGCCCTCCCGGCCTCAGAGCGCGCAG
CTGCTGGTCGGCAGCACCGCTGCTCCTTCCCGTCAACGGACAGACCGGCCGGTCTCCTCC
GAGGGGCGCTTCTCCCAGCCCAACGCAGCCCACGCGGGCCGGGAGATGCCCCTGGACATG
CCTCCCGGGGAGGGGCTCGAGGAGCCCACCCGGGGCCCTCGG
