# Supplementary material for: Positively selected genes in the hoary bat (Lasiurus cinereus) lineage: prominence of thymus expression, immune and metabolic function, and regions of ancient synteny
Source: PeerJ. 2022 Mar 17;10:e13130. doi: 10.7717/peerj.13130 (PMC8934532; doi:10.7717/peerj.13130)
Supplement: Supplemental Information 3 — Initially tested orthogroups that have been edge-trimmed as described in the Methods. [file peerj-10-13130-s003.zip › original.trimmed/trimmed-OG0001890.fas]

>EpFu
AGCTACAGCGAAGTGGCCAACCACATCCTCGACACAGCAGCCATTTCAAATTGGGCTTTC
ATTCCTGACAAGAACGCCAGCTCAGACTTGCTGCAGTCGGTGAATTTGTTTGCTCGGCAA
CTCCACCTCCACAACGCATCTGAGAACATTGTGGATGAACCCTTCATTCAGACGAAAGGG
TTCCACATCAGCCACAACAACTCAGAGGAAAGTTTCAGATTCTCCGGGGACATGAACAAT
ACAACAGAGGGAATCTTAGGAATGATAGAAATCCCCAAGCACGAGCTAGGGAAGCTGCCA
CCAAATGCCTCCCAAGCCATCACCATAGCGTTTCCCACCCTGGGGGCTGTTCTGAAAGAA
GACCACTTGCCAAATGTGAGTCTTCCCAGGCCGGTAAACAGCCTGGTTCTTTCGGTGATT
TTACCAGACAGATTAAAGCAAATCTTACTCACGTTTGAGAAGATCAATAAGTCCCGGAGT
GCTAGGGCTCAGTGTGTTGGCTGGCATTCCAGGAAAAGGAGATGGGATGAGAAGGCGTGT
GAAACGTTGGATATCAAGAACAGAGTGAAATGCCGGTGTAACTACACCAACGCAGTGATG
TCTTTTTCCATTCTAATGTCCCCCATATCTATAGATGACAAAATCCTGGACTACATCACC
TGCATTGGGCTCAGCGTCTCCATCCTTAGCTTGGTTCTTTGTCTGCTCATTGAAGCTACG
GTGTGGTCCCGGGTTGTTGTGACAGAGATATCATACATGCGCCACGTGTGCATCGTGAAC
ATAGCCGTGTCGCTCCTGACTGCTAATGTGTGGTTCATCATATCCTCCAACTTTAGCAAA
AAGGCCCAGGACCACAACTGGTGTGTGGCAATGACATTTTTTAGCCACTTTTTCTACCTC
TCTCTGTTTTTCTGGATGCTCTTCAAAGCACTGCTCATCATCTATGGAATATTGGTCGTT
TTTCATAGGATGATGAAGTCCCGCATGATGGCCATTGGCTTTGCCATTGGCTATGGGCTC
CCACTGATCATCGCTGGCACCACAGTTGCTATCACAGTGCCAGAGAAAGGCTACATGAGA
CATGATGCCTGTTGGCTTAACTGGGACAATACCAAAGCCCTTTTAGCATTCGCCATCCCA
GCCTTGGTCATTGTGGCCGTGAATCTTCTTGTGGTCTTGGTTGTTGCGATCAACACTCAG
AGGCCCTTTATCGGCAGTTCCAAGTCTCAAGATGTGGCCATAATTAGGAGGATCAGTAAA
AATGTTGCCATCCTCACCCCACTGCTAGGACTGACCTGGGGTTTTGGGATAGCCACTCTC
ATCAAAGGCAATTCCTTGATATTCCACATAATCTTTGCCCTGCTCAATGCTTTCCAG
>HiAr
AGCTACAGTGAAGTGGCCGACCACATTCTTGACACAGCAACCATTGCAAATTGGGCTTTC
ATTCCCGACGAGAATGCCAGCTCGGATTTGTTGCAGTCAGTGAATTTGTTTGCTAGGCAA
CTCCACATTGGCAATGACTCTGAGAACATTGTGGATGAACTCTTTATTCAGGCGAAAGGG
TTTCACATTAACCACAATACCTCAGAGAAAAGTTTCAGGTTCTCCAGGAACATGAACAAT
ACAACAGAGGATATCATAGGAGTGATAGAAATTCCCAGGCATGAGCTGTGGAAGCTGCCA
CCAAATATGTCTCAAGCCGTCAGCATAGCTTTTCCCACCTTGGGGGCTGTTTTGAAAGAA
GCCCACTTACAAAATGAGAGTCTTCTCAGGCCAGTGAATAGTCTGGTCCTTTCGGTGATT
TTACCAGAAAGATTACAGCAAATCTTACTCACGTTTGAGAAGATCAATAAATCCCGGCAT
GCCCGGGCTCGGTGTGTTGGCTGGCACTCCTGGAAAAGGAGGTGGGATGAGAAGGCTTGT
GAAACGTTGGATATCACGAACAAAGTGAAATGCCGGTGTAACCGCACCAATGTGGTGATG
TCTTTTTCCATTTTAATGTCCCCCAAAATTATAGATGACAAAATCCTGGGCTACATCACC
TGCATTGGGCTCAGCGTCTCCATCCTCAGCTTGGTTCTTTGCCTGCTCATTGAAGCCACC
GTGTGGTCCCGGGTCGTGGTGACGGAGATAGCCTACATGCGTCACGTGTGCATTGTGAAC
ATAGCCGTGTCCCTCCTGGCCGCCAATGTGTGGTTTATCGTAGCCTCTAACTTTAACAAA
AAGGCCCTGGACCACAAGTGGTGTGTTGCGATGACATTTTTTAGCCACTTTTTCTACCTC
TGTCTGTTTTTCTGGATGCTCTTCAAAGCCCTGCTCATCATCTATGGGATATTGATCGTT
TTCCGCAGGATGCTGAAGTCCTGCATGATGGCCATTGGCTTCGCCATTGGCTATGGGTGC
CCGCTGGTCATAGCTGTCACCACCGTTGCTGTCACAGTGCCAGGGAAAGGCTACCTGAGA
CGCGATGCCTGTTGGCTTAACTGGGACAATACCAAAGCCCTGCTAGCATTTGCCATCCCT
GCCTTGATCATCGTGGCTGTGAATCTTCTTGTGGTTTTGGTTGTTGCTGTCAACACTCAA
AGGCCCTCTATTGGCAGTTCCAAGTCTCAGGATGTAACCATAATTTTGAGGATCAGCAAA
AATGTTGCCATCCTTACCCCACTGCTGGGACTGACCTGGGGTTTTGGAATAGCCACCCTC
ATAGATAGTACTTCCTTGATATTCCACATCATCTTTGCCCTGCTCAATGCTTTCCAG
>LaCi
AGCTACAGTGAAGTGGCCAACCACATCCTCGACACAGCAGCCATTTCAAACTGGGCTTTC
ATTCCTGACAAGAATGCCAGCTCAGATTTGCTGCAGTCAGTGAATTTGTTTGCCCGGCAA
CTCCATCTCAGTAATGCATCTGAGAACATTGTGGATGAACCCTTCATTCAGACAAAAGGA
TTTCACATCAGCCACAACACCTCGGAGGAAAGTTTCAGACTCTCCGGGAACATGAACAAT
ACAACAGAGGGAATCTTAGGAATGATAGAAATTCCCAAGCATGAGCTGTGGAAGCTGCCA
CCAAATGCCTCCCAAGCCATTACCATAGCATTTCCCACCTTGGGGGCTGTTCTAAAAGAA
GACCACTTGCCGAATGTGAGTCTTCCCAGGCCGGTAAATGGCCTGGTTCTTTCAGTGATT
TTACCAGACAAATTAAAGCAAATCTTACTCACGTTTGAGAAGATCAATAAATCCCGGAGT
GCTAGGGCTCAGTGTGTTGGCTGGCATTCTAGGAAAAGGAGATGGGATGAGAAGGCATGT
GAAACGTTGGATATCAAGAACAGAGTGAAATGCCGGTGTAACTATACCAATGCAGTGATG
TCTTTTTCCATTCTAATGTCCCCCATATCTATAGATGACAAAATCCTGGACTACATCACC
TGCATTGGGCTCAGCGTCTCCATCCTAAGCTTGGTTCTTTGTCTGCTCATTGAAGCTATG
GTGTGGTCCCGGGTTGTTGTGACAGAAATATCATACATGCGTCACGTGTGCATCGTGAAC
ATAGCCGTGTCACTCCTTACTGCTAATGTGTGGTTCATCATATCCTCCAACTTTAGCAAA
AAGGCCCAGGACCACAACTGGTGTGTTGCAATGACATTTTTTAGTCATTTTTTCTACCTC
TCTCTGTTTTTCTGGATGCTCTTCAAAGCGCTGCTCATCATCTATGGAATACTGGTCGTT
TTTCATAGGATGATGAAGTCCCGCATGATGGCCATTGGCTTTGCCATTGGCTATGGGTTC
CCATTGATTATTGCTGGCACCACAGTTGCTATCACAGTGCCAAAGAAAGGCTACATGAGA
CATGATGCCTGTTGGCTTAACTGGGACAATACCAAAGCTCTTTTAGCATTTGCCATCCCA
GCCTTGGTCATTGTGGCTGTGAATCTTCTTGTGGTTTTAGTTGTTGCAGTCAACACTCAG
AGGCCCTTTATTGGCAGTTCCAAGTCTCAAGATGTGGCCATAATTAGGAGGATCAGTAAA
AATGTTGCCATCCTCACCCCACTGCTGGGACTGACCTGGGGTTTTGGGATAGCCACTCTC
ATCAAAGGCAATTCCTTGATATTCCACATAATTTTTGCCCTGCTCAATGCTTTCCAG
>MyLu
AGCTACAGCGAAGTGGCCAACCACATCCTCGACACAGCAGCCATTTCAAACTGGGCTTTC
ATTCCTGACAGGAACGCCAGCTCAGATTTGCTGCAGTCGGTGAATTCCTTCGCCCGGCAA
CTCCACCTCCGCAATGCATCTGAGAACATTGTGGATGAGCCCTTCATTCAGACGAAAGGG
TTTCACATCAGCCACAACACCTCGGAGGAAAGTTTCAGATTCTCCGGGAACACGAACAAT
ACAGCAGAGGGGATCTTAGGAATGATAGAAATTCCCCAGCACGAGCTGTGGAAGCTGCCA
GCAAATGCCTCCCAAGCCATCACCATAGCGTTTCCCACCTTGGGGGCTGTGCTGAAAGAA
GACCACTTGCCAAATGCGAGTCTTCCCAGGCCGGTAAATGGTCTGGTTCTTTCGGTGATT
TTACCAGACCGATTACAGCAAATCTTCCTCACGTTTGAGAAGATCAATAAATCCCGGAGT
GCCAGGGCTCAGTGTGTTGGCTGGCATTCCAGGAAAAGGAGATGGGATGAGAAGGCGTGT
GAGACGTTGGATGTCAAGAACAGAGTGAAATGCCGGTGTAACTACACCAATGCAGTGATG
TCTTTTTCCATTCTAATGTCCCCCATATCTATAGATGACAAAATCCTGGACTACATCACC
TGCATTGGGCTCAGTGTCTCCATCCTTAGCTTGGTTCTTTGCCTGCTCATTGAAGCTACG
GTGTGGTCCCGGGTTGTTGTGACAGAGATATCATACATGCGCCACGTGTGCATCGTGAAC
ATAGCCGTGTCGCTCCTGACTGCTAATGTGTGGTTCATCATATCCTCCAACTTTAGCAAA
AAGGCCCAGGACCACAACTGGTGTATTGCAATGACATTTTTTAGCCACTTTTTCTACCTC
TCTCTGTTTTTCTGGATGCTCTTCAAAGCCCTGCTCATCATCTATGGAATATTGGTCGTT
TTTCATAGGATGATGAAGTCCCGCATGATGGCCATCGGCTTTGTCATTGGCTATGGGTTC
CCATTGATCATCGCCGGCACCACCGTTGCTATCACAATGCCAGAGAAAGGCTACATGAGA
CACGATGCCTGTTGGCTTAACTGGGACAACACCAAAGCCCTTTTAGCATTCGCCATCCCA
GCCTTGGTCATCGTGGCTGTGAATCTTCTTGTGGTTTTGGTTGTTGCGGTCAACACTCAG
AGGCCCTTTATCGGCAGTTCCAAGTCTCAAGATGTGGCCATAATTAGGAGGATCAGTAAA
AACGTTGCCATCCTCACCCCACTGCTGGGACTGACCTGGGGTTTTGGAGTAGCCACTCTC
ATCAAAGGCAATTCCTTGATATTCCACATAATCTTTGCCCTGCTCAACGCTTTCCAG
>PhDi
AGCTATAGCATAGTGGCCAACCACATCCTTGATACAGCAGCCATTTCAAATTGGGCTTTC
ATCCCCGACGAGAATGCCAGCTCGGATTTGCTGCAGTCAGTGAATGTGTTCGCTCGGCAA
CTCCACATCCAAAATGAGTCTGAGAACATTGTGGATGAACCCTTCATTCAGACGAAAGGG
TTTTACCTCAACCACAATACCTCAGAGAAAAGTTTCAGATTCTCCAGGAACATTAACAAT
ACAACGGAGGATATCTTAGGAATGATAGAAATTCCCAAGCATGAGCTGTGGAAGCTGCCA
CCAAATACATCCCAAGCCATCAGCATAGCTTTCCCCACCTTGGGGGCTGTTCTGAAAGAA
GCCCACTTGCAAGATATGAGTCTTCCCAGGCCGGCAAATGGTCTGGTCCTTTCAGTGGTT
TTACCAGAAAGATTAAAGCAAATCTTACTCACGTTTGAGAAGATCAATAAGTCTCGGAGT
GCCAGGGCTCACTGTGTGGGCTGGCACTCCAGGAAAAGGAGATGGGATGAGAAGGTGTGT
GAAACATCAGATACCAGGAACAAAGTGAAGTGCCGGTGTAACTACACCAATGCAGTCATG
TCTTTCTCCATCCTAATGTCCCCCAAATCTATAGATAACAAAATCCTGGACTACATCACC
TGCATTGGGCTCAGTGTCTCCATCCTTAGCTTGATTCTTTGCCTGTTCATCGAAGCTATG
GTGTGGTCCCGGGTTGTTGTCACAGAGATATCACACATGCGTCATGTGTGCATCGTGAAC
ATAGCCGTGTCACTCCTGACTGCTAATGTGTGGTTTATTATATCCTCTAACTTTAGCAAA
AAAGCCCAGGACCACAACTGGTGTGTTGCAATGACATTTTTTAGCCACTTTTTCTACCTC
TCTCTGTTTTTCTGGATGCTCTTCAAAGCACTGCTCATTATCTATGGAATATTGGTCGTT
TTTCATAGGATGATGAAGTCCCGCATGATGGCCATTGGCTTTGTCATTGGCTATGGATGC
CCGCTGATCATTGCTGTCACCACAGTTGCTATCACTGTGCCAGAGAAAGGCTACGTGAGG
AAGGATGCCTGTTGGCTCAACTGGGATAACACCAAAGCCCTTTTAGCATTTGCCATCCCA
GCCTTGGTCATTGTGGCTGTGAATCTACTTGTGGTTTTGGTTGTTGCTGTCAACACTCAG
AGGCCCTTTATTGGCAGTTCCAAGTCTCAGGATGTGGCCATAATTCGGAGGATCAGTAAA
AATGTTGCCATCCTTACCCCGCTGCTGGGACTGACCTGGGGTTTTGGAATAGCCACTCTC
ATAGATGGCACTTCATTGATATTCCACATAATCTTTGCTCTGCTCAATGCTTTTCAG
>PtVa
AGCTATAGTGAAATGGCCAACCACATCCTCGACACAGCAGCCATTGCAAATTGGGCTTTC
ATTCCTGACAAGAACGCCAGCTCGGATTTGCTGCAGTCAGTGAATTTGTTCGCTAGGCAA
CTCCACATCCGCAATGAATCCGAGAACATTGTGGATGAACTCTTTATTCAGACGAAAGCG
TTTCACATTAACCACAACACCTCAGAGAGAAGTTTCAGATTCCCCAGGAACATTAACAGC
ACATCAGAGGGTATCTTAGGGATGATAGAAATTCCTAGGCATGAGCTGTGGAAGCTGCCA
CCAAATGCGTCCCAAGCCATCAGCATAGCTTTTCCCACCTTGGGGGCTGTTCTGAAAGAA
GCCAACTTGCAAAATGAAAGTCTTCCCAGGCCGGTAAATGGTCTGGTCCTTTCGGTGATT
TTACCAGAAAGATTACAGAAAATCCTACTCACGTTTGAGAAGATCAATAAATCCCGGAAT
GCCAGGGCTCAGTGTGTTGGCTGGCACTCCAGGAAAAGGAGGTGGGATGAAAATGCATGT
AAAACGTTAGATATCACGAACAAAGTGAAATGCCGGTGTAATTACACCAATGCGATTATG
TCTTTTTCCATTCTAATGTCCCCTACATCTATAGACGACAAAATCCTGGATTATATCACC
TGCATTGGACTCAGCATCTCCATCCTTAGCTTAATTCTTTGCCTGCTCATTGAAACCACG
GTATGGTCCCGGGTCGTGGTGACAGAGATATCATACATGCGTCATGTGTGCATCGTGAAC
ATAGCTGTTTCGCTCCTGATTGCTAATGTGTGGTTCATCTTAGCCTCTAATTTTAGCAAA
AAGGCCCAGGACCACAAGTGGTGTGTCGCAATGACATTTTTCAGCCACTTTTTCTACCTT
TCTTTGTTTTTTTGGATGCTCTTCAAAGCACTGCTCATCATTTATGGAATATTGGTCGTT
TTTCGTAGGATGATGAAGTCCCGCATGATGGCCATTGGCTTCGCCATTGGCTATGGGTGC
CCATTGGTCATTGCTGTCACCACACTTGCTATCACAATACCAGAGAAAGGCTACATGAGA
CGTGATGCCTGTTGGCTTAACTGGGACAATACCAAGGCCCTTTTAGCATTTGCCATTCCA
GCCTTGGTCATTGTGGCTGTGAATCTTCTTGTGGTTTTGGTTGTTGCTGTCAACACTCAG
AGGCCCTCTATCGGCAGTTCCAAGTCTCAAGATGTGGCCATAATTATGAGGATCAGCAAA
AATGTTGCCATCCTCACCCCACTGCTGGGACTGACCTGGGGTTTTGGAATAGCCACCCTC
ATAGAAAGCACTTCCTTGATATTCCACATAATCTTTGCCCTGCTCAATGCTTTCCAG
>RhFe
AGCTATAGCCAAATGGCCAACCACATCCTGGACACAGCAACCATTTCCAATTGGGCTTTC
ATTCCTGACATGAATGCCAGCTCGGATTTGCTGCAGTCAGTGAATTTGTTTGCTAGGCAA
CTCAACGTTGGCAATGAATCTGAGAACATTGTGGATGAACTGTTTATTCAGACAAAAGCG
TTTCCCATTAACCACAATACCTCAGAGAAAAATTTCAGATTCTTCAGGAACATGCACAAT
ACAACGGAGGATATCATAGGAATGATAGAAATTCCCCGGCATGAGCTGTGGAAGCTGCCA
CCAAATACATCTCAAGCCATCAGCATAGCTTTTCCCACCTTGGGGGCTGTTCTGAAAGAA
GCCCACTTGCAAAATGAGAGTCTTCTCAAGCCGGTAAATGGTCTGGTCCTTTCGGTGATT
TTACCAGAAAGATTACAGCAAATCCTACTCACGTTTGAGAAGATCAATAAATCCCGGAAT
GCCCAGGCCCAGTGTGTTGGCTGGCACTCCCGGAAAAGGAGGTGGGATGAGAATGCGTGT
AAAACATTGGATACTGCGAACAAAGTGAAATGCCGGTGCAACCACACCAATGCGGTGATG
TCTTTTTCCATTCTAATGTCCCCCAAATCTATAGATGATAAAATCCTGGGTTATATCACC
TGCATTGGGCTCAGCGTCTCCATCCTCAGCTTGATTCTTTGCCTGCTCATTGAAGCCACG
GTGTGGTCCCAGATCGTGGTGACTGAGATATCATACGTGCGTCACGTGTGCATCGTGAAC
ATAGCCGTGTCCCTTCTGGCCGCTAATGTGTGGTTCATTGTAGCCTCTAACTTTAACAAA
AAGGTCCTGGACCACAACTGGTGTGTTGCCATGACATTTTTTAGCCACTTTTTCTACCTC
TCTCTGTTTTTCTGGATGCTCTTCAAAGCACTGCTCATCATTTATGGGATACTGGTCGTT
TTTCGTAGGATGCTGAAGTCCCGCATGATGGCCATTGGCTTTGTCATTGGCTATGGGTGC
CCGCTGATCATAGCTGTCACCACAGTTGCTGTCACAGTGCCAGAGAAAGGCTACATGAGA
CGCGATGCCTGTTGGCTTAACTGGGACAACACCAAAGCCCTTTTAGCATTTGCCATCCCG
GCCTTGATCATTGTGGCTGTGAACCTCCTTGTGGTTTTGGTTGTTGCTGTCAACACTCAG
AGGCCCTCTATTGGCAGTTCCAAGTCTCAAGATGTGGCCATAATTATGAGGATCAGCAAA
AATGTTGCCATCCTTACCCCACTGCTGGGACTCACCTGGGGTTTTGGAATAGCCATCCTC
ATCGATGGTAATTCCCTGATATTCCACATAATCTTTGCCCTGCTCAATGCTTTCCAG
>RoAe
AGCTATAGTGAAGTGGCCAACCACATCCTTGACACAACAGCCATTGTAAATTGGGCTTTC
ATTCCTGACAAGAACGCCAGCTCGGATTTGCTGCAGTCAGTGAATTTGTTCGCTAGGCAA
CTCCACATCCGCAATGAATCCGAGAACGTTGTGGATGAACTCTTTATTCAGACGAAAGGG
TTTCACATTAACCACAATACCTCAGAGAGAAGTTTCAGATTCCCCGGGAACATTAACAGT
ACATCAGAGGGTATCTCATGGATGATAGAAATTCCCAGGCACGAGCTGTGGAAGCTGCCA
CCAAATGCATCCCAAGCCGTCAGCATAGCTTTTCCCACCTTGGGAGCTGTTCTGAAAGAA
GCCAACTTGCAAAATGAAAGTCTCCCCAGGCCAGTAAATGGTCTTGTCCTTTCGGTGATT
TTACCAGAAAGATTACAGAAAATCCTACTCACATTTGAGAAGATCAATAAATCCCGGAAT
GCCAGGGCTCAGTGTGTTGGCTGGCACTCCAGGAAAAGGAGATGGGATGAAAATGCATGT
AAAACGTTGGATATCACAAACAAAGTGAAATGCCAGTGTAACTACACCAATGTGATTATG
TCTTTTTCCATTCTAATGTCCCCCACATCTATAGATGACAAAATCCTGGATTATATCACC
TGTATTGGACTCAGCATCTCCATCCTTAGCTTGGTTCTTTGCCTGCTCATTGAAGCCATG
GTATGGTCCCGGGTCGTGGCGACAGAGATATCATACATGCGTCATGTGTGCATTGTGAAC
ATAGCTGTGTCGCTCCTGATTGCTAATGTATGGTTCATCATAGCCTCTAATTTTAGCAAA
AAGGCCCAGGACCACAAGTGGTGTGTTGCAATGACATTTTTTAGCCACTTTTTCTACCTT
TCTCTGTTTTTTTGGATGCTCTTCAAAGCACTGCTCATCATTTATGGAATATTGGTTGTT
TTTCGTAGGATGATGAAGTCCCGCATGATGGCCATTGGCTTTGCCATTGGCTATGGGTGC
CCATTGGTCATTGCTGTCACCACACTTGCCATCACAATGCAAAAGAAAGGCTACATGAGA
AGTGATGCCTGTTGGCTTAACTGGGACAAGACCAAGGCCCTTTTAGCATTTGCCGTTCCA
GCCTTGGTCATTGTGGCTGTGAATCTTCTTGTGGTTTTGGTTGTTGCTGTCAACACTCAG
AGGCCCTCTATTGGCAGTTCCAAGTCTCAAGATGTGGCCATAATTATGAGGATCAGCAAA
AATGTTGCCATCCTCACCCCACTGCTGGGACTGACCTGGGGTTTTGGAATAGCCACCCTC
ATAGAAAGCACTTCCTTGATATTCCACATAATCTTTGCCCTGTTCAATGCTTTCCAG
