# Supplementary material for: Positively selected genes in the hoary bat (Lasiurus cinereus) lineage: prominence of thymus expression, immune and metabolic function, and regions of ancient synteny
Source: PeerJ. 2022 Mar 17;10:e13130. doi: 10.7717/peerj.13130 (PMC8934532; doi:10.7717/peerj.13130)
Supplement: Supplemental Information 3 — Initially tested orthogroups that have been edge-trimmed as described in the Methods. [file peerj-10-13130-s003.zip › original.trimmed/trimmed-OG0001895.fas]

>EpFu
ATGAAGAACCAGGTCTGCAGTAAGTGTGGTGAAGGCACCTACTCCTTGGGCAGTGGCATC
AAATTTGATGAATGGGATGAATTGCCAGCAGGATTTTCCAACGTTGCAACATTCATGGAC
ACTGTGGTTGGCCCTTCTGACACCAGGCCTGATGGCTGTACCAACTCTTCTTGGGTCCCT
CGTGGAAATTACATAGAGTCAAATCGTGATGACTGCACCGTGTCTTTGATCTATGCCGTG
CACCTTAAGAAGTCGGGTAATGTCTTCTTTGAGTACCAGTACGTCGACAACAACATCTTC
TTTGAGTTCTTTATTCAGAACGATCAGTGCCAGGAGATGGACACCACGGCGGACAAGTGG
GTCAGACTCACGGACAGTGGAGAGTGGGGCTCGCATTCTGTAATGCTGAAGTCTGGCCCA
AACATACTGTACTGGAGAACTACAGGCATCCTTATGGGTTCCAAGGCAGTCAAGCCAGTG
TTGGTAAAAAATATCACAATTGAAGAAGAAGGATCGGGCGAGTGTACGGAGCGCCCTCCC
TGTACCACAAAAGACTATTTTCAGATCCACAGTCCATGTGATGAAGATGGAAAGACACAG
ATAATGTACAAGTGGATAGTCCTTCCGGGCAACAAACCACCAACATCTATGACTGGAGCC
ATGGGTTCTGAATTGGGAAGAATAACATTTATCTTTGAGACCCTCTGTTCCGCTGACTGT
GTTCTGTACTTCATGGTGAATAGACGGTTCATCAATGACATGGTGAAGATTTATTCTATC
ACTGCCACTAATGCAGTTGATGGGGTGGCATCCTCATGCCGTGCCTGTGCCCTCGGTTCT
GAACAGTCGGGCTCATCGTGTGTCCCCTGCCCCCCAGGCGACTACATTGAGAAAGAAACC
AACCAGTGCAAGGAGTGTCCACCTGACACCTACCTGTCCATACATCAGGTCTATGGCAAG
GAGGCTTGTATTCCGTGCGGGCCTGGGAGTAGAAGCACTCGGGACCACTCCGCTTGCTAT
AGTGACTGCTTTTTCTACCACGAGAAAGAAAATCAGAGTTTGCACTATGACTTCAGCAAC
CTCAGCAGCGTGGGCTCGTTAATGAATGGCCCCAGCTTTACCTCCAAGGGAACAAAATAC
TTCCATTTCTTCAATATTAGTTTATGTGGGCATGAGGGGGAGAAGATGGCTCTCTGTACC
AACAATATAACAGACTTTACAGTAAAGGACATGGTGGCAGGCTCAGATGATTACACGAAT
CTGGTAGGAGCATTTGTATGCCAATCAACTATTATTCCTTCTGAAAGTAAGGGTTTCCGA
GCAGCCTTATCATCACAATCCATCATTCTGGCAGACACATTTTTAGGAGTGACAATTGAA
ACCACATTGCAAAATATTAATATAAAAGAAGATATGTTCCCAGTTCCACCGAGCCAAATA
CCAGATGTGCATTTCTTTTACAAGTCTTCTGCAACCACAACATCTTGTGTTAATGGCCGG
TCAACTGCGGTGAAAATGAGATGTAATCCTACTAAACCGGGAGCTGGAGTGATTTCAGTC
CCCAGCAAGTGTCCAGCAGGCACCTGTGATGGATGTACATTTTACTTCCTGTGGGAGAGT
GCCGAAGCCTGCCCTCTGTGCACAGAGCATGACTTTCATGAGATTGAGGGAGCCTGTAAG
AGAGGATTGCAGGAAACCTTATATGTATGGAATGAACCAAAATGGTGCATTAAAGGAATT
TCTTTGCCTGAGAAAAAATTGTCAACCTGTGAAACAGTTGACTTTTGGCTAAAAGTGGGA
GCAGGTGTGGGAGCTTTCACAGCTGTTTTGCTGGTGGCTCTAACTTGCTATTTTTGGAAA
AAGAATCAGAAACTGGAGTACAAATATTCCAAGTTAGTAATGTCAACGAACTCGAAAGAG
TGTGAACTCCCAGCTGCAGACAGTTGTGCTATCATGGAAGGAGAAGATAATGAAGAGGAA
GTTGTATATTCCAATAAACAGTCACTACTGGGAAAACTCAAATCCTTGGCAACAAAG
>HiAr
ATGAAGAACCAGGTGTGCAGTAAGTGTGGCGAAGGCACCTACTCCTTGGGCAGTGGCGTC
AAATTTGATGAATGGGATGCATTACCAGCAGGATTTTCCAACGTGGCGACGTTCATGGAC
ACTGCGGTTGGCCCTTCTGACACCAGGCCAGTCGGCTGTAACAACTCTTCGTGGGTTCCT
CGTGGAAATTACATAGAGTCAAATCGTGATGACTGCACTGTGTCTTTGATCTATGCCGTG
CACCTTAAGAAGTCGGGTTATGTCTTCTTTGAGTACCAGTATGTCGACAACAACATCTTC
TTTGAGTTCTTTATTCAGAATGATCAGTGCCAAGAGATGGATACCACCGCCGACAAGTGG
GTCAAACTCACAGACAATGGAGAATGGGGCTCTCATTCTGTAATGCTAAAATCTGGTACA
AACATATTGTATTGGAGAACTACAGGCATCCTTATGGGCTCTGAGGCAGTAAAGCCAGTA
TTGGTAAAAAATATCACAATTGAAGAGGAAGGATCCGGTGAGTGTACGGAGCGTCCTCCC
TGTTCCACCAAAGACTATTTTCAGATCCATACTCCATGTGATGAAGAAGGAAAGACACAG
ATAATGTACAAGTGGATAGTCCTTCCTAGCAACAAACCACCAACATCTATGACTGGAGCT
ATGGGTTCTGAACTGGGAAGAATAACATTTGTCTTTGAGACCATCTGTTCTGCCGACTGT
GTTCTCTACTTTATGGTGAATAGACGGTTCATCAATGACGTGGTGAAGATTTATTCTGTC
ACTGCCACTAATGCAGTTGATGGGGTGGCGTCCTCGTGCCGTGCCTGCGCCCTCGGGTCT
GAACAGTCGGGCTCATCGTGTGTCCCCTGCCCCCCAGGCCATTACATCGAGAAAGAAACC
AACCAGTGCAAGGAGTGCCCACCTGACACCTACCTGTCCATACATCAGGTCTATGGCAAG
GAAGCTTGTGTTCCATGTGGGCCTGGGAGTAGAAGCACTCAGGACCACTCAGTTTGCTAT
AGTGACTGCTTTTTCTACCACGAGAAAGAAAATCAGAGTTTGCACTATGACTTCAGCAAC
CTTAGCAGCGTGGGCTCGTTAATGAATGGCCCCAGCTTTACCTCCAAAGGCACAAAATAC
TTCCACTTCTTCAATATTAGTTTATGTGGGCACGAGGGGAAGAAGATGGCTCTGTGTACC
AACAATATAACAGACTTTACAATCAAGGAAATGGTGACAGGGTCAGATGATTACACAAAT
CTTGTAGGAGCATTTATATGCCAGTCAACGATTATTCCTTCTGAAAGTAAGGGTTTCCGA
GCAGCCTTATCGTCACAATCCATCATTCTGGCAGACACATTTTTAGGAGTGACAGTTGAA
ACCACCTTGCAAAATATTCATATAAAAGAAGATATGTTCCCCATTCCACCAAGTCAAATA
CCAGATGTGCATTTCTTTTACAAGTCTTCTACAACAACAACATCTTGTGTTAATGGCCGA
TCAACTGCTGTGAAAATGAGATGTAATCCTACTAAACCGGGAGCTGGAGTGATTTCAGTC
CCCAGCAAGTGTCCAGCAGGCACGTGTGATGGATGTGCATTCTATTTCCTGTGGGAGAGT
CCGGAAGCGTGCCCTCTGTGCACAGAACATGACTTTCACGAGATTGAGGGAGCTTGTAAG
AGAGGATTTCAGGAAACCTTATATGTGTGGAATGAACCTAAATGGTGCATTAAAGGAATT
TCTTTGCCTGAGAAAAAGTTATCAACCTGCGAAACAGTTGACTTTTGGCTAAAAGTGGGA
GCAGGTGTGGGAGCATTCACAGCTGTTTTGTTGGTGGCTCTAACTTGCTATTTCTGGAAA
AAGAATCAGAAACTGGAGTACAAATATTCCAAATTAGTAATGACAGCTAACTCAAAAGAA
TGTGAACTCCCAGCTGCAGACAGTTGTGCTATCATGGAAGGAGAAGATAATGAAGAGGAA
GTTGTATATTCCAATAAACAGTCGCTACTGGGAAAACTCAAGTCCTTGGCAACAAAG
>LaCi
ATGAAGAACCAGGTCTGCAGTAAGTGTGGTGAAGGCACCTACTCCTTGGGCAGTGGCATC
AAATTTGATGAATGGGATGAATTGCCAGCAGGATTTTCCAATGTTGCAACATTCATGGAC
ACTGTGGTTGGCCCTTCTGACACCAGGCCTGATGGCTGTAACAACTCTTCTTGGATCCCT
CGTGGAAATTACATAGAGTCAAATCGTGATGACTGCACTGTGTCTTTGATCTATGCTGTG
CACCTGAAGAAGTCGGGTAATGTCTTCTTTGAGTACCAGTACGTCGACAACAACATCTTC
TTTGAGTTCTTTATTCAGAACGATCAGTGCCAGGAGATGGACACCACGGCGGACAAGTGG
GTCAAACTCACGGACAGTGGAGAGTGGGGCTTGCATTCTGTAATGCTAAAGTCTGGCCCA
AACATACTGTACTGGAGAACTACAGGCATCCTTATGGGTTCTAAGGCAGTCAAGCCAGTG
TTGGTAAAAAATATCACAATTGAAGAAGAAGGATCGGGCGAGTGTATGGAGCGCCCTCCC
TGTACCACAAAAGATTATTTTCAGATCCACACTCCATGCGATGAAGATGGAAAGACACAG
TTAATGTACAAGTGGATAGTCCTTCCTGGCAACAAACCACCAACATCTATGACTGGAGCC
ATGGGTTCTGAATTGGGAAGAATAACATTTGTCTTTGAGACCCTCTGTTCCGCTGACTGT
GTTCTATACTTCATGGTGAATAGACGGTTCATCAATGACATGGTGAAGATTTATTCTATC
ACTGCCACTAATGCAGTTGATGGGGTGGCATCCTCATGCCGTGCCTGTGCCCTCGGTTCT
GAACAGTCGGGCTCATCGTGTGTCCCCTGCCCCCCAGGCGACTACATTGAGAAAGAAACC
AACCAGTGCAAGGAGTGTCCACCTGACACCTACCTGTCCATACATCAGGTCTATGGCAAG
GAGGCTTGTATTCCGTGCGGGCCTGGGAGTAGAAGCACTCGGGACCACTCCGCTTGCTAT
AGTGACTGCTTTTTCTACCACGAGAAAGAAAATCAGAGTTTGCACTATGACTTCAGCAAC
CTCAGCAGCGTGGGCTCGTTAATGAATGGCCCCAGCTTTACCTCCAAAGGAACAAAATAC
TTCCATTTCTTCAATATTAGTTTATGTGGGCATGAGGGGGAGAAGATGGCTCTCTGTACC
AACAATATAACAGACTTTACAGTAAAGGACATGGTGGCAGGCTCAGATGATTACACGAAT
CTGGTAGGCGCATTCGTGTGCCAATCAACTATTATTCCTTCTGAAAGTAAGGGTTTCCGA
GCAGCCTTATCATCACAATCCATCATTCTGGCAGACACGTTTTTAGGAGTGACAATTGAA
ACCACATTGCAAAATATTAATATAAAAGAAGATATGTTCCCAGTTCCACCAAGCCAAATA
CCAGATGTGCATTTCTTTTACAAGTCTTCTGCAACCACAACATCTTGTGTTAATGGCCGT
TCAACTGCAGTGAAAATGAGATGTAATCCTACTAAACCAGGAGCTGGAGTGATTTCAGTC
CCCAGCAAATGTCCAGCAGGCACCTGTGATGGATGTACATTTTATTTCCTGTGGGAGAGT
GCTGAAGCCTGCCCTCTGTGCACAGAGCATGACTTTCATGAGATTGAGGGAGCTTGTAAG
AGAGGATTGCAGGAAACCTTATATGTATGGAATGAACCAAAATGGTGCATTAAAGGAATT
TCTTTGCCTGAGAAAAAATTGTCAACCTGTGAAACAGTTGACTTTTGGCTAAAAGTGGGA
GCAGGTGTGGGAGCTTTCACAGCTGTTTTGCTGGTGGCTCTGACTTGCTATTTTTGGAAA
AAGAATCAGAAACTGGAGTATAAATATTCCAAGTTAGTAATGTCAACGAACTCAAAAGAG
TGTGAACTCCCAGCTGCAGACAGTTGTGCTATCATGGAAGGAGAAGATAATGAAGAGGAA
GTTGTATATTCCAATAAACAGTCACTACTGGGAAAACTCAAATCCTTGGCAACAAAG
>MyLu
ATGAAGAACCAGGTATGCAGTAAGTGTGGTGAAGGCACCTACTCCTTGGGCAGTGGCATC
AAATTTGATGAATGGGATGAATTGCCAGCAGGATTTTCCAACGTTGCAACTTTCATGGAC
ACTGTGCTTGGCCCTTCTGACACCAGGCCTGATGGCTGTAACAACTCTTCTTGGGTCCCT
CGTGGAAATTACATAGAGTCAAATCGTGATGACTGCACCGTGTCTTTGATCTATGCTGTG
CACCTTAAGAAGTCGGGTAATGTCTTCTTTGAGTACCAGTACGTCGACAACAACATCTTC
TTTGAGTTCTTTATTCAGAACGATCAGTGCCAGGAGATGGACACCACGGCGGACAAGTGG
GTCAAGCTCACGGACAGTGGGGAGTGGGGCTCGCATTCTGTAATGCTAAAGTCTGGCCCA
AACATACTGTACTGGAGAACTACAGGCATCCTTATGGGTTCTAAGGCAGTCAAGCCAGTT
TTGGTAAAAAATATCACAATTGAAGAAGAAGGATCTGGCGAGTGTATGGAGCGCCCTCCC
TGTACCACAAAAGACTATTTTCAGATCCACACTCCATGTGATGAAGATGGAAAGATTAGA
ATGCACTATAATATTGTAATTTTAATGTCAAATAGACCACCAACATCTATGACTGGAGCC
ATGGGTTCTGAATTGGGAAGAATAACATTTGTCTTTGAGACCCTCTGTTCTGCTGACTGT
GTTCTGTACTTCATGGTGAATAGACGGTTCATCAATGACATGGTGAAGATTTATTCTATC
ACTGCCACTAATGCAGTTGATGGGGTGGCATCCTCATGCCGTGCCTGTGCCCTCGGTTCT
GAACAGTCGGGCTCATCGTGTGTCCCCTGCCCCCCAGGCGACTACATTGAGAAAGAAACC
AACCAGTGCAAGGAGTGTCCACCTGACACCTACCTGTCCATACACCAGGTCTATGGCAAG
GAGGCTTGTATTCCGTGCGGGCCTGGGAGTAGAAGCACTCGGGACCACTCCGCTTGCTAT
AGTGACTGCTTTTTCTACCACGAGAAAGAAAATCAGAGTTTGCACTATGACTTCAGCAAC
CTCAGCAGCGTGGGCTCGTTAATGAATGGCCCCAGCTTTACCTCCAAAGGAACAAAATAC
TTCCATTTCTTCAATATTAGTTTGTGTGGGCATGAGGGGGAGAAGATGGCCCTCTGTACC
AACAATATAACAGACTTCACAGTAAAGGACATGGTGGCAGGCTCAGATGATTACACGAAT
CTGGTAGGAGCATTTGTATGCCAATCAACTATTATTCCTTCTGAAAGTAAGGGTTTCCGA
GCAGCTTTATCATCACAGTCCATCATTCTGGCAGACACATTTTTAGGAGTGACAATTGAA
ACCACATTGCAAAATATTAATATAAAAGAAGATATGTTCCCAGTTCCACTGAGCCAAATA
CCAGATGTGCATTTCTTTTACAAGTCTTCTGCAACTACAACATCTTGTGTTAATGGCCGG
TCAACTGCGGTGAAAATGAGATGTAACCCTACTAAACCGGGAGCTGGAGTGATTTCAGTC
CCCAGCAAGTGTCCAGCAGGCACCTGTGATGGATGTACATTTTACTTCCTGTGGGAGAGT
GCCGAAGCTTGCCCTCTGTGCACAGAGCATGACTTTCATGAGATTGAGGGCGCCTGTAAG
AGAGGATTTCAGGAAACCTTATATGTATGGAATGAACCAAAATGGTGCATTAAAGGAATT
TCTTTGCCTGAGAAAAAATTGTCAACCTGTGAAACAGTTGATTTTTGGCTAAAAGTGGGA
GCAGGTGTGGGAGCTTTCACAGCTGTTTTGCTGGTGGCTCTAACTTGCTATTTTTGGAAA
AAGAATCAGAAATTGGAGTACAAATATTCCAAGTTAGTAATGTCAACTAACTCGAAAGAA
TGTGAACTCCCAGCTGCAGACAGTTGTGCTATCATGGAAGGAGAAGATAATGAAGAGGAA
GTTGTATATTCTAATAAGCAGTCACTACTGGGAAAACTCAAATCCTTGGCCACAAAG
>PhDi
ATGAAGAACCAGGTATGCAGTAAATGTGGTGAAGGCACCTACTCCTTGGGCAGTGGCATC
AAATTTGATGAATGGGATGAATTACCGGCAGGATTTTCCAACGTTGCAACATTCATGGAC
ACTGTGGTTGGCCCTTCCGACACCAGGCCAGATGGCTGTAACAACTCTTCTTGGATCCCT
CGTGGGAATTACATAGAGTCAAACCGTGACGACTGCACCGTGTCTCTGATCTATGCTGTG
CATTTGAAGAAATCAGGTTACGTCTTCTTTGAGTACCAGTATGTCGACAACAACATCTTC
TTTGAGTTCTTTATTCAGAACGATCAGTGCCAGGAGATGGACACCACTGCCGACAAGTGG
GTCAAGCTCACCGACGGCGGCGAGTGGGGCTCTCATTCTGTAATGCTAAAATCTGGCACA
AACATATTATATTGGAGAACTACTGGCATCCTTATGGGTTCTAAGGCAGTCAAACCAGTT
TTGGTAAAAAATATCACAATTGAAGAGGAAGGGTCCAGTGAGTGTGTGGAGCGCCCACCC
TGTACCACAAAAGACTACTTTCAGATCCACACTCCGTGTGACGGAGATGGAAAGACGCAG
ATAATGTACAAGTGGATAGTCCTTCCTGGCAACAAACCACCAACCTCTATGACGGGAGCC
ATGGGTTCTGAACTGGGAAGAATAACATTTGTCTTTGAGACACTCTGTTCTGCCGACTGT
GTGCTGTACTTCATGGTGAATAGACGGTTCATCAATGACATGGTGAAGATTTATTCTATC
ACTGCCACTAATGCAGTTGATGGGGTGGCGTCCTCATGCCGTGCCTGTGCCCTCGGTTCT
GAACAGTCGGGCTCATCGTGTGTCCCCTGCCCCCCAGGCCACTACATTGAGAAGGAAACC
AACCAGTGCAAGGATTGTCCACCTGACACCTACCTGTCCATACATCAGGTCTATGGCAAG
GAGGCTTGTATTCCATGTGGGCCTGGGAGTAGAAGCACTCGGGACCACTCAGTTTGCTAC
AGTGACTGCTTTTTCTACCATGAGAAAGAAAATCAGAGTTTGCACTATGACTTCAGCAAC
CTCAGCAGCGTGGGCTCATTAATGAATGGCCCCAGCTTTACCTCCAAAGGAACAAAGTAT
TTTCATTTCTTCAATATTAGTTTATGTGGGCATGAGGGGGAGAAGATGGCTCTCTGTACC
AACAATATAACAGACTTCACAGTGAAGGAAATGGTGGCAGGCTCAGATGATTACACAAAT
CTGGTTGGAGCATTTGTATGCCAGTCGACTATTATTCCTTCTGAGAGTAAGGGTTTCCGA
GCAGCCTTGTCATCACAATCCATCATTCTGGCAGACACATTTTTAGGAGTGACAATTGAA
AACACATTGCAAAATATTAATATAAAAGAAGATATGTTCCCAGTCTCACCAAGCCGAATA
CCAGATGTGCATTTCTTTTATAAGTCTTCTACAACTGCAACATCTTGTATTAATGGCCGG
TCAACTGCTGTGAAAATGAGATGCAATCCTACTAAACTGGGAGCTGGTATGATTTCCGTC
CCCAGCAAGTGTCCAGCAGGCACCTGTGATGGTTGTACATTCTACTTCCTGTGGGAGAGT
GCTGAAGCTTGCCCTCTGTGCACGGAGCATGACTTTCATGAGATTGAGGGAGCCTGTAAG
AGAGGGTTGCAGGAAACCTTATATGTATGGAATGAACCAAAATGGTGCATTAAAGGAATT
TCTTTGCCTGAGAAAAAGTTGTCAACCTGTGAAACAGTTGACTTTTGGCTGAAAGTGGGA
GCAGGTGTGGGAGCTTTCACAGCTGTTCTGCTGGTGGCTCTAACTTGCTATTTCTGGAAA
AAGAATCAGAAATTGGAGTACAAATATTCCAAATTAGTAATGACAACTAACTCAAAAGAA
TGTGAACTCCCAGCTGCGGACAGTTGTGCTATTATGGAAGGAGAAGATAATGAAGAAGAA
GTTGTATATTCCAATAAGCAGTCACTATTGGGAAAACTCAAATCCTTGGCAACAAAG
>PtVa
ATGAAGAACCAGGTATGCAGTAAGTGTGGCGAAGGCACCTACTCCTTGGGTAGTGGCATC
AAATTTGATGAATGGGATGAATTACCAACAGGATTTTCCAATGTTGCGACATTCATGGAC
ACTGTGATTGGCCCTTCTGACAGCAGGCCAGTTGGCTGTAACAACTCTTCTTGGATTCCT
CGTGGAAATTACGTAGAGTCAAATCGTGATGACTGCACTGTGTCTTTGATCTATGCTGTG
CACCTCAAGAAGTCAGGTTACGTCTCTTTTGAGTACCAATACGTCGACAACAACATCTTC
TTTGAATTCTTTATTCAAAATGATCAGTGCCAGGAGATGGACACCACCGCTGACAAGTGG
GTCAAACTCACAGACAATGGAGAATGGGGCTCTCATTCTGTAATGCTAAAATCTGGCACA
AACATATTATACTGGAGAACTACAGGCATCCTTATGGGTTCTAAGGCAGTCAAGCCAGTG
TTGGTAAAAAATATCACAATTGAAGAGGAAGGATCCAGTGAGTGTATGGAACGCCCTCCC
TGTACCACAAAAGACTATTTTCAGATCCACACTCCATGTGATGAAGAAGGAAAGACACAG
ATAATGTACAAATGGATAGTCCTTCCTGGCAACAAACCACCAACATCTATGACTGGAGCC
ATGGGTTCTGAACTGGGAAGAATAACATTTGTTTTTGAGACCCTCTGTTCAGCCGATTGT
GTTCTGTACTTTATGGTGAATAGACGGTTCATCAATGACATGGTGAAGATTTATTCTATC
ACTGCCACTAATGCAGTTGATGGGGTGGCGTCCTCGTGCCGTGCCTGTGCCCTCGGTTCT
GAACAGTTGGGCTCATCGTGTGTCCCCTGCCCCCCAGGCCACTACATTGAGAAAGAAACC
AACCAGTGCAAGGAGTGTCCACCTGACACCTACTTGTCCATACATCAGGTCTATGGCAAG
GAAGCTTGTATTCCATGTGGGCCTGGGAGTAGAAGCACTCAGGACCACTCGGTTTGCTAT
AGTGACTGCTTTTTTTACCATGAGAAAGAAAATCAGAGTTTGCACTATGACTTCAGCAAC
CTCAGCAGCGTGGGCTCCTTAATGAATGGCCCCAGCTTTACCTCCAAAGGAACAAAATAT
TTCCATTTCTTCAATATTAGTTTATGTGGGCATGAGGGGAAGAAGATGGCTCTCTGTACC
AACAATATAACAGACTTTACAGTAAAGGAAATGGTGGCAGGGTCAGATGATTACACAAAT
GTAGTAGGAGCATTTGTATGCCAGTCAACTATTATTCCTTCTGAAAGTAAGGGTTTCCGA
GCAGCCTTATCATCACAATCCATCATTCTGGCAGACACATTTTTAGGAGTGACAGTTGAA
ACCACATTGCAAAATATTAATATAAAAGAAGATATGTTCCCTGTTCCACCAAGCCAAATT
CCAGATGTGCATTTCTTTTATAAGTCTTCTACAGCTACGACATCTTGTATTAATGGCCGG
TCAACTGCTGTGAAAATGAGATGTAATCCTACTAAACTAGGAGCTGGAATGATTTCAGTC
CCCAGCAAGTGTCCAGCAGGTACCTGTGATGGATGTACATTCTATTTCCTGTGGGAGAGT
TCTGAAGCTTGTCCTCTGTGCACAGAGCATGACTTTCATGAGATTGAGGGAGCCTGTAAG
AGAGGATTTCAGGAGACCTTATATGTGTGGAATGAACCTAAATGGTGCATTAAAGGAATT
TCTTTGCCTGAGAAAAAGTTATCAACCTGTGAAACAGTTGACTTTTGGCTAAAAGTGGGA
GCAGGTGTGGGAGCTTTCACGGCTGTTTTGCTGGTGGCCCTAACTTGCTATTTCTGGAAA
AAGAATCAGAAACTGGAGTACAAATATTCCAAATTAGTAATGACAACTAACTCAAAAGAG
TGTGAACTCCCAGCTGCAGACAGTTGTGCTATCATGGAAGGAGAAGATAATGAAGAGGAA
GTTGTATATTCCAATAAACAGTCACTACTGGGAAAACTCAAATCCTTGGCCACAAAG
>RhFe
ATGAAGAACCAGGTATGCAGTAAGTGTGGCGAAGGCACCTACTCCTTGGGCAGTGGCATC
AAATTTGATGAATGGGATGAATTACCAGCAGGATTTTCCAACGTTGCGACATTCATGGAC
ACTGTCGTTGGACCTTCTGACACCAGGCCAGTTGGCTGTAAAAACTCTTCTTGGGTTCCT
TGTGGAAATTATATAGAGTCAAATCGTGATGACTGCACTGTGTCTTTGATCTATGCTGTG
CACCTTAAGAAGTCGGGTTATGTCTTCTTTGAGTACCAGTATGTCGACAACAACATCTTC
TTTGAGTTCTTTATTCAGAATGACCAGTGCCAGGAGATGGACACCACCGCTGACAAGTGG
GTCAAACTCACAGACAATGGAGAATGGGGCTCTCACTCTGTAATGCTAAAATCTGGTACA
AACATATTATATTGGAGAACTACAGGCATCCTTATGGGTTCTAAGGCAATAAAGCCAGTA
TTGGTAAAAAATATCACAATTGAAGAGGAAGGATCCAGTGAGTGTCAGGAGCGCCCTCCC
TGTACCACAAAAGACTATTTTCAGATCCATACTCCATGTGATGAAGAAGGAAAGACACAG
ATAATGTACAAGTGGATAGTCCTTCCGAGAAACAAACCACCAACATCTATGACTGGAGCT
ATGGGTTCTGAACTGGGAAGAATAACATTTGTCTTTGAGACCATCTGTTCTGCTGACTGT
GTTCTCTACTTCATGGTGAATAGACGGTTCATCAATGACGTGGTGAAGATTTATTCTGTC
ACTGCCACTAATGCAGTTGATGGGGTGGCGTCCTCGTGCCGTGCCTGTGCCCTTGGGTCT
GAACAGTCGGGCTCATCGTGTGTCCCCTGCCCCCCAGGCCACTACATTGAGAAAGAAACC
AACCAGTGCAAGGAGTGCCCACCTGACACCTACCTGTCCATACATCAGGTCTATGGCAAA
GAGGCTTGTGTTCCATGCGGGCCTGGGAGTAGAAGCACTCAGGACCACTCGGTTTGCTAT
AGTGACTGCTTTTTCTACCACGAGAAAGAAAATCAGAGTTTGCACTATGACTTCAGCAAC
CTTAGCAGCGTGGGCTCCTTAATGAATGGCCCCAGCTTTACCTCCAAAGGCACAAAATAC
TTCCATTTCTTCAATATTAGTTTATGTGGGCACGAGGGGAAGAAGATGGCTCTCTGTACC
AACAATATAACAGACTTCACAGTCAAGGAAATGCTGGCAGGGTCAGATGATTACACAAAT
CTAGTAGGAGCATTTGTATGCCAGTCAACTATTATTCCTTCTGAAAGTAAGGGTTTCCGA
GCAGCCGTATCGTCACAATCCATCATTCTGGCAGACACTTTTGTAGGAGTGACAGTTGAA
GCCACATTGCAAAATGTTCGTGTAAAAGAAGATATGTTCCCAGTTCCACCAAGCCAAATA
CCAGATGTACATTTCTTTTATAAATCTTCTACAACGACAACATCTTGTGTTAATGGCCGA
TCAACTGCTGTGAAAATGAGATGTAATCCTATGAAACCGGGTGCTGGAGTGATTTCAGTC
CCCAGCAAGTGTCCAGCAGGCACCTGTGATGGATGTGCCTTCTATTTCCTGTGGGAGAGT
GCTGAAGCTTGCCCTCTGTGCACAGAGCATGACTTTCATGAGATTGAGGGAGCTTGTAAG
AGAGGATTTCAGGAAACCTTATATGTGTGGAATGAACCTAAATGGTGCATTAAAGGAATT
TCTTTGCCTGAGAAAAAGTTATCAACCTGCGAAACAGTTGACTTTTGGCTAAAAGTGGGA
GCAGGTGTGGGAGCTTTCACAGCTGTTTTGTTGGTGGCTCTAACTTGCTATTTCTGGAAA
AAGAATCAGAAACTGGAGTACAAGTATTCCAAATTAGTAATGACAACTAACTCAAAAGAG
TGTGAACTCCCAGCCGCAGACAGTTGTGCTATCATGGAAGGAGAAGATAATGAAGAGGAA
GTTGTATATTCCAATAAACAGTCACTATTGGGAAAACTCAAGTCCTTGGCAACAAAG
>RoAe
ATGAAGAACCAGGTATGCAGTAAGTGTGGCGAAGGCACCTACTCCTTGGGTAGTGGCATC
AAATTTGATGAATGGGATGAATTACCAACAGGATTTTCCAATGTTGCGACATTCATGGAC
ACTGTGGTTGGCCCTTCTGACAGCAGGCCAGTTGGCTGTAACAACTCTTCTTGGATTCCT
CGTGGAAATTACATAGAGTCAAATCGTGATGACTGCACTGTGTCTTTGATCTATGCTGTG
CACCTCAAGAAGTCAGGTTACGTCTCTTTTGAGTACCAGTACGTCGACAACAACATCTTC
TTTGAATTCTTTATTCAAAATGATCAGTGCCAGGAGATGGACACCACCGCTGACAAGTGG
GTCAAACTCACAGACAATGGAGAATGGGGCTCTCATTCTGTAATGCTAAAATCTGGGACA
AACATATTATACTGGAGAACTACAGGCATCCTTATGGGTTCTAAGGCAGTTAAGCCAGTG
TTGGTAAAAAATATCACAATTGAAGAGGAAGGATCCAGCGAGTGTATGGAACGCCCTCCC
TGTACCACCAAAGACTATTTTCAGATCCACACTCCATGTGATGAAGAAGGAAAGACACAG
ATAATGTACAAGTGGATAGTCCTTCCTGGCAATAAACCACCAACATCTATGACTGGAGCC
ATGGGTTCTGAACTGGGAAGAATAACATTTGTCTTTGAGACCCTCTGTTCGGCCGACTGT
ATTCTGTACTTTATGATGAATAGACGGTTCATCAATGACATGGTGAAGATTTATTCTATC
ACTGCCACTAATGCAGTTGATGGGGTGGCGTCCTCGTGCCGTGCCTGTGCCCTCGGTTCT
GAACAGTTGGGCTCATCGTGTGTCCCCTGCCCCCCAGGCCACTACATTGAGAAAGAAACC
AACCAGTGTAAGGAGTGTCCACCTGACACCTACTTGTCCATACATCAGGTCTATGGCAAG
GAAGCTTGTATTCCATGTGGGCCTGGGAGTAGAAGCACTCAGGACCACTCGGCGTGCTAT
AGTGACTGCTTTTTTTACCATGAGAAAGAAAATCAGACTTTGCACTATGACTTCAGCAAC
CTCAGCAGCGTGGGCTCCTTAATGAATGGCCCCAGCTTTACTTCCAAAGGAACAAAATAC
TTCCATTTCTTCAATATTAGTTTATGTGGGCATGAGGGGAAGAAGATGGCTCTCTGTACC
AACAATATAACAGACTTTACAGTAAAGGAAATGGTGGCAGGGTCAGATGATTACACAAAT
CTAGTAGGAGCATTTGTATGCCAATCAACTATTATTCCTTCTGAAAGTAAGGGTTTCCGA
GCAGCCTTATCATCACAATCCATCATTCTGGCAGATACATTTTTAGGAGTGACAGTTGAA
ACCACATTGCAAAATATTAATATAAAAGAAGATATGTTCCCCGTTCCACCAAGCCAAATT
CCAGATGTGCATTTCTTTTATAAGTCTTCTACAACTACAACATCTTGTGTTAATGGCCGG
TCAACTGCTGTGAAAATGAGATGTAATCCTACTAAACTAGGAGCTGGAATGATTTCAGTC
CCCAGCAAATGTCCAGCAGGTACCTGTGATGGATGTACATTCTATTTCCTGTGGGAGAGT
TCTGAAGCTTGTCCTCTGTGCACAGAGCATGACTTTCATGAGATTGAGGGAGCCTGTAAG
AGAGGATTTCAGGAAACCTTATATGTGTGGAATGAACCTAAATGGTGCATTAAAGGAATT
TCTTTGCCTGAGAAAAAGTTATCAACCTGCGAAACAGTTGACTTTTGGCTAAAAGTGGGA
GCAGGTGTGGGAGCTTTCACAGCTGTTTTGCTGGTGGCTCTAACTTGTTATTTCTGGAAA
AAGAATCAGAAACTGGAGTACAAATATTCCAAATTAGTAATGACGACTAACTCAAAAGAG
TGTGAACTCCCAGCTGCAGACAGTTGTGCTATCATGGAAGGAGAAGATAATGAAGAGGAA
GTTGTATATTCCAATAAACAGTCACTACTGCGAAAACTCAAATCCTTGGCCACAAAG
