# Supplementary material for: Positively selected genes in the hoary bat (Lasiurus cinereus) lineage: prominence of thymus expression, immune and metabolic function, and regions of ancient synteny
Source: PeerJ. 2022 Mar 17;10:e13130. doi: 10.7717/peerj.13130 (PMC8934532; doi:10.7717/peerj.13130)
Supplement: Supplemental Information 3 — Initially tested orthogroups that have been edge-trimmed as described in the Methods. [file peerj-10-13130-s003.zip › original.trimmed/trimmed-OG0001897.fas]

>EpFu
ACAACTCAGACCAAAACATCTGGCCCAGCTGCTGACTCAGGCCCACTGGCTGGAGGAAAG
GCTGATTTCCCAGAAGCTTTTACAGAACAAGGCCCCACTCTGGATGAGGAGCCAGGGCCT
GAGCCCAGGATCGGGGCTCTGAGTATGGAGATCATCCACTCCCGGATAGCGTGCCTGCCA
GGTGGTCGGGACAGGGCTGGGCGGCCCCTGCTTCTGCTGTCCACCACCCAGGGGGCCTGG
CCATGGTGCACAGCCTCCGAGGTCGCCAAGCTGCTCTCCTACTTGTGCACTGTCCCCAGG
CCAGAAGATAAAACCAAGGGGCTGGCGGTGGTGATTGATGCCAGGAAGCAGCCTCTACAC
CCTGTCCTGGTCAACGCCTTGAAAGCCACCCAGAAGTCAGACCCTTTCCTTGCTGACCTC
CGCCAGGCCTCCTCCCTGCTCCAGGCATCCATCAAGGAGTTTGAGAAGGGTGACCCCCGT
GGAGGGGCACAGGAGGCCTCCAGGTGTCTGAACAAGTCCAAGGAGCTGATGGAGGCCGTG
CTGAGGGACCCAGTTCTGCTGGGCCTCCAGCGGGAAGGCGGAGCCACCCTGGCCAGGCTG
CAGCAGGAGGCCAGCAGGCTGGACTTCAACCCAGATGTCAGGAGCCATCTGGCTGAAGCC
ACTGCCCTCTATAGCCTCGTGGACGAACAGCTGCATGTCCTGGTCACCACATCTAATCAC
CTCGCTGCCATCCACCAGGTCAGCAACTGGATGGAGCAGGAAGGAAGCCGGTGCCTGCAA
GCGCTGACCCCCAAGGACGGAAGCCTGGAGTCAGTGCAGAAAGCCCACCTCGAATTTGAG
GACTTCTTCCTTCAGGCTGCAGCCCAGCCGGAGCTGGCCGCCAAGATGGCCTGGTTCCAC
ATGGACTGTCAGGACCTGATGACCCAGCTCAGGCTGGGCAAGGACCCAAAGGCCAGCCCG
GGGGGCCAGCGCCGCCTCCACCGCTACCTGCAACGACTGTCGTCCGAGTTCCCTGCTGAG
AAGCTCACGGCCATGGGGCTGCAGGTGGCCTCGCTGAGCCGGGAGGACCTGGGCCAGGAC
CTGTGGGAGGAGGCCCGGCTGAGACACGGGGAGATCCGGACCCTCCTGAAGAAGGCACTG
GCCCACTGTCCGTGCCCACTGGGCCCCAGCGCCCACTCGGCACACTTGGAGCTACAGCGG
CCCACCTCCAAAGGCCAAGGTGTGAATGGAGAAGGCACCTCCACGGGAAAGCGGGACCCG
CCCTTCCAGGACTGCCTGGGCCTGGATCGGTCACCAAAGCCCCGTTGGCCTCCTCGGGCC
GAGAGACGGGGGCAGAACAGACATCTCCAGGCAGGCCCGCTGCCCCCGGACGCTGGCCAG
GCCACAGAGGCTGGTGAAGGCAAGGGCCCTCGCGAGCCCCTTGATCCTGCCCCTGAGCGG
TTTCCCACCTCCCTCTTCTCCTGGCAGCGGCTCCCCAGGCAGAGGCAGATCCCCCACCCC
ACCGGGGGCAGCTCCTCCTCAGAGGGGACAGACTCACGGACGTCTCTGGAGGACTCGCCC
CAGACAAGCCCCCCTGCCTCCCTC
>HiAr
ACAACTCAGACCAAAACATCTGGCCCGGCTGCTGACTCAGGCCCACTGACTGGAGAAAAG
GCTGGTTTCCCAGAAGCTTCTGCAGGAAGAGGCCCCACTCTGGATGAGGGGCCAAGGCCT
GAGCCCAGGATTGGGGCACTGAGTGTGGAGATTGTCCACTCCAGGATAGCGTGCCTGCCA
GGTCCTGGGGATGATAGGGGCCGGCCCTACTCACACTGCCTCTTCCTGCACGAGGGTTGG
CCGCTGTGCCTGCGGGATGAGGTTGTGGTCCATCTAGCATACCTTCAAGTTGAGCCCAGG
CCAGAAGATAAAACCAAGGGGCTGGCGGTTATGATTGATGCCAGGAAGCAGCCTCCACAC
CCTTGTCTGGTCAGTGCCCTGCAGGCCACCCAAAAGTCAGACCCTTTCCTTGCTGACCTC
CGCCAGGCCTCCTGCCTGCTACAGGCTTCCATCAAGGAGTTTGAGAAGGGTGACCCCCCT
GGAGGGGCACAGGAGGCCTCCAGGTGTCTCAGCAAGTCCAAGTTGCTGATGGAGGCGGTG
CTGAGGGACCCAGGCCTGCTAGGCCTCCAACGCGAAGGTGGAGCCACCCTGGCCAGGCTG
CAGCAGGAGGCCAGCAGGCTGGACTTCAACCCAGATGTCAGGTACGGACACCCAGTGACT
GAGGACATGAAGACCTCAGCCTCCAAGGAAGTCAGGGAGCTGGCCAAGTCAAGTCCTGAC
CTCCCTCCCCTGCCCCAGGTCAGCAGCTGGATGGAGCAGGAAGGAAGCCGGTGCCTGCAA
GCGCTGACCCCCAAGGATGGAAGCTTGGAGACAGTGGAGAAAGCCCACGCCGAGTTTGAG
GACTTCTTTCTTCAGGCTGCACCACCTCCGTCTCTTGTCTCCCAGATGACCTGGTTCCAC
ATGGACTGTCAGGACCTGATGACCCAGCTCCAGCTGGGCAAGGCGCAGAAGGCCAGCCCT
GGGGACCAGCGCCGCCTCCACCGCTACCTGCAGCGCCTGGCCTCCGAGTTCCCTGCGGAG
AAGCTCACGGCCATGGGGCTGCAGGCGGCCTCCCTGAGCCGGGAAGGCCTGGGCCAGGAC
CTGTGGGGGGAGGCGCGGATGAGACATGGGGAGATCCAGACCCTCCTGAAGAAGGCACTG
GCCCACTGTCCGTGCCCTGCGGGCCCCGCTGCCCACGCGGCACACCCGGAACTGCAAGGG
GCAGCCACCCAGGGCCAGGGTCTGAATGGAGAAGTCACTTTCAAGGACAGGCGGGACCTG
CCCCTCCAGGACACACTGGGCTTGAATCCTTCGCCAAAATCCCGTTGGCCTCCTCGGGCC
CCCAGAAGGGGACAGAACAGACATCTCCGGGCAGGCCCTCTGCCCCAGGATGCTGGCCCA
GCCATAGAGGCTGATGAAGGCCAGGGCCCCCATGAGCCCCTTGATTCTGCCCCTGAGCGT
TTTCTTGCCGCCCTCTTCTCCTGGCACCGGCTCCCCAGGCAGAATCGGACCCCCCACCCC
ATGGGGGTCAGCTCCTCCTCCGAGGGGACAGACTCACAGACTTCTCTGGAGGACTCACCC
CAGACAAGTCCCCCTGCTTCCCTC
>LaCi
ACAACTCAGATCAAAACATCTGGCCTAGCTGCTGACTCAGGCCCACTGGCTGGAGGAAAG
GCTGATTTCCCAGAAGCCTCTACAGAAAGAGGTCCCACTCTGGATGAGGAGCCAGGGCCT
GAGCCCAGGATCGGGGCTCTGAGTATGGAGATCATCCACTCCCGGATAGCATGCCTGCCA
GGTGGTCGGGACAGGGCTGGGCGGCCCCTGCTTCTGCTGTCAACCACACAGGGGGCCTGG
CCATGGTGCACAGCCTCAGAGGTCACCAAGCTGCTCTCCTACCTGTGCACTGTCCCCAGG
CCAGAAGATAAAACCAAGGGGCTGGCGGTGGTGATTGATGCCAGGAAGCAGCCTCTACAC
CCTGTCCTGGTCAATGCCTTGAAAGCCACCCAGAAGTCAGACCCTTTCCTTGCTGACCTC
CGCCAGGCCTCCTCCCTGCTACAGGCATCCATCAAGGAGTTTGAGAAGGGTGACCCCCCT
GGAGGGGCACAGGAGGCCTCCAGGTATCTGAACAAGTCCAAGGAGCTGATGGAGGCCGTG
CTGAGGGACCCAGTTCTGCTGGGCCTTCAGCGGGAAGGTGGAGCCACCCTGGCCAGGCTG
CAGCAAGAAGCTAGCAGGCTGGACTTCAACCCAGATGTCAGGAGCCATCTGGCTGAAGCC
ACTGCCCTCTATACCCTCATGGACGAACAGCTGCATGTCCTGGTCACCACATCTAACCAC
CTCGCTGCCATCCACCAGGTCAGCAACTGGATGGAGCAGGAAGGAAGCCGGTGCCTGCAA
GCGCTGACCCCCAAGGATGGAAGCCTGGAGACAGTGCAGAAAGCCCACCTCGAATTTGAG
GACTTCTTCCTTCAGGCTGCAGCCCAGCCGGAGCTGGCTGCCAAGATGGCCTGGTTCCAC
ATGGACTGTCAGGATCTGGTGACCCAGCTCAGGCTGGGCAAGGACCCAAAGGCCAGCCCT
GGGGGCCAGCGCCGCCTCCACCGCTACCTGCAACGACTGTCATCCGAGTTCCCTGCTGAG
AAGCTCACGGCCATGGGGCTGCAGGTGGCCTCGCTGAGCCAGGAGGACCTGGGCCAGGAC
CTGTGGGAGGAGGCCCGAGTGAGACACGGGGAGATCCAGACCCTCCTGAAGAAGGCACTG
GCCCACTGTCCGTGCCCACTGGGCCCCAGTGCCCACTCGGCACACTTGGAGCTACAACGG
CCTGCCTCCAAGGGCCAAGGTGTGAATGGAGAGGGCCCTCCCACGGGAAGGCGGGACCCG
CCCTTCCAGGACTGCCTGGGCCTGGATCGGTCACCAAAGTCCCGCTGGCCTCCTCGGGCC
GAGAGACGGGGGCAGAACAGACATCTCCAGGCAGACCCTCTGGCCCTGGACGCGGGCCAG
GCCACAGAGGCTGGTGAAGGCAAGGGCCCTCGAGAGCCTCTTGATCCTGCCCCCGAGCGG
TTTCTCGCCTCCCTCTTCTCCTGGCAGCGGCTCCCCAGGCAGAGGCAGATGCCCCGCCCC
ACCGGGGGCAGCTCCTCCTCAGAGGGGACAGACTCACGGACATCTCTGGAGGACTCACCC
CAGACAAGCCCCCCTGCCTCGCTC
>MyLu
ACAACTCAGACCAAAACATCTGGCCCCGCTGCTGACTCAGGCCCACTGGCTGGAGGAAAG
GCTGGTTTCCCAGAAGCTTCTACAGAAAGAGGCCCCACTCTGGATGAGGAGCCAGGGCCC
GAGCCCAGCATCAGGGCTCTGAGTATGGAGATCATCCACTCCCGGATAGCGTGCCTGCCA
GGTGGTCGGGACAGGGCTGGGCGGCCCCTGCTTCTGGTGTCAACCCCCCAGGGGGCCTGG
CCATGGTGCACAGCCTCAGAGGTCACCAAGCTGCTTTCCTACCTGTGCACTGTCCCCAGG
CCAGAAGATAAAACCAAGGGGCTGGCGGTGGTGATAGATGCCAGGAAGCAGCCTCTACAC
CCTGTCCTGGTCAATGCCTTGGAAGCCACCCAGAAGTCAGACCCTTTCCTTGCTGACCTC
CGCCAGGCCTCCTCCCTGCTACAGGCATCCATCAAGGAGTTTGAGAAGGGTGACTCCCCT
GGAGGGGCACAGGAGGCCTCCAGGTGTCTGAACAAGTCCAAGGAGCTGATGGAGGCTGTG
CTGAGGGACCCAGTTCTGCTGGGCCTCCAGCGGGAAGGCGGAGCCACCCTGGCCAGGCTG
CAGCAGGAGGCCAGCAGACTGGACTTCAACCCAGATGTTAGGAGCCATCTGGCTGAAGCC
ACTGCCCTCTATAGCCTCGTGGACGAACAGCTGCATGTCCTGGTCACCACATCTAATCAC
CTCGCTGCCATCCACCAGGTCAGCAACTGGATGGAGCAGGAAGGAAGCCGGCGCCTGCAA
GCGCTGACCCCCAAGGACGGGAGCCTGGAGACAGTGCAGAAAGCCCACCTGGAATTTGAG
GACTTCTTCCTGCAGGCTGCAGCCCAGCCGGAGCTGGCTGCCAAGATGGCCTGGTTCCAC
ATGGACTGTCAGGACCTGATGACCCAGCTCAGGCTGGGCAAGGATCCAAAGGCCAGCCCC
GGGGGCCAGCGCCGCCTCCACCGCTACCTGCAACGACTGTCCTCCGAGTTCCCTGCTGAG
AAGCTCACGGCCATGGGGCTGCAGGTGGCCTCGCTGAGCCGGGAGGACCTGGGCCAGGAC
CTGTGGGAGGAGGCCCAGGTGAGACACGGGGAGATCCAGACCCTCCTGACGAAGGCGCTG
GCCCACTGTTCGTGCTCACTGGGCCCCAGTGCCCACGCGGCTCAGCTGGAACTACAACGG
ACCGCTGCCAAGGGCCAAGGTGTGAATGGAGAAGTCACTTCCAAGGGACAGCGGGACCCA
CCCTTCCAGGACTCCCTGGGCCTGGATCGGTCACCAAAACCCCGCTGGCCTCCTCGGGCC
GAGAGAGGGGGGCAGAACAGACATCTCCCGGCAGGCCCTCTGCCCCTGGACGCCGGCCAG
GCCACAGAGGCTGGTGAAGGCAAGGGCCCTCGCGAGCCCCTTGATCCTGCCCCTGAGCGG
TTTCTCACCTCCCTCTTCTCCTGGCAGCGGCTCCCCAGGCAGAGGCAGGTCCCCCACCCC
ACCGGGGGCAGCTCCTCCTCAGAGGGGACAGACTCACGGACGTCTCTGGAGGACTCGCCC
CAGACAAGCCCCCCTGCCTCCCTC
>PhDi
ACAACTCAGACCAAAACATCTGGCCCAGCCGCTGACTCAGGCCCACTGACTGGGGAAAGG
GCTGATTTCCCAGAAGCTTCTACAGAGAGAGGCCCCACTGTGGAGGAGGAGCCAGGGCCC
GAGCTCGGGATTGGGGCTCTGAGCCTGGAGATGGTCCACTCCAGGATAGCGTGCCTGCCA
GGTGGTCGGGACAGGGTGGGGCGGCCCCTGCTTCTGCTGTCAGCCACCCAGGGGGCCTGG
CCATGGTGCAGGGCCTCAGAAGTCACCAAGCTGCTTTGCTACCTGTGCACTGTCCCCAGG
CCAGAAGATAAAACCAAGGGACTGGCAGTCCTGATTGATGCCAGGAAGCAACCGTTACAT
CCTGCTCTGGTCAAGGCCCTGAAGGCCACCCAGAAGGCGGAGCCTTTCCTGGCCGACCTC
CGCCGGGCCTCCTGCCTGCTACAGGCGTCCATCAAGGAGTTTGAGAAGGGTGACCCCCCT
GGAGGGGCACAGGAGGCCTCCAGATGTCTGAACAAGTCCAAGGAGCTGATGGAGGCCGTG
CTGAGGGACCCAGGGCTGCTGGGCCTCCAGCGGGACGGCGGAGCCACCCTGGCCAGGCTG
CGGCAGGAGGCCAGCAGGCTGGACTTCAACCCGGATGTCAGGAGCCATCTGGCTGAAGCC
ACTGCCCTCTATAGCCTCTTGGATGAGCAGCTGCATGTCCTGGTCACCGCATCTAATCAC
CTCGCTGCCATCCACCAGGTCAGCAACTGGATGGAGCAGGAAGGAAGCCGGAGCCTGCAA
GCGCTGACCCCCAAGGACGGAAGCTTGGAGACAGTGGAGAAAGCCCACGTCGAATTCGAG
GACTTCTTCCTGCAGGCTGCGGCCCAGCCAGAGCTGGCAGCCAAGATGACCTGGTTCCAC
ATGGACTGTCAGGACCTGATGACGCAGCTCAAGCTGGACAAGGCCCACAAGGCCAGCCCT
GGGGACCAGCGCCGCCTCCACCGCTACCTGCAGCGACTGTCGTCCGAGTTCCCTGCGGAG
AAGCTCGCGGCCATGGGGCTGCAGGCGGCCTCCCTGAGCCGGGAAGGCCTGGGCCGCGGC
CTGTGGGAGGAGGCCCGGGCGAGACACGGGGAGATCCAGGCCCTCCTGAAGAAGGCCCTG
GCCCACTGCCCGTGCCCGCTGGGTCCCACGGCCCACCTGGCACACCTGGATCTATGGGGG
ACAGCCGCCAAGGGCCAGGGTGTGAACGGAAAAGCCACTTCCAAGGGAAGGCAGGACCTG
CCCTCCCAGGACTCCCTGGGCCTGGGTCATTCGCCGAAATCCCGTTGGCCTCCTTGGGCC
CCCGGCGAGGGGCAGAACAGAACTCTCCAGGCAGGCCCTGTGCCCCAGGATGCTGGCCAG
GCCGGAGAGGCTGATGAAGGCAAGGGCCCCTACAAGCCCCCGGACCCTGGCCCTGAGCGT
TTTCTCGCCCTGCCCTTCTCCTGGCAGCGGCTTCCCAGGCAGAGTGGGATCCTGCATGCC
ACCGGCGGCAGCTCCTCCTCTGAGGGGACAGACTCACAGACGTCTCTGGAGGACTCACCC
CAGACAAGCCCCCCTGCCTCGCTC
>PtVa
ACAACTCAGACCAAAACATCTGGTCTGACTGCTGACTTGGGCCCACTGACCGGAGGAAAG
GCTGCTTTCCCAGAAGCTTCTGCAGAAAGAGGCCCCACCCTGCATGAGCCACCGGGGCCT
GAGCCCAGGATTGGGGCTCTGAGTGTGGAGATTGTCCACTCCAGGATAGCGTGCCTGCCA
GGCGGTCGGGACAAGGTGGGGCGGCCCCTGCTTCTGGTGTCGACCACCCAGGAGGCCTGG
CCATGGTGCACAGTCTCAGAGGTCACCAAGCTGCTCTCCTATCTGTGCACTGTCCCCAGG
CCGGAAGATAAAACAAAGGGGCTGGCGGTTGTGATCGATGCCAGGAAGCAGCCTCCACAC
CCTGGGCTGGTCAGTGCCCTGCAGGCCATCCAGAAGTCAGACCCTTTCCTTGCCGACCTC
CGCCGGGCCTCTTCCCTCCTGCAGGCTTTCATCAAGGAATTTGAGAAGGGTGACCCCCCT
GGAGGGCCACAGGAGGCCTCCAGGTGTCTGAACAAGTCCAAGTTGCTGATGGAAGCTGTG
CTGAGGGACCCAGGCCTGCTGGGCCTCCAGCGGGAAGGCGGAGCCACCCTGGCCAGGCTG
CAGCAGGAGGCCAGCAGGCTGGACTTCAACCCGGATGTCAGGAGTCATCTGGCTGAAGCC
ACCGCCCTCTATAGCCTTGTGGATGAGCAGCTGCATGTCCTGGTCACCACATCCAACCAC
CTCGCTGCCATCCACCAGGTCAGCAACTGGATGGAGCAGGAAGGAAGCCGGTGCCTACAA
GCGCTGACCCCCAAAGACGGAAGCTTGGAAACGGTGGAGAAAGCCCACGCTGAGTTCGAG
GACTTCTTTCTTCAGGCTGCAGCCCAGCCAGAGTTGGCAGCCAAGATGGCCTGGTTCCAC
ATGGACTGTCAGGACCTGATGACCCAGCTTCGACTGGGCAAGGCCCAAAGGGCCAGCCCT
GGGGACCAGCGCCGCCTCCACCGCTACCTGCAGCGTCTGGCGTCCGAGTTCCCTGCTGAG
AAGCTCACGGCCATGGGGCTGCAGGTGGCCTCCCTGAGCCAGGAAGGCCTGGGCCAGGAC
CTGTGGGAGGAGGCCCGGGTGAGACACGGAGAGATCCAGACCCTCCTGAGGAAGGCATTG
GCCCACTGTCCGTGCCCAGCAGGTCCCACTGCCCACTCAGCACACCCGGAACTGCGAGGG
GCAGCCGCCAAGGGCCAGGGTCTGAATGGAGAGGTCACTTCCAAAGAAAGGTGGGACCTG
CCCCTCCAGGACTCACTGGGCCTGAATTGTTTACCAAAATCCCGCTGGCTTCCTCAGGCC
CCCAGAGGAGCACAGAACCGACATCTGCAGGCAGGCCCTCTGCCCCAGGATGCTGGCCAG
GCCGCAGAGGCTGATGAAGGCAGGGGCCCCCGTGAGCCCCCTGATCCTGCCCCTGAGCAT
TTCCTCACCACCCTCTTCTCCTGGCAGCGGCTCCCCAGGCAGAGTCAGATGCCCCTCCCC
GCAGAGGGGAGCTCCTCCTCCGAGGGAACAGACTCACAGACATCTCTGGAGGACTCGCCC
CAGACAAGTCCCCCCGCCTCCCTC
>RhFe
ACAACTCAGACCAAAACATCTGGCCCGGCTGCTGACTCAGGCCCACTGACTGAAGAAAAG
GCTGATTTCCCAGAAGCTTCGGCAGGAAGAGGCTCTACTCTGGATGAGGAACCAGGGCCT
GAGCCTAGGATTGGGGCACTGAGTGTGGAGATTGTCTACTCCAGGATAGCATGCCTGCCA
GGTGGTCGGGACAAGGTGGGGCGGCCCCTGCTTCTGGTGTCGACTATCCAGGAGGCCTGG
CCATGGTGCACGGTCTCAGAGGTCACCAAGCTGCTCTCCTACCTGTGCACTGTCCCCAGG
CCAGAAGATAAAACCAAGGGTCTGGCGATCGTGATTGATGCCAGGAAGCAACCTCCGCAC
CCTGGTCTGGTCAGTGCCCTGCAGGCCACCCAGAAGTCAGACCCTTTCCTTGCTGATCTC
CGCCAGGCCTCCTCCCTGCTACAGGCTTCCATCAAGGAGTTTGAGAAGGGTGACCCTCCT
GGAGGGGCACAGGAGGCCTCCAGGTGTCTGAGCAAGTCCAAGTTGCTGATGGAGGCTGTA
CTGAGGGACCCAGGCCTGCTGGGCCTCCAACGGGAAGGCGGAGCCACCCTGGCCAGGCTG
CAGCAGGAGGCCAGCAGGCTGGACTTCAACCCGGACGTCAGGAGCCATCTGGCTGAAGCT
GCCGCCCTCTATAGCCTCATGGATGAGCAGCTGCATGTCCTGGTCACCACATCCAACCAC
CTCGCTGCCATTCACCAGGTCAGCAGCTGGATGGAGCAGGAAGGAAGCCGGTGCCTGCAA
GCACTGACCCCCAAGGACAGAAGCTTGGAGACAGTGGAGAAAGCCCATGCCGAGTTTGAG
GACTTCTTTCTTCAGGCTGCAGCCCAGCCGGAATTGGCAGCCAAGATGACCTGGTTTCAC
ATGGATTGTCAGGACCTGATGACCCAGCTCCGGCTGGGCAAGGCGCAGAGGGCCAGCCCT
GGGGACCAGCGTCGCCTCCACCGCTACCTGCAGCGCCTGGCATCCGAGTTCCCTGCAGAG
AAGCTCACCGCCATGGGGCTGCAGGCAGCATCCCTGAGACGGGAGGGCCTGGGCCAGGAC
CTGTGGGAGGAGGCCCGGGTGAGATACGGGGAGATCCAGGGCCTCCTGAAGAAGGCATTG
GCACACTGTCCATGCCCAGCGGGGCCCACTGCCCACTCAGCACACCTGGAACTACGAGCG
GTAGCCACCAAGGGCCAGGGTCTGAACAGAGAAGTCACATCCAAGGAAACGCGGGACCGG
CCTCTCCAGGACTCACTGGGCTTGAATCATTCTCCAAAATCCCGGTGGCCTCGTCGGGCT
CCCAGAAAGGGACAGAACAGAAATTTCCAGGCAGGCCCTCAGCCCCAGGATGCTGGCCAG
GCCATAGAGGCTGATGAAGGCAAGGGCCCCTATGAGTCCCTTGATCCTGCCCCTGAGAGT
TTTCTCACCACCCTCTTCTCCCGGCACCGGCTCTCCAGGCAGAGTCAGATGCCCCGTCCC
ATGGGGGGCAGCTCCTCCTCTGAGGGGACAGACTCACAGACTTCTCTGGAGGACTCGCCC
CAGACAAGTCCCCCTGCTTCCCTC
>RoAe
ACAACTCAGACCGAAACATCTGGTCTGACTGCTGACTTGGGCCCACTGACCGGAGGAAGG
GCTGCTTTCCCAGAAGCTTCTGCAGAAAGAGGCCCCACCCTGGATGAGCCACCAGGGCCT
GAGCCCAGGATTGGGGCTCTGAGTGTGGAGATCGTCCACTCCAGGATAGCGTGCCTGCCA
GGTGGTCGGGACAAGGTGGGGCGGCCCCTGCTTCTGGTGTCGACCACCCCGGAGGCCTGG
CCATGGTGCACGGTCTCAGAGGTCACCAAGCTGCTCTCCTACCTGTGCACTGTCCCCAGG
CCAGAAGATAAAACAAAGGGGCTGGCAGTTGTGATCGATGCCAGGAAGCAGCCTCCACAC
CCTGGGTTGGTCAGTGCCCTGCAGGCCATCCAGAAGTCAGACCCTTTCCTTGTCAACCTC
CGCCGGGCCTCCTCCCTGCTGCAGGCTTTCATCAAGGAATTTGAGAAGGGTGACCCCCCT
GGAGGGCCACAGGAGGCCTCCAGGTGTCTGAACAAGTCCAAGTTGCTGATGGAAGCTGTG
CTGAGGGACCCAGGCCTGCTGGGCCTCCAGCGGGAAGGTGGAGCCACCCTGGCCAGGCTG
CAGCAGGAGGCCAGCAGGCTGGACTTCAACCCGGATGTCAGGAGCCATCTGGCTGAAGCG
ACCGCCCTCTATAGCCTTGTGGATGAGCAGCTGCATGTCCTGGTCACCACATCCAACCAC
CTCGCTGCCATCCACCAGGTCAGCAACTGGATGGAACAGGAAGGAAGCCGGTGCCTACAA
GCGCTGACCCCCAAAGACGGAAGCTTGGAAACCGTGGAGAAAGCCCACGCTGAGTTCGAG
GACTTCTTTCTTCAGGCTGCAGCCCAGCCGGAGCTGGCAGCCAAGATGGCCTGGTTCCAC
ATGGACTGTCAGGACCTGATGACCCAGCTCCGACTGGGCAAGGCCCAAAGGGCCGGCCCC
GGGGACCAGCGCCGCCTCCACCGCTACCTGCAGCGACTGGCGTCCGAGTTCCCTGCTGAG
AAGCTCACGGCCATGGGGCTGCAGGTGGCCTCCCTGAGCCAGGAAGGCCTGGGCCAGGAC
CTGTGGGAGGAGGCCCGGGTGAGACATGGGGAGATCCAGACCCTCCTGAGGAAGGCAATG
GCCCACTGTCCGTGCCCAGCGGGTCCCACTGCCCACTCAGCACACCTGGAACTGCGAGGA
GCAGCCGCCAAGGGCCAGGGTTTGAATGGAGAAGTCATTTCCAAGGACAGGTGGGACCCG
CCCCTCCAGGACTCACTGGGCCTGAATCATTTACCAAAATCCCGCTGGCTTCCTCAGGAC
CCCAGAGGGGCACAGAACCGAAATCTGCAGGCAGTCCCTCTGCCCCAGGAGGCTGGCTGG
GCCACCGAGGCTGATGAAGGCAGGGGCCCCCGTGAGCCCCTTGCTCCTGCCTCTGAGCAT
TTTCTCGCCACCCTCTTCTCCTGGCAGCGGCTCCCCAGGCAGAGTCAGACGCCCCTCCCC
GCAGGGGCGAGCTCCTCCTCTGAGGGAACAGACTCACAGACATCTCTGGAGGATTCGCCC
CAGACAAGTCCCCCCGCCTCCCTC
