# Supplementary material for: Positively selected genes in the hoary bat (Lasiurus cinereus) lineage: prominence of thymus expression, immune and metabolic function, and regions of ancient synteny
Source: PeerJ. 2022 Mar 17;10:e13130. doi: 10.7717/peerj.13130 (PMC8934532; doi:10.7717/peerj.13130)
Supplement: Supplemental Information 3 — Initially tested orthogroups that have been edge-trimmed as described in the Methods. [file peerj-10-13130-s003.zip › original.trimmed/trimmed-OG0001899.fas]

>EpFu
GGCATTGCCATGGGCAGCGTGGGCAGCCTGTTGGAACGGCAGGACTTCTCCCCTGAAGAG
CTACGGGCAGCACTTGAGGGGTCCCGAGGCTCCCGCCAGCCTGATGGGCTCCTCCGGAAG
GGCTTGGGCCAACGTGAGCTCCTCAGCTACTTGCACCTCCCTAAGAAAGACGGCAAGACC
ACCAAGCGGGCTGCTCGGAACGAGCCTGCCGACTATGCCACCCTCTACTACCAGGAACAT
CCCCGGGCCGGTGACTTCAGCAAGACCTCGCTGCCCGAGCGGGGCCGTTTTGACAAGTGC
CGTATTCGCCCGTCGGTGTTCAAGCCTGTGGCGGGCACCGGGAAAGGCTTCCTGTCCATG
CAGAGCCTGGCGGCCCACAAGGGCCAGAAGCTGTGGCGCAGCAACGGCAGTCTGCACACT
CTGGCCTGCCACCCACCCCTGAGCCCAGGGCCCCGGGCCAGCCAGGCCCGTGCCCAGCTG
CTGCACGCCCTCAGCCTGGACGAGGGCGGCCCCGAACCCGAGCCCAGCCTGTCTGACTCC
TCCAGTGGGGGCAGCTTTAGCCGAAGTCCTGGCATGGGCCCTGGCCCCTTCAGTTCCTCC
CTGGGCCACATTAACCACCTTGGGGGCTCCCTGGATCGTGCCTCTCGGAGCCCAAAGGAG
GCCGGGCCACTGGCCGGGTTGAACTGCCTGCCTGAGCCCCCGCCGCCCTATGAGCTCTGC
CACACTGCCGAGGAGGTGGTGGCCATGCTTCCCGACACCTGTGAGGATCTTAAGAGAGGC
CTCAGTGACCAGGATGGCGTCAATCACTTCACACAGGTGCTGGAGGAACGCCAGCGTCTG
TGGCTGTCTGAGCTGAAGCGCCTATACCTGGAGCGGCTGCACGAGGTGGCCCAGAAGGCT
GAGCGCAGCGAGAGAAACCTCCAGCTACAGCTGTTCATGGCCCAGCAGGAGCAGCGTCGC
CTGCGCAAGGAGCTGCGGGCACAGCAGGGCCTGGCCGCTGAGCATCGGCCCCCAGATGCT
GACCCCAGCACTCGGCCAGAGGAGGAAGCACGATGGGAGGTGTGCCAGAAGACAGCGGAG
ATTAGCCTCCTGAAGCAGCAGCTGCGGGAGGCCCAGGCCGAGCTGGCCCAGAAGCTGGCT
GAGATCTTCAGCCTAAAGACACAACTTCGGGGCAGCCGGGCACAAGCCCAGGCCCAGGAC
GCAGAGCTGGCCCGGCTGCGCGAGGCTGTGCGGAGCCTGCAGGAGCAGGCCCCCCGGGAG
GAAGCCCCAGGTAGTTGTGAGACCGATGACTGTAAGAGCCGGGGGCTGCTGGGGGAGGCA
GGAGGCAGTGAGGCCGGGGATGGTGCCGAGCAGCTGCGGGCGGAGCTGCTGCAGGAGCGA
CTCCGGGGCCAAGAGCAGGCGCTACGCTTCGAGCAGGAGCGGCGGACCTGGCAGGAGGAG
AAGGAGCGGGTGCTGCGCTACCAGCGGGAGATCCAGGGGGGCTACATGGACATGTACCGC
CGCAACCAGGCACTGGAGCAGGAACTGCAGGCGCTGCGGGAGCCCTCCACGCCCTGGAGT
CCTCGGCTTGAGTCCTCCAAGATC
>HiAr
GGCATTGCCATGGGCAGCGTGGGCAGCCTGTTGGAACGGCAGGACTTCTCTCCTGAAGAG
CTACGGGCAGCACTCACAGGGTCCCGTGGCTCCCGCCAGCCTGACGGGCTCCTCCGGAAG
GGCTTGGGCCAGCGTGAGCTCCTCAGCTACCTGCACCTCCCCAAGAAGGACGGCAAGACC
ACCAAAAGGGCTGCTCGGCATGAGCCTGCAGACTATGCCACCCTCTACTACCAGGAACAT
CCTCGGGCCGGTGACTTCAGCAAGACTTCACTGCCCGAGCGGGGTCGTTTTGACAAGTGC
CGCATTCGCCCATCAGTGTTCAAGCCTGTGGCAGGCTCTGGGAAAGGCTTCCTGTCCATG
CAGAGTCTGGCGGCCCACAAGGGCCAGAAGTTATGGCGCAGCAACGGCAGCCTGCACACG
CTGGCCTGCCACCCACCCCTGAGCCCAGGGCCCCGGGCCAGCCAAGCCCGCGCCCAGCTG
CTGCACGCCCTCAGCCTGGACGAGGCCAGCCCCGAGCCTGATCCCAGCCTGTCTGACTCC
TCTAGCGGGGGCAGCTTTGGCCGCAGTCCTGGCACTGGCCCTGGCCCCTTCAGCTCCTCT
TTGGGCCACATTAACCACCTAGGGGGCTCCCTCGACCGGGCCTCACGGAGCCCCAAGGAG
GCTGGGCCACTGGCCATGCTGAGCTGTCTGCCTGAGCCGCCACCCCCCTACGAGTTCTGC
CCCACTGCCGAGGAGGTGGTGGCCATGCTGCCTGACACCTGTGAGGATCTCAAGAGAGGC
CTCAGTGAAGAGGATGGCACCAACCCCTTCACACAGGTGCTGGAGGAGCGCCAGCGGCTG
TGGCTGTCTGAGCTGAAGCGCCTGTACGTGGAGCGGCTGCACGAGGTGGCCCAGAAGGCT
GAACGCAGTGAGCGCACCCTCCAGCTACAGCTATTCATGGCCCAACAGGAGCAGCGGCGC
CTGCGCAAGGAGCTGCGGGCACAGCAGGGCTTGGCCCCTGAGCCTCGGCCCCCAGAGGCT
GATCCCACCACGCGGCCAGAGGAGGAAGCCCGATGGGAGGTATGCCAGAAGACAGCGGAG
ATTAGTCTCCTGAAGCAGCAGCTGCGGGAGGCCCAGGCTGAGCTGGCGCAGAAGCTGGCT
GAGATCTTCAACCTGAAGACACAGCTTCGGGGCAGCCGGGCACATGCCCAGGCCCAGGAT
GCAGAGCTGGCCCGGCTACGCGAGGCTGTGCGGAGCCTACAGGAGCAGGCCCCTCGGGGG
GAAGCCCCGGGCAGTTGTGAGACTGATGACTGCAAGAGCAGGGGGCTGCTGGGGGAGGCA
GGGGGTGGTGAGGCCGGAGATGGTGCCCAGCAGCTGCGGGCCGAGCTGCTGCAGGAGCGG
CTCCGGGGCCAGGAGCAGGCGCTACGCTTTGAGCAGGAGCGACAGACGTGGCAGGAGGAG
AAGGAGCGTGTGCTGCGCTACCAGCGGGAGATCCAGGGGGGCTACATGGACATGTACCGC
CGCAACCAGGCACTGGAACAGGAGCTGCAGGCACTGCGGGAGCCCCCCATGCCCTGGAGT
CCTCGGCTTGAGTCCTCCAAGATC
>LaCi
GGCATTGCCATGGGCAGCGTGGGCAGCCTGTTGGAACGGCAGGACTTCTCCCCTGAAGAG
CTACGGGCAGCACTTGAGGGGTCCCGAGGCTCCCGCCAGCCTGATGGGCTCCTCCGGAAG
GGCTTGGGCCAACGGGAGCTCCTCAGCTACTTGCACCTCCCTAAGAAAGACGGCAAGACC
ACCAAGAGGGCTGCTCGGAACGAGCCCGCCGACTATGCCACCCTCTACTACCAGGAACAT
CCCCGGGCCGGTGACTTCAGCAAGACCTCGCTGCCTGAGCGGGGGCGTTTTGACAAGTGC
CGCATTCGCCCATCGGTGTTCAAGCCTGTGGCGGGCACCGGGAAAGGCTTCCTGTCCATG
CAGAGTCTGGCGGCCCACAAGGGCCAGAAGCTGTGGCGCAGCAACGGCAGTCTGCACACG
CTGGCCTGCCACCCACNNNNNNNNNNNNNNNNNNNNNNNNNNNNNNNNNNNNNNNNNCTG
CTGCACGCCCTCAGCCTGGACGAGGGCGGCCCCGAACCCGAGCCCAGCCTGTCTGACTCC
TCCAGTGGGGGCAGCTTTAGCCGGAGTCCTGGCATGGGCCCTGGCCCCTTCAGTTCCTCC
CTGGGCCACATTAACCACCTAGGGGGCTCTCTGGATCGTGCCTCTCGGAGCCCAAAGGAG
GCTGGGCCACTAGCCGGGTTGAACTGCCTGCCTGAGCCCCCGCCACCCTATGAGCTCTGC
CACACTGCCGAGGAGGTGGTGGCCATGCTTCCCGACACCTGTGAGGATCTTAAGAGAGGC
CTCAGTGACCAGGATGGCGTCAACCACTTCACACAGGTGCTGGAGGAACGCCAGCGTCTG
TGGCTGTCCGAGCTGAAGCGCCTGTACCTGGAGCGGCTGCACGAGGTGGCCCAGAAGGCT
GAGCGCAGCGAGAGAAACCTCCAGCTACAACTGTTCATGGCCCAGCAGGAGCAGCGTCGC
CTGCGCAAGGAGCTGCGGGCACAGCAGGGCCTGGCCGCTGAGCATCGGCCCCCAGATGCT
GACCCCAACGCTCGGCCGGAGGAGGAAGCACGATGGGAGGTGTGCCAGAAGACAGCGGAG
ATTAGCCTCCTGAAGCAGCAGCTGCGGGAGGCCCAGGCGGAGCTGGCGCAGAAGCTGGCT
GAGATCTTCAGCCTAAAGACACAACTCCGGGGCAGCCGGGCACAAGCCCAGGCCCAGGAC
GCGGAGCTGGCCCGGCTGCGCGAGGCTGTGCGGAGCCTGCGGGAGCAGGCCCCGCAGGGG
GAAGCCCCAGGCAGTTGTGAGACCGATGACTGCAAGAGCCGAGGGCTGCTGGGGGAGGCA
GGAGGCAGTGAGGCCGGGGAGGGGGCCGAGCAGCTGCGGGCCGAGCTGCTGCAAGAGCGA
CTCCGGGGCCAAGAGCAGGCGCTCCGCTTCGAGCAGGAGCGGCGGACCTGGCAGGAGGAG
AAGGAGCGGGTGCTGCGCTACCAGCGAGAGATCCAGGGGGGCTACATGGACATGTACCGC
CGCAACCAGGCACTGGAACAGGAATTGCAGGCGCTGCGGGAGCCTTCCGCGCCCTGGAGT
CCTCGGCTTGAGTCCTCCAAGATC
>MyLu
GGCATTGCCATGGGCAGCGTGGGCAGCCTGTTGGAACGGCAGGACTTCTCCCCTGAAGAG
CTACGGGCAGCACTTGAGGGGTCCCGAGGCTCCCGCCAGCCTGATGGGCTCCTCCGGAAG
GGCTTGGGCCAGCGTGAGCTCCTCAGCTACTTGCACCTCCCTAAGAAAGACGGCAAGACC
ACGAAGCGGGCTGCTCGGCACGAGCCTGCCGACTATGCCACCCTCTACTACCAGGAACAT
CCCCGGGCCGGTGACTTCAGCAAGACCTCGCTGCCTGAGCGGGGACGTTTTGACAAGTGC
CGTATTCGCCCATCGGTGTTCAAGCCTGTGGCAGGCACCGGGAAAGGCTTCCTGTCCATG
CAGAGCCTGGCGGCCCACAAGGGCCAGAAGCTGTGGCGCAGCAACGGCAGTCTGCACACT
CTGGCCTGCCACCCACCCCTGAGCCCAGGGCCCCGGGCCAGCCAGGCCCGTGCCCAGCTG
CTGCACGCCCTCAGCCTGGACGAGGGTGGCCCCGAACCCGAGCCCAGCCTGTCTGACTCC
TCCAGTGGGGGCAGCTTTAGCCGAAGTCCTGGCATGGGCCCTGGCCCCTTCAGTTCCTCC
CTGGGCCACATTAACCACCTTGGGGGCTCCCTGGATCGTGCCTCTCGGAGCCCAAAGGAG
GCTGGACCACTGGCCGGGTTGAACTGCCTGCCTGAGCCCCCACCGCCCTATGAGCTCTGC
CACACTGACGAGGAGGTGGTGGCCATGCTCCCCGACACCTGTGAGGATCTCAAGAGAGGC
CTCAGTGACCAGGATGGCGTCAATCACTTCACACAGGTGCTGGAGGAACGCCAGCGGCTG
TGGCTATCTGAGCTGAAGCGCCTATACCTGGAGCGGCTGCACGAGGTGGCCCAGAAGGCT
GAGCGCAGCGAGCGAAACCTCCAGCTGCAGCTGTTCATGGCCCAGCAGGAGCAGCGTCGC
CTGCGCAAGGAGCTGCGGGCACAGCAGGGCCTGGCCGCTGAGCATCGGCCTCCAGATGCT
GACCCCAACACTCGGCCAGAGGAGGAAGCACGATGGGAGGTGTGCCAGAAGACAGCGGAG
ATCAGCCTCCTGAAGCAGCAGCTGCGGGAGGCCCAGGCCGAGCTGGCGCAGAAGCTGGCT
GAGATCTTCAGCCTAAAGACACAACTTCGGGGCAGCCGGGCACAAGCCCAGGCCCAGGAC
GCAGAGCTGGCCCGGCTGCGTGAGGCTGTGCGGAGCCTGCAGGAGCAGGCCCCCCGGGAG
GAAGCCCCAGGTAGTTGTGAGACTGATGACTGCAAGAGCCGGGGACTGCTGGGGGAGGCA
GGAGGCAGTGAGGCTGGGGATGGTGCTGAGCAGCTGCGGGCTGAGCTGCTGCAGGAGCGA
CTCCGGGGCCAAGAGCAGGCGCTACGCTTCGAGCAGGAGCGGCGGACCTGGCAGGAGGAG
AAGGAGCGGGTGCTGCGCTACCAGCGAGAGATCCAGGGGGGCTACATGGACATGTACCGC
CGCAACCAGGCCCTGGAACAGGAATTGCAGGCGCTGCGGGAGCCGTCCACGCCCTGGAGT
CCTCGGCTTGAGTCCTCCAAGATC
>PhDi
GGCATTGCCATGGGCAGCGTGGGCAGCCTGTTGGAACGGCAGGACTTCTCCCCTGAAGAG
CTGCGGGCAGCACTTGCGGGGTCCCGGGGCCCCCGCCAGCCCGATGGGCTCCTCCGGAAG
GGCTTGGGCCAACGTGAGCTCTTCAGCTACTTGCACCTCCCCAAGAAGGACAGCAAGGCC
GGCAAGCGGGCCGCCCGGAACGAGCCTGCTGACTACACCACCCTTTACTACCAGGAGCAT
CCTCGGGCTGGTGACTTCAGCAAGACCTCACTGCCTGAGCGGGGACGTTTCGACAAGTGC
CGCATTCGCCCGTCGGTCTTCAAGCCTGTGGCGGGCACCGGGAAAGGCTTCCTGTCCATG
CAGAGCCTGGCAGCCCACAAGGGCCAGAAGCTGTGGCGCAGCAACGGCAGCCTGCACATG
CTGGCCTGCCACCCGCCCCTGAGCCCGGGGCCCCGGGCCAGCCAGGCCCGAGCCCAGCTG
CTGCACGCCCTCAGCCTGGACGAGGGCAGCCCAGAGCACGAGCCCAGCCTGTCTGATTCC
TCCAGTGGGGGCAGCTTTGGCTGCAGCCCTGGCACAGGCCCCAGCCCCTTCAGCTCCTCC
CTGGGCCACATGAACCACCTCGGGGGCTCCCTGGACCGGGCCTCGCGGAGCCCCAAGAAG
GCTGGGCCGATGGCCATGCTGAGTTGCCTGCCTGAGCCCCCACCCCCCTACGAGTTCTGC
TCCACTGCCGAAGAGGTGATGGCCATGCTTCCTGACACCTGTGAGGATCTCAAGAGAGGT
CTTGGTGACGAGGATGGTGCCAATCCCTTCACACAGGTGCTGGAGGAGCGCCAGCGGCTG
TGGCTGTCGGAGCTGAAGCGCCTATACGTGGAGCGGCTGCATGAGGTGGCCCAGAAGGCT
GAGCGCAGTGAGCGAAACCTCCAGCTGCAGCTGTTTGTGGCCCAGCAGGAGCAGCGTCGC
CTGCGCAAGGAGCTTCGTGCACAGCAGGGCCTCGCCCCTGAGCCTCGGCCCCTAGAAGCT
GACCCTAACACTAGTCCAGAGGAGGAAGCACGATGGGAGGTGTGCCAGAAGACAGCAGAG
ATTAGCCTCCTGAAGCAGCAGCTGCGGGAGGCCCAGGCCGAGCTGGCCCAGAAGCTGGCT
GAGATCTTCAGCCTGAAGACACAACTCCGGGGCAGCCGGGCACAAGCCCAGGCTCAGGAG
GCAGAGCTGGCCCGGCTGCGTGAGGTGGTGCGGAGCCTGCAGGAGCAGGCCCCACAGGAG
GAAGCCCCAGGTGGTTGTGAGACTGATGACTGCAAGAGTAGGGGGCTGCTGGGGGAGGTG
GGAGGCAGTGAGGCCAGAGATGGCGCTGAGAAGCTCCGGGCCGAGCTGCTGCAGGAGCAG
CTCCGGGGCCAGGAGCAGGCTCTACGCTTCGAGCAGGAGCGGCGGACGTGGCAGGAAGAG
AAGGAGCGGGTGCTGCGCTACCAGCGGGAGATCCAGGGGAGCTACATGGACATGTACCGC
CGCAACCAGGCGCTAGAACAGGAGCTGCGGACACTGCGGGAGCCCCCTGAGCCCTGGAGT
CCTCGGCTTGAGTCCTCCAAGATC
>PtVa
GGCATTGCCATGGGCAGCGTGGGCAGCCTGTTGGAACGGCAGGACTTCTCCCCTGAGGAG
CTACGGGCAGCACTCGCAGGGTCCCGGGCCTCCCGCCAGCCTGATGGGCTCCTCCGGAAG
GGCTTGGGCCAGCGCGAGATCCTCAGCTACCTGCACCTCCCCAAGAAGGATGGCAAGACC
ACCAAGCGGGTTGCTCGGAACGAGCCCGCCGACTATGCCACCCTCTACTACCAGGAACAT
CCTCGGGCCAGTGACTTCAGCAAGACTTCGCTGCCTGAGCGGGGTCGTTTTGACAAGTGC
CGCATTCGCCCATCTGTGTTCAAGCCTGTGGCAGGCACCGGGAAAGGCTTCCTGTCCATG
CAGAGCCTGGCGGCCCACAAGGGCCAGAAGCTGTGGCGCAGCAATGGCAGTCTGCACACA
CTAGCCTGCCACCCTCCCTTGAGTCCGGGGCCCCGGGCCAGCCAGGCCCGTGCCCAGCTG
CTGCATGCCCTCAGCCTGGACGAGGGTGGCCCTGAACCCGAGCCCAGCCTGTCTGACTCT
TCCAGTGGGGGCAGCTTTGGCCGCAGTCCTGGCCCTGGCCCTGGCCCCTTCAGCTCCTCC
CTGGGCCACATCAACCATCTCGGGGGCTCCCTGGACCGGGCCTCGCGGAGCCCCAAGGAG
GCTGGGCCACTGTCCATGCTGAGCTGCCTGCCTGAGCCACCACCCCCCTATGAGTTCTGC
CCCACTGCCGAGGAGGTGGTGGCCATGCTGCCTGACACCTGTGAGGATCTCAAGAGAGGC
CTCAGCGATGAGGATGGTGCCAATCCCTTCACACAGGTGCTGGAGGAGCGCCAGCGGCTG
TGGCTGTCCGAGCTAAAGCGCCTGTATATGGAGCGGCTGCACGAGGTGGCCCACAAGGCC
GAACGCAGTGAGCGCAACCTCCAGCTACAGCTGTTTATGGCTCAGCAAGAGCAGCGGCGC
CTGCGCAAGGAGCTGCAGGCACAGCAGGGCCTGGCCCCTGAGCCTCGGCCCCCAGAGGCC
GACCCCACGACGCGACCAGAGGAGGAAGCCCGATGGGAGGTGTGCCAGAAGACAGCGGAG
ATCAGCCTCCTGAAGCAGCAGCTGCGGGAGGCCCAGGCTGAGCTGGCGCAGAAGCTGGCT
GAGATCTTCAACCTGAAGACCCAACTTCGGGGCAGCCGAGCCCAAGCCCAGGCCCAGGAC
GCAGAGCTGGCCCGGCTGCGTGAGGCCGTGCAGAGCCTGCAGGAGCAGGCCCCTCGGGAG
GAAGCCCCAGGCAGCTGTGAGACTGATGACTGCAAGAGCAGGGGGCTCCTGGGGGAGGCT
GGAAGCAGTGAGGCTGGAGATGGCGCCAAGCAGCTGCGGGCAGAGCTGCTGCAGGAGCGG
CTCCGGGGACAGGAGCAGGCGCTGCGCTTCGAGCAGGAGCGGCGGACGTGGCAGGAGGAG
AAGGAGCGGGTGCTGCGCTACCAGCGGGAGATCCAGGGGGGCTACATGGACATGTACCGC
CGCAACCAAGCACTGGAACAAGAGCTGCAGGCGCTGCGGGAGCCCCTGGCGCCCTGGAGT
CCTCGGCTTGAGTCCTCCAAGATC
>RhFe
GGCATTGCCATGGGCAGCGTGGGCAGCCTATTAGAACGGCAGGACTTCTCCCCTGAAGAG
CTACGTGCAGCACTCACGGGGTCCCGGGGATCCCGCCAGCCTGATGGGCTCCTCCGGAAG
GGCTTGGGCCAGCGTGAACTCCTCAGCTACCTGCACCTCCCCAAGAAGGATGGCAAGACC
ACCAAGCGGGCTGCTCGGAACGAGGCTGCCGACTATGCCACCCTCTACTACCAGGAACAC
CCTCGGGCCGGTGACTTCAGCAAGACTTCGCTGCCTGAGCGGGGTCGTTTCGACAAGTGC
CGCATTCGCCCATCGGTGTTCAAGCCCGTGGCAGGCACCGGGAAAGGCTTCCTGTCCATG
CAGAGCCTGGCGGCTCACAAGGGCCAGAAGTTATGGCGCAGCAACGGCAGCCTGCACACG
CTGGCCTGCCACCCGCCCCTGAGCCCAGGGCCCCGGGCCAGCCAGGCCCGCGCCCAGCTA
CTGCATGCCCTCAGCCTGGATGAGGCCAGCCCTGAGCCCGAACCCAGCCTGTCTGACTCC
TCTAGCGGGGGCAGCTTTGGCCGCAGTCCTGGCACCGGCCCTGGTCCCTTCAGCTCCTCC
TTGGGCCACATTAATCACCTTGGGGGCTCCCTGGACCGGACCTCGCGGAACCCCAAGGAG
GCTGGGCCACTGGCCATGCTGAGCTGCCTGCCTGAGCCGCCACCCCCCTACGAGTTCTGC
CCTACCACCGAGGAGGTGGTGGCCATGCTGCCTGACACCTGTGAGGATCTCAAGAGAGGC
CTCAGTGACGAGGATGGCGCCAACCCCTTCACACAGGTGCTGGAGGAGCGCCAGCGGCTG
TGGCTGTCTGAGCTGAAGCGCCTGTACGTAGAGCGGCTACACGAGGTGGCCCAGAAGGCT
GAACGCAGCGAGCGCACCCTACAGCTGCAGCTATTCATGGCTCAGCAGGAGCAGCGGCGC
CTGCGCAAGGAGCTGCGGGCACAGCAGGGCCTGGCCCCTGAGCCTCGGCACCCAGAGGCC
GAGCCCACCACGCGGCCAGAGGAGGAAGCCCGATGGGAGGTATGCCAGAAGACAGCGGAG
ATTAGCCTCCTGAAGCAGCAGCTGCGGGAGGCCCAGGCCGAGCTGGCTCAGAAGCTGGCT
GAGATCTTCAACTTGAAGACACAGCTTCGGGGCAGCCGGGCACATGCCCAGGCCCAGGAT
GCAGAGCTGGCCCGGCTACGCGAGGCCGTGCGCAGCCTGCAGGAGCAGGCCCCTCGGGAG
GAAGCCCCGGGCAGTTGTGAGACTGATGACTGCAAGAGCAGGGGGCTGCTGGGGGAGGCA
GGGGGCGGTGAGGCCGGAGATGGCGCCCAGCAGCTGCGGGCCGAGCTGCTGCAGGAGCGG
CTCCGGGGCCAGGAGCAGGCGCTACGCTTTGAGCAGGAGCGGCGGACGTGGCAGGAGGAG
AAAGAGCGTGTGCTGCGCTACCAGCGGGAGATCCAGGGGGGCTATATGGATATGTACCGC
CGCAACCAGGCGCTGGAACAGGAGCTGCAGGCGCTGCGGGAGCCCCCGACGCCCTGGAGT
CCTCGGCTTGAGTCCTCCAAGATC
>RoAe
GGCATTGCCATGGGCAGCGTGGGCAGCCTGTTGGAACGGCAAGACTTCTCCCCTGAGGAG
CTACGGGCAGCACTTGCAGGGTCCCGGGCCTCCCGCCAGCCTGATGGGCTCCTCCGGAAG
GGTTTGGGCCAGCGCGAGCTCCTCAGCTACCTGCACCTCCCCAAGAAGGATGGCAAGACC
ACCAAGCGGGCTGCTCGGAACGAGCCCGCCGACTATGCCACCCTCTACTACCAGGAACAT
CCTCGGGCCAGTGACTTCAGCAAGACTTCGCTGCCTGAGCGGGGTCGTTTTGACAAGTGC
CGCATTCGCCCATCTGTGTTCAAGCCTGTGGCAGGCACCGGGAAAGGCTTCCTGTCCATG
CAGAGCCTGGCGGCCCATAAGGGCCAGAAGCTGTGGCGCAGCAATGGCAGCCTGCACACA
CTAGCCTGTCACCCTCCCTTGAGTCCGGGGCCCCGGGCCAGCCAGGCCCGTGCCCAGCTG
CTGCACGCCCTCAGCCTGGACGAGGGCGGCCCTGAGCCCGAGCCCAGCCTGTCCGACTCT
TCCAGTGGGGAGAGCTTTGGTCGCAGTCCTGGCCCTGGCCCTGGCCCCTTCAGCTCCTCC
CTGGGCCACATCAACCATATCGGGGGCTCCCTGGACCGGGCTTCACGGAGCCCCAAGGAG
GCTGGGCCACTGTCCATGTTGAGCTGCCTGCCTGAGCCACCACCCCCCTATGAATTCTGC
CCCACCGCCGAGGAGGTGGTGGCCATGCTGCCTGACACCTGTGAGGATCTCAAGAGAGGC
CTCAGTGATGAGGATGGTGCCAATCCCTTCACACAGGTGCTGGAGGAGCGCCAGCGGCTG
TGGCTGTCCGAGCTGAAGCGCCTGTATATGGAGAGGCTGCACGAGGTGGCCCACAAGGCC
GAACGCAGTGAGCGCAACCTCCAGCTACAGCTGTTTATGGCTCAGCAAGAGCAGCGGCGC
CTGCGCAAGGAGCTGCGAGCACAGCAGGGCCTGGCCCCTGAGCCTCGGCCCCCAGAGGCC
GACCCCACCATGCGACCAGAGGAGGAAGCCCGATGGGAGGTGTGCCAGAAGACAGCGGAG
ATCAGCCTCCTGAAGCAGCAGCTGCGGGAGGCCCAGGCTGAGCTGGCACAGAAGTTGGCT
GAGATCTTCAACCTGAAGACCCAACTTCGGGGCAGCCGGGCCCAAGCCCAGGCCCAGGAC
GCAGAGCTAGCCCGGCTGCGCGAGGCCGTGCAGAGCCTGCAGGAGCAGGCCCCTCGGGAG
GAAGCCCCAGGCAGCTGTGAGACTGATGACTGCAAGAGCAGGGGGCTCCTGGGGGAGGCT
GGAGGCAGTGAGGCTGGAGATGGCGCTGAGCAGCTGCGGGCGGAGTTGCTGCAAGAGCGG
CTCCGGGGCCAGGAGCAGGCGCTGCGGTTTGAGCAGGAGCGGCGGACGTGGCAGGAGGAG
AAGGAGCGGGTGCTGCGCTACCAGCGGGAGATCCAGGGGGGCTACATGGACATGTACCGC
CGCAACCAGGCACTGGAACAGGAGCTGCAGGCGCTGCGGGAGCCCCCGGCACCCTGGAGT
CCTCGGCTTGAGTCCTCCAAGATC
