# Supplementary material for: Positively selected genes in the hoary bat (Lasiurus cinereus) lineage: prominence of thymus expression, immune and metabolic function, and regions of ancient synteny
Source: PeerJ. 2022 Mar 17;10:e13130. doi: 10.7717/peerj.13130 (PMC8934532; doi:10.7717/peerj.13130)
Supplement: Supplemental Information 3 — Initially tested orthogroups that have been edge-trimmed as described in the Methods. [file peerj-10-13130-s003.zip › original.trimmed/trimmed-OG0001900.fas]

>EpFu
ATGGGAGATGCACCAAAACCTTATTTTGTGAAGCGTGCTAAAGACCGGGGAGCTATAGAA
GATGAGGATTTCAGAAGGGGTCACCCTCAACAAGATTATTTAATAATGGATGATTATGCT
AAAGGCCATAGCAATAAAATGGAAAAAGGCCTTCCCAAGAGAAAAATAACACCAGGGAAC
TATGGGAATACTCCTAGAAAAGGACCATATGCTGTTTCCAGCAATCCGTATGCATTTAAA
AACCCAATTTACAGTCAACCCCTTTGGGTAAATGACAACCACAGAGATCAAAGTAAGAGA
TGGCTATCAGATGAACTTGCTGGTAATTCGGAGAGTTGGAGAGAATTCAAACTAGGACCT
AGAATTCCTGTTATGAACCGACCAAGAAAAGAGCCCTTTCAAGAAAGTGAAGATGGATAT
CGGTGGCAAGACGGAAGAGGCTGTAGAGCTGTAAGGCGACTATTTCATAAAGACCCAACA
AGCCTGGAAACCATGTCAGAAGTGGAAGCAGGAAGCCACGAAGACAAGAAGCAGAAGTCC
AGACCTAGGAAGCCACGGAGGACTAGAAATGGGGAAAGTGACCTGGACGGGGACTTGGAA
GGCCCTGTGATCGACGAGTCTGTGCTTTCAGCAAAGGAGCTCCTGGGTTTACAGCAGGCT
GAGGAGCGATTGAAAAGGGACTGCATTGACAGGCTGAAAAGGCGACCAAGAAACTACCCT
ACAGCAAAGTATACCTGCAAACTTTGTGATGTTTTCATTGAATCTATTGCATTTGCCCAT
AAGCATATCAAAGAGAAGAGGCACAAGAAAAACATTAAGGAGAAGCAGGAGGAAGAGTTG
CTCACTACATTACCCCCGCCTACGCCCTCCCAGATAAATGCAATTGGTATTGCCATTGAC
AGAGTTGTACAGGAGTTTGGGTTACTCAATGAGAACTTGGAACAGAGACTAGAAATTAAA
CGTATCATGGAAAATGTGTTCCAACACAAGTTACCAGATTGTTCTCTAAGATTATATGGG
TCATCCTGTAGCCAATTGGGTTTCAAAAATTCGGATGTAAACATTGACATTCAGTTTCCA
GCCATTATGTCTCAGCCAGATGTTCTCCTACTTGTTCAGGAATGTTTAAAGAACAGTGAT
TCTTTTATTGATGTTGATGCAGATTTTCATGCGAGGGTGCCAATGGTGGTGTGCAAAGAA
AAGAAAAGTGGTCTTTTTTGTAAAGTGAGTGCAGGAAATGAACATGCTTGTCTGACAACA
AATCACTTATCTGCCCTTGGAAAACTAGAACCAAAGCTGGTTCCTTTGGTGATTGCATTT
AGGTACTGGGCAAAGCTTTGTAGTATAGATCGCCCTGAAGAAGGAGGTTTGCCACCATAT
GTGTTTGCCCTGATGGCTGTTTTCTTTCTTCAGCAGAGGAAAGAACCCCTTCTGCCTGTT
TATCTAGGATCATGGATTGAAGGATTCTCACTAAATAAACTAGGCAACTTCAACCTAAAA
GATATTCAGAAAGACGTTGTGGTTTGGGAATACACTGATAATGCCACAGGGGATGCAGAC
ACAGCAAAAGAGGCACAAAAAAAAATACCTGTTAAAACAGGACAGGTATCATTAATATTT
GATTTAAAACACCAGCCTTCAGTGCCAGTTGGGCAGCTCTGGGTGGAATTGCTTCGATTC
TATGCTTTAGAATTTAATTTGGCTGATTTAGTGATAAGTATCCGAGTCAAAGAAATGATA
TCTCGTGAATCAAAGGATTGGCCCAAAAAGCGCATTGCCATCGAAGATCCCTACTCTGTT
AAAAGGAATGTGGCAAGAACCCTAAACAGTCAACCTGTGTTTGAATACATACTTCATTGT
TTAAGAACAACCTATAAATATTTTGCTCTTCCACACAAAATTACAAAACCTAGCCTTCCG
AAGCCTCTGAGTACTGTTACATGTTCAGAACGTTCTAAAGAAGTAGCAAAGCATGATCCA
GATTTACAAGCAAAAAATGATAAACTCAAAAACTCAGTTGTTGTTCAAGGTCCCAGTGCT
CCCAGTTCAACTGCAAATACCTGCAAGGTACAGCCAGTTACTCTTAAAGAGACTGCTGAA
AGCCGTGGAAGCCCACCAGCAGAGGGAACAGGAAGCACAGACAGTGTCCAGCTGGGAAAC
TCAGATTGTATCAAGGTAGAAGTTACTTGTGATCATGAGGATGTTAATGTACACCATGGA
GAAACTGGAAGTAAAGCTGAGAAAGAAAAAATTGGAAAGGAGGACAAGCATCCTTTGACT
GCTGATGCTCAAGATTTAAGCAGTAGCAAACATGGAGAGCCTCTCACCTCTGGTAGCACA
GGAAATACTGAGACAGATTGCACTTTGGATGTAGGTTTCCAAAGCTCTACAGCTAAAGAA
TGTGATGGATTTGCTACTTTAGATAATAACATAGATGTTGATGAAGAAAGCTTAGATGTT
GATGAACTAGAAGACTCTCTCAGCCACTTTGCCCCTTTAAGACAGGGCCAGACATCAGGA
ATCATTCACTCTGATGAAGAGGAGGGCGTTACCCGAAAAGAAGAGGAGGACGATGGTGCT
AATGAAGATGGGTTAGACAATGCCTACACCAGATCAGGGGATGAGGATGCCCTATCTGAC
GAGGATGAGGAGGTAGGCGAGTCTAAGTATGAAGACTCGAAAGAATGTGGAAAAGATGTG
GATGGAGCTCTACTAACAGAACTTAATAAAATCAGTCTTAAGGAGGAAAATGTATGTGAA
GGAAATTCAACCATGGATCCATCGAACTTCTATGAATTTAGTAAGCTCACCTTCACCAAA
GGCAAGTCCCCCACAGTAGTGTGCAGTTTATGCAAACGAGAGGGTCATCTAAAGAAGGAC
TGCCCTGACGACTTCAAAAGAATCCAGCTGGAACCTTTGCCACCATTGACACCCAAATTT
ACAACTATCCTAGATCAAGTTTGTATCCAGTGTTATAAGGATTTTTCTCCAACTATTTTA
GAAGATCAAGCTCGTGAACATATTCGGCAAAACCTAGAAAGTTTCATAAGACAGGAGTTT
CCAGGAACTAAATTGAGCTTGTTTGGCTCCTCCAAAAATGGATTTGGGTTCAAACAGAGT
GATCTTGACGTCTGTATGACAATTAATGGACTTGAAACTGCTGAGGGGTTGGACTGTGTA
AGAACTATTGAAGAATTGGCCAGAGTCCTCAAAAAACATTCAGGTCTGAGAAATATCTTG
CCTATTACAACAGCAAAGGTGCCAATTGTAAAGTTCTACCATCTGAGAAGTGGTCTGGAA
GTGGACATCAGTTTGTATAACACATTGGCCCTTCATAACACAAGGCTCTTATCTGCTTAT
TCAGCCATTGATCCCAGAGTGAAATATTTATGCTATACCATGAAAGTTTTTACAAAGATG
TGTGATATTGGTGATGCATCCAGAGGCAGCTTATCATCATATGCATACACACTTATGGTG
CTATATTTTCTCCAGCAGAGGAATCCACCAGTCATTCCTGTCCTTCAAGAGATATACAAA
GGTGAAAAGAAACCTGAAATATTTGTTGATGGCTGGAATATTTATTTTTTTGATCAAATA
GATGAACTGCCCACCTATTGGCCAGAATATGGAAATAATACAGAATCTGTTGGGCAGCTC
TGGTTGGGACTTCTTCGTTTCTACACAGAGGACTTTGATTTTAAAGAACATGTTATTAGC
ATCAGAAGAAAAAGCCTGCTTACAACTTTTAAGAAACAGTGGACCTCAAAATACATTGTT
ATTGAAGATCCCTTTGATTTGAATCATAATCTTGGAGCTGGATTATCAAGAAAAATGACC
AATTTTATAATGAAAGCATTTATTAATGGTAGAAGAGTATTTGGTATTCCAGTCAAAGGA
TTTCCAAAGGACTACCCCTCAAAAATGGAGTACTTTTTTGATCCAGATGTGCTAACTGAA
GGAGAGCTGGCCCCAAATGATAGATGTTGCCGAATTTGTGGGAAAATTGGACACTTCATG
AAGGACTGTCCTTTGAGGAGAAAAGTGAGGCGACGGCGAGATCAGGAAACCCTAAACCAA
AGATACCCTGAGAACAAAGACAAAAGAAGCAAAGATGACAAAGAAGTTCAAAACAAGTGT
GTGGAGAGGGAGGTGTCATCAAAAGAGGAGAGGCCCGTGCAGTACACGCCTCAGAAAGCC
AAGCCGGCAAAGGCAGTTGTCGATCTGGGGAGAGAGAAGATGCTCAGGCCACCGGTGGAA
AAGTGGAAGAGACAGGATGACAAAGACTTGAGAGAAAAACGTTGTTTTATTTGTGGACGA
GAGGGGCACATTAAAAAGGAATGCCCACAGTTCAAAGGCTCTCCA
>HiAr
ATGGGAGATGCAGCAAAACCTTATTTTGTGAAGCGTGCTAAAGACCGAGGGACTATAGAT
GATGATGATTTCAGAAGGAGTCACCCCCAACAAGATTTTTTAATAATGGATGATTATGCT
AAAGGCCATAGCAGTAAAATGGAAAAGAGCCTTCCAAAAAAAAAAATAACACCAGGGAAC
CATGGGAATACCCCCAGAAAAGGACCATATGCTGTTTCCAGCAGTCCATATGCATTTAAA
AACCCAATTTACAGTCAACCTCCTTGGATAAATGACAACCACAAAGATCAGAGTAAGAGG
TGGCTATCTGATGAACACGGTGGTAATTCAGACAGTTGGAGAGAATTTAAACCTGGACCC
AGAATTCCTGTTATAAACAGACCAAGAAAAGACTCCTTTCAAGAAAGTGAAGATGGATAT
AGGTGGCAAGACGGAAGAGGCTGCAGAACTGTAAGACGACTATTTCACAAAGACCTGACA
AGCCTAGAAACCATGTCAGAAGTAGAAGCAGGAAGCCATGAAAACAAGAAGCAGAGGTCC
AGACCTCGGAAACCTCGGAGGATAAGAAATGAAGACAATGAACAGGACGGAGACTTGGAA
GGCCCTGTGATTGACGAGTCTGTGCTTTCAACGAAAGAGCTCCTGGGCTTACAGCAGGCT
GAGGAGCGACTGAAAAGAGATTGCATCGACAGGCTGAAAAGGCGACCAAGAAACTACCCC
ACAGCAAAGTACACCTGCAAACTTTGTGATGTTTTAATTGAATCCATTGCATTTGCCCAT
AAGCATATCAAAGAGAAGAGGCACAAGAAAAACATTAAGGAGAAGCAGGAGGAAGAGCTG
CTTACTACGTTACCCCCGCCTGCGCCCTCCCAGATAAATGCAGTCGGTATCGCCATTGAC
AAAATAGTGCAGGAGTTTGGCTTACACAATGAGAACTTGGAACAGAGACTAGAAATGAAA
CGTGTCATGGAAAATGTGTTCCAACACAAGTTACCAGATTGTTCTCTAAGATTATATGGG
TCATCCTGTAGCCAACTGGGTTTCAAAAATTCAGATGTAAACATTGACATTCAATTTCCA
GCCATTATGTCTCAACCAGATGTTCTCTTACTTGTTCAGGAATGTTTAAAGAACAGTGAT
GCTTTTATTGATGTTGATGCAGATTTCCATGCTAGGGTGCCAGTGGTGGTGTGCAAAGAA
AAGCAAAGTGGTCTTGTTTGTAAAGTGAGTGCAGGAAACGAAAATGCTTGTCTGACAACA
AATCATTTAACTGCCCTTGGAAAACTAGAATCAAAGCTGGTTCCTTTGGTGATTGCATTT
AGGTACTGGGCAAAGCTTTGCAGTATAGATCGTCCTGAAGAAGGAGGCTTGCCACCGTAT
GTGTTTGCCCTCATGACCGTTTTCTTTCTTCAACAGAGGAAAGAACCCATTCTGCCTGTT
TATCTAGGATCATGGATTGAAGGATTCTCATTAAACAAACTAGGCAACTTCAACCTTACA
GACATTCAGAAAGACACTGTGGTCTGGGAATACACTGATAATGCCACAGGGGATGCAGAC
ATGGCAAAAGAGGCATCAAAAGAAATACCCGTTAAAAGGGGGCAGGTATCATTAATATTT
GATTTAAAACACCAGCCTTCAGTACCAGTTGGGCAGCTCTGGGTGGAATTGCTTCGATTC
TATGCTTTAGAATTTAATTTGGCTGATTTAGTGATAAGTATCCGAGTCAAAGAATTGATA
TCTCGTGAATCAAAGGATTGGCCCAAAAAACGCATTGCCATTGAAGATCCCTACTCTGTT
AAAAGAAATGTGGCAAGGACCCTAAATAATCAACCTGTGTTTGAATATATACTTCATTGT
TTAAGGACAACATATAAATATTTTGCTCTTCCACACAGAATTACAAAATCCACCCTTCCA
AAGCCTCTGAGTACTGTTACATGTATTGAACAGTCTAAAGAAGTAGCAAAACATGACTCA
AAAGTACAAGCAAAAAATGATAAATTTGAAAACTCAGTTTTGGTTCAAGGTCCCAGTGTT
GCCAGTTCAGCTGCAAACCTCTGCAAGGTAGAGGCACTTACTCTTAAAGAGACTGCTGAA
AGCTTTGGAAGCCCACCATCAGAGGAAACAGGAAACACACATAGTGTACACATGGAAAAC
TCAGACTGTATCAAGGCAGAGGTCAGTTATGACCATGAGGATGTAAAAGTACATCATCAA
GAAACAGGAAGTAAAACTGAGAAAGAAAAAATTGGAAGAGAGGGACAGCCTCCTGTGACT
GCTGATGATCGAGGTTTAAGCGGTAGCAAACATGGAGAGCCCGTCATCTCTGGTAGCACA
CGAAATGCTGAGACAGACAGCAGCTTGGATTTAGGCTTCCAAAATCCTATCAGTGAAGAG
TGCGATAGACTCGCTACTTTAGATAGCAAGGCTGATGTGGATGAAGGAAGTATAGAAACT
GATGAACCAGAAGATGCTCTAAGCCACTTTGCCCCTTCAAACCAGGGCCAGACATCGGGA
GCCATTCAGTCCGATGAAGAAGAGTCCGTTCCTCAAAGGGAAGATGAGGGCGACATTGCT
CATGATGATGAGTTAGACAACGCTGACACTGGATCAGGGGATGAGGATGCTTTGTCTGAA
GAGGATGAGGAAGTAAGCGGGTCTAAGTATGAAGATTTGAAAGAACATGGAAAAGATGTA
GATGGAGCAGTACGAATGGAACTTAATAAAATCAGTCTTAAGGAAGAAAATGTACGCGAG
GAAAACTCAACCGTGGGTCCGTCTGATCTCTATGAATTTAGTAAACTCATCTTCACTAAA
GGCAAGTCTCCTACAGTAGTGTGCAGTTTATGCAAACGAGAGGGCCATCTAAAGAAGGAC
TGTCCTGAAGACTTCAAGAGAATCCAGCTGGAACCCTTGCCACCATTAACACCCAAATTT
TCACATATCCTAGATCAAGTTTGCATCCAATGTTATAAGGATTTTTCTCCAACTATTTCA
GAAGAGCAGGCTCGTGAACATATTCGGCAAAACCTAGAAAGTTTCATAAGACAGGAGTTT
CCAGGAACAAAATTGAGCTTGTTTGGCTCCTCCAAAAATGGATTTGGGTTCAAACAGAGT
GACCTTGACGTCTGTATGACAATTAATGGACTTGAAACTGCTGAGGGGTTGGACTGTGTA
AGAACTATTGAAGAATTGGCACGAGTCCTCAAAAAACATTCAGGTCTGAGAAACATCTTA
CCTATTACAACAGCAAAGGTGCCAATTGTAAAGTTCTTCCATTTGAGAAGTGGTCTGGAA
GTGGACATCAGTTTGTATAACACATTGGCCCTTCATAACACGAGGCTCTTATCTGCTTAT
TCAACCATTGATCCCAGAGTGAAATATTTGTGCTATACCATGAAAGTATTTACAAAGATG
TGCGATATTGGTGATGCATCTAGAGGCAGCTTATCATCATATGCATACACACTTATGGTG
CTATATTTTCTCCAGCAGAGGAATCCACCAGTCATTCCTGTTCTTCAAGAGATATACAAA
GGTGAAAAGAAACCTGAAATATTTGTTGATGGCTGGAATATTTATTTTTTTGATCAAATA
GATGAACTGCACACCTATTGGCCAGAATGTGGAAAAAATACAGAATCTGTTGGGCAGCTC
TGGCTGGGACTTCTTCGTTTCTACACAGAAGAATTTGATTTTAAAGAACATGTTATTAGC
ATCAGAAGAAAAAGTCTCCTTACAACTTTTAAAAAACAGTGGACCTCAAAGTACATTGTT
ATCGAAGATCCCTTTGATTTGAATCATAATCTTGGAGCTGGATTATCAAGGAAAATGACA
AATTTTATAATGAAAGCATTTATTAATGGTAGAAGAGTATTTGGTATTCCAGTCAAAGGA
TTTCCGAAGGACTACCCCTCAAAAATGGAGTACTTTTTTGATCCAGATGTGCTAACTGAA
GGAGAGCTGGCCCCAAATGATAGATGTTGCCGAATTTGTGGGAAAATTGGACACTTTATG
AAAGACTGTCCTATGAGGAGAAAAGTGAGGCGACGGCGAGACCAGGAAACCCTAAACCAA
AGATACCCTGAGAACAAAGAGAAAAGAAGTAAAGAGGACAAAGAAACTCAAAACAAGTAC
ACAGAGAGGGAGGTGTCAGCAAAAGAAGATAAGCCCGTGCAGTGCACACCTCAGAAAGCC
AAGCCAGCGAGGGCAGCTGTCGACCTGGGGAGAGAAAAAATGCTCAGGCCACCAGTGGAG
AAATGGAAGAGACAGGATGACAAAGACTTAAGAGAAAAACGTTGTTTTATTTGTGGAAGA
GAAGGCCACATTAAAAAGGAATGCTCGCAATTTAAAGGCTCTCCA
>LaCi
ATGGGAGATGCCGCAAAACCTTATTTTGTGAAGCGTGCTAAAGACCGGGGAACCATAGAA
GATGAGGATTTCAGAAGGGGTCACCCTCCACAAGATTATTTAATAATGGATGATTATGCT
AAAGGCCATAGCAATAAAATGGAAAAAGGCCTTCCCAAGAGAAAAATAACACCAGGGAAC
TATGGGAATACTCCCAGAAAAGGACCATATGCTGTTTCCAGCAATCCGTATGCATTTAAA
AACCCAATTTACAGTCAACCCGTTTGGATAAATGACAACCACAGAGATCCAAGTAAGAGG
TGGCTATCAGATGAACTTGCTGGTAATTCAGAGAGTTGGAGAGAATTCAGACTAGGACCT
AGAATTCCTGTTCTGAACCGACCAAGAAAAGACCCCTTTCAAGAAAGTGAAGATGCATAT
CGGCGGCAAGACGGAAGAGGCTGTAGAACTGTAAGGCGACTATTTCATAAAGAACCAACA
AGCCTGGAAACCATGTCAGAAGTGGAAACAGGAAGCCAAGAAGACAAGAAGCAGAAGTCC
AGACCTAGGAAGCCTCGGAGGACTAGAAATGGGGAAAGTGAACTGGACGGGGACTTGGAA
GGCCCTGTCATCGACGAGTCTGTGCTTTCAGCAAAGGAGCTCCTGGGTTTACAGCAGGCT
GAGGAGCGATTGAAAAGGGACTGCATTGACAGGCTGAAAAGGCGACCAAGAAACTACCCT
ACAGCAAAGTATACCTGCAAACTTTGTGATGTTTTCATTGAATCTATTGCATTTGCCCAT
AAGCATATCAAAGAGAAGAGGCACAAGAAAAACATTAAGGAGAAGCAAGAGGAAGAATTG
CTCACTACATTACCCCCGCCTGCGCCCTCCCAGATAAATGCAATTGGTATTGCCATTGAC
AGAGTTGTACAAGAGTTTGGGTTACTCAATGAGAACTTGGAACAGAGACTAGAAATTAAA
CGTATCATGGAAAATGTGTTCCAACACAAGTTACCAGATTGTTCTCTAAGATTATATGGG
TCATCCTTTAGCCAAATGGGTTTCAAAAATTCGGATGTAAACATTGACATTCAATTTCCA
GCCATTATGTCTCAGCCAGATGTTCTCCTACTTGTTCAGGAATGTTTAAAGAACAGTGAT
TCTTTTATTGATGTTGATGCAGATTTTCATGCTAGGGTGCCAATGGTGGTGTGCAAAGAA
AAGAAAAGTGGTCTTTTTTGTAAAGTGAGTGCAGGAAATGAACATGCTTGTCTGACAACA
AATCACTTATCTGCCCTTGGAAAACTAGAACCAAAGCTGGTTCCTTTGGTGATTGCATTT
AGGTACTGGGCAAAGCTTTGCAGTATAGATCGCCCTGAAGAAGGAGGTTTGCCACCATAT
GTGTTTGCCCTGATGACTGTTTTCTTTCTTCAGCAGAGGAAAGAACCCCTTCTGCCTGTT
TATCTAGGATCATGGATTGAAGGATTCTCATTAAATAAACTAGGCAACTTCAACCTAAAA
GATATTCAGAAAGATGTTGTGGTCTGGGAATACATTGATAATGCCACAGGGGATGCAGGC
CCAGCAAAAGAGGCACACAAAAAAATACCTGTTAAAACAGGACAGGTATCATTAACATTT
GATTTAAAACACCAGCCTTCAGTGCCAGTTGGGCAGCTCTGGGTGGAAATGCTTCGATTC
TATGCTTTAGAATTTAATTTGGCTGATTTAGTGATAAGTATCCGAGTCAAAGAAATGATA
TCTCGTGAATCAAAGGATTGGCCCAAAAAGCGCATTGCCATCGAAGATCCCTACTCTGTT
AAAAGGAATGTGGCAAGAACCCTAAATAGTCAACCTGTGTTTGAATACATACTTCATTGT
TTAAGAACAACCTATAAATATTTTGCTCTTCCACACAAAATTACAAAATCTAGCCTTCCA
AAGCCTCTGAGTACTGTTACGTGTACTGAACGTTCTAAAGAAGTAGCAAAGCATGATCCA
GATTTACAAGCAAATAATGATAAACTCAAAAACTCAGTTGTTGTTCAGGGTCCCAGTGCT
CCTAGTTCAGCTGCAAATACTTGCAAGTTACAGCCAGTTACTCTTAAAGAGACTGCTGAA
AGCTTTGGAAGCCCACCAGCAGAGAGAACAGGAAGCACAGACAGTGTCCACCTGAAAAAC
ACAGATTGTATCAAAGTAGAAGTTACTGGTGATCATGAGGATGTTAATGTACACCATGGA
GAAACTGGAAATAAAGCTGAGAAAGAAAAAAATGGAAGGGAGGGCAAGCATTCTTTGACT
GCTGATGCTCAAGACTTAAGCAATAGCAAACATGGAGAACCTCTCACCTCTGGTAGCACA
GGAAATACTGAGACAGATTGTACTTTGGATGTAGGTTTCCAAAGCTCTACAGCTAAAAAA
AGCGATGGATTTGCTACTTTAGATAATAACGTAGATGTTGATGAAGAAAGCTTAGATGTT
CATGAACTAGAAGACTCTCAAAGCCACTTTGACCCTTTAAGACGGGGCCAGACATCAGGA
GTCATTCACTCTGATGAAGAGGAAGGTGTTACCCAAAAAGAAGAGGATGACAATGGTGCT
AATGAAGATGGGTTAAACAATGCCTACACTGGATCAGGGGATGAGGATGCCCTATCTGAA
GAGGATGAGGAGGTAGGCAAGGCTAAGTATGAAGACTCGAAAGAATGTGGAAAAGATGTG
GATGGAGCTCTACTAACAGAACTTAATAAAATCAGTCTTAAGGAGGAAAATGCATGTGAA
GAAAATTCAGCCATGGATCCATCTAACTTCTATGAATTTAGTAAGCTCACCTTCACCAAA
GGCAAGTCCCCTACAGTAGTGTGCAGTTTATGCAAACGAGAGGGTCATCTAAAGAAGGAC
TGCCCTGATGACTTCAAAAGAATCCAACTGGAACCTTTGCCACCATTGACACCTAAATTT
ACAAATATCCTAGATCAAGTTTGTATCCAGTGTTATAAGGATTTTTCCCCAACTATTTTA
GAAGATCAAGCTCGTGAACATATTCGCCAAAACCTAGAAAGTTTCATAAGACAGGAGTTT
CCAGGAACTAAATTGAGCTTGTTTGGCTCCTCCAAAAATGGATTTGGGTTCAAACAGAGT
GATCTTGACGTCTGTATGACAATTAATGGACTTGAAACTGCTGAGGGGTTGGACTGTGTA
AGAACTATTGAAGAATTGGCCAGAGTCCTCAAAAAACATTCAGGTCTGAGAAACATCTTG
CCTATTACAACAGCAAAGGTGCCAATTGTAAAGTTCTACCATTTGAGAAGTGGTCTGGAA
GTGGACATCAGTTTGTATAACACATTGGCCCTTCATAACACAAGGCTCTTAGCTGCTTAT
TCAGCCATCGATCCCAGAGTGAAATACTTATGCTATACCATGAAAGTTTTTACAAAGATG
TGTGATATTGGTGATGCATCCAGAGGCAGCTTATCATCATATGCATACACACTTATGGTG
CTATATTTTCTCCAGCAGAGGAATCCACCAGTCATTCCTGTCCTTCAAGAGATATACAAA
GGTGAAAAGAAACCTGAAATATTTGTTGATGGCTGGAATATTTATTTTTTTGATCAAATA
GATGAACTGCCCACCTATTGGCCAGAATATGGAAATAATACAGAATCTGTTGGGCAGCTC
TGGTTGGGACTTCTTCGTTTCTACACAGAGGACTTTGATTTTAAAGAACATGTTATTAGC
ATCAGAAGAAAAAGTCTGCTTACAACTTTTAAGAAACAGTGGACCTCAAAATACATTGTT
ATTGAAGATCCCTTTGATTTGAATCATAATCTTGGAGCTGGATTATCAAGGAAAATGACC
AATTTTATAATGAAAGCATTTATTAATGGTAGAAGAGTATTTGGTATTCCAGTCAAAGGA
TTTCCAAAAGACTACCCCTCAAAAATGGAGTACTTTTTTGATCCAGATGTGCTAACTGAA
GGAGAGCTGGCCCCAAATGACAGATGTTGCCGAATTTGTGGGAAAATTGGACACTTCATG
AAGGACTGTCCTTTGAGGAGAAAAGTGAGGCGACGGCGAGATGAAGAAACCCTAAACCAA
AGATACCCTGAGAACAAAGACAAAAGAAGCAAAGATGACAAAGAGGTTCAAAACAAGTGT
ACAGAGAGGGAGGTGTCATCAAAAGAGGAGAGGCCTGTGCAGTACACGCCTCAGAAAGCC
AAGCCGGCAAAGGCAGTTGTCGATCTGGGGAGAGAGAAGATGCTCAGGACACCGGTGGAA
AAGTGGAAGAGACAGGATGATAAAGACTTGAGAGAAAAACGTTGTTTTATTTGTGGACGA
GAGGGGCACATTAAAAAGGAATGCCCGCAGTTCAAAGGCTCTCCA
>MyLu
ATGGGAGATACAGCAAAACCTTATTTTGTGAAGCGTGCTAAAGACCGGGGAGCTATAGAA
GATGAGGATTTCAGAAGGGGTCACCCTCAACAAGATTATTTAATAATGGATGATTATGCC
AAAGGCCATAGCAATAAAATGGAAAAAGGCCTTCCCAAGAAAAAAATAACACCAGGGAAC
TATGGGAATACTCCGAGAAAAGGACCATATGCTGTTTCCAGCAATCCATATGCATTTAAA
AACCCAATTTACAGTCCACCCGTTTGGGTAAATGACAACCACAGAGATCAAAGTAAGAGA
TGGCTATCAGATGAACTTGCTGGTAGTTCAGAGAGTTGGAGAGAATTCAGACTAGGACCT
AGAATTCCTGTTATGAACCGACCAAGAAAAGACTCCTTTCAAGAAAGTGAAGATGGATAT
CGGTGGCAAGATGGAAGAGGCTGTAGAGCTGTAAGGCGACTATTTCACAAAGACCCGACA
AGCCTGGAAACCATGTCAGAAGTGGAAACAGGAAGCCATGAAGACAAGATGCAGAAGTCC
AGACCTAGGAAGCCACGGAGGACTAGAAATGGGGAAAGTGAACTGGATGGGGACTTGGAA
GGCCCTGTGATCGACGAGTCTGTGCTCTCAGCAAAGGAGCTCCTGGGTTTACAGCAGGCT
GAGGAGCGACTGAAAAGGGACTGCATTGACAGGCTGAAAAGGCGACCAAGAAACTACCCT
ACAGCAAAGTACACCTGCAAACTTTGTGATGTTTTCATTGAATCTATTGCATTTGCCCAT
AAGCATATCAAAGAGAAGAGGCACAAGAAAAACATTAAGGAGAAGCAGGAGGAAGAGTTG
CTTACTACATTGCCCCCGCCTACGCCCTCCCAGATAAATGCAATTGGTATTGCCATTGAC
AAGGTTGTACAGGAGTTTGGGTTACTCAATGAGAACTTGGAACAGAGACTAGAAATTAAA
CGTATCATGGAAAATGTGTTCCAACACAAGTTACCAGATTGTTCTCTAAGATTATATGGG
TCATCCTGTAGCCAATTGGGTTTCAAAAATTCAGATGTAAACATTGACATTCAATTTCCA
GCCATTATGTCTCAGCCAGATGTTCTCCTACTTGTTCAGGAATGTTTAAAGAACAGTGAT
TCTTTTATTGATGTTGATGCAGATTTTCATGCTAGGGTGCCAATGGTGGTGTGCAAAGAA
AAGAAAAGTGGACTTCTTTGTAAAGTGAGTGCAGGAAATGAACATGCTTGTCTGACAACA
AATCACTTAACTGCCCTTGGAAAACTAGAACCAAAGCTGGTTCCTTTGGTGATTGCATTT
AGGTACTGGGCAAAGCTTTGCAGTATAGATCGCCCTGAAGAAGGAGGTTTGCCACCCTAT
GTGTTTGCCCTGATGACAGTTTTCTTTCTTCAGCAGAGGAAAGAACCCCTTCTACCTGTT
TATCTAGGATCATGGATTGAAGGATTCTCATTGAATAAACTAGGCAACTTCAACCTAAAA
GATATTCAGAAAGACGTCGTGGTCTGGGAATACACTGATAATGCCACAGGGGATGCTGAC
ACAGCAAAAGAGGCACTAAAAAAAATACCTGTTAAAACAGGACAGGTATCATTAATATTT
GATTTAAAACACCAGCCTTCAGTGCCAGTTGGGCAGCTCTGGGTGGAATTGCTTCGATTC
TATGCTTTAGAATTTAATTTGGCTGATTTAGTGATAAGTATCCGAGTGAAAGAAATGATA
TCTCGTGAGTCAAAGGATTGGCCCAAAAAGCGCATTGCCATCGAAGATCCCTACTCTGTT
AAAAGGAATGTGGCAAGAACCCTAAATAGTCAACCTGTGTTTGAATACATACTTCATTGT
TTAAGAACAACATATAAATATTTTGCTCTCCCACACAAAATTACAAAATCTAGCCTTCCG
AAGCCTCTGAGTACTGTTACGTGTTCAGAACATTCTAAAGAAGTAGCAAAGCATGATCCA
GATTTACAAGCAAAAAATGATAAACTCGAAAAGTCAGTTGTTGCTCAAGGTCCCAGTGCT
CCCAGTTCAGCTGTAAATACCTGCACAGCACAGCCAGTTACTCTTAAAGAGACTGCTGAA
AGCTTTGGAAGCCCACCAACAGAGGGAACAGGAAGCACAGACAGTGTCCACCTGGGAAAC
ACAGGTTGTATCAAGGTAGAAGTTAGTTGTAATCATGAGGATGTTAATGTACACCATGGA
GAAACTGGAGGTAAAACTGAGAAAGAAAAAATTGGAAGGGAGGGCAAGCATCCTTTGACT
GCTGATGCTCGAGATTTAAGCAGCAGCAAACGTGGAGAGCCTCTCACCTCTGGTAGCACA
GGAAATACTGAGACAGATTGCACTTTGGATGTAGGCTTCCAAAGCTCTACAGCTAAAGAA
TGCGATGGATTTGCTACTTTAGATAATGACGTAGATGTTGATGAAGAAAACTTAGATGTT
GATGAACTAGAAGACTCTCTAAGCCACTTTGCCCCTTTAAGACGGAGTCAGACCTCAGGA
GTCATTCACTCTGATGAAGAGGAGGGCGTTACCCGAAAAGAAGATGAGGACGATGGTGCT
AATGAAGATGGGTTAGACAATGCCTACACTGGATCAGGGGATGAGGATGCCCTATCTGAA
GAGGATGAGGAGGTAGGCGAGTCTAAGTATGAAGACTCGAAAGAATGTGGAAAAGATGTG
GATGGAGCTCTACTAACAGAACTTAATAAAATCAGTCTTAAGGAGGAAAATGTATGTGAA
GAAAATTCAACCATGGATCCATCTAACTTCTATGAATTTAGTAAGCTCACCTTCACCAAA
GGCAAGTCTCCTACAGTAGTGTGCAGTTTATGCAAACGAGAGGGTCATCTAAAGAAGGAC
TGCCCTGAAGACTTCAAAAGAATCCAGCTGGAACCTTTGCCACCATTGACGCCCAAATTT
ACAAGTATCCTAGATCAAGTTTGTATCCAGTGTTATAAGGATTTTTCTCCAACTATTTTA
GAAGATCAAGCTCGTGAACATATTCGGCAAAACCTAGAAAGTTTCATAAGACAGGAGTTT
CCAGGAACTAAATTGAGCTTGTTTGGCTCCTCCAAAAATGGATTTGGGTTCAAACAGAGT
GATCTTGACGTCTGTATGACAATTAATGGACTTGAAACTGCTGAGGGGTTGGACTGTATA
AGAACTATTGAAGAATTGGCCAGAGTCCTCAAAAAACATTCAGGTCTGAGAAACATCTTG
CCTATTACAACAGCAAAGGTGCCAATTGTAAAGTTCTACCATTTGAGAAGTGGTCTGGAA
GTGGACATCAGTTTGTATAACACATTGGCCCTTCATAACACAAGGCTTTTATTTGCTTAT
TCAGCCATTGATCCCAGAGTGAAATATTTATGCTATACCATGAAAGTTTTTACAAAGATG
TGTGATATTGGTGATGCATCCAGAGGCAGCTTATCATCATATGCATACACACTTATGGTG
CTATATTTTCTCCAGCAGAGGAAACCACCAGTCATTCCTGTCCTTCAAGAGATATACAAA
GGTGAAAAGAAACCTGAAATATTTGTTGATGGCTGGAATATTTATTTTTTTGATCAAATA
GATGAACTGCCCACCTATTGGCCAGAATATGGAAGTAATACAGAATCTGTTGGGCAGCTC
TGGTTGGGACTTCTTCGTTTCTACACAGAGGACTTTGATTTTAAAGAACATGTTATTAGC
ATCAGAAGAAAAAGTCTGCTTACAACTTTTAAGAAACAGTGGACCTCAAAATACATTGTT
ATTGAAGATCCCTTTGATTTGAATCATAATCTTGGAGCTGGATTATCAAGGAAAATGACC
AATTTTATAATGAAAGCATTTATTAATGGTAGAAGAGTATTTGGTATTCCAGTCAAAGGA
TTTCCAAAGGACTACCCCTCAAAAATGGAGTACTTTTTTGATCCAGATGTGCTAACTGAA
GGACAGTTGGCCCCAAATGATAGATGTTGCCGAATTTGTGGGAAAATTGGACACTTCATG
AAGGACTGCCCTTTGAGGAGAAAAGTGAGGCGACGGCGAGATCAGGAAACCCCAAACCAA
AGATACCCTGAGAACAAGGACAAAAGAAGCAAAGATGACAAAGAAGTTCAAAACAAGTGT
GCAGAGAGGGAGGTGTCCTCAAAAGAGGAGAAGCCCGTGCAGTACACGCCTCAGAAAGCC
AAGCCGGTGAAGGCAGTTGTCGATCTGGGGAGAGAGAAGATGCTCAGGCCGTCGGCGGAA
AAGTGGAAGAGACAGGATGACAAAGACTTGAGAGAAAAACGTTGTTTTATTTGTGGACGA
GAGGGGCACATTAAAAAGGAATGCCCACAGTTCAAAGGCTCTCCA
>PhDi
ATGGGAGATGCAGCAAAACCTTATTTTGTGAAGCGTGCTAAAGACCGAGGGATTATAGAT
GATGAGGATTTTAGAAGGAGTCACCCTCAACAAGATTATTTGATAATGGATGATTATACT
AAAGGCCATTGCAGTAAAATGGAAAAAGGCCTTCCCAAGAAAAAAATAACACCAGGAAAC
TATGGAAATACCCCTAGAAAAGGACCATATGCTGTTTCCAGCAATCCATATGCATTTAAA
AATCCAATTTACAGTCAACCTGCTTGGATAAATGACAACCACAAAGATCAGAGTAAAAGG
TGGCTATCTGATGAATTTGCTGGTAATTCAGAGAGTTGGAGAGAATACAAACAAGGACCT
AGAATTCCTGTTATAAATCGACCAAGAAAAGACTCCTTTCAAGAAAGTGAAGATGGATAT
AGGTGGCAAGATGGAAGAGGCTGTAGGACTGTAAGACGACTATTTCATAAAGACCTGACA
AGCCTAGAAACGATGTCAGAAGTGGAAGCCGGAAGCCACGAAAACAAGAAGCAGAAGTCC
AGGCCTAGGAAGCCACGGAGGATGAGAAATGGGGAGAGTGAGCTGGACGGCGACTTGGAG
GGCCCTGTGATTGACGAGTCTGTGCTTTCAACTAAGGAACTCCTGGGTTTACAGCAGGCT
GAGGAGCGATTAAAAAGAGACTGCATTGACAGGCTGAAAAGGCGACCAAGAAACTACCCT
ACGGCAAAGTACACCTGCAAACTTTGTGATGTTTTAATTGAATCCATTGCATTTGCCCAT
AAGCATATCAAAGAGAAGAGGCACAAGAAAAACATTAAGGAAAAGCAGGAGGAAGAGTTG
CTCACTACGTTACCCCCGCCTGCGCCATCCCAGATAAATGCAATTGGCATTGCCATTGAC
AGAGTGGTACAGGAGTTTGGCTTACACAAAGAGAACTTGGAACAGAGACTAGAAATTAAA
CGTATCATGGAAAATGTGTTCCAACACAAGTTACCAGATTGTTCTCTGAGATTATATGGG
TCATCCTGTAGCAGATTGGGTTTCAAAAATTCGGATGTAAACATTGACATTCAATTTCCA
GCCATTATGTCTCAGCCAGATGTTCTCCTACTTGTTCAAGAATGTTTAAAGAACAGTGAT
TCTTTTACTGATGTTGATGCAGATTTCCATGCTAGGGTGCCAGTGGTAATGTGCAGAGAG
AAGCAAAGTGGCCTCTTTTGTAAAGTGAGTGCAGGAAATGAAAATGCTTGTCTGACAACA
AATCACTTAACTGCCCTTGGAAAACTGGAATCAAAGCTGGTTCCTTTGGTGATTGCATTT
AGGTACTGGGCAAAGCTTTGCAGCATAGATCGCCCTGAAGAAGGAGGTTTGCCACCTTAC
GTGTTTGCCCTGATGACCGTTTTCTTTCTTCAACAGAGGAAAGAGCCCCTTCTTCCTGTT
TATCTGGGATCATGGATTGAAGGATTCTCACTGAATAAATTAGGCAACTTCAGCCTAAAA
GATATTCAGAAAGACGTTGTGGTCTGGGAGCACACCGATAATGCCATGGGGGATGCAGAC
ACAGCAAAAGAGGCATCAAAAAAAGTACCTGTTAAAAGGGGACAGGTATCATTAACATTT
GATTTAAAACACCAGCCTTCAGTACCAGTTGGGCAGCTCTGGGTGGAATTGCTTCGATTC
TATGCTTTAGAATTTAATTTGGCTGATTTAGTCATAAGTATCCGAGTCAAAGAAATGATA
TCTCGTGAATCAAAGGACTGGCCCAAAAAGCGCATTGCCATTGAAGATCCCTACTCTGTT
AAAAGAAATGTGGCAAGGACCCTAAATAATCAACCTGTTTTTGAATATATACTTCATTGT
TTAAGGACGACGTATAAGTATTTTGCTCTTCCACATAAAAGTACAAAATCTAGCCTTCCA
AAGCCTCTGAGTACTGTTACATTTACTGAACATTCTAAAGAAGTAGCAAAGCATGATCCA
GATTTACAAGCAAAAAATAATAAACTCAAAAACTCAGTTGTGGCTCAAGGTGCCAGTGCT
CCCAGTTCAGCTGCAAACACCTGCAAGGTACAGCCAGTTACTCTTAAAGAGACTGCTGAA
AGCGTTGGAAGCCCACCAGCAGAGGAACCAGGGAACAGACACAGTGTGCACCTGGAAAAC
TCAGGCTGCAGCAAGGCAGAAGTCAGCTGTGATCGTGAGGATGTTAATGTACACCGCCAA
GAAACAGGAAGTAAAACTGAGAAAGAAAAAATTGGAAGGGAGGGCAAGCATTCTTTGACT
GCTGATGCTCAAGATTTAAGCAGTAGCAAACACGAAGAGCCTCTTGTCTCTGATAGCACA
CGAAATACTGAGACAGATAGCGGTTTGGATTTAGGTTTCCCAAATCCTACAGCAAAAGAG
TGCGATGGATTTGCTTCTTTAGATAACAACATTGATATTAAGGAAGAAAGCTTAGAAACT
GATGAGCCAGAAGACACTTTAAGCCACTTTGCCCCTTCCAGACAGGACCAGACATCGGGA
GTCATTCACTCCGATGAAGAGGAGTCTGCTACCCGAAAAGAAGATGAGGATGATGGTGCT
AATGAAGATGGGTTAGACAATGCCTGCACCGGGTCAGGGGATGAGGATGCCCTGTCTGAA
GAGGATGAGGAGGTGGGCGAGTCTAAGTGTGAAGACTTGAAAGAATGTGGAAAAGATGTG
GATGGAGCTCTACTAATGGAACTTAATAAAATCAGTCTTAAGGAAGAAAATGTGTGTGAA
GAAAATTCAACTGTGGGTCCATCTGATTTCTATGAATTTAGTAAACTCACTTTCACCAAA
GGCAAGTCCCCTATGGTAGTGTGCAGTTTGTGCAAACGAGAGGGTCATCTAAAGAAGGAC
TGCCCTGAGGACTTCAAAAGAATCCAGCTGGAACCTTTGCCACCATTAACACCCAAATTT
TTAAATATCCTGGATCAAGTTTGCTTCCAGTGTTACAAGGATTTTTCTCCAACTATTTTA
GAAGATCAGGCTCGCGAACATATCCGGCAAAACCTAGAAAGTTTCATAAGACAGGAGTTT
CCAGGAACTAAATTGAGCTTGTTTGGCTCCTCCAAAAACGGATTTGGGTTCAAACAGAGT
GACCTTGACATCTGTATGACAATTAATGGACTTGAAACTGCTGAGGGGTTGGACTGTGTA
AGAACTATTGAAGAATTGGCAAGAGTCCTCAAAAAACATTCAGGTCTGAGAAACATCCTG
CCTATTACAACAGCAAAGGTGCCAATTGTAAAGTTCTTTCACTTGAGAAGTGGTCTGGAA
GTGGACATAAGTTTGTATAACACATTGGCTCTTCATAACACGAGGCTCTTAGCTGCTTAT
TCAGCCATTGATCCCAGAGTGAAATATTTGTGCTATACCATGAAAGTGTTTACAAAGATG
TGCGACATCGGTGACGCCTCCAGAGGCAGCTTATCGTCATACGCGTACACACTTATGGTG
CTATACTTCCTCCAGCAGAGGAACCCTCCAGTCATCCCTGTCCTGCAGGAGATATACAAA
GGTGAAAAGAAACCTGAAATATTTGTTGATGGCTGGAATATTTATTTTTTTGATCAAATA
GACGAACTGCCCACCTATTGGCCAGAATATGGAAAAAATACAGAATCTGTTGGGCAGCTC
TGGTTGGGACTTCTTCGTTTCTACACAGAGGAATTTGATTTTAAAGAGCATGTTATTAGC
ATCAGAAGAAAATGTATGCTTACAACTTTTAAGAAACAGTGGACCTCAAAATACATTGTT
ATTGAAGATCCCTTTGATTTGAATCATAATCTTGGAGCTGGATTGTCAAGGAAAATGACA
AATTTTATAATGAAAGCATTTATTAATGGTAGAAGAGTATTTGGTATTCCAGTCAAAGGA
TTTCCAAAGGACTACCCCTCAAAAATGGAGTACTTTTTTGATCCAGATGTGCTAACTGAA
GGAGAGCTGGCCCCAAATGATAGATGTTGCCGAATTTGTGGGAAAATTGGACACTTCATG
AAAGACTGTCCTATGAGGAGAAGAGTGAGGCGACGGCGAGATCAGGAAACCCCGAACCAA
AGACACCCTGAGAACAAAGAGAAAAGAAGCAAAGAGGACAGAGAAATTCAAAACAAGCAC
CCAGAGAGGGAGGTGTCCGCAAAAGAGGAAAAGCCCATGCAGTGCACCCCTCAGAAGGCC
AAGCCGGGCAAGGCCGCCATCGACCTGGGGAGAGAGAGGACGCTCAGGCCACCCGTGGAA
AAGTGGAAGAGGCAGGACGACAGAGACTCGAGAGAAAAACGTTGTTTTATCTGTGGACGA
GAGGGGCACATTAAAAAAGAGTGCCCGCAGTTCAAAGGCTCCCCA
>PtVa
ATGGGAGATGCAGCAAAACCTTATTTTGTAAAGCGTGTTAAAGACCGAGGGGCTACAGAT
GATGATGATTTCAGAAGGGGTCACCCCCAACAAGATTATTTAATAATGGATGATTATGCT
AAAGGCCATAGCAGTAAAATGGAAAAAGGCCTTCCAAAAAAAAAAATAACACCAGGGAAC
TATGGGAATACCCCCAGGAAAGGACCATATGCTGTTTCCAGCAATCCCTATGCATTTAAA
AACCCAATTTACAGCCAGCCTCCTTGGATGAATGACAACCACAAAGATCAAAGTAAGAGA
TGGCTGTCTGATGAACTTGGTGGTAATTCAGACAGCTGGAGAGAATTCAAACCTGGACCT
AGAATTCCTATTACAAACCGACCAAGAAAAGACTCTTTTCAGGAAAGTGAAGATGGATAT
AGGTGGCAAGACGGAAGAGGCTTCCGAACTGTAAGACGACTGTTTCATAAAGACCTGACA
AGCCTGGAAACCATGTCAGAAGTGGAAACAGGAAGTCATGAAAACAAGAAGCAGAGGTCC
AGACCTAGGAAGCCACGGAGGACTAGAAATGAGGAAAATGAACAAGACGGAGACTTAGAA
GGCCCTGTGATTGACGAGTCTGTGCTTTCAATGAAGGAGCTCCTGGGCTTACAGCAGGCT
GAAGAGCGACTGAAAAGAGACTGCATTGACAGGCTGAAAAGGCGACCAAGAAACTACCCT
ACAGCAAAGTACACCTGCAAACTTTGTGATGTTTTGATTGAATCCATTGCATTTGCCCAT
AAGCATATCAAAGAGAAAAGGCACAAGAAAAACATTAAGGAGAAGCAAGAGGAAGAGTTG
CTCACTACATTACCCCCGCCGACGCCCTCCCAGATAAACGCAATTGGTACTGCCATTGAC
AAAGTGGTACAGGAGTTTGGCTTACACAGTGAGAACTTGGAACAGAGATTAGAAATTAAA
CGTATCATGGAAAATGTGTTCCAACACAAGTTACCAGATTGTTCTCTGAGATTATATGGG
TCATCCTGTAGCAGATTGGGTTTCAAAAATTCAGATGTAAACATTGACGTTCAGTTTCCA
GCCATAATGTCTCAACCAGATGTTCTCTTACTCGTTCAGGAATGTTTAAAGAACAGTGAT
TCTTTTACTGATGTTGATGCAGATTTCCATGCTAGGGTGCCAGTGGTGGTATGCAAAGAA
AAGCAAAGTGGTCTTCTTTGTAAAGTGAGTGCAGGAAATGAAAATGCTTGTCTGACAACA
AATCATTTAACTTCCCTTGGAAAACTAGAATCAAAGCTGGTTCCTTTGGTGATTGCATTT
AGGTACTGGGCAAAGCTTTGCAGTATAGATCGTCCTGAAGAAGGAGGTTTGCCACCTTAT
GTGTTTGCCCTGATGACCGTTTTCTTTCTTCAACAAAGGAAAGAACCCCTTCTGCCTGTT
TATCTAGGATCATGGATTGAAGGATTCTCACTAAACAAACTGGGCAACTTCAGCCTTAAA
GACATTGAGAAAGACATTGTGGTCTGGGAATACACTGATAATGCTGCAGCAGGTGCAGAC
ACAGCAAAAGAGGCACCAAAAGAAGTACCTGTTAAAAGGGGACAGGTATCATTAATATTT
GATTTAAAACACCAGCCTTCAGTACCAGTTGGGCAGCTCTGGGTGGAATTGCTTCGATTC
TATGCTTTAGAATTTAATTTGGCTGATTTAGTGATAAGTATCCGAGTCAAAGAATTGATA
TCTCGTGAATCAAAGGATTGGCCCAAAAAGCGCATTGCCATTGAAGATCCCTACTCTGTT
AAAAGGAATGTGGCAAGGACCTTAAATAATCAACCCGTGTTTGAATATATACTTCATTGT
TTAAGGACAACGTATAAATATTTTGCTCTCCCACACAGAATTACAAAATCCAGCCTTCCA
AAGCCTCTGGGTACTGTTACTTGTATTGAACATTCTAAAGAAGTAGCAAAGCATGACCCA
GATGTACAAGCAAAAAATGATAAACTCAAAAACTCAGTTTCGGCTCAAGATCCTGGTGCT
GCCATCTCAGCTGCAAACACCTGCAAGGTACAGCCACTTACTCTTAAAGAGACTGCTGAA
AGCTTTGGAAGCCCACCAATGGAGGAAACAGGAAACACACATGGGAGGAAACTGGAAAAC
TCAGACTGTATCAAGGCAGAGGTCAGTTGTGATCTTGAGAACGGTAAAGTACACCATCAA
GAAACAGGGAGTAAAATTGAGAAAGAAAAAATTGGAGGGGAGGGCAAGCATCCTTTGACT
ACTGATGATCAAGACTTAAGCAGTAGCAAATGTGGAGAGCTTGTTGTCTCCGGTAGCACA
CAAAATACTGAGACAGACAGCAGTTTGGATTTAGGCTTCCAAAATCCTACCGCTAGAGAA
TGTGATGGATTTTCTACTTTAGATAACAAGGCTGTTGTTGATGTTGAAAGCTTAGAAACT
GATGAACTAGAAGAAACTCTAAGTCACTTTGCCCCCTCAAGACAGGGCCAGACATCAGGA
GTCATTCACTCTGATGAAGAAGATTCTGTTACTCGAAGGGAAGACGAGGATGACATTGAT
AATGCAGATGAGTTAGACAACGCCTGCACTGCATCAGGGGATGAGGGTGCCCTGTCTGAA
GAGGATGAGGAAGTAGGGGCGTCTGAGTATGAAGACTTGAAAGAATGTGGAAAAGATGTG
GATGGAACTCTACTAATGGAACTTAATAAAATCAGTCTTAAGGAAGAAAATGTATGTGAG
AAAAATTTAACTGTGGGTTCGTCTGATTTCTATGAATTTAGTAAACTCATCTTCACCAAA
GGCAAGTCTCCTACTGTAGTGTGCAGTTTATGCAAAAGAGAGGGTCATCTAAAGAAAGAT
TGTCCTGAAGACTTCAAAAGAATTCAGCTGGAACCTTTGCCACCATTAACACCCAAGTTT
TCAAATATTCTAGATCAAGTTTGCATCCAGTGTTATAAGGATTTTTCTCCAACTATTGTA
GAAGATCAGGCTCGCGAACATATTCGGCAGAACCTAGAAAATTTCATAAGACAGGAGTTT
CCAGGAACTAAATTGAGCTTGTTTGGCTCCTCCAAAAATGGATTTGGGTTCAAACAGAGT
GACCTTGACGTCTGTATGACAATTAATGGACTTGAAACTGCTGAGGGATTAGACTGTGTA
AGAACTATCGAAGAATTGGCAAGAGTCCTCAAAAAACATTCAGGTCTGAGAAACATCTTG
CCTATTACAACAGCAAAGGTGCCAATTGTAAAGTTCTTCCATTTGAGAAGTGGTCTGGAA
GTGGACATCAGTTTGTATAACACATTGGCCCTTCATAACACAAGGCTTTTATCTGCTTAT
TCAGCCATTGATCCCAGAGTGAAATATTTGTGCTATACCATGAAAGTATTTACAAAGATG
TGCGATATTGGTGATGCATCTAGAGGCAGCTTATCGTCATATGCATACACGCTTATGGTG
CTATATTTTCTCCAGCAGAGGAATCCACCAGTCATTCCTGTCCTTCAAGAGATATACAAA
GGTGAAAAGAAACCTGAAATATTTGTTGATGGCTGGAATATTTATTTTTTTGATCAAATA
AATGAACTGCCCACCTGTTGGCCAGAATATGGAAGAAATACAGAATCTGTTGGGCAGCTC
TGGTTGGGACTTCTTCGTTTTTATACAGAGGAATTTGATTTTAAGGAACATGTTATTAGC
ATCAGAAGAAAAAGTCTGCTTACAACTTTTAAGAAACAGTGGACCTCGAAATACATTGTT
ATTGAAGATCCTTTTGATTTGAATCATAATCTTGGAGCTGGATTATCAAGGAAAATGACA
AATTTTATAATGAAAGCATTTATTAATGGCAGAAGAGTGTTTGGTATTCCAGTTAAAGGA
TTTCCAAAGGATTACCCCTCAAAAATGGAGTACTTTTTTGATCCAGATGTGCTAACTGAA
GGAGAGCTTGCCCCAAATGATAGATGTTGCCGAATTTGTGGGAAAATTGGACACTTCATG
AAAGACTGTCCTATGAGGAGAAAAGTGAGACGACGGCGAGATCAAGAAACCCTGAACCAA
AGATACCCTGAGAACAAAGAGAAAAGAAGCAAAGACGACAAAGAAACTCAAAACAAGTAC
ACAGAGAGGGAGATGTCAACAAAAGAAGAAAAGCCTGTGCAGTGCACACCTCAGAAAGCC
AAGCCAGTGAGGGCAGCTGTCGACCTGGGGAGAGAGAAAATGCTCAGGCCACCATTGGAA
AAATGGAAGAGACAGGATGACAAAGACTTAAGAGAAAAACGTTGTTTTATTTGTGGAAGG
GAAGGGCACATTAAAAAGGAATGCCCACAATTTAAAGGCTCTCCA
>RhFe
ATGGGAGATGCAGCAAAACCTTATTTTGTGAAGCGTGCTAAAGACCGAGGGACTATAGAT
GATGAAGATTTCAGAAGGGGTCACCCCCAGCAAGATTTTTTAATAATGGATGATTATACT
AAAGGCCATAGCAGTAAAATGGAAAAGAGCCTTCCCAAGAAAAAAATAACACCAGGGAAC
TATGGGAATACCCCCAGAAAAGGACCATATGCTGTTTCCAGCAATCCATATGCATTTAAA
AACCCAATTTACAGTCAACCCCCTTGGATAAATGACAACCACAAAGATCAGAGTAAGAGG
TGGCTGTCTGATGAACTTGGTGGTAATTCAGACAATTGGAGAGAATTCAAACCTGGGCCT
AGAATTCCGGTTATAAACCGACCAAGAAAAGACTCCTTTCAAGAAAGTGAAGATGGATAT
AGGTGGCAAGATGGAAGAGGCTGCAGAACTGTAAGACGACTATTTCATAAAGACCTGACA
AGCCTAGAAACCATGTCAGAAGTAGAAGCAGGAAGCCATGAAAACAAGAAGCAGAGGTCC
AGACCTCGGAAACCACGGAGGATAAGAAATGAAGACAGTGAACAGGATGGAGACTTGGAA
GGCCCTGTCATTGACGAGTCTGTGCTTTCAACGAAGGAGCTCCTGGGCTTACAGCAGGCT
GAGGAGCGATTGAAAAGAGACTGCATTGACAGGCTGAAAAGGCGACCAAGAAACTACCCT
ACAGCAAAGTACACTTGCAAACTTTGTGATGTTTTAATTGAATCCATTGCATTTGCCCAT
AAGCATATCAAAGAAAAGAGGCACAAGAAAAACATTAAGGAGAAGCAGGAAGAAGAGCTG
CTCACTACATTACCCCCACCCACGCCCTCCCAGATAAATGCAATTGGTATCGCCATTGAC
AAGGTGGTACAGGAGTTTGGCTTACACAGTGAGAACTTGGAACAGAGGCTAGAAATTAAA
CGGGTCATGGAAAATGTGTTCCAACACAAGTTACCAGATTGTTCTCTAAGATTATATGGG
TCATCCTGTAGCCGATTGGGTTTCAAAAATTCGGATATAAACATTGACATTCAGTTTCCA
GCCATTATGTCTCAACCAGATGTTCTCTTACTTGTTCAGGAATGTTTAAAGAACAGTGAT
TCTTTTATTGATGTTGATGCAGATTTCCATGCTAGGGTGCCAGTGGTGGTGTGCAGAGAG
AAGCAAAGTGGTCTTGTTTGTAAAGTGAGTGCAGGAAATGAAAATGCTTGTCTGACAACA
AATCATTTAACTGCCCTTGGAAAACTAGAATCAAAGCTGGTTCCTTTGGTGATTGCATTT
AGGTACTGGGCAAAGCTTTGCAGTATAGATCGCCCTGAAGAAGGAGGTTTGCCACCATAT
GTGTTTGCCCTGATGACCGTTTTCTTTCTTCAGCAGAGGAAAGAACCCCTTCTGCCTGTT
TATCTAGGATCATGGATTGAAGGATTCTCATTAAGTAAACTAGGCAACTTCAACCTTAAA
GACATTCAGAAAGATGCTGTGGTCTGGGAATACACTGATAATTGCACAGGGGATGCAGAC
ACAGCAAAAGAGGCACCAAAAGAAATACCTGTTAAAAGGGGACAGGTATCATTAATATTT
GATTTAAAACACCAGCCTTCAGTACCGGTTGGGCAGCTCTGGGTGGAATTGCTTCGATTC
TATGCTTTAGAATTTAATTTGGCTGATTTAGTGATAAGTATCCGAGTCAAAGAATTGGTG
TCTCGTGAATCAAAGGATTGGCCCAAAAAGCGCATTGCCATTGAAGATCCCTACTCTGTT
AAAAGAAATGTGGCAAGGACCCTAAATAATCAACCTGTGTTTGAATATATACTTCATTGT
TTAAGGACAACGTATAAATATTTTGCTCTTCCACACAGAATTACAAAATCCGGCCTTCCA
AAGCCTCTGAGTACTGTTGCATGTATTGAACATTCTAAAGAAGTAGCAAAGCATGATTCA
GATGTACAAGCAAAACATGATAAATTTGAAAACTCAGTTTTGGCTCAAGGTCCCAGTGCT
GCCAGTTCAGCTGCAAACCCCTGCAAGGTACAGGCACTCACTTGTAAAGAGCCTGCTGAA
AGCTTTGGAAGCCCACCATTGGAGGAGACAGGAAACACGCACACTGTACACATGGAAAAT
TCAGACTGTATCAAGGCAGAGGTCCATTATGACCATGAAGATGGGAAAGTACACCATCAA
GAAACAGGAAGTAAAACTGAGAAGGAGAAAATTGGAAGGGAGGGCCAGCATCCTGTGACT
GCTGAGAATCAAGGTTTAAGCAATAGCAAACATGGAGAGCCCGTCATCTGTGGCAACACA
CAAAATGTTAAGACAGACAGCAGTTTGGATTTAGATTTCCAAAATCCTACCAGTGAAGAG
TGCGATGGACTTGGTGCTTTGGATAACAAGGCTGATGTGGATGAAAGAAGCATAGAAGCT
GATGAGTCAGAAGATGCTCTAAGCCACTTTGCCCCTTCAAGCCAGGGACAGACATCGGGA
GTCATTAACTCTGATGAAGAGGAGTCCATTCCCCAAAGGGAAGATGAGGACGACATTGCT
CGTGACGATGAGTTAGACCACGGCTGCACTGGGTCAGGGGATGAGGATGCCCTGTCTGAA
GAGGATGAGGAAGTAGGCGGGTCTAAGTATGAAGATTTGAAAGAATCTGGAAAAGATATA
AATGGAGCACTGCGAATGGAACTTAATAAAATCAGTCTTAAGGAACAAAATGTGTGCGAG
GAAAATTCAACCGTGGGTCTGTCTGATTTCTATGAATTTAGTAAATTCACCTTCACCAAA
GGCAAGTCTCCAACAGTAGTGTGCAGTTTATGCAAACGAGAGGGTCATCTAAAGAAGGAC
TGTCCTGAAGACTTCAAAAGAATCCAGCTGGAACCCTTGCCACCATTAACACCTAAATTT
TCACATATCCTAGATCAAGTTTGCATCCAGTGTTACAAGGATTTTTCTCCAACTATTTTA
GAAGAACAGGCACGTGAACATATTCGGCAAAACCTAGAAAGTTTCATAAGACAGGAGTTT
CCAGGAACAAAATTGAGCTTGTTTGGCTCCTCCAAAAATGGATTTGGGTTCAAACAGAGC
GACCTTGACGTCTGTATGACAATTAATGGCCTTGAAACTGCTGAGGGGTTGGACTGTGTA
AGAACTATTGAAGAATTGGCAAGAGTCCTCAAAAAACATTCAGGTCTGAGAAACATCTTA
CCGATTACAACAGCAAAGGTGCCAATTGTCAAGTTCTTCCATTTGAGAAGTGGTCTGGAA
GTGGACATCAGTTTGTATAACACATTGGCCCTTCATAACACGAGGCTCTTATCTGCTTAT
TCAGCAATTGATCCCAGAGTGAAATATTTGTGCTATACCATGAAAGTATTTACAAAGATG
TGTGATATTGGTGATGCATCTAGAGGCAGCTTATCGTCATATGCATACACGCTTATGGTG
CTATATTTTCTCCAGCAGAGGAATCCACCAGTCATTCCCGTTCTTCAAGAGATATACAAA
GGTGAAAAGAAACCTGAAATATTTGTTGATGGCTGGAATATTTATTTTTTTGATCAAATA
GATGAACTGCCCACCTATTGGCCAGAATATGGAAAAAATACAGAATCTGTTGGGCACCTC
TGGCTGGGACTTCTTCGTTTCTACACAGAGGAATTTGATTTTAAAGAACATGTTATTAGC
ATCAGAAGAAAAAGTCTCCTTACAACTTTTAAGAAACAGTGGACCTCAAAATACATTGTT
ATTGAAGATCCCTTTGATTTGAATCATAATCTTGGAGCGGGATTATCAAGGAAAATGACA
AATTTTATAATGAAAGCATTTATTAATGGTAGAAGAGTATTTGGTATTCCAGTCAAAGGA
TTTCCGAAGGACTACCCCTCAAAAATGGAGTACTTTTTTGATCCAGATGTGCTAACTGAA
GGAGAGCTGGCCCCAAATGATAGATGTTGCCGTATTTGTGGGAAAATTGGACACTTCATG
AAGGACTGTCCTATGAGGAGAAAAGTGAGGCGACGGCGGGATCAGGAAACCCTGAACCAA
AGATACCCTGAGAACAAAGAGAAAAGAAGCAAAGAGGACAAAGAAACTCAAAACAAGTAC
ACAGATAGGGAGGTCTCAGCAAAAGAAGATAAGCCTGTGCAGTGCACACCTCCAAAAGCC
AAGCCAGCGAGGGCAGCTGTCGACCTGGGGAGAGAAAAAATGCTCAGGCCACCAGTGGAA
AAATGGAAGAGACAGGATGACAAAGACTTAAGAGAAAAACGTTGTTTCATTTGTGGCAGA
GAAGGGCACATTAAAAAGGAATGCCCGCAATTTAAAGGCTCTCCA
>RoAe
ATGGGAGATGCAGCAAAACCTTATTTTGTAAAGCGTGTTAAAGACCGAGGGACTACAGAT
GATGATGATTTCAGAAGGGGTCACCCCCAACAAGATTATTTAATAATGGATGATTATACT
AAAGGCCATAGCAGTAAAATGGAAAAAGGCCTTCCAAAAAAAAAAATAACACCAACGAAC
TATGGGAATACCCCCAGGAAAGGACCATATGCTGTTTCCAGCAATCCCTATGCATTTAAA
AACCCAATTTACAGCCAGCCCCTTTGGATGAATGACAACCACAAAGATCAAAGCAAAAGA
TGGCTATCTGATGAACTTGGTGGTAATTCAGACAGCTGGAGAGAATTCAAACCTGGACCT
AGAATTCCTATTATAAACCGAACAAGAAAAGACTCTTTTCAGGAAAGTGAAGATGGATAT
AGGTGGCAAGACGGAAGAGGCTACCGAACTGTAAGACGACTGTTTCATAAAGACCTGACA
AGCCTGGAAACCATGTCAGAAGTGGAAGCAGGAAGTCTTGAAAACAAGAAGCAGAGGTCA
AGACCTAGGAAGCCACGGAGGACGAGAAATGAGGAAGATGAACAGGACGGAGACTTGGAA
GGCCCTGTGATTGACGAGTCTGTGCTTTCAATGAAGGAGCTTCTGGGCTTACAGCAGGCT
GAAGAGCGACTGAAAAGAGACTGCATTGACAGGCTGAAAAGGCGACCAAGAAACTACCCT
ACAGCAAAGTACACCTGCAAACTTTGTGATGTTTTAATTGAATCCATTGCATTTGCCCAT
AAACATATCAAAGAGAAGAGGCACAAGAAAAACATAAAGGAGAAGCAAGAGGAAGAGTTG
CTCACTACATTACCCCCGCCGACGCCCTCCCAGATAAACGCAATTGGTACTGCCATTGAC
AAAGTGGTACAAGAGTTTGGCTTACACAGTGAGAACTTGGAACAGAGACTAGAAATTAAA
CGTATCATGGAAAATGTGTTCCAACATAAGTTACCAGATTGTTCTCTGAGATTATATGGG
TCATCCTGTAGCAGATTGGGTTTCAACAATTCAGATGTAAACATTGACGTTCAGTTTCCA
GCCATTATGTCTCAACCGGATGTTCTCTTACTTGTTCAGGAATGTTTAAAAAACAGTGAT
TCTTTTATTGATGTTGATGCAGATTTCCACGCTAGGGTACCAGTGGTGGTATGCAAAGAA
AAGCAAAGTGGTCTTCATTGTAAAGTGAGTGCAGGAAATGAAAATGCTTGTCTGACAACA
AATCATTTAACTGCCCTTGGAAAACTAGAATCAAAGCTGATTCCTTTGGTGATTGCATTT
AGGTACTGGGCAAAGCTTTGCAGTATAGATCGTCCTGAAGAAGGAGGTTTGCCACCTTAT
GTATTTGCCCTGATGACCGTTTTCTTTCTTCAACAAAGGAAAGAACCCCTTCTGCCTGTT
TATCTAGGATCATGGATTGAAGGATTCTCACTAAACAAACTGGGCAACTTCAGCCTTAAA
GACATTGAGAAAGACATTGTGGTCTGGGAATATACTGATAATGCTGCAGCGGGTACAGAC
ACAGCAAAAGAGGCGCCAAAAGAAATACCTGTTAAAAAGGGACAGGTATCGTTAATATTT
GATTTAAAACACCAGCCTTCAGTACCAGTTGGGCAGCTCTGGGTGGAATTGCTTCGATTC
TATGCTTTAGAATTTAATTTGGCTGATTTAGTAATAAGTATCCGAGTCAAAGAACTGATA
TCTCGTGAATCAAAGGATTGGCCCAAAAAGCGCATTGCCATTGAAGATCCCTACTCTGTT
AAAAGGAATGTGGCAAGGACCTTAAATAATCAACCCGTGTTTGAATATATACTTCATTGT
TTAAGGACAACGTATAAATATTTTGCTCTCCCACACAGAATTACAAAATCCAGCCTTCCA
AAGCCTCTGAGTACTGTTACTTGTATTGAACATTCAAAAGAAGTAGCAAAGCATGATCCA
GATGTACAAGCAAAAAGTGATAAACACAAAAACTCAGTTTCAGCTCAAGATCCTGGTGCT
GCCATCTCAGCTGCAAATACCTGCAAGGTACAGCCACGTACTCTTAAAGAGACTGCTGAA
AGCTTTGGAAGCCCACCAGTGGAAGAAACAGGAAACACACATGGGATGAAACTGGAAAAC
TCAGACTCTGTCAAGGCAGAGGTCAGTTGTGATCTTGAGGATGTTAAAGTACACCATCAA
GAAACAGGGAGTAAAACTGAGAAAGAAAAAATTGGAGGGGAGGACAAGCATCCTTTGACT
ACTGATGATCAAGACTTAAGCAATAGCAAATGTGGAGAGCTTGTTGTCTCCAGTAGCACA
CGAAATACTGAGACAGACAGTAGTTTGGATTTAGGCTTCCAAAATCCTACAGCTAAAGAA
TGTGATGAATTTTCTACTTTAGATAACAAGGCTACTGTTGATGTTGAAAGCTTAGAAACT
GATGAACTACAAGAGACTCTAAGTCATTTTGCCCCTTCAAGACAGGGCCAGACATCAGGA
GTCATTCACTCTGATGAAGAGGACTCTGTTACCCAAAGGGAGGACGAGGATGACATTGAT
AATGCAGATGAGTTAGACAATGCCTGCACTGCATCAGGGGAAGAGGGTGCCCTATCTGAA
GAGGATGAGGAAGTAAGGGTATCTGAGTGTGAAGACTTGAAAGAATGTGGAAAAGATATG
GATGGAGCTCTACTAATGGAACTTAATAAAATCAGTCTTAAGGAAGAAAATGTATGTGAG
AAAAATTCAACTGTGGGTTCATCTGATTTCTATGAATTTAGTAAACTCATCTTCACCAAA
GGCAAGTCTCCTACTGTAGTGTGCAGTTTATGCAAAAGAGAGGGTCATCTAAAGAAGGAC
TGTCCTGAAGACTTCAAGAGAATTCAGCTGGACCCTTTGCCACCATTAACACCCAAGTTT
TCAAATATTCTAGATCAAGTTTGCATGCAGTGTTATAAGGATTTTTCTCCAACTATTGTA
GAAGATCAGGCTCGCGAACATATTCGGCAAAACCTAGAAAATTTCATAAGACAGGAGTTT
CCAGGAACTAAATTGAGCTTGTTTGGCTCCTCCAAAAATGGATTTGGGTTCAAACAGAGT
GACCTTGACGTCTGTATGACAATTAATGGACTTGAAACTGCTGAGGGATTGGACTGTGTA
AGAACTATTGAAGAATTGGCAAGAGTCCTCAAAAAACATTCAGGTCTGAGAAACATCTTG
CCTATTACAACAGCAAAGGTGCCAATTGTAAAGTTCTTCCATTTGAGAAGTGGTCTGGAA
GTGGACATCAGTTTGTATAACACATTGGCCCTTCATAACACAAGGCTTTTATCTGCTTAT
TCAGCCATTGATCCCAGAGTGAAATATTTGTGCTATACCATGAAAGTATTTACAAAGATG
TGCGATATTGGTGATGCATCTAGAGGCAGCTTATCGTCATATGCATACACGCTTATGGTG
CTATATTTTCTCCAGCAGAGGAATCCACCAGTCATTCCTGTCCTTCAAGAGATATACAAA
GGTGAAAAGAAACCTGAAATATTTGTTGATGGCTGGAATATTTATTTTTTTGATCAAATA
AGTGAACTGCCCACCTGTTGGCCAGAATATGGAAGAAATACAGAATCTGTTGGGCAGCTC
TGGTTGGGACTTCTTCGTTTCTACACAGAGGAATTTGATTTTAAAGAACATGTTATTAGC
ATCAGAAGAAAAAGTCTGCTTACAACTTTTAAGAAACAGTGGACCTCGAAATACATTGTT
ATTGAAGATCCCTTTGATTTGAATCATAATCTTGGAGCTGGATTATCAAGGAAAATGACA
AACTTTATAATGAAAGCATTTATTAATGGCAGAAGAGTGTTTGGTATTCCAGTTAAAGGA
TTTCCAAAGGATTACCCCTCAAAAATGGAGTACTTTTTTGATCCCGATGTGCTAACTGAA
GGAGAGCTTGCCCCAAATGATAGATGTTGCCGAATTTGTGGGAAAATTGGACACTTCATG
AAAGACTGTCCTATGAGGAGAAAAGTGAGACGACGGCGAGATCAAGAAACCGTGAACCAA
AGATACCCTGAGAACAAAGAGAAAAGAAGCAAAGACGACAAAGAAACTCAAAACAAGTAC
ACAGAGAGGGAGGTGTCAACAAAAGAAGAAAAGCCTGTGCAGTGCACACCTCAGAAAGCC
AAGCCAGTGAGGGCAGCTATCGACCTGGGGAGAGAGAAAATGCTCAGGCCACCATTGGAA
AAATGGAAAAGACAGGATGACAAAGACTTGAGAGAAAAACGTTGTTTTATTTGTGGAAGG
GAAGGGCACATTAAAAAGGAATGCCCCCAATTTAAAGGCTCTCCA
