# Supplementary material for: Positively selected genes in the hoary bat (Lasiurus cinereus) lineage: prominence of thymus expression, immune and metabolic function, and regions of ancient synteny
Source: PeerJ. 2022 Mar 17;10:e13130. doi: 10.7717/peerj.13130 (PMC8934532; doi:10.7717/peerj.13130)
Supplement: Supplemental Information 3 — Initially tested orthogroups that have been edge-trimmed as described in the Methods. [file peerj-10-13130-s003.zip › original.trimmed/trimmed-OG0001908.fas]

>EpFu
TCTCTTCAGCAACGGGTAGCAGAATTGGAAAAAATTAATGCAGAATTTTTACGTGCACAG
CAGCAGCTTGAACAAGAATTTAATCAAAAGAGAGCAAAATTTAAAGAGTTATATTTGGCT
AAAGAGGAGGATCTGAAGAGACAAAACGCAGTGTTACAAGCTGCACAAGATGATTTGGGA
CACCTTCGAACACAGTTGTGGGAAGCACAAGCAGAGATGGAGAATATCAAGGCCATTGCC
ACAGTCTCTGAGAATACCAAACAAGAAGCTATAGATGAAGTAAAAAGACAGTGGAGAGAA
GAAGTTGCTTCACTTCAGGCTGTTATGAAAGAAACAGTTCGTGATTATGAGCACCAGTTT
CACCTTCGCCTGGAGCAGGAACGAACACAGTGGGCACAGTATCGAGAATCTGCAGAGAGG
GAAATAGCTGATTTAAGGAGAAGGTTGTCTGAAGGTCAAGAGGAAGAAAATTTAGAAAAT
GAAATGAAAAAGGCCCAAGAAGATGCTGAAAAACTTAGGTCTGTTGTGATGCCCATGGAG
AAGGAAATTGCAGCTTTGAAAGATAAACTGACAGAGGCTGAAGACAAGGTTAAAGAGCTG
GAAGCCTCAAAGGTTAAAGAACTGAATCATTATCTGGAGGCTGAGAAATCTTGTAGGACT
GACCTAGAGATGTACGTAGCTGTTTTAAATACTCAGAAATCCGTTCTACAGGAAGATGCT
GAGAAACTGCGAAAAGAATTGCATGAAGTTTGCCATCTTTTGGAGCAAGAGCGACAACAA
CACAATCAGTTAAAACATACGTGGCAGAAGGCCAATGACCAGTTTCTGGAATCTCAGCGT
TTGCTGATGAGAGACATGCAGAGAATGGAGATTGTGTTAACTTCAGAACAGCTCCGACAA
GTTGAAGAACTGAAGAAGAAAGATCAGGAGGAAGATGAACAACAAAGACTTAAGAGAAAG
GACCACAAAAAAACAGATGTTGAGGAAGAAGTGAAACTACCAGTAGTGTGTGCTTTAACT
CATGAAGAATCTTCAGCGCAGTTATCAAATGAAGAGGAGCATTTAGATAGTACCCATGGT
TCAGTCCATTCCTTAGATGCAGATTTACTGTTGCCATCTGGAGATCCATTCAGTAAATTG
GACAATGACATGTTTAAAGACGGACTCAGGAGAGCACAGTCTACAGACAGCTTGGGAACC
TCAGGCTCACTGCAATCCAAAGCTTTAGGCTATAACTACAAAGCAAAATCTGCTGGAAAC
CTGGACGAATCAGATTTTGGACCACTAGTAGGAGCAGATTCCGTGTCTGAGAACTTTGAT
ACTGCCTCCCTTGGGTCACTGCAAATGCCAAGTGGGTTTACATTAACCAAAGATCAGGAA
AGAGCAATCAAGGCAATGACACCTGAACAAGAAGAGACTGCGTCTCTCCTCTCCAGTGTC
ACCCAGGGTATGGAAAGTGCTTATGTGTCCCCCAGTGGTTATCGCTTAGTCAGTGAGACA
GAATGGAATCTCCTGCAAAAAGAGGTACATAATGCTGGAAATAAACTTGGTAGACGTTGT
GATATGTGTTCCAATTATGAAAAACAGTTACAAGGAATTCAGATTCAGGAGGCCGAAACA
AGAGACCAGGTGAAAAAACTACAGGTGATGCTAAGACAAGCAAATGACCAGTTAGAGAAG
ACAATGAAAGATAAACAGGAGCTAGAAGACTTCATAAAGCAAAGCACTGAAGATTCAAGT
AATCAGATCTCAGCACTTGTCCTAAGAGCCCAAGCATCTGAGGTTTTACTTGAAGAGTTA
CAACAGGGGTTTTCCCAAGCAAAGAGGGATGTTCAGGAACAGATGGCAGTGCTGATGCAG
TCACGGGAACAGGTTTCAGAAGAGTTGGTGAGGTTACAAAAAGACAATGACAGTCTTCAG
GGAAAGCATAGCTTGCATTTGTCATTACAGCAAGCAGAAGACTTCATTTTACCAGACACT
ATAGAGGAACTCCGGGAATTGGTATTAAAATACCGTGAGAACATTATTAATGTGCGGACA
GCAGCAGACCACATGGAAGAGAAGCTGAAGGCTGAAATTCTTTTCCTAAAAGAGCAGATT
CAAGCGGAACAGTGTTTAAAAGAGAACCTTGAAGAAACTCTGCAATTAGAAATAGAAAAC
TGCAAGGAAGAAATAGCTTCCATTTCTAGCTTAAAAGCTGAATTAGAAAGAATAAAAATA
GAAAAAGGACAGTTGGAGTCCACATTAAGAGAGAAGTCTCAACAGCTTGAGAGCCTTCAG
GAAATGAAAATCACTTTGGAAGAACAGTTAAAGAAAGAGACTACTGCTAAGGTTACCATT
GAACAACTAATGTTTGAAGAGAAGAACAAAGCTCAGAGGTTGCAGACAGAACTAGATGTC
AGTGAACAAGTCCAGAGGGATTTTGTAAAGCTTTCTCAGACCCTTCAGGTGCAGTTAGAG
CGGATCCGGCAAGCAGACTCCTTGGAGAGAGTCCGGGCAATTCTGAATGATACCAAACTG
ACAGACATTAACCAGCTTCCT
>HiAr
TCTCTTCAGCAACGGGTAGCAGAATTGGAAAAAATTAATGCAGAATTTTTACGTGCACAG
CAGCAGCTTGAGCAAGAATTTAATCAAAAGAGAGCAAAATTTAAAGAGTTATATTTGGCT
AAAGAGGAGGATCTGAAGAGGCAAAATGCAGTGTTACAAGCTGCACAGGATGATTTGGGA
CATCTTCGAACACAGCTCTGGGAAGCCCAGGCAGAGATGGAGAATATTAAGGCCATTGCC
ACAGTCTCTGAGAATACCAAGCAAGAAGCTATAGATGAAGTGAAAAGACAATGGAGAGAA
GAAGTTGCTTCCCTTCAGGCTGTTATGAAAGAAACAGTTCGTGACTATGAGCACCAGTTC
CACCTTAGGCTGGAGCAGGAGCGAACGCAGTGGGCACAGTATCGAGAATCCGCAGAGAGG
GAAATAGCTGATTTGAGGAGAAGGCTGTCTGAAGGTCAAGAGGAGGAAAATTTAGAAAAT
GAAATGAAAAAGGCCCAAGAGGATGCTGAAAAACTTCGGTCTGTTGTGATGCCTATGGAG
AAGGAAATTGCAGCTTTAAAAGATAAACTGACAGAAGCTGAAGACAAGATTAAAGAGTTG
GAGGCCTCAAAGGTTAAAGAACTGAATCATTATCTGGAAGCTGAGAAATCTTGTCGGACT
GACCTAGAGATGTACGTAGCTGTTTTGAACACTCAGAAATCCGTTCTACAGGAAGATGCT
GAGAAACTGCGGAAAGAATTGCATGAAGTTTGCCATCTCTTGGAGCAAGAGCGACAACAA
CACAACCAGTTAAAACACACGTGGCAGAAGGCCAATGACCAGTTTCTGGAATCTCAGCGT
TTGCTGATGAGGGACATGCAGCGAATGGAGATTGTGCTAACGTCAGAACAGCTCCGACAA
GTTGAAGAACTGAAAAAGAAAGATCAGGAGGACGATGAACAACAAAGACTTAAGAGAAAG
GATCACAAAAAAACAGATATTGAGGAGGAAGTAAAAATACCAGTAGTGTGTGCTTTGACT
CAAGAAGAATCTTCTGCCCAGTTATCAAATGAAGAGGAGCATTTAGATAGTACTCATGGT
TCAGTCCACTCTTTAGATGCAGATTTACTGTTGCCCTCTGGAGATCCATTCAGTAAATCG
GACAGTGACATGTTTAAAGATGGACTCAGGAGAGCACAGTCTACAGACAGTTTGGGAACC
TCAGGTTCACTGCAATCCAAAGCTTTAGGCTATAACTACAAAGCAAAATCTGCGGGAAAC
TTGGACGAATCGGATTTTGGACCATTGGTCGGAGCAGATTCGGTGTCTGAGAACTTTGAT
ACCGCCTCCCTTGGGTCATTGCAAATGCCAAGTGGGTTTATGTTAACCAAAGATCAGGAA
AGAGCAATCAAGGCAATGACACCAGAACAAGAAGAGACGGCGTCCCTCCTCTCCAGTGTC
ACCCAGGGTATGGAAAGTGCTTATGTGTCCCCCAGTGGTTACCGCTTAGTCAGTGAGACA
GAATGGAATCTCCTGCAGAAAGAGGTACATAATGCTGGAAATAAACTTGGTAGACGTTGT
GATATGTGTTCCAATTATGAAAAACAGTTACAAGGAATTCAGATTCAGGAGGCTGAAACG
AGAGACCAGGTGAAAAAACTACAGGTGATGCTAAGGCAAGCAAATGACCAGTTAGAGAAG
ACAATGAAAGATAAACAGGAGCTAGAAGACTTCATAAAGCAGAGCACCGAAGATTCAAGT
CATCAGATTTCTGCACTTGTCCTAAGAGCCCAAGCATCTGAGATCTTACTTGAAGAGTTG
CAGCAGGGGTTTTCCCAAGCAAAGAGGGATGTTCAGGAACAGATGGCAGTGCTGATGCAG
TCACGGGAACAGGTTTCAGAAGAGCTGGTGAGGTTACAGAAAGATAATGACAGCCTTCAG
GGAAAGCATAGCTTGCATATGTCACTACAGCAAGCAGAAGACTTCACTCTCCCAGACACT
ATAGAGGCACTCCGGGAGTTGGTACTAAAGTACCGTGAGAACATCATTAATGTGCGGACA
GCAGCAGACCACATGGAAGAAAAGCTGAAGGCAGAGATCCTTTTCCTAAAAGAGCAAATT
CAAGCAGAACAGTGCTTAAAAGAAAACCTTGAAGAAACTCTGCAGCTAGAAATAGAAAAC
TGCAAGGAAGAAATAGCTTCCATTTCTAGCTTAAAAGCTGAATTAGAAAGAATAAAAGTA
GAAAAGGGACAGTTGGAATCCACCTTAAGAGAGAAGTCGCAACAGCTTGAGAGCCTTCAG
GAAATGAAAATCACGTTGGAAGAACAGTTAAAGAAAGAGACTGCTGCTAAGGTTACCATT
GAACAACTAATGTTTGAAGAGAAGAATAAAGCGCAGAGGTTGCAGACAGAACTAGATGTC
AGTGAACAAGTCCAGAGAGATTTTGTAAAGCTTTCTCAGACCCTTCAGGTACAGTTAGAG
CGGATCCGGCAAGCTGACTCTTTGGAGAGGGTCCGGGCAATTCTGAATGACACCAAACTG
ACAGACATTAACCAGCTCCCT
>LaCi
TCTCTTCAGCAACGGGTAGCAGAATTGGAAAAAATTAATGCAGAATTTTTACGTGCACAG
CAGCAGCTTGAACAAGAATTTAATCAAAAGAGAGCAAAATTTAAAGAGTTATATTTGGCT
AAAGAGGAGGATCTGAAGAGACAAAATGCAGTGTTACAAGCTGCACAAGATGATTTGGGA
CACCTTCGAACACAGCTGTGGGAAGCACAAGCAGAGATGGAGAATATCAAGGCCATTGCC
ACAGTCTCTGAGAATACCAAACAAGAAGCTATTGATGAAGTAAAAAGACAGTGGAGAGAA
GAAGTTGCTTCACTTCAGGCTGTTATGAAAGAAACAGTTCGTGACTATGAGCACCAGTTC
CACCTTCGCCTGGAGCAGGAACGAACACAGTGGGCCCAGTATCGAGAATCTGCAGAGAGG
GAAATAGCTGATTTAAGGAGAAGGTTGTCTGAAGGTCAAGAGGAAGAAAATTTAGAAAAT
GAAATGAAAAAGGCCCAAGAAGATGCTGAAAAACTTCGGTCTGTTGTGATGCCCATGGAG
AAGGAAATTGCAGCTTTGAAAGATAAACTGACAGAAGCTGAAGACAAGGTTAAAGAGCTG
GAAGCATCAAAGGTTAAAGAACTGAATCATTATCTGGAGGCTGAGAAATCTTGTAGGACT
GACCTAGAGATGTATGTAGCTGTTTTAAATACTCAGAAATCCGTTCTACAGGAAGATGCT
GAGAAACTGCGAAAAGAATTGCATGAAGTTTGCCATCTCTTGGAGCAAGAGCGACAACAA
CACAATCAGTTAAAACATACGTGGCAGAAGGCCAATGACCAGTTTTTGGAATCTCAACGT
TTGCTAATGAGGGACATGCAGAGAATGGAGATTGTGTTAACTTCAGAACAGCTCCGACAA
GTTGAAGAACTGAAGAAGAAAGATCAGGAGGAAGATGAACAACAAAGACTTAAGAGAAAG
GACCACAAAAAAACAGATGTTGAGGAAGAAGTGAAACTACCAGTAGTGTGTGCTTTAACT
CATGAAGAATCTTCAGCGCAGTTATCAAATGAAGAGGAGCATTTAGATAGTACCCATGGT
TCAGTCCATTCCTTAGATGCAGATTTACTGTTGCCATCTGGAGATCCATTCAGTAAGTTG
GACAATGACATGTTTAAAGATGGACTCAGGAGAGCACAGTCTACAGACAGCTTGGGAACC
TCAGGTTCACTGCAATCCAAAGCTTTAGGCTATAACTACAAAGCAAAATCTGCTGGAAAC
CTGGATGAATCAGATTTTGGACCACTAGTAGGAGCAGATTCTGTGTCTGAGAACTTTGAT
ACTGCTTCCCTTGGGTCACTGCAAATGCCAAGTGGGTTTACATTAACCAAAGACCAGGAA
AGAGCAATCAAGGCAATGACACCCGAACAAGAAGAGACTGCGTCTCTCCTCTCCAGTGTC
ACCCAGGGTATGGAAAGTGCTTATATGTCCCCCAGTGGTTATCGCTTAGTCAGTGAGACA
GAATGGAATCTCCTGCAAAAAGAGGTACATAATGCTGGAAATAAACTTGGTAGACGTTGT
GATATGTGTTCCAATTATGAAAAACAGTTACAAGGAATTCAGATTCAGGAGGCCGAAACA
AGAGACCAGGTGAAAAAACTACAGGTGATGCTAAGACAAGCAAATGACCAGTTAGAGAAG
ACAATGAAAGATAAACAGGAGCTAGAAGACTTCATAAAGCAGAGCACTGAAGATTCAAGT
CATCAGATCTCAGCACTTGTCCTAAGAGCCCAAGCATCTGAGGTTTTACTTGAAGAATTA
CAACAGGGGTTTTCCCAAGCAAAGAGGGATGTTCAGGAACAAATGGCAGTGCTGATGAAG
TCACGGGAACAGGTTTCAGAAGAGTTGGTGAGGTTACAAAAAGACAATGACAGTCTTCAG
GGAAAGCATAGCTTGCATGTCTCATTACAGCAAGCAGAAGACTTCATTTTACCAGACACT
GTAGAGGAACTCCGGGAATTGGTATTAAAATACCGTGAGAACATCATTAATGTGCGGACA
GCAGCAGATCACATGGAAGAGAAGCTGAAAGCTGAAATTCTTTTCCTAAAAGAGCAGATT
CAAGCGGAACAGTGTTTAAAAGAGAACCTTGAAGAAACTCTGCAATTAGAAATAGAAAAC
TGCAAGGAAGAAATAGCTTCCATTTCTAGCTTAAAAGCTGAATTAGAAAGAATAAAAATA
GAAAAAGGACAGTTGGAGTCCACATTAAGAGAGAAGTCTCAACAACTTGAGAGCCTTCAG
GAAATGAAAATCACTTTGGAAGAACAGTTAAAGAAAGAGACTACTGCTAAGGTTACCATT
GAACAACTAATGTTTGAAGAGAAGAACAAAGCTCAGAGGTTGCAGACAGAACTAGATGTC
AGTGAACAAGTCCAGAGGGATTTTGTAAAGCTTTCTCAGACCCTTCAGGTGCAGTTAGAG
CGGATCCGGCAAGCAGACTCTTTGGAGAGAGTCCGGGCAATTCTGAATGATACCAAACTG
ACAGACATTAACCAGCTTCCT
>MyLu
TCTCTTCAGCAACGGGTAGCAGAATTGGAAAAAATTAATGCAGAATTTTTACGTGCACAG
CAGCAGCTTGAACAAGAATTTAATCAAAAAAGAGCAAAATTTAAAGAGTTATATTTGGCT
AAAGAGGAGGATTTGAAGAGACAAAATGCAGTGTTACAAGCTGCACAAGATGATTTGGGA
CACCTTCGAACACAGCTGTGGGAAGCCCAAGCAGAGATGGAGAATATCAAGGCCATTGCC
ACAGTCTCTGAGAATACCAAACAAGAAGCTATAGATGAAGTAAAAAGACAGTGGAGAGAA
GAAGTTGCTTCACTTCAGGCTGTTATGAAAGAAACAGTTCGTGACTATGAGCATCAGTTC
CACCTTCGCCTGGAACAGGAACGAACACAGTGGGCACAGTATCGAGAATCTGCAGAGAGG
GAAATCGCTGATTTAAGGAGAAGGTTGTCTGAAGGTCAAGAGGAAGAAAATTTAGAAAAT
GAAATGAAAAAGGCCCAAGAAGATGCTGAAAAACTTCGGTCTGTTGTGATGCCCATGGAG
AAGGAAATTGCAGCTTTGAAAGATAAACTGACAGAGGCTGAAGACAAGGTTAAAGAGCTG
GAAGCCTCAAAGGTTAAAGAACTGAATCATTATCTGGAGGCTGAGAAATCTTGTAGGACT
GACCTAGAGATGTATGTAGCTGTTTTAAATACTCAGAAATCCGTTCTACAGGAAGATGCT
GAGAAACTGCGAAAAGAATTACATGAAGTTTGCCATCTTTTGGAGCAAGAGCGACAACAA
CACAATCAGTTAAAACATACGTGGCAGAAGGCCAATGACCAGTTTCTGGAATCTCAGCGT
TTGCTGATGAGGGACATGCAGAGAATGGAGATTGTGCTAACTTCAGAACAGCTCCGACAA
GTTGAAGAACTGAAAAAGAAAGATCAGGAGGAAGATGAACAACAAAGACTTAAGAGAAAG
GACCACAAAAAAACAGATGTTGAGGAAGAAGTGAAACTACCAGTAGTGTGTGCTTTAACT
CATGAAGAATCTTCAGCCCAGTTATCAAATGAAGAGGAGCATTTAGATAGTACCCATGGT
TCAGTCCATTCCTTAGATGCAGATTTACTGTTGCCATCTGGAGATCCATTCAGTAAATTG
GACAATGACATGTTTAAAGATGGACTCAGGAGAGCACAGTCTACAGACAGCTTGGGAACC
TCAGGCTCACTGCAATCCAAAGCTTTAGGTTATAACTACAAAGCAAAATCTGCTGGAAAC
CTGGACGAATCAGATTTTGGACCACTAGTAGGAGCAGATTCCGTGTCTGAGAACTTTGAT
ACTGCCTCCCTTGGGTCACTGCAAATGCCAAGTGGGTTTACATTAACCAAAGATCAGGAA
AGAGCAATCAAGGCAATGACACCTGAACAAGAAGAGACTGCATCTCTCCTCTCCAGTGTC
ACCCAGGGTATGGAAAGTGCTTATATGTCCCCCAGTGGTTATCGCTTAGTCAGTGAGACA
GAATGGAATCTCCTGCAAAAAGAGGTACATAATGCTGGAAATAAACTTGGTAGACGTTGT
GATATGTGTTCCAATTATGAAAAACAGTTACAAGGAATTCAGATTCAGGAAGCTGAAACA
AGAGACCAGGTGAAAAAACTACAGGTGATGCTAAGGCAAGCAAATGACCAGTTAGAGAAG
ACAATGAAAGATAAACAGGAGCTAGAAGACTTCATAAAGCAGAGCACTGAAGATTCAAGT
CATCAGATCTCAGCACTTGTCCTAAGANGCCAAGCATCTGAGGTTTTACTTGAAGAGTTA
CAACAGGGGTTTTCCCAAGCAAAGAGGGATGTTCAGGAACAGATGGCAGTGCTGATGCAG
TCACGGGAACAGGTTTCAGAAGAGTTGGTGAGGTTACAAAAAGACAATGACAGTCTTCAG
GGAAAGCATAGCTTGCATGTGTCATTACAGCAAGCAGAAGACTTCATTTTACCAGACACT
ATAGAGGAACTCCGGGAATTGGTATTAAAATACCGTGAGAATATCATTAATGTGCGGACA
GCAGCAGATCACATGGAAGAGAAGCTGAAGGCTGAAATACTTTTCCTAAAAGAGCAGATT
CAAGCGGAACAGTGTTTAAAAGAGAACCTTGAAGAAACTCTGCAATTAGAAATAGAAAAC
TGCAAGGAAGAAATAGCTTCCATTTCTAGCTTAAAAGCTGAATTAGAAAGAATAAAAATA
GAAAAAGGACAGTTGGAGTCCACATTAAGAGAGAAGTCTCAACAGCTTGAGAGCCTTCAG
GAAATGAAAATCACTTTGGAAGAACAGTTAAAGAAAGAGACTACTGCTAAGGTTACCATT
GAACAACTAATGTTTGAAGAGAAGAACAAAGCTCAGAGGTTGCAGACAGAACTAGATGTC
AGTGAACAAGTCCAGAGAGATTTTGTAAAGCTTTCTCAAACCCTTCAGGTGCAGTTAGAG
CGGATCCGGCAAGCAGACTCATTGGAGAGAGTCCGGGCAATTCTGAATGATACCAAACTG
ACAGACATTAACCAGCTTCCT
>PhDi
TCTCTTCAGCAACGGGTAGCAGAATTGGAAAAAATTAATGCAGAATTTTTACGTGCACAG
CAGCAGCTTGAGCAAGAATTTAATCAAAAGAGAGCAAAATTTAAAGAGTTATATTTGGCT
AAAGAGGAGGATCTGAAGAGACAAAATGCAGTGTTACAAGCTGCACAAGATGATTTGGGA
CATCTTCGAACACAGCTGTGGGAAGCCCAAGCAGAGATGGAGAATATTAAGGCCATAGCC
ACAGTTTCTGAGAATACCAAACAAGAAGCTATAGATGAAGTAAAAAGACAGTGGAGAGAA
GAAGTTGCTTCACTTCAGGCTGTTATGAAAGAAACAGTTCGTGACTATGAGCACCAGTTC
CACCTTCGGCTGGAGCAAGAGAGAGCACAGTGGGCACAGTATCGAGAATCTGCAGAGAGG
GAAATAGCTGATTTAAGGAGAAGGCTGTCTGAAGGTCAAGAGGAGGAAAATTTAGAAAAT
GAAATGAAAAAGGCCCAAGAGGATGCTGAAAAACTTCGGTCCGTTGTGATGCCCATGGAG
AAGGAAATTGCAGCTTTGAAAGATAAACTGACAGAAGCTGAAGACAAAGTGAAAGAGCTG
GAAGCCTCAAAGGTTAAAGAACTGAATCATTATCTGGAGGCTGAGAAATCTTGTAGGACT
GACCTAGAGATGTACGTAGCTGTTTTGAATACTCAGAAATCCGTTTTACAGGAAGATGCT
GAGAAACTGCGGAAAGAGTTGCATGAAGTGTGCCATCTCTTGGAGCAAGAGCGACAACAA
CACAACCAGTTAAAACATACGTGGCAGAAAGCCAATGACCAGTTTCTGGAATCTCAGCGT
TTGCTAATGAGAGACATGCAACGAATGGAGATTGTGCTAACTTCAGAGCAGCTCCGACAA
GTTGAAGAACTGAAAAAGAAAGATCAGGAGGAAGATGAACAACAAAGACTTAAGAGAAAG
GACCACAAAAAAACAGATGTTGAGGAAGAAGTGAAAATACCAGTAGTGTGTGCTTTAACT
CATGAAGAATCTTCAGCCCAGTTATCAAATGAAGAGGAGCATTTAGATAGTACCCATGGT
TCAGTCCATTCCTTAGATGCAGATTTACTCTTGCCATCTGGAGATCCATTCAGTAAATCG
GACAATGACATGTTTAAAGATGGACTCAGGAGAGCACAGTCTACAGACAGCTTGGGAACC
TCAGGCTCACTGCAATCCAAAGCTTTAGGCTATAACTACAAAGCAAAATCTGCTGGAAAC
CTGGACGAGTCAGATTTTGGACCACTGGTAGGAGCAGATTCAGTGTCTGAGAACTTTGAT
ACTGCCTCCCTTGGATCACTGCAAATGCCAAGTGGGTTTATGTTAACCAAAGACCAGGAA
AGAGCAATCAAGGCAATGACGCCAGAACAAGAAGAGACAGCATCTCTCCTCTCCAGTGTC
ACCCAGGGTATGGAAAATGCTTATGTGTCTCCCAGTGGTTATCGCTTAGTCAGTGAGACA
GAATGGAATCTCTTGCAGAAAGAGGTACATAATGCTGGAAATAAGCTTGGTAGACGTTGT
GATATGTGTTCCAATTATGAAAAACAGTTACAAGGAATTCAGATTCAGGAGGCGGAAACA
AGAGAACAGGTGAAAAAACTACAGGTGATGCTAAGGCAAGCAAATGACCAGTTAGAGAAG
ACAATGAAAGATAAACAGGAATTAGAAGACTTCATAAAGCAGAGCACTGAGGATTCAAGT
CATCAGATCTCTGCACTTGTCCTAAGAGCCCAGGCATCTGAGATTTTACTTGAAGAGTTA
CAACAGGGGTTTTCCCAAGCAAAGAGAGATGTTCAGGAACAGATGGCAGTGCTGATGCAG
TCACGGGAACAGGTTTCAGAAGAGCTGGTGAGGTTACAAAAAGATAATGACAGTCTTCAG
GGAAAGCATAGCTTGCATGTGTCATTACAGCAAGCAGAAGACTTCATTCTCCCAGACACT
ATAGAGGAACTTCGAGAGTTCGTATTAAAATACCGCGAGAATATCATTAATGTGCGGACA
GCAGCAGACCACATGGAAGAAAAACTGAAGGCGGAAATACTTTTCCTAAAAGAGCAGATT
CAGGCGGAACAGTGTTTAAAAGAGAACCTTGAAGAAACTCTGCAATTAGAAATAGAAAAC
TGCAAGGAAGAAATAGCTTCCATTTCTAGCTTAAAAGCTGAATTAGAAAGAATAAAAGTA
GAAAAAGGACAGTTGGAGTCCACCTTGAGAGAGAAGTCTCAACAGCTTGAGAGCCTTCAG
GAAATGAAAATCACTTTGGAAGAACAGTTAAAAAAAGAAACTACTGCTAAGGTCACTATT
GAACAACTAATGTTTGAAGAGAAGAACAAAGCTCAGAGGTTGCAGACAGAACTAGATGTC
AGCGAACAAGTCCAGAGAGATTTTGTAAAGCTTTCTCAGACCCTTCAGGTGCAGTTAGAA
CGGATCCGGCAAGCAGACTCCCTGGAGAGAGTCCGGGCAATTCTGAATGACACCAAACTG
ACAGACATTAACCAGCTCCCT
>PtVa
TCTCTTCAGCAGCGGGTAGCAGAATTGGAAAAAATCAATGCAGAATTTTTACGTGCACAG
CAGCAGCTTGAGCAAGAATTTAATCAAAAGAGAGCAAAATTTAAAGAGTTATATTTGGCT
AAAGAGGAGGATCTGAAGAGGCAAAATGCAGTGTTACAAGCTGCACAAGATGATTTGGGA
CACCTTCGAACACAGCTGTGGGAAGCCCAGGCAGAGATGGAGAATATTAAGGCCATTGCC
ACAGTTTCTGAGAATACCAAGCAAGAAGCTATAGATGAAGTAAAAAGACAGTGGAGAGAA
GAAGTTGCTTCACTTCAGGCTGTTATGAAAGAAACAGTTCGTGACTATGAGCACCAGTTC
CACCTTAGGCTGGAACAGGAACGAACACAGTGGGCACAGTATCGAGAATCTGCAGAGAGG
GAAATAGCTGATTTAAGGAGAAGGCTGTCTGAAGGTCAAGAGGAGGAAAATTTAGAAAAT
GAAATGAAAAAGGCTCAAGAGGATGCTGAAAAACTTCGATCTGTTGTGATGCCCATGGAG
AAGGAAATTGCAGCTTTGAAAGATAAACTGACAGAGGCTGAAGACAAGATTAAAGAGCTG
GAGGCCTCAAAGGTTAAAGAACTGAATCATTATCTTGAAGCTGAGAAATCTTGTAGGACT
GACTTAGAGATGTATGTAGCTGTTTTGAATACTCAGAAATCTGTTCTACAGGAAGATGCT
GAGAAACTGAGGAAAGAATTGCATGAAGTTTGCCATCTCTTGGAGCAAGAGCGACAACAA
CACAACCAGTTAAAACACACATGGCAGAAGGCCAACGACCAATTCCTGGAATCACAGCGT
TTGCTGATGAGGGACATGCAGCGAATGGAGATTGTGCTAACTTCAGAACAGCTCCGACAA
GTTGAAGAACTGAAAAAGAAAGATCAGGAGGAAGATGAACAACGAAGGCTTAAGAGAAAG
GATCACAAAAAAACAGATATTGAGGAAGAAGTAAAAATACCAGTAGTGTGTGCTTTAACT
CATGAAGAATCTTCAGCCCAGTTATCAAATGAAGAGGAACATTTAGATAGCACTCATGGT
TCAGTCCATTCCTTAGATGCAGATTTACTGTTGCCATCTGGAGATCCATTCAGTAAATCG
GACAATGACATGTTTAAAGATGGACTCAGGAGAGCACAGTCTACAGACAGCTTGGGGACC
TCAGGCTCACTGCAATCCAAAGCTTTAGGCTATAACTACAAAGCAAAATCTGCTGGGAAC
CTGGATGAATCAGATTTTGGACCATTGGTAGGAGCAGATTCGGTGTCTGAAAACTTCGAT
ACTGCCTCCCTTGGGTCACTGCAAATGCCAAGTGGGTTTATGTTAACCAAAGATCAGGAA
AGAGCAATCAAGGCGATGACACCAGAACAAGAAGAGACGGCGTCCCTCCTTTCCAGTGTC
ACCCAGGGTGTGGAAAGTGCTTATGTGTCCCCCAGTGGTTACCGCTTAGTCAGTGAGACA
GAATGGAATCTCCTTCAGAAAGAGGTACATAATGCTGGAAATAAACTTGGTAGACGTTGT
GATATGTGTTCTAATTATGAAAAACAGTTACAAGGAATTCAGATTCAGGAGTCTGAAACA
AGAGACCAGGTAAAAAAACTACAGGTGATGCTAAGACAAGCAAATGACCAATTAGAGAAG
ACAATGAAAGATAAACAGGAACTAGAAGACTTCATAAAGCAGAGCACTGAAGATTCAAGT
CATCAGATCTCTGCACTCGTCCTAAGAGCCCAAGCATCTGAGATCTTACTTGAAGAATTA
CAACAGGGGTTTTCCCAAGCAAAGAGGGACATTCAGGAACAGATGGCAGTGCTAATGCAG
TCACGGGAACAGGTTTCAGAAGAGCTGGTGAGGTTACAGAAAGATAATGACAGTCTTCAG
GGAAAGCATAGCTTGCATGTGTCATTACAGCAAGCAGAAGACTTCATTCTCCCAGACTCT
ATAGAGGCACTTCGGGAGTTGGTATTAAAATACCGTGAGAACATCATTAATGTGCGGACA
GCAGCAGACCACATGGAAGAAAAGCTGAAGGCTGAAATACTTTTCCTAAAAGAGCAGATT
CAAGCAGAACAGTGTTTAAAAGAAAACCTTGAAGAAACTCTGCAGCTAGAAATAGAAAAC
TGCAAGGAAGAAATAGCTTCCATTTCTAGCTTAAGAGCTGAATTAGAAAGAATAAAAATA
GAAAAAGGACAGTTGGAATCCACATTAAGAGAGAAATCTCAACAGCTTGAAAGCCTCCAG
GAAATGAAAATCACTTTGGAAGAACAATTAAAGAAAGAGACCGCTGCTAAGGTTACCAGT
GAACAACTAATGTTTGAAGAGAAGAACAAAGCTCAGAGGTTGCAGACAGAACTAGATGTC
AGTGAACAAGTCCAGAGAGATTTTGTAAAGCTTTCTCAGACTCTTCAGGTGCAGTTAGAG
CGGATCCGGCAAGCAGACTCCTTGGAGAGAGTACGGGCAATTCTGAATGATACCAAACTG
ACAGACATTAACCAGCTGCCT
>RhFe
TCTCTTCAGCAACGGGTAGCAGAATTGGAAAAAATTAATGCAGAATTTTTACGTGCACAG
CAGCAGCTTGAGCAAGAATTTAATCAAAAGAGAGCAAAATTTAAAGAGTTGTATTTGGCT
AAAGAGGAGGATCTGAAGAGGCAAAGTGCAGTGTTACAAGCTGCACAGGATGATTTGGGA
CACCTTCGAACACAGCTCTGGGAAGCCCAGGCAGAGATGGAGAATATTAAGGCCATTGCC
ACAGTCTCTGAGAATACCAAGCAAGAAGCTATAGATGAAGTGAAAAGACAATGGAGAGAA
GAAGTTGCTTCACTTCAGGCTGTTATGAAAGAAACAGTTCGTGACTATGAGCACCAGTTC
CACCTTAGGCTGGAGCAGGAGCGAACACAGTGGGCACAGTATCGAGAATCCGCAGAGAGG
GAAATAGCTGATTTGAGGAGAAGGCTGTCTGAAGGTCAAGAGGAGGAAAATTTAGAAAAT
GAAATGAAAAAGGCCCAAGAGGATGCTGAAAAACTTCGGTCTGTTGTGATGCCCATGGAG
AAGGAAATTGCAGCTTTAAAAGATAAACTGACAGAAGCTGAAGACAAGATTAAAGAGTTG
GAGGCCTCAAAGGTTAAAGAACTGAATCATTATCTGGAAGCTGAGAAATCTTGTAGGACT
GACCTAGAGATGTACGTAGCTGTTTTGAATACTCAAAAATCCGTTCTACAGGAAGATGCT
GAGAAACTGCGGAAAGAATTGCATGAAGTTTGCCACCTCTTGGAGCAAGAGCGACAACAA
CACAACCAGTTAAAACACACGTGGCAGAAGGCCAATGACCAGTTTCTGGAATCGCAGCGT
TTGCTGATGAGGGACATGCAGCGAATGGAGATTGTGCTAACTTCAGAACAGCTCCGACAA
GTGGAAGAACTGAAAAAAAAAGATCAGGAGGAAGATGAACAACAAAGACTTAAGAGAAAG
GATCACAAAAGAGCAGATATTGAAGAAGAAGTAAAAATACCAGTCGTGTGTGCTTTAACT
CATGAAGAATCTTCAGCCCAGTTATCAAATGAAGAGGAGCATCTAGATAGCACCCACGGT
TCAGTCCATTCTTTAGATGCAGATTTACTGTTGCCCTCTGGAGATCCATTCAGTAAATCG
GACAGTGACATGTTTAAAGATGGACTCAGGAGAGCACAGTCTACAGACAGCTTGGGAACC
TCAGGCTCACTGCAATCCAAAGCTTTAGGCTATAACTACAAAGCAAAATCTGCTGGAAAC
TTGGACGAATCAGATTTTGGACCGTTGGTCGGAGCAGATTCGGTGTCTGAGAACTTTGAT
ACTGCCTCCCTCGGGTCACTGCAAATGCCAAGTGGATTTCTTTTAACCAAAGATCAGGAA
AAAGCAATCAAGGCAATGACACCAGAACAAGAAGAGACGGCGTCGCTCCTCTCCAGTGTC
ACCCAGGGTGTGGAAAGTGCTTACGTGTCCCCCAGTGGTTACCGCTTAGTCAGTGAGACA
GAGTGGAATCTCCTGCAGAAAGAGGTACATAATGCTGGAAATAAACTTGGTAGACGTTGT
GATATGTGTTCCAATTATGAAAAACAGTTACAAGGAATTCAGATTCAGGAGGCTGAAACA
AGAGACCAGGTGAAAAAACTACAGGTGATGCTAAGGCAAGCAAATGACCAGTTAGAGAAG
ACAATGAAAGATAAACAGGAACTAGAAGACTTCATAAAGCAGAGCACTGAAGATTCAAGT
CATCAGATTTCTGCACTTGTCCTAAGAGCCCAAGCATCTGAGATCTTACTTGAAGAGTTA
CAGCAGGGGTTTTCCCAAGCAAAGAGGGATGTTCAGGAACAGATGGCAGTGCTGATGCAG
TCACGGGAACAGGTTTCAGAAGAGCTGGTGAGGTTACAGAAAGATAATGACAGTCTTCAG
GGAAAGCATAGCTTGCATATGTCATTACAGCAAGCAGAAGACTTCATTCTCCCGGATACT
ATAGAGGCACTCCGGGAGTTGGTACTGAAATACCGGGAGAACATCATTAATGTGCGGACA
GCAGCAGACCACATGGAAGAGAAGCTGAAGGCCGAGATCCTTTTCCTAAAAGAGCAGATT
CAAGCAGAACAATGCTTAAAGGAAAACCTTGAAGAAACCCTGCAGCTGGAAATAGAAAAC
TGCAAGGAAGAGATAGCTTCCATTTCTAGCTTAAAAGCTGAATTGGAAAGAATAAAAGTA
GAAAAGGGACAGTTGGAATCCACATTAAGAGAGAAGTCTCAACAGCTTGAGAGCCTTCAG
GAAATGAAAATCACTTTGGAAGAACAGTTAAAGAAAGAGACTGCTGCTAAGGTTACCATT
GAACAACTAATGTTTGAAGAGAAGAACAAAGCTCAGAGGTTGCAGACAGAACTAGATGTC
AGTGAACAAGTCCAGAGAGATTTTGTAAAGCTTTCTCAGACCCTTCAGGTGCAGTTAGAG
CGGATCCGGCAAGCAGACTCGTTGGAGAGAGTCCGGGCAATTCTGAATGACACCAAACTG
ACAGACATTAACCAGCTCCCT
>RoAe
TCTCTTCAGCAACGGGTAGCAGAATTGGAAAAAATCAATGCAGAATTTTTACGTGCACAA
CAGCAGCTTGAACAAGAATTTAATCAAAAGAGAGCAAAATTTAAAGAGTTATATTTGGCT
AAAGAGGAGGATCTGAAGAGGCAAAATGCCGTGTTACAAGCTGCACAAGATGATTTGGGA
CACCTTCGAACACAGCTGTGGGAAGCCCAGGCAGAGATGGAGAATATTAAGGCCATTGCC
ACAGTCTCTGAGAATACCAAGCAAGAAGCTATAGATGAAGTGAAAAGACAGTGGAGAGAA
GAAGTTGCTTCACTTCAGGCTGTTATGAAAGAAACAGTTCGTGACTATGAGCACCAGTTC
CACCTTAGGCTGGAACAGGAACGAACACAGTGGGCACAGTATCGAGAATCTGCAGAGAGG
GAAATAGCTGATTTAAGGAGAAGGCTGTCTGAAGGTCAAGAGGAGGAAAATTTAGAAAAT
GAAATGAAAAAGGCTCAAGAGGATGCTGAAAAACTACGATCTGTTGTGATGCCCATGGAG
AAGGAAATTGCAGCGTTGAAAGATAAACTGACAGAGGCTGAAGACAAGATTAAAGAGCTG
GAGGCCTCAAAGGTTAAAGAACTGAATCATTATCTGGAAGCTGAGAAATCTTGTAGGACT
GACCTAGAGATGTATGTAGCTGTTTTGAATACTCAGAAATCTGTTCTACAGGAAGATGCT
GAGAAACTGAGGAAAGAACTGCATGAAGTTTGCCATCTCTTGGAGCAAGAGCGACAACAA
CACAACCAGTTAAAACACACATGGCAGAAGGCCAATGACCAATTCCTGGAATCACAGCGT
TTACTGATGAGGGACATGCAGCGAATGGAGATTGTACTAACTTCAGAACAGCTCCGACAA
GTTGAAGAACTGAAAAAGAAAGATCAGGAGGAAGATGAACAACAAAGACTTAAGAGGAAG
GATCACAAAAAAACAGATGTTGAGGAAGAAGTAAAAATGCCAGTAGTATGTGCGTTAACT
CATGAAGAATCTTCAGCTCAGTTATCAAATGAAGAGGAACACTTAGATAGCGCTCATGGT
TCAGTCCATTCCTTAGATGCAGATTTACTGTTGCCATCTGGAGATCCATTCAGTAAATCG
GACAATGACATGTTTAAAGATGGACTCAGGAGAGCACAGTCTACAGACAGCTTGGGGACC
TCAGGTTCACTGCAATCCAAAGCTTTAGGCTATAACTACAAAGCAAAATCTGCTGGGAAC
CTTGATGAATCAGATTTTGGACCACTGGTAGGAGCAGATTCGGTGTCTGAAAACTTCGAT
ACTGCCTCCCTTGGGTCACTGCAAATGCCAAGTGGGTTTATGTTAACCAAAGATCAGGAA
AGAGCAATCAAAGCAATGACACCAGAACAAGAAGAGACGGCATCCCTCCTTTCCAGTGTC
ACCCAGGGTGTGGAAAGTGCGTATGTGTCCCCCAGTGGTTACCGCTTAGTCAGTGAGACA
GAATGGAATCTCCTTCAGAAAGAGGTACATAATGCTGGAAATAAACTTGGTAGACGTTGT
GATATGTGTTCCAATTATGAAAAACAGTTACAAGGAATTCAGATTCAGGAGGCTGAAACA
AGAGACCAGGTAAAAAAACTGCAGGTGATGCTTAGACAAGCAAATGACCAGCTAGAGAAG
ACAATGAAAGATAAACAGGAACTAGAAGACTTCATAAAGCAGAGCTCTGAAGATTCAAGT
CATCAGATCTCCGGACTCGTCCTAAGAGCCCAAGCATCTGAGATCTTACTTGAAGAATTA
CAACAGGGGTTTTCCCAAGCAAAGAGGGACATTCAGGAACAGATGGCAGTGCTGATGCAG
TCACGGGAACAGGTTTCAGAAGAGCTGGTGAGGTTACAGAAAGATAATGACAGTCTTCAG
GGAAAGCATAGCTTGCATGTGTCATTACAGCAAGCAGAAGACTTCATTCTCCCAGACTCT
ATAGAGGCACTCCGGGAGTTGGTATTAAAATACCGTGAGAACATCATTAATGTGCGGACA
GCAGCAGACCACATGGAAGAAAAGCTGAAGGCTGAAATACTTTTCCTAAAAGAGCAGATT
CAAGCAGAACAGTGTTTAAAAGAAAACCTTGAAGAAACTCTGCAGCTAGAAATAGAAAAC
TGCAAGGAAGAAATAGCTTCCATTTCTAGCTTAAGAGCTGAATTAGAAAGAATAAAAATA
GAAAAAGGACAGTTGGAGTCTACATTAAGAGAGAAGTCTCAACAGCTTGAAAGCCTCCAG
GAAATGAAAATCACTTTGGAAGAACAATTAAAGAAAGAGACTGCTGCTAAGGTTACCAAT
GAACAACTAATGTTTGAAGAGAAGAACAAAGCTCAGAGGTTGCAGACAGAACTAGATGTC
AGTGAACAAGTCCAGAGAGATTTTGTAAAGCTTTCTCAGACTCTTCAGGTGCAGTTAGAG
CGGATCCGGCAAGCAGACTCCTTGGAGAGAGTCCGGGCGATTCTGAATGATACCAAACTG
ACAGACATTAACCAGCTGCCT
