# Supplementary material for: Positively selected genes in the hoary bat (Lasiurus cinereus) lineage: prominence of thymus expression, immune and metabolic function, and regions of ancient synteny
Source: PeerJ. 2022 Mar 17;10:e13130. doi: 10.7717/peerj.13130 (PMC8934532; doi:10.7717/peerj.13130)
Supplement: Supplemental Information 3 — Initially tested orthogroups that have been edge-trimmed as described in the Methods. [file peerj-10-13130-s003.zip › original.trimmed/trimmed-OG0001909.fas]

>EpFu
ATGCCCATCGTCGAGAAGCTGAAGGAAGCCCTGAAACCCGGCCGCAAAGACCCGGCCGAC
GATGGCGAGCTGGGGAGGCTGCTGGCCGCCTCTGCCAAGAAGGTGCTGCTGAACCCCAGG
CCGGAGGGCGCCGCTCACCCCCGTGGGGATGAGCCTCCTGCCAGGAGACAGGGCTGCGAG
CGCGTGTACGAGAGCAGAGGCGACGGAGTCCCCGCCCCGCAGAAGGTGCTCTTCCCCATG
GAGCGGCTGTCTCTGAAGTGGGAGCGCGTCTACCGCGTGGGCGCCGGGCTCCACAACCTG
GGCAACACGTGCTTCCTGAACTCCACCGTGCAGTGCCTGACCTACACGCCGCCGCTGGCC
AACTACCTGCTCTCCCGGGAGCACGCGCGCAGCTGTAAGTTGGACCGTCAAACGCAGGCC
ACCACTTTGGTCCACCAGATTTTTGGAGGCTACCTCAGGTCGCGTGTGAAGTGCTCCGTG
TGTAAGAGCGTCTCGGACACCTACGACCCCTACCTGGACGTGGCGCTGGAGATCCGGCAG
GCGGCGAACATCGTGCGCGCGCTTGAGCTCTTTGTGAAGCCGGACGCCCTGAGCGGGGAG
AATGCCTACATGTGCGCCAGGTGCAAGAAGAAGGTGCCCGCCAGCAAGCGCTTCACCATC
CACAGGGCGTCCAACGTCCTGACGCTTTCCCTCAAGCGCTTCGCCAACTTCAGCGGGGGC
AAGATCACCAAGGACGTGGGCTACCCCGAGTTCCTGAACATCCGCCCGTACATGTCGCAG
AGCAGTGGCGAGCCCGTCGTGTACGGGCTGTACGCCGTCCTGGTCCACTCGGGCTACAGC
TGCCACGCCGGCCACTACTACTGCTACGTGAAGGCGAGCAGCGGGCAGTGGTACCAGATG
AACGATTCCCTGGTCCATTCCAGCAACATCCAGGTGGTTCTGAACCAGCAGGCCTACGTG
CTCTTCTACCTGCGAATTCCAGGCTCCAAGAAGAGTCCCGAGGGCGCCATTTCCAGGGCA
GGCTCCGCCCTCCCCGGCCGCCCCGGTGGGGTTCTCTCGTCCCTGCTGCCTGGAAAGAGA
CCGGACCCAGTGGCCGTGAGGAAGCTGCAGGCCCCCGAGGAGACGGGTGTGCCCGTGTCC
AGGAACGGCTTCCTGTCGGGCCCGAAGACTCAGAATGGACACACTCCTCCAAAGCTGCCC
TTGGGGTCCCCTTCCCCCCGACTCTCCAAAGCACCCACCCCCCTGCCGACCATCCTGGCT
GAGCCTGGAAAGAAAGTCAAGAAGTCAGCCCCCCTGCAGCACCTCTCCCCGCCCCCCAAG
ACTTCTCCGGGGTCCCACGGTGCCAGCGGCAGGTGTGACAGCCACAGGCCAGGCTCCCTC
TCTACCTCACCCAAGCTCGTGCCTGCAGCGACTGCCAACGGGCACGGGCCTGCGGGCATT
GCCCCGGACAGGGCAAGTTCCAGCCCCGAGCACCCCGGGAGCAGCGACCCCGCCCAGGGC
CCCAGGACCGGGGCCCGCCTCTGTGACTCTCAGGAAAGGACCCCCACGGCCGGCTCGCCC
AGGGCGCTGCTGAACGGTGAAGCCTCCACGGCGAAGCCGCGGTCCCCCGCCCTGAGCAAC
ATGGCCACTGAGCCCGCAAACGCCATGTCTCCTCCGCCCGCCAAGAAGCTGGCCCTTTCT
GCCAAGAAGGCCAGCCCCCTGCGGAGGGCCCCCGGCACTGACCGAGCGCCGCCACTCTCC
GACCTCACCCACCCCAGGAAAGCCACTCACCCCGCCGCCGCCTGCGCCCGGCCTGTCGGT
GCGGCCAGGGCTGTGTCGCCTGTTCCCGGATCATCTGGCCTCCCAAAGCCCCCCCACGCC
GCCACCCTGCCCAGCAGCCTCCCGGCCTCTGCTCCCCTGCCTCAGGTCAACGGGGGCTTT
CGGGCCCCCCCACACCCGCCAGAGGCCAGCGAGCCCCTCGGTCTTTGTAAGAAGAAGCGG
AAGCACCTGGGAGAGGCCCTGAGGCAGGGCTCAGAGACGGGGGAGGCAGCGGCCCCTCCT
GGGAAGAGGAGGAGGAGGAAGAGGAAGCGCCCCGAGGACACGGACATCGCCCCCCTGGCG
CAGGGGCAGTGCTGGAGCCCCGAGGAGCCAGAGGGAGGCCGGGGCCTGGTGAACGGCTGG
CCGGTGGGATGCAGGACCAACAGCCCCCACATGAGCAAGAAGAGGAGGAAGGGAGGGCAT
GGCCTTGGCCTCCGCCAGGACCCACCTTGGCACAGGAGCTCCCCCTCGGACCCCGAGCCA
GAGGCCACGGCAGCATCTCCA
>HiAr
ATGCCAATTGTCGATAAGTTGAAAGAAGCCCTGAAGCCTGGCCGCAAGGACTCGGCTGAC
GATGGAGACCTGGGGAAGCTTCTGGCCTCATCTGCCAAGAAGGTGTTGTTGAACCCCAAA
TCGGAGGGAGCCAGTCGCCACCGGGGAGATGAAACGCAGGCCAGGAGACAGGGCAGCGAG
CATGTGTATGAGGGCAGCGGGGACGGCGTTCCCGCCCCGCAGAAAGTGCTCTTCCCCACG
GAGCGGCTGTCTCTGAGGTGGGAGCGGGTATACCGAGTCGGAGCCGGTCTCCACAACCTT
GGCAACACGTGCTTCCTCAACTCGACCGTGCAGTGCTTGACCTACACGCCGCCTCTGGCC
AACTACCTGCTCTCCAAGGAGCATTCTCGGAGCTGTGAGTTGGATCGTCAAACGCAGGCT
ACTACTTTGGTCCATCAAATTTTTGGAGGCTATCTCAGATCACGTGTGAAGTGCTCGGTG
TGCAAGAGCGTCTCGGACACCTACGACCCCTACCTGGACGTGGCGCTGGAGATCCGGCAA
GCTGCAAATATTGTGCGTGCTCTGGAACTTTTTGTGAAACCAGATGTCCTGAGTGGCGAG
AACGCCTACATGTGTGCTAAATGCAAGAAGAAAGTTCCCGCCAGCAAGCGCTTCACCATC
CACAGAACCTCCAACGTCCTAACCCTCTCCCTCAAGCGCTTCGCCAACTTCAGCGGGGGC
AAGATCACCAAGGATGTAGGCTATCCGGAATTCCTGAACATCCGTCCGTATATGTCGCAG
AGTAGTGGCGAGCCTGTTATGTATGGTCTGTACGCCGTCCTGGTCCACTCGGGCTACAGC
TGCCATGCCGGGCACTATTACTGCTACGTGAAGGCGAGCAATGGACAGTGGTATCAGATG
AATGATTCCTTGGTCCATCCCAGCAACGTCAAGGTGGTTCTGAACCAGCAGGCCTACGTG
CTCTTCTACCTGCGAATTCCAGGCTCCAAGAAGAGTCCTGAGGGCTCCATCTCCAGGACC
GTCTCCTCGCTCTCCGGCCGCTCCAGTGCGGCTCTTTCGCCCCCGCTGACTGGAAAGAGA
CTGGACCCTGCGGCAATGAAGAAGACGCAGAGCACTGAGGAGACGGGTGCACCTGTTTCC
AGGAACGGCTCCATGTCGGGCCTGAAGTCGCAGAATGGATACGCTCCGCCAAAGCTGCCC
TCGGGGTCCCCGTCCCCCAGACTCTCTAAAACACCCACACACCTGCCGACCATTCTGGAT
GAGCCTGGAAAGAAAATCAAGAAATCGACTCCTCTACAGCACTTCTCCCCAGCTCTCAAA
ACTTCTCAGGGGTTCCATGGTGCCAGCAGCCGGTCTGAGGGCCGCAGGCCAGGCTCCCTC
TCTACCTCACCCAAGCTCCCGGCTGCAGTGACTGCCAATGGGCACGGGCCCAAGGGCGCC
ACCGAGGGCTCTGACAGTTCCAGCCCGGAGCATTCTGCCAGCAGCGACCCCTCCCAGGCC
CCCAGGAGTGGAGCCCGCTTCCGTGATTCTCAGGGAACAACTTGTGCTGCTGGCCCCTCC
AGGGCACTGCCGGGTGGAGAAGACTCGAAGGCGAAGCCGAGGTCCCCTGTCCTGAGCAGC
ACCACCCCCGAGCCCGCAAACACCATGTCTCCTCCTCCAGCCAAAAAACTGGCCCTCTCT
GCCAGGAAGGCCAGCACCCTGCGGAGGGCAACCGGCAATGACCATGCACCTCCATTCTCC
GACCTCACCTACCCCAGGAAAGCCACTCACCCCGCCGTCGCCTGCACCCGGCCTGTCAGC
ACAGCCAGGGCCGTCTCACCTGCTCCCAGACCACCCAGCCAGCTGAAGCCCTTCCACCCT
GTGACACCGCCCAGTAGCCCCCAGACCTCTGCTCCCCTGCCTCAGGTCAATGGGGGCTTC
AGGGTCCCTCCATACCAGCCGGAGGCCAGCGCGCGCCCCAGCCTCCATAAGAAGAGGAGG
AACCGCTCGGGAGCGATGCAGGAGGGGGGCGCAGAGGCCGGGGAGGCAGCGACCCCTCCC
GGGAAGAAGAGGAGGAAGAAGAGGAAGCGCCCGGAGGACTCAGACTCCACCCCGCTGACG
CAGGGGCAGCGCGGGGGCCCCGAGGAGGAAGAGGGCGGCCAGCACCTGGCGAATGGCTGG
CAAGTGGGGTGCGGGACAGGCGGCCCCCACGTGAGCAAGAGGAGGAGGAAGGGCACGGAG
GGCTTGGGCCTCCACCAGGGCCCACCTTGGCACAGCTGCCCTCCTCCGGACGTCGAGCCA
GAGGCCACTGCAGCTTCTCCA
>LaCi
ATGCCCATCGTGGACAAGCTGAAGGAAGCCCTGAAACCCGGCCGCAAGGACGCGGCCGAC
GATGGCGAGCTGGGGAGGCTGCTGGCCGCCTCCGCCAAGAAGGTGCTGCTGAACCCCCGG
CCGGAGGGCGCCGCTCGCCCCCGGGGGGAGGAGCTGCCTGCCAGGAAACAGGGCTGCCCG
CGCGGGCACGAGAGCGGGGGCGACGGAGTCCCCGCCCCGCAGAAGGTGCTCTTCCCCGGG
GAGCGGCTGTCTCTGAAGTGGGAGCGCGTCTACCGCGTGGGCGCCGGGCTCCACAACCTG
GGCAACACGTGCTTCCTGAACTCCACCGTGCAGTGCCTCACCTACACGCCGCCGCTGGCC
AACTACCTGCTCTCCCGGGAGCACGCCCGCAGCTGTAAGTTGGACCGTCAGACGCAGGCC
ACCACTTTGGTCCACCAGATTTTTGGGGGCTACCTCAGGTCGCGTGTGAAGTGCTCGGCG
TGCAAGAGCGTCTCGGACACCTACGACCCCTTCCTGGACGTGGCGCTGGAGATCCGGCAG
GCGGCGAACATCGTGCGGGCGCTCGAGCTCTTCGTGAAGCCGGACGCCCTGAGCGGCGAC
AATGCCTACATGTGCGCCAGGTGCAAGAAGAAGGTGCCCGCCAGCAAGCGCTTCACCATC
CACAGGGCCTCCAACGTCCTGACGCTGTCCCTCAAGCGCTTCGCCAACTTCAGTGGGGGC
AAGATCACCAAGGACGTGGGCTACCCCGAGTTCCTGAACATCCGCCCGTACATGTCGCAG
AGCAGCGGCGAGCCCGTCGTGTACGGGCTGTACGCCGTCCTGGTCCATTCGGGCTACAGC
TGCCACGCCGGGCACTACTACTGCTACGTGAAGGCCAGCAGCGGGCAGTGGTACCAGATG
AACGACTCCCTGGTCCATTCCAGCAACATCCAGGTGGTCCTGAACCAGCAGGCCTACGTG
CTCTTCTACCTGCGAATCCCAGGCTCCAAGAAGAGTCCCGAGGGCGCCATCTCCAGGGCA
GGCTCCGCCCCCTCCGGCCGCCCCGGCGCGGTTCTCGGCCCCGCGCCGCCAGGTCAGAGA
CCGGACCCAGTGGCCGGGAGGAAGCTGCAGGCGCCCGAGGAGACGGGGGTGCCCGTGCCC
AGGAACGGCTTCCTGTCGGGCCTGAAGACTCAGAATGGACACGCTCCTCCGAAGCTGCCC
GTGGGGTCCCCTTCCCCCCGACTCCCCAAAGCACCCACGCCCCTGCCCACCGTCCTGGAT
GAGCCTGGAAAGAAAGTCAAGAAGCCGGGCCCCCTGCAGCGCCTCTCCCCGCCCCTCAAG
ACTTCCCCGGGGGCCCCCGCTGCCAGCGGCACGTGTGACCGCCCCCGGCCCGGCTCCCTC
TCTACCTCACCCAAGCTCGTGCCTGCAGCGACCGCCAACGGGCACGGGCCTGCGGGCACC
GCCCCGGACAGGGCAGGTTCCAGCCCCGAGCACTCCGGGAGCAGCGACCCTGCCCAGAGC
CCCAGGAGCGGGGCCCGCCTCTGTGACTCTCAGGGAAGGCCCCCCGCGGCCGGCTCGCCC
AGGGCGCCGCTCAGCGGCGAGGCCTCCCCAGCGAAGCCGCGGTCCCCCGCCCGGAGCAAT
GTGGCCACCGAGCCCGCCAGTGCCATGTCGCCTCCGCCCGCCAAGAAGCTGGCCCTCTCT
GCCCGGAAGGCCAGCTCCCTGCGGAGGGCCCCCGGCACTGACCGAGCGCCGCCTCTCTCC
GACCTCACGCCCCCCCGGAAAGCCACTGTCCCCGCCGCCGCCTGCGCCCGGCCCGGCAGT
GCCGCCAGGGCTGAGTCGCCTCCTCCCGGGTCATCCGGCCTCCCCAAGCCCCCCCACACC
GCCACCCTGCCCAGCAGCCTCCTGGCCTCTGCTCCCCTGCCCCAGGCCAACGGGGGCTTC
CGGGCCCCCCCACACCAGCCAGCGGCCAGCGAGCCCCCCAGCCTTTGTAAGAAGAGGCGG
AAGCGCCTGGGAGAGGCCCTGAGGCCGGGCTCAGAGACCGGTGAGGCAGCGGCCCCCCCT
GGGAAGAGGAGGAGGCGGAAGAGGAAGCGCCCCGAGGACTTGGACGCCGCCCCTCTGGCG
CAGGGGCGGCACTGGAGCCCCGACGAGGCCGAGGGTGGCCAGGGCACGGCGAACGGCTGG
CCGCTGGCAGGCAGGCCCGACAGCGCCCACGGGAGCAAGAAGAGGAGCAGGGGAGTGGAT
GGCCTTGGTCTCCACCGGGACCCGCCTTGGCACAGGAGCTCCCCCTCGGACGCCGAGCCA
GAGGCCACCACGGCCTCTCCN
>MyLu
ATGCCCATCGTCGACAAGCTGAAGGAAGCCCTGAAACCCGGCCGCAAGGACTCGGCCGAC
GATGGCGAGCTGGGGAGGCTGCTGGCCGCCTCTGCCAAGAAGGTGCTGCTGAACCCCAGG
CCGGAGGGCACCGCTCGCCCCCGCGGGGATGAGCCACCCGCCAGGAGACAGGGCTGCGAG
CGCGTGTACGAGAGCGGAGGCGACGGAGTCCCCGCCCCGCAGAAGGTGCTCTTCCCCGTG
GAGCGGCTGTCTCTGAAGTGGGAGCGCGTCTACCGCGTGGGCGCCGGGCTCCACAACCTG
GGCAACACGTGCTTCCTGAACTCCACCGTGCAGTGCCTGACCTACACGCCGCCGCTGGCC
AATTACCTGCTCTCCCGGGAGCACGCGCGCAGCTGTAAGTTGGACCGTCAAACGCAGGCC
ACCACTTTGGTCCACCAGATTTTTGGAGGCTGCCTCAGGTCACGTGTGAAGTGCTCGGTG
TGCAAGAGCGTGTCGGACACCTACGACCCCTACCTGGACGTGGCGCTGGAGATCCGGCAG
GCGGCGAACATCGTGCGTGCGCTCGAGCTCTTTGTGAAGCCGGACGCCCTGAGCGGGGAG
AACGCCTACATGTGCGCCCGGTGCAAGAAGAAGGTGCCCGCCAGCAAGCGCTTCACCATC
CACAGGGCGTCCAACGTCCTGACGCTTTCCCTCAAGCGCTTCGCCAACTTCAGTGGGGGC
AAGATCACCAAGGACGTGGGCTACCCCGAGTTTCTGAACATCCGCCCGTACATGTCGCAG
AGCAGCGGCGAACCCGTCGTGTACGGGCTGTACGCCGTCCTGGTCCATTCGGGCTACAGC
TGCCACGCCGGGCACTACTACTGCTACGTGAAGGCAAGCAACGGGCAGTGGTACCAGATG
AACGATTCCCTGGTCCATTCCAGCAACATCAAGGTGGTTCTGAACCAGCAGGCCTACGTG
CTCTTCTACCTGCGAATCCCAGGCTCCAAGAAGAGTCCCGAGGGTGCCATCTCCAGGGCC
GGCTCCGCCCTCTCCGGCCGCCCCGGTGGGGCTCTCTCGTCCCTGCTGCCTGGAAAGAGA
CCGGACCCAGTGGCCATGAGGAAGCTGCAGGCCCCCGGGGAGACGGGTGTGCCCGTGTCC
AGGAACGGCTTCCTGTCGGGCCTAAAGGCTCAGAATGGACACATTCCTCCAAAGCTGCCC
TTGGGGTCCTCTTCCCCCCGACTCTCCAAAGCACCCACACCCCTGCCGACCATCCTGGAT
GAGCCTGGAAAGAAAGTCAAGAAGTCGGCCCCCCTCCAGCACCTCTCCCCGCCCCTCAAG
ACTTCTCCGGGGTCCCACGGGGCCAGCAGCCGGGGTGACAGCCACAGGCCAGGCTCCCTC
TCTACCTCACCCAAGCCCGTGCCCGCAGCGACCGCCAACGGGCACAGGCCTGCGGGCATC
GCCCCGGACAGGGCAAGTTCCAGCCCCGAGCATTCAGGGAGCAGCGACCCCGCCCAGGGT
CCCAGGAGCGGGGCCCGCTTCTGTGACTCTCAGGGAAGGACCCCCACGGCCGGCCCGCCC
AGGGCGCTGCTAAACGGCGAAGCCTCCACAGTGAAGCCGCGGGCCCCCGCCCTGAGCAAT
ATGGCCGCCGAGCCCGCAAACGCCATGTCTCCTCCGCCCGCCAAGAAGCTGGCCCTTTCT
GCCAAGAAGGCCAGCCCCCTGCGGAGGGCCCCCGGCACTGACCGAGCGCCGCCACTCTCC
GACCTCACCCACCCCAGGAAAGCCACTCACCCCGCCGCCGCCTGCGCCCGGCCTGTGGGT
GCCAGCAGGGCTGTGTCACCTGCTCCCGGATCACCCAGCGTCCCAAAGCCCCCCCACGCC
GCCAGCCTGCCCAGCAGCCCCCCGGCCTGTGCTCCCCTGCCTCAGGTCAACGGGGGCTTT
CGGGCTCCTCCACACCAGCCCGAGGCCAGCGAGCCCNTCAGCCTTTGTAAGAAGAGGCGG
AAGCACCTGGGAGAGGCCCCGNAGCCGAGCACGGAGGCTGGGGAGGCAGCAGCCCCTCCT
GGAAAGAGGAGGAGGAAGAAGAGGAAGCGCCCCGAGGACACGGGCATCGCCCGCCTGGCG
CAAGGGCAGCACTGGAGCCCCGAGGAGGCAGAGGGTGGCCGGGGCCTGGTGAATGGCTGG
CCGGTGGGATGCAGGACGGACAGCCCCCACATGAGCAAGAAGAGGAGGAAGGGAGTGGAT
GGCCTTGGCCTCCGCCAGGACCCGCCTCGGCACAGGAGCTCCCCCTCGGACGCCGAGCCA
GAGGCCACGGCAGCATCTCCG
>PhDi
ATGCCGATCGTCGACAAGCTGAAGGAAGCCCTGAAGCCCGGCCGCAAGGACTCGGCCGAC
GATGGGGAGCTGGGGAGGCTCCTGGCCGCCTCGGCCAAGAAGGTGCTGCTGAACCCCCGA
GCCGAGGGGGCCGGCCGCCGCAGGTCAGACGAGCCGCCAGTCAGGAGACAGGGCAGCGAG
CGCCCGAGCGACGGCGGCGGCGACGGCGTCCCCGCCCCCCAGAAAGTGCTCTTCCCCGTG
GAGCGGCTGTCCCTGAAGTGGGAGCGCGTCTGCCGCGTGGGCGCCGGGCTGCACAACCTG
GGCAACACCTGCTTCCTGAACGCCACCGTGCAGTGCCTGACCTACACGCCGCCGCTGGCC
AACTACCTGCTGTCCCGGGAGCACGCGCGCGCCTGCAAGTTGGACCGGCAGACGCAGGCT
ACGACCCTGGTCCATCAGATTTTCGGAGGCTACCTGAGATCACGTGTGAAGTGCTCGGTG
TGCAAGAGCGTCTCGGACACCTATGACCCCTACCTGGACGTGGCGCTGGAGATCCGGCAA
GCCGCGAACATCGTGCGGGCCCTGGAGCTGTTCGTGAAGCCGGACGTCCTGAGCGGGGAG
AACGCCTACATGTGTGCCAAGTGCAAGAGGAAGGTGCCCGCCAGCAAGCGCTTCACCGTC
CACCGGGCGTCCAACGTCCTGACCCTGTCGCTCAAGCGCTTCGCCAACTTCAGCGGCGGG
AAGATCACCAAGGACGTGGGCTACCCGGAGTTCCTGAACGTCCGCCCGTACATGTCGCAG
AGCAGCGGCGAGCCGGTGCTGTACGGGCTGTACGCCGTGCTGGTGCACTCGGGCTACAGC
TGCCACGCCGGGCACTACTACTGCTACGTGAAGGCCAGCAACGGGCAGTGGTACCAGATG
AACGACTCCCTGGTCCACTCCAGCAACATCAAGGTGGTTCTGAACCAGCAGGCCTACGTG
CTCTTCTACCTGCGGCTTCCCAGCGCCAAGAAGGGCCCCGAGGGCCCCGTCTCCAGGCCC
GGCTCCGCCCTCGCTGGCCGCCCCGGCGTCCTCGCCTCGGCCCCGCTGGCCGGAAAGAGA
CCGGACCCGGCGGTGGCGAGGCGGCCGCAGAGCACCGAGGAGACGGGCGTGCCCGTGTCC
CGGCACGGCGCCCTGTCGGGCCTGAAGCCTCAGAACGGACACGCTCCTCCAAAGCCACCC
TCGGGGTCCCCTTCCCCCCGACTTTCCAAAGCACCCGCGCCCCAGCCGACCCTTCTGGAC
GAGCCGGGAAAGAAGGCCAAGAAGCCAGCGCCCCTGCAGCGCCTCTCCCCGCCCCTCCAG
ACCCCTCGGGGGCCCCACGGAGCCCGAAGCCGGTGTGACGGCCACCGGCCCAGCTCCCTC
TCTACCTCGCCCAAGCTGCCGGCCGCCGCCGCCGTCAACGGGCACGGGCTCGGGGCCGCC
GCCCTCAGCTCGGGGAGTTCCAGCCCCGAGCGCTCGGCCAGCAGCGACCCTCCCCGGCCC
CCCCGGAGCGGCGCCCGCTTCTGTGACTCTCAGGGAAGGACCCCTGGGGCCGGCGCCCCC
AGGGCACAGCCCACCGGCGACGACGCGAAGGTGAAGCCACGGTCCCCCGTCCTGAGCAAC
GCCGCCTTGGAGCCCACCAATGCCACGTCCCCTCCGCCAGCCAAGAAGCTGGCCCTTTCT
GCCAAGAAGGCCAGCACCCCGCGGAGGGCCCCCGGCACTGACCGCGCACCCCCGCCCTCC
GACCTCGCCCGCCCCAGGACAGCCGATCACCCCGCTGCCGCCTGCACCCGGCCCGTGGGT
CCCACCAGGCCTCTTCCTCCTGCTCCCAGGTCACCCGGCCGCCTGAGCCCCCCCCGCCCT
GCGACACTGCCCAGCAGCCCCGAGATGCCTGCTCCCCTGCCTCAGGTCAACGGGGGCTCC
CCGGCTCCTCCACACCAGCTGGGGGCCAGCGAGCCCCCAAGCCCCTCTAAGGAGCACAGG
AGCCGCCCGGGGGAGATTCGGGGGCAGGGCCCAGAGGCGGGGAAGGCCGCAGCCCCGCCT
GGGAAGAGGAAGAGGAGGAAGAGAAAGCGCCTAGAGGACTCAGACACCTGCGCCCCGCCG
GGGGGGCCCCGCCGGAGCCCTGAGCAGGGAGAGGGAGGCCAGGGCCCCGTGAATGGCTGG
CAGGCGGGACGCAGGGCAGACGGCCCCCACGCGAGCAAGAGGCGGCGGAAGGCGGTGCCG
GGTGCTGGCCCGCAGCAGCACCCGCCGTGGCCCGGGAGCTCTCCCTCCGAGGTCGAGCCG
GAGAGCGCTGCAGCGTCCCCG
>PtVa
ATGCCAATAGTCGATAAGTTAAAGGAGGCCCTGAAGCCCAGCCGCAAGGACTCGGCCGAC
GATGGAGAGCTGGGGAAGCTGCTGGCCGCCTCCGCCAAGAAGGTGCTGCTGAACCCTAGA
GTGGAGGGAGCCGGCCGCCACAGGGGGGATGAGCCCCAGGCCAGGAGACCGGGCGGCGAG
CACGTGAACGAGAGCAGGGGCGATGGCGTCCCCGCCCCACAGAAAGTGCTCTTCCCCCTG
GAGCGGCTGTCCCTGAAGTGGGAGCGCGTGTACCGCGTGGGAGCCGGTCTGCACAACCTG
GGCAACACGTGCTTCCTCAACTCCACCGTGCAGTGCCTGACCTACACGCCACCCCTGGCC
GGCTACCTGCTCTCCAAGGAGCATTCCCGCAGCTGCAAGTTGGATCGTCAGACGCAGGCT
ACTACTTTGGTCCATCAAATTTTTGGCGGCTATCTCAGATCGCGTGTGAAGTGCTCGGTG
TGCAGGAGCGTCTCGGACACCTACGACCCCTACCTGGACGTGGCGCTGGAGATCCGGCAA
GCTGCAAACATTGTGCGTGCTCTGGAACTCTTTGTGAAGCCAGATGTCCTCAGTGGAGAG
AACGCCTACATGTGTGCCAAGTGCAAGAAGAAAGTCCCCGCCAGCAAGCGCTTCACCATC
CACCGCACGTCTAACGTCCTCACGCTGTCCCTCAAGCGCTTTGCCAACTTCAGCGGGGGC
AAGATCACCAAGGACGTGGGCTATCCGGAGTTCCTGAATATCCGTCCGTACATGTCGCAG
AGCAGCGGCGAGCCCGTCATGTACGGGCTGTACGCCGTCCTGGTCCACTCGGGCTACAGC
TGCCACGCCGGGCACTACTACTGCTACGTGAAGGCAAGCAACGGACAGTGGTATCAGATG
AACGACTCGTTGGTCAACTCCAGCAACATCAAGGTGGTTCTGAACCAGCAGGCCTACGTG
CTCTTCTACCTGCGAATTCCAGGCTCCAAGAAGAGTCCCGAGGGCTCCGTGTCCAGGCCG
GTCTCCTCCCTGTCCAGCCGCCCTGCCGTGGTTGTTTCGTCCCCGCTGGCTGGAAAGAGA
CTGGACCCTGTGACGATGAAGAAGCTGCAGACCGCTGAAGAGATTGGTGTGCCCGTGTCC
AGGAACGGCTCGGCGCTGAGCCTGAAGTCCCAGAATGGACACGTCCCTCCAAAGCCACCC
TCGGCATCCCCTTCCCCCAGACTCCCCAAAACCCCCACACACTTGCCGACTATTCTGGAC
GAGCCTGGAAAGAAAGTCAAGAAATCGGCTCCCCTACAGTACTTCTCCTCACCCCTCAAA
GCTTCTCAGGGGCTCCACGGTGCCCGCAGCAGGTGTGAGGGCCGCAGGCCGGGCGCCATC
ACTACCTCACCCCAGGTCCCGGCCGCAGTGACTGCCAATGGGCACGGGCCCAAGGGCGCC
ACCGAGAAGGGGGACAGCTCCAGCCCGGAGCACTCCACCAGCAGCGACCCCGCCCAGGCG
CCCAAGAGCGGAGCCCGCGTCTGCGACCCTCAGGGAACCTCCCCTTCCGCCGGCCCCTCC
AGAGCGCTGCCCAGTGGAGAGGACACGAAGGTGAAGCCGAGGTCCCCCGTCCTGAGCAGC
GCTGCCACCGAGCCCGCAAGCACCATGTCTCCTCCACCAGCCAAGAAGCTGGCCCTCTCT
GCCAAGAAGGCCAGCACCCTGCGGAGGGCGGCCGGCAGTGACCGTGCTCCTCCCCTCTCC
GGCCTCACCCACCCCAGGAAAGCCACTCACCCCGCCGTCGCCTGCACCTGGCCTGTCAGC
ACAAGCAGGGCTCTTTCACCGGCTCCCCGATCATCCGGCCATCTGAAGCCCCCCCACTCC
GTGACAGTGCCCAGCAGCCCCCAGACCTCTGCTCCCCTGCCTCAGGTCAATGGGGGCTTC
GGGGCCCCTCCACACCAGCCGGAGGCCGACGAGCCTCCCAGCCCGTGCAAGAAGAGGAGG
AAGCGCTCGGCGGAGACGCGGGGGCCGGGCTCGGAGGTGGGGGAGGCGGCCGCCCCTCCC
GGGAGGAGGAGGAGGAAGAGGAGGAAGCGCCCGGGGGACACGGACGCCGCCCCCCCGCCA
CAGGGGCAGCACCAGGGCCCCGAGGGGGAAGAGGGCGGCCCGCGCCTGGAGAACGGCTGG
CAGGCGGGCTGCGGGACGGACGGCCCCCACGTGAGCAAGAGGAGGAGGAAGGGAGCGGAG
GGCCCGGGCCTCCACCAGGACCCACCTTGGCACAGCTGCTCTCCCTCGGACGTCGAGCCA
GAGGCCACTGCAGCATCTCCA
>RhFe
ATGCCAATTGTCGATAAGTTGAAGGAAGCCCTGAAACCTGGCCGCAAGGACTCGGCTGAC
GATGGAGACCTGGGCAAGCTTCTGGCCTCCTCTGCCAAGAAGGTGTTGTTGAACCCCAAA
ACGGAGGGAGCCTGTCGCCACAGGGGAGATGAAACGCAGGCCAGGAGACAGGGCAGCGAG
CATGTGTATGAGGGCGGCGGGGATGGTGTTCCCGCCCCACAGAAAGTGCTCTTCCCCATG
GAGCGGCTGTCTCTGAAGTGGGAGCGGGTTTACCGTGTTGGAGCCGGACTCCACAACCTT
GGCAACACGTGCTTCCTAAACTCCACCATACAGTGCTTGACCTACACACCGCCTCTCGCC
AACTACCTGCTCTCCAAGGAGCATTCTCGTAACTGTAAGTTGGATCGTCAAACACAGGCT
ACCACTTTGGTCCATCAAATTTTTGGAGGCTATCTCAGATCACGTGTGAAGTGCTCGGTG
TGCAGGAGCGTCTCGGACACCTACGACCCCTACCTGGACGTGGCGCTGGAGATCCGGCAA
GCTGCAAATATTGTGCGCGCTCTGGAACTTTTTGTGAAACCAGATGTCCTGAGTGGAGAG
AACGCCTATATGTGTGCTAAATGCAAGAAGAAGGTTCCAGCCAGCAAGCGCTTCACCATC
CACAGGACCTCCAACGTCCTAACCCTGTCCCTCAAGCGCTTTGCCAACTTCAGCGGGGGG
AAGATCACCAAGGATGTAGGCTATCCGGAATTCCTGAACATCCGTCCCTATATGTCACAG
AGCAGCGGCGAGCCTGTCACGTACGGGCTGTACGCCGTCCTGGTGCACTCGGGCTACAGC
TGCCACGCCGGGCACTATTACTGCTACGTGAAGGCAAGCAACGGACAGTGGTATCAGATG
AATGATTCCTTGGTCCATCCCAGCAACGTCAAGGTGGTGCTGAACCAGCAGGCCTACGTG
CTCTTCTACCTGCGAATTCCAGGCTCCAAGAAGAGTCCTGAGGGCTCCATCTCCAGGACA
GTCCCCTCCCTCTCCGGCCGCGCCAGTGTGGCTCTTTCGTCCCCGCTGACTGGAAAGAGA
CAAGACCCTGCGACGATGAAGAAGCTGCAGACCACTGAAGAGACTGGCGTGCCCGTGTCC
AGGAACGGCTCCTTGTTGGGCCTGAAGACTCAGAATGGATACGCTCCCCCAAAGCCGCCC
GCAGGGTCCCCTTCCCCCAGACTGTCTAAAACACCCACCCACCTGCCAACCATTCTGGAT
GAGCCTGGAAAGAAAGTCAAGAAATCAGCTCCCCTACAGCACTTCTCCCCAGCTCTCAAA
ACTTCTCAGGGGTTCCATGGTGGCAGCAGCCGGTGTGAGAGCCGCAGGCTGGGCTCCCTC
TCTACCTCACCCAAGCTCCCGGCTGCAGTGACTGCCAACGGGCACGGGCCCAAGGGCACC
GCCGAGGGCTCCGACAGTTCCAGCCCAGAGCACTCCGCCAGCAGCGACCCTGCCCAGGCC
CCCAAGAGCGGAGCCCGCTTCTGTGATTCTCAGGGAACGACTTCTGCTGCTGCCCCCTCC
AGAACGCTGCTGGGTGGGGAAGACTCCAAGGTGAAGCCAAGGTCCCCCGTCCTGAGCAAC
ACCGCCACCGAGCCTGCAAATACCATGTCTCCTCCACCAGCCAAAAAACTGGCCCTCTCT
GCCAAGAAGGCCAGCACCCTGCGGAGGGCAAGCGGCAGTGACCGTGCACCCCCATTCTCC
GGCCTCACCTACCCCAGGAAAGCCGCTCACCCCGCCGTCGCCTGCACCCGGCCTGCCAGC
ACAACCAGGGCTGTTTCACCTGCTCCCAGATCATCCAGCCATCTGAAGCCCCCCCACCCT
GCGACACTGCGCAGTAGCCCCCGGACCTCTGCTCCCCTGCCTCAGGTCAATGGGGGCTTC
AGGGTCCCTCCATACCAGCCGGAGGCCAGGGAGCCCCCCAGCCTCTGTAAGAAGAGGAGG
AACCGCTCAGGAGAGATGCAGGGGTGGGGTTTAGAGGCAGGGGAGGCAGTGGCCCCTCCC
GGGAAGAGGAGGAAGAAGAAGAGGAAGCGCCCAGAGGACTCGGACACCGCCCCGCCAATG
CAGAGACAGCACTGGGGCCCCGAGGAGGAAGAGGGCGGCCAGTGCCTGATGAACGGTTGG
CAAGTGGGGTGTGGGACAGACGGCCCCCACGTGAGCAAGAGGAGGAGGAAGGGAACGGAG
GGCCTGGGCCTCCAGCAGAACCCACCTTGGCACAGCTGCCCTCCCTCGGATGTCGAGCCA
GAGGCCACTGTGGCATCTCCA
>RoAe
ATGCCAATAGTCGATAAGTTAAAGGAAGCCCTGAAGCCCGGCCGCAAGGACTCGGCAGAC
GATGGCGAGCTGGGGAAGCTGCTGGCCGCCTCCGCCAAGAAGGTGCTGCTGAACCCCAGG
GCGGAGGGGCCCGGCCGCCACAGGGGGGAGGAGCCCCAGGCCAGGAGACCGGGCGGCGAG
CCCGTGCGCGAGGGCAGCGGCGATGGCGTCCCCGCCCCGCAGAAGGTGCTCTTCCCCCTG
GAGCGGCTGTCCCTGAAGTGGGAGCGCGTGTACCGCGTGGGCGCCGGGCTGCACAACCTG
GGCAACACGTGCTTCCTCAACTCCACCGTGCAGTGCCTGACCTACACGCCGCCCCTGGCC
GGCTACCTGCTCTCCAGGGAGCACTCCCGCAGCTGCAGGTTGGACCGTCAGACGCAGGCT
ACGACTTTGGTTCATCAAATTTTTGGCGGCTACCTCAGATCGCGTGTGAAGTGCTCGGTG
TGCAGGAGCGTCTCGGACACCTACGACCCCTACCTGGACGTGGCGCTGGAGATCCGGCAA
GCTGCAAACATTGTGCGTGCGCTGGAGCTCTTCGTGAAGCCAGACGTCCTGAGCGGGGAG
AACGCCTACATGTGCGCCAAGTGCAAGAAGAAGGTCCCCGCCAGCAAGCGCTTCACCATC
CACCGCACGTCCAATGTCCTCACGCTGTCCCTCAAGCGCTTTGCCAACTTCAGCGGGGGG
AAGATCACCAAGGACGTGGGCTACCCGGAGTTCCTGAACATCCGCCCGTACATGTCACAG
AGCAGCGGCGAGCCCGTCATGTACGGGCTGTACGCCGTCCTGGTCCACTCGGGCTACAGC
TGCCACGCCGGCCACTACTACTGCTACGTGAAGGCGAGCAACGGGCAGTGGTACCAGATG
AACGACTCCCTGGTCAACTCCAGCAGCATCAAGGTGGTGCTGAACCAGCAGGCCTACGTG
CTCTTCTACCTGCGGATTCCAGGCTCCAAGAAGAGTCCCGAGGGCTCCGTGTCCAGGCCG
GTCTCCTCCCTGTCCGGCCGCCCTGCTGTGGTTGTTTCATCCCCGCTGGCTGGAAAGAGA
CCGGACCCTGCGACGACGAGGAAGCTGCAGACCGCCGAAGAGATCGGCGTGCCCGTGCCC
AGGAATGGCTCGGTGCTGGGCCTGAAGTCCCAGAACGGATACGGCCCTCCAAAGCCACCC
TCGGGGTCCCCTTCCCCCAGACTCTCCAAAACCCCCACACACCTGCCGACTATTCTGGAC
GAGCCTGGAAAGAAAGTCAAGAAATCGGCTCCCCTACAGCACTTCTCCCCACCCCTCAAA
GCTTCTCAGGGGCTCCATGGTGCCAGCAGCAGGTGTGAGAGCCACAGGCCGGGCGCCATT
ACTACCTCGCCCAAGGTCCCGGCCGCAGTGACTGCCAATGGGCACGGGCCCAAGGGCGCC
ACCGAGAAGGGGGACAGCTCCAGCCCGGAGCGCTCCCCCAGCAGCGACCCCGCCCAGGCG
CCCAAGAGCGGAGCCCGCGCCTGCGACCCTCAGGGACCCACCCCGTCTGCCGGCCCCCCC
AGAGCGCTGCCCAGTGGGGAGGACGCGAAGGCGAAGCTGAGGGGCCCCGTCCTGAGCAGC
ACCGCCAGCGAGCCCGCGAGCGCCATGTCTCCTCCACCAGCCAAGAAGCTGGCCCTCTCT
GCCAAGAAGGCCAGCACCCCGCGGAGGGCGGCCGGCAGTGACCGTGCTCCTCCGCTCTCC
GACCTCACCCACCCCAGGAAAGCCACCCACCCCGCCGTCGCCTGCACCCGGCCTGTCAGC
ACAACCAGGGCTCTTTCTCCTGCTCCCCGATCATCCGGCCATCTGAAGCCCCCCCACTCT
GTGACAGTGCCCAGTAGCCCCCAGACCTCTGCCCCCCTGCCTCAGGTCAATGGGGGCTTC
AGGGCCCCTGCACACCAGCCCGAGGCCGATGAGCCTCCCAGCCTGTGCAAAAAGAGGAGG
AAGCGCTCGGCGGAGCCGCGGGGGCAGAGCTCGGAGGCGGAGGAGGCGGCCGCCCCTCCT
GGGAGGCGGAGGAGGAAGAGGAGGAAGCGCCCAGGAGACACAGACACCGCCCCCCCACCA
CAGGGGCAGCACCGGGGCCCCGAGGCGGAGGAGGGCGGCCAGTGCCTAGGGGGCGGCCGG
CAGGCGGGCTGCGGGGCGGACGGCCCCCACGTGAGCAAGAGGAGGCGGAAGGGAGCGGAG
GGCCCGGGCCTCCACCAGGACCCACCGTGGCACAGCAGCTCTCCCTCGGACGTCGAGCCG
GAGGCCACTGCCGCGTCTCCA
