# Supplementary material for: Positively selected genes in the hoary bat (Lasiurus cinereus) lineage: prominence of thymus expression, immune and metabolic function, and regions of ancient synteny
Source: PeerJ. 2022 Mar 17;10:e13130. doi: 10.7717/peerj.13130 (PMC8934532; doi:10.7717/peerj.13130)
Supplement: Supplemental Information 3 — Initially tested orthogroups that have been edge-trimmed as described in the Methods. [file peerj-10-13130-s003.zip › original.trimmed/trimmed-OG0001911.fas]

>EpFu
ATGGCCAAGAGGACAAAGGACAATTTCCATGGGTACAATGGGGTTCCTGTTGAGGAAAAG
TCAAAGAAAAGACAGGCAATGGAAAGCCATAGTCAGGGAACAGACCAAGAGTATGAGATG
GAAGAAGAGGAAGAATTCTTAGAATACAATCAAGCAGCATCAGAGGAGGAGTATGAAGAA
GAGCAAGAACCTCCCAAAGTTGAAAGTAAACCAAAGGTCCCCCTTAAAAGTGCCCCACCA
CTCATGAACTTCACTGACCTACTCAGGCTGGCTGAGAAAAAGCAGTACGAACCAGTGGAG
ATCAAGGTAGTGAAGAAAACAGAAGAGCGGCCTATGACTGCACAAGAACTTAAGGAGCGA
GAATTTCTTGAACGAAGGCACAGGAAAAATAAACCTGAGGCAGATGCAAGACTACCTCCG
ACCAAAAAGGCACCCTCTCAGACAGAAAGTATGGGCACAAAACCTAGCAGAGTTTCTGGG
GACAAGCACTCTTCCAAGGGTACTCCCCTTCCTCATGCTGAGAAGAAATCCAGACCCAGC
GCAGCTAATGAGAAACATTTAGGTTTGTTTTCATCCAAATCCATGCCGGGAGAGAGGACC
AAAGTAGGATCTAGCAACTGCCCCCAACCCTCGCATCGGGAGGACCGTGACAGGCCTGTT
TTCAATGGGGCTGGAAAGACCCACTCGAGCACCTATTCACCAAGTGTTCCAAAGACTTCT
GCTAAAGGACCGCAGAAATCTGTTACTGAGCACAAAGCCAAAAAACCTCATCCTAGCCAT
TCCAGACCTGCACCCGTGGTCACCCCACATAAGGCTAAGAGTCCAGGTGTCAGGCAGCCA
GGCAGCAGTTCCAGTCCAGCTCCTGGGCGGCCCAGCATAGCGAGTATTCGGCCTACGGTT
AGTTCTAGCTCCATGCCCAGGCGCCAGAATGGCAGCTCCAGCTCAGGACCTGAGCGATCA
GTCAGTGGGACCAAGAGGCCAGCCAGTGACTCAAATCCTCCTGGAAGGACAGGTGGCTCT
GGACGACCCATCAGTGGTTCTGGGAAGTCAGTGGTCAGCTCTGGTGGCCCTGGGCGGCCT
GTGCACAGTCCACATGACCGACGGTCAGTCAGTGGCCCTGGGCGATCAGTAAGTGGCTCA
GTTCCAGCTGGACGGACTGTCAGTAGTTCAGGCCCTGGAAGACCAGTGAGCAGCTTGGGA
CCTGGGCGAATACTTAGTAGCTCAGGTCCCCCCCATAAGCCCAAATGCACTGTTGTCTCA
GAAACAATATCTTCTAAGAATATCATTACCCGGCCCAGCAATGGACAGATGAATGGAATG
AAGCCTTCCTTGGCTGGCTACAGATCTGCCCAAGGTCCTCAAAGGATTCCCTTCCCTAGT
GGTTACAAAAGACAGCGAGAATATGAAGAGGAGGAAGATGAGGACTATGACTCCGAAATG
GAAGATTTTATCGAAGATGAAGGAGAATCTCAGGAAGAAATATCCAAGCACATTCGCGAA
ATCTTTGGCTATGACCGAAAAAAA
>HiAr
ATGGCCAAGAGGACAAAGGATAATTTCCATGGTTACGATGGGATTCCCCTTGAGGAAAAA
GCGAAGAAGAGACAGGCAATGGAAAGCCACAGTCAGGGAACAGACCAAGAGTATGAGATG
GAAGAAGAGGATGAATTCTTAGAGTACAATCAAGCTGCATCAGAGGAGGAGTATGAGGAA
GAGCAAGAACCTCCCAAAGTTGAAAGCAAACCAAAGGTCCCCCTTAAAAGTGCCCCACCA
GTCATGAACTTCACTGATCTACTCAGGCTGGCTGAGAAAAAGCAGTATGAACCAGTGGAA
ATCAAGGTAGTGAAAAAAACAGAGGAGCGGCCTATGACCGCTGAAGAACTTAGGGAGCGA
GAATTTCTTGAACGAAAGCAGAGGAAGAAGAAACCTGAGACAGATGCAAGACTACTTCCA
ACCAAAAAGGTACCCTCTCAGAAAGGAAGTGTGGGCACAAAACTTAGCAAAGTTTCTGGG
GACAAGCATTCTTCCAAAGGTACTCCCCTTCCTCATGCTGAGAAGAAATCCAGACCCAGC
ATAGCTAATGAGAAACACTTAGGCTTGTTTTCATCGAAATCCATGCCAGGAGAGAGGACC
AAAATGGGATCTGGCAATTGCTCCCAACCCTCGCTTCGTGAGGGCCACGACAGACCTGTT
TTCAATGGGGCTGGAAAGACTCACTCGAGCACCTATTCACCAGGTGTCCTAAAGACTTCT
GCTAAAGGGACTCAGAAACCTGTTACTGAGCACAAAGCCAAAAAACCACATCCTGGCCAT
CCCAGGCCTGGGTCCATGGTCACCCCACAGAAGGCCAAGAGTCCGGGTGTCAGGCAGCCA
GGCAGCTCCTCCAGCTCAGCCCCTGGGCGGCCCAGCACAGGGACTGCTCAGCCTACAGTT
AGTTCTGGCCCCGTGCCCAGGCGCCAGAATGGCAGCTCCAGCTTAGGACCCGAGCGATCA
GTCAGTGGAATGAAGAGGTCAGCCAGTGACTTAAATCCTTCTGGACGGACAAATGGCCCT
GGGCGACCCATCAGTGGTTCTGGGAGATTGGTGGGCAGCTCTGGTGGCCCTGAGCGGCCT
GTGAACAGTCCACATGACCGACGACCAGTCAGTGGCCCTGGACGATCAGTAAGTGGCTCA
GTTCCAGCTGGACGAACTGTCAGTAGTTCAGGCCCTGGAAGACCAGTGAGCAGCTTGGGA
CCTGGGAGAACAGGTAGTAGCTCAGGTACTTCCTTGAAGCCCAAGTGCACTGTCGTCTCA
GAAACCATTTCTTCCAAGAATATCATTAGCCGGCCCAACAATGGACAGATGAATGGAATG
AAGCCTCCCTTATCCGGCTACAGATCTGCCCAAGGTCCTCAAAGGCTTCCCTTCCCTAGT
GGTTACAAAAGGCAACGAGAATATGAAGAGGAGGAGGATGAAGAATATGACTCTGAAATG
GAAGATTTTATCGAAGATGAAGGAGAACCTCAGGAAGAAATATCCAAGCACATTCGAGAA
ATCTTTGGCTATGACCGAAAAAAA
>LaCi
ATGGCCAAGAGGACAAAGGACAATTTCCATGGTTACAATGGGGTTCCTGTTGAGGAAAAG
TCAAAGAAAAGACAGGCGACGGAAAGCCATAATCAGGGAACAGACCAAGAGTATGAGATG
GAAGAAGAGGAAGAATTCTTAGAATACAATCAAGCAGCATCAGAGCAGGAGTATGAAGAA
GAGCAAGAACCTCCCAAAGTTGAAAGTAAACCAAAGGTCCCCCTTAAAAGTGCCCCACCA
ATCATGAACTTCACTGACCTACTCAGGCTGGCTGAGAAAAAGCAGTACGAACCAGTGGAA
ATCAAGGTAGTGAAGAAAACAGAAGAGCGGCCTATGACTGCACAAGAACTTAAAGAGCGA
GAATTTCTTGAACGAAGGCACAGGAAAAAGACACCTGAGGCAGATGCAAGACTACCTCCG
ACCAAAAAGGCACCCTCTCAGACAGAAAGTATGGGCACAAAACCTAGCAGAGTTTCTGGG
GACAAGCATTCTTCCAAGGGTACTCCCCTTCCTCGTGCTGAGAAGAAATCCAGACCCAGC
GCAGCTAATGAGAAGCATTTAGGTTTGTTTTCATCCAAATCTATGCCAGGAGAGAGGACC
AAAGTAGGATCTAGCAACTGTTCCCAACCCTCGCTTCGGGAGGACCACGACAGGCCTGTT
TTCAATGGGGCTGGAAAGACCCACTCGAGCACCTATTCACCAAGTGTTCCAAAGACTTCT
GCTAAAGGAACGCAGAAATCTGTTACTGAGCACAAAGCCAAAAAACCTCATCCTAGCCAT
TCCAGACCTGGACCCGTGGTCACCCCACATAAGGCTAAGAGTCCAGGTGTCAAGCAGCCA
GGCAGCAGTTCCAGTCCAGCTCCTGGGCGGCCCAGCATAGTGAGTGTTCGACCTACGGTT
AGTTCTAGCTCCGTGCCCCGGCGCCAGAATGGCAGCTCCAGCTCAGGACCTGAGCGATCA
GTCAGTGGGACCAAGAGGCCAGCCAGTGACTCAAATCGTTCTGGAAGGACAAGTGGCTCT
GGACGACCCATCAGTGGTTCTGGGAAGTCAGTGGTCAGCTCTGGTGGCCCTGGGCGGCCT
GTGCACAGTCCACATGACCGGCGGTCAGTCAGTGGCCCTGGGCGACCAGTAAGTGGCTCA
GTTCCAGCTGGACGGACTGTAAGTAGTTCAGGCCCTGGAAGACCAGTGAGCAGCTTGGGA
CCTGGGCGAATAGTTAGTAGCTCAGGTCCCCCCCATAAGCCCAAATGCACTGTTGTCTCA
GAAACAATATCTTCTAAGAATATCATTACCCGGCCCAGCAATGGACAGATGAACGGAATG
AGGCCTTCCTTGGCTGGCTACAGATCTGCCCAAGGTCCTCAAAGGATTCCCTTTCCTAGT
GGTTACAAAAGACAGCGAGAATATGAAGATGAGGAAGATGAGGACTATGACTCTGAAATG
GATGATTTTATCGAAGATGAAGGAGAATCTCAGGAAGAAATATCCAAGCACATTCGTGAA
ATCTTTGGCTATGACCGAAAAAAG
>MyLu
ATGGCCAAGAGGACAAAGGACAATTTTTATGGTTACAATGGGGTTCCTGTTGAGGAAAAG
TCAAAGAAAAGACAGGCAATGGAAAGCCATGGTCAGGGAACAGACCAAGAGTATGAGATG
GAAGAAGAGGAAGAATTCTTAGAATACAATCAAGCAGCATCAGAGCAGGAGTATGAAGAA
GAGCAAGAACCTCCCAAAGTTGAAAGTAAACCAAAGGCCCCCCTTAAAAGTGCCCCACCA
CTCATGAACTTCACTGACTTACTCAGGCTGGCTGAGAAAAAGCAGTACGAACCAGTGGAA
ATCAAGGTGGTGAAGAAAACAGAAGAGCGGCCTATGACTGCACAAGAACTTAGGGAGCGA
GAATTTCTTGAACGAAGGCATAGGAAAAAGAAACCTGAGGCAGATGCAAGACTACCTCCA
ACCAAAAAGGCACCCTCTCAGACAGAAAGTATGGGCACAAAACCTAGCAGAGTTTCTGGG
AACAAGCATTCTTCCAAGGGTACTCCCCTTCCTCGTGATGAGAAGAAATCCAGACCCAGC
GCAGCTAATGAGAAACATTTAGGTTTGTTTTCATCCAAATCCATGCCAGGAGAGAGGACC
AAAGCAGGATCTAGCAACTGCTCCCAACCCTCGCTTCGGAAGGACCATGACAGGCCTGTT
TTCAATGGGGGTGGAAAGACCCACTCGAGCACCTATTCACCAAGTGTCCCAAAGACTTCT
GCTAAAGGGATGCAGAAATCTGTTACTGAGCACAAAGCCAAAAAACCTCATCCTAGCCAT
TCCAGACCTGGACCCGTGGTCACCCCACATAAGGCTAAGAGTCCAGGTGTCAAGCAGCCA
GGCAGCAGTTCCAGCCTAGCTCCTGGGCGGCCCAGCACAGTGAGTGTTCGGCCTACAGTT
AGTTCTGGCTCCGTGCCCAAGCGCCAGGATGGCAGCTCCAGCTCAGGACCTGAGCGATCA
GTCAGTGGGACCAAGAGGCCAGCCAGTGACTCAAATCCTCCTAGAAGGACAGGTGGCTCT
GGACGACCCATCAGTGGTTCTGGGAAGTCAGTGGTCAGCTCTGGTGGCCCTGGGCGGCCT
GTGCACAGTCCACATGACCGACGGTCAGTCAGTGGCCCGGGGCGATCAGTAAGTGGCTCA
GTTCCAGCTGGACGGACTGTCAGTAGTTCAGGCCCTGGAAGACCAGTGAGCAGCTTGGGA
CCTGGGCGAATAGTTAGTAGCTCAGGTCCCCCCCATAAGCCCAAATGCACTGTTGTCTCA
GAAACAATATCTTCTAAGAATATCATTACCCGGCCCAGCAATGGACAGATGAATGGAATG
AAGCCTTCCTTGGCTGGCTACAGATCTGCCCAAGGTCCTCAAAGGCTTCCCTTCCCTAGT
GGTTACAAAAGACTGCGAGACTGTGAAGAGGAGGAAGATGAGGACTATGACTCTGAAATG
GAAGATTTTATCGAAGATGAAGGAGAATCTCAGGAAGAAATATCCAAGCACATTCGCGAA
ATCTTTGGCTATGACCGAAAAAAA
>PhDi
ATGGCCAAGAGGACGAAGGATAATTTCCATGGTTACAATGGGATTCCTGCTGAGGAAAAG
CCCAAGAAGAGACAGGCAATGGAAAGCCACGGTCAGGGAACAGACCAAGAGTACGAGATG
GAAGAAGAGGATGAATTCTTTGAATACAATCAAGCAGCATCGGAGCAGGAGTATGAGGAA
GAGCAAGAACCTCCCAAAGTTGAAAGCAAACCAAAGGTCCCCCTTAAAAGTGCCCCACCA
CTCATGAACTTCACTGATCTGCTGAAGCTGGCTGAGAAAAAGCAGTACGAACCAGTGGAA
ATCAAGGTAGTAAAGAAAACGGAAGAGCGGCCTATGACTGCACAAGAACTTAAGGAGCGA
GAATTTCTTGAACGAAAGCATAAGAAAAAGAAACCTGAGGCAGATGCAAGACTACCTCCA
ACCAAAAAGGCACCCTCTCAGAAAGAAAGTGTGGGCACAAAACTTAGCAAAGTTTCTGGG
GACAAACTTTCTTCCAAAGGTGCTCGCCTTCCTCACACTGAGAAAAAATCCAGACCCAGC
ACTGCTAATGAGAAGCACTTGGGTTTGTCTTCATCCAAATCCATGCCAGGAGAGAGGACC
AAAGTGGAATCTGGCAAGTGCTCCCAACCCCCGCTTTGTGCAGGCCATGACAGACCTGTT
TTCAATGGGGCTGGAAAGGTCCACTCGAACACGTATTCACCAGGTGTCCCAAAGACTTCT
GCTAAAGGGACTCAGAAATCTGCTCCTGAGCACAAAGCCAAAAAACCTCATCCTAGCCAT
TCCAGGCCTGGGCCCATGGTCACCCCACATAAGGCTAAGAGTCCAGGTGTTAAGCAGCCA
GGCAGCAGCTCCAGCTCAGCCCCTGGGCGGCCCAGCATAGGGACTGCTCGGCCTACAGTT
AGTTCTGGCTCCGTGCCCAGGCGCCAGAGTGGCAGCTCCAGCTCCGGACCTGAGCGATCG
GTTGTTGGGACCAAGAGGCCAGCCAGTCACTTAAATCCTTCTGGACGGACAAGTAGCCCT
GGACGACCCATCAGTGCCTCTGGGAGATCAGTAGTCAGCCCTGGTGGTCCTGGGCGGCAT
GTGAACACTCCACATGACCGACGTTCAGTCAGTGGCCCTGGGCATTCAGTAAGTGGCTCA
GTTCCAGCTGGACGGACTGTTGGTAATTCAGGCCCTGGAAGACCAGGGAGCAGCTTGGGA
CCTGGGCGAACAGTTAGTAGCTCAGGACCCCCCTTGAAGCCCAGGTGCACTGTTGTCTCG
GAAACAATTTCTTCCAAGAATATCGTTAGCCGGCCCAGCAATGGACAGATGAATGGAATG
AAGCCTTCCTTGTCTGCCTACAGATCTCCCCAAGGTCCTCAAAGGCTTCCCTTTCCTAGT
GCTTACAAAAGGCAGCGAGACTACGAAGAGGAGGAAGATGATGACTATGACTCTGAAATG
GAAGATTTTATTGAAGATGAAGGAGAATCTCAGGAAGAAATATCCAAGCACATTCGAGAA
ATCTTTGGCTATGACCGAAAAAAA
>PtVa
ATGGCCAAAAGGACAAAGGATAATTTCCATGGTTACAATGGGATTCCTATTGAGGAAAAG
TCAAAGAAGAGACAGGGAATGGAAAGCCACAGTCAGGGAACAGACCAAGAGTACGAGATG
GAAGAAGAGGATGAATTCTTTGAATACAATCAGGCAGCATCAGAGCAGGAGTATGAGGAA
GAGCAAGAACCTCCCAAAGTTGAAAGCAAACCAAAGGTCCCCCTTAAAAGTGCCCCACCA
CTCATGAACTTCACTGATCTCCTCAGGCTGGCTGAGAAAAAGCAGTACGAACCAGTAGAA
ATTAAGGTAGTGAAGAAAACAGAACAGCGGCCTATGACTGCTGAAGAACTTAGGGAGCGA
GAATTTCTTGAACGAAAGCATAGGAAAAAGAAACCTGAGACAGATGCAAGACTACCTCCA
ACCAAAAAAGTACCCTGTCAGAAAGAAAGTGTGGGCACAAAACTTAGCAAAGTTTCTGGG
GACAAGCATTCTTCTAAGGGTACTCCCTTTCCTCACGCTGAGAAGAAATTCAAACCCAGC
ATACCTAATGAGAAACACTTAGGTTTGTTTTCATCCAAATCTGTGCCAGGAGAGAGGACC
AAAGTAGGATCTGGCAATTGCTCCCAACCCTCGCTACGTGAGGGCCGTGACAGACCTGTT
TTCAATGGGGCTGGAAAGACCCACTCAAGTACCTATTCACCAAGTGTCCCAAAGACTTCT
GCTAAAGGGACTCAGAAATCTGCTACTGAGCATAAACCTAAAAAACCTCACCCTAGCCAT
TCCAGGCCTGGGTCCATGATCACCTCTCATAAGGCTAAGTGTCCAGGTGTCAGGCAACCA
GGCAGCAGCTCCAGCTCAGCCCCTGGGCGGCCCAGCACAGGGACCGCTCAGCCTACAGTT
GGTTCTAGTCCCATGCCCAGGCGCCAAAATGGCAACTCCAGCTCAGGGCCTCAGCGGTTA
GTCAGTGGGAGTAAGAGGCCAGCCAGTGACTTAAATCCTTCTGGACGGACCCATGGCCCT
GGGCGACCCATCAGTGGTTCTGGGAGATTAATGGGCAGCTCTGGTGGCCCTGGGCGGCCT
ACGAACAGTCCACATGATCGACGGTCAGTCAGTGGCCCTGGGCGATCAGTAAGTGGATCA
GTTTCAGCTGGACGGACTGTCAGTAGTTCAGCCCCTGGAAGACCAGTGAGCAGCTTGGGA
CCTGGGCGAACAGTTAGTAGCTCAGGTCCCCCGCTGAAGCCCAAGTGCACTGTTGTCTCT
GAAACAATTTCTTCCAAGAATATCATTAGCCGGTCCAGCAGTGGACAGATGAATGGAATG
AAGCCTCCCTTATCTGGCTACAGGTCTTCCCAAGGTCCTCAAAGGCTTCCCTTCCCTAGT
GGTTACAAAAGGCAGCGAGAATATGAAGAGGAGGAAGATGATGAATATGACTCTGAAATG
GAAGATTTTATCGAAGATGAAGGAGAACCTCAGGAAGAAATATCTAAGCACATTCGAGAA
ATCTTTGGCTATGACCGAAAAAAA
>RhFe
ATGGCCAAGAGGACAAAGGATAATTTCCACGGTTATGATGGGATTCCTGTTGAGGAAAAG
GCGAAGAAGAGACAAGCAACGGAAAGCCATAGTCAGGGAACAGACCAAGAGTACGAGATG
GAAGAAGAGGATGAATTCCTAGAATACAATCAAGCAGCGTCAGAGTCAGAGTATGAAGAA
GAGCAGGAACCTCCCAAAGTTGAAAGCAAACCAAAGGTCCCCCTTAAAAGTGCCCCACCA
GTCATGAACTTCACTGATCTACTCAGGCTGGCTGAGAAAAAGCAGTACGAACCAGTGGAA
ATCAAAGTAGTGAAGAAAACAGAAGAGCGGCCTATGACTGCTGAAGAACTTAAGGAGCGA
GAATTTCTTGAACGAAAGCATAGGAAAAAGAAACCTGAGACAGATGCAAGACTACCTCCA
ACCAAAAAGGTACCCTTTCAGAAAGAAAGTGTGGGCACAAAACTTAGCAAAGTTTCTGGG
GACAAGCATCCTTCCAAGGGTACTCCCCCTCCTCATGCTGAGAAGAAATCCAGACCCAGC
ACAGCTAATGAGAAACACTTAGGTTTGTTTTCATCTAAATCCATGCCAGGAGAGAGGACC
AAAATAGGATCTGGCGGTTGCTCCCAACCCTCGCTTCGTGAGGGCCACGACAGACCTGTT
TTCAATGGGGCTAGAAAGACCCACTCGAGTACCTATTCACCAGGTGTCCCAAAGACTTCT
GCTAAAGGGACTCAGAAATCTGCTGCTGAGCACAAAGCCAAAAAACCGCATCCTAGCCAT
TCCAGGTCTGGGTCCACGGTCACCCCACATAAGGCTAAGAGTGCAGGTGTCAGGCCGCCA
GGTGGCAGCTCCAGCTCAGCCCCTGGGAGGCCCAGCACAGGGACTGCTCAGCCTACAGTT
ACTTCTGGCCCCGTTTCCAGGCGCCAGAATGGCAGCTCCAGCTCAGGACCTGAGCGATCG
GTCAGTGGAATGAAGAGGTCAACTAGTGACCAGAGTCCTTCTGGACGGACAAATGGGCCT
GGGCGACCCATCAGTGGTTCTGGGAGATTGGTGGGCAGCTCTGGCGGCCCTGGGCGGCCG
GTGAACAGTCCACATGACCGAAGGTCAATCATTGGCCCTGGTCGGTCAGTAAGTGGCTCA
GTTCCAGCTGGACGAACTGTCAGTAATTCCGGTCCTGGAAGACCAGTGAGCAGCTTGGGA
CCTGGGCGAACAGTTAGTAGTTCAGGCACATCCCTGAAGCCCAAGTGCACTGTTGTCTCA
GAAACAATTTCTTCCAAGAATATCATTAGCCGGTCCAGCAATGGACAGATGAATGGAATG
AAGCCTCCCTTATCTGGCTACAGATCTGCCCAAGGTCCTCAAAGGCTTTCCTTCCCTAGA
GGTTACAAAAGGCAGCGAGAGTATGAAGAGGAGGATGATGAAGAGTATGACTCTGAAATG
GAAGATTTTATTGAAGATGAAGGAGAACCTCAGGAAGAAATATCCAAGCACATTCGTGAA
ATCTTTGGCTATGACCGAAAAAAA
>RoAe
ATGGCCAAAAGGACAAAGGATAATTTCCACGGTTACAATGGGATTCCTGTTGAGGAAAAG
TCAAAGAAGAAACAGGCAATGGAAAGCCACAGTCAGGGAACAGACCAAGAGTATGAGATG
GAAGAAGAGGATGAATTCTTTGAATACAATCAAGCAGCATCAGAGCAGGAATATGAGGAA
GAACAAGAACCTCCCAAAGTTGAAAGCAAACCAAAGGTCCCCCTTAAAAGTGCCCCACCG
CTCATGAACTTCACTGATCTACTCAGGCTGGCTGAGAAAAAGCAGTACGAACCAGTGGAA
ATCAAGGTAGTGAAGAAAACAGAAGAGCGACCTATGACTGCTGAAGAACTTAGGGAGCGA
GAATTTCTTGAACGAAAGCATAGGAAAAAGAAACCTGAGACAGATGCAAGACTACCTCCA
ACCAAAAAAGTACCCTGTCAGAAAGAAAGTATGGGCACAAAACTTAGCAAAGTTTCTGGG
GACAAGCATCTTTCGAAGGGTACTCCCCTTCCTCATCCTGAGAAGAAATTCAGACCCAGC
ACAGCTAATGAGAAACACTTAGGTTTGTTTTCATCCAAATCCGTGCCAGGAGAGAGGACC
AAAGTAGGATCTGGCAGTTGTTCCCAACCCTCGCTACGTGAGGGCCATGACAGACCTGTT
TTCAATGGGGCTGGAAAGACCCACTCAAGTACCTATTCACCAAGTGTCCCAAAGACTTCT
GCTAAAGGAACTCAGAAATCTGCTACTGAGCACAAAGCTAAAAAACCTCACCCTACCCAT
TCCAGGCCTGGGTCCATGATCACCTCACACAAGGCTAAGAGTCCAGGTATCAGGCAACCA
GGCAGCAGCTCCAGCTCAGCCCCTGGGCGGCCCAGCACAGGGACCACTCAGCCTGCAGTT
AGGTCTGGTCCTATACCCAGGCGTCAAAATGGCAGCTCCAGCTCAGGGCCTGAGCGATTA
GTCAGTGGGAATAAGAGGCCAGCCAGTGACTTAAATCCTTCTGGACGGACCCACGGCCCT
GGGCGACCCATCAGTGGTTCCGGGAGATTAATAGGCAGCTCTGGTGGCCCCGGGCGGCCT
ATGAACAGTCCACATGATCGACGGTCAGTCAGTGGCCCTGGGCAATCAGTAAGTGGCTCA
GTTTCAGCTGGACGGACTGTCAGTAGTTCAGGCCCTGGAAGACCAGTGAGCAGCTTGGGA
CCTGGGCGAACAGTTAGTAGCTCAGGTCCTCCGCTGAAGCCCAAGTGCACTGTTGTCTCA
GAAACAATTTCTTCCAAGAATATCATTAGCCGGTCCAGCAGTGGACAAATGAATGGAATG
AAGCCTCCCTTATCTGGCTACAGGTCTTCCCAAGGTCCTCAAAGGCTTCCCTTCCCTAGT
GGTTACAAAAGGCAGCGAGAATATGAAGAGGAGGAAGATGATGAATATGACTCTGAAATG
GAAGATTTTATTGAAGATGAAGGAGAACCTCAGGAAGAAATATCCAAGCACATTCGAGAA
ATCTTTGGCTATGACCGAAAAAAA
