# Supplementary material for: Positively selected genes in the hoary bat (Lasiurus cinereus) lineage: prominence of thymus expression, immune and metabolic function, and regions of ancient synteny
Source: PeerJ. 2022 Mar 17;10:e13130. doi: 10.7717/peerj.13130 (PMC8934532; doi:10.7717/peerj.13130)
Supplement: Supplemental Information 3 — Initially tested orthogroups that have been edge-trimmed as described in the Methods. [file peerj-10-13130-s003.zip › original.trimmed/trimmed-OG0001913.fas]

>EpFu
ATGGAGGCGGTGGTCCGAGAGTGGATTCTCTTGGAAAAGGGCAGCATCGAGTCACTGCGA
ACATTCCTTTTAACCTACGTCTTACAGCGGCCCAACCTCCAAAAGTATGTTCGGGAACAG
ATTCTCTTAGCAGTAGCAGTAATTGTAAAACGAGGCTCACTAGATAAGTCAATTGACTGC
AAGAGCATTTTTCATGAAGTCAGCCAGTTGATCAGTAGTGGCAATCCCACTGTGCAAACT
CTGGCCTGTTCTATTCTGACTGCACTATTGAGTGAATTCTCAAGTTCAAGTAAAACTAGC
AACATTGGACTGAGTATGGAATTTCATGGTAACTGCAAAAGAGTTTTTCAGGAAGAAGAC
CTTCGACAGATCTTCGTGTTAACCGTGGAAGTTTTGCAGGAGTTCAGCAGGCGGGAAAAC
CTCAGTGCTCAGATGTCCTCAGTGTTTCAGCGCTACCTCTCACTCGCCAATCAGGTCTTG
AGCTGGAACTTTCTTCCTCCAAATTTGGGCAGACATTATATAGCCATGTTTGAATCCTCA
CAAAATGTGCTGTTAAAGCCAACGGAGTCCTGGCGGGAGACCCTTCTGGACAGCAGAGTC
ATGGAGCTTTTCTTTACAGTACATCGAAAAATCAGAGAAGATTCGGATATGGCACAAGAT
TCTCTGCAGTGCCTCGCCCAGTTAGCTTCTTTGCATGGACCTGTCTTCCCCGATGAAGGA
GCACAGGTTGACTACCTAGCACACTTCATTGAGGGTTTACTGAGTACTATCAATGGTATT
GAAATAGAAGATTCTGAAGCTGTGGGGATCTCCAGCATTATCAGCAACCTGATAACTGTG
TTCCCTCGAAACGTCTTAACTGCCATTCCAAGTGAGCTTTTCTCGTCCTTTGTGAACTGC
CTCACACACCTCACTTGTTCTTTTGGGCGTAGTGCTGCTTTGGAAGAAGTGCTTGATAAA
GATGACATGGTCTACATGGAAGCATATGACAAGTTGCTGGAGTCCTGGCTGACATTGGTC
CAAGATGACAAACATTTCCATAAAGGCTTTTTTACCCAGCATGCAGTTCAAGTCTTCAAT
TCCTATATTCAGTGCCACCTGGCTGCTCCAGATGGCACAAGGAATTTGACTGCCAATGGT
GTGGCCTCTCGTGAGGAAGAGGAAATAAGTGAACTTCAAGAGGATGACCGAGACCAGTTT
TCAGATCAACTAGCAAGTGTAGGAATGCTAGGAAGAGTTGCCGCAGAGCACTGTATCCCT
CTTCTGACAAGTTTATTAGAAGAAAGAGTGACAAGGCTCCACGGTCAGTTACAGCGACAT
CAGCAGCAGTTACTTGCTTCACCCGGTTCCAGCACCATTGACAGCAAAATACTTGATGAG
CTCTATGAAGATATTCACTGGCTCATTTTAGTTACAGGCTACCTCTTAGCTGATGATACT
CAGGGAGAGACTCCGCTAATACCTCCAGAAATAATGGAATATTCCATTAAGCATTCATCT
GAAGTTGACATTAATACAACACTTCAAATTTTGGGATCTCCAGGAGAAAAGGCTTCTTCC
ATCCCAGGGTACAACAGAACAGATTCTGTGATTAGGCTGTTATCTGCCGTTCTCAGAGTT
TCGGAAGTTGAGTCTCGAGCAATAAGAGCAGATCTCACTGATCTGCTAAGCCCTCAAATG
GGCAAAGATATTGTTTGGTTTCTAAAACGCTGGGCAAAGACTTATCTCCTGGTGGATGAG
AAGCTATATGATCAGATAAGTCTACCATTCAGTACAGCATTTGGAGCAGATACGGAGGGT
TCTCAGTGGATTATTGGCTACCTCTTACAGAAAGTCATCAGCAACCTCTCGGTGTGGAGC
AGTGAGGTCACTTTGGTGGAAAGGAGAGAAAGGGCAAACCTAGTAATCCAGTGTGAAAAC
TGGTGGAATTTAGCTAAACAGTTTGCGACCCGAAGCCCCCCTCTGAATTTTCTGTCCAGT
CCGGTGCAGAGGACGCTGATGAAGGCCCTTGTCCTGGGAGGCTTTGCACAGATGGACACA
GAAACCAAACAACAGTATTGGACTGAGGTTCTTCAGCCATTGCAGCAGCGATTCTTAAGG
GTGATAAATCAGGAAAACTTTCAGCAGATGTGCCAGCAAGAGGAGGTCAAGCAGGAAATC
ACTGCCACGCTAGAGGCCCTATGTGGCATTGCCGAGGCTACCCAGATTGACAACGTGGCA
ATTCTTTTTAATTTCTTAATGGACTTCCTTACCAATTGCATTGGATTGATGGAAGTTTAC
AAAAATACCCCAGAGACTGTCAATCTCATAATAGAAGTTTTTGTTGAAGTTGCACATAAA
CAGATATGCTATCTTGGAGAGTCCAAAGCGATGAACTTATATGAAGCCTGCCTCACTTTG
TTGCAAGTATATTCTAAGAATAATTTGGGGCGGCAGAGAGTGGATGTCACAGCCGAGGAG
GAGCAATACCAGGACCTACTTCTTATTATGGAACTTCTTACAAACCTTCTGTCAAAAGAG
TTCATAGACTTCAGTGATACAGATGAAGTGTTTAGGGGACATGAGCCGGGGCAAGCAGCA
AGCAGGTCTGTGTCAGCCGCGGATGTTGTTTTGTATGGAGTCAACCTAATTCTGCCCTTG
ATGTCACAAGATCTTTTGAAGTTTCCAACACTTTGTAATCAATACTACAAATTAATTACA
TTTATTTGTGAGATTTTTCCTGAAAAAATACCACAGCTTCCTGAAGACCTTTTTAAAAGT
CTGATGTGCTCTCTAGAACTGGGAATGACTTCAATGAGCTCGGAGGTTTGCCAGCTGTGC
CTGGAGGCCCTGACACCATTGGCTGAACAGTGTGCAAAAGCTCAAGATACAGACTCACCA
CTGTTTCTAGCGACACGGCACTTTTTGAAGCTGGTTTTTGATATGCTGGTTCTGCAGAAG
CACAACACTGAGATGACGACAGCAGCCGGTGAGGCGTTCTACACGTTGGTGTGCCTGCAC
>HiAr
ATGGAGGCCGTCGTGCGTGAGTGGGTCCTCCTGGAAAAAGGCAGCATCGAGTCCTTGCGC
ACGTTCCTGCTGACCTATGTCCTGCAGAGGCCCAACCTCCAAAAGTATGTCCGGGAACAG
ATTCTGTTAGCAGTAGCAGTAATTGTAAAACGGGGATCACTAGATAAATCTATTGACTGC
AAGAGCATATTTCATGAAGTCAGCCAGCTGATCAGTAGCGGCAACCCTGCTGTGCAAACT
CTGGCGTGTTCTATTCTAACGGCACTATTGAGTGAATTCTCAAGTTCAAGTAAAACTAGC
AATATTGGACTGAGTATGGAATTCCATGGTAACTGCAAAAGAGTTTTTCAGGAGGAAGAC
CTTCGTCAGATCTTCTTGCTCACGGTTGGGGTCCTGCAGGAGTTCAGCAGGCGGGACAAC
CTCAGCGCTCAGATGTCATCGGTATTTCAGCGATACCTCGCGCTTGCCAACCAGGTCCTC
AGCTGGAACTTTCTTCCTCCAAATTTGGGCAGACATTATATAGCCATGTTTGAATCCTCA
CAAAATGTGCTGTTGAAGCCGACGGAGTCCTGGCGGGAGACGCTGCTGGACAGGAGGGTC
ATGGAGCTTTTCTTCACAGTACACCGAAAAATCAGAGAAGATTCAGACATGGCCCAGGAC
TCACTGCAGTGCCTCGCCCAGCTGGCCTGTCTGCACGGGCCCATCTTCCCCGACGAGGGG
GCGCAGGTTGAATACCTGGCACATTTCATCGAGGGGCTCCTGAGCACCATCAACGGAATT
GAAATAGAAGATTCTGAGGCTGTGGGGATCTCCAGCATTATCAGCAACCTGATAACAGTG
TTCCCTCGAAACGTCTTAACCGCCATTCCGAGCGAGCTGTTCTCGTCCTTCGTGAACTGC
CTGACACACCTCACCTGTTCCTTCGGGCGGAGTGCTGCGCTGGAGGAAGTGCTTGATAAA
GATGACATGGTATACATGGAAGCATATGACAAGTTGCTGGAGTCCTGGCTGACTTTGGTC
CAAGATGACAAACATTTCCATAAAGGCTTTTTTACCCAGCATGCAGTTCAAGTCTTCAAC
TCCTACATTCAATGCCACCTGGCCGCTCCAGACGGCACAAGGAATTTGACTGCCAATGGT
GTGGCCTCTCGTGAGGAGGAAGAAATCAGTGAGCTGCAAGAGGATGATCGAGACCAGTTT
TCAGATCAGCTAGCCAGTGTGGGGATGCTGGGAAGAATTGCTGCCGAGCACTGCATGCCT
CTCCTGACAAGTTTGTTAGAAGAAAGGGTGACGAGGCTCCATGGCCAGTTGCAGCGTCAT
CAGCAGCACCTACTAGCTTCTCCCGGCTCTGGCACCATCGACAACAAAATGCTTGATGAT
CTGTACGAAGACATTCACTGGCTTATTTTAGTTACAGGCTACCTCTTAGCTGATGATACT
CAGGGAGAGACTCCGCTAATACCTCCAGAAATAATGGAATATTCCATTAAGCACTCATCT
GAAGTTGACATTAATACAACACTTCAAATTTTGGGATCTCCAGGAGAAAAAGCTTCTTCC
ATCCCAGGGTACAACAGAACAGATTCTGTGATTAGGCTGTTATCTGCCATTCTGAGAGTT
TCAGAAGTTGAGTCTCGGGCAATCAGAGCAGACCTCACTCACCTGCTGAGCCCTCAGATG
GGGAAAGACATTGTCTGGTTCCTGAAGCGCTGGGCCAAGACTTACCTGCTGGTGGATGAG
AAGCTGTATGATCAGATAAGTTTGCCATTCAGCACAGCATTTGGAGCAGACACGGAGGGT
TCTCAGTGGATTGTTGGCTACCTCTTACAGAAAGTCATCAGCAATCTCTCGGTGTGGAGC
AGTGAGGTCACCTTGGTGGAAAGAAGAGAGAGGGCCAACTTGGTAATCCAGTGTGAGAAC
TGGTGGAACTTAGCTAAGCAGTTTGCCAGCCGAAGCCCCCCTCTGAATTTCCTGTCCAGT
CCGGTGCAGAGGACGCTGATGAAGGCCCTTGTCTTGGGAGGTTTTGCACATATGGACACA
GAGACCAAACAGCAGTATTGGACTGAGGTTCTTCAGCCACTTCAGCAGCGGTTCTTAAGA
GTGATAAATCAGGAGAACTTCCAGCAGATGTGTCAGCAGGAAGAAGTCAAGCAGGAAATC
ACTACGACGCTTGAGGCCCTGTGTGGCATCGCAGAGGCTACCCAGATTGACAACGTAGCA
ATCCTTTTTAATTTTTTAATGGACTTCCTTACCAACTGCATTGGGCTGATGGAAGTTTAC
AAAAACACCCCAGAGACTGTCAATCTCATCATAGAAGTTTTTGTTGAAGTTGCACATAAA
CAGATATGCTATCTTGGAGAGTCCAAAGCCATGAACCTGTATGAGGCCTGCCTTACTCTG
TTGCAAGTGTACTCCAAGAATAACCTGGGGCGCCAGCGGATAGACGTCACAGCGGAGGAG
GAGCAGTACCAAGACCTGCTGCTCATCATGGAGCTGCTCACCAACCTTCTGAGCAAGGAG
TTCATAGACTTCAGTGATACTGATGAGGTGTTCCGAGGCCATGATCCTGGACAAGCGGCG
GGCAGGTCCGTGTCCGCAGCCGACGTGGTTCTGTACGGGGTGAACCTCATCCTGCCCTTG
ATGTCACAAGACCTCTTGAAGTTTCCAACCCTTTGTAATCAATACTACAAATTAATCACA
TTTATCTGTGAGATCTTTCCTGAAAAAATACCACAGCTTCCTGAAGATCTTTTTAAAAGT
CTGATGTACTCCCTAGAACTAGGAATGACGTCGATGAGCTCAGAGGTTTGTCAGCTATGC
CTGGAGGCTCTGACACCGCTGGCTGAGCAGTGTGCCAAGGCCCAGGAGACAGACTCCCCG
CTGTTCCTCGCCACGCGGCACTTCCTGAAGCTGGCGTTTGATATGCTGGTTTTGCAGAAG
CACAACACGGAGATGACGACGGCGGCCAGCGAGGCCTTCTACACGCTGGTGTGCTTGCAT
>LaCi
ATGGAGGCAGTGGTCCGAGAGTGGATTCTCTTGGAAAAGGGCAGCATTGAGTCATTGAGA
ACATTCCTTTTAACCTACGTCTTACAGAGGCCCAACCTCCAAAAGTATGTTCGGGAACAG
ATTCTCTTAGCAGTAGCAGTAATTGTAAAACGAGGCTCACTAGATAAATCAATTGACTGT
AAGAGCATTTTTCATGAAGTCAGCCAGTTGATCAGTAGTGGCAATCCCACTGTGCAAACT
CTGGCCTGTTCTATTCTGACTGCACTATTGAGTGAATTCTCAAGTTCAAGTAAAACTAGC
AACATTGGACTGAGTATGGAGTTTCATGGTAACTGCAAAAGAGTTTTTCAGGAAGAAGAC
CTTCGTCAGATCTTCGTGTTAACCGTGGAAGTTTTGCAGGAGTTCAGCAGGCGGGAAAAC
CTCAGTGCTCAGATGTCCTCAGTGTTTCAGCGCTACCTTTCACTTGCCAATCAGGTCTTG
AGCTGGAACTTTCTCCCTCCAAAACTGGGCAGACATTATATAGCCATGTTTGAATCCTCA
CAAAATGTGCTGTTAAAGCCAACGGAGTCCTGGCGGGAGACCCTTCTGGACAGCAGAGTC
ATGGAGCTTTTCTTTACAGTACATCGAAAAATCAGAGAAGATTCGGATATGGCACAAGAT
TCTCTGCAGTGCCTCGCCCAATTAGCTTCTTTGCATGGACCTGTCTTCCCCGATGAAGGA
GCACAGGTTGACTACCTAGCACACTTCATTGAGGGTTTACTGAGTACTATCAATGGTATT
GAAATAGAAGATTCTGAAGCTGTGGGGATCTCCAGCATTATCAGCAACCTAATAACTGTG
TTCCCTCGAAACGTCTTAACTGCCATTCCAAGTGAGCTTTTCTCGTCCTTTGTGAACTGC
CTCACACACCTTACTTGTTCTTTTGGGCGTAGTGCTGCTTTGGAAGAAGTGCTTGATAAA
GATGACATGGTCTACATGGAAGCATATGACAAGTTGCTGGAGTCCTGGCTGACTTTGGTC
CAAGATGACAAACATTTCCATAAAGGCTTTTTTACCCAGCATGCAGTTCAAGTCTTCAAT
TCCTATATTCAATGCCACCTGGCTGCTCCAGATGGCACAAGGAATTTGACTGCCAATGGT
GTGGCCTCTCGTGAGGAAGAGGAAATAAGTGAACTTCAAGAAGATGACCGAGACCAGTTT
TCAGATCAACTAGCCAGTGTAGGAATGCTAGGAAGAGTTGCTGCAGAGCACTGTATACCT
CTTCTGACAAGTTTATTAGAAGAAAGAGTAACAAGGCTCCACGGTCAGTTACAGCGGCAT
CAGCAGCAGTTACTTGCTTCACCTGGTTCAAGCACCATTGACAGCAAAATACTTGATGAG
CTATATGAAGATATTCACTGGCTTATTTTAGTTACAGGCTACCTCTTAGCTGATGATACT
CAGGGAGAGACTCCGCTAATACCTCCAGAAATAATGGACTATTCCATTAAGCATTCATCT
GAAGTTGACATTAATACAACACTTCAAATTTTGGGATCTCCAGGAGAAAAGGCTTCTTCC
ATCCCAGGGTACAACAGAACAGATTCTGTGATTAGGCTGTTATCTGCCGTTCTCAGAGTT
TCGGAAGTTGAGTCTCGAGCAATAAGAGCAGATCTTACTGATCTGTTAAGCCCTCAAATG
GGCAAAGATATTGTTTGGTTTCTAAAACGCTGGGCAAAGACTTATCTCCTGGTGGATGAG
AAGCTATATGATCAGATAAGTATACCATTCAATACAGCATTTGGAGCAGATACTGAGGGT
TCTCAGTGGATTATTGGCTACCTCTTACAGAAAGTCATCAGCAACCTCTCGGTATGGAGT
AGTGAGGTCACTTTGGTGGAAAGAAGAGAAAGGGCAAACCTAGTAATCCAGTGTGAAAAC
TGGTGGAATTTAGCTAAACAGTTTGCGACCCGAAGCCCCCCTCTGAATTTTCTGTCCAGT
CCGGTGCAGAGGACGCTGATGAAGGCCCTTGTCCTGGGAGGTTTTGCACAGATGGACACA
GAAACCAAACAACAGTATTGGACTGAGGTTCTTCAGCCATTACAGCAGCGATTTTTAAGG
GTGATAAATCAGGAAAACTTTCAGCAGATGTGCCAGCAAGAGGAGGTCAAGCAAGAAATC
ACTGCCACGCTAGAGGCCCTATGTGGCATTGCTGAGGCTACCCAGATTGACAACGTGGCA
ATCCTTTTTAATTTCTTAATGGACTTCCTTACCAATTGCATTGGATTGATGGAAGTTTAC
AAAAATACCCCCGAGACTGTCAATCTCATAATAGAAGTTTTTGTTGAAGTTGCACATAAA
CAGATATGCTATCTTGGAGAGTCCAAAGCGATGAACTTATATGAAGCCTGCCTCACTTTG
TTGCAAGTATATTCTAAGAATAATTTAGGTCGGCAGAGAGTGGATGTCACAGCCGAAGAG
GAGCAATACCAGGACCTACTTCTTATTATGGAACTTCTTACAAACCTTCTGTCAAAAGAG
TTCATAGACTTCAGTGATACAGATGAAGTGTTTAGGGGACATGAACCGGGGCACGCAGCA
AGCAGGTCTGTGTCAGCAGCGGATGTTGTTTTATATGGAGTCAACCTAATTCTGCCCTTG
ATGTCACAAGATCTTTTGAAGTTTCCAACACTTTGTAATCAATACTACAAATTAATTACC
TTTATTTGTGAGATTTTTCCTGAAAAAATACCACAGCTTCCTGAAGACCTTTTTAAAAGT
CTGATGTGTTCTCTAGAACTGGGAATGACTTCAATGAGCTCGGAGGTTTGCCAGCTGTGC
CTGGAGGCTCTGACACCATTGGCTGAACAGTGTGCAAAAGCTCAAGATACAGACTCACCA
CTGTTTCTAGCGACACGGCACTTTCTGAAGCTGGTTTTTGATATGCTGGTTCTGCAGAAA
CACAACACTGAGATGACAACAGCAGCCGGTGAGGCGTTCTACACGTTGGTGTGCCTGCAC
>MyLu
ATGGAGGCAGTGGTCCGAGAGTGGATTCTCTTGGAAAAGGGCAGCATTGAGTCACTGCGA
ACATTCCTTTTAACTTACGTCTTACAGAGGCCCAACCTCCAAAAGTATGTTCGGGAACAG
ATTCTCTTAGCAGTAGCAGTAATTGTAAAACGAGGCTCACTAGATAAGTCAATTGACTGC
AAGAGCATTTTTCATGAAGTCAGCCAGTTGATCAGTAGTGGCAATCCCACTGTGCAAACT
CTGGCCTGTTCTATTCTGACTGCACTATTGAGTGAATTCTCAAGTTCAAGTAAAACCAGC
AACATCGGACTGAGCATGGAATTCCATGGCAACTGCAAAAGAGTTTTCCAGGAAGAAGAC
CTTCGTCAGATCTTCGTGTTAACCGTGGAAGTTTTGCAGGAGTTCAGCAGGCGGGAAAAC
CTCAGTGCTCAGATGTCCTCAGTGTTTCAGCGCTACCTCTCACTCGCCAATCAGGTCTTG
AGCTGGAACTTTCTTCCTCCAAATTTGGGCAGACATTATATAGCCATGTTTGAATCCTCA
CAAAATGTGCTGCTAAAGCCAACGGAGTCCTGGCGGGAGGCCCTTCTGGACAGCAGAGTC
ATGGAGCTTTTCTTTACAGTACATCGAAAAATCAGAGAAGATTCAGATATGGCACAAGAT
TCTCTGCAGTGCCTCGCCCAGTTAGCTTCTTTGCACGGACCTGTCTTCCCCGATGAAGGA
GCACAGGTTGACTACCTAGCACACTTCATTGAGGGTTTACTGAGTACTATCAATGGTATT
GAAATAGAAGATTCTGAAGCTGTGGGGATCTCCAGCATTATCAGCAACCTGATAACTGTG
TTCCCTCGAAACGTCTTAACTGCCATTCCAAGTGAGCTTTTCTCATCCTTTGTGAACTGC
CTCACACACCTCACTTGTTCTTTTGGGCGTAGTGCTGCTTTGGAAGAAGTGCTTGATAAA
GATGACATGGTCTACATGGAAGCATATGACAAGTTGCTGGAGTCCTGGCTGACTTTGGTC
CAAGATGACAAACATTTCCATAAAGGCTTTTTTACCCAGCATGCAGTTCAAGTCTTCAAT
TCCTATATTCAGTGCCACCTGGCCGCTCCAGATGGCACAAGGAATTTGACTGCCAATGGT
GTGACCTCTCGTGAGGAAGAGGAAATAAGTGAACTTCAAGAAGATGACCGAGACCAGTTT
TCAGATCAACTAGCCAGTGTAGGAATGCTAGGAAGAGTTGCCGCAGAGCACTGTATACCT
CTTCTGACAAGTTTATTAGAAGAAAGAGTAACAAGGCTCCATGGTCAGTTACAGCGACAT
CAGCAGCAGTTACTTGCTTCACCTGGTTCAAGCACCATTGACAGCAAAATACTTGATGAG
CTATATGAAGATATTCACTGGCTTATTTTAGTTACAGGCTACCTCTTAGCTGATGATACT
CAGGGAGAGACTCCGCTAATACCTCCAGAAATAATGGAATATTCCATTAAGCATTCATCT
GAAGTTGACATTAATACAACACTTCAAATTTTGGGATCTCCAGGAGAAAAGGCTTCTTCC
ATCCCAGGGTACAACAGAACAGATTCTGTGATTAGGCTGTTATCTGCTGTTCTCAGAGTT
TCGGAAGTTGAGTCTCGAGCAATAAGAGCAGATCTCACTGATCTGCTAAGCCCTCAAATG
GGCAAAGATATTGTTTGGTTTCTAAAACGCTGGGCAAAGACTTATCTCCTGGTGGATGAG
AAGCTATATGATCAGATAAGTCTACCATTCAGTACAGCATTTGGAGCAGATACTGAGGGT
TCTCAGTGGATTATTGGCTACCTCTTACAGAAAGTCATCAGCAACCTCTCAGTGTGGAGT
AGTGAGGTCACTTTGGTGGAAAGAAGAGAAAGGGCAAACCTAGTAATCCAGTGTGAAAAC
TGGTGGAATTTAGCTAAACAGTTTGCGACCCGAAGCCCTCCTCTGAATTTTCTGTCCAGT
CCGGTGCAGAGGACGCTGATGAAGGCCCTTGTCCTGGGAGGTTTTGCACAGATGGACACA
GAAACCAAACAACAGTATTGGACTGAGGTTCTTCAGCCATTGCAGCAGCGATTCTTAAGG
GTGATAAATCAGGAAAACTTTCAGCAGATGTGCCAGCAAGAGGAGGTCAAGCAGGAAATC
ACTGCCACGCTAGAGGCCCTGTGTGGCATTGCCGAGGCTACCCAGATTGACAACGTCGCG
ATCCTTTTTAATTTCTTAATGGACTTCCTTACCAATTGCATTGGATTGATGGAAGTTTAC
AAAAATACCCCCGAGACTGTCAATCTCATAATAGAAGTTTTTGTTGAAGTTGCACATAAA
CAGATATGTTATCTTGGAGAGTCCAAAGCGATGAACTTATATGAAGCCTGCCTCACTTTG
TTGCAAGTATATTCTAAGAATAATTTGGGGCGGCAGAGAGTGGATGTCACAGCGGAGGAG
GAACAATATCAGGACCTACTTCTTATTATGGAACTTCTTACAAACCTTCTGTCAAAAGAG
TTCATAGACTTCAGTGATACAGATGAAGTGTTTAGGGGACATGAGCCGGGGCAAGCAGCA
AGCAGGTCTGTGTCAGCAGCGGATGTTGTTTTATATGGAGTCAACCTAATTCTGCCCTTG
ATGTCACAAGATCTTTTGAAGTTTCCAACACTTTGTAATCAATACTACAAATTAATTACA
TTTATTTGTGAGATTTTTCCTGAAAAAATACCACAGCTTCCTGAAGACCTTTTTAAAAGT
CTGATGTGCTCTCTAGAACTGGGAATGACTTCAATGAGCTCGGAGGTTTGCCAGCTGTGC
CTGGAGGCCCTGACACCATTGGCTGAACAGTGTGCAAAAGCTCAAGATACAGACTCACCA
CTGTTTCTAGCGACACGGCACTTTCTGAAGCTGGTTTTTGATATGCTGGTTCTGCAGAAG
CACAACACTGAGATGACGACAGCAGCCGGTGAGGCGTTCTACACGTTGGTGTGCCTGCAC
>PhDi
ATGGAGGCAGTGGTCCGAGAGTGGATTCTCTTGGAAAAGGGCAGCATCGAGTCCCTGCGA
ACATTCCTTTTAACCTATGTCTTACAGAGGCCCAACCTCCAAAAGTATGTTCGGGAACAG
ATTCTCTTAGCAGTAGCGGTAATTGTAAAACGAGGTTCACTTGATAAGTCAATTGACTGC
AAGAGCATTTTCCATGAAGTCAGCCAGTTGATCAGTAGTGGCAGTCCCACTGTGCAAACT
CTGGCCTGTTCTATTCTGACTGCCCTATTGAGTGAATTCTCAAGTTCAAGTAAAACTAGC
AACATTGGACTGAGTATGGAATTCCATGGTAACTGCAAAAGAGTTTTTCAGGAAGAAGAC
CTTCGTCAGATCTTCATGTTGACAGTGGAAGTTCTGCAGGAGTTCAGCAGGCGGGAAAAC
CTCAGTGCTCAGATGTCCTCAGTATTTCAGCGCTACCTTGCGCTTGCCAATCAGGTCTTG
AGCTGGAACTTTCTTCCTCCAAATCTGGGCAGACATTATATAGCCATGTTTGAATCCTCA
CAAAATGTTTTGTTAAAGCCAACGGAGTCCTGGCGGGAGACCCTTCTGGATAGCAGAGTC
ATGGAGCTTTTCTTTACAGTACATCGAAAAATCAGAGAGGATTCGGATATGGCACAAGAT
TCTCTGCAGTGCCTCGCCCAGTTAGCTTCTCTGCATGGACCTGTCTTCCCCGATGAAGGA
GCACAGGTTGACTACCTAGCACACTTCATTGAGGGTTTACTGAGTACTATCAATGGAATT
GAAATAGAAGATTCTGAAGCTGTGGGGATCTCCAGCATTATCAGCAACCTGATAACTGTG
TTCCCTCGAAACGTCTTAACTGCCATTCCAAGTGAACTTTTCTCGTCCTTCGTGAACTGC
CTCACACACCTCACTTGTTCTTTTGGGCGAAGTGCTGCACTGGAAGAAGTGCTTGATAAA
GATGACATGGTGTACATGGAAGCGTATGACAAGTTGCTGGAGTCCTGGCTGACTTTGGTC
CAGGATGACAAACATTTCCATAAAGGCTTTTTTACCCAGCATGCAGTTCAAGTCTTCAAT
TCTTACATTCAGTGTCACCTGGCCGCTCCAGATGGCACAAGGAATTTGACTGCCAATGGC
GTGGCCTCTCGTGAGGAAGAAGAGATAAGTGAGCTTCAAGAGGATGATCGAGACCAGTTT
TCAGATCAACTAGCCAGTGTGGGAATGCTAGGAAGAGTTGCTGCAGAGCACTGTATACCC
CTTCTGACAAGTTTATTAGAAGAAAGAGTAACAAGGCTCCACAGTCAGTTACAGCGACAT
CAGCAGCAGTTACTTGCTTCACCTGGTTCAAGAACCATTGACAACAAAATGCTTGATGAC
CTATATGAAGATATTCACTGGCTTATTTTAGTTACAGGCTACCTCTTAGCTGATGATACT
CAGGGAGAGACTCCGCTAATACCTCCAGAAATAATGGAATATTCCATTAAGCATTCATCT
GAAGTTGACATTAATACAACACTTCAAATTTTGGGATCTCCAGGAGAAAAGGCTTCTTCC
ATCCCAGGGTACAACAGAACAGATTCTGTGATTAGGCTGCTATCTGCCGTTCTCAGAGTT
TCAGAAGTTGAGTCTCGAGCAATAAGAGCAGATCTCACCCATCTGCTAAGCCCTCAAATG
GGCAAAGATATTGTTTGGTTTCTAAAACGCTGGGCAAAGACTTACCTCCTGGTGGATGAA
AAGCTATATGATCAGATAAGTCTGCCATTCAGTACAGCATTTGGAGCAGATACAGAGGGT
TCTCAGTGGATTATTGGCTACCTCTTACAGAAAGTCATCAGTAATCTCTCAGTGTGGAGT
AGTGAGGTCACTTTGGTGGAAAGAAGAGAAAGGGCAAACCTGGTAATCCAGTGTGAAAAC
TGGTGGAATTTAGCTAAGCAGTTTGCAAGCCGAAGCCCTCCTCTGAATTTCCTGTCTAGT
CCTGTGCAGAGGACGCTGATGAAGGCTCTTGTCCTGGGAGGTTTTGCACAGATGGACACA
GAAACCAAACAACAGTATTGGACCGAGGTTCTTCAGCCACTACAACAGCGATTCTTAAGG
GTGATAAATCAGGAAAACTTTCAGCAGCTGTGCCAGCAAGAGGAGGTCAAACAAGAAATC
ACTGCCACTCTCGAGGCTCTGTGTGGCATTGCTGAGGCCACCCAGATTGACAACGTTGCT
ATCCTTTTTAATTTTCTAATGGACTTCCTTACCAATTGTATTGGATTGATGGAAGTTTAC
AAAAATACCCCAGAGACTGTCAATCTCATAATAGAAGTTTTTGTTGAAGTTGCACATAAA
CAGATATGCTATCTCGGAGAGTCTAAAGCGATGAACTTGTATGAAGCCTGCCTTACACTG
TTGCAAGTATATTCTAAGAATAATTTGGGGCGACAGAGAGTGGATGTCACAGCTGAGGAG
GAGCAGTACCAGGACCTGCTTCTCATTATGGAACTCCTTACCAACCTTCTGTCAAAAGAG
TTCATAGACTTCAGTGATACAGATGAAGTGTTTAGAGGACATGAGCCGGGGCAAGCAGCA
AGCAGGTCTGTGTCAGCTGCGGATGTGGTTTTATATGGAGTCAACCTAATTCTTCCCTTG
ATGTCACAAGATCTCTTGAAGTTTCCAACCCTTTGTAATCAATACTACAAATTAATCACA
TTTATCTGTGAGATTTTTCCTGAAAAAATACCACAACTTCCTGAAGACCTTTTTAAAAGT
CTGATGTGCTCTCTAGAACTGGGAATGACTTCAATGAGCTCGGAGGTTTGCCAGCTGTGC
CTGGAGGCCCTGACACCACTGGCTGAGCAGTGCGCAAAAGCTCAGGAGACGGACTCACCG
CTCTTTCTAGCAACACGGCACTTTCTGAAGCTGGTTTTCGATATGCTGGTTCTGCAGAAG
CACAACACAGAGATGACGACAGCAGCCGGTGAGGCGTTCTACACGCTGGTGTGCCTGCAC
>PtVa
ATGGAGGCGGTCGTCCGCGAGTGGATCCTGCTGGACAGAGGCAGCATCGAGTCGCTGCGA
ACGTCCCTTCTCACCTACGTCCTGCAGAGGCCCAACCTCCAGAAGTACGTCCGGGAGCAG
ATCCTGTTGGCAGTCGCGGTGATCGTGAAACGGGGCTCGCTCGATAAGTCCATCGACTGC
AAGAGCATTTTCCATGAAGTCAGCCAGCTGATCAGCAGCGGCAACCCCACGGTGCAAACT
CTGGCCTGTTCTATTCTCACTGCGCTGCTGAGCGAATTCTCAAGTTCGAGTAAAACTAGC
AACATCGGACTGAGTATGGAATTCCATGGTAACTGCAAAAGAATTTTCCAGGAGGAAGAC
CTGCGCCAGATCTTCGTGCTCACGGTGGAGGTGCTGCAGGAGTTCAGCAGGCGGGACAGC
CTCAGCGCGCACATGTCCTCCGTGTTCCAGCGCTACCTGGCGCTCGCCAACCAGGTCCTC
AGCTGGAACTTCCTCCCGCCGAACCTGGGCAGACACTACATAGCCATGTTCGAGTCCTCC
CAGAACGTGCTGCTGAAGCCGACGGAGTCGTGGCGGGGCGCGCTGCTGGACGGCAGGGTC
ATGGAGCTCTTCTTCACCGTCCACCGCAAGATCCGGGAGGACTCGGACATGGCCCAGGAC
TCGCTGCAGTGCCTCGCCCAGCTCGCCTCGCTGCACGGGCCCGTCTTCCCGGACGAGGCC
GCCCAGGTCGAGTACCTGGCGCGCTTCATCGAGGGGCTGCTGAGCACCATCAATGGAATC
GAAATAGAAGACTCGGAAGCCGTGGGGGTCTCCAGCATCATCAGCAACCTGATCACGGTG
TTTCCTCGGAGCGTTCTGACCGCCGTGCCCAGCGAGCTGTTCGCCTCCTTCGTGAACTGC
CTCACGCACCTCACCTGTTCCTTCGGGCGGAGCGCCGCGCTGGAGGAAGTGCTCGATAAA
GATGACATGGTGTACATGGAGGCGTACGACAAGCTGCTGGAGTCCTGGCTGGCTTTGGTG
CAAGACGACAAGCATTTCCACAAAGGCTTTTTCACGCAGCACGCAATCCAGGTCTTCAAC
TCCTACATCCAGTGCCACCTCGCTGCTCCCGACGGCACGAGGAATCTGACGGCCAACGGC
GTGGCCCCTCGCGAGGAGGAGGAGATCAGCGGGCTGCAGGAAGACGACCGGGACCAGTTT
TCGGACCAGCTGGCCAGCGTGGGGGTTCTGGGGAGGACCGCTGCGGGTCACTGTGTGCCT
CTCCTGACAAGTTTATTAGAAGAAAGAGTAACAAGGCTCCACGGCCAGTTACAGCGACAT
CAGCAGCAGTTACTGGCCTCACCTGGCTCAGGCACCTCCGACAACAAAGTGCTTGATGAT
CTGTATGAGGACATTCACTGGCTTATTTTAGTCACAGGCTACCTCTTAGCTGATGATACT
CAGGGAGAGACTCCGCTAATACCTCCAGAAATAATGGGATATTCCATTAAGCACTCATCT
GAAGTTGACATTAATACAACACTTCAAATTTTGGGATCTCCAGGAGAAAAGGCTTCTTCC
ATCCCAGGGTACAACAGAACAGATTCTGTGATTAGGCTGTTATCCGCTGTCCTGCGAGTT
TCAGAAGTCGAGTCTCGAGCAATAAGAGCAGATCTCACGCATCTGCTAAGCCCTCAGATG
GGCAAAGACATTGTCTGGTTTCTGAAGCGCTGGGCAAAGACTTACCTCCTGGTGGACGAG
AATCTGTACGACCAGGTCAGGACGCCATGGCAGGAACGCTTTCTTGGTGATTTTCTCATC
GAAGCGTTCCATCCAGGCGCCGTCCGTTTTCGGCTGCGTAGCACACGTGCGATGTGGGAA
GCACGTGTAATGCTTTGCTGTTTCTCCCGTAGGGCAAACTTGGTAATCCAGTGTGAGAAC
TGGTGGAACCTGGCGAAGCAGTTTGCCAGCCGCAGCCCGCCCCTGCACTTCCTGTCCAGC
CCCGTGCAGAGGACGCTGATGAAGGCACTCGTCTTGGGAGGCTTTGCGCACATGGACTCA
GAGACCAAGCAGCAGTATTGGACTGAGGTTCTGCAGCCTCTGCAGCAGCGGTTCTTGGGG
GTGATAAACCAGGAGAACTTCCAGCAGGTGTGCCAGCAGGAGGGGGTCAAGCAGGAGATC
ACGGCCACGCTCGAGGCCCTGTGCGGCATTGCCGAAGCCACCCAGATCGACAACGTCGCC
ATCCTCTTTAACTTTCTAATGGACTTCCTTACCAACTGCATCGGCTTGATGGAAGTGTAC
AAAAACACCCCCGAGACCGTCAATCTCATCATAGAAGTTTTTGTTGAAGTTGCACATAAA
CAGATATGCTATCTCGGAGAGGCCCGCGCCGTGAGCCTGTACGAGGCCTGCCTGGCGCTG
CTGCAGGTGTACTCCCGGAACAACCTGGGGCGGCAGAGGCTCGACGTGACGGCCGAGGAG
GAGCAGTACCAGGACCTGCTGCTCATCATGGAGCTGCTCACCAACCTGCTGTCCAAGGAG
CTCATCGACTTCAGCGACGCGGACGAGGTGTTCAGAGGGCAGGAGCCAGGCCGAGCGGCG
GGCAGGTCCGTCTCCGCGGCCGACGTCGTCCTGTACGGAGTGAACCTCATCCTGCCCCTG
ATGTCACAGGACCTCCTGAAGTTTCCCACCCTTTGTAATCAATACTACAAGTTAATTACA
TTCATCTGTGAGATTTTTCCTGAGAAAATACCGCAGCTGCCTGAAGATCTCTTTAAAAGT
CTGATGTACTCGCTGGAACTGGGAATGACCTCGATGAGTTCGGAGGTTTGCCAGCTGTGC
CTGGAGGCTCTGACGCCGCTGGCCGAGCAGTGCGCCAAAGCCCAGGAGACGGACTCACCG
CTGTTCCTGGCGACGCGACACTTTCTGAAGCTGGTGTTTGACATGCTGGTTCTGCAGAAG
CACAACACGGAGATGACGACCGCGGCCGGCGAGGCCTTCTACACGCTGGTGTGCCTGCAT
>RhFe
ATGGAGGCCGTGGTGCGTGAGTGGGTCCTCCTGGAGAAGGGCAGCATCGAGTCCCTGCGC
ACGTTCCTGCTGACCTACGTCCTGCAGAGGCCCAACCTCCAAAAGTATGTCCGGGAACAG
ATTCTATTAGCAGTAGCAGTAATTGTAAAACGGGGATCACTAGATAAATCGATTGACTGC
AAGAGCATATTTCATGAAGTCAGCCAGCTGATCAGCAGTGGCAACCCCGCGGTGCAAACT
CTGGCCTGTTCTATTCTAACTGCATTATTGAGTGAATTCTCAAGTTCAAGTAAAACTAGC
AACATTGGACTGAGTATGGAATTCCATGGTAACTGCAAAAGAGTTTTTCAGGAGGAAGAC
CTTCGCCAGATCTTCGTGCTCACGGTCGGGGTCCTGCAGGAGTTCAGCAGGCGGGACAAC
CTCAGCGCTCATATGTCGTCGGTATTTCAGCGTTACCTCGCGCTTGCCAACCAGGTCCTC
AGCTGGAACTTTCTTCCTCCAAATTTGGGCAGACATTATATAGCCATGTTTGAATCCTCA
CAAAATGTGCTGCTGAAGCCGACGGAGTCCTGGCGGGAGACCCTTCTGGACAGGAGAGTC
ATGGAGCTTTTCTTCACAGTACACCGAAAAATCCGAGAAGATTCGGACATGGCCCAGGAC
TCGCTGCAGTGCCTCGCCCAGCTGGCTTGTCTGCATGGGCCCGTCTTCCCCGATGAGGGG
GCGCAGGTCGACTACCTGGCACACTTCATCGAGGGGCTCCTGAGCACCATTAACGGAATT
GAAATAGAAGATTCTGAAGCGGTGGGGATCTCCAGCATTATCAGCAACCTGATAACTGTG
TTCCCTCGAACCGTCTTAACCGCCATTCCCAGTGAGCTGTTCTCGTCCTTCGTGAACTGC
CTCACACACCTCACTTGTTCCTTCGGGCGGAGTGCTGCGCTGGAGGAAGTGCTTGATAAA
GATGACATGGTGTACATGGAAGCATATGACAAGTTGCTGGAGTCCTGGCTCACTTTGGTC
CAAGATGACAAACATTTCCATAAAGGCTTTTTTACCCAGCATGCAGTTCAAGTCTTCAAC
TCCTACATTCAGTGCCACCTGGCTGCTCCAGATGGCACAAGGAATTTGACTGCAAATGGT
GTGGCCTCTCGTGAGGAAGAAGAAATTAGTGAGCTTCAAGAGGATGATCGAGACCAGTTT
TCAGATCAACTCGCCAGTGTGGGGATGCTGGGAAGAATCGCTGCTGAGCACTGCATGCCT
CTTCTGACAAGTTTATTAGAAGAAAGGGTGACAAGGCTCCATGGCCAATTGCAGCGCCAT
CAGCAGCACCTACTGGCTTCCCCTGGCTCCGGCACCATTGATAACAAAATGCTTGATGAT
CTGTATGAAGACATTCACTGGCTTATTTTAGTTACAGGCTACCTCTTAGCTGATGATACT
CAGGGAGAGACTCCGCTAATACCTCCAGAAATAATGGAATATTCCATTAAGCACTCATCT
GAAGTTGACATTAATACAACACTTCAAATTTTGGGATCTCCAGGAGAAAAAGCTTCTTCC
ATCCCAGGGTACAACAGAACAGATTCTGTGATTAGGCTGTTATCTGCCATTCTGAGAGTT
TCAGAAGTTGAGTCTCGGGCAATAAGAGCAGACCTCACTCACCTGCTGAGCCCTCAGATG
GGGAAAGACATTGTCTGGTTCCTGAAACGCTGGGCCAAGACTTACCTGCTGGTGGATGAG
AAGCTGTATGATCAGATAAGTCTGCCATTTAGCACAGCATTCGGAGCAGACACCGAGGGT
TCTCAGTGGATTATTGGCTACCTCTTACAGAAAGTCATCAGCAACCTCTCGGTGTGGAGC
AGCGAGGTCACGCTGGTGGAAAGAAGAGAGAGGGCCAACTTGGTAATTCAGTGTGAAAAC
TGGTGGAATTTAGCTAAGCAGTTTGCCAGCCGAAGTCCACCTCTGAATTTCCTATCCAGT
CCTGTGCAGAGGTCGCTGATGAAGGCTCTTGTCTTGGGAGGTTTCGCACATATGGACACA
GAGACCAAACAGCAGTACTGGACTGAGGTTCTTCAGCCACTTCAGCAGCGATTCTTAAGA
GTGATAAATCAAGAGAACTTCCAGCAGATGTGTCAGCAGGAGGAAGTCAAGCAGGAAATC
ACTACGACGCTCGAGGCCCTGTGTGGCATTGCAGAGGCCACCCAGATTGACAACGTAGCA
ATCCTTTTTAATTTTTTAATGGACTTTCTTACCAACTGCATTGGGCTGATGGAAGTTTAC
AAAAACACCCCAGAGACTGTCAATCTCATCATAGAAGTTTTTGTTGAAGTTGCTCATAAA
CAGATATGCTATCTTGGAGAGTCCAAAGCCATGAACCTGTACGAGGCCTGCCTTACTCTG
TTACAAGTATACTCTAAGAATAACCTGGGGCGCCAGCGGATAGACGTCACGGCGGAGGAG
GAGCAGTACCAAGACCTCCTGCTCATCATGGAGCTGCTCACCAACCTTCTGAGCAAGGAG
TTCATAGACTTCAGCGACACGGATGAAGTGTTCAGAGGACATGAGCCGGGACAAGCGGCG
GGCAGGTCCGTGTCGGCAGCCGACGTGGTTCTGTATGGGGTGAACCTCATCCTGCCCTTG
ATGTCACAAGACCTCTTGAAGTTTCCAACCCTTTGTAATCAATACTACAAATTAATCACA
TTTATCTGTGAGATTTTTCCTGAAAAAATACCACAGCTTCCTGAAGATCTTTTTAAAAGT
CTGATGTACTCCCTAGAACTAGGAATGACGTCGATGAGTTCAGAGGTTTGCCAGCTGTGC
CTGGAGGCTCTGACACCGCTGGCTGAGCAGTGTGCCAAGGCCCAGGAGACAGACTCCCCA
CTGTTCCTCGCCACACGGCACTTCCTGAAGCTGGCGTTTGATATGCTGGTTCTGCAAAAG
CACAACACGGAGATGACGACGGCGGCTGGCGAGGCCTTCTACACGCTGGTGTGCTTGCAT
>RoAe
ATGGAGGCGGTCGTCCGCGAGTGGATCCTGCTGGACAGAGGCAGCATCGAGTCGCTGCGA
ACGTCCCTTCTCACCTACGTCCTGCAGAGGCCCAACCTCCAGAAGTACGTGCGGGAGCAG
ATCCTGCTGGCGGTCGCGGTGATCGTGAAGCGGGGCTCGCTCGACAAGTCCATCGACTGC
AAGAGCATCTTCCACGAAGTCAGCCAGCTGATCAGCAGCGGCAACCCCACCGTGCAAACT
CTGGCCTGTTCTATTCTCACTGCGCTGCTGAGCGAATTCTCAAGTTCAAGTAAAACTAGC
AACATCGGACTGAGTATGGAGTTTCATGGTAACTGCAAAAGAATTTTTCAGGAGGAAGAC
CTGCGCCAGATCTTCGTGCTCACGGTGGAGGTGCTGCAGGAGTTCAGCCGGCGGGACAGC
CTCAGCGCCCACATGTCCTCCGTGTTCCAGCGCTACCTGGCGCTCGCCAACCAGGTGCTC
AGCTGGAACTTCCTCCCGCCGAACCTGGGCAGACATTACATAGCCATGTTCGAGTCCTCC
CAGAACGTGCTGCTGAAGCCGACGGAGTCGTGGCGGGCCACGCTGCTGGACGGCAGGGTC
ATGGAGCTGTTCTTCACCGTCCACCGCAAGATCCGGGAGGACTCGGACATGGCCCAGGAC
TCCCTGCAGTGCCTCGCCCAGCTGGCCTCGCTGCACGGGCCCATCTTCCCGGACGAGGCC
GCCCAGGTGGAGTACCTGGCGCGCTTCATCGAGGGGCTGCTGAGCACCGTGAACGGGATC
GAAATAGAAGACTCGGAAGCCGTGGGGGTGTCCAGCATCATCAGCAACCTGATCACGGTG
TTTCCGCGGAGCGTTCTGACCGCCGTGCCGAGCGAGCTGTTCGCCTCCTTCGTGAACTGC
CTCACGCACCTCACCTGTTCCTTCGGGCGGAGCGCTGCGCTGGAGGAAGCGCTCGACAAG
GATGACATGGTGTACATGGAGGCCTATGACAAGCTGCTGGAGTCCTGGCTGGCTTTGGTG
CAGGACGACAAGCATTTCCATCAGGGCTTTTTCACGCAGCACGCGGTCCAGGTGTTCAAC
TCCTACATCCAGTGCCACCTCGCTGCTCCCGACGGCACGCGGAACCTGACGGCCAACGGC
GTGGCCCCTCGCGAGGAAGAGGAGATCAGCGGGCTGCAGGAGGACGACCGGGACCAATTT
TCAGACCAGCTGGCCAGCGTGGGGGTGCTGGGGAGGACCGCTGCGGGTCACTGCGTGCCT
CTGCTGACAAGTTTACTAGAAGAGAGAGTGACGAGGCTCCATGGCCAGTTGCAGCGACAT
CAGCAGCAGTTACTGGCCTCCCCTGGCGCAGGCACCTCCGACAACAAAGTGCTGGACGAT
CTGTACGAGGATATTCACTGGCTCATTTTGGTTACAGGCTACCTCTTAGCTGATGATACT
CAGGGAGAGACTCCGCTAATACCTCCAGAAATAATGGGATATTCCATTAAGCACTCATCT
GAAGTTGACATTAATACAACACTTCAAATTTTGGGATCTCCAGGAGAAAAGGCTTCTTCC
ATCCCAGGGTACAACAGAACAGATTCTGTGATTAGGCTGTTGTCCGCTGTCCTGCGAGTC
TCAGAAGTCGAGTCTCGAGCGATAAGGGCAGATCTCACGCATCTGCTGAGCCCGCAGATG
GGCAAGGACGTTGTCTGGTTTCTGAAGCGCTGGGCAAAGACTTACCTGCTGGTGGACGAG
AACCTGTACGACCAGATAAGCCTGCCATTTAGTACGGCGTTTGGAGCGGACACGGAGGGT
TCCCAGTGGGTTGTCGGCTACCTCTTACAGAAGGTCATCAGCAACCTCTCGGTGTGGAGC
GGGGAGGTCACACTCGTGGAGAGAAGGGAGAGGGCGAACTTGGTCATCCAGTGCGAGAAC
TGGTGGAGCCTGGCGAAGCAGTTCGCCAGCCGCAGCCCGCCGCTGCACTTCCTGTCCAGC
CCCGTGCAGAGGACGCTGATGAAGGCGCTCGTCCTGGGAGGCTTCGCGCACATGGACTCG
GAGACCAAGCAGCAGTACTGGACCGAGGTCCTGCAGCCCCTGCAGCAGCGGTTCCTGGGG
GTGATAAACCAGGAGAACTTCCAGCAGGTGTGCCAGCAGGAGGGGGTCAAGCAGGAGATC
ACGGCCACGCTCGAGGCCCTGTGCGGCATTGCCGAGGCCACCCAGATCGACAACGTGGCC
ATCCTCTTCAACTTTCTCATGGACTTCCTCACCAACTGCATCGGCTTGATGGAAGTTTAC
AAAAACACCCCCGAGACCGTCAATCTCATCATAGAAGTTTTTGTGGAAGTTGCGCACAAA
CAGATATGCTATCTCGGAGAGGCGCGCGCCGTGAGCCTGTACGAGGCGTGCCTGGCGCTG
CTGCAGGTGTACTCCCGCAACAGCCTGGGCCGGCAGAGGCTGGACGTGACGGCCGAGGAG
GAGCAGTACCAGGACCTGCTGCTCATCATGGAGCTGCTCACCAACCTGCTGTCCAAGGAG
CTCATCGACTTCAGCGACGCGGACGAGGTGTTCAGAGGGCAGGAGCCGGGCCGAGCGGCG
GGCAGGTCCGTCTCCGCGGCCGACGTCGTCCTGTACGGAGTGAACCTCATCCTGCCCCTG
ATGTCGCAGGACCTCCTGAAGTTTCCCACCCTTTGTAATCAGTACTACAAGTTAATTACA
TTTATCTGTGAGATTTTTCCTGAGAAAATACCGCAGCTACCTGAAGATCTCTTTAAAAGT
CTGATGTACTCGCTGGAACTGGGAATGACCTCGATGAGCTCGGAGGTTTGCCAGCTGTGC
CTGGAGGCGCTGACGCCGCTGGCCGAGCAGTGCGCCAAGGCCCAGGAGACGGACTCGCCG
CTGTTCCTGGCGACGCGGCACTTTCTGAAGCTGGTGTTCGACATGCTGGTTCTGCAGAAG
CACGACACGGAGATGACGACGGCGGCCGGCGAGGCCTTCTACACGCTCGTGTGCCTGCAC
