# Supplementary material for: Positively selected genes in the hoary bat (Lasiurus cinereus) lineage: prominence of thymus expression, immune and metabolic function, and regions of ancient synteny
Source: PeerJ. 2022 Mar 17;10:e13130. doi: 10.7717/peerj.13130 (PMC8934532; doi:10.7717/peerj.13130)
Supplement: Supplemental Information 3 — Initially tested orthogroups that have been edge-trimmed as described in the Methods. [file peerj-10-13130-s003.zip › original.trimmed/trimmed-OG0001915.fas]

>EpFu
CTGCCACCAGTGTTGTCTGAACAGCCACAGCTGGGCGTGTGCACACCACCTGCCCTCCAT
AGCGCCAGTCCCAGGAATCTGTCACCCTCCACCAGCCAAAGGGAGTACCAGGCCCTGCAG
GACCTCATGGACCTGGCAAGAGAGGGGTTGAGCGCCAGCCCATTGCCCTGCAGCGGGGGT
TCTGACTCAAAGGGGACCACAGGGATGGATCTACCTGGTGGCCTTCCACTGACTGGGTTT
GTCCTGCCACCTGAGGAGCAGCACTTGGAAATGGGCGGCCAGGCTTCGCTCTCGCTCGGT
TTGCTGGTTGCTGACTTCAGTGCCATGGTAAATAACCCACACCTGAGTGATGTCCAGTTT
CAGATGGACAACGGGGAAGTGCTGTATGCCCACAAGTTCGTGCTTTATGCCCGATGCCCA
CTTCTCATTCAGTATGTAAACAATGAAGGATTCTTCGCTGTAGAAGATGGCGATCTAAGA
ACCCAGCGTGTCCTGCTGAGTGATGTGAGCACTGAGGCTGCCCGTGCGTTCCTGCATTAT
CTCTACACTGCAGACACTAGCCTGCCTCCCCAGCTGACCCCTGACCTCAGTTCTCTGGCC
TGCAGGTTTGGTGTGAGTGAGCTTGTTCACCTGTGCAAACAAGCATCTGTCGTGATGGAT
TCAGAGGGCAGACAGGAGAAGGAAGATGAGGATTGTGAAACCAGAGCAGAGAATTTCCAA
GAACTCTTGAGGTCAATGTGGGTAGGTGAAGAGGAGGAAGCAGAAGCCTTGTTGAAATCT
GAGGGCCTTGAAGAAGATAGAGAAAAGGTCAATGAAGCAGAAATGGAAGAAATTTATGAA
TTTGCTGCTACTCAGAGAAAGCTGCTCCAGGGGGAAAGAGCTCCAGAGATCAAAGAAGAA
ACTAACCAGCTTGGGGAGGACAGTCCAGGTTCTAGGCGAATCCTAGCAAACATCCAGGTT
AAAGAAGAGTCAGAAAATACGGAACAGATGGAACCATCTGGGCAGGGAAGAGATGAGTGC
CTCACCAAAAGAAAAAATGAGAGACAATCCATGTTCCTGCCACTCAAGGGCCAGTGTTCA
AGTGGAGAGGAGGAAGCAGAGGCCCCAAAGGAAGCCCTGGATCACACCAGCTCCTCTCGC
TCCCAGGGCCGCTGGGCAGAGGAAAAGGAAGGACGCTTAATGTACTCAGTTGATGATGAT
GAACATTCCTTTTCATCAACTCCAGGAGGGCACCCTGAACCGTCCCAAAGTGATCACGAG
AGAGGCAATGGCACTATCAAACAAAGGCGGGGACAGAGCTCTCATCGCTCTAGTCGCCGG
CAGGCACCTCCATCACAGCCATGCTTCTTCCCATCACAGCCCCCTCCGGGCAGGAGTCCA
CGCCAACCACACCTTCACCCTCATCGCAAAAATGACTTATCCCCACCGACGCCCCAATCT
CAGGGCAGAGCTTCCAGAGTGGCCTCCCAGGACACACCATTGAAGCAGAAGAGGGGACGG
AGCCTTCTCACGCTATTTAACCATCCAGGCTGCCAGAAAGGCGAAGAACGTGGTTCTGTG
TTGGAATGCAGAAATAAAGGGACCCTGACCTCACCAGAAAAGTCTCCATCCATCGACCTA
ACTCAGGCAAAACCTGGCCAACAGAGCTCCAGATCTCAGAATTCTCCCTCCAACCTGAAC
AGAGAAGATGAGATTATCCTTTTATTGGATTCAGATGAAGAGCTAGAGCTAGAACAAACC
AAAAAGTCAGTTTTTAATGGTTCCCTGGAAGAAAAAGTTTTAGAAGTTAGCCCCAAGTTC
TCTGACCTGTTCTCCATCATTGACGTTGATGCAGATCAGGAACCTTCCCAAAGCCCACCA
AAGAGAGAGGCCACAGTGCAGCAGGAGGAGAGGCGGCCGTCAAGGAACCCAGGCTGTGTG
GGTGGCAGAGGGTCCTCCCAGCTGTTCTGTAACCGAGAGAGCAGCCCGGACGAGGACAGC
ACCACAGACACCTCGTGGCTGGTACCTGCCACCCCGCTCTGCAGCAGAAGTCACGAACAC
TCATCACAGACCCAAATCCTGGGTCTTGGGTCCAAGACTTCAGCATGTGAAATGGCTCAG
CCCCAGCCCAGGGCCCCATTAGAAAACAGGGATGGACCCAAAGCCGCTAGTAAGTTTTCA
GCAATTGTGCACCAGACATCGTCATCCTGCCTGGTCCCTGTCAATAGAAGCCCTTCCAGT
CCCAGCCCCAGGCGCCACAAGCACTTTTCTGTGCTGACTCCCTGTCCAGCCTCCGGAGGC
CTCGATTTCAGTGGGCAGTTCCAGAAGCGCTCGCTGCCGAGGCCGAGCCCGCCGAGTCAG
GCCACAGCGAGCGAAGTGGTGGAGGTGGAGGACAGTGAAGATGAGCAGGAGGTAGCCTCC
CATCAGGCGGGCAGCAGCTCCCTGTTGGACAGCGGTCCCCCCATTCCCACTGACGACTGC
TGTTGGCATGTCGAGCCCCTCTCACCAATTCCAATTGATAATTTGAACCTTGAGCGGACT
GGCCCCCTGAGCACCAGTAGCCCAGGCAGCCGGGCCAGGGAGGCCCCAGACAGCGGTGAC
TGCCACTCCCCAGCACTCCTGAGTACCACCCCCATCCGAGGAAGCTGCACTCGCCAAAGG
AAGTCTCCAGAGAAATCCCCTCAGGCCAGCTCCCCTGGGGGCAGCAGGCTGAGCTTCTTG
AATTCAGCTCTGTGGGAGGACTGGGATGAAGAAAAGTCTCCAGAGGCCCTTTCTCTGGCC
CAGACACCAAGTACTGATCGAGCTCAGAAATCAGAAGGGTTA
>HiAr
CTGCCACCAGTGCTATCTGATCAGCTACAGCTGGGCGTACACACGCCACCTGCTCTCCAC
AGTGCTGGCTCCAGGAACCCATCACCCTCTGCCAGCCAGAGGGAGCACCAGGCCCTGCAG
GACCTCATAGACCTGGCAGGAGAGGGGCTGAGTGCCAGCCCATGGCCCTGCAGCAGTGGC
CTGAACTCAGAAGGGACCGAAGGGATGGATCTCCCCAGCGGCCTTCCACTGACTGGGTTT
GTCCTGCCACCTGAGCAGCAGCACCTGGAGAGGGGCGGCAAGGCTTCGCTCTCCCTCGGT
TTGCTGGTTGCTGACTTCGGTGCCATGGTCAATAACCCACACCTGAGTGATGTCCAGTTT
CAGATGGACAGTGGGGAGATGATCTATGCACACAAGTTCGTGCTTTATGCCAGATGCCCA
CTTCTCATGCAGTATGTAAACAGTGACGGCTTCTTCGCTGTAGAAGACGGCGACCTGAGA
ACACAGCGCGTCCTGCTGAGTGACATGAGCACGGAGGCCACCTGTGCGTTCCTGCATTAT
CTCTACACCGCAGACACTGGCCTACCTTCCCAGCTGGTCCCTGACCTGAGTTCGCTGGCC
CGCAGGTTTGGTGTGAATGAGCTTGTTCACCTGTGCGAACAAGCGCCTGTTGTGATGGAT
TCAGAGGGCGACCGAGAGAAGGAAGACAAGGATTGTGAAAACAGAGCGGAGAATTTCCAA
GAACTCTTGAGGTCAATGTGGGTAGATGAAGAAGAGGAAGCAGAGACCTTGTTGAAATCT
GAGGACCATCAAGAAGACAGAGAGAAGGTCAATGAAGCAGAAATGGAAGAAATTTATGAA
TTTGCAGCTACTCAGAGAAAGCTGCTCCAGGGGGAAAGAGCTCCAGACATCAAGGAAGAA
ACTGAGCAGCTTGGGGAGGGTGGTCTAGGTTCTGGGCGAATCCGAGCAAGCACCCAGGTT
CAAGAACAGTTGGAAAATGCAGAACAGATGGAATCATTTGGGCAGGGAGGAGATGAGGCC
CCAGCCAAAGAGAAAAACGCGAGACAGTCCATGCTCCTGCCACTCCAGGGCCAGTGTTCC
GACAGGGAGGAGGAAGCAGAGGTTCCAAAGGAAGCACGGGACCATTCCGGCTCTAGCCCT
CCTCAGGGCAGCCGGGCAGAGAGAAAGGAAGGCCCCTTTTTGTACTCAGTTGATGATGAA
GAACAGCCCTTTCCATCAACTCCAGGAGGACACCCTGAACCATCCCAAAGTGATCTCAAG
GAAGGCAAGGGCACCGTCAGGGAAAGAGACGTGGAGAGTTCCCGTGCCCCCCTTCCCTGG
CAGGCACCCCCATCGCACCCATGCTTCTCCCCTTCACAGCCCCCTCCAGACAGGAGTCCC
TGCCCACCACACCCTCGCCCTAATCGCACAAGTGACTCCTCCCCACCAAGGCCCCAGTCG
CAGGGCAGAGCTTCCAGGGCCGCCTCCCAGGACTCACCATCAAGGCGAAAGAGGGGCCGG
AGCCTTCTCCCCCTACTTAACGATCCAGGCTGCCAGAAAGGCAAAGAACGTGGTTTCATG
TTAGAATGCAAAAATAAAGGGGTCCTGCCCTCCCCAGAAAAGTCTCCATCCATTGACCTA
ACCCAAGCAAAACCTGGCCATCAGAGCTCCAGATCTCAGAATTCTCCATCCAGCATGAAC
AGAGAAGATGAGGTTATCCTTTTATTGGATTCAGATGAAGAGTTGGAGCTAGAACAAACA
AAAAAGTCAGTTTTTAATGGTCCCTCCGAAGAAAAAGTTCAAGAAGTTAGCCCCAAGTCC
TCTGAGCTGTTCTCCATCATTGACATTGATGCAGATCAGGAACCTTCCCAAAGCCCACCA
AGAAGAGAGGCTACACTGCAGCAGGAGGAGGGGGTGTCGTCTGGGAACCAAGGCTCTGTG
GGTGGCAGAGGAACCCCCCGGCTGTTCTTTGACCCTGAGAGCAGCCGTTATGAGGACAGC
ACCATAGACACCTCGTGGCTGGTGCCTGCCACCCCGCTGGCCAGCAGAAGCCGAGACTGT
TCATCGCAGACCCAAATCACGGGCCTCAGGGCCAGGACTTCAGCGAATCAAGTGGCTCAG
CTCAAGCCCAGGGTCTCATTAGAAAACAAGGATGGACCCGAGGCTGCGAGCAAGTTTTCG
GTAATCGTGCCCCAGACGTCATTGTCCTGCCTGGTCTCTATTGCTAGGAGCCCTTCCAGT
CCCTGCCCCAGGCGCCACAAGCACTTTTCTCCCCCGGCTTCCTGTCCGACCTCAGGAGGC
CTTGATTTCAGCAGGCAGTTCCAGGAGCGCTCGCCACCTAGGCCGAGCCTGCCGAATCAG
GCCACAGTGAGTGAAGTGGTTGAGGTGGAAGACAGTGATGATGAGCAGGAGGTGGTCTCC
CCTCAGGTGAGCGGCACCCCCCTGCAGGACAGCAACCCCTCCAGGCCAGCTGACGACTGC
TGCTGGAATGTTGAGCCCCTCTCACCGATTCCAATTGACCATGTGAACCTCGAGTGGACT
GGCCCCCTGAGCACCAGCAGCCCCAGCGGTAGGGCAGGGGAGGCCCCGGACATTGGTGAC
TGCCACTCCCCGACACTCCTGGGCACCCCCCCCATCCGAGGAAATTGCACTGGCCAAAGG
AAGTATCAAGAGAAATCCCCTAGGACCAGCTCCCCTGGGGGCAACACGCTGAGCTGTTTG
AATTCAGCTCTATGGGACGATTGGGATGAACAAAAGTCTCCAGAAGTTCTTCCTCTGACC
CAGACGCCGAGTGCTGATCGAGCTCAGAAATCAGAAGGGTTA
>LaCi
CTGCCACCAGTGTTGTCTGAACAACCACAACTGGGCGTGCGCACACCACCTGCCCTCCAT
AGTGCCAGTCCCAGGAATTTGTCACCCTCCGCCAGCCAAAGGGAGTGCCAGGCCCTGCAG
GACCTCATGGACCTGGCAAGAGAGGGGCTGAGCGCCAGCCCATTGCCCTGCAGCGGGGGT
TCTGACTCAAAGGGGACCACAGGGTTGGATCTACCTGGTGGCCTTCCACTGACTGGGTTT
GTCCTGCCACCTGAGGAGCAGCGCTTGGAAATGGGCAGCCAGGCTTCGCTCTCTCTCGGT
TTGCTGGTTGCTGACTTCAGTGCCATGGTAAATAACCCACACCTGAGTGATGTCCAGTTT
CAGATGGACAGCGGGGAATTGCTATATGCCCACAAGTTCGTGCTTTATGCCCGATGCCCA
CTTCTCATTCAGTATGTAAACAATGAAGGATTCTTTGCTGTAGAAGATGGCGATCTAAGA
ACCCAGCGTGTCCTGCTGAGTGATGTGAGCATTGAGGCTGCCCGTGCATTCCTGCATTAT
CTCTACACTGCAGACACTGGCCTCCCTCCCCAGCTGACCCCTGGCCTCAGTTCTCTGGCC
TGCAGGTTTGGTGTGAGTGAGCTTGTTCACCTGTGCAAACAAGCATCTGTCGTGATGGAT
TCAGAGGGCAGACAGGAGAAGGAAGATGAGGATTGTGAAACCAGAGCAGAGAATTTCCAA
GAACTCCTGAGGTCAATGTGGGCAGGTGAAGAGGAGGAAGCAGAAGCCTTGTTGAAATCT
GAGGGTCTTGAAGAAGATAGAGAAAAGGTCAATGAAGCAGAAATGGAAGAAATTTATGAA
TTTGCTGCTACTCAGAGAAAGCTGCTGTGGGGGGAAAGAGCTCCAGAGATCAAAGAAGAA
ACTAACCAGCTTGGGGAGGATAGTCCAGGTTCTAGGCGAATCCTAGCAAACATCCAAGTT
AAAGAAGAGTCAGAAAATACAGAACAGATGGAAACATCTGGGCAGGGAAGAGAGAAGTGC
CTCACCAAAAGAAAAAATGAGAGACAGTCCATGTTCCTGCCACTCAAGGCCCAGGGTTCA
AATGGAGAGGATGAAGCAGAGGCCCCAAAGGAAGCCCTGGATCACACCAGCTCCTCTAGT
TCCCAGGGCCGCTGGGCAGAGGAAAAGGAAGGACATTTTATGTACTCAGTTGATGATGTT
GAACAGCCCTTTTCATCAACTCCAGGAGGGTACTCTGAACCATCCCAAAGTGATCACGAG
AGAGGCAATGACACTATCAAACAAAGGTGGGGACAGAGCTCTCATCGCTCTAGTTGCCGA
CAGGCACCTCGATCACATCCATGCTTCTTCCCATCACAGCCCCCTGCGGGCAGGAGTCCA
CGCCAACCATACCTTCACTCTCATCACAAAAATGACTTATCCCCACCGACACCCCAATCT
CAGGGCAGAGTTTCCAGGATGCTCTCCCAGGACACACCATCAAAGCAGAAGAGGGGCCGG
AGCCTTCTCACGCTATTTAACCATCCAGGCTGCCAGAAAGGCGAAGAACCTGGTTCTCTG
TTGGAATGCAGAAATAAAGGGACCCTGACCTCACCAGAAAAGTCACCTTCCATTGACCTA
ACTCAGGCAAAACCTGGCCAACAGAGCTCCAGATTTCAGAATTCTCCCTCCAATGTGAAC
AGAGAAGATGAGATTATCCTTTTATTGGATTCAGATGAAGAGCTAGAGCTAGAACAAACC
AAAAAGTCAGGTTTTAATGGTTCCTTGGAAGAAAAAGTTTTAGAAGTTAGCCCCAAGTTC
TCTGACCTGTTCTCCATCATTGACGTTGATGCAGATCAGGAACCTTCCCAAAGCCCACCA
AAGAGAGAGGCAACAGTGCAGCAAGAGGAGAGGCGGCCGTCAAGGAACCTGGGCTGTGTG
GGTGGCAGAGGGTCCTCCCAGCTGTTCTGTAACCGTGAGAGCAGCCCAGATGAGGACAGC
ACCACAGACACCTCGTGGCTAGTACCTGCCACCCCGCTTGGCAGCAGAAGCCACGAACAC
TCATCACAGACCCACATCATGGGTTTTGGGTCCAGAACTTCAGCATATGAAATGGCTCAG
CTCCAGCCCAGGGCCCTATTAGAAAATAGGGATAGACCCAAAGCTGCTAGTAAGTTTTCA
GCAATTGTGCACCAGACATCATCATCCTGCCTGGTCCCTGTCAATAGAAGCCCTTCCAGT
CCCAGCCCCAGGCGCCACAAGCACTTTTCTGTGCTGACTCCCTGTCAAGCCTCAGGAGGC
CTCGATTTCAGTGGGCAGTTCCAGAAGCGCTCACTGCCTAGGCCAAGCCTGCCGAATCAG
GCCACAGCTAGTGAAGTGGTGGAGGTGGAGGACAGTGAAGATGAGCAGGAGGTAGCCTCC
AATCAGGCGAGCAGCAGCTTCCTATTGGACAGCGGTCCCCCCATTCCAACTGATGACTGC
TGTTGGCATTTCGAGCCCCTTTCACCAATTCCAATTGATAATTTGAACCTTGAGCGGACT
GGCCCCCTGAGCACCAGTAGCCCAGGCAGCAGGGCCAAGGAGGCCCCAGACAGCGGTGAC
TGCCACTCCCCAGCACTCCAGAGTACCACCCCCATCCGAGGAAACTGCATTGGCCAAAGG
AAGTCTCAAGAGAAATCCCCTCAGGCCAGCTCCCCTGGGACCAACAGAATGAGCTTCTTG
AATTCAGCTCTGTGGGATGATTGGGATGAACAGAAGTCTCCAGAGGCTCTTTCTCTGGCC
CAGACACCAAGTGCTGATCGAGCTCAGAAATCAGAAGGGTTA
>MyLu
CTGCCACCAGTGTCGTCTAAACAGCCACAGCTGGGCGTGCGCATGCCACCTGCCCTCCAT
AGTGCCAGTCCCAGGAATCTGTCACCCTCCGCCAGCCAAAGGGAGTACCAGGCCCTGCAG
GACCTCATGGACTTGGCAAGAGAGGGGCTGAGCGCCAGCCCATTGCCCTGCAGCGGGGGT
TCTGACTCAAGGGGGACCACAGGGATGGATCCACCCGGTGGCCTTCCACTGACTGGGTTT
GTCCTGCCACCTGAGGAGCAGCGCCTGGAAATGGGCAGCCAGGCTTCGCTCTCTGTCGGT
TTGCTGGTTGCTGACTTCAGTGCCATGGTAAATAACCCACACCTGAGTGATGTCCAGTTT
CAGATGGACAACGGGGAAGTGCTGTATGCCCACAAGTTCGTGCTTTATGCCCGATGCCCA
CTTCTCATTCAGTATGTAAACAGTGAAGGATTCTTCGCTGTAGAAGATGGCGACCTAAGA
ACCCAGCGTGTCCTGCTGAGTGATGTGAGCACGGAGGCTGCCCGCGCGTTCCTGCATTAT
CTCTACACTGCAGACACTGGCCTGCCTCCCCAGCTGACCCCTGACCTCAGTTCTCTGGCC
TGCAGGTTCGGTGTGAGTGAGCTTGTTCACCTGTGCAAACAAGCATCTGTCGTGATGGAT
TCAGAGGGCAGCCAGGAGAAGGAAGATGAGGATTGTGAAAGCAGAGCGGAGAATTTCCAA
GAACTCTTGAGGTCAATGTGGGTAGGTGAAGAGGAGGAAGCAGAAGCCTTGTTGAAATCC
GAGGGCCTTGAAGAAGATAGAGAAAAGGTCAATGAAGCAGAAATGGAAGAAATTTATGAA
TTTGCTGCTACTCAGAGAAAGCTGCTCCAGGGGGAAAGAGCTCCAGAGATCAAAGAAGAA
ACTAACCAGTTTGGGGAGGACAGTCCAAGTTCTAGGCGAATCCTAGCAAGCGTCCAGGTT
AAAGAACAGTCAGAAAATACAGAACAGATGGAACCGTCTGGGCAGGGAAGAGATGAGTGC
ATCGCCAAAAGAAAAAATGAGAGACAGTCCATGTTCCTGCCACTCGAGGGCCAGTGTTCA
GATGGAGAGGAGGAAGCGGAGGCCCCAAAGGCAGCCCTGGATCGCACCAGCTCTTCTCGC
CCCCAGGGCCGCTGGGTAGAGGAAAGGGAAGGACGCTTTATGCACTCAGTTGATGATGAT
GAACAGCCCTTTTCATCAACTCCAGGAGGGTACCCTGAACCATCCCAAAGTGATCACAAG
AGAGGCAATGGCACTATCAAACAAAGGCGGGGACAGAGCTCTCATCGCTCTACTCGCCGG
CAGGCACCTCCATCACAGCCATGCTTCTTCCCATCACAGTCCCCTCCGGGCAGGAGTCCA
CGCCAACCACACCCTCACCCTCATCGCAAAAATGACATGTCCCCACCAACGCCCCAATCT
CAGGGCAGAGCTTCCAGGGTGGCCTCCCAGGACACACCATCGAAGCAGAAGAGGGGCCGG
AGCCTCCTCACGCTGTTTAACCATCCAGACTGCCAGAAAGGCGAAGATCGTGGTTCTGTG
TTGGAATGCAGAAATAAAGGGGCCCTGACCTCACCAGAAAAGTCTCCATCCATTGACCTA
ACTCAGGCAAAACCTGGCCAGCAGAGCTCCAGATCTCAGCATTCTCCCTCCAGCGTGAAC
AGAGAAGATGAGGTTATCCTTTTATTGGATTCAGATGAGGAGCTAGAGCTAGAACAAACC
AAAAAGTCAGTTTTTAATGGTTCCCTGGAAGAAAAAGTTTTAGAAGCTTGCCCCAAGTTC
TCTGACCTGTTCTCCGTCATTGATGTTGATGCAGATCAGGAACCTTCCCAAAGCCCACCA
AAGAGAGAGGCCCCAGTGCAGCAGGAGGAGGGGCGGCCGTCAAGGAACCTGGGCTATGTG
GGTGGCAGAGGGTCCCCCCCACTGTTCTGTAACCGCGAGAGCAGCCCGGACGAGGACAGC
ACCACAGAAACCTCGTGGCTGGTACCTGCCACCCCACTCGGCAGCAGAAGCCGAGAACAC
TCATCACAGACCCAAATCATGGGTCTCGGGTCCAGGACTTCAGCATATGAAATGGCTCAG
CTCCAGCCCAGGGCCCCATTAGAAAACAGGGATGGACCCAAAGCCTCTAGTAAGTTTTCA
GCAATTGTGCACCAGACATCGTCATCCTGCCCGGTCCCTGTCAATAGAAGCCCTTCCAGC
CCCAGCCCCAGGCGCCACAAGCACTTTTCTGTGCTGGCTCCCTGTCCAGCCTCAGGAGGC
CTCGATTTCAGTGGGCAGTTCCAGAAGCGCTCGCTGCCCAGGCCGAGCCTGCCAAATCAG
GCCGCAGTGAGCGAAGTGGTGGAGGTGGAGGACAGTGACGATGAGCAGGAGGTAGCCTCC
CATCAGGCGAGCAGCAGCCCCCTGTTGGACAGCGGTCCCCCCATTCCAACTGACGACTGC
TGTTGGCATGTCGAGCCCCTCTCGCCAATTCCGATTGATAATTTGAACCTTGAGCGGACT
GGCCCCCTGAGCACCAGTAGCCCAGGCAGCAGGGCCAGGGAAGCCCCGGACAGTGGTGAC
TGCCACTCCCCAGCACTCCTGAGTACCACCCCCATCCGAGGAAGCTGCACTGGCCAAAGG
AAGTCTCAAGAGAAATCCCCTCAGGCCAGCTCCCCTGGGAGCAGCAGGCTGAGCTTCTTG
AATTCAGCTCTCTGGGACGATTGGGATGAAGAAAAGTCTCCAGAGGCCCTTTCTCTGACC
CAGACACCGCGTGCTGATCGAGCTCAGAAATCAGAAGGGTTA
>PhDi
CTGCCACCAGTGTCACCTGACCATCCACAGCCAGGTGTGCACATGCCACCTGCTCTCCAC
AGCACCTGTCCCAGAAACCCACCACCCTCTGCCAGCCAGAGGGAGTACCAGGCCCTGCAG
GACCTCATGGACCTGGCAAGAGAGGGATTGAGCAGCAGCCAGTTGCCCAGCAGTGGGACC
CTGGACTCTGGGGGAACCACAGGGATGGATCTGCCCGGTGGCCTTCCACTGACTGGGTTT
GTCCTGCCAGCTGAGGAGCAGCACTTGGAAACAGGCGGCCAGGCTTCGCTCTCCCTTGGT
TTGCTGGTTGCTGACTTCAGTGCCATGGTCAATAACCCGCACCTGAGTGATGTTCAGTTT
CAGATGGACAGCGGGGAGGTGCTGTATGCTCACAAGTTTGTGCTTTATGCCCGATGCCCA
CTTCTCATTCAGTATGTAAACAGTGAAGGATTCTTCGCTGTAGAAGATGGTGACCTAAGA
ACCCAGCGCGTCCTGCTAAGTGATGTGAGCACGGAGGCGACCCGTGTGTTCCTGCAGTAT
CTCTACACTGCGGACACCGGCCTGCCGCCCCAGCTGGCCCCTGAGCTGAGTTCCCTGGCC
TGCAGGTTTGGCGTGAGTGAGCTTGCTCACCTGTGCAAACAGGCATCTGTTGTGAAGGAC
TCGGAGGGCAGACAGGAGAAGGAAGACGAGGCTTGTGAAAGCAGAGCAGAGAACTTCCAA
GAACTCCTAAGGTCAATATGGGTAGGGGAAGAGGAGGAAGCAGAAGCCTTGTTGAAATCG
GAGGGTCTTGAAGAAGATAAAGAAATAGTTAATGAAGCAGAAATGGAAGAAATTTATGAA
TTCGCAGCTACTCAGCGAAAGCTGCTCCAGGGGGAAAGAGCTCCAGAGATCGAGGAAGAA
ACTAACCAGCTTGGGGAAGATGGTCCACGTTCTGGGCAAATCCTAGCAAGCATCCTGTTG
AACGAACAGTCAGAAAATGCAGAGCAGATGGAATCATCTAGGCAGGAAGGAGATGAGGCC
CCCGGCAAAAGGAAAAATGTGGGACAGTCCGTGTTCCCGCCACTCAAGGGCCAGTGTTCA
GACGGGGAGGAGGAAGCAGAGGTGCGAAAGGAAGTTCTGGATCGTACTAGCTCCTGTAGC
CCGCAGGGCCACTTGACAGAGAAAAAGGAAGGGTCCTTTTTGTACTCAGTTAATGATTAT
AAACAGCCCTTTTTATCAACTCCAGTAGGATACCCTGAACCATCCCAAGGATTCACAAGA
GAGGCAATGGCACTGTCAGAGAAAAGGGCGGGGGAGAGCTCCCATCCCCCCACTTGCCAG
TGGGCACCTGCATCATATCCATGCTTCGTCCAGTCACAGCCTCCTCCAGGCAGGAGTCCC
GCCNAACCACACCCTCTCCCTCATCGCACAAGAGACTTGTCCCTGCCACTACCGCAGTCA
CAGGGCAGAGCTTCCAGGGCAGCCTCCCAGGACTCACCGTTGAAGCAGAAGAGGGGCCAG
AGCCTTCTCATGCTACATAACCATCCAGGGTGCGAGAAGGGCAAAGAACATGGTCCCATG
TTGGAATGCAGACATAAAGGAGTCTTGATCTCATCAGAAAAGTCTCCATCCATTGACCTA
ACTCAGGCAAAACCTGGCCATTGGAGCTCTAGATCTCAGAATTCTCCATCCAACATGAAC
AGGGAAGATGAGGTTATCCTTTTATTGGACTCAGATGAAGAGCCAGAGCTAGAACAAACC
AAAAAATCAGTTTTTAATGGTTCCGTGGAAGAGAATGTTCTAGAAGTTAGCCCCAAGTTC
TCTGACCTGTTCTCCATCATCGATGTTGATGCAGATCAGGAACCTTTCCAAAGCACACCA
AGGAGAGATGCCCCAGTACAGCAAGAGGAGGGGCGGCTATCAAGGAACCAGGGCTATGTG
GGCGGCAGAGGGACGCCCCAGCTGTTCTGTAGCCCCAAGAGCAGCCCTGACAAGGACAGC
ACCACAGACACCTCATGGCTGGTGCCCGCCACCCCACTTGCCGGCAGAAGCCGCGACTAC
TCATTGCAGACCCAAACCTTGGGCCTCAGGTCCAGGATGTCAGGGTATGAAAAGGCTCAG
CTCAAGCCCAGAGCCCCATTAGAAAACAGAGATGGACCCAGAGCCACTAGTAAGTTTTCA
GTAATTGTGCCCCAGACACCGTCATCCTGCCCGGTCTCTGTCAATAGAAGCCCTTCTAGT
CCCTACCCCAGGAGCCACAAACACTTTTCTCTGCCGGCTCCTTCTCCAACCTCGGGAGCC
CTCGATTTCAGTGGGCAGTTCCTGAAGCACTCGCTGCCTAGGCTGAGCCTGCTGAATCAG
GCCACAGCAAATGAAGTGGTGGAGGTGGAAGACAGTGAAGATGAGCAGGAGGTGGCTTCC
CATCAGGCGAGCAGCAGCCCCGTGCTGGACAGCGACCCCCCCATTCCAACTGTTGACTGC
TGTTGGCATGCCGAGCCCCTCTCACCAATCCCAATTGACAGTTTGAACCTTGAGCGGACT
GGCCCCCTGAGTACCAGTAGCCCAGGGAATAGGGCCGGGGAGGCCCTGGACAGTGGTGAC
TGCCACTCCCCTGCACTCCTGAGCACCACCCCCATTCGAGGAAGCGGCATTGGCCAAAGG
AAANTCTCAGAGAAATCTCCTCAGGCCAGTTCCCCTGGGAGCAGCAGGTTGAGCTTCTTG
AATTCACGTCTGTGGGATGATTGGGATGAAGAAAAGTCTCCAGAGGTTCTTTCTCTGGCC
CAGACACCGAGAGCTGATGGAGGTCAGAAATCAGAAGGGTTA
>PtVa
CTGCCACCAGTGCTGCCAGACCAGCCAGAGCTAGGTGTGCGCATGCCACCTATTCTCCAC
AGTGCCAGCCCCAGGAACCCATCACCCTCTGCCAGCCAGAGGGAGCACCAAGCCCTGCAG
GACCTCATAGACCTAGCAGGAGAGGGGCTGAGCACCAGCCCATGGCCCTGCAGCAGGGGC
CTGGGCTCGGGAGGGACTGAAGGGATGGATCTGCCTGGTGGACTTCCACTGACTGGGTTT
GTCCTGCCACCTAAGGAGCAGCACCTGGAGAGGGGCGGCCAAGCTTCGCTCTCCCTCAGT
TTGCTGGTTGCTGACTTCGGTGCCATGGTCAATAACCCACACCTGAGCGACATCCAATTT
CAGATGGACAGCGGGGAAGTGCTATATGTCCACAAGTTCGTGCTTTATGCCAGATGCCCA
CTTCTCATTCAGTATGTAAATAGTGAAGGCTTCTTTGCTGTAGAAGATGGCGACCTGAGA
ACCCAGCGTGTCCTGCTGAGTGACGTGAGCACTGAGGCCATGCGTGCATTCCTGCATTAT
CTCTACACCGCAGACACTGGCCTGCCTCCGCAGCTGGCCCCTGACCTGAGTTTCCTGGCC
CGCAGGTTTGGTGTGAATGAGCTTGTTCACCTCTGTGAACAAGCGTCTGTTGTGATGGAT
TCAGAGGATGAACAAGAGAAGGAAGACAAGGACTGTGAAAGCAGAGTGGAGAATTTCCAA
GAACTCTTGAGGGCAGTGTGGGTAGATGAAGAGGAGGAAGCAGAGGCCTTGTTGCAACCT
GAGGGCCATGAAGAAGACAGAGAAAAGGTCAATGAAGCAGAAATGGAAGAAATTTATGAA
TTTGCAGCTACTCAGCGAAAGCTACTCCAGGAGGAAAGAGCTCCAGAGATTGAGGAAGAA
ACTGACCAGCTTGGAGAGGATGGTCCAAGTCCTAGGCAAATCGTAGCAAGTGTCCAGGTT
AAAGAACAGTCGGAAAATGAAGAACAGATAGAATTGTTTGGGCAGGGAAGAGATGAAGCC
CCAGCCAAATGGAAAACCGTGAGACAGTCCATGCTCTTGCCACTTGAGAGCCAGTGTTCA
GACAGGGAGGAGGCGGTAGAGGCCCAGAAGGAAGCACTGGATCATTCCAGCTCCTCTAAC
CCTCAGGGCTGCCAGGCAGAGAGAAGGGAAGGGGTCTTTTTGTATTCAGTTGATGATGAT
GAACAGCCCTTCGCATCAACTCCAGGAGGATACCCTGAACCGTCCCAAAGTGATCTCAAG
GAAGGCAACAGCACTGTCGGGGAAAAGGGGACGGAGAGTTCCTGTCCCTCTACTCACCAG
CAAACACCCCCATCTCGCCGGTGCTTCTTCCCATCACAGAGCCCTCCAGGCAGGAGTCCC
CGCCAACCACACCCTCGCCTTCATCGCACAACTGCCTCCTCCCCACCAAAGCCCCAGTCA
CAGGGCAGAGCTTCCAGGGTGGACTCCCAGGACTCGCCACTGAAGCAGAGAAGGGGCCGG
AGCCTTCTCACATTACTTGATGATCCAGGCTGCCAGAAAGGCAAAGAACGTGGCTCCATG
TTGGAATGCAGAAATAAAGGTGTCCTGATCTCCCCAGAAAAGTCTCTATCCATTGACCTA
ACCCAAGCAAAACCTAGTCATCGGAGCTCCAGATCTCAGAATTCTCTGTCTAGCGTGAAC
AGAGAAGATGAGATTATCCTTTTATTGGATTCAGACGAAGAGTTGGAGCTAGAACAAAGC
AAAAAGTCAGTTTTTAATAGTCCCCCAGAAGAAAAAGTTCTAAAAGTTAGCCCCAAATCC
TCTGAACTGTTCTCTGTCATTGACGTCGATGCAGATCAAGAACTTTCCCAAAGCCCACCA
AGAAGAGACGCCACACTGCAGCAGGAGGAGGGGGGAGCATCAGGGAACCAGGGCTCTGTG
GATGGCAAAGAGACTCCCCAGCTCTTCCGTGACCCTGAAAGCAGCCCTGATGAGGCTAGC
ACCACAGATACCTCATGGCTGGTGCCCGCCACCCCACTGGCCAGCAGAAGCCGAGACTGT
TCATCACAGACCCAAATCATGGGCCTCAAGTCCAGGACTTCAGTGGACCAAACGGCTCAG
CTCAAGCCCAGGGCCCCGTTAGAAAACAAGGATGGACCTGAAGCTGCGAATAAGTTTTCA
GTAATCATGCCCCAGACATCGTCGTCCTGCCTGGTCCCTGTTGCTAGAAGTCCTTCCAGT
CCCCATCCTCGGCGCCACAAGCACTTTTCTCCTCTGTCTCCCTGTCCGACCTCAGGAGCC
CTCGATTTCAGCAGGCAGTTCCAGAATTGCTCGCCACCTAGGCCGAGCCTGCTGAACCAG
GCCACAGCGAGTGAAGTGGTAGAGGTGGAGGACAGTGAAGATGAGCAGGAGATGGCCTCC
CGCCAGGCTAGCAGCAGCCTCCTGCTGGACAGCAATCCCCCCATTCCATCTGATGACAGC
TGTTGGCATGTCGAACCCCTCTCACCAATTCCAATTGACCATTTGAACCTCGAGCGAACC
GGACCCCTAAGCACCAGTAGCCCAGGTGGTAAGGTGGGGGAAGTCTGGCACAATAGTGAC
TGCCACTCCCCGGCACTCCTGGGCACGACCCCCATCCGAGGAAGCTGCACTGGCGGTAGG
AAGTCTCAAGAGAAATCTCCTAGGGCCGGCTCCCCTGGGAGCAGCAGGCTGAGCTTCTTG
AATTCAGCTCTGTGGGATGATTGGGATGAAGAAAAGTCTCCAGAGGTGCTTCCTCTGGCC
CAGACACCGAGCGCTGATCGAGCTCAGAAATCAGAAGGGTTA
>RhFe
CTGCCACCAGTGCCACCAGACCAGCCACAGCTGCGCGTGCACACGCCACCTGCCCTCCAC
AGTGCTGGCCCCAGGAACCCATCGCCCTCCGCCAGCCAGAGGGAGCACCAGGCCCTGCAG
GACCTCATGGACCTGGCAGGAGAGGGGCTGAGTGCCAGCCCGTGGCCCTGCAGTGGTGGC
CCGAGCTTGGAAGGGACCGAAGGGATGGATCTCTCCAGCGGCCTTCCACTGACGGGGTTT
GTCCTGCCATCTGAGCAGCAGCACCTGGAGAGGGGCGACAAGGCTTCGCTCTCCCTCGGT
TTGCTGGTTGCTGACTTCAGTGCCATGGTCAATAACCCACACCTGAGTGATGTCCAGTTT
CAGATGGACAGCGGGCGGGTGCTCTATGCCCACAAGTTCGTGCTTTATGCCAGATGCCCA
CTTCTCATGCAGTATGTAAACAGTGAAGGCTTCTTTGCTGTAGAAGATGGCGATCTGAGA
ACACAGCGCGTCCTGCTGAGTGACGTGAGCACCGAGGCCACCTGTGCGTTCCTGCATTAT
CTCTACACCGCGGACACTGGCCTGCCTCCGCAGCCGGCCCCTGACCTGAGTTCCCTGGCC
CGCAGGTTTGGTGTGAGTGAGCTTGTTCACCTGTGCGAACAAGCCCCGGTTATGATGGAT
TCAGAGAGTGACCGAGAGAAGGAAGACGAGGATTGTGAAAGCAGAGCGGAGAATTTCCAA
GAACTCTTGAGGTCAGTGTGGGTAGGTGAAGAAGAGGAAGCAGAGGCCTTGTTGAAATCC
GAGGGCCATCAAGAAGACAGAGAAAAAGTCAATGAAGCAGAAATGGAAGAAATTTATGAA
TTCGCAGCTACTCAGAGAAAGCTGCTGCAGGAGGAAAGAGCTCCAGAGATCAAGGAAGAA
ACTGACCAGCTTGTGGGGGAGGGTCGAGGTTCTGGGCGAATCCTAGCAAGCATCCAGGTT
CCAGAACAGTCGGAAAACACAGAACAGATGGAATCATGTGGGCAGGGAAGAGATGAGGCC
CCAGCCAAATGGAAAACTGCGAGACAATCCGTGCTCCTGCCACTCGAAGGCCAGTGTTCA
GACGGGGAGGAGGAAGCAGAGGTGCCAAAGGAAGCATTGGATCATTCCAGCTCTAGCCTT
CCTCAGGGCAGCCGGGCAGAGAGAAAGGAAGGCCCCTTTTTGTACTCAGTTGATGATGAA
AAACAGCCCTTTGCATCAACTCCAGGAGGACACCCTGAACCATCCCAAAGTGATCCCAAG
GAAGGCAACGGCACTGTCGGGGAAAGGGACGTGGAGAGTTCCCGTGCCCCCACTCCCCGG
CAGGCACCCATATTACACCCATGCTTCTTCCCATCACAGCCCCCTCCAGGCAGGAGCCCC
CGCCGACCACACCCTCGCCCTTATCGCACAAGTGGCTCCTCCCCACCAATGCCCCAGTCG
CAGGGCGGAGCTTCCAGGCTGGCCTCCCAGGACTCACCATCGAAGCGGAAGAGGGGCCGG
AGCCTTCTCGCCCTACTTAACGATCCAGGCTGCCAGAAAGGCAAAGAATGTGGTTCCATG
TTAGAATGCAAAAATAAAGGGATCCTGCTCTCCCCAGAGAAGTCTCCATCCATTGACCTA
ACCCAAGCAAAACCTGGCCATCAGAGCTCCAGATCTCAGAATTCTCCATCTACTGTGAAC
AGAGAAGATGAGGTTATCCTTTTATTGGATTCAGATGAAGAGATGGAGCTAGAACAAACC
AAAAAGTCAGTTTTTAATGGTCCCCCGGAAGAAAAAGTTCAAGAAGTTAGCCCCACATCC
TCTGAGCTGTTCTCCATCATTGACATCGATGCAGATCAGGAACCTTCCCAAAGCTCACCA
AGAAGAGAGGCTACGCTGCAGCAGGAGGAAGGGGGTTCATCGGGGAACCGGGGCTCTGTG
GGGGACAGAGGGACCCCCGGGCGGTTCTTTGACCCTGTGGGCAGCCCCTATGAGGACAGC
ACCACAGACACCTCCTGGCTGGTGCCTGCCACCCCGCTGGCCAGCAGAAGCCGAGACTCG
TCATCGCAGACCCAAATCACGGGCCTCAGGCCCAGGGCTTCAGTGGATCATATGGCTCAG
CTCAAGCCCAGAGCCCCATTAGAAAACAAGGATGGAGCCGACGCTGCGAGCAAGTTTTCG
GTAATCGTGCCCCAGACATCATCGTCGTGCCTAGGCCCTAGTGCTAGGAGCCCAACCAGT
CCCCGCCCCAGGCACCACAAGCACTTTTCTCTCCCGGCTCCCTGTCCAGCCTCAGGAGGC
CTTGGTTTCAGCAGGCAGTTCCAGGAGCACTCGCCACCTAGGTCAAGCCTGCCGAATCAG
GCCACAGCGAGTGAAGTGGTGGAGGTGGAAGACAGTGACGATGAGCAGGAGGTGGCCTCC
CCTCGGGTGAGCGGCACCCCTCTGCTGGACAGCAACCCCCCCATTCCAGCTGACGACTGC
TGCTGGCATGTTGAGCCCCTCTCACCAATTCCAATTGACCATGTGAACCTCGAGTGGACT
GGCCCCCTGAGCACCAGCAGCCCGGGCGGGAGGGTGGGGGAGGCTCCAGGCAGTGGTGAC
TGCCACTCCCCCACACTCCTGGGCACCACCCCCATCCGAGGAAGCTGCGGGGGCCGAAGG
AAGTGTCAAGAGAAATCCCCTAGGACTGGCTCCCCTGGGAGCAGCGGGCTGAGCTTCTTG
AATTTAGCTCTGTGGGACGATTGGGATGAAGAAAAGTCTCCAGAGGTTCTTCCTCTGACC
CAGACACCAAGTGCTGATCGAGCTCAGAAAACAGAAGGGTTA
>RoAe
CTGCCACCAGTGCTGCCAGACCAGCCAGAGCAGGGTGTGCACATGCCACCTGTTCTCCAC
GGTGCCAGCCCCAGGAACCCATCACCCTCTGCCAGCCAGAGGGAGCACCAGGCCCTGCAG
GACCTCATAGACCTAGCAGGAGAGGGGCTGAGCACCAGCCCACGGCCCTGCAGCAGGGGA
CTGAGCTCGGGAGGGACCGAAGGGATGGATTTGCCAGATGGACTTCCACTGACGGGGTTT
GTCCTGCCACCTAAGGAGCAGCACCTAGAGAGAGGCGGCCAGGCTTCGCTCTCCCTCAGT
TTGCTGGTTGCTGACTTCGGTGCCATGGTCAATAACCCACACCTGAGCGACGTCCAATTT
CAGATGGACAGCGGGGAGGTGCTATACGTCCACAAGTTCGTGCTTTATGCCAGATGCCCA
CTTCTCATTCAGTATGTGAATAGTGAAGGCTTCTTTGCTGTAGAAGACGGCGACCTGAGA
ACTCAGCGTGTCCTGTTGAGTGACGTGAGCGCTGAGGCCATGCGTGCATTCCTGCATTAT
CTCTACACCGCAGACACTGGCCTGCCTCCGCAGCTGGCCCCTGACCTGAGTTTCCTGGCC
CGCAGGTTTGGTGTGAGTGAGCTTGTTCACCTCTGTGAACAAGCATCTATTGTGATGGAT
TCAGAGGGTGAACGAGAGAAGGAAGACAAGGATTGTGAAAGCAGAGCGGAGAATTTCCAA
GAACTCTTGAGGTCAATGTGGGTAGATGAAGAGGAGGAAGTAGAGGCCTTGTTGCAACCT
GAGGGCCATGAAGAAGACAGAGAAAAGGTCAATGAAGCAGAAATGGAAGAAATTTATGAA
TTTGCAGCTACTCAGCGAAAGCTACTCCAGGAGAAAAGAGCTCCAGAGATTGAGGAAGAA
ACTGACCAGCTTGGAGAGGATGGTCCAAGTCCTAGGCAAATCATAGCAAGTGTCCAGGTT
AAAGAACAGTCAGAAAATGAAGAACAGATGGAATCATTTGGGCAGGGAACAGATGAGGCC
CCAGCCAAATGGAAAACCGTGAGACAGTCCATGCTCTTGCCACTTGAGGGCCAATGTTCA
GACAGGAAGGAGGCAATAGAGGCCCAGAAGGAAGCACTGGATCATTCCAGCTCCTCTAGC
CCTCAGGGCTGCCAGGCAGAGAGAAGGGAAGGTGTCTTTTTGTATTCAGTTGATGATGAT
GAACAGCCCTTCCCATCAACTCCAGGAGGATACCCTGAACCATCCCAAAGTGATCTCAAG
GAAGGCAACAGCACTGTCGGGGAAAAGGGGTTGGAGAGTTCCTGTCCCTCTACTCACCAG
CAAACACCCCCATCTCGCCGGTGCTTCTTCTCATCACAGACCCCTCCAGGCAGGAGTCTC
TCCCAACCACACCCTCACCTTCATCGCACAACTGATTCCTCTCCACCAAAGTCCCAGCCA
CAGGGCAGATCTTCCAGGGTGGACTCCCAGGACTCGCCACTGAAGCAGAGAAGGGGCCGG
AGCCTTCTCACACTACTTGATGATCCAGGCTGCCAGAAAGGCAAAGAACGTAGCTCCATG
TTGGAATGCAGAAATAAAGGTGTCCTAATCTCCCCAGAAAAGTCTCTATCCATTGACCTA
ACCCAAGCAAAACCTAGTCATCGGAGCTCCAGATCTCAGAATTCTCTGTCTAGCGTGAAC
AGAGAAGATGAGATTATCCTTTTATTGGATTCAGATGAAGAGTTGGAGCTAGAACAAAAC
AAAAAGTCAGTTTTTAATAGTCCCCCAGAAGAAAAAGTTCTAAAAGTTAGCCCCAAATCC
TCTGACCTGTTCTCTGTCATTGACGTTGATGCAGATCAAGAACCTTCCCAAAGCCCACCA
AGAAGAGAGGCCACACTGCAGCACGAGGAGGGGGGGCCATCAGGGAACCAGGGCTCTGTG
GATGGCAAAGGGACTCCCCAGCTGTTCCGTGACCCCGAAAGCAGCCCCGATGAGGATAGC
ACCACAGACACCTCGTGGCTGGTGCCTGCCACCCCACTGGCCAGCAGAAGCCGAGACTGT
TCGTCACAGACTCAAATCATGGGCCTCAGGTCTAGGACTTCAGTGGATCAAACAGCTCAG
CTCAAGCCCAGGGCCCCATTAGAAAACAAGGATGGATCTGAAGCTGCGAGTAAGTTTTCA
GTAATCATGCCCCAGACATCATCGTCCTGCCTGGTCCCTGTTGCTAGAAGTCCTTCCAGT
CCCCATCCCCGGCGCCACAAGCACTTTTCTCCTCTGGCTCCCTGTCCGACCTCAGGAGGG
CTCGATTTCAGCAGGCAGTTCCAGAAGTGCTCGCCACCTAGGCCGAGCCTGCTGAACCAG
GCCACAGCGAGTGAAGTGGTCGAGGTGGAGGACAGTGAAGATGAGCAGGAGATGGCCTCC
CGCCAGGCTAGCAGCAGTCCCCTGCTGGACAGCAATCCCCCCATTCCATCTGATGACAGC
TGTTGGCATGTCGAACCCCTGTCACCAATTCCAATTGACCATTTGAACCTCGAGCGAACT
GGACCCCTGAGCACGAGTAGCCCAGGTGGTAAGGTGGGGGAAGTCTGGCGCAATAGTGAC
TGCCACTCCCCGACACTCCTGGCCACGACCCCCATCCGAGGAAGCTGCACTGGCCGTAGG
AAGTCTCAAGAGAAATCCCCTAGGGCCAGCTCCCCTGGGAGCAGCAGGCTGAGCTTCTTG
AATTCAGCTCTGTGGGATGATTGGGATGAAGAAAAGTCTCCAGAGGTGCTTCCTCTGGCC
CAGACACCGAGTGCTGATCGAGCTCAGAAATCAGAAGGGTTA
