# Supplementary material for: Positively selected genes in the hoary bat (Lasiurus cinereus) lineage: prominence of thymus expression, immune and metabolic function, and regions of ancient synteny
Source: PeerJ. 2022 Mar 17;10:e13130. doi: 10.7717/peerj.13130 (PMC8934532; doi:10.7717/peerj.13130)
Supplement: Supplemental Information 3 — Initially tested orthogroups that have been edge-trimmed as described in the Methods. [file peerj-10-13130-s003.zip › original.trimmed/trimmed-OG0001919.fas]

>EpFu
AAGAAGCGGCAATGTAAGGTTCTCTTTGAGTACATTCCACAAAATGATGATGAACTGGAG
TTGAAAGTGGGAGATATTATTGATATTAATGACGAGGTAGAAGAAGGCTGGTGGAGTGGA
ACCCTGAACAATAAGTTGGGACTGTTTCCCTCAAATTTTGTGAAAGAATTAGAGATAACA
GATGATGGTGAAACTCATGAAGCCCAGGAGGATTCAGAAACTGTTTGGACTGGGCCCACC
TTGTCTTTCCCATCTCAGGGGAATGGGAATGAAACTTCGCCTGGATCAGTGACACAGCCA
AAGAAAATTCGAGGGATTGGGTTTGGAGATATTTTTAAAGAAGGCTCTGTGAAACTTAGG
ACAAGAACATCCAGTAGTGAAACAGAAGAGAAAAAGCCCTCAATCATATCACTAGGATCC
AGAACTCAGAACACGGAGATAACTGAAGGTAAAACAAAATCTAAGGAATATTGTAGAGCA
TTATTTGCCTATGAAGGTACTAATGAAGATGAACTTACTTTTAAAGAGGGGGACATAATC
CACTTGATAAGTAAGGAGACTGGAGAAACTGGCTGGTGGAAGGGTGAACTTAATGGTAAA
GAAGGAGTATTTCCGGACAATTTTGCTGTTCAGATAAATGAACTGGATAAGGACTTTCCA
AAACCAAAGAAACCACCACCTCCTGCTAAGGGTCCAGAAAGAGATGAGAAATCCATTCTG
GACCAGAAACCTAAACCAGCTGCTCCACAAGTTCCACCCAAGAAGCCTACTCCACCTACC
AAAGCCAATAATTTATTGAGATCTGGAACAATGTACCCAAAGCGACCTGAGAAACCAGTT
CCTCCACTACCACCTGTAGCCAGAATTAATGGGGAAGTGCCTGCCATTTCATCAAAATTT
GAAACTGAGCCAGTATCAAAACCAAAGTTAGATTCTGAAAGACCAAAATCAGTAGATCTA
GATTCATTTACAGTTAGGAGCTTTAAAGAAACAGATATTGTGAATTTTGATGACATAGCT
TCCTCAGAAAACTTACTACATCTCACTGCAAACAGACCGAAGATGCCTGGAAGAAGGTTG
CCTGGCCGCTTCAATGGCGGGCATTCTCCAACTCAAAGCCCAGAAAAAATCTTGAAGTCA
CCCAAAGAAGAAGATAGTGCCAACATAAAGCCATCTGAATTTAAAAAGGATTCTTGCAAC
TCTCCAAAGCCATCTCTGTACCTTTCAACACCTTCAAGTCCTTCAAAACCAAATGCAGCT
AGTTTTTTAACTCCATTAGAAATCAAAGCTAAATTAGAAGCAGACGATGGGAAAAAAAAT
TCCCTGGATGAAATTAAAGCTGAGATGATTGAGCTGCTGTGCATTGTGGAAGCACTGAAA
AAG
>HiAr
AAGAAGCGTCAGTGTAAAGTTCTCTTTGAGTACGTTCCACAAAATGAGGATGAACTGGAG
CTGAGAATAGGAGATATTATTGACATTAGTGAAGAGGTAGAAGAAGGCTGGTGGAGTGGA
ACCCTGAACAACAAGTCGGGACTGTTTCCCTCAAATTTTGTGAAAGAATTGGAAGTAACA
GATGATGGTGAAACTCGTGAAGCCCAGGAGGATTCAGAAACTGCTTTGACTGGACCTGCC
TTATCTGTACCCTCTCTGGGAAATGGGAATGAAACTGCACCTGGATCAGTTACACAGCCA
AAGAAAATTCGAGGAATTGGATTTGGAGATATTTTTAAAGAAGGCTCTGTGAAACTTAGG
ACAAGGACATCCAGTAGTGAAACAGAAGAGAAAAAGCCCTTAATTATATCACTAGGATCC
AGAACTCAGAGCGTAGAGATAACTGAAGGTAAAATTAAAGCTAAAGAATATTGTAGAACA
TTATTTGCCTATGAAGGTACTAATGAAGATGAACTTACTTTTAAAGAGGGAGAGATAATC
CATTTGATAAATAAGGAGACTGGAGAAGCTGGCTGGTGGAAGGGTGAACTTAATGGTAAA
GAAGGAGTATTTCCAGACAATTTTGCTGTTCAGATAAATGAACTAGATAAGGACTTTCCA
AAACCAAAGAAACCACCACCTCCTGCTAAGGGTCCAGAAAAAGATGAAAAATCAGTGCTG
GAACAGAAACCTAAACCAGCTGCTCCACAAGTCCCACCCAAGAAGCCTACTCCACCCACC
AAAGCCAATAATTTATTGAGATCTGGAACAGTGTACCCAAAGCGACCTGAAAAGCCAGTT
CCTCCACCACCTCCTGTAGCCAGGATTAATGGGGAGGTGTCTACCATTTCATCAAAATTT
GAAACTGAGACAGTATCAAAACCAAAGCTAGATTCTGAAAGACCAAAATCAGTAGACCTA
GATTCATTTACAATTAGGAGTTTTAAAGAAACAGATCCTGTAAATTTTGATGACATAGCT
TCCTCAGAAAACTTGCTACATCTCACTGCAAACCGACCGAAGATGCCTGGAAGACGGCTG
CCTGGCCGCTTCAATGGTGGACATTCTCCAACTCACAGCCCAGAAAAAATCTTGAAGTCA
CCAAAAGAAGAAGATAGTGCCAACATAAAGCCATCTGAATTTAAAAAGGATTCATGCTAC
TCTCCAAAGCCATCTGTGTACCTTTCAACACCTTCAAGTGCTTCTAAACCAAATACGGCT
GGTTTTTTAATTCCATTAGAAATGAAAGCTAAAGTAGAAGCAGATGATGGGAAGAAAAAT
TCATTGGATGAGCTTAGAGCTGAGATGATTGAGTTGCTGTGCCTTGTGGAAGCACTGAAA
AAG
>LaCi
AAGAAGCGGCAATGTAAGGTTCTCTTTGAGTACATTCCACAAAATGATGATGAACTGGAG
TTGAAAGTGGGAGATATTATTGATATTAATGACGAGGTAGAAGAAGGCTGGTGGAGTGGA
ACCCTGAACAATAAGTTGGGACTGTTTCCCTCAAATTTTGTGAAAGAATTAGAGATAACA
GATGATGGTGAAACTCATGAAGCCCAGGAGGATTCAGAAACTGTTTGGACTGGGCCCACC
TTGTCTTTCCCATCTCAGGGGAATGGGAATGAAACTTCGCCTGGATCAGTGACACAGCCA
AAGAAAATTAGAGGGATTGGATTTGGAGATATTTTTAAAGAAGGCTCTGTGAAACTTAGG
ACAAGAACATCCAGTAGTGAAACAGAAGAGAAAAAGCCCTCAATCATATCACTAGGATCC
AGAACTCAGAACACAGAGATAACTGAAGGTAAAACAAAAGCTAAGGAATATTGTAGAGCA
TTATTTGCCTATGAAGGTACTAATGAAGATGAACTTACTTTTAAAGAGGGGGACATAATC
CACTTGATAAGTAAGGAGACTGGAGAAACTGGCTGGTGGAAGGGTGAACTTAATGGTAAA
GAAGGAGTATTTCCGGACAATTTTGCTGTTCAGATAAGTGAACTGGATAAGGACTTTCCA
AAACCAAAGAAACCACCACCTCCTGCTAAGGGTCCAGAAAGAGATGAGAAATCCATTCTG
GACCAGAAACCTAAACCAGCTGCTCCACAAGTTCCACCCAAGAAGCCTACTCCACCCACC
AAAGCCAATAATTTATTGAGATCTGGAACAGTATACCCAAAGCGACCTGAGAAACCAGTT
CCTCCACTACCACCTGTAGCCAGAATTAATGGGGAAGTGCCTGCCATTTCATCAAAATTT
GAAACTGAGCCAGTATCAAAACCAAAGTTAGATTCTGAAAGACCAAAATCAGTAGATTTA
GATTCATTTACAGTTAGGAGCTTTAAAGAAACAGATATTGTGAATTTTGATGACATAGCT
TCCTCAGAAAACTTACTACATCTCACTGCAAACAGACCGAAGATGCCTGGAAGAAGGTTG
CCTGGCCGCTTCAATGGCGGGCATTCTCCAACTCAGAGCCCAGAAAAAGTCTTGAAGTTA
CCCAAAGAAGAAGACAGTGCCAACATAAAGCCATCTGAATTTAAAAAGGATTCTTGCAAC
TCTCCAAAGCCATCTCTGTACCTTTCAACACCTTCAAGTCCTTCAAAACCAAATGCGGCT
AGTTTTTTAACTCCATTAGAAATCAAAACTAAATTAGAAGCGGACGATGGGAAAAAAAAT
TCCCTGGATGAAATTAAAGCTGAGATGATTGAGCTGCTGTGCATTGTGGAAGCACTAAAA
AAG
>MyLu
AAGAAGCGGCAATGTAAGGTTCTGTTTGAGTACATTCCACAAAATGATGATGAACTGGAG
TTGAAAGTGGGAGATATTATTGATATTAATGATGAGGTAGAAGAAGGCTGGTGGAGTGGA
ACCCTGAACAATAAGTTGGGACTGTTTCCCTCAAATTTTGTGAAAGAATTAGAGATAACA
GATGATGGTGAAACTCATGAAGCCCAGGAGGATTCAGAATCTGTTTGGACTGGGCCCACC
TTATCTTTCCCCTCTCAGGGGAATGGGAATGAAACTGCACCCGGATCCGTGACACAGCCA
AAGAAAATTCGAGGGATTGGATTTGGAGATATTTTTAAAGAAGGCTCTGTGAAACTTAGG
ACAAGAGCATCCAGTAGTGAAACAGAAGAGAAAAAGCCCTCAATCATATCACTAGGATCC
AGAACTCAGAACACGGAGATAACTGAAGGTAAAACAAAAGCTAAGGAATATTGTAGAGCG
TTATTTGCCTATGAAGGTACTAATGAAGATGAACTTACTTTTAAAGAGGGAGACATAATC
CACTTGATAAGTAAGGAGACTGGAGAAACTGGCTGGTGGAAGGGTGAACTTAATGGTAAA
GAAGGAGTATTTCCGGACAATTTTGCTGTTCAGTTAAATGAACTGGATAAGGACTTTCCA
AAACCAAAGAAACCACCACCTCCTGCTAAGGGTCCAGAAAGAGATGAAAAATCCATGCTG
GACCAGAAACCTAAACCAGCTGCTCCACAAGTTCCACCGAAGAAGCCTACTCCACCCACC
AAAGTCAATAATTTATTGAGATCTGGAACAGTATACCCAAAGCGACCTGAGAAACCAGTT
CCTCCACTACCACCTGTAGCCAGGATTAATGGGGAAGTGCCTGCCATTTCATCAAAATTT
GAAACTGAGCCAGTATCAAAACCAAAGTTAGATTCTGAAAGACCAAAATCAGTAGATCTA
GATTCATTTACAATTAGGAGCTTTAAAGAAACAGATATTGTGAATTTTGATGACATAGCT
TCCTCAGAAAACTTACTCCATCTCACTGCAAACAGACCGAAGATGCCTGGAAGAAGATTG
CCTGGCCGCTTCAATGGCGGGCATTCTCCAACTCAAAGCCCAGAAAAAATCTTGAAGTCA
CCCAAAGAAGAAGATAGTGCCAACATAAAGCCATCTGAATTTAAAAAGGATTCTTGCAAC
TCTCCAAAGCCATCTCTGTACCTTTCAACACCTTCAAGTCCTTCAAAACCAAATGCGGCT
AGTTTTTTAACTCCATTAGAAATCAAAGCTAAATTAGAAGCAGACGATGGGAAAAAAAGT
TCCCTGGATGAAATTAAAGCTGAGATGATTGAACTGCTGTGCATTGTGGAAGCACTGAAA
AAG
>PhDi
AAGAAGCGTCAGTGTAAAGTTCTGTTTGAGTACATTCCACAAAATGATGATGAACTGGAG
CTGAAAGTGGGAGATATTATTGATATTAATGAAGAGGTAGAAGAAGGCTGGTGGAGTGGA
ACCCTGAACAACAAGTTGGGACTGTTTCCCTCAAATTTTGTGAAAGAATTAGAGGTAACA
GATGATGGTGAAACTCATGAAGCCCAGGAAGATTCAGAAACTGTTTGGACTGGTTCTACC
TTGTCTTTGCCGTCTATGGGGAGTGGGAATGAAAGTGCACCTGGATCGGTTATGCAGCCA
AAGAAAATTAGAGGAGTTGGATTTGGAGACATTTTTAAAGAAGGCTCTGTGAAACTTAGG
ACAAGAACACCCAGCAGTGAAATAGAAGAGAAGAGGCCCTTAATCCTATCACAAGGATCC
AGAACTCAGAGTGTGGAGATGACTGAAGGTAAAATTAAAGCTAAGGAATATTGTAGAACA
TTATTTGCCTATGAAGGTGCTAATGAAGATGAACTTACTTTTAAAGAGGGAGACATAATC
CACTTGATAAGTAAGGAGACTGGAGAAGCTGGCTGGTGGAAGGGTGAACTTAATGGTAAA
GAAGGAGTATTTCCAGACAATTTTGCCATTCAGATAAATGAACTGGATAAGGACTTTCCA
AAACCAAAGAAACCACCACCTCCTGCTAAGGGTCCAGAAAGAGATGAAAAGTCCATGCTG
GAACAGAAACCTAAACCAGCTGCTCCACAAGTCCCACCCAAGAAGCCTACTCCACCCACC
AAAGCCAATAATTTATTGAGATCTGCAACAATGTATACAAAGCGACCTGAGAAACCAGTT
CCTCCACCACCACCTGTACCCAGGATTAATGGGGAAGTGTCTACCATTTCATCAAAATTT
GAAACCGAGCCAGTATCAAAACCAAAGCTAGATTCTGAAAGACCAAAATCAGTAGACCTA
GATTCATTTACAGTTAGGAGCTCTAAAGAAACGGATCTCGTAAATTTTGATGATATAGCT
TCCTCAGAAAACTTGCTACATCTCACTGCAAATAGACCGAAGATGCCTGGAAGAAGGTTG
CCGGGCCGCTTCAATGGTGGACATTCTCCAACTCAAAGCCCAGAAAAAATCTTGAAATCA
CCAAAAGAAGAAGATAGTGCCAACATAAAGCCATCTGAATTTAAAAAGGATTCTAGCAGT
TCTCCAAAGCCATCTCTGTACCTTTCAACACCTTCAAGTCCTTCAAAACCAAATATAACT
GCTTTCGTAACTCCAATAGAAATTAAAACTAAATCAGAAGCAGATGATGGGGGAAAAAAT
TCCCTGGATGAACTCAAAGCTGAGGTGATTGAACTCCTGTGCATTATAGAAGCACTGAAA
AAG
>PtVa
AAGAAGCGTCAGTGTAAAGTTCTCTTTGAGTACATTCCACAAAATGAGGATGAACTTGAG
CTGAAAGTGGGAGATATTATTGATATTAATGAAGAGGTAGAAGAAGGCTGGTGGAGTGGA
ACCCTGAACAGCAAGTTGGGACTGTTTCCCTCAAATTTTGTGAAAGAATTAGAGGTAACA
GATGATGGTGAAACTCATGAAGTCCAGGAAGATTCAGAAACTGTTTTGACTGGACCTACC
TTATCTTTACCCTCTCCGGGGACTGGGAATGAGACTGCACTTGGATCAGTTACACAGCCA
AAGAAAATTCGAGGAATTGGATTTGGAGATATTTTTAAAGAAGGCTCTGTGAAACTTAGG
ACAAGAACATCTAGTAGTGAAACAGAAGAGAAAAAGGTAATTCTGAGCTATTTCAAAGCT
GTTGTTCCTGATGTTAACATCTTGGAGCTTCAGATCAATGCTAAGGAATATTGTAGAACA
TTATTTGCCTATGAAGGTACTAATGAAGATGAACTTACTTTTAAAGAGGGAGAGATAATC
CATTTGATAAGTAAGGAGACTGGAGAAGCTGGCTGGTGGAAGGGTGAACTTAATGGTAAA
GAAGGAGTATTTCCAGATAATTTTGCTGTTCAGATAAATGAACTGGATAAGGACTTTCCA
AAACCAAAGAAACCACCACCTCCTGCTAAGGGTCCAGAATCAGATGAAAAATCAGTGCTG
GAACAGAAACCAAAACCAGCTGCTCCACAAGTCCCACCCAAGAAGCCTACTCCACCCACC
AAAGCCAATAATTTATTAAGATCTGGAACAGTGTACCCAAAGCGACCAGAAAAACCTGTT
CCTCCACCACCTCCTGCAGCCAGGATTAATGGGGAAGTGTCAACCATTTTATCAAAATTT
GAAACTGAGCCAGTATCAAAACCAAAGCTAAATTCTGAAAGACCAAAATCAGTAGACCTA
GATTCATTTACAGTTAGGAGCTCTAAAGAAACAGATCTTGTAAATTTTGATGACATAGCT
TCCTCAGAAAACTTACTGCATCTCACTGCAAATAGACCGAAGATGCCTGGAAGAAGGTTG
CCTGGCCGCTTCAATGGTGGACATTCTCCAACTCAAAGCCCAGAAAAAATCTTAAAGTCA
CCAAAAGAAGAAGATAGTGCCAATGTAAAGCCATCTGACTTTAAAAAGGATTCATGCTAC
TCTCCAAAGCCATCTGTGTACCCTTCAACACCTTCAAGTGCTTCTAAACCAAATACAGCT
GCCTTTTTAACTCCGTTAGAAATCAAAGCTAAAGTAGAAGCAGATGAGGGGAAAAAAAAT
TCCCTGGACGAACTTAGAGCTGAGATGATTGAATTACTGTGCATAGTAGAAGCACTGAAA
AAG
>RhFe
AAGAAGCGTCAGTGTAAAGTTCTCTTTGAGTACATTCCACAAAATGAGGATGAACTGGAG
CTGAAAGTGGGAGACATTATTGACATTAGTGAAGAGGTAGAAGAAGGCTGGTGGAGTGGA
ACCCTGAACAACAAGTTGGGACTGTTTCCCTCAAATTTTGTGAAAGAATTAGAAGTAACA
GATGATGGTGAAACTCATGAAGCCCAGGAGGATTCAGAAACTCTTTTGACTGGGCCTGCC
TTATCTTTACCCTCTCTGGGAAATGGGAATGAAACTGCACCTGGATCAGTTACACAGCCA
AAGAAAATTCGAGGAATTGGATTTGGAGATATTTTTAAAGAAGGCTCTGTGAAACTTAGA
ACAAGAACATCCAATAGTGAAACAGAAGAGAAAAAGCCCTTAATCATATCACTAGGATCC
AGAACTCAGAGTGTGGAGATAACTGACGGTAAAATGAAAGCTAAGGAATATTGTAGAACA
TTATTTGCCTATGAAGGTACTAATGAAGATGAACTTACTTTTAAAGAGGGAGAAATAATC
CATTTGATAAGTAAGGATACTGGAGAAGCTGGCTGGTGGAAGGGTGAACTTAATGGTAAA
GAAGGAGTATTTCCAGACAATTTTGCTGTTCAGATAAATGAACTAGATAAGGACTTTCCA
AAACCAAAGAAACCACCACCTCCTGCTAAGGGTCCAGAAAAAGATGAAAAATCAGGGCTG
GAACAGAAACCTAAACCAGCTGCTCCACAAGTCCCACCCAAGAAGCCTACTCCACCCACC
AAAGCTAATAATTTATTGAGATCTGGAACAATGTATCCAAAGCGACCTGAAAAGCCAGTT
CCACCACCACCTCCGGTGGCCAGGATTAATGGGGAAGTGTCTCCCATTTCATCAAAATTT
GAAACTGAGCCAGTATCTAAACCAAAGCTAGATTCTGAACGACCAAAATCAGTAGACCTA
GATTCATTTACAGTTAGGAGCTCTAAAGAAACAGATCTTGTAAATTTTGATGACATAGCT
TCCTCAGAAAACTTGCTACATCTCACTGCAAATCGACCGAAGATGCCTGGAAGACGGTTG
CCTGGCCGCTTCAATGGTGGACATTCTCCAACTCAAAGCCCAGAAAAAATCTTGAAGTCA
CCAAAAGAAGAAGATAGTGCCAATGTAAAGCCATCTGAATTTAAAAAGGATTCATGCTAC
TCTCCAAAGCCATCTGTGTACCCTTCAACACCTTCAAGTGCTTCTAAACCAAATACAGCT
GCTTTTTTAACTCCATTAGAAACCAAAGCTAAAGTAGAAGCAGATGATGGGAAGAAAAAT
TCACTGGATGAACTTAGAGCTGAGATGATTGAGTTGCTGTGCCTTGTAGAAGCACTAAAA
AAG
>RoAe
AAGAAGCGTCAGTGTAAAGTTCTCTTTGAGTACATTCCACAAAATGAGGATGAACTTGAG
CTGAAAGTGGGAGATATTATTGATATTAATGAAGAGGTAGAAGAAGGCTGGTGGAGTGGA
ACCCTGAACAGCAAGTTGGGACTGTTTCCCTCAAATTTTGTGAAAGAATTAGAGATCACA
GATGATGGTGAAACTCATGAAGTCCAGGAGGATTCAGAAACTGTTTTGACTGGGCCTACC
TTATCTTTACCTTCTCCGGGGACTGGGAATGAGACTGCACTTGGATCAGTTACACAGCCA
AAGAAAATTCGAGGAATTGGATTTGGAGATATTTTTAAAGAAGGCTCTGTGAAACTTAGG
ACAAGAACATCTAGTAGTGAAACAGAAGAGAAAAAGCCCTTAGTCATATCACTGGGATCC
AGAACTCAGAGTGTGGAGTTAACCGAAGGTAAAATTAAAGCTAAGGAATATTGTAGAACA
TTATTTGCCTACGAAGGTACTAATGAAGATGAACTTACTTTTAAAGAGGGAGAGATAATC
CATTTGATTAGTAAGGAGACTGGAGAAGCTGGCTGGTGGAAGGGCGAACTTAATGGTAAA
GAAGGAGTATTTCCAGATAATTTTGCTGTTCAGATAAATGAACTGGATAAAGACTTTCCA
AAACCAAAGAAACCACCACCTCCTGCCAAGGGTCCAGAAAAAGATGAAAAATCAGTGCTG
GAACAGAAACCTAAACCAGCTGCTCCGCAAGTCCCACCCAAGAAGCCTACTCCACCCACC
AAAGCCAATAATTTATTGAGATCTGGAACAGTGTACCCAAAGCGACCAGAAAAACCAGTT
CCTCCACCACCTCCTGTAGCCAGGATTAATGGGGAAGTGTCAACCATTTTATCAAAATTT
GAAACTGAGCCAGTATCAAAACCAAAGCTAAATTCTGAAAGACCAAAATCAGTAGACCTA
GATTCATTTACAATTAGGAGCTCTAAAGAAACAGATCTTGTAAATTTTGATGACATAGCT
TCCTCAGAAAACTTGCTACATCTCACTGCAAATAGACCAAAGATGCCTGGAAGAAGGTTG
CCTGGCCGCTTCAATGGTGGACATTCTCCAACTCAAAGCCCAGAAAAAATCTTGAAGTCA
CCAAAAGAAGAAGATAGTGCCAACGTAAAGCCATCTGACTTTAAAAAGGATTCATGCCAT
TCTCCCAAGCCATCTGTATACACTTCAACACCTTCAAGTGCTTCTAAACCAAATACGACT
GCCTTTTTAACTCCATTAGAAATCAAAGCTAAAGTAGAAGCAGATGAGGGGAAAAAAAAT
TCCCTGGATGAACTTAGAGCTGAGATGATTGAATTGCTGTGTCTAGTAGAAGCACTGAAA
AAG
