# Supplementary material for: Positively selected genes in the hoary bat (Lasiurus cinereus) lineage: prominence of thymus expression, immune and metabolic function, and regions of ancient synteny
Source: PeerJ. 2022 Mar 17;10:e13130. doi: 10.7717/peerj.13130 (PMC8934532; doi:10.7717/peerj.13130)
Supplement: Supplemental Information 3 — Initially tested orthogroups that have been edge-trimmed as described in the Methods. [file peerj-10-13130-s003.zip › original.trimmed/trimmed-OG0001920.fas]

>EpFu
GCACACTTCAGACCCCACCTGGAGCCTCAGAGCGCCACCATAAGCATGAGCAGTGGCAGC
AGTAACCACCTGTGGTACATGCCGGAAGAGTACATCAGGCAGGGCAAGCTGTCCACTAAA
ACAGATGTCTACAGCTTTGGCATCGTGATAATGGAAGTTCTGACCGGTTGTAAAGTGGTG
TTGGATGACCCAAAGCACATTCAGCTGAGGGATCTCCTGATGGAATTGATGGAGAAGAGA
GGCCTCGATTCGTGTGTCTCATTTCTAGATAAGAAAGTGTTTCCCTGCCCTCGGAATTTT
TCTGCCAAGCTCTTCTCTTTGGCGGGCCAGTGTGCTGCAACACGGGCAAAATTAAGACCA
TCAATGGATGAAGTCCTACCTACTCTGGAAAGCACTCAAGCCAGCTTATACTTTGCTGAA
GATCCTCCCACCTCACTCAGGTCTTTCAGATGTCCTTCTCCTCTGTTCTTGGATAACGTG
CCAAGTATTCCAGTGGAAGATGATGAAAGACAGCCTCTGCTTCATGATAAACATTTGAGA
AAAGAGAGAATGGCTCAGAAAATCCCTTTTGAATGCAGCCAGTCTGAG
>HiAr
GCTCACTTCCGGCCCCACCTAGAGCCTCAGAGCTCTACCATCAGCGTGACCAGCAGCAGC
AGTAAACATCTGTGGTACATGCCAGAGGAGTATATCCGACAGGGCAAGCTCTCCACCAAA
ACGGACGTCTACAGCTTTGGAATCGTAATAATGGAAGTTCTGACAGGCTGTAAAGTGGTG
TTGGATGAGCCAAAGCATATCCAGCTGAGGGATCTCCTTATGGAACTGATGGAGAAAAGA
GGCCTCGACTCATGTCTCTCATTTCTAGATAAGAAAGTGTTTCCCTGTCCTCGGAATTTT
TCTGCCAAGCTCTTCACGTTGGCAGGCCAGTGTACTGTGACACGGGCAAAATTAAGGCCA
TCGATGAATGAAGTCCTAACTACTCTTGAAAGTTCTCAGACCAGCTTATATTTTGCTGAA
GACCCTCCCGCCTCCCTCAAGTCCTTCAGGAGTCCTTCTCCCCTCTTCCTGGACAACGTA
CCAAGTATTCCCGTGGAAGATGATGAAAGACATTCACCGCTTCACGATAAACATTTGAGA
AAAGACAGACTAACTCAGAAGACTCCCTTTGAATGCAGCCAGTCTGAG
>LaCi
GCACACTTCAGACCCCACCTCGAGCCTCAGAGCGCCACCATAAGCATGAGCAGTGGCAGC
AGTAACCATCTGTGGTACATGCCAGAAGAGTACATTAGGCAGGGCAAGCTGTCCACTAAA
ACAGATGTCTACAGCTTTGGCATCGTGATAATGGAAGTTCTGACTGGTTGTAAAGTGGTG
TTGGATGACCCAAAGCACATTCAGCTGAGGGATCTCCTGATGGAATTGATGGAGAAGAGA
GGCCTCAATTCATGTGACTCATTTCTAGATAAGAAAGTGTTTCCTTGCCCTCGGAATTTT
TCTGTCAAGCTCTTCTCTTTGGCGGGCCAGTGTGCTGCAACACGGGCAAAATTAAGACCA
TCAATGGATGAGGTCCTAACTACTCTCGAAAGCACTCAAGCCAGCTTATATTTTGCTGAA
GATCCTCCCACCTCACTCAGGTCTTTCAGGTGTCCTTCTCCTCTGTTCTTGGATAACGTG
CCAAGTATTCCAGTGGAAGATGATGAAAGACAGCCTCTATTTCATGATAAACATTTGAGA
AAAGAGAGAATGACTCAGAAAATCCCTTTTGAATGCAGCCAGTCTGAG
>MyLu
GCACACTTCCGGCCTCACCTCGAGCCCCAGAGCTCCACCATAAGCATGAGCAGTGGCAGC
AGTAACCATCTGTGGTACATGCCGGAAGAGTACATCAGGCAGGGCAAGTTGTCCACTAAA
ACAGATGTCTACAGCTTTGGCATCGTGATAATGGAAGCTCTGACCGGTTGTAAAGTGGTG
TTGGATGACCCAAAGCACATTCAGCTGAGGGATCTCCTGATGGAGCTGATGGAGAAGAGA
GGTCTCGATTCCTGTGTCTCATTTCTAGATAAGAAAGTGTTTCCCTGCCCTCGGAATTTT
TCTGCCAAGCTCTTCTCTTTGGCGGGCCAGTGTGCTGCAACACGGGCAAAATTAAGACCA
TCAATGGATGAAGTCCTAACTACTCTCGAAAGCACTCAAGCCAGCTTATATTTTGCTGAA
GATCCTCCCACCTCACTCAAGTCTTTCAGGTGTCCTTCTCCTCTGTTCTTGGATAACGTG
CCAAGTATTCCAGTGGAAGATGATGAAAGACAGCCTCTGCTTCATGATCAACATTTGAGG
AAAGAGAGAATGGCTCAGAAAATCCCCTTTGAATGCAGCCAGTCTGAG
>PhDi
GCTCACTTCCGACCCCACCTGGAGCACCAGAGCTCTGTGACGAGCGTGACCAGCAGCAGC
GGCAAACACCTCTGGTACCTGCCAGAGGAGTGTATCAGACAGGGCAAACTCTCCACTAAA
ACAGATGTCTACAGCTTTGGAATCGTAATAATGGAAGTTCTGACAGGTTGTAAAGTGGTG
TTAGATGAACCAAAGCATATTCAGCTGAGGGACCTCCTTATGGAACTGATGGAAAAGAGA
GGACTCGATTCATGCCTCTCACTTCTAGATAAGAAAGTTTCCCCCTGTCCTCGAAATTTT
TCTGCCAAGCTCTTCTCTCTGGCAACCCAGTGTGCTGCAACACGGGCAAAACTAAGACCA
TCAATGGATGAGGTTCTGACTACTCTTGAAAGTACTCAAGCCTGCTTATATTTTGCTGAA
GATCCTCCCACATCACTCAAGTCCTTCAGGTGTCCTTCTCCTCTGTTCTTGGACAACGTA
CCAAGTATTCCAGTGGAAGATGATGAAAGACATTCACTGCTTCATGACAAACATTTGAGA
GAAAAGAGAATGACTCAGAAAATTCCCTTTGAATGCAGCCAGTCTGAG
>PtVa
GCTCACTTCCGACCCCACTTAGAGCATCAGAGCTCTACCATAAGCATGACCAGCAGCAGC
AGTAAACATTTGTGGTACCTGCCAGAAGAATATATCAGACAGGGCAAACTTTCCACCAAA
ACCGATGTCTACAGTTTTGGAATCGTTATAATGGAAGTTCTGACAGGTTGTAAAGTGGTG
TTAGATGACCCAAAGCATATTCAGCTGAGGGATCTTCTTATGGAATTGATGGAGAAGAGA
GGCCTCGATTCATGTCTCTCATTTCTAGATAAGAACGTGTTTCCCTGCCCTCGGAATTTT
TCCGCCAAGCTCTTCTCTTTGGCAGGCCAGTGTGTGGCAGCACGGGCAAAGTTAAGACCA
TCGATGGACGAAGTCCTAACTACTCTTGAAAGTACTCAAGCCAGCTTATATTTTGCCGAA
GATCCTCCCACCTCCCTCAAGTCCTTCAGGTGTCCTTCTCCTCTATTCTTGGATAATGTA
CCAAGTGTTCCAGTGGAAGATGATGAAAGACATTCACTGCTTTGTGATAAGCATTTGAAA
AGAGATAGAATGACTCAGAAAGTTCCCTTTGAATGCAGCCAGTCTGAA
>RhFe
GCTCACTTCCGACCCCACCTAGAGCATCAGAGCTCCACCATCAGCGTGACCAGCGGTAGC
AGTAAACATTTGTGGTACATGCCAGAAGAGTATATCAGACAGGGCAAACTTTCTACCAAA
ACGGATGTCTACAGCTTTGGAATAGTAATAATGGAAGTTCTGACCGGTTGTAAAGTGGTG
TTAGATGAGCCAAAGCATATCCAGCTGAGGGATCTCCTTCTGGAATTGTTGGAGAAAAGA
GGCCTCGATTCATGTTTCTCCTTTCTAGATAAGAAAGTGTTACCTTGTCCTCGGAATTTT
TCTGCCAAGCTCTTCTCATTGGCAGGCCAGTGTGCGGCAACACGAGCAAAATTAAGGCCA
TCGATGGATGAAGTCCTAACGACTCTTGAGAGTACTCAAGCCAGCTTACATTTTGCTGAA
GACCCTCCCACCTCACTCAAGTCCTTCAGGTGTCCTTCTCCTCTCTTCCTGGATAACTTA
CCAAGTATTCCAGTGGAAGATGATGAAAGGCATTCACCACCTCACGATAAACATTTGAGA
AAAGACAGGCTAACTCAGAAAACTCCCTTTGAATGCAGCCAGTCTGAG
>RoAe
GCTCACTTCCGATCCCACCTAGAGCATCAGAGCTCTACCATAAGCATGACCAGCAGCAGC
AGTAAACACTTGTGGTACCTGCCAGAAGAGTATATCAGACAGGGCAAACTTTCCACCAAA
ACGGACGTGTACAGCTTTGGAATCGTTATAATGGAAGTTCTGACAGGTTGTAAAGTAGTG
TTAGATGACCCAAAGCATATTCAGCTGAGGGATCTTCTTATGGAATTGATGGAGAAGAGA
GGCCTCGATTCATGTCTCTCATTTCTAGATAAGAAAGTGTTTCCCTGCCCTCGGAATTTT
TCCGCCAAGCTCTTCTCTTTGGCAGGCCAGTGTGCTGCAGCACGGGCAAAGTTAAGACCA
TCGATGGACGAAGTCCTAACTACTCTTGAAAGTACTCAAGCCAGCTTATATTTTGCTGAA
GATCCTCCCACCTCACTCAAGTCCTTCAGGTGTCCTTCTCCTCTATTCTTGGATAATGTA
CCAAGTATTCCAGTGGAAGATGATGAAAGACATTCACTGCTTCGTGATAAGCATTTGAAA
AGAGAGAGAGTGACTCAGAAAGTTCCCCTTGAATGCAGCCAGTCTGAA
