# Supplementary material for: Positively selected genes in the hoary bat (Lasiurus cinereus) lineage: prominence of thymus expression, immune and metabolic function, and regions of ancient synteny
Source: PeerJ. 2022 Mar 17;10:e13130. doi: 10.7717/peerj.13130 (PMC8934532; doi:10.7717/peerj.13130)
Supplement: Supplemental Information 3 — Initially tested orthogroups that have been edge-trimmed as described in the Methods. [file peerj-10-13130-s003.zip › original.trimmed/trimmed-OG0001921.fas]

>EpFu
TGGTGTCAGAAAACTGTCCATGACGAATGCATGAGAAGTAGCCTAAAGAACGAAAAGTGT
GATTTTGGAGAATTCAGAAACCTCATCATTCCACCCAGTTACTTAGCCTCTATTAATCAG
ATGCGAAAAGACAAAAAAACAGATTATGCAATGCTAGCCTCTAAGCTTGGGAAGCAATGG
ACTCCATTAATAATCCTGGCCAACTCTCGTAGTGGAACTAACATGGGAGATGGACTGTTG
GGAGAATTCAGGATTCTTCTAAACCCAGTCCAGAGATGGAAAGTTCAAGTAACAAATAAA
GGATACTACAACTTGAGAAAACCCAAGGAATTCACAATGAACAACTACTTTTCTATTGGA
CCTGACGCTCTCATGGCTCTCAATTTTCACGCTCATCGCGAGAAGGCACCATCTCTGTTT
TCTAGCAGAATTCTTAATAAG
>HiAr
TGGTGTCAGAAAACAGTACATGATGAGTGCATGAAAAATAGCGTAAAGAATGAAAAGTGT
GATTTTGGAGAATTCAAAAACCTCATCATTCCACCAAGTTATTTAACCTCCATTAATCAG
ATGCGTAAAGACAAAAAAACAGATTATGCAGTGCTGGCCTCTAAGCTTGGAAAGCAATGG
ACTCCATTAATAATCCTGGCCAACTCTCGTAGTGGAACTAACATGGGAGAAGGGCTGTTG
GGAGAATTCAGGATCCTTCTAAATCCAGTCCAGAGATGGAAAGTTCAAGTAACAAATAAA
GGATACTACAACTTGAGAAAACCCAAGGAATTCACAATGAACAACTATTTTTCTGTTGGA
CCTGATGCTCTCATGGCTCTCAATTTTCATGCTCATCGTGAGAAGGCACCATCTCTGTTT
TCTAGCAGAATTCTTAATAAG
>LaCi
TGGTGTCAGAAAACTGTCCATGATGAATGCATGAGAAGTAACTTAAAGAACGAAAAGTGT
GATTTTGGAGAATTTAGAAACCTCATCATTCCACCCACTTACTTAACATCTATTAATCAG
ATGCGTAAAGACAAAAAAACAGATTATGCAATGCTAGCCTCTAAGCTTGGGAAGCAATGG
ACTCCATTAATAATCCTGGCCAACTCTCGTAGTGGAACTAACATGGGAGATGGACTGTTG
GGAGAATTCAGGATTCTTCTAAACCCAGTCCAGAGATGGAAAGTTCAAGTAACAAATAAA
GGATACTACAACTTGAGAAAACCCAAGGAATTCACAATGAACAACTACTTTTCTATTGGA
CCTGACGCGCTCATGGCTCTCAATTTTCACACTCATCGCGAGAAGGCACCATCTCTGTTT
TCTAGCAGAATTCTTAATAAG
>MyLu
TGGTGTCAGAAAACTGTCCATGATGAGTGCATGAGAAGTAGCTTAAAGAACGAAACATGT
GATTTTGGAGAATTCAGAAACCTCATCATTCCACCCAGTTACTTAACCTCTATTAATCAG
ATGCGTAAAGACAAAAAAACAGATTATGCAATGCTAGCCTCTAAGCTTGGGAAGCAATGG
ACTCCATTAATAATCCTGGCCAACTCTCGTAGTGGAACTAACATGGGAGATGGACTATTG
GGAGAATTCAGGATCCTTCTAAACCCAGTCCAGAGATGGAAAGTTCAAGTAACAAATAAA
GGATACTACAACCTGAGAAAACCCAAGGAATTCACAATGAACAACTACTTTTCTGTTGGA
CCTGATGCTCTCATGGCTCTCAATTTTCACGCTCATCGCGAGAAGGCACCATCTCTGTTT
TCTAGCAGAATTCTTAATAAG
>PhDi
TGGTGTCAGACAACGGTCCACGACGAGTGCATGAAAAGTACCTTAAGGAATGAGAAGTGT
GACTTTGGAGAATTCAGAAACCTCATCATTCCACCAAGTTATTTAACCTCTATTAATCAG
ATGCGTAAGGACAAAAAAACAGATTATGCAATGCTAGCCTCTAAGCTTGGAAAGCAATGG
ACTCCGTTAATAATCCTGGCCAATTCTCGCAGTGGAACGAACATGGGGGAAGGACTGTTG
GGAGAATTCAGGATTCTTTTAAACCCAGTCCAGAGATGGAAAGTTCAAGTGACAAGTAAG
GGATACTACAACCTGAGAAAACCCAAGGAATTCACAATGAACAACTACTTTTCTGTTGGA
CCAGATGCCCTCATGGCTCTCAATTTTCATGCTCATCGTGAGAAGGCACCATCTCTGTTT
TCTAGCAGAATTCTTAATAAG
>PtVa
TGGTGTCAGAAAACAGTACATGATGAGTGCATGAAAAATAGCTTAAAGAATGAAAAGTGT
GATTTTGGAGAATTCAAAAGCCTCATCATTCCGCCAAGTTATTTAACTTCTATTAATCAG
ATGCGTAAAGACAAAAAAACAGATTATGCAGTGCTAGCCTCTGAGCTTGGAAAGCAGTGG
ACTCCATTAATAATCCTGGCCAACTCTCGTAGTGGAACTAACATGGGCGAAGGACTGTTG
GGAGAATTTAGAATCCTCCTAAATCCAGTCCAGAGATGGAAAGTTCAAGTAACAAATAAA
GGATACTACAACTTGAGAAAACCCAAGGAGTTCACAATGAACAACTATTTTTCTGTTGGA
CCTGATGCTCTCATGGCTCTCAATTTTCATGCTCACCGTGAGAAGGCACCATCTCTATTT
TCTAGCAGAATTCTTAATAAG
>RhFe
TGGTGTCAGAAAACAGTACATGATGAGTGCATGAAAAATAGCATAAAGAATGAAAAGTGT
GATTTTGGAGAATTCAAAAACCTCATCATTCCACCGAGTTATTTAACCTCTATCCATCAG
ATGCGTAAAGACAAAAGAACAGATTATGCAGTGCTAGCCTCTAAGCTTGGAAAGCAGTGG
ACTCCATTGATAATCCTGGCCAACTCTCGTAGTGGAACTAACATGGGAGAAGGGCTGTTG
GGAGAATTCAGGATCCTTCTAAATCCAGTCCAGAGGTGGAAAGTTCAAGTAACAAATAAA
GGATACTACAACTTGAGAAAACCCAAGGAATTCACAATGAACAACTATTTTTCTATTGGA
CCTGATGCTCTCATGGCTCTCAATTTTCATGCTCATCGTGAGAAGTCACCATCTCTGTTT
TCTAGCAGAATTCTTAATAAG
>RoAe
TGGTGTCAGAAAACAGTACATGATGAGTGCATGAAAAATAGCTTAAAGAATGAAAAGTGT
GATTTTGGAGAATTCAAAAGCCTCATCATTCCACCAAGTTATTTAACCTCCATTAATCAG
ATGCGTAAAGACAAAAAAACAGATTATGCAGTGCCAGCCTCTAAGCTTGGAAAGCAGTGG
ACTCCATTAATAATCCTGGCCAACTCCCGTAGTGGAACTAACATGGGAGAAGGACTGTTG
GGAGAATTTAGAATCCTTCTAAATCCAGTCCAGAGATGGAAAGTTCAAGTAACAAATAAA
GGATACTACAACTTGAGAAAACCCAAGGAGTTCACAATGAACAACTATTTTTCTGTTGGA
CCCGATGCTCTCATGGCTCTCAATTTTCATGCTCACCGTGAGAAGGCACCATCTCTGTTT
TCTAGCAGAATTCTTAATAAG
