# Supplementary material for: Positively selected genes in the hoary bat (Lasiurus cinereus) lineage: prominence of thymus expression, immune and metabolic function, and regions of ancient synteny
Source: PeerJ. 2022 Mar 17;10:e13130. doi: 10.7717/peerj.13130 (PMC8934532; doi:10.7717/peerj.13130)
Supplement: Supplemental Information 3 — Initially tested orthogroups that have been edge-trimmed as described in the Methods. [file peerj-10-13130-s003.zip › original.trimmed/trimmed-OG0001924.fas]

>EpFu
GGCCTGGGCCATGAGGAGCTGAAGCAGCTGGGCATCAGCGCCACAGGGCACCGGAAACGC
ATCTTGCGCCTGCTGCAGACAGGCGTTGCCGAGGGCTCCCCGGATCCCCAACTGGATAGA
GCCATGGAGCCATCCTCCAGCCCAGCTCCCCAAGCTCAGCCCTCCAAGCCTGTGCCTAAG
CCCAGGACAGTATTTGGCGGGCTCAGTGGCCCCACTACCACTCAGAGGCCTGGGTTGAGC
GCAGCCCTCTTGGGACCAGAAGTGCCCAGGAGCCCAGAGTCCAGCCCCAGGTCCCTTCCT
CTCCCCACCACCTCCTCTGAGCAGCCTTCAGCCTTAACTACTGTGGAGATGATGCCCAAT
GCCATCTACTTCGGCCTGGACTTAAGAGGCGGGGCACAGACAGCTCAGGACACGGCCCCA
GACAGCTCCCAGACAGCTGCCCCCACCCCTGCCCTCAGGCCCACCACAGGCACAGTGCAC
ATCATGGACCCGGGTTGCCTGTACTATGGTGTCCAGCCTGTGGGGGTCCCAGGGGCACCC
AACAGAAGAGAAGGCAGAGGTGTCTGTCAGGACAGGGCTGAACACAGGCTCAGCAGGCAG
GATCAGGAAACACGGGAGGATGCTGGCTATGCCAGCCTTGAGCTGCCCGGGGATTCCGTC
CTCTCGCTGCCCACCCTGAACACAGAGACCAGTGATGACCTCATCTCACCCTATGCCAGC
TTCTCCTCCACGGCAGACCGTCCCATGCCCCTGCTCAGTGGCTGGCTAGACAAGCTCTCC
CCTCAGGGAAACTATGTCTTCCAGAGGCGCTTTGTGCAGTTCAATGGGAGGAGTCTGATG
TACTTTGGCAATGACAAGGACCCCTTCCCCAAGGGTGTGATCCCTCTGTCCGCCATTGAG
ATGACCCGCAGCAGCAAAGACAACAAATTCCAGGTCATCACCAGCCAGAGGGTATTTGTG
TTCCGCACGGAGAGCGAGGCTCAGCGGGACACTTGGTGCTCCACGCTGCAATCCTGCCTG
AAGGAGCAGCGTCTCCTGGGCCACCCCCGAGCCCCCCAGCTGCCCCGACCCCTCCGCACA
GGCATGCTGGAGCTGCGTGGACACAAGGCCAAGGTGTTTGCGGCCTTGAGCCCTGGAGAG
CTGGCGCTGTACAAGAGTGAGCAGGCCTTCTCCCTGGGCATCGGGATCTGCTTCATTGAA
CTGCAAGGGTGCAGTGTCCGGGAGACCAAGAGTCGCAGCTTCGATCTGCTCACGCCCCAT
CGCTGCTTCAGCTTCACAGCCGAGTCTGGGGGTGCTCGGCAGAGCTGGGCAGCCGCTCTA
CAGGAAGCAGTAACCGAGACCCTGTCTGACTACGAGGTGGCTGAGAAGATCTGGTCCAAT
CGGGCAAACCTGCACTGTGCGGACTGTGGGGCCTCCCGCCCAGACTGGGCTGCTGTCAAC
CTGGGAGTAGTGATCTGCAAGCAGTGTGCAGGTCAGCACCGGGCTCTGGGTTCCGGGATC
TCCAAGGTGCAGAGTTTGAAGCTGGACACGAGCGTCTGGAGTAATGAGATCGTGCAGCTG
TTCATTGTCTTGGGAAATGATCGTGCCAACCGCTTCTGGGCAGGGGCCCTACCCCCAGGT
GAGAGGCTAAATCCAGACACAGCCCCAGGCCCACGGGGAGAGTTCATCTCCCGGAAGTAC
CGGCTGGGTCTCTTCCGGAAGCCCCACCCTCAGTATCCAGATCACAGCCAGCTTCTCCAG
GCACTGTGTGCTGCGGTGGCAGGACCCAACCTGCTGAAGAACATGACCCAGCTTCTCTGT
GTCGAGGCCTCTGAGGGTGAGGAGCCCTGGTCTCCCTCAGCCCTTGATGGCAGTTTCCCA
GACCCCTCCCTTGACGTGTACAACGAGGTGGTGGTGCCTGCCTCTTACAGCAGCTTCCTG
TACTGTGGTCCCATCAGCAACAAAGCTGGACCCCCACCCCCTCGCAGGGGCCGGGATGCT
CCTTCCCGACTGTGGTGTGTGCTGGGAGCGGCTCTGGAAATGTTTGTGTCAGAAAGCAGC
CCTGAACCCCTCAGCCTCATCCAGCCCCAGGATGTTGTATGTTTGGGTGTGAGCCCTCCA
CCTACTGACTCAGGTGACCTTGACAGGTTCCTCTTTTCCTTTGAGCTCATCCTCACCGGG
GGGAGGATCCAGCATTTTGGCACCGATGGAGCTGACAGTCTGGAGGCCTGGGTCAGCGCC
GTGGGCAAGGTGACCTCTGCACGGTTGTTGCCTTGGGTGCCCTGCCCCCGCTTGCTGGGA
AACTGCCTACTG
>HiAr
GGCCTGGGTCAGGAGGAACTGAGGCAGCTGGGCATCAGCGCCACTGGGCACCGGAAACGC
ATTCTACGCCTGCTGCAGGCGGGCGCTGCAGAGGGCTCCCTGGATCCACAATCACCTAGT
ACCATGGAGCCATCCCCCAGCCCACTTCCCCAAGCCCAGCCCTCCAAGCCTGTGCCTAAG
CCCAGGACGGTATTTGGTGGGCTCAGTGGCCCCACTACCACCCAGAGACCTGGGTTGAGC
CCAGCCCTCTTTAGACCAGAAGTGCCCAGGAGCCCAGAGTCCAGCCCCAGGTCCCCTCCT
CCCCCCACCTCCTCCTCTGAGCAGCCTTCAGCCTTGAATACTGTGGAGATGATGCCCAAT
GCCATCTACTTCGGCCTGGACTTAAGAGGGGGGACACAGACAGCTCAGGACACGGCCCCA
GATAGTTCCCAGGCAGCTGTCCCCACCCCTGCCATCAGGCCCACCACAGGCACAGTGCAC
ATCATGGACCCTGGTTGCCTGTACTATGGTGTCCAGCCTGTGGGAGTCCCTGGGGCACCC
AACAGAAGAGAAGGCAGAGGTGTCTGTCAGGACAGGGCTGAACACAGGCTCAGCAGGCAG
GATCTGGAGGCCCGGGAAGACACTGGCTATGCCAGCCTTGAGCTGCCCGGGGATTCCACT
CTCTCGCTGCCCACCCTGGACACAGAGACCAGTGATGACCTCATCTCACCCTATGCCAGC
TTCTCCTCCACAGCAGACCGCCCCACGCCTCTGCTCAGTGGCTGGCTAGACAAGCTCTCC
CCTCAGGGAAACTACGTCTTCCAGAGGCGCTTTGTGCAGTTCAATGGAAGGAGTCTGATG
TACTTTGGCAATGACAAGGACCCTTTCCCCAAGGGTGTGATCCCTCTGACTGCCATTGAG
ATGACCCGCAGCAGCAAGGACAACAAATTCCAGGTCATCACCAGCCAGAGGGTGTTCGTG
TTTCGCACCGAGAGTGAGGTTCAGCGGGACACGTGGTGTTCCACACTGCAATCCTGTTTG
AAGGAGCAGCGCCTTCTGGGCCACCCCCGTCCCCCCCAGCCGCCCCGACCCCTCCGCACA
GGTGTGCTGGAGCTGCGGGGACACAAGGCCAAGGTGTTTGCTGCCTTGAGCCCTGGAGAG
CTGGCACTGTACAAGAGTGAGCAGGCTTTCTCCCTGGGCATTGGGATCTGCTTCATTGAA
CTGCAAGGCTGCAGCGTCCGGGAGACCAAGAGTCGCAGCTTCGACCTGCTCACACCCCAT
CGCTGCTTCAGCTTCACAGCCGAGTCTGGGGGGGCTCGGCAGAGCTGGGCGGCCGCTCTG
CAGGAAGCAGTAACCGAGACCCTGTCTGACTACGAGGTGGCTGAGAAGATCTGGTCCAAT
CGGGCAAACCGGCACTGTGCAGACTGTGGGGTTTCCCGCCCAGACTGGGCTGCTGTCAAC
TTGGGGGTGGTCATCTGCAAGCAGTGTGCAGGTCAGCACCGGGCTCTGGGTTCCGGGATC
TCCAAGGTGCAGAGCCTGAAGTTGGACACAAGTGTCTGGAGTAATGAGATAGTGCAGTTG
TTCATCGTCTTGGGAAATGATCGCGCCAATCGCTTCTGGGCAGGGGCCCTACCCCCAGGT
GAGGGGCTGCATCCAGATACAGCCCCAGGCACCCGGGGAGACTTCATCTCCCGGAAGTAC
CGGTTGGGTCTCTTCCGGAAGCCCCACCCTCAGTATCCAGATCATAGCCAGCTTCTCCAG
GCACTGTGTGCAGCTGTGGCAGGACCCAATCTGCTGAAGAACATGACCCAGCTCCTCTGT
GTCGAGGCCTCTGAGGGCGAGGAGCCCTGGTCCCCCTTGGCCCTCGAAAGCAGCTTCCCA
GACCCCTCCCCTGGTGTGTACAACGAGGTGATGGTGCCTGCTACTTATAGCAGCTTCCTG
TACTGTGGCCCCATCAGCAACAAAGCTGGACCCCCACCCCTGCGCAGGGGCCGGGATGCT
CCCCCGCGACTGTGGTGCGTGCTGGGAGCAGCTCTGGAAATGTTTGTGTCAGAAAGCAGT
ACTGAACCCCTTAGCCTCATCCAGCCCCAGGATGTTGTATGTTTGGGTGTGAGCCCTCCA
CCCACTGAACCAGGTGACCTTGACAGGTTCCCCTTTTCCTTTGAGCTTATCCTCACTGGT
GGGAGGATCCAGCATTTTGGCACAGATGGAGCTGACAGTCTGGAGGCCTGGACCAGCGCC
GTGGGCAAGGTGACCTCGGCTCGGCTGCTGCCTTGGGTGCCCTGCCCTCGCTTGCTGGGA
AACTGCCTGCTG
>LaCi
GGCCTGGGCCACGAGGAGCTGAAGCGGTTGGGCATCAGCGCCACAGGGCACCGGAAACGC
ATCTTGCGCCTGCTGCAGACAGGCGCCGCCACGGGCTCCCCGGATCCCCAGCTGGAGAGA
GCCATGGAGCCATCCTCCAGCCCAGCTCCCCAAACTCAGCCCTCTAAGCCTGTGCCTAAG
CCCAGGACAGTATTTGGTGGGCTCAGTGGCCCCACTACCACCCAGAGACCTGGGTTNNNN
NNNNNNNNNNNNNNNNNNNNNNNNNNNNNNNNNNNNNNNNNNNNNNNNNNGTCCCTTCCT
CTGCCCACCACCTCCTCTGAGCAGCCATCAGCCTTAACTACTGTGGAGATGATGCCCAAT
GCCATCTACTTCGGCCTGGACTTAAGAGGCGGGGCACAGACAGCTCAGGACACGGCCCCA
GACAGCTCCCAGACAGCTGCCCCCACCCCTGCCCTCAGGCCCACCACGGGCACAGTGCAC
ATCATGGACCCGGGTTGCCTGTACTATGGTGTCCAGCCTGTGGGGGTCCCAGGGACTCCC
AACAGAAGAGAAGGCAGAGGTGTCTGTCAGGACAGGGCTGAACACAGGCTCAGCAGGCAG
GATCTGGAAACACGGGAGGATGCTGGCTATGCCAGCCTTGAGCTGCCCGGAGATTCCGTC
CTCTCGCTGCCCACCCTGAACACAGAGACCAGTGATGACCTCATCTCACCCTATGCCAGC
TTCTCCTCCACAGCAGACCGTCCCATGCCCCTGCTCAGTGGCTGGCTAGACAAGCTCTCC
CCGCAGGGAAACTACGTCTTCCAGAGGCGCTTTGTGCAGTTCAATGGGAGGAGCCTGATG
TACTTTGGCAATGACAAGGACCCCTTCCCCAAGGGCGTGATCCCTCTGTCCGCCATTGAG
ATGACCCGCAGCAGCAAAGACAACAAATTCCAGATCATCACCAGCCAGAGGGTATTTGTG
TTCCGCACGGAGAGCGAGGCTCAGCGGGACACTTGGTGCTCCACGCTGCAATCCTGCCTG
AAAGAGCAGCGTCTCCTGGGCCACCCCCGGGCCCCCCAGCTACCCCGACCCCTCCGCACA
GGCACGCTGGAGCTGCGTGGACACAAGGCCAAGGTGTTTGCGGCCTTGAGCCCTGGAGAG
CTGGCTCTGTACAAGAGTGAGCAGGCCTTCTCCCTGGGCATCGGGATCTGCTTCATTGAA
CTGCAAGGGTGCAGTGTCCGGGAGACCAAGAGTCGCAGCTTCGACCTGCTCACGCCCCAT
CGCTGCTTCAGCTTCACAGCCGAGTCTGGGGGTGCTCGGCAGAGCTGGGCAGCCGCTCTA
CAGGAAGCAGTAACCGAGACCCTGTCTGACTACGAGGTGGCTGAGAAGATCTGGTCCAAT
CGGGCAAACCTGCACTGTGCGGACTGTGGCGCCTTCCGCCCAGACTGGGCCGCTGTCAAC
CTGGGAGTAGTGATCTGCAAGCAGTGTGCAGGTCAGCACCGGGCCCTGGGTTCCGGGATC
TCCAAGGTGCAGAGTTTGAAGCTGGACACCAGTGTCTGGAGTAATGAGATAGTGCAGCTG
TTCATTGTCCTGGGAAATGATCGTGCCAACCGCTTCTGGGCAGGGGCCCTACCCCCAGGT
GAGAGGCTAAATCCAGATGCAACCCCAGGCCCACGGGGAGAGTTCATCTCCAGGAAGTAC
CGGCTGGGTCTCTTCCGGAAGCCTCACCCTCAATATCCAGATCACAGCCAGCTTCTCCAG
GCACTGTGTGCAGCGGTGGCAGGACCCAACCTGCTGAAGAACATGACCCAGCTTCTCTGT
GTCGAGGCCTCTGAGGGTGAGGAGCCCTGGTCTCCCTCAGCCCTTGATGGCAGTTTCCCA
GACCCCTCTCTTGACGTGTACAACGAAGTAGTGGTGCCTGCTACTTACAGCAGCTTCCTG
TACTGTGGTCCCATCAGCAACAAAGCTGGACCCCCGCCCTCTCGCAGGGGCCGGGATGCT
CCTTCCCGGCTGTGGTGCGTGCTGGGAGCGGCTCTGGAAATGTTTGTGTCAGAAAGCAGC
CCTGAACCCCTCAGCTTCATCCAGCCCCAGGATGTTGTTTGTTTGGGTGTGAGCCCTCCA
CCTACGGACTCAGGTGACCTTGACAGGTTCCCCTTTTCCTTTGAGCTCATCCTCACCGGG
GGGAGGATCCAGCATTTTGGCACCGATGGAGCTGACAGTCTGGAGGCCTGGGTCAGCGCC
GTGGGCAAGGTGACCTCTGCACGGTTGTTGCCTTGGGTGCCCTGCCCCCGCTTGCTGGGA
AACTGCCTACTA
>MyLu
GGCCTGGGCCACGAGGAGCTGAAGCAGCTGGGCATCTGCGCCACAGGGCACCGGAAACGC
ATCTTGCGCCTGCTGCAGACAGGCGCTGCCGAGGGCTCCCCAGATCCCCAACTGGATAGA
GCCATGGAGCCATCCTCCAGCCCAGCTCCCCAAGCTCAGCCCCCCAAACCTGTGCCTAAG
CCCAGGACAGTATTTGGCGGGCTCAGTGGCCCCACTACCACCCAGAGGCCTGGGTTGAGC
CCAGCCCTCTTGAGACCAGAAGTGCCCAGGAGCCCAGAGTCCAGCCCAAGGTCCCTTCCT
CTCCCCACCACCTCCTCTGAGCAGCCTTCAGCCTTAAATACTGTGGAGATGATGCCCAAT
GCCATCTACTTCGGCCTGGACTTAAGAGGCGGGGCACAGACAGCTCAGGACACGGCCCCA
GACAGCTCCCAGACAGCTGCCCCCACCCCTGCCCTCAGGCCCACCACAGGCACAGTGCAC
ATCATGGATCCGGGTTGCCTATACTATGGTGTCCAGCCTGTGGGGGTCCCAGGGGCACCC
AACAGAAGAGAAGGCAGAGGTGTCTGTCAGGACAGGGCTGAACACAGGCTCAGCAGGCAG
GATCTGGAAACACGGGAGGATGCCGGCTATGCCAGCCTTGAGCTTCCCGGGGATTCCGCC
CTCTCGCTGCCCACCCTGAACACAGAGACCAGTGATGACCTCATCTCACCCTATGCCAGC
TTCTCCTCCACGGCAGACCGCCCCATGCCTCTGCTCAGTGGCTGGCTAGACAAGCTCTCC
CCTCAGGGAAACTACGTCTTCCAGAGGCGCTTTGTGCAGTTCAATGGGAGGAGTCTGATG
TACTTTGGCAATGACAAGGACCCTTTCCCAAAGGGTGTGATCCCCCTGTCCGCCATTGAG
ATGACCCGCAGCAGCAAAGACAACAAATTCCAGGTCATCACCAGCCAGAGGGTGTTTGTG
TTCCGCACGGAGAGCGAGGCTCAGCGGGACACTTGGTGCTCCACGCTGCAATCCTGCCTG
AAAGAGCAGCGTCTCCTGGGCCACCCCCGGGCCCCCCAGCTGCCCCGACCCCTCCGCACA
GGCATGCTGGAGCTGCGTGGACACAAGGCCAAGGTGTTTGCGGCCTTGAGCCCTGGAGAG
TTGGCGCTGTACAAGAGTGAGCAGGCCTTCTCCCTGGGCATCGGGATCTGCTTCATTGAA
CTGCAAGGGTGCAGTGTGCGGGAGACCAAGAGTCGCAGCTTCGACCTGCTCACGCCCCAT
CGCTGCTTCAGCTTCACAGCCGAGTCTGGGGGCGCTCGGCAGAGCTGGGCGGCCGCTCTA
CAGGAAGCAGTAACCGAGACCCTGTCTGACTACGAGGTGGCTGAGAAGATCTGGTCCAAT
CGGGCAAACCTGCACTGTGCGGACTGTGGGGCCTCCCGCCCAGACTGGGCTGCTGTCAAC
CTGGGAGTTGTGATCTGCAAGCAGTGTGCGGGTCAGCACCGGGCTCTGGGTTCCGGGATC
TCCAAGGTGCAGAGTTTGAAGCTGGACACAAGTGTCTGGAGTAATGAGATAGTGCAGCTG
TTCATTGTCTTGGGAAATGATCGTGCCAACCGCTTCTGGGCAGGGGCCCTACCCCCAGGT
GAGAGGATAAATCCAGATACAACCCCAGGCCCACGGGGAGAGTTCATCTCCCGGAAGTAC
CGGCTAGGTCTCTACCGGAAGCCCCACCCTCAGCATCCAGATCACAGCCAGCTTCTCCAG
GCACTGTGTGCAGCGGTGGCAGGACCCAACCTGCTGAAGAACATGACCCAGCTTCTCTGT
GTCGAGGCCTCTGAGGGTGAGGAGCCCTGGTCTCCCTCAGCCCTTGATGGCAGTTTCCCA
GACCCCTCCCTTGACGTGTACAACGAGGTGGTGGTGCCTGCCACTTACAGCAGCTTCCTG
TACTGTGGTCCCATCAGCAACAAAGCTGGACCCCCACCCCCTCGCAGGGGCCGGGATGCT
CCTTCCCGACTGTGGTGCGTGCTGGGAGCGGCTCTGGAAATGTTTGTGTCAGAAAGCAGC
CCTGAACCCCTCAGCCTCATCCAGCCCCAGGATGTTGTATGTTTGGGTGTGAGCCCTCCA
CCTACTGACTCAGGTGACCTTGACAGGTTCCCCTTTTCCTTTGAGCTCATCCTCACTGGG
GGGAGGATCCAGCATTTTGGCACCGATGGAGCTGACAGTCTGGAGGCCTGGGTCAACGCC
GTGGGCAAGGTGACCTCTGCACGGTTGTTGCCTTGGGTGCCCTGCCCCCGCTTGCTGGGA
AACTGCCTACTG
>PhDi
GGCCTGGGCCACGAGGAGCTGAAGCAGTTGGGCATCAGCGCCACAGGGCACCGGAAACGC
ATCTTGCGCCTGCTGCAAGTGGGCACTGCAGAGGGCACCCTGGATCCCCAACAGGAGAGT
CCCATGGAGCCATCCCCGAGCCCTGCCCCCCAAGCCCAGCCCCCCAAGCCTGTGCCTAAG
CCCAGGACAGTATTTGGTGGGGTCAGTGGCCCCAGTACAACTCAGAGGCCTGGGTTGAGC
CCAGCTCTCTTGAGACCAGAAGTGCCCAGGAGCCCAGAGTCCAGCCCGAGTTCCCCTCCT
CTCCCCACCTCCACCTCTGAGCAGCCTCCAGCCTTGAATCCTGTGGAGATGATGCCCAAT
GCCATCTACTTCGGCCTGGACTTGAGAGGAGGGGCACAGACAGCTCAGGACACGGCCCCA
GACAGCTCCCAGACCGCTGCCCCAACCCCTGCCCTCAGGCCCACTACAGGCACAGTGCAC
ATCATGGATCCCGGTTGCCTGTACTATGGTGTCCAGCCTGTGGGGGTTGTAGGGGCATCC
AACAGAAGAGATGGCAGAGGTGTGTGTCAGGACAGGGCTGAGCACAGGCTCAGCAGGCAG
GATGCAGAGACACGGGAGGATGCGGGCTATGCCAGCCTTGAGCTGCCTGGGGATTCCACC
CTCTCGCTGCCCACCCTGGACACAGAGACCAGTGATGACCTCATTTCACCCTATGCCAGC
TTTTCCTCCAAGGCAGACCGCCCCACGCCCCTGCTCAGTGGATGGCTAGACAAGCTCTCC
CCTCAGGGAAACTACGTCTTCCAGAGGCGCTTTGTGCAGTTCAATGGGAGGAGTCTGATG
TACTTTGGCAATGACAAGGACCCTTTCCCCAAGGGTGTGATCCCTCTGTCCGCCATCGAG
ATGACCCGCAGCAGCAAGGACAACAAATTCCAGGTCATCACCAGCCAGAGGGTGTTTGTG
TTCCGCACAGAAAGCGAGGCTCAGCGGGATACTTGGTGCTCCACGCTGCAATCCTGCCTG
AAGGAGCAGCGTCTCCAGGGTCACCCCCGGGCCCCGCAGCTGCCCCGACCCCTCCGCACA
GGCATGTTGGAGCTGCGTGGACAGAAGGCCAAGGTGTTTGCCGCCTTGAGCCCTGGAGAG
TTGGCACTGTACAAGAGCGAGCAGGCCTTCTCCCTGGGCATTGGGATCTGCTTCATTGAG
CTGCAAGGGTGCAGCGTCCGGGAGACCAAGAGTCGCAGCTTCGACCTGCTCACACCCCAT
CGCTGCTTCAGCTTCACAGCCGAGTCTGGGGGGGCTCGGCAGAGCTGGGCGGCCGCTCTG
CAGGAAGCAGTAACCGAGACCCTGTCTGACTACGAGGTGGCTGAGAAGATCTGGTCCAAT
CGGGCAAACCTGCACTGTGCGGACTGCGGGGCCTCACGCCCAGACTGGGCTGCTGTCAAC
CTGGGAGTGGTCATCTGCAAGCAGTGTGCGGGTCAGCACCGGGCTCTGGGTTCTGGTATC
TCCAAGGTGCAGAGTCTGAAGCTGGACACGAGTGTCTGGAGTAATGAGATCGTGCAGTTG
TTCATCATCTTAGGAAATGATCGAGCCAACCGCTTCTGGGCAGGGGCCCTACCCCCAGGT
GAGAGGCTGCATCCTGATGCAACCCCTGGCCCACGGGGAGAGTTTATCTCCCGGAAGTAC
CGGCTGGGTCTCTTCCGGAAGCCCCACCCTCAGTATCCAGATCACAGCCAGCTCCTCCAG
GCGCTGTGTGCCGCTGTGGCAGGGCCCAACCTGCTGAAGAACATGACCCAGCTTCTCTGT
GTCGAAGCCTCTGAGGGCGAGGAGCCCTGGTCTCCCTCAGCCATCGATGGCAGCTTCCCA
GATTCCTCCCTTGGCGTGTACAATGAGGTGGTGGTACCTGCCACCTACAGCAGCTTCCTG
TACTGTGGTCCCATCAGCAACAAAGCTGGGCCCCCACCCTCTCGCAAGGGCCGGGATGCT
CCTTCCCGACTGTGGTGTGTGCTGGGAGCCGCTCTGGAAATGTTTGCATCGGAAAGCAGC
CCCGAGCCCCTCAGCCTCATCCAGCCCCAGGATGTGGTGTGTTTGGGTGTGAGCCCTCCA
CCTACTGACCCAGGTGACCTTGAGAGGTTCCCCTTTTCCTTTGAGCTCATCCTCACTGGG
GGAAGGATCCAGTATTTTGGCACGGATGGAGCTGACAGCCTGGAGGCCTGGGTCAGTGCG
GTGGCCAAGGTGACCTCTGCACGGTTGCTGCCGTGGGTGCCCTGCCCTCGCTTGCTGGGA
AACTGCCTGCTG
>PtVa
GGCCTGGGTCACGAGGAGCTGAGGCAGTTGGGCATCAACGCCACTGGGCACCGGAAGCGC
ATTCTGCGCCTGCTGCAAGCGGGCACTGCAGAGGACTCCCTGGATCCCCAGTCAGATAGT
GCCATGGAGCCATCCCCCAGCCCAGCCCTCCAAGCCCAGCCCCCCAAACCTGTGCCTAAG
CCCAGGACAGTATTTGGTGGGCTCAGTGGCCCCGCTATCACCCAGAGGCCTGGTCTGAGC
TCAGCCCTCTTGAGACCAGAAGTGCCCAGGAGCCCAGAGTCCAGCTCGAAGTCCCCTCCT
CTTCTCACCTCCTCCTCTGAGCAGCCTTCATCCTTGAACACTGTGGAGATGATGCCCAAT
GCCATCTACTTTGGCCTGGACTTAAGAGGCGGGGCACAGACAGCTCAGGACACGGCCCCA
GACAGCTCCCAGACAGCCGCCCCTGCCCCTGCCGTCAGGTCCACCACAGGCACAGTGCAC
ATCATGGACCCTGGCTGCCTGTACTATGGTGTTCAGCCGGTGGGGGTGTCTGGGGCACCC
AACAGAAGAGAAGGCAGAGGTGCCTGTCAGGACAGGGTTGAACACAGGCTCAGCAGGCAG
GATCTAGAGGCACGGGAAGACACTGGCTATGCCAGCCTTGAGCTGCCTGAGGACTCCACT
CTCTCACTGCCCACCCTGGACACAGAGACCAGCGATGACCTCATTTCACCCTATGCCAGC
TTCTCTTCCACGGCAGACTGCCCTACACCCCTGCTCAGTGGCTGGCTAGACAAGCTCTCC
CCTCAGGGAAACTACGTCTTCCAGAGGCGCTTCGTGCAGTTCAATGGGAGGAGACTGATG
TACTTTGGCAGTGACAAGGACCCCTTCCCCAAGGGTGTGATCCCTCTGACCGCCATTGAG
ATGACCCGCAGCAGCAAGGACAACAAATTCCAGGTCATCACCAGCCAGAGGGTATTTGTG
TTTCGCACAGAGAGTGAGGCTCAGCGGGACACATGGTGCTCCACACTGCAGTCCTGCCTG
AAAGAGCAGCGCCTCCTAGGCCACCCTCGGCCCCCACAACCTCCCCGACCTCTCCGCACG
GGCATGCTAGAGCTGCGCGGACACAAGGCCAAGGTGTTTGCTGCCCTGAGCCCTGGAGAG
CTGGCACTGTACAAGAGTGAGCAGGCCTTCTCCTTGGGCATCGGGATCTGCTTCATTGAA
CTGCAAGGTTGCAGTGTCCGGGAGACCAAGAGTCGCAGCTTTGACCTGCTCACACCCCAT
CGCTGCTTCAGCTTCACAGCCGAGTCTTGGGGGGCTCGGCAGAGCTGGGCGGCCGCTCTG
CAGGAAGCAGTAACCGAGACCCTGTCTGACTACGAGGTGGCTGAGAAGATCTGGTCCAAT
CGGGCAAACCGGCACTGTGCAGACTGTGGGGCCTCCCGCCCAGACTGGGCCGCCGTCAAC
CTGGGGGTGGTCATCTGCAAGCAGTGTGCAGGTCAGCACCGGGCCCTGGGTTCTGGGATC
TCCAAGGTGCAGAGTCTGAAGCTGGACACGAGTGTCTGGAGTAATGAGATAGTGCAGTTG
TTTATTGTCTTGGGAAATGATCGTGCCAACCGCTTCTGGGCGGGGGCCTTACCCCCAGGT
GAGGGGCTGCATCCTGACACAACCCCGGGCCCCCGGGGAGAGTTCATCTCCCGGAAATAC
CGGCTGGGTCTCTTCCGGAAGCCCCACCCTCAGTATCCAGATCATAGCCAGCTTCTCCAG
GCACTGTGTGCAGCCGTGGCAGGACCCAACCTTCTGAAGAACATGACCCAGCTCCTCTGT
GTCGAGACATCTGACAGCGAGGAGCCCTGGTCTCCTTCGGCCCTCAGCGGCAGCTTCCCA
GACCCCTCCCCTGGCGTGTACAACGAGGTGGTGGTGCCTGCCACTTACAGCAGCTTCCTG
TACTGTGGTCCCATCAGCAACAAAGCTGGACCCCCGCCCCCCCGCAGGGGCCGGGATGCT
CCCCAACGAATGTGGTGCGTGCTGGGAGCGGCTCTGGAAATGTTTGTGTCAGAAAGCAGC
CCTGAACCCCTCAGCCTCATCCAGCCCCAGGATGTTGTATGTTTGGGTGTGAGCCCTCCA
CCCACTGACTCAGGTGACCTTGACAGGTTTCCTTTTTCCTTTGAGCTCATCCTTACCGGA
GGGAGGATCCAGCATTTTGGCACAGATGGAGCTGACAGTCTGGAGGCCTGGACCAGCGCC
TTGGGCAAGGTGACAGAGCAGAGACCCTTCCCATGGGTTCCCTGTCCCCACTTGCCCTCA
TCCTGTCTTCTC
>RhFe
GGCCTGGGTCACGAGGAGCTGAGGCAGTTGGGCATCAACGCCACTGGGCACCGGAAACGC
ATTCTGCGCCTGCTGCAGGCTGGCGCTGCAGAGGGCTCCCTGGATCCCCAAGCACATAGT
ACCATGGAGCCCTCCCCCAGCCCGGTTCCCCAAGCCCAGCCCCCCAGGCCTGTGCCTAAG
CCCAGGACTGTATTCGGTGGGCTCAGTGGCCCCACTGCCACCCAAAGACCTGGGTTGAGC
CCAGCCCTCTTTAGACCAGAAGTGCCCAGGAGCCCGGAGTCCAGCCCCAGGTCCCCCCCT
CTCCCCACCTCCTCCTCTGAGCAGTCTTCAACCTTGAATACTGTGGAGATGATGCCCAAT
GCCATCTACTTCGGCCTGGACCTACGAGGAGGGTCGCAGACAGCTCAAGACACGGCCCCA
GATAGCTCCCAGTCAGCTGTCCCTACCCCTGCCGTCAGGCCCACCACAGGCACAGTACAC
ATCATGGACCCTGGTTGCCTGTACTATGGTGTCCAGCCTGTGGGGGTGCCTGGGGCACCC
AACAGAAGAGAAGGCAGAGGTGTCTGTCAGGACAGGGCTGAACACAGGCTCAGCAGGCAG
GATCTGGAGGCACGGGAAGACACTGGCTATGCCAGCCTTGAGCTGCCCGGGGATTCCACC
CTCTCGCTGCCCACGCTGGATACAGAGACCAGTGATGACCTCATTTCACCCTATGCCAGC
TTCTCCTCCACAGCAGACCGCCCCACGCCCCTGCTCAGTGGCTGGCTAGACAAGCTCTCC
CCTCAGGGAAACTACGTCTTCCAGAGGCGCTTTGTGCAGTTCAATGGGAGGAGTCTGATG
TACTTTGGCAGTGACAAGGACCCCTTCCCCAAGGGTGTGATCCCTCTGACTGCCATTGAG
ATGACCCGCAGCAGCAAGGACAACAAATTCCAGGTCATCACCAGCCAGAGGGTGTTTGTG
TTCCGCACGGAGAGTGAGGCTCAGCGGGACACGTGGTGCTCCACGCTGCAATCCTGTTTG
AAGGAGCAGCGTCTTCTGGGCCACCCCCGACCCCCCCAGGCACCCCGACCCCTCCGCACA
GGCATGCTGGAGCTGCGGGGACACAAGGCCAAGGTGTTTGCCGCCTTGAGCCCTGGAGAA
CTGGCGCTGTACAAGAGTGAGCAGGCCTTCTCCCTGGGCATTGGGATCTGCTTCATTGAA
CTGCAAGGCTGCAGCGTCCGGGAGACCAAGAGTCGCAGCTTCGACCTGCTGACACCCCAT
CGCTGCTTCAGCTTCACAGCCGAGTCTGGGGGGGCTCGGCAGAGCTGGGCAGCCGCTCTG
CAGGAAGCAGTAACCGAGACCCTGTCTGACTACGAGGTGGCTGAGAAGATTTGGTCCAAT
CGGGCAAACCGGTACTGTGCAGACTGTGGGGTCTCCCGCCCAGACTGGGCTGCTGTCAAC
CTGGGGGTGGTCATCTGCAAGCAGTGTGCAGGACAGCACCGGGCTCTGGGTTCTGGGATC
TCCAAGGTGCAGAGTCTGAAGTTGGACACAAGTGTCTGGAGTAATGAGATAGTGCAGTTG
TTCATCATCCTGGGAAATGATCGCGCCAACCGCTTCTGGGCAGGGGCCCTACCCCCAGGT
GAGGGGTTGCATCCAGATACAGCCCCAGTCCCGCGGGGAGACTTCATCTCCCGGAAGTAC
CGGCTGGGTCTCTTCCGGAAGCCCCACCCTCAGTATCCAGATCATAGCCAGCTTCTCCAG
GCACTGTGTGCAGCTGTGGCAGGACCCGGTTTGCTGAAGAACATGACCCAGCTCCTCTGT
GTGGAGGCCTCTGAGGGCGAGGAGCCCTGGTCCCCCTCAGCCCTCGATGGCAGCTTCCCA
GACCCGTCCCCTGGTGTGTACAACGAGGTGCTGGTGCCTGCTACTTACAGCAGCTTCCTG
TACTGTGGTCCCGTCAGCAACAAAGCTGGACCCCCACCCCCGCGCAGGGGCCGGGATGCT
CCGCCCCGACTGTGGTGCGTGCTGGGAGCAGCTCTGGAAATGTTTGTGTCAGAAAGCAGT
CCTGAACCCCTCAGCCTCATCCAGCCCCAGGATGTTGTATGTTTGGGTGTGAGCCCTCCA
CCCACTGACCCAGGTGACCTTGACAGGTTCCCCTTTTCCTTTGAGCTCATCCTCACCGGG
GGGAGGATCCAGCATTTTGGCACAGATGGAGCTGACAGTCTGGAGGCCTGGACCAGTGCT
GTGGGCAAGGTGACCTCTGCTCGGTTGCTGCCTTGGGTGCCCTGCCCTCGCTTGCTGGGA
AACTGTCTGCTG
>RoAe
GGCCTGGGTCACGAGGAGCTGAAGCAGTTGGGCATCAACGCCACTGGGCACCGGAAGCGC
ATTCTGCGCCTGCTGCAAGCGGGCACTGCAGAGGACTCCCTGGATCCCCAGTCAGATAGT
GCCATGGAGCCATCCCCCAGCCCAGCCCCCCAAGCCCAGCCCCCCAAACCTGTGCCTAAG
CCCAGGACAGTATTTGGTGGGCTCAGTGGCCCCACTACCACCCAGAGGCCTGGTTTGAGC
TCAGCGCTCTTGAGACCAGAAGTGCCCAGGAGCCCTGAATCCAGCTCGAAGTCCTCTCCT
CTTCCCACCTCCTCCTCTGAGCAGCCTTCAGCCTTGAACACTATGGAGATGATGCCTAAT
GCTATCTACTTTGGCCTGGACTTAAGAGGCGGGGCGCAGACAGCTCAGGACACAGCCCCA
GACAGCTCCCAGACAGCTGCTCCCGCCCCTGCCGTCAGGTCCACCACAGGCACAGTGCAC
ATCATGGACCCTGGTTGCCTATACTACGGTGTTCAGCCAGTGGGAGTCCCTGGGGTGCCC
AACAGAAGAGAAGGCAGTGGTGCCTGTCAGGACAGGGCTGAACACAGGCTCAGCAAGCAG
GATCTAGAGGCACGGGAAGACACTGGCTATGCCAGCCTTGAGCTGCCTGGGGACTCCACT
CTCTCGCTGCCCACCCTGGACACAGAGACCAGCGATGACCTCATTTCACCCTATGCCAGC
TTCTCTTCCACGGCAGACCGCCCTACACCCCTGCTCAGTGGCTGGCTAGACAAGCTCTCC
CCGCAGGGAAACTACGTCTTCCAGAGGCGCTTTGTGCAGTTCAACGGGAGGAGTCTGATG
TACTTTGGCAGTGACAAGGACCCCTTCCCCAAGGGTGTGATCCCTCTGACCGCCATTGAG
ATGACCCGCAGCAGCAAGGACAACAAATTCCAGGTCATCACCAGCCAGAGGGTGTTTGTG
TTTCGCACAGAGAGTGAAGCTCAGCGGGACACATGGTGCTCCACACTGCAGTCCTGCCTG
AAGGAGCAGCGCCTCCTGGGCCACCCTCGGCCCCCACAACCTCCCCGACCCCTCCGCACG
GGCATGCTGGAGCTGCGCGGACACAAGGCCAAGGTGTTTGCTGCCTTGAGCCCTGGAGAG
CTGGCACTGTACAAGAGTGAACAGGCCTTCTCCCTGGGCATCGGGATCTGCTTCATTGAA
CTGCAAGGCTGCAGTGTCCGGGAGACCAAGAGTCGCAGCTTTGACCTGCTCACCCCCCAT
CGCTGCTTCAGCTTCACAGCCGAGTCTGGGGGGGCTCGGCAGAGCTGGGCGGCCGCTCTG
CAGGAAGCAGTAACCGAGACCCTGTCTGACTACGAGGTGGCTGAGAAGATCTGGTCCAAT
CGGGCAAACCGGCACTGTGCAGACTGTGGGGCCTCCCGCCCAGACTGGGCCGCTGTCAAC
CTGGGGGTGGTCATCTGCAAGCAGTGTGCAGGTCAGCACCGGGCCCTGGGTTCTGGGATC
TCCAAAGTGCAGAGTCTGAAGCTGGACACGAGTGTCTGGAGTAATGAGATAGTGCAGTTG
TTCATTGTCTTGGGAAATGATCGTGCCAACCGCTTCTGGGCGGGGGCCTTACCCCCAGGT
GAGGGGCTGCATCCTGACACAACCCCGGGCCCCCGGGGAGAGTTCATCTCCCGGAAATAC
CGGCTGGGTCTCTTCCGAAAGCCCCACCCTCAGTATCCAGACCATAGCCAGCTTCTCCAG
GCACTGTGTGCAGCCGTGGCAGGACCCAACCTTCTGAAGAACATGACCCAGCTCCTCTGT
GTCGAGACATCTGACGGCGAGGAGCCCTGGTCTCCTTCGGCCTTCGGCGGCAGCTTCCCA
GACCCCTCCCTTGGTGTGTACAACGAGGTGGTGGTACCTGCCACTTACAGCAGCTTCCTG
TACTGTGGCCCCGTCAGCAACAAAGCTGGACCCCCGCCCCCCCGCAGGGGCCGGGATGCT
CCCCCACGAATGTGGTGCGTGCTGGGAGCAGCTCTGGAAATGTTCGTGTCAGAAAGCAGC
CCTGAACCCCTCAGCCTCATCCAGCCCCAGGATGTTGTATGTCTGGGTGTGAGCCCTCCA
CCCACTGACTCAGGTGACCTTGACAGGTTTCCCTTTTCCTTTGAGCTCATCCTTACTGGA
GGGAGGATCCAGCATTTTGGCACAGATGGAGCTGACAGTCTGGAGGCCTGGACCAGCGCC
ATGGGCAAGGTGACCTCTGCTCGGTTGCTGCCTTGGGTGCCCTGCCCCCGCTTGCTGGGA
AACTGCCTGCTG
