# Supplementary material for: Positively selected genes in the hoary bat (Lasiurus cinereus) lineage: prominence of thymus expression, immune and metabolic function, and regions of ancient synteny
Source: PeerJ. 2022 Mar 17;10:e13130. doi: 10.7717/peerj.13130 (PMC8934532; doi:10.7717/peerj.13130)
Supplement: Supplemental Information 3 — Initially tested orthogroups that have been edge-trimmed as described in the Methods. [file peerj-10-13130-s003.zip › original.trimmed/trimmed-OG0001926.fas]

>EpFu
GGGAAGTTGGTGTCTCCCAAGTGGAAGAATTTCAAGGGCCTGAAGCTCCAGTGGAGAGAC
AAGATCCGGCTCAATAACGCCATCTGGCGGGCGTGGTACATGCAGTATTTGGAGAAGCGG
AAAAATCCCGTATGCCACTTCGTCACTCCACTGGACGGCTCTGTGGAAGTGGATGAGCAT
CGCCGGCCAGAGGCCATCACCACAGAAGGGAAGTACTGGAAAAGCCGCATCGAGATCGTG
ATCCGGGAATATCACAAGTGGAGAACCTACTTCAAGAAAAGGTTACAGCAGCACAAGGAT
GAGGACCTCTCCAGCCTGGCCCAGGAAGATGACATGCTTTATTGGCACAAACATCGGGAC
GGATGGAAGACCCCAGTCCCAATGGAGGAGGACCCCCTGCTGGACACAGACATGCTCATG
TCAGAATTCAGCGACACACTTTTCTCCACACTCTCCTCACACCCACCGGTGGCCTGGCCC
AACCCACGGGAAATAGCACATCTAGGAAATGCAGACATGATTCAGCCGGGGCTGATTCCT
TTGCAGCCCAATCTGGACTTCATGGACACTTTTGAACCTTTCCAAGAACTCTTCTCTTCC
AGCCGCTCCATTTTTGGCTCCATGCTGTCTGCACCTGCCTCAACATCTGCACCAGATCCC
AACAGCCCACCTGCTCAGGAGAGCATCCTGTCCACCACCTCTCTCCCCACCGTGAGCCTC
CCTGACAGTCTCATCGCATCCCCTGCAGCCACTGCCCTGGACCCCACAGATAGGCCGGGC
TGTGAACGCACTTCCCAGCCTGAGAACCCCTTTATCCAGCCCGCAGACTTTGGTCCCTCA
ACGCCCCCTCTGAGTGTCCCACAGCCTTTCCTCCCCGTGTTCACCATGCCTGCGCTCTCG
CCCAGCCCCACCCCGCCGGCTCCTCCTGCTGTGCCACTAGCCCCTCCTGCCACCCCCCTG
AACCCCCCAACCCCACCCACCTTCCTGCAGCCACAGAAGTTTTCTGGAGTCAACAAGTCC
CCCGCTGTCATTACCCACACGGCTTCCACCACTCTCACGCACGATGCCTCTGCCACCACC
TTCAGCCAGAGCCAGGGCCTTATCACCACTCACCCCCCCACCCCCTCAGCATCCCCCTGT
GGCCTGGCACTGTCTCCAGCCACTCAGCAGCCAGCTGTGGGGCCTCCGCAACCCCGTTTA
ACTTTTGTGCATCCCAAACCTGTATCCTTGACTGGAGGGAGGCCCAAGCAGCCCCCCAAA
ATAGTGCCTGCTCCCAAACCAGAGCCCGTGTCCTTGGTATTGAAGAATGCTTGCATTGCC
CAAGCTGCCTTCTCAGGACGGCCACAAGCAGTGATCATGACAGGCCCTCTGAAGAGAGAA
GGGATGTTGGCTTCAACCGTGTCCCAGTCCAATGTGGTCATCACGCCTGCTCCCATCGCC
AGGGCTCCTGGAGTCACAGAGTTCCACAGCAGCATCCTGGTGACAGACCTGGGCCACGTC
ACAAGCAGCCAGCCCGGCCCCATCTCCCGGCTCTTCTCTGCAAGCTCAGTGCAAGACTCC
CTAGTGAAGGGCGAGCAGGCCGCACTGCACGGGGGCAGTCCCCAGGCTGTCGTGGGCTCT
GGTCGTGATGGCCCAAACTCCGGGCAGGCCTCTCCGTGTGCTTCAGAACACAGCCCCAGC
CCTCAGTCTCCCCAGAACAACTGCTCAGGGAAATACCCTGCAGATTCCAAAAATGTGGCT
GTGTTAAAGAACCGGCAGATGAAGCACATTTCAGCCGAGCAAAAGAGGCGCTTCAACATC
AAGATGGGCTTTGACACCCTGAACAGTTTGATCTCTAATAACTCCAAGCTGACCAGCCAT
GCCATCACGCTGCAGAAGACAGTGGAGTACATCACCAAGCTGCAACAGGAGCGCAGCCAG
ATGCAGGAGGAGGCGCGGCGACTGCGGGACGAGATCGAGGAGCTCAACGCCACCATCATC
TCCTGCCAGCAGCTGCTCCCTGCCACAGGAGTCCCCGTCACCCGGCGCCAGTTTGATCAC
ATGACAGACATGTTTGATGAATATGTGAAGAGCCGGACCCTGCAGAATTGGAAGTTCTGG
ATT
>HiAr
GGGAAGTTGGTGTCTCCAAAGTGGAAGAATTTTAAGGGCCTGAAGCTCCAGTGGAGAGAC
AAGATCCGTCTCAACAATGCCATCTGGCGGGCCTGGTACATGCAGTACCTGGAGAAGCGC
CAAAATCCTGTGTGCCACTTTGTCACCCCACTGGACGGCTCCGTTGAAGTAGATGAGCAT
CGCCGGCCAGAGGCCATCACCACGGAAGGGAAGTACTGGAAAAGCCGCATTGAGATCGTG
ATCCGGGAGTATCATAAGTGGAGAACCTACTTCAAGAAAAGGTTACAGCAGCACAAGGAT
GAGGACCTCTCCAGCCTGGCTCAGGATGATGACATGCTTTATTGGCACAAACACGGGGAT
GGATGGAAGACCCCAGTCCCCATGGAGGAGGACCCACTGCTGGACACAGACATGCTCATG
TCAGAATTCAGTGACACTCTCTTCTCCACGCTCTCCTCACACCAGCCGGTGGCCTGGCCC
AACCCACGGGAAATAGCACATCTGGGAAATGCGGACATGATTCAGCCGGGGCTGATTCCT
TTGCAGCCCAACCTGGACTTCATGGACACTTTTGAACCTTTCCAGGACCTCTTCTCTTCC
AGCCGCTCCATTTTTGGGTCCATGCTGCCTGCACCTGTCTCAGTACCTGCACCAGATTCC
AACAGCCCACCTGCTCAGGAGAACACCCTGCCAGCCACTGCCCTCCCCACCGTGAGCCTT
CCTGACAGCCTCATTGCGTCCCCTGCAGCCGCTGCCCTGGACCCCACAGACAGGCCGGAC
TGTGAACACGCCGCCCGGCCCGGGGACCCCTTTATCCAGCCCGCAGACTTCGGTCCCTCA
GCACCGCCCCTGAGTGTCCCACAGCCGTTCCTGCCCGTCTTCACCATGCCCATGCTCTCG
CCCAGTCCCACCCCGCCAGCTTCCCCGGCTGTGCCATTAGTCTCCCCTGCCACTACCCTG
AACCCCCCGACTCCACCCACCTTCCTGCAGCCACAGAAGTTTGCTGGAGTCAGCAAGCCG
CCCGTTGTCATCACCCACACAGCCTCTGCCACCCTCACGCACGATGCCTCTGCCACCACC
TTCAGCCAGAGCCAGGGCCTTATCACCACCCGCCATCCCACCCCCTCAGCCTCCCCCTGT
GGACTGACACTGTCTCCAGTTACCCGGCCACCAGCTGTGGGGCCTCCCCAACCCCGTTTA
ACTTTTATGCACCCTAAACCTGTATCCTTGACTGGAGGGAGGCCCAAGCAGCCCCACAAG
ATAGTGCCTGCTCCTAAACCAGAGCCTGTGTCCTTGGTACTGAAGAATGCTTGCATCGCC
CCAGCCGCATTTTCAGGACAAGCACAAGCAGTGATTATGACGGGCCCTCTGAAGACAGAA
GGGATGTTGGCCTCTACCGTGTCCCAGTCCAACGTGGTCCTGACGCCTGCTGCCATCGCC
AGGGCTCCTGGAGTTGCGGAGTTCCACAGTGGCATCCTGGTGACAGACCTCGGCCACGCC
ACGAGCAGTCAGCCCACGCCCGTCTCCCGGCTCTTCTCTCCAAGCACAGTGCCGGAGTCC
CTGGTGAAGGGCGAGCAGGCCCCGGTGCCCGGGGGCAGTCCCCAGGTCTCTGCAGGTGCC
AGTCGAGACGGCCCAAACTCAGGGCAGGCCTCTCCATGTGCGTCAGAACAGAGCCCCAGT
CCTCAGTCTCCTCAGAACAACTGCTCAGGGAAATACTCTGCAGACCCCAAAAATGTGGCT
GCTTTAAAGAACCGGCAGATGAAGCACATTTCAGCCGAGCAGAAGAGGCGCTTCAACATC
AAGATGGGTTTTGATACCCTGAACAGTTTGATCTCCAACAACTCCAAGCTGACCAGCCAC
GCCATCACGCTGCAGAAGACGGTGGAGCACATCACCAAGCTGCAGCAGGAACGCAGCCAA
GTGCAGGAGGAGGCGCGGAGGCTGCGGGACGAGATCGAGGAGCTGAATGCCACCATCATC
TCCTGCCAGCAGCTGCTCCCTGCCACAGGAGTCCCCGTCACCCGGCGCCAGTTTGATCAC
ATGACCGACATGTTTGACGAATATGTGAAGAGCCGGACCCTGCAGAATTGGAAGTTCTGG
ATT
>LaCi
GGGAAGTTAGTGTCTCCCAAGTGGAAGAATTTCAAGGGCCTGAAGCTCCAGTGGAGAGAC
AAGATCCGGCTCAATAACGCCATCTGGCGGGCGTGGTACATGCAATATTTGGAGAAGCGA
AAAAATCCCGTATGTCACTTTGTCACTCCTCTAGACGGCTCTGTGGAAGTGGATGAGCAT
CGCCGGCCAGAGGCCATCACCACAGAAGGAAAGTACTGGAAAAGCCGCATTGAGATCGTG
ATCCGGGAATATCACAAGTGGAGAACCTACTTCAAGAAAAGGTTACAGCAGCACAAGGAT
GAGGACCTCTCCAGCCTGGCCCAGGAAGATGACATGCTTTATTGGCACAAACATCGGGAT
GGATGGAAGACTCCAGTCCCAATGGAGGAGGACCCACTGTTGGACACAGACATGCTCATG
TCAGAATTCAGTGACACACTTTTCTCCACACTCTCCTCACACCCACCGGTGGCCTGGCCT
AACCCACGGGAAATAGCACATCTGGGAAATGCAGACATGATTCAGCCGGGACTGATTCCT
TTGCAGCCCAATCTGGATTTCATGGACACTTTTGAACCTTTCCAAGAACTCTTCTCTTCC
AGCCGCTCCATTTTTGGCTCCCTGCCGTCTGCACCTGCCTCAACATCTGCACCAGATCCC
AACAGCCCACCTGCTCAGGAGAGCATCCTGTCCACCACCTCTCTCCCCACCGTGAGCCTC
CCTGACAGTCTCATCGCATCCCCCGCAGCCGCTGTCCTGGACCCCACAGATAGGCCAGGC
TGTGAACGCACTTCCCAGCCTGAGAACCCCTTTATCCAGCCCTCAGACTTTGGTCCCTCA
ACGCCCCCACTGAGTGTCCCACAGTCTTTCCTCCCCGTGTTCACCATGCCTGTGCTCTCG
CCCAGCCCCACCCCGCCGGCTCCCCCTGCTGTGCCACTAGTCCCTCCTGCCACCCCCTTG
AACCCTTCAACCCCACCCACCTTCCTGCAGCCACAGAAGTTTTCTGGAGCCAACAAGTCC
CCTGCTGTCATTACCCACACGGCTTCCACCACTCTCACGCACGATGCCTCTGCCACCACC
TTCAGCCAGAGCCAGGGCCTTATCACCACTCACCACCCCACCCCCTCAGCATCCCCCTGT
GGCCTGGCACTATCTCCAGCCACTCAGCAGCCAGCTGTGGGGCCTCTGCAACCCCGTTTA
ACTTTTGTGCATCCCAAACCTGTATCCTTGACTGGAGGGAGGCCCAAACAGCCCCCCAAA
ATAGTGCCTGCTCCCAAACCAGAGCCCGTGTCCTTGGTATTGAAGAATGCTTGCATTGCC
CAAGCTGCCTTCTCAGGACGGCCACAAGCAGTGATCATGACAGGCCCTCTGAAGAGAGAA
GGGATGTTGGCTTCAACTGTGTCCCAGTCCAATGTGGTCATCACGCCTGCTCCCATCGCC
AGGGCTCCTGGAGTCACAGAGTTCCACAGCAGCATCCTGGTGACAGATCTGAGCCACGTC
ACAAGCAGCCAGCCTGGCCCCATCTCCCGGATCTTCTCTGCAAGCTCAGTGCAAGACTCC
CTAGTGAAGGGCGAGCAGGCCCCACTGCACGGGGGCAGTCCCCAAGCTGTCGTGGGCTCT
GGTCGTGATGGCCCAAACTCCGGGCAGGCTTCTCCGTGTGCTTCAGAACACAGCCCCGGT
CCTCAGTCTCCCCAGAACAACAGCTCAGGGAAATACTGTGCAGATTCCAAAAATGTAGCT
GTGTTAAAGAACCGGCAGATGAAGCACATTTCAGCCGAGCAAAAGAGGCGCTTCAACATC
AAGATGGGCTTTGACACCTTGAACAGTTTGATCTCTAATAATTCTAAGCTGACCAGCCAT
GCCATCACGCTGCAGAAGACAGTGGAGTACATCACCAAGCTGCAGCAGGAGCGCAGCCAG
ATGCAGGAGGAGACACGGCGACTGCGGGACGAAATCGAGGAGCTCAACGCTACCATCATT
TCCTGCCAGCAGCTGCTCCCTGCCACAGGAGTCCCCGTCACCCGGCGCCAGTTTGATCAC
ATGACAGACATGTTTGATGAATATGTGAAGAGCCGGACACTGCAGAATTGGAAGTTCTGG
ATT
>MyLu
GGGAAGTTGGTGTCTCCAAAGTGGAAGAATTTCAAGGGCCTGAAGCTCCAGTGGAGAGAC
AAGATCCGGCTCAATAACGCCATCTGGCGGGCGTGGTACATGCAGTATTTGGAGAAGCGC
AAAAATCCCGTATGCCACTTCGTCACGCCACTAGACGGCTCTGTGGAAGTGGATGAGCAT
CGCCGGCCAGAGGCCATCACCACAGAAGGGAAGTACTGGAAAAGCCGCATTGAGATCGTG
ATCCGGGAATATCACAAGTGGAGAACCTACTTCAAGAAAAGGTTACAGCAGCACAAGGAT
GAGGACCTCTCCAGCCTGGCCCAGGAAGATGACATGCTTTATTGGCACAAACATCGGGAT
GGATGGAAGACCCCAGTCCCAATGGAGGAGGACCCACTGCTGGACACAGACATGCTCATG
TCAGAATTCAGCGACACACTTTTCTCCACACTCTCCTCACACCCACCGGTGGCCTGGCCC
AACCCACGGGAAATAGCACATCTGGGAAATGCAGACATGATTCAGCCGGGGCTGATTCCT
TTGCAGCCCAATCTGGACTTCATGGACACTTTTGAACCTTTCCAAGAAATCTTCTCTTCC
AGCCGCTCCATTTTTGGCTCCATGCTGTCTGCACCTGCCTCAACATCTGCACCAGATCCC
AACAGCCCACCTGCTCAGGAGAGCATCCTGCCCACCACCTCTCTCCCCACCGTGAGCCTC
CCTGACAGTCTCATCGCATCTCCCGCAGCCACTGCCCTGGACTCCACAGATAGGCCGGGC
TGTGAACGCACTTCCCAGCCCGAGGATCCCTTTATCCAGCCCGCAGACTTTGGTCCCTCA
GCGCCCCCACTGAGTGTCCCACAGCCTTTCCTCCCCGTGTTCACCATGCCTGTGCTCTCG
CCCAGCCCCACCCCACCGGCTCCCCCTGCTGTGCCACTAGTCCCTCCTGCCACCCCCCTG
AACCCCCCAACCCCACCCACCTTCCTGCAGCCACAGAAGTTTTCTGGAGCCAACAAGTCC
CCCGCTGTCATTACCCACACGGCTTCCACCACTCTCACACATGATGCCTCTGCCACCACC
TTCAGCCAGAGCCAGGGCCTTATCACCACTCGCCACCCCACCCCCTCAGCATCCACCTGT
GGCCTGGCACTGTCTCCAGCCACCCAGCAGCCAGCTGTTGGGCCTNCTGCACCCCGTTTA
TCTTTTGTGCATCCCAAACCTGTANCCTTGGCTGGAGGGAGGCCCAAGCAGCCCCCCAAA
ATAGTGCCTGCTCCANAACCAGAGCGCGTGTCCTTGGTATTGAAGAATGCTTGCATTGCT
CAAGCTGCCTTCTCAGGACGGCCACAAGCAGTGATCATGACAGGCCCTCTGAAGAGAGAA
GGGATGTTGGCTTCAACCGTGTCCCAGTCCAATGTGGTCATCACGCCTGCTCCCATCACC
AGGGCTCCTGGAGTCACAGAGTTCCACAGCAGCATCCTGGTGACAGACCTGGGCCATGTC
ACAAGCAGCCAGCCCGGCCCCATCTCCCGGCTCTTCTCTGCAAGCTCAGTGCAAGACTCC
CTAGTGAAGGGCGAGCAGGCCCCACTGCACGGGGGCAGTCCCCAGGCTGTCGTGGGTTCT
GGTCGGGATGGCCCAAACTCCGGGCAGGCCTCTCCGTGTGCTTCAGAACACAGCCCCAGT
CCTCAGTCTCCCCAGAACAACTGCTCAGGGAAATACTCTGCAGATTCCAAAAATGTGGTT
GTGTTAAAGAACCGGCAGATGAAGCACATTTCAGCCGAGCAAAAGAGGCGCTTCAACATC
AAGATGGGCTTTGACACCCTGAACAGTTTGATCTCTAACAACTCCAAGCTGACCAGCCAT
GCCATCACGCTGCAGAAGACAGTGGAGTACATCACCAAGCTGCAGCAGGAGCGCAGCCAG
ATGCAGGAGGAGGCGCGGCGACTGCGGGACGAGATCGAGGAGCTCAACGCCACCATCATC
TCCTGCCAGCAGCTGCTCCCTGCCACAGGAGTCCCCGTCACCCGGCGCCAGTTTGATCAC
ATGACAGACATGTTTGATGAGTATGTGAAGAGCCGGACCCTGCAGAATTGGAAGTTCTGG
ATT
>PhDi
GGGAAGCTGGTGTCCCCAAAGTGGAAGAATTTCAAGGGCCTGAAGCTTCAGTGGAGGGAC
AAGATCCGGCTCAACAACGCCATCTGGCGGGCGTGGTACATCCAGTATCTGGAGAAGCGC
AGCAACCCCGTGTGCCACTTCGTGACCCCGCTGGACGGCTCCGTGGAGGTGGATGAGCAC
CGGCGGCCGGAGGCCATCACCACGGAGGGGAAGTACTGGAAGAGCCGCATCGAGGTCGTG
ATCCGGGAGTACCACAAGTGGAGGACCTACTTCAAGAAGAGGTTGCAGCAGCACAAGGAT
GAGGACCTCTCCAGCCTGGCCCAGGATGACGACATGCTGTACTGGAGCAAACACGGGGAT
GGGTGGAAGACCCCCGTCCCGATGGAGGAGGACCCGCTGCTGGACACGGAGATGCTCATG
TCGGAGTTCAGCGACACGCTCTTCTCCACACTGTCGTCACACCCGCCGGTGGCCTGGCCC
AACCCCCGGGAGATAGCGCACCTGGGGAACGCAGACATGATCCAGCCGGGGCTCATCCCG
CTGCAGCCCAACCTGGACTTCATGGACACCTTCGAGCCTTTCCAGGACCTCTTCTCCTCC
AGCCGCTCCATCTTCGGCTCCATGCTGCCGGCGCCCGCCTCGGCCCCCGCCCCGGACCCC
AGCAGCCCGCCTGCTCAGGAGAGCATCCTGCCCCCCGCCGCCCTCCCCACCGTGAGCCTC
CCCGACAGCCTCATCGCGTCCCCCGCTGCCACCTCGCTGGACCCTGCGGACAGGCCGGGC
TGCGAAGGCGCCTCCCAGCCCGGGGACCCCTTCCTGCCGCCTACAGACTTTGGGCCCCCC
ACGGCCCCGCCCGGGGCCCCGCAGCCTTTCCACCCCGTGTTCCCCGTGCCGGTGCTCGCG
CCCAGCCCCGGCCCGCCCGCCGCCCCTGCGGTGCCGCTGGTCCCCCCGGCCACGGCCCTG
AGCCCCCCGGCCCCACCCGCCTTCCTGCAGCCGCAGAAGTTTGCCGGAGCCGGCAAGCCC
CCCGCTGTGGCCACCCACACGGCCTCCGCCACCCTGCCGCAGGGCGCCTCCGCCACCACC
TTCAGCGCGAGCCAGGGCCTGATCACCACGCACCACCCCACGCCCTCGGCGCCCGCCCAC
GGCCTGACGCTGTCCCCGCTCACCCAGCCGCCGGCCGTCCGGCCTCCCCAACCCCGTTTA
ACTTTTGCGCACCCCAAACCTGTGTCCTTGACTGGAGGGAGGTCCAAGCAGCCCCCCAAA
ATAGTGCCTGCTCCCAAACCGGAGCCCGTGTCCCTGGTCCTGAAGAACGCGTGCATCACC
CAAGCTGCCTTCTCGGGACCGCCGCCCACGGTGATCATGACAGGCCCTCTGAAGCGGGAA
GGGATGCTGGCCTCCACCGTGCCCCCGTCCAACGTGGTCATCACGCCTGCGCCCATCGCC
CGGGCTCCTGGAGTCGCTGAGTTCCACGGCGGCATCCTGGTGACGGACCTGGGCCACGCC
GCCAGCAGCCAGCCCGCCCCCGTCTCCCGGCTCTTCTCCCCTGGCTCCGGGCCGGACGCC
CTGGTGAAGGGCGAGCAGGCCCCACTGCGTGGTGGCAGTCCCCAGCCGGTCCCCGGTGAG
TGCCGGGATGGCGGGAGCTCAGGGCAGGCCTCGCCGTGCGCGTCAGAGCACAGCCCTAGC
CCCCAGTCCCCCCAGAACAACTGCTCAGGGAAGTGCTCTGTGGACCCCAAGAACTCGACC
GTGCTGAAGAGCCGGCAGATGAAGCACATCTCGGCCGAGCAGAAGCGGCGCTTCAACATC
AAGATGGGGTTCAACACCCTCAATGGCCTCATCTCCAACAACTCCAAGCTGACCAGCCAC
GCCATCACGCTGCAGAAGACGGTGGAGTACATCACCAAGCTGCAGCAGGAGCGCGGCCAG
ATGCAGGAGGAGGCGCGGCGGCTGCGGGACGAGGTCGAGGCCCTCAACGCCACCATCATC
TCCTGCCAGCAGCTGCTGCCGGCCACAGGGGTCCCCGTCGCCCGGCGCCAGTGCGACCAC
ATGACAGGCATGTTCGACGAGTACGTGAAGAGCCGGACCCTGCAGAACTGGAAGTTCTGG
ATT
>PtVa
GGGAAGTTAGTGTCTCCGAAGTGGAAGAATTTCAAGGGCCTGAAGCTCCAGTGGAGGGAC
AAGATCCGGCTCAACAACGCCATCTGGCGGGCGTGGTACATGCAGTATTTGGAGAAGCGC
AAGAATCCTGTGTGCCACTTTGTCACTCCGCTGGATGGCTCTGTTGAAGTAGATGAGCAT
CGCCGGCCGGAGGCCATCACCACCGAAGGCAAGTACTGGAAAAGCCGCATCGAGTTCGTG
ATCCGGGAGTATCACAAGTGGAGAACCTACTTCAAGAAAAGGTTACAGCAGCATAAGGAT
GAGGACCTCTCCATCCTGGCCCAGGACGATGACATGCTCTACTGGCACAGACATGGGGAT
GGATGGAAGACCCCAGTCCCCATGGAGGAGGACCCGCTGCTGGGCACAGACATGCTCATG
TCCGAGTTCAGCGACACTCTCTTCTCCACACTCTCCTCACACCAGCCGGTGGCCTGGCCC
AACCCTCGGGAAATAGCACACTTGGGGAACGCAGACATGATTCAGCCGGGACTGATTCCC
TTGCAGCCCAACCTGGACTTCATGGACACGTTTGAGCCTTTCCAGGACCTGTTCTCTTCC
AGCCGGTCCATTTTTGGCTCCATGCTGTCTGCGCCTCCCTCAGTGCCCACACCAGATCCC
AACAGCCCACCTGCTCAGGAGAGCGACCTGCCAACCACCTCTCTCCCCACCGTGAGCCTC
CCTGACAGCCTCATTGCGCCCCCCGCAGCCCCCGCCCTGGACCCCACAGATAGGCCAGCC
TGTGAACGTGCTTCCCGGCCTGGAGACCCCTTTATGCAGCCTGCAGACTTCAGCCCCTCT
GCAGCGCCCCTGAGCGTCCCGCAGCCCTTTCTCCCCGTGTTCAGCGTGCCCATGCTCTCT
CCCAGTCCCGCCCCGCCCGCTTCCCCTGCTGTGCCGTTAGCCCCTCCTGCCACTGCCCTG
AGCCCCCCAACTCCACCCGCCTTCGTGCAGCCACAGAAGTTTGCTGGAGTCAGCAAGGCC
CCCGTCGTCATCACGCACACAGCCTCCGCCACCCTCACGCACGATGCCTCTGCCACCACC
TTCAGCCAGAGCCAGGGCCTCATCACCACCCACCGTCCGACCCCCTCAGCATCCCCCTGT
GGACTGGCACTGTCTCCCGTCACCCGGCCACCAGCCGTCGGGCCTCCCCAGCTCCGTTTA
ACTTTTGTGCACCCCAAACCTGTATCCTTTACTGGAGGGAGGCCCAAGCAGCCCCCCAAA
ATAGTGCCTGCTCCCAAACCAGAGCCTGTGTCCTTGGTACTGAAGAATGCTTGCATCACC
CCAGCTGCCTTTTCCGGACAACCACAAGCAGTGATCATGACAGGCCCTCTGAAGAGAGAA
GGGATGTTGGCTTCCACCGTGTCCCAGTCCAGTATGGTCATCACGCCCGCCGCCATCACC
GGGGCTCCTGGAGTCTCGGAGTTCCACAGCGGCATCCTGATGACAGACCTCGGCCATGCC
GCAAGCAGCCAGCCCGCCCCCGTGTCCCGGCTCTTCTCTCCAAGTGCAGGGCAAGACTCC
CTGGTGAAGGGCGAGCAGGTCCCGATGCACGGGAGCGGTCCCCAGCCTGCTGCGGGCGCC
AGTCGAGACGGCCCGAACTCAGGACAGGCCTCACCGTGCACTTCAGAGCAGAGCCCCAGC
CCTCAGTCTCCCCAGAACAGCAGCTCAGGGAAATACACTGCAGACCCCAAACACGTGGCT
TCTCTAAAGAACCGGCAGATGAAGCACATTTCAGCCGAGCAGAAGAGACGCTTCAACATC
AAGATGAGCTTTGACACGCTGAACAGTTTGATCTCTAATAACTCCAAGCTGACCAGCCAC
GCTGTGACGCTGCAGAAGACCATGGAGCACATCACCAAGCTGCAGCAGGAGCGCAGCCAG
ATGCAGGAGGAGGCGCGGCGGCTGCGGGAGGAGATCGAGGAGCTCAACGCCACCATCATC
TCCTGCCAGCAGCTGCTCCCTGCCACGGGAGTCCCTGTCACCCGGCGCCAGTTTGATCAC
ATGACAGACATGTTTGACGAATACGTGAAGAGCCGGACCCTGCAGAATTGGAAGTTCTGG
ATT
>RhFe
GGGAAGTTGGTGTCTCCAAAGTGGAAGAATTTTAAGGGCCTGAAGCTCCAGTGGAGAGAC
AAGATCCGGCTCAACAATGCCATCTGGCGGGCCTGGTACATGCAGTACTTGGAGAAGCGC
CAGAATCCTGTGTGCCACTTTGTCACCCCACTGGACGGCTCTGTGGAAGTCGATGAGCAC
CGCCGGCCTGAGGCCATCACCACAGAAGGGAAGTACTGGAAAAGCCGCATCGAGATCGTG
ATTCGGGAGTATCACAAGTGGAGAACCTACTTCAAGAAAAGGTTACAGCAGCACAGGGAT
GAGGACCTCTCCAGCCTGGCCCAGGATGATGACATGCTTTATTGGCACAAACATGGGGAT
GGATGGAAGACCCCAGTCCCCATGGAGGAGGACCCACTGCTGGACACAGACATGCTCATG
TCAGAATTCAGCGACACACTCTTCTCCACGCTCTCCTCACACCAGCCGGTGGCCTGGCCC
AACCCACGGGAAATAGCACATCTGGGAAATGCGGACATGATTCAGCCGGGGCTGATTCCG
TTGCAGCCCAATCTGGACTTCATGGACACGTTTGAACCTTTCCAGGAACTCTTCTCTTCC
AGCCGCTCCATTTTCGGGTCCATGCTGCCTGCACCTGTCTCAGTACCTGCGCCAGATTCC
AACAGCCCACCTGCTCAGGAGAACCCCCTGCCAACCACTGCCCTCCCCACCGTGAGCCTT
CCTGACAGCCTCATTGCGCCGCCTGCAGCCAGTGCCCTGGACTCCACAGACAGGCCGGGC
TGTGAACACGCTGGCCGGCCCGAGGACCCCTTTGTCCAGCCCGCAGACTTTGGTCCCTCG
GCACCGCCGCTGAGTGTCCCACAGCCTTTCCTTCCCGTCTTCACCATGCCCATGCTCTCT
CCCAGTCACACCCCGCCAGCCTCCCCAGCTGTACCGCTCGTCCCTCCTACCACTGCCCTG
AACCCCCCAACTCCACCTGCCTTCCTGCAGCCACAGAAGTTTGCTGGAGTCAGCAAGTCG
CCAGCTGTCATCACCCACACGGCCTCCGCCACTGTCACGCACGATGCCTCTGCCACCACC
TTCAGCCAGAGCCAGGGCCTCATCACCACCCGCCATCCCACCCCCTCACTTTCCCCCTGC
GGCCTGGCTCTGTCTCCAGTCACCCGGCCACCAGCCGTGGGGCCTCCCCAACCCCGTTTA
ACTTTTGTGCACCCCAAACCTGTATCCTTGACTGGAGGGAGGCCCAAGCAGCCCCCTAAA
ATAGTGCCTGCTCCCAAACCAGAGCCTGTGTCCTTGGTACTGAAGAATGCTTGCATCGCC
CCAGCTGCCTTTGCAGGACAAGCACAAGCAGTAATTATGACAGGCCCTCTGAAGACAGAA
GGGATGTTGGCCTCTACCGTGTCCCCGTCCAACGTGGTCCTCACGCCTGCTGCCATCGCC
AGGGCTCCTGGAGTTACGGAGTTCCACAGTGGCATCCTGGTGACAGACCTCGGCCACGCC
ACGAGCAGCCAGCCCACGCCCGTCTCCCGGCTCTTCTCTCCAAGCACAGTGCCGGAGTCC
CTGGTGAAGGGCGAGCAGGCCCCGGTGCCCGGGGGCAGCCCCCAGGTCCCTGCAGGTGCC
AGTCGAGACGGCCCGACCTCAGGGCAGGCGTCCCCGTGTGCATCCGAACACAGCCCCAGT
CCTCAGTCTCCCCAGAACAACTGCTCAGGGAAATACTCCACGGACCCCAAAAACGTGGCT
GTTTTAAAGAACCGGCAGATGAAGCACATTTCAGCCGAGCAGAAAAGGCGCTTCAACATC
AAGATGGGTTTCGACACCCTGAACAGTTTGATCTCCAACAACTCCAAGTTGACCAGCCAC
GCCATCACGCTGCAGAAGACGGTGGAGCACATCACCAAGCTGCAGCAGGAGCGCAGCCAG
GTGCAGGAGGAAGCGCGGCGTCTGCGGGACGAGATCGAGGAGCTCAACGCCACCATCATC
TCCTGCCAGCAGCTGCTCCCGGCCACCGGTGTCCCCATCACCCGGCGCCAGTTCGATCAC
ATGACAGACATGTTTGACGAATATGTGAAGAGCCGGACCCTGCAGAACTGGAAGTTCTGG
ATT
>RoAe
GGGAAGTTGGTGTCTCCGAAGTGGAAGAAGTTCAAGGGCCTGAAGCTCCAGTGGAGGGAC
AAGATCCGGCTCAACAACGCCATCTGGCGGGCGTGGTACATGCAGTATCTGGAGAAGCGC
AAGAATCCTGTGTGCCACTTTGTCACCCCGCTGGACGGCTCTGTGGACGTCGACGAACAT
CGCCGGCCGGAGGCCATCACCACCGAGGGCAAGTACTGGAAAAGCCGCATCGAGTTCGTG
GTCCGGGAGTACCACAAGTGGAGAACCTACTTCAAGAAAAGGTTGCAGCAGCACAAGGAT
GAGGACCTCTCCATCCTGGCGCAGGATGATGACATGCTGTATTGGCACAAACACGGGGAC
GGATGGAAGACCCCAGTCCCCATGGAGGAGGACCCCCTGCTGGGCACAGACATGCTCATG
TCAGAATTCAGCGACACACTCTTCTCCACACTGTCCTCACACCAGCCGGTGGCCTGGCCC
AACCCACGGGAAATAGCGCACCTGGGGAACGCAGACATGATCCAGCCGGGACTGATTCCC
TTGCAGCCCAACCTGGACTTCATGGACACGTTCGAGCCTTTCCAGGACCTGTTCTCGTCC
AGCCGGTCCATTTTTGGCTCCATGCTGTCTGCGCCTCCCTCAGTGCCCACACCAGATCCC
AACAGCCCACCTGCTCAGGAGAGCGCCCTGGCAACCCCCTCCGTCCCCACCGTGAGCCTC
CCTGACAGCCTCATCGCGCCCCCCGCAGCCCCCGCCCTGGACCCCACAGCTAGGCCGGCC
TGTGAACGTGCTTCCCGGCCCGGGGACCCCTTCATGCAGCCTGCAGACTTCAGCCCCCCC
GCGGCGCCCCTGAGTGCCCCGCAGCCCTTCCTCCCCATGTTCAGCGTGCCCATGCTCTCG
CCCAGCCCCGCCCCGCCANNGCCCCCTGCCGTGCCCTTGGCCCCCCCTGCCGCTGCCCTG
AGCCCCACGACGCCACCCGGCTTCGTGCAGCCGCAGAAGTTTGCCGGCGTCAGCAAGGCC
CCCGTCGTCATCACGCACACGGCCTCCGCCACCCTCACGCACGACGCCCCTGCCACCACC
TTCAGCCAGAGCCAGGGCCTTATCACCACCCCCCGTCCCCCCCCCTCAGGGTCCCCCTGT
GGACCGGCACTGTCTCCAGTCACCCGGCCACCAGCCGTCGGGCCTCCCCAGCTCCGTTTA
ACTTTCGTGCACCCCAAATCTGTATCCTTCACTGGAGGGAGGCCCAAGCAGCCCCCCAAA
ATAGTGCCTGCTCCCAAACCAGAGCCCGTGTCCTTGGTACTGAAGAATGCTTGCATCACC
CCAGCTGCCTTTTCTGGACAACCACAAGCAGTGATCATGACAGGCCCTCTGAAGAGAGAA
GGGGTGTTGGCTTCCACCGCGTCGCAGTCCAGCATGGTCATCACGCCCGCCGCCATCACC
GGGGCCCCCGGAGTCACGGAGTTCCACAGCGGCATCCTGGTGGCGGACCTCGGCCATGCC
GCAAGCAGCCAGCCCGCCCCCGTGTCCCGGCTCTTCCCCCCAGGCGCAGGACAGGACTCC
CTGGCGAAGGGCGAGCAGGCCCCGCTGCACGGGGGCGGTCCCCAGCCCGCTCCGGGCGCC
AGTCGAGACGGCCCGAACTCGGGACAGGCCTCGCCGTGCACCTCAGAGCAGAGCGCCAGT
CCTCAGTCTCCCCAGAACAGCAGCTCAGGGAAATACACTGCAGACTCCAAACACGTGGCT
TCTCTAAAGAACCGGCAGATGAAGCACATTTCCGCCGAGCAGAAGAGACGCTTCAACATC
AAGATGAGCTTTGACACGCTGAACAGTTTGATCTCTAATAACTCCAAGCTGACCAGCCAC
GCGGTCACGCTGCAGAAGACCATGGAGCACATCGCCAAGCTGCAGCAGGAGCGCAGCCAG
ATGCAGGAGGAGGCGCGGCGGCTGCGCGAGGAGATCGAGGCGCTCAACGCCACCATCCTC
TCCTGCCAGCAGCTGCTCCCTGCCACGGGAGTCCCTGTCACCCGGCGCCAGTTCGATCAC
ATGGCGGACATGTTCGACGAATACGTGAAGAGCCGGACCCTGCAGAACTGGAAGTTCTGG
ATT
