# Supplementary material for: Positively selected genes in the hoary bat (Lasiurus cinereus) lineage: prominence of thymus expression, immune and metabolic function, and regions of ancient synteny
Source: PeerJ. 2022 Mar 17;10:e13130. doi: 10.7717/peerj.13130 (PMC8934532; doi:10.7717/peerj.13130)
Supplement: Supplemental Information 3 — Initially tested orthogroups that have been edge-trimmed as described in the Methods. [file peerj-10-13130-s003.zip › original.trimmed/trimmed-OG0001934.fas]

>EpFu
ATGAGGAGGAAAGGACGATGTCATCGAGGCGCTGCAGCGAGGCACCCTTCCTCCCCATGC
AGTACTAAGCACTCCCCGACGCGAGAAACCCTGACCTACGCACAAGCGCAAAGGATGGTG
GAGATAGAGATTGAGGGGCGCCTGCACAGGATCAGTATTTTTGATCCCTTGGAGATCATA
TTAGAAGATGACCTCACTGCTCAGGAAATGAGTGAATGCAACAGCAATAAAGAAAATAGC
GAGAGGCCTCCTGTGTGCTTAAGAACTAAGCGTCACAAAAACAACCGAGTCAAAAAGAAG
AATGAAGCCCTTCCCAGCACCCATGGTGCACCGGCCTCTGCCAGTGCACTTCCGGAGCCC
AAGGTGCGGATCGTGGAGTACAGCCCCCCGTCCGCCCCCAGAAGGCCCCCCATGTACTAC
AAGTTTGTGGAGAAGTCGGCCGAGGAGCTGGACAACGAGGTGGAGTATGACATGGACGAG
GAGGACTATGCCTGGCTGGAGATCGTCAACGAGAAGCGCAAGGGCGACTGCGTGGCAGCC
GTGTCGCAGAGCGTGTTTGAGTTCCTGATGGACCGCTTCGAGAAGGAGTCCTACTGCGAG
AACCAGAAGCAGGGGGAGCAGCAGTCCCTGATCGATGAGGATGCCGTGTGCTGCATCTGC
ATGGACGGCGAGTGCCAGAACAGCAACGTGATCCTCTTCTGTGACATGTGCAACCTGGCC
GTGCACCAGGAGTGCTACGGGGTCCCCTACATCCCTGAGGGTCAGTGGCTGTGCCGACAC
TGCCTGCAGTCACGGGCCCGGCCCGCAGACTGTGTGCTGTGTCCCAACAAGGGAGGTGCC
TTCAAAAAGACGGACGACGACCGCTGGGGCCACGTGGTGTGCGCCCTGTGGATCCCCGAG
GTTGGCTTTGCCAACACAGTGTTCATTGAGCCCATCGACGGCGTGAGGAACATTCCTCCC
GCCCGGTGGAAGCTGACGTGCTACCTCTGCAAACAGAAGGGTGTGGGCGCCTGCATCCAG
TGCCACAAGGCCAACTGCTACACAGCCTTCCACGTGACTTGTGCCCAGAAGGCCGGACTC
TACATGAAAATGGAGCCCGTGAAAGAACTGACTGGGGGCACCACCACCTTCTCTGTCAGA
AAGACCGCTTACTGTGACGTACACACGCCCCCTGGCTGTACTCGGAGGCCTCTGAACATT
TATGGGGATGTCGAAATGAAAAACGGGGTGTGTCGAAAAGACAGCTCAGTCAAAACGGTC
AGGTCCACATCCAAGGTCAGGAAGAAAGCAAAAAAGGCAAAGAAAACACTGAGTGAGCCC
TGTGCGGCCCTGCCACCTGTGTGTGCTCCGTACATCCCCCCCCAGAGGTTAAGCCGGATT
GCGAATCAGGTGGCCGTGCAGCGGAAGAAGCAGTTTGTGGAGAGAGCGCACAGCTACTGG
CTGCTGAAGAGGCTGTCGCGGAACGGCGCGCCCCTGCTGCGGCGGCTCCAGTCCAGCCTG
CAGTCCCAGAGGAGCGCGCAGCAGAGAGAGAACGACGAGGAGATCCAGGCCGCCAAAGAG
AAGCTCAAGTACTGGCAGCGGCTGCGGCATGACCTGGAGCGCGCCCGCCTGCTGATTGAG
CTCCTGCGCAAGCGTGAGAAGCTCAAGCGGGAGCAGGTGAAGGTCGAGCAGATGGCGCTG
GAGCTGCGGCTGACCCCCCTCACGGTGCTGCTGCGCTCCGTGCTGGACCAGCTGCAGGAG
AAGGACCCGGCTCGCATATTCGCCCAGCCGGTGAGCCTGAAGGAGGTGCCCGACTACCTG
GAGCACATCAAGCAGCCCATGGACTTCTCCACCATGAGGAAGCGGCTGGAGGCGCAAGGG
TACAGCAGCCTCCCTGAGTTTGAGGAGGACTTCGACCTCATTGTGGACAACTGCATGCGG
TACAACGCCAAGGACACGGTGTTCTACAGAGCCGCGGTGAGGCTGCGCGACCAGGGCGGC
GTCGTGCTGCGGCAGGCCCGGCGCCAGGTGGACAGCATTGGATTCGAGGCGGCCTCGGGG
GTGCACCTGCCGGAGCGGCCGGCCGCGGCCCCTCGGCGGCCTTTCTCCTGGGAGGATGTG
GACAGGTTACTGAACCCGGCCAACAGGGCCCACATGAGCCTGGAGGACCAGCTGAGGGAG
CTGCTGGACAAACTGGACCTCACGTGCTCCATGAAATCCAGCGGGTCGAGGAGCAAGCGG
GCCAAGCTACTGAAG
>HiAr
ATGAGGAGGAAAGGACGATGCCATCGAGGTGCTGCAGCGAGGCTCCCCTCCTCCCCGTGC
AGTACTAAGCACTCCCCGACGCGCGAGACCTTGACGTACGCGCAGGCGCAGAGGATGGTG
GAGATCGAGATCGAGGGGCGCCTGCACAGGATCAGCATCTTTGACCCCCTGGAGGTCATC
CTGGAGGACGACCTCACTGCCCAGGAGATGAGCGAGTGCAACAGCAACAAGGAGAACAGC
GAGCGGCCGCCCGTGTGCCTGAGGGCAAAACGCCATAAGAACAACCGTGTCAGGAAGAAG
AGCGAGGCCGCCCCCAGTGCCCACGGTGCCCCTGCCTCAGCCAGTGCACTCCCTGAGCCC
CGGGTGCGCGTGCTGGAGTATAGCCCCCCGGCCGCCCCCCGCCGACCCCCTGCCTACTAC
AAGTTCGTGGAGAAGTCGGCCGAGGAGCTGGACGGCGAGGTGGAGTACGACATGGACGAG
GAGGACTACGCCTGGCTGGAGCTGGTCAACGAGAAGCGCAGGGCCGACTGCGTGCCGGCT
GTGTCGCAGGCCGTGTTCGAGTTCCTGATGGACCGCTTCGAGAAGGAGTCGCACTGCGAG
AACCAGAAGCAGGGGGAGCAGCAGTCCCTGATCGACGAGGACGCCGTGTGCTGCATCTGC
ATGGACGGCGAGTGCCAGAACAGCAACGCCATCCTCTTCTGCGACATGTGTAACCTGGCC
GTGCACCAGGAGTGCTACGGGGTGCCCTATATCCCCGAGGGCCAGTGGCTCTGCCGCCAC
TGCCTGCAGTCCCGCGCCCGGCCTGCCGATTGTGTGCTGTGCCCCAACAAGGGCGGTGCC
TTCAAAAAGACCGATGATGACCGCTGGGGCCACGTGGTATGCGCCCTGTGGATCCCGGAG
GTGGGCTTCGCCAACACGGTGTTCATCGAGCCCATCGACGGCGTGCGGAACATCCCCCCC
GCCCGCTGGAGACTGACGTGCTACCTCTGCAAGCAGAAGGGCGTGGGCGCCTGCATTCAG
TGCCACAAGGCGAACTGCTACACGGCCTTCCATGTCACGTGCGCCCAGAAGGCCGGCCTC
TACATGAAGATGGAGCCCGTGAAGGAACTGGCTGGCGGCACCACCACTTTCTCTGTCAGA
AAGACCGCTTACTGTGATGTGCACACGCCCCCGGGCTGCACCCGGAGGCCTCTGAACATT
TACGGGGATGTCGAAATGAAAAACGGTGTGTGTCGAAAAGAGAGCTCAGTCAAAACGGTC
AGATCATCGTCCAAGGTCAGAAAGAAAGCAAAAAAGGCTAAGAAGACGCTGAGCGAGCCC
TGTGCGGCCCTGCCACCTGTGTGCGCTCCGTATATTCCCCCTCAGAGGTTGAATAGGATT
GCGAACCAGGTGGCCGTGCCACGGAAGAAGCAGTTCGTGGAGAGAGCCCACAGCTACTGG
CTGCTCAAAAGGCTGTCCCGAAACGGCGCTCCCCTGCTGAGGCGGCTCCAGTCCAGCCTG
CAGTCCCAGAGAAGCTCGCAGCAGAGGGAGAACGACGAGGAGATGCGTGCCGCCAAGGAG
AAGCTGAAGTACTGGCAGCGGCTGCGGCACGACCTGGAGCGCGCGCGCCTGCTGATCGAG
CTCCTGCGCAAGCGCGAGAAGCTCAAGCGGGAACAGGTGAAGGTGGAGCAGATGGCGCTG
GAGCTGCGGCTGACCCCGCTCACGGTGCTGCTGCGCTCGGTCCTCGACCAGCTGCAGGAC
AAGGACCCGGCCCGCATATTCGCCCAGCCCGTGAGCCTGGCAGAGGTGCCGGACTACTTG
GACCACATCAAGCAGCCCATGGACTTTGCCACCATGAGGAAGCGGTTGGAAGCTCAGGGC
TACAGGAGCCTCCCCGAGTTCGAGGAGGACTTCGACCTCATCGTGGACAACTGCATGAGG
TACAACGCCAAGGACACAGTGTTCTACCGGGCAGCCGTGCGGCTGCGGGACCAAGGCGGC
GTCGTCCTGAGGCAGGCCCGGCGTCAGGTGGACAGCATTGGCTTCGAGGAGGCGTCCGGC
GTGCACCTGCCTGAGCGGCCTGCCGCGGCCCCTCGGCGGCCTTTCTCCTGGGAGGATGTG
GACAGGTTGCTGGACCCGGCCAGCAGGGCCCACATGGGGCTGGAGGAGCAGCTGCGGGAG
CTGCTGGACAAGCTGGACCTCACGTGTGCCATGAAGTCCAGCGGGTCAAGGAGCAAGCGG
GCCAAGCTGCTGAAG
>LaCi
ATGAGGAGGAAAGGACGATGTCATCGAGGCGCTGCAGCAAGGCACCCTTCCTCCCCATGC
AGTACTAAGCACTCCCCGACGCGAGAGACCCTGACCTACGCCCAAGCGCAAAGGATGGTG
GAGATCGAGATCGAGGGGCGCCTGCACAGGATCAGCATTTTTGATCCCCTGGAGATCATC
CTCGAGGATGACCTCACAGCTCAGGAAATGAGCGAATGCAACAGCAATAAGGAGAACAGC
GAGAGGCCGCCCGTGTGCTTAAGAACTAAGCGCCACAAAAACAACCGAGTCAAAAAGAAG
AGCGAAGCCCTGCCCAGCACCCATGGCGCGCCGGCCTCTGCCAGTACCCTCCCGGAGCCC
AAGGTGCGCATCGTGGAGTACAGCCCCCCGTCGGCCCCCCGCCGGCCCCCCATGTACTAC
AAGTTTGTGGAGAAGTCGGCCGAGGAGCTGGACAACGAGGTGGAGTACGACATGGACGAG
GAGGACTACGCCTGGCTGGAGATCGTCAACGAGAAGCGCAAGGGCGACTGCGTGGCCGCC
GTGTCGCAGAGTGTGTTCGAGTTCCTGATGGACCGCTTCGAGAAGGAGTCCTACTGCGAG
AACCAGAAGCAGGGCGAGCAGCAGTCCCTGATCGACGAGGACGCCGTGTGCTGCATCTGC
ATGGACGGCGAGTGCCAGAACAGCAACGTGATCCTCTTCTGCGACATGTGCAACCTGGCC
GTGCACCAGGAGTGCTACGGGGTCCCCTACATCCCCGAGGGCCAGTGGCTGTGCCGGCAC
TGCCTGCAGTCCCGGGCCCGGCCCGCAGACTGCGTGCTGTGCCCCAACAAGGGAGGTGCC
TTCAAAAAGACGGACGACGACCGCTGGGGCCACGTGGTGTGCGCCCTGTGGATCCCCGAG
GTTGGCTTTGCCAACACAGTGTTCATCGAGCCCATCGACGGCGTGAGGAACATTCCTCCC
GCCCGGTGGAAGCTGACCTGCTACCTCTGCAAACAGAAGGGTGTGGGCGCCTGCATCCAG
TGCCACAAGGCCAACTGCTACACGGCTTTCCACGTGACTTGTGCCCAGAAGGCCGGCCTC
TACATGAAGATGGAGCCCGTGAAAGAGCTGACCGGGGGCACCACCACCTTCTCCGTCAGG
AAGACCGCGTACTGTGACGTCCACACGCCCCCCGGCTGCACGCGGAGGCCCCTGAACATT
TACGGGGACGTGGAGATGAAAAACGGGGTGTGTCGGAAAGACAGCTCCGTCAAAACGGTC
AGGTCCACGTCCAAGGTCAGGAAGAAAGCCAAAAAGGCCAAGAAAACACTGAGTGAGCCC
TGTGCGGCCCTGCCTCCGGTGTGCGCTCCGTACATCCCCCCCCAGAGATTAAACAGGATT
GCGAACCAGGTGGCCATTCAGCGGAAGAAGCAGTTTGTGGAGCGGGCCCACAGCTACTGG
CTGCTGAAGAGGCTGTCGCGGAACGGCGCGCCCCTGCTGCGGCGGCTGCAGTCCAGCCTG
CAGTCCCAGCGCAGCTCGCAGCAGAGAGAGAACGACGAGGAGATTCAGGCGGCCAAAGAG
AAGCTGAAGTACTGGCAGCGGCTGCGGCACGACCTGGAGCGCGCGCGCCTGCTGATCGAG
CTGCTGCGCAAGCGCGAGAAGCTCAAGCGGGAGCAGGTGAAGGTCGAGCAGATGGCGCTG
GAGCTGCGGCTGACCCCACTCACGGTCCTGCTGCGCTCCGTGCTGGACCAGCTGCAGGAG
AAGGACCCGGCCCGAATATTTGCCCAGCCGGTGAGCCTGAAGGAGGTGCCCGACTACCTG
GAGCACATCAAGCAGCCCATGGACTTCTCCACCATGAGGAAGCGGCTGGAGGCGCAAGGG
TACAGCAGCCTGCCTGAGTTTGAGGAGGACTTCGACCTCATCGTGGACAACTGCATGCGG
TACAACGCCAAGGACACGGTGTTCTACAGAGCTGCCGTGAGGCTGCGCGACCAGGGCGGC
GTCGTGCTGCGGCAGGCCCGGCGCCAGGTGGACAGCATTGGATTCGAGGCGGCCTCGGGG
GTCCACCTGCCGGAGCGGCCCGCCCCGGCCCCCCGGCGGCCTTTCTCCTGGGAGGATGTG
GACAGGTTCCTGAACCCAGCCAGCAGGGCCCACATGAGCCTGGAGGAGCAGCTGAGGGAG
CTGCTGGACAAGCTGGACCTCACGTGCTCCATGAAGTCCAGCGGCTCGAGGAGCAAGCGG
GCCAAGCTGCTGAAG
>MyLu
ATGAGGAGGAAAGGACGATGTCATCGAGGCGCTGCAGCGAGGCACCCTTCCTCCCCATGC
AGTACTAAGCACTCCCCGACGCGAGAGACCCTGACCTACGCACAAGCGCAAAGGATGGTG
GAGATAGAGATTGAGGGGCGCCTGCACAGGATTAGTATTTTTGATCCCCTGGAGATCATA
TTAGAAGATGACCTCACTGCTCAGGAAATGAGTGAATGCAACAGCAATAAAGAGAACAGC
GAGAGGCCACCGGTGTGCTTAAGAACTAAGCGCCACAAAAACAACAGAGTCAAAAAGAAG
AGCGAGGCCCTTCCCAGCACCCATGGCGCCCCGGCCTCTGCCAGTGCACTTCCGGAGCCC
AAGGTGCGGATCGTGGAGTACAGCCCCCCGTCCGCCCCCAGGAGGCCCCCCATGTACTAC
AAGTTTGTGGAGAAGTCCGCCGAGGAGCTGGACAACGAGGTGGAGTATGACATGGACGAG
GAGGACTATGCCTGGCTGGAGATCGTCAACGAGAAGCGCAAGGGCGACTGCGTGGCGGCC
GTGTCGCAGAGCGTGTTTGAGTTCCTGATGGACCGCTTCGAGAAGGAGTCTTACTGCGAG
AACCAGAAGCAGGGGGAGCAGCAGTCCCTGATCGACGAGGATGCCGTGTGCTGCATCTGC
ATGGACGGTGAGTGCCAGAACAGCAACGTGATCCTCTTCTGTGACATGTGCAACCTGGCC
GTGCACCAGGAGTGCTACGGGGTCCCCTACATCCCTGAGGGCCAGTGGCTGTGCCGGCAC
TGCCTGCAGTCCCGGGCCCGTCCCGCGGACTGCGTGCTGTGTCCCAACAAGGGAGGTGCC
TTCAAAAAGACGGACGATGACCGCTGGGGCCACGTGGTGTGCGCCCTGTGGATCCCCGAG
GTTGGCTTTGCCAACACAGTGTTCATTGAGCCCATCGATGGCGTGAGGAACATTCCTCCC
GCCCGGTGGAAGCTGACATGCTACCTCTGCAAACAGAAGGGTGTGGGCGCCTGCATCCAG
TGCCACAAGGCCAACTGCTACACAGCCTTCCATGTGACTTGTGCCCAAAAGGCCGGCCTC
TACATGAAAATGGAGCCCGTGAAAGAACTGACTGGGGGCACCACAACCTTCTCTGTCAGA
AAGACCGCTTACTGTGACGTACACACGCCCCCTGGCTGTATCCGGAGGCCTCTGAACATT
TATGGGGATGTCGAAATGAAAAACGGTGTGTGTCGAAAAGACAGCTCAGTCAAAACGGTT
AGGTCCACATCCAAGGTCAGGAAGAAAGCAAAAAAGGCAAAGAAAACACTGAGTGAGCCC
TGTGCGGCCCTGCCACCTGTGTGTGCTCCGTACATCCCCCCCCAGAGATTAAATAGGATC
GCGAATCAGGTGGCCATTCAGCGGAAGAAGCAGTTTGTGGAGAGAGCCCACAGCTACTGG
CTGCTCAAAAGGCTGTCGCGGAACGGCGCGCCCCTGCTCAGGCGGCTCCAGTCCAGCCTG
CAGTCCCAGAGGAGCACGCAGCAGAGAGAGAACGACGAGGAGATTCAGGCCGCCAAAGAG
AAGCTGAAGTACTGGCAGCGGCTGCGGCATGACCTGGAGCGCGCACGCCTGCTGATTGAG
CTCCTGCGCAAGCGCGAGAAGCTCAAGCGGGAGCAGGTGAAGGTCGAGCAGATGGCCCTG
GAGCTGCGGCTGACCCCGCTCACGGTGCTGCTGCGCTCCGTGCTGGACCAGCTGCAGGAG
AAGGACCCGGCTCGCATATTCGCCCAGCCGGTGAGCCTGAAGGAGGTGCCCGACTACCTG
GAGCACATCAAGCAGCCCATGGACTTCTCCACCATGAGGAAGCGGCTGGAGGCGCAAGGG
TACAGCAGCCTCCCCGAGTTTGAGGAGGACTTCGACCTCATTGTGGACAACTGCATGCGG
TACAACGCCAAGGACACGGTGTTCTACCGAGCCGCCGTGCGGCTGCGCGACCAGGGCGGC
GTTGTGCTGCGGCAGGCCCGGCGCCAGGTGGACAGCATTGGATTCGAGGCGGCCTCGGGG
GTGCACCTGCCGGAGCGGCCTGCTGCGGCCCCTCGGCGGCCTTTCTCCTGGGAGGACGTG
GACAGGTTACTGAACCCGGCCAACAGGGCCCACATGGGCCTGGAGGAGCAGCTGAGGGAG
CTGCTGGACAAGCTGGACCTCACGTGCGCCATGAAGTCCAGAAGTCAGCGGGAGAGCAAC
GCCAAGCTCCTGAAG
>PhDi
ATGAGGAGGAAAGGACGATGCCATCGAGGCGCTGCAGCGAGGCACCCTTCCTCCCCGTGC
AGCACTAAGCACTCCCCGGCGCGAGAGACCCTGACCTACGCACAAGCCCAGAGGATGGTG
GAGATCGAGATCGAGGGCCGCCTGCACAGGATCAGCATCTTCGACCCCCTGGAGATCATC
CTGGAGGATGACCTCACCGCGCAGGAGATGAGCGAGTGCAACAGCAACAAGGAGAACAGC
GAGCGGCCCCCCGTGTGCCTGAGAACTAAACGCCACAAAAACAACCGCGTCAAGAAGAAG
AGCGAGGCCCTCCCCAGCGCCCACGGCTCCCCGGCCTTGGCCAGCGCCCTCCCGGAGCCC
AAGGTGCGGATCGTGGAGTACAGCCCCCCGGCGGCGCCCCGGCGGCCGCCCGTGTACTAC
AAGTTCGTGGAGAAGTCCGCCGAGGAGCTGGACGACGAGGTGGAGTACGACATGGACGAG
GAGGACTACGCCTGGCTGGAGATCGTCAACGAGAAGCGGAAGGGCGACTGCGTGGCGGCC
GTGTCGCAGAGCGTGTTCGAGTTCCTGATGGACCGCTTCGAGAAGGAGTCGTACTGCGAG
ACCCAGAAGCAGGGGGAGCAGCAGTCGCTCATCGACGAGGACGCCGTGTGCTGCATCTGC
ATGGACGGCGAGTGCCAGAATAGCAACGTCATCCTCTTCTGCGACCTGTGCAACCTGGCC
GTGCACCAGGAGTGCTACGGCGTGCCCTACATCCCCGAGGGCCAGTGGCTCTGCCGGCAC
TGCCTGCAGTCCCGGGCCCGGCCCGCCGACTGCGTGCTGTGCCCCAACAAGGGAGGTGCC
TTCAAGAAGACGGACGATGACCGCTGGGGCCACGTGGTGTGCGCCCTGTGGATCCCGGAG
GTCGGCTTCGCCAACACGGTGTTCATCGAGCCCATCGACGGCGTGCGGAACATCCCGCCC
GCCCGCTGGAGGCTGACGTGCTACCTGTGCAAGCAGAAGGGCGTGGGCGCCTGCATCCAG
TGCCACAAGGCCAACTGCTACACGGCCTTCCACGTGACGTGCGCCCAGAGGGCCGGCCTC
TACATGCGCATGGAGCCCGTGAGGGAGCTGGCGGGGGGCGCCGCGACCTTCTCCGTCCGC
AAGACCGCCTACTGTGACATGCACACGCCCCCGGGCTGCGTCCGGAGGCCTCTGAACATT
TACGGGGACGTCGAGGTGAAGAACGGGGTGTGTCGGAAAGACAGCTCCGCCAAGACGGTC
AGGTCCTCGTCCAAGGTCAGGAAGAAGGCCAAGAAGGCCAAGAAAGCACTGAGCGAGCCG
TGCGCAGCCCTGCCCCCCGTGTGTGCTCCGTACATCCCCCCCCAGAGACTAAACAGGATC
GCGAATCAGGTGTCCATCCAGCGGAAGAAGCAGTTCGTGGAGAGAGCGCACAGCTACTGG
CTGCTCAAGAGGCTGTCCCGGAACGGCGTGCCGCTGCTGAGGCGGCTCCAGTCCAGCCTG
CAGTCCCAGAGGAGCACGCAGCAGAGGGGGAGCGACGAGGAGGTCCAGGCCGCCAAGGAG
AAGCTGAAGTACTGGCAGCGGCTGCGGCACGACCTGGAGCGCGCACGCCTGCTGATCGAG
CTGCTGCGCAAGCGCGAGAAGCTGAAGCGGGAGCAGGTGAAGGTGGAGCAGATGGCGCTG
GAGCTGCGGCTGACGCCGCTCACGGTGCTGCTGCGCTCCGTGCTGGACCAGCTGCAGGAC
AAGGACCCGGCGCGCATATTCGCCCAGCCGGTGAGCCTGAAGGAGGTGCCCGACTACTTG
GACCACATCAAACAGCCCATGGACTTCGCCACGATGAGGAAGCGCGTGGAGGCCCAAGGG
TACCAGAGCCTCCTGGAGTTCGAGGAGGACTTCGACCTCATCGTGGACAACTGCATGAGG
TACAACGCCAAGGACACGGTGTTCTACCGGGCCGCGGTGCGGCTGCGCGACCAGGGCGGC
GTCGTGCTGCGGCAGGCCCGGCGCCAGGCGGACAGCATTGGATTCGAGGAGGCCTCAGGG
ATGCACCTGCCGGAGCGGCCCGTCGCGGCACCTCGGCGGCCCTTCTCCTGGGAGGACGTG
GACAGGCTGCTGAACCCGGCCAGCAGGGCCCACATGGCCCTGGAGGAGCAGCTGCGGGAG
CTGCTGGACAAGCTGGACCTCACCTGCTCCATGAAGTCCAGCGGGTCGAGGAGCAAGCGG
GCCAAGCTGCTGAAG
>PtVa
ATGAGGAGGAAAGGACGATGCCATCGAGGCGCTGCAGCGAGGCACCCTTCCTCCCCGTGC
AGCACTAAGCACCCCCCGGCGCGGGAGACCCTGACCTACGCGCAGGCGCAGAGGATGGTG
GAGATCGAGATCGAGGGGCGCCTGCACAGGATCAGCATTTTCGACCCCCTGGAGATCATA
CTGGAAGATGACCTCACCGCTCAAGAAATGAGCGAATGCAACAGCAATAAAGAGAACAGT
GAGAGGCCGCCTGTGTGCCTGAGAACTAAGCGCCACAAAAACAACCGAGTCAGAAAGAAA
AATGAGGCCGTCCCCAGCGCGCACGGCACACCGGCCTCGGCCAGTGCGCTTCCGGAGCCC
AAGGTGCGGCTGGTGGAGTACAGCCCCCCGTCCGCCCCCAGGAGGCCCCCCGTGTACTAC
AAGTTCATCGAGAAGTCGGCGGAGGAGCTGGACAACGAGGTGGAGTACGACATGGACGAG
GAGGACTATGCCTGGCTGGAGATCATCAACGAGCGGCGGAAGGGCGACTGCGTGTCGGCC
GTGTCGCAGAGCGTGTTCGAGTTCCTGATGGACCGCTTCGAGAAGGAATCGTACTGCGAG
AACCAGAAGCAGGGCGAGCAGCAGTCGCTGATCGACGAGGACGCCGTATGCTGCATCTGC
ATGGACGGCGAGTGCCAGAACAGCAACGTCATCCTCTTCTGCGACATGTGCAACCTGGCC
GTGCACCAGGAGTGCTACGGCGTGCCCTACATCCCTGAGGGCCAGTGGCTGTGCCGACAT
TGCCTGCAGTCCCGGGCCCGGCCCGCTGACTGCGTGCTCTGCCCCAACAAGGGAGGTGCC
TTCAAAAAGACGGACGATGACCGCTGGGGCCACGTGGTGTGCGCCCTGTGGATCCCGGAG
GTGGGCTTCGCCAACACGGTGTTCATCGAGCCCATCGACGGGGTCAGGAACATCCCGCCC
GCCCGCTGGAAGCTGACCTGCTACCTCTGCAAGCAGAAGGGCGTGGGCGCCTGCATCCAG
TGCCACAAGGCCAACTGCTACACGGCCTTCCACGTCACGTGTGCCCAGAGGGCCGGCCTC
TACATGAAGATGGAGCCCGTGAGGGAGCTGGCCGGCGGCGCCGCCACCTTCTCCGTCAGA
AAGACTGCGTACTGTGACGTCCACACGCCCCCGGGCTGCACCCGGAGGCCTCTGAACATT
TATGGGGATGTCGAAATGAAAAATGGTGTGTGTCGAAAAGAGGGCTCAGTCAAAACGGTC
AGGTCCACGTCCAAGGTCAGGAAGAAAGCGAAGAAGGCTAAGAAGACGCTGAGTGAGCCT
TGTGCGGCCTTGCCGCCTGTGTGCGCGCCCTACATCCCCCCTCAGAGATTAAATAGGATT
GCGAATCAGGTGGCCATTCAGCGGAAGAAGCAGTTTGTCGAGCGCGCCCACAGCTACTGG
CTGCTGAAGAGGCTGTCCAGGAACGGCGCCCCCCTGCTGAGGCGGCTCCAGTCCAGCCTG
CAGTCCCAGCGGAGCGCGCAGCAGAGGGAGAGCGATGAGGAGCTCCAAGCCGCCAAGGAG
CAGCTGAAGCGCTGGCAGCGGCTGCGGCACGACCTGGAGCGCGCCCGCCTGCTGGTCGAG
CTCCTGCGCAAGCGCGAGAAGCTCAAGCGGGAGCAGGTGAAGGTGGAGCGCATGGCGCTG
GAGCTGCGGCTGACCCCGCTGACTGTGCTGCTGCGCTCTGTCCTGGACCAGCTGCAGGAC
AAGGACCCGGCTCGCATATTCGCCCAGCCGGTGAGCCTGAAGGAGGTACCAGACTACCTG
GACCACATCAAGCAGCCCATGGACTTCGCCACGATGAGGAAGCGGCTGGAAGCCCAGGGG
TACAGGAGCCTCCTCGAGTTCGAGGAGGACTTTGACCTCATCGTGGACAACTGCATGAGA
TACAATGCCAAGGACACGGTGTTCTACAGAGCTGCGGTGAGGCTGCGTGACCAGGGGGGT
GTCGTCCTGCGGCAGGCCCGCCGCCAGGTGGACAGCATCGGCTTCGAGGAGGCCTCCGGC
CTGCACCTGCCCGAGCGGCCCGCCGCGGCCCCTCGGCGGCCTTTCTCCTGGGAGGACGTG
GACAGGTTGCTGAACCCGGCCAACAGGGCCCACATGGCCCTGGAAGAGCAGCTGAGGGAG
CTGCTGGAGAAGCTGGACCTCACGTGCTCCATGAAGTCCAGTGGGTCGAGGAGCAAACGG
GCCAAACTGCTGAAG
>RhFe
ATGAGGAGGAAAGGACGATGCCATCGAGGCGCTGCAGCAAGGCTCCCGTCCTCCCCGCGC
AGCACTAAGCAGTCCCCGGCACGCGAGAGCCTGACGTACGCGCAGGCGCAGAGGATGGTG
GAGATCGAGATCGAGGGGCGCCTGCACAGGATCAGCATCTTCGACCCCCTGGAGGTCATC
CTGGAGGACGACCTCACTGCCCAGGAGATGAGCGAGTGCAACAGCAACAAGGAGAACAGT
GAGCGGCCGCCCGTGTGCCTGAGGGCGAAGCGCCACAAGAACAACCGTGTCAGGAAGAAG
AGCGAGGCCGCCCCCAGCGCCCACGGCGCCCCAGCCTCCGCCAGCGTGCTCCCCGAGCCC
AGGGTGCGTGTGCTGGAGTACAGCCCCCCGGCCGCCCCCCGCCGGCCGCCCGCCTACTAC
AAGTTCGTGGAGAAGTCGGCGGAGGAGCTGGACGGCGAGGTGGAGTACGACATGGACGAG
GAGGATTACGCGTGGCTGGAGCTGGTCAACGAGAGGCGCCGGGCCGAGTGCGTGCCCGCC
GTGTCGCAGGCCGTGTTCGAGCTCCTCATGGACCGCTTTGAGAAGGAGTCGCACTGTGAG
ACGCAGAAGCAGGGCGAGCAGCAGTCGCTGATCGACGAGGACGCCGTGTGCTGCATCTGC
ATGGACGGCGAGTGCCAGAACAGCAACGCCATCCTCTTCTGCGACATGTGCAACCTGGCT
GTGCACCAGGAGTGCTACGGGGTGCCCTACATCCCCGAGGGCCAGTGGCTGTGCCGCCAC
TGCCTGCAGTCCCGCGCGCGGCCTGCCGACTGTGTGCTGTGCCCCAACAAGGGCGGTGCC
TTCAAAAAGACCGACGACGACCGCTGGGGCCACGTGGTGTGTGCCCTGTGGATCCCAGAG
GTGGGCTTCGCCAACACGGTGTTCATTGAGCCCATCGATGGCGTGCGGAACATCCCCCCC
GCCCGCTGGAGACTGACGTGCTACCTCTGCAAGCAGAAGGGCGTGGGTGCCTGCATTCAG
TGCCACAAGGCGAACTGCTACACGGCCTTCCACGTCACGTGCGCCCAGAAGGCCGGCCTC
TACATGAAGATGGAGCCCGTGAAGGAACTGGCTGGCGGTGCCACCACTTTCTCCGTCAGA
AAGACCGCTTACTGTGATGTGCACACGCCCCCGGGCTGTACCCGGCGGCCTCTGAACATT
TACGGGGATGTTGAGATGAAAAACGGCGTGTGTCGAAAAGAGAGCTCGGTCAAAACGGTC
AGATCCACGTCCAAGGTCAGGAAGAAAGCCAAAAAGGCTAAGAAGACGCTGAGCGAGCCT
TGTGCAGCCCTGCCACCCGTGTGTGCTCCGTATATTCCCCCTCAGAGATTGAATAGGATT
GCGAACCAGGTGGCCGTGCCGCGGAAGAAGCAGTTCGTCGAGAGAGCCCACAGCTACTGG
CTGCTCAAAAGGCTGTCCAGAAATGGCGCTCCCCTGCTGAGGCGACTCCAGTCCAGCCTG
CAGTCCCAGAGAAGCTCGCAGCAGAGAGAGAACGACGAGGAGATTCGTGCCGCCAAGGAG
AAGCTGAAGTACTGGCAGCGGCTGCGGCACGACCTGGAGAGGGCGCGCCTGCTGATTGAG
CTCCTGCGCAAACGCGAGAAGCTCAAGCGGGAGCAGGTAAAGGTGGAGCAGATGGCGCTG
GAGCTGCGGCTGACCCCGCTCACGGTGCTGCTGCGCTCGGTCCTCGACCAGCTGCAGGAC
AAGGACCCGGCCCGCATATTCGCCCAGCCGGTGAGCCTGACGGAGGTGCCGGACTACCTG
GACCACATCAAGCAGCCGATGGACTTCGCCACCATGAGGAAGCGGCTGGAAGCTCAGGGT
TACAGGAGCCTCCCTGAGTTTGAGGAGGATTTCGAACTCATCGTGGACAACTGCATGAGG
TACAACGCCAAGGACACGGTGTTCTACCGCGCGGCCGTGCGGCTGCGGGACCAAGGCGGC
GTCGTCCTGAGGCAGGCCCGGCGCCAGGTGGACAGCATCGGCTTTGAGGAGGCCTCCGGT
GTGCACCTGCCCGAGCGGCCGGCGGCGGCCCCGCGGCGGCCTTTCTCCTGGGAGGACGTG
GACAGGTTGCTGGACCCGGCCAGCAGGGCCCACATGGGACTGGAGGAGCAGCTGCGGGAG
CTGCTGGACAAGCTGGACCTCACGTGCGCCATGAAGTCCAGCGGGTCGAGGAGCAAACGG
GCCAAGCTGCTGAAG
>RoAe
ATGAGGAGGAAAGGACGATGCCATCGAGGCGCTGCAGTGAGGCACCCTTCCTCCCCGTGC
AGCACTAAGCACCCCCCGGCGCGGGAGACCCTGACCTACGCGCAGGCGCAGAGGATGGTC
GAGATCGAGATCGAGGGGCGCCTGCACAGGATCAGCATTTTCGACCCCCTGGAGATCATA
CTGGAAGATGACCTCACCGCTCAAGAAATGAGCGAATGCAACAGCAATAAAGAGAACAGC
GAGAGGCCGCCTGTGTGCCTGAGAACTAAGCGCCACAAAAACAACAGGGTCCGAAAGAAA
AACGAGGCCGTCCCCAGCGCGCACGGCACGCCGGCCTCGGCCAGTGCGCTGCCGGAGCCC
AAGGTGCGGCTGGTGGAGTACAGCCCCCCGTCCGCCCCCAGGAGGCCCCCCGTGTACTAC
AAGTTCATCGAGAAGTCGGCGGAGGAGCTGGACGACGAGGTGGAGTACGACATGGACGAG
GAGGACTACGCCTGGCTGGAGATCATCAACGAGCGGCGCAAGGGCGACTGCGTGTCGGCC
GTGTCGCAGAGCGTGTTCGAGTTCCTGATGGACCGCTTCGAGAAGGAGTCCTACTGCGAG
AACCAGAAGCAGGGCGAGCAGCAGTCGCTGATCGACGAGGACGCCGTGTGCTGCATCTGC
ATGGACGGCGAGTGCCAGAACAGCAACGTCATCCTCTTCTGCGACATGTGCAACCTGGCT
GTGCACCAGGAGTGCTACGGCGTGCCCTACATCCCCGAGGGCCAGTGGCTGTGCCGACAC
TGCCTGCAGTCCCGGGCCCGGCCCGCCGACTGCGTGCTCTGCCCCAACAAGGGAGGTGCC
TTCAAAAAGACGGACGATGACCGCTGGGGCCACGTGGTGTGCGCCCTGTGGATCCCGGAG
GTGGGCTTCGCCAACACGGTGTTCATCGAGCCCATCGACGGGGTCAGGAACATCCCGCCT
GCCCGCTGGAAGCTGACCTGCTACCTCTGCAAGCAGAAGGGCGTGGGCGCCTGCATCCAG
TGCCACAAGGCCAACTGCTACACGGCCTTCCACGTCACGTGCGCCCAGAGGGCCGGCCTC
TACATGAAGATGGAGCCCGTGAGGGAGCTGGCCGGTGGCGCCACCACCTTCTCCGTCAGA
AAGACCGCGTACTGTGACGTCCACACGCCCCCGGGCTGCACCCGGAGGCCTCTGAACATT
TATGGGGATGTCGAAATGAAGAACGGTGTGTGTCGAAAAGAGGGCTCGGTCAAAACGGTC
AGGTCCACGTCCAAGGTCAGGAAGAAAGCGAAGAAGGCTAAGAAGACGCTGAGCGAGCCT
TGTGCGGCCTTGCCGCCTGTGTGCGCCCCCTACATCCCCCCTCAGAGATTAAATAGGATT
GCGAATCAGGTGTCCATTCAGCGGAAGAAGCAGTTTGTGGAGCGCGCCCACAGCTACTGG
CTGCTGAAGAGGCTGTCCAGGAACGGCGCGCCCCTGCTGAGGCGGCTCCAGTCCAGCCTG
CAGTCCCAGCGGAGCGCCCAGCAGAGGGAGAGCGACGAGGAGCTCCAGGCCGCCAAGGAG
CAGCTGAAGCGCTGGCAGCGGCTGCGGCACGACCTGGAGCGCGCCCGCCTGCTGGTCGAG
CTCCTGCGCAAGCGCGAGAAGCTCAAGCGGGAGCAGGTGAAGGTGGAGCGGATGGCACTG
GAGCTGCGGCTGACCCCGCTGACGGCACTGCTGCGCTCCGTCCTGGACCAGCTGCAGGAC
AAGGACCCGGCTCGCATATTCGCCCAGCCGGTGAGCCTGAAGGAGGTACCAGACTACCTG
GACCACATCAAGCAGCCCATGGACTTCGCCACGATGAGGAAGCGGCTGGAAGCCCAGGGG
TACAGGAGCCTCCTCGAGTTCGAGGAGGACTTCGACCTGATCGTGGACAACTGCATGAGG
TACAACGCCAAGGACACGGTGTTCTACAGAGCCGCGGTGAGGCTGCGCGACCAGGGGGGC
GTCGTCCTGCGGCAGGCCCGCCGCCAGGTGGACAGCATCGGCTTCGAGGAGGCCTCCGGC
CTGCACCTGCCCGAGCGGCCCGCCGCGGCCCCGCGGCGGCCTTTCTCCTGGGAGGATGTG
GACAGGTTGCTGAATCCGGCCAACAGGGCCCACATGGCCCTGGAGGAGCAGCTGAGGGAG
CTGCTGGAGAAGCTGGACCTCACGTGCTCCATGAAGTCCAGCGGGTCGCGGAGCAAACGG
GCCAAGCTGCTGAAG
