# Supplementary material for: Positively selected genes in the hoary bat (Lasiurus cinereus) lineage: prominence of thymus expression, immune and metabolic function, and regions of ancient synteny
Source: PeerJ. 2022 Mar 17;10:e13130. doi: 10.7717/peerj.13130 (PMC8934532; doi:10.7717/peerj.13130)
Supplement: Supplemental Information 3 — Initially tested orthogroups that have been edge-trimmed as described in the Methods. [file peerj-10-13130-s003.zip › original.trimmed/trimmed-OG0001942.fas]

>EpFu
ATGAAAGAAACATTATATGATGAAGTTCTTGCAAAACAGAAGAGAGAACAAAAGCTTATT
CCTACCAAAACAGATAAAAAGAAGGCAGAAAAGAAAAAGAATAAAAAGAGAGAAATCCAG
AATGGGAACCTTCATGAGTCCGATTCTGAGAGTGTACCCCGGGACTTTAAATTATCTGAT
GCCTTGGCTGTAGAAGATGAGCAACTTGTACCTGTCCCACTGAATGTGGTTGAAACTTCT
AGTAGTGTTAGAGAAAGAAAAAAGAAGGAAAAGAAACACAAGCCTGTACTAGAAGAGCAG
GTCACCAAAGAAAGTGATGTATCAAAGATTCCAAGCAAAAAAGTAGAACCTGTCCCAGTT
ACTAAACAGCCCACCCCCCCCTCTGAAGCAACTGCCTCAAAGAAGAAACCAGGACAGAAG
AAGCCTAAAAATGGAAGCGATGATCAGGATAAAAAGGTGGAAACTCTTACGGCACCTTCG
AAAAAGCAAGAATCATTACCCCTCCACCAAGAGACTAAACAAGAAAGTGGATCAGGAAAG
AAGAAAGTTTCAAAGAAGCAAAAGACAGAAAATGTCTTGGTAGATGAACCTCTTATTCAT
GCAACTACTTATATTCCTTTGATGGATAATGCAGACTCAAGTCCTGTGATGAAGAGAGAG
GTTATTGATCTGATTAAACCTGACCAAGTAGAAGGAATCCAGAAAATGGGGGCTAAAAAA
CTGAGGGTGGAAACTGACAAAGAAAATGCTGAAGTGAAATTTAAAGATTTTATTCTGTCC
TTGAAGACTATGATATTTTCTGAAGATGAGGCTCTTTGTGTTGTAGACCTGCTAAAGGAG
AAGTCTGGTGTGATACAGGAAGCTTTAAAGAAGTCAAGTAAAGGAGAATTGACTGTACTT
GTACATCAGCTTCAAGAGAAAGATAAGTTACTTGCTGCTGTGAAGGAAGATGCTGCTGCT
ATGAAAGATCGGTGTAAGCAGTTAACCCAGGAAATGATGACAGAGAAAGAAAGAAGCAGT
GTGGTTATAGCAAGAATGAAAGATCGGATTGGAACATTAGAAAAGGAACATAATGTATTT
CAAAACAAAATGCATGTCAGTTATCAAGAGACTCAACAGATGCAGATGAAGTTCCAGCAA
GTTCGTGAGCAGATGGAAGCAGAGATAGCTCATTTGAAGCAGGAAAATGGCATATTGAGA
GATGCTGTCAGCAACACTACAAACCAACTAGAAAACAAGCAGTCTGCTGAACTAAATAAA
CTGCGCCAGGATTATGCTAGATTGGTGAATGAGCTGACTGAGAAAACAGGAAAGTTGCAG
CAAGAGGAAGTTCAAAAGAAGAATGCTGAGCAAGCAGTTACTCAGCTGAAGGTTCAATTA
CAAGAAGCTGAGAGAAGACGGGAAGAAGTCCAAAGTTATATCAGGAAGAGAACAACAGAG
CATGAGGCAGCACAGCAAGATTTACAGAGTAAATTTGTGGCCAAAGAAAATGAAGTACAG
AGTCTGCATAGTAAGCTTACAGATACCTTGGTATCAAAACAGCAATTGGAGCAAAGACTA
ATGCAGTTAATGGAATTGGAGCAAAAAAGGGTGAATAAAGAAGAGTCTCTACAAATGCAA
GTTCAGGATATTTTGGAGCAGAATGAGGCTTTGAAAGCTCAAATTCAACAATTCCACTCC
CAGATAGCAGCCCAGACCTCTGCTTCAGTTCTAGAAGAATTACATAAAGTGATTGCAGAA
AAAGATAAGCAGATAAAACAGACTGAAGATTCTTTAGCAAATGAACATGATCATTTAACA
AGTAAAGAGGAGGAACTTAAGGATATACAGAATATGAATTTCTTATTAAAAGCTGAAGTG
CAAAAATTACAGGCCTTGGCAAATGAACAGGCTGCTGCTGCACATGAACTGGAGAAAATG
CATAAAAGTATTCGTGTTAAGGATGATAAAATAAGACTGCTTGAAGAGCAGCTACAGTGT
GAAATTTCAAACAAAATGGAAGAATTTAAGATTTTAAGTGACCAAAACAAAGCATTACAA
TTAGAAGTTCAGAAGCTACAGACTCTTGTTTCTGAACAGCCTAATAAAGATGTTGTGGAA
CAAATGGAAAAATGCATTCAAGAAAAAGATGAGAAGTTGAAAACTGTGGAAGAATTACTT
GAAACTGGACTTATTCAGGTGGCCACTAAAGAAGAGGAACTGAATGCAATAAGAACAGAA
AACTCATCTTTGACAAAAGAAGTTCAAGACTTAAAGGCAAAGCAAAATGATCAGGTTTCT
TTTGCATCTCTCGTTGAAGAACTTAAGAAAGTAATTCATGAAAAAGATGGAAAGATCAAG
TCTGTGGAAGAGCTTCTGGAAGCTGAACTTCTCAAAGTTGCTAATAAGGAGAAAACTATT
CAGGATTTGAAACAGGAAATAGAGGCTCTAAAAGAAGAAATAGGAAATATCCAGCTTGAA
AAGGCTCAACAGTTATCTATCACTTCTCAAGTTCAGGAGCTTCAGAACTTATTAAAAGGA
AAGGAGGAACAGATGAATACCTTGAAGACTGTTTTAGAAGAGAAGGAGAAAGATCTAGCC
AATAGTGGGAAATGGTTACAGGATCTTCAAGGAGAAAATGAATCTTTAAAAGCTCATGTT
CAGGAGATAGCACAACATAACTTGAAAGAGGCATGTTCTGCCTCACGGCATGAAGAACTT
GAGACTGTGTTGAAAGAAAAGGAAAAGGAAATGAAGAGAGTGGAAAGTATGCTAAAAGAG
AGGGAGAGTGATCTTTCTAGCAAAACAAAGCTGCTACAGGAGGTACAAGATGAGAACAAT
TTGTTTAAATCCCAAATTGAACAGCTGAAGCAACAGAACTATCACCAGGCATCTTCTTTT
CCCCCACATGAAGAACTATTAAAAGTAATTTCAGAAAGAGAGAAAGAAATCACTGGTCTC
CGGAATGAGATCGATACTTTGAAGGATGCTGTTGAACACCAGAGGAAGAAAAACAATGAC
CTTCGGGAGAAAAACTGGGAAGCAATGGAAGCATTGGCATCAACTGAAAAAATGCTGCAG
GACAAAGTGAACAAGACTTCCAAGGAAAGACAACAACATATGGAAGCTATTGAGTTGGAA
GCTAAAGAAGTTCTCAAAAAATTATTTCCAAAGGTGTCTGTTCCTTCAAATTTGAATTAT
AGTGAATGGTTGCGTGGATTTGAAAAGAAGGCAAAAGAATGTGTAACTGGAACTTCTGGT
TCAGAAGAGGTTAAGGTTCTAGAGCACAAGTTGAAAGAAGCTGATGAAATGCACACATTG
TTACAACTAGAGTGTGAAAAATATAAATCCGTCCTTGCAGAAACAGAAGGTATTTTACAG
AAGCTACAGAGAAGTGTGGAGCAGGAAGAAAATAAATGGAAAGTTAAGGTTGATGAATCA
CAAAAGACTATTAAACAG
>HiAr
ATGAAAGAGACATTATATGATGAAGTTCTTGCAAAACAGAAAAGAGAACAAAAGCTTATT
CCTGCCAAAACAGATAAAAAGAAGGCAGAAAAGAAAAAGAATAAAAAGAAAGAAATCCAA
AATGGGAACCTCCATGAATCCGATTCTGAGAGTGTACCCCGAGACTTTAAATTATCTGAT
GCCTTGGCTGTAGAAGATGAGCAAGTTGTACCTGTTCCATTGAATGTGGTTGAAACTTCA
AGTAGTGTTAGAGAAAGAAAGAAGAAGGAAAAGAAGCACAAGCCTGTATTAGAAGAGCAA
GTCGCCAAAGAAAGTGATGTATCAAAGATTCCAGGCAAAAAAGTAGAACCTGTCCCAGTT
ACTCAACAGCCCACCCCCCCTTCGGAAGCAGCTGCCTCAAAGAAGAAACCAGGGCAGAAG
AAGTCTAAAAATGGAAGCGATGATCAGGATAAAAACGTGGAAACTCTTTTGGCACCTTCG
AAAAAGCAAGAATCATTACCTCTCCACCAAGAGACTAAACAAGAAGGTGGATCAGGAAAG
AAGAAAGTATCAAAGAAGCAAAAGACAGAAAACGTCTTGGTAGATGAACCCCTTATTCAT
GCAACTACTTACATTCCTTTGATGGATAATGCTGACTCAAATCCTGTGGTGAAGAGAGAG
GTTATTGATCTGATTAAACCTGACCAAGTAGAAGGAATCCAGAAAACAGCGGCTAAAAAA
TTGAAGACTGAAACTGACAAAGAAAATGCTGAAGTGAAATTTAAAGATTTCCTTCTGTCC
TTGAAGACTATAATGTTTTCTGAAGATGAGGCCCTTTGTGTTATAGACCTGCTAAAGGAG
AAGTCTGGTGTGATACAGGATGCTTTAAAAAAGTCAAGTAAAGGAGAGTTGACTGCACTT
GTACATCAGCTTCAAGAAAAAGACAAATTACTTGCCGCTGTGAAGGAAGATGCTGCTGTT
AAGAAGGATCGGTGTAAGCAGTTAACCCAGGAAATGATGACAGAGAAAGAAAGAAGCAAT
GTGGTTATAGCAAGGATGAAAGATCGGATTGGAGCATTAGAAAAGGAACATAATGTATTT
CAAAACAAAATACATGTTAGTTATCAAGAGACTCAACAGATGCAGATGAAGTTCCAACAA
GTTCGTGAGCAGATGGAGGCAGAGATAGCTCACTTGAAGCAGGAAAATGGCATACTGAGA
GATGCTGTCAGCAACACTACAAACCAATTAGAAAGCAAGCAGTCTGCTGAACTGAATAAA
CTACGGCAGGATTATGCTAGACTGGTGAATGAACTGACTGAGAAAACAGGAACGTTGCAG
CAAGAGGAAGTCCACAAGAAGAATGCTGAGCAAGCAGTTACTCAATTGAAGGTTCAACTC
CAAGAAGCTGAGAGAAGATGGGAAGAAGTTCAGAGCTACATCAGGAAGAGAACAGCAGAG
CATGAAGCAGCACAGCAAGATTTACAGAGTAAATTCGTGGCCAAAGAAAATGAAGTACAG
AGTCTGCATAGTAAGCTTACAGATACCTTGGTATCAAAACAACAGTTGGAGCAAAGACTA
ATGCAGTTAATGGAATCAGAACAAAAAAGGGTGGAGAAAGAAGAGTCTCTACAAATACAA
GTTCAGGATATTTTGGAGCAAAATGAGGCTTTGAAAGCTCAGATTCAACAATTTCATTCC
CAGATAGCAGCCCAGACCTCTGCTTCAGTTCTAGAAGAATTACATAAAGTGATTGCAGAA
AAGGATAAGCAGATAAAACAGACCGAAGATTCTTTAGCAAATGAACATGATCATTTAACA
AGTAAAGAGGAAGAACTTAAGGATACACAAAAGGTGAATTTCTTCTTAAAAGCTGAAGTG
CAAAAATTACAGGCCCTGGCAAATGAACAGGCTGCTGCTGCACATGAACTGGACAAGATG
CAAAAAAGCATTCATGTTAAGGATGATAAAATAAGATTGCTTGAAGAGCAGCTACAATGT
GCAATTTCAAACAAAATGGAAGAATTTAAGATTCTAAATGACCAAAACAAAGCCTTACAA
TTAGAAGTTCAGAAGCTACAAACTCTTGTTTCTGAACAGCCTACTAAAGATGTTGTGGAA
CAAATGGAAAAATGCATTCAAGAAAAAGATGAGAAGTTGAAGACTGTGGAAGAATTACTT
GAAACTGGACTTATTCAGGTGGCCACTAAAGAAGAGGAACTGAATGCAATAAGAACAGAA
AATTCATCTCTGACGAAAGAAGTTCAAGACTTAAAGGCTAAGCAAAATGATCAGGTTTCT
TTTGCATCTCTAGTTGAAGAACTTAAGAAAGTGATCCATGAAAAAGATGGAAAGATCAAG
TCTGTGGAAGAGCTTCTGGAAGCTGAACTTCTCAAAGTTGCCAATAAGGAGAAAACTATT
CAGGATTTGAAACAGGAAATAGAGACTCTAAAAGAAGAAATAGGAAATATCCAGCTTGAA
AAGGCTCAACAGTTATCTATCACTTCTCAAGTTCAGGAGCTTCAAAACTTGTTAAAAGGA
AAGGAGGAACAGATGAATACCATGAAGACTGTTTTAGAAGAGAAGGAGAAAGATCTAGTC
AATAGAGGGAAGTGGTTACAGGATCTTCAAGAAGAAAATGAATCTTTAAAAGTTCATGTT
CAGGAGGTAGCACAACATAACTTGAAAGAGGCATGTTCTGCATCACGATTTGAAGAACTT
GAGACTGTGTTGAAAGAAAAGGAAAATGAAATGAAGAGAGTAGAAACTATGCTAAAAGAG
AGGGCGAGTGATCTTTCTAGCAAAACAAAGCAGTTACAGGAGATACAAGATGAAAACAAA
TTGTTGAAATCCCAAATTGAGCAGCTTAAGCAACAAAACTACCAACAGGCATCTTCTTTT
TCCTCTCATGAAGCACTATTAAAAATAATTTCAGAAAGAGAGAAAGAAATAACTGATCTC
CAGCATGAGTTAGATTCTTTGAAGGATGCGGTTGAACACCAGAGGAAGAAAAATAATGAC
CTTCGGGAGAAAAACTGGGAAGCAATGGAAGCATTGGCCTCAACTGAAAAAATGCTGCAG
GAGAAAGTGAACAAGACTTCCAAGGAAAGACAACAACATGTGGAAGCTGTTGAATTGGAA
GCTAAGGAAGTCTTGAAAAAATTATTCCCAAAGGTGTCTGTCTCTTCTAATTTGAGCTAC
AGTGAATGGTTGCATGGATTTGAAAAGAAGGCAAAAGAATGTGTGACTGAAACTTCTGGT
TCAGAGGAGGTTAAGGTTCTAGAGCACAAGTTGAAAGAAGCTGATGAAATGCACACGTTG
TTACAGCTAGAATGTGAAAAATATAAATCCGTCCTTGCAGAAACAGAAGGAATTTTACAG
AAGCTACAGAGAAGTGTGGAGCAAGAAGAAAATAAATGGAAAGTTAAGGTCGATGAATCA
CAAAAGACTATTAAACAG
>LaCi
ATGAAAGAAACATTATATGATGAAGTTCTTGCAAAACAGAAGAGAGAACAAAAGCTTATT
CCTACCAAAACAGATAAAAAGAAGGCAGAAAAGAAAAAGAATAAAAAGAAAGAAATCCAG
AATGGGAACCTTCATGAATCCGATTCTGAGAGTTTACCCCGGGATTTTAAATTATCTGAT
GCCTTGGCTGTAGAAGATGAGCAGATTGTACCTGTTCCACTGAATGTGGTTGAAACTTCT
AGTGTTGTTAGNNNNNNNNNNNNNNNNNNNNNNNNNCACAAGCCTGTACTAGAAGAGCAG
GTCACCAAAGAAAGTGATGTATCAAAGATTCCAAGCAAAAAAGTAGAACCTGTCCCAGTT
ACTAAACAGCCCACCCCCCCCTCTGAAGCAGCTGCCTCAAAGAAGAAACCAGGACAGAAG
AAGTCTAAAAGTGGAACTGATGATCAGGATAAAAAGATGGAAACTCCTACGGCACCTTCG
AAAAAGCAAGAATCATTACCCCTCCACCAAGAGACTAAACAAGAAAGTGGATCAGGAAAG
AAGAAAGTTTCAAAGAAGCAAAAGACAGAAAATGTCTTGATAGATGAACCTCTTATTCAT
GCAACTACTTATATTCCTTTGATGGATAATGCAGACTCAAGTTCTGTGGTGAAGAGAGAG
GTTATTGAGCTGATTAAACCTGACCAAGTAGAAGGAATCCAGAAAATGGGGGCTAAAAAA
CTGAGGGTGGAAACTGACAAAGAAAATGCTGAAATGAAATTTAAAGATTTTATTCTGTCC
TTGAAGACTATGATATTTTCTGAAGATGAGGCCCTTTGTGTTGTAGACCTGCTAAAGGAG
AAGTCTGGTGTGATACAGGAAGCTATAAAGAAGTCAAGTAAAGGAGAATTGACTGTGCTT
GTACGTCAGCTTCAAGAGAAAGATAAAGTACTTGCTGCTGTGAAGGAAGATGCTGCTGCT
GTGAAAGATCGGTGCAAGCAGTTAACCCAGGAAATGATGACAGAGAAAGAAAGAAGCAAT
GTGGTTATAGCAAGGATGAAAGATAGGATTGGAACATTAGAAAAGGAACATAATGTATTT
CAAAACAAAATGCATGTCAGTTATCAAGAGACTCAACAGATGCAGATGAAGTTCCAGCAA
GTTCGTGAGCAGATGGAAGCAGAGATAGCTCACTTGAAGCAGGAAAATGGGATATTGAGA
GATGCTGTCAGCAACACAACAAACCAACTAGAAAACAAGCAGTCTGCTGAACTAAATAAA
CTGCGCCAGGATTATGCCAGATTGGTGAATGAGCTGACTGAGAAAACAGGAAAGTTGCAG
CAAGAGGAAGTTCAAAAGAAGAATGCTGAGCAAGCAGTTACTCAGCTGAAGGTTCAATTA
CAAGAAGCTGAGAGAAGGCGGGAAGAAGTCCAAAGTTATATCAGGAAGAGAACAGCAGAG
CATGAGGCAGCACAGCAAGATTTACAAAGTAAATTTGTGGCCAAAGAAAATGAAGTACAG
AGTCTGCATAGTAAGCTTACAGATACCTTGGTATCAAAACAGCAGTTGGAGCAAAGACTA
ATGCAGTTAATGGAATTGGAGCAAAAAAGGGTGAATAAAGAAGAGTCTCTACAAATGCAA
GTTCAGGATATTTTGGAACAGAATGAGGCTTTGAAAGCTCAAATTCAACAATTCCACTCC
CAGATAGCAGCCCAGACCTCTGCTTCAGTTCTAGAAGAATTACATAAAGTGATTGCAGAA
AAGGATAAGCAGATAAAACAGACTGAAGATTCTTTAGCAAATGAACATGATCATTTAACA
AGTAAAGAGGAGGAACTTAAGGATATACAGAATATGAATTTCTTATTAAAAGCTGAAGTA
CAAAAATTACAGGCTTTGGCAAATGAACAGGCTGCTGCTGCACATGAACTGGAGAAAATG
CATAAAAGTATTCGTGTTAAGGATGATAAAATAAGACTGCTTGAAGAGCAGCTACAGTGT
GAAATTTCAAACAAAATGGAAGAATTTAAGATTTTAAGTGACCAAAACAAATCATTACAA
TTAGAAGTTAAGAAGCTACAGACCCTTGTTTCTGAACAGCCTAATAAAGATGTTGTGGAA
CAAATGGAAAAATGCATTCAAGAAAAAGATGAGAAGTTGAAAACTGTGGAAGAATTACTT
GAAACTGGACTTATTCAGGTGGCCACTAAAGAAGAGGAACTGAATGCAATAAGAACAGAA
AACTCATCTTTGACAAAAGAAGTTCAAGACTTAAAGGCAAAGCAAAATGATCAGGTTTCT
TTTGCATCTCTAGTTGAAGAACTTAAGAAAGTAATTCATGAAAAAGATGGAAAGATCAAG
TCTGTGGAAGAGCTTCTAGAAGCTGAACTTCTAAAAGTTGCTAATAAGGAGAAAACTATT
CAGGATTTGAAACAGGAAATAGAGGCTCTAAAAGAAGAAATAGGAAATATCCAACTTGAA
AAGGCTCAACAGTTATCTATCACTTCTCAAGTTCAGGAGCTTCAGAACTTATTAAAAGGA
AAGGAGGAACAGATGAATACCTTGAAGACTATTTTAGAAGAGAAAGAGAAAGATCTAGCC
AATAGCGGGAAATGGTTACAGGATCTTCAAGAAGAAAATGAATCTTTAAAAGCTCATGTT
CAGGAGATAGCACAACATAACTTGAAAGAGGCATGTTCTGCCTCACAGCATGAAGAACTT
GAGACCGTGTTGAAAGAAAAGGAAAATGAAATGAAGAGAGTGGAAAGTATGCTAAAAGAG
AGGGAGAGTGATCTGTCTAGCAAAACAAAGCTGCTACAGGAGGTACAAGATGAGAACAAT
TTGTTTAAATCCCAAATTGAACAGCTAAAGCAGCAGAACTACCAACAGGCATCTTGTTTT
CCCCCGCATGAAGAACTATTAAAAGTAATTTCAGAAAGAGAGAAAGAAATCACTGGTCTC
CAGAATGAGATTGCTACTTTGAAGGATGCTGTTGAACACCAGAGGAAGAAAAACAATGAC
CTTCGGGAGAAAAACTGGGAAGCAATGGAAGCATTGGCATCAACTGAAAAAATGCTGCAG
GACAAAGTGAACAAGACTTCCAAGGAAAGACAACAACATATGGAAGCTATTGAGTTGGAA
GCTAAAGAAGTTCTCAAAAGATTATTTCCAAAGGTGTCTGTTCCTTCAAATTTGAATTAT
AGTGAATGGTTGCGTGGATTTGAAAAGAAGGCAAAAGAATGTGTGACTGGAACTTCTGGT
TCAGAGGAGGTTAAGGTTCTAGAGCACAAGTTGAAAGAAGCTGATGAAATGCACACATTG
TTACAACTAGAGTGTGAAAAATACAAATCCGTCCTTGCAGAAACAGAAGGTATTTTACAG
AAGCTACAGAGAAGTGTGGAGCAGGAAGAAAATAAATGGAAAGTTAAGGTTGATGAATCA
CAAAAGACTATTAAACAG
>MyLu
ATGAAAGAAACATTATATGATGAAGTTCTTGCAAAACAGAAGAGAGAACAAAAGCTTATT
CCTACCAAAACAGACAAAAAGAAAGCAGAAAAGAAAAAGAATAAAAAGAAAGAAATCCAG
AATGGGAACCTTCATGAATCTGATTCTGAGAGTGTACCCCGGGACTTTAAATTATCTGAT
GCCTTGGCTGTAGAAGATGAGCAACTTGTACCTGTTCCACTGAATGTGGTTGAAACTTCT
AGTAGTGTTAGAGAAAGGAAAAAGAAGGAAAAGAAACACAAGCCTGTACCAGAAGAGCAG
GTCACCAAAGAAAGTGATGTATCAAAGATTCCAAGCAAAAAAGTAGAACCTGTCCCAGTT
ACTAAACAGCCCACCCCCCCCTCTGAAGCAGCTGCCTCAAAGAAGAAACCAGGACAGAAG
AAGTCTAAAAATGGAAGCGATGATCAGGATAAAAAGGTGGAAACTCTTATGGCACCTTCA
AAAAAGCAAGAATCATTACCCCTCCACCAAGAGACTAAACAAGAAAGTGGATCAGGAAAG
AAGAAAGTTTCAAAGAAGCAAAAGACAGAAAATGTCTTGGTAGATGAACCTCTTATTCAT
GCAACTACTTATATTCCTTTGATGGATAATGCAGACTCAAGTCCTGTGGTGAAGAGAGAG
GTTATTGATCTGATTAAACCTGACCAAGTAGAAGGAATCCAGAAAATGGGGGCTAAAAAA
CTGAAGGTGGAAACTGATAAAGAAAATGCTGAAATGAAATTTAAAGATTTTATTCTGTCC
TTGAAGACTATGATATTTTCTGAAGATGAAGCCCTTTGTGTTGTAGACCTGCTAAAGGAG
AAGTCTGGTGTGATACAGGATGCTTTAAAGAAGACAAGTAAAGGAGAATTGACTGTACTT
GTACATCAGCTTCAAGAGAAAGATAAATTACTTGCTGCTGTGAAGGAAGATGCTGCTGCT
ATGAAAGATCGGTGTAAGCAGTTAACCCAGGAAATGATGACAGAGAAAGAAAGAAGCAAT
GTGGTTATAGCAAGGATGAAAGATCGGATTGGAACATTAGAAAAGGAACATAATGTATTT
CAAAACAAAATGCATGTCAGTTATCAAGAGACTCAACAGATGCAGATGAAGTTTCAGCAA
GTTCGTGAGCAGATGGAAGCAGAGATAGCTCACTTGAAGCAGGAAAATGGCATACTGAGA
GATGCTGTCAGCAACACTACAAACCAACTAGAAAACAAGCAGTCTGCTGAACTAAATAAA
CTGCGGCAGGATTATGCTAGATTGGTGAATGAGCTGACTGAGAAAACAGGAAAGTTGCAG
CAAGAGGAAGTCCAAAAGAAGAATGCTGAGCAAGCAGTTACTCAGCTGAAGGTTCAATTA
CAAGAAGCTGAGAGAAGGCGGGAAGAAGTCCAAAGTTATATCAGGAAGAGAACAGCAGAG
CATGAGGCAGCACAGCAAGATTTACAGAGTAAATTTGTGGCCAAAGAAAATGAAGTACAG
AGTCTGCATAGTAAGCTTACAGATACCTTGGTATCAAAACAGCAATTGGAGCAAAGACTA
ATGCAGTTAATGGAATTGGAGCAAAAAAGGGTGAATAAAGAAGAGTCTCTACAAATGCAA
GTTCAGGATATTTTGGAGCAGAATGAAGCTTTGAAAGCTCAAATTCAACAATTCCACTCC
CAGATAGCAGCCCAGACCTCTGCTTCAGTTCTAGAAGAATTACATAAAGTGATTGCAGAA
AAGGATAAGCAGATAAAACAGACTGAAGATTCTTTAGCAAATGAACATGATCATTTAACA
AGTAAAGAGGAGGAACTTAAGGATATACAGAATATGAATTTCTTACTAAAAGCTGAAGTA
CAAAAATTACAGGCCTTGGCAAATGAACAGGCTGCTGCTGCACATGAACTGGAGAAAATG
CATAAAAGTATTCGTGTTAAGGATGATAAAATAAGACTGCTTGAAGAACAGCTACAGCGT
GAAATTTCAAACAAAATGGAAGAATTTAAGATTTTAAGTGACCAAAACAAAGCATTACAA
TTAGAAGTTCAGAAGCTACAGACCCTTGTTTCTGAACAGCCTAATAAAGATGTTGTGGAA
CAAATGGAAAAATGCATTCAAGAAAAAGATGAGAAGTTGAAGACTGTGGAAGAATTACTT
GAAACTGGACTTATTCAGGTGGCCACTAAAGAAGAGGAACTGAATGCAATAAGAACAGAA
AACTCATCTTTGACAAAAGAAGTTCAAGACTTAAAGGCAAAGCAAAATGATCAGGTTTCT
TTTGCATCTCTAGTTGAAGAACTTAAGAAAGTAATTCATGAAAAAGATGGAAAGATCAAG
TCTGTGGAAGAGCTTCTGGAAGCTGAACTTCTCAAAGTTGCTAATAAGGAGAAAACTATT
CAGGATTTGAAACAGGAAATAGAGGCTCTAAAAGAAGAAATAGGAAATATCCAGCTTGAA
AAGGCTCAACAGTTATCTATCACTTCTCAAGTTCAGGAGCTTCAGAACTTATTAAAAGGA
AAGGAAGAACAGATGAATACCTTGAAGACTGTTTTAGACGAGAAGGAGAAAGATCTAGCC
AATAGCGGGAAATGGTTACAGGATCTTCAAGAAGAAAATGAGTCTTTAAAAGCTCATGTT
CAGGAGATAGCACAACATAACTTGAAAGAGGCATGTTCTGCCTCACGGCATGAAGAACTT
GAGACTGTGTTGAAAGAAAAGGAAAATGAAATGAAGAGAGTGGAAAGTATGCTAAAAGAG
AGGGAGAGTGATCTTTCTAGCAAAACAAAGCTGCTACAGGAGGTACAAGATGAGAACAAT
TTGTTTAAATCCCAAATTGAACAGCTGAAGCAACAGAACTACCAACAGGCATCTTCTTTT
CCCCCGCATGAAGAACTATTAAAAGTAATTTCAGCAAGAGATAAAGAAATCACTGGTCTC
CGGAATGAGATAGATACTTTGAAGGATGCTGTTGAACACCAGAGGAAGAAAAACAATGAC
CTTCGGGAGAAAAACTGGGAAGCAATGGAAGCATTGGCATCAACTGAAAAAATGCTGCAG
GACAAAGTGAACAAGACTTCCAAGGAAAGACAACAACATTTGGAAGCTGTTGAGTTGGAA
GCTAAAGAAGTTCTCAAAAAATTATTTCCAAAGGTGTCTGTTCCTTCAAATTTGAATTAT
AGCGAATGGTTGCGTGGATTTGAAAAGAAGGCAAAAGAATGTATGACTGGAACTTCTGGT
TCAGAGGAGGTTAAGGTTCTAGAGCACAAGTTGAAAGAAGCTGATGAAATGCACACATTG
TTACAGCTAGAGTGTGAAAAATATAAATCCGTCCTTGCAGAAACAGAAGGTATTTTACAG
AAGCTACAGAGAAGTGTGGAGCAGGAAGAAAATAAATGGAAAGTTAAGGTCGATGAGTCA
CAAAAGACTATTAAACAG
>PhDi
ATGAAAGAAACATTATATGATGAAGTTCTTGAAAAACAGAAAAGAGAACAAAAACTTATT
CCTACCAAAACAGATAAAAAGAAAGCAGAAAAGAAAAAGAATAAAAAGAAAGAAATCCAG
AATGGGAACCTCCATGAATCCGATTCTGAAAGCGTACCCCGGGACTTTAAGTTATCTGAT
GCCTTGGCTGTAGAAGATGAGCAACTTGTGCCTGTTGCACTGAACGTGGCTGAAACTTCA
AGTAGTGTTAGAGAAAGAAAAAAGAAGGAAAAGAAACACAAGCCTGTACTTGAAGAGCAG
GTCACCAAAGAAAGTGATATATCAAAGATTCCAGGCAAAAAAGTAGAACCTGTCCCAGTT
ACTGTACAGCCCACCCCCCCCTCTGAAGCAGTTGCTTCAAAGAAGAAACCAGGGCAGAAG
AAGTCTAAAAATGGAAGCGATGATCAGGATAAAAAGGTGGAAACTCTTTTGACTCCTTCA
AAAAAACAAGAGTCATTACCCCTCCCCCAAGAGACTAAACAAGAAAGTGAAAGAGGAAAG
AAGAAAGTTTCAAAGAAGCAGAAGACAGAAAATGTCTTGGTGGATGAACCTCTTATTCAT
GCAACTACTTACATTCCTTTGATGGATAATGTAGACTCAAGTCCTGGGGTAAAGAGAGAG
GTTATTGACCTGATTAAACCTGACCAAGTAGAAGGAATCCAGAAAGTGGCAGCTAAAAAG
CTGAAGACAGAAACTGACAAAGAAAATGCAGAAATGAAATTTAAAGATTTTCTCCTGTCC
TTGAAGACGATGATATTTTCTGAAGACGAGGCCCTGTGTGTTGTAGACCTGCTAAAGGAG
AAGTCAGGTGTGATACAGGAGGCTGTAAAAAAGTCAAGTAAAGGAGAGCTGACTGCACTT
GTACATCAGCTTCAAGAAAAAGACAAGTTACTTGCTGCCGTGAAGGAAGATGCTGCTGCG
ATGAAGGATCGGTGTAAGCATTTAACCCAGGAAATGATGACAGAGAAAGAAAGAAACAAT
GTGGTTATAGCAAGGATGAAAGATCGAATTGGAACATTAGAAAAGGAACATAATGTATTT
CAGAACAAAATACATGTCAACTATCAAGAGGCTCAACAGAGGCAGATAAAGTTCCAGCAA
GTCCATGAGCAGATGGAAGCAGAGATAGCTCATTTGAAGCAGGAAAATGGCATATTGAGA
GATGCTGTCAGCAACACTACAAACCAACTAGAAAGCAAGCAGTCTGCTGAACTAAATAAA
CTGCGCCAGGATTATGCTAGATTGGTGAATGAGCTGACTGAGAAAACCGGAAAACTGCAG
CAAGAGGAAGTCCAAAAGAAGAATGCTGAGCAAGCAGTTACTCAGCTGAAGGTTCAACTG
CAAGAAGCTGAGAGAAGGTGGGAAGAAGTCCAGAGTTATATCAGGAAGAGAACAGCAGAA
CATGAGGCAACACAGCAAGATTTACAGAGTAAATTTGTGGCCAAAGAAAGTGAAGTACAG
AGTCTGCATAGTAAGCTCACAGACACCTTGGTATCAAAACAACAACTGGAGCAAAGACTA
ATGCAGTTAATGGAATCAGAGCAAAAATGGGTGAACAAAGAAGAGTCTCTACAAATACAA
GTTCAGGATATTTTGGAACAGAATGAAGCTTTGAAAGCTCAAATTCAACAATTCCATTCC
CAGATAGCAGCCCAGACCTCTGCTTCAGTTCTAGAAGAATTACATAAAGTGATTGCAGAA
AAGGATAAGCAGATAAAGCAGACTGAAGATTCCTTAGCAAATGAACATGATCATTTAACA
AGTAAAGAGGAGGAACTTAAGGATATACAAAATATGAATTTTTTATTAAAAGCTGAAGTG
CAGAAATTACAGGCCCGGGCAAATGAACAGGCTGCTGCAGCACATGAACTGGAGAAAATG
CAAAAAAGCATTCACGTTAAGGATGATAAAATAAGTTTGCTTGAAGAGCAGCTACAATGT
GAAATTTCAAACAAAATGGAAGAATTTAAGATTTTAAGTGACCAAAACAAAGCATTACAA
TTAGAAGTTCAGAAGCTACAGACTCTTATTTCTGAACAGCCTAGTAAAAATGTCGTGGAA
CAAATGGAAAAATGCATTCAAGAAAAAGATGAGAAGTTGAAGACTGTGGAAGAATTACTC
GAAACTGGACTTATTCAGGTGGCCACTAAAGAAGAGGAACTGAATGCAATAAGAACAGAA
AATTCATCTTTGATGAAAGAAGTTCAAGACTTAAAGGCTAAGCAAAATGATCAGGTCTCT
TTTGCATCTCTAGTTGAAGAACTTAAAAAAGTAATTCATGAGAAAGATGGAAAGATCAAG
TCAGTGGAAGAACTTCTTGAAGCTGAACTCCTCAAAGTTGCTAATAAGGAGAAAACTATT
CAGGATTTGAAACAGGAAATAGAGGCTCTAAAAGAAGAAATAGGAAATGTCCAGCTTGAA
AAGGCTCAACAGTTATGTATCACTTCGCAAGTTCAGGAGCTTCAGAACTTATTAAAAGGA
AAGGAGGAGGAGATGAATATCATGAAGACTGTTTTAGAAGAGAAGGAGAAAGATCTAGTC
AATAGGGGGAAATGGTTACAGGATCTTCAAGAAGAAAATGAATCTTTGAAAGCTCATATT
CAGGATGTAACACAACATAACTTGAAAGAGGTATGTTCTGCATCACAATTTGAAGAACTT
GGGACTGTGTTGAAAGAAAAGGAAAATGGAATGAAGAGAGTAGAAAGTATGCCAAATGAG
AGGGACAGTGATCTTTCCAGCAAAACGAAGCTGCTACAGGAGGTACAAGATGAAAACAAA
TTGTTTAAATCCCAAATTGAGCAGCTTAAACAACAGAACTGCCAACAGGCATCTTCTTTT
TCCCCACATGAAGAACTATTAAAAATAATTTCAGAAAGGGAGAAGGAAATAACTGGTCTC
CAGAATGAGTTAGATTTTTTGAAGGATGCTGTTGAACACCAGAGGAAGAAAAATAATGAC
CTTCGGGAGAAAAACTGGGAAGCAATGGAAGCATTGGCATCAACTGAAAAAATGCTGCAG
GACAAAGTGAACAAGACTTCCAAGGAAAGACAGCAACATGTGGAAGCTGTTGAGTTGGAA
GCTAAAGAAGTTCTCAAAAAACTATTTCCAAAGGTGTCTGTTCCTTCTAATTTGAGTTAT
AGTGAATGGTTGCATGGATTTGAAAAGAAGGCAAAAGAATGTGTGGCTGGAACTTCTGGC
TCAGAGGAAGTTAAGGTTCTGGAACACAGGTTGAGAGAGGCTGAGGAAATGCACACGCTG
ATCCAGCTAGAGTGTGAAAAATACAAGTCCGTCCTCGCGGAAACAGAAGGTATTTTACAG
AAGCTACAGAGGAGTGTGGAGCAAGAAGAAAATAAATGGAAAGTTAAGGTTGATGAATCA
CAAAAGACTATTAAACAG
>PtVa
ATGAAAGAAACATTATATGATGAGGTTCTTGCAAAACAGAAAAGAGAACAAAAGCTTATT
CCTACCAAAACAGATAAAAAGAAGGCAGAAAAGAAAAAGAATAAAAAGAAAGAAATCCAG
AATGGTAACCTCCATGAATCTGATTCTGAGAATGTACCCCGGGAATTTAAATTATCTGAT
GCATTGGCTGTAGAAGATGAGCAAGTTGTACCTGTTCCACTGAATGTGGTTGATACTTCA
AGTAGTGTTAGAGAAAGAAAGAAGAAGGAAAAGAAACACAAGCCTGTACTAGAAGAGCAG
GTCACCAAAGAAAGTGATGTATCAAAGATTCCAGGCAAAAAAGTAGAACCTGTCCCAGTT
ACTAAACAGCCTACCCCGCCGTCAGAAGCAGCTGCCTCAAAGAAGAAACCAGGGCAGAAG
AAGTCTAAAAATGGAAACGATGATCAGGATAAAAAGGTGGAAACTCTTATGGCACCTTCA
AGAAAGCAAGAATCATTATCCCTCCACCAAGAGACTAAACAAGAAAGTGGATCAGGAAAG
AAGAAAGTTTCAAAGAAGCAAAAGACAGAAAATGTCTTGGTAGACGAACCCCTTATTCAT
GCAACTACTTACATTCCTTTGATGGATAATGCTGACTCAAATCCCGTGGTGAAGAGAGAG
GTTATTGATCTAATTAAATCTGACCAAGTAGAAGCAATTCAGAAAACAGGGGCTAAAAAA
CTGAAGACTGAAACTGACAAAGAAAATGCTGAGGTGAAATTTAAAGATTTTCTTCTGTCC
TTGAAGACTATGATGTTTTCTGAAGATGAGGCCCTTTGTGTTGTAGACCTGCTAAAAGAG
AAGTCTGGTGTGATACAGGATGCTTTAAAGAAGTCAAGTAAAGGAGAATTGACTGCACTT
TTACATCAGCTTCAAGAAAAAGACAAATTACTTGCTGCTCTGAAGGAAGACGGCACTGCT
ATGAAGGATCGGTGTAAGCAGCTAACCCAGGAAATGATGACAGAGAAAGAAAGAAGCAAT
GTGGTTATAGCAAGGATGAAAGATCGGATTGGTGCATTAGAAAAGGAACATAATGTATTT
CAAAACAAAATTCATGTCAGTTATCAAGAGACTCAACAGATGCAGATGAAGTTCCAGCAA
GTTCGTGAGCAGATGGAGGCAGAGATAGCTCACTTGAAGCAAGAAAATGGCATACTGAGA
GATGCTGTCAGCAACACTACAAACCAACTAGAAAACAAGCAGTCTGCTGAACTAAATAAA
CTGCGCCAGGATTATGCCAGATTGGTGAATGAGCTGACTGAGAAAACAGGAAAGCTACAG
CAAGAGGAAGTCCAAAAGAAGAATGCTGAGCAAGCAGTTACTCAGTTGAAGGTTCAACTA
CAAGAAGCTGAGAGAAGGTGGGAAGAAGTCCAGAGCTATATCAGGAAGAGGACAGCAGAG
CATGAGGCAGCACAGCAAGATTTACAGAGTAAATTTGTGGCCAAAGAAAATGAAGTACAG
AGTCTGCATAGTAAGCTTACAGATACCTTGGTATCAAAACAACAGTTGGAACAAAGACTA
ATGCAGTTAATGGAATCGGAGCAAAAAAGGGTGAACAAAGAAGAGTCTCTACAAATGCAA
CTTCAGGATATTTTGGAGCAGAATGAGGCTTTGAAAGCTCAAATTCAGCAATTCCATTCC
CAGATAGCAGCTCAGACCTCTGCTTCAGTTCTAGAAGAATTACATAAAGTGATTGCAGAA
AAGGATAAGCAGATAAAACAGACTGAAGATTCTTTAGCAAATGAACATGATCATTTAACA
AGTAAAGAGGAGGAACTTAAGGATATACAGAATATGAATTTCTTATTAAAAGCTGAAGTG
CAAAAATTACAGGCCCTGGCAAATGAACAGGCTGCTGCTGTACATGAACTGGAGAAGATG
CAAAAAAGTATTCATGTTAAGGATGATAAAATAAGATTGCTTGAAGAGCAGCTACAGTGT
GAAATTTCAGACAAAATGGAAGAATTTAAGATTCTAAATGACCAAAACAAAGCATTACAA
TTAGAAGTTCAGAAGCTACAGACTCTTATTTCTGAACAGCCTAATAAAGATGTTGTGGAA
CAAATGGAAAAATGCATTCAAGAAAAAGATGAGAAGTTGAAGACTGTGGAAGAATTGCTT
GAAACTGGGCTTATTCAGGTGGCCACTAAAGAAGAAGAACTGAATGCAATAAGAACAGAA
AATTCATCTCTGATGAAAGAAGTTCAAGACTTAAAGGCTAAGCAGAATGATCAGGTTTCT
TTTGCATCTCTAGTTGAAGAACTTAAGAAAGTGATCCATGAAAAAGATGGAAAGATCAAG
TCTGTGGAAGAGCTTCTGGAAGCTGAACTTCTCAAAGTTGCTAATAAGGAGAAGACTATT
CAGGATTTGAAACAGGAAATAGAGGCTCTAAAAGAAGAAATAGGAAATATCCAGCTTGAA
AAGGCTCAACAGTTATCTATCACTTCTCAAGTTCAGGAGCTTCAGAACTTGTTAAAAGGA
AAGGAGGAACAGATAAATACCATGAAGACTGCTTTAGAAGAGAAGGAGAAAGATCTAACT
AATAGAGGGAAATGGTTACAGGATCTTCAAGAAGAAAATGAATCTTTAAAAGATCATGTT
CAGGAGATAGCACAACATAACTTGAAAGAGGCATGTTCTGCATCACGATTTGAAGAACTT
GAGACTGTGTTGAAAGAAAAGGAAAATGAAATGAAGAGAGTAGAAACTATGCTGAAGGAG
AGGGAGAGTGATCTTTCTAGCAAAACAAAGCAGTTACAGGAGGTACAAGATGAAAACAGA
TTGTTTAAATCCCAAATCGAGCAGCTTAAGCAACAGAACTACCAACAGGCATCTTCTTTT
TCCCCTCATGAAGAACTATTGAAAGTAATTTCAGAAAGAGAGAAGGAAATAACTTGTCTC
CAGAATGAGTTAGATTCTTTGAAGGATGCGGTTGAACACCAGAGGAAGAAAAATAATGAC
CTTCGGGAGAAAAACTGGGAAGCAATGGAAGCATTGGCATCAACTGAAAAAATGCTGCAG
GAGAGAGTGAACAAGACTTCCAAGGAAAGACAACAACATGTGGAAACTGTTGAGTTGGAA
GCTAAGGAAGTTCTCAAAAAATTATTTCCAAAGGTGTCTGTCCCTTCTAATTTGAGTTAC
AGCGAATGGTTACGTGGATTTGAAAAGAAGGCAAAAGAATGTGTGACTGAAACTTCAGGT
TCAGAGGAGGTTAAGGTTCTAGAGCACAAATTAAAAGAAGCTGATGAAATGCACACATTG
TTACAGCTGGAGTGTGAAAAATATAAGTCCGTCCTTGCAGAAACAGAAGGAATTTTACAG
AAGCTACAGAGAAGTGTGGAACAAGAAGAAAATAAATGGAAAGTTAAGGTCGATGAATCA
CAAAAGACTATTAAACAG
>RhFe
ATGAAAGAAACATTATATGATGAAGTTCTTGCAAAACAGAAAAGAGAACAAAAGCTTATT
CCTACCAAAACAGATAAAAAGAAGGCAGAAAAGAAAAAGAATAAAAAGAAAGAAATCCAG
AATGGGAACCTCCATGAATCTGATTCTGAGAGTGTACCCCGGGACTTTAAATTATCTGAT
GCCTTGGCTGTAGAAGATGAGCAAGTTGTAACTGTTCCATTGAATGTGGTTGAAACTTCA
AGTAGTGTTAGAGAAAGAAAGAAGAAGGAAAAGAAACACAAGCCTGTATTAGAAGAGCAG
GTCACCAAAGAAAGTGATGTATCAAAGATTCCAGGCAAAAAAGTAGAACCTGTCCCAGTT
ACTCAGCAGCCCACCCCACCCTCGGAAGCAGGTGTCTCAAAGAAGAAACCAGGGCAGAAG
AAGTCTAAAAATGGAAGCGATGATCAGGATAAAAACGTGGAAACTCTTATGGCACCTTCA
AAAAAGCAAGAATCATTACCCCTCCACCAAGAGACTAAACAAGAAGGTGGATCAGGAAAG
AAGAAAGTATCAAAGAAGCAAAAGACAGAAAATGTCTTGGTAGATGAACCCCTTATTCAT
GCAACTACTTACATTCCTTTGATGGATAATGCTGACTCAAATCCTGTGGTGAAGAGAGAG
GTTATTGATCTGATTAAACCTGACCAAATAGAAGGAATCCAGAAAACGGGGGCTAAAAAA
CTGAAGACTGAAACTGACAAAGAAAATGCTGAAGTGAAATTTAAAGATTTTCTTCTGTCC
TTGAAGACTATGATGTTTTCTGAAGATGAGGCCCTTTGTGTTATAGATTTGCTAAAGGAG
AAGTCTGGTGTGATACAGGATGCTTTAAAGAAGTCAAGTAAAGGAGAGTTGACTGCACTT
GTACATCAGCTTCAAGAAAAAGACAAATTACTTGCTGCTGTGAAGGAAGATGCTGCTGCC
ATGAAGGATCGGTGTAAGCAGTTAACCCAGGAAATGATGACAGAAAAAGAAAGAAGCAGT
GTGGTTATAGCAAGGATGAAAGATCGGATTGGAGCATTAGAAAAGGAACATAATATATTT
CAAAACAAAATGCATGTCAGTTATCAAGAGACTCAACAGATGCAGATGAAGTTTCAGCAA
GTTCGTGAGCAGATGGAGGCAGAGATAGCTCACTTGAAGCAGGAAAATGGCATACTGAGA
GATGCTGTCAGCAACACTACAAACCAATTAGAAAGCAAGCAGTCTGCTGAACTAAATAAA
CTGCGCCAGGATTATGCTAGATTGGTGAATGAACTGACTGAGAAAACAGGAAAGCTACAG
CAAGAGGAAGTCCAAAAGAAGAATGCTGAGCAAGCAGTTACTCAGTTAAAGGTTCAACTA
CAGGAAGCTGAGAGAAGATGGGAAGAAGTTCAGAGCTATATCAGGAAGAGAACAGCAGAG
CATGAAGCAGCACAGCAAGATTTACAGAGTAAATTTGTGGCCAAAGAAAATGAAGTACAG
AGTCTGCATAGTAAGCTTACAGATACCTTGGTATCAAAACAGCAGTTGGAGCAAAGACTA
ATACAGTTAATGGAATCAGAACAAAAAAGGGTGGAGAAAGAAGAGTCTCTACAAATACAA
GTTCAGGATGTTTTGGAGCAGAATGAGGCTTTGAAAGCTCAAATTCAACAATTTCATTCC
CAGATAGCAGCCCAGACCTCTGCTTCAGTTCTAGAAGAATTACATAAAGTGATTGCAGAA
AAGGATAAGCAGATAAAACAGACTGAAGATTCTTTAGCAAATGAACATGATCATTTAACA
AGTAAAGAGGAGGAACTTAAGGATATACAGAATATGAATTTCTTATTAAAAGCTGAAGTG
CAAAAATTACAGGCCCTGGCAAATGAACAGGCTGCTGCTGCACATGAACTGGACAAGATG
CAAAAAAGCGTTCATGTTAAGGATGATAAAATAAGATTGCTTGAAGAGCAGCTACAATGT
GCAATTTCAAACAAAATGGAAGAATTTAAGATTCTAAATGACCAAAACAAAGCATTACAA
TTAGAAGTTCAGAAGCTACAGACTCTTGTTTCTGAACAGCCTAATAAAGATGTTGTGGAA
CAAATGGAAAAATGCATTCAAGAAAAAGATGAGAAGTTGAAGACTGTGGAAGAATTACTT
GAAACTGGACTTATTCAGGTGGCCACTAAAGAAGAGGAACTGAATGCAATAAGAACAGAA
AATTCATCTCTGACCAAAGAAGTTCAGGACTTAAAGGCTAAGCAAAATGATCAGGTTTCT
TTTGCATCTCTAGTTGAAGAACTTAAGAAAGTGATCCATGAAAAAGATGGAAAGATCAAG
TCTGTAGAAGAGCTTCTGGAAGCTGAACTTCTCAAAGTTGCTAATAAGGAGAAAACTATT
CAGGATTTGAAACAGGAAATAGAGGCTCTAAAAGAAGAAATAGGAAATACCCAGCTTGAA
AAGGCTCAACAGTTGTCTATCACTTCTCAAGTTCAAGAGCTTCAGAACTTGTTAAAAGGA
AAGGAGGAGCAGATGAATACCATGAAGACTGTTTTAGAAGAGAAGGAGAAAGATCTAGTC
AATAGAGGGAAATGGTTACAGGATCTTCAAGAAGAAAATGAATCTTTAAAAGCTCATGTT
CAGGAGGTAGCACAACATAACCTGAAAGAGGCATGTTCTGCATCACAATTTGAAGAACTT
GAGACTATGTTGAAAGAAAAGGAAAATGAAATGAAAAGAGTAGAAACTATGCTGAAAGAG
AGGGAGAGTGATCTGTCTAGCAAAACAAAGCAGTTACAGGAGGTACAAGATGAAAACAAA
TTGTTTAAATCCCAAATTGAGCAGCTTCAGCAACAAAACTACCAACAGGCATCTTCTTTT
TCCTCTCCCGAAGCACTGTTAAAAATAATTTCAGAAAGAGAGAAAGAAATAACTGATCTC
CAGAATGAATTAGATTCTTTGAAGGATGCGGTTGAACACCAGAGGAAGAAAAACAATGAC
CTTCGGGAGAAAAACTGGGAAGCAATGGAAGCATTGGCATCAACTGAAAAAATGCTGCAG
GAGAAAGTGAACAAGACTTCCAAGGAAAGACAACAACATGTGGAAGCTGTTGAATTGGAA
GCTAAGGAAGTTCTCAAAAAACTATTTCCAAAGGTGTCTGTCTCTTCTAATTTGAGTTAC
AGTGAATGGTTGCGTGGATTTGAAAAGAAGGCAAAGGAATGTGTAACTGAAACTTCTGGT
TCAGAGGAGGTTAAGGTTCTAGAGCACAAGTTGAAGGAAGCTGATGAAATGCACACATTG
TTACAGCTAGAATGTGAAAAATATAAATCCGTCCTTGCAGAAACAGAAGGAATTTTACAG
AAGCTACAGAGAAGTGTGGAGCAAGAAGAAAATAAGTGGAAAGTTAAGGTCGATGAATCA
CAAAAGATTATTAAACAG
>RoAe
ATGAAAGAAACATTATATGATGAGGTTCTTGCAAAACAGAAAAGAGAACAAAAGCTTATT
CCTACCAAAACAGATAAAAAGAAGGCAGAAAAGAAAAAGAATAAAAAGAAAGAAATCCAG
AATGGTAACCTCCATGAATCTGATTCCGAGAGTGTACCTCGGGAATTTAAATTATCTGAT
GCATTGGCTGTAGAAGATGAGCAAGTTGTACCTGTTCCACTGAATGTGGTTGATACTTCA
AGTAGTGTTAGAGAAAGAAAGAAGAAGGAAAAGAAACACAAGCCTGTACTAGAAGAGCAG
GTCACCAAAGAAAGTGATGTATCAAAGATTCCAGGCAAAAAAGTAGAACCTGTCCCAGTT
ACTAAACAGCCTACCCCGCCCTCAGAAGCAGCTGCCTCAAAGAAGAAACCAGGGCAGAAG
AAGTCTAAAAATGGAAACGATGATCAGGATAAAAAGGTGGAAACTCTTATGGCACCTTCA
AGAAAGCAAGAATCATTACCCCTCCAACAAGAGACTAAACAAGAAAGTGGATCAGGAAAG
AAGAAAATTTCAAAGAAGCAAAAGACAGAAAATGTCTTGGTAGACGAACCCCTTATTCAT
GCAACTACTTACGTTCCTTTGATGGATAATGCTGATTCAAATCCTGTGGTGAAGAGAGAG
GTTATTGATCTAATTAAATCTGACCAATTAGAAGCAGTTCAGAAAACTGGGGCTAAAAAA
CTGAAGACTGAAACTGACAAAGAAAATGCTGAGGTGAAATTTAAAGATTTTCTTCTGTCC
TTGAAGACTATGATGTTTTCTGAAGATGAGGCCCTTTGTGTTGTAGACCTGCTAAAAGAA
AAGTCTGGTGTGATACAGGATGCTTTAAAGAAGTCAAGTAAAGGAGAATTGACTGCACTT
TTACATCAGCTTCAAGAAAAAGACAAATTACTTGCTGCTCTGAAGGAAGACGGCACTGCT
ATGAAGGATCGGTGTAAGCAGCTGACCCAGGAAATGATGACAGAGAAAGAAAGAAGCAAT
GTGGTTATAGCAAGGATGAAAGATCGGATTGGTGCATTAGAAAAGGAACATAATGTATTT
CAAAACAAAATTCATGTCAGTTATCAAGAGACTCAACAGATGCAGATAAAGTTCCAGCAA
GTTCGTGAGCAGATGGAGGCAGAGATAGCTCACTTGAAGCAGGAAAATGGCATACTGAGA
GATGCTGTCAGCAACACTACAAACCAACTAGAAAACAAGCAGTCTGCTGAACTAAATAAA
CTGCGCCAGGATTATGCTAGATTGGTGAATGAGCTGACTGAGAAAACAGGAAAGCTACAG
CAGGAGGAAGTCCAAAAGAAGAATGCTGAGCAAGCAGTTACTCAGCTGAAGGTCCAACTA
CAAGAAGCTGAGAGAAGGTGGGAAGAAGTCCAGAGTTATATCAGGAAGAGGACAGCAGAG
CATGAGGCATCACAGCAAGATTTACAGAGTAAATTTGTGGCCAAAGAAAATGAAGTACAG
AGTCTGCATAGTAAGCTTACAGATACCTTGGTATCAAAACAACAGTTGGAACAAAGACTA
ATGCAGTTAATGGAATCAGAGCAAAAAAGGGTGAACAAAGAAGAGTCTCTACAAATGCAA
CTTCAGGATATTTTGGAGCAGAATGAGGCTTTGAAAGCTCAAATTCAACAATTCCATTCC
CAGATAGCAGCTCAGACCTCTGCTTCAGTTCTAGAAGAATTACATAAAGTGATTGCAGAA
AAGGATAAGCAGATAAAACAGACTGAAGATTCTTTAGCAAATGAACATGATCATTTAACA
AGTAAAGAGGAGGAACTTAAGGATATACAGAATATGAATTTCTTATTAAAAGCTGAAGTG
CAAAAATTACAGGCCCTGGCAAATGAACAGGCTGCTGCTGTACATGAACTGGAGAAGATG
CAAAAAAGCATTCATGTTAAGGATGATAAAATAAGATTGCTTGAAGAGCAGCTACAGTGT
GAAATTTCAGACAAAATGGAAGAATTTAAGATTCTAAATGACCAAAACAAAGCATTACAA
TTAGAAATTCAGAAGCTACAGACTCTTATTTCTGAACAGCCTAATAAAGATGTTGTGGAA
CAAATGGAAAAATGCATTCAAGAAAAAGATGAGAAGTTGAAGACTGTTGAAGAATTACTT
GAAACTGGGCTTATTCAGGTGGCCACTAAAGAAGAAGAGCTGAATGCAATAAGAACAGAA
AATTCATCTCTGACAAAAGAAGTTCAAGACTTAAAGGCTAAGCAAAATGATCAGGTTTCT
TTTGCATCTCTAGTTGAAGAACTTAAGAAAGTGATCCATGAAAAAGATGGAAAGATCAAG
TCTGTGGAAGAGCTTCTGGAAACTGAACTTCTCAGAGTTGCTACTAAGGAGAAGACTATT
CAGGATTTGAAACAGGAAATAGAGGCTCTAAAAGAAGAAATAGGAAATATCCAGCTTGAA
AAGGCTCAACAGTTATCTATCTCTTCTCAAGTTCAAGAGCTTCAGAACTTGTTAAAAGGA
AAGGAGGAACAGATAAATACCATGAAGACTGCTTTAGAAGAGAAGGAGAAAGATCTAACC
AATAGAGGGAAATGGTTACAGGATCTTCAAGAAGAAAATGAATCTTTAAAAGATCATGTT
CAGGAGATAGCACAACATAACTTGAAAGAGGCATGTTCTGCATCACGATTTGAAGAACTT
GAGACTGTGTTGAAAGAAAAGGAAAATGAAATGAAGAGAGTAGAAACTATGCTGAAGGAG
AGGGAGAGTGATCTTTCTAGCAAAACAAAGCAGTTACAGGAGGTACAAGATGAAAACAAA
TTGTTTAAATCCCAAATTGAGCAACTTAAGCAACAGAACTACCAACAGGCATCTTCTTTT
TCCCCTCATGAAGAACTATTGAAAGTAATTTCAGAAAGAGAGAAAGAAATAACTTGTCTC
CAGAATGAGTTAGATTCTTTGAAGGACGCAGTTGAACACCAGAGGAAGAAAAATAATGAC
CTTCGGGAGAAAAACTGGGAAGCAATGGAAGCATTGGCATCAACTGAAAAAATGCTGCAG
GAGAGAGTGAACAAGACTGCCAAGGAAAGACAACAACATGTGGAAGCTGTTGAGTTGGAA
GCTAAGGAAGTTCTCAAAAAATTATTTCCAAAGGTGTCTGTCCCTTCTAATTTGAGTTAC
AGTGAATGGTTACGTGGATTTGAAAAGAAGGCAAAAGAATGTGTGACTGGAACTTCAGGT
TCAGAGGAGGTTAAGGTTCTAGAACACAAATTAAAAGAAGCTGAGGAAATGCATACATTG
TTACAGCTGGAGTGTGAAAAATATAAGTCCGTCCTTGCAGAAACAGAAGGAATTTTACAG
AAGCTACAGAGAAGTGTGGAGCAAGAAGAAAATAAATGGAAAGTTAAGGTCGATGAATCA
CAAAAGACTATTAAACAG
