# Supplementary material for: Positively selected genes in the hoary bat (Lasiurus cinereus) lineage: prominence of thymus expression, immune and metabolic function, and regions of ancient synteny
Source: PeerJ. 2022 Mar 17;10:e13130. doi: 10.7717/peerj.13130 (PMC8934532; doi:10.7717/peerj.13130)
Supplement: Supplemental Information 3 — Initially tested orthogroups that have been edge-trimmed as described in the Methods. [file peerj-10-13130-s003.zip › original.trimmed/trimmed-OG0001948.fas]

>EpFu
TGTGAAACAGGACCTGACAGCCAACCTCTTAGTGACAATCGACAAACAACTTGTGAGCAT
TTTGTCGACAGCCTTTTTGAGGAAGCCCAGAAGGTTGGTGCCAGATGCTTGTCTCCCACT
GAACAGAAGAAACAGGTAGATATAAATATAAAATTATGGAAAAATGGATTCACGGTCAAT
GATGATTTCAGAAGTTATTCAGACGGTGCAAGTCAGCAGTTTCTGAATTCCATCAAAAAA
GGGGAATTGCCTTTGGAATTACAGGGAACATTTGATAAGGAGGAGGTGGATGTTAAAGTT
GAAGATAAGAAACATGAAGTATGTGTGGCAACGAAGCCTGTGTTCCAGCCCTTCTCAGGA
CAGGGTCACCGACTGGGAAGTGTCACACCAAAAATTATTTCTAAAACAAAAAGTATTGAA
GTTGAGAAGAAAAATAATTTGTCCACTGTCCCACTAAACAACCTGGAACCCATCACTAAT
ATACAGATCTGGTTAGCCAGTGGGAAAAGGATTGTTCAGAAATTTAACATGTCTCATAGG
ATAAGCCACATCAAAGACTTCATCGAAAAGTACCAAGGATCTCAGAGAAGTCCTCCCTTT
TCCCTGGCCACGGCGCTCCCCTACCTCAGGTTGCTGGACGAAGCACTCACGCTGGAAGAA
GCGGACTTACAGAACGCCGTCGTCATTCAGAGACTC
>HiAr
TGTGAAACAGGATCTGACAACCAACCTCTCAGTGATAATCGACAAACTACTTGTGAATAT
TTTGTTGACAGCCTTTTTGAGGAAGCTCAGAAGGTTGGGGCCAAATACTTGTCTCCCACT
GAACAGAAGAAACAGGTAGATGTAAGTATAAAATTATGGAAAAATGGATTTACAGTCAAT
GATGACTTCAGAAGTTATTCTGACGGGGCAAGTCAACAGTTTCTGAACTCCATCAAAAAA
GGGGAATTACCTTTAGAATTACAGGGAACTTTTGATAAAGAGGAGGTGGATGTTAAAGTT
GAAGATAAGAAAAATGAAGTATGTATGTCAACGAAGCCTGTGTTCCAGCCCTTCTCAGGA
CAGGGCCACAGACTGGGAAGCGCCACACCAAAAATTGTTTCTAAAGCAAAGAGTAATGAA
GTTGAAAAGAAAAAGAATTTGTGTGCTGTCCCACTAAACAACCTGGAACCCAGCACTAGT
ATACAGATCTGGTTAGCCAATGGGAAAAGGATTGTTCAGAAATTTAACATTTCTCATAGG
GTAAGCCACATCAAAGACTTCATCAAAAAATACCAAGGATCTCAAAGAAGTGCTCCCTTT
TCCCTGGCAACAGCTCTTCCTGTCCTCAGATTGCTAGATGAAACGCTCACATTGGAAGAA
GCAGATTTACAGAATGCTGTAATCATTCAGAGACTC
>LaCi
TGTGAAACAGGATCTGACAACCAGCCTCTGGGTGACAGCCGGCAAACAGCTTGTGAGTAT
TTTGTCGACAGTCTTTTTGAGGAAGCCCAGAAGGTTGGTGCCAAATGCTTGGCTCCCGCT
GAACAGAAGAAACAGGTCGATATAAATATAAAATTATGGAAAAATGGATTCACGGTCAAT
GACGACTTCAGAAGTTATTCAGACGGTGCAAGTCAGCAGTTTCTGAATTCCATCAAAAAA
GGGGAATTGCCTTTGGAATTACAGGGAGCATTTGATAAGGAGGAGGTGGATGTGAAAGTC
GAAGATAAGAAACATGAAGTGTGTGTGGCAACGAAGCCTGTGTTCCAGCCCTTCTCAGGA
CAGGGTCACCGGCTGGGAAGTGCCACACCAAAAATTATTTCTAAAACAAAAAGTATTGAA
GTTGAGAAGAAAAATAATGTGCCTACTGTCCCTCTAAACAACCTGGAACCCATCACGAAT
ATACAGATCTGGTTAGCCAGTGGGAAGAGGATTGTTCAGAAGTTTAACATGTCTCATAGG
ATCAGCCACGTCAAGGACTTCATTGAGAAGTACCAGGGCTCTGGGAGAGGCCCTCCCTTC
TCGCTGGCCACGGCGCTCCCCGGGCTCAGGGTGCTGGACGAGGCGCTCACGCTGGAGGAG
GCGGCCCTGCGGAACGCCGTCGTCGTGCAGAGACTG
>MyLu
TGTGAAACAGGATCTGACAACCAACCTCTTAGTGATAATCGACAATCAACTTGTGAGTAT
TTTGTCGACAGTCTTTTTGAGGAAGCCCAGAAGGTTGGTGCCAGATGCTTGTCTCCCACT
GAACAGAAGAAACAGGTAGATATAAATATAAAATTATGGAAAAATGGATTCACGGTCAAT
GATGATTTCAGAAGTTATTCAGACGGTGCAAGTCAGCAGTTTCTGAACTCCATCAAAAAG
GGGGAATTGCCTTTGGAATTACAGGGAACATTTGATAAGGAGGAGGTGGATGTTAAAGTT
GAAGATAAGAAACATGAAGTGTGTGTGGCAACGAAGCCTGTGTTCCAGCCCTTCTCAGGA
CAGGGTCACCGACTGGGAAGTGCCACACCAAAAATTATTTCTAAATCAAAAAGTATTGAA
GTTGAGAAGAAAAATAATTTGTCTACTGTCCCACTAAACAACCTGGAACCCATCACTAAT
ATACAGATCTGGTTAGCCAGTGGGAAAAGGATTGTTCAGAAATTTAACATGTCTCATAGG
ATAAGCCACATCAAAGACTTCATTGAAAAGTACCAAGGATCTCAGAGAAGTCCTCCCTTT
TCCCTGGCCACGGCTCTCCCGTGCCTCAGGCTGCTAGATGAAGCACTCACGCTGGAAGAA
GCAGACTTGCAGAACGCCGTCATCATCCAGAGACTC
>PhDi
TGTGAAACAGGATCCGACAGCCGGCCTGTTAGTGAGAACCGACAAACGACTTGTGAATCT
TTTGTTGACAGCCTTTTTGAGGAGGCTCAGAAGGTCGGTGCCAAATGCTTGTCTCCCAGC
GAGCAGAAGAAGCCGGTAGATGTAAGTATAAAATTATGGAAAAATGGATTCACGGTCAAT
GACGATTTCCGAAGCTATTCAGATGGTGCAAGTCAGCAGTTTCTGAACTCCATCAAAAAA
GGGGAACTGCCTTCGGAGTTGGAGGGGACTTTCGATAAAGAGGAGGTGGACGTGAAAGTG
GAGGATAAGAAACACGAAGTGTGCGTGTCCACAAAGCCCGTGTTCCAGCCCTTCTCGGGG
CGGGGCCACCGCCTGGGGAGTGCCACACCAAAAATTATTTCTAAAGCAAAAAGTATTGAA
GTTGAGAAGAAAAATAATTTGTCTCTTGTCCCACTAAACCACCAGGAACCCATCACTAGT
GTACAGATCTGGCTAGCCAGCGGGAAAAGGATTGTTCAGAAATTTAACATGTCTCATAGG
ATAAGCCACATCAAAGACTTCATTGAAAAGTACCAAGGATCTCCGAGGAGCCCTCCTTTT
TCCCTGGCGACCGCCCTTCCTTTCCTCAGATCTCTAGATGAAACACTCACGCTGGAAGAA
GCCCGTTTACAGAATGCTGTCATCATTCAGAGACTC
>PtVa
TGTGAAACAGGATCTGACAACCAACCTCTTAGTGATAATCAGCAAACAACGTGTGAATAT
TTTGTCGACAGCCTTTTTGAAGAAGCTCAGAAGATTGGTGCCAGATGCTTGTCTCCCACT
GAACAGAAGAAACAGGTAGATATAAGTATAAAATTATGGAAAAATGGATTCACAGTCAAT
GATGATTTCAGAAGTTATTCTGATGGTGCAAGTCGGCAGTTTCTGAACTCCATCAAAAAA
GGGGAATTACCTTTAGAATTAGAGGGAACTTTTGATAAAGAGGAGGTGGATGTTAAAGTT
GAAGATAAGAAAAATGAAGTCTGTATGTCAACGAAGCCTGTGTTCCAGCCCTTCTCAGGA
CAAGGTCATAGACTGGGAAGTGCCACACCAAAAATTGTTTTTAAAGGAAAAAGTAATGAA
GTTACAAAGAAAAATAATTTGTTTGCTGTCCCACTAAACAAGCTGGAACCCATCACTAAC
ATTCAGATCTGGTTAGCCAATGGGAAAAGGATTGTACAGAAATTTAACATTTCTCATAGG
GTAAGCCACGTCAAAGACTTCATCGAAAAACACCAAGGATCTGAAAGAAGTCCTCCCTTT
TCCCTGGCAACAGCTCTTCCTTTCCTCAGATCGCTAGACGAAACACTCACATTGGAGGAA
GCGGATTTACAGAATGCCGTAGTCATTCAGAGACTC
>RhFe
TGTGAAACAGGATCTGACAACCAACCTCTCAGTGATAATCAACAAACTACTTGTGAATAT
TTTGTTGACAGCCTTTTTGAGGAAGCTCAGAAGGTTGGTGCCAAATGCTTGTCTCCCACT
GAACAGCAAAAACAGGTAGATGTAAGTATAAAATTATGGAAAAATGGATTTACAGTCAAC
GATGATTTCAGAAGTTATTCTGATGGTGCAAGTCAACAGTTTCTGAACTCCATCAAAAAA
GGGGAATTGCCTTTAGAATTACGGGGAACTTTTGATAAAGAGGAGGTGGATGTTAAAGTC
GAGGATAAGAAAAATGAAGTATGTATGTCAACGAAGCCTGTGTTCCAGCCCTTCTCAGGA
CAGGGTCACAGACTGGGAAGCGCCACACCAAAAATTGTTTCTAAAGCAAAGAGTAATGAA
GTTGAGAAGAAAAAGAATTTGTGTGCAGTCCCACTAAACAACCTGGAACCCATCACTAAT
ATACAGATCTGGTTAGCCAATGGGAAAAGGATTGTTCAGAAATTTAACATTTCTCATAGG
ATAAGCCACATCAAAGACTTCATCGAAAAATACCAAGGATCTCAAAGAAGTCCTCCCTTT
TCTCTGGCAACAGCTCTTCCTGTCCTCAGATTGCTAGATGAAACACTAACATTGGAAGAA
GCAGATTTACAGAATGCTGTAATCATTCAGAGACTC
>RoAe
TGTGAAACAGGATCTGACAACCAACCACTTAGTGATAATCAGCAAACAACGTGTGAATAT
TTTGTCGACAGCCTTTTTGAGGAAGCTCAGAAGGTTGGTGCCAGATGCTTGTCTCCCACT
GACCAGAAGAAACAGGTAGATATAAGTATAAAATTATGGAAAAATGGATTCACAGTCAAT
GATGATTTCAGAAGTTATTCTGATGGCGCAAGTCAGCAGTTTCTGAACTCCATCAAAAAA
GGGGAATTACCTTTGGAATTGGAGGGAACTTTTGATAAAGAGGAGGTGGATGTTAAAGTT
GAAGATAAGAAAAATGAAGTCTGTATGTCAACGAAGCCTGTGTTCCAGCCCTTCTCAGGA
CAGGGTCATAGACTGGGAAGTGCCACACCAAAAATTGTTTTTAAAGCAAAGAGTAATGAA
GTTCCAAAGAAAAATAATTTGTCTGCTGTCCCACTAAACAAGCTGGAACCCATCACTAAC
ATTCAGATCTGGTTAGCCAATGGGAAAAGGATTGTACAGAAATTTAACGTTTCTCATAGG
GTGAGCCACATTAAAGACTTCATCGAAAAATACCAAGGATCTCAAAGAAGTCCTCCCTTT
TCCCTGGCAACAGCTCTCCCTTTCCTCAGATCGCTAGACGAAACACTCACGTTGGAGGAA
GCGGATCTGCAGAATGCTGTAGTCATTCAGAGACTC
