# Supplementary material for: Positively selected genes in the hoary bat (Lasiurus cinereus) lineage: prominence of thymus expression, immune and metabolic function, and regions of ancient synteny
Source: PeerJ. 2022 Mar 17;10:e13130. doi: 10.7717/peerj.13130 (PMC8934532; doi:10.7717/peerj.13130)
Supplement: Supplemental Information 3 — Initially tested orthogroups that have been edge-trimmed as described in the Methods. [file peerj-10-13130-s003.zip › original.trimmed/trimmed-OG0001952.fas]

>EpFu
CAGGTTCCAACCATCACAAAACAGTCAAAGGAGCAAGTTGCCTTTCCCTTTGATGAGTAT
TTCCAAATCGAATGCGAAGCCAAAGGCAATCCGGAGCCAAGATTTACGTGGACGAAAGAT
GGCAAGCCCTTTGACTTCTCCGATCCTCGGATCATTGTCTCCAACAACTCAGGGACCTTC
CGGATCCCAAATGAGGGGCAGATAGCTCACTTCCAAGGGAAATACCGCTGCTTCGCTTCG
AACAAGCTGGGAGTGGCTATGTCAGAAGAAATAGAGTTTATAGTTCCCAATGTTCCAAAA
TTCCCCAAAGAAAAGATCGAGCCCCTTGAAGTGGAGGAGGGAGACCCCCTGGTCCTGCCC
TGCAACCCGCCCACGGGGCTGCCCCCGCTGCACATCTACTGGATGAACATCAACGACTAC
TGCTGCTTCGCCGCCTTCCCCGAGGCAAATTCCATCAAGCAGAGGAAGCCCAGCCTGCTG
CTGCCTCCGGCTGCGAGGGGCCCCGAGTCCGCGGTCACCGTCCTCCGGGGGGACACCCTG
GTGCTGGAGTGCTTCGCCGAAGGC
>HiAr
CAGGTCCCGACCATCACAAAACAGTCAAAAGTGCAAGTGGCCTTCCCCTTCGACGAGTAT
TTCCAAATTGAATGTGAAGCTAAAGGGAACCCAGAACCAGCATTCACGTGGACGAAGGAT
GACAAGCCCTTTGACCTCTCTGACCCTCGGATCATTGTCTCCAACGACTCCGGGACCTTC
AAGATCCCCAACGAGGGGCACGTAGCTCACTTCCAAGGGAAATACCGCTGCTTTGCTTCG
AATAAACTGGGGGTCGCCATGTCAGAAGAAATTGAATTCATAGTTCCAAATGTTCCAAAA
TTCCCAAAAGAAAAAATCGAGCCCCTGGAAGTGGAGGAGGGAGACCCCATCGTCCTCCCT
TGCAACCCCCCCACAGGCCTTCCACCTTTACACATTTACTGGATGAATATCAGCGACTAT
TGCTGCTTCGCCGCCTTCCCGAAGGCAAACTCGATCAAGCAGAGAAAACCCCGGCTGCTG
CTGCCTCCTGTGGACAGAGGGCCCGAGTCCTCGGTCACCATCCTCAGAGGGGACACCCTG
CTGCTCGAGTGCTTTGCGGAAGGC
>LaCi
CAGGTCCCGACCATCACCAAACAGTCCAAGGAACAAGTCGCCTTTCCCTTCGATGAGTAT
TTCCAAATCGAATGCGAAGCGAAAGGCAACCCGGAGCCCCGGTTCACCTGGACGAAAGAT
GGCAAGCCCTTTGACCTCTCCGACCCGCGGATCCTCGTCTCCAACAACTCAGGAACCTTC
CGGATCCCCAACGAGGGGCAGATAGCTCACTTCCAAGGCAAATACCGCTGCTTCGCGTCC
AACAAGCTGGGCGTGGCCATGTCGGAAGAAATAGACTTCATCGTGCCCAATGTCCCGAAA
TTCCCCAAAGAAAAGATCGAGCCCCTGGAAGTGGAGGAGGGAGACCCCCTGGTCCTGCCC
TGCAACCCGCCCACGGGGCTGCCCCCGCTGCACATCTACTGGATGAACATCAACGACTAC
TGCTGCTTCGCGGCCTTCCCCGAGGCAAATTCTATCAAGCAGAGGAAGCCCAGCCTGCTG
CTGCCTCCGGCGGCGAGGGGCCCCAAGTCCGCCGTCACCGTCCTCCGGGGGGACACCCTG
GTGCTGGAGTGCTTCGCCGAAGGC
>MyLu
CAGGTTCCAACCATCACAAAACAGTCAAAAGAGCAAGTCGCCTTTCCCTTTGATGAATAT
TTTCAAATCGAATGTGAAGCTAAAGGCAATCCGGAGCCAAGATTTACGTGGACGAAAGAT
GGCAAGCCCTTTGACCTCTCCGACCCTCGGGTCATTGCCTCCAACAACTCAGGAACCTTC
CGGATCCCAAATGAGGGGCAGATAGCTCACTTCCAGGGGAAATATCGCTGCTTCGCTTCG
AACAAGCTGGGAGTGGCCATGTCGGAAGAAATAGAATTTATAGTTCCCAATGTTCCAAAA
TTCCCCAAAGAAAAGATCGAGCCCCTTGAAGTGGAGGAGGGAGACCCCCTGGTCCTGCCC
TGCAACCCGCCCACGGGGCTGCCCCCGCTGCACATCTACTGGATGAACATAGGACAGCAC
CCATGTACTGTTCTTTTCCCTCCAGCGAATTCCATCAAGCAGAGAAAGCCCAGCCTGCTG
CTGCCTCCGGCGGCGAGGGGCCCCGAGTCCGCGGTCACTGTCCTCCGGGGGGACACCCTG
GTGCTGGAGTGCTTCGCCGAAGGC
>PhDi
CAGGTGCCGACCATCACGAAGCAGTCCAACGTGCTGGTCGCCTTCCCCTTCGACGAGCAC
TTCGAGATCGAGTGCGAGGCCAAAGGGAACCCGCCACCACAATTCACGTGGACGAAAGAC
GACAAGCCCTTCGACCTCTCCGACCCGCGGGTCATCGCCTCCAACCACTCGGGGACCTTC
CGGATCCCCAACGAGGGGCACGTCGCGCACTTCCAGGGCCGGTACCGCTGCTTCGCCTCC
AACCGGCTGGGCGCCGCCGTGTCGGAGGAGATGGAGTTCATCGTCCCCAACGTCCCCAAG
TTCCCGAAGGAGAAGATCGAGCCCCTGGAGGTGGAGGAGGGGGACTCGGTCGTGCTGCGC
TGCAAGCCCCCCGCCGGCCTGCCCCCGCTGCACATCTACTGGATGAACATCAGCGACTAC
GGCTGCTTCGCCGCCTTCCCCAAGGCGAACTCGATCAAGCAGAGGGAGCCCAAGCTGCTG
CTGCCACCGGCCGAGAGGAGCCCCGAGCACCCGGTCACCGTCCTGCGCGGGGACACGCTG
TTGCTGGAGTGCTTCGCCGAGGGC
>PtVa
CAGGTTCCAACCATCACAAAACAGTCAAAAGTGCAAGTCGCCTTTCCCTTTGACGAATAC
TTCCAACTTGAATGCGAAGCCAAAGGGAACCCCGAACCCACGTTCACGTGGACGAAGGAC
GACAAGCCTTTCCACCTCTCTGACCCCCGGATCACTGTCTCCGACAACTCGGGGACCTTC
AAGATCTCTAACGAGGGGCACGTGTCTCACTTCCAAGGGAAATACCGCTGCTTCGCCTCC
AACAAACTGGGAGTGGCCATGTCAGAAGAAATAGAATTCATAGTTCCAAATGTTCCGAAA
TTCCCCAAAGAGAAGATCGAGCCTCTCGAGGTGGAGGAGGGGGACGCCGTGGTCCTGCCG
TGCCGCCCCCCGAAAGGCCTGCCACCCCTGCACATCTACTGGATGAACATCGGTGAGTAC
TGCTCCGTTCCATGTCCACCACCACCGAACTCGATCAAGCAAAGAAAGCCCAGCCTGCTG
CTGCCCCCCGCGGAGCGGGGCCCCGAGTCCGCGGTCACCGTCCTCCAGGGGGACGCCCTG
CTGCTCGAGTGCTTCGCGGAAGGC
>RhFe
CAGGTCCCAACCATCACAAAACAGTCAAAACTGCAAGTGGCCTTTCCCTTCGATGAATAT
TTCCAAATCGAGTGTGAAGCGCAAGGGAATCCAGCACCAACATTTACATGGACTAAGGAT
GACAAGCCCTTTGACTTCTCTGACCCTCGGATCATTGTCTCCAACAACTCCGGGACCTTC
AAGATCCCAAACGAGGGCCACATATCTCACTTTCAAGGGAAATACCGCTGTTTTGCTTCA
AATAAACTAGGAGTTGCAATGTCAGAAGAAATTGAATTCATAGTTCCAAGTGTTCCAAAA
TTCCCAAAAGAAAAAATCGACCCTTTGGAAGTGGAGGAGGGAGACCCCGTTGTCCTCCCG
TGCAAGCCCCCCACGGGCCTCCCACCTTTACACATTTACTGGATGAATATCAGCGACTAC
TGCTGCTTCGCCGCCTTCCCGAAGGCAAACTCCATCAAGCAGAGAAAAGCCAGACTGCTG
TTGCCACCTGCGGAGAGAGGCCCCGAGTCCTCGGTCACCATCCTCAAAGGGGACACCCTG
CTGCTGGAGTGCTTTGCGGAAGGC
>RoAe
CAGGTTCCAACCATCACAAAACAGTCAAAAGTGCAAGTTGCCTTTCCCTTTGACGAATAC
TTCCAGATTGAATGTGAAGCTAAAGGGAATCCGGAACCTACGTTCACGTGGACGAAGGAC
GACAAGCCCTTCCACCTCTCTGACCCCCAGATCACTGTCTCCAACAACTCGGGGACCTTC
AGGATCTCAAACAACGGGCACGTGTCTCACTTCCAAGGGAAGTACCGCTGCTTCGCCACC
AACAAGCTGGGAGTCGCCATGTCGGAGGAGATAGAGTTCATCGTTCCGAATGTTCCGAAA
TTCCCGAAAGAGAAAATCGAGCCCCTCGAGGTGGAGGAGGGAGACGCCGTCGTCCTGCCG
TGCCACCCCCCCAAGGGCCTGCCGCCCTTACACGTCTACTGGATGAACATCAGTGACTAC
TGCTGCTTCGCTGCCTTCCCGAAGGCGAACTCAATCAAGCAAAGGAAGCCCAGGCTGCTG
CTGCCGCCGGCGGAGCGGGGCCCCGAGTCCTCGGTCACCGTCCTCAAGGGGGGCGCCCTG
CTGCTCGAGTGCTTCGCGGAAGGC
