# Supplementary material for: Positively selected genes in the hoary bat (Lasiurus cinereus) lineage: prominence of thymus expression, immune and metabolic function, and regions of ancient synteny
Source: PeerJ. 2022 Mar 17;10:e13130. doi: 10.7717/peerj.13130 (PMC8934532; doi:10.7717/peerj.13130)
Supplement: Supplemental Information 3 — Initially tested orthogroups that have been edge-trimmed as described in the Methods. [file peerj-10-13130-s003.zip › original.trimmed/trimmed-OG0001953.fas]

>EpFu
AGTGATGGGCACAACAACACAGAGGAAGACATGGAGGATGACACGAGTTGGCGCTCCGAG
GCAACTTTTCAGTTCACTGTTGAGCGCTTCAGCAGACTGAGTGAGTCGGTCCTTAGCCCT
CCGTGTTTTGTGCGAAATCTGCCATGGAAGATTATGGTGATGCCACGCTTTTATCCAGAC
AGACCACACCAAAAAAGCGTAGGATTCTTTCTCCAGTGCAATGCTGAATCTGATTCCACG
TCATGGTCTTGTCATGCACAAGCGGTGCTGAAGATAATAAATTACAGAGATGACGAGAAG
TCATTCAGTCGTCGTATTAGTCATTTGTTCTTCCATAAAGAAAATGATTGGGGATTTTCC
AATTTTATGGCCTGGAGTGAAGTGACTGATCCTGAGAAAGGATTTATAGATGATGACAAA
GTGACTTTTGAAGTCTTTGTACAGGCGGATGCTCCCCATGGAGTTGCGTGGGATTCAAAG
AAGCACACGGGCTATGTCGGTTTAAAGAATCAGGGAGCGACTTGTTACATGAACAGCCTG
CTGCAGACTTTATTTTTCACAAATCAACTACGAAAGGCCGTGTACATGATGCCAACAGAG
GGTGATGATTCATCCAAAAGTGTCCCTTTAGCATTGCAGAGGGTGTTCTATGAACTACAA
CACAGCGATAAGCCCGTAGGAACAAAAAAGCTAACAAAGTCATTTGGGTGGGAAACTTTA
GATAGCTTCATGCAACATGACGTTCAGGAGCTATGTCGAGTGTTGCTTGATAACGTGGAA
AATAAGATGAAAGGCACGTGTGTAGAAGGCACCATACCTAAATTATTCAGAGGCAAAATG
GTGTCCTATATCCAGTGTAAAGAGGTGGACTATCGATCTGATAGGAGAGAAGATTATTAT
GACATCCAGCTGAGCATAAAAGGAAAGAAAAACATATTTGAATCATTTGTGGATTATGTG
GCAGTAGAACAACTAGACGGTGACAACAAGTATGATGCCGGGGAGCACGGCTTGCAGGAA
GCAGAGAAAGGTGTGAAATTCCTAACATTGCCACCAGTGTTACACCTACAACTGATGAGA
TTTATGTATGACCCTCAGACGGACCAAAACATCAAGATCAATGATAGGTTTGAATTCCCT
GAACAGTTACCACTTGATGAATTTTTGCAAAAGACAGATCCTAAGGACCCTGCAAATTAT
ATTCTTCATGCAGTCCTGGTTCACAGTGGCGATAATCATGGTGGACATTATGTGGTTTAT
CTAAACCCCAAAGGGGATGGGAAGTGGTGTAAATTTGACGATGACGTGGTGTCGAGGTGT
ACGAAAGAAGAAGCAATCGAGCACAATTATGGGGGCCACGACGACGACCTCTCCGTCCGG
CACTGCACGAACGCATACATGTTGGTTTATATCAGGGAGTCCAAGCTGAGTGAGGTGTTA
CAAGCTGTCACCGACAATGACATTCCTCAGCAGCTGGTGGAACGATTACAAGAAGAGAAA
AGGATCGAAGCCCAGAAGAGGAAGGAGCGGCAGGAAGCCCATCTTTACATGCAAGTGCAG
ATAGTTGCAGAGGACCAGTTTTGTGGCCACCAAGGAAATGATATGTATGATGAAGAAAAA
GTCAAGTACACTGTGTTCAAAGTACTGAAAAACTCTTCGCTTGCTGAGTTTGTCCAAAAC
CTCTCACAGACCATGGGATTTCCACAAGATCAAATTCGATTATGGCCCATGCAAGCGAGG
AGCAATGGAACCAAACGACCGGCGATGTTAGATAATGAGGCCGATGGCAATAAAACAATG
ATTGAACTCAGTGATAATGAAAACCCTTGGACAATATTCCTGGAAACAGTTGATCCGGAG
CTGGCCGCTACTGGAGCAACGTTACCCAAGTTCGATAAAGATCATGATGTAATGTTATTT
TTGAAGATGTATGATCCCAAAACACGGAGCTTGAACTACTGTGGGCACATCTACACGCCA
ATATCCTGTAAAATACGTGACTTGCTCCCGGTTATGTGTGACAGAGCAGGATTTATCCAA
GATACTAGCCTTATCCTCTATGAGGAAGTTAAACCGAATTTAACAGAGAGAATTCAGGAC
TATGACGTGTCTCTTGATAAAGCCCTGGATGAGCTAATGGATGGTGATATTATAGTGTTT
CAGAAGGATGACCCTGAGAATGATAACAGTGAATTACCCACCGCAAAAGAATATTTCAGA
GACCTCTATCACCGTGTTGATGTCATTTTCTGTGATAAGACAATCCCTAATGATCCTGGA
TTTGTGGTCACGTTATCAAATAGAATGAATTATTTTCAGGTGGCAAAGACAGTTGCGCAG
AGGCTCAACACCGACCCCATGCTGCTCCAGTTTTTCAAATCTCAAGGTTATAGGGATGGC
CCAGGTAATCCTCTTAGACATAATTATGAAGGTACTTTAAGAGATCTTCTACAATTCTTC
AAGCCTAGACAACCTAAGAAACTTTACTATCAGCAGCTGAAGATGAAAATCACAGACTTT
GAAAACAGGCGAAGTTTTAAGTGTATATGGTTAAACAGCCAATTTAGGGAAGAGGAAATA
ACACTATATCCAGACAAGCACGGGTGTGTCCGGGACCTGTTAGAAGAATGTAAAAAGGCT
GTAGAGCTCGCGGAGAAGGCATCAGGGAAACTTAGGCTGCTAGAAATTGTAAGCTACAAA
ATCATTGGTGTGCACCAAGAAGACGAGCTATTAGAATGTTTATCTCCTGCAACGAGTAGG
ACGTTTCGAATAGAGGAAATACCTTTGGACCAGGTAGACATAGATAAGGAAAATGAGATG
CTGATCACGGTGGCACATTTCCATAAGGAGGTGTTCGGGACGTTTGGAATCCCTTTCTTG
CTGAGGATACACCAGGGCGAGCATTTCAGAGAAGTCATGAAGCGGATTCAGAGCCTGCTA
GACATCCAGGAGAAGGAGTTTGAGAAGTTTAAATTTGCCATTGTGATGATGGGCCGGCAC
CAATACATAAATGAAGATGAGTACGAAGTAAACTTGAAAGACTTTGAACCTCAGCCTGGT
AACATGTCTCACCCGCGGCCGTGGCTAGGGCTCGACCACTTCAACAAAGCCCCAAAGAGA
ATTAAAATCCATAAC
>HiAr
AGTGATGGGCACAACAACACAGAGGAAGATATGGAGGATGACACGAGTTGGCGCTCCGAG
GCAACCTTTCAGTACACTGTCGAGCGCTTCAGCAGACTGAGTGAGTCGGTCCTTAGCCCT
TCGTGTTTTGTGCGAAATCTGCCATGGAAGATTATGGTGATGCCACGCTTTTATCCAGAC
AGACCACACCAAAAAAGCGTAGGATTCTTTCTCCAGTGCAATGCTGAATCTGATTCCACG
TCGTGGTCTTGTCATGCACAAGCAGTGCTGAAGATAATAAATTACAGAGATGACGAGAAG
TCATTCAGTCGTCGTATTAGTCATTTGTTCTTCCATAAAGAGAATGATTGGGGATTTTCC
AATTTTATGGCCTGGAGTGAAGTGACTGATCCTGAGAAAGGCTTTATAGATGATGACAAA
GTGACTTTTGAAGTCTTTGTACAGGCGGATGCTCCCCATGGAGTTGCGTGGGATTCGAAG
AAGCACACGGGCTATGTCGGTTTAAAGAATCAGGGAGCGACTTGTTACATGAACAGCCTG
CTGCAGACTTTGTTTTTCACAAATCAACTACGAAAGGCTGTGTACATGATGCCAACAGAG
GGCGATGATTCATCCAAAAGCGTTCCTTTAGCATTACAAAGAGTGTTCTACGAACTACAG
CACAGTGATAAGCCCGTAGGAACAAAAAAGCTAACGAAGTCCTTTGGGTGGGAAACTTTA
GATAGCTTCATGCAACACGATGTTCAAGAGCTATGTCGAGTGTTGCTTGATAATGTGGAA
AATAAGATGAAAGGCACGTGTGTAGAAGGCACCATACCTAAATTATTCAGAGGCAAAATG
GTGTCCTATATCCAGTGTAAAGAGGTGGACTATCGATCTGATCGAAGAGAAGATTATTAT
GACATCCAGCTAAGCATAAAAGGGAAGAAAAACATATTTGAATCATTTGTGGATTATGTG
GCAGTAGAACAACTAGATGGTGACAACAAATACGACGCCGGGGAGCACGGCTTGCAGGAA
GCAGAGAAAGGTGTGAAATTCCTAACATTGCCACCAGTGTTACATCTACAACTGATGAGA
TTTATGTATGACCCTCAGACGGACCAAAATATCAAGATCAATGATAGGTTTGAGTTCCCC
GAACAGTTACCACTCGATGAATTTTTGCAAAAAACAGATCCTAAGGACCCTGCAAATTAT
ATTCTTCACGCAGTCCTGGTTCATAGTGGAGATAATCATGGTGGACATTATGTGGTTTAT
CTGAACCCCAAAGGGGACGGCAAATGGTGTAAATTTGATGATGATGTGGTGTCGAGGTGT
ACGAAAGAAGAAGCGATCGAGCACAATTACGGGGGGCACGACGACGACCTCTCCGTCCGG
CACTGCACGAACGCGTACATGTTGGTTTATATCCGGGAGTCAAAGCTGAGTGAGGTGTTA
CAAGCTGTCACGGACCATGATATTCCTCAGCAGCTGGTGGAACGATTACAAGAAGAGAAA
AGGATCGAAGCCCAGAAGCGGAAGGAGCGGCAGGAAGCCCATCTCTATATGCAAGTGCAG
ATAGTTGCAGAGGACCAGTTTTGTGGCCATCAGGGAAATGATATGTACGATGAAGAAAAA
GTGAAATATACTGTGTTCAAAGTACTGAAAAACTCCTCACTTGCTGAATTTGTCCAGAAC
CTCTCTCAGACCATGGGATTTCCACAAGATCAGATTCGATTATGGCCCATGCAAGCCAGG
AGCAATGGAACCAAACGACCAGCAATGTTAGATAATGAGGCAGACGGCAATAAAACAATG
ATTGAACTCAGTGATAATGAAAACCCTTGGACAATATTCCTGGAAACAGTTGACCCGGAG
CTGGCTGCTAGTGGAGCAACACTACCCAAGTTTGATAAAGATCATGATGTGATGTTATTT
TTGAAGATGTATGATCCCAAAACGCGGAGCTTGAATTACTGTGGGCACATCTACACGCCG
ATATCCTGTAAAATACGTGACTTGCTCCCAGTTATGTGTGACAGAGCAGGATTTATCCAG
GATACTAGCCTTATCCTCTATGAGGAAGTTAAACCGAATTTAACAGAGAGAATTCAGGAT
TATGACGTGTCTCTTGATAAAGCCCTCGATGAACTCATGGATGGTGACATTATAGTGTTT
CAGAAGGATGACCCTGAAAATGATAACAGTGAATTACCCACCGCAAAAGAATATTTCAGA
GACCTCTACCACCGTGTTGATGTCATTTTCTGTGATAAGACAATCCCTAACGATCCTGGA
TTTGTGGTCACGTTATCAAATAGAATGAATTATTTTCAGGTCGCAAAGACAGTTGCACAG
AGGCTTAACACCGACCCGATGTTGCTTCAGTTCTTCAAGTCTCAAGGTTATAGGGATGGC
CCAGGTAATCCTCTTAGACATAATTATGAAGGTACTTTAAGAGATCTTCTACAATTCTTC
AAGCCTAGACAACCTAAGAAACTTTACTATCAGCAGCTTAAGATGAAAATCACAGACTTT
GAAAACAGGCGAAGTTTTAAGTGTATATGGTTAAACAGCCAATTTAGGGAAGAGGAAATA
ACACTATATCCAGACAAGCACGGATGTGTCCGGGACCTGTTAGAAGAATGTAAAAAGGCT
GTCGAGCTTGGGGAGAAGGCATCAGGGAAACTTAGGCTGCTAGAAATTGTAAGCTACAAA
ATTATTGGTGTGCACCAAGAAGATGAACTATTAGAATGTTTATCTCCTGCGACGAGTAGA
ACCTTTCGAATAGAGGAAATACCTTTGGACCAGGTAGACATAGACAAGGAAAACGAGATG
CTCATTACAGTGGCACATTTCCACAAAGAGGTGTTTGGAACGTTTGGAATCCCGTTTTTG
CTGAGGATACACCAGGGTGAGCATTTCAGAGAAGTTATGAAGCGGATTCAGAGTCTGCTC
GACATCCAGGAGAAGGAGTTTGAAAAGTTTAAATTTGCCATTGTGATGATGGGCCGGCAC
CAGTACATAAATGAAGATGAGTATGAAGTAAACTTGAAAGACTTTGAACCTCAACCTGGT
AACATGTCTCACCCTCGGCCGTGGCTAGGGCTCGACCACTTCAACAAAGCCCCAAAGAGG
ATTAAAATCCATAAC
>LaCi
AGTGATGGGCACAACAACACAGAGGAAGACATGGAGGATGACACGAGTTGGCGCTCCGAG
GCAACCTTTCAGTTCACTGTCGAGCGCTTCAGCAGACTGAGTGAGTCGGTCCTTAGCCCT
CCGTGTTTTGTGCGAAATCTGCCATGGAAGATTATGGTGATGCCACGCTTTTATCCAGAC
AGACCACACCAAAAAAGCGTAGGATTCTTTCTCCAGTGCAATGCTGAATCTGATTCCACG
TCGTGGTCTTGTCATGCACAAGCGGTACTGAAGATAATAAATTACAGAGATGACGAGAAG
TCATTCAGTCGTCGTATTAGTCATTTGTTCTTCCATAAAGAAAATGATTGGGGATTTTCC
AATTTTATGGCCTGGAGTGAAGTGACTGATCCTGAGAAAGGATTTATAGATGATGACAAA
GTGACTTTTGAAGTCTTTGTACAGGCGGATGCTCCCCATGGAGTTGCGTGGGATTCAAAG
AAGCACACGGGCTATGTCGGTTTAAAGAATCAGGGAGCGACTTGTTACATGAACAGCCTG
CTGCAGACTTTATTTTTCACAAATCAACTACGAAAGGCCGTGTACATGATGCCAACAGAG
GGTGATGATTCATCCAAAAGTGTTCCCTTAGCATTGCAGAGAGTGTTCTATGAACTACAA
CACAGCGATAAGCCTGTAGGAACAAAAAAGCTAACAAAGTCATTTGGGTGGGAAACTTTA
GATAGCTTCATGCAACATGATGTTCAAGAGCTATGTCGAGTGTTGCTTGATAATGTGGAA
AATAAGATGAAAGGCACATGTGTAGAAGGCACCATACCTAAATTATTCAGAGGCAAAATG
GTGTCCTATATCCAGTGTAAAGAGGTGGACTATCGATCTGATAGGAGAGAAGATTATTAT
GACATCCAACTGAGCATAAAAGGAAAGAAAAACATATTTGAATCATTTGTGGATTATGTG
GCAGTAGAACAACTAGACGGTGACAACAAGTATGATGCCGGGGAGCACGGCTTGCAGGAA
GCAGAGAAAGGTGTGAAATTCCTAACATTGCCACCAGTGTTACACCTACAACTGATGAGA
TTTATGTATGACCCTCAGACGGACCAAAACATCAAGATCAATGATAGGTTTGAATTCCCT
GAACAGTTACCACTTGATGAATTTTTACAAAAAACAGATCCTAAGGACCCTGCAAATTAT
ATTCTTCACGCAGTCCTGGTTCACAGTGGAGATAATCATGGTGGACATTATGTGGTTTAT
CTAAACCCCAAAGGGGATGGGAAATGGTGTAAATTTGATGATGACGTGGTATCGAGGTGT
ACGAAAGAAGAAGCAATCGAGCACAATTATGGGGGCCATGACGACGACCTCTCCGTCCGG
CACTGCACGAACGCATACATGTTGGTTTATATCAGGGAATCAAAGCTGAGTGAGGTGTTA
CAAGCTGTCACCGACAATGACATTCCTCAGCAGCTGGTGGAACGATTACAAGAAGAGAAA
AGGATCGAAGCCCAGAAGAGGAAGGAGCGGCAGGAAGCCCATCTTTACATGCAAGTGCAG
ATAGTTGCAGAGGACCAGTTTTGTGGCCACCAAGGAAATGATATGTATGATGAAGAAAAA
GTCAAGTACACTGTGTTCAAAGTACTGAAAAACTCTTCACTTGCTGAGTTTGTCCAGAAC
CTTTCCCAGACCATGGGATTTCCACAAGATCAAATTCGATTATGGCCCATGCAAGCGAGG
AGCAATGGAACCAAACGACCGGCGATGTTAGATAACGAGGCCGATGGCAATAAAACAATG
ATTGAACTCAGTGATAATGAAAACCCTTGGACAATATTCCTGGAAACAGTTGATCCGGAG
CTGGCTGCTACTGGAGCAACGTTACCTAAGTTTGATAAAGATCATGATGTGATGTTATTT
TTGAAGATGTATGATCCCAAAACACGGAGCTTGAACTACTGTGGGCACATCTACACGCCA
ATATCCTGTAAAATACGTGACTTGCTCCCGGTTATGTGTGACAGAGCAGGATTTATCCAA
GATACTAGCCTTATCCTCTATGAGGAAGTTAAACCGAATTTAACAGAGAGAATTCAGGAC
TATGATGTGTCTCTTGATAAAGCCCTGGATGAGCTAATGGATGGTGATATTATAGTGTTT
CAGAAGGATGACCCTGAGAATGATAATAGTGAATTACCCACTGCAAAAGAATATTTCAGA
GACCTCTATCACCGTGTTGATGTCATTTTCTGTGATAAGACAATCCCTAATGATCCTGGA
TTTGTGGTCACGTTATCAAATAGAATGAATTATTTTCAGGTTGCAAAGACAGTTGCACAG
AGGCTCAACACCGACCCAATGCTGCTCCAGTTTTTCAAATCTCAAGGTTATAGGGATGGC
CCAGGTAATCCTCTTAGACATAATTATGAAGGTACTTTAAGAGATCTTCTACAATTCTTC
AAGCCTAGACAACCTAAGAAACTTTACTATCAGCAGCTGAAAATGAAAATCACAGACTTT
GAAAACAGGCGAAGTTTTAAGTGTATATGGTTAAACAGCCAATTTAGGGAAGAGGAAATA
ACACTATATCCAGACAAGCACGGGTGTGTCCGGGACCTGTTAGAAGAATGTAAAAAGGCT
GTAGAGCTTGGGGAGAAGGCATCAGGGAAACTTAGGCTGCTAGAAATTGTAAGCTACAAA
ATTATTGGTGTGCACCAAGAAGACGAGCTATTAGAATGTTTATCTCCTGCAACGAGTAGA
ACATTTCGAATAGAGGAAATACCTTTGGACCAGGTAGACATAGATAAGGAAAATGAGATG
CTGATCACGGTGGCACATTTTCATAAAGAGGTGTTCGGGACGTTTGGAATCCCTTTTTTG
CTGAGGATACACCAGGGCGAGCATTTCAGAGAAGTCATGAAGCGGATTCAGAGCCTGTTA
GACATCCAGGAGAAGGAGTTTGAGAAGTTTAAATTTGCCATTGTGATGATGGGCCGGCAC
CAATACATAAATGAAGATGAGTACGAAGTAAACTTGAAAGACTTTGAACCTCAGCCTGGT
AACATGTCTCACCCGCGGCCGTGGCTAGGGCTCGACCACTTCAACAAAGCCCCAAAGAGA
ATTAAAATCCATAAC
>MyLu
AGTGATGGGCACAACAACACAGAGGAAGACATGGAGGATGACACGAGTTGGCGCTCCGAG
GCAACCTTTCAGTTCACTGTCGAGCGCTTCAGCAGACTGAGTGAGTCGGTCCTTAGCCCT
CCGTGTTTTGTGCGAAATCTGCCATGGAAGATTATGGTGATGCCACGCTTTTATCCAGAC
AGACCACACCAAAAAAGCGTAGGATTCTTTCTCCAGTGCAATGCTGAATCTGATTCCACG
TCGTGGTCTTGTCATGCACAAGCGGTGCTGAAGATAATAAATTACAGAGATGATGAGAAG
TCATTCAGTCGTCGTATTAGTCATTTGTTCTTCCATAAAGAAAATGATTGGGGATTTTCC
AATTTTATGGCCTGGAGTGAAGTGACTGATCCTGAGAAAGGATTTATAGATGATGACAAA
GTGACTTTTGAAGTCTTTGTACAGGCGGATGCTCCCCATGGAGTTGCGTGGGATTCAAAG
AAGCACACGGGCTATGTCGGTTTAAAGAATCAGGGAGCGACTTGTTACATGAACAGCCTG
CTGCAGACTTTATTTTTCACAAATCAACTACGAAAGGCCGTGTACATGATGCCAACAGAG
GGTGATGATTCATCCAAAAGTGTCCCTTTAGCATTGCAGAGGGTGTTTTATGAACTACAA
CACAGCGATAAGCCCGTAGGAACAAAAAAGCTAACAAAGTCATTTGGGTGGGAAACTTTA
GATAGCTTCATGCAACATGATGTTCAGGAGCTATGTCGAGTGTTGCTCGATAACGTGGAA
AATAAGATGAAAGGCACGTGTGTAGAAGGCACCATACCTAAATTATTCAGAGGCAAAATG
GTGTCTTATATCCAGTGTAAAGAGGTGGACTATCGATCTGATAGGAGAGAAGACTATTAT
GACATCCAGCTGAGCATAAAAGGAAAGAAAAACATATTTGAATCATTTGTGGATTATGTG
GCAGTAGAACAACTAGACGGTGACAACAAGTATGATGCCGGGGAGCACGGCTTGCAGGAA
GCAGAGAAAGGTGTGAAATTCCTAACATTGCCACCAGTGTTACATCTACAACTGATGAGA
TTTATGTATGACCCTCAGACGGACCAAAACATCAAGATCAATGATAGGTTTGAATTCCCC
GAACAGTTACCGCTTGATGAATTTTTGCAAAAAACAGATCCTAAGGACCCTGCAAATTAT
ATTCTTCACGCAGTCCTGGTTCACAGTGGAGATAATCATGGTGGACATTATGTGGTTTAT
CTGAACCCCAAAGGGGATGGGAAATGGTGTAAATTTGACGATGACGTGGTGTCAAGGTGT
ACGAAAGAAGAAGCAATTGAGCACAATTATGGGGGCCATGACGACGACCTCTCCGTCCGG
CACTGCACGAACGCATACATGTTGGTTTATATCAGGGAGTCCAAGCTGAGTGAGGTGTTA
CAAGCTGTCACCGACCACGACATTCCTCAGCAGCTGGTGGAACGATTACAAGAAGAGAAA
AGGATCGAAGCCCAGAAGAGGAAGGAGCGGCAGGAAGCCCATCTTTACATGCAAGTGCAG
ATAGTTGCAGAGGACCAGTTTTGTGGCCACCAAGGAAATGATATGTATGATGAAGAAAAA
GTCAAGTACACTGTGTTCAAAGTGCTGAAAAACTCCTCGCTTGCTGAGTTCGTCCAGAAC
CTCTCCCAGACCATGGGATTTCCACAAGATCAAATTCGATTATGGCCCATGCAGGCGAGG
AGCAATGGAACCAAACGACCGGCGATGTTAGATAATGAGGCCGATGGCAACAAAACAATG
ATTGAACTCAGCGATAATGAAAACCCTTGGACAATATTCCTGGAAACAGTTGATCCAGAG
CTGGCCGCTACTGGAGCAACGTTACCCAAGTTTGATAAAGATCATGATGTGATGTTGTTT
TTGAAGATGTATGATCCCAAAACACGGAGCTTGAACTACTGTGGGCACATCTACACACCA
ATATCCTGTAAAATACGTGACTTGCTCCCGGTTATGTGTGACAGAGCAGGATTTATCCAA
GATACTAGCCTTATCCTCTATGAGGAAGTTAAACCGAATTTAACGGAAAGAATTCAGGAC
TATGACGTGTCTCTTGATAAAGCCCTGGATGAGCTAATGGATGGTGATATTATAGTGTTT
CAGAAGGATGACCCTGAGAATGATAACAGTGAATTACCCACCGCAAAAGAATATTTCAGA
GACCTCTATCACCGTGTTGATGTCATTTTCTGTGATAAGACAATCCCTAATGATCCTGGA
TTTGTGGTCACGTTATCAAATAGAATGAATTATTTTCAGGTTGCAAAGACAGTTGCACAG
AGACTCAACACCGACCCAATGCTGCTCCAGTTTTTCAAATCTCAAGGTTATAGGGATGGC
CCAGGTAACCCTCTTAGACATAATTATGAAGGTACTTTAAGAGATCTTCTACAATTCTTC
AAGCCTAGACAACCTAAGAAACTTTACTATCAGCAGCTGAAGATGAAAATCACAGACTTT
GAAAACAGGCGAAGTTTTAAGTGTATATGGTTAAACAGCCAATTTAGGGAAGAGGAAATA
ACACTATATCCAGACAAGCACGGGTGTGTCCGGGACCTGTTAGAAGAATGTAAAAAGGCT
GTAGAGCTTGGGGAGAAGGCATCAGGGAAACTTAGGCTGCTAGAAATTGTAAGCTACAAA
ATTATTGGTGTGCACCAAGAAGACGAGCTATTAGAATGTTTATCTCCTGCAACGAGTAGA
ACGTTTCGAATAGAGGAAATACCTTTGGACCAGGTAGACATAGATAAGGAAAATGAGATG
CTGATCACAGTGGCACATTTCCATAAGGAGGTGTTCGGGACGTTTGGAATCCCTTTTTTG
CTGAGGATACACCAGGGCGAGCATTTCAGAGAAGTCATGAAGCGGATTCAGAGCCTGCTA
GACATCCAGGAGAAGGAGTTTGAGAAGTTTAAATTTGCCATTGTGATGATGGGCCGGCAC
CAATACATAAATGAAGATGAGTACGAAGTAAACTTGAAAGACTTTGAACCTCAGCCTGGT
AACATGTCTCACCCGCGGCCGTGGCTAGGGCTCGACCACTTCAACAAAGCCCCAAAGAGA
ATTAAAATCCATAAC
>PhDi
AGTGATGGGCACAACAACACAGAAGAAGATATGGAGGATGACACGAGTTGGCGCTCCGAG
GCAACCTTTCAGTTCACTGTCGAGCGCTTCAGCAGACTGAGTGAGTCGGTCCTTAGCCCT
CCGTGTTTTGTGCGAAATCTACCATGGAAGATTATGGTGATGCCACGCTTTTATCCAGAC
AGACCACACCAAAAAAGCGTAGGATTCTTTCTCCAGTGCAATGCTGAATCTGATTCCACG
TCATGGTCTTGTCATGCACAAGCAGTGCTGAAGATTACAAATTACAGAGATGAGGAGAAG
TCATTCAGTCGTCGTATTAGTCATTTATTCTTCCATAAAGAAAATGATTGGGGATTTTCC
AATTTTATGGCCTGGAGTGAAGTGACTGATCCTGAGAAAGGATTTATAGATGAGGACAAA
GTGACTTTTGAAGTCTTTGTGCAGGCGGATGCTCCCCATGGAGTTGCGTGGGATTCAAAG
AAGCACACGGGCTATGTTGGTCTGAAGAATCAGGGAGCGACTTGTTACATGAACAGCCTG
CTGCAGACTTTATTTTTCACAAATCAACTACGAAAGGCTGTTTACATGATGCCAACAGAG
GGTGATGACTCATCCAAAAGCGTCCCTTTAGCTTTGCAGAGAGTGTTCTATGAACTACAG
CACAGTGATAAGCCCGTAGGGACAAAAAAGCTAACAAAATCATTCGGGTGGGAAACTTTA
GATAGCTTCATGCAACATGATGTTCAAGAGCTATGCCGAGTGCTGCTTGATAATGTGGAA
AATAAGATGAAAGGCACATGTGTAGAAGGCACCATACCTAAATTATTCAGAGGCAAAATG
GTGTCCTATATCCAGTGTAAAGAGGTGGACTATCGATCTGATAGAAGAGAAGATTATTAT
GATATCCAGCTGAGCATAAAAGGAAAGAAAAACATATTTGAATCATTCGTGGATTATGTG
GCAGTAGAACAACTAGACGGTGACAACAAATATGACGCCGGGGAGCATGGCTTGCAGGAA
GCAGAGAAAGGTGTGAAATTCCTAACATTGCCACCAGTGTTACATCTACAGCTGATGAGA
TTTATGTATGACCCTCAAACGGACCAAAATATCAAGATCAATGATAGGTTTGAGTTTCCC
GAACAGTTACCTCTTGATGAGTTTTTGCAAAAAACAGATCCTAAGGACCCTGCAAATTAT
ATTCTTCATGCCGTCCTTGTTCATAGTGGGGATAATCATGGTGGACATTATGTGGTTTAT
CTAAACCCCAAAGGGGATGGCAAATGGTGTAAATTTGACGACGATGTGGTGTCCAGGTGT
ACAAAAGAAGAAGCAATCGAGCACAACTATGGGGGCCACGATGATGACCTCTCTGTCCGG
CACTGCACGAACGCGTACATGTTGGTTTATATCAGGGAGTCCAAGCTGAGTGAGGTGTTG
CAAGCTGTCACCGACCATGATATTCCTCAGCAGCTGGTGGAACGATTACAAGAAGAGAAA
AGGATCGAGGCCCAGAAGCGGAAGGAGCGGCAGGAAGCCCACCTGTACATGCAAGTGCAG
ATAGTCGCAGAGGACCAGTTTTGTGGCCACCAAGGCAATGATATGTACGATGAAGAAAAA
GTGAAGTACACTGTGTTCAAAGTATTGAAAAACTCTTCGCTTGCTGAATTTGTCCAGAAC
CTCTCTCAGACCATGGGATTTCCACAAGATCAGATTCGATTATGGCCAATGCAAGCCAGG
AGCAATGGAACCAAAAGACCTGCAATGTTAGATAATGAGGCAGATGGCAATAAAACTATG
ATTGAACTCAGCGATAATGAAAACCCTTGGACCATATTCCTGGAAACAGTTGATCCGGAA
CTGGCTGCTACTGGAGCAACATTACCCAAGTTTGATAAAGATCATGATGTGATGTTATTT
CTGAAGATGTATGATCCCAAGACACGGAGCTTGAATTACTGTGGGCACATCTACACACCC
ATATCCTGTAAAATCCGTGACTTGCTCCCGGTTATGTGTGACAGAGCAGGATTTGCCCAA
GATACTAGCCTTATCCTCTATGAGGAAGTTAAACCGAATTTAACGGAGAGAATTCAGGAC
TATGATGTGTCTCTTGATAAAGCCCTCGATGAACTAATGGATGGTGATATTATAGTATTT
CAGAAGGATGACCCTGAAAATGATAACAGTGAATTACCCACTGCAAAGGAGTATTTCAGA
GACCTCTACCACCGTGTTGATGTCATTTTCTGTGATAAGACAATCCCTAATGATCCTGGA
TTTGTGGTCACGTTATCAAATAGAATGAATTACTTTCAGGTCGCAAAGACAGTTGCACAG
AGGCTCAACACGGACCCGATGTTGCTCCAGTTTTTCAAGTCTCAAGGTTATAGGGATGGC
CCAGGTAATCCTCTTAGACATAATTATGAAGGTACATTAAGAGATCTTCTACAATTCTTC
AAGCCTAGACAACCTAAGAAACTTTACTATCAGCAGCTTAAGATGAAAATCACAGACTTT
GAAAACAGGCGAAGTTTTAAGTGTATATGGTTAAACAGCCAATTTAGGGAAGAGGAAATA
ACACTATATCCAGACAAGCACGGGTGTGTCCGGGACCTGTTAGAAGAATGTAAAAAGGCC
GTAGAGCTTGGGGAGAAGACATCAGGGAAACTTAGGCTGCTAGAAATTGTAAGCTACAAA
ATTATTGGTGTGCACCAAGAAGATGAACTACTAGAATGTTTATCGCCTGCGACGAGTAGA
ACATTTCGAATAGAGGAAATACCTTTGGACCAGGTAGACATTGATAAGGAAAATGAGATG
CTGATCACAGTGGCACATTTCCACAAAGAAGTGTTTGGGACGTTTGGCATCCCGTTTTTG
CTGAGGATACACCAGGGCGAGCATTTCAGAGAAGTCATGAAGCGCATTCAGAGTCTGCTA
GACATCCAGGAGAAGGAGTTTGAAAAGTTTAAATTTGCCATTGTGATGATGGGCCGGCAC
CAGTACATAAATGAAGATGAGTACGAAGTGAACTTGAAAGACTTTGAACCTCAGCCTGGT
AACATGTCTCACCCTCGGCCGTGGCTAGGGCTCGACCACTTCAACAAAGCCCCAAAGAGA
ATTAAAATCCATAAC
>PtVa
AGCGATGGGCATAACAACACAGAGGAAGATATGGAGGATGACACGAGTTGGCGCTCCGAG
GCAACCTTTCAGTTCACTGTCGAGCGCTTCAGCAGACTGAGTGAGTCGGTCCTTAGCCCT
CCGTGTTTTGTGCGAAATCTGCCATGGAAGATTATGGTGATGCCACGCTTTTATCCAGAC
AGACCACACCAAAAAAGCGTAGGATTCTTTCTCCAGTGCAATGCTGAATCTGATTCCACG
TCGTGGTCTTGTCATGCACAAGCAGTGCTGAAGATAATAAATTACAGAGATGACGAGAAG
TCATTCAGTCGTCGTATTAGTCACTTGTTCTTCCATAAAGAAAATGATTGGGGATTTTCC
AATTTTATGGCCTGGAGTGAAGTGACGGATCCTGAGAAAGGATTTATAGATGATGACAAA
GTGACTTTCGAAGTCTTTGTACAAGCGGATGCTCCCCATGGAGTTGCGTGGGATTCAAAG
AAGCACACGGGCTATGTCGGTTTAAAGAATCAGGGAGCGACTTGTTACATGAACAGCCTG
CTGCAGACTTTATTTTTCACAAATCAACTACGAAAGGCTGTGTACATGATGCCAACGGAG
GGCGATGATTCATCCAAAAGCGTCCCTTTAGCATTACAGAGAGTGTTCTACGAACTACAG
CACAGTGATAAGCCCGTAGGAACAAAAAAGCTAACGAAGTCCTTCGGGTGGGAAACTTTA
GATAGCTTCATGCAACACGACGTTCAAGAGCTATGTCGAGTGTTGCTCGATAATGTGGAA
AATAAGATGAAAGGCACGTGTGTAGAAGGCACCATACCTAAATTATTCAGAGGCAAAATG
GTGTCCTATATCCAGTGTAAAGAGGTGGACTATCGATCCGATAGAAGAGAAGATTATTAT
GATATCCAGCTAAGCATAAAAGGAAAGAAAAACATATTTGAATCGTTTGTGGATTATGTG
GCAGTAGAACAACTAGACGGTGACAACAAATACGACGCCGGGGAGCATGGCTTGCAGGAA
GCAGAGAAAGGGGTGAAGTTCCTAACATTGCCACCAGTGTTACATCTGCAGCTGATGAGA
TTTATGTATGACCCTCAGACGGACCAAAATATCAAGATCAATGACAGGTTCGAGTTTCCT
GAACAGTTACCACTTGATGAATTTTTGCAAAAAACAGATCCTAAGGACCCTGCAAATTAC
ATTCTTCACGCAGTCCTAGTTCATAGTGGAGATAATCATGGTGGACATTATGTGGTTTAT
CTAAACCCCAAAGGGGACGGCAAGTGGTGCAAATTTGATGACGACGTGGTGTCGAGGTGT
ACAAAAGAAGAAGCCATCGAGCACAACTACGGGGGGCATGATGACGACCTCTCCGTCCGG
CACTGCACGAACGCGTACATGCTGGTTTATATCAGGGAGTCGAAGCTGAGTGAGGTGTTA
CAAGCCGTCACTGACCATGATATTCCTCAGCAACTGGTGGAGCGACTACAGGAGGAGAAA
AGGATCGAGGCCCAGAAGCGGAAGGAGCGGCAGGAAGCCCATCTCTACATGCAAGTGCAG
ATAGTTGCAGAGGACCAGTTTTGTGGCCACCAAGGAAATGATATGTACGATGAGGAAAAA
GTGAAGTACACTGTGTTCAAAGTGCTGAAAAACTCCTCGCTTGCTGAGTTCGTCCAGAAC
CTCTCTCAGACCATGGGATTTCCACAAGATCAAATTCGATTATGGCCTATGCAAGCCAGG
AGCAACGGAACCAAACGACCAGCGATGTTAGATAACGAGGCCGACGGCAATAAAACGATG
ATTGAACTCAGTGATAATGAAAACCCTTGGACAATATTCCTGGAAACCGTTGATCCGGAG
CTGGCCGCTAGTGGAGCTACATTGCCCAAGTTTGATAAAGATCATGATGTGATGTTATTT
TTGAAGATGTACGATCCCAAAACGCGGAGCTTGAATTACTGTGGGCACATCTACACGCCA
ATATCCTGTAAAATACGAGACTTGCTCCCAGTTATGTGTGACAGAGCAGGATTTATCCAA
GATACTAGCCTTATCCTCTATGAGGAAGTTAAACCGAATTTAACAGAGAGAATTCAGGAC
TATGACGTGTCTCTTGATAAAGCCCTCGACGAACTCATGGATGGTGACATTATAGTGTTT
CAGAAGGATGACCCTGAAAATGATAACAGTGAATTACCCACTGCAAAAGAATATTTCAGA
GACCTCTACCATCGTGTTGATGTCATTTTCTGTGATAAGACAATCCCTAATGATCCTGGA
TTTGTGGTCACGTTATCAAATAGAATGAATTATTTTCAGGTCGCAAAGACGGTCGCACAG
AGGCTGAACACTGACCCGATGTTGCTCCAGTTTTTCAAGTCGCAAGGTTATAGGGATGGC
CCAGGTAACCCTCTTAGACATAATTATGAAGGTACTTTAAGAGATCTTCTACAATTCTTC
AAGCCTAGACAACCTAAGAAACTTTACTATCAGCAGCTTAAGATGAAAATCACAGACTTT
GAAAACAGGCGAAGTTTTAAGTGTATATGGTTAAACAGCCAATTTAGGGAAGAGGAAATA
ACACTATATCCAGACAAGCATGGGTGTGTCCGGGACCTGCTAGAAGAATGTAAAAAGGCT
GTAGAGCTGGGGGAGAAGGCATCAGGGAAACTTAGGCTGCTAGAAATTGTAAGCTACAAA
ATTATTGGCGTGCACCAAGAAGATGAACTATTAGAATGTTTATCTCCTGCGACGAGTAGG
ACGTTTCGAATAGAGGAGATACCCCTGGACCAGGTAGACATAGATAAGGAAAATGAGATG
CTGATCACAGTGGCACATTTCCACAAAGAGGTGTTTGGAACATTTGGAATCCCATTTTTG
CTGAGGATACACCAGGGCGAGCATTTCAGAGAAGTCATGAAGCGGATTCAGAGTCTGCTA
GACATCCAGGAGAAGGAGTTTGAGAAGTTTAAGTTTGCCATTGTGATGATGGGCCGGCAC
CAGTACATAAATGAAGATGAGTATGAAGTAAACTTGAAAGACTTTGAACCTCAGCCTGGT
AACATGTCTCACCCTCGGCCGTGGCTAGGGCTCGACCACTTCAACAAAGCCCCAAAGAGG
ATTAAAATCCATAAC
>RhFe
AGTGACGGGCACAACAACACAGAGGAAGACATGGAGGATGACACGAGTTGGCGCTCCGAG
GCAACCTTTCAGTACACTGTCGAGCGCTTCAGCAGACTGAGTGAGTCGGTCCTTAGCCCT
TCGTGTTTTGTGCGAAATCTGCCATGGAAGATTATGGTGATGCCACGCTTTTATCCAGAC
AGACCACACCAAAAAAGCGTAGGATTCTTTCTCCAGTGCAATGCTGAATCTGATTCCACG
TCGTGGTCTTGTCATGCACAAGCAGTGCTGAAGATAATAAATTACAGAGATGACGAGAAG
TCATTCAGTCGTCGTATTAGTCATTTGTTCTTCCATAAAGAGAATGATTGGGGATTTTCC
AATTTTATGGCCTGGAGTGAAGTGACTGATCCTGAGAAAGGATTTATAGATGATGACAAA
GTGACTTTTGAAGTCTTTGTACAGGCGGATGCTCCCCATGGAGTTGCGTGGGATTCAAAG
AAGCACACGGGCTATGTCGGTTTAAAGAACCAGGGAGCGACTTGTTACATGAACAGCCTG
CTGCAGACTTTATTTTTCACAAATCAACTACGAAAGGCAGTGTACATGATGCCAACAGAG
GGCGACGATTCATCCAAAAGCGTCCCTTTAGCATTACAAAGAGTGTTCTACGAACTACAG
CACAGTGATAAGCCAGTAGGGACAAAAAAGCTAACGAAGTCCTTTGGGTGGGAAACTTTA
GATAGCTTCATGCAACACGATGTTCAAGAGCTATGTCGAGTGTTGCTTGATAATGTGGAA
AATAAGATGAAAGGCACGTGTGTAGAAGGCACCATACCTAAATTATTCAGAGGCAAAATG
GTGTCCTATATCCAGTGTAAAGAGGTAGACTATCGATCTGATCGAAGAGAAGATTATTAT
GACATCCAGCTAAGCATAAAAGGGAAGAAAAACATATTTGAATCATTTGTGGATTATGTG
GCAGTAGAACAACTAGATGGTGACAACAAATATGACGCCGGGGAGCACGGCTTGCAGGAA
GCAGAGAAAGGTGTGAAATTCCTAACATTGCCACCAGTGTTACATCTACAACTGATGAGA
TTTATGTATGACCCTCAGACGGACCAAAATATCAAGATCAATGATAGGTTTGAGTTCCCC
GAACAGTTACCACTTGATGAATTTTTGCAAAAAACAGATCCTAAGGACCCTGCAAATTAT
ATTCTTCACGCCGTCCTGGTTCATAGTGGAGATAATCATGGTGGACATTATGTGGTTTAT
CTAAACCCCAAAGGGGACGGCAAATGGTGTAAATTTGATGATGACGTGGTGTCGAGGTGT
ACGAAAGAAGAAGCGATTGAGCACAATTACGGGGGGCATGATGATGACCTCTCCGTCCGG
CACTGCACGAACGCGTACATGTTGGTTTATATCCGGGAGTCAAAGCTGAGTGAGGTGTTA
CAAGCTGTCACCGACCATGATATTCCTCAGCAGCTGGTGGAACGATTACAAGAAGAGAAA
AGGATCGAGGCCCAGAAGCGGAAGGAGCGGCAGGAAGCCCATCTCTATATGCAAGTGCAG
ATAGTTGCAGAGGACCAGTTTTGTGGCCATCAGGGAAATGATATGTACGATGAAGAAAAA
GTGAAGTATACTGTGTTCAAAGTATTGAAAAACTCCTCACTTGCTGAATTTGTCCAGAAC
CTCTCTCAGACCATGGGATTTCCACAAGATCAAATTCGATTATGGCCTATGCAAGCCAGG
AGCAATGGAACCAAACGACCAGCAATGCTAGATAATGAGGCAGATGGCAATAAAACAATG
ATTGAACTCAGTGATAATGAAAACCCGTGGACAATATTCCTGGAAACAGTTGACCCGGAG
CTGGCTGCTAGTGGAGCAACACTACCCAAGTTTGATAAAGATCATGATGTGATGTTATTT
TTGAAGATGTATGATCCCAAAACGCGGAGCTTGAATTACTGTGGGCACATCTACACACCG
ATATCCTGTAAAATACGTGACTTGCTCCCAGTTATGTGTGACAGAGCAGGATTTATCCAG
GATACTAGCCTTATCCTCTATGAGGAAGTTAAACCGAATTTAACAGAGAGAATTCAGGAT
TATGACGTGTCTCTTGATAAAGCCCTCGATGAACTCATGGATGGTGACATTATAGTGTTT
CAGAAGGATGATCCTGAAAATGATAACAGTGAATTACCCACCGCAAAAGAATATTTCAGA
GACCTCTACCACCGTGTTGATGTCATTTTCTGTGATAAGACAATCCCTAACGATCCTGGA
TTTGTGGTCACGTTATCAAATAGAATGAATTATTTTCAGGTTGCAAAGACAGTTGCACAG
AGGCTTAACACCGACCCGATGTTGCTCCAGTTTTTCAAGTCCCAAGGTTATAGGGATGGC
CCAGGTAATCCTCTTAGACATAATTATGAAGGTACTTTAAGAGATCTTCTACAATTCTTC
AAGCCTAGACAACCTAAGAAACTTTACTATCAGCAGCTTAAGATGAAAATCACAGACTTT
GAAAACAGGCGAAGTTTTAAGTGTATATGGTTAAACAGCCAATTTAGAGAAGAGGAAATA
ACACTATATCCAGACAAGCACGGGTGTGTCCGGGACCTGTTAGAAGAATGTAAAAAGGCT
GTAGAGCTTGGGGAGAAGGCATCAGGGAAACTTAGGCTGCTAGAAATTGTAAGCTACAAA
ATTATTGGTGTGCACCAAGAAGATGAACTATTAGAATGTTTATCTCCTGCGACGAGTAGA
ACATTTCGAATAGAGGAAATACCTTTGGACCAGGTAGACATAGATAAGGAAAATGAGATG
CTGATCACAGTGGCACATTTCCACAAAGAGGTGTTTGGAACGTTTGGAATCCCATTTTTG
CTGAGGATACACCAGGGCGAGCATTTCCGAGAAGTCATGAAGCGGATTCAGAGTCTGCTA
GACATCCAGGAGAAGGAGTTTGAGAAGTTTAAATTTGCCATTGTGATGATGGGCCGGCAC
CAGTACATAAATGAAGATGAGTATGAAGTAAACTTGAAAGACTTTGAACCTCAGCCTGGT
AACATGTCTCACCCTCGGCCGTGGCTAGGGCTCGACCACTTCAACAAAGCCCCAAAGAGA
ATTAAAATCCATAAC
>RoAe
AGCGATGGGCATAACAACACAGAGGAAGATATGGAGGATGACACGAGTTGGCGCTCCGAG
GCAACCTTTCAGTTCACTGTCGAGCGCTTCAGCAGACTGAGTGAGTCGGTCCTTAGCCCT
CCGTGTTTTGTGCGAAATCTGCCATGGAAGATTATGGTGATGCCACGCTTTTATCCAGAC
AGACCACACCAAAAAAGCGTAGGATTCTTTCTCCAGTGCAATGCTGAATCTGATTCCACG
TCGTGGTCTTGCCATGCACAAGCAGTGCTGAAGATAATAAATTACAGAGATGACGAGAAG
TCATTCAGTCGTCGTATTAGTCACTTGTTCTTCCATAAAGAAAACGATTGGGGATTTTCC
AATTTTATGGCCTGGAGTGAAGTGACTGATCCTGAGAAAGGATTTATAGATGATGACAAA
GTGACTTTCGAAGTCTTTGTACAAGCGGATGCTCCCCATGGAGTTGCGTGGGATTCAAAG
AAGCACACGGGCTATGTCGGTTTAAAGAATCAGGGAGCGACTTGTTACATGAACAGCCTG
CTGCAGACTTTATTTTTCACAAATCAACTACGAAAGGCTGTGTACATGATGCCAACGGAG
GGCGACGATTCATCCAAAAGCGTCCCTTTAGCATTACAGAGAGTGTTCTACGAACTACAG
CACAGCGATAAGCCCGTAGGAACAAAAAAGCTAACGAAGTCCTTCGGGTGGGAAACTTTA
GATAGCTTCATGCAACACGATGTTCAAGAGCTATGTCGAGTGTTGCTTGATAATGTGGAA
AATAAGATGAAAGGCACGTGTGTAGAAGGCACCATACCTAAATTATTCCGAGGCAAAATG
GTGTCCTATATCCAGTGTAAAGAGGTGGACTATCGATCCGATAGAAGAGAAGATTATTAT
GATATCCAGCTAAGCATCAAAGGAAAGAAAAACATATTTGAATCGTTTGTGGATTATGTG
GCAGTAGAACAACTCGACGGTGACAACAAATATGACGCGGGGGAGCATGGCTTACAGGAA
GCAGAGAAAGGTGTGAAATTCCTAACATTGCCACCAGTGTTACATCTACAGCTGATGAGA
TTTATGTATGACCCTCAGACGGACCAAAATATCAAGATCAATGACAGGTTTGAGTTTCCT
GAACAGTTACCACTTGATGAATTTTTGCAAAAAACAGATCCTAAGGACCCTGCAAATTAC
ATTCTTCATGCAGTCCTGGTTCATAGTGGAGATAATCATGGTGGACATTATGTGGTTTAT
CTAAACCCCAAAGGGGACGGCAAGTGGTGCAAATTTGATGATGACGTGGTGTCGAGGTGT
ACGAAAGAAGAAGCCATCGAGCACAACTACGGGGGGCACGACGACGACCTCTCCGTCCGG
CACTGCACGAACGCGTACATGCTGGTTTATATCAGGGAGTCGAAGCTGAGTGAGGTGTTA
CAAGCTGTCACCGACCATGATATTCCTCAGCAGCTGGTGGAACGACTACAGGAAGAGAAA
AGGATCGAGGCCCAGAAGCGGAAGGAGCGGCAGGAAGCCCATCTCTACATGCAAGTGCAG
ATAGTCGCAGAGGACCAGTTTTGTGGCCACCAAGGAAATGATATGTACGATGAGGAAAAA
GTGAAGTACACTGTGTTCAAAGTGTTGAAAAACTCCTCACTTGCTGAGTTCGTCCAGAAC
CTCTCTCAGACCATGGGATTTCCACAAGATCAAATTCGATTATGGCCTATGCAAGCCAGG
AGCAATGGAACCAAACGACCAGCAATGTTAGATAACGAGGCTGACGGCAATAAAACGATG
ATTGAACTCAGTGATAATGAAAACCCTTGGACAATATTCCTGGAAACCGTCGATCCGGAG
CTGGCCGCTAGTGGAGCTACATTGCCCAAGTTTGATAAAGATCATGATGTGATGTTATTT
TTGAAGATGTATGATCCCAAAACGCGGAGCTTGAATTACTGCGGGCACATCTACACGCCG
ATATCCTGTAAAATACGAGACTTGCTCCCAGTTATGTGCGACAGAGCAGGATTTATCCAG
GATACTAGCCTTATCCTCTATGAGGAAGTTAAACCGAATTTAACAGAGAGAATTCAGGAC
TATGACGTGTCTCTTGATAAAGCCCTCGATGAACTCATGGATGGTGACATTATAGTGTTT
CAGAAGGATGACCCTGAAAATGATAACAGTGAATTACCCACCGCAAAAGAATATTTCAGA
GACCTCTACCACCGTGTTGATGTCATTTTCTGTGATAAGACAATCCCTAATGATCCTGGA
TTCGTGGTCACGTTATCAAATAGAATGAATTATTTTCAGGTCGCAAAGACGGTCGCACAG
AGGCTGAACACCGACCCGATGTTGCTCCAGTTTTTCAAGTCGCAAGGTTATAGGGATGGC
CCAGGTAACCCTCTTAGACATAATTATGAAGGTACTTTAAGAGATCTTCTACAATTCTTC
AAGCCTAGACAACCTAAGAAACTTTACTATCAGCAGCTTAAGATGAAAATCACAGACTTT
GAAAACAGGCGAAGTTTTAAGTGTATATGGTTAAACAGCCAATTTAGGGAAGAGGAAATA
ACACTATATCCAGACAAGCATGGGTGTGTCCGGGACCTGCTAGAAGAATGTAAAAAGGCT
GTAGAGCTGGGAGAGAAGGCATCAGGGAAACTTAGGCTGCTAGAAATTGTAAGCTACAAA
ATTATTGGCGTGCACCAAGAAGATGAACTATTAGAATGTTTATCTCCTGCGACGAGTAGG
ACGTTTCGAATAGAGGAAATACCCCTGGACCAGGTAGACATAGATAAGGAGAACGAGATG
CTGATCACGGTGGCACATTTCCACAAAGAGGTGTTTGGAACGTTTGGAATTCCATTTTTG
CTGAGGATACACCAGGGCGAGCATTTCAGAGAAGTCATGAAGCGGATTCAGAGCCTGCTG
GACATCCAGGAGAAGGAGTTTGAGAAGTTTAAGTTTGCCATTGTGATGATGGGCCGGCAC
CAGTACATAAATGAAGATGAGTACGAAGTAAACTTGAAAGACTTTGAACCTCAGCCTGGT
AACATGTCTCACCCTCGGCCGTGGCTAGGGCTCGACCACTTCAACAAAGCCCCAAAGAGG
ATTAAAATCCATAAC
