# Supplementary material for: Positively selected genes in the hoary bat (Lasiurus cinereus) lineage: prominence of thymus expression, immune and metabolic function, and regions of ancient synteny
Source: PeerJ. 2022 Mar 17;10:e13130. doi: 10.7717/peerj.13130 (PMC8934532; doi:10.7717/peerj.13130)
Supplement: Supplemental Information 3 — Initially tested orthogroups that have been edge-trimmed as described in the Methods. [file peerj-10-13130-s003.zip › original.trimmed/trimmed-OG0001955.fas]

>EpFu
ATGAAAACGCTGGCCCAGTTCCCGGAGACCCTGCTGGGGGACCCCGAGAAGAGGACCCGG
TACTTTGACCCTCTGCGCAACGAGTACTTCTTCGACCGGAACAGGCCCAGCTTCGATGCC
ATCTTGTACTATTACCAGTCCGGGGGCCGCCTGAAGAGGCCGGTCAACGTGCCCTTCGAC
ATCTTCACCGAGGAGGTGAAGTTCTACCAGCTGGGCGAGGAGGCCCTGCTCAAGTTCCGC
GAGGACGAGGGCTTCGTGAGGGAGGAGGAGGACCGGGCCTTGCCGGAGAACGAATTCAAG
AAGCAGATCTGGCTCCTCTTCGAGTATCCGGAGAGCTCCGGGCCGGCCCGGGGCATAGCC
ATCGTCTCCGTCCTGGTCATCCTGATCTCCATTGTCATTTTCTGCCTGGAAACCCTGCCC
GAGTTCAGGGACGACCGGGACCTCATCCTGGCTCTGAGCGCGGGCGGGCACGGCGGGCTG
GGCTCAGGGCACACGGTCTTCAACGACCCCTTCTTCATTGTGGAGACGGTCTGCATAGTC
TGGTTTTCCTTTGAGTTTGTGGTTCGCTGCTTCGCTTGTCCCAGCCAAGCCCTCTTCTTC
AAGAACATCATGAACATCATTGACATTGTCTCCATCTTGCCTTACTTCATCACCCTGGGC
ACGGACCTGGCCCAGCAGCAGGGCGGCGGCAACGGGCAGCAGCAGCAGGCCATGTCCTTC
GCCATCCTCAGGATCATCCGTTTGGGCCTGCAGATCCTGGGCCACACCCTCCGGGCCAGC
ATGCGGGAACTGGGCCTGCTGATCTTCTTCCTCTTCATCGGGGTCATCCTGTTTTCCAGC
GCTGTGTACTTTGCCGAGGCAGATGAGCCTACCACCCATTTCCAAAGCATCCCGGATGCC
TTTTGGTGGGCGGTGGTGACCATGACAACTGTGGGCTATGGGGACATGAAGCCCATCACT
GTGGGGGGCAAGATCGTGGGGTCCCTGTGTGCCATTGCGGGTGTCTTGACCATTGCTTTG
CCGGTGCCAGTGATTGTCTCTAACTTTAACTATTTCTACCACAGAGAGACTGAAAATGAG
GAACAGACACAGCTGACCCAGAATGCAGTCAGTTGCCCATACATCCCTTCCAATTTGCTG
AAGAAATTTCGGAGCTCCACTTCTTCCTCTCTGGGAGACAAGTCAGAGTATCTGGAGATG
GAAGAAGGAGTGAAGGAATCTCTCTGTGCCAAGGAGAAGTGTCAGGGAAAGGGGGATGAC
AGTGAGACAGACAAAAACAACTGCTCTAACGTGAAGGCTGTGGAGACTGACGTG
>HiAr
ATGAAGACGCTGGCCCAGTTCCCAGAGACTTTGCTGGGGGACCCTGAGAAGAGGACTCAG
TACTTCGACCCTTTGCGCAACGAGTATTTCTTCGACAGGAACAGGCCTAGCTTCGATGCC
ATCTTGTATTATTACCAGTCGGGAGGCCGCCTGAAGAGGCCGGTCAATGTCCCCTGTGAC
ATCTTCACCGAGGAGGTGAAGTTCTACGAGCTGGGAGACGAGGCCCTGCTGAAGTTCCGG
GAGGACGAGGGCTTCGTGCGCGAGGAGGAGGACAGGGCGCTGCCCGAGAATGAATTCAAG
AAACAGATCTGGCTTCTCTTCGAGTATCCAGAGAGCTCCAGCCCGGCCCGGGGCATCGCC
ATCGTCTCCGTCCTGGTCATCTTAATCTCCATCGTCATCTTCTGCCTGGAAACCTTGCCT
GAGTTTAGGGACGACAGGGATCTCGTCCTGGCCCTGAGCGCGGGCGGGCCCGGCGGCTTG
AGCTCGGGCCACACGATCTTCAACGACCCCTTCTTCATCGTGGAGACGGTCTGCATCGTT
TGGTTTTCCTTCGAGTTCGTGGTTCGCTGCTTCGCTTGCCCCAGCCAGGCTCTCTTCTTC
AAGAACATCATGAACATCATTGACATCGTCTCCATTTTGCCTTACTTCATCACCCTGGGC
ACCGACCTGGCCCAGCAGCAGGGGGGTGGCAACGGTCAGCAGCAGCAGGCCATGTCGTTT
GCCATCCTCAGGATCATTCGTCTGGGCCTGCAGATCCTGGGGCACACGCTCAGGGCCAGC
ATGCGGGAGCTGGGCCTGCTCATCTTCTTCCTGTTCATCGGGGTCATCCTCTTTTCCAGC
GCCGTGTATTTCGCGGAGGCGGATGAGCCGACGACCCATTTCCAAAGCATCCCGGATGCA
TTTTGGTGGGCCGTGGTGACCATGACAACTGTGGGCTACGGGGACATGAAGCCCATCACC
GTGGGGGGCAAGATCGTGGGGTCCCTGTGTGCCATTGCGGGTGTCTTAACCATTGCTTTG
CCAGTGCCAGTGATTGTCTCTAACTTTAACTATTTCTACCACAGAGAGACCGAGAATGAG
GAACAGACGCAGCTGACACAGAACGCAGTCAGTTGCCCATACCTCCCTTCTAATTTGCTG
AAGAAATTTCGGAGCTCTACTTCTTCTTCCCTGGGGGACAAGTCAGAGTATCTAGAGATG
GAAGAAGGAGTTAAGGAATCTCTGTGTGCAAAGGAGAAGTGTCAGGGGAAAGGGGATGAC
AGTGAGACAGATAAAAACAACTGTTCCAACGCAAAGGCCGTGGAGACTGACGTG
>LaCi
ATGAAGACTCTGGCCCAGTTTCCCGAGACCCTGCTGGGGGACCCCGAGAAGAGGACTCAG
TACTTTGACCCTCTGCGCAACGAGTACTTTTTCGACCGGAACAGGCCCAGCTTCGATGCC
ATCCTGTACTATTATCAATCCGGGGGCCGCCTGAAGAGGCCCGTCAACGTGCCCTTCGAC
ATCTTCACCGAGGAGGTGAAGTTCTACCAGCTGGGGGAGGAGGCCCTGCTCAAGTTCCGG
GAGGACGAGGGCTTTGTGCGAGAGGAGGAGGACAGGGCCTTGCCGGAGAACGAGTTCAAG
AAGCAGATCTGGCTCCTCTTCGAGTATCCCGAGAGCTCCAGTCCGGCCAGGGGCATAGCC
ATCGTCTCCGTCCTGGTCATCCTAATCTCCATCGTCATCTTCTGCCTGGAAACCTTGCCC
GAGTTCAGGGACGACAGGGATCTCCTCCTGGCCCTGAGCGCGGGGGCGCACAGTGGGCTG
AGCTCAGGGCACACCATCTTCAACGACCCCTTCTTCATCGTGGAGACCGTCTGCATCGTC
TGGTTCTCCTTCGAGTTCGTGGTTCGCTGCTTCGCGTGTCCCAGCCAAGCCCTCTTCTTC
AAGAACATCATGAACATCATTGACATTGTCTCCATCTTGCCTTACTTCATCACCCTGGGC
ACGGACCTGGCCCAGCAGCAGGGCGGTGGCAACGGGCAGCAGCAGCAGGCCATGTCCTTT
GCCATCCTCAGGATCATCCGCTTGGGCCTGCAGATCCTGGGCCACACCCTCCGAGCCAGC
ATGCGGGAACTGGGCCTCCTGATCTTCTTCCTCTTCATCGGGGTCATCCTGTTTTCTAGT
GCTGTGTACTTTGCCGAGGCAGATGAGCCCACCACCCATTTCCAAAGCATCCCGGATGCA
TTTTGGTGGGCCGTGGTGACCATGACAACTGTGGGCTATGGGGACATGAAGCCCATCACT
GTGGGGGGCAAGATCGTGGGGTCCCTGTGTGCCATTGCGGGTGTCTTAACCATTGCTTTA
CCAGTGCCAGTGATTGTCTCTAACTTTAACTATTTCTACCACAGAGAGACTGAAAATGAG
GAACAGACACAGCTGACACAGAATGCCGTCAGTTGCCCATACATCCCTTCTAATTTGCTG
AAGAAATTTAGGAGCTCTACTCCTTCCTCCCTGGGAGACAAGTCAGAGTATCTAGAGATG
GAAGAAGGAGTTAAGGAATCTCTCTGTGCCACGGAGAAGTGTCAGGGAAAGGGGGATGAC
AGTGAGACCGACAAAAACAACTGCTCTAACGTGAAGGCTGTGGAGACTGACGTG
>MyLu
ATGAAAACCCTGGCCCAGTTTCCGGAGACCTTGTTGGGGGACCCCGAGAAGAGGACTCAG
TACTTCGACCCTTTGCGCAACGAGTACTTTTTCGACAGGAACAGGCCCAGCTTTGATGCC
ATCTTGTACTATTATCAATCAGGAGGCCGCCTGAAGAGGCCGGTCAACGTGCCCTTCGAC
ATCTTCACGGAGGAGGTGAAGTTCTACCAGCTGGGGGAGGAGGCCCTGCTCAAGTTCCGG
GAGGACGAGGGCTTCGTGAGAGAGGAGGAGGACAGGGCCTTGCCCGAGAATGAATTCAAA
AAGCAGATCTGGCTTCTCTTCGAGTATCCGGAGAGCTCCAGTCCGGCCAGGGGCATAGCC
ATCGTCTCCGTCCTGGTCATCTTAATCTCCATTGTCATTTTCTGCCTGGAAACCTTGCCC
GAGTTCAGGGACGACAGGGATCTCATCCTGGCTCTGAGCGCGGGTGGGCACAGTGGGCTG
AGCTCAGGCCACACGGTATTCAACGACCCCTTCTTCATTGTGGAGACAGTCTGCATTGTT
TGGTTTTCCTTTGAGTTTGTGGTTCGCTGCTTCGCTTGCCCCAGCCAAGCGCTCTTCTTC
AAAAACATCATGAACATCATTGACATTGTCTCCATCTTGCCTTACTTCATCACCCTGGGC
ACGGACCTGGCCCAGCAGCAGGGCGGTGGCAACGGGCAGCAGCAGCAGGCCATGTCCTTT
GCCATCCTCAGGATCATTCGTTTGGGCCTGCAGATCCTGGGCCACACCCTCCGAGCCAGC
ATGCGGGAACTGGGCCTTCTGATCTTCTTCCTCTTCATTGGGGTCATCCTGTTTTCTAGC
GCTGTGTACTTTGCTGAGGCAGATGAGCCTACCACCCATTTCCAAAGCATCCCAGATGCA
TTTTGGTGGGCTGTGGTGACCATGACAACTGTGGGCTATGGGGACATGAAGCCCATCACT
GTGGGGGGCAAGATCGTGGGGTCCCTGTGTGCCATTGCGGGTGTCCTAACCATTGCTTTA
CCAGTGCCAGTGATTGTCTCTAACTTTAACTATTTCTACCACAGAGAGACTGAAAATGAG
GAACAGACACAACTGACACAGAATGCAGTCAGTTGCCCATACATCCCTTCTAATTTGCTG
AGGAAATTTCGGAGCTCTACTTCTTCCTCTCTGGGAGACAAGTCAGAGTATCTAGAGATG
GAAGAAGGAGTTAAGGAATCTCTTTGTGCCAAGGAGAAGTGTCAGGGAAAGGGGGATGAC
AGTGAGACAGATAAAAACAACTGCTCTAACGCGAAGGCTGTGGAGACTGATGTG
>PhDi
ATGAAAACTCTGGCCCAGTTTCCAGAGACCCTGTTGGGGGACCCCGAGAAGAGGACTCAG
TACTTCGACCCTTTGCGTAATGAGTACTTTTTTGATAGGAACAGGCCTAGCTTTGATGCC
ATCTTGTACTACTATCAGTCAGGAGGCCGCCTGAAGAGGCCAGTCAACGTCCCCTGCGAC
ATCTTCACGGAGGAGGTGAAGTTCTACCAGCTGGGAGAGGAGGCCCTGCTCAAGTTTCGG
GAGGACGAGGGCTTTGTGAGAGAGGAGGAAGACAGGGCCTTGCCCGAGAATGAATTTAAA
AAGCAGATCTGGCTTCTCTTTGAGTACCCCGAGAGCTCCAGTCCAGCAAGGGGCATAGCC
ATTGTCTCTGTCCTGGTCATCTTAATCTCCATTGTCATTTTCTGCTTGGAGACCTTGCCT
GAGTTTCGGGACGACAGGGATCTCATCATGGCTCTGAGTGCGGGCGGGCACAGTGGGTTG
AACTCGGGGCACACGATATTCAACGACCCCTTCTTCATCGTGGAGACGGTCTGCATTGTT
TGGTTTTCCTTTGAGTTCATGGTTCGCTGCTTTGCTTGTCCCAGCCAAGCGCTCTTCTTC
AAAAATATCATGAACATCATTGACATTGTCTCCATTCTGCCTTACTTCATCACGCTGGGC
ACTGACCTGGCCCAGCAGCAGGGGGGTGGCAGCGGTCAGCAGCAGCAGGCCATGTCCTTT
GCCATCCTCAGGATCATTCGTTTGGGCCTGCAGATCCTGGGCCACACCCTCAGAGCCAGC
ATGCGGGAACTGGGCCTTCTCATCTTCTTCCTCTTCATTGGGGTCATCCTGTTCTCCAGT
GCTGTGTATTTTGCGGAGGCGGATGAACCTACTACCCATTTCCAAAGCATCCCAGATGCA
TTTTGGTGGGCTGTGGTGACCATGACAACTGTGGGCTATGGGGACATGAAGCCCATCACT
GTGGGGGGCAAGATCGTGGGGTCCCTGTGTGCCATAGCGGGTGTCTTAACCATTGCTTTG
CCAGTGCCAGTGATTGTCTCTAACTTTAACTATTTCTACCACAGAGAGACTGAAAATGAG
GAACAGACACAGCTGACACAAAACGCAGTCAGTTGTCCGTACCTCCCTTCTAATTTGCTG
AAGAAATTTCGGAGCTCGACTTCTTCCTCCCTGGGAGACAAGTCAGAGTATCTAGAGATG
GAAGAAGGAGTTAAGGAGTCTCTCTGTGCAGAGGAGAAATGTCAGGGAAAGGGGGATGAC
AGTGAGACAGATAAAAACAACTGTTCTAACGCGAAGGCTGTGGAGACCGATGTG
>PtVa
ATGAAAACTCTGGCCCAGTTTCCAGAGACCTTGTTGGGGGACCCTGAGAAGAGGACTCAG
TACTTTGACCCTTTGCGTAACGAGTATTTCTTTGACAGGAACAGGCCCAGCTTTGATGCC
ATCTTATATTATTACCAGTCAGGAGGCCGCCTGAAGAGGCCCGTCAACGTCCCCTTTGAT
ATCTTCACTGAGGAGGTGAAGTTCTATCAGTTGGGAGAGGAGGCCTTGCTCAAGTTTCGG
GAGGATGAGGGCTTTGTGAGAGAGGAGGAAGACAGAGCCTTGCCAGAGAATGAATTTAAA
AAGCAAATTTGGCTTCTCTTTGAGTATCCGGAGAGCTCCAGTCCAGCAAGGGGCATAGCC
ATCGTCTCTGTCTTGGTCATCTTAATCTCCATTGTCATTTTCTGCCTGGAAACCTTGCCT
GAGTTTAGGGACGACAGGGACCTCATCATGGCACTGAGTGCAGGCGGGCACAGTGGGCTG
AACTCAGGGCACACCATATTCAACGACCCCTTCTTCATCGTGGAGACAGTCTGTATTGTT
TGGTTTTCCTTTGAGTTTGTGGTTCGCTGTTTTGCTTGTCCCAGCCAAGCGCTCTTCTTC
AAAAACATCATGAACATCATTGACATTGTCTCCATTTTGCCTTACTTCATTACACTGGGC
ACCGATCTGGCCCAGCAACAGGGGGGCGGCAACGGTCAGCAGCAGCAGGCCATGTCCTTT
GCCATCCTCAGGATCATTCGTTTGGGCCTGCAGATCCTGGGCCACACCCTAAGAGCCAGC
ATGCGGGAACTGGGCCTTCTGATCTTCTTCCTCTTCATTGGGGTCATCCTGTTTTCCAGC
GCTGTGTATTTTGCGGAGGCGGATGAGCCTACGACCCACTTCCAAAGCATCCCAGATGCG
TTTTGGTGGGCTGTGGTGACCATGACAACTGTGGGCTATGGGGACATGAAGCCCATCACT
GTGGGGGGCAAGATCGTGGGGTCCCTGTGTGCCATTGCGGGTGTCTTAACCATTGCTTTG
CCAGTGCCAGTGATTGTCTCTAACTTTAACTATTTCTACCACAGAGAGACTGAAAATGAG
GAACAGACACAGCTGACACAGAACGCAGTCAGTTGCCCATACCTCCCTTCTAATTTGCTG
AAGAAATTTCGGAGCTCTACTTCTTCTTCCCTGGGGGACAAGTCAGAGTATCTAGAGATG
GAAGAAGGAGTTAAGGAATCTCTCTGTGCAAAGGAGAAGTGTCAGGGGAAGGGGGATGAC
AGTGAGACAGATAAAAACAACTGTTCTAACGTGAAGGCTGTGGAGACCGATGTG
>RhFe
ATGAAAACCCTGGCCCAGTTTCCAGAGACGTTACTGGGGGACCCTGAGAAGAGGACTCAG
TACTTTGACCCTTTGCGCAACGAGTACTTCTTTGACAGGAACAGGCCTAGCTTTGATGCC
ATCTTGTATTACTACCAGTCGGGAGGCCGCCTGAAGAGGCCAGTCAACGTGCCGTGTGAC
ATCTTCACCGAGGAGGTGAAGTTCTACCAGCTGGGAGAGGAGGCCCTGCTGAAGTTTCGG
GAGGACGAGGGCTTTGTGAGGGAGGAGGAAGACAGGGCCCTGCCGGAGAACGAATTTAAG
AAGCAGATTTGGCTCCTCTTTGAGTATCCGGAGAGCTCCAGTCCCGCCAGGGGCATCGCC
ATCGTCTCCGTCCTGGTCATCTTAATCTCCATCGTCATCTTCTGCCTGGAAACCTTGCCT
GAGTTTCGGGACGACAGGGATCTCGTCATGGCCCTGAGTGCGGGTGGGCCCAGCGGGTTG
AACGCGGGGCACACGATATTCAACGACCCCTTCTTCATTGTGGAGACAGTCTGCATCGTT
TGGTTTTCCTTTGAGTTCGCGGTTCGCTGCTTCGCTTGCCCCAGCCAAGCACTCTTCTTC
AAAAACATCATGAACATCATTGACATTGTCTCCATTTTGCCTTACTTCATCACCCTGGGC
ACCGACCTGGCCCAGCAGCAGGGGGGTGGCAACGGTCAGCAGCAGCAGGCCATGTCGTTT
GCCATCCTCAGGATCATTCGTCTGGGCCTGCAGATCCTGGGGCACACCCTCAGGGCCAGC
ATGCGGGAACTGGGCCTGCTCATTTTCTTCCTCTTCATTGGGGTCATCCTGTTTTCCAGC
GCCGTGTATTTCGCAGAGGCGGATGAACCTACCACCCATTTCCAAAGCATCCCGGATGCG
TTTTGGTGGGCTGTGGTGACCATGACAACCGTGGGCTACGGGGACATGAAGCCCATCACC
GTGGGGGGCAAGATCGTGGGGTCCCTGTGTGCCATTGCCGGTGTCTTAACCATTGCTTTG
CCAGTGCCAGTGATTGTCTCTAACTTTAACTATTTCTACCACAGAGAGACTGAAAATGAG
GAACAGACACAGCTGACACAGAACGCAGTCAGTTGCCCATACCTCCCTTCTAATTTGCTG
AAGAAATTTCGGAGCTCTACTTCTTCTTCCCTGGGGGACAAGTCAGAGTATCTAGAGATG
GAAGAAGGAGTTAAGGAATCTCTCTGTGCAAAGGAGAAGTGTCAGGGAAAGGGGGATGAC
AGTGAGACAGATAAAAACAACTGTTCTAACGCAAAGGCCGTGGAGACCGATGTG
>RoAe
ATGAAAACTCTGGCCCAGTTTCCAGAGACCTTGTTGGGGGACCCCGAGAAGAGGACTCAG
TACTTTGACCCTTTGCGTAACGAGTATTTCTTTGACAGGAACAGGCCCAGCTTTGATGCC
ATCTTATATTATTACCAGTCAGGAGGCCGCCTGAAGAGGCCCGTCAATGTCCCCTGTGAT
ATCTTCACTGAGGAGGTGAAGTTCTATCAGTTGGGGGAGGAGGCCTTGCTCAAGTTTCGG
GAGGATGAGGGCTTTGTGAGAGAGGAAGAAGACAGGGCCTTGCCAGAGAATGAATTTAAA
AAGCAAATTTGGCTTCTCTTTGAGTATCCGGAGAGTTCCAGTCCAGCAAGGGGCATAGCC
ATCGTCTCCGTCTTGGTCATCTTAATCTCCATTGTCATTTTCTGCCTGGAAACCTTGCCT
GAGTTTAGGGACGACAGGGACCTCGTCATGGCACTGAGTGCGGGCAGGCACAGCGGGCTG
AGCTCAGGGCACACCATATTCAACGACCCCTTCTTCATCGTGGAGACAGTCTGTATTGTT
TGGTTTTCCTTTGAGTTTGTGGTTCGCTGTTTTGCTTGTCCCAGCCAAGCGCTCTTCTTC
AAAAACATCATGAACATCATTGACATTGTCTCCATTTTGCCTTACTTCATTACACTGGGC
ACCGATCTGGCCCAGCAACAGGGGGGCGGCAACGGTCAGCAGCAGCAGGCCATGTCCTTT
GCCATCCTCAGGATCATTCGTTTGGGCCTGCAGATCCTGGGCCACACCCTGAGAGCCAGC
ATGCGGGAACTGGGCCTTCTGATCTTCTTCCTCTTCATTGGGGTCATCCTGTTTTCCAGC
GCTGTGTATTTTGCGGAGGCGGATGAACCTACGACCCACTTCCAAAGCATCCCAGATGCG
TTTTGGTGGGCTGTGGTGACCATGACAACTGTGGGCTATGGGGACATGAAGCCCATCACT
GTGGGGGGCAAGATCGTGGGGTCCCTGTGTGCCATTGCGGGTGTCTTAACCATTGCTTTG
CCAGTGCCAGTGATTGTCTCTAACTTTAACTATTTCTACCACAGAGAGACTGAAAATGAG
GAACAGACACAGCTGACGCAGAATGCAGTCAGTTGTCCATACCTCCCTTCTAATTTGCTG
AAGAAATTTCGGAGCTCTACTTCTTCTTCCCTGGGGGACAAGTCAGAGTATCTAGAGATG
GAAGAAGGAGTTAAGGAATCTCTCTGTGCAAAGGAGAAGTGTCAGGGGAAGGGGGATGAC
AGTGAGACAGATAAAAACAACTGTTCCAACGTAAAGGCTGTGGAGACCGATGTG
