# Supplementary material for: Positively selected genes in the hoary bat (Lasiurus cinereus) lineage: prominence of thymus expression, immune and metabolic function, and regions of ancient synteny
Source: PeerJ. 2022 Mar 17;10:e13130. doi: 10.7717/peerj.13130 (PMC8934532; doi:10.7717/peerj.13130)
Supplement: Supplemental Information 3 — Initially tested orthogroups that have been edge-trimmed as described in the Methods. [file peerj-10-13130-s003.zip › original.trimmed/trimmed-OG0001959.fas]

>EpFu
AGTTCTAGGTCTCGTTCCAGATCATATTCTCCTGCTCATAACAGAGAGAGGAATCACCCA
AGAGTATATCAGAATCGGGATTTCCGAGGTCACAACAGAGGCTATAGAAGGCCCTATTAT
TTCCGTGGGCGCAACAGAGGCTTTTATCCATGGGGCCAGTATAACCGAGGAGGCTATGGA
AACTACCGCTCAAATTGGCAGAATTATCGGCAGGCATACAGTCCTCGACGGGGCCGGTCC
CGATCCCGGTCACCAAAGAGAAGGTCTCCTTCACCGAGATCCAGGAGCCATTCTAGAAAC
TCTGATAAGTCTTCCTCTGACAGGTCAAGGCGCTCCTCATCCTCTCGTTCTTCCTCCAAC
CACAGCCGAGTTGAATCCAAGCGCAAGTCTGCAAAGGAGAAAAAGTCCTCTTCCAAGGAT
AGCCGTCCATCTCAGTCTGCTGGAGATAACCAAGAAGAGGCCAAGGAGCAGTCATTCTCT
GGAGGCACCTCTCAAGATACAAAAGCATCTGAGAGCTCGAAGCCATGGGCAGATGCCAGC
ACATACAGTGCTGGTTCTGCATCACGGGCATCGGCAGTTTCTGAGCTAAGTCCCCGGGAG
CGGAGCCCTGCTCTTAAAAGCCCCCTCCAGTCTGTGGTAGTGAGGCGGCGGTCTCCCCGT
CCTAGCCCTGTGCCAAAGCCTAGCCCTCCACTTTCCAGCACATCCCAGATGGGCTCAGGT
CTGCAGAGTGGTTCTGGGTACCAAGCTGGGACACACCAAGGTCAATTTGACCATGGCTCT
GGGTCCTTGAGTCCATCTAAGAAGAGCCCTGTGGGTAAGAGTCCACCGGCCACTGGCTCC
ACATATGGCTCGTCTCAGAAGGAGGAGGCTGCTGGAGGAGCAGCCTATACAAAGAGGTAT
CTAGATGAGCAGAAGACAGAGAATGGAAAAGATAAGGAACAGAAACAAACAAATACGGAT
AAAGAGAAAATGAAAGAGAAAGGGAGCTTCTCTGACACAGGATTGAGTGATTCGAAAATA
AAATCTGATATGTTTGCTCCCAAAACTGATTCTGAGAAGCCTTTTCGGGGTAGCCAGTCT
CCTAAAAGATATAAGCTCCGAGATGACTTTGAAAAGAAGATGGCTGATTTCCACAAGGAT
GACATGGATGATCAAGATAAGGACAAAGCCAAAGGAAGGAAGGAATCTGAGTTTGATGAT
GAACCCAAATTTATGTCGAAAGTCATAGCCGGTGCAAACAAAAATCAGGATGATGAGAAG
TCAGGCAAATGGGAAGTGTATGCACCTCCAGGGAAGGAAAAGCAAAGGAAAACAGAGGAG
CTGGAGGAGGAGTCTTTCTCGGAGAGATCCAAAAAGGAGGATCGGGGAGGACTCAAGAGA
ACCGAAAGTGGGCACAGGGGGTTTGTGCCTGAAAAGAATTTCCGAGTGACTGCTTACAAA
GCGGTCCAGGAGAAAAGCTCATCACCTCCCCCAAGAAAGACCTCTGAGAGCCGGGAGAAG
CTAGGAGCCAAAGGAGACTTTTCCACAGGGAAGTCTTCCTTCTCTATTACTCGAGAGGCC
CAGGTCAATGTCCGGATGGACTCTTTTGATGAGGACCTTGCAAGACCCAGTGGATTACTG
GCTCAGGAGCGCAAGCTTTGTCGGGATCTAGTTCATAGCAACAAAAAGGAGCAAGAATTT
CGTTCCATTTTCCAGCACATACAGTCAGCTCAGTCTCAGCGGAGCCCCTCGGAACTGTTT
GCCCAGCACATTGTGACCATTGTTCACCACGTTAAAGAACATCACTTTGGGTCCTCAGGA
ATGACATTGCATGAACGCTTTACTAAATACCTAAAGAGAGGAACTGAGCAAGAGGCAGCT
AAGAACAAGAAAAGCCCAGAGATACACAGGAGGATAGACATTTCCCCCAGTACATTCAGG
AAACATGGATTGGCTCATGATGAAATGAAAAGTCCCCGGGAACCTGGCTACAAGGCTGAG
GGAAAATACAAAGATGATCCTGTTGATCTCCGCCTTGATATTGAACGTCGTAAAAAACAT
AAGGAGAGAGATCTTAAACGAGGTAAAAGAGAATCAGTGGATTCCCGAGACTCAAGCCAC
TCGAGGGAAAGATCAGCCGAGAAAACAGAGAAAACCCATAAAGGATCAAAGAAGCAGAAG
>HiAr
AGCTCTAGGTCTCGTTCCAGATCATATTCTCCAGCTCATAACAGAGAGAGGAATCACCCA
CGAGTGTATCAGAATCGGGATTTCCGAGGTCACAACAGAGGCTATAGAAGGCCGTATTAT
TTCCGTGGGCGCAACAGAGGCTTTTATCCGTGGGGCCAGTATAACCGAGGAGGCTATGGA
AACTACCGCTCCAATTGGCAGAATTACCGGCAAGCATACAGCCCTCGTCGGGGCCGTTCT
CGATCCAGGTCCCCAAAGAGAAGGTCCCCTTCACCACGGTCCAGAAGCCATTCTAGAAAC
TCCGATAAGTCTTCCTCTGACAGGTCAAGGCGCTCCTCATCCTCTCGTTCTTCCTCCAAC
CACAGCCGAGTTGAATCTAAGCGCAAGTCTGCAAAGGATAAAAAGTCCTCTTCCAAGGAT
AGCCGGCCATCTCAGGCTGCCGGGGATAACCAGGACGAGGCCAAGGAGCAGACGTTCTCT
GGAGGCACGTCTGAAGATACAAAAGCATCTGAGAGCTCGAAGCCGTGGGCAGATGGCAGC
ACATACAGTGCTGGTTCTGCATCACGGGCCTCGGCAGTTTCCGAGCTGAGTCCCCGGGAG
CGAAGCCCTGCTCTGAAAAGCCCCCTCCAGTCTGTGGTGGTGAGACGGCGGTCTCCCCGT
CCTAGCCCTGTGCCAAAACCTAGCCCTCCACTTTCCAGCACATCTCAGATGGGCTCAGCT
CTGCAGAGTGGTTCTGGGTACCAGTCTGGGACACACCAAGGTCAGTTTGACCATGGCTCT
GGGTCCTTGAGTCCATCCAAAAAGAGCCCTATGGGTAAGAGTCCACCCGCCACTGGCTCC
ACATATGGCTCGTCTCAGGAGGAGGAGGCTGCGGGAGGAGCAACCTATACAAAGAGGTAT
CTAGATGACCAGAAGACAGAGAATGGAAAAGATAAGGAACAGAAACAAACAAATATGGAT
AAAGAGAAAATGAAAGAGAAAGGGAACTTCTCTGATACCGGCTTGAGTGATTCGAAAATG
AAATCTGATCTGTTTTCTTCCAAAACTGATTCTGAGAAGCCTTTTCGGGGTGGCCAGTCT
CCCAAAAGGTATAAGCTCCGAGATGACTTTGAGAAGAAGATGGCTGACTTCCACAAGGAT
GAGATGGATGACCAAGATAAGGACAAAGCTAAGGGAAGGAAGGAATCTGAGTTTGATGAT
GAACCCAAATTTATGTCGAAGGTCATAGCGGGTGCAAACAAAAACCAGGAGGAGGAGAAG
TCAGGCAAATGGGAGGTGTATGCACCTCCGGGGAAGGAAAGACAAAGGAAAACAGAGGAG
TTGGAGGAGGAGTCTTTCTCAGAGAGATCCAGAAAGGAGGATCGGGGAGGGCTCAAGAGA
ACCGAAAGTGGGCACAGGGGGTTCGTGCCTGAAAAGAATTTCCGAGTGACTGCTTACAAA
GCAGTCCAGGAGAAAAGCTCATCACCTCCCCCAAGAAAGACCTTTGAGAGCCGAGAGAAG
CTAGGAGCCAAAGGAGACTTTTCCACGGGGAAGTCTTCCTTTTCCATAACTCGCGAGGCC
CAGGTCAATGTCCGGATGGACTCTTTTGATGAGGACCTTGCAAGACCCAGTGGCTTATTG
GCTCAGGAACGCAAGCTTTGTCGAGATCTGGTCCATAGCAACAAAAAGGAACAGGAATTT
CGTTCCATTTTCCAGCACATACAGTCAGCTCAGTCTCAGCGGAGCCCCTCCGAGCTGTTT
GCCCAACACATCGTGACCATCGTCCACCACGTTAAAGAGCATCACTTTGGGTCCTCAGGA
ATGACATTGCATGAACGCTTTACTAAATACCTAAAGAGAGGAACTGAGCAGGAGGCAGCT
AAAAACAAGAAAAGCCCAGAGATACACAGGAGGATAGACATTTCCCCCAGTACATTCAGA
AAACATGGTTTGACTCATGATGAAATGAAAAGTCCCCGGGAACCTGGCTATAAGGCTGAA
GGAAAATACAAAGATGATCCTGTTGATCTCCGCCTTGATATTGAACGTCGTAAAAAACAT
AAGGAGAGAGATCTTAAACGCGGTAAAAGAGAATCAGTGGATTCCCGAGACTCAAGCCAC
TCCAGGGAAAGATCAACTGAGAAAACCGAGAAAACCCATAAAGGATCAAAGAAGCAGAAG
>LaCi
AGTTCTAGGTCTCGTTCCAGATCATATTCTCCAGCTCATAACAGAGAGAGGAATCACCCA
AGAGTATATCAGAATCGGGATTTCCGAGGTCACAACAGAGGCTATCGAAGGCCTTATTAT
TTCCGTGGGCGCAACAGAGGCTTTTATCCATGGGGCCAGTATAACCGAGGAGGTTATGGA
AATTACCGCTCAAATTGGCAGAATTACCGGCAGGCATATAGTCCTCGACGGGGCCGATCC
CGATCCCGGTCCCCAAAGAGAAGGTCTCCTTCACCAAGATCCAGGAGCCATTCTAGAAAC
TCTGATAAGTCTTCCTCTGACAGGTCAAGACGCTCCTCATCCTCTCGTTCTTCCTCCAAC
CACAGCCGAGTTGAATCCAAGCGCAAGTCTACAAAGGAGAAAAAGTCCTCTTCCAAGGAT
AGTCGTCCATCACAGTCTGCTGGAGATAACCAAGAAGAGGCCAAGGAGCAGACATTCTCT
GGAGGCACCTCTCAAGATACAAAAGCATCTGAGAGCTCAAAGCCATGGGCAGATGCTAGC
ACATACAGTGCTGGTTCTGGATCACGGGCATCGGCAGTTTCTGAGTTGAGTCCCCGGGAG
CGGAGCCCTGCTCTGAAAAGCCCCCTTCAGTCTGTGGTAGTGAGGCGGCGGTCTCCCCGT
CCTAGCCCTGTGCCAAAGCCTAGCCCTCCACTTTCCAGCACATCCCAGTTGGGCTCAGGT
CTGCAGAGTGGTTCTGGGTACCAAGCTGGGACACACCAAGGTCAGTTTGACCATGGCTCT
GGGTCCTTGAGTCCATCCAAGAAGAGCCCTGTGGGTAAGAGTCCACCGGCCACTGGCTCC
ACATATGGCTCATCTCAGAAGGAAGAGGCTGCTGGAGGAGCAGCCTATACAAAGAGGTAT
CTAGATGAGCAGANNNNNNNNNNNNNNNNNNNNNNNNNNNNNNNNNNNNNNNNNNNNNNN
NNNNNNNNNNNNNNNNNNNNNNNNNGCTTCTCTGACACAGGCTTGAGTGATTCGAAAATA
AAATCTGACATGTTTGCTCCCAAAACTGATTCTGAGAAGCCTTTTCGGGGTAGCCAGTCT
CCTAAAAGATATAAGCTCCGAGATGACTTTGAGAAGAAGATGGCTGATTTTCACAAGGAG
GACATGGATGATCAAGATAAGGACAAAGCCAAAGGAAGGAAGGAATCTGAGTTTGATGAT
GAACCCAAATTTATGTCGAAAGTCATAGCTGGTGCAAACAAAAACCAGGAGGATGAGAAG
TCAGGCAAATGGGAGGTGTATGCACCTTCAGGGAAGGAAAAGCAAAGGAAAACAGAGGAG
CTGGAGGAGGAGTCTTTCTCAGAGAGATCCAAAAAGGAGGATCGGGGAGGACTCAAGAGA
ACCGAAAGTGGGCACAGGGGGTTTGTGCCTGAAAAGAATTTCCGAGTGACTGCTTACAAA
GCAGTCCAGGAGAAAAGCTCATCACCTCCTCCAAGAAAGACTTCTGAGAGCCGGGAGAAG
CTAGGAGCCAAAGGAGACTTTTCCACAGGGAAGTCTTCCTTCTCTATTACTCGAGAGGCC
CAGGTCAATGTCCGGATGGACTCTTTTGATGAGGACCTTGCAAGACCCAGTGGATTACTA
GCTCAGGAGCGCAAGCTTTGTCGGGATCTAGTTCATAGCAACAAAAAGGAACAAGAATTT
CGTTCCATTTTCCAGCACATACAGTCAGCTCAGTCTCAGCGGAGCCCCTCGGAACTGTTT
GCCCAGCACATTGTGACCATTGTTCACCACGTTAAAGAACATCACTTTGGGTCCTCAGGA
ATGACATTGCATGAACGCTTTACTAAATACCTAAAGAGAGGAACTGAGCAAGAGGCAGCT
AAGAATAAGAAAAGCCCAGAAATACACAGGAGGATAGACATTTCCCCCAGTACATTCAGG
AAACATGGATTGGCTCATGATGAAATGAAAAGTCCCCGGGAACCTGGCTACAAGGCTGAG
GGAAAATACAAAGATGATCCTGTTGATCTCCGCCTTGATATTGAACGTCGTAAAAAACAT
AAGGAGAGAGATCTTAAACGAGGTAAAAGAGAATCAGTGGATTCCCGAGACTCAAGCCAC
TCAAGGGAAAGATCAGCCGAGAAAACAGAGAAAACCCATAAAGGATCAAAGAAGCAGAAG
>MyLu
AGTTCTAGGTCTCGTTCCAGATCATATTCTCCAGCTCATAACAGAGAGAGGAATCACCCA
AGAGTATATCAGAATCGAGATTTCCGAGGTCACAACAGAGGCTATAGAAGACCCTATTAT
TTCCGTGGGCGCAACAGAGGCTTTTATCCATGGGGCCAGTATAACCGAGGAGGCTATGGA
AACTACCGCTCAAATTGGCAGAATTATCGGCAGGCATACAGTCCTCGACGGGGCCGGTCC
CGATCCCGGTCCCCAAAGAGAAGGTCTCCTTCACCAAGATCCAGGAGCCATTCTAGAAAC
TCCGATAAGTCTTCCTCTGACAGGTCAAGGCGCTCCTCATCCTCTCGTTCTTCCTCTAAC
CACAGCCGAGTTGAATCCAAGCGCAAGTCTGCAAAGGAGAAAAAGTCCTCTTCCAAGGAT
AGCCGCCCATCTCAGTCTGCTGGGGATAACCAGGAAGAGGCCAAGGAGCAGACATTCTCT
GGAGGCACCTCTCAAGATACAAAAGCATCTGAGAGCTCGAAGCCATGGGCAGATGCCACC
ACATACAGTGCTGGTTCTGCATCACGGGCATCGGCAGTTTCCGAGCTGAGTCCCCGGGAG
CGGAGCCCTGCTCTGAAAAGCCCCCTCCAGTCTGTGGTAGTGAGGCGGCGGTCTCCCCGT
CCTAGCCCTGTGCCAAAGCCTAGCCCTCCACTTTCCAGCACATCCCAGATGGGCTCAAGT
CTGCAGAGTGGTTCTGGGTACCAGGCTGGGTCACACCAAGGTCAGTTTGACCATGGCTCT
GGGTCCTTGAGTCCATCCAAGAAGAGCCCTGTGGGTAAGAGTCCACCGGCCACTGGCTCC
ACATACGGCTCGTCTCAGAAGGAGGAGGCTGCTGGAGGAGCAGCCTATACAAAGAGGTAT
CTAGATGAGCAGAAGACAGAGAATGGAAAAGATAAGGAACAGAAACAATCAAATACTGAT
AAAGAGAAAATGAAAGAGAAAGGGAGCTTCTCCGACACAGGCTTGAGTGATTCGAAAATA
AAATCTGATCTGTTTGCTCCCAAAACTGATTCTGAGAAGCCTTTTCGGGGTAGCCAGTCT
CCTAAAAGATACAAGCTCCGAGATGACTTTGAGAAGAAGATGGCTGATTTCCACAAGGAG
GACATGGATGATCAAGATAAGGACAAAGCCAAAGGAAGGAAGGAATCTGAGTTTGATGAT
GAACCCAAATTTATGTCGAAAGTCATAGCCGGTGCAAACAAAAACCAGGAGGATGAGAAG
TCAGGCAAATGGGAGGTGTATGCACCTTCAGGGAAGGAAAAGCAAAGGAAAACAGAGGAG
CTGGAGGAGGAGTCTTTCTCGGAGAGATCCAAAAAGGAGGATCGGGGAGGGCTCAAGAGA
ACCGAAAGTGGGCACAGGGGGTTTGTGCCTGAAAAGAATTTCCGAGTGACTGCTTACAAA
GCAGTCCAGGAGAAAAGCTCATCACCTCCCCCAAGAAAGACCTCTGAGAGCCGGGAGAAG
CTAGGAGCCAAAGGAGACTTTTCCACAGGGAAGTCTTCCTTCTCCATTACTCGAGAGGCC
CAGGTCAATGTCCGGATGGACTCTTTTGATGAGGACCTTGCAAGACCCAGTGGATTACTG
GCTCAGGAACGCAAACTTTGTCGGGATCTAGTTCATAGCAACAAAAAGGAACAAGAATTT
CGTTCCATTTTCCAGCACATACAGTCAGCTCAGTCTCAGCGGAGCCCCTCGGAACTGTTT
GCCCAGCACATTGTGACCATTGTTCACCATGTTAAAGAACATCACTTCGGGTCCTCAGGA
ATGACATTGCATGAACGCTTTACTAAATACCTAAAGAGAGGAACTGAGCAAGAGGCAGCT
AAGAACAAGAAAAGCCCAGAGATACACAGGAGGATAGACATTTCCCCCAGTACATTCAGG
AAACATGGATTGACTCATGATGAAATGAAAAGTCCCCGGGAACCTGGCTACAAGGCTGAG
GGAAAATACAAAGATGATCCTGTTGATCTCCGCCTTGATATTGAACGTCGTAAAAAACAT
AAGGAGAGAGATCTTAAACGAGGTAAAAGAGAATCAGTGGATTCCCGAGACTCAAGCCAC
TCGAGGGAAAGATCAGCTGAGAAAACAGAGAAAACCCATAAAGGATCAAAGAAGCAGAAG
>PhDi
AGTTCTAGGTCTCGTTCCAGATCATATTCTCCAGCTCATAACAGAGAGAGGAATCATCCA
AGAGTATATCAGAATCGGGATTTCCGAGGTCACAACAGAGGCTATAGAAGGCCCTATTAC
TTCCGTGGGCGCAACAGAGGCTTTTATCCATGGGGCCAGTATAACCGAGGAGGCTATGGA
AACTACCGCTCAAATTGGCAGAATTATCGACAAGCATACAGTCCTCGTCGGGGCCGTTCC
CGATCCCGGTCCCCAAAGAGAAGATCGCCTTCGCCACGGTCCAGGAGCCATTCTAGAAAC
TCTGATAAGTCTTCCTCTGACAGGTCAAGGCGTTCCTCATCCTCTCGTTCTTCCTCCAAC
CACAGCCGAGTTGAATCTAAGCGCAAGTCTGCAAAGGAGAAAAAGTCCTCTTCCAAGGAT
AGCCGGCCATCTCAGGCTGCTGGGGATAACCAGGAAGAGGCCAAGGAGCAGACGTTCTCC
GGAGGCTCCTCTCAAGATACAAAAGCATCTGAGAGCTCGAAACCCTGGGCAGATGCTACC
ACCTACAGCACTGGCTCTGCATCACGGGCATCGGCAGTGTCTGAGCTGAGTCCCCGGGAG
CGGAGCCCTGCTCTGAAAAGCCCCCTGCAGTCTGTGGTGGTGAGACGGCGATCTCCCCGT
CCTAGTCCTGTGCCAAAACCTAGCCCTCCACTTTCCAGCACATCCCAGATGGGCTCAGGT
CTGCAGAGTGGTTCTGGGTACCAGGCTGGGACACACCAAGGTCAATTTGACCACGGCTCT
GGGTCCTTGAGTCCATCCAAGAAGAGCCCTGTGGGTAAGAGTCCACCAGCCTCTGGCTCC
ACATACGGCTCATCTCAGAAGGAGGAGGCTGCAGGAGGAGCAGCCTATACAAAGAGGTAT
CTAGATGAGCAGAAGACAGAGAATGGAAAAGATAAGGAACAGAAACAAACAAATACTGAT
AAAGAGAAAATGAAAGAGAAAGGGAGCTTCTCTGACACAGGCATGAGTGATTCGAAAATA
AAATCTGATATGTTTGCTTCCAAAACTGATTCTGAGAAGCCTTTTCGGGGCAGCCAGTCT
CCCAAAAGGTATAAGCTCCGAGATGACTTTGAGAAGAAGATGGCTGACTTCCACAAGGAG
GACCTGGATGATCAAGATAAGGACAAAGCTAAAGGAAGGAAAGAATCTGAGTTTGATGAT
GAACCCAAATTTATGTCGAAAGTCATAGCAGGCACAAACAAAAACCAGGAGGAGGAGAAG
TCAGGCAAATGGGAGGTGTATGCGCCCCCCGGCAAGGAAAAGCAGCGGAAAACCGAGGAG
CTGGAGGAGGAGTCTTTCTCAGAGAGATCCAAAAAGGAGGATCGGGGAGGGCTCAAGAGA
ACCGAAAGTGGGCACAGGGGGTTTGTGCCTGAAAAGAACTTCCGAGTGACTGCTTACAAG
GCAGTCCAGGAGAAAAGCTCGTCACCTCCCACAAGAAAGACCTCTGAGAGCCGAGAGAAG
CTAGGAGCCAAAGGAGACTTTTCTTCAGGGAAGTCTTCCTTTTCCATTACTCGAGAGGCC
CAAGTCAATGTCCGGATGGACTCTTTTGACGAGGACCTTGCAAGACCCAGTGGCTTATTG
GCCCAGGAACGTAAGCTTTGTCGGGATCTAGTTCATAGCAACAAAAAGGAACAGGAATTT
CGTTCCATTTTCCAGCACATACAGTCAGCTCAGTCTCAGCGGAGCCCCTCGGAACTGTTT
GCCCAGCACATAGTGACCATTGTTCACCACGTTAAAGAGCATCACTTTGGGTCCTCAGGA
ATGACATTGCATGAACGCTTTACTAAATACCTAAAGAGAGGATCTGAGCAGGAGGCAGCT
AAGAACAAGAAAAGCCCAGAGATACACAGGAGGATAGACATTTCCCCCAGTACATTCAGA
AAACATGGTTTGGCTCATGATGAAATGAAAAGTCCCCGGGAACCCGGCTACAAGGCTGAA
GGAAAATACAAAGATGATCCTGTTGATCTCCGCCTTGATATTGAACGTCGTAAAAAACAT
AAGGAGAGAGATCTTAAACGAGGCAAAAGAGAATCAGTGGATTCCCGAGACTCAAGCCAC
TCAAGGGAAAGATCAGCTGAGAAAACCGAGAAAACCCATAAAGGATCAAAGAAGCAGAAG
>PtVa
AGTTCTAGGTCTCGTTCCAGATCATATTCTCCAGCTCATAACAGAGAGAGGAATCATCCA
AGAGTATATCAGAATCGGGATTTCCGAGGGCACAACAGAGGTTATAGAAGGCCTTATTAT
TTCCGTGGGCGCAACAGAGGCTTTTATCCGTGGGGCCAGTATAACCGAGGAGGTTATGGA
AACTACCGCTCAAATTGGCAGAATTACCGGCAAGCATACAGTCCTCGTCGGGGCCGTTCC
CGATCCCGGTCCCCAAAGAGAAGATCCCCTTCGCCACGGTCCAGGAGCCATTCTAGAAAC
TCCGATAAGTCTTCTTCTGACAGGTCAAGGCGCTCCTCATCCTCTCGTTCTTCCTCCAAC
CACAGCCGAGTTGAATCTAAGCGCAAATCTGCAAAGGATAAAAAGTCCTCTTCCAAGGAT
AGCCGGCCGTCTCAGGCTGCTGGGGAAAACCAGGATGAAGCCAAGGAGCAGACGTTCTCT
GGAGGCACTTCTCAAGATTCGAAAGCATCTGAAAGCTCTAAGCCATGGGCAGATGCCAGC
ACATACAGTGCTGGTTCTGCATCACGGGCCTCAGCAGTTTCCGAGCTGAGTCCCCGGGAG
CGAAGCCCTGCTCTGAAAAGCCCCCTCCAGTCTGTGGTGGTGAGACGGCGGTCTCCCCGT
CCCAGCCCTGTGCCCAAACCTAGCCCTCCACTTTCCAGCACATCCCAGATGGGTTCAGCT
CTGCAGAGTGGTTCTGGGTACCAGGCTGGGACACACCAAGGTCAATTTGACCATGGCTCT
GGGTCCTTGAGTCCATCCAAAAAGAGCCCTGTGGGTAAGAGTCCACCAGCCACTGGCTCC
ACATATGGCTCGTCTCAGAAAGAGGAGGCTGCTGGAGGAGCAGCCTATACAAAGAGGTAT
CTAGATGAACAGAAGACAGAGAATGGAAAAGATAAGGAACAGAAACAAACAAATACTGAT
AAAGAGAAAATGAAAGAGAAAGGGAGCTTCTCTGACACAGGCTTGGGTGATTCGAAAATG
AAATCTGATCTGTTTGCTCCCAAAACTGATTCTGAGAAGCCTTTTCGGGGTAGCCAGTCT
CCCAAAAGATATAAGCTCCGAGATGACTTTGAGAAGAAGATGGCTGACTTCCATAAGGAG
GAGATGGATGATCAAGATAAGGACAAAGCTAAAGGAAGGAAGGAATCTGAGTTTGATGAT
GAACCCAAATTTATGTCGAAAGTCATCGCAGGTGCAAACAAAAACCAGGAGGAGGAGAAG
TCAGGCAAATGGGAGGTATATGCACCCCCAGGGAAGGAAAAGCAGAGGAAAACGGAGGAG
CTGGAGGAGGAGTCTTTCTCAGAGAGATCCAAAAAGGAAGATCGGGGAGGGCCCAAGAGA
ACCGAAAGTGGGCACAGGGGGTTTGTGCCTGAAAAGAATTTCCGAGTGACCGCTTACAAA
GCAGCCCAGGAGAAAAGTTCATCTCCTCCCCCAAGAAAGACCTCGGAGAGCCGAGAGAAG
CTGGGAGCCAAAGGAGACTTTTCCACAGGGAAGTCATCCTTTTCCATTACTCGAGAGGCC
CAGGTCAATGTCCGGATGGATTCTTTTGATGAAGACCTTGCAAGACCCAGTGGGTTATTG
GCCCAGGAACGCAAGCTTTGTCGGGATCTAGTCCATAGTAACAAAAAGGAACAGGAATTT
CGTTCCATTTTCCAGCACATACAGTCAGCTCAGTCTCAGCGGAGCCCCTCAGAACTCTTT
GCCCAGCACATAGTGACCATTGTTCACCATGTAAAAGAGCATCACTTTGGGTCCTCAGGA
ATGACATTGCATGAACGCTTTACTAAATACCTAAAGAGAGGAACTGAGCAGGAGGCAGCT
AAAAACAAGAAAAGCCCAGAGATACACAGGAGGATAGACATTTCCCCCAGTACATTCAGA
AAACATGGTTTGGCTCATGATGAAATGAAAAGCCCTCGGGAACCTGGCTACAAGGCTGAG
GGAAAATACAAAGATGATCCTGTTGATCTCCGCCTTGATATTGAACGGCGTAAAAAACAT
AAGGAGAGAGATCTTAAACGAGGCAAAAGAGAATCGGTGGATTCCAGAGACTCAAGCCAC
TCGAGGGAAAGATCAGCTGAGAAAACCGAGAAACCCCATAAAGGATCAAAGAAGCAGAAG
>RhFe
AGTTCTAGGTCTCCTTCCAGATCATATTCTCCAGCTCATAACAGAGAGAGGAATCACCCA
AGAGTGTATCAGAATCGGGATTTCCGAGGTCACAACAGAGGCTATAGAAGGCCCTATTAT
TTCCGTGGGCGCAACAGAGGCTTTTATCCGTGGGGCCAGTATAACCGCGGAGGTTATGGA
AACTACCGCTCAAATTGGCAGAATTACCGGCAAGCATACAGTCCTCGTCGGGGCCGTTCC
CGATCCCGGTCCCCAAAGAGAAGGTCCCCTTCGCCACGGTCCAGAAGCCATTCTAGAAAC
TCCGATAAGTCTTCCTCTGACAGGTCAAGGCGCTCCTCGTCCTCTCGTTCTTCCTCTAAC
CACAGCCGAGTTGAATCTAAGCGCAAGTCTGCAAAGGAGAAAAAGTCCTCTTCCAAGGAC
AGCCGGCCATCTCATGCTGCCGGGGATAACCAGGACGAGACCAAGGATCAGACGTTCTCT
GGAGGCACCTCTGAAGATACAAAAGCATCTGAGATCTCGAAGCCATGGGCAGATGGCAGC
ACGTACAGTGCTGGTAGTGCATCCCGGGCCTCGGCGGTCTCCGAGCTGAGTCCCCGGACG
NGAAGCCCTGCTCTGAAAAGCCCCCTCCAGTCTGTGGTGGTGAGACGGCGGTCCCCGCGT
CCTAGCCCTGTGCCAAAGCCTAGCCCTCCACTTTCCAGCACATCTCAGATGGGCTCAACT
CTGCAGAGTGGTTCTGGGTACCAGGCTGGGACACACCAAGGTCAGTTTGACCATGGCTCT
GGGTCCTTGAGTCCATCCAAAAAGAGCCCTGTGGGTAAGAGTCCACCGGCCACCAGCTCC
ACATATGGCTCGTCTCAGGAGGAGGAGGCTGCTGGAGGAGCAACATATACAAAGAGGTAT
CTAGATGAGCAGAAGACAGAGAATGGAAAAGATAAGGAACAGAAACAAACAAATACTGAT
AAAGAGAAAATGAAAGAGAAAGGGAGCTTCTCTGATATGGGCTTGAGTGATTCGAAAATG
AAATCTGATCTGTTTGCTCCCAAAACTGATTCTGAGAAGGCTTTTCGGGGTAGCCAGTCT
CCCAAAAGGTATAAGCTCCGAGACGACTTTGAGAAGAAGATGGCTGACCTCCACAAGGAC
GAGATGGACGACCAAGATAAGGACAAAGCTAAGGGGAGGAAAGAATCTGAGTTTGATGAT
GAACCCAAATTTATGTCCAAAGTCATAGCAGATGCAAACAAAAACCAGGAGGAGGAGAAG
TCAGGCAAATGGGAGGTGTATGCCCCTCCAGGGAAGGAAAAGCAGAGGAAAACAGAGGAG
TTGGAGGAGTCGTCTTTCTCAGAGAGATCCAAAAAGGAGGATCGGGGAGGGCTCAAGAGA
ACCGAAAGTGGGCACAGGGGGTTCGTGCCTGAAAAGAATTTCCGAGTGACCGCTTATAAA
GCAGTCCAGGAGAAAAGCTCATCACCTCCCCCAAGAAAGACCTTTGAGAGCGGAGAGAAG
CTAGGAGCCAAAGGAGAAATTTCCACGCGGAAGTCTTCCTTTTCCATAACTCGCGAGGCC
CAGGTCAATGTCCGGATGGACTCTTTTGATGAGGACCTTGCAAGACCCAGTGGCCTATTG
GCTCAGGAACGCAAGCTTTGTCGAGATCTGGTGCATGGCAACAAAAAGGAACAGGAATTT
CGTTCCATTTTCCAACACATACAGTCAGCTCAGTCTCAGCGGAGCCCCTCCGAGCTGTTT
GCCCAGCACATAGTGACCATTGTCCACCACGTCAAAGAGCATCACTTTGGGTCCTCAGGA
ATGACATTGCATGAATGCTTTACTAAATACCTAAAGAGAGGAAGTGAGCAGGACGCAGCT
AAAAACAAGAAAAGCCCAGAGATACACAGGAGGATAGACATTTCCCCCAGTACATTCAGA
AAACATGGTTTGGCTCATGATGAAATGAAAAGTCCCCGGGAACCTGGCTACAAGACTGAG
GGAAAATACAAAGATGATCCTGTTGATCTCCGCCTTGATATTGAACGTCGTAAAAAACAT
AAGGAGAGAGATCTTAAACGAGGTAAAAGAGAATCAGTGGATTCCCGAGACTCAAGCCAC
TCGAGGGAAAGATCAGCTGAGAAAACTGAGAAAACCCATAAAGGATCAAAGAAGCAGAAG
>RoAe
AGTTCTAGGTCTCGTTCCAGATCATATTCTCCAGCTCATAACAGAGAGAGGAATCACCCA
AGAGTATATCAGAATCGGGATTTCCGAGGTCACAACAGAGGCTATAGAAGGCCGTATTAT
TTCCGTGGGCGCAACAGAGGCTTTTATCCGTGGGGCCAGTATAACCGAGGAGGTTATGGA
AACTACCGCTCAAATTGGCAGAATTACCGGCAAGCATACAGTCCTCGTCGGGGCCGTTCC
CGATCCCGGTCCCCAAAGAGAAGGTCTCCTTCACCACGGTCCAGGAGCCATTCTAGAAAC
TCCGATAAGTCTTCCTCTGACAGGTCAAGGCGCTCCTCATCCTCTCGTTCTTCCTCCAAC
CACAGCCGAGTTGAATCTAAGCGCAAATCTGCAAAGGAGAAAAAGTCCTCTTCAAAGGAT
AGCCGGCCATCTCAGGCTGCTGGGGAAAACCAGGATGAGGCCAAGGAGCAGACGTTCTCT
GGAGGCACTTCTCAAGATTCGAAAGCATCTGAGAGCTCAAAGCCATGGGCAGATGCCAGC
ACATACAGTGCTGGTTCTGCATCACGGGCCTCTGCAGTTTCTGAGCTGAGTCCCCGGGAG
CGAAGCCCTGCTCTTAAAAGCCCCCTCCAGTCTGTAGTGGTGAGACGGCGGTCTCCCCGT
CCCAGCCCTGTGCCCAAACCTAGCCCTCCACTTTCCAGCACATCCCAGATGGGTTCAGCT
CTGCAGAGTGGTTCTGGGTACCAGGCTGGGACACACCAAGGTCAGTTTGACCATGGCTCT
GGGTCCTTGAGTCCATCCAAAAAGAGCCCTGTGGGTAAGAGTCCACCAGCCACTGGCTCC
ACATATGGCTCGTCTCAGAAGGAGGAGTCTGCTGGAGGAGCAGCCTATACAAAGAGGTAT
CTAGATGAACAGAAGACAGAGAATGGAAAAGATAAGGAACAGAAACAAACAAATACTGAT
AAAGATAAAATGAAAGAGAAAGGGAGCTTCTCTGACACAGGCTTGGGTGATTCGAAAATG
AAATCTGATCTGTTTGCTTCCAAAACTGATTCTGAGAAGCCTTTTCGGGGTAGCCAGTCT
CCCAAAAGATATAAGCTCCGAGATGACTTTGAGAAGAAGATGGCTGACTTCCATAAGGAG
GAGATGGATGATCAAGATAAGGACAAAGCTAAAGGAAGGAAGGAATCTGAGTTTGATGAT
GAACCCAAATTTATGTCGAAAGTCATCACAGGTGCAAACAAAAACCAGGAGGAGGAGAAA
TCAGGCAAATGGGAGGTATATGCACCCCCAGGGAAGGAAAAGCAGAGGAAAACAGAGGAG
CTAGAGGAGGAGTCTTTCTCAGAGAGATCCAAAAAGGAAGATCGAGGAGGGCCCAAGAGA
ACCGAAAGTGGGCACAGGGGGTTTGTGCCTGAAAAGAATTTCCGAGTGACCGCTTACAAA
GCAGCCCAGGAGAAAAGCTCATCTCCTCCCCCAAGAAAGACCTCGGAGAGCCGAGAGAAG
CTGGGAGCCAAAGGAGACTTTTCCACAGGGAAGTCCTCCTTTTCCATTACTCGAGAGGCC
CAGGTCAATGTCCGGATGGACTCTTTTGATGAAGACCTTGCAAGACCCAGTGGGTTATTG
GCCCAGGAACGCAAGCTTTGTCGGGATCTAGTCCATAGCAACAAAAAGGAACAGGAATTT
CGTTCCATTTTCCAGCACATACAGTCAGCTCAGTCTCAGCGGAGCCCCTCGGAACTGTTT
GCCCAGCACATAGTGACCATTGTTCACCATGTAAAAGAGCATCACTTTGGGTCCTCAGGA
ATGACATTGCATGAACGCTTTACTAAATACCTAAAGAGAGGAACTGAGCAGGAGGCAGCT
AAAAACAAGAAAAGCCCAGAGATACACAGGAGGATAGACATTTCCCCCAGTACATTCAGA
AAACATGGTTTGGCTCATGATGAAATGAAAAGCCCTCGGGAACCTGGCTACAAGGCTGAG
GGAAAATACAAAGATGATCCTGTTGATCTCCGCCTTGATATTGAACGGCGTAAAAAACAT
AAGGAGAGAGATCTTAAACGAGGCAAAAGAGAATCGGTGGATTCCAGAGACTCAAGCCAC
TCGAGGGAAAGATCAGCTGAGAAAACCGAGAAACCCCATAAAGGATCAAAGAAGCAGAAG
