# Supplementary material for: Positively selected genes in the hoary bat (Lasiurus cinereus) lineage: prominence of thymus expression, immune and metabolic function, and regions of ancient synteny
Source: PeerJ. 2022 Mar 17;10:e13130. doi: 10.7717/peerj.13130 (PMC8934532; doi:10.7717/peerj.13130)
Supplement: Supplemental Information 3 — Initially tested orthogroups that have been edge-trimmed as described in the Methods. [file peerj-10-13130-s003.zip › original.trimmed/trimmed-OG0001961.fas]

>EpFu
AGCGAACCCCCGGCCGCGGAATCCCATCCCGGGCTCTTCCCGCCGACCTTCGGGGCCGTG
GCGCCTTTCCTGGCCGACCTGGACACCAGCGACGGCCTCGGGAAGGTCTACTACCGCGAG
GACTCGTCCCCCGCCGTCACCCAGCTGGCCGCCGAGTGTGTCCAGAGAGGGTTCCCGGGA
GTCGCCTTCCAGCCTGCCAGCGCGGTGGTGGTCACCTGGGAATCCGTGGCCCCGTACCGA
GGCCCCAGCGAGGACCCTGCCCAGGAAGACGAGAGAAACACGTTCCAGGCGGTCCTGGCC
TCCTCGGGTTCCAGCTCCTACGCCATCTTCCTGTACCCCGAAGACGGCCTGCAGTTCACC
TCGACCTTCTCAAAGCGGCACCAGAGCCAGGTCCCCGCCATGGTCGCCTTCAGCCGAGGG
AGCAGCGACGGGCCGTCTAACATATTTGCTAATGACTCGATCGGCAATTTGGCCAAGAGC
AGCAACTCCGGGCAGCAGGGCGTCTGGGTGTTTGAGATCGGGGGCCCCGACACAGCCAGC
GGCGTGGTGTCCTCGGACGTGAACCTCATGCTGGACGACGAAGACTACGAGGACGAGGAT
TATGACTCGGTGACCAGTCTGGGCCCGGAGGACGTGGGCACCACCCCCTTCCCCTATGAG
ACCCTGAGGCGGGGTGACACCGGCACCACCAGGCGGGTCTCGTCCCCCAGCCGCCCGGCC
ACCGCCAGGCCCGCCAGGCCTCCCACCGAGAGGACCCGGTCCTTCCAGCTGCCCGCGGCC
AGGTTCCCCCAGCAGCACCCGCAGGTCATCGATGTGGATGAGGTGGAGGAGTCGGAAGTC
GTCTTCAGCTACAACACGGATTCCCGGCCCACGTGCGCCAACAGCCGCCACCAGTGCTCC
GTGCACGCCGAGTGCCGGGACTACGCCACCGGCTTCTGCTGCAGCTGCGTCGCCGGCTAC
ACCGGGAACGGCCGGCAGTGCGTGGCCGAAGGGTCCCCCCAGCGAGTGAACGGCAAGGTG
AAAGGGAGGATCTTCGTGGGGAGCAGCCCGGTCCCCGTGGTGTTTGAGAACACGGACCTG
CACTCCTACGTGGTGATGAACCAGGGGCGCTCCTACACGGCCATCAGCACCGTCCCCGAG
GCCGTGGGGTACTCCCTGCTGCCCCTGGCCCCCGTCGGGGGCATCATCGGGTGGATGTTC
GCGGTGGAGCAGGATGGGTTCAGGAACGGGTTCAGCATCACGGGGGGCGAGTTCACCCGC
CAGGCCGAGGTGACCTTCGTGGGGCACCCGGGCAAGCTGGTCATCAAGCAGCGGCTCAGC
GGCATCGACGAGCACGGGCACCTGACCATCGCCACGGAGCTGGAGGGCCGCGTGCCGCAG
ATCTCCGTCGGCGCCTCCGTGCACATCGAGCCCTACACGGAGCTCTACCACTACTCCCGC
GGCGTTTCCGGCAAAATGGCCTTCTGGCCTGTTCTGCGGGGGGCTTCACCAGAGCATCTG
CCAGCCGCTTCCCTGTCCCCAGACCACGGCCTCCACCCCGCCTTCCTCTGTCGGCGGGGA
GGAACCGGCGAGCGTTCCGAGGACTCACCTGTCAGCGTCTCTGTCCTCACAGACGGCTCC
CCGGACGCCCTGCAGAACCCCTGCTACCTCGGCACTCACGGGTGCGACACCAACGCGGCC
TGCCGGCCCGGCGCCGGGAACCAGTTCGCCTGCGAGTGCTCCATCGGCTTCCGGGGGGAC
GGACGCACCTGCCACGAAGGGGGTGAAGCCCGTGAGATGCCCGGAGGTCCGGGGTCCGAG
CGGACTAAAGGGGGCCTCCCTTCTGAACGTGTCGACGTGGATGAATGCCACCCAAGCCGA
TGCCACCCCGATGCCTTCTGCTACAACACCCCGGGCTCCTTCTCGTGCCAGTGCAAGCCT
GGGTACCGGGGCGACGGCTTCCGCTGCGTGCCTGGAGAAGCAGAGGGGGACCAGCGCCCG
GTCCCCGAGTGCGACGTGCCCACCCAGTGCCACGGCAGCATGAGGCCCCCCTGTCTGAGT
ACGGTGGCTCCCCCGATTCACCCCGGACCCTCGGTTCCTCCCGCCGTGATCCCTCTGCCC
CCCGGGACCCACTTGCTCTTTGCCCAGACGGGGAAGATAGAGCGCCTCCCGCTGGAGGGC
AGCACCATGAAGAAGACGGAGGCCAAGGCGCTGCTGCACGCCCCGGATAAAGTCATCATC
GGCCTGGCCTTCGACTGCGTGGACAAGATGGTCTACTGGACCGACATCAGCGAGCCTTCC
ATCGGGAGAGCCAGCCTGCACGGCGGGGAGCCGACCACCATCGTTCGACAAGGTCTCGGA
AGCCCCGAAGGCATCGCCGTGGACCATCTGGGCCGCAACCTCTTCTGGACGGACTCCCGC
CTGGACCGCATAGAAGTGGCGAAGCTGGACGGCACCCAGCGCCGGGTGCTGTTCGACACG
GACCTGGTGAACCCCAGAGGCATCGCGACGGACGCCGTGAGAGGGAACCTCGGCACCCAC
CGCAGGGTCCTCGTGCACGACCTGGGCCTGCCCAACGGGCTGACCTTCGACGCCTACTCG
TCGCAGCTCGTGGATGCAGGCACCGGCCGGGCCGAGTGCCTCCGGCCCGAGCAGCCCGCC
CGTCGCCGGGTCCTCGAAGGGCTCCAGTACCCTTTCTCGGTGACCAGCTTCGGGAAGCAC
CTGTATTACACGGACTGGAAGACATTTCTGCCTCCTCCAGGTCACAACTACTGCTCCGTG
AACAACGGTGGCTGCACCCACCTCTGCTTGGCCACCCCAGGAAGCAGGACCTGCCGTTGC
CCTGACAACACCCTGGGAGTTGACTGTATCGAG
>HiAr
AGTGAACCCCCAGCTGAAGAAGCTCATCCTGGGCTCTTCCCTCCAACTTTCGGGGCAGTG
GCACCTTTCCTGGCAGACTTGGACACGACAGATGGCCTCGGGAAGGTTTATTATCGAGAG
GACCTTTCTCCCTCTGTCACTCAGCTGGCAGCAGAGTATGTCCAGAGAGGGTTCCCAGAA
GTCTCTTTCCGGCCCAGTAGTGTGGTGGTTGTCACCTGGGAATCGGTGGCCCCCTACCAA
GGACCCAACGAGGACCCTGCCCAGGAAGGCAAGAGAAACACATTCCAGGCTGTTCTGGCC
TCCTCTGACTCCAGCTCCTACGCCATTTTCCTTTATCCTGAAGATGGTCTGCAGTTCACG
ACAACATTCTCAAAGAAGGATGAGAACCAGGTTCCCGCAGTGGTTGCGTTCAGTCAAGGT
AAGACCGACGGAGCTTTTAATATATTTGCTAATGACTCAATTGGAAATTTGGCCAAGAGT
AGCAACTCTGGGCAGCAGGGTATCTGGGTGTTTGAGATTGGGAGTCCAGCCACAGTCAGT
GGTGTGGTGTCCTCGGATGTGAACCTCAGACCGGACGATGAAGAGTATGACGATGAAGAT
TATGACTCGGTGACAAGTCTGGGCCCGGAGGATGTGGGCACCACAACCTTCCCCTATGAG
GCTCCGAGAAGAGGAGACACTGGCACATACAACAGAGTCCTCTCCCCCCGCCGCCTGGTC
ACTGAGAGACCTGCTGGACCTTCAACCGAGAGGACCAGGTCTTTCCAGTTGCCCGTGGAG
AGGTTCCCCCAGCAGCAGCCGCAGGTCATAGACGTGGATGAAGTTGAGGAAACAGAAGTT
GTTTTCAGCTACAACACGGATTCCCGCCCTACGTGTGCCAACAGCAGACACCAGTGCTCC
GTGCATGCAGAATGCAGGGACTTCGCCACCGGCTTCTGCTGCAGCTGCGTCGCCGGCTAC
ACGGGGAACGGCAGGCAATGTGTTGCTGAAGGTTCCCCGCAGCGAGTTAATGGCAAGGTG
AAAGGAAGGATCTATGTGGGGAACAGCCCGCTCCCCGTCGTGTTTGAGAACACCGACCTT
CACTCATACGTGGTAATGAACCACGGGCGCTCCTACACAGCCATCAGCACCATCCCTGAG
ACCGTCGGGTACTCCCTGCTCCCGCTGGCCCCTGTGGGAGGCATCATTGGATGGATGTTT
GCAGTGGAGCAAGATGGATTCAAGAACGGGTTCAGCATCACAGGGGGTGAGTTCACCCGC
CAGGCCGAGGTGACCTTCGTGGGACACCCGGGTAAGCTGGTCATCAAGCAGCGGTTCAGT
GGTATCGACGAGCATGGACACCTGACTATCGACACGGAGCTAGAGGGCCGCGTGCCGCAT
ATCCCGGTTGGCTCCTCGGTGCACATCGAGCCCTACACGGAGCTCTACCACTACTCCCGC
GATGTGTCCTCCTCCACCCGGGAGTACACTGTGACACAGCCTGCTGCCCCTTCAAACATC
CACACCCAGACTATCACCTTCCAGGAGTGTGTCCACGACGACTCCAGGTCGGCTCTGCCC
AGCACCCAGCAGCTCTCGGTGGACAGTAGCAACTCCATTGGGCCTGTGCGGGACGGCTCC
CCTGACGCCCTGCAGAACCCTTGCTACATCGGCACTCATGGGTGCGACACCAACGCGGCC
TGCCGACCTGGCCCGGGGACACAGTTCACCTGCGAGTGCTCCATCGGCTTCCGAGGAGAT
GGGCGCACCTGCTATGATATTGATGAATGCGCTGAACAGCCCTCGGCGCCAGGAACCTTC
CGCTGCGAGGGCTACCGGTTTTCAAACGAGGTGGATGTGGATGAGTGCCAGTCAAGCCGA
TGCCACCCCGATGCCTTCTGCTACAACACTCCTGGCTCCTTCACGTGCCAGTGCAAACCT
GGTTACCAGGGAGACGGCTTCCGCTGTCTGCCTGGAGAAGTGGAGGCAGACCAACGACCC
GTTCCCGAGTGTGACGTGCCCACCCAGTGCCACGGCAGCATGAGGCCTCCCTGTCTGAGT
ACAGTGGCTCCCCCAATTCACCACGGACCCTCAGTTCCTCCCGCCGTGCTCCCTCTGCCC
CCCGGGACCCACTTACTCTTTGCCCAGACCGGGAAGATAGAACGCCTCCCCCTGGAAGGA
AGCACCATGAAGAAGACGGAAGCCAAGGCTTTGCTGCATGTCCCGGATAAAGTCATCATT
GGACTGGCCTTCGACTGTGTGGACAAGATGATTTACTGGACCGACATCACTGAGCCTTCC
ATTGGGAGAGCCAGTCTGCATGGTGGAGAGCCAACCACCATCATTCGACAAGACCTCGGA
AGCCCAGAAGGCATTGCCATTGACCATCTTGGCCGCAACCTCTTCTGGACAGATTCTCGC
CTGGATCGAATAGAAGTTGCAAAGCTGGATGGCACCCAGCGCCGGGTGCTCTTTGACACC
GATTTGGTGAATCCCAGAGGCATCGTGACAGACTCCTTGAGAGGGAACCTTGGCACACAC
CGGAGGGTCCTGGTGCAGGACCTGGGCCTGCCCAACGGGCTGACCTTTGACGCCTACTCA
TCCCAGCTCGTGGATGCAGGCACCAACCGGGCGGAATGCCTGAAGCCTGGTCAGCCCAGC
AGACGCAGGGTTCTTGAAGGGCTCCAGTATCCTTTCGCAGTCACGAGCTTCGGGAAGAAT
CTGTATTACACAGACTGGAAGACGTTCCACCCCCCGCCAGGTCACAACTACTGTGCAGTG
AACAATGGTGGCTGCACCCACCTCTGCTTGGCCACCCCAGGAAGCAGGACCTGCCGTTGC
CCTGACAACACGCTGGGAGTTGACTGTATCGAG
>LaCi
AGCGAACCCCCGGCCGCCGAATCCCATCCCGGGCTCTTCCCGCCGACCTTCGGGGCCGTG
GCGCCCTTCCTAGCCGACCTGGACACCAGCGACGGCCTGGGCAAGGTCTACTACCGCGAG
GACTCGTCCCCCGCCGTCACGCAGCTGGCCGCCGAGTGCGTGCAGAGAGGGTTCCCCGGG
GTCTCCTTCCAGCCCGCCAGCGCCGTGGTGGTCACCTGGGATTCCGTGGCCCCGTACCGA
GGGCCCGGCGAGGACCCTGCCCTGGAAGACAAGAGAAACACGTTCCAGGCGGTCCTGGCC
TCCTCTGGGTCCAGCTCCTACGCCATCTTCCTGTACCCCGAAGATGGCCTGCAGTTCACC
TCGACCTTCTCGAAGCGGGACCAGAGCCAGGTCCCTGCCATGGTGGCCTTCAGCCAGGGC
AGCAGCGACGGGGCCTACAACATATTTGCTAACGGGGGAGTAGGGGCTGTTTCCAGGAGC
AGCAACTCGGGGCAGCAAGGCGTCTGGGTGTTTGAGATCGGGGGCCCCGACACAGCCAGA
GGCGTGGTGCCCTCGGACGTGAACCTCAGATCGNNNNNNNNNNNNNNNNNNNNNNNNNNN
NNNNNNTCAGTGACCAGTCTGGGCCCGGAGGACGTGGGCACCACCGCCTTCCCCGACGAG
ACCCCGCGGCGGGGAGACGCCGGCACCACCCGGCGGGCCTCGCCCCCCAGCCGCCCGGTC
ACCGCCAGGCCCGCCCGGCCCCCCACCGAGAGGACCTGGTCCTTCCAGCTGCCCGTGGCC
AGGCTGCCCCAGCAGCACCCGCAGGTCATCGACGTGGACGAGGTGGAGGAGTCGGAAGTC
GTCTTCAGCTACAACACGGACGCCCGGCCCACGTGCGCCAACAGCCGACACCAGTGCTCC
GTGCACGCCGAGTGCCGGGACTACGCCACTGGCTTCTGCTGCAGCTGCGTCGCCGGCTAC
ACCGGGAACGGCCGGCAGTGCGTGGCCGAAGGATCCCCCCAGCGCGTGAACGGCAAGGTG
AAAGGGAGGATCTTCGTGGGGAGCAGCCCCGTGCCCGTGGTGTTTGAGAACACGGACCTG
CACTCCTACGTGGTGATGAACCAGGGGCGCTCCTACACGGCCATCAGCACCATCCCCGAG
ACCGTGGGGTACTCCCTGCTGCCCCTGGCCCCCGTCGGGGGCATCATCGGGTGGATGTTC
GCGGTGGAGCAGGACGGATTCAGGAACGGCTTCAGCATCACAGGGGGCGAGTTCACCCGC
CAGGCCGAGGTGACCTTCGTGGGGCACCCGGGAAAACTGGTCATCAAGCAGCGCTTCAGC
GGGATCGACGAGCACGGCCACCTGACCATCGACACGGAGCTGGAGGGCCGCGTGCCGCAG
GTCCCCGTCGGCGCCTCCGTGCACATCGAGCCCTACACCGAGCTCTACCACTACTCCCGC
GGCGTGTCCTCCTCCACCCGGGAGTACACGGTGACCAGCCCCGCGGCGCCCTCGAGCATC
CACACGCAGACCATCACCTTCCAGGAGTGTGCCCACGACGGCGCGCGACCGGCCCTGCCC
AGCACCCAGCAGCTCTCGGTGGACAGCAGCAACTCCATCGGGCCTGTGCGGGAAGGCTCC
CCGGACGCCCTGCAGAACCCCTGCTACATCGGCACTCACGGGTGCGACACCAACGCGGCC
TGTCGGCCCGGCTCCAGCAACCAGTTCGCCTGCGAGTGCTCCATCGGCTTCCGGGGGGAC
GGGCGCACTTGCCAGGACATCGACGAGTGCTCAGAGCAGCCCTCCGTGCCCGGGACCTTC
CGCTGCGAGGGCTACCGTTTTTCCGAGGACGTGGACGTGGACGAGTGCCATCCCAGCCGC
TGCCACCCCGATGCCTTCTGCTACAACACCCCGGGCTCCTTCTCCTGCCAGTGCAAGCCG
GGGTACCGGGGCGATGGCTTCCGCTGTTCGCCGGGAGAAGCAGAGGGGGGCCAGCGCCCT
GTCCCCGAGTGCGACGCGCCCACCCAGTGCCACGGCAGCATGAGGCCGCCCTGTCTGAGT
ACGGTGGCTCCCCCGATTCACCCCGGGCCCTCGGTCCCTCCCGCCGTGATCCCCCTGCCC
CCCGGCACCCACCTGCTCTTTGCCCAGACGGGGAAGATAGAGCGCCTCCCGCTGGAGGGC
AGCACCATGAAGAAGACGGAGGCCAAGGCGCTGCTGCACGCCCCGGATAAAGTCATCATC
GGTCTGGCCTTCGACTGCGTGGACAAGATGGTCTACTGGACGGACATCAGCGAGCCTTCC
ATTGGGAGAGCCAGCCTGCACGGCGGGGAGCCGACCACCATCATCCGACAAGGTCTTGGG
AGCCCCGAAGGCATCGCTGTGGACCATCTGGGCCGCAACCTCTTCTGGACGGACTCCCGC
CTGGACCGCATCGAGGTGGCCAAGCTGGACGGCACCCAGCGCCGGGTGCTGTTCGACACG
GACCTGGTGAACCCCCGCGGCATCGCCACGGACGCCGTGAGCGGGAACCTCGGCACCCAC
CGCCGAGTCCTCGTGCACGACCTGGGCCTGCCCAACGGGCTGACCTTCGATGCCTACTCG
TCGCAGCTCGTGGACGCAGGCACCAACCGGGCCGAGTGCCTTCGGCCCGAGCAGCCCGTC
CGTCGCCGCGTCCTCGAAGGGCTGCAGTACCCGTTCTCGGTGACCAGCTTCGGGAAGCAT
CTCTACTACACCGACTGGAAGACGTTCCACCCCCCCCAAGGTCACAACTACTGCGCCGTG
AACAACGGGGGCTGCACCCACCTCTGCCTGGCCACCCCCGGGAGCCGCACCTGCCGTTGC
CCTGACAACACGCTGGGCGTGGACTGCATCGAG
>MyLu
AGCGAACCCCCAGCCGCAGAATCCCACCCCGGGCTCTTCCCACCGACCTTCGGGGCCGTG
GCGCCCTTCCTGGCCGACCTGGACACCACCGACGGCCTCGGGAAGGTCTACTACCGCGAG
GACTCCTCCCCCGCCGTCACCCGGCTGGCTGCCGAGTGTGTCCAGAGAGGGTTCCCGGGA
GTGTCCTTCCAGCCCGCGAGCGCCGTGGTGGTCACCTGGGAATCCGTGGCCCCGTACCGA
GGCCCCAGCGAGGACCCTGCCCAGGAGGACAAGAGAAACACGTTCCAGGCGGTCCTGGCC
TCCTCCGGTTCCAGCTCCTACGCCATCTTCCTGTACCCCGAAGACGGCCTGCAGTTCACC
TCGACCTTCTCCAAGCGCGACCAGAGCCAGGTCCCCGCCATGGTCGCCTTCAGCCAAGGG
AGCAGCGACGGGGCGTATAACATATTTGCTAACGACTCGATCGGCAATTTGGCCAAGAGC
AGCAACTCCGGGCAGCAGGGCGTCTGGGTGTTTGAGATCGGGGGCCCCGACACAGCCAGC
GGCGTGGTGTCCTCGGACGTGATCCTCAGAGCGGACGACGAAGACTACGATGACGAAGAT
TACGACTCGGTGACCAGTCTGGGCCCGGAGGACCTGGGCACCACCCCCTTCCCCTATGAG
ACCCCGAGGAGGGGAGACACCGGCACCACCAGGCGGGTCTTGTCCCCCAGCCGCCCGGCC
ACCGCCAGGCCCGCCAGGCCTCCCACCGAGAGGACCCGGTCCTTCCAGCTGCCCGGGGCC
AGGTTCCCCCAGCAGCACCCGCAGGTCATCGATGTGGATGAGGTGGAGGAGTCGGAAGTC
GTCTTCAGCTACAACACGGATTCCCGGCCCACGTGCGCCAACAGCCGACACCAGTGCTCC
GTGCACGCCGAGTGCCGGGACTACGCCACCGGCTTCTGCTGCAGCTGCGTCGCCGGCTAC
ACCGGGAACGGCCGGCAGTGTGTGGCCGAAGGGTCCCCCCAGCGAGTGAACGGCAAGGTG
AAAGGGAGGATCTTCGTGGGGAGCAGCCCGGTCCCCGTGGTGTTTGAGAACACGGACCTG
CACTCCTACGTGGTGATGAACCAGGGCCGCTCCTACACGGCCATCAGCACCATCCCCGAG
ACCGTGGGGTACTCCCTGCTGCCCCTGGCCCCTGTCGGGGGTGTCATCGGGTGGATGTTT
GCGGTGGAGCAAGACGGATTCAGGCACGGGTTCAGCATCACAGGGGGCGAGTTCACCCGC
CAGGCCGAGGTGACCTTCGTGGGGCACCCGGGCAAGCTGGTCATCAAGCAGCGCTTCAGC
GGCATCGACGAGCACGGGCACCTGACCATCGACACGGAGCTGGAGGGCCGCGTGCCGCAG
ATCCCGGTTGGCGCCTCCGTGCACATCGAGCCCTACACGGAGCTCTACCACTACTCCCGC
GGCGTGTCCTCCTCCACGCGGGAGTACACGGTGACAGGGCCCGCGGCCCCTGCGAGCATC
CACACGCAGACCATCACCTTCCAGGAGTGCGTCCACGACGGGGCCCGGCCGGCCCCGCCC
AGCACCCAGCAGCTCTCGGTGGACAGCAGCAACTCCATCGGGCCTGTGCGGGACGGCTCC
CCGGACGCCCTGCAGAACCCCTGCTACCTCGGCACTCACGGGTGCGACACCAACGCGGCC
TGTCAGCCCGGCGCCGGGAACCAGTTCGCCTGCGAGTGCTCCATCGGCTTCCGGGGGGAC
GGACGCACCTGCCATGACATTGACGAGTGCTCGGAGCAGCCCGCGGTGCCGGGGACCTTC
CGCTGCGAGGGCTACCGCTTTTCCGAGGAGGTGGACGTGGATGAATGCCGCCCGAGCCGA
TGCCACCCCGATGCCTTCTGCTACAACACCCCGGGCTCCTTCTCCTGCCAGTGCAAGCCT
GGGTACCGGGGTGACGGCTTCCGCTGCGCGCCTGGAGGTGAGGAGTCGGGACGGGAGCCG
GTAGGCCGGTGCCCTGCCCCTGAGTCCTGCCATGGACCTCTCCTGCCCCCAGGTCTGAGC
ACGGTGGCTCCCCCGATTCACCCCGGACCCTCGGTTCCTCCCGCCGTCATCCCTCTGCCC
CCCGGGACCCACTTGCTCTTTGCCCAGACGGGGAAGATCGAGCGCCTCCCGCTGGAGGGC
AGCACCATGAAGAAGACGGAGGCCAAGGCGCTGCTGCACGCTCCGGACAAAGTCATCATC
GGCCTGGCCTTCGACTGCGTGGACAAGATGGTCTACTGGACCGACATCGGCGAGCCTTCC
ATCGGGAGAGCCAGCCTGCATGGCGGGGAGCCGGCCACCATCATTCGACAAGGTCTCGGG
AGCCCCGAAGGCCTCGCCGTGGACCATCTCGGCCGCAACCTCTTCTGGACGGACTCTCGC
CTGGACCGCATAGAGGTGGCGAAGCTGGACGGCACCCAGCGCCGGGTGCTGTTCGACACG
GATCTGGTGAATCCCAGAGGCATCGCGACGGACCCCGTGAGAGGGAACCTCGGCACCCAC
CGCAGGGTCCTCGTGCAGGACCTGGGCCTGCCCAACGGGCTGACCTTCGATGCCTACTCG
TCCCAGCTCGTGGATGCAGGCACTAGCCGGGCCGAGTGCCTAAGGCCGGAGCAGCCTGTC
CGTCGCAGGGTCCTCGAAGGCCTCCAGTACCCTTTCTCGGTGACGAGCTTCGGGAAGAAT
CTGTATTACACGGACTGGAAGACGTTCCACCCCCCCCAAGGTCACAACTACTGCTCAGTG
AACAACGGCGGCTGCACCCACCTCTGCTTGGCCACCCCAGGAAGCAGGACCTGCCGTTGC
CCTGACAACACCCTGGGAGTTGACTGCATTGAG
>PhDi
AGTGAGCCCCCGGCCGAGGAAGCGCACCCTGGGCTCTTCCCTCCCAACTTCGGGGCCGTG
GCGCCTTTCCTGGCGGACCTGGACACGAGCGGCGGCCGCGGGAAGGTGTACTATCGGGAG
GACGCCTCGCCCTCCGTCACTCAGCTGGCAGCGGAGCATGTGCAGAGGGGGTTCCCAGAA
GTCTCCTTCCAACCCACCAGCGTGGTGGTTGTCACATGGGAGTCCGTGGCCCCCTACCAA
GGGCCCAGCGAGGACCCCGCCCCGGAAGGCAAGAGAAACACGTTCCAGGCTGTGCTGGCC
TCCTCTGACTCCAGCTCCTATGCCATCTTCCTCTACCCCGAAGACGGCCTGCAGTTCACA
ACGACCTTCTCAAAGAAGAAAAACAGCCAGGTCCCCGCCATGGTGGCCTTCAGCCAGGAG
AGCAGCAACAGAGTTTACAATATATTCGCTAATGACTCGATTGGAAATTTGGCCAGGAGC
AGCAACTCTGGGCAGCAGGGCGTCTGGATGTTTGAGATTGGGAGTCCGGACACAGCCAAT
GGGGGGCTGTCCTCGGACGTGAACCTCAGATTGGACGATGAAGAGTATGATGATGAGGAT
TATGACCCGGTGACAAGCCTAGGCCCGGAGGACGTGGCCACCACACCCTTCCCCTACGAG
ACCCCCGAACGGGGAGACACTGACACACACAATAGAGTCCTGTCCCCCCGCCGCCTGGCC
ACCGACAGACCCGCTGGGCCTGCCACCGAGAGGACCAGGTCTTTCCAGCTGCTTGCGGAG
CGCTTCCGCCAGCAGCACCCGCAGGTCATCGATGTGGATGAAGTCGAGGAAACAGAAGTA
GTTTTCAGCTACAATACGGATTCCCGCCCAACCTGCGCCAACAGCAGACACCAGTGCTCC
GTGCACGCGGAGTGCAGGGACTTCGCCACCGGCTTCTGCTGCGCCTGTGTCACCGGCTAC
ATGGGGAACGGCCGGCAATGTGTTGCTAAAGGCTCCCCGCAGCGGGTTAACGGCAAGGTG
AAAGGAAGGATCTTCGTGGGGAGCAGCCCAGCCCCCGTCGTGTTCGAGAACACGGACCTG
CACTCCTACGTGGTGACCAACGACGGGCGCTCCTACACGGCCATCAGCACCATCCCCGAG
GCCGTCGGCTACTCCCTGCTTCCCCTGGCCCCCATCGGCGGCATCATCGGATGGATGTTC
GCAGTGGAGCAAGACGGATTCAGGAATGGGTTCAGCATCACGGGGGGCGAGTTCACCCGC
CAGGCTGAGGTGACCTTCGTGGGGCACCCGGGCAAGCTGGTCATCAAGCAGCGGTTCAGC
GGTATCGACGAGCATGGACACCTGACCATCGACACGGAGCTGGAGGGCCGTGTGCCGGAG
ATCGCAGTCGGCTCCTCGGTGCACATCGAGCCCTACACGGAGCTCTACCACTACTCCCAC
AATGTGTCCTCCTCCGCCCGCGAGTACACCGTGACGGAGCCCGCTGCCCCTGCCAACGTC
TACACTCAGACCATCACCTTCCAGGAGTGCAGCCATGACAGCGCCAGGCCGGCCCCACCC
AGCACCCAGCAGCTCTCGGTGGACAGCAGCAACTCCATCGGGCCTGTGCGGGAAGGCTCC
CCCGACGCCCTGCAGAACCCTTGCTACATCGGCACCCACGGGTGTGACACCAATGCCGCC
TGTCGACCCGGCCCCGGGAACCAGTTCACCTGCGAGTGCTCCATCGGCTTCCGAGGAGAC
GGGCGCACCTGCTACGACATCGATGAGTGCTCAGAACAGCCCTCGGCACCGGGGACCTTC
CGCTGCGAGGGCTACCGGTTCTCGGAAGAGGTGGACGTGGATGAGTGCCAGCCTAGCCGA
TGCCACCCCGATGCCTTCTGCTACAATACTCCAGGCTCCTTCTCGTGCCAGTGCAAACCT
GGTTACCAGGGAGACGGCTTCCGCTGCGTGCCTGGAGAAGTGGAGACGGGCCAGCACCCC
GTGCCCGAGTGTGACGTGCCCACCCAGTGCCACGGCAGCATGAGGCCCCCCTGTCTGAGT
ACAGTAGCTCCTCCGATTCACCAGCGACCTTTGGTTCCTCCCACTGTGATCCCCCTGCCC
CCTGGGACCCACTTACTCTTTGCCCAGACTGGGAAGATAGAGCGCCTCCCACTGGAGGGA
AGCACCATGCGGAAGACAGACGCCAAGACTTTGCTGCATGCCCCGGACAAAGTCATCATC
GGACTGGCCTTCGACTGCGTGGACAAGATGGTTTACTGGACCGACATCAGCGAGCCTTCC
ATTGGGAGAGCCAGCCTGCTTGGCGGGGAGCCAACCACCATCATCCGGCAAGATCTTGGA
AGCCCGGAAGGCATTGCCCTTGACCATCTTGGCCGCAACCTCTTCTGGACGGATTCCCGC
CTGGATCGGATCGAAGTTGCGAAGCTGGACGGCACCCAGCGCCGGGTGCTGTTTGAGACC
GACCTGGTGAACCCCAGGGGCATCGTGACGGACTCCGTGAGAGGGAACCTTGGCACCAAC
CGGAGGGTCCTTGTGCACGAGCTGGGCCTGCCCAACGGGCTGACCTTTGATGCCTACTCA
TCCCAGCTCGTGGATGCAGGCACCAGCAGGGCCGAGTGCCTGCAGCCAGGGCAGTCCAGC
CGACGCAGGGTCCTTGAAGGGCTCCAGTATCCTTTCTCGGTCACGAGCTTCGGGAAGAAT
CTGTACTACACGGACTGGAAGACGTTCCACCCCCCCCAAGGTCACAACTACTGCGCAGTG
AACAATGGTGGCTGCACGCACCTCTGCTTGGCCACCCCGGGAGGCAGGACCTGCCGTTGC
CCGGACAACACCCTGGGAGTGGACTGCATCGAG
>PtVa
AGTGAGCCCCCGGCCGGAGAATCCCACACTGGGCTCTTCCCTCTAACCTTCGGGGCAGTG
GCACCTTTCCTGGCGGACCTGGACACGACAGACGGCCTCGGCAAGGTTTATTACCGAGAG
GACCTCTCCCCCTCCGTCGCCCAGCTGGCCACGGAGCACATCCAGAGAGGGTTCCCAGAC
GTCCCTTTCCAGCCCAGCGGTGTGGTGGTTGTCACCTGGGAATCTGTGGCCCCCTACCGA
GGACCCAGCGAGGACCCCGCCCAGGAAGGCAAGAGAAACACATTCCAGGCTGTCCTGGCC
TCCTCTGATTCCAGCTCCTATGCCATTTTCCTTTATCCCGAAGACGGTCTGCAGTTCACG
ACGACGTTCTCCAAGAGGGACGAGAGCCAGGTTCCCGCCGTGGTCGCTTTCAACCAAGGT
AAGAGCGACGGCGCTTATAATATATTTGCTGATGACTCGGTTGGAAATTTGGCCAAGAGC
AGCAACTCGGGGCAGCAGGGCGTCTGGGTGTTTGAGATCGGGAGTCAGGACACAGCCAGT
GGCGTGGTGTCCTCGGATGTGAACCTCAGACCGGATGACGAAGAGTATGATGACGAAGAT
TATGACTCGGTGACGAGCCTGGGCCCGGAGGACGTAGGCACCACGTCCTTCCCTTATGAG
GCTCCGAGAAGGGGAGACACTGGCACGTACAACAGAGTCCTGCCCCCCCGCCGCCTGGCC
ACCGAGAGGCCCGCCGGCCCTTCCACCGAGAGGACCAGGTCCTTCCAGTTGCCCGCGGAG
AGGTTCCCCCAGCAGCCCCCGCAGGTCATAGACGTGGACGAAGTCGAGGAGACGGAAGTT
GTTTTCAGCTACAACACGGATTCCCGCCCGACGTGCGCCAACAGCAGACACCAGTGCTCT
GTGCACGCGGAGTGCAGGGACTTCGCCACCGGCTTCTGCTGCAGCTGCGTCGCCGGCTAC
ACGGGGAACGGGCGGCAGTGCGTTGCCGAAGGCTCGCCGCAGCGAGTTAATGGCAAAGTG
AAAGGAAGGATCTTTGTGGGGAACAGCCCGGTCCCCGTCGTGTTTGAGAACACTGACCTG
CACTCCTACGTGGTAATGAACCACGGGCGCTCCTACACGGCCATCAGCACTGTCCCCGAG
ACCGTCGGGTACTCCCTGCTCCCTCTGGCCCCTGTTGGAGGCATCATTGGATGGATGTTT
GCAGTGGAGCAAGATGGATTCAAGAACGGTTTCAGCATCACAGGAGGCGAGTTCACCCGC
CTGGCGGAGGTGACCTTTGTGGGGCACCCAGGCAAGCTGGTCATCAAGCAGCGGTTCAGC
GGCATTGATGAGCACGGACACCTGACCATCGACACGGAGCTGGAGGGCCGCGTGCCACAG
GTGCTGGCGGGCTCCACGGTGCACATCGAGCCCTACACGGAGCTGTACCACTACTCCCGC
GACGTGTCCTCCTCCACCCGGGAGTACACCGTGAGAGAGCCTGCTGCCCCTTCGAACATC
CACACCCAGACCATCACCTTCCAGGAGTGTGTCCATGACGACTCCAGGGCGGCCCTGCCC
CGCACCCAGCAGCTCTCGGTGGACAGCAGCAACTCCGTCGGGCCCGTGCGGGACGGCTCC
CCTGACGCCCTGCAGAACCCTTGCTACATCGGGACTCATGGCTGTGACACCAACGCGGCC
TGCCGGCCCGGCCCGGGGACACAGTTCACTTGCGAGTGCTCCATCGGCTTCCGCGGAGAT
GGACACACCTGCTACGATATCGACGAATGCTCAGAACAGCCCTCGGCGCCAGGGACCTTC
CGCTGCGAGGGCTACCGGTTTTCAGAGGCGGTGGATGTGGACGAATGCCAGCCAAGCCGA
TGTCACCCCGATGCCTTCTGCTATAACACTCCGGGCTCCTTCACGTGCCAGTGCAAACCT
GGTTACCAGGGCGATGGCTTTCGCTGCGTGCCTGGAGAAGTGGAGGCGGACCAGCGACCC
GTCCCCGAGTGTGACGTGCCCACCCAGTGCCACAGAGCCATGAGGCCCCCCTGTCTCAGC
ACAGTGGCCCCCCCAATTCACCACGGCCCCTCGGTTCCTCCTGCCGTGATCCCTCTGCCC
CCCGGGACCCACTTGCTCTTCGCCCAGACCGGGAAGATAGAGCGCATCCCCCTGGAGGGC
AGCTCCATGAAGAAGANNNNNNNNNNNNNNNGTCTGCACTTCCAGGATAAAGTCATCATT
GGACTGGCCTTCGACTGTGTGGACAAGATGGTCTACTGGACCGACATCAGTGAGCCCTCC
ATTGGGAGAGCCAGCCTGCATGGCGGAGAGCCAACCACCATCATTCGACAAGACCTCGGA
AGCCCAGAAGGCATTGCCCTTGACCACCTGGGCCGCAACCTCTTCTGGACGGATTCTCGC
CTGGATCGAATAGAAGTCGCGAAGCTGGACGGCAGCCAGCGCCGCGTGCTGTTCGAGACC
GATCTGGTGAACCCCAGAGGCATCGTGACAGACTCCGTGGGAGGGTGTGTTGGTGTAAAG
CTGCGTGTGTGTCTGTTGTGCTTGCTTGTGCCCTTTGGGGTCTTGTCAAACGTGAGGCTC
CGACTCCTGAAGCGAATGCGCACCAGCCGGGCGGAGTGCCTGAAGCCGGGTCAGCCCAGT
GGACGCAGGGTTCTGGAAGGGCTCCCGTATCCTTTTGCTGTCACGAGCTTCGGGAAGAAT
CTGTATTACACGGACTGGAAGACGTTCCACCCCCCCCAAGGTAACAACTACTGCTCAGTA
AACAACGGCGGCTGCACCCACCTCTGCCTGGCCACCCCCGGAAGCAGGACCTGCCGCTGC
CCTGACAACACCCTGGGAGTTGACTGCATTGAG
>RhFe
AGTGAACCCCCAGCTGAAGAAACTCATCCCGGGCTCTTCCCTCCAACCTTCGGGGCAGTG
GCACCTTTCCTGGCAGACTTGGATACAACAGGTGGCCTCGGGAAGGTTTATTATCGAGAA
GACCTATCCCCCTCTGTCACTCAGCTGGCAGGGGAGTATGTCCAGAGAGGGTTCCCAGAA
ATCTCTTTCCAGCCCCGTAGTGTGGTGATTGTCACCTGGGACTCTGTGGCCCCCTACCAA
GGGCCCAGCAAGGATCCTGCCCAGGAAGGCAAGAGAAACACATTCCAGGCTGTTCTGGCC
TCCTCTGACTCCAGCTCCTACGCCATTTTCCTTTATCCTGAAGATGGTCTGCAGTTCACA
ACGACATTCTCTAAGAAGGACGAGAACCAGGTTCCCGCTGTGGTCGCGTTCAGCCAAGGG
AAGAGCGACGGAGCTTTCAATATATTTGCTAATGACTCAATTGGAAATTTGGCCAAGAGC
AGCAACTCTGGGCAGCAGGGTATCTGGGTGTTTGAGATTGGGAGTCTGGCCACAGCCAGT
GGTGTGGTGTCTGCAGATGTGAACCTCAGACCGGATGATGAAGAGTATGATGATGAAGAT
TATGACTCGGTGACAAGTCTGGCCCCAGAGGACGTTCGCACCACATCCTTCCCCTATGAG
GCTCCGAGAAGGGGAGACACTGGCACATACGACCATGTCCTCTCCCCCCGCCGCCGGGGC
ACCGAGAGACCCGCTGGACCTTCGACCGAGAGGACCCGGTCTTTCCAGCTGCCTGTGGAC
AGGTTCCCCCAGCAGCAGCCACAGGTCATAGATGTGGATGAAGTTGAGGAAACAGAAGTG
GTTTTCAGCTACAACACAGATTCCCGCCCGACGTGCGCCAACAGCAGACACCAGTGCTCC
GTGCACGCAGAATGCAGGGACTTCGCCACCGGCTTCTGTTGCAGCTGCGTCGCCGGCTAC
ACGGGGAATGGCCGGCAATGTGTTGCCGAAGGTTCCCCCCAGCGAGTTAATGGCAAGGTG
AAAGGAAGGATCTTCGTGGGGAACAGCCCGGTCCCCATTGTGTTTGAGAACACCGACCTG
CACTCGTACGTGGTAATGAACCACGGGCGCTCCTACACCGCCATCAGCACCATCCCCGAG
ACCGTCGGGTACTCCCTGCTCCCTCTGGCCCCTGTGGGAGGCATCATTGGATGGATGTTT
GCAGTGGAGCAAGATGGATTCAAGAATGGGTTCAGCATCACGGGGGGTGAGTTCACCCGC
CAGGCTGAGGTGACCTTCGTGGGACACCCGGGTAAGCTGGTCATCAAGCAGCGGTTCAGC
GGTATCGACGAGCACGGCCACCTGACCATCGACACAGAGCTGGAGGGCCACGTGCCGCAT
ATCCCGGTTGGCGCCTCGGTGCACATCGAGCCCTACACGGAGCTCTACCACTACTCCCGC
AATGTGTCCTCCTCCACCCGGGAGTACACTGTGACACAGCCTACTGCCGCTTCGAACGTC
CACGCCCAGACTATCACCTTCCAGGAGTGTGTCCACGATGACTCCAGGCTGGCCCAGCCC
AGCACCCAGCAGCTCTCAGTGGATAGCAGCAACTCCATTGGGCCTGTGCGGGATGGCTCC
CCTGACGCCCTGCAGAACCCTTGCTATCTCGGCACTCATGGGTGTGACACCAACGCGGCC
TGCCGGCCTGGCCCGGGGACACAGTTCACCTGCGAGTGCTCCATCGGCTTCCGAGGAGAT
GGGCGCACCTGTTATGATATTGATGAGTGCGCAGAACAGCCCTCGGCGCCAGGAACCTTC
CGCTGTGAGGGCTACCGGTTTTCAGATGAGGTGGATGTGGATGAATGCCAGACAAGCCGA
TGCCACCCCGATGCCTTCTGCTACAACACTCCTGGCTCCTTCACGTGCCAGTGCAAACCT
GGTTATCAGGGAGATGGCTTCCGCTGTATGCCTGGAGAAGTGGAGGCAGACCAACGACCG
GTCCCTGAGTGTGACGTGCCCACCCAGTGCCACGGCAGCATGAGGCCTCCCTGTCTGAGC
ACAGTGGCTCCCCCGATTCACCATGGACCCTCAGTTCCTCCTGCGGTGCTCCCTCTGCCC
CCTGGGAGCCACTTACTGTTTGCCCAGACCGGGAAGATAGAGCGCCTCCCCCTGGAAGGA
AGCACCATGAAGAAGACGGAAGCCAAGGCTTTGCTGCATGTCCCAGATAAAGTCATCGTT
GGACTGGCTTTCGACTGTGTGGATAAGATGGTTTACTGGACCGACATCAGTGAGCCTTCC
ATTGGGAGAGCCAGTCTTCACGGTGGAGAGCCAACCACCATCATTCGACAAGATCTCGGA
AGCCCAGAAGGCATTGCCGTTGACCATCTTGGCCGCAACCTCTTCTGGACGGATTCTCGC
CTGGATCGAATAGAAGTTGCAAAGCTGGATGGCACCCAGCGCCGGGTGCTGTTTGAGACC
GATTTGGTGAATCCCAGAGGCATCGTGACCGACTCCTTGAGAGGGAACCTTGGCACCCAC
CGGAGGGTCCTGGTGCAGGATCTGGGCCTGCCGAACGGGCTGACCTTTGACATCTACTCA
TCCCAGCTCGTGGATGCAGGCACCAGCCGGGCGGAGTGCGTGAAGCCTGGTCAGCCCAGC
AGACGCAGGGTTCTTGAAGGGCTCCAGTATCCTTTCGCAGTCACGAGCTTCGGGAAGAAT
CTGTATTACACAGACTGGAAGACGTTCCACCCCCCGCCAGGTCACAACTACTGCTCAGTG
AACAATGGTGGCTGTACCCACCTCTGCTTGGCCACCCCAGGAAGCAGGACCTGCCGTTGC
CCTGACAACACACTGGGAGTTGACTGTATCGAG
>RoAe
AGTGAACCCCCGGCCGGAGAATCCCACCCTGGGCTCTTCCCTCCGACCTTCGGGGCAGTG
GCTCCTTTCCTGGCCGACCTGGACACGACGGACGGCCTCGGCAAGGTTTACTACCGAGAG
GACCTATCGCCCTCCGTCGCCCAGCTGGCCGCGGACCACGTCCAGAGAGGGTTCCCAGAC
GTCCCTTTCCAGCCCAGCGGTGTGGTGGTCGTCACCTGGGAATCCGTGGCCCCCTACCGA
GGACCCGGCGAGGACCCCGCCCAGGAAGGCGAGAGAAACACATTCCAGGCTGTCCTGGCC
TCCTCGGACTCCAGCTCCTACGCCATTTTCCTTTATCCCGAAGACGGTCTGCAGTTCACG
ACCACGTTCTCGAAGAGGGACGAGAACCAGGTTCCCGCCGTGGTCGCTTTCAGCCAAGGC
AAGAGCGACGGGGCTTATAACATATTTGCTAATGACTCGATTGGAAATCTGGCCAAGAGC
AGCAACTCGGGGCACCAGGGCGTCTGGGTGTTTGAGATCGGGAGTCCGGCCACAGCCAGT
GGCGTGGTGTCCTCGGACGTGAACCTCAGACCGGATGACGAAGAGTACGATGACGAAGAT
TACGACTCGGTGACGAGCCTGGGCCCGGAGGACGTGGGCACCACGTCCTTCCCTTATGAG
GCTCCGAGAAGGGGGGACACTGGCACGTACGACAGAATCCTGCCCCCCGGCCGCCCGGCC
ACCGAGAGGCCCGCCGGCCCGGCCACCGAGAGGACCAGGCCCTTCCAGTTGTCCGCGGAG
AGGTTCCCCCAGCAGCCCCCGCAGGTCATAGATGTGGACGAAGTCGAGGAGACGGAAGTT
GTTTTCAGCTACAACACGGACTCGCGCCCGACGTGCGCCAACAGCAGACACCAGTGCTCC
GTGCACGCGGCCTGCCGGGACTTCGCCACCGGCTTCTGCTGCCGCTGCGTCGCCGGCTAC
ACAGGGAGCGGGCGGCAGTGCGTCGCCGAAGGCTCCCCACAGCGAGTTAATGGCAAGGTG
AAAGGAAGGATCTTTGTGGGGGACAGCCCGGTCCCCGTCGTGTTTGAGAACACCGACCTG
CACTCCTACGTGGTAATGAACCACGGGCGCTCCTACACGGCCATCAGCACCGTCCCCGAG
ACCGTCGGGGACTCCCTGCTCCCTTTGGCCCCTATTGGAGGCATCATTGGATGGATGTTT
GCAGTGGAGCAAGATGGATTCAAGAACGGGTTCAGCATCACAGGAGGCGAGTTCACCCGC
CTGGCGGAGGTGACCTTCGTGGGGCACCCAGGCAAGCTGGTCATCAAGCAGCGGTTCAGC
GGCATCGACGAGCACGGACACCTGACCATCGACACGGAGCTGGAGGGCCGCGTGCCGCGG
GTGCCGGCGGGCGCCTCCGTGCACATCGAGCCCTACACGGAGCTGTACCACTACTCCCGC
GACGTGTCCTCCTCCACCCGGGAGTACACCGTGAGAGACCCCGCTGCCCCTTCGAACATC
CACACCCAGACCATCACCTTCCAGGAGTGTGTCCATGACGACTCCAGGCCGGCCCTGCCC
CGCACCCAGCAGCTCTCGGTGGACAGCAGCAACTCCGTCGGGCCCGTGCGGGACGGCTCG
CCTGACGCCCTGCAGAACCCTTGCTACATCGGGACTCACGGCTGTGACACCAACGCAGCC
TGCCAGCCCGGCCGGGGGACACAGTTCACCTGCGAGTGCTCCGTTGGCTTCCGTGGAGAC
GGACGCACCTGCTACGATATTGACGAATGCTCAGAGCAGCCCTCGGCACCAGGGACCTTC
CGCTGCGAGGGGTACAGAGCGTCCGCTTCTGTCGACGTGGACGAATGCCAGCCAAGCCGA
TGTCACCCCGATGCCTTCTGCTACAACACTCCGGGCTCCTTCACGTGCCAGTGCAAACCT
GGTTACCAGGGAGACGGCTTTCGCTGCGTGCCCGGAGAAGTGGAGGCGGACCAGCGACCC
GTCCCCGAGTGTGACGTGCCCACCCAGTGCCACGGAGCCATGCGGCCCCCCTGTCTCAGT
ACAGTGGCCCCCCTGCTTCACCATGGCCCCTCGGTTCCTCCTGCCGTGATCCCTCTGCCC
CCCGGGACCCACTTACTCTTCGCCCAGACCGGGAAGATCGAGCGCATCCCCCTGGAGGGC
GGCTCCATGAAGAAGGCGGAGGCCAAGGCGCTGCTGCACGCCCCGGATAAAGTCATCATT
GGACTGGCCTTCGACTGTGTGGACAAGATGGTTTACTGGACCGACATCAGTGAGCCCTCC
ATTGGGAGAGCCAGCCTGCACGGCGGGGAGCCAGCCACCATCATTCGACAAGACCTCGGA
AGCCCAGAAGGCCTTGCCCTTGACCACCTGGGCCGCAACCTCTTCTGGACGGATTCTCGC
CTGGATCGAATCGAGGTGGCGAAGCTGGACGGCAGCCAGCGCCGCGTGCTGTTCGAGACG
GACCTGGTGAACCCCCGAGGCATCGCGGCCGACCCCGTGGGAGGGAACCTTGGCACACAC
CGGAGGGTCCTCGTGCAGGGCCTGGGCCTGCCCAACGGGCTGGCCTTCGACGCCTACTCG
TCCCAGCTCGTGGATGCAGGCACCAGCCGGGCCGAGTGCCTGACGCCAGGTCAGGCCAGC
GGACGCAGGGTCCTGGAAGGGCTCCAGTATCCTTTCGCTGTCACGAGCTTCGGGAAGCAT
CTGTACTACACCGACTGGAAGACGTTCCACCCGCCCCCAGGTAACAACTACTGCTCAGTG
AACAACGGCGGCTGCACCCACCTCTGCCTGGCCACCCCCAGAAGCAGGACCTGCCGCTGC
CCCGACAACACCCTGGGGGTCGACTGCATTGAG
