# Supplementary material for: Positively selected genes in the hoary bat (Lasiurus cinereus) lineage: prominence of thymus expression, immune and metabolic function, and regions of ancient synteny
Source: PeerJ. 2022 Mar 17;10:e13130. doi: 10.7717/peerj.13130 (PMC8934532; doi:10.7717/peerj.13130)
Supplement: Supplemental Information 3 — Initially tested orthogroups that have been edge-trimmed as described in the Methods. [file peerj-10-13130-s003.zip › original.trimmed/trimmed-OG0001962.fas]

>EpFu
GGCTGGACTGCCGTCTACCTGACCGATTTGGTGCTGAAGTCATCTGTGTATTTTAAGCAT
TCTTATGAAGACTGGCTGGAAAACAATGGCTTGAGCATCTCCCCTTTTCACATAAGATGG
CAAACGGCTGTTTTCAATCGTGCCTTTTATAGTTGGGGACGGCGGAAAGCAAGGATGCTT
TACCAATGGTTCAATTTTGGAATGGTGTTTGGCGTAATTGCCATGTTTAGCTCTTTTTTT
CTCCTGGGGAAAACGTTGATGCAGACTTTAGCACAAATGATGGCTGACTCTTCCACTTCT
TATTCCTCTTCTTCCTCTTCCTCCTCCTCTTCTTCCTCTTCCTCCTCTTCTTCCTCCTCT
TCCTCTTCCTCCTCCTCCTCACTTCACAACGAACAAGTGCTACAAGTTGTGGTTCCTGGT
ATAAATTTACCCGTCAACCAACTGACCTATTTCTTCGCTGCAGTCCTCATTAGTGGTGTT
GTACATGAAATTGGACACGGGATAGCAGCCATTAGGGAACAAGTTCGATTTAATGGCTTT
GGAATTTTTCTCTTCATTATTTATCCTGGAGCATTTGTTGATCTGTTTACCACTCATTTG
CAACTTATATCACCGGTCCAGCAGCTAAGGATATTTTGTGCAGGTATCTGGCATAATTTC
GTCCTTGCACTCTTGGGTATTTTAGCTCTTGTCCTCCTCCCTGTGATCCTCTTGCCCTTT
TACTACACTGGAGTTGGGGTTCTTATCACTGAAGTTGCTGAGGACTCACCTGCAGTCGGA
CCCAGAGGTCTTTTTGTGGGAGACCTTGTTACCCATCTCCAGGATTGTCCCGTCACTAAT
GTACAAGATTGGAATGAATGTCTAGATACCATCGCCTATGAGCCCCAGATTGGTTACTGC
ATAAGTGCAGCAACATTGCAGCAGTTAAGCTTCCCTGTTAGAGCATACAAACGGCTAGAT
GGTTCAATCGAATGCTGTAACAACCAAAGCCTCACTGATGTGTGCTTTTCCTACAGAAAT
AATTTTAATAAGCGCCTGCATACATGTCTACCAGCCCGGAAAGCAGTTGAAGCCACCCAA
GTTTGTAGAACCAATAAAGACTGTAAAAAAGGCTCAAGTTCAAGTTTCTGCATAATCCCT
TCTTTGGAAACTCACACCCGCTTAATAAAAGTGAAACACCCACCTCAAATCGATATGTTG
TACGTAGGACATCCTCTGCACCTGCACTACACAGTGAGCATCACCAGTTTTATCCCACGT
TTTAACTTTCTAAGCATAGATCTGCCTGTAGTTGTGGAAACATTTGTCAAGTACCTGATT
TCTCTCTCAGGAGCTCTGGCTATTGTTAATGCAGTGCCCTGCTTTGCTTTGGATGGACAG
TGGATTTTAAACTCTTTCCTGGATGCTACGCTTACCTCAGTGATTGGAGACAATGATGTG
AAAGATCTGATAGGATTTTTCATCTTGCTTGGTGGCAGTGTACTTTTGGCTGCCAATGTG
ACTCTGGGACTCTGGATGGTTACAGCACGG
>HiAr
GGCTGGACTGCCGTCTACCTGACCGACTTGGTGCTGAAGTCATCTGTATATTTTAAGCAT
TCTTATGAAGACTGGCTGGAAAACAACGGATTAAGCATCTCCCCTTTTCACATAAGATGG
CAAACTGCTGTTTTCAATCGTGCCTTTTACAGTTGGGGACGGCGGAAAGCGAGGCTGCTT
TACCAGTGGTTCAATTTTGGAATGGTGTTTGGCGTAATTGCCATGTTTAGCTCTTTTTTT
CTACTGGGGAAAACACTGATGCAGACTTTAGCACAAATGATGGCAGACTCTTCTGCATCT
TATTCCTCTTCTTCCTCTTCTTCCTCTTCCTCTTCTTCCTCTTCCTCTTCTTCCTCCTCC
TCCTCCTCCTCCTCCTCCTCACTTCACAACGAACAGGTGCTACAAGTTGTGGTTCCTGGT
ATAAATTTACCTGTCAACCAACTGACTTATTTCTTCGCTGCAGTCCTCATTAGTGGTGTT
GTACATGAAATTGGACATGGGATAGCAGCTATTAGGGAACAAGTTCGATTTAATGGCTTT
GGGATTTTTCTCTTCATTATTTATCCTGGAGCATTTGTTGATCTGTTCACCACTCATTTG
CAACTTATATCGCCAGTCCAGCAACTAAGGATATTTTGTGCAGGTATCTGGCATAATTTT
GTCCTTGCACTCCTGGGTATTTTAGCTCTTGTTCTCCTCCCTGTAATTCTCTTGCCCTTT
TACTACACTGGAGTCGGGGTGCTTATCACTGAAGTTGCTGAGGACTCACCTGCCATTGGA
CCCAGAGGCCTTTTTGTGGGCGACCTTGTCACCCATCTGCAGGATTGTCCCGTGACTAAT
GTACAAGATTGGAATGAATGTCTAGATACCATCGCCTATGAACCTCAAATTGGTTACTGC
ATAAGTGCGTCAACTTTACAGCAGCTGAGCTTCCCCGTGAGAGCATACAAACGGCTAGAT
GGTTCAACTGAATGCTGTAACAATCAAAGCCTCACAGATGTGTGCTTTTCCTACAGAAAT
AATTTTAATAAACGTTTGCATACATGTCTACCTGCCCGGAAAGCAGTTGAAGCCACCCAA
GTTTGTAGAACCAATAAAGATTGTAAAAAGAGCTCAAGTTCAAGTTTCTGCATAATACCT
TCTTTGGAAACTCATACTCGCTTAATAAAAGTGAAACACCCACCTCAAATCGATATGTTG
TACGTAGGACATCCACTGCACCTTCACTACACAGTGAGCATCACGAGTTTTATCCCACGT
TTTAACTTCCTAAGCATAGATCTGCCTGTGATTGTGGAAACATTTGTCAAGTACCTGATT
TCCCTCTCAGGAGCTCTGGCTATTGTTAATGCAGTGCCCTGCTTTGCTCTGGATGGACAG
TGGATTTTAAACTCTTTCCTGGATGCTACCCTTACCTCGGTGATTGGAGACAATGATGTC
AAAGATCTGATAGGATTTTTCATCTTGCTTGGTGGCAGTGTACTTTTGGCTGCCAACGTG
ACCCTGGGACTCTGGATGGTTACAGCACGG
>LaCi
GGCTGGACCGCCGTCTACCTGACGGATTTGGTGCTGAAGTCATCTGTGTACTTTAAGCAT
TCTTATGAAGACTGGCTGGAAAACAATGGCTTGAGCATCTCCCCCTTTCACATAAGATGG
CAAACTGCTGTTTTCAATCGTGCCTTTTACAGTTGGGGACGGCGGAAAGCAAGGATGCTT
TACCAATGGTTCAATTTTGGAATGGTGTTTGGCGTAATTGCCATGTTTAGCTCTTTTTTT
CTCCTGGGAAAAACGCTGATGCAGACTTTAGCACAAATGATGGCTGANNNNNNNNNNNNN
NNNNNNNNNNNNNNNNNNNNNNNNNNNNNNNNNNNNNNNNNNNNNNNNNNNNNNNNNNNN
NNNNNNNNNNNNNNNNNNNNACTTCACAATGAACAGGTGCTACAAGTTGTGGTTCCTGGT
ATAAATTTACCCGTCAACCAACTGACCTATTTCTTCGCGGCAGTCCTCATTAGTGGTGTT
GTACATGAAATTGGACACGGGATAGCAGCCATTAGAGAACAAGTTCGATTTAATGGCTTT
GGAATTTTTCTCTTCATTATTTATCCTGGAGCATTTGTTGATCTGTTTACCACTCATTTG
CAACTTATATCACCGGTCCAGCAGCTAAGGATATTTTGTGCAGGTATCTGGCATAATTTC
GTCCTTGCACTCTTGGGTATTTTAGCTCTTGTCCTCCTCCCTGTGATCCTTTTGCCCTTT
TACTACACTGGAGTTGGGGTGCTTATCACTGAAGTCGCTGAGGACTCACCTGCAGTTGGA
CCCAGAGGTCTTTTTGTGGGGGACCTGGTTACCCATCTACAGGACTGTCCCGTTACTAAT
GTGCAGGATTGGAATGAATGTCTAGATACCATCACCTACGAACCCCAGATCGGTTACTGC
ATAAGCGCAGCGACATTGCAGCAGTTAAGTTTCCCTGTGAGAGCATACAAACGGCTAGAT
GGGTCAATCGAATGCTGTAACAACCAAAGTCTCACTGACGTGTGCTTTTCCTACAGAAAT
AATTTTAATAAGCGTTTGCATACATGTCTACCTGCCCGGAAAGCAGTTGAAGCCACCCAA
GTTTGTAGAACCAATAAAGACTGTAAAAGAGGTTCAAGTTCAAGTTTCTGCATAGTCCCT
TCTTTGGAAACGCACACCCGCTTAATCAAAGTGAAACACCCACCTCAAATCGACATGCTG
TACGTAGGACATCCTCTACACCTGCACTACACAGTGAGCATCACCAGTTTTATCCCACGT
TTTAACTTCCTAAGCATAGATCTGCCTGTAGTTGTGGAGACATTTGTCAAGTACCTGATT
TCTCTCTCAGGAGCTCTGGCCATTGTTAACGCAGTGCCCTGCTTCGCTTTGGATGGCCAG
TGGATTTTAAACTCGTTCCTGGATGCTACCCTTACCTCAGTGATTGGAGACAATGACGTG
AAAGATCTGATCGGATTTTTCATCTTGCTGGGTGGCAGCGTGCTTTTGGCTGCCAATGTG
ACTCTGGGACTCTGGATGGTTACGGCACGG
>MyLu
GGCTGGACTGCCGTCTACCTGACCGATTTGGTGCTGAAGTCATCTGTGTATTTTAAGCAT
TCTTATGAAGACTGGCTGGAAAACAATGGCTTGAGCATCTCCCCTTTTCACATAAGATGG
CAAACTGCTGTTTTCAATCGTGCCTTTTATAGTTGGGGACGGCGGAAAGCAAGGATGCTT
TACCAATGGTTCAATTTTGGAATGGTGTTTGGTGTAATTGCCATGTTTAGCTCTTTTTTT
CTCCTGGGGAAAACGTTGATGCAGACTTTAGCACAAATGATGGCTGACTCCTCCACTTCT
TATTCTTCCTCTTCCTCCTCCTCCTCCTCTTCTTCCTCTTCATCCTCTTCTTCCTCTTCA
TCCTCTTCCTCCTCCTCCTCCCTTCACAACGAACAAGTGCTACAAGTTGTGGTTCCTGGT
ATAAATTTACCCGTCAATCAACTGACGTATTTCTTCGCTGCAGTCCTCATTAGTGGTGTT
GTACATGAAATTGGACACGGGATAGCAGCCATTAGGGAACAAGTTCGATTTAATGGCTTT
GGGATTTTTCTCTTCATTATTTATCCTGGAGCATTTGTTGATCTGTTTACCACTCATTTG
CAACTTATATCACCAGTCCAGCAGCTAAGGATATTTTGTGCAGGTATCTGGCATAATTTC
GTCCTTGCACTCCTGGGTATTTTGGCTCTTGTCCTCCTCCCTGTGATCCTCTTGCCCTTT
TACTACACTGGAGTGGGGGTACTTATCACTGAAGTTGCTGAGGACTCGCCTGCAGTTGGA
CCCAGAGGTCTTTTTGTGGGAGACCTTGTTACCCATCTACAGGATTGTCCCGTTACTAAT
GTACAAGATTGGAATGAATGTCTAGATACCATCGCCTATGAACCCCAGATTGGTTACTGC
ATAAGTGCAGCAACATTGCAGCAGTTAAGCTTCCCTGTTAGAGCATACAAACGGCTAGAT
GGTTCAATCGAATGCTGTAACAACCAAAGCCTCACAGATGTGTGCTTTTCCTACAGAAAT
AATTTTAATAAGCGTTTGCATACATGTCTACCTGCGCGGAAAGCAGTTGAAGCCACCCAA
GTTTGTAGAACCAATAAAGACTGTAAAAGAGGCTCAAGTTCAAGTTTCTGCATAATCCCT
TCTTTGGAAACTCACACCCGCTTAATAAAAGTGAAACACCCACCTCAAATCGATATGTTG
TACGTGGGACATCCTCTGCACCTGCACTACACAGTGAGCATCACCAGTTTTATCCCACGT
TTTAACTTTCTAAGCATAGATCTGCCTGTGGTTGTGGAGACATTTGTCAAGTACCTGATT
TCTCTCTCAGGAGCTCTGGCTATTGTTAATGCAGTGCCCTGCTTTGCTTTGGATGGACAG
TGGATTTTAAACTCATTCCTGGATGCTACTCTTACCTCAGTGATTGGAGACAATGATGTG
AAAGATCTGATAGGATTTTTCATCTTGCTGGGTGGCAGTATACTTTTGGCTGCCAACGTG
ACTCTGGGGCTCTGGATGGTTACAGCACGG
>PhDi
GGCTGGACTGCGGTCTACCTGACCGACTTGGTGCTGAAGTCATCTGTGTATTTTAAGCAC
TCTTATGAAGACTGGCTAGAAAACAATGGATTGAGCATCTCCCCTTTCCACATAAGATGG
CAAACTGCTGTTTTCAATCGTGCCTTTTACAGTTGGGGACGGCGGAAGGCAAGGATGCTT
TATCAATGGTTCAATTTTGGAATGGTGTTTGGCGTAATTGCCATGTTTAGCTCTTTTTTT
CTCCTGGGGAAAACACTGATGCAGACTTTAGCACAAATGATGGCTGATTCTTCTGCTTCT
TATTCTTCCTCCTCTTCTTCCTCTTCTTCTTCCTCCTCTTCCTCTTCCTCTTCTTCCTCC
TCTTCTTCTTCCTCCTCCTCACTTCACAACGAACAGGTGCTACAAGTTGTGGTTCCTGGT
ATAAATTTACCCGTCAACCAACTGACCTATTTCTTCGCTGCAGTCCTCATTAGTGGTGTT
GTACATGAAATTGGACATGGGATAGCAGCTATTAGGGAACAAGTTCGATTTAATGGCTTT
GGGATTTTTCTCTTCATTATTTATCCTGGAGCATTTGTTGATCTGTTCACCACTCATTTG
CAACTTATATCACCAGTCCAGCAGCTAAGGATATTTTGTGCAGGTATCTGGCATAATTTT
GTCCTTGCACTCCTGGGTATTTTAGCTCTTGTCCTCCTCCCTGTGATTCTCCTCCCCTTT
TACTACACTGGAGTTGGGGTGCTTATCACTGAAGTTGCTGAGGACTCACCTGCAATTGGA
CCCAGAGGTCTTTTTGTGGGAGACCTTGTTACCCATCTACAGGATTGTCCTGTTACTAAT
GTTCAAGATTGGAATGAATGTCTAGATACCATTGCCTATGAACCCCAAATTGGCTACTGC
ATAAGTGCATCAACTTTACAGCAGTTAAGCTTCCCAGTTAGAGCATACAAACGGCTAGAT
GGTTCAACAGAATGCTGTAACAATCAAAGCCTCACAGATGTGTGCTTTTCCTACAGAAAT
AATTTTAATAAGCGTTTGCATACATGCCTACCTGCCCGGAAAGCAGTTGAAGCCACCCAA
GTTTGTAGAACCAATAAAGATTGCAAAAAAAGCTCAAGTTCAAGTTTCTGCATAATACCT
TCTTTGGAAACTCACACTCGCTTAATAAAAGTGAAACACCCTCCTCAAATTGATATGTTA
TACGTAGGACATCCACTGCACCTGCACTACACAGTGAGCATCACCAGTTTCATTCCACGT
TTTAACTTTCTAAGCATAGATCTACCTGTGGTTGTGGAGACATTTGTCAAGTACCTAATT
TCTCTCTCAGGAGCTCTGGCTATTGTTAATGCAGTGCCCTGCTTTGCTTTGGACGGACAG
TGGATTTTAAACTCTTTCCTTGATGCTACCCTGACCTCAGTGATTGGAGACAATGATGTG
AAAGACCTGATAGGATTTTTCATCTTGCTGGGTGGCAGTGTACTTTTGGCTGCCAACGTG
ACCCTGGGACTCTGGATGGTTACAGCACGG
>PtVa
GGCTGGACTGCTGTGTACCTGACCGACTTGGTGCTGAAGTCATCTGTGTATTTTAAGCAT
TCCTATGAAGACTGGCTGGAAAACAATGGATTGAGCATCTCCCCTTTTCACATAAGATGG
CAAACTGCTATTTTCAATCGTGCCTTTTACAGTTGGGGACGGCGGAAAGCAAGGATGCTT
TACCAGTGGTTTAATTTTGGAATGGTGTTTGGAGTAATTGCCATGTTTAGCTCTTTTTTT
CTCCTGGGGAAAACACTGATGCAGACTTTAGCACAAATGATGGCTGACTCTTCTGCTTCT
TATTCTTCCTCCTCTTCTTCCTCCTCCTCTTCCTCCTCCTCCTCTTCTTCTTCCTCCTCC
TCTTCTTCCTCTTCCTACTCACTTCACAACGAACAGGTGCTACAGGTTGTGGTTCCTGGT
ATAAATTTACCTGTCAACCAGCTGACCTATTTCTTTGCTGCAGTCCTCATTAGTGGTGTT
GTACATGAAATTGGACATGGGATAGCAGCTATTAGGGAACAAGTTCGATTTAATGGCTTT
GGGATTTTTCTCTTCATTATTTATCCTGGAGCATTTGTTGATCTGTTCACCACTCATTTG
CAACTTATATCACCAGTCCAGCAGCTAAGGATATTTTGTGCAGGTATCTGGCATAATTTT
GTCCTTGCACTCCTGGGTATTTTAGCTCTTGTTCTCCTCCCTGTAATTCTCTTGCCCTTT
TACTACACTGGAGTCGGAGTGCTTATCACTGAAGTTGCTGAGGACTCACCTGCCATTGGA
CCCAGAGGCCTTTTTGTGGGAGACCTTGTCACCCATCTACAGGATTGCCCTGTTACTAAT
GTACAAGATTGGAATGAATGTCTAGATACCATCGCCTATGAACCCCAAATTGGTTACTGC
ATAAGTGCGACAACTTTACAACAGTTAAGCTTCCCAGTTAGAGCATACAAACGGCTAGAT
GGTTCGACTGAATGCTGTAACAATCAAAGCCTCACAGATGTGTGCTTTTCCTACAGAAAT
AATTTTAATAAGCGTTTGCATACATGTCTACCTGCACGGAAAGCAATTGAAGCCACCCAA
GTTTGTAGAACCAATAAGGATTGTAAAACAAGCTCAAGTTCAAGTTTCTGCATAGTACCT
TCTTTGGAAACTCATACTCGCTTAATAAAAGTGAAACACCCTCCTCAGATCGATATGTTG
TATGTGGGACATCCACTGCACCTTCACTACACAGTGAGCATCACCAGTTTTATCCCACGT
TTTAACTTTCTAAGCATAGATCTGCCTGTGGTTGTGGAGACATTTGTCAAGTACCTGATT
TCCCTCTCCGGAGCTCTGGCTATTGTGAATGCAGTGCCCTGCTTTGCTTTGGATGGACAG
TGGATTTTAAACTCTTTCCTGGATGCTACCCTTACCTCAGTGATTGGAGACAATGATGTC
AAAGATCTGATAGGATTTTTCATCTTGCTTGGTGGCAGTGTACTTTTGGCTGCCAACGTG
ACCCTGGGACTCTGGATGGTTACAGCACGG
>RhFe
GGCTGGACTGCCGTCTACCTGACCGACTTGGTGCTGAAGTCATCTGTTTATTTTAAGCAT
TCTTATGAAGACTGGCTGGAAAACAACGGATTAAGCATCTCCCCTTTTCACATAAGATGG
CAAACTGCTGTTTTCAATCGTGCCTTTTACAGTTGGGGACGGCGGAAAGCGAGGATGCTT
TACCAGTGGTTCAATTTTGGAATGGTGTTTGGCGTAATTGCCATGTTTAGCTCGTTTTTT
CTACTGGGGAAAACGCTGATGCAGACTTTAGCACAAATGATGGCTGATTCTTCTGCTTCT
TATTCTTCCTCCTCTGCTTCCTCTTCCTCCTCTTCTTCCTCTTCATCATCTTCCTCTTCT
TCCTCTTCCTCCTCCTCCTCACTTCACAACGAACAGGTGCTACAAGTTGTGGTTCCTGGT
ATAAATTTACCTGTCAACCAACTGACCTATTTCTTCGCTGCAGTCCTCATTAGTGGTGTT
GTACACGAAATTGGACATGGGATAGCAGCTATTAGGGAACAAGTTCGATTTAATGGCTTT
GGGATTTTTCTCTTCATTATTTATCCTGGAGCATTTGTTGATCTGTTCACCACTCATTTG
CAACTTATATCACCAGTCCAGCAACTAAGGATATTTTGTGCAGGTATCTGGCATAATTTT
GTCCTTGCACTCCTGGGTATTTTAGCTCTTGTTCTCCTCCCTGTAATTCTCTTGCCCTTT
TACTACACTGGAGTCGGGGTGCTTATCACTGAAGTTGCTGAGGACTCACCTGCCATTGGA
CCCAGAGGCCTTTTTGTGGGAGACCTTGTCACCCATCTGCAGGATTGTCCTGTTACTAAT
GTACAAGATTGGAATGAATGTCTAGATACCATCGCCTATGAACCCCAAATTGGTTACTGC
ATAAGTGCATCAACTTTACAGCAGTTAAGCTTCCCCGTGAGAGCATATAAACGGCTAGAT
GGTTCGACTGAATGCTGTAACAATCAAAGCCTCACAGATGTGTGTTTTTCCTACAGAAAT
AATTTTAATAAGCGTTTGCATACATGTCTACCTGCCCGGAAAGCGATTGAAGCCACCCAG
GTTTGTAGAACCAATAAAGATTGTAAAAAGAGCTCAAGTTCAAGTTTCTGCATAATACCT
TCTTTGGAAACTCATACTCGCTTAATAAAAGTGAAACACCCACCTCAAATTGATATGTTA
TACGTAGGACATCCACTGCACCTTCACTATACAGTGAGCATCACCAGTTTTATCCCACGT
TTTAACTTTCTAAGCATAGATCTGCCTGTGGTTGTGGAAACATTTGTCAAGTACCTGATT
TCCCTCTCAGGAGCTCTGGCCATTGTTAATGCAGTACCCTGCTTTGCTTTGGATGGACAG
TGGATTTTAAACTCTTTCCTGGATGCTACCCTTACCTCGGTGATTGGAGACAATGATGTC
AAAGATCTGATAGGATTTTTCATCTTGCTTGGTGGCAGTGTACTTTTGGCTGCCAACGTG
ACCCTGGGACTCTGGATGGTTACAGCACGG
>RoAe
GGCTGGACTGCTGTGTACCTGACCGACTTGGTGCTGAAGTCATCTGTATATTTTAAGCAT
TCCTATGAAGACTGGCTGGAACACAATGGATTGAGCATCTCCCCTTTTCACATAAGATGG
CAAACTGCTATTTTCAATCGTGCCTTTTACAGTTGGGGACGGCGGAAGGCGAGGATGCTT
TACCAGTGGTTCAATTTTGGAATGGTGTTTGGAGTAATTGCCATGTTTAGCTCTTTTTTT
CTCCTGGGGAAAACACTGATGCAGACTTTAGCACAAATGATGGCTGACTCTTCTGCTTCT
TATTCCTCTTCTTCCTCCTCTTCTTCCTCCTCCTCTTCTTCTTCCTCCTCCTCCTCCTCC
TCTTCTTCCTCTTCCTACTCACTTCACAACGACCAGGTGCTACAGGTTGTGGTTCCTGGT
ATAAATTTACCTGTCAACCAGCTGACCTATTTCTTTGCTGCAGTCCTCATTAGTGGTGTT
GTACATGAAATTGGACATGGGATAGCAGCTATTAGGGAACAAGTTCGATTTAATGGCTTT
GGGATTTTTCTCTTCATTATTTATCCTGGAGCATTTGTTGATCTGTTCACCACTCATTTG
CAACTTATATCACCAGTCCAGCAGCTAAGGATATTTTGTGCAGGTATCTGGCATAATTTT
GTCCTTGCACTCCTGGGTGTTTTAGCTCTTGTTCTCCTCCCTGTAATTCTCTTGCCCTTT
TACTACACTGGAGTCGGAGTGCTTATCACTGAAGTTGCTGAGGACTCACCTGCCATTGGA
CCCAGAGGCCTTTTTGTGGGAGACCTTGTCACCCATCTACAGGATTGCCCTGTTACTAAT
GTACAAGATTGGAATGAATGTCTAGATACCATCGCCTATGAACCTCAAATTGGTTACTGC
ATAAGTGCGTCAACTTTACAACAGTTAAGCTTCCCAGTTAGAGCATACAAACGGCTAGAT
GGTTCGACTGAATGCTGTAACAATCAAAGTCTCACAGATGTGTGTTTTTCCTACAGAAAT
AATTTTAATAAGCGTTTGCATACATGTCTACCTGCACGGAAAGCAATTGAAGCCACCCAA
GTTTGTAGAACCAATAAAGACTGTAAAACAAGCTCAAGTTCAAGTTTCTGCATAGTACCT
TCTTTGGAAGCACATACTCGCTTAATAAAAGTAAAACACCCTCCTCAGATTGATATGTTG
TATGTGGGACATCCACTGCACCTTCACTACACAGTGAGCATCACCAGTTTTATCCCACGT
TTTAACTTTCTAAGCATAGATCTGCCTGTGGTTGTGGAGACATTTGTCAAGTACCTGATT
TCCCTCTCCGGAGCTCTGGCTATTGTGAACGCAGTGCCCTGCTTTGCTTTGGATGGACAG
TGGATTTTAAACTCTTTCCTGGATGCTACCCTTACCTCAGTGATTGGAGACAATGATGTC
AAAGATCTGATAGGATTTTTCATCTTGCTTGGTGGCAGTGTACTTTTAGCTGCCAATGTG
ACCCTGGGACTCTGGATGGTTACAGCACGG
