# Supplementary material for: Positively selected genes in the hoary bat (Lasiurus cinereus) lineage: prominence of thymus expression, immune and metabolic function, and regions of ancient synteny
Source: PeerJ. 2022 Mar 17;10:e13130. doi: 10.7717/peerj.13130 (PMC8934532; doi:10.7717/peerj.13130)
Supplement: Supplemental Information 3 — Initially tested orthogroups that have been edge-trimmed as described in the Methods. [file peerj-10-13130-s003.zip › original.trimmed/trimmed-OG0001963.fas]

>EpFu
GCTGCCGTCAAAGCCTTCAAAGATGCAAGACAGAATGATGCTGAAGTTAAGTCATCAACG
AATGCTTCAGAAAATCATTCCAAGGACACTTCATGTTCAAATGATGCTATTAAGTTGCAG
CATGAAGTTGCTATTATCAGTGAGCAAAAAGACAAGGAAGCCAAAATATTAGCAAAGAAA
CCAATTAATAGTTCAAAAGAAAAAATAGCCAAGATGGAACATGGACTCAAAACAGTGGAT
ATTCCAAATTCTCCGTCACAGCCTTCTGGAAAGGATTCTGTAGTTTCCTCTGGACCGCAG
AAGACGCCTGCTGACCCCAAAATGAAAACATTAAGTCAAAAGCAAGAAAAGAAAGCCTTT
GATAGTTCACTTGGTAATAACAGTGATGAAGAGAAGGAGTATTTTGATGATAGCACAGAA
GAAAGGTTTTACAAACAGTCTTCCATGTCTGAGGATAGTGATAGTGGAGATGACTTCTTC
ATTGGTAAAGTCAGACGGACAAAGAAGGAAAGTAGTTGTCCTTCTTCAGTTTTGGAACAA
AAATCTCCCAAAAAAGTGTTCCCTGAAGAAGATATACTTGAAACCCGTGAGAGTATAAGA
AATGACAAAAACAAGCCAAGTACAGAAGCAAGGAAGTTTGAATCAGTGTTTTTCCATTCT
TTATCTGGATCTAAAAGCTCTAGAAGAAATTACAGAGAACAGGCTCCAAAAAGCAGCACC
CCAGGTTTTCAGCAAAATGACCATCAACTCAAAAATCAGTTTATTAAGAATGCACCAAGA
GGACCAGAAAATACTAAACAGACACAGCTGCCTCTTCATCCTTCATGGGAAGCAAGCAGG
CGGCGAAAAGAGCAGCAATCTAAAATTGCTGTGTTTCAGGGGAAAAAAATTACGTTTGAT
GAT
>HiAr
GCTGCTGTCAAAGCCTTTAAAGATGCAAGACAGAATGATGCTGAAGTGGAGCCATCAAAG
AAGGCTACAGAAAATCATTCCAAGGACACTTTGTGTTCAAATGTTGCCATTAAGTTACAG
CATGAAGGAATTAATACCATTGAGCAAAAAGACAAAGAAACCAAAATATTGGCAAAGAAG
CCAATAAATAATTCAAAAGAAAAAATAGCCAAGATGGAACAGAGACCCAAAGCAGTAGAC
ATTGCAAATTCTCCATCAAAGACTTCTGAAAAGGATTCTGTCGTTCCTGCCACACTCCAA
AAGACACCTGCTGACCCAGTAATCAAAGCGTTAAATCAAACCAAAAAAGAGAAAGAGTGT
GATAGCTCACTTGGTAATAACAGTGATGAAGAGAAGGAGTATTTTGATGACAGCACAGAG
GAAAGGTTTTACAAACAATCTTCCATGTCTGAGGATAGTGACAGTGGTGATGACTTCTTC
ATTGGAAAAGTCAGACGGACAAAGAAGGAAAGTAGTTGCCATTCTTCAGTTTTGGAACAA
AAATCCACCAAAAAAGCATTCTCTGAAGAGGATATACTTGAAACTCATCAGGGTATAAGA
ACTGACAAAAACAAGACAAGTACAGAAGTAAAGACGTTTGAATCAGTGTTTTTCCATTCT
TTATCTGGATCTAAAAGCTCTAAAAGGAATTGCAGAGAACAGGCTCCGAAAAGCAACACC
CAGGGTTTTCAGCAAAATGAACCTCCGTTCAAGAATCAGTTTATTAAGAGTGCACTGAGA
GGACCTGAAAACCCAAAACAGTCACTGCTGCCCCTTCATCCTTCATGGGAAGCAAGCAGG
AGGCGAAAAGAGCAGCAATCTAAAATCGCCGTGTTTCAAGGGAAAAAAATTACATTCGAT
GAT
>LaCi
GCTGCCGTCAAAGCCTTCAAAGATGCAAGACAAAATGATGCTGAAGTTAAGTCATCAACG
ACTGCTTCAGAAAATCATTCCAAGGACACTTCATGTTCAAATGATGCCATTAAGTTGCAG
CATGAAGGTACTATTATCGGTGAGCAAAAAGACAAGGAAGCCAAAATATTAGCAAAGAAA
CCAATTAATATTTCAAAAGAACAAAGAGCCCAGATGGAACATGGATTCAAAACTGTGGTT
ATTCCAAATTCTCCATCACAGCCTTCTGAAAAGGATCCTGTAGTTCCCTCTGGACCGCAG
AAGACGCCTGCTGACCCCAAAATGAAAACATTAAGTCAAAACCAAGAAAAGAAAGCCTTT
GATAGTTCACTTGGTGATAACAGTGATGAAGAGAAGGAGTATTTTGATGATAGTACAGAA
GAAAGGTTTTACAAACAGTCTTCCATGTCTGAGGATAGTGATAGTGGAGATGACTTCTTC
ATTGGGAAAGTCAGACGGACAAAGAAGGAAAGTAGTTGTCCTTCTTCAATTTTGGAACAA
AAATCTCCCAAAAAAGTTTTCCCTGAAGAAGATATACTTGAAACCCGTGAGAGTATAAGA
AATGTCAAAAACAAGCCAGGTACAGAAACAAGGAAGTTTGAATCAGTGTTTTTCCATTCT
TTATCTGGATCTAAAAGCTCTAGAAGAAATTACAGAGAACAGGCTCCAAAAAGCAACACC
TCAGGTTTTCAGCAAAATGATCCTCAACTCAAAAATCAGTTTATTAAGAATGCACAAAGA
GGACCAGAAAATACTAAACAGACACAGCTGCCTCTTCATCCTTCATGGGAAGCAAGCAGG
CGGCGAAAAGAGCAGCAATCTAAAATTGCTGTGTTTCAGGGGAAAAAAATTACATTTGAT
GAT
>MyLu
GCTGCCGTCAAAGCCTTCAAAGATGCAAGACAGAATGATGCTGAAGTTAAGTCATCAACG
AATGCTTCAGAAAATCATTCCAAGGACACTTCATGTTCAAATGATGCCATTAAGTTACAG
CATGAAGGTGCTATTATGAGTGAGCAAAAAGACAAGGAAGCCAAAATATTAGCAAAGAAA
CCAATAAATAGTTCAAAAGAAAAAGTAGCCAAGATGGAACATGGACTCAAAACAGTGGAT
ATTCCAAATTCTCCATCACAGCCTTCTGAAAAGGATCCTGTAGTTCCCTCTCGACCGCAG
AAGACTCCTGCTGACCCCAAAATGAAAACAGTAAGTCAAAACCAAGAAAAGAAAGCCTTT
GATAGTTCACTTGGTGATAACAGTGATGAAGAGAAGGAGTATTTTGATGATAGCACAGAA
GAAAGGTTTTACAAACAGTCTTCCATGTCTGAGGATAGTGATAGTGGAGATGACTTCTTC
ATTGGGAAAGTCAGACGGACAAAGAAGGAAAGTAATTGTCCTCCTTCCGTTTTGGAACAA
AAATCTCCCAAAAAAGTGTTCCCTGAAGAAGATATACTTGAAACCCGTGAGAGTATAAGA
AATGACAGAAACAAGCCAAGTACAGAAGCAAGGAAGTTTGAATCAGTGTTTTTCCATTCT
TTATCTGGATCTAAAAGCTCTAGAAGAAATTACAGAGAACAGGCTCCAAAAAGCAACACC
CCAGGTTTTCAGCAAAATGACCCTCAACTCAAAAATCAGTTTATTAAGAATGCACCAAGA
GGACCAGAAAATACAAAACAGACACAGCTGCCTCTTCATCCTTCATGGGAAGCAAGCAGG
AGGCGAAAAGAGCAGCAATCTAAAATTGCTGTGTTTCAGGGGAAAAAAATTACGTTTGAT
GAT
>PhDi
GCTGCTGTCAAAGCCTTTAAAGATGCGAGACAAAATGATACTGAAGCTCAGTCATCAAAG
AATACTTCAGAAAAGTATTCCAAGGACACTTTGGGTTCAAGTGATGCCATTAAGTCACAG
CATGAAGGAGCTATTGTCAGTGAGCAGAAAGACAAAGAACCCAAAATGTTGGCGAAGAAA
TCAGTAAATAGTTCAAAAGAAAAAATAGCCAAGATGGAACACGGGTCCAAAACAGTGGAC
ATTCCAAATTCTCCATCAAAGCCTTCTGAAAAGGATTCTGTAGTTCCCTATGAACCCCAG
AAAATACCTGCTAACCGAAAAATGAAATCATTATGTCAAAACACAAAAAAGGAAGTGCCC
AAGAGCTCACTTGGTGAAAACAGTGATGAAGAGAAGGAGTATTTTGATGACAGCACAGAA
GAAAGGTTTTACAACCAGTCTTCCGTGTCTGAGGATAGTGACAGTGGTGATGACTTCTTC
ATTGGGAAAGTCAGACGGACAAAGAAGGAAAGTAATTGTCATTCTTCAGTTGTAGAACAG
AAATCCCCCCAAAAGGTGTCCCCTGAAGAGCATATACTTGAAACCCATCAGGGTATAAGA
AATGACAAAAACAAGCCAAGTACGGAAGGAAGGAAGTTTGAATCAGTGTTTTTCCACTCT
TTATCTGGATCTGAAAGCTCTAGAAGAAATTATAGAGAACAGGCTCCGAAAAGCAACACC
CCAGGTTTTCAGCAAAATGAACCTCAGCTGAAGAATCAGTTTATTAAGCGTGCACAAAGA
GGGCCCCAAAACACTGCACAGACACAGCTGCCTCTTCATCCTTCATGGGAAGCAAGCAGG
AGGCGAAAAGAACAGCAATCTAAAATTGCTGTGTTTCAGGGGAAGAAAATTACATTTGAT
GAT
>PtVa
GCTGCTGTCAAAGCCTTTAAAGATGCAAGACAAAATGATTCTAAAGTTAAATCATCAGAG
AAGGCTTCAGAAAATCATTCCAAGGACACTTCATATTCAAATGATCCCATTAAATTACAT
CATGAAGGAAGTATTATCAATAAGCAAAAAGACAAAGAAGCCAAAATATTGTCAAAGAAA
CCAATAAGTAATTCAAAAGAAAAAATAGCAAAGCTGGAACATGGACCCAAAGCAGTAAAT
ATTCCAAATTCTCTATCAAAGCCTTCTGAAAAGAATTCTGTAGTTCTCTCTGAACCCCAG
AAGACACCTGCTGATCCAAAAATGAAAACATTACGTCAAACCAAAAAAGAGAAAGAGTCT
GATAGCTCACTTGATAGTAATAGTGATGAAGAGAAGGAGTATTTTGATGATAGCACAGAA
GAAAGGTTTTATAAACAGTCTTCCATGTCTGAAGATAGTGATAGTGGTGATGATTTCTTC
ATTGGAAAAGTCAGACGGACAAAGAAGGAAAATAGTTACCATTCCTCAGTTTTAGAACAA
AAATCCTCCCAAAAAATGTTTCCTGAAGAAGGTATACTTGAAACGCATCAGGGCATAAGA
AATGACAAGAACAAGTCAAGTACAGAAGCAAGGAAGTTTGAATCAGTGTTTTTCCATTCT
TTATCTGGATCTAAAAGCTCTAGAAGAAATTACAAAGAACAGGCTCCGAAAAGCAACACC
ACAGGTTTTCAGCAGAATGAACCTCAGCTCAAGAATCAATTTATCAAGAGTTCACAAAAA
GGACCTGAAAATGCAAAACAGTCACTGCTTCCTCTTCATCCTTCATGGGAAGCAAGCAGG
AGGCGAAAAGAACAGCAATCTAAAATTGCTGTGTTTCAGGGGAAAAAAATTACATTTGAT
GAT
>RhFe
GCTGCCGTCAAAGCCTTTAAAGATGCAAGACAGAATGATGCTGAAGTTAAGTCATCAAAG
AAAGCTTCAGAAAATCATTCCAAGGACACTTTGTGTTCAAACGATGCCATTAAGGTACAG
CCTGAAGGAATTAATATCAGTGAACAAAAAGACAAAGAAACCAAAATACTGGCAAAGAAA
ACAATAAATAATTCAAAAGAAAAAATAGCCATGATGGAACATAGACCCAAAGCAGTCAAC
ATTACAAATTCTCCATCAAAGACTTCTGAAAAGGATTCTGTAGTTCCCTCTGAACCCCAA
AAGATACCTGCTGACCCAGAAATCAAAGCGTTAAATCAAATCAAAAAAGAGAAAGAGTCT
GGTAGCTCACTCGGTGGTAACAGTGATGAAGAGAAGGAGTATTTTGATGATAGCACAGAA
GAAAGGTTTTACAAACAATCTTCCATGTCTGAGGATAGTGATAGTGGTGATGATTTCTTC
ATTGGGAAAGTCAGACGGACAAAGAAGGAAAGTAGTTGCCATTCTTCAGCTTTGGAACAA
AAATTCACCAAAAAAGTGTTCCCTGAAGAAGATATACTTGAAACCCATCAGGGTATAAGA
AATGACAAAAACAAGCCAAGTACAGAAGTAAAGAAGTTTGAATCAGTGTTTTTCCATTCT
TTATCTGGATCTAAAAGCTCTAAAAGGAGTTGCAGAGAACAGGCTCCAAAGAACAACACC
CCAGGCTTTCTGGAAAATGAACCTCAGTTCAAGAATCAGTTTATTAAGACTGCACATAGA
GGACCTGAAAATATAAAACAGTCATTGCTGCCTCTTCATCCTTCATGGGAAGCAAGCAGG
AGGCGAAAAGAACAGCAGTCTAAAATCCCTGTGTTTCAGGGGAAAAAAATTACATTTGAT
GAT
>RoAe
GCTGCTGTCAAAGCCTTTAAAGATGCAAGACAAAATGATTCTGAAGTTAAATCATCAAAG
AAGACTTCAGAAAATCATTCCAAACACACTTCGTATTCAAATGATCCCATTAAGTTACAT
CATGAAGATAGTGCTATCAATAAGCAAAAAGACAAAGAAGCCAAAATATTGTCAAAGAAA
CCAATAAATAATTCAAAAGAAAAAATAGCAAAGCTAGAACATGGACCCAAAGCAGTAAAC
GTTCCAAATTCTCTATCAAAGCCTTCTGAAAAGAATTCTATAGTTCTCTCTGAACCCCAG
AAGATACCTGCTGATCCAAAAACAAAAGCATTATGTCAAACCAAAAAAGAGAAAGAGTCT
GATAGCTTACTTGATAGTAATAGCGATGAAGAAGAGGAGTATTTTGATGATAGCACAGAA
GAAAGGTTTTATAAACAGTCTTCCATGTCTGAAGATAGTGATAGTGGTGATGATTTCTTC
ATTGGGAAAGTCAGACGGACAAAGAAGGAAAATAGTTACCATTCTTCAGTCTTAGAACAA
AAGTCCTCCCAAAAAATGTTCCCTGAAGAAGGTATACTTGAAACACATCGGGGCATAAGA
AATGACAAGAACGAGTCAAGTACAGAAGCAAGGAAGTTCGAATCATTGTTTTTCCATTCT
TTATCTGGATCTAAAAGCTCTAGAAGAAATTACAAAGAACAGGCTCCGAAAAGCAACACC
ACAGGTTTTCAGCAGAATGAACCTCAGCTCAAGAATCAATTTATCAAGAGTTCACAAAAT
GGACCTGAAAATACAAAACAGTCACCACTTCCTCTTCATCCTTCTTGGGAAGCAAGCAGG
AGGCGAAAAGAACAGCAATCTAAAATTGCTGTGTTTCAGGGGAAAAAAATTACATTTGAT
GAT
