# Supplementary material for: Positively selected genes in the hoary bat (Lasiurus cinereus) lineage: prominence of thymus expression, immune and metabolic function, and regions of ancient synteny
Source: PeerJ. 2022 Mar 17;10:e13130. doi: 10.7717/peerj.13130 (PMC8934532; doi:10.7717/peerj.13130)
Supplement: Supplemental Information 3 — Initially tested orthogroups that have been edge-trimmed as described in the Methods. [file peerj-10-13130-s003.zip › original.trimmed/trimmed-OG0001964.fas]

>EpFu
AGAGACTCCAAGTGCCCCAAGTACTGCATCGAGCTGAGCGCCCAGCCTGTGGGGCTTGTC
CGGGTCCACAAGGTCCTGGTGGTGGGCAGCAACCAAGACAGCCTGCATGGCTTCACCCAC
AAGGGTAAGAGGCTGTGGACGGTGCAGATGCCTGCAGCCATCCTGACCATGAACCTCCTG
GAGCAGCATTCCCGGGGCCTGCAGGCCGTCATGGCCGGGCTAGCCAATGGAGAGGTCCGC
ATTTACCATGACAAGACCCTGCTCAACGTCATCCGCACCCCGGATGCAGTGACCAGCCTT
TGCTTTGGCCGCTTCGGGCGGGAAGATAACACCCTCATCATGACTACGCGAGGTGGTGGC
CTGATTATCAAGATCCTGAAGCGCACAGCAGTGTTTGTGGAGGGGGGAGGTGAGCTGGGC
CCCCCACCAGCCCAGGCCACAAAACTCAGCGTGCCCCGAAAGACTCGGCTTTATGTGGAC
CAGACGCTGCGAGAGCGGGAGGCCGGCACCGCCATGCACCGGACCTTCCAGACCGACCTC
TACCTGCTGCGCCTCCGGGCCGCCCGTGCCTACGTGCAGGCCCTCGAGTCCAGCCTGAGC
CCCGTGTCTGCGACAGCCCGGGAGCCACTCAAGCTACACGCTGTGGTCCAAGGCCTGGGC
CCCACCTTTAAGCTCACGCTTCACCTGCAGAACACCTCGACAGCCCGACCCATCCTGGGG
CTGCTGATCTGCTTCCTGTACAACGAGGCGCTCTATGCCCTGCCCAGGGCCTTCTTCAAG
GTT
>HiAr
AGAGACTCCAAGCGCCCCAAGTATTGCATCGAGCTGAGTGCCCAGCCCGTGGGGCTTGTC
CGGGTACACAAGGTCCTGGTGGTGGGCAGCACCCAAGACAGCCTGCATGGCTTCACCCAC
AAGGGTAAGAGGCTGTGGACAGTGCAGATGCCAGCAGCCATCCTGACCATGAACCTCCTG
GAGCAGTGCTCCCGGGGCCTGCAGGCCGTCATGGCCGGGCTGGCCAATAGAGAGGTCCGC
ATTTACCACGACAAGACCCTGCTCAACGTCATCCGCACCCCGGATGCTGTGACCAGCCTT
TGCTTTGGCCGCTACGGGCGGGAAGATAACACCCTCATCATGACTACACGAGGCGGTGGC
CTGATTATCAAGATCCTGAAGCGCACAGCAGTATTTGTGGAGGGGGGAGGTGAGGTGGGC
CCCCCACCAGCCCAGGCCACAAAACTCAACGTGCCCCGAAAGACCCGGCTTTATGTGGAT
CAGACACTGCGAGAGCGGGAGGCTGGCACCGCCATGCACCGGACCTTCCAGACCGACCTC
TACCTGCTGCGCCTTCGGGCTGCCCGTGCCTACGTGCAGGCCCTCGAGTCCAGCCTGAGC
CCCGTGTCTGCGACAGCCCGGGAGCCACTCAAGCTACACGCTGTGGTTCAGGGCCTGGGC
CCCACCTTTAAGCTCACACTTCACCTGCAGAACACCTCGACAGCCCGACCCATCCTCGGG
CTGCTCATCTGCTTCCTGTACAATGAGGCTCTCTATGCGCTGCCCAGGGCCTTCTTCAAG
GTA
>LaCi
AGAGACTCCAAGTGCCCCAAGTACTGCATCGAGCTGAGCGCCCAGCCTGTGGGGCTTGTC
CGGGTCCACAAGGTCCTGGTGGTGGGCAGCAACCAAGACAGCCTGCATGGCTTCACCCAC
AAGGGTAAGAGGCTGTGGACGGTGCAGATGCCTGCAGCCATCCTGACCATGAACCTCCTG
GAGCAGCATTCCCGGGGCCTGCAGGCCGTCATGGCTGGGCTAGCCAACGGAGAGGTCCGC
ATTTACCATGACAAGACCCTGCTCAACGTCATCCGCACCCCGGATGCAGTGACCAGCCTT
TGCTTTGGCCGCTTCGGGCGGGAAGATAACACCCTCATCATGACCACGCGAGGTGGTGGC
CTGATTATCAAGATCCTGAAGCGCACAGCAGTGTTTGTGGAGGGGGGAGGTGAGCTGGGC
CCCCCACCAGCCCAGGCCACAAAACTCAGCGTGCCCCGAAAGACTCGGCTCTACGTGGAC
CAGACGCTGCGAGAGCGGGAGGCCGGCACCGCCATGCACCGGACCTTCCAGACCGACCTC
TACCTGCTGCGCCTCCGGGCCGCCCGCGCCTACGTGCAGGCCCTCGAGTCCAGCCTGAGC
CCCGTGTCTGCCACAGCCCGGGAGCCCCTCAAGCTACACGCTGTGGTTCAAGGCCTGGGC
CCCACCTTTAAGCTCACACTGCACCTGCAGAACACCTCGACCGCCCGGCCCATCCTGGGG
CTGCTGATCTGCTTCCTGTACAATGAGGCGCTCTATGCCCTGCCCAGGGCCTTCTTCAAG
GTT
>MyLu
AGAGACTCCAAGTGCCCCAAGTACTGCATCGAGCTGAGCGCCCAGCCTGTGGGGCTTGTC
CGGGTCCACAAGGTCCTGGTGGTGGGCAGCAACCAAGACAGCCTGCATGGCTTCACCCAC
AAGGGTAAGAGGCTGTGGACGGTGCAGATGCCTGCAGCCATCCTGACCATGAACCTCCTG
GAGCAGCATTCCCGGGGCCTGCAGGCCGTCATGGCCGGGCTAGCCAATGGAGAGGTCCGC
ATTTACCATGACAAGACCCTGCTCAATGTCATCCGCACCCCGGATGCAGTGACCAGCCTT
TGCTTTGGCCGCTTCGGGCGGGAAGATAACACCCTCATCATGACTACGCGAGGTGGTGGC
CTGATCATCAAGATCCTGAAGCGCACAGCAGTGTTTGTGGAGGGGGGAGGGGAGCTGGGC
CCCCCACCAGCCCAGGCCACAAAACTCAGCGTGCCCCGAAAGACTCGGCTTTATGTGGAC
CAGACGCTGCGAGAGCGGGAGGCCGGCACCGCCATGCACCGGACCTTCCAGACCGACCTC
TACCTGCTGCGCCTCCGGGCTGCCCGTGCCTACGTGCAGGCCCTCGAGTCCAGCCTGAGC
CCCGTGTCTGCAACAGCCCGGGAGCCACTCAAGCTACACGCTGTGGTTCAAGGCCTGGGC
CCCACCTTTAAGCTCACACTGCACCTGCAGAACACCTCGACAGCCCGGCCCATCCTGGGG
CTGCTGATCTGCTTCCTGTACAACGAGGCGCTCTATGCCCTGCCCAGGGCCTTCTTCAAG
GTT
>PhDi
AGGGACTCCAAGGGCCCCAAGTACTGCATCGAGCTGAGCGCCCAGCCTGTGGGGCTCGTC
CGGGTCCACAAGGTCCTGGTGGTGGGCAGCACCCAAGACAGCCTGCATGGCTTCACCCAC
AAGGGTAAGAAGCTGTGGACAGTGCAGATGCCCGCGGCCATCCTGACCATGAACCTCATG
GAGCAGCGCGCTCGGGGCCTGCAGGCCGTCATGGCTGGGCTGGCCAACGGAGAGGTCCGC
ATTTACCGCGACAAGACCCTGCTGGACGTCATCCGCACCCCGGATGCAGTGACCAGCCTT
TGCTTTGGCCGCTACGGGCGGGAAGATAACACCCTCATCGCGACTACTCGAGGCGGTGGA
CTGATGATCAAGATCCTGAAGCGTACGGCCGTGTTTGCGGACGGGGGAGGGGAGGTGGGC
CCCCCACCAGCCCAGGCCACGAAACTCAACGTGCCCCGGAAGACCCGGCTCTATGTGGAT
CAGACACTGCGAGAGCGCGAGGCCGGCATCGCCATGCACCAGACCTTCCAAACTGACCTC
TACCTGCTGCGCCTCCGGGCCGCCCGTGCCTACGTGCAGGCCCTCGAGTCCAGCCTGAGC
CCCGTGTCTGCCACAGCCCGGGAGCCGCTCAAGCTGCACGCTGTGGTCCAGGGCCTGGGC
CCCACCTTCAAGCTCACACTGCACCTGCAGAACACCTCGACAGCCCGCCCCATCCTGGGG
CTGCTGGTCTGCTTCCTGTACGAGGAGGCACTCTACGCCCTGCCCCGGGCCTTCTTCAAG
GTC
>PtVa
AGAGACTCCAAGCGCCCCAAGTACTGCATCGAGCTGAGTGCCCAGGCTGTGGGGCTTGTC
CGGGTACACAAGATCCTGGTGGTGGGCAGCACCCAAGACAGCCTGCACGGCTTCACCTAC
AAGGGTAAGAGGCTGTGGACAGTGCAGATGCCTGCAGCCATCCTGACCATGAACCTCCTA
GAGCAGAGCTCCCGGGGCCTGCAGGCCGTCGTGGCCGGGCTGGCCAACGGAGAGGTTCGC
ATTTACCGTGATAAGGCCCTGCTCAACGTCATCCGCACCCCGGATGCCGTGACCAGCCTT
TGCTTTGGCCGCTACGGGCGGGAAGATAACACCCTCATCATGACGACACGAGGCGGTGGC
CTGATTATCAAGATCCTGAAGCGTACGGCAGTGTTTGTGGAGGGGGGAGGCGAGGTGGGC
CCTCCGCTAGCTCAGGCCACAAAACTCAACGTGCCCCGAAAGACCCGGCTTTATGTGGAT
CAGACACTGCGAGAGCGGGAGGCTGGCACCGCCATGCACCGGACCTTCCAGACCGACCTC
TACCTGCTGCGCCTCCGGGCCGCCCGGGCCTATGTGCAGGCCCTCGAGTCCAGCCTGAGC
CCCGTGTCCGTGACAGCCCGGGAGCCACTCAAGCTACACGCAGTGGTTCAGGGCCTGGGC
CCCACCTTCAAGCTCACACTGCACCTGCAGAACACCTCGACAGCCCGACCCATCCTGGGG
CTGCTGATCTGCTTCCTGTACAACGAGGCGCTCTATGCCCTGCCCCGGGCCTTCTTCAAG
GTC
>RhFe
AGAGACTCCAAGCGCCCCAAGTACTGCATCGAGCTGAGTGCCCAGCCTGTGGGGCTTGTC
CGGGTACACAAGGTCCTGGTGGTGGGCAGCACCCAAGACAGCCTGCATGGCTTCACCCAC
AAGGGGAAGAAGCTGTGGACAGTGCAGATGCCGGCAGCCATCCTGACCATGAACCTCCTG
GAGCAGTGCTCCCGGGGCCTGCAGGCCGTCATGGCCGGGCTGGCCAATGGAGAGGTCCGC
ATTTACCACGACAAGACCCTGCTCAACGTCATCCGCACCCCGGAGGCAGTGACCAGCCTT
TGCTTTGGCCGCTACGGGCGGGAAGATAACACCCTCATCATGACTACACGAGGTGGCGGC
CTGATTATCAAGATCCTGAAGCGTACAGCAGTATTTGTGGAAGGGGGTGGTGAGGTGGGC
CCCCCACCAGCCCAGGCCACAAAACTCAATGTGCCCCGAAAGACCCGACTTTATGTGGAT
CAGACCCTGCGAGAGCGGGAGGCTGGCACCGCCATGCACCGGACCTTCCAGACCGACCTC
TACCTGCTGCGCCTCCGGGCTGCCCGTGCCTACGTGCAGGCCATCGAGTCCAGCCTGAGC
CCCGTGTCTGCGATAGCCCGGGAGCCCCTCAAGCTACATGCTGTGGTTCAGGGCCTGGGC
CCCACCTTTAAGCTCACACTTCACCTGCAGAACACCTCCACAGCCCGACCCATCCTGGGG
CTGCTGGTCTGCTTCCTGTACAACGAGGCGCTCTATGCCCTGCCCCGGGCCTTCTTCAAG
GTC
>RoAe
AGAGACTCCAAGCGCCCCAAGTACTGCATCGAGCTGAGTGCCCAGGCTGTGGGCTTGNTC
CGGGTACACAAGATCCTGGTGGTGGGCAGCACCCAAGACAGCCTGCACGGCTTCACCTAC
AAGGGTAAGAGGCTGTGGACAGTGCAGATGCCTGCAGCCATCCTGACCATGAACCTCCTG
GAGCAGAGCTTCCGGGGCCTGCAGGCCGTGGTGGCTGGGCTGGCCAACGGAGAGGTCCGC
ATTTACCGTGATAAGGCCCTGCTCAACGTCATCCGCACCCCGGATGCCGTGACCAGCCTT
TGCTTTGGCCGCTACGGGCGGGAAGACAACACCCTCGTCATGACGACACGAGGCGGTGGC
CTGATTATCAAGATCCTGAAGCGTACGGCAGTGTTTGTGGAGGGCGGAGGCGAGGTGGGC
CCGCCACCAGCTCAGGCCACAAAACTCAACGTGCCCCGAAAGACCCGGCTTTATGTGGAT
CAGACACTGCGAGAGCGGGAGGCCGGCACCGCCATGCACCGGACCTTCCAGACGGACCTC
TACCTGCTGCGCCTCCGGGCCGCCCGGGCCTACGTGCAGGCCCTCGAGTCCAGCCTGAGC
CCTGTGTCCGTGACAGCCCGGGAGCCACTCAAGCTACACGCAGTGGTTCAGGGCCTGGGC
CCCACGTTCAAGCTCACACTGCACCTGCAGAACACCTCGACGGCCCGACCCATCCTGGGG
CTGCTGATCTGCTTCCTGTACGACGAGGCGCTCTACGCCCTGCCCCGGGCCTTCTTCAAG
GTC
