# Supplementary material for: Positively selected genes in the hoary bat (Lasiurus cinereus) lineage: prominence of thymus expression, immune and metabolic function, and regions of ancient synteny
Source: PeerJ. 2022 Mar 17;10:e13130. doi: 10.7717/peerj.13130 (PMC8934532; doi:10.7717/peerj.13130)
Supplement: Supplemental Information 3 — Initially tested orthogroups that have been edge-trimmed as described in the Methods. [file peerj-10-13130-s003.zip › original.trimmed/trimmed-OG0001971.fas]

>EpFu
ATGACCATTTATATCAAGGTGCTGGGCAGAAGGATTTTTGCACGTGAACATGGATCAAAT
AAAAAATTGGCAGCACAGTCCTGTGCCCTGTCACTTGTCAGACAACTCTACCATCTTGGA
GTGGTTGAAGCTTACTCTGGACTTACAAAGAAGAAAGAAGGAGAGACAGTGGAGCCTTAT
AAAGTTAACATCTCTCAAGATTTAGAGCATCAGCTACAAAACATCGTTCAAGAGCTAAAT
CTTGAAATCATACCTCCACCTGATGATCCTTCTGTGCCCGCTGTTCTCAACCTTGGCAAA
TTGGCTCATTTTGAGCCATCTCAGCGACAAAACCAAATGGGAGTGGTTCCTTGGTCACCT
CCTCAGTCCAACTGGAATCCCTGGACTAGCAGCAACATTGATGAGGGACCCCTGGCTTAC
GCTACTCCAGAACAAATAAGCAAGGACCTTAAGAGTGAATTAATGTACCAGTTGGACCAA
GATCATGATTTGCAAGCTATCTTGCAAGAGAGAGAGTTACTGCCTGTGAAGAAATTTGAA
GGTGAAATTCTGGAAGCAATTAGTCAAAATTCAGTTGTCATTATCCGAGGAGCTACTGGA
TGTGGGAAAACCACACAGGTTCCCCAGTTTATTCTTGATGACTTTATCCAGAATGACCGC
GCAGCAGAATGTAATATTGTAGTAACTCAGCCCAGGAGAATCAGTGCCGTGTCTGTGGCA
GAGCGCGTTGCATATGAGAGAGGAGAAGAGCCTGGAAAAAGCTGTGGCTACAGTGTGCGA
TTTGAATCTATACTTCCCCGCCCTCATGCCAGTATAATGTTTTGTACTGTAGGTGTGCTC
CTGAGAAAATTAGAAGCAGGCATTAGAGGAATCAGTCATGTAATTGTAGATGAAATACAT
GAAAGAGACATAAATACTGACTTCCTTTTGGTGGTGCTGCGAGATGTGGTTCAGGCTTAT
CCTGAAGTTCGAATTGTTCTCATGTCTGCTACTATTGATACCAGCATGTTCTGTGAATAT
TTCTTCAATTGCCCCATCATTGAAGTTTATGGGAGGACTTTTCCTGTTCAAGAATATTTT
TTGGAAGACTGTATTCAGATGACCCATTTTATTCCTCCACCAAAGGACAAGAAGAAGAAG
GATAAGGATGATGATGGTGAGGAGGAGGATGCAAATTGCAACCTGATCTGTGGTGATGAA
TATGGTCCAGAAACAAGGATGAGCATGGCTCAACTGAATGAAAAGGAAACTTCTTTTGAG
CTCATTGAGGCTCTACTTAAGTACATTGAGACCCTCAATGTTCCTGGAGCCGTGTTGGTC
TTTCTGCCTGGCTGGAATTTAATTTATACTATGCAGAAACATTTGGAAATGAATGCACAT
TTTGGAAGCCATAGGTATCAGATTCTGCCTCTACATTCTCAGATTCCTCGAGAAGAACAG
CGCAAAGTATTTGACCCAGTACCAGTTGGCGTAACTAAGGTTATTTTGTCCACAAATATT
GCTGAGACAAGCATTACTATAAATGATGTTGTTTATGTCATTGACTCCTGCAAGCAGAAG
GTGAAGCTGTTCACTGCTCACAACAATATGACAAACTACGCGACAGTGTGGGCGTCCAAA
ACAAACCTGGAGCAACGGAAAGGACGAGCTGGCCGAGTACGCCCGGGCTTCTGCTTTCAC
CTCTGTAGCCGAGCTCGTTTTGAGAGACTCGAAACCCACATGACACCAGAGATGTTCCGG
ACACCATTACATGAAATTGCTTTGAGCATAAAACTTCTGCGTCTAGGAGGAATTGGCCAA
TTCTTGGCCAAGGCAATTGAGCCTCCACCTTTGGATGCTGTGATTGAAGCAGAGACTCTT
AGAGAGCTTGATGCATTAGATGTCAATGATGAGTTGACTCCTCTGGGCCGAATCCTGGCT
AAACTCCCCATTGAGCCTCGTTTTGGCAAAATGATGATAATGGGGTGTATTTTCTATGTG
GGAGATGCTATCTGTACCATCTCTGCTGCCACCTGCTTTCCTGAGCCTTTCATCAGTGAA
GGAAAGCGACTGGGCTATGTCCATCGAAATTTTGCTGGAACCAGATTTTCTGATCATGTG
GCCCTTTTATCGGTATTCCAAGCTTGGGATGATGCTAGAATGGGTGGAGAAGAAGCAGAG
ATACGTTTTTGTGAGCACAAAAGACTCAATATGGCTACACTAAGAATGACCTGGGAAGCC
AAAGTTCAGCTCAAGGAGATTCTAATCAATTCTGGATTTCCAGAAGACTGTTTGTTGACA
CAAGTGTTTACTAACACTGGACCAGATAATAACTTAGATGTTGTTATCTCTCTTCTGGCT
TTTGGCGTGTACCCCAACGTGTGCTATCATAAGGAAAAAAGAAAGATTCTCACCACTGAA
GGGCGTAATGCACTTATCCACAAGTCATCTGTTAATTGTCCTTTTAGCAGCCAAGACGTG
AAGTACCCATCTCCCTTCTTTGTATTTGGTGAAAAGATTCGAACCCGGGCTATCTCTGCT
AAAGGCATGACCTTAGTCACCCCCCTGCAGCTGCTGCTCTTTGCCTCCAAGAAAGTCCAG
TCTGATGGTCAGATTGTGCTTGTAGATGACTGGATCAGGCTGCAAATATCTCATGAAGCT
GCTGCCTGTATCACTGCTCTCCGGGCAGCCATGGAGGCTCTGGTTGTCGAGGTGACCAAG
CAGCCCAGTATCATCAGCCAGCTGGACCCTGTAAATGAACGTATGCTGAACACGATCCGC
CAGATCTCGAGGCCCTCAGCTGCTGGTATCAACCTTATG
>HiAr
ATGACCATTTATATCAAGCAGCTGGGCAGAAGGATTTTTGCACGTGAGCATGGATCAAAT
AAAAAACTGGCAGCACAGTCCTGTGCCCTGTCACTTATCAGACAACTCTACCATCTTGGA
GTGATTGAAGCTTACTCTGGACTTACAAAGAAGAAAGAAGGAGAGACCATGGAACCTTAC
AAAGTTAACCTCTCTCAAGATTTAGAGAATCAGCTGCAAAACACTATTCAAGAGCTCAAC
CTTGAGATCCGGCCCCCACCTGATGATCCTTCTGTGCCTGTTGTACTCAACCTTGGCAAA
TTGGCTCACTTCGAGCCATCTCAGCGAAAAACCCAAATGGGTGTAGTTCCTTGGTCACCT
CCTCAATCCAACTGGAATCCTTGGACTAGTAGCAACATTGATGAGGGGCCACTGGCTTAT
GCTACTCCAGAACAAATAAGCATGGACCTCAAGAATGAATTAATGTACCAGTTGGACCAG
GATCACGATTTGCAAGCTGTCTTGCAGGAAAGAGAGTCACTACCTGTGAAGAAATTTGAA
AATGAAATCCTGGAAGCGATCAGTCACAATTCAGTTGTCATTATCCGAGGTGCTACTGGA
TGTGGTAAAACTACACAAGTTCCCCAGTTTATTCTAGATGAGTTTATCCAGAATGACCGA
GCAGCAGAGTGTAATATTGTAGTAACTCAGCCCAGGAGAATCAGTGCAGTTTCTGTGGCA
GAGCGAGTTGCGTATGAGAGAGGAGAAGAGCCTGGGAAAAGCTGTGGCTATAGTGTTCGA
TTCGAGTCTGTGCTCCCCCGCCCTCATGCCAGTATACTGTTTTGTACTGTAGGTGTGCTC
CTAAGAAAGTTAGAAGCAGGCATTCGAGGAATCAGTCATGTGATTGTAGATGAAATACAT
GAAAGAGACATAAATACAGACTTCCTTTTGGTAGTGCTGCGTGATGTGGTTCAGGCTTAT
CCTGAAGTTCGCATTGTTCTCATGTCCGCTACTATCGATACCAGCATGTTCTGTGAATAC
TTCTTCAGTTGCCCCATCATTGAAGTTTATGGGAGGACTTTCCCAGTTCAAGAATACTTT
TTGGAAGACTGCATTCAGATGACCAGCTTCGTCCCTCCGCCGAAGGACAAGAAGAAGAAG
GACAAGGATGAGGACGGCGAGGAGGACGATGCAAATTGCAACCTGATCTGTGGTGATGAA
TATGGTCCAGAAACGAAGATGAGCATGGCTCAGCTGAATGAAAAGGAAACTCCTCTTGAA
CTCATTGAGGCTCTGCTTAAGTACATTGAGACTCTGAATGTTCCTGGAGCTGTGCTGGTC
TTTCTGCCAGGCTGGAATTTGATTTACACGATGCAGAAGCATTTGGAAATGAATCCACAT
TTTGGAAGCCATAGGTATCAGATTCTACCTCTGCATTCCCAGATTCCTCGAGAGGAACAA
CGCAAAGTATTTGATCCAGTACCAGGTGGAGTAACCAAGGTTATTTTGTCTACAAATATT
GCTGAGACAAGCATTACCATAAATGATGTGGTTTATGTCATTGACTCTTGCAAGCAGAAA
GTGAAGCTGTTCACTGCTCACAACAATATGACCAACTACGCTACCGTGTGGGCATCCAAA
ACAAACCTGGAGCAGCGGAAAGGCCGAGCTGGCCGTGTGCGGCCCGGATTCTGCTTTTAC
CTCTGTAGCCGAGCTCGTTTTGAGAAACTCGAAACTCACATGACACCAGAGATGTTCCGA
ACACCACTGCATGAAATTGCTTTGAGTATAAAACTTCTGCGCCTGGGAGGAATTGGCCAA
TTTTTGGCAAAGGCAATTGAACCACCACCTTTGGACGCTGTGATTGAAGCAGAGACTCTT
CGAGAGCTCGACGCATTAGATTCCAATGATGAGTTGACTCCACTGGGACGAATTCTGGCT
AAACTCCCCATTGAGCCTCGTCTTGGCAAAATGATGATAATGGGGTGTATTTTCTATGTG
GGAGATGCTGTCTGCACCATCTCTGCTGCCACCTGCTTTCCGGAGCCTTTCATCAGTGAA
GGGAAGCGACTGGGTTATGTCCATCGAAATTTTTCTGGAAACAGATTTTCTGATCACGTG
GCCCTTCTATCAGTATTCCAAGCTTGGGATGATGCTAGAATGGGTGGAGAAGAAGCAGAG
ATACGTTTTTGTGAGCACAAAAGACTCAATATGGCTACACTAAGAATGACCTGGGAAGCC
AAAGTTCAGCTCAAAGAAATTCTGATCAATTCTGGATTTCCAGAAGATTGTTTGTTGACA
CAAGTGTTTACTAACATCGGACCAGATAATAATTTAGATGTTATTATCTCTCTTCTGGCC
TTTGGTGTGTACCCCAATGTGTGCTATCATAAGGAAAAGAGAAAGATTCTCACCACTGAA
GGGCGCAATGCACTTATCCACAAGTCATCTGTTAATTGTCCTTTTAGCAGCCAGGACATG
AACTACCCATCTCCCTTCTTTGTATTTGGTGAAAAGATTCGAACCCGGGCCATCTCTGCT
AAAGGCATGACTTTAGTCACCCCCCTGCAGCTGCTTCTCTTTGCCTCCAAGAAAGTCCAG
TCTGATGGGCAGATGGTGCTTATAGATGACTGGATCAAACTGCAAATATCTCATGAAGCT
GCTGCCTGTATCACTGCTCTCCGGGCAGCCCTGGAGGCTCTGGTTGTTGAAGTAACCAAA
CAGCCTGAGATCATCAGCCAGCTGGACCCTGTGAATGAACGTATGCTGAACACGATCCGC
CAGATCTCGAGGCCGTCCGCTGCTGGTATCAACCTCATG
>LaCi
ATGACCATTTATATCAAGGTGCTGGGCAGAAGGATTTTTGCACGTGAACATGGATCAAAT
AAAAAACTGGCAGCACAGTCCTGTGCCCTGTCACTTGTCAGACAACTCTACCATCTTGGA
GTGGTTGAAGCTTACTCTGGACTTACAAAGAAGAAAGAAGGAGAGACAGTGGAGCCTTAC
AAAGTTAACATCTCTCAAGATTTAGAGCATCAGCTACAAAACATTGTTCAAGAGCTAAAT
CTTGAAATTATACCTCCACCTGATGATCCTTCTGTGCCCGCTGTTCTCAACCTTGGCAAA
TTGGCTCAGTTTGAGCCAGCTCAGCGACAAAACCAAATGGGAGTGGTTCCTTGGTCACCT
CCTCAGTCCAACTGGAATCCCTGGACTAGCAGCAACATTGATGAAGGGCCCCTGGCTTAT
GCTACTCCAGAACAAATAAGCAAGGACCTCAAGAGTGAATTAATGTACCAGTTGGACCAA
GATCATGATTTGCAAGTTATCTTGCAAGAGAGAGAGTTACTGCCTGTGAAGAAATTTGAA
GGTGAAATTCTGGAAGCAATTAGTCAAAATTCAGTTGTCATTATCCGAGGAGCTACTGGA
TGTGGGAAAACCACACAGGTTCCCCAGTTTATTCTTGATGACTTTATCCAGAATGACCGC
GCAGCAGAATGTAATATTGTAGTAACTCAGCCCAGAAGAATCAGTGCCGTGTCTGTGGCA
GAGCGCGTTGCATATGAGAGAGGAGAAGAGCCTGGGAAAAGCTGTGGCTACAGTGTGCGA
TTTGAATCTATACTTCCCCGCCCTCATGCCAGTATAATGTTTTGTACTGTAGGTGTGCTC
CTGAGAAAATTAGAAGCAGGCATTAGAGGAATCAGTCATGTAATTGTAGATGAAATACAT
GAAAGAGACATAAATACTGATTTCCTTTTGGTGGTGCTTCGAGATGTGGTTCAGGCTTAT
CCTGAAGTTCGAATTGTTCTCATGTCTGCTACTATCGATACCAGCATGTTCTGTGAATAT
TTCTTCAATTGCCCCATCATTGAAGTTTATGGGAGGACTTTTCCCGTTCAAGAATATTTT
TTGGAAGACTGTATTCAGATGACCCACTTTATTCCTCCACCAAAGGACAAGAAGAAGANN
NNNNNNNNNNNNNNNNNNNNNNNNNNNNNNGCAAATTGCAACCTGATCTGTGGTGATGAA
TATGGGCCAGAAACAAGGATGAGCATGGCTCAACTTAATGAAAAGGAAACTTCTTTTGAG
CTCATTGAGGCTCTACTTAAGTACATTGAGACCCTCAATGTTCCTGGAGCCGTGTTGGTC
TTTCTGCCTGGCTGGAATTTAATTTACACTATGCAGAAACATTTGGAAATGAATGCACAT
TTTGGAAGCCATAGGTATCAGATTCTGCCTCTACATTCTCAGATTCCTCGAGAAGAACAG
CGCAAAGTATTTGACCCAGTGCCGGCTGGCGTAACTAAGATTATTTTGTCCACAAATATT
GCTGAGACAAGCATTACCATAAATGATGTTGTTTATGTCATTGACTCCTGCAAGCAGAAG
GTGAAGCTGTTCACTGCTCACAACAATATGACAAACTACGCAACAGTGTGGGCATCCAAA
ACAAATTTGGAGCAACGGAAAGGACGAGCTGGCCGAGTACGCCCGGGCTTCTGCTTTCAC
CTCTGTAGCCGAGCTCGTTTTGAGAGACTCGAAACCCACATGACACCAGAGATGTTCCGA
ACACCATTACATGAAATTGCTTTGAGCATAAAACTTCTGCGTCTGGGAGGAATTGGCCAA
TTCTTGGCCAAGGCAATTGAGCCTCCTCCTTTGGATGCTGTGATTGAAGCAGAGACTCTT
AGAGAGCTTGATGCATTAGATATCAATGATGAGCTGACTCCTCTAGGCCGAATCCTGGCT
AAACTCCCCATCGAACCTCGTTTTGGCAAAATGATGATAATGGGGTGTATTTTCTATGTG
GGAGATGCTATTTGTACCATCTCCGCTGCCACCTGCTTTCCTGAGCCTTTCATCAGTGAA
GGAAAGCGACTGGGCTATGTCCATCGAAATTTTGCTGGAACCAGATTTTCTGATCATGTG
GCCCTTTTATCGGTATTCCAAGCTTGGGATGATGCTAGAATGGGTGGAGAAGAAGCAGAG
ATTCGTTTTTGTGAGCACAAAAGACTCAATATGGCTACACTAAGAATGACCTGGGAAGCC
AAAGTTCAGCTCAAAGAGATTCTGATCAATTCTGGATTTCCAGAAGACTGTTTATTGACA
CAAGTGTTTACTAACACTGGACCAGATAATAACTTAGATGTTGTTATCTCTCTTCTGGCT
TTTGGCGTGTACCCCAACGTGTGCTATCATAAGGAAAAAAGAAAGATTCTCACTACTGAA
GGGCGTAATGCACTTATCCACAAGTCATCTGTTAATTGTCCTTTTAGCAGCCAAGATGTG
AAGTACCCATCTCCCTTCTTTGTATTTGGTGAAAAGATTCGAACCCGGGCTATCTCTGCT
AAAGGCATGACCTTAGTCACCCCCCTGCAGCTGCTGCTCTTTGCCTCTAAGAAAGTCCAG
TCTGATGGGCAGATTGTGCTTATAGATGACTGGATCAGGCTGCAAATATCTCATGAAGCT
GCTGCCTGTATCACTGCTCTCCGAGCAGCCATGGAGGCTCTGGTTGTCGAGGTGACCAAG
CAGCCTAGTATCATCAGCCAGCTGGATCCCGTAAATGAACGTATGTTGAACACGATCCGC
CAGATCTCTAGGCCCTCGGCTGCTGGTATCAACCTTATG
>MyLu
ATGACCATTTATATCAAGATGCTTGGCAGAAGGATTTTTGCACGTGAACATGGATCAAAT
AAAAAACTGGCAGCACAGTCCTGTGCCCTGTCACTTGTCAGACAACTCTACCATCTTGGA
GTGGTTGAAGCTTACTCTGGACTTACAAAGAAGAAAGAAGGAGAGACAGTGGAGCCTTAC
AAAGTTAACCTCTCTCAAGATTTAGAGCATCAGCTACAAAACATGGTTCAAGAGCTAAAT
CTTGAAATCATACCTCCACCTGATGATCCTTCTGTGCCCGCTGTTCTCAACCTTGGCAAA
TTGGCTCAGTTTGAGCCATCTCAGCGACAAAATCAAACGGGAGTGGTTCCTTGGTCACCT
CCTCAATCCAACTGGAATCCCTGGACTAGCAGCAACATTGATGAGGGGCCCCTGGCTTAC
GCTACTCCAGAACAAATAAGCATGGACCTCAAGAGTGAATTAATGTACCAGTTGGACCAG
GATCATGATTTGCAAGCTATCTTGCAAGAGAGAGAGTTACTGCCTGTGAAGAAATTTGAA
GGTGAAATTCTGGAAGCAATTAGTCAAAATTCAGTTGTCATTATCCGAGGAGCTACTGGA
TGTGGGAAAACCACACAGGTTCCCCAGTTTATTCTTGATGACTTTATCCAGAATGACCGC
GCAGCAGAATGTAATATTGTAGTAACTCAGCCCAGGAGAATCAGTGCAGTGTCTGTAGCA
GAGCGCGTGGCATATGAGAGAGGAGAAGAGCCTGGAAAAAGCTGTGGCTACAGTGTGCGA
TTTGAATCTGTACTTCCCCGACCTCATGCCAGTATAATGTTTTGTACTGTAGGTGTGCTC
CTGAGAAAATTAGAAGCAGGCATTCGAGGAATCAGTCATGTAATTGTAGATGAAATACAT
GAAAGAGACATAAATACTGACTTCCTTTTGGTAGTGCTGCGAGATGTGGTTCAGGCTTAT
CCTGAAGTTCGAATTGTTCTCATGTCTGCTACTATCGATACCAGCATGTTCTGTGAATAT
TTCTTCAATTGCCCCATCATTGAAGTTTATGGGAGGACTTTTCCCGTTCAAGAATATTTT
TTGGAAGACTGTATTCAGATGACCCACTTTATTCCTCCACCAAAGGACAAGAAGAAGAAG
GATAAGGATGATGATGGTGAGGAGGAGGATGCAAATTGCAACCTGATCTGTGGTGATGAA
TATGGTCCAGAAACAAGGATGAGCATGGCTCAACTGAATGAAAAGGAAACTTCTTTTGAG
CTCATTGAGGCTTTGCTTAAGTACATCGAGACCCTCAATGTTCCTGGAGCCGTGTTGGTC
TTTCTGCCTGGCTGGAATTTAATTTACACTATGCAGAAACATTTGGAAATGAATGCACAT
TTTGGAAGCCATAGGTATCAGATTCTGCCTCTGCATTCTCAGATTCCTCGAGAAGAACAG
CGCAAAGTATTTGACCCAGTACCAGTTGGCGTAACCAAGGTTATTTTGTCCACAAATATT
GCTGAAACAAGCATTACCATAAATGATGTTGTTTATGTCATTGACTCCTGCAAGCAGAAG
GTGAAGCTGTTCACTGCTCACAACAATATGACAAACTATGCAACAGTGTGGGCGTCCAAA
ACAAACCTGGAGCAACGGAAAGGACGAGCTGGCCGAGTACGCCCGGGCTTCTGCTTTCAC
CTCTGTAGCCGAGCTCGTTTTGCGAGACTCGAAACTCACATGACACCAGAGATGTTCCGG
ACACCATTACATGAAATTGCTTTGAGCATAAAACTTCTGCGTCTGGGAGGAATTGGCCAA
TTCTTGGCAAAGGCAATTGAGCCTCCACCTTTGGATGCTGTGATTGAAGCAGACACACTC
TTAGAGCTTGATGCATTAGATATCAATGATGAGTTGACTCCTCTGGGCCGAATCCTGGCT
AAACTCCCCATTGAGCCTCGTTTTGGCAAAATGATGATAATGGGGTGTATTTTCTATGTG
GGAGATGCTATCTGTACCATCTCCGCTGCCACCTGCTTTCCTGAGCCTTTCATCAGTGAA
GGAAAGCGACTGGGCTATGTCCATCGAAATTTTGCTGGAACCAGATTTTCTGATCATGTG
GCCCTTTTATCAGTATTCCAAGCTTGGGATGATGCTAGAATGGGTGGAGAAGAAGCAGAG
ATACGTTTTTGTGAGCACAAAAGGCTCAATATGGCTACACTAAGAATGACCTGGGAAGCC
AAAGTTCAGCTCAAAGAGATTCTGATCAATTCTGGATTTCCAGAAGATTGTTTGTTGACA
CAAGTGTTTACTAACACTGGACCAGATAATAACTTAGATGTTGTTATCTCTCTTCTGGCT
TTTGGCGTGTACCCTAACGTGTGCTATCATAAGGAAAAGAGAAAGATTCTCACCACTGAA
GGGCGTAACGCACTTATCCACAAGTCATCTGTTAATTGTCCTTTTAGCAGCCAAGACGTG
AAGTACCCATCTCCCTTCTTTGTATTTGGTGAAAAGATTCGAACCCGGGCTATCTCTGCT
AAAGGCATGACCTTAGTCACCCCCCTGCAGCTGCTGCTCTTTGCCTCCAAGAAAGTCCAG
TCTGATGGGCAGATTGTGCTTGTAGATGACTGGATCAGGCTGCAAATATCTCATGAAGCT
GCTGCCTGTATCACTGCTCTCCGAGCAGCCATGGAGGCTCTGGTTGTCGAGGTGACCCAG
AAGCCCAGTATCATCAGCCAGCTGGACCCCGTAAATGAACGTATGCTGAACACGATCCGC
CAGATCTCTAGGCCCTCGGCTGCTGGTATCAACCTTATG
>PhDi
ATGACCATTTATATCAAGCAGCTGGGCAGAAGGATTTTTGCACGGGAACATGGATCAAAT
AAGAAACTGGCAGCACAGTCCTGTGCCCTGTCACTTGTCAGACAGCTCTACCACCTTGGA
GTGATTGAAGCTTCCTCCGGACTTACTAAGAAGAAAGAAGGGGAGACGGTGGAGCCCTAC
AAAGTTAACATCTCACAAGATTTGGAGCATCAGCTGCAAAACATCGTTCAAGAGCTTAAT
CTTGAGATCCTACCCGCACCTGATGATCCTGCCGTGCCCGTCTTACTTAGCGTCCGCAAA
TTGGCCCACTTCGAGCCATCTCAGAGGCAGAACCAAATGGGAGTGGTTCCCTGGTCACCT
CCGCAGTCCAACTGGAACCCTTGGACTAGCAGCAACATTGACGAGGGGCCCCTGGCTTAT
GCTACTCCAGAACAAATAAGCATGGACCTCAAGAATGAATTGATGTACCAGTTGGACCAG
GATCATGATTTGCAGGCTATCTTGCAGGAGAGAGAGTTGCTGCCTGTGAAGAAATTTGAA
AATGAAATCCTGGAAGCAATCAGTCAAAATTCAGTTGTCATTATCCGAGGAGCTACTGGG
TGTGGTAAAACCACACAGGTTCCCCAGTTTATTCTCGATGACTATATCCAGAATGACCGG
GCAGCCGAGTGTAATATTGTCGTGACCCAGCCCAGGAGAATCAGTGCCGTGTCGGTGGCA
GAGCGCGTGGCCTACGAGAGAGGAGAGGAGCCCGGGAAGAGCTGCGGCTACAGTGTGCGG
TTTGAGTCTATACTGCCCCGCCCTCACGCCAGCATCATGTTTTGTACTGTAGGTGTGCTC
CTGAGAAAACTGGAGGCAGGCATCCGCGGGATCAGTCACGTGATTGTGGATGAGATACAC
GAACGAGATATCAATACAGACTTCCTTCTAGTAGTGCTGCGCGACGTGGTTCAGGCTTAT
CCTGAAGTTCGCATTGTTCTCATGTCTGCTACTATCGACACCACCATGTTCTGTGATTAT
TTCTTTAGTTGCCCCATCATTGAAGTTTATGGGAGGACTTTCCCAGTTCAAGAGTACTTT
CTGGAAGACTGCATTCAGATGACCCACTTTGTCCCTCCGCCGAAGGACAAGAAGAAGAAG
GATAAGGATGATGACGGTGAGGAGGACGATGCGAACTGCAACCTGATCTGTGGCGACGAT
TACGGCCCAGAAACGCGAATGAGCATGGCTCAGCTGAATGAGAAGGAAACGTCTTTCGAG
CTCATCGAGGCCCTGCTGAAGTACATCGAGACCCTCAACGTCCCTGGAGCCGTGCTGGTC
TTTCTGCCGGGCTGGAATTTGATTTACACTATGCAGAAGTACTTGGAAATGAATCCACAC
TTCGGAAGCCAGAGGTATCAGATCCTGCCTCTGCATTCTCAGATCCCTCGGGAGGAGCAG
CGCAAAGTGTTCGACCCGGTGCCGGTGGGGGTGACCAAGGTGATTTTGTCCACGAATATC
GCTGAGACAAGCATCACCATAAACGATGTTGTCTACGTCATTGACTCCTGCAAGCAGAAG
GTGAAGCTGTTCACTGCCCACAACAATATGACCAACTACGCTACAGTGTGGGCGTCCAAG
ACAAACCTGGAGCAGCGCAAAGGGCGGGCTGGCCGCGTGCGGCCGGGGTTCTGCTTTCAC
CTCTGTAGCCGAGCCCGTTTCGAGAGACTTGAAACTCACATGACACCAGAGATGTTCCGA
ACACCATTACATGAAATTGCTTTGAGCATAAAACTTCTGCGTCTGGGAGGAATTGGCCAG
TTCTTGGCCAAGGCAATTGAACCTCCGCCTCTGGATGCTGTGATTGAAGCAGAGACTCTG
AGAGAGCTTGACGCGTTGGATGCCAATGATGAGTTGACTCCTCTGGGAAGAATCCTGGCT
AAACTACCCATCGAGCCTCGTTTTGGAAAAATGATGATAATGGGGTGTATTTTCTACGTG
GGAGATGCCGTCTGCACCATCTCCGCCGCCACCTGCTTCCCGGAGCCTTTCATCAACGAA
GGAAAGCGACTGGGCTACATCCATCGGAACTTCGCGGGAAGCAGGTTTTCTGATCACGTG
GCCCTTTTATCAGTGTTCCAAGCTTGGGATGATGCTAGAATGGGTGGCGAAGAAGCAGAG
ATACGCTTTTGTGAGCACAAAAGACTCAATATGGCTACGCTGAGAATGACCTGGGAAGCC
AAAGTTCAGCTCAAAGAGATTCTAATCAATTCTGGATTTCCAGAAGAGTGCTTGCTGACG
CAGGTGTTCAATAACACCGGGCCGGACAACAACCTGGACGTCGTCATCTCCCTGCTGGCC
TTCGGCGTGTACCCCAACGTGTGCTACCACAAGGAGAAGCGGAAGATCCTCACCACGGAA
GGGCGCAACGCCCTCATCCACAAGTCGTCGGTGAACTGTCCTTTCAGCAGCCAGGACATG
AAGTACCCGTCTCCCTTCTTTGTTTTTGGTGAAAAGATTCGAACCCGGGCCATCTCTGCT
AAAGGCATGACCCTAGTCACCCCCCTGCAGCTGCTTCTCTTCGCCTCCAAGAAAATCCAG
TCCGATGGGCAGATCATGCTGGTGGATGACTGGATCAGGCTGCAAATATCTCATGAAGTT
GCTGCCTGCATCACTGCCCTCCGCTCGGCCATGGAGGCCCTGGTTGTGGAGGTCACCAAA
GAGCCCAGCATCATCAGCCAGCTGGACCCTGTGAACGAACGCATGTTGAACATGATCCGC
CAGATCTCCAGGCCCTCGGCCGCTGGGATCAACCTCATG
>PtVa
ATGACCATTTACATCAAGCAACTGGGCAGAAGGATTTTTGCACGTGAACATGGATCAAAT
AAAAAACTGGCAGCACAGTCCTGTGCCCTGTCACTTGTCAGACAGCTCTACCATCTTGGA
GTGATTGAAGCGTACTCTGGACTTACAAAGAAGAAAGAAGGAGAGACAGTGGAGCCTTAC
AAAGTCAACCTCTCTCAAGATTTAGAGCATCAGCTGCAAAACATCATTCAAGAGCTAAAT
CTTGAGATCATGCCCCCACCTGATGATCCTTCTGTGCCTGTTGTACTCAACCTTGGCAAA
TTGGCTCACTTTGAGCCATCTCAGCGACAAAGCCAAATGGGTGTGGTTCCTTGGTCACCT
CCTCAATCCAACTGGAATCCTTGGACTAGCAGCAACATCGATGAGGGGCCCCTGGCTTAT
GCTACTCCAGAACAAATAAGCAGGGATCTCAAGAATGAATTAATGTACCAGTTGGATCAG
GATCATGATTTGCAAGCTATTTTGCAGGAGAGAGAGTTACTGCCTGTGAAGAAATTTGAA
AGTGAAATCCTGGAAGCAATTAGTCAAAATTCAGTTGTCATTATCCGAGGTGCTACTGGA
TGTGGTAAAACCACACAAGTTCCTCAGTTTATCCTAGATGACTTCATCCAGAATGACCGA
GCAGCAGAGTGTAATATTGTAGTTACTCAGCCAAGGAGAATCAGTGCAGTTTCTGTGGCA
GAGCGCGTTGCGTATGAGAGAGGAGAAGAGCCTGGGAAAAGCTGTGGCTATAGTGTTCGG
TTTGAGTCTATACTTCCCCGCCCTCATGCCAGTATAATGTTTTGTACTGTAGGTGTGCTC
CTAAGAAAATTAGAAGCAGGCATTCGAGGAATCAGTCATGTAATTGTAGATGAAATACAT
GAAAGAGACATAAATACAGACTTCCTTTTGGTCGTGCTGCGTGATGTGGTTCAGGCTTAT
CCTGAAGTCCGCATTGTTCTCATGTCTGCTACTATTGATACCAGCATGTTCTGTGAATAT
TTCTTCAGTTGCCCCATCATCGAAGTTTATGGGAGGACTTACCCAGTTCAAGAATATTTT
TTGGAAGACTGTATTCAGATGACCCACTTTGTTCCTCCACCAAAGGACAAGAAGAAGAAG
GATAAGGACGATGATGGTGAGGATGATGATGCAAATTGCAACCTGATCTGTGGTGATGAA
TACGGTCCAGAAACAAAGATGAGCATGGCTCAACTGAATGAAAAAGAAACTCCTTTTGAA
CTCATTGAGGCTCTGCTGAAGTACATTGAGACCCTCAATGTCCCTGGAGCCGTATTGGTC
TTTTTGCCCGGTTGGAATTTGATTTACACCATGCAGAAGCATTTGGAGATGAATCCACAT
TTTGGAAGTCATAGGTATCAGATTCTACCTCTGCATTCTCAGATTCCTCGAGAAGAACAG
CGTAAAGTATTTGATCCAGTACCGGGTGGAGTAACCAAGGTTATTTTGTCCACAAATATT
GCTGAGACAAGCATTACCATAAATGATGTTGTTTATGTCATTGACTCCTGCAAGCAGAAA
GTAAAGCTTTTCACTGCTCACAACAATATGACCAACTATGCTACAGTATGGGCGTCCAAA
ACGAACCTCGAGCAGCGGAAAGGACGAGCTGGCCGTGTACGGCCTGGGTTCTGCTTTCAC
CTCTGTAGCCGAGCTCGTTTTGAGAAACTCGAAACCCACATGACACCAGAGATGTTCCGG
ACACCGTTGCATGAAATCGCTTTGAGCATAAAACTTCTGCGTTTGGGAGGAATTGGCCAA
TTCTTGGCCAAGGCAATTGAACCTCCACCTTTGGATGCTGTGATTGAAGCAGAGACTCTT
AGAGAGCTTGATGCACTGGATTCCAATGATGAGTTGACTCCTCTGGGACGAATCCTAGCT
AAACTCCCCATTGAGCCTCGTCTTGGCAAAATGATGATAATGGGGTGTATTTTCTATGTG
GGTGATGCTCTCTGTACCATCTCCGCTGCCACCTGCTTCCCAGAGCCTTTCATCAGTGAA
GGAAAGCGACTGGGTTATATCCATCGAAATTTTGCTGGAAACAGATTTTCTGATCACGTG
GCCCTTTTATCAGTATTCCAAGCGTGGGATGATGCTAGAATGGGTGGAGAAGAAGCAGAG
ATACGTTTTTGTGAGCACAAAAGACTCAATATGGCTACACTGAGAATGACTTGGGAAGCC
AAAGTTCAGCTCAAAGAGATTCTGATCAATTCTGGATTTCCAGAAGATTGTTTGTTGACA
CAAGTGTTTACTAACACTGGACCAGATAATAATTTGGATGTTGTTATCTCTCTTCTGGCC
TTTGGTGTGTACCCCAATGTGTGTTATCATAAGGAAAAGAGAAAGATTCTCACCACCGAA
GGGCGTAATGCACTTATCCACAAGTCATCTGTTAATTGTCCTTTTAGCAGCCAAGACATG
AAGTACCCATCTCCCTTCTTTGTATTTGGTGAAAAGATTCGAACCCGGGCCATCTCCGCT
AAAGGCATGACTCTAGTCACTCCCCTGCAGCTGCTTCTCTTCGCCTCCAAGAAGGTCCAG
TCAGATGGGCAGATTGTGCTCGTAGATGACTGGATCAAACTACAAATATCTCATGAAGCT
GCTGCCTGTATTACTGCTCTCCGGGCAGCCATGGAGGCTCTGGTTGTTGAAGTAACCCAA
CAGCCCGATATGATCAGCCAGCTGGACCCCGTTAATGAACGTATGCTGAACACGATCCGC
CAGATCTCTAGGCCGTCCGCTGCTGGTATCAACCTTATG
>RhFe
ATGACCATTTATATCAAGCAGCTGGGCAGAAGGATTTTTGCACGTGAGCATGGATCAAAT
AAAAAATTGGCAGCACAGTCCTGTGCCCTGTCACTTATCAGACAACTCTACCATCTTGGA
GTGATTGAAGCTTACTCTGGACTTACAAAGAAGAAAGAAGGAGAGACAATGGAGCCTTAC
AAAGTTAACCTCTCTCAAGAGCTAGAGAATCAGCTGCAAAACACTGTTCAAGAGCTCAAT
CTTGAAATCCGGCCCCCGCCTGATGATCCTTCTGTGCCTGTTGTACTCAACCTTGGCAAA
CTGGCTCACTTTGAGCCATCTCAGCGAAAAACCCAAATGGGTGTAGTTCCTTGGTCACCT
CCTCAATCCAACTGGAATCCTTGGACTAGCAGCAACATTGATGAGGGGCCCCTGGCTTAT
GCTACTCCAGAACAGATAAGCATGGACCTCAAGAATGAGTTAATGTACCAGTTGGACCAG
GATCATGATTTGCAAGCTATCTTTCAGGAGAGAGATTTACTACCTGTGAAGAAATTTGAA
AGGGAGATCCTGGAAGCAATTAGTAACAATTCAGTTGTCATTATCCGAGGCGCTACTGGA
TGTGGTAAAACTACACAAGTTCCCCAGTTTATTCTAGATGACTTTATCCAGAATGACCGA
GCGGCAGAGTGTAATGTTGTAGTAACTCAGCCCAGGAGAATCAGTGCCGTTTCTGTGGCA
GAGCGAGTTGCATACGAGAGAGGAGAAGAGCCTGGGAAAAGCTGTGGCTACAGTGTTCGA
TTTGAGTCTGTACTTCCCCGCCCTCATGCCAGCATACTGTTTTGTACTGTCGGTGTGCTC
CTAAGAAAGTTAGAAGCAGGCATTCGAGGAATCAGTCATGTAATTGTAGATGAAATACAT
GAAAGAGACATAAATACAGACTTCCTTTTGGTAGTGCTGCGTGATGTGGTTCAGGCTTAT
CCTGAAGTTCGCGTTGTTCTCATGTCCGCTACTATTGATACCAGCATGTTCTGTGAATAT
TTCTTCAGTTGCCCCATCATTGAAGTTTATGGGAGGACTTACCCAGTTCAAGAATATTTT
TTGGAAGACTGTATTCAGATGACCAACTTTGTTCCTCCACCAAAGGACAAGAAGAAGAAG
GATAAGGATGAAGATGGTGAAGAGGATGATGCAAATTGCAATCTGATATGTAGTGATGAA
TATGGTCCAGAAACAAAAATGAGCATGGCTCAGCTGAATGAAAAGGAAACTCCTCTTGAA
CTCATTGAGTCTCTACTTAAGTACATTGAGACTCTGAATGTTCCCGGAGCCGTGTTGGTC
TTTCTGCCAGGCTGGAATTTGATTTACACAATGCAGAAGCATTTGGAAATGAATCCACAT
TTTGGAAGCCATAGGTATCAGATTCTACCTCTGCATTCTCAGATTCCTCGAGAAGAACAG
CGCAAAGTATTTGATCCAGTTCCAGATGGAGTAACCAAGGTTATTTTGTCCACAAATATT
GCTGAGACGAGCATTACCATAAATGATGTTGTTTATGTCATTGACTCTTGCAAGCAGAAA
GTGAAGCTGTTCACTGCTCACAACAATATGACCAACTATGCTACAGTGTGGGCGTCCAAA
ACAAACCTGGAGCAGCGGAAAGGACGAGCTGGCCGCGTGCGGCCTGGATTCTGCTTTTAC
CTCTGTAGCCGAGCTCGTTTTGAGAAACTCGAAACGCACATGACACCAGAAATGTTCCGA
ACACCATTGCATGAAATTGCTTTGAGCATAAAACTTCTGCGTCTGGGAGGAATTGGCCAA
TTCTTGGCCAAGGCAATTGAACCTCCACCTTTGGATGCTGTGATTGAAGCAGAGACTCTT
CGAGAGCTTGATGCACTAGATTCCAATGATGAGTTGACCCCTCTGGGACGAATTCTGGCT
AAACTTCCCATTGAGCCTCGTCTTGGCAAAATGATGATCATGGGGTGTATTTTCTATGTG
GGAGATGCTCTCTGTACCATCTCTGCTGCCACCTGCTTTCCGGAGCCTTTCATCAGTGAA
GGAAAGCGACTGGGTTATGTCCATCGAAATTTTGCTGGAAACAGATTTTCTGATCATGTG
GCCCTTTTATCAGTATTTCAAGCTTGGGATGATGCTAGAATGGGTGGCGAAGAAGCAGAG
ATACGTTTTTGTGAGCACAAAAGACTCAATATGTCTACACTAAGAATGACCTGGGAAGCC
AAAGTGCAGCTCAAAGAGATTCTGATCAATTCTGGATTTCCAGAAGATTGTTTGTTGACA
CAAGTGTTTACTAACATCGGACCAGATAATAATTTAGATGTTGTTATCTCTCTTCTGGCC
TTTGGTGTGTACCCCAATGTGTGCTACCACAAGGAAAAGAGAAAGATCCTCACCACTGAA
GGGCGCAACGCACTTATCCACAAGTCATCTGTTAATTGTCCTTTCAGCAGCCAGGACACG
AACTACCCATCTCCCTTCTTTGTATTTGGTGAAAAGATTCGAACCCGGGCCATCTCTGCT
AAAGGCATGACTTTAGTCACCCCCTTGCAGCTGCTTCTCTTTGCCTCCAAGAAAGTCCAG
TCTGATGGGCAGATGGTGCTTATAGATGACTGGATCAAATTGCAAATATCTCATGAAGCT
GCTGCCTGTATCACTGCTCTCCGGGCAGCCCTGGAGGCTCTGGTTGTTGAAGTAACCAAA
CAGCCTGATATCATCAGCCAGCTGGACCCCGTGAATGAACGTATGCTGAACACCGTCCGC
CAGATCTCTAGGCCATCCGCTGCTGGCATCAACCTCATG
>RoAe
ATGACCATTTATATCAAGCAGCTGGGCAGAAGGATTTTTGCACGTGAACATGGATCAAAT
AAAAAACTGGCAGCACAGTCCTGTGCCCTGTCACTTGTCCGACAGCTCTACCATCTTGGA
GTGATCGAAGCGTACTCTGGACTTACAAAGAAGAAAGAAGGAGAGACAGTGGAGCCTTAC
ACAGTCAACCTCTCTCAAGATTTAGAGCATCAGCTGCAAAACATCATTCAAGAGCTAAAT
CTTGAGATCATGCCCCCACCTGATGATCCTTCTGTGCCTGTTGTACTCAACCTTGGCAAG
TTGGCTCACTTTGAGCCATCTCAGCGACAAAACCAGATGGGTGTGGTTCCTTGGTCACCT
CCTCAATCCAACTGGAATCCTTGGACTAGCAGCAACATCGATGAGGGGCCCCTGGCTTAT
GCTACTCCAGAACAAATAAGCAGGGATCTCAAGAATGAATTAATGTACCAGTTGGACCAG
GATCATGATTTGCAAGCTATCTTGCAGGAGAGAGAGTTACTGCCTGTGAAGAAATTTGAA
AGTGAAATCCTGGAAGCAATTAGTCAAAATTCAGTTGTCATTATTCGAGGTGCTACTGGA
TGTGGTAAAACCACACAAGTTCCCCAGTTTATCCTAGATGACTTCATCCAGAATGACCGA
GCAGCAGAGTGTAATATTGTAGTTACTCAGCCCAGGAGAATCAGTGCGGTTTCTGTGGCA
GAGCGAGTTGCATATGAGAGAGGAGAAGAGCCTGGGAAAAGCTGTGGCTACAGTGTTCGG
TTTGAGTCTATACTTCCCCGCCCTCACGCCAGTATAATGTTTTGTACTGTAGGTGTGCTC
CTAAGAAAATTAGAAGCAGGCATTCGAGGAATCAGTCATGTAATTGTAGATGAAATACAT
GAAAGAGACATAAATACAGACTTCCTTTTGGTAGTGCTGCGTGATGTAGTTCAGGCTTAT
CCTGAAGTCCGCATTGTTCTCATGTCTGCTACTATTGATACCAGCATGTTCTGTGAATAT
TTCTTCAGTTGCCCCATCATCGAAGTTTATGGGAGGACTTACCCAGTTCAAGAATATTTT
TTGGAAGACTGTATTCAGATGACCCACTTTGTTCCTCCACCAAAGGACAAGAAGAAGAAA
GATAAGGATGATGATGGTGAGGATGATGATGCAAATTGCAACCTGATCTGTGATGATGAG
TATGGCCCAGAAACAAAGATGAGCATGGCTCAACTGAATGAAAAAGAAACTCCTTTTGAA
CTCATCGAGGCTCTGCTGAAGTATATTGAGACTCTCAATGTCCCTGGAGCTGTATTGGTC
TTTTTGCCTGGCTGGAATTTGATTTACACCATGCAGAAGCATTTGGAGATGAATCCACAT
TTTGGAAGCCATAGGTATCAGATTCTACCTCTGCATTCTCAGATTCCTCGAGAAGAACAG
CGTAAAGTATTTGATCCAGTACCAGGTGGGGTAACCAAGGTTATTTTGTCCACAAATATT
GCTGAGACCAGCATTACCATAAATGATGTTGTTTATGTCATTGACTCCTGCAAGCAGAAA
GTAAAGCTGTTCACTGCTCACAACAATATGACCAACTACGCTACAGTGTGGGCGTCCAAA
ACGAACCTCGAGCAGCGGAAAGGACGCGCTGGCCGTGTGCGGCCTGGGTTCTGCTTTCAC
CTCTGCAGCCGAGCTCGTTTTGAGAAACTCGAAACCCACATGACACCAGAGATGTTCCGG
ACACCGTTGCATGAAATCGCTTTGAGCATAAAACTTCTGCGTCTGGGAGGAATTGGCCAA
TTCTTGGCCAAGGCAATTGAACCTCCACCTTTGGATGCTGTGATTGAAGCAGAGACTCTT
AGAGAGCTTGATGCACTGGATTCCAATGATGAGTTGACTCCTCTGGGACGAATCCTGGCT
AAACTCCCCATTGAGCCTCGTCTTGGCAAAATGATGATAATGGGGTGTATTTTCTATGTG
GGTGATGCTGTCTGTACCATCTCCGCTGCCACCTGCTTCCCAGAGCCTTTCATCAGCGAA
GGAAAGCGACTGGGTTATATCCATCGAAATTTTGCTGGAAACAGATTTTCTGATCACGTG
GCCCTTTTATCAGTATTCCAGGCGTGGGATGATGCTAGAATGGGTGGAGAAGAAGCAGAG
ATACGTTTTTGTGAGCACAAAAGACTCAATATGGCTACACTAAGAATGACTTGGGAAGCC
AAAGTTCAGCTGAAAGAGATTCTGATCAATTCTGGATTTCCAGAAGATTGTTTGTTGACA
CAAGTGTTTACTAACACTGGACCAGATAATAATTTGGATGTCGTTATCTCTCTTCTGGCC
TTTGGTGTGTACCCCAATGTGTGCTATCATAAGGAAAAGAGAAAGATTCTCACCACTGAA
GGGCGTAATGCACTTATCCACAAGTCATCTGTTAATTGTCCTTTTAGCAGCCAGGACATG
AAGTACCCATCTCCCTTCTTTGTATTTGGTGAAAAGATTCGAACCCGGGCCATCTCCGCC
AAAGGCATGACCTTAGTCACTCCCCTGCAGCTACTTCTCTTTGCCTCCAAGAAGGTCCAG
TCAGATGGGCAGATTGTGCTCGTAGATGACTGGATCAAACTGCAAATATCTCATGAAGCT
GCCGCCTGTATCACTGCTCTCCGGGCAGCCGTGGAGGCTCTGGTTGTTGAAGTGACCCAG
CAGCCTGACATGATCAGCCAGTTGGACCCCGTTAATGAACGTATGCTGAACACGATCCGC
CAGATCTCTAGGCCGTCCGCTGCTGGTATCAACCTCATG
