# Supplementary material for: Positively selected genes in the hoary bat (Lasiurus cinereus) lineage: prominence of thymus expression, immune and metabolic function, and regions of ancient synteny
Source: PeerJ. 2022 Mar 17;10:e13130. doi: 10.7717/peerj.13130 (PMC8934532; doi:10.7717/peerj.13130)
Supplement: Supplemental Information 3 — Initially tested orthogroups that have been edge-trimmed as described in the Methods. [file peerj-10-13130-s003.zip › original.trimmed/trimmed-OG0001972.fas]

>EpFu
ACGTGCCTGCTCACCATTCGTGTCCTACAGGCCCACGGCCTGCCCTCCAAGGACCTAGTG
ACCGCCTCTGACTGCTATGTGACTCTGTGGCTGCCCACGGCCTCCAGCCTCAGGCTGCAG
ACACGCACCGTGACGAACAGCAGAAACCCCGTCTGGAATCAGAGCTTTCGCTTCCGCATC
CACAGGCAGCTCAAGAACGTCGTGCAACTGCAAGTCTTCGACCAGGACCTTTTGACCGGT
GATGACCCCATGTTGTCGGTGCTGTATGACGTGGGGACTCTGCGGATTGGGGAGTCCCGC
CACGAAAGCTTCCTCCGGAGCCCTCAGGGTGAGGAGCAGCTGGAGGTTGAATTTCGGCTG
CAGAGTCTGACCGACTGTGCCGAGCAGCTGGTCAGCAATGGCATCCTGGTGGCCCGGGAG
GTCTCCCGCCTGCACGTCCGCCTGGAGGAGGCTGGGGACCAGAAGGGGTCAGAGGGCAGA
GTCCAGCTTGTGGTTCCCGGGTCCTGTGAGGGGCCACAGGAGGCCTCGGTGGGCACTGCC
TCCTGCTTCCACTGCCTGGCCTGCTGGGAGCCGGAGCTGCGCGTTCACCTGCAGGATGCC
CCCCAGGAGCAACTGAAGGTGCCCCTCAGGGCCCTGCCCTCTGGCCAGGTGGTGAGCCTC
GTCTTCCCTACGTCCCAGGAGCCTCTGATGAGGGTGGAGCTGAGAAAAGAAGAAGGACCG
AAGGAGCTGGCCGTGCGGCTGAGCTGCGGGCCCTGTGCTGAGGAGCAGGCCTTCCTGAGC
AGGAGGAAGCAGGTGGTGGCCAAGGCGCTGAAGCAGGCCCTGCAGCTGGATGGAGACCTG
CTGGAAGATGAGATCCCAGTGGTAGCTGTTATGGCCACTGGTGGTGGGATCCGAGCAATG
ACTTCCCTGTACGGGCAGCTGGCCGGCCTGCGGGAGCTGGGCCTCTTGGATTGCGTCTCC
TATATCACAGGAGCCTCGGGATCCACCTGGGCTTTGGCCAACCTCTATGAGGACCCGGAG
TGGTCTCAGAAGGACCTGGCAGGGCCCACTGAGGTGCTGAAGACCCAGGTGACCAAGAGC
AAGCTGGGTGTGCTGGCCCCCAGCCAGCTGCAGCGCTACCGGCAGGAGCTGGCCGAGCGT
GCCCGCCTGGGCCACCCGACCTGCTTCACCAACCTGTGGGCCCTCATCAACGAGGCGCTG
CTGCATGATGAGCCCCATGACCACAAACTCTCAGACCAGCGGGAAGCCCTGAGTCGCGGC
CAGAATCCTCTGCCCCTCTACTGTGCCCTCAACACCAAGGGGAGGGGCCTGACCACCTTT
GAGTTTGGAGAGTGGTGCGAGTTCTCCCCCTACGAGGTCGGCTTTCCCAAGTACGGCGCC
TTCATCCCCTCCGAGCTCTTTGGCTCCGAGTTCTTCATGGGGCACCTGATAAAGCAGCTT
CCTGAGTCTCGCATCTGCTTCCTGGAAGGTATCTGGAGCAACCTGTATGCAGCCAACCTC
CAGGACAGCTTATACTGGTCCTCTGAGCCCAGCCAGTTCTGGGACCGCTGGACACAGGAC
CAGGCCACCCTGGACAGGGAGCAGGTCCCCCTTCTGAAGGTAGAGGAGCCTCCCACGGTG
GCCGGCAGGATAGCCGAGTTTTTCACTGACCTTCTGACACGGCGCCCACTTCCCCAGGCC
ACCCACAACTTCCTGCGTGGCCTCCACTTCCACAAGGACTATTTCCAGCATCCTCACTTC
TCCAGCTGGAAAGCCACCAAGCTGGACGGGCTCCCCAACCAGCTGACACCTGCCGAGTCC
CACCTTTGCCTGCTGGATGTCGGCTACTTTATCAACACCAGCTGCCCGCCCCTCCTGCGG
CCCACACGGGACGTGGACCTCATCTTGTCGCTGGATTACAACCTCCATGGAGCCTTTCAG
CAGCTGCAGCTCCTAGGCCGGTTCTGCCAGGAGCAGGGGATCCCGTTCCCACCCATCTCG
CCCAGCCCTGAGGAGCAGCGCCGGCCTCGGGAGTGCCACCTGTTCCTGGACCCCGACTGC
CCCGAGGCCCCTGCCGTGCTGCACTTCCCCCTGGTCAGCGACTCCTTCCGGGAGCACTCG
GCCCCTGGGGTCCGTCGGACAGCGGAGGAGAAGGAGGCTGGGGAGGTGAACCTGTCTTCA
TCCAACTCCCCCTACCACTACTCGAAGGTGACCTACAGCCAGGAGGACATGGACAAGCTG
CTCCAGCTGACGCATTACAACATCTGCAACAACCAGGAGCAGCTGCTGGGGGCGCTGCGG
GAGGCCGTG
>HiAr
ACGTGCTTGCTCACCATTCGTGTTCTCCAGGCCCATGGCCTGCCCTCCAAGGACCTAGTG
ACCCCCTCTGACTGCTATGTGACACTGTGGCTGCCCACGGCCTCCAGCCAAAGGATCCAG
ACACGCACGGTTAAGAACAGCAGGAACCCCATCTGGAATCAGAGCTTTCGCTTCCGTATC
CACAGCCAGCTCAAGAACATCTTACAACTGCAAGTCTTTGACCAGGACCTTTTGACCAGC
GATGACCCCATGTTGTCGGTGCTGTTTGACGTGGGGACTTTGCAGGCTGGGGCGTTCCGG
CGTGAGAGTTTCTCCCTGAGCCCTCAGGGTGAGGAGCAGCTAGAAGTTGAATTTCGGCTG
CAGAGTCTGACAGACTGTGCTGAGCAGCTCGTCAGCAATGGTATCCTGGTGGCCCGGGAG
CTTTCCTGCTTGCATGTTCGACTGGAGGAGGCAGGGGACCAGCAGGGGTCAGAAGGCAGA
GTTCAGCTTGTGGTTCCTGGATCCTGTGAGGGCCCACAGGAGGCCTCAGTGGGTGCTGGC
TCCTCCTTCCATTTCCCAGCCTGCTGGGAGCAGGAACTGAGTGTTCACCTGCAGGGTGCC
CCCCAGGAGCAGCTGAAGGTGCCCCTGAGGGCCCTGCCCTCTGGCCAAGTGGTGAGGCTT
GTCTTCCCTACATTCCAGGAGCCCCTGATGAGAGTGGAACTGAAAAAAGAAGAAGGACCC
AGGGAGCTGGCCGTGCGGCTGGGCTGTGAGCCCTGCGCTGAGGAGCAGGCCTTCCTGAGC
AGGAGGAAGCGGGTGGTGGCCAAGGCCCTGAAGCAGGCCCTGCAGCTGGACGAAGACTTG
CGAGAGGATGAGATCCCGGTGATAGGCGTAATGGCCACTGGCGGTGGGATCCGGGCGATG
ACGTCCCTGTATGGGCAGCTGGCCGGCCTGAGGGAGCTAGGCCTCCTGGATTGCATTTCC
TACATCACAGGGGCCTCGGGCTCCACCTGGGCTTTGGCCAACCTCTATGAGGACCCAGAG
TGGTCTCAGAAGGACCTGGCAGGGCCCACTGAGTCGCTGAAGACCCAGGTGACCAAGAGC
AAGCTGGGTGTGCTGGCCCCCAGCCAGTTGCGGCAGTACCGGCAAGAGCTGGCCGAGCGT
GCCCGCCTGGGCCACCCAACCTGTTTCACCAGCCTGTGGGCCCTCATCAACGAGGCGCTG
CTGCATGATGAGCCCCATGACCACAAACTCTCAGACCAGCGGGAGGCCCTGAGTCATGGC
CAGAACCCTCTGCCCATCTACTGTGCCCTCAACACCAAGGAGAAGAACCTGACCACCTTT
GAATTTGGGGAGTGGGTCGAGTTCTCCCCCTACGAGGTTGGCTTTCCAAAGTACGGCGCC
TTCATCCCCTCCGAGCTCTTTGGCTCCGAGTTCTTCATGGGACGCCTGACGAAGCAGCTT
CCTGAGTCCCGCATCTGCTTCCTGGAAGGTATCTGGAGCAACCTGTATGCAGCCAACCTC
CAGGACAGCTTATACTGGTCCTCAGAACCCAGCCAGTTCTGGGACCGCTGGGCGCAGGAT
CGGGCCAGCCTGAACAAGGAACAGGTCCCCCTTCTGAAGATAGAGGAGCCTCCTACAGCA
GCCGGCAGGATAGCTGAATTTTTCACTGACCTTCTGACGTGGCGCCCGCTTGCCCAGACC
ACCCACAATTTCTTACGTGGCCTCCATTTCCACAAGGACTATTTCCAGCATCCTGTCTTC
TCTACCTGGAAAGCCACCAAACTGGACGGGTTCCCCAACCAGCTGACACCTGCCGAGCCC
TACCTTTGTCTGCTGGATGTTGGCTACCTTATCAACACCAGCTGCCTGCCCCTCCTGCAG
CCCACACGGGACGTGGACCTCATCCTGTCACTGGACTACAACCTCCACGGAGCCTTTCAG
CAGCTGCAGCTTTTGGGCAAGTTCTGCCAGGAGCAAGGGATCCCGTTCCCACCCATCTCG
CCCAGCCCTGAGGAGCAGCGCCAGCCTCAGGAGTGCCACCTGTTCTCAGACCCTGACTGC
CCTGAAGCCCCTGCCGTGCTACACTTCCCCCTGGTCAACGACTCCTTCCGGGAGTACTCG
GCCCCTGGGGTCCGGCGGACAGCTGAGGAGAAGGAGGCTGGAGAGGTGAACCTGTCTTCA
TCCAGCTCCCCCTACCACTACTCGAAGGTGACGTACAGCCAGGAGGATGTGGACAAGCTG
CTGCACCTGACGCACTACAATGTCTGTAACAACCAGGAGCGGCTGCTGGAGGCCCTGCGT
GAGGCTGTG
>LaCi
ACGTGCCTGCTCACCATTCGTGTGCTCCAGGCCCGTGGCCTGCCCTCCAAAGACCTAGTG
ACCGCCTCTGACTGCNNNNNNNNNNNNNNNNNNNNNNNNNNNNNNNNNNNNNNNNNNNNN
NNNNNNNNNNNNNNNNNCAGCAGGAATCCCATCTGGAACCAGAGCTTTCGCTTCCGCATC
CACCGGCAGCTCAAGAATGTCGTGCAACTGCAAGTCTTCGACCAGGACCTTGTGACCAGT
GATGACCCCGTGTTGTCGGTGCTGTATGACCTGGGGACTCTGCGGATTGGGGAGGCCCGC
CACGAACGCTTCAGCCAGAGCCCTCAGGGTGAGGAGCAGCTGGAGGTTGAATTTCGACTG
CAGAGTCTGACTGACTGTGCCGAGCAGCTGGTCAGCAATGGCATCCTGGTGGCCCGGGAG
GTCTCCCGCTTGCACGTTCGCCTGGAGGAGATTGGGGACCAGAAGGGGTCAGAGGGCAGA
GTTCAGCTTGTGGTTCCCGGGTCCTGCGAGGGTCCACAGGAGGCCTCGGTGGGCACTGCC
TCCTGCTTCCACTGCCTGGCCTGCTGGGAGCCGGAGCTGAGCGTTCACCTGCAGGATGCC
CCCCAGGAGCAACTGAAGGTGCCCCTGCGGGCCCTGCCCCCTGGCCAGGTGGTGAGACTC
ATCTTCCCTACGTCCCAGGAGCCTCTGATGAGGGTGGAGCTGAAAAAGGAAGAAAGACCG
AAGGAGCTGGCCGTGCGGCTGGGCTGCGGGCCCTGTGCTGAGGAGCGCGCCTTCCTGAGC
AGGAGGAAGCAGGTGGTGGCCACGGCCCTGAAGCAGGCCCTGCGGCTGCATGGAGACCTG
CTGGAAGATGAGATCCCAGTGGTAGCTGTTATGGCCACTGGTGGTGGGATCCGAGCGATG
ACTTCCCTATATGGGCAGCTGGCTGGCCTGCGGGAGCTGGGCCTCTTGGATTGTGTCTCC
TATATCACAGGAGCCTCGGGATCCACCTGGGCTTTGGCCAACCTCTACGAGGACCCCGAG
TGGTCTCAGAAGGACCTGGCAGGGCCCACTGAGTTGCTGAAGACCCAGGTGACCAAGAGC
AAGCTGGGTGTGCTGGCCCCCAGCCAGCTGCAGCGCTACCGGCAGGAGCTGGCCGAGCGT
GCCCGCCTGGGCCACCCGACCTGCTTCACCAACCTCTGGGCCCTCATCAACGAGGCGCTG
CTGCATGATGAGCCCCATGACCACAAACTCTCAGACCAGCGGGAAGCCCTGGCTCGCGGC
CAGAATCCTCTGCCCCTCTACTGTGCCCTCAACACCAAGGGGAGGAGCCTGACCACCTTT
GAGTTTGGAGAGTGGTGCGAATTCTCCCCCTACGAGGTCGGCTTTCCCAAGTACGGCGCC
TTTATACCCTCCGAGCTCTTTGGCTCCGAGTTCTTCATGGGGCGCCTGATAAAGCAGCTT
CCTGAGTCTCGCATCTGCTTCCTGGAAGGTATCTGGAGCAACCTGTATGCAGCCAACCTC
CAGGACAGCTTATACTGGTCCTCTGAGCCCAGCCAGTTCTGGGACCGCTGGGCACAGGAC
CAGGCCAGCCTGGACAGGGAGCAGGTCCCCCTTCTGAAGATAGAGGAGCCCCCCACGGTG
GCCGGCAGGATAGCCGAGTTTTTCACTGACCTTCTGACACGGCGCCCACTGCCCCAGGCC
ACCCACAACTTCCTGCGTGGCCTCCATTTCCACAAGGACTATTTCCAGCATCCTCACTTC
TCCAGCTGGAAAGCCACCAAACTGGACGGGCTCCCCAACCAGCTGACACCTGCCGAGTCC
CACCTGTGCCTGCTGGATGTCGGCTACTTTATCAACACCAGCTGCCCGCCCCTCCTGCGG
CCCACACGGGACGTGGACCTCATCTTGTCGCTGGATTACAACCTCCACGGAGCCTTTCAG
CAGCTGCAGCTCCTAGGCAGGTTCTGCCAGGAGCAGGGGATCCCGTTCCCACCCATCTCG
CCCAGCCCTGAGGAGCAGCGCCAGCCTCGGGAGTGCCACCTGTTCCTGGACCCCGACTGC
CCCGAGGCCCCCGCCGTGCTGCACTTCCCCCTGGTCAACGACTCCTTCCGGGAGCACTCC
GCCCCTGGGGTCCGCCGGACCGATGAGGAGAAGGAGGCTGGGGAGGTGAACCTGTCTGCA
TCCAACTCCCCCTACCACTACTCGAAGGTGACTTACAGCCAGGAGGACATGGACAAGCTG
CTCCGCCTGACACATTACAATATCTGCAACAGCCAGGAGCAGCTGCTGGCCGCCCTGCGG
GAGGCCGTN
>MyLu
ACTTGCCTGCTCACCATTCGTGTCCTACAGGCCCATGGCCTGCCCTCCAAGGACCTAGTG
ACCCCCCCTGACTGCTACGTGACTCTGTGGCTGCCCACGGCCTCCAGCCACAGGCTGCAG
ACTCGCACAGTGAACAACAGCAGAAACCCCATCTGGAATCAGAGCTTTCGCTTCCGCATC
CACAGGCAGCTCAAGAATGTCGTGCAGCTGCAAGTCTTCGACCAGGACCTTTTGACCAGT
GATGACCCGGTGCTGTCGGTGCTGTATGACGTGGGGACGCTGCGGGTTGGGGAGTTCCGC
CACGAGCGCTTCCTCGGGAGCCCTCAGGGCGAGGAGCAGCTGGAAGTTGAATTTCGGCTG
CAGAGTGTGACCGACTGTGCCGAGCGGCTGGTCAGCAATGGCATCCTGGTGGCCCGGGAG
GTCTCCCGCTTGCACGTTCGACTGGAGGAGGCTGGGGACCAGAAGGGGTCAGAAGGCAGA
GTTCAGCTGGTGGTTCCCGGGTCCTGCGAGGGTCCCCAGGAGGCCTCGGTGGGCACTGCC
TCGCGCTTCCACTGCCTGGCCTGCTGGGAGCCGGAGCTGAGCATCCACCTGCAGGATGCC
CCCCAGGAGCAACTGAAGGTGCCCCTGAGGGCCCTGCCCTCTGGCCAAGTGGTGAGACTC
GTCTTCCCTACGTCCCAGGAACCGCTGATGAGGGTGGAGCTGAAAAAAGAAGAAGGACCG
AAGGAGCTGGCCGTGCGGCTGGGCTGCGGGCCCTGTGCCGAGGAGCAGGCCTTCCTGAGC
AGGAGGAAGCAGGTGGTGGCCAAGGCCCTGAAGCAGGCCCTGCGGCTGGATGGAGACCTG
CCCGAGGATGAGATCCCAGTGGTAGCTGTTATGGCCACTGGTGGTGGGATCCGAGCAATG
ACTTCCCTGTATGGGCAGCTGGCCGGCCTGAGGGAGCTGGGCCTCTTGGATTGCGTCTCC
TATATCACAGGCGCCTCGGGATCCACCTGGGCTTTGGCCAACCTCTACGAGGACCCAGAG
TGGTCTCAGAAGGACCTGGCAGGGCCCACTGAGCTGCTGAAGACCCAGGTGACCAAGAGC
AAGCTGGGTGTGCTGGCCCCCAGCCAGCTGCGGCGGTACCGGCAGGAGCTGGCCAAGCGT
GCCCTCCTGGGCCACCCGGCCTGCTTCACCAACCTGTGGGCCCTCATCAACGAGGCGCTG
CTGCATGATGAGCCCCATGACCACAAACTCTCAGACCAGCGGGCAGCCCTGGGTCGCGGC
CAGAATCCTCTGCCCATCTACTGTGCCCTCAACACCAAGGGGAGGAACCTGACCACCTTT
GAGTTTGGAGAGTGGTGCGAATTCTCCCCCTACGAGGTCGGCTTTCCCAAGTACGGCGCC
TTCATCCCCTCCGAGCTCTTTGGCTCCGAGTTCTTCATGGGGCGCCTGATAAAGCAGCTT
CCTGAGTCTCGCATCTGCTTCCTGGAAGGTATCTGGAGCAACCTGTATGCAGCCAACCTC
CAGGACAGCTTATACTGGGCCTCTGAGCCGAGCCAGTTCTGGGACCGCTGGGCACAGGAC
CAGGCCAGCCTGGATAAGGAGCAGGTCCCCCTTCTGAAGATAGAGGACCCTCCCACGGTG
GCCGGCAGGATAGCCGAGTTCTTCACTGACCTTCTGACACGGCGCCCACTTCCCCAGGCC
ACCCACAACTTCCTGCGTGGCCTCCATTTCCACAAGGACTATTTCCAGCATCCTCACTTC
TCCAGCTGGAAAGCCACCAAACTGGATGGGCTCCCCAACCAGCTGACACCTGCAGAGCCC
CACCTTTGCCTGCTGGATGTCGGCTACTTTATCAACACCAGCTGCCCGCCCCTCCTGCGG
CCCACACGGGACGTGGACCTCATCTTGTCGCTGGATTACAACCTCCACGGAGCCTTTCAG
CAGCTGCAGCTCCTAGGCCGGTTCTGCCAGGAGCAGGGGATCCCGTTCCCACCCATCTCG
CCCAGCCCCGAGGAGCAGCAACAGCCTCGGGAGTGCCACCTGTTCCTGGACCCCGACCGC
CCCGAGGCCCCGGCCGTGCTGCACTTCCCCCTGGTCAACGACTCCTTCCGGGAGCACTCG
GCCCCTGGGGTCCGCCGGACAGCTGAGGAGAAGGAGGCTGGGGAGGTGAACCTGTCTTCA
TCCAACTCCCCCTACCACTACTCGAAGGTGACCTACAGCCAGGAGGACATGGACAAGCTG
CTCCACCTGACGCATTACAACATCTGCAACAACCAGGAGCAGCTGCTGGCGGCCCTGCGG
GAGGCCGTG
>PhDi
ACCTGCCTGCTCACCGTCCGTGTCCTGCAGGCCTGTGGCCTGCCCTCCAAGGACCTAGTG
ACCCCCTCTGACTGCTATGTGACTCTCTGGCTGCCCACAGCCTGCGGCCACAGGCTGCAG
ACACGCACAGTTAAGAACAGCAGAAACCCCATCTGGAATCAGAGCTTCCGCTTCCGAATT
CACAGCCAGCTCAAGAACGTTGTGCAGCTGCAAGTCTTCGACCAGGACCTTCTGACCAGC
GACGACCCTGTGCTGTCGGTGCTGTTTGATGTGGGGACTTTGCGGGCTGGGGAGTTCCGC
CGAGAAATCTTCCCCCGGAACCCTCAGGGTGAGCAGCGGCTGGAAGTTGAATTTCGGCTG
CAGAGCCTGACCGACTGTGCTGAGCAGCTCATCAGTAATGGCATCCTGGTGGCCCGGGAG
CTCTCCTGCTTGCACGTCCGACTGGAGGAGACTGGGGGCCAGGAGGGGTCAGAAGGCAGA
GTTCAGCTTGTGGTTCCCGGGTCCTATGAGGGTCCACAGGAGGCCTCCGTGGGCACCACC
TCCTGCTTTCATTGCCCGGCGTCTTGGGAGCAGGAGCTGAGTGTTCGTCTGCAGGATGCC
CCCCAGGAGCAACTGAAGGTGCCCCTGAGGGCCCTGCCCTCTGGCCAAGCAGTGAGACTC
GTCTTCCCCACGTCCCAGGAGCCCCTGATGAGGGTGGAGCTGAAAAAAGAAGAAGGTCCG
AAGGAGCTGGCCGTGCGGCTGGGCTGCGGGCCCTGTGCGGAGGAGCGTGCCTTCCTGAGC
AGGAGGAAGCCGGTGGTGGCCAAGGCCCTGAAGCGGGCCCTGCAGCTCGAGGGAGACCTG
CAGGAGGATGAGATCCCAGTAGTAGCTATTGCGGCCACCGGCGGTGGGATCCGAGCGATG
ACTTCCCTGTACGGGCAGCTGGCCGCCCTGAAGGAGCTGGGCCTCTTGGATTGCGTTTCC
TATATCACAGGGGCCTCGGGGTCTACCTGGGCTTTGGCTAACCTCTATGAGGACCCAGAG
TGGTCTCAGAAGGACCTGGCAGGCCCCACTGAGCTGCTGAAGACCCAGGTGACAAAGAGC
AAGCTGGGCGTGCTGGCCCCCAGCCAGCTGCAGCGGTACCGTCAGGAGCTGGCTGAGCGT
GCCCAGCTGGGCTACCCGACCTGCTTCACCAACCTGTGGGCCCTCATCAACGAGGCGCTG
CTGCACGACGAGCCCCACGACCACAAACTCTCAGACCAGCGGGAGGCTCTAAGTCACGGT
CAGAATCCTCTGCCCATCTACTGTGCCCTCAACACCAAGGAGAAGAACCTGACCACCTTC
GAATTCGGAGAGTGGTGTGAATTCTCCCCCTACGAGGTCGGCTTTCCCAAGTATGGCGCT
TTCGTCCCCTCCGAGCTCTTTGGCTCTGAGTTCTTCATGGGGCGGCTGATGAAGCAGCTG
CCTGAGTCCCGCATCTGCTTCCTGGAAGGTATCTGGAGCAATCTGTATGCAGCCAACCTC
CAGGATAGCTTGTACTGGGCCTCCGAGCCCAGCCAGTTCTGGGACCGCTGGGCACGGGAC
CAGGCCGGCCTGGATAAGGAGCAGATCCCCCTTCTGAAGACAGAAGAGCCTCCCACGGTG
ACCAGCAGGATTGCCGAGTTTTTCACCAACCTTCTGACGTGGCGGCCACTCACCCAGGCC
ACCCACAACTTTCTGCGTGGCCTCCATTTCCACAAGGACTACTTTCAGCACCCTCACTTC
TCCACCTGGAAAGCCACCAAACTGGATGGGCTCCCCAACAAGCTGACACCCGCAGAGCCC
CACCTTTGCCTGCTAGATGTCGGCTACTTCATCAACACCAGCTGCCCACCCCTCCTGCAG
CCCGCCCGGGACGTGGACCTCATCCTGTCGCTGGATTACAACCTCCATGGAGCCTTTCAG
CAGCTGCAGCTCCTGGGCCGGTTCTGTCGGGAGCAGGGCATCCCGTTCCCGCCCATCTCG
CCCAGCCCCGAGGAGCAGCATCAGCCTCGGGAGTGCCACCTGTTCTCGGACCCCGACTGC
CCCGAAGCCCCTGTGGTGCTGCACTTCCCCCTGGTCAGCGACTCCTTCCAGGAGCACTCG
GCCCCTGGCGTCCCCCGGACAGCGGAGGAGAAGGCGGCCGGGCAGGTGAACCTGTCTTCA
TCCAACTCCCCCTACCACTACTCGAAGGTGACCTACAGCCAGGAGGACGCGGACAAGCTG
CTCCGCCTGACGCATTACAACATCTGCAACAACCAGGAGCGGCTGCTGGAGGCCTTGCGC
GAGGCCGTG
>PtVa
ACCTGCCTGCTCACCGTTCGTGTCCTGCAGGCCCGTGGCCTGCCCTCCAAGGACTTAGTG
ACCCCCTCTGACTGCTATGTGACTCTGTGGCTGCCCACGGCCTCCAGCTACAGGCTCCAG
ACACGCACAGTTAGGAACAGCAGAAACCCCATCTGGAATCAGAGCTTTCGCTTCCGAATC
CACAGCCTGCTCAAGAATATCCTACAACTGCAAGTCTTTGACCAGGACCTTTTGACCAGT
GATGACCCCGTGTTGTCGGTGCTGTTTGATGTAGGAACTTTGAGAGTTGGGGAGTTCCGC
AGTGAGAGCTTCACCCTAAGCCCTCAGGGTGAGCAGCAGCTGGAAGTTGAATTTCGGCTG
CAGAATCTAACAGACCGTGCTGAGCAGCTCTTCAGCAATGGCATCCTGGTGGCCCGGGAG
CTTTCCTGCTTGCACGTTCGACTGGAGGAGGCAGGGGACCAGCAGGGCTCAGAAGGCAAA
GTTCACCTTGTGGTCCCTGGGTCCTGTGAGGGTCCTCAGGAAGCCACAGTGGGTGCTGGC
TCCTGCTTCCACTGCCCAGCCTGCTGGGAGCCGGAGCTGAGTGTTCATTTGCAGGATGCC
TCCCAGGAGCAACTGAAGGTACCCCTCATGGCTCTGCCCTCTGGTCAAGTGGTTAGGCTC
GTCTTCCCTATGTCCCAGGAGCCCCTGATGAGGGTGGAGCTGAAAAAAGAAGAAGGACCG
AGGGAGCTGGCCGTGCGGCTGGGCTGTGGGCCCTGTGCGGAGGAGCAGGCCTTCCTGAGC
AGGAGGAAGCAGGTGGTGGCCAAGGCCCTGAAGCAGGCCCTGCAGCTGGATGGAGACCTG
CAGGACGACGAGATCCCAGTGGTAGCAGTTATGGCCACTGGTGGTGGGGTCCGTGCGATG
ACTTCTCTGTATGGACAGCTGGCTGGCCTGAGGGAGCTGGGCCTCTTGGATTGTATTACC
TACATCACAGGGGCCTCAGGCTCCACTTGGGCTTTGGCCAACCTCTATGAAGACCCAGAG
TGGTCTCAGAAGGACCTGGCAGGGCCCATTGAGTTGCTGAAGACCCAGGTGACCAAGAGC
AAGCTGGGCGTGCTGGCACCCAGCCAGCTGCAGCGATACCGGCAGGAGATGGCTGAGCGT
GCCCACCTGGGCTACCCAACCTGCTTCACTGACCTGTGGGCCCTCATCAATGAGGCACTG
CTGCATGATGAGCCCAATGACCACAAACTCTCAGACCAGCAGAAGGCTCTGAGTCATGGC
CAGAACCCTCTGCCCATCTACTGTGCCCTCAACACCAAGGGCAAGAACATGACCACCTTC
GAATTTGGGGAGTGGTGTGAGTTCTCTCCCTACGAAGTTGGCTTTCCCAAGTATGGTGCC
TTCATTCCCTCCGAGCTCTTTGGCTCTGAGTTCTTCATGGGACGCCTGACAAAGAAACTT
CCTGAGTCCCGCATCTGCTTCCTGGAAGGTATCTGGAGCAACTTGTATGCAGCCAGCCTC
CAGGACAGTTTATACTGGGCCTCAGAGCCCAACCAGTTCTGGGACCGCTGGGCACAGGAT
CAGGCCAGCCTGGACAAGGAGCAGGTCCCCCTTTTGAAGATAGAAGAAACTCCCACAACA
GCTGGCAGGATAGCTGAGTTTTTCACTGACCTTCTGACGTGGCGCCCACTCGCCCAGGCC
ACCCACAACTTCATGCGTGGCCTCCATTTCCACAAGGACTATTTCCAGCATCCTCACTTC
TCCACCTGGAAAGCCACCAAACTGGATGGGTTCCCCAACCAACTGACACCTGCTGAGTCC
CACCTTTGTCTGCTGGATGTCGGCTACCTTATCAACACCAGCTGCCCGCCTCTCCTGCGG
CCCACACGGGACGTGGACCTCATCCTGTCGCTGGATTACAACCTCCACGGAGCCTTTCAG
CAATTGCAGCTCCTGGGCCGGTTCTGCCAGGAGCAGAAGATCCCATTCCCACCCATCTCA
CCGAGCCCTGAGGAGCAGCGCCAGCCTCAGGAGTGTCACCTGTTCTTGCACCCCGACTGC
CCTGAAGCCCCTGCTGTGCTACACTTCCCCCTGGTCAATGACTCCTTCCGGGAGCACTCA
GCCCCTGGGGTCCCACGGACAGCTGAGGAGAAAGAGGCTGGGGAGGTGAACCTCTCTTCC
TCCAACTCTCCTTACCACTACTCGAAGGTGACCTACAGCCAGGAGGATGTGGACAAGCTG
CTCCACCTGACACATTACAATATCTGCAACAACCGGGAGCAGCTGCTGGAGGCCCTGCGT
GAGGCTGTG
>RhFe
ACCTGCTTGCTCACCGTTCGTGTTCTGCAGGCCCGTGGCCTGCCCTCCAAGGACCTAGTG
ACCCCCTCTGACTGCTATGTGACTCTCTGGCTGCCCACGGCGTCCAGCCAAAAGCTTCAG
ACACATACGGTTAAGAACAGCAGAAACCCCAACTGGAATCAGAGCTTTCGCTTCCGAATC
CACAGCCAGCTCAAGAACGTCCTACAGCTGCAAGTCTTTGACCAGGACCTTTTGACCAGC
GATGACCCTGTGTTGTCAGTGCTGTTTGACGTGGGGACTTTGCAGGCTGGGGAGTTCCGC
CGTGAGAGTTTCCCCCTGAACCGTCAGGGTGAGGAGCAGCTGGAAGTTGAATTTCGGCTG
CAAAGTTTGACACACTGTGCTGAGCAGCTGGTCAGCAATGGCATCCTGGTGGCCCGGGAG
CTCTCCTGCTTGCATGTTCGACTGGAGGAGGCAGGGGACCAGCAGGGGTCAGAAGGCAGA
GTTCAGCTTGCGGTTCCCGGGGCCCGTGAGGGTCCACAGGAGACCTCAGTGGGCGCTGGC
TCCCGCTTCCATTGCCCCGCCTGCTGGGAGCCGGAGCTCAGTGTTCATCTGCAGGATGCC
CCCCAGGATCAACTGAAGGTGCCCCTGAGGGCCCTGCCCTCTGGCCAAGTGGTGAGGCTC
GTCTTCCCTACATTACAGGAGCCCCTGATGAGGCTGGAGCTGAAAAAAGAAGAAGGACCC
AGGGAGCTGGCCGTGCGGCTGGGCTGCGGGCCCTGCCCTGAGGAGCAGGCCTTCCTGAGC
AGGAGGAAGCGGGTGGTGGCCAAGGCCCTGAAGCAGGCCCTGCAGCTGGACGAAGACCTG
GAGGAGGATGAGATCCCAGTGGTAGCTGTCATGGCCACCGGCGGTGGGATCCGGGCGATG
ACGTCCCTGTATGGGCAGCTGGCTGGCCTGAGGGAGCTAGGCCTCCTGGATTGTGTCTCC
TACATCACAGGGGCCTCGGGCTCCACCTGGGCTTTGGCCAACCTCTATGAGGACCCAGAG
TGGTCTCAGAAGGACCTGGCAGGGCCCACTGAGTCGCTGAAGGCCCAGGTGACCAAGAGC
AAACTGGGCGTGCTGGCCCACAGCCGGTTGCTGCAGTACCGGCAAGAGCTGGCTGAGCGT
GCCCGCCTGGGCCACCCGACCTGCTTCACCAACCTGTGGGCCCTTATCAACGAGGCGCTG
CTGCATGATGAGCCCCACGACCACAAACTCTCAGACCAGCGGGAGGCGGTGAGTCACGGC
CAGAACCCGCTGCCCATCTACTGTGCCCTCAACACCAAGGAGAAGAAGCTGACCACCTTT
GAATTTGGGGAGTGGGTCGAGTTCTCCCCCTACGAGGTTGGCTTTCCTAAGTACGGCGCC
TTTATCCCCTCCGAGCTCTTTGGCTCCGAGTTCTTCATGGGACGCCTGACGAAGCAGCTT
CCTGAGTCCCGCATCTGCTTCCTAGAAGGTATTTGGAGCAACCTGTATGCAGCCAACCTC
CAGGACAGCTTATACTGGTCCTCAGAACCCAGCCAGTTCTGGGACCGCTGGGCCCAGGAT
CAGGCCAGTTTGAGCAAGGAACGCGTGCCCCTTCTGAAGATCGAAGAGCCTCCCACAGCA
GCTGGCAGGATAGCTGAGTTTTTCACTGACCTTCTGACATGGCGACCGCTTGCCCAGGCC
ACCCACAACTTCTTGCATGGCCTCCATTTCCACAAGGACTATTTCCAACATCCTCACTTT
TCCACCTGGAAAGCCACCAAACTGGATGGGTTCCCCAATCAGCTGACACCTGCTGAGCCC
TACCTTTGTCTACTGGACGTCGGCTACTTTATCAACACCAGCTGCCTACCCCTCCTGCAG
CCCACACGGGATGTGGACCTCATCCTGTCACTGGACTACAACCTCCATGGAGCCTTTCAG
CAGCTGCAGCTCCTGGGCCAGTTCTGCCAGGAGCAAGGGATCCCTTTCCCACCCATCTCG
CCCAGCCCCGAGGAGCAGCGCCAACCTCAAGAGTGCCACCTGTTCTTGGACCCTGACTGC
CCTGAAGCCCCTGCCGTGCTACACTTCCCCCTGCTCAATGACTCCTTCCGGGAGTACTCA
GCCCCTGGGGTCCGGCGGACAGCTGAGGAGAAGGAGTCTGGGGAAGTGAACCTGTCTTCA
TCCAGCTCGCCCTACCACTACTCGAAGGTGACATACAGCCAGGAGGATGTGGACAAGCTG
CTCCACCTGACGCATTACAATATCTGTAACAACCGGGAGCGGCTGCTGGAGGCCCTGCGT
GAGGCTGTG
>RoAe
ACCTGCCTGCTCACCGTTCGTGTCCTGCAGGCCCGTGGCCTGCCCTCCAAGGACTTAGTG
ACCCCCTCTGACTGTTATGTGACTCTGTGGCTGCCCACGGCCTCCAGCGACAGGCTCCGG
ACACGCACAGTTAGAAACAGCAGAAACCCCATCTGGAATCAGAGCTTTCGCTTCCAAATC
CACAGCCAGGTCAAGAATGTCCTACAACTGCAAGTGTTTGACCAGGACCTTTTGACCAGT
GATGACCCCGTGTTGTCGGTGCTGTTTGATGTAGGGACTTTGAGAGTTGGGGAGTTCCGC
AGTGAGAGCTTCACCCTAAACCCTCAGGGTGAGGAGAAGCTGGAAGTTGAATTTCGGCTG
CAGAATCTAACAGACCGTGCTGAGCAGCTCTTCAGCAATGGCATCCTGGTGGCCCGGGAG
CTTTCCTGCTTGCGTGTTCGACTGGAAGAGGCAGGGGACCAGCAGGGTTCAAAAGGCAAA
GTTCACCTTGTGGTCCCTGGGTCCTGTGAGGGTCCTCAGGAAGCCACAGTGGGCGCTGGC
TCCCACTTCCACTGCCCAGCCTGCTGGGAGCCGGAGCTGAGTGTTCGTTTGCAGGATGCC
TCCCAGGAGCAACTGAAGGTACCCCTGAGGGCTCTGCCCTCTCGTCAAGTGGTTAAGCTC
GTCTTCCCTATGTCCCAGGAGCCCCTGATGAGGGTGGAGCTGAAAAAAGAAGAAGGACCG
AAGGAGCTGGCCGTGCGGCTGGGCTGCGAGCCCTGTGCAGAGGAGCAGGCCTTCCTGAGC
AGGAGGAAGCAGGTGGTGGCCAAGGCCCTGAAGCAGGCCCTGCAGCTGGATGGAGACCTG
CAGGAGGACGAGATCCCAGTAGTAGCTGTTATGGCCACTGGTGGTGGGGTCCGTGCGATG
ACTTCTCTGTATGGGCAGCTGGCTGGCCTGAGGAAGCTGGGCCTCTTGGATTGTGTTTCC
TACATCACAGGGGCCTCAGGCTCCACTTGGGCTTTGGCCAACCTCTATGAAGACCCAGAG
TGGTCTCAGAAGGACCTGGCAGGGCCCATTGAGTTGCTGAAGACCCAGGTGACCAAGAGC
AAGCTAGGCGTGTTGGCCCCCAGCCAGCTGCAAAGATACCGGCAGGAGATGGCCGAGCGT
GCCCACCTGGGCTACCCAACCTGTTTCACTAACCTGTGGGCCCTCATCAATGAGGCGCTG
CTGCATGATGAGCCCAGTGACCACAAACTCTCAGACCAGCGGAAGGCCCTGAGTCATGGC
CAGAACCCTCTGCCCATCTACTGTGCCCTCAACACCAAGGAAAAGAACATGACCACCTTT
GAGTTTGGGGAGTGGTGTGAGTTCTCCCCCTATGAGGTTGGCTTTCCCAAGTATGGCGCC
TTCATCCCCCCCGAGCTCTTTGGCTCTGAGTTCTACATGGGACGCCTGACAAAGCAACTT
CCTGAGTCCCGCATCTGCTTCCTGGAAGGTATCTGGAGCAACCTGTATGCAGCCAGCCTC
CAGGACAGTTTATACTGGTCCTCAGAGCCCAGCCAGTTCTGGGACCGCTGGGCGCAGGAT
CAGGTCAGCCTGGACAAGGAGCAGGTCCCTCTTTTGAAGATAGAAGAAACTCCCACAACA
GCAGGCAGGATAGCTGAGTTTTTCACTGACCTTCTGACACGGCGCCCACTTGCTCAGGCC
ACCCACAACTTCATGCGTGGCCTTCATTTCCACAAGGACTATTTCCAGCATCCTCACTTC
GCCGCCTGGAAAGCCACCAAACTGGATGGGTTCCCCAACCAGCTGACACCTGCGGAGTCC
CACCTTTGCCTGCTAGATGTCGGCTACCTTATCAACACCAGCTGCATGCCTCTCCTGCGG
CCAACACGGGATGTGGACCTCATCCTGTCACTGGATTACAACCTCCACGGAGCCTTTCAG
CAACTGCAGCTCCTGGGCCGGTTCTGCGGGGAGCAGAGGATCCCGTTCCCACCCATCTCA
CTGAGCCCTGAGGAGCAGCGCCAGCCTCAGGAGTGTCACCTGTTCTTGCACCCCGACTGC
CCTGAAGCCCCTGCTGTGCTACACTTCCCCCTGGTCAATGACTCCTTCCGGGAGCACTCG
GCCCCTGGGGTCCCACGGACAGCTGAGGAGAAGGAGGCTGGGGAGGTGAACCTCTCTTCC
TCCAGCTCCCCCTACCACTACTCGAAGGTGACCTACAGCCAGGAGGATGTGGACAAGCTG
CTCCGCCTGACACATTACAACATCTGCAACAACCGGGAGCAGCTGCTGGAGGCCCTGCGT
GAGGCTGTG
