# Supplementary material for: Positively selected genes in the hoary bat (Lasiurus cinereus) lineage: prominence of thymus expression, immune and metabolic function, and regions of ancient synteny
Source: PeerJ. 2022 Mar 17;10:e13130. doi: 10.7717/peerj.13130 (PMC8934532; doi:10.7717/peerj.13130)
Supplement: Supplemental Information 3 — Initially tested orthogroups that have been edge-trimmed as described in the Methods. [file peerj-10-13130-s003.zip › original.trimmed/trimmed-OG0001973.fas]

>EpFu
ATGAAAGGATTTATTGACGATGCAAACTACTTCGTTGGCCTGTTGGATGAAGGAACAAAC
CTTGGAGATGTTATTGATAACTATGTTAATGAACATACCCTGACAGGGAAGAAGGCATTT
TTTGTGGGAGATCTTGGAAAGATTGTGAAGAAACACAGTCAGTGGCAGAACGTAGTGGCT
CAGATCAAGCCATTCTACACAGTAAAGTGCAACTCTACTCCAGCTGTACTTGAGATTTTG
GCAGCTCTTGGAACTGGATTTGCTTGTTCCAGTAAAACTGAAATGGCTTTAGTGCAGGAA
TTGGGTGTGTCTCCAGAAAACATCATTTACATAAGTCCTTGCAAGCAAGTGTCTCAGATA
AAGTATGCAGCAAAAGTTGGAGTGAACATCATGACCTGTGACAGTGAAGTCGAATTGAAG
AAAATTGCACGTAATCATCCAAATGCCAAGGTCTTACTACATATTGCAACAGAAGATAAT
ACTGGAGATGAAGAGGGTAACATGAAGTTTGGCGCTACCCTGAAGAACTGTAGGCATATC
TTGGAATGTGCTAAGGAACTTGATGTCCAAATTATTGGGGTTAAATTTCATGTTTCAAGT
GCTTGCAAAGAATCTCAAGTATACGTACATGCTCTATCTGATGCTCGATGTGTGTTTGAC
ATGGCTGGAGAATTTGGCTTCACAATGAACATCTTAGACATTGGAGGAGGCTTCACAGGA
ACTGAATTTCAATTGGAAGAGGTTAATCGTGTTATCAGCCCTTTGTTGGATGTCTACTTT
CCTGAAGGATCTGGCATTAAGATAATTTCAGAACCTGGAAGCTATTACGTGTCTTCTGCA
TTTACACTTGCAGTTAATATCATTGCAAAGAAAGTTGTTGAAAGTGATAAATTTTCCTCT
GGAGTAGAAAAAACCGGAAGTGATGAACCAGCCTTTGTGTATTATATGAATGATGGTGTT
TATGGTTCTTTTGCAAGTAAACTGTCTGAGGACTTGAATACCATTCCAGAGGTTCACAAG
AAATACAAGGACGATGAGCCTCTGTTTACAAGCAGCCTTTGGGGTCCATCCTGTGATGAG
CTTGATCACATTGTGGAAAAGTGTCTTCTTCCTGAGCTGAATGTGGGAGATTGGCTTATC
TTTGATAACATGGGAGCAGATTCTTTGCATGAACCATCTGCTTTTAATGATTGTCAGAGG
CCAGCTATTTATTTCATGATGTCATTCAGTGATTGGTATGAGATGCAAGATGCTGGAATT
ACTTCAGACACAATGAAGAACTTCTTCTTTGTGCCTTGCATCCAGCTGAGCAAAGAAGAC
ACTTTTTCCACTGAAGCT
>HiAr
ATGAAAGGATTTATTGACGATGCAAACTACTTCATTGGCCTGTTGGATGAAGGAACAAAC
CTTGGAAATGTTATTGATAACTATGTTTATGAACATACCCTGACAGGGAAAAATGCATTT
TTTGTGGGAGATCTTGGAAAGATTGTGAAGAAACACAGTCAGTGGCAGAACGTAGTGGCT
CAGATAAAGCCATTCTACACGGTAAAGTGCAACTCCACTCCAGCTGTGCTTGAGATTTTG
GCGGCTCTTGGAACTGGATTTGCTTGTTCCAGTAAAACTGAAATGGCTTTAGTACAAGAA
TTGGGTGTATCTCCAGAAAACATTATTTTTATAAGTCCTTGCAAGCAAGTGTCTCAGATA
AAGTATGCAGCAAAAGTTGGAGTGAACATGATGACATGTGATAGTGAAGTCGAACTGAAG
AAAATTGCACGTAATCATGCAAATGCCAAGGTCTTACTACATATTGCAACAGAAGATAAT
ATTGGAGGCGAAGAGGGTAACATGAAGTTTGGCACTACCCTGAAGAACTGTAGGCATGTT
CTGGAATGTGCAAAGGAACTTGATGTCCAAATTATTGGGGTTAAATTTCATATTTCAAGT
GCTTGCAAAGAATCTCAAGTATATGTACATGCTCTGTCTGATGCTCGATGTGTGTTTGAC
ATGGCTGAAGAATTTGGCTTCACAATGAACATATTAGACATTGGTGGAGGTTTTACAGGA
ACTGAGTTTCAATTGGAAGAGGTTAATCACATTATCAGCCCTTTGTTGGATGTCTACTTT
CCTGAAGGATCTGGCATTAAGATAATCTCAGAACCTGGAAGTTATTACGTGTCTTCTGCA
TTTACACTTGCGGTTAACATCATTGCAAAGAAAGTTGTTGAAAATAATAAATTTTCCTCT
GGAGTAGAAAAAACCGGAAGTGATGAACCAGCCTTTGTGTATTATATGAATGATGGTGTT
TATGGTTCTTTTGCAAGTAAATTGTCTGAGGACTTAAATGCCATTCCAGAGGTTCACAAG
AAATACAAGGAAGATGAGCCTCTGTTTACAAGCAGCCTTTGGGGTCCATCCTGTGATGAG
CTTGATCAAATTGTGGAAAACTGTCTTCTTCCTGAGCTGAATGTGGGAGATTGGCTTATC
TTTGATAACATGGGAGCAGATTCTTTCCGTGAACCATCTGCTTTTAATGATTTTCAGAGG
CCAGCTGTTTATTACATGATGTCATTCAATGATTGGTATGAGATGCAAGATGCTGGAATT
ACTTCAGACACAATGAAGAACTTCTTCTTTGTGCCTTGCATTCCGCTGAGCCAAGAAGAA
AGCTTTTCCACTGAAGCT
>LaCi
ATGAAAGGATTTATTGACGATGCAAACTACTTCGTTGGCCTGTTGGATGAAAGAACAAAC
CTTGGAGATGTTATTGATAATTATGTTAATGAACATACCCTGACAGGGAAGAAGGCATTT
TTTGTGGGAGATCTTGGAAAGATTGTGAAGAAACACAGTCAGTGGCAGAATGTAGTGGCT
CAGATCAAGCCATTCTACACAGTAAAGTGCAACTCTACTCCAGCTGTTCTTGAGATTTTG
GCAGCTCTTGGAACTGGATTTGCTTGTTCCAGTAAAACTGAAATGGCATTAGTGCAGGAA
TTGGGTGTGTCTCCAGAAAACATCATTTACATAAGTCCTTGCAAGCAAGTCTCTCAGATA
AAGTATGCAGCAAAAATTGGAGTGAACATCATGAGCTGTGACAGTGAAGTCGAATTGAAG
AAAATTGCACGTAATCATCCAAATGCTAAGGTCTTACTACATATTGCAACAGAAGATAAT
ACTGGAGATGAAGAGGGTAACATGAAGTTTGGCGCTACCCTGAAGAACTGTAGGCATATC
TTGGAATGTGCTAAGGAACTTGATGTCCAAATGATTGGGGTTAAATTTCATGTTTCAAGT
GCTTGCAAAGAATCTCAAGTATACGTACATGCTCTGTCTGATGCTCGATGTGTGTTTGAC
ATGGCTGGAGAATTTGGCTTCACAATGAACATCTTAGACATTGGAGGAGGCTTCACAGGA
ACTGAATTTCAATTGGAAGAGGTTAATCGTGTTATCAGCCCTTTATTGGATGTCTACTTT
CCTGAAGGATCTGGCATTAAGATAATTTCAGAACCTGGAAGCTATTACGTGTCTTCTGCA
TTTACACTTGCAGTTAATATCATTGCAAAGAAAGTTGTTGAAAGTGATAAATTTTCCTCT
GGAGTAGAAAAAACCGGAAGTGATGAACCAGCCTTTGTGTATTATATGAATGATGGTGTT
TATGGTTCTTTTGCAAGTAAACTGTCTGAGGACTTGAATACCATTCCAGAGGTTCACAAG
AAATACAAGGACGATGAGCCTCTGTTTACAAGCAGCCTTTGGGGTCCATCCTGTGATGAG
CTTGATCACATTGTGGAAAAGTGTCTTCTTCCTGAGCTGAATGTGGGAGATTGGCTTATC
TTTGATAACATGGGAGCAGATTCTTTGCATGAACCATCTGCTTTTAATGATTGTCAGAAG
CCAGCTATTTATTTCATGATGTCATTCAATGATTGGTATGAGATGCAAGATGCTGGAATT
ACTTCAGACACGATGAAGAACTTCTTCTTTGTGCCTTGCATCCAGCTGATCCAAGAAGAC
AGTTTTTCCACTGAAGCT
>MyLu
ATGAAAGGATTTATTGACGATGCAAACTACTTCGTTAGCCTGTTGGATGAAGGAACAAAC
CTTGGAGATGTTATTGATAACTATGTTAATGAACATACCCTGACAGGGAAGAACGCATTT
TTTGTGGGAGATCTTGGAAAGATTGTGAAGAAACACAGTCAGTGGCAGAACGTAGTGGCT
CAGATCAAGCCATTCTACACGGTAAAGTGCAACTCTACTCCAGCTGTACTTGAGATTCTG
GCGGCTCTTGGAACTGGATTTGCTTGTTCCAGTAAAACTGAAATGGCTTTAGTGCAAGAA
TTGGGTGTGTCTCCAGAAAACATCATTTACATAAGTCCTTGCAAGCAAGTGTCTCAGATA
AAGTATGCAGCAAAAGTTGGAGTGAACATCATGACATGTGACAGTGAAGTCGAATTGAAG
AAAATTGCACGTAATCATCCAAATGCCAAGGTCTTACTACATATTGCAACAGAAGATAAT
ACTGGAGATGAAGAGGGTAACATGAAGTTTGGCGCTACCCTGAAGAACTGTAGGCATATC
TTGGAATGTGCTAAGGAACTTGATGTCCAAATTATTGGGGTTAAATTTCATGTTTCAAGT
GCTTGCAAAGAATCTCAAGTATACGTACATGCTCTATCTGATGCTCGATGTGTGTTTGAC
ATGGCTGGAGAATTTGGCTTCACAATGAACATCTTAGACATTGGAGGAGGCTTCACAGGA
ACTGAATTTCAATTGGAAGAGGTGAATCATGTTATCAGCCCTTTGTTGGATGTCTACTTT
CCTGAAGGATCTGGCATTAAGATCATTGCAGAACCTGGAAGCTATTACGTGTCTTCTGCA
TTTACACTTGCAGTTAATATCATTGCAAAGGAAGTTGTTGAAAGTGATAAATTTTCCTCT
GGAGTAGAAAAAACCGGAAGTGATGAACCAGCCTTTGTGTATTATATGAATGATGGTGTT
TATGGTTCTTTTGCAAGTAAACTGTCTGAGGACTTGAATACCATTCCAGAGGTTCACAAG
AAATACAAGGACGATGAGCCTCTGTTTACAAGCAGCCTTTGGGGTCCATCCTGTGATGAG
CTTGATCACATTGTGGAAAAGTGTCTTCTTCCTGAGCTGAATGTGGGAGATTGGCTTATC
TTTGATAACATGGGAGCAGATTCTTTGCATGAACCATCTGCTTTTAATGATCGTCAGAGG
CCAGCTATTTATTACATGATGTCATTCAGTGATTGGTATGAGATGCAAGATGCTGGAATT
ACTTCAGACACGATGAAGAACTTCTTCTTTGTGCCTTGCATCCAGCTGAGCCAAGAAGAC
AGTTTTTCCACTGAAGCT
>PhDi
ATGAAAGGATTTATTGACGATGCAAACTACTTCGTTGGCCTGTTGGATGAAGGAACAAAC
CTTGGAAATGTTATTGATAACTATGTTAATGAACATACCCTGACAGGGAAAAATGCATTT
TTTGTGGGAGATCTTGGAAAGATTGTGAAGAAACACAGTCAGTGGCAGAGCATAGTGGCT
CAGATAAAGCCATTCTACACGGTAAAGTGCAACTCCACTCCAGCTGTACTTGAGATTTTG
GCGGCTCTTGGAACTGGATTTGCTTGTTCCAGTAAAACCGAAATTGCGTTAGTGCAAGAA
TTGGGTGTGTCTCCAGAAAACATCATTTACATAAGTCCTTGCAAGCAAGTGTCTCAGATA
AAGTATGCAGCGAAAGTTGGAGTGAACATCATGACGTGTGACAGTGAGGTCGAACTGAAG
AAAATTGCACGCAATCACCCAAATGCCAAGGTCTTGCTACATATTGCAACAGAAGATAAC
ATTGGAGGTGAAGAGGGTAACCTGAAGTTTGGCACTACCCTGAAGAACTGTAGGCATATC
TTGGAATGTGCTAAGGAACTTGATGTCCAAATTATTGGGGTCAAATTCCATGTATCAAGT
GCTTGTAAAGAATCTCAAGTATATGTACATGCTCTATCCGATGCTCGATGTGTGTTTGAC
ATGGCTGGAGAATTTGGCTTCACAATGAACATCTTAGACATTGGTGGAGGCTTCACAGGA
ACTGAATTTCAGTTGGAAGAGGTTAATCATGTTATCAGCCCTTTGTTGGATGTCTACTTT
CCTGAAGAATCTGGCATTAAGATAATTTCAGAACCTGGAAGCTATTACGTGTCTTCTGCA
TTTACACTTGCAGTTAATATCATTGCAAAGAAAGTTGTTGAAAGTGATAAATTTTCCTCT
GGAGCAGAAAAAACCGGAAGTGATGAACCAGCCTTCGTGTACTATATGAATGATGGTGTT
TATGGTTCTTTTGCAAGTAAACTGTCTGAGGACTTAAATACCATTCCAGAGGTTCACAAG
AAATACAAGGACGATGAGCCTCTGTTTACAAGCAGCCTTTGGGGTCCATCCTGTGACGAG
CTTGATCAAATTGTGGACAACTGTCTTCTTCCTGAGCTGAATGTGGGAGATTGGCTTATC
TTTGATAACATGGGAGCAGATTCTTTCCATGAGCCATCTGCTTTTAATGATTTTCAGAAG
CCAGCTATTTATTACATGATGTCGTTCAGCGATTGGTATGAGATGCAAGATGCTGGAATT
ACTGCAGACACAATGAAGAACTTCTTCTTTGTGCCTTGCATTCAGCTGAGCCAAGAAGAC
AGCTTTTCCACTGAAGCT
>PtVa
ATGAAAGGATTTATTGATGATGCAAACTACTTCATTGGCCTGTTAGATGAAGGAACAAAC
CTTGGAAATGTTATTGATAACTATGTTTATGAACATTCCCTGACAGGGAAAAATGCATTT
TTCGTGGGAGATCTTGGAAAGATTGTGAAGAAACACAGTCAGTGGCAGAACGTAGTGGCT
CAGATAAAGCCATTCTACACGGTAAAGTGCAACTCCACTCCAGCTGTACTTGAGATTTTG
GCAGCTCTTGGAACTGGATTTGCTTGTTCCAGTAAAACTGAAATGGCTTTAGTACAAGAA
TTGGGTGTATCTCCAGAAAACATCATTTACATAAGTCCTTGCAAGCAAGTGTCTCAGATA
AAGTATGCAGCAAAAGTTGGAGTGAACATCATGACATGTGATAGTGAAGTTGAATTGAAG
AAAATTGCACGTAATCACCCAAATGCCAAGGTCTTACTACATATTGCAACAGAAGATAAT
ATTGGAGGTGAAGAGGGTAACATGAAGTTTGGCACTACCCTGAAGAACTGTAGGCATGTC
TTGGAATGTGCTAAGGAACTTGATGTCCAAATTATTGGGGTTAAATTTCATATTTCAAGT
GCTTGCAAAGAGTCTCAAGTATATGTACATGCTCTCTCTGATGCTCGATGTGTGTTTGAC
ATGGCTGGAGAATTTGGCTTCACAATGAACATGTTAGACATTGGTGGAGGCTTTACAGGA
ACTGAATTTCAATTGGAAGAGGTTAATCATGTTATCAGCCCTTTGTTGGATGTCTACTTT
CCTGAAGGATCTGGCATTAAGATAATTTCAGAACCTGGAAGTTATTATGTGTCTTCTGCA
TTTACACTTGCAGTTAATATCATTGCAAAGAAAGTTGTTGAAAATGATAAATTTTCCTCT
GGAGTAGAAAAAACCGGAAGTGATGAACCAGCCTTCGTGTATTATATGAATGATGGTGTT
TATGGTTCTTTTGCAAGTAAACTGTCTGAGGACTTAAATACCATTCCAGAGGTTCACAAG
AAATACAAGGAAGATGAGCCTCTGTTTACAAGCAGCCTTTGGGGTCCATCCTGTGATGAG
CTTGATCAAATTGTGGAAAACTGTCTTCTTCCTGAGCTGAATGTGGGAGATTGGCTTATT
TTTGATAACATGGGAGCAGATTCTTTCCATGAACCATCTGCTTTTAATGATTTTCAGAGG
CCAGCTATTTATTACATGATGTCATTCAATGATTGGTATGAGATGCAAGATGCTGGAATT
ACTTCAGACACAATGAAGAACTTCTTCTTTGTGCCTTGCATTCAGCTGAGCCAAGAAGAC
AGCTTTTCCACCGAAGCT
>RhFe
ATGAAAGGATTTATTGACGATGCAAACTACTTCATTGGCCTGTTGGATGAAGGAACAAAC
NCTGGAAATGTTATTGATAACTATGTTTATGAACATACCCTGACAGGGAAAAATGCATTT
TTTNGTGGAGATCTTGGAAAGATTGTGAAGAAACACAGTCAATGGCAGAACGTAGTAGCT
CAGATAAAGCCATTCTACACGGTAAAATGCAATTCCACACCAGCTGTACTTGAGATTTTG
GCAGCTCTTGGAACTGGATTTGCTTGTTCCAGTAAAACTGAAATGGCTTTAGTGCAAGAA
TTGGGTGTATCTCCAGAAAATATCATTTATATAAGTCCTTGCAAGCAAGTGTCTCAGATA
AAGTATGCAGCAAAAGTTGGAGTGAACATGATGACATGTGATAGTGAAGTAGAACTGAAG
AAAATTGCACGTAATCATCCAAATGCCAAGGTCTTACTACATATTGCAACAGAAGATAAT
ATTGGAGGCGAAGAGGGTAACATGAAGTTTGGCACTACCCTGAAGAACTGTAGGCATGTT
TTGGAATGTGCAAAGGAACTTGATGTCCAAATTATTGGGGTTAAATTTCATATTTCAAGT
GCTTGCAAAGAATCTCAAGTATATGTACATGCTCTGTCTGATGCTCGCTGTGTGTTTGAC
ATGGCTCAAGAATTTGGCTTCACAATGAACGTGTTAGACATTGGTGGAGGTTTCACAGGA
ACTGAGCTTCAATTGGAAGAGGTTAATCACATTATCAGCCCTTTGTTGGATGTCTACTTT
CCTGAAGGATCTGGCATTAAGATAATTTCAGAACCTGGAAGTTATTACGTGTCTTCTGCA
TTTACACTTGCAGTTAATATCATTGCAAAGAAAGTTGTTGAAAATGATAAATTTTCCTCT
GGAGTAGAAAAAACCGGAAGTGATGAACCAGTCTTTGTGTATTATATGAATGATGGTGTT
TATGGTTCTTTTGCAAGTAAACTGTCTGAGGACTTAAATGCCATTCCAGAGGTTCACAAG
AAATACAAGGAAGATGAGCCTCTGTTTACAAGCAGCCTTTGGGGTCCATCCTGTGATGAG
CTTGATCAAATTGTGGAAAACTGTCTTCTTCCTGAGCTGAATGTGGGGGATTGGCTTATC
TTTGATAACATGGGAGCAGATTCTTTCCATGAACCATCTGCTTTTAATGATTTTCAGAGG
CCAGCTATTTACTACATGATGTCATTCAATGATTGGTATGAGATGCAAGATGCTGGAATT
ACTTCAGACACAATGAAGAACTTCTTCTTTGTGCCTTGCATTCAGCTGAGCCAAGGAGAA
AGCTTTTCCACTGAAGCT
>RoAe
ATGAAAGGATTTATTGATGATGCAAACTACTTCATTGGCCTGTTGGATGAAGGAACAAAC
CTTGGAAATGTTATTGATAACTATGTTTATGAACATTCCCTGACAGGGAAAAATGCATTT
TTCGTGGGAGATCTTGGAAAGATTGTGAAGAAACACAGTCAGTGGCAGAATGTAGTGGCT
CAGATAAAGCCATTCTACACAGTAAAGTGCAACTCCACTCCAGCTGTACTTGAGATTTTG
GCAGCTCTTGGAACTGGATTTGCTTGTTCCAGTAAAACTGAAATGGCTTTAGTGCAAGAA
TTGGGTGTATCTCCAGAAAACATCATTTATATAAGTCCTTGCAAACAAGTGTCTCAGATA
AAGTATGCAGCAAAAGTTGGAGTGAACATCATGACATGTGATAGTGAAGTTGAATTGAAG
AAAATTGCACGTAATCACCCAAATGCCAAGGTCTTGCTACATATTGCAACAGAAGATAAT
ATTGGAGGTGAAGAGAGTAACATGAAGTTTGGCACTACCCTGAAGAACTGTAGGCATGTC
TTGGAATGTGCTAAGGAACTTGATGTCCAAATTATTGGAGTTAAATTTCATATTTCAAGT
GCTTGCAAAGAGTCTCAAGTATATGTACATGCTCTATCTGATGCTCGATGTGTGTTTGAC
ATGGCTAGAGAGTTTGGCTTCACAATGAACATGTTAGACATTGGTGGAGGCTTTACAGGA
ACCGAATTTCAATTGGAAGAGGTTAATCATGTTATCAGCCCTTTGTTGGATGTCTACTTT
CCTGAAGGATCTGGCATTAAGATAATTTCAGAACCTGGAAGTTATTATGTGTCTTCTGCA
TTTACACTTGCAGTTAATATCATTGCAAAGAAAGTTGTCAAAAATGATAAATTTTCCTCT
GGAGTAGAAAAAACCGGAAGTGATGAACCAGCCTTTGTGTATTATATGAATGATGGTGTT
TATGGTTCTTTTGCAAGTAAACTGTCTGAGGACTTAAATACCATTCCAGAGGTTCACAAG
AAATACAAGGAAGATGAGCCTCTGTTTACAAGCAGCCTTTGGGGTCCATCCTGTGATGAG
CTTGATCAAATTGTGGAAAACTGTCTTCTTCCTGAGCTGAATGTGGGAGATTGGCTTATC
TTTGATAACATGGGAGCAGATTCTTTCCATGAACCGTCTGCTTTTAATGATTTTCAGAAG
CCAGCTATTTATTACATGATGTCACTTAATGATTGGTATGAGATGCAAGATGCTGGAATT
ACTTCAGACACAATGAAGAACTTCTTCTTTGTGCCTTGCATTCAGCTGAGCCAAGAAGAC
GGCTTTTCCACCGAAGCT
