# Supplementary material for: Positively selected genes in the hoary bat (Lasiurus cinereus) lineage: prominence of thymus expression, immune and metabolic function, and regions of ancient synteny
Source: PeerJ. 2022 Mar 17;10:e13130. doi: 10.7717/peerj.13130 (PMC8934532; doi:10.7717/peerj.13130)
Supplement: Supplemental Information 3 — Initially tested orthogroups that have been edge-trimmed as described in the Methods. [file peerj-10-13130-s003.zip › original.trimmed/trimmed-OG0001974.fas]

>EpFu
ATGGAAAAATTTGACAAAAAAAGGTTCCGTTACATTATCCTGAAGCAGAAGTTTTTGGAA
GCTTTATGTGTTAACAATGCAATGTCAGCAGAAGATGAGCCCCAGCATCTGGAATTTACC
ATGCAGGAAGCCGTGCAATGTTTACATGCCCTGGAAGAGTACTGCCCCTCTAAAGATGAT
TACAGCAAGCTCTGTTTGCTTTTGACTTTGCCTCGTCTGACCAATCACGCTGAATTTAAG
GACTGGAATCCCAGCACTGCCCGAGTTCACTGTTTCGAAGAGGCTTGTGTCATGGTTGCA
GAATTCATTCCTGCTGATAGGAAGCTAAGTGAGGCAGGTTTTAAAGCAAGTAACAATCGT
TTATTTCAGCTTGTAATGAAGGGTCTACTTTATGAGTGCTGCGTAGAATTTTGTCAAAGT
AAAGCAACCGGAGAAGAAATCACAGAAAGTGAAGTACTTCTTGGCATCGACCTCTTATGT
GGCAATGGTTGTGACGATTTGGATCTGAGTTTATTGTCATGGCTTCAGAACCTCCCCTCT
TCTGTCTTCTCTTGTGCTTTTGAACAGAAAATGCTTAATATTCATGTTGATAAACTCCTG
AAACCCACAAAAGCTGCATACGCTGATCTTTTGACTCCTCTTATCAGCAAACTTTCTCCC
TATCCATCATCTCCAATGAGAAGGCCTCAATCAGCTGATGCCTATATGACCCGCTCTCTG
AATCCTGCTTTAGATGGCCTCACTTGTGGACTGACCAGTCACGATAAGAGAATCTCAGAC
CTTGGGAACAAAACTTCTCCAATGTCACACTCCTTTGCTAACTTCCATTATCCAGGGGTA
CAAAACCTCAGTAGAAGTCTCATGCTTGAGAATACAGAATGTCACAGTATTTATGAGGAA
TCTCCTGAACGAGATACACCTGTTGAGGCACAGCGACCTATCAACAGTGAAATCCTGGGC
CAGAGTTCAGTTTCAGAAAAAGAGCCTGCAAATGGAGCACAGAATCCAGGACCAGATAGG
CAAGAAAAAAATGAGCTTCGAGATTCAACAGAACAATTTCAAGAATATTACAGGCAAAGA
TTACGCTATCAACAGCATTTAGAACAGAAGGAGCAACAGCGACAGATATACCAGCAGATG
CTGCTTGAAGGAGGTGTCAACCAGGAGGATGGGCCTGACCAGCAGCAGAACCTCACCGAG
CAATTCCTTAATAGGTCCATTCAAAAGCTTGGTGAATTAAATATTGGAATGGATAGCCTT
GGTAGTGAGGTATCCACACTCAACCAGCAATGTAATGGGAGCAAAGGCAATGGATCTAAT
AATTCTGCTATCATTAGTTTTTCTACACCACCCCAGGATTCTAGCCAGAGATTAACACAT
GATGCTTCCAATATTTACACAAGCACTCCTCGTAATCCGGGATCCACAAATCACATACCT
TTTCCTGAGGAATCTTCTTGTGGAAACCAAATCTCATCAGAACATTTGGTCATTAAGCCT
CCTCCTGGAGATTCTTCAGGGAATCTGTCAAGATCAAGAGGGGAAGAGGACGACAAATCA
AAAAAGCAGTTTGTTTGCATTAATACCCTGGAGGACACACAGGCTGTTAGAGCAGTGGCT
TTCCATCCAGGTGGTGGTCTGTATGCTGTTGGTTCAAATTCAAAAACTCTGAGAGTATGC
GCCTATCCAGAGGTCATTGACCCAAGTGCACATGACATCCCTAAGCAGCCAGTGGTACGT
TTTAAAAGGAATAAACATCATAAAGGGTCCATTTACTGTGTGGCCTGGAGTCCTTGTGGA
CAGTTATTAGCAACAGGATCAAACGACAAATATGTCAAAGTGTTGCCCTTCAATGCAGAG
ACTTGTAATGCAACAGGACCAGATCTGGAATTTAGTATGCATGATGGGACAATTAGAGAC
TTGGCATTTATGGAAGGCCCGGAAAGTGGCGGAGCTATTTTGATAAGTGCTGGAGCAGGG
GATTGCAACATCTACACAACCGATTGTCAGAGAGGACAGGGCCTGCATGCCCTGAGTGGA
CATACCGGACATATTTTAGCACTTTATACTTGGAGTGGCTGGATGATTGCATCTGGTTCC
CAAGATAAGACTGTTAGATTCTGGGATCTTCGAGTACCAAGCTGTGTTCGTGTTGTTGGT
ACAACATTACATGGAACTGATACTTTTTTGTCTGCACTTGCACTTGTGCCCTCCAGCCTG
GTCCACACAGCAGCCACAGCACATCACACCTTCCTCACAACACTTCACGGCTCCTCATCG
CTCCTAGGTTACCCTGCCTGTGAGACCCTGCTTGGCCGGGCATCGTGGGCCCTGCTATCA
ATATCTCTTCTCTTAGGAGACCTCACTAAACAGCTTCCCATCATGGTGGTGGGGGAGCAC
AAGGATAAAGTGATTCAGTGCAGATGGCACACCCAGGACCTGTCCTTCCTGTCGTCCTCT
GCAGACAGGACTGTCACCCTCTGGACTTAC
>HiAr
ATGGAAAAATTTGACAAAAAACGGTTTCGTTATATTATCCTGAAGCAGAAGTTTTTAGAA
GCTTTATGTGTTAACAATGCAATGTCAGCAGAAGATGAGCCCCAGCATCTGGAATTTACA
ATGCAAGAAGCTGTGCAATGTTTACATGCCCTAGAAGAGTACTGCCCTTCTAAAGATGAT
TATAGCAAACTCTGTTTGCTTTTGACTTTGCCTCGTCTGACCAATCATGCCGAATTTAAG
GACTGGAATCCCAGCACTGCACGAGTTCACTGTTTTGAAGAGGCTTGTGTCATGGTTGCT
GAATTCATCCCTGCTGATAGAAAGTTAAGTGAGGCTGGTTTCAAAGCAAGTAACAATCGT
TTATTTCAGCTTGTAATGAAGGGTCTACTTTATGAATGCTGTGTAGAATTTTGTCAAAGT
AAAGCAACTGGAGAAGAAATTACAGAAAGTGAAGTACTTCTTGGCATCGACCTCTTATGT
GGTAATGGTTGTGATGATTTGGATCTGAGTTTGTTGTCATGGCTTCAGAATCTCCCATCT
TCTGTCTTCTCTTGTGCTTTTGAACAGAAAATGCTTAATATTCATGTTGACAAACTTCTG
AAACCCACAAAAGCTGCATATGCTGATCTTTTGACTCCTCTTATCAGCAAACTTTCTCCC
TATCCATCATCTCCAATGAGAAGGCCTCAATCAGCTGATGCCTATATGACTCGCTCTCTG
AATCCTGCTTTAGATGGCCTCACTTGTGGACTAACCAGTCATGATAAGAGAATCTCCGAC
CTTGGGAACAAAACTTCTCCAATGTCACACTCCTTTGCTAACTTCCATTATCCAGGGGTA
CAAAACCTCAGTAGAAGTCTCATGCTTGAGAATACAGAATGTCACAGTATTTATGAAGAA
TCTCCTGAACGAGATACACCTGTTGAGGCACAGCAGCCTATCAACAGTGAAATCATGGCC
CAGAATTCAGTTTCAGAAAAAGAGCCGGCAAATGGAGCACAGAATCAAGGACCAGCTAAG
CAAGAAAAAAATGAGCTTCGAGATTCAACGGAACAATTTCAAGAATATTATAGGCAAAGG
TTACGTTATCAGCAGCACTTAGAACAGAAGGAGCAGCAGCGACAGATATACCAACAGATG
CTGCTTGAAGGAGGCGTGAATCAGGAGGATGGCCCTGATCAGCAGCAGAATCTTACTGAA
CAATTTCTTAATAGGTCCATTCAAAAGCTTGGTGAATTAAATGTTGGAATGGATAGCCTT
GGCAATGAGGTCTCAGTGATCAGCCAGCAATGTAATGGGAGCAAAGGCAATGGATCTAAT
AATTGTTCTGCAGTTAGCTTTGCTACACCGCCCCAAGACTCTAGTCAGAGATTAACACAC
GATGCTTCAAATATCCACACAAGCACTCCTCGTAACCCTGGATCAACAAACCACATACCT
TTTCTTGAGGAACCTTCTAGTGGAAACCAAATCTCATCAGAACATTTGGTCATTAAGCCA
CCTTTTGGAGATTCTTCAGGGACTCTTTCAAGGTCAAGAGGGGAAGAGGATGACAAATCA
AAAAAGCAGTTTGTTTGTATTAATACCCTAGAAGACACACAGGCTGTTAGAGCAGTGGCT
TTTCATCCAGGTGGTGGTTTATATGCTGTCGGTTCAAATTCGAAAACGCTGAGAGTATGT
GCTTATCCAGAAGTAATTGATCCAAGTGCACATGACACCCCTAAGCAGCCAGTGGTGCGT
TTTAAAAGGAATAAACATCATAAAGGATCCATTTACTGTGTGGCATGGAGTCCTTGTGGA
CAGTTATTAGCAACAGGATCAAATGACAAATACGTCAAAGTGCTGCCCTTCAATGCAGAG
ACTTGTAATGCAACAGGACCGGATCTGGAATTTAGCATGCATGATGGGACAATTAGAGAC
TTGGCATTTATGGAAGGCCCGGAAAGTGGTGGAGCTATTTTGATAAGTGCTGGCGCAGGG
GACTGTAATATTTATACAACCGATTGTCAGAGAGGACAGGGCCTGCATGCTCTGAGTGGA
CACACTGGCCATATTTTAGCACTTTATACCTGGAGTGGTTGGATGATTGCATCTGGTTCC
CAAGATAAGACTGTTAGATTCTGGGATCTTCGAGTACCAAGCTGTGTTCGTGTTGTTGGC
ACAACATTCCATGGAACTGGCAGTGCAGTGGCATCTGTAGCTGTAGATCCCAGCGGCCTC
TTAGCCACAGGACAAGAAGATTCTAGCTGCATGTTGTATGACATAAGAGGAGGAAGGATG
GTACAAAGTTACCCTGGAGCTCACTACTTGCTAACAGGATCCTATGATATGAAAATAAAG
GTGACAGACCTACAAGGAGACCTCACTAAACAGCTTCCCATCATGGTGGTGGGGGAGCAC
AAGGATAAAGTGATTCAGTGCAGATGGCACACCCAGGATCTTTCCTTCCTGTCGTCCTCT
GCAGACAGAACTGTAACCCTCTGGACTTAC
>LaCi
ATGGAAAAATTTGACAAAAAAAGGTTCCGTTACATTATCCTGAAGCAGAAGTTTCTAGAA
GCTTTGTGCGTTAACAATGCAATGTCAGCAGAAGATGAGCCCCAGCATCTGGAGTTCACC
ATGCAGGAGGCCGTGCAGTGTTTACATGCCCTGGAGGAGTACTGCCCCTCTAAAGATGAT
TACAGCAAGCTCTGCCTGCTTTTGACTTTGCCCCGTCTGACCAATCACGCCGAGTTTAAG
GACTGGAATCCCAGCACTGCCCGCGTTCACTGTTTCGAAGAGGCTTGTGTCATGGTGGCA
GAGTTCATTCCTGCGGATCGGAAGCTGAGCGAGGCAGGTTTCAAAGCAAGTAATAACCGT
TTGTTCCAGCTGGTGATGAAGGGCCTGCTTTACGAGTGCTGTGTGGAATTCTGTCAGAGT
AAGGCGACCGGGGAAGAAATCACCGAAAGCGAAGTGCTTCTCGGCATCGACCTCTTGTGT
GGCAATGGTTGTGACGATTTGGATCTGAGTTTATTGTCCTGGCTGCAGAATCTGCCCTCT
TCTGTCTTCTCTTGTGCTTTTGAACAGAAAATGCTTAATATTCACGTTGATAAACTGCTG
AAACCCACAAAAGCTGCGTACGCTGATCTTTTGACTCCTCTTATCAGCAAACTTTCTCCC
TATCCATCCTCTCCAATGAGAAGGCCTCAGTCGGCGGATGCCTATATGACCCGCTCTCTG
AATCCCGCGTTAGATGGCCTCACTTGTGGACTGACCAGTCACGACAAGAGAATCTCAGAC
CTTGGCAACAAGACTTCTCCAATGTCACACTCCTTTGCCAACTTCCACTATCCGGGGGTA
CAGAACCTCAGTAGAAGTCTCATGCTTGAGAACACAGAATGTCACAGTATCTATGAGGAG
TCCCCGGAACGAGATACACCTGTTGAGGCACAGCGACCTATCAACAGTGAAATCCTGGGC
CAGAGTTCAGTTTCAGAAAAAGAGCCTGCAAATGGAGCACAGAATCCAGGACCAGACAGG
CAAGAAAAAAATGAGCTTCGAGACTCAACAGAACAGTTTCAAGAATATTACAGGCAAAGA
TTACGCTACCAACAGCATTTAGAACAGAAGGAGCAACAGCGACAGATCTACCAGCAGATG
CTGCTCGAAGGAGGTGTCAATCAGGAGGATGGGCCTGACCAACAGCAGAACCTCACCGAG
CAATTCCTTAATAGGTCCATTCAGAAGCTTGGTGAATTAAATATTGGAATGGATAGCCTT
GGGAGTGAGGTATCCACACTCAACCAGCAATGTAATGGGAGCAAAGGCAGTGGATCTAAC
AATTCTTCTATCATTAGTTTTTCTACACCACCCCAGGATTCTAGCCAGAGATTGAACCAC
GATGCTTCCAATATTTACACAAGCACTCCTCGTAATCCGGGGTCCACAAATCACATACCT
TTTCCCGAGGAATCTTCTTGTGGAAACCAAGTCTCATCAGAACATTTGGTCATTAAGCCT
CCTCCTGGAGATTCTTCAGGGAATCTGTCAAGATCAAGAGGGGAAGAGGACGACAAATCC
AAAAAGCAGTTTGTGTGCATTAATACCCTGGAGGACACACAGGCTGTGAGAGCGGTGGCT
TTCCATCCCGGTGGCGGTCTGTACGCGGTTGGTTCAAATTCAAAGACACTGAGAGTGTGC
GCCTACCCAGAGGTCATTGACCCAAGTGCACAAGACATCCCTAAGCAGCCAGTGGTGCGT
TTTAAAAGGAATAAACATCATAAAGGATCCATTTACTGTGTGGCCTGGAGTCCTTGCGGA
CAGTTGTTAGCAACAGGATCCAACGACAAATACGTCAAAGTGTTGCCCTTCAATGCAGAG
ACTTGTAATGCAACAGGACCAGACCTGGAATTTAGTATGCATGATGGGACAATTAGAGAC
CTGGCATTTATGGAAGGCCCGGAGAGTGGCGGAGCGATTTTGATAAGTGCGGGAGCGGGG
GATTGCAACATTTACACGACCGATTGTCAGAGAGGACAGGGCCTGCACGCTCTGAGCGGA
CACACCGGCCATATTCTAGCACTTTATACCTGGAGTGGCTGGATGATTGCATCTGGTTCC
CAAGACAAGACTGTTAGATTCTGGGACCTTCGAGTACCAAGCTGTGTTCGTGTCGTTGGT
ACAACATTACATGGAACTGGCAGTGCAGTGGCCTCCGTAGCTGTGGATCCCAGCGGCCTC
CTAGCCACGGGACAAGAAGATTCCAGTTGCATGTTGTACGACATCAGAGGAGGGAGGATG
GTGCAGAGTTACCCCGGAGCCCACTATCTGCTGACAGGATCCTACGACATGAAAATCAAG
GTGACAGACCTACAAGGAGACCTCACTAAACAGCTCCCCATCATGGTGGTGGGGGAGCAC
AAGGATAAAGTGATTCAGTGCAGATGGCACACCCAGGATCTGTCCTTCCTGTCGTCGTCT
GCAGACAGAACTGTCACCCTCTGGACTTAC
>MyLu
ATGGAAAAATTTGACAAAAAAAGGTTCCGTTACATTATCCTGAAGCAGAAGTTTTTAGAA
GCTTTATGTGTTAACAATGCAATGTCATCAGAAGATGAGCCCCAGCATCTGGAATTTACC
ATGCAAGAAGCCGTGCAATGTTTACATGCCCTGGAAGAGTACTGCCCTTCTAAAGATGAC
TATAGCAAGCTCTGTTTGCTTTTGACTTTGCCTCGTCTGACCAATCACGCTGAATTTAAG
GACTGGAATCCCAGCACGGCACGAGTTCACTGTTTCGAAGAGGCTTGTGTCATGGTTGCA
GAATTCATTCCTGCTGATAGGAAGCTGAGTGAGGCAGGTTTTAAAGCAAGTAATAATCGT
TTATTTCAGCTTGTAATGAAAGGCCTACTTTATGAGTGCTGCGTAGAATTTTGTCAAAGT
AAAGCAACCGGAGAAGAAATCACAGAAAGCGAAGTACTTCTTGGCATCGACCTCTTATGT
GGCAATGGTTGTGACGATTTGGATCTGAGTTTATTGTCATGGCTTCAGAATCTCCCCTCT
TCTGTCTTCTCTTGTGCTTTTGAACAGAAAATGCTTAATATTCATGTTGATAAACTCCTG
AAACCCACAAAAGCTGCATACGCTGATCTTTTGACTCCTCTTATCAGCAAACTTTCTCCC
TATCCATCATCTCCAATGAGAAGGCCTCAATCAGCTGATGCCTATATGACCCGCTCTCTG
AATCCTGCTTTAGATGGCCTCACTTGTGGACTGACCAGTCACGATAAGAGAATCTCAGAC
CTTGGGAACAAAACTTCTCCAATGTCACACTCCTTTGCTAACTTCCATTATCCAGGGGTA
CAAAACCTCAGTAGAAGTCTCATGCTTGAGAATACAGAATGTCACAGTATTTATGAGGAA
TCCCCTGAACGAGATACACCTGTGGAGGCACAGCGACCTATCAACAGTGAAATCCTGGGC
CAGAGTTCAGTTTCAGAAAAGGAGCCTGCAAATGGAGCACAGAATCCAGGACCAGATAGG
CAAGAAAAGAATGAGCTTCGAGACTCAACAGAACAATTTCAAGAATATTACAGGCAAAGA
TTACGCTATCAACAGCATTTAGAACAGAAGGAGCAACAGCGACAGATATACCAACAGATG
CTGCTTGAAGGAGGTGTCAATCAGGAGGATGGGCCTGACCAGCAGCAGAACCTCACCGAG
CAGTTCCTTAACAGGTCCATTCAAAAGCTTGGTGAATTAAATATTGGAATGGATAGCCTT
GGTAGTGAGGTGTCCACACTCAACCAGCAATGTAATGGGAGCAAAAGCAATGGATCTAAT
AATTCTTCTATCATTAGTTTTTCTACACCACCCCAAGATTCTAGCCAGAGATTAACACAT
GATGCTTCAAATATTTACACGAGCACTCCTCGTAATCCGGGATCCACAAATCACATACCT
TTTCCTGAGGAATCCTCTTGTGGAAACCAAGTCTCATCAGAACATTTGGTCATCAAGCCT
CCTCCTGGAGATTCTTCAGGGAATCTGTCAAGATCAAGAGGGGAAGAGGACGACAAATCA
AAAAAGCAGTTTGTTTGCATTAATACCCTGGAGGACACACAGGCTGTTAGAGCAGTGGCT
TTCCATCCAGGTGGTGGTCTGTATGCTGTTGGTTCAAATTCAAAAACTCTGCGAGTATGC
GCCTATCCAGAGGTCATTGACCCAAGTGCACATGACATCCCTAAGCAGCCAGTGGTACGT
TTTAAAAGGAATAAACATCATAAAGGATCCATTTACTGTGTGGCCTGGAGTCCTTGTGGA
CAGTTATTAGCAACAGGATCAAACGACAAATACGTCAAAGTGTTGCCCTTCAATGCAGAG
ACTTGTAATGCAACAGGACCAGATCTGGAATTTAGTATGCATGATGGGACAATTAGAGAC
TTGGCATTTATGGAAGGCCCGGAAAGTGGCGGAGCTATTTTGATAAGTGCTGGAGCAGGG
GATTGTAACATTTACACAACCGATTGTCAAAGAGGACAGGGCCTGCACGCTCTGAGCGGA
CATACCGGACATATTTTAGCACTTTACACCTGGAGTGGCTGGATGATTGCTTCTGGTTCC
CAAGATAAGACTGTTAGATTCTGGGATCTTCGAGTACCAAGCTGTGTTCGTGTTGTTGGC
ACAACATTACACGGAACTGGCAGTGCAGTGGCATCCGTAGCTGTAGATCCCAGTGGCCTC
TTAGCCACAGGACAAGAAGATTCTAGCTGCATGTTGTACGACATCAGAGGAGGAAGGATG
GTACAAAGTTATCCCGGAGCTCACTACTTGCTAACAGGATCCTACGATATGAAAATCAAG
GTGACAGACCTACAAGGAGACCTCACTAAACAGCTTCCCATCATGGTGGTGGGGGAGCAC
AAGGATAAGGTGATTCAGTGCAGATGGCACACCCAGGACCTGTCCTTCCTGTCGTCCTCT
GCGGACAGAACTGTCACCCTCTGGACTTAC
>PhDi
ATGGAAAAATTTGACAAGAAAAGGTTTCGTTACATTATCCTGAAGCAGAAGTTTTTAGAA
GCTTTATGTGTTAACAACGCGATGTCAGCAGAAGACGAGCCCCAGCATCTGGAGTTCACC
ATGCAAGAGGCTGTGCAGTGTCTACACGCCCTGGAAGAGTACTGTCCTTCTAAGGACGAC
TACAGCAAGCTCTGTTTGCTCCTGACGTTGCCCCGTCTGACCAACCACGCCGAGTTTAAG
GATTGGAACCCCAGCACTGCGCGGGTGCACTGTTTCGAAGAGGCATGTGTCATGGTTGCA
GAATTCATCCCTGCCGATAGGAAGCTGAGTGAGGCTGGTTTTAAAGCCAGCAACAATCGT
TTGTTTCAGCTCGTAATGAAGGGCCTCCTCTATGAATGCTGCGTGGAGTTTTGTCAAAGC
AAAGCCACCGGAGAAGAAATCACAGAAAGTGAAGTACTTCTTGGCATCGACCTCTTGTGT
GGTAATGGTTGTGACGATCTGGATCTCAGTTTACTGTCATGGCTTCAGAATCTCCCGTCT
TCGGTCTTCTCTTGTGCTTTTGAACAGAAAATGCTTAATATTCACGTGGACAAGCTCCTG
AAACCCACGAAAGCTGCGTACGCTGATCTTTTGACTCCTCTTATCAGCAAACTTTCTCCC
TATCCGTCATCTCCAATGAGAAGGCCTCAGTCCGCTGATGCCTACATGACCCGCTCGCTG
AACCCTGCTTTAGACGGCCTCACCTGTGGGCTGACCAGTCACGACAAGAGAATCTCCGAC
CTTGGAAACAAAACTTCCCCAATGTCACACTCCTTTGCCAACTTCCACTACCCAGGGGTA
CAGAACCTCAGTAGAAGTCTCATGCTCGAGAATACAGAGTGTCACAGTATTTATGAAGAA
TCCCCTGAACGTGATACGCCGGTGGAGGCCCAGCAGCCTGTCCACAGTGAGATCCTGGGC
CCCAGTTCTGTGTCCGAGAAAGAGCCTGCGAACGGAACGCAGAATCCAGGGACAGCCAAG
CAAGAAAAAAATGAGCTTCGCGATTCAACGGAACAGTTTCAAGAATACTATAGACAAAGA
TTGCGCTATCAGCAGCACTTGGAGCAGAAGGAGCAGCAGCGGCAGATATACCAGCAGATG
CTGCTCGAGGGAGGCGTGAGTCAGGAGGACGGTCCCGATCAGCCGCAGAATCTCACTGAA
CAGTTCCTTCACAGGTCCATTCAAAAGCTTGGTGAATTAAATATTGGAATGGATAGCCTC
GGCAGCGAGGTATCCGCACTCAACCAGCAATGTAACGGGAGCAAAGGCAATGGATCTAAT
AATTCTTCCCTCACTGGTTTTGCTACACCGCCCCAGGATTCTAGTCAGAGACTGACACAT
GATGCTTCAAATGTCTACACAAGCACTCCGCGTAATTCGGGGTCGACCAATCACATACCT
TTTCCTGAGGAGCCCCCTTGTGGAAACCAAGTCTCGTCAGAACATTTGGTCATCAAGCCA
CCGCCTGGAGATTCTTCTGGGAGCCTGTCCAGATCAAGAGGGGAGGAGGACGACAAAGCA
AAGAAGCAGTTTGTGTGTGTTAACACGCTGGAGGACACACAGGCCGTCAGAGCGGTGGCT
TTCCACCCAGGCGGCGGTTTGTACGCCGTCGGTTCAAACTCAAAAACTCTGCGAGTGTGC
GCCTACCCAGAGGTCATCGACCCAAGTGCACACGACGCCCCTAAGCAGCCAGTAGTGCGT
TTTAAAAGGAACAAACACCACAAAGGATCCATTTACTGTGTGGCCTGGAGCCCCTGCGGA
CAGTTACTAGCAACGGGGTCGAACGACAAATACGTCAAGGTGCTGCCCTTCAATGCAGAG
ACGTGCAACGCGACAGGACCGGACCTGGAATTCAGCATGCACGACGGGACGATCCGAGAC
CTGGCATTCATGGAGGGCCCGGAGAGCGGCGGGGCGATCCTGATCAGCGCCGGGGCGGGG
GACTGCAACATTTACACGACCGACTGCCAGAGGGGGCAGGGCCTGCACGCGCTGAGCGGC
CACACCGGGCACATCTTAGCGCTTTACACCTGGAGCGGCTGGATGATCGCGTCCGGTTCC
CAGGACAAGACCGTTCGATTCTGGGACCTTCGAGTACCAAGCTGTGTTCGGGTGGTCGGC
ACAACATTCCACGGAACCGGCAGCGCGGTGGCGTCCGTAGCCGTGGACCCCAGCGGCCTC
TTAGCCACTGGGCAGGAAGATTCCAGCTGCATGCTGTACGACATCAGAGGGGGGAGGATG
GTGCAGAGTTACCCCGGAGCCCACTACCTGCTGACCGGGTCCTACGACATGAAGATAAAG
GTGACGGACCTGCAAGGAGACCTCACTAAACAGCTGCCCATCATGGTGGTGGGGGAGCAC
AAAGACAAAGTGATTCAGTGCAGGTGGCACACCAAGGACCTGTCCTTCCTGTCGTCCTCC
GCAGACAGAACTGTGACCCTCTGGACTTAC
>PtVa
ATGGAAAAATTTGACAAAAAAAGGTTTCGCTATATTATCCTGAAGCAGAAGTTTTTAGAA
GCTTTATGCGTTAACAATGCAATGTCAGCAGAAGATGAGCCCCAGCATCTGGAATTTACC
ATGCAAGAAGCTGTGCAATGTTTACATGCCCTAGAAGAGTACTGTCCTTCTAAAGATGAT
TATAGCAAGCTCTGTTTGCTTTTGACTTTGCCTCGTCTGACCAATCATGCTGAATTTAAG
GACTGGAATCCCAGCACTGCGCGAGTTCACTGTTTTGAAGAGGCTTGTGTCATGGTTGCA
GAATTCATCCCTGCTGATAGGAAGCTAAGTGAAGCTGGTTTTAAAGCAAGTAACAATCGT
TTATTTCAGCTTGTAATGAAGGGTCTACTTTATGAATGCTGTGTAGAATTTTGTCAAAGT
AAAGCAACTGGAGAAGAAATTACAGAGAGTGAAGTACTTCTTGGCATCGACCTCTTATGT
GGTAATGGTTGTGATGATTTGGATCTGAGTTTATTGTCATGGCTTCAGAATCTCCCATCT
TCTGTCTTCTCTTGTGCTTTTGAACAGAAAATGCTTAATATTCATGTTGACAAACTTCTG
AAACCCACAAAAGCTGCATACGCTGATCTTTTGACTCCCCTTATCAGCAAACTTTCTCCC
TATCCATCATCTCCAATGAGGAGGCCTCAATCAGCCGATGCCTATATGACCCGCTCTCTG
AATCCTGCTTTAGATGGCCTCACTTGTGGACTAACCAGTCATGATAAGAGAATCTCAGAC
CTTGGGAACAAAACTTCTCCAATGTCACACTCCTTTGCTAACTTTCATTATCCAGGGGTA
CAAAACCTCAGTAGAAGTCTCATGCTTGAAAATACAGAATGTCACAGTATTTATGAAGAA
TCTCCTGAGCGAGATACACCTGTTGAGGGACAGCGGCCTATCAACAGCGAAATCCTGGGC
CAGAGTTCAGTTTCAGAAAAAGAGCCTGCAAATGGAGCACAGAATCCAGGACCAGCTAAG
CAAGAAAAAAATGAGCTTCGAGATTCAACAGAACAATTTCAAGAATATTATAGGCAAAGA
TTACGTTATCAACAGCATTTAGAACAGAAGGAGCAACAGCGACAGATATACCAGCAGATG
CTGCTTGAAGGAGGCGTGAATCAGGAGGATGGTCCTGAACAGCAGCAGAATCTCACTGAA
CAATTCCTTAATAGGTCCATTCAAAAGCTTGGTGAATTAAATATCGGAATGGATAGCCTT
GGTAATGATGTATCGGTGCTCAACCAGCAATGTAATGGGAGCAAAGGCAATGGATCTAAT
AATTCTTCTGTAATTAGCTTTACTACACCACCCCAAGACTCTAGTCAGAGATTAACACAT
GATGCTTCAAATATCCACACAAGCACACCTCGTAATCCTGGATCAACAAATCACATACCT
TTTCTTGAGGAACCTTCTTGTGGAAACCAAATCTCATCAGAACATTTGGTCATTAAGCCA
CCTTTTGGAGATTCTGCAGGGAATCTGTCAAGATCAAGAGGGGAAGAGGATGACAAATCA
AAAAAGCAGTTTGTTTGTATTAATACCCTAGAAGACACACAGGCTGTTAGAGCAGTGGCT
TTTCATCCAGGTGGTGGTTTATATGCTGTTGGTTCAAATTCAAAAACACTGAGAGTATGT
GCCTATCCAGAAGTGATCGATCCAAGTGCACAGGACATCCCTAAGCAGCCAGTGGTACGT
TTCAAAAGGAATAAACATCATAAAGGATCCATTTACTGTGTGGCCTGGAGTCCTTGTGGA
CAGTTACTAGCAACAGGATCAAATGACAAATATGTTAAAGTGCTGCCCTTCAATGCAGAG
ACTTGTAATGCAACAGGACCGGATCTGGAATTTAGTATGCATGATGGGACAATTAGAGAC
TTGGCATTTATGGAAGGCCCGGAAAGTGGTGGAGCTATTTTGATAAGTGCTGGAGCAGGG
GATTGTAACATTTATACAACTGATTGTCAGAGAGGACAAGGCCTGCATGCTCTGAGTGGG
CATACCGGACATATTTTAGCACTTTATACCTGGAGTGGCTGGATGATTGCATCTGGTTCC
CAAGATAAGACTGTTAGATTCTGGGATCTTCGAGTACCCAGCTGTGTTCGTGTTGTTGGC
ACAACATTCCATGGAACTGGCAGTGCAGTGGCATCTGTAGCTGTAGATCCCAGCGGCCTC
TTAGCCACAGGACAAGAAGATTCTAGCTGCATGTTGTATGACATAAGAGGAGGAAGAATG
GTACAAAGTTATCCTGGAGCTCACTACTTGTTAACAGGATCCTACGACATGAAAATAAAG
GTGACAGACCTACAAGGAGACCTCACCAAACAGCTTCCTATCATGGTGGTGGGAGAGCAC
AAGGATAAAGTGATTCAGTGCAGATGGCACACCCAGGATCTTTCCTTCCTGTCATCCTCT
GCAGACAGAACTGTAACCCTCTGGACTTAC
>RhFe
ATGGAAAAATTTGACAAAAAAAGGTTTCGTTATATTATCCTGAAGCAGAAGTTTTTAGAA
GCTCTATGTGTTAACAATGCAATGTCAGCAGAAGATGAGCCCCAGCATCTGGAATTTACA
ATGCAAGAAGCTGTGCAGTGTTTACATGCCCTGGAAGAGTACTGTCCTTCTAAAGATGAT
TACAGCAAGCTCTGTTTGCTTTTGACTTTGCCTCGTCTGACCAATCATGCCGAATTTAAG
GACTGGAATCCCAGCACTGCACGAGTTCACTGTTTTGAAGAGGCTTGTGTCATGGTTGCA
GAATTCATCCCTGCTGATAGGAAGTTAAGTGAGGCTGGTTTTAAAGCAAGTAACAATCGT
TTATTTCAGCTTGTAATGAAGGGTCTACTTTATGAATGCTGTGTAGAATTTTGTCAAAGC
AAAGCAACTGGAGAAGAAATTACAGAAAGTGAAGTACTTCTTGGCATCGACCTTTTATGT
GGTAATGGTTGTGATGATTTGGATCTGAGTTTATTGTCATGGCTTCAGAATCTCCCATCT
TCTGTCTTCTCTTGTGCTTTTGAACAGAAAATGCTTAATATTCATGTTGACAAACTTCTG
AAACCCACAAAAGCTGCATACGCTGATCTTTTGACTCCTCTTATCAGCAAACTTTCTCCT
TATCCGTCATCTCCAATGAGAAGGCCTCAATCAGCTGATGCCTATATGACTCGCTCTCTG
AATCCTGCTTTAGATGGCCTCACTTGTGGACTAACCAGTCATGATAAGAGAATCTCCGAC
CTTGGGAACAAAACTTCTCCAATGTCACACTCCTTTGCTAACTTCCATTATCCAGGGGTA
CAAAACCTCAGTAGAAGTCTCATGCTTGAGAATACAGAATGTCACAGTATCTATGAAGAA
TCCCCTGAACGAGATACACCTATTGAGGCACAGCGACCTATCAACAGTGAAATCCTGGGC
CAGAATTCAGTTTCTGAAAAAGAGCCGGCAAATGGAGCACAGAATCCAGGACCACCTAAG
CAAGAAAAAAATGAGCTTCGAGATTCAACAGAACAATTTCAAGAATATTATAGGCAAAGA
TTACGTTATCAGCAGCATTTAGAACAGAAGGAGCAACAGCGACAGATATACCAACAGATG
CTGCTTGAAGGAGGTGTGAATCAGGAGGACGGCCCTGATCAGCAGCAGAATCTTACTGAA
CAATTCCTTAGTAGGTCCATTCAAAAGCTTGGTGAATTAAATATTGGAATGGATAGCCTT
GGCAATGAGGTCTCAGTGCTCAACCAGCAATGTAATGGGAGCAAAGGCAATGGATCTAAT
AATTGTTCTGCAATTAGCTTTGCTACACCACCCCAAGATTCTAGTCAGAGATTAACACAT
GATGCTTCAAATATCCACACAAGCACTCCTCGTAATTCTGGAGCAACAAACCACATACCT
TTTCTTGAGGAACCTTCTAGTGGAAACCAAATCTCATCAGAACATTTGGTCATTAAGCCA
CCTTTTGGAGATTCTCCAGGCAATCTATCAAGGTCAAGAGGGGAAGAGGATGACAAATTA
AAAAAGCAGTTTGTTTGTATTAATACCCTAGAAGACACACAGGCTGTTAGAGCAGTGGCT
TTTCATCCAAGTGGTGGTTTATATGCTGTCGGTTCAAATTCAAAAACACTGAGAGTATGT
GCCTATCCAGAAGTAATTGATCCAAGTACACATGACACCCCTAAGCAGCCAGTGGTGCGT
TTTAAAAGGAATAAACATCATAAAGGATCCATTTACTGTGTGGCATGGAGTCCTTGCGGA
CAGTTATTAGCAACAGGATCAAATGACAAATACGTCAAAGTGCTGCCTTTCAATGCAGAG
ACTTGTAATGCAACAGGACCGGATCTGGAATTTAGCATGCATGATGGGACAATTAGAGAC
TTGGCATTTATGGAAGGCCCGGAAAGTGGTGGAGCTATTTTGATAAGCGCTGGCGCAGGG
GACTGTAATATTTATACAACCGATTGTCAGAGAGGACAGGGCCTGCATGCTCTGAGTGGA
CATACAGGCCATATTTTAGCACTTTATACCTGGAGTGGCTGGATGATTGCATCTGGTTCC
CAAGATAAGACTGTTAGATTCTGGGATCTTCGAGTACCAAGCTGTGTTCGTGTTGTTGGC
ACAACATTCCATGGAACTGGCAGTGCAGTGGCATCTGTAGCTGTAGATCCCAGCGGCCTC
TTAGCTACAGGACAAGAAGATTCTAGCTGCATGTTGTATGACATTAGAGGAGGAAGAATG
GTACAAAGTTACCCTGGAGCTCACTACTTGCTAACAGGATCCTATGATATGAAAATAAAG
GTGACAGACCTACAAGGAGACCTCACTAAACAGCTTCCCATCATGGTGGTGGGAGAGCAC
AAGGATAAAGTGATTCAGTGCAGATGGCACACCCAGGATCTTTCCTTCCTGTCGTCCTCT
GCGGACAGAACTGTAACCCTCTGGACTTAC
>RoAe
ATGGAAAAATTTGACAAAAAAAGGTTTCGCTATATTATCCTGAAGCAGAAGTTTTTAGAA
GCTTTATGCGTTAACAATGCAATGTCAGCAGAAGATGAGCCCCAGCATCTGGAATTTACC
ATGCAAGAAGCTGTGCAATGTTTACATGCCCTAGAAGAGTACTGTCCTTCTAAAGATGAT
TATAGCAAGCTCTGTTTGCTTTTGACTTTGCCTCGTCTGACCAATCATGCTGAATTTAAG
GACTGGAATCCCAGCACTGCACGAGTACACTGTTTTGAAGAGGCTTGTGTCATGGTTGCA
GAATTCATCCCTGCTGATAGGAAGCTAAGTGAAGCTGGGTTTAAAGCAAGTAACAATCGT
TTATTTCAGCTTGTAATGAAGGGTCTACTTTATGAATGCTGTGTAGAATTTTGTCAAAGT
AAAGCAACTGGAGAAGAAATTACAGAGAGTGAAGTACTTCTTGGCATCGACCTCTTATGT
GGTAATGGTTGTGATGATTTGGATCTGAGTTTATTGTCATGGCTTCAGAATCTCCCATCT
TCTGTCTTCTCTTGTGCTTTTGAACAGAAAATGCTTAATATTCATGTTGACAAACTTCTG
AAACCCACCAAAGCTGCATACGCTGATCTTTTGACTCCCCTTATCAGCAAACTTTCTCCC
TATCCATCATCTCCAATGAGGAGGCCTCAATCAGCTGATGCCTATATGACCCGCTCTCTG
AATCCTGCTTTAGATGGCCTCACTTGTGGACTAACCAGTCATGATAAGAGAATCTCAGAC
CTTGGGAACAAAACTTCTCCAATGTCACACTCCTTTGCTAACTTTCATTATCCAGGGGTA
CAAAACCTCAGTAGAAGTCTCATGCTTGAAAATACAGAATGTCACAGTATTTATGAAGAA
TCTCCTGAACGAGATACACCTGTTGAGGGACAGCGGCCTATTAACAGTGAAATCCTGGGC
CAGAGTTCAGTTTCAGAAAAAGAACCTGCAAATGGAGCACAGAATCCAGGACCAGCTAAG
CAAGAAAAAAATGAGCTTCGAGATTCAACAGAACAATTTCAGGAATATTATCGGCAAAGA
TTACGTTATCAACAGCATTTAGAACAGAAGGAGCAACAGCGACAGATATACCAGCAGATG
CTGCTTGAAGGAGGCGTGAATCAGGAGGATGGTCCCGAACAGCAGCAGAATCTCACTGAA
CAATTCCTTAATAGGTCCATTCAAAAGCTTGGTGAATTAAATATTGGAATGGATAGCCTT
GGTAATGATGTATCAGTGCTCAACCAGCAGTGTAATGGGAGCAAAGGCAATGGATCTAAT
AATTCTTCTGTAATTAGCTTTACTACACCACCCCAAGACTCTAGTCAGAGATTGACACAT
GATGCTTCAAATATTCACACAAGCACGCCTCGTAATCCTGGATCAACAAATCACATACCT
TTTCTTGAGGAACCTTCTTGTGGAAACCAAATCTCATCAGAACATTTGGTCATTAAGCCA
CCTTTCGGAGATTCTGCAGGGAATCTGTCAAGATCAAGAGGGGAAGAGGATGACAAATCA
AAAAAGCAGTTTGTTTGTATTAATACCCTTGAAGACACACAGGCTGTTAGAGCAGTGGCT
TTTCATCCAGGTGGTGGTTTATATGCTGTTGGTTCAAATTCAAAAACACTGAGAGTATGT
GCCTATCCAGAAGTGATCGATCCAAGTGCACAGGACATCCCTAAGCAGCCAGTGGTACGT
TTCAAAAGGAATAAACATCATAAAGGATCCATTTACTGTGTGGCCTGGAGTCCTTGTGGA
CAGTTACTAGCAACAGGATCAAATGACAAATATGTCAAAGTGCTGCCCTTTAATGCAGAG
ACTTGTAATGCAACAGGACCGGATCTGGAATTTAGTATGCATGATGGGACAATTAGAGAC
TTGGCATTTATGGAAGGCCCGGAAAGTGGTGGAGCTATTTTGATAAGTGCTGGAGCAGGG
GATTGTAACATTTACACAACTGATTGTCAGAGGGGACAGGGCCTGCATGCTCTGAGTGGA
CATACCGGACATATTTTAGCACTTTATACCTGGAGTGGCTGGATGATTGCATCCGGTTCC
CAAGATAAGACTGTCAGATTCTGGGATCTTCGAGTACCCAGCTGTGTTCGTGTTGTTGGC
ACAACATTCCATGGAACTGGCAGTGCAGTGGCATCTGTAGCTGTAGATCCCAGTGGTCTC
TTAGCCACAGGACAAGAAGATTCTAGCTGCATGTTGTATGACATAAGAGGAGGAAGAATG
GTACAAAGTTACCCTGGAGCTCACTACTTGTTAACAGGATCCTACGACATGAAAATAAAG
GTGACAGACCTACAAGGAGACCTCACTAAACAGCTTCCTATCATGGAGGTGGGAGAGCAC
AAGGATAAAGTGATTCAGTGCAGGTGGCACACCCAGGATCTCTCCTTCCTGTCGTCCTCT
GCAGACAGAACTGTGACCCTCTGGACTTAC
