# Supplementary material for: Positively selected genes in the hoary bat (Lasiurus cinereus) lineage: prominence of thymus expression, immune and metabolic function, and regions of ancient synteny
Source: PeerJ. 2022 Mar 17;10:e13130. doi: 10.7717/peerj.13130 (PMC8934532; doi:10.7717/peerj.13130)
Supplement: Supplemental Information 3 — Initially tested orthogroups that have been edge-trimmed as described in the Methods. [file peerj-10-13130-s003.zip › original.trimmed/trimmed-OG0001985.fas]

>EpFu
ATGGAGAAGGGTGGTAACATACAACTGGAGATCCCTGACTTCAGCAACTCTGTCCTGAGC
CATCTAAACCAGCTGCGCATGCAGGGCCGTCTCTGCGATATCGTGGTCAACGTGCAAGGA
CAAGCTTTTCGGGCTCACAAAGTGGTACTGGCCGCCAGCTCTCCCTATTTCCGGGACCAC
ATGTCCTTGAACGAGATGAGTACTGTCTCCATTTCGGTCATCAAGAACCCCACAGTTTTT
GAACAGCTCCTTTCTTTCTGTTACACGGGGCGGATATGCCTGCAGCTGGCAGATATCATC
AGCTACCTGACAGCTGCCAGTTTTCTGCAAATGCAGCATATTATAGACAAATGCACACAG
ATCCTAGAAGGCATCCATTTCAAAATTAATGTGGCTGAGGTCGAAGCAGAATTAAGTCAA
ACGAGAACAAAGCATCCAGAGAGACCTCCGGAGTCTCACAGGGTTACACCAACTCTAAAC
CGCTCCCTTAGCCCACGACAGAATGCCCCAAAGGGAAGCCGGCGAGGTCAGGTTAGTGCT
GTGCTGGACATCAGAGAGCTCAGTCCTCCTGAGGAGTCCACCAGCCCTCAGATCATCGAA
CAGAGTTCTGATGTAGAGAGCCGGGAGCCTATTCTTCGGATCAACCGAGCAGGACAGTGG
TACGTAGAGACAGGAGTAGCAGACCGAGGGGCCCGGAGTGATGATGAAGTGAGGGTTCTT
GGAGCAGTACACATCAAAACGGAAAATCTAGAGGAGTGGCTGGGGCCTGAGAATCAGCCT
TCCGGAGAAGACGGGAGCAGCGCCGAGGAAGTGACAGCCATGGTGATAGACACCACGGGC
CATGGTTCCGTAGCACAGGAAAATTACACTTTAGGATCTTCAGGAGTCAAGGTGACTCGG
CCAACAAGCAGTGAGATTGACAGATTTAGCCCCTCCGGCAGTGTTGTCCCCTTGACGGAG
AGACACAGAGCCCGAAGTGAGTCTCCTGGGAGAATGGACGAGCCTAAGCAGCCCAGCTCC
CAGGTAGAAGAATCAGCCATGATGGGAGTAAGTGGCTATGTGGAGTATCTTCGAGAGCAA
GAAGTATCTGAGCGGTGGTTCCGGTACAACCCCCGTCTCACCTGCATCTACTGTGCCAAA
TCTTTCAACCAGAAGGGGAGCCTGGACCGGCACATGCGCCTGCACATGGGGATCACACCG
TTCGTCTGTCGCATGTGTGGCAAGAAGTACACCCGCAAAGATCAGCTGGAGTATCACATC
CGCAAGCACACGGGCAACAAGCCCTTTCACTGCCATGTTTGTGGAAAAAGTTTCCCCTTC
CAGGCCATCTTGAATCAGCACTTTCGCAAAAACCACCCTGGCTGTATCCCCCTGGAGGGG
CCGCATAGCATCTCCCCTGAAACAACTGTCACATCTCGAGGACAAGTCGAGGAAGAGTCA
CCTTCACAAGAAGAGACAGTTGCTCCTGGGGAAATTGCCCAGGGCTCTGTGTCCACCACT
GGGCCAGAC
>HiAr
ATGGAGAAAGGTGGTAACATACAACTGGAGATCCCTGACTTCAGCAACTCTGTCCTCAGC
CATCTCAACCAGCTGCGCATGCAGGGTCGGCTCTGTGACATCGTGGTCAACGTACAAGGA
CAAGCTTTTCGGGCTCACAAAGTGGTCCTGGCTGCCAGCTCCCCTTATTTCCGGGATCAC
ATGTCCTTGAACGAGATGAGTACTGTCTCCATTTCAGTCATCAAGAACCCTACTGTGTTT
GAACAGCTCCTGTCTTTCTGCTACACCGGGAGGATATGCCTGCAGCTGGCAGATATCATC
AGCTACCTGACAGCGGCCAGTTTTCTGCAGATGCAGCATATCATAGACAAATGCACACAG
ATCCTGGAGGGCATTCATTTCAAAATTAACGTTGCTGAGGTGGAAGCAGAATTAAGTCAG
ACAAGGACAAAGCACCCAGACAGACCGCCAGAGTCTCCCAGGGTTACCCCCAATCTAAAC
CGCTCCCTGAGCCCGCGACATAATGCCCCGAAGGGAAGCCGGCGAGGTCAGGTGAGTGCC
GTGCTGGACATCAGGGAGCTCAGTCCTCCTGAGGAGTCCACCAGCCCGCAGATCATCGAG
CAGAGCTCTGACGTGGAGGGCCGGGAGCCCATTCTGCGGATCAACCGAGCAGGACAGTGG
TACGTGGAGACGGGAGTAGCCGACCGAGGGGCGCGGAGTGATGATGAAGTGAGGGTTCTT
GGAGCCGTACACATCAAAACTGAAAACCTGGAGGAGTGGCTGGGGCCTGAGCATCAGCCT
TCCGGAGAAGATGGGAGCAGTGCGGAGGAGGTCACTGCCATGGTGATTGACACCACCGGC
CATGGTTCCATGGCCCAGGAAAATTATGCTTTAGGATCTTCAGGAGCCAAGGCGGCTCGG
CCCACGAGCAGTGAGATTGACAGATTTAGCCCCTCCGGCAGTGTTGTCCCCTTGACGGAG
AGACACAGAGCCAGAAGTGAGTCTCCTGGGAGAATGGATGAGCCTAAGCAGCCCAGCTCC
CAGGTAGAAGAGTCAGCAATGATGGGAGTAAGTGGCTATGTGGAGTATCTCCGAGAGCAG
GAGGTATCCGAGCGGTGGTTCCGGTACAACCCCCGTCTCACCTGCATCTACTGCGCCAAA
TCTTTCAACCAGAAGGGGAGCCTGGACCGGCACATGCGCCTGCACATGGGGATCACACCA
TTTGTCTGTCGCATGTGTGGCAAGAAGTATACCCGCAAAGACCAGCTGGAGTATCATATC
CGCAAGCATACGGGCAACAAGCCCTTTCACTGTCATGTTTGTGGCAAAAGTTTTCCCTTC
CAGGCCATCTTGAATCAGCACTTTCGCAAAAACCACCCTGGCTGTATACCCCTGGAGGGG
CCTCATAGCATCTCCCCCGAAACAACTGTCACATCTCGGGGACAAGCTGAGGAAGAGTCC
CCTTCACAGGAAGAGACAGTTGCTCCTGGGGAAACGGCCCAGGGCTCGGTGTCCACCACT
GGACCCGAC
>LaCi
ATGGAGAAAGGTGGTAACATACAACTGGAGATCCCTGACTTCAGCAACTCTGTCCTGAGC
CATCTAAACCAGCTGCGCATGCAGGGCCGTCTCTGCGATATCGTGGTCAACGTGCAAGGG
CAAGCTTTTCGGGCTCACAAAGTGGTCCTGGCCGCCAGCTCTCCCTATTTCCGGGATCAC
ATGTCCTTGAATGAGATGAGTACTGTCTCCATTTCGGTCATCAAGAACCCCACCGTTTTT
GAACAGCTCCTTTCTTTCTGTTACACGGGGCGGATATGCCTGCAGCTGGCAGATATCATC
AGCTACCTGACAGCTGCCAGTTTTCTGCAAATGCAGCATATTATAGACAAATGCACACAG
ATCCTAGAAGGCATTCATTTCAAAATTAATGTGGCCGAGGTCGAAGCAGAATTAAGTCAA
ACGAGGACAAAGCATCCAGAGAGACCTCCGGAGTCTCACAGGGTTACACCAACTCTAACC
CGCTCCCTTAGCCCCCGACAAAATGCCCCAAAGGGAAGCCGGCGAGGTCAGGTTAGTGCT
GTTCTGGACATCAGAGAGCTCAGTCCTCCTGAGGAGTCCACCAGCCCTCAGATCATTGAA
CAGAGTTCTGATGTAGAGAGCCGGGAGCCTATCCTTCGGATCAACCGAGCAGGACAGTGG
TACGTAGAGACAGGAGTCGCAGACCGAGGGGCACGGAGTGATGATGAAGTGAGGGTTCTT
GGAGCAGTACACATCAAATCGGAAAATCTAGAGGAGTGGCTGGGGCCTGAGAATCAGCCT
TCTGGAGAAGACGGGAGCAGTGCCGAGGAAGTCACAGCCATGGTGATTGACACCACGGGC
CATGGTTCCGTAGCCCAGGAAAATTACACTTTAGGATCTTCAGGAGTCAAGGTGACTCGG
CCAACAAGCAGTGAGATTGACAGATTTAGCCCCTCCGGCAGTGTTGTCCCCTTGACGGAG
AGACACAGAGCCCGAAGTGAGTCTCCTGGGAGAATGGATGAGCCTAAGCAGCCCAGCTCC
CAGGTAGAAGAATCAGCAATGATGGGAGTAAGTGGCTATGTGGAGTATCTTCGAGAGCAA
GAAGTATCTGAGCGGTGGTTCCGGTACAACCCCCGCCTCACCTGCATCTACTGTGCCAAA
TCTTTCAACCAGAAGGGGAGTCTGGACCGGCACATGCGCCTCCACATGGGGATCACACCG
TTCGTCTGTCGCATGTGTGGCAAGAAGTACACCCGCAAAGATCAGCTGGAGTATCACATC
CGCAAGCACACAGGCAACAAGCCCTTTCACTGCCATGTTTGTGGAAAAAGTTTCCCTTTC
CAGGCCATCTTGAATCAGCACTTTCGCAAAAACCACCCTGGCTGTATTCCCCTGGAGGGG
CCACATAGCATCTCCCCTGAAACAACTGTCACATCTCGAGGACAAGTCGAAGAAGAGTCA
CCTTCACAAGAAGAGACAGTTGCTCCTGGGGAAATTGCCCAGGGCTCTGTGTCCACCACT
GGGCCAGAT
>MyLu
ATGGAGAAGGGTGGTAACATACAACTGGAGATCCCTGACTTCAGCAACTCTGTCCTGAGC
CATCTAAACCAGCTGCGATGGNNAGGGCGGCTCTGCGATATCGTGGTCAACGTGCAAGGA
CAAGCTTTTCGGGCTCACAAAGTGGTACTGGCCGCCAGCTCTCCCTATTTCCGGGATCAC
ATGTCCTTGAACGAGATGAGTACTGTCTCCATTTCGGTCATCAAGAACCCCACTGTTTTT
GAACAGCTCCTTTCTTTCTGTTACACAGGGCGGATATGCCTGCAGCTGGCAGATATCATC
AGCTACCTGACAGCTGCCAGTTTTCTGCAAATGCAGCATATTATAGACAAATGCACACAG
ATCCTAGAGGGCATTCATTTCAAAATTAATGTGGCTGAGGTCGAAGCAGAATTAAGTCAA
ACGAGGACAAAGCATCCAGAGAGACCTCCGGAGTCTCACAGGGTTACACCAACTCTAAAC
CGCTCCCTTAGCCCACGGCAAAATGCCCCAAAGGGAAGTCGGCGAGGTCAGGTTAGTGCT
GTGCTGGACATCAGGGAGCTCAGTCCTCCCGAGGAGTCCACCAGCCCTCAGATCATTGAA
CAGAGTTCTGATGTAGAGAGCCGGGAGCCTATTCTTCGGATCAACCGAGCAGGACAGTGG
TATGTAGAGACAGGAGTAGCAGACCGAGGGGCACGGAGTGATGATGACGTGAGGGTTCTT
GGGGCAGTACACATCAAAACGGAAAATCTAGAGGAGTGGCTGGGGCCTGAGAATCAGCCC
TCTGGAGAAGATGGGAGCAGTGCCGAGGAAGTCACAGCCATGGTGATTGACACCACGGGC
CATGGTTCCATGGCACAGGAAAATTACACTTTAGGATCTTCAGGAGCCAAGGTGACTCGG
CCAACAAGCAGTGAGATTGACAGATTTAGCCCCTCCGGCAGTGTTGTCCCCTTGGCGGAG
AGACACAGAGCCCGAAGTGAGTCTCCTGGGAGAATGGATGAGCCTAAGCAGCCCAGCTCC
CAGGTAGAAGAATCAGCAATGATGGGAGTAAGTGGCTATGTGGAGTATCTTCGAGAGCAA
GAAGTATCTGAGCGGTGGTTCCGGTACAATCCCCGTCTTACCTGCATCTACTGTGCCAAA
TCTTTCAACCAGAAGGGGAGCCTGGACCGGCACATGCGCCTGCACATGGGGATCACACCG
TTCGTCTGTCGTATGTGTGGCAAGAAGTACACCCGCAAAGATCAGCTGGAGTATCACATC
CGCAAGCACACAGGCAACAAGCCCTTTCACTGCCATGTTTGTGGCAAAAGTTTCCCCTTC
CAGGCCATCTTGAATCAGCACTTTCGCAAAAACCACCCTGGCTGCATCCCCCTGGAGGGG
CCTCATAGCATCTCCCCTGAAACAACTGTCACATCTCGAGGACAAGTCGAGGAAGAGTCA
CCTTCACAAGAAGATACAGTTGCTCCTGGGGAAACTGCCCAGGGCTCTGTGTCCACCACT
GGGCCAGAT
>PhDi
ATGGAGAAGGGTGGCAACATACAACTGGAGATCCCCGACTTCAGCAACTCTGTCCTGAGC
CACCTCAACCAGCTGCGCATGCAGGGCCGGCTCTGTGACATCGTGGTCAATGTGCAAGGA
CAAGCTTTTCGGGCTCACAAAGTGGTGCTGGCCGCCAGCTCCCCCTATTTCCGGGATCAC
ATGTCCTTGAACGAGATGAGTACTGTCTCCATTTCAGTCATCAAGAACCCCACGGTCTTC
GAACAGCTCCTTTCGTTCTGCTACACGGGGCGGATATGCCTGCAGCTGGCGGATATCATC
AGCTACCTGACGGCGGCCAGCTTTCTGCAAATGCAGCACATCATAGACAAGTGTACCCAG
ATCCTGGAGGGCATCCACTTCAAAATTAACGTGGCTGAGGTCGAAGCGGAATTAAGTCAA
ACGAGGACCAAGCATCCGGAGAGACCCCCCGAGTCTCACAGGGTCACGCCAACTCTAAAC
CGCTCCCTGAGCCCGCGACAGAACCCCCCGAAGGGGAGCCGGCGCGGTCAGGTGAGCGCC
GTGCTGGACATCAGGGAGCTCAGCCCGCCCGAGGAGTCCACCAGCCCACAGATAATTGAG
CCCAGTTCCGACGTGGAGAGCCGCGAGCCCATCCTCCGGATCAACCGCGCGGGGCAGTGG
TACGTGGAGACGGGAGTGGCTGACCGAGGGGCCCGGAGCGACGATGACGTGAGGGTGCTC
GGAGCAGTCCACATCAAAACCGAAAATCTGGAGGAGTGGCTGGGGCCCGAGAACCAGCCT
TCCGGGGAAGACGGGAGCAGTGCGGAGGAGGTCACGGCCATGGTGATTGACACCACGGGC
CATGGCTCCATGGCACAGGACAGCTACCCTTTAGGACTGTCGGGAGCCCAGGTGGCTCGG
CCAACAAGCAGTGAGATTGACAGGTTTAGCCCCTCCGGCAGTGTCGTCCCCTTGGTGGAG
AGACACAGAGCCCGAAGCGAGTCTCCCGGGAGGACGGACGAGCCCAAGCAGCCCAGCTCC
CAGGTGGAAGAGTCAGCCATGATGGGAGTAAGCGGCTACGTGGAGTACCTCCGAGAGCAG
GAAGTATCCGAGCGGTGGTTCCGGTACAACCCCCGTCTCACCTGCATCTACTGCGCCAAA
TCGTTCAACCAGAAGGGCAGCCTGGACCGGCACATGCGCCTGCACATGGGGATCACGCCG
TTCGTCTGCCGCATGTGTGGCAAGAAGTACACCCGCAAGGACCAGCTGGAGTATCACATC
CGCAAGCACACAGGCAACAAGCCCTTCCACTGTCACGTCTGTGGCAAGAGCTTCCCCTTC
CAGGCCATCTTGAATCAGCACTTTCGCAAAAACCACCCCGGCTGTATACCGCTGGAGGGG
CCCCACAGCATCTCCCCGGAGACGACTGTCACATCTCGAGGACAAGCTGAGGAAGAGTCA
CCTTCCCAGGAAGAGACGGTTGCCCCCGGGGAAGCGGCCCAGGGCTCCGTGTCCACCACT
GGGCCAGAT
>PtVa
ATGGAGAAAGGTGGTAACATACAACTGGAGATCCCCGACTTCAGCAACTCTGTCCTGAGC
CACCTAAACCAGCTGCGCATGCAGGGCCGGCTCTGTGATATTGTGGTCAACGTGCAAGGA
CAAGCTTTTCGGGCTCACAAGGTCGTGCTGGCCGCCAGCTCCCCCTATTTCCGGGATCAC
ATGTCCTTGAATGAGATGAGTGCTGTCTCGATCTCAGTCATCAAGAACCCTACTGTTTTT
GAACAGCTCCTGTCTTTCTGTTACACGGGGCGGATATGCTTGCAGCTGGCAGATATCATC
AGCTACCTGACAGCTGCCAGTTTTCTGCAGATGCAGCATATCATCGACAAATGTACACAG
ATCCTGGAGGGCATTCATTTCAAAATTAACGTGGCCGAGGTTGAAGCAGAATTAAGTCAG
ACAAGGACAAAGCATCCCGAGAGACCTCCAGAGTCTCACAGGGTCACACCAACTCTAAAC
CGCTCCCTCAGCCCACGACATAACGCCCCAAAGGGAAGCCGGCGAGGTCAGGTCAGTGCT
GTGCTGGATATCAGGGAGCTGAGTCCTCCCGAGGAGTCCACCAGCCCGCAGATAATTGAA
CAGAGTTCCGACGTGGAGAGCCGGGAGCCCATTCTTCGGATCAACCGAGCCGGGCAGTGG
TACGTGGAGACGGGAGCAGCAGACCGAGGGGCGCGGAGTGATGATGAAGTGAGGGTTCTT
GGAGCAGTGCACATCAAAACTGAAAATCTGGAGGAGTGGCTGGGGCCTGAGCATCAGCCT
TCTGGAGAAGATGGGAGCAGTGCAGAGGAAGTCACAGCCATGGTGATTGACACCACGGGC
CATGGTTCTGTAGCACAGGAAAATTACAGTTTAGGATCTTCTGGGGCCAAGGTGGCTCGG
CCGACGAGCAGTGAAATTGACAGATTTAGCCCCTCCGGCAGTGTTGTCCCCTTGACGGAG
AGACACAGAGCCCGAAGTGAGTCTCCTGGGAGAATGGACGAGCCTAAGCAGCCCAGCTCC
CAGGTAGAAGAGTCAGCGATGATGGGAGTAAGTGGCTATGTGGAGTATCTCCGGGAGCAG
GAGGTGTCTGAGCGGTGGTTCCGGTACAACCCCCGTCTCACCTGCATCTACTGTGCCAAA
TCCTTCAACCAGAAGGGGAGCCTGGACCGGCACATGCGCCTGCACATGGGCATCACGCCG
TTCGTGTGCCGCATGTGTGGCAAGAAGTACACGCGGAAAGATCAGCTGGAGTACCACATC
CGCAAGCATACGGGCAACAAGCCCTTTCACTGTCACGTTTGCGGCAAAAGTTTTCCCTTC
CAGGCCATCCTGAACCAGCACTTTCGCAAAAACCACCCTGGCTGTATACCCCTGGAGGGG
CCACACAGCATCTCCCCTGAAACAACTGTCACATCTCGAGGACAAGTCGAGGAAGAGTCA
CCTTCACAAGAAGAGACAGTTGCTCCTGGGGAAACCGCCCAGGGCTCTGTGTCCACCACT
GGGCCAGAC
>RhFe
ATGGAGAAAGGTGGTAACATACAATTGGAGATCCCTGACTTCAGCAACTCCGTCCTGAGC
CATCTCAACCAGCTGCGCATGCAGGGCCGGCTCTGTGATATCGTGGTCAACGTGCAGGGA
CAAGCTTTTCGGGCTCACAAAGTGGTCCTGGCTGCCAGCTCCCCCTATTTCCGGGATCAC
ATGTCCTTGAACGAGATGAGTACTGTCTCCATTTCAGTCATCAAGAACCCTACTGTGTTT
GAGCAGCTCCTTTCTTTCTGCTACACCGGGAGGATATGCCTGCAGCTGGCGGATATCATC
AGCTACCTGACAGCGGCCAGTTTTCTGCAGATGCAGCATATCATCGACAAATGCACACAG
ATCCTGGAAGGCATTCATTTCAAAATTAACGTGGCCGAGGTGGAAGCGGAATTAAGTCAG
ACGAGGACAAAGCACCCAGAGAGACCACCCGAGTCTCCCAGGGTGACACCCAATCTAAAC
CGCTCCCTTAGCCCACGACACAATGCCCCAAAGGGAAGCCGGCGAGGTCAGGTGAGTGCC
GTGCTGGATATCAGGGAGCTCAGTCCTCCCGAGGAGTCCACCAGCCCGCAGATCATTGAG
CAGAGTTCTGACGTGGAGAGCCGGGAGCCCATCCTTCGCATCAATCGAGCAGGACAGTGG
TACGTGGAGACAGGAGTAGCCGACCGAGGGGCGCGCAGTGATGATGAAGTGAGGGTTCTT
GGAGCCGTCCACATCAAAACTGAAAATCTGGAGGAGTGGCTGGGGCCTGAGCATCAGCCT
TCCGGAGAAGATGGGAGCAGCGCGGAGGAGGTCACTGCCATGGTGATTGACACCACCGGC
CATGGTTCCGTGGCACAGGAAAGTTACGCTTTAGGATCTTCAGGAGCCAAGGCGGCTCGG
CCCACGAGCAGTGAAATCGACAGATTTAGCCCCTCCGGCAGTGTTGTCCCCTTGACGGAG
AGACACAGAGCCAGAAGTGAGTCTCCTGGGAGAATCGATGAGCCTAAGCAGCCCAGCTCC
CAGGTAGAAGAGTCAGCAATGATGGGAGTCAGCGGCTACGTGGAGTACCTCCGAGAGCAG
GAGGTATCCGAGCGGTGGTTCCGGTACAACCCCCGTCTCACCTGCATCTACTGCGCCAAA
TCCTTCAACCAGAAGGGGAGCCTGGACCGGCACATGCGCCTGCACATGGGGATCACACCA
TTTGTCTGTCGCATGTGTGGCAAGAAGTACACCCGGAAAGACCAGCTGGAGTATCACATC
CGCAAGCATACAGGCAACAAGCCCTTTCACTGTCATGTTTGTGGCAAAAGTTTTCCCTTC
CAGGCCATCTTGAATCAGCACTTTCGCAAAAACCACCCTGGCTGTATACCCCTGGAGGGG
CCTCATAGCATCTCCCCCGAAACAACTGTCACATCTCGAGGACAAGCTGAGGAAGAGTCC
CCTTCACAAGAAGAGACAGTTGCTCCTGGGGAAACGGCCCAGGGCTCTGTGTCCACCACT
GGCCCAGAC
>RoAe
ATGGAGAAAGGTGGTAACATACAACTGGAGATCCCCGACTTCAGCAACTCTGTCCTGAGC
CACCTAAACCAGCTGCGCATGCAGGGCCGGCTCTGTGATATCGTGGTCAACGTGCAAGGA
CAAGCTTTTCGGGCTCACAAGGTCGTGCTGGCCGCCAGCTCCCCCTATTTCCGGGATCAC
ATGTCCTTGAATGAGATGAGTGCTGTCTCCATCTCAGTCATCAAGAACCCCACTGTTTTT
GAACAGCTCCTGTCTTTCTGTTACACGGGGCGGATATGCCTGCAGCTGGCAGATATCATC
AGCTACCTGACAGCCGCCAGTTTTCTGCAGATGCAGCATATCATAGACAAATGCACACAG
ATCCTGGAGGGCATTCACTTCAAAATTAACGTGGCCGAGGTTGAAGCAGAACTAAGTCAG
ACGAGGACAAAGCATCCAGAGAGACCTCCAGAGTCTCACAGGGTCACACCGACTCTAAAC
CGCTCCCTCAGCCCACGGCATAATGCCCCAAAGGGAAGCCGGCGAGGGCAGGTCAGTGCT
GTGCTGGATATCAGGGAGCTGAGTCCTCCCGAGGAGTCCACCAGTCCGCAGATAATTGAA
CAGAGTTCCGACGTGGAGAGCCGGGAGCCCATTCTCCGGATCAACCGGGCAGGACAGTGG
TACGTGGAGACGGGAGCAGCGGACCGAGGGGCGCGCAGTGATGATGAAGTGAGGGTTCTT
GGAGCCGTGCACATCAAAACTGAAAATCTGGAGGAGTGGCTGGGGCCTGAGCATCAGCCT
TCTGGCGAAGATGGGAGCAGTGCCGAGGAAGTCACAGCCATGGTGATCGACACCACGGGC
CATGGTTCCGTAGCACAGGAAAATTACACTTTAGGATCTTCGGGGGCCAAGGTGGCTCGG
CCGACGAGCAGTGAAATAGACAGATTTAGCCCCTCCGGCAGTGTCGTCCCCTTGACGGAG
AGACACAGAGCCCGAAGTGAGTCTCCTGGGAGGATGGACGAGCCTAAGCAGCCCAGCTCC
CAGGTAGAAGAGTCGGCGATGATGGGCGTGAGCGGCTATGTGGAGTATCTCCGGGAGCAG
GAGGTGTCTGAGCGGTGGTTCCGGTACAACCCCCGTCTCACCTGCATCTACTGTGCCAAA
TCCTTCAACCAGAAGGGGAGCCTGGACCGCCACATGCGCCTGCACATGGGCATCACGCCA
TTCGTCTGCCGCATGTGTGGCAAGAAGTACACGCGGAAAGATCAGCTGGAGTATCACATC
CGCAAGCACACGGGCAACAAGCCCTTTCACTGCCACGTTTGCGGCAAAAGTTTTCCCTTC
CAGGCCATCCTGAATCAGCACTTTCGCAAAAACCACCCTGGCTGTATACCCCTGGAGGGG
CCGCACAGCATTTCCCCCGAAACAACTGTCACATCTCGAGGACAAGTCGAGGAAGAGTCA
CCTTCACAAGAAGAGACGGTCGCTCCTGGGGAAACCGCCCAGGGCTCTGTGTCCACCACT
GGGCCAGAC
