# Supplementary material for: Positively selected genes in the hoary bat (Lasiurus cinereus) lineage: prominence of thymus expression, immune and metabolic function, and regions of ancient synteny
Source: PeerJ. 2022 Mar 17;10:e13130. doi: 10.7717/peerj.13130 (PMC8934532; doi:10.7717/peerj.13130)
Supplement: Supplemental Information 3 — Initially tested orthogroups that have been edge-trimmed as described in the Methods. [file peerj-10-13130-s003.zip › original.trimmed/trimmed-OG0001986.fas]

>EpFu
ATGGCAGAGATGGTGGATTTCTTCATTCTCTTCTTTATAAAAGCAACTATTGTCTTGAGC
ATTATGCACCTCAGTGGAATAAAGGATATCTCTAAGTTTGCTATGCATTATATAATAGAA
GAAATAGATGAAGACACATCAATGGAAGACTTGCAGAAAATGATGGTTGTGGCTCTTATA
TACAGATTACTAGTTTGTTTCTATGAGATAATTTGCATTTGGGGAGCAGGCGGAGCTACC
CCAGGGAAGTTCCTGCTGGGGCTTCGAGTTGTGACATGTGACACATCAGTGCTTATTGCA
CCAAGTCGGGTTTTAGTGATTCCTTCCTCAAATGTTAGCATTACAACGTCCACTATACGA
GCATTGATCAAGAATTTTTCTATTGCTTCTTTTTTCCCTGCTTTCATCACACTGCTGTTT
TTTCAGCATAATCGAACAGCCTATGACATTGTAGCAGGAACCATTGTGGTAAAAAGAAAT
GGGGTCAGA
>HiAr
ATGGCAGAGATGGTGGATTTCTTTATTCTCTTTTTTATAAAAGCTACCATTGTTTTAAGC
ATTATGCATCTCAGTGGAATAAAGGATATCTCTAAGTTTGCTATGCATTATATAATAGAA
GAAATAGATGAAGACACATCAATGGAAGACTTGCAAAAAATGATGGTTGTGGCTCTTATA
TACAGATTATTAGTTTGTTTCTATGAGATAATTTGCATTTGGGGAGCAGGCGGAGCTACC
CCAGGAAAGTTCCTGCTGGGGCTTCGAGTTGTGACATGTGATACATCAGTGCTTATTGCA
CCAAGTCGGGTTTTAGTGATTCCTTCCTCAAATGTTAGCATTACAACATCTACTATACGA
GCTTTGATCAAGAATTTTTCTATTGCTTCTTTTTTCCCTGCTTTCATCACACTGCTGTTT
TTTCAGCATAATCGAACAGCCTATGACATTGTAGCAGGAACCATTGTGGTAAAAAGAAAT
GGGGTCAGA
>LaCi
ATGGCAGAGATGGTGGATTTCTTCATTCTCTTCTTTATAAAAGCAACTATTGTCTTAAGC
ATTATGCACCTCAGTGGAATAAAGGATATCTCTAAGTTTGCTATGCATTATATAATAGAA
GAAATAGATGAAGACACATCAATGGAAGACTTGCAGAAAATGATGGTTGTGGCTCTTATA
TACAGATTACTAGTTTGTTTCTATGAGATAATTTGCATTTGGGGAGCAGGCGGAGCTACC
CCAGGGAAGTTCCTGCTGGGGCTTCGAGTTGTGACATGTGACACGTCAGTGCTTATTGCA
CCAAGTCGGGTTTTAGTGATTCCTTCCTCAAATGTTAGCATTACAACATCTATTATACGA
GCATTGATCAAGAATTTTTCTATTGCTTCTTTTTTCCCTGCTTTCATCACACTGCTGTTT
TTTCAGCATAATCGAACAGCCTATGACATTGTAGCAGGAACCATTGTGGTAAAAAGAAAT
GGGGTCAGA
>MyLu
ATGGCAGAGATGGTGGATTTCTTCATTCTCTTCTTTATAAAAGCAACTATTGTCTTAAGC
ATTATGCACCTCAGTGGAATAAAGGATATCTCTAAGTTTGCTATGCATTATATAATAGAA
GAAATAGATGAAGACACATCAATGGAAGACTTGCAGAAAATGATGGTTGTGGCTCTTATA
TACAGATTACTAGTTTGTTTCTATGAGATAATTTGCATTTGGGGAGCAGGCGGAGCCACC
CCAGGGAAGTTCCTGCTGGGGCTTCGAGTTGTGACATGTGACACGTCAGTGCTTATTGCA
CCAAGTCGGGTTTTAGTGATTCCTTCCTCAAATGTTAGCATTACAACGTCCACTATACGA
GCATTGATCAAGAATTTTTCTATTGCTTCTTTTTTCCCTGCTTTCATCACACTGCTGTTT
TTTCAGCATAATCGAACAGCCTATGACATTGTAGCAGGAACCATTGTGGTAAAAAGAAAT
GGGGTCAGA
>PhDi
ATGGCAGAGATGGTGGATTTCCTTATTCTCTTTTTTATAAAAGCAACCATTGTCTTAAGC
ATTATGCACCTCAGTGGAATAAAGGATATCTCTAAGTTTGCTATGCATTATATAATAGAA
GAAATAGATGAAGACACATCAATGGAAGACTTGCAGAAAATGATGGTTGTGGCTCTTATA
TACAGATTATTAGTTTGTTTCTATGAGATAATTTGCATTTGGGGAGCAGGTGGAGCTACC
CCAGGAAAGTTCCTGCTGGGGCTTCGAGTTGTAACATGTGATACATCAGTGCTTATTGCA
CCAAGTCGGGTTTTAGTGATTCCTTCCTCAAATGTTAGCATTACAACGTCCACTATACGA
GCTTTGATCAAGAATTTTTCTATTGCTTCTTTTTTCCCTGCTTTCATCACACTGCTCTTT
TTCCAACATAATCGAACAGCCTATGACATTGTAGCAGGAACCATTGTGGTAAAAAGAAAT
GGGGTCAGA
>PtVa
ATGGCAGAAATGGTGGATTTCTTTATTCTCTTCTTTATAAAAGCAACCATTGTCTTAAGC
ATTATGCATCTCAGTGGAATAAAGGATATCTCTAAGTTTGCTATGCATTATATAATAGAA
GAAATAGATGAAGACACATCAATGGAAGACTTGCAGAAAATGATGGTTGTGGCTCTTATA
TACAGATTATTAGTTTGTTTCTATGAGATAATTTGCATTTGGGGAGCAGGTGGAGCTACC
CCAGGGAAGTTCCTGCTGGGGCTTCGAGTTGTGACATGTGATACATCAGTGCTTATTGCA
CCGAGTCGGGTTTTAGTGATTCCTTCCTCAAATGTTAGCATCACAACGTCCACTATACGA
GCTTTGATCAAGAATTTTTCTATTGCTTCTTTTTTCCCTGCTTTCATCACACTGCTGTTT
TTTCAGCATAATCGAACAGCCTATGACATTGTAGCAGGAACCATTGTGGTAAAAAGAAAT
GGGGTCAGA
>RhFe
ATGGCAGAGATGGTGGATTTCTTTATCCTCTTTTTTATCAAAGCAACCATTGTCTTAAGC
ATTATGCATCTCAGTGGAATAAAGGATATCTCTAAGTTTGCTATGCATTATATAATAGAA
GAAATAGATGAAGATACATCAATGGAAGACTTGCAAAAAATGATGGTTGTGGCTCTTATA
TACAGATTATTAGTTTGTTTCTATGAGATAATTTGCATTTGGGGAGCAGGCGGAGCTACC
CCAGGGAAGTTCCTGCTGGGGCTTCGAGTTGTGACGTGTGATACATCAGTGCTTATTGCA
CCAAGTCGGGTTTTAGTAATTCCTTCCTCAAATGTTAGCATCACAACATCCACTATCCGA
GCTTTGATCAAGAATTTTTCTATTGCTTCTTTTTTCCCTGCTTTCATCACACTGCTGTTT
TTTCAGCATAATCGAACAGCCTATGACATTGTAGCAGGAACCATTGTGGTAAAAAGAAAT
GGGGTCAGA
>RoAe
ATGGCAGAAATGGTGGATTTCTTTATTCTCTTCTTTATAAAAGCAACCATTGTCTTAAGC
ATTATGCATCTCAGTGGAATAAAGGATATCTCCAAGTTTGCTATGCATTATATAATAGAA
GAAATAGATGAAGACACATCAATGGAAGACTTGCAGAAAATGATGGTTGTGGCTCTTATA
TACAGATTATTAGTTTGTTTCTATGAGATAATTTGCATTTGGGGAGCAGGTGGAGCTACC
CCAGGGAAGTTCCTGCTGGGGCTTCGAGTTGTGACATGTGATACATCAGTGCTTATTGCA
CCGAGTCGGGTTTTAGTGATTCCTTCCTCAAATGTTAGCATCACAACGTCTTTGTTTTTC
GCTTTGATCAAGAATTTTTCTATTGCTTCTTTTTTTCCTGCTTTCATCACACTGCTGTTT
TTTCAGCATAATCGAACAGCCTATGACATTGTAGCAGGAACCATTGTGGTAAAAAGAAAT
GGGGTCAGA
