# Supplementary material for: Positively selected genes in the hoary bat (Lasiurus cinereus) lineage: prominence of thymus expression, immune and metabolic function, and regions of ancient synteny
Source: PeerJ. 2022 Mar 17;10:e13130. doi: 10.7717/peerj.13130 (PMC8934532; doi:10.7717/peerj.13130)
Supplement: Supplemental Information 3 — Initially tested orthogroups that have been edge-trimmed as described in the Methods. [file peerj-10-13130-s003.zip › original.trimmed/trimmed-OG0001987.fas]

>EpFu
CTGCTTCTGACCCTCCCGCAGCTCTGCCTGGATCAGGAGGTGTTGTCTGGACACGCTCTT
CAAACACCCCCCGAGGACGGCCAGGGCCCTGCGGGCGTCTGGGGTCCTTGGCACCAGTGG
GCCCCTTGCTCCCAGCCATGTGGGGTGGGGGTGCAACACAGGAGCCGGACTTGTCAGCTC
CCTACAGCTCAACTCCACCAGGGCCCACCCTTCCCATCCCGGCCCCCAAGAAATCCAGAA
ATCTTGCTCCCCCGGAGTCAGGGCCCCAGACCCCAAACTCCCCAAGAAACTCTCCCCCTG
TACAGGCCACAGCCTCGAGGAAGAGGTGGCCCACTTCGAGGTCCTGCTTCCCAGTTAGGG
AGAGAGGAGGCCCAGGAGATCCCGGGAGCCAGGAGGTCCCGGGTTCGAGACCCCATCAAG
CCAGGAATGTTTGGTTACGGGAGAGTGCCTTTTGCTTTGCCACTCCATCGGAACCGCAGG
CACCGCCAGAGACCACGCGGATCTGAGCTCTCCCAGACCTCAGAGCTTCCATCCCTGACT
CCAGGAGCAGAGCCATCCTCTGCAAACCACACCCCTCAAACTCACTTCCCTCCTATGCAA
CCATCTGCTCACACCCTGTCCCCCGATGCAGAATCCCCAGGCCCTGAGGCTGCTCGGACA
GAGGTGCCTTCGAGAACCAGGCCCCCTCCCAGGGCTCAGGCCTCTGGCAAAGAGCCCCCC
TCGCTTACCCCCTCCCCAGGAGACAGTGGCTCCTTCCATGTGTCCCCTGAGCCAAGAATG
CCAAGTTCCCAGGGTTGGGCCAGTCCCCAGGTGGCAGAGAGACACCCTAATCCTTTCCTT
TCTGTCCCTCGGAGCCGAGGCCAACAGAGCCCGGAGCACTGGAGATCTGGGGGGAATCGC
CACAGGTCCCCCGCAGAGTCTGCCCCTCGCTACCAGGATGGCTGGTTGCCTCTGCTAAGG
GATGGCCCCCGCTCCAGCTCCCAGTGGAGCCTCTTTGCTCCCAGTAGCCCCGTCCCAAGA
TGTTCTGGGGAGAGTGAGCAGCTGAGAGCCTGCAGCCAAGCGCCCTGCCCCCCTGAGCAT
CCAGACCCCCGGGCCCTGCAGTGTGCAGCCTTTAACTCCCAGGAGTTCATGGGCCAGCTG
TACCAGTGGGAACCCTTCACAGAAGTTCAGGGATCCCAACGCTGTGAGCTGAACTGCCGT
CCCCGTGGCTTCCGCTTCTATGTCCGTCACACGGAGAAGGTCCAGGACGGGACCCTGTGT
CAGCCAGGAGCCCTAGACATGTGTGTGGCGGGACGCTGTCTGAGCCCTGGCTGTGACGGG
ATCCTCGGCTCTGGCAGGCGTCCAGATGGCTGTGGAGTCTGTGGGGGGGATGATTCTACC
TGTCACCTCGTCTCGGGGAACCTCACTGACCGCGGGGGCCCCCTGGGTTATCAGAAGATC
CTGCGGATTCCGGCCGGAGCCTCCCGGCTCCAGATTGCCCAACTCCGGCCCAGTTCCAAC
TACCTTGCACTTCGAGGCCCTGGGGGCCGGTCCATCATCAACGGGAACTGGGCTGTGGAT
CCCCCGGGGTCCTACTCGGCCGGCGGGACCGTCTTCCAGTACAACCGTCCTCCTCGGGAG
GAGGGCGCAGGCGAGAGCCTGTCCGCCGAGGGCCCCACCACCCAGCCCGTGGATGTCTAC
ATGATCTTTCAGGAGGAAAACCCAGGTGTTTTTTATCAGTATATCATCTCTTCACCTCCT
CCGAGCCCTGAGCCAGTGGCAGAGCCCCGTGTCCCCCAGCTCCAGCCGGAGATTTTAAGG
ATAGAGCCCCCACCTGCTTCAGCGCCCCGCCCCACCCGGACCCCCGGCACCCTCCAGCGT
CAGGTGCGGATCCCCCAGATGCCTGCCCCACCCCACCCCAGGACACCCCTGGGGTCTCCA
ACCGGATTCTGGAAACGAGTGGGACACTCCGAGTGCTCAGCATCCTGTGGAAAAGGCGTT
TGGAGCCCCATCTTCCTCTGCATTTCTCGAGAGTCAGGAGAGGAACTGGATGAACGCAGC
TGTGCTGTGGGCACCAGACCCCCAGTCTCTACGGAACCCTGCCACGGCCCCCCGTGTCCC
CCATACTGGGAGGCCGGTGAGTGGACGTCCTGCAGCCGCTCCTGTGGCCCTGGCACCCAG
CACCGCCAGCTACGCTGCCGGCAGGAGTTTGGGGGGGGTGGCTCCTCGGTGCCCCCCGAG
CGCTGTGGACACCTCCCCCGGCCCAACATCACCCAACCCTGCCAGCTGCGCCTCTGTGGC
CATTGGGAGGTTCGTTCCCCCTGGAGCCAGTGTTCTGTGCGCTGTGGGCGCGGCCAGAGG
AGCCGGCAGGTTCGCTGTGTCGGAAACAACGGTGATGAAGTGAGCGAACGGGAGTGCGCG
TCAGGACCCCCGCGGCCCCCCAGCAAAGAGGCCTGTAACATGGGGCCCTGTACTATGGCC
TGGTTCCACAGCGACTGGAGCTCCAAGTGCTCAGCCGAGTGTGGGACTGGCATCCCTGAT
GACCAATGCAAGGACAGCTCTCCACACTGCCCCCTGGTGGTCCAGGCCCGGCTCTGCGTC
TATCCCTACTACACAGCCACCTGTTGCCGCTCTTGTGCCCATGCCCTGGAGCGG
>HiAr
CTGCTTCTGTCCCTCCCTCCGCTCTGCCTGGATCAGGAGGTGTTGTCTGGACACGCTCTT
CAGACACCTCCTGAGGAGGGCCAGGGCCCTGAGGGCGTCTGGGGTCCTTGGGACCAGTGG
GCCTCTTGCTCCCAGCCCTGTGGGGTGGGGGTGCAGCGCAGGACCCGGACGTGTCAGCTC
CCTACAGCTCAGCTCCACCAGGGCCGACCCCTACCACCCCGGCCCCCAAGACACCCAGAA
ACGCTGCTCCCCCGGGGTCAGGGCCCCAGACCCCAGACTTCCCGAGAAGCCCTCCCCCTG
TACAGGCCACAGCCCCGGGGAAGAGGTGGCCCCCTTCGAGGTTCTGCTTCCGCATTAGGG
AAGGAGGAGGCCCAGGAGAACCAAGGAGCCAGGAGGTCCCGGGTGCGAGACCCCATCAAG
CCAGGAATGTTTGGTTATGGAAGAGTGCCCTTTGCTTTGCCACTCCATCGGAACCGCAGG
CACCCAGGGAGATGGCCCAGATCTGAGCTGTCCCGGAGCTCAGCGCTTCCATCCCTGACT
CCAGGAGCAGAGCCATCCTCTGCAAAGCACACCCCTCAAACTCAGTTCCTTCCTACAGAA
CTGTCTGCCCCCACTCTGTCCCTCCCAGCTGAAACCCCAGGCCCCGAAGCGGCTCAGACA
GAGGTGCCCTTTAGAATCGGGCCTGCCTCCGGAGCCCAGGCCTCTGGCACAGATCCCCCC
TTTCCCACCCCCTCCCCAGGAGAAAGTGGCTCCTTTCGAATGTCCCCCAAGCCAAGAATG
TCAAGTTCCCAGGGTTGGGCCAGTCCCTGGGTGGCAGAGAGACACCCTAATCCTCTCCTT
TCTGTCCCTCGGGGCCGAGGCCAGCAGAGCCCGGAGCCCTGGAGGCCTGGGGGGAACCTT
CACCGGTCCCTCTCAGAGTCGGCCCCTCGCCACCCAGATGGCTGGTTGCCTCTGCTGAGG
GCTGGCCCCCACTCCAGCTCCCAGTGGAGCCTGTTTGCTCCCAGTAGCCCCGTCCCAAAG
TGTTCTGGGGAGAGTGAGCAGCTGAGAGCCTGCAGCCAAGCGCCCTGCCCCCCTGAGCAG
CCAGACCCCCGGGCCCTGCAGTGTGCAGCCTTTGACCCCCAGGAGTTCATGGGCCAGTTG
TACCAGTGGGAACCCTTCACAGAAGTTCAGGGCTCCCAACGCTGTGAACTGAATTGTCGT
CCCCGTGGCTTCCGGTTCTATGTCCGTCACACTGAAAAGGTCCAGGATGGGACTCTGTGT
CAGCCGGGAGCCCTAGACATCTGTGTGGCTGGACGCTGCCTGAGCCCTGGCTGTGATGGG
ATTCTTGGCTCTGGCAGGCGTCCAGATGGCTGTGGAGTCTGTGGGGGTGATGGTTCTACC
TGCCGCCTCGTCTCGGGGAACCTCACCGACCGCGGGGGCCCCCTGGGCTATCAGAAGATT
CTGTGGATTCCCGCAGGAGCCTCCCGGCTCCAGATCGCCCAGCTCCGGCCCAGCTCCAAC
TACCTTGCACTTCGAGGCCCTGGGGGTCGGTCCATCATCAATGGAAACTGGGCTGTGGAT
CCGCCTGGGTCCTACCCGGCCGGGGGGACTGTCTTCCGGTACAACCGCCCTCCCCGAGAG
GAGGGCACGGGGGAGAGTCTGTCAGCCGAGGGCCCCACGACCCAGCCGGTGGATGTCTAT
ATGATCTTTCAGGAGGAAAACCCAGGTGTTTCTTATCAGTATGTCATCTCTTCCCCTCCT
GCAAACGTGGAGCTGACCCCAGAGCCCGGTATCCCGCACCTCCAGCCTGAGATTTTGAGC
ATAGAGCCCGCACCTGCTTCAGTGCCTCGCCCCGCCCGGACTCCGGGCACCCTCCAGCGT
CAGGTGCGAATCCCCCAGGTGCCCGCCCCACCCCACCCCAGGACACCCCTGGGGTCTCCA
ACCGGATTCTGGAAGCGAGTGGGACACTCCGAATGCTCGGCATCCTGTGGAACAGGTGTT
TGGCACCCCATCTTCCTCTGCGTTTCTCGTGAGTCAGGAGAGGAACTGGATGAACGCAGT
TGTGCCATCGGCGCCAGGCCCCCAGCCTCCCCGGAAGCCTGCCACGGCCCCCCGTGTCCC
CCATACTGGGAGACCGGCGAGTGGACGTCCTGCAGCCGCTCCTGTGGCCCTGGGACCCAG
CACCGCCAGCTCCGCTGCCGGCAAGAGTTTGGGGGGGGTGGCTCATCCGTGCCTCTGGAG
CGCTGTGGACACTTGCCCCGGCCCAACATCACCCAGCCCTGCCAGTTGCGCCTCTGTGGC
CATTGGGAGGTTCGTTCCCCCTGGAGCCAGTGTTCTGTGCGGTGTGGGCGCGGCCAGAGG
ACTCGGCACGTTCGCTGTGTGGGAAACGACGGAGATGAAGTGAGCGAGCGGGAGTGTGCG
TCAGGCCCCCCGCGGCCCCCCAGCAGAGAGGCCTGTGACATGGGGCCCTGTACCACGGCC
TGGTTCCACAGCGACTGGAGCTCCAAGTGTTCAGCTGAGTGTGGGACGGGAATCCCTGAT
GATCAATGCAAGGACAGCTCTCCACATTGCCCCCTGGTGGTACAAGCCCGGCTCTGCGTC
TATCCCTACTACACAGCCACCTGTTGCCGCTCTTGCGCCCACGCCCTGGAGCGG
>LaCi
CTACTTCTGACCCTCCCTCAGCTCTGCCGGGATCAGGAGGTGTTGTCTGGACACGCTCTT
CAAGCACCCCCTGAGGAAGGCCAGGGCCCTGATGGCGTCTGGGGTCCTTGGGACCAGTGG
GCCCCTTGCTCCCAACCATGTGGGGTGGGGGTGCAACACAGGAGCCGAACCTGTCAGCTC
CCTGCAGCTCAGCTCCACCAGGGCCCCCCCTTCCCATCCCGGCCCCCCAGAAATCCAGAA
ATCTTGCTCCCCCGAAGTCAGGGCCCCAGACCCCAAACTCCCCAGGAAACTCTCCCCCTG
TACAGGCCACAGCCTCGAGGGAGAGGTGGCCCCCTTCGAGGTCCTGCTTCCCAGTTAGGG
AGAGAGGAGGCCCAGGAGATGCCAGGAGCCAGGAGGCCCCGGGTTCGAGACCCCATCAAG
CCAGGAATGTTTGGTTACGGGAGAGTGCCTTTTGCTTTGCCGCTCCATCGGAACCGCAGG
CACCGCCAGAGACCGCGCCGCTCGGAGCTCTCCCAGACCTCAGAGCTGCCACCCCTGGCC
CCCGGAGCAGAGCCATCCTCTGCAAACCACACCCCTCAAACTCTGTTCCCTCCTGTGCAA
CCGTGGGCTCACACCCCGCCGCCCCCTGCAGAGCCCCCAGGCCCTGAGGCTGCTCGGACA
GAGGTGCCTTCAAGAACCAGGCCCCCTCCCCGGGCTCAGGCCTCTGGCAAAGAGCCCCCC
TCGCTCCCCCCCTCCCCAGGAGAAAGTGCCTCCTCCCATGTGTCCCCTAAGCCAAGAATG
CCCGGTTCCCAGGGTAGGGCCAGTCCCCAGGTGGCTGAGAGACACCCTAACCCTTTCCTT
TCTGTCCCTCGGGGCCGAGGCCAACAGAGCCGGGAGCCCTGGAGATCTGGGGGGAACCGC
CACCGGTCCCCCGCAGAGCCTGCCCCTCGCTACCCGGATGGCTGGTTGCCTCTGCTCAGG
GCTGACCCCCACGCCAGCTCCCAGTGGAGCCTCTTTGCTCCCAGCAGCCCCGTCCCACAA
TGTTCTGGGGAGAGCGAGCAGCTGAGAGCCTGCAGCCAAGCGCCCTGCCCCCCTGAACAT
CCGGACCCCCGGGCCCTGCAGTGTGCAGCCTTTGACTCCCAGGAGTTCATGGGCCAGCTG
TACCAGTGGGAACCCTTCACAGAAGTGCAGGGGTCCCAGCGCTGCGAGCTCAACTGCCGG
CCCCGGGGCTTCCGCTTCTATGTCCGCCACACCGAGAAGGTCCAGGACGGGACCCTGTGC
CAGCCGGGAGCCCTGGACATGTGCGTGGCGGGACGCTGCTTGAGCCCCGGCTGTGATGGC
ATCCTGGGCTCCGGCCGGCGTCCGGACGGCTGTGGAGTCTGTGGCGGGGACGATTCCACC
TGCCGCCTCGTCTCGGGGAACCTCACTGAGCGCGGGGGCCCTCTGGGGTACCAGAAGATC
CTGCGGATCCCGGCCGGGGCCTCCCGGCTCCAGATCGCCCAGCTCCGGCCCAGCTCCAAC
TACCTGGCACTTCGAGGCCCCGGGGGCCGGTCCATCATCAACGGGAACTGGGCCGTGGAT
CCCCCGGGCTCCTACACGGCCGGCGGGACCGTCTTCCAGTACAACCGCCCTCCTCGGGAG
GAGGCCGCAGGGGAGAGCCTGTCCGCCGAAGGCCCCACCACCCAGCCCGTGGACGTCTAT
ATGATCTTCCAGGAGGAGAACCCCGGCGTTTTCTACCAGTACGTCATCTCTTCCCCTCCT
NNNNNNNNNNNNNNNNNNNNNNNNNNNNNNNNNNNNNNNNNNNNNNNNNAGATGTTAAAG
ATCGAGCCCCCACCTGCAGCAGCGCCCCGCCCCACCCGGACCCCCGGCACCCTCCAGCGT
CAGGTGCGGATCCCCCAGGTGCCGGCCCCGCCCCACCCCAGGACACCCCTGGGGTCTCCA
GCTGGATTCTGGAAGCGAGTGGGATACTCCGAGTGCTCGGCATCCTGTGGGAAAGGCCTT
TGGAGCCCCATCTTCCTCTGCGTTTCTCGGGAGTCAGGAGAGGAACTGGATGAACGCAGC
TGTGCCGTGGGCACCAGACCCCCAGCCTCCCCGGCACCCTGCCACGGCCCCCCGTGTCCC
CCATACTGGGAGGCCGGCGAGTGGACGTCCTGCAGCCGCTCCTGCGGCCCGGGCACCCAG
CACCGCCAGCTGCGCTGCCGGCAGGAGTTTGGGGGAGGCGGCTCCTCGGTGCCCCCCGAG
CGCTGCGGACACCTCCCCCGGCCCAACATCACCCAGCCCTGCCAGCTGCGCCTCTGTGGC
CACTGGGAGGTGCGCTCCCCCTGGAGCCAGTGTTCTGTGCGCTGTGGGCGCGGCCAGAGG
AGCCGGCAGGTCCGCTGTGTGGGGAGCAATGGCGACGAAGTGAGTGATCGGGAGTGTGCC
TCAGGACCTCCGCGGCCCCCCAGCAAAGAGGCCTGCGACATGGGGCCCTGCACCACGGCC
TGGTTCCACAGCGACTGGAGCTCCAAGTGCTCAGCCGAGTGCGGCACCGGAATCCCTGAT
GACCAATGCAAGGACAGCTCTCCACACTGCCCCCTGGTGGTCCAGGCCCGGCTCTGCGTC
TATCCCTACTACACGGCCACCTGCTGCCGCTCCTGTGCCCATGCCCTGGAGCGG
>MyLu
CTGCTTCTGTCCCTCCCTCAGCTCTGCCTGGACCAGGAGGTGTTGTCTGGACACGCTCTT
CACACCCCCCCTGAGGACGGCCAGGGCCCTGAGGGCGTCTGGGGTCCTTGGGACCAGTGG
GCCTCCTGCTCCCAGCCATGTGGGGTGGGGGTGCAGCACAGGAGCCGGACTTGTCAGCTC
CCTGCAGCTCAACTCCACCAGGGCCCACCCTTCCCGTCCCGGCCCCCAAGGCATCCAGAA
ATCTCGCTCTCCCAAAGTCAGGGCCCCAGACCCCAAGCTCCCCAAGAAACTCTCCCCCTG
TACAGGCCACAGCCTCCGGGAAGAGGTGGCCCACTGCGAGGTCCTGCTTCCCAGTTAGGG
AGAGAGGAGGCCCAGGAGACTCCAGCAGCCAGGAGGTCCCGGGTTCGAGACCCCATCAAG
CCAGGAATGTTTGGTTACGGGAGGGTGCCCTTTGCTTTGCCACTCCATCGGAACCGCCGG
CACCGCCAGAGACCACGCAGATCCGAGCTCTCCCAGGCCTCAGAGCTGCCCTCCCTGACT
CCAGGAGCAGAGCCACCCTCTGCAAACCACACCCCTCAAACTCACTTCCCTCCTGTGCAA
CCAGCTGCTCACACCCTGTCCCCCCCTGAAGAACCCCCAGGCCCTGAGGCTGCTCGGACA
GAGGTGCCTTCGAGAAGCAGGCCCCCTCCCAGGGCTCAGGCCTCTGGCAAAGAGCCCCCC
TCGTTTATCCCCTCCCCAGGAGAAAGCGTCTCCTCCCATGTGTCCCCTCAGCCAAGAATG
CCAAGTTCCCAGGGTTGGGCCAGTCCCCAGGTGGCAGAGAGACACCCACATCCTTTCCTT
TCTGTCCCTCGGGGCCGAGGCCAACAGAGCCGGGAGCACTGGCGATCTGGGGGGAATCGC
CCCAGGTCCCCCGCAGAGTCTGCCCCTGGATACCCGGATGGCTGGTTGCCTCTGCTAAGG
GCCGACCCCCACGCCAGCTCCCAGTGGAGCCTCTTTGCTCCCAGTAGCCCCGTCCCAAGA
TGCTCTGGGGAGAGTGAGCAGCTGAGAGCCTGCAGCCATGCGCCCTGCCCCCCTGAGCAT
CCAGACCCCCGGGCCCTGCAGTGTGCAGCCTTTGACTCCCAGGAGTTCATGGGCCAGCTG
TACCAGTGGGAGCCCTTCACGGAAGTCCAGGGATCCCAGCGCTGTGAACTGAACTGTCGT
CCCCGGGGCTTCCGCTTCTATGTCCGTCACACTGAGAAGGTCCAGGACGGGACCCTGTGT
CAGCCAGGAGCCCTCGACATGTGTGTGGCCGGACGCTGTTTGAGCCCAGGCTGTGACGGG
ATCCTCGGCTCTGGCCGGCGTCCAGATGGCTGTGGAGTCTGTGGGGGTGACGATTCCACC
TGCCACCTGGTCTCGGGGAACCTCACTGACCGCGGGGGCCCTCTGGGTTATCAGAAGATC
CTGCGGATTCCGGCCGGAGCCTCCCGGCTCCAGATCGCCCAGCTCCGGCCCAGCTCCAAC
TACCTGGCACTTCGAGGCCCTGGGGGCCGGTCCATCATCAATGGAAACTGGGCTGTGGAT
CCCCCGGGGTCCTACGCGGCCGGTGGGACTGTCTTCCAGTACAACCGGCCTCCTCGGGAG
GAGGGCGCCGGGGAGACCCTGTCCGCCGACGGCCCCACCACGCAGCCCGTGGACGTCTAC
ATGATCTTTCAGGAGGAAAACCCGGGTGTTTCTTATCAGTATGTCATCTCCTCACCTCCT
CCGAGCCCCGAGCCCGCCGCAGAGCCCCGCGTCCCCCAGCTCCAGCCGGAGATTTTCAGG
ATGGAGCCCCCACCTGCGTCAGCGCCCCGCCCCACCCGGACCCCCGGCACCCTCCAGCGC
CAGGTGCGGATCCCCCAGGTGCCTGCCCCACCCCACCCCAGGACACCCCTGGGGTCTCCC
GCCGGATTCTGGAAACGAGTGGGACACTCCGAGTGCTCAGCATCCTGTGGGAAAGGCGTT
TGGAGCCCCATCTTCCTCTGCATTTCTCGTGAGTCGGGAGAGGAACTGGATGAGCGCAGC
TGTGCTGTGGGCACCAGACCCCCAGTCTCTCTGGAGCCCTGCCACGGCCCCCCGTGCCCC
CCATACTGGGAGGCCGGCGAGTGGACGTCCTGCAGCCGCTCCTGTGGCCCCGGCACCCAG
CACCGCCAGCTACGCTGCCGGCAGGAGTTTGGGGGGGGTGGCTCCTCAGTGCCTCCTGAG
CGCTGTGGACACCTCCCCCGGCCCAACATCACCCAACCCTGCCAGCTGCGCCTCTGTGGC
CACTGGGAGGTCCGTTCCCCCTGGAGCCAGTGTTCTGTGCGCTGTGGGCGCGGCCAGAGG
AGCCGGCAGGTTCGCTGTGTCGGAAACAACGGTGATGAAGTGAGCGAACGGGAGTGCGCC
TCAGGACCCCCGCGGCCCCCCAGCAAAGAGGCCTGTGACATGGGGCCCTGTACTATGGCC
TGGTTCCACAGCGACTGGAGCTCCAAGTGCTCGGCCGAGTGTGGGACGGGAATCCCTGAT
GACCAATGCAAGGACAGCTCTCCACACTGCCCCCTGGTGGTCCAGGCCCGGCTCTGCGTC
TATCCCTACTACACAGCCACCTGTTGCCGCTCTTGTGCCCGTGCCCTGGAGCGG
>PhDi
CTGCTTCTGTCCCTCCCTCGGCTCTGCCTGGATCAGGAGGTGTTGTCTGGACATGCTCTT
CAGACACCCCCTGAGGAGGGCCAGGCCCCTGAGGGCATCTGGGGTCCTTGGAACCAGTGG
GCCTCTTGCTCCCAGCCATGCGGGGTGGGGGTGCAACGCAGGAGCCGGACATGTCAGCTC
CCAACTGCTCAGCTCCACCACAGCCCGCCCCTCCCATCCCGGCCCCCAAGACATCCAGAA
ACCCTGCTCCCCCGAAGACAGGGCCCCAGACCCCAACCTCCCCGACAAACCCTCCCCCTG
TACAGGCCACCGCCTCGGGGAAGAGGTGGCCCACTTCGAGGTCCTGCTTCCCAGTCAGGG
AGAGAGGAGGCCCAGGAGGCTCAAGGAGCCAGGAGATCTCGGGTTCGAGACCCCATCAAG
CCAGGAATGTTTGGTTATGGGAGAGTGCCCTTTGCTTTGCCGCTGCATCGGAACCGCAGG
CACCCCCAGACATCCCCCGGACCTGCGTCCTCCCAGACCGCAGAGCTCCCATCCCTGCCT
CCGGGAGCAGAGCTGTCCTCCGCAAACCACACCCCTCAAACTCAGCTGCCTCCTGTGGCT
TTCTCTGCTCCCACCCTGTCCCCTCCAGCAGAGTCCCCAGGCACGGAGGCTGCTGGGACA
GAGGTGCCCCCTGGGGGCAGGCCTGCCCCCAGAGCCCAGGCCTCTGGCACGGAGCCCCCA
TCCTCTTCCTCCTCCTTTGGAGAAAGTGGCTCCTTCCACGTGTCCCCTCAGCCAAGAATG
CCAAGTCCCGGGGACTGGGCCCGCTCCCGAGCAGTAGAGAGACACCCTAATCCTTTCCTT
CCTGCCCCTCGGGGCCGAGGCCCACAAAGCTGGGAGCACTGGAGGCCTGTGGGGAGTCTG
CACGGGCCCCTGGCCGAGTCCACCCCTCACCTCACAGATGGCTGGCTGCCTCTGCTAAGG
GCCGGCCCCCACGCCAGCTCCCAGTGGAGCCTGTTTGCTCCCAGTAGCCCTGTCCCAAGA
TGTCCTGGGGAGAGTGAGCAGCTGAGAGCCTGCAGCCAAGCGCCCTGCCCCCCTGAGCAG
CCAGACCCTCGGGCCCTGCAGTGTGCCGCCTTTGACTCCCAGGAGTTCATGGGCCAGCTG
TACCAGTGGGAGCCCTTCACAGAAGTCCAGAGCTCCCAGCGCTGTGAGCTGAACTGCCGT
CCCCGTGGCTTCCGCTTCTACGTCCGTCACACCGAGAAGGTCCAGGACGGGACCCTGTGT
CAGCCAGGAGCCCTGGACATCTGTGTGGCCGGACGCTGCCTGAGCTCCGGCTGTGATGGG
ATCCTTGGCTCCGGCAAGCGTCCAGATGGCTGCGGCGTCTGTGGTGGCGATGAGTCTACC
TGTCACCTCGTCTCAGGGAACCTCACCGACCGGGGGGGCCCCCTGGGCTATCAGAAGATC
CTGAGGATTCCTGCGGGAGCCTCGCGGCTCCAGATCGCCCAGCTCCGGCCCAGCTCCAAC
TACCTTGCACTCCGAGGCCCAGGGGGCCGGTCCATCATCAATGGCAACTGGGCTGTGGAT
CCCCCTGGGTCCTACTCGGCCGGTGGGACTGTCTTCCAGTACAACCGTCCTCCTCGCGAG
GAGGGCGCGGGGGAGAGCCTGTCGGCGGAAGGCCCCACGACGCAGCCGGTGGATGTCTAC
ATGATCTTTCAGGAGGAAAACCCAGGCGTTTTCTATCAGTATGTCATCTCGTCACCTCCT
CCGAACCTGGAGCCTGCCCCAGAGCCCCACGTCCCCCAGCTCCAGCCTGAGATTCTGAGA
GTAGAGCCCCCACCTGTCTCGGCGCCCCGCCCCACCCGGACCCCTGGCACCCTCCAGCGT
CAGGTGCGCATCCCCCAGATGCCCGCCCCGCCCCGCCCCGGGACACCCCTGGGGTCTCCA
ACCGGATTCTGGAAACGAGTGGGACACTCCGAGTGCTCAGCTTCCTGTGGAAAAGGTGTG
TGGAGCCCCATCTTCCTCTGCATTTCCCGTGAATCAGGAGAGGAGCTGGATGAACGCAGC
TGTGCCGTGGGCACCAGGCCCCCAGTCTCCCAGGAGCCCTGCCATGGCCCCCCGTGCCCC
CCGTACTGGGAGGCCGGTGAGTGGACGTCCTGCAGCCGATCCTGTGGCCCTGGCACCCAG
CACCGCCAGCTACGCTGCCGGCAGGAGTTTGGGGGCGGGGGCTCTTCGGTGCCTCCCGAG
CGCTGTGGGCACCTCCCGCGGCCCAGCATCACCCAGCCCTGCCAGCTGCGCCTCTGTGGC
CACTGGGAGGTTCGCTCCGCCTGGAGCCAGTGTTCCGTGCGGTGCGGGCGTGGCCAGAGG
AGCCGGCAGGTGCGCTGCGTTGGAAACAATGGTGACGAAGTGAGCGAACGGGAGTGTGCA
TCAGGTCCCCCACGGCCCCCCAGCAGAGAGGCCTGTGACATGGGGCCCTGTACCATGGCC
TGGTTCCATAGCGACTGGAGCTCTAAGTGCTCAGCCGAGTGTGGGACGGGGATCCCCGAT
GATCAGTGCAAGGACAGTTCTCCACATTGCCCCCTGGTGGTACAGGCCCGGCTCTGCGTC
TATCCCTACTACACAGCCACCTGCTGCCGCTCCTGCGCCCATGTCCTGGAGCGG
>PtVa
CTGCTTCTGTCCTTCCCTCAGCTCTGCCTGGACCAGGAGGTGTTGTCTGGACACGCTCTT
CAGACGCCCCCTGAGGAGGGCCAGGGCCCTGAGGGCATCTGGGGTCCTTGGGCCCAGTGG
GCCTCTTGCTCCCAGCCCTGTGGGGTGGGGGTGCAGCGCAGGAGCCGCGCATGTCAGCTC
CCTACAGCTTCACTCCACCAGGGCCGACCCCTCCCACCCCGGCCCCCAAGACATCCAGAA
ACCCTGCTGCCCCGGGGTCAGGGCCCCAGACCTCAGACTTCCCGAGAAGCCCTCCCCCTG
TACAGGCCACAGCCTCGAGGCAGGGGCGGCGCGCTTCGAGGTCCTGCTTCCCCATTAGGG
GGAGAGGAGGCCCAGGAGATTCAAGGAGCCAGGAGGTCCCGGGTTCGAGACCCTATCAAG
CCCGGAATGTTTGGTTACGGGAGAGCGCCCTTTGCTTTGCCACTTCATCGGAACCGCAGG
CACCCCCCGAGACCGCCTGGATCTGGGCTATCCCAGGCCTCAGAGCTTCCACCCCTGGTT
CCAGAAGCAGAGCCATCCTCTGCTAATGACGCGCCTCTAACTCAGTTGCCTCCCACGGAA
CCACCTGCCCACGCCCTGTCCCCCTCAGCAGAACCCCCAAGCCCCGAAGCTGCTCAGACA
GAGGTGCCCTCCAGAGCCAGACCTGTCCCCAGAGCCCAGGCCTCTGGCACAGAGCCTCTC
TTGCCCACCCGCTCCCCACGAGAAAGTGGCTCCTTCCACGTGTCCCCTCAGCCAAGAACG
CCAAGTTTCCAGGGTCGGTCCAGTCCCCGGGTGGCAGAGAGACACCTTAAACCCTTCCTT
TCTGTCCCTCGGGGCCGAGGCCAGCAGAGCCTGGAGCCCTGGAGACCTGAGGGCAATCGC
CACAGGTCCCTCTCAGAGTCTGCCCCTCACTACCCGGATGGATGGCTGCCTCTGCTGAGG
GCTGGTCCCCAGTCCAGCTCCCAGTGGAGCCTCTTTGCTCCCAGTAGCCCTGTCCCAAGA
TGTTCCGGGGAGAGTGAGCAGCTGAGAGCCTGCAGCCAAGCGCCCTGCCCCCCTGAGCAG
CCAGACCCCCGGGCCCTGCAGTGTTCAGCCTTTGACTCCCAGGAGTTCATGGGCCAGCTG
TACCAGTGGGAGCCCTTCACAGAAGTCCAGGGCTTCCAGCGCTGTGAACTGAACTGTCGT
CCCCGTGGCTTCCGCTTCTATGTCCGTCACACCGAAAAGGTCCAGGACGGGACCCTGTGT
CAGCCGGGAGCCCTAGACATCTGTGTGGCTGGACGCTGTCTGAGCCCCGGCTGCGATGGG
ATCCTCGGCTCTGGCCGGCGTCCAGACGGCTGTGGCGTCTGTGGGGGCGATGATTCCACC
TGTCGCCTCATCTCGGGGAACCTTACTGACCGCGGGGGCCCTCTTGGCTACCAGAAGATC
CTACGGATCCCAGCGGGGGCCTCCCGGCTCCAGGTCGCCCAGTTCCGGCCCAGCTCCAAC
TACCTGGCTGTCCGAGGCCCTGGCGGCCGGTCCATCATCAATGGGAACTGGGCCGTGGAT
CCCCCAGGGTCCTACGCGGCCGGCGGGACCGTCTTCCAGTACAACCGGCCTCCCCGAGAG
GAGGGCGCGGGGGAGAGCCTGTCGGCCGAGGGCCCCACGACACAGCCTGTGGATGTCTAT
ATGATCTTTCAGGAGGAAAACCCAGGGGTTTTTTATCAGTATGTCATCTCCTCAGCTCCT
CCAAACCTTGAACCCACCCCAGAGCCGCGTGTCCCGCAGCTGCAGCCTGAGATTTTGGGG
GTAGAGCCCGCACCTGCGCCGGCGCCCCGCCCCGCCCGGACCCCTGGCACCCTCCAGCGT
CAGGTGCGGATCCCCCAGGTGCCCGCCCCGCCCCACCCCAGGACACCCCTGGGGTCTCCA
CCCGGATTCTGGAAACGAGTGGGACACTCCGAGTGCTCTGCGTCCTGCGGGAAGGGTGTC
TGGCGCCCCGTCTATCTCTGCGTTTCTCGCGAGTCGGGAGAGGAACTGGATGAACGCAGT
TGTGCCGTGGGCACCAGGCCCCCAGGCTCCCCGGAACCCTGCCACGGTCCCCCGTGCCCC
CCAACCTGGGAGGCGGGCGACTGGACGTCCTGCAGCCGCTCCTGTGGCCCGGGCACCCAG
CACCGCCAGCTGCGCTGCCGGCAGGAGTTCGGGGCGGGTGGCTCCTCAGTGCCTCTGGAG
CGCTGTGGACACCTCCCCCGGCCCAACATCACCCAGCCCTGCCAGCTGCGCCTCTGTGGC
CATTGGGAGGTTCGTTCAGCCTGGAGCCAGTGCTCGGTGCGGTGCGGCCGCGGCCAGCGG
AGCCGGCAGGTCCGCTGCGTGGGAAGCAACGGGGATGAAGTGAGCGAGCGGGAGTGCGCG
ACGGGCCCCCCGCGGCCCCCCAGCAGAGAGGCCTGTGACATGGGGCCCTGCACCACGGCC
TGGTTCCACAGCGACTGGAGCGCCAAGTGTTCGGCCGAGTGTGGGACAGGAATCCCAGAT
GATCAATGCAAGGACAGCTCTCCACACTGCCCCCTGGTGGTACAGGCCCGGCTCTGCGTC
TATCCCTACTACACAGCCACCTGTTGCCGCTCTTGCGCCCATGTCCTGGAGCGG
>RhFe
CTGCTTCTGTCCCTCCCTCGGCTCTGCCTGGATCAGGAGGTGTTGTCTGGACACGCTCTT
CAGACACCCCCTGAGGAGGGACAGGGCCCTGAGGGCATCTGGGGTCCTTGGGACCAGTGG
GCCTCTTGCTCCCAGCCCTGTGGGGTGGGGGTGCAGCGCAGGACCCGGACATGTCAGCTG
CCTCGAGCTCAGCTCCCCCAGGGCCTACCCCTCCCACCCCGGCCCCCAAGACATCCAGAA
ACCCTGCTTCCCCGGAGTCAGGGCCCCAGACCCCAGACTTCCCGAGAAGCCCTCCCCCTG
TATAGGCCACAGCCCCGGGGAAGAGGGGGCCCACTTCGAGGTTCTGCTTCCCCATTAGGG
AGAGAGGAGGCCCAGGAGATTCAAGGAGCCAGGAGGTCCCGGGTTCGAGACCCCATCAAG
CCAGGAATGTTTGGTTATGGAAGAGTGCCCTTTGCTTTGCCACTCCATCGGAACCGCAGG
CACCCAGGGAGACCGCCCAGATCTGAGCTGTCCCAGACCTCAGAGCTTCCAGCCCTGACT
CCAGAAGCAGAGCCGTCCTCTGCAAAGCACACCCCTCAAATTCAGTTCCTTCCTACCGAA
CTGTCTGCCCACACTCTGTCCTCCCCAGCAGAGGCCCCAGGCCCTGAAGCTGCTCAGACA
GAAGTGCCCTCTAGAATCAGGCCTACCCCCGGAGCCCAAGCCTCTGGCAGAGAGCACCCC
TTGCCCACCCCCTCCCCAGGAGAAATTGGCTCCTTCCACCTGTCCCCTCAGCCAAGAATG
TCAAGTTCCCAAGTTTGGGCCAGTCCCCAGGTGGCAGAGAGACACCCTAATCCTCTCCTT
TCTGTGCCTCGAGGCCGAGGCCAGCAGAGCTGGGAGCCCTGGAGACCTGGGGGGATTCTT
CAGCGGTCCATTGCGGAGTCTGCCCCTCACCACCCAGATGGCTGGTTGCCTCTGCTGAGG
CCTGGCCCACACTCCAGCTCCCAGTGGAGCCTGTTTGCTCCCAGTAGCCCCGTCCCAAGG
TGTTCTGGGGAGAGAGAGCAGCTGAGAGCCTGCAGCCAAGCGCCCTGCCCCCCTGAGCAG
CCAGACCCCCGGGCCCTGCAGTGTGCAGCCTTTGACCCCCAGGAGTTCATGGGCCAGCTG
TACCAGTGGGAGCCCTTCACAGAAGTTCAGGGCTCCCAACGCTGTGAACTGAACTGTCGT
CCCCGTGGCTTCCGCTTCTATGTCCGTCACACTGAAAAGGTCCAGGATGGGACCCTGTGT
CAGCCGGGAGCCCTAGACATCTGTGTGGCTGGACGCTGTCTGAGCCCGGGTTGTGACGGG
ATCCTCGGCTCTGGCAGGCGTCCAGATGGCTGTGGAGTCTGTGGGGGTGATGATTCTACG
TGTCGCCTCGTCTCGGGGAACCTCACCGACCGCGGGGGCCCTCTTGGCTATCAGAAGTTG
CTGTGGATTCCTGCTGGAGCCTCCCGGCTCCAGATTGCCCAGCTCCGGCCCAGCTCCAAC
TACCTGGCACTGCGAGGCCCTGGGGGTCGGTCCATCATCAATGGAAACTGGGCCGTGGAT
CCCCCTGGGTCCTACACGGCCAGCGGGACTGTCTTCCGGTACAACCGTCCTCCTCGAGAG
GAGGGCACAGGGGAGAGTCTGTCAGCTGAGGGCCCCACCACCCAGCCTGTGGACGTCTAT
ATGATCTTTCAGGAGGAAAACCCAGGTGTTTTTTATCAGTATGTCATCTCTTCCCCTCCT
CCAAACCTGGAGCCAACCCCAGAGCCCCGTACCCCTCAACTCCAGCCTGAGATTTTGAGG
GTAGAGTCCGCGCCTGCTTCAGCGCCCCGCCCTGCCCGGACCCCGGGCACCCTCCAGCGT
CAGGTGCGAATCCCCCAGATGCCCGCCCCACCCCACCCCAGGACACCCCTGGGGTCTCCA
ACTGGATTCTGGAAGCGAGTGGGACACTCCGAGTGCTCGGCATCCTGTGGAAAAGGTGTT
TGGCACCCCATCTTCCTCTGCATTTCTCGTGAGTCAGGAGAGGAAATGGATGATCACAGT
TGTGCCGTGGGTGCCAGGCCCCCAGCCTCCCCGGAACCCTGCCATGGCCCCCCATGTCCC
CCATACTGGGAGACCGGTGAGTGGACGTCCTGCAGCCGCTCCTGTGGCCCCGGGACCATG
CAGCGCCAGCTCCGCTGCCGGCAGGAGTTTGGGGGCGGTGGCTCGTCAGTACCTCCGGAA
CGCTGTGCACACCTGCCCCGGCCCAACATCACCCAGCCCTGCCAGCTGCGCCTCTGTGGC
CATTGGGAGGTTCGTTCCCCTTGGAGCCAGTGTTCTGTGCGGTGCGGGCGCGGACAGAGG
ACCCGGCACGTTCGCTGTGTGGGAAACGACGGAGATGAAGTGAGCGAGCGGGAGTGTGTG
TCAGGCCCCCCGCGGCCCCCCAGCAGAGAGGCCTGTGACATGGGCCCCTGTACCACGGCC
TGGTTCCACAGCGACTGGAGCTCCAAGTGCTCAGCTGAGTGTGGGACAGGAATCCCCGAT
GATCAATGCAAGGACAGCTCTCCACATTGCCCCCTGGTGGTACAGGCCCGGCTTTGCGTC
TATCCCTACTACACAGCCACCTGTTGCCGCTCTTGCGCCCACGTCCTGGAGCGG
>RoAe
CTGCTTCTGACCTTCCCTCGGCTCTGCCTGGACCAGGAGGTGTTGTCTGGACACGCTCTT
CAGACGCCCCCTGAGGAGGGCCAGGGCCCTGAGGGCGTCTGGGGTCCTTGGGCCGCGTGG
GCCTCTTGCTCCCAGCCCTGTGGGGTGGGGGTGCAGCGCAGGAGCCGCGCATGTCAGCTC
CCTGCAGCTTTGCTCCACCAGGGCCGACCCCTCCCGCCCCGGCCCCCGAGACATCCAGAA
ACCCTGCTGCCCCGGGGTCAGGGCCCCAGGCCTCAGACTTCCCGAGAAGCCCTCCCCCTG
TACAGGCCACAGCCTCGAGGCAGGGGCGGCGCGCTCCGAGGTCCTGCTTCCCCATTAGCG
GGAGAGGAGGCCCAGGAGTTTCAAGGAGCCAGGAGGCCCCGGGTTCGAGACCCCATCAAG
CCCGGAATGTTTGGTTATGGGAGAGCGCCCTTTGCTTTGCCACTCCATCGGAACCGCAGG
CACCCCCCGAGACCGCCTCGGTCTGAGCTATCCCAGACCTCAGAGCTTCCACCCCTGGTT
CCAGAAGCAGCGCCATCCTCTGCGAATGACGCGCCTCTGACTCAGTTGCCTCCCACGGAA
CTACCTGCCCACGCCCTGTCCCCCTCAGCAGAACCCCCAAGCCCCGAAGCTGCTCAGACA
GAGGTGCCCCCTAGAGCCAGGCCTGTCCCCAAAGCCCAGGCCTCTGGCACAGAGCCCCTG
TTGCCCACCCCCTCCCCACGAGAAAGTGGCCCCTTCCACGTGTCCCCTCAGCCGAGAACA
CCAAGTTCCCAGGGGCGGGCCAGTCCCCGGGGGGCAGAGAGACACCCTAAACCCTTCTTC
TCTGTCCCTCGGGGCCGAGGCCAGCAGAGCCTGGAGCCCTGGAGACCTGAGGGGAATCGC
CACAGGCCCCTCTCAGAGTCTGCCCCTCACTACCCAGACGGGTGGCTGCCTCTGCTGAGG
CCTGGCCCCCAGTCCAGCGCCCAGTGGAGCCTCTTTGCTCCCAGTAGCCCTGTGCCGAGA
TGTTCTGGGGAGAGTGAGCAGCTGAGAGCCTGCAGCCAAGCGCCCTGCCCCCCTGAGCAG
CCAGACCCCCGGGCCCTGCAGTGTTCAGCCTTTGACTCCCAGGAGTTCATGGGCCAGCTG
TACCAGTGGGAGCCCTTCACAGAAGTCCAGGGCTTCCAGCGCTGCGAACTCAACTGCCGC
CCCCGCGGCTTCCGCTTCTATGTCCGTCACACCGAAAAGGTCCAGGACGGGACCCTGTGT
CAGCCGGGAGCCCTGGACATCTGTGTGGCCGGACGCTGTCTGAGCCCCGGCTGTGATGGG
ATCCTCGGCTCTGGCCGGCGTCCAGACGGCTGTGGCGTCTGTGGGGGTGATGACTCCACC
TGTCGCCTCGTCTCGGGGAACCTCACTGACCGCGGGGGCCCTCTGGGCTACCAGAAGGTC
CTGCGGATCCCAGCGGGGGCCTCCCGGCTCCAGGTCGCCCAGTTCCGGCCCAGCTCCAAC
TACCTGGCTCTCCGAGGCCCTGGGGGCCGGTCCATCATCAACGGGAACTGGGCCGTGGAT
CCTCCAGGGTCCTATGCGGCCGGCGGGACCGTCTTCCAGTACAACCGGCCTCCTCGAGAG
GAGGGCGCCGGGGAGAGCCTGTCAGCCGAGGGCCCCACGACGCAGCCTGTGGACGTCTAC
ATGATCTTTCAGGAGGAAAACCCAGGGATTTTTTATCAGTACGTCATCAACTCGCCTCCT
CCAAACCTTGAACCCACCCCAGAGCGGCGTGACCCGCAGCTGCAGCCTGAGATTTTGGGG
GTGGAGCCCGCACCTGCGCCCGTGCCCCGCCCGGCCCGGACCCCCGGCACCCTCCAGCGT
CAGGTGCGGATCCCCCAGGTGCCCGCCCCGCCCCACCCCAGGACACCCCTGGGGGCTCCG
CCGGGATTCTGGAAACGAGCGGGACACTCCGAGTGCTCTGCGTCCTGCGGAAAGGGTGTC
TGGCGCCCCATCTTCCTCTGCATTTCTCGCGAGTCAGGAGAGGAACTGGATGAACGCAGT
TGTGGCGTGGGCACCAGGCCCCCAGGCTCCCCGGAACCCTGCCACGGCCCCCCGTGCCCC
CCATCCTGGGAGGCCGGCGACTGGACGTCCTGCAGCCGCTCCTGTGGCCCGGGCACCCAG
CACCGCCAGCTGCGCTGCCGGCAGGAGTTCGGGGCGGGTGGCTCCTCCGTGCCGCTGGAG
CGCTGCGGGCACCTGCCCCGGCCCAACAGCACCCAGCCCTGCCAGCTGCGCCTCTGCGGC
CACTGGGAGATCCGCTCCGCCTGGAGCCAGTGCTCCGTGCGGTGCGGCCGCGGCCAGCGG
AGCCGGCAGGTCCGCTGTGTGGGCAGCAACGGGGATGAAGTGAGCGAGCGGGAGTGCGCG
ACAGGCCCCCCGCGGCCCCCCAGCAGAGAGGCCTGTGACATGGGGCCCTGCACCACGGCC
TGGTTCCACAGCGACTGGAGCGCCAAGTGTTCGGCCGAGTGTGGGACGGGCATCCCTGAT
GATCAATGCAAGGACAGCTCTCCACACTGCCCCCTGGTGGTGCAGGCCCGGCTCTGCGTC
TACCCCTACTACACAGCCACCTGTTGCCGCTCTTGCGCCCATGTGCTGGAGCGG
