# Supplementary material for: Positively selected genes in the hoary bat (Lasiurus cinereus) lineage: prominence of thymus expression, immune and metabolic function, and regions of ancient synteny
Source: PeerJ. 2022 Mar 17;10:e13130. doi: 10.7717/peerj.13130 (PMC8934532; doi:10.7717/peerj.13130)
Supplement: Supplemental Information 3 — Initially tested orthogroups that have been edge-trimmed as described in the Methods. [file peerj-10-13130-s003.zip › original.trimmed/trimmed-OG0001989.fas]

>EpFu
ATGGTGGTGCCTGACTTCTCAGAGCTGTTCAAGGAGAGAGCCACAGCACCTTTCTTTGTG
TTCCAGGTGTTCTGCGTGGGGCTCTGGTGCCTGGATGAGTACTGGTACTACAGCGTCTTC
ACGCTCTCCATGCTGGTGGCCTTCGAGGCCTCCCTGGTGCAGCAGCAGATGCGCAACATG
TCCGAGATCCGGAAGATGGGCAACAAGCCCCACACAATCCAGGTCTACCGAAGCCGCAAG
TGGAGGCCCATTGCCAGCGACGACATTGTTCCCGGGGACATTGTCTCCATTGGTCGCTCG
CCACAGGATAACCTGGTGCCATGTGATGTGCTGCTGCTTCGGGGCCGCTGCATCGTGGAC
GAGGCCATGCTCACAGGGGAGTCAGTGCCACAGATGAAGGAGCCCATTGAAGACCTCAGC
CCCGACCGCGTGCTGGACCTGCAGGCCGACTCCCGGCTCCACGTCATCTTCGGGGGCACC
AAGGTGGTGCAGCACATCCCCCCACAGAAGGCCACAACAGGCCTGAAGCCGGTCGACAGT
GGGTGCGTGGCCTTCGTCCTAAGGACTGGATTTAACACATCTCAGGGCAAGCTGCTGCGC
ACGATCCTCTTTGGGGTCAAGAGAGTGACTGCGAACAACCTGGAGACCTTCGTCTTCATC
CTCTTTCTCCTTGTCTTTGCCATCGCAGCAGCCTCCTACGTGTGGATTGAAGGCACCAAG
GATCCCACCCGGAACCGCTACAAGCTGTTTCTGGAATGCACATTGATCCTCACATCAGTA
GTGCCCCCTGAGTTGCCCATTGAGCTGTCTCTGGCTGTCAACACCTCCCTCATCGCCCTG
GCCAAGCTCTACATGTACTGTACGGAGCCCTTCCGCATTCCCTTCGCTGGCAAGGTGGAG
GTGTGCTGCTTCGACAAGACGGGGACCTTGACCAGCGACAGCCTGGTGGTGCGCGGAGTG
GCTGGGCTCAGAGATGGAAAGGAGGTGACCCCCGTGTCCAACATCCCTGTAGAAACACAC
CGAGCCCTGGCCTCATGCCACTCCCTGATGCAGCTGGATGATGGTACCTTGGTGGGTGAC
CCCCTGGAGAAGGCCATGCTGACAGCCGTGGACTGGACACTGACCAAAGATTCCAAGGCT
GTGATCCGGGAGATCCAGAATGCCTCCCACAAGGCGCTGGCCCTGGAGCATGCCCTGTGC
CTCACGGGCGATGGCTTGGCC
>HiAr
ATGGTGGTGCCTGACTTCTCAGAGCTGTTCAAGGAGAGAGCCACAGCGCCCTTCTTTGTA
TTCCAGGTGTTTTGCGTGGGTCTCTGGTGCCTGGATGAGTACTGGTACTACAGTGTCTTC
ACGCTGTCCATGCTGGTGGCCTTCGAGGCGTCTCTGGTGCAGCAGCAGATGCGAAACATG
TCTGAGATCCGGAAGATGGGCAACAAGCCCCACACGATCCAGGTCTACCGAAGCCGAAAG
TGGAGGCCCATTGCCAGCGATGAGATTGTTCCCGGGGACATCGTCTCCATTGGCCGCTCG
CCGCAGGAGAACCTGGTGCCATGCGACGTGCTGCTGCTGCGGGGCCGCTGCATCGTGGAT
GAGGCCATGCTCACAGGGGAGTCAGTGCCACAGATGAAGGAGCCCATCGAAGACCTCAGC
CCCGACCGGGTGCTGGACCTGCAGGCCGACTCCCGGCTCCATGTCATCTTTGGGGGCACC
AAGGTGGTGCAGCATATCCCCCCACAGAAGGCCACCACGGGCCTGAAGCCGGTCGACAGT
GGGTGTGTAGCCTATGTCCTGAGGACTGGATTCAACACATCCCAGGGTAAGCTGCTGCGC
ACGATCCTCTTTGGAGTCAAGAGAGTAACTGCGAACAATCTGGAGACCTTTGTCTTCATC
CTCTTTCTCCTGGTCTTTGCCATCGCAGCAGCTGCCTATGTGTGGATCGAAGGCACCAAG
GACCCCAGCCGGAATCGCTACAAGCTGTTTCTGGAATGCACACTGATCCTCACGTCAGTC
GTGCCACCTGAGCTGCCCATCGAGCTGTCTCTGGCCGTCAATACCTCCCTTATCGCCCTG
GCCAAACTCTACATGTACTGTACGGAGCCCTTCCGGATCCCCTTTGCTGGCAAGGTGGAA
GTGTGCTGCTTTGACAAAACAGGGACCTTGACCAGCGACAGCCTGGTGGTGCGTGGCGTG
GCCGGGCTCAGAGACGGGAAGGAGGTGACCCCTGTGTCCAACATCCCCATAGAAACGCAC
CGGGCCCTGGCCTCATGCCACTCCCTCATGCAGCTAGACGATGGCACCCTGGTGGGTGAC
CCCCTCGAGAAGGCCATGCTGACAGCTGTGGACTGGACACTGACCAAAGACTCCAAGGCT
GTGATCCGGGAGATCCAGAATGCCTCCCACAAAGCACTGGCCCTGGAGCATGCGCTGTGC
CTCACAGGCGATGGCCTGGCC
>LaCi
ATGGTAGTGCCTGACTTCTCAGAGCTGTTCAAGGAGAGAGCCACAGCACCTTTCTTTGTG
TTCCAGGTGTTCTGTGTGGGGCTCTGGTGCCTGGATGAGTACTGGTACTACAGCGTCTTC
ACGCTCTCCATGCTGGTGGCCTTCGAGGCCTCCCTGGTGCAGCAGCAGATGCGCAACATG
TCTGAGATCCGGAAGATGGGCAACAAGCCCCACACAATCCAGGTGTATCGAAGCCGCAAG
TGGAGGCCCATTGCCAGCGACGACATTGTTCCTGGGGACATTGTCTCCATTGGTCGCTCG
CCACAGGATAACCTGGTGCCGTGTGATGTGCTGCTGCTTCGGGGCCGCTGCATCGTGGAC
GAGGCCATGCTCACAGGGGAGTCAGTGCCACAGATGAAGGAGCCGATTGAAGACCTCAGC
CCTGACCGGGTGCTGGACCTGCAGGCCGACTCCCGGCTCCACGTCATCTTTGGGGGCACC
AAGGTGGTGCAGCACATCCCCCCACAGAAGGCCACAACAGGCCTGAAGCCGGTCGACAGT
GGGTGCGTGGCCTTCGTCCTAAGGACTGGATTTAACACATCTCAGGGCAAGCTGCTGCGC
ACGATTCTCTTTGGGGTCAAGAGAGTGACTGCAAACAACCTGGAGACCTTCGTCTTCATC
CTCTTTCTCCTTGTCTTTGCCATCGCAGCAGCCGCCTACGTGTGGATTGAAGGCACCAAG
GATCCCACCCGGAACCGCTACAAACTGTTTCTGGAATGCACATTGATCCTCACATCAGTA
GTGCCCCCTGAGTTGCCCATTGAGCTGTCTCTGGCTGTCAATACCTCCCTCATCGCCCTG
GCCAAGCTCTACATGTACTGTACGGAGCCCTTCCGCATTCCTTTCGCTGGCAAGGTGGAG
GTGTGCTGCTTCGACAAGACAGGGACCTTGACCAGTGACAGCCTGGTAGTGCGCGGGGTG
GCTGGGCTCAGAGATGGAAAGGAGGTGACCCCCGTGACCAACATCCCTGTAGAAACACAC
CGAGCCCTGGCCTCATGCCACTCCCTAATGCAGCTGGATGATGGTACCTTGGTGGGTGAC
CCCTTGGAGAAGGCCATGCTGACAGCCGTGGACTGGATACTGACCAAAGATTCCAAGGCT
GTGATCCGGGAGATCCAGAATGCCTCCCACAAGGCGCTGGCCCTGGAGTATGCCCTGTGC
CTCACGGGCGATGGCTTGGCC
>MyLu
ATGGTGGTGCCTGACTTCTCAGAGCTGTTCAAGGAGAGAGCCACAGCACCTTTCTTTGTG
TTCCAGGTGTTCTGCGTGGGGCTCTGGTGCCTGGATGAGTACTGGTACTACAGCGTCTTC
ACGCTCTCCATGCTGGTGGCCTTCGAGGCCTCCCTGGTGCAGCAGCAGATGCGCAACATG
TCGGAGATCCGGAAGATGGGCAACAAGCCCCACACAATCCAGGTCTACCGAAGCCGCAAG
TGGAGGCCCATCGCCAGCGACGACATTGTTCCCGGGGACATTGTCTCCATTGGTCGCTCG
CCACAGGATAACCTGGTGCCGTGCGATGTGCTGCTGCTTCGGGGCCGCTGCATCGTGGAC
GAGGCCATGCTCACAGGGGAGTCAGTGCCACAGATGAAGGAGCCCATTGAAGACCTCAGC
CCCGACCGGGTGCTGGACCTGCAGGCCGACTCCCGGCTCCACGTCATCTTCGGGGGCACC
AAGGTGGTGCAGCACATCCCCCCACAGAAGGCCACAACAGGCCTGAAGCCGGTTGACAGT
GGGTGCGTGGCCTACGTCCTAAGGACTGGATTCAACACATCTCAGGGCAAGCTGCTGCGC
ACGATCCTCTTTGGGGTCAAGAGAGTGACTGCAAACAACCTGGAGACCTTCGTCTTCATC
CTCTTTCTCCTTGTCTTTGCCATCGCGGCAGCCGCCTACGTATGGATTGAAGGCACCAAG
GATCCCAGCCGGAACCGCTACAAGCTGTTTCTGGAATGCACATTGATCCTCACATCAGTC
GTGCCCCCTGAGTTGCCCATTGAGCTGTCTCTGGCTGTCAACACCTCCCTCATCGCCCTG
GCCAAGCTCTACATGTACTGTACGGAGCCCTTCCGCATTCCCTTTGCTGGCAAGGTGGAG
GTGTGCTGCTTCGACAAGACAGGAACCTTGACCAGCGACAGCCTGGTAGTGCGCGGTGTG
GCTGGGCTCAGAGATGGAAAGGAGGTGACCCCCGTGTCCAACATCCCTGTAGAAACACAC
CGAGCCCTGGCCTCATGCCACTCCCTAATGCAGCTGGATGATGGAACCTTGGTGGGTGAC
CCCCTGGAGAAGGCCATGCTGACAGCCGTGGATTGGACACTGACCAAAGATTCCAAGGCT
GTCATCCGGGAGATCCAGAATGCCTCCCACAAGGCGCTGGCCCGGGAGCATGCCCTGTGC
CTCACGGGCGATGGCTTGGCC
>PhDi
ATGGTGGTGCCTGACTTTTCAGAGCTGTTCAAGGAGAGAGCCACAGCGCCTTTCTTTGTG
TTCCAGGTGTTCTGCGTGGGACTCTGGTGCCTGGATGAGTACTGGTACTACAGCGTCTTC
ACACTCTCCATGCTGGTGGCCTTCGAGGCTTCCCTGGTTCAGCAGCAGATGCGCAACATG
TCTGAGATCCGGAAGATGGGCAACAAGCCCCACACCATCCAGGTCTACCGAAGCCGCAAG
TGGAGGCCCATCGCCAGCGATGAGATTGTGCCCGGGGACATTGTCTCCATTGGTCGCTCA
CCACAGGATAACCTGGTGCCATGTGACGTGCTCTTGCTTCGGGGCCGCTGCATCGTGGAC
GAGGCCATGCTCACAGGGGAGTCGGTACCACAGATGAAGGAGCCCATTGAAGACCTCAGC
CCTGACCGGGTGCTGGACTTACAGGCTGACTCCCGGCTCCATGTCATCTTCGGGGGCACC
AAGGTGGTGCAGCACATCCCCCCCCAGAAGGCCACCACGGGCCTGAAGCCGGTTGACAGT
GGGTGTGTAGCCTTCGTCCTCAGGACTGGATTCAACACATCTCAGGGCAAGCTGCTGCGC
ACAATCCTCTTTGGGGTCAAGAGAGTTACTGCCAACAACCTGGAAACCTTCGTCTTCATC
CTCTTTCTCCTTGTTTTTGCCATCGCGGCAGCTGCCTACGTGTGGATCGAAGGCACCAAG
GATCCCAGCCGGAACCGCTACAAGCTGTTCCTGGAATGTACACTGATCCTCACGTCCGTC
GTGCCCCCCGAGCTGCCCATTGAACTGTCTCTGGCTGTCAACACCTCCCTTATTGCCCTG
GCCAAGCTCTATATGTACTGTACAGAGCCCTTCCGGATCCCCTTTGCTGGCAAGGTGGAG
GTGTGCTGCTTCGACAAGACCGGGACCTTGACCAGCGACAGCCTGGTGGTGCGAGGCGTG
GCTGGGCTCAGAGACGGAAAGGAGGTGACACCTGTGTCCAACATCCCCGTGGAAACGCAC
CGGGCCCTGGCCTCATGTCACTCCCTGATGCAACTGGACGACGGCACCTTGGTGGGTGAC
CCCCTGGAGAAGGCCATGCTGACAGCTGTGGACTGGACACTGACCAAAGACTCGGGCGAC
GTCCTGCAGCAGATCACTGGCATCACCGACCAGAGCCTGGAGGAGGCGCAGGCCAGGTGC
TGCACGGGCGCTGGGCTGGCC
>PtVa
ATGGTGGTGCCTGACTTCTCAGAGCTGTTCAAGGAGAGAGCCACAGCACCCTTCTTTGTG
TTCCAGGTGTTCTGCGTGGGGCTCTGGTGCCTAGACGAATACTGGTACTACAGTGTCTTC
ACACTATCCATGCTTGTGGCCTTCGAGGCTTCCCTGGTGCAGCAACAAATGCGAAACATG
TCTGAGATTCGGAAGATGGGCAACAAGCCCCACACAATCCAGGTCTACCGAAACCGAAAG
TGGAGGCCCATTGCCAGCGACGAGATCGTTCCCGGGGACATCGTCTCCATCGGCCGCTCG
CCGCAGGAGAATCTGGTGCCGTGCGATGTGCTGCTGCTGCGGGGCCGCTGCATTGTGGAC
GAGGCCATGCTCACGGGGGAGTCAGTACCACAGATGAAGGAGCCCATCGAAGACCTTAGT
CCTGACCGGGTGCTGGACCTACAGTCTGACTCCCGGCTCCACGTAATCTTCGGGGGCACT
AAGGTGGTGCAGCACATCCCCCCACAGAAGGCCACCACGGGCCTGAAGCCGGTCGACAGT
GGGTGTGTGGCCTACGTCCTGAGGACTGGGTTCAACACATCCCAGGGCAAGCTGCTGCGC
ACAATCCTCTTTGGGGTCAAAAGAGTGACTGCAAACAACCTGGAGACCTTCGTCTTCATC
CTCTTTCTCCTGATCTTTGCCATTGCAGCAGCCGCATATGTGTGGATTGAAGGCACCAAG
GACCCCAGCCGGAACCGCTACAAGCTGTTTCTGGAATGCACACTGATCCTCACGTCAGTC
GTGCCCCCTGAGCTGCCCATCGAGCTTTCTCTGGCCGTCAACACCTCCCTCATCGCTCTG
GCCAAGCTCTACATGTACTGTACGGAGCCCTTCCGGATCCCCTTTGCTGGCAAGGTGGAA
GTATGCTGCTTCGACAAGACAGGAACCTTGACCAGCGACAGCCTGGTGGTGCGTGGTGTG
GCTGGACTCAGAGATGGGAAGGAGGTGACCCCCGTGTCCAACATCCCTGTAGAAACACAC
CGGGCCTTGGCCTCCTGCCACTCCCTCATGCAGCTGGACGACGGCACCCTGGTGGGTGAC
CCCCTCGAGAAAGCCATGCTGACAGCCGTGGACTGGATACTGACCAAAGACTCTAAGGCT
GTGATCCGGGAGATCCAGAACGCCTCCCACAAGGCGCTGGCCCTGGAGCATGCGCTGTGC
CTCACAGGCGATGGCCTGGCC
>RhFe
ATGGTGGTGCCTGACTTCTCAGAGCTCTTCAAGGAGAGAGCCACAGCACCCTTCTTTGTG
TTCCAGGTGTTCTGCGTGGGGCTCTGGTGCCTGGATGAGTACTGGTACTACAGCGTCTTC
ACGCTGTCCATGCTGGTGGCCTTCGAGGCGTCTCTGGTGCAGCAGCAGATGCGAAACATG
TCTGAGATCCGGAAGATGGGCAACAAGCCGCACACGATCCAGGTCTACCGAAGCCGCAAG
TGGAGGCCCATTGCCAGCGACGAGATTGTTCCCGGGGACATCGTCTCCATCGGCCGCTCG
CCACAGGAGAACTTGGTGCCATGCGACGTGCTGCTGCTGCGGGGCCGCTGCATCGTGGAC
GAGGCCATGCTCACAGGGGAGTCGGTGCCACAGATGAAGGAGCCCATCGAAGACCTCAGC
CCCAACCGGGTGCTGGACCTGCAGGCCGACTCGCGGCTCCATGTCATCTTTGGGGGCACC
AAGGTGGTGCAGCACATCCCCCCACAGAAGGCCACCACGGGCCTGAAGCCGGTCGACAGT
GGGTGTGTCGCTTATGTCCTGAGGACTGGATTCAACACGTCCCAGGGTAAGCTGCTGCGC
ACGATCCTCTTCGGAGTCAAGAGAGTGACTGCGAACAACCTGGAGACGTTTGTCTTCATC
CTCTTTCTCCTGGTCTTTGCCATCGCAGCAGCTGCCTATGTGTGGGTGGAAGGCACCAAG
GACCCCAGCCGCAACCGCTACAAGCTATTTCTGGAATGCACACTGATCCTCACGTCAGTC
GTGCCCCCTGAGCTGCCCATCGAGCTGTCTCTGGCCGTCAATACCTCCCTAATCGCCCTG
GCCAAGCTCTACATGTACTGTACGGAGCCCTTCCGGATCCCCTTTGCTGGCAAGGTGGAG
GTGTGCTGCTTTGACAAAACAGGGACCTTGACCAGCGACAGCCTGGTGGTGCGCGGCGTG
GCCGGGCTCAGAGACGGGAAGGAGGTGACCCCCGTGTCCAACATCCCCATAGAAACGCAC
CGGGCCCTGGCATCATGCCACTCCCTCATGCAGCTGGACGACGGCACCCTGGTGGGTGAC
CCCCTCGAGAAGGCCATGCTGACAGCTGTGGACTGGACACTGACCAAAGATTCCAAGGCT
GTGATCCGGGAGATTCAGAACGCCTCCCACAAGGCACTGGCCCTGGAGCATGCGCTGTGC
CTCACAGGCGATGGCCTGGCC
>RoAe
ATGGTGGTGCCTGACTTCTCAGAGCTGTTCAAGGAGAGAGCCACAGCGCCCTTCTTCGTG
TTCCAGGTGTTCTGCGTGGGGCTCTGGTGCCTAGACGAGTACTGGTACTACAGCGTCTTC
ACGCTCTCCATGCTTGTGGCCTTCGAGGCTTCCCTGGTGCAGCAACAGATGCGAAACATG
TCTGAGATTCGGAAGATGGGCAACAAGCCCCACACAATCCAGGTCTACCGAAACCGAAAG
TGGAGGCCCATTGCCAGCGACGAGATTGTTCCCGGGGACATCGTCTCCATCGGCCGCTCA
CCGCAGGAGAACCTGGTGCCGTGCGACGTGCTGCTGCTGCGGGGCCGCTGCATTGTGGAC
GAGGCCATGCTCACGGGGGAGTCAGTACCACAGATGAAGGAGCCCATCGAAGACCTTAGC
CCTGACCGGGTGCTGGACCTACAGACTGACTCCCGGCTCCACGTAATCTTCGGGGGCACT
AAGGTGGTGCAGCACATCCCCCCACAGAAGGCCACCACGGGCCTGAAGCCGGTTGACAGC
GGGTGTGTGGCCTACGTCCTGAGGACTGGATTCAACACATCCCAGGGCAAGCTGCTGCGC
ACAATCCTCTTTGGGGTCAAAAGAGTGACTGCAAACAACCTGGAGACCTTCGTCTTCATC
CTCTTTCTGCTGGTCTTTGCCATTGCAGCAGCCGCCTATGTGTGGATTGAAGGCACCAAG
GACCCCAGCCGGAACCGCTACAAGCTGTTTCTGGAATGCACACTGATCCTCACATCAGTC
GTGCCCCCCGAGCTGCCCATCGAGCTTTCTCTGGCCGTCAACACCTCCCTCATCGCTCTG
GCCAAGCTCTACATGTACTGTACGGAGCCCTTCCGGATTCCCTTCGCTGGCAAGGTGGAG
GTATGCTGCTTCGACAAGACAGGAACTTTGACCAGCGACAGCCTGGTGGTGCGTGGTGTG
GCTGGCCTCAGAGATGGGAAGGAGGTGACTCCCGTGTCCAACATCCCTGTAGAAACACAC
CGGGCCCTGGCTTCCTGCCACTCCCTCATGCAGCTGGATGACGGCACCCTGGTGGGTGAC
CCCCTCGAGAAAGCCATGCTGACAGCCGTGGACTGGATATTGACCAAAGACTCTAAGGCT
GTGATCCGGGAGATCCAGAATGCCTCGCACAAGGCGCTGGCCCTGGAGCATGCGCTGTGC
CTCACAGGCGACGGCCTGGCC
