# Supplementary material for: Positively selected genes in the hoary bat (Lasiurus cinereus) lineage: prominence of thymus expression, immune and metabolic function, and regions of ancient synteny
Source: PeerJ. 2022 Mar 17;10:e13130. doi: 10.7717/peerj.13130 (PMC8934532; doi:10.7717/peerj.13130)
Supplement: Supplemental Information 3 — Initially tested orthogroups that have been edge-trimmed as described in the Methods. [file peerj-10-13130-s003.zip › original.trimmed/trimmed-OG0001998.fas]

>EpFu
GTGGAAGAGTTAATGGACTTTTTCCAGGCCAGTAAGAGGTGCCACCTGAGCAAGAGGTTC
GGCCACAGGGAGTACCTGGTCCAGAACATGCAGTCGGCAGAGACCCGTGTGCAGGGCCTG
CTGAGCGCGGCCGCTGCCCAGCTCACCCTCCTCATCCAGAAGCACGAGAGAGCAGGGTAC
CTGGATGAAGAGCAGACGGAGGAGCTGATGGAGCGGGCTCAGACGGAAGTCTTCTCCATT
AAACAGAAGTTGGACAACGACCTAAAGCAGGAAAAGAAAAAGCTCCACCAAAAATTAATG
GTGAAGAGAAGACGAGAGATGCTGCAAAAGCACCAGGAGCAGCGGAGGGAGCAGCAGTCC
GTGGGGGAAGCCTTCCGAGCGGCCGAGGACGTGGGCCAGTACCTGGGCCAG
>HiAr
GTAGAAGAGTTAATGGACTTTTTCCAGGCTAGTAAGAGGTATCATCTAAGTAAAAGATTT
GGCCACAGGGAGTACCTGGTCCAGAACTTACAGTCGTCAGAGACCCGTGTGCAAGGCCTT
CTGAGCACCGCGGCTGCCCAGCTGACCCTCCTCATCCAGAAACACGAGAGAGCAGGGTAC
TTGGATGAAGACCAGATGGAAGTGCTGCTGGAGCGGGCTCAGACCGAAGTCTTTTCTATC
AAACAGAAGCTGGACAATGACTTAAAGCAGGAAAAGAAAAAGCTCCGCCAAAAACTAATA
ATGAAGAGAAGACGAGAGATGCTGCAAAAGCACAAGGAGCAGCGGAAGGAGCAGCTGTCC
ATCGGGGAAGCCTTCCGAGCGGCCGAGGACGTGGGCCAGTACCTGGGCCAG
>LaCi
GTGGAAGAGTTAATGGACTTCCTCCAGGCCAGTAAGAGGTACCACCTGAGCAAGCGGTTC
GCCCACAGGGAGTACCTGGTCCAGACCATGCAGTCGGCAGAGGCCCGGGCACAGGGCCTG
CTGAGCGCGGCCGCTGCCCAGCTCACGCTCCTCATCCAGAAACACGAGAGAGCAGGGTAC
CTGGATGAGGAGCAGACGGAGGAGCTGATGGAGCGGGCCCAGACCGAAGTCTTCTCCATC
NNNNNNNNNNNNNNNNNNNNNNNNNNNNNNNNNNNNNNNNNNCTCCACCAGAAGTTAATC
GTCCGGAGGAGGCGGGAGATGCTGCAGAAGCACAAGGAGCAGCGGCGGGAGCAGCTGGCG
GGCGGCGAGGCCTGGCGCGCGGCGGAGGACGTGGGCCGGTACCTGGGCCAG
>MyLu
GTCGAAGAGTTGATGGACTTTTTCCAGGCCAGTAAGAGGTACCACCTGAGCAAGAGATTC
GGCCACAGGGAGTACCTGGTGCAGAACATGCAGTCGGCGGAGACCCGTGTGCAGGGCCTG
CTGAGCGCTGCCGCTGCCCAGCTGACCCTCCTCATCCAGAAACACGAGAGAGCAGGGTAC
CTGGATGAAGAGCAGACGGAGGAGCTGATGGAGCGGGCTCAGACGGAAGTCTTCTCCATT
AAACAGAAGTTGGACAACGACCTAAAGCAGGAAAAGAAAAAGCTCCACCAAAAATTAATA
GTTAAGAGAAGACGAGAGATGCTGCAAAAGCACAAGGAGCAGCGCAGGGAGCAGCTGTCC
GTCGGGGAAGCCTTCCGAGCGGCCGAGGACGTGGGCCAGTACCTGGGCCAG
>PhDi
GTGGAAGAGCTAATGGACTTCTTCCAGGCCAGCAAGAGGTACCACCTGAGCAAGAGGTTC
GGCCACAGGGAGTACCTGGTGCAGAACATCCAGTCGTCAGAGGCCCGCGCGCAGGGACTT
CTGAGCACAGCCGCCACCCAGCTGACCCTCCTGGTCCAGAAGCACGAGAGGGCCGGGTAC
TTGGATGAAGACCAGGCGGAAGCACTCTTGGAGCGCGCCCAGACCGAGGTCTTCTCCATA
AAGCAGAAGTTGGACAACGACTTAAAGCAGGAGAAGAAAAAGCTCCGCCAAAGACTAATA
ATGAAGAGGAGACGGGAGATGCTGCAAAAGCACAAGGAGCAGCGGAGGGAGCAGCTGGCC
GTCGGGGACGCCTTCCGCACGGCGGAGGACGTGGGCCAGTACCTGGGCCAG
>PtVa
GTAGAAGAGCTAATGGACTATTTCCAGGCTAGTAAGAGGTATCACCTGAGTAAACGGTTT
GGCCACAGGGAGTACCTGGTCCAGAACATTCAGTCGTCAGAGACCCGTGTGCAAGGCCTT
CTGAGCGCTGCTGCTGCCCAGCTGACCCTCCTCATCCAGAAGCACGAGAGGGCAGGGTAC
TTGGACGAAGGTCAGATGGAGGTGCTGTTGGAGCGGGCTCAGACGGAAGTCTTCTCTGTG
AAACAGAAGTTGGACAGTGACTTAAAGCAGGAAAAGAAAAAGCTCCGCCAGAAATTAATA
ACTAGGAGGAGACGCGAGATGCTGCAAAAGCACAAGGAACAGCGGAAGGAGCAGCTGTCC
CTCGGGGACGCCTTTCGGGCCGCCGAGGATGTGAGCCAGTACCTGGGCCAG
>RhFe
GTAGAAGAGTTAATGGACTTTTTCCAGGCTAGTAAGAGGTATCATCTAAGTAAGAGATTT
GGCCACAGGGAATACCTGGTCCAGAACATAGTGTCGTCAGAGACCCGTGTGCAAGGCCTT
CTGAGCGCCGCGGCTGCCCAGCTGACCCTCCTTATCCAGAAACACGAGAGAGCAGGGTAC
TTGGACGAAGACCAGATGGAAGTGCTGTTGGCACGGGCTCAGACCGAAGTCTTTTCTATC
AAACAGAAGCTGGACAATGACTTAAAGCAGGAAAAGAAAAAGCTCCACCAAAAACTAATC
GTTAAGAGAAGGCGAGAGATACTGCAAAAGCATAAGGAGCAGCGGAAGGAGCAGCTGTCC
GTCGGGGAAGCCTTCCGAGCGGCCGAGGACGTGGGCCAGTACCTGGGCCAG
>RoAe
GTAGAAGAGTTAATGGACTTTTTCCAGGCTAACAAGAGGTACCACCTGAGTAAACGGTTT
GGCCACAGGGAGTACCTGGTCCAGAACATTCAGTCGTCAGAGACCCGTGTGCAAGGCCTT
CTGAGCGCTGCCGCTGCCCAGCTGAGCCTCCTCATCCAGAAGCACGAGAGAGCAGGGTAC
TTGGATGAAGGTCAGACGGAGGCGCTGTTGGAGCGGGCTCAGGCGGAAGTCTTCTCCGTG
AGACAGAAGCTGGACGGCGACTTAAAGCAGGAAAAGAGGAGGCTCCGCCAGAAGTTAATA
GTCAGGAGGAGACGCGAGGTTCTGCAAAAGCTCAAGGAACAGCGGAAGGAGCAGCTGTCC
CTCGGGGACGCCTTTCGGGCCGCCGAGGACGTGGGCCAGTACCTGGGCCAG
