# Supplementary material for: Positively selected genes in the hoary bat (Lasiurus cinereus) lineage: prominence of thymus expression, immune and metabolic function, and regions of ancient synteny
Source: PeerJ. 2022 Mar 17;10:e13130. doi: 10.7717/peerj.13130 (PMC8934532; doi:10.7717/peerj.13130)
Supplement: Supplemental Information 3 — Initially tested orthogroups that have been edge-trimmed as described in the Methods. [file peerj-10-13130-s003.zip › original.trimmed/trimmed-OG0002001.fas]

>EpFu
CTATTAAAATATTTGAAGAAACTCTCCGCCTTGCCTATTACAGTAGACATTCTTGTGGAG
ACCGGCGTTGGGAAGACAGTAAATAGCTTCCGAAAACACGAGCACGTGGGAAGCTTTGCC
AGGGACCTCGTGGCCCAGTGGAAGAAGCTGGTTCCTGTGGAGCGAAACACTGACCCTGAT
GAACAGGACTTTGAGAAGAATGATTCCCGAAAGCGCCCCAGGGATGCTCTTCAGAAGGAG
GAGGGGGACTATCAAGAAAATTGGAAAGCTTCCGGTAGCCAACCATATAGTCCTGATCAT
AGACAGAAAAAACACAGAAAACTCTCCGAGTTCGAAAGACCTCACAAAGTGTCTCACGGT
CAGGAGAGACGAGATGAGCGGAAGAGGGGCCACAGGGTTTCACCAGTGTACTCTTCAGAC
CATGAGTCTTCCGATTATGGCCATGTTCAGTCCCCTCCATCATCCAGCAGTCCTCATCAG
ATGTCCGTGGACCATTACAGGTCCCCAGATGAGGATCACGAGCCCTTTGTTCCACAACAG
AAGCCTGGAAAGGGCCACAGTAATGCCTTTCAGGACAGACTCGGGGTCAGCCAGGAAAGA
CACCTGGGTGAGCCCCGGGGGAAAGGGGTTGTGAGTCAGAACAAGGAGCACAAATCTTCC
CATAAAGAAAAACGAGCAGTGGATGCCAAGGGAGATGAGAAGTCGCCTTTGAGCAGAGAA
AAATCCCACAAGGCCATCTCCAAAGAGGAAAACCGGAGGCCCCTCTCAGGGGATGGCACA
AAGGAGAAAGCGCCCTCTAGTGGTATCAAGAAAGAGAAGGACAGAGAGAAAAACAAGCCA
AGTCTAGACAGCCTAGACAGAGGAAAGGGGGCCGGAGACCTGCTGCCCAAGGCAAAAGAG
AAGGTTTCTAACAACCTAAAGACTCAAGAAGGGAAAGTGAAAACTCACTCAGATAGAAAG
TCAGGGGGCTCCCTCCCTCGAGTTGAGGAGACAGATATGGATGATGAATTTGAGCAGCCC
ACCATGTCTTTTGAGTCTTATCTCAGCTATGACCAGCCCCGGAAGAAAAAGAAAAAGATT
GTGAAAACCTCAACTACTGCTGGAGAAAAAGCACTAAAAAAAAATGATTCGAAAAGCACT
AGTAAAAGCTTGGACGCAGTTCAGAAATCGCCTAAGGTGAACGAAAACAAGTCAGAGAAG
CATCAGGTGGCTGGAGCCGATGCAGCCAAGCCGAGAAAGGTCCCCACCGATGTCCTGCCA
GTGTTGCCAGACCTCCCATTACCTGTGATACAGGCCAATTACCGGCCACTTCCTTCCCTC
GAATTGATATCTTTCCAACCAAAGCGAAAAGCACACTCTTCTTCCCAGGAAGAGGATGAA
GCTGGATTCACTGGACGGAGAATGAATTCTAAGATGCAGGTGTACTCTGGTTCCAAGTGT
GCCTATCTCCCCAAAATGATGACCTTGCACCAGCAGTGCATCCGGGTACTTAAAAACAAC
ATTGACTCAATCTTTGAAGTGGGAGGCGTCCCGTATTCTGTTCTTGAACCTGTTTTGGAG
AGGTGTACGCCTGATCAGCTGTATCGCATAGAGGAATACAATCATGTATTAATTGAAGAA
ACAGATCAATTATGGAAAGTTCATTGTCACCGAGACTTTAAGGAAGAAAGGCCAGAAGAG
TATGAGTCATGGCGGGAGATGTACTTGAGGCTTCAGGATGCCCGAGAGCAGCGGCTACGA
TTATTGACAAAGAATATCCGATCTGCACATGCCAATAAGCCCAAAGGCCGACAGGCAAAG
ATGGCCTTTGTCCACTCTGTAGCCAAACCACCTCGTGATGTTCGAAGGAGGCAGGAGAAG
TTTGGAACAGGAGGAGCAGCTGTGCCCGAGAAAATCAGGATTAAGCCGGCCCCATACCCC
ATAGGAAGCAGCCAAGCTCCCTCCAACAGTGGCAGCAGCAGCTTTACTGCCAGCCCGGAA
GAGCCCGCCTACGATGGCCCCAGCACCAGCAGTGCCCACTTGGCGCCTGTGGTCAGCAGC
ACTGTTTCCTATGACCCTAGGAAACCG
>HiAr
CTATTGAAATATTTGAAGAAACTCTCCACCTTGCCTATTACGTTAGAAATTCTTGCGGAG
ACCGGGCTTGGCAAAACAGTGAATAGCTTACGAATATACGAGCATGTTGGACGCTTTGCC
AGGGTCCTCGTGGCCCAGTGGAAGAAATTGGTTCCTGTGGAACGAAACACTGAGCCCGAT
GAACAGGACTTTGAGAAGAGCAATTCCCGAAAGCGCCCCAGGGATGCTGCTCAGAAGGAG
GATACGGACTGCCAAGAAAACTGGAAAGCTTCCGGCAGCCAGCCGTACAGCCCTGACCAC
AGACAGAAGAAACACAGAAAACTCGCAGAGCTTGAGCGACCTCACAAAGCGTCTCACAGT
CAGGAGAGGAGAGACGAGAGAAAGAGGGGCTACAGGGTTTCACCAATCTACTCTTCAGAC
CGTGAGTCTTCTGATTACGGCCATGTTCAGTCCCCTCCATCGTGTGCCAGTCCTCATCAG
ATGTCCGTGGGCCACTGCAGATCCCCGGAGGAGGACCACGAGCCCTTTGTCCCACACCAG
AAGCCTGGAAAAGGCCACAGTAATGCCTTTCAGGACAGACTGGGGGTCGGTCAGGAACGA
CACTCCGGCGAGCCCCAGGGGAAAGGGGCTGGGAGTCAGAACAAGGAGCACAGATCTTCC
CCTAAAGAAAAACGTCCAGTGGATGCCAGGGGAGATGAGAAGTTGTCTTTAAGCAGAGAG
AAATCCCACAAGGCCATCTCCAAAGAGGAAAACCGGAGGCCCCTCTCAGGGGATGGCACA
AAGGAGAAACCACCCTCTAGTGGTGTCAAGAAAGAGAAGGAAAGAGAGGAAAACAAGCAA
AGTCTAGACAGCTTAGACATAGGAAAGGGAGCAGGAGACCTGCTGTCCAAGGCGAAAGAG
AAGGTTTCCAACAACCTAAAGACTCAAGAAGGGAAAGGAAAAACTCATTCAGATAGGAAG
TCAGTGGGCTCCTTCCCCAAAGTTGAGGAGGCTGATATGGACGATGAATTCGAGCAGCCC
ACCATGTCTTTTGAGTCATACCTCAGCTATGACCAGCCCCGCAAGAAAAAGAAAAGGATT
GTGAAAACCTCAGCCACCACTGGCGTAAAAGGACTTAAAAAAAACGATTTGAAAGGCACT
AATAAAAACTTGGACTCGGTTCAGAAATCACCTAAGGTGAACGAAAACAAGTCAGAGAAG
CTTCAGCCGGCCAGAGCTGATTCAGTCAGGCCAAGAAAGGTCTTTGCCGATGCGTTGCCA
GTGCTGCCAGACCTCCCGTTACCTATGATACAGGGCAATTACCGGCTACTTCCTTCGCTC
GACTTGATACCCTTCCAACCAAAGCGAAAAGCACACTCTTCACCCCAGGAAGAGGAGGAA
GCTGGATTCACTGGACGGAGAATGAATTCTAAGATGCAGGTGTATTCTGGTTCCAAGCGT
GCCTATCTCCCCAAAATGATGACCTTGCGTCAGCAGTGCATCCGGGTACTTAAAAACAAC
ATCGACTCAATCTTTGAAGTGGGAGGCGTTCCATATTCCGTTCTTGAACCTGTCTTAGAG
AGGTGTACGCCTGATCAGCTGTATCGTATAGAGGAATACAATCATGTATTAATTGAATAT
ACAGATCAATTATGGAAAATTCACTGTCACCGAGACTTTAAAGAAGAAAGGCCAGAAGAG
TATGAGTCGTGGCGGGAGATGTACCTGCGGCTTCAGGATGCCCGAGAGCAGCGGCTACGC
CTTCTGACAAAGAATATCAGATCTGCACATGCCAATAAGCCCAAAGACCGACAAACAAAG
ATGGCCTTTGTGAACTCGGTGGCCAAGTCACCTCATGATATTAGAAGAAGGCAGGAGAAG
TTTGGAACAGGAGGAACAGCTGTGCCCGAGAAAATCAAGATTAAGCCAGCCCCATACACC
ACAGGAAGCAGCTATGCTCCCTTCAGCAGTGGCAGCAGCAGCTTTAACACCAGCCCCAAG
GAGCCGGCCTATGACGGCCCGAGCACCAGCAGTGCCCACTTGGCATCCGTGGTCAGCAGC
ACTGTTTCCTGTGATCCTAGGAAACCA
>LaCi
CTATTAAAATATTTGAAGAAACTCTCCGCCTTGCCTATTACAGTGGACATTCTTGTGGAG
ACCGGCGTTGGGAAGACAGTAAATAGCTTACGGAAACACGAGCACGTGGGAAGCTTTGCG
AGGGACCTCGTGGCCCAGTGGAAGAAGCTGGTTCCTGTGGAGCGAAACACTGACCCTGAT
GAACAGGACTTTGAGAAGAATGATTCCCGAAAGCGCCCCAGGGATGTACTTCAGAAGGAG
GAGGGGGACTATCAAGAAAACTGGAAAGCCTCCAGCAGCCAGCCATATAGTCCTGATCAC
AGGCAGAAAAAACACAGGAAACTCTCAGAGTTCGAAAGACCTCACAAAGTGTCCCACAGT
CAGGAGAGACGAGATGAGCGGAAGAGGGGCCACAGGGTTTCTCCAGTTTACTCTTCAGAC
CACGAATCTTCTGATTACGGCCATGTGCAGTCCCCCCCAGCATCCAGCAGTCCTCATCAG
GTGTCCGTGGACCATTATCGGTCCCCGGATGAGGATCTCGAGCCCTTTGTTCCACAACAG
AAGTCTGGAAAGGGCCACAGTAATGCCTTTCAGGACAGACTCGGCGTCAGCCAGGAAAGA
CACCTGGGTGAACCCCGGGGAAAAGGGGTTGTGAGTCAGAACAAGGAGCACAAATCTTCC
CATAAAGAAAAGCGGCCCGTAGATGCCAGGCGAGAGGAGAAGTCGCCTCTGAGCAGAGAC
AAATCCCATAAGGCCAGCTCCAAAGAGGAAAACCGGAGGCCCCTCGCAGGGGATGGCACC
AAGGAGAAAGCGCCCTCTAGTGGTACCAAGAAAGAGAAGGACAGAGAGAAAAGCAAGCAA
AGTCTAGACAGCTCAGACAGAGGAAGGGGGGCCGGAGACCCGCCGCCCAAGGCCAAAGAG
AAGGTGTCTAACAACCGAAAGACTCCAGAAGGGAAAGCGAAAACTCATTCTGATAGGAAG
TCGGGGGGCTCCCTCCCTAAAGTTGAGGAGACCGATATGGATGATGAATTTGAGCAGCCC
ACCATGTCTTTTGAGTCTTATCTCAGCTATGACCAGCCCCGGAAGAAAAAGAAAAAGATC
GTGAAAACCTCAACTACGGCTGGAGAAAAAGCACTAAAAAAAAATGATTCGAAAAGCACT
AGTAAAAGCGCGGACGCAGTTCAGAAATCGTCCAAGGTGAACGAAAACAAGTCGGAGAAG
CAGCAGGCAGCTGGAGCCGATGCAGCCAAGCCGAGAAAGGTCCCCACCGATGTCCTGCCA
GTGTTGCCAGACCTCCCATTACCTGTGATACAGGCCAATTACCGGCCACTTCCTTCCCTC
GAATTGATATCCTTCCAACCAAAGCGAAAAGCACACTCTTCTTCCCAGGAAGAGGATGAA
GCTGGCTTCACTGGACGGAGAATGAATTCCAAGATGCAGGTGTACTCTGGTTCCAAGTGT
GCCTATCTTCCCAAAATGATGACTTTGCACCAGCAGTGCATCCGGGTACTCAAAAACAAC
ATTGATTCAATCTTTGAAGTAGGAGGCGTCCCGTATTCTGTTCTTGAACCTGTTTTGGAG
AGGTGTACGCCTGATCAGCTGTATCGCATAGAGGAATACAATCATGTATTAATTGAAGAA
ACAGATCAATTATGGAAAGTTCATTGTCACCGAGACTTTAAGGAAGAAAGGCCAGAAGAG
TATGAGTCATGGCGGGAAATGTACTTGAGGCTTCAGGATGCCCGAGAGCAGCGGCTACGA
TTGTTGACAAAGAATATCCGATCTGCACATGCCAATAAGCCCAAAGGCCGACAGGCAAAG
ATGGCCTTTGTCCACTCTGTAGCCAAACCACCTCGTGATGTTCGAAGGAGGCAGGAGAAG
TTTGGAACGGGAGGAGCAGCTGTGCCCGAGAAAATCAGGATTAAGCCAGCCCCGTACCCC
ATAGGGAGCAGCCAAGCTCCCGCCAACAGTGGCGGCAGCAGCTTCACCGCCAGCCCGGAG
GAGCCCGCCTACGATGGCCCCAGCACCAGCAGTGCCCACTTGGCGCCTGTGGTCAGCAGC
ACCGTTTCCTACGACCCTCGGAAACCG
>MyLu
CTATTAAAATATTTGAAGAAGCTCTCCGCCTTGCCTATAACAGTAGACATTCTTGTGGAG
ACAGGTGTTGGGAAGACGGTAAATAGCTTACGAAAACACGAGCACGTGGGAAGCTTTGCC
AGGGACCTCGTGGCCCAGTGGAAGAAGCTGGTTCCTGTGGAGCGAAACACTGACCCTGAT
GAACAGGACTTTGAGAAGAATGATTCCCGAAAGCGCCCCAGGGATGTTCTTCAGAAGGAG
GAGGGGGACTATCAAGAAAACTGGAAAGCCTCCAGTAGCCAACCATATAGTCCTGATCAC
AGACAGAAAAAACACAGAAAACTCTCAGAGTTCGAAAGACCTCACAAAGTGTCTCACAGT
CAGGAGAGACGAGATGAGCGAAAGAGGGGCCACAGGGTTTCACCAGTTTACTCTTCAGAT
CATGAATCTTCCGATTACGGCCATGTGCAGTCCCCTCCGTCATCCAGCAGTCCTCATCAG
ATGTCCGTGGACCATTACAGGTCCCCAGATGAGGACCATGAGCCCTTTGTTCCACACCAG
AAGCCTGGAAAGGGCCACAGTAATGCCTTTCAGGACAGACTCGGGGCCAGCCAGGAAAGA
CACCTGGGTGAGCCCCGGGGGAAAGGGGTTGTGAGTCAGAACAAGGAGCACAAATCATCC
CATAAAGAAAAACGTCCAGTGGATGCCAGGGGAGATGAGAAGTCGCCTTTGAGCAGAGAG
AAATCCCACAAGGCCATCGCCAAAGAGGAAAACCGGAGGCCCCTCTCAGGGGATGGCACA
AAGGAGAAAGCGCCCTCTAGTGGTATCAAGAAAGAGAAGGACAGAGAGAAAAACAAGCAA
AGTCTAGACAGCTTAGACAGAGGAAAGGGGGCCGGAGACCTGCTGCCCAAAGCAAAAGAG
AAGGTTTCTAACAACCTAAAGACTCAAGAAGGGAAAGTGAAAACTCATTCAGATAGAAAG
TCAGCGGGCTCCCTCCCTAGAGTTGAGGAGACGGATATGGATGATGAATTTGAGCAGCCC
ACCATGTCTTTTGAGTCATATCTCAGCTATGACCAGCCCCGGAAGAAAAAGAAAAAGATT
GTGAAAACCTCAACTACCGCTGGAGAAAAAGCACTTAAAAAAAATGATTCGAAAAGCACT
AGTAAAAGCTCGGACACAGTTCAGAAATCGCCTAAGGTGAACGAAAACAAGTCAGAGAAG
CATCAGGCAGCTGGAGCCGATGCAGCCAAGCCGAGAAAGGTCCCCATCGATGTCCTGCCA
GTGTTGCCAGACATCCCATTACCTGTGATACAGGCCAATTACCGGCCACTTCCTTCCCTC
GAATTGATATCCTTCCAACCAAAGCGAAAAGCACACTCTTCTTCCCAGGAGGAGGAGGAA
GTTGGATTCACTGGACGGAGAATGAATTCTAAGATGCAGGTGTACTCTGGTTCCAAGTGT
GCCTATCTCCCCAAAATGATGACCTTGCACCAGCAGTGCATCCGGGTACTTAAAAACAAC
ATTGATTCAATCTTTGAAGTGGGAGGCGTCCCGTATTCTGTTCTTGAACCCGTTTTGGAG
AGGTGCACGCCTGATCAGCTGTATCGCATAGAGGAATACAATCATGTATTAATTGAAGAA
ACAGATCAATTATGGAAAGTTCATTGTCACCGAGACTTTAAGGAAGAAAGGCCAGAAGAG
TATGAGTCATGGCGGGAGATGTACTTGAGGCTTCAGGATGCCCGAGAGCAGCGGCTACAA
TTATTGACAAAGAATATCCGATCTGCACATGCCAATAAGCCCAAAGGCCGACAGGCAAAG
ATGGCCTTTGTCCACTCTGTAGCCAAACCACCTCGTGATGTTCGAAGGAGGCAGGAGAAG
TTTGGAACAGGAGGAGCAGCTGTGCCCGAGAAAATCAGGATTAAGCCAGCCCCCTACCCC
ATAGGAAGCAGCCAAGCTCCCTCCAACAGTGGCAACAGCAGCTTTACCGCCAGCCCGGAA
GAGCCCGCCTACGACGGCCCCAGCACCAGCAGTGCCCACTTGGCGCCTGTGGTCAGCAGC
ACTGTTTGCTATGATCCTAGGAAACCG
>PhDi
TTATTAAAATATCTGAAGAAACTCTCCGCCTTGCCTATTACAGTGGACATCCTTGCGGAG
ACCGGCGTTGGGAAAACAGTAAACAGCTTACGAAAACACGAGCATGTTGGAAGCTTTGCC
AGGGACCTCGTGGCCCAGTGGAAGAAGTTGGTTCCTGTGGAACGAAACACTGACCCTGAG
GAACAGGACTTCGAGAAGAACAATTCCCGAAAGCGCCCCAGGGATGCTCTCCGGAAGGAG
GAGGGGGACTACCAAGAAAACTGGAACGCCTCCAGCAGCCAACAGTGTAGTCCTGATCAC
AGACAGAAAAAGCACAGGAAACTCTCCGAACCCGAAAGACCTCACAAAGTGTCTCACGGT
CAGGAGAGGAGAGAGGAGCGAAAGAGGGGCCACAGGGTCTCACCAATTTACTCCTCAGAC
CACGAGTCTTCCGATTATGGCCACGTTCAGTCCCCTCCATCGTCTGGCAACCCTCATCAG
GTGTCCGTGGACCATTACAGATCCCCAGATGAGGACCACGAGCCCTTTGCTCCGCACCAG
AAGCCTGGAAAGGGCCACAGTAATGCCTTTCAGGACAGACGGGGCTTCAGTCAAGAAAGA
CAGCTGGGTGAGCCCCAGGGGAAGGGGGTTGTGAGTCACAGCAAGGAGCACAAATCTTCC
CATAAAGAGAAGCGTCCAGTGGACGACCGGGGAGAGGACAAGCTGCCTTTGAGCAGAGAG
AAATCCCACAAGGTCGTCTCCAGAGAGGAGAGCCGGAGGCCCCTCGCCGGGGACGGCACA
AAGGAGAAACTGCCCTCTGGTGGCACCAGGAGAGAGAAGGAGAGAGAGAAAAGCAAGCAA
AGTCTGGACAGCTTAGGCACAGGGAAGGGGGCCAGAGACCTGCTGCCCAAGGCAAAAGAG
AAGGTTTCTAACAACCTAAAGACTCAAGAGGGGAAAGTAAAAACCCATTCAAATAGGAAG
CCGGCAGCCTCCCTCCCTAAAGGCGAGGAGGCAGACGTGGATGATGAATTTGAGCAGCCC
ACCATGTCCTTTGAGTCATACCTCAGCTATGACCAGCCCCGGAAGAAGAAGAAAAAGGTT
GTGAAAACCTCCGCCACTGTCGGAGAAAAAGGACTTAAAAAAAGTGACTCGAAAAGCACT
AGTAAAAACTTGGACCCAGTTCAGAAATTACCCAAGGTGAACGAAAGCAAGTCGGAGAAA
CTCCAGCCGGCCAGGGCTGATGCAGCCAAGCCGAGAAAGGTCCTCGCCGACGCGTTGCCC
GTGTTGCCGGACCTCCCGCTACCTATGATACAGGCCAATTACCGGCCACTTCCTTCCCTT
GAATTGGTGTCTTTCCAACCAAAGCGAAAAGCACACTCTTCTCCCCAGGAAGAGGACGAA
GCTGGGTTCACTGGACGGAGAATGAATTCTAAGATGCAGGTGTATTCTGGTTCCAAGTGT
GCCTATCTCCCCAGAATGATGACCTTGCACCAGCAGTGCATCCGGGTACTTAAAAACAAC
ATCGACTCAATCTTTGAAGTGGGAGGTGTCCCATATTCTCTTCTTGAACCCGTTTTGGAG
AGGTGTACACCTGATCAGCTGTATCGTATAGAGGAATACAATCACGTATTAATTGAAGAA
ACAGATCAATTATGGAAAGTTCATTGTCACCGAGACTTTAAGGAGGAAAGGCCAGAAGAG
TATGAGTCATGGAGGGAGATGTACTTGCGACTTCAGGATGCCCGAGAGCAGCGGCTACAA
TTACTGACGAAGAATATCAAATCTGCACATGCCAATAAGCCCAAAGGCCGACAAGCACAG
ATGGCCTATGTCGACTCTGAGGCCAAGCCACCTCGTGATGTTCGAAGGAGGCAGGAGAAG
TTTGGAACAGGAGGAGCAGCTGTGCCCGAGAAAATCAAGATTAAGCCAGCCCCTTACCCC
ACGGGAAGCAGCCATGCTCCCTCCAGCAGTGGCAGCAGCAGCTTTAACGCCAGCCCTGAG
AAGTCAGCCTATGATGGCCCGAGCACCAAAAGTGCCCACTACATGCCCGTCGTCAGCAGT
GCTGTTTCCTACGATCCTAGGAAACCG
>PtVa
CTATTGAAATATTTGAAGAAACTCTCCACCTTACCTATTACTGTAGACATTCTTGCGGAG
ACCGGGGTTGGGAAAACAGTAAATAGCTTACGAAAACACGAGCACGTTGGAAACTTTGCC
AGGGACCTGGTGGCCCAGTGGAAGAAGCTGGTTCCTGTGGAACGAAACACTGAGCCCGAT
GAACATGACTTTGAGAAGAACAGTTCCCGAAAGCGCCCCCGGGATGCGCTTCAGAAGGAG
GAGGGGGACTACCACGAAAACTGGAAAGCCTCCAGTAGCCGACCATATAGTCCTGATCAC
AGACAGAAAAAACACAGAAAACTCTCAGAGCTCGAGAGACCTCACAAAGCATCTCACGGT
CAGGAGAGGAGAGACGAGAGAAAGAGGGGCCACAGGGTTTCACCGATTTACTCTTCAGAT
CACGAATCTTCCGATTACGGCCATGTTCAGTCCCCTCCATCATCTACCAGTCCTCATCAG
ATGTCTGTGGACCATTATAGATCCCTGGAGGAGGACCACGAGCCCTTTGCTTCACACCAG
AAGCCTGGAAAAGGCCACAGTAATGCCTTTCAGGACAGACTGGGGGTCAGTCAGGAACGA
CACCTGGGTGAACCCCAGGGGAAAGGGGTTGTGAGTCAGAACAAGGAGCACAAATATTCC
CATAAAGAAAAACGCCCAGTGGATTCCCGGGGAGATGAGAAGTCATCCCTGAGCAGAGAG
AAACCCCATAAGGCCATCTCCAAAGAGGAAAACCGGAGGCCCCTCTCTGGGGATGGCACA
AAGGAGAAACTGCCCTCTAGTGGTGTCAAGAAAGAGAAGGAAAGAGAGAAAAACAAGCAA
AGTCTAGACAGCTTAGACATAGGAAAGGGGGCAGGGGACCTGCTGCCCAAGACAAAAGAG
AAGGTTTCTAACAACCTAAAGACTCGGGAAGGGAAAGGGAAAACTCATTCAGATAGAAAG
TCAGTGGGCTCCCTCCCAAAAGTTGAGGAGACGGATATGGATGATGAATTCGAGCAGCCC
ACCATGTCTTTTGAGTCATACCTCAGCTATGATCAGCCCCGGAAGAAAAAGAAAAAGATC
GTTAAAACAGCCACAACCGTTGGAGAAAAAGGACTTAAAAAAAATGATTCGAAAAGCACT
AGTAAAAACTTGGACTCAGTTCAGAAATTACCTAAGGTGAACGAAAACAAGTCAGAGAAG
CTTCAGCTCACTGGAGCTGATTCAGCCAAGCCGAGAAAGGTCCCCACTGATGCATTGCCA
GTGTTGCCAGACATCCCATTACCTATGATACAGGCCAATTACCGGCCACTTCCTTCCCTC
GAATTGATATCCTTCCAACCAAAGAGAAAAGCACACTCTTCACCCCAGGAAGAGGAAGAA
GCTGGATTCACGGGACGAAGAATGAATTCTAAGATGCAGGTGTATTCTGGTTCCAAGTGT
GCCTATCTCCCCAAAATGATGACCTTGCACCAGCAGTGCATCCGGGTACTTAAAAACAAC
ATCGACTCAATCTTTGAAGTGGGAGGTGTCCCTTATTCTGTTCTTGAACCTGTTTTGGAG
AGGTGTACTCCTGAACAGCTGTATCGTATAGAGGAATACAACCACGTATTAATTGAAGAA
ACAGATCAATTGTGGAAAATTCATTGTCACCGAGACTTTAAGGAAGAAAGGCCAGAAGAG
TATGAGTCATGGCGGGAGATGTACCTTCGGCTTCAGGATGCCCGGGAGCAGCGGCTACGA
GTACTGACAAAGAATATCCGATCTGCACATGCCAATAAGCCCAAAGGCCGACAAGCAAAG
ATGGCCTTTGTCAACTCGGTGGCCAAGCCACCTCGTGATGTTCGAAGGAGGCAGGAGAAG
TTTGGAACAGGAGGAGCAGCTGTGTCCGAGAAAATCAAGATTAAGCCAGCCCCATACTCC
ACAGGAAGCAGCCATGCTCCCTCCAGCAGTGGCAGCAGCAGCTTTAATGCCAGCCCCGAG
GAGCTGGCATATGATGGCCCGAGCACCAGCAGTGCCCACTTGGCGCCTGTGGTCAGCAGC
ACTGTTTCCTATGATCCTAGGAAGCCA
>RhFe
CTATTGAAATATTTGAAGAAACTCTCCACTTTGCCTATTACAGTAGACATTCTTGCGGAG
ACCGGTGTTGGAAAAACAGTAAATAGCTTACGAAAACACGAGCACGTTGGAAGCTTTGCC
AGGGACCTCGTGGCCCAGTGGAAAAAATTGGTTCCTGTGGAACGAAACACAGAGCCTGAT
GAACAGGACTTTGAGAAGAGCAATTCCCGAAAGCGCCCCAAGGATGCTGGTCAGAAGGAG
GACGCGGACTACCAAGAAAACTGGAAAGCCTCCGGCAGCCAGCCGTACAGTCCTGACCAC
AGACAGAAGAAACACAGAAAACTCGCAGAGCTCGAGAGACCTCACAAAGCGTCTCACAGT
CAGGAGAGGAGAGACGAGAGAAAGAGGGGCCACAGGGTTTCCCCAGTTTACTCTTCAGAC
CATGAATCTTCCGATTACGGCCATGTTCAGTCCCCTCCGTCGTCTGCCAGCCCACATCAG
ATGTTGGTGGACCGTTGCAGGTCCCCGGAGGAGGACCACGAGCCCTTTGTCCCACACCAG
AAGCCTGGAAAAGGTCCCAGTAATGCCTTTCAGGACAGACTGGGCTTCAGTCAGGAACGA
CAGTTCGGTGAGCCCCAGGGGAAAGGGGTTGGAAGTCAGAACAAGGAGCCCAGGTCTTCC
CATAAAGAAAAACGTCCAGTGGATGCCAGGGCCGATGAGAAGTCGTCTTTGAGCAGAGAG
AAATCCCACAAGGCCATCTCCAAAGAGGAAAACCGGAGGCCTGTCTCAGGGGATGGCACA
AAGGAGAAACCACCCTCTAGTGGTGTCAAGAAAGAGAAGGAAAGAGAGAAAAACAAGCAA
AGTCTAGACAGCTTAGACATAGGAAAGGGGGCAGGAGACCTGCTGTCCAAGGCGAAAGAG
AAGGTTTCTAACAACTTAAAGACTCAAGAAAGGAAAATGAAAACTCATTCAGATAGGAAG
TCAGTGGGCTCCCTCCCCAAAGTTGAGGAGGCCGATATGGACGATGAATTCGAGCAGCCC
ACCATGTCTTTTGAGTCATACCTCAGCTATGACCAGCCCCGCAAGAAAAAGAAAAAGATT
GTGAAAACCTCAGCTACCGTTGGAGAAAAAGGACTTAAAAAAAATGATTCGAAAGTCACT
AGTAAAAATTTGGACGTAGTTCAGAAATCACCTAAGGTGACCGAAAACAAGTCAGAGAAG
CTTCAGCCTGCCGGAGCCGATTCAGCCAAGCCGAGAAAGGTCCCCACTGAAGCATTGCCA
GTGTTGCCAGACCTCCCCTTACCTATGCTACAGGCCAATTACCGGCCACTTCCTTCCCTC
GACTTGCTGCCCTTCCAACCAAAGCGAAAAGCACACTCTTCACCCCAGGAAGAGGAAGAA
GCTGGATTTACTGGACGGAGAATGAATTCTAAGATGCAGGTGTATTCTGGTTCCAAGTGT
GCCTATCTCCCCAAAATGATGACCTTGCACCAGCAGTGCATCCGGGTCCTTAAAAACAAC
ATCGACTCAATCTTTGAAGTGGGAGGCGTCCCATATTCTGTTCTTGAACCTGTTTTGGAG
AGGTGTACGCCTGAACAGCTGTATCGTATAGAGGAATATAATCACGTGTTAATTGAAGAA
ACAGATCAATTATGGAAAATTCACTGTCATCGAGACTTTAAGGAAGAAAGGCCAGAAGAG
TATGAGTCATGGCGGGAGATGTACCTGCGGCTTCAGGATGCGCGAGAGCAGCGGCTACGA
TTGCTGACAAAGAATATCCGATCTGCACATGCCAATAAGCCCAAAGGCCGACAAGCAAAG
ATGGCCTTTGTGAACTCGGTGGCCAAGCCACCTCGTGATGTTCGAAGGAGGCAGGAGAAG
TTTGGAACAGGAGGAGCAGCTGTGCCCGAGAAAATCAAGATTAAGCCAGCCCCGTACCCC
ACAGGAAGCAGCCACGCTCTCTCCAGCACTGGCAGCAGCAGCTTTAACGCCAGCCCTGAG
GAGCCGGCCTATGACGGCCCGAGCACCAGCAGTGCCCACCTGGCGCCCGTGGTCAGCAGC
ACTGTTTGCTATGATCCTAGGAAACCG
>RoAe
CTATTGAAATATTTGAAGAAACTCTCAACCTTACCTATTACTGTAGACATTCTTGCGGAG
ACCGGGGTTGGGAAAACAGTAAATAGCTTACGAAAACATGAGCACGTTGGAAACTTTGCC
AGGGATCTGGTGGCCCAGTGGAAGAAGCTAGTTCCTGTGGAACGAAACACTGAGCCTGAT
GAACATGACTTTGAGAAGAACAGTTCCCGAAAGCGCCCCCGGGATGCGCTTCAGAAGGAG
GAGGGGGACTACCACGAAAACTGGAAAGCCTCCAGTAGCCGACCATATAGTCCTGATCAC
AGACAGAAAAAACACAGAAAACTCCCAGAGCTCGAGAGACCTCACAAAGCATCTCACAGT
CAGGAGAGGAGAGACGAGAGAAAGAGGGGCCACCGAGTTTCACCGATTTACTCTTCAGAT
CATGAATCTTCCGATTACGGCCATGTTCAGTCCCCTCCATCATCTACCAGTCCTCATCAG
ATGTCTGTGGACCATTACAGATCCCTGGAGGAGGACCATGAGCCCTTTGTTTCACACCAG
AAGGCTGGAAAAGGCCCCAGTAATGCCTTTCAGGACAGACTGGGGGTCAGTCAGGAACGA
CACCTGGGTGAACCCCAGGGGAAAGGGGTTGTGAGTCAGAACAAGGAGCACAAATATTCC
CATAAAGAAAAACGCTCAGTGGATGCCCGGGGAGATGAGAAGTCATCCCTGAGCAGAGAG
AAACCCCATAAGGCCATCTCCAAAGAGGAAAACCGGAGGCCCCTCTCCGGGGATGGCACA
AAGGAGAAACTGCCCTCTAGTGGTGTCAAGAAAGAGAAGGAAAGAGAGAAAAACAAACAA
AGTCTAGACAGCTTAGACATAGGAAAGGGGGCAGGTGACCTGCTTCCCAAGACAAAAGAG
AAGGTTTCTAACAACCTAAAGACCCGGGAAGGAAAAGGGAAAACTCATTCAGATAGAAAG
TCAGTGGGCTCCCTCCCAAAAGTTGAGGAGACAGATATGGATGATGAATTTGAGCAGCCC
ACCATGTCTTTTGAGTCATACCTCAGCTATGATCAGCCCCGGAAGAAAAAGAAAAAGATT
GTTAAAACAGCCACAACTGTTGGAGAGAAAGGACTTAAAAAAAATGATTCGAAAAGCACT
AGTAAAAACTTGGATTCAGTTCAGAAATTACCTAAGGTGAACGAAAACAAGTCAGAGAAG
CTTCAGCTCACTGGAGCTGATTTAGCCAAGCCGAGAAAGGTCCCCACTGATGCATTGCCA
GTGTTGCCAGACCTCCCATTACCTATGATACAGGCCAATTATCGGCCACTTCCTTCCCTT
GAATTGATATCCTTCCAACCAAAGAGAAAAGCACACTCTTCACCCCAGGAAGAGGAAGAA
GCTGGATTCACTGGACGAAGAATGAATTCTAAGATGCAGGTGTATTCTGGTTCCAAGTGT
GCCTATCTTCCCAAAATGATGACCTTGCACCAGCAGTGCATCCGGGTACTTAAAAACAAC
ATCGACTCAATCTTCGAAGTGGGAGGTGTCCCTTATTCTGTGCTTGAACCTGTTTTGGAG
AGGTGTACACCTGAACAGCTGTATCGTATAGAGGAATACAACCACGTATTAATTGAAGAA
ACAGATCAATTGTGGAAAGTTCACTGTCACCGAGACTTTAAGGAAGAAAGGCCAGAAGAG
TATGAGTCATGGAGGGAGATGTACCTTCGGCTTCAGGATGCCCGAGAGCAGCGGCTGCGA
GTACTGACAAAGAATATCCGATCTGCACATGCCAATAAGCCCAAAGGCCGACAAGCAAAG
ATGGCCTTTGTCAACTCGGTGGCCAAGCCACCTCGTGATGTTCGAAGAAGGCAGGAGAAG
TTTGGAACAGGAGGAGCAGCAGTGTCCGAGAAAATCAAGATTAAGCCAGCCCCATACTCC
ACAGGAAGCAGCCATGCTCCCTCCAGCAGTGGCAGCAGCAGCTTTAATGCCAGCCCCGAG
GAGCTGGCATATGATGGCCCGAGCACCAGCAGTGCCCACTTGGCACCTGTGGTCAGCAGC
ACTGTTTCCTATGACCCTAGGAAGCCA
