# Supplementary material for: Positively selected genes in the hoary bat (Lasiurus cinereus) lineage: prominence of thymus expression, immune and metabolic function, and regions of ancient synteny
Source: PeerJ. 2022 Mar 17;10:e13130. doi: 10.7717/peerj.13130 (PMC8934532; doi:10.7717/peerj.13130)
Supplement: Supplemental Information 3 — Initially tested orthogroups that have been edge-trimmed as described in the Methods. [file peerj-10-13130-s003.zip › original.trimmed/trimmed-OG0002006.fas]

>EpFu
TTTTCCTTCGCGTTTCCCAAGAAAGCCTCCGTGCGGCTGGAGTGCTCGGCCGCAGCCTTC
TCTGAGGGCGGCGACCACGCCTCCCTGGCCCGAGGGCTGGGCAGGCGACGGCGGTTCGTC
CCCGGTCCTTGTCACCTTCAGCGGCCTTCGCCGACAGACGAGCTCTGGAGTCCCGAGGAG
AAGGCCAGCTCCCTCCGTCCGCCCGAGGGGATGTGCAGCTGCAATGAAGCGGCTCCGACG
ACGAGAGAAGCTGCTTGTGCAAAAGACCCATTTTTATTGCCTTCCTCTTGCCAGTTTCAA
CTCCCTTTGTCTCCGGAGGCAGGTCATTGTCAAAATCCGGTGGCATCGGCAGATCCAGCA
CGCCCGGAAGAGGTGAGGAATGAAGACACGTCGGAGAGCTGTGCCGATTCCCAGTCGCTG
GGAAGTAGGGGCGCAGCTCTCGGCAGGGCTGTTGATGGCCCGGCTTTGCCAGGCCCAGCG
GAACGGGCGAAGGACGGTGATGCACCCGCCATCAAGGCTGAGACGGAACCCCAGGAGAGG
TCGGCCCCTTCCATCTCTGAAGAGGATGCTGTCACTTCACGTGAGACTCCAGACTTCTCC
TTCGTTCCCGTGCTCAACAAAGACGGGTCCACCGTTCTGCAGTGGCCATCGGAAATGCTA
GTCTACACAGCTGCTCAGCCACCGGTTTCCTACAGCTGCAACCCTCTCTGTTTTGACTTT
AAGTCCACGAAAGTCAGCAACCATCTGGAGAAAAACAAACTGCCCTTCAGTGGCCTTTGT
TCCCAGCAGAAGCGGGGGGACGTCTGCAGGAGGCAGGTTGGGGCGGTCCAGGGCAGCGCC
GTCACAGGCCCCACGGATGATGACGGTGGGGGAAGCAGAAACGAATCCGCCCCCGTCCCT
CCTCTTTCCGCTGAAGAGTCGCTCTCCAATAGTTGTGATGCTGGAAAAAATGAGACTGTA
GATCAGAGGTATAAACATAGTTCCTGTAGGAGCAGAAAAACAAAAAGGTACCATTTTATT
CAAAAGCAAGTCAAACAGAATACTCACGAGGAAGGCAAAACGAGGTTGAAAGATACGCAT
GAACACCGGTTCCATAGAAGTCGGAGAAAGAAGAAACGAAGGAAGTTGTGTCACCACCAC
CGGGGGGGCCACGCCGAAGAACCAGTAACCCCCTTCAGGATGGAGACAGGGAACAGTTGC
GCCGACACAACGAGGAAACACCCGCTGGGAACGGTTTCAGAAAAGCGGGATTTAGCTGTA
GAGCCACCGCTAGACGCACGTCAGCTCCCTGATCAAGAGCCCACCTCAGCATTTCTGTTC
TCGCGTGAAAACACAGAAACGTGTAAAACGTGGAACGCTGAACACCACAATGACGCCATC
AGTTCTCAAAATCACTGTACAGAGAACTCGACTGTTTTAAATGGACAGTCCAGTCCCACA
GTGATGCATTCTGGGGAACGCAGTTTAACACACGCCAGGACGTCCTGCAGTTGCAAAGCC
GCAGTGCCCAGCTGTCAGGGTCACGGGTGCGTCTTTCTTCCAAAGCGCACGGGCTGCGTG
CCCCCGAATCAGGCCGTCAAGCGGGGCTATCATTCTCTCAGCGAACCCGAAAGATGTCAT
CGCAAACGAAGACCACACTCCTCTTCGCACTCTTCGGACGAAAGTCTAAACCCACCGCAT
GCTTTACCGGGAGGGTTTGGGGCGCCACCCCGAGCGCCCGTCACGCCTAAAAGAGGCCGG
TTCCGCCCCAGACGTGGAGCCCTGGAGCTCAGGGAGCGTGCAGACCCTCCCGGGAAAGCG
GCCGCTTCCGTAGGCCCCCCGGGCGGGTCGATGAGCGCAGACAAAAAAGAGGAACTAAGC
CCACAAGACATGGCAAATGTCGACAGGAACTCGGAGCAAACAGACCCAGTAAAAGCCACG
CCGACTTCCCGCCCCAGCAGCCCCCTGCCTTCTGGAAGCGACGGGGGAGCTGAGCGTTGG
GTCGCCACCTCTGGCTCGAGGCCCGAGGTCTCCGCGGAGCCCACCTCTGTCTCCGCAGCT
GGCGCCCCAGCGGAGGAGGCAGTGGCCGGCGGCCTGCTGGGGCGCCAGGACAGAAGCACC
GCGCGTATCAGGGAAAAGCAGGTGCCTCCTGTGGACCAGACCTTCCAGCAGCCCCCGCCC
AAGTCGCTCCTCGGCCACTGCGAGCTGGCCGAGGCCCTCCCCCAGGGCAAGGCGGCCGAG
GCCTCCCCCGCGTGGCTGCGTCTCCCGTCAGGAATTCTTCACGCTCACCCACCGCTGCCC
TTCAAAGAAGCACAGGTCAGCGGCCACGCCTTGGTCACCACGGAGCAAATCCTGGCTCCG
TTGGCTCTGCCCGAACAGGCCTTGCTGATCCCAATAGAAACCCCTGACAAATGCAAAGCT
CTCCCCTGCGAGGTCTACCAGCACATCCTCCCGCCGGGCCTGCTGGCCCACAAGGTCAAG
CTGGCCTTCCCCGCCGCTGCCCTGGCCCCGCCCAGCGTGCCTCTGCAGCCGCCCTTACGC
TCTACCTCTGTCACCACCATCCACCACACCACGGGGACCTGGAAAGTGCTCCAGCCGCAC
CAACGGTTCCTGCCCCAGGGCCCCCCCCTCACCGGGACATCCTTACCTCAAATCTCCAGA
GGACCCCTGGGCGCCAGGCTCTGTCCCGGGAACGCGCCCCCTCCGATGCCCATCATTCCA
GCCTCAGTCCTTCATCCCAGCCCCTTGGCCTTCCCCGCTCTGCCCCACGCCCTCTTCCCC
TCCCTGCTCGCCCCCCACCCCGCAGTCATCCCACTCCAGCCCCTCTTC
>HiAr
TTTTCTTTTGCATTTCCAAAGAAAGCGTCTGTGAAGCTGGAGTCCTCAGCTGCAGCCTTC
TCTGAATACAATGATGATGCCTCCGTGGAAAAAGGATTTAACAGAAAAAGTAGATTTGTC
CCCAGTGCTTGTCATCTTCAACTATCTTCCCCAACAGATGTGCTTTTGAGTTCTGAGGAG
AACGCTAACTCTTTTCATCCACCAGAGGGAATATGCACTGAAAAAGAAACTGCTCAAACT
ATGAAAGAAGTTTCTATTGAAAAAGATACATTATTATTACCTTCATTTTGCCAGTTTCAA
CTCTCTTTATCTTCGGATGCAGGTAACTGTCAAAATTCAGTCCCATTAGCAGATCCAATA
CCCCTGGAAGATGTTATTAATGAAGACATACCTATGAGTGGAAACAGTTCTGAGTTGTTA
GGAAATAAATGCACAGTTACTGATGTGGCTAATGGTTGCATATCTTTGGGAACCACAGAG
GAAAATATTAAGGACAATGATGCACCCACAATTGAAGCTGAAAATCAAAACCATGAGATG
TTGGCCCCTTCAAAGTCTGAAGAGGATAATATAACCTTACATAAAAAAGCAGATTTCTAT
TTTGTACCTGTACTTAACAAAGATGGATCCACAGTTCTTCAGTGGCCATCAGAAATGCTG
ATTTTCACAACTACTCAACCATCAATTTCCTACAGCTGTAATCCTCTCTGTTTTGACTTC
AAGTCCACGAAATTAAACAACAATCTAGATAAAAATAAGCTGCCTTTAAACGATCTTTCT
TCTCAGCAGAAGGGAGAGGACATTTGCAAGAGACCAGTTTTGGATTCCAAAGACACATCT
AGTGCCCGACTCACAGATTATAAAATTGGAGGTAGCAGAAATGAACCCACCCAGGTCACT
CCTCTTTGTGCTGAAGATACACGCTCCAATAGTTGTGATTCTGGAAAAAGTGAGAATACA
GGTCAGAGGTATAAAACTATTTCCTGTAGGATCAGAAAAACAAAAAAATATAGTTGTATT
AAAAAGCACTCTAAAAAGGACACTGATGAAAAATATAAAACAAGGTTGAAAGATACTCAT
GAACACTGCTTCCATAAAAGTAGAAGAAAGAAAAAAAGAAGAAAGTTATGTCGACATCAT
TATGGGGAGAAAACCAAAGAATCAAAAACTCATTTCAAACTGGAAACAGAAAACAGTGAC
ACTGATACAACTAGGAAAAATCTACTGGAAACAATTTCAGAAAAGCAGTATTTAGCTGTA
GAGCAATTATTAGACTCACATCAATTACCTGTTAAAAGGCCCAAATCAGCATCTATATGC
TTAAGTGAAAATGAAGAAATGTGTAAAACCTGGAACACTGAATATAATAACGATAATATT
AGTTCTAAAAATCACTGTACAAAGAACTCGATTGTTTTAAATGGACAGTCCAACCCAACA
ACAATGCATTCTGGGAAACATAATTTAACATACGCCAGAACTTACTGTAGTTGTAAAGCC
AAACCGCCCAGCTGTCAGGATCACAAATGCCTCGTTCTTCAAAATGACATGAAATGCATG
AGTCAGAATCAGGCTGTTAAAAGAAGTTATAATTCTCTCAATGAGTCAGAAAGAGTTCAT
CGAAAACGTAGACAACATTCATATTCTTATTCATCAGATGAAAGTTCGAGTGGACAAAAT
TATTTCCCGGAAGAATTTTTGGGGCCACCACGTGCTCCCTTTAAGCCTAAAAGAAGCAGA
TTCCACACCAGAGCTGAAGCTTTAGAACTCAAAGAAAATACAGATTATCCCATGAATGGG
AATTCTTCCTTATGCCACCAGGGTGAGTTAATAAGTGAAGACAAAAAAGAGGAATCACCA
CCAGAAGACATTGCAGATGTCGAAAGGAACTCGGAACAAACAGACCAAATAGGAAACAAG
CTGACTTCACATCCCAGCAGTCCCCTTCCTCCTGGAACTAGTGGTGAAACTGAGCATTTC
GTCGCCACCGCTGGTGAACTGCCGGAGATTTCCAATGTACCCACACCTGTCTACGTCGCC
AGCGCCCCAGCAAAAGAAGATATCGGCAGTACTTTGCGGGAACACAAGGAAAGAAGCACT
ATAGATACTCATGAAATGCAAGTGCCTAGTATTGAAAGGAACTTCAGGCAGCCGCAACCT
AAGGCATACCTTTGCCATTATGAGCTGGCGGACACCCTTCCCCACGGCAAGGTGAATGAG
GCGTCCACCGAGTGGCTGCGTTTTAATTCAGGAATTCTTAACGCACCGCCACCGTTACCG
TTCAAAGAAGCACATGTCAGTGGCCACACCTTTGTAACCACAGAGCAAATCCTGGCTCCA
CTGGCTTTACCAGAACAGGCCTTCTTGATCCCAATAGAAAACCACGACAAATTGAAAAAC
CTACCCTGTGAGGTCTACCAGCACATCATGCCACCGAACATGCTGGCCAACAAGGTCAAA
TTTACTTTCCCTCCCGCTGCTCTCCCGCCCCCTGGCATACCTCTGCAGCCTCCCTTATGC
TCTACCTCCGTCACCACCATCCACCACACGGCAGGAACCTTTAAAGTGCTTCAGCCACAC
CAACAGTTTCTGTCCCAAGTCCCAGCTCTCACCAGAACATCGTTACCTCAAATCTCAGTA
GGACCCGTAGGACCCAGGCTGTGTCCAGGGAATGCTCCTCCTCAGATGCCAATCATTCCA
GCGTCGGTTCTTCATCCGAGCCACCTGGCTTTCCCGCCTTTGCCCCACGCTCTCTTTCCT
TCGCTGCTTTCCCCGCACCCTGCGGTCATCCCACTCCAGCCCCTCTTC
>LaCi
TTCTCTTTCGCCTTCCCCAAGAAGGCCGCCGTGCGGCTCGAGTCCTCGGCCGCGGCCTTC
TCCGAGAGCCGCGAGGACGCCTCGCCGGCCCGAGGGCTGAGCCGGAGGAGTCGGTTCGTC
CCCGGGCCAGGCCACCTCCAGCTCCCTGCACCCGCCGACGGGCTCCTGCACCCCGAAGAG
GGCGCAGACTCCCTGCACCCGGCCGAGGGGACGGGCCATCACCAAGCAACGGCTCCCACC
ACGCCGGAGCTGACCTGTGAAAAAGGCACGTTTCTACCGCCTCCCTCGTGCCGGTTCCAG
CTCCCTCTGTCTGCGGAGGCCGGCGACAGTCCACATCTGGGGGCGTCAGCAGACCCGGCC
CGCCCGGAAGCTGTGAGGAAGGAGGACGAACCCCAGAATGGTGCCCCTTCCGAGTCCCCG
GAAGATAGGGGCGCCGCTCTTTGCACAGCTGCTGAAGGCACGGCTTGGCAGGCCCCGGCG
GATCGGACAAAGGACGATGATGCACCCGCCCTCCAGGCTGAGGCTGAACACCATCAGAGG
CCGGCCCCTTCCGTTTCCGAAGAGGGTCCTGTCCCTTCCCGTAAAACGCCGGATTTCTCC
TTCGTCCCTGTACTCAACAGAGACGGGTCCAGCGTCCTGCAGTGGCCGTCGGAAATGCTC
GTCTACACGGCGGCCCGCCCGCCCGTGTCCTACAGCTGCAACCCGCTCTGTTTCGACTTC
AAGTCCGCGAAAGTCAACCACCGTCGCGAGAAATGCGGGCCGCCCTTCGGGGGCCTTCAC
TCCGAGCCGAAGCGGGGGGACGTCTGCAGGAGGCCGGCGTGGGAGGTGCAGGGCAGCGCT
GTCCCCGGCCCCACGGAGGAGGGCGGTGGGGGGAGCAGGGACGAGCCCGCCCCCGCCATG
CCTCTGCCGGCTGCAGACTCTCTCTCCGCCGGCGGGGATTCTGGGGACAACGAGAACACA
GACCAGGGGTGCGCACCTAGGCCCTGGAGGAGCAGAAAGACGACAAGGCACCGTTTCATT
CAAAAGCAGGTGAGACGGAAGGCCCCCGAGGAGCGCAGGACGAGGTTGAAAGACAGGCAT
GAACGCCGGTTCCACAGAAGCCGGAGGAAGAAGAAACGGAGGACGCCGTGCCATCACCAC
CGCCGGCAGAACGCCAAAGACCCAGCAGCTCCCTGCAGCGTGGAGGCCGAAAACGGTTAT
GCCCACACCGCCGGGGAAAACCCTCGGGAAACCGTCTCAGGGGAGCGGGATTCGGCGGTA
GAGCCCCTGCTAGACGCACCTCAGCCGCCTGACCCGGAGCCCGCGTCAGCATCTCTGTCC
TCCCGGGAAAATGGGGAAATATGTACAACATGGAACGCTGAACGCCACCGTGACGATATC
AGTTCTGAAAACCCCTGTACAGAGACCTCCACGGTTTTAAGTGGATGGTCCGGCCCCACG
ATGATGCAATCTGGGAGACGTAGTCTCACACCCTCCAGAACTCCCTGCAGGTGCAGAGCC
GCAGAACCCAGCTGTGGGGGGCCCGGCAGCGTCTTCCTTCCATTGGGCCCGACCTGCCTG
CCCCCCAATCAGGCCGTCAAGCGGGGCTATCCCTCTCTCACCGAGTCCGAACGACGCCAC
CGGAAACGGAGACCTTGCTCCTCCTCCTCTTCTTCTGATGAGGGTCTGAACCCACCGCGG
GCTTCGCCGGGAGTATCTGGGGCGCCACCCCAAGCTCCCTTCGTGCCCNNNNNNNNNNNN
NNNNNNNNNNNACGGGGGGCCCCGGGGCTCGGGGAGCATGCAGACCACCCTGGGAACGCA
GCAGCCTCGTCTGGCCCCCCGGGTGGGGGGCTGAGCCCAGACACCCAGGAGGAGCAAAGG
CCGCAGGACGTGGCCAAGGTCCCCAGGAGCGTGGAGCGGACAGACCCAGGACCTCCCCAG
CTGGCTTCCCGCCCCGGCAGCCCCCCGCCTGCTGGACGCCACGGGGGAGCTGAGCGCTGG
GTCCCCACCTCTGGCTCCAGGCCCCAGGCTGCCCATGAGCCCACCTCTGTCTACGCCGCT
GGCGCCCCAGCCNNNNNNNNNNNNNNNNNNNNNNNAGTGGGGCGCCAGGGCAGCGGCACT
GTGCGTATCAGGGAGAAGCAGGCGCCTCCCCGGGACAAGACCTTCCGGCAGCTTCCGCCC
AAGTCGCTCCTGAGCCTCTACGAGCTGGCCGAGGCCCGCCCCCCGGGGAAGGCGGCCGAG
GCCTCCCCGGAGTGGCTGTGCCTTCCTTCAGGAATCCTCCAGGCTCAGCTTCCACCGCCC
TTCAAAGAAGCACAGGTCAGCGGCCACGCCATCATCACCACGGAGCCCGTCCTGGCCCCG
CTGGCTCTGCCCGAGGAGGCCCTGCTGATCCCCCTGGAACCCCCCCACAAATGCAGGGCC
CTCCCCTGCGAGGTCTACCAGCACCTCCTGCAGCCCGGCCTGCTGGCCCCCAAGGTCAAG
NNNNNNNNNNNNNNNNNNNNNNNNNNNNNNNNNNNNNNNNNNNNNNNNNNNNNNTTCCGC
TCTACCTCACTCACCACCGTCCACCACACCGGGGGGACCTGGAAAGTGCTCCGGCCGCCC
CCCCGGTTCCTGCCCCAGGTGGCCCCGCTCCCCGGGACAGCCCTGCCTCAGGTCCCCCGA
GGAGCCCTGGGCCCTGGGCTCGGTCCCGGGGGGAGCCCGCCCCCGNNNNNNNNNNNNNNN
GCCTCAGTCCTGCACCCCAGGCCCCTGGCCTTCCCCCCACTGCCCCCCGCCCTCTTCCCC
GCCCTGCTTGCCCCCCACCCCGCCGTCATCCCGCTCCAGCCCCTCTTC
>MyLu
TTCTCTTTCGCGTTTCCCAAGAAAGCGTCCCTGAGGCTGGAGTCCTCGGCCGCAGCCTTC
GCTGAGAGCAGCGACGATGCCTCCCTGGACCGAGGGCTGGGGAGGCGGAGTCGGTTTGTC
CCAGGGCCTTGTCATCTGCAGCGGCCTTCGCCGACAGGCGTGCTCCTGAGCCCCGAGGAG
AAGGCTCACTTCCTTCCTCCAGCCGAGGGAACGTGCCACTGCCCGGAAACGGCTCCAACG
ATGACAGAGGTCGCTTGTGAAAAAGATACATTTTTATTACCTTCCTCTTGCCAGTTCCAA
CCCCCTTTGTCTTCGGATGCAGGTCATTGCCAAAATTCAGTGGCATCCGCAGATCCAGCA
CCCCCGGAAGATGCTATGAATGAAGACATAGCTGAGGGTCTTGCCGATTCCGAGTCGTCA
GGAAGTAGGGGCGCAGCTCTCGATCGGGCTGCCAACCACACGGCTTTGCCAGCCCCAGCG
GAAAGTGCGAAGGACGATGCAGCACCCGCCATCGAAGCTGAAACTGAACCCCGTGAGAGG
CTGGCCCCTTCCCTTTCTGAAGCGGGCACTGTCACTTCACATAAAACGCCAGATTTCTCT
TTTGTTCCTGTGCTTAACAAAGATGGGTCCACGGTTCTTCAGTGGCCGTCGGAAATGCTA
CTTTACACAACTGCTCAGCCACCCGTTTCCTACAGCTGCAACCCTCTCTGTTTTGACTTT
AAATCCACTAAAGTGAACAACCACCTAGAGAAAAACAAGCCGCCCTTCAGTGGCCTGTGT
TCCCAGCAGAAGGGGGAAGACGTTTGCAAGAGCCCGGCTTGGGATTGCACGGGCAGCGCT
GTCACAGGCCCCACAGGTCATGACGGTGGAGGAAGCAGAAACGAATCCGCCCCAGTCCCT
CCTCTTCTGGCTGAAGATTCTCTCTCCAGTGGTTGTGATTCTGGAAGAAATGAGAATATA
GATCAGAGGTATAAACATAGTTCCTGTAGGAGCAGAAAAACAAAAAGATATCATTTTATT
CAAAAACAAACAAAACAGAATACTCATGAGAAATGCAAAACAAGGTTGAAAGATACGCAT
GAACACCGGTTCCATAAAAGCAGAAGAAAGAAAAAACGAAGGAAGTTATGTCACCACCAT
CGTGGGGAGAAAGCCAAAGAATCAACAACTCCCTTCAAAACGGAGACAGGAAATAGTTGC
ACCGACACAGCTAGGAAACACCCGCTAGAAACGATTTCAGAAAAGCGGGATTTAGCTGAA
GAGCCACCGTCAGACGCACATCAACCACCTGATAAAGAGCCCACATCAGCATTTCTGTTC
TTACGTGAAAATACAGAAACGTGGAAAACATGGAACGCCGCATACCATAATGACGATATC
AGTTCTAAAAATCACTGGACAAAGAACTCGACTGTTTTAAATGGACAGTCCAGTCCCACA
AAGATGGGTTCTGGGAAATGTAGTTTAACACCCTCCAGAACTTCCTGCAGTTGCAAAGCC
ACGGTGCCCAGCTGTCAGGACCACGGATGCGTCTTTCTTCCAAAGGCCACCAGAGGCGCG
CCCCCGAACCAGGCCGTCAAGCGAGGCTATAATTCTCTGAATGAAGCCGAAAGATGTTAT
CGAAAGCGAAGGCCACACTCATCTTCTCCCTCTTCGGATGAAAGTCTAAACGCACAGCAT
GCTTCACCAGGAGAATTCGGGGCACCACCCCGAGCTCCCTTCACGCCTAAAAGAGGCCGG
TTCCGCCCCAGACGGGGAGCCCTGGAGCTCAGGGAGCGAGCAGACCACCCCGCGAAAGCG
GCTTCTCCTGTCGGTCAGCCGGGCGGGTTGATGGGCGCAGACACAAAAGAGGAACTAAAC
CCACAAGACATGGCAAATGTCGACAGGAACTCAGAGCAAACAGACCCCGTAACACACAAG
CTGACCCCACGCCCCAGCAGCCCCCTTCCTTCGGGAAGCGATGGGGGAGCTGAGTGTGTG
GTCGCCCCCTCTGGCTCCAGGCCCGAGGTTTCCGATGAGCCCACCTCTGTCCCTGCAGCT
GGCACCCCCGCAGCGGAAGAAGTGCCCGGCGCCCGGCTGGGGCACCAGGAGGGAAGCACT
GTACCCATCAGGGAAAAGCAGGTGCCTCCTGCGGAGAAGACCTGCCAGCAGCCCCCGCCC
AAGGCGCTCCTTTGCCACCACGAGCTGGCCCAGGCCCTCCCCCAGGGGAAGGCGGCCGAG
GCCTCCCCCGAGTGGCTGTGTCTCCCTGCAGGAATTCTTCACGCTCACCCACCACTGCCC
TTCAAAGAAGCACAGGTCAGTGGCCACGCCTTGGTCACCACGGAGCAAATCCTGGCTCCG
TTGGCTCTGCCCGAGCAGGCGTTGCTGATCCCCATAGAAACCCCTGACAAGTTCAAAGCT
CTCCCCTGCGAGGTCTACCAGCACATCCTCCAGCCGGGCCTGCTGGCCCACAAGGTCAAG
CTCACCTTCCCCGCGGCGGCCCTGGCCCCACCCAGCGCGCCTCTGCAGCCTCCCCTGAGC
TCTACCTCTGTCACCACCATCCACCACACCACGGGGACCTTGAAAGTGCTTCAGCCGCAC
CAACGGTTCCTGTCCCAGGTCCCGTCTCTCACCAGGACATCCTTACCTCAAATCTCCAGG
GGACCCCTGGGCACCAGGCTCTGTCCCGGGAACGCACCTCCTCCGATACCCATCATTCCA
GCCTCGGTCCTGCATCCCAGCCCCTTGGCCTTCCCGCCTCTGCCCCACACCCTCTTCCCC
TCCCTGCTCGCCCCCCACCCGGCCGTCCTCCCGCTCCAGCCCCTCTTC
>PhDi
TTTTCTTTTGCATTTCCAAAGAAAGCATCAGTGAAGCTGGAGTCCTCAGCTGCAGCCTTC
TGTGAACACAATGATGAAGCCTCTGTGGAAAAAGGATTAAGTAGAAAAAGCAGATTTGTC
CCTGGTGCTTGTCATCTTCAACTATCTTCACCAACAGATGTGCTTTTGAGTCCTGAGGAG
AAAGCTAACTCTCTTCATCCACCAGAGGGAATGTGCACTTACAAAGAAACTGCTCAAATT
ATGAAAGACGATTCTAGTGAAAAAGATACATTATCATTGCCTTCATTTTGCCAGTTTCAA
TTCCCCTTAGTTTCTGATGCTGATAATTGTCAAAATTCTGTACCATTAACAGGTGAATTA
CCACTGGAAGATGTTATTAATGAAGACATAGCTATGAGTGGTCACAGCTCTGAGTTGTTA
AGAAATAAGTGCACAGTCCCTGATAAGGCTAATGACTGCATGTCTTCGCAAACCCTAGAA
GAAAATGTTATGGACAATGACACATGCACAGTTGGGGTTGAAAATAAAAATTATGAGATG
TTGGCCCCTTCAAATTCTGAGGAGGATAATACAACATTAGAAGAAAAACCAGATTTTTGT
TTTGTACCTGTACTTAACAAAGATGGATCCACAGTTCTTCAATGGCCATCAGAAATGCTC
ATTTACACAACTACTCAGCCATCGATTTCCTATAGCTGCAATCCTCTCTGTTTTGACTTT
AAGTCCACTAAATTAAACAACAATCTAGGGAAAAACAAGCTGCCCTTAAATGACCTTTAT
TCTCAGCAGAAGGGGGAAGACATTGGCAAGAGACCAGTTTTGGATTGCAAGGACAAATCT
ATTGCAGGACTCACTGATGATGGTGTTAGAGGTAGCAGCAATGAATCCAGCCAAGTCACT
CCTCATTTGGGTGAAGACACTCTCTCCACTAGTTGTGATTCTGAAAGAAGTGAGAATATG
GGTCAGAAGCATAAAAATATTTCCTGTAGGTTCAGAAAAATAAAAAGACATAATTTTATT
AAAAAGCAAATAAAACATGATACTCGTGAGAAACACAAAACAAAATTGAAAGATACACAT
GAACACTGGTTCCATAAAAGCAGAAGAAGGAAAAAAAGAAGAAAGTTATGTCACCATTAT
CATGGGGAGAAAACCAAAGAATCAAAAGCTCACTTCAAAATGGAAACAGAAAATAGTTGC
ACTGATACGAGTAGGAAAAATCTACTGGAGCCAGTTTCAGAAAAGCCAGATTCAGCTGTC
GAGCAATTATTGGACTCACATCAATTACCTGATAAACAGCCCAAGTCAGCATTTATATAC
TCAAGTGAAAGTGAAGAAATGTGTAAAACCTGGATCACTGAATACAGTAACAATGATGTC
AGTTCTGGGAATCACTGTATAAAGAACTCATTTGTTTTAAATGAACAATCCAATCCAACA
ATGATGCACTCTGGGAAACATTGTTTAGCATACTCCAGAACTTACTGTAGTTGTAAAGCA
AAAATGTCAAGCTGTCAGGATCACAGATGCTTAGTACTTCAAAATGACATAAAATGCATG
CGTCAAAATCAGGCTGTTAAGAGAGGTTATAATTCTCTCAATGAATCAGAAATATTTTAT
CGAAAACGTAGACAACATTCATATTGCTATTCTTCAGATGAAAGTTTAAATCGACAGAAT
TATTTACCAGAAGAATTTTGGGGACCACCACATGCTCCCTTTAAGCCCAAAAGAAACAGA
TGCCACACCAGGTTTGAAGCTTTGGAACTCAAAGAGAATACAGGTTATCCCATGAAAGGC
AATTCTTCCTTATGTCACCAGGATGAGTTAATAAGTGAAGGTCAAAAAGAAGAAATAAAA
CCACGAGAGATTGCACATGTTGAAAGGAACTCAGAACAAACAGACCAAGCAGAAAACAAA
CTGACTTTACCCCCTAGCAGTCCCCTTCCTTCCAGGCCCACTGGTGAAAATGAGCATTTA
GTATCCACTTCTGGTGCATTGCCAGAGGTTTCCAGTGAACCCACATCTGCTGACATAGCT
AGTGCCCCTCCAAAGGAAGAAATTAACAATACCTTGCTCGAACGCAAAGCAAAAAACAAT
AGAAGTATTAATGAAAAGCAAGTGCCTAATGTAGAAAAGAACTTTAGACAGTCACAACCT
AAATCATACCTTTGTCACTATGAACTGACTGAAGCCCTTCCACAAGGAAAGGTGAATGAA
GCATCAACTGAGTGGCTGCGTTTTAATTCAGGAATTCTTAACGCACAACCACCATTACCA
TTCAAAGAAGCACATGTCAGTGGTCATACCTTTGTAACGACAGAGCATATCCTGGCTCCA
CTGGCTTTACCAGAACAAGCATTACTGATCCCAATAGAAAACCATGACAAATTCAAAAAT
CTCCCCTGTGAGGTCTACCAGCACATCATACCACCGAACATGCTGGCCAGCAAAGTCAAG
TTTGCCTTCCCTCCAGCTGCCCTCGCGCCCCCCAGCACAGCTCTGCAGCCTCCCTTGTGT
TCTACCTCTGTAACCGCAATCCACCACACTGCAGGAACCTTTAAAGTGCTTCAGCCACAC
CACCAGTTTCTGGCCCAAGTCCCAGCTCTCACCAGAACATCGTTACCTCAACTTTCAATA
GGACCAGTCGGACCGAGGCTTTGTCCTGGGAATGCTCCTCCTCAGATGCCCATCATTCCA
GCTTCTGTTCTTCATCCTAGCCATCTGGCTTTCCCGCCTTTACCCCATGCACTCTTCCCT
TCCCTGCTTTCCCCACACCCTGCCGTCATCCCCCTACAGCCCCTCTTC
>PtVa
TTTTCTTTTGCATTTCCAAAGAAAGCATCCGTGAAGCTGGAATCCTCAGCTGCAGCCTTC
TCTGAATACAATGATGATGCCTCTGTGGAAAAAGGATTTAGCAGAAAAAGCAGATTTGTC
CCTGGTGCTTGTCATCTCCAACTATCTTCACCAACAGATATGCTTTTGAGTTCTGAAGAG
AAAGCTATCTCTTTTCATCCACCAGGGGGAACGTGCATTGACAAAGAAACTGCTCAAACT
ATGAAAGAAGTTTCTAGTGAAAAAGATACATTATTATTACCTTCATTTTGCCAGTTTCAA
CTTCCTTTATCTTCTGATGCAGGTAATTGTCAAAATGCAGTCCCATTAGCAGATCAAATA
CCACTGGAAGATGTTATTAATGAAGACATACCTATGAGTGGTAATGGTTCTGCGATGTTA
GGAGATAAATGCACAGTTCTCGATGTTGCTAATCATTGCATATCTTTGCAAACTACAGAG
GAAAATGTTAAGGACGATGATTCATCCACAGTTGGAGGTGAAAATAAAAACCATGAGATG
CTAACCTCTTCAAATTCTGAAGAGGATACTATAACCTTACATAAAAAAGCAGATTTATAT
TTTGTACCTGTATTTAACAAAGATGGATCCACAGTTCTTCAGTGGCCATCAGAAATGCTG
ATTTACACAACTACTCAACCATCAATTTCTTATAGCTGTAATCCTCTCTGTTTTGACTTC
AAGTCTACTAAATTAAACAACAATCTAGATAAAAATAAGATGCCCTTAAATGATCTTTAT
TCTCAGCAGAAGGAAGAAGATATTTGCAAGGGACCTGTTTTGGATTGCAAAGACACATCT
ATTGCAGCACTTACAGATTATGAAATTGGAAGTAGGAGAAACGAATTCACCCAAGTCATG
CCTCTTTTGGCTGAAGATACTTTCTCCAATAAATATGATTCTGGAAAAAATGAGAATATG
GGTCAGAAGTATAAAAATATTTCCTGTAGGATCAGAAAAACAAAAAAGTATAATTTTATT
AAAAATCAAATAAAACAGGACAGTGATGAGAAATACAAAACAAGGTTGAAAGATAGTCAT
GAACACTGGTTCTGTAAAAGTAGAAGAAAGAGAAAAAGAAGAAAGTTATGTCGACATCAT
TATGGAGAAAAAACCAAAGAATCAAAAACTCACTTCAAAATGGAAACGGAAAATAGTTAC
AGTGATACAACTAGAAAAAATCTATTAGAAACAATTTCAGAAAAGCATCATTTAGCTGTA
GAGCAATTATTAGACTCACATCAATTACCTGATAAAAAACCCAAGTCAGCATCTATATAC
TTAAGTGAAAATGAAGAAATGTGTAAAATCTGGAGCACTGAATACAATAATGATGATATC
AGTTTTAAAAATCACTTTATGAAGAACTCGATTGTTTTAAATGGACAATCCAATCCAACA
ATGATGCATTCTGGGAAACAGAATTTAACATACTCCAGAACTTACTGTAGTTATAAAGCC
AAACTATCCAGCTGTCAGGATCACAGATGCCTAGTTCTTCAAAATGACATGAAATGCATG
AGTCAGAATCAAGCTGTTAAAAGAGATTATAATTCTCTCAACGAATCAGAACGATTTCAT
CGAAAACGTAGACAACATTCATATTCTTATTCTTCAGATGAAAGTTTAAGTCAACAGAAG
TATTTACCAGAAGAATTTTGGGGGCCACCATGTGCTTCCTTTAAGCCTAAAAGAAGCAGA
TTCCGCACCAGATTTGAAGCTTCGGAACTCAAAGAGAACGCAGATCCTCCCATGAAAGGC
AATTCTTCCGTATGTCACCAGGATGAGTTAATAAATGAAGATAAAAAAGAGGAAATAAAA
CCACAAGAAACAGCAAATGTTGAAAGGAACTCAGAACAAACAGACCAAGTAGAAAACAAA
CTGACTTTACACCCTAACAGTCCCCTTCCTCCTGGAACCAATGATGAAACTGAGCATTTA
TTAGCCACTGCTTGTGACTTGCCAGAGATTTCCAATGCACCCACATCTGTCTATGTAGCT
AGTGCCCCAGCAAAGGAAGAAATTGACAATACCTTGCTCGAACACAAAGAAAGAAGCAAT
ATAAATATTAATGAAAAGCAAGTGCGTAATATTGAAAGGAACTTCAGACAGTCACAACCT
AAATCATATCTTTGCCATTATGAGCTAGCTGAAGCCCTTCCACAAGGAAAGGTGAATGAG
GCATCGACTGAGTGGCTACGTTGTAATTCAGGAATTCTTAACTCACAACCACCATTACCA
TTCAAAGAAGCACATGTCAGTGGTCATACGTTTGTAACGACAGAGCAAATCTTGGCTCCA
CTGGCTTTACCAGAACAAGCATTATTGATCCCGATAGAAAACCATGACAAATTCAAAACT
CTACCCTGTGAGGTCTACCAGCACATCATCCCGCCGAATGTGCTGGCCAACAAGGTCAAA
TTTACTTTTCCTCCAGCTGCCCTCCCACCCCCTAGCACACCTCTGCAGCCTCCCTTATGT
TCTACCTCTGTAACCACTATCCACCACACTGCAGGAACCTTTAAAGTGCTTCAACCACAC
CAACAGTTTCTGTCCCAAGTCCCATCTCTCACCAGAACATCATTACCTCAAATCTCAGTA
GGACCAGTAGGACCAAGGCTTTGTCCTGGGAATGCTCCTCCTCAAATGCCAATCATTCAA
GCTTCAGTTCTTCATCCTAGCCATCTGGCTTTCCCACCTTTACCCCACACACTCTTTCCT
TCACTGCTTTCCCCACATCCTACTGTCATCCCACTACAGCCCCTCTTT
>RhFe
TTTTCTTTTGCATTTCCAAAGAAAGCATCCGTGAAGCTGGAATCCTCAGCTGCAGCCTTC
TCTGAATACAATGATGATGCCTCTGTGGAAAAAGGATTTAGCAGAAAAAGTAGGTTTGTC
CCTAGTGCTTGTCATCTTCAACTATCTTCACCAACAGATGTGCTTCTGAGTTCTGAGGAG
AAAGCTGACTCTTTTCATCCACCAGAGGGAATGTGTACTGACAAAGAAACTGCCCAAACT
ATGAACGAAGTTTCTATTGAAAAAGATACATTATTATTACCCTCATTTTGCCAGTTTCAA
CTCTCTTTATCTTCAGATGCAGGTAATTGTCAAAATTCAGTCCCATCAGCAGATCAAATA
CCACTGGAAGATGTTATTAATGAAGACATACCTATGACTGGTAACAGTTGTGAATTGTTA
GAAAATAAATGCACCGTTCTTGATATGGCTAATGAATGCATATCTTTGCAAACCATAGAA
GGAAATAATAAGGACAGTGATGCACCCACAATTGAAGTTGAAAATCAAAACCATGAGATG
TTGTCCCCTTTAAAGTCTGAAGAGGATAATATAACCTTACATAAAAAAGCAGATTTATAT
TTTGTACCTGTACTTAACAAAGATGGATCCACAGTTCTTCAGTGGCCATCAGAAATGCTG
ATTTTCACAACTACTCAACCTTCAATTTCCTACAGCTGTAATCCTCTCTGTTTTGACTTC
AAATCCACTAAATTAAACAGCAGTCTCAATAAAAATAAGCTGCCCTTAAATGATCTTCAT
TCTCAGCAGAAGGTAGAGGACGTGTGCGAGAGACCAGTTTTGGATTGCAAAGACACATCT
ATCCCCCGACTTGCAGATTATAAAATTGGAGGTAGCAGAAATGAATCCACCCAAGTCACT
TCTCTTTTGGCTGAAGATACACTCTCTAGTAGTTGTGATTCTGGAAAAAATGAGAATATA
AGTCAGAGGTATAAAAATATTTCCTGCAAGATCAGAAAAACAAAAAAATATAATTTTATT
AAAAAGCATATAAAACAGGACTCTGGTGAAAAATACAAAACAAGGTTGAAAGATACTCAC
GAACATTGCTTCCATAAAAGTAGAAGAAAGAAAAAAAGAAGAAAGTTATGTCGACATCAT
TATGGGGAGAAAACCAAAGAATCAAAAACTCACTTCAAAATGGAAACGGAAAATAGTTAC
ACTGATACAACTAGGAAAAATCTACTGGAAACAATTTCAGAAAAGCAGTATTTAGCTGTG
GAGCAATTATTGGACTCACATCAATTACCTGTTAAAAAGCCCAAGTCAGCATCTATATAC
TTAAGTGAAAATGAAGAAATGTATAAAACCTGGAACACTGAATATAATAACAATAATATT
AGTTCTAAAACCCACTGTACAAATAACTCGATTGTTTTAAATGGACAATCCAACCCAACA
ATGATGCATTCTGGGAAGCATAATTTAACATACTCCAGAACTTACTGTAGTTGTAAAGCC
AAACTGTCCATCTCTCAGGATCACAGATGCCTCGTTCTTCAAAATGACATGAAACGTGTG
AGTCAGAATCAGGCTGTTAAAAGAGGTTATAATTCTCTCAATGAATCAGAAAGATTTCAT
CAAAAACGTAGACAACATTCATACTCTTATTCTTCAGATGAAAGTTTAAATCGACAAAAT
TATTCACCAGAAGAATTTTGGGGACCACCACGTACTCCCTTTAAGCCTAAAAGAAGCGGA
TTCCACACCAGATTTGAAGCTTTAGAACTCAAAGAAAATACAGATTATCCCATGAGTGGA
AATTCTTCCTTATGTCACCAGGATGAGTTAACAAGTAAAGACAAAAATGAGGAAATAAAA
CCAGAAGAAATTGTGAATGTTGAAAGGAACTCAGAACAAACAGAACAAGTAGAAAACAAA
CTGTCTTTACACCCTAGCAGTCCCCTTCCTCCTGGAACTAGTGGTGAAACTGAGCATTTA
GTCACCACTGCTGGTGAATTGCCAGAGATTTCCAGTGTACCCACGTCTGTCAATGTAGCT
AGTGCCCCAACAAAAGAAGACATTGACAATACCTTGTTGGAACACAAAGAAAGAAGCAAT
ATAAATATTAATGAAAAGCAAGTGCCTAATATTGAAAGGAACTTCAGACAGTCACAACCT
AAATCATACCTTTGCCATTATGAGCTGGCTGAAGCCCTTCCACAAGGAAAGGTAAATGAG
GCATCAACTGAGTGGCTGCATTTTAATTCAGGAATTCTTAACGCACCACCACGGCTACCA
TTCAAAGAAGCACATGTCAGTGGCCACACCTTTGTAACGACAGAGCAAATCCTGGCTCCA
CTGGCTTTACCAGAACAAGCATTGTTGATCCCAATAGAAAACCATGACAAATTCAAAAAC
CTACCCTGTGAGGTCTACCAGCACATCATACCGCCGAACATGCTGGCCAACAAGGTCAAA
TTCACTTTTCCTCCAGCTGCTCTTCCACCCCCCAGCATACCTCTGCAGCCTCCCTTATGT
TCTACCTCGGTAACCACCATCCACCACACTGCAGGAAACTTTAAAGTGCTTCAGCCACAC
CAACAGTTTCTGTCCCAAGTCCCAGCTCTCACCAGAACACCGTTACCTCATATCTCAGTA
GCACCTGCAGGACCCAGTCTTTGTCCAGGGAATGCTCCTCCTCAGATGCCAATCATTCCA
GCTTCGGTTCTTCATCCTAGCCATCTGGCTTTCTCGCCTTTACCCCACGCACTCTTTCCT
TCACTGCTTTCCCCACACCCTACTGTCATCCCACTACAGCCCCTCTTC
>RoAe
TTTTCTTTTGCATTCCCAAAGAAAGCATCTGTAAAGCTGGAATCCTCAGCTGCAGCCTTC
TCTGAATACAATGATGATGCCTCTGTGGAGAAAGGATTTAGCAGAAAAAGTAGATTTGTC
TCTGGTGCTTGTCATCTCCAACTATCTTCACCAACAGATGTGCTTTTGAGTTCTGAAGAG
AAAGCTATCGCTTTTCATCCGCCAGGGGGAATGTGCATTAATAAAGAAACTGCTCAAACT
ATGAAAGAAGTTTCTAGTGAAAAAGATACATTATTATTACCTTCATTGTGCCAGTTTCAA
CTTCCTTTATCTTCTGATGCAGGTAATTGTCAAAATGCAGTCCCATTAGCAGATCAAATA
CCACCGGAAGATGTTATTAATGAAGACATACCTATGAGTGGTAACAGTTCTGCGATGTTA
GGAAATAAATGCACAGCTCTCGATGTTGCTAATCATTGCTTATCTTTGCAAACTACAGAG
GAAAATGTTAAGGACAATGATTCATCCACAGTTGAAGCTGAAAACAAAAACCACGAGATG
CTGACCTCTTCAAATTCTGAAGAGGATACTGTAACCTTACACAAAAAAGCAGATTTATAT
TTTGTACCGGTATTTAACAAAGATGGATCCACGGTTCTTCAGTGGCCATCGGAAATGCTG
ATTTACACGACTACTCAACCATCAATTTCTTATAGCTGTAATCCTCTCTGTTTTGACTTC
AAGTCCACTAAATTAAATAACAATCTAGATAAAAATAAGATGCCCTTAAGTGATCTTTAC
TCTCAGCAGAAAGAAGAAGATAATTGCAAGGGACCTGTTTTGGATTGCAAAGACACGTCT
ATTGCAGCACTTACGGGTTATGAAATTGGAAGTAGCAGAAATGAATTCACCCAAGTCATG
CCTCTTTTGGCTGAAGATACTTTCTCCAATAATTATGATTCTGGAAAAAATGAGAATATA
GGTCAGAAGTATAAAAATATTTCCTGTAGGATCGGAAAAATAAAAAATAATAATTTTATT
AAAAATCAAATAAAACAGAACAGTGATGAGAAATACAAAACAAGGTTGAAAAATAGTCAT
GAACACTGGTTCTGTAAAAGTAGAAGAAAGAAAAAGAGAAGAAAGTTATGTCGACATCAT
TATGGAGAAAAAACCAAAGAATCAAAAACTCACTTCAAAATGGAAACGGAAAATAGTTAC
AGTGATACAACTAGAAAAAATCTATTGGAAACAATTTCAGAAAAGCAGCATTTAGCTGTA
GAGCAGTTATTAGACTCACATCAATTACCTGATAAAAAACCCAAGTCGGCATCTATATAC
TTAAATGAAAATGAAGAAATGTGTAAAATCTGGAGCACTGAATACAATAATGATGATGTT
AGTTTTAAAAATCACTTTATGAAGAACTCGATTGTTTTAAATGGACAATCCAATCCAACG
ATGATGCAATCTGGGAAACAGAATTTAACATACTCCAGAACTTACTGTAGTTATAAAGCC
AAACTATCCACCTGTCAGGATCACAGATGCCTAGTTCTTCAAAATGACATGAAATGCATG
AGTCAGAATCAGGCTGTTAAAAGAGGTTATAATTCTCTCAATGAATCAGAACGCTTTCAT
CGAAAACGTAGACAACATTCATATTCTTATTCTTCAGATGAAAGTTTAAGTCAACAGAAG
TATTTACCAGAAGAATTTGGGGGGCCACCATGTGCTTCCTTTAAGCCTAAAAGAAGCAGA
TTCCGCACCAGATTTGAAGCTCTGGAACTCAAAGAGAACGCAGATCCTCCCATAAAAGGC
AATTCTTCCGTATGTCACCAAGATGAGTTAATAAATGAAGATAAAAAAGAGGAAATAAAA
CCTCAAGAAGCTGCAAATATTGAAAGGAACTCAGAACAAACAGACCAAGTAGAAAACAAA
CTGACTTTTCAACCTAACAGTCCCCTTCCTCCTGGTACCAATAATGAAACTGAGCATTTA
GTAGCCACTGCCTGTGACTTGCCAGAGATTTCCAATGCACCCACATCTGTCTATGTAGCC
AGTGCCCCAGCAAAGGAAGAAATTGACAATACCTTGCTCGAACACAAAGAAAGAAGCAAT
ATAAATATTAATGAAAAGCAAGTGCGTAATGTTGAAAGGCACTTCAGACAGTCACAACCT
AAATCATATCTTTGCCATTATGAGCTAGCTGAAGCCCTTCCACAAGGAAAGGTGAATGAG
GCATCGACTGAGTGGCTGCGTTTTAATTCAGGAATTCTTAACTCACAACCACCATTACCA
TTCAAAGAAGCACATGTCAGTGGTCATACTTTTGTAACGACAGAGCAAATCTTGGCTCCA
CTGGCTTTACCAGAACAAGCATTATTGATCCCGATAGAAAACCATGACAAATTTAAAACT
CTACCCTGTGAGGTCTACCAGCACATCATCCCGCCGAACGTGCTGGCCAACAAGGTCAAA
TTTACTTTTCCTCCAGCTGCCCTCCCACCCCCTAGCACACCTTTGCAGCCTCCCTTATGT
TCTACCTCCGTAACCACTATCCACCACACTGCAGGAACCTTTAAAGTGCTTCAGCCACAT
CAACAGTTTCTGTCCCAAGTCCCATCTCTCACCAGAACATCATTACCTCAAATCTCAGTA
GGACCAGTAGGACCAAGGCTTTGTCCTGGGAATGCTCCTCCTCAGATGCCAATCATTCAA
GCTTCAGTTCTTCATCCTAGCCATCTGGCTTTCCCGCCTTTACCCCATGCACTCTTTCCT
TCACTGCTTTCCCCACATCCTACTGTCATCCCACTACAGCCCCTCTTT
