# Supplementary material for: Positively selected genes in the hoary bat (Lasiurus cinereus) lineage: prominence of thymus expression, immune and metabolic function, and regions of ancient synteny
Source: PeerJ. 2022 Mar 17;10:e13130. doi: 10.7717/peerj.13130 (PMC8934532; doi:10.7717/peerj.13130)
Supplement: Supplemental Information 3 — Initially tested orthogroups that have been edge-trimmed as described in the Methods. [file peerj-10-13130-s003.zip › original.trimmed/trimmed-OG0002009.fas]

>EpFu
ATGGGAGGAGCGGTGAGTGCTGGGGAAGATAACGATGACTTAATTGATAACTTAAAAGAA
GCTCAGTATATCCGCACTGAAAGAGTGGAGCAAGCCTTCAGAGCAATTGATCGCGGAGAT
TACTATTTGGAAGGCTACAGAGACAATGCTTACAAAGACTTAGCCTGGAAGCATGGGAAC
ATACACTTGTCAGCACCTTGCATTTATTCTGAAGTTATGGAAGCATTGAAACTTCAACCA
GGATTGTCTTTTCTTAACCTGGGAAGTGGAACCGGATATTTAAGTACAATGGTGGGCTTA
ATTTTAGGTCCTTTTGGAATAAATCATGGGATTGAGCTTCATTCAGATGTGGTGGAATAT
GCCAAGGAAAAACTGGAGAGCTTCATCAAAAATAGTGATAGCTTTGATAAATTTGAGTTC
TGTGAACCGGCATTTGTGGTTGGCAATTGCCTCCAGATAGCATCTGACAGTCATCAGTAT
GATCGAATTTATTGTGGAGCTGGAGTCCAGAAAGACCATGAGAACTACATGAAAATATTA
CTGAAAGTTGGAGGCATTCTAGTCATGCCTATAGAAGATCAGTTAACACAAATTATGCGA
ACTGGACAAAATACTTGGGAAAGTAAAAATATTCTTGCTGTTTCATTTGCTCCACTTGTG
CAGCCAAGTAAGAATGATAATGGCAAACCCGATTCTGTGGGACTCCCCCCCTGTGCTGTC
AGGAATCTGCAGGACTTGGCTCGTATTTATATTCGACGCACACTTAGAAATTTCATAAAC
GACGAGATGCAGGCCAAGGGGATTCCTCAGAGGGCTCCACCCAAAAGGAAA
>HiAr
ATGGGAGGAGCTGTGAGTGCTGGGGATGATAATGATGACTTAATTGATAACTTAAAAGAA
GCTCAGTATATCCGCACTGAAAGAGTGGAACAAGCCTTCAGAGCGATTGATCGCGGAGAT
TACTATTTGGAAGGCTACCGAGACAATGCTTACAAAGACTTAGCCTGGAAGCATGGGAAC
ATACACTTGTCAGCACCTTGCATTTATTCTGAAGTTATGGAAGCATTGCAACTTCAACCA
GGATTGTCTTTTCTTAACCTGGGAAGTGGAACCGGATATTTAAGTACAATGGTGGGCTTA
ATTTTAGGTCCTTTTGGAATAAATCATGGAATTGAACTTCATTCAGATGTGGTGGAATAT
GCCAAGGAGAAACTGGAGAGCTTCATCAAAAATAGTGATAGCTTTGATAAATTCGAGTTC
TGTGAACCTGCATTTGTGGTTGGTAACTGCCTCCAGATAGCATCAGATAGTCATCAGTAT
GACCGAATTTATTGTGGAGCTGGAGTCCAGAAAGACCATGAAAACTACATGAAAATATTA
CTAAAAGTGGGAGGCATTCTAGTCATGCCTATAGAAGATCAGTTAACACAAATTATGCGA
ACTGGACAAAACACTTGGGAAAGTAAAAATATTCTTGCTGTTTCATTTGCTCCACTTGTG
CAGCCAAGTAAGAATGATAATGGCAAACCAGATTCTGTGGGACTCCCCCCCTGTGCTGTC
AGGAATCTACAGGACTTGGCTCGTATTTACATTCGACGCACACTTAGAAATTTCATAAAT
GATGAGATGCAGGCCAAGGGGATTCCTCAAAGGGCTCCACCCAAAAGGAAA
>LaCi
ATGGGAGGAGCGGTTAGCGCTGGGGCAGATAACGATGACTTAATTGATAACCTGAAAGAG
GCGCAGTACATCCGCACCGAACGAGTGGAGCAAGCCTTCAGGGCGATCGATCGCGGAGAC
TACTACCTGGAGGGCTACCGAGACAACGCGTACAAGGACTTAGCCTGGAAGCACGGGAAC
ATACACCTGTCAGCACCCTGCATTTACTCCGAAGTTATGGAGGCGTTGAAACTGCAGCCG
GGACTGTCTTTTCTCAACCTGGGCAGCGGAACCGGCTATTTAAGTACAATGGTGGGCTTA
ATTTTAGGTCCTTTTGGAATAAATCATGGGATTGAGCTGCATTCAGATGTGGTGGAATAT
GCCAAGGAAAAACTGGAGAGCTTCATCAAAAATAGTGATAGCTTTGATAAATTTGAGTTC
TGTGAACCTGCGTTTGTGGTTGGCAATTGCCTTCAGATAGCATCCGACAGTCATCAGTAT
GATCGCATTTATTGCGGGGCTGGCGTGCAGAAAGACCACGAGAACTACATGAAAATATTA
CTGAAAGTCGGGGGCATTTTAGTCATGCCCATAGAAGATCAGTTAACACAAATTATGCGA
ACTGGACAGAATACTTGGGAAAGTAAAAATATTCTCGCTGTCTCATTTGCTCCACTTGTG
CAGCCAAGTAAGAATGATAACGGCAAGCCCGATTCTGTGGGACTCCCCCCCTGCGCTGTC
AGGAACCTGCAGGACTTGGCCCGGATCTATATTCGACGCACTCTCAGGAATTTCATCAAT
GACGAGATGCAGGCCAAGGGGATCCCCCAGCGGGCGCCGCCCAAAAGGAAA
>MyLu
ATGGGAGGAGCAGTGAGTGCTGGGGAAGATAACGATGACTTAATTGATAACTTGAAAGAA
GCTCAGTATATCCGCACGGAAAGAGTGGAGCAAGCCTTCAGAGCAATTGATCGCGGAGAT
TACTATTTGGAAGGCTACAGAGACAATGCGTACAAAGACTTAGCCTGGAAGCACGGGAAC
ATACACTTGTCAGCACCTTGCATTTATTCTGAAGTTATGGAAGCATTGAAACTTCAACCA
GGATTGTCTTTTCTTAACCTGGGAAGTGGAACCGGATATTTAAGTACAATGGTGGGCTTA
ATTTTAGGTCCTTTTGGAATAAATCATGGGATTGAGCTTCATTCAGATGTGGTGGAATAT
GCCAAGGAAAAACTGGAGAGCTTCATCAAAAATAGTGATAGCTTTGATAAATTTGAGTTC
TGTGAACCTGCATTTGTGGTTGGCAATTGCCTCCAGATAGCATCTGACAGTCATCAGTAT
GATCGAATTTATTGTGGAGCTGGAGTCCAGAAAGACCATGAAAACTACATGAAAATATTA
CTGAAAGTTGGAGGCATTCTAGTCATGCCTATAGAAGATCAGTTAACACAAATTATGCGA
ACTGGACAAAATACTTGGGAAAGTAAAAATATTCTTGCTGTTTCGTTTGCTCCACTTGTG
CAGCCAAGTAAGAATGATAATGGCAAACCAGACTCTGTGGGACTCGCCCCCTGTGCGGTC
AGGAATCTGCAGGACTTGGCTCGTATTTATATTCGACGCACACTTAGAAATTTCATAAAT
GACGAGATGCAGGCCAAGGGGATTCCTCAGAGGGCTCCACCCAAAAGGAAA
>PhDi
ATGGGAGGAGCTGTGAGTGCTGGGGAAGATAATGATGACTTAATTGATAACTTAAAAGAA
GCTCAGTATATCCGCACTGAAAGAGTGGAGCAAGCCTTCAGAGCTATTGATCGCGGAGAT
TACTATTTGGAAGGCTACCGAGACAATGCTTACAAAGATTTAGCCTGGAAGCATGGGAAC
ATACACTTGTCAGCACCTTGCATTTATTCTGAAGTTATGGAAGCATTGAAACTTCAACCA
GGATTATCTTTTCTTAACTTGGGAAGTGGAACCGGATATCTAAGTACAATGGTGGGCTTA
ATTTTAGGTCCTTTTGGAATAAATCATGGGATTGAACTTCATTCAGATGTGGTCGAATAT
GCCAAGGAAAAACTGGAGAGCTTCATCAAAAATAGTGATAGCTTTGATAAATTTGAGTTC
TGTGAACCTGCATTTGTGGTTGGCAATTGCCTCCAGATAGCATCTGACAGTCATCAGTAT
GATCGAATTTATTGTGGAGCTGGAGTCCAGAAAGACCATGAAAACTACATGAAAATATTG
CTCAAAGTTGGAGGCATTCTAGTCATGCCTATAGAAGATCAGTTAACACAAATTATGCGA
ACTGGACAGAATACTTGGGAAAGTAAAAATATTCTTGCTGTTTCATTTGCTCCACTTGTG
CAGCCAAGTAAGAATGATAATGGCAAACCAGATTCTGTGGGACTCCCCCCCTGTGCAGTA
AGGAATCTGCAGGACTTGGCTCGTATTTACATTCGACGCACACTTAGAAATTTCATAAAT
GATGAGATGCAAGCCAAGGGGATTCCTCAGAGGGCTCCACCCAAAAGGAAA
>PtVa
ATGGGAGGAGCTGTGAGTGCTGGGGAAGATAATGATGACTTAATTGATAACTTAAAAGAA
GCTCAGTATATCCGCACTGAAAGAGTGGAACAAGCCTTCAGAGCAATTGATCGTGGAGAT
TACTATCTGGAAGGCTACCGAGACAATGCTTACAAGGACTTAGCCTGGAAGCATGGGAAC
ATACACTTGTCAGCACCTTGCATTTATTCTGAAGTTATGGAAGCATTGAAACTTCAACCA
GGATTGTCTTTTCTTAACCTGGGAAGTGGAACCGGATATTTAAGTACAATGGTGGGCTTA
ATTTTAGGTCCTTTTGGAATAAATCATGGGATCGAGCTTCATTCAGATGTGGTGGAATAT
GCCAAGGAAAAACTGGAGAGCTTCATCAAAAATAGTGATAGCTTTGATAAATTTGAGTTC
TGTGAACCTGCATTTGTGGTTGGTAATTGCCTCCAGATAGCATCTGACAGTCATCAGTAT
GATCGAATTTATTGTGGAGCTGGAGTCCAGAAAGACCATGAAAACTACATGAAAATATTA
CTAAAAGTTGGAGGCATTCTAGTCATGCCTATAGAAGATCAGTTAACACAAATTATGCGA
ACTGGACAAAACACTTGGGAAAGTAAAAATATTCTTGCTGTTTCATTTGCTCCACTTGTG
CAACCAAGTAAGAATGATAATGGCAAACCAGATTCAGTGGGACTCCCCCCCTGTGCTGTC
AGGAATCTACAGGACTTGGCTCGTATTTACATTCGACGCACACTTAGAAATTTCATAAAT
GATGAGATGCAGGCCAAGGGGATTCCTCAACGGGCTCCACCCAAAAGGAAA
>RhFe
ATGGGAGGAGCTGTGAGTGCTGGGGAAGATAATGATGACTTAATTGATAACTTAAAAGAA
GCTCAGTATATCCGCACTGAAAGAGTGGAACAAGCCTTCAGAGCGATTGATCGCGGAGAT
TACTATTTGGAAGGCTACCGAGACAATGCTTACAAAGACTTAGCCTGGAAGCATGGGAAC
ATACACTTGTCAGCACCTTGCATTTATTCTGAAGTTATGGAAGCATTGAAACTTCAACCA
GGATTGTCTTTTCTTAACCTGGGAAGTGGAACCGGATATTTAAGTACAATGGTGGGCTTA
ATTTTAGGTTCTTTTGGAATAAATCATGGAATTGAGCTTCATTCAGATGTGGTGGAATAT
GCCAAGGAAAAACTGGAGAGCTTCATCAAAAATAGTGATAGCTTTGATAAATTTGAGTTC
TGTGAACCTGCATTTGTGGTTGGTAATTGCCTCCAGATAGCATCTGACAGTCATCAGTAT
GACCGAATTTATTGTGGAGCTGGAGTCCAGAAAGACCATGAAAACTACATGAAAATATTA
CTAAAAGTGGGAGGCATTCTAGTCATGCCTATAGAAGATCAGTTAACACAAATTATGCAA
ACTGGACAAAACACTTGGGAAAGTAAAAATATTCTTGCTGTTTCATTTGCTCCACTTGTG
CAGCCAAGTAAGAATGATAATGGCAAACCAGATTCCGTGGGACTCCCTCCCTGTGCTGTC
AGGAATCTACAGGACTTGGCTCGTATTTACATTCGACGCACACTTAGAAATTTCATAAAT
GATGAGACGCAGGCCAAGGGGATTCCTCAAAGGGCTCCACCCAAAAGGAAA
>RoAe
ATGGGAGGAGCTGTGAGTGCTGGGGAAGATAATGATGACTTAATTGATAACTTAAAAGAA
GCTCAGTATATTCGCACTGAAAGAGTGGAACAAGCCTTCAGAGCAATTGATCGCGGAGAT
TACTATCTGGAAGGCTACCGAGACAATGCTTACAAGGACTTAGCCTGGAAGCATGGGAAC
ATACACTTGTCAGCACCTTGCATTTATTCTGAAGTTATGGAAGCATTGAAACTTCAACCA
GGATTGTCTTTTCTTAACCTGGGAAGTGGAACCGGATATTTAAGTACAATGGTGGGCTTA
ATTTTAGGTCCTTTTGGAATAAATCATGGGATTGAGCTTCATTCAGATGTGGTGGAATAT
GCCAAGGAAAAACTGGAGAGCTTCATCAAAAATAGTGATAGCTTTGATAAATTTGAGTTC
TGTGAACCTGCATTTGTGGTTGGTAATTGCCTCCAGATAGCATCTGACAGTCATCAGTAT
GATCGAATTTACTGTGGAGCTGGAGTCCAGAAAGACCATGAAAACTACATGAAAATATTA
CTAAAAGTTGGAGGCATTCTAGTCATGCCTATAGAAGATCAGTTAACACAAATTATGCGA
ACTGGACAGAACACTTGGGAAAGTAAAAATATTCTTGCTGTTTCGTTTGCTCCACTTGTG
CAGCCGAGTAAGAATGATAATGGCAAACCAGATTCAGTGGGACTCCCCCCCTGTGCTGTC
AGGAATCTACAGGACTTGGCTCGTATTTACATTCGACGCACACTTAGAAATTTCATAAAT
GATGAGATGCAGGCCAAGGGGATTCCTCAACGGGCTCCACCCAAAAGGAAA
