# Supplementary material for: Positively selected genes in the hoary bat (Lasiurus cinereus) lineage: prominence of thymus expression, immune and metabolic function, and regions of ancient synteny
Source: PeerJ. 2022 Mar 17;10:e13130. doi: 10.7717/peerj.13130 (PMC8934532; doi:10.7717/peerj.13130)
Supplement: Supplemental Information 3 — Initially tested orthogroups that have been edge-trimmed as described in the Methods. [file peerj-10-13130-s003.zip › original.trimmed/trimmed-OG0002013.fas]

>EpFu
TACCATCCATACTCATCCAAAGAGCCAGGCTACTCTGAATCTCAGCAAAATCCTGACTTT
GCAAGTTCCAGAGGCAGTGGAAACTATGCGGGCTCCAGAACAAATCCTGATTATCTTGGC
TTCTTGGGAGAACCAGACTATCCTGGGGCTCAGGGAAATGCTCACCATCCTGGCTCCAGA
GCCAATTCCAACTATCCAGGCTCTAGAAGGAATAGAGAATATGCTGGTTCCAGAATCAAA
CCATCCATAGATACTCTGGGAGAGCCTGATTACCCAGGTGCTGAGAATCAATCTTACTCT
CCAAACTTTTTAGAGAAACCAGACTATCCCGGTGCTGAGGACTATCAGAACTCTGCAAAT
TTTTGGGGGGAGCCTGATTACCCAAATGCTGAAGATGGTCGTGATTACGGCTCTTCCAAG
ACTCCGGAAATGCCCAGGGAGTTGCTCAGCAGAACATCTTCAGTCCATCATGGGCATGTC
AGCCCCTTGGCCTTGCTTGCAAGGCAGAATGAAGAATATCCTGAAAACATTGAAATGAAA
TCCATGGAGATGGCAAATCCCTATGGCCGCTCTGATAATGGCTATGTGAACCCTGCTTAT
GTGGATGAAAGTATCCGTGGCCCAACTTATGGAAACTCACCGTCTGGAGGTGATTGGTAT
AAGTCACCCCAAGGACAAAAGTTAATTGCGTCTCTGATTCCCATGACATCTAGAGATAGA
ATTAAAGCCATCCGGAATCAGCCGAGGACCATGGAAGAGAAAAGGAAGCTTCGGAGAATG
GTTGACAAAGAGAAAAGTAAGCAGTCCCGTCGTATCTTTGAGCTCAACTGCTGCACCCAG
TGTGTGAATTCCATCTCCCTGGCATACCGGAGATCCAAGAACATCCTGTCGGAGCTGCTC
AATTCCATCAGCCTGTGGCAGAAGACGCTCAAGATCATCGGAGGCAAGTTTGGAACCAGC
GTCCTGTCCTACTTCAACTTTCTGAGGTGGCTTCTGAAGTTCAACATTTTCTCATTCATT
GTGACCTTCAGCTTCATCACAATCCCTCAGTTTACCGTGGGCGGAAACAACACCCTCCAA
TTCACAGGACTGGAATTTTTCACGGGAGCGGGTTATTTTACTGACACAGTGATGTACTAT
GGCTTTTACACCAATTCTACGATCCGGCATCGGAGTGGTGGGGCATCCTACAACATGCAG
CTGGCCTACATCTTCACAATCGCAGCCTGTCTCATCATCTGCTTCTTCAGTTTGCTGTTC
AGCATGGCCAGGTATTTCCGGAACAACTTCATTAACCCCCACATTTACTCCAGAGGGATC
GCTAAACTTATTTTTTGCTGGGACTTCACCATCACCCACGAAAGAGCTGTGAAGCTGAAA
CAGAAGAATCTTAGCACTGAGATAAGGGAGAATCTGTCAGAAATCCTTCAGGAGAACGTC
AAGTTAACACTTAATCAGCAGCTGACCCGCTTGTCTGTCCACCTGGCAGCCTGGGTTGTC
TCTACCGGAATGGCCATTGCCTGCTGTGTAGCTGTTTATTACCTGGCTGAGAACAACTTA
GAGTTCCTGCAGAGCCACCAGAACCCCGGGGCGGTGCTGTTACTGCCTTTCGTCGTGTCC
TGCATCAACCTGGCGGTGCCTCGCTTCTACTCCATGTTCGGGCTGGTGGAGCACTACGAG
ATTCCGCGGCAGGAAGTTTACGTCCTCCTGATCCGAAACATCTTTTTGAAAATATCAATC
ATTGGAATTCTTTGTTACTATTGGCTCAACAATGTGGCCCTGGCTGGTGAAGAGTGTTGG
GAAACGCTGATTGGCCAAGAAATCTACCGGCTCCTTCTGATGGATTTTGTGTTCTCTCTA
GCTGATTCCTTCCTGGGGGAGTTCCTGAGGAGAATCATTGGGATGCAGTTTATCACAAGC
CTTGGCTTACAGGAGTTTGACATTGCCAGGAACGTCCTAGAACTGATCTACGCACAAACG
CTGGTGTGGATTGGAACCTTCTTCTGCCCTCTGCTGCCCTTTATCCAAATGATTACTCTT
TTCATCATGTTTTATGTCAAAAATATCAGCCTGATGATGAATTTCCAGCCTCCGAGCAAA
GCCTGGCGGGCCTCACAGATGATGACTTTCTTCATCTTCCTGCTCTTTTTCCCGTCCTTC
ACTGGGGTCCTGTGCACCCTGGCCATCACCATCTGGAGATTGAAACCGTCGGCTGATTGT
GGCCCCTTTAGAGGACTGCCCTTCTTCATTCACTCCATTTACAGCTGGATCGACACCCTG
AGTAAAAGCCCCAGCTACCTGTGGGTGGTTTGGATCTACCGGAACCTCATCGGCAGCGTG
CACTTCTTTTTCATCCTCACCCTTATCGTACTAATCATCACCTATCTTTACTGGCAGATC
ACAGAGGGAAGGAAGATTATGATCAGGCTGCTCCATGAACAGATCATTAATGAGGGCAAA
GATAAAATGTTCCTGATAGAAAAGTTGACTAAGCTGCAGGACACAGACAAGAGAGCAAAC
CCCAGCTCGCTCACGCTGGAGAGG
>HiAr
TACCATCCAGGCTCATCCAGAGAGCCAGACGACTCTGAACCTCGACGAAATCCTGACTTC
GCAGGTTCCAGAAGCAGTGGACACTATGGAGGTGCCAGGGCACATCCTGATTATCTTGGC
TCCTTGGAAGAACCCGACTACCCTGGAGCTCAGGGAAGCTCTAACCACCCCAGCCCCAGA
CACACTTCCAACCGCCCAGGCTCCAAAAGGAATCCAGAATATGCTGCTTCCAGAATCAAC
CCACACACAGACTTTCTGAGTGAGCCTGATTATCCGGGTGCTGAGAATCAACCTAACTCT
TCCAACTTTTTGGGGGAACCAGACTATCCCAGTGCCGAGGTCTATCAGCACTCTCCAAAC
TTTTGGGGGGAGCCTGATTACCCAAATGCTGAGGATGGTCGAGATTATGGCTCTTCGAAG
ACTCCAAAAATGACCAGGGAGGTGCTCAGCAGAACATCTTCATTTCATCATGGGCGTGAT
GGCCCCTTGGGCATCCTTGTGAGAGAGAATGAAGATGACTCGGAAAGCATTGAAATGAAA
TCCATGGAGATGGAAAATCCGTATGGCTACTCTGCCACTGGCTATGTGAATCCGGCGTAT
GTGGGTGAAGGTAGCTCCGGCCCAGCTTATGGAAACCCACCGTTTGGGAGCGACTGGCAC
AAGTCACCCCAAGGACAAAAGTTAATTACATCTCTGATTTCCATGACATCTAGAGACAGA
ATTAAAGCCATCAGGAGTCAGCCGAGGGCCATGGAAGAGAAAAGGAACCTTAGGAAAATA
GTTGACAAAGAGAAAAGTAAGCAGTCCCGTCACATCCTTGAGTTCAACTGCTGCTCTCAG
TGTCTGAACTCCATTTCATTGGCCCACCGGAGATCCAAGAACAGCCTGTCGGAGCTGCTT
AACTCCATCAGCCTCTGGCAGAAGACGCTCAAGGTCATTGGGGGCAAGTTCGGAACCAGC
GTCCTGTCCTATTTCAACTTCCTGATGTGGCTTTTGAAGTTCAACATTTTCTCATTCATT
GTGACCTTTGGCTTCATCATAATCCCTCAGTTAACCGTGGCCACAAGGAACACCCTTCAA
TTCACCGGACTGGAGTTTTTGACGGGGGCGGGTTATTTTAGCGACACGGTGATGTACTAT
GGCTTTTACACCAACTCCACAATCCAGCACGGGGAAGGTGCGGCCTCCTATAATATGCCA
CTCGCCTACCTCTTCACGATCGGAGGCTGTTTGGTCGTCTGCTTTTTCAGCTTGCTGTTC
AGCATGGCCAGGTATTTCCGAAACAACTTCATTAACCCTCAAGTTTACACCAGAGGGATC
GCTAAACTTATTTTTTGCTGGGACTTCACCGTCACTCACGAAAAAGCTGTGAAGCTGAAA
CAGAAGAACCTGAGCACTGAGATAAGGGAGAACCTGTCAGAAATCTGTCAGGAGAAGGTC
AAGTTAACGCTCAATCAGCACCTGACCCGCTTTGCTGTCCACCTGGCAGCCTGGGTTGTC
TCCACCGGAGTGGCCGTTGCCTGCTGTGTCGCTGTTTATTACCTGGCTGGGAACAACATA
GAGTTCCTGGCGAGCCACAGGGACCCCGGGGCAGTGCTGTTGCTGCCTTTCGTTGTGTCC
TGCATCAACCTGGCCGTGCCACGCTTCTACTCCGCGTTCAGGCTGGTGGAGCGTTACGAG
ATGCCACGGCATGAAGTCGCTGTCCTTCTGGTCCGAAACATCTTTCTGAAAATATCAATC
ATTGGAATTCTTTGTTACTACTGGCTCAACATCGTGGCCCTGGCTGGTGAAAAGTGTTGG
GAAACCCTCATTGGCCAGGAAATCCACCGGCTCCTCCTGATGGATTTCGTGTTCTCGTTA
GCTGATTCCTTCCTGGGGGAGTTCCTGAGGAGAATCATTGGGACGAAGTTCATCACAAGC
CTTGGCTTACCGGAGTTTGACATTGCCAGGAATGTTCTAGAGCTGATCTACGCACAGACT
CTGGTGTGGATTGGAACCTTCTTCTGCCCTCTGTTGCCTTTTATCCAAATGATTACTCTT
TTCATCATGTTTTACGTCAAAAATATCAGCCTGAGGATGAACTTCCAGCCTCCGAGCAAA
GTCTGGCGGGCCTCCCAGATGATGACTTGCTTCATCTTCTTGCTCTTTTTCCCGTCCTTC
ACCGGGGTCCTCTGTACCCTGGCCATCACCATCTGGAGGTTGAAGCCGTCAGCAGACTGC
GGCCCGTTTCGGGGTCTGCCCGTCTTCATTGAGTCCATCTACAGCTGGATCGATACCCTG
AGTCACAGCACCAGCTACCTGTGGGTGGTTTGGATCTACCGTAACCTCATTGGGAGCGTG
CACTTCTTTTTCATCCTCACCCTCATTGTCTTAATCATCACCTACCTGTACTGGCAGATC
ACAGAAGGGAGGAAGGTGATGATCAGGCTGCTCCACGAACAGATCATTAACGAGGGCAAA
GATAAAATGTTCCTGATAGAAAAGCTGACAAAGCTGCAGGATGCTGAGAAGAGAGCCAAC
GCCAGCTCATTGACACTGGAGAGA
>LaCi
TACCATCCATACTCATTCAAAGAGCCAGGCTACTCTGAATCTCAACGAAATCCTGACTTT
GCAGGTTCCAGAAGCAGTGGAAACTATGAGGGCTCCAGAACAAATCCTAATTATCTTGGC
TTTTTGGGAGAACCAGACTATCCTGGGGCTCAAGGAAATGCTAACCATCCTGGCCCCAGA
GCCAGTTTCAACTATCCAGACTCTAGAAGGAATCGAGGATATGCTGGTTCCAGAATCAAA
CCATCCATAGATACTCTGGGAGAGCCTGATTACCCAGGTGCTGAGAATCAATCTTACTCT
CCAAACTTTTTAGAGAAACCAGACTATCCTGGTGCTGAGGACTACCAGAACTCTACAAAT
TTTGGGAGGGAGCCTGATTACCCAAATGCTGAAGATGGTCATGATTATGGCTCTTCCAAG
ACTCCAAAAATGCCCAGAGAGTTGCTCAGCAGAACATTTTCAGTCCATCATGGGCATGTT
AGCCCCTTGGGCTTGCTTGCAAGGCAGAATGAAGACTATTCTGAAAACATTGAAATGAAA
TCCATGGAGTTGGCAAATCCCTATGGCCACGCTGATAATAGCTATGTGAACCCTGCTTAC
GTGGATGAAAGTATCCCTGGCCCAACTTATGGAAACTCACTGTCTGGAGGTGACTGGTAT
ACATCACCCCAAGGACAAAAGTTAATCGCATCTCTGATACCCATGACATCTAGAGATAGA
ATTAAAGCCATCCGGAATCAACCGAGGACCATGGAAGAGAAAAGGAAGCTTCGGAGAATG
GTTGACAAAGAGAAAAATAAGCAGTCCCGTCGTATCTTTGAGTTCAACTGCTGCACCCAG
TGTTTGAATTCCATTTCCCTGGCATACCGGAGATCCAAGAACATCCTGTCAGAGCTGCTC
AATTCTATCAGCCTGTGGCAGAAGACACTCAAGATCATCGGAGGCAAGTTTGGAACCAGT
GTCCTGTCCTACTTCAACTTTCTGAGGTGGCTTCTGAAGTTCAACATTTTCTCATTCATT
GTGACCTTCAGCTTCATCACAATCCCTCAGTTTACCGTGGGCGGAAACAACAGCCTCCAA
TTCACAGGACTGGAATTTTTCACGGGAGCGGGTTATTTTACTGACACAGTGATGTACTAT
GGCTTTTACACCAATTCTACGATCCAGCATCGGAGCGGTGGAGCATCCTACAACATGCAG
CTGGCTTACATCTTCACGATCGCAGCCTGTCTCATCATCTGCTTCTTCAGTTTGCTATTC
AGCATGGCCAGGTATTTCCGGAACAACTTCATTAACCCCCACATTTACTCCAGAGGGATC
GCTAAACTTATTTTTTGCTGGGACTTCACCATCACCCACGAAAGAGCTGTGCAGCTGAAA
CAGAAGAATCTTAGCACTGAGATAAGGGAGAATCTGTCAGAAATCCTTCAGGAGAACATC
AGGTTAACACTTAATCAACAGCTGACCCGCTTGTCTGTCCACCTGGTAGCCTGGATTGTC
TCTACCGGAATGGCCATTGCCTGCTGTGTAGCTGTTTATTACCTGGCTGAGAACAACTTA
GAGTTCCTGCAGAGCCACCAGAACCCTGGGGCAGTGCTGTTACTGCCTTTTGTCGTGTCC
TGCATCAACCTGGCGGTGCCTCGCTTCTACTCCATGTTCGGGCTGGTGGAGCACTATGAG
ATTCCGCGGCAGGAAGTTTATGTCCTCCTGATCCGAAACATCTTTTTGAAAATATCAATC
ATTGGAATTCTTTGTTACTATTGGCTCAACAATGTGGCCCTGGCTGGTGAAGAGTGTTGG
GAAACGCTGATTGGCCAAGAAATCTACCGGCTCCTTCTGATGGATTTCGTGTTCTCTCTA
GCTGATTCCTTCCTGGGGGAGTTCCTGAGGAGAATCATTGGGATGCAGTTTATTACAAGC
CTTGGCTTACAGGAGTTTGACATTGCCAGGAATGTTCTAGAACTGATCTACGCACAAACG
CTGGTGTGGATTGGAACCTTCTTCTGCCCTCTGCTGCCTTTTATCCAAATGATTACTCTT
TTCATCATGTTTTACATCAAAAATGTCAGCCTGATGATGAATTTCCAGCCTCCTAGCAAA
GCCTGGCGGGCCTCACAGATGATGACTTTCTTCATCTTCTTGCTCTTTTTCCCATCCTTC
ACTGGGGTCCTGTGCACCCTGGCCATCACCATCTGGAGATTGAAACCGTCAGCTGATTGT
GGCCCATTTAGAGGACTGCCCTTCTTCATTCACTCCATTTACAGCTGGATCGACACCCTG
AGTAAAAGCCCCAGCTACCTGTGGGTGGTTTGGATCTACCGGAACCTCATCGGCAGTGTG
CACTTCTTTTTCATCCTCACTCTTATCGTATTAATCATCACCTATCTTTACTGGCAGATC
ACAGAGGGAAGGAAGATTATGATCAGGCTGCTCCATGAACAGATCATTAATGAGGGCAAA
GATAAAATGTTCCTGATAGAAAAGTTGACTAAGCTGCAGGACACAGAGAAGAGAGCAAAC
CCCAGCTCACTCCCGCTGGAAAGG
>MyLu
TACCATCCATACTCATTCAAAGAGCCAGACGACTCTGAATCTCCACGAAATCCTGACTTG
GCAGGTTCCAGAGGCAGTGGGAACTATGCGGGCTCCAGAACAAATCCTGATTATCTTGGC
TTCTTGGGAGAACCAGACTATCCTGGAGCTCAGGGAAATGCTACCCACCCTGGCCCCAGA
GCCAATTCCAACTATCCAGGCTCTAGAAGGAATCAAGGATATGCTGGTTCCAGAATCAAA
CCATCCATAGATACCCTGGGAGAGCCTGATTACCCAGGTGCTGAGAATCAATCTTACTCT
CCAAACTTTTTAGAGAAACCAGACTATCCTGGTGCTGAGGACTATCAGAACTCTCCAAAT
TTTCGGGGGGAGCCTGATTACCCAAATGCTGAAGATGGTCGTGATTATGGCTCTTCCAAG
ACTCCAGAAATGACCAGGGGGGTGCTCAGCAGAACATCTTCAGTCCATCATGGGCATGTC
AGCCCCTTGGGCTTGCTTGCAAGGCAGCATGAAGAATATCCTGAAAACATTGAAATGGAA
TCCATGGAGATGGCAAATCCCTATGGCCACTCTGATAATGGCTATGTGAACCCTGCTTAT
GTGGATGAAAGTAGCCCTGGCCCAACTTATGGAAACTCGCCGTCTGGAGGTGATTGGTAC
AAGTCACCCCAAGGACAAAAGTTAATTGCATCTCTGATACCCATGACATCTAGAGATAGA
ATTAAAGCCATCCGGAATCAGCCAAGGACCATGGAAGAGAAAAGGAAGCTTCGGAGAATG
GTTGACAAAGAGAAAAGTAAGCAGTCCCGACGTATCTTTGAGCTCAACTGCTGCTCTCAG
TGTTTGAATTCCATTTCTCTGGCATACCGGAGATGCAAGAACATCCTGTCGGAGCTGCTC
AATTCCATCAGCCTGTGGCAGAAGACGCTCAAGATCATCGGAGGCAAGTTTGGAACCAGC
GTCCTGTCCTACTTCAACTTTCTGAGGTGGCTTCTGAAGTTCAACATTTTCTCATTCATT
GTGACCTTCAGCTTCATCACAATCCCTCAGTTTACCGTGGGCGGAAACAACGCTCTCCAA
TTCACAGGACTGGAATTTTTCACGGGAGCGGGTTATTTTTCTGACACAGTGATGTACTAT
GGCTTTTACACCAATTCTACGATCCGGCATCGGAGCGGTGGGGCATCCTACAACATGCAG
CTGGCCTACATCTTCACAGTTGCAGCCTGTCTGATCATCTGCTTCTTCAGTTTGCTATTC
AGCATGGCCAGGTATTTCCGGAACAACTTCATTAACCCCCACATTTACTCCAGAGGGATC
GCTAAACTTATTTTTTGCTGGGACTTCACCATCACCCACGAAAAAGCTGTGAAGCTGAAA
CAGAAGAATCTTAGCACTGAGATAAGGGAGAACCTGTCAGAAATCCTTCAGGAGAACGTC
AAATTAACGCTCAATCAGCAGCTGACCCGCTTGTCTGTCCACCTGGCGGCCTGGGTTGTC
TCTACTGGAGTGGCCGTTGCCTGCTGTGTAGCGGTTTATTACCTGGCTGAGAACAACTTA
GAGTTCCTGCAGAGCCACCAGAACCCGGGGGCGGTGCTGTTACTGCCTTTCGTGGTGTCC
TGCATCAACCTGGCGGTGCCTCGCTTCTACTCCATGTTCGGGCTGGTGGAGCACTATGAG
GTTCCGCGGCAGGAAGTGTATGTCCTCCTGATCCGAAACATCTTTTTGAAAATATCGATC
ATTGGAATTCTCTGTTACTATTGGCTCCACAATGTTGCCCTGGCTGGTGAAGAGTGTTGG
GAAACGCTGATTGGCCAGGAAATCTACCGGCTCCTTCTGATGGATTTTGTGTTCTCTCTA
GCTGATTCCTTCCTGGGGGAGTTCCTGAGGAGAATCATTGGGATGCAGTTTATCACAAGC
CTCGGCTTACAGGAGTTTGACATTGCCAGGAACGTCCTAGAACTGATCTACGCACAAACG
CTGGTGTGGATTGGAACCTTCTTCTGCCCTCTGCTGCCCTTTATCCAAATGATTACTCTT
TTCATCATGTTTTACGTCAAAAATATCAGCCTGATGATGAATTTCCAGCCTCCGAGCAAA
GCCTGGCGGGCCTCACAGATGATGACTTTCTTCATCTTCTTGCTCTTTTTCCCGTCCTTC
ACTGGGGTCCTGTGCACCCTGGCCATCACCATCTGGAGATTGACACCGTCCGCTGATTGT
GGCCCGTTTAGAGGACTGCCCTTCTTCATTCACTCCATTTACAGCTGGATCGACACCCTG
AGTAAAAGCCCCAGCTACAAGTGGGTGGTCTGGATCTACCAGAACCTCATCGGCAGCGTG
CACTTCTTTTTCATCCTCACCCTTATCGTATTAATCATCACCTATCTTTACTGGCAGATC
ACAGAGGGAAGGAAGATTATGATCAGGCTGCTCCATGAACAGATCATTAATGAGGGCAAA
GATAAAATGTTCCTGATAGAAAAGTTGACTAAGCTGCAGGACACGGAGAGGAGAGCAAAC
CCCAGCTCGTTCACACTGGAAAGG
>PhDi
TACCATCCAGACTCATTCAAAGAGCCAGACTACTCTGAGTCTCATCGAAATCCTGAATTT
GCAGGTTCCAGAAGCAGTGGAAACTATGCAGGCTCCAGAACAAATCCTGATTACCTTAGC
TCCTGGGGAGAACCAGACTACCCTGGGGCTCAGGGAAATGCTAACCATCCTGGCCCCAGA
ACCAATTCTAATTATCCAGACTCTAGAAGAAATCAAGAATATGCTGGTTCCAGAATCAAA
CCATACATGGACACGCAGGCTGAGCCTGATTATCCAGGTGCTGAGAATCAGCCTAACTCT
CCAGACTTTTTAGACAAACCAGACTATCCTGGTGCTGAGGACTATCAGAATTCTTCAAAA
TTTTGGGTGGAGCCTGATTACCCAGATGCTGAGGATGGTTGTGATTATGGCTCTTCCAAG
ACTGCAGAAATGACCACGGACGTGCTGAGCAGGACATCTTCAATTCATCATGGGGGTGAC
AGTTCCTTGGGCTTGATTGCAAGAGAGAATGAAGATTACCCTGAAAACATTGAAATGCAA
TCCATGAGGATGGTGAATCCATATGGCTACTCTGACAATGGCTATGTGAACCCTGCTTAT
ATGGATGAAAGTAGCCATGGCTCAGCGTATAGAAACCCACTGTCTGGGGGTGATTGGCAC
AAGTCACCCCAAGAACAGAAGTTAATCGCATCTCTGATACCCATGACATCTAGAGAGAGA
ATTAAAGCCATAAGGAATCAGCCGAGGACCATGGAAGAGAAAAGGAACCTTAGGAAAATG
GTTGACAAAGAGAAAAGTAAACAGTCCCATCGTATCCTTGAGCTCAACTGCTGCACTCAA
TGTCTGAACTCCATTTCCCTGGCATACCGGAGATCCAAGAACTGCCTGTCGGAGCTGCTC
GATTCCATCAGCCTGTGGCAGAAGACACTCAAGGTCATCGGAGGCAAGTTTGGAACCAGT
GTTCTGTCCTACTTCAACTTTCTGAGGTGGCTTTTGAAGTTCAACATTTTCTCATTCATT
GTGACCTTCAGCTTCATCATAATCCCTCAGTTTACTGTGGCCGAAAGGAACACTCTCCAG
TTCACAGGACTGGAATTTTTCACTGGGGCGGGTTATTTTCATGACACAGTGATGTACTAT
GGCTTTTACACCAATTCTACAATCCAGCACAGGAACAGTGGGGTGTTCTACAACATGCAG
CTGGCCTACCTCTTCACAATCGCAGCCTGTTTGATCATCTGTTTGTTCAGTTTGCTGTTC
AGCATGGCCACGTATTTCCGGAACAACTTCATTAACCCCCATATTTACTCCAGAGGGATT
ACTAAACTTATCTTTTGCTGGGACTTCACAATCACTCATGAAAGAGCTGTGAAGCTGAAA
CAGAAGAATCTTAGCACTGAGATAAAGGAGAACCTGTCAGAAATCCGTCAGGAGAATATC
AAGTTAACACTCAATCAGCAGCTGACCCGCTTGTCTGTCCACCTGGCAGCCTGGGTTGTC
TCTACCGGAGTGGCCATTGCTTGCTGTGTAGCTGTTTATTACCTGGCTGAGAACAACTTA
GAGTTCCTGCAGAGCCACAGGAACCCTGGGGCGGTGCTGTTACTGCCTTTCATGGTGTCC
TGTATCAACCTGGCAGTGCCTCGCTTTTACTCTGTGTTCAAGCTGGTGGAGCACTATGAT
GTGCCGAGGCAGGAAGTTTACGTCGTCCTGATCCGAAACATCTTTTTGAAAATATCAATC
ATTGGCATTCTGTGTTACTATTGGCTCAACATTGTGGCCCTGGCTGGTGAACAGTGTTGG
GAAACCCTCATTGGCCAGGAAATCTACAGGCTCCTCCTGATGGATTTTGTGTTTTCTTTA
ACTGATTCCTTCCTGGGGGAGTTCCTGAGGAGAATCGTTGGGACGCATTTCATCACAAGT
CTTAGCTTACAGGAGTTTGACATTGCCAGGAACGTCCTGGAACTGATCTATGCACAAACT
CTGGTGTGGATTGGGACCTTCTTCTGCCCACTGCTGCCCTTTATCCAAATGATTACTCTT
TTCATCATGTTTTACGTCAAAAATATCAGCCTGATGATGAATTTCCAGCCTCCAAGCAAA
GCCTGGCGGGCCTCACAGATGATGACCTTCTTCATCTTCTTGCTCTTCTTCCCATCCTTC
ACTGGGGTCCTGTGCACCCTGGCCATCACCATCTGGAGATTGAAACCATCAGCTGATTGT
GGCCCATTTCGAGGTCTGCCCTTCTTCATTCACTCCATTTACAGCTGGATTGACACCCTG
AGTAAAAGGCCCAGCTACCTGTGGGTCGTTTGGATCTACCAGAACCTCATCGGCAGTGTG
CACTTCTTTTTCATCCTCACCCTTATCGTATTAATCATCACCTACCTTTACTGGCAGATC
ACAGAGGGAAGGAAGATTATGATCAGACTGCTCCATGAACAGATCATTAATGAGGGCAAA
GATAAAATGTTCCTGATAGAAAAGTTGACTAAGCTGCAGGATGCAGAGAAGAGAGCAAAC
CCCAGCTCATCCACACTGGAAAGG
>PtVa
TACCACCCAGGCTTATCCAGAGAGCCGGACTACTCTGAATCTCAACAAAATCCTGACTTT
GCAGGTTCCAGAAGCAATGGAAACTATGCAGGCTCCAGAACAAATGCTGCTTATTTTGGC
TCCTTTGGAGAACCAGAGTATCATGGAGCTCAGGGAAACTCTAACCGTCCTGGCACTAGA
GTCAATTCCAACCATCCAGGCTCCAGAAGGAATCCAGAATATGCTGGTTCCAGAATCAAT
CCATACAGAGACACACTGGGAGAGCCTGATTATCTAGATGCTGCGAATCAACCTAACTCT
TCAAACAGTTTTGGGAAACCAGACTATCCCAGTGCTGAGGACTATCGGAACTCTCCAAAC
TTTTGGGGAGAGCCTGATTACACAAATGCTGAGGATGCTCGTGATGATGGCTCTTTACAG
ACTCTGCAAATGACCAGGGAGGTGCTCAGCCAAACATCTTCATCTCATCACGGGGGTGAT
GGCCCCTTAGGCATCCTTGTGAGAGAGAATGAGTATTACCCCGAAAGCCTTGAAATGAGA
TCCATGGAGATGGGCAATCCATACGGCCACTCTGGCAGCGGCTATGTGAACCCTGCGTAT
GTGGGTGAAAGCAGCCCCGGCCCAGCTTATGGAAACCCACTGTATGGAAGTGACTGGCAC
AAGTCACCCCAAGGACAAAAGTTAATTGCATCTCTGATAGCCATGACATCTAGAGACAGA
ATGAAAGCCATCAGGAATCAGCCGAGGACCATGGAAGAGAAACGGAACCTTAGGAAAATG
GTCGACAAAGAGAAAAGCAAGCAGCCCCATCGTACCCTTGAACTCAGCTGCTGTGCTCAG
TGTCTGAACTCCATTTCGCTGGCGTACCGGAGGCCCAGGAGCGGCCTGTCGGAGCTGCTC
GATTCCGTCAGCCTGTGGCAGAAGACGCTCAAAGTCATCGGAGGCAAGTTTGGAACCAGT
GTCCTGTCCTATTTCAACTTTCTGAGGTGGCTTTTGAAGTTCAACATTTTCTCGTTCATC
GTGACCTTCAGCTTCCTCATAATCCCTCAGTTAACCGTGGCCGAAAGGAACACCCTCCAA
TTCACCGGACTGGAATTTCTAACGGGGGCGGGTTATTTTAGGGACACAGTGATGTACTAT
GGCTTTTACACCAATTCTACAATCCGGCACGGGATCGGTGGCACATCTTACCACATGCAG
CTGGCCTACATCTTCACGATCGGAGTCTGTTTGGTCATCTGCCTTTTCAGTTTGCTGTTC
AGTATGGCCAGGTATTTCCGGAACAACTTCATCAACCCTCACATTTACTCCAGAGGGATC
ACTAAACTTATTTTTTGCTGGGACTTCACTGTCACTCACGAAAGAGCTGTAAAGCTGAAA
CAGAAGAATCTTAGCACCGAAATAAGGGAGAACCTGTCAGAAATCCGTCAGGAGAATGTC
AAGTTAACACTCCATCAGCGGCTGACCCGCTTGTCTGCCCACCTGGCTGCCTGGGTGGTC
TCTACTGGAGTGGCTGTTGCTTGCTGTGTAGCTGTTTATTACCTGGCTGGGAGCAACTCA
GAGTTTCTGGAGAACCACAGGAACCCCGGGGCAGTGCTGTTACTGCCTTTCGTCGTGTCC
TGCATCAACCTGGCTGTGCCACGCTTCTACTCGGCCTTCAGGCTGGTGGAGCGGTACGAG
ACGCCGCGGCAGGAGGTGTACATGCTTCTGATCCGAAACATCTTTCTGAAAATATCAATC
ATTGGAATTCTTTGTTACTATTGGCTCAACATTGTGGCCCTGGCTGGCGAATCGTGCTGG
GAAACCCTCATTGGCCAGGAAATCTACCGGCTCCTTCTGATGGATTTCGTGTTCTCTTTA
GCGGATTCCTTCCTGGGGGAGTTCCTGAGGAGAATCATTGGGATGCAGTTTATCAAGAGT
CTCGGCTTACAGGAGTTTGACATTGCCCGGAACGTCCTGGAACTGATCTACGCCCAGACC
CTGGTGTGGATTGGAACCTTCTTCTGCCCTCTGCTGCCTTTTATCCAAATGATTACTCTT
TTCATCATGTTTTACGTCAAAAACATCAGCCTGATGATGAATTTCCAGCCTCCGAGCAAA
GCCTGGCGGGCCTCACAGATGATGACCTTCTTCATCTTCTTGCTCTTTTTCCCGTCCTTC
ACCGGGGTCCTGTGTACTCTGGCCATCACCATCTGGAGGTTGAAACCGTCCGCGGACTGC
GGCCCGTTCCGAGGTCTGCCCTCCTTCATCCACTCCATCTACGGCTGGATCGACACCCTG
AGCAAACGGCCCGGCTACCTGTGGGTGGTGTGGATCTACCAGAACCTCATCGGCAGCGTG
CACTTCTTTTTCATCCTCACCCTCATCGTGCTAATCATCACCTATCTGTACTGGCAGATC
ACAGAGGGAAGGAAGATTATGATCAGACTGCTCCACGAACAGATCATCAATGAGGGCAAA
GACAAAATGTTCCTGATAGAAAAGTTGACCAAGCTACAGGATGCCGAGAGGCGAGCAAAC
CCCACCTCGTCCGCCCTGGAACGA
>RhFe
TATCATCCAGGCTCATCTAGAGAGCCAGACTACTCTGAATCTCGACGAAATCCTGATTTT
GCAGGTTCTAAAACCAGTGGAAACTATGCAGGCTCCAGAACAAATCCTGGTGATCTTGGC
TCCTTTGAAGAACCAGACTACCCTGGAGCTCCGGGAATCTCTAACTATCCCGGTCCCAGA
GACACTTCCAACCATCCAGGATCCAGAAGAAATCCAGAATATGCTGGTTCCAGAATCAAC
TCATCTATAGACGTTCTGAGTGAGCCTGATTATCCGGGTGCTGAGAATCAACCTAACTCT
TCAAACTTTTTGGGGGAACCAGACTATCCCAGTGCTGAGGACTATCAGCAGTCTCCAAAC
TTTTGGGGAGAGCCTGATTACCCACATGCTGAGGATGGTCGAGATTATGGCTCTTCAAAG
ACTCCAGAAATGACCAGGGAGGTGCTCCGCAGAACAGCTTCATTTCATCATCGGGGTGAC
AGCCCCGTGGGCATCCTTGTGAGAGAGAATGAAGATGACCCTGAAAGCATTGAGATGAAC
TCCATGGAGATGGAAAATCCGTATGGCCTCTCTACCATTGGCTATGTGAATCCCGCGTAT
GTGGGTGAAGGTCACCCCGAGCGAGCTTATAGAAACCCACTGCCTAGGAGCGATTGGCAC
CAGTCACCCCAAGGACAAAAGTTAATTACATCTCTGATTTCCATGACATCCAGAGACAGA
ATGAAAGCCATCAGGAGTCAGCCAAGGACCATGGAAGAGAAAAGGAACCTCAGGAAAGTA
GTTGATAAAGAGAAAAGGAAGCAGTCCCCTCGTATCTTTGAGCTCACCTGCTGCACTCAG
TGTCTGAACTCCATTTCACTGGCATACCGGAGATCCAAGAACAGCCTGTCGGAGCTGCTC
AGTTCCATCAACCTGTGGCAGAAGGTGCTCAAGGTCATCGGGGGCAAGTTTGGAACCAGC
GTCCTGTCCTATTTCAACTTTCTCAGGTGGCTTCTGAAGTTCAACATTTTCTCGTTCATC
GTGACCTTCAGCTTTATCATAATCCCGCAGTTAACCGTGGCCGCAGAGAATACCCTTCCA
TTCACTGGACTGGAGTTTTTCACCGGGGCGGATTATTTTAGTGACACAGTGATGTACTAT
GGCTTTTACACCAACTCTACAATCCAGCACGGGGACGGTGCGGCGTCCTATGATATGCCG
CTAGCCTACATCTTCACAATCGGAGCCTGTTTGACCATCTGCTTTTTCAGTTTGCTGTTC
AGCATGGCCAGGCATTTCCGGAAAAACTTCATTAACCCCCACGTTTACTCCAGAGGGATC
ACTAAGCTTATTTTTTGCTGGGACTTCACTGTCACTCACGAAAGAGCTGTGAAGCTGAAA
CAGAAGAACCTAAGCACTGAGATAAAGGAGAACCTGTCAGAAATCCGTCAGGAGAATGTC
AAGTTGACGCTCAGTCAGCGGCTGAGCCGCTGGTCTACTCACCTGGCAGCCTGGGTTGTG
TCCACCAGCCTGGCCATTGCCTGCTGTGTCGCTGTTTATTACCTGGCTGAGAACAACACA
GAGTTCCTGGAGAGCCACAAGGACCCCGGGGCGGTGCTGTTACTGCCTTTCGTTGTTTCC
TGCATCAACCTGGCCGTGCCACGCTTCTACTCCGCGTTCAGGCTGGTGGAGCAGTACGAG
ATGCCACAGCATGAAGTCAGCGTCCTTCTGATCCGAAACATCTTTCTGAAAATGTCAATC
ATTGGAATTCTTTGTTACTATTGGCTCAACATCGTGGCCCTAACTGGTGAAAAGTGTTGG
GAAACCCTCATTGGCCAGGAAATCTACCGGCTCCTTCTGATGGATTTCGTGTTCTCTTTA
GCTGACTCCCTCCTGGGGGAGTTCCTGAGGAGAATCATTGGGATGAAGTTCATCACAAGC
CTTGGCTTACCAGAGTTCGACATTGCCAGGAATGTCCTAGAACTGATCTACGCCCAGACT
CTGGTGTGGATTGGAACCTTCTTCTGCCCTCTGCTGCCTTTTATCCAAATGATTACTCTT
TTCATCATGTTTTACGTCAAAAATGTCAGCCTGAAGATGAACTTCCAGCCTCCGAGCAAA
GCCTGGCGGGCCTCACAGATGATGACTTGCTTCATCTTTGTGCTCTTTTTCCCGTCCTTC
ACCGGCGTCCTCTGTACCCTGGCCATCACCATCTGGAGGTTGACGCCGTCGGCTGACTGC
GGCCCGTTTCGGGGTCTGCCTGTCTTCATTCAGTCCATCTACACCTGGATCGACATCCTG
AGTCACAGGCCCAGCTACCTGTGGGTGGTCTGGATCTACCAGAACCTCATTGGGAGCGTG
CACTGCTTTTTCATCCTCACCCTCATTGTCCTAATCATCACCTATCTTTACTGGCAGATC
ATACAAGGAAGGAAGGTTATGATCAGACTGCTTCATGAACACATCGTTAACGAGGGCAAA
GATAAAATGTTCCTGATAGAAAAGTTGACGAAGCTGCAGGAGGCAGAGAAGAGAGCAAAC
CCCAGCTCGTTGACACTAGAAAGG
>RoAe
TACCATCCAGGCTTATCCAGAGAGCCGGACTACTCTGAATCTCAACAAAGTCCTGACTTT
GCAGGTTCCAGAAGCAATGGAAACTATGCAGGCTCCAGAACAAATGCTGCTTATTTTGAC
TCCTTTAGAGAACCAGACTATCCCGGCGCTCAGGGAAACTCTAACCGTCCCGGCCCTAGA
GTCAGTTTCAACTATCCAGACTCCAGAACCAATCCAGAATGTGCTGGTTCCAGAATTATT
CCATACAGAGACACTCTGCTAGAGCCTGATTATCCAGAGGCTGCGAATCAATTTAACCCT
TCAAACAGTTTTGGGAAACCAGACTATCCCAATGCTGAGGACTATTGGGACTCTCCAAAC
TTTTGGGGAGAACCCGATTACCCAAATGCTGAGAATGCTCGTGATCATGGCTCTTCACAC
ACTCCGCAAATGACCAGGAAGGTGCTCAGCAGAATGTCTTCATCTCATCACGAGGGTGAT
CGCCCCTTAGGCATCCTTATGAGAGAGAATGCGTATTATCCTGAAAGCATTGAAATGAGA
TCCATGGAGATGGGCAGTCCGTACGGCCACTCTCGCAGCGGCTATGTGAACCCCGCGTAT
GTGGGTGAAAGCGGCCCCAGCCCAGCGTACGGACACCCGCCTTATGGAGATGGCTGGCAC
AAGTCACCCCAAGGACAAAAGTTAATTGCATCTCTGATGTCCATGACTTCTAGAGACAGA
ATGAAAGCCATCAGGAATCAGCCGAGGTCCATGGAAGAGAAAAGGAACCTCAGGAAAATG
GTCGACAAAGAGAAGAGCAAGCAGCCCCATGGTACCCTGGAGCTCAGCTGCTGTGCTCAG
TGTCTGAATTCCATTTCACTGGCGTACCGGAGGCCCAGGAGCGGCCTGTCGGAGCTGCTC
GATTCCGTCAGCCTGTGGCAGAAGACACTCAAAGTCATCGGAGGCAAGTTTGGGACCAGC
GTCCTGTCCTATTTCAACTTCCTGAGGTGGCTTTTGAAGTTCAACATTTTCTCGTTCATC
GTGACCTTCAGCTTCATCATAATCCCTCAGTTAACCGTGGCCGAAAGGAACACCCTCCGA
TTCACCGGACTGGAATTTCTTACGGGGGCGGGTTATTTTACAGACACCGTGATGTACTAT
GGCTTTTACACCAATTCCACAATCCGGCACAGGATCGGTGGCACCTCTTACCACATGCAG
CTGGCCTACATCTTCACGATCGGAACCTGTTTGGTCATCTGCCTTTTCAGTTTGCTGTTC
AGTATGGCCAGGTATTTCCGGAACAACTTCATCAACCCTCACATTTACTCCAGAGGGATC
ACTAAACTTATTTTTTGCTGGGACTTCACCGTCACTCACGAAAGAGCCGTGAAGCTGAAA
CAGAAGAATCTTAGCACCGAAATAAGGGAGAACCTGTCAGAAATCCGTCAGGAGAATGTT
AAGTTAACGCTCAATCAGCGGCTGACCCGCTTGTCCGCCCACCTGGCTGCCTGGGTGGTG
TCTACTGGAGTGGCCGTTGCTTGCTGTGTAGCTGTGTATTACCTGGCTGGGAACAACTCA
GAGTTTCTGGAGAGCCACAGGAACCCTGGGGCCGTGCTGTTGCTGCCTTTCGTCGTGTCC
TGCATCAACCTGGCTGTGCCGCGCTTCTACTCGGCCTTCAGGCTGGTGGAGCGGTACGAG
ACGCCGCGGCAGGAGGTCTACATGCTTCTGATCCGAAACATCTTTCTGAAAATATCAATC
ATCGGAATTCTTTGTTACTATTGGCTCAACATTGTGGCCCTGGCTGGTGAATCGTGCTGG
GAAACCCTCATTGGCCAGGAAATCTACCGGCTCCTTCTGATGGATTTCGTGTTCTCTTTA
GCGGATTCCTTCCTGGGGGAGTTCCTGAGGAGAATCATTGGGATGCACTTCATCAAGAGT
CTCGGCTTACAGGAGTTTGACATTGCCCGGAACGTCCTGGAGCTGATCTACGCCCAGACC
CTGGTGTGGATTGGAACCTTCTTCTGCCCTCTGCTGCCTTTTATTCAAATGATCACTCTT
TTCATCATGTTTTACGTCAAAAACATCAGCCTGATGATGAATTTCCAACCTCCAAGCAAA
GCCTGGCGGGCCTCACAGATGATGACTTTCTTCATCTTGTTGCTCTTTTTCCCGTCCTTC
ACTGGGGTCCTGTGTACTCTGGCCATCACCATCTGGAGGTTGAAACCCTCGGCCGACTGC
GGCCCGTTCCGAGGCCTGCCCTTCTTCATCCACTCCATCTACAGCTGGATCGACACCCTG
AGTACACGGCCCAGCTACCTGTGGGTGGTGTGGATCTACCAGAACCTCATCGGCAGCGTG
CACTTCTTTTTCATCCTCACCCTCATTGTGTTAATCATCACCTATCTGTACTGGCAGATC
ACAGAGGGAAGGAAGATCATGATCAGACTGCTCCACGAACAGATCATCAATGAGGGCAAA
GATAAGATGTTCCTGATAGAAAAGTTGACCAAGCTGCAGGATGCCGAGAAGCGAGCAAAC
CCCAGCTCGTACGCACTGGAACGA
