# Supplementary material for: Positively selected genes in the hoary bat (Lasiurus cinereus) lineage: prominence of thymus expression, immune and metabolic function, and regions of ancient synteny
Source: PeerJ. 2022 Mar 17;10:e13130. doi: 10.7717/peerj.13130 (PMC8934532; doi:10.7717/peerj.13130)
Supplement: Supplemental Information 3 — Initially tested orthogroups that have been edge-trimmed as described in the Methods. [file peerj-10-13130-s003.zip › original.trimmed/trimmed-OG0002014.fas]

>EpFu
GATGACAACTGGGGGGAGACCACCACGGCCATCACGGGCACCTCGGAGCACAGCATCTCG
CAGGAGGACATCGCCAGGATCAGCAAGGACTTGGAGGACAGCGTGGGGCTGGACTGCAAG
CGCTACCTGGGCCTCACCGTGGCCGCGGCGCTCGGACTCCTAGTTTTCCTCACCCCCATC
GCCTTCATCCTGCTGCCCCCCATCCTGTGGCGGGACGAGCTGGAGCCCTGCGGCACCATC
TGCGAGGGACTCTTCATCTCCGTGGCCTTCAAGCTCCTCATCCTGCTCATCGGGACCTGG
GCCCTCTTCTTCCGCAAGCAGAGAGCCGACCTGCCCCGGGTGTTTGTGTTCCGGGCCCTC
CTGCTGGTCCTCATCTTCCTCTTTGTGGTTTCCTATTGGCTTTTCTACGGGGTCCGCATC
CTGGACTCGCGGGACCGGAATTACCAGGGCATCGTGCAATACGCGGTCTCGCTGGTGGAT
GCGCTGCTTTTCATCCACTACCTGGCCATCGTGCTGCTGGAGCTCAGGCAGCTGCAGCCC
GTGTTCTCGCTGCAGGTGGTCCGCTCCACCGACGGCGAGTCCCGCTTCTACAGCGCGGGG
CACCTCAGTATCCAGCGAGCAGCACTGGTGGTCCTGGAAAATTACTATAAAGATTTCACC
ATCTATAACCCCAACCTCCTAACAGCCTCCAAATTCCGAGCAGCCAAGCACATGGCGGGG
CTGAAAGTCTACAACGTGGATGGCCCCAGTAACAACGCCACTGGCCAGTCCCGGGCCATG
ATCGCCGCCGCCGCCCGGCGCAGGGACTCGAGCCACAACGAGCTGTATTACGAGGAGGCG
GAACACGAGCGGCGGGTGAAGAAGCGGAGAGCGAGGCTGGTGGTGGCGGTGGAGGAGGCC
TTCATCCACATCCAGCGGGGGGAGGTGATGGACCCCAGGGAGGCCGCCCAGGCCATCTTC
CCATCCATGGCCCGGGCCCTGCAGAAGTACCTGCGCACCACGCGGCAGCAGCACTACCAC
AGCATGGAGAGCATCCTGCAGCACCTGGCCTTCTGCATCACCCACAGCATGACCCCAAAG
GCCTTTCTAGAGCGGTACCTCAGCGCGGGCCCCACGCTGCAGTACGACAAGGAGCGCTGG
CTGTCCACGCAGTGGAGACTGGTCAGTGACGAGGCCGTGACGAACGGGCTGCGGGATGGA
CTCGTCTTCGTCCTGAAGTGCTTGGACTTCGGCCTCGTGGTCACCGTGAAGAAGATCCCC
TTCCTCGTGCTCTCGGAGGAGTTCGTGGACCCGAAATCGCACAAGTTTGTCCTCCGCTTG
CAGTCGGAGACGTCGGTG
>HiAr
GATGACAACTGGGGAGAGACCACCACGGCCATCACGGGCACCTCAGAGCACAGCATATCT
CAGGAGGACATTGCCAGGATCAGCAAGGACATGGAGGATAGCGTGGGGCTGGACTGCAAG
CGCTACCTGGGCCTCACTGTTGCCGCGGTGCTCGGACTTCTAGTGTTCCTCACCCCCATC
GCCTTCATCCTGTTACCCCCCATCTTGTGGCGGGAGGAGCTGGAGCCCTGTGGCACCATT
TGTGAAGGACTCTTCATCTCCGTGGCCTTCAAACTCCTCATCCTGCTCATCGGGACCTGG
GCGCTCTTTTTCCGCAAGCAGAGGGCCGATGTGCCACGCGTGTTTGTGTTTCGTGCCCTT
TTGTTGGTCCTCATCTTTCTGTTCGTGGTCTCCTATTGGCTTTTTTATGGGGTCCGCATT
TTGGACTCCCGGGACCGAAATTACCAGGGCATTGTGCAATACGCAGTCTCCCTTGTGGAC
GCCCTCCTCTTCATCCATTACCTGGCCATCGTCCTGCTGGAGCTCAGACAGCTGCAGCCC
ATGTTCACGCTGCAGGTGGTGCGCTCCACCGATGGCGAGTCCCGGTTCTACAGCTTGGGA
CACCTGAGTATCCAGCGAGCAGCCTTGGTGGTTCTGGAAAACTACTATAAAGATTTCACC
ATCTATAACCCCAGCCTCCTAACAGCATCCAAATTCCGAGCAGCCAAGCACATGGCGGGG
CTGAAAGTCTACAACGTAGATGGCCCCAGTAACAATGCCACTGGTCAGTCCCGGGCCATG
ATTGCTGCAGCTGCTCGGCGCAGGGACTCCAGCCACAATGAGTTGTATTATGAAGAGGCG
GACCATGAGCGGAGGGTGAAGAAGCGGAGAGCGAGGCTGGTGGTGGCAGTGGAGGAGGCC
TTCATCCACATCCAGCGTGGGGAGGTGATGGACCCCAGGGAGGCCGCCCAAGCCATCTTC
CCCTCCATGGCCCGGGCTCTGCAAAAGTACCTGCGTACCACGCGGCAGCAGCACTACCAT
AGCATGGAGAGCATCCTGCAGCACCTGGCCTTCTGCATCACCAACAGCATGACCCCAAAG
GCCTTCCTAGAACGTTACCTCAGCGCAGGCCCCACCCTGCAGTATGACAAGGAGCGCTGG
CTGTCCACACAGTGGAGACTCGTTAGTGATGAGGCTGTGACAAACGGCTTACGGGATGGG
ATGGTTTTCGTCCTCAAATGCTTGGACTTCAGCCTCGTCGTCAATGTGAAGAAAATTCCA
TTCATCGTGCTCTCGGAAGAATTCGTAGACCCCAAATCTCACAAATTTGTCCTGCGCTTA
CAGTCTGAGACGTCAGTT
>LaCi
GATGACAACTGGGGGGAGACCACCACGGCCATCACGGGCACCTCGGAGCACAGCATCTCG
CAGGAGGACATCGCCAGGATCAGCAAGGACCTGGAGGACAGCGTGGGGCTGGACTGCAAG
CGCTACCTGGGCCTCACGGTGGCCGCGGCGCTGGGACTGCTAGTGTTCCTCACCCCCGTC
GCCTTCCTCCTGCTGCCCCCCATCCTGTGGCGGGAGGAGCTGGAGCCCTGTGGCACCATC
TGCGAGGGACTCTTCCTCTCCGTGGCCTTCAAGCTCCTCATCCTGCTCCTGGGGACCTGG
GCCCTCTTCTTCCGCAAGCAGAGGGCCGACCTGCCGCGGGTGTTTGTGTTCCGGGCCCTG
CTGCTGGTCCTCATCTTCCTCTTCGTGGTCTCCTATTGGCTCTTCTACGGGGTCCGCATC
CTGGACTCCCGGGACCGGAACTACCAGGGCATCGTGCAATACGCCGTCTCGCTGGTGGAC
GCGCTGCTCTTCATCCATTACCTGGCCATCGTGCTGCTGGAGCTGCGGCAGCTGCAGCCC
GTGTTCTCGCTGCAGGTGGTCCGCTCCACCGACGGCGAGTCCCGCTTCTACAGCTCGGGG
CACCTCAGTATCCAGCGAGCAGCACTGGTGGTCCTGGAAAATTACTACAAAGACTTCACC
ATCTATAACCCCAACCTCCTGACAGCCTCCAAATTCCGAGCAGCCAAGCACATGGCGGGG
CTGAAAGTCTACAACGTGGACGGCCCCAGTAACAACGCCACCGGCCAGTCCCGGGCCATG
ATCGCCGCCGCCGCCCGGCGCAGGGACTCGAGCCACAACGAGCTGTACTACGAGGAGGCG
GAGCACGAGCGGCGGGTGAGGAAGCGGAGAGCGAGGCTGGTAGTGGCGGTGGAGGAGGCC
TTCATCCACATCCAGCGGGGGGAGGTGATGGACCCCCGGGAGGCCGCCCAGGCCATCTTC
CCGTCCATGGCCCGGGCCCTGCAGAAGTACCTGCGCACCACGCGGCAGCAGCACTACCAC
AGCATGGAGAGCATCCTGCAGCACCTGGCCTTCTGCATCACCCACAGCATGACCCCCAAG
GCCTTCCTAGAGCGCTACCTCGGCGCAGGCCCCACGCTGCAGTACGACAAGGAGCGCTGG
CTGTCCACGCAGTGGAGACTGGTCAGCGACGAGGCCGTGACGAACGGGCTGCGGGACGGA
CTGGTCTTCGTCCTGAAATGCTTGGACTTCGGCCTGGTGGTCACCGTGAAGAAGATCCCC
TTCATCGTGCTCTCGGAGGAGTTCGTGGACCCCAAATCGCACAGGTTTGCCCTCCGCCTG
CAGTCGGAGACGTCGGTG
>MyLu
GATGACAACTGGGGGGAGACCACCACGGCCATCACCGGCACCTCGGAGCACAGTATCTCC
CAGGAGGACATCGCCAGGATCAGCAAGGACTTGGAGGACAGCGTGGGGCTGGACTGCAAG
CGCTACCTGGGCCTCACCGTGGCCGCGGCGCTCGGACTCCTAGTCTTCCTCACCCCCATC
GCCTTCATCCTGCTGCCCCCCATCCTGTGGAGGGACCAGCTGGAGCCCTGCGGCACCATC
TGCGAGGGACTCTTCATCTCCGTGGCCTTCAAACTCCTCATCCTGCTCATCGGGACCTGG
GCCCTCTTCTTCCGCAAGCAGAGAGCCGACCTGCCCCGGGTGTTCGTGTTCCGGGCCCTC
CTGTTGGTCCTCATCTTCCTCTTTGTGGTTTCCTATTGGCTCTTCTACGGGGTCCGCATT
TTGGACTCTCGGGACCGGAATTACCAGGGCATCGTGCAATACGCGGTCTCGCTGGTGGAT
GCGCTGCTCTTCATCCATTACCTGGCCATCGTCCTGCTGGAGCTCAGGCAGCTGCAGCCC
GTGTTCTCGCTGCAGGTGGTCCGCTCCACCGACGGCGAGTCCCGCTTCTACAGTGCGGGG
CACCTCAGTATCCAGCGAGCAGCACTGGTGGTTCTGGAAAATTACTATAAGGATTTCACC
ATCTATAACCCCAACCTCCTAACAGCCTCCAAATTCCGAGCAGCCAAGCACATGGCGGGG
CTGAAAGTCTACAACGTGGATGGCCCCAGTAACAACGCCACTGGCCAGTCCCGGGCCATG
ATCGCCGCCGCCGCTCGGCGCAGGGACTCGAGCCACAACGAGCTGTATTACGAGGAGGCG
GAACACGAGCGGCGGGTGAAGAAGCGGAGAGCGAGGTACAGTGTCCCCCTGAACCTTGAT
CCTTATGAACTTGAGAGGGGAAAAAAGGTGGGCCCCACCGAGGCCGCCCAGGTCATCTTC
CCGTCCATGGCCCGGGCCCTGCAGAAGTACCTGCGTACCACGCGGCAGCAGCACTACCAC
AGCATGGAGAGCATCCTGCAGCACCTGGCCTTCTGCATCGCCCACAGCATGACCCCAAAG
GCCTTCCTAGAGCGTTACCTCCGCGCGGGCCCCACGCTGCAGTACGACAAGGAGCGCTGG
CTGTCCACGCAGTGGCGACTGGTCAGCGACGAGGCCGTGACGAACGGGCTGCGGGACGGA
CTCGTCTTCGTCCTGAAGTGCCTGGACTTCGGCCTCGTGGTCACTGTGAAGAAGATCCCC
TTCATCGCGCTCTCGGAGGAGTTCGTAGACCCCAAGTCGCACAAGTTTGTCCTCCGCCTG
CAGTCAGAGACGTCGGTG
>PhDi
GATGACAACTGGGGAGAGACCACCACGGCCGTCACGGGCACCTCGGAGCACAGCATCTCG
CAGGAGGACATCGCCAGAATCAGCAAGGACCTGGAGGACAGCGTGGGGCTGGACTGCAAG
CGCTACCTGGGCCTCGCCGTCGCCGCGGCGCTCGGACTCCTAGTCTTCCTCACCCCCATC
GCCTTCCTCCTGTTGCCCCCCATCCTGTGGAGGGACGAGCTGGAGCCTTGCGGCACCATC
TGCGAGGGACTCTTCATCTCCGTGGCGTTCAAGCTCCTCATCCTGCTCATCGGGACCTGG
GCGCTCTTCTTCCGCAGGCAGAGGGCGGACGTGCCACGGGTGTTTGTGTTCCGCGCCCTC
CTGCTGGTCCTCATCTTCCTCTTCGTGGTCTCCTATTGGCTGTTTTACGGGGTCCGCATT
TTGGACTCTCGGGACCGGAACTACCAGGGCATCGTGCAATACGCGGTCTCGCTCGTGGAC
GCCCTCCTCTTCATCCACTACCTGGCCATCGTCCTGCTGGAGCTGAGGCAGCTGCAGCCC
ATGTTCACGCTGCAGGTGGTCCGCTCCACTGACGGCGAGTCCCGCTTCTACAGCCTGGGG
CACCTGAGTATCCAGCGAGCAGCATTGGTGGTTCTGGAAAATTACTATAAAGATTTCACC
ATCTATAACCCCAACCTCCTAACAGCCTCCAAGTTCCGAGCAGCCAAGCACATGGCGGGG
CTGAAGGTCTACAATGTGGATGGCCCCAGCAACAACGCCGCCGGCCAGTCCCGGGCCATG
ATCGCCGCCGCGGCGCGCCGCAGGGACTCGAGCCACAACGAGCTGTACTACGAGGAGGCG
GAACACGAGCGGCGGGTGAAGAAGCGGAGAGCAAGGCTGGTGGTCGCGGTGGAGGAGGCC
TTCATCCACATCCAGCGCGGGGAGGTGATGGACCCCAGGGAGGCCGCCCAGGCCATCTTC
CCGTCCATGGCCCGGGCCCTGCAGAAGTACCTGCGCACCACACGCCAGCAGCACTATCAC
AGCATGGAGAGCATCCTGCAGCACCTGGCCTTCTGCATCACCAACAGCATGACCCCGAAG
GCCTTTCTGGAGCGCTACCTCCGCGCGGGCCCCACGCTGCAGTACGACAAGGAGCGCTGG
CTGGCCACGCAGTGGAGGCTCGTCAGCGATGAGGCCGTGACCAACGGGCTACGCGACGGA
CTCGTGTTCGTCCTGAAATGCTTGGATTTCAGCCTCGTCGTCAATGTGAAGAAAATTCCA
TTCATCGTGCTCTCGGAAGAGTTCGTAGACCCCAAATCTCACAAATTTGTCCTCCGCTTG
CAGTCTGAGACGTCGGTG
>PtVa
GATGACAACTGGGGAGAGACCACCACGGCCATCACGGGCACCTCGGAGCACAGTATCTCT
CAGGAGGACATCGCCAGGATCAGCAAGGACATGGAGGACAGTGTGGGGCTGGACTGCAAG
CGCTACCTGGGCCTCACCGTCGCCTCGGTGCTCGGACTTCTAGTTTTCCTCACCCCCATC
GCCTTCATCCTGTTACCCCCCATCCTGTGGAGGGAGGAGCTGGAGCCTTGCGGCACCATC
TGTGAGGGACTCTTTATTTCCGTGGCGTTCAAACTCCTCATTCTGCTCATCGGGACCTGG
GCGCTGTTTTTCCGCAAGCAGAGAGCCGATGTGCCACGGGTGTTTGTCTTCCGTGCCCTT
TTGTTGGTCCTCATCTTTCTCTTTGTGGTCTCCTATTGGCTTTTTTACGGGGTCCGCATT
TTGGACTCCCGGGACCGAAACTACCAGGGCATTGTGCAATACGCCGTCTCCCTCGTGGAC
GCCCTGCTCTTCATCCATTACCTGGCCATCGTCCTGCTGGAGCTCAGACAGCTGCAGCCC
ACCTTCACGCTGCACGTGGTCCGCTCCACTGACGGCGAGTCCCGGTTCTACAGCTTGGGG
CACCTCAGCATCCAGCGAGCAGCATTGGTGGTTCTGGAAAATTACTATAAAGATTTCACC
ATCTATAACCCCAACCTCCTAACAGCCTCCAAGTTCCGAGCAGCCAAGCACATGGCAGGG
CTGAAAGTCTACAACGTAGACGGCCCCAGTAACAACGCCACTGGCCAGTCCCGGGCCATG
ATCGCCGCGGCCGCTCGGCGCAGGGACTCCAGCCACAACGAGCTGTATTACGAAGAGGCG
GACCACGAGCGGCGGGTGAAGAAGCGGAGAGCGAGGCTGGTGGTTGCGGTGGAGGAGGCC
TTCATCCACATCCAGCGTGGGGAGGTGATGGACCCGCGGGAGGCCGCCCAGGCCATCTTC
CCCTCCATGGCCCGCGCTCTGCAGAAGTACCTGCGCACCACGCGGCAGCAGCAGTACCAC
AGCATGGAGAGCATCCTGCAGCACCTGGCCTTCTGCGTCACCAACAGCATGACCCCAAAG
GCCTTCCTGGAGCGGTACCTCAGCGCGGGCCCCACCCTGCAGTATGACAAGGAGCGCTGG
CTGTCCACGCAGTGGAGGCTCCTTAGTGAAGAGGCTGTCACCAAGGGGCTACAGGATGGC
ATCGTTTTCGTGCTCAAGTGCTTGGACTTCAGCCTCGTCGTCAGTGTGAAGAAGATTCCA
TTCATCGTGCTCTCGGAAGAATTCGTAGACCCCAAATCTCACAAATTTGTCCTCCGCTTA
CAGTCTGAGACGTCAGTT
>RhFe
GATGACAACTGGGGAGAGACCACCACGGCCATCACGGGCACCTCGGAGCACAGTTTATCT
CAGGAGGACATTGCCAGGATCAGCAAGGACATGGAGGACAGTGTGGGGCTGGACTGCAAG
CGCTACCTGGGCCTCACCATCGCCGCGGTGCTCGGACTTCTAGTGTTCCTCACCCCCATC
GCCTTCATCCTGTTGCCCCCGATCCTGTGGTGGGAGGAGCTGGAGCCTTGTGGCACCATT
TGTGAGGGACTCTTCATTTCCGTGGCATTCAAACTCCTCATCCTGCTCATCGGGACCTGG
GCCCTCTTTTTCCGCAAGCAGAGGGCTGATGTGCCACGGGTGTTTGTGTTCCGTGCCCTG
TTGTTGGTCCTCATCTTTCTCTTTGTGGTTTCCTATTGGCTTTTTTACGGAGTCCGCATT
TTGGACTCTCGGGACCGAAATTACCAGGGCATTGTGCAATATGCAGTCTCCCTCGTGGAC
GCCCTCCTCTTCATCCATTACCTGGCCATCGTCCTGCTGGAGCTCAGACAGCTGCAGCCC
ATGTTCACACTGCAGGTGGTGCGCTCCACCGACGGCGAGTCCCGGTTCTACAGCTTGGGA
CACCTGAGTATCCAGCGAGCAGCCTTGGTGGTTCTGGAAAATTACTATAAAGATTTCACC
ATCTATAACCCCAGTCTCCTAACAGCCTCCAAATTCCGAGCAGCCAAGCACATGGCGGGG
CTGAAAGTCTACAACGTAGATGGGCCCGCCAACAACGCCACCGGTCAGTCCCGGGCCATG
ATTGCCGCAGCTGCCCGGCGCAGGGACTCAAGCCACAACGAGCTGTATTACGAAGAGGCG
GACCATGAGCGGCGGGTGAAGAAGCGGAGAGCGAGGCTGGTGGTTGCGGTGGAGGAGGCT
TTCATCCACATCCAGCGTGGGGAGGTGATGGACCCCAGGGAGGCCGCCCAGGCCATCTTC
CCCTCCATGGCCCGGGCTCTGCAGAAATACCTGCGAACCACGCGGCAGCAGCATTACCAC
AGCATGGAGAGCATCCTGCAGCACCTGGCCTTCTGCATCACCAACAGCATGACCCCAAAG
GCCTTCCTAGAACGTTACCTCAGTGCGGGCCCCACCCTGCAGTATGACAAGGAGCGCTGG
CTGTCTACGCAGTGGAGACTTGTTAGTGATGAGGCTGTGACGAACGGATTACGGGATGGA
ATTGTTTTCGTCCTTAAATGCTTGGACTTCAGCCTCGTCGTCAATGTGAAGAAAATTCCA
TTCATCGTGCTCTCGGAAGAATTCATAGACCCCAAATCTCACAAATTTGTCCTCCGCCTA
CAGTCTGAGACGTCGGTT
>RoAe
GATGACAACTGGGGAGAGACCACCACGGCCATCACGGGCACCTCGGAGCACAGCATATCT
CAGGAGGACATCGCCAGGGTCAGCAAGGACATGGAGGACAGCGTGGGGCTGGACTGCAGG
CGCTACCTGGGCCTCACCGTCGCCTCGGCGCTCGGACTTCTAGTTTTCCTCACCCCCATC
GCCTTCATCCTGCTGCCCCCCATCCTGTGGAGGGAGGAGCTGGAGCCCTGCGGCACCATC
TGTGAGGGACTCTTTATTTCCGTGGCGTTCAAGCTCCTCATCCTGCTCATCGGGACCTGG
GCGCTGTTCTTCCGCAAGCAGAGAGCCGACGTGCCGCGAGTGTTCGTCTTTCGTGCCCTT
TTGCTGGTCCTCATCTTTCTCTTTGTGGTCTCCTATTGGCTTTTCTACGGGGTCCGCATT
TTGGACGCCCGGGACCGTAACTACCAGGGCACTGTGCAATACGCCGTCTCCCTCGTGGAC
GCCCTGCTCTTCATCCATTACCTGGCCATCGTCCTGCTGGAGCTCAGACAGCTGCAGCCC
ACCTTCACGCTGCACGTGGTCCGCTCCACTGACGGCGAGTCCCGGTTCTACAGCCTGGGG
CACCTCAGCATCCAGCGCGCGGCATTGGTGGTCCTGGAAAATTACTATAAAGATTTCCCC
ATCTACAATCCCAACCTCCTCACAGCCTCCAAATTCCGAGCAGCCAAGCACATGGCGGGG
CTGAAAGTCTACAACGTAGATGGCCCCAGTAACAACGCCACTGGCCAGTCCCGGGCCATG
ATCGCCGCGGCCGCTCGGCGCAGGGACTCCAGCCACAACGAGCTGTATTACGAAGAGGCG
GACCACGAACGGCGGGTGAAGAAGCGCAGAGCGAGGCTGGTGGTCGCGGTGGAGGAGGCC
TTCATCCACATCCAGCGTGGGGAGGTGATGGACCCCCGGGAGGCCGCGCAGGCCATCTTC
CCCTCCATGGCCCGCGCCCTGCAGAAGTACCTGCGCACCACGCGGCAGCAGCAGTACCAC
AGCATGGAGAGCATCCTGCAGCACCTGGCCTTCTGCATCACCAACAGCATGACCCCGAAG
GCCTTCCTGGAGCGGTACCTCAGCGCGGGCCCCACCCTGCAGTATGACAAGGAGCGCTGG
CTGTCCACGCAGTGGCGGCTCCTGAGCGAAGAGGCCGTCACGAAGGGCTTGCAGGATGGC
ATCGTGTTCGCGCTCAAGTGCTTGGACTTCAGCCTCGTCGTCAGTGTGAAGAAGATTCCG
TTCATCGTGCTCTCGGAAGAATTCGTAGACCCCAAATCTCACAAATTTGTCCTCCGCTTA
CAGTCTGAGACGTCGGTT
