# Supplementary material for: Positively selected genes in the hoary bat (Lasiurus cinereus) lineage: prominence of thymus expression, immune and metabolic function, and regions of ancient synteny
Source: PeerJ. 2022 Mar 17;10:e13130. doi: 10.7717/peerj.13130 (PMC8934532; doi:10.7717/peerj.13130)
Supplement: Supplemental Information 3 — Initially tested orthogroups that have been edge-trimmed as described in the Methods. [file peerj-10-13130-s003.zip › original.trimmed/trimmed-OG0002019.fas]

>EpFu
GCTGAAGAAACAACCACCAGAAATGAAACAAGTGAAGAAAGTCAGGAAGATGAAAATCAA
GATACTTGGGAACAGCAGCAAATGAGGAAAGCAGTTAAAATCACAAAGGGAAGAAACATA
GATCTTTCTCACAGTAGTAAATTTCAAACAGTGAAGAAGTTTGATACTTCCATTTCATTT
CCACCAGTAAATTTAGAAATTATAAAGAAGCAAATAAATAGTAGATTAACATTACTACAG
GATACTCACCGCTCACACCAGAGGGAATATGAAAAATATGTAGAAGATGTCAAGAGCTCA
AAGAATGCCATCCAGAACCTAGAAAATTCATCAAATCAAGCTCTAAATTTTAAATTCTAT
AAAAGCATGAAAATTTATGTGGACAATTTAATTGACTGTCTTAATGAAAAGATTATCAAC
ATCCAAGAAATAGAATCATCCATGCATGCACTCCTTTTAAAACAAGCCATGACCTTTATG
AAACGCAGGCAAGATGAATTAAAACAGGAATCAACGTATTTACAACAGTTATCACGCAAA
GCTGAGACATCAACAAATGGAAGCTTGGTTATAGATGAAAAAACTCAATGGATTTTAGAA
GAAATTGAATCTCGAAGGGCGCAAAGAAGACAAGCAAGGGCACTTTCTGGGAATTGTGAT
CATCAGGAAGGGACATCTAGTGATGATGAACTATCTTCAGCAGACACGGCTGACTTCCAA
AAAAGTCAAGGTCAATGGCGAGAAAAGTTTCCTGATAATCCTCTTAAGAAGGAAGATAGT
TCTGATAAGAAAATCTTATCTGCTGTCATCCGACTTACAGACTTTGTAGAATTCATATGG
GATCCTTTGTCAACCTCACAGACAACAAGTTTAATAGTTCACTGCAGGATGATTCTTGAA
GAACTTTCCACTTGTGAGAATGAAGTTAGTAAAGGCAAACAGGACTTACTTATATCCATT
GTTTCAAGAATGAAGAAAGCAATAGAAGATGATGTTTATATTCCTCTGTATCCAAAGAGT
GCTGTAGAAAACAAAACATCACCACATTCAAAGTTCCAAGAAAGACAATTCTGGTCAGCT
CTAAAGATAACAGCATATTTACCAGAAAAATGGTTTGAAAATTCTGCCATGAGAACATCT
ATTTCCCAGCTGGAAAACTTCATCCAGTTTTTATTGCAGTCTGCACAGAAACTATCTAGA
AGTGAATTCAGGGATGAAGTCAAAGAAATAATTCTTATTCTGGTGAAAATAAGAGCTTTA
AATCAAGCAGAATCTTTCATAGAAGAGTATCACCTAGACCATCTT
>HiAr
GCTGAAGAAACAACAACTAGAAATGACACAAGTGACGAAAGCCAGGAAGATGAAAATCAA
GATATTTGGGAACAGCAGCAAATGAGGAAAGCAGTTAAAATCACAGAGGGACGAAACATA
GATCTTTCCCATGGTAGTGAATCTCAAACAATGAAGAAGTTTGATACTTCCATTTCATTT
CCACCAGTAAATTTAGAAATTATAAAGAAGCAATTAAATACTAGATTAACATTATTACAG
GATACTCACCGTTCACACCTAAGGGAATATGAAAAATATATACAAGATGTTAAGAGCTCG
AAGAGTACCATCCAGAACCTAGAGAATTCATCAAATCAAGCCCTAAATTTTAAATTCTAC
AAAAGCATGAAAATTTATGTGGAAAATTTAACTGACTGTCTTAATGAAAAGATTATCAGC
ATCCAAGAAATAGAATCATCCATGCATGCACTCCTTTTAAAACAAGCCATGACCTTTTTG
AAACGCAGGCAAGATGAATTAAAACATGAATCAACGTATTTACAACAGTTATCACGCAAA
GCTGAGACATCAACAAATGGAAGCTTGGCTATAGATGAAAAAACTCAATGGATTTTAGAA
GAGATTGAATCTCGAAGGGCACGAAGAAGACAAGCAAGGGAGCTTTCTGGGAATTGTGAT
CATCAGGAAGGGACATCTAGTGATGATGAACTATCTTCATCAGACACGACTGACTTCCAA
AAAAGCCAAGCACGGAGAAAGGAGAAGACAGGAAATGATCCTCTAGACAAGGAGGACAGT
CTAGTAAATAAATTATGCACCACTGAAATTTTTGTTTCAGACTTTGTAGAATTCATATGG
GATCCCTTGTCGACTTCACAGACAACAAGTTTAATAATGCACTGCAGAATGATTCTTGAA
GAACATTCCACTTGTGAGAATGAAGTTAGTAAAGGGAAACAGGATTTACTCAAATCCATT
GTTTCAAGAATAAAGAAGGCAATAGAAGATGATGTTTTTATTCCTCTGTATCCAAAGAGT
GCTGTAGAAAATAAAACATCACCACATTCAAAGTTCCAAGAAAGACAGTTCTGGTCAGGT
CTAAAGATAGCAGCATATTTACCAAAAAAATGGTTTGAGAATTCTGCCATGAGAACATCT
ATTCCTCAGCTTGAAAACTTCATCCAGTTTTTATTGCAGTCTGCACATAAATTATCTAGA
AGTGAATCCAGGGATGAAGTCAAAGAAATAATTCTTATTCTGGTGAAAATAAGAGCTTTG
AATCAAGCAGAATCCTTCATAGAAGAATATCACTTAGATCATCTT
>LaCi
GCTGAAGAAACAACAACCAGAAGTGAAATAAGTGAAGAAAGTCAGGAAGATGAAAATCAA
GATACTTGGGAACAGCAGCAAATGAGGAAAGCAGTTAAAATCACAAAGGGAAGAAATATA
GATCTTTCTCACAGTAGTGAATTTCAAACAGTGAAGAAGTTTGATGCTTCCATTTCATTT
CCACCAGTAAATTTAGAAGTTATAAAGAAACAAATAAATAGTAGATTAACATTACTACAG
GATACTCACCGCTCGCACCAGAGGGAATATGAAAAATATGTAGAAGATGTCAAGAGCTCA
AAGAATGCCATCCAGAACCTAGAAAATTCATCAAATCAAGCTCTAAATTTTAAATTCTAT
AAAAGCATGAAAATTTATGTGGATAATTTAATTGATTGTCTTAATGAAAAGATTGTCAAC
ATCCAAGAAATAGAATCATCCATGCATGCACTCCTTTTAAAACAAGCCATGACCTTTATG
AAGCGCAGGCAAGATGAATTAAAACATGAATCAACGTATTTACAACAGTTATCACGCAAA
GCTGAGACATCAACAAATGGAAGCTTGGCTATAGATGAAAAAACTCAATGGATTTTAGAA
GAAATTGAATCTCGAAGGGCACAAAGAAGACAAGCAAGGGCACTTTCTGGGAATTGTAAT
CATCAGGAAGGGACATCTAGTGATGATGAACTATCTTCAGCAGACAAGGCTGACTTCCAG
AAAAGTCAAGATCAATGGCGAGAAAAGTTTCCTGATAATCCTCTTAAGAAGGAAGATAGT
TCGGATAAGAAAATCTTGTCTGCTGTCATCCGACTTACAGACTTTGTAGAATCCATATGG
GATCCTTTGTCAACCTCACAGACAACAAGTTTAATAGCTCACTGCAGGATGATTCTTGAA
GAACATTCCACTTGTGAGAATGAAGTTAGTAAAGGCAAACAGGACTTAATTAAATCCATT
GTTTCAAGAATGAAGAAAGCAATAGAAGATGATGTTTATATTCCTCTGTATCCAAAGAGT
GCTGTAGAAAACAAAACATCACCACATTCAAAGTTCCAAGAAAGACAATTCTGGTCAGCC
CTAAAGATAACAGCATATTTACCAGAAAAATGGTTTGAAAATTCTGCCATGAGAACATCT
ATTTCCCAGCTGGAAAACTTCATCCAGTTGTTATTGCAGTCTGCACATAAACTATCTAGA
AGTGAATTCAGGGATGAAGTCAAAGAAATAATTCTTATTCTGGTGAAAATAAGAGCTTTA
AATCAAGCAGAATCCTTCATAGAAGAGTATCACTTAGACCATCTT
>MyLu
GCTGAAGAAACAACAACCGGAAATGAAACAAGTGAAGAAAGTCAGGAAGATGAAAATCAA
GATATTTGGGAACAGCAGCAAATGAGGAAAGCAGTTAAAATCATAAAGGGAAGAAACATT
GATCTTTCTCACAGTAGTGAATTTCAAACAGTGAAGAAGTTTGATACTTCCATTTCATTT
CCACCAGTAAATTTAGAAATTATAAAGAAGCAATTAAATAGTAGATTAACATTACTACAG
GATACTCACCGCTCACATCAGAGGGAATATGAAAAATATGTAGAAGATGTCAAGAGCTCA
AAGAATACCATCCAGAACCTAGAAAATTCATCAAATCAAGCTCTAAATTTTAAATTCTAT
AAAAGCATGAAAATTTATGTGGACAATTTAATTGACTGTCTTAATGAAAAGATTATCAAC
ATCCAAGAAATAGAATCATCCATGCATGCACTCCTTTTAAAACAAGCCATGACCTTTATG
AAACGCAGGCAAGATGAATTAAAACATGAATCAACGTATTTACAACAGTTATCACGCAAA
GCTGAGACATCAACAAATGGAAGCTTGGCTATAGATGAAAAAACTCAATGGATTTTAGAA
GAAATTGAATCTCGAAGGGCACAAAGAAGACAAGCAAGGGCACTTTCTGGGAATTGTGAT
CATCAGGAAGGGACATCTAGTGATGATGAACTATCTTCAGCAGACATGGCTGACTTCCAA
AAAAGTCAAGGTCAATGGCGAGAAAAGTTTCCTGATAATCCTCTTAAGAAGGAAGATAGT
TCTGATAAGAAAATCTTGTCTGCTGTCATCCGACTTACAGACTTTGTAGAATTCATATGG
GATCCTTTGTCAACCTCACAGACAACAAGTTTAATAGCTCACTGCAGGATGATTCTTGAA
GAACATTCCACTTGTGAGAATGAAGTTAGTAAAGGCAAACAGGACTTACTTAAATCCATT
GTTTCAAGAATGAAGAAAGCAATAGAAGATGATGTTTATATTCCTCTGTATCCAAAAAGT
GCTGTAGAAAACAAAACATCACCACATTCAAAGTTCCAAGAAAGACAATTCTGGTCAGCT
CTAAAGATAGCAGCATATTTACCAGAAAAATGGTTTGAAAATTCTGCTATGAGAACATCT
ATTTCCCAGCTAGAAAACTTCATCCAGTTTTTATTGCAGTCTGCACATAAACTATCTAGA
AGTGAATTCAGGGATGAAGTCAAAGAAATAATTCTTATTCTGGTGAAAATAAGAGCTTTA
AATCAAGCAGAATCCTTCATAGAAGAGTATCACCTAGACCATCTT
>PhDi
GCTGAAGAAACAACAACCAGAAGTGGAACAAGTGAAGAAAGTCAGGAAGATGAAAATCAG
GATATTTGGGAACAGCAGCAAATGAGGAAGGCAGTTAAAATGACAGAGGGAAGAGACATA
GATCTTTCCTACAGTAGTGATTTTCAAACAGTGAAGAAGTTTGATACTTCCATTTCATTC
CCACCAGTAAATTTAGAAGTTATAAAGAAGCAATTAAATACTAGATTAACGTTGCTACAA
GATACGCACCGCTCACACCTGAGGGAGTATGAGAAATACATAGAAGATGTCAAGAGCTCA
AAGAGTGCCATCCAGAACCTAGAGAATTCATCAGAGCAAGCTCTAAATATTAAATTCTAT
AAAGGCATGAAAATTTATGTGGAAAATTTAATTGACTGCCTTAATGAAAAGATTATCAAC
ATCCAAGAAATAGAATCATCCATGCATGCACTCCTTTTAAAACAAGCCATGACCTTTATG
AAACGCAGGCAAGATGAATTAAAACATGAATCAACGTATTTACAGCAGTTATCACGCAAA
GCTGAGACATCAACAAATGGAAGCTTAGCTATAGATGAAAAAACTCAACGGATTTTAGAG
GAAATCGAATCTCGAAGGACACAAAGAAGACAAGCAAGGGCGCTTTCTGGGAACTGTGAT
CATCAGGAAGGGATATCCAGTGATGATGAACTGTCTTCAGCTGACATGACTGACTTCCAA
AAAAGCCAAGGTCAATGGCGAGAAAAGTTTCCTGATAATCCTCTTAAGAAGGAAGATAGT
TCTGATAAGAAAATCTTATCTACCGTCATCCGACTTACAGACTTTGTAGAATTTATATGG
GATCCTTTGTCGACCTCACAGACCACAAGTTTAATAACACACTGCAGAATGATTCTTGAT
GAACTTTCCATTTGGGAGGATGAAGTTAGTAAAGGCAAACAGGATTTACTTAAATCCATT
GTTTCAAGAATGAAGAAAGCAATAGAAGATGATGTTTTTATTCCTCTGTATCCAAAGAGT
GCTGTAGAAAACAAAACATCACCACATTCAAAGTTCCAAGAAAGGCAATTCTGGTCAGGT
CTAAAGATAACAGCATATTTACCAGAAAAATGGTTTGAAAGTTCTGCCATGAGAACATCT
ATTCCCCAGCTAGAAAACTTCATCCAGTTTTTACTGCAGTCTGCACATAAATTATCTACA
AGTGAATTCAGGGATGAAGTCAAAGAAATAATTCTTATACTGGTGAAAATAAGAGCTTTG
AATCAAGCTGACTCCTTCATAGAACAGTATCACCTAGACCATCTT
>PtVa
GCTGAAGAAACAGCAACCAGAAATGAAACAAGTGAAGAAAGTCAGGAAGATGAAAATCAA
GATATTTGGGAACAACAGCAAATGAGAAAAGCAGTTAAAATCACAGAGGGACGAGATATC
GACCTTTCCCACAATAGTGAGTCTCAAACAATGAAGAAGTTCGATACTTCCATTTCATTT
CCACCAGTAAATTTAGAAATTATAAAGAAGCAATTAAATACTAGATTAACATTACTGCAG
GATACTCACCGCTCACACCTGAGGGAATATGAAAAATATGTACAAGATGTCAAGAGCTCA
AAGAGTACAATCCACAACCTAGAGAATTCATCAAATCAAACTCTAAATTTTAAATTCTAT
AAAAGCATGAAAATTTATGTGGAAAATTTAATTGACTGTCTTAATGAAAAGATTATCAAC
ATCCAAGAAATAGAATCATCCATGCATGCACTCCTTTTAAAACAAGCCATGATCCTTATG
AAACGCAGGCAAGATGAATTAAAACATCAATCAACATATTTACAACAGTTATCACGCAAA
GCTGAGACATCAACAAATGGAGACTTGGCCATAGATGAAAAAACTCAATGGATTTTAGAA
GAGATTGAATCTCGAAGGGCACGAAGAAGACAAGCAAGAACACTTTCTGGAAATTGTGAT
CATCAGGAAGGGACATCTAGTGATGATGAACTATCTTCAGCAGACATGACTGACTTCCAA
AAAAGCCAAGGTCAATGGCGAGAGAAGTTTCCTGATAATCCTCTTAAGAAGGAAAATCAT
TCTGATAAGAAAATCTTGTCTGCTGTCATCCGACTTATAGACTTTGTAGAATTCATCTGG
GACCCCTTGTCGACCTCACAGACAACAAGTTTAATAACGCACTGCAGAACAATTCTTGAA
GAACAGTCCACTTTTGAGAATGAAGTTAGCAAAGGCAAAAAGGATTTATTTAAATCCATT
GTTTCAAGAATGAAGAAGGCAATAGATGATGATGTGTTTATTCCTCTGTATCCAGAGAGT
GCTGTAGAAAACAAAACATCACCACAATCAAAGTTCCAAGAAAGACAGTTCTGGTCAGGT
CTAAAGATAGCAGCATATTTACCAGAAAAATGGTTTGAAGATTCTACCATGAGAACATCT
ATTCCCCAACTAGAAAACTTCATCCAGTTTTTATTGCAGTCTGCACTTAAATTATCTAGA
AGTGAATTCAGGGATGAAGTAAAAGAAATCATTCTTATTCTGGTGAAAATAAGAGCTTTT
AATCAAGCAGAATCCTTCATAGAAGAATATCACCTAGACCATCTT
>RhFe
GCTGAAGAAACAACAACTAGAAATGAAACAGGTGAAGAAAGCCAGGAAGATGAAAATCAA
GATATTTGGGAAGAGCAGCAAATGAGGAAAGCAGTTAAAATCACAGAGGGACGAGACATA
GACCTTTCCCACAGTAGTGAATCTCAAACGGTGAAGAAGTTTGATACTTCCATTTCATTT
CCACCAGTAAATTTAGAAATTATAAAGAAGCAATTAAATACAAGATTAACATTACTACAG
GATACTCACCGTTCACACCTAAGGGAATATGAAAAATATATACAAGATGTGAAGAGCTCG
AAGAGTACCATCCAGAACCTAGAGAATTCATCAAATCAAGCTTTAAATTTTAAATTCTAT
AAAAGCATGAAAATTTATGTGGAAAATTTAATTGACTGTCTAAATGAAAAGATTGTCAGC
ATTCAAGAAATAGAATCATCCATGCATGCTCTCCTTTTAAAACAATCCATGACCTTTTTG
AAACGCAGGCAAGATGAATTAAAACATGAATCAGCGTATTTACAACAGTTATCATGCAAA
GCTGAGACATCAACAAATGGAACCTTGGCTATAGATGAAAAAACTCAATGGATTTTAGAA
GAGATTGAATCTCGAAGGGCACAAAGAAGACAAGCAAGGGAGCTTTCTGGGAATTGTGAT
CATCAGGAAGGGACATCTAGTGATGATGAACTGTCTTCATCAGACACGACTGACTTCCAA
AAATGCCAAGGTCAATGGCGAGAAAAGTTTCCTGATAATCCTCTTAAGAAGGAAGATAGT
TCTGATAAGAAAATCTTGCCAATTGTCATCCGACTTACAGACTTTGTAGAATTCATATGG
GATCCCTTGTCGACTTCACAGACAACAAGTTTAATAACGCACTGCAGAATGATTCTTGAA
GAACTTTCCACTAGTGAGAGTGAAGTTAGTAAAGGCAAACAGGATTTACTTAAATCCATT
GTTTCAAGAATAAAGAAGGCAATAGAAGATGATGTCTTTATTCCTCTGTATCCAAAGAGT
GCTGTAGAAAATAAAACATCACCACATGCAAAGTTCCAAGAAAGACAGTTCTGGTCAGGT
CTAAAGATAGCAGCATATTTACCAGAAAAATGGTTTGAAAATTCTGCCATGAGAACATCT
ATTCCCCAGCTTGAAAACTTCATCCAGTTTTTATTGCAGACTGCACATAAATTATCTAGA
AGTGAATTCAGGAATGAAGTCAAAGAAATAATCCTTATTCTGGTGAAAGTAAGAGCTTTG
AATCAAGCAGAATCCTTCATAGAAGAATGCCACTTAGACCATCTT
>RoAe
GCTGAAGAAACAGCAACCAGAAATGAAACAAGTGAAGAAAGTCAGGAAGATGAAAATCAA
GATATTTGGGAACAACAGCAAATGAAGAAAGCAGTTAAAATCACAGAGGGACGAGATATC
GACCTTTCCCACAATAGAAAGTCTCAAACAATGAAGAAGTTTGATACTTCCATTTCATTT
CCACCGGTAAATTTAGAAATTATAAAGAAGCAATTAAATACTAGATTAACATTACTGCAG
GATACTCACCGCTCACACCTGAGGGAATATGAAAAATATGTACAAGATGTCAAGAGCTCG
AAGAGTACAATCCACAACCTAGAGAATTCGTCAAATCAAGCTCTAAATTTTCAATTCTAT
AAAAGCATGAAAATTTATGTGGAAAATTTAATTGACTGTCTTAATGAAAAGATTATCAAC
ATCCAAGAAATAGAATCATCCATGCATGCACTCCTTTTAAAAGAAGCCATGATCTTTATG
AAACGCCGGCAAGATGAATTAAAACATCAATCAACGTATTTACAACAGTTATCACGCAAA
GCTGAGACATCAACAAATGGAGACAAGGCCTTAGATGAAAAAACTCAATGGATTTTAGAA
GAGATGGAATCTCGAAGGGCACGAAGAAGACAAGCAAGAGCACTTTCTGGAAATTGTGAT
CATCAGGAAGGGACATCTAGTGATGATGAACTATCTTCAGCAGACTTGACTGACTTCCAA
AAAAGCCAAGGTCAATGGCGAGAGAAGTTTCCTGATAATCCTCTTAAGAAGGAAAATGGT
TCTGATAAGAAAATCTTGTCTGCTGTCATCCGACTTATAGACTTTGTAGAATTCATCTGG
GATCCCTTGTCTACTTCACAGACAAGAAGTTTAATAACGCACTGCAGAACAATTCTTGAA
GAACAGTCCACTTTTGAGAATGAAGTTAGTAAAGGCAAAAAGGATTTACTTAAATCCATT
GTTTCAAGAATGAAGAAGGCAATAGATGATGATGTGTTTATTCCTCTGTATCCAGAGAGT
GCTGTAGAAAACAAAACATCACCACAATCAAAGTTCCAAGAAAGACAATTCTGGTCAGGT
CTAAAGATAGCAGCATATTTACCAGAAAAATGGTTTGAAGATTCTACCATGAGAACATCT
ATTCCCCAGCTAGAAAACTTCATCCAGGTTTTATTGCAGTCTGCACTTAAATTATCTAGA
AGTGAATTCAGGGATGAAGTCAAAGAAGTAATTCTTATTCTGGTGAAAATAAAAGCTTTT
AATCAAGCAGAATCCTTCATAGAAGAATATCACCTAGACCATCTT
