# Supplementary material for: Positively selected genes in the hoary bat (Lasiurus cinereus) lineage: prominence of thymus expression, immune and metabolic function, and regions of ancient synteny
Source: PeerJ. 2022 Mar 17;10:e13130. doi: 10.7717/peerj.13130 (PMC8934532; doi:10.7717/peerj.13130)
Supplement: Supplemental Information 3 — Initially tested orthogroups that have been edge-trimmed as described in the Methods. [file peerj-10-13130-s003.zip › original.trimmed/trimmed-OG0002022.fas]

>EpFu
ATGACCGAGAAGAAATCGCAGCTTTGTTCCGGAGCCAATGTGTATACTCAAGTGCCTGAC
GGAGGGTGGGGCTGGGCAGTAGCTGTGTCTTTCTTCTTCGTTGAAGTCTTTACCTACGGT
GTCATCAAGTCATTTGGCGTCTTCTTTAATGACTTAATGGACAGTTTTGAGGAATCTAAT
AGCAAGATCTCATGGATCATATCAATATGTGTGTTTTTCTTAACATTTACAGCCCCCCTC
TCCACTATCCTGAGCAACCGCTTCGGACACCGCCTGGTGGTGATGGCGGGAGGCCTGCTG
GTCAGCGCCGGGATGGTGGTGGCCTCCTTCTCCCAGGAGGTGTACCACATGTACCTCGCC
ATCGGCATCGTCTCCGGTTTGGGCTACTGCTTCAGCTTCCTCCCCGCTCTCACCATCCTG
TCCCAGTACTTTGACAAAAGGCGCTCGATCGTCACCGCAGCGGCTTCTACGGGAGAGTGT
TTTGCTATGTTTGCTTTTGCACCAGCATTCACGGCTCTGAAGGAGAGCATCGGCTGGAGA
TACAGCCTCCTCCTCGTGGGCCTGCTGCAGCTGAACATCGTCCTCTGCGGGGCGCTGCTG
AGACCCATTCTCATCAGGGGGCCGGGGTCACCGAAAACAACGGGACAGGAAAATGCGAAA
GAAGTGCAATACATGCTTGAAAACGAGAAGACACGCACCTCGATAGACTCCATCGACTCA
GGAGTGGAACTAACTACCTCGCCTAAAAACGTGCCTGGGCACCCGGCCGTGGAACTGGAG
CCGAAGGCCGACGTGGAGCAGCAGGCCCTGGAGCCCGGCCCCACGCGCGGCGCCGAGAAA
GGGCCCCTGCTGGACTTCTCCGTCCTGAAGGAGAAGAGTTTCATCTGTTACACGCTGTTC
GGTCTCTTTGCGACGCTGGGGTTCTTCGCCCCCTCCTTGTACATCATTCCCCTGGGCATC
AGCCTGGGCATCGCCGGGGACCGCGCCGCTCTGCTGTTATCCACCATGGCGATCGCCGAG
GTGTTTGGGAGGGTGGGAGCTGGTTTCGTCCTCCACAGCCGGCCCATCCGTAAGATCTAC
ATTGAGCTCATCTTCGTCCTCTTATTGACCGCGTCTCTGTTTGCCTTCACGTTTGCGACT
GGATTCTGGGGTTTGATGTCCTGCAGCGTATTTTTTGGTGTCATGCTTGGGACCGTGGCG
GGCACCCACATCCCACTGCTCGCCGAAGAGGACGTGGTGGGCATCGAGAGGATGTCTTCT
GCCGCCGGAGTCTACGTCTTCATTCAGAGCATAGCGGCGCTGGCTGGGCCGCCCCTGGCA
>HiAr
ATGACCGAGAAGAAATCACGGCTTTGTTGCAGAGCCAATGTCTATACTCAAGTGCCTGAT
GGAGGATGGGGCTGGGCAGTAGCTGTGTCTTTTTTCTTCATTGAAGTCTTTACCTATGGG
GTCATCAAGTCATTTGGTGTCTTCTTTAATGACTTAATGGACAGTTTTAATGAATCTAAT
AGCAGGATCTCATGGATAATATCAATATGTGTGTTTATCTTAACATTTACAGCTCCCCTC
TCCACCGTCCTGAGCAGTCGTTTCGGACACCGCCTGGTGGTGATGGCGGGAGGACTGCTT
GTTAGCACAGGAATGGTGGCAGCCTCCTTTTCTCGTGAGGTCTACCACATGTACATTGCA
ATTGGCGTCATCTCTGGTTTGGGATACTGCTTTAGTTTTCTCCCAACTGTCACCATTCTG
TCACAGTACTTTGACAAAAGACGCTCTGTGGTCACTGCAGTTGCTTCCACGGGAGAATGC
TTTGCTATGTTTGCTTTTGCACCAGCATTCACGGCTCTGAAGGAGACGATTGGCTGGAGG
TACAGTCTCTTCCTCACCGGCCTACTGCAGTTAAACATTGTCGTCTGCGGGGCCCTGCTA
AAACCAATTATAATCAGAGGACCGGGGTCACCGAAAATAACTGGACAGGAAAATCCGAAA
GAAGTACAATATATGCTTGAAAATGAGAAAACGCACACCTCAATAGATTCCATTGACTCA
GGAGTAGAACTAACTACCTCACCGAAAAATGTGCCTAGTCACGCTAACATGCAGCTGGAG
CCGAAGGCCGACGTGCAACAACAGACCCAGGAGACCCCCTCCAAGCAAAAGGAGAAGCAA
GTCCCGCTGCTGGACTTCTCAATCTTGAAAGAGAAAAGTTTCATTTGTTATGCGTTATTT
GGTCTCTTTGCAACATTGGGATTCTTTGCACCTTCCTTGTACCTCATTCCCTTGGGCATC
AGTCTGGGCATTGAAAAGGACCGCGCTGCTATTCTGTTATCTACACTGGCAATTGCTGAA
GTCTTTGGAAGAATTGGAGCTGGTTTGGTCCTCAACAGACAGCCGATTCGTAAGATCTAC
ATTGAGCTCATCTGCGTCATCTTGCTGACCGTGTCTCTGTTTGCCTTTACTTTTGCTACC
GAATTCTGGGGTCTCATGTCCTGTAGCATATTTTTTGGTGTTATGGTTGGAACAGTAGCA
GGCACCCACATTCCGCTGCTCTCTGAAGATGATGTCGTGGGAATTGAGAAGATGCCTTCT
GCTGCTGGAGTCTACGTCTTCATTCAGAGCATAGCAGCACTGGGGGGCCCACCCCTTGCA
>LaCi
ATGACCGAGAAGAAATCACAGCTTTGTTCTGGAGCCAATGTTTATACTCAAGTGCCTGAC
GGAGGGTGGGGCTGGGCAGTAGCTGTGTCTTTCTTCTTCGTTGAAGTCTTTACCTACGGT
GTCATCAAGTCATTTGGCGTCTTCTTTAATGACTTAATGGACAGTTTTGAGGAATCTAAT
AGCAAGATCTCATGGATAATATCAATATGTGTGTTTTTCTTAACATTTACAGCCCCCCTC
TCCACCATCCTGAGCAATCGCTTCGGACACCGCCTGGTGGTGATGGCGGGAGGCCTGCTG
GTCAGCACCGGGATGGTGCTGGCCTCCTTTTCCCAGGAGGTTTACCACATGTACATCGCC
ATTGGCATCATCTCCGGTTTGGGCTACTGCTTCAGTTTCCTCCCAGCTCTCACCATTCTG
TCCCAGTACTTTGACAAAAGGCGCTCGATCGTCACCGCAGCTGCTTCTACGGGAGAATGT
TTCGCTATGTTTGCTTTTGCACCAGCATTCACGGCTCTGAAGGAGAACATCGGCTGGAGA
CACAGCCTCCTCCTCGTGGGCCTGCTGCAGTTGAACATCGTCCTCTGCGGGACCCTGCTG
AGACCGATTCTCATCCGGGGACCAGGGTCCCCGAACACAACTGGGCAGGAAAGCGCAAGA
GAAGTACAGTATATGCTGGAAAACGAGAAAACGCGCACCTCGATAGACTCCATTGACTCA
GGAGTGGAACTCACTACCTCACCCAAAAACGTGCCTCCCCGGGCCGCCGCGCCGCTGGAG
CCAAAGGCCGACGTGGAGCAGCAGGGCCTGGGGCCCAGCCCCACGCACGGCGCCGAGCGG
GGCCCCCTGCTGGACTTCTCCGTCCTGAAGGAGAGGAGTTTCATCTGCTACACCTTCTTC
GGTCTCTTTGCCACTTTGGGGTTCTTCGCCCCTTCCTTGTACATCATTCCCTTGGGCATC
AGCCTGCACATCGCCGAGGACCGCGCGGCCCTTCTGTTATCCACCATGGCGATCGCCGAA
GTGTTTGGGAGGATCGGAGCCGGTTTCATCCTCAACAGCCAGCCCATCCGGAAGATCTAC
ATCGAGCTCATCTTCGTCCTCTTGCTGACGGTGTCTCTGTTTGCCTTTACGTTTGCCACG
GGGTTCTGGGGCCTAATGTCCTGCAGCATCCTGTTCGGTGTTATGCTTGGGACCGTAGCA
GGCACCCACATCCCGCTGCTCGCGGAAGAGGACGTGGTGGGCATCGAGAAGATGTCTTCC
GCCGCCGGGGTCTATGTCTTCATTCAGAGCCTCGCGGCGCTCGCTGGGCCGCCCCTGGCA
>MyLu
ATGACCGAGAAGAAATCACAGCTTTGTTCCGGAGCCAATGTTTATACTCAAGTGCCTGAT
GGAGGGTGGGGCTGGGCAGTAGCTGTGTCTTTCTTCTTCATTGAAGTCTTTACCTACGGT
GTCATCAAGTCATTTGGCGTCTTCTTTAATGACTTAATGGACAGTTTTGAGGAATCTAAT
AGCAGGATCTCATGGGTAATATCAATATGTGTGTTTTTCTTAACATTTACAGCTCCCCTC
TCCACTATCCTGAGCAATCGTTTCGGACACCGCCTGGTAGTGATGGCGGGAGGCCTGCTT
GTCAGCACCGGGATGGTGGTGGCCTCCTTCTCCCAGGAGGTGTACCACATGTACATCGCC
ATTGGCATCATCTCCGGTTTGGGCTACTGCTTCAGTTTCCTCCCAGCTCTCACCATTCTA
TCTCAGTACTTTGACAAAAGACGTTCGATCGTCACCGCAGCTGCTTCTACGGGAGAATGT
TTTGCTATGTTTGCTTTTGCACCAGCGTTCACGGCTCTGAAGGAGAACATCGGCTGGAGG
TACAGCCTCCTCCTCGTGGGCGTGCTGCAGTTAAACATCGTCCTCTGCGGGGCGCTGCTG
AGGCCGATTCTCATCAGGGGACCAGGGTCACCGAAAACAACTGGACAGGAAAATCCAAAA
GAAGTACAATATATGCTTGAAAACGAGAAAACTCGCACCTCGATAGACTCCATTGACTCA
GGAGTAGAACTAACTACCTCACCTAAAAACGTGCCTGGTCACACGGCCGTGGAACTGGAG
CCGAAGGCCGATGTGGAGCAGCGGATCCTGGAGCCCAGCCCCAAACGCGGCGATGAGAAA
GGCCCCCTGTTGGACTTCTCCGTCTTGAAGGAGAAGAGTTTCATCTGCTACACGTTCTTT
GGTCTCTTTGCGACCTTGGGGTTCTTCGCCCCTTCCCTGTACATCATTCCCTTGGGCATC
AGCCTGGACATCACCGAGGACCGGGCTGCTCTTCTGCTCTCCACAATGGCCATTGCCGAA
GTGTTCGGGAGGATTGGAGCTGGTTTCATCCTCAACAGCCAGCCCATCCGGAAGATCTAC
ATTGAGCTCGTCTTCGTCATCTTGTTGACTGTGTCTCTGTTTGCCTTTACGTTTGCTACT
GAATTCTGGGGTTTAATGTCCTGCAGCATATTTTTTGGCGTTATGCTTGGAACCGTGGCA
GGCACCCACATCCCACTGCTCGCGGAAGAGGACGTGGTGGGAATTGAGAAGATGTCTTCT
GCCGCCGGAGTCTATGTCTTCATCCAGAGCATAGCGGCGCTCGCTGGGCCGCCCCTGGCA
>PhDi
ATGACTGAGAAGAAATCACAGCTTTGTTCCAGAGCCAATGTTTATACGCAAGTGCCTGAC
GGAGGATGGGGCTGGGCAGTCGCTGTGTCTTTTTTCTTCATCGAAGTCTTTACCTATGGT
GTCATCAAGTCATTCGGTGTCTTCTTCAACGACTTAATGGACAGTTTTGAGGAATCTAAT
AGCAGGATCTCATGGATAATATCAATATGTGTGTTTACTTTAACATTTACAGCGCCGCTC
TCCACTGTCCTGAGCAACCGGTTTGGACACCGCCTGGTGGTGATGGCGGGAGGAGTGCTC
GTTAGCACGGGGATGGTGGTGGCCTCCTTTTCCCGCGAGGTCTACCACATGTACGTCGCG
ATTGGCATCATCACCGGTTTGGGATACTGCTTTAGCTTTCTCCCCACTGTCACCATTCTA
TCACAGTACTTTGACAAGAGACGCTCCGTGGTCACTGCAGTCGCTTCCACCGGAGAATGT
TTTGCTATGTTTGCTTTTGCACCGGCATTCACGGCCCTAAAGGAGAACATCGGCTGGAGA
TACAGTCTCCTCCTCGTGGGCCTGCTGCAGTTGAACATTGTCATCTGCGGGGCACTGCTG
AGACCAATTATAATCAGAGGACCGGGGTCACCGAAAATAACTGGACACGAAAATCCGAAA
GAAGTACAGTACATGCTTGAAAATGAGAAAACGCGCACCTCAATAGATTCCATTGACTCA
GGAGTAGAACTAACTACCTCACCTAAAAATGTGCCTAGTCACGCTAACGTGGAACTGGAG
CCGAAGGCCGACGTTCAGCAGCAGGTCCTGGAGACCAGCCCCAAGCACGGCGACGATAAA
GCCCCCTTATTGGACTTCTCAGTCTTGAAAGAGAAAAGTTTCATTTGCTACGCATTATTC
GGTCTCTTTGCAACATTGGGATTCTTTGCCCCTTCCTTATACATCATTCCCTTGGGCATT
AGCCTGGACATCGAAGAGGACCGCGCTGCTTTTCTATTGTCCACAATGGCGATTGCTGAA
GTTTTTGGAAGGATTGGAGCTGGTATGGTCCTCAACAGAGAGCCCATTCGTAAGATCTAT
ATTGAGCTCATCTGCGTCATCTTATTGACTGTCTCTCTGTTTGCCTTTACTTTTGCTACT
GAATTCTGGGGTTTAATGTCCTGTAGCATATTTTTTGGTGTTATGATTGGAACAGTAGCA
GGTACCCACATTCCACTGCTTGCGGAAGACGATGTTGCAGGAATTGAGAAGATGTCTTCT
GCCGCTGGAGTCTATGTCTTCCTTCAGAGCATAGCAGCGCTGGCTGGACCGCCCCTCGCA
>PtVa
ATGACCGAAAAGAAATCACAGCTTTGTACCAGGGCCAGTGTTTATACTCAAGTGCCTGAT
GGAGGATGGGGCTGGGCAGTAGCTGTGTCTTTTTTCTTCGTGGAAGTCTTCACCTTTGGT
GTCATCAAGTCCTTTGGTGTCTTCTTTAATGACTTAATGGACAGTTTTGATGAATCTAAT
AGCAGGATCTCATGGATAATATCGATATGTGTGTTCATATTAACATTTACAGCTCCCCTC
TCCACTGTCCTGAGCAACCGTTTTGGACACCGCCTGGTGGTGATGGCGGGAGGACTGCTC
GTCACCACGGGAATGGTGGTGGCCTCCTTCGCTCGTGAGGTTTACCACATGTACATCGCG
ATTGGCATCATCTCTGGTTTGGGATACTGCTTTAGTTTTCTCCCAACTGTCACCATTCTA
TCTCAGTACTTTGACAAAAGGCGCTCTGTGGTCACTGCCGTTGCTTCTACAGGAGAATGT
TTTGCTATATTTGCTTTTGCTCCAGCGTTCACAGCCCTGAAGGAGAACATTGGCTGGAGG
TACAGTCTCCTCCTCGTGGGCCTACTACAGTTAAACATCGTCATCTGTGGGGCATTGCTG
AGACCAATTATAATCAGAGGACCCGGGTCACCGAAAATAACTAGACAGGAAAATCCGAAA
GAAGTACAGTATATACTTGAAAATGAGAAAACGCGGACCTCGATAGACTCCATTGACTCA
GGAGTAGAACTAACTACCTCACCTAAAAATGTGCCTAGTCAGGGTAACGTGGAGCTGGAG
CCAAAGGCCGACGTGCAGCAACAGGTCCAGGAGACCAGCTCCAAGCAAAAGGATGGGAAA
GTCCCATTATTGGACTTCTCGATCTTGAAAGAGAAAAGCTTCATTTGCTATGCACTATTT
GGTCTCTTTGCCACATTGGGATTCTTTGCACCTTCCTTATACATCATTCCCTTGGGCGTC
AGTCTGGGCATTGAAGAGGACCAAGCTGCTTTTTTATTATCTACAATGGCAATTGCTGAA
GTTTTCGGAAGAATCGGAGCTGGTTTGGTCTTCAACAGACAGCCCATTCGTAAGATCTAC
ATTGAGCTCATCTGCGTTACGTTACTGACCGTGTCTCTGTTTGCCTTTACTTTTGCTACT
GAATTCTGGGGTCTGATGTCCTGTAGCATATTTTTCGGTGTTATGGTTGGAACAGTATGC
GGTACCCACATTCCGCTGCTTGCTGAAGATGATGTCGTGGGAATTGAGAAGATGTCCTCT
GCTGCTGGAGTCTACGTCTTCATTCAGAGCATAGCAGCCCTGGCTGGACCTCCCCTCGCA
>RhFe
ATGACCGAGAAGAAATCACGGCTTTGTTGCAGAGCCAACGTTTATACTCAAGTGCCTGAT
GGAGGATGGGGCTGGGCAGTAGCCGTGTCTTTTTTCTTCATTGAAGTCTTTACCTATGGG
GTCATCAAGTCATTTGGGGTCTTCTTTAATGACTTAATGGACAGTTTTGATGAATCTAAT
AGCAGGATCTCATGGATAATATCCATATGTGTGTTTATCTTAACATTTACAGCTCCCCTG
TCCACTGTCCTGAGCAATCGTTTTGGACACCGCCTGGTGGTGATGGCGGGAGGACTGCTT
GTTAGCATAGGAATGGTGGTGGCCTCCTTTTCTCGTGAGGTTTACCACATGTACATTGCA
ATTGGCGTCATCTCTGGTTTGGGATACTGCTTTAGTTTTCTCCCAACTGTCACCATTCTA
TCACAGTACTTTGACAAAAGACGCTCTGTGGTCACTGCAGTTGCTTCTACGGGAGAATGT
TTTGCTATGTTTGCTTTTGCACCAGCATTCACAGCTCTGAAGGAGAACATTGGCTGGAGA
TACAGCCTCTTCCTCATGGGCCTACTACAGTTAAACATTGTCGCCTGCGGGGCACTGCTA
AGACCAATTATAATCAGAGGACCAGGGTCACCGAAACTAACTGGCCACGAAAATCTGAAA
GAAGTACAATATATGCTTGAAAATGAGAAAACGCGCACCTCAATAGATTCCATTGACTCA
GGAGTAGAACTAACTACCTCACCTAAAAATGTGCCTAGTCATGCCAACATGGAACTGGAG
CCGAAGGCTGACGTGCAACAACAAATCCTGGAGACCCCCTCCGAGCAAAAGGATCAGAAA
GTCCCATTACTGGACTTCTCCATCTTGAAAGACAAAAGTTTCATTTGTTACGCATTATTT
GGTCTCTTTGCAACATTGGGATTCTTTGCACCCTCCTTGTACCTCATTCCCTTGGCCATC
AGTCTGGGCATTGAAAAGGACCGCGCTGCTTTTCTATTATCTACACTGGCAATTGCTGAA
GTTTTTGGAAGAATCGGAGCTGGCATGGTCCTCAACAGACAGCCCATTCGTAAGATCTAC
ATCGAGCTCATCTGCGTCATCTTATTGACTGTGTCTCTGTTTGCCTTTCCTTTTGCTACC
GAATTCTGGGGTCTAACATCCTGTAGCATATTTTTTGGTGTTATGGTTGGAACAGTAGGA
GGCACCCACATTCCGCTGCTCTCTGAAGATGATGTCGTGGGAATTGAGAAGATGCCTTCT
GCTGCTGGAGTCTACGTCTTCATTCAGAGCATAGCAGCACTGGGGGGACCACCCCTTGCA
>RoAe
ATGACCGAAAAGAAATCACAGCTTTGTTCCAGGGCCAATGTTTATACTCAAGTGCCTGAC
GGAGGATGGGGCTGGGCAGTAGCTGTGTCTTTTTTCTTCGTGGAAGTCTTCACCTTTGGT
GTAATCAAGTCCTTCGGTGTCTTCTTTAATGACTTAATGGACAGTTTTGATGAATCTAAT
AGCAGGATCTCATGGATAGTGTCAATATGTGTGTTCATATTAGCATTTACAGCTCCGCTC
TCCACTGTCCTGACCAACTGTTTTGGACACCGCCTGGTGGTGATGGCGGGAGGACTGCTC
GTGAGCACCGGAACGGTGGTGGCCTCCTTTGCTCGTGAGGTTACCCACATGTACATCGCA
ATCGGCATCGTCTCCGGTTTGGGATACTGCTTTAGTTTTCTCCCAACGGTCACCATTTTG
TCTCAGTACTTTGACAAAAGGCGCTCTGTGGTCACTGCAGTAGCTTCCACGGGAGAATGT
TTTGCCATGTTTGCTTTTGCACCAGCATTCACAGCCCTCAAGGAGAACATTGGCTGGAGG
AACAGTCTCCTCCTCGTGGGCCTGCTACAGTTAAACATCGTCATCTGTGGGGCATTGCTA
AGACCAATTATAATCAAAGGACCCGGGTCTCCAAAAATAACTAGACAGGAAAGTCCGAAA
GAAGTGCAGTATATACTTGAAAATGAGAAAACACGAACCTCGATAGACTCCATTGACTCA
GGAGTAGAACTAACTACCTCACCTAAAAATGTGCCTAGTCAGGGTAACGTGGAACTGGAG
CCGAAGGCCGACGTGCAGCAACAGGTCCTGGGGACCAGCTCCAAGCAAAAGGATGGGAAA
GTCCCATTACTGGACTTCTCGATCTTGAAAGAGAAAAGCTTCATTTGTTATGCACTATTT
GGTCTCTTTGCAACGTTAGGATTCTTTGCACCTTCCTTATACATCATTCCCTTGGGCGTC
AGTCTGGGCATTGAAGAGGACCAAGCTGCTTTTTTATTATCTACAATGGCAATTGCTGAA
GTTTTTGGAAGAATTGGAGCTGGTTTCGTCTTCAACAGACAGCCCATTCGTAAGGTCTAC
ATCGCGCTCATCTGCGTTATATTACTGACCGTGTCCCTGTTTGCCTTTACTTTTGCTACT
GAATTCTGGGGTCTAATGTCCTGTAGCATATTTTTCGGTGTTATGCTTGGAAGTGTATGT
GGTACCCACATTCCACTGCTTGCGGAAGATGATGTTGTGGGAATTGAGAAGATGTCCTCT
GCTGCTGGAGTCTACATCTTCATTCAGAGCATAGCATGCCTGGCTGGACCGCCCCTTGCA
