# Supplementary material for: Positively selected genes in the hoary bat (Lasiurus cinereus) lineage: prominence of thymus expression, immune and metabolic function, and regions of ancient synteny
Source: PeerJ. 2022 Mar 17;10:e13130. doi: 10.7717/peerj.13130 (PMC8934532; doi:10.7717/peerj.13130)
Supplement: Supplemental Information 3 — Initially tested orthogroups that have been edge-trimmed as described in the Methods. [file peerj-10-13130-s003.zip › original.trimmed/trimmed-OG0002023.fas]

>EpFu
GGATCTAAAACTTGTGTACCTGCAGCCATCGATAAGGATGAAGAATTTGTAGAAGAGTTT
AATAGATTAAAAACTTTTACTAATTTTCCAAGTAGTAGTCCTGTTTCAGCATCAACGCTA
GCACGAGCTGGTTTTCTATATACTGGTGAAGGAGACACCGTGCAGTGCTTTAGTTGTCAC
GCAGCAGTAGATAGATGGCAGTATGGAGACTCAGCAGTTGGAAGACACAGGAATTTCCCA
AATTCAACAAATTCTCCAAGAAACCCAGCCATGGCAGATTATGAAGCACGGATCATTACT
TTTGGGACGTGGATGTACTCTGTTAACAAGGAGCAGCTTGCAAGAGCTGGATTTTATGCT
TTAGGTGAAGGTGATAAAGTAAAGTGCTTTCAATGTGGAGGAGGGCTAACTAATTGGAAG
CCCAATGAAGACCCTTGGGAAGAACATGCTAAGTGGTATCCAGGGTGTAAATATCTGTTA
GAAGAGAAGGGACAAGAATATATAAACAATATTCATTTAACTCATTCACTTGAGTCTGTG
GGAAGAACTTCTGCAAAAACATCCCTAACTAAAAGAATTGATGATAACATCTTTCAAAGT
CCTATGATACATGAAGCTATACGAATGGGATTCAGTTTCAGAGACATTAAGAAAAAAATG
GAGGAAAAAATTCAGACATCTGGGAGCAACTATAAATCACTGGAAGTTCTGGTTGCAGAT
TTAGTGAGCGCTCAGAAAGACAGTACACAACATGAATCAAGTCAGACTTCATTGCAGAAA
GAGATTAGTGCTGAAGAGCAGCTAAGGCTCCTGCAAGAGGAGAAGCTTTGCAAAATCTGT
ATGGATAGAAATATTGCTGTGGCGTTTGTTCCTTGTGGACATCTGGTCACTTGTAAACAA
TGTGCTGAAGCAGTTGATAAATGTCCTATGTGCTACACAGTCATTACTTTCAAGCAAAAA
ATTTTTATGTCT
>HiAr
GGATCTAAAACTTGTGTACCTGCAGACATCGATAAGGATGAAGAATTTGTAAAAGAGCTT
AATAGATTAAAAACTTTTGCTAATTTTCCGAGTAGAAGTCCTGTTTCAGCATCAACGCTA
GCACGAGCTGGTTTTCTGTATACTGGTGAAGGAGACACTGTGCGGTGCTTTAGTTGTCAT
GCAGCAGTAAATAAATGGCAATATGGAGACTCAGCAGTTGGAAGACACAGGAATTTCCCA
AATTCAACAAATCCTCCAAGAAATCCAACGATGGCAGATTATGAAGCACGGATCATTACT
TTTGGGACATGGACATACTCAGTTAACAAGGAGCAGCTAGCAAGAGCTGGATTTTATGCT
TTAGGTGAAGATGATAAAGTAAAGTGCTTTCACTGTGGAGGAGGGCTAACTAATTGGAAG
CCCAGTGAGGACCCTTGGGAACAACATGCTAAGTGGTATCCAGGGTGTAAGTATCTGTTA
GAAGAGAAGGGACAGGAGTATATAAACAATGTTCATTTAACCCATTCACTTGAGTCTACG
GGAAGAACTGCTGAAAAAACACCATTAACTAAAATAATTGATGATAACATCTTTGAAAAT
CCTATGGTACATGAAGCTATACGAATGGGGTTCAGTTTCAGGGACATTAAGAAAATAATA
GAGGAAAAAATTCAGACATCTGGGAGCAACTATAAATCACTCGAGGTTCTCGTTGCAGAT
CTGGTGAATGCTCAGAAAGACAATACACATGATGAATCAAGTCAGACTTCATTGCAGAAA
GAGATTAGTACTGAAGAGCAACTAAGGCTCCTGCAAGAGGAGAAGCTTTGCAAAATCTGT
ATGGATAGAAATATTGCTGTCGTGTTTATTCCTTGTGGACATCTGGTCACTTGTAAACAA
TGTGCTGAAGCAGTTGATAAATGTCCCATGTGCTACACAATCATTACTTTTAAGCAAAAA
ATTTTCATGTCT
>LaCi
GGATCTAAAACTTGTGTACCTGCAGCCATCGATAAGGATGAAGAATTTGTAGAAGAGTTT
AATAGATTAAAAACTTTTGCTAATTTTCCAAGTAGTAGTCCTGTTTCAGCATCAACGCTA
GCGCGAGCTGGTTTTCTATATACAGGTGAAGGAGACACCGTGCAGTGCTTTAGTTGTCAC
GCAGCAGTAGATAGATGGCAGTATGGAGACTCAGCAGTTGGAAGACACAGGAATTTCCCA
AATACAACAAATTCTCCAAGAAACCCAGCCATGGCAGATTATGAAGCACGGATCATTACT
TTTGGGACGTGGATGTACTCTGTTAACAAGGAGCAGCTTGCAAGAGCTGGATTTTATGCT
TTAGGTGACGGCGATAAAGTAAAGTGCTTTCAATGTGGAGGAGGGCTAACTAATTGGAAG
CCCAATGAAGACCCTTGGGAAGAACATGCTAAGTGGTATCCAGGGTGTAAATATCTGTTA
GAAGAGAAGGGTCAAGAATATATAAACAATATTCATTTAACTCATTCACTTGAGTCTGTG
GGAAGAACTTCTGAGAAAACATCACTAACTAAAAGAATTGATGATAACATCTTTCAAAGT
CCTATGATACATGAAGCTATACGAATGGGATTCAGTTTCAGAGACATTAAAGAAAAAATG
GAGGAAAAAATTCAGACATCTGGGAGCAACTACAAATCACTGGAAGTTCTGGTTGCAGAT
TTAATGAGTGTTCAGAAAGACAGTACACAACATGAATCAAGTCAGACTTCATTGAATAAA
GAGATTAGTGCTGAAGAGCAGCTAAGGCTCCTGCAAGAGGAGAAGCTTTGCAAAATCTGT
ATGGATAGAAATATTGCTGTGGCATTTATTCCTTGTGGACATCTGGTCACTTGTAAACAA
TGTGCTGAAGCAGTTGATAAATGTCCTATGTGCTACACAGTCATTACTTTCAAGCAAAAA
ATTTTTATGTCT
>MyLu
GGATCTAAAACTTGTGTACCTGCAGCCATCGATAAGGATGAAGAATTTGTAGAAGAGTTT
AATAGATTAAAAACTTTTGCTAATTTTCCAAGTAGTAGTCCTGTTTCAGCATCAACGCTA
GCACGTGCTGGTTTTCTATATACTGGTGAAGGAGACACCGTGCAGTGCTTTAGTTGTCAT
GCAGCAGTAGATAGATGGCAGTATGGAGACTCAGCAGTTGGAAGACACAGGAATTTCCCA
AATTCAACAAATTCTCCAAGAAACCCAGCCATGGCAGATTATGAAGCACGGATCATTACT
TTTGGGACGTGGATGTACTCTGTTAACAAGGAGCAGCTTGCAAGAGCTGGATTTTATGCT
TTAGGTGAAGGTGATAAAGTAAAGTGCTTTCAATGTGGAGGAGGGCTAACTAATTGGAAA
CCCGGTGAAGACCCTTGGGAAGAACATGCTAAGTGGTATCCAGGGTGTAAATATCTGTTA
GAAGAGAAGGGACAAGAATATATAAACAATATTCATTTAACTCATTCACTTGAGTCTGTG
GGAAGAACTTCTGAAAAAACATCACTAACTAAAAGAATTGATGATAACATCTTTCAAAGT
CCTATGATAGATGAAGCTATACGAATGGGATTCAGTTTCAGAGACATTAAGAAAAAAATG
GAGGAAAAAATTCAGACATCTGGGAGCAACTATAAATCATTGGAAGTTCTGGTTGCAGAT
TTAGTGAGTGCTCAGAAAGACAGTACAGAAGATGAATCAAGTCAGACTTCATTGCAGAAA
GAGATTAGTGCTGAAGAGCAGCTAAGGCTCCTGCAAGAGGAGAAGCTTTGCAAAATCTGT
ATGGATAGAAATATTGCTGTAGCGTTTATTCCTTGTGGACATCTGGTCACTTGTAAACAA
TGTGCTGAAGCAGTTGATAAATGTCCTATGTGCTACACAGTCATTACTTTCAAGCAAAAA
ATTTTTATGTCT
>PhDi
GGATCTAAAACTTGTGTACCTGCAGACATCGATAAAGATGAAGAATTTGTAGAAGAGCTT
AATAGATTAAAAACTTTTGCTAATTTTCCAAGTAGTAGTCCTGTTTCAGCATCAACGCTA
GCACGAGCTGGTTTTCTATATACTGGTGAAGGAGACACCGTGCGATGCTTTAGTTGTCAT
GCAGCAGTAGATAGATGGCAATATGGAGACTCAGCAATTGGAAGACACAGGAATTCCCCA
AATTCAACAAATTCTCCAAGAAATCCAGCCATGGCAGATTATGAAGCACGGATCGTTACT
TTTGGGATGTGGATGTACTCTGTTAACAAGGAGCAGCTTGCAAGAGCTGGATTTTATGCT
TTAGGTGAAGGTGATAGAGTCAAGTGCTTTCATTGTGGAGGAGGTCTAAGTGATTGGAAG
CCTAGTGAAAACCCTTGGGAAGAACATGCTAGATGGTTTCCAGGGTGTAAATATCTGTTA
GAAGAGAAGGGGCAAGAATATGTAAACAACATTCATTTAACCCACTTACTTGAGTCTGTG
GGAAGAAATGATGAGAAAACATCACTAACTAAAAGAATTGATGATACCATCCTCCAGAAT
CCTATGGTACATGAAGCTATACGAATGGGGTTCAATTTCAGGGATATTAAGAAAATAATG
GAGGAAAAAATTCAGACATCTGGGAGCAACTATACATCACTCGAGGTTCTGGTTGCAGAT
CTAGTGAGTGCACAGAAAGACAACACACAAGATGAATCAAGTCAGACTTCCTTGCAGAAA
GAGATTAGTACTGAAGAGCAGCTAAGGCTCCTGCAAGAGGAGAAGCTGTGCAAAATCTGT
ATGGATAGAAATATTGCTGTAGTGTTCATTCCTTGTGGACATCTGGTCACTTGTAAACAA
TGTGCTGAAGCAGTTGATAAATGTCCCATGTGCTACACAGTCATTACTTTCAAGCAAAAA
ATTTTTATGTCT
>PtVa
GGATCTAAAACTTGTGTACCTGCAGACATCAATAAGGATGAAGAATTTGTAGAAGAGTTT
AATAGATTAAAAACTTTTGCTAATTTTCCAAGTAGTAGTCCTGTTTCAGCATCAACGCTA
GCACGAGCTGGTTTTCTATATACTGGTGAAGGAGACACCGTGCGGTGCTTTAGTTGTCAC
GCAGCAGTAGATAGATGGCAATATGGAGACTCAGCAGTTGGAAGACACAGGAATTTTTCA
AATTCAACAAATCCTCCAAGAAATCCAGCCATGGCAGATTATGAAGCACGGATCATAACT
TTTGGGATGTGGATGTACTCAGTTAACAAGGAGCAGCTTGCAAGAGCTGGATTTTATGCT
TTAGGTGAAGGTGATAAAGTAAAGTGCTTTCACTGTGGAGGAGGGCTAACTGATTGGAAG
CCTAGTGAAGACCCTTGGGAACAACATGCTAAGTGGTATCCAGGGTGTAAATATCTGTTG
GAAGAGAAGGGGCAAGAATATATAAACAGCATTCATTTAACCCATTCACTTGAGTCTATG
GGAAGAACTGCTGAAAAAACATCACTAACTAAAATAATTGATGATACTATCTTCCAAAAT
CCTATGGCACATGAAGCTATACGAATGGGGTTCAGTTTCAGAGACATTAAGAAAATAATG
GAGGAAAAAATTCAGACATCTGGGAGCAACTATAAATCACTCGAGGTTCTGGTTGCAGAT
TTAGTGAGTGCTCAGAAAGACAATATGCAAGATGAATCAAGTCAGACTTCGTTGCAGAAA
GAGATTAGTACTGAAGAGCAGCTAAGGCTCCTGCAAGAGGAGAAGCTTTGCAAAATCTGT
ATGGATAGAAATATTGCTGTAGTGTTTATTCCTTGTGGACATCTGGTCACTTGTAAACAG
TGTTCTGAAGCAGTTAATAAATGTCCCATGTGCTACACAGTCATTACTTTCAAGCAAAAA
ATTTTTATGTCT
>RhFe
GGATCTAAAACTTGTGTACCTGCAGACATCGATAAGGATGAAGAATTTGTAGAAGAGTGT
AATAGATTAAAAACTTTTGCTAATTTTCCAAGTAGTAGTCCTGTTTCAGCATCAACCCTC
GCACGAGCTGGTTTTCTGTATACTGGTGAAGGAGACACCGTGCGGTGCTTTAGTTGTCAC
GCAGCAGTAGATAGATGGCAATATGGAGACTCAGCAGTTGGAAGACACAGGAATTTCCCA
AATTCAACTAATCCTCCAAGAAATCCAGCCATGGCAGATTATGAAGCACGGATCATTACT
TTTGGGACGTGGACGTACTCAGTTAACAAGGAGCAGCTAGCAAGAGCTGGATTTTATGCT
TTAGGTGAAGGTGATAAAGTAAAGTGCTTTCACTGTGGAGGAGGGCTAACTGATTGGAAG
CCCAGTGAAGACCCTTGGGAACAACATGCTAAGTGGTATCCAGGGTGTAAGTATCTGTTA
GAAGAGAAGGGACAGGAGTATATAAACAATATTCATTTAACCCATTCACTTGAGTCTATG
GGAAGAACTGCTGAAAAAACACCACTAACTAAAATAATTGATGATAACATCTTTGAAAAT
CCTATGGTACATGAAGCTGTACAAATGGGGTTCAGATTCAGGGACATTAAGAAAATAATG
GTGGAAAGAATTCAGAAATCTGGGAGCAACTATAAATCAGTCGAGGTTCTGGTTGCAGAT
CTAGTGAATGCTCAGAAAGACAATACACGAGATGAATCAAGTCAGACTTCATTCCAGAAA
GAGATTAGTACTGAAGAGCAACTAAGGCTCCTGCAAGAGGAGAAGCTTTGCAAAATCTGT
ATGGATAGAAATATTGCTGTCGTGTTTATTCCTTGTGGACATCTGGTTACTTGTAAACAA
TGTGCTGAAGCAGTTGATAAATGTCCCATGTGCTACACAGTCATTACTTTCAAGCAAAAA
ATTTTCATGTCT
>RoAe
GGATCTAAAACTTGTGTACCTGCAGACATCGATAAGGATGAAGAATTTGTAGAAGAGTTT
AATAGATTAAAAACTTTTGCTAATTTTCCAAGTAGTAGTCCTGTTTCAGCATCAACGCTG
GCACGAGCTGGTTTTCTATATACTGGTGAAGGAGACACCGTGCGGTGCTTTAGTTGTCGT
GCAGCAGTAGATAGATGGCAATATGGAGACTCAGCAGTTGGAAGACACAGGAATTTTTCA
AATTCAACAAATCCTCCAAGAAATCCAGCCATGGCAGATTATGAAGCACGGATCATAACT
TTTGGGACGTGGATGTACTCAGTTAACAAGGAGCAGCTTGCAAGAGCTGGATTTTATGCT
TTAGGTGACGGTGATAAAGTAAAGTGCTTTCACTGTGGAGGAGGGCTAACTGATTGGAAG
CCTAGTGAAGACCCTTGGGAACAACATGCTAAGTGGTATCCAGGGTGTAAATATCTTATA
GAAGAGAAGGGGCAAGAATATATAAACAGCATTCATTTAACCCATTCACTTGAGTCTGTG
GGAAGAACTGCTGAAAAAACATCACTAACTAAAAGAATTGATGATACTATCTTCCAAAAT
CCTATGGTACATGAAGCTATACGAATGGGGTTCAGTTTCAGAGACATTAAGAAAATAATG
GAGGAAAAAATTCAGACATCTGGGAGCAACTATAAATCACTCGAGATTCTGGTTGCAGAT
TTAGTGAGTGCTCAGAAAGACAATATACAAGATGAATCAAGTCAGACTTCATTGCAGAAA
GAGATTAGTACTGAAGAGCAGCTAAGGCTCCTGCAAGAGGAGAAGCTTTGCAAAATCTGT
ATGGATAGAAATATTGCTGTAGTGTTTATTCCTTGTGGACATCTGGTCACTTGTAAACAG
TGTTCTGAAGCAGTTGATAAATGTCCCATGTGCTACACAGTCATTACTTTCAAACAAAAA
ATTTTTATGTCT
