# Supplementary material for: Positively selected genes in the hoary bat (Lasiurus cinereus) lineage: prominence of thymus expression, immune and metabolic function, and regions of ancient synteny
Source: PeerJ. 2022 Mar 17;10:e13130. doi: 10.7717/peerj.13130 (PMC8934532; doi:10.7717/peerj.13130)
Supplement: Supplemental Information 3 — Initially tested orthogroups that have been edge-trimmed as described in the Methods. [file peerj-10-13130-s003.zip › original.trimmed/trimmed-OG0002028.fas]

>EpFu
ACTAATAAGATTCTTGTCTTTTACTTTTTACGATGTCTGGCTTTTGTGAGCTGTATCTGT
GAACTTTACTTTTACAAGGCCGTGTGTAAGAAGTTTGGGTTGCATGTCAGTCGAATGATG
CTAGCCTTCTTGGTTCTCAGCACTGGCATGTTCTGCTCATCTTCAGCATTTCTTCCTAGT
AGTTTCTGTATGTATACTACATTGATAGCCATGACTGGCTGGTATATGGACAAAACTTCC
ATTGCTGTGCTTGGAGTAGCAGCTGGGGCTATCATTGGCTGGCCATTCAGTGTGGCTCTT
GGTTTACCTATTGCCTTTGACTTGCTGGTCATGAAACACAGGTGGAAGAGTTTCCTCCAT
TGGTCGCTGGTGGCTCTCATACTCTTTCTGGTGCCTGTGGTGGTCATCGACAGCTACTAT
TATGGGAAGTTGGTGATTGCACCACTCAACATTGTTTTGTATAATGTCTTTACTCCACAT
GGACCTGATCTTTATGGT
>HiAr
ACTAATAAGATTCTTGTCTTTTACTTTTTACGATGTCTGGCTTTTGTGAGCTGCATTTGT
GAACTTTACTTTTACAAGGCTGTGTGCAAGAAGTTTGGGCTGCATGTGAGTCGAATGATG
CTAGCCTTCTTGGTTCTCAGCACTGGCATGTTTTGCTCATCATCAGCATTCCTTCCTAGT
AGCTTCTGTATGTATACTACGTTGATAGCCATGACTGGCTGGTATATGGACAAGACTTCC
ATTGCTGTGCTTGGAGTAGCAGCTGGGGCTATCTTAGGCTGGCCATTCAGTGTGGCTCTT
GGTTTACCTATTGCCTTTGATTTGCTGGTCATGAAACATAGATGGAAGAGTTTCTTTCAT
TGGTCGCTGGTGGCTCTAATACTCTTTCTGGTGCCTGTGGTGGTCATTGACAGCTACTAT
TATGGGAAGTTGGTGATTGCACCACTCAACATTGTTCTGTATAATGTCTTCACATCACAT
GGACCTGATCTTTATGGC
>LaCi
ACTAATAAGATTCTTGTCTTTTACTTTTTACGATGTCTGGCTTTTGTGAGCTGTATCTGT
GAACTTTACTTTTACAAGGCCGTGTGTAAGAAGTTTGGGTTGCATGTCAGTCGAATGATG
CTAGCCTTCTTGGTTCTTAGCACTGGCATGTTTTGCTCATCTTCAGCATTTCTTCCTAGT
AGTTTCTGTATGTATACTACATTGATAGCCATGACTGGCTGGTATATGGACAAAACTTCC
ATTGCTGTGCTTGGAGTAGCAGCTGGGGCTATTATTGGCTGGCCATTCAGTGCGGCTCTT
GGTTTACCTGTTGCCTTTGACTTGCTGGTCATGAAACACAGGTGGAAGAGTTTTCTCCAT
TGGTCGCTGGTGGCTCTCATACTCTTTCTGGTGCCTGTGGTGGTCATCGACAGCTACTAT
TATGGGAAGTTGGTGATTGCACCACTCAACATTGTTTTGTATAATGTCTTTACTCCACAT
GGACCTGATCTTTATGGT
>MyLu
ACTAATAAGATTCTTGTCTTTTACTTTTTACGATGTCTGGCTTTTGTGAGCTGTATCTGT
GAACTTTACTTTTACAAGGCCGTGTGTAAGAAGTTTGGGTTGCATGTGAGTCGAATGATG
CTTGCCTTCTTGGTTCTCAGCACTGGCATGTTCTGCTCATCTTCAGCATTTCTTCCTAGT
AGTTTCTGTATGTATACTACATTGATAGCCATGACTGGCTGGTATATGGACAAAACTTCC
ATTGCTGTGCTTGGAGTAGCAGCTGGGGCTATCATTGGCTGGCCATTCAGTGTGGCTCTT
GGTTTACCTATTGCCTTTGACTTGCTGGTCATGAAGCACAGGTGGAAGAGTTTCCTCCAT
TGGTCGCTGGTGGCTTTAATACTCTTTCTGGTGCCTGTGGTGGTCATCGACAGCTACTAT
TATGGGAAGTTGGTGATTGCACCACTCAACATTGTTTTGTATAATGTCTTTACTCCACAT
GGACCTGATCTTTATGGT
>PhDi
ACTAATAAGATTCTTGTCTTTTACTTTTTACGATGTCTGGCTTTTGTGAGCTGTATCTGT
GAACTTTACTTTTACAAGGCTGTGTGCAAAAAGTTTGGACTGCATGTAAGTCGCATGATG
CTAGCCTTCTTGGTTCTCAGCACTGGCATGTTCTGCTCGTCTTCAGCATTTCTTCCTAGT
AGTTTCTGTATGTATACTACACTGATAGCCATGACTGGCTGGTATATGGACAAGACTTCC
ATTGCTGTGCTTGGAGTAGCAGCTGGGGCTATTGTAGGCTGGCCATTCAGTGTGGCTCTT
GGCTTACCTATTGCCTTTGATGTCCTGGTCGTGAAACGCTGGTGGAAGAGTTTCTTTCAT
TGGTCGCTGGTGGCTCTAATACTCTTTCTGGTGCCTGTGGTGCTCATTGATAGCTACTAT
TATGGGAAGTTGGTGATTGCACCACTCAACATTGTTTTGTATAATGTTTTTACTCCACAT
GGACCTGATCTTTATGGT
>PtVa
ACTAATAAGGGTACCAGTGCTAGTAAGTGGCAGAGTCTGAATTTGAACCTGTGTCCATGT
GATCTTTGCCTTTCTAGAGCTGTGTGCAAGAAATTTGGGCTGCATGTGAGTCGAATGATG
CTGGCCTTCTTGGTTCTCAGCACTGGCATGTTTTGCTCATCATCAGCATTCCTTCCTAGT
AGCTTTTGTATGTATACTACATTGATAGGCATGACTGGCTGGTATATGGACAAGACTTCC
ATTGCTGTGCTTGGAGTATCAGCTGGGGCTATCTTAGGCTGGCCATTCAGTGTGGCTCTT
GGTTTACCTATTGCCTTTGATTTGCTGGTCATGAAACACAGGTGGAAGAGTTTCTTTCAC
TGGTCGCTGGTGGCCCTAATACTCTTTCTGGTGCCTGTGGTGGTCATTGACAGCTACTAT
TATGGGAAGTTGGTGATTGCACCACTCAACATTGTTTTGTATAATGTCTTTACTCCACAT
GGACCTGATCTTTATGGT
>RhFe
ACTAATAAGATTCTTGTGTTTTACTTTTTACGATGTCTGGCTTTTGTGAGCTGCATTTGT
GAACTTTACTTTTACAAGGCTGTGTGCAAAAAGTTTGGGTTGCATGTGAGTCGAATGATG
CTAGCCTTCTTGGTTCTCAGCACTGGCATGTTTTGCTCATCGTCAGCATTCCTTCCTAGT
AGCTTCTGTATGTATACTACATTGATAGCCATGACTGGCTGGTATATGGACAAGACTTCT
ATTGCTGTGCTTGGAGTAGCAGCTGGGGCCATCTTAGGCTGGCCATTCAGTGTGGCTCTT
GGTTTACCTATTGCCTTTGATTTGCTGGTCATGAAACATAGGTGGAAGAGTTTCTTTCAT
TGGTCGCTGGTGGCCCTAATACTCTTTCTGGTGCCTGTGGTGGTCATTGACAGCTACTAT
TATGGGAAGTTGGTGATTGCACCACTCAACATTGTTCTGTATAATGTCTTTACGCCGCAT
GGACCTGATCTTTATGGT
>RoAe
ACTAATAAGATTCTTGTCTTTTACTTTTTACGATGTCTGGCTTTTGTGAGCTGTGTCTGT
GAACTTTACTTTTACAAAGCTGTGTGCAAGAAATTTGGGCTGCATGTGAGTCGAATGATG
CTAGCCTTCTTGGTTCTCAGCACTGGTATGTTTTGCTCATCATCAGCGTTCCTTCCTAGT
AGCTTCTGTATGTATACTACGTTGATAGGCATGACTGGCTGGTATATGGACAAGACTTCC
ATTGCTGTGCTTGGAGTAGCAGCTGGGGCTATCTTAGGCTGGCCATTCAGCGTGGCTCTT
GGTTTACCTATTGCCTTTGATTTGTTGGTCATGAAACACAGGTGGAAGAGTTTCTTTCAC
TGGTCACTGGTGGCCCTAATACTCTTTCTGGTGCCTGTGGTGGTCATTGACAGCTACTAT
TATGGGAAGTTGGTGATTGCACCACTCAACATTGTTTTGTATAATGTCTTTACTCCACAT
GGACCCGATCTTTATGGT
