# Supplementary material for: Positively selected genes in the hoary bat (Lasiurus cinereus) lineage: prominence of thymus expression, immune and metabolic function, and regions of ancient synteny
Source: PeerJ. 2022 Mar 17;10:e13130. doi: 10.7717/peerj.13130 (PMC8934532; doi:10.7717/peerj.13130)
Supplement: Supplemental Information 3 — Initially tested orthogroups that have been edge-trimmed as described in the Methods. [file peerj-10-13130-s003.zip › original.trimmed/trimmed-OG0002032.fas]

>EpFu
TCTTACGGCCCAGAGCCATGCACTGACAATTCTGACTCACTCATTGCCAAGATCAACCAA
CGTCTAGACATGATGTCCAAGGAAGGAAGCAGGGGTGGGAGCAGCACCGGTGGGGAGGGC
ATGCAGGACCGGGAGAGTTCCTTCCGCTTCCAGTCATTTGACTCCTACGACTCCAGGCCT
TGTCTGCCTGAGCACAATCCCTACCGTCCCAGCTATAGCTACAACTATGACTTTGACCTG
GGACCTGACCGCAATGGTGGCTTTGGCAGTCAGTACAGTGACTGTCGGGACCCTGGCCGT
GAGCCCCGCTCGCTCGATGGCTTCATGCGGGGCCGGGATCAGGGCCGCTTTCAGGACCGG
AGCAACGCTGGCACCTTTATGCGCAGTGACCCCTTCATGACATCAGCCTCCTCCCAACCG
CTGTCTGCTCCCTGGACAGAGCTGAACTATGTGGGTGGACGGGGCCTGGGAGGCCCCGCT
CCCAGCAGGCCCCCACCTTCCCTCTTCTCCCAGTCCATGGCCCCCAACTACGGAGTGATG
GGCATGCAGGGGGCTGGAGGTTATGAAAACTCTGTGCCCTACAGATGTGGCCAGTCACAG
ACCCGGATGAGGGATCGGCCCAGGTGGAGAGGGTTTGACCGCTGCGGCCCAGATGGCATG
GGCAGGAAACGGAAGCAGTTGCAAATCTATGATGAGCCGGATGCCAAGCAGGCCCGGGCC
GACAGCGAAGGAGATTTTTCCGAGAATGATGATGGAGCTGGTGACTTCCGGTCAGGAGAT
GAAGAATTCAGGGGTGAGGACGAATTCTTCGATTCCGGGAAGGGTGAAGACCCTTTCACC
AATGAAGCCGTTGATCCAGAAATCGAAGGAGTTGACAATTTAGGAGGTGATGATAAGGAA
GAGACACCTGAGGAGGTGGCCGCAGAAGTGTTAGCTGAGGTGATTACAGCAGCGGTGAAG
GCAGTAGAGGGGGAAGTGCCCACTCCAAAGAGTATTGAAATGCCGGCTGAAGGGGAAAGC
GCCGTGGACACCGCAGAGGCGACCAGTGAACAGCCGCTGGAGGCAGACACACACTGTGCA
ATGGCGTCC
>HiAr
TCTTATGGCCCAGACCCATGCACCGACAATTCCGACTCACTCATTGCCAAGATCAACCAG
CGTTTGGACATGATGTCCAAGGAAGGAGGCAGGGGCGGGAGCAGCGGCGGTGGGGAGGGC
ATACAGGACCGGGAGAGCTCCTTCCGCTTCCATTCGTTTGATTCTTATGACTCCAGGCCT
TGCTTGCCTGAGCACAATCCCTACCGCCCCAGCTACAGCTATGACTATGACTTTGACTTG
GGGCCTGACCGCAACGGTGGTTTTGGCAGTCAGTACAGCGACTGCCGGGACACCACCCGT
GAACGGAGCTCCCTTGATGGCTTCATGCGGGGCCGGGGCCAGAGCCGCTTCCAGGACCGG
AGCAACCCCAATACCTTCATGCGAAGTGACCCCTTCTTGCCACCTGCCTCCTCTGAGCCC
TTGTCTGCTCCCTGGAATGAGCTGAACTACACTGGTGGGCGGGGCCTGGGAGGCCCCTCC
CCTAGCAGGCCCCCGCCTTCCCTCTTCTCCCAGTCTATGGCCCCCAACTACAGCGTGATG
GGCATGCAGGGGGCAGGCAGTTATGACAACTCTATGCCCTATGGATGTGGCCAGTCACAG
ACCTGGATAAGGGATCGGCCCAGGCGGAGAGGGTTTGACCGCTGCGGCCCGGAAGGCATG
GGCAGGAAACGGAAGCAGTTGCAAATCTATGAGGAGCCAGATGCCAAACAGGCCCGGGCT
GACAGTGAAGGAGATTTTTCTGAAAACGATGATGGAGCTGGTGACTTCCGGTCGGGAGAC
GAAGAATTCAGGGGTGAGGACGAATTCTTCGACTCCGGGAAGGGGGAAGACCCTTTCACC
AATGAAGCTGTTGATCCAGAAATCGAAGGAGATGACAATTTAGGAGGTGAGGATAAAGAA
GAGACACCTGAGGAGGTGGCTGCAGAAGTCTTAGCAGAGGTGATTACAGCAACAGTGAGG
GCAGTAGAGGGGGAAGTGCCTGCTCCAGGAAGTAGTGAAATGCTGGCTGAAGGGGAAGGC
CCCGTAGACACGGCAGAGGCCATTAGTGAACAACTGCTGGAGGCAGAGACAGCCTGTGGA
ATGGCATCT
>LaCi
TCTTACGGCCCAGAGCCATGCACTGACAATTCTGACTCACTCATTGCCAAGATCAACCAA
CGTCTAGACATGATGTCCAAGGAAGGAGGCAGGGGTGGGAGCAGCACCGGTGGGGAGGGC
ATGCAGGATCGGGAGAGTTCCTTCCGCTTCCAGTCATTTGACTCCTACGACTCCAGGCCT
TGTCTGCCTGAGCACAATCCCTACCGTCCCAGCTATAGCTACAACTATGACTTTGACCTG
GGACCTGACCGCAATGGTGGCTTTGGCAGTCAGTACAGTGACTGTCGGGACCCTGCCCGT
GAGCCCCGCTCACTCGATGGCTTCATGCGGGGCCGGGATCAGGGCCGCTTTCAGGACCGG
AGCAACGCTGGCACCTTTATGCGCAGTGACCCCTTCATGACATCAGCCTCCTCCCAACCG
CTGTCTGCTCCCTGGACAGAGCTGAACTATGTGGGTGGACGCGGTCTGGGAGGCCCCTCT
CCCAGCAGGCCCCCACCTTCCCTCTTCTCCCAGTCCATGGCCCCCAACTACGGAGTGATG
GGCATGCAGGGGGCTGGAGGTTATGAAAACTCTGTGCCCTACAGATGTGGCCAGTCACAG
ATCCGGATAAGGGATCGGCCCAGGTGGAGAGGGTTTGACCGTTGCGGCCCAGATGGAATG
GGCAGGAAACGGAAGCAGTTGCAAATCTATGATGAGCCAGATGCCAAACAGGCCCGAGCT
GACAGCGAAGGAGATTTTTCCGAGAATGATGATGGAGCTGGTGACTTCCGGTCAGGAGAT
GAAGAATTCAGGGGTGAGGACGAATTCTTCGATTCCGGGAAGGGTGAAGACCCTTTCACC
AGTGAAGCTGTTGATCCAGAAATTGAAGGAGTTGACAATTTAGGAGGTGATGATAAGGAA
GAGACACCTGAGGAGGTGGCCGCAGAAGTGTTAGCTGAAGTGATTACAGCAGCAGTGAAG
GCAGTAGAAGGGGAAGTGCCCACTCCAAAAAGTATTGAAATGCTGGCTGAAGGGAAAAGC
CCCATGTACACCGCAGAGGCGACCAGTGAACAGCTGCCGGACGCAGACACACACTGTGGA
ATGGCATCC
>MyLu
TCTTATGGCCCAGAGCCATGCACTGACAATTCTGACTCGCTCATTGCCAAGATCAACCAA
CGTCTAGACATGATGTCCAAGGAAGGAGGCAGGGGTGGGAGCAGCACCGGTGGGGAGGGC
ATGCAGGACCGGGAGAGTTCCTTCCGCTTCCAGTCATTTGACTCCTACGACTCCAGGCCT
TGTCTGCCTGAGCACAATCCCTACCGTCCCAGCTATAGCTACAACTATGACTTTGACCTG
GGACCTGACCGCAATGGTGGCTTTGGCAGTCAGTACAGTGACTGTCGGNGACCTGCCCGG
GAGCCCCGCTCACTCGATGGCTTCATGCGGGGCCGGGATCAGGGCCGCTTTCAGGACCGG
AGCAACGCTGGCACCTTTATGCGCACTGACCCCTTCATGACATCAGCCTCCTCCCAACCA
CTGTCTGCTCCCTGGACAGAAATGAACTACGTGGGTGGACGGGGCCTGGGAGGCCCCTCT
CCCAGCAGGCCCCCACCTTCCCTCTTCTCCCAGTCCATGGCCCCCAACTATGGAGTGATG
GGCATGCAGGGGGCTGGAGGTTATGACAACTCCGTGCCCTACAGATGTGGCCAGTCACAG
ACCCGGATGAGGGATCGGCCCAGGTGGAGAGGGTTTGACCGCTGCGGCCCAGATGGCATG
GGCAGGAAACGGAAGCAGTTGCAAATCTATGATGAGCCGGATGCCAAACAGGCCCGGGCT
GACAGCGAAGGAGATTTTTCCGAAAATGATGATGGAGCTGGTGACTTCCGGTCAGGAGAT
GAAGAATTCAGGGGAACCACTGACCTGTTTCTTCTTGGCCAGGGTGAAGACCCTTTCACC
AATGAAGCCGTTGATCCAGAAATCGAAGGAGTTGACAATTTAGGGGGTGATGATAAGGAA
GAGACACCTGAGGAGGTGGCCGAAGAAGTGTTAGCTGAGGTGATTACAGCAGCAGTGAAG
GCAGTAGAGGGGGAAGTGCCCACTCCAAAAAGTATTGAAACACTGGCTGAAGGGGAAAGC
CCCGTGGACACTGCAGAGGCTACCAGTGAACAGCCGCTGGAAGCAGACACACACTGTGGA
ATGGCATCC
>PhDi
TCTTATGGTGCAGAGCCGTGCACTGACAATTCCGACTCACTTATTGCCAAGATCAATCAG
CGTTTAGACATGATGTCCAAGGAAGGAGGCAGGGGTGGGAGCAGCGCCTGTGGGGAGGGC
ATGCAGGACCGGGACAGTTCCTTCCGCTTCCAGTCATTCGATTCCTACGACTCCAGGCCT
TGTCTGCCCGAACACAATCCCTACCGCCCCAGCTATAGCTACAACTATGACTTTGACCTG
GGGCCTGACCACAATGGTGGCTTTGGTGGTCAGTACAGCGACTGCCGGGACCCCTCCCGT
GAGCGGGGCTCACTTGACGGCTTCATACGGAACCGAAGCCAGGGTCGCTTCCAGGACCGG
AGCAACCCCGGCGCTTTTATGCGCAGTGACCCTTTCATGCCATCAGCTTCCTCTGATCCC
CTGTCTGCTCCCTGGACTGAGCTGAACTATGTGGGTGGGCGGGGTCTGGGAGGCCCCTCC
CCCAGCAGGCCCCCACCTTCCCTTTTCTCCCAGTCTATGGCTCCCAATTACGGGGTAATG
GGCATGCAGGGGACCGGAGGTTATGACAACTCTGTGCCCTACAGATGTGGCCAGTCACAG
ACCCGGATAAAGGATCGGCCCAGGTGGAGAGCGTTTGACCGCTGTGGCCCAGACGGCATG
AGCAGGAAACGGAAGCAGTTGCAAATCTTCAGTGAACCAGATGCCAAACAGGCCCGGGCT
GACAGCGAAGGAGATTTTTCCGAAAATGATGATGGAGTTGGTGACTTCCGGTCAGGAGAT
GAAGAATTCAGGGGTGAGGACGAATTCTTCGACTCCGGGAAGGGTGAAGACCCTTTCACC
AATGAAGCTGTCGATCCAGAAATTGAAGGAGATGACAATTTAGGAGGTGAGGATAAGGAG
GAGACACCTGAGGAGGTGGCTGCAGAAGTGTTAGCGGAGGTGATTACAGCAGCAGTGAGC
GCAGTAGAAGGAGAAGTGCCCCTTCCAAAAAATACTGAAATGCTGGCCGAAGTAAAAGGC
CTCGTGGATACGGCAGAAGCCACTAGTGAACAGCCACTGGAAGCAGACACACGCTGTGAA
ATGGCATCT
>PtVa
TCTTATGGCCCAGAGCCGTGCACCGACAATACTGACTCGCTCATTGCCAAGATCAATCAG
CGTTTGGACATGATGTCTAAGGAAGGAGGCAGGGGCGGGAGCAGCAGCGGTGGGGAGGGC
ATGCAGGACCGGGAGAGTTCTTTCCGCTTCCAGTCGTTCGATTCCTATGACTCCAGACCG
TGCCTGCCAGAGCACAATCCCTACCGCCCCAGCTACAGCTATGACTATGACTTTGATCTG
GGGCCTGACCGCAATGGTGGCTTTGGCAGTCAGTACAGCGACTGCAGGGACCCTGCCCGT
GAGCGGGGCTCCCTCGATGGCTTCATGCGCGGCCGGGGCCAGAGCCGCTTTCAGGATCGG
AGCAACCCCAGCACCTTCATGCGAAGCGAGCCCTTCATGCCCCCAGCTGCCTCTGAGCCC
CTGTCTGCTCCCTGGAGCGAGATGAACTACACGGGTGGCCGGGGCCTGGGAGGCCCCTCC
CCTAGCAGGCCCCTGCCTTCCCTCTTCTCCCAGTCCATGGCCCCCAACTATGGCATGATG
GGCATGCAGGGGGCGGGCAGTTATGAAAACTCTGTGCCCTACGGATGTGGCCAGTCACAG
AACCGGATAAGGGATCGGCCCAGGTGGAGAGGGTTTGATCGCTGTGGCCCAGACGGCATG
GGCAGGAAACGGAAGCAGTTGCAAATCTACGATGAGCCAGACAGCAAACAGGCCCGGGCT
GACAGCGAAGGAGATTTTTCTGAAAACGATGATGGAGCTGGTGACTTCCGGTCGGGAGAT
GAAGAATTCAGGGGTGAGGATGAATTCTTCGATTCTGGAAAGGGTGAAGACCCTTTCACC
AGTGAAGCCGTTGATCCAGAAATCGAAGGAGATGACAATTTAGGAGGTGAGGAAAAGGAA
GAGACACCTGAGGAGGTGGCTGCAGAAGTCTTAGCTGAGGTGATTACAGCAGCAGTGAAG
GCAGTAGAAGGGGAAGTGCCTGCTCCAGAAAGTAGTGAAATGTTGGCTGAAGGGGAAGGC
CCTGTGGACACAGCAGAGGTTCTTAGTGAACAGCTACTGGAAGCAAAGACAACTCGTGGA
ATGGCATCT
>RhFe
TCTTATGGCCCAGAGCCATGCACCGACAATTCCGACTCGCTCATTGCCAAGATCAACCAG
CGTTTGGACATGATGTCCAAGGAAGGAGGCAGGGGCGGGAGCAGCGGCGGTGGGGAGGGC
ATACAGGACCGGGAGAGCTCCTTCCGTTTCCATTCGTTTGATTCTTACGACTCCAGGCCT
TGCCTGCCTGAGCACAATCCCTACCGCCCCAGCTACAGCTACGACTACGACTTTGACCTG
GGGCCCGAGCGCAATGGGGGCTTCAGCAGTCAGTACAGCGACTGCCGGGACCCCGCCCGC
GAGCGGAGCTCCCTTGATAGCTTCATGCGGGGCCGGGGCCAGAGCCGCTTCCAGGACCGG
AGCAACCCCAACACTTTCATGCGAAGTGACCCCTTCTTGCCCCCGGCCTCCTCCGAGCCT
TTGTCTGCTCCCTGGAATGAGATGAACTACACTGGTGGACGGGGCCTGGGAGGCCCCTCC
CCAAGCAGGCCTCTGCCGTCCCTCTTCTCCCAGTCGATGGCTCCCAACTATGGCGTGATG
GGCATGCAGGGGGCGGGCAGTTACGAGCACTCTGTGCCCTATGGATGTGGCCAGTCACAG
ACCTGGATGAGGGATCGGCCCCGGCGGAGAGGGTTTGACCGCTGCGGCCCGGACGGCATG
GGCAGGAAACGGAAGCAGTTGCAAATCTACGAGGAGCCAGATCCCAAACAGGCTCGGGCT
GACAGCGAAGGAGATTTTTCTGAAAACGATGATGGAGCTGGTGACTTCCGGTCGGGAGAT
GAAGAATTCAGGGGTGAGGACGAATTCTTCGACTCTGGGAAGGGTGAAGACCCTTTCACC
AATGAAGCTGTTGATCCAGAAATCGAGGGAGATGACAATTTAGGAGGTGAGGATAAAGAA
GAGACACCTGAGGAGGTGGCTGCAGAAGTCTTAGCTGAGGTGATTACAGCAACAGTGAGG
GCAGTAGAGGGGGAAGTGCCGGCTCCAGAAAGTAGTGAAATGCTGGCCGAAGGAAAAGGC
CCTGTAGACATGGCAGAGGCCACTAGTGAACAGCTGCTGGAAGCAGAGACACCCTGTGGA
ATGGCATCT
>RoAe
TCTTATGGCCCAGAGCCGTGCACCGACAATACTGACTCGCTCATTGCCAAGATCAACCAG
CGTTTGGACATGATGTCTAAGGAAGGAGGCAGGGGCGGGAGCAGCAGCGGTGGGGAGGGC
ATGCAGGACCGGGAGAGTTCCTTCCGCTTCCAGTCGTTCGATTCCTATGACTCCAGACCG
TGCCTACCGGAGCACAATCCCTACCGCCCCAGTTACAGCTATGACTATGACTTTGATGTG
GGGCCTGACCGCAATGGTGGCTTTGGCAGTCAGTACAGTGACTGCAGGGACCCCACCCGT
GAGCGAGGCTCCCTTGATGGCTTCATACGCGGCCGGGGCCAAGGACGCTTTCAGGATCGG
AGCAACCCCAGCACCTTCATGCGAAGCGAACCCTTCATGCCCCCAGCTGCCTCTGAGCCC
CTCTCTGCTCCCTGGAGTGAGCTGAACTACACGGGTGGCCGGGGCCTGGGAGGCCCCTCC
CCTAGCAGGCCCCTGCCTTCCCTCTTCTCCCAGTCCATGGCCCCCAACTATGGCATGATG
GGCATGCAGGGGGCGGGCAGTTATGAAAACTCTGTGCCCTACGGATGCGGCCAGTCACAG
AGCCGGATGAGGGATCGGCCCAGGTGGAGAGGGTTTGATCGCTGTGGCCCAGACAGCATG
GGCAGGAAACGGAAGCAGTTGCAAATCTACGATGAGCCAGACAGCAAACAGGCCCGGGCT
GACAGCGAAGGAGATTTTTCTGAAAACGATGATGGAGCTGGTGACTTCCGGTCGGGAGAT
GAAGATTTCAGGGGTGAGGATGACTTCTTCGACTCCGGAAAGGGTGAAGACCCTTTCACC
AGCGAAGCCGTTGATCCAGAAATCGAAGGAGATGACAATTTAGGAGGTGAGGAGAAGGAA
GAGACACCTGAGGAGGTAGCTGCAGAAGTCTTAGCTGAGGTGATTACAGCAGCAGTGAGG
GCAGTAGAGGGGGAAGTGCCCACTACAGAAAGTAGTGAAATGTTGGCCAAAGGGGAAGGC
CCTATGGACGCGGCAGAGGTTGTTAGTGAAAAGCTACTGGAAGCAAAGACACCTCATGGA
ATGGCATCT
