# Supplementary material for: Positively selected genes in the hoary bat (Lasiurus cinereus) lineage: prominence of thymus expression, immune and metabolic function, and regions of ancient synteny
Source: PeerJ. 2022 Mar 17;10:e13130. doi: 10.7717/peerj.13130 (PMC8934532; doi:10.7717/peerj.13130)
Supplement: Supplemental Information 3 — Initially tested orthogroups that have been edge-trimmed as described in the Methods. [file peerj-10-13130-s003.zip › original.trimmed/trimmed-OG0002034.fas]

>EpFu
AAAGAGCTGGTTTATGTGTTCTTCATGATGAAAGATGCCGGCTTCGCCCCAGACCTGCTG
TCCTATGCGGCCGCCCTGCAGTGCATGGGACGGCTGAACCAGGATGCCAGCACCATCCAA
AGGTGTTTGAAGCAGATGGCCCAGGATGGACTGCAGCTGCAGGAGCTCTTCACGAACTTG
CCACTGTGCAAGGAGGACAAGGCTGTACTCCTGAGGGCTGTGCGCAAGGCTGAGCCCACC
TTCTTACCTCCACAGCCGCCCCTGCCCTCGTTCAAGGTCAACACCTCCCCACTGCTCAAG
GAGATCTACAGCACGGACAACCCTGCGTCCTACCCAAAGCAGCACCTACCCTTGGAGACA
CTGAAGGACCTGTTTCAGCAGCAGCTCAGTGTGGAGATGGCCACCATTGTCACTGTGGAC
TCCGTGGAGAAGGCCCCGTCGCTGACCGAGGAGGTCCTGCAAGCGCGAAAGACCCTGCAG
GAGCTACGCACCCGTTGGGAGGCAGAGCTGTGCCTGGCGCTGCGACAGACAAAGGACAGA
GAGGCCCAAGCTGCCCGTGAGGGCCGCCCCTCACTCTTCCCGTACCTGTGCCTGCTCAGC
GAGGGGGAGCTTACGCAGCTGATGCTGCAGACCTTGCAGGTGCTGTCCCAGCAGGGAGAG
TCACTTCTCTCCCTGGCACAAGAGCTGGGCATGCGCATCTTCAACCGACACGTGGTGCAA
AGGAAGCAGCTCAGTGATGAGGTGCAGGCACTGCAGGAGCGCTATTTCAAGTACCTACAC
CTGCTGGCATCAGACACACAGGTGGTGATGTCCCGTCCACGGCAGCATTGGGAGGCACTA
GGGACGCCTGAGGCCTCCCAAGACCAACCCTGGCCCTTGACTCTGGTGGTGCAGCTGGGC
AAACAGCTGGCTGAGGTGCTCGTGCAGACAGTGAAGATGCCCAGCAACCTGGCCCAGCAA
CAGGACACCCAGAAGCTCATCCCCGTCCTCTACCATGTGTACTCCTTCCAGAGCTTTCGC
CAGATTGGGATCCTGAAGCCACATCCAGCCTTCGTACAGCTGCTGGAAACTGCGGCCGAG
CGCACAATGACCTTTGAGGCAGCCGAAGTGCCCATGCTGTGCCCGCCACTGCCCTGGACT
TCGCCACACTCAGGTGCCTTCCTGCTGAGCCCCACCAAGCTGATGCGCTCTTTGGAGGGC
ACCATACAGCACCAGCGCCTGCTGGAGGGCTGCCCACCCACTGAGCTGCATGGTGCCCTG
GATGGCCGGGACAGCGTGGGGGCTGCCTCTGTCAACCTGGTGCCCTCAGACGTGCCACAG
GATGTGTACAGCAGTGTAGCCGCACAGGTGGAGGTGTTCCGCAGGCAGGACGCCGAGCGG
GGTGTGCAGGTGGCCAAGGTTTTGGAGGGCTTCATCAGCCGCAAGGTGGTCAAGCAGACG
GTGATGACCGTGGTGTATGGGGTCACCCGCTACGGGGGCCGCCTGCAGATTGAGAAGCGC
CTCCGGGAGCTCAGCGACTTCCCCCAGGAGTTCGTGTGGCAGGCCTCTCACTACCTTGTG
CGCCAGGTGTTCAACAGTCTTCAGGAAATGTTCTCAAGCACTCGGGCCATCCAGCGCTGG
CTGACTGAGAGTGCCCGGCTCATTGCTCGATCTGGCTTGGCTGTGGAGTGGGTCACTCCT
CTGGGCATCCCCATCATTCAGCCCTATCATCACGACTCCAAAGTGTCGATCAGCGGAGGG
ATCCAGAGTCTCACCTTCTGCAGCAGTGGGGACACCAACCAGAAGCCCAACACACTGAAG
CAGAAGAATGGTTTCCCACCCAACTTTATCCACTCCCTGGACTCCTCGCACATGATGCTT
ACAGCCCTGCACTGTTACAGGGGCCTGACCTTTGTCTCCGTGCACGACTGTTTCTGGACC
CATGCAGCTGATGTCGCCATCATGAATCAGGTGTGCCGTGAGCAGTTTGTTCGCCTGCAC
AGCCAGCCCATC
>HiAr
AAAGAGTTGGTTTACGTGTTCTTCATGTTGAAAGACGCCGGCTTCTCCCCGGACCTGCTT
TCTTACGCGGCTGCCCTGCAGTGCATGGGGCGTCTGGACCAGGATGCCAGCACCATCCAA
AGGTGTCTGAAGCAGATGGTCCAGGATGGGCTGCAGCCTCAGGAGCTCTTCAGGAGCATG
GCGCTGTGCAAGGAGGCCCAGGCTGCACTCCTGAGCGCTGTGCGCAAGGCCGACCCCACC
TTCAGCCTTCCGCAGCCACCCCTGCCCTCGTCCCAGGTCAACACCTCCCCACTGCTCAGG
GACATCTATGACAAGGACTGCCCTGCGTCCTATCCAAGGCAGCACCTGCCCCTGAAGACG
CTGAAAAGCCTGTTCCAGGAGCAGCTTAGCGTGGAGATGGCCACCACTGTCACTGTGGCC
TCTGTGGAAAAGGCCCCATCGCTGACCAAAGAGGTCCTGCAAGCGCGGAAGACCCTGCAG
GTGCTGCGTGTCCAGTGGGAGGCAGAGCTGTGCCGTGTGCTGCGGGAGACCAAGGCCAGC
GAGGCCCACGCTGCCCGCGAGGGTCGCCCCTCCCTCTTCCCCTACCTGTGCCTGCTCAGC
GAGGGGGAGTTCGCGAGGCTGCTGCTGCAGACCCTGCAGGCGCTGCCCCAGCAGGGAGAG
TCGCTCCTCTCGCTCGCGCAGCAGCTGGGCCTGCGCATCTTCAATCGGCATGTGGTGCAG
AGGAAGCAGCTCAGCGATGAGGTGCACGCGCTGGAGCGGCGCTACTTCAAGTACCTCCGC
CAGATGGCCTCCGACAGCCTGGTGGCCGTGTCTCGCCCGCGGCAACACTGGGAGGCGCTG
GGGGCGCCGGAAGCCCCCCACGAGCAGCCCTGGCCCTTGCCTGTGGTGGTGCAGCTGGGC
AAGCAGTTGGCCGAGGTGTTAGTGCAGACAGTGAAGATGCCTGGCCACTTGGCCGAGCGT
CAGGGCTCCTGCAAGCTCATCCCTGTGCTCTACCACGTGTACTCCTTCCGGAGCTTCCGG
CAGATTGGGATCCTGAAGCCACACCCAGCCTTCATGCAACTGCTGGCAACCGCGGCCGAG
CGCACGATGACTTTCGAGGCGGCTGAAGTGCCCATGCTCTGCCCGCCGCTGCCCTGGACG
TCACCGCACTCCGGAGCCTTCCTGCTGAGCCCCACCAAGCTGATGCGCTCCATGGAGGGT
ACGACGCAGCACCAGCGCCTACTGGAAGCCTGCCCACCCACCGAGCTGCACGGTGCCCTG
GACGGCCGCGACAGTGTGGGGGCCGCCTCCGTCAACCTGGTGCCATCTGACCTGCCACAG
GATGTGTACAGCGGAGTGGCCACGCAGGTGGAGGTGTTCCGCAGGCAGGATGCAGAGCGA
GGTGTGCAGGTGGCCCAGGTGCTGGAGGGCTTCATCAGCCGCAAGGTGGTCAAGCAGACA
GTGATGACCGTGGTGTATGGGGTCACCCGTTATGGGGGCCGCCTGCAGATCGAGAAGCGC
CTCCGGGAGCTCAGCAACTTCCCCCAGGAATTCGTATGGGAGGCCTCTCACTACCTTGTA
CGCCAGGTGTTCAACAGCCTCCAGGAGATGTTCTCAGGCACACGAGCCATTCAGCGCTGG
CTGGCTGAGAGCGCACGGCTCATTGCCCGCACTGGCTCCGCAGTGGAGTGGGTCACACCC
CTGGGAATCCCTGTCATCCAGCCCTACCACCAGGACGCCAAGGTGTTGATCAACGGCGGG
ATCCAAAGCCTTACCTTCAGCAACAGTGGGGACACCAGCCAGAAGCCCAACATACTGAAA
CAGAAGAACGGCTTCCCCCCTAACTTCATCCACTCCCTGGACTCATCGCACATGATGCTT
ACAGCCCTGCACTGCTACAGGGGCCTGACGTTTGTCTCCGTGCATGATTGCTTCTGGACC
CACGCAGCTGATGTGCCCATCATGAACCAGGTGTGCCGGGAGCAGTTTGTTCGCCTGCAC
AGCCAACCCATC
>LaCi
AAAGAGCTGGTTTATGTGTTCTTCATGATGAAAGATGCCGGCCTCACCCCAGACCTGCTG
TCCTATGCGGCCGCCCTGCAGTGCATGGGACGGCTGAACCAGGATGCCAGCACCATCCAA
AGGTGTTTGAAGCAGATGGCCCAGGATGGACTGCAGCTGCAGGACCTCTTCATGAACTTG
CCACTGTGCAAAGAGGACAAGGCTGTACTCCTGAAGGCTGTGCGCAAGGCTGAGCCCACC
TTCTTACCTCCGCAGCCGCCCCTGCCCTCGTTCAAGGTCAACACCTCCCCACTGCTCAAG
GAGATCTACAGCCTGGACAACCCTGTGTCCTACCCAAAGCAGCACCTACCCTTGGAGACA
CTGAAGGACCTGTTTCAGCAGCAGCTCAGTGTGGAGATGGCCACCATTGTCACTGTGGAC
TCCGTGGAGAAGGCCCCGTCGCTGACCAAGGAGGTCCTGCAAGCAAGAAACACCCTGCAG
GAGCTACGCACCCGTTGGGAGGGAGAGCTGTGCCTGGCGCTGCAACAGACAAAGGCAAGA
GAGGCCCAAGCTGCCCGCATGGGCCGCCCCTCACTCTTCCCGTACCTGTGCCTGCTCAGT
GAAGAGGAGCTTACACAGCTGATGCTGCAGACCTTGCAGGTACTGTCCCAGCAGGGAGAG
TCACTTCTCTCCCTGGCACAAGAGTTAGGCATGCGCATCTTCAACCGACACGTGGTGCAA
AGGAAGCAGCTCAGTGATGAGGTGCAGGCACTGCAGGAGCGCTATTTCAAGTACCTACAC
CTGCTGGCATCAGACACACAGGTGGTGATGTCCCGTCCACGGCAGCATTGGGAGGCACTA
GGGACATCTGAGGCCTCCCAAGACCAGCCCTGGCCCTTGACTCTGGTGGTGCAGCTGGGC
AAACAGTTGGCTGAGGTGCTCGTGCAGACAGTGAAGATGCCCAGCAACCTGGCTCAGCCA
CAGGACACCCAAAAACTCATCCCTGTCCTCTACCATGTGTACTCCTTCCAGAGCTTTCGC
CAGATTGGGATCCTGAAGCCACACCCAGCCTTCATACAACTGCTGGAAACTGCAGCCGAG
CGCACAATGACCTTTGAGGCAGCCGAAGTGCCCATGCTATGCCCGCCTCTGCCCTGGACT
TCGCCACACTCAGGTGCCTTCCTGCTGAGCCCCACCAAGCTGATGCGCTCTTTGGAGGGC
ACCATACAGCACCAGCGCCTGCTGGAGGGCTGCCCACCCACTGAGCTGCATGGTGCCCTA
GATGGCCGGGACAGCGTGGGGGCTGCCTCTGTCAACCTGATGCCCTCAGACGTGCCACAG
GATGTGTACAGCAGTGTAGCCGCACAGGTGGAGGTGTTCCGCAGGCAGGACGCTGAGCGG
GGTGTGCAGGTGGCCAAGGTTTTGGAGGGCTTCATTAGCCGCAAAGTGGTCAAGCAGACG
GTGATGACTGTGGTGTATGGGGTCACCCGCTACGGGGGCCGCCTGCAGATCGAGAAGCGC
CTCCGGGAGCTCAGCGACTTCCCCCAGGAGTTTGTGTGGCAGGCCTCTCACTACCTTGTG
CGCCAGGTGTTCAACAGTCTTCAGGAAATGTTCTCAAGCACTCGAGCCATCCAGCGCTGG
CTGACTGAGAGTGCCCGGCTCATTGCTCGATCTGGCTTGGCTGTGGAGTGGGTCACCCCT
CTGGGCATCCCCATCATTCAGCCCTACCATCATGACTCCAAAGTGTCGATCGGTGGAGGG
ATCCAGAGTCTCACCTTCTGCAGCAGTGGGGACACCAACCAGAAGCCCAACACACTGAAG
CAGAAGAACGGTTTCCCACCCAACTTTATCCACTCCCTGGACTCCTCACACATGATGCTT
ACAGCTCTGCACTGTTATAGGGGCCTGACCTTTGTCTCCGTGCATGACTGTTTCTGGACC
CATGCAGCTGATGTTGCCATCATGAATCAGGTGTGCCGTGAACAGTTTGTTCGCCTACAC
AGCCAGCCCATC
>MyLu
AAAGAGCTGGTTTACGTGTTCTTCATGATGAAAGATGCCGGCCTCGCCCCAGACCTGCTG
TCCTATGCGGCCGCCCTGCAGTGCATGGGGCGGCTGGACCAGGATGCCAGCACCATCCAA
AGGTGTTTGAAGCAGATGGCCCAGGATGGACTGCAGCTGCAGGAGCTCTTCACGAGCTTG
CCACTGTGCAAGGAGGACAAGGCCGTACTCCTGAGGGCTGTGCGCAAGGCTGAGCCCACC
TTCTTACCTCCGCAGCCGCCCCTGCCCTCGTTCGAGGTCAACACCTCCCCACTGCTCAAG
GAGATCTACAGCACGGACCACCCTGCGTCCTACCCAAAGCAGCACCTACCCTTGGAGACG
CTGAAGGACCTGTTTCAGCAGCAGCTCAGTGTGGAGATGGCCACCATTGTCACTGTGGAC
TCCGTGGAGAAGGCCCCGTCGCTGACCGAGGAGGTCCTGCAAGCGCGAAAGACCCTGCAG
GAGCTACGCACCCGTTGGGAGGCAGAGCTGTGCCTGGCGCTGCAACAGACAAAGGCCAGA
GAGGCCCAAGCTGCCCGCGAGGGCCGCCCCTCACTCTTCCCGTACCTGTGCCTGCTCAGC
GAGGGGGAGCTGACGCAGCTGATGCTGCAGACCTTGCAGGTGCTGTCCCAGCAGGGAGAG
TCACTTCTCTCCCTGGCACAAGAGCTGGGCATGCGCATCTTCAACCGACACGTGGTGCAG
AGGAAGCAGCTCAATGATGAGGTGCAGGCACTGCAGGAGCGCTATTTCAAGTACCTACAC
CTGCTGGCATCGGACACACAGGTGGTGATGTCCCGTCCACGGCAGCATTGGGAGGCACTG
GGGACAACTGAGGCCTCCCAAGACCAGCCCTGGCCCTTGACTGTGGTGGTGCAGCTGGGC
AAACAGCTGGCTGAGGTGCTTGTGCAGACAGTGAAGATGCCCAGCAACCTGGCCCAGCAG
CAGGACACCCAGAAGCTCATCCCCGTCCTCTACCATGTGTACTCCTTCCAGAGCTTTCGC
CAGATTGGGATCCTGAAGCCACATCCAGCCTTCATACAGCTGCAGGAAACTGCGGCCGAG
CGCACAATGACCTTTGAGTCAGCCGAAGTGCCCATGCTGTGCCCGCCACTGCCCTGGACT
TCGCCACACTCAGGCGCCTTCCTGCTGAGCCCCACCAAGCTGATGCGCTCTTTGGAGGGC
ACCATACAGCACCAGCGCCTGCTGGAGGGCTGCCCACCCACTGAGCTTCATGGTGCCCTG
GATGGCCGGGACAGCGTGGGGGCTGCCTCTGTCAACCTGGTGCCCTCAGACGTGCCACAG
GATGTGTACAGCAGCGTAGCAGCACAGGTGGAGGTGTTCCGCAGGCAGGACGCTGAGCGG
GGTGTGCAGGTGGCCAAGGTTTTGGAGGGTTTCATCAGCCGCAAGGTGGTCAAGCAGACG
GTGATGACCGTGGTGTATGGAGTCACCCGCTACGGGGGCCGCCTGCAGATCGAGAAGCGC
CTCCGGGAGCTCAGCGACTTCCCCCAGGAGTTCGTGTGGCAGGCCTCTCACTACCTTGTG
CGCCAGGTGTTCAACAGTCTTCAGGAAATGTTCTCAAGCACTCGGGCCATCCAGCGCTGG
CTGACGGAGAGTGCCCGGCTCATTGCTCGATCCGGCTTGGCTGTGGAGTGGGTCACCCCC
CTGGGCATCCCCATCATTCAGCCCTATCACCACGACTCCAAGGTGTCGATCAGTGGAGGG
ATCCAGAGTCTCACCTTCTGCAGCAGTGGGGACACCAACCAGAAGCCCAACACACTGAAG
CAGAAGAATGGTTTCCCACCCAACTTCATCCACTCCCTGGACTCCTCACACATGATGCTT
ACAGCCCTGCACTGTTACAGGGGCCTGACCTTTGTCTCCGTGCACGACTGTTTCTGGACC
CATGCAGCTGATGTCGCCATCATGAATCAGGTGTGCCGTGAGCAGTTTGTTCGCCTGCAC
AGCCAGCCCATC
>PhDi
AAAGAGCTGGTTTATGTGTTCTTCATGATGAAAGATGCTGGCCTCGCTCCAGACCTACTG
TCCTATGCGGCCGCCCTGCAGTGTATGGGGCGGCTGAACCAGGATGCCAGCACCATCCAA
AGGTGTCTGAAACAGATGGCCCAGGATGGGCTGCAGGTGCAGGAACTTTTCACAAGCTTG
TCACTGTGCAGGGGAGACAAGGCTGCACTCCTGAAGGCTGTGCGCAGGGCTGAGCCCACC
TTCAGACCTCCACCACCGTCCCCACCCTCACCCCAGGTCAACACCTCCCCGCTGCTCAGG
GATGTCTATGACAAGAGCCACCCCGAATCCTACCCAAGGCAGCACCTGCCTCTGAAGACG
CTGAAGAGCCTGTTCCAGGAGCAGCTCAGCATGGAGATGGCCACCACTGTCACGGTGGAC
TCTGTGGAGAAGGCCCCGCCGCTGACCAGGGAGGTCATGCAAGCGCGAAAGACACTGAAG
AAGCTACGTACCTCATGGGAGACAGAGCTGTGCCTGGCGCTGCGACAGACCAAGGCCAGC
GAGGCCCATGCCGCTCGTGAGGGCCGCCCCTCCATCTTCCCCTACCTGTGCCTACTCAGC
GAGGAGGAGTTAGCACAGCTGCTGCTGCAGACCTTGCAGGTGCTGCCCCTGCAGGGAGAG
TCGCTTCTCTCCCTGGCGCAACAGCTGGGCCTGCGCATCTTCAGCCGGCATGTGGTGCAG
AAGAAGCAGCTCAGCGATGAGGTACAGGCACTGCAGCGGCGCTATTTCAAGTACCTGCGT
CTTCTGGCATCTGACACACGGATGGTGGTGTCGCATCCACGGCAGTACTGGGAAGCACTG
GGGGCACCTGAGGCCCCCCACGAGCAGCCCTGGCCCTTGGCTGTGGTGGTGCAGCTGGGC
AAACAGCTGGCTGAGGTGCTGGTGCAGACGGTGAAGATGCCTGGCCACCTGGCCCAGCAC
CAGGGCACCCACAACCTCATCCCTGTGCTCTACCACGTGTACTCCTTCCGGAGCTTCCGC
CAGATTGGGATCCTGAAGCCACATCCAGCCTTTATACAGCTGCTGGAAACTGCAGCCGAG
CGCACGATGACTTTTGAGGCGGCCGAAGTACCCATGCTGTGCCCACCACTGCCCTGGACT
TCGCCACACTCAGGTGCCTTCCTACTGAGCCCCACCAAGTTGATGCGCTCTGTGGAGGGC
ACCATGCAGCACCAACGCCTGCTGGAGAGCTGCCCTCCCACCAACCTGCATGGTGCCCTG
GACGGCCGTGACAGCGTGGGGGCTGCCTCTGTCAACCTGACGCCCTCAGACCTGCCGCAG
GACGTGTACAGCAGTGTAGCTGCACAGGTGGAAGTGTTCCGCAGGCAGGACGCTGAGCAG
GGTGTGCAGGTGGCCCAGGTGCTGGAGGGCTTCATCAGTCGCAAGGTGGTCAAGCAGACC
GTGATGACTGTGGTGTATGGGGTCACCCGCTACGGGGGCCGCCTGCAGATTGAGAAGCGC
CTCCGGGAGATCAGCAACTTCCCCCAGGAGTTTGTGTGGCAGGCCTCTCACTACCTTGTA
CGCCAGGTGTTCAATAGCCTTCAGGAGATGTTCTCGGGCACCCGGGCCATCCAGCACTGG
CTGGCAGAGAGCGCCCGGCTCATTGCTCACACCGGCTTGGCTGTGGAGTGGGTCACACCC
CTGGGCATCCCCATCATCCAGCCCTACCACCGAGACTCCAAGGTGTTGATCAATGGAGGG
ATCCAGAGCCTCACCTTCAGCAGCACTGGAGACACCAGCCAGAAGCCAAACATACTGAAG
CAGAAGAATGGCTTCCCGCCCAACTTCATCCACTCCCTGGACTCCTCACACATGATGCTT
ACAGCCCTGCACTGCTACAGGGGCCTGACCTTTGTCTCCGTGCACGACTGTTTCTGGACC
CATGCAGCTGATGTCACCATCATGAACCAGGTGTGCCGTGAGCAGTTTGTCTGCCTGCAC
AGCCAGCCCATC
>PtVa
AAGGAGCTGGTTTACGTGTTCTTCATGTTGAAAGACGCCGGCCTCGCCCCAGACCTGCTG
TCCTACGCTGCCGCCCTGCAGTGCATGGGGCGGCTGGATCGGGACGCCAGCGCCATCCAG
AGATGTCTGAAGCAGATGGCCCACGACGGGCTGCAGCCTCAGGCGCTCTTCACAAGCCTG
TCGCTGTGCAAGGAGGACCAGGCCGCACTGCTGCGCGCCCTGCGCAAGGCCGAGCCCACC
TTCAGCGCCCCACAGTCGCCCCTGCCCGTGTCCCAGCTCAACAGCTCGCCCCTGCTCAGG
GAGATCTACGACAAGGACCGCCCCGTGTCCTACCCGAAGCAGCACCTGCCTCTGAAGACA
CTGAAGGGCCTGTTCCAGCAGCAGCTCAGCGTGGAGATGGCCACCACCATCACGGTGGAC
TCTGTGGAAAAGGCTCCATCGCTGACCACAGAGGTCCTGCAAGCGCGGAAGACCCTGCAG
GGGCTGCGTGCCCAGTGGGAGGCGGAGCTGTGCCGGGCGCTGCGGGAGATCAAGGCCAGC
GAGGCCCACGCCGCCCGCGAGGGCCGCCCGTCTCTCTTTCCCTACCTGTGCCTGCTCAGT
GAGGGGGAGTTCGCAGGGCTGCTGCTGCAGACCCTGCAGGCGCTGCCCCCGCAGGGAGAG
TCGCTCCTCTTCCTGGCGCAGCAGCTGGGCCTGCGCGTCTTCAACCGGCACGTGGTGCAG
AGGAAGCGGCTCACCCAGGAGGTGCGGGAGCTGGAGCGGCGCTACTTCAAGTACCTGCAC
CTGCTGGCCTCTGACACCCAGGTGGCAGCGTCCTGCCCGCGACAGCACTGGGAGGCACTG
GGGGCTCCAGAAGCCCCCCACGAGCAGCCCTGGCCCTTGCCTGTGGTGGCGCAGCTGGGC
AAGCAGCTGGCGGAGGTGCTGGTGCAGACAGTGCGGATGCCCGGCCACCTGGCAGAGCGC
CAGGGCTCCTGCAAACTCATCCCCGTGCTCTACCACGTGTACTCCTTCCGCAGCTTCCGC
CAGATCGGGATCTTGAAGCCACACCCGGCCTTCATGCAGCTGCTGGCAACGGCGGCTGAG
CGCACCATGACCTTCGAAGCCGCGGAGGTGCCCATGCTGTGTCCACCGCTGCCCTGGACG
TCGCCACATTCAGGCGCCTTCCTGCTGAGCCCCACCAAGCTGATGCGCTCCATGGAGGGC
ACCGTGCAGCACCAGCGCCTGCTGGAGGGCTGCCCGCCCGCCGAGCTGCACGGCGCCCTG
GACGGCCGGGACAGTGTGGGCGCTGCTTCCGTCAACCTGGTGCCCTCGGACCTGCCGCAG
GACGTGTACAGTGGGGTGGCCACACAGGTGGAGGTGTTCCGCAGGCAGGACGCCGAGCAG
GGTATGCGGGTGGCCCAGGTGCTGGAGGGCTTCATCAGCCGTAAGGTGGTCAAGCAGACG
GTGATGACCGTGGTGTATGGGGTCACCCGCTACGGGGGCCGCCTGCAGATCGAGAAGCGC
CTCCGGGAGCTCAGCGACTTCCCTCAGGAGTTCGTGTGGGAGGCCTCTCATTACCTCGTG
CGCCAGGTGTTCAACAGTCTCCAGGAGATGTTCTCGGGCACCCGAGCCATCCAGCGCTGG
CTGGCCGAGAGCGCCCGGCTCATCGCCCGCACCGGCTCCGCTGTGGAGTGGGTCACGCCC
CTGGGCATCCCCGTCATCCAGCCTTACCACCACGACTCCAAGGTGTTGATCGGCGGTGGG
ATCCAGAGCCTCACCTTCAGCAACAGTGGGGACACCAGCCAAAAGCCCAACACACTGAAG
CAGAAGAATGGCTTCCCGCCCAACTTCATCCACTCCCTGGACTCCTCGCACATGATGCTC
ACCGCCCTGCACTGCTACAGGGGCCTGACGTTCGTGTCTGTGCACGACTGCTTCTGGACC
CACGCGGCCGACGTCGCCGTCATGAACCAGGTGTGCCGGGAGCAGTTTGTCCGCCTGCAC
AGCCAGCCCATC
>RhFe
AAAGAGTTGGTTTATGTGTTCTTCATGTTGAAAGACGCCGGCTTCTCCCCGGACCTGCTG
TCTTACGCAGCTGCCCTGCAGTGCATGGGGCGGCTAGACCAGAATGCCAGCACCATCCAA
AGGTGTCTGAAGCAGATGGCCCAGGATGGGCTGCAGCTTCAGGAGCTCTTCACAAGTGTG
GCGCTGTGCAAGGAGGACCAGGTTGCACTCCTGAGCGCCGTGCGCAAGGCTGAGCCCACC
TTCAGCCCTCCGCAGCCTCCCCTGCCCTCGTCCCAAGTCAACACCTCCCCACTGCTCAGG
GACATCTACGACAAGGACCAACCTGCGTCCTACCCAAGGCAGCACCTGCCCCTGAAGATG
CTGAAAAGCCTGTTCCAGGAGCAGCTCAGCGTGGAGATGGCCACCACTGTCACCGTGGCC
TCTGTGGAAAAGGCCCCATCGCTAACCAAGGAGGTCCTGCAAGCGCGGAAGACCCTGCAG
GGACTGCGTATCCGGTGGGAGGCGGACCTGTGCCAGGTTCTGCGGGAGACCAAGGCCAAC
GAGGCGCACGCCGCCCGCGAGGGCCGCCCCTCGCTCTTCCCCTACCTGTGCCTGCTCAGC
GAGGGGGAGTTCGCGGGGCTCCTGCTGCAGACCCTGCAGGCGCTGCCCCCTCAGGGAGAG
TCGCTCCTCTCGCTGGCGCAACAGCTGGGCCTGCGCATCTTCAACCGGCATGTGGTGCAG
AGGAAGCAGCTTGGCGACGAGGTGCGCGCTCTGGAGCGGCGCTACTTCGAGTACCTCCGC
CTGCTGGCCTCCGACAGCCGGGTGGTGGTGTCCCGCCCGCGGCAACACTGGGAGGCGCTG
GGGGCGCCCGAAGTCCCCCACGAGCAGCCTTGGCCCTTGCCTGTGGTGGTGCAGCTTGGC
AAGCAGCTGGCTGAGGTGCTGGTGCAGACGGTGAAGATGCCTGGCCGCTTGGCTGAGCGC
CAGGACTCCTGCAAGCTCATTCCTGTGCTCTACCACGTGTACTCGTTTCGGAGCTTCCGG
CAGATCGGGATCCTGAAGCCACACCCAGCCTTCATGCAGCTGCTGGCAACGGCAGCCGAG
CGCACGATGACATTCGAGGCGGCTGAAGTGCCCATGCTCTGCCCGCCGCTGCCCTGGACA
TCGCCGCACTCCGGCGCCTTCCTGCTGAGCCCCACCAAGCTGATGCGCTCCATGGAGGGT
ACCACGCAGCACCAGCGCCTATTGGAGGCCTGCCCACCCACCCAGCTGCACGGTGCCCTG
GACGGCCGCGACAGCGTGGGGGCTGCCTCCGTCAACCTGGTGCCATCTGACCTGCCGCAG
GACGTGTACAGCGGGGTGGCCACGCAGGTGGAGGTGTTCCGCAGGCAGGATGCGGAGCGG
GGTGTGCAGGTGGCCCAGGTGCTGGAGGGTTTCATCAGCCGCAAGGTGGTCAAACAGACG
GTGATGACCGTGGTGTACGGGGTCACCCGCTACGGGGGCCGCCTGCAGATCGAGAAGCGC
CTCCGGGAGCTCAGCGACTTCCCCCAGGAGTTCGTGTGGGAGGCCTCTCACTACCTGGTA
CGCCAGGTGTTCAACAGCCTCCAGGAGATGTTCTCAGGCACACGAGCCATTCAGCACTGG
TTGGCCGAAAGCGCGCGGCTCATTGCCCGCACTGGCTCAGCAGTGGAGTGGGTCACGCCC
CTGGGCATCCCTGTCATCCAGCCCTACCACCAGGATGCCAAAGTGTTGATCAACGGCGGG
ATCCAAAGTCTCACCTTCAGCAACAGTGGGGACACCAGCCAGAAGCCGAACATACTGAAG
CAGAAGAACGGCTTCCCCCCCAACTTCATCCACTCGCTGGACTCCTCGCACATGATGCTC
ACAGCCCTGCACTGCTACAGGGGTCTGACGTTTGTCTCCGTGCACGATTGCTTCTGGACC
CACGCAGCTGACGTGCCCGTCATGAACCAGGTGTGCCGGGAGCAGTTTGTGCGCCTGCAC
AGCCAGCCCATC
>RoAe
AAAGAGCTGGTGTACGTGTTCTTCATGTTGAAAGATGCCGGCTTCGCCCCGGACCTGCTG
TCCTACGCGGCCGCCCTGCAGTGCATGGGGCGGCTGGATCGCAACGCCAGCGCCATCCAG
AGATGTCTGAAGCAGATGGCCCACGACGGGCTGCAGCCTCAGGCGCTCTTCACAAGCCTG
TCGCTGTGCAAGGAGGACCAGGCCGCACTGCTGCGCGCCCTGCGCAAGGCCGAGCCCACC
TTCAGCACCCCGCAGCCGCCCCTGCCCGTGTCCCAGCTCAACAGCTCGCCCCTGCTCAGA
GAGATTTACAACAAGGACCGCCCTGCGTCCTACCCGAGGCAGCACCTGCCCCTGAAGACG
CTGCAGGGCCTGTTCCAGCAGCAGCTCAGCGTGGAGATGGCCACCACCATCACGGTGGAC
TCCGTGGAAAAGGCTCCATCGCTGACCACAGAGGTCCTGCAAGCGCGGAAGACCTTGCAG
GGGCTGCGTGCCCAGTGGGAGGCGGAGCTGTGCCGAGCACTGCGGGAGACCAAGGCCAGC
GAGGCCCACGCGGCTCGCGAGGGCCGCCCGACTCTTTTTCCCTACTTGTGCCTGCTCAGT
GAGGGGGAGTTCGCGGGGCTTCTGCTGCAGACCCTGCAGGCGCTGCCCCCGCAGGGAGAG
TCGCTCCTCTCCCTGGCGCAGCAGCTGGGCCTGCGCATCTTCAACCGGCACGTGGTGCAG
AGGAAGCGGCTCACCGAGGAGGTGCGGGCGCTGGAGCGCCGCTACTTCAAGTACCTGCAC
CTGCTGGCCTCTGACACCCAGGTGAGGTGGCCGTGTCCCGCCCAGCACTGGGAGGCTCTG
GGGGCTCCAGAGGCCCCCCACGAGCAGCCCTGGCCCTTGCCTGTGGTGGTGCAGCTGGGC
AAGCAGCTGGCGGAGGTGCTGGTGCAGACGGTGAGGATGCCCAGCCACCTGGCAGAGCGC
CAGGGCTCCTGCAAACTCATCCCGGTGCTCTACCACGTGTACTCCTTCCGCAGCTTCCGC
CAGATCGGGATCCTGAAGCCACACCCAGCCTTCATGCAGCTGCTGGCAACGGCGGCTGAG
CGCACCATGACCTTCGAGGCCGCGGAGGTGCCCATGCTGTGTCCGCCGCTGCCCTGGACG
TCGCCACATTCAGGCGCCTTCCTGCTGAGCCCCACCAAGCTGATGCGCTCCATGGAGGGC
ACCGTGCAGCACCAGCGCCTGCTGGAGGGCTGCCCGCCCGCCGAGCTGCACGGCGCCCTG
GACGGCCGGGACAGCGTGGGGGCTGCTTCCGTCAACCTGGTGCCCTCGGACCTGCCGCAG
GACGTGTACAGTGGGGTGGCCACACAGGTGGAGGTGTTCCGCAGGCAGGACGCCGAGCAG
GGTGTGCGGGTGGCCCAGGTGCTGGAGGGCTTCATCAGCCGCAAGGTGGTCAAGCAGACA
GTGATGACCGTGGTGTATGGGGTTACCCGCTACGGGGGCCGCCTGCAGATCGAGAAGCGC
CTCCGGGAGCTCAGCGACTTCCCTCAGGAGTTCGTGTGGGAGGCCTCCCATTACCTCGTG
CGCCAGGTGTTCAACAGCCTCCAAGAGATGTTCTCAGGCACCCGAGCCATCCAGCGCTGG
CTGGCCGAGAGCGCCCGGCTCATCGCCCGCACCGGCTCCGCTGTGGAGTGGGTCACGCCC
CTAGGCATCCCCATCATCCAGCCTTACCACCACGACTCCAAGGTGTTGATCAGCGGCGGC
ATCCAGAGCCTCACCTTCAGCAACAGTGGGGATGCCAGCCAAAAGCCCAACACACTGAAG
CAGAAGAACGGCTTCCCGCCCAACTTCATCCACTCCCTGGACTCCTCGCACATGATGCTC
ACTGCCCTGCACTGCTACAGGGGCCTGACGTTCGTGTCCGTGCACGACTGCTCCTGGACC
CACGCGGCCGACGTCGCTGTCATGAACCAGGTGTGCCGGGAGCAGTTTGTCCGCCTGCAC
AGCCAGCCCATC
