# Supplementary material for: Positively selected genes in the hoary bat (Lasiurus cinereus) lineage: prominence of thymus expression, immune and metabolic function, and regions of ancient synteny
Source: PeerJ. 2022 Mar 17;10:e13130. doi: 10.7717/peerj.13130 (PMC8934532; doi:10.7717/peerj.13130)
Supplement: Supplemental Information 3 — Initially tested orthogroups that have been edge-trimmed as described in the Methods. [file peerj-10-13130-s003.zip › original.trimmed/trimmed-OG0002035.fas]

>EpFu
CTGCGTGTTGAACACTTTGATCTTTCCCAGGAAATGGAGCGCCTCACTAGGCGGCTCACG
ATTGCTTTTGAAAGAACTAAATCCGGATTCTGGGGCTGGAGGACAGATAAAGCAGAAGTT
GTTAATGGTTACGAAGCAAAGGTTTATAACGTAAATAATGTGAGTGTGATAACCAAAATA
CGGACAGAACATCTGACCGAGGAGGAGAAAAAGAGATATAAAGCGGACAGGAACCCACTG
GAATCCTTGTTGGGAACTGTGGAACACCAGTTTGGTGCTCAAGGGGACCTCACCACAGAA
TGTGCCACTGCAAATAACCCTACAGCCATCACACCTGACGAGTACTTCAATGAAGAGTTT
GATCTGAGAGACAGGGACATCGGAAGGCCGAAAGAGCTGACGATCAGAACACAAAAGTTC
AAAGCCACACTGTGGATGTGTGAGGACTTTCCTCTCTCCCTTGTGGAGCAGGTCATTCCC
ATCATTGACCTGATGGCCAGAACGAGCGCTCATTTCGCAAGACTGAGAGATTTCATCAAA
TTGGAATTCCCACCTGGATTTCCTGTCAAAATAGAAATTCCCCTGTTTCATGTATTAAAT
GCACGGATTACCTTTGGAAATGTTAATGGCTGTAGCACTGCTGAAGAAACTCAAAATGTG
GAAGGGACCCAGGCAGATTCAGCTTCCCCGGTCACAGACTTTGAGGTTGATCAGTCTGTG
TTTGAAATTCCTGAATCTTACCATGTTCAAGACAACGGCAAAAACATGCACCTGCAGGAC
GAAGACTACGAGATCATGCAGTTCGCCATCCAGCAGAGCTTACTGGAATCGAGCAGGAGT
CAGGACCCAGCTTCGAATGGAGGGATCAGCCAGACACATGTCTACGATGTCCAATATGAG
AGGGCCATCCAAGAGAGCCTCCTCACCAGCTCGGAAGGCCTGTACTCTGGTGCCAATGAG
ACAAGCCATTTTGATAGTGATTTGCAGCTGGCCATGGAGCTCTCTGCCAAAGAGCTGGAG
GAGCAGGAGCTCCGGCTCCGGGAGGAGGAGGCGGAGCTCCAGCAGGTCTTACAGCTGTCT
CTC
>HiAr
CTGCGCGTCGAACACTTTGATCTTTCCCAGGAAATGGTGCGCCTCACTAGGCGGCTCACA
ATTGCTTTTGAAAGAACTAAATCCGGATTCTGGGGCTGGAGGACAGATAAAGCAGAAGTT
GTTAATGGTTACGAAGCAAAGGTTTACACAGTAAACAATGTGAGTGTCATAACCAAAATC
CGGACAGAACATCTGACTGAGGAAGAAAAAAAGAGATATAAAGCGGACAGGAACCCACTG
GAATCTCTGCTGGGAACCGTGGAACACCAGTTTGGTGCTCAAGGGGACCTTACCACAGAA
TGTGCCACCGCAAACAACCCCACAGCCATCACGCCTGACGAGTACTTCAGTGAAGAGTTT
GATCTGAGAGACAGGGACATCGGAAGGCCGAAAGAGCTCACGATTAGAACACAAAAGTTT
AAAGCAATGCTGTGGATGTGTGAGGAATTCCCTCTCTCTCTCGTGGAGCAGGTCATTCCC
ATCATTGACCTGATGGCCAGAACTAGTGCTCATTTTGCAAGACTGAGAGATTTCATCAAA
TTGGAATTCCCACCTGGATTTCCTGTCAAAATAGAAATTCCCTTGTTTCATGTCTTAAAT
GCACGGATTACATTTGGAAACGTTAATGGCTGTAGCACTGCTGAAGAAACTCAAAATGTG
GAAGGGACCCAGGCCAATTCAGCTTCCCCCGTCACAAACTTTGAGGTTGATCAATCCGTG
TTTGAAATTCCCGAATCTTACCACGTTCAAGACAATGGCAGAAACGTGCATTTGCAGGAT
GAAGATTACGAGATCATGCAGTTTGCCATCCAGCAGAGCTTACTGGAGTCCAGCAGGAGC
CAGGAACCAGCTTCAAACGGAGGGATCAGTCAGATGCATGCCTACGATGCCCAGTATGAG
AGGGCCATCCAGGAAAGCCTCCTGACCAGCTCCGAAGGCCTGTGCCCTAGTGCCAGTGGG
CCGAACCGTTTTGATAGCGACTTGCAGCTGGCCATGGAGCTCTCTGCCAAAGAGCTGGAG
GAGCAAGAGCTCCGTCTCCGGGAGGAGGAGGCGGAGCTGCAGCAGGTCTTGCAGCTGTCT
CTC
>LaCi
CTGCGTGTTGAACACTTTGATCTTTCCCAGGAAATGGAGCGCCTCACTAGGCGGCTCACG
ATTGCTTTTGAAAGAACTAAATCCGGATTCTGGGGCTGGAGGACAGATAAAGCAGAAGTT
GTTAATGGTTACGAAGCAAAGGTCTATACCGTAAATAATGTGAGTGTGATAACCAAAATA
CGGACAGAACACCTGACCGAAGAAGAGAAAAAGAGATATAAAGCGGACAGGAACCCACTG
GAATCCTTGTTGGGAACTGTGGAACACCAGTTTGGTGCTCAAGGGGACCTCACCACAGAA
TGTGCCACTGCAAATAACCCTACAGCCATCACACCTGATGAGTACTTCAATGAAGAGTTT
GATCTGAGAGACAGGGACATCGGAAGGCCAAAAGAGCTGACGATCAGAACACAAAAGTTC
AAAGCCACACTGTGGATGTGTGAGGACTTTCCTCTCTCCCTTGTGGAGCAGGTTATTCCC
ATCATTGACCTGATGGCCAGAACAAGCGCTCATTTTGCAAGACTGAGAGATTTCATCAAA
TTGGAATTCCCACCTGGATTTCCTGTCAAAATAGAAATTCCCTTGTTTCATGTATTAAAT
GCACGGATTACATTTGGAAATGTTAATGGCTGTAGCACTGCTGAAGAAACTCAAAATGTG
GAAGGGACCCAGGCAGACTCAGCTTCCCCAGTCACAAACTTTGAGGTTGATCAGTCTGTG
TTTGAAATTCCTGAATCTTACCATGTTCAAGACAATGGCAAAAACATGCATCTGCAGGAC
GAAGACTACGAAATCATGCAGTTTGCCATCCAGCAGAGCTTACTGGAATCGAGCAGGAGT
CAGGACCCAGCTTCGAATGGAGGGATCAGCCAGACACATGTCTATGATGTCCAATATGAG
AGGGCCATCCAAGAGAGCCTCCTCACCAGCTCGGAAGGCCTGTATTCTGGTGCGAGTGAG
ACAAGCCATTTTGATAGTGATTTGCAGCTGGCCATGGAGCTCTCTGCCAAAGAGTTGGAG
GAGCAGGAGCTCCGGCTCCGGGAGGAGGAGGCAGAGCTCCAGCAGGTCTTACAGCTCTCT
CTC
>MyLu
CTGCGTGTTGAACACTTTGATCTTTCCCAGGAAATGGAGCGCCTCACTAGGCGGCTCACG
ATTGCTTTTGAAAGAACTAAATCCGGATTCTGGGGCTGGAGGACAGATAAAGCAGAAGTT
GTTAATGGTTACGAAGCAAAGGTTTACACAGTAAATAATGTGAGTGTGATAACCAAAATA
CGGACAGAACATCTGACCGAGGAAGAGAAAAAGAGATATAAAGCGGACAGGAACCCCCTG
GAATCCTTGTTGGGAACTGTGGAACACCAGTTTGGTGCTCAAGGGGACCTCACCACAGAA
TGTGCCACTGCAAACAACCCTACAGCCATCACACCTGACGAGTACTTCAGTGAAGAGTTT
GATCTGAGAGACAGGGACATCGGAAGGCCGAAAGAGATGACGATCAGAACACAAAAGTTC
AAAGCCACGCTGTGGATGTGTGAGGACTTTCCTCTCTCCCTTGTGGAGCAGGTCATTCCC
ATCATTGACCTCATGGCCAGAACGAGCGCTCATTTTGCAAGACTGAGAGATTTCATCAAA
TTGGAATTCCCACCTGGATTTCCTGTCAAAATAGAAATTCCCTTGTTTCATGTATTAAAT
GCACGGATCACATTTGGAAATGTTAATGGCTGTAGCACTGCTGAAGAAACTCAAAATGTG
GAAGGGACCCAAGCAGATTCAGCTTCCCCGGTCACAAACTTTGAGGTTGATCAGTCTGTG
TTTGAAATTCCTGAATCTTACCATGTTCAAGACAATGGCAAAAACATGCACCTGCAGGAC
GAAGACTACGAGATCATGCAGTTTGCCATCCAGCAGAGCTTACTGGAATCGAGCCGGAGT
CAGGACCCATCTTCGAATGGAGGGATCAGCCAGACACATGTCTACGATGTCCAGTATGAG
AGGGCCATCCAAGAGAGCCTCCTCACCAGCTCTGAAGGCCTATACTCTGGTGCCAGTGAG
ACAAGCCATTTTGATAGTGATTTGCAGCTGGCCATGGAGCTCTCTGCCAAAGAGCTGGAG
GAGCAGGAGCTCCGGCTGCGGGAGGAGGAGGCGGAGCTCCAGCAGGTCTTGCAGCTGTCG
CTC
>PhDi
CTGCGCGTGGAACACTTTGACCTTTCCCAGGAAATGGAGCGCCTCACTAGGCGGCTCACA
ATCGCTTTTGAAAGAACTAAATCCGGATTCTGGGGCTGGAGGACAGATAAAGCAGAAGTT
GTTAATGGTTACGAAGCAAAGGTTTACACAGTAAATAATGTGAGCGTGATAACCAAAATA
CGGACGGAACATCTGACCGAGGAAGAAAAAAAGAGATACAAAGCGGACAGGAACCCGCTG
GAGTCTTTGCTGGGAACTGTGGAACACCAGTTTGGTGCTCAAGGGGACCTCACCACAGAG
CGCGCCACGGCAAACAACCCTACGGCCATCACGCCCGACGAGTACTTCGACGCAGAGTTT
GACCTGAGGGACAGAGACATCGGGAGGCCGAAAGAGCTGACGATCCGCACGCAGAAGTTC
AAAGCCACGCTGTGGATGTGTGAGGAGTTTCCTCTGTCCCTGGTGGAGCAGGTCATCCCC
ATCATCGACCTGATGTCCAGGACTAGCGCTCATTTTGCAAGACTGAGAGATTTCATCAAA
TTGGAGTTCCCGCCTGGATTTCCTGTCAAAATAGAAATTCCCTTGTTTCACGTCTTGAAT
GCTCGGATTACGTTTGGAAATGTCAATGGCTGCAGTACCGCTGAAGAAACTCAGAACGTG
GATGGGACCACGGCCAATTCAGCTTCCTCCACCGCAGACTTCGAGGTTGACCAGTCCGTG
TTTGAAATTCCCGAATCTTACCACGTTCAGGACAACGGCAAGAACGTGCACCTGCAGGAC
GAAGACTACGACATCATGCAGTTCGCCATCCAGCAGAGCCTGCTGGAGTCCAGCAGGAGT
CAGGACTCAGCTTCGAATGGAGGAGTCAGCCAGACACATGTCTACGACGCCCAGTATGAG
AGGGCCATCCAGGAAAGCCTCCTCACCAGCTCCGAAGGCCTATGCCCTAGTGCCAGTGAG
ACAAGCCATTTTGATAGCGACCTGCAGCTCGCCATGGAGCTCTCTGCCAAAGAGCTGGAG
GAGCGGGAGCTCCGCCTCCGGGAAGAGGAGGCGGAGCTTCAGCAAGTCTTACAGCTGTCT
CTC
>PtVa
CTGCGTGTTGAACACTTTGATCTTTCCCAGGAAATGGAACGCCTCACTAGGCGGCTCACA
ATTGCTTTTGAAAGAACTAAATCCGGATTCTGGGGCTGGAGGACAGATAAAGCAGAAGTT
GTTAATGGTTACGAAGCAAAGGTTTACACAGTAAACAATGTGAGTGTGATAACCAAAATC
CGGACAGAACATCTAAGCGAGGAAGAAAAAAGGAGATATAAAGCGGACAGGAACCCACTG
GAATCTCTGCTGGGAACTGTGGAACACCAGTTTGGTGCTCAAAGGGACCCCACCACAGAA
TGTGCCACCGCAAACAACCCCACAGCCATCACTCCTGATGAATACTTCAATGAAGAGTTT
GATCTGAGAGACAGGGACATCGGGAGGCCAAAAGAGCTGACGATTAGAACACAAAAGTTT
AAAGCAACGCTGTGGATGTGTGAAGAATTTCCTCTCTCTCTTGTGGAGCAGGTCATCCCC
ATCATTGACCTGATGGCCAGAACTAGCACTCATTTTGCAAGACTGAGAGACTTCATCAAG
CTAGAATTCCCACCTGGATTTCCTGTTAAAATAGAAATTCCCTTGTTTCATGTCTTAAAT
GCACGGATTACATTTGGAAATGTTAATGGCTGTAGCACTGCTGAAGAAACTCAAAATGTG
GAAGGGACCCAGGCCGATTCTGCTACCCCGGTCACAGACTTTGAGGTTGATCAGTCTGTG
TTTGAAATTCCTGAATCTTACCACATTCAGGACAATGGCAGAGACGTGCATTTGCAGGAT
GAAGATTATGAGATAATGCAGTTTGCCATCCAGCAGAGCTTACTGGAATCCAGCAGGAGC
CAGGAACCAGCTTCGAATGGAGGGATCAGCGAGACACATGCCTATGACTCCCAGTATGAG
AGGGCCATCCAGGAAAGCCTCCTTACCAGCTCGGAAAGCCTGTGCCCTGGTGCCAGTGAG
ACAAGCCGTTTTGATAGTGACTTGCAGCTGGCCATGGAGCTCTCTGCTAAAGAGCTGGAG
GAGCAGGAGCTGCGGCTACGGGAGGAGGAGGCGGAGCTCCAGCAAGTGTTACAGCTGTCT
CTC
>RhFe
CTGCGTGTCGAACACTTTGATCTTTCCCAGGAAATGGAGCGCCTCACTAGGCGGCTCACA
ATTGCTTTTGAAAGAACTAAATCCGGATTCTGGGGCTGGAGGACAGATAAAGCAGAAGTT
GTTAATGGTTACGAAGCAAAGGTTTACACAGTAAACAATGTGAGTGTGATAACCAAAATC
CGGACAGAACACCTGACTGAGGAAGAAAAAAAGAGATACAAAGCGGACAGGAACCCGCTG
GAATCTCTGCTGGGAACCGTGGAACACCAGTTTGGTGCCCAAGGGGACCTCACCACAGAA
TGTGCCACCGCAAATAACCCCACAGCCATCATGCCTGACGAGTACTTCAATGAAGAGTTT
GATCTGAGAGACCGGGACATCGGAAGGCCGAAAGAGCTGACGATTAGAACACAAAAGTTT
AAAGCAACGCTGTGGATGTGTGAGGAATTTCCTCTCTCTCTCGTGGAGCAGGTCATTCCC
ATCATTGACCTGATGGCCAGAACTAGTGCTCATTTTGCAAGGCTGAGAGATTTCATCAAA
CTGGAATTCCCACCTGGATTTCCTGTCAAAATAGAAATTCCCTTGTTTCATGTCTTAAAT
GCACGGATTACATTTGGAAATGTTAATGGCTGTAGCACGGCTGAAGAAACTCAAAGTGTG
GAAGGGACCCCGGCCAACTCAGCTTCCCCGGTCACAAACTTTGAGGTTGATCAATCCGTG
TTTGAAATTCCCGAATCTTACCATGTCCAAGACAATGGCAGAAATGTGCATTTGCAGGAC
GAAGATTACGAGATCATGCAGTTTGCCATCCAGCAGAGCTTACTGGAGTCCACCAGAAGC
CAGGAACCAGCTTCGAATGGAGGGATCAGCCAGATGCATGCCTACGACGCCCAGTATGAG
AGGGCCATCCAGGAAAGCCTCCTCGCCAGCTCCGAAGGCCTGTGCCCCGGTGCCAGTGGG
ACGAGCCGTTTTGACAGCGACTTGCAGCTGGCCATAGAGCTCTCTGCCAAAGAGCTGGAG
GAGCAGGCACTCCGGCTCCGGGAGGAGGAGGCGGAGCTGCAGCAAGTCTTACAGCTGTCT
CTC
>RoAe
TTGCGGGTAGAGCAAGTGGAGGTGAGTGAGCAGGTGGAGGGTCAGAGCAGAAGGCAGACG
GTTGCCATGTACAGGACTAAATCCGGATTCTGGAGCTGGGTGACAGATAAAGCAGAAGTT
GTTAATGGTTACGAAGCAAAGGTTTACACAGTAAACAATGTGAGTGTGATAACCAAAATC
AGGACACAACATCTAACCAAGGAAGAAAAAAAGAGATATAAAATGGACAAGAACCCACTG
GAATCTCTGCTGGGAACTGTGGAACACCAGTTTGGTGCTCAAAGGGACCCCACCACAGAA
TGTGCCACCGCAAACAACCCCACAGCCATCACTCCTGATGAATACTTCGATGAAGAGTTT
GATCTGAGAGACAGGGACAGCGGGAGGCCGAAAGAGCTGACGATTAGAACACAAAAGTTT
AAAGCAACGCTGTGGATGTGTGAAGAATTTCCTCTCTCTCTTGTGGAGCAGGTCATCCCC
ATCATTGACCTGATGGCCAGAACTAGCACTCATTTTGCAAGACTGAGAGACTTCATTGAG
CTAGAATTCCCATCTGGATTTCCTGTTAAAATACAAATTCTTTTGTTTCATGTCTTAAAT
GCACAAATTACATTTGGAAATGTTAATGGCTATAGCAGTGCTGAAGAAACTCAAAATGTG
GAAGGGACCCAGGCCGATACCGCTACCCCGATCACAAACTTCGAGGTCGACCAGTCTGTG
TTTGAAATTCCCGAATCTTACCACGTTCAAGACAATGGCAGAGATGTGCATTTGCAGGAC
GAAGATTATGAGGTAATGCAGTTTGCCATCCAGCAGAGCTTAGTGGAGTCCAGCAGGAGC
CAAGAACCAGCTTCGAATGGAGGGATCATTGAGACACATGCCTATGACTCCCAGTATGAG
AGGGCCATCCAGGAAAGCCTCCTTACCAGCTCAAAAGGCTTGTGCCCTGGTGTCAGTGAG
ACAAGCCATTTTGATAGTGACTTGCAGCTGGCCATGGAGCTCTCTGCTAAAGAGCTGGAG
GAGCAGGAGCTGAAGCTATGGGAGGAGGATGTGGAGCTCCAGCAAGTCTTACAGCTGTCT
CTC
