# Supplementary material for: Positively selected genes in the hoary bat (Lasiurus cinereus) lineage: prominence of thymus expression, immune and metabolic function, and regions of ancient synteny
Source: PeerJ. 2022 Mar 17;10:e13130. doi: 10.7717/peerj.13130 (PMC8934532; doi:10.7717/peerj.13130)
Supplement: Supplemental Information 3 — Initially tested orthogroups that have been edge-trimmed as described in the Methods. [file peerj-10-13130-s003.zip › original.trimmed/trimmed-OG0002036.fas]

>EpFu
ACAGGCGAGATGAAGGAGTGCAGGAGCTGGCTGAAAGATAAGCCGCTGGCCCTGCAGTTC
ACAGACTGGGTCCTAAGGGGGACTGGTCAGGTGATGTTCGTCAACAACCCTCTCAGCGGG
TTCATCATCTTCATTGGGCTCCTGATCCAGAACCCCTGGTGGACGATTGCTGGGGGTCTG
GGGACAGTGGTCTCAACCTTAACTGCCCTTGCCTTGAGCCAAGACAGGTCTGCGATCGCC
TCCGGACTCCACGGGTACAATGGGATGCTGGTTGGACTGCTGATGGCTGTGTTCTCCAAG
AAGTTTGACTATTACTGGTGGCTTCTGTTTCCTGTGACCTTCACCGCCATGGCCTGCCCA
GTTCTTTCTAGTGCCTTGAACTCCATCTTCAGCAAGTGGGACCTCCCAGTTTTTACACTG
CCCTTCAACATTGCCGTGACCCTATACCTGGCGGCCACAGGCCACTACAACCTCTTCTTC
CCCACGACACTAGTGGAGCCCGTGTCTTCGGTGCCCAACATCACCTGGACGGAGATCGAA
GTGCCCTTGCTGCTACAAGCCATCCCCGTTGGGGTCGGCCAGGTGTACGGCTGCGACAAT
CCCTGGACAGGTGGCGTGTTCCTGGTGGCTCTGTTCATCTGCTCGCCACTCATCTGCTTG
CATGCAGCCATTGGCTCCATCGTGGGGATGCTAGCAGCCCTGACAGTGGCCACGCCCTTC
GAGATGATCTACATGGGCCTCTGGAGTTACAACTGCGTCCTCGCCTGCATCGCCATCGGG
GGCATGTTCTACGCCCTCACCTGGCAGACCCACCTGCTGGCTCTTGTCTGTGCCTTGTTC
TGTGCATACATGGGAGCAGCCCTCTCCAACATAATGGCAGTGGTTGGTGTACCACCAGGC
ACCTGGGCCTTCTGCCTCTCCACCCTCATCTTCATGCTCCTGACAACCAACAACCCCGCC
ATCTACAAGCTGCCCCTCAGCAAGGTCACCTACCCAGAGGCCAACCGCATCTATTATCTG
TCCCAGGAGAAAAACCGAAGACCATCAACCATAACAAAGTACCAG
>HiAr
ACGGGCGAGATGAAGGAGTGCAGGAACTGGCTGAAAGATAAGCCACTGGCCCTCCAGTTC
ACAGACTGGGTCCTGAGGGGGACGGCTCAGGTGATGTTTGTCAACAACCCTCTCAGCGGG
TTCATCATCTTCATAGGACTTCTGATCCAGAATCCCTGGTGGACGATTGCTGGGGGCCTG
GGGACAGTGGTCTCGACCTTAACTGCCCTCGCCTTGAGCCAGGACAGGTTGGCCATTGCC
TCAGGACTCCACGGGTACAACGGGATGCTGGTGGGACTGCTGATGGCCGTGTTCTCCGAG
AAGCTCGACTACTACTGGTGGCTTCTATTTCCTGTGACCTTCACGGCCATGGCCTGCCCA
GTTCTTTCTAGTGCCTTGAATTCCATCTTCAGCAAATGGGACCTCCCTGTCTTCACACTG
CCTTTCAACATCGTGGTGACCCTGTACCTGGCAGCCACAGGCCACTACAATCTCTTCTTC
CCCACGACACTGGTGGAGCCCATGTCTTCAGTGCCCAACATCACCTGGACAGAGATTGAA
GTGCCCTTGCTGCTGCAAGCCATCCCTGTCGGGGTCGGCCAGGTGTACGGCTGCGACAAT
CCCTGGACGGGCGGTGTGTTCCTGGTGGCTCTGTTCATCTGCTCGCCACTCATCTGCCTG
CATGCAGCCATTGGCTCAATCGTGGGGATGCTAGCAGCCCTGACAGTGGCCACGCCCTTC
GAGATGATCTACATGGGCCTCTGGAGCTACAACTGCGTCCTCTCCTGCATCGCCATTGGG
GGCATGTTCTACGCCCTTACCTGGCAGACTCACCTGCTGGCCCTCATCTGTGCCCTGTTC
TGCGCATACATGGGAGCGGCCCTCTCCAACATAATGGCGGTGGTTGGTGTGCCACCAGGC
ACCTGGGCCTTCTGCCTCTCCACCCTCATCTTCCTGCTCCTGACAACAAACAACCCTGCC
ATCTACAAGCTTCCCCTCAGCAAAGTCACCTACCCAGAGGCGAACCGCATCTACTACCTA
TCCCAGGAGAAAAACAGAAGACCATCAACCATAACTAAGTACCAA
>LaCi
ACAGGCGAGATGAAGGAGTGCAGGAGCTGGCTGAAAGATAAGCCACTGGCCCTGCAGTTC
ACAGACTGGATCCTACGGGGGACTGGTCAGGTGATGTTCGTCAACAACCCTCTCAGCGGG
TTCATCATCTTCATAGGGCTCCTGATCCAGAATCCCTGGTGGACGATTGCTGGGGGTCTG
GGGACAGTGGTCTCGACCTTAACTGCCCTTGCTTTGAGCCAAGACAGGTCCATGATTGCC
TCAGGACTCCATGGGTATAATGGGATGCTGGTTGGACTGCTGATGGCTGTGTTCTCCAAG
AAGTTTGACTATTACTGGTGGCTTCTGTTTCCTGTGACTTTCACCGCCATGGCCTGCCCA
GTTCTTTCTAGTGCCTTGAACTCCATCTTCAGCAAGTGGGACCTCCCAGTTTTTACACTG
CCCTTCAACATCGCGGTGACCCTATACCTGGCAGCCACAGGCCACTACAACCTTTTCTTC
CCCACGACACTAGTGGAGCCTGTATCTTCAGTGCCCAACATCACCTGGACGGATATCGAA
GTGCCCTTGCTGCTACAAGCCATCCCTGTCGGGGTCGGCCAGGTGTATGGCTGCGACAAT
CCCTGGACAGGTGGTGTGTTCCTGGTGGCTCTGTTCATCTGCTCGCCACTCATCTGCTTG
CATGCAGCCATTGGCTCCATTGTGGGGATGCTAGCAGCCCTGACAGTGGCCACACCCTTC
GAGATGATCTACATGGGCCTCTGGAGTTACAACTGTGTCCTCGCCTGCATCGCCATCGGG
GGCATGTTCTACGCCCTCACCTGGCAGACCCACCTACTGGCCCTTGTCTGTGCCCTGTTC
TGTGCATATATGGGAGCAGCCCTCTCCAACATAATGGCAGTGGTTGGTGTACCACCAGGC
ACCTGGGCCTTCTGCCTCTCCACCCTCATCTTCATGCTCCTGACAACCAACAACCCCGCC
ATCTACAAGCTGCCCCTCAGCAAGGTCACCTACCCAGAGGCCAATCGCATCTATTATCTG
TCGCAGGAGAAAAACAGAAGACCGTCAACCATAACAAAGTACCAG
>MyLu
ACAGGCGAGATGAAGGAGTGCAGGAGCTGGCTGAAAGATAAGCCGCTGGCCCTGCAGTTC
ACAGACTGGGTCCTAAGGGGGACTGGTCAGGTGATGTTTGTCAACAACCCTCTCAGCGGG
TTCATCATCTTCATAGGGCTCCTGATCCAGAATCCCTGGTGGACGATTGCTGGGGGTCTG
GGGACAGTGGTCTCGACCTTAACTGCCCTTGCCTTGAGCCAAGACAGGTCCGCGATCGCC
TCCGGACTCCACGGGTACAATGGGATGCTGGTTGGACTGCTGATGGCCGTGTTCTCCAAG
AAGTTTGACTATTACTGGTGGCTTCTGTTTCCCGTGACCTTCACCTCGATGGCCTGCCCA
GTTCTTTCTAGTGCCTTGAACTCCATCTTCAGCAAGTGGGACCTCCCAGTTTTTACATTG
CCCTTCAACATCGCGGTGACCCTGTACCTGGCAGCCACCGGCCACTACAACCTCTTCTTC
CCCACAACACTAGTGGAGCCCGTGTCTTCGGTGCCCAACATCACCTGGACGGAGATCGAA
GTGCCCTTGCTGCTACAAGCCATCCCCGTCGGGGTTGGCCAGGTGTACGGCTGCGACAAT
CCCTGGACAGGTGGTGTGTTCCTGGTGGCTCTGTTCATCTGCTCGCCACTCATCTGCTTG
CATGCAGCCATTGGCTCCATCGTGGGGATGCTAGCAGCCCTGACAGTGGCCACGCCCTTT
GAGAGGATCTACATGGGCCTCTGGAGTTACAACTGCGTCCTCACCTGCATTGCCATCGGG
GGCATGTTCTACGCCCTCACCTGGCAGACCCACCTGCTGGCCCTTGTCTGTGCCCTGTTC
TGTGCGTACATGGGAGCAGCCCTCTCCAACATAATGGCAGTGGTTGGTGTACCACCAGGC
ACCTGGGCCTTCTGCCTCTCCGCCCTCATCTTCATGCTCCTGACAACCAACAACCCCGCC
ATCTACAAGCTGCCCCTCAGCAAGGTCACCTACCCAGAGGCCAACCGCATCTATTATCTG
TCCCAGGAGAAGAACAGAAGACCATCAACCATAACAAAGTACCAG
>PhDi
ACGGGCGAGATGAAGGAGTGCAGGAGCTGGCTGAAAGATAAGCCACTGGCCCTCCAGTTC
ACAGACTGGGTCCTGAGGGGGGCTGCTCAGGTGATGTTCGTCAACAACCCCCTCAGTGGG
TTCATCATCTTCATCGGGCTCCTGATCCAGAATCCCTGGTGGACGATTGCTGGGGGCCTG
GGGGCAGTGGTCTCCACCTTAACCGCCCTCGCCCTGAGCCAGGACAGGTCCGCCATCGCC
TCCGGACTCCACGGGTACAATGGGATGCTGGTTGGACTGCTGATGGCCGTGTTCTCCGAG
AAGTTTGACTATTACTGGTGGCTTCTGTTTCCTGTGACCTTCACCGCCATGGCCTGCCCA
GTTCTTTCTAGCGCCTTGAATTCCGTCTTCAGCAAGTGGGACCTCCCCGTGTTCACGCTG
CCCTTCAACATCGCGGTGACCCTGTACCTGGCGGCCACAGGCCACTACAACCTCTTCTTC
CCCACGACACTGATAGAGCCTGCGTCCGCAGTGCCCAACATCACCTGGACAGAGATCGAA
GTGCCCTTGCTGCTACAAGCCATTCCGGTTGGGGTCGGCCAGGTGTATGGCTGCGACAAT
CCCTGGACAGGCGGCGTGTTCCTGGTGGCTCTGTTCATCTGCTCGCCACTCATCTGTTTG
CACGCGGCCATTGGCTCAATCCTGGGGATGCTAGCAGCCCTGACAGTGGCCACGCCCTTC
GAGGTGATCTACATGGGCCTCTGGAGCTACAACTGTGTCCTGTCCTGCATCGCCATCGGA
GGCATGTTCTACGCCCTCACCTGGCAGACCCACGTGCTGGCGCTCGTCTGCACCCTGTTC
TGTGCATACATGGGAGCAGCCCTGTCCAACATAATGGCAGTGGTTGGCGTGCCACCGGGC
ACCTGGGCCTTCTGCCTCTCCACCCTCATCTTCCTGCTCCTGACGACCAACAACCCCGCC
ATCTACAAGCTGCCCCTCAGCAAAGTCACCTACCCGGAGGCCAACCGCATGTATTACCTG
TCCCAGGAGAAAAACAGAAGACCGTCAACCATAACAAAGTACCAG
>PtVa
ACAGGAGAGATGAAGGAGTGTGGAGAGGGCCTTAAAGACAAATCCCCAGTGTTCCAGTTC
CTCGACTGGGTCCTCCGGGGCATGTCCCAGGTGATGTTTGTGAATAACTCCCTCAGTGGC
ATCCTGATCGTCCTTGGCCTCTTCGTCCAGAACCCCTGGTGGGCCATCTCGGGCTGCTTG
GGCACCATCATGTCCACTCTGACAGCTCTCGTCCTGAGTCAGGACAAGTCGGCCATCACG
GCAGGGCTTCATGGCTACAACGGGGTGCTGGTGGGGCTGCTGATGGCCGTGCACTCTGAC
AAAGGCGACTATTACTGGTGGCTTTTGCTCCCAGTCATCATTATGTCCATGTTTTGCCCC
ATCCTCTCCAGTGCCCTGGGCACCATCTTCAGCAAGTGGGACCTGCCGGTCTTCACGCTG
CCCTTCAACATCATGGTGACCTTGTACCTGGCGGCCACGGGCCACTACAGCCTCTTCTTC
CCCACGACGCTGCTGAAGCCTGCATCCTCCGTGCCGAACATCACATGGTCGGAGGTCCAG
GTGCCCTTGCTTTTGAGAGCCATCCCTGTTGGAATCGGCCAAGTGTATGGCTGTGATAAC
CCCTGGACTGGAGGCATTTTCCTCATAGCTTTGTTCATATCTTCGCCTCTTATTTGTTTG
CATGCTGCGATTGGATCCACCGTGGGGATGTTAGCAGCGCTCACCATCGCAACGCCCTTT
GACCCCATCTACTTTGGCCTGTGTGGCTTCAATAGCGCCCTCGCCTGCATCGCGATAGGG
GGCATGTTCTACGTCATCACCTGGCAGACGCACCTCCTCGCCATCGCCTGCGCACTGTTT
GCCGCCTACCTGGGTGCTGCCCTGGCTAACATGTTATCTGTGTTTGGATTACCACCCTGC
ACCTGGCCCTTCTGCCTCTCAGCGCTCACCTTTCTGCTCCTGACGACCAACAACCCTGCC
ATCTACAAGCTTCCACTCAGCAAAGTCACCTACCCAGAGGCCAACCGCATCTATTACCTG
TCCCAGGAGAAAAATAGAAGACCATCAACCATAACAAAGTACCAG
>RhFe
ACGGGCGAGATGAAGGAGTGCAGGAGCTGGCTGAAAGATAAGCCGCTGGCCCTCCAGTTC
ACAGACTGGGTCCTGAGAGGGACTGCTCAGGTGATGTTTGTCAACAATCCTCTCAGTGGA
TTCATCATCTTCATAGGACTTCTGATCCAAAATCCCTGGTGGACGATTGCTGGGGGCCTG
GGGACAGTGGTCTCAACCTTAACTGCCCTCGCCTTGAGCCAGGACAGGTCGGCCATTGCC
TCAGGACTCCATGGGTACAACGGGATGCTCGTGGGACTGCTGATGGCCGTGTTCTCCGAG
AAGTTAGACTACTACTGGTGGCTTCTGTTTCCTGTGACCTTCACAGCCATGGCCTGCCCT
GTTCTTTCTAGTGCCTTGAATTCCATCTTCAGCAAGTGGGACCTCCCGGTCTTCACGCTG
CCCTTCAACATTGCGGTGACTCTGTACCTGGCAGCCACGGGCCACTACAACCTCTTCTTC
CCCACGAAATTGGTGGAGCCCGTGTCTTCAGTGCCCAACATCACCTGGACAGAGATTGAA
GTGCCCTTGCTGCTACAAGCCATCCCTGTCGGGGTCGGCCAGGTGTACGGCTGTGACAAT
CCCTGGACGGGCGGTGTGTTCCTGGTGGCTCTGTTCGTCTGCTCACCACTCATCTGCTTG
CATGCAGCCATTGGCTCCATCGTGGGGATGCTGGCAGCCCTGACCGTGGCCACGCCCTTC
GAGGTCATCTACATGGGGCTCTGGAGCTACAACTGCGTCCTCTCCTGCATCGCCATCGGG
GGCATGTTCTACGCGCTCACCTGGCAGACCCACCTGCTGGCCCTCATCTGTGCCCTGTTC
TGTGCATACATGGGAGCAGCCCTCTCCAACATAATGGCGGTGGTTGGTGTGCCACCAGGC
ACCTGGGCCTTCTGCCTCTCCACCCTCATCTTCCTGCTCCTGACAACCAACAACCCTGCC
ATCTACAGGCTCCCCCTCAGCAAAGTCACCTACCCAGAGGCCAACCGCATCTACTACCTT
TCCCAGGAGAAAAACAGAAGACCATCAACCATAACAAAGTACCAA
>RoAe
ACGGGCGAGATGAAGGAGAGCAGGAACTGGCTGAAAGATAAGCCATTGGCCCTCCAGTTC
ACAGACTGGGTCCTGAGGGGGACTGCTCAGGTGATGTTTGTCAACAACCCTCTCAGCGGG
CTCATCATCCTCATAGGGCTTCTGATTCAGAACCCCTGGTGGACCATTGCTGGGGCCCTG
GGAACAGTGGTCTCTACCTTAACTGCCCTCGTCTTGAGCCAAGACAGGTCCGCCATCGCC
TCGGGACTGCACGGGTACAATGGCATGCTGGTGGGACTCTTGATGGCTGTGTTCTCCGAG
AGGTCAGACTATTACTGGTGGCTTCTGTTGCCTGTGACCTTCACAGCCATGGCCTGCCCA
GTTCTTTCTAGTGCCTTGAATTCCATCCTCAGCAAATGGGACCTCCCGGTCTTCACACTG
CCCTTCAACATCGCAGTGACCCTGTACCTGGCAGCCACGGGCCACTACAACCTCTTCTTC
CCCATGACACTGGTGGAGCCCGTGTCTTCAGTGCCCAACATCACCTGGGCGGAGATTGAA
GTGCCCTTGCTGCTACGAGCCATCCCCATCGGGGTCGGCCAGGTGTACGGCTGTGACAAT
CCCTGGACGGGTGGCATGTTCCTGGTGGCTCTGTTCATCTGCTCGCCACTCATCTGCTTG
CATGCGGCCATTGGCTCAATCGTGGGGATGCTAGCAGCCCTGACACTGGCCACGCCCTTT
GAGATGATCTACACTGGCCTCTGGAGCTACAACTGCGTCCTCTCCTGCATCGCCATCGGC
GGCATGTTCTACGCCCTTACCTGGCAGACTCACCTGCTGGCCCTTGTCTGCGCCCTGTTC
TGTGCATACATGGAAGCGGCCCTCTCCAACATGATGGCGGTGGTCGGTGTGCCGCCAGGC
ACCTGGGCCTTCTGCCTCTCCACCCTCATCTTCCTACTCCTGACAACCAACAACCCCGCC
ATCTACAAGCTCCCACTCAGCGAAGTCACCTACCCAGAGGCCAACCGCGTCTATTACCTG
TCCCAGGAGAAAAATAGAAGACCATCAGCCATAACAAAGTACCAG
