# Supplementary material for: Positively selected genes in the hoary bat (Lasiurus cinereus) lineage: prominence of thymus expression, immune and metabolic function, and regions of ancient synteny
Source: PeerJ. 2022 Mar 17;10:e13130. doi: 10.7717/peerj.13130 (PMC8934532; doi:10.7717/peerj.13130)
Supplement: Supplemental Information 3 — Initially tested orthogroups that have been edge-trimmed as described in the Methods. [file peerj-10-13130-s003.zip › original.trimmed/trimmed-OG0002038.fas]

>EpFu
TGGGAAGAAGAGCGTTATCCTGAGGGCATCAAGTGGAAATTCCTAGAACATAAAGGTCCT
GTATTTGCTCCACCATATGAGCCTCTTCCAGAGAGTGTCAAGTTTTACTATGATGGTAAA
ATCATGAAGCTGAGCCCCAAAGCAGAAGAAGTAGCTACGTTCTTTGCAAAAATGCTCGAC
CATGAATATACTACTAAGGAAATATTTAGGAAAAATTTCTTTAAAGACTGGAGCCAGTAT
TTCAAAGCCCAGTCAGAAAAAATCAAAGAGGAGAATGAAAAAATACTAAAAGAATATGGT
TTCTGTATTATGGATAACCACAGAGAGAGAATTGCCAACTTCAAGATAGAACCACCTGGG
CTTTTCCGTGGCCGTGGCAACCACCCCAAGATGGGCATGCTGAAGAGACGGGTCATGCCT
GAGGACATAATCATCAACTGTAGCAAAGATGCCAAGGTTCCTTCTCCTCCTCCAGGACAT
AAATGGAAAGAAGTCCGACATGATAATAAGGTTACTTGGCTGGTCTCATGGACAGAGAAC
ATCCAGGGTTCCATTAAATACATCATGTTGAACCCCAGTTCAAGAATTAAGGGTGAGAAA
GACTGGCAGAAATACGAGACCGCTCGGAGGCTGAAGAAGTGTGTGGACAAGATCCGGAAT
CAGTATCGAGAAGACTGGAAGTCCAAAGAGATGAAAGTCAGGCAGAGAGCTGTTGCCCTG
TACTTCATCGACAAGCTTGCTCTGAGAGCAGGCAATGAGAAAGAGGAAGGAGAAACAGCA
GACACTGTGGGTTGCTGCTCACTGCGCGTGGAGCATATCAATCTGCACCCGGAGTTGGAT
GGCCAGGAATATGTGGTCGAGTTTGACTTCCTTGGGAAGGACTCGATCAGATACTACAAC
AAAGTCCCTGTTGAGAAACGAGTTTTTAAGAACTTACAACTATTTATGGAGAACAAACAG
CCTGAGGATGATCTTTTTGATAGACTCAATACTGCTATTTTAAATAAGCATCTTCAGGAT
CTCATGGAGGGCTTGACTGCCAAGGTGTTCCGTACCTACAATGCCTCCATCACATTACAG
CAGCAGCTAAAAGAACTCACAGCCCCGGATGAGAACATCCCAGCGAAGATCCTATCTTAT
AACCGTGCCAACCGAGCTGTTGCAATTCTTTGTAACCATCAGAGGGCACCACCAAAAACT
TTTGAGAAGTCCATGATGAACTTGCAATCTAAGATTGATGCCAAGAAGGAACAGCTAGCA
GATGCCCGAAGAGACCTGAAAAGTGCTAAAGCTGATGCCAAGGTCATGAAGGATACAAAG
ACCAAGAAGGTGGTAGAGTCAAAGAAGAAGGCTGTGCAGAGACTGGAGGAACAGTTGATG
AAGCTTGAAGTTCAGGCCACAGACCGAGAGGAGAATAAGCAGATTGCTTTGGGAACCTCC
AAACTCAATTATCTGGATCCAAGGATCTCAGTGGCTTGGTGCAAGAAGTGGGGGGTCCCA
ATTGAGAAAATTTACAACAAAACCCAGCGGGAGAAGTTTGCCTGGGCTATTGACATGGCT
GACGAGGACTATGAGTTC
>HiAr
TGGGAAGAAGAGCGCTATCCTGAAGGCATCAAGTGGAAATTCCTAGAACATAAAGGTCCC
GTGTTTGCTCCACCGTATGAGCCTCTTCCAGAGAGTGTCAAGTTTTACTATGATGGTAAA
GTCATGAAGCTGAGCCCCAAAGCAGAAGAAGTAGCTACATTCTTTGCAAAAATGCTCGAT
CATGAATATACTACTAAGGAAATATTTAGGAAAAATTTCTTTAAGGACTGGTTTGAATAC
TTCCTTGCTGTCTTCCAGAAAATCAAAGAGGAGAATGAAAAATTACTGAAAGAATATGGC
TTCTGTATTATGGATAACCACAAAGAGAGGATTGCCAACTTCAAGATAGAACCCCCGGGG
CTTTTTCGGGGCCGTGGCAACCACCCCAAGATGGGCATGCTGAAGAGACGGATCATGCCT
GAGGACATAATCATCAACTGTAGCAAAGATGCCAAGGTTCCTTCTCCTCCTCCAGGACAT
AAATGGAAAGAGGTCCGACATGATAACAAGGTTACTTGGCTGGTTTCTTGGACAGAGAAC
ATCCAAGGTTCCATTAAATACATCATGTTGAACCCCAGTTCCCGAATCAAGGGTGAGAAA
GACTGGCAGAAATACGAGACTGCTCGGAGGCTGAAGAAGTGTGTGGACAAGATCCGGAAC
CAGTATCGAGAAGACTGGAAGTCTAAAGAGATGAAAGTCCGGCAGAGAGCTGTAGCCCTA
TACTTCATCGACAAGCTTGCTCTGAGAGCAGGCAACGAGAAGGAGGAAGGAGAAACAGCG
GACACCGTGGGCTGCTGCTCGCTTCGTGTGGAGCACATCAATCTGTACCCAGAGCTGGAC
GGCCAGGAGTATGTGGTGGAGTTTGACTTCCTTGGGAAAGACTCGATCAGATATTATAAC
AAAGTCCCTGTTGAGAAACGAGTTTTTAAGAACTTACAACTATTTATGGAGAACAAACAG
CCTGAGGATGATCTTTTTGACAGACTCAATACTGCTATTTTAAATAAGCATCTTCAGGAT
CTCATGGAGGGTTTGACAGCCAAGGTGTTCCGTACATACAATGCCTCCATCACGCTACAA
CAGCAGCTAAAAGAACTCACAGCCCCGGATGAGAACATCCCAGCAAAGATCCTATCTTAT
AACCGTGCCAACCGAGCTGTTGCAATTCTTTGTAACCATCAGAGGGCACCACCAAAAACT
TTTGAGAAGTCCATGATGAATTTGCAATCTAAGATTGATGCCAAGAAGGAACAGCTAGCA
GATGCCCGGAGAGACCTGAAAAGTGCTAAAGCTGATGCCAAGGTCATGAAGGATGCAAAG
ACCAAGAAGGTGGTAGAGTCAAAGAAGAAGGCTGTGCAGAGACTGGAGGAGCAGTTGATG
AAGCTCGAAGTTCAGGCCACAGACCGAGAAGAGAATAAACAAATTGCTTTGGGAACCTCC
AAACTCAATTATCTGGACCCAAGGATTTCAGTGGCTTGGTGCAAGAAATGGGGGGTCCCA
ATTGAGAAAATTTACAACAAAACCCAGCGAGAGAAGTTTGCCTGGGCCATCGACATGGCT
GACGAGGACTATGAGTTC
>LaCi
TGGGAAGAAGAACGTTATCCTGAGGGCATCAAGTGGAAATTCCTAGAACATAAAGGTCCT
GTATTTGCTCCACCATATGAGCCTCTTCCAGAGAGTGTCAAGTTTTACTATGATGGTAAA
GTCATGAAGCTGAGCCCCAAAGCAGAAGAAGTAGCTACATTCTTTGCAAAAATGCTCGAC
CATGAATATACTACTAAGGAAATATTTAGGAAAAATTTCTTTAAAGACTGGAGCCAGTAT
TTCAAAGCTCAGTCAGAAAAAATCAAAGAGGAGAATGAAAAAATACTAAAAGAATATGGT
TTCTGTATTATGGATAACCACAGAGAGAGAATTGCCAACTTCAAGATAGAACCGCCTGGG
CTTTTCCGTGGCCGTGGCAACCACCCCAAGATGGGCATGCTGAAGAGACGGATCATGCCT
GAGGACATAATCATCAACTGTAGCAAAGATGCCAAGGTTCCTTCTCCTCCTCCAGGACAT
AAATGGAAAGAAGTCCGACATGATAATAAGGTTACTTGGCTAGTCTCCTGGACAGAGAAC
ATCCAGGGTTCCATTAAATACATCATGTTGAACCCCAGTTCAAGAATTAAGGGTGAGAAA
GACTGGCAGAAATATGAGACCGCTCGGAGGCTGAAGAAGTGTGTGGACAAGATCCGGAAC
CAGTATCGGGAAGACTGGAAGTCCAAAGAGATGAAAGTCAGGCAGAGAGCTGTTGCCCTG
TACTTCATCGACAAGCTTGCTCTGAGAGCAGGCAATGAGAAAGAGGAAGGAGAAACAGCG
GACACTGTGGGTTGCTGCTCACTGCGCGTGGAGCATATCAATCTGCACCCAGAGTTGGAT
GGCCAGGAATATGTGGTCGAGTTTGACTTCCTTGGGAAGGACTCGATCAGATACTACAAC
AAAGTCCCTGTTGAAAAACGAGTTTTTAAGAATTTACAATTATTTATGGAGAACAAACAG
CCTGAGGATGATCTTTTTGATAGACTCAATACTGCTATTTTAAATAAGCATCTTCAGGAT
CTCATGGAGGGCTTGACTGCCAAGGTGTTCCGTACCTACAATGCCTCCATCACGCTACAG
CAGCAGCTAAAAGAACTCACAGCCCCGGATGAGAACATACCAGCGAAGATCCTATCTTAT
AATCGTGCCAACCGAGCTGTTGCAATTCTTTGTAACCATCAGAGGGCACCACCAAAAACT
TTTGAGAAGTCCATGATGAACTTGCAATCTAAGATTGATGCCAAGAAGGAACAGTTAGCA
GATGCCCGAAGAGACCTGAAAAGTGCTAAAGCTGATGCCAAGGTCATGAAGGATACAAAG
ACCAAGAAGGTGGTAGAGTCAAAGAAGAAGGCTGTGCAGAGACTGGAGGAACAGTTGATG
AAGCTTGAAGTTCAGGCCACAGACCGAGAGGAGAATAAACAGATTGCTTTGGGAACCTCC
AAACTCAATTATCTGGACCCAAGGATCTCAGTAGCTTGGTGCAAGAAGTGGGGGGTCCCA
ATTGAGAAAATTTACAACAAAACCCAGCGGGAGAAGTTTGCCTGGGCTATTGACATGGCT
GACGAGGACTATGAGTTC
>MyLu
TGGGAAGAAGAGCGTTATCCTGAGGGCATCAAGTGGAAATTCCTAGAACATAAAGGTCCT
GTATTTGCTCCACCATATGAGCCTCTTCCAGAGAGTGTCAAGTTTTACTATGATGGTAAA
GTCATGAAGCTGAGCCCCAAAGCAGAAGAAGTAGCTACGTTCTTTGCAAAAATGCTCGAC
CATGAATATACTACTAAGGAAATATTTAGGAAAAATTTCTTTAAAGACTGGAGCCAGTAT
TTCAAAGCCCAGTCAGAAAAAATCAAAGAGGAGAATGAAAAAATACTAAAAGAATATGGT
TTCTGTATTATGGATAACCACAGAGAGAGAATTGCCAACTTCAAGATAGAACCGCCTGGG
CTTTTCCGTGGCCGTGGCAACCACCCCAAGATGGGCATGTTGAAGAGACGGATCATGCCT
GAGGACATAATCATCAACTGTAGCAAAGATGCCAAGGTTCCTTCTCCTCCTCCGGGTCAT
AAATGGAAAGAAGTCCGACATGATAATAAGGTTACTTGGCTGGTCTCCTGGACAGAGAAC
ATCCAGGGTTCCATTAAATACATCATGTTGAACCCCAGTTCAAGAATTAAGGGTGAGAAA
GACTGGCAGAAATATGAGACCGCTCGGAGGCTGAAGAAGTGTGTGGACAAGATCCGGAAC
CAGTATCGAGAAGACTGGAAGTCCAAAGAGATGAAAGTCAGGCAGAGAGCTGTTGCCCTG
TACTTCATCGACAAGCTTGCTCTGAGAGCAGGCAATGAGAAAGAGGAAGGAGAAACAGCG
GACACTGTGGGTTGCTGCTCGCTGCGCGTGGAGCATATCAATCTGCACCCGGAGTTGGAT
GGCCAGGAATATGTGGTCGAGTTTGACTTCCTTGGGAAGGACTCAATCAGATACTATAAC
AAAGTCCCTGTTGAGAAACGAGTTTTTAAGAACTTACAACTATTTATGGAGAACAAACAG
CCTGAGGATGATCTTTTTGATAGACTCAATACTGCTATTTTAAATAAGCATCTTCAGGAT
CTCATGGAGGGCTTGACTGCCAAGGTGTTCCGTACCTACAATGCCTCCATCACGCTACAG
CAGCAGCTAAAAGAACTCACAGCCCCGGATGAGAACATCCCAGCAAAGATCCTATCTTAT
AACCGTGCCAACCGAGCTGTTGCAATTCTTTGTAACCATCAGAGGGCACCACCAAAAACT
TTTGAGAAGTCCATGATGAACTTGCAATCTAAGATTGATGCCAAGAAGGAACAGCTGGCA
GATGCCCGGAGAGACCTGAAAAGTGCTAAAGCTGATGCCAAGGTCATGAAGGATACAAAG
ACCAAAAAGGTGGTAGAGTCAAAGAAGAAGGCTGTGCAGAGACTGGAGGAACAGTTGATG
AAGCTTGAAGTTCAGGCCACAGACCGAGAGGAGAATAAACAGATTGCTTTGGGAACCTCC
AAACTCAATTATCTGGACCCAAGGATCTCAGTGGCTTGGTGCAAGAAGTGGGGGGTCCCA
ATTGAGAAAATTTACAACAAAACCCAGCGGGAGAAGTTTGCCTGGGCTATCGACATGGCT
GACGAGGACTATGAGTTC
>PhDi
TGGGAAGAAGAGCGTTACCCTGAGGGCATCAAGTGGAAATTCCTAGAACATAAAGGTCCT
GTATTTGCTCCACCATATGAACCTCTTCCAGAGAGTGTCAAGTTTTACTATGATGGTAAA
GTCATGAAGTTGAGTCCCAAAGCAGAGGAAGTAGCTACATTCTTTGCAAAAATGCTCGAC
CATGAATATACTACTAAGGAAATATTTAGGAAAAATTTCTTTAAAGACTGGAGCCAGTAT
TTCAAAGCCCAGTCGGAGAAAATCAAAGAGGAGAATGAAAAGTTACTAAAAGAATATGGC
TTCTGCATTATGGATAACCACAGAGAGAGGATTGCCAACTTCAAGATCGAACCCCCTGGG
CTCTTCCGCGGCCGGGGCAACCACCCCAAGATGGGCATGCTGAAGAGACGGATCATGCCG
GAGGACATCATCATCAACTGCAGCAAAGATTCCAAGATTCCTTCTCCTCCTCCAGGACAT
AAATGGAAAGAAGTCCGACATGACAACAAGGTCACTTGGCTGGTCTCCTGGACAGAGAAC
ATCCAGGGTTCCATTAAATACATCATGTTGAACCCCAGCTCACGAATCAAGGGTGAGAAA
GACTGGCAGAAATATGAGACTGCCCGGCGGCTGAAGAAGTGTGTGGACAAGATCCGGAAC
CAGTACCGAGAAGACTGGAAGTCCAAAGAGATGAAAGTCCGGCAGAGAGCGGTGGCCCTG
TACTTCATCGACAAGCTTGCTCTGAGAGCAGGCAATGAGAAGGAGGAAGGAGAAACCGCA
GACACTGTGGGCTGCTGCTCGCTTCGCGTGGAGCACATCAATTTGCACCCAGAGTTGGAT
GGCCAGGAGTACGTGGTAGAGTTCGACTTCCTTGGGAAGGACTCGATCAGATACTATAAC
AAAGTCCCTGTCGAGAAACGAGTTTTTAAGAACTTGCAATTATTTATGGAGAACAAACAG
CCTGAGGATGACCTTTTCGATAGACTCAATACTGCTATTTTAAATAAGCATCTCCAGGAC
CTCATGGAGGGCTTGACAGCCAAGGTGTTCCGTACGTACAACGCCTCCATCACGCTACAG
CAGCAGCTCAAGGAACTCACAGCCCCGGATGAGAACATCCCAGCGAAGATCCTGTCTTAC
AACCGTGCCAACCGAGCTGTTGCGATCCTTTGTAACCATCAGAGGGCGCCACCCAAAACT
TTTGAGAAGTCTATGATGAACTTGCAAACTAAGATTGATGCCAAGAAGGAACAGCTAGCA
GATGCTCGGAGAGACCTGAAAAGTGCTAAAGCCGATGCCAAGGTCATGAAGGATGCCAAG
ACCAGGAAGGTGGTAGAGTCAAAGAAGAAGGCCGTGCAGAGACTGGAGGAACAGCTGATG
AAGCTCGAAGTTCAGGCCACAGACAGAGAGGAGAACAAACAAATTGCTTTGGGAACCTCC
AAACTCAACTATCTGGACCCGAGGATCTCAGTGGCTTGGTGCAAGAAGTGGGGGGTCCCA
ATTGAGAAAATCTACAACAAAACCCAGCGGGAGAAGTTTGCCTGGGCCATCGACATGGCT
GACGAGGACTATGAGTTC
>PtVa
TGGGAAGAAGAGCGCTATCCTGAAGGCATCAAGTGGAAATTCCTAGAACATAAAGGTCCT
GTATTTGCTCCACCATATGAGCCTCTTCCAGAGAGTGTCAAGTTTTACTATGATGGTAAA
GTCATGAAGCTGAGCCCCAAAGCAGAAGAAGTAGCTACGTTCTTTGCAAAAATGCTCGAC
CATGAATATACTACTAAGGAAGTATTTAGGAAAAATTTCTTTAAAGATTGGAGCCAGTAT
TTCAAAGCCCAGACGGAAAAAATCAAAGAGGAAAATGAAAAATTACTGAAAGAATATGGC
TTCTGTGTTATGGATAACCACAAAGAGAGGATTGCCAACTTCAAGATAGAACCTCCTGGG
CTTTTCCGAGGCCGTGGCAACCACCCCAAGATGGGCATGCTGAAGAGACGGATCATGCCT
GAGGACATAATCATCAACTGTAGCAAAGATGCCAAGGTTCCTTCTCCCCCTCCAGGGCAT
AAATGGAAAGAGGTCCGACATGATAACAAGGTTACTTGGCTGGTCTCCTGGACAGAGAAC
ATCCAGGGCTCTATTAAATACATCATGTTGAACCCCAGTTCACGAATCAAGGGTGAGAAA
GACTGGCAGAAATATGAGACTGCTCGGCGGCTGAAGAAGTGTGTGGACAAGATCCGGAAC
CAGTATCGAGAAGACTGGAAGTCTAAAGAGATGAAAGTCCGACAGAGAGCTGTAGCTCTG
TACTTCATTGACAAGCTTGCTCTGAGAGCAGGAAATGAGAAGGAGGAAGGAGAAACAGCA
GACACTGTGGGTTGCTGCTCGCTTCGTGTAGAGCACATTAATCTACACCCAGAGTTGGAT
GGCCAGGAATACGTGGTAGAATTTGACTTCCTTGGGAAGGACTCGATCAGATACTATAAC
AAAGTCCCTGTTGAGAAACGAGTTTTTAAGAACTTACAACTATTTATGGAGAACAAACAG
CCTGAGGATGATCTTTTTGATAGACTCAATACTGCTATTTTAAATAAGCATCTTCAGGAT
CTCATGGAGGGCTTGACAGCCAAGGTGTTCCGTACATATAATGCCTCCATCACGCTACAG
CAGCAGCTTAAAGAACTCACAGCCCCGGATGAGAACATCCCAGCAAAGATCCTGTCTTAT
AACCGTGCCAACCGAGCTGTTGCAATTCTTTGTAACCATCAGAGGGCACCACCAAAAACT
TTTGAGAAGTCCATGATGAATTTGCAATCTAAGATTGATGCCAAGAAGGAACAGCTAGCA
GATGCCCGGAAAGACCTAAAAAGTGCTAAAGCTGATGCCAAGGTCATGAAGGATGCAAAG
ACCAAGAAGGTTGTAGAGTCAAAGAAGAAGGCTGTGCAGAGACTGGAGGAACAGTTGATG
AAACTCGAAGTTCAGGCCACAGACCGAGAGGAGAATAAACAAATTGCTTTGGGAACCTCC
AAACTCAATTATCTGGACCCAAGGATCTCAGTGGCTTGGTGCAAGAAGTGGGGGGTCCCC
ATTGAGAAAATTTACAACAAAACCCAGCGAGAGAAGTTTGCCTGGGCCATCGACATGGCT
GACGAGGACTATGAGTTC
>RhFe
TGGGAAGAAGAGCGCTATCCTGAAGGCATCAAGTGGAAATTCCTAGAACATAAAGGTCCT
GTGTTTGCTCCACCGTATGAGCCTCTTCCAGAGAGTGTCAAGTTTTACTATGATGGTAAA
GTCATGAAGCTGAGCCCCAAAGCAGAAGAAGTAGCTACGTTCTTTGCAAAAATGCTCGAT
CATGAATATACTACTAAGGAAATATTTAGGAAAAATTTCTTTAAAGACTGGAGCCAGTAT
TTCAAAGCCCAGGCGGAAAAAATCAAAGAGGAGAATGAAAAATTACTGAAAGAATATGGC
TTCTGTATTATGGATAACCACAAAGAGAGGATTGCCAACTTCAAGATAGAACCTCCGGGG
CTTTTTCGGGGCCGTGGCAACCACCCCAAGATGGGCATGCTGAAGAGACGGATCCTGCCT
GAGGACATCATCATCAACTGTAGCAAAGATGCCAAGGTTCCTTCTCCTCCTCCAGGACAT
AAATGGAAAGAGGTCCGACATGATAACAAGGTTACTTGGCTAGTTTCTTGGACAGAGAAC
ATCCAAGGTTCCATTAAATACATCATGTTGAACCCCAGTTCACGAATCAAGGGTGAGAAA
GACTGGCAGAAATATGAGACTGCTCGGAGGCTGAAGAAGTGTGTGGACAAGATCCGGAAC
CAATATCGAGAAGACTGGAAGTCTAAAGAGATGAAAGTCCGGCAGAGAGCTGTAGCCTTA
TACTTCATTGACAAGCTTGCTCTGAGAGCAGGCAACGAGAAGGAGGAAGGAGAAACAGCG
GACACCGTGGGCTGCTGCTCGCTTCGCGTGGAGCACATCAACCTGCACCCAGAGCTGGAC
GGCCAGGAATACGTGGTTGAGTTTGACTTCCTGGGGAAGGACTCCATCAGATACTATAAC
AAAGTCCCTGTGGAGAAACGAGTTTTTAAGAACTTACAACTCTTTATGGAGAACAAACAG
CCTGAGGACGATCTTTTTGACAGACTCAATACTGCTATTTTAAATAAGCATCTTCAGGAT
CTCATGGAAGGTTTGACAGCCAAGGTGTTCCGTACATACAATGCCTCCATCACGCTACAA
CAGCAGCTAAAAGAACTCACAGCCCCGGATGAGAACATCCCGGCGAAGATCCTATCTTAT
AACCGTGCCAACCGAGCTGTTGCAATCCTTTGTAACCATCAGAGGGCACCACCAAAAACT
TTTGAGAAGTCCATGATGAATTTGCAATCTAAGATTGATGCCAAGAAGGAACAGCTAGCA
GATGCCCGGAGAGACCTGAAAAGTGCTAAAGCCGATGCCAAGGTCATGAAGGACGCAAAG
ACCAAGAAGGTGGTAGAGTCAAAGAAGAAGGCTGTGCAGAGACTGGAGGAGCAGTTGATG
AAGCTCGAAGTTCAGGCCACAGACCGAGAGGAGAATAAACAAATTGCTCTGGGAACCTCC
AAACTCAATTACCTCGACCCGCGGATCTCAGTGGCGTGGTGCAAGAAGTGGGGGGTCCCA
ATTGAGAAAATTTACAACAAAACCCAGCGAGAGAAGTTTGCTTGGGCCATCGACATGGCT
GACGAGGACTACGAGTTC
>RoAe
TGGGAAGAAGAGCGCTATCCTGAAGGCATCAAGTGGAAATTCCTAGAACATAAAGGCCCT
GTATTTGCTCCACCATATGAACCTCTTCCAGAGAGTGTCAAGTTTTACTATGATGGTAAA
GTCATGAAGCTGAGCCCCAAAGCAGAAGAAGTAGCTACGTTCTTTGCAAAAATGCTCGAC
CATGAATATACTACTAAGGAAGTATTTAGGAAAAATTTCTTTAAAGATTGGAGCCAGTAT
TTCAAAGCCCAGACGGAAAAAATCAAAGAGGAAAATGAAAAATTACTGAAGGAATATGGC
TTCTGTGTTATGGATAACCACAAAGAGAGAATTGCCAACTTCAAGATAGAACCTCCTGGG
CTTTTCCGAGGCCGTGGCAACCACCCCAAGATGGGCATGCTGAAGAGACGGATCATGCCT
GAGGACATAATCATCAACTGTAGCAAAGATGCCAAGGTTCCTTCTCCCCCTCCAGGACAC
AAATGGAAAGAGGTCCGACATGATAACAAGGTTACTTGGCTAGTCTCCTGGACAGAGAAC
ATCCAGGGTTCCATTAAATACATCATGTTGAACCCCAGTTCACGAATCAAGGGTGAGAAA
GACTGGCAGAAATATGAGACTGCTCGGAGGCTGAAGAAGTGTGTGGACAAGATCCGGAAC
CAGTATCGAGAAGACTGGAAGTCTAAAGAGATGAAAGTCCGGCAGAGAGCTGTAGCCCTG
TACTTCATTGACAAGCTTGCTCTGAGAGCAGGAAATGAGAAGGAGGAAGGAGAAACAGCA
GACACTGTGGGTTGCTGCTCGCTTCGTGTAGAGCACATTAATCTACACCCAGAGTTGGAT
GGCCAGGAATACGTGGTAGAATTTGACTTCCTTGGGAAGGACTCAATCAGATACTATAAC
AAAGTCCCTGTTGAGAAACGAGTTTTTAAGAACTTACAACTATTTATGGAGAACAAACAG
CCTGAGGATGACCTTTTTGATAGACTCAATACTGCTATTTTAAATAAGCATCTTCAGGAT
CTCATGGAGGGCTTGACAGCCAAGGTGTTCCGTACATATAATGCCTCTATCACGCTACAG
CAGCAGCTGAAAGAACTCACAGCCCCTGATGAGAACATCCCAGCAAAGATCCTGTCTTAT
AACCGTGCCAACCGAGCTGTTGCAATTCTTTGTAACCATCAGAGGGCACCACCAAAAACT
TTTGAGAAATCCATGATGAATTTGCAATCTAAGATTGATGCCAAGAAGGAACAGCTAGCA
GATGCCCGGAGAGACCTAAAAAGTGCTAAAGCTGATGCCAAGGTCATGAAGGATGCAAAG
ACCAAGAAGGTGGTAGAGTCAAAGAAGAAGGCTGTGCAGAGACTGGAGGAACAGTTGATG
AAACTCGAAGTTCAGGCCACAGACCGAGAGGAGAATAAACAAATTGCTTTGGGAACCTCC
AAACTCAATTATCTGGACCCAAGGATCTCAGTGGCTTGGTGCAAGAAGTGGGGGGTCCCA
ATTGAGAAAATTTACAACAAAACTCAGCGAGAGAAGTTTGCCTGGGCCATCGACATGGCT
GACGAGGACTATGAGTTC
