# Supplementary material for: Positively selected genes in the hoary bat (Lasiurus cinereus) lineage: prominence of thymus expression, immune and metabolic function, and regions of ancient synteny
Source: PeerJ. 2022 Mar 17;10:e13130. doi: 10.7717/peerj.13130 (PMC8934532; doi:10.7717/peerj.13130)
Supplement: Supplemental Information 3 — Initially tested orthogroups that have been edge-trimmed as described in the Methods. [file peerj-10-13130-s003.zip › original.trimmed/trimmed-OG0002039.fas]

>EpFu
ATGAAGAGAAGAAATGATCCAGAATGCACTGCCCCTATCAAGAAACAGAAGAAAAGAGTT
GCAGAGCTTGCCCTGAGCCTCAGCTCTACATCTGATGATGAACCTCCCTCCTCTATCAAT
CATGCAGCAAAAGTATCTTCCACAAGCCTCAGTGGGTCCGACAGTGAGACTGAGGGGAAG
CAACGCAGCTCTGATGATGCATTCAAAGCAGACTCTCTTGTGGAGGGAACTTCTTCCCGC
TATTCCATGTACAACAGCGTCTCCCAGAAGCTTATGGCGAAGATGGGCTTCAGGGAAGGT
GAAGGATTGGGTAAATACAGCCAGGGTCGGAAGGACATCGTTGAGGCCTCTAATCAGAAA
GGTCGAAGAGGCTTGGGTCTGACGTTGCAAGGCTTTGAACAGGAGTTGAATGTGGACTGG
CGAGATGAGCCCGAGCCCAGTGCCTGTGAGCAGGTGTCATGGTTCCCAGAATGTACCACT
GAAATTCCTGACACTGAGGAAATGAGTGATTGGATGGTTGTGGGAAAGAGGAAGATGATT
ATTGAAGATGAAACAGAGTTTTGTGGGGAAGACCTGCTTCACAGTGTGCTGCAATGTAAG
AGTGTGTTTGATGTCCTGGATGGGGAGGAGATGCGGCGAGCTCGGACCCGCGCCAATCCC
TACGAGATGATCCGAGGAGTCTTCTTCCTGAACAGGGCGGCAATGAAGATGGCCAATATG
GATTTTGTGTTTGATCGCATTTTTACAAATCCACGGGACTCTTATGGGAAACCACTGGTG
AAGGACCGGGAAGCGGAGCTTCTGTACTTTGCTGATGTCTGTGCAGGCCCCGGTGGCTTC
TCGGAGTACGTGCTGTGGAGGAAGAAGTGGCACGCAAAAGGCTTTGGAATGACTCTGAAG
GGCCCGAATGACTTTAAGCTGGAGGACTTCTACTCGGCCTCCAGTGAACTCTTTGAACCT
TACTACGGCGAGGGTGGGATCGATGGAGATGGAGACATCACCCGCCCAGAGAACATCACT
GCTTTTCGGAATTTTGTCCTGGATAACACAGATCGAAAGGGTGTCCACTTTCTGATGGCC
GATGGGGGTTTCTCCGTGGAGGGCCAGGAGAACCTGCAGGAGATCCTCAGCAAGCAGCTG
CTGCTCTGCCAGTTCCTCATGGCGCTCTCTGTTGTCCGGACAGGAGGCCACTTCATCTGT
AAAACCTTTGACCTGTTCACACCGTTCAGCGTGGGGCTCATCTACCTGCTGTACTGCTGC
TTTGAACGAGTATGTCTCTTTAAGCCGATTACCAGCCGTCCTGCCAACTCAGAAAGCCAC
TGTAGTCTGCAGATCAAAGCTCTGGCCAAAATCCATGCCTTTGTTCAAGACACGACCCTG
AGTGAGCCTCGGCAGGCAGAGATCCGGAAACAGTGCCTCCGTCTTTGGGGGATCCCTGAC
CAGGCTCGTGTGGCGCCTTCCTCCTCAGACCCGAAGTCTAAGTTCTTTGAGCTGATCCAG
GGCACTGAGATCGACATCTTCAGCTATAAGCCCACGCTGCTCACCTCCAAAACCTTGGAG
AAGATCCGCCCAGTGCTCGACTACCGCTGCATGGTGTCTGGCAGCGAGCAGAAGTTCCTC
CTCGGCCTCGGGAAGTCACAGATCTACACGTGGGATGGCCGCCAGTCAGACCGCTGGGTC
AAGCTGGACCTGAAGACAGAGCTGCCCCGGGACACTCTGCTCTCTGTGGAGATTGTCCAT
GAGCTGAAAGGGGAGGGGAAGGCCCAGCGGAAGATCAGTGCCATCCACATCCTCGATGTC
CTTGTGCTGAATGGCAGCGACGTGCGGGAGCAGCACTTTAACCAGCGAATTCAGCTTGCC
GAGAAATTTGTGAAAGCCGTTTCCAAGCCTAGTCGGCCTGACATGAATCCCATCAGGGTG
AAGGAGGTGTACAGGCTGGAGGAGATGGAGAAGATTTTTGTCAGGTTGGAGATGAAGATC
ATCAAGGGCTCCAGCGGCACCCCAAAGCTCAGCTACACAGGGCGGGACGACCGGCACTTT
GTGCCCACTGGCCTCTACATCGTCAGGACAGTGAACGAGCCCTGGACGATGGGATTCAGC
AAAAGCTCTAAGAGGAAGTTCTTCTACAACAAGAAAACCAAGAGCTCTACCTATGAGCTC
CCTGCAGATGCCATTGCCCCATTTCACATCTGCTACTATGGTCGGCTCTTCTGGGAATGG
GGAGATGGCATCCGTGTACATGACTCCCAGAAGCCCCAGGACCCGGACAAGCTATCCAAG
GAGGATGTCCTCTCCTTCATCCAGACGCACAGCGCC
>HiAr
ATGAAGAGGAGAAATGATCCAGAATGCACTGCCCCTATCAAGAAACAGAAGAAAAGAGTT
GCAGAGCTTGCCCTGAGCCTCAGCTCTACATCCGACGATGAACCTCCCTCCTCTATTAAT
CATGCAGCAAAAGTTTCCACAAATAGCATGTCTGGGGAGATAAGTGACACTCAGGGCCGT
CAGCGCAGCTCTGATGATCCCTTCAAAGCAGACTCCCTCGTGGAGGGAACTTCTTCTCGC
TATTCCATGTATAACAGCGTCTCCCAGAAGCTTATGGCCAAGATGGGCTTCAGGGAAGGT
GAAGGACTGGGTAAATACAGCCAGGGTCGGAAGGACATCGTTGAGGCCTCTAATCAGAAA
GGTCGAAGAGGCTTGGGCCTGACGTTGCAAGGCTTTGACCAGGAGTTGAGTGTGGACTGG
CGAGATGAGCCGGAGCCCAGTGCCTGCGAGCAGGTGTCATGGTTCCCAGAATGTACCACT
GAAATTCCTGACACTCAGGAAATGAGCGATTGGATGGTTGTGGGGAAGAGGAAGATGATC
ATTGAAGATGAAACAGAGTTTTGTGGGGAAGACCTGCTCCACAGTGTGCTGCAGTGTAAG
AGTGTGTTTGATGTCCTGGATGGGGAGGAGATGCGGCGAGCGCGGACCCGGGCCAATCCC
TACGAGATGATCCGAGGAGTCTTCTTCCTGAATAGGGCGGCAATGAAGATGGCTAACATG
GATTTCGTGTTTGATCACATTTTTACAAACCCGCGGGACTCTTATGGGAAACCGCTGGTG
AAGGACCGGGAAGCTGAGCTTCTGTACTTTGCAGACGTCTGTGCGGGCCCGGGGGGCTTC
TCGGAGTATGTGCTCTGGAGGAAGAAGTGGCACGCGAAGGGCTTTGGAATGACTCTGAAA
GGCCCTAATGACTTTAAGCTGGAGGATTTCTACTCAGCCTCCAGTGAACTCTTCGAACCC
TATTATGGCGAGGGTGGAATCGACGGAGATGGAGACATCACCCGCCCAGAGAACATCACT
GCTTTTCGGAATTTTGTCCTGGATAACACGGATCGCAAGGGTGTCCACTTTCTGATGGCT
GACGGGGGTTTCTCCGTGGAGGGGCAGGAGAACCTGCAGGAAATCCTCAGCAAGCAGCTG
CTGCTCTGTCAGTTCCTCATGGCGCTGTCTGTTGTCCGGACAGGAGGCCACTTCCTCTGT
AAAACCTTTGACCTGTTCACGCCGTTCAGCGTGGGGCTCATCTACCTGCTGTACTGCTGC
TTTGAACGAGTATGTCTCTTTAAGCCGATTACCAGCCGGCCTGCCAACTCAGAGAGCCAC
TGTAGTCTGCAGATCAAAGCTCTGGCCAAAATCCATGCCTTTGTTCAAGACACGACCCTG
AGTGAGCCTCGGCAGGCAGAGATCCGGAAAGAGTGCCTCCGTCTTTGGGGGATCCCAGAC
CAGGCTCGAGTTGCTCCTTCTTCCTCAGACCCGAAATCTAAGTTCTTCGAGCTAATCCAG
GGCACTGAGATTGACATCTTCAGCTATAAGCCCACACTGCTCACCTCCAAAACCCTGGAG
AAGATCCGCCCAGTGCTTGACTACCGCTGCATGGTGTCTGGCAGCGAGCAGAAGTTCCTC
ATCGGCCTGGGGAAGTCCCAGATCTACACGTGGGATGGCCGCCAGTCAGACCGCTGGGTC
AAGCTGGACCTGAAGACAGAGCTACCCCGGGACACTCTGCTCTCTGTGGAGATCGTCCAT
GAGCTGAAAGGGGAGGGGAAGGCCCAGCGGAAGATCAGTGCGATCCACATCCTTGATGTC
CTCGTGCTGAATGGCAGCGACGTGCGGGAGCAGCACTTTAACCAGCGAATTCAGCTTGCT
GAGAAATTTGTGAAAGCTGTTTCCAAGCCCAGTCGGCCTGACATGAATCCCATCAGGGTG
AAGGAGGTGTACAGACTGGAGGAGATGGAGAAGATTTTTGTTAGGTTAGAGATGAAGATC
ATCAAGGGCTCCAGTGGCACCCCGAAGCTCAGCTACACAGGGCGGGACGACCGGCACTTC
GTGCCCACTGGCCTCTACATCGTCAGGACAGTGAATGAGCCATGGACTATGGGGTTCAGC
AAAAGCTTCAAGAGGAAATTCTTCTATAACAAGAAAACCAAGACCTCTACCTTTGACCTC
CCTGCAGACTCCATCGCCCCATTTCACATCTGCTACTACAGCCGTCTCTTCTGGGAGTGG
GGGGATGGCATCCGCGTGCATGACTCGCAGAAGCCCCAGGACCCGGACACGCTGTCGAAG
GAGGATGTCCTCTCCTTCATCCAGACACACAGCGCC
>LaCi
ATGAAGAGGAGAAATGATCCAGAATGCACTGCCCCTATCAAGAAACAGAAGAAAAGAGTT
GCAGAGCTTGCCCTGAGCCTCAGCTCTACATCTGATGATGAACCTCCCTCCTCTATCAAT
CATGCAGCAAAAGTATCTACCACAAGCCTCAGTGGGTCTGACAGTGAGACTGAGGGGAAG
CAACAGAGCTCTGATGATGCATTCAAAGCAGACTCTCTTGTGGAGGGAACGTCTTCCCGC
TATTCCATGTACAACAGCGTTTCCCAGAAGCTTATGGCGAAGATGGGCTTCAGGGAAGGT
GAAGGATTGGGTAAATACAGCCAGGGTCGGAAGGACATCGTTGAGGCCTCTAATCAGAAA
GGTCGAAGAGGCTTGGGTCTCACGTTGCAAGGCTTTGAACAGGAGTTGAATGTGGACTGG
CGAGATGAGCCCGAGCCCAGCGCCTGTGAGCAGGTGTCATGGTTTCCAGAATGTACCACT
GAAATCCCTGACACTGAAGAAATGAGTGATTGGATGGTTGTGGGAAAGAAGAAGATGATT
ATTGAAGATGAAACAGAGTTTTGTGGGGAATACCTGCTTCACAGTGTGCTGCAGTGTAAG
AGTGTGTTTGATGTCCTGGATGGGGAGGAGATGCGGCGAGCTCGGACCCGCGCCAATCCC
TACGAGATGATCCGAGGAGTCTTCTTCCTGAACAGGGCAGCAATGAAGATGGCCAATATG
GATTTTGTGTTTGATCGAATTTTTACAAATCCACGGGACTCTTACGGGAAACCATTGGTG
AAGGACCGGGAAGCAGAACTTCTGTACTTTGCTGATGTCTGTGCAGGCCCCGGTGGCTTC
TCGGAGTATGTGCTATGGAGGAAGAAATGGCACGCAAAGGGCTTTGGAATGACTCTGAAG
GGCCCGAATGACTTTAAGCTGGAGGACTTCTACTCGGCCTCCAGTGAACTCTTTGAACCT
TACTACGGCGAGGGTGGGATCGATGGAGATGGAGACATCACCCGCCCAGAGAACATCACT
GCTTTTCGGAATTTTGTCCTGGATAACACAGATCGAAAGGGTGTCCATTTTCTGATGGCT
GATGGGGGTTTCTCCGTGGAGGGCCAGGAGAACCTGCAGGAGATCCTCAGCAAGCAGCTG
CTGCTCTGCCAGTTCCTCATGGCGCTCTCTGTTGTCCGGACAGGAGGCCACTTCATCTGT
AAAACCTTCGACCTGTTCACACCATTCAGCGTGGGGCTCATCTACCTGCTGTACTGCTGC
TTTGAACGAGTATGTCTCTTTAAGCCGATTACCAGCCGTCCTGCCAACTCAGAAAGCCAC
TGTAGTCTGCAGATCAAAGCTCTGGCCAAAATCCATGCCTTTGTTCAAGACACGACCCTG
AGTGAGCCTCGACAGGCAGAGATCCGGAAACAGTGCCTCCGTCTTTGGGGGATCCCGGAC
CAGGCTCGTGTGGCTCCTTCCTCCTCAGACCCGAAATCTAAGTTCTTTGAGCTGATCCAG
GGCACTGAGATCGACATCTTCAGCTATAAGCCCACGCTGCTCACCTCCAAAACCTTGGAG
AAGATCCGCCCAGTGCTCGACTACCGATGCATGGTGTCTGGCAGTGAGCAGAAGTTCCTC
CTGGGCCTGGGGAAGTCACAGATCTACACATGGGATGGCCGCCAGTCAGACCGCTGGGTC
AAGCTGGACCTGAAGACAGAGCTGCCCCGGGACACTCTGCTCTCTGTGGAGATTGTCCAT
GAGCTGAAAGGGGAGGGGAAGGCCCAGCGGAAGATCAGTGCCATCCATATCCTCGATGTC
CTTGTGCTGAATGGCAGCGACGTGCGGGAGCAGCATTTTAACCAGCGAATTCAGCTTGCT
GAGAAATTCGTGAAAGCTGTTTCCAAGCCTAGTCGGCCTGACATGAATCCTATAAGGGTG
AAGGAAGTGTACAGGCTGGAGGAAATGGAGAAGATTTTTGTCAGGTTGGAGATGAAGATC
ATTAAGGGCTCCAGCGGCACCCCAAAGCTCAGCTACACAGGGCGGGACGACCGGCACTTT
GTGCCCACTGGCCTCTACATCGTCAGGACAGTGAACGAGCCCTGGACGATGGGATTCAGC
AAAAGCTCTAACAGGAAGTTCTTCTACAACAAGAAAACCAAGAGCTCTACTTATGAGCTC
CCTGCAGATGCCATTGCCCCATTTCACATCTGTTACTATGGCCGGCTCTTCTGGGAATGG
GGGGATGGCATCCGTGTACATGACTCCCAGAAGCCCCAGGACCCGGACAAGCTATCCAAG
GAGGATGTCCTCACCTTCATCCAGACGCATAGCGCC
>MyLu
ATGAAGAGGAGAAATGATCCAGAGTGCACTGCCCCTATCAAGAAACAGAAGAAAAGAGTT
GCAGAGCTTGCCCTGAGCCTCAGCTCTACATCTGATGATGAACCTCCCTCGTCTATCAAT
CATGCAGCCAAAGTGTCTACCACAAGCCTCAGTGGGTCTGACAGTGAGACTGAGGGGAAG
CAACGCAGCTCTGATGATGCATTCAAAGCAGACTCTCTTGTGGAGGGAACTTCTTCCCGC
TATTCCATGTACAATAGCGTCTCCCAGAAGCTTATGGCCAAGATGGGTTTCAGGGAAGGT
GAAGGATTGGGTAAATACAGCCAGGGTCGGAAGGACATCGTTGAGGCCTCTAATCAGAAA
GGTCGAAGAGGCTTGGGTCTGACGTTGCAAGGCTTTGAACAGGAGTTGAATGTGGACTGG
CGAGATGAGCCCGAGCCCAGTGCCTGTGAGCAGGTGTCATGGTTCCCAGAATGTACCACT
GAAATTCCCGACACTGAGGAAATGAGCGATTGGATGGTTGTGGGAAAGAGGAAGATGATT
ATTGAAGATGAAACAGAGTTTTGTGGGGAAGACCTGCTTCACAGTGTGCTGCAGTGTAAG
AGTGTGTTTGATGTCCTGGATGGGGAGGAGATGCGGCGAGCTCGGACCCGCGCCAATCCC
TACGAGATGATCCGAGGAGTCTTCTTCCTGAACAGGGCGGCAATGAAGATGGCCAATATG
GATTTTGTGTTTGATCGCATTTTTACAAATCCACGGGACTCTTATGGGAGACCATTGGTG
AAGGACCGGGAAGCGGAGCTTCTGTACTTTGCTGACGTCTGTGCAGGCCCCGGTGGCTTC
TCGGAGTATGTGCTGTGGAGGAAGAAGTGGCACGCGAAGGGCTTTGGCATGACTCTGAAG
GGCCCGAATGACTTTAAGCTGGAGGACTTCTACTCGGCCTCCAGTGAACTCTTTGAACCT
TATTACGGCGAGGGTGGGATCGATGGAGATGGAGACATCACCCGCCCAGAGAACATCACT
GCTTTTCGGAATTTTGTCCTGGATAACACAGATCGAAAGGGTGTCCACTTTCTGATGGCC
GATGGGGGCTTCTCCGTGGAGGGCCAGGAGAACCTGCAGGAGATCCTCAGCAAGCAGCTG
CTGCTCTGCCAGTTCCTCATGGCGCTGTCTGTTGTCCGGACAGGAGGTCACTTCATCTGT
AAAACCTTCGACCTGTTCACACCATTCAGCGTGGGGCTTATCTACCTGCTGTACTGCTGC
TTTGAACGAGTATGTCTCTTTAAGCCGATTACCAGCCGTCCTGCCAACTCAGAAAGCCAC
TGTAGTCTGCAGATCAAAGCTCTGGCCAAAATCCATGCCTTTGTTCAAGACACGACCCTG
AGTGAGCCCCGGCAGGCAGAGATCCGGAAACAGTGCCTCCGTCTTTGGGGGATCCCGGAC
CAGGCTCGTGTGGCTCCTTCCTCCTCAGACCCGAAGTCTAAGTTCTTTGAGCTGATCCAG
GGCACTGAGATCGACATCTTCAGCTATAAGCCCACGCTGCTCACCTCCAAAACCTTGGAG
AAGATCCGCCCAGTGCTCGACTACCGCTGCATGGTGTCTGGCAGTGAGCAGAAGTTCCTC
CTGGGCCTGGGGAAGTCACAGATCTACACATGGGATGGCCGCCAGTCAGACCGCTGGGTC
AAGCTGGACCTGAAGACAGAGCTGCCCCGGGACACTCTGCTCTCTGTGGAGATCGTCCAT
GAGCTGAAAGGGGAGGGGAAGGCCCAGCGGAAGATCAGTGCCATCCACATCCTCGATGTC
CTCGTGCTGAATGGCAGCGACGTGCGGGAGCAGCACTTTAACCAGCGAATTCAGCTTGCT
GAGAAGTTTGTGAAAGCTGTTTCCAAGCCTAGTCGGCCTGACATGAATCCCATCAGGGTG
AAGGAGGTGTACAGGCTGGAGGAAATGGAGAAGATTTTTGTCAGGTTGGAGATGAAGATC
ATCAAGGGCTCCAGCGGCACCCCAAAGCTCAGCTACACAGGGCGGGACGACAGGCACTTT
GTGCCCACTGGTCTCTACATCGTCAGGACAGTGAACGAGCCGTGGACAATGGCATTCAGC
AAAAGCTTTAAGAGGAAGTTCTTCTACAACAAGAAAACCAAGAGCTCTACCTTTGAGCTC
CCTGCAGACGCCATTGCCCCATTTCACATCTGCTACTACGGCCGACTCTTCTGGGAGTGG
GGGGATGGCATCCGTGTACATGACTCCCAGAAGCCCCAGGACCCGGACAAGCTATCCAAG
GAGGATGTCCTCTCCTTCATCCAGACGCACAGCGCC
>PhDi
ATGAAGAGGAGAAATGACCCAGAATGCACTGCCCCTATCAAGAAACAGAAGAAAAGAGTT
GCAGAGCTTGCCCTGAACCTCAGCTCTACGTCTGATGATGAACCGCCCTCCTCTGTCAAT
CATGCAGCAAAAGTATCTACCACAAGCCTCAGTGGGTCTGACAGTGACACTGAGGGGAAG
CAGCACAGCTCTAATGATGCATTCAAAGCAGACTCTCTCGTGGAGGGAACTTCTTCTCGC
TATTCCATGTACAACAGCGTCTCCCGGAAGCTTATGGCCAAGATGGGCTTCAAGGAAGGT
GAAGGATTAGGTAAACACAACCAGGGTCGGAAGGACATTGTTGAAGCCTCTAATCAGAAA
GGTCGGAGAGGCTTGGGTCTGACCTTGCAAGGCTTTGACCAGGAGTTGAATGTGGACTGG
CGAGATGAGCCGGAGCCCAGCGCCTGTGAGCAGGTGTCATGGTTCCCAGAATGCACCACT
GAGATTCCTGACACTCAGGAAATGAGTGATTGGATGGTTGTGGGAAAGCAAAAGATGATT
ATTGAAGACGAAACTGAGTTTTGTGGGGAAGACCTGCTTCACAGTGTGCTGCAGTGTAAG
AGTGTGTTTGACGTCCTGGACGGGGAGGAGATGCGGCGAGCGCGGACCCGGGCCAATCCC
TATGAGATGATCCGAGGAGTCTTCTTCCTAAACAGGGCGGCAATGAAGATGGCTAACATG
GATTTTGTGTTTGATCGCATTTTTACAAATCCACGGGACTCCTATGGGAAACCCCTAGTG
AAGGACCGGGAAGCTGAGCTTCTGTACTTCGCTGACGTCTGTGCAGGCCCAGGTGGCTTC
TCGGAGTACGTGCTGTGGAGGAAGAAGTGGCACGCGAAGGGCTTTGGAATGACTCTGAAG
GGCCCGAATGACTTCAAGCTGGAGGACTTCTACTCAGCCTCCAGCGAACTCTTTGAACCT
TACTACGGCGAGGGTGGGGTCGATGGAGATGGAGACATCACCCGCCCTGAGAACATCACT
GCTTTCCGGAATTTTGTCCTGGATAACACGGATCGAAAGGGAGTCCACTTTCTGATGGCT
GATGGGGGTTTCTCCGTGGAGGGACAGGAGAACCTGCAAGAGATCCTGAGCAAGCAGCTG
CTGCTCTGTCAGTTCCTCATGGCGCTCTCTGTGGTCCGGACAGGAGGCCACTTCATCTGT
AAAACCTTTGATCTGTTCACACCATTCAGCGTGGGGCTCATCTACCTGCTGTACTGCTGC
TTTGAACGAGTGTGTCTATTTAAGCCGATTACCAGCCGTCCGGCCAACTCAGAGAGACAC
TGTAGTCTGCAGATCAAAGCTCTGGCCAAAATCCATGCCTTTGTTCAAGACACGACCTTG
AGTGAGCCTCGGCAGGCAGAGATCCGGAAACAGTGCCTTCGTCTTTGGGAGATCCCAGAC
CAGGCTCGAGTTGCTCCTTCTTCCTCAGACCCGAAATCTAAGTTCTTTGAGCTAATTCAG
GGCACTGAGATTGACATCTTCAGCTATAAGCCCACGCTGCTCACCTCCAAAACCTTGGAG
AAGATCCGCCCAGTGCTCGACTACCGCTGCATGGTGTCTGGCAGTGAGCAGAAGTTCCTC
CTTGGCCTGGGGAAGTCACAGATCTACACGTGGGATGGCCGCCAGTCAGACCGCTGGGTC
AAGCTGGACCTGAAGACAGAGCTACCCCGGGACACTCTGCTCTCTGTGGAGATTGTCCAT
GAGCTGAAAGGGGAGGGGAAGGCCCAGCGAAAAATTAGTGCGATCCACATCCTTGATGTC
CTCGTGCTGAATGGCAGCGACGTGCGGGAGCAGCACTTTAACCAGAGAATTCAGCTCGCT
GAGAAATTTGTGAAAGCTGTTTCCAAGCCTAGTCGGCCCGACATGAATCCCATCAGGGTG
AAGGAGGTGTACAGGCTGGAGGAAATGGAGAAGATTTTTGTCAGGTTAGAGATGAAGATC
ATCAAGGGCTCCAGTGGCACACCGAAGCTCAGCTACACAGGGCGGGACGACCGGCACTTT
GTGCCCACTGGCCTCTACATCGTCAGGACCGTGAATGAGCCATGGACTATGAGAATCAGC
AAAAGCTTTAAGAGGAAATTCTTCTACAACAAGAAAACTGGAACCTCTACCTATGAGCTC
CCTCCAGACTCCATTGCCCCATTTCACATCTGCTACTATGGCCGGCTCTTTTGGGAGTGG
GGAGATGGCATCCGTGTACATGACTCCCAGAAGCCCCAGGACCCAGACAAGCTGTCCAAG
GAAGACGTCCTTTCCTTCATCCAGATGCACAGCGCC
>PtVa
ATGAAGAGGAGAAATGATCCAGAATGCACTGCCCCTATCAAGAAACAGAAGAAGAGAGTT
GCAGAGCTTGCCCTGAGCCTCAGCTCTACGTCTGATGATGAACCTCCCTCCACTGTCAAT
CATGCAGCAAAAGTATCTACCACAAGCCTAAGTGGGTCTGACAGCGAGACTGAGGGGAAG
CAACGCAGCTCTGACGATGTATTCAAAGCAAACTCCCTTGTGGAGGGAACGTCCTCGCGC
TATTCCATGTATAATAGCGTCTCCCAGAAGCTTATGGCCAAGATGGGCTTCAGGGAAGGC
GAAGGATTGGGTAAATACAGCCAGGGTCGGAAGGACATTGTTGAGGCCTCTAGTCAGAAA
GGTCGAAGAGGCTTGGGTCTGACGTTGCAAGGCTTTGACCAGGAGTTGAACGTGGACTGG
CGAGATGAGCCAGAGCCCAGTGCCTGTGAGCAGGTGTCATGGTTCCCAGAATGCACCACT
GAAATTCCTGACACTCAGGAAATGAGCGATTGGATGGTTGTGGGAAAGAGAAAGATGATT
ATTGAAGATGAAACAGAGTTTTGTGGGGAAGACCTGCTTCACAGTATGCTGCAGTGTAAG
AGTGTGTTTGATGTCTTGGATGGGGAGGAGATGCGGCGAGCTCGGACCCGGGCCAATCCC
TACGAGATGATCCGAGGAGTCTTCTTCCTAAATAGGGCAGCAATGAAGATGGCTAACATG
GATTTTGTGTTTGATCGCATTTTTACAAATCCGCGGGACTCATGTGGGAAACCACTGGTA
AAGGATCGGGAAGCTGAGCTTCTGTACTTTGCTGACGTCTGTGCAGGCCCAGGTGGCTTC
TCCGAGTATGTGCTGTGGAGGAAGAAGTGGCACGCAAAGGGCTTTGGAATGACTCTGAAG
GGCCCTAATGACTTTAAGCTAGAGGACTTCTACTCAGCCTCCAGTGAACTCTTCGAACCT
TACTATGGTGAGGGTGGGATTGATGGAGATGGAGACATCACCCGCCCAGAGAACATCACT
GCTTTTCGGAATTTTGTCCTGGATAACACAGATCGCAAGGGTGTCCACTTTCTGATGGCC
GATGGGGGTTTCTCCGTGGAGGGGCAGGAGAACCTGCAAGAGATCCTCAGCAAACAGCTG
CTGCTCTGTCAGTTCCTCATGGCGCTGTCTGTTGTCCGGACAGGAGGCCACTTCATCTGT
AAAACCTTTGACCTGTTCACACCGTTCAGCGTGGGGCTCATCTACCTGTTATACTGCTGC
TTTGAACGAGTATGTCTCTTTAAGCCGATTACCAGCCGACCTGCCAACTCAGAGAGCCAC
TGTAGTCTGCAGATCAAAGCTCTGGCCAAAATCCATGCCTTTGTTCAAGACACGACCCTG
AGTGAGCCTCGGCAGGCAGAGATCCGGAAAGAGTGCCTCCGTCTTTGGGGGATCCCAGAT
CAGGCTCGAGTTGCTCCTTCTTCCTCAGACCCAAAATCTAAGTTCTTTGAGCTAATCCAG
GGCACTGAGATTGACATCTTCAGCTATAAGCCCACACTGCTCACCTCCAAAACCCTGGAG
AAGATCCGCCCAGTGCTCGACTACCGCTGCATGGTGTCTGGCAGTGAGCAGAAGTTTCTC
ATTGGCCTGGGGAAATCACAGATCTACACGTGGGATGGCCGCCAGTCAGACCGCTGGGTC
AAGCTGGACCTGAAGACAGAGCTACCCCGAGACACTCTGCTATCTGTGGAGATTGTCCAT
GAGCTGAAAGGGGAGGGAAAGGCCCAGCGGAAGATTAGTGCGATCCACATCCTTGATGTC
CTCGTGCTGAATGGCAGTGACGTGCGGGAGCAGCACTTTAACCAGCGAATTCAGCTTGCT
GAGAAATTTGTGAAAGCTGTTTCCAAGCCTAGTCGGCCTGACATGAATCCCATCAGGGTG
AAGGAGGTGTACAGGCTGGAGGAGATGGAGAAGATTTTTGTCAGGTTAGAAATGAAGATC
ATCAAGGGCTCCAGTGGCATACCGAAGCTCAGCTACACAGGACGGGACGACCGGCACTTT
GTGCCCACTGGCCTCTACATCGTCAGGACAGTGAATGAGCCATGGACTATGGGATTCAGC
AAAAGCTTCAAGAGGAAGTTCTTCTACAACAAGAAAACCAAGCTCTCTACCTTTGACCTC
CCTGCAGACTCCATTGCCCCATTTCACATCTGCTACTATGGCCGTCTCTTCTGGGAGTGG
GGGGATGGCATCCGTGTACATGACTCCCAGAAGCCCCAAGACCCGGACAAGCTGTCCAAG
GAGGATGTCCTGTCCTTCATCCAGACACACAGCGCC
>RhFe
ATGAAGAGGAGAAATGATCCAGAATGCACTGCCCCTCTCAAGAAGCAGAAGAAAAGAGTT
GCAGAGCTTGCCCTGAGCCTCAGCTCTACGTCTGACGATGAACCTCCCTCCTCTGTCAAT
CATGCAGCAAAAGTATCTACCACAAGCCTAAGCGGGTCGGACAGCGAGACTGAGGGGAAG
CAGCGCAGCTCTGATGATGCCTTCAAAGCAGACTCCCTCGTGGAGGGAACTTCTTCTCGC
TATTCCATGTATAACAGCGTCTCCCAGAAGCTTATGGCCAAGATGGGCTTCAGGGAAGGT
GAAGGGTTGGGTAAATACAGTCAGGGTCGGAAGGACATCGTTGAGACCTCTAATCAGAAA
GGTCGAAGAGGCTTGGGCCTGACGTTGCAAGGCTTTGACCAGGAATTGAACGTGGACTGG
CGAGATGAGCCAGAGCCCAGTGCCTGTGAGCAGGTGTCATGGTTCCCGGAGTGTACCACT
GAAATTCCTGACACCCAGGAAATGAGCGATTGGATGGTTGTGGGCAAGAGGAAGATGATC
ATTGAAGATGAAACAGAGTTTTGTGGGGAAGACCTGCTTCACAGCATGCTGCAGTGTAAG
AGCGTATTTGATATCCTGGATGGGGAGGAGATGCGGCGAGCTCGGACCCGGGCCAATCCC
TACGAGATGATCCGAGGAGTCTTCTTCCTAAATAGGGCGGCAATGAAGATGGCTAACATG
GATTTTGTGTTTGATCACATTTTTACAAATCCGCGAGACTCTTATGGGAAACCACTGGTA
AAGGACCGGGAAGCTGAGCTTCTGTACTTTGCAGACGTCTGCGCGGGCCCGGGGGGCTTC
TCGGAGTATGTGCTCTGGAGGAAGAAGTGGCACGCGAAGGGCTTTGGAATGACTCTGAAG
GGCCCTAATGACTTTAAGCTGGAGGATTTCTACTCAGCCTCCAGTGAACTCTTTGAACCC
TACTACGGTGAGGGCGGGATCGATGGAGATGGAGACATCACCCGCCCAGAAAACATCACT
GCTTTTCGGAATTTTGTCCTGGACAACACAGATCGCAAGGGGGTCCACTTTCTGATGGCC
GACGGGGGTTTCTCCGTGGAGGGGCAAGAGAACCTGCAGGAGATCCTCAGCAAGCAGCTG
CTGCTCTGTCAGTTCCTCATGGCGCTGTCGGTTGTCCGGACAGGCGGCCACTTCCTCTGT
AAAACCTTTGACCTGTTCACACCGTTCAGCGTGGGGCTCATCTACCTGCTGTACTGCTGC
TTTGAACGAGTCTGTCTCTTTAAGCCTATTACCAGCCGACCTGCCAACTCAGAGAGCCAC
TGTAGTCTGCAGATCAAAGCTCTGGCCAAAATCCATGCCTTTGTTCAAGACACGACCCTG
AGTGAGCCTCGGCAGGCAGAGATCCGGAAAGAGTGCCTCCGTCTTTGGGGGATCCCAGAC
CAGGCTCGAGTTGCTCCTTCTTCCTCAGACCCGAAATCTAAGTTCTTTGAGCTGATCCAG
GGCACTGAGATTGACATCTTCAGCTATAAGCCCACACTGCTCACCTCCAAAACCCTGGAG
AAGATCCGCCCCGTGCTTGACTACCGCTGCATGGTGTCTGGCAGTGAGCAGAAGTTCCTC
ATCGGCCTGGGGAAGTCCCAGATCTACACGTGGGATGGCCGCCCATCAGACCGCTGGGTC
AAGCTGGACCTGAAGACAGAACTACCCCGGGACACTCTGCTCTCTGTGGAGATCGTCCAT
GAGCTGAAAGGGGAGGGGAAGGCCCAGCGGAAGATCAGTGCGATCCACATCCTGGATGTC
CTCGTGCTGAATGGCAGCGACGTGCGGGAGCAGCACTTTAACCAGCGAATTCAGCTTGCG
GAGAAATTTGTGAAAGCTGTTTCCAAGCCGAGTCGGCCGGACATGAATCCCATCAGGGTG
AAGGAGGTGTACAGGCTGGAAGAGATGGAGAAGATTTTTGTCAGGTTAGAAATGAAGATC
ATCAAGGGCTCCAGCGGCACCCCGAAGCTCAGCTACACGGGGCGGGACGACCGGCACTTT
GTGCCCACTGGCCTCTACATCGTCAGGACAGTGAACGAGCCGTGGACTATGGGATTCAGC
AAAAGCTTCAAGAGGAAGTTCTTCTATAACAAGAAGACCAAGACCTCTACCTTTGACCTT
CCTGCAGACTCCATTGCCCCATTTCATATCTGCTACTATAGCCGTCTCTTCTGGGAGTGG
GGGGATGGCATCCGTGTGCATGACTCCCAGAAGCCCCAGGACCCGGACAAGCTGTCTAAG
GAGGAAGTCCTGTCCTTCATCCAGACACACAGCGCC
>RoAe
ATGAAGAGGAGAAATGATCCAGAATGCACTGCCCCTATCAAGAAACAGAAGAAGAGAGTT
GCAGAGCTTGCCCTGAGTCTCAGCTCTACGTCTGACGATGAACCTCCCTCCACTGTCAAT
CATGCAGCAAAAGTATCTACCACAAGCCTAAGTGGGTCTGACAGCGAGACTGAGGGGAAG
CAACGCAGCTCTGACGATGCATTCAAAGCAAACTCCCTCGTGGAGGGAACGTCCTCTCGC
TATTCCATGTATAATAGCGTCTCCCAGAAGCTTATGGCCAAGATGGGCTTCAGGGAAGGC
GAAGGATTGGGTAAATACAGCCAAGGTCGGAAGGACATTGTTGAGGCCTCTAGTCAGAAA
GGTCGAAGAGGCTTGGGTCTGACATTGCAAGGCTTTGACCAGGAGTTAAACGTGGACTGG
CGAGATGAGCCAGAGCCCAGTGCCTGTGAGCAGGTGTCATGGTTCCCAGAATGCACCACT
GAAATTCCTGACACTCAGGAAATGAGCGATTGGATGATTGTAGGAAAGAAAAAGATGATT
ATTGAAGATGAAACACAGTTTTGTGGGGAAGACCTGCTTCACAGTATGCTGCAGTGTAAG
AGTGTGTTTGATGTCTTGGATGGGGAGGAGATGCGGCGAGCTCGGACCCGGGCCAATCCC
TATGAGATGATCCGAGGAGTCTTCTTCCTAAATAGGGCGGCAATGAAGATGGCTAACATG
GATTTTGTGTTTGATCGCATTTTTACAAATCCACGGGACTCGTGTGGGAAACCACTGGTA
AAGGATCGGGAAGCTGAGCTTCTGTACTTTGCTGACGTCTGTGCAGGCCCAGGTGGCTTC
TCCGAGTACGTGCTGTGGAGGAAGAAGTGGCACGCAAAGGGCTTTGGAATGACTCTGAAG
GGCCCTAACGACTTTAAGCTAGAGGACTTCTACTCAGCCTCCAGTGAACTCTTCGAACCT
TACTACGGCGAGGGTGGGATTGATGGAGATGGAGACATCACCCGCCCAGAGAACATCACT
GCTTTTCGGAATTTTGTCCTGGATAACACAGATCGCAAGGGTGTCCACTTTCTGATGGCC
GATGGGGGTTTCTCTGTGGAGGGGCAGGAGAACCTACAAGAGATCCTCAGCAAGCAGCTG
CTGCTCTGTCAGTTCCTCATGGCGCTGTCTGTTGTCCGGACAGGAGGCCACTTCATCTGT
AAAACCTTTGACCTTTTCACACCATTCAGCGTGGGGCTAATCTACCTGTTATACTGCTGC
TTTGAACGAGTATGTCTCTTTAAGCCGATTACCAGCCGACCTGCCAACTCAGAGAGCCAC
TGTAGCCTGCAGATCAAAGCTCTGGCCAAAATCCATGCCTTTGTTCAAGACACGACCTTG
AGTGAGCCTCGGCAGGCAGAGATCCGGAAAGAGTGCCTCCGTCTTTGGGGGATCCCAGAT
CAGGCTCGAGTTGCTCCTTCTTCCTCAGACCCAAAATCTAAGTTCTTTGAGCTAATCCAG
GGCACTGAGATTGACATCTTCAGCTATAAGCCCACACTGCTCACCTCCAAAACCCTGGAG
AAGATCCGTCCAGTGCTCGACTACCGCTGCATGGTGTCTGGCAGTGAGCAGAAGTTTCTC
ATCGGCCTGGGGAAATCACAGATCTACACGTGGGATGGCCGCCAGTCAGACCGCTGGGTC
AAGCTGGACTTGAAGACAGAGCTACCCCGAGACACACTGCTCTCTGTGGAGATTGTCCAT
GAGCTGAAAGGGGAGGGAAAGGCCCAGCGGAAGATTAGTGCGATCCACATCCTCGATGTC
CTTGTGCTGAATGGCAGTGACGTGCGGGAGCAGCACTTTAACCAGCGAATTCAGCTGGCT
GAGAAATTTGTGAAAGCTGTTTCCAAGCCTAGTCGGCCTGACATGAATCCCATCAGGGTG
AAGGAGGTGTACAGGCTGGAGGAGATGGAGAAGATTTTTGTCAGGTTAGAAATGAAGATA
ATCAAGGGCTCCAGTGGCATACCGAAGCTCAGCTACACAGGACGGGATGACCGGCACTTT
GTGCCCACTGGCCTCTACATCGTCAGGACAGTGAATGAGCCATGGACTATGGGATTCAGC
AAAAGCTTCAGGAGGAAGTTCTTCTACAACAAGAAAACCAAGCTCTCTACCTTTGACCTC
CCTGCAGACTCCATTGCCCCATTTCACATCTGCTACTATGGCCGTCTCTTCTGGGAGTGG
GGGGATGGCATCCGTGTACATGACTCCCAGAAGCCTCAAGACCCAGACAAGCTGTCCAAG
GAGGATGTCCTGTCCTTCATCCATACACACAGCGCC
