# Supplementary material for: Positively selected genes in the hoary bat (Lasiurus cinereus) lineage: prominence of thymus expression, immune and metabolic function, and regions of ancient synteny
Source: PeerJ. 2022 Mar 17;10:e13130. doi: 10.7717/peerj.13130 (PMC8934532; doi:10.7717/peerj.13130)
Supplement: Supplemental Information 3 — Initially tested orthogroups that have been edge-trimmed as described in the Methods. [file peerj-10-13130-s003.zip › original.trimmed/trimmed-OG0002042.fas]

>EpFu
GGCATTTTGAACTGGCACCAGTTTCTGGAAGGCCCCGAGGGCGTGGAAAACGCGCGGTTC
GGCTCCGCGATCGCCGCCCTCTCGGACGTCAACATGGACGGCTTCAATGACGTGATCGTG
GGGTCGCCTCTGGAGCATCAGAACGCGGGGGCCGTGTACATCTACAACGGCCACGGGGGC
ACCGTCCGCACCAAGTTCTCCCAGAAAATCCTGGGATCCGACGGAGCCTTCCGGAGCCGG
CTCCAGTACTTCGGGAGGTCCTTGGACGGCTTTGGAGACCTGAATGGGGATTCCATCACC
GATGTGTCCATTGGTGCCTTTGGACAAGTTGTCCAGCTCTGTGGCTGTGACGTCTGTGAC
GTCGGCCGTGACAACTGCAGGACCACCCGCAACATCACCTGCTGGCTGCGAGACCCACAG
GTGCGGGCCGAGTACTTCCTGAACGTGTCCACGCGCATCTGGAACGGCACCTTCGCAGCT
TGCGCCCACCCCCGGCGCGCCCACACCCAGTGCGCCCTCACCCAGCACACCCAGTGCGCC
CTCACCCAGTGCGCCCTCACCCAGCGCGCCCACACCTGCGCCCACCCCCAGTGCCCCCCG
GCCCAGCCGCCCACAGCGCCCACACCCAGCGCGCCCACACCCAGCGCGCCCACACCCAGC
GCGCCCACACCCACCCAGGCCGGCGACATCAGCTGCCACGCCGACGTGCCGCTGAAGATA
GGACAGACGCCGGCTTCCCAAGAGCAACCCTTTATCGTCAGCAACCAAAACAGAAGGCTA
ACGTTCGTGGTGACTCTGAGAAACCGAAGGGAGAGCGCGTACAACACTGGGCTCCGAGTG
GGTTTCTCGGAAAACGTGTTCTTTGCTTCCTGGTCCACGCCGGTGGACGGGACGGAAGTG
ACGTGCCAGGTGGCCTCTCAGACGTCCGTGGCCTGCGATGTAGGGTACCCCGCTCTGAAG
CCAGAACAGCAGGTGACGTTTACTATTAACTTCGACTTCAATCTTCAAAACCTTCAGAAT
CAGGCATCTTTCAGTTTCCAAGCCTCAAGCGAAAGCGAGGAAGCAAACGAGGCAGATAAT
GCGGCCAACTTCACCATCCGACTGCTGTACGACGCGGAAATCCACATCACCAGG
>HiAr
GGCATTTTGAATTGGCACAAATTTCTCGAAGGCCCAAAGGGCGTTGAAAATGCTCGGTTT
GGTTCAGCGATTGCAGCTCTCTCAGACATCAACATGGATGGCTTTAATGATGTGATAGTT
GGTTCACCTTTGGAAAATCAGAACTCCGGAGCTGTTTACATCTACAATGGCCAGGAGGGT
ACCATCCGTACAAAGTATTCCCAGAAAATCTTGGGATCCGATGGAGCCTTTAGGAGCCAT
CTCCAGTACTTTGGGAGATCCCTGGATGGCTTTCGAGATTTAAATGGAGATTCCATCACA
GATGTGTCCATTGGTGCCTTTGGACATGTTGTTCAGCTCTGGTCACAAAGTATTGCTAAT
GTATCTGTAGAGGCTTCATTCACACCAGAAAAAATCACTTTGTTCAACAAGAATGCTGAG
ATAAGCCTCAAACTCTGCTTCAGTGCCAAGTTTAGAATATATAACATCACAATTGATGCA
GACCTACATTCATCCAGAGTAACATCCAGGGGGTTATTTAAAGAAAATAATGAAAGGTAC
CTGCAGAAGAATATGATAGTAAATCAAGCACAGAGTTGCTCTCACATACAGGAGCCTTCT
GCAAATCCTGGCACCAGCCCTGCCCTAGAAGCCTACGACGACACTGCCAAGATCTTCAGT
ATCCCTTTCTATAAAGACTGTGGTGATGATGGATGCATCTCTGATCTAGTTCTAGAGGTC
CAACAGCTCCCAGCTGCTCAAGCACAACCCTTTATTGTCAGCAACCAAAACAAAAGGATA
ACATTTTCAGTAACACTGAAAAACAAAAAGGAAAGTGCATACAACACTGCACTTGTTGTT
GATTTTTCAGAAAATTTGTTTTTTGCTTCCTGGTCCATGCCGGTTGATGGGACAGAAGTA
ACATGCCAGGTTACTTCTCAGAAGTCTGTTGCCTGCGACGTAGGCTACCCAGCTTTAAAG
AGGGGACAACAGGTGACTTTTATTATTAACTTCGACTTCAATCTTCAAAACCTTCAGAAC
CAGGCATCTGTCAGTTTCCAAGCCTCAAGTGAAAGCCAGGAAGAAAACAAGGCAGATAAT
TTTGTCGAGGTCAAAATTCCTCTGCTGTATGACGCCGAAATTCACATAACAAGA
>LaCi
GGCATTTTGAATCAGCACCAGTTTCTGGAAGGTCCGGACGGCGTGGAAAACGCGCGGTTC
GGCTCTGCCATCGCCGCCCTCTCGGACGTCAACATGGACGGCCTCAATGACGTGATCGTG
GGGTCGCCCCTGGAGCAGCAGAACGCAGGCGCCGTGTACATCTACAACGGCCACGGACGC
ACCGTGCGCACCAAGTTCTCCCAGAAAATCCTGGGGTCTGACGCAGCCTTCCGGAGCCGG
CTCCAGTACTTTGGGAGATCCTTGGATGGCTTTGGAGACCTCAATGGGGATTCCATCACC
GATGTGTCCGTTGGCGCCTTTGGACAAGTTGTCCAGCTCTGGTCGCAGAGCATCGCCGAC
GTGTCCGTAGACGCTGCGTTCACGCCAGAAAAAATCATCTTGTTCAACAAGAACGCGGAG
ATCCGCCTCAGACTCTGCCTGAGGGCCACGTTCAGGACCTATAACATCACCCTGGACGCG
GACCTGTACTCGTCCCGCGTGGCCTCCAGGGGGCTGTTCGAGGAGAACGGCGACCGGCAC
CTGCAGAAGAACGCCCTGGTCGGTCCCGCACAGACGTGCTCCCACATCCAGGAGCCCTCG
GCGCACCCCGGCACCAGCCCCGCCCTGGAGGCCTCCTCGGAGACGGCCAAGGTCTTCAGT
GTCCCGTTCCACAAAGACTGCGGGGACGACAGCTGCATCTCTGACCTGGTGCTCGAGGTC
CGCCAGCTGCCCGCCGCTCAAGAAAAGCCCTTCATCGTCAGCAGCCAGAACAAAAGGCTG
ACCTTCGCGGTGACTCTGAGAAACCAAGGGGAGAGCGCGTACAACACGGGCCTGCGCGTC
GACTTCTCGGAAAACCTGTTTTTCGCGTCCTGGTCCACGCCGGTGGACGGGACGGAAGTG
TCGTGCCAGGTGGCCTCTCAGACGTCGGTGGCCTGCGATGTGGGGTACCCCGCGCTGAAG
CCGGAGCAGCAGGTGACGTTCACGATCAACTTCGACTTCAACCTGCAAAACCTCCAGAAC
CAGGCCTCTGTCCGCTTCCAGGCCTCGAGCGAAAGCGAGGAGGCCAACGAGGCAGACAAC
TCGGCCAGCATCACCCTCCGGCTGCTCTACGACGCCGAGATCCACATCACCAGG
>MyLu
GGCATTTTGAACTGGCACCAGTTCCTGGAAGGCCCGGATGGCGTGGAAAACTCGAGGTTC
GGCTCCGCGATCGCCGCCCTCTCGGACATCAACATGGACGGCTTCAATGACGTGATCGTC
GGGTCGCCCCTGGAGCATCAGAACGCGGGAGCCGTGTACATCTACAACGGCCACGGCCGC
ACCGTCCGCACCAGGTTCTCCCAGAAAATCCTGGGATCCGACCGGGCCTTCCGGAGCCGG
CTCCAGTACTTCGGGAGGTCCTTGGACGGCTATGGAGACCTAAATGGGGATTCCATCACC
GATGTGTCCGTTGGTGCCTTTGGACAAGTTGTTCAGCTCTGGTCGCAGAGCATTGCTGAT
GTGTCTGTAGACGCTTCGTTCACACCAGAAAAAATCATCTTGTCCAACAAGAATGCGGAG
ATCCGCCTCAAGCTCTGCCTGTGGGCGAAGTTCCGGACCTATAACATCACCATCGACGCG
GACCTGTACTCGTCCCGCGTGACCTCCAGGGGGCTGTTTAAGGAGAACAGCGACCGGTAC
CTGCAGAAGGACGCCATCGTCGGGCCAGGACAGACTTGCTCTCACATACAGGAGCCCTCG
GCCCACCCCGGCACCAGCCCCGCCCTGGAGGCCTACTCGGACACGGCCAAGGTCTTCAGT
ATCCCGTTCCACAAAGACTGTGGGGACGACGGCTGCATCTCCGACCTGGTGCTTGAGGTC
CGCCAGCTGCCAGCTGCTCAAGAACAACCCTTTATTGTCAGCAACCAAAACAAGAGGTTA
ACCTTTTCAGTGACACTGAAAAACAAAAGGGAGAGTGCGTACAACACTGGGCTCCGTGTG
GATTTCTCAGAAAACCTGTTTTTTGCTTCCTGGTCCATGCCGGTGGACGGAACGGAAGTG
ACGTGCCAGGTGGCCTCTCAGAAGTCCGTGGCCTGCGATGTAGGCTACCCCGCGCTGAAG
CCAAAACAGCAGGTGACGTTTACGATTAACTTTGACTTCAATCTTCAAAACCTTCAGAAT
CGGGCATCTGTCAGTTTCCAGGCCTCAAGCGAGAGTGAGGAAGCCAACGAGGCAGACAAT
GCGGCCAACTTCACCGTCCGCCTGCTGTACGACGCGGAAATCCACATCACCAGG
>PhDi
GGCATTCTGAACTGGCACCGGTTCCTGGAAGGCCCCGAGGGCGCGGAGAACGCTCGGTTC
GGCTCGGCCATCGCGGCTCTCTCGGACGTCAACATGGACGGCCTCAACGACGTGATCGTC
GGGGCGCCCCTGGAGAACCACAACGCCGGTGCCGTGTACATCTACAACGGCCACCAGGGC
ACCATCCGCACCAAGTGCTCGCAGAAAATCCTGGGATCCGACAGAGCCTTCCGGAGCCCC
CTGCAGTTCTTCGGCAGGTCCCTGGACGGCTACGCAGACCTCAATGGGGACTCCATCCCC
GACGTGTCTGTCGGTGCCTTCGGGCGCGTGGTCCAGCTCTGGTCGCAGAGTATCGCTGAC
GTGTCAATGGAGGCCTCATTCACACCAGAAAAGATCTCTCTGTCCAACAAGAACGCCGAG
GTGCGCCTGACGCTCTGCTTCAGTGCCAAGTTCAGGACATACAACATCACCATCGACGCA
GACCTGTACTCGTCCCGGGTCACCTCCAGGGGCTTGTTCCAGGAGAACAACGAGAGGACC
CTGCAGAAGGACGTGGCCGTCGGCCAGGCACAGACTTGCTCCAACATCCAGGAGCCCTCG
GCGGCCCCCGGCTCCAGCCCCGCCCTGGAAGCCTACTCCGAGACCGCCAAGGTCTTCAGC
GTCCCCTTCTACAAGGACTGCGGAGAGGACGGCTGCATCTCTGACCTCGTGCTCACGGTC
CAACAGGTGCCGGCTGCTCAAGGCCAGCCCTTCGTGGTCAGCACGCAGAACAGGAGGCTG
CCCTTCGCGGTGACGCTGAGGAACCAGAGGGAAAGTGCGTACAACACCAGGCTGGTGGTG
GACTTCTCAGAGAACCTGTTTTTCGCATCCATGTCCCCGCCGGCGGATGGGACAGAAGTC
ACGTGCCAGGTGTCCTCTCAGAAGTCCGTGGCCTGCGATGTGGGCTACCCCGCACTGAAG
CAGGGACAACAGGTGACGTTTGCCATCAACTTCGACTTCAACCTCCAAAACCTTCAGAAC
CAGGCGGCCGTCAGTTTCCGGGCCTCCAGCGAAAGCGATGAGGAAAACACGGCGGACAAT
TCAGTCGGCTTCAGAATCCCTCTGCTGTACGATGCCGACATTCACATAACGAGG
>PtVa
GGCATTTTGAATTGGCACCAATTTCTTGAAGGCCCCGAGGGTGTTGAAAATGCTCGGTTT
GGTTCAGCTATTGCAGCTCTCTCAGACATCAACATGGACGGCTTTAATGATGTGATAGTT
GGCTCGCCTTTGGAAAATCAGAACTCTGGCGCTGTGTACATCTACAACGGTCATGAGAAC
ACCATTCGCACAAAGTATTCCCAGAAAATCTTGGGATCTGATGGAGCCTTTAGGAGTCAT
CTCCAGTACTTTGGGAGATCCTTGGATGGCTTTGAAGATTTAAATGGGGATTCCATCACC
GATGTATCCATCGGTGCCTTTGGACAAGTTGTTCAGCTCTGGTCACAAAGTATTGCTGAT
GTATCTGTAGATGCTTCATTCACACCAGAAAAAATCACTTTGTTCAACAAGAATGCTGAG
ATAAACCTCAAACTCTGCTTCAGTGCAAAATTTAGAACATATAACATCACAATTGATGCA
GACTTATATTCATCCAGAGTAACCTCCAGGGGTTTATTTAAAGAAAATAATGAAAGGTGC
CTGCAGAAGAATATGATAGTACATCAAGCACAGAGTTGCTCTCTCATACAGGAGCCCTCT
GAAAACCCTGGCACCAGCCCCGCCCTTGAAGCCTACTCCGAGTCCGCCAAGGTCTTCAGT
ATCCCATTCTATAAAGACTGTGGTGACGATGGATGCATATCTGACCTAGTTCTAGATGTC
CAACAGCTGCCAGCTGCTCAAGACCAACCCTTTATTGTTAGCAACCAAAACAAAAGATTA
ACATTTTCAGTAACACTGAAAAACAAAAAGGAAAGTGCATACAACACTGCAATTGTTGTT
GATTTTTCAGAAAACTTGTTTTTTGCTTCCTGGTCCATGCCGGTTGATGGGACAGAAGTA
ACATGCCAGGTTACTTCTCAGAAGTCTGTTACCTGTGATGTAGGCTACCCTGCTTTAAAG
AGGAAACAACAGGTGACTTTTACTATTAACTTCGACTTCAATCTTCAAAACCTTCAAAAT
CAGGCATCTGTCAGTTTCCAAGCCTTAAGTGAAAGCTACGAAGAAAACAAGGCAGATAAT
TCTGTCAACCTCAAAATTCCTCTGCTGTATGATGCTGAAATTCACATCACAAGA
>RhFe
GGCATTTTGAATTGGCACAAATTTCTTGAAGGCCCCAAGGGTGTTGAAAATGCTCGGTTT
GGTTCAGCAATTGCAGTTCTCTCAGACATCAACATGGATGGCTTTAATGATGTGATAGTT
GGTTCACCTTTGGAAAATCAGAACTCTGGAGCTGTGTACATCTACAATGGCCAGGAGGGC
ACCATTCGTACAAAGTATTCCCAGAAAATCTTAGGATCCGATGGAGCCTTTAGTAGCCAT
CTCCAGTACTTCGGGAGATCCTTGGATGGCTTTGGAGATTTAAATGGGGATTCCATCACG
GATGTGTCCATTGGTGCCTTTGGACAAGTTATTCAGCTCTGGTCACAGAGTATTGCTGAT
GTATCTGTAGACGCTTCATTCACACCAGAGAAAATCATTTTGTTCAACAAGAATGCTGAG
ATAAGCCTCAAACTGTGCTTCAGTGCAAAGTTTAGAATATATAACATCACAATTGATGCA
GACCTCTATTCATCCAGAGTAACCTCCAGGGGGTTATTTAAAGAAAATAATGAAAGGTGC
CTGCAGAAGAATATGATAGTAAATCAAGCACAGAGTTGCTCTCACATACAGAAGCCCTCG
GCAAACCCTGGCACCAGCCCTGCCCTCGAAGCCTACAATGAGACTGCCAAGGTCTTCAGT
ATCCCTTTCTATAAAGACTGTGGTGATGATGGATGCATCTCTGACCTAGTTCTAGATGTG
CAACGGCTGCCAGCTGCTCAAGGAAAACCCTTTATTGTCAGCAACCAAAACAAAAGGTTA
ACATTTTCAGTAACACTGAAAAACGAAAAGGAAAGTGCATACAACACTGGACTTCTTGTT
GATTTTTCAGAAAACCTGTTTTTTGCCTCCTGGTCCATGCCGGTTGATGGGACAGAAGTA
ACATGCCAGGTGACTTCTCAGAAGTCTGTTACCTGCGATGTAGGCTACCCTGCTTTAAAA
AGGACACAACAGGTGACTTTTACTATTAACTTCGACTTCAATCTTCAAAACCTTCAGAAT
CAGGCATCTGTCAGTTTCCAAGCCTTAAGTGAAAGCCAGGAAGACAACAAGGCAGATAAT
TTTGTCAACTTCAAAATTCCTCTGCTGTATGATGCCGAAATTCATATAACAAGA
>RoAe
GGCATTTTGAATTGGCACCAATTTCTTGAAGGCCCCGAGGGTATTGAAAATGCTCGGTTT
GGTTCAGCAATTGCAGCTCTCTCAGACATCAACATGGACGGCTTTAACGATGTGATAGTT
GGCTCACCTTTGGAAAATCAGAACTCTGGCGCTGTGTACATCTACAATGGTCATGAGAAC
ACCATTCGCACAAAGTATTCCCAGAAAATCTTGGGATCTGATGGAGCCTTTAAGAGCCAT
CTCCAGTACTTTGGCAGATCCTTGGATGGCTTTGAAGATTTAAATGGGGATTCCATCACC
GACGTGTCCATCGGTGCCTTTGGACAAGTTGTTCAGCTCTGGTCACAGAGTATTGCTGAT
GTATCTGTAGATGCTTCATTCACACCTGAAAAAATCACTTTGTTCAACAAGAATGCTGAG
ATAAACCTCAAACTCTGCTTCAGTGCAAAGTTTAGAACATATAACATCACAATTGATGCA
GACCTGTATTCATCCAGAGTAACCTCCAGGGGTTTATTTAAAGAAAATAATGAAAGGTTC
TTGCAGAAGAATATGATAGTACATCAAGCACAGAGTTGCTCCCTCATACAGGAGCCCTCT
GAAAACCCTGGCACTAGCCCCGCCCTTGAAGCCTACTCTGAGTCCGCCAAGGTCTTCAGT
ATCCCTTTCTATAAAGACTGTGGTGACGATGGATGCATATCTGACCTAGTCCTAGATGTC
CAACAGCTGCCAGCTGCTCAAGACCAACCCTTTATTGTTAGCAACCAAAACAAAATATTA
ACATTTTCAGTAACACTGAAGAACAAAAAGGAAAGTGCATACAACACTGGGATCGTTGTC
GATTTTTCGGAAAACTTGTTTTTTGCTTCCTGGTCCATGCCGGTTGATGGGACAGAAGTA
ACATGCCAGGTTACTTCTCAGAAGTCTGTTACCTGTGATGTAGGCTACCCTGCTTTAAAG
AGGAAACAACAGGTGACGTTTACTATTAACTTCGACTTCAATCTTCAAAACCTTCAAAAT
CAGGCATCTGTCAGTTTCCAAGCCTTAAGTGAAAGCTACGAAGAAAACAAGGCAGATAAT
TCCGTCAGCCTCAAAATTCCTCTGCTGTATGATGCCGAAATTCACATAACAAGA
