# Supplementary material for: Positively selected genes in the hoary bat (Lasiurus cinereus) lineage: prominence of thymus expression, immune and metabolic function, and regions of ancient synteny
Source: PeerJ. 2022 Mar 17;10:e13130. doi: 10.7717/peerj.13130 (PMC8934532; doi:10.7717/peerj.13130)
Supplement: Supplemental Information 3 — Initially tested orthogroups that have been edge-trimmed as described in the Methods. [file peerj-10-13130-s003.zip › original.trimmed/trimmed-OG0002048.fas]

>EpFu
ATGAGTCGCAACTACAACGATGAGCTGCAGTTCTTGGAAAAGATCAATAAAAACTGCTGG
AGAATCAAGAAGGGCTTCGTGCCCAACATGCAGCGATCTATTGGGCTTCCTGATGTCCAT
TCAGGTTATGGGTTTGCTATTGGGAATATGGCAGCCTTCGATATGAATGACCCTGAAGCA
GTGGTGTCCCCAGGTGGTGTTGGATTTGACATCAATTGCGGTGTCCGCTTGCTAAGAACC
AATTTAGATGAAAGCGATGTCCAGCCTGTGAAGGAGCAACTTGCCCAAGCTATGTTTGAC
CACATCCCTGTTGGGGTGGGATCCAAAGGTGTCATCCCAATGAATGCCAAAGACTTGGAA
GAGGCCTTGGAGATGGGTGTGTGGTCGGTGTGCGTGATGATCACAGATGCCCTGGTTGCT
ATGGAAAAGGCCATGAAGAGAGACAAGATTATAGTCAATGACCGTCAGTTGGCTTGTGCT
CGAATCGCTTCTCCAGAGGGTCAGGATTACCTGAAGGGAATGGCAGCCGCTGGGAACTAT
GCCTGGGTCAACCGCTCTTCCATGACCTTCTTAACCCGTCAGGCTTTTGCCAAGGTATTC
AACACAACCCCTGATGACTTGGACCTACACGTCATCTACGATGTTTCCCACAATATCGCC
AAAGTGGAACAGCATGTGGTGGATGGAAAGGAGCGGACCCTGTTACTCACTGGACAACCA
GTGCTCATTGGTGGCACCATGGGAACCTGTAGTTACGTTCTTACTGGCACTGAGCAGGGC
ATGACTGAGACCTTTGGGACAACCTGTCATGGAGCGGCTCCTGAGTCCTATAAGAACGTG
ACGGATGTGGTGAACACCTGCCATGATGCTGGAATCAGCAAGAAGGCCATTAAACTGAGA
CCGATTGCTGTTATCAAAGGG
>HiAr
ATGAGTCGCAACTACAACGATGAGCTGCAGTTCTTGGAAAAGATCGATAAAAACTGCTGG
AGAATCAAGAAGGGCTTCGTGCCCAACATGCAGCGATCTATTGGGCTTCCTGATGTCCAT
TCAGGTTATGGGTTTGCTATTGGGAATATGGCAGCCTTTGATATGAATGACCCTGAAGCG
GTGGTGTCCCCAGGTGGTGTCGGATTTGACATCAACTGTGGTGTCCGCTTGTTAAGAACC
AATTTAGATGAAGGTGATGTGCAGCCCGTGAAGGAGCAACTTGCCCAGGCTATGTTTGAC
CACATTCCTGTTGGGGTGGGATCCAAAGGTGTCATCCCGATGAATGCCAAGGACTTGGAG
GAGGCGTTGGAGATGGGCGTGTGGTCCGTGTGTGTGATGATCACAGATGCCCTGGTTGCT
ATGGAAAAGGCCATGAAGAGAGACAAGATTATAGTCAACGACCGTCAGTTGGCCTGCGCG
CGAATTGCCTCTCCCGAGGGTCAGGACTACCTGAAGGGCATGGCGGCAGCTGGGAACTAT
GCCTGGGTCAACCGCTCTTCCATGACCTTCTTAACCCGTCAGGCTTTTGCCAAGGTCTTC
AACACAACCCCTGATGACCTGGACCTCCACGTGATCTATGATGTTTCTCACAATATCGCC
AAAGTGGAACAGCATGTGGTGGACGGAAAGGAGCGGACGCTGCTACTCACTGGACAACCA
GTGCTCATTGGTGGCACCATGGGAACCTGCAGTTACGTTCTTACTGGCACCGACCAGGGC
ATGACCGAGACCTTTGGAACCACCTGTCATGGAGCGGCTCCTGAGTCCTATAAGAACGTG
ACCGATGTGGTGAACACCTGCCATGATGCTGGAATCAGCAAGAAGGCCATTAAACTGAGA
CCGATTGCCGTTATCAAAGGA
>LaCi
ATGAGTCGCAACTACAACGACGAGCTGCAGTTTTTGGAGAAGATCAACAAAAACTGCTGG
AGGATCAAGAAGGGCTTCGTGCCCAACATGCAGCGATCTATTGGACTTCCTGATGTCCAT
TCAGGTTATGGGTTTGCTATTGGGAATATGGCAGCCTTTGATATGAATGACCCTGAAGCC
GTGGTGTCCCCAGGTGGTGTCGGATTTGACATCAATTGCGGTGTGCGCTTGCTAAGAACC
AATTTAGATGAAAGCGATGTCCAGCCTGTGAAGGAGCAACTTGCCCAAGCTATGTTTGAC
CACATTCCTGTTGGGGTGGGATCAAAAGGTGTCATCCCAATGAATGCCAAAGACTTGGAA
GAGGCCTTGGAGATGGGTGTGTGGTCGGTGTGCGTGATGATCACAGATGCCCTGGTTGCT
ATGGAAAAGGCCATGAAGAGAGACAAGATTATAGTCAATGACCGTCAGTTGGCTTGTGCT
CGAATCGCTTCTCCGGAGGGCCAGGATTACCTGAAGGGAATGGCAGCCGCCGGGAACTAT
GCCTGGGTCAACCGCTCTTCCATGACCTTCTTAACCCGGCAGGCTTTTGCCAAGGTATTC
AACACAACCCCTGACGACTTGGACCTGCACGTCATCTATGATGTTTCTCACAATATCGCC
AAAGTGGAGCAGCACGTGGTGGATGGCAAGGAGCGGACCCTGTTACTCACTGGACAACCA
GTGCTCATTGGTGGCACCATGGGAACCTGTAGTTACGTTCTGACTGGCACCGAGCAGGGC
ATGACTGAGACCTTTGGGACAACCTGCCATGGAGCGGCTCCGGAGTCCTATAAGAACGTG
ACGGATGTGGTGAACACCTGCCATGATGCTGGGATCAGCAAGAAAGCCATTAAACTGAGA
CCCATTGCTGTTATCAAAGGG
>MyLu
ATGAGTCGCAACTACAACGATGAGCTGCAGTTCTTGGAAAAGATCAATAAAAACTGCTGG
AGAATCAAAAAGGGCTTCGTGCCTAACATGCAGCGATCTATTGGGCTTCCTGATGTCCAT
TCAGGTTATGGGTTTGCTATTGGGAATATGGCAGCCTTTGATATGAATGACCCTGAAGCA
GTGGTGTCCCCAGGTGGTGTCGGATTTGACATCAATTGCGGGGTTCGCTTGCTAAGAACC
AATTTAGATGAAAGCGATGTCCAGCCTGTGAAGGAGCAACTTGCCCAAGCTATGTTTGAC
CACATCCCTGTTGGGGTGGGATCCAAAGGTGTCATCCCAATGAATGCCAAAGACTTGGAA
GAGGCCTTGGAGATGGGTGTGTGGTCGGTGTGCGTGATGATCACAGATGCCCTGGTTGCT
ATGGAAAAAGCCATGAAGAGAGACAAGATTATAGTCAATGACCGTCAGTTGGCTTGTGCT
CGAATCGCTTCTCCAGAGGGTCAGGACTACCTGAAGGGAATGGCAGCAGCTGGGAACTAT
GCCTGGGTCAACCGCTCTTCCATGACCTTCTTAACCCGTCAGGCTTTTGCCAAGGTATTC
AACACAACCCCTGATGACTTGGACCTACACGTCATCTATGATGTTTCTCACAATATCGCC
AAAGTGGAACAGCACGTGGTGGATGGAAAGGAGCGGACCCTGTTACTCACTGGACAACCA
GTGCTCATTGGTGGCACCATGGGAACCTGTAGTTACGTTCTTACTGGCACTGAGCAGGGC
ATGACTGAGACCTTTGGGACAACCTGCCATGGAGCGGCTCCTGAGTCCTATAAGAACGTG
ACGGATGTTGTGAACACCTGCCATGATGCTGGAATCAGCAAGAAGGCCATTAAACTGAGA
CCGATTGCTGTTATCAAAGGG
>PhDi
ATGAGTCGCAGCTACAATGATGAGTTGCAGTTCTTGGAAAAGATCCATAAAAACTGCTGG
AGAATCAAGAAAGGCTTCGTGCCCAACATGCAGCGATCTATCGGACTTCCCGACGTGCAC
TCGGGCTACGGGTTCGCTATTGGGAACATGGCAGCCTTTGACATGAACGACCCCGAAGCA
GTGGTGTCCCCGGGTGGCGTCGGATTTGACATCAACTGCGGTGTCCGCTTGCTCAGGACC
AATTTGGACGAGGGTGACGTCCAGCCCGTGAAGGAACAGCTGGCCCAGGCCATGTTCGAC
CACATCCCTGTCGGGGTGGGGTCGAAAGGCGTCATCCCAATGAATGCCAAAGACCTGGAA
GAGGCCTTGGAGATGGGCGTGTGGTCGGTCTGTGTGATGATCACAGACGCCCTGGTTGCC
ATGGAAAAGGCCATGAAGAGAGACAAGATCATAGTCAATGACCGTCAGCTGGCTTGTGCG
CGGATCTCGTCCCCAGAGGGCCAGGACTACCTGAAGGGAATGGCCGCGGCGGGGAACTAC
GCCTGGGTCAACCGCTCTTCCATGACCTTCCTGACCCGCCAGGCTTTTGCCAAGGTCTTC
AACACAACCCCCGATGACTTGGACCTCCACGTCATCTATGATGTTTCTCACAACATCGCC
AAAGTGGAGCAGCATGTGGTGGACGGGAAGGAGCGGACCCTGCTGCTCACCGGACAGCCA
GTGCTCATTGGCGGCACCATGGGAACCTGCAGTTACGTCCTTACCGGCACTGAGCAGGGC
ATGACTGAGACCTTTGGAACGACCTGTCACGGAGCGGCTCCCGAGTCCTACAAGAACGTG
ACAGATGTGGTGAACACCTGCCATGATGCTGGAATCAGCAAGAAGGCCATCAAACTGAGG
CCGATCGCTGTTATCAAAGGG
>PtVa
ATGAGTCGCAACTACAACGATGAGCTGCAGTTCCTGGAAAAGATCAATAAAAACTGCTGG
AGAATCAAGAAAGGCTTCGTGCCCAACATGCAGCGATCTATTGGGCTTCCTGATGTCCAT
TCAGGTTATGGGTTTGCTATTGGGAATATGGCAGCCTTTGATATGAATGACCCTGAAGCA
GTGGTGTCCCCAGGTGGTGTCGGATTTGACATCAACTGCGGGGTCCGTTTGCTGAGAACC
AATTTAGATGAAGGTGATGTCCAGCCTGTGAAGGAGCAACTTGCCCAAGCTATGTTTGAT
CACATCCCTGTTGGGGTGGGATCAAAAGGTGTCATCCCCATGAATGCCAAGCTCCTGGCG
GACAGAGAAAGCTTGCTGATTTGGACTTGTTGCCCTCATGTTCCAGATGCCCTAGTTGCT
ATGGAAAAAGCCATGAAGAGAGACAAGATTATAGTCAATGATCGTCAGTTGGCTTGTGCT
CGAATCGCTTCCCCAGAGGGTCAGGACTACCTGAAGGGGATGGCGGCGGCTGGGAACTAC
GCCTGGGTCAACCGATCTTCCATGACCTTCTTAACCCGTCAGGCTTTCGCCAAGGTCTTC
AACACAACCCCTGATGACCTGGACCTGCACGTGATCTATGATGTTTCTCACAACATTGCC
AAAGTGGAGCAGCATGTGGTGGACGGAAAGGAGCGGACACTGCTGCTCACTGGACAACCA
GTGCTCATTGGTGGCACCATGGGAACCTGTAGTTATGTTCTTACTGGCACTGAGCAGGGC
ATGACTGAGACCTTTGGAACAACCTGTCACGGAGCGGCTCCTGAGTCCTATAAGAATGTG
ACGGATGTGGTGAACACCTGCCATGATGCTGGAATCAGCAAGAAGGCCATTAAACTGAGA
CCAATTGCCGTTATCAAAGGA
>RhFe
ATGAGTCGCAACTACAACGATGAGCTGCAGTTCTTGGAAAAGATCGATAAGAACTCCTGG
AGAATCAAGAAGGGCTTCGTGCCCAACATGCAGCGATCTATTGGGCTTCCTGATGTCCAT
TCGGGTTATGGGTTTGCTATTGGGAATATGGCAGCCTTTGATATGAATGACCCTGAAGCG
GTGGTGTCCCCAGGTGGCGTCGGATTTGACATCAACTGTGGTGTGCGCCTGTTGAGAACC
AATTTAGATGAAAGTGATGTCCAGCCCGTGAAGGAGCAACTCGCCCAAGCTATGTTTGAC
CACATTCCTGTTGGGGTGGGATCCAAAGGTGTCATCCCAATGAATGCCAAAGACTTGGAA
GAGGCCTTGGAGATGGGTGTGTGGTCCGTGTGTGTGATGATCACAGATGCCCTGGTTGCT
ATGGAAAAAGCTATGAAGAGAGACAAGATTATCGTCAATGACCGTCAGCTGGCCTGTGCT
CGAATCGCCTCCGCAGAGGGTCAGGACTACCTGAAGGGCATGGCGGCCGCTGGGAACTAC
GCATGGGTCAACCGCTCTTCGATGACCTTCCTAACCCGTCAGGCTTTTGCCAAGGTCTTC
AACACAACCCCTGATGACCTGGACCTCCACGTGATCTATGATGTTTCTCACAATATCGCC
AAAGTGGAACAGCATGTGGTGGACGGAAAGGAGAGGACGCTGTTACTCACTGGACAACCA
GTGCTCATCGGTGGCACCATGGGAACCTGCAGTTACGTTCTTACTGGCACTGAGCAGGGC
ATGACTGAGACCTTTGGAACCACCTGTCATGGAGCGGCTCCTGAGTCCTATAAGAACGTG
ACCGATGTGGTGAACACCTGCCATGATGCTGGAATCAGCAAGAAGGCCATTAAACTGAGA
CCGATTGCTGTTATCAAAGGC
>RoAe
ATGAGTCGTAACTACAACGATGAGCTGCAGTTCCTGGAAAAGATCAATAAAAACAGCTGG
AGAATCAAGAAGGGCTTCGTGCCCAACATGCAGCGATCTATAGGGCTTCCTGATGTCCAT
TCAGGTTATGGGTTTGCTATTGGGAATATGGCAGCCTTTGATATGAATGACCCTGAAGCA
GTGGTGTCCCCAGGTGGTGTTGGATTTGACATCAACTGCGGAGTCCGTTTGCTGAGAACC
AATTTAGATGAAAGTGACGTCCAGCCTGTGAAGGAGCAGCTTGCCCAAGCTATGTTTGAC
CACATCCCTGTTGGAGTGGGATCAAAAGGTGTCATCCCCATGAATGCCAAAGACTTGGAA
GAGGCCTTGGAGATGGGTGTGTGGTCCGTGTGTGTGATGATCACAGATGCCCTAGTTGCT
ATGGAAAAAGCCATGAAGAGAGACAAGATTATAGTCAATGACCGTCAGTTGGCTTGTGCT
CGAATCGCTTCCCCGGAGGGTCAGGACTACCTGAAGGGGATGGCGGCGGCTGGGAACTAC
GCCTGGGTCAACCGATCTTCCATGACCTTCTTAACCCGTCAGGCTTTCGCCAAGGTCTTC
AACACAACCCCTGACGACCTGGACCTGCACGTGATCTATGATGTTTCTCACAACATCGCC
AAAGTGGAGCAGCACGTGGTGGACGGGAAGGAGCGGACACTGCTGCTCACTGGACAACCA
GTGCTCATTGGTGGCACCATGGGAACCTGTAGTTACGTTCTTACTGGCACTGAGCAGGGC
ATGACTGAGACCTTTGGAACAACCTGTCATGGAGCGGCTCCTGAGTCCTATAAGAACGTG
ACGGATGTGGTGAACACCTGCCATGATGCTGGAATCAGCAAGAAGGCCATTAAACTGAGA
CCAATTGCCGTTATCAAAGGA
