# Supplementary material for: Positively selected genes in the hoary bat (Lasiurus cinereus) lineage: prominence of thymus expression, immune and metabolic function, and regions of ancient synteny
Source: PeerJ. 2022 Mar 17;10:e13130. doi: 10.7717/peerj.13130 (PMC8934532; doi:10.7717/peerj.13130)
Supplement: Supplemental Information 3 — Initially tested orthogroups that have been edge-trimmed as described in the Methods. [file peerj-10-13130-s003.zip › original.trimmed/trimmed-OG0002051.fas]

>EpFu
CGACCAGGACAGCAGAGGGTGTCTTACGGGGTCCCAGTAGCAGGGACTGGCACTACCTCC
TCCGCCCCGAAGGTCTTGCAGCCGCTGGACAGCTTCAAGGGCTGGCTCCTCAAGTGGACC
AACTACCTGAAGGGCTACCAGCGTCGCTGGTTCGTGCTCAGCAACGGCCTGCTGTCGTAC
TACAGAAATCAGGGTGAAATGGCCCACACCTGCCGTGGCACCATCAGCCTGTCCACCGCG
CACTTTGACAGCGAGGATTATTGCGGTATTATGCTGACCAGTGGGGCAAAGACCTACCAC
CTCAAGGCCGGCTCGGAGGTGGAGCGGCAGCAGTGGATCACCGCCCTGGAGCTGGCCAAG
GCCAAGGCCGCCCACATGATGAGGAGCCATTCAGATGACTCTGGGGACGACGACGACGAG
ACTACCTCCCCAACTGACAAGAGCGAGCTCCAGAGCACCATCAAGAACCTCTCCCTGAAG
CTAGATGACCTCAGCACGTGCCACGACCTCCTCGCCAAGCACGGCGCCGCGCTGCAGCGC
TCCCTGAACGAGCTGGACGGCCTCCGGATCCCCTACGACAGCAGCGAGAAGCTGAAGGCT
GTGAACGAGCGGGCCACCCTCTTCCGCATCACATCCAATGCTATGATCAACGCCTGCAGG
GACTTTCTGGCACTAGCAGAGACACACAGCCGGAAATGGCAGCGGGCGCTGCAGTATGAG
CAGGAGCAGCGCGTCCACCTGGAGGAGACCATCGAGCAGCTGGCCAAGCAGCACAACAGC
CTCGAGCGGGCCTTCCGCAACCTGTCTGGCCGGGCCCCCGACCCCAGCAAGAGCTTCAAC
CAGGGAGGCCTCTTGACTTCCAAGGGAGAGGACAGCGAGGAAGATGAGGATACGGAGTAT
TTCGACGCCATGGAAGACTCCACCGCCTTCATCACTGTGATCTCCGAGGCCAAGGAGGAC
AGAAAAACCGAGGGTGGGACCACAGGCTCTGCGGACTGGACCCCGGCGGACAATGTCCTG
GATGTCGCTTCACTCATGCCCAAGAGCCCCCCCAAAGTCAAGAGGCGTGCCCGCATCCCC
GACAAGCCCAACTACAGCCTTAATCTCTGGAGCATCATGAAGAACTGCATCGGCCGGGAG
CTCTCCAAGATCCCCATGCCGGTCAACTTCAACGAGCCCCTGTCCATGCTCCAGCGGCTG
ACGGAGGACCTGGAGTACCACTACCTGCTGGACAAGGCGGTGCACTGCACCAGCTCGGTG
GAGCAGATGTGCCTGGTGGCCGCCTTCTCCGTGTCCTCCTACTCCACCACCGTGCACCGC
ATCGCCAAGCCTTTCAACCCCATGCTCGGGGAGACCTTCGAGCTGGACCGCCTCGAGGAC
ATGGGCCTGCGCTCGCTCTGCGAGCAGGTGAGCCACCACCCTCCATCAGCCGCGCACCAT
GTGTTCTCCAAGAATGGCTGGAGCCTCTGGCAGGAGATCACCATCTCCAGCAAGTTCCGG
GGGAAGTACCTCTCCATCATGCCGCTAGGTGCCATCCACTTGGAATTTCAGGCCAGTGGG
AATCACTACGTGTGGAGGAAAAGCACCTCAACTGTGCATAACATCATTGTGGGCAAGCTC
TGGATCGACCAGTCGGGGGACATTGAGATTGTGAACTATAAGACCAAGGACCGGTGCCAG
CTGAAGTTCCTGCCCTACAGCTACTTCTCCAAAGAGGCGGCCCGGAAGGTGACGGGCGTG
GTGAGTGATGACCAGGGCAAGGCCCACTACGTGCTGTCCGGCTCGTGGGATGAGCAGATG
GAGTTCGCCAAGATCGTGCAGAGCAGCTCCAGCAGCCCCAGCATGGACGGCAAGCACAAG
ACCGTGTACCAGACGCTGCCGGCCAAGCTGCTGTGGAAGAAGTACCCGCTGCCGGAGAAC
GCCGAGAACATGTACTACTTCTCGGAGCTGGCCCTGACCCTCAACGAGCACGAGGAGGGC
GTGGCGCCCACGGACAGCCGGCTGCGGCCCGACCAGCGGCTGATGGAGAAGGGGCACTGG
GACGAGGCCAACACGGAGAAGCAGCGGCTGGAGGAG
>HiAr
CGACCAGGACAGGTGAGGATGTCTTTTGGGGTTCCAATGTCAGGGACTGGCACGACCTCC
ACTGTCCCGATGGTCTTGCTGCCTCTGGACAGTTTCAAGGGCTGGCTCCTCAAGTGGACC
AATTACCTGAAGGGCTACCAGCGCCGCTGGTTCGTGCTCAGCAACGGCCTGCTGTCTTAC
TACAGAAATCAGGGTGAAATGGCCCACACCTGCCGTGGCACCATCAACCTGTCCACCACG
CACTTTGACACGGAGGATTCTTGCGGTATCATACTGACCAGTGGGGCAAGGACCTACCAC
CTCAAGACCAGCTCGGAGGTGGAGCGGCAACAGTGGATCACCGCCCTGGAGCTGGCCAAG
GCCAAGGCTGTCCGCATGATGAACAGCCATTCAGATGACTCTGGGGACGACGACGAGGAG
ACTGCCTCCCCAGCTGACAAGAGTGAACTCCACAACACCATCAAGAGCCTCTCCTTGAAG
TTAGATGACCTCAGCACGTGCAACGACCTCATCGCCAAGCACGGCGCCGCACTCCAGCGC
TCCCTGAACGAGCTGGACGGGCTCAGGATCCCGTACGAGAGCAGTGAGAAGCTGAAGGCT
GTGAACGAGCGGGCCACCCTCTTCCGCATCACATCCAATGCTATGATCAACGCCTGCAGG
GACTTCCTGGAACTAGCAGAGACACACAGCCGGAAATGGCAGCGTGCGCTGCAGTATGAG
CAAGAGCAGCGCGTCCACCTGGAGGAGACCATCGAGCAGCTGGCCAAGCAGCACAACAGC
CTCGAGCGGGCCTTCCGCAGTGCCCCTGGCCGGGCCGCCAACCCCACCAAAAGCTTCAGC
GAGGGAAGCTTCTTGACATCCAAAGGAGAGGACAGTGAGGAAGATGAGGATACCGAGTAC
TTCGACGCCATGGAAGACTCCACATCCTTCATCACCGTGATCACCGAGGCCAAGGAGGAC
AGAAAAGCTGAGGGTGGGACCACAGGCCCTGTGGACTGGACCTCGTCAGAAAATGTGCTC
GATGGTGCCTCACTTGTGCCCAAGGAACCCCCCAAAGTCAAGAGGCGCACCTGCATCCCC
GACAAGCCCAACTACAGCCTTAATCTCTGGAGCATCATGAAGAACTGCATTGGCCGGGAG
CTCTCCAAGATTCCCATGCCGGTCAACTTCAACGAGCCCCTGTCCATGCTCCAGCGGCTG
ACGGAGGACCTGGAGTACCACCACCTGCTGGACAAGGCAGTGCACTGCACCAGCTCCGTG
GAGCAGATGTGCCTGGTGGCCGCCTTCTCTGTGTCCTCCTACTCCACTACTGTGCACCGC
ATCGCCAAGCCCTTCAACCCTATGCTGGGGGAGACCTTCGAGCTGGACCGCCTCGATGAG
ATGGGCCTGCGTTCCCTCTGCGAGCAGGTGAGCCACCACCCTCCAGCAGCTGCGCACTAT
GTGTTCTCCAAAAATGGCTGGAGCCTCTGGCAGGAGATCACCATCTCCAGCAAGTTCCGG
GGAAAATACCTCTCCATCATGCCACTAGGTGCCATCCACTTAGAATTCCAGGCCAGTGGG
AATCACTACGTGTGGAGGAAAAGCACTTCGACTGTGCATAACATCATCGTGGGCAAGCTC
TGGATAGACCAGACAGGGGACATTGAGATTGTGAACCATAAGACCAAGGACCGGTGCCAG
CTGAAGTTCTTGCCCTACAGCTACTTCTCCAAAGAGGTGGCCCGGAAGGTAACAGGCGTG
GTGAGTGATGGCCAGGGCAAGGCCCACTACGTGCTGTCGGGCTCATGGGATGAACAGATG
GAGTGCGCCAAGATTGTGCAAAGCAGCCCCAGCAGCCCCAGCTTGGATGGAAAGCAGAAG
ACAGTGTACCAGACGCTGCCAGCCAAGCTGCTGTGGAAGAAGTACCCACTGCCGGAGAAC
GCGGAGAACATGTACTATTTCTCGGAGTTGGCCCTGACTCTCAATGAGCACGAGGAGGGC
GTGGCGCCCACCGACAGCCGCCTGCGGCCCGACCAGCGGCTGATGGAGAAGGGTCACTGG
GACGAGGCCAACACTGAGAAGCAGCGGCTGGAGGAG
>LaCi
CGACCAGGACAGCAGAAGGTGTCTTACGGGGTCCCACTGGCAGGGAGTGGCACTGCCTCC
ACCTCCTCCAAGTTGCTGCCGCCGCTGGACAGCTTCAAGGGCTGGCTCCTCAAATGGACC
AACTACCTGAAGGGCTACCAGCGGCGCTGGTTCGTGCTCAACAACGGCCTGCTGTCGTAC
TACAGAAATCAGGGTGAAATGGCCCACACCTGCCGGGGCACCATCCACATGTCCACCGTG
CACGTTGACAGGGAGGACTATTGCGGTATCCTGCTGACCAGTGGGGCAAAGACCTACCAC
CTCAAGGCTGGCTCGGAGGTGGAGCGGCAGCAGTGGATCACCGCCCTGGAGCTGGCCAAG
GCCAAGGCTGTCCACATGAGGAGCCGTTCAGGTAATGACTCTGGGGATGACGACGACGAG
ACTACCTCCCCAACTGACAAGAGCGAGCTCCAGAGCACCATCAAGAACCTCTCCCTGAAG
CTCGATGACCTCAGCACGTGCCACGACCTCCTCGCCAAGCACGGCGCCGCGCTGCAGCGC
TCCCTGAGTGAGCTGGACGCCCTCCGGCTCCCCTACGACAGCAGCGAGAAGCTCAAGGCT
GTGAACGAGCGGGCCACCCTCTTCCGCATCACAACCAATGCTATGATCAACGCCTGCAGG
GACTTCCTGGCGCTGGCAGAGACTCACAGCCGGAAATGGCAGCGGGCGCTGCAGTATGAG
CAGGAGCAGCGCGTCCACCTGGAGGAGACCATCGAGCAGCTGGCCAAGCAGCACAACAGC
CTCGAGCGGGCCTTCCGCTACCTGCCTAGCCGGACCTCGGACCCCAGCAAGGGTGAGTGC
GTTGGAGGCCTCTTGACTTCCAAGGGAGAGGACAGTGAGGAAGATGAGGATACGGAGTAT
TTCGATGCCATGGAAGACTCCACCGCCTTCATCACCGTGATCTCCGAGGCCAAGGAGGAC
AGGAAAACCGAGGGCGGCACCACAGGCCCCGTGGACTGGACCCTGGCGGACAATGTACAA
GATGGCGCTTCACTCACGCCCCAGGGAGCCCCCAAAGTCAGGAGGCGTGCCCGCATCCCC
GACAAGCCCAACTACAGCCTTAATCTCTGGAGCATCATGAAGAACTGCATCGGCCGGGAG
CTCTCCAAGATCCCCATGCCGGTCAACTTCAACGAGCCCCTGTCCATGCTCCAGCGGCTG
ACGGAGGACCTGGAGTACCACCACCTGCTGGACAAGGCGGTGCACTGCACCAGCTCGGTG
GAGCAGATGTGCCTGGTGGCCGCCTTCTCCGTGTCGTCCTACTCCACCACCGTGCACCGC
ATCGCCAAGCCCTTCAACCCCATGCTCGGGGAGACCTTCGAGCTGGACCGCCTCGAGGAC
ATGGGCCTGCGCTCCCTCTGCGAGCAGGTGAGCCACCACCCGCCGTCGGCCGCGCACCAC
GTGTTCTCCAAGAACGGCTGGAGCCTCTGGCAGGAGATCACCATCTCCAGCAAGTTCCGG
GGGAAATACCTCTCCATCATGCCGCTGGGTGCCATCCACTTAGAATTTCAGGACAGTGGG
AATCACTACGTGTGGAGGAAAAGCACCTCAACTGTGCATAACATCATTGTGGGCAAGCTC
TGGATCGACCAGACGGGAGACATTGAGATCGTGAACTATAAGACCAAGGACCGGTGCCAG
CTGAAGTTCCTGCCCTACAGCTACTTCTCCAAAGACGTGGCCCGGAAGGTGACAGGCGTG
GTGAGCGATGGCCAGGGCAAGGCCCACTACGTGCTGTCAGGCTCGTGGGACGAGCAGATG
GAGTACGCCAAGATTGTGCAAAGCAGCCCCAGCAGCCCCAGCATGGACGGCAAGCATAAG
ACCGTGTACCAGACGCTGCCGGCCAAGCTGCTGTGGAAGAAGTACCCGCTGCCGGAGAAC
GCGGAGAACATGTACTACTTCTCGGAGCTGGCCCTGACCCTCAATGAGCACGAGGAGGGC
GTGGCGCCCACGGACAGCCGGCTGCGGCCGGACCAGCGGCTGATGGAGAAGGGGCACTGG
GACGAGGCCAACACGGAGAAGCAGCGGCTGGAGGAG
>MyLu
CGACCCGGACAGCTGAGGGTGTCTTATGGGGTCCCATTGGCAGGGGCTGGCACCGCCTCC
ACCGCCCCGAAGCCCTTGCTGCCGCTGGACAGCTTCAAGGGCTGGCTCCTCAAGTGGACC
AACTACCTGAAGGGCTACCAGCGTCGCTGGTTCGTGCTCAGCAACGGCCTGCTGTCGTAC
TACAGAAATGAGGGCGAAATGGCCCACACCTGCCGGGGCACCATCAACATGTCCACCGCG
CACTTTGACAGGGAGGATTATTGCAGCATCGTGCTGACCAGTGGGGCAAAGACCTACCAC
CTCAAGGCCAGCTCGGATGTGGAGCGGCAGCAGTGGATCACCGCCCTGGAGCTGGCCAAG
GCCAAGGCCGTCCGCATGATGAGGAGCCATTCAGATGACTCTGGGGACGACGACGACGAG
ACTGCCGCCCCAGCTGACAAGACTGAGCTCCAGAGCACCATCAAGAACCTCTCCCTGAAG
CTCGATGACCTCAGCACGTGCCACGACCTCCTCGCCAAGCACGGCGCCGCGCTGCTGCGC
TCCCTGAACGAGCTGGACAGCCTGCGCATCCCCTACGACAGCAGCGAGAAGCTGAAGGCT
GTGAACGAGCGGGCCACCCTCTTCCGCATCACGTCCAATGCTATGATCAACGCCTGCAAG
GACTTTCTGGCACTAGCGGAGGCACACAGCCGGAAATGGCAGCGGGCGCTGCAGTATGAG
CAGGAGCAGCGCATCCACCTGGAGGAGACCATCGAGCAGCTGGCCAAGCAGCACAACAGC
CTCGAGCGGGCCTTCCGCAACCTGCCCGGCCGGTCCTCCGACCCCAACAAGAACTTCAGC
CAGGAAAGCCTCTTGACTTCCAAGGAAGAGGACAGTGAGGAAGATGAGGATTCGGAGTAT
TTCGACGCCATGGAAGACTCCACCGCCTTCATCACTGTGATCACCGAGGCCAAGGACGAC
AGAAAAACTGAGGGTGGGACCACAGGCCCTGTGGACTGGACCCCGGCAGACAATGTACAG
GATGGCGCTTCACTCACGCCCAAGGGCCCCCCCAAAGTCAAGAGGCGTGTCCGCATCCCC
GACAAGCCCAACTACAGCCTTAATCTCTGGAGCATCATGAAGAACTGCATCGGCCGGGAG
CTCTCCAAGATCCCCATGCCGGTCAACTTCAACGAGCCCCTGTCCATGCTCCAACGGCTG
ACGGAGGACCTGGAGTACCACCACCTGCTGGACAAAGCGGTGCACTGCACCAGCTCGGTG
GAGCAGATGTGCCTGGTGGCCGCCTTCTCCGTGTCCTCCTACTCCACCACCGTGCACCGC
ATCGCCAAGCCTTTCAACCCCATGCTCGGGGAGACCTTCGAGCTGGACCGCCTCGAGGAC
ATGGGCCTGCGCTCCCTCTGCGAGCAGGTGAGCCACCACCCTCCATCAGCCGCGCACCAC
GTCTTCTCCAGGAACGGCTGGAGCCTCTGGCAGGAGATCACCATCTCCAGCAAGTTCCGG
GGCAAATACCTCTCCATCATGCCGCTAGGTGCCATCCACTTAGAATTCCAGGCCAGTGGG
AATCACTACGTGTGGAGGAAAAGCACCTCAACTGTGCATAACATCATCGTGGGCAAGCTC
TGGATCGACCAGACGGGGGACATTGAGATTGTGAACCATAAGACCAAGGACCGGTGCCAG
CTGAAGTTCCTGCCCTACAGCTACTTCTCCAAGGAGGTGGCCCGGAAGGTGACAGGCGTG
GTGAGTGACGGCCAGGGCAAGGCCCACTACGTGCTGTCAGGCTCGTGGGACGAGCAGATG
GAGTACGCCAAGATCATGCAGAGCAGCTCCGGCAGCCCCAGCGTGGACGGCAAGCATAAG
ACCGTGTACCAGACGCTGCCGGCCAAGCTGCTGTGGAAGAAGTACCCGCTGCCGGAGAAC
GCCGAGAACATGTACTACTTCTCCGAGCTGGCCCTGACCCTCAACGAGCACGAGGAGGGC
GTGGCGCCCACGGACAGCCGGCTGCGGCCGGACCAGCGGCTGATGGAGAAGGGGCAGTTG
GACGAGGCCAACACGGAGAAGCAGCGGCTGGAGGAA
>PhDi
CGACCTGGACAGGTGAGGATGCCTTTGGGGGTTCAAGTGTCAGGAACTGGCACTATCTCC
ACCTTCCCAATGGCCTCGCTCCCTCTGGATAGCTTCAAGGGCTGGCTCCTCAAGTGGACC
AACTACCTGAAGGGCTACCAGCGCCGCTGGTTCGTGCTCAGCAACGGGCTGCTGTCTTAC
TACAGGAATCATGGTGAAATGGCCCACACCTGCCGTGGCACCCTCAACCTGTCCACCACG
CACATTGACACGGAGGATTCTTGTGGTATCGTGCTGACCAGTGGGGCAAGGACCTACCAC
CTCAAGGCCAGCTCGGAGGTGGAGCGGCAGCAGTGGATCACCACCCTGGAGCTGGCCAAG
GCCAAGGCTGTCCGCATGATGAACAGCCATTCAGATGACTCGGGGGACGACGACGACGAG
AGTACCACCCCGACGGATAAGAGTGAACTCCACACCGCCATCAAGAACCTCTCCTTGAAG
TTGGATGACCTCAACACGTGCAATGACCTCATCGCCAAGCACGGCGCTGCGCTGCAGCGC
TCCCTGAACGAGCTGGACAGCCTCCGGATCCCCTACGAGAGCAGCGAGAAGCTGAAGGCC
GTGAACGAGCGGGCCACGCTCTTCCGCATCACGTCGAATGCTATGATCAACGCCTGCAAG
GACTTCCTGGAACTAGCGGAGGCACACAGCCGGAAATGGCAGCGTGCACTGCAGTATGAG
CAAGAGCAGCGCATCCACCTGGAGGAGACGATCGAGCAGCTGGCCAAGCAGCACAACAGC
CTCGAGCGGGCCTTCCGCAGCGTCCCCGGCCGGGCCTCCAACCCCACCCAGAGCTTCAGC
GAGGGAAGCTTCTTGACTCCCAAAGGAGAGGACAGTGAGGAAGATGAGGATACCGAGTAC
TTCGATGCCATGGAAGACTCCACATCCTTCATCACCGTGATCACAGAGCCCAAGGAGGAC
AGAAAAGCTGAGGGTGGAACTACAGGCTCTGTGGAGTGGACCCCCGCAGACAATGTGCTG
GACAGCGCCTCACTTGTACCCCAGGAACCCCCCAAAGTCAAGAGGCGTGCCCGCATCCCC
GACAAGCCCAACTACAGCCTTAATCTCTGGAGCATCATGAAGAACTGCATCGGCCGGGAG
CTCTCCAAGATCCCCATGCCGGTCAACTTCAACGAGCCCCTGTCTATGCTCCAGCGGCTG
ACGGAGGACCTGGAGTACCACCACCTGCTGGACAAGGCGGTGCACTGCACCAGCTCTGTG
GAGCAGATGTGCCTGGTGGCCGCCTTCTCTGTGTCCTCCTACTCCACCACCGTGCACCGC
ATCGCCAAGCCTTTCAACCCCATGCTGGGGGAGACCTTTGAGCTGGACCGCCTCGATGAC
ATGGGCCTGCGCTCCCTCTGCGAGCAGGTGAGCCACCACCCTCCGTCAGCCGCACACTAC
GTGTTCTCCAAGAACGGCTGGAGCCTCTGGCAGGAGATCACCATCTCCAGCAAGTTCCGG
GGGAAATACCTCTCCATCATGCCACTGGGTGCCATCCACTTAGAATTCCAGGACAGTGGG
AATCACTACGTGTGGAGGAAAAGCACCTCGACTGTGCATAACATCATTGTGGGCAAGCTC
TGGATCGACCAGACAGGGGACATTGAGATTGTGAACCATAAGACCAAGGACCGGTGCCAG
CTGAAGTTCCTACCCTACAGCTACTTCTCTAAAGAGGTGGCCCGGAAGGTGACAGGCGTG
GTGAGCGATGGCCAGGGAAAGGCCCAGTATGTGCTGTCAGGCTCATGGGATGAACAGATG
GAGTGCTCCAAGATCCTGCACAGTGGCCCCAGCAGCCCCAGCGTGGATGGGAAGCAGAAG
ACCGTATACCAGACCCTGCCAGCCAAGCTGCTGTGGAAGAAGTACCCGCTGCCGGAGAAC
GCGGAGAACATGTACTACTTCTCCGAGCTGGCCCTGACCCTCAACGAGCAGGAGGATGGC
GTGGCGCCCACCGACAGCCGCCTGCGGCCGGACCAGCGGCTGATGGAGAAGGGGCAATGG
GACCAGGCCAACACGGAGAAGCAGCGGCTGGAGGAG
>PtVa
CGACCAGGACAGGAAAAGATGGCTTTGGGGGTTCCAACGTCAGGGTCTGCTACGACCTCC
ACCGCCCCAGTGGTCTTGCTGCCTCTGGACAGCTTCAAGGGCTGGCTCCTTAAGTGGACC
AACTACCTGAAGGGCTATCAGCGCCGCTGGTTCGTGCTCAGCAACGGCCTACTGTCTTAC
TACAGAAATCAGGGTGAAATGGCTCACACCTGCCGTGGCACCATCAACCTATCCACCTCG
CACTTTGAAACAGAGGATTCTTGCAGTATCGTGCTGACCAGTGGCGCAAGGACCTACCAT
CTCAAGGCCAGCTCGGAGGTGGAGCGGCAGCAGTGGATCACCGCCCTGGAGCTGGCCAAG
GCCAAGGCTGTCCGCATGATGAACAGCCATTCAGATGACTCTGGGGACGACGACGACGAG
ACTACCTCCCCAGCTGACAAGAACGAACTCCACAACACCATCCGAAGCCTCTCCTTGAAG
TTAGGTGACCTCAGCACATGCAATGACCTCATCACCAAGCATGGCGCCGCACTCCAGCGC
TCCCTGAACGAGCTGGATGGCCTCAGGATCCCGTACGAGAGCAGTGAGAAACTGAAGGCT
GTGAACGAACGGGCCACCCTCTTCCGCATCACATCAAATGCTATGATCAACGCCTGCAGG
GACTTCCTGGAACTAGCGGAGACACACAGCCGGAAATGGCAGCGTGCGCTGCAGTATGAG
CAAGAGCAGCGCGTCCACCTGGAGGAGACCATTGAGCAGCTGGCCAAGCAGCACAACAGC
CTTGAGCGGGCCTTCCGCAGCGCCCCTGGCCGGGCCGCCAACCCCTCCAAGAGCTTCAGC
GAGGGAAGCCTCTTGACTCCCAAAGGAGAGGACAGTGAGGAAGATGAGGATACCGAGTAC
TTCGACGCCATGGAAGATTCCACATCCTTCATCACTGTGATCACGGNNNNNNNNNTTTCT
AGAAAAGCTGAGGGTGGGACAACAGGCTCAGTGGACTGGACCTCATCAGACAATGTGCTG
GATGGTGCCTCGCTTGTGCCCAAGGACCCCCCCAAAGTCAAGAGGCGAGTCCGCATCCCC
GACAAGCCCAACTACAGCCTTAATCTCTGGAGCATCATGAAGAACTGCATCGGCCGGGAG
CTCTCCAAGATCCCCATGCCAGTCAACTTCAACGAGCCCCTGTCCATGCTCCAGCGGCTG
ACAGAGGACCTGGAGTACCACCACCTGCTGGACAAGGCGGTGCACTGCACCAGCTCTGTG
GAGCAGATGTGCCTGGTGGCCGCCTTCTCTGTGTCCTCCTACTCCACCACTGTGCACCGC
ATCGCCAAGCCCTTCAACCCCATGCTGGGGGAGACCTTCGAGCTGGACCGCCTCGATGAC
ATGGGCCTGCGCTCCCTCTGCGAGCAGGTGAGCCACCATCCTCCATCAGCCGCACACTAC
GTGTTCTCCAAGAATGGCTGGAGCCTCTGGCAGGAGATCACCATCTCCAGCAAGTTCCGG
GGGAAATATCTCTCCATCATGCCGCTAGGTGCCATCCACTTAGAATTCCAGGCCAGTGGG
AATCACTACGTATGGAGGAAAAGTACCTCTACTGTGCATAACATCATTGTGGGCAAGCTC
TGGATCGACCAGACAGGGGACATTGAGATTGTGAACCATAAGACCAAGGACCGGTGCCAG
CTGAAGTTCTTGCCCTACAGCTACTTCTCCAAAGAGGTAGCCCGGAAGGTGACAGGCGTG
GTGAGTGACGGCCAGGGCAAGGCCCACTACGTGCTGTCAGGCTCCTGGGACGAACAGATA
GAGTGCGCCAAGATTGTACAAAGCAGCCCCAGCAGCCCCAGCCTGGATGGGAAGCAGAAG
ACAGTGTACCAGACGTTGCCGGCCAAGCTACTATGGAAGAAGTACCCATTGCCGGAGAAC
GCGGAGAACATGTACTACTTCTCGGAGCTGGCCCTGACCCTCAACGAGCACGAGGAGGGC
GTGGCGCCCACCGACAGCCGCCTGCGGCCTGACCAGCGGCTTATGGAGAAGGGGCACTGG
GACGAAGCCAACACGGAGAAGCAGCGGTTGGAGGAG
>RhFe
CGACCAGGACAGGTGAAGATGTCTTTTGGGGTTCCAATGCCAAGCTCTGGCACGATCTCC
ACTGCCCCAGGGGTCTTGCTGCCTCTGGACAGCTTCAAGGGCTGGCTCCTCAAGTGGACC
AACTACCTGAAGGGCTACCAGCGCCGCTGGTTCGTGCTCAGCAACGGCCTGCTGTCTTAC
TACAGAACTCAGGGTGAAATGGCCCACACCTGCCGTGGCACCATCAACCTGTCCACCACG
CACTTTGACACGGAGGATTCTTGCGGTATCATACTGACCAGTGGGGCAAGGACCTACCAC
CTCAAGGCCAGCTCGGAGGTGGAGCGGCAGCAGTGGATCACCGCCCTGGAGCTGGCCAAG
GCCAAGGCTGTCCGCATGATGAACAGCCATTCAGATGACTCTGGGGACGACGACGACGAG
ACTGCCTCCCCAGCTGACAAGAGCGAACTCCACAACACCATCAAGAACCTCTCCTTGAAG
TTAGATGACCTCAGCACGTGTAATGACCTCATCGCCAAGCACGGCGCCGCGCTGCAGCGC
TCCCTGAATGAGCTAGACGGGCTCAGGATCCCGTACGAGAGCAGCGAGAAGCTGAAGGCT
GTGAACGAGCGGGCCACTCTCTTCCGCATCACGTCCAATGCTATGATCAATGCCTGCAGG
GACTTCCTGGAACTAGCGGAGACACACAGCCGGAAATGGCAGCGTGCACTGCACTATGAG
CAAGAGCAGCGCATCCACCTGGAGGAGACCATCGAGCAGCTGGCCAAGCAGCACAACAGC
CTCGAGCGGGCCTTCCGCAGCGCCTCTGGCCGGGCTACCAACCCCACCAAGAGCTTCAGC
GAGGGAAGCTTCTTGACTTCCAAAGGAGAGGACAGTGAGGAAGATGAGGATACTGAGTAC
TTCGACGCCATGGAAGACTCCACATCATTCATCACCGTGATCACCGAGGCGAAGGAAGAC
AGAAAACCTGAAGGTGGGACCACAGGCCCTGGGGACTGGACCTCATCAGACAATGTGCTG
GATGGCGCCTCACTTGTGCCCAAGGAACCCCCCAAAGTCAAGAGGCGCGTCCGCATCCCC
GACAAGCCCAACTACAGCCTTAATCTGTGGAGCATCATGAAGAACTGCATCGGCCGGGAG
CTCTCCAAGATTCCCATGCCGGTCAACTTCAACGAGCCCCTGTCCATGCTCCAGCGGCTG
ACGGAGGACCTGGAGTACCACCACCTGCTGGACAAGGCCGTGCACTGCACCAGCTCGGTG
GAGCAGATGTGCCTGGTGGCCGCCTTCTCTGTGTCCTCCTACTCCACTACTGTGCACCGC
ATCGCCAAGCCCTTCAACCCCATGCTGGGGGAGACCTTCGAGCTGGACCGCCTCGACGAG
ATGGGCCTGCGTTCCCTCTGCGAGCAGGTGAGCCACCACCCTCCAGCAGCTGCGCACTAC
GTGTTCTCTAAAAATGGCTGGAGCCTCTGGCAGGAGATCACCATCTCCAGCAAGTTCCGG
GGAAAATACCTCTCCATCATGCCACTAGGTGCCATCCACTTAGAATTCCAGGCCAGTGGG
AATCACTATGTGTGGAGGAAAAGCACCTCGACTGTGCATAACATCATCGTGGGCAAGCTC
TGGATTGACCAGACAGGGGACATTGAGATTGTGAATCATAAGACCAAGGACCGGTGCCAG
CTGAAGTTCTTGCCCTACAGCTACTTCTCCAAAGAGGTGGCCCGGAAGGTGACAGGCGTG
GTGAGTGATAGCCAGGGCAAAGCCCAGTACGTGCTGTCAGGCTCGTGGGATGAACAGATG
GAGTGCTCCAAGATTGTGCAAAGCGGCCCCAGCAGCCCCAGCTTGGATGGGAAGCAGAAG
ACAGTGTACCAGACGCTGCCAGCCAAGCTGCTCTGGAAGAAGTACCCGCTGCCGGAGAAC
GCGGAGAACATGTACTATTTCTCGGAGCTCGCCCTGACCCTCAACGAGCACGAGGAGGGC
GTGGCGCCCACCGACAGCCGCCTGCGGCCCGACCAGCGGCTGATGGAGAAGGGGCACTGG
GACGAGGCCAACACGGAGAAGCAGCGGCTGGAGGAG
>RoAe
CGACCAGGACAGGAAAAGATGGCTTTGGGGGTTCCAACGTCAGGGACTGGTATGACCTCC
ACCGCCCCAGCGGTCTTGCTGCCTCTGGACAGCTTCAAGGGCTGGCTTCTTAAGTGGACC
AACTACCTGAAGGGCTACCAGCGCCGCTGGTTCGTGCTCAGCAACGGCCTACTGTCTTAC
TACAGAAATCAGGGTGAAATGGCCCACACCTGCCGTGGCACCATCAACCTATCCACCTCG
CACTTTGAAACGGAGGATTCTTGCAGTATCGTGCTGACCAGTGGAGCAAGGACCTACCAC
CTCAAGGCCAGCTCGGAGGTGGAGCGGCAGCAGTGGATCACCGCCCTGGAGCTGGCCAAG
GCCAAGGCTGTCCGCATGATGAACAGCCATTCAGATGACTCTGGGGACGACGACGACGAG
ACTACCTCCCCAGCTGACAAGAGCGAACTCCACAACACCATCCGAAGCCTCTCCTTGAAG
TTAGGCGACCTCAGCACGTGCAATGACCTCATCGCCAAGCATGGCGCCGCTCTCCAGCGC
TCCCTGAATGAGCTGGACGGCCTCAGGATCCCGTACGAGAGCAGTGAGAAGCTGAAGGCT
GTGAATGAGCGGGCCACCCTCTTCCGCATCACATCAAATGCTATGATCAACGCCTGCAGG
GACTTCCTGGAACTAGCGGAGACACACAGCCGGAAATGGCAGCGTGCGCTGCAGTATGAG
CAAGAGCAGCGCGTCCACCTGGAGGAGACCATTGAGCAGCTGGCCAAGCAGCACAACAGC
CTCGAGCGGGCCTTCCGCAGCGCCCCAGGCCGGGCCGCCAACCCCACCAAGAGCTTCAGC
GAGGGAAGCCTCTTGACTCCCAAAGGAGAGGACAGTGAGGAAGATGAGGATACCGAGTAC
TTCGACGCCATGGAAGATTCCACATCCTTCATCACTGTGATCACGGAAGCCAAGGAAGAC
AGAAAAGCTGAGGGTGGAACAACAGGCCCAGTGGACTGGACCTCATCAGACAATGTGCTG
GATGGTGCCTCACTTGTGCCCAAGGACCCTCCCAAAGTCAAGAGGCGAGTCCGCATCCCC
GACAAGCCCAACTACAGCCTTAATCTCTGGAGCATCATGAAGAACTGCATCGGCCGGGAG
CTCTCCAAGATCCCCATGCCAGTCAACTTCAACGAGCCCCTGTCCATGCTCCAGCGGCTG
ACAGAGGACCTGGAGTACCACCACCTGCTGGACAAGGCGGTGCACTGCACCAGCTCCGTG
GAGCAGATGTGCCTGGTGGCCGCCTTCTCTGTGTCCTCCTACTCCACCACTGTGCACCGC
ATCGCCAAGCCCTTCAACCCCATGCTGGGGGAGACCTTTGAGCTGGACCGCCTCGAAGAC
ATGGGCCTGCGCTCCCTCTGCGAGCAGGTGAGCCACCACCCTCCATCAGCCGCACACTAC
GTGTTCTCCAAGAACGGCTGGAGCCTCTGGCAGGAGATCACCATCTCCAGCAAGTTCCGG
GGGAAATATCTCTCCATCATGCCGCTAGGTGCCATCCACTTAGAATTCCAGGACAGCGGG
AATCACTATGTATGGAGGAAAAGCACCTCTACTGTGCATAACATCATTGTGGGCAAGCTC
TGGATCGACCAGACAGGGGACATTGAGATTGTGAACCATAAGACCAAGGACCGGTGCCAG
CTGAAGTTCTTGCCCTACAGCTACTTCTCCAAAGAGGTAGCCCGAAAGGTGACAGGTGTG
GTGAGTGACGGCCAGGGCAAGGCGCACTACGTGCTGTCAGGCTCCTGGGACGAACAGATG
GAGTGCGCCAAGATCGTGCAGAGCAGCCCCAGCAGCCCCAGCCTGGACGGGAAGCAGAAG
ACGGTGTACCAGACGCTGCCGGCCAAGCTGCTGTGGAAGAAGTACCCACTGCCGGAGAAC
GCGGAGAACATGTACTACTTCTCAGAGCTGGCCCTGACCCTCAACGAGCACGAGGAGGGC
GTGGCGCCCACTGACAGCCGCCTGCGGCCTGACCAGCGACTGATGGAGAAGGGGAATTGG
GACGAGGCCAACACGGAGAAGCAGAGGCTGGAGGAG
