# Supplementary material for: Positively selected genes in the hoary bat (Lasiurus cinereus) lineage: prominence of thymus expression, immune and metabolic function, and regions of ancient synteny
Source: PeerJ. 2022 Mar 17;10:e13130. doi: 10.7717/peerj.13130 (PMC8934532; doi:10.7717/peerj.13130)
Supplement: Supplemental Information 3 — Initially tested orthogroups that have been edge-trimmed as described in the Methods. [file peerj-10-13130-s003.zip › original.trimmed/trimmed-OG0002054.fas]

>EpFu
CTGCCCCCCAAGCCCAAGTACAACCCACTACGGAATGAGTCTCTGTCATCGCTGGAGGAG
GGGGCCTCAGGGTCCAGCCCACCGGAGGAGCTGCCTTCCCCATCAGCCTCTTCCCTGGGG
CCCATCCTGCCACCTCTGTCTGGGGAGGATAGTCCCACTACCCTGTGCTCCTTCTTCCCC
CGGATGAGCAACCTGAAGCTGGCCAACCCGGCCGGGGGACGCCCGGGGCCAAAGGGGGAG
CCAGGCAGGGTGGCCGAGGATGGGGAGGGGGTCGTGGGGGCAGCTGTGCCAGACTCAGGC
CCCCTGCCCCTCCTCCAGGACATGAACAAGCTGAGTGGAGGCGGCGGGCGCAGGACTCGG
GTGGAAGGGGGCCAGCTGGGGGGCGAGGAGTGGACCCGCCACGGGAGCTTTGTCAATAAG
CCCACGCGGGGCTGGCTGCATCCTAACGACAAAGTCATGGGACCCGGGGTTTCCTACTTG
GTTCGGTACATGGGCTGTGTGGAGGTCCTGCAGTCCATGCGTGCCCTGGACTTCAACACC
CGGACTCAGGTCACCAGGGAGGCCATCAGTCTGGTGTGTGAGGCTGTGCCAGGTGCGAAG
GGGGCTTCAAGAAGGAGAAAGCCCTGTAGCCGCCCACTCAGTTCCATTCTGGGGAGGAGT
AACCTGAAATTTGCTGGAATGCCAATCACTCTCACCGTCTCCACCAGCAGCCTCAACCTC
ATGGCGGCAGACTGCAAAGAGATCATCGCCAACCATCACATGCAATCTATCTCATTTGCG
TCCGGCGGGGACCCGGACACAGCTGAGTATGTCGCCTATGTTGCCAAAGACCCGGTGAAT
CAGAGAGCCTGCCACATCCTGGAGTGTCCCGAAGGGCTTGCCCAGGACGTCATCAGCACC
ATTGGCCAGGCCTTCGAGTTACGATTCAAACAATACCTCAGGAACCCGCCTAAGCTGGTC
ACCCCCCATGACAGGATGGCTGGCTTTGATGGCTCAGCTTGGGATGAGGAGGAGGAAGAG
CCACCTGATCATCAATACTATAATGACTTCCCGGGGAAGGAACCCCCTCTTGGGGGGGTG
GTGGACATGAGGCTTCGGGAAGGAGCCCCCCAGGGGCCTGCTCGACCCACTCTGCCCAGT
GCCCAGAACCCCAGCCACCTGGGAGCTACGCTGCCTGTGGGGCAGCCTGCTGGGGGAGAC
CCAGAAGTCCACAAGCAGATGCCGCTGCCACCCTGCCCAGGCAGAGAGCTCTTTGATGAC
CCCTCCTATGTCAACATCCAGAACCTGGACAAGGCCCGGCACGCAGGGGGCGGGGCTGGG
CCCCCCAATCTTGCTGTCAATGGCAGCGCGCCCCGAGACCTCTTTGACATGAAGCCTTTT
GAAGATGCCCTTCGGGTGCCTCCACCTCCCCAGTCAGTGGCCATGGCTGAGCAGCTCCGA
GGGGAGCCCTGGTTCCATGGAAAGCTGAACCGCCGGGAGGCCGAGGCCCTGCTGCAGCTC
AACGGGGACTTCCTGGTGCGGGAGAGCACGACCACACCTGGCCAGTACGTGCTCACTGGC
CTGCAGAGTGGGCAGCCCAAGCACCTGCTGCTGGTGGACCCGGAGGGTGTGGTTCGGACA
AAGGATCACCGCTTCGAGAGTGTCAGTCACCTCATCAGTTACCACATGGACAATCACTTG
CCCATCATCTCTGCGGGCAGCGAACTGTGTCTACAG
>HiAr
CTGCCCCCCAAGCCCAAGTACAACCCACTTCGGAATGAGTCTCTGTCATCGCTGGAGGAG
GGGGCCTCAGGGGCCACCCCACCGGAGGAGCTGCCTTCCCCATCAGCCTCGTCCCTGGGG
CCCATCCTGCCCCCTCTGCCCGGGGACGATAGTCCCACCACCCTGTGCTCCTTCTTCCCC
CGGATGAGCAACCTGAAGCTGGCCAGCCCGGCTGGGGGGCGCTCGGGGCCGAAGGGGGAG
CCAGGCAGGGTGGCCGAGGATGGCGAGGGGATCGGAGGGGCGGCCGTGCCAGACCCAGGT
CCCCTGCCCCTTCTCCAGGACATGAACAAGCTGAGTGGAGGCGGCGGGCGCAGGACTCGG
GTGGAAGGGGGCCAGCTGGGGGGCGAGGAGTGGACCCGCCACGGGAGCTTTGTCAATAAG
CCCACGCGGGGCTGGCTGCACCCCAACGACAAAGTCATGGGACCCGGGGTTTCCTACTTG
GTTCGGTACATGGGCTGTGTGGAGGTCCTGCAGTCGATGCGCGCCCTAGACTTCAACACC
CGCACCCAGGTCACCAGGGAGGCCATCAGTCTGGTGTGTGAGGCTGTGCCAGGTGCTAAG
GGGGCAACGAGAAGGAGAAAGCCCTGTAGCCGCCCGCTCAGTTCCATTCTGGGGAGGAGT
AACCTGAAATTTGCTGGGATGCCAATCACTCTCACCGTTTCCACCAGCAGCCTCAACCTC
ATGGCCGCAGACTGCAAACAGATCATCGCCAATCACCACATGCAGTCTATCTCGTTTGCG
TCCGGCGGGGACCCGGACACAGCCGAGTACGTTGCCTACGTGGCCAAAGACCCGGTGAAT
CAGAGAGCCTGCCACATCCTGGAGTGTCCCGAAGGGCTCGCTCAGGACGTCATCAGCACC
ATCGGCCAGGCCTTCGAGTTGCGCTTCAAACAGTACCTCAGGAACCCGCCCAAGCTGGTC
GCCCCCCATGACAGGATGGCTGGCTTTGATGGCTCAGCTTGGGATGAGGAAGAGGAAGAA
CCACCTGACCATCAGTACTACAATGACTTCCCGGGCAAGGAACCCCCTCTTGGGGGGGTG
GTAGACATGAGGCTTCGGGAAGGCGCCCCCGCGGGGGCTGCTCGACCCACTCCGCCCAGT
GCCCAGACCCCCAGCCACCTGGGAGCTACGCTGCCTGTGGGGCAGCCTGTTGGGGGAGAC
CCAGAAGTCCGCAAGCAGATGCCACCTCCGTCCTGCCCAGGCAGAGAGCTCTTCGATGAC
CCCTCCTATGTCAATGTCCAGAACTTGGACAAGGCCCGGCAAGCAGGGGGTGGGGCTGGG
CCCCCCAACCCTGCCGTCAATGGGAGTGCGCCCCGAGACCTCTTTGACATGAAGCCCTTC
GAAGATGCCCTTCGGGTGCCTCCCCCTCCCCATTCGGTGGCCATGGCCGAGCAGCTCCGG
GGGGAGCCCTGGTTCCACGGCAAGCTGAGCCGCCGGGAGGCCGAGGCGCTGCTGCAGCTC
AACGGGGACTTCCTGGTGCGGGAAAGCACCACCACGCCTGGCCAGTACGTGCTCACGGGC
CTGCAGAGTGGGCAGCCCAAGCACCTGCTGCTGGTGGACCCTGAGGGCGTGGTTCGGACA
AAGGATCACCGCTTTGAGAGCGTCAGTCACCTCATCAGCTACCACATGGACAATCACTTG
CCCATCATCTCTGCAGGCAGCGAACTGTGTCTACAG
>LaCi
CTGCCCCCCAAGCCCAAGTACAACCCACTTCGGAATGAGTCTCTGTCATCGCTGGAGGAG
GGGGCCTCGGGGTCCAGCCCCCCGGAGGAGCTGCCTTCCCCCTCGGCCTCCTCCCTGGGG
CCCATCCTGCCCCCTCCGTCCGGAGAGGATAGCCCCACCACCCTGTGCTCCTTCTTCCCC
CGGATGAGCAACCTGAAGCTGGCCAACCCGGCCGGGGGCCGCCCGGGGCCCAAGGGGGAG
CCAGGCCGGGCGGCCGAGGACGGGGAGGGGGTCGTCGGGGCAGCCGTGCCAGACTCAGGC
CCCCTGCCCCTCCTCCAGGACATGAACAAGCTGAGTGGAGGCGGCGGGCGCAGGACTCGG
GTGGAAGGGGGCCAGCTGGGGGGCGAGGAGTGGACCCGCCACGGGAGCTTTGTCAATAAG
CCCACGCGGGGCTGGCTGCATCCTAACGACAAAGTCATGGGACCCGGGGTTTCCTACTTG
GTTCGGTACATGGGCTGTGTGGAGGTCCTGCAGTCCATGCGTGCCCTGGACTTCAACACC
CGGACTCAGGTCACCAGGGAGGCCATCAGTCTGGTGTGTGAGGCTGTGCCAGGTGCTAAG
GGGGCGTCAAGAAGGAGAAAGCCCTGCAGCCGCCCACTCAGTTCCATTCTGGGGAGGAGT
AACCTGAAATTTGCTGGCATGCCGATCACTCTCACCGTCTCCACCAGCAGCCTCAACCTC
ATGGCCGCAGACTGCAAAGAGATCATCGCCAACCATCACATGCAATCTATCTCATTTGCG
TCCGGCGGGGACCCGGACACAGCTGAATATGTCGCCTATGTTGCCAAAGACCCAGTGAAT
CAGAGAGCCTGCCACATCCTGGAGTGTCCCGAAGGGCTTGCTCAGGACGTCATCAGCACC
ATTGGCCAGGCCTTCGAGTTACGATTCAAACAATACCTCAGGAACCCGCCCAAGCTGGTC
ACCCCCCACGACAGGATGGCTGGCTTTGATGGCTCAGCTTGGGATGAGGAGGAGGAAGAG
CCACCTGATCATCAATACTATAATGACTTCCCGGGGAAGGAACCCCCTCTTGGAGGGGTG
GTGGACATGAGGCTTCGGGAGGGAGCCCCTCAGGGGCCTGCTCGACCCACTCTGCCCAGC
GCCCAGAACCCCAGCCACCTGGGAGCCACGCTGCCTGTGGGGCAGCCTGCTGGGGGAGAC
CCGGAAGTCCACAAGCAGATGCCTCTGCCCCCCTGCCCAGGCAGAGAGCTCTTTGATGAC
CCCTCCTACGTCAACATCCAGAACCTGGACAAGGCCCGGCACGCAGGAGGCGGGGCTGGG
CCCCCCAATCTTGCTGTCAATGGCAGTGCACCCCGAGACCTCTTTGACATGAAGCCTTTT
GAAGACGCCCTTCGGGTGCCTCCACCTCCCCAGTCAGTGGCCATGGCGGAGCAGCTCCGA
GGGGAGCCCTGGTTCCACGGAAAGCTGAACCGGCGGGAGGCTGAGGCCCTGCTGCAGCTC
AACGGGGACTTCCTGGTGCGGGAAAGCACGACCACGCCTGGCCAGTACGTGCTCACCGGC
CTGCAGAGCGGGCAGCCCAAGCACCTGCTGCTGGTGGACCCTGAGGGTGTGGTGCGGACA
AAGGACCACCGCTTTGAGAGCGTCAGTCACCTCATCAGCTACCACATGGACAATCACTTG
CCCATCATCTCTGCGGGCAGCGAACTGTGTCTACAG
>MyLu
CTGCCCCCCAAGCCCAAGTACAACCCACTCCGGAATGAGTCTCTGTCATCGCTGGAGGAG
GGGGCCTCAGGGTCCAGCCCACCGGAGGAGCTGCCGTCCCCCTCGGCCTCTTCCCTGGGG
CCCATCCTGCCACCTCAGGCTGGGGACGACAGTCCCACTACCCTGTGCTCCTTCTTCCCC
CGGATGAGCAACCTGAAGCTGGCCAACCCGGCTGGGGCACGCCCGGGGCCCAAGGGGGAG
CCAGGCAGGGTGGCCGAGGATGGGGAGGGGGTCGCCGGGGCAGCCGTGCCAGACTCAGGC
CCCCTGCCCCTCCTCCAGGACATGAACAAGCTGAGTGGAGGCGGCGGGCGCAGGACTCGG
GTGGAAGGGGGCCAGCTGGGGGGCGAGGAGTGGACCCGCCACGGGAGCTTTGTCAATAAG
CCCACGCGGGGCTGGCTGCATCCTAACGACAAAGTCATGGGACCCGGGGTTTCCTACTTG
GTTCGGTACATGGGCTGTGTGGAGGTCCTGCAATCCATGCGTGCCCTGGACTTCAACACC
CGGACTCAGGTCACCAGGGAGGCCATCAGTCTGGTGTGTGAGGCTGTGCCAGGTGCTAAG
GGGGCTTCGAGAAGGAGAAAGCCCTGTAGCCGCCCACTCAGTTCCATTCTGGGGAGGAGT
AACCTGAAATTTGCTGGAATGCCAATCACTCTCACCGTCTCCACCAGCAGCCTCAACCTC
ATGGCCGCAGACTGCAAACAGATCATCGCCAACCATCACATGCAATCTATCTCATTTGCG
TCCGGCGGGGACCCGGACACAGCTGAGTATGTCGCCTATGTTGCCAAAGACCCGGTGAAT
CAGAGAGCCTGCCACATCCTGGAGTGTCCGGAAGGGCTCGCTCAGGACGTCATCAGCACC
ATTGGCCAGGCCTTCGAGTTACGATTCAAACAATACCTCAGGAACCCGCCCAAGCTGGTC
ACCCCCCACGACAGGATGGCTGGCTTTGATGGCTCAGCTTGGGATGAGGAGGAGGAAGAG
CCACCTGATCATCAATACTACAATGACTTCCCGGGGAAGGAACCCCCTCTTGGGGGGGTG
GTGGACATGAGGCTTCGGGAAGGAGCCCCCCAGGGGCCTGCTCGACCCACTCTGCCCAGT
GCCCAGAACCCCAGCCACCTGGGAGCTACGCTGCCTGTGGGGCAGCCTGCAGGGGGAGAC
CCAGAAGTCCACAAGCAGATGCCTCTGCCACCCTGCCCAGGCAGAGAGATCTTTGATGAC
CCCTCCTATGTCAACATCCAGAACCTGGACAAGGCCCGGCAAGCAGGGGGCGGGGCTGGG
CCCCCCAATCTCGCTGTCAATGGCAGTGCGCCCCGAGACCTCTTTGACATGAAGCCTTTT
GAAGATGCCCTTCGGGTGCCTCCACCTCCCCAGTCAGTGGCCATGGCTGAGCAGCTCCGA
GGGGAGCCCTGGTTCCATGGAAAGCTGAACCGGCGGGAGGCCGAGGCCCTGCTGCAGCTC
AACGGGGACTTCCTGGTGCGGGAAAGCACGACCACGCCTGGCCAGTACGTGCTCACTGGC
CTGCAGAGCGGGCAGCCCAAGCACCTGCTGCTGGTGGACCCTGAGGGTGTGGTTCGGACA
AAGGATCACCGCTTCGAGAGCGTCAGTCACCTCATCAGTTACCACATGGACAATCACTTG
CCCATCATCTCTGCGGGCAGCGAACTGTGTCTACAG
>PhDi
CTGCCCCCCAAGCCCAAGTACAATCCACTTCGGAATGAGTCTCTGTCATCGCTGGAAGAG
GGGGCTTCGGGGTCCACCCCACCGGAGGAACTGCCTTCCCCATCAGCCTCTTCCCTGGGA
CCCATCCTGCCACCTCTGCCTGGCGACGATAGTCCCACTACCCTGTGCTCCTTCTTCCCC
CGGATGAGCAACCTGAAGCTGGCCAACCCGGCTGGGGGGCGCTCGGGGCCAAAGGGGGAG
CCAGGCAGGGCTGCCGAGGATGGGGAGGGGACTACAGGGGCAGCCATGCCAGACTCAGGC
CCCCTGCCCCTCCTCCAGGACATGAACAAGCTGAGTGGAGGCGGCGGGCGCAGGACTCGG
GTGGAAGGGGGCCAGCTGGGGGGCGAGGAGTGGACCCGCCACGGGAGCTTTGTCAATAAG
CCCACGAGGGGCTGGCTGCATCCTAACGACAAAGTCATGGGACCTGGGGTTTCCTACTTG
GTTCGGTACATGGGCTGTGTGGAGGTCCTGCAGTCTATGCGCGCCCTCGACTTCAACACC
CGAACTCAAGTCACCAGGGAGGCCATCAGTCTGGTGTGTGAGGCTGTGCCAGGTGCTAAG
GGGGCTACAAGAAGGAGAAAGCCCTGTAGCCGCCCACTCAGTTCCATTCTGGGGAGGAGT
AACCTGAAATTTGCTGGAATGCCAATCACTCTCACCGTCTCCACCAGCAGCCTCAACCTC
ATGGCCGCAGACTGCAAACAGATCATTGCCAACCACCACATGCAGTCTATCTCGTTTGCA
TCCGGCGGGGACCCGGACACCGCTGAGTATGTCGCCTATGTTGCCAAAGACCCGGTGAAT
CAGAGAGCCTGCCACATCCTGGAGTGTCCCGAAGGGCTTGCTCAGGACGTCATCAGCACC
ATTGGCCAGGCCTTCGAGTTACGATTCAAACAATACCTCAGGAACCCGCCCAAGCTGGTC
ACCCCCCACGACAGGATGGCTGGCTTTGATGGCTCAGCTTGGGACGAGGAGGAGGAAGAG
CCACCTGACCATCAATACTATAATGACTTCCCGGGGAAGGAACCCCCTCTTGGGGGGGTG
GTGGACATGAGGCTTCGGGAAGGAGCCTCCCCGGGGCCTGCTCGACCCACTCTGCCCAGT
ACCCAGACCCCCAGCCACCTGGGAGCTACACTGCCTGTGGGGCAGCCTGTTGGGGCAGAC
CTGGAAGTCCATAAGCAGATGCCTCCACCACCCTGCCCAGGCAGAGAGCTCTTTGATGAC
CCTTCCTATGTCAACGTCCAGAACCTGGACAAGGTCCGACAAGCAGGGGGTGGGGCCGGA
CCCCCCAATCTTGCTGTCAATGGCAGTGCGCCTCGAGACCTCTTTGACATGAAGCCCTTC
GAAGATGCCCTTCGGGTGCCTCCACCTGCCCAGTTGATGGCCATGGCTGAGCAGCTGCGA
GGCGAGCCCTGGTTCCACGGAAAGCTGAGCCGGCGGGAGGCTGAAGCCCTGCTGCAGCTC
AACGGGGACTTCCTGGTGCGGGAAAGCACGACCACGCCTGGCCAGTACGTGCTCACTGGC
TTGCAGAGTGGGCAGCCCAAGCACCTGCTGCTGGTGGACCCCGAGGGTGTGGTTCGCACA
AAGGATCACCGCTTTGAGAGTGTCAGTCACCTCATCAGTTACCACATGGACAATCACTTG
CCCATCATCTCTGCGGGCAGCGAACTGTGTCTACAG
>PtVa
CTGCCCCCCAAGCCCAAGTACAACCCACTTCGGAATGAGTCTCTGTCATCGCTGGAGGAG
GGGGCTTCTGGGTCCACCCCGCCAGAGGAGCTGCCTTCCCCATCAGCCTCGTCCCTGGGG
CCCATCCTGCCACCGCTGCCTGGGGACGATAGTCCCACTACCCTGTGCTCCTTCTTCCCC
CGGATGAGCAACCTGAAGCTGGCCAACCCGGCTGGGGGGCGCCTGGGGCCGAAGGCGGAG
CCAGGCAGGGCGGCTGAGGATGGGGAGGGGACCACAGGGGCAGCTGTGCCAGACTCAGGC
CCCCTGCCCCTCCTCCAGGACATGAACAAGCTGAGTGGAGGCGGCGGGCGCAGGACTCGG
GTGGAAGGGGGCCAGCTGGGGGGCGAGGAGTGGACCCGCCACGGGAGCTTTGTCAATAAG
CCCACGCGGGGCTGGCTGCATCCCAACGACAAAGTCATGGGACCTGGGGTTTCCTACTTG
GTCCGGTACATGGGCTGCGTGGAGGTCCTGCAGTCAATGCGTGCTCTGGACTTCAACACC
CGGACTCAGGTCACCAGGGAGGCCATCAGTCTGGTGTGCGAGGCTGTGCCAGGTGCTAAG
GGAGCAACAAGAAGGAGAAAGCCCTGTAGCCGCCCGCTCAGCTCCATTCTGGGGAGGAGT
AACCTGAAATTCGCCGGAATGCCGATCACTCTGACCGTTTCCACCAGCAGCCTCAACCTC
ATGGCCGCAGACTGCAAACAGATCATCGCCAACCACCACATGCAGTCTATCTCGTTTGCG
TCCGGCGGGGACCCGGACACAGCCGAGTATGTCGCCTACGTTGCCAAAGACCCGGTGAAT
CAGAGAGCCTGCCACATCCTGGAGTGTCCCGAAGGGCTCGCTCAGGACGTCATCAGCACC
ATTGGCCAGGCCTTCGAGCTGCGCTTCAAACAATACCTCAGGAACCCGCCCAAGCTGGTC
ACCCCCCACGACAGGATGGCCGGCTTCGATGGCTCGGCTTGGGATGAGGAGGAGGAAGAG
CCACCTGACCATCAGTACTATAATGACTTCCCGGGGAAGGAACCCCCTCTTGGGGGCGTG
GTGGACATGAGGCTTCGGGAGGGAGCCGCCCCGGGGGCCACCCGCCCCACCCCGCCCAGT
GCCCAGCCGCCCACCCAGCTGGGAGCTACGCTGCCTGTGGGGCAGCCTGTTGGGGGAGAC
CCAGAAGTCCGCAAGCAGATGCCTCCGCCACCCTGCCCAGGCAGAGAGCTCTTCGATGAC
CCCTCCTATGTCAACGTCCAGCACCTGGACAAGGCCCGGCACGCGGGGGCGGGCGCCGGG
CCGCCCGGCCTGGCGGTCAATGGCGGCGCGCCGCGAGACCTTTTTGACATGAAGCCTTTT
GAAGATGCCCTTCGGGCGCCTCCCCCGCCGCACTCGGTGGCCATGGCCGAGCAGCTCCGG
GGGGAACCCTGGTTCCACGGGAAGCTGAGCCGGCGGGAGGCCGAGGCACTGCTGCAGCTG
GACGGGGACTTCCTGGTGCGGGAGAGCACGACCACGCCCGGCCAGTACGTGCTCACCGGC
CTGCAGAGCGGGCAGCCCAAACACCTGCTGCTGGTGGACCCCGAGGGCGTGGTTCGGACC
AAGGATCACCGCTTTGAGAGTGTCAGCCACCTCATCAGCCACCACATGGACAATCACTTG
CCCATCATCTCTGCGGGCAGCGAACTGTGTCTACAG
>RhFe
CTGCCCCCCAAGCCCAAGTACAACCCACTTCGGAATGAGTCTCTGTCATCGCTGGAGGAG
GGGGCTTCAGAGTCCACCCCACCGGAAGAGCTCCCCTCGCCGTCAGCCTCATCCCTGGGG
CCCATCCTGCCACCTCTGCCTGCGGACGATAGTCCCACGACCCTGTGCTCCTTCTTCCCC
CGGATGAGCAACCTGAAGCTGGCCAACCCGGCTGGGGGGCGCTCGGGGCCGAAGGGGGAG
CCAGGCAGGGTGGCTGAGGATGAGGAGGGGGTCGTAGGGGCAGCCGTGCCAGACTCGGGC
CCTCTGCCTCTCCTCCAGGACATGAACAAGCTGAGTGGAGGCGGCGGGCGCAGGACTCGG
GTGGAAGGGGGCCAGCTGGGGGGCGAGGAGTGGACCCGCCACGGGAGCTTCGTCAATAAG
CCCACGCGGGGCTGGCTGCACCCCAACGACAGAGTCATGGGACCCGGGGTTTCCTACTTG
GTTCGGTACATGGGCTGCGTGGAGGTCCTGCAGTCGATGCGAGCCCTGGACTTCAACACC
CGCACTCAGGTCACCAGGGAGGCCATCAGTCTGGTGTGTGAGGCTGTGCCAGGTGCTAAG
GGGGCGACAAAAAGGAGAAAGCCCTGTGGCCGCCCGCTCAGTTCCATCCTGGGAAGGAGT
AACCTGAAGTTTGCTGGGATGCCCATCACTCTCACCGTGTCCACCAGCAGCCTCAACCTC
ATGGCCGCGGACTGCAAGCAGATCATTGCCAACCACCACATGCAATCTATCTCGTTTGCG
TCCGGCGGGGACCCGGACACAGCCGAGTATGTCGCCTATGTGGCCAAAGACCCGGTGAAT
CAAAGAGCCTGCCACATCCTGGAGTGTCCCGAAGGGCTTGCTCAGGACGTCATCAGCACC
ATTGGCCAGGCCTTCGAACTGCGCTTCAAACAGTACCTCAGGAACCCGCCCAAGCTGGTT
ACCCCCCATGACAGGATGGCCGGCTTCGACGGTTCAGCTTGGGATGAGGAGGAGGAAGAG
CCGCCTGACCATCAGTACTATAATGACTTCCCGGGGAAGGAACCCCCTCTTGGGGGGGTG
GTGGACATGAGGCTTCGGGAAGGAGCCCCCCCGGGGGCTGCTCGACCCACGCCGCCCAGC
GCCCAGACCCCCAGCCACCTGGGAGCAACGCTGCCTGTGGGGCAGCCTGTTGGGGGAGAC
CTGGAAGGCCGTAAGCAGATGCCTCCGCCACCCTGCCCAGGCAGAGAGCTCTTCGATGAC
CCCTCCTATGTCAACGTCCAGAACCTGGACAAGGCCCGGCAAGCTGGGGCTGGGGCCGGG
CACCCCAACCCTGCCGTCAATGGCAGTGCGCCCCGAGACCTCTTTGACATGAAGCCCTTT
GAAGATGCCCTTCGGGTGCCTCCCCCTCCCCATTCTGTGGCCATGGCCGAGCAGCTCCGG
GGGGAGCCCTGGTTCCACGGGAAGCTGAGCCGCCGGGAGGCCGAGGCGCTGCTGCAGCTC
AATGGGGACTTCCTGGTGCGGGAAAGCACCACCACGCCTGGCCAGTACGTGCTCACCGGC
CTGCAGAGCGGGCAGCCCAAGCACCTGCTACTGGTGGACCCTGAGGGTGTGGTTCGGACA
AAGGATCACCGCTTTGAGAGTGTCAGTCACCTCATCAGCTACCACATGGACAATCACTTG
CCCATCATCTCTGCGGGCAGCGAACTGTGTCTACAG
>RoAe
CTGCCCCCCAAGCCCAAGTACAACCCACTTCGGAATGAGTCTCTGTCATCGCTGGAGGAG
GGGGCTTCTGGGTCCACCCCGCCGGAGGAGCTGCCTTCCCCATCAGCCTCGTCCCTGGGG
CCCATCCTGCCACCTCTGCCTGGGGACGATAGTCCCACCACCCTGTGCTCCTTCTTCCCC
CGGATGAGCAACCTGAAGCTGGCCAACCCGGCTGGGGGGCGCCTGGGGCCGAAGGCGGAG
CCAGGCAGGGCGGCTGAGGACCGGGAGGGGACCACAGGGGCCGGCGTGCCAGACTCAGGC
CCCCTGCCCCTCCTCCAGGACATGAACAAGCTGAGTGGAGGCGGCGGGCGCAGGACTCGG
GTGGAAGGGGGCCAGCTGGGGGGCGAGGAGTGGACCCGCCACGGGAGCTTTGTCAATAAG
CCCACGCGGGGCTGGCTGCATCCCAACGACAAAGTCATGGGACCTGGGGTTTCCTACTTG
GTCCGGTACATGGGCTGCGTGGAGGTCCTGCAGTCAATGCGGGCTCTGGACTTCAACACC
CGGACCCAGGTCACCAGGGAGGCCATCAGTCTGGTGTGCGAGGCTGTGCCAGGTGCTAAG
GGAGCAACAAGGAGGAGGAAGCCCTGTAGCCGCCCGCTCAGCTCCATTCTGGGGAGGAGT
AACCTGAAGTTCGCCGGAATGCCCATCACTCTCACCGTTTCCACCAGCAGCCTCAACCTC
ATGGCCGCAGACTGCAAACAGATCATCGCCAACCACCACATGCAGTCTATCTCGTTTGCG
TCCGGCGGGGACCCGGACACAGCCGAGTATGTCGCCTACGTTGCCAAAGACCCAGTGAAT
CAGAGAGCCTGCCACATCCTGGAGTGTCCCGAAGGGCTCGCTCAGGATGTCATCAGCACC
ATTGGCCAGGCCTTCGAGCTGCGCTTCAAACAATACCTCAGGAACCCGCCCAAGCTGGTC
ACCCCCCACGACAGGATGGCCGGCTTTGATGGCTCGGCTTGGGATGAGGAGGAGGAAGAG
CCACCTGACCATCAGTACTATAATGACTTCCCGGGGAAGGAACCCCCTCTTGGAGGCGTG
GTGGACATGAGGCTTCGGGAGGGAGCCGCCCCGGGGGCTACCCGCCCTACCCCGTCCAGT
GCCCAGCCACCCACCCAGCTGGGAGCTACGCTGCCTGTGGGCCAGCCTGTTGGAGGAGAC
CCGGAAGTCCGCAAGCAGATGCCTCCACCACCCTGCCCAGGCCGAGAGCTCTTTGACGAC
CCCTCCTATGTCAACGTCCAGCACCTGGACAAAGCCCGGCACGCGGGGGCTGGGGCCGGG
CCCCCCGGCCTGGCGGTCAATGGTGGCGCCCCGCGAGACCTTTTTGACATGAAGCCTTTT
GAAGATGCCNCCCGGGCACCTCCCCCGCCTAACTCGGTGGCCATGGCCGAGCAGCTCCGG
GGGGAGCCCTGGTTCCATGGGAAGCTGAGCCGGCGGGAGGCCGAGGCGCTGCTGCAGCTG
GACGGGGACTTCCTGGTGCGGGAGAGCACGACCACGCCCGGCCAGTATGTGCTCACCGGC
CTGCAGAGCGGGCAGCCCAAGCACCTGCTGCTGGTGGACCCCGAGGGCGTGGTTCGGACC
AAGGATCACCGCTTCGATAGTGTCAGCCACCTCATCAGCTTCACCACTGATGGACACATC
ACTTGCCCATCATCTGCAGACGAACTGTGTCTACAG
