# Supplementary material for: Positively selected genes in the hoary bat (Lasiurus cinereus) lineage: prominence of thymus expression, immune and metabolic function, and regions of ancient synteny
Source: PeerJ. 2022 Mar 17;10:e13130. doi: 10.7717/peerj.13130 (PMC8934532; doi:10.7717/peerj.13130)
Supplement: Supplemental Information 3 — Initially tested orthogroups that have been edge-trimmed as described in the Methods. [file peerj-10-13130-s003.zip › original.trimmed/trimmed-OG0002058.fas]

>EpFu
GTAGCAGATCGTCTGTTTTCATCGTTTGGTCAAGATATATTAGATGCTCTCTATTGGACA
GCAACAGAGCCCAAAGAAAGAAAAAGAGCTCACATTGGGGTGATTCCTCACTTTTTCATG
GCTGTTCTCTACGTCTTTTTGCATGCAATTCTTATAATGGTTCAAGCAACGACTCTCAAC
GTAGCATTTAATTCACACAACAAGTCCTTGCTCACTATCATGATGTCTAATAATTTTGTT
GAAATTAAAGGAAGTGTTTTCAAGAAGTTTGAGAAGAACAATCTTTTTCAAATGTCAAAT
AGCGATATTAAAGAGTTCACAAATTATGTGCTCTTGCTAATAGTGTGTTTAAGGAACATG
GAACAGTTTTCTTGGAATCCAGATCATCTCTGGGTGTTTCCAGATGTCTGTATGGTGATT
GCATCAGAAATTGCTGTGGATATTGTAAAACATGCCTTTATCACTAAGTTCAACGACATT
ACTGCAGATGTCTACAGTGAATATAGAGCCAGCCTTGCTTTTGACCTTGTTAGTAGTCGA
CAGAAAAATGCGTACACTGATTACAGCGACTCCGTGGCGCGGAGGATGGGGTTCATTCCT
CTCCCGCTAGCTGTTTTACTCATCAGAGTTGTAACAAGCTCAATTAAAGTTCAAGGAATC
CTGTCTTATGCCTGTGTCATACTCTTCTATTTTGGGTTGATATCCCTGAAAGTACTGAAT
AGCATTGTGCTGCTGGGAAAATCATGCCAATATGTGAAGGAAGCCAAAATGGAAGAGAAG
CTGTTTGACCCTCCCCCCGCCAGCACTCCCAGTAAACCACAGAGCAAGTGCAAACCCTCT
CAAGAAGAAACCCTGTCTGCCTCTGTCACCAGCCAGCCTAGCCATCAGAAGGAAAATGTC
ATACCATTACTTGTGACAAGCAATTCCGACCAGTTCCTGACAACTCCAGACGGTGAAGAG
AAGGACATAACGCAGGAAAACTCTGAACTAAAGCACAGGTCCGCAAAGAAAGATCTGTTG
GACATAGACAGGTTCACAATTTGCGGAAACCGAATTGAC
>HiAr
GTAGCAGATCGTCTGTTTTCATCATTTGGTCAAGATATATTAGATGCTCTCTATTGGACA
GCAACTGAGCCTAAAGAAAGAAAAAGAGCCCACATTGGGGTGATTCCTCACTTTTTCATG
GCTGTTCTCTATGTCTTCCTGCATGCAATTCTTATAATGGTTCAAGCAACAACTCTCAAC
GTAGCTTTTAACTCACACAACAAGTCCCTGCTTACTATCATTCTGTCTAATAATTTTGTT
GAAATTAAAGGAAGTGTTTTCAAGAAGTTTGAAAAGAACAATCTTTTTCAAATGTCAAAT
AGCGATATTAAGGAATTCACAAATTATGTGCTTTTGCTAATAGTGTGTCTAAGAAACATG
GAACAGTTTTCTTGGAACCCAGATCATCTCTGGGTGTTTCCAGATGTCTATATGGTGATT
ACATCAGAAATTGCTGTGGATATTGTAAAACATGCCTTTATCACCAAGTTCAATGACATT
ACTGCAGATGTCTACAGTGAATATAGAGCCAGCCTTGCTTTTGACCTTGTTAGCAGTCGA
CAGAAAAATGCATATACTGATTACAGCGACTCCGTGGCACGGAGGATGGGGTTTATTCCT
CTTCCACTAGCTGTTTTACTCATCAGAGTTGTAACAAGCTCAATTAAAGTGCAAGGAATC
CTGTCTTATGCCTGTGTCATACTCTTCTATTTTGGGTTGATGTCCCTGAAAGTACTTAAT
AGCATTGTGCTATTGGGAAAATCATGCCAAGATGTGAAGGAAGCCGAAATGGAAGAGACA
TTGTTTGACCATCCCCCCACCAGCTCGCCCAGCAAATCCCAGATCAAGTGTAAACCCTCT
CAAGAAGAAAACCTGTTTGCCTCAGTCACCAGCCAGCCTACCTACCAAAAGGAAAGTATA
ATACCATTACTTGTGACAAGCAATTCTGACCAGTTTCTGACAACTCCAGATGGAGATGAG
AAGGACATTACACAGGAAAACTCTGTATTAAAACACAGGTCCTCAAAGAAAGATTTGTTG
GAGATAGACGGGTTCACAATTTGCAGAAACCGAATTGAC
>LaCi
GTAGCAGACCGTCTGTTTTCATCGTTTGGCCAAGATATATTAGATGCTCTCTACTGGACA
GCGACGGAGCCCAAAGAAAGGAAAAGAGCGCACATTGGGGTGATCCCTCACTTTTTCATG
GCTGTTCTCTACGTCTTTTTGCATGCAATTCTTATAATGGTTCAAGCAACAACTCTCAAC
GTAGCATTTAACTCACACAACAAGTCCTTGCTCACTATCATGATGTCTAATAATTTTGTT
GAAATTAAAGGAAGTGTTTTCAAGAAGTTTGAGAAGAACAATCTTTTTCAAATGTCAAAT
AGTGATATTAAAGAGTTCACAAATTATGTGCTCTTGCTAATAGTGTGTCTAAGGAACATG
GAACAGTTCTCTTGGAATCCAGATCATCTCTGGGTGTTTCCAGATGTCTGTATGGTGATT
GCATCAGAAATCGCCGTGGATATTGTAAAACATGCCTTTATCACTAAGTTCAACGACATT
ACTGCAGATGTCTACAGTGAATATAGAGCCAGCCTTGCTTTTGACCTTGTTAGTAGTCGA
CAGAAAAATGCGTACACTGATTACAGCGACTCCGTGGCGCGGAGGATGGGGTTCATTCCT
CTCCCGTTAGCTGTTTTACTCATCAGAGTTGTAACAAGCTCAATTAAAGTTCAAGGAATC
CTGTCTTATGCCTGTGTCATACTCTTCTATTTTGGGTTGATCTCCCTGAAAGTACTGAAC
AGCATTGTGCTGCTGGGAAAATCCTGCCAATACGTGAAGGAGGCCAAAATGGAAGAGAAG
CTGTTTGACCCGCCCCCTGCCAGCACTCCCAGTAAACCGCCGAGCAAGTGCAAGCCCTCC
CAAGAGGAAACCCTGTCCGCCTCTGTCACCAGCCAGCCTAGCCACCAGAAGGAAAACGTC
ATACCGTTGCTGGTGACCAGCAACTCCGACCAGTTCCTGACAACCCCGGACGGTGAAGAG
AAGGACATCACGCAGGAGAACTCGGAACTGAAGCACAGGTCCTCGAAGAAAGACCTGCTG
GACATAGATAGGTTCACAATCTGCGGAAACCGGATTGAC
>MyLu
GTAGCAGATCGTCTGTTTTCATCATTTGGTCAAGATATATTAGATGCTCTCTATTGGACA
GCAACAGAGCCCAAAGAAAGAAAAAGAGCTCACATTGGGGTGATTCCTCACTTTCTCATG
GCTGTCCTCTACGTCTTTTTGCATGCAATTCTTATAATGGTTCAAGCAACAACTCTCAAC
GTAGCATTTAACTCACACAACAAGTCCTTGCTCACTATCATGATGTCTAATAATTTTGTT
GAAATTAAAGGAAGTGTTTTCAAGAAGTTTGAGAAGAACAATCTTTTTCAAATGTCAAAT
AGCGATATTAAAGAGTTCACAAATTATGTGCTTTTGCTAATAGTGTGTCTACGAAACATG
GAACAGTTTTCTTGGAATCCAGATCATCTCTGGGTGTTTCCAGATGTCTGTATGGTGATT
GCATCAGAAATTGCTGTGGATATTGTAAAACATGCCTTTATCACAAAGTTCAACGACATT
ACTGCAGATGTCTACAGTGAATATAGAGCCAGCCTTGCTTTTGACCTTGTTAGTAGTCGA
CAGAAAAATGCGTACACTGATTACAGCGACTCCGTGGCACGGAGGATGGGGTTCATTCCT
CTCCCGCTAGCTGTTTTACTCATCAGAGTTGTAACAAGCTCAATTAAAGTTCAAGGAATC
CTGTCTTATGCCTGTGTCATACTCTTCTATTTTGGGTTGATATCCCTGAAAGTACTGAAT
AGCATTGTGCTGCTGGGAAAATCATGCCAATATGTGAAGGAGGCCAAAATGGAAGAGAAG
CTGTTTGACCCTCCCCCCTCCAGCACTCCCAGTAAACCACAGAGCAAGTGCAAACCCTCC
CAAGAAGAAACCCTGTCTGCCTCTGTCACCAACCAGCCTAGCCATCAGAAGGAAAATGTC
ATACCGTTACTTGTGACAAGTAATTCTGACCAGTTCCTGACAACTCCAGACGGTGAAGAG
AAAGACATAACGCAGGAAAACTCTGAACTGAAGCACAGGTCCTCAAAGAAAGATCTGTTG
GACATAGACAGGTTCACAATTTGCGGAAACCGAATTGAC
>PhDi
GTAGCAGATCGTCTGTTTTCATCATTTGGCCAAGATATATTAGACGCTCTCTACTGGACA
GCGACAGAGCCGAAGGAGAGGAAGAGAGCCCACATCGGGGTGATCCCTCACTTCTTCATG
GCTGTTCTCTACGTCTTTCTGCATGCAATTCTTATAATGGTGCAAGCGACGACTCTCAAT
GTGGCGTTCAACTCGCACAACAAGTCGCTGCTCACCATCATGATGTCGAATAATTTTGTT
GAAATTAAAGGAAGTGTTTTCAAGAAGTTTGAAAAGAACAATCTTTTTCAGATGTCAAAT
AGCGATATTAAAGAGTTTACAAATTATGTGCTTTTGCTAATAGTCTGTCTAAGAAACATG
GAACAGTTTTCTTGGAATCCAGATCATCTCTGGGTGTTTCCAGATGTCTGTATGGTGATT
GCATCAGAAATTGCTGTGGATATTGTAAAGCACGCTTTCATCACCAAGTTCAATGACATT
ACTGCAGATGTCTACAGTGAATATAGAGCCAGCCTTGCTTTTGACCTTGTTAGCAGTCGA
CAGAAAAACGCGTACACTGACTACAGCGACTCCGTGGCGCGGAGGATGGGCTTCATCCCT
CTTCCACTGGCTGTCTTGCTCATCAGAGTTGTAACAAGCTCAATTAAAGTGCAAGGAATC
CTGTCTTATGCCTGTGTCATACTCTTCTATTTTGGGTTGATATCCCTGAAAGTGCTGAAT
AGCATTGTGCTATTGGGGAAGTCCTGCCAATATGTGAAGGGGGCCAAAATGGAAGAGAAG
CTGTTCAACCCTCCCCCCACCGGCACTCCCGGGAAACCGCAGAGCAAGTGTAAACCCTCC
ACAGAAGAAAACCTGTCTGCCTCCGTCACCAGCCAGCCCAGCCATCAGAAGGACAACGTG
GTGCCGCTGCTCGTGACGAGCAGTTCTGACCAGTTCCTGACGACCCCCGACGGCGACGAG
AAGGACATAGCGCAGGAGAACTCGGAACTGAAGCACAGGTCCTCCAAGAAAGACCTCTTG
GACATAGACAGGTTCACGATCTGCGGGAACCGGATTGAC
>PtVa
GTAGCAGATCGTCTCTTTTCATCATTTGGTCAAGATATATTAGACGCTCTCTACTGGACA
GCAACGGAGCCTAAAGAAAGAAAAAGAGCCCACATCGGGGTGATCCCTCACTTCCTCATG
GCCGTCCTCTACGTCTTTTTGCATGCAATTCTTATAATGGTTCAAGCAACAACTCTCAAT
GTAGCTTTTAATTCACACAACAAGTCACTGCTTACTATCATGATGTCTAATAATTTTGTT
GAAATTAAAGGAAGTGTTTTCAAGAAGTTTGAAAAGAACAATCTTTTTCAAATGTCTAAT
AGCGATATTAAGGAATTCACAAATTATGTGCTTTTGCTAATAGTGTGTCTGAGAAATATG
GAACAGTTTTCTTGGAATCCAGATCATCTCTGGGTGTTTCCAGATGTTTGTATGGTGATC
GCATCAGAAATTGCTGTGGATATTGTAAAACATGCCTTTATCACCAAGTTCAATGACATT
ACTGCAGATGTCTACAGTGAATACAGAGCCAGCCTTGCTTTTGACCTCGTTAGCAGTCGG
CAGAAAAATGCCTATACCGATTACAGTGACTCTGTGGCACGGAGGATGGGCTTCATCCCT
CTCCCACTAGCTGTTTTACTCATCAGAGTTGTAACAAGCTCAATTAAAGTACAAGGAATC
CTGTCATATGCCTGCGTCATACTCTTCTATTTTGGGTTGATATCCCTGAAAGTGCTCAAC
AGCGTCGTGCTGCTGGGGAAGTCGTGCCAGTACGTGAGGGGGGCCAAGATGGAGGAGAAG
CTGTTCGACCCTCCCCCCAGCAGCGCGCCCGGCAAGTCGCAGAGCAAACGCAAACCCTCC
CAAGAAGAAAACCTGTCTGCCTCAGTTACCAGCCAGCCTGTCCATCAGAAGGAAAACATC
ATACCCTTACTCGTGACGAGCAATTCCGATCAGTTTTTGACAACTCCAGATGGTGATGAG
AAGGACATAACGCAAGAAAACTCTGAATTAAAACACAGATCCTCAAAGAAAGATTTGTTG
GAGATAGACAGGTTCACAATCTGCGGAAACCGGATTGAC
>RhFe
GTAGCAGATCGTCTGTTTTCATCATTTGGTCAAGACATATTAGATGCTCTCTATTGGACA
GCAACGGAACCTAAAGAAAGAAAAAGAGCTCACATTGGGGTGATTCCTCACTTTTTCATG
GCTGTTCTCTATGTCTTTTTGCATGCAATTCTTATAATGGTTCAAGCAACAACTCTCAAC
GTAGCTTTTAACTCGCACAACAAGTCCCTGCTTACTATCATGATGTCTAATAATTTTGTT
GAAATTAAAGGAAGCGTTTTCAAGAAGTTTGAAAAGAACAACCTTTTTCAAATGTCAAAT
AGTGATATTAAGGAATTCACAAATTATGTGCTTTTGCTAATAGTGTGTCTGAGAAACATG
GAACAGTTTTCTTGGAATCCAGATCATCTCTGGGTATTTCCAGATGTCTGTATGGTGATT
GCATCAGAAATTGCTGTGGATATTGTAAAACATGCCTTTATCACCAAGTTCAATGACATT
ACTGCGGATGTCTACAGTGAATATAGAGCCAGCCTTGCTTTTGACCTTGTTAGCAGTCGA
CAGAAAAATGCGTATACTGATTACAGCGACTCTGTGGCGCGGAGAATGGGGTTCATTCCT
CTCCCACTGGCTGTTCTGCTCATCAGAGTTGTAACAAGCTCAATTAAAGTGCAAGGAATC
CTGTCTTATGCCTGTGTCATACTCTTCTATTTTGGGTTGATAACCCTGAAAGTACTTAAT
AGCATTGTGCTATTGGGAAAATCATGCCAATATGTGAAGAAAGCCAAAATGGAAGAGAAG
TTGTTTAACCGTCCCCCCACCAGCACTCCCAGCAAATCCCCGAGCAAGTGTAAACCCTCT
CAAGAAGAAAACCTGTCTGCCTCAGTCACCAGCCAGCCTACCCATCAAAAGGAAAATGTA
ATACCACTACTTGTGACAAGCAATTCTGATCAGTTTCTGACAACTCCAGATGGAGACGAG
AAGGACATAACACAGGAAAACTCTGAATTAAAACACAGGTCCTCAAAGAAAGATTTGTTG
GAGATAGACAGGTTTACAATTTGCGGAAACCGAATTGAC
>RoAe
GTAGCAGATCGTCTCTTTTCATCATTCGGTCAAGATATATTAGACGCTCTCTACTGGACA
GCGACAGAGCCCAAAGAAAGGAAGAGAGCGCACATCGGGGTGATCCCTCACTTTCTCATG
GCCGTCCTCTACGTCTTTTTGCATGCAATTCTTATAATGGTTCAAGCAACAACTCTCAAC
GTAGCTTTTAATTCACACAACAAGTCACTGCTCACTATCATGATGTCTAATAATTTTGTT
GAAATTAAAGGAAGTGTTTTCAAGAAGTTTGAAAAGAACAATCTTTTTCAAATGTCTAAT
AGCGATATTAAGGAATTCACAAATTATGTGCTTTTGCTAATAGTGTGTCTGAGAAATATG
GAACAGTTTTCTTGGAACCCAGATCATCTCTGGGTGTTTCCAGATGTTTGTATGGTGATC
GCATCAGAAATTGCCGTGGATATTGTAAAACATGCCTTTATCACCAAGTTCAATGACATT
ACTGCAGACGTCTACAGTGAATACAGAGCCAGCCTTGCTTTTGACCTCGTTAGCAGTCGG
CAGAAAAATGCCTATACCGATTACAGTGACTCTGTGGCTCGGAGGATGGGCTTCATCCCT
CTCCCACTGGCTGTTTTACTCATCAGAGTTGTAACAAGCTCAATTAAAGTACAAGGAATC
CTGTCATATGCCTGTGTCGTACTCTTCTATTTTGGGTTGATATCCCTGAAAGTGCTTAAC
AGCGTGGTGCTGCTGGGGAAGTCGTGCCAGTACGTGAGGGGGGCCAAGATGGAGGAGAAG
CTGTTTGACCCGCCCCCCAGCAGCACGCCCAGCAAGTCGCAGAGCAAACGCAAACCCTCC
CAAGAAGAAAACCTGTCTGCCTCAGTTACCAGCCAGCCTGTCCATCAAAAGGAAAACGTC
ATACCCTTACTCGTGACGAGCAATTCCGATCAGTTTTTAACAACTCCAGATGGGGACGAG
AAGGACATAACGCAAGAAAACTCTGAATTAAAACACAGGTCCTCAAAGAAAGATTTGTTG
GAGATAGACAGGTTCACAATCTGCGGAAACCGGATTGAC
