# Supplementary material for: Positively selected genes in the hoary bat (Lasiurus cinereus) lineage: prominence of thymus expression, immune and metabolic function, and regions of ancient synteny
Source: PeerJ. 2022 Mar 17;10:e13130. doi: 10.7717/peerj.13130 (PMC8934532; doi:10.7717/peerj.13130)
Supplement: Supplemental Information 3 — Initially tested orthogroups that have been edge-trimmed as described in the Methods. [file peerj-10-13130-s003.zip › original.trimmed/trimmed-OG0002062.fas]

>EpFu
TCTGTCTCGGAAGACCTAGGCTGTAGACGTGGGGATTTCAGTAGGAAACATTACGGATCT
GTGGAGCTGCTCATTTCCAGCGATGCCGATGGAGCCATCCAGAGGGCCGGGCGGTTCAGA
GTGGAGAACGGCTCTTCGGACGAGAATGCCACTGCTCTGCCAGGGACTTGGCGAACAGCC
GTGCACTTAGAGAACCCGGAATACCACACCAGATGGTACTTCAAGTATTTTTTAGGACAA
GTCCACCAGAACTACATTGGGAACGACGCCGAGAAGAGCCCCTTCTTCCTGTCCGTGACC
CTTTCTGACCAGAACAACCAGCGAGTCCCTCAGTACCGTGCGATTCTCTGGAGGAAAACG
GGCACCCAGAAAATATGCCTCCCCTACAGCCCCACCAAGACGCTCTCTGTGAAGTCCATC
TTAAGTGCCATGAATCTGGACAAATTTGAGAAAGGCCCCAGGGAAATTTTTCATCCTGAG
ATACAGAAGGACCTGCTGGTTCTCGAAGAACAAGAGGGCTCTGTGAACTTCAAGTTCGGG
GTTCTTTTTGCCAAAGACGGGCAGCTCACCGATGACGAGATGTTCAGCAACGAAGTCGGA
AGTGACGCTTTTCAAAAATTTTTACACCTGCTGGGCGACACCGTCACTCTCAAGGGCTGG
ACGGGCTACCGCGGCGGCCTGGACACCAAAAATGACACCACAGGGATCCACTCGGTCTAT
ACTCTCTACCAAGGCCACGAGATCATGTTCCACGTGTCCACCATGCTGCCGTACTCCAAA
GAGAACAAGCAGCAGGTGGAAAGGAAGCGCCACATCGGGAACGACATCGTCACCATTGTG
TTCCAGGGAGAGGAGCCCTGTCCTGCCTTTAAGCCTTCCATGATCCGCTCCCATTTTACA
CATATTTTTGCCTTAGTGAGGTATGATCCACACAATGACAGTTACAGGCTGAAAATCTTC
TCGGAAGAAAGCGTGCCGCTCTTCGGCCCGCCCCTGCCATCCCCGCCCGTGTTCACGGAC
CACCAGGAGTTCAGGGACTTCTTGCTGGTGAAACTAATTAACGGGGAAAAAGCCACTTTG
GAAACCCCGACCTTTGCCCAGAAGCGCCGACGCACTCTGGACATGTTGATTCGGTCTCTG
CACCAGGACCTGACGCCGGACTTGCACAAGAACATGCTGAACAGACGATCTTTCAGTGAC
GTCTTACCAGAGTCGCCCAAGTCCGCGCGGAAGAAAGAGGAGGCCCGCCAGGCGGAGTTT
GTGAGAATAGGGCAGGCACTAAAGCTGAAATCCATTGTGAGAGTGGACGCCCCGTCCGGC
TTGGTGGCTTCAGGGATCTGTAAGAAAGAGCCCTGGGAGCCCCAGTGCTTCTGCAGTGAC
TTCCCCCACGAAGCCGTGTGCGCGGACCCCTGGGGCCAGGCCTTGCTGGTCTCCACCGAC
GCAGGCGTCCTGCTAGTGGATGGTGACCTCCCGGCAGTGCCAGTGTTTGACAGGACCCTG
CCGGTGAAGCAGATGCATGTGCTCGAGGCGCTGGACCTCCTGATTCTCCGAGCAGACAGA
GGGAAAGACGCCCGCCTCTTTGTCTTCAGGCTGAGCGCTGTGCAGAGGGGCATCGAGGGC
AGGCAGGCCGCCTGGAGCAGGTGCGACTGCCGGGAGAACAAGCTGGAGAAAACGAAAGGC
TGCCACTTGTACGCCATTAACACTCACCACAGCAGAGAGCTGAGGGTTGTGGTCGCCATC
CGGAACAAACTGCTTCTGATCACAAGGAAACACAACAAGCTAAGAGGGGTGCCCGGCCCC
TCGCTGCTGTCCCCCCTGTCAGAGTCCCCTGTCGAAGAATTCCAGTACATCAGGGAGATC
TGTCTGACCGACTCCCCTGTGGTGATGACTTTAGTAGACGGGCCGACGGAAGAGAGTGAC
AATCTCATCTGCGTGGCGTATCGACACCAGTTCGACGTGGTGAACGAGAGCACGGGGGAG
GCCTTCCGGCTGCACCACGTGGAGGCCAGCAGGGTTCATTTCGTTGCGGCTATTGATGTT
TACGAAGACGGGGAAGCCGGGCTGCTCCTGTGCTACAACTACTTCCAGTTCTGTTGGAAC
CAGGCTCCTTACGCAGTTGTGTGTGCTTTCCCGTACCTCCTGGCCTTCACCCCCGACTCC
ATGGAGATCCGCCTGGTGGTGAATGGGAACCTGGTCCACACAGCGGTTGTGCCTCAGCTG
CAGCTCGTGGCCTCCAGGTCGGATATCTACTTCACAGCAGCCGCGGCCGAGAGCGAGGTC
CTGTCTGGAGGCAGCTCCAAGGGTGCCAGTGCCCACAACTCCCCTCAGACCCCCCCGGGC
GGAGAGGCTCCCGTGTTTCCGTGGTCCCTGGGGGAAGGTGAAATTCAGTCAAAAAATCTG
TACAAGATTCCACTCAGAAACCTCGTGGGCAGAAGCATCGAGCGACCTCTGAAATCGCCC
TTGGTCCCCAAGGTCATCACCCCGCCCACCTCCATCAGCGTGGGCATCGCTGCCATTCCC
GTCACGCACTCCTTGTCCCTGTCCCGGATGGAGATTAAAGAAATAGCGAGCAGGACCCGC
AGGGAACTGCTGGGCCTCTCTGACGACGGTAGCCCCAGGTCAGAAGCAGCACCGAAGCCT
AAATCAAAGGCCCGGAAGCAGTTCGAGGACAGCCGCGGAGCTTCCTCGCCGGGGACAGTG
AGGTCAACGAGCAGCGACAGGATCACATCGGGCTCCTTGGAAAGTCCTTCTACCGCCGAA
GCCAATCCCGAGGGGCAGTACGCCTCGACGGGCACCGACCAGGACCCTGGGGAAGACAGA
GAAGGCAGCCCCGTCTGGGGCAGCAGCCCCTTCCAGCTCACGGCTTCCTCGGATGAAGAC
ATTATTGACTTGAAG
>HiAr
TCTGTCTCGGAAGACCTAGGCTGTAGACGTGGGGATTTCAGTAGGAAGCATTATGGATCT
GTGGAGCTGCTTATTTCCAGCGATGCCGATGGAGCCATCCAAAGGGCTGGAAGGTTCAGA
GTGGAGAATGGCTCTTCAGATGAGAACGCAACTGCCCTGCCAGGTACGTGGAGAACAGAT
GTGCACTTAGAGAACCCAGAATACCACACCAGATGGTACTTCAAGTATTTTTTAGGACAA
GTCCATCAGAATTACATTGGAAACGATGCAGAGAAGAGCCCCTTCTTCTTGTCTGTGACC
CTTTCTGACCAAAACAATCAGCGTGTCCCTCAATATCGTGCAATTCTTTGGAGGAAAACA
GGTACCCAGAAAATATGCCTTCCCTACAGCCCCACCAAAACTCTCTCTGTGAAGTCCATC
TTAAGTGCCATGAATCTGGACAAATTCGAGAAAGGCCCCAGGGAAATTTTTCATCCTGAG
ATACAAAAGGACTTGCTGGTTCTTGAAGAGCAAGAGGGCTCTGTGAATTTCAAGTTTGGG
GTTCTTTTTGCCAAAGACGGGCAGCTCACTGATGATGAGATGTTCAGCAACGAAATCGGA
AGTGACGCTTTTCAAAAATTTTTAAACCTCCTGGGTGACACAATCACTCTAAAGGGCTGG
ACCGGCTACCGCGGCGGTCTGGACACCAAAAATGACACCACAGGGACACATTCAGTTTAT
ACTGTGTACCAAGGGCACGAGATCATGTTTCATGTGTCCACCATGTTGCCGTACTCCAAA
GAGAACAAACAGCAGGTGGAAAGGAAGCGCCACATCGGAAACGATATCGTCACCATCGTG
TTCCAGGGAGAAGAGCCTTCTCCCGCCTTTAAGCCTTCCATGATCCGTTCCCATTTTACG
CATATTTTTGCCTTAGTGAGGTATGACCAACAAAATGACAATTACAGGCTGAAAATCTTT
TCAGAAGAGAGTGTGCCGCTCTTTGGCCCGCCCTTGCCACCCCCGCCGGTGTTCACAGAC
CACCAGGAATTCAGGGACTTTTTGCTAGTGAAGCTAATTAATGGCGAAAAAGCCACTTTG
GAAACCCCAACATTTGCCCAGAAACGCCGACGTACTCTGGATATGTTGATTCGATCTTTA
TACCAGGATTTGATGCCAGATCTGTATAAGAACATGCTTAATAGACGATCTTTTAGCGAC
GTCTTGCCAGAATCACCCAAGTCGGCGCGGAAGAAAGAGGAGGCCCGCCAGGCAGAGTTT
GTTAGAATAGGGCAGGCGCTGAAACTAAAGTCCATTGTGAGAGGGGACGCTCCGTCCAGC
TTGGTGACTTCGGGGATCTGTAAAAAAGAGCCTTGGGAGCCCCAGTGTTTCTGCAGTAAT
TTCCCTCACGAAGCCGTGTGTGCAGATCCCTGGGGCCCGGCCTTGCTGGTCTCCACTGAT
GCTGGCGTCTTGCTAGTGGATGATGACCTTCCATCCGTGCCTGTGTTCGACAGAACCCTG
CCAGTGAAGCAGATGCACGTGCTCGAGACCTTGGACCTTCTGATTCTCAGAGCAGACAAA
GGAAAAGACGCCCGCGTCTTTGTCTTCAGGCTGAGCGCCGTGCAAAGGGGCATTGAGGGT
AAGCAGGCCGTGAGGAGCCGGTGCGACTGCAGGGACAACAAGCTGGAGAAGACAAAAGGC
TGCCACCTGTATGCCGTTAACACTCACCACAGCAGAGAGCTGAGGATCGTTGTTGCCATT
CGGAATAAACTGCTCCTGATCACGAGGAAACACAGCAAGCTTCAAGCGGGGGCCAGCATC
TCGCTGTTGTCCCCGCTGTCCGAGTCACCTGTAGAAGAATTCCAGTACATCAGGGAGATC
TGTCTGTCTGACGCCCCCGTGGTGATGACCTTAGTAGATGGGCCAACAGAAGAGAGTGAC
AATCTCATCTGCGTGGCTTACCGACACCAGTTTGATGTGGTGAACGAGAGCACCGGGGAG
GCCTTCCGGCTACACCACGTGGAGGCCAACAGGGTTAATTTCGTTGCAGCTATTGATGTG
TACGAAGATGGAGAAGCCGGTCTGCTCTTGTGTTACAACTACTTCCAGTTCTGTTGGAAC
CAGGCTCCTTATGCAATTGTCTGTGCTTTCCCGTACCTCCTGGCCTTCACCCCCGACTCC
ATGGAGATCCGCCTGGTGGTGAACGGGAACCTGGTCCACACAGCAGTCGTGCCTCAGCTG
CAGCTCGTGGCCTCCAGGTCGGATATATACTTCACAGCCACTGCGGCCGAGACTGAGGCC
TCATCTGGAGGCAGCTCCAAGGGGGCCAGTGCCCACAATTCTCCTCAGACACCCCCAGGC
CGAGAGACCCCAGTGCTTCCTTCTTCCCTGGGGGAAGGTGAAATTCAGTCCAAAAGCCTG
TACAAGATTCCACTCAGAAACCTTGTCGGCAGAAGCATTGAGCGACCTCTGAAATCACCC
TTAGTCTCCAAGGTCATCACCCCGCCCACCTCCATCGGCGTTGGCATCGCTGCCATTCCG
GTCACTCACTCCTTGTCTCTGTCCCGAATGGAGATTAAAGAAATAGCAAGCAGGACCCGC
AGGGAGCTGCTGGGGCTCTCCGATGAAGGTGGACCCAGGTCAGAAGGAGCACCAAAGCCC
AAATCAAAAGTCCGGAAGCAGTCAGAAGAAAACCAAGGAGGCCCCAAGCCAGGGACAGTG
AGATCAACTAGCAGCGACAGGATCACATCGGGCTCCTTGGAAAGTCCTTCTACTTCCGAA
GCCAATCCCGAGGGGCATTACCATTCGACAAGCTCCGACCAGGACCCTGGGGCAGACAGA
GAAGGCAGCCCAGTCTGGGCCGGCAGCCCCTTTCAGCTCACAGCCTCCTCAGATGAAGAC
ATTATTGACTTGAAG
>LaCi
TCTGTCTCGGAAGACCTAGGCTGTAGACGTGGGGATTTCAGTAGGAAACATTACGGATCT
GTGGAGCTGCTCATTTCCAGCGATGCCGATGGAGCCATCCAGAGGGCCGGGCGGTTCAGA
GTGGAGAACGGCTCTTCGGACGAGAATGCCACTGCTCTGCCAGGAACTTGGCGAACGGCC
GTGCACTTAGAGAACCCGGAATACCACACCAGATGGTACTTCAAGTATTTTTTAGGACAA
GTCCATCAGAACTACATTGGAAACGATGCCGAGAAGAGCCCCTTCTTCCTGTCCGTGACC
CTTTCTGACCAGAACAACCAGCGGGTCCCTCAGTATCGTGCAATTCTCTGGAGGAAAACG
GGTACCCAGAAAATATGCCTTCCCTACAGCCCCACCAAGACGCTCTCTGTGAAGTCCATC
TTAAGTGCCATGAACCTGGACAAATTTGAGAAAGGCCCCAGGGAAATTTTTCATCCTGAG
ATACAGAAGGACCTGCTGGTTCTCGAAGAACAAGAGGGCTCTGTGAACTTCAAGTTCGGG
GTTCTTTTTGCCAAAGACGGGCAGCTCACCGATGATGAGATGTTCAGCAACGAAGTCGGA
AGTGACGCCTTTCAAAAATTTTTACACCTGCTGGGCGACACCATCACTCTCAAGGGCTGG
ACGGGCTACCGCGGCGGTCTGGACACCAAAAATGACACCACAGGGATCCACTCGGTCTAT
ACTCTCTACCAAGGCCACGAGATCATGTTCCACGTGTCCACGATGCTGCCGTACTCCAAA
GAGAACAAGCAGCAGGTGGAAAGGAAGCGCCACATCGGGAATGACATCGTCACCATTGTG
TTCCAGGGAGAGGAGCCCTGTCCTGCCTTTAAGCCTTCCATGATCCGCTCCCATTTTACA
CATATTTTTGCCTTAGTGAGGTATGATCACCAAAACGACAATTACAGGCTGAAAATCTTC
TCGGAAGAAAGCGTGCCGCTCTTCGGCCCGCCCCTGCCTTCCCCGCCCGTGTTCACAGAC
CACCAGGAGTTCAGGGACTTCTTGCTGGTGAAACTAATTAACGGTGAAAAAGCCACTTTG
GAAACCCCGACCTTTGCCCAGAAGCGCCGACGCACTCTGGACATGTTGATTCGGTCTCTG
CACCAGGATTTGATGCCAGACTTGCACAAGAACATGCTGAACAGACGATCTTTCAGTGAT
GTCTTACCAGAGTCGCCCAAGTCCGCGCGGAAGAAAGAGGAGGCCCGCCAGGCGGAGTTT
GTGAGGATAGGGCAGGCACTAAAGCTGAAGTCCATTGTGAGAGTGGATGCCCCGTCCGGC
TTGGTGGCCTCAGGGATCTGTAAGAAAGAGCCCTGGGAGCCCCAGTGCTTCTGCAGTGAC
TTCCCCCACGAAGCCGTGTGCGCGGACCCCTGGGGCCAGGCCTTGCTGGTGTCCACCGAC
GCAGGCGTCCTGCTAGTGGATGGTGACCTCCCGGCAGTGCCCGTGTTTGACAGGACCCTG
CCGGTGAAGCAGCTGCACGTGCTCGAGGCGCTGGACCTCCTGATTCTCCGAGCAGACAGA
GGGAAAGACGCCCGCCTCTTTGTCTTCAGGCTGAGCGCTGTGCAGAAGGGCATCGAGGGC
AAGCAGGCCGCGTGGAGCAGGTGCGACTGCCGGGAGAACAAGCTGGAGAAGACGAAAGGC
TGCCACTTGTACGCCATTAACACCCACCACAGCAGAGAGCTGAGGGTGGTGGTCGCCATC
CGGAATAAGCTGCTTCTGATCACAAGGAAACACAACAAGCTAAGAGGGGTGCCCGGCCCC
TCGCTGCTGTCCCCTCTGTCGGAGTCCCCTGTTGAAGAATTCCAGTACATCAGGGAGATC
TGTCTGACCGACTCTCCCGTGGTGATGACTTTAGTAGACGGGCCAACAGAGGAGAGTGAC
AATCTCATCTGCGTGGCATATCGGCACCAGTTCGACGTGGTGAACGAGAGCACGGGGGAG
GCCTTCCGGCTGCACCACGTGGAGGCCAGCAGGGTTCATTTCGTTGCAGCTATTGATGTT
TACGAAGACGGGGAGGCCGGGCTGCTCCTGTGCTACAACTACTTCCAGTTCTGTTGGAAC
CAGGCTCCTTACGCGGTTGTCTGTGCTTTCCCGTACCTCCTGGCCTTCACCCCCGACTCC
ATGGAGATCCGCCTGGTGGTGAATGGGAACCTGGTCCACACGGCGGTGGTGCCTCAGCTG
CAGCTCGTGGCCTCCAGGTCGGACATCTACTTCACAGCGGCCGCGGCCGAGAGCGAGGTC
CTGTCTGGAGGCAGCTCCAAGGGGGCCAGTGCCCACAACTCCCCTCAGACCCCCCCGGGC
GGAGAGGCTCCCGTGTTCCCGTCGCCCCTGGGGGAAGGTGAAATTCAGTCAAAAAACCTG
TACAAGATTCCACTCAGAAACCTCGTGGGCAGAAGCATCGAGCGACCTCTGAAATCGCCC
TTGGTCCCCAAGGCCATCACCCCGCCCACCTCCATCAGCGTGGGCATCGCTGCCATTCCC
GTCACGCACTCCTTGTCCCTGTCCCGCATGGAGATTAAAGAGATAGCGAGCCGGACCCGC
AGGGAACTGCTGGGCCTCTCTGACGACGGTAGCCCCAGGTCGGAAGCAGCACCGAAGCCT
AAATCAAAGGCCCGGAAGCAGTTCGAGGACAGCCGCGGAGCTTCCACGCCCGGCACAATG
AGGTCAACGAGCAGCGACAGGATCACATCGAGCTCCTTGGAAAGCCCTTCTCCCGCCGAA
GCCAATCCCGAGGGGCAGTGCGCCATCACGGGCTCCGACCAGGACCCTGGGGAAGACAGA
GAAGGCAGCCCTGTCTGGGGCAGCGGCCCCTTCCAGCTCACGGCTTCCTCCGATGAAGAC
ATTGTTGACTTGAAG
>MyLu
TCTGTCTCGGAAGACCTAGGCTGTAGACGTGGGGATTTCAGTAGGAAACATTATGGATCT
GTGGAGCTGCTTATTTCCAGCGATGCCGATGGAGCCATCCAGAGGGCCGGACGGTTCAGA
GTGGAGAACGGCTCTTCGGACGAGAATGCCTCTGCTCTGCCAGGGACCTGGAGAACAGCC
GTGCACTTAGAGAACCCGGAATACCACACCAGATGGTATTTCAAGTATTTTTTAGGACAA
GTCCATCAGAACTACATCGGAAACGATGCCGAGAAGAGCCCCTTCTTCTTGTCCGTGACC
CTTTCTGACCAGAACAATCAGCGAGTCCCTCAATATCGTGCAATTCTCTGGAGGAAAACG
GGTACCCAGAAAATATGCCTTCCCTACAGCCCCACCAAGACGCTCTCTGTGAAGTCCATC
TTAAGTGCCATGAATCTGGACAAATTTGAGAAAGGCCCCAGGGAAATTTTTCATCCTGAG
ATACAGAAGGACCTGCTGGTTCTCGAAGAACAAGAGGGCTCTGTGAACTTCAAGTTCGGG
GTTCTTTTTGCCAAAGACGGGCAGCTCACCGATGACGAGATGTTCAGCAACGAAATCGGA
AGTGACGCTTTTCAGAAATTCTTACACCTCCTGGGCGACACAATCACTCTGAAGGGCTGG
ACGGGCTACCGCGGCGGTCTGGACACCAAAAATGACACCACAGGGATCCACTCGGTCTAC
ACTCTCTACCAAGGCCACGAGATCATGTTCCACGTGTCCACCATGCTGCCGTACTCCAAA
GAGAACAAGCAGCAGGTGGAAAGGAAGCGCCACATCGGGAACGACATCGTCACCATTGTG
TTCCAGGGAGAGGAGCCCTGTCCTGCCTTTAAGCCTTCCATGATCCGCTCCCATTTTACA
CATATTTTTGCCTTAGTGAGGTATGACCAACAAAACGACAATTACAGGCTGAAAATCTTC
TCGGAAGAAAGCGTGCCGCTCTTCGGGCCGCCCCTGCCATCCCCGCCCGTGTTCACAGAC
CACCAGGAGTTCAGGGACTTCTTGCTGGTGAAATTAATTAACGGTGAAAAGGCCACCTTG
GAGACCCCGACCTTCGCCCAGAAGCGCCGGCGCACTCTGGACATGTTGATTCGGTCTCTG
CACCAGGATTTGATGCCAGACTTGCACAAGAACATGCTGAACAGACGATCGTTCAGTGAC
GTCTTACCAGAGTCGCCCAAGTCTGCTCGGAAGAAAGAGGAGGCTCGCCAGGCGGAGTTT
GTGAGGATAGGGCAGGCACTAAAGCTGAAATCCATTGTGAGAGTGGACGCCCCGTCCGGC
TTGGTGGCCTCAGGGATCTGTAAAAAAGAGCCCTGGGAGCCCCAGTGCTTCTGCAGTGAC
TTCCCCCACGAAGCCGTGTGCGCAGAGCCCTGGGGCCAGGCCTTGCTGGTCTCCACCGAC
GCGGGCGTCCTGCTAGTGGATGGTGACCTCCCAGCAGTGCCAGTGTTTGACAGGACTCTG
CCTGTGAAGCAGATGCATGTGCTCGAGACGCTGGACCTCCTGATTCTCCGAGCAGACAGA
GGGAAGGACGCCCGCCTCTTTGTCTTCAGGCTGAGCGCTGTGCAGAAGGGCATCGAGGGC
AAGCAGGCCGCGTGGGGCAGGTGCGACTGCCGGGAGAACAAGCTGGAGAAAACGAAAGGC
TGCCACTTGTACGCCATTAACACTCACCACAGCAGAGAGCTGAGGGTGGTGGTCGCCATC
CGGAATAAACTGCTTCTGATCACAAGGAAACACAACAAGCTAAGAGGGGTGCCCGGCCCC
TCGCTGTTATCCCCCCTGTCGGAGTCCCCCGTTGAAGAATTCCAGTACATCAGGGAGATC
TGTCTGACCGACTCTCCCGTGGTGATGACTTTAGTAGACGGGCCAACAGAAGAGAGTGAC
AATCTCATCTGCGTGGCGTATCGGCACCAGTTCGACGTGGTGAACGAGAGCACAGGGGAG
GCCTTCCGGCTGCACCACGTGGAGGCCAGCAGGGTTCATTTCGTTGCAGCTATTGATGTT
TACGAAGACGGGGAAGCCGGGCTGCTCTTGTGCTACAACTACTTCCAGTTCTGTTGGAAC
CAGGCTCCTTACGCGGTTGTCTGTGCTTTCCCGTACCTCCTGGCCTTCACCCCCGACTCC
ATGGAGATCCGCCTGGTGGTGAACGGGAACCTGGTCCACACGGCGGTCGTGCCTCAGCTG
CAGCTCGTGGCCTCCAGGTCCGATATCTACTTCACAGCAGCCGCGGCCGAGAGCGAGGTC
CTGTCTGGAGGCAGCTCCAAGGGGGCCAGTGCCCACAACTCTCCTCAGACGCCCCCGGGC
GGAGACGCTCCGGTGTTCCCGTCGTCCCTGGGGGAAGGTGAAATTCAGTCAAAAAATCTG
TACAAGATTCCACTCAGAAACCTCGTGGGCAGAAGCATCGAGCGACCTCTGAAATCGCCC
TTGGTCCCCAAGGTCATCACCCCGCCCACCTCCATCAGTGTGGGCATCGCTGCCATTCCC
GTCACTCACTCCTTGTCCCTGTCCCGGATGGAGATTAAAGAAATAGCGAGCAGGACCCGC
AGGGAACTGCTGGGCCTCTCCGACAATGGTAGCCCCAGGTCAGAGGCAGCACCGAAGCCT
AAATCAAAGGCCCGGAAGCAGTTCGAGGAAAGCCGCGGAGCTTCTGCGCCAGGGACAGTG
AGATCAACGAGCAGCGACAGGATCACATCGGGCTCCTTGGACAGTCCTTCTACCGCCGAG
GCCAATCCCGAGGGGCAGTGCGCCTCGACGGGCTCCGACCAGGACCCTGGGGAAGACAGA
GAAGGCAGCCCCGTCTGGGGCAGCAGCCCCTTCCAGCTCCCGGCTTCCTCGGATGAAGAC
ATCATCGACTTGAAG
>PhDi
TCTGTCTCGGAAGACCTAGGCTGTAGACGAGGGGATTTCAGTAGGAAGCATTATGGATCT
GTGGAGCTGCTCATCTCCAGTGACGCTGACGGAGCCATCCAGAGGGCTGGGCGATTCCGG
GTGGAGAATGGCTCATCCGATGAGAACGCCGGCGCTCTGCCCGGTACTTGGAGAACAGAC
GTGCACTTGGAGAACCCAGAATACCACACCAGATGGTACTTCAAGTATTTTTTAGGACAA
GTGCATCAGAATTACATCGGAAACGACGCAGAGAAGAGCCCCTTCTTCTTGTCCGTGACC
CTTTCGGACCAAAACAATCAGCGCGTCCCTCAGTACCGTGCCATCCTTTGGAGGAAGACC
GGCACCCAGAAAATATGCCTTCCCTACAGTCCCACCAAAACGCTCTCCGTGAAGTCCATC
CTCAGTGCCATGGATCTGGACAAGTTCGAGAAGGGCCCCCGGGAGATTTTTCACCCTGAG
ATACAGAAGGACCTGCTGGTTCTGGAGGAACAAGAGGGCTCTGTGAACTTCAAGTTCGGG
GTTCTCTATGCCAAAGACGGGCAGCTCACCGACGATGAGATGTTCAGCAACGAAACCGGA
AGTGATGCTTTTCAAAAGTTTTTAAACCTCCTGGGTGACACAATCACTCTAAAGGGCTGG
ACGGGCTACCGCGGCGGTCTGGACACCAAAAACGACACCACAGGGATCCATTCGGTTTAT
ACCGTGTACCAGGGGCACGAGATCATGTTCCACGTCTCCACCATGTTGCCGTATTCCAAA
GAGAACAAACAGCAGGTGGAAAGGAAGCGCCACATCGGGAACGACATCGTCACCATCGTG
TTCCAGGGGGAGGAGCCCTGCCCTGCCTTCAAGCCTTCCATGATCCGCTCCCATTTCACA
CATATCTTTGCCTTAGTGAGGTACGAGCCGCAGAATGACAATTACCGGCTGAAAATATTT
TCGGAAGAAAGCGTGCCGCTCTTCGGCCCACCCTTGCCGTCCCCCCCGGTGTTTACAGAC
CGCCAGGAATTCAGGGACTTTTTGCTCGTGAAACTAATCAATGGTGAAAAAGCCACTCTG
GAAACCCCCACATTCGCCCAGAAGCGCCGGCGTACGCTGGACATGCTGATCCGATCTCTG
TACCAGGATCTGATGCCAGACGTGCATAAGAACATGCTGAACAGACGCTCTTTCAGCGAC
GTGCTGCCCGAGTCGCCCAAGTCGGCGCGGAAGAAGGAGGAGGCCCGCCAGGCCGAGTTT
GTTCGAATAGGGCAGGCGCTGAAACTGAAATCCATCGTGAGAGTGGACGCCCCACCCAGC
TTGGTGGCTTCGGGGATCTGCAAAAAAGAGCCCTGGGAGCCCCAGTGTTTCTGCAGCAAC
TTCCCCCACGAAGCCGTGTGCGCAGACCCCTGGGGCCAGGCCCTGCTGGTCTCCACGGAC
GCCGGCGTCTTGCTCGTGGATGACGACCTCCCGTCAGTGCCGGTGTTCGACAGGACGCTG
CCAGTCAAGCAGATGCACGTGCTCGAGGCTCTGGACCTCCTGATTCTCAGGGCAGACAAA
GGAAAGGACGCGCGTCTCTTCGTCTTCAGGCTGAGCGCCGTGCAGAGGGGCATCGAGGGC
AAGCAGGCCGCTCGAAGCAGGTGCGACTGCAGGGAGAACAAGCTGGAGAAAACCAAAGGC
TGCCACCTGTACGCCATCAACACGCACCACAGCAGAGAGCTGAGGGTCATCGTCGCCATC
CGGAACAAACTGCTTCTGGTCACCAGGAAACACAGCCAGCGGAGCGGGCCGGCCGACCCC
GCCCCGCTGTCCCCCGTGTCGGAGTCCCCTGTCGAAGAATTCCAGTACATCCGGGAGATC
TGCCTGTCCGACCCCCCCGTGGTGATGACCTTGGTGGACGGGCCGACGGAGGAGAGCGAC
AACCTCATCTGCGTGGCTTACCGCCACCAGTTCGACGTGGTGAACGAGAGCACCGGGGAG
GCCTTCCGGCTGCACCACGTGGAGGCCAGCAGGGTTCATTTTGTCGCAGCCATTGACGTG
TACGAGGACGGGGAGGCCGGGCTGCTCCTGTGTTACAACTATTTCCAGTTCTGTTGGAAC
CAGGCTCCTTACGCGATTGTCTGTGCTTTCCCGTACCTCCTGGCCTTCACCACCGACTCC
ATCGAGATCCGCCTGGTGGTGAACGGGAACCTGGTCCACACGGCTGTTGTGCCGCAGCTG
CAGCTCGTGGCCTCCCGGTCGGACATCTACTTCACGGCCACCGCAGCCGAGCGTGAGGGC
TGGTCCGCGGGCAGCTCCAAGGCAGCCAGCGCCCACAATTCCCCTCAGACGCCGCCGGGC
CGGGATGCCAACGTGTTTCCTTCTTCCCTGGGGGAAGGTGAAATCCAGTCCAAAAATCTG
TACAAGATTCCGCTCAGAAACCTGGTCGGCAGAAGCATCGAGCGGCCGCTGAAGTCACCC
TTGGTCTCCAAGGTCATCACCCCGCCCACCTCCGTGGGCCTGGGCATCGCCGCCATCCCC
GTCACGCACTCCCTGTCCCTGTCCCGGATGGAGATCAAGGAGATAGCGAGCAGGACCCGC
AGGGAACTGCTGGGCCTCTCCGACGAAGGCGGGCCCAGGTCAGAAGGAACGCCAAAGCCC
AAACCCAAAGCCCGGAAGCGGCTAGAAGAAAGCCAAGGAGGCCCCAAGCCAGGGACAGTG
AGATCGACCAGCAGCGACAGGATCACGTCGGGCTCCCTGGAAAGCCCCTCCACTGCCGAA
GCCAATCCCGAGGGGCCTTGCCAGCCCGCAGGCTCCGACCAGGACCCCGGGGCGGACAGA
GAAGGCAGCCCCGTCTGGGGCAGCAGCCCCTTCCAGCTCGCAGCCTCCTCGGACGAAGAC
GTCATTGACTTGAAG
>PtVa
TCTGTCTCGGAAGACCTAGGCTGTAGACGTGGGGATTTCAGTAGGAAGCATTATGGATCT
GTGGAGCTGCTTATTTCCAGTGACGCCGATGGAGCCATCCAAAGGGCTGGAAGATTCAGA
GTGGAGAATGGCTCTTCAGACGAGAACGCAACTGCTCTGCCAGGTACTTGGAGAACAGAC
GTGCACTTAGAGAACCCCGAATACCACACCAGATGGTATTTCAAGTATTTTTTAGGACAA
GTCCATCAGAATTATGTCGGAAACGATGCGGAGAAGAGCCCCTTCTTCTTGTCCGTGACC
CTCTCTGACCAAAACAATCAGCGTGTCCCCCAGTACCGTGCGATTCTTTGGAGGAAAACA
GGAACCCAGAAAATATGCCTTCCCTACAGCCCCACCAAAACTCTGTCTGCGAAGTCCATC
TTAAGTGCCATGAATCTGGACAAATTTGAGAAAGGCCCCAGGGAGATTTTTCATCCTGAG
ATACAAAAGGACTTGCTGGTTCTGGAAGAACAAGAGGGCTCTGTGAATTTCAAGTTCGGG
GTTCTTTTTGCCAAAGACGGGCAGCTCACTGATGACGAGATGTTCAGCAATGAAATCGGA
AGTGACGCTTTTCAAAAATTTTTAAACCTCCTGGGTGACACGATCACTCTAAAGGGCTGG
ACAGGCTACCGTGGAGGTCTGGACACCAAAAATGATACCACAGGGATTCGTTCGGTGTAT
ACCGTGTACCAAGGGCACGAGATCATGTTTCACGTGTCCACCATGTTGCCGTACTCCAAA
GAGAACAAACAGCAGGTGGGGCGAGGCGTGCATCAGACAGCAGATGATACCACAACCGTG
TACCAAGGGCACGAGATCATGCCGTACTCCAAAGAGAACAAACAGCAGACCATCACTGCA
GATATTTTTGCCTTAGTGAGGTATGATCAACAAAATGACAATTACAGGCTGAAAATATTT
TCGGAAGAAAGCGTACCACTCTTTGGCCCACCCTTGCCATCCCCGCCGGTGTTTACAGAC
CACCAGGAATTCAGGGACTTTTTGCTAGTGAAACTGATTAATGGTGAAAAAGCCACTTTG
GAAACCCCAACGTTTGCCCAGAAACGTCGACGTACCCTGGATATGCTGATTCGATCATTA
TACCAGGATTTGATGCCAGATCTGCATAAGAACATGCTTAATAGACGATCTTTTAGTGAC
GTCTTACCAGAATCGCCCAAGTCAGCACGCAAGAAGGAGGAGGCCCGCCAGGCAGAGTTT
GTTAGAATCGGGCAGGCACTAAAACTGAAATCCATCGTGAGAGGGGACGCTCCATCCAGC
TCAGTGGCTTCAGGGATCTATAAAAAAGAGCCTTGGGAGCCGCAGTGTTTCTGCAGTAAT
TTCCCTCACGAAGCCGTGTGTGCAGATCCCTGGGGCCAGGCCTTGCTGGTCTCTACTGAC
GCGGGCGTCTTGCTAGTGGATGACGACCTTCCATCAGTGCCAGTGTTTGACAGGACTCTG
CCAGTGAAGCAGATGCACGTGCTCGAGGCTCTGGACCTTCTGATCCTCAGAGCAGACAAA
GGAAAGGATGCCCGCCTCTTCGTCTTCAGGCTGAGCGCCGTGCAAAGGGGCGTCGAGAGC
AAACAGGCTGCGAGGAGCAGGTGCGACTGCAGAGAGAACAAGCTGGAGAAGACAAAAGGT
TGCCACCTGTATGCCACTAACACTCACCACAGCAGAGAGCTGCGGATCGTGGTCGCCATT
CGGAATAAGCTGCTCCTGATCACGAGGAAACACAGCAAGCTAAGAGGGGTGACCAGCACC
TCCCTCCTGTCTCCCCTGTCGGAGTCACCTGTCGAAGAGTTCCAATACATCAGGGAGATC
TGTCTGTCAGACGTGCCCGCGGTGATGACCTTAGTGGATGGGCCGACAGAAGAGAGTGAC
AATCTCATCTGCGTGGCGTACCGGCACCAGTTCGATGTGGTGAACGAGAGCACGGGCGAG
GCCTTCAGACTGCACCACGTGGAGGCCAGCAGGGTTAATTTCGTTGCAGTTATTGATGTG
TACGAAGACGGAGAAGCTGGCCTGCTCCTGTGTTACAACTACTTCCAGTTCTGCTGGAAC
CAGGCTCCTTCTGCCATGGTCTGTGCTTTCCCGTACCTGCTGGCCTTCACCACCGACTCC
ATCGAGATCCGCCTGGTAGTGAACGGGAACCTGGTCCACACGGCGGTCCTGCCCCAGCTG
CAGCTCGTGGCCTCCAGGTCGGATATATACTTCACAGCAACCACGGCTGTGAATGAGGTC
TCGTCGGGAGGCAGCTCTAAGGGGCCCAGTGCCCACAATTCTCCTCAGACACCCCCAGGC
CGAGATGCTCCAGTGTTTCCTTCTTCCCTGGGGGAAGGTGAAATTCAGTTAAAAAACCTA
TACAAGATTCCGCTCAGAAACCTTGTCGGCAGAAGCATCGAGCGACCTCTGAAATCGCCC
TTAGTCTCCAAGGTCATCACCCCGCCCACCTCCATCGGAGTTGGCATTGCCGCCATTCCG
GTCACTCACTCCTTGTCCCTGTCCCGGATGGAGATTAAAGAAATAGCGAGCAGGACTCGC
AGGGAGCTGCTGGGCCTCGCCGATGAAGGGGGACCCAGGTCAGAAGGAGCACCAAAGCCC
AAATCAAAAGCCCGGAAGCAGTTAGAAGAAAGCCAAGGAGGCTCCAAGCCAGGGACAATG
AGATCAACCAGCAGTGACAGGATCACGTTGGGCTCCTTGGAAAGTCCTTCTGCTTCCGAA
GCCAATCCCGAGGGGCACTGCCACTCAACGGGCTCCAACCTAGACCCTGGGGCCGACAGA
GAAGGCAGCCCAGCCTGGGGCAGCAGCCCGTTTCAGCTCACGACTTTCTCAGATGAGGAC
ATTATTGACTTGAAG
>RhFe
TCTGTCTCGGAAGACCTAGGCTGTAGACGTGGGGATTTCAGTAGGAAGCATTATGGATCT
GTGGAGCTGCTTATTTCCAGTGATGCTGATGGAGCCATCCAAAGGGCTGGAAGATTCAGA
GTGGAGAATGGCTCTTCAGATGAGAATGCAGCTGCTCTGCCAGGTACGTGGAGAACAGAC
GTGCACTTAGAGAACCCAGAATACCACACCAGATGGTATTTCAAGTATTTTTTAGGACAA
GTCCATCAGAATTACATTGGAAATGATGCCGAGAAGAGCCCCTTCTTCTTGTCTGTGACC
CTTTCTGACCAAAACAATCAGCGTGTCCCTCAATATCGTGCAATTCTTTGGAGGAAAACA
GGTACCCAGAAAATATGCCTTCCCTACAGCCCCACCAAAACGCTCTCTGTGAAGTCCATC
TTAAGTGCCATGAATCTGGACAAATTTGAGAAAGGCCCCAGGGAAATTTTTCATCCTGAG
ATACAAAAGGACTTGCTGGTTCTTGAAGAGCAAGAGGGCTCTGTGAATTTCAAGTTTGGG
GTTCTTTTTGCCAAAGACGGGCAGCTCACTGATGATGAGATGTTCAGCAACGAAATCGGA
AGTGACGCTTTTCAAAAATTTTTAAACCTCCTGGGTGACACAATCACTCTAAAGGGCTGG
ACAGGCTACCGCGGCGGTCTGGACACCAAAAATGACACCACAGGGACACATTCGGTTTAT
ACCGTGTACCAAGGGCACGAGATCATGTTTCATGTGTCCACCATGTTGCCCTACTCCAAA
GAGAACAAACAGCAGGTGGAGAGGAAGCGTCACATCGGAAACGATATCGTCACCATTGTG
TTCCAAGGAGAGGAACCTTCTCCGGCCTTTAAGCCTTCCATGATCCGCTCCCATTTTACA
CATATTTTTGCCTTAGTGAGGTATGACCAACAAAATGACAACTACAGGCTGAAAATATTT
TCAGAAGAAAGCGTACCACTCTTTGGCCCACCCTTACCATCCCCGCCGGTGTTTACAGAT
CACCAGGAATTCAGGGACTTTTTGCTAGTGAAATTAATTAATGGTGAAAAAGCCACTTTG
GAAACGCCAACATTTGCCCAGAAACGCCGACGTACTCTGGATATGTTGATTCGATCTTTA
TACCAGGATTTGATGCCAGATCTGCATAAGAACATGCTTAATAGACGGTCTTTCAGTGAT
GTCTTACCAGAATCACCCAAGTCGGCGCGGAAGAAAGAGGAGGCCCGCCAGGCAGAGTTT
GTTAGAATAGGGCAGGCGCTGAAACTGAAATCCATTGTGAGAGGGGACGCTCCGTCCAGC
TTGGTGACTTCAGGGATCTGTAAAAAAGAGCCTTGGGAGCCCCAGTGTTTCTGCAGTAAT
TTCCCTCATGAAGCCGTGTGTGCAGATCCCTGGGGCCAGGCCTTGCTGGTCTCCACTGAT
GCTGGCGTCTTGCTAGTGGATGGAGACCTTCCGTCAGTGCCAGTGTTTGACAGAACTGTG
CCAGTGAAGCAGATGCACGTGCTCGAGACCTTGGACCTTCTGATCCTCAGAGCAGACAAA
GGAAAAGACGCCCGCCTGTTTGTGTTCAGGCTGAGCGCTGTGCAAAGGGGCATGGAGGCC
AAACAGGCCGTGAGGAGCAAGTGTGACTGCAGGGAAAACAAGCTGGAGAAAACCAAAGGC
TGCCACCTGTATGCCGTTAACACTCACCACAGCAGAGAGCTGAGAATCGTTGTTGCCATT
CGAAATAAACTGCTCCTGATCACGAGGAAACACAACAAACTACGAGGAGGGGCCAGCATC
TCGCTATTGTCCCCGCTGTCTGAGTCGCCTGTTGAAGAATTCCAGTACATCAGGGAGATC
TGTCTGTCTGACGCTCCTGTGGTGATGACCTTAGTAGACGGGCCGACAGAAGAGAGTGAC
AATCTCATCTGCGTGGCTTACCGACACCAGTTCGACGTGGTGAACGAGAGCACGGGGGAG
GCCTTCAGGCTGCACCACGTGGAGGCCAACAGGGTTAATTTTGTTGCAGCTATTGATGTA
TACGAAGATGGAGAAGCCGGTCTGCTCTTGTGTTACAACTACTTCCAGTTCTGTTGGAAC
CAGGCTCCTTATGCGATTGTCTGTGCTTTCCCGTACCTCCTGGCCTTCACCACTGACTCC
ATGGAGATCCGCCTGGTGGTGAACGGAAACCTGGTCCACACAGCAGTCGTGCCTCAGCTG
CAGCTCGTGGCCTCCAGGTCGGATATCTACTTCACAGCCACCGCAGCTGTGAATGAGGTC
TCATCTGGAGGCAGCTCCAAGGGGGCCAGTGCCCACAATTCTCCTCAGACACCCCCAGGC
CGAGATACCCCAGTGCTTCCTTCTTCCCTGGGGGAAGGTGAAATTCAGTCAAAAAGTCTG
TACAAGATTCCACTCAGAAACCTTGTCGGCAGAAGCATCGAGCGACCTCTGAAATCGCCC
TTAGTCTCCAAGGTCATCACCCCGCCCACCTCCATCGGGGTTGGGATCGCTGCCATTCCG
GTCACTCATTCCTTGTCTCTGTCCCGAATGGAAATTAAAGAAATAGCAAGCAGGACCCGC
AGGGAGCTCCTGGGCCTCTCCGATGAAGGTGGACCCAGGTCAGAAGGAGCACCAAAGCCC
AAATCAAAAGCCCGGAAGCAGTTAGAAGAAAGCCAAGGAGGCCCCAAGCCAGGGACAGTG
AGATCAACTAGCAGCGACAGGATCACATCGGGCTCCTTGGAAAGTCCTTCTACTTCCGAA
GCCAATCCTGAAGGGCATTACCACTCGACAAGCTCTGACCAGGACCCTGGGGCAGACAGA
GAAGGCAGCCCAGTCTGGGCCGGCAGCCCCTTTCAGCTCACAGCCTCCTCCGATGAAGAC
ATTATTGACTTGAAG
>RoAe
TCTGTCTCGGAAGACCTAGGCTGTAGACGTGGGGATTTCAGTAGGAAGCATTATGGATCT
GTGGAGCTGCTTATTTCCAGTGATGCCGATGGAGCCATCCAAAGGGCTGGAAGGTTCAGA
GTGGAGAATGGCTCTTCAGACGAGAACGCAACTGCCCTGCCAGGTACTTGGAGAACAGAC
GTGCACTTAGAGAACCCCGAATACCACACCAGATGGTATTTCAAGTATTTTTTAGGACAA
GTCCATCAGAATTACGTGGGAAACGATGCGGAGAAGAGCCCCTTCTTCTTGTCTGTGACC
CTTTCTGACCAAAACAATCAGCGTGTCCCCCAGTACCGTGCGATTCTTTGGAGGAAAACA
GGTACCCAGAAAATATGCCTTCCCTACAGCCCCACCAAAACTCTGTCTGCGAAATCCATC
TTAAGTGCCATGAATCTGGACAAGTTTGAGAAAGGCCCCAGGGAGATTTTTCATCCTGAG
ATACAAAAGGACTTGCTGGTTCTGGAAGAACAAGAGGGCTCTGTGAATTTCAAGTTCGGG
GTTCTGTTTGCCAAAGACGGGCAGCTCACCGACGACGAGATGTTCAGCAACGAAATCGGA
AGTGACGCTTTTCAAAAATTTTTAAACCTCCTGGGTGACACGATCACTCTAAAGGGCTGG
ACAGGCTACCGCGGAGGTCTGGACACCAAAAACGACACCACGGGGATACGCTCGGTGTAC
ACCGTGTACCAAGGGCACGAGATCATGTTCCACGTGTCCACCATGTTGCCGCATTCCAAG
GAGAACAAACAGCAGGTGGAAAGGAAGCGCCACATCGGAAACGATATCGTCACCATCGTG
TTCCAGGGAGAGGAGCCTTCCCCCGCCTTTAAGCCGTCCATGATCCGCTCCCACTTTACA
CATATTTTTGCCTTAGTGAGGTATGATCAACAAAATGACAATTACAGGCTGAAAATCTTT
TCGGAAGAAAGTGTACCACTCTTTGGCCCACCCTTGCCATCCCCGCCGGTATTCACAGAC
CATCAGGAATTCAGGGACTTCTTGCTAGTGAAATTGATTAATGGTGAGAAAGCCACTTTG
GAAACCCCAACGTTTGCCCAGAAACGTCGACGTACCCTGGACATGCTAATTCGATCATTA
TACCAGGATTTAATGCCAGACCTGCATAAGAACATGCTCAATAGACGATCTTTTAGTGAC
GTCTTGCCAGAATCACCCAAGTCAGCACGCAAGAAGGAGGAGGCCCGCCAGGCAGAGTTC
GTTAGAATCGGGCAGGCACTGAAACTGAAATCCATCGTGAGAGGGGACGCTCCATCCAGC
TCGGTGGCTTCGGGGATCTATAAAAAAGAGCCTTGGGAGCCCCAGTGTTTCTGCAGTAAT
TTCCCTCACGAAGCCGTGTGCGCAGATCCCTGGGGCCAGGCCTTGCTGGTCTCTACGGAT
GCTGGCGTCTTGCTAGTGGATGATGACCTTCCATCAGTGCCAGTGTTTGACAGGACTCTG
CCCGTGAAGCAGATGCATGTGCTCGAGGCTCTGGACCTTCTGATCCTCAGAGCAGACAAA
GGAAAGGACGCCCGTCTCTTCGTCTTCCGGCTGAGCGCCGTGCAGAGGGCCATCGAGGGC
AAACAGGCCGCGAGGGGCAGGTGTGACTGCAGGGGGAACAAGCTGGAGAAGACAAAAGGG
TGCCACCTCTATGCCACTAACACTCACCACAGCAGAGAGCTGCGGATCGTCGTTGCCATT
CGGAATAAGCTGCTCCTGATCACGAGGAAGCACAGCAAGCTACAGGCGGCGGCCGGCACC
TCCCTGCTGTCTCCCCTGTCGGAGTCGCCTGTCGAAGAATTCCAGTACATCAGGGAGATC
TGTCTGTCAGACGTGCCCGCGGTGATGACCTTAGTAGACGGGCCGACAGAGGAGAGTGAC
AATCTCATCTGCGTGGCTTACCGACACCAGTTCGATGTGGTGAACGAGAGCACGGGCGAG
GCCTTCAGGCTGCACCACGTGGAGGCCAGCAAGGTTAATTTCGTTGCAGTGATTGATGTG
TACGAAGACGGAGAAGCCGGCCTGCTCTTGTGTTACAACTACTTCCAGTTCTGTTGGAAC
CAGGCTCCTTATGCGATTGTCTGTGCTTTCCCATACCTGCTGGCCTTCACCACCGACTCC
ATCGAGATCCGCCTGGTGGTGAACGGGAACCTGGTCCACACGGCGGTCCTGCCCCAGCTG
CAGCTCGTGGCTTCCAGGTCGGATATATACTTCACAGCAGCCACGGCTGTGAATGAGGTC
TCATCTGGAGGCAGCTCCAAGGGGCCCAGCGCCCACAATTCTCCTCAGACACCCCCGGGC
CGAGATGCTCCAGTGTTTCCTTCTTCCCTGGGGGAAGGCGAAATTCAGTCAAAAAACCTG
TACAAGATTCCGCTCAGAAACCTTGTCGGCAGAAGCATCGAGCGACCTCTGAAATCGCCC
TTGGTCTCCAAGGTCATCACCCCGCCCACCTCCATCGGAGTGGGCATTGCCGCCATTCCG
GTCACTCACTCCTTGTCCCTGTCCCGGATGGAGATTAAAGAAATAGCGAGCAGGACCCGC
AGGGAGCTGCTGGGCCTCGCCGATGAAGGTGGACCCAGGTCAGAAGGAGCACCAAAGCCC
AAACCAAAAGCCCGGAAGCAGTTAGAAGAAAGCCAAGGAGGCCCCAAGCCAGGGACGGTG
AGATCAACCAGCAGTGACAGGATCACGTCTGGCTCCTTGGAAAGTCCTTCTGCTTCCGAA
GCCAATCCCGAGGGGCACTGCCACTCGACAGGCTCCGACCCGGACCCTGGGGCAGACAGA
GATGGCAGCCCAGCCTGGGGCAGCAGCCCCTTCCAGCTCACGGCTTTCTCGGATGAGGAC
ATTATTGACTTGAAG
