# Supplementary material for: Positively selected genes in the hoary bat (Lasiurus cinereus) lineage: prominence of thymus expression, immune and metabolic function, and regions of ancient synteny
Source: PeerJ. 2022 Mar 17;10:e13130. doi: 10.7717/peerj.13130 (PMC8934532; doi:10.7717/peerj.13130)
Supplement: Supplemental Information 3 — Initially tested orthogroups that have been edge-trimmed as described in the Methods. [file peerj-10-13130-s003.zip › original.trimmed/trimmed-OG0002064.fas]

>EpFu
ATGTCTGTCACTGAGGAAGACCTGTGTCACCACATGAAAGTAGTTGTTCGTGTGCGTCCT
GAGAACACAAAGGAAAAGGCAGCTGGATTCCATAAAGTGGCCCATGTTGTGGATAAGCAT
ATTCTAGTTTTTGATCCCAAACAACAAGAAATCAGTTTTTTCCGTGGAAAGAAATCTGGA
AATCGAGATATTACAAAGAAACAAAATAAGGATCTTAAGTTTGTATTTGATGCTGTTTTT
GATGAAACTTCAACTCAATTAGAAGTTTTTGAACACACTACTAAGCCAATTCTTCGGAGT
TTTTTGAATGGGTATAATTGCACAGTACTTGCATATGGTGCCACTGGAGCTGGGAAGACC
CACACGATGCTAGGATCAGCTACTGAACCTGGAGTGATGTATCTAACCTTGTTAGACCTT
TACAAATCCATGGATGAGATTAAAGAAGAGAAAATATGTAGTACCGCAGTTTCTTATCTG
GAGGTATATAATGAACAGATTCGTGACCTCTTAGTAAATTCAGGGCCACTTGCTGTCCGG
GAAGATGCCCAAAAAGGGGTGGTTGTTCAGGGGTTGACTTTACATCAGCCCAAGTCCTCA
GAGGAAATTTTACAATTATTGGATAATGGGAACAAAAACAGGACACAACATCCTACTGAT
ATGAATGCCACATCTTCTCGTTCTCATGCTGTTTTTCAGATTTATTTGCGACAACAAGAC
AAAACAGCAAGTATTGATCAAAATGTCCGAATTGCCAAGATGTCCCTCATTGACCTGGCT
GGGTCTGAGAGAGCCAGTGCTACCAGTGCTAAAGGGACCCGGTTCAGAGAAGGTACAAAT
ATTAATCGATCACTTCTAGCTCTTGGGAATGTCATCAATGCTTTAGCAGATACAAAGAGA
AAGAATCTGCATATTCCTTACAGAAATAGTAAGCTCACTCGCTTGTTAAAGGATTCTCTT
GGAGGCAACTGTCAAACTATAATGATAGCTGCTATTAGTCCTTCCTCTATGAGCTACGAT
GACACATATAACACTCTTAAGTATGCTAACCGTGCAAAGGACATTAAATCTTCTTTGAAG
AGCAATGTTCTGCACCTTAACAATCATATAACTCAGTATGTGAAGATCTGTAATGAGCAG
AAGAAAGAGATTTTAATGTTAAAAGAAAAACTAAAAGCCTATGAAGAACAGAAGACCATT
ACTGAGGAAAATAACCAAGCACAGTTAATGATTTCAAACCCTCAAAAAAAAGAAATTGAA
AGATATCAAGAAATTCTGAACTGCTTGTTCCAGAATCGAGAAGAAATTAGGAAAGAATAT
CTGAAGCTAGAAATGTTACTTAAAGAAAATGAACTTAAGTCATTCTATCAACAACAGTGC
CATAAACAGATAGAAATGCTGTGCTCTGAAGACAAAGTAGAAAAGGCCACTTGCAAACGA
GATCATAGACTTGCAATGTTGAAAACTCGTCGCTGCTACTTACAGAAGAAAAGGGAAGAA
GAATTGAAGCAATTTGATGAGAATACTAATTGGCTCCATCGTGTCGAAACCGAAATGAGA
CTCTTAGGTCAAAATGGTGACATTCCAAAGCAGAACAACGATTTGAAAGCACAAATTAAA
CATGTGATGGATCTAGCTAGTCTTCAGGAACAGCAACATAGGCAGACTGAGGCAGTATTG
AATGCTTTACTTCCAACCCTGCGAAAACAGTACTGTTCATTAAAAGAAGCTGGCCTGTCA
AATGCTGCCTTTGAGTCTGACTTCAAAGAGATTGAACATTTGGTGGAGAGGAAAAAAGTG
GTTGTTTGGGCTGACCAAACTACTGAATCTGATAAGCAGAGCGTTCTACCAGGGGTTTCT
ATGTTTATGACCTTTCCACAACTTGCACCAGTTCAGACTACTACTTGCACATCTTCAAGT
GAATCTAATCTGCTTAACAGTCCTTCACAAAAAAGAACTCGAAGAAAACTAATGTCTTCT
CCCTTGAAAACAGAACCTACCCAAAAGTCTGCACTGTCTGAAAGTATACAGCTCAATGAT
TCTTTCAGCCAAGAACTTCAGCCTATTGTGTATACCCCAGAGGGCTGCAGAAAACCTTTG
CAAAATCCATCTACAGTGACCTTATTAAAACCATCGTCTTGTACTACGAGTTTTCAGGCC
ATCGGCTCAAATATATACAGTGAGAATTCTCTGAAAATATCATGTGAAGTAGATCTTCCT
GTCAGCAGGAAAGAATATAAACAGGAGGATTTGGACTCTATGTTTACTATATGTGAAGAC
ACCAGGAGATTGAACAGCAAATTACCTGAGCAACAGTCGGTATCAAACAATAACATTGTA
CAAAGGCTTGCCCCTGCCTCATTCTCAGCGAAACATTCTCTGCCTGTACAAAGCATAGTA
CCATCCTACATGGCCATGACCGCTGCTGCCAAAAGGAAACGGAAATTAACAAGTTCTGCA
GCAAATACTTTAACTGCTGAGGAAAATTCTGGATTTGCCAAACGTGTTCGACAAGATAAT
TCAAGCGATAAGCACTTACAAGAAAAC
>HiAr
ATGTCAGTCACTGAGGAAGACCTGTGTCACCACATGAAAGTAGTGGTTCGTGTGCGTCCT
GAAAACACAAAGGAAAAGGCAGCTGGGTTCCATAAAGTGGTCCATGTTGTAGATAAACAT
ATTCTAGTTTTTGATCCCAAACAACAAGAAATCAGTTTTTTCCATGGAAAGAAAACTGCA
AATCGAGATATTACAAAGAGACAAAATAAGGATCTTAAATTTGTATTTGATGCTGTTTTT
GATGACACTTCAACTCAATTGGAAGTTTTTGAACACACTACAAAGCCAATTCTTCGTAGT
TTTCTGAATGGATATAATTGCACAGTACTTGCATATGGTGCCACTGGAGCTGGGAAGACC
CACACGATGCTGGGATCAGCTGGTGAACCTGGAGTAATGTATCTAACCATGTTAGACCTT
TACAAATCCATGGATGAGATTAAAGAAGAGAAAATATGTAGTACCGCAGTTTCTTATCTG
GAGGTGTATAATGAACAGATCCGTGACCTCTTAGTAAACTCAGGGCCACTTGCTGTCCGA
GAAGACTCCCAAAAAGGGGTGGTGGTTCAGGGGTTGACTTTACATCAGCCCACATCCTCA
GAGGAAATTTTACAATTATTGGATAATGGAAACAAAAACAGGACACAGCATCCCACTGAT
ATGAATGCTACGTCTTCTCGTTCTCATGCTGTTTTCCAGATTTATTTGCGACAACAAGAC
AAAACAGCAAGTATCAATCAAAATGTCCGAATTGCCAAGATGTCACTCATTGACCTGGCA
GGGTCTGAAAGAGCCAGTACTACGAGTTCTAAAGGGGCCCGTTTTATAGAAGGCACCAAT
ATTAATCGATCACTTTTAGCTCTGGGGAATGTCATCAATGCCTTAGCAGATACAAAGAGA
AAGAATCAGCATATTCCTTACAGAAATAGTAAGCTCACTCGCTTGTTAAAGGATTCTCTT
GGAGGCAACTGTCAAACTATAATGATAGCTGCTGTTAGTCCTTCCTCTATGAGCTACGAT
GACACATATAACACTCTCAAGTATGCTAACCGTGCAAAGGACATTAAATCTTCCTTGAAG
AGCAATGTTCTTCACCTGGACAGCCATATAACTCAGTATGTAAAGATCTGTAATGAGCAG
AAGAAAGAGATTTTAATGTTAAAAGAAAAACTAAAAGCCTATGAAGAACAGAAAGCCTTT
ATTGATGGAAATAACAAAGCAAAGTTAATAATCTCAGACCCTCAGGAAAAAGAAATTGAA
AGATTTCAAGAAATTCTGAACTGCTTGTTCCAGAATCGAGAAGAAATTAGGCAAGAATAT
CTGAAGTTGGAAATGTTACTTAAAGAAAATGAACTTAAATCATACTATCAACAGCAATGC
CATAAGCAAATAGAAATGATGTGTTCCGAAGACAAAGTAGAAAAGGCTACTTGCAAACGA
GATCATAGACTTGCAATGTTGAAAACTCGTCACTGCTACCTACAGAAGAAAAGGGAGGAG
GAATTGAAGCAGTTTGATGAGAATACGACTTGGCTCCATCGTGTTGAAGTCGAAATGGGA
CTCTTAGGTCAAAATGGTCATATTCCAAAGCAGAACAAAGATTTGAAAGCACAAATCAAA
CATATGATGGATCTTGCTTGTCTTCAAGAACAGCAACACAGGCAAACTGAGGCAGTATTG
AATGCTTTACTACCAACCCTAAGGAAACAGTATTGTGCATTAAAAGAAGCTGGCCTGTCA
AATGCTGATTTTGAGTCTGACTTCAAAGAAGTTGAACATTTAGTGGAGAGGAAAAAAGTG
GTTGTCTGGGCTGATCAAACTACTGAACATACCAAACAAGACGATTTACCAGAAGTTTCT
GTTCTTATGACCTTCCCACAACTTGCTCCAGTTCAGTCTATATCCTGCACATCTTCAAGT
GAATCTAATCTACTTAACATTCCTTCACAAAAAAGAACTCGAAGAAAACTAATGACTTCT
CCCTTAAAAGCAGAACTTACCCAAAAGTCTACACTGTCAGCAAGTGTGCAGCTCAATGAC
TCTTTCAGCAAAGAACTTCAACCTATTATGTATACCCCAGAAGACTATAGAAAAACTTTC
CAAAATCAACCTACAGTGACCTTATTAAAACCATCGTCCCATCCTACAAGTTTTCAGGCC
ATCAGCTCAAATATAAACAGTGATAACTCTCTGAAAATGTCATATGAAGTAGATATCGCT
CTCAGCAGAAAAGAAAATGCACAGGAGGACTTGGACTCTACATTTACTATATGTGAAGAC
ACCAGGAAACTGAAACGTGAATTACCTGAACAACAATCACTGCCAAACAGTAACATTTTA
CACAGGCTTGCCCTTTCCTCACTGTCAACTAAACATCCTCTGCCTCTACGAAACATGGTA
CCATCCTACATGGCAATGACCGCTGCTGCCAAAAGGAAACGGAAATTAACAAGTTCTGCA
TCAACTACTTTAACTACTGAGGAAACCTCTGGATTTGCCAAACGTGTTCGAAAAGATAAC
TCAAGTGACAAGAACTTACAAGAAAAT
>LaCi
ATGTCTGTCACTGAGGAAAACCTGTGTCACCACATGAAAGTAGTTGTTCGTGTGCGTCCT
GAGAACACAAAGGAAAAGGCACCTGGATTCCATAAAGTGGCTCATGTTGTGGATAAGCAT
ATTCTAGTTTTTGATCCCAAACAAGAAGAAATCAGTTTTTTCCGTGGAAAGAAATCTGGA
AATCGAGATATTACAAAGAAACAAAATAAGGATCTTAAGTTTGTATTTGATGCTGTTTTT
GATGAAACTTCAACTCAATTAGAAGTATTTGAACACACTACTAAGCCAATTCTTCGGAGT
TTTTTGAATGGGTATAATTGCACAGTACTTGCATATGGTGCCACTGGAGCTGGGAAGACT
CACACGATGCTAGGATCAGCAACTGAACCTGGAGTGATGTATCTGACTTTGTTAGACCTT
TACAAATCCATGGATGAGATTAAAGAAGAGAAAATATGTAGTACTGCAGTTTCTTATCTG
GAGGTATATAATGAACAGATTCGTGACCTCCTAGTAAATTCAGGGCCACTTGCTGTCCGG
GAAGATGCCCAAAAAGGGGTGGTTGTTCAGGGGTTGACCTTACATCAGCCCAAGTCCTCA
GAGGAAATTTTACACTTATTGGATAATGGGAACAAAAACAGGACACAACATCCTACTGAT
ATGAATGCTGCATCTTCTCGTTCTCATGCTGTTTTTCAGATTTATTTGCGACAACAAGAC
AAAACAGCAAGTATTGATCAAAATGTCCGAATTGCCAAGATGTCCCTCATTGACCTGGCT
GGGTCTGAGAGAGCCAGTGCTACCAGTGCTAAAGGGACGCGGTTCAGAGAAGGTACAAAT
ATTAATCGATCACTTCTAGCTCTTGGGAATGTCATCAATGCTTTAGCAGATACAAAGAGG
AAGAATCAGCATATTCCTTATAGAAATAGTAAGCTCACTCGCTTGTTAAAGGATTCTCTT
GGAGGCAACTGTCAAACTATAATGATAGCTGCTATTAGTCCTTCCTCTATGAGCTACGAT
GATACATATAACACTCTTAAGTATGCTAACCGTGCAAAGGACATTAAATCTTCTTTGAAG
AGCAATGTTCTGCACCTTGATAATCATATAACTCAGTATGTGAAGATCTGTAATGAGCAG
AAAAAAGAGATTTTAATGTTAAAAGAAAAACTAAAAGCCTATGAAGAACAGAAGGCCATT
ACTGAGGAAAATAACCAAGCACAGTTAATGATTTCAGACCCTCAAAAGAGAGAAATTGAA
AGATATCGAGAAATTCTGAACTGTTTGTTCCAGAATCGAGAAGAAATTAGGAAAGAATAT
CTGAAGCTAGAAATGTTACTTAAAGAAAATGAACTTAAATCATTCTATCAACAACAGTGC
CATAAACAGATAGAAATGATGTGTTCTGAAGACAAAGTAGAAAAGGCCACTTGCAAACGA
GATCATAGACTTGCAATGTTGAAAACTCGTCGCTGCTACTTACAGAAGAAAAGGGAAGAA
GAATTGAAGCAATTTGATGAGAATACTAATTGGCTACATCGTGTCGAAACCGAAATGAGA
CTCTTAGGTCAAAATGGTGATATTCCAAAGCAGAACAATGATTTGAGAGCACAAATTAAA
CATGTGATGGATCTAGCTTGTCTTCAGGAACAGCAACATAGGCAGACTGAGGCAGTATTG
AATGCTTTACTTCCAACGCTGAGAAAACAGTACTATTCATTAAAAGAAGCTGGCCTTTCA
AATGCTGCCTTTGAGTCTGACTTCAAAGAGATTGAACATTTGGTGGAGAGAAAAAAAGTG
GTTGTTTGGGCTGACCAAACTACTGAACCTGATAAGCAGAGCGATCTACCAGGGGTTTCT
ATGTTTATGACCTTTCCACAACTTACGCCAGTTCAGACTACTTATTGCACATCTTCAAGT
GAATCTAATCTGCTTAACAGTCCTTCACAAAAAAGAACTCGAAGAAAACTAATGTCTTCT
CCCTTGAAAACAGAACCTACCCAAAAGTCTGCACTGTCTGAAAGTATACAGCTCAATGAT
TCTTTCAGCCAAGAACTTCAGCCTATTGTATATACCCCAGAAGACTGCAGAAAACCTTTG
CAAAATCCATCTACAGTGACCTTATTAAAACCATCGTCTTGTACTACGAATTGTCAGGCC
ATCGGTTCAAATATATACAGTGAGAATTCTCTGAAAATGTCATGTGAAGTAGATCTCCCT
GTCAGCAGGAAAGAATATAAACAGGAGGATTTGGACTCTATGTTTACTATATGTGAAGAC
ACCAGGAGATTGAACAGCAAATTACCCGAGCAACAGTCGGTATCAAACAATAACATTGTA
CAAAGGCTTGCCCCTTCCTCATTCTCAGAGAAACATCCTCTGCCTGTACAAAGCACATTA
CCATCCTACATGGCCATGACCGCTGCTGCCAAAAGGAAACGGAAATTAACAAGTTCTGCA
GCAAATACTTTAACTGCTGAGGAAAATTCTGGATTTGCCAAACGTGTTCGACAAGATAAT
TCAAGTGATAAACACTTACAAGAAAAC
>MyLu
ATGTCTGTCACTGAGGAAGACCTGTGTCACCACATGAAAGTAGTTGTTCGTGTGCGTCCT
GAGAACACAAAGGAAAAGGCAGCTGGATTCCATAAAGTGGCCCATGTTGTAGATAAGCAT
ATTCTAGTTTTTGATCCCAAACAACAAGAAATCAGTTTTTTCCGTGGAAAGAAATCTGGA
AATCGAGATATTACAAAGAAACAAAATAAGGATCTTAAGTTTGTATTTGATGCTGTTTTT
GATGAAACTTCAACTCAATTAGAAGTTTTTGAACACACTACTAAGCCAATTCTTCGGAGT
TTTTTGAATGGATATAATTGCACAGTACTTGCATATGGTGCCACTGGAGCTGGGAAGACC
CACACGATGCTAGGATCAGCTACTGAACCTGGAGTGATGTATCTAACCTTGTTAGACCTT
TACAAATCCATGGATGAGATTAAAGAAGAGAAAATATGTAGTACCGCAGTTTCTTATCTG
GAGGTATATAATGAACAGATTCGTGACCTCTTAGTAAATTCAGGGCCACTTGCTGTCAGG
GAAGATGCCCAAAAAGGGGTCGTTGTTCAGGGGTTGACTTTACATCAGCCCAAGTCCTCA
GAAGAAATTTTACACTTGTTGGATAATGGGAACAAAAATAGGACACAACATCCTACTGAT
ATGAATGCCACATCTTCTCGTTCTCATGCTGTTTTCCAGATTTATTTGCGACAACAAGAC
AAAACAGCAAGTATTGATCAAAATGTCCGAATTGCCAAGATGTCCCTCATTGACCTGGCC
GGGTCTGAGAGAGCCAGTGCTACCAGTGCTAAAGGGACCCGGTTCAGAGAAGGTACAAAT
ATTAATCGATCACTTCTAGCTCTTGGGAATGTCATCAATGCTTTAGCAGATACAAAGAGA
AAGAATCAGCATATTCCTTACAGAAATAGTAAGCTCACTCGCTTGTTAAAGGATTCTCTT
GGAGGCAACTGTCAAACTATAATGATAGCTGCTATTAGTCCTTCCTCTATGAGCTACGAT
GACACATATAACACTCTTAAGTATGCTAACCGTGCAAAGGACATTAAATCTTCTTTGAAG
AGCAATGTTCTGCACCTTGACAATCATATAACTCAGTATGTGAAGATCTGTAATGAGCAG
AAGAAAGAGATTTTAATGTTAAAAGAAAAACTAAAAGCCTATGAAGAACAGAAGGCCATG
ACTGAGGAAAATAACCAAGCACAGTTAATGATTTCAAACCCTCAAAAAAAAGAAATTGAA
AGATATCAAGAAATACTGAAATGCTTATTCCAGAATCGAGAAGAAATTAGGAAAGAATAT
CTGAAGTTAGAAATGTTACTTAAAGAAAATGAACTTAAGTCTTTCTATCAACAACAGTGC
CATAAACAGATAGAAATGATGTGTTCTGAAGACAAAGTAGAAAAGGCCACTTGCAAACGA
GATCATAGACTTGCAATGTTAAAAACTCGTCGCTGCTACTTACAGAAGAAAAGGGAAGAA
GAATTGAAGCAATTTGATGAGAATACTAATTGGCTCCATCGTGTCGAAACCGAAATGAGA
CTCTTAGGTCAAAATGGTGATATTCCAAAGGTACAGACGTGTATACAGGCATACCTCATT
TTTGTGATGGATCTAGCTTGTCTTCAGGAACATCAACATAGGCAGACTGAGGCAGTATTG
AATGCTTTACTTCCAACCCTGAAAAAACAGTACTGTTCATTAAAAGAAGCTGGCCTGTCA
AATGCTGCCTTTGAGTCTGACTTCAAAGAGATTGAACATTTGGTGGAGAGGAAAAAAGTG
GTTGTTTGGGCTGACCAAACTACTGAACCTGACAAGCAGAGCGATCTACCAGGGGTTTCT
ATGTTTATGACCTTTCCACAACTTGCACCAGTTCAGACTACTTCTTGCACATCTTCAAGT
GAATCTAATCTGCTTAACATTCCTTCACAAAAAAGAACTCGAAGAAAACTAATGTCTTCT
CCCTTGAAAACAGAACCTACCCAGAAGTCTGCACTGTCTGAAAATATACAGCTCAATGAT
TCTTTCAGCAAAGAACTTCAGCCTATTGTGTATACCCCAGAAGACTGCAGAAAACCTTTG
CAAAATCCATCTACAGTGACCTTATTAAAACCATCGTCTTGTACTACGAGTGTTCAGGCC
GCCGGCTCAAATATATACAGTGAGAATTCTCTGAAAATGTCATCTGAAGTAGATCTACCT
GTTATCAGGAAAGAATATAGACAGGAGGATTTGGACTCCATGTTTACTATATGTGAAGAC
ACCGGGAGATTGAACAGCAAATTACCTGAGCAACAGTCGGTATCAAACAATAACATTGTA
CAAAGGCTTGCCCCTTCCTCATTCTCAGCGAAACATCCTCTGCCTGTACAAAGCATAGTA
CCATCCTACATGGCCATGACTGCTGCTGCCAAAAGGAAACGGAAATTAACAAGTTCTGCA
GCAAATACTTTAACCGCTGAGGAAAATTCTGGATTTGCCAAACGTATTCGACAAGATAAT
TCAAGCAATAAGCACTTACAAGAAAAC
>PhDi
ATGTCTGTCACTGAGGAAGACCTGTGTCACCACATGAAAGTAGTTGTCCGTGTGCGTCCT
GAAAACACAAAGGAAAAGGCAGCTGGGTTCCATAGAGTTGCCCATGTTGTGGATAAGCAT
ATTCTAGTTTTTGATCCCAACCAACAAGAAATCAGTTTTTTCCATGGAAAGAAAACTGCA
AATCGAGATATTACAAAGAGACCAAATAAGGATCTTAAATTTGTATTTGATGCTGTTTTT
GATGAAACTTCAACTCAATTAGAGGTTTTTGAACACACTACTAAGCCAATTCTTCGGAGT
TTTTTAAATGGATATAATTGCACAGTACTTGCATATGGTGCCACTGGAGCCGGGAAGACC
CACACAATGCTAGGATCAGCCACGGAGCCTGGAGTGATGTGTCTAACCTTATTAGAACTG
TACAAATCCATGGATGAGATTAAAGAAGAGAAAGTATGTAGTACCGCAGTTTCTTATCTG
GAGGTATATAACGAACAGATTCGTGACCTCTTAGTAAATTCAGGGCCACTTGCCGTCCGA
GAAGATGCCCAAAAAGGGGTGGTTGTCCAGGGGTTAACTTTACATCAGCCCAAGTCCTCA
CAGGAGATTTTACAGTTATTGGATAACGGGAACAAAAACAGGACCCAACACCCCACGGAC
ATGAACGCTACGTCTTCTCGTTCTCATGCTGTTTTCCAGATTTATTTGCGACAGCAAGAC
AAAACAGCAAGTATCGATCAAAATGTCCGGATTGCCAAGATGTCGCTCATTGACCTGGCA
GGGTCGGAGAGAGCCAGCACCACCAGCGCTAAAGGGAGCCGGTTCATAGAAGGCACAAAC
ATCAATAGATCACTTCTAGCTCTTGGGAATGTCATCAATGCCTTAGCAGATACAAAGAGA
AAAAATCAGCATATTCCTTACAGAAATAGTAAGCTCACTCGCTTGTTAAAGGATTCTCTT
GGAGGCAACTGTCAAACCATAATGATAGCTGCTATTAGCCCTTCGTCTATGAGCTACGAT
GACACATACAACACTCTCAAGTACGCTAACCGTGCAAAGGACATTAAGTCTTCTTTGAAG
AGCAATGTTCTTCACCTTGACAGTCATATAACTCAGTATGTAAAGATCTGTAATGAGCAG
AAGAAAGAGATTTTAATGTTAAAAGAAAAACTAAAAGCCTATGAAGAACAGAAGGCCTTT
ACTGATGAAAATAACAAAGCAAAGTTAATGATTTCAAACCCTCAAAAAAAAGAAATTGAA
AGGTTTCAAGAAATTCTGAACTGCTTGTTCCAGAATCGAGAAGAAATTAGGCAAGAATAT
CTGAAGTTGGAAATGTTACTTAAAGAAAATGAGCTTAAGTCCTTCTATCAACAACAGTGC
CATAAACAAATAGAAATGATGTGTTCTGAAGACAAAATAGAAAAGGCCACTTGCAAACGA
GATCATAGACTTGCAATGTTGAAAACCCGTCGCTGCTACCTACAGAAGAAAAGAGAGGAG
GAACTGAAGCAATTTGATGAGAATACTAATTGGCTCCATCGTGTTGAAACCGAAATGAGA
CTCTTAGGTCAAAATGGTCGTATTCCAGAGCAGAACAAAGATTTGAAAACACAAATTAAA
CATATGATGGATCTAGCTTCTCTTCAAGAACAGCAACACAGGCAAACTGAGGCGGTATTG
AATGCTTTACTTCCAACCCTGAGAAAACAGTACTGTGCATTAAAGGAAGCTGGCCTGTCA
AATGCTGCTTTTGAGTCTGACTTCAAAGAAATTGAACATTTGGTGGAGAGGAAAAAAGTG
GTGGTTTGGGCTGACCAAACTACTGAACATACCAAGCAGAACTCTCTGCCCGGCGTTTCT
CTGCTCATGGCCTTTCCGCAGCTCGCGCCAGTTCAGGCTGCTGCTTGCACATCTTCAAGT
GAATCTAATCTGCTAAATATTTCTTCACCAAAAAGAACTCGAAGAAAACTAATGCCTTCC
CTCTTGAAAGCAGAGCATACCCAAAAGTCAGCACTTTCTGAAAGTGTGCAGCTCAATGAT
TCTTTCAGCAAAGAACTTCAACCTATTGTGTATACCCCAGAAGACTGTAGAAAAACTTTG
CAAAATCCACCTACAGTGAACTTATTAAAACCATTATCTAATACTATGAGTTGCCAGGCC
ATTAGCTCAAATACAAACAGTGACAATTCTCTGAAAATGGCATGTGAAGTAGATATCCCT
GTCTGCAGGAAAGAATACAGACAGGAGGATTTGAACTCTACATTTACTATGTGTGAAGAC
ACCAAGATAGTGAACAGTAAATTACCTGAGCAACAATCAGTACCAAACAACAACATTGTA
CAAAGGCTTGCCCCTTCCTCGTTCTCCACTAAGCACCCTCTGCCTGTACGAAGCATAGTG
CCATCCTACATGGCCATGACCGCTGCTGCCAAACGGAAACGGAAACTAGCAAGTTCTGCA
TCAAATACTTTAACTGCTGAGGAAACTTCTGGACTTGCCAAACGTGTTCGACAAGATAAT
TCAAGCGATAAGCTCTTACAAGAAAAT
>PtVa
ATGTCTGTCACCGAGGAAGACCTGTGTCACCACATGAAAGTAGTTGTTCGTGTACGTCCT
GAAAACACAAAGGAAAAGACAACTGAATTCCATAAAGTGGTCCATGTTGTGGATAAGCAT
ATTCTAGTTTTTGATCCCAAACAACAAGAAATCAGTTTTTTCCATGGAAAGAAAACTGCA
AATCGAGATATTACAAAGAGACAAAATAAGGATCTTAAATTTGTATTTGATGCTGTTTTT
GATGAAACTTCAACTCAGTTGGAAGTTTTTGAACATACTACTAAGCCAATTCTTCGTAGT
TTTTTGAATGGATATAATTGCACAGTACTTGCATATGGTGCCACTGGAGCGGGGAAGACC
CACACAATGCTAGGATCAGCTGATGAACCAGGAGTGATGTATCTAACCATGTTAGACCTT
TACAAATCCATGGATGAGATTAAAGAAGAGAAAGTATGTAGTACCGCAGTTTCTTATCTA
GAGGTATATAATGAACAGATTCGTGACCTGTTAGTAAATTCAGGGCCACTTGCTGTCCGG
GAAGATGCCCAGAAAGGGGTGGTCGTTCAGGGGTTGACTTTACATCAGCCCAAGTCCTCA
GAGGAAATTCTACAGTTACTGGATAATGGAAACAAAAACAGGACACAGCATCCCACTGAT
ATGAATGCTACATCTTCTCGTTCTCATGCTGTTTTCCAGATTTATTTGCGACAACAAGAG
AAAACAGCAAGTATTAATCAGAATGTCCGAATTGCCAAGATGTCACTCATTGACCTGGCA
GGGTCTGAGAGAGCCAGTACTACCAGTGCTAAAGGGGCCCGTTTTATAGAAGGCACAAAC
ATTAATCGATCACTTTTAGCTCTTGGAAATGTCATCAATGCCTTAGCAGATACAAAGAGA
AAGAATCAGCATATTCCTTACAGAAATAGTAAGCTCACTCGCTTGTTAAAGGATTCTCTT
GGAGGCAACTGTCAAACTATAATGATAGCTGCTGTTAGTCCTTCCTCTATGAGCTACGAT
GACACATATAACACTCTTAAGTATGCTAATCGTGCAAAGGATATTAAATCTTCTTTGAAG
AGCAATATTCTTCACCTTGACAATCACATAACTCAGTATGTTAAGATCTGTAATGAGCAG
AAGGAAGAGATTTTAATGTTAAAAGAAAAACTAAAAGCCTATGAAGAACAGAAAGCCTTT
GCTGATGAAAATAACAAAGCAAAGTTAATGATTTCTAACCCTCAGGAAAAAGAAATTGAA
AGATTTCAAGAAGTTCTGAACTGCTTGTTCCAGAATCGAGAAGAAATTAGGCAAGAATAT
CTGAAGTTGGAAATGTTACTTAAAGAAAATGAACTTAAATCATTCTATCAACAACAATGC
CATAAGCAAATAGAAATGATGTGTTCTGAAGATAAAGTAGAAAAGGCCACTTGCAAACGA
GATCATAGACTCGCAATGTTGAAAACTCGTCGCTGCTACCTGCAGAAGAAAAGGGAGGAG
GAATTGAAGCAATTTGATGAGAATAGTAATTGGCTCCATCGTGTCGAAACCGAAATGGGA
CTTTTAGGTCAAAATGGACATATTCCAAAGCAGAACAAAGATCTGAAAGCCCAAATCAAA
CATATGATGGATCTAGCTTGTCTTCAAGAACAACAACACAGGCAAACTGAAGCAGTATTG
AATGCTTTATTACCAACTCTAAGAAAACAGTATTGTGCATTAAAAGAAGCTGGCCTGTTA
AATGCTGCTTTTGAGTCTGACTTCAAAGAAATTGAGCATTTGGTAGAGAGGAAAAAAGTG
GTTGTTTGGGCTGACCAGACTACTGAACGTACCAAGCACAACGGTCTGCCTGGGGTTTCC
GATTTTATGGCTTTCCCACAGCTTGCGCCAGTTCAGTCTACTTCCTGCACATCTTCAAGT
GAATCTAATCTGCTTAACATTCCTTCACAAAAAAGAACTCGAAGAAAACTAATGTCTTCT
CCTTTGAAAGCAGAACTTACCCAAAAGTCAACACTGTCTGAAAGTATGCAACTCAATGAT
TCTTTCAGCAAAGAACTTCAGCCTATTACGTATACCCCAGAAGACTATAGAAAAACTTTT
CAAAATCCATCTACAGTGACTTTATTAAAACCATCGTCTAATGCTACAAATTTTCAGGCC
ATCAGCTCAAATATAAACAGTGATAATTCTCTGAAAATGTCATGTGAATTAGATATCCCT
CTGAGTAGGAAAGAATATGGACGGGAAGATTTGGACTCTACATTTACTATATGTGAAGAC
ACCAGGAGATTGAAGAGTAAATTACCTGAAGAACAATCACTACCAAACAATAACATTTTA
CAAAGGCTAGCCCCTACCTCATTCTCAACCAAACATGACCTGCCTGTACGAAGCATTGTA
CCATCCTACATGGCAATGACTGCTGCTGCCAAAAGGAAACGGAAATTAGCAAGTTCTGCA
TCAAACACTTTAACTGCTGAGGGAAGTTCTGGATTTGCCAAACGTGTTCGAAAAGATAAT
TCAAGTGGTAATCACTCACAAGAAAAT
>RhFe
ATGTCTGTCACTGAGGAAGACCTGTGTCACCAGATGAAAGTAGTTGTTCGTGTGCGTCCT
GAAAACACGAAGGAAAAGGCAGCTGGATTCCATAAAGTGGTCCATGTTGTAGATAAGCAT
ATTCTAGTGTTTGATCCCAAACAAGAAGAAATCAGTTTTTTCCGTGGAAAGAAAACTGCA
AATCGAGATATTAGAAAGAGACAAAATAAGGATCTTAAATTTGTATTTGATGCTGTTTTT
GATGAAACTTCAACTCAACTGGAAGTTTTTGAACACACTACTAAGCCAATTCTTCGTAGT
TTTCTGAATGGATATAATTGCACAGTGCTTGCATATGGTGCCACTGGAGCTGGGAAGACA
CACACGATGCTAGGATCAGCTGGTGAGCCTGGAGTAATGTACCTAACTATGGTAGACCTT
TACAAATCCATGGATGAGATTAAAGAAGAGAAAATATGTAGTACCGCCGTTTCTTATCTG
GAGGTGTACAATGAACAGATACGTGACCTCTTAGTAAATTCAGGGCCACTTGCTGTCCGG
GAAGATGCCCAAAAAGGGGTGGTGGTTCAGGGGTTGACTTTACATCAGCCCAAGTCCTCA
GAGGAAATATTACAATTATTGGATAATGGAAACAAAAACAGGACACAGCATCCCACTGAT
ATGAATGCTACATCTTCTCGTTCTCATGCTGTTTTCCAGATTTATTTGCGACAACAAGAC
AAAACAGCAAGTATCAATCAAAATGTCCGAATTGCGAAGATGTCACTCATTGACCTGGCA
GGGTCTGAAAGAGCCAGTACTACGAGTGCTAAAGGAGCCCGTTTTATAGAAGGCACCAAT
ATTAATCGATCACTTTTAGCTCTTGGGAATGTCATCAATGCCTTAGCAGATACAAAGAGA
AAGAATCAGCATATTCCTTACAGAAATAGTAAGCTCACTCGCTTGTTAAAGGATTCTCTT
GGAGGCAACTGTCAAACTATAATGATAGCTGCTGTTAGTCCTTCCTCTATGAGCTACGAT
GACACATATAACACTCTCAAGTATGCTAACCGTGCAAAGGACATTAAATCTTCATTGAAG
AGCAATGTTCTTCACCTCGACAATCATATAACTCAGTATGTCAAGATCTGTAATGAGCAG
AAGGAAGAGATTTTAATGTTAAAGGAAAAACTAAAAGCCTATGAAGAACAGAAAGCCTTT
GCTGATGAAAATAACAAAGCAAAGTTAATGATTTCAGACCCTCAGGAAAAAGAAATTGAA
AGATTTCAAGAAATTCTGAACTGCTTGTTCCAGAATCGAGAGGAAATTAGGCAAGAATAT
CTGAAGTTGGAAATGTTACTTAAAGAAAATGAACTTAAATCATTTTATCAACAGCAGTGC
CATAAGCAAATAGAAATGATGTGTTCTGAAGACAAAGTAGAAAAGGCTACTTGCAAACGA
GATCATAGACTTGCAATGTTGAAAACTCGTCACTGCTACCTGCAGAAGAAAAGGGAGGAG
GAATTGAAGCAATTTGATGAGAATACGAATTGGCTCCATCGTGTCGAAACCGAAATGGGA
CTCTTAGGTCAAAATGGTCATATTCCAAAGCAGAACAAAGATTTGAAAGCACAAATTAAA
CATATCATGGATCTAGCTTGTCTTCAAGAACAGCAGCACAGGCAAACTGAGGCAGTATTG
AATGCTTTACTTCCAACCCTAAGAAAACAGTATTGTGCATTAAAAGAAGCTGGCCTGTCA
AATGCTGATTTTGAGTCTGACTTCAAAGAAATTGAACATTTAGTAGAGAGGAAAAAAGTG
GTTGTTTGGGCTGATCAAACAATTGAACATACCAAGCAAAACGATCTACCTCAAGTTTCT
GTTCTTATGACCTTTCCACAACTTGCTCCAGTTCAGTCTGTTTCCTGCACATCGTCAAGT
GAATCTAATCTACTTAACGTTCCTTCACAAAAAAGAACTCGAAGAAAACTAATGCCTTCT
CCCTTGAAAGCAGAACTTACCCAAAAGTCTTCACTGTCTGAAAGTGTGCAGCTCAATGAC
TCGTTCAGCAAAGAACTTCAACCTATTGTGTATACGCCAGAAGGCTGTAGAAAAACTTTT
AAAAATCAATCTACAGGGACCTTATTAAAACCATCGTCTCATACTACAAGTTTTCAGGCC
ATCAGCTCAAATACAAACAGTGATAATTCTCTGAAAATGTCGTGTGAAGTAGATATCCCT
CTCAGCAGAAAAGAAAACGAACAGGAGGACTTGGACTCTACATTTACTGTCTGTGAAGAC
ACCAGGAAATTGAAAAGTGAATTACCTGAACAACAACCACTATCAAGCAGTAACATTTTA
CAAAGGCTTGCCCTTTCCTCATTGTCAACTAAACATCCTCTGCCTCTACAAAACATAGTA
CCATCCTACATGGCAATGACTGCTGCTGCCAAAAGGAAACGGAAACTAACAAGTTCTGCA
TCAAATACTTTAACTACTGAAGAAACTTCTGGATTTGCCAAACGTGTTCGAAAAGATAAC
TCAAGTGACAAGAACTTACAAGAAAAT
>RoAe
ATGTCTGTCACCGAGGAAGACCTATGTCACCACATGAAAGTAGTTGTTCGTGTACGTCCT
GAAAACACAAAGGAAAAGACAGCCGGATTCCATAAAGTAGTCCATGTTGTGGATAAGCAC
ATTCTAGTTTTTGATCCCAAACAACAAGAAATCAGTTTTTTCCATGGAAAAAAAACTGCA
AATCGAGATATTACGAAGAGACAAAATAAGGATCTTAAATTTGTATTTGATACTGTTTTT
GATGAAACTTCGACTCAATTGGAAGTTTTTGAACACACTACTAAGCCAATTCTTCGCAGT
TTTTTGAATGGATATAATTGCACAGTACTTGCATATGGTGCCACTGGAGCTGGAAAGACC
CACACAATGCTAGGATCAAATGGTGAACCAGGAGTGATGTATCTAACCATGTTAGACCTT
TACAAATCCATGGATGAGATTAAAGAAGAGAAAGTATGTAGTACTGCAGTTTCTTATCTA
GAGGTATATAATGAACAGATTCGTGACCTGTTAGTAAATTCAGGGCCACTTGCTGTCCGA
GAAGATGCCCAGAAAGGGGTGGTCGTTCAGGGGTTGACTTTACATCAGCCCAAGTCCTCA
GAGGAAATTTTACAGTTATTGGATAATGGAAACAAAAACAGGACACAGCATCCCACTGAT
ATGAATGCTGCATCCTCTCGTTCTCATGCTGTTTTCCAGATTTATTTGCGACAACAAGAC
AAAACAGCAAGTATTAATCAGAATGTCCGAATTGCCAAGATGTCACTCATTGACCTGGCA
GGGTCTGAGAGAGCCAATACTACCAGTGCTAAAGGGGCCCGTTTTATAGAAGGCACAAAT
ATTAATCAATCACTTTTGGCTCTTGGGAATGTCATCAATGCCTTAGCAGATACGAAGAGA
AAGAATCAGCATATTCCTTACAGAAATAGTAAGCTCACTCGCTTGTTAAAGGATTCTCTT
GGAGGCAACTGTCAAACTATAATGATAGCTGCTGTTAGTCCTTCCTCTATGAGCTACGAA
GACACATATAACACTCTTAAGTATGCTAATCGTGCAAAGGACATTAAATCTTCTTTGAAG
AGCAATGTTCTTCACCTTGACAATCATATAACTCAGTATGTTAAGATCTGTAATGAGCAG
AAGGAAGAGATTTTAATGTTAAAAAAAAAACTAAAAGCCTATGAAGAACAGAAAGCCTTT
GCTGAGAAAAATAACAAAGCAAAGTTAATGATCTCTAACCTTCAGGAAAAAGAAATTGAA
AGATTTCAAGAAGTTCTGAACTGCTTGTTCCAGAATCGAGAAGAAATTAGGCAAGAATAT
CTGAGGTTGGAGATGTTACTTAAAGAAAATGAACTTAAATCATTCTATCAACAACAATGC
CATAAGCAAATAGAAATGATGTGTTCTGAAGATAAAGTAGAAAAGGCCACTTGCAAACAC
GATCATAGACTTGCAGCGTTGAAAACTCGTCGCTGCTACTTGCAGAAGAAAAAGGAGGAA
GAATCGAAGCAATTTGATGAGAATACTAATTGGCTCCATCGTGTCGAAACTGAAATGAGA
CTTTTAGGTCAAAATGGACATATTCCAAAGCAGAATAAAGATTTGAAAGCCCAAATCAAA
CATATGACGGATCTAGCTTGTCTTCAAGAACAACAACACAGGCGGACTGAAGCAGTATTG
AATGCTTTATTACCAACTCTGAGAAAACAGTATTGTACATTAAAAGAAGCTGGCCTGTTA
AATGCTACTTTTGAGTCTGACTTCAAAGAAATTGAGCATTTGGTAGAGAGGAAAAAAGTG
GTTGTTTGGGCTGACCAGACTACTGAACGTACCAAGCACAACGGTCTACCAGGGGTTTCC
AATCTTATGGCCTTCCCACAGCTTGCGCCAGTCCAGTCTACTTCCTGCACATCTTCAAGT
GAATCTAATCTGCTTAACATTCCTTCACAAAAAAGAACTCGAAGAAAACTAATGTCTTCT
CCTCTGAAAGCAGAACGTGCCCAAAAGTCCACACTGTCTGAAAGTGTGCAGCTCAATGAT
TCTTTCAGCAAAGAACTTCAGCCTATTATGTATACCCCAGAAGACTATAGAAAAACTTTT
CAAAATCCATCTACAGTGACCTTATTAAAACCATCATCTAATGCTACAAGTTTTCAGGCC
ATCCGCTCAAATACAAACAGTGATAATTCTCTGAAAATGTCATGTGAAGTAGATGTCCCC
CTGAGCAGGAAAGAATATGGACAGGAAGATTTGGACTCTACATTTATTATATGTGAAGAC
ACCAGGAGATTGAAGAGTAAATTACCTGAAGAACAATCACTACCAAACAATAACATTTTA
CAAAGGCTAGCCCCTTCCTCCTCCTCAACCAAACATGATTTGCCTGTACAAAGCATTGTA
CCATCCTACATGGCAATGACTGCTGCTGCCAAAAGGAAACGAAAGTTAACAAGTTCTGCA
TCAAACACTTTAACTGCTGAGGGAAATTCTGGATTTGCCAAACGTATTCGAAAAGATAAT
TCAAGTGGTAAACACTCACAAGAAAAT
