# Supplementary material for: Positively selected genes in the hoary bat (Lasiurus cinereus) lineage: prominence of thymus expression, immune and metabolic function, and regions of ancient synteny
Source: PeerJ. 2022 Mar 17;10:e13130. doi: 10.7717/peerj.13130 (PMC8934532; doi:10.7717/peerj.13130)
Supplement: Supplemental Information 3 — Initially tested orthogroups that have been edge-trimmed as described in the Methods. [file peerj-10-13130-s003.zip › original.trimmed/trimmed-OG0002066.fas]

>EpFu
ATGGGCTTCTGCGAAGGAGGTGACCTGTACCGAAAGCTCAAGGAACAGAAAGGGCAGCTT
CTGCCTGAAAGTCAGGTGGTGGAGTGGTTTGTTCAGATCGCCATGGCTCTGCAGTATTTA
CATGAAAAACACATCCTTCACCGAGATCTGAAAACTCAAAATGTCTTCCTAACGAGAACA
AACATCATCAAAGTGGGTGACCTAGGAATTGCCCGAGTGTTGGAGAACCACTGTGATATG
GCTAGCACCCTCATTGGCACACCCTACTATATGAGCCCTGAATTGTTCTCAAACAAACCC
TACAACTATAAGTCTGATGTTTGGGCTCTGGGATGCTGTGCTTATGAAATGGCCACCCTA
AAACATGCTTTCAATGCAAAAGACATGAATTCTTTAGTTTATCGGATTATTGAAGGAAAG
CTGCCACCAATGCTGGCAGAACTGATAAGGACAATGCTGAGCAAAAGGCCTGAAGAAAGC
ATCCTGAGGCAGCCTTACATAAAGCGCCAAAAAACCAAAAATAATATTAAAAATGGTGAC
TCTAAATCCAAGCCTGTTTCTTCAGTGGTTTCTGGAAAGGCTGAATCAAATCATGAAGTA
GTTCCCCCCCAACCACAGCCTTCTGAGGGCTCCAAGACATATGTAATGGATCAAGTTGCT
GGTGAGTGGGGTATAGAAGAACAGGACAGAATCCACCCAGGTTTACAGCCTGGGTCTGAG
CCTTCCCTGTCTCGACAGCGACGGCAGAAGAAAAGAGAACAGACTGAACACAGTGGGGAG
AAAAGACAGTTCCAGGAGGCTCTGCCTCAACTTTTGCCTTCTCTTCCTGCTGTTGGAAAA
GTGGATGTCACATCAACCCAAAAGGATGCTGAAAACCAAAATAGAGTGATCACTGAGTCT
GTGAGCAGTTCCAGGAGCAGTGAGATGTCATCATCAAAGGACCGACCATTATCAGCAAGA
GAGAGGAGGCGACTAAAGCAGTCACAGGAAGAGAGATTCCCCTCAGGCCCTTCAGTGAGG
AGAGCTTCTCTGAGTACACCGGGGCCAGGACAGCCACAAGAGGAGAGCCAGCTCACCCCT
GCTCCATGGTTGTCTTCTGACCGAAGCTTTGCTCAGCTTACCCATTGTTTCTCTGAGGAG
GAGTTAAGTTCTTCTACAAGTTCAACTGACAAATCAGGGGATTCCAGGAAAGGTCATTCA
AGTGAAATGAGTGATTTGGTACAATTGATGACTCAGACCCTAAAATTGGACTCTAAAGAG
AACTATGAGGATCTCCCAGTGCCAGATCCAGTGTCAGAATTTAAACTTCATCGAAAGTAT
CGGGACACACTGATACTTCATGGGAAAGTTGCAGAACAGGCAGAGGAACTCCATTTTAAA
GAGCTACCTTTA
>HiAr
ATGGGCTTCTGCGAAGGAGGTGATCTGTACCGAAAGCTCAAGGAGCAGAAAGGGCAGCTT
CTGCCTGAGAGTCAGGTAGTGGAGTGGTTTGTTCAGATCGCCATGGCTCTGCAGTATTTA
CATGAAAAACACATCCTTCACCGAGATCTGAAAACTCAAAATGTCTTTCTAACAAGAACA
AACATCATCAAAGTGGGCGACCTAGGAATTGCCCGAGTGTTAGAGAACCACTGTGATATG
GCTAGCACTCTCATTGGCACACCCTACTACATGAGCCCTGAGTTGTTCTCAAACAAACCC
TACAATTATAAGTCTGATGTTTGGGCTCTGGGATGCTGTGTTTATGAAATGGCCACCCTG
AAGCATGCTTTCAATGCAAAAGACATGAATTCTTTAGTTTATCGGATTATTGAAGGAAAG
CTGCCCCCAATGCTGGCAGAACTGATAAGAACAATGCTGAGCAAAAGGCCTGAAGAAAGC
ATCCTGAGGCAGCCTTACATAAAGCGCCAAAAAACTAAAAACAATATTAAAAATGGTGAT
CATAAACCCAAGCCTGTTGCTTCCACGGTTTCTGACAAGGCTGAATCAAATCATGAAGTA
GTTCTCCCTCAACCACACTCGTCTCAGGGCTGCAAGACATATGTAATGGATGAAGTTGCT
GGTGAATGTATTATAGAGAAAGAGAATAGAATCTACCCAGGCTTGCAGCCAGGGTCTGAC
CCTTCCGTGTCTCGACAGCGACGGCAGAAGAAAAGAGAACAGACTGAACACAGTGGGGAA
AAGAGACAGTTCCAAGGGGCTCCTCCTCTCCTTTTGCCTTCTCTTCCCGCTGTTGGAAAA
GTGGATGTCACACCAACCCCAAACAATACTGCAAACCAAAGTAGAGTGGTCGCTGGGTGC
GTGAGCAGCCCGGGGAGCAGCGAGATGTCATCATCAAAGGATCGACCGTTATCAGCAAGA
GAGAGGAGGCGACTAAAGCAGTCACAGGAAGAGGTATTCCCCTCAGGCTCTTCGGTGAGG
AAAGCTTGTGTGAGTGCAGCGGGGCCAGGGAAGCCACCAGAGGAAGGCCAGCCGCCCCCT
GCCCAAAGGTTGTCTTCCGGCCGAAGCTTTGCTCAGGTACGTTACTTAATTCTAAGGGAA
ATGGTGGACATGTCTACATCTGGCATGCCTCCCAATGGGGATTCCAGGAAAGGTCATACA
AATGAAATGACTGACTTGGTACAATTGATGACTCAGACCCTAAAATTGGACTCTAAAGAG
AGCTTTGAAGATCCCCCAGTGGCAGATCCAGTGTCAGAATTTAAACTTCATCGGAAGTAT
CGGGACACGCTGCTACTTCATGGGAAAGTTGCAGAAGAGACAGAAGAATTCCATTTTAAA
GAGCTACCCTTA
>LaCi
ATGGGCTTCTGCGAAGGAGGTGATCTGTACCGAAAGCTCAAGGAGCAGAAAGGGCAGCTT
CTGCCTGAAAGTCAGGTGGTGGAGTGGTTTGTTCAAATCGCCATGGCTCTGCAGTATTTA
CATGAAAAACACATCCTTCACCGAGATCTGAAAACTCAAAATGTCTTCCTAACAAGAACA
AACATCATCAAAGTGGGTGACCTAGGAATTGCCCGAGTGTTAGAGAACCACTGTGATATG
GCTAGCACCCTCATTGGCACACCCTACTATATGAGCCCTGAATTGTTCTCAAACAAACCC
TACAACTATAAGTCTGATGTTTGGGCTCTAGGATGCTGTGCTTATGAAATGGCCACCCTA
AAACATGCTTTCAATGCAAAAGACATGAATTCTTTAGTTTATCGGATTATTGAAGGAAAG
CTGCCACCAATGCTGGCAGAACTGATAAGGACAATGCTGAGCAAAAGGCCTGAAGAAAGC
ATCCTGAGGCAGCCTTATATAAAGCGTCAAAAAACCAAAAGTAATATTAAAAATGGTGAC
TCTAAATCCAAGCCTGTTTCTTCAATGGTTTCTGGAAAGGCTGAATCAAATCATGAAGTA
GTCCCCCCACAACCACAGCCTTCTGAGGGCTCCAAGACATATGTAATGGATCAAGTTGAT
GGTGAATTGGTTATAGAAGAACAGGACAGAATCCACCCAGGTTTACAGCCAGGGTCTGAG
CCTTCCCTGTCTCGACAGCGACGGCAGAAGAAAAGAGAACAGACTGAACACAGTGGAGAG
AAAAGACCGTTCCAGGAGGCTACGCCTCAACTTTTGCCTTCACTTCCTGCTGTTGGAAAA
GTAGATGTCACATCAACCCAAAAGGGTGCTGAAAACCAAAACAGAGTGATCACTGAGTCT
GTGAGCAGTTCCATGAGCAATGAGATGTCATCATCAAAGGACCGACCATTATCCGCAAGA
GAGAGGAGGCGACTAAAGCAGTCACAGGAAGAGAAATTCCCCTCAGGCCCTTCAGTGAGG
AGAGCTTCTCTGAGTACACCGGGGCCAGGACAGCCACAAGAGGAAAGCCAGCTCACCCTT
GCTCCATGGTTGTCTTCTGACCAAAGCTTTGCTCAGCTTACCCATTGTTTCTCTGAGGAG
GAGTTAAGTTCGTCTACAAGTTCAACTGATAAATCAGGGGATTCCAGGAAATGTCATTCA
AGTGAAATGAGTGATTTGGTACAATTGATGACTCAGACCCTAAAATTGGACTCTAAAGAG
AACTGTGAAGATCTCCCAGTGCCAGATCCAGTGTCAGAATTTAAACTTCATCGGAAGTAT
CGAGACACACTGATACTTCATGGGAAAGTTGCAGAACAAGCAGAGGAACTCCATTTTAAA
GAGCTACCTTTA
>MyLu
ATGGGCTTCTGCGAAGGAGGTGATCTGTACCGAAAGCTCAAGGAGCAGAAAGGGCAGCTC
CTGCCTGAAAGTCAGGTGGTGGAGTGGTTTGTTCAGATCGCCATGGCTCTGCAGTATTTA
CATGAAAAACATATCCTTCACCGAGATCTGAAAACTCAAAATGTCTTCCTAACAAGAACA
AACATCATCAAAGTGGGTGACCTAGGAATTGCCCGAGTGTTGGAGAACCACTGTGATATG
GCTAGCACCCTCATTGGCACACCCTACTATATGAGCCCTGAATTGTTCTCAAACAAACCC
TACAACTATAAGTCTGATGTTTGGGCTCTGGGATGCTGTGCTTATGAAATGGCCACCCTG
AAGCATGCTTTCAATGCAAAAGACATGAATTCTTTAGTTTATCGGATTATTGAAGGAAAG
CTGCCACCAATGCTGGCAGAACTGATAAGGACAATGCTGAGCAAAAGGCCTGAGGAAAGC
ATCCTGAGGCAGCCTTACATAAAGCGCCAAAAAACCAAGAATAATATTAAAAATGGTGAC
TCTAAATCCAAGCCTGTTTCTTCAATGGTTTCTGGAAAGGCTGAATCAAATCATGAAGTA
GTTCCCCCCCAACCACAGTCTTCTGAGGGCTCCAAGACATATGTAATGGATCAAGTTGCC
GGTGAGTGGGTTATGGAAAAACAGGACAGAATCCACCCAGGTTTACAGCCAGGGTCTGAA
CCTTCCCTGTCTCGACAGCGACGGCAGAAGAAAAGAGAACAGACTGAACACAGTGGGGGA
AAAGGACAGTTCCAGGAGGCTCTGCCACAACTTTTGCCTTCTCTTCCTGCTGTTGGAAAA
GGGGATGTCATATTAACCCAAAAGGATGCTGAAAACCAAAATAGAGTGATCACTGAGTCT
GTGAGCAGTTCCGGGAGCAGTGAGATGTCATCATCAAAGGACCGACCATTATCAGCAAGA
GAGAGGAGGCGACTAAAGCAGTCACAGGAAGAGAGATTCCCCTCAGGCCCTTCAGTGAGG
AGAGCTTCTGTGAGTACACCGGGGCCAGGGCAGCCACAAGAGGAAAGCCAGCTCACCCCT
GCTCCAAGGTTGTCTTCTGACCGAAGCTTTGCTCAGCATACCCATTGTTTCTCTGAGGAG
GAGTTAAGTTCTTCTACAAGTTCAACTGATAAATCAGGGGATTCTAGGAAATGTCATTCA
AGTGAAATGAGTGATTTGGTACAATTGATGACTCAGACCCTAAAACTGGACTCTAAAGAG
AACTGTGAGGATCTCCCAGTACCAGATCCAGTGTCAGAATTTAAACTTCATCGAAAGTAT
CGGGACACACTGATACTTCATGGGAAAGTTGCAGAACAGGCAGAGGAACTCCATTTTAAA
GAGCTACCTTTA
>PhDi
ATGGGCTTCTGTGAAGGAGGTGACCTATACCGAAAGCTCAAGGAGCAGAAAGGGCAGCTT
CTGCCTGAAACTCAGGTGGTGGAGTGGTTCGTTCAGATTGCCATGGCTCTGCAGTATTTA
CATGAAAAGCACATCCTTCACCGAGATCTGAAAACTCAAAATGTCTTCCTAACAAGAACA
AACATCATCAAAGTGGGTGACCTGGGAATTGCCCGAGTGTTAGAAAACCATTGTGACATG
GCCAGCACCCTCATTGGCACACCCTACTATATGAGCCCTGAACTGTTCTCAAACAAACCC
TACAACTATAAGTCTGATGTTTGGGCTCTGGGATGCTGTGTTTATGAAATGGCCACCCTG
AAGCATGCTTTTAATGCAAAAGACATGAATTCTCTAGTTTATCGGATTATTGAAGGAAAG
CTGCCACCAATGCTGGCAGAACTAATAAGAACAATGCTGAGCAAAAGGCCTGAAGAAAGC
ATCCTGAGGCAGCCTTACATAAAGCGCCAAAAAACCAAAAATAATATTAAAAATGGTGAC
TCTAAATCCAAGCCTTTCTCTTCAGTGGTTTCTGGAAAGGCTGAAACGAACCATGGAGTA
GTTGCTCACCACCCACACTCTTCTGAAGGCTCCAAGACATATATAATGGATCAAGTTGCT
GGTGAATGTATTAGTGAAAAAGAGGACAGAGCTCACCCAGGTTTACCTCCAGGGTCTGAA
CCTTCCCTGTCTCGACAGCGACGGCAGAAGAAGAGAGAACAGACTGAGCACAGTGGGGAA
AAGAGACAGTTCCAGGAGGCTCCACATCCACTTTTGCCTTCTCTTCCCACTGTTGGAAAA
GTGGATGTCACATCAACTGAAAAGGAGGCTGAAAACCAAAGCAGGGTGGTCACTGAGTCT
GTGAGCAGTTCCAGAAGCAGTGAGATGTCATCATCAAAGGATCGACCATTATCAGCAAGA
GAAAGGAGGCGACTAAAGCAGTCACAGGAAGCGGTGTTACCCTCAGGCCCTTCTGTGAGG
AGCACTTCTCCTAGTGCAGCGGGACCAGGAAAGCCACAAGAGGAAAGCCAGTCCACCTCT
CCTCTACGGTTGTCTTCTGACAGAAGCTTTGCTCAGCTCAACCAGTGTTTCTCTGAGGAG
GAGTTAAGTTCCTCGGCAAGTTCAACTGATAAGTCAGGGGATTCCAGAAAAGGTCATTCG
AGTGAAATGAGTGACTTGGTACAATTGATGACTCAGACCCTAAAGTTGGACTCTAAAGAG
AGCTGTGAGGATCTCCCAGTACCAGATCCAGTGTCAGAATTTAAACTTCATCGGAAGTAC
CGGGACACATTGATACTTCATGGGAAAGTTGCAGAACAGGCAGAGGAGCTCCATTTTAAA
GAGCTACCTTTA
>PtVa
ATGGGCTTCTGCGAAGGAGGTGATCTGTACCGAAAGCTCAAGGAGCAGAAAGGGCAGCTT
CTGCCTGAGAGTCAAGTGGTGGAGTGGTTTGTTCAGATCGCTATGGCTCTGCAGTATTTA
CATGAAAAACACATCCTTCACCGAGATCTGAAAACTCAAAATGTCTTCCTGACAAGAACA
AACATCATCAAAGTGGGTGACCTAGGAATTGCTCGAGTGTTAGAGAACCACTGTGATATG
GCTAGCACCCTCATTGGCACACCCTACTACATGAGCCCTGAATTGTTCTCAAACAAACCC
TACAACTATAAGTCTGATGTTTGGGCTCTAGGATGCTGTGTTTATGAAATGGCTACCCTG
AAGCATGCTTTCAATGCAAAAGACATGAATTCTTTAGTTTATCGGATTATTGAAGGAAAG
GTAAAGAATATTCTGGAACTAATTATTTTTAATATTTGGAAATCCAATCCAGGAGATTAT
ATTACATTTAGTCCTTATGTCTCTTTAAGAAAAACCAAAAATAATATTAGAAATGGTGAC
TCTAAATCCAAGCCTGTTGCTTCTGTGGTTTCTGAAAAGGCTGAATCAAATCATGAAGTA
GTTCCTTCCCAACCACACTCTTCTGAGGGTTCCAAGACACATGTAATGGATCAAGTTGCT
GGTGAATGTATTACAGAGAAAGAGGACAGAATCCACTCAGGTTTACAGCCAGGATCTGAA
CCTTCCCTGTCTCGACAGCGACGGCAGAAGAAAAGAGAACAGACTGAACACAGTGAAGAA
AAGAGACAGTTCCAAGAGGCTCCTCCTCAACTTTTGCCTTCTCTTTCTACTGTTGAAAAA
GTGGATGTCACAGTGACCCAAAAGGATACTGAAAACCAAAGCAGAGTGGTCACTGGGCCT
GTGAATAGTTCGAGGAGCAGTGAGATGTCATCATCAAAGGATAGACCATTGTCAGCAAGA
GAGAGGAGGCGACTAAAGCAGTCACAGGAAGAGATATTCCCCTCAGGCCCTTCAGTGAGG
AAAGCTTCTCTGAGTGCAACGGGGCCAGGGAAGCCACAAGAAGAAAGCCAGCCCACCCCT
GCCCGATGGTTGTCTTCTGACCAAAGCTTTGCTCAGCTCACCCATTGTTTCTCAGAGGAA
GAGTTAAGTTCTTCTACAAGTTCAACTGATAAATCAGGAGATTCCAGAAAAGGTCATACA
AATGAAATGAGTGACTTGGTACAATTGATGACTCAGACCCTAAAACTGGACTCTAAAGAG
AGCTGTGAAGATCTCCCAGTGCCAGATCCAGTGTCAGAATTTAAACTTCATCGGAAGTAT
CGGGACACGCTGATTCTTCATGGGAAAGTAGCGGAAGAGGCAGAGGAGCTCCAGTTTAAA
GAGCTACCTTTA
>RhFe
ATGGGCTTCTGTGAAGGAGGTGATCTGTACCGAAAGCTTAAGGAGCAGAAAGGGCAGCTT
CTGCCTGAGAGTCAGGTAGTGGAGTGGTTTGTTCAGATCGCCATGGCTCTGCAGTATTTG
CATGAAAAACACATCCTTCACCGAGATCTGAAAACTCAAAATGTCTTCCTAACAAGAACA
AACATCATCAAAGTGGGTGACCTAGGAATTGCCCGAGTGTTAGAGAACCACTGTGATATG
GCTAGCACTCTCATTGGCACACCCTATTACATGAGCCCTGAATTGTTCTCAAACAAACCC
TATAACTATAAGTCTGATGTTTGGGCTCTGGGATGCTGTGTTTATGAAATGGCCACCCTG
AAGCATGCTTTCAATGCAAAAGACATGAATTCTTTAGTTTATCGGATTATTGAAGGAAAG
CTGCCACCAATGCTGGCAGAACTGATAAGAACAATGCTGAGCAAAATGCCTGAAGAAAGC
ATCCTGAGGCAGCCTTACATAAAGCGCCAAAAAACCAAAAATAATATTAAAAATGGTGAC
CCTAAATCTAAGCCTGTTGCTTCCACGGTTTCTGAAAAGGCTGAATCAAGTCATGAAGTA
GTTCCCCCTCAAACACACTCTTCTCAGGGCTCCAAGACATATGTAATGGATGAAGTTTCT
GGTGAATGTATTACAGAAAAAGAGGACAGAATCCACCCACGTTTACAGCCAGGGTCTGAA
CCTTCCCTATCTCGCCAGAGACGGCAGAAGAAAAGAGAGCAGACTGAGCACAATGGGGAA
GAGAAACAGTTCCAAGAGGCTCCTCCTCACCTTTTGCCTTCTCTTCCCACTGTTGGAAAA
GTGGATGTCACATCAACCCAAAAGAATACTGAAAACCAAAGTAGAGTGGTCACTGGGTGC
ATGAGCCGTTTGAGGAGCAGTGAGATGCCATCATCAAAGGATCGACCATTATCAGCAAGA
GAGAGGAGGCGACTAAAGCAGTCACAGGAAGAGATACTCCCCTCAGACCCTTCAATGAGG
AGAGCTTCTCTGAATGCAGCGGGGCCAGGAAAGCCACAAGAGGAAGGCCAGCCCACCCCT
GCCCGATGGTTGTCTTCTGGCCGAAGCTTTGCTCAGCTCACCCACTGTTTCTCTGAGGAG
GAGTTAAGTTCTTCTACAAGTTCAACAGATAAATCAGGGGATTCCAGAAAAGGTCATACA
AATGAAATGACTGACTTGGTACAATTGATGACTCAGACCCTAAAATTGGACTCTAAAGAG
AGCTGTGAAGATCCCCCAGTGCCAGATCCAGTGTCAGAATTTAAACTTCATCGGAAGTAT
CGGGACACACTGATACTTCATGGGAAAGTTGCAGAAGAGACAGAAGACCTCCATTTTAAA
AAGCTACCCTTA
>RoAe
ATGGGCTTCTGTGAAGGAGGCGATCTGTACCGAAAGCTCAAGGAGCAGAAAGGGCAGCTT
CTGCCTGAGAGTCAAGTGGTGGAGTGGTTTGTTCAGATTGCTATGGCTCTGCAGTATTTA
CATGAAAAACACATCCTTCACCGAGATCTGAAAACTCAAAATGTCTTCCTGACAAGAACA
AACATCATCAAAGTGGGTGACCTAGGAATTGCTCGAGTGTTAGAGAACCACTGTGATATG
GCTAGCACCCTCATTGGCACACCCTACTACATGAGCCCTGAATTGTTCTCAAACAAACCC
TACAACTATAAGTCTGATGTTTGGGCTCTAGGATGCTGTGTTTATGAAATGGCTACCCTG
AAGCATGCTTTCAATGCAAAAGACATGAATTCTTTAGTTTATCGGATTATTGAAGGAAAG
CTGCCACCAATGCTGGCTGAACTGATAAGAACAATGTTGAGCAAAAGGCCTGAAGAAAGC
ATCCTGAGGCAGCCTTACATAAAGCGCCAGAAAACCAAAAATAATATTAAAAATGGTGAC
TCTAAATCCAAGCCTGTTCCTTCTGTGGTTTCTGAAAAGGCTGAATCAAATCATGAAGTA
GTTGCTTCCCAACCACTCTCTTCTGAGGGTTCCAAGACACATGTAATGGATCAAGTTGCT
GGTGAATGTATTACAGAGAAAGAGGACAGAATCCACCCAGGTTTACAGCCAGGGTCTGAA
CCTTCCCTGTCTCGACAGCGACGGCAGAAGAAAAGAGAACAGACTGAACACAGTGAGGAA
AAGAGACAGTTCCAAGAGGCTCCTCCTCAACTTTTGCCTTCTCTTTCTACTGTTGGAAAA
GCGGATGTCACAGCAACCCAAAAGGAAACTGAAAACCAAAGTAGAGTGGTCACTGGGTCT
GTGAATAGTTCAAGGAGCAGTGAGATGTCATCATCAAAGGATAGACCATTGTCAGCAAGA
GAGAGGAGGCGACTAAAGCAGTCACAGGAAGAGATATTCCTCTCAGGCCCTTCAGTGAGG
AAAGCTTCTCTGAGTGCAACGGGGCAAGGGAAGCCACAAGAAGAAAGCCAGCCCACCCCT
GCCCGATGGTTGTCTTCTGACCAAAGCTTTGCTCAGCTCACCCATTGTTTCTCAGAGGAA
GAGTTAAGTTCTTCTACAAGTTCAACAGATAAATCAGGAGATTCCAGAAAAGGTCATACA
AATGAAATGAGTGACTTGGTACAATTGATGACTCAGACCCTAAAACTGGACTCTAAAGAG
AGCTGTGAAGATCTCCCAGTGCCAGATCCAGTGCCAGAATTTAAACTTCATCGGAAGTAT
CGGGACACGCTAATACTTCATGGGAAAGTTGTGGAAGAGGCAGAGGAGCTCCAGTTTAAA
GAGCTACCTTTA
