# Supplementary material for: Positively selected genes in the hoary bat (Lasiurus cinereus) lineage: prominence of thymus expression, immune and metabolic function, and regions of ancient synteny
Source: PeerJ. 2022 Mar 17;10:e13130. doi: 10.7717/peerj.13130 (PMC8934532; doi:10.7717/peerj.13130)
Supplement: Supplemental Information 3 — Initially tested orthogroups that have been edge-trimmed as described in the Methods. [file peerj-10-13130-s003.zip › original.trimmed/trimmed-OG0002067.fas]

>EpFu
ATGGTGTCCGCTCTCGCCTTGGCTTTTTACCTGGCAAAGACAACTGAGACTGAGGATGTC
TTTGTTCCAGTTTTAAATATAAAACGTTCTGAGCTACCTCTACGAGGTGACAACGTCTTC
CTCCTTCAGGAGATTCACATTCCAGAGTCCCTCTTAATTTTCCGGGATGAGATTGACCTC
CACACGCTGCACCAGGCTGGCCAGCTCACCCTAATCCTTGTTGACCACCATGTCTTACCC
AGAAGTGACGCAGCCCTGGAGGAGGCAGTGGCAGAGGTGCTAGACCATCGGCCCATCGAT
CAGAAGCACTGCCCTCCCTGCCATGTTTCAGTTGAGCTGGTGGGGTCCTGCGCTACCCTG
GTGACCGAGAGAATCCTGCAGGGGGCACCAGAGATCTTGGACCGGCAAACTGCAGCCCTT
CTGCATGCAACAATCATCCTGGACTGTGTCAACATGGACCTTAAAATTGGAAAAGCAACC
CCAAAGGACAACAAATATGTGGAGAAGCTGGAGGCCCTCTTCACAGATCTGCCCAAGAGA
AATGACATCTTTGATTCTCTGCAAAAGGCAAAGTTTGATGTGTCGGGCCTGACCACTGAG
CAGATGCTGAGAAAGGACCAGAAGACCATTTTCAGACAAGGCACCAAGGTGGCCATTAGT
GCAATATATATGGATTTGGAGATCTGTGGAGTCCTGGAACGGTCCCACTCTCCGGCCCTG
AAGCTGACCCCTGCCCCAAGCCCTCACCCTAACCTCCAAGCCTATCTTCAAGGCAACACC
CAGGTCCCTCGGAAGAAACTTCTGCCTCTGCTCCAGGAAGCCCTGTCAGCATATTTTGAC
TCCATGACAATCCCTTCAGGGCACCCTGAGACTGCCAGGGAGCAGGTGGACAAGGAATCG
GACAGGGCAGGTACCTCCCTGGTCCCTGGACTGAGTCAAGATGAGGAGGAGCCTCCACTG
CCCCCCACACCCATGAACAGCTTGGTGGACGAGTGCCCTCTGGATCAGGGGCTGCCTAAA
CTCTCAGCCGAGGCCATCTTTGAGAAGTGCAGTCAGATCTCGCTGTCACAA
>HiAr
ATGGTGTCCGCTCTCGCCCTGGCGTTTTACCTGGCAAAGACGACCGAGGCTGACGAAGTT
TTTGTGCCAGTTTTAAATATAAAACGTTCAGAGCTACCTCTACGAGGGGACAACGTCTTC
TTCCTTCAGAAGGTTCACATTCCTGAGTCCCTCCTGATTTTCCGGGATGAGATTGACCTC
CACGCACTGCACAAGGCTGGCTGGCTCACCCTCACTCTTGTTGATCATCATGCCCTCCCC
ACAAGCGACGCAGCCCTAGAGGACGCAGTAGCAGAGGTGCTAGACCATCGGCCCATTGAG
CAGAAATGCTGCCCTCCCTGCCACGTTACGGTGGAGCTGGTGGGGTCTTGCACTACCCTG
GTGACCGAGCGGATCCTGCAGGGGGCACCAGAGACCTTGGACAGGCAGACTGCAGCCCTT
CTGCACGGAACAATCATCCTAGACTGTGTCAACATGGACCTTAACATTGGGAAGGCAACC
CCAAAGGACAAGAAATACGTGGCGAAACTGGAGGCCCTCTTCCCAGATCTGCCCGACAGA
AAAGACATCTTTGATTCTCTGCAAAAGGCAAAGTTTGATGTGTCAGGACTGACCACCGAG
CAGATGCTGAGAAAGGACCAGAAGACCATCACCAGACAAGGCATCAGTGTGGCCATCAGT
GCAATCTATATGGATTTGGAGATCTGTGGAGCCCTGGAACGCTCCCACTCTCCATTCCTG
AAGCTGACCCCTGTCCCCAGCAATCACCCCAACCTCCAAGCCTACCTCCAAGGCAACACC
CAGATCTCTCGGAAGAAACTGCTGCCTCTGCTCCAGGAAGCCCTGTCAGCATGTTCTGAC
TCCATGACAATCCCTTCGGGGCAGCCTGAGACCTCCAAGGAGCAGGTGGACACGGAACTG
GACAGGGGAGGTGCCCCCCTGATTCCTGGACTGAGTCAAGATGAGGAGGACCCCCCATTG
CCCCCCACACCCATGAACAGCTTGGTGGACGAGTGCCCTCTGGACCAGGGGCTGCCCAAA
CTCTCCGCAGAGGCCATCTTTGAGAAGTGCAGTCAGATCTCTCTGTCACAG
>LaCi
ATGGTGTCCGCTCTCGCCTTGGCTTTTTACCTGGCAAAGACGACTGAGACTGAGGATGTC
TTTGTTCCAGTTTTAAATATTAAGCGCTCTGAGCTACCTCTACGAGGTGACAACGTCTTC
CTCCTCCAGGAGAATCACATTCCAGAGTCCCTCTTAATTTTCCGGGATGAGATTGACCTC
CACACGTTGCACCAGGNNNNNNNNNNNNNNNNNNNNNNNNNNNNNNNNNNNNNNNNNNNN
NNAAGTGACGCAGCTCTAGAGGAGGCAGTGGCAGAGGTGCTGGACCATCGGCCCATCGAG
CAGAAGCACTGGCCTCCCTGCCATGTTTCCGTTGAGCTGGTGGGGTCCTGCGCTACCCTG
GTGACCGAGAGAATCCTGCAGGGGGCGCCAGAGATCTTGGACAGGCAAACTGCAGCCCTT
CTGCATGCAACAATCATCCTGGACTGTGTCAACATGGACCTTAAAATTGGAAAAGCAACC
CCAAAGGACAACAAATATGTGGAGAAACTGGAGGCCCTCTTCACAGATCTGCCCCAGAGA
AATGACATCTTTGATTCTCTGCAAAAGGCAAAGTTTGATGTATCGGGCCTGACCACTGAG
CAGATGCTGAGGAAGGACCAGAAGACCATTTTCAGACAAGGCATCAAGGTGGCCATCAGT
GCCATATATATGGATTTGGAGATCTGCGGAGTCCTGGAACGGTGCCACGCTCCGGCCCTG
AAGCTGANNNNNNNNNNNNNNNNNNNNNNNNNNNNNNNNNNNTATCTTCAAGGCAACACC
CAGGTCTCTCGCAAGAAACTGCTGCCTCTGCTCCAGGAAGCCCTGTCAGCACACTTTGAC
TCCATGACCGTCCCGTCGGGGCACCCTGAGACTGCCCGGGAGCAGGTGGACAAGGAGGCG
GACAGGGCAGGTACCTCCCTGATCTCCGGACTGAGTCAGGATGAGGAGGAGCCTCCGTTG
CCCCCCACGCCCATGAACAGCTTGGTGGACGAGTGCCCTCTGGACCAGGGGCTGCCCAAA
CTCTCGGCCGAGGCCATCTTCGAGAAGTGCAGTCAGATCTCGCTGTCACAA
>MyLu
ATGGTGTCCGCTCTCGCCTTGGCTTTTTACCTGGCAAAGACGACTGAGACTGAGGATGTC
TTTGTTCCAGTTTTAAATATAAAACGTTCTGAGCTACCTCTGCGAGGTGACACCGTCTTC
CTCCTTCAGGAGACTCACATTCCAGAGTCCCTCTTAATTTTCCGGGATGAGATTGACCTC
CACACGTTGCACCAGGCTGGCCAACTCACCCTAATCCTTGTTGACCACCATGTCTTACCC
AGAAGTGACGCAGCCCTGGAGGAGGCAGTGGCAGAGGTGCTGGACCATCGGCCCATCGAG
CAGAAGCGCTGCCCTCCCTGCCATGTTTCAGTTGAGCTGGTGGGGTCCTGCGCTACCCTG
GTGACCGAGAGAATCCTGCAGGGGGCACCAGAGATCTTGGACAGGCAAACTGCAGCCCTT
CTGCATGCAACAATCGTCCTGGACTGTGTCAACATGGACCTTAAAATTGGAAAAGCAACC
CCAAAGGACAAGAAATATGTGGAGAAGCTGGAGGCCCTCTTCACAGATCTGCCCAAGAGA
AATGACATCTTCGATTCTCTGCAAAAGGCAAAGTTTGATGTGTCGGGCCTGACCACTGAG
CAGATGCTGAGAAAGGACCAGAAGACCATTTTCAGACAAGGCATCAAAGTGGCCATTAGT
GCAATATATATGGATTTGGAGATCTGTGGAGTCCTGGAACGGTCCCACTCTCCGGCCCTG
AAGCTGACCCCTGCCCCAAGCACTCATCCTAACCTCCAGGCCTATCTTCAAGGCAACACC
CAGGTCTCTCGAAAGAAACTTCTGCCTCTGCTCCAGGAAGCCCTGTCAGCATATTTTGAC
TCCATGACAATCCCTTCGGGGCACCCTGAGGCTGCCAGGGAGCAGGTGGACAAGGAATCA
GACAGGGCAGGGACCTCCCTGATTCCTGGACTGAGTCAAGATGAGGAGGAGCCTCCATTG
CCCCCCACACCGATGAACAGCTTGGTGGATGAGTGCCCTCTGGATCAGGGGCTGCCTAAA
CTCTCAGCTGAGGCCATCTTTGAGAAGTGCAGTCAGATCTCGCTGTCACAA
>PhDi
ATGGTGTCCGCCCTCGCCTTGGCTTTTTTCCTGGCAAAGACGACTGAGGCTGAGGATGTC
TTTGTGCCAGTTTTAAATATAAAACGTTCTGAGCTGCCTCTACGAGGTGATAACGTCTTC
CTCCTTCAGAAGTTTCACATTCCAGAGTCCCTCTTGATTTTCCGGGATGAGATTGACCTT
CATGCATTGCACCAGGCCGGCCAGCTTACCCTCATTCTTGTTGACCATCACGTCTTACCC
AGAAGTGACGCAGACCTGGAGGAGGCAGTGGCAGAGGTGCTAGACCATCGGCCCATCGAG
CAGAAGCGCTGCCCTCCCTGCCATGTTTCAGTGGAGCTGGTGGGGTCCTGCACTACCCTG
GTGACCGAGAGAATCCTGCAGGGGGCACCAGAGATCTTGGACAGGCAAACTGCAGCCCTT
CTGCACGGAACAATCATCCTAGACTGTGTCAACATGGACCTTCAAATTGGAAAAGCAACC
CTAAAGGACAAAACCTACGTGGAGAAACTGGAGGCCCTCTTCCCGGATCTGCCCGAGAGA
AATGACATTTTTGATTCTCTGCAAAAGGCAAAGTTTGATGTGTCAGGACTGACCACTGAG
CAGATGCTGAGAAAGGACCAGAAGACCATCTTCAAGCAAGGCATCAGGGTGGCCGTCAGT
GCAATATATATGGACTTGGAGATCTGCGACTTCCTGGAACACTCTCACTCTCCGTCCCTG
AAGCTGACCCTTACCCCAAGCCCCGACCCTAACCTCCAAGCCTATATTCAAGGCAACACC
CAGGTGTCTCGAAAGAAATTTCTGCCTCTCCTTCAGGAAGCCCTGGCATCATATTTTGAC
TCCACGACCAGCCCTTCAGGGCAGCCGGAGACATCCAGGGAGCAGGTGGACAAAGAATTG
GACAGAGCAGGTACCTCGCTGATTCCTGGACTGAGTCAAGATGAGGAGGAGCCCCCACTG
CCTCCCACGCCCATGAACAGCCTGGTGGACGAGTGCCCTCTGGATCAGGGGCTGCCTAAA
CTCTCAGCCGAGGCCATCTTTGAGAAGTGCAGTCAGATCTCGCTGTCACAA
>PtVa
ATGGTGTCCGCTCTCACCCTGGCTTTTTACCTGGCAAAGACGACCGAGGCCGAGGAAGTC
TTTGTACCGGTTTTAAATATAAAACGTTCTGAGCTACCTCTGCGAGGTGACAGTGTCTTC
TTCCTTCAGAAGATTCACATTCCAGAGTCCCTCCTGATTTTCCGGGATGAGATCGACCTC
CATGCATTGCACCAGGCTGGCCAGCTCACCCTCATCCTTGTTGACCATCACGCCTTACCC
AGAAGCGACGCAGCGCTGGAGGAGGCAGTAGCAGAGGTGATAGACCACCGGCCCATCGAG
CAGAAGTGCTGCCCTCCCTGCCACGTTTCCGTGGAGCTGGTGGGGTCCTGTGCCACCCTG
GTGACCGAGAGGATCCTGCAGGGGGCACCCGAGATCTTGGACAGGCAGACGGCAGCCCTT
CTGCATGGAACAATCATCCTAGACTGTGTCAACATGGACCTGAAAATTGGAAAGGCCACC
CTAAAAGACAAGAACTGTGTGGAGAAACTGGAGGCCCTCTTCCCAGATCTGCCCGAGCGA
AGCGACATCTTTGATTCTCTGCAAAAGGCAAAGTTCGATGTGTCAGGACTGACCACTGAG
CAGATGCTGCGAAAGGACCAGAAGACCATCTCCAGACAAGGCATCAAGATGGTCATCAGT
GCCATCTATATGGATTTGGAGATCTGTGGAGTTCTGGAACGCTCCTCCTCTCCGTCCCTG
AATCTGACCCCCGCCCCAAGTATCCACCCTAACCTCCAAGCCTACCTTCAAGGAAACACC
CAGATCTTTCGGAAGAAACTTCTGCCTCTGCTCCAGGAAGCACTGTCAGCGTATTCGGAC
TCCAAGGCCACCCCTTCAGGGCAGCATGAGACATCCGGGGAGCAGGTAGACAAGGAATTG
GATGGGGCAGGTGCCCTCCTTTTTCCCAGACTGAGCCAGGATGAGGAGGAGCCCTCGCTG
CCCCCGACGCCCATGAACAGCTTGGTGGATGAGTGCCCGCTGGACCAGGGGCTGCCCAAG
CTCTCAGCCGAGGCCATCTTTGAGAAGTGCAGTCAGATCTCGCTGTCACAG
>RhFe
ATGGTGTCAGCTCTCGCCCTGGCGTTTTACCTGGCAAAGACGACAGAGGCGGAGGACGTT
TTCGTGCCAGTTTTAAATATCAAACGTTCGGAGCTACCTCTACGAGGGGACAGCGTCTTC
TTCCTTCAGAAGATGCACATTCCAGAGTCCCTCCTGATTTTCCGGGACGAGATTGACCTC
CATGCCTTGCGCCAGGCTGGCCGTCTCACCCTCACACTTGTTGACCATCATGTCTTACCC
CCAAGTGACGCAGCCCTAGAGGAAGCAGTAGCAGAGGTGCTCGACCATCGGCCCATCGAG
CAGAAACGCTGCCCTCCCTGCCATGTTTCGGTGGAGCTGGTGGGGTCCTGCTCCACCCTG
GTGACAGAGCGGATCCTGCAGGGGGCACCAGAGATCTTGGATTGGCAGACCGCAGCGCTT
CTGCACGGAACAATCATCCTAGACTGTGTCAACATGGACCTTACCATTGGGAAGGCAACC
CCAAAGGACAAGAAATACGTGGAGCAACTGGAGGCCCTCTTCCCAGATCTGCCCGAGAGA
AAAGACATCTTTGATTCTCTGCAAAAGGCAAAGTTTGATGTGTCAGGACTGACCACCGAG
CAGATGCTGAGAAAGGACCAGAAGACCATCACCAGACAAGGCCTCAAGGTGGCCATTAGT
GCAATATATGTGGACTTGGAGATCTGTGGGGTCCTGGAATGCTCCCAGTCTCCGTCCCTG
AAGCTGACCCCTGTCCCAAGCAGCCACCCCAACCTCCAGGCCTACGTCCAAGGCAACACC
CAGGTCTCTCGGAAGAAATTTCTGCCTCTGCTCCAGGAAGCCCTGTCAGCGTATTTTGAC
TCCATGACAATCCCTTCGGGGCAGCCTGAGACATCCAGGGAGCAGGTAGACAAAGAATTG
GACAGGGCAGGTACCCCGCTGATTCCTGGACTGAGTCAAGATGAGGAGGACCCCCCACTG
CCCCCCACACCCATGAACAGCTTGGTGGATGAGTGCCCTCTGGATCAGGGGCTGCCGAAA
CTCTCCGCCGAGGCCATCTTTGAGAAGTGCAGTCAGATCTCGCTGTCACAG
>RoAe
ATGGTGTCCGCTCTCGCCCTGGCTTTTTACCTGGCAAAGACGACCGAGGCCGAGGAAGTC
TTTGTACCAGTTTTAAATATAAAACGTTCTGAACTATCTCTGCGAGGTGACAGTGTCTTC
TTCCTTCAGAAGATTCGCCTTCCAGAGTCCCTCTTGATTTTCCGGGATGAGATCGACCTC
CACGCATTGCACCGGGCTGGCCAGCTCACCCTCATCCTTGTTGACCATCATGTCTTACCC
AGAAGTGACGCAGCACTGGAGGAGACAGTAGCAGAGGTGATAGACCACCGGCCCATCGAG
CAGAAGTGCTGCCCTCCCTGCCACGTTTCCGTGGAGCTGGTGGGGTCCTGTACCACCCTG
GTGACCGAGAGGATCCTGCAGGGGGCACCTGAGATCTTGGACAGGCAGATGGCGGCCCTT
CTGCATGGAACAATCATCCTAGACTGTGTCAACATGGACCTGAAAATTGGAAAGGCAAAC
CCTAAAGACAAGAGCTGTGTGGAGAAACTGGAGGCCCTCTTCCCAGATCTGCCCGAGAGA
AGTGACATCTTTGATTCTCTGCGAAAGGCCAAGTTCGATGTGTCAGGACTGACCACTGAG
CAGATGCTGCGAAAGGACCAGAAGACCATCTCCAGACAAGGCATCAAGATGGTCATCAGC
GCCATCTATATGGATTTGGAGATCTGTGGAGTTCTGGAACGCTCCTCCTCTCCGTCCCTG
AATCTGACCCCCGCCCCAAGTATCCACCCTGACCTCCAAGCCTACCTTCAAGGAAACACC
CAGGTGTGTCGAAAGAAACTTCTGCCTCTGCTCCAGGAAGCACTGTCAGCGTATTCGGAC
TCCAAGGCCACCCCTTCAGGGCAGCACGAGACATCCGGGGAGCAGGCGGACAAGGAATTG
GACGGGGCAGGTGCCTCCCTTTTTCCCAGACTGAGCCAGGATGAGGAGGAGCCTCTGCTG
CCCCCGACGCCCATGAACAGCTTGGTGGATGAGTGCCCGCTGGACCAGGGGCTGCCCAAG
CTCTCGGCCGAGGCCATCTTCGAGAAGTGCAGTCAGATCTCGCTGTCACAG
