# Supplementary material for: Positively selected genes in the hoary bat (Lasiurus cinereus) lineage: prominence of thymus expression, immune and metabolic function, and regions of ancient synteny
Source: PeerJ. 2022 Mar 17;10:e13130. doi: 10.7717/peerj.13130 (PMC8934532; doi:10.7717/peerj.13130)
Supplement: Supplemental Information 3 — Initially tested orthogroups that have been edge-trimmed as described in the Methods. [file peerj-10-13130-s003.zip › original.trimmed/trimmed-OG0002068.fas]

>EpFu
GTTTTTAACAAGTTAATCAGGCGCTACAAATACCTGGAGAAAGGTTTTGAAGATGAAGTG
AAAAAGCTGCTGCTGTTCTTAAAGGGTTTTTCGGAGTCGGAGAGGAACAAGCTGGCTATG
TTGACTGGTGTTCTTCTGGCTAATGGAACACTTAATGCATCCATTCTTAATAGCCTTTAT
AATGAGAATTTGGTTAAAGAAGGGGTTTCAGCAGCTTTTGCTGTAAAGCTCTTTAAATCA
TGGATAAATGAAAAAGACATCAATGCAGTAGCTTCAAGTCTTCGGAAAGTCAGCATGGAT
AACAGACTGATGGAACTTTTTCCTGCCAATAAACAAAGCGTTGAACACTTCACAAAGTAT
TTCACTGAGGCAGGCTTAAAAGAGCTTTCAGAATATGTTCGGAATCAGCAAACCATAGGA
GCTCGTAAAGAACTCCAGAAAGAGCTTCAAGAACAGATGTCCCGTGGTGATCCATTTAAG
GATATAATTTTGTATGTGAAGGAGGAGATGAAAAAAAACAACATCCCAGAACCGGTTGTG
ATTGGGTTAATCTGGTCCAGTGTAATGAGCACTGTGGAATGGAACAAAAAAGAGGAGCTT
GTAGCAGAGCAAGCCATCAAGCACTTGAAGCAATACAGCCCTCTCCTTGCTGCCTTTACT
ACTCAAGGTCAGTCTGAGCTGACTCTGTTACTGAAGATTCAGGAGTATTGCTATGATAAC
ATTCATTTCATGAAAGCCTTCCAGAAAATAGTGGTGCTTTTTTACAAAGCTGAAGTCCTG
AGTGAGGAACCCATTCTGAAGTGGTACAAAGATGCACATGTTGCAAAGGGGAAAAGTGTC
TTCCTGGAACAAATGAAAAAGTTTGTGGAGTGGCTCAAAAATGCT
>HiAr
GTTTTTAACAAGTTAATCAGGCGCTACAAATACCTGGAGAAAGGTTTTGAAGATGAAGTA
AAAAAGCTGCTGCTGTTCTTAAAGGGTTTTTCAGAGTCGGAGAGGAACAAGCTGGCTATG
TTGACTGGTGTTCTTCTGGCTAATGGAACACTTAATGCATCCATTCTTAATAGCCTTTAT
AATGAGAATTTGGTTAAAGAAGGGGTTTCAGCAGCTTTTGCTGTAAAGCTCTTTAAATCA
TGGATAAATGAAAAAGATATCAATGCAGTAGCTTCAAGTCTTCGGAAAGTCAGCATGGAC
AACAGACTGATGGAACTTTTTCCTGCCAATAAACAAAGTGTTGAACACTTCACCAAGTAT
TTTACTGAGGCAGGCTTGAAGGAGCTTTCAGAATATGTTCGGAATCAGCAAACCATAGGA
GCTCGTAAGGAACTCCAGAAAGAACTTCAAGAACAGATGTCCCGTGGTGATCCATTTAAG
GATATAATTTTGTATGTCAAGGAGGAGATGAAAAAAAACAATATCCCAGAACCTGTCGTC
ATTGGAATAATCTGGTCCAGTGTAATGAGCACTGTGGAATGGAACAAAAAAGAGGAGCTT
GTAGCAGAGCAAGCCATCAAGCACTTGAAGCAATACAGCCCTCTACTTGCTGCCTTTACT
ACTCAAGGTCAGTCTGAGCTGACTCTGTTACTGAAGATTCAGGAGTATTGCTATGACAAC
ATTCATTTCATGAAAGCCTTCCAGAAAATAGTGGTGCTTTTTTATAAAGCTGAAGTCCTG
AGTGAAGAGCCCATCCTGAAGTGGTATAAAGATGCACATGTTGCAAAAGGGAAAAGTGTC
TTCCTTGAACAAATGAAAAAGTTTGTAGAGTGGCTCAAAAATGCT
>LaCi
GTTTTTAACAAGTTAATCAGGCGCTACAAATACCTGGAGAAAGGTTTTGAAGATGAAGTG
AAAAAGCTGCTGCTGTTCTTAAAGGGTTTTTCGGAGTCGGAGAGGAACAAGCTGGCTATG
TTGACTGGTGTTCTTCTGGCTAATGGAACACTGAATGCATCCATTCTTAATAGCCTTTAT
AATGAGAATTTGGTTAAAGAAGGGGTTTCAGCAGCTTTTGCTGTAAAGCTCTTTAAATCA
TGGATAAATGAAAAAGACATCAATGCAGTAGCTTCAAGTCTTCGGAAAGTCAGCATGGAT
AACAGACTGATGGAACTTTTTCCTGCCAATAAACAAAGCGTTGAACACTTCACAAAGTAT
TTCACTGAGGCAGGCTTAAAAGAGCTTTCAGAATATGTTCGGAATCAGCAAACCATAGGA
GCTCGTAAAGAACTCCAGAAAGAGCTTCAAGAACAGATGTCCCGTGGTGATCCATTTAAG
GATATAATTTTGTATGTGAAGGAGGAGATGAAAAAAAACAACATCCCAGAACCGGTGGTT
ATCGGATTGATCTGGTCCAGTGTGATGAGCACTGTGGAATGGAACAAAAAAGAGGAGCTT
GTAGCAGAGCAAGCCATCAAGCACTTGAAGCAATACAGCCCTCTCCTTGCTGCCTTTACT
ACTCAAGGTCAGTCTGAGCTGACTCTGTTACTGAAGATTCAGGAGTATTGCTATGATAAC
ATTCATTTCATGAAAGCCTTCCAGAAAATAGTGGTGCTTTTTTACAAAGCTGAAGTCCTG
AGTGAGGAACCCATTCTGAAGTGGTACAAAGATGCACATGTTGCAAAGGGGAAAAGTGTC
TTCCTTGAACAAATGAAAAAGTTTGTGGAGTGGCTCAAAAATGCT
>MyLu
GTTTTTAACAAGTTAATCAGGCGCTACAAATACCTGGAGAAAGGTTTTGAAGATGAAGTG
AAAAAGCTGCTGCTGTTCTTAAAGGGTTTTTCGGAGTCGGAGAGGAACAAGCTGGCTATG
TTGACTGGTGTTCTTCTGGCTAATGGAACACTTAATGCATCCATTCTTAATAGCCTTTAT
AATGAGAATTTGGTTAAAGAAGGGGTTTCAGCAGCTTTTGCTGTAAAGCTCTTTAAATCA
TGGATAAATGAAAAAGACATCAATGCAGTAGCTTCAAGTCTTCGGAGAGTCAGCATGGAT
AACAGACTGATGGAACTTTTTCCTGCCAATAAACAAAGTGTTGAACACTTCACTAAGTAT
TTCACTGAGGCAGGCTTAAAAGAGCTTTCAGAATATGTTCGGAATCAGCAAACCATAGGA
GCTCGTAAAGAACTCCAGAAAGAGCTTCAAGAACAGATGTCCCGTGGTGATCCATTTAAG
GATATAATTTTGTATGTCAAGGAGGAGATGAAAAAAAACAACATCCCAGAACCAGTTGTT
ATTGGATTAATCTGGTCCAGTGTAATGAGCACCGTGGAATGGAACAAAAAAGAGGAGCTT
GTAGCAGAGCAAGCCATCAAGCACTTGAAGCAATACAGCCCTCTCCTTGCTGCCTTTACT
ACTCAAGGTCAGTCTGAGCTGACTCTGTTACTGAAGATTCAGGAGTATTGCTATGATAAC
ATTCATTTCATGAAAGCCTTCCAGAAAATAGTGGTGCTTTTTTACAAAGCTGAAGTCCTG
AGTGAGGAACCCATTCTGAAGTGGTACAAAGATGCACATGTTGCAAAGGGGAAAAGTGTC
TTCCTTGAACAAATGAAAAAGTTTGTGGAGTGGCTCAAAAATGCT
>PhDi
GTTTTTAACAAGTTAATCAGGCGCTACAAATACCTGGAGAAAGGTTTTGAAGATGAAGTA
AAAAAGCTGCTGCTGTTCTTAAAGGGTTTTTCGGAGTCGGAGAGGAACAAGCTGGCTATG
TTGACTGGTGTTCTTCTGGCTAATGGAACACTTAATGCATCCATTCTTAATAGCCTTTAT
AATGAGAATTTGGTTAAAGAAGGGGTTTCAGCAGCTTTTGCTGTAAAGCTCTTTAAATCA
TGGATCAATGAAAAAGATATCAATGCAGTAGCTGCAAGTCTTCGGAAAGTCAGCATGGAT
AACAGGCTGATGGAACTTTTTCCTGCCAATAAACAAAGCGTTGAACACTTCACGAAGTAC
TTCACTGAGGCGGGCTTAAAAGAGCTTTCAGAATATGTTCGGAATCAGCAAACCATTGGA
GCTCGTAAGGAACTCCAGAAAGAACTTCAAGAACAGATGTCCCGTGGTGATCCATTTAAG
GATATAATTTTGTATGTCAAGGAGGAGATGAAAAAAAACAACATCCCAGAACCCGTTGTC
ATTGGAATAGTCTGGTCCAGTGTAATGAGCACCGTGGAATGGAATAAAAAAGAGGAGCTT
GTAGCAGAGCAAGCCATCAAGCACTTGAAGCAATACAGCCCTCTCCTTGCTGCCTTTACT
ACTCAAGGTCAGTCTGAGCTGACTCTGTTACTGAAGATTCAGGAGTATTGCTACGACAAC
ATTCATTTCATGAAAGCCTTCCAGAAAATAGTGGTGCTTTTTTACAAAGCTGAAGTCCTG
AGTGAGGAGCCCATTCTGAAGTGGTATAAAGATGCACATGTTGCAAAGGGGAAAAGTGTC
TTCCTTGAACAAATGAAAAAGTTTGTGGAGTGGCTCAAAAATGCT
>PtVa
GTTTTTAACAAGTTAATCAGGCGTTATAAATACCTGGAGAAAGGTTTTGAAGATGAAGTG
AAAAAGCTGTTGCTGTTTCTAAAGGGTTTTTCGGAGTCAGAGAGGAACAAGCTGGCTATG
TTGACTGGTGTTCTTCTGGCTAATGGAACACTTAATGCGTCCATTCTTAATAGCCTTTAC
AATGAGAATTTGGTGAAAGAAGGAGTTTCAGCAGCTTTTGCTGTAAAGCTCTTTAAATCA
TGGATAAATGAAAAAGATATCAATGCAGTAGCTGCAAGTCTTCGGAAAGTCAGCATGGAT
AACAGATTAATGGAACTTTTTCCTGCCAATAAACAAAGCGTTGAACACTTCACAAAGTAT
TTTACTGAGGCAGGCTTGAAAGAGCTTTCAGAATATGTTCGGAATCAACAAACCATAGGA
GCTCGTAAAGAACTCCAGAAAGAACTTCAAGAACAGATGTCCCGTGGTGATCCATTTAAG
GATATAATTTTGTATGTCAAGGAGGAGATGAAAAAAAACAACATCCCAGAACCCGTTGTC
ATTGGAATAGTTTGGTCCAGTGTAATGAGCACGGTAGAATGGAACAAAAAAGAGGAGCTT
GTAGCAGAGCAAGCCATCAAGCACTTGAAGCAATACAGCCCTCTACTTGCTGCCTTTACT
ACTCAAGGTCAGTCTGAACTGACTCTGTTACTGAAGATTCAGGAGTATTGCTATGATAAC
ATTCATTTCATGAAAGCCTTCCAGAAAATAGTGGTGCTTTTTTATAAAGCTGAAGTCCTG
AGTGAAGAACCCATTCTGAAGTGGTATAAAGATGCACATGTTGCAAAGGGGAAAAGTGTC
TTCCTTGAGCAAATGAAAAAGTTTGTTGAGTGGCTCAAAAATGCT
>RhFe
GTTTTTAACAAGTTAATCAGGCGCTACAAATACCTGGAGAAAGGTTTTGAAGATGAAGTA
AAAAAGTTGCTGCTGTTCTTAAAGGGTTTTTCAGAGTCGGAGAGGAACAAGCTGGCTATG
TTGACTGGTGTTCTTCTGGCTAATGGAACACTTAATGCATCCATCCTTAATAGCCTTTAT
AATGAGAATTTGGTTAAAGAAGGGGTTTCAGCAGCTTTTGCTGTAAAGCTCTTTAAATCA
TGGATAAATGAAAAAGATATCAATGCAGTAGCTTCAAGTCTTCGGAAAGTCAGCATGGAT
AACAGACTGATGGAACTTTTCCCTGCCAATAAACAAAGCGTTGAACACTTCACAAAGTAT
TTTACTGAGGCAGGCTTGAAAGAGCTTTCAGAGTATGTTCGGAATCAGCAAACCATAGGA
GCTCGTAAGGAACTCCAGAAGGAACTTCAAGAACAGATGTCCCGTGGTGATCCATTTAAG
GATATAATTTTGTATGTCAAGGAGGAGATGAAAAAAAACAACATCCCAGAACCTGTTGTC
ATTGGAATAATCTGGTCCAGTGTAATGAGCACTGTGGAATGGAACAAAAAGGAGGAGCTT
GTAGCAGAGCAAGCCATCAAGCACTTGAAGCAATACAGCCCTCTACTTGCTGCCTTCACT
ACTCAAGGTCAGTCTGAGCTGACTCTGTTACTGAAGATTCAGGAGTATTGCTATGACAAC
ATTCATTTCATGAAAGCCTTCCAGAAAATAGTGGTGCTTTTTTATAAAGCTGAAGTCCTG
AGTGAAGAGCCCATTCTGAAGTGGTATAAAGATGCACATGTTGCAAAGGGGAAAAGTGTC
TTCCTTGAGCAAATGAAAAAGTTTGTAGAGTGGCTCAAAAATGCT
>RoAe
GTTTTTAACAAGTTAATCAGGCGTTATAAATACCTGGAGAAAGGTTTTGAAGATGAAGTG
AAAAAGCTGTTGCTGTTTCTAAAGGGTTTTTCGGAGTCAGAGAGGAACAAGCTGGCTATG
TTGACTGGTGTTCTTCTGGCTAATGGAACACTTAATGCGTCCATTCTTAATAGCCTTTAC
AATGAGAATTTGGTTAAAGAAGGGGTTTCAGCAGCTTTTGCTGTAAAGCTCTTTAAATCA
TGGATAAACGAAAAAGATATCAATGCAGTAGCTGCAAGTCTTCGGAAAGTCAGCATGGAT
AACAGATTGATGGAACTTTTTCCTGCCAATAAACAAAGTGTAGAACACTTCACAAAATAT
TTTACTGAGGCAGGCTTGAAAGAGCTTTCAGAATATGTTCGGAATCAGCAAACCATTGGA
GCTCGTAAAGAACTCCAGAAAGAACTTCAAGAACAGATGTCCCGTGGTGATCCATTTAAG
GATATAATTTTGTATGTCAAGGAGGAGATGAAAAAAAACAACATCCCAGAACCCGTTGTC
ATTGGAATAGTTTGGTCCAGTGTAATGAGCACCGTAGAATGGAACAAAAAAGAGGAGCTT
GTAGCAGAGCAAGCCATCAAGCACTTGAAGCAATACAGCCCTCTACTTGCTGCCTTTACT
ACTCAAGGTCAGTCTGAACTGACTCTGTTACTGAAGATTCAGGAGTATTGCTATGATAAC
ATTCATTTCATGAAAGCCTTCCAGAAAATAGTGGTGCTTTTTTATAAAGCTGAAGTCCTG
AGTGAAGAACCCATTCTGAAGTGGTATAAAGATGCACATGTTGCAAAGGGGAAAAGTGTC
TTCCTTGAGCAAATGAAAAAGTTTGTAGAGTGGCTCAAAAATGCT
