# Supplementary material for: Positively selected genes in the hoary bat (Lasiurus cinereus) lineage: prominence of thymus expression, immune and metabolic function, and regions of ancient synteny
Source: PeerJ. 2022 Mar 17;10:e13130. doi: 10.7717/peerj.13130 (PMC8934532; doi:10.7717/peerj.13130)
Supplement: Supplemental Information 3 — Initially tested orthogroups that have been edge-trimmed as described in the Methods. [file peerj-10-13130-s003.zip › original.trimmed/trimmed-OG0002073.fas]

>EpFu
GGATGTCCAACGGAAGAGGGATGTGGAGAGCGTTTCCGGTGTTTTTCAGGCCAGTGCATC
AGCAAGTCTCTGGTTTGCAACGGGGATTCTGACTGTGATGAAGATGGCACTGATGAGGAT
GGATGTGAGGACACAGACAGCCGTTCCTGTGACCTCGATAAACCTCCTCCTAACATTGAA
CTTACTGGAATTGGTTACAATGCACTCACCGGCCAGTTCCGGAGCAGAGTCATCAACACG
AAAAGTTTCGGCGGTCAGTGCAGAAAGGTATTCAGTGGGGATAAACAAGACTACTACAGG
CTGAGTGCCAATGTCCTCTCCTACACATTTGAGGTGAAAATAAATAATGATTTTAATTAT
GAATTTTACAACAGTAGCTGGTCTTATGTAAAACAAACATCCACAGTGACTTCATCATCT
ACACAGAAACGCTCCTTTTTAGGATCATCTTCTTCTTCCTCATACCATGGTAATTCAAAT
TACATGGAAAATCAGAAGAAAAAGAGTTATCAATTGTTGGTTCTTCAGAATACTGTGGAA
GTGGCTCAGTTCATCAATAACAATCCGGAATTTTTACAACTCGCTGAGCCGTTCTGGAGG
GAACTCTCCTACCTCCCCTCTCTGTACGACTACAGCGCCTACAGACAATTAATCGAAAAG
TATGGGACACATTTTCTGCAGTCTGGATCCTTAGGAGGAGAGTACAAAGTTCTCTTTTAT
GTGGACACAGAAAAAATGAAACAAAGTGGTGTTAATTCAATAAATATGAAGGGATGTTCA
TCCGAAAGTGCCAACTATGTGTTTCAATATTCTTCAAGCAAATGCAAGGAGCTGCAAGAT
GCTTTAAAATGGGCTTCAGGGACTCAGAGCAACGTGTTGCGAGGGGACCCGTTTGTCAGA
GGAGGCCGTTCAGGCTTGGTGTCTGGCCTTAGTTTCCTGGAGCTGGACAACCCTGCTGGA
AACCAGAAGCGGTATTCCTCCTGGGCGGGATCCGTGCCCGATCTGCCCCAGGTCATAAAA
CAGAAGCTGACACCTTTGTATGAGCTGGTGAAGGAGGTCCCCTGCGCCGCGGTGAAAAGA
CTCTACCTGAGACGGGCTCTGGAGGAATACCTGGATGAGTCCGACCCCTGCCACTGCCAG
CCCTGCCGGAACGGGGGCCTCGCCATGGTGGAGGGCACCATGTGCCAGTGCCACTGCAAG
CCATACACGTTCGGTGCGGCCTGCGAGTACGGAGTCCTCGTGGGGGACGAAGCAGGAAAG
GTGGATGGAGGTTGGAACTGCTGGTCCTCTTGGAGCCCCTGTGTTGAAGGAAGGAGAACA
AGGCATCGAGAATGCAATAACCCGCCTCCCAGTGGGGGTGGGGAGTCCTGTATTGGAGAA
ACGTCGGAGAGCAGGCAGTGTGGAGAGGAAGACGAGGAGCTGAATAATCTTCGATTGTGG
CCTTCAGGTCCAAAGGAATTCTGTCCAGACAACGGATTTGTTCAAAATGAAGATACCACA
TTTCCTGTTGGGAAAAACATTGTCTATACCTGCAGGGAAGGATACTCTCTGGTTGGAGAC
CCTGTTGCCAGATGTGGAGATGACTTACAGTGGCTCACCGGGGAAAGGCATTGTCAGAGA
ATTGTCTGTGTTCTACCAACACTGATGGATGGCATACAGAGTCATCCCCAGAAAACTTCC
TACGCAATTGGCGATAAGGTGACCTTTTCCTGTTTGCGTGGCATGTCACTAGAAGGTCCT
TCAACATTTATCTGTGGATCCAGCCTTAAGTGGAGTCCTGAAATAAAGGATGTCCATTGT
GTCCATAGAGAATCCCCTGTGACACAGGCAGCGCCTCAGTGTCAGCCCTGGGAGAAAGTG
AAGAATTCAAGATGTGTTTGTAAATTGCCCTACGAATGTCGGTCCTCCTTGGGTGTATGT
GCTCGGGATGAGAAAAACCAAAGGATACTGCCTCTGACCGTTTGCAAGGTGCATGCCCTC
CACTGTCAGGGTAAAAGGTTCACCCTGATGGGCTCGGAGAGCTGCGCTCTGCCGGCCCCC
GCCAAGAAGGCGTGCGGCGCGTGTCCACTGTGGGAGAAATGCGATGCCCAGAGCGGTGCG
TGTGAATGCAGAGACACCTCGGAGTGCCAGGAGGAAGGGAGCACGGTCTGCGTGGACGTG
GACGGCGCCAAGCGGACGATGACCGAGTGCCAGGCCGGTGTCCTGAGGTGTGGAGGACAG
AGCATCTCCGTCACCAGCATAGGGCCCTGCGAG
>HiAr
GGATGTCCAACAGAAGATGGATGTGGAGAGCGTTTCCGGTGTTTTTCAGGTCAGTGCATC
AGCAAATCTTTGGTTTGCAATGGAGATTCTGACTGTGAAGAAGATAGTGCCGATGAAGAC
AGATGTGAAGAATCAGAACGCCATTCCTGTGACCTTGATAAACCTCCTCCCAACATAGAA
CTTACTGGAAATGGTTACAATGTACTCACTGGCCAGTTTAGGAACAGAGTCATCAACACG
AAAAGTTTTGGTGGTCAATGCAGAAAAGTGTTTAGTGGGGATGGACAAGTTCCCTACAGA
CTGAGCGGAAATATACTCTCCTATACATTTCAGGTGAAAATAAATAATGATTTTAATTAT
GAATTTTACAACAGTAGCTGGTCTTATGTAAAGAGTACATCATCAAAATATTCATCATCT
ACCAAGGGAAAGTTTTTGTTTATGTCTTCATCTTCATCTTCATCTGGATATAATTCAAAT
TACAATGCAAACCAGAAGGAAAAGAGCTATCAATTGTTGGTTGTTGAGAACACAGTGGAA
GTGGCTCAGTTTATCAATAACAATCCAGAATTTTTACAACTTGCTGAGACCTTCTGGAAG
GAACTCTTCTACCTTCCCTCTCTGTATGACTACAGTGCCTACCGAAAATTAATCGACACG
TATGGGACACATTATCTGCAGTCTGGATCCTTAGGAGGAGAATACAAAGTTCTATTTTAT
GTGGACACAGACAAAATGAAACAAAATGGTCTCAGTTCATTAAACATGAAGGGATGTTCT
TCTTCAGATATCAAGTTTCTGTTTACATACTCAAACAAAAAATGCAAGAAGCTAGAAGAT
GCCCTAAAGTGGGCTTCAGGAACTCAGGGCAGTACGTTGCGAGGGGACCCATTTGTCAGA
GGGGGACGCTTAAACTTGGTGTCTGGCCTGAGTTTCCTGGAGCTGGACAACCCTGCCGGA
AACAAACAACGATATAGTTCCTGGGCAGGATCTGTGACTGATCTTCCCCAAGTCATAAAA
CAAAAGCTGACACCTTTGTATGAGCTGGTAAAGGAAGTACCTTGTGCCGCTGTGAAAAGG
CTATACCTGAAACGGGCTCTTGAGGAATACCTGGATGAATTTGACTCCTGCCACTGCCGG
CCTTGTCAAAATGGTGGCATTGCCACTGTTCAGGGGACCCAGTGTCAGTGCCACTGCAAA
CCATACACATTTGGTGTGGCATGTGAACGCGGAGAACTCGTAGAGGGTGAAGCCGGAGGG
GTTGATGGACAGTGGAGTTGCTGGTCCTCTTGGGGCCCCTGTGTTCAAGGAAAGAAAACA
AGGAGCCGAGAATGCAATAACCCACCTCCCAGTGGCGGTGGGAAATCCTGTATTGGAGAA
ACGTCAGAAAGTAGACAGTGTGGAGACGAGGAAGAGGAGCTGAAACACCTTCGATTGTTA
TCTTTGGTTCCAAAGGATTTCTGTCCAGAACATGGATTTGTTCAAGGTGAAGATTCCATG
TTTCCTGTTGGGAAAAACATAGTATATACCTGCCTGGAAGGCTACTCTCTTATTGGAGAC
CCTGTTGCCAGATGTGGAGAAGATCTACAGTGGCTTGCTGGGGAAATGCATTGTCAGAAA
GTTGCCTGCGTTCTACCTGCACTGATGGATGGCATACAGAGTCATCCCCTCAAACCTTTC
TACACAATTGGCGAGAAGGTGACCTTTTCCTGTTCAGGTGGCATGTCCTTAGATGGTCCT
TCAACATTTCTCTGTGGATCCAGCCTTAAGTGGAGTCCTGAGATGAAGAATGTCCAGTGT
GTGCAAAAAGAAGCCCCTTTAACACAGGCAGTGCCTAAATGTCAGCATTGGGAGAAACTG
CAGAATTCAAGATGTGTTTGTAAATTACCCTATGAATGTGGATCCTCCTTGGGTGTATGT
GCTCGGGATGAGAGAAGCAAAAGGATATTGCCTCTGACAGTTTGCAAGATGCATGTTCTC
CACTGTCAGGGTAAAGCTTACACTCTGATGGGTAGTGAGAGCTGTACTCTGCCTGCCTCA
GCTGAGAAAGCTTGCGGCCTGTGTCCATTGTGGGAAAAATGTGATGCCCAGGGCAGCAAA
TGTGTCTGCAGAGAAGCATTGGAGTGCGCAGAAGAAGGGATTAGCATCTGTGTGGAAGTG
AACGGCATGGAGCAGACGATGACGGAGTGTGAGGCTGGCACCCTGAGGTGCCGAGGGCAG
AGCATCTCCATCACCAGCTTGAGGCCCTGCGAG
>LaCi
GGATGTCCAGTGGAAGACGGATGTGGAGAGCGTTTCAGGTGTTTTTCAGGCCAGTGCATC
AGCAAGTCTCTGGTGTGCAATGGGGATTCTGACTGTGATGAAGATGGCACTGACGAGGAT
GGATGCGAGGACACGGACAACCGTTCCTGTGACCTCGATAAACCTCCTCCCAACATCGAA
CTTACTGGAATTGGTTACAATGCCCTCACCGGCCAGTTCCGGAGCAGAGTCATCAACACG
AAAAGTTTCGGCGGTCAGTGCAGAAAGGTGTTCAGTGGGGATAAACGAGACTACTACAGG
CTGAGTGCCAATGTCCTCTCCTACACCTTCGAGGTGAAAATAAATAATGATTTTAATTAT
GAATTTTACAACAGTAGCTGGTCTTATGTAAAAGAAACCTCCACAGTGACCTCATCATCT
TCATGGAAACGCTCCTATTTAGGATCATCAACTTCTCCTTCATACAGTGGTACTTCAAAT
TACGAGAAAAATCAGAAGAAAAAGAGTTACCAATTGTTGGTTCTTAAGAACACCGTGGAG
GTGGCTCAGTTCATCAACAACAATCCGGAATTTTTACAACTCGCTGAGCCCTTCTGGAGG
GAACTCTCCTACCTCCCCTCTCTGTACGACTATAGCGCTTACCGACAATTAATGGAAAAG
TATGGGACACATTTCCTGCAGTCTGGATCCTTAGGAGGAGAGTACAGAGTCCTCTTTTAT
GTGGACACAGAAAAAATGAAACAAAGTGGTGTTGGTTCAATAAATATGAAAGAATGTTCA
TCCAAAAGTGCCAACTATGTGTTTCAACATTCTTCAAGCAAATGCAAGGAGCTGCAGGAT
GCTCTAAAATGGGCTGCAGGGACTCAGAGCAACGTGTTGCGAGGGGACCCGTTCGTCAGC
GGGGGCCGCCCGGGCCTGGTGTCCGGCCTGAGTTTCCTGGAGCTGGACAACCCCGCGGGC
AACCAGAAGCGGTATTCAGCCTGGGCGGGCTCCGTGCCCGATCTCCCCCAGGTCATCAAG
CAGAAGCTGACACCTCTGTACGAGCTGGTGAAGGAAGTGCCCTGTGCCGCGGTGAAGAGA
CTCTACCTGAGACGGGCTCTGGAGGAGTACCTGGACGAGTTGGACCCCTGCCACTGCCAG
CCCTGCCAGCACGGGGGCGTGGCCACCGTGGAGGGCACCACGTGCCAGTGCCACTGCAAG
CCGTACACGTTCGGGGCGGCCTGCGAGCACGGCGTCCTCGTGGGGGACGAAGCAGGAAAG
GTGGATGGAGGTTGGAACTGCTGGTCCTCTTGGAGCCCCTGTGTGGAAGGCAGGAGGACA
AGGCGTCGAGCATGCACTAACCCGCCTCCCCGCGGGGGTGGGGAATCCTGCATTGGAGAA
ACGGCGGAGAGCAGGCAGTGCGGAGAGGAAGACGAGGAGCTGGATAATCTTCGATTATTG
CCTTCAGGTCCAAAGGAATTCTGTCCAGACAACGGATTTGTTCAAAATGAAGGTACCCTG
TTTCCTGTTGGGAAAAACATCGTCTACACCTGCAGGGAAGGATACGCTCTGGTCGGAGAC
CCTGTTGCCAGATGTGGAGATGACTTACAGTGGCTCGCCGGGGAAAAGCATTGTCAGAGA
ATTGTCTGTGTTCTACCAACACTGATGGATGGCATACAGAGTCATCCCCAGAAATCTTCC
TATGCAATTGGCGATAAGGTGACCTTTTCCTGTTCGAGTGGCATGTCACTAGAAGGTCCT
TCAACATTTATCTGTGGATCCAGCCTTAAGTGGAGTCCTGAGATAAAGGATGTCCGTTGT
GTCCATAGAGAGTCCCCCGTGACCCAGGCCGTGCCTCAGTGTCAGCCCTGGGAGAAAGTG
AAGAATTCAAGATGTGTTTGCAAAATGCCCTACGAGTGTCGGTCCTCCTTGGCGGTATGT
GTTCGGGACGAGAGAAACCAAAGGATCCTGCCCCTGACCGTTTGCAAGGTGCACGCCCTC
CACTGCCAGGGCAAAAACTTCACCCTGATGGGCTCTGACAGCTGCGCCCTGCCCGCCTCC
GCCAAGAAGGCGTGTGGCGCGTGTCCGCTGTGGGAGAAATGCGACGCCCAGAGCAGCGCC
TGTGAGTGCAGAGACGCCTCGGAGTGCCAGGAGGAAGGGAGCACGGTCTGCGTGGACGTG
GACGGCGCCAAGCGGACGATGACCGAGTGCCAGGCCGGTGTCCTGCAGTGCAGAGGACAG
AGCATCTCCGTCACCAGCCTAGGGCCCTGCGAG
>MyLu
GGATGTCCAGCGGAAGAGGGATGTGGACAGCGTTTCAGGTGTTTTTCAGGCCAATGCATC
AGCAAGTCACTGGTTTGCAACGGGGATTCCGACTGTGATGAAGATGGCGCCGATGAGGAT
GGATGTGAGGACATGGACAGCCGTTCCTGTGACCTCGATAAACCTCCTCCCAACATTGAA
CTTACTGGAAATGGTTACAATGCACTCACCGGCCAGTTCCGGAGCAGAGTCATCAACACG
AAGAGTTTCGGCGGCCAGTGCAGAAAGGTGTTCAGTGGGGATAAACCAGACTACTACAGG
CTGAGCGCCAATGTCCTCTCCTACACATTTGAGGTGAAAATAAATAATGACTTTAATTAT
GAATTTTACAACAGTAGCTGGTCTTATGTAAAACAAACATCTTCAGTGACTTCATCATCT
ACAAGGAAACGCTCCTTTTTCGGAAAATCATCATCTTCTTCACACAATAGTAATTCAAAT
TACCAGGAAAATCAGAAGAAAAAGAGTTATCAATTGCTGGTTCTTCAGAACACTGTGGAA
GTGGCTCAGTTCATCAATAACAATCCGGAATTTTTACAACTCGCTGAGCCGTTCTGGAGG
GAACTCTCCTACCTCCCCTCTCTGTACGACTACAGCGCCTACCGACAATTAATCGAAAAG
TATGGGACACATTTTCTGCAGTCTGGATCCTTAGGAGGAGAGTACAAAGTTCTCTTTTAC
GTGGACACAGAAAAAATGAAACAAAGTGGTGTTTCATCAATAAGTATGAAGGGATGTTCA
TCCAAAAGTGCCAACTTTGTGTTTAAATATTCTTCAAGCAAATGCAAGGAGCTGGAAAAT
GCTTTAAAATGGGCTTCAGGAACTCAGAGCAACGTGTTGCGAGGGGACCCATTTGTCAGA
GGCGGCAGTCCAGGCTTGGTGTCTGGCCTTAGTTTCCTGGAGCTGGACAATCCTGCTGGG
AACCAGAAGCGGTATTCCTCCTGGGCGGGCTCCGTGCCCGATCTTCCCGCGGTCATAAAG
CAGAAGCTGACACCTTTGTATGAGCTGGTGAAGGAGGTCCCCTGTGCTGCGGTGAAGAGA
CTCTACCTGAGACGGGCTCTGGAGGAATATCTGGATGAGACCGACCCCTGCCACTGCCGG
CCCTGCCAGAACGGGGGCCTCGCCACGGTGGAGGGCACCACGTGCCAGTGCCACTGCAAG
CCGTACACGTTTGGGGCGGCCTGCGAGTATGGAGTCCTTGTGGGGGACGAAGCAGGAAAG
GTGGACGGAGGTTGGAACTGCTGGTCCTCTTGGAGCCCCTGTGTTGAAGGAAGGAGAACA
AGGCGCCGTGAATGCAATAACCCACCTCCCAGTGGGGGCGGGGAGTCCTGTATTGGAGAA
CCGTCGGAGAGCAGGCAGTGCGGAGAGGAAGACGAGGAGCTGAAGAATCTTCGATTGTTG
CCTTCCAGTCCAACGGAATTCTGTCCAGACAACGGATTTGTTCAAAATGAAGATACCACG
TTTCCTGTTGGGAAAAACATAGTCTATACCTGCAGGGAAGGATACTCTCTGGTTGGAGAC
CCTGTTGCCAGATGTGGAGATGACTTACAGTGGCTCACCGGGGAAAGGCATTGTCAGAGA
ATTGTCTGTGTTCTACCAACACTGATGGATGGCGTACAGAGTCATCCCCAGAAACCTTCC
TACGCAATTGGCGAGAAGGTGACCTTATCCTGTTCGCGTGGCATGTCATTAGAAGGTCCT
TCGACATTTATCTGTGGATCCAGCCTTAAGTGGAGTCCTGAGATAAAGGATGTCCAATGT
GTCCATAGAGATGGCCCTGTGACACAGGCAGTGCCTCGGTGTCAGCCCTGGGAGAAAGTG
AAGAATTCCAGATGTGTTTGTAAAATGCCCTACGAATGTCGGTCCTCCTTGGGTGTATGT
GCTCGGGACGAGAAAAACCAAAGGATACTGCCTCTGACGGTTTGCAAGGTGCATGCCCTC
CAATGTCAGGGTAAAAACTTCTCCCTGCTGGGCTCAGAGAGCTGTGCTCCCCCGGCCTCC
GCCAGGAAGGCGTGCGGAGCGTGTCCACTGTGGGAGAAATGCGATGCCCAGAGCAGCGCG
TGTGAATGCAGAGAAGCTTCGGAGTGCCAGGAGGAAGGCAGCACGGTCTGCGTGGACGTG
GACGGCGCCAAGCGGACGATGACCGAGTGCCAGGCTGGTGTCCTGATGTGTCGAGGACAG
AGTGTCTCCGTCACCAGCATAGAGCCCTGCGAG
>PhDi
GGGTGCCCCGCAGAGGAGGGGTGCGGAGAGCGCTTCCGGTGCTTTTCAGGGCAGTGCATC
AGCAAATCCCTGGTGTGCAATGGTGATTCCGACTGTGACGAAGACAGCGCTGATGAAGAC
AAGTGCGAGAACACGGAGAGCCATTCCTGTGACCTCGATAAACCTCCTCCCAACATCGAA
CTTACCGGAAAAGGTTACAACGCCCTCACCGGCCAGGTCAGGAACAGAGTCCTCAACACA
AAGAGTTTCGGCGGCCAGTGCAGAAAGGTGTTTAGTGGGGATGGAAGAGATTACTACAGA
CTGAGTGGGAACATCCTCTCCTACACATTCCAGGTGAAAATAAATAATGACTTTAATTAT
GAGTTTTACAACAGTAGCTGGTCTTATGTAAAAGAAACATCAACAAGCCATTCATCATCT
GAAAGAAAAACAGCCTTTTTTGGAAAAAGTTCTTCTGTTTCTTCTGCTTCTAGTCGAAAT
TACTATGAAAACCAGAGGAAAAAGAGTTATCAGTTGCTGGTTCTCCAGAACACTGTGGAG
GTGGCTCAGTTCATCAACAACAACCCAGAATTTCTACAGCTCGCGGAGCCCTTCTGGAGG
GAGCTCGCCCACCTCCCCTCTCTGTACGACTACAGCGCCTACCGGAAGTTGATCGACAAC
TACGGGACCCATTTTCTGCAGTCGGGATCCTTAGGAGGAGAGTACAAGGTTCTATTTTAT
GTGGACACAGAGAAGATGAAACAAATGGGTCATAGTTCAATAAGTACGAGTAGCTGTCGT
TCCAAAAGTATCAATATCCTGCTTTCATATTCTTCAAACAAATGCAAGGAGCTGAACGAT
GCCTTAAAAAGAGCTGCAGGAACCTCGAGCAATAAGCTGCAAGGGACGCCCTTTGTCAGA
GGGGGCAGTTCAGGCTTCGTGTCCGGCCTCAGCTACCTGGAGCTGGAGAACCCAGCCGGA
AACCAAGAGCGGTACTCTTCCTGGGCAGCCTCTGTGACTCAGCTCCCCCAGGTCATAAAG
CAGAAGGTGACACCTTTGTATGAGCTGGTCAAGGAAGTGCCCTGTGCCTCGGTGAAGAGA
CTCTACCTGAGACGGGCCCTGGAGGAGTACCTGGATGAATCGGACCCCTGCCATTGCCGG
CCTTGTCAAAACGGCGGCCTAGCCACCGTGGAGGGGACCCAGTGTCAGTGCTCTTGCAAA
CCGTACACGTTTGGCGCCGCGTGTGAGCTAGGGGTCCTCGTGCAGGGCGAAGCAGGGAAG
GTGGATGGAGGTTGGAACTGCTGGTCCTCTTGGAGCTCCTGTGTTGCAGGGAAGAAAACG
AGGCGTCGAGAATGCAATAACCCGTCTCCCAGAGGGGGCGGGCTCTCCTGCATCGGGGAA
ACGTCGGAGAGCAGGCGGTGCGGGGAGGAAGACGAGGAGCTGAGGAATCTGCGGTTGTTG
CCTTCCGGTTCAACAGAATCCTGTCCAAACCACGGATTTGTTCAAGGTGAAGATACCAAA
TTTCCTGTTGGGAAAAACATCGTGTACACCTGCAACGAGGGATACTCTCTTGTGGGAAAC
CCTGTTGCCAGATGTGGAGATGATTTGCAGTGGCTTGTTGGGGAAATGCATTGTCAGGAA
ATGGCCTGTGTTCTCCCTGCACTGAGGGATGGCCTTCAGAGTCAGCCCCAGCAGCCTTCC
TACACCATCGGCGATAAGGTGACCTTTTCCTGTTCAGACGGCATGTCCTTGGAAGGGCCT
TCGACAGTTCTCTGTGGATCCAGCCTCAAGTGGAACCCGGAGATAAAGGACATCCGTTGT
GTGCACAAAGATGCTGCCTTGACATCGGCAGCACCTGTATGTCAGCCCTGGGAGAAAGTG
AAGAATTCAAGATGTGTTTGTAAACTGCCCAATGAATGTCGGTCTTCCTTGGAGGTGTGT
GCTCGGGACGAGAGGAGGGGCCGGGTGCTGCCCCTGACGGTGTGCAAGCTGCGAGCTGTG
CGCTGCCAGGGCCTGCAGTTCACGCTGACGGGCGCAGACACCTGCAGACACCCTGCCTCG
GCCACGAAAGCATGCGGCGCGTGCCCACTGTGGGAAAAATGTGACGACCAGGGCACCAAC
TGTGTCTGCAGAGAGGCCTCGGAGTGCGAGGAGCAAGGCATCAGCGTCTGCGCGGAGGTG
AACGGCGAGCAGAGGACGATGACGGAGTGTGAGGCCGGCGCTCTGAGGTGTCAAGGGCAG
AACGTCTCGGTCACCAGCATAGAGCCTTGTGAG
>PtVa
GGATGTCCACTAGAAGAGGGATGTGGAGAGCGTTTCAGGTGTTTTTCAGGTCAGTGCATC
AGCAAATCTTTGGTTTGCAATGGAGATTCTGACTGTGAAGAAGATAGTGCTGATGAAGAC
AAATGTGAGGACTCGAATATGCTTTCCTGTGACCTTGATAAACCTCCTCCCAACATAGAA
CTTACTGGAAATGGTTACAATGCACTCACTGGCCAGTTTAGAAACAGAGTCATCAACACA
AAAAGTTATGGTGGTCAATGCAGAAAGGTGTTTAGTGGGGACGGACAAGAACCTTTCAGA
CTGAGTGGAAATATCCTCTCCTATACATTTCAGGTGAAAATAAATAATGATTTTAATTAT
GAATATTACAACAGTAGCTGGTCTTATGCAAAACATACATTAACAGAATATTCATCATCT
AGTAGGACAAAATTCTATTTTGGAAGAGGTTCTTCGTCTTCATCTCATCGTAATTCAAAT
TATGATAAAAACCAGAAGGAAAAGAGTTATCAGTTGTTGGTTATTCAGAACAGTGTGGAA
GTGGCTCAGTTTATCAATAACAATCCAGAATTTTTACAACTCGCTGAGCCATTTTGGAAG
GAACTCTCTCACCTTCCTTCTCTGTATGACTACAGTGCCTACCGAAAATTGATCGATGAA
TACGGGACACATTTTCTGCGGTCTGGATCTTTAGGAGGAGAATACGAAGTTCTGTTTTAT
GTGGACACAGAAAAAATGAAACAAAACGGTGTTGATTCAATGACTATGAATAAATGTACT
GCATCAAATTCCAATTTTTTGTTTAAATACTCAAAGAGCAGATGCAAGGAGATGGAAGAT
GCCTTAAAATGGGCTTCAGGAACGCAGGGCAATGTTTTGCGAGGGGACCCATTTGTCAGA
GGGGGACGTCCAGGCTTCACATCTAGCCTTAGTTTCCTGGAGCTGGACAATCCCGCTGGA
AACCAAAAACGATATTCTTCCTGGGCAGGGTCTGTGACTGATCTTCCCCAAGTTATAAAA
CAAAAGCTGACACCTTTGTATGAGCTGGTAAAGGAAGTACCCTGTGCCTCTGTGAAAAGA
CTATACCTGAAACGGGCTCTTGAGGAATATCTGGATGAATCTGACCCCTGCCATTGTCAG
CCTTGTCAAAATGGTGGCATCGCCTCTGTCGAAGGGACCAAGTGTCAGTGCCATTGCAAA
CCATATACATTTGGTGTGGCATGTGAGCAAGGAGTCCTCGCAGAGGATAAAGCAGGAGGG
ATAGATGGAGGTTGGAATTGCTGGTCCTCTTGGGGCCCCTGTGTTCAAGGGAAGAAAACA
AGGACTCGAAAATGCAATAACCCATCTCCCAGTGGGGGCGGGAAATCCTGTATTGGAGAA
GCCTCGGAAAGCAGGCAGTGCGGAGACGAAGACGAGGAGCTGAAACATCTTCGAATTAAT
TCTCTGTTGTTAAAGGAATTTCAGAACCAAACAGCAGGAGAAAAAGGTGAAGGTGCCATG
TTTCCTGTTGGGAAAAACATAGTATATTCTTGCAAGGAAGGATACTCTCTTATTGGAGAC
CCTGTTGCCAGATGTGGAGAAGATTTACAGTGGCTTGTTGGGGAAATGCATTGTCAGAAA
ATTGCCTGTGTTCTACCTGTACTGATAGAAGGCATACAGAGTCATCCCCACAAACCTTTC
TACACAGTTGGCGAGAAGGTGACCTTTTCCTGTTCAGGTGGCATGTCCTTAGAAGGTCCT
TCAACATTTCTCTGTGGATCCAGCCTTAAGTGGAGTCCTGAGGTGAAGAATGTCCGGTGT
GTGCAAAAAGATACCATTTTGACACAGGCAGTGCCTAAATGTCAGCACTGGGAGAAACTG
CAGAATTCCAGATGTGTTTGTAAATTACCCTACGAATGTGGATCCTCCTTGGATGTGTGT
GCTCGGGATGAGAGAAGCAAAAGGATCCTGCCTCTGACAGTTTGCAAGATGCATGTTCTC
CAATGTCAGGGTAGAAATTACACTCTTCTGGGAAGGGAGAGCTGCACTCTACCTGCCTCC
GTGGAGAAAGCTTGCGGCATGTGTCCGCTGTGGGGAAAATGTGATGCTCAGAGCAGCAAA
TGTGTCTGCAGAGAAGCATCCGAGTGCGAGGAAGAAGGGATTAGCATCTGTGTTGAAGTG
AACGGCAAGGAGCAGACAATGACGGAGTGTGAGGCTGGCACGCTGAGGTGCCGAGGGCAG
AGCATCTCCATCACCAGCATAGGGCCCTGTGAG
>RhFe
GGATGTCCAGCAGAAGAAGGATGTGGAGAGCGTTTCCGGTGTTTTTCAGGTCAGTGCATC
AGCAAATCTTTGGTTTGCAACGGGGATTCTGACTGTGAAGAAGATAGCGCTGATGAAGAC
AGATGTGAGGACTCAGAAAGCCATGTCTGTGACCTTCATAAACCTCCTCCCAACATAGAA
CTTACTGGAAATGGTTACAATGCACTCACTGGCCAGTTTAGGAACAGAGTCATCAACACA
AAAAGTTTTGGCGGTCAATGCAGAAAAGTGTTTAGTGGGGATGGACAAGATCTCTACAGA
CTGAGTGGAAATATCCTCTCCTATAAATTTCAGGTGAAAATAAATAATGATTTTGATTAT
GAATATTACAACAGTAGCTGGTCTTATGTAAAGAGTACATCAGCAGAACAGTCATCATCT
GGAAGGAAAAAATTTTTGTTCATATCATCTTCTTCTTCTTCACACAATTATAATTCAAAT
TACAATGAAAACCAGAAGAAAAAGAGTTATCAATTGTTGGTTGTTCAGAACACAGTGGAA
GTGGCTCAGTTTATCAATAACAATCCGGAATTTTTACAACTCGCTGAGCCCTTCTGGAAG
GAACTCTCCCACCTTCCCTCTCTGTATGACTACAGTGCCTACCGAAAATTAATCGACACA
TACGGGACACATTATCTGCAGTCTGGATCCTTAGGAGGAGAATACAAAGTTCTCTTTTAT
TTGGACACAGAACAAATGAAACAAAGTGGTTTCAGTTCATCAACTATGAAGAAATGTTCT
TCTTCAGAAATTAATTTTCTGTTTAAATCCTCAAAGAGCAAATGCAAGGACCTGGAAAAT
GCCCTAAAACTGGCTTCAGGGACTCAGAACAATGTGTTGCGAGGGAACCCATTTGTCAGA
GGGGGACATTTAAAATTTGTGTCTGGCCTTAGTTTCCTGGAGCTGGACAATCCTGCTGGA
AACAAACAACGATATTCTTCCTGGGCAAGATCTGTGACTGATCTTCCCCAAGTCATAAAA
CAAAAGCTGACACCTTTGTATGAGCTGGTAAAGGAAATACCCTGTGCTGCCGTGAAAAGG
CTATACCTGAAACGGGCTCTTGAGGAATATCTGGATGAATTTGACCCCTGCCATTGCCAG
CCTTGTCAAAATGGTGGCATTGCCACTGTTGAGGGGACCCAGTGTCAGTGCCACTGCAAA
CCATACACATTTGGTGTGGCATGTGAGAAAGGAGTCCTCGTAGATGATGAAGCAGGAGGG
GTTGATGGACAGTGGAATTGCTGGTCCTCTTGGGGCCCCTGTGTTCAAGGGAAGAAAACA
AGGAGTCGAGAATGCAATAACCCACCTCCCAGTGGGGGTGGGAAATCCTGTATTGGAGAA
ACGTCAGAAAGCAGGCAGTGTGGAGACGAAGATGAGGAGCTGAAGCATCTTCGATTGTTG
TCTTTGGTTCCAAAGGAATTCTGTCCAGAAAACGGATTTGTTCAAGGTGAAGAGGCCATG
TTTCCTGTTGGGAAAAACATAGTATATACTTGTAAGGAAGGGTACTCTCTGATTGGAGAC
CCTGTTGCCAGATGTGGAGAAGATTTACAGTGGCTTGTTGGGGAAATGCGTTGTCAGAAA
ATTGCCTGCGTTCTACCTGCACTGATGGATGGCATACAGAGTCATCCCCTCAAAGCTTCC
TACACAATTGGCGAGAAGGTGACCTTTTCCTGTTCAGGAGGCATGTCCTTAGAAGGTCCT
TCAGTATTTCTCTGTGGATCCAGCCTTAAGTGGAGTCCTGAGATGAAGAGTGTCCAGTGT
GTGCAGAAAGAAGCCCCTTTAACACAGGCAGTGCCTAAATGTCAGCACTGGGAGAAACTG
CAGAATTCAAGATGTGTTTGTAAATTACCCTATGAATGTGGATCCTCCTTGGATGTATGT
GCTCGGGATGAGAGAAGCAAAAGGATACTGCCTCTGACAGTTTGCAAGATGCATGCTCTC
CACTGTCAGGGTAAAAATTACAGTCTTATGGGTAGGGAGAGCTGTACTCTGCCTGCCTCA
GCTGAGAAAGCTTGCGGCCTGTGTCCACTGTGGGGAAAATGTGATGCCCAGGGCAGCAAA
TGTGTCTGCAGAGAAGCATCGGAGTGCGAGGAAGAAGGGATTAGCATCTGTGTGGAAGTG
AATGGCAAGGTGCAGACGATGACGGAGTGTGAGGCTGGCACCCTGAGATGCCGAGGGCAG
AGCGTCTCCATCACCAGCTTGAGGCCCTGCGAG
>RoAe
GGATGTCCAGCAGAAGAGGGATGTGGAGAGCGTTTCAGGTGTTTTTCAGGTCAGTGCATC
AGCAAATCTTTGGTTTGCAATGGAGATTCTGACTGTGAAGAAGATAGTGCCGATGAAGAC
AAATGTGAGGACTCAAGTAGGCTTTCCTGTGACCTTGATAAACCTCCTCCCAACATAGAA
CTTACTGGAAATGGTTACAATGCACTCACTGGCCAGTTTAGAAACAGAGTCATCAACACA
AAAAGTTATGGTGGTCAATGCAGAAAGGTGTTTAGTGGGGACGGACAAGAACCCTTCAGA
CTGAGTGGAAATATCCTCTCCTATACATTTCAGGTGAAAATAAATAATGATTTTAATTAT
GAATATTACAACAGTAGCTGGTCTTATGCAAAACGTACATCAACAGAACGTAAATCAACT
AGTTGGACAAAATTCTATTTTGGAACAGATTCTTCGTTTTTATCTCATCATGATTCAAAT
TACAATAAAAAACAGAAGGAAAAGAGTTATCAATTGTTGGTTCTTCAGAACAGTGTGGAA
GTGGCTCAGTTTATCAATAACAATCCAGAATTTTTACAACTCGCTGAGCCATTCTGGAAG
GAACTCTCTCGCCTTCCTTCTCTGTATGACTACAGTGCCTACCGAAAATTAATCGACGAA
TATGGGACACATTTTCTGCGGTCTGGATCCTTAGGGGGAGAATACAAAGTTCTGTTTTAT
GTGGACACAGAAAAAATGAAACAAAACGGTGTTAGTTCAATGACTATGAATGAGTGTACC
GCATCGAATTCCAATTTTTTGTTTAAATACTCAGAGAGCAAATGCAAGGAGATGGAAGAT
GCCTTAAAATGGGCCTCAGGAACTCAGGGCAATGTTTTGCGAGGGGACCCATTTGTCAGA
GGAGGACGTTCGGGCTTCACGTCTAGCCTTAGTTTCCTAGAGCTGGACAATCCTGCTGGA
AACCAAAAACGATATTCTTCCTGGGCAGGGTCTGTGACGGATCTTCCCCAAGTCATAAAA
CAAAAGCTGACACCTTTGTATGAGCTGGTCAAGGAAGTACCCTGTGCCTCTGTGAAAAGA
CTATACCTGAAACGGGCTCTTGAGGAATATCTGGATGAATCTGACCCCTGCCATTGTCAG
CCTTGTCAAAACGGTGGCATCGCCTCTGTCGAGGGGACCAAGTGTCAGTGCCATTGCAAA
CCATATACATTTGGTATGGCATGTGAGAAAGGAGTCCTTGTACAGGATGAAGCAGGAGGG
ATAGATGGAGGTTGGAATTGCTGGTCCTCTTGGGGCCCCTGTGTTCAAGGGAAGAAAACC
AGGAGTCGAAAATGCAATAACCCATCTCCCAGTGGGGGCGGGAAATCCTGTATTGGAGAA
GCCTCGGAAAGCAGGCAGTGCGGAGAGGAAGACGAGGAGCTGAAACATCTTCGATTGTTG
TCTTTGGTTCCAACAGAATTCTGTCCAGAACATGGATTTGTTCAAGGCGAAGATGCCATG
TTTCCTGTTGGGAAAAACATAGTATATACTTGCGATGAAGGATATTCTCTTATTGGAGAC
CCTGTTGCCAGATGTGGAGAAGATTTACAGTGGCTTGTTGGGGAAATGCATTGTCAGAAA
ATTGCCTGTGTTCTACCTGTACTGATAGACGGCATACAGAGTCATCCCCACAAACCTTTC
TACACAGTTGGCGAGAAGGTGACCTTTTCCTGTTCAGGTGGCATGTCCTTAGAAGGTCCT
TCAACATTTCTCTGTGGATCCAGCCTTAAGTGGAGTCCTGAGGTGAAGGATGTTCGGTGT
GTGCAAAAAGACACCCCTTTGACACAGGCAGTGCCTAAATGTCAGCTCTGGGAGAAACTG
CAGAATTCCAGATGTGTTTGTAAATTACCCTATGAATGTGGATCCTCCTTGGATGTATGC
GCTCGGGATGAGAGAAGCAAAAGGACCCTGCCTCTGACAGTTTGCAAGATGCATGTTCTC
CGCTGTCAGGGTAGAGATTACACTCTTCTGGGCAGGGAGAGCTGCACTCTACGTGCCTCT
GTGGAGAAAGCTTGCGGCATGTGTCCACTATGGGAGAAATGTGATGCTCAGAGCAGCAAA
TGTGTCTGCAGAGAAGCATCCGAGTGTGAGGAAGAAGGGATTAGCATCTGTGTGGAAGCG
AACGGCAAGGAGCAGACAATGACGGAGTGCGAGGCTGGCACGCTGAGGTGCCGAGGGCAG
AGCATCTCCATCACCAGCATAGGACCCTGCGAG
