# Supplementary material for: Positively selected genes in the hoary bat (Lasiurus cinereus) lineage: prominence of thymus expression, immune and metabolic function, and regions of ancient synteny
Source: PeerJ. 2022 Mar 17;10:e13130. doi: 10.7717/peerj.13130 (PMC8934532; doi:10.7717/peerj.13130)
Supplement: Supplemental Information 3 — Initially tested orthogroups that have been edge-trimmed as described in the Methods. [file peerj-10-13130-s003.zip › original.trimmed/trimmed-OG0002080.fas]

>EpFu
ATGAACAAAGGGGAACGGCTTAATCAAGATCAGCTGGATGCCGTATCTAAGTACCAGGAA
GTCACAAATAACTTGGAGTTTGCAAAAGAATTACAGAGGAGTTTCATGGCATTAAGTCAA
GATATTCAGAAAACAATAAAGAAAACAGCGCGACGGGAGCAGCTTATGAGAGAAGAAGCT
GAACAAAAACGTTTAAAAACTGTACTTGAGCTGCAGTATGTTTTGGACAAATTGGGAGAT
GAAGAAGTAAGAACTGACTTGAAACAGGGTTTGAATGGCGTGCCAATACTGTCTGAAGAG
GAATTGTCATTGTTGGATGAATTCTACAAGTTAGCAGACCCTGAACGGGACATGAGCTTG
AGGTTGAATGAGCAATATGAACATGCCTCCATTCACCTGTGGGACTTGCTGGAAGGCAAA
GAAAAATCTGTGTGTGGAACAACCTATAAAGCTCTAAAGGAAATTGTCGAGCGTGTTTTC
CAGTCAAACTACTTTGATAGCACCCACAACCACCAGAACGGGCTGTGTGAGGAAGAAGAG
GCAGCCTCGGCACCCGCTGTTGAAGACCAGGTAGCTGAAGCTGAACCTGAGCCAGCAGAG
GAATACACTGAACCAAGTGAAGTTGAATCCACAGAGTATGTAAATAGACAATTTATGGCC
GAAACACAGTTCAGCAGTGGTGAAAAGGAGCAGGTAGATGATTGGGCAGTTGAAACAGTC
GAGGTGGTAAATTCACTCCAGCAGCAACCTCAGGCTGCGTCTCCTTCAGTACCAGAGCCT
CACTCTTTGACACCCGTGGCTCAGGCAGATCCCCTTGTGAGAAGACAGCGAGTACAGGAC
CTTATGGCACAAATGCAGGGGCCTTATAATTTCATACAGGATTCAATGCTGGATTTTGAA
AACCAGACACTTGATCCTGCCATTGTATCTGCACAGCCTATGAATCCAACACAAAATATG
GACATGCCCCAGCTGGTTTGTCCTCCAGTTCATTCTGAATCTAGACTTGCTCAACCTAAT
CAAGTTCCCGTACAACCAGAAACTTCACAGGTTCCTTTGGTTTCATCCACAAGTGAAGGG
TATACAGCATCTCAACCCTTGTACCAGCCTTCTCATGCTACAGAGCAACCACAAAAGGAA
CCAATTGATCAGATTCAGGCAACAATCTCTTTAAATGCAGACCAGACTTCAGCATCCTCA
TCCCTTCCTGCTGCCTCTCAGCCACAAGTGTTCCAGGCTGGGACAAGCAAACCTTTACAT
AGCAGTGGAATCAATGTAAATGCAGCTCCATTCCAATCCATGCAAACGGTGTTCAATATG
AATGCCCCAGTTCCTCCTGTTAATGAACCAGAAACTTTAAAACAGCAGAATCAGTACCAG
GCCAGTTATAACCAGAGCTTTTCCAGTCAGCCTCACCAAGTAGAGCAAACAGAGCTTCAG
CAAGAACAGCTTCAAACAGTGGTTGGCACTTACCATGGTTCCCAGGACCAGCCTCATCAA
GTGACTGGTAACCACCAGCAGCCTCCCCAGCAGAACACTGGATTTCCTCGTAGCAGTCAG
CCCTATTACAATAGTCGTGGTGTGTCTCGTGGAGGCTCTCGTGGTGCTAGAGGCTTGATG
AATGGATACAGGGGCCCTGCAAATGGATTCAGAGGAGGATATGATGGTTACCGCCCTTCA
TTCTCTAACACTCCAAACAGTGGTTACACACAGTCTCAGTTCAGTGCTCCCCGGGACTAC
TCTGGCTATCAGCGG
>HiAr
ATGAACAAAGGGGAAAGGCTTAATCAAGATCAACTGGATGCTGTATCTAAGTACCAGGAA
GTCACAAATAACTTGGAGTTTGCAAAAGAATTACAGAGGAGTTTCATGGCATTAAGTCAA
GATATTCAGAAAACGATAAAGAAAACAGCACGGCGGGAGCAGCTTATGAGAGAAGAAGCT
GAACAGAAACGTTTAAAAACTGTACTTGAGCTACAGTATATTTTGGACAAATTGGGAGAT
GATGAAGTGCGAACAGACCTGAAACAAGGTCTGAATGGAGTGCCAATATTGTCTGAAGAG
GAATTGTCATTGTTAGATGAATTCTACAAGTTAGCAGACCCTGAACGGGATATGAGCTTG
AGGTTGAATGAGCAGTATGAACATGCCTCCATTCACCTGTGGGACTTGCTGGAAGGGAAA
GAAAAATCTGTATGTGGAACAACCTATAAAGCTCTAAAGGAAATTGTTGAGCGTGTTTTC
CAGTCAAACTACTTTGACAGCACCCACAACCACCAGAATGGTTTATGTGAGGAAGAGGAG
GCAGCCTCAGCACCTGCAGCTGAAGACCAGGTGGCAGAAACTGAACCTGAGCCAGCAGAA
GAATACACTGAACAAAGTGAAGTTGAATCAACAGAGTATGTAAATAGACAATTTATGGCT
GAAACACAGTTCAGCAGTGGTGAAAAGGAGCAGGTAGATGAGTGGACAGTTGAAACAGTC
GAGGTGGTAAATTCACTCCAGCAGCAACCTCAGGCTGCATCTCCTTCAGTACCAGAGCCC
CACTCTCTGACACCAGTGGCTCAGGCAGATCCCCTTGTGAGAAGACAGCGAGTGCAGGAC
CTTATGGCACAGATGCAGGGGCCTTACAATTTCATACAGGATTCAATGCTGGATTTTGAA
AACCAGACACTTGATCCTGCCATTGTATCTGCACAGCCTATGAATCCAGCACAAAACATG
GACATGCCCCAGCTGGTTTGCCCTCCAGTTCATTCTGAATCTAGACTTGCTCAACCTAAT
CAAGTTCCCGTACAACCAGAAGCTACACAGGTTCCTTTGGTTTCGTCCACAAGTGAGGGG
TATACAGCATCTCAACCCTTGTACCAGCCTTCTCATGCCACGGAGCAACCACAAAAGGAA
CCAATTGACCAGATTCAGGCAACAATCTCTTTAAATACAGACCAGACTACAGCATCATCA
TCCCTTCCTGCTGCTTCTCAGCCCCAGGTGTTCCAGGCTGGGACAAGCAAACCTTTACAT
AGCAGTGGAATCAATGTAAATGCAGCTCCATTCCAATCCATGCAAACGGTGTTCAATATG
AATGCCCCAGTTCCTCCTGTTAATGAACCAGAAACTTTAAAACAGCAAAATCAGTACCAG
GCCAGTTATAACCAGAGCTTTTCCAGTCAGCCTCACCAAGTAGAACAAACAGAGCTTCAG
CAAGAACAGCTTCAAACAGTGGTTGGCACTTACCATGGTTCCCAGGACCAGCCCCATCAA
GTGACTGGTAACCATCAGCAGCCTCCCCAGCAGAACACTGGATTTCCTCGTAGCAGTCAA
CCCTATTACAACAGTCGTGGTGTGTCTCGTGGAGGCTCCCGTGGTGCTAGAGGCTTGATG
AATGGATATAGGGGCCCTGCCAATGGATTCAGAGGAGGCTATGATGGTTACCGCCCTTCA
TTCTCTAACACTCCAAACAGTGGTTATACACAATCTCAGTTCAGTGCTCCCCGGGACTAC
TCTGGCTATCAGCGG
>LaCi
ATGAACAAAGGGGAACGGCTTAATCAAGATCAGCTGGATGCCGTATCTAAGTACCAGGAA
GTCACAAATAACTTGGAGTTTGCAAAAGAATTGCAGAGGAGTTTCATGGCATTAAGTCAA
GATATTCAGAAAACAATAAAGAAAACAGCACGACGGGAGCAGCTTATGAGAGAAGAAGCT
GAACAAAAGCGTTTAAAAACTGTACTTGAGCTGCAGTATGTTTTGGACAAATTGGGAGAT
GAAGAAGTGAGAAACGACCTGAAACAGGGTTTGAATGGCGTGCCCATACTGTCTGAAGAG
GAATTGGCATTGTTGGATGAATTCTACAAGTTAGCAGACCCTGAACGGGACATGAGCTTG
AGGTTGAATGAGCAGTATGAACATGCCTCCATTCACCTGTGGGACTTGCTGGAAGGCAAA
GAAAAATCTGTGTGTGGAACAACCTATAAAGCTCTAAAGGAAATTGTCGAGCGTGTTTTC
CAGTCAAACTACTTTGATAGCACCCACAACCACCAGAACGGGCTATGTGAAGAAGAGGAG
GCAGCCTCAGCACCTGCTGCTGAAGACCAGGTAGCTGAAGCTGAACCTGAGCCAGCAGAG
GAATATACTGAACCAAGTGAAGTTGAATCCACAGAGTATGTAAATAGACAATTTATGGCC
GAAACACAGTTCAGCAGTGGTGAAAAGGAGCAGGTAGATGATTGGGCAGTTGAAACAGTC
GAGGTGGTAAATTCACTCCAGCAGCAACCTCAGGCTGCATCTCCTTCAGTACCGGAGCCC
CATTCTTTGACACCCGTGGCCCAGGCAGATCCCCTTGTGAGAAGACAGCGAGTACAGGAC
CTTATGGCACAAATGCAGGGGCCTTATAATTTCATCCAGGATTCAATGTTGGATTTTGAA
AACCAGACACTTGATCCTGCCATTGTATCCGCACAGCCTATGAATCCAACACAAAATATG
GACATGCCCCAGCTGGTTTGTCCTCCAGTTCATTCTGAATCTAGACTTGCTCAACCTAAT
CAAGTTCCCGTACAACCAGAAGCTACACAGGTTCCTTTGGTTTCTTCCACAAGTGAAGGG
TATACAGCATCTCAACCCTTGTACCAGCCTTCTCATGCTACAGAGCAACCACAAAAGGAA
CCAATTGATCAGATTCAGGCAACAATCTCTTTAAATGCAGACCAGACTTCAGCATCCTCA
TCCCTTCCTGCTGCCTCTCAGCCACAAGTGTTCCAGGCTGGGACAAGCAAACCTTTACAT
AGCAGTGGAATCAATGTAAATGCAGCTCCATTCCAATCCATGCAAACGGTGTTCAATATG
AATGCCCCAGTTCCTCCTGTTAATGAACCAGAAACTTTAAAACAGCAGAATCAGTACCAG
GCCAGTTATAACCAGAGCTTTTCCAGCCAGCCTCACCAAGTAGAGCAAACAGAACTTCAG
CAAGAACAGCTTCAAACAGTGGTTGGCACTTACCATGGTTCCCAGGACCAGCCCCATCAA
GTGACTGGTAACCACCAGCAGCCTCCCCAGCAGAACACTGGATTTCCTCGTAGCAGTCAG
CCCTATTACAATAGTCGTGGTGTGTCTCGTGGAGGCTCTCGTGGTGCTAGAGGCTTGATG
AATGGATACAGGGGCCCTGCAAATGGATTCAGAGGAGGATATGATGGTTACCGCCCTTCA
TTCTCTAACACTCCAAACAGTGGTTACACACAGTCTCAATTCAGTGCTCCTCGGGACTAC
TCTGGCTATCAGCGG
>MyLu
ATGAACAAAGGGGAACGGCTTAATCAAGATCAGCTGGATGCCGTATCTAAGTACCAGGAA
GTCACAAATAACTTGGAGTTTGCAAAAGAATTACAGAGGAGTTTCATGGCATTAAGTCAA
GATATTCAGAAAACAATAAAGAAAACAGCACGACGGGAGCAACTTATGAGAGAAGAAGCT
GAACAAAAACGTTTAAAAACTGTACTTGAGCTGCAGTATGTTTTGGACAAATTGGGAGAT
GAAGAAGTGCGAACTGACCTGAAACAGGGTTTGAATGGTGTGCCAATACTGTCTGAAGAG
GAATTGTCATTGTTGGATGAATTCTACAAGTTAGCAGACCCTGAACGGGACATGAGCTTG
AGGTTGAATGAACAGTATGAACATGCCTCCATTCACCTGTGGGACTTGCTGGAAGGCAAA
GAAAAATCTGTATGTGGAACAACCTATAAAGCTCTAAAGGAAATTGTCGAGCGTGTTTTC
CAGTCAAACTACTTTGATAGCACCCACAACCACCAGAACGGGCTATGTGAGGAGGAAGAG
GCAGCCTCAGCACCCGCTGTTGAAGACCAGGTAGCTGAAGCTGAACCTGAGCCAGCAGAG
GAATACACTGAACCAAGTGAAGTTGAATCCACAGAGTATGTAAATAGACAATTTATGGCC
GAAACACAGTTCAGCAGTGGTGAAAAGGAGCAGGTAGATGAGTGGACAGTTGAAACAGTC
GAGGTGGTAAATTCGCTCCAGCAGCAACCTCAGGCTGTGTCTCCTTCAGTACCAGAGCCC
CACTCTTTGACACCCGTGGCTCAGGCAGATCCCCTTGTGAGACGACAGCGAGTACAGGAC
CTTATGGCACAAATGCAGGGGCCTTATAATTTCATACAGGATTCAATGCTGGATTTTGAA
AATCAGACACTTGATCCTGCCATTGTATCTGCACAGCCTATGAATCCAACACAAAACATG
GACATGCCCCAGCTGGTTTGTCCTCCAGTTCATTCTGAATCTAGACTTGCTCAGCCTAAT
CAAGTTCCCGTACAACCCGAAGCTACACAGGTTCCTTTGGTTTCATCCACAAGTGAAGGG
TATACAGCATCTCAACCCTTGTACCAGCCTTCTCATGCTACAGAGCAACCACAAAAGGAA
CCACTTGATCAGATTCAGGCAACAATCTCTTTAAATGCAGACCAGACTACAGCATCCTCA
TCCCTTCCTGCTGCCTCTCAGCCCCAAGTGTTCCAGGCTGGGACAAGCAAACCTTTACAT
AGCAGTGGAATCAATGTAAATGCAGCTCCATTCCAATCCATGCAAACGGTGTTCAATATG
AATGCCCCAGTTCCTCCTGTTAATGAACCAGAAACTTTAAAACAGCAGAATCAGTACCAG
GCCAGCTATAACCAGAGCTTTCCCAGTCAGCCTCACCAAGTAGAGCAAACAGAGCTTCAG
CAAGAACAGCTTCAAACAGTGGTTGGCACTTACCATGGTTCCCAGGACCAACCCCATCAA
GTGACTGGTAACCACCAGCAGCCTCCCCAGCAGAACACGGGGTTTCCTCGGAGCAGTCAG
CCCTATTACAACAGTCGTGGTGTGTCTCGTGGAGGCTCTCGTGGTGCTAGAGGCTTGATG
AACGGATACAGGGGCCCTGCCAATGGATTCAGAGGAGGATATGATGGTTACCGCCCTTCA
TTCTCTAACACTCCAAACAGTGGTTACACACAGTCTCAGTTCAGTGCTCCCCGGGACTAC
TCTGGCTATCAGCGG
>PhDi
ATGAACAAAGGTGAAAGGCTTAATCAAGATCAGCTGGATGCCGTATCTAAGTACCAGGAA
GTCACAAATAACTTGGAGTTTGCAAAAGAATTACAGAGGAGTTTCATGGCATTAAGTCAA
GATATTCAGAAAACTATAAAGAAAACAGCACGACGGGAGCAGCTTATGAGAGAAGAAGCT
GAACAGAAACGTTTAAAAACTGTGCTTGAGCTGCAGTATGTTTTGGACAAACTGGGAGAT
GAGGAAGTGCGCACTGACCTGAAACAAGGCTCGAACGGCGTGCCGATCCTGTCCGAAGAG
GAGCTGTCCCTGCTGGATGAGTTCTACAAGTTAGCCGACCCCGAGCGGGACATGGGCTTG
AGGTTGAATGAGCAGTATGAACACGCCTCCATTCACCTGTGGGACTTGCTGGAAGGCAAA
GAAAAATCTGTATGTGGAACAACCTATAAAGCTCTAAAGGAAATTGTCGAGCGCGTTTTC
CAGTCAAACTACTTTGACAGCACTCACAACCACCAGAATGGGCTGTGTGAGGAAGAGGAG
GCAGCCTCAGCACCTGCCGTTGAAGACCAGGTAGCTGAAGCTGAACCTGAGCCAGCTGAA
GAATACACTGAACAAAGTGAGGTAGAGTCAACGGAGTATGTAAATAGACAATTTATGGCC
GAAACACAGTTCAGCAGTGGTGAAAAGGAGCAGGTAGATGAGTGGCCAGTTGAAACAGTC
GAGGTGGTAAATTCACTCCAGCAGCAGCCTCAGGCTGCATCTCCTTCAGTACCAGAGCCC
CACTCTTTGACACCAGTGGCTCAGGCAGATCCGCTTGTGAGGAGACAGCGAGTACAGGAC
CTTATGGCGCAAATGCAGGGGCCTTATAACTTCATACAGGATTCCATGCTGGATTTTGAG
AACCAGACACTTGATCCTGCCATTGTATCTGCACAGCCTATGAATCCAGCACAAAACATA
GACATGCCCCAGCTGGTTTGCCCTCCAGTTCATTCTGAATCTAGACTTGCTCAACCTACT
CAAGTTCCTGTACAACCAGAAGCTACACAGGTTCCTTTGGTTTCGTCCACGAGTGAGGGA
TATACAGCATCTCAACCCTTGTACCAGCCATCTCATGCTACAGAGCAACCACAAAAGGAA
CCAATTGACCAGATTCAGGCAACAATCTCTTTAAATACAGACCAGACTACAGCATCATCA
TCCCTTCCTGCTGCTTCTCAGCCCCAAGTGTTCCAGGCTGGGACAAGCAAACCTTTACAT
AGCAGTGGAATCAATGTGAATGCGGCTCCATTCCAATCCATGCAGACGGTGTTCAATATG
AATGCCCCAGTTCCTCCTGTTAATGAACCAGAAACTTTAAAACCGCAGAATCAGTACCAG
GCCAGTTATAACCAGAGCTTTTCCAGTCAGCCTCACCAAGTAGAACAAACAGAGCTTCAG
CAAGAACAGCTTCAAACAGTGGTTGGCACTTACCATGGTTCCCAGGACCAGCCCCATCAA
GTGACTGGTAACCACCAGCAGCCTCCGCAGCAGAACTCTGGATTTCCTCGGAGCAGTCAG
CCCTATTACAACAGTCGTGGTGTATCTCGTGGAGGCTCTCGTGGTGCTAGAGGCTTGATG
AATGGATACAGGGGCCCTGCCAATGGATTCAGAGGAGGATATGATGGTTATCGCCCTTCA
TTCTCTAACACTCCAAACAGTGGTTACACACAGTCTCAGTTCAGTGCTCCCCGGGACTAT
TCTGGCTATCAGCGG
>PtVa
ATGAACAAAGGGGAAAGGCTTAATCAAGATCAGCTGGATGCCGTTTCTAAGTACCAGGAA
GTCACAAATAACTTGGAGTTTGCAAAAGAATTACAGAGGAGTTTCATGGCATTAAGTCAA
GATATTCAGAAAACAATAAAGAAAACAGCACGGCGGGAGCAGCTTATGAGAGAAGAAGCT
GAACAGAAACGTTTAAAAACTGTACTTGAGCTGCAGTACGTTTTGGACAAATTGGGAGAT
GATGAAGTGCGAACTGACCTGAAACAAGGTTTGAATGGCGTGCCAATACTGTCTGAAGAA
GAATTATCGTTGTTGGATGAATTCTACAAGTTAGCAGACCCTGAACGGGACATGAGCTTG
AGGTTGAATGAGCAGTATGAACATGCCTCCATTCACCTTTGGGACTTGCTGGAAGGAAAA
GAAAAATCTGTATGTGGAACAACCTATAAAGTTCTAAAGGAAATCGTTGAGCGTGTTTTC
CAGTCAAACTACTTTGACAGCACCCACAACCACCAGAATGGGTTGTGTGAGGAAGAAGAG
GCAGCCTCAGCACCTACAGTTGAAGACCAAGTAGCTGAAGCTGAACCTGAGCCAGCAGAA
GAATACACTGAACAAAGTGAAGTGGAATCAACAGAGTATGTAAATAGACAATTTATGGCC
GAAACACAGTTCAGCAGTGGTGAAAAGGAGCAGGTAGATGAGTGGACAGTTGAGACAGTC
GAGGTGGTAAATTCACTCCAGCAGCAACCTCAGGCTGCATCTCCTTCAGTACCAGAACCC
CACTCTTTGACACCAGTAGCTCAAGCAGATCCCCTTGTGAGAAGACAGCGAGTACAGGAC
CTTATGGCACAAATGCAGGGGCCTTATAATTTCATACAGGATTCAATGCTGGATTTTGAA
AACCAGACACTTGATCCTGCCATTGTATCTGCGCAGCCTATGAATCCATCACAAAACATG
GACATGCCCCAACTGGTTTGCCCTCCTGTTCATTCTGAATCTAGACTCGCTCAACCTAGT
CAAGTTCCTGTACAGCCAGAAGCTACACAGGTTCCTTTGGTTTCATCCACAAGCGAGGGG
TATACAGCATCTCAACCCTTATACCAGCCGTCTCATGCTACAGAGCAACCACAGAAAGAA
CCAATTGACCAGATTCAGGCAACAATCTCTTTAAATACAGACCAGACTACACCATCATCA
TCCCTTCCTGCTGCTTCTCAGCCCCAAGTGTTCCAGGCTGGGACAAGCAAACCTTTACAT
AGCAGTGGAATCAATGTAAATGCAGCTCCATTCCAGTCCATGCAAACGGTATTCAATATG
AATGCCCCAGTTCCTCCTGTTAACGAACCAGAAACTTTAAAACAGCAAAATCAGTACCAG
GCCAGTTATAACCAGAGCTTTTCCAGTCAGCCTCACCAAGTAGAACAAACAGAGCTTCAG
CAAGAACAGCTTCAAACAGTGGTGGGCACTTACCATGGTTCCCAGGACCAGCCCCATCAA
GTGACTGGTAACCACCAGCAGCCTCCCCAGCAGAACACTGGATTTCCTCGTAGCAGTCAG
CCCTATTACAATAGTCGTGGTGTGTCTCGTGGAGGCTCCCGTGGTGCTAGAGGCTTGATG
AATGGATACAGGGGTCCCGCCAATGGCTTCAGAGGAGGATATGATGGTTACCGCCCTTCA
TTCTCTAACACTCCAAACAGTGGTTATACACAGTCTCAGTTCAGTGCTCCCCGGGACTAC
TCTGGCTATCAGCGG
>RhFe
ATGAACAAAGGGGAAAGGCTTAATCAAGATCAGCTGGATGCTGTATCTAACTACCAGGAA
GTCACAAATAACTTGGAGTTTGCAAAAGAATTACAGAGGAGTTTCATGGCATTAAGTCAA
GATATTCAGAAAACAATAAAGAAAACAGCATGGCGGGAGCATCTTATGAGAGAAGAAGCT
GAACAGAAACGTTTAAAAACTGTACTTGAGCTACAGTATGTTTTGGACAAATTGGGAGAC
GATGAAGTGCGAACTGACCTGAAACAAGGTTTGAATGGAGTGCCAATATTGTCTGAAGAG
GAATTGTCATTGTTGGATGAATTCTACAAGTTAGCAGACCCTGAAGTGGATACGAGCTTG
AGGTTGAATGAGCAGTATGAACATGCCTCCATTCACCTGTGGGACTTTCTGGAAGGGAAA
GAAAAATCTGTATGTGGAACAACCTATAAAGCTCTAAAGGAAATTGTTGAGCGTGTTTTC
CAGTCAAACTACTTTGACAGCACCCACAACCACCAGAACGGGTTATGTGAGGAAGAAGAG
GCAGCCTCAGCACCTATAGTTGAAGACCAGGTGGCTGAAACTGAACCTGAGCCAGCAGAA
GAATACACTGAACAAAGTGAAGTTGAAGCAACAGAGTATGTAAATAGACAATTTATGGCC
GAAACACAGTTCAGCAGTGGTGAAAAGGAGCAGGTAGATGAGTGGACAGTTGAAACAGTC
GAGGTGGTAAATTTACTCCAGCAGCAACCTCAGGCTGCATCTCCTTCAGTACCAGAGCCC
CACTCTCTGACACCAGTGGCTCAGGCAGATCCCCTTGTGAGAAGACAGCGAGTGCAGGAC
CTTATGGCACAAATGCAGGGGCCTTACAATTTCATACAGGATTCAATGCTGGATTTTGAA
AACCAGACACTTGATCCTGCCATTGTATCTGCACAGCCTATGAATCCAGCACAAAACATG
GACATGCCCCAGCTGGTTTGCCCTCCAGTTCATTCTGAATCTAGATTTGCTCAACCTAAT
CAAGTTACTGTACAACCAGAAGCTATACAGGTTCCTTTGGTTTCATCCACAAGTGAGGGG
TATACAGCATCTCAACCTTTGTACCAGCCTTCTCATGCTACAGAGCAACCACAAAAGGAA
CCAATTGACCAGATTCAGGCAACAATCTCTTTAAATACAGACCAGACTACAGCATCATCA
TCCCTTCCTGCTGCTTCTCAGCCCCAGGTGTTCCAGGCTGGGACAAGCAAACCTTTATAC
AGCAGTGGAATCAATGTGAATGCAGCTCCATTCCAATCCATGCAAACGGTATTCAATATG
AATGCCCCAGTTCCTCCTGTTAATGAACCAGAAACTTTAAAACAGCAAAATCAGTACCAA
GCCAGTTATAACCAGAGCTTTTCCAGTCAGCCTCACCAAGTAGAACAAACAGAGCTTCAG
CAAGAACAGCTTCAAACAGTGGTTGGCACTTACCATGGTTCCCAGGACCAGCCCCATCAA
GTGACTGCTAACCACCTGCAGCCTCCCCAGCAGAACATTGGATTTCCTCGTAGCAGTCAG
CCCTATTACAACAGTCGTGGTGTGTCTCGTGGATGCTCCCATGGTGCTAGAGGTTTGATG
AATGGTTACAGGGGCCCTGCCAATGGATTCAGAGGAGGCTATGATGGTTACCGCCCTTCA
TTCTCTAACACTCCAAACAGTGGTTACACACAGTCTCAGTTCAGTGCTCCCCGGGACTAC
TCTGGCTATCAGCGG
>RoAe
ATGAACAAAGGAGAAAGGCTTAATCAAGATCAGCTGGATGCCGTATCTAAGTACCAGGAA
GTCACAAATAACTTGGAGTTTGCAAAAGAATTACAGAGGAGTTTCATGGCATTAAGTCAA
GATATTCAGAAAACAATAAAGAAAACAGCACGGCGGGAGCAGCTTATGAGAGAAGAAGCT
GAACAGAAACGTTTAAAAACTGTACTTGAGCTGCAGTATGTTTTGGACAAATTGGGAGAT
GATGAAGTGCGAACTGACTTGAAACAAGGTTTGAATGGAGTGCCAATACTGTCTGAAGAG
GAATTATCATTGTTGGATGAATTCTATAAGTTAGCAGACCCTGAACGGGACATGAGCTTG
AGGTTGAATGAGCAGTATGAACATGCCTCCATTCACCTTTGGGACTTGCTGGAAGGAAAA
GAAAAATCTGTATGTGGAACAACCTATAAAGTTCTAAAGGAAATTGTTGAGCGTGTTTTC
CAGTCAAACTACTTTGACAGCACCCACAACCACCAGAATGGGCTGTGTGAGGAAGAAGAG
GCAGCCTCAGCACCTACAATTGAAGACCAGGTAGCTGAAGCTGAACCCGAGCCAGCAGAA
GAATACACTGAACAAAGTGAAGTTGAATCAACAGAGTATGTAAATAGACAATTTATGGCC
GAAACACAGTTCAGCAGTGGTGAAAAGGAGCAGGTAGATGAATGGACAGTTGAGACAGTC
GAGGTGGTAAATTCCCTCCAGCAGCAACCTCAGGCTGCATCTCCTTCAGTACCAGAACCC
CACGCTTTGACACCAGTAGCTCAGGCAGATCCCCTTGTGAGAAGACAGCGAGTACAGGAC
CTTATGGCACAAATGCAAGGGCCTTATAATTTCATACAGGATTCAATGCTGGATTTTGAA
AACCAGACACTTGATCCTGCCATTGTATCTGCGCAGCCTATGAATCCATCGCAAAACATG
GACATGCCCCAACTGGTTTGCCCTCCTGTTCATTCTGAATCTAGACTCGCTCAACCTAGT
CAAGTTCCTGTACAGCCAGAAGCTACACAGGTTCCTTTGGTTTCATCCACAAGCGAGGGG
TATACAGCATCTCAACCCTTATACCAGCCGTCTCATGCTACAGAGCAATCACAGAAGGAA
CCAATTGACCAGATTCAGGCAACAATCTCTTTAAATACAGACCAGACTACAGCATCATCA
TCCCTTCCTGCTGCTTCTCAGCCCCAGGTGTTCCAGGCTGGGACAAGTAAACCTTTACAT
AGCAGTGGAATCAATGTAAATGCAGCTCCATTCCAGTCCATGCAAACGGTATTCAATATG
AATGCCCCAGTTCCTCCTGTTAATGAACCAGAAACTTTAAAACAGCAAAATCAGTACCAG
GCCAGTTATAACCAGAGCTTTTCCAGTCAGCCTCACCAAGTAGAACAAACAGAGCTTCAG
CAAGAACAGCTTCAAACAGTGGTTGGCACTTACCACGGTTCCCAGGACCAGCCCCATCAA
GTGACTGGTAACCACCAGCAGCCTCCCCAGCAGAACACTGGATTTCCTCGTAGCAGTCAG
CCCTATTACAATAGTCGTGGTGTGTCTCGCGGAGGCTCCCGTGGTGCTAGAGGCTTGATG
AATGGATACAGGGGCCCTGCCAATGGCTTCAGAGGAGGATATGATGGTTACCGCCCTTCA
TTCTCTAACACTCCAAACAGTGGTTATACACAGTCTCAGTTCAGTGCTCCCCGGGACTAC
TCTGGCTATCAGCGG
