# Supplementary material for: Positively selected genes in the hoary bat (Lasiurus cinereus) lineage: prominence of thymus expression, immune and metabolic function, and regions of ancient synteny
Source: PeerJ. 2022 Mar 17;10:e13130. doi: 10.7717/peerj.13130 (PMC8934532; doi:10.7717/peerj.13130)
Supplement: Supplemental Information 3 — Initially tested orthogroups that have been edge-trimmed as described in the Methods. [file peerj-10-13130-s003.zip › original.trimmed/trimmed-OG0002083.fas]

>EpFu
ATGGACACAGCTAGCCATAGCCTTGTCCTTCTGCAGCAGCTGAACATGCAACGAGAATTT
GGTTTTCTGTGTGATTGCACAGTTGCTATTGGAGATGTTTACTTCAAAGCCCACAGAGCA
GTGCTTGCTGCTTTTTCTAATTATTTCAAGATGATATTTATTCACCAAACAAGTGAATGC
ATAAAAATACAACCAACTGACATCCAGCCTGACATATTCAGCTATTTGTTGCACATTATG
TACACGGGGAAAGGACCAAAACAGATTGTGGATCATAGTCGTTTGGAGGAAGGGATTCGC
TTTCTTCATGCCGACTACCTTTCTCACATTGCAACTGAAATGAATCAAGTGTTCTCACCA
GAGACGGTGCAGTCCTCAAATTTGTACGGCATCCAAATCTCAACAGCCCAAAAGACAGCC
GTCAAACAGGGGCTAGAGGTCAAAGAAACTCCTTCCAGTAACAGTGGAAGCAGAGCTGCT
GTCCAGGGTGACCACCCCCAGTTGCAGCTTTCTCTTGCTATTGGGCTGGATGATGGCACT
GACCAGCAGAAGGTCCATCCTGCAGCCCAGGCCTTGGAGGAACACCAGAAGCCTCCAGTG
TCCATCAAGCAGGAGAGATGTGACCCAGAATCTGTGATCTCCCAGAGCCACTCCTCATCC
TCATCCGAGATGACAGGCCCCTCTTTCACCGAAAGTAGCATCAAAATTCACTTATGCCAT
TACTGTGGAGAACGTTTTGATTCTCGTGGTAACCTAAGACAACATCTCCACACCCATGTA
TCTGGATCACTCCCATTTGGTGTCCCTGCTTCTATTCTGGAAAGTAATGACCTTGGTGAA
GTGCACCCACTTAATGAAAACAACGAAGCTCTTGAATGCCGCAGGCTCAGCTCCTTCATT
GTTAAGGAAAATGAGCAACAGCCTGACCACTCAAACCGGGGTGCCACAGAGCCTTTGCAG
ATCAGCCAAAGTCAATTGCTGGAACACATGTAT
>HiAr
ATGGACACAGCTAGCCATAGTCTTGTCCTTCTGCAGCAGCTGAACATGCAACGAGAATTT
GGTTTTCTGTGTGATTGTACAGTTGCTATTGGAGATGTTTACTTCAAGGCCCACAGAGCA
GTGCTTGCTGCTTTCTCGAACTATTTCAAGATGATATTTATTCATCAAACAAGCGAATGC
ATAAAAATACAACCAAGTGACATCCAACCTGACATATTCAGCTATTTGTTACACATTATG
TACACGGGGAAAGGGCCAAAACAGATTGTGGATCACAGTCGTTTGGAGGAAGGGATTCGA
TTTCTTCATGCTGACTACCTTTCTCACATTGCAACCGAAATGAATCAAGTGTTCTCACCA
GAGCCTGTGCAGTCCTCAAATCTGTATGGCATTCAGATCTCAACGACCCAAAAAACAGCT
GTTAAACAAGGGCTGGAGGTCAAAGAAGCTCCTTCCAACAACAATGGAAACAGAGCTGCC
GTCCAGGGTGATCACCCCCAGTTGCAGCTTTCTCTTGCTATTGGGCTGGATGATGGCACT
GACCAGCAGAGGGCCCGTCCTGCCGCGCAGGCCTTAGAGGAACACCCGAAGCCTCCAGTG
TCCATCAAGCAGGAGAGATGTGACCCAGAAGCTGTGATCTCCCAGAGCCACGCCTCACCC
TCCTCAGAGGTAACAGGCCCCACTGTCACCGAAAGCAGTATCAAAATCCACTTATGCCAT
TACTGTGGAGAACGTTTCGATTCCCGTAGTAACCTAAGACAGCACCTCCATACCCATGTG
TCTGGATCCCTCCCATTTGGTGTTCCTGCTTCCATTCTGGAAAGTAATGACCTTGGTGAA
GTGCATCCACTTAATGAAAATAGTGAGGCTCTTGAATGCCGCAGGCTCAGCTCCTTCATT
GTCAAGGAGAGTGAGCAGCAGCCTGACCACTCAAATCGGGGACCCACAGAGCCTTTGCAG
ATCAGTCAAAGCCAATTGCTGGAACACATGTAT
>LaCi
ATGGACACAGCTAGCCATAGCCTTGTCCTTCTGCAGCAGCTGAACATGCAACGAGAATTT
GGTTTTCTGTGTGATTGCACAGTTGCTATTGGAGATGTTTACTTCAAAGCCCACAGAGCG
GTGCTTGCTGCTTTTTCTAACTATTTCAAGATGATATTTATTCACCAAACAAGTGAATGC
ATAAAAATACAACCAACTGACATCCAGCCTGACATATTCAGCTATTTGTTGCACATTATG
TACACGGGGAAAGGACCAAAACAGATTGTGGATCATAGTCGTTTGGAGGAAGGGATTCGC
TTTCTTCATGCCGACTACCTTTCTCACATTGCAACTGAAATGAATCAAGTGTTCTCACCA
GAGACTGTGCAGTCCTCAAATTTGTATGGCATCCAAATCTCAACAACCCAAAAAACAGCT
GTCAAACAAGGGCTGGAAGTCAAAGAAACTCCTTCCAATAACAATGGAAACAGAGCTGCT
GTCCAGGGTGACCACCCCCAGTTGCAACTTTCTCTTGCTATTGGGCTTGATGATGGCACT
GACAAGCAGAAGGTCCATCCTGCAGCCCAGGCTTTGGAGGAACACCAAAAGCCTCCAGTG
TCCATCAAGCAGGAGAGATGTGACCCGGAATCTGTGATCTCCCAGAGCCACTCCTCATCC
TCATCCGAGATGACAGGTTCCACTTTCACAGAAAGTAGTATCAAAATTCACTTATGCCAT
TACTGTGGAGAACGTTTTGATTCTCGTGGTAACCTAAGACAACATCTTCATACCCATGTA
TCTGGATCCCTCCCATTTGGTGTCCCTGCTTCTATTCTGGAAAATAATGACCTTGGTGAA
GTGCACCCACTTAATGAAAATAACGAAGCTCTTGAATGCCGCAGGCTCAGCTCCTTCATT
GTTAAGGAAAATGAGCAACAGCCTGACCACTCAAACCGGGGTACCACAGAGTCTTTGCAG
ATCAGTCAAAGTCAATTACTGGAACACATGTAT
>MyLu
ATGGACACAGCTAGCCATAGCCTTGTCCTTCTGCAGCAGCTGAACATGCAACGAGAATTT
GGTTTTCTGTGTGATTGCACAGTTGCTATTGGAGATGTTTACTTCAAAGCCCACAGAGCA
GTGCTTGCTGCTTTTTCTAACTATTTCAAGATGATATTTATTCACCAAACAAGTGAATGC
ATAAAAATACAACCAACTGACATCCAGCCTGACATATTCAGCTATTTGTTGCACATTATG
TACACGGGGAAAGGACCAAAACAGATGGTGGATCATAGTCGTTTGGAGGAAGGGATTCGC
TTTCTTCATGCCGACTACCTTTCTCACATTGCAACTGAAATGAATCAAGTGTTCTCACCA
GAGACTGTGCAGTCCTCAAATTTGTATGGCATTCAAATCTCAACCACCCAAAAAACAGCT
GTCAAAGAAGGGCTGGAGGTCAAAGAAACGCCTTCCAATAACAATGGAAACAGAGCTGCT
GTCCAGGGTGACCACCCCCAGTTGCAGCTTTCTCTTGCTATTGGGCTGGATGATGGCACT
GACCAGCAGAAGGTCCATCCTGCAGCCCAGGCCTTGGAGGAACACCAGAAGCCTCCAGTG
TCCATCAAGCAGGAGAGATGTGACTCAGAATCTGTGATCTCCCAGAGCCACTCCTCATCC
TCATCCGAGATGACAGGCCCCATGTTCACCGAAAGTAGTATCAAAATTCACTTATGCCAT
TACTGTGGAGAACGTTTTGATTCTCGTGGTAACCTAAGACAACATCTCCATACCCATGTG
TCTGGATCTCTCCCATTTGGTGTCCCTGCTTCCATTCTGGAAAGTAATGACCTTGGTGAA
GTGCACCCACTTAATGAAAATAGCGAAGCTCTTGAATGCCGCAGGCTCAGCTCCTTCATT
GTCAAGGAAAATGAGCAACAGCCTGACCACTCAAACCTGGGTACCACAGAGCCTTTGCAG
ATCAGTCAAAGCCAATTGCTGGAACACATGTAT
>PhDi
ATGGACACAGCTAGCCATAGCCTTGTCCTTCTGCAGCAGCTGAACATGCAACGGGAATTT
GGTTTTCTGTGTGACTGCACAGTTGCTATCGGAGATGTTTACTTCAAAGCCCACAGAGCA
GTGCTTGCTGCTTTTTCTAACTACTTTAAGATGATATTTATTCATCAAACAAGTGAGTGC
ATAAAAATACAACCAACTGACATCCAACCTGACATATTCAGCTATTTGTTGCACATCATG
TACACGGGGAAAGGACCCAAACAGATTGTGGATCACAGCCGTTTGGAGGAAGGGATTCGA
TTTCTTCACGCTGACTACCTTTCTCACATTGCAACTGAAATGAATCAAGTGTTCTCACCA
GAGACTGTGCAGTCCTCAAATTTGTATGGCATTCAAATCTCAACAACCCACAAAGCAGCT
GTCAAGCAAGGGCTGGAGGTCAAAGAAGCTCCTTCCAGTAACAGTGGAAACAGAGCTGCT
GTCCAGGGTGAACACCCACAGTTACAACTTTCTCTTGCTATTGGGCTGGATGATGGCACT
GACCAGCAGAGGGCCCATCCTGCCACCAAGGCCTTGGAGGAACACCAGAAGCCCCCTGTG
TCCATCAAGCAGGAAAGATGTGACCCAGAATCTGTGATCCCCCAGAGCCATTCCTCATCC
TCGTCAGAGATGACAGGCCCAGCTTTCACCGAAAGTAGTATCAAAATTCACTTATGCCAT
TACTGTGGAGAACGTTTTGATTCCCGTGGTAACCTAAGGCAACATCTCCATACCCATGTG
TCTGGATCCCTGCCATTTGGTGTCCCTGCTTCCATTCTGGAAAGTAATGACCTTGGTGAA
GTGCATCCACTTAATGAAAACAGCGGCACTCTTGAATGCCGCAGGCTCAGCTCCTTCATC
GTCAAGGAGAATGAGCAACAGCCTGACCACGCAAACCGTGGGACCACAGAGCCTCTGCAG
ATCAGTCAGAGCCAATTGCTGGAACACATGTAT
>PtVa
ATGGACACAGCTAGCCATAGCCTTGTCCTTCTGCAGCAGCTGAACATGCAACGAGAATTT
GGTTTTTTGTGTGATTGCACAGTTGCTATTGGAGATGTTTACTTCAAAGCTCATAGAGCA
GTGCTAGCTGCTTTTTCTAACTATTTCAAGATGATATTTATTCACCAAACAAGTGAATGC
ATCAAAATACAGCCAACTGACATCCAACCTGATATATTCAGCTATTTGTTACACATTATG
TACACGGGGAAAGGGCCAAAACAGATTGTGGATCATAGTCGTTTGGAGGAAGGGATTCGA
TTTCTTCATGCCGACTACCTTTCTCACATTGCAATTGAAATGAATCAAGTGTTCTCACCA
GAGACTGTGCAGTCTTCAAATCTGTATGGCATTCAGATCTCAACGACCCAAAAATCCACT
GTCAAACAAGGGCTGGAGGTCAAAGAAGCTCCTTCCAGTAACAATGGAAACAGAGCTGCT
GTGCAGGGTGACCATCCCCAGTTGCAGCTTTCACTTGCTATTGGGCTGGATGATCGTACT
GACCAGCAGAGGTCCCGGCCTGCCGCCCAGGCCTTAGAGGAACACCAGAAGCCTCCAGTG
TCCATCAAGCAGGAGCGATGTGACCCAGAATCTGTAATCTCTCAGATCACACCCTCACCC
TCATCAGAGGTAACAGGTCCCACTCTCACCGAAAGCAGTATCAAAATACACTTATGCCAT
TACTGTGGAGAGCGTTTTGATTCCCGTAGTAACCTAAGACAACATCTCCATACCCATGTG
TCTGGATCCCTCCCATTTGGTGTTCCTGCTTCCATTCTGGAAAGTAATGACCTTGGTGAA
GTGCATCCACTTAATGAAAATAGCGAGGTTCTTGAATGCCGCAGGCTCAGTTCCTTCATT
GTCAAGGAGAATGAGCAGCAGCCTGACCCCTCAAACCGGGGGACCACAGAGTCTTTGCAG
ATCAGTCAAAGCCAATTGCTGGAACACATGTAT
>RhFe
ATGGACACAGCTAGCCATAGTCTTGTCCTTCTGCAGCAGCTGAACATGCAACGAGAATTT
GGTTTTCTGTGTGATTGCACAGTTGCTATTGGAGATGTTTACTTCAAAGCCCACAGAGCA
GTGCTTGCTGCTTTTTCGAACTATTTCAAGATGATATTTATTCATCAAACAAGTGAGTGC
ATAAAAATACAACCAAGTGACATCCAACCTGACATATTCAGCTATTTGTTACACATTATG
TACACAGGAAAAGGGCCAAAACAGATTGTGGATCATAGTCGTTTGGAGGAAGGGATTCGA
TTTCTTCATGCTGACTACCTTTCTCACATTGCAACTGAAATGAATCAAGTGTTCTCACCA
GAGACTGTGCAGTCCTCAAATTTGTATGGCATTCAGATCTCAACAACCCAAAAAACAGCT
GTTAAACAAGGGCTGGAGGTCAAAGAAGCTCCTTCCAGTAACAGTGGAAACAGAGCTGCC
GTCCAGGGTGATCACCCCCAGTTGCAGCTTTCTCTTGCTATTGGGCTGGATGATGGCACT
GACCAGCAGAGGGCCCGTCCTGCCACGCAGGCCTTGGAGGAACACCAGAAGCCTCCAGTG
TCCATCAAACAGGAGAGATGTGACCCAGAATCTGTGATCTCCAAGAGCTACGCCTCACCC
TCATCAGAGGTAACAGGCCCCACTTTCACCGAAAGCAGTATCAAAATACACTTATGCCAC
TACTGTGGAGAACGTTTTGATTCCCGTAGTAACCTAAGACAACATCTCCATACCCATGTG
TCTGGATCCCTCCCATTTGGTGTTCCTGCTTCCATTCTGGAAAGTAATGACCTTGGTGAA
GTGCATCCACTTAATGAAAATAGCGAGGCTCTTGAATGCCGCAGGCTCAGCTCCTTCATT
GTCAAGGAGAATGAGCAGCAGCCTGACCACTCAAATCGGGGTACCACAGAACCTTTGCAG
ATCAGTCAAAGCCAATTGCTGGAACACATGTAC
>RoAe
ATGGACACAGCTAGCCATAGCCTTGTCCTTCTGCAGCAGCTGAACATGCAACGAGAATTT
GGTTTTTTGTGTGATTGCACAGTTGCTATTGGAGATGTTTACTTCAAAGCTCACAGAGCA
GTGCTAGCTGCTTTTTCTAACTATTTCAAGATGATATTTATTCACCAAACAAGTGAATGC
ATCAAAATACAGCCAACTGACATCCAACCTGACATATTCAGCTATTTGTTACACATTATG
TACACAGGGAAAGGGCCAAAACAGATTGTGGATCATAGTCGTTTGGAGGAAGGGATTCGA
TTTCTTCACGCCGACTACCTTTCTCACATTGCAATTGAAATGAATCAAGTGTTCTCACCA
GAGACTGTGCAGTCCTCAAATCTGTATGGCATTCAGATCTCAACAACCCAAAAAACCACT
GTCAAACAAGGGCTGGAGGTCAAAGAAGCTCCTTGCAGTAACAATGGAAACAGAGTTGCT
GTCCAGGGTGACCATCCCCAGTTGCAGCTTTCACTTGCTATTGGGCTGGATGATCGCACT
GACCAGCAGAGGGCCCGGCCTGCCGCCCAGACCTTAGAGGAACACCAGAAGCCTCCAGTG
TCCATCAAGCAGGAGAGAAGTGACCCAGAATCTGTGATCTCTCAGATCACACCCTCACCC
TCATCAGAGGTAACAGGCCCCACTTTCAGCGAAAGCAGTATCAAAATACACTTATGCCAT
TATTGTGGAGAGCGTTTTGATTCCCGTAGTAACCTAAGACAACATCTCCATACCCATGTG
TCTGGATCCCTCCCATTTGGTGTTCCTGCTTCCATTCTGGAAAGTAATGACCTTGGTGAA
GTGCATCCACTTAATGAAAATAGCGAGGTTCTTGAATGCCGCAGGCTCAGTTCCTTCATT
GTCAAGGAGAATGAGCAGCAGCCTGACCCCTCAAACCGAGGGACCACAGAGTCTTTGCAG
ATCAGTCAAAGCCAATTGCTGGAACACATGTAT
