# Supplementary material for: Positively selected genes in the hoary bat (Lasiurus cinereus) lineage: prominence of thymus expression, immune and metabolic function, and regions of ancient synteny
Source: PeerJ. 2022 Mar 17;10:e13130. doi: 10.7717/peerj.13130 (PMC8934532; doi:10.7717/peerj.13130)
Supplement: Supplemental Information 3 — Initially tested orthogroups that have been edge-trimmed as described in the Methods. [file peerj-10-13130-s003.zip › original.trimmed/trimmed-OG0002086.fas]

>EpFu
ATGGCGCGGCCGGAGCCGTCCTGGCGCCGGCTGAACCCGCACCTGGAGCGCGACGTGCGG
GAGCTCGTGCGCCACGTGGCGGGCCTCCGGGACGATGCGGACCCCAACTTCCAGCTCTGC
CTGCACTTCGCCTGGTCCAACTTCAGATTTCATCGTTTCTTGGATGTCAACAGTCACAAA
GTAGAAAAGACAGTAGAAGGAATTTATGAAAAATTCATCATTCATTCTGATCTCGGTAAA
GCTGCCAGTTGGAAGAGATTAACTGAGGAATTTCTAAATGCATCGCTCCCGAACATACAG
GAAATAAAGACGGATGTGCATTATTCCATACTGTCACTTCTCCTATGTCTTTCTGACTCT
CCTTCAAACAGCAATTACGTGGAAATACCAAGAGATAAAGAAGTGGAAAAGAAAGATGAT
TTTGACTGGGGGAAATACTTGATGGAAGGTGAAGAAATTGACCTTAGTCCGAATATAGAC
ACACCGAATTGGTCTGAAGAGAGCGAGGATGAAGATGATCCTCAGCCCTGGAGCAGAGAG
GACTCTGGGATTCAGGTGGATAGGACACCATTAGAGGAACAAGATCACAACAGAAACCCG
GGGCCATGTGTTAGCTGGAAAGACGGGCCCGATGCCCGAAGCTGGCTGGAGCAGCATGTG
GTGTATCAGTACTGGACAGCTCAGTCCTCGAGGTTTCCTCATAGTTTGCATTTGCACTCC
AATTTAGCTGCTGTCTGGGACCAGCACTTGTACAGCAGTGACCCGTTGTATGTTCCAGAG
GACAGAGTTTTTGTTACTGAGACACAGGTCATTCGGGAAACCCTGTGGTTACTTTCAGGG
GTCAAAAAGCTCTTTATATTTCAGTTGATAGATGGGAAGGTAACTGTGAGAAACAATATA
ATAGTGACCCATTTGACACATAGCTGTTTGCGGTCAGTGCTGGAGCAGATAGCAGCGTAT
GGCCAGGCTGTGTTCCGACTCCAGGAGTTCATCGATGACGTCATGGGGCATAGCTCCGAG
CACACGCTTCCTGGGAATGGACCCGTCCTTAAGAAGCTGACAGAAGCTCCCTTCCGGACT
TACCAGGCTTTCATGTGGGCCCTATACAAATACTTTATTACTTTCAAAGAAGAACTTACA
GAAATTGAGAAGTGTATCATCAATAACGATACGACAATAACTCTTGCCATAGTAGTGGAC
AAGTTGTCACCTCGACTGGCTCAGCTGAAGGTTCTGCACAAAGTCTTTAGCACTGGGATA
GCAGAAGTCCCACCAGACACTCGGAATGTCGTGCGGGCATCTCACCTGCTTAACACCCTG
TACAAGGCCATTCTTGAATATGACGATGTTGGAGAAGCCTCTGAGCAAACCGTCTCACTG
CTCTTCTCTCTCTGGGTGGAAACCGTGAGGCCGTACCTGCAGATTGTGGACGAGTGGATT
GTGCACGGCCACCTGTGTGACTGCGCCCGGGAATTCATCATCCAGAGAAATAAAAATGTT
CCAGTAAATCACAGAGACTTTTGGTATGCAACATACACACTGTACAGTATATCAGAAAAG
ACAGAAAATGAAGAAAAAATGAGTGATAATGCCAGTGCAAGTTCTGGCAGTGACCAAGGG
CCCAGCCGACAGCACACCATGGTGTCCTTCCTCAGACCCGTCCTGAAGCAGATCATCATG
GCTGGCAAGTCCATGCAGCTGCTTAAACACCTGCAGGTTGGGGACAGCACCATGTGCCAG
GCCACGGCCAGA
>HiAr
ATGGCGCGGCCCTTCCAGTCCTGGAGCCGCCTGGATCGAGAGCAGGAGCGCGACATGCGC
GAGCTCGTCCGCCATGTGGCGGGCCTCCAGGACGAGGCGGACCCCAACTTCCAGCTGTCC
CTGCACTTCGCCTGGTCCAACTTCAGATTTCATCGTTTCTTGGATGTCAACAGCCACAAA
GTAGAAAAGACAATAGAAGGAATTTATGAAAAATTCATCATTCATTCTGATCTCAGCAAA
GCTGCTAGTTGGAAGAGATTGACTGGGGAATTTCTAAATGCATCACTTCCAAGCACAAAG
GAAGTAAAGACAGATGCACATTATTCCATACTGTCACTTCTTCTGTGTCTTTCTGATTCT
CCTTCAAACAACAATTATGTGGAAACACCAAGAGAGAAAGAAGTGGAAAAGAAAGATGAT
TTTGACTGGGGAAGATACTTGATGGAAGGTGAAGAAATTGACCTTAGTCCGGATGTAGAC
ACACCGAATTGGTCTGAAGACAGTGAAAATGAGGATGATCAACAGCCCTTGAGCAGAGAG
GACTCTGGGATTCAAGTGGATAGGACACCGTTAGAAGAACAAGATCAAAACAGAAAGCCA
GGGCTTCGTGTCCTCTGGAAAGATGAGCCAGATGCCCGAAGCTGGCTGGAGCAGCACGTA
GTCCATCAGTACTGGACAGCCCGGTCCTCAAGGTTTCCTCACAGTTTACATTTGCACTCC
AATTTAGCTGCTGTCTGGGACCAACACCTGTACAGCAGTGACCCGTTATATGTTCCAGAT
GACAGAGTTTTTGTTACAGAGACACAGGTTATTCGGGAAACTCTATGGTTACTTTCAGGG
GTAAAAAAGCTCTTTATATTTCAGCTGATAGATGGGAAGGTAACAGTGAGAAACAATATT
ATAGTAACTCATTTGACACATAGCTGTTTACGGTCAGTGCTGGAGCAGGTAGCTGCCTAT
GGCCAGGTTGTGTTCCAACTCCAGGAGTTCATCGATGAAGTCACGGGGCACAGCTGCGAG
AACACGTTACCTGGAAATGGTTCTGCCCTTCACACATTGACCGAGGCTCCCTTCAGAACA
TACCAGGCTTTCATGTGGGCCCTGTACAAATACTTTATTAGTTTCAAAGAGGAACTTACA
GAAATTGAGAAGTGTATCATCAGTAACGACACTACGATAACTCTTGCTATAGTAGTGGAC
AGGCTGTCACCTCGACTGGCTCAGCTCAAGGTTCTGCACAAAGTCTTCAGCACTGGAGTA
GCAGAAGTTCCACCTGACACTCGGAATGTCGTTCGGGCATCCCACCTGCTTAACACACTG
TACAAGGCCATTCTTGAATATGACAGTGTTGGAGAAGCGTCTGAGCAAACGGTCTCCCTG
CTCTTCTCTCTCTGGGTGGAGACGGTGCGGCCCTACCTGCAGACGGTGGATGAGTGGATC
GCGCACGGGCACCTTTGCGACCGCGCCAGGGAGTTCATCATCCAGAGAAACAAAAATGTT
CCAGTAAATCACAGAGACTTTTGGTATGCAACTTACACGCTGTACAGTGTATCAGAGAAG
ACAGAGAATGAAGAAAAAGCAAGTGACAATGCTAGTGCGAGTTCTGGCAGTGACCAGGGG
CCCAGCAGACAGCACACCATGGTGTCCTTCCTCAGGCCTGTCCTAAAGCAGATCATAATG
GCTGGCAAGTCTATGCAGTTGCTGAAGAACCTGCAGGTGGCAGACAGCCCCATGGGCCAG
GCCACGGCCAGA
>LaCi
ATGGCGCGGCCAGAGACGTCCTGGCGCCGCCTGAACCCGCACCTGGAGCGCGACGTGCGA
GAGCTCGTGCGCCAAGTGGCGGGCCTCCAGGATGATGCGGACCCCAACTTCCAGTTCTGC
CTGCACTTCGCCTGGTCCAACTTCAGATTTCATCGTTTCTTGGATGTCAACAGTCACAAA
GTAGAAAAGATAGTAGAAGGAATTTATGAAAAATTCATCATTCATTCTGATCTTGGTAAA
GCTGCCAGCTGGAAGAGATTAACTGAGGAATTTCTAAATGCATCGCTCCCGAACATACAG
GAAATAAAGACGGATGTGCATTATTCCATACTGTCACTTCTCCTATGTCTTTCTGACTCT
CCTTCAAACAGCAATTACGTGGAAATACCAAGAGATAAAGAAGTGGAAAAGAAAGATGAT
TTTGACTGGGGAAAATACTTGATGGAAGGTGAAGAAATTGACCTTAGTCCAAATATAGAC
ACACCGAATTGGTCTGAAGAAAGTGAGGATGAAGATGATGCACAGCCCTGGAGCAGAGAG
GATTCTGGGATTCAGGTGGATAGGACACCATTAGAGGAACAAGATCACAACAGAAAACCA
GGGCCCTGTGTCAGCTGGAAAAGTGAGCCAGATGCCCGAAGCTGGCTGGAGCAGCATGTG
GTCTGTCAGTACTGGACAGCTCGAGCCTCAAGGTTTCCTCATAGTTTGCATTTGCACTCC
AATTTAGCTGCTGTCTGGGACCAGCACTTGTACAGCAGTGACCCGTTATATGTTCCAGAT
GACAGAGTTTTTGTTACTGAGACACAGGTTATTCGGGAAACCCTATGGTTACTTTCAGGG
GTCAAAAAGCTCTTTATATTTCAGTTGATAGATGGGAAGGTAACTGTGAGAAACAATATA
ATAGTGACCCATTTGACACATAGCTGTTTGCGGTCAGTGCTGGAGCAGATAGCAGCGTAT
GGCCAGGTTGTATTCCGACTCCAGGAGTTCATTGATGAAGTCATGGGGCACAGCTCCGAG
CACACGCTTCCTGGGAATGGATCCATCCTTAAGAAGCTGACAGAAGCTCCCTTTCGAACT
TACCAAGCTTTCATGTGGGCCCTCTACAAATACTTTATTACTTTCAAAGAAGAACTTACA
GAAATTGAGAAGTGTATCCTCAGTAACGATACAACAATAACTCTTGCCATAGTAGTGGAC
AAGTTGTCGCCTCGACTGGCTCAGCTGAAGGTTCTGCACAGAGTCTTTAGCACTGGGATA
GCAGAAGTCCCACCAGACACTCGGAATGTCGTGCGAGCATCTCACCTGCTTAACACCCTG
TACAAGGCCATTCTTGAATATGACGATGTTGGAGAAGCCTCTGAGCAAACCGTCTCACTG
CTTTTCTCTCTCTGGGTGGAAACCGTGAGGCCATACCTGCAGATTGTGGATGAGTGGATT
GTGCATGGCCACCTATGCGACTGCGCCCGGGAATTCATCATCCAGAGAAACAAAAATGTT
CCAGTAAATCACAGAGACTTTTGGTATGCAACATACACACTGTACAGTATATCAGAAAAG
ACAGAAAATGAAGAAAAAATGAGTGATAATGCCAGTGCAAGTTCTGGCAGTGACCAAGGG
CCCAGCCGACAGCACACCATGGTGTCCTTTCTCAGACCCGTCTTGAAGCAGATCATCATG
GCTGGCAAGTCCATGCAGCTGCTCAAACACCTGCAAGTTGGGGACAGCACCATGTGCCAG
GCCACAGCCAGA
>MyLu
ATGGCGCGGCCAGAGCCGTCCTGGCGCCGGCTCAACCCGCAGCTGGAGCGCGACGTGCGG
GAGCTCGTGCGCCACGTGGCGGGCCTCCGGGACGACGTGGACCCCAACTTCCAGCTCTGC
CTGCACTTCGCCTGGTCCAACTTCAGATTTCATCGTTTCTTGGATGTCAACAGTCACAAA
GTAGAAAAGACAATAGAAGGAATTTATGAAAAATTCATCATTCATTCTGATCTTGGTAAA
GCTGCCAGTTGGAAGAGATTAACTGAGGAATTTCTAAATGCATCACTTCCGAACATAAAG
GAAATAAAGACAGATGTGCATTATTCCATACTGTCACTTCTCCTATGTCTTTCTGACTCT
CCTTCAAACAGCAATTACGTGGAAATGCCAAGAGATAAAGAAGTGGAAAAGAAAGATGAT
TTTGACTGGGGGAAGTACTTAATGGAAGGTGAAGAAATTGACCTTAGTCCAAATATAGAC
ACACCGAATTGGTCTGAAGAAAGCGAGGATGAAGATGATACACAGCCCTGGAGCAGAGAG
GATTCTGGAATTCAGGTGGATAGGACACCATTAGAGGAACAAGATCACAACAGAAAGCCA
GGGCCATGTGTCAGCTGGAAAGATGAGCCAGATGCCCGAAGCTGGCTGGAGCAGCATGTG
GTCTATCAGTACTGGACAGCTCAATCCTCGAGGTTTCCTCATAGTTTGCATTTGCACTCC
AATTTAGCTGCTGTCTGGGACCAGCACTTGTACAGCAGTGACCCGTTATATGTTCCAGAT
GACAGAGTTTTTGTTACTGAGACACAGGTTATTCGGGAAACCCTATGGTTACTTTCAGGG
GTCAAAAAGCTCTTTATATTTCAGTTGATAGATGGGAAGGTAAATGTGAGAAACAATATA
ATAGTGACCCATTTGACACATAGCTGTTTGCGGTCCGTGCTGGAGCAGATAGCAGCCTAT
GGCCAGGTTGTGTTCCGACTCCAGGAGTTCATCGATGAAGTCATGGGGCACAGCTCCGAG
CATACGCTTCCTGGGAATGGATCCATCCGTAAGAAGCTGACGGAAGCTCCCTTTCGAACT
TACCAGGCTTTCATGTGGGCCCTATACAAATACTTTATTACTTTCAAAGAAGAACTTACA
GAAATTGAGAAGTGTATCATCAATAACGATACAACAATAACTCTTGCCATAGTAGTGGAC
AAGTTGTCACCTCGACTGGCTCAGCTGAAGGTTCTGCACAAAGTCTTTAGCACTGGGATA
GCAGAAGTCCCACCGGACACTCGGAATGTCGTGCGGGCATCTCACCTGCTTAACACCCTG
TACAAGGCCATTCTTGAATATGACGATGTTGGAGAAGCCTCTGAGCAAACCGTCTCACTG
CTTTTCTCTCTCTGGGTGGAAACCGTGAGGCCATACCTGCAGATTGTGGACGAGTGGATT
GTGCACGGCCACCTATGCGACTGCGCCCGGGAATTCATCATCCAGAGAAACAAAAATGTT
CCAGTAAATCACAGAGACTTTTGGTATGCGACGTACACGCTGTACAGTATATCAGAAAAG
ACAGAAAATGAAGAAAAAATGAGTGATAATGCCAGTGCAAGTTCTGGCAGTGACCAGGGG
CCCAGCCGACAGCACACCATGGTGTCCTTCCTTAGACCCGTCCTGAAGCAGATCATCATG
GCTGGAAAGTCCATGCAGCTGCTCAAACACCTGCAGGTTGGGGACAGCACCATGTGCCAG
GCCACGGCCAGA
>PhDi
ATGGCGCGGCCAGGCCCGTCCTGGAGTCGGCTGGACAGACAGCAGGAGCGCGATGTGCGC
GAGCTCGTGCGCCATGTGGCAGGCCTCTGGGATGAGGCGGACCCCAACTTCCAGCTGTGC
CTGAACTTCGCCTGGTCCAACTTCAGATTCCATCGTTTCTTGGATGTGAACAGTCACAAA
GTAGAAAAGACCATAGAAGGAATTTATGAAAAATTCATCATTCATTCCGATCTCGGTAAA
GCTGCTAGTTGGAAGAGATTAACTGAGGAATTTCTCAATGCATCACTTCCGAGCACAAAG
GAGACAAAGACAGATGCGCATTACTCCATACTGTCCCTTCTCCTCTGCCTGTCTGACTCT
CCTTCCAACTGCGGTTACGTGGAGACACCGAGAGAAAAAGAAGTGGAAAAGAAAGACGAC
TTTGACTGGGGCAAGTACTTGCTGGAAGGCGAAGAAGTTGGCCTGAGTCCAGATGCGGAC
ACACCGAACTGGTCTGAAGAAAGTGAGGACGAAGACGATCAGCAGCCCTTGAGCAGGGAG
GACTCTGGGATTCAGGTGGACCGCACACCTTTGGAAGAACAGGACCACCACAGAAAACCG
GGGCCACGTGTCGGCTGGAAAGAGGAGCCGGATGCCCGCAGCTGGCTGGAGCAGCACGTG
GTCCGGCAGTACTGGACAGCGCGCACCTTGAGGTTCCCTCACAGCCTGCATTTGCACTCC
AATTTGGCTGCTGTCTGGGACCAACACTTGTACAGCAGCGACCCGTTGTACGTTCCCGAT
GACAGAGTTTTTGTGACTGAGACACAGGTTATCCGGGAAACACTGTGGTTACTCTCAGGA
GTCAAGAAGCTCTTTATCTTTCAGTTGATAGATGGGAAGGTAACTGTGAGGAACGACATT
ACCGTCACCCATTTGACCCACAGCTGTCTGCGGTCGGTGCTGGAGCAGATGGCGGCCTAC
GGGCAGGTGGTGTTCCGGCTCCAGGAGTTCATCGACGATGTCATGGGCCACGGCCCTGAG
AGCTCGCTGCCGGGGAACGGGAATGGCCCCAAGAAGCTCACAGAGGCCCCCTTCCGAACC
TACCAGGCGTTCATGTGGGCCCTGTACAAATACTTCATCACTTTCAAAGAAGAACTTACA
GAAATTGAGAAGTGTATCATCAATAACGACACCACAGTAACTCTTGCCATCGTGGTGGAC
AAGCTGTCACCCCGACTGGGGCAGCTGAAGGTTCTGCACAGAATCTTTAGCACCGGGATA
GCCGAGGTCCCTCCAGACACACGGAACGTCGTTCGGGCGTCTCACCTGCTTAACACCCTG
TACAAGGCCATCCTCGAGTATGACAACGTGGGGGAGGCCTCTGAGCAAACGAAGTCCCTG
CTCTTCTCCCTCTGGGTGGAGATCGTGCGGCCCTACCTGCAGATCGTGGACGAGTGGATC
GCGCACGGCCACCTGGGCGACTGCGCGCGGGAGTTCATCATCCAGAGAAACAAAAATGTT
CCGGTCAATCACAGAGACTTCTGGTACGCAACCTACACGCTCTACAGTGTGTCGGAAAAG
ACAGAGAACGAAGAGAAGATGAGCAACAACGCCAGTGCGAGCTCCGGCAGCGAGCTGGGG
CCCAGCCGCCAGTCCACCATGGTGTCCTTCCTCAGGCCCGTGCTGAAGCACATCATCATG
GCCGGCAAGTCCATGCAGCTGCTGAAGCACCTGCAGGCCGGGGACGGCACCGCGAGCCAG
GCCACGGCCAGA
>PtVa
ATGGCGCGCGCGGGGCCGTCCTGGAGCCGCCTGGACCGGCAGCAGGAGCGGGACGTGCGC
GAGCTCGTCCGCAGCGTGGCGGGCCTCCGGGACGAGGCGGACCCCAACTTCCAGCTCTCC
CTGCACTTCGCCTGGTCCAACTTCAGATTTCACCGTTTTTTGGATGTCAACAGCCACAAA
GTAGAAAAGACAATAGAAGGAATTTACGAAAAATTCATCATTCATTCTGATCTCAGCAAA
GCTGCCAGTTGGAAGAGATTAACTGAAGAGTTTCTCAACGCCTCCCTTCCAAGCATAAAG
GAAGTAAAGACAGATGCACATTATTCAATACTGTCACTTCTTCTGTGTCTGTCTGATTCT
CCTTCAAACAGCAATTATGTGGAAACACCAAGAGATAAAGAAGTGGAAAAGAAAGATGAT
TTTGACTGGGGAAAATACCTGATGGAAGGTGAAGAAGTCGACCTTAGTCCGAATGTAGAC
ACACCGAATTGGTCTGAAGAAAGTGAAGGTGAGGATGACCCACAGCCCTTAAGCAGAGAG
GACTCTGGGATTCAGGTGGATAGGACGCCGTTAGAAGAACAGGATCAAAGCAGAAAACCA
GGGCCTCGTGTCCTCTGGAGAGATGAGCCTGACGTCCGAAGCTGGCTGGAACAGCACGTG
GTCCGTCAGTACTGGACAGCCCGGTCCTCGAGCTTTCCTCATAGTTTACATTTGCACTCC
AACTTAGCTGCTGTCTGGGACCAACACTTGTACAGCAGCGACCCGTTATACGTTCCAGAC
GACAGAGTTTCTGTCACTGAGACGCAGGTTATTCGGGAAACCCTATGGTTGCTTTCTGGG
GTAAAAAAGCTATTTATATTTCAGTTGGTAGATGGGAAGGTAACTGTGAGAAACAACATT
ACAGTAACTCACTTGACACATAGCTGTCTACGGTCGGTGCTGGAGCAGGTGGCAGCGTAT
GGCCAGGTCGTGTATCGGCTCCAGGAGTTCATCGATGAAGTCATGGGGCACAGCTCTGCC
AGCGCGCTACCTGGGCACAGCTCCGGCCTTCAGAAGCTGCCTGAAGCTCCCTTTAGAACC
TACCAGGCTTTCATGTGGGCCCTGTACAAGTACTTCATTAGTTTCAAAGAGGAACTTACA
GAAATCGAGAAGTGTATCATCAATAACGACACTACGATAACTCTTGCAATAGTAGTGGAG
AAGTTGTCACCTCGACTGGCTCAGCTCAAGGTTCTGCACAAAGTGTTTAGTACTGGAGTA
GCAGAAGTCCCACCTGACACTCGGAATGTCGTTCGGGCATCTCACCTACTTAACACACTG
TACAAGGCCATCCTTGAATATGACAGCGTTGGAGAAGCCTCTGAGCAAACCGTCTCCCTG
CTGTTCTCTCTCTGGGTGGAGACGGTGCGGCCCTATCTACAGACGGTGGACGAGTGGATA
GCACACGGGCGCCTGTGCGACGGCGCCAGGGAGTTCATCATCCAGAGAAACAAAAACGTT
CCAGTAAATCACAGAGACTTTTGGTATGCAACTTACACACTATACAGTGTATCGGAAAAG
ACAGAAAATGAAGAAAAAATGAGCGATAATGCTAGTGCAAGTTCTGGCAGTGACCAGGGG
CCCAGCAGACAGCACACCATGGTGTCCTTCCTCAAGCCCGTCCTGAAGCAGATCATCATG
GCTGGCAAGTCCATGCAGCTGCTGAGGAACCTGCGGGTGGCTGAGAGCGCCACATGCCCG
GCCACGGCCAGA
>RhFe
ATGGCGCGGCCGGGCCCGTCCTGGAGCCGCTTGGACCGAGAGCAGGAGCGCGACGTGCGC
GAGCTTGTCCGTCATGTGGCGGGCCTCCGGGATGAGGCGGACCCCAACTTCCAGCTGTCC
CTGCACTTCGCCTGGTCCAACTTCAGATTTCATCGTTTCTTGGATGTCAACAGCCACAAA
GTAGAAAAGACAATAGAAGGAATTTATGAAAAATTCATCATTCATTCTGATCTCAGCAAA
GCTGCTAGTTGGAGGAAATTAACTGAGGAATTTCTAAATGCACCACTTCCGAGCACAAAG
GAAGTAAAGACAGATGCGCATTATTCCATACTGTCGCTTCTTCTGTGTCTCTCTGATTCT
CCTTCAAACCACAATTATGTGGAAACACCAAGAGAGAAAGAAGTGGAAAAGAAAGATGAT
TTTGACTGGGGAAGATACTTGATGGAAGGTGAAGAAATTGACCTTAGTCCAGATGTAGAA
ACACCGAATTGGTCTGAAGACAGTGAAGATGAGGATGATCAACAGCCCTTGAGCAGAGAG
GACTCTGGGATTCAGGTGGATAGGACACCATTAGAAGAACCAGATCAAAACAGAAAGCTA
GGGCCTCGTGTCCTCTGGAAAGATGAGCCAGATGCCCGAAGCTGGCTGGAGCAAAACGTG
GTCCGTCAGTACTGGACAGTGCGGTCCTCGAGGTTTCCTCATAGTTTACATTTGCACTCC
AATTTAGCTGCTGTCTGGGACCAACACCTGTACAGCAGTGACCCATTATATGTTCCAGAT
GACAGAGTTTTTGTTACAGAGACACAGGTTATTCGGGAAACTCTATGGTTACTTTCAGGG
GTAAAAAAGCTCTTTATATTTCAGTTGATAGATGGGAAGGTAACTGTGAGAAACAATATT
ATAGTAACTCATTTGACACATAGCTGTTTACGGTCAGTGCTGGAACAGGTAGCGGCCTAT
GGCCAGGTCGTGTTCCAGCTCCAGGAGTTCATCGACGACGTCACGGGGCACAGCTGCGAA
AACACATTGCCTGGAAATGGTTCCGTCCTTCACACGTTGCCTGAAGCTCCATTCAGAACA
TACCAGGCTTTCATGTGGGCCCTGTACAAATACTTTATTAGTTTCAAAGAGGAACTTACA
GAAATTGAGAAGTGTATCATTAAGAACGATACTACGATAACTCTTGCAATAGTAGTAGAC
AAGTTGTCACCTCGACTGGCTCAGCTCAAGGTTTTGCACAAAGTATTTAGTACCGGAGTA
GCAGAAGTTCCACCCGACACTCGGAACGTCGTTCGGGCATCCCACCTACTTAACACACTG
TACAAGGCCATTCTTGAATATGACAGTGTTGGAGAAGCGTCTGAGCAAACCGTCTCCCTG
CTCTTCTCTCTCTGGGTGGAGACGGTGCGGCCCTACCTGCAGACGGTGGACGAGTGGATA
GCGCACGGGCACCTGTGTGACCGCGCCAGGGAGTTCATCATCCAGAGAAACAAAAATGTT
CCGGTAAATCACAGAGACTTTTGGTATGCCACTTACACGCTGTACAGTGTATCAGAAAAG
ACGGAAAATGAAGAAAAAGTGAGTGATAGCGCTAGTGCGAGTTCTGGCAGTGACCGGGGG
CCCAGCAAGCAGCACACCATGGTGTCCTTCCTCAGGCCTGTCCTGAAGCAGATCATAATG
GCTGGCAAGTCTATGCAGCTGCTGAAGAACCTGCAGGTGGCGGACAGCCCTACGGGCCAG
GCCACGGCCAGA
>RoAe
ATGGCTCGCGCTGGGCCGTCCTGGAGCCGCCTGGACCGGCAGCAGGAGCGTGACGTGCGC
GAGCTCGTCCGCAGCGTGGCGGGTCTCCGGGATGAGGCGGACCCCAACTTCCAGCTTTCC
CTGCACTTCGCCTGGTCCAACTTCAGATTTCACCGTTTTTTGGATGTCAACAGCCACAAA
GTACAAAAGACAATAGAAGGAATTTATGAAAAATTCATCATTCATTCTGATCTCAGCAAA
GCTGCTAGTTGGAAGAGATTAACTGAGGAGTTTCTAAACGCGTCACTTCCAAGCATAAAG
GAAGTAAAGACAGATGCACATTATTCAATACTGTCACTTCTTCTGTGTCTGTCTGATTCT
CCTTCAAACAGCAATTATGTGGAAACACCAAGAGATAAAGAAGTGGAAAAGAAAGATGAT
TTTGACTGGGGAAAATACTTGATGGAAGGTGAAGAAGTTGACCTTAGTCCGAATGTAGAC
ACACCGAATTGGTCTGAAGAAAGTGAAGGTGATGATGACCCACAGCCCTTAAGCAGAGAG
GACTCTGGGATTCAGGTGGATAGGACGCCATTGGAAGAACAGGATCAAAGCAGAAAACCA
GGGCCTCGTGTCCTCTGGAGAGATGAGCCTGATGTCCGAAGCTGGCTGGAACAGCATGTG
GTCCGTCAGTACTGGACAGCCCGGTCCTTGAGCTTTCCTCACAGTTTACATTTGCACTCC
AACTTAGCTGCTGTCTGGGACCAACACTTGTACACCAGTGACCCGTTATACGTTCCGGAT
GACAGAGTTTGTGTCACTGAGACGCAGGTTATTCGGGAAACCCTATGGTTGCTTTCTGGG
GTAAAAAAGCTGTTTATATTTCAGTTGATAGATGGGAAGGTAACTGTGAGAAACAATATT
ACAGTAACTCACTTGACACATAGCTGTTTGCGGTCAGTGCTGGAGCAGGTGGCGGCGTAC
GGCCAGGTCGTGCATCGGCTCCAGGAGTTCATCGATGAGGTCATGGGGCACAGCTCCACC
AGCGCGCTACCTGGGCACAGCTCCAGCCTTCAGAAGTTGCCTGAAGCTCCCTTTAGAACC
TACCAGGCTTTCATGTGGGCCCTGTACAAGTACTTCATTAGTTTCAAAGAGGAACTTACA
GAAATCGAGAAGTGTATCATCAATAACGACACTACAATAACTCTTGCAATAGTAGTGGAG
AAGTTGTCACCTCGACTGGCTCAGCTCAAGGTTCTGCACAAAGTGTTTAGTACTGGAGTA
GCAGAAGTCCCACCTGACACTCGGAATGTTGTTCGGGCATCTCACCTGCTTAACACACTG
TATAAGGCCATCCTTGAATATGACAGCGTTGGAGAAGCCTCGGAGCAAACCGTCTCCCTG
CTCTTCTCTCTCTGGGTGGAGACGGTGCGGCCCTACCTGCAGACGGTGGACGAGTGGATC
GCTCACGGGCGCCTGTGCCGATCATCAGAGGAAGAGACGTTAAAGAGAAACAAAAACGTT
CCAGTAAATCACAGAGACTTTTGGTATGCAACTTACACGCTATACAGTGTATCGGAAAAG
ACAGAAAACGAAGAGAAAATGAGTGATAATGCTAGTGCCAGTTCTGGCAGTGACCAGGGG
CCCAGCAGGCAGCACACCATGGTGTCCTTCCTCAAGCCCGTCCTGAAGCAGATCATCATG
GCTGGCAAGTCCATGCAGCTGCTGAGGAACCTGCGGGTGGCCGAGAGCGCCACGTGCCCG
GCCACGGCCAGA
