# Supplementary material for: Positively selected genes in the hoary bat (Lasiurus cinereus) lineage: prominence of thymus expression, immune and metabolic function, and regions of ancient synteny
Source: PeerJ. 2022 Mar 17;10:e13130. doi: 10.7717/peerj.13130 (PMC8934532; doi:10.7717/peerj.13130)
Supplement: Supplemental Information 3 — Initially tested orthogroups that have been edge-trimmed as described in the Methods. [file peerj-10-13130-s003.zip › original.trimmed/trimmed-OG0002088.fas]

>EpFu
ATGCTTACTGCTGGACTTATTGTATTTGCGGGTTGGCCATTTACCACTCAGCTGTGGACG
CGAGCAAAGAGCATCTCAATGAGTTGGATTTTCTTCTGTTTGCTCCTGGCAGCGTTCCCA
CTGATGCCTGTTGTAGGACGAAAGCCAGATATCTTTCTAGTAATGGGTGCAGGCCTGCTG
GTCCTTCTGCTGTCCCTGTTTGTTGTAACTTCTCTCATAAAAACAAAAGATAGTTTTGTA
AATGACAAGCTATTGTTACACCTGTTACAGATGCTGAGCACAGTGCTTTCCATGTGGGCT
GTGTATAGCACCCATAATAGCCTACTTAAGAAACAAGGACTTCCTCTTACTAATCAGGTG
GTTAGCTGGATAATATTAGCCTCCTCCTTCGTGGTGCCCCTGCTGAGTCCCAGGAGCCTC
TTGGAGCGATTGTTTAGCATACTTGTCTCCTCGATGTCAGCCTACCTCCTCCTAAGCACA
GGGTATGAGGCTCTCTTCCCATTAGTATTGTCATGTTTGATGTTTGTCTGGATACATATG
GAACAAGAAACCCTACAACAATCTGGTGTTTCCTGCAAACAGAAGGTCACCAGTATCTAT
TTCTCCTACAACACTGATATAACCCAGTTTCGACAGCTCTGTCTGGATGACATCCGTAGG
GCCTTTTTCCTTGTTTTCTTCTTAGTGACAGCATTTTTTGGAACTGGGAATATAGCTTCT
ATTAACAGCTTTGATCTTGCCTCTGTCTACTGCTTTCTGACTGTGTTTAGTCCGTTTATG
ATGGGAGCCCTGATGTTGTGGAAGATTTTTATCCCTTTTGTTCTGGTGATGTGTGCTTTT
GAAGCCGTTCAATTAACTACCCAGTTATCATCAAAAAGTCTTTTTCTCATGGTTCTCGTC
ATATCAGACATTATGGCTTTGCATTTTTTCTTCTTGGTCAAGGATTATGGCAGCTGGCTT
GATATTGGAACAAGCATCAGCCACTACGTGATTGTCATGTGCATGACCATCGTTCTGGTG
TTTCTCAACGGCCTGGCCCAGCTGCTCACCACAAAGAAACTCAGACTGTGTGGCCAACCT
AAAAGCCATCTC
>HiAr
ATGCTTACTGCTGGACTTACTGTATTTGCGGGTTGGCCATTTATCACTCATCTGTGGACT
CGAGCAAAGAGTATCTCACTGAGTTGGATTTTCTTCTGTCTGCTCCTGGCAGTGTTCCCA
CTGATGCCTGTTATAGGACGAAAGCCAGATATCTCTGTAGTAATCGGTGCAGGCCTGCTG
GTTCTTCTGCTATCGCTGTTTGTTGTAACAACTCTCATAAAAAGAAAAGATGGTTTTATA
AATGGAAAGCTACTGTTACATCTATTACAGATGCTGAGCATAGTGCTTGCCATGTGTGTT
GTATATAGCACCCATAAGAGTCTACTCAGGAAGCAAGGCCTGCCTCTGATCAATCAGATT
GTTAGCTGGATAATATTAGCCTCGTCCTTCGTCCTGCCGCTGCTGAGTCCCACGCTCCTC
TTTCAGCGACTGGTTAGCATATTTCTGTCCTCAATGTCGACGTACCTCCTGCTCAGCACA
GGGTATGAAGCTCTCTTTCCATTAGTATTGTCCTGTGTGATGTTTGTGTGGATACACATG
GAACAAGAAACCCTACAGCGATGTGGTGTTTCCTGCAAACAGAAGGTCAGCAATATCCAG
TTCACCTGTAATACTGATATAAGCCAGTTTCGACAGCTCTCTTGGGACGACACCCGTAGG
GCCTTTTTCCTTGTCTTCTTTTTAGTGACAGCATTTTTTGGAACTGGGAACATAGCTTCT
ATTAACAGCTTTGATCTTGCCTCTGTTTACTGCTTTCTGACCGTATTTAATCCTTTTATG
ATGGGAGCCCTGATGATGTGGAAGATTTTAATCCCCTTTGTTCTTGTGATGTGCGCTTTT
GAAGCAGTTCAATTAACTACCCAGTTGTCATCAAAAAGTCTTTTTCTCATGGTTCTTGTC
ATATCGGACATTATGGCTTTGCATTTCTTCTTCTTGGTGAAGGATTATGGCAGCTGGCTT
GATATTGGAACAAGCATCAGCCACTACGTGATTGTCATGTGCATGACCATCGTGCTGGTG
TTTCTCAACGGGCTGGCGCAGCTGCTCACGACAAAGAAGCTCCAACTGTGTGGCAAACCC
AAAAGCCACCTC
>LaCi
ATGCTTACTGCTGGACTTATTGTATTTGCGGGTTGGCCATTTACCACTCAGCTATGGACA
CGAGCAAAGAGCATGTCAATGAGTTGGATTTTCTTCTGTTTGCTCCTGGCAGTGTTCCCG
CTGATGCCTGTTGTAGGACGGAAGCCAAATATCTTTCTCGTAATGGGTGCAGGCCTGCTG
GTTCTTCTGCTGTCTCTGTTTGTTGTAACATCTCTCATAAAAACAAAAGGTAGTTTTGTA
AATGACAAGCTATTGTTACACCTATTACAGATGCTGAGCACAGTGCTTTCCATGTGGGTT
GTGTATAGCACCCATAATAGCCTACTTAAGAAACAAGGACTTCCTCTTACCAATCAGGTG
GTTAGCTGGATAATATTAGCCTCCTCCTTTGTGATGCCCCTGCTGAGTCCCAGGACCCTC
TTGGAGCGATTGTTTGGCATACTTGTCTCCTCGATGTCAGCCTACCTCCTCCTAAGCACA
GGGTATGAGGCTCTCTTTCCATTAGTGTTGTCATGTTTGATGTTTATCTGGATACATATG
GAACAAGAAACCCTACAACAATCTGGTGTTTCCTGCAAACAGAAGGTCACCAGTATCTAT
TTCTCCTACAACACTGATATAACCCAGTTTCGACAGCTCTGTCTGGATGACATCCGTAGG
GCCTTTTTCCTTGTTTTCTTCTTAGTGACAGCATTTTTTGGAACTGGGAATATAGCTTCT
ATTAACAGCTTTGATCTTGCCTCTGTCTACTGCTTTCTGACTGTGTTTAGTCCATTTATG
ATGGGAGCCCTGATGTTGTGGAAGATTTTTATCCCCTTTGTTCTGGTGATGTGTGCTTTT
GAAGCCGTTCAATTAACTACCCAGTTATCATCAAAAAGTCTTTTTCTCATGGTTCTCGTC
ATATCAGACATTATGGCTTTGCATTTTTTCTTCTTGGTCAAGGATTATGGCAGCTGGCTT
GATATAGGAACAAGCATCAGCCACTACGTGATTGTCATGTGCATGACCATCGTTATGGTG
TTTCTCAACGGCCTAGCCCAGCTGCTCACCACAAAGAAACTCGGACTGTGTGGCCAACCT
AAAAGCCATCTA
>MyLu
ATGCTTACTGCTGGACTTATTGTATTTGCGGGTTGGCCATTTACCACTCAGCTGTGGACA
CGAGCAAAGAGCATCTCACTGAGTTGGATTTTCTTCTGTTTGNCTCTGGCGGTGTTCCCA
CTGATGCCTGTTGTAGGACGAAAGCCAGATATCTTTCTAGTAATGGGTGCAGGCCTGCTG
GTCCTTCTGCTGTCCCTGTTTGTTGTAACATCTCTCATAAAAACAAAAGATAGTTTTGTA
AATGACAAGCTATTGTTACATCTATTACAGATGCTGAGCACAGTGCTTTCCATGTGGGCT
GTGTATAGCACCCATAATAGCCTTCTTAAGAAACAAGGACTTCCTCTTATTAATCAGGTG
GTTAGCTGGATAATATTAGCCTCCTCCTTCGTGGTGCCCCTGCTGAGTCCCAGGAACCTC
TTGGAGCGGTTGTTTAGTATACTCGTCTCATCGATGTCAGCCTATCTCCTTCTAAGCAGA
GGGTATGAGGCTCTCTTCCCATTAGTGTTGTCATGTTTGATGTTTGTCTGGATACATATG
GAACAAGAAACCCTACAACAATCTGATGTTTCCTGCAAACAGAAGGTCACCAGTATCCAT
TTCTCCTACAATACTGATATAACCCAGTTTCGACAGCTCTGTCTGGATGACATCCGTAGG
GCCTTTTTCCTTGTTTTCTTCTTAGTGACAGCATTTTTTGGAACTGGGAATATAGCTTCT
ATTAACAGCTTTGATCTTGCCTCTGTCTACTGCTTTCTGACTGTGTTTAGTCCTTTTATG
ATGGGAGCCCTGATGTTGTGGAAGATTTTTATCCCCTTTGTTCTGGTGATGTGTGCTTTT
GAAGCCGTTCAATTAACTACCCAGTTATCATCAAAAAGTCTTTTTCTCATGGTTCTCGTC
ATATCAGACATTATGGCTTTGCATTTTTTCTTCTTGGTCAAGGATTATGGCAGCTGGCTT
GATATTGGAACAAGCATCAGCCACTACGTGATTGTCATGTGCATGACCATTGTTCTGGTG
TTTCTCAACGGCCTGGCCCAGCTGCTTACCACAAAGAAACTCAGACTGCATGGCCAACCT
AAAAGCCACCTC
>PhDi
ATGCTTACCGTCGGACTTCTCGTGTTTGCGGGTTGGCCGTTTATCACTCCGCTGTGGACT
CGAGCAAAGAGCATCTCGCTGAGTTGGATTTTCTTCTGCCTGCTCCTGGCAGTGTTCCCG
CTGATGCCTGTGGTAGGGCGGGAGCCAGACGTCTTTCTCGTGATGTGCGCCGGCCTGCTG
CTGCTGCTGCTGTCCCTGTTTGTCGGAGCATCTCTCGTAAAGAGGAAAGACGGTTTTGTG
AATGAAAAGTCGTGGTTACATCTATCACAGATGCTGAGCACGGCGCTCGCCATGTACGTG
GTGCACAGCACCTACAACAGTCTGCTGCAGAAGCGAGGGCTTCCTCTCGCCAACCAGGTT
GCCAGCTGGGCGATACTAGCCTCCTCCTTCGTCCTGCCCCTGCTGAGCCCCAGGGGCCTC
CCGGAGCGGTTGTTCAGCATACTTGTCTCCTGGATGTCGACCTACCTCCTCCTGAGCACA
GGGTATGAAGCTCTCTTTCCATTGGTGTTGTCGTGTTTGATGTTTGTCTGGATACACATG
GAACAAGAAAGCCTACAACAAGCTGGTGTTGCCTATAAGCCGAAGGTCAGCAGCCTCCAG
TTCTGCGGCAGCGCGGACGTGGCCCAGTGTCGCCAGCTCTGTCCGGACGACATCCGCAGG
GCCTTTTTCCTCGTTTTCTTCTTAGTCACAGCATTTTTTGGAACTGGAAATATAGCTTCT
ATTAACAGCTTTGATCTTGCCTCTGTCTACTGCTTCCTGACCGTGTTCAACCCTTTCATT
ATGGGAGGTCTGATGTTGTGGAAGATTTTAATCCCCTTTGTTCTTGTGATGTGCGCGCTG
GAAGCCGTTCAGCTGACCACCCAGTTATCGTCGAAAAGTCTTTTTCTCATGGTTCTCGTC
ATATCAGACATCATGGCTTTGCATTTCTTCTTCTTGGTCAAGGATTATGGCAGCTGGCTT
GATATTGGAACAAGCATCAGCCACTACGTGATTGTCATGTCCATGACCACTGTCCTCATG
TTCCTCAACGCCCTGGCCCAGCAGCTCACGACCAGGAAACTCAGACTGTGTGGCAAACCC
AAAAGCCACCTC
>PtVa
ATGCTTACCGCTGGACTAGTTGTGTTTGCGGTTTGGCCATTTACCACTCAGCTGTGGACT
CGAGCAAAGGGTATCTCATTGAGTTGGATTTTCTTCTGTTTGCTCCTGGCAGTATTCCCA
CTGATGCCTGTTGTAGGACGAAAGCCAGATATCTTTCTTGTAATGGGTGCAGGCCTGCTG
GTTCTTCTGCTATCCTTGTTTGTTATAACATCTCTCATAAAAAGTAAAGAAAGTTTTGTA
AATGAAGAGGTAATGTTACATCTGTTGCAGATGCTGAGCACAGTGCTTTCCATGTTTGCT
GTGTATAGCACCCACAACAGTCTACTCAAGAAACAAGGACTTCCTTTTATTAATCAGATT
GTTAGCTGGGTGATATTAGCCTCTTCCTTCGTGGTGCCGCTGCTGAGTCCCACGGTTCTC
TTTGAGCGGTTGGTCAGCATACTTCTTTCCTCGATGTCAACCTACCTACTTCTAAGCACA
GGGTATGAAGCTTTTTTCCCATTAGTGTTGTCATGTTTGATGTTTGTCTGGATACACATA
GAACAAGAAATCCTACAACAATCTGGTGTTTCCTGTAAACAGAAGGTCACCAGTATCCAG
TTCACCTGTAATACTGATATAACTCAGTTTCGGCAGCTCTGTCCGGATGACATTCGTAGG
GCCTTTTTCCTTGTTTTCTTCTTATTGACAGCGTTTTTTGGAACTGGGAATATAGCTTCT
CTTAACAGCTTTGACCTTGCTTCTGTCTACTGCTTTTTGACTATATTTAGTCCTTTTACT
ATGGGAGCCCTGATGATGTGGAAGATTTTAATCCCTTTTGTTCTTGTGATGTGTGCTTTT
GAAGCAGTTCAGTTAACTACCCAGTTATCATCAAAAAGTCTTTTTCTCATGGTTCTCATC
ATATCAGACATTATGGCTTTGCATTTTTTCTTCTTGATCAAGGATTATGGCAGCTGGCTT
GATATTGGAACAAGCATCAGCCACTATGTGATTGTCATGTCCATGGCCATCGTTCTGGTG
TTTCTCAATGGCCTGGCACAGCTGCTCACGACAAAGAAACTCAAACTTTATGGCAGACCC
AAAAGCCATCTC
>RhFe
ATGCTTACCGCTGGACTTATTGTATTTGCGGGTTGGCCATTTATCACTCAGCTGTGGACG
CGAGCAAAGAGTATCTCACTGAGTTGGATTTTCTTCTGTCTGCTCCTGGCAGTGTTCCCT
CTGATGCCGGTTGTAGGACGAAAGCCAGATATCTTTCTAGTAATGGGTGCGGGCCTGATG
GTTCTTCTGCTGTCGCTGTTTGTTGTAACATCCCTTATAAAAAGAAAATCTGGTTTTGTA
AATGGAGAGCTATTGTTACATCTATTACAGATGCTGAGCATAGTACTTTCCATGTGTGTT
GTGTACAGCACCCATAATAGTCTACTCAGGAAACAAGGCCTACCTCTGATTAATCAGATT
GTTAGCTGGATCATATTAGCCTCGTCCTTCGTCCTGCCACTGCTGAGTCCCACGGTTCTT
CCCGAGCGACTGGTTAGCATACTTCTGTCCTCAATGTCATCGTACCTCCTTCTCAGCACA
GGGTATGAAGCTCTCTTTCCATTAGTATTGTCCTGTGTGATGTTTGTCTGGATACACATG
GAACAAGAAACCCTACAGCAATGTGGTGTTGCCCGTAAACAGAAGGTCAGCAATATCCAG
TTCACCTATAATACTGATATAAGCCAGTTTCGACAGCTCTCTCTGGATGACACCCGTAGG
GCCTTTTTCCTTGTTTTCTTTTTACTGACAGCGTTTTTTGGAACTGGGAATATAGCGTCT
ATTAACAGCTTTGATCTTGCCTCTGTTTACTGCTTTCTGACCATATTTAGTCCTTTTATG
ATGGGAGCCCTGATGATGTGGAAGATTTTGATCCCTTTTGTTCTTGTGATGTGTGCTTTT
GAAGCAGTGCAGTTAACTACCCAGTTATCATCAAAAAGTCTTTTTCTCATGGTCCTCGTC
ATATCAGACATTATGGCTTTGCATTTTTTCTTCTTGGTCAAGGATTATGGCAGCTGGCTT
GATATTGGAACAAGCATCAGCCACTACGTGATTGTCATGTCCATGACCATCGTTTTGGTG
TTTCTCAATGGGCTGGCACAGCTGCTCACGACAAAGAAACTCAAACTGTGTGGCAAACCC
AAAAGCCACCTC
>RoAe
ATGCTTACCGCTGGACTTGTTGTGTTGGCGGTTTGGCCATTTACCACTCAGCTGTGGACT
CGAGCAAAGGGTATCTCACTGAGTTGGATTTTCTTCTGCTTGCTCCTGGCAGTATTCCCA
CTGATGCCTGTTGTAGGACGAAAGCCAGATATCTTTCTTGTAATGGGTGCAGGCCTGCTG
GTTCTCCTGCTATCCCTGTTTGTTATAACATCTCTCATAAAAAGAAAAGAAAGTTTTGTA
AACGAAGAACTAGTGTTAAATCTGTTGCAGATGCTGAGCACAGTGCTTTCCATGTTTGCT
GTGTATAGCACCCACAACAGTCTACTCAAGAAACAAGGACTTCCTCTTATTAATCAGATT
ATTAGTTGGGTGATATTAGCCTCTTCCTTCGTGGTGCCGCTGCTGAGTCCCACGGTTCTC
TTTGAGCGGTTGGTCAGCATCCTTCTTTCCTCGATGTCGACCTACCTACTTCTAAGCAGA
GGGTATGAAGCTTTTTTCCCATTAGTGTTGTCATGTTTGATGTTTGTCTGGATACACACA
GAACAAGAAATCCTACAACAATCTGGTGTTTCCTGTAAACAGAAGGTCACCAGTATCCAG
TTCACCTATAATACTGATATAACTCAGTTTCGACAGCTCTGTCCGGATGACATTCGTAGG
GCCTTTTTCCTGGTTTTTTTCTTATTGACAGCATTTTTTGGAACTGGGAATATAGCTTCT
CTTAACAGCTTTGACCTTGCCTCTGTCTACTGCTTTTTGACTGTATTTAGTCCTTACACA
ATGGGAGCCCTGATGATGTGGAAGATTATAATCCCCTTTGTTCTTGTGATGTGTGCTTTT
GAAGTAGTTCAGTTAACTACCCAGTTATCATCAAAAAGTCTTTTTCTCATGGTTCTCGTC
ATATCAGACATTATGGCTTTGCATTTTTTCTTCTTGGTCAAGGATTATGGCAGCTGGCTG
GATATTGGAACAAGCATCAGCCACTATGTGATTGTCATGTCCATGGCCATAGTTCTGGTG
TTCCTCAATGGCCTGGCACAGCTGCTCACGACAAAGAAACTCAACCTGTATGGCAGACCC
AAGAGCCATCTC
