# Supplementary material for: Positively selected genes in the hoary bat (Lasiurus cinereus) lineage: prominence of thymus expression, immune and metabolic function, and regions of ancient synteny
Source: PeerJ. 2022 Mar 17;10:e13130. doi: 10.7717/peerj.13130 (PMC8934532; doi:10.7717/peerj.13130)
Supplement: Supplemental Information 3 — Initially tested orthogroups that have been edge-trimmed as described in the Methods. [file peerj-10-13130-s003.zip › original.trimmed/trimmed-OG0002090.fas]

>EpFu
CATAATCTTGTCCCTATCATCAATGATCAGTCTCAATACATTCATCATTTGGAGGCAGAA
GTCAAGTTCTGCAAGGAGGAACTTTCTGGAATGAAAAATAGGGTACAGGTAGTTGTGCTT
GACAATGAGCGGCTCCAACAAGAGTTGAAAGCTCGAGGACAAGAGGAAGCGATGAGGGAA
CAAACTCTTCTGGATGCGTCTGGAGCCCAGGTTTCTGAAGCTGTTCTTTCCCAGACGCAC
AGCAATGTCCACATGCAGACCATAGAGCGGCTGACTAAGGAGAGAGATGACCTCATGTCC
GCGCTGGTGGCCGCGAGGAGCAGCTTGGCGGACGTGCAGCTGAGGGAGGCGGGCGCCTAC
GAGCAGGTGAAGTGTGCCTTGCAGATGACGGAGGAGGCCAATCTCGAGAAAACCAAGGCT
CTAATCCAGTGTGAGCAGCTGAGGAGTGAACTGGAGAGGCAGGCGGAGCGGCTGGAGAAG
GAGCTGGCCACTCAGCAGGAGAAGAGGGCCTGCGACAAAGAGATGATGAAGAAGGAGCTG
ACGCAGGAGCGGGAGGACTCGGGATCCAAGATGTTGGCTATGTCTCAGAACATTGCCCAC
CTGGAGGCCCAGTTGGAAAAGGCTACAAGGGAGAAGGTTTCAGCTGTGAACCAACTAGAA
GAA
>HiAr
CATAATCTTGTCCCTATCATCAATGACCAGTCTCAATACATTCATCATTTAGAGGCAGAA
GTCAAGTTCTGCAAGGAGGAACTCTCTGGAATGAAAAATAGGGTACAAGTAGTTGTGCTT
GACAATGAACGGCTCCAACAAGAGTTGAAATCTCAGAGACAAGAGGAAGCAATGAGGGAG
CAAACACTTCTGGATGCATCTGGAGCTAATATTTCTGAAGCTGTCCTTTCCCAAACCCAT
AATAATGTTCACATACAGACCATTGAGAGGCTGACTAAAGAAAGAGATGACTTAATGTCT
GCACTAGTTTCCATGAGGAGCAGTTTAGCAGACATGCAGCAAAGAGAAGCGAGTGCTTAC
GAGCAGGTGAAGCAAGCTGTGTGCATGACCGAGGAAGCCTGCTTTGAAAAAACGAAGGTT
TTAATCCAGTGTGAACAGCTGAAGAGTGAACTGGCGAGACAGACAGACCGGCTTCAAAAG
GAGCTGTCATCTCAGCAAGAGAAAAGGGCCTCTGAGAAAGACATGATGAAAAAGGACATG
GAAAAAGAACGGGAGAGCATGAGATCGAAGATGTTGGCCCTGTCTCAGAATATTGCCCAA
CTGGAGGCCCAGGTGGAAAAGGTTACAAGAGAGAAGGTTTCAGCTATTAATCAACTAGAA
GAA
>LaCi
CATAATCTTGTCCCTATCATCAATGATCAGTCCCAATACATTCATCATTTGGAGGCAGAA
GTCAAGTTCTGCAAGGAGGAACTTTCTGGAATGAAGAATAGGGTACAGGTAGTTGTGCTT
GACAATGAACGGCTCCAACAAGAGTTGAAAGCTCGAAGACAAGAGGAAACCATGAGGGAA
CAAACTCTTCTGGACGCCTCGGGAGCCCAGGTGTCCGAAGCTGTTCTTTCCCAGACGCAT
AGCAACGTCCACATGCAGACCATAGAGCGGCTGACCAAGGAGAGAGATGACCTCATGGCC
GCGCTGGTGTCCGCGAGGAGCAGCTTGGCGGACGCGCAGCTGAGGGAGGCGGGCGCCTAC
GAGCAGGTGAAGTGTGCGCTGCAGATGACGGAGGAGGCCAATCTGGAGAAGACCAAGGCT
CTGATCCAGTGTGAGCAGCTGAGGAGTGAACTGGAGCAGCAGGCGGAGCGGCTGGAGAAG
GAGCTGGCCTCTCAGCAGGAGAAGCGGGCCTGCGACAAGGAGCTGATGAAGAAAGAGCTG
ACCCAGGAGCGGGAGGACTCGGGGTCCAAGATGTTGGCTCTGTCTCAGAACATGGCCCAC
CTGGAGGCCCAGCTGGAAAAGGCTACAAGGGAGAAGGTTTCAGCTGTGAACCAACTGGAA
GAA
>MyLu
CATAATCTTGTCCCTATCATCTATGATCAGTCCCAATACATTCATCATTTAGAGGCAGAA
GTCAAGTTCTGCAAGGAGGAACTCTCTGGAATGAAAAATAGGATACAGGTCGTTGTGCTC
GACAACGAACGGCTCCAACAAGAGCTGAAAGCTCGAAGGCCAGAGGAAGCGATGAGGGAA
CAAACTCTTCTGGATGCATCTGGTGCCAGCGTCTCCACAGTGGCCCTTGTCCAGCAGATG
CCATCCAGCCCGATGCTCCCGCCTCCCCGCTGCCCTGCCGAGAGAGATGACTTCATGTCC
GCGCTGGTTTCCGCGAGGAGCAGCTTGGCGGACGTGCAGCAGAGGGAGGCGGGCGCCTAC
GAGCAGGTGAAGCGTGCCGTGCAGATGACGGAGGAGGCCAACCTTGAGAAAACCAAGGCC
CTAATCCAGTGTGAGCAGCTGCGGAGTGAGCTGGAGAGGCAGGCGGAGCGCCTAGGGAAG
GAGCTGGCCGCTCAGCAGGAGAAGAGGACCGCCGACAAAGAGCTGATGAAGAGCGAGCTG
ACAAAGGAGCGCGAGGACATGGGGTCCAAGATGTTGGCTCTGTCTCAGAACATTGCCCAC
CTGGAGGCCCAGGTGGAAAAGGCTACAAGGGAGAAGGTTTCAGCTGTGAACCAACTAGAA
GAA
>PhDi
CACAACCTCGTCCCCATCATCCACGATCAGTCCCAATACATCCACCACTTAGAGGCTGAA
GTCAAGTTCTGCAAGGAGGAACTCTCTGGAATGAAAAAGAGGTTACAGGTGGTTGTGCTT
GACAACGAACAGCTCCAACAAGAGTTGAAACTGCAGAGACCAGAGGAAGCGATGAGGGAG
CAAACACTTCTGGATGCAACTGGCGCTAACGTTGCCGAAGCCGTTCTTTCCCACACCCAT
GGCGACCTCCACGTGCAGGCCATTGAGAGGCTGACCAAAGAAAGAGACGACTTAATGTCC
GCGCTGGCTTCCGTGAGGAGCAGCTTGACCGATGTGCAGCAAAGAGAAGCCAGCGCATAC
GAGCAGGTGAAACAGGCCGTGCAGATGACCGAGGAAGCCAACTTTGAGAAAACCAAGGCG
TTGATCCAGACCGAGCAGCTGAAGAGCGAACTGCAGAGGCAGGCAGAGCGACTGGGGAAG
GAGCTGGCGGCTCAGCAGGAGAAAAGGGCGTCTGAGAGAGAGGCGATGAGGACGGAGTTC
GCGGCAGAAAGGGAGGACACGAGGGCCAAGATGTTGACTCTGTCTCAGAATATTGCCCAA
CTCGAGGCCCAGGTGGAAAAGCTCACAAGAGAGAAGGTTTTGGCTGTGAACCAACTAGAG
GAA
>PtVa
CATAATCTTGTCCCTATTATCAATGACCAGTCTCAGTACATTCATCATTTAGAGGCAGAA
GTCAAGTTCTGCAAGGAAGAACTCTCTGGAATGAAAAATAGGATACAAGTAGTTGTGCTT
GACAATGAACGGCTTCTACAAGAGTTGAAATCTCAAAGACAAGAGGAAACAATGAGGGAA
CAAACACTTCTGGATGCATCTGGAGCGAATATTTCTGAAGCTGTTCTTTCCCAAACCCAC
AGTAACGTTCACATACAGACCATCGAGAGACTGACTAAGGAGAGAGATGACCTGATGTCG
GCGCTGGTCTCGGCGCGGGGCGGCCTGGCGGACGCGCGGCACAGGGAGGCGAGCGCCTGC
GAGCAGGTGAAGCAGGCGGTGCGCGTGGCCGAGGAAGCCAACTTCGAGAAAACCAAGGCC
TTAATCCAGTGTGAACAGTTTAAGAGTGAACTGGAGAGGCAGACAGAACGACTTCACAAA
GAACTCGCCTCTCAGCAAGAGAAAAGGGCCTTGGAGAAAGAGATGATGAGAAAAGAAATA
ACCAGAGAAAGGGAGGACATGGGCTCAAAGATGTTGACCCTGTCTCAGAATATCGCCCAG
CTGGAGGCCGAGGTGGACAAAGTTACAAGAGAGAAGGTTTCAGCTGTCAGTCAACTAGAG
GAA
>RhFe
CATAACCTCGTCCCTATCATCAATGACCAGTCTCAATACATTCATCACTTGGAGGCAGAA
GTCAAGTTCTGCAAGGAGGAACTCTCTGGAATGAAAAACAGGGTACAAGTAGTTGTGCTT
GACAATGAACGGCTCCAACAAGAGTTGAAATCTCAAAGACAAGAGGAAGCGATGAGGGAA
CAAACACTTCTGGATGCATCTGGAGCTAATATCTCTGAAGCTGTCCTTTCCCAAACCCAT
AGTAATGTTCACATGCAGACCATTGAGAGACTGACAAAAGAAAGGGATGACTTAATGTCT
GCACTAGTTTCCGTGAGGAGCAGTTTAGCAGACATGCAGCAAAGAGAAGCGAGTGCTTAT
GAGCAGGTGAAGCAAGCTGTGCACATGACCGAGGAAGCCAGTTTTGAAAAAACGAAGGCT
TTAATCCAGTGTGAACAGTTGAAGAGTGAACTAGAGAGGCAAGCAGACCGACTTCAAAAA
GAACTATCATCTCAGCAAGAGAAAAGGGCCTTTGAGAAAGAAATGATGAAAAAAGAAACG
GCAAAAGAACGGGAGGACATGAGATCCAAGATGTTGACCCTGTCTCAGAATATTGCCCAA
CTGGAGGCCGAGGTGGAAAAGGTTACGAGAGAGAAGGTTTCAGCAATTAATCAACTAGAG
GAA
>RoAe
CATAATCTTGTCCCTATCATCAATGACCAGTCTCAGTACATTCATCATTTAGAGGCAGAA
GTCAAGTTCTGCAAGGAAGAACTCTCTGGAATGAAAAATAGGATACAAGTAGTTGTGCTT
GACAATGAACGGCTTCTACAAGAGTTGAAATGTCAAAGACAAGAGGAAACAATGAGGGAG
CAAACACTTCTGGATGCATCTGGAGCAAATGTTTCTGAAGCTGTTCTTTCCCAAACCCAC
AATAATGTTCACATACAGACCATCGAGAGACTGACTAAGGAAAGAGATGACCTGATGGAG
GCGCTGGTCTCGGCGCGGGGCGGCCTGGCGGACGCGCGGCACCGGGAGGCGGGCGCCTGC
GAGCAGGTGAAGCAGGCGGTGCGCGCGGCCGAGGAGGCCAACTTCGAGAAAACCAAGGCC
TTAATCCAGTGTGAACAGTTTAGGAGTGAACTGGAGAGGCAGACGGAACGACTGCACAAA
GAGCTCTCCTCTCAGCAAGAGAAAAGGGCCTTGGAGAAAGAGATGATGAGAAAAGAGATC
ACCAAAGAAAGGGAGGACATGAGCTCAAAGATGTTGACCCTGTCTCAGAATATCGCCCAG
CTGGAGGCCGAGGTGGAAAAAGTTACAAGAGAGAAGGTTTCAGCTGTCAATCAACTAGAG
GAA
