# Supplementary material for: Positively selected genes in the hoary bat (Lasiurus cinereus) lineage: prominence of thymus expression, immune and metabolic function, and regions of ancient synteny
Source: PeerJ. 2022 Mar 17;10:e13130. doi: 10.7717/peerj.13130 (PMC8934532; doi:10.7717/peerj.13130)
Supplement: Supplemental Information 3 — Initially tested orthogroups that have been edge-trimmed as described in the Methods. [file peerj-10-13130-s003.zip › original.trimmed/trimmed-OG0002092.fas]

>EpFu
GCCGAGCAGCAGCAGCTGGGCTACATGCCGCTGCGCGACGACTACGAGATCGAGTACGAC
CAGGACGCCGAGACGCTCATCAGCGGGCTCTCGGTCAACTACGACGACGACGACGTGGAG
ATCGAGCTCAAGCGCGCGCACGTGGACATGTACGTGCGGAAGCTCAGGGAGAGGCAGCGG
CGCAAGAACATCGCCCGCGACTACAACCTGGTGCCGGCCTTCCTGGGCAAGGACAAGAAG
GAGCGGGAGAAGGCGGCCAAGCGCAAGATCACCAAGGAGGAGCGGGAGCTGCGGCTGAAG
CTGCGGCCGCTCTACCAGTTCATGTCCTGCAAGGAGTTCGACGACCTGTTCGAGAACATG
CACAAGGAGAAGATGCTGCGCGCCAAGATCCGGGAGCTGCAGCGGTACCGGCGCAACGGC
ATCACCAAGATGGAGGAGTCGGCCGAGTACGAGGCGGCGCGGCACAAGCGGGAGAAGCGG
AAGGAGAACCGGAACTCGGCGGGCGCCAAGCGCGGGCGGGAGGACGCCAAGGACGGCGAG
TTCGCCGCCATCGAGAACCTGCCGGGCTTCGAGCTCCTGTCGGACCGCGAGAAGGCGCTC
TGCAGCTCCCTGAACCTGAGCCCCGCGCGCTACGTGACGGCCAAGACCATCATCATCAAA
GACCACCTGCAGAAGCGCCAGGGCATCCCCTCCAAAAGCCGCCTGCCCAGCTACTTGGAC
AAAGTCCTCAAGAAACGGATTTTAAACTTCCTCACGGAGAGCGGGTGGATAGCCAGGGAT
GCCTCC
>HiAr
GCCGAGCAGCAGCAGCTGGGCTACATGCCGCTGCGCGACGACTATGAGATCGAGTATGAC
CAGGACGCCGAGACGCTCATCAGCGGGCTCTCGGTCAACTACGACGACGACGACGTGGAG
ATTGAGCTCAAGCGCGCGCACGTGGACATGTACGTGCGCAAGCTCAGGGAGCGGCAGCGG
CGGAAGAACATCGCGCGCGACTACAACCTGGTGCCGGCCTTTCTGGGGAAGGACAAGAAG
GACAAGGAGAAGGCGGCCAGGCGCAAGGTCACCAAGGAGGAGAAGGAGCTGCGGCTGAAG
CTCAGGCCGCTCTACCAGTTCATGTCCTGCAAGGAGTTCGACGACCTGTTCGAGAACATG
CACAAGGAGAAGATGCTGCGCGCCAAGATCCGCGAGCTGCAGCGGTACCGGCGCAACGGC
ATCACCAAGATGGAGGAGTCGGCCGAGTACGAGGCGGCGCGGCACAAGCGCGAGAAGCGG
AAGGAGAACAAGAGCGCCGCGGGCGCCAAGCGCGGCCGGGAGGACGGCAAGGACGGCGAG
TTCGCCGCCATCGAGAACCTGCCGGGCTTCGAGCTCCTGTCGGACCGCGAGAAGCTGCTC
TGCAGCTCTCTCAACCTGAGCCCCGCTCGCTACGTGACTGTGAAGACCATCATCATCAAA
GACCACCTCCAGAAACGCCAAGGAATCCCCTCCAAAAGCCGCCTTCCTGGTTACTTGGAC
AAGGTCCTCAAGAAAAGGATTTTAAACTTCCTCACGGAGAGCGGGTGGATATCCAGGGAT
GCGTCC
>LaCi
GCCGAGCAGCAGCAGCTGGGCTACATGCCGCTGCGCGACGACTACGAGATCGAGTACGAC
CAGGACGCCGAGACGCTCATCAGCGGGCTCTCGGTCAACTACGACGACGACGACGTGGAG
ATCGAGCTCAAGCGCGCGCACGTGGACATGTACGTGCGGAAGCTCAGGGAGAGGCAGCGG
CGCAAGAACATCGCGCGCGACTACAACCTGGTGCCCGCCTTCCTGGGCAAGGACAAGAAG
GAGCGGGAGAAGGCGGCCAAGCGCAAGATCACCAAGGAGGAGCGCGAGCTGCGGCTGAAG
CTGCGGCCGCTCTACCAGTTCATGTCCTGCAAGGAGTTCGACGACCTGTTCGAGAACATG
CACAAGGAGAAGGTGCTGCGCGCCAAGATCCGGGAGCTGCAGCGCTACCGGCGCAACGGC
ATCACCAAGATGGAGGAGTCGGCCGAGTACGAGGCGGCGCGGCACAAGCGCGAGAAGCGG
AAGGAGAACCGCAACTCGGCGGGCGCCAAGCGCGGCCGGGAGGACGCCAAGGACGGCGAG
TTCGCCGCCATCGAGAACCTGCCGGGCTTCGAGCTCCTGTCGGACCGCGAGAAGGCGCTG
TGCAGCTCCCTGAACCTGAGCCCCGCGCGCTACGTGACCGCCAAGACCATCATCATCAAG
GACCACCTGCAGAAGCGCCAGGGCATCCCCTCCAAGAGCCGCCTGCCCAGCTACCTGGAC
AAGGTCCTCAAGAAAAGGCTTTTGACCTTCCTCACGGAGAGCGGGTGGATATCCAGGGAC
GCGTCC
>MyLu
GCCGAGCAGCAGCAGCTGGGCTACATGCCGCTGCGCGACGACTACGAGATCGAGTACGAC
CAGGACGCCGAGACGCTCATCAGCGGGCTCTCGGTCAACTACGACGACGACGACGTGGAG
ATCGAGCTCAAGCGCGCGCACGTGGACATGTACGTGCGGAAGCTCCGGGAGCGGCAGCGG
CGCAAGAACATCGCCCGCGACTACAACCTGGTGCCGGCCTTCCTGGGCAAGGACAAGAAG
GAGCGCGAGAAGGCGGCCAAGCGCAAGATCACCAAGGAGGAGCGGGAGCTGCGGCTGAAG
CTGCGGCCGCTCTACCAGTTCATGTCCTGCAAGGAGTTCGACGACCTGTTCGAGAACATG
CACAAGGAGAAGATGCTGCGCGCCAAGATCCGGGAGCTGCAGCGGTACCGGCGCAACGGG
ATCACCAAGATGGAGGAGTCGGCCGAGTACGAGGCGGCCCGGCACAAGCGGGAGAAGCGG
AAGGAGAACCGGAACTCGGCGGGCGCCAAGCGCGGGCGGGAGGACGCCAAGGACGGCGAG
TTCGCCGCCATCGAGAACCTGCCGGGCTTCGAGCTGCTGTCGGACCGCGAGAAGGCGCTC
TGCAGCTCCCTGAACCTGAGCCCCGCGCGCTACGTGACCGCCAAGACCATCATCATCAAA
GACCACCTCCAGAAGCGCCAGGGCATCCCCTCCAAGAGCCGCCTGCCCAGCTACCTGGAC
AAGGTCCTGAAGAAAAGGATTTTAAACTTCCTCACGGAGAGCGGCTGGATATCCAGGGAC
GCCTCC
>PhDi
GCCGAGCAGCAGCAGCTGGGCTACATGCCGCTGCGGGACGACTACGAGATTGAGTACGAC
CAGGACGCCGAGACGCTCATCAGCGGGCTCTCGGTCAACTACGACGACGACGACGTGGAG
ATCGAGCTCAAGCGCGCCCACGTGGACATGTACGTGCGGAAGCTCCGGGAGCGGCAGCGG
CGCAAGAACATCGCCCGCGACTACAACCTGGTGCCCGCCTTCCTGGGCAAGGACAAGAAG
GACCGGGAGAGGGCGGCCAAGCGCAAGGTCACCAAGGAGGAGCGCGAGCTGCGGCTGAAG
CTGCGGCCGCTGTACCAGTTCATGTCCTGCAAGGAGTTCGATGACCTGTTCGAGAACATG
CACAAGGAGAAGGTGCTGCGCGCCAAGATCCGCGAGCTGCAGCGCTACCGGCGCAACGGC
ATCACCAAGATGGAGGAGTCGGCCGAGTACGAGGCGGCCCGGCACAAGCGCGAGAAGCGC
AAGGAGAACCGGGGCGCGGCGGGCGCCAAGCGGGGGCGGGAGGATGCCAAGGACGGCGAG
TTCGCCGCCATCGAGCACCTGCCGGGCTTCGAGCTGCTGTCCGACCGCGAGAAGGCGCTG
TGCAGCTCCCTCAGCCTGAGCCCCGCGCGCTACGTGACCGCCAAGACCATCATCATCAAG
GACCACCTGCAGAAGCGACAGGGGATCCCCTCCAAGAGCCGCCTGCCCAGCTACCTGGAC
AAGGTCCTAAAGAAAAGGATTTTGAATTTCCTCACGGAGAGCGGCTGGATATCCAGGGAT
GCTTCC
>PtVa
GCTGAGCAGCAGCAGTTGGGCTACATGCCGCTGCGGGACGACTATGAGATCGAGTATGAC
CAGGACGCCGAGACGCTCATCAGCGGGCTCTCGGTGAACTACGACGACGACGACGTGGAG
ATCGAGCTGAAGCGCGCGCACGTGGACATGTACGTGCGGAAGCTCAGGGAGAGGCAGCGG
CGCAAGAACATCGCGCGGGACTACAACCTGGTGCCGGCCTTCCTGGGGCGGGACAAGAAG
GAGAAGGAGAAGACGGCCAAGCGCAAGATCACCAAGGAGGAGAAGGAGCTGCGGCTGAAG
CTGCGGCCGCTCTACCAGTTCATGTCCTGCAAGGAGTTCGACGACCTGTTCGAAAACATG
CACAAGGAGAAGATGCTGCGGGCCAAGATCCGCGAGCTGCAGAGGTACCGGCGCAACGGC
ATCACCAAGATGGAGGAGTCGGCCGAGTACGAGGCGGCACGGCACAAGCGGGAGAAGAGG
AAGGAGAACAAGAACAGCGCGGGCTCCAAGCGCGGCAAGGAGGACGGCAAGGACGGCGAG
TTCGCCGCCATCGAGAACCTGCCGGGCTTCGAGCTGCTGTCGGACCGCGAGAAGGTGCTC
TGCAGCTCTTTGAACCTGAGCCCCGCGCGCTACCTGACCGTGAAGACCATCATCATTAAA
GACCACCTCCAGAAACGGCAGGGCATCCCCTCCAAGAGTCGCCTTCCCAGTTACTTGGAC
AAAGTCCTCAAGAAAAGGATTTTAAACTTCCTCACGGAGAGCGGTTGGATCTCCCGGGAC
GCTTCC
>RhFe
GCCGAGCAGCAGCAGCTGGGCTACATGCCGCTGCGGGACGACTATGAGATCGAGTATGAC
CAGGACGCCGAGACGCTCATCAGCGGGCTCTCGGTCAACTACGACGACGACGACGTGGAG
ATCGAGCTCAAGCGCGCGCACGTGGACATGTACGTGCGGAAGCTCAAGGAGCGGCAGCGG
CGGAAGAACATCGCGCGCGATTACAACCTGGTGCCGGCCTTTCTGGGGAAGGACAAGAAG
GAGAAGGAGAAGGCGGCCAAGCGCAAGATCACCAAGGAGGAGAAGGAGCTGCGGCTGAAG
CTGCGGCCGCTCTACCAGTTCATGTCCTGCAAGGAGTTCGACGACCTGTTCGAGAACATG
CACAAGGAGAAGCTGCTGCGCGCCAAGATCCGCGAGCTGCAGCGGTACCGGCGGAACGGC
ATCACCAAGATGGAGGAGTCGGCGGAGTACGAGGCGGCCCGCCACAAGCGCGAGAAGAGG
AAGGAGAACAAGAGCTCGGCGGGCGCCAAGCGGGGGCGCGAGGACGGCAAGGACGGCGAG
TTCGCCGCCATCGAGAACCTGCCGGGCTTCGAGCTGCTGTCGGACCGCGAGAAGGTGCTC
TGCAGCTCTTTAAACTTGAGCCCCGCTCGCTACGTGACCGTGAAAACCATCATCATCAAA
GACCACCTCCAGAAGCGGCAAGGAATCCCCTCCAAAAGTCGCCTTCCTAGTTACCTGGAC
AAAGTCCTCAAGAAAAGGATTTTAAACTTCCTCACGGAGAGTGGTTGGATATCCAGGGAT
GCTTCC
>RoAe
GCTGAGCAGCAGCAGTTGGGCTACATGCCGCTGCGGGACGACTATGAGATCGAGTATGAC
CAGGACGCCGAGACGCTCATCAGCGGGCTCTCGGTGAACTACGACGACGACGACGTGGAG
ATCGAGCTGAAGCGCGCGCACGTGGACATGTACGTGCGGAAGCTCAAGGAGAGGCAGCGG
CGCAAGAACATCGCGCGGGACTACAACCTGGTGCCCGCCTTCCTGGGCAAGGACAAGAAG
GAGAAGGAGAAGACAGCCAAGCGCAAGATCACCAAGGAGGAGAAGGAGCTGCGGCTGAAG
CTGCGGCCGCTCTACCAGTTCATGTCGTGCAAGGAGTTCGACGACCTGTTCGAAAACATG
CACAAGGAGAAGATGCTGCGCGCCAAGATCCGCGAGCTGCAGCGGTACCGGCGCAACGGC
ATCACGAAGATGGAGGAGTCGGCGGAGTACGAGGCGGCGCGGCACAAGCGCGAGAAGCGG
AAGGAGAACAAGAACAGCGCCGGCTCCAAGCGCGGCAAGGAGGACGGCAAGGACGGCGAG
TTCGCCGCCATCGAGCACCTGCCGGCCTTCGAGCTGCTGTCGGACCGCGAGAAGGTTCTC
TGCAGCTCCCTGAACCTGAGCCCCGCGCGCTACCTGACTGTGAAGACCATCATCATCAAA
GACCACCTCCAGAAGCGGCAGGGCATCCCCTCCAAGAGCCGCCTGCCCAGCTACTTGGAC
AAAGTCCTCAAGAAAAGGATTTTAACCTTCCTCACGGAGAGCGGCTGGATATCCAGGGAC
GCGTCC
