# Supplementary material for: Positively selected genes in the hoary bat (Lasiurus cinereus) lineage: prominence of thymus expression, immune and metabolic function, and regions of ancient synteny
Source: PeerJ. 2022 Mar 17;10:e13130. doi: 10.7717/peerj.13130 (PMC8934532; doi:10.7717/peerj.13130)
Supplement: Supplemental Information 3 — Initially tested orthogroups that have been edge-trimmed as described in the Methods. [file peerj-10-13130-s003.zip › original.trimmed/trimmed-OG0002093.fas]

>EpFu
ATGACAGATGTTCCAGTGACATTTAGCCAGGTTGAGTGTAATGGGGATACACCACCTGAA
AACGGTAACCCCCCAATCCCTAAAACCAATGACGAAGTCAGTGATGTGGATGGCACCCCA
CCATACTACAGGGTGGAACCGAGTCTTGAAGATTTGCCCACAGAAGAGAATCAGGAGAAA
AGTGAAAAATTACCTGGGAAGATGCTGCTCAACTGGCCCAAAGAAAAACCAGAAGAGCAT
CTCTTCATTGTTCATAAGGCCATCACAGATCTTTCTCTCCAAGAAACCAGTGTTGATGAA
ATGACATTCAGAGAAGGGCATCAGTGGAAGAAGATTCCTCTGAGCAGCAGCAACCAGGAA
CTAAGTAGACAAAAGGAAAGAATTGCTGAACAACCTCTAGAAGAACGAGAAGTTGGGGAT
AGGAAGAACAAAGCTTACCAGGCAACTGAAATAGAATGGCTGGGATTTCGAAAAGCTGGC
CCAGTTGATGTGTTGCATGACGAGGAGCAAGAGGTTTGGGATGAAGAAACTAACAATGAA
GATGATGATGAAGATGAAGTTCGAGTGATAGAATTTAAGAAAAAAAATGTAGAGGGTTCT
CACTTCAAAGAGGAAGGTGACCCAAGTGAGGACTCCCCACTGAGCAGCCCCAGCTCCCAG
CCTGTGACCCCTGATGAGCAGCCACCTTTTGGGAAGAAGAGTGATATTTCCAGAAATGCT
TATTCACGATACAACACAATATCCTACCGGAAAATCAGGAAGGGGAATACCAAGCAAAGA
ATTGATGAATTTGAGTCTATG
>HiAr
ATGACAGATGTTCCAGTGACATTCAGTAAGGTTGAGTGTAATGGGGATACACCACCTGAA
AAAGGTCAACAACCGATCACTAAAACCAATGAGGAAGTCAGTGATGTGGATGGCACCCCA
CCATTCTACCGGATAGAACCTAGTCTTGAAGATTTACCCACAGAAGGAAATCAGGAGAAA
AGTGAAAAATTACAAGGGAACGTGCTGCTCAAGTGGTCCAAAGAAAAACCAGAAGAGAAT
CTCTTTATTGTTCATAAGGCTATCACAGACCTTTCTCTACAAGAAACAAGTGTTGATGAA
ATGACATTCAGAGAAGGGCATCAGTGGGAGAGGATTCCTCTGAGCAGCAGTAACCAGAAA
ATAAGTCGACAAAAGGAAAGGATTGCTGAACAACCTCTAGAAGAAAGAAAAGATGAGGGT
AGGAAGAGCAAAGCTTATCAGGCAACTGAGATTGAATGGCTGGGGTTTCGAAAACCTCAC
CAAGTTGATGTGCTGCATGACGAGGAGCAAGAAGTCTGGGATGAAGAAATTAACAATGAT
GATGATGATGAAGATGAAGTTCGAGTGATAGAATTTAAGAAAAAAACTGAAGAGGGTTCT
CACTTAAAAGAGGAAGGTGATGCAAGTGAGGACTCCCCACTGAGCAGCCCCAGTTCCCAA
CCTGTGACACCTGATGAGCAGCCAACCTTTGGGAAGAAGAGTGATATCTCCAGAAGTGCT
TATTCAAGATACAATACAATATCCTATCGGAAAATCAGGAAGGGGAATACCAAGCAAAGA
ATTGATGAATTTGAGTCTATG
>LaCi
ATGACAGATGTTCCAGTGACATTTAGTCAGGTTGAGTGTAATGGGGATACACCACCTGAA
AAGAGTAACCCACCGATCCCTAAAACTAATGACAAAGTCAGTGATATGGATGGTACTCCA
CCGTACTACAGGGTAGAACCGAGTCTTGAAGATTTGCCCACAGAAGAGAATCAGGAGAAA
AGTGAAAAATTACAAGGAAAGATGCTGCTCAACTGGCCCAAGGAAAAACCAGAAGAGCAT
CTCTTCATTGTTCATAAGGCCATCACAGATCTTTCTCTTCAAGAAACTAGTGTTGATGAA
ATGACATTCAGAGAAGGGCATCAGTGGAAGAAGATTCCTCTAAGCAGCAGTAACCAGAAA
ATAAGTAGACAAAAGGAAAGGATTGCTGAACAACCTTTAGAAGAACGAGAAGATGGTGAT
AGGAAGAACAAAGCTTACCAGGCAACTGAAATCGAATGGCTGGGATTTCAAAAAGGTGGC
CAAGTTGATGTGTTGCATGACGGGGAGCAAGAGGTTTGGGATGAAGAAACTAACAATGAA
GACGAAGATGAAGATGAAGTTCGAGTGATAGAATTTAAGAAAAAAAATGTAGAGGGCTCT
CACTTCAAAGAAGAAGGTGATCCAAATGAGGACTCCCCACTGAGCAGCCCCAGCTCCCAG
CCTGTGACCCCTGATGAGCAGCCGCCTTTTGGGAAGAAGAGTGATATTTCCAGAAATGCT
TATTCACGATACAACACAATATCCTACCGGAAAATCAGGAAGGGGAATACCAAGCAAAGA
ATTGATGAATTTGAGTCTATG
>MyLu
ATGACGGATGTTCCAGTGACATTTAGGCAGGTTGAGTGTAATGGGGATACACCACCTGAA
AACGGTAACCCACCAATCCCCAAAACCAGTGATGAGGTCAGAGATGTGGATGGCACCGCA
CCATACCACAGGGTGGAACCGAGTCTTGAAGATTTGCCCACAGAAGGAAATCAGGAGAAA
AGTGAAAAATTACAAGGGAAGATGCTGCTCAACTGGCCCAAAGAAAAACCAGAAGAGCAT
CTCTTCATTGTTCATAAGGCCATCACAGATCTTTCTCTCCAAGAAACCAGTGTTGATGAA
ATGACATTCAGAGAAGGGCATCCGTGGAAGAAGATTCCTCTGAGCAGCAGTAACCAGGAA
ATAAGTAGACAAAAGGAGAGGATTGCTGAACAACCTCTAGAAGAACGAGAAGTTGGGGAT
AGGAAGAGCAAAGCTTACCAGGCAACTGAAATCGAATGGCTGGGATTTCGAAAAGCTGGC
CAAGTCGATGTGTTGCATGACGAGGAGCAAGAGGTTTGGGATGAAGAAACTAACAATGAA
GATGATGATGAAGATGAAGTTCGAGTGATAGAATTTAAGGAAAAACACGTAGAGGGTTCT
CACTTCAAAGAGGAAGGTGATCCAAGTGAGGACTCCCCGCTGAGCAGCCCCAGTTCCCAA
CCTGTGACCCCTGATGAGCAGCCACCTTTTGGGAAGAAGAGCGATATTTCCAGAAATGCT
TATTCAAGATACAACACAATATCCTACCGGAAAATCAGGAAGGGGAATACCAAGCAAAGA
ATTGATGAATTCGAGTCTATG
>PhDi
ATGACAGATGCTCCAGTGACATTCAGTCAGGTGGAGTGTAATGGAGATATACCACCTGAA
AATGGTAAACCACTGATCACTGAGGCCAATGAGGCAGTCAGTGATGTGGAGAGCACCCCA
CCCTACTTCAGGGCAGAACCCAGTCTTGCAGACTCGCCCACAGAAGGAAATCAGGAGAAA
AGTGAAAAACTACAAGGGAAGAGAATGCTGAACTGGTCCAAAGAAAAACCAGAAGAGAAT
CTCTTTATTGTTCATAGGGCCATCACAGATCTTTCTCTCGAAGAAACAAGTGTTGATGAA
ATGGCACTCAGAGAAGGGCATCAGTGGGAGAAGATTCCTCTGAGCAGCAGTAACAAGGAA
ACAAGTGGACAAAAGGAAAGAATTGTTGAGCAACCTCTAGAAGAAAGAGAAGATGAGGGT
AGGAAGGACATAGCTTACCAGGAAACTGAAATTGAATGGCTGGGATTTCGAAAGCCTCGC
CAAGTTGACGTGGTACCTGAAGAGGAGCAAGAGGTTTGGGATGAAGAAATTAACAATGAA
GACGATGATGAAGATGAAGTTCGAGTGATAGAATTCAAGAAAAAAAATGAAGAGTGTCCT
CCCTTAAAGGAGGAAGGTGATCCAAGTGAGGACTCCCCACTGAGCAGCTCCAGTTCCCAG
CCAGTGACACCCGATGAGCAGCCAGCTTTTGGGAAGAAGAGTGATATTTCCAGAAGTTCT
TATTCAAGATACAATACAATATCCTATCGAAAAATCAGGAAGGGGAATACCAAGCAAAGA
ATTGATGAATTTGAGTCTATG
>PtVa
ATGACAGACGTTCCAGTGACATTCAGTCAAGTTGAGTGTAATGGGAACACACCACCTGAA
AATGGTCAACAACCAATTGCTAAAACCAATGAGGAAGCCAGTGATGTTGATGGCAACCCA
TCATTCTACAGGATAGAACCTAGTCTTGAAGATTTACCCACAGAAAGAAATGAGGAAAAA
AATGAAAAATTACAAGGGAATATGCTGCTCAATTGGTCCAAAGAAAAACCGGAAGAGAAT
CTCTTTATTGTTCATAAGGCGATCACAGATCTTACTCTCCAAGAAACAAGTATTGATGAA
ATGACATTCAGAGAAGGGCGTCAGTGGGAGAAGATTCCCCTGAGCAGCAATAACCAGGAA
ATAAGTAGAAAAAAAGAAAGGATTGCTGAACAACCTCTAGAAGAAAGGGGAGATGAAGGT
AGGAAGAACAAAGCTCACCAGGCAACTGAAATTGAATGGTTGGGATTTCAAAAACCTAGC
CAAGTTGATGTGTTGCATGAAGAGGAGCAAGAAGTTTGGGATGAAGAAATTAACAATGAT
GATGATGATGAAGATGAAGTTCGAGTGATAGAATTTAAGAAAAAATGTGAAGAGAGTTCT
CACTTAAAAGAGGAAGGTGATGCAAGTGAGGACTCCCCACTGAGCAGTCCTAGTTCCCAG
CCTGTGACACCTGATGAGCAGCCAGCCTTTGGGAAGAAGAACGATATCTCAAGAAATGCT
TATTCAAGATACAATACAATATCTTATCGGAAAATCAGGAAAGGGAATACCAAGCAAAGA
ATCGATGAATTTGAGTCTATG
>RhFe
ATGACAGATGTTCCAGGGACATTCAGTCAGGTTGAGTGTAATGGGGATACACCACCTGAA
AATGGTCAACAACCAATCACTAAAACCAATGAGGAAGCCAGTGATGTGGATGACACCCCA
CCATTCTACCGGATAGAACCTAGTCTTGAAGATTTACCCACAGAAGGAAATCAGAAGAAA
AGTGAAAAATTACAAGGGAACATGGTGCTCAACTGGTCCAAAGAAAAACCAGAAGAGAAT
CTCTTTATTGTTCATAAGGCTATCACAGATCTTTCTCTACGAGAAACAAGTGTTGATGAA
ATGACATTCAGAGAAGGGCTTCAGTGGGAGAGGATTCCTCTGAGCAGCAGTAACCAGGAA
ATAAGTAGACAAAAGGAAAGGATTGCTGAACAACCTCTAGAAGAAAGAGAAGACGAGGGT
AGGAAGAACGAAGCTTATCAGGCAACTGAGATTGAATGGTTGGGATTTCGAAAACCTAGC
CAAGTTGATGTGTTGCACGACAAGGAGCAAGAGGTCTGGGATGAAGAAATTAACAATGAT
GATGATGATGAAGATGAAGTTCGAGTGATAGAATTGAAGAAAAAAAATGAAAAGGGTTCT
CACTTAAAAGAGGAAGGTGATGCAAGTGAGGACTCCGCACTGAGCAGCCCCAGTTCCCAA
CCTGTGACCCCTGATGAGCAGCCAACCTTTGGGAAGAAGAGTGATATCTCCAGAAGTTCC
TATTCAAGATACAATACAATATCCTATCGGAAAATCAGGAAGGGGAATACCAAGCAAAGA
ATTGATGAATTCGAGTCTATG
>RoAe
ATGACAGACGTTCCAGTGACATTCAGTCAAGTTGAGTGTAATGGGAATACACCACCTGAA
AATGGTCAACAACCAATCACTAAAACCAATGAGGAAGTCAGTGATGTTGTTGGCAGCCCA
TCATTCTACAGGATAGAACCTAGTCCTGAAGATTTACCCACAGAAAGAAATGAGGAAAAA
AACGAAAAATTACAAGGGAATATGCTGCTCAACTGGTCCAAAGAAAAACCAGAAGAGAAT
CTCTTTATTGTTCATAAGGCGATCACTGATCTCACTCTCCAAGAAACAAGTGTTGATGAA
ATGACATTCAGAGAAGGGCGTCAGTGGGAGAAGATTCCCCTGAGCAGCAGTAACCAGGAA
ATAAGTAGAAAAAAAGAAAGGATTGCTGAACAACCTCTAGAAGAAAGGGGAGATGAAGGT
AGAAAAAACAAAGCTCACCAGGCAACTGAAATTGAATGGTTGGGATTTCAAAAACCTAGC
CAAGTTGATGTGTTGCATGATGAGGAGCAAGAAGTTTGGGATGAAGAAATTAACAATGAT
GATGATGATGAAGATGAAGTTCGAGTGATTGAATTTAAGAAAAAATATGAAGAGAGTTCT
CACTTAAAAGAGGAAGGTGATGCAAGTGAGGACTCCCCACTGAGCAGTCCCAGTTCCCAG
CCTGTGACACCTGATGAGCAGCCAGCCTTTGGGAAGAAGAACGATATCTCAAGAAATGCT
TATTCAAGATACAATACAATATCTTATCGGAAAATCAGGAAGGGGAATACCAAGCAAAGA
ATTGATGAATTTGAGTCTATG
