# Supplementary material for: Positively selected genes in the hoary bat (Lasiurus cinereus) lineage: prominence of thymus expression, immune and metabolic function, and regions of ancient synteny
Source: PeerJ. 2022 Mar 17;10:e13130. doi: 10.7717/peerj.13130 (PMC8934532; doi:10.7717/peerj.13130)
Supplement: Supplemental Information 3 — Initially tested orthogroups that have been edge-trimmed as described in the Methods. [file peerj-10-13130-s003.zip › original.trimmed/trimmed-OG0002096.fas]

>EpFu
GGATCGCGAAGGTGGTCTGCGGTCTGGAAGCACTTCTACCTGTCCCCTCTGGACAGCTCC
AAGGCCGTGTGCATTCACTGCATGAGTGAGTTCAGCAGAGGGAAAAACGGGAAGGACCTG
GGTACCAGCTGCCTCATCCGGCACATGTGGCGGGCACACCGCGCCATCGTGCTGCAGGAG
AAGAGCAGGGGAGCATCCATGCCCCCTCCCTACTCCACGCCCCCAACACTGCTGCCTGCC
CTCCTGCCTCCTGAGAGAGATCCAAGCTTGGTGTCCTCATCGCCAGGCAATGAGGTACAA
GAGTTCCCCTCAGCGTCCTCCTCCCCTGACCAGCTGACTGAGCACCTGCAAGCACGTCTG
AAGCCTGGGGATTCGCCGATGGAAGATGCATCAGTGCTGTCATCCTCTGATGATGTGGGC
GAGGCCTCGTTGGTGTCCTCCCCTGAGAAGCAGCAGGGTGCTGTATTCCAACAGAATCAA
AAGGTGATGAAGAGACTGAAGTCGGAGGTCTGGCATCACTTTTCCCTCGCCCCCATGGAC
AGTCTGAAGGCGGTGTGCAGACACTGCGGCTGTGTCATCAGTCGAGGAAAGAAGGGTGAC
GTGGGCACCAGCTGTCTGATGAGACATCTCTACAGGCGCCACCCAGAAGTTGTTGGGAAC
CAAAAGGGCTTCCTGGGGGCTAGTTTGGCAAATCCTCCATACAACACCTTGGCATCCACA
GAAACGTCCTCCAAATTAACTGACCTTTGGGAGGTCATGAAGTCTGTGTGTCATGCGCTG
AAGCCCTTTGACGCTGCGAGTCGGGAGATGAGCAGCCACATGTCTACCCTCAGCCAGGTC
ATCCCCATGATCCACATTCTGAACAGAAAAGTCGAGATGCTGTTTGAGGAGACCATGGGC
ATCGACACCATGCTGAAGTCTCTGAAGGAAGCCATGGTGAGCCGACTGTCCGCCACCCTC
CACGATCCCAGGTACATCTTTGCCACACTGTTGGACCCTCGTTACAAAGCCTCCCTGTTC
TCCGAGGAGGAGGCGGAGCAGTACAAGCAGGATTTAATCAGGGAACTAGAAATGCAGAAT
TCTACCTCAGAGGACATACCTGTCTCCAATGGGTGTGCTCCAGGCTCCCCATCGAGAGAC
TGCAGTGGGGACGAGAGCCTGTGGTCACTCATGGCCAAGATAAAAAAAAAAGGCCCGAGA
GAGAAGATGAAGGTGCCTGAGGCCATGGTGCTGTCTTACCTGGAGGAGGAGGTGCTTGAA
CACAGCTGTGACCCGCTTACCTACTGGAACCTGAAGAAGTCTGCCTGGCCGGGACTCTCA
GCCCTGGCCGTCAGGTTTTTGGGTTGTCCCCCGAGCACTGTCCCTTCAGAAAGGCTGTTC
AGCACACCCACTGAGAACGGTAGCTTTGGCCAGTCCAGGCTCATGATGGAACATTTTGAA
AAACTTATCTTTTTGAAAGTGAATCTTCCGTTAGTATACTTTCAG
>HiAr
GGGTCCCGCCGGCGATCGGCGGTCTGGAGGCACTTCTACCTGTCGCCTCTCGACAGCTCC
AAGGCCGTCTGCATCCACTGCATGAACGAGTTCAGCAGAGGCAAGAACGGGAAGGACCTG
GGCACGAGCTGCCTGATCCGGCACATGTGGAGGGCACACCGCTCCATCGTGCTGCAGGAG
AACGGCGGGGGGTCGGCCATCCCGCCCCTCTACTCCGCGCCCCCCACGCTGCTGCCTGCC
CCTCCGCCCCCGGACGGAGAGCCCGGCTCCGTGTCGTCGTCGCCGGGGAGGCTGGTCCAG
CCGCCCCCCTCGGCAGCCTCCTCCCCGGACCGGCTCACAGAGGACCTGCAGTCACATCTG
CTTCCCGGAGACGCGCTGATGGAAGACGCATCGGTGTCATCGCCCTCTGATGCTGCCGGT
GAGGCATCATTGGTGTCCTCTCCCGAGAAGCGGCAGGGTGCTGCATTCCAACAGAATAAA
AAGGCAGTGAAGAGACTGAAGTCCGAAGTGTGGCATCACTTTTCGCTCGCCCCCACGGAC
AGTCTGAAGGCAGTGTGCAGACACTGCGGGTGTGTCATCAGTCGGGGGAAGAAGGGAGAT
GTGGGCACGAGCTGTTTGATGAGACATCTCTACCGACGCCACCCGGAAGTTGTTGGGAAC
CAAAAGGGCCTTCTGGGGGCCAGTTTGGCAAATTCTCCGTACGCCACCTTGGCTTCTGCA
GAATCCTCCTCTAAATTAACTGACTTGTGGGAGGTCATGCAGTCCGTGTGTCACGCGCTG
AAGCCCTTCGACGCCGCGAGCCGGGAGATGAGCGCCCACGTGTCCACGCTCAGCCAGGTC
ATCCCCATGATCCACATTCTAACCAGGAAGGTCGAGATGCTGTTCGAGGAGACGATGGGC
ATCGACACCATGCTCAAGTCCCTGAAGGAGGCCATGGTGAGCCGGCTGTCTGCCACCCTC
CACGACCCCAGGTACGTGTTCGCCACACTGCTGGACCCGCGTTACAAGGCCTCGCTGTTC
TCCGAGGAGGAGGCCGAGCAGTACAAGCGGGATTTAATCAGGGAGCTCGAGATGCTGCAT
TCTACCTCAGAGGACACACCTGTCTCCAACGGGTGTGGTCCAGGCTCCCCATCGAAGGAC
GCCGGTGGGGAGGACAACCTGTGGTCACTCATGGCCAAGATACAAAAGCAGGACCCGCGA
GGAAAGACGAAAGTCCCCGAGGACGCGGTGCTCGCCTATCTGGAGGAGGAGGTGCTAGAA
CACGGCTGTGACCCGCTCACCTACTGGAACCTGAAGAAGTCGGCCTGGCCGGGCCTCTCC
GCTCTGGCTGTCAGGTTCCTGGGCTGCCCCCCGAGCGTCGTCCCTTCGGAGAGGCTGTTC
AGCACACACACCGAGAATGGTAGCTTCGGCCAGTCCAGGCTCACGATGGAACATTTTGAA
AAACTGATCTTTTTGAAAGTGAATCTTCCCTTAATATACTTTCAG
>LaCi
GGATCACGAAGATGGTCCGCGGTTTGGAAGCACTTCTACCTGTCACCTCTGGACAGCTCC
AAGGCCGTGTGCATTCACTGCATGAGTGAGTTCAGCAGAGGGAAAAACGGGAAGGACCTG
GGTACCAGCTGCCTCATCCGGCACATGTGGCGGGCACACCGTGCCATCGTGCTGCAGGAG
AAGAGCAGGGGTGCATCCATGCCGCCCCCCTACTCCACGCCGCCAACACTGCTGCCTGCC
CTCCTGCCTCCTGAGAGAGATGCAAGCTTGGTGTCCTCATCACCAGGCAACGAGGTACAA
GAGTTCCCCTCGGCATCCTCCTCCCCTGACCAGCTGACGGAGCACCTGCCAGCACATCTG
AAGCCTGGGGATTCGCCGATGGAAGATGCCTCAGTGCTGTCATCCTCTGATGATGTGGGC
GAGGCCTCGGTGGTGTCCTCCCCGGAGAAGCAGCAGGGTGCTGTATTCCAACAGAATCAA
AAGGTGATGAAGAGACTGAAGTCGGAGGTGTGGCATCACTTTTCCCTCGCCCCCATGGAC
AGTCTGAAGGCGGTGTGCAGACACTGCGGCTGTGTCATCAGTCGAGGAAAGAAGGGTGAT
GTGGGCACCAGCTGTTTGATGAGACATCTCTACAGGCGCCACCCAGAAGTTGTTGGCAAC
CAGAAGGGCTTCCTGGGGGCTAGTTTGGCAAGTCCTCCATACAACACCTTGGCATCCACA
GAAACTTCCTCCAAATTAACGGGCCTCTGGGAGGTCATGAAGTCTGTATGTCACGCGCTG
AAGCCCTTTGACGCTGCGAGTCGGGAGATGAGCAGCCACATGTCTACCCTCAGCCAGGTC
ATCCCCATGATCCACATTCTGAACAGAAAGATTGAGATGCTGTTTGAGGAGACCATGGGC
ATCGATACCATGCTGAAGTCTCTGAAGGAAGCCATGGTGAGCCGACTGTCCGCCACCCTC
CACGACCCCAGGTACATCTTTGCGACACTGTTGGACCCTCGTTACAAAGCCTCCCTGTTC
TCCGAGGAGGAGGCGGAGCAGTACAAGCAGGATTTAATCAGGGAACTAGAAATGCTGAAT
TCTACCTCAGAGGACATACCTGTCTCCAATGGGTGTGCTTCAGGCTCCCCATCCAGAGAC
TGCAGTGGGGACGAGAGCCTGTGGTCACTCATGGCCAAGATCAAAAAGAAAGGCCCAAGA
GAAAAGATGAAGGTTCCTGAGGCCATGGTGCTTTCCTACCTGGAAGAGGAGGTGCTTGAA
CACAGCTGTGACCCACTTACCTACTGGAACCTCAAGAAGTCTGCCTGGCCAGGACTCTCG
GCTTTGGCTGTCAGGTTTTTGGGTTGTCCCCCAAGTATTGTCCCTTCAGAAAGGCTGTTC
AGCACACCCACTGAGAACGGTAGCTTTGGCCAGTCCAGGCTCATGATGGAACATTTTGAA
AAACTTATCTTTTTGAAAGTGAATCTTCCATTAATATATTTTCAG
>MyLu
GGATCCCGAAGGTGGTCTGCAGTCTGGAAGCACTTCTACCTGTCACCTCTGGACAGCTCC
AAGGCCGTGTGCATTCATTGCATGAGTGAGTTCAGCAGAGGGAAAAACGGGAAGGACCTG
GGTACCAGCTGCCTCATCCGGCACATGTGGCGGGCACACCGCGCCATCGTACTACAGGAG
AAGAGTGAGGGTACAGCTATTACGCCACGCTACTCTGCACCCACCACTTTGTTGCCTGCC
CTACCAACGCAGGAGGGAAATCCAAGCCCTATGTCCTCATCGCCAGGCAACGAGGTACAA
GAGTCCCCCTCGGCGTCCTCCTCCCCTGACCAGCTTACTGAGCACCTGCAGGCATGTCTG
AAACCTGGAGATTCGCTGATGGAAGATGCATCAGTGTTGTCATCCTCTGATGATGTGGGC
GAGGCCTCGTTGGTGTCCTCCCCTGAGAAGCAGCAGGGTGTTATATTCCAACAGAATCAA
AAGGTGATGAAGAGACTGAAGTCGGAGGTCTGGCATCACTTTTCCCTCGCCCCCATGGAC
AGTCTGAAGGCGGTATGCAGACACTGCAGCTGTGTCATCAGTCGAGGAAAGAAGGGTGAC
GTGGGCACCAGCTGTTTGATGAGACATCTCTACAGGCGCCACCCAGAAGTTGTTGGGAAC
CAAAAGGGCTTCCTGGGGGCTAGTTTGGCAAACCCTCCATACAACACCTTGGCATCCACA
GAAACTTCCTCCAAACTAACTGACCTTTGGGAGGTCATGAAGTCTGTGTGTCATGCGCTG
AAGCCCTTTGATGCTGCGAGTCGGGAGATGAGTAGCCACATGTCTACCCTCAGCCAGGTC
ATCCCCATGATCCACATTCTGAACAGAAAAATTGACATGCTGTTTGAGGAGACCATGGGC
ATCGACACCATGCTGAAGTCTCTGAAGGAAGCCATGGTGAGCCGACTGTCCGCCACCCTC
CACGATCCCAGGTACATCTTTGCTACACTGTTGGACCCTCGTTACAAAGCCTCCCTGTTC
TCCGAGGAGGAGGCGGAGCAGTACAAGCAGGATTTAATCAGGGAACTAGAAATGCTGAAT
TCTACCTCAGAGGACATAGCTGTCTCCAATGGGTGTGCTCCAGGCTCCCCATCGAGAGAC
TCCAGTGGGGACGAGAGCCTGTGGTCACTCATGGCCAAGATAAAAAAGAAAGGCCCAAGA
GAAAAGATGAAGGTTCCTGAGGCCATGGTGCTTTCTTACCTGGAGGAGGAGGTGCTTGAA
CACAGCTGTGACCCACTTACCTACTGGAACCTAAAGAAGTCTGCCTGGCCAGGACTCTCA
GCCTTGGCCGTCAGGTTTTTGGGTTGTCCCCCGAGTATTGTCCCTTTAGAAAGTCTGCTC
AGCACACCCATTGAGAACGGTAGCTTTGGCCAGTCCAGGCTCATGATGGAACATTTTGAA
AAACTTATCTTTTTGAAAGTGAATCTTCCATTAGTATACTTTCAG
>PhDi
GGGTCCCGCAGGTGGTCCGCGGTCTGGAAGCACTTCTACCTGTCTCCCCTGGACAGCTCC
AAGGCCGTGTGCGTCCACTGCATGAACGAGTTCAGCCGCGGGAAGAACGGCAAGGACCTG
GGCACCAGCTGCCTCATCCGGCACATGTGGCGGGCGCACCGGGCCATCGTGCTGCAGGAG
AAGAGCGGGGGCGCGGGCGTGCCGCCCCCATACTCCACGGCCCCCGCCCTGCTGCCCGCC
CTCCCGCCCCCCGAGGGGGAGCCCAGGGCTCTGTCCACGTCCCCGGGGAAGCTCGTCACG
GAGCCCTTCCTGCCGGCCTCCTCCCCTGACCCCCTGGCCGAGGACAGGCCGGCGCGGCTG
AGCCCTGGGGGCGCCCTGAAGGAAGATCCATCCGCGCTGTCGTCCTCCGACGAGGTCGGC
GAGGCCGCCTTCGCGTCCTCCCCCGAGAGGCGGCGGGGCGCCGTGTTCCAGCAGAACAAG
CGGGTGATGAAGAGGCTGAAGTCGGAGGTGTGGCACCACTTTTCGCTGGCCCCCATGGAC
AGCCTGAAGGCGGTGTGCCGGCACTGCGGCTGCGTCATCAGCCGCGGGAAGAAGGGGGAC
GTGGGCACCAGCTGCCTGATGCGACATCTGTACAGGCGCCACCCGGAAGTGGTCGGGAGC
CACAAGGGCTTCCTGGGCGACGGTCTGGCCCGCCCCTCCTACGGCACCGTGGCTTGCGCA
GAGTCCTCCTCCAGGCTGACCGCCGCTTGGGAGGTCATGCAGTCCGTGTGCCACGCGCTG
AAGCCTTTCGACGCCGCAAGCCGGGAGATGAGCGGCCACATGTCCACGCTCGGCCAGGTC
ATCCCCATGATCCACATCCTGAACAGGAAGGTCGAGATGCTGTTCGAGGAGACCATGGGC
ATCGACACCATGCTGAAGTCCCTAAAGGAAGCCATGGTGAGCCGCCTGTCCGCCACCCTC
CACGACCCCCGGTACGTCTTCGCCACCCTGCTGGACCCTCGCTACAAAGCCTCCCTGTTC
TCCGAGGAGGAGGCGGAGCAGTACAAGCAGGACTTAATCAGGGAACTGGAAATGCTGAAT
TCTACCTCAGAGGACGCCCCCGTCTCCAACGGGTGCGACCCGGGCTCCCCACCGAGAGCC
TCCGGCGGGGTCGACAGCCTGTGGTCCCTCATGGCCCAGGTGACACAGAAGGGCCCGCGA
GAGAGGGCAAAGGTGCCCGAGGCCATGGTGCTCGCGTACCTGGAGGAGGAGGTGCTGGAG
CACAGCTGCGACCCGCTCGCCTACTGGAGCCTGAAGAGGTCGGCCTGGCCCGGCCTGGCG
GCCTTGGCCGTCAGGTTTCTGGGCTGCCCCCCGAGCATCGTCCCGTCGGAACGGCTCTTC
AGCACGCCCACCGAGAGCAGCGGCTTCGGCCAGTCCAGGCTCCTGATGGAGCATTTTGAA
AAACTCATCTTCCTAAAAGTGAACCTTCCTCTGATATACTTCCAG
>PtVa
GGGTCCCGGCGGCGGTCCGCGGTCTGGAAGCACTTCTACCTGTCGCCGCTGGACAGCTCC
AAGGCCGTGTGCATCCACTGCATGAACGAGTTCAGCCGGGGCAAGAACGGGAAGGACCTG
GGCACCAGCTGCCTCATCAGGCACATGTGGAGGGCGCACCGCTCCGTCGTGCTGCGTGAG
AACGGCACGGGCTCGGCCATCCCGCCGCCCTACTCCGCGCCCCCGACGCTGCTGCCCGCC
CTGCCGCCCCCGGACGGCCAGCCAGGCTCCGTGTCGTCGTCGCCAGGGAAGCTGGCCCAG
CAGTCGCCCTCGGCCTCCTCCTCCCCCGACCGGCTGGCGGAGGACCTGCAGTCACGTCTG
AATCCCAGAGATGCGCTGCCGCAAGACGCGTCACTGCCGGCCCCCTCCGAGGATGGCGGC
AAGGCCTCGTCGCTGCCCTGCCCCGAGAAGCAGCAGGGCGCCATGTTCCAGCAGAACAGA
CGGGTGATGAAGAGGCTGAAGTCGGAGGTGTGGCACCACTTCTCGCTGGCCCCCACGGAC
AGCCTGAAGGCGGTGTGCAGGCACTGCGGCTGCGTCATCAGCCGGGGGAAGAAGGGCGAC
GTGGGCACCAGCTGTCTGATGAGACACCTCTACAGACGCCACCCGGAAGTGGTCGGGAAC
CAGAAGGGCCTCCTGGGGGCCAGCTTGGCCAGTTCCCCGTACGCCACCTTGGCTTCTGCA
GAGCCCTCCCCTACACTGACCGACTTGTGGGAGGTCATGCAGTCCGTGTGCCACGCGCTG
AAGCCCTTCGACGCGGCGAGCCGAGAGATGAGCGCGCACGTGTCCACCCTCAGCCAGGTC
ATCCCCATGGTCCACATCCTCAGCAGGCGGGTGGAGATGCTGTTCGAGGAGACGATGGGC
ATCGACACCATGCTGAGGTCCCTGAAGGAGGCCATGGTGAGCCGGCTGTCCGCCACCCTG
CACGACCCCAGGTACATCTTCGCGACGCTGCTGGACCCCCGCTACAAGGCCTCCCTGTTC
TCCGAGGACGAGGCGGAGCAGTACAAGCAGGACTTGATCAGGGAACTCGAAACGCTGAAT
TCTACCTCAGAGGACACGCCTGTCCCCAACGGCTGCGGCCCAGGCTCCCCGCACAGAGAC
TCCGGCGGGGAGGAGAGCCTGTGGTCGCTCATGGCCAAGATAAAAAAGCAGGACCCGCGG
GACAAGACGAAGGTGCCCGAGGACATGGTGCTCGCATACCTGGAGGAGGAGGTGCTTGAA
CATAGCTGTGACCCGCTCACCTACTGGAACCTGAAGAAGTCGGCCTGGCCGGGCCTCTCC
GCTCTGGCCGTCCGGTTTCTGGGCTGTCCCCCAAGTACTGTCCCCTCGGAAAGGCTGTTC
AGCACTCCCACCGAGAGCGGGAGCTTCGGCCAGTCCAGGCTCTTGATGGAGCATTTTGAA
AAACTTATCTTTTTGAAAGTAAATCTCCCCTTAATATACTTTCAG
>RhFe
GGGTCCCGCAGGCGATCGGCCGTCTGGAGGCACTTTTACCTGTCGCCTCTCGACAGCTCC
AAGGCCGTCTGCATCCACTGCATGAATGAGTTTAGCAGAGGCAAGAACGGGAAGGACCTG
GGCACGAGCTGCCTGATCCGGCACATGTGGAGGGCACACCGCGCCATCGTGCTGCAGGAG
AACGGCGGGGGCGCGGCCATCCCGCCCCTCTACTCCGCGCCCCCCACGTTGCTGCCTGCC
CCGCCGCCCCCAGAAGGAGAGCCAGGCTCCGTGTCGTCATCGCCGGGGAAGCTGGCCCAG
GCGTCCCCCTCGGCGGCCTCCTCCCCCGACCGGCCCACGGAGGAGCTACAGTCACATCTG
CTGCCCGGAGACGCGCTGATGGAAGACGTGTCGGTGTCGTCGCCCTCCGATGCCGCCGGC
AAGGCCTCGTTGGTGTCCTCCCCCCAGAAGCGGCCAGGTGCTGCGTTCCAACAGAATAAA
AAGGCGGTGAAGAGGCTGAAGTCCGAAGTGTGGCATCACTTTTCGCTGGCCCCCACGGAC
AGCCTGAAGGCGGTGTGCAGACACTGCGGGTGTGTCATCAGTCGGGGGAAGAAGGGTGAC
GTGGGCACGAGCTGTTTGATGAGACATCTCTACCGACGCCACCCAGAAGTGGTTGGGAAC
CAAAAAGGCCTTCTGGGGGCCAGTTTGGCAAATTCTCCGTATGCTACCTTGGCTTCTGCA
GAATCCTCCTCCAAATTAACTGACTTGTGGGAGGTCATGCAGTCCGTGTGTCACGCGCTG
AAGCCCTTCGACGCCGCGAGCCGGGAGATGAGCACGCACGTGTCCACACTCAGCCAGGTC
ATCCCCATGATCCACATCCTGACCAGGAAGGTCGAGATGCTGTTCGAGGAGACGATGGGC
ATTGACACGATGCTCAAGGCCCTGAAGGAGGCCGTGGTGAGCCGGCTGTCCGCCACCCTG
CACGACCCCCGCTACGTGTTTGCCACCCTGCTGGACCCGCGTTACAAGGCCTCGCTGTTC
TCCGAGGAGGAGGCCGAGCAGTACAAACAGGATTTAATCAGGGAGCTCGAGATGCTGCAT
TCTACCTCAGAGGACGCACCTGTCGCCAACGGGTGTGGTCCAGGCTCCCCATCGAAAGAC
TCCGGTGGGGAGGACAACCTGTGGTCGCTCATGGCCGAGATAAAGCAGCAGGACCCGCGA
GGAAAGACGAAGGTCCCCGAGGACATGGTGCTCGCGTATCTGGAGGAGGAGGTGCTTGAA
CACAGCTGTGACCCGCTCACCTACTGGAACCTGAAGAAGGCGGCCTGGCCGGGCCTCTCT
GCTCTGGCGGTCAGGTTTCTGGGCTGCCCCCCGAGCATCGTCCCTTCCGAGAGGCTGTTC
AGCACGCACCCCGAGAACGGAAGCTTCGGCCAGTCCAGGCTCATGATGGAACATTTTGAA
AAACTGATCTTTTTAAAAGTGAATCTTCCCTTAATATACTTTCAG
>RoAe
GGGTCCCGGCGGCGGTCCGCGGTCTGGAAGCACTTCTACCTGTCGCCCCTGGACAGCTCG
AAGGCCGTGTGCGTCCACTGCATGAACGAGTTCAGCCGCGGCAAGAACGGGAAGGACCTG
GGCACCAGCTGCCTCATCAGGCACATGTGGAGGGCGCACCGCTCCGTCGTGCTGCGTGAG
AACGGCGCGGGCTCGGCCATCCCGCCGCCCTACTCCGCGCCCCCGACGCTGCTGCCCGCC
CTGCCGCCCCCGGACGGCCAGCCGGGCTCCGTGTCGTCGTCGCCGGGGAAGCTGGCCCAG
CAGTCCCCCTCCGCGTCCTCCTCCCCCGACCGGCCGGCGGAGGACCCGCAGTCACGTCTG
AACCCCAGAGACGTGCTGACGGAGGACGCGTCGCTGCCGTCCCCCTCCGAGGACGGTGGC
GAGGCCGCGCTGCTGCCCCGCACCGAGAAGCAGCAGGGCGCCGTGTTCCCGCAGAACAGG
CGCGTGAGGAAGCGGCTGAAGTCGGAGGTGTGGCACCACTTCTCGCTGGCCCCCACGGAC
AGCCTGAAGGCGGTGTGCCGGCACTGCGGCTGCGTCATCAGCCGGGGCAAGAAGGGCGAC
GTGGGCACCAGCTGTCTGATGAGGCACCTCTACAGACGCCACCCGGAAGTGGTCGGGAGC
CAGAAGGGCCTTCTGGGGGCCAGCTTGGCCAGTTCCCCATATGCCACCTTGGCTTCTGCA
GAGCCCTCCCCCACACTGACCGACTTGTGGGAGGTCATGCAGTCCGTGTGTCACGCGCTG
AAGCCCTTCGACGCGGCGAGCCGGGAGATGAGCGCGCACGTGTCCACCCTCAGCCAGGTC
ATCCCCATGGTGCACATCCTCAGCCGGCGCGTGGAGATGCTGTTCGAGGAGACGATGGGC
ATCGACACCATGCTGCGGTCCCTGAAGGAGGCCATGGTGAGCCGGCTGTCCGCCACGCTG
CACGACCCCAGGTACATCTTCGCGACGCTGCTGGACCCCCGCTACAAGGCCTCGCTGTTC
TCCGAGGACGAGGCGGAGCAGTACAAGCAGGACTTGATCAGGGAACTCGAAACGCTGAAT
TCTACCTCAGAGGACACGCCTGTCCCCAACGGCTGCGGCCCAGGCTCCCCGCACAGAGAC
TCCGGCGGGGAGGAGAGCCTGTGGTCGCTCATGGCCAAGATAACCAAGCAGGACCCGCGG
GACAAGACGAAGGTGCCCGAGGACATGGTGCTCGCGTACCTGGAGGAGGAGGTGCTGGAG
CACAGCTGCGACCCGCTCACCTACTGGAGCCTGAAGAAGGCGGCCTGGCCGGGCCTCTCC
GCCCTGGCCGTCCGGTTTCTGGGCTGCCCCCCGAGCACCGTCCCCTCGGAAAGGCTGTTC
AGCACTCCCACCGAGAGCGGGAGCTTCGGCCAGTCCAGGCTCTTGATGGAGCATTTTGAA
AAACTTATCTTTTTGAAAGTGAATCTCCCCTTAATATACTTCCAG
