# Supplementary material for: Positively selected genes in the hoary bat (Lasiurus cinereus) lineage: prominence of thymus expression, immune and metabolic function, and regions of ancient synteny
Source: PeerJ. 2022 Mar 17;10:e13130. doi: 10.7717/peerj.13130 (PMC8934532; doi:10.7717/peerj.13130)
Supplement: Supplemental Information 3 — Initially tested orthogroups that have been edge-trimmed as described in the Methods. [file peerj-10-13130-s003.zip › original.trimmed/trimmed-OG0002101.fas]

>EpFu
TATTTGGCTCGAGTAGGGGAGCTTGAAGCTACTGATACTGAAGACTCAAATCTAAATTAT
GGCCTTGTTGTGGACTGTGGCAGCAGTGGCTCCCGGATTTTTGTTTATTTTTGGCCAAGA
CATAATGGGAACCCCCATGATTTGCTGGACATCAAACAGATGAGAGACCGCAACAGCCAA
CCAGTGGTTAAAAAAATCAAGCCAGGAATCTCTACAATGGCAGACACTCCTGAACATGCC
AGTGATTACCTTCGTCCTCTGCTGAGCTTTGCTGCTGCTCATGTGCCTGTGAAGAAGCAC
AAGGAGACCCCCCTCTACATTCTGTGCACCGCAGGCATGAGGCTTCTTCCTGAGAGGAAG
CAGTTGGCTATCTTGGCTGACCTAGTGAAAGATTTACCGCTGGAGTTTGACTTCCTCTTT
TCACAGTCTCAGGCAGAAGTGATCTCTGGGAAGCAAGAAGGGGTTTATGCATGGATTGGA
ATCAACTTTGTTTTGGGAAGATTCGACCATGTGGATGAATCTGATGCTGAAGCTCCCCAG
GAATTGACAGCAGGACGCAGAAGGACAGTAGGAATATTGGATATGGGAGGAGCCTCTCTC
CAAATTGCTTATGAAGTTCCTACCTCAACCTCAGTCCTTCCTCCAAAACAGGAAGAGGCT
GCGAAGATCCTGCTGGCTGAATTCAACCTGGGCTGTGATGTGCATCACACTGAACATGTG
TATAGGGTTTACGTCACCACCTTTTTGGGTTTTGGGGGCAACTTTGCCCGACAGCGCTAT
GAAGACCTTGTGCTGAATGAAACTCTTAACAAAAACAGGTTGTTGGGCCAGAAGATAGGT
CTGAGTCCTGACAGTCCATATCTGGATCCTTGCCTGCCCGTGGGACTCACAGATGTGGTG
GAGAGGAACAGCCAGGTGCTGCATGTCCGAGGAAAAGGAGACTGGTCCACTTGTGGGGCA
ATGCTGAGCCCCCTGCTGGCTCGCTCTAACACCAGCCAGGCCTCCCTGAATGGCATCTAC
CAATCACCAATTGACTTCAACAACAGCGAGTTCTACGGTTTCTCTGAGTTTTTTTACTGT
ACGGAGGATGTGTTGCGCATCGGTGGCCGCTACCACGGGCCAACATTTGCCAAGGCAGCT
CAGGACTACTGTGGCATGGCTTGGTCAGTACTAACTCAGAGATTCAAGAATGGCCTTTAT
TCATCACATGCAGATGAACATCGACTCAAATATCAGTGTTTTTCGGCTTGGATGTACCAA
GTCCTTCATGAAGGACCCTATGACTACCCAAACCTACGGACAGCCCAGCTGGTATATCTG
TATAAAACACGATTCCTACCAAGGGATCTACGGCAGGAAGGTGTCCGACAGGCCCATAGT
AGCTGGTTCCGTCTCTCCTTTGTCTACAACCACTATCTCTTCTTCGCCTGTATCCTGGTG
GTGCTATTGGCCATCATCCTGTACCTTCTGCGGCTACGCCGAATTCACCACCGACAAACT
CGAGCCTCAGCTCCATTGAACTTGCTGTGGATTGAAGAGGTGGTGCCCATGATTGGGGTA
CAGGTG
>HiAr
TATTTGGCTCGAGTTGGGGATCTTGAAGCTACTGACACTGAAGACCCGAATCTAAATTAT
GGACTTGTTGTGGACTGTGGCAGCAGTGGCTCCCGGATTTTTGTTTATTTCTGGCCAAGA
CATAATGGGAATCCCCATGACTTGCTAGATATCAAACAGATGAGAGATCGCAACAGCCAA
CCAGTGGTTAAAAAAATCAAGCCAGGAATCTCTGCGATGGCGGACACCCCGGAGCACGCC
AGCGATTACCTCCGTCCTCTGCTGAGCTTTGCTGCTGCTCACGTGCCTGTAAAGAAGCAC
AAGGAGACCCCCCTTTACATCCTGTGCACAGCGGGCATGAGGCTTCTTCCCGAGAGAAAG
CAGTTGGCTATCTTGGCTGATCTAGTGAAAGATTTACCGCTGGAGTTCGACTTCCTCTTT
TCACAGTCTCAGGCAGAAGTGATCTCTGGGAAGCAGGAAGGGGTTTATGCATGGATTGGA
ATCAACTTTGTTTTGGGAAGATTCGACCATGAGGATGAATCAGATGCTGAGGCTCCCCAG
GAATCGGCAACAGGACGCAGAAGGACAGTGGGGATACTGGATATGGGAGGAGCCTCTCTC
CAAATTGCCTATGAAGTTCCTACCTCAACCTCTGTCCTTCCTCCCAAACAGGAAGAAGCT
GCAAAGGTCCTGCTGGCTGAATTCAACCTGGGCTGTGATGCACAACACACCGAGCATGTG
TATCGGGTTTACGTCACGACCTTTCTGGGTTTTGGGGGCAACTTTGCCCGGCAGCGCTAT
GAAGACCTTGTGCTAAATGAAACTCTTAGCAAAAACAGGTTGCTGGGCCAGAAGACAGGT
CTGAGTCCTGACAATCCGTTCCTGGACCCTTGCCTGCCCGTGGGCCTCACAGACGTGGTG
GAGAGAAACAGCCAGGTCCTGCATGTCCGGGGCAAAGGAGACTGGGCGACCTGTGTGGCA
GTGCTGAGCCCTCTGCTGGCTCGCTCCAACACCAGCCAGGCCTCGCTGAATGGCATCTAC
CAGTCGCCAATTGACTTCAACAACAGCGAGTTCTATGGCTTCTCCGAGTTTTTTTACTGT
ACAGAGGATGTGTTGCGCATTGGTGGCCGCTACCACAGGCCAACATTTGTCAAGGCTGCT
CAGGATTACTGTGGAATGGCTTGGTCAGTACTAACTCAGAGATTCAAGAACGGCCTTTTT
TCATCACATGCAGATGAGCATCGACTCAAGATAGAGTGTTTGCATGGATGGAATAAACAG
GCTAACACCCCTGGGCCTTTAAGTCAGCATCGAGGCCTCTCTCCGAAGCTAACGTTTCTT
TCCACCTTCGAACTCTTTCCTAGGGATCTGCGGCAGGAGGGTGTCCGACAGGCCCACGGT
GGCTGGTTCCGCCTCTCCTTTGTCTACAACCACTATCTCTTCTTTGCCTGCATCCTGGTC
GTGCTCCTGGCCATCATCCTGTACCTTCTGCGGCTACGCCGAATTCACCGCCGACAAACT
CGAGCCTCCGCCCCGTTGAACATGCTGTGGATTGAAGACATGGTGCCCATGATTGGGGTC
CAGGTG
>LaCi
TATTTGGCTCGAGTAGGGGACCTTGAAGCTACTGATACTGAAGACTCAAATCTAAATTAT
GGACTTGTTGTGGACTGTGGCAGCAGTGGCTCCCGGATTTTTGTTTATTTTTGGCCAAGA
CATAATGGGAACCCCCACGATTTGCTGGACATCAAACAGATGAGAGACCGCAACAGCCAA
CCAGTGGTTAAAAAAATCAAGCCAGGAATCTCTACAATGGCAGACACTCCTGAACATGCC
AGTGATTACCTTCGTCCTCTGCTGAGCTTTGCTGCTGCTCATGTGCCTGTGAAGAAGCAC
AAGGAGACCCCCCTCTACATTCTGTGCACCGCAGGCATGAGGCTTCTTCCTGAGAGGAAG
CAGTTGGCTATCTTGGCTGACCTAGTGAAAGATTTACCACTGGAGTTTGACTTCCTCTTT
TCACAATCTCAGGCAGAAGTGATCTCTGGGAAGCAAGAAGGGGTTTATGCATGGATTGGA
ATCAACTTTGTTTTGGGAAGATTTGACCATGTGGATGAATCAGATGCTGAAGCTCCCCAG
GAATTGACAGGAGGACGCAGAAGGACAGTAGGAATACTGGATATGGGAGGAGCCTCTCTC
CAAATTGCTTATGAAGTTCCTACCTCAACCTCAGTCCTTCCTCCAAAACAGGAAGAGGCT
GCGAAGATCCTGCTGGCTGAATTCAACCTGGGCTGTGATGTGCATCACACTGAACATGTG
TATAGGGTTTACGTCACCACCTTTTTGGGTTTTGGGGGCAACTTTGCCCGACAGCGCTAT
GAAGACCTTGTGCTGAATGAAACTCTTAACAAAAACAGGTTGTTGGGCCAGAAGACGGGT
CTGAGTCCTGACAGTCCGTTTCTGGATCCTTGCCTGCCTGTGGGACTCACAGATGTGGTG
GAGAGGAACAGCCAGGTGCTGCATGTCCGAGGAAAAGGAGACTGGGCGACTTGTGGGGCA
ATGCTGAGCCCCCTGCTGGCCCGCTCTAACACCAGCCAGGCCTCCCTGAATGGCATCTAC
CAGTCACCAATTGACTTCAACAACAGCGAGTTCTACGGTTTCTCTGAGTTTTTTTACTGT
ACGGAGGATGTGTTGCGCATCGGTGGCCGCTACCATGGGCCGACATTTGCCAAGGCTGCT
CAGGACTACTGTGGCATGGCTTGGTCAGTACTAACTCAGAGATTCAAGAATGGCCTTTAT
TCATCACATGCAGATGAGCATCGACTCAAATATCAGTGTTTTTCGGCTTGGATGTACCAA
GTCCTTCATGAAGGACCCTATGACTACCCAAACCTACGGACAGCCCAGCTGGTGTATCTG
TATAAAACACGATTCCTACCAAGGGATCTACGGCAGGAAGGTGTCCGACAGGCCCATAGT
AGCTGGTTCCGTCTCTCCTTTGTCTACAACCACTATCTCTTCTTCGCCTGTATCCTGGTG
GTGCTATTGGCCATCATCCTGTACCTTCTGCGGTTACGCCGAATTCACCACCGACAAACT
CGAGCCTCAGCTCCATTGAACTTGCTGTGGATTGAAGAGGTGGTGCCCATGATTGGGGTA
CAGGTG
>MyLu
TATTTGGCTCGAGTAGGGGAGCTTGAAGCTACTGATACTGAAGACCCAAATCTAAATTAC
GGACTTGTTGTGGACTGTGGCAGCAGTGGCTCCCGGATTTTTGTTTATTTTTGGCCAAGA
CATAATGGGAACCCCCATGATTTGCTGGACATCAAACAGATGAGAGACCGCAACAGCCAA
CCGGTGGTTAAAAAAATCAAGCCAGGAATCTCTGCCATGGCAGACACTCCCGAGCATGCC
AGCGATTACCTTCGTCCTCTGCTGAGCTTTGCTGCTGCGCATGTGCCTGTGAAGAAGCAC
AAGGAGACCCCCCTCTACATTCTGTGCACCGCGGGCATGCGGCTTCTTCCTGAGAGGAAG
CAGTTGGCTATCCTGGCTGACCTAGTGAAAGATTTACCACTGGAGTTTGACTTCCTCTTT
TCACGGTCTCAGGCAGAAGTGATCTCTGGGAAGCAAGAAGGGGTTTATGCATGGATTGGA
ATCAACTTTGTTTTGGGAAGATTCGACCATGTGGATGAATCAGATGCTGAAGCCCCGCAG
GAATTGGCAGCAGGACGCAGAAGGACAGTAGGAATACTGGATATGGGAGGAGCCTCTCTC
CAAATTGCTTATGAAGTTCCTACCTCAACCTCAGTCCTTCCTCCAAAACAGGAAGAGGCT
GCGAAGATCCTGCTGGCTGAATTCAACCTGGGCTGTGATGTGCATCACACTGAACATGTG
TATAGGGTTTACGTCACCACCTTTTTGGGTTTTGGGGGCAACTTTGCCCGACAGCGCTAT
GAAGACCTTGTGCTGAATGAAACGCTTAACAAAAACAGGTTGTTGGGCCAGAAGACAGGT
CTGAGTCCTGACAGTCCATTTCTGGATCCTTGCCTGCCCGTGGGACTCACAGATGTGGTG
GAGAGGAACAGCCAGGTCCTGCATGTCCGAGGAAAAGGAGACTGGTCGACTTGTGGGGCA
ATGCTGAGCCCCCTGCTGGCTCTCTCTAACACCAGCCAGGCCTCCCTGAATGGCATCTAC
CAGTCACCAATTGACTTCAACAACAGCGAGTTCTACGGTTTCTCTGAGTTTTTTTACTGC
ACGGAGGATGTGTTGCGCATCGGTGGCCGCTACCATGGGCCAACATTTGCCAAGGCTGCT
CAGGACTACTGTGGCATGGCTTGGTCAGTACTAACTCAGAGATTCAAGAATGGCCTTTAT
TCATCACATGCAGATGAGCATCGACTCAAATATCAGTGTTTTTCGGCTTGGATGTACCAA
GTCCTTCATGAAGGACCCTATGACTACCCAAACCTACGGACAGCCCAGCTGGTATATCTG
TATAAAACACGATTCCTACCAAGGGATCTACGGCAGGAAGGTGTCCGACAGGCCCATAGT
AGCTGGTTCCGCCTCTCCTTTGTCTACAACCACTATCTCTTCTTCGCCTGTATCCTGGTG
GTGCTATTGGCCATCATCCTGTACCTTCTGCGGCTACGCCGAATTCACCACCGACAGACT
CGAGCCTCAGCTCCATTGAACTTGCTGTGGATTGAAGAGGTGGTGCCCATGATTGGGGTA
CAGGTG
>PhDi
TATCTGGCTCGAGTAGGGGATCTTGAAGCTACCAACACCGAAGACCCAAATCTGAATTAC
GGGCTTGTTGTGGACTGTGGCAGCAGTGGCTCCCGGATTTTTGTTTATTTTTGGCCGAGA
CATAATGGGAACCCCCACGACTTGCTGGACATCAAACAGATGAGAGACCGCAACAGCCAA
CCAGTGGTTAAAAAAATCAAGCCAGGAATCTCTGCAATGGCAGATACTCCTGAACATGCC
AGCGATTACCTTCGCCCTCTGCTGAGCTTTGCTGCTGCTCATGTGCCTGTGAAGAAGCAC
AAGGAGACCCCCCTTTACATTCTTTGCACAGCGGGCATGAGGCTCCTTCCTGAGAGGAAG
CAGTTGGCTATCTTGTCTGATCTAGTGAAAGATTTACCACTGGAGTTTGACTTCCTCTTT
TCACAGTCTCAGGCCGAAGTGATCTCTGGGAAGCAGGAAGGGGTTTATGCGTGGATTGGA
ATCAACTTTGTTTTGGGAAGATTTGACCATGAGGATGAATCAGATGCTGGAGCTCCCCAG
GAACTGGCAACAGGGCGCAGAAGGACAGTGGGGATACTGGACATGGGAGGAGCCTCTCTT
CAAATTGCTTATGAAGTTCCTACCTCAACCTCTGCCCTTCCTCCAAAAGAGGAAGAAGCT
GCAAAGGTCCTGCTGGCGGAGTTCAACCTGGGTTGTGATGTGCAGCACACTGAACACGTG
TATAGGGTTTACGTCACCACCTTCCTGGGTTTTGGGGGCAACTTTGCCCGACAGCGCTAT
GAAGACCTTGTGCTGAATGAAACTCTTAACAAAAACAGGTTGCTGGGCGAGAAGACAGGT
CTGAGTACTGACAATCCGTTTCTGGATCCTTGCCTGCCCGTGGGACTCACCGATGTGTTG
GAGAGGAACAACCAGGTCCTGCATGTCCGCGGAAAGGGAGACTGGGAGACTTGTGGGGCA
AGGCTGAGCCCCCTGCTTGCACGCTCCAACACCAGCCAGGCCTCACTGAATGGCATCTAC
CAATCTCCAATCGACTTCAACAACAGCGAGTTCTATGGTTTCTCCGAGTTTTTTTACTGT
ACAGAGGATGTGTTGCGCATCGGTGGCCGCTACCACGGGCCAACATTTGCCAAGGCTGCG
CAGGATTACTGTGGCATGTCTTGGTCAGTACTGACGCAGAGATTCAAGAATGGCCTTTAC
TCACCACATGCAGATGAGCATCGACTCAAATACCAGTGTTTTTCGGCTTGGATGTACCAA
GTTCTTCATGAAGGACCTTACGACTACTCAAACCTACAGACAGCCCAGCTGGTGTATCTG
TATAAGACACGATTCCTACCAAGGGATCTACGGCAGGAAGGCGTCCGGCAGGCCCATAGT
AGCTGGTTCCGTCTCTCTTTTGTCTACAACCACTATCTCTTCTTTGCCTGTATCCTGGTG
GTGCTATTGGCCATCATCCTGTACCTTCTGCGGCTGCGCCGAATTCACCATCGACAAACT
CGAGCCTCAGCTCCATTGAACTTTCTGTGGATTGAAGAGGTGGTGCCCATGATGGGGGTA
CAGGTG
>PtVa
TATTTGGCTCGAGTAGGGGAGCTTGAAGCGACTGACACCGAAGACCCAAATCTAAATTAT
GGACTTGTCGTGGACTGTGGCAGCAGTGGCTCCCGGATTTTTGTTTATTTTTGGCCAAGA
CATAATGGGAACCCCCATGACTTGCTGGATATCAAACAGATGAGAGACCGAAATAGCCAA
CCAGTGGTTAAAAAAATCAAGCCAGGAATCTCTGCAATGGCAGACACTCCAGAACATGCC
AGCGATTATCTTCGTCCTCTGCTGAGTTTTGCTGCTGCTCATGTGCCTGTGAAGAAGCAC
AAGGAGACCCCGCTTTACATCTTGTGCACAGCGGGCATGAGGCTTCTTCCTGAGCGGAAA
CAGTTGGCTATCTTGGCTGATCTAGTGAAAGACTTACCGCTGGAGTTTGACTTCCTCTTT
TCACAGTCTCAGGCAGAAGTGATCTCTGGGAAGCAGGAAGGGGTTTATGCATGGATTGGA
ATCAACTTTGTTTTAGGAAGATTTGACCATGAGGATGAATCAGATGCCGAAGCTTCCCAG
GAATTGGCAACAGGACGCAGAAGGACAGTAGGGATACTGGATATGGGAGGAGCCTCTCTC
CAAATTGCTTATGAAGTTCCTTCCTCAACCTCTGTCTTTCCTCCAAAACAGGAAGAAGCT
GCAAAGATCCTGCTGGCTGAATTCAACCTGGGTTGTGACGTGCAACACACCGAACATGTA
TATAGGGTTTACGTCACGACCTTTTTGGGTTTTGGGGGCAATTTTGCCCGGCAGCGCTAT
GAAGATCTTGTACTGAACGAAACTCTTAACAAAAACAGGTTGCTGGGCCAGAAGACAGGT
CTGAGTCCTGACAATCCGTTTCTGGATCCTTGCCTGCCTGTGGGGCTCACAGATGTGGTG
GAGAGGAACAGCTATGTCCTGCATGTCCGAGGAAAAGGAGACTGGGCCACTTGTGGGGCA
ATGCTGAGCCCTCTGCTGGCTCGCTCGAACACCAGCCAGGCTTCACTGAATGGCATCTAC
CAATCGCCAATTGACTTCAACAACAGCGAGTTCTATGGTTTCTCTGAGTTTTTTTACTGT
ACGGAGGATGTGCTGCGCATTGGTGGCCGCTATCACGGGCCAACATTTGCCAGGGCTGCT
CAGGATTACTGTGGCATGGCTTGGTCGGTACTAACTCAGAGATTCAAGAATGGACTTTTT
TCATCACATGCAGATGAGCATCGACTCAAATATCAGTGTTTTTCGGCTTGGATGTACCAA
GTCCTTCATGAAGGCCCCTATGACTACCCAAACTTGCAGACAGCCCAGCTGGTATATCTG
TATAAAACACGATTCTTACCAAGGGATCTACGACAGGAAGGTGTCCGACAGGCCCATAGT
AGCTGGTTCCGTCTCTCCTTTGTCTACAACCATTATCTCTTCTTTGCCTGTATCCTGGTG
GTGCTACTGGCCATTATCCTGTACCTTTTGCGACTACGCCGAATTCACCACCGACAAACT
CGAGCCTCAGCTCCATTGAACTTGCTATGGATTGAAGAAGTGGTGCCCATGATTGGGGTC
CAGGTG
>RhFe
TATTTGGCTCGAGTGGGGGAGCTTGAAGCGACTGACACTGAAGACCCGAATCTAAATTAT
GGACTTGTTGTGGACTGTGGCAGCAGTGGCTCCCGGATTTTTGTTTATTTCTGGCCAAGA
CATAATGGGAATCCCCATGACTTGCTGGACATCAAACAGATGAGAGATCGCAACAGCCAA
CCAGTGGTTAAAAAAATCAAGCCAGGAATCTCTGCAATGGTAGACACTCCAGAACATGCC
AGTGATTATCTCCGTCCTCTGCTGAGTTTTGCTGCTGCTCATGTGCCTGTGAAGAAGCAC
AAGGAGACCCCCCTTTACATCCTGTGCACAGCGGGCATGAGGCTCCTTCCTGAGAGGAAG
CAGTTGGCCATCTTGACTGATCTGGTGAGAGATTTACCGCTGGAGTTCGACTTCCTCTTT
TCACAGTCTCAGGCAGAAGTGATTTCTGGGAAGCAGGAAGGGGTTTATGCATGGATTGGA
ATCAACTTTGTTTTGGGAAGATTTGACCATGAGGATGAATCAGATGCCGAAGCTCCCCAG
GAATTGGCAACGGGACGCAGAAGGACAGTAGGGATTCTGGATATGGGAGGAGCCTCTCTC
CAAATTGCCTATGAAGTTCCTACCTCAACCTCTGTCCTTCCTCCAAAACAGGAAGAAGCT
GCAAAGATCCTGCTGGCTGAATTCAATCTGGGTTGTGATGTACAACACACCGAACATGTG
TATCGGGTTTACGTCACGACCTTTCTGGGTTTTGGGGGCAACTTTGCCCGGCAGCGCTAT
GAAGACCTTGTGCTGAATGAAACTCTTAACAAAAACAGGTTGCTGGGCCAGAAGACAGGT
CTGAGTCCTGACAATCCGTTTCTGGATCCTTGCCTGCCCGTGGGCCTCACGGATGTGGTG
GAGAGGAACAGCCAGGTCCTGCATGTCCGGGGAAAAGGAGACTGGGCGACTTGTGGGGCA
ATGCTGAGCCCCCTGCTGGCTCGCTCCAACACCAGCCAGGCCTCGCTGAATGGCATCTAC
CAATCGCCAATTGACTTCAACAACAGCGAGTTCTACGGTTTCTCTGAGTTTTTTTACTGT
ACAGAGGATGTGTTGCGCATTGGTGGCCGCTACCACGGGCCAACATTTGCCAAGGCTGCT
CAGGATTACTGTGGCATGGCTTGGTCAGTACTGACTCAGAGATTCAAGAACGGCCTCTTT
TCATCACATGCGGATGAGCATCGACTCAAATATCAGTGTTTTTCGGCTTGGATGTACCAA
GTCCTTCATGAAGGACCCTATGACTACCCAAACCTACGGACAGCCCAGCTGGTATATCTG
TATAAAACACGGTTCTTACCAAGGGATCTACGGCAGGAAGGTGTCCGACAGGCTCACAGT
AGCTGGTTCCGTCTCTCCTTTGTCTACAACCACTATCTCTTCTTTGCCTGCATCCTGGTG
GTGCTCCTGGCCATCATCCTGTACCTTCTGCGGCTGCGCCGAATTCACCGTCGACAAACT
CGAGCCTCAGCCCCATTGAACATGCTATGGATTGAAGATGTGGTGCCCTTGATTGGGGTC
CAGGTG
>RoAe
TATTTGGCTCGAGTAGGGGAGCTTGAAGCAACTGACACTGAAGACCCGAATCTAAATTAT
GGACTTGTCGTGGACTGTGGCAGCAGTGGCTCCCGGATTTTTGTTTATTTTTGGCCCAGA
CATAATGGGAATCCCCATGACTTGCTGGATATCAAACAGATGAGAGACCGAAATAGCCAA
CCAGTGGTTAAAAAAATCAAGCCAGGAATCTCTGCAATGGCAGACACTCCAGAACATGCC
AGCGATTATCTTCGTCCTTTGCTGAGCTTTGCTGCTGCTCATGTGCCTGTGAAGAAGCAC
AAGGAGACCCCCCTTTACATCTTGTGCACAGCGGGCATGAGGCTTCTTCCTGAGCGGAAG
CAGTTGGCTATCTTGGCTGATCTAGTGAAAGACTTACCGCTGGAGTTTGACTTCCTCTTT
TCACAGTCTCAGGCAGAAGTGATCTCTGGGAAGCAGGAAGGGGTTTATGCATGGATTGGA
ATCAACTTCGTTTTAGGAAGATTTGACCATGAAGATGAATCAGATGCCGAAGTTCCCCAG
GAATTGGCAACAGGACGCAGAAGAACAGTAGGGATACTGGATATGGGAGGGGCCTCTCTC
CAAATTGCTTATGAAGTTCCTTCCTCAACCTCTGTCCTTCCTCCAAAAGAGGAAGAAGCC
GCAAAGATCCTGCTGGCTGAATTCAACCTGGGTTGTGATGTGCAGCACACCGAACATGTA
TATAGGGTTTACGTCACGACTTTTTTGGGTTTTGGGGGCAACTTTGCCCGGCAGCGCTAT
GAAGATCTTGTACTAAACGAAACTCTTAACAAAAACAGGTTGCTGGGCCAGAAGACAGGT
CTGAGTCCTGACAATCCATTTCTGGATCCTTGCCTGCCTGTGGGGCTCACAGATGTGGTA
GAGAGGAACAGCCATGTCCTGCATGTCCGAGGAAAAGGAGACTGGGCGACTTGTGGGGCG
ATGCTGAGCCCCCTGCTGGCTCGTTCAAACACCAGCCAGGCTTCACTGAATGGCATCTAC
CAATCGCCAATTGACTTCAACAACAGCGAGTTCTATGGTTTCTCCGAGTTTTTTTACTGT
ACGGAGGATGTGCTGCGCATTGGTGGCCGCTATCATGGGCCAACATTTGCCAAGGCTGCT
CAGGATTACTGTGGCATGGCTTGGTCGGTACTAACTCAGAGATTCAAGAATGGACTTTTT
TCATCACATGCAGACGAGCATCGCCTCAAATATCAGTGTTTTTCAGCTTGGATGTACCAA
GTCCTTCATGAAGGCCCCTATAACTACCCAAACTTGCAGACGGCCCAGCTGGTGTATCTG
TATAAAACACGATTCTTACCAAGGGATCTACGACAGGAAGGTATCCGACAGGCCCATAGT
AGCTGGTTCCGTCTCTCCTTTGTCTACAACCACTATCTCTTCTTTGCCTGTATCCTGGTG
GTGTTACTGGCCATTATCCTCTACCTTTTGCGACTACGCCGAATTCACCACCGACAAGCT
CGAGCCTCAGCTCCATTGAACTTGCTATGGATTGAAGAAGTGGTGCCCATGATTGGGGTC
CAGGTG
