# Supplementary material for: Positively selected genes in the hoary bat (Lasiurus cinereus) lineage: prominence of thymus expression, immune and metabolic function, and regions of ancient synteny
Source: PeerJ. 2022 Mar 17;10:e13130. doi: 10.7717/peerj.13130 (PMC8934532; doi:10.7717/peerj.13130)
Supplement: Supplemental Information 3 — Initially tested orthogroups that have been edge-trimmed as described in the Methods. [file peerj-10-13130-s003.zip › original.trimmed/trimmed-OG0002102.fas]

>EpFu
GGGGGCAGAGAGCACGCGCTGGCCTGGAAACTGGCGCAGTCTTCCCACGTCAAACAGGTG
TTGGTCGCCCCCGGAAATGCAGGCACTGCCGGCTCTGAGAAGATTTCAAACGCCGCCATC
TCCGTCGGCGATCACAGAGCCCTCGCTCAGTTCTGCAAAGATGAGAACATTGAATTCGTA
GTTGTTGGACCAGAGGCACCTCTGGCTGCGGCAGACTTCGCTCTGGTCGTGAAGGCCAGC
GGCCTGGCCGCCGGGAAGGGGGTGATCGTGGCAGAGAGCAGAGAAGAGGCCTGCAGAGCC
GTGCAGGAGATCATGCAGGATAAAGCTTTTGGAGCAGCTGGAGAAACGATTGTCGTTGAA
GAACTTCTTGAAGGAGAAGAGGTTTCTTGTCTGTGCTTCACCGACGGGAGGACCGTGGCG
CCCATGCCCCCCGCGCAGGACCACAAGCGGCTGCTGGAGGGAGATCGCGGCCCCAACACC
GGGGGGATGGGGGCCTGCTGCCCCGCCCCGCAGGTTTGGCTTGAACACCGGGCGGCCGTC
ACTGTTGTCATGGCAAGTCAGGGCTATCCCGGATCCTACGCCAAGGGTGTGGAGGGGGAC
TTACTTCTGACTCCGACCAGAATCTACAGCCACTCCCTGTTACCCGTCCTGCGTTCGGGC
CGTGTCAAGGCCTTTGCCCACATCACCGGCGGCGGGCTG
>HiAr
GGAGGAAGAGAACACGCACTGGCCTGGAAACTTGCACAGTCTAATCATGTCAAACAGGTG
TTGGTTGCCCCAGGAAATGCAGGCACTGCCTGCTCTGAAAAGATTTCGAATGCTGCCATT
TCCATCAATGACTACAATGCTCTTGCTCAGTTCTGCAAAGATGAGAAAATTGAATTCGTG
GTTGTTGGACCAGAGGCACCTCTGGCTGCTGCAGACTTCGCTTTGGTTGTGAAGGCCAGC
GGTCTTGCAGCTGGGAAAGGGGTGATTGTTGCACAGAGCAAAGAAGAGGCCTGCCAAGCC
GTGCAGGAGATCATGCAGGATAAAGCTTTTGGAGCAGCTGGAGAAACAATTGTCATTGAA
GAACTTCTTGAAGGAGAAGAAGTGTCTTGTCTGTGCTTCACAGATGGAAGGACTGTGGCC
CCCATGCCCCCAGCACAGGACCATAAGCGATTGTTGGAAGGAGATCACGGCCCCAACACG
GGGGGGATGGGAGCCTATTGTCCAGCACCTCAGCTTTGGCTTGAAAACCACACTGCCATA
ACTGTTGTCATGGCAAGTAAAGGTTATCCAGGAGACTACACCAAGGGTGTGGAGGGGGAC
TTACTTCTAACTCCAACCAGAATCTACAGCCGTTCACTGTTACCTGTCTTACGTTCAGGA
CATGTCAAAGCCTTTGCCCATATTACTGGTGGAGGATTG
>LaCi
GGAGGCAGGGAGCACGCGCTGGCCTGGAAGCTGGCGCAGTCGCCTCACGTCAAGCAGGTG
CTGGTGGCCCCTGGGAACGCAGGCACCGCGGGCCCCGGGAAGATCTCGAACGCCGCCGTC
TCCATCAGCGACCACAGCGCCCTCGCTCGGTTCTGCAAAGAGGAGAACATTGAATTCGTC
CTTGTTGGGCCAGAGGCCCCCCTGGCTGCTGCAGACTTCGCTCTGGTCGTGAAGGCCAGC
GGCCTGGCCGCCGGGAAGGGGGTGATCGTGGCAGAGAGCAGAGAAGAGGCCTGCAGAGCC
GTGCAGGAGATCATGCAGGACAAAGCCTTTGGAGCAGCCGGAGAAACGGTTGTCATTGAA
GAGCTTCTGGAAGGAGAAGAGGTTTCTTGTCTGTGCTTCACCGACGGCAGGACCGTGGCT
GCCATGCCGCCCGCGCAGGACCACAAGCGGCTGCTGGAGGGGGATCGCGGCCCCAACACG
GGGGGCATGGGGGCCTGCTGCCCGGCCCCGCAGGTTTGGCTGGAAGACCGGGCGGCCATC
ACGGTGGTCATGGCCAGTCAGGGCTATCCCGGCGACTACGCCAAGGGTGTGGAGGGGGAC
CTACTTCTGACCCCGACCAGGATCTACAGCCGCTCCCTGTTGCCTGTCTTGCGTTCGGGC
CGGGTGAAGGCCTTTGCCCACATCACCGGCGGGGGGCTG
>MyLu
GGCGGCCGTGAGCATGCTCTGGCTTGGAAGCTGAGCCAGTCTGCCCGCGTGGAGTCCATA
ATTGCGGTACCCGGTAACGGAGGCACAGCGACGTGTAAAAAGGTCACCAACAACTCCGTC
AAGGCCAATGACTACCCAGGACTTGTTGCATTTGCAAAGGAGAACAAGATTAACCTGGTT
GTCCCAGGACCCGAGGCTCCATTGGTTGACATTGATCACAATGTCGTCATTAAGGCCAGC
GGCCTTGCTGCCGGAAAGGGCGTTATCATTCCGACGACCAAGGAGGAGGCACAAGCGGCT
TTGAAGGATATCATGCAGGACAAGGAATTTGGGGCTGCTGGTGACGAGGTTGTCATTGAG
GAGTTTCTGGAGGGAGATGAGTTGAGCATTCTGAGCTTCAGCGACGGCTACACGATCAAA
TCCCTGCCGGCAGCGCAAGACCACAAGAGGATATTCGATGGCGACCAAGGACCGAACACA
GGCGGCATGGGATGCTATGCTCCAACAAGCCTCGTTGAGGTCGATGCCAAATTTGGCGCA
ACCGTTGTGGTAGCTGCCGGCGGCTATCCAGGAGCTTACCCCACCGGTACTCCCGGCACG
AGCCTGCTTACCCCGACGAAGATCTATGTGCGTTCGCTGCTGCGCGTGGTGCGTAAGCGT
CTCGTGAAGGGGCTGTCGCATATTACAGGCGGTGGGCTG
>PhDi
GGAGGGAGAGAGCACACGCTGGCCTGGAAACTGGCGCAGTCTACTCATGTCAAAGAGGTG
TTGGTTGCGCCGGGAAATGCAGGAACTGCCTGCTCCAAAAAGATTTCAAATGCTGACATC
TCCATCAGCGACCACAGTGCCCTGGCCAAGTTCTGCAAAGATGAGGACATTGAATTTGTA
GTTGTTGGACCAGAGGCACCTCTGGCTGCTGCGGACTTCGCCCTGGTGGTGAAGGCCAGC
GGCCTGGCCGCGGGGAAAGGGGTGACCGTCGCCTCGAGCCGAGAGGAGGCCTGCAGCGCG
GTCCGGCAGATCATGCAGGATAAAACCTTTGGAGCAGCCGGAGAAACCGTCATCATTGAA
GAGCTTCTCGAGGGAGAGGAGGTGTCTTGTCTGTGCTTCACCGACGGGCTGAGCGTGGCC
GCCATGCCCCCCGCCCAGGACCATAAGCGCCTGCTGGAGGGGGACCGCGGCCCCAACATG
GGGGGCATGGGCGCCTACTGTCCGGTGCCTCAGGTTTGGCTTGAAAACCGTGCAGCCCTG
ACTGTTGTCATGGCGAGTCAGGGTTACCCAGGAGACTACACCAAGGGCGTGGAGGGCGAC
TTGCTCCTGACCCCCACCAGGATCTACAGCCGGTCGCTGCTGCCCATCTTGCGCTCGGGA
CACGTCAAGGCCCTTGCCCACATCACTGGTGGGGGGTTG
>PtVa
GGAGGAAGAGAACATACACTGGCTTGGAAACTTGCACAGTCTGATCATGTTAAACAGGTG
TTGGTTACCCCAGGAAATGCAGGCACTGCCTGCTCTGAAAAGATTTCAAATGCTGCCATC
TCCATCAGTGATCACAGCGCCCTTGCTCAATTCTGCAAAGATGAGGAAATTGAATTTGTA
GTTGTTGGACCAGAGGCACCTCTGGCTGCTGCCAGCTTCGCTTTGGTTGTGAAGGCCAGT
GGTCTTGCAGCTGGGAAAGGGGTGATTGTTGCAAAGAGCAAAGAAGAGGCCTGCAAAGCT
GTACAGGAGATCATGCAGGATAAAGCTTTTGGAGCAGCTGGAGAAACAGTTATCATTGAA
GAACTTCTTGAAGGAGAAGAAGTGTCTTGTCTGTGCTTCACTGATGGAAGGACTGTGGCC
CCCATGCCCCCAGCACAGGACCATAAGCGATTGCTGGAAGGAGATCACGGCCCCAACACT
GGGGGAATGGGAGCCTATTGCCCAGTACCTCAGGTTTGGCTTGAAAATCACACTGCTATA
ACTATTGTCATGGCAAGTAAAGGTTATCCAGGAGACTACACCAAGGGTGTGGAGGGAGAC
TTGCTTCTAACTCCAACCAGAATCTACAGCCATTCACTCTTACCTGTATTACGTTCAGGA
CACGTCAAGGCCTTTGCCCACATTACTGGTGGAGGATTG
>RhFe
GGAGGAAGAGAACATGCACTGGCGTGGAAACTTGCACAGTCTAATCATGTCAAACAGGTG
TTGGTTGCCCCAGGAAATGCAGGCACTGCCTGCTCTGAAAAGATTTCAAATGCTGCCATC
TCCATCAGTGATCACAGTGCTCTTGCTCAGTTCTGCAAAGATGAGAAAATCGAATTCATA
GTTGTTGGACCAGAGGCACCTCTGGCTGCTGCAGATTTCGCTTTGGTTGTGAAGGCCAGC
GGTCTTGCAGCTGGGAAAGGTGTGATTGTTGCCAAGAACAAAGAAGAGGCCTGCCAAGCT
GTGCAGGAGATCATGCAGGATAAAGCTTTTGGAGCAGCTGGAGAAACAATTGTCATTGAA
GAACTTCTTGAAGGAGAAGAGGTGTCTTGTCTCTGCTTCACTGATGGAAGGACTGTGGCC
CCCATGCCCCCAGCACAGGACCATAAGCGATTGCTGGAAGGAGATCACGGCCCCAACACA
GGGGGGATGGGAGCCTATTGTCCAGCACCTCAGCTTTGGCTTGAAAACCGCACTGCCATA
ACTGTTGTCATGGCAAGTAAAGGTTATCCAGGAGACTACACCAAGGGTGTGGAGGGGGAC
TTACTTCTAACTCCAACCAGAATCTACAGCCATTCACTGTTACCTGTCTTGCGTTCAGGA
CATGTCAAGGCCTTTGCCCATATCACTGGTGGAGGATTG
>RoAe
GGAGGAAGAGAACATACACTGGCCTGGAAACTTGCACAGTCTAATCATGTTAAACAGGTG
TTGGTTGCCCCAGGAAATGCAGGCACTGCCTGCTCTGAAAAGATTTCAAATGCTGTCATC
TCCATCAGTGATCACAGCGCCCTTGCTCAGTTCTGCAAAGATGAGGAAATTGAATTCGTA
GTTGTTGGACCAGAGGCACCACTGGCTGCTGCCAACTTCGCTTTGGTTGTGAAGGCCAGT
GGTCTTGCAGCTGGGAAAGGGGTGGTTGTTGCAGAGAGCAAAGAAGAGGCCTGCAAAGCT
GTACAAGAGATCATGCAGGATAAAGCTTTTGGAGCAGCTGGAGAAACAGTTATCATCGAA
GAACTTCTTGAAGGAGAAGAAGTGTCTTGTCTATGCTTCACTGATGGAAGGACTGTGGCC
CCCATGCCCCCAGCGCAGGACCATAAGCGATTACTGGAAGGAGATCACGGCCCCAACACC
GGGGGAATGGGCGCCTATTGCCCAGCACCTCAGGTTTGGCTTGAAAATCACACTGCCGTA
ACTGTCGTCATGGCAAGTAAAGGTTATCCAGGAGACTACACCAAGGGTGTGGAGGGAGAC
TTGCTTCTAACTCCAACCAGAATCTACAGTCATTCACTCTTACCTGTATTACGTTCAGGA
CATGTCAAGGCCTTTGCCCATATTACTGGTGGAGGATTG
