# Supplementary material for: Positively selected genes in the hoary bat (Lasiurus cinereus) lineage: prominence of thymus expression, immune and metabolic function, and regions of ancient synteny
Source: PeerJ. 2022 Mar 17;10:e13130. doi: 10.7717/peerj.13130 (PMC8934532; doi:10.7717/peerj.13130)
Supplement: Supplemental Information 3 — Initially tested orthogroups that have been edge-trimmed as described in the Methods. [file peerj-10-13130-s003.zip › original.trimmed/trimmed-OG0002104.fas]

>EpFu
ATGGTGGCGGTGTTGGAAGTCATCTCCAGCCTGGAGAAATACCCCATTACCAAAGAGGCA
CTGGAGGAGACGCGACTTGGGAAACTCATCAATGACGTCCGCAAGAAGACCAAGAATGAA
GAGCTCGCCAAGCGGGCCAAGAAGCTGCTGCGGAACTGGCAGAAGCTCATCGAGCCTGTG
CACCAGAATGAGGCAGTGCTGCGGGGGCTGGCAGGTACCCCTGGCTCTGCTAACGGGGGT
GCCCACAACTGCCGGCAAGAGGCGGGGGTGGCCGGCGCACCCAAGAGCATCCATGACCTG
AAGAACCGCAATGACATCCAGAGACTGCCCGGGCTGAGACTTGGCAGTCGCAAGCGCCGG
GGGGACCAGCGTGACCTGGGCCACCCTGGGCCACCTCCCAAAGTCTCCAAAGTAAGCCAT
GACTCCCTGGTTCCCAACTCATCACCTCTCCCCACCAATGGGATAGGTGGGAGCCCCGAG
AGCTTCCCGGGTCCCCTGGACAGTGGCAGGCACGTGGGCCCTGAGGGCAGCTGCCTGGAG
CCGGGCGAGAATGACAAGCACAGTGTCAAGATCCCCATCAATGCTGTGAGGCCGCACACC
AGCTCCCCAGGTCTGAGCAAGCCCTCCGGGCCCTGCTTGCAAAGCAAGGCTGCAGTGCTA
CAGCAGCTGGACAGGGCGGACGAGACCTCGGGACCTCCCCACCCCAAAGGGCCGCCTCGC
TGCTCCTTCAGTCCCCGGAACTCACGGCACGAAGGCTCCTTTGCCCGGCAGCGGAGCCCA
TACTCACCCAAGGGCTCTGTACCCAGTCCCTTGCCTCGGCCCCAGTCACTCGATGTCACG
CAGGTGCCATCACCGCTGCCACTTGCCCAGCCATCCACACCCCCTGTGCGGCGGCTAGAG
CTGTTGCCCAGTGCTGAGAGCCCAGTGCACTGGCTAGAGCAGCCTGAGGGCCACCAGCGC
CTGGCAGGGCCGGTCTGCAAGGCAGGGCTGCCACCAGCGGAACCCATTCTACCCCGTGCT
GGCTTCTCCCCAGACTCCTCTAGGGCGGACAGCGATGCAGCCTCCTCCGGTGGCTCAGAC
AGCAAAAAGAAGAAGAGGCGGCCTCGTGACTACACCGTGAACTTGGGCGGCCAAGTGGCC
GAGGCAGGCGTCAAGCCTGTGCGGTTAAAAGAGCGGAAGCTCACCTTTGACCCCATGACA
AGACAGATCAAACCTCTGACCCAGAAAGAGCCAGTGCGGGCCGACAGCCCTGTGCACACG
GAGCAACCCAGGACAGAGCTGGACAAACCTGAGGCCAAGACCAGCCTCCAAAGCCCCTTT
GAGCAGACGAACTGGAAGGAGCTGTCACGCAATGAGATCATTCAGTCCTACCTAAGCCGG
CAGAGCAGCTTGCTCTCATCTTCTGGCGCACAGACCCCAGGGGCCCACCACTTCATGTCC
GAGTACCTGAAACAGGAGGAGAGCACCCGGCGTGGGGCCAGGACGCCACACGTGCTACTG
CCTCCAGGCCCATCCACCGACCTCCCGGGGCTAAGCCGCCAGGTCACGCAGAACGATCTG
GACAGAATCCAAGCCCATCAGTGGCCAGGGGTGAATGGGTGTCAGGACACACAG
>HiAr
ATGGTGGCGGTGCTGGAAGTCATCTCCAGCCTGGAGAAATACCCCATTACCAAAGAGGCA
CTGGAGGAAACTAGACTCGGGAAGCTCATCAACGACGTCCGCAAGAAGACCAAGAACGAG
GAGCTCGCCAAGCGGGCCAAGAAGCTGCTGCGGAGCTGGCAGAAACTCATCGAGCCTGTG
CACCAGAATGAGGCGGCGCTGCGGGGGCTGGCGGGGGCCCCTGGCTCTGCCAACGGGGGT
GCCCATAACTGCCGGCCGGAGGCGGGGGTGGCCAGTGCACCCAAGAGCATCCATGACCTG
AAAAACCGCAATGACATCCAGAGGCTGCCTGGGCAGAGGCTGGGCAGCCGCAAGCGCCGG
GGGGACCAGCGCGATCTCGGCCACCCTGGGCCACCTCCCAAGGTCTCCAAAGCAAGCCAT
GACTCCCTGGTCCCCAACTCATCACCCTTCCCCACCAACGGGATTGGCGGGAGCCCCGAG
AGCTTCCCAGGCCCCCTGGACAGTAGTGGGCACGTGGGCCCCGAGGGTGGCCGCCTAGAG
CATGGTGAGAATGACAAGCACAGTGGCAAGATCCCTGTCAATGCCGTGAGGCCACACACC
AGCTCTCCGGGCCTAGGCAAGCCCCCTGGGCCCTGCTTGCAGAGCAAGGCTGTGATGCTG
CAGCAGCTGGACAGGGTGGACGAGACCCCAGGTCCCCCCCACCCCAAGGGGCCACCTCGC
TGCTCCTTTAGTCCCCGGAACTCACGGCATGAGGGCTCTTTTGCACGGCAGCGGAGTCCA
TACACACCCAAGGGTTCTGTGCCCAGCCCCTCACCACGGCCCCAGTCGCTTGATGCCACG
CAGGTGCCGTCACCGCTGCCACTGGCCCAGCCGTCCACACCTCCTGTGCGGAGGCTTGAA
CTGCTGCCCAGTGCTGATAGCCCAGTGTGCTGGCTAGAGCAGCCTGAGGGTCACCAGCGG
CTGGTGGGGCCAGGCTGCAAGGCGGGGCCACCCCAGGCTGAGCCCCTCCTGCCCAGGGCT
GGCTTCTCCCCGGACTCCTCCAGGGCTGACAGTGATGCGGCCTCCTCTGGTGGCTCGGAC
AGCAAAAAGAAGAAGAGGCGGCCTCGTGACTACACGGTGAACTTGGACGGCCAGATGGCC
GAGGCGGGCGTCAAGCCTGTCCGGTTAAAAGAGCGGAAGCTCACCTTTGACCCCATGACA
AGACAGATCAAACCTCTGACCCAGAAAGAGCCAGTACAGGCCGACAGCCCTGTGCACATG
GAGCAGCCTAGGACAGAGCTGGACAAGCCCGAGGCCAAGGCCAGCCTCCAGAGCCCCTTT
GAGCAAACGAACTGGAAGGAGCTGTCACGCAATGAGATCATCCAGTCCTACCTGAGCCGG
CAGAGCAGCCTGCTCTCATCATCAGGCGCGCAGACCCCGGGGGCCCACCACTTCATGTCC
GAGTACCTGAAGCAGGAGGAGAGCACCCGGCGTGGGGCCAGGACGCCACACGTGCTACTG
CCTCCAGGGCCGCCCACCGACCTCCCAGGGCTGAGCCGCCAGGTCACGCAGGATGATCTG
GACAGAATCCAGGCCCGCCAGTGGCCAGGGGTGAACGGGTGTCAGGACACACAG
>LaCi
ATGGTGGCGGTGTTGGAAGTCATCTCCAGCCTGGAGAAATACCCCATTACCAAAGAGGCA
CTGGAGGAGACGCGACTTGGGAAACTAATCAATGACGTCCGCAAGAAGACCAAGAATGAA
GAGCTCGCCAAGCGGGCCAAGAAGCTGTTGCGGAACTGGCAGAAGCTCATTGAGCCTGTG
CACCAGAATGAGGCAGTACTGCGGGGGCTGGCAGGTGCCCCTGGCTCTGCTAACGGGGGT
GCCCACAACTGCCGGCCAGAGGCGGGGGTGGCTGGCGCACCCAAGAGCATCCATGACCTG
AAGAACCGCAATGACATCCAGAGACTGCCTGGGCTGCGGCTGGGCAGTCGCAAGCGCCGG
GGGGACCAGCGTGATCTTGGCCACCCTGGGCCACCTCCTAAAGTCTCCAAAGTAAGCCAT
GACTCCCTGGTTCCCAACTCATCACCTCTCCCCACCAATGGGATAGGTGGGAGCCCCGAG
AGCTTCCTGGGTCCCCTGGACAGTGGCAGGCACGTGGGCCCCGAGGGCAGCTGCCTGGAG
CAGGGCGAGAATGACAAGCACAGCGTCAAGATTCCCATCAATGCTGTGAGGCCGCACACC
AGCTCCCCAGGTCTGGGCAAACCCTCTGGGCCCTGCTTGCAAAGCAAGGCTGCAGTGCTA
CAGCAGCTGGACAGGGCGGACGAGACCTCGGGACTTCCCCACCCCAAAGGGCTGCCTCGC
TGCTCCTTCAGTCCCCGGAACTCACGGCACGAGGGCTCCTTTGCCCGGCAGCGGAGCCCA
TACTCACCCAAGAGCTCTGTGCCCAGTCCCTTGCCTCGGCCCCAGTCACTCGATGTCACA
CAGGTGCCATCACCGCTGCCACTTGCCCAGCCATCCACACCCCCTGTGCGGCGGCTGGAG
TTGTTGCCCAGTGCTGAGAGCCCAGTGCACTGGCTAGAGCAGCCTGAGGGCCACCAGCGA
CTGGCAGGGCCTGTCTGCAAAGCAGGGCTGCCACCAGCCGAGCCCATCCTACCCCGCGCT
GGCCTCTCCCCAGACTCCTCTAGGGCGGACAGCGATGCAGCCTCCTCCGGTGGCTCTGAC
GGCAAAAAGAAGAAGAGGCGGCCCCGTGACTACACCGTGAACTTAGGCGGCCAAGTGGCT
GAGGCAGGCGTCAAGCCTGTGCGGTTAAAAGAGCGGAAGCTCACCTTTGACCCCATGACA
AGACAGATCAAACCTCTGACTCAGAAAGAGCCAGTGCGGGCCGACAGCCCTGTGCACACG
GAGCAACCCAGGACAGAGCTGGACAAACCTGAGGCCAAGACCAGCCTCCAAAGCCCCTTT
GAGCAGACGAACTGGAAGGAGCTGTCACGCAATGAGATCATTCAGTCCTACCTAAGCCGG
CAGAGCAGCTTGCTCTCATCTTCTGGCGCACAGACCCCAGGGGCCCACCACTTCATGTCC
GAGTACCTGAAACAGGAGGAGAGCACCCGGCTTGGGGCCAGGACGCCACACGTGCTACTG
CCTCCAGGCCCATCCACCGACCTCCCGGGACTAAGCCGCCAGGTCACGCAGAATGATCTG
GACAGAATCCAAGCCCATCAGTGGCCAGGGGTGAATGGGTGTCAGGACACACAG
>MyLu
ATGGTGGCGGTGTTGGAAGTCATCTCCAGCCTGGAGAAATACCCCATTACCAAAGAGGCA
CTGGAGGAGACGCGACTTGGGAAACTCATCAATGACGTCCGCAAGAAGACCAAGAATGAA
GAGCTCGCCAAGCGGGCCAAGAAGCTGCTGCGGAACTGGCAGAAGCTCATTGAGCCTGTG
CACCAGAATGAGGCAGTGCTGAGGGGGCTGGCAGGTGCCCCTGGCTCTGCTAACGGGGGT
GCCCACAACTGCCGGCCAGAGGCGGGGGTGGCCAGCGCACCCAAGAGCATCCATGACCTG
AAGAACCGCAATGACATCCAGAGACTGCCTGGGCTGAGGCTGGGCAGTCACAAGCGCCGG
GGGGACCAGCGTGACCTTGGCCACCTTGGGCCACCTCCCAAGGTCTCCAAAGTAAGCCAT
GACTCCCTGGTTCCCAACTCATCACCTCTCCCCACCAATGGGATAGGTGGGAGCCCCGAG
AGCTTCCCAGGTCCCCTGGACAGTGGCAGGCACGTGGGCCCTGAGGGCAGCTGCCTGGAG
CAGGGCGAGAATGACAAGCACAGCATCAAGATCCCCATCAATGCTGTGAGGCCGCACACC
AGCTCCCCAGGTCTGGGCAAGCCCTCCGGGCCCTGTTTGCAAAGCAAGGCTGCAGTGCTA
CAGCAGCTGGACAGGGCGGACGAGACCTCGGGACCTCCCCACCCCAAAGGGCCGCCTCGC
TGCTCCTTCAGTCCCCGGAACTCACGGCATGAGGGCTCCTTTGCCCGGCAGCGGAGCCCA
TACTCACCCAAGGGCTCTGTGCCCAGTCCCTTGCCTCGGCCCCAGTCGCTCGATGTCACG
CAGGTGCCGTCACCACTGCCACTTGCCCAGCCATCCACACCCCCTGTGCGGCGGCTAGAG
CTGTTGCCCAGTGCTGAGAGCCCAGTGCACTGGCTAGAGCAGCCTGAGGGCCACCAGCGA
CTGGCAGGGCCGGTCTGCAAGGCAGGGCTGTCACCAGCTGAGTCCATCCTACCCCGGGCT
GGCTTCTCCCCAGACTCCTCTAGGGCGGACAGTGATGCAGCCTCCTCTGGTGGTTCAGAC
AGCAAAAAGAAGAGGAAACAGTCACGTGACTACACGGTGAACTTGGGCGGCCAAGTGGCC
GAGGCAGGCGTCAAGCCTGTGCGGTTAAAAGAGCGGAAGCTCACCTTTGACCCCATGACA
AGACAGATCAAACCTCTGACCCAGAAAGAGCCAGTGCGGGCCGACAGCCCTGTGCACACG
GAGCAACCCAGGACAGAGCTGGACAAACCCGAGGCCAAGACCAGCCTCCAAAGCCCCTTT
GAGCAGACGAACTGGAAGGAGCTGTCACGCAATGAGATCATTCAGTCCTACCTAAGCCGG
CAGAGCAGCTTGCTCTCATCTTCGGGCGCACAAACCCCAGGGGCCCACCACTTCATGTCT
GAGTACCTGAAACAGGAGGAGAGCACCCGGCGTGGGGCCAGGACGCCACACGTGCTACTG
CCTCCAGGCCCATCCACTGACCTCCCGGGGCTAAGCCGCCAGGTCACGCAGAACGATCTG
GACAGAATCCAAGCCCACCAGTGGCCAGGGGTGAATGGGTGTCAGGACACACAG
>PhDi
ATGGTGGCGGTGCTGGAAGTCATCTCCAGCCTGGAGAAATACCCGATTACCAAAGAGGCA
CTAGAGGAGACGCGACTTGGAAAGCTCATCAACGACGTCCGCAAAAAGACCAAGGATGAG
GAGCTCGCCAAGCGGGCCAAGAAGCTGCTGAGGAGCTGGCAGAAGCTCATCGAGCCTGTG
CACCAGAATGAGGCGGCGCTGCGGGGGCTGGCAGGTGCCCCTGGCTCCGCTAATGGGGGT
GCCCACAACTGCCGGCCAGAGGTGGGGGTGGCTGGCGCACCCAAGAGCATCCATGACCTG
AAGAACCGCAACGACATCCAGAGACTACCTGGGCAGAGGCTGGGCAATCGCAAGCGCCGG
GGGGATCAGCGTGACCTTGGCCACCCTGGGCCGCCTCCCAAGGTCTCCAAAGCAAGCCAT
GACTCCCTGGTCCCCAACTCATCACCTCTCCCCACCAATGGGATAGGTGGAAGCCCTGAG
AGCTTCCTGGGCGTCCTGGACAGCGGCAGGCACATGGGCCCTGAGAGTAGCCGCCTGGAG
CAGGGCGAGAATGACAAGCACAGTGGCAAGATCCCCATCAATGCTGTGAGGCCGCATACC
AGCTCCCCAGGACTGGGCAAACCCCCTGGGCCCTGCTTACAGAGCAAGGCTGCAGTGCTG
CAGCAGCTGGACAGGGCAGATGAAACCCCCGGACCCCACCACCCCAAGGGACCGCCTCAT
TGCTCCTTCAGTCCCCGGAACTCACGGCATGAGGGCTCCTTTGCCCGCCAGCGGAGCCCA
TACACACCCAAGGGCTCTGTGCCCAGCCCCTTGCCTCGGCCCCAGTCACTAGATGTCACG
CAGATGCCGTCACCGCTGCCACTGGCCCAGCCATCCACACCTCCTGTGCGGCGGCTTGAG
CTGTTGCCCAGTGCTGAGAGCCTGGTGCACTGGCTAGAACAACCTGAGGGACACCAGCGG
CTGTCTGGGCCAGGCTGTAAGGCAGGGCTGCCACCAGCTGAGCCCATCCTGCCCCGGGCT
GGCTTTTCCCCGGACTCCTCCAGGGCAGACAGTGATGCAGCCTCCCCTGGTGGCTCGGAC
AGCAAAAAGAAGAAGAGGCGGCCTCGTGATTATACCGTGAACTTGGACGGCCAGATGGCT
GAGGCGGGCGTTAAGCCTGTCCGGTTAAAAGAGCGGAAGCTTACCTTTGATCCCATGACA
AGACAGATCAGACCTCTGACCCAGAAAGAGCCAGTGCGAGCTGACAGCCCTGTGCACACA
GAGCAGCCGAGGACAGAGCTGGACAAATCCGAGGCCAAGGCCAGCCTCCAAAGCCCCTTT
GAGCAGACGAACTGGAAGGAGCTGTCACGCAATGAGATCATTCAGTCCTACCTAAGCCGA
CAGAGCAGCCTGCTGTCTTCATCAGGCGCGCAGACCCCCGGGGCCCACCACTTCATGTCT
GAGTACCTGAAGCAGGAGGAGAGCACCCGGCGTGGGGCCAGGACGCCACATGTGCTACTG
CCTCCGGGCTCGCCCACTGACCTCCCAGGGCTGAGCCGCCAGGTCACACAGGACGATCTG
GACAGAATCCAGGCCCACCAGTGGCCAGGGGTGAACGGGTGTCAGGACACACAG
>PtVa
ATGGTGGCAGTGCTGGAAGTCATCTCCAGCCTGGAGAAATACCCCATTACCAAAGAGGCA
CTGGAGGAAACTCGACTCGGGAAGCTCATCAACGACGTCCGCAAGAAGACCAAGAACGAG
GAGCTCGCCAAGCGGGCCAAGAAGCTGCTGCGGAGCTGGCAGAAGCTCATCGAGCCTGTG
CACCAGAATGAGGCAACGCTGCGGGGGCTGGCAGGTGCCCCTGGCTCTGCCAATGGGGGT
GCTCATAACTGCCGGCCGGAGGCGGGGATGGCCAGCGTGCCCAAGAGCATCCATGACCTA
AAGAACCGCAACGACATCCAGAGGCTACCTGGGCAGAGGCTGGGCAGCCGCAAGCGCCGT
GGAGACCAGCGTGATCTTGGCCACCCCGGGCCACCTCCCAAAGTCTCCAAAGCAAGCCAT
GACTCCCTGGTCCCCAACTCATCACCCCTCCCCACCAATGGGATTGGCGGGAGCCCTGAG
AGCTTCCCAGGCCCCCTGGACAGCAGTGGGCATGTGGGTCCTGAGGGCAGCCGCCTGGAA
CACAGTGAGAATGACAAGCACAGTAGCAAGATCCCCATCAATGCCGTGAGGCCACACACC
AGCTCCCCAGGCCTAGGCAAGCCCCCCGGGCCCTGCTTGCAGAGCAAGGCTGCAGTGCTG
CAGCAGCTGGACAGGGCGGACGAGACCCCAGGGCCCCCCCATCCCAAGGGGCTACCTCGC
TGTTCCTTCAGTCCCCGGAACTCACGGCACGAGGGCTCCTTTGCCCGGCAGCGGAGCCCA
TACACACCCAAGGGCTCTGTGCCCAGCCCCTCGCCACGGCCCCAGTCACTCGACACTACG
CAGGTGCCATCACCGCTGCCGTTGGCCCAGCCATCCACGCCCCCTGTGCGGCGGCTTGAG
CTGCTGCCCAGCGCAGAGAGCCCGGTGTGTTGGCTGGAGCAACCTGAGGGCCACCAACGG
CTGGTGGGGCCAGGCTGTAAGGCAGGACCGCCCCAGGCCGAGCCTCTCCTTCCCCGAGCT
GGCTTCTCCCCGGATTCCTCCAGAGCTGACAGTGACGCAGCTTCCTCCGGTGGCTCAGAC
AGCAAAAAGAAGAAGAGGCGGCCTCGTGACTACACAGTGAACTTGGATGGCCGGGTGACT
GAGGCGGGTGTCAAGCCTGTCAGGTTAAAAGAGCGGAAGCTCACCTTTGACCCCATGACA
AGACAGATCAAACCTCTGACTCAGAAAGAGCCAGTGCGGGCTAACAGCCCTATACACACG
GAGCAGCCCAGGACAGAGCTGGACAAGCCTGAGGCCAAGGCCAACCTCCAGAGCCCCTTT
GAGCAGACGAACTGGAAGGAGCTGTCACGCAATGAGATCATCCAGTCCTACCTGAGCCGG
CAGAGCAGCCTGCTCTCATCGTCAGGAGCACAGACTCCAGGGGCCCACCACTTCATGTCT
GAGTACCTGAAGCAGGAGGAGAGCACCCGGCGTGGGGCCAGGACGCCACACGTGCTACTG
CCTCCAGGCCCGCCCACCGACCTTCCGGGGCTAAGCCGCCAGGTCACGCAGGACGATCTG
GACAGAATCCAGGCCCACCAGTGGCCAGGGGTGAACGGGTGTCAGGACACACAG
>RhFe
ATGGTGGCGGTGCTGGAAGTCATCTCCAGCCTGGAGAAATACCCCATTACCAAAGAGGCG
CTGGAGGAAACCAGACTCGGGAAGCTCATCAACGACGTCCGCAAGAAGACCAAGAACGAG
GAGCTCGCCAAGCGGGCCAAGAAGCTGCTGCGGAGCTGGCAGAAGCTCATCGAGCCCGTG
CACCAGAATGAAGCGGCGCTGCGGGGGCTGGCGGGGGCCCCCGGCTCTGCCAATGGGGGT
GCCCATAACTGCCGGCCGGAGGCGGGGGTGGCCGGCGCACCCAAAAGCATCCACGACCTG
AAGAACCGCAATGACATCCAGAGGCTGCCTGGGCAGAGGCTGGGCAGCCGCAAGCGCCGG
GGGGATCAGCGCGATCTTGGCCACCCTGGGCCACCTCCCAAGGTCTCCAAAGCAAGCCAT
GACTCTCTGGTCCCCAACTCATCACCCTTCCCCACCAACGGGATTGGCGGGAGCCCCGAG
AGCTTCCCAGGCTCCCTGGACAGTAGTGGGCACGTGGGCCCCGAGGGCGGCCGCCTAGAT
CATGGTGAGAATGACAAGCACAGCGGCAAGATCCCTGTCAATGCCGTGAGGCCACACACC
AGCTCTCCGGGCCTGGGCAAGCCCCCTGGGCCCTGCTTGCAGAGCAAGGCTGTGGTGCTG
CAGCAGCTGGACAGGGCGGACGAGACCCCGGGGCCCCCCCACCCCAAGGGGCCTCCTCGC
TGCTCCTTCAGCCCCCGGAACTCACGGCACGAGGGCTCTTTTGCACGGCAGCGGAGTCCA
TACACACCCAAGGGCTCTGTGCCCAGCCCCTCGCCACGGCCCCAGTCGCTCGATGCCACG
CAGGTGCCATCACCACTGCCGCTGGCCCAGCCGTCCACCCCTCCCGTGCGGAGGCTGGAG
CTGCTGCCCAGTGCTGCTAGCCCAGTGTGCTGGCTAGAGCAGCCCGAGGGCCACCAGCGG
CTGGTGGGGCCAGGCTGCAAGGCGGGGCCGCCCCAGGCTGAGCCCCTCCTGCCCAGGGCT
GGCTTCTCCCCGGACTCCTCCAGGGCTGACAGTGACGCAGCCTCGTCTGGTGGCTCGGAC
AGCAAAAAGAAGAAGAGGCGGCCGCGTGACTACACGGTGAACTTGGACGGCCAGGGGGCC
GAGGCAGGTGTCAAGCCTGTCCGGTTAAAAGAGCGGAAGCTCACCTTTGACCCCATGACA
AGACAGATCAAACCTCTGACCCAGAAAGAGCCAGTACGGGCCGAGAGCCCAGTGCACACG
GAGCAGCCGAGGACAGAGCTGGACCAGCCTGAGGCCAAGGCCAGCCTGCAGAGCCCCTTT
GAGCAGACGAACTGGAAGGAGCTGTCGCGCAATGAGATCATCCAGTCCTACCTGAGCCGG
CAGAGCAGCCTGCTGTCGTCATCGGGCGCGCAGACCCCGGGCGCCCACCACTTCATGGCT
GAGTACCTGAAGCAGGAGGAGAGCACCCGGCGTGGGGCCAGGACGCCGCACGTGCTGCTG
CCTCCGGGGCCACCCACTGACCTCCCGGGGCTGAGCCGCCAGGTCACGCAGGACGATCTG
GACAGAATGCAGGCCCGCCAGTGGCCAGGGGTGAACGGGTGTCAGGACACACAG
>RoAe
ATGGTGGCGGTGTTGGAAGTCATCTCCAGCCTGGAGAAATACCCCATTACCAAAGAGGCA
CTGGAGGAAACTCGACTCGGGAAGCTCATCAACGACGTCCGCAAGAAGACCAAGAACGAG
GAGCTCGCCAAGCGGGCCAAGAAGCTGCTGCGGAGCTGGCAGAAGCTCATTGAGCCTGTG
CACCAGAATGAGGCAGCGCTGCGGGGGCTGGCAGGTGCCCCTGGCTCTGCCAATGGGGGT
GCTCATAACTGCCGGCCGGAGACGGGGATGGCCAGCGTGCCCAAGAGCATCCACGACCTA
AAGAACCGCAATGACATCCAGAGGCTACCTGGGCAGAGGCTGGGAAGCCGCAAGCGCCGT
GGGGACCAGCGTGATCTTGGCCACCCTGGGCCACCTCCCAAGGTCTCCAAAGCAAGCCAT
GACTCCCTGGTCCCCAATTCATCACCCCTCCCCACCAATGGGATTGGCGGGAGCCCTGAG
AGCTTCCCAGGCCCCCTGGACAGCAGTGGGCATTTGGGTCCTGAGGGCAGCCGCCTCGAA
CACAGCGAGAATGACAAGCACAGTAGCAAGATCCCCGTCAATGCCGTCAGGCCACACACC
AGCTCCCCAGGCCTGGGCAAGCCCCCCGGGCCCTGCTTGCAGAGCAAGGCTGCAATGCTG
CAGCAGCTGGACAGGGTAGACGAGACCCCAGGGCCCCCCCATCCCAAGGGGCTACCTCGC
TGCTCCTTCAGTCCCCGGAACTCACGGCACGAGGGCTCCTTTGCCCGGCAGCGGAGCCCA
TACACACCCAAGGGCTCTGTGCCTAGCCCCTCGCCGCGGCCCCAGTCACTTGACACTACG
CAGGTGCCATCACCGCTGCCGCTGGCCCAGCCATCCACGCCCCCTGTGCGGCGGCTTGAG
CTGCTGCCCAGCGCAGAGAGCCCTGTGTGCTGGCTGGAGCAGCCTGAGGGCCACCAAAGG
CTGGTGGGGCCAGGCTGTAAGGCAGGACCGCCCCAGGCCGAGCCTCTTCTTCCCCGAGCT
AGCTTCTCCCCGGATTCCTCCAGAGCTGACAGCGACGCGGCTTCCTCTGGTGGCTCGGAC
AGCAAAAAGAAGAAGAGGCGGCCTCGTGACTATACAGTGAACTTGGATGGCCGGGTGACT
GAGGCGGGTGTCAAGCCCGTCCGGTTAAAAGAGCGGAAGCTCACCTTTGACCCCATGACA
AGACAGATCAAACCTCTGACTCAGAAAGAGCCAGTGCGGGCCAATAGCCCTATACACACA
GAGCAGCCCAGGACAGAGCTGGACAAGCCTGAGGCCAAGGCCAACCTCCAGAGCCCCTTT
GAGCAGACGAACTGGAAGGAGCTGTCACGCAATGAGATCATCCAGTCCTACCTGAGCCGG
CAGAGCAGCCTGCTCTCATCATCAGGAGCACAGACTCCAGGGGCCCACCACTTCATGTCT
GAGTACCTGAAGCAGGAGGAGAGCACCCGGCGTGGGGCCAGGACGCCACATGTGCTACTG
CCTCCAGGCCCGCCCACCGACCTTCCGGGGCTAAGCCGCCAGGTCACGCAGGACGATCTG
GACAGAATCCAGGCCCACCAGTGGCCAGGGGTGAACGGGTGTCAGGACACACAG
