# Supplementary material for: Positively selected genes in the hoary bat (Lasiurus cinereus) lineage: prominence of thymus expression, immune and metabolic function, and regions of ancient synteny
Source: PeerJ. 2022 Mar 17;10:e13130. doi: 10.7717/peerj.13130 (PMC8934532; doi:10.7717/peerj.13130)
Supplement: Supplemental Information 3 — Initially tested orthogroups that have been edge-trimmed as described in the Methods. [file peerj-10-13130-s003.zip › original.trimmed/trimmed-OG0002105.fas]

>EpFu
ATGGCAATGCGGGAGCTGGTGGAGGGCGAATGCGGGGGCGCCAACCCGCTCATGAAGCTG
GCCGGACACTTCACCCAGGACAAGGCCCTTCGGCAGGAGGGGTTGAGGCCTGGCCCCTGG
CCACCAGGAACCCCCGAGGCGGTCTCTAAGCCTTTGGGGGTAGCCGCTGAAGATGAGTTG
GTGGCCGAATTCCTCCAGGACCAGAATGAACCACTTATATCCCGTGCCCCTCAGACCTTC
AAGATGGATGACCTCCTGGCAGAGATGCAGGAGATTGAACAGTCAAGTTTCCGCCAGGCA
CCCCAGAGAGCCCCTGGGGTGGCAGACTTGGCCTTGTCTGAGAACTGGGCCCAGGAATTT
CTTGCAGCTGGAGATGCTGTGGATGTAACGCAGGATTATAATGAGACTGACTGGTCCCAA
GAATTCATCTCTGAAGTTACAGACCCTTTGTCTGTGTCTCCTGCCCGCTGGGCTGAGGAA
TATCTGGAACAGTCAGAGGAGAAGTTGTGGCTGGGAGAGCCTGAGGGAACAACTGCTAGT
GATCGATGGTATGATGATTATCATCCTCAGGATGATCTACAGCATACTGCCAGTGACTTT
GTGGCCAAAGTGGATGACCCCAAATTGGCTAACTCTGAGTTCCTGAAATTCGTGCGGCAG
ATTGGCGAGGGGCAGGTGTCCCTGGAGTCCGGTGCAGGGTCGGGCCGAGCTCAGGCAGAA
CAGTGGGCAGCAGAGTTTGTACAGCAGCAGGGTACATCAGATGCCTGGGTTGACCAGTTC
ACAAGACCAGTAAACACATCTGCCCTTGATATGGAGTTTGAACGAGCCAAATCAGCTATA
GAGTCTGATGTCGATTTCTGGGACAAGTTGCAGGCAGAGTTGGAGGAGATGGCGAAACGG
GATGCTGAGGCACACCCCTGGCTTTCTGACTATGATGACATCACAACTGCTTCCTATGAT
AAGGGGTACCAGTTTGAGGAGGAGAACCCCCTGCGTAACCACCCCCAGCCTTTCGAGGAA
GGGCTGCGGCGACTTCAGGATGGGGACCTGCCGAATGCTGTGCTGCTTTTTGAGGCGGCT
GTGCAGCAGGATCCTAAGCACATGGAAGCTTGGCAGTATCTGGGTACCACACAGGCAGAG
AATGAACAAGAACTATTAGCCATCAGCGCACTACGGAAGTGTCTGGAGCTAAAGCCAGAT
AACCGGACAGCATTGATGGCACTGGCTGTCAGCTTCACCAACGAGTCCCTGCAGCGACAG
GCCTGTGAAACACTGCGAGACTGGCTGCGCTACACACCAGCCTATGCCCATCTGGTGGTG
CCCGGGGAAGAAGGGGCCAGTGGTGCAGGACTGGGCCCAAGCAAGCGCATCCTGGGATCT
CTGTTGTCTGACTCCCTGTTTCTTGAAGTGAAAGAGCTCTTCCTGGCAGCTGTGCGCCTG
GACCCTACATCCATTGACCCTGATGTGCAGTGTGGGTTAGGGGTCCTTTTCAACCTGAGT
GGGGAGTATGACAAGGCAGTGGACTGTTTCACAGCTGCCCTCAGCGTTCGTCCCAATGAC
TATTTGCTGTGGAATAAACTAGGGGCCACCTTAGCCAATGGAAACCAGAGTGAAGAAGCA
GTAGCTGCATACCGTCGGGCTCTTGAGCTACAACCAGGCTATATACGGTCCCGCTATAAC
CTGGGCATCAGCTGCATCAACCTTGGGGCTCATCGGGAGGCTGTGGAACACTTTTTGGAG
GCCTTGAACATGCAGAGGAAAAGCCGTGGCCCTCGGGGCGAAGGGGGCGCCATGTCAGAG
AACATCTGGAGTACCCTGCGTTTGGCATTGTCTATGTTAGGCCAGAGCGATGCCTATGGG
GCGGCTGATGCTCGGGATCTGTCCGCCCTCCTAACTATGTTTGGCCTG
>HiAr
ATGGCAATGCGGGAGCTGGTGGAGGCCGAATGCGGGGGTGCCAACCCGCTCATGAAGCTG
GCCGGGCACTTCACCCAGGACAAGGCCCTTCGGCAGGAGGGATTAAGGCCTGGCCCCTGG
CCCCCAGGAACCGCAGAGGCGGTCTCTAAGCCTTTGGGGGTAGCCTCTGAAGATGAGTTG
GTGGCTGAATTCCTCCAGGACCAGAATGCACCACTTGTATCCCGTGCCCCTCAGACCTTC
AAGATGGATGACCTCCTGGCGGAAATGCAGGAGATTGAACAGTCAAGCTTCCGCCAGGCA
CCCCAGAGAGCCCCTGGTGTGGCAGACTTGGCTTTGTCTGAGAACTGGGCCCAGGAGTTT
CTTGCAGCTGGAGATGCTGTGGATGTAACTCAGGATTATAATGAGACTGACTGGTCCCAA
GAATTCATCTCTGAAGTTACAGACCCCTTGTCTGTGTCCCCTGCCCGCTGGGCTGAGGAA
TATCTAGAACAGTCAGAGGAGAAGCTATGGCTGGGAGAGCCTGAGGGAACAGCTGCGTCT
GATCGCTGGTATGATGAATACCGTCCTGAGGAGGATCTGCAGCACACGGCCAGTGACTTT
GTGGCCAAGGTGGATGACCCCAAATTGGCTAACTCTGAGTTCCTGAAATTCGTGCGGCAG
ATTGGCGAGGGGCAGGTGTCCCTGGAGTCCGGTGCAGGGTCGGGCCGAGCTCAGGCAGAA
CAGTGGGCAGCAGAGTTTATACAGCAGCAGGGTGCCTCAGATGCCTGGGTTGACCAGTTC
ACAAGACCAGGAAACACATCTGCCCTTGATATGGAGTTTGAACGAGCCAAGTCAGCTGTA
GAGTCTGATGTCGATTTCTGGGACAAGTTGCAGGCAGAATTGGAGGAGATGGCAAAACGG
GACGCTGAGGCTCACCCCTGGCTTTCTGACTATGATGACCTCACGTCTGCTTCCTATGAT
AAGGGGTACCAGTTTGAGGAGGAGAACCCCCTGCGTGACCACCCCCAGCCTTTTGAGGAA
GGGCTGCGGCGACTTCAGGAAGGGGACCTGCCGAATGCTGTGCTGCTTTTTGAGGCGGCT
GTGCAGCATGATCCTAAGCATATGGAAGCTTGGCAGTATCTGGGTACTACCCAGGCAGAG
AATGAACAAGAACTATTAGCCATCAGCGCGCTGCGGAGGTGCCTGGAGCTAAAGCCAGAT
AACCGGACAGCACTGATGGCTCTCGCTGTCAGCTTCACCAACGAGTCCCTACAGCGACAG
GCCTGTGAAACCCTGCGAGACTGGCTGCGCTATACACCGGCCTATGCCCATCTGGTGGTG
CCTGGGGAAGAAGGGGCCAGTGGGGCAGGACTGGGCCCCAGTAAGCGCATCCTGGGATCT
CTGTTGTCTGACTCCCTATTTCTTGAAGTAAAAGAGCTCTTCCTGGCAGCTGTGCGCCTG
GACCCTACATCCATTGACCCTGATGTGCAGTGTGGGTTGGGGGTCCTTTTCAACCTGAGT
GGGGAGTATGACAAGGCGGTGGACTGTTTCACAGCTGCCCTCAGCGTTCGTCCCAATGAC
TATTTGCTGTGGAATAAGCTAGGGGCCACCCTGGCCAATGGAAACCAGAGTGAAGAAGCG
GTGGCTGCATACCGTCGGGCCCTGGAGCTACAGCCGGGCTACATACGGTCCCGCTATAAC
CTGGGCATCAGCTGCATCAACCTCGGGGCTCACCGGGAGGCTGTGGAACACTTTTTGGAG
GCCTTGAACATGCAGAGGAAAAGCCGAGGCCCTCGGGGCGAAGGGGGTGCCATGTCAGAG
AACATCTGGAGCACCCTGCGTTTGGCATTGTCTATGTTAGGCCAGAGCGATGCCTACGGG
GCGGCCGATGCCCGGGACCTGTCCACCCTTTTAGCTATGTTTGGCCTG
>LaCi
ATGGCAATGCGGGAGCTGGTGGAGGGCGAATGCGGGGGTGCCAACCCGCTCATGAAGCTG
GCGGGACACTTCACCCAGGACAAGGCCCTTCGGCAGGAGGGGCTGCGGCCTGGGCCCTGG
CCACCGGGGACCCCCGAGGCGGTCTCGAAGCCTTTGGGGGTAGCCGGTGAAGATGAGTTG
GTGGCCGAATTCCTCCAGGACCAGAATGAACCACTTATATCCCGTGCCCCTCAGACCTTC
AAGATGGATGACCTCCTGGCAGAGATGCAGGAGATTGAACAGTCAAGTTTCCGCCAGGCA
CCCCAGAGAGCCCCTGGGGTGGCAGACTTGGCCTTGTCTGAGAACTGGGCCCAGGAGTTT
CTTGCAGCTGGAGATGCTGTGGATGTAACGCAGGATTATAATGAGACTGACTGGTCTCAA
GAATTCATCTCTGAAGTTACAGACCCTTTGTCTGTGTCTCCTGCCCGCTGGGCCGAGGAA
TATCTGGAACAGTCAGAGGAGAAGTTGTGGCTGGGAGAGCCTGAGGGCACAACTGCTAGT
GATCGCTGGTATGATGATTATCATCCTCAGGATGATCTACAGCATACTGCCAGTGACTTT
GTGGCCAAAGTGGATGACCCCAAATTGGCTAACTCTGAGTTCCTGAAATTCGTGCGGCAG
ATTGGCGAGGGGCAGGTGTCCCTGGAGTCCGGTGCAGGGTCGGGCCGAGCTCAGGCAGAA
CAGTGGGCAGCAGAGTTTGTACAGCAGCAGGGTACATCAGATGCCTGGGTTGACCAGTTC
ACAAGACCAGTAAACACATCTGCCCTTGATATGGAGTTTGAACGAGCCAAATCAGCTATA
GAGTCTGATGTCGATTTCTGGGACAAGTTGCAGGCAGAGTTGGAGGAGATGGCGAAACGG
GATGCCGAGGCTCACCCCTGGCTTTCTGACTATGATGACATCACAACTGCTTCCTATGAT
AAGGGGTACCAGTTTGAGGAGGAGAACCCCCTGCGAAACCACCCCCAGCCTTTCGAGGAA
GGGCTGCGGCGACTTCAGGATGGGGACTTGCCGAATGCTGTGCTGCTCTTTGAGGCGGCT
GTGCAGCAGGATCCTAAGCATATGGAAGCTTGGCAGTATTTGGGTACCACACAGGCGGAG
AATGAACAAGAACTATTAGCCATCAGCGCACTACGGAAATGTCTGGAGCTAAAGCCAGAT
AACCGGACAGCATTGATGGCACTGGCTGTCAGCTTCACCAACGAGTCCCTGCAGCGACAG
GCCTGTGAAACCCTGCGAGACTGGCTGCGCTACACACCAGCTTATGCCCATCTGGTGGTG
CCCGGGGAAGAAGGGGCCAGTGGCGCAGGACTGGGCCCAAGCAAGCGCATCCTGGGATCT
CTGTTGTCTGACTCCCTGTTTCTTGAAGTGAAAGAGCTCTTCCTGGCAGCTGTGCGCCTG
GACCCTACATCCATTGACCCTGATGTGCAGTGTGGGCTAGGGGTCCTTTTCAACCTGAGT
GGGGAGTATGACAAGGCAGTGGACTGTTTCACAGCTGCCCTCAGCGTTCGTCCCAATGAC
TATTTGCTGTGGAATAAACTAGGGGCCACCCTCGCCAATGGAAACCAGAGTGAAGAAGCA
GTAGCTGCATACCGTCGGGCTCTCGAGCTACAACCAGGCTATATACGGTCCCGCTATAAC
CTGGGCATCAGCTGCATCAACCTTGGGGCTCATCGGGAGGCTGTGGAACACTTTTTGGAG
GCCTTGAACATGCAGAGGAAAAGCCGGGGCCCTCGGGGCGAAGGGGGAGCCATGTCAGAG
AACATCTGGAGCACCCTGCGTTTGGCATTGTCTATGTTAGGCCAGAGTGATGCCTATGGG
GCGGCTGATGCCCGGGATCTGACCGCCCTCTTATCTATGTTTGGCCTG
>MyLu
ATGGCGATGCGGGAGCTGGTGGAGGCCGAATGCGGGGGTGCCAACCCGCTCATGAAGCTG
GCCGGGCACTTCACCCAGGACAAGGCCCTTCGGCAGGAGGGGCTGAGGCCCGGTCCCTGG
CCACCGGGGACCCCAGAGGCGGTCCCTAAGCCTTTGGGGGTAGCCTCTGAAGATGAGTTG
GTGGCCGAATTCCTCCAGGACCAGAATGAACCACTTATATCGCGTGCCCCTCAGACCTTC
AAGATGGATGACCTCCTGGCAGAGATGCAGGAGATTGAACAGTCAAGTTTCCGCCAGGCA
CCCCAGAGAGCCCCTGGGGTGGCAGACTTGGCCTTGTCTGAGAACTGGGCCCAGGAGTTT
CTTGCAGCTGGAGATGCTGTGGATGTAACGCAGGATTATAATGAGACGGACTGGTCCCAA
GAATTCATCTCTGAAGTTACAGACCCTTTGTCTGTGTCTCCTGCCCGCTGGGCTGAGGAA
TATCTGGAACAATCAGAGGAGAAGTTGTGGCTGGGAGAGCCCGAGGGAACGAATGCCAGT
GATCGCTGGTATAATGATTATCATCCTGAGGATGATCTACAGCATACTGCCAGTGACTTT
GTGGCCAAAGTGGATGACCCCAAATTGGCTAACTCTGAGTTCCTGAAATTCGTGCGGCAG
ATTGGCGAGGGGCAGGTGTCCCTGGAGTCCGGTGCAGGGTCGGGCCGAGCTCAGGCAGAA
CAGTGGGCAGCAGAGTTTGTACAGCAGCAGGGTACATCAGATGCCTGGGTTGACGAGTTC
ACAAGACCAGGGAACACATCTGCCCTTGATATGGAGTTTGAACGAGCCAAATCAGCTATA
GAGTCTGATGTCGATTTCTGGGACAAGTTGCAGGCAGAGTTGGAGGAGATGGCGAAACGG
GATGCTGAGGTTCACCCCTGGCTTTCTGACTATGATGACATCACGACTGCTTCCTATGAT
AAGGGGTACCAGTTTGAGGAGGAGAACCCCCTGCGTGACCACCCCCAGCCTTTCGAGGAA
GGGCTGCGGCGACTTCAGGATGGGGACCTGCCGAATGCTGTGCTGCTTTTTGAGGCGGCT
GTGCAGCAGGATCCTAAGCACATGGAAGCTTGGCAGTATCTGGGTACCACACAGGCAGAG
AATGAACAAGAACTATTAGCCATCAGCGCACTACGGAAGTGTCTGGAGCTAAAGCCAGAT
AACCAGACAGCATTGATGGCACTGGCTGTCAGCTTCACCAACGAGTCCCTGCAGCGACAG
GCCTGTGAAACCCTGCGAGACTGGCTGCGCTATACACCAGCCTATGCCCATCTGGTGGTG
CCCGGGGAAGAAGGGGCCAGTGGCGCAGGACTGGGCCCAAGCAAGCGCATCCTGGGATCT
CTGTTGTCTGACTCCCTGTTTCTTGAAGTGAAAGAGCTCTTTCTGGCAGCTGTGCGCCTG
GACCCTACAAACATTGACCCTGATGTGCAGTGTGGGTTAGGGGTCCTTTTCAACCTGAGT
GGGGAGTATGACAAGGCAGTGGACTGTTTCACAGCTGCCCTCAGCGTTCGTCCCAATGAC
TATTTGCTGTGGAATAAACTAGGGGCCACCCTAGCCAATGGAAACCAGAGTGAAGAAGCA
GTAGCTGCATACCGTCGGGCCCTCGAGCTACAACCAGGCTATATACGGTCCCGCTATAAC
CTGGGCATCAGCTGCATCAACCTTGGGGCTCATCGGGAGGCTGTGGAACACTTTTTGGAG
GCCTTGAACATGCAGAGGAAAAGCCGGGGCCCTCGGGGTGAAGGGGGCGCCATGTCAGAG
AACATTTGGAGCACCCTGCGTTTGGCATTGTCCATGTTAGGCCAGAGCGATGCTTATGGG
GCGGCTGATGCCCGGGATCTGTCCGCCCTCTTAACTATGTTTGGCCTG
>PhDi
ATGGCAATGCGGGAGCTGGTGGAGGCTGAATGCGGGGGTGCCAACCCGCTCATGAAGCTG
GCGGGTCACTTCACCCAGGACAAAGCCCTTCGGCAGGAGGGGTTAAGGCCTGGTCCCTGG
CCACCAGGAGCCCCAGAGGCGGTCTCTAAGCCTTTGGGGGTAGCTTCTGATGATGAGTTG
GTGGCTGAATTCCTCCAGGACCAGAATGCACCGCTTGTATCCCGTGCCCCTCAGACCTTC
AAGATGGATGACCTCCTGGCGGAGATGCAGGAGATCGAACAGTCAAGCTTCCGCCAGGCA
CCCCAGAGAGCCCCTGGTGTGGCAGACTTGGCCTTGTCTGAGAACTGGGCCCAAGAGTTT
CTTGCAGCTGGAGATGCTGTGGATGTAACTCAGGATTATAATGAAACTGATTGGTCCCAG
GAATTCATCTCTGAAGTTACAGACCCTTTGTCTGTGTCCCCTGCCCGCTGGGCTGAGGAG
TACCTGGAACAGTCGGAGGAGAAGCTGTGGCTGGGAGAGCAAGAGGGAACAGCTGCCGCT
GATCGCTGGTATGATGATTATCATCCAGAGGAGGATCTGCAACACACCGCCAGTGACTTT
GTGGCCAAAGTGGATGACCCCAAACTGGCTAACTCTGAGTTCCTGAAATTCGTGCGGCAG
ATTGGCGAGGGGCAGGTGTCCCTGGAGTCCGGTGCAGGGTCGGGCCGAGCTCAGGCAGAA
CAGTGGGCAGCAGAGTTTATACAGCAGCAGGGTACATCAGAGGCCTGGGTGGACCAGTTC
ACAAGACAAGGAAACACATCTGCCCTCGATATGGAGTTTGAACGAGCCAAGTCAGCTATA
GAGTCTGATGTCGATTTCTGGGACAAGTTGCAGGCAGAGTTGGAGGAGATGGCGAAGCGG
GATGCTGAGGCTCACCCCTGGCTTTCTGACTACGATGACCTCACGACTGCTTCCTACGAT
AAAGGGTACCAGTTTGAGGAGGAGAACCCCCTGCGAGACCACCCCCAGCCCTTCGAGGAA
GGGCTGCGGCGACTTCAGGAGGGAGACCTGCCAAACGCCGTGCTGCTTTTTGAGGCAGCT
GTGCAGCAGGATCCTAAGCACATGGAAGCTTGGCAGTATCTGGGTACCACGCAAGCAGAG
AATGAGCAAGAACTGTTAGCCATCAGCGCGCTGCGGAAGTGTCTGGAGCTAAAGCCAGAT
AATCGGACAGCACTAATGGCACTGGCTGTCAGCTTCACCAACGAGTCCCTGCAGCGACAG
GCCTGTGAAACCCTGCGAGACTGGCTGCGCTACACACCAGCCTATGCCCACCTGGTGGTG
CCTGGGGAAGAAGGGGCCAGTGGTGCGGGGCTGGGCCCCAGCAAGCGCATCCTGGGATCT
CTGTTGTCTGACTCCCTGTTTCTTGAAGTGAAAGAGCTCTTCTTGGCAGCTGTGCGCCTG
GACCCTACATCCATTGACCCTGATGTGCAGTGTGGGTTGGGGGTCCTTTTCAACCTGAGT
GGGGAGTATGACAAGGCGGTGGACTGTTTCACAGCTGCCCTCAGCGTTCGTCCCAATGAC
TATTTGCTGTGGAATAAGCTAGGGGCCACCCTGGCCAATGGAAACCAGAGTGAAGAAGCA
GTAGCTGCGTACCGTCGGGCCCTCGAGCTACAGCCTGGCTATATCCGGTCCCGCTATAAC
CTGGGCATCAGCTGCATCAACCTTGGGGCTCACCGGGAGGCTGTGGAACACTTCCTGGAG
GCCTTGAACATGCAGAGGAAAAGCCGGGGCCCTCGGGGCGAAGGGGGCGCCATGTCAGAG
AACATCTGGAGCACCCTGCGTTTGGCATTGTCTATGTTAGGCCAGAGCGATGCTTATGGG
GCGGCTGATGCCCGGGATCTGTCCACCCTCTTAACTATGTTTGGCCTG
>PtVa
ATGGCAATGCGGGAGCTGGTGGAGGCCGAATGCGGGGGTGCCAACCCGCTCATGAAGCTG
GCGGGGCACTTCACCCAGGACAAGGCCCTGCGGCAGGAGGGGTTAAGGCCTGGCCCCTGG
CCCCCAGGAACCCCAGAGGCGGTCTCTAAGCCTTTGGGGGTGGCCTCTGAAGATGAGTTG
GTGGCTGAGTTCCTCCAGGACCAGAGTGTACCAGTTGTATCCCGTGCCCCTCAGACCTTC
AAGATGGATGACCTCCTGGCAGAGATGCAGGAGATTGAACAGTCAAGCTTTCGCCATGCA
CCCCAGAGAGCCCCTGGTGTGGCAGACTTGGCCTTGTCTGAGAACTGGGCCCAAGAGTTT
CTTGCAGCTGGAGATGCTGTGGATGTAACTCAGGATTATAATGAGACTGACTGGTCCCAA
GAATTCATCTCTGAAGTTACAGACCCCTTGTCTGTGTCCCCTGCCCGCTGGGCTGAGGAA
TATCTGGAGCAGTCAGAGGAGAAGCTGTGGCTGGGAGAGCCTGAGGGAACAGCTGCCACT
GATCGCTGGTCTGATGAATATCATCCTGAGGAGGACCTGCAGCACATGGCCAGTGACTTT
GTGGCCAAAGTGGATGACCCCAAATTGGCTAACTCTGAGTTCCTGAAATTCGTGCGGCAG
ATTGGCGAGGGGCAGGTGTCCCTGGAGTCCGGTGCAGGGTCGGGCCAAGCTCAGGCAGAA
CAGTGGGCAGCAGAGTTTATACAGCAGCAGGGTACATCAGATGCCTGGGTTGACCAGTTT
ACGAGACCAGTAAACACATCTGCCCTTGATGTGGAATTTGAACGAGCCAAATCGGCTATA
GAGTCTGATGTCGACTTCTGGGACAAGCTGCAGGCCGAGTTGGAGGAGATGGCAAAACGG
GAAGCCGAGGCTCACCCCTGGCTTTCTGAGTATGACGACCTCACAACCGCTTCCTATGAT
AAGGGGTACCAGTTTGAGGAGGAGAACCCCCTGCGTGACCACCCCCAGCCTTTTGAGGAA
GGGCTGCGGCGACTTCAGGAGGGGGACCTGCCAAATGCTGTGCTCCTTTTTGAGGCAGCC
GTGCAGCATGATCCTAAGCACATGGAAGCTTGGCAGTATCTGGGTACCACCCAGGCAGAA
AATGAACAGGAACTGTTAGCCATCAGCGCACTGCGGAAGTGTCTGGAGCTAAAGCCAGAT
AACCGGACAGCACTGATGGCGCTGGCTGTCAGCTTCACCAACGAGTCCCTGCAGCGACAG
GCCTGTGAAACCCTGCGAGACTGGCTGCGCTACACACCAGCCTATGCCCATCTGGTGGTG
TCTGGGGAAGAAGGGGCGAGTGGGGCAGCACTGGGCCCCAGCAAGCGCATCCTGGGCTCT
CTGTTGTCTGACTCCCTGTTTCTTGAAGTGAAAGAGCTTTTCCTGGCAGCTGTGCGCCTG
GACCCTACGTCCATTGACCCTGATGTACAGTGTGGGCTGGGAGTCCTTTTCAACCTGAGT
GGGGAGTATGACAAGGCAGTGGACTGTTTCACAGCTGCCCTCAGCGTTCGTCCCAATGAC
TACTTGCTGTGGAATAAGCTAGGGGCCACCCTGGCCAATGGAAACCAGAGTGAAGAAGCA
GTAGCTGCATACCGTCGGGCCCTTGAGCTACAGCCTGGCTATATACGGTCCCGCTATAAC
CTGGGCATCAGCTGCATCAACCTTGGGGCTCACCGGGAGGCTGTGGAACACTTTTTGGAG
GCCCTGAACATGCAGAGGAAAAGCCGGGGCCCTCGGGGTGAAGGGGGCGCCATGTCAGAG
AACATCTGGACCACTCTGCGTTTGGCATTGTCTATGTTAGGCCAGAGCGATGCCTATGGG
GCAGCTGATGCCCGGGATCTGTCTACTCTCTTAGCTATGTTTGGGCTA
>RhFe
ATGGCAATGCGGGAGCTGGTGGAGGCCGAATGCGGGGGTGCCAACCCGCTTATGAAGCTG
GCCGGGCACTTCACCCAGGACAAGGCCCTTAGGCAGGAGGGATTAAGGCCTGGCCCCTGG
CCCCCAGGAACTCCAGAGGCGGTTTCAAAGCCTTTGGGGGTAGCCTCTGAAGATGAGCTG
GTGGCCGAATTCCTCCAGGACCAGAATGCACCACTTGTATCCCGTGCCCCTCAGACCTTC
AAGATGGATGATCTCCTGGCAGAAATGCAGGAGATTGAACAGTCAAGCTTCCGCCAGGCA
CCCCAGAGAGCCCCTGGTGTGGCAGACTTGGCCTTGTCTGAGAACTGGGCCCAGGAGTTT
CTTGCAGCTGGAGATGCTGTGGATGTAACTCAGGATTATAATGAGACTGACTGGTCCCAA
GAATTTATCTCTGAAGTTACAGACCCCTTGTCTGTGTCCCCTGCCCGCTGGGCTGAGGAA
TATCTAGAACAGTCAGAGGAGAAGCTGTGGCTGGGAGAGACTGAGGGAACAGCTGCCGCT
GATCGCTGGTATGATGAATACCATCCTGAGGAGGATCTGCAGCACACGGCCAGTGACTTT
GTGGCCAAGGTGGACGACCCCAAATTGGCTAACTCTGAGTTCCTGAAATTCGTGCGGCAG
ATTGGCGAGGGGCAGGTGTCCCTGGAGTCCGGTGCAGGGTCGGGCCGAGCTCAGGCAGAA
CAGTGGGCAGCAGAGTTTATACAGCAGCAGGGTACATCAGATGCCTGGGTTGACCAGTTC
ACAAGACCAGTAAACACCTCTGCCCTTGATATGGAGTTTGAACGAGCCAAGTCAGCTGTA
GAGTCTGATGTCGATTTCTGGGACAAGTTGCAGGCAGAGTTGGAGGAGATGGCAAAACGG
GACGCCGAGGCTCACCCCTGGCTTTCTGATTATGATGACCTCACGTCTGCTTCCTATGAT
AAGGGGTACCAGTTTGAGGAGGAGAACCCCCTGCGTGACCACCCCCAGCCTTTCGAGGAA
GGGCTGCGACGGCTTCAGGAAGGGGACCTGCCCAATGCTGTGCTGCTTTTTGAGGCGGCT
GTGCAGCATGATCCTAAGCACATGGAAGCTTGGCAGTATCTGGGTACTACCCAGGCAGAG
AATGAACAAGAACTATTAGCCATCAGTGCTCTGCGGAAGTGTCTGGAGCTAAAGCCAGAT
AACCGGACAGCACTGATGGCCCTTGCTGTCAGCTTCACCAACGAGTCCCTGCAGCGACAG
GCCTGTGAAACCCTGCGAGACTGGCTGCGCTACACACCGGCCTATGCCCACCTGGTGGTG
CCTGGGGAAGAAGGGGTCAGTGGGGCAGGACTGGGCCCCAGTAAGCGCATCCTGGGATCT
CTGTTGTCTGACTCCATGTTTCTTGAAGTAAAAGAGCTCTTCCTGGCAGCTGTGCGCCTG
GACCCTACATCCATTGACCCTGATGTGCAGTGTGGCTTGGGGGTCCTTTTCAACCTGAGT
GGGGAGTATGACAAGGCGGTGGACTGTTTCACAGCTGCCCTCAGCGTTCGTCCCAATGAC
TATTTGCTGTGGAATAAGCTAGGGGCCACCCTGGCTAATGGAAACCAGAGTGAAGAAGCA
GTAGCTGCTTACCGTCGGGCCCTTGAGCTACAGCCAGGCTATATACGATCCCGCTATAAC
CTGGGCATCAGCTGCATCAACCTTGGAGCTCACCGGGAGGCTGTGGAACACTTTTTGGAG
GCCTTGAACATGCAGAGGAAAAGCCGGGGCCCTCGGGGCGAAGGGGGTGCCATGTCAGAG
AATATCTGGAGCACGCTGCGTTTGGCATTGTCTATGTTAGGCCAGAGCGATGCCTATGGG
GCAGCCGATGCCCGGGATCTGTCCGCCCTCTTAACTATGTTTGGCCTG
>RoAe
ATGGCAATGCGGGAGCTGGTGGAGGCCGAATGCGGGGGTGCCAATCCGCTCATGAAGCTG
GCGGGGCACTTCACTCAGGACAAGGCCCTGCGGCAGGAGGGGTTAAGGCCTGGGCCCTGG
CCCCCAGGAACCCCAGAGGCGGTCTCTAAGCCTTTGGGGGTGGCCTCTGAAGATGAGTTG
GTGGCTGAGTTCCTCCAGGACCAGAGTGTACCAGTTGTATCCCGTGCCCCTCAGACCTTC
AAGATGGATGACCTCCTGGCAGAGATGCAGGAGATCGAACAGTCAAGCTTTCGACACGCA
CCCCAGAGAGCCCCTGGTGTGGCAGACTTGGCTTTGTCTGAGAACTGGGCCCAGGAGTTT
CTTGCAGCTGGAGATGCTGTGGATGTAACTCAGGATTATAATGAGACTGACTGGTCCCAA
GAATTCATCTCTGAAGTTACAGACCCCTTGTCTGTGTCCCCTGCCCGCTGGGCTGAGGAA
TATCTGGAGCAGTCAGAGGAGAAGCTGTGGCTGGGAGAGCCTGAGGGAACAGCTGCCACT
GATCGCTGGTCTGATGAATATCATCCTGAGGAGGACCTGCAGCACATGGCCAGTGACTTT
GTGGCCAAGGTGGATGACCCCAAATTAGCTAACTCCGAGTTCCTGAAATTCGTGCGGCAG
ATTGGCGAGGGGCAGGTGTCCCTGGAGTCCGGTGCAGGGTCGGGCCGAGCTCAGGCAGAA
CAGTGGGCAGCAGAGTTTATACAGCAGCAGGGTACATCAGATGCCTGGGTCGACCAGTTT
ACAAGACAAGTAGACACATCTGCCCTTGATGTGGAGTTTGAACGAGCCAAATCAGCTATA
GAGTCTGATGTTGACTTCTGGGACAAGCTGCAGGCAGAGTTGGAGGAGATGGCAAAACGA
GAAGCCGAGGCGCACCCCTGGCTTTCTGACTATGAGGACCTCACAGCTGCTTCCTATGAT
AAGGGGTACCAGTTTGAGGAGGAGAACCCCCTGCGTGACCACCCCCAGCCTTTTGAGGAA
GGGCTGCGGCGACTTCAGGAGGGGGACCTGCCGAATGCTGTGCTCCTTTTTGAGGCAGCT
GTGCAGCACGATCCTAAGCACATGGAAGCTTGGCAGTATCTGGGTACCACCCAGGCAGAA
AACGAACAAGAACTATTAGCCATCAGCGCACTGCGGAAGTGTCTGGAGCTAAAGCCAGAT
AACCGGACGGCACTGATGGCACTGGCTGTCAGCTTCACCAATGAGTCCCTGCAGCGACAG
GCCTGTGAAACCCTGCGAGACTGGCTGCGCTACACACCAGCCTATGACCATCTGGTGGTG
TCTGGGGAAGAAGGGGCGAGTGGGGCAGGACTGGGCCCCAGCAAGCGCATCCTGGGATCT
CTGTTGTCTGACTCCCTGTTTCTTGAAGTGAAAGAGCTTTTCCTGGCAGCTGTGCGCCAG
GACCCTACGTCCATTGACCCTGATGTACAGTGTGGGCTGGGAGTCCTTTTCAACCTGAGT
GGGGAGTATGACAAGGCAGTGGACTGTTTCACAGCTGCCCTCAGCGTTCGTCCCAATGAC
TATTTGCTGTGGAATAAGCTAGGGGCCACCCTGGCCAATGGAAACCAGAGTGAAGAAGCA
GTAGCTGCCTACCGTCGGGCCCTTGAGCTACAGCCTGGCTATATACGGTCCCGCTATAAC
CTGGGCATCAGTTGCATCAACCTTGGGGCTCACCGGGAGGCTGTGGAACACTTTTTGGAA
GCCCTGAACATGCAGAGGAAAAGCCGAGGCCCTCAGGGTGAAGGGGGTGCCATGTCAGAG
AACATCTGGAGCACCCTGCGTTTGGCATTGTCTATGTTAGGCCAGAGCGATGCCTATGGG
GCAGCTGATGCCCGGGATCTGTCCACTCTCTTAGCTATGTTTGGGCTG
