# Supplementary material for: Positively selected genes in the hoary bat (Lasiurus cinereus) lineage: prominence of thymus expression, immune and metabolic function, and regions of ancient synteny
Source: PeerJ. 2022 Mar 17;10:e13130. doi: 10.7717/peerj.13130 (PMC8934532; doi:10.7717/peerj.13130)
Supplement: Supplemental Information 3 — Initially tested orthogroups that have been edge-trimmed as described in the Methods. [file peerj-10-13130-s003.zip › original.trimmed/trimmed-OG0002106.fas]

>EpFu
GTGAGTGCTATGCTGCATGCCGTGGCTGCCAGCCACCTGCCTGTATGCAGCCAGCAGCAA
GGAGAGCCTGACCTGACGGAGCAGGAGAAGGTGGCCATCCTGGGCCAGCTGTATCACGAG
AAGCCACTGGTGTTTCTAGAGCGTTTCCGCACGGGCCTCCGCGAGGAGCACCTGGCCTGC
TTTGGCCACTTACGTGGTGATCACCGTGCAGACTTCTACTGTGCCGAGGTAGCCCGGCAG
GGTACCGCCCGGCCCCGCACCCTGCGCACCCGCCTGCGTAACCGGCGCTATGCTGCCCTG
CGTGAGCTCATCCAAGGGGGCGAGTACTTCAGTGACGAGCAGATGCGGTTCCGGGCCCCA
CTGCTGTATGAGCAGTACATCGGGCAGTACTTAACCCAGGAGGAGCTCAGTGCCCGCACC
CCAGCCCACCAGCCACCCAAGCCCGGTTCCCCCGGCACACCCGCTTGCCCACTCTCCGAC
CTGCTGCTGCAATCCTACCAGGAACAGGAACTGCAGCAACGGCTGCTCCAGCAGCAGGAG
GAGGAGGAGGCCTGCCTGGAGGAGGAAGAGGAAGAAGAGGACAGTGACAAGGAAGACCAG
AGCTCTGACAAAGACTCGGAGGCCTGGGTCCCCGACTCCGAGGAGAGGCTGATCCTACGG
GAAGAGTTCACCAGCCGGATGCACCAGCGCTTCCTGGATGGCAAGGACGGGGACTTTGAC
TACAGGTACTTT
>HiAr
GTGAGTGCTATGCTGCGTGCCGTGGCTGCCAGTCGCCTGCCTGTATGCAGCCAACAGCAG
GGCGAGCCCGACCTGACTGAGCAGGAGAAGGTGGCCATCCTGGGCCAGCTGTACCACGAA
AAGCCACTGGTATTCTTGGAGCGCTTTCGCACCAGCCTCCGTGAGGAGCACCTAGCCTGC
TTTGGCCACTTGCGCGGTGACCACCGTGCAGACTTCTACTGTGCTGAGGTGGCCCGGCAG
GGCGCTGCCCGGCCCCGCACCCTGCACACACGCCTGCGTAACCGGCGCTACGCTGCCCTG
CGTGAGCTCATCCAAGAGGGTGAGTACTTCAGTGATGAGCAGATGCGGTTCCGGGCCCCG
CTGCTGTACGAGCAGTACATCGGGCAGTACCTAACACAGGAGGAGCTCAGCGCCCGCACG
CCAGCCCACCAGCCACCCAAGCCCGGCTCCCCTGGCACGCCCGCCTGCCCGCTCTCCGAC
CTGCTGCTCCAGTCCTACCAGGAGCGGGAGCTGCAGCAGCGGCTGCTCCAGCAGCAGGAG
GAGGAGGAGGCCTGTCTGGAGGAGGAGGAAGAGGAAGAGGACAGTGATGAGGAAGACCAG
AGCCCTGGCAAAGACTCGGAGGCCTGGGTTCCCGACTCAGAAGAGAGGCTGATCCTGCGG
GAAGAGTTCACTAGCCGGATGCACCAGCGCTTCCTGGATGGCAAGGATGGGGACTTTGAC
TACCGGTACTTC
>LaCi
GTGAGTGCTATGCTGCATGCCGTGGCTGCCAGCCACCTGCCTGTATGCAGCCAGCAGCAA
GGAGAGCCTGACTTGACCGAGCAGGAGAAGGTGGCCATCCTGGGCCAGCTGTACCACGAG
AAGCCACTGGTGTTTCTAGAGCGTTTCCGCTCGGGCCTCCGTGAGGAGCACCTGGCCTGC
TTTGGCCATTTACGTGGTGATCACCGTGCAGACTTCTACTGTGCCGAGGTAGCCCGGCAG
GGTACCGCCCGGCCCCGCACCCTGCGTACCCGCCTGCGTAACCGGCGCTATGCGGCCCTG
CGTGAGCTCATCCAAGGGGGCGAGTACTTCAGTGACGAGCAGATGCGGTTCCGGGCTCCA
CTGCTGTATGAGCAGTACATCGGGCAGTACTTAACCCAGGAGGAGCTCAGTGCCCGCACC
CCAGCCCACCAGCCACCGAAGCCCAGTTCCCCCGGCACACTCGCTTGCCCACTCTCCGAC
CTGCTGCTGCAATCCTACCAGGAACAGGAATTGCAGCAACGGCTGTTCCAGCAACNNNNN
NNNNNNNNNNNNNNNNNNNNNNNNNNNNNNNNNNNNNNNNNCAGTGACAAGGAAGACCAG
AGCCCTGACAAAGACTCGGAGGCCTGGGTCCCCGACTCAGAGGAGAGGCTGATCCTGCGG
GAAGAGTTCACCAGCCGGATGCACCAGCGCTTCCTGGATGGCAAGGACGGGGACTTTGAC
TACAGGTACTTC
>MyLu
GTGAGTGCTATGCTGCATGCCGTGGCTGCCAGCCACCTGCCTGTATGCAGCCAGCAGCAA
GGAGAGCCTGACCTGACCGAGCAGGAGAAGGTGGCCATCCTGGGCCAGCTGTATCACGAG
AAGCCACTGGTGTTTCTAGAGCGTTTCCGCACAGGCCTCCGCGAGGAGCACCTGGCCTGC
TTTGGCCACCTACGTGGTGATCACCGTGCAGACTTCTACTGTGCGGAGGTAGCCCGGCAG
GGCACCGCTCGGCCCCGCACCCTGCGTACACGCCTGCGTAACCGGCGCTACGCTGCCCTG
CGTGAGCTCATCCAAGAGGGCGAGTACTTCAGTGACGAGCAGATGCGGTTCCGGGCTCCA
CTGCTGTATGAGCAGTACATCGGGCAGTACTTAACCCAGGAGGAGCTCAGTGCCCGCACC
CCAGCCCACCAGCCACCCAAGCCCGGCTCCCCCGGCACACCCCCTTGCCCACTCTCCGAC
CTGCTGCTGCAATCCTACCAGGAACAGGAACTGCAGCAACGGCTGCTCCAGCAGCAGGAG
GAGGAGGAGGCCTGCCTGGAGGAGGAAGAAGAGGAAGAGGACAGTGACAAGGAAGACCAG
AGCCCTGGCAAAGATTCGGAGGCCTGGGTTCCCGACTCTGAGGAGAGGCTGATCCTGCGG
GAAGAGTTCACCAGCCGGATGCACCAGCGCTTCCTGGACGGCAAGGACGGGGACTTTGAC
TACAGGTACTTT
>PhDi
GTGAGCGCTATGCTTCGTGCTGTGGCTGCCAGCCGCCTGCCCGTATGCAGCCAGCAGCAG
GGAGAGCCTGACCTGACTGAGCAGGAGAAGGTGGCCATCCTGGGCCAACTCTATCACGAG
AAGCCACTGGTGTTCCTGGAGCGTTTCCGCACAGGCCTTCGTGAAGAACACCTGACCTGC
TTTGACCATCTGCGTGGTGACCATCGTGCTGACTTCTACTGTGCTGAGGTGGCCCGGCAG
GGCACTGCCCGACCCCGCACCCTGCGCACCCGCCTGCGTAACCGGCGCTACGCTGCCCTG
CGTGAGCTCATCCAAGGGGGCGAGTACTTCAGCGACGAGCAGATGCGGTTCCGGGCCCCG
CTGCTGTACGAGCAGTACATCGGGCAGTACCTCACCCAGGAGGAGCTCAGCGCCCGCACC
CCAGCCCACCAGCCACCCAAGCCCGGCTCACATGGCACGCCCGCTTGCCCGCTCTCCGAC
CTGCTGCTCCAGTCCTACCAGGAGCGGGAGCTGCAGCAACGGCTGCTCCAGCAGCAGGAG
GAGGAAGAGGCCTGCCAGGAGGAAGAGGAGGAGGTAGAGGATAGTGACAAGGAAGACCAG
AGCTCCGGCAAAGACTCAGAAGTCTGGGTCCCTGACTCAGAAGAGCGGCTGATATTGCGG
GAGGAGTTCACCAGCCGGATGCACCAGCGCTTCCTGGATGGCAAGGACGGAGACTTTGAC
TACAGGTACTTC
>PtVa
GTGAGCGCCATGCTGCGTGCCGTGGCTGCCAGCCGCCTGCCCGTGTGCAGCCAGCAGCAA
GGCGAGCCTGACCTGACCGAGCGGGAGAAGGTGGCCATCCTGGGCCAGCTATACCACGAG
AAGCCGCTAGTGTTCCTGGAACGCTTTCGCACCGGCCTCCGCGAGGAGCACCTGGCCTGC
TTCGGCCACTTGCGCGGTGACCATCGTGCAGACTTCTACTGTGCTGAGGTGGCCCGGCAG
GGCGCTGCCCGACCCCGCACCCTGCGCACGCGCCTGCGGAACCGGCGCTACGCAGCCCTG
CGTGAGCTCATCCAAGGGGGCGAGTACTTCAGCGACGAGCAGATGCGGTTCCGGGCCCCG
CTGCTGTACGAGCAGTACATCGGCCAGTACCTGACACAGGAGGAGCTCAGCGCCCGTGCC
CCGGCCCACCAGCTGCCCAAGCCCCACTCCCCGGGCTCGCCCGCCTGCCCGCTTTCTGAC
CTGCTGCTCCAGTCCTACCAGGAGCGGGAGCTGCAGCAGCGGCTGCTCCAGCAGCAGGAG
GAGGAGGAGGCCTGCCTGGAGGAGGAGGAAGAGGAGGAGGATAGTGATGAGGACGACCAG
AGCCCCGACAAAGACTCAGAGGCCTGGGTCCCCGACTCAGAAGAGAGGCTGATCCTGCGG
GAGGAGTTCACCAGCCGGATGCACCAGCGCTTCCTCGACGGCAAGGACGGGGACTTTGAC
TACAGGTACTTC
>RhFe
GTGAGCGCTATGCTGCGGGCTGTGGCTGCCAGTCGCCTGCCGGTGTGCAGCCAGCAGCAG
GGTGAGCCCGACCTGACCGAGCAGGAGAAGGTGGCCATCCTGGGCCTGCTGTACCATGAG
AAGCCGCTGGTGTTCCTGGAGCGCTTTCGCACCAGCCTCCGTGAGGAGCACCTGGCCTGC
TTTGGCCACTTGCGTGGTGACCACCGTGCAGACTTCTACTGTGCTGAGGTGGCCCGGCAG
GGCGCTGCCCGGCCCCGCACCCTGCGCACACGCCTGCGTAACCGGCGCTACGCTGCCCTG
CGTGAGCTCATCCAAGGGGGCGAGTACTTCAGCGACGAGCAGATGCGATTCCGGGCCCCG
CTGCTGTACGAGCAGTACATCGGGCAGTACCTGACACAGGAGGAGCTCAGTGCCCGCACT
CCAGCCCACCAGCCAGCCAAACCCGGCTCCCCCGGCACTCCCGCCTGCTCGCTCTCCGAC
CTGCTGCTCCAGTCCTACCAGGAGCGGGAGCTGCAGCAGCGGCTGCTCCAGCAGCAGGAG
GAGGAGGAGGCCTGTCTGGAGGAGGAGGAGGAAGAGGAAGACAGTGATAAGGAAGATCAG
AGCCCTGGCAAAGACTCGGAGACCTGGGTTCCCGACTCTGAAGAGAGGCTGATCCTGCGG
GAAGAGTTCACCAGCCGGATGCACCAACGCTTCCTGGATGGCAAGGACGGGGATTTTGAC
TACAGGTACTTC
>RoAe
GTGAGCGCCATGCTGCGTGCCGTGGCTGCCAGCCGCCTGCCCGTGTGCAGCCAGCAGCAA
GGCGAGCCTGACCTGACCGAGCGGGAGAAGGTGGCCATCCTGGGCCAGCTGTACCATGAG
AAGCCGCTGGTATTCCTGGAGCGCTTTCGCACTAGCCTCCGCGAGGAGCACCTGGCCTGC
TTTGGCCACTTGCGCGGTGACCATCGTGCAGACTTCTACTGTGCTGAGGTGGCCCGGCAG
GGCGCTGCCCGACCCCGCACCTTGCGCACACGCCTGCGGAACCGGCGCTACGCAGCACTG
CGTGAGCTCATCCAAGGGGGTGAGTACTTCAGCGACGAGCAGATGCGGTTCCGGGCCCCA
CTGCTGTACGAGCAGTACATCGGCCAGTACCTGACACAGGAGGAGCTCAGCGCCCGTGCC
CCGGCCCACCAGCTGCCCAAGCCCCACTCCCCTGGCTCACCCGCCTGCCCACTTTCCGAC
CTACTTCTCCAGTCCTACCAGGAGCGGGAGCTGCAGCAGCGGCTGCTCCAGCAGCAGGAG
GAAGAGGAGGCCTGCCTGGAGGAGGAGGAAGAGGAGGAGGACAGTGATGAGGGAGACCAG
AGCCCCGACAAAGACTCAGAGGCCTGGGTCCCCGACTCAGAAGAGAGGCTGATCCTGCGG
GAGGAGTTCACCAGCCGGATGCACCAGCGCTTCCTTGATGGCAAGGACGGGGACTTTGAC
TACAGGTACTTC
