# Supplementary material for: Positively selected genes in the hoary bat (Lasiurus cinereus) lineage: prominence of thymus expression, immune and metabolic function, and regions of ancient synteny
Source: PeerJ. 2022 Mar 17;10:e13130. doi: 10.7717/peerj.13130 (PMC8934532; doi:10.7717/peerj.13130)
Supplement: Supplemental Information 3 — Initially tested orthogroups that have been edge-trimmed as described in the Methods. [file peerj-10-13130-s003.zip › original.trimmed/trimmed-OG0002110.fas]

>EpFu
TCCTCATTGAATTTTGAGAAGCATTCTGAACACTTTTCATGGACAGAAAATCGTTATGAT
GTGAGTCGTCGACGACACAACTCTTCAGACGGCTTTGATTCTGGTATTGGACGTCCCAGT
GGAGGTAACTTTGGAAGGAAAGAAAAAAATGGATGGCGTACACATGGGAGAAATGGCACT
GAAAACATAAATCATCGAGGGGGCTACCATGGTGGGAGTTCCCGGTCTCGGAGCAGTATT
TTCCATTCTGGAAAGAGCCAAGGACTGGAAAACAACATCCCTGACAGTGAGCCAGGGAGG
AAGGAAGACCGGAGAGAACGCAAACAGTTTGAGGCTGAGGACTTCCCGTCTTTAAATCCT
GAATATGAGAGAGAACCAAATCAAAATAAGTCTTTAGCTGCGGGCGTATGGGAGTACCCT
CCGAACCCCACATCTAGAGCTCCCAGGATGCTGGTCATTAAGAAAGGCAATGCCAAGGAC
TTGCAGCTGTCGGGGTTCCCCGCTGGAGGGAACTCCCCGTCACAGCCAGTGAAGAACGGG
ACTGGCCCCAGTGTTTATAAAGGCCTGGTCCCTAAGCCTGCTGCCCCGCCCACAAAACCT
ACACAATGGAAAAGCCAAACTAAAGAGAACAAAGCTGGGACTTCCTTCTCTCATGAGTCT
GCATATGGTGTTGGCAACTTCAATGCTTTTAAGTCAACAGCCAAGAGTTTTAGTCCATCA
ACAACGACAGTGAAAGAGAGTAATCGCTCCAATTCCTCTTCACCTGTTGACAAACTTAGT
CAGCAGCCTCGTCTCACCAAGCTGACCCGAATGCGCACTGACAAGAAGAGCGAGTTTCTG
AAAGCGCTGAAACGGGACCGCGTGGAGGAGGAGCATGAGGAGGAGAGCCACACTGGCTCC
GAGAAGGATGAAGACTCATTTAATTTGCATAACAGCAATAGTACTCGCCAAGACAGAGAT
ATAAACCGGAACTTTGATGAAAATGAAATTCCACAGGAGAACGGCAATGCCTCGGTCATT
TCTCAGCAGATCATTCGGTCCTCAGCCTTCCCACAGACGGATGTTCTTTCAAGTTCCCTT
GAGGCAGAACACAGATTGTTAAAGGAGATGGGCTGGCAAGAAGACAGTGAAAACGATGAA
ACGTGTGCTCCCTTAACTGAGGATGAAATGAGAGAATTCCAAGTTATTAGTGAGCAGTTG
CAGAAGAATGGTCTGAGGAAAAATGGTATTTTGAAAAATGGCCTGATCTGTGACTTCAAG
TTTGGACCCTGGAAA
>HiAr
TCGTCATTGAGTTTCGAGAAGCATCCTGAAAATTTTTCATGGACAGAAAATCGTTTTGAT
GTGAATCGTCGACGACACAACTCTTCAGATGGCTTTGATTCTGGTATTGGACGTTCTAAT
GGAGGTAACTTTGGAAGGAAAGAAAAAAATGGATGGCGTACACATGGAAGAAATGGTACT
GAAAACATAAATCATCGAGGGGGATACCATGGTGGAAGTTCCCGTTCTCGTAGCAGTATT
TTCCATTCTGGAAAAAGCCAAGGACTAGAAAACAACATACCTGACAATGAAACAGGGAGG
AAAGAAGACAAGAGAGAACGCAAACAGTTTGAGGCTGAGGATTTTCCGTCTTTAAATCCT
GAATATGAGAGAGAACCAAATCAGAATAAGTCTTTAGCTGCAGGTGTATGGGAATATCCT
CCGAATCCTAAATCTAGAGCTCCAAGGATGCTGGTCATTAAGAAAGGTAATACAAAAGAT
TTACAGCTATCTGGATTCCCAGTCGTAGGAAATCTTCAGTCACAGCCAGTTAAGAACGGG
ACTGGTCCAAGTGTTTATAAAGGTTTAGTCCCTAAACCTGCTGCTCCACCTACAAAACCC
ACACAGTGGAAAAGCCAAACTAAAGAAAATAAAGTTGGGACTTCTTTCGCCCATGAGTCT
ACATATGGTATTGGCAATTTCAATGCTTTCAAATCAACTGCCAAGAATTTTAGTCCATCA
ACAACTTCAGTGAAAGAGTGTAATCGCTCGAATTCCTCTTCACCTGTTGACAAACTTAAT
CAGCAGCCTCGTCTAACCAAACTGACACGAATGCGCACTGATAAGAAGAGTGAATTTTTG
AAAGCATTGAAAAGGGACAGAGTAGAAGAGGAACATGAAGATGAAAGCCATGCTGGCTCA
GAGAAGGATGATGACTCATTTAATTTGCATAACAGCAATAGTACTCACCAAGAAAGGGAT
ATAAACCGAAACTTTGATGAAAACGAAATTCCGCAAGAGAATGGCAATGCCTCGGTTATT
TCCCAGCAGATCATTCGGTCTTCAACCTTCCCACAAACTGATGTTCTTTCAAGTTCACTT
GAGGCGGAACACAGATTGTTAAAGGAGATGGGCTGGCAAGAAGATAGTGAAAATGATGAA
ACATGTGCTCCCTTAACTGAGGATGAAATGAGAGAATTCCAAGTTATTAGTGAACAGTTA
CAGAAGAATGGTCTGAGGAAAAATGGTATTTTGAAAAATGGCCTGATCTGTGACTTCAAG
TTTGGACCCTGGAAA
>LaCi
TCCTCATTGAATTTTGAGAAGCATCCTGAACACTTTTCATGGACAGAAAGTCGTTACGAT
GTGAGTCGTCGCCGCCACAACTCTTCAGACGGCTTTGATTCCGGCATCGGACGTCCCAGT
GGAGGTAACTTTGGGAGGAAAGAGAAGAACGGATGGCGTGCGCACGGGAGGATCGGCTCA
GAGAACGCCAGCCACCGCGGGGGATACCATGGCGGGGGCTCCCGCGCCCGGGGCGGCGGC
TTCCACTCCGGGAAAAGCCCGGGACTGGAGAACAGCGGCCCGGACTGTGAGCCCGGGAGG
AAGGAGGACAGGAGGGAGCGCAAGCAGTTTGAGGCCGAGGACTTTCCGTCTTTAAATCCT
GAATATGAGAGAGAACCAAATCAAAATAAGTCTTTAGCTGCGGGCGTATGGGAGTACCCC
CCGAACCCCACCTCGAGAGCTCCCAGGATGCTGGTCATTAAGAAAGGCAATGCCAAGGAC
TTGCAGCTCTCGGGGTTCCCCGCTGGAGGGAACCCCCCGTCACAGCCCGTGAAGAACGGG
ACTGGCCCCAGTGTTTATAAAGGCTTGGTCCCTAAGCCCGCTGCTCCGCCCACAAAACCT
ACACAATGGAAAAGCCAAACTAAAGAAAATAAAGTTGGGACTTCTTTCTCTCATGAGTCT
ACATATGGTGTTGGCAACTTCAATGCTTTTAAGTCAACAGCCAAGAATTATAGTCCATCA
ACCACGACAGTGAAAGAGAGTAATCGCTCCAATTCCTCATCACCTGTTGACAAACTTGGT
CAGCAGCCTCGTCTAACCAAGCTGACCCGGATGCGCACCGACAAGAAGAGCGAGTTTCTC
AAAGCGCTGAAACGGGACCGCGTNNNNNNNNNNNNNNNNNNNNNNNGCCACGCCGGCTCC
GAGAAGGATGAAGACTCATTTAATTTGCATAACAGCAATAGCACTCACCAAGACAGAGAC
ATAAACCGGAACTTTGATGAGCATGAAACGCCACAAGAGAACGGCAACGCCTCCGTGATC
TCCCCGCAGATCGTTCGCTCCTCAGCCTTCCCGCAGACGGATGTTCTTTCCAGTTCCCTT
GAGGCGGAACACAGATTGTTGAAGGAGATGGGCTGGCAAGAAGACAGTGAAAACGATGAA
ACGTGTGCTCCCTTAACTGAGGATGAAATGAGAGAATTCCAGGTTATTAGTGAACAGCTG
CAGAAGAACGGTCTGAGGAAAAACGGGATTTTGAAAAACGGCCTCATCTGTGACTTCAAG
TTCGGACCCTGGAAA
>MyLu
TCCTCATTGAATTTTGAGAAGCATTCTGAACACTTTTCATGGACAGAAAATCGTTATGAT
GTGAGTCGTCGGCGACACAACTCTTCAGACGGCTTTGATTCTGGTATTGGACGTCCCAGT
GGAGGTAACTTTGGAAGGAAAGAAAAAAATGGATGGCGTACGCATGGGAGAAATGGCACT
GAAAACATAAATCATCGCGGGGGATACCATGGCGGGAGTGCCCGTTCTCGGAGCAGCATT
TTCCATTCTGGAAAAGGCCAAGGACTGCACGACAACACCCCTGACAGTGAGCCAGGGAGG
AAGGAAGACAGGAGAGAGCGCAAACAGTTTGAGGCTGAGGATTTTCCGTCTTTAAATCCT
GAATATGAGAGAGAACCAAATCAAAATAAGTCTTTAGCTGCAGGTGTATGGGAGTACCCT
CCGAACCCCACATCTAGAGCTCCCAGGATGCTGGTCATTAAGAAAGGCACTGCCAAGGAC
TTGCAGCTGTCCGGGTTCCCCGCCGGAGGGGCTCCCCCATCGCAGCCAGTGAAGAACGGG
ACTGGCCCCAGTGTTTATAAAGGCCTGGTCCCTAAGCCTGCTGCTCCGCCCACAAAACCG
ACACAATGGAAAAGCCAAACGAAAGAAAATAAAGTTGGGACTTCTTTCTCTCATGAGTCT
ACATATGGTGTTGGCAACTTCAATGCTTTTAAATCAACAGCCAAGAATTTTAGTCCATCA
ACAACGACAGTGAAAGAGTGTAATCGCTCCAATTCCTCTTCACCTGTTGACAAACTTAAT
CAGCAGCCTCGTCTAACCAAGCTGACAAGAATGCGCACTGATAAGAAGAGCGAGTTTCTG
AAAGCGCTGAAACGGGACAGAGTGGAGGAGGAGCATGAGGATGGAAGCCATGCTGGCTCC
GAGAAGGATGAAGACTCATTTAATTTGCATAACAGCAATAGTACTCACCAAGACAGAGAT
ATAAACCGGAACTTTGATGAAAACGAAATTCCACAGGAGAACGGCAATGCCTCGGTCCTT
TCCCCGCAGATCATCCGGTCCTCAGCCTTCCCACCGACGGATGTTCTTTCCAGTTCCCTT
GAGGCAGAACACAGATTGTTGAAGGAGATGGGCTGGCAAGAAGACAGTGAAAACGATGAA
ACGTGTGCTCCCTTAACTGAGGATGAAATGAGAGAATTCCAAGTTATTAGTGAACAGTTG
CAGAAGAATGGTCTGAGGAAAAATGGTATTTTGAAAAATGGCCTGATCTGTGACTTCAAG
TTTGGACCCTGGAAA
>PhDi
TCTTCACTGAATTTCGAGAAGCATCCTGAGAACTTTTCATGGACAGAGAGTCGTTACGAT
GTGAACCGCCGACGACACAACTCTTCAGATGGCTTTGATTCCGGCGTTGGACGTCCTAAC
GGAGGTAACTTTGGAAGGAAAGAGAAGAACGGATGGCGGACGCATGGAAGAAATGGAGCT
GAAAACATAAATCACCGGGGCGGGTTCCACGGGGGCAGCTCCCGCTCTCGCAGCAGCGGC
TTCCACCCTGGGAAGAGTCAGGGGCTGGAGAACAGCACCCCTGACAGCGACGCCGGCAGG
AGAGAGGACAAGAGGGAGCGCAGGCAGTTTGAGGCCGAGGACTTTCCATCTTTAAATCCT
GAGTATGAGAGAGAACCAAATCAGAATAAGTCTTTAGCTGCAGGTGTATGGGAGTACCCT
CCGAACCCTAAATCCAGAGCTCCAAGGATGCTGGTCATTAAGAAAGGGAACGCAAAAGAC
TTCCAGCTCTCTGGGTTCCCAGGAGTCGGAAATCTTCCGTCACAGCCAGTTAAGAACGGG
GCTGGTCCAAGTGTCTATAAAGGGCTAGTCCCGAAGCCTGCTGCTCCGCCTTCAAAACCT
CCACAGTGGAAAAGCCAAACTAAAGAGAATAAAGGGGGCGCTGCTTTCTCTCACGAGTCT
GCATACGGCGCTGGCAACTTCAATGCTTTCAAGTCCGCTGCCAAGAGCTTCAGCCCGTCA
GCAGCTTCCGCGAAGGAGTGTCACCGCTCCAACTCCTCTTCGCCCGTGGACAGGCTCGGT
CAGCAGCCCCGGCTCACCAAGCTGACGCGGGCGCGCACGGACAAGAAGAGCGAGTTCCTG
AAGGCCCTGAAGCGGGACCGAGTGGAAGAGGAGCACGAGGACGGGCGCCGCGCCGGCTCG
GAGAAGGACGACGACCCCTTTAACCTGCACAACAGCAACAGTGCCCACCAGGAGAGGGAC
ATAAACCGGAACTTCGACGAGCACGAGCTCCCGCAGGAGAACGGCAATGCCGTGGTGGTT
TCCCAGCAGGTCGTCCGCTCGTCCACCTGTCCTCAGAGCGACGTGCTTTCAAGTTCACTT
GAGGCAGAGCACAGGCTGCTGAAGGAGATGGGCTGGCAAGAAGACAGCGAGAACGACGAG
ACCTGCGCCCCCCTGACTGAGGACGAGATGCGGGAGTTCCGGGCCATCAGCGAGCAGTTA
CGGAAAAATGGTCTGAGGAAAAACGGTGTTTTGAAAAACGGCCTGATCTGTGACTTCAAG
TTCGGGCCCTGGAAG
>PtVa
TCATCACTGAATTTTGAGAAGCATTCTGAAAACTTTTCGTGGACAGAAAATCGTTATGAT
GTGAATCGTCGACGACATAACTCTTCAGATGGCTTTGATTCTGGTATTGGACGTCCTAAT
GGAGGTAACTTTGGAAGGAAAGAAAAAAATGGATGGCGTACACATGGAAGAAATGGTACT
GAAAACATAAATCATCGAGGGGGATACCATGGTGGAAGTTCCCGTTCTCGTAGCAGTATT
TTCCATTCTGGAAAAAGCCAAGGACTAGAAAACAACATACCTGACAATGAAACAGGGAGG
AAAGACGACAAGAGAGAACGCAAACAGTTTGAGGCTGAGGATTTCCCGTCTTTAAATCCT
GAATATGAGAGAGAACCAAATCAGAATAAGTCTCTAGCTGCAGGTGTATGGGAATATCCT
CCAAATCCTAAATCTAGAACTCCAAGGATGCTGGTCATTAAGAAAGGTAATACAAAAGAT
TTACAGCTATCTGGATTCCCAGTAGTAGGAAATCTTCAGTCACAGCCAGTTAAGAACGGG
ACTGGTCCAAGTGTTTATAAAGGTTTAGTCCCTAAACCTGCTGCTCCACCTACAAAACCT
ACACAATGGAAAAGCCAAACTAAAGAAAATAAAGTTGGGACTGCCTTCTCTCATGAGTCT
ACATATGGTGTTGGTAACTTCAATGCTTTTAAATCAACTGCCAAGAATTTTAGTCCATCA
ACAACTTCAGTGAAAGAGTGTAATCGCTCAAATTCCTCTTCACCTGTTGACAAACTTAAT
CAGCAGCCTCGTCTAACCAAACTGACACGAATGCGCACTGATAAGAAGAGTGAATTTTTG
AAAGCATTGAAAAGGGACAGAGTAGAAGAGGAACATGAAGATGAAAGCCATGCTGGCTCA
GAGAAGGATGACGACTCATTTAATTTGCATAACAGCAATAGTACTCACCAAGAAAGAGAT
ATAAACCGAAACTTTGATGAAAATGAAATTCCACAAGAGAATGGCAATGCCTCGGTTATT
TCCCAACAAATCATCCGGTCTTCAACCTTCCCACAAACTGATGTTCTTTCAAGTTCACTT
GAGGCAGAACACAGATTGTTGAAGGAGATGGGCTGGCAAGAAGACAGTGAAAATGATGAA
ACATGTGCACCCTTAACAGAGGATGAAATGAGAGAATTCCAAGTTATTAGTGAACAGTTA
CAGAAGAATGGTCTGAGGAAAAATGGTATTTTGAAAAATGGCCTGATCTGTGACTTCAAG
TTTGGACCCTGGAAA
>RhFe
TCGTCATTGAATTTTGAGAAGCATTCTGAAAACTTTTCCTGGACAGAAAATCGTTATGAT
GTGAATCGTCGACGACACAACTCTTCAGATGGCTTTGATTCTGGTATTGGACGTCCTAAT
GGAGGTAACTTTGGAAGGAAAGAAAAAAATGGATGGCGTACACATGGAAGAAATGGTACT
GAAAACGTAAATCATCGAGGGGGATACCATGGTGGAAGTTCCCGTTCTCGTAGCAGTATT
TTCCATTCTGGAAAAAGCCAAGGACTAGAAAACAACACACCTGACAATGAAACAGGGAGG
AAAGAAGACAAAAGAGAACGCAAACAGTTTGAGGCTGAGGATTTTCCGTCTTTAAATCCT
GAATATGAGAGAGAACCAAATCAGAATAAGTCTTTAGCTGCAGGTGTATGGGAATATCCT
CCGAATCCTAAATCTAGAGCTCCAAGGATGCTGGTCATTAAGAAAGGTAATACAAAAGAT
TTACAGCTATCTGGATTCCCAGTAGTAGGAAATCTTCAATCACAGCCAGTTAAGAACGGG
ACTGGTCCAAGTGTTTATAAAGGTTTAGTCCCTAAACCTGCTGCTCCACCTACAAAACCT
ACACAATGGAAAAGCCAAACTAAAGAAAATAAAGTTGGGACTTCTTTCTCCCATGAGTCT
ACATATGGTATTGGCAATTTCAATGCTTTCAAATCAACTGCCAAGAATTTTAGTCCATCT
ACAACTTCAGTGAAAGAGTGTAATCGCTCAAATTCCTCTTCACCTGTTGACAAACTTAAT
CAGCAGCCTCGTCTAACCAAACTGACACGAATGCGCACTGATAAGAAGAGTGAATTTTTG
AAAGCATTGAAAAGGGACAGAGTAGAAGAGGAACATGAAGATGAAAGCCATGCTGGCTCA
GAGAAGGATGACGACTCATTTAATTTGCATAACAGCAATAGTACTCACCAAGAAAGGGAT
ATAAACCGAAACTTTGATGAAAATGAAATTCCGCAAGAGAATGGCAATGCCACGGTTATT
TCCCAACAGATCATTCGGTCTTCAACCTTCCCACAAACTGATGTTCTTTCAAGTTCACTT
GAGGCAGAACACAGATTGTTAAAGGAGATGGGCTGGCAAGAAGATAGTGAAAATGATGAA
ACATGTGCTCCCTTAACTGAGGATGAAATGAGAGAATTCCAAGTTATTAGTGAACAGTTA
CAGAAGAATGGTCTGAGGAAAAATGGTATTTTGAAAAATGGCCTGATCTGTGACTTCAAG
TTTGGACCCTGGAAA
>RoAe
TCATCATTGAATTTTGAGAAGCATTCTGAAAACTTTTCATGGACAGAAAATCGTTATGAT
GTGAATCGTCGACGACATAACTCTTCAGATGGCTTTGATTCTGGTATTGGACGTCCTAAT
GGAGGTAACTTTGGAAGGAAAGAAAAAAATGGATGGCGTACACATGGAAGAAATGGTACT
GAGAACATAAATCATCGAGGGGGATACCATGGTGGAAGTTCCCGTTCTCGTAGCAGTATT
TTCCATTCTGGAAAAAGCCAAGGACTAGAAAACAACATACCTGACAATGAAACAGGGAGG
AAAGATGACAAGAGAGAACGCAAACAATTTGAGGCTGAGGATTTTCCGTCTTTAAATCCT
GAATATGAGAGAGAACCAAATCAGAATAAGTCTCTAGCTGCAGGTGTATGGGAATATCCT
CCAAATCCTAAATCTAGAACTCCAAGGATGCTGGTCATTAAGAAAGGTAATACAAAAGAT
TTACAGCTATCTGGATTCCCAGTAGTAGGAAGTCTTCAGTCACAGCCAGTTAAGAATGGG
ACTGGTCCAAGTGTTTATAAAGGTTTAGTCCCTAAACCTGCTGCTCCACCTACAAAACCT
ACACAATGGAAAAGCCAAACTAAAGAAAATAAAGTTGGGACTTCCTTCTCTCATGAGTCT
ACATATGGTGTTGGTAACTTCAATGCTTTTAAATCAACTGCCAAGAATTTTAGTCCGTCA
ACAACTTCAGTGAAAGAGTGTAATCGCTCAAATTCCTCGTCACCTGTTGACAAACTTAAT
CAGCAGCCTCGTCTAACCAAACTGACACGAATGCGCACTGATAAAAAGAGTGAATTTTTG
AAAGCATTGAAAAGGGACAGAGTAGAAGAGGAACATGAAGATGAGAGCCACGCTGGCTCA
GAGAAGGATGACGACTCATTTAATTTGCATAACAGCAATAGTACTCACCAAGAAAGGGAT
ATAAACCGAAACTTTGATGAAAATGAAATTCCACAAGAGAATGGCAATGCCTCGGTTATT
TCCCAACAAATCATCCGGTCTTCAACCTTCCCACAAACTGATGTTCTTTCAAGTTCACTT
GAGGCAGAACACAGATTGTTGAAGGAGATGGGCTGGCAAGAAGACAGTGAAAATGATGAA
ACATGTGCTCCCTTAACAGAGGATGAAATGAGAGAATTCCAAGTTATTAGTGAACAGTTA
CAGAAGAATGGTCTGAGGAAAAATGGTATTTTGAAAAATGGCCTGATCTGTGACTTCAAG
TTTGGACCCTGGAAA
