# Supplementary material for: Positively selected genes in the hoary bat (Lasiurus cinereus) lineage: prominence of thymus expression, immune and metabolic function, and regions of ancient synteny
Source: PeerJ. 2022 Mar 17;10:e13130. doi: 10.7717/peerj.13130 (PMC8934532; doi:10.7717/peerj.13130)
Supplement: Supplemental Information 3 — Initially tested orthogroups that have been edge-trimmed as described in the Methods. [file peerj-10-13130-s003.zip › original.trimmed/trimmed-OG0002112.fas]

>EpFu
CTGGAAGAAACTGCATTTGAAGAAATCGAAAGGGATTTTCAGGAGGTTCTGAATGAACTT
TTAGGAGACAAAAGTCTGGAGAAATTTAGGGTTGAATATGAGAAGCTTCATGCTGTTATG
AAAAAGTCTTATGAAAATGAAAAGCGTCTGATGGCCAAATGCAGAGAACTGAATGCGGAG
ATTGTGGTTAATTCCGCGAAGGTCGCCACTGCCCTGAAGCTCTCTCAGGATGACCAGACC
ACCATCGCCTCCTTGAAAAAGGAAATTGAAAAGGCCTGGAAGATGGTGGACGCAGCCTAT
GATAAAGAGCAGAAGGCGAAGGAGACGATTCTTGCCCTGAAAGAGGAAATCGTGAACTTA
ACCAAACTAGTCGAGCAAGGGTCTGGACTGACAATGGACCAGGATAGCAATATCCGAGAT
TTACTGAAGTTCAAAGAAGAAGTGACAAAGGAGCGAGACCAGCTCTTGTCAGAAGTGGTG
AAATTACGAGAGTCCTTAGCTCAGATCACTGAACATCAGCAGGAAGCAGAGCGAAGCCGA
GATGAGGCAGAGCACACCATCAATCAGTTCCAACAAGAAATCCAGCAACGTCAGAATGAA
GCTTTGCGGGAGACTCGGAAGAAGGAAAAACTGGAGAAAGAGCTCAAGCAGATTCAATCG
GACATGGACACCAGGCAGACAGAGATCAAGGCCCTGCAGCAGTATGTGCAAAAGAGCAAG
GAGGAGCTGCAGAGGCTGGAGCAGCAGCTGAAGGAGCAGAAGATATTGAACGAGAGAGCT
GCAAAGGAACTGGAGCAGTTTCAGATGAGAAATGCTAAACTTCAGCAAGAGAACGAACAA
CACATTTTGGTTTGCGAGCAGCTATCCCAGGAAAACCAGCAGAAGGCATTGGAGCTCAAA
GCCAGAGAGGAAGAAGTTCATCAGATGCGCACTGACATCGGGAAGCTCAACAAAGTCAGG
GAGCAAATCCATAAGAAATTACACCAGATTGAAGACCAAAAGGCGGAAGTAGAACAGCAC
AAGGACACTCTAAAAAATCAGATCTTGGGATTAGAGAGAGAGGTGGAGGTGTCAAAGAAA
CAAGCAGAACTTGATAAGAAAGCAATGGATGAGCTTCTGAGAGAAAGGGACATGTTAAAT
AAGGTCCTCATGAACATGGAAGACATAAAAGTCCGCGAAATGCAGATTTTTGACTACAAA
AAGAAAATCGCTGAATCAGAGACTAAATTAAAACAGCAACAGAACCTGTACGAAGCTGTG
AGGTCAGACAGGAATTTGTACAGCAAAAATCTGGTGGAAGCTCAGGATGAAATAACGGAA
ATGAAGAAAAAATTAAAGATTATGACCCATCAGGTAGATCAGCTGAAGGAGGAAATCTCT
TCCAAAGAGTCAGCACTTGTGAAGCTACATCTGGAACAGCAACGCATAGAGAAGGAGAAG
GAAACATTGAAGGCCGAGCTGCAGAAGCTGAGACAACAAGCCCTGGAGACCAAACACTTC
ATTGAAAAACAGGAAACTGAAGAGAGAAAACTCTTGCGCATTATTGCCGAGGCTGATGGG
GAGAGGCTGAGACAGAAGAAGGAATTAGACCAGGTCATCGGCGAGAGAGATATCCTAGGG
TCACAGCTTGTTCGTCGCAACGATGAGTTGGCTTTGCTCTATGAGAAGATCAAGATCCAA
CAGTCCGTGCTGAATAAAGGCGAGACCCAGTACAACCAGAGGCTGGAGGACATGAGGATC
CTCAAGCTTGAGATCAAGAAGCTTCGCCGGGAAAAGGGGATTCTTGCCAGGAGTGTGGCT
AATGTCGAGGAACTCAGGCAGGAGCTTTTTCACATGCAGAGAGAGTTCATGAAGGAGCGG
ACACGCTGCCGAGCGCTGGAGGAGGAGCTGGAGAACCCCATGAACGTGCACAGGTGGAGG
AAGCTCGAGGCCAGTGACCCCACTACCTATGAGCTGATAGAGAAAATTCACACCCTGCAG
AAGCGTCTCATCAGCAAGACCGAAGAGGTGGTGGAGAAAGAGCTGCTTCTTCAGGAAAAG
GAGAAACTGTATGTGGAGCTGAAGCACATCCTGGCCCGGCAGCCCGGGCCCGAGGCTGCG
GAACAGCTGCATATCTACCGCCAGACGCTGCGGGAGAAGACCAAGCAGCTTAAAGTTTTG
TCTTCAGAATTGAATATGTATGAATCACAGAGCGAAGAGTATAAGTATGAGCTGGGAAAA
CTTAGCAATGAACTAATGAATTTAAAGAAGAAATACCTCGCTCAGAAACGTAAAGAGCAC
CTTCAGAAACAAAAGGACAAAACATCCATGGATGTCACCATCTCACTGGGCAAACCAACT
GGCCCTCGTTTTACTGGGGGTGGATTT
>HiAr
CTGGAAGAAACTGCATTTGAAGAAATCGAAAGGGATTTTCTGGAGGTTCTCAACGAACTT
TCAGGAGACAAAAGTCTGGAGCGATTTAGGATCGAATATGAGAAGCTTCATGCTGTCATG
AAAAAGTCTTATGACAATGAAAAGCGTCTGATGGCCAAATGCAGAGAGCTAAATGCAGAG
ATTGTGGTTAATTCCGCGAAGGTCGCCACTGCCCTGAAGCTCTCTCAGGATGACCAGACC
ACCATTGCATCCCTGAAGAAGGAAATTGAAAAGGCCTGGAAGATGGTAGACTCAGCCTAT
GATAAAGAGCAGAAGGCAAAGGAGACGATTCTTGCCCTGAAGGAGGAAATAGTGAACCTG
ACCAAACTAGTGGAGCAAGGATCTGGACTATCAATGGACCAGGACAGCAATATCCGAGAT
TTACTGAAGTTCAAAGAAGAAGTGACAAAGGAGCGAGACCAGCTCTTGTCAGAAGTGGTG
AAATTACGAGAGTCCTTAGTTCAGATCACTGAACAGCAGCAGGGGCTGGAGCAACAGAAA
GAAGAGGCCGAGCAGGTCATCAGTCAGTTCCATCAAGAAATCCAGCAACGTCAGAACGAA
ACTTCTCGGGAATCTCGGAAGAAGGAGAAACTGGAGAAAGAGCTCAGGCAGATTCAGACA
GACATGGACTCCCGGCAGACGGAAATCAAGGCCCTGCAGCAGTACGTGCAGAAGAGCAAG
GAGGAGCTACAGAAGCTGGAGCAGCAGCTGAAGGAGCAGAAGATATTGAATGAGAGAGCT
GCAAAGGAACTGGAGCAGTTTCAGATGAGAAATTCTAAACTTCAGCAAGAGAATGAACAA
CACAGTTTGGCTTGCGAGCAGCTATCCCAGGAGAACCAGCAGAAGGCACTGGAGCTCAAA
GCCAAAGAGGACGAAGCCCATCAGATGCGCCTTGACATTGGAAAGCTCAACAAAGTCAAA
GATCAAATCCATAAAAAGTTGCACCAGATTGAAGATCAAAAGGCAGAAGTGGAACAGCAC
AAGGAGACTCTGAAAAGTCAGATCTTGGGATTAGAGAGAGAGGTGGAGGCTTCAAAGAAA
CAGGCAGAACTTGATAAGAAAGCAATGGATGAGCTTCTGAGAGAAAGGGACATATTAAAT
AAGGTCTTCACGAACATGGAAGACATAAAAGTCCGTGAAATGCAGATTTTTGACTACAGG
AAACAAATCGCTGAATCAGAGACTAAATTAAAACAGCAACAGAACCTGTATGAAGCTGTG
AGGTCAGACAGGAATCTGTATAGCAAGAATCTGGTGGAGGCTCAGGATGAAATAACAGAA
ATGAGGAGAAAATTAAAGGTTATGACCCATCAGGTAGATCAGCTGAAAGAGGAAATCTCT
GCCAAAGAGTCAGCACTTGTGAAGCTACATCTGGAACAGCAGCGGATAGAGAAGGAGAAG
GAAACGCTGAAGGCCGAGCTGCAGAAGCTGAGACAACAAGCCCTGGAGACCAAACACTTC
ATTGAAAAGCAAGAAGCTGAAGAGAGGAAACTCCTGCGAATTATCGCGGAGGCTGATGGG
GAGAGGCTGAGACAGAAGAAGGAATTAGACCAGGTCGTCAGCGAGAGAGATATCCTCGGG
TCACAGCTTGTTCGGCGCAATGATGAGTTGGCTTTGCTGTATGAGAAGATCAAGATCCAA
CAGTCGGTGCTGAATAAAGGCGAGAGCCAGTACAACCAGAGGGTGGAGGACATGAGAATC
CTCAAGCTAGAGATCAAGAAGCTTCGCCGGGAAAAGGGGATTCTTGCCAGGAGTGTGGCT
AATGTTGACGAACTCAGGCAGGAGCTTTTCCACATGCAAAGAGAATTCCTGAAGGAGAAG
ACACGGTGCCGAGCCCTGGAGGAGGAGCTGGAGAACCCCATGAACGTGCACAGATGGAGG
AAGCTTGAGGCCAGTGACCCCAGTACCTTTGAGCTGATACAGAAAATTCACACCCTGCAG
AAGCGTCTCATTGGCAAGACAGAAGAGGTGGTTGAGAAAGAGCTGCTCCTTCAGGAAAAG
GAGAAACTGTACGTGGAGCTAAAGCACATCCTAGCCCGGCAGCCTGGGCCCGAGGCTGCG
GAGCAGCTGCAGATATACCGCCACACGCTGCGCGAGAAGACGAAGCAGCTTAAAGTTTTG
TCTTCAGAACTGAATATGTATGAGTCACAGAGCCAAGAATATAAGTACGAGATCGAGAAA
CTCACCAATGAACTAGTAAATTTAAAGAAGAAATACCTCGCTCAGAAACGTAAAGAACAC
CTTCAAAAAAACAAGGACAGAATATCCATGGATAACGCCTTCTCCGTGGCCAAGGCAACT
GGCCCTCGTTTCACTGGGGGTGGATTT
>LaCi
CTGGAAGAAACTGCATTTGAAGAAATTGAAAGGGACTTTCAGGAGGTTCTCAATGAGCTT
TTAGGAGACAGAAGTCTGGAGAAATTTAGGATTGAATATGAGAAGCTTCATTCTGTCATG
AAAAAGTCTTATGAAAATGAAAAGCGTCTGATGGCCAAATGCAGAGAACTGAATGCAGAG
ATTGTGGTTAATTCCGCGAAGGTCGCCACTGCCCTGAAGCTCTCTCAGGATGACCAGACC
ACCATTGCATCCTTGAAAAAGGAAATTGAAAAGGCCTGGAAGATGGTGGACGCAGCCTAT
GATAAAGAGCAAAAGGCGAAGGAGACAATTCTTGCCCTGAAAGAGGAAATCGTGAACTTA
ACCAAACTAGTTGAGCAAGGGTCTGGACTGACAATGGACCAGGATAGCAATATCCGAGAT
TTACTGAAGTTCAAAGAAGAAGTGACAAAGGAGCGAGACCAGCTCTTGTCAGAAGTGGTG
AAATTACGAGAGTCCTTAACTCAGACCTCTGAGCAGCAGCAGGAAGCAGAGCGAACCCGA
GATGAGGCAGAGCACGCCATCAATCAGTTCCAACAAGAAATCCAGCAACGTCAGAATGAA
GCTTTGAGGGAGACTCGGAAGAAGGAAAAATTGGAGAAAGAGCTCAAGCAGATTCAGACG
GACATGGACACCAGGCATACGGAGATCAAGGCCCTNNNNNNNNNNNNNNNNNNNNNNNNN
NNNNNNNNNNNNNNNNNNNNNNNNNNNNNNNNNNNNNNNNNNATATTGAACGAGAGAGCT
GCAAAGGAACTGGAGCAGTTTCAGATGAGAAATGCTAAGCTTCAGCAAGAGAACGAACAA
CACACTTTGGTTTGCGAGCAGCTATCCCAGGAGAACCAGCAGAAGGCATTGGAGCTCAAA
GCCAAAGAGGAAGAATTACATCAGATGCGCACTGACATCGGGAAACTCAACAAAGTCAGG
GAGCAAATCCATAAGAAATTACACCAGATTGAAGACCAAAAGGCGGAAGTAGAACAGCAC
AAGGACACTCTAAAAAACCAGATCTTGGGATTAGAGAGAGAGGTGGAGGTGTCAAAGAAA
CAAGCAGAACTTGATAAGAAAGCAATGGATGAGCTTCTGAGAGAAAGGGACATGTTAAAT
AAGGTCCTCATGAACATGGAAGACATAAAAGTCCGCGAAATGCAGATTTTTGACTACAAA
AAGAAAATCGCTGAATCAGAGACTAAATTAAAACAGCAACAGAACCTGTATGAAGCTGTG
AGGTCAGACAGGAATCTGTACAGCAAAAATCTGGTGGAAGCTCAGGATGAAATAACGGAA
ATGAAGAAAAAGTTAAAGATTATGACCCATCAAGTAGATCAGCTGAAGGAAGAAATCTCT
GCCAAAGAGTCAGCGCTTGTGAAGCTACATCTGGAACAGCAACGCATAGAGAAGGAGAAG
GAAACCTTGAAGGCCGAGCTGCAGAAGCTGAGACAACAAGCCCTGGAGACCAAACACTTC
ATTGAAAAACAGGAAACCGAAGAGAGAAAACTCCTGCGCATTATTGCCGAGGCTGATGGG
GAGAGGCTGAGACAGAAGAAGGAATTAGACCAGGTCATCGGCGAGAGAGATATCCTCGGG
TCACAGCTTGTTCGTCGCAATGATGAGTTGGCTTTGCTCTATGAGAAGATCAAGATCCAA
CAGTCCGTGCTAAATAAAGGCGAGACCCAGTACAACCAGAGGCTGGAGGACATGAGGATC
CTCAAGCTTGAGATCAAGAAGCTTCGCCGGGAAAAGGGGATTCTTGCCAGGAGTGTGGCT
AATGTCGAGGAACTCAGGCAGGAGCTTTTTCACATGCAGAGAGAGTTCATGAAGGAGCGG
ACACGCTGCCGAGCCCTGGAGGAGGAGCTGGAGAACCCCATGAACGTGCACAGGTGGAGG
AAGCTCGAGGCCAGTGACCCCACTACCTACGAGCTGATAGAGAAAATTCACACCCTGCAG
AAGCGTCTCATCAGCAAGACTGAAGAGGTGGTGGAGAAAGAGCTGCTCCTTCAGGAAAAG
GAGAAACTGTATGTGGAGCTCAAGCACATCCTGGCCCGGCAGCCCGGGCCCGAGGCTGCG
GAGCAGCTGCAGATATACCGCCAGACGCTGCGGGAGAAGACCAAGCAGCTTAAGGTTTTG
TCTTCAGAATTGAATATGTATGAATCACAGAGCGAAGAGTATAAGTATGAGCTGGGAAAA
CTTAGCAATGAACTAATGAATTTAAAGAAGAAATACCTCGCTCAGAAACGCNNNNNNNNN
NNNNNNNNACAAAAGGACAGACCATCCATGGATGTCACCATCTCCATGGGCAAACCAAAT
GGCCCTCGTTTTACTGGGGGTGGATTT
>MyLu
CTGGAAGAAACGGCGTTTGAAGAAATCGAAAGGGATTTTCAGGAGGTTCTCAATGAACTT
TTAGGCGACAAAAGTCTGGAGAAATTTAGGGTTGAATATGAGAAGCTTCATGCTATCATG
AAAAAGTCTTATGAAAATGAAAAGCGTCTGATGGCCAAATGCAGAGAACTGAACGCGGAG
ATTGTGGTGAATTCCGCGAAGGTCGCCACTGCCCTGAAGCTCTCTCAGGACGACCAGACC
ACCATTGCATCCTTGAAAAAGGAAATTGAAAAGGCCTGGAAGATGGTGGACGCAGCCTAT
GATAAAGAGCAGAAGGCGAAGGAGACGATTCTTGCCCTGAAAGAGGAGATTGTGAACTTA
ACTAAACTAGTCGAGCAAGGGTCTGGACTGACAATGGACCAGGATAGCAATATCCGAGAT
TTACTGAAGTTCAAAGAAGAAGTGACAAAGGAGCGAGACCAGCTCTTGTCAGACGTGGTG
AAATTACGAGAGTCCTTAGCTCAGACCACTGATCAGCAGCAGAATGCGGAGCGAAGCCGA
GAAGAGGCAGAGCACGCCATCATTCAGTTCCAACAAGAAATCCAGCAACGTCAGAATGAA
GCTTTGAGGGAGACTCGGAAGAAGGAAAAACTGGAGAAAGAGCTCAAGCAGATTCAGACG
GACATGGACACCAGGCAGACGGAGATCAAGGCCCTGCATCAGTATGTGCAGAAGAGCAAG
GAGGAGCTGCAGAGGCTGGAGCAGCAGCTGAAGGAGCAGAAGATATTGAACGAGAGAGCT
GCAAAGGAACTGGAGCAGTTTCAGATGAGAAATGCTAAACTTCAGCAAGAGAACGAACAA
CACGCTTTGGTTTGCGAGCAGCTATCCCAGGAAAACCAGCAGAAGGCATTGGAGCTCAAA
GCCAAAGAGGAAGAAGTTCATCAGATGCGCACTGACATCGGGAAGCTCAACAAAATCAGG
GAGCAAATCCATAAGAAATTACACCAGATTGAAGACCAAAAGGCGGAAGTAGAACAGCAC
AAGGAAACTCTAAAAAGTCAGATCTTGGGATTAGAGAGAGAGGTGGAGGCTTCAAAGAAA
CAAGCAGAACTTGATAAGAAAGCAATGGATGAGCTTCTGAGAGAAAGGGACATGTTAAAT
AAGGTCCTCATGAACATGGAAGACATAAAAGTCCGCGAAATGCAGATTTTTGACTACAAA
AAGAAAATCGCTGAATCAGAGACTAAATTAAAACAGCAACAGAACCTGTACGAAGCTGTG
AGGTCAGACAGGAATCTGTACAGCAAAAACCTGGTGGAAGCTCAGGATGAAATAACGGAA
ATGAAGAAAAAATTAAAGATTATGACTCATCAGGTAGATCAGCTGAAGGAAGAAATCTCT
GCCAAAGAGTCAGCGCTCGTGAAGCTACATCTGGAACAGCAGCGCATAGAGAAGGAGAAG
GAAACATTGAAGGCCGAGCTGCAGAAGCTGAGACAACAAGCCCTGGAGACCAAACACTTC
ATTGAAAAACAGGAAGCTGAAGAGAGAAAACTCTTGCGCATTATTGCCGAGGCTGATGGG
GAGAGGCTGAGACAGAAGAAGGAATTAGACCAGGTCATCGGCGAGAGAGATATCCTCGGG
TCGCAGCTCGTTCGTCGCAACGATGAGTTGGCTTTGCTTTATGAGAAGATCAAGATCCAA
CAGTCCGTGCTGAATAAAGGCGAGATCCAGTACAACCAGAGGCTGGAGGACATGAGGATC
CTCAAGCTTGAGATCAAGAAGCTTCGCCGGGAAAAGGGGATTCTTGCCAGGAGTGTGGCT
AATGTCGAGGAACTCAGGCAGGAGCTTTTCCACATGCAGAGAGAGTTCATAAAGGAGCGG
ACACGCTGCCGAGCGCTGGAGGAGGAGCTGGAGAACCCCATGAACGTGCACAGGTGGAGG
AAGCTCGAGGCCAGTGACCCCACTACCTATGAGCTGATAGAGAAAATTCACACCCTGCAG
AAGCGTCTCATCAGCAAGACGGAAGAGGTGGTGGAGAAAGAGCTGCTCCTCCAGGAAAAG
GAGAAACTGTATGTGGAACTAAAGCACATCCTGGCCCGGCAGCCCGGGCCCGAGGCTGCA
GAGCAGCTGCAGATCTACCGCCAGACGCTGCAACAGAAGACCAAGCAGCTTAAAGTTTTG
TCTTCAGAATTGAATATGTATGAATCACAGAGCGAAGAGTATAAGTATGAGCTGGGAAAA
CTTAGCAATGAACTAATGAATTTAAAGAAGAAATACCTCGCTCAGAAACGTAAAGAGCAC
CTTCAGAAACACAAGGACAAAACATCCATGGATGTCGCCATCCCAGTGGGCAAACCAACT
GGCCCTCGTTTTACTGGGGGTGGATTT
>PhDi
CTGGAAGAAACTGCATATGAAGAAATTGAAAAGGATTTTCAGGAGGTTCTCAGTGAACTT
TCAGGAGACAAAGGTCTGGAGCGATTTAAGACTGAATATGAGAAGCTTCACGCCATCATG
AAAAAGTCTTATGACAACGAAAGACGGCTGATGGCCAAGTGCAGAGAGCTCAATGCGGAG
ATTGTGGTTAATTCCGCAAAGGTCGCCACTGCCCTGAAGCTCTCCCAGGACGATCAGACC
ACCATTGCCTCCTTGAAAAAGGAAATTGAAAAGGCCTGGAAGATGGTGGACTCGGCCTAT
GATAAAGAACAGAAGGCGAAGGAGACGATTCTTACCCTGAAGGAAGAAATAGTGAAACTA
ACCAAACTAGTCGAGCAAGGGTCTGGACTGTCGATGGACCAGGATAGCAATATCCGAGAT
TTACTGAAATTCAAAGAAGAGGTGACGAAGGAGCGAGACCAGCTTCTGTCAGAAGTGGTG
AAGTTACGGGAGTCCCTAGCTCAGACGGCTGTACAGCAGCAGGACACGGAGCGAAGCAGA
GAGGAGGTGGAGCACACCATCAGCCAGTTCCAACAAGAAATCCAGCAACTTCAGAATGAA
GTTATGAGGGAGACGCGAAAGAAGGAAAAGCTAGAGAAAGAGCTCAAGCAGATCCAGACG
GACATGGACAGCAGGCAGACGGAGATTAAGGCCCTGCAGCAGTACGTGCAGAAGAGCAAG
GAGGAGCTTCAGAGGCTGGAGCCGCAGCTGAAGGAGCAGAAGATATTGAATGAGAGAGCT
GCAAAGGAACTGGAGCAGTTTCAGATGAGAAATTCTAAACTTCAGCAAGAGAATGAACAA
CACAGTTTGGCTTGCGAGCAGCTATGCCAGGAAAACCAGCAGAAGACCTTGGAGCTCAAA
GCCAAAGAGGAAGAAATTAATCAGATGCGCGTTGACATCGGGAAGCTCAACAAGATCAGA
GAGCAAATCCATAAGAAGCTGCACCAGATTGAAGATCAAAAGGCAGAAGTGGAGCAGCAC
AAGGACACTCTGAAAAATCAGATCTTGGGATTAGAGAAAGAGGTGGAGGCTTCGAAGAAG
CAAGCAGAACTTAATAAGAAAGCAATGGATGAGCTGATGAGAGAAAGAGACATGTTAAAT
AAGGTCCTCATGAACATGGAAGACATAAAAGTCCGTGAAATGCAGATTTTTGACTTCAAA
AAGAAAATCGCAGAATCAGAGACTAAATTAAAACAGCAACAGAACCTGTATGAAGCTGTG
AGGTCAGACAGGAACCTGTATAGCAAAAATCTGGTTGAAGCTCAGGATGAAGTAACAAAA
ATGAAGAGAAAATTACAGATTATGACCCATCAGGTAGATCAGCTGAAAGAAGAAATCTCT
GCCAAAGAGTCAGCACTTGTGAAACTGCATCTGGAACAGCAGCGGATAGAGAAGGAGAAG
GACACATTGAAGGCTGAGCTGCAAAAGCTGAGACAACAAGCCCTGGAGACCAAGCACTTC
ATTGAAAATCAGGAAGCTGAAGAGAGAAAACTCTTGCGAATTATTGCTGAGGCTGATGGG
GAGAGGCTGAGACATAAGAAAGAATTAGACCAGGTCATCAGCGAGAGAGATATCCTTGGG
TCCCAGCTCATTCGGCGCAATGATGAGTTGGCTTTGCTCTACGAGAAGATCAAGATCCAA
CAGTCCATCCTGAATAAAGGCGAGAGACAGTACAGTCAGAGGGTGGAGGACATGAGAATC
CTCAAGCTCGAGATCAAGAAGCTTCGCCGGGAAAAGGTCATTCTTGCCAAGAGTGTGGCT
AATGTCAGCGAGCTCAGGCAGGAGCTTTTTCACATGCAAAGAGAATTCCTGAAGGAGAGG
ACGCGATGCCGAGCCCTGGAGGAGGAACTGGAGAATCCCATGAACGTGCACAGATGGAGG
AAGCTGGAGGCCAGTGACCCCAGTACCTATGAGCTGATACAGAAAATTCATATGCTGCAG
AAGCGTCTCATCAGCAAGACGGAAGAGGTGGTTGAGAAAGAGCTGCTCCTTCAGGAAAAG
GAGAAACTGTATGTGGAACTAAAGCTCACCCTGGCCCGGCAGCCTGGGCCCGAGGCTGCA
GAGCAGCTACAGATCTACCGCCAGACGCTGCAGGAGAAGTCCAAGCAGATTAAAGTTTTG
TCTTCAGAATTGAATATGTATGAAACACAGAGCGAAGAATATAAGTACGAGCTGAGGAAA
CTTAGTAATGAACTAATGAATTTAAAGAAGAAATACCTTGCTCAGAAGCGTAAAGAATAC
ATTCAGAAAAACAAAGACAGAGTATCTGTGGACCACACCTTCTCGGTGGCCAGACCGACT
GGCCCTCGTTTTACTGGGGGTGGATTT
>PtVa
CTGGAAGAAACTGCATTCGAAGAAATCGAAAGGGATTTTCAGGAGGTTCTCAATGAACTT
TCAGGAGACAAAAGCCTGGAGAGATTTAGGACTGAATATGAGAAGCTTCATGCTATCATG
AAAAAGTCTTATGACAATGAAAAGCGTCTGATGGCCAAATGCAGAGAGCTAAATGCAGAG
ATTGTGGTTAATTCTGCAAAGGTCGCCACTGCTCTGAAGCTGTCTCAGGATGATCAGACC
ACCATTGCATCCCTGAAGAAGGAAATTGAAAAGGCTTGGAAGATGGTGGACTCAGCCTAT
GATAAAGAGCAGAAGGCAAAGGAGACGATTCTTGCCCTGAAAGAGGAAATAGTGAACCTA
ACCAAACTAGTCGAGCAAGGGTCTGGATTATCAATGGACCAGGACAGCAATATCCGAGAT
TTGCTGAAGTTCAAAGAAGAAGTGACAAAGGAGCGAGACCAGCTCTTGACAGAAGTGGTG
AAATTACGAGAGTCCTTAGCTCAGATCACTGAACAGCAGCAGGAAATGGAGCGATGCAGA
GAAGAGGCCGAGCAGACCATCAGTCAGTTCCAACAAGAAATCCAGCAACGTCAGAACGAA
ACTTCCCGGGAGTCTCGGAAGAAGGAAAAACTGGAGAAAGAGCTCAGGCAGATTCAGACA
GACATGGACACCAGGCAGACGGAAATTAAGGCCCTGCAGCAGTATGTGCAGAAGAGCAAG
GAGGAGCTCCAGAAGCTGGAGCAGCAGCTGAAGGAGCAGAAGATATTGAATGAGAGAGCT
GCAAAGGAACTGGAGCAGTTTCAGATGAGAAATTCTAAACTTCAGCAAGAGAACGAACAA
CACAGTTTGGTTTGTGAGCAGCTATCCCAGGAAAACCAACAGAAGGCATTGGAGCTTAAA
GCCAAAGAGGAAGAAGTCCATCAGATGCGCCTTGACATTGGGAAGCTCAACAAAATCAGA
GAGCAAATCCACAAGAAATTGCACCAGATTGAAGATCAAAAGGCAGAAGTGGAACAGAAC
AAGGAAACTCTAAAAAATCAGATCTTGGGATTAGAGAGAGAGGTAGAGGCTTCAAAGAAA
CAAGCAGAGCTTGATAAGAAAGCAATGGATGAGCTTCTGAGAGAAAGGGACATATTAAAT
AAGGTCCTCATGAACATGGAAGACATAAAAATCCGTGAAATGCAGATTTTTGACTACAGG
AAAAAAATTGCTGAATCAGAGACTAAATTAAAACAACAACAGAACCTGTACGAAGCTGTG
AGGTCAGACAGAAATCTGTATAGCAAAAATCTGGTAGAGGCCCAGGATGAAATAACGGAA
ATGAAGAGAAAATTAAAGATTATGACACATCAGGTGGATCAGCTGAAAGAAGAAATCTCT
GCCAAAGAGTCAGCACTTGTGAAGCTACATCTGGAACAGCAGCGGATAGAGAAGGAGAAG
GAAACATTGAAGGCTGAGCTGCAGAAGCTGAGACAACAAGCCCTGGAGACCAAACACTTC
ATCGAAAAGCAAGAAGCTGAAGAGAGAAAACTCCTTCGAATTATTGCTGAGGCTGATGGG
GAGAGGCTGAGACAGAAGAAGGAATTAGACCAGGTCATCAGCGAGAGAGATATCCTTGGG
TCACAGCTTGTTCGGCGCAATGATGAGTTGGCTTTGCTGTATGAGAAGATCAAGATCCAA
CAGTCTGTGCTGAATAAAGGCGAGAGCCAGTACAACCAGAGGGTGGAAGACATGAGAATC
CTCAAGCTTGAGATCAAGAAGCTTCGCCGGGAAAAGGGGATTCTCGCCAGGAGCGTGGCT
AATGTCGAGGAACTCAGGCAGGAGCTTTTTCACATGCAAAGAGAATTCCTGAAGGAGAGA
ACACGATGCCGAGCCCTGGAGGAAGAACTGGAGAACCCCATGAACGTGCACAGGTGGAGG
AAGCTTGAGGCCAGTGACCCCAGTACCTTTGAGCTGATACAGAAAATTCACACCCTGCAG
AAGCGTCTCATCAGCAAGACGGAAGAGGTGGTTGAGAAAGAGCTGCTCCTTCAGGAAAAG
GAGAAACTGTATGTGGAACTAAAGCACATCCTGGCCCGGCAGCCAGGGCCCGAGGCTGCG
GAGCAGCTGCACATCTATCGCCACACGCTGCGGGAGAAGACCAAGCAGCTTAAAGTTTTG
TCTTCAGAATTGAATATGTATGAATCACAGAGCCAAGAATATAAGTACGAGATCGAGAAA
CTTAGCAATGAACTACTGAATTTAAAGAAGAAATACCTCGCTCAGAAACGTAAAGAACAC
ATTCAGAAAAACAAGGACAGAATATCCATGGATAACGCCTTCTCACTGGCCAAACCAACT
GGCCCTCGTTTTACTGGGGGTGGATTT
>RhFe
CTGGAAGAAACTGCATTTGAAGAAATCGAAAAGGATTTTCTGGAGGTTCTCAATGAACTT
TCAGGAGACAAAAGTCTGGAGAGATTTAGGATTGAATATGAGAAGCTTCATGCTGTCATG
AAAAAGTCTTATGACAATGAAAAGCGTCTGATGGCCAAATGCAGAGAGCTCAATGCAGAG
ATTGTGGTTAATTCCGCGAAGGTCGCCACTGCGCTGAAGCTCTCTCAGGATGATCAGACC
ACCATTGCATCCCTGAAGAAGGAAATTGAAAAGGCCTGGAAGATGGTGGACTCAGCCTAT
GATAAAGAGCAGAAGGCAAAGGAGACAATTCTTGCCCTGAAAGAGGAAATAGTGAACCTA
ACGAAACTAGTCGAGCAAGGATCTGGACTATCGATGGACCAGGACAGCAATATCCGAGAT
TTACTGAAGTTCAAAGAAGAAGTGACAAAGGAGCGAGACCAGCTCTTGTCAGAAGTGGTG
AAATTACGAGAGTCCTTAGCTCAGACCACTGAACAGCAGCAGGAACTGGAGCAACACAAA
GAAGAGGCTGAGCATGCAATCAGTCAGTTCCAACAAGAAATCCAGCAACGTCAGAATGAA
ACTTCTCGGGAGTCTCGGAAGAAGGAGAAACTAGAGAAAGAGCTCAGGCAGATTCAGACA
GACATGGACAACAGGCAGACGGAAATTAAGGCCCTGCAGCAGTATGTGCAGAAGAGCAAG
GAGGAGCTCCAGAAGCTGGAGCAGCAGCTGAAGGAGCAGAAGATACTGAATGAGAGAGCT
GCAAAGGAACTGGAGCAGTTTCAGATGAGAAATTCTAAACTTCAGCAAGAGAACGAACAA
CACAGTTTGACTTGCGAACAGCTATCCCAGGAAAACCAGCAGAAGGCACTGGAGCTCAAA
GCCAAAGAGGACGAAGTCCATCAAATGCGACTTGACATTGGGAAGCTCAACAAAGTCAAA
GATCAAATCCATAAGAAATTGCACCAGATTGAAGATCAAAAGACAGAAGTAGAACAGCAC
AAGGAAACTCTAAAAAATCAGATCTTGGGATTAGAGAGAGAGATGGAGGCTTCAAAGAAA
CAAGCAGAACTTGATAAGAAAGCAATGGATGAGCTTCTGAGAGAAAGGGACATATTAAAT
AAGGTCTTCATGAACATGGAAGACATAAAAGTCCGTGAAATGCAGATTTTTGACTACAGG
AAAAAAATCGCTGAATCAGAGACTAAATTAAAACAGCAACAGAACCTGTATGAAGCTGTG
AGGTCAGACAGGAATTTGTATAGCAAGAATCTGGTGGAGGCTCAGGATGAAATAATAGAA
ATGAAGAGAAAATTAAAGATTATGACCCATCAAGTAGATCAGCTGAAAGAAGAAATCTCT
GCCAAAGAGTCAGCACTTGTGAAACTACACCTGGAACAGCAGCGGATAGAGAAGGAGAAG
GAAACACTGAAGGCTGAACTACAGAAGCTGAGACAACAAGCCCTGGAGACCAAACACTTC
ATTGAAAAGCAGGAAGCTGAAGAGAGAAAACTCCTGCGAATCATTGCCGAGGCTGATGGG
GAAAGGCTGAGACAAAAGAAGGAATTAGACCAGGTCATCAGCGAGAGAGATATCCTTGGG
TCACAGCTTGTTCGGCGCAATGATGAGTTGGCTTTGCTGTATGAGAAGATCAAGATCCAA
CAGTCGGTGCTGAATAAAGGCGAGAGCCAGTACAACCAGAGGGTGGAGGACATGCGAATC
CTCAGGCTGGAGATCAAGAAGCTTCGCCGCGAAAAGGGGATTCTTGCCAGGAGTGTGGCT
AATGTTGACGAACTCAGGCAGGAGCTTTTTCACATGCAAAGAGAATTCCTGAAGGAGAGG
ACACGATGCCGAGCCCTGGAGGAGGAACTGGAGAACCCCATGAATGTGCACAGATGGCGG
AAGCTCGAGGCCAGTGACCCCAGTACCTTTGAGCTGATACAGAAAATTCACACCCTGCAG
AAGCATCTCATCAGCAAGACAGAAGAGGTGGTTGAGAAAGAGCTGCTCCTTCAGGAAAAG
GAGAAACTGTATGTGGAACTAAAGCACGTCCTGGCCCGGCAGCCTGGGCCCGAGGCTGCG
GAGCAGCTACAGATATACCGCCACACGCTGCGGGAGAAGACCAAGCAGCTTAAAGTTTTG
TCTTCAGAACTGAATATGTATGAGTCACAGAGCCAAGAATATAAATATGAGATTGAGAAA
CTCACCAATGATCTACTAAGTTTAAAGAAGAAATATCTCGCTCAGAAACGTAAAGAACAC
ATTCAGAAAAACAAGGACAGAATATCCATGGATAATGCCTTCTCAATGGCCAAACCCACT
GGCCCTCGTTTCACTGGGGGTGGATTT
>RoAe
CTGGAAGAAACTGCATTCGAAGAAATCGAAAGGGATTTTCAGGAGGTTCTCAATGAACTT
TCAGGAGACAAAAGCCTGGAGAAATTTAGGACTGAATATGAGAAGCTTCATGCTATCATG
AAAAAGTCTTACGACAATGAAAAGCGTCTGATGGCCAAATGCAGAGAGCTAAATGCAGAG
ATTGTGGTTAATTCCGCAAAGGTCGCCACTGCCCTGAAGCTGTCTCAGGATGATCAGACC
ACCATTGCGTCCCTGAAGAAGGAAATTGAAAAGGCTTGGAAGATGGTGGACTCAGCCTAT
GATAAAGAGCAGAAGGCAAAGGAGACGATTCTTGCCCTGAAAGAGGAAATAGTGAACCTA
ACCAAACTAGTCGAGCAAGGGTCTGGATTATCAATGGACCAGGATAGCAATATCCGAGAT
TTGCTGAAGTTCAAAGAAGAAGTGACAAAGGAGCGAGACCAGCTCTTGACAGAAGTGGTC
AAATTACGAGAGTCCTTAGCTCAGATCACTGAACAGCAGCAGGAAATGGAGCGATGCAGA
GAAGAGGCCGAGCAGACCATCACTCAGTTCCAACAAGAAATCCAGCAACGTCAGAACGAA
ACTTCCCGGGAGTCTCGGAAGAAGGAAAAACTAGAGAAAGAGCTCAGGCAGATTCAGACA
GACATGGACACCAGGCAGACGGAAATCAAGGCCCTGCAGCAGTACGTGCAGAAGAGCAAG
GAGGAGCTCCAGAAGCTGGAGCAGCAGCTGAAGGAGCAGAAGATATTGAATGAGAGAGCT
GCAAAGGAACTGGAGCAGTTTCAGATGAGAAATTCGAAACTTCAGCAAGAGAACGAACAA
CACAGTTTGGTTTGTGAGCAGCTATCCCAGGAAAACCAACAGAAGGCATTGGAGCTTAAA
GCCAAAGAGGAAGAAGTCCATCAGATGCGCCTTGACATTGGGAAGCTCAACAAAATCAGA
GAGCAAATCCACAAGAAATTGCACCAGATTGAAGATCAAAAGGCAGAAGTGGAGCAGAAC
AAGGAAACTCTGAAAAATCAGATCTTGGGATTGGAGAGAGAGGTAGAGGCTGCAAAGAAA
CAAGCAGAACTTGATAAGAAAGCAATGGATGAGCTTCTGAGAGAAAGGGACATATTAAAT
AAGGTCCTCATGAACATGGAAGACATAAAAATCCGTGAAATGCAGATTTTTGACTACAGG
AAAAAAATTGCTGAATCGGAGACTAAATTAAAACAACAACAGAACCTGTACGAAGCTGTG
AGGTCAGACAGAAATCTGTATAGCAAAAATCTGGTAGAAGCTCAGGATGAAATAACGGAA
ATGAAGAGAAAATTAAAGATTATGACACATCAGGTAGATCAGCTGAAAGAAGAAATCTCT
GCCAAAGAGTCAGCACTAGTGAAGCTACATCTGGAACAGCAGCGGATAGAGAAAGAGAAG
GAAACATTGAAGGCTGAGCTGCAGAAGCTGAGACAACAAGCCCTGGAGACCAAACACTTC
ATTGAAAAGCAAGAAGCTGAAGAGAGAAAACTCCTTCGAATTATTGCTGAGGCTGATGGG
GAGAGGCTGAGACAGAAGAAGGAATTAGACCAGGTCATCAGCGAGAGAGATATCCTTGGG
TCACAGCTTGTTCGGCGCAATGATGAGTTGGCGTTGCTGTATGAGAAGATCAAGATCCAA
CAGTCTGTGCTGAATAAAGGCGAGAGCCAGTACAACCAGAGGGTGGAGGACATGAGAATC
CTCAAGCTTGAGATCAAGAAGCTTCGCCGGGAAAAGGGGATTCTCGCCAGGAGTGTGGCT
AATGTAGAGGAACTCAGGCAGGAGCTTTTCCACATGCAAAGAGAATTCCTGAAGGAGAGA
ACACGATGCCGAGCCCTGGAGGAAGAACTGGAGAACCCCATGAACGTGCACAGGTGGAGG
AAGCTTGAGGCCAGTGACCCCAGTACCTTTGAGCTGATACAGAAAATTCACACCCTCCAG
AAGCGTCTCATCAGCAAGACGGAAGAGGTGGTTGAGAAAGAACTGCTCCTTCAGGAAAAG
GAGAAACTGTACGTGGAACTAAAGCACATCCTGGCCCGGCAGCCGGGGCCCGAGGCTGCG
GAGCAGCTGCACATCTACCGCCACACGCTGCGGGAGAAGACCAAGCAGCTGAAGGTTTTG
TCTTCGGAATTGAATATGTATGAATCACAGAGCCAAGAATATAAGTACGAGATCGAGAAA
CTTAGCAATGAACTACTGAATTTAAAGAAGAAATACCTCGCTCAGAAACGTAAAGAACAC
ATTCAGAAAAACAAGGACAGAATATCCATGGATAACGCCTTCTCACTGGCCAAACCAACT
GGCCCCCGTTTTACAGGGGGTGGATTT
