# Supplementary material for: Positively selected genes in the hoary bat (Lasiurus cinereus) lineage: prominence of thymus expression, immune and metabolic function, and regions of ancient synteny
Source: PeerJ. 2022 Mar 17;10:e13130. doi: 10.7717/peerj.13130 (PMC8934532; doi:10.7717/peerj.13130)
Supplement: Supplemental Information 3 — Initially tested orthogroups that have been edge-trimmed as described in the Methods. [file peerj-10-13130-s003.zip › original.trimmed/trimmed-OG0002113.fas]

>EpFu
ATGTGGAAAATAAGAGAACTGGAGAAACAGATGGAAGATGCTTACCGGGGGAACAAAAGG
AAAATGTTGCCCAGCAGTTCAAGCCGGATGCGTAGTGATGGTTTTGATGAAGAAAGTCAA
AGAGACAATTGGAGGCCAAGGAATGAAATTTCTGAGGCACTGGAAGATGATTTTCTTAAG
GCTAAATCCTGGAACAAGAAGTTTTATGATTATGAAGCTAACATGCCAGACAGATGGGGT
CACAGTGGTTATAAAGAGTTATACCCTGAAGAATTTGAAACAGACAGTGATCATCAAGAT
ATTACCAATGGAAAAAAAAGATCTCCCCAGGAAAAATCATCTACCCATGAATCTCACAAA
CACAAGAAATCAAAGAAATCCCACAAAAAAAAGCAGAAAAAGAAGTCACACAAAAAACAG
AAGAAAAGCAAAAAGGAAGTCACAGATATAACAGCCGATTCCTCAAACGAGTTCTCAGAA
GAAACTGGGGCTTCTAGTACCAGGAAACAACCACATAAGCGTAAGAAAAAATCAAGGAAA
AAGTCTCTCAAAAAGTCTGCTCTAGTTTTAGAGGCAGAAAGTGACACTTCTCAGTCCGAT
GATTCAGCATCCATCAGTTCTGAGGAAAGAGACACTAAGAAAACCAAAAGGGAAAAAAAA
GATAAAGTCAGTATTCCTATAGTTAGCAATGAAATACCGGAGAGGACAAACAAACGCACA
AATTGGAAAGTGGCTACAGATGAGAGGTCTGCTGAGAGTTCGGAG
>HiAr
ATGTGGAAAATAAGAGAATTGGAGAAACAGATGGAAGATGCTTACCGGGGGACCAAAAGG
AAAATGTTACCCAGCAGTTCAAGCCGGATGCGTAGTGATGGTTTTGATGATGAAACTCAG
AGAGACTATTGGAGGCCAAAGAATGAAATTTCTGGAGCACTGGAAGATAATTTTCTTAAG
GCTAAATCCTGGAACAAGAAGTTATATGATTATGAAGCTAACATGCCAGACAGATGGGGT
CACAGTGGTTATAAAGAGTTATACCCTGAAGAGTTTGAAACAGACAGTGATCAGCAAGAT
ATTACCAATGGAAAAAAAACATCTCCCCAGGTAAAATCATCTACCCATGAAACTCACAAG
CACAAGAAGTCAAAGAAATCCCACAAAAAAAAGCAGAAAAAGAAGTCACACAAAAAACAG
AAGAAAAGCAAAAAGGAAGTCACAGATATAACGGCAGATACCTCAAGCGAGTTCTCAGAA
GAAACTGGAGCTTCTAGTACTAGAAAACAACCACATAAGCGTAAGAAAAAATCCAGGAAA
AAGTCTCTCAAAAAATCTGCTTTAGTCTTAGAGGCAGAAAGTGACACTTCTCAGGCAGCT
GATTCTGCATCCAGCAGTAGTGAGGAAAGAGACACTAAGAAAACCAAAAGGAAAAAGAGA
GATAAAGTTCATGTCCCTGTAGTAAACAATGAGATACAGGAGAGGACAAACAAACGCACA
AATTGGAAAGTGGCTACAGATGAAAGGTCTGCTGAGAGTTCAGAG
>LaCi
ATGTGGAAAATAAGAGAACTGGAGAAACAGATGGAAGATGCTTACCGGGGGAACAAAAGG
AAAATGTTGCCCAGCAGTTCAAGCCGGATGCGTAGTGATGGTTTTGATGAAGAAAGTCAA
AGAGACAATTGGAGGCCAAGGAATGAAATTTCTGAGGCACTGGAAGATGATTTTCTTAAG
GCTAAATCCTGGAATAAGAGGTTATATGATTATGAAGCTAACATGCCAGACAGATGGGGT
CACAGTGGTTATAAAGAGTTATACCCTGAAGAATTTGAAACAGACAGTGATCATCAAGAT
ATTACCAATGGGAAAAAAAGATCTCCCCAGGAAAAATCATCTACCCATGAATCTCACAAA
CACAAGAAATCAAAGAAATCCCACAAAAAAAAGCAGAAAAAGAAGTCACACAAAAAACAG
AAGAAAAGCAAAAAAGAAGTCACAGATATAACAGCAGATTCCTCAAACGAGTTCTCAGAA
GAAACTGGGGCTTCTAGTACCAGGAAACAACCACATAAGCATAAGAAAAAATCAAGGAAA
AAGTCTCTCAAAAAGTCTGCTCTAGTTTTAGAGGCAGAAAGTGACACTTCTCAGTCTGAT
GATTCAGCATCCAGCAGTTCTGAGGAAAGAGACACTAAGAAAACCAAAAGGGAAAAAAAA
GATAAAGTCAGTATTCCTGTAGATAGCAGTGAAATACAAGAGAGGACAAACAAACGCACA
AATTGGAAAGTGGCTACAGATGAAAGGTCTGCTGAGAGTTCAGAG
>MyLu
ATGTGGAAAATAAGAGAACTGGAGAAACAGATGGAAGATGCTTACCGGGGGAACAAAAGG
AAAATGTTGCCCAGCAGTTCAAGCCGGATGCGTAGTGACGGTTTTGATGAAGAAAGTCAA
AGAGACAGTTGGAGGCCAAGGAATGAAATTTCTGAGGCACTGGAAGATGATTTTCTTAAG
GCTAAATCCTGGAACAAGAAGTTATATGATTATGAAGCTAACATGCCAGACAGATGGGGT
CACAGTGGTTATAAAGAGTTATACCCTGAAGAATTTGAAACAGACAGTGATCATCAAGAT
ATTACCAATGGGAAAAAAAGATCTCCCCAGGTAAAATCATCTACCCACGAATCTCACAAA
CACAAGAAATCAAAGAAATCTCACAAGAAAAAGCAGAAAAAGAAGTCACACAAAAAACAG
AAGAAAAGCAAAAAGGAAGTCACAGATATAACAGCAGATTCCTCAAACGAGTTCTCAGAA
GAAACTGGGGCTTCTAGTACCAGGAAACAACCACATAAGCGTAAGAAAAAATCAAGGAAA
AAGTCTCTCAAAAAGTCTGCTGTCGTTTTAGAGGCAGAAAGTGACACTTCTCAGTCTGAT
GACTCAGCATCCAGCAGTTCTGAGGAAAGAGACACTAAGAAAACCAAAAGGGAAAAAAAA
GATAAAGTCAGTATCCCTGTAGTTAGCAATGAAATACAGGAGAGGACAAACAAACGCACA
AATTGGAAAGTGGCTACAGATGAAAGGTCTGCTGAGAGTTCGGAG
>PhDi
ATGTGGAAAATAAGAGAACTAGAGAAACAGATGGAAGATGCTTACCGGGGAACCAAAAGG
AAAATGTTACCCAGCAGTTCAAGCCGAATGCGTAGTGATGGTTTTGATGAAGAAAGTCAA
AGAGACAATTGGAGGCCAAGGAATGAAATTCCTGGGGCACTGGAAGATGATTTTCTTAAG
GCTAAATCCTGGAACAAGAAGTTATATGATTATGAAGCTAACATGCCAGACAGATGGGGT
CACAGTGGTTATAAAGAATTATACCCTGAAGAATTTGAAACAGACAGTGATCAGCAAGAT
ATTACCAATGGGAAAAAAAGATCCCCCCAGATAAAATCTACTACCCATGAATCTCACAAA
CACAAGAAGTCAAAGAAATCTCACAAAAAAAAGCAGAAAAAAAAGTCACGGAAAAAACAG
AAGAAAAGCAAAAAGGAAGCAACAGATATTACAGCAGATTCCTCAAACGAGTTCTCAGAA
GAAACTGGGGCTTCTAGTACCAGGAAACAACCACATAAGCGTAAGAAAAAATCAAGGAAA
AAGTCTCTCAAAAAATCTACTTTAGTTTTAGAGGCAGAAAGTGACACTTCTCAGTCAGGT
GATTGCGCATCCAGCAGTAGTGAGGAAAGAGACACTAAGAAAACAAAAAGGAGAAAGAGA
GATAAAGTCAATATCCCTATAGTTAGCAATGAAAAACAGGAGAGGACAAACAAGCGCACA
AATTGGAAGGTGGCTACAGATGAGAGGTCTGCTGAGAGCTCAGAG
>PtVa
ATGTGGAAAATAAGAGAACTGGAGAAACAGATGGAAGATGCTTACCGGGGGACCAAAAGG
AAAATGTTACCCAGCAGTTCAAGCCGGATGCGTAGTGATGGTTTTGATGAAGAAAGTCAG
AGAGACTACTGGAGGCCAAAGAATGAAATTTCTGGAGCACTAGAAGATGATTTTCTTAAG
GCTAAATCCTGGAACAAGAAGTTATATGATTATGAAGCTAACATGCCAGACAGATGGGGT
CACAGTGGTTATAAAGAGTTATACCCTGAAGAATTTGAAACAGACAGTGATCAGCAGGAG
ATTGCTAATGGAAAAAAAACATCTCCCCAGGTAAAATCATCTACTCACGAATCTCACAAA
CACAAGAAGTCAAAGAAATCCCACAAAAAAAAGCAGAAAAAAAAGTCTCACAAAAAACAG
AAGAAAAGCAAAAGGGAAGCCACAGATGTAACAGCATATTCCTCAAGTGAATTCTCAGAA
GAAACTGGGGCTTCCAGTACCAGGAAACAACCACATAAGCACAAAAAAAAATCCAGGAAA
AAGTCTCTCAAAAAATCTACTTTAATCTTAGATGCAGAAAGTGACACTTCTCAATCAGAT
GATTCTGCATCCAGCAGTAGTGAGGAAAGAGACACTAAAAAAACGAAAAGGAAAAAGAAA
GATAAAGCCTATATCCCTGTACTTCACAATGAAATACAGGAGAGGACAAACAAACGCACA
AATTGGAAAGTGGCTACAGATGAAAGGTCTGCTGAGAGTTCAGAG
>RhFe
ATGTGGAAAATAAGAGAATTGGAGAAACAGATGGAAGATGCTTACCGAGGAACCAAAAGG
AAAATGTTACCCAGCAGTTCAAGCCGGATGCGTAGTGATGGTTTTGATGAAGAAACTCAG
AGAGACTATTGGAGGCCAAAGAGTGAAATTTCTGGAGCACTGGAAGATAATTTTCTTAAG
GCTAAATCCTGGAACAAAAAGTTATATGATTATGAAGCTGACATGCCAGACAGATGGGGT
CACAGTGGTTATAAAGAGTTATACCCTGAAGAATTTGAAACAGACAGTGATCAGCAAGAT
ATTACCAATGGAAAAAAAACATCTCCCCAGGTAAAATCATCTACCCACGAATCTCACAAG
CACAAGAAGTCAAAGAAATCCCACAAAAAAAAGCAGAAAAAGAAGTCACACAAAAAACAG
AAGAAAAGTAAAAAGGAAGCCATAGATATAATGGCAGATTCCTCAAGCGAGTTCTCAGAA
GAAACTGGAGCTTCTAGTACTAGGAAACAACCACATAAGCGTAAGAAAAAATCCAGGAAA
AAGTCTCTCAAAAAATCTGCTTTAGTCTTAGAGGCAGAAAGTGACACTTCTCAGTCAGGA
GATTCTGCATCTAGCAGTAGCGAGGAAAGAGACACTAAGAAAACCAAAAGGAAAAAGAGA
GATAAAATCCATATTCCTGTAGTAAACAATGAGATACAGGAGAGGACAAACAAACGCACA
AATTGGAAAGTGGCTACAGATGAAAGGTCTGCTGAGAGCTCAGAG
>RoAe
ATGTGGAAAATAAGAGAACTGGAGAAACAGATGGAAGATGCTTACCGGGGAACCAAAAGG
AAAATATTACCCAGCAGTTCAAGTCGGATGCGTAGTGATGGTTTTGATGAAGAAAGTCAG
AGAGACTATTGGAGGCCAAAGAATGAAATTTCTGGAGCACTGGAAGATGATTTTCTTAAG
GCTAAATCCTGGAACAAGAAGTTATACGATTATGAAGCTAACATGCCAGACAGATGGGGT
CACAGTGGTTATAAAGAGTTATACCCTGAAGAATTTGAAACAGACAGTGATCAGCAGGAT
ATTGCCAATGGAAAAAAAACATCTCCCCAGGTAAAATCATCTACTCACGAATCTCACAAA
CACAAGAAGTCAAAGAAATCCCACAAAAAAAAGCAGAAAAAAAAGTCTCACAAAAAACAG
AAGAAAAGCAAAAGGGAAGCCACAGATATAACCGCATATTCCTCAAGCGAATTCTCGGAA
GAAACTGGGGCTTCTAGTACCAGGAAACAACCACATAAGCACAAGAAAAAATCCAGGAAA
AAGTCTCTCAAAAAATCTACTTTAATCTTAGAGGCAGAAAGTGACACTTCTCAGTCAGAT
GATTCCGCATCCAGCAGTAGTGAGGAAAGAGACACTAAAAAAACGAAAAGGAAAAAGAAA
GATAAAGCCTATATCCCTGTACTTCATAATGAAATACAGGAGAGGACAAACAAACGCACA
AATTGGAAAGTGGCTACAGATGAAAGGTCTGCTGAGAGTTCAGAG
