# Supplementary material for: Positively selected genes in the hoary bat (Lasiurus cinereus) lineage: prominence of thymus expression, immune and metabolic function, and regions of ancient synteny
Source: PeerJ. 2022 Mar 17;10:e13130. doi: 10.7717/peerj.13130 (PMC8934532; doi:10.7717/peerj.13130)
Supplement: Supplemental Information 3 — Initially tested orthogroups that have been edge-trimmed as described in the Methods. [file peerj-10-13130-s003.zip › original.trimmed/trimmed-OG0002114.fas]

>EpFu
AGGAGAGAATGGGCGGCGCTGGGAAACCTGTCTAAAGAGGATGCCATGGTCGAGTTTGTC
AAGCTCCTGAACAGGTGCTGCCATCTCTTCTCCACATACGTCACCTCCCACAGAATAGAG
AAGGAAGAGCAGGAGAAGAAGAGGAAGGAGGAGGAGGCGCGCAGGCGGCGTGAAGAGGAG
GAAAGAGAACGTCTGCAGAAGGAGGAAGAGAAACGCCGGAAAGAAGAAGAAGAAAGGCTC
AGGAGGGAGGAAGAAGAGAGGAGGCGGCTGGAGGAAGAGAGGCTTCGGCTGGAGCAGCAG
AAGCAGCAGATAATGGCAGCTTTAAACTCGCAGACCGCCGTGCAGTTCCAGCAGTACGCC
GCCCAGCAGTACCCGGGGAACTACGAGCAGCAGCAGATCCTCATCCGCCAGCTGCAGGAG
CAGCACTATCAGCAGTACATGCAGCAGCTGTATCAAGTCCAGCTCGCCCAGCAGCAGGCA
GCATTACAGAAGCAGCAGGAGGTAGCAGTAGCGGGGGCTCCTTCGCCGACATCCTCGAAA
ATGAATGCAGCGGTCCCAAGCGATATGATGTCAGTTAATGGACAGGCCAAAACCCACACT
GACGGCTCCGAGAAAGAGCTTGAGCCCGAAGCTGCCGAAGAAGCCCTGGAGAATGGACCA
AAAGAAAACATCCCTTCTGAGGAGAAAGCCAAAAAGAACGCCAGCAAGCCCGTGCTGGAC
GAGATTGTGCCTGTGTACCGACGGGACTGTCACGAAGAGGTGTACGCCGGCAGCCACCAG
TACCCGGGGAGGGGAGTCTACCTCCTCAAGTTCGACAACTCCTACTCCTTGTGGAGGTCC
AAGTCCGTCTACTACAGAGTCTACTACACGAGA
>HiAr
AGGAGAGAGTGGGCAGCCCTGGGAAGCATGTCTAAAGAGGATGCCATGGTAGAGTTTGTC
AAGCTCCTAAATAGGTGTTGCCATCTCTTTTCAACATATGTTACATCCCACAAAATAGAG
AAGGAAGAGCAAGAAAAAAAAAGGAAGGAGGAGGAGGAGCGAAGGCGGCGTGAAGAGGAA
GAAAGAGAACGTCTGCAAAAGGAGGAGGAGAAACTTAGGCGAGAAGAAGAAGAAAGGCTT
AGGCGGGAGGAAGAAGAGAGGCGGCGGCTAGAAGAAGAGAGGCTTCGGCTGGAGCAGCAA
AAGCAGCAGATCATGGCAGCTTTAAACTCCCAGACTGCCGTGCAGTTCCAGCAGTATGCA
GCCCAACAGTATCCAGGGAACTACGAACAGCAGCAGATTCTCATCCGCCAGTTGCAGGAG
CAACACTATCAGCAGTATATGCAGCAGTTGTACCAAGTCCAGCTTGCACAGCAACAGGCA
GCATTACAGAAACAACAGGAAGTAGCAGTAGCTGGGGCTTCTCTGCCTACATCATCAAAA
GTTAATGCAGCTGTACCAAATGATATGATGTCAGTTAATGGACAGGCCAAAACCCACACT
GACAACTCTGAAAAAGAAATTGAACCAGAAGCTGCAGAAGAAGCCCTAGAGAATGGACCA
AAAGAAAACATCAGCTGTGAAGATAAAGCCAAAAAGAATGCCAACAAGCCTCTGCTGGAT
GAGATTGTGCCTGTGTACCGACGGGACTGTCATGAAGAAGTGTACGCCGGCAGCCACCAA
TACCCAGGGAGAGGAGTCTACCTCCTCAAGTTTGACAACTCCTACTCTTTGTGGAGGTCA
AAATCAGTCTACTACAGAGTCTATTATACCAGA
>LaCi
AGGAGGGAGTGGGCAGCGCTGGGCAACATGTCTAAAGAGGACGCCATGGTGGAGTTTGTC
AAGCTGCTGAACAGGTGCTGCCACCTCTTCTCCACGTACGTCACCTCCCACAAAATCGAG
AAGGAGGAGCAGGAAAAGAAAAGGAAGGAGGCGGAGGAGCGCAGGCGGCGGGAGGAGGAG
GAGCGAGAGCGGCTGCAGGAGGAGGAGGAGACCCGGCGGAGAGAAGAGGAAGAGCGGCTC
CGGCGGGAGGCGGAGGAGCGCAGGCGCCTGGAGGAGGAGCGGCTCCGGGTGGAGCAGCAG
AAGCAGCAGATAATGGCGGCCTTGAACTCGCAGACGGCCGCGCAGTTCCAGCAGTACGCC
GCGCAGCAGTACCCGGGCAACTACGAGCAGCAGCAGGCCCTCATCCGCCAGCTGCAGGAG
CAGCACTACCAGCAGTACATGCAGCAGCTCTACCAGGTCCAGCTCGCCCAGCAGCAGGCA
GCGTTACAGAAACAGCAGGAGGTGGCAATAGCGGGGGCTCCTTCGCCGCCGTCGTCGAAA
ATGAATGCCGCTGTGCCCACTGACATGCTGTCAGCTAACGGACAGGCCAGAACCCACTCC
GACACCTCGGAGAAGGAGCTGGAGCCCGAAGCTGCCGAAGAAGCCCTGGAGAATGGACCA
AAAGAAAACATCACCTCTGAAGAGAAAGCCAAAAAGAATGCCAACAAGCCCCTGCTGGAT
GAGATTGTGCCTGTGTACCGGCGGGACTGTCACGAAGAGGTGTACGCCGGCAGCCACCAA
TACCCAGGGAGAGGAGTCTACCTCCTCAAGTTCGACAACTCCTACTCTTTGTGGAGGTCA
AAGTCAGTCTACTACAGAGTCTATTATACGAGA
>MyLu
AGGAGAGAATGGGCAGCGCTGGGAAACATGTCTAAGGAGGAGGCCATGGTGGAGTTTGTC
AAGCTCCTAAACAGGTGCTGCCATCTCTTCTCAACATACGTCACATCCCACAAAATAGAG
AAGGAAGAGCAAGAAAAGAAGAGGAAGGAGGAGGAGGAGCGCAGGCGGCGGGAAGAGGAG
GAGAGAGAACGTCTGCAGAAGGAGGAAGAGAAACGTCGGAAAGAAGAAGAAGAGAGGCTC
AGGCGGGAGGAGGAAGAGAGGAGGCGGCTGGAAGAAGAGAGGCTTCGGTTGGAGCAGCAG
AAGCAGCAGATAATGGCAGCTTTAAACTCGCAGACCGCCGTGCAGTTCCAGCAGTACGCA
GCCCAGCAGTACCCGGGCAACTACGAGCAGCAGCAGATCCTCATCCGCCAGCTGCAGGAG
CAGCACTACCAGCAGTACATGCAGCAGCTGTATCAAGTCCAGCTCGCCCAGCAGCAGGCA
GCATTACAGAAACAGCAGGAGGTAGCAGTAGCGGGGGCTCCTTCGCCTACATCATCGAAA
ATGAATGCAGCTGTACCAAGCGATATGATGTCAGTTAATGGACAGGCCAAAACCCACACT
GACAGCTCTGAGAAAGAGCTTGAGCCAGAAGCTGCAGAAGAAGCCCTGGAGAATGGACCA
AAAGAAAACATCCCTTCTGAAGAGAAAGCCAAAAAGGATGCCAACAAGCCCTTGCTGGAC
GAGATTGTGCCTGTGTACCGACGGGACTGTCACGAGGAGGTGTACGCCGGCAGCCACCAA
TACCCAGGGAGAGGAGTCTACCTCCTCAAGTTCGACAACTCCTACTCTTTGTGGAGGTCA
AAGTCAGTCTACTACAGAGTCTATTATACGAGA
>PhDi
AGGAGAGAGTGGGCAGCCCTGGGGAACATGTCTAAAGAGGACGCCATGGTGGAGTTTGTC
AAGCTTCTAACGAGGTGCTGCCATCTCTTCTCAACGTACGTTGCGTCCCACAAAATAGAG
AAGGAAGAGCAAGAAAAAAAAAGGAAGGAGGAGGAGGAGCGGAGGCGGCGTGAAGAGGAA
GAGCGAGAGCGCCTGCAGAAGGAGGAGGAGAGACGCCGGAGGGAAGAGGAGGAGAGGCTC
CGGCGGGAGGAGGAGGAGAGGCGGCGGCTGGAGGAGGAGAGGCTGCGGCTGGAGCAGCAG
AAGCAGCAGATAATGGCAGCCCTGAACTCGCAGACGGCCGTGCAGTTCCAGCAGTACGCA
GCCCAGCAGTACCCGGGGAACTACGAGCAGCAGCAGATCCTCATCCGCCAGCTGCAGGAG
CAGCACTACCAGCAGTACATGCAGCAGCTGTACCAGGTCCAGCTCGCACAGCAGCAGGCA
GCGTTGCAGAAGCAACAGGAAGTAGCAGTGGCTGGGGCTGCTTTGCCGACGTCGTCGAAA
GCGAACGCCACTGCACCGAGCGATGTGATGCCGGTTAACGGACAGGCCCGCCCGCACACG
GACAGCCCCGACAAGGAGCCGGAGCCCGAAGCTGCAGAGGAAGCCCTGGAGAACGGACCA
AAAGAAAACGTCAGTAGTGAAGAGAAAGCCAAAAAGAACGCCAGCAAGCCTCTGCTGGAT
GAGATCGTGCCTGTGTACCGGCGGGACTGTCACGAAGAAGTGTACGCGGGCAGCCACCAA
TATCCAGGGAGAGGGGTCTATCTCCTCAAGTTTGACAACTCCTACTCTTTGTGGAGGTCA
AAATCAGTCTACTACAGAGTCTATTACACTAGA
>PtVa
AGGAGAGAATGGGCAGCCCTGGGAAACATGTCTAAAGAGGATGCTATGGTAGAGTTTGTC
AAGCTCCTTAATAGGTGTTGCCATCTGTTTTCAACATATGTTGCATCCCACAAAATAGAG
AAGGAAGAGCAAGAAAAAAAAAGGAAGGAGGAGGAGGAGCGAAGGCGGCGTGAAGAGGAA
GAAAGAGAACGTCTGCAAAAGGAGGAAGAGAAACGGAGGAGGGAAGAAGAAGGAAGGATG
AGACGGGAGGAGGAGGAAAGGAGGCGGCTGGAGGAAGAGAGGCTTCGGTCAGAGCAGCAG
AAGCAGCAGATAATGGCAGCTTTAAACTCCCAGACTGCCGTGCAGTTCCAGCAGTACGCA
GCCCAGCAGTACCCAGGGAACTACGAACAGCAGCAGATTCTCATCCGCCAGTTACAGGAG
CAGCACTATCAACAGTATATGCAGCAGTTGTACCAAGTCCAGCTCGCACAGCAACAGGCA
GCATTACAGAAACAACAGGAAGTGGCAGTAGCTGGGGCTTCATTGCCTACATCCGCAAAA
GCGAATGCAGCTGTACCAAGTGATATGATGTCAGTTAATGGACAGGCCAAAACCCACACT
GACAACTCTGAAAAAGAACTTGAACCAGAAGCTGCAGAAGAAGTCCTGGAGAATGGACCA
AAAGAAAACATTAGTTGTGAAGAGAAAGCCAAAAAGAATGCCAGCAAGCCTCTGCTGGAC
GAGATTGTGCCTGTGTACCGACGGGACTGTCATGAGGAAGTGTATGCCGGCAGCCACCAG
TACCCAGGGAGAGGGGTCTACCTCCTCAAGTTTGACAACTCCTACTCTCTGTGGAGGTCC
AAATCAGTCTACTACAGAGTCTATTATACTAGA
>RhFe
AGGAGAGAATGGGCAGCCCTGGGAAACATGTCTAAAGAGGATGCGATGGTGGAGTTTGTC
AAGCTCCTAAATAGGTGTTGCCACCTTTTTTCAACATATGTTGCATCCCACAAAATAGAG
AAGGAAGAGCAAGAAAAAAAAAGGAAGGAGGAGGAGGAGCGAAGGCGGCGTGAAGAGGAA
GAAAGAGAACGTCTGCAAAAGGAGGAGGAGAAACGTAGGAAAGAAGAAGAAGAAAGGCTT
AGACGGGAGGAAGAAGAGAGGAGGCGACTAGAAGAAGAGAGGCTTCGGTTGGAGCAGCAA
AAGCAGCAGATAATGGCAGCCTTAAACTCGCAGACTGCCGTGCAGTTCCAGCAGTACGCA
GCCCAGCAGTATCCAGGCAACTACGAGCAGCAGCAGATTCTCATCCGCCAGTTGCAGGAG
CAGCACTATCAGCAGTATATGCAGCAGTTGTACCAAGTCCAGCTTGCACAGCAACAGGCA
GCATTACAGAAACAACAGGAAGTAGCAGTAGCTGGGGCTTCTCTGCCTACATCATCAAAA
GTTAACGCAACTGTACCGAATGATACGATGTCAGTGAATGGACAGGCCAAAACCCACACT
GACAACCCTGAAAAAGAACTTGAACCAGAAGCTGCAGAAGAAGCACTAGAGAATGGACCA
AAAGAAAACATCAGTTGTGAAGAGAAAGCCAAAAAGAATGCCAACAAGCCTCTGCTGGAT
GAGATTGTGCCTGTGTACCGACGGGACTGTCACGAAGAAGTGTATGCTGGCAGCCACCAA
TACCCAGGGAGAGGAGTCTACCTCCTCAAGTTCGACAACTCCTACTCGTTGTGGAGGTCG
AAATCAGTCTACTACAGAGTCTATTATACTAGA
>RoAe
AGGAGAGAATGGGCAGCCCTGGGAAACATGTCTAAAGAGGATGCGATGGTAGAGTTTGTC
AAGCTCCTCAATAGGTGTTGCCATCTGTTTTCAACATATGTTGCATCTCACAAAATAGAG
AAGGAAGAGCAAGAAAAAAAAAGGAAGGAGGAGGAGGAGCGAAGGCGGCGTGAAGAGGAA
GAAAGAGAACGTCTGCAAAAGGAGGAAGAGAAGCGGAGGAGGGAAGAAGAAGGAAGGATG
AGACGGGAGGAGGAGGAAAGGAGGCGGCTAGAGGAGGAGAGGCTTCGGTCAGAGCAGCAG
AAGCAGCAGATAATGGCAGCTTTAAACTCGCAGACTGCCGTGCAGTTCCAGCAGTACGCA
GCGCAGCAGTACCCAGGGAACTACGAGCAGCAGCAGATCCTCATCCGCCAGCTACAGGAG
CAGCACTATCAGCAGTATATGCAGCAGTTGTACCAAGTCCAGCTCGCACAGCAGCAGGCA
GCATTACAGAAACAGCAGGAAGTGGCAGCAGCTGGGGCTTCTTTGCCTGCATCGTCAAAA
GTGAATGCAGCTGTACCAAGCGATATGATGTCAGTTAATGGACAGGCCAAAACCCACACT
GACAACTCCGAAAAAGAACTTGAACCAGAAGTTGCAGAAGAAGTCCTGGAGAATGGACCA
AAAGAAAACATTAGTTGTGAAGAGAGAGCCAAAAAGAATGCCAACAAGCCTCTGCTGGAC
GAGATCGTGCCTGTGTACCGACGGGACTGTCATGAGGAAGTGTATGCCGGCAGCCACCAA
TACCCAGGGAGAGGAGTCTACCTCCTCAAGTTCGACAACTCCTACTCTTTGTGGAGGTCC
AAATCAGTCTACTACAGAGTCTATTATACTAGA
