# Supplementary material for: Positively selected genes in the hoary bat (Lasiurus cinereus) lineage: prominence of thymus expression, immune and metabolic function, and regions of ancient synteny
Source: PeerJ. 2022 Mar 17;10:e13130. doi: 10.7717/peerj.13130 (PMC8934532; doi:10.7717/peerj.13130)
Supplement: Supplemental Information 3 — Initially tested orthogroups that have been edge-trimmed as described in the Methods. [file peerj-10-13130-s003.zip › original.trimmed/trimmed-OG0002117.fas]

>EpFu
CTGGAGGGTTACTACTTCTCGGCGGCCCTGAGCTGTACCTTCTTAGTGTCCTGCCTCCTC
TTCTCCGCCTTCAGCCGGGCGCTGCGGGAGCCCTACATGGACGAGATCTTCCACCTGCCG
CAGGCGCAGCGCTACTGCGAGGGCCACTTCTCCCTCTCGCAGTGGGACCCCATGATTACT
ACGTTGCCTGGCCTCTACCTGCTGTCGGTCGGGGTGGTCAAACCTGCCCGTTGGATCTTC
GGATGGTCTGAACATGTTGTCTGCTCCATCGGAATGCTCAGATTTGTGAATCTTCTCTTC
AGTGTTGGCAACTTCTATTTACTGTATTTGCTTTTTCGCAAGGTACAACCCAGACACAAG
GCTGGCTCAAGTGCCCAGAGGATCTTGTCAACATTAACCCTAGCAGTATTTCCTACGCTC
TATTTCTTTAACTTCCTTTACTATACAGAAGCAGGATCCATGTTTTTCACTCTTTTTGCC
TATTTGATGTGTCTTTATGGGAATCATAAAACGTCAGCCTTGCTTGGATTTTGTGGCTTC
ATGTTTCGTCAGACAAATATTGTCTGGGCTGTCTTCTGCGCAGGAAACGTCATCGCACAA
AAGTTAACGGAAGCTTGGAAAACTGAGCTGCAAAAGAAGAAGGAAGAGAGGCTTCCCCCA
ATCAAAGGACCGTTTTCAGAATTCAGGAAAATTCTTCAGTTTCTTTTGGTTTATTCCATG
TCCTTTAAGAACTTGAGTATGCTTCTCATCTTGACTTGGCCGTACATCCTCCTACTGCTT
CTGTTTTGTGCTTTCGTGGTAGTTAACGGTGGGATTGTTGTTGGCGATCGGAGCAGTCAT
GAAGTCTGTCTGCATTTCCCCCAGCTCTTCTATTTTTTCTCTTTCACTCTCTTTTTTTCC
TTTCCTCACCTACTCTCTCCTAGCAAAGTGAAAGCTTTTCTTTGCTTAGTTTGGAAACGT
AGAATTCAGTTTTTTGTGCTCACTTTAGTCTCTGTATTTTTAGTTTGGAAATTCACTTAC
GTTCACAAATACTTATTAGCAGATAACAGGCATTACACTTTCTATGTGTGGAGAAGAGTT
ATTCAAAGATATGAAGTTGTGAAATATTTGCTAGTTCCCATCTATATATTTGCTGGTTGG
AGTATAACTGACTCATTGAAGTCAAAGTCCGTTTTCTGGAACTTAATGTTTTTCATATGC
TTAGTTGCTGTTATAGTACCTCAGAAACTGCTAGAATTTCGTTACTTTATTTTACCTTAT
GTTATTTATAGGCTTAACATACCCCTGCCCCCAATATCTAGACTTGTTTGTGAATTAGGT
TGCTATGCAGTTGTTAATTTCATAACTTTTTATATCTTTCTGAACAAGACTTTTCAGTGG
CCAAATAGTCAGGATACTCAGAGGTTTATGTGG
>HiAr
CTGGAGGGTTACTACTTCTCGGCTGCCCTGAGCTGTACCTTTTTAGTGTCCTGCCTCCTC
TTCTCCGCCTTCAGCCGGGCGCTTCGAGAGCCCTACATGGACGAGATCTTCCACCTGCCG
CAGGCGCAGCGCTACTGTGAGGGCCATTTCTCCCTCTCGCAGTGGGACCCCATGATTACT
ACATTACCTGGCCTGTACCTGCTGTCCGTTGGTGTGGTCAAACCTGCCAGCTGGATCTTT
GGATGGTCTGAACATGTTGTCTGCTCCATCGGAATGCTCAGATTTGTAAATCTTCTCTTC
AGTGTTGGCAACTTCTATTTACTGTATTTGCTCTTTCGCAAGGTGCAACCCAGGAACAAG
GCTGGCTCAAGTATCCAGAGAATCTTGTCAACATTAACCTTAGCAGTATTTCCCACACTC
TATTTTTTTAACTTCCTTTATTATACAGAAGCAGGATCCATGTTTTTTACTCTTTTTGCC
TATTTGATGTGTCTTTATGGAAATCATAAAACGTCAGCCTTGCTTGGATTTTGTGGCTTC
ATGTTTCGTCAAACAAATATTGTCTGGGCTGTCTTCTGCGCAGGAAACGTCATTGCACAA
AAGTTAACTGAAGCTTGGAAAACGGAGCTACAAAAGAAAAAGGAAGAGAGGCTTCCCCCT
ATTAAAGGACCATTTTCAGAATTCAGGAAAATTCTTCAGTTTCTTTTGGCTTATTCCATG
TCCTTTAAGAACTTGAGTGTGCTTTTCCTTTTGACTTGGCCATACATCCTTCTAATGTTT
CTGTTTTGTTTGTTTGTGGTAGTTAATGGTGGAATTGTTGTTGGCGATCGGAGCAGTCAT
GAAGCCTGTCTACATTTTCCTCAGTTGTTTTACTTTTGCTCTTTCACTCTCTTTTTTTCC
TTTCCTCACCTACTGTCTCCTAGCAAAATTAAAGCTTTCCTTTTCTTAGTTTGGAAACGT
AGAATTCAGTTTTTTGTGATTGCCCTAGTCTCTATAGTTTTAGTTTGGAAATTCACTTAT
GCTCATAAATACTTGCTAGCCGATAATAGGCATTATACATTCTATGTGTGGAAAAGAGTT
TTTCAAAGATACGAAATTGTGAAATATTTGTTAGTTCCAGTCTATATATTTGCTGGTTGG
AGTATAGCTGACTCATTGAAATCAAAGTCAATTTTCTGGAACTTAATGTTTTTCATATGC
TTATTTACTGTTACAGTACCTCAGAAACTGCTAGAATTTCGTTACTTCGTTTTACCTTAT
GTTATTTACAGACTTAATATACCTTTGCCACCCACATCCAGACTTGTTTGTGAACTGGGT
TGCTATGCAGTTGTTAATTTCCTAACTTTTTATATCTTTCTGAACAAGACTTTTCAGTGG
CCAAATAGTCAGGACATTCAGAGGTTTATGTGG
>LaCi
CTGGAGGGTTACTACTTCTCGGCGGCCCTGAGCTGCACCTTCTTAGTGTCCTGCCTCCTC
TTCTCCGCCTTCAGCCGGGCGCTGCGGGAGCCCTACATGGACGAGATCTTCCACCTGCCG
CAGGCGCAGCGCTACTGCGAGGGCCGCTTCTCCCTCTCGCAGTGGGACCCCATGATTACC
ACCTTGCCTGGCCTCTACCTGCTGTCGGTGGGGGTGGTCAAACCTGCCCGGTGGATCTTC
GGATGGTCCGAACATGTCGTCTGCTCCATTGGAATGCTCAGATTTGTGAATCTTCTCTTC
AGTGTTGGCAACTTCTATTTACTGTATTTGCTTTTTCGCAAGGTACAACCTAGACACAAG
GCTGGCTCAAGTGCCCAGAGAATCTTGTCAACATTAACCCTAGCAGTATTTCCTACACTC
TATTTCTTTAACTTCCTTTACTATACAGAAGCAGGATCCATGTTTTTCACTCTTTTTGCC
TATTTGATGTGTCTTTATGGGAATCATAAAACATCAGCCTTGCTTGGATTTTGTGGCTTC
ATGTTTCGCCAGACAAATATTGTCTGGGCTGTCTTCTGCGCAGGAAACGTCGTCGCACAA
AAGTTAACTGAAGCTTGGAAAACGGAGCTGCAAAAGAAGAAAGAAGAGAGGCTTCCCCCA
ATCAAAGGACCGTTTTCAGAATTCAGGAAAATTCTTCAGTTTCTTCTGGTTTATTCCATG
TCCTTTAAGAACTTGAGTATGCTTTTCATCTTGACTTGGCCGTACATCCTTCTACTGTTT
CTGTTTTGTGCTTTTGTGGTAGTTAATGGTGGGATTGTTGTTGGCGATCGGAGCAGTCAT
GAAGTCTGTCTGCATTTTCCCCAGCTCTTCTATTTTTTCTCTTTCACACTCTTTTTTTCC
TTTCCTCACCTACTGTCTCCTAGCAAAGTGAAAGCTTTTCTTTACTTAGTTTGGAAACGT
AGAATTCAGTTTTTAGTGCTCACTTTAGTCTCTGTATTTTTAGTTTGGAAATTCACTTAC
GTTCACAAATACTTATTAGCAGATAACAGGCATTACACATTCTATGTGTGGAGAAGAGTT
ATTCAAAGATATGAAATTGTGAAATATTTGCTAGTTCCCGTCTATATATTTGCTGGTTGG
AGTGTAACTGACTCATTGAAGTCAAAGTCCGTTTTCTGGAACTTAATGTTTTTCATATGC
TTATTTGCTGTTATAGTACCTCAGAAACTGCTAGAATTCCGTTACTTTATTTTACCTTAT
GTTATTTATAGGCTTAACATACCTCTGCCCCCAATATCTAGACTTGTTTGTGAACTAGGT
TGCTATGCAGTTGTTAATTTCATAACTTTTTATATCTTTCTGAACAAGACTTTTCAGTGG
CCAAATAGTCAGGACACTCAGAGGTTTATGTGG
>MyLu
CTGGAGGGCTACTACTTCTCGGCGGCCCTGAGCTGCACCTTCTTAGTGTCCTGCCTGCTC
TTCTCCGCCTTCAGCCGGGCGCTCCGGGAGCCCTACATGGACGAGATCTTCCACCTGCCG
CAGGCGCAGCGCTACTGCGAGGGCCACTTCTCCCTCTCGCAGTGGGACCCCATGATTACC
ACGTTGCCTGGCCTCTACCTGCTGTCGGTCGGGGTGGTCAAGCCTGCCCGCTGGATCTTC
GGATGGTCGGAACATGTTGTCTGCTCCATTGGAATGCTCAGATTTGTGAATCTGCTCTTC
AGCGTTGGCAACTTCTATTTGCTGTATTTGCTTTTCCGCAAGGTACAACCCAGACACAAG
GCTGGCTCAAGTGCCCAGAGGATCTTGTCAACATTAACCCTCGCAGTGTTTCCTACACTC
TATTTCTTTAACTTCCTCTACTACACAGAAGCAGGATCCATGTTTTTCACTCTTTTTGCC
TATTTGATGTGTCTTTATGGGAATCATAAAACGTCAGCCTTGCTTGGATTTTGTGGCTTC
ATGTTTCGTCAGACAAATATTGTCTGGGCTGTCTTCTGTGCAGGAAACGTCATCGCACAA
AAGTTAACTGAAGCTTGGAAAACTGAGCTGCAAAAGAAGAAGGAAGAGAGGCTTCCCCCA
ATCAAGGGACCGTTTTCAGAATTCAGGAAAATTCTTCAGTTTCTTTTGGTTTATTCCATG
TCCTTTAAGAACTTGAGTTTGCTTCTCACCTTGACTTGGCCTTACATCCTTCTCCTGTTT
CTGTTTGGTGCTTTCGTGGTAGTGAATGGGGGGATTGTTGTTGGCGATCGGAGCAGTCAT
GAAGTCTGTCTGCACTTCCCCCAGCTCTTCTATTTTTTCTCTTTCACTCTCTTTTTTTCC
TTTCCTCACCTACTGTCTCCTAGCAAAGTGAAAGCTTTTCTTTGCTTAGTTTGGAAACGT
AGAATTCAGTTTTTTGTGCTCACTGTAGTCTCTGTATTTTTAGTTTGGAAATTCACTTAT
GTTCACAAATACTTATTAGCAGATAACAGGCATTATACATTCTATGTGTGGAGAAGAGTT
ATTCAAAGATATGAAATTGTGAAATATTTGCTAGTTCCTGTCTATATATTTGCTGGTTGG
AGTATAACTGACTCATTGAAGTCAAAGTCCGTTTTCTGGAACTTAATGTTTTTCATATGC
TTATTTGCTGTTATAGTACCTCAGAAACTGCTAGAATTTCGTTACTTTATTTTACCTTAT
GTTATTTATAGGCTTAACATACCTCTGCCCCCAATATCTAGACTTGTTTGTGAACTAGGT
TGCTATGCAGTTGTTAATTTCATAACTTTTTATATCTTTCTGAACAAGACTTTTCAGTGG
CCAAATAGTCAGGACACTCAGAGGTTTATGTGG
>PhDi
CTGGAGGGTTACTACTTCTCGGCTGCCCTGAGCTGTACCTTTTTAGTGTCCTGCCTCCTC
TTCTCCGCCTTCAGCCGGGCACTCCGAGAGCCCTACATGGACGAGATCTTCCACCTGCCG
CAGGCGCAGCGCTACTGTGAGGGCCACTTCTCCCTCTCGCAGTGGGACCCCATGATTACT
ACGTTGCCTGGCCTATACCTGCTCTCAGTGGGAGTGGTCAAACCTGCCACTTGGATCTTT
GGATGGTCTGAACATGTTGTCTGCTCCATCGGAATGCTCCGATTCGTGAATCTTCTCTTC
AGTGTTGGCAACTTCTATTTACTGTATTTGCTTTTTCGCAAGGTACAACCCAGACACAAG
GCTGGCTCAAGTATCCAGAGAATCTTGTCAACGTTAACCTTAGCAGTATTTCCTACACTC
TATTTTTTTAACTTCCTTTATTATACAGAAGCAGGATCCATGTTTTTTACTCTTTTTGCC
TACGTGATGTGTCTTTATGGAAATCATAAAACATCAGCCCTGCTTGGGTTTTGCGGCTTC
ATGTTTCGTCAAACAAATATTGTCTGGGCTGCATTCTGCGCAGGAAACATCGTTGCACAA
AAGTTAACCGAAGCTTGGAAAACTGAGCTACAGAAGAAGAAGGAAGAGAGGCTTCCCCTT
ATTAAAGGACCATTTTCAGAATTCAGGAGAATTCTTCAGTTTCTTTTGGTTTATTCCATG
TCCTTTAAGAACTTGAGTATGCTTTTCCTTCTGACTTGGCCGTACCTCCTTCTCATGTTT
CTGTTCTGTGTGTTTGTCGTCGTCAATGGTGGGATTGTGGTTGGCGATCGGAGCAGTCAC
GAAGTCTGTCTCCATTTTCCCCAGCTATTCTACTTTTTCTCTTTCACCCTGTTTTTTTCC
TTTCCTCACCTGCTATCTCCTAGCAAATTGAAAGCTTTTCTTTGCTTAGTTTGGAAACGT
AGAATTCAGTTTTTTGTGCTTACTTTAGTCTCTGTATTTTTAGTTTGGAAGTTCACTTAT
GTTCATAAATACTTGTTAGCAGATAATAGACATTATACATTCTATGTGTGGAAAAGAGTT
TTTCAAAGATATGAAATTATGAAATATTTGTTAGTTCCGGTCTATATATTTGCTGGTTGG
AGTATAGCTGACTCATTGAAATCAAAGTCAGTTTTCTGGAACTTAATGTTTTTCATATGC
TTATTTGCTGTAATAGTACCTCAGAAACTGCTAGAATTTCGTTATTTTATTTTACCTTAT
GTTATTTATAGGCTCAACATACCTCTGCCACCCATATCTAGACTTGTTTGTGAGCTGGGT
TGCTACGCAGTTGTTAATTTCCTAACTTTTTATATCTTTCTGAACAAGACTTTTCAGTGG
CCAAACAGTCAGGACACTCAGAGGTTTATGTGG
>PtVa
CTGGAGGGTTACTACTTCTCGGCTGCCCTGAGCTGCACCTTTTTAGTATCCTGCCTCCTC
TTCTCCGCCTTCAGCCGGGCGCTTCGGGAGCCCTACATGGACGAGATCTTCCACCTGCCG
CAGGCTCAGCGCTACTGTGAGGGCCATTTCTCCCTCTCACAGTGGGACCCCATGATTACT
ACATTACCTGGCCTATACCTGCTGTCTGTTGGAGTGGTCAAACCTGCCAGTTGGATCTTT
GGATTGTCTGAGCATGTCGTTTGCTCCATTGGAATGCTCAGATTTGTGAATCTTCTCTTC
AGTGTTGGCAACTTCTATTTACTATATTTGCTTTTTCGCAAGGTACAGCCCAGACACAAG
GCAGGTTCAAGTATCCAGAGAATCTTGTCAACATTAACCCTAGCAGTATTTCCCACACTC
TATTTTTTTAACTTCCTTTATTATACAGAAGCAGGATCCATGTTTTTTACTCTTTTTGCC
TATTTGATGTGTCTCTATGGAAATCATAAAACGTCAGCCTTGCTTGGATTTTGTGGCTTC
ATGTTTCGTCAAACAAACATCGTTTGGGCTGTCTTCTGCGCAGGAAACATCGTTGCACAA
AAGTTAACTGAAGCCTGGAAAACTGAGCTACACAAGAAAAAGGAAGAGAGGCTTCCCCCT
ATTAAAGGACCATTTTCAGAATTCAGGAAAATTCTTCAGTTCCTTTTGGCTTATTCCATG
TCATTTAAGAACCTGAGTATGCTTTTTCTTCTGACTTGGCCGTACATCCTTCTAATGTCT
CTGTTTTGTGTTTTTGTAGCAGTTAATGGTGGAATTGTTGTTGGCGACCGAAGCAGTCAT
GAAGCCTGTCTACATTTTCCTCAGCTATTCTACTTCTGCTCGTTCACTCTCTTTTTTTCC
TTTCCTCACCTACTGTCTCCTAGCAAAATTAAAGCTTTTCTTTGCTTAGCTTGGAAACGT
AGAATTCAGTTTTTTGCAATTACCTTAGTCTCTGTATTTTTAGTTTGGAAATTCACTTAT
ACTCATAAATACTTGCTAGCAGATAATAGACATTATACATTCTATGTGTGGAAAAGAGTT
TTTCAAAGATATGAAATTGTGAAATATTTGTTAGTTCCAGTCTATATATTTGCTGGTTGG
AGTATAACTGACTCACTGAAATCAAAGTCCATTTTCTGGAATTTAATGTTTTTCATATGC
TTATTTACTGTTACAGTACCTCAGAAACTGCTAGAATTTCGTTACTTCATTTTACCTTAC
GTTATTTATAGGCTTAACATACCTCTGCCACCCATATCCAGACTCGTTTGTGAACTGGGT
TGCTATGCAGTTGTTAATTTCCTCACTTTTTATATCTTTCTGAACAAGACTTTTCAGTGG
CCAAACAGTCAGGACATTCAGAGGTTTATGTGG
>RhFe
CTGGAGGGTTACTACTTCTCGGCTGCCCTGAGCTGCACCTTTTTAGTGTCCTGCCTCCTC
TTCTCCGCCTTCAGCCGGGCGCTTCGAGAGCCCTACATGGACGAGATCTTCCACCTGCCG
CAGGCACAGCGCTACTGTGAGGGCCATTTCTCCCTCTCGCAGTGGGACCCCATGATTACT
ACGTTACCTGGCCTATACCTGCTGTCAGTTGGAGTGGTCAAACCTGCCAGTTGGATCTTT
GGATGGTCTGAACATATTGTCTGCTCCATTGGAATGCTCAGATTTGTAAATCTTCTCTTC
AGTGTTGGCAACTTCTATTTACTATATTTGCTTTTTCGCAAGGTACAACCCAGAAACAAG
GCTGGCTCAAGTATCCAGAGAATCTTGTCAACGTTAACCTTAGCAGTATTTCCCACACTT
TATTTTTTTAACTTCCTTTATTATACAGAAGCAGGATCCATGTTTTTTACTCTTTTTGCC
TATTTGATGTGTCTTTATGGAAATCATAAAACGTCAGCCTTGCTTGGATTTTGTGGCTTC
ATGTTTCGTCAAACAAATATTGTCTGGGCTGTCTTCTGCGCAGGAAATGTCATTGCACAA
AAGTTGACTGAAGCTTGGAAAACTGAACTACAAAAGAAAAAGGAAGAGAGGCTTCCCCCT
ATTAAAGGACCATTTTCAGAATTCAGGAAAATTCTTCAGTTTCTTTTGGCTTATTCCATG
TCCTTTAAGAACTTGAGTATGCTTTTCCTTTTGACGTGGCCGTACATCCTTCTAATGTTT
CTGTTTTGTTTGTTTGTGGTAGTTAATGGTGGAATTGTTGTTGGAGATCGGAGCAGTCAC
GAAGCCTGTCTGCATTTTCCTCAGTTGTTCTACTTTTGCTCTTTCACTCTCTTTTTTTCC
TTTCCTCACCTACTGTCTCCTAGCAAAATTAAAGCTTTTCTTTACTTAGTTTGGAAACGT
AGAATTCAGTTTTTTGTGATTACCTTAGTCTCTGTATTTTTAGTTTGGAAATTCACTTAT
GCTCATAAATACTTGCTAGCAGATAATAGACACTACACATTCTATGTGTGGAAAAGAGTA
TTTCAAAGATATGAAATTGTGAAATATTTGTTAGTTCCCGTCTATATATTTGCTGGTTGG
AGTATAGCTGACTCATTGAAATCAAAGTCAATATTCTGGAACTTAATGTTTTTCATATGC
TTATTTACTGTTACAGTACCTCAGAAACTACTAGAATTTCGTTATTTCATTTTACCTTAT
GTTATTTACAGACTTAACATACCTCTGCCACCCACATCCAGACTTGTTTGTGAACTGAGT
TGCTATGCATTTGTTAATTTCCTAACTTTTTATATCTTTCTGAACAAGACTTTTCAGTGG
CCAAATAGTCATGACATTCAGAGGTTTATGTGG
>RoAe
CTGGAGGGCTACTACTTCTCGGCTGCCCTGAGCTGCACCTTTTTAGTATCCTGCCTCCTC
TTCTCCGCCTTCAGCCGGGCGCTTCGGGAACCCTACATGGACGAGATCTTCCACCTGCCG
CAGGCGCAGCGCTACTGTGAGGGCCATTTCTCCCTCTCACAGTGGGACCCCATGATTACT
ACATTACCTGGCCTATACCTGCTGTCTGTTGGAGTGGTCAAACCTGCCAGTTGGATCTTT
GGATTGTCTGAGCACGTTGTGTGCTCCATTGGAATGCTCAGATTTGTGAATCTTCTCTTC
AGCGTTGGCAACTTCTATTTACTATATTTGCTTTTTCGCAAGGTACAGCCCAGACACAAG
GCAGGTTCAAGTATCCAGAGAATCTTGTCAACATTAACCCTAGCAGTATTTCCCACACTC
TATTTTTTTAACTTCCTTTATTATACAGAAGCAGGATCCATGTTTTTTACTCTTTTTGCC
TATTTGATGTGTCTTTATGGAAATCATAAAACGTCAGCCTTGCTTGGATTTTGTGGCTTC
ATGTTTCGTCAAACAAACATTGTTTGGGCTGTCTTCTGCGCAGGAAACATCATTGCACAA
AAGTTAACTGAAGCCTGGAAAACTGAGCTACACAAGAAGAAGGAAGAGAGGCTTCCTCCT
ATTAAAGGACCATTTTCAGAATTCAGGAAAATTCTTCAGTTCCTTTTGGCTTATTCCATG
TCATTTAAGAACCTGAGTATGCTTTTTCTTCTCACTTGGCCATACATCCTTCTAATGTCT
CTGTTTTGTGTTTTTGTAGCAGTTAATGGTGGAATTGTTGTTGGTGATCGAAGCAGTCAT
GAAGCCTGTCTACATTTTCCTCAGCTGTTCTACTTCTGTTCATTCACTCTCTTTTTTTCC
TTTCCTCACCTACTGTCTCCTAGCAAAATTAAAGCTTTTTTTTGCTTAGCTTGGAAACGT
AGAATTCAGTTTTTTGTGATTACCTTAGTCTCTGTATTTCTAGTTTGGAAATTCACATAT
GCTCATAAATACCTGCTAGCAGATAATAGACATTATACATTCTATGTGTGGAAAAGAGTT
TTTCAAAGATATGAAATTGTGAAATATTTGTTAGTTCCAGTCTATATATTTGCTGGTTGG
AGTATAACTGACTCACTGAAATCGAAGTCCATTTTCTGGAATTTAATGTTTTTCGTATGC
TTAGTTACTGTTACAGTACCTCAGAAACTGCTAGAATTTCGTTACTTCATTTTACCTTAC
GTTATTTATAGGCTTAACATACCTCTGCCACCCATATCCAGACTTGTTTGTGAACTGAGT
TGTTATGCAGTTGTTAATTTCCTCACTTTTTATATCTTTCTGAACAAGACTTTTCAGTGG
CCAAATAGTCAGGACATTCAGAGGTTTATGTGG
