# Supplementary material for: Positively selected genes in the hoary bat (Lasiurus cinereus) lineage: prominence of thymus expression, immune and metabolic function, and regions of ancient synteny
Source: PeerJ. 2022 Mar 17;10:e13130. doi: 10.7717/peerj.13130 (PMC8934532; doi:10.7717/peerj.13130)
Supplement: Supplemental Information 3 — Initially tested orthogroups that have been edge-trimmed as described in the Methods. [file peerj-10-13130-s003.zip › original.trimmed/trimmed-OG0002121.fas]

>EpFu
TCTACATTCAGCAGCCCCGCTGAGGCGGCGCTGGAGCGGGAGGCGGGGGCCGCGGGGCTG
CTCACGCCTCTGGCGGACCTGGACCGAGTGTACGACACAGCCTATGGCAGCTGCTGTGTG
GATGTGCTGGGTGCCTGCTTAAGCCCTCCAGCCCGCCCACTGGGTCAGCGTTCTGTGGCC
TTGCCCACAGCTCCTGTGGTGGAGGCCTTGGCCACTCTCCTTCGCCCACGGTACGTGGAC
CTGCTTGTCTCCAGCCCAGCTCTTCCCCTGCCAGTGGACTCCCTCAATTCAGAGCCTGAA
CCCCTGCAGCGTTTTGGGCGTCGCTTCCCCCTGGCCCCAGGAAGGTGTCTGGAAGAGTAT
GATGCTTTCTATGTGGGAGGCTCTGGGGCCAGCTCTGATCCTGACCTGAGCCGGCTGCTC
TTGGGCTGGGCACCAGAGCGGTCCTTCTCCTCCTGCTGCCCAGACACAGGGGGGACTCGT
GATGAAGGTGCCCGGGCTGGGCGGCTGAGGGCACGGAGACGATATCTGGTAGAGAGGGCC
AGAGATGCTCGCGTGGTGGGGCTGCTGGTGGGCACGTTGGGTGTGGCCCGACACCGGGAG
GCACTGGCACACTTGCGGAACCTGACTCGGGCTGCCGGCAAGCATAGCTATGTGTTAGCT
CTGGGGCGGCCCACACCTCCCAAACTTGCCAACTTCCCTGAGGTAGATGTCTTTGTGCTG
TTGGCCTGTCCTCTTGGTGCCCTAGCTCCCCAGCCTTCTGGTAGCTTCTTCCGGCCTGTA
TTGTCACCATGTGAGCTGGAGGCTGCCTGCAACCCTGCCTGGCCATCTCCAGGCCTGGCT
CCCCACCTCACACACTACGCAGACTTATTGCCTGGCTCTCCCTTCCACGTGCCCCTCCCG
CCACCTGAATCGGAACTGTGGGACATCCCAGATGTGTCACTCATTACTGGGGGGCTTCGA
CCCCTGCCTGCCTGGAAGCCATCAAATGATTCTGGATGCTCAGCCCTGGCTCCGCGGCCT
CAGCTGGAGCTGGTTGAGAGTAGCCCTGCAGCCTCGTTCCTTAGTTCCCGGAGCTGGCAA
GGGCTGCAGCCT
>HiAr
TCTACATTCAGCAGTTCCGCAGAGGCGGCGCTGCAGCGGGAGGCGGGCGCCGCGGGGCTG
CTCACTCCTCTCGCGGACCTGGACCGAGTATACGACACGGCCTATGGCAGCTGCTGTGTG
GATGTCCTAGGTGCCTGCTTAAGCCCTCCAGCCCGCCCACTGGGTCAGCGTCCTGTGGCC
TTACCCACAGCGCCTGTGGTGGAGGCCTTGGCCACTCTCCTGCGCCCACGGTACCTGGAC
CTGCTTGTCTCCAGCCCAGCTCTTCCCCTGCCGGTGGGCTCCCTCAGTCCAGAGCCTGAG
CCCCTTGAGCGTTTTGGGCGTCGCTTCCCCCTGGCTCCTGGGAGGTGTCTGGAAGAGTAT
GGTGCCTTCTATGTAGGGGGCTCTGAGTCCAGCCCTGACCCTGACCTGAGCCGGCTGCTC
TTGGGCTGGGCACCAGGGCAGCCCTTTTCCTCCTGCTGCCCAAACACAGGGCGGATTCAG
GATGAAGGTGCCCGGGCTGGGAGGCTAAGGACACGTAGACGCTACCTGATAGAGAGAGCC
AGAGATGCCCGAGTGGTGGGGCTGCTGGTGGGCACGTTAGGTGTAGCCCGCCATCATGAG
GCGCTAGCACACTTGCGGAACCTGACTCAGGCTGCTGGCAAGCGTAGCTATGTATTGGCT
CTGGGGCGGCCCACACCTCCCAAGCTTGCCAACTTCCCTGAGGTGGATGTCTTTGTGCTG
TTGGCCTGTCCTCTTGGTGCCCTAGCTCCCTGGCCTTCTGGTAGCTTCTTCCGGCCTGTA
TTGGCACCATGTGAGCTGGAGGCTGCCTGCAACCCCGCCTGGCCACCTCCAGGCCTGGCT
CCCCACCTCACACACTACGCAGACTTATTGCCTGGCTCTCCCTTCCATGTGCCCCTGCCC
CCACCTGAATCGGAACTGTGGGACACCCCAGATGTGTCACTCATTACTGGGGAACTCCGA
CCCCCACCCGCCTGGAAGCCATCAAATGATTCTGGATGCTCAGCCCTGACCCTGCGGCCC
CCGCTGGAGTTGGCTGAGAGCAGCCCAGCAGCCTCGTTCCTTAGTTCTCGGAGCTGGCAA
GGGCTGCAGCCC
>LaCi
TCTACCTTCAGCAGCCCTGCTGAGGCGGCGCTGCAGCGGGAGGCGGGGGCCGCGGGGCTG
CTCACGCCTCCAGCGGACCTGGGCCGAGTGTACGACACAGCCTATGGCAGCTGCTGCGTG
GATGTGCTAGGTGCCTGCTTAAGCCCTCCAGCCCGCCCCCTGGGTCAGCGTCCCGTGGCC
TTGCCTACAGCTCCGGTGGTGGAGGCCTTGGCCACTCTCCTTCGCCCACGGTACGTGGAC
CTGCTTGTCTCCAGCCCAGCTCTTCCCCTGCCAGTGGGCTCCCTCCATCCAGAGCCTGAA
CCCCTGCAGCGATTTGGGCGTCGCTTCCCCCTGGCCCCAGGAAGGTGTCTGGAAGAGTAT
AATGCTTTCTATGTGGGAGGCGCTGGGGCCGGCTCTGATCCGGACCTGAGCCGGCTGCTC
TTGGGCTGGGCACCAGAGCGGTCCTTTTTCTCCTGCTGCCCAGACACAGGGGAGACTCGT
GATGAAGGTGCCCGGGCGAGGCGGCTGAGGGCACGCAGACTATATCTGGTCGAGAGGGCC
AGAGATGCTCGCGTGGTGGGGCTGCTGGTGGGCACGTTGGGTGTGGCCCGACACCGGGAG
GCACTGGCACACTTGCGGAACCTGACTCGGGCTGCCGGCAAGCATAGCTATGTGTTAGCT
CTGGGGCGGCCCACACCTCCCAAACTCGCCAACTTCCCTGAGATAGATGTCTTTGTGCTG
TTGGCCTGTCCTCTTGGTGCCCTAGCTCCCCAGCCTTCCGGTGGCTTCTTCCGGCCTGTA
TTGTCACCATGTGAGCTGGAGGCTGCCTGCAACCCTGCCTGGCCCTCTCCAGGCCTGGCT
CCCCACCTCACACACTACGCAGACTTATTGCCTGGCTCTCCCTTCCACGTGCCCCTCCCG
CCACCTGAGTCGGAACTGTGGGACAGCCCAGATGTGTCACTCATTACTGGGGAGCTTCGA
CCCCTGCCTGCCTGGAAGCCATCAAATGATCCTGGATGCTCAGCCCTGACCCCGCGGCCT
CAGCTGGAGCTGGTTGAGAGTAGCCCTGCAGCCTCGTTCCTTAGTTCCCGGAGCTGGCAA
GGGCTGCAGCCT
>MyLu
TCTACATTCAGCAGCTCCGCCGAGGCGGCGCTGCAGCGGGAGGCGGGGGCCGCCGGGCTG
CTCACGCCTCTCTCGGACCTGGACCGAGTGTGGCCTTGCAGTTCCCCGACCAACTGCTGG
GAGATGCTGGGGTTGTGGCTGCACGACTGGAGGAGACCACAGGGTCGAAAATGTTCATTC
TTGGGGACACAGCCTATGGCAGAGGCCTTGGCCACTCTCCTTNCGCCACGGTACACGGAC
CTGCTTGTCGCCAGCCCAGCTCTTCCCCTGCCAGTGGGCTCCCTCAATTCAGAGCCTGAA
CCCCTGCAGCGTTTTGGGCGTCGCTTCCCCCTGGCCCCAGGAAGGTGTCTGGAAGAGTAT
GATGCTTTCTATGTGGGAGGCTCTGGGGCCAGCTCTGATCCTGACCTGAGCCGGCTGCTC
TTGGGCTGGGCACCAGAGCGGTCCTTCTCCTCCTGCTGCCCAGACACAGGGGGGACCCGT
GATGAAGGTGCCCGGGCTGGGCGGCTAAGGGCACGTAGACGATATCTGGTAGAGAGGGCC
AGAGACGCTCACGTGGTGGGGCTGCTGGTGGGCACGCTGGGCGTGGCCCGACACCGGGAG
GCGCTGGCACACTTGCGGAACCTGACTCGGGCTGCCGGCAAGCATAGCTATGTGTTAGCT
CTGGGGCGGCCCACACCTCCCAAGCTTGCCAACTTCCCTGAGGTAGATATCTTTGTGCTG
TTGGCCTGTCCTCTTGGTGCCTTAGCTCCCCAGCCTTCTGGTGGCTTCTTCCGGCCTGTA
TTGTCACCATGTGAGCTGGAGGCTGCCTGCAATCCTGCCTGGCCATCTCCAGGCCTGGCT
CCCCACCTCACACACTACGCAGACTTGTTGCCTGGCTCGCCCTTCCACGTGCCCCTCCCG
CCACCTGAATCGGAACTGTGGGACATCCCAGATGTGTCACTCATTACTGGGGAGCTTCGA
CCCCCGCCTGCCTGGAAGCCATCAAATGATCCTGGATGCTCAGCCCTGACCCCACGGCCT
CAGCTGGAGCTGGTTGAGAGTAGCCCCGCAGCCTCGTTCCTTAGTTCTCGGAGCTGGCAA
GGGCTGCAGCCT
>PhDi
TCTACATTCAGCAGTCCCGCAGAGGCGGCGCTGCAGCGGGAAGCGGGGGCCGCGGGGCTG
CTCACTCCTCTTGAGGATCTGGACCGAGTATACGACACGGCCTATGGCAGCTGCTGTGTG
GATGTGCTGGGTGCCTGCTTAAGCCCCCCAGCCCGCCCGCTGGGTCAGCGTTCCGTGGCC
TTGCCGACAGCTCCAGTGGTGGAGGCATTGGCCACTCTGTTGCGCCCACGGTACCTGGAC
CTGCTCGTCTCCAGCCCTGCTCTTCCCCTGCCGGACGGCTCCCTCAATTCAGAGCCTGAA
CCCCTGGAGCGTTTTGGGCGTCGCTTCCCCCTGGCCCCAGGGAGGTGTCTGGAAGAGTAT
GGTGCTTTCTATGTGGGAGGCTCTGGGGCCAGCTGTGACCCTGACCTGAGCCGGCTGCTC
TTGGGTTGGACACCAGAACGACCCTTCTTCTCCTGCTGCCCAGACACTGGGAGGACTCGT
GATGAAGGTGCCCGGGCTGGGCGGCTAAGGGCACGCAGACGATACCTGGTAGAGAGGGCC
AGAGATGCTCACGTGGTGGGGCTGCTGGTGGGCACCCTGGGAGTGGCCCAACACCAGGAG
GCACTGGCGCACTTGCGGAACCTGACACGGGCTGCCGGCAAGCGCAGCTATGTGTTAGCT
CTGGGGCGGCCCACACCTCCCAAGCTTGCTAACTTCCCTGAGGTGGATGTCTTTGTGCTG
TTGGCCTGTCCTCTTGGTGCCCTGGCTCCCCAGCCTTCTAGTGGTTTCTTCCGGCCTGTC
TTGTCACCGTGTGAGTTGGAGGCCGCCTGCAACCCTGCCTGGCCATCTCCGGGCCTGGCT
CCCTACCTCACGCACTACGCTGACTTATTGCCAGGCTCTCCCTTCCATGTGCCTCTCCCA
CCACCTGAATCGGAACTGTGGGACACCCCAGATGTGTCACTCATTACTGGGGAGCTCCGA
CCCCCACCTGCCTGGAAGTCATCAAATGATCCTGCATGCTCCACCCTGACCCCGAGACCT
CAGCTGGAGCTGGTTGAGAGTAGCCCAGCAGGTAAGTGGGCTGAGAGCCTCAGTCCTCTC
CCTTTGCAGCCT
>PtVa
TCTACATTCAGCAGCCCCGCAGAGGCGGCGCTGCAGCGGGAAACGGACGCTGCGGGGCTG
CCCACTCCTCTCGCGGACTTGGACCGAGTGTACGACACGGCCTATGGCAGCTGCTGTGTG
GATGTCCTGGGTGCCTGCTTAAGTCCTCCAGCCCGCCCACTGGGTCAGCGTTCTGTAGCC
TTGCCCACAGCTCCCGTGGTGGAGGCCTTGGCCACTCTCCTGCGCCCACGGTACCTGGAC
CTGCTTGTCTCCAGTCCAGCTCTTCCCCTGCCAGTGGGCTCTCTCAATCCAGAGCCTGAA
CCCCTGGAGCGTTTTGGGCGTCGCTTTCCTCTGGCCCCAGGGAGGCGTCTAGAAGAGTAT
GGTGCCTTCTATGTGGGGGGCTCTGAGGGCAGCCCTGACCCTGACCTGAGCCGACTGCTC
TTGGGCTGGGCACCAGGCCAGCCCTTCTTCTCCTGCTGCCCAGACACAGGGCGGACCCAG
GATGAAGGTGCTCGGGCTGGGAGACTAAGGGCATGTAGACGCTACCTGGTTGAGAGGGCT
AGAGATGCCCGAGTAGTGGGGCTGCTGGCAGGCACATTAGGTGTGGCTCGACACCGTGAG
GCACTAGCACACTTGCGGAACCTGACTCAGGCTGCCGGCAAGCGTAGCTATGTGTTGGCT
CTGGGGCGTCCCACACCTCCCAAGCTTGCCAACTTTCCTGAGATGGATGTCTTTGTGCTG
TTGGCCTGTCCTCTTGGTGCCCTATCCCCCCAGCCTTCTGGTAGCTTCTTCCGACCTGTA
CTGACACCATGTGAGCTAGAGGCTGCCTGCAACCCTGCCTGGCCACCTCCAGGCCTGGCT
CCCCACCTCACACACTATGAGGACTTACTGCCTGGCTCTCCCTTCCACGTGTCCCTCCCT
CCACCTGAATCGGAACTGTGGGACACCCCAGATGTGTCACTCATTACTGGGGAGCTCCGA
CCCCCACCGACCTGGAAGTCATCAAATGATCCTGGATGCTCAGCCCTGACCCAGCGGCCC
CAGCTAGAGCTGACTGAGAGTAGCCCTGCAGCCTCGTTCCTTAGTTCCCGGAGCTGGCAA
GGGCTGCAGCCC
>RhFe
TCTACATTCAGCAGTCCCGCAGAGGCGGCGCTGCAGCGGGAGGCGGGCGCCGCGGGGCTG
CTCACTCCTCTCGCGGATCTGGACCGAGTATACGACACGGCCTATGGCAGTTGCTGTGTG
GATGTCCTGGGTGCCTGCTTAAGCCCTCCAGCCCGCCCACTGGGTCAGCGTTCTGTGGTC
CTACCCACAGAGCCTGTGGTGGAGGCCTTGGCCACTCTCCTGCGCCCACGGTACCTGGAC
CTGCTTGTCTCCAGCCCAGCCCTCCCCCTGCCAGGGGGCTCCCTCAATCCAGAGTCTGAG
TTCCTGGAGCGTTTTGGGCGTCGCTTTCCCCTGGCTCCTGGAAGGTGTCTAGAAGAGTAT
GGTGCCTTCTATGTAGGAGGCTCTGAGGCCAGCCCTGACCCTGACCTGAGCCGACTGCTC
TTGGGCTGGGCACCAGGGCGGCCCTTCTCCTCCTGCTGCCCAGACACAGGGCGGACTCAG
GATGAAAGTGCCCGGGCTGGGAGGCTAAGGGCACGTAGACGCTACCTGATAGAGAGGGCC
AGAGATGCCCGAGTAGTGGGGCTGCTGGTGGGGACATTAGGTGTGGCCCGGCACCGTGAG
GCACTAGCACACTTGCGGAACCTGACTCAGGTTGCTGGCAAACGTAGCTATGTATTGGCT
CTGGGGCGGCCCACACCTCCCAAGCTTGCCAACTTCCCTGAGGTGGACGTCTTTGTGCTG
TTGGCCTGTCCTCTTGGTGCCCTAGCTCCCTGGCCTTCTGGTAGCTTCTTTCGGCCTGTA
TTGGCACCATGTGAGCTGGAGGCTGCTTGCAACCCCGCCTGGCCACCTCCAGGCCTGGCA
CCTTACCTCACACACTACGCAGATTTATTGCCTGGCTCTCCCTTCCACGTGCCCCTCCCC
CCACCTGAATCGGAACTGTGGGACACCCCAGATGTGTCACTCATTACCGGGGAGCTCCGA
CCCCCACCTTCCTGGAAGCCATCAAATGATTCTGGATGCTCAGCCCTGACCCTGCGGCCC
CAGCTGGAGCTGGCTGAGAGCAGCCCAGCAGCCTCATTCCTTAGTTCCCGGAGCTGGCAA
GGGCTGCAGCCC
>RoAe
TCTACATTCAGCAGCCCGGCAGAGGCGGCGCTGCAGCGGGAAACGGGCGCCGCGGGGCTG
CCCACTCCTCTCGCGGACCTAGACCGAGTGTACGACACGGCCTATGGCAGCTGCTGTGTG
GATGTCCTGGGTGCCTGCTTAAGTCCTCCAGCCCGCCCACTGGGTCAGCGTTCTGTAGAC
TTGCCCACAGCTCCCATGGTGGAGGCCTTGGCCACTCTCCTCCGCCCACGGTACCTGGAC
CTGCTTGTCTCCAGTCCAGCTCTTCCCCTGCCAGTGGGCTCTCTCAATCCAGAGCCTGAA
CCCCTGGAGCGTTTTGGGCGTCGCTTTCCCTTAGCCCCAGGGAGGCGTCTAGAAGAGTAT
GGTGCCTTCTATGTGGGGGGCTCTGAGGCCAGCCCTGACCCTGACCTGAGCCGGCTGCTC
TTGGGCTGGGCACCAGGCCAGCCCTTCTCCTCCTGCTGCCCAGACACAGGGCGGACCCAG
GATGAAGGTGCTCGGGCTGGGAAGCTAAGAGCATGTAGACGCTACCTGGTCGAGAGGGCC
AGAGATGCCCGAGTGGTGGGGCTGCTGGCAGGCACATTAGGTGTGGCCCGACACCGTGAG
GCACTAGCACACTTGCGGAACCTGACTCAGGCTGCCGGCAAGCGTAGCTATGTGTTGGCT
CTGGGACGTCCCACACCTCCCAAGCTTGCCAACTTTCCTGAGATGGATGTCTTTGTGCTG
TTGGCCTGTCCTCTTGGTGCCCTATCTCCCCAGCCTTCTGGTAGCTTCTTCCGACCTGTA
CTGACACCATGTGAGCTAGAGGCTGCCTGCAACCCCGCCTGGCCACCTCCAGGCCTGGCT
CCTCACCTCACACACTACGATGACTTACTGCCTGGCTCTCCTTTCCACGTGCCCCTCCCT
CCACCTGAATCAGAACTGTGGGACACCCCAGATGTGTCACTCATTACTGGGGAGCTCCGA
CCCCCACCGGCCTGGAAGTTCTCAAATGATCCTGGATGCTCAGCCCTGACCCAGCGGCCC
CAGCTAGAGCTGACTGAGAGCAGCCCTGCAGCCTCGTTCCTTAGTTCCCGGAGCTGGCAA
GGGCTGCAGCCC
