# Supplementary material for: Positively selected genes in the hoary bat (Lasiurus cinereus) lineage: prominence of thymus expression, immune and metabolic function, and regions of ancient synteny
Source: PeerJ. 2022 Mar 17;10:e13130. doi: 10.7717/peerj.13130 (PMC8934532; doi:10.7717/peerj.13130)
Supplement: Supplemental Information 3 — Initially tested orthogroups that have been edge-trimmed as described in the Methods. [file peerj-10-13130-s003.zip › original.trimmed/trimmed-OG0002125.fas]

>EpFu
ATGGTAGCTGTGGCAGAGAAGATCCGGACAGCCCTGCTCACTGCTGGGGACATCTACCTC
CTATCCACCTTCCGCCTGCCTCCTAAACAGGGTGGTGTCCTCTTTGGCCTCTATTCTCGC
CAAGACAACACACGATGGCTGGAGGCCTCTGTTGTGGGCAAGATCAACAAAGTGCTGGTG
CGGTACCAGCGGGAGGATGGCAAAGTCCACGCAGTGAACCTACAGCAAGCAGGCCTGGCC
GACGGGCGCACACACACAGCTCTCCTGCGACTCCGAGGCCCATCCCGCCCCAGCCCTGCT
CTGCAGCTCTATGTGGACTGCAGACTAGGCGATCAGCATGCTGGTCTTCCGGCATTGGCC
CCCATTCCTCCAGCGGAGGTCAATGGGCTGGAGATTAGGACTGGACAGAAGGCTTATTTG
AGGATGCAGGGCTTTGTGGAATCTATGAAGATGATTCTGGGCGGGTCCATGGCCCGGGTC
GGAGCCTTGAGTGAGTGTCCGTTCCAGGGGGACGAGTCCATCCACAGTGCAGTGGCCAAC
GCTCTACACTCCATCCTCGGGGAGCAAACCAAGGCACTGGTCACCCAACTCACCCTCTTC
AACCAGATCCTGGTGGAACTGCGGGATGATATCCGAGACCAGGTGAAGGAAATGTCCCTG
ATCCGAAACACCATCATGGAGTGTCAGGTGTGCGGCTTCCACGAGCAGCGTTCCCACTGC
AGCCCCAACCCCTGCTTCCGCGGCGTGGACTGCATGGAAGTGTACGAGTACCCTGGCTAC
CGCTGTGGGCCCTGCCCCCCTGGCCTGCAGGGCAATGGCACCCACTGCACTGACATCAAT
GAGTGTGCTCATGCTGACCCTTGTTTCCCGGGCTCAAGCTGCATCAACACTATGCCTGGT
TTCCACTGCGAGGCCTGTCCTCAAGGCTACAAAGGCACACGGGTGTCTGGTGTGGGCATC
GACTATGCCCGAGCCAGCAAACAGGTCTGCAACGACGTTGATGAATGCAACGACGGGAAC
AACGGTGGCTGCGACCCAAACTCCATCTGCACCAATACAGTGGGCTCTTTCAAGTGTGGT
CCCTGTCGCCTGGGCTTCCTGGGCAACCAAAGCCAGGGCTGCTTTCCAGCTCGGACCTGC
CACAGCCCGGCCCACAGCCCCTGCCATGTCCATGCGCACTGCCTCTTTGAACGCAATGGT
GCAGTGTCCTGCTCGTGTAACGTGGGCTGGGCCGGGAACGGGAACGTGTGTGGGCCTGAC
ACTGACATCGATGGCTACCCAGATCAGGCGCTGCCCTGCATGGACAACAACAAGCACTGC
AAACAGGACAACTGCCTTTTGACACCTAACTCTGGGCAGGAAGATGCTGATAATGATGGC
GTGGGGGACCAGTGTGATGATGATGCTGATGGGGACGGGATCAAGAACGTTGAGGACAAT
TGCCGGCTGTTCCCCAACAAGGACCAGCAAAACTCAGATACAGATTCCTTTGGTGACGCC
TGTGACAACTGCCCCAACGTCCCCAACAATGACCAGAAGGACACAGATGGCAATGGGGAA
GGGGATGCCTGTGACAACGACGTGGATGGGGATGGCATCCCCAATGGACTGGACAATTGC
CCCAAAGTCCCCAACCCCCTACAGACAGATAGGGATGAGGATGGCGTGGGAGATGCTTGT
GACAGCTGCCCTGAAATGAGCAATCCTACCCAGACAGATGCAGACAGTGACCTGGTGGGG
GATGTCTGTGACACCAATGAAGACAGTGATGGAGATGGACATCAGGACACCAAAGACAAC
TGCCCACAGCTACCCAATAGTTCCCAGCTGGACTCAGACAATGACGGGCTTGGAGATGAG
TGTGATGGGGACGATGACAATGATGGTGTCCCAGATTATGTGCCTCCTGGTCCTGATAAC
TGTCGCCTGGTACCCAATCCCAATCAGAAGGACTCGGATGGCAATGGCATTGGCGATGTG
TGTGAGGATGACTTTGACAATGATGCGGTGGTCGACCCCCTGGATGTGTGCCCTGAAAGT
GCAGAGGTAACACTCACAGATTTTCGGGCCTATCAGACCGTCGTCTTGGACCCTGAAGGG
GATGCTCAGATTGATCCAAACTGGGTCGTGCTCAACCAGGGCATGGAAATCGTTCAGACC
ATGAACAGTGACCCTGGCCTGGCAGTTGGATATACAGCCTTCAACGGTGTGGACTTTGAA
GGCACCTTCCATGTGAACACAGTGACCGATGACGACTACGCAGGCTTCCTCTTCAGCTAC
CAGGACAGTGGCCGCTTCTACGTGGTCATGTGGAAGCAGACGGAGCAGACCTACTGGCAG
GCCACACCTTTCCGGGCTGTTGCCCAGCCTGGGCTGCAGCTCAAGGCAGTGACATCAGTG
TCTGGCCCAGGTGAGCACCTCCGGAATGCCTTGTGGCATACTGGCCACACCCCTGATCAG
GTACGACTGCTGTGGACTGACCCACGAAATGTGGGCTGGCGTGACAAGACCTCCTACCGC
TGGCAGCTGCTGCACCGGCCTCAAGTTGGCTACATTCGAGTGAAGCTCTATGAGGGTCCC
CAGCTAGTGGCCGATTCTGGGGTGATCATTGACACATCCATGCGAGGGGGGCGTCTTGGT
GTATTCTGCTTCTCCCAAGAAAACATCATTTGGTCCAATCTCCAGTATCGATGCAATGAC
ACAGTTCCCGAGGACTTTGAGCCATTCCGGAGGCAGCTGCTCCTTGGAAGAGTG
>HiAr
ATGGTAGCTGTGGCAGAGAAGATCCGGACAGCCTTGCTCACGGCTGGGGACATCTACCTC
CTGTCTACCTTCCGCCTGCCCCCCAAGCAAGGTGGCGTCCTCTTTGGCCTTTACTCTCGC
CAAGACAACACACGATGGCTGGAGGCCTCTGTTGTGGGCAAGATCAACAAAGTGCTGGTG
CGGTACCAGCGGGAGGATGGCAAGGTCCACGCAGTGAACCTACAGCAAGCAGGCCTGGCC
GACGGGCGCACGCACACGGCGCTCCTGCGACTCCGAGGCCCGTCCCGCCCCAGCCCTGCC
CTGCAGCTCTATGTGGACTGTAAACTGGGCGACCAGCACGCTGGCCTTCCGGCACTGGCC
CCTATTCCTCCAGCGGAGGTTGAGGGGCTGGAGATTAGGACTGGACAGAAGGCTTATTTG
AGGATGCAGGGCTTCGTGGAATCCATGAAAATGATTCTGGGCGGCTCCATGGCCCGGGTT
GGGGCCCTGAGTGAGTGTCCGTTCCAGGGGGACGAGTCCATCCACAGTGCAGTGACCACC
GCACTCCACTCCATCCTAGGGGAGCAGACCAAGGCGCTGGTCACCCAACTCACCCTGTTC
AACCAGATCCTGGTGGAGCTACGGGATGATATCCGAGACCAGGTGAAGGAAATGTCCCTG
ATCCGAAACACCATTATGGAGTGTCAGGTGTGCGGCTTCCACGAGCAGCGTTCCCACTGC
AGCCCCAACCCCTGCTTCCGAGGCGTGGACTGCATGGAAGTGTACGAGTACCCGGGCTAC
CGCTGTGGGCCCTGCCCCCCTGGCCTGCAGGGCAACGGCACCCACTGCACCGACATCAAT
GAGTGTGCTCACGCCGACCCCTGCTTCACGGGCTCCAACTGCATCAACACCATGCCTGGC
TTCCACTGCGAGGCCTGTCCTCGAGGCTACAAAGGCACGCGGGTGTCTGGTGTCGGCATC
GACTACGCCCGGGCCAGCAAACAGGTCTGCAATGATATCGATGAATGCAACGATGGGAAC
AACGGTGGCTGCGACCCAAACTCCATCTGCACCAATACGGCGGGCTCTTTCAAGTGTGGT
CCCTGTCGCCTGGGCTTCCTGGGCAACCAGAGCCAGGGCTGCCTCCCAGCCCGGACCTGC
CACAGCCCAGCCCACAGCCCCTGCCACATCCACGCGCACTGTCTCTTTGAACGCAACGGT
GCAGTGTCCTGCTCGTGTAACGTGGGCTGGGCTGGGAACGGGAACGTGTGTGGGCCCGAC
ACAGACATCGACGGCTACCCGGACCAGGCGCTGCCCTGCATGGACAACAACAAGCACTGC
AAACAGGACAACTGCCTTTTGACACCAAACTCTGGGCAGGAAGATGCTGATAATGACGGT
GTGGGGGACCAGTGTGATGACGACGCTGACGGGGACGGGATCAAGAATGTCGAGGACAAC
TGCCGGCTGTTCCCCAACAAGGACCAGCAAAATTCAGACACAGATTCATTTGGTGACGCT
TGTGACAACTGCCCCAACGTTCCCAACAATGACCAGAAGGACACAGATGGCAACGGGGAA
GGGGATGCCTGTGACAACGACGTGGATGGGGACGGCATCCCCAATGGACTGGACAATTGC
CCTAAAGTCCCCAACCCCCTACAGACAGACAGGGATGAAGATGGGGTGGGAGATGCCTGT
GACAGCTGCCCTGAAATGAGCAATCCTACCCAGACAGATGCAGACAGCGACCTGGTGGGG
GACGTCTGTGACACCAATGAAGACAGCGATGGGGATGGACATCAGGACACCAAGGACAAC
TGCCCACAGCTCCCCAACAGCTCCCAGTTGGACTCAGACAACGATGGACTTGGAGACGAG
TGTGATGGGGATGATGACAATGATGGTGTCCCAGATTATGTGCCTCCTGGTCCTGATAAC
TGTCGCCTGGTCCCCAATCCCAATCAGAAGGACTCAGACGGCAATGGCGTTGGTGACGTG
TGTGAGGATGACTTTGACAACGATGCGGTGGACGACCCCCTGGACGTGTGCCCTGAAAGC
GCGGAGGTGACCCTCACGGATTTTCGGGCCTATCAGACGGTCGTCCTGGATCCCGAGGGG
GATGCTCAGATCGACCCAAACTGGGTGGTGCTCAACCAGGGCATGGAAATCGTTCAGACC
ATGAACAGTGACCCCGGCCTGGCAGTTGGATATACAGCCTTCAACGGTGTGGACTTTGAA
GGCACCTTCCACGTGAACACAGTGACCGATGACGACTACGCAGGCTTCCTCTTCAGCTAC
CAGGACAGCGGCCGTTTCTACGTGGTCATGTGGAAACAGACGGAGCAGACCTACTGGCAG
GCCACACCTTTCCGGGCTGTCGCCCAGCCCGGGCTGCAGCTCAAGGCAGTGACATCAGTG
TCTGGCCCAGGCGAGCACCTCCGGAATGCCCTGTGGCATACTGGCCACACCCCTGATCAG
GTACGACTGCTGTGGACTGACCCACGAAACGTGGGCTGGCGTGACAAGACCTCCTACCGC
TGGCAGCTGCTGCACCGGCCTCAAGTTGGCTACATTCGAGTGAAGCTCTATGAGGGTCCC
CAGCTAGTGGCAGATTCCGGGGTGATCATTGACACATCCATGCGAGGGGGGCGTCTTGGT
GTCTTCTGCTTCTCCCAAGAAAACATCATTTGGTCCAATCTCCAGTACCGATGCAACGAC
ACAGTGCCCGAGGACTTTGAGCCATTCCGGAGGCAGCTGCTCCACGGAAGAGTA
>LaCi
ATGGTGGCGGTGGCAGAGAAGATCCGGACAGCCCTGCTCACCGCTGGGGACATCTACCTC
CTGTCCACCTTCCGCCTGCCGCCTAAACAGGGCGGCGTCCTCTTTGGCCTCTACTCCCGC
CAGGACAACACGCGATGGCTGGAGGCCTCTGTTGTGGGCAAGATAAACAAAGTGCTGGTG
CGGTACCAGCGGGAGGATGGCAAAGTCCACGCAGTGAACCTACAGCAAGCAGGCCTGGCC
GACGGGCGCACACACACGGCTCTCCTGCGACTCCGAGGCCCGTCCCGCCCCAGCCCTGCT
CTGCAGCTCTATGTGGACTGCAGGCTAGGCGATCAGCACGCCGGTCTTCCGGCACTGGCG
CCCATTCCTCCAGCGGAGGTCAGTGGGCTGGAGATTAGGACTGGACAGAAGGCTTATTTG
AGGATGCAGGGCTTCGTGGAATCTATGAAGATGATTCTAGGCGGGTCCATGGCCCGGGTG
GGAGCCCTGAGTGAGTGTCCGTTCCAGGGGGACGAGTCCATCCACAGCGCAGTGGCCAGC
GCTCTTCACTCCATCCTCGGGGAGCAAACCAAGGCGCTGGTCACCCAGCTCACCCTCTTC
AACCAGATCCTGGTGGAGCTGCGGGATGATATCCGAGACCAGGTGAAGGAAATGTCCCTG
ATCCGAAACACCATCATGGAGTGTCAGGTGTGCGGCTTCCACGAGCAGCGCTCCCACTGC
AGCCCCAATCCCTGCTTCCGAGGCGTGGACTGCATGGAAGTGTACGAGTACCCGGGCTAC
CGCTGTGGGCCCTGCCCCCCTGGCCTGCAGGGCAATGGCACCCACTGCACTGACATCAAT
GAGTGTGCTCATGCTGACCCCTGTTTCCCCGGCTCAAGCTGCATCAATACGATGCCTGGT
TTCCACTGCGAGGCCTGTCCTCGAGGCTACAAAGGCACACGGGTGTCTGGTGTGGGCATC
GACTATGCCCGAGCCAGCAAACAGGTCTGCAACGATGTCGATGAATGCAATGATGGGAAC
AATGGTGGCTGTGACCCAAACTCCATCTGCACCAATACAGTGGGCTCTTTCAAGTGTGGC
CCCTGTCGCCTGGGCTTCCTGGGCAACCAAAGCCAGGGCTGCTTCCCAGCTCGGACCTGC
CACAGCCCAGCCCACAGCCCCTGCCATGTCCACGCGCACTGCCTCTTTGAACGCAATGGT
GCAGTGTCCTGCTCGTGTAATGTGGGCTGGGCCGGGAACGGGAACGTGTGTGGGCCTGAC
ACCGACATCGATGGCTACCCAGACCAGGCGCTGCCCTGCATGGACAACAACAAGCACTGC
AAACAGGACAACTGCCTTCTGACACCTAACTCCGGGCAGGAAGATGCTGATAATGATGGC
GTGGGGGACCAGTGTGATGATGATGCTGATGGGGACGGGATCAAGAACGTTGAGGACAAT
TGCCGGCTGTTCCCCAACAAGGACCAGCAGAACTCAGATACAGATTCCTTTGGTGACGCC
TGTGACAACTGTCCCAATGTCCCCAACAATGACCAGAAGGACACAGATGGCAATGGGGAA
GGGGATGCCTGTGACAACGACGTGGATGGGGACGGCATCCCCAATGGACTGGACAATTGC
CCTAAAGTCCCCAACCCCCTACAGACAGACAGGGATGAGGATGGCGTGGGAGATGCTTGT
GACAGCTGCCCTGAAATGAGCAACCCTACCCAGACAGATGCAGACAGTGACCTGGTGGGG
GACATCTGTGACACCAATGAAGACAGCGATGGAGATGGACATCAGGACACCAAAGACAAC
TGCCCGCAGCTACCCAACAGCTCCCAGCTGGACTCAGACAATGACGGGCTTGGAGATGAG
TGTGATGGGGACGATGACAACGATGGTATCCCAGATTACGTGCCTCCTGGTCCTGATAAC
TGTCGCCTGGTCCCCAACCCCAATCAGAAGGACTCAGACGGCAACGGCATTGGTGATGTG
TGTGAGGATGACTTTGACAATGACGCAGTGGTCGACCCCCTGGATGTGTGCCCTGAAAGC
GCAGAGGTAACACTCACAGATTTTCGGGCCTATCAGACCGTCGTCTTGGACCCTGAAGGG
GATGCTCAGATTGATCCAAACTGGGTCGTGCTCAACCAGGGCATGGAAATCGTTCAGACC
ATGAACAGCGACCCTGGCCTGGCAGTTGGATATACAGCCTTCAACGGGGTGGACTTTGAA
GGCACCTTCCACGTGAACACAGTGACCGATGACGACTACGCGGGCTTCCTCTTCAGCTAC
CAGGACAGTGGCCGCTTCTACGTGGTCATGTGGAAGCAGACGGAGCAGACCTACTGGCAG
GCCACACCTTTCCGGGCTGTTGCCCAGCCTGGGCTGCAGCTCAAGGCAGTGACATCAGTG
TCTGGCCCAGGTGAGCACCTCCGGAATGCCTTGTGGCATACTGGCCACACCCCTGATCAA
GTGCGACTGCTGTGGACTGACCCACGAAACGTGGGCTGGCGTGACAAGACCTCCTACCGC
TGGCAGCTGCTGCACCGGCCTCAAGTTGGCTACATTCGAGTGAAGCTCTATGAGGGTCCC
CAGCTAGTGGCGGATTCGGGGGTGATCATTGACACATCCATGCGAGGGGGGCGTCTTGGT
GTATTCTGCTTCTCCCAAGAAAACATCATTTGGTCCAATCTCCAGTATCGATGCAATGAC
ACAGTTCCCGAGGACTTTGAGCCATTCCGGAGGCAGCTACTCCTTGGAAGAGTG
>MyLu
ATGGTCGCTGTGGCAGAGAAGATCCGGACAGCCCTGCTCACTGCTGGGGACATCTACCTC
CTGTCCACCTTCCGCCTGCCTCCTAAACAGGGCGGTGTCCTCTTTGGCCTCTACTCTCGC
CAAGACAACACACGATGGCTGGAGGCCTCTGTTGTGGGCAAGATAAACAAAGTGCTGGTG
CGGTACCAGCGGGAGGATGGCAAAGTCCATGCAGTGAACCTACAGCAAGCAGGCCTGGCC
GACGGGCGCACACACACAGCTCTCCTACGACTCCGAGGCCCATCCCGCCCCAGCCCTGCT
CTGCAGCTCTATGTGGACTGCAAACTGGGCGATCAGCATGCTGGTCTCCCAGCCTTGGCC
CCCATTCCTCCAGCGGAGGTCAATGGGCTGGAGATTCGGACTGGACAGAAGGCTTACTTG
AGGATGCAGGGCTTCGTGGAATCTATGAAGATGATTCTAGGCGGGTCCATGGCCCGGGTC
GGAGCCTTGAGTGAGTGTCCGTTCCAGGGGGACGAGTCCATCCACAGTGCAGTGGCCAGC
GCTCTTCACTCCATCCTAGGGGAGCAAACCAAGGCGCTGGTCACCCAACTCACCCTCTTC
AACCAGATCCTGGTGGAGCTGCGGGATGATATCCGAGACCAGGTGAAGGAAATGTCCCTG
ATCCGAAACACCATCATGGAGTGTCAGGTGTGCGGCTTCCATGAGCAGCGTTCCCACTGC
AGCCCCAATCCCTGCTTCCGAGGCGTGGACTGCATGGAAGTGTACGAGTACCCTGGCTAC
CGCTGCGGGCCCTGCCCCCCTGGCCTGCAGGGCAATGGCACCCACTGCACTGACATCAAT
GAGTGTGCTCATGCCGACCCTTGTTTCCCGGGCTCAAGCTGCATCAATACCATGCCTGGT
TTCCACTGCGAGGCCTGTCCTCAGGGCTACAAAGGCACACGGGTGTCCGGTGTGGGCATC
GACTATGCCCGAGCCAGCAAACAGGTCTGCAATGATGTTGATGAATGCAATGATGGGAAC
AATGGTGGCTGTGACCCAAACTCCATCTGCACCAATACAGTGGGCTCTTTCAAGTGTGGT
CCCTGTCGCCTGGGCTTCCTGGGCAACCAAAGCCAGGGCTGCTTTCCGGCTCGGACCTGC
CACAGCCCAGCCCACAGCCCCTGCCACGTCCATGCGCACTGCCTCTTTGAACGCAATGGT
GCAGTGTCCTGCTCGTGTAACGTGGGCTGGGCCGGGAACGGGAACGTGTGTGGGCCTGAC
ACTGACATCGATGGCTACCCAGATCAGGCGCTGCCCTGCATGGACAACAACAAGCACTGC
AAGCAGGACAACTGCCTTTTGACACCTAACTCTGGACAGGAAGACGCTGATAATGATGGC
GTGGGGGACCAGTGCGATGATGATGCTGATGGTGACGGGATCAAGAACGTTGAGGACAAC
TGCCGGCTGTTCCCCAACAAGGACCAGCAAAACTCAGATACAGATTCATTTGGTGACGCC
TGTGACAACTGCCCCAACGTCCCCAACAATGACCAGAAGGACACAGATGGCAATGGGGAA
GGGGATGCCTGTGACAACGACGTGGATGGGGATGGCATCCCCAATGGACTGGACAATTGC
CCGAAAGTCCCCAACCCCCTACAGACAGATAGGGATGAGGATGGTGTGGGAGATGCTTGT
GACAGCTGCCCTGAAATGAGCAATCCTACCCAGACAGATGCAGACAGTGACCTGGTGGGG
GATGTCTGTGACACCAATGAAGACAGCGATGGAGATGGACATCAGGACACCAAAGACAAC
TGCCCACAGCTACCCAATAGTTCCCAGCTGGACTCGGACAATGACGGGCTTGGAGATGAG
TGTGACGGGGACGATGACAATGATGGTGTCCCAGATTATGTGCCTCCTGGTCCTGATAAC
TGTCGCCTGGTACCCAACCCCAATCAGAAGGACTCGGATGGCAATGGCATTGGCGATGTG
TGTGAGGATGACTTTGACAATGATGCGGTGGTCGACCCCCTGGATGTGTGCCCTGAAAGT
GCAGAGGTAACACTCACAGATTTTCGGGCCTATCAGACCGTCGTCTTGGACCCTGAAGGG
GATGCTCAGATTGATCCAAACTGGGTCGTGCTCAACCAGGGCATGGAAATCGTTCAGACC
ATGAACAGTGACCCTGGCCTGGCAGTTGGATATACCGCCTTCAACGGTGTGGACTTTGAA
GGCACCTTCCATGTGAACACCGTGACCGATGATGACTACGCAGGCTTCCTCTTCAGCTAC
CAGGACAGTGGCCGCTTCTACGTGGTCATGTGGAAGCAGACGGAGCAGACCTACTGGCAG
GCCACGCCTTTCCGGGCTGTTGCCCAGCCTGGGCTGCAGCTCAAGGCAGTGACATCAGTG
TCTGGCCCAGGTGAGCACCTCCGGAATGCCTTGTGGCATACTGGCCACACCCCTGATCAG
GTACGACTGCTGTGGACTGACCCACGAAATGTGGGCTGGCGTGACAAGACCTCCTACCGC
TGGCAGCTGCTGCACCGGCCTCAAGTTGGCTACATTCGAGTGAAGCTCTATGAGGGTCCC
CAGCTAGTGGCGGATTCTGGGGTGATCATTGACACATCCATGCGAGGGGGGCGTCTTGGT
GTATTCTGCTTCTCCCAAGAAAACATCATTTGGTCCAATCTCCAGTACCGATGCAATGAC
ACAGTTCCCGAGGACTTTGAGCCATTCCGGAGGCAGCTGCTCCTTGGAAGAGTG
>PhDi
ATGGTAGCTGTGGCAGAGAAGATCCGGACAGCCCTGCTCACTGCTGGGGACATCTACCTC
TTGTCCACTTTCCGCCTGCCTCCTAAGCAGGGCGGTGTCCTCTTTGGCCTTTACTCTCGC
CAGGACAACACACGATGGCTGGAGGCCTCTGTTGTGGGCAAGATCAACAAAGTGCTGGTG
CGGTACCAGCGGGAGGATGGCAAAGTCCATGCAGTGAACCTACAGCAAGCAGGTCTGGCC
GATGGGCGCACACACACAGCACTCCTGCGACTCCGAGGCCCATCCCACCCCAGCCCTGGC
CTGCAGCTCTATGTGGACTGCAAACTGGGTGATCAACATGCTGGACTCCCGGCACTGGCC
CCGATCCCTCCAGCAGAGGTCGATGGACTGGAGATTAGGACTGGACAGAAGGCCTATTTG
AGGATGCAGGGCTTCGTGGAATCTATGAAAATGATTCTAGGCGGGTCCATGGCCCGGGTT
GGAGCCCTGAGTGAGTGTCCGTTCCAGGGGGATGAGTCCATCCACAGTGCAGTAACCAGT
GCACTGCACTCCATCCTAGGGGAGCAAACCAAGGCGCTGGTCACCCAACTCACCCTCTTC
AACCAGATCCTGGTGGAGCTGCGGGATGACATTCGAGACCAGGTGAAGGAAATGTCTCTG
ATCCGAAACACCATCATGGAGTGTCAGGTGTGCGGCTTCCACGAGCAGCGTTCCCACTGC
AGTCCCAACCCCTGCTTCCGAGGTGTGGACTGCATGGAAGTGTACGAGTACCCTGGCTAC
CGCTGTGGGCCCTGCCCGCCTGGCCTGCAGGGCAACGGCACCCACTGCACTGACATCAAT
GAGTGTGCACACGCTGACCCTTGTTTTCCGGGCTCGAGCTGCATCAACACCATGCCTGGC
TTTCACTGCGAGGCTTGTCCTCAAGGCTACAAGGGCACACGGGTGTCTGGTGTGGGCATC
GACTATGCCCGAGCCAGCAAACAGGTTTGCAACGACGTTGATGAATGCAATGATGGGAAC
AACGGTGGCTGTGACCCAAACTCTATCTGCACCAACACAGTGGGCTCTTTCAAGTGTGGT
CCCTGTCGCCTGGGCTTCCTGGGCAACCAAAGCCAGGGCTGCCTCCCAGCGCGGACCTGC
CACAGCCCAGCCCACAGCCCCTGCCATGTCCACGCTCACTGTCTCTTTGAACGCAATGGA
GCAGTGTCCTGCTCGTGTAACGTGGGCTGGGCCGGGAACGGGAACGTGTGTGGGCCTGAC
ACAGACATCGACGGCTACCCGGACCAGGCACTGCCCTGCATGGACAACAATAAGCACTGC
AAGCAGGACAACTGCCTTTTGACACCCAACTCTGGGCAGGAAGATGCTGACAATGACGGC
GTCGGGGACCAGTGTGATGACGATGCTGATGGGGATGGGATCAAGAATGTCGAGGACAAT
TGCCGGCTGTTCCCCAACAAAGACCAGCAAAACTCAGACACAGATTCATTTGGTGATGCC
TGTGACAACTGTCCCAACGTTCCCAACAATGACCAGAAGGACACAGACGGCAATGGGGAA
GGGGATGCCTGTGACAACGACGTGGATGGGGATGGCATCCCCAATGGACTGGACAATTGC
CCTAAAGTCCCCAACCCTCTACAGACAGATAGGGATGAGGATGGGGTGGGAGATGCTTGT
GACAGCTGCCCGGAAATGAGTAACCCTACACAGACAGATGCAGACAGTGACCTGGTGGGG
GATGTCTGTGACACCAATGAAGACAGTGATGGAGATGGACATCAGGACACCAAGGACAAC
TGCCCACAACTACCCAATAGTTCCCAACTGGACTCGGACAATGATGGACTTGGAGATGAG
TGTGATGGGGACGATGACAATGATGGTGTCCCAGATTACGTGCCTCCTGGTCCTGATAAC
TGTCGCCTGGTACCCAATCCCAATCAGAAGGACTCAGATGGCAATGGCATTGGTGATGTG
TGTGAGGATGACTTTGACAATGATGCAGTGGTCGACCCCCTGGATGTGTGTCCTGAAAGT
GCAGAGGTAACCCTCACGGATTTTCGGGCCTATCAGACCGTCGTCCTGGACCCTGAGGGG
GATGCTCAGATTGACCCAAACTGGGTCGTGCTCAACCAGGGCATGGAAATCGTTCAGACC
ATGAACAGTGACCCAGGCCTGGCAGTTGGATATACAGCCTTCAATGGTGTGGACTTTGAA
GGAACCTTCCATGTGAACACAGTAACCGATGATGACTATGCAGGCTTTCTCTTCAGCTAC
CAGGACAGTGGCCGCTTCTACGTGGTCATGTGGAAGCAGACGGAGCAGACCTACTGGCAG
GCCACGCCTTTCCGGGCTGTTGCCCAGCCTGGGCTGCAGCTCAAGGCAGTGACATCAGTG
TCTGGCCCAGGTGAGCACCTCCGGAATGCCCTGTGGCATACTGGCCATACCCCTGATCAG
GTACGACTGCTGTGGACCGACCCACGGAATGTGGGCTGGCGTGACAAGACCTCCTACCGC
TGGCAGCTGCTGCACCGGCCTCAAGTTGGCTATATTCGAGTGAAGCTCTATGAGGGTCCT
CAACTAGTGGCGGATTCTGGGGTGATCATTGACACATCCATGCGCGGGGGGCGTCTTGGT
GTATTCTGCTTCTCCCAAGAAAACATCATTTGGTCCAATCTCCAGTACCGATGCAACGAC
ACAGTTCCCGAGGACTTCGAGCCATTCCGGAGGCAGCTGCTCCAGGGAAGAGTG
>PtVa
ATGGTCGCCGTGGCGGAGAAGATCCGGACAGCCCTGCTCACCGCCGGGGACATCTACCTC
CTGTCCACCTTCCGCCTGCCCCCCAAGCAGGGCGGTGTCCTTTTTGGCCTCTACTCTCGC
CAGGACAACACACGGTGGCTGGAGGCCTCTGTCGTGGGCAAGATCAACAAAGTGCTGGTG
CGGTACCAGCGGGAGGACGGCAGAGTCCATGCGGTGAACCTGCAGCAAGCAGGCCTGGCC
GACGGGCGCACGCACACGGCTCTCCTGCGGCTCCGAGGCCCGGCCCGCCCCAGCCCCGCC
CTGCAGCTCTATGTGGACTGCAAACTGGGCGACCAGCATGCTGGCCTCCCGGCGCTGGCC
CCCATTCCTCCAGCGGAGGTCGATGGGCTGGAGATTAGGACCGGACAGAAGGCTTATTTG
AGGATGCAGGGCTTCGTGGAGTCCATGAAGATGATTCTGGGCGGGTCAATGGCCCGAGTC
GGAGCCCTGAGTGAGTGTCCGTTCCAGGGGGACGAGTCCATCCACAGCGCAGTGACCAGT
GCACTCCACTCCATCCTAGGCGAGCAGACCAAGGCGCTGGTCACCCAGCTCACCCTCTTC
AACCAGATTCTGGTGGAGCTGCGGGACGACATCCGAGACCAGGTGAAGGAAATGTCCCTG
ATCCGAAACACCATCATGGAGTGTCAGGTGTGCGGCTTCCACGAGCAGCGTTCCCACTGC
AGCCCCAACCCTTGCTTCCGAGGCGTGGACTGCATGGAAGTGTACGAGCACCCCGGCTAC
CGCTGTGGCCCCTGCCCCCCCGGCCTGCAGGGCAACGGCACGCATTGCAGGGACATCAAC
GAGTGTGCTCACGCTGACCCTTGCTTCCCTGGCTCCAGCTGCATCAACACCATGCCTGGC
TTCCACTGCGAGGCCTGTCCCCGAGGCTACAAGGGCACACGGGTGTCCGGTGTGGGCATC
GACTACGCCCGGGCCAGCAAACAGGTCTGCAGCGACGTTGACGAATGCAGCGACGGCAAC
AATGGCGGCTGTGACCCCAACTCCATCTGCACCAATACGATGGGCTCTTTCAGGTGTGGT
CCCTGTCGCCTGGGCTTCCTGGGCAACCAGAGCCAGGGCTGCGTCCCAGCCCGGACCTGC
CACAGCCCAGCCCACAGCCCCTGCCACGTCCACGCGCACTGCCTCTTTGAACGCAACGGG
GCAGTGTCCTGCTTGTGCAACGTGGGCTGGGCCGGGAACGGGAACGTGTGTGGGCCTGAC
ACGGACATCGACGGCTACCCGGACCAGGCGCTGCCTTGCATGGACAACCACAAGCACTGC
AAGCAGGACAACTGCCTTTTGACACCCAACTCTGGGCAGGAAGATGCTGATAACGATGGC
GTGGGGGACCAGTGTGATGACGATGCTGATGGGGACGGGATCAAGAACGTTGAGGACAAT
TGCCGGCTGTTCCCCAACAAGGACCAGCAAAACTCAGACACAGATTCATTTGGTGATGCC
TGTGACAACTGCCCCAACGTTCCCAACAACGATCAGAAGGACACCGATGGCAATGGGGAA
GGGGATGCCTGTGACAACGACGTGGATGGGGATGGCATCCCCAACGGACTGGACAATTGC
CTTAAAGTCCCCAACCCCCTACAGACAGACCGGGATGAGGATGGGGTGGGAGATGCCTGT
GACAGCTGCCCTGAAATGAGCAACCCTACCCAGACAGACGCAGACAGCGACCTGGTGGGA
GACGTGTGTGACACTGACGAAGACAGCGATGGGGATGGACATCAGGACACCAAGGACAAC
TGTCCACAGCTACCCAACAGCTCCCAGTTGGACTCAGACAATGACGGACTTGGAGATGAG
TGTGATGGGGACGATGACAATGACGGTGTCCCGGATTACGTGCCTCCTGGTCCTGATAAC
TGCCGCCTGGTACCCAACCCCAATCAGAAGGACTCAGATGGCAACGGCGTTGGTGATGTG
TGTGAGGACGACTTTGACAATGACGCTGTGGCCGACCCCCTGGACGTGTGCCCTGAAAGT
GCAGAGGTGACCCTCACGGATTTTCGGGCCTATCAGACGGTTGTCCTGGATCCCGAGGGG
GATGCTCAGATCGACCCAAACTGGGTCGTGCTCAACCAGGGCATGGAAATCGTTCAGACC
ATGAACAGCGACCCCGGTCTGGCAGTTGGATACACAGCCTTCAACGGGGTGGACTTCGAG
GGCACCTTCCACGTGAACACGGTGACTGATGACGACTACGCGGGCTTCCTCTTCAGCTAC
CAGGACAGTGGCCGCTTCTATGTGGTCATGTGGAAGCAGACGGAGCAGACCTACTGGCAG
GCCACGCCCTTCCGGGCGGTTGCCCAGCCCGGACTGCAGCTCAAGGCAGTGACATCGGTG
TCAGGCCCAGGTGAGCACCTCCGGAATGCCCTGTGGCATACTGGCCACACCCCTGACCAG
GTCCGGCTGCTGTGGACCGACCCACGGAACGCGGGCTGGCGCGACAAGACCTCCTACCGC
TGGCAGCTGCTGCACCGGCCTCAAGTCGGCTACATCCGAGTGAAGCTCTACGAGGGTCCC
CAGCTAGTGGCAGATTCTGGGGTGATCATCGATACATCCATGCGAGGGGGGCGTCTTGGT
GTGTTTTGCTTCTCCCAAGAAAACATCATTTGGTCCAACCTCCAGTACCGATGCAACGAC
ACTGTGCCCGAGGACTTTGAGCCATTCCGGAGGCAGCTGCTCCAGGGAAGGGTG
>RhFe
ATGGTTGCTGTGGCAGAGAAGATCCGGACAGCCCTGCTCACGGCTGGGGACGTCTACCTC
TTGTCTACCTTCCGCCTGCCCCCCAAGCAAGGTGGTGTCCTCTTTGGCCTCTACTCTCGC
CAAGACAACACACGATGGCTGGAGGCCTCTGTTGTAGGCAAGATCAACAAAGTGCTGGTG
CGGTACCAGCGGGAGGATGGCAAGGTCCACGCAGTGAACCTACAGCAAGCAGGCCTGGCC
GACGGGCGCACGCACACCGCTCTCCTGCGACTCCGAGGCCCGTCCCGCCCCAGCCCTGCC
CTGCAGCTCTATGTAGACTGCAAACTGGGCGACCAGCATGCTGGTCTTCCGCCGCTGGCC
CCCATTCCTCCAGCGGAGGTCGATGGGCTGGAGATTAGGACTGGACAGAAGGCTTATTTG
AGGATGCAGGGCTTCGTGGAATCCATGAAAATGATTCTCGGCGGCTCCATGGCCCGGGTC
GGGGCCCTGAGTGAGTGTCCGTTCCAGGGGGACGAGTCCATCCACAGTGCAGTGACCACC
GCTCTCCACTCCATCCTAGGGGAGCAGACCAAGGCGCTGGTCACCCAACTCACCCTTTTC
AACCAGATCCTGGTGGAACTACGGGATGACATCCGAGACCAGGTGAAGGAAATGTCCCTG
ATCCGAAACACCATTATGGAGTGTCAGGTGTGCGGCTTCCACGAGCAGCGATCCCACTGC
AGCCCCAACCCCTGCTTCCGAGGCGTGGACTGCATGGAAGTGTACGAGTACCCGGGCTAC
CGCTGTGGGCCCTGCCCCCCTGGCCTTCAGGGCAATGGCACCCACTGCACTGACATCAAT
GAGTGTGCTCACGCCGACCCCTGTTTCACGGGCTCCAGCTGCATCAACACCATGCCTGGC
TTCCACTGTGAGGCCTGTCCTCGGGGCTACAAGGGCACGCGGGTGTCTGGTGTAGGCGTC
GACTACGCCCGCGCCAGCAAACAGGTCTGCAACGATGTCGACGAATGCAACGATGGGAAC
AATGGTGGCTGCGACCCGAACTCCATCTGCACCAATACGGTGGGCTCTTTCAAGTGTGGT
CCCTGTCGCCTGGGCTTCCTGGGCAACCAGAGCCAGGGCTGCCTACCAGCCCGGACCTGC
CACAGCCCAGCCCACAGCCCCTGCCACGTCCACGCGCACTGTCTCTTTGAACGCAATGGT
GCAGTGTCCTGCTCGTGTAACGTGGGCTGGGCTGGGAACGGGAACGTGTGTGGGCCTGAC
ACGGACATCGATGGCTACCCGGACCAGGCTCTGCCCTGCATGGACAACAACAAGCACTGC
AAGCAGGACAACTGCCTTTTGACACCCAACTCTGGGCAAGAAGATGCTGATAACGACGGC
GTGGGGGATCAGTGTGACGATGACGCTGACGGGGACGGGATCAAGAATGTCGAGGACAAC
TGCCGGCTGTTCCCCAACAAAGACCAGCAGAATTCAGATACAGATTCATTTGGCGACGCC
TGTGACAACTGCCCCAACGTTCCCAACAATGACCAAAAGGACACAGATGGCAATGGGGAA
GGGGACGCCTGTGACAACGACGTGGATGGGGATGGCATCCCCAATGGACTGGACAATTGC
CCTAAAGTCCCCAATCCCCTACAGACGGACAGGGATGAGGATGGGGTGGGAGATGCCTGT
GACAGCTGCCCGGAAATGAGCAATCCGACCCAGACAGATGCAGACAGCGACCTGGTGGGG
GATGTCTGCGACACCAATGAAGACAGCGATGGGGATGGACATCAGGACACCAAGGACAAC
TGCCCCCAGCTCCCCAACAGCTCCCAGTTGGACTCAGACAACGACGGACTCGGGGACGAG
TGTGATGGGGACGACGACAATGACGGCGTCCCCGATTACGTGCCTCCTGGTCCTGACAAC
TGTCGCCTCGTCCCCAACCCCAATCAGAAGGACTCAGATGGCAACGGCGTTGGGGACGTG
TGTGAGGACGACTTTGACAATGACACGGTGGACGACCCCCTGGATGTGTGCCCTGAAAGT
GCGGAGGTGACCCTCACGGATTTCCGGGCCTATCAGACGGTCGTCCTGGATCCCGAGGGG
GATGCTCAGATCGACCCAAACTGGGTGGTGCTCAACCAGGGCATGGAAATCGTCCAGACC
ATGAACAGTGACCCCGGCCTGGCAGTTGGTTATACAGCCTTCAATGGGGTGGACTTTGAA
GGCACCTTTCACGTGAACACAGTGACAGATGACGACTATGCAGGCTTCCTCTTCAGCTAC
CAGGACAGCGGCCGTTTCTACGTGGTCATGTGGAAGCAGACGGAGCAGACCTACTGGCAG
GCCACACCTTTCCGGGCTGTCGCCCAGCCCGGGCTGCAGCTCAAGGCAGTGACATCAGTG
TCCGGCCCAGGCGAGCACCTCCGGAATGCCCTGTGGCATACTGGCCACACCCCTGATCAG
GTACGACTGCTGTGGACTGACCCACGAAACGTGGGCTGGCGTGACAAGACCTCCTACCGC
TGGCAGCTGCTGCACCGGCCTCAAGTTGGCTACATTCGAGTGAAGCTCTATGAGGGTCCC
CAGCTAGTGGCAGATTCCGGGGTGATCATTGACACATCCATGCGAGGGGGTCGTCTTGGT
GTATTCTGCTTCTCCCAAGAAAACATCATTTGGTCCAATCTCCAGTACCGATGCAACGAC
ACAGTGCCTGAGGACTTTGAGCCATTCCGGAGGCAGCTGCTCCATGGAAGAGTA
>RoAe
ATGGTAGCTGTGGCGGAGAAGATCCGGACAGCGCTGCTCACAGCTGGGGACATCTACCTC
TTGTCCACCTTCCGCCTGCCCCCCAAGCAGGGCGGTGTCCTCTTTGGCCTTTACTCTCGC
CAAGACAACACACGGTGGCTGGAGGCCTCTGTCGTGGGCAAGATCAACAAAGTGCTGGTG
CGGTACCAGCGGGAGGACGGCAGAGTGCATGCGGTGAACCTGCAGCAAGCGGGCCTGGCC
GACGGGCGCACGCACACGGCGCTGCTGCGGCTCCGCGGCCCCGCCCGCCCCAGCCCCGCC
CTGCAGCTCTACGTGGACTGCAAACTGGGCGACCAGCACGCCGGCCTTCCGGCGCTGGCC
CCCATTCCTCCAGCGGAGGTCGATGGGCTGGAGATTAGGACCGGACAGAAGGCTTATTTG
AGGATGCAGGGCTTCGTGGAGTCCATGAAGATGATTCTGGGTGGGTCAATGGCCCGGGTC
GGAGCCCTGAGTGAGTGTCCGTTCCAGGGGGACGAGTCCATCCACAGCGCAGTGACCAGC
GCACTCCACTCCATCCTAGGCGAGCAGACCAAGGCGCTGGTCACCCAGCTCACCCTCTTC
AACCAGATTCTGGTGGAGCTGCGGGACGACATCCGAGACCAGGTGAAGGAGATGTCCCTG
ATCCGAAACACCATCATGGAGTGTCAGGTGTGCGGCTTCCACGAGCAGCGTTCCCACTGC
AGCCCCAACCCCTGCTTCCGAGGCGTGGACTGCATGGAGGTGTACGAGTACCCCGGCTAC
CGCTGCGGCCCCTGCCCACCTGGCCTGCAGGGCAACGGCACACACTGCAGGGACATCGAC
GAGTGCGCTCACGCTGACCCCTGCTTCCCTGGCTCCAGCTGCATCAACACCATGCCTGGC
TTCCACTGCGAGGCCTGTCCCCGAGGCTACAAGGGCACACGGGTGTCCGGTGTGGGCATC
GACTACGCCCGGGCCAGCAAGCAGGTCTGCAGCGACATTGACGAATGCAACGACGGCAAC
AATGGTGGCTGTGACCCCAACTCCATCTGCACCAATACGTTGGGCTCTTTCAGGTGTGGT
CCCTGTCGCCTGGGCTTCCTGGGCAACCAGAGCCAGGGCTGCGTCCCGGCCCGGACCTGC
CACAGCCCAGCCCACAGCCCTTGCCACGTTCACGCGCACTGCCTCTTTGAACGCAATGGG
GCAGTGTCCTGCTTGTGCAACGTGGGCTGGGCCGGGAACGGGAACGTGTGCGGGCCCGAC
ACGGACATCGACGGCTACCCGGACCAGGCGCTGCCCTGCATGGACAACCACAAGCACTGC
AAGCAGGACAACTGCCTTTTGACACCCAACTCCGGGCAGGAAGATGCGGATAACGACGGC
GTGGGGGACCAGTGTGACGACGATGCCGACGGGGACGGGATCAAGAACGTCGAGGACAAT
TGCCGGCTGTTCCCCAACAAGGACCAGCAGAACTCAGACACAGATTCATTTGGTGATGCC
TGTGACAACTGCCCCAACGTTCCCAACAATGACCAGAAGGACACCGATGGCAACGGGGAA
GGGGATGCCTGTGACAACGACGTGGATGGGGATGGCATCCCCAATGGACTGGACAATTGC
CTTAAAGTCCCCAACCCCCTTCAGACAGACAGGGATGAGGATGGGGTGGGAGACGCCTGT
GACAGCTGCCCCGAAGTGAGCAACCCTACCCAGACAGACGCAGACAGCGACCTGGTGGGG
GACGTGTGCGACACCGACGAAGACAGCGATGGGGATGGACATCAGGACACCAAGGACAAC
TGTCCACAGCTCCCCAACAGCTCTCAGTTGGACTCAGACAATGACGGACTTGGAGATGAG
TGCGATGGGGACGATGACAATGATGGTGTCCCAGATTACATGCCTCCCGGTCCTGATAAC
TGCCGCCTGGTACCCAACCCCAACCAGAAGGACTCAGATGGCAACGGCGTTGGTGATGTG
TGCGAGGATGACTTTGACAATGATGCGGTGGCCGACCCCCTGGATGTGTGCCCCGAAAGT
GCAGAGGTGACCCTCACAGATTTCCGGGCCTATCAGACGGTTGTCCTGGATCCCGAGGGG
GATGCTCAGATCGACCCAAATTGGGTCGTGCTCAACCAGGGCATGGAAATCGTTCAGACC
ATGAACAGCGACCCCGGCCTGGCTGTTGGGTACACAGCCTTCAACGGGGTGGACTTCGAA
GGCACCTTCCACGTGAACACGGTGACCGATGACGACTACGCGGGCTTCCTCTTCAGCTAC
CAGGACAGCGGCCGCTTCTACGTGGTCATGTGGAAGCAGACGGAGCAGACCTACTGGCAG
GCCACGCCCTTCCGGGCTGTTGCCCAGCCCGGGCTGCAGCTCAAGGCAGTGACATCGGTG
TCAGGCCCAGGCGAGCACCTCCGGAATGCCCTGTGGCATACCGGCCACACCCCTGACCAG
GTCCGGCTGCTGTGGACAGACCCCCGGAACGCGGGCTGGCGCGACAAGACCTCCTACCGC
TGGCAGCTGCTGCACCGGCCCCAGGTCGGCTACATCCGAGTGAAGCTCTATGAGGGTCCC
CAGCTAGTGGCGGATTCTGGGGTGATCATCGACACGTCCATGCGAGGGGGGCGTCTTGGC
GTGTTCTGCTTCTCCCAAGAAAACATCATTTGGTCCAACCTCCAGTACCGATGCAACGAC
ACCGTCCCCGAGGACTTTGAGCCATTCCGGAGGCAGCTGCTCCAGGGAAGGGTG
