# Supplementary material for: Positively selected genes in the hoary bat (Lasiurus cinereus) lineage: prominence of thymus expression, immune and metabolic function, and regions of ancient synteny
Source: PeerJ. 2022 Mar 17;10:e13130. doi: 10.7717/peerj.13130 (PMC8934532; doi:10.7717/peerj.13130)
Supplement: Supplemental Information 3 — Initially tested orthogroups that have been edge-trimmed as described in the Methods. [file peerj-10-13130-s003.zip › original.trimmed/trimmed-OG0002126.fas]

>EpFu
ATGATTGAGTACTACGAGTCAGCCACCCACCTCAACATCTCCTTCAACAAGCACATCGGC
ACCCGGGGCTGGCAGGCCGCCGCCCACATGATGCGCAAGACCAGCTGTCTGCAGTACCTG
GATGCCCGCAACACGCCCCTGCTGGACCACTCGGCGCCCTTCGTGGCCCGTGCCCTGCGG
ATCCGCAGCAGCCTGGCCGTGCTGCACCTGGAGAACGCCAGCCTGTCGGGGCGGCCCCTC
GTGCTGCTTGCCACAGCCCTAAAGATGAACATGAACCTTCGGGAGCTGTACCTGGCCGAC
AACAAGCTCAATGGCCTGCAGGACTCAGCCCAGCTGGGCAACCTGCTCAAGTTCAACTGC
TCCCTGCAGATCCTGGACCTCCGTAACAACCATGTGCTGGACTCAGGT
>HiAr
ATGATTGAGTACTACGAGTCGGCCACCCACCTCAACATCTCCTTCAACAAGCACATCGGC
ACACGGGGCTGGCAGGCTGCCGCCCACATGATGCGCAAGACCAGCTGCCTGCAGTACCTG
GACGCCCGCAACACGCCCCTGCTGGACCACTCGGCACCGTTCGTGGCCCGCGCCCTACGG
ATCCGCAGCAGCCTGGCAGTGCTGCACCTGGAGAACGCCAGCCTGTCAGGGCGGCCCCTC
ATGCTGCTCGCCACGGCCCTGAAGATGAACATGAACCTGCGGGAGCTGTACTTGGCCGAC
AACAAGCTCAATGGCCTGCAGGACTCGGCCCAGTTGGGCAACCTGCTCAAATTCAACTGC
TCCCTGCAGATTCTGGATCTCCGTAACAACCACGTGCTGGACTCAGGT
>LaCi
ATGATTGAGTACTACGAGTCAGCCACCCACCTCAACATCTCCTTCAACAAGCACATCGGC
ACCAGGGGCTGGCAGGCCGCTGCCCACATGATGCGAAAGACCAGCTGTCTGCAGTACCTG
GATGCCCGTAACACGCCCCTGCTGGACCACTCTGCGCCCTTCGTGGCCCGTGCCCTGCGT
ATCCGCAGCAGCCTGGCCGTGCTGCACCTGGAGAACGCCAGCCTGTCGGGGCGGCCCCTC
GTGCTACTTGCCACAGCCCTGAAGATGAATATGAACCTTCGGGAGCTGTACCTGGCCGAC
AACAAGCTCAATGGCCTGCAGGACTCAGCCCAGCTGGGCAACCTGCTCAAGTTCAACTGC
TCCCTGCAGATCCTGGACCTCCGTAACAACCATGTGCTGGACTCAGGT
>MyLu
ATGATTGAGTACTACGAGTCGGCCACCCACCTCAACATCTCCTTCAACAAGCACATCGGC
ACCCGGGGCTGGCAGGCCGCCGCCCACATGATGCGCAAGACCAGCTGTCTGCAGTACCTG
GACGCCCGCAACACGCCCCTGCTGGACCACTCCGCGCCCTTCGTGGCCCGTGCCCTGCGC
ATCCGCAGCAGCCTGGCCGTGCTGCACCTGGAGAACGCCAGCCTGTCGGGGCGGCCCCTC
GTGCTGCTCGCCACAGCCCTGAAGATGAACATGAACCTTCGGGAGCTGTACCTGGCCGAC
AACAAGCTCAATGGCCTGCAGGACTCAGCCCAGCTGGGCAACCTGCTCAAGTTCAACTGC
TCCCTGCAGATCCTGGACCTCCGTAACAACCACGTGCTGGACTCAGGT
>PhDi
ATGATCGAGTACTACGAGTCGGCCACCCACCTCAACATCTCCTTCAACAAGCACATCGGC
ACCCGGGGCTGGCAGGCTGCGGCCCACATGATGCGCAAGACCAGCTGCCTGCAGTACCTG
GACGCCCGCAACACGCCCCTGCTGGACCACTCGGCGCCCTTCGTGGCCCGCGCCCTGCGC
ATCCGCAGCAGCCTGGCGGTGCTGCACCTGGAGAACGCCAGCCTGTCAGGGCGGCCCCTC
ATGCTGCTTGCCACGGCCCTGAAGATGAACATGAACCTTCGGGAGCTGTACCTGGCCGAC
AACAAGCTCAACGGCCTGCAGGACTCGGCCCAGCTGGGCAACCTGCTCAAGTTCAACTGC
TCCCTGCAGATCCTGGACCTCCGGAACAACCACGTGCTGGACTCAGGT
>PtVa
ATGATCGAGTACTATGAGTCAGCCACGCACCTCAACATCTCCTCCAACAAGCACATCGGC
ACCCGGGGCTGGCAGGCCGCCGCCCACATGATGCGCAAGACCAGCTGCCTGCAGTACCTG
GACGCCCGCAGTACGCCCCTGCTGGACCACTCGGCGCCCTTCGTGGCCCGCGCCCTGCGC
ATCCGCAGCAGCCTGACGGTGCTGCACCTGGAGAACGCCAGCCTGTCGGGGCGGCCCCTC
ATGCTGCTCGCCACAGCCTTGAAGATGAACATGAATCTGCGGGAGCTGTACCTGGCTGAC
AACAAGCTCAATGGCCTGCAGGACTCGGCCCAGCTGGGCAACCTGCTCAAGTTCAACTGC
TCCCTGCAGATCCTGGACCTCCGCAACAACCACGTGCTGGACTCAGGT
>RhFe
ATGATCGAGTACTACGAGTCGGCCACCCACCTCAACATCTCCTTCAACAAGCACATCGGC
ACGCGGGGCTGGCAGGCCGCCGCCCACATGATGCGCAAGACCAGCTGCCTGCAGTACCTG
GACGCCCGCAACACGCCCCTGCTGGACCACTCGGCGCCCTTCGTGGCCCGTGCCCTGCGG
ATCCGCAGCAGCCTGGCGGTGCTACACCTGGAGAATGCCAGCCTGTCGGGGCGGCCCCTC
ATGCTGCTCGCCACAGCCCTGAAGATGAACGTGAACCTGCGGGAGCTGTACTTAGCCGAC
AACAAGCTCAACGGCCTGCAAGACTCTGCCCAGCTGGGCAACCTGCTCAAATTTAACTGC
TCCTTGCAGATCCTGGATCTCCGTAACAACCACGTGCTGGACTCAGGT
>RoAe
ATGATTGAGTACTACGAGTCGGCCACGCACCTCAACATCTCCTCCAACAAGCACATCGGC
ACCCGGGGCTGGCAGGCCGCCGCCCACATGATGCGCAAGACCAGCTGCCTGCAGTACCTG
GACGCCCGCAGCACACCGCTGCTGGACCACTCGGCGCCCTTCGTGGCCCGCGCCCTGCGC
ATCCGCAGCAGCCTCACGGTGCTGCACCTGGAGAACGCCAGCCTGTCGGGGCGGCCCCTC
ATGCTGCTCGCCACAGCCTTGAAGATGAACATGAATCTGCGGGAGCTGTACCTGGCCGAC
AACAAGCTCAATGGCTTGCAGGACTCAGCCCAGCTGGGCAACCTGCTCAAGTTCAACTGC
TCCCTGCAGATCCTGGACCTCCGTAACAACCATGTGCTGGACTCAGGT
