# Supplementary material for: Positively selected genes in the hoary bat (Lasiurus cinereus) lineage: prominence of thymus expression, immune and metabolic function, and regions of ancient synteny
Source: PeerJ. 2022 Mar 17;10:e13130. doi: 10.7717/peerj.13130 (PMC8934532; doi:10.7717/peerj.13130)
Supplement: Supplemental Information 3 — Initially tested orthogroups that have been edge-trimmed as described in the Methods. [file peerj-10-13130-s003.zip › original.trimmed/trimmed-OG0002128.fas]

>EpFu
ATGTCTCAGAGCAACCGGGAACTGGTGGTTGACTTTCTCTCCTACAAGCTGTCCCAGAAA
GGATACAGTTGGAGTCAGTTCAGTGATGTGGAAGAGAACAGAACTGAGGCCCCAGAAGGG
ACTGAAGCAGAGGTGGAGACCCCCAGTGCCATCAATGGCAACCCATCCTGGCACCTGGTG
GACAGCCCTGCGGTGAATGGAGCCACTGGCCACAGCAGTAGCTTGGATGCCCGGGAGGTG
ATTCCCATGGCAGCGGTGAAGCAAGCGCTGAGGGAGGCGGGCGATGAGTTTGAACTGAGG
TACCGGCGGGCGTTCAGTGACCTGACATCCCAGCTCCACATCACCCCAGGGACAGCATAT
CAGAGCTTTGAGCAAGTAGTGAATGAACTCTTCCGGGATGGGGTGAACTGGGGTCGCATT
GTGGCCTTTTTCTCGTTCGGTGGGGCACTGTGCGTGGAAAGTGTGGACAAGGAGATGCAG
GTATTGGTGAGTCGGATTGCAACTTGGATGGCCACTTACCTGAATGACCACCTAGAGCCT
TGGATCCAGGAGAACGGAGGCTGGGACACTTTTGTGGAACTCTACGGGAACAATGCAGCA
GCTGAGAGCCGGAAGGGCCAGGAACGCTTCAATCGCTGGTTCCTGACGGGCATGACTGTG
GCTGGCGTGGTTCTGCTGGGCTCACTCTTCAGTCGGAAA
>HiAr
ATGTCTCAGAGCAACCGGGAGCTGGTAGTTGACTTTCTCACCTACAAGCTTTCCCAGAAA
GGATACAGCTGGAGTCAGTTTAGTGATGTGGAAGAGAACAGAACTGAGGCCCCAGAAGGG
ACTGAATCAGAGATGGAGACCCCCAGTGCCATCAATGGCAACCCATCCTGGCACCTGGTG
GACAGCCCTGCGGTGAATGGAGCCACTGGCCACAGCAGCAGTTTGGATGCCCGGGAGGTG
ATCCCCATGGCTGCGGTGAAGCAAGCACTGAGGGAGGCAGGGGATGAGTTTGAACTGAGG
TACCGGCGGGCATTCAACGACCTGACATCCCAGCTCCACATCACCCCAGGGACAGCATAT
CAGAGCTTTGAGCAGGTAGTGAATGAACTCTTCCGGGATGGGGTGAACTGGGGTCGCATT
GTGGCCTTTTTCTCCTTCGGTGGGGCGCTGTGCGTGGAATGCGTAGACAAGGAGATGCAG
GTATTGGTGAGTCGGATTGCAACTTGGATGGCCACTTACCTGAATGACCACCTAGAGCCT
TGGATCCAGGAGAACGGCGGCTGGGACACTTTTGTGGACCTCTACGGGAACGATGCAGCA
GCCGAGAGCCGGAAGGGCCAGGAGCGCTTCAACCGCTGGGTCCTGACGGGCGTGACTGTG
GCCGGCGTGGTTCTGCTGGGCTCGCTCTTCAGTCGGAAA
>LaCi
ATGTCTCAGAGCAACCGGGAACTGGTGGTTGACTTTCTCTCCTACAAGCTTTCCCAGAAA
GGATACAGCTGGAGTCAGTTTGGTGATGTGGAAGAGAACAGAACTGAGGCCCCAGAAGGG
ACTGAATCCGAGGTGGAGACCCCCAGTGCCGTCAATGGCAACCCATCCTGGCACCTGGTG
GACAGCCCTGCGGTGAACGGAGCCACTGGCCACAGCAGTAGCTTGGATGCCCGGGAGGTG
ATTCCCCTGGCCGCGGTGAAGCAAGCGCTGAGGGAGGCGGGCGATGAGTTTGAACTGAGG
TACCGGCGGGCGTTCAGTGACCTGACATCCCAGCTCCACATCACCCCAGGGACAGCGTAT
CAGAGCTTTGAGCAAGTAGTGAATGAACTCTTCCGGGATGGGGTGAACTGGGGTCGCATT
GTGGCCTTTTTCTCGTTCGGTGGGGCACTGTGCGTGGAGAGTGTGGACAAGGAGATGCAG
GTATTGGTGAGTCGGATTGCAACTTGGATGGCCACTTACCTGAATGACCACCTAGAGCCT
TGGATCCAGGAGAACGGAGGCTGGGACACTTTTGTGGAACTCTACGGGAACAATGCAGCA
GCCGAGAGCCGGAAGGGCCAGGAACGCTTCAATCGCTGGTTCCTGACGGGCATGACTGTG
GCTGGCGTGGTTCTGCTGGGCTCACTCTTCAGTCGGAAA
>MyLu
ATGTCTCAGAGCAACCGGGAACTGGTGGTTGACTTTCTCTCCTACAAGCTTTCCCAGAAA
GGATACAGCTGGAGTCAGTTTAGTGATGTGGAAGAGAACAGAACTGAGGCCCCAGAAGGG
ACTGAATCAGAGGTGGAGACCCCCAGTGCCATCAATGGCAACCCATCCTGGCACCTGGTG
GACAGCCCTGCGGTGAATGGAGCCACTGGCCACAGCAGTAGCTTGGATGCCCGGGAGGTG
ATTCCCATGGCAGCGGTGAAGCAAGCGCTGAGGGAGGCAGGCGACGAGTTTGAACTGAGG
TACCGGCGGGCGTTCAGCGACCTGACATCCCAGCTCCACATCACCCCAGGGACAGCATAT
CAGAGCTTTGAGCAAGTAGTGAATGAACTCTTCCGGGATGGGGTGAACTGGGGTCGCATT
GTGGCCTTTTTCTCGTTCGGTGGGGCATTGTGCGTGGAAAGTGTGGACAAGGAGATGCAG
GTATTGGTGAGTCGGATTGCAACGTGGATGGCCACTTACCTGAATGACCACCTAGAGCCT
TGGATCCAGGAGAACGGAGGCTGGGACACTTTTGTGGAACTCTACGGGAACAACGCAGCA
GCCGAGAGCCGGAAGGGCCAGGAACGCTTCAATCGCTGGTTCCTGACGGGCATGACTGTG
GCTGGCGTGGTTCTGCTGGGCTCACTCTTCAGTCGGAAA
>PhDi
ATGTCTCAGAGCAACCGGGAGCTGGTGGTTGACTTTCTCTCCTACAAGCTTTCCCAGAAA
GGATACAGCTGGAGTCAGTTTAGTGATGTGGAAGAGAACAGAACTGAGGCCCCAGAAGGA
ACTGAATCAGAGATGGAGACACCCAGTGCCATCAATGGCAACCCATCCTGGCACCTGGCG
GACAGCCCGGCGGTGAATGGAGCCACTGGCCACAGCAGTAGCTTGGATGCCCGGGAGGTG
ATTCCCATGGCAGCGGTGAAGCAGGCGCTGAGGGAGGCAGGCGATGAGTTTGAACTGAGG
TACCGGCGGGCATTCAGTGACCTGACATCCCAGCTCCACATCACCCCAGGGACAGCATAT
CAGAGCTTTGAGCAGGTAGTGAATGAACTCTTCCGGGATGGGGTGAACTGGGGTCGCATT
GTGGCCTTTTTCTCCTTCGGTGGGGCGCTGTGTGTGGAAAGCGTAGACAAGGAGATGCAG
GTATTGGTGAGTCGGATCGCAACTTGGATGGCCACTTACCTGAATGACCACCTAGAGCCT
TGGATCCAGGAGAACGGCGGCTGGGACACTTTTGTGGAACTCTACGGAAACAATGCAGCG
GCCGAGAGCCGGAAGGGCCAGGAGCGCTTCAACCGCTGGTTGCTGACGGGCATGACTCTG
GCTGGCATGGTTCTGCTGGGCTCGCTCCTCAGTCGGAAA
>PtVa
ATGTCTCAGAGCAACCGGGAGCTGGTGGTTGACTTTCTCTCCTACAAGCTTTCCCAGAAA
GGATACAGCTGGAGTCAGTTCAGTGATGTGGAAGAGAACAGAACTGAGGCCCCAGAAGGA
ACTGAATCAGAGATGGAGCCCCCCAGTGCCGTCAATGGCAACCCATCCTGGCACCTGGCG
GACAGCCCCGCAGTGAATGGAGCCACTGGCCACAGCAGCAGCTTGGATGCCCGGGAGGTG
ATCCCCATGGCAGCAGTGAAACAAGCACTGAGGGAAGCAGGTGATGAGTTTGAACTGAGG
TACCGGCGGGCATTCAGCGACCTGACATCCCAGCTCCACATCACCCCAGGGACAGCATAT
CAGAGCTTTGAGCAGGTAGTGAATGAACTCTTCCGGGATGGGGTGAACTGGGGTCGCATT
GTGGCCTTTTTCTCCTTCGGTGGGGCACTGTGCGTGGAAAGCGTAGACAAGGAGATGCAG
GTTTTGGTGAGTCGGATTGCAACTTGGATGGCTACTTACCTGAATGACCACCTAGAGCCT
TGGATCCAGGAGAACGGCGGCTGGGACACTTTCGTGGAACTCTACGGGAACAATGCAGCG
GCCGAGAGCCGGAAGGGTCAGGAGCGCTTCAACCGCTGGCTTCTGACAGGAGTGACTGTG
GCTGGCGTGGTTCTGCTGGGCTCACTTTTCAGTCGGAAA
>RhFe
ATGTCTCAGAGCAACCGGGAGCTGGTAGTTGACTTTCTCTCCTACAAGCTTTCCCAGAAA
GGATACAGCTGGAGTCAGTTTAGTGATGTGGAAGAGAACAGAACTGAGGCCCCAGAAGGG
ACTGCATCAGAGATGGAGACCCCCAGTGCCATCAATGGCAACCCATCCTGGCACCTGGCG
GACAGTCCTGCGGTGAATGGAGCCACTGGCCACAGCAGCAGCTTGGATGCCCGGGAGGTG
ATCCCCATGGCAGCGGTGAAGCAAGCACTGAGGGAGGCAGGTGATGAGTTTGAACTGAGG
TACCGACGGGCATTCAGCGACCTGACATCCCAGCTCCACATCACCCCAGGGACAGCATAT
CAGAGCTTTGAGCAGGTAGTGAATGAACTCTTCCGGGATGGGGTGAACTGGGGTCGCATT
GTGGCCTTTTTCTCCTTCGGTGGGGCACTGTGCGTGGAAAGCGTAGACAAGGAGATGCAG
GTATTGGTGAGTCGGATTGCAACTTGGATGGCCACTTACCTGAACGACCACCTAGAGCCT
TGGATCCAGGAGAACGGCGGCTGGGACACTTTTGTGGAACTCTACGGGAACAATGCAGCA
GCCGAGAGCCGGAAGGGCCAGGAGCGCTTCAACCGCTGGGTCCTGACGGGCGTGACTTTG
GCTGGCGTGGTTCTGCTGGGCTCGCTCTTCAGTCGGAAA
>RoAe
ATGTCTCAGAGCAACCGGGAGCTGGTGGTTGACTTTCTCTCCTACAAGCTTTCCCAGAAA
GGATACAGCTGGAGTCAGTTCAGTGATGTGGAAGAGAACAGAACTGAGGCCCCAGAAGGA
ACTGAATCAGAGATGGAGCCCCCCAGTGCCATCAATGGCAACCCATCCTGGCACCTGGCG
GACAGCCCTGCAGTGAATGGAGCCACTGGCCACAGCAGCAGCTTGGATGCCCGGGAGGTG
ATCCCCATGGCAGCAGTGAAACAAGCACTGAGAGAGGCAGGTGATGAGTTTGAACTGAGG
TACCGGCGGGCATTCAGCGACCTGACATCCCAGCTCCACATCACCCCAGGGACAGCATAT
CAGAGCTTTGAGCAGGTAGTGAATGAACTCTTCCGGGATGGGGTGAACTGGGGTCGCATT
GTGGCCTTTTTCTCCTTCGGTGGGGCACTGTGCGTGGAAAGCGTAGACAAGGAGATGCAG
GTTTTGGTGAGTCGGATTGCAACTTGGATGGCCACTTACCTGAATGACCACCTAGAGCCT
TGGATCCAGGAGAACGGCGGCTGGGACACGTTCGTGGAACTCTACGGGAACAATGCAGCG
GCCGAGAGCCGGAAGGGTCAGGAGCGCTTCAACCGCTGGCTTCTGACAGGAGTGACTGTG
GCTGGCGTGGTTCTGCTGGGCTCACTTTTCAGTCGGAAA
