# Supplementary material for: Positively selected genes in the hoary bat (Lasiurus cinereus) lineage: prominence of thymus expression, immune and metabolic function, and regions of ancient synteny
Source: PeerJ. 2022 Mar 17;10:e13130. doi: 10.7717/peerj.13130 (PMC8934532; doi:10.7717/peerj.13130)
Supplement: Supplemental Information 3 — Initially tested orthogroups that have been edge-trimmed as described in the Methods. [file peerj-10-13130-s003.zip › original.trimmed/trimmed-OG0002132.fas]

>EpFu
TCTGATGTCCAAATATGTGGATGTAAGGACCAAGTTCAGCATTTAACTGGAGAAGAAGAA
TATCAGGATCTTTTCAGTGAAAATAAAATCACAGTTGAACAGCATAAACATCAATCAAAT
GTATGTAGTCAAAATGTCCAAAAACATTTATTTCAGTTAGACCATAAGTGTGCAGCTGCG
TGGGATTTGGTGTGTAATACTGAGCAGATTAATACAGGGCCTGGAACTCTTGGCATGAGG
TGTATACCAACAGAGCATCATGGAACTCAAAACCAGGGTCTGGAAAAGAGCTCCTTGACC
ACACGAGATAAGACCAGGACTGCGGGAGCAGACCTTACGGCATCTACTGAAACGGAATTC
CTCAGTATAATGACCTCCAGCCAACTTGCTTTTTTAGCTCAAAGGACCAATAAAGGGAAG
AGTTCTATAAATAAAGGGACAGTGAACACGGAGGTTGAAGCTGAAGCAAGTCCTGGGGAA
ATAAAAATAACTAAAGATAATTTGATTCAACCTGATTTTGTAGAAAGATATGAAAGTAGA
CAAAACCAAGCATATTCCCTTGAACTTTTCAGTCCTGTTTTTCCTGAAACAAAAAGTAGC
CACATTCACATAAAGTCTGATAAAGGTCTTAAAGAAAATGTGGAATCTCAAGAACTTTTC
AGTTTTGAAGATAAACTGCCATCAAATGAGATATGTATTGAGTCATGTAGGTCCGGAATC
CTGTGTTCTCAAGTAAATGCCTCCCACAAAAGTCGTATGAAATGGAATTGTACCTCTGAA
GATAAATCCGGCCATCTCAAAGTCCTCCAAGTTTCTAAGAAAATTAAGTTGGTTTCTAAT
ACTGCAAAAGACCAGAGGAGTGTGTCGGAATTCAAGGGTATTAAAAAAACATCATTAATA
AGAAATTGTGATTCCAAAAGTCAGAAGTATAATTGTTTAGTCATGGTGCTATCTCCATGT
CATGTGAAAGAAATAAGTATAAAATCTGGTCCAAATTCAGGCTCTAAAGTGCCTTTAGCA
ACAGTTGTGGTAATTGACCAGTCTGAAATTAAGAAGAAGGTTTTTCTGTGGAGGACTGCT
GCGTTTTGGGCCCTTACAGTGTTCCTTGGAGATGTAATTTTGCTCACA
>HiAr
TCTGATGTGCAAATATGTGGATTTAAGGGCAGAATTCAGCATTTAACTGAAGAAGAAAAG
TGTCAAAAGCTTTCCAGTGAAAATAAAATCACAGATGAACAGCATAAAGATCAATCAAAT
ATATGTGGTCAAAACATCCAAAAAAATTCCTTTCAGTTAGACCGTAAATGTGCAGCTATA
TTGGATTTGGTCTGTAGTACTGAACAGATTAATATAGGGCCAGGAGCTATGGAAACAAAG
TGTGCACCAACAGAACAAAATGAAATACAAAACCAGTGTCTGGAGGTCTTTTCCTCTAAC
ACAGCAGGTAAACCAAGGTCTGAGGGAGCAGACTTTAAGGTATCTACTGATACTGAATTT
CTCAGTATAATGACCTCCAGCCAGGTTGCTTTTCTAGCTCAAAGGAAGTATAAAGGGAAA
AATTCTATGAATAAAGGGACCACAAACATGGAGATTGAACCAAAAGCAAGTCATGGAGAA
GTAAAAATGCCTGAGGATAATTTGATTCAGCCTGATTTTGCAGAAGGATACGAGAGTGGA
CAAAACCAAGCACATTCCCTTGAACTTTTTAGTCCTGTCTGTCCTGAAACAAAAAGTAGC
CATAGTCACATAAACTCTGATGAAGGTCTCGAAGAAAATATAGGATCTCAAGAACTTTTC
TGTTTGAAAGATAAGCTGCCACCAAATGAGATATGTATTGAGTTATGTAGCTCAGGGATA
CTGTGTTCCCAACGAAATACCTTCCACAAACGTTCTAGTAAAAGAAATGGGACCCCTGAA
GATAAATTGGGCCATTCAAAAGTCCTCCAAGTATCTAAGAAAATTAAGTTGGCTTCTAAG
GCTGCAAGGGACCAGAGGAACGTGTCTGGATTTAAGGGTATTAAAAAAACATCATTAATA
AAAAACTGTGATTCTGAAAACCAGAAGTATAATTGTTTAGTCATGGTGTTATCTCCATGT
CATGTGAAAGAAATAACTATAAAATCTGGACCAAATTCTGGCTCTAAAGTGCCTTTAGCA
ACGATTGTAGTAATTGACCAATCAGAAATTAAAAAGAAGGTTTTTCTGTGGAGGACTGCT
GCATTTTGGGCACTTACATTGTTTCTTGGAGATATAATTTTACTCACA
>LaCi
TCTGATGTCCAAATATGTGGATGTAAGGATCGAGTTCATCATTTAACTAAAGAGGAAGAA
TATCAGAAGCTTTTGAGTGAAAATAAAATCACAGTTGAACAGCATAAACATCAATCAAAT
ATATATAGTCAAAATGTCCAAAAACATTTATTTCAGTTAGACCATGATTGTGCAGCTGCA
TGGGATTTGGTGTGTAATACTGAGCAGATTAATACAGGGCCAGCAGCTCTTGGCATGAGG
TGTATACCAACAGAGCATCATGGAACTCAAAACCAGGGTCTGGAAAAGAGCTCTTTGACC
ACACGAGATAAGCCAAGGACTGCAGGAGCAGACCTTACGGCATCTACTGAAATGGAATTC
CTCAGTATAATGACCTCCAGCCAATTTGCTTTTTTAGCTCAAAGGACAAGTAAAGGGGAG
AGTTCTATAAATAAAGGGACAGTGAACACAGAGGTTGAGGCTGAAGCAAGTCCTGGGGAA
ATAAAAATAACTGAAGATAATTTGATTCAGCCTGATTTTGTAGAAAGATATGAAAGTAGA
CAAAACCAAGCATACTCCCTTGAACTTTTCAGGTCTATTTTTCCTGAAACAAAAAGTAGC
CACATTCACATAAAGTCTGATAAAAGTCTTAAAGAATATGTGGAATCTCAAGAACTTTTC
AGTTTTGAAGATAAACTGCCATCCAATGAGATATGTATAGAGTCATGTAGGTCTGGAATT
CTGTGTTCTCAAGTAAATGCCTCCCACAAAAGTCCTACAAAACAGAATTGGACCTCTGAA
GATAAATCCGGCCATCTCAAAGTCCTCCAAGTTTCTAAGAAAATTAAGTTGGTTTCTAAT
ACTGCAAAAGATCAGAGGAGTGTTTCGGAATTCAAGGGTATTAAAAAAACATCATTAATA
AGAAATTGTGATTCCAAAAGTCAGAAGTATAATTGTTTAGTCATGGTGCTATCTCCATGT
CATGTGAAAGAAATAAGTATAAAATCTGGACCAAATTTGGGCTCTAAAGTGCCTTTAGCA
ACAGTTGTGGTAATTGACCAGTCCGAAATTAAGAAGAAACTTTTTCTGTGGAGGACTGCT
GCATTTTGGGCCCTTAGAGTGTTCCTTGGAGATGTAATTTTACTCACA
>MyLu
TCTGATGTCCAAATATGTGGATGTAAAGAACGAGTTCAGCATTTAACTGAAGAGGAAGAA
TATCAGAAGCTTTTCAGTGAAAATAAAATCACAGTTGAACAGCATAAACATCAATCAAAT
ATATGTGGTCAAAATGTCCAAAAACATTTCTTTCAGTTAGACCATGAGTGTGCAACTGCA
TGGGATTTGGTGTGTAATACTGAGCAGATTAACACAGGGCCAGGAGCTATCGGCATGAGG
TGTATACCAACAGAGCATCATGGAATTCAAAACCAGGGTCTGGAAAAGAGCTCTTTGACC
ACACGAGATAAGCCAAGGTCTGCGGGAGCAGACCTTACGGCATCTACTGAAACGGAATTC
CTCAGTATAATGACCTCCAGCCAATTTGCTTTTTTAGCTCAAAGGATAAATAAAGGGGAG
AGTTCTATAAATAAAGGGACAGTGAACACAGAGGTTGAAGCTGAAACAAGTCCTGGGGAA
ATAAAAATAATTAAAGATAAGTTGATTCAGCCTGATTTTGTAGGAAGATATGAAAGTAGA
CAAAACCAAGCATATTCTCTTGAACTTTTCAGTCCTGTTTTTCCTGAAACAAAAAGTAGC
CACATTCACATAAAGTCTGATAAAGGTCTTAAAGAAAATGTGGAATCTCAAGAACTTTTC
AGTTTTGAAGTTAAACTTCCATCAAATGAGATACGTATTGAGTCATGTAGGTCCGGAATT
CTGTGTTCTCAAGCAAATGCCTTCCACAAAAGTCCTACGAAACGGAATTGGACCTCTGAA
GACAAATCGGGCCATCTCAAAGTCCTCCAAGTTTCTAAGAAAACTAAGTTGGTTTCTAAT
ACTGCAAAAGACCAGAGGAGTGTGTCGGAATTCAAGGGCATTAAGAAAACATCATTAATA
AAAAATTGTGATTCCAAAAGTCAGAAGTATAATTGTTTAGTCATGGTGTTATCTCCATGT
CATGTGAAAGAAATAAATATAAAATCTGGACCAAATTCGGGCTCTAAAGTGCCTTTAGCA
ACAGTTGTGGTAATTGACCAGTCAGAAATTAAGAAGAAGGTTTTTCTGTGGAGGACTGCC
GCACTTTGGGCCCTGACAGTGTTCCTTGGAGATATAATTTTACTCACA
>PhDi
TCTGATGTCCAGCTGTGTGCATGTAAGGGCAGAGTGCAGCATTTAACTGAAGAAGAAAAG
TATCAAAAGCTTTTCAGTGTAAGTAAAATCACAGTTGAACAGCATAAAGATCAATTAAAT
ATATGTGGTCAAAATGTCCAAAAAAATATCTTTCAGTTAGACCATAAGTGTGTAGCTATA
TTGGATTTGGTCTGTAGCACTGAACAGATTAATATAGGGTCAGGAGCTATTGAAACAACA
TATATAACAACAGAACATCAAGAAATACAAAACCAATGTCTGGAAAAGAATTCCTCTAAC
ACAATAGATAAGCCAAGGCCTGAAGGAGCAGACCTTAAAGTATCTACTGATACTGAATTT
CTCAGTATAATGACCTCCAGCCAACTAGCTTTTTTAGCTCAAAGGAAGGATAAAGGGGGT
AATTCTATAAATAAAGGGAGGTTAAACATGGAGCTTGGATCAGAAGCAAGTCTTGGGGAA
ATAAAAATAACTGAAGATAATTTGATTCAGCCTGCTTTTGTAGAAAGATATGAAAGTAGA
CAAAACCAAGCATATTCCCTTGAAGTTTTTAGTCCTGTTTTTCCTGAAACAAGGAGTAGT
CACATTCATATAAACTGTGATAAAGGCTTTGAAGGAAATATGAGGTCTCAAGGACTTTTT
AATTTTGAAGATAAACTGCCATCAAATGAGATATGTATTGAGTCATGTACCTCAGGAATA
CTGTGCTCCCAAATAAATGCTTTCCACAAAAATTCTGTTAAAAGAAATTGGATCTCTGAA
GATAAACTGGGCCATCGTAAAGTCTTCCAAGTTTCTAAAAAAATTAAGTTGGTTTCTAAT
ACTACAAGGGACCAGAGGAGTGTGTCTAAATTTAAGGGTATTAAAAAAACATCATTAATA
AAAAATTGTAATTCTAAAAGTCAGAAGTATAATTGTTTAGTCATGGTATTATCTCCATGT
CATGTGAAAGAAATAAATATAAAATCTGGACCAAATTCTGGCTCTAAGGTGCCTTTAGCA
ACAATTGTGATAATTGACCAATCAGAAATTAAAAAGAAAGTTTTTCTGTGGAGGACTGCG
GCATTTTGGGCACTTACACTGTTTCTTGGAGATATAATTTTACTTACA
>PtVa
TCTGATGTACAAATATGTGAATTTAAGGGCAGAATTCAGCATTTAACTGAAGAAGAAAAG
TATCAAAAGCTTTTCAGTAAAAATAAAATCACAGATGAACAGCATAAAGATCAATCAAAT
ATATGTGGTCCAAATATCCAAAAAAATTCCTTTCAGTTAGACCATAAGCGTGCAGATATA
TTGGATTTGGTTTGTAGTACTGAACAGATTAATATAGGACCAGGAGCTATCAAAACAAAG
TGTGTACCAATAGAACATCATGAAATGCAAAACCAGTGTCTGGAGTTCCTTTCCTCTGAC
ACAGTGGATAAGCCAAGGTCTGAAAGAGCAGACCTTAACATATCTACTGATACTGAATTT
CTCAGTATCATGACCTCTAGCCAGGTTGCTTTTTTAGCTCAAAGGAAGTATAAAGAGGAG
AATTCTATAAATAAAGGGACTCTAAACATGAAGATTGAACCAAAAGCAAGTCATGGGGAA
ATAGAAATAACTGAAGATAATTTGATTCACCCTGATTATGAAGAAGGATGTGAAAGTGGA
CAAAACCAAGCATTTTCCCTTGAACTTTTTAGTCCCGTTTGTCCGGAAACAAAAAGTAGC
CACATTCACATAAACTCTGATAAAGGTCTTGAAGAAAATAAAAGATCTCAAGAACTCTTC
GGTTTTGAAGAGAGACTGCCACCAAACGAGATATGTATTGAGTCATGTAGCTCAGGAATA
CTGTGTTCCCAACTCAGTACCTTCCACAAACATTCTATTAAAAGAAATTGGACCTCTGAA
GATAAATTGGGCCATTCTAAAGTTCTCCAAGTATCTAAGAAAATGAAGTTGCTTTCTAAT
ACTGCAAGGGACCAGAGGAATGTGTCTGAATTTAAGGGTATTAAGAAAATATCATTAATA
AAAAATTGTGATTCTAAAAGTCAGAAGTATAATTGTTTAGTCATGGTGTTAGCTCCATGT
CATGTGAAAGAAGTAAATATAAAATCTGGACCAAATTCTGGCTCTAAAGTGCCTTTAGCA
ACAATTGTGGTAATTGACCAATCAGAAATTAAAAAGAAGGTGTTTCTGTGGAGGACTGCT
GCATTTTGGGCACTAACAGTGTTTCTTGGTGATATAATTTTACTCACA
>RhFe
TCTGATGTGCAAATATGTGAACTTAAGGGCAGAGTTCAGTATTTAACTGAAGAAGAAAAT
TATCAAAAGCTTTCCAGTGAAAATAAAACCACAGATGAACAGCATAAAGATCAATCAAAT
ATATGTGGTCAAAACGTCCAAAAAAATTCCTTTCAGTTAGACCATAAGTGTGCAGCTATA
CTGGATTTGGTCTGTAGTACTGAACAGATTAATATCGGGCCAGGAGCTATGGAAACAAAG
TGTGTAACAACAGAACATCATGAAATACAAAACCAGTGTCTGGAGGTCTTCTCCTCTAAT
ACAGCAGATAAGCCAAGGTCTGAAGGAGCAGACCTTAAGGTATCTACTGATACTGAGTTT
CTCAGTATAATGACCTCCAGCCAGGTTGCTTTTTTCTCTCACAGGAAGCATAAAGGGGAA
ATTTCAATGAATAAAGGGACCATAAACATGGAGATTGAACCAAAAGCAAGTCATGGGGAA
ATGAAAATACCTGAAGATAATTTGATTCAGCCGGATCTTGCAGAAGGATACGAAAGTGGA
CAAAACCAAGCACATTCCCTTGAACTTTTTAGTCCTGTCTGTCCTGAAACAAAAAGTAGC
CATAGTCACATAAACTCTGATAAAGGTCTCAGAGAAAATATAGGATCTCAAGAACTTTTC
AGTTTGAAAGATAAACTGCCACCAAATGAGATATGTATTGAATCATATAGCTCAGGGATA
CTGTGTTCCCAACTAAATACCTTCCACAAACATTCTAGCAAAAGAAATGGGTCCCCTGAA
GATAAATTGGGCCATTCTAAAGTCCTCCAAGTATCTAAGAAAATTAAGTTGGTTTCTAAT
GCTGCAAGGAACCAGAGGAATGTGTTTGGATTTAAGGGTATTAAAAAAACATCATTGATA
AAAAACTGTGATTCTGAAAGTCAGAAGTATAATTGTTTAGTCATGGTGTTATCTCTATGT
CACATGAAAGAAATAACTATAAAATCTGGACCAAATTCTGGCTCTCAAGTGCCTTTAGCA
ACGATTGTGGTAATTGACCAATCAGAAATTAAAAAGAAGGTTTTTCTGTGGAGGACTGCC
GCATTTTGGGCACTTACAGTGTTTCTTGGAGATATAATTTTACTCACA
>RoAe
TCTGATGTACAAATATGTGAATTTAAGGGCAGAATTCAGCATTTAACTGAAGAAGAAAAG
TATCAAAAGCTTTTCAGTAAAAATAAAGTCACAGATGAACATCATAAAGATCAATCAAAT
ATATGTGGTCCAAATATCCAAAAAAATTCCTTTCAGTTAGACCATAAGCGTGCAGATATA
TTGGATTTGGTTTGTAGTACTGAACAGATTAATATAGGACCAGGAGCTATCAAAACAAAG
TGTGTACCAACAGAACATCATGAAATGCAAAACCAGTGTCTGGAGTACCTTTCCTCTGAC
AGAGTGGATAAGCCAAGGTCTGACGGAGCAGACCTTAAGGTATCTACTGATACTGAATTT
CTCAGTATCATGACCTCTAGCCAAGTTGCTTTTTTAGCTCAAAGGAAGTATAAAGGGGAG
AATTCTATAAATAAAGGGACTCTAAACATGAAGATTGAACCAAGAGCAAGTCATGGGGAA
ATAGAAATAACTGAAGATAATTTGATTCACCCTGATTTTGAAGAAGGATGTGAAAGTGGA
CAAAACCAAGCATTTTCCCTTGAACTTTTTAGTCCCATTTGTCCTGAAACAAAAAGTAGC
CACAGTCACATAAACTCTGATAAAGGTCTTAAAGAAAATAAAAGATCTCAAGAACTCTTT
GGTTTTGAAGAGAAACCGCCACCAAATGAGATATGTATTGAGTCATGTAGCTCAGGAATA
TTGTGTTCCCAACTCAGTACCTTCCACAAACATTCTACTAAAAGAAATTGGACCTCTGAA
GACAAATTGGATTATTCTAAAGTCCTCCAAGTATCTAAGAAAATGAAGTTGCACTCTAAT
ACTGCAAGGGACCAGAGGAATGTGTCTGAATTTAAGAGTATTAAGAAAACATCATTAATA
AAAAATTGTGATTCTAAAAGTCAGAAGTATAATTGTTTAGTCATGGTGTTAGCTCCATGT
CATGTGAAAGAAATAAATATAAAATCTGGACCAAATTCTGGCTCTAAAGTGCCTTTAGCA
ACAATTGTGGTAATTGACCAATCAGAAATTAAAAAGAAGGTGTTTCTGTGGAGGACTGCT
GCATTTTGGGCGCTAACAGTGTTTGTTGGCGATATAATTTTACTCACA
