# Supplementary material for: Positively selected genes in the hoary bat (Lasiurus cinereus) lineage: prominence of thymus expression, immune and metabolic function, and regions of ancient synteny
Source: PeerJ. 2022 Mar 17;10:e13130. doi: 10.7717/peerj.13130 (PMC8934532; doi:10.7717/peerj.13130)
Supplement: Supplemental Information 3 — Initially tested orthogroups that have been edge-trimmed as described in the Methods. [file peerj-10-13130-s003.zip › original.trimmed/trimmed-OG0002133.fas]

>EpFu
CATCAGGTTGACAGTGGGAGCCCCAGTTCAGGCACGGAAGGGGCCTCCTGTGATACCAAG
AGCTTGGTCTCCTCTGCCAAGGAAGAAGAGTGTGTGGACTGTCCAAAGGAATCCCCTTGT
GGTGACTGCCACCCCCTGGAGCCGGTGGTGAAAGACAGCGAGGGCAGCGGCTCAGCTGAC
GGTGACCTCTCTACTCTGCCCAAGCCGATAGAGCCCAAGGTGGAGTTCGATGCTGACGAA
GTGGAGGTGGAGGTTGGTGAGCAGCTCCAGCAATATGCTGCTCCACTGAGCCTGGCCCAC
ATGGAGGAGGGTTTGCCCAGTAGCCATCCCATGGACGTGTCTTACGGTAACTACCACGTG
AAGCAATTCTTGGAGGCCCTCTTGCGCAAC
>HiAr
CATCAGGTTGACAGTGGAAGCCCCAGTTCAGGCAGGGAAGGGACCTCCTGTGATACCAAG
AGCTTGTTCTCTGCAGCCAAGGGAGAAGAGAGCGTGGACTGTCCAAGAGAGTCCTCTTGC
AGTGACTGCCACCCCTTGGAACTGGTGGTGAAAGACAGCCAGGGCAGTGGCTTAGCTGAC
AGTGACCTCTCTACTCTGCCCAAACACATAGAGCCCAAGGTGGAGTTGGATGCTGACGAA
GTTGAGGTAGAGGTTGGCGAGCAGCTGCAGCAGTATGCTGCCCCACTGAGCCTGGCCCAC
ATGGAGGAGGGTTTGCCCAGTGGCCAGGCAGTGGACCTGGCTTACAGTAACTACCACGTG
AAGCAATTCCTGGAGGCCCTCTTGCGCAAC
>LaCi
CATCAGGTTGACAGCGGGAGCCCCAGTTCAGGCACGGAAGGGGCCTCCTGTGATACCAAG
AGCTTGGTCTCCTCTGCGAAGGAAGAAGAGTGTGTGGACTGTCCAAAGGAATCCTCTTGT
GGTGACTGCCACCCCCTGGAACCGGTGGTGAAAGACAGCGAGGGCAGGGGCTCAGCGGAC
AGTGACCTCTCTACTCTGCCCAAGCAGATAGAGCCTAAGGTGGAGTTTGATGCTGATGAA
GTGGAGGTGGAGGTTGGTGAGCAGCTCCAGCAATATGCTGCTCCACTGAACCTGGCCCAC
ATGGAGGAGGGTTTGCCCAGTAGCCATCCCATGGACGTGTCTTACGGTAACTACCACGTA
AAGCAATTCTTGGAGGCTCTCTTGCGCAAC
>MyLu
CATCAGGTTGACGGTGGAAGCCCCAGTTCAGGCACGGAAGGGGCCTCCTGTGATACCAAG
AGCTTGGTCTCCTCTGCCAAGGAAGAAGAGTGTGTGGACTGTCCAAAGGAGTCCCCTTGT
GGTGACTGCCGCCCCCTGGAACCGGTGGTGAAAGACAGCGAGGGCAGTGGCTCAGCTGAC
AGTGACCTCTCTACTCTGCCCAAGCAGATAGAGCCCAAGGTGGAGTTTGATGCTGACGAA
GTGGAGGTGGAGGTGGGTGAGCAGCTCCAGCAATATGCTGCGCCACTGAACCTGGCCCAC
ATGGAGGAGGGTTTGCCCAGTGGCCATCCCGTGGACGTGTCTTACGGTAACTACCACGTG
AAGCAATTCTTGGAGGCCCTCTTGCGCAAC
>PhDi
CATCAGGTTGACAGTGGAAGCTCCAGTTCTAGCAAGGAGGGGACCTCCTGTGATACCAAG
AGCTTGGTCTCCTGTGCTGAGGAAGAAGAGCATGTGGATTGTCCAAGAGAGTCCCCTTGC
GGGGACTGCCACCCCCTGGAACTGCTGGTGAAAGACAGCCAGGGCAGTGGGTCAGCGGAC
GGTGACCTCTCTACTCTGCCCAAACAGATAGAGCCCAAGGTGGAGTTTGATGCTGATGAA
GTGGAGGTGGAGGTTGGTGAGCAGCTACAGCAGTACGCTGCCCCGCTGAGCCTGGCCCAC
ATGGAGGAGGGTTTGCCCAGTGGCCAGGCCGTGGACTTGGCTTACAGTAACTTCCATGTG
AAGCAATTCCTGGAGGCCCTCCTGCGCAAC
>PtVa
CATCAGGTTGACAGTGGAAGCCCCAGTTCAGGCAGGGAAGGGACTTCCTGTGATACCAAG
AGCTTGGTCTCCTCTGTCAAGGGAGAAGAGAGTGTGGACTGTCCAAGAGAGTCCCCTTGC
GGTGACTGCCACCCCCTGGAACTGGTGGTGAAAGATAGCCAGGGCAGTGGCTCAGCTGAC
AGTGATCTCTCTACTCTGCCCAAACAGATAGAGCCCAAGGTGGAGTATGATGCTGATGAA
GTAGAGGTAGAGGTTGGTGAGCAGCTGCAGCAGTATGCTGCCCCACTGAGCCTGGCCCAC
ATGGAGGAGGGTTTGCCCAGTGGCCAGGCCATTGACTTGGCTTACAGTAACTACCACATG
AAGCAATTCCTGGAGTCCCTCCTGCGCAAC
>RhFe
CATCAGGTTGACAGTGGAAGCCCCAGTTCAGGCAGGGAAGGGACCTCCTGTGATACCAAG
AGCTTGTTCTCTGCAGCCAAGGGAGAAGAGAGTGTGGACTGTCCAAGAGAGTCCCCTTGC
GGTGACTGCCACCCCCTGGAACTAGTGGTGAAAGACAGCCAGGGCAGTGGCTCAGCTGAC
AGTGACCTTTCTACTCTGCCCAAACAGATAGAGCCCAAAGTGGAGTTTGATGCTGACGAA
GTGGAGGTAGAGGTTGGCGAGCAGCTGCAGCAGTATGCTGCCCCACTGAGCCTGGTCCAC
ATGGAGGAGGGATTGCCCAGTGGCCAGGCGGTGGACTTGGCTTATAGTAACTACCACGTG
AAGCAATTCCTGGAGGCCCTCCTGCGCAAC
>RoAe
CATCAGGTTGACAGTGGAAGCCCCAGTTCAGGCAGGGAAGGGACTTCCTGTGATACCAAG
AGCATGGTCTCCTCTGTCAAGGGAGAAGAGAGTGTGGACTGTCCAAGAGAGTCCCCTTGC
GGTGACTGCCACCCCCTGGAACTGGTGGTGAAAGATAGCCAGGGCAGTGGCTCAGCTGAC
AGTGACCTCTCCACTCTGCCCAAACAGATAGAGCCCAAGGTGGAGTATGATGCCGATGAA
GTAGAGGTAGAGGTCGGTGAGCAGCTGCAGCAGTATGCTGCCCCACTGAGCCTGGCCCAC
ATGGAGGAGGGTTTGCCCAGTGGCCAGGCCATTGACTTGGCTTACAGTAATTACCACATG
AAGCAATTCCTGGAGTCCCTCCTGCGCAAC
