# Supplementary material for: Positively selected genes in the hoary bat (Lasiurus cinereus) lineage: prominence of thymus expression, immune and metabolic function, and regions of ancient synteny
Source: PeerJ. 2022 Mar 17;10:e13130. doi: 10.7717/peerj.13130 (PMC8934532; doi:10.7717/peerj.13130)
Supplement: Supplemental Information 3 — Initially tested orthogroups that have been edge-trimmed as described in the Methods. [file peerj-10-13130-s003.zip › original.trimmed/trimmed-OG0002134.fas]

>EpFu
AACTCCCTGAGCACGTGCTGCGAATCAGGTGGCCGCACGCTGGCCGACTCCGGGCCTGCC
GCCTCGGCGCAGGCACCCGTGTACTGCCCGGTCTATGAGAGCCGGCTGCTGGCAACCGCG
CGCCATGAGCTCAACTCGGCCGCAGCGCTGGGCGTCTATGGGGGCCCCTACGGCGGCTCG
CAGGGCTATGGCAACTACGTGACCTACGGATCCGAGGCCTCTGCCTTCTACTCGCTGAAC
AGCTTCGACTCCAAGGACGCGCCAGGATCTGCGCATGCGGGCCTCGCGCCCGCAGCCGCC
GCCGCCTACTACCCCTACGAGCCGGCGCTGGGCCAGTACGCTTATGACAGGTACGGCACC
ATGGACAGCGGCACACGGCGCAAGAACGCCACGCGGGAGACCACCAGCACGCTCAAGGCC
TGGCTGCAGGAGCACCGCAAAAACCCCTACCCCACCAAGGGCGAGAAGATCATGCTGGCC
ATCATCACCAAGATGACCCTCACGCAGGTCTCCACGTGGTTCGCCAACGCCGCCCCCCAG
GATTCCCCTGTGGCGGGCACCACCAAGGAGCTGCTGGCCCTGCCCAAAGCTGGTGGGAAG
CCCTTCTGC
>HiAr
AACTCCCTCAGCACGTGCTGCGAGTCAGGGGGCCGCACGCTGGCGGACTCCGGGCCCGCC
GCCTCGGCTCAGGCGCCGGTCTACTGCCCGGTCTACGAGAGCCGGCTGCTGGCCACGGCG
CGCCACGAGCTCAACTCGGCCGCGGCGCTGAGCGTGTACGGGGGGCCCTACGGGGGCTCG
CAGGGCTACGGCAACTACGTGACCTACGGCTCCGAGGCCTCCGCCTTCTACTCGCTGAAC
GGCTTCGACTCCAAGGACGCGCCGGGATCCGCGCATGCGGGCCTCGCGCCCGCCGCCGCC
GCCGCCTATTACCCCTACGAGCCCGCGCTGGGCCAGTACGCCTACGACAGGTACAGCACC
ATGGACAGCGGCACGCGGCGCAAGAACGCCACGCGCGAGACCACGAGCACGCTCAAGGCC
TGGCTGCAGGAGCACCGCAAGAACCCCTACCCCACCAAGGGCGAGAAGATCATGCTGGCC
ATCATCACCAAGATGACCCTCACCCAGGTGTCCACCTGGTTCGCCAACGCCGCGCCCCAG
GACGCCCCGGCAACTGGCGCTGCCAAGGAGCTGCTGGCGGTGCCCAAGGCCGGTGGGAAG
CCCTTCTGC
>LaCi
AACTCCCTGAGCACGTGTTGCGAATCAGGTGGCCGCACGCTGGCCGACTCCGGGCCTGCC
GCCTCGGCCCAGGCACCGGTGTACTGCCCGGTCTATGAGAGCCGGCTGCTGGCCACCGCG
CGCCACGAGCTCAATTCGGCCGCCGCGCTGGGCGTCTATGGGGGCCCCTACGGCGGCTCG
CAGGGCTATGGCAACTACGTGACCTACGGATCCGAGGCCTCCGCCTTCTACTCGCTGCCG
CGATTTGATAGCGCCTCCGAGCCTGGTCCCGAACATCACCAGCTCCGCCCCGGGGCGACC
TGGCAGTACTACCCCTACGAGCCGGCGCTGGGCCAGTACGCTTATGACAGGTACGGCACC
ATGGACAGCGGCACCCGGCGCAAGAACGCCACGCGGGAGACCACCAGCACGCTCAAGGCC
TGGCTCCAGGAGCATCGCAAGAACCCCTACCCCACCAAGGGCGAGAAGATCATGCTGGCC
ATCATCACCAAGATGACCCTCACGCAGGTCTCCACCTGGTTCGCCAACGCCGCCCCCCAG
GATTCCCCGGCGGCGGGCGCCACCAAGGAGCTGCTGGCTCTGCCCAAAGCTGGCGGGAAG
CCCTTCTGC
>MyLu
AACTCCCTGAGCACGTGCTGCGAATCCGGTGGCCGCACGCTGGCCGACTCCGGGCCTGCC
GCCTCGGCCCAGGCACCAGTGTACTGCCCGGTCTATGAGAGCCGGCTGCTGGCAACCGCG
CGCCATGAGCTCAACTCGGCCGCGGCGCTGGGCGTCTATGGGGGCCCCTATGGCGGCTCG
CAGGGCTACGGCAACTACGTGACCTACGGATCCGAGGCCTCCGCCTTCTACTCGCTGAAC
AGCTTCGACTCCAAGGACGCGCCAGGATCTGCGCATGCGGGCCTCGCGCCCCCGGCAGCC
GCCGCCTACTACCCCTACGAGCCGGCGCTGGGCCAGTACGCTTATGACAGGTACGGCACC
ATGGACAGCGGCACACGGCGCAAAGAACGCCACGCGGAGACCACCAGCACGCTCAAGGCC
TGGCTGCAGGAGCACCGCAAGAACCCCTACCCCACCAAGGGCGAGAAGATCATGCTGGGC
ATCATCACAAAGATGACCCTCACGCAGGGCTCCCCCTGGTTCGCCAACGCGACGCCCCAG
GACTCCCCTGCGGTGGGCGCCACCAAGGAGCTGCTGGCCCTGCCCAAAGCTGGTGGGAAG
CCCTTCTGC
>PhDi
AACTCTCTGAGCACGTGCTGCGAATCAGGTGGCCGCACGCTTGCGGAATCCGGGCCCGCC
GCCTCGGCCCAAGCACCAGTTTACTGCCCGGTCTACGAGAGCCGGCTGCTGGCCACTGCG
CGACACGAGCTCAACTCGGCCGCGGCGCTGGGTGTCTATGGGGGCCCCTATGGTGGCTCG
CAGGGCTACGGCAACTACGTGACCTACGGCTCCGAGGCCTCCGCCTTCTACTCGCTGAAC
AGCTTCGACTCCAAGGACGCCCCTGGATCTGCGCATGCGGGCCTCGCGCCCGCCGCCGCC
GCCGCCTACTACCCGTACGAGCCGGCACTGGGCCAGTACGCTTATGACAGATACGGTACC
ATGGACAGCGGCACGCGGCGCAAGAACGCCACTCGCGAGACCACCAGCACGCTCAAGGCC
TGGCTGCAGGAGCACCGCAAGAACCCCTACCCCACCAAGGGGGAGAAGATCATGCTGGCC
ATCATCACCAAGATGACCCTCACGCAGGTCTCCACCTGGTTCGCCAACGCCGCGCCCCAC
GACGCCCCTGCGGCCGGCACTGCGAAGGAGCTGCTGGCTTTACCCAAGGCCAGCGGGAAG
CCCTTCTGC
>PtVa
AACTCCCTGAGCACGTGCTGCGAATCAGGTGGCCGCACGCTGGCAGACTCCGGGCCCACC
GCCTCAGCCCAGGCTTCCGTCTACTGCCCGGTCTACGAGAGCCGGCTGCTGGCCACCGCG
CGCCATGAGCTCAACTCAGCCGCGGCGCTGGGCGTGTACGGGGCCCCCTACGGGGGCTCG
CAGGGCTACGGCAACTATGTGACCTACGGCTCCGAGGCCTCCGCCTTCTACTCGCTGAAC
AGCTTCGACTCCAAGGACGCTCCGGGATCTGCGCATGCGGGCCTCGCGCCTGCCGCCGCC
GCCGCCTACTACCCATACGAGCCGGCGCTGGGCCAGTATGCCTATGACAGGTATAGCACC
ATGGACAGCGGCACGCGGCGGAAGAACGCCACGCGCGAGACCACCAGCACGCTCAAGGCC
TGGCTGCAGGAGCACCGCAAGAACCCCTACCCCACCAAGGGCGAGAAGATCATGCTGGCC
ATCATCACCAAGATGACCCTCACGCAGGTCTCCACCTGGTTCGCCAACTCTGCGCCCCAC
GACGCGCAGGCCACTGGCCCCGCCAAGGAGCTTCTGGCGGCGCCCAAGGCCAGCGGGAAG
CCCTTCTGC
>RhFe
AACTCCCTGAGCACGTGCTGCGAATCAGGCGGCCGCACGCTGGCTGACTCGGGGCCTGCC
GCCACGGCTCAGGCTCCGGTCTACTGCCCGGTCTACGAGAGCCGGCTGCTGGCCACCGCG
CGCCACGAGCTCAACTCGGCCGCCGCTCTGGGCGTTTATGGGGGCCCCTATGGGGGCTCA
CAGAGTTACGGCAACTACGTGACCTACGGCTCCGAGGCCTCCGCCTTCTACTCGCTGAAC
AGCTTCGACTCCAAGGATGCCCCGGGATCTGCGCATGCGGGCCTCGCGCCTGCCGCCGCC
GCCGCCTACTACCCCTACGAGCCAACACTGGGCCAGTACGCCTACGACAGGTACAGCACC
ATGGACAGCGGCACGCGGCGGAAGAACGCCACGCGCGAGACCACCAGCACGCTCAAGGCC
TGGCTGCAAGAACACCGCAAGAACCCGTACCCCACCAAGGGCGAGAAGATCATGCTGGCC
ATTATCACCAAGATGACCCTCACGCAGGTGTCCACCTGGTTCGCCAACGCCGCGTCCCAT
GACGCCCCGGCCACTGGCGCCGCCAAGGAGCTGCTGGCGGTGCCCAAGGCCGGTGGGAAG
CCCTTCTGC
>RoAe
AACTCCCTGAGCACGTGCTGCGAATCAGGTGGCCGCACGCTGGCAGAGTCCGGGCCCACC
GCCTCCGCCCAGGCTTCTGTCTACTGCCCGGTCTACGAGAGCCGGCTGCTGGCCACCGCG
CGCCATGAGCTCAACTCAGCCGCGGCGCTGGGCGTGTACGGGGGCCCCTACGGGGGCTCG
CAGGGCTACGGCAACTACGTGACCTACGGCTCCGAGGCCTCCGCCTTCTACTCGCTGAAC
AGCTTCGACTCCAAGGACACTCCGGGATCTGCGCATGCGGGCCTCGCGCCTGCCGCCGCC
GCCGCCTACTACCCCTACGAGCCGGCTCTGGGCCAGTATGCTTATGACAGGTACAGCACC
ATGGACAGCGGCACGCGGCGGAAGAACGCCACGCGCGAGACCACCAGCACGCTCAAGGCC
TGGCTGCAGGAGCACCGCAAGAACCCCTACCCCACCAAGGGCGAGAAGATCATGCTGGCC
ATCATCACCAAGATGACCCTCACGCAGGTCTCCACCTGGTTCGCCAACGCCGCGCCCCAC
GACGCCCAGGCCCCTGGCCCCGCCAAGGAGCTGCTGGCGGCGCCCAAGGCCGGCGGGAAG
CCCTTCTGC
