# Supplementary material for: Positively selected genes in the hoary bat (Lasiurus cinereus) lineage: prominence of thymus expression, immune and metabolic function, and regions of ancient synteny
Source: PeerJ. 2022 Mar 17;10:e13130. doi: 10.7717/peerj.13130 (PMC8934532; doi:10.7717/peerj.13130)
Supplement: Supplemental Information 3 — Initially tested orthogroups that have been edge-trimmed as described in the Methods. [file peerj-10-13130-s003.zip › original.trimmed/trimmed-OG0002135.fas]

>EpFu
TCAGGAAGCCACATACCTTCTGCCTCTGGTCCCTTCTCAGCCTTGACTCCGAGCATATGG
CCCCAGGAGATCCTGGCCAAGTACACGCAGAAGGAAGAGTCAATGGAGCAACCAGAGTTC
TACGATGAGTTCGGTTTCCGGGTGGACAAGGAAGAGGGTGCCGACCCTGCTGTGTCTCTG
ATGGAGGACCCTCCCCAACGGCTGCGGTGGCAGGCCCACCTGGAGTTCACCCATAACCAC
GACGTGGGCGACCTCACCTGGGACAAGATTGCCGCCTCCCTGCCCCGCTCAGAGAAGCTC
CGCTCCCTGGTGCTGGCCGGCATCCCACACAGCATGAGGCCACAGCTGTGGATGCGGCTC
TCTGGGGCCCTGCAGAAGAAGAGGAACTCGGAGTTGTCCTACCGGGAGATGGTGAAGAAC
AGCTCCAACGATGAGACCATTGCTGCCAAACAGATTGAGAAGGACCTGCTCCGCACCATG
CCCAGCAACGCCTGCTTCGCCAACGAGAGCAGCATCGGGGTGCCTCGGCTGCGCAGGGTT
CTCCGAGCACTGGCCTGGCTCTACCCTGAGATTGGTTACTGCCAGGGCACAGGCATGGTG
GCCGCCTGCCTCCTGCTGTTCCTGGAGGAGGAGGACACCTTCTGGATGATGTGCGCCATC
ATCGAGGACCTGCTCCCTGCCTCCTACTTCAGCACCACCCTGCTGGGCGTCCAGACAGAC
CAGCGGGTCCTGCGCCACCTCATTGTCCAGTACCTGCCCCGCTTGGACAAGCTGCTCCAG
GAGCATGACATCGAGCTGTCCCTGATCACGCTGCACTGGTTCCTCACGGCCTTCGCCAGC
GTGGTGCACATCAAGCTGCTGCTGCGCCTCTGGGACCTGTTCTTCTATGAGGGCTCCCTG
GTGCTCTTCCAGGCCACGCTGGGCATGCTGCGCCTCAAGGAGGAGGAGCTGATCCAGTCA
GAGAACTCGGCCTCCATCTTCAACACGCTGTCGGACATACCCTCGCAGATGGAGGACGCG
GAGCTGCTGCTGGGGGAGGCCATGCGGCTGGCTGGCTCCCTCACGGACGTGGCTGTGGAG
ACCCAACGCCGCAAGCACCTGGCCTACCTCCTTGCAGACCAGGGTCAGCTCCTGGGGACC
AGCACCACCACCAACCTCTCCCAGGTGGTTCGTCGCAGGACGCAGCGGAGGAAGTCTGGA
TTCACCTCCCTGCTCTTCGGGGAGGACGACCTAGAGGCACTCAAGGCCAAGAACATCAAG
CAGACGGAACTGGTGGCTGACCTCCGGGAAGCCATCCTGCACGTGGCACGCCATTTCCAG
TGCACTGACCCCAAGAGCTGTCATGTGGAGCTGACCCCAGACTACAGCATGGAGAGCCAC
CAGCGCGACCACGAGAACTACGTGGCCTGCTCACGCAGCCACCGGCGCAGGGCCAAGGCC
CTGCTAGACTTCGAGCGACATGACGACGACGAGCTGGGTTTTCGCAAGAATGACATCATC
ACGATCATTTCTCAAAAGGACGAGCACTGCTGGGTCGGGGAGCTGAATGGCCTAAGAGGC
TGGTTTCCAGCCAAATTTGTGGAAGTCTTGGATGAACGTAGCAAAGAGTACTCCATCGCG
GGGGATGACACTGTAACGGAGGGCGTCACAGACCTTGTGCGAGGGACCCTCTGCCCAGCC
CTCAAGGCCCTGTTTGAACACGGACTGAAGAAGCCGTCTCTGCTTGGGGGCGCCTGCCAC
CCCTGGCTGTTTATTGAGGAGGCAGCAGGCCGGGAGGTGGAGAGAGACTTCGACTCGGTT
TATTCTCGCCTGGTGCTGTGTAAGACATACAGGTTGGATGAAGATGGCAAAGTTCTGACC
CCGGAGGAGCTGCTCTATCGGGCTGTGCAGTCTGTGAACGTGACCCATGACGCTGCACAC
GCGCAAATGGACGTCAAGCTCCGCTCTCTCATCTGTGTGGGGCTCAATGAGCAGGTCCTA
CACCTGTGGTTGGAGGTGCTCTGCTCCAGCCTGCCAACCGTGGAAAAGTGGTACCAGCCC
TGGTCCTTCCTGCGAAGCCCCGGCTGGGTCCAGATCAAGTGTGAGCTCCGTGTCCTCTGC
TGCTTTGCCTTCAGCCTCTCCCAGGACTGGGAACTTCCTATGAAGAGAGAG
>HiAr
TCAGGAAGTCACGTACCTTCTGCCTGTGGTCCCTTCTCAGCCCTGACTCCGAGCATGTGG
CCCCAGGAGATCCTGGCCAAGTACACGCAGACGGACGAGTCAGTGGGGCAACCAGAGTTC
TATGACGAGTTCGGCTTCCGGGTGGACAGCGAAGGTGGAGCAGACCCGGCTGTGTCTCTG
ATGGAGGACCCTCCGCAGCGGCTGCGGTGGCAGGCACACCTGGAGTTCACCCATAACCAC
GATGTGGGCGACCTCACCTGGGACAAGATCGCTGTCTCCCTGGCCCGCTCAGACAAGCTC
CGCTCCCTGGTGCTGGCTGGGATCCCCCACAGCATGAGGCCACAGCTGTGGATGCGGCTG
TCGGGGGCCCTACAGAAGAAGAAGAACTCCGAGCTGTCCTACCGGGAGATGGTGAAGAAC
AGCTCCAACGATGAAACCATTGCTGCCAAACAGATTGAGAAGGACCTGCTGCGCACCATG
CCGAGCAACGCCTGCTTCGCCAACGAGAGCAGCGTCGGGGTGCCCCGGCTGCGCAGAGTT
CTCCGAGCACTGGCCTGGCTCTACCCAGAGATCGGCTACTGCCAGGGCACAGGCATGGTG
GCCGCCTGCCTCCTGCTGTTGCTGGAGGAGGAGGACGCCTTCTGGATGATGTGCGCCATC
GTCGAGGACCTGCTCCCTGCCTCCTACTTCAGCACCACCCTGCTGGGCGTGCAGACAGAC
CAGCGGGTCCTGCGCCACCTCATCGTCCAGTACCTGCCTCGCTTGGACAAGCTGCTCCAG
GAGCATGACATCGAGCTGTCCCTGATCACGCTGCACTGGTTCCTCACGGCCTTCGCCAGC
GTGGTGCCCATCAGGCTGCTGCTGCGTCTCTGGGACTTGTTTTTCTACGACGGCTCCCGG
GTGCTCTTCCAGACCACGCTGGGCATGCTGCGCCTGAAGGAGGAGGAGCTGATCCAGTCC
GAGAACTCGGCCTCTATCTTCAACACGCTGTCAGACATACCCTCGCAGATTGAGGACGCG
GAGCTGCTGCTGGGGGAGGCCATGCGGCTGGCTGGCTCCCTCACTGACGTGGCCGTGGAG
ACCCAGCGCCGCAAGCACCTGGCCTACCTCATAGCGGACCAGGGCCAGCTTCTGGGGACC
AGCGCCACCACCAACCTCTCTCAGGTGGTTCGTCGCAGGACCCAGCGAAGGAAGTCTGGC
ATCACCTCCCTGCTCTTCGGGATGGACGACCTGGAGGCACTCAAGGCCAAGAACATCAAG
CAGACAGAGCTGGTGGCCGACCTCCGGGAAGCCATCCTGCGAGTGGCACGCCATTTCCAG
TGCACAGACCCCAAAAACTGTAGTGTGGAGCTGACCCCTGACTACAGCATGGAGAGCCAC
CAGCGGGATCACGAGAACTACGTGGCCTGCTCGCGGAGCCACAGGCGCCGGGCCAAGGCC
CTGCTGGATTTCGAGCGACACGATGACGACGAGCTGGGCTTCCGCAAGAATGACATCATC
ACGATCATCTCTCAGAAGGACGAGCACTGCTGGGTGGGGGAGCTGAATGGCCTGAGAGGC
TGGTTCCCAGCTAAGTTTGTGGAAGTCCTGGATGAACGGAGCAAAGAGTACTCCATTGCT
GGGGATGATGCTGTGACGGAAGGAGTCACGGACCTCGTGCGAGGAACCCTCTGCCCAGCT
CTCAAGGCCCTGTTTGAACATGGACTGAAGAAGCCATCCCTACTTGGGGGCGCCTGCCAC
CCCTGGCTGTTTATCGAGGAGGCAGCGGGCCGGGAGGTGGAGAGAGACTTCGACTCGGTG
TATTCGCGCCTGGTGCTGTGTAAGACATACAGGTTGGATGAAGATGGCAAAGTTCTGACC
CCAGAGGAGCTGCTCTACCGGGCTGTGCAGTCTGTGAACGTGACCCATGATGCTGCGCAT
GCACAAATGGATGTCAAGCTCCGCTCCCTCATCTGCGTGGGGCTCAACGAGCAGGTCCTG
CACCTGTGGCTGGAGGTGCTCTGCTCCAGCCTGCCGACCGTGGAGAAGTGGTACCAGCCC
TGGTCCTTCCTGCGCAGCCCCGGCTGGGTTCAGATCAAGTGTGAGCTCCGTGTCCTCTGC
TGCTTTGCCTTCAGCCTCTCCCAGGACTGGGAGCTTCCTGCCAAGAGAGAG
>LaCi
TCAGGAAGCCACATACCTTCTGCCTCCGGTCCCTTCTCAGCCCTGATTCCGAGCATATGG
CCCCAGGAGATCCTGGCCAAGTACACGCAGAAGGAAGAGTCAGTGGAGCAACCAGAGTTC
TACGACGAGTTCGGTTTCCGGGTGAACAAGGAAGAGGGTGCTGACCCTGCTGGGTCTCTG
ATGGAGGACCCGCCCCAGCGGCTGCGGTGGCAGGCGCACCTGGAGTTCACCCATAACCAC
GACGTGGGCGACCTCACCTGGGACAAGATTGCCGCCTCGCTGCCCCGCTCCGAGAAGCTG
CGCTCCCTGGTGCTGGCCGGCATCCCGCACAGCATGAGGCCCCAGCTGTGGCTGCGGCTC
TCGGGGGCCCTGCAGAAGAAGAGGAACTCGGAGCTGTCCTACCGGGAGATGGTGAAGAAC
AGCTCCAACGACGAGACCATTGCTGCCAAACAGATCGAGAAGGACCTGCTCCGCACCATG
CCCAGCAACGCCTGCTTCGCCAACGAGAGCAGCATCGGGGTGCCTCGCCTGCGCAGGGTT
CTCCGAGCACTGGCCTGGCTCTACCCTGAGATTGGTTACTGCCAGGGCACAGGCATGGTG
GCCGCCTGCCTCCTGCTGTTCCTGGAGGAGGAGGACACCTTCTGGATGATGTGCGCCATC
ATCGAGGACCTGCTCCCTGCCTCCTACTTCAGCACCACCCTGCTGGGCGTCCAGACCGAC
CAGCGGGTCCTGCGCCACCTCCTCGTCCAGTACCTGCCCCGCCTGGACAAGCTGCTGCAG
GAGCACGACATCGAGCTGTCCCTGATCACGCTGCACTGGTTCCTCACGGCCTTCGCCAGC
GTGGTGCACATCAGGCTGCTGCTGCGCCTCTGGGACCTGTTCTTCTACGAGGGCTCCCTG
GTGCTCTTCCAGGCCACGCTGGGCATGCTGAGCCTCAAGGAGGAGGAGCTGATCCAGTCG
GAGAACTCGGCCTCCATCTTCAACACGCTGTCGGACATCCCCTCGCAGATGGAGGACGCG
GAGCTGCTGCTGGGGGAGGCCATGCGGCTGGCGGGCTCCCTCACGGACGTGGCTGTGGAG
ACCCAGCGCCGCAAGCACCTGGCCTACCTCCTCGCAGACCAGGGCCAGCTCCTGGGGACC
AGCCCCCCCACCAACCTCTCCCAGGTGGTTCGTCGCAGGACGCAGCGGCGGAAGTCTGGT
CTCACCTCCCTGCTCTTCGGAGAGGACGACCTAGAGGCACTCAAGGCCAAGAACATCAAG
CAGACGGAACTGGTGGCGGACCTCCGGGAAGCCATCCTGCGCGTGGCACGCCATTTCCAG
TGCACGGACCCCAAAAACTGTCACGTGGAGCTGACCCCAGACTACAGCATGGAGAGCCAC
CAGCGGGACCACGAGAACTACGTGGCCTGCTCACGCGGCCACCGGCGCAGGGCCAAGGCC
CTGCTGGACTTCGAGCGACACGATGACGACGAACTGGGTTTTCGCAAGAATGACATCATC
ACGATCATCTCTCAAAAGGACGAGCACTGCTGGGTCGGCGAGCTGAATGGCCTAAGAGGC
TGGTTTCCAGCCAAATTTGTGGAAGTCCTGGATGAACGGAGCAAAGAGTACTCCATCGCG
GGGGATGACACTGTAACGGAGGGCGTCACCGACCTTGTGCGAGGGACCCTCTGCCCAGCC
CTCAAGGCCCTGTTTGAACACGGACTGAAGAAGCCGTCTCTGCTTGGGGGCGCCTGCCAC
CCCTGGCTGTTTATTGAGGAGGCAGCGGGCCGGGAGGTGGAGAGAGACTTCGACTCGGTG
TACTCCCGCCTGGTGCTGTGTAAGACATACAGGTTGGATGAAGATGGCAAAGTCCTGACC
CCGGAGGAGCTGCTCTATCGGGCTGTGCAGTCTGTGAACGTGACCCACGACGCTGCACAC
GCGCAGATGGATGTCAAGCTCCGCTCTCTCATCTGTGTGGGGCTCAACGAGCAGGTGCTG
CACCTGTGGCTGGAGGTGCTGTGCTCCAGCCTGCCGACCGTGGAAAAGTGGTACCAGCCC
TGGTCCTTCCTGCGAAGCCCCGGCTGGGTCCAGATCAAGTGTGAGCTCCGTGTCCTCTGC
TGCTTTGCCTTCAGCCTCTCCCAGGACTGGGAGCTGCCTATGAAGAGAGAG
>MyLu
TCAGGAAGCTACATACCTTCTGCCTCTGGTCCCTTCTCAGCCCTGACTCCGAGCATATGG
CCCCAGGAGATCCTGGCCAAGCACACGCAGAAGGAAGAGTCAGTGGAGCAACCAGAGTTC
TACGACGAGTTCGGTTTCCGGGTGGACAAGGAAGAGGGCGCCGACCCTGCTGTGTCTCTG
ATGGAGGACCCTCCCCAACGGCTGCGGTGGCAGGCCCACCTGGAGTTCACCCATAACCAC
GATGTGGGCGATCTCACCTGGGACAAGATTGCCGCCTCCCTACCCCGCTCGGAGAAGCTC
CGCTCCCTGGTGCTGGCCGGCATCCCACACAGCATGAGGCCACAGCTGTGGATGCGGCTC
TCCGGGGCCCTGCAGAAGAAGAGGAACTCGGAGTTGTCCTACCGGGAGATGGTGAAGAAC
AGCTCCAATGATGAGACCATTGCTGCCAAACAGATTGAGAAGGACCTGCTCCGCACCATG
CCCAGCAACGCCTGCTTCGCCAATGAGAGCAGCATCGGGGTGCCCCGCCTGCGCAGGGTT
CTCCGAGCACTGGCCTGGCTCTACCCTGAGATTGGTTACTGCCAGGGCACAGGCATGGTG
GCCGCCTGCCTCCTGCTGTTCCTGGAGGAGGAGGACACCTTCTGGATGATGTGCGCCATC
ATCGAGGACCTGCTCCCTGCCTCCTACTTCAGCACCACCCTGCTGGGCGTCCAGACAGAC
CAGCGGGTCCTGCGCCACCTCATTGTCCAGTACCTGCCCCGCTTGGACAAGCTGCTCCAG
GAGCATGACATCGAGCTGTCCCTGATCACACTACACTGGTTCCTCACGGCCTTCGCCAGC
GTGGTGCACATCAAGTTGCTGCTGCGCCTCTGGGACCTGTTCTTCTACGAGGGCTCCCTG
GTGCTCTTCCAGGCCACGCTGGGCATGCTGCGCCTCAAGGAGGAGGAGCTGATCCAGTCA
GAGAACTCGGCCTCCATCTTCAACACGCTGTCGGACATCCCCTCGCAAATGGAGGACGCG
GAGCTGCTGCTGGGGGAGGCCATGCGGCTGGCTGGCTCCCTCACGGACGTGGCTGTGGAG
ACCCAGCGCCGCAAGCACCTGGCCTACCTCCTTGCAGACCAGGGTCAGCTGCTGGGAACC
AGCACCACCACCAACCTCTCTCAGGTGGTTCGTCGCAGGACGCAGCGGAGGAAGTCTGGT
TTCACCTCCCTGCTCTTCGGGGAGGACGACCTAGAGGCACTCAAGGCCAAGAACATCAAA
CAGACGGAACTGGTGGCTGACCTCCGGGAAGCCATCCTGCGCGTAGCACGCCATTTCCAG
TGCACTGACCCCAAAAACTGTAATGTGGAGCTGACCCCAGACTACAGCATGGAGAGCCAC
CAGCGGGACCACGAGAACTATGTGGCCTGCTCACGCAGCCACCGGCGCAGAGCCAAGGCC
CTGCTAGACTTCGAGCGACACGATGACGATGAGCTAGGCTTTCGCAAGAATGACATCATC
ACGATCATTTCTCAGAAGGATGAGCACTGCTGGGTCGGGGAGCTGAATGGCCTAAGAGGC
TGGTTTCCAGCCAAGTTTGTGGAAGTCCTGGATGAACGGAGCAAAGAGTACTCCATCGCG
GGGGATGACACTGTAACGGAGGGCGTCACAGACCTTGTGCGAGGGACCCTCTGCCCAGCC
CTCAAGGCCCTGTTTGAACACGGACTGAAGAAGCCGTCTCTGCTCGGGGGCGCCTGCCAC
CCCTGGCTGTTTATTGAGGAGGCAGCAGGCCGGGAGGTGGAGAGAGACTTCGACTCGGTG
TATTCTCGCCTGGTGCTGTGTAAGACATACAGGTTGGATGAAGATGGCAAAGTTCTGACC
CCGGAGGAGCTGCTCTATCGGGCAGTGCAGTCTGTGAATGTGACCCACGACGCTGCACAT
GCGCAAATGGATGTCAAGCTCCGCTCTCTCATCTGTGTGGGGCTCAATGAGCAGGTCCTA
CACCTGTGGTTGGAGGTGCTCTGCTCCAGCCTGCCAACCGTGGAGAAGTGGTACCAGCCC
TGGTCCTTCCTGCGAAGCCCCGGCTGGGTCCAGATCAAGTGTGAGCTCCGTGTCCTCTGC
TGCTTTGCCTTCAGCCTCTCCCAGGACTGGGAACTTCCTATGAAGAGAGAG
>PhDi
TCAGGAAGCCACACATCTTCTGCCTCCGGTCCCTTCTCAGCCCTGACTCCGAGCATGTGG
CCCCAGGAGATCCTGGCCAAGCACACGCAGAAGGAAGAGTCCGCGGAGCAACCAGAGTTC
TATGACGAGTTCGGTTTCCGGGTGGACAAGGAAGATGGGGCTGACCCAGCTGTGTCTCTG
ATGGAGGACCCTCCACAGCGGCTGCGGTGGCAGGCCCACCTGGAGTTCACCCATAACCAT
GACGTGGGCGATCTCACCTGGGACAAGATTGCTGTCTCCCTGCCCCGCTCAGAGAAGCTC
CGCTCCCTGGTGCTGGCTGGCATCCCACACAGCATGAGGCCACAGCTGTGGATGCGGCTC
TCGGGAGCCCTGCAGAAGAAGCGGAACTCGGAGCTGTCCTACCGGGAGATGGTGCGGAAC
AGCTCCAACGACGAGACCATCGCTGCCAAGCAGATTGAGAAGGACCTGCTCCGCACCATG
CCCAGCAACGCCTGCTTCGCCAACGTGAGCAGCATTGGGGTGCCCCGCCTGCGCAGGGTT
CTCCGAGCACTGGCCTGGCTCTACCCAGAGATTGGCTACTGCCAGGGCACGGGCATGGTG
GCCGCCTGCCTCCTGCTGTTCCTGGAGGAGGAGGACGCCTTCTGGATGATGTGCGCCATC
ATCGAGGACCTGCTCCCTGCCTCCTACTTCAGCACCACCCTGCTGGGCGTCCAGACCGAC
CAGCGGGTCCTGCGCCACCTCATCGTCCAGTACCTGCCTCGCTTGGACAAGCTGCTCCAG
GAGCATGACATCGAGCTGTCCCTGATCACGCTGCACTGGTTCCTCACGGCCTTCGCCAGC
GTGGTGCACATTAGGTTGCTGCTGCGCCTCTGGGACCTGTTTTTCTACGAGGGCTCCCTG
GTGCTCTTCCAGACCACGCTGGGCATGCTACGCCTCAAGGAGGAGGAGCTGATCCAGTCA
GAGAACTCGGCCTCCATCTTCAACACGCTGTCAGACATACCCTCCCAGATGGAGGACGCG
GAGCTGCTGCTGGGGGAGGCCATGCGGCTGGCGGGCTCCCTCACTGACGTGGCCGTGGAG
ACCCAGCGCCGCAAGCACATGGCCTACATCATTGCAGACCAGGGCCAGCTCCTGGGGACC
AGCACCACCACCCACCTCTCCCAGGTGGTTCGCCGTCGAACCCAGCGGAGGAAGTCCGGC
ATCACCTCCCTGCTCTTCGGGGAGGATGACTTGGAGGCACTCAAGGCCAAGAACATCAAG
CAGACAGAGCTGCTGGCTGACCTCCGAGAAGCCATCCTGCGTGTGGCACGCCATTTCCAG
TGCACTGACCCCAAAAACTGTAATGTGGAGCTGACCCCAGACTACAGCATGGAGAGCCAC
CAGCGGGACCATGAGAACTACGTGGCCTGCTCACGCAGCCACCGGCGCCGGGCCAAAGCC
CTGCTGGACTTTGAGAGACATGACGATGATGAGCTGGGCTTCCGCAAGAATGACATCATC
ACAATCATTTCTCAGAAGGACGAGCACTGCTGGGTGGGGGAGCTGAATGGCCTGAGAGGT
TGGTTTCCAGCCAAGTTTGTGGAAGTTCTGGATGAACGGAGCAAAGAGTACTCCATCGCT
GGGGACGACGCCGTGACGGAGGGGGTCACGGACCTCGTGCGAGGGACCCTGTGCCCGGCC
CTCAAGGCCCTGTTTGAGCACGGACTGAAGAAGCCATCGCTGCTCGGGGGTGCCTGCCAC
CCCTGGCTGTTTATTGAGGAGGCAGCGGGCCGGGAAGTAGAGAGAGACTTCGACTCCGTG
TATTCTCGCCTGGTGCTATGTAAGACATACAGGCTGGATGAAGATGGCAAAGTTCTGACC
CCGGAGGAGCTGCTCTATCGGGCCGTGCAGTCTGTGAATGTGACCCACGATGCCGCACAC
GCGCAAATGGATGTGAAGCTCCGCTCCCTCATCTGCGTAGGGCTCAATGAGCAGGTCCTG
CACCTGTGGCTGGAGGTGCTCTGCTCCAGCCTGCCTACTGTGGAAAAGTGGTACCAGCCT
TGGTCCTTCCTGCGCAGCCCCGGCTGGGTTCAGATCAAGTGTGAGCTCCGTGTCCTCTGC
TGCTTTGCCTTCAGCCTCTCCCAGGACTGGGAACTTCCTGCAAAGAGAGAG
>PtVa
TCAGGAAGCCATGTACCCTCTGCTTGCGGTCCCTTCTCAGCCCTGACTCCAAGCATGTGG
CCCCAGGAGATCCTGGCCAAGTACACACAGAAGGAAGAGTCGGTGGAGCAACCAGAGTTC
TATGACGAGTTTGGCTTCCGGGTGGACAAGGAAGATGGTGCCGACCCGGCCGTGTCTCTG
ATGGAGGACCCTCCGCAGCGGCTGCGGTGGCAGGCCCACCTGGAGTTCACCCATAACCAC
GACGTGGGCGACCTCACCTGGGACAAGATTGCCGTCTCCCTGCCCCGCTCTGAGAAGCTC
CGCTCCCTGGTGCTGGCTGGCATCCCACACAGCATGAGGCCACAGCTGTGGATGCGGCTC
TCCGGGGCCCTGCAGAAGAAGAAGGGCTCCGAGCTGTCCTACCGGGAGGCCGTGAGGAAC
AGCTCTAACGACGAGACCATTGCTGCCAAACAGATCGAGAAGGACCTGCTCCGCACGATG
CCCAGCAATGCCTGCTTCGCCAGCGTGGGCAGCGTCGGGGTGCCGCGGCTGCGCAGGGTC
CTCCGAGCGCTGGCCTGGCTCTACCCGGAGATCGGCTACTGCCAGGGCACAGGCATGGTG
GCCGCCTGCCTCCTGCTGTTCCTGGAGGAAGAGGATGCCTTCTGGATGATGTGTGCCATC
ATCGAGGACCTGCTACCTGCCTCCTACTTCAGCACCACCCTGCTGGGCGTCCAGACAGAC
CAGCGAGTCCTGCGCCACCTCATCGTCCAGTACCTGCCTCGCTTGGACAAGCTGCTCCAG
GAACATGATATTGAGCTGTCTCTGATCACGCTGCACTGGTTCCTCACGGCCTTCGCCAGC
GTGGTGCACATCAAGCTGCTGCTGCGCCTCTGGGACCTGTTTTTCTACGAGGGCTCCCTG
GTGCTCTTCCAGGCCACGCTGGGCATGCTGCGCCTCAAGGAGGAGGAGCTGATTCAGTCA
GAGAACTCGGCCTCTATCTTCAACACGCTGTCAGACATACCCTCGCAGATCGAAGACGCG
GAGCTGCTGCTGGGGGAGGCCATGCGGCTGGCTGGCTCCCTCACCGACATGGCCGTGGAG
ACCCAGCGCCGCAAGCACCTGGCCTACCTCATCGCAGACCAGGGCCAGCTCCTGGGGACC
AGCGCCACCACCAACCTCTCTCAGGTGGTTCGTCGCAGGACCCAGCGGAGGAAGTCTGGC
CTCACCTCCTTGCTCTTTGGGGTAGACGATCTGGAGGCACTCAAGGCCAAGAACATCAAG
CAGACGGAACTGGTGGCTGACCTCCGGGAAGCCATCCTGCGCGTGGCACGCCATTTCCAG
TGCACAGACCCCAAAAACTGTAGTGTGGAGTTGACCCCAGACTACAGCATGGAGAGCCAC
CAGCGGGACCACGAGAACTACGTGGCCTGCTCACGTAGCCACAGGCGCCGGGCCAAGGCC
CTGCTGGACTTTGAGCGGCACGATGACGATGAGCTGGGCTTCCGCAAGAATGACATCATC
ACGATTGTTTCCCAGAAGGACGAGCACTGCTGGGTGGGGGAGCTGAATGGCCTGAGAGGC
TGGTTTCCTGCCAAGTTTGTGGAAGTTCTAGATGAACGGAGCAAAGAGTACTCCATCGCC
GGGGATGACGCTGTGACGGAGGCGGTCACGGACCTCGTGCGAGGGACCCTCTGCCCGGCC
CTCAAGGCCCTGTTTGAACATGGACTGAAGAAGCCATCTCTGCTTGGGGGCGCCTGCCAC
CCCTGGCTGTTTATCGAGGAAGCAGCAGGCCGGGAGGTGGAGAGAGACTTTGACTCGGTG
TATTCGCGCCTGGTGCTGTGTAAGACGTACAGGCTGGATGAAGATGGCAAAGTTCTGACC
CCAGAGGAGCTGCTCTACAGGGCTGTGCAGTCTGTGAATGTGACCCATGACGCTGCACAC
GCACAAATGGATGTCAAGCTCCGCTCCCTCATCTGTGTGGGGCTCAATGAGCAGGTGCTG
CACCTGTGGCTGGAAGTGCTCTGCTCCAGCCTGCCGACCGTGGAGAAGTGGTACCAGCCC
TGGTCCTTCCTGCGCAGCCCCGGCTGGGTCCAGATCAAGTGTGAGCTCCGTGTCCTCTGC
TGCTTCGCCTTCAGCCTCTCCCAGGACTGGGAACTTCCTGTGAAGAGAGAG
>RhFe
TCAGGAAGCCACGTGCCTTCTGCCTGTGGTCCCTTCTCAGCCCTGACTCCGAGCATGTGG
CCCCAGGAGCTCCTGGCCAAGTACACGCAGGTAGAAGAGGCAGTGGAGCAAGCAGAATTC
TATGACGAGTTCGGTTTCCAGGTGGACAAGGAAGGTGGTGCGGACCCAGCCGTGTCCCTG
ATGGAGGACCCTCCACAGCGGCTGCGATGGCAGGCGCACCTGGAGTTCACCCACAACCAC
GACGTGGGCGACCTCACCTGGGACAAGATCGCCGTGTCCCTGCCCCGCTCGGACAAGCTG
CGCTCTCTGGTGCTGGCCGGCATCCCCCACAGCATGAGGCCACAGCTGTGGATGCGGCTG
TCTGGGGCCCTGCAGAAGAAGAGAAGCTCCGAGCTGTCCTACCGGGAGATAGTGAGGAAC
AGCTCCAACGACGACACCATTGCTGCCAAACAGATCGAGAAGGACCTGCTGCGCACCATG
CCCGGCAACGCCTGCTTCGCCAACGAGAACAGCATCGGGGTCCCGCGGCTGCGCAGGGTG
CTGCGCGCACTGGCCTGGCTCTACCCGGAGATTGGCTACTGCCAGGGCACGGGCATGGTG
GCCGCCTGCCTCCTGCTGTTCCTGGAGGAGGAGGACGCCTTCTGGATGATGTGCGCCATT
ATCGAGGACCTGCTGCCTGCCTCCTACTTCAGCACCACGCTGCTGGGCGTGCAGACAGAC
CAGCGGGTCCTGCGCCACCTCATCGTCCAGTACCTGCCTCGCTTGGACAAGCTGCTCCAG
GAGCACGACATTGAGCTGTCCCTGATCACGCTGCACTGGTTCCTCACGGCCTTTGCCAGC
GTGGTTCCCGTCAGGCTGCTGCTGCGTCTCTGGGACCTGCTCTTCTACGACGGCTCCCGG
GTGCTCTTCCAGACCACGCTGGGCATGCTGCGTCTCAAGGAGGAAGAGCTGATCCGGTCG
GAGAACTCGGCCTCCATCTTCAACACGCTGTCAGACATACCCTCGCAGATGGAGGACGCG
GAGCTGCTGCTGGGGGAGGCCATGCGGCTGGCTGGCTCCCTCACTGACGTGGCCGTGGAG
ACCCAGCGCCGCAAGCACCTGGCCTACCTCATCGCAGACCAGGGCCAGCTCCTGGGGACC
GGTGCCACCACCAACCTCTCTCAGGTGGTTCGTCGCAGGACCCAACGGAGAAAGTCTGGC
ATCACCTCCCTGCTCTTCGGTGTGGACGACCTGGAGGCACTCAAGGCCAAGAACATCAAG
CAGACGGAGCTGGTGGCCGACCTCCGGGAAGCCATCCTGCGTGTGGCACGCCATTTCCAG
TGCACAGACCCCAAAAACTGTAGTGTGGAGCTGACCCCTGACTACAGCATGGAGAGCCAC
CAGCGGGACCACGAGAACTACGTGGCCTGCTCGCGGAGCCATAGGCGCCGGGCTAAGGCC
CTGCTGGACTTTGAGCGACACGATGACGATGAGCTGGGCTTCCGCAAGAATGACATCATC
ACGATCATTTCTCAGAAGGACGAGCACTGCTGGGTGGGGGAGCTGAATGGCCTGAGAGGC
TGGTTCCCAGCCAAGTTCGTGGAAGTCCTGGATGAACGGAGCAAAGAGTACTCCGTTGCG
GGGGACGATGCTGTGACGGAGGGGGTCACGGACCTCGTGCGAGGGACCCTCTGCCCAGCC
CTCAAGGCCCTGTTTGAACACGGACTGAAGAAGCCGTCCCTACTTGGGGGCGCCTGCCAC
CCCTGGCTGTTTATTGAGGAGGCAGCGGGCCGGGAGGTGGAGAGAGACTTCGACTCAGTG
TATTCGCGCCTGGTGCTGTGTAAGACGTACAGGTTGGACGAAGATGGCAAAGTTCTGACC
CCAGAGGAGCTGCTCTACCGGGCTGTGCAGTCCGTGAACGTGACGCATGACGCTGCACAT
GCGCAAATGGACGTCAAGCTCCGCTCCCTCATCTGTGTGGGGCTCAATGAGCAGGTCCTG
CACCTGTGGCTGGAGGTGCTGTGCTCCAGCCTGCCGACCGTGGAGAAGTGGTACCAGCCC
TGGTCCTTCCTGCGCAGCCCTGGCTGGGTTCAGATCAAGTGTGAGCTCCGTGTCCTCTGC
TGCTTTGCCTTCAGCCTCTCCCAGGACTGGGAACTTCCTGCCAAGAGAGAG
>RoAe
TCAGGAAGCCATGTACCTTCTGCTTGCGGTCCCTTCTCAGCCCTGACTCCAAGCATGTGG
CCCCAGGAGATCCTGGCCAAGTACACACAGAAGGAAGAGTCGGTGGAGCAACCCGAGTTC
TATGACGAGTTTGGTTTCCGGGTGGACAAGGAAGATGGTGCCGACCCGGCCATGTCCCTG
ATGGAGGACCCTCCGCAGCGGCTGCGGTGGCAGGCCCACCTGGAGTTCACTCATAACCAC
GACGTGGGCGACCTCACCTGGGACAAGATTGCCATCTCCCTGCCCCGCTCTGAGAAGCTC
CGCTCCCTGGTGCTGGCTGGCATCCCACACAGCATGAGGCCACAGCTGTGGATGCGGCTC
TCCGGGGCCCTGCAGAAGAAGAAGGGCTCCGAGCTGTCCTACCGGGAGGCCGTGCGGAAC
AGCTCCAACGACGAGACCATCGCTGCCAAACAGATCGAGAAGGACCTGCTCCGCACGATG
CCCAGCAATGCCTGCTTCGCCAGCGTGGGCAGCGTCGGGGTGCCGCGGCTGCGCAGGGTC
CTCCGAGCGCTGGCCTGGCTCTACCCGGAGATTGGCTACTGCCAGGGCACGGGCATGGTG
GCCGCCTGCCTCCTGCTGTTCCTGGAGGAGGAGGATGCCTTCTGGATGATGTGCGCCATC
ATCGAGGACCTGCTACCTGCCTCCTACTTCAGCACCACCCTGCTGGGTGTCCAGACAGAC
CAGCGGGTCCTGCGCCACCTCATCGTCCAGTACCTGCCTCGCTTGGACAAGCTGCTCCAG
GAACATGACATCGAGCTGTCCCTGATCACGCTGCACTGGTTCCTCACGGCCTTCGCCAGC
GTGGTGCACATCAAGCTACTGCTGCGCCTCTGGGACCTGTTTTTCTACGAGGGCTCCCTG
GTGCTCTTCCAGGCCACGCTGGGCATGCTGCGCCTCAAGGAGGAGGAGCTGATTCAGTCG
GAGAACTCGGCCTCCATCTTCAACACGCTGTCGGACATCCCCTCGCAGATGGACGACGCG
GAGCTGCTGCTGGGGGAGGCCATGCGGCTGGCTGGCTCCCTCACTGACATGGCCGTGGAG
ACCCAGCGCCGCAAGCACCTGGCCTACCTCATCGCGGACCAGGGCCAGCTCCTGGGGACC
AGCGCCACCACCAACCTCTCTCAGGTGGTTCGTCGCAGGACCCAGCGGAGGAAGTCTGGC
CTCACCTCCTTGCTCTTCGGGGTAGACGACCTGGAGGCGCTCAAGGCCAAGAACATCAAG
CAGACGGAACTGGTGGCTGACCTCCGGGAAGCCATCCTGCGCGTGGCACGCCATTTCCAG
TGCACAGACCCCAAAAACTGTAGTGTGGAGCTGACCCCAGACTACAGCATGGAGAGCCAC
CAGCGGGACCACGAGAACTACGTGGCCTGCTCACGCAGCCACAGGCGCCGGGCCAAGGCC
CTGCTGGACTTTGAGCGGCACGATGACGATGAGCTGGGCTTCCGCAAGAATGACATCATC
ACGATCGTTTCCCAGAAGGACGAGCACTGCTGGGTGGGGGAGCTGAATGGCCTGAGAGGT
TGGTTTCCGGCCAAGTTTGTGGAAGTTCTAGATGAACGGAGCAAAGAGTACTCCGTCGCG
GGGGATGACGCTGTGACGGAGGCGGTCACGGACCTCGTGCGAGGGACCCTCTGCCCAGCC
CTCAAGGCCCTGTTTGAACATGGACTGAAGAAGCCATCTCTGCTTGGGGGCGCCTGCCAC
CCCTGGCTGTTTATCGAGGAACCTCGGGGGCGAGGGAGCAGCCCAAGCCTGCACACCGGG
CAGCACTGGCAGCTCTGGTCCCCCTCCTTCAGGCTGGATGAAGATGGCAAAGTTCTGACC
CCAGAGGAGCTGCTCTACAGGGCTGTGCAGTCCGTGAACGTGACCCACGACGCTGCACAC
GCACAAATGGATGTCAAGCTCCGCTCCCTCATCTGTGTGGGGCTCAATGAGCAGGTGCTG
CACCTGTGGCTGGAAGTGCTCTGCTCCAGCCTGCCGACCGTGGAGAAGTGGTACCAGCCC
TGGTCCTTCCTGCGCAGCCCCGGCTGGGTCCAGATCAAGTGTGAGCTCCGTGTCCTCTGC
TGCTTCGCCTTCAGCCTCTCCCAGGACTGGGAGCTTCCTGTGAAGAGAGAG
