# Supplementary material for: Positively selected genes in the hoary bat (Lasiurus cinereus) lineage: prominence of thymus expression, immune and metabolic function, and regions of ancient synteny
Source: PeerJ. 2022 Mar 17;10:e13130. doi: 10.7717/peerj.13130 (PMC8934532; doi:10.7717/peerj.13130)
Supplement: Supplemental Information 3 — Initially tested orthogroups that have been edge-trimmed as described in the Methods. [file peerj-10-13130-s003.zip › original.trimmed/trimmed-OG0002137.fas]

>EpFu
ATGGCCCTGGCTCTCTTGACCACACTCCCCAGTAGGATGTCACTGAGATCCCTCAAATGG
AGCCTCCTGCTGCTGTCACTCCTGAGCTTCCTCGTGATGTGGTACCTCAGCCTGCCCCAG
TACAATGTGATAGAGCGCGTGAACTGGATGTACTTCTATGAGTATGAGCCCATTTACAGG
CAAGACTTTCGCTTCACGCAAGAGCATTCAAACTGCTCTCACCAAAACCCATTTCTTGTC
ATCCTGGTGACCTCACACCCCTCCGATGTGAAAGCCAGACAGGCCATTAGAGTTACCTGG
GGTGAAAAAAAGTCTTGGTGGGGATATGAGGTTCTTACGTTTTTCTTACTAGGCCAACAG
GCTGAGAGGGAAGACAAAATGCTATCATTGTCCCTAGAGGATGAGAACCTGCTCTACGGT
GACATCATACGACAAGATTTTTTAGACACATATAATAACCTGACCTTGAAAACAATTATG
GCATTCAGGTGGGTCAATGAGTTCTGCCCCAATGCCAAGTATGTCATGAAAACAGACACT
GATGTCTTTATCAATACTGGCAATTTAGTCAAGTACCTTTTAAATTTAAACCAGTCAGAG
AAGTTTTTCACCGGTTATCCTCTAATTGATAATTATTCCTATAGAGGATTTTACCAAAAA
GCCCATATTTCCTATCAGGAGTATCCCTTCAAGGTGTTCCCACCCTACTGCAGTGGGTTT
GGTTATGTGATGTCCAGAGACTTGGTGCCAAAAATCTATGAGATGATGAGTCACGTAAAA
CCCATCAAGTTTGAAGATGTTTATGTTGGGATCTGCTTGAATTTATTGAAAGTGGACATT
CACATTCCAGAAGACACAAACCTCTTCTTTTTGTACAGGATTCATTTGGATGTCTGTCAA
CTCAGACGTGTGATTGCAGCCCATGGCTTTTCTTCCAAGGAAATCATCACATTTTGGCAG
GTTATGCTAAGGAACACCACATGCCATTAT
>HiAr
ATGGCCCTGGCTCTCCTGACCACCCTCCCCAGTAGGATGTCGCTGAGATCCCTCAAATGG
AGCCTCCTGCTGCTGTCAGTCCTGAGCTTCCTGGTCATGTGGTACCTCAGCCTGCCCCAC
TACAATGTGATAGAACGCGTGAACTGGATGTACTTCTATGAGTACGAGCCAATTTACAGA
CAAGACTTTCGCTTCACACGAGAGCATTCAAACTGTTCTCATCAGAACCCATTTCTTGTC
ATCCTGGTGACCTCACACCCCTCAGATGTGAAAGCCAGACAGGCCATTAGAGTCACTTGG
GGTGAAAAAAAGTCTTGGTGGGGATATGAGGTTCTTACATTTTTCTTACTAGGCCAGCAA
GGTGAAAGGGAAGACAAAGTGTTAGCGTTGTCCTTAGAGGATGAACACCTTCTTTATGGC
GACATAATACGACAAGATTTTTTAGACACGTATAATAACCTGACCTTGAAAACAATTATG
GCATTCAGGTGGGTAACCGAGTTTTGCCCCAATGCCAAGTACATCATGAAGACAGACACT
GATGTTTTCATCAATACTGGCAATTTAGTAAAGTATCTTTTAAATTTAAACCACTCAGAG
AAGTTTTTCACAGGTTATCCTCTAATTGATAATTATTCCTATAGAGGATTTTACCAAAAA
ACCCATATTTCATACCAGGAGTACCCCTTCAAGGTGTTCCCTCCCTACTGCAGTGGATTG
GGTTATATAATGTCCAGAGATTTGGTGCCAAAAATCTATGAAATGATGAGTCACGTAAAA
CCCATCAAGTTTGAAGATGTTTATGTCGGGATCTGTTTGAATTTATTAAAAGTGGACATT
CATATTCCAGAAGACACAAACCTTTTCTTTTTATATAGGATCCATTTGGATGTTTGTCAA
CTCAGACGTGTGATTGCAGCCCATGGCTTTTCTTCCAAGGAAATTATCACATTTTGGCAG
GTTATGCTGAGGAACACCACATGTCATTAT
>LaCi
ATGGCCCTGGCTCTCTTGACCGCACTCCCCAGTAGGATGTCACTGAGATCCCTCAAATGG
AGCCTCCTGCTGCTGTCACTCCTGAGCTTCCTGGTGATGTGGTACCTCAGCCTGCCCCAG
TACAATGTGATAGAGCGCGTAAACTGGATGTACTTCTATGAGTATGAGCCCATTTACAGG
CAAAACTTTCGCTTCACACAAGAGCATTCCAACTGCTCTCATCAAAACCCATTTCTTGTC
ATCCTGGTGACCTCACACCCCTCCGATGTGAAAGCCAGACAGGCCATTAGAGTCACTTGG
GGTGAAAAAAAGTCGTGGTGGGGATATGAGGTTCTCACGTTTTTCTTATTAGGCCAACAG
TCTGAAAGGGAAGACAAAGTGTTATCATTGTCCCTAGAGGATGAGAACCTTCTCTACGGT
GACATCATACGACAAGATTTTGTAGACACATATAATAACCTGACCTTGAAAACAATTATG
GCATTCAGGTGGGTCAACGAGTTTTGTCCCAATGCCAAGTACGTCATGAAAACAGACACC
GATGTCTTTATCAATACTGGCAATTTGGTAAAGTATCTTTTAAATTTAAACCAGTCAGAG
AAGTTTTTCACTGGTTACCCTCTAATTGATAATTATTCCTATAGAGGATTTTACCAAAAA
GCCCATATTTCCTATCAGGAGTATCCCTTCAAGGTGTTCCCTCCGTACTGCAGTGGGTTT
GGTTATGTGATGTCCAGAGACTTGGTGCCAAAAATCTATGAGATGATGAGTCACGTAAAA
CCCATCAAGTTTGAAGATGTTTATGTTGGGATCTGTTTGAATTTATTGAAAGTGGACATT
CATATTCCAGAAGACACAAACCTTTTCTTTTTGTATAGGATTCATTTGGATGTCTGTCAG
CTCAGACGTGTGATTGCAGCCCATGGCTTTTCTTCCAAGGAAATCATCACATTTTGGCAG
GTTATGCTAAGGAACACCACATGCCATTAT
>MyLu
ATGGCCCTGGCTCTCCTGACCACACTCCCCAGTAGGATGTCACTGAGATCCCTCAAATGG
AGCCTCCTGCTGCTGTCACTCCTGAGCTTCCTTGTGATGTGGTACCTCAGCCTGCCCCAG
TACAATGTGATAGAGCGCGTCAACTGGATGTACTTCTATGAGTATGAGCCCATTTACAGG
CAAAACTTTCGCTTCACGCAAGAGCAGTCCAACTGCTCTCATCAAAACCCATTTCTTGTC
ATCCTGGTGACCTCACACCCCTCTGATGTGAAAGCCAGACAGGCCGTTAGAGTTACTTGG
GGTGAAAAAAAGTCTTGGTGGGGATATGAGGTTCTTACATTTTTCTTATTAGGCCAGCAG
GCCGAAAAGGAAGACAAAGTGTTATCATTGTCCCTAGAGGATGAGCACCTTCTCTACGGT
GACATAATACGACAAGATTTTTTAGACACATACAATAACCTGACCTTGAAAACCATTATG
GCCTTCAGGTGGGTCAATGAGTTTTGCCCCAATGCCAAGTACATCATGAAAACAGACACC
GATGTCTTTATCAATACTGGCAATTTAGTAAAGTATCTTCTAAATTTAAACCAGTCAGAG
AAGTTTTTCACTGGTTATCCTCTAATTGATAATTATTCCTATAGAGGATTTTACCAAAAA
GCCCATATTTCCTATCAGGAGTATCCCTTCAAGGTGTTCCCTCCTTACTGCAGTGGGTTT
GGTTATGTGATGTCCAGAGACTTGGTGCCAAAAATCTATGAAATGATGAGTCACGTCAAA
CCCATCAAGTTTGAAGATGTTTATGTTGGGATCTGTTTGAATTTGTTGAAAGTGGACATT
CATATTCCAGAAGACACAAACCTTTTCTTTTTGTATAGGATTCATTTGGATGTCTGTCAG
CTCAGACGTGTGATTGCAGCCCATGGCTTTTCTTCCAAGGAAATTATCACATTTTGGCAG
GTTATGCTGAGGAACACCACATGCCATTAT
>PhDi
ATGGCCCTGGCCCCCTTGACCACCCTTCCCAGTAGGATGTCACTGAGATCCCTCAAATGG
AGCCTCCTTCTGCTGTCACTCCTGAGCTTCCTTGTGATGTGGTACCTCAGCCTGCCGCAG
TACAATGTGATAGAACGTGTCAACTGGATGTACTTCTATGAGTATGAGCCAATTTACAGG
CAGAACTTTCGCTTCACCCAAGAGCGTTCAAACTGCTCTCATCAAAACCCGTTTCTTGTC
ATCCTGGTGACCTCACACCCCTCAGATGTGAAAGCCAGACAGGCCGTTCGGGTTACTTGG
GGTGAAAAAAAGTCTTGGTGGGGGTATGAGGTTCTTACGTTTTTCTTACTAGGCCAGCAG
GCTGAGAGGGAAGACAAAGTGTTAGCATTGTCCCTGGAGGATGAACACCTTCTTTATGGG
GACATAATACGACAAGACTTTTTAGACACGTATAATAACCTGACCTTGAAAACAATTATG
GCATTCAGGTGGGTAACTGAGTTCTGCCCCAATGCCAAGTACATCATGAAGACAGACACT
GATGTTTTCATCAATACTGGCAATTTAGTAAAGTACCTTTTAAATTTAAACCAGTCAGAG
AAGTTTTTCACAGGTTATCCTCTAATTGATAATTATTCCTATAGAGGAATTTACCAAAAA
CACCGCATTTCATACCAGGAGTATCCTTTCAAGGTGTATCCTCCTTACTGCAGTGGGTTC
GGTTATATAATGTCCAGAGATTTGGTGCCAAAAATCTATGAGATGATGAGTCACGTAAAA
CCCATCAAGATCGAAGATGTTTATGTTGGGATCTGTTTGAATCTATTAAAAGTGGACATT
CATATTCCAGAAGACACAAACCTTTTCTTTATATACAGGATCCATTTGGATGTCTGTCAG
CTCAGACGTCTGATTGCAGCCCACGGCTTTTCTTCCAAGGAAATTATCACATTTTGGCAG
GTTATGCTAAGGAACACCACCTGCCATTAT
>PtVa
ATGGCCCTGGCCCTCTTAACCACCATTCCAAGTAGCATGTCACTGAGATCCCTCAAATGG
AGCCTCCTGCTGCTGTCCATCCTGAGCTTCCTCGTGATGTGGTACCTCAGCCTGCCCCAC
TACAATGTGATAGAGCGCGTGAACTGGATGTACTTCTATGAGTACGAGCCAATTTACAGA
CAAGACTTTCGCTTCACGCGAGAGCATTCAAACTGCTCTCATCAAAAACCATTTCTTGTC
ATCCTGGTGACCTCACACCCTTCAGATGTGAAAGCCAGACAGGCCATTAGAGTTACTTGG
GGTGAAAAAAAGTCTTGGTGGGGCTATGAGGTTCTTACATTTTTCTTATTAGGCCAACAA
GCTGAAAAAGAAGACAAAGTGTTAGCATTGTCCTTAGAGGATGAACACCTTCTTTATGGT
GACATAATACGACAAGATTTTTTAGACACATATAATAACCTGACCTTGAAAACAATTATG
GCATTCAGGTGGGTAAGTGAGTTTTGCCCCAATGCTAAGTACATCATGAAGACAGACACT
GATGTTTTCATCAATACTGGCAATTTAGTGAAGTATCTTTTAAATTTAAACCAGTCAGAG
AAATTTTTCACAGGTTATCCTCTAATTGATAATTACTCTTATAGAGGATTTTACCAAAAA
ACCCATATTTCATACCAGGAGTATCCCTTCCGAGTGTTTCCTCCCTACTGCAGTGGGTTG
GGTTACATCATGTCCAGAGATTTGGTGCCCAAAATCTATGAAATGATGAGTCATGTAAAA
CCTATCAAGTTTGAAGATGTCTATGTTGGGATCTGTTTGAATTTATTAAAAGTGGACATT
CATATTCCAGAAGACACAAACCTTTTCTTTTTATATAGGATCCATTTGGATGTCTGTCAG
CTCAGACGTGTGATTGCAGCCCATGGCTTTTCTTCCAAGGAAATTATTACATTTTGGCAG
GTTATGCTCAGGAATACCACATGCCATTAT
>RhFe
ATGGCCCTGGCTCTCCTGACCACCCTCCCCAGTAGGATGTCACTGAGATCCCTCAAATGG
AGCCTCCTGCTGCTGTCAGTCCTGAGCTTCCTGGTGATGTGGTACCTCAGCCTACCCCAC
TACAACGTGATAGAACGCGTGAACTGGATGTACTTCTATGAGTATGAGCCGATTTACAGA
CAAGACTTTCGCTTCACACGAGAGCATTCAAACTGCTCTCATCAGAACCCATTTCTTGTC
ATCCTGGTGACCTCACATCCCTCAGATGTGAAAGCCCGACAGGCCATTAGAGTTACTTGG
GGTGAAAAAAAGTCTTGGTGGGGATATGAGGTTCTTACATTTTTCTTACTAGGCCAACAA
GGTAAAAGGGAAGACAAAGTGTTAGCATTGTCCTTAGAGGATGAACACCTTCTTTATGGT
GACATAATACGACAAGATTTTTTAGACACATATAACAACCTGACCTTGAAAACAATTATG
GCATTCAGGTGGGTAACTGAGTTTTGCCCCAATGCTAAGTACATCATGAAGACAGACACT
GATGTTTTCATCAATACTGGCAATTTAGTGAAGTATCTTTTAAATTTAAACCACTCAGAG
AAGTTTTTCACAGGTTATCCTCTCATTGATAATTATTCTTATAGAGGATTTTACCAGAAA
ACCCATATTTCATACCAGGAGTATCCCTTCAAAGTGTTTCCTCCCTACTGCAGTGGGTTG
GGTTATATAATGTCCAGAGATTTGGTGCCAAAAATCTATGAAATGATGAGTCACGTAAAA
CCCATCAAGTTTGAAGATGTTTATGTCGGGATCTGTTTGAATTTATTAAAAGTAGACATT
CATATTCCAGAAGACACAAACCTTTTCTTTTTATATAGGATCCATTTGGATGTCTGTCAA
CTCAGACGTGTGATTGCAGCCCATGGTTTTTCTTCCAAGGAAATTATCACATTTTGGCAG
GTTATGCTAAGGAACACCACATGCCATTAT
>RoAe
ATGGCCCTGGCCCTCTTAACCACCATTCTAAGTAGGATGTCACTGAGATCCCTCAAATGG
AGCCTCCTGCTGCTGTCCATCCTGAGCTTCCTCGTGATGTGGTACCTCAGCCTGCCCCAC
TACAATGTGATAGAGCGCGTGAACTGGATGTACTTCTATGAGTACGAGCCAATTTACAGA
CAAGACTTTCGCTTCACGCGAGAGCATTCAAACTGCTCTCATCAAAACCCCTTTCTTGTC
ATCCTGGTGACCTCACACCCTTCAGATGTGAAAGCCAGACAGGCCATTCGAGTTACTTGG
GGTGAAAAAAAGTCTTGGTGGGGCTATGAGGTTCTTACATTTTTCTTATTAGGCCAACAA
GCTGAACAAGAAGACAAAGTGTTAGCATTATCCTTAGAGGATGAACACCTTCTTTATGGC
GACATAATACGACAAGATTTTTTAGACACTTATAATAACCTGACCTTGAAAACGATTATG
GCATTCAGGTGGGTAACTGAGTTTTGCCCCAATGCCAAGTACATCATGAAGACAGACACA
GATGTTTTCATCAATACTGGCAATTTAGTGAAGTATCTTTTAAATTTAAACCAGTCAGAG
AAATTTTTCACAGGTTATCCTCTAATTGATAATTACTCTTATAGAGGATTTTACCAAAAA
ACCCATATTTCATACCAAGAGTATCCCTTCAGGGTGTTTCCTCCCTACTGCAGTGGGTTG
GGTTACATTATGTCCAGAGATTTGGTGCCCAAAATCTATGAAATGATGAGTCATGTAAAA
CCCATCAAGTTTGAAGATGTTTATGTTGGGATTTGTTTGAATTTATTAAAAGTAGACATT
CATATTCCAGAAGACACAAACCTTTTCTTTTTATATAGGATCCATTTGGACGTCTGTCAG
CTCAGACGTGTGATTGCAGCCCATGGCTTTTCTTCCAAGGAAATTATTACATTTTGGCAG
GTTATGCTCAGGAATACCACATGCCATTAT
