# Supplementary material for: Positively selected genes in the hoary bat (Lasiurus cinereus) lineage: prominence of thymus expression, immune and metabolic function, and regions of ancient synteny
Source: PeerJ. 2022 Mar 17;10:e13130. doi: 10.7717/peerj.13130 (PMC8934532; doi:10.7717/peerj.13130)
Supplement: Supplemental Information 3 — Initially tested orthogroups that have been edge-trimmed as described in the Methods. [file peerj-10-13130-s003.zip › original.trimmed/trimmed-OG0002138.fas]

>EpFu
ATGGGCCAGGCCCGTGTGGCCGTGGAGCACTCATATCGCAAAGCTGAAGAGGGTGGGGAA
GGGGCAGCTGTCCCTTCCGCTGCTGCCACCACTACTGAGGTGGTGACTGAGGTGGAACTG
CTTCTCTACAAGTGCTCTGAGTGCTCCCAGCTCTTCCAGTCGCCAGCTGACTTTCTGGAG
CACCAAGCCACCCACTTCCCTGTTCCTGCCCCAGAGTCTGAGGAGCCTGCCTTGCAGCAG
GAGACCCTGACCCCATCACTTGCAGAGGTGCCTGTGACTCAGCCTGATCCCCTGCCATCT
GACCACAGTTACGAACTGCGCAATGGTGAAGCCATTGGGCGTGATCGGCGGGGGCGCAAG
GCCCGGAGGAACAACAGTGGAGAGCCAGGTGGGACAGCCACCCAGGAGCTCTTTTGCTCA
GCCTGTGATCAGCTCTTTCTTTCACCTCACCAGCTACAGCAGCACCTGCGGAGTCACCGG
GAGGGTGTCTTTAAGTGCCCCCTGTGTAGTCGTGTCTTTCCCAGCCCTTCCAGTCTAGAC
CAGCACCTTGGAGATCACAGCAGCGAGTCTCACTTCCTATGTGTAGACTGTGGCCTGGCC
TTTGGCACAGAGGCTCTCCTCCTGGCCCACCGGCGAGCTCACACCCCGAATCCTCTGCAT
TCATGTCCATGTGGAAAGAACTTTGTCAACCTCACCAAGTTCCTTTATCACCGGCGTACC
CATGGGGTGGGAGGTGTTCCTCTACCCACAACACCAGTCTTACCAGAGGAGCCTGTCATT
GGTTTCCCTGAGCCAGCTCCAGCAGAGATTGGTACCTACCGCTGCCTCCTGTGCAGCCGT
GAATTTGGCAAAGCATTACAGCTCACCCGGCACCAACGTTTTGTGCACCGGCTAGAACGG
CGCCACAAGTGTGGCATTTGCGGCAAGATGTTCAAGAAGAAGTCTCATGTCCGCAACCAC
CTGCGCACACACACGGGCGAACGGCCCTTCCCCTGCCCAGACTGCTCTAAACCTTTCAAC
TCGCCTGCCAACCTGGCCCGCCACCGGCTCACGCACACAGGAGAGCGGCCCTACCGGTGT
GGGGACTGTGGCAAAGCTTTCACCCAAAGCTCTACACTGAGGCAGCACCGCCTGGTGCAT
GCCCAACACTTCCCCTACCGCTGCCAGCACCGCTGTGCAGCTGCTGCTGCCCAGGGCCCA
CGGCGCTTTGAGTGTGGCACCTGTGGCAAGAAAGTGGGCTCAGCTGCTCGGCTACAAGCA
CATGAGGCGGCCCACGCAGCTGCTGGGCCTGGAGAGGTCCTGGCTAAGGAGCCCCCAGCC
CCCAGGGCCCCGCGGGCCACTCGCACACCAGTTGCCCCCCCAACGACCCTTGCAGGCACT
GCTGCCTCGGCCCCTGCGGCCCCTGCCCGACGCCGGGGCTTGGAATGCAGCGAATGCAAG
AAGCTTTTTAGCACAGAGACGTCACTGCAGGTGCACCGGCGCATCCACACAGGTGAGCGG
CCATACCCATGTCCAGACTGTGGCAAGGCCTTCCGTCAGAGTACCCACCTGAAGGACCAC
CGGCGCCTGCACACAGGTGAGCGGCCCTTTGCCTGTGAAGTGTGTGGCAAGGCCTTTGCC
ATCTCCATGCGCCTGGCAGAACATCGCCGTATTCACACGGGTGAAAGGCCCTATTCCTGC
CCCGACTGTGGCAAGAGCTACCGCTCCTTCTCCAACCTATGGAAACACCGCAAGACCCAC
CAGCAACAGCATCAGGCAGCTGTGCGGCAACAGCTAGCAGAGGCAGAGGCTGCTGTTGGC
CTGGCAGTGATGGAGACTGCAGTGGAGGCGCTGCCTTTGGTGGAAGCCATTGAGATCTAC
CCTCTGGCTGAGGCTGAGGGAGTCCAGATCAGTGGC
>HiAr
ATGGGCCAGGCCCGTGTGGCCATGGAACACTCATACCGCAAAGCAGAAGAGGGTGGTGAA
GGGGCGGCTGTCCCCTCTGCTGCTGCCACCACCACTGAGGTGGTGACTGAGGTGGAGCTG
CTCCTCTACAAGTGCTCTGAGTGCTCCCAGCTCTTCCAGCTACCAGCCGACTTCTTGGAA
CACCAGGCCACCCACTTCCCTGCTCCTGCCCCAGAGTCTGAGGAGCCTGCCTTGCAGCAG
GAAACCCTGACCCCATCACCTGCAGAGGTCCCCGTGACTCAGCCTGATTCCCTGCCATCT
GACCATAGTTATGAGCTGCGCAATGGTGAAGCCATTGGGCGTGATCGCCGGGGGCGCAAG
GCCCGGAGGAACAACAGTGGAGAGCCAGGCGGGGCTGCCACCCAGGAGCTGTTTTGCTCT
GCCTGTGATCAGCTCTTTCTCTCACCTCATCAGCTACAGCAGCATCTGCGGAGTCACCGG
GAGGGAGTCTTTAAGTGCCCCCTGTGCAGTCGTGTCTTCCCCAGCCCTTCCAGTCTGGAC
CAGCACCTTGGGGACCACAGCAGTGAGTCTCACTTCCTGTGTGTGGACTGTGGCCTGGCC
TTCAGCACAGAGGCCCTCCTCCTGGCCCATCGGCGAGCCCACACCCCAAACCCTCTGCAT
TCATGTCCATGTGGAAAGAACTTTGTCAACCTCACCAAGTTCCTTTATCACCGTCGTACC
CATGGGGTGGGGGGTGTCCCTCTGCCCACAACACCAGTCCCACCAGAGGAGCCTGTCATT
AGTTTCCCTGAGCCTCCTCCCCCAGAGACTGGCACTTACCGCTGCCTCTTGTGCAGCCGT
GAATTTGGCAAGGCATTGCAGCTGACCCGGCACCAGCGTTTTGTGCACCGACTAGAACGG
CGCCATAAGTGTGGCATTTGTGGCAAGATGTTCAAGAAGAAGTCTCATGTGCGAAACCAC
CTGCGCACACACACGGGTGAACGGCCCTTCCCCTGCCCAGACTGCTCCAAGCCTTTCAAC
TCACCTGCCAACCTGGCCCGCCACCGGCTCACACATACAGGGGAGCGGCCCTACCGGTGT
GGGGACTGTGGCAAGGCTTTCACACAGAGCTCTACACTGAGGCAACACCGCCTGGTACAC
GCCCAGCACTTCCCCTACCGCTGCCAGCACCGCTGTGCGGCCGCTGCTGCCCAGGGCCCA
CGGCGCTTTGAGTGTGACACCTGTGGCAAGAAAGTGGGCTCAGCTGCTCGGCTGCAGGCA
CATGAGGCAGCCCACGCGGCTGCTGGGCCTGGAGAGGTCCTAGCTAAGGAGCCCCCAGCC
CCTCGGGCCCCACGTGCCCCTCGCACACCAGTTGCCTCTGCGACAACCCTTGCAGGCACT
GCCGCTGCAGCCCCTGCAGCCCCTGCCCGACGCCGGGGCCTGGAGTGCAGCGAGTGCAAG
AAGCTATTCAGCACAGAGACATCGCTGCAGGTGCACCAGCGCATCCACACAGGCGAGAGG
CCATACCCGTGTCCGGACTGTGGCAAGGCATTCCGTCAGAGTACCCACCTAAAGGACCAC
CGGCGCCTGCACACAGGTGAGCGGCCCTTTGCCTGTGAAGAGTGTGGCAAGGCCTTTGCA
ATCTCCATGCGCCTGGCAGAACATCGCCGCATTCACACAAATGAGCGGCCCTATTCCTGC
CCCGACTGTGGGAAAAGCTACCGCTCCTTCTCCAACCTGTGGAAGCACCGCAAGACCCAC
CAGCAGCAGCACCAGGCAGCTGTGCGGCAGCAGCTGGCAGAGGCGGAGGCTGCCGTTGGC
CTGGCTGTGATGGAGACTGCAGTGGAGGCGCTGCCCCTAGTGGAGACCATTGAGATCTAC
CCTCTGGCTGAGGCTGAGGGGGTCCAGATCAGTGGC
>LaCi
ATGGGCCAGGCCCGTGTGGCCGTGGAGCACTCATATCGCAAAGCAGAAGAGGGTGGGGAA
GGGGCAGCTGTCCCTTCCACTGCTGCCACCACTACTGAGGTGGTGACTGAGGTGGAACTG
CTCCTCTACAAGTGCTCTGAGTGCTCCCAGCTCTTCCAGTCGCCTGCTGACTTTCTGGAG
CACCAAGCCACCCACTTTCCTGTTCCTGCCCCAGAGTCTGAGGAGCTTACCTTGAAGCAG
GAGACCCTGACTCCATCACCTGCAGAGATACCTGTGACTCAGCCTGATCCCTTGCCATCT
GACCACAGTTACGAACTGCGCAATGGTGAAGCCATTGGGCGTGATCGGCGGGGGCGCAAG
GCCCGGAGGAACAACAGTGGAGAGCCAGGTGGGGCAGCCACCCAGGAGCTCTTTTGCTCA
GCCTGTGATCAGCTCTTTCTTTCACCTCACCAGCTACAGCAGCACCTGCGGAGTCACCGG
GAGGGTGTCTTTAAGTGCCCCCTGTGTAGTCGTGTCTTTCCCAGCCCTTCCAGTCTAGAT
CAGCATCTTGGAGATCACAGTAGTGAATCGCACTTCCTGTGTGTGGACTGTGGCCTGGCC
TTTGGCACAGAGGCTCTCCTTCTGGCCCATCGGCGAGCTCACACCCCGAATCCTCTGCAT
TCATGTCCATGTGGAAAGAATTTTGTCAACCTCACCAAGTTCCTTTATCATCGGCGTACC
CATGGGGTGGGAGGTGTTCCTCTACCCACAACACCAGTTCTACCAGAGGAGCCTATTATT
GGTTTCCCTGAGCCAGCTCCAGCAGAGATTGGTACCTACCGCTGCCTCCTGTGCAGCCGT
GAATTTAGCAAGGCATTACAGCTTACCCGGCACCAACGTTTTGTACACCGACTAGAACGG
CGCCACAAGTGTGGCATTTGCGGCAAGATGTTCAAGAAAAAGTCTCATGTGCGCAATCAC
CTGCGCACACACACCGGCGAACGGCCCTTCCCCTGCCCAGACTGCTCTAAACCTTTCAAC
TCGCCTGCCAACCTGGCCCGCCACCGGCTCACGCACACAGGGGAGCGGCCCTACAGGTGT
GGGGACTGTGGCAAAGCGTTCACCCAAAGCTCTACACTGAGGCAGCACCGCCTGGTGCAT
GCCCAACACTTCCCCTACCGCTGCCAGCACCGCTGTGCAGCTGCTGCTGCCCAGGGCCCA
CGGCGCTTTGAGTGTGGCACCTGTGGCAAGAAAGTGGGCTCAGCTGCTCGGCTACAAGCA
CATGAGGCAGCCCACACAGCTGCTGGGCCTGGAGAAGTCCTGGCTAAGGAGCCCCCAGCC
CCCAGGGCTCCGCGGGCCACTCGTACACCAGTTGCCCCCCCAATGACCCTTGCAGGCACT
GCTGCCTCGGCCCCTGCAGCCCCTGCCCGGCGCCGGGGCTTGGAATGCAGTGAATGCAAA
AAGCTTTTTAGCACAGAGACGTCACTGCAGGTGCACCGGCGCATCCATACAGGTGAGCGG
CCATACCCATGTCCAGACTGTGGCAAGGCCTTCCGTCAGAGTACCCACCTGAAGGACCAC
CGGCGCCTGCATACAGGTGAGCGGCCCTTTGCTTGTGAAGTGTGTGGCAAGGCCTTTGCC
ATCTCCATGCGCCTGGCAGAACATCGCCGTATTCACACTGGTGAAAGGCCCTATTCCTGC
CCCGACTGTGGCAAGAGTTACCGCTCCTTCTCCAACCTATGGAAACACCGCAAGACCCAC
CAGCAACAGCATCAGGCAGCTGTGCGGCAACAGCTAGCAGAGGCAGAAGCTGCTGTTGGC
CTGGCAGTGATGGAGACTGCAGTGGAGGCACTGCCTTTGGTGGAAGCCATTGAGATCTAC
CCTCTGGCTGAGGCTGAGGGAGTCCAGATCAGTGGC
>MyLu
ATGGGCCAGGCCCGTGTGGCTGTGGAACACTCATACCGTAAAGCAGAAGAGGGTGGGGAA
GGGGCAGCTGTCCCTTCTGCTGCTGCCACCACTACTGAGGTGGTGACTGAGGTGGAACTG
CTCCTCTACAAGTGCTCTGAGTGCTCCCAGCTCTTCCAGTCGCCAGCTGACTTTCTGGAG
CACCAAGCCACCCACTTCCCTGTTCCTGCCCCAGAGTCTGAGGAGCCTGCCTTGCAGCAG
GAGACCCTGGCCCCATCACCTGCAGAGGTGGCTGTGACTCAGCCTGATCCCCTGCCATCT
GACCACAGTTACGAACTGCGCAACGGTGAAGCCATTGGGCGTGATCGGCGGGGGCGCAAG
GCCCGGAGGAACAACAGTGGAGAGCCAGGTGGGCCAGCCACCCAGGAGCTCTTTTGCTCA
GCCTGTGATCAGCTCTTTCTTTCACCTCATCAGCTACAGCAGCACCTGCGGAGTCACCGG
GAAGGTGTCTTTAAGTGCCCCCTGTGCAGTCGTGTCTTTCCCAGCCCTTCCAGTCTAGAC
CAGCACCTTGGAGATCACAGTAGCGAGTCTCACTTCCTGTGTGTGGACTGTGGCCTGGCC
TTTGGCACAGAGGCGCTCCTTCTGGCCCACCGGCGAGCTCACACCCCAAATCCTCTGCAT
TCATGTCCATGTGGAAAGAACTTTGTCAACCTCACCAAGTTCCTTTATCACCGGCGTACC
CATGGGGTGGGAGGTGTTCCTCTACCCACAACACCAGTCCTACCAGAGGAGCCTGTCATT
GGTTTCCCTGAGCCAGCTTCAGCAGAGACTGGTACCTACCGTTGCCTCCTGTGCAGCCGT
GAATTTGGCAAGGCGTTGCAGCTCACCCGGCACCAACGTTTTGTGCACAGGCTAGAACGG
CGCCACAAGTGTGGCATTTGCGGCAAGATGTTCAAGAAGAAGTCTCATGTGCGCAACCAC
CTGCGCACACACACGGGCGAACGGCCCTTCCCCTGCCCAGACTGCTCTAAACCTTTCAAC
TCGCCTGCCAACCTGGCCCGCCACCGGCTCACGCACACAGGGGAGCGGCCCTACCGGTGT
GGGGACTGTGGCAAAGCTTTCACCCAAAGCTCTACATTGAGGCAGCATCGCCTGGTGCAT
GCCCAACACTTCCCCTACCGCTGCCAACATCGCTGTGCAGCTGCTGCTGCCCAGGGCCCA
CGGCGCTTTGAGTGTGGCACCTGTGGCAAGAAAGTGGGCTCAGCTGCTCGGCTACAAGCA
CATGAGGCGGCCCACGCAGCTGCTGGGCCTGGAGAGGTCCTGGCTAAGGAGCCCCCAGCC
CCCAGGGCCCCACGGGCAACTCGCACACCAGTTGCCCCCCCAACGACCCTTGCAGGCACT
GCTGCTGCGGCCCCTGCGGCCCCTGCCCGACGCCGGGGCTTAGAGTGCAGCGAATGCAAA
AAGCTGTTTAGCACAGAGACATCACTGCAGGTGCACCGGCGCATACACACAGGTGAGCGG
CCATACCCATGTCCAGACTGTGGCAAGGCCTTCCGTCAGAGTACCCATCTGAAGGACCAC
CGGCGCCTGCACACAGGTGAGCGGCCCTTTGCCTGTGAAGTGTGTGGCAAGGCCTTTGCC
ATCTCCATGCGCCTGGCAGAACATCGCCGCATTCACACGGGTGAAAGGCCCTATTCCTGC
CCCGACTGTGGCAAGAGCTACCGTTCCTTCTCCAACCTATGGAAACACCGCAAGACCCAC
CAGCAGCAGCATCAGGCAGCTGTGCGGCAGCAGCTAGCAGAGGCAGAGGCTGCTGTTGGC
CTGGCAGTGATGGAGACTGCAGTGGAGGCGCTGCCTTTGGTGGAAGCCATTGAGATCTAC
CCTCTGGCTGAGGCTGAGGGAGTCCAGATCAGTGGC
>PhDi
ATGGGTCAGGCCCGTGTGGCCGTGGAGCACTCATACCGCAAAGCAGAAGAGGGTGGGGAA
GGGGCAGCTGTCCCCTCTGCCGCTGCATCCACCACTGAGGTAGTGACTGAGGTGGAGCTG
CTCCTCTACAAGTGCTCTGAGTGCTCTCAGCTCTTCCAGCTGCCAGCTGACTTTCTGGAG
CACCAGGCCACCCACTTCCCTGCTCCTGCCCCAGAGTCTGAGGAGCCCACCTTGCAGCAG
GAGACCCTGACCCCATCACCAGCAGAGGTACCTGTGACTCAGCCTGATCCCCTGCCATCT
GACCACAGTTATGAGCTGCGTAATGGTGAAGCCATTGGGCGTGATCGCCGGGGGCGCAAG
GCCCGGAGGAACAACAGTGGAGAGCCAGGTGGGGCAGCCACCCAGGAGCTCTTTTGCTCA
GCCTGTGATCAACTCTTTCTCTCACCTCATCAGCTACAGCAGCACCTGCGGAGTCACCGG
GAGGGTGTCTTTAAGTGCCCTCTGTGCAGCCGTGTCTTCCCCAGCCCTTCCAGTTTGGAC
CAGCACCTTGGAGACCACAGCAGCGAGTCTCACTTTCTATGTGTGGACTGTGGCCTAGCC
TTTGGCACAGAGGCCCTCCTCCTGGCCCACCGGCGAGCGCACACCCCAAATCCTCTGCAT
TCATGTCCATGTGGAAAGAACTTTGTCAACCTCACCAAGTTCCTTTATCACCGGCGTACC
CATGGGGTGGGAGGAGTCCCTCTACCTACAACCCCAGTTCCGCCAGAGGAGCCTGTCATT
GGTGTTGCTGAGCCAGCTCCAGCAGAGACTGGCACCTACCGCTGCCTCCTATGCAGCCGT
GAATTTGGCAAGGCATTACAGCTCACCCGGCACCAGCGTTTTGTGCACCGTCTAGAACGG
CGCCATAAGTGTGGCATTTGTGGCAAGATGTTTAAGAAGAAGTCTCATGTGCGAAACCAC
CTGCGCACACACACAGGTGAACGGCCTTTCCCCTGCCCAGACTGCTCCAAGCCCTTCAAC
TCGCCTGCCAACCTGGCCCGCCACCGGTTGACGCACACAGGAGAGCGGCCCTACCGGTGT
GGGGACTGTGGAAAGGCTTTCACCCAAAGCTCCACACTGAGGCAACACCGCCTGGTGCAT
GCCCAGCACTTTCCCTACCGCTGCCAGCACCGCTGTGCAGCTGCTGCTGCCCAGGGCCCA
CGTCGCTTTGAATGTGGCACCTGTGGCAAAAAAGTAGGTTCAGCTGCTCGGCTGCAGGCA
CATGAGGCAGCCCATGCGGCTGCTGGGCCTGGAGAGGTCCTGGCAAAGGAGCCCCCAGCC
CCCCGGGCCCCACGGGCCACTCGTACACCAGTTGCTCCCGCAACAACCCTTGCAGGCTCT
GCTGCTGCAACCCCTGCAGCCCCTACCCGACGCCGGGGCCTGGAGTGCAGTGAATGCAAG
AAGTTGTTTAGCACAGAGACATCACTGCAGGTGCACCGACGCATCCACACAGGCGAGAGG
CCATACCCCTGTCCAGACTGTGGCAAGGCCTTCCGTCAGAGTACCCACCTGAAAGACCAT
CGGCGCCTGCACACAGGTGAGCGGCCTTTTGCCTGTGAAGTGTGTGGCAAGGCCTTTGCC
ATCTCCATGCGCCTGGCAGAACATCGCCGCATTCACACAGGTGAACGGCCTTACTCCTGC
CCCGACTGTGGGAAGAGCTACCGCTCCTTCTCCAATCTCTGGAAACACCGCAAGACCCAC
CAGCAGCAGCATCAGGCAGCTGTGCGACAGCAGTTAGCAGAAGCAGAGGCTGCTGTTGGC
CTGGCAGTGATGGAGACTGCAGTGGAGGCGCTGCCCCTGGTTGAGGCCATTGAGATCTAC
CCTCTGGCTGAGGCGGAGGGGGTCCAGATCAGTGGC
>PtVa
ATGGGCCAGGCCCGTGTGGCTGTGGAGCACTCATACCGCAAGGCAGAAGAGGGCGGAGAA
GGGGCGGCTGTCCCCTCCGCTGCTGCCACCACCACTGAGGTGGTGACTGAGGTGGAGCTG
CTCCTCTACAAGTGCTCTGAGTGCTCCCAACTCTTCCAGCTGCCAGCTGACTTCTTGGAG
CACCAGGCCACCCACTTCCCCGCTCCTGCCCCGGAGTCTGAGGAGCCTGCTGTGCAGCAG
GAGACCCTGACTCCGTCACCTGCCGAGGTGCCTGTGACACAGCCTGATCCCCTGCCGTCT
GACCACAGTTACGAGCTGCGTAACGGTGAAGCCATTGGGCGTGATCGCCGGGGGCGCAAG
GCCCGGAGGACCAACAGTGGAGAGGCCGGCGGGGCAGCCACCCAGGAGCTCTTTTGTTCA
GCCTGCGATCAGCTCTTTCTCTCGCCTCATCAGCTACAGCAGCACCTGCGGAGTCACCGG
GAGGGCATCTTTAAGTGCCCCCTGTGCAGTCGTGTCTTCCCCAGCCCTTCTAGTCTGGAC
CAGCACCTTGGAGACCACAGCAGTGAGTCTCACTTCCTTTGCGTGGACTGTGGCCTGGCC
TTCAGCACAGAGGCCCTCCTCCTGGCCCACCGGCGAGCGCACACCCCGAATCCTCTGCAT
TCGTGTCCATGTGGAAAGAACTTTGTCAACCTCACCAAGTTTCTTTATCACCGGCGTACC
CATGGAGTCGGGGGCGTCCCTCTGCCCACAACACCAGTTCCACCAGAGGAGCCTGTCATT
GGTTTCCCTGAGCCAGATCCGGCAGAGACCGGCACCTACCGGTGCCTCCTGTGCAGCCGT
GAATTTGGCAAGGCATTACAGCTGACCCGGCACCAGCGTTTTGTGCATCGGCTGGAACGG
CGTCATAAGTGTGGCATCTGTGGCAAGATGTTCAAGAAGAAGTCTCACGTGCGAAACCAC
CTACGCACACACACAGGTGAACGGCCCTTCCCCTGCCCAGACTGCTCTAAGCCCTTCAAC
TCGCCTGCCAACTTGGCCCGCCACCGGCTCACACACACCGGGGAGCGGCCCTACCGGTGT
GGGGACTGTGGCAAGGCTTTCACACAGAGCTCCACACTGAGGCAGCACCGCCTGGTACAC
GCCCAGCACTTCCCCTACCGCTGCCAGCACCGCTGTGCAGCTGCTGCTGCCCAGGGCCCA
CGGCGCTTCGAGTGTGGCACCTGTGGCAAGAAAGTGGGCTCCGCTGCTCGGCTGCAGGCG
CATGAGGCGGCCCATGCAGCTGCTGGGCCTGGAGAGGTCCTGGCCAAGGAGCCCCCAGCC
CCTCGGGCCCCACGTGCCCCTCGCACACCAGTTGCCCCCCCGGCGACCCTGGCAGGCACT
GCCCCTGCGGCCCCTGCAGCCCCTGCCCGACGCCGGGGCCTGGAGTGCAGCGAGTGCAAG
AAGCTGTTCAGCACAGAGACGTCGCTGCAGGTGCACCGGCGCATCCACACAGGTGAGCGG
CCGTACCCCTGCCCAGACTGTGGCAAGGCTTTCCGGCAGAGTACCCACCTGAAGGACCAC
CGGCGCCTGCACACAGGTGAGCGGCCCTTTGCCTGTGAAGTGTGCGGCAAGGCCTTTGCC
ATCTCCATGCGCCTGGCAGAACACCGCCGCATTCACACGGGCGAACGGCCCTACTCCTGC
CCTGACTGTGGCAAGAGCTACCGCTCCTTCTCCAACCTGTGGAAGCACCGCAAGACCCAC
CAGCAGCAGCATCAGGCAGCTGTGCGGCAGCAGCTGGCAGAGGCGGAGGCTGCTGTCGGC
CTGGCCGTCATGGAGACTGCAGTGGAGGCGCTGCCCCTGGTGGAGACCATTGAGATCTAC
CCTCTGGCCGAGGCTGAGGGGGTCCAGATCAGTGGC
>RhFe
ATGGGCCAGGCCCGTGTGGCCATGGAACACTCATACCGCAAGGCAGAAGAGGGTGGGGAG
GGGGCAGCTGTCCCCTCTGCTGCTGCCGCCACCACTGAAGTGGTGACGGAGGTGGAGCTG
CTCCTCTACAAGTGCTCGGAGTGCTCCCAGCTCTTCCAGCTGCCAGCCGACTTCTTGGAA
CACCAGGCCACCCACTTCCCTGCCCCTGCCCCAGAGTCTGAGGAGCCTGCCTTGCAGCAG
GAGACGCTGAGCCCATCACCTGCAGAGGTCCCTGTGACTCAGCCTGATCCCCTGCCATCT
GACCATAGTTATGAGCTGCGCAATGGTGAAGCCATTGGGCGTGATCGCCGGGGGCGCAAG
GCCCGGAGGAACAACAGTGGAGAGCCAGGCGGGGCAGCCACGCAGGAGCTCTTTTGCTCC
GCCTGTGATCAGCTCTTTCTCTCACCTCACCAGCTACAGCAGCACCTGCGGAGTCACAGG
GAGGGCGTCTTTAAGTGCCCCCTGTGCAGTCGTGTCTTCCCCAGCCCTTCCAGTCTGGAC
CAGCACCTTGGGGACCACAGCAGTGAGTCTCACTTTCTGTGTGTGGACTGTGGCCTGGCC
TTCGGCACAGAGGCCCTCCTCCTGGCCCACCGGCGAGCCCACACCCCGAATCCTCTGCAT
TCGTGTCCATGTGGAAAGAACTTTGTCAACCTCACCAAGTTCCTTTATCACCGCCGTACC
CATGGCGTAGGGGGTGTCCCTCTGCCCACTACACCAGTTCCACCAGAGGAGCCTGTCATT
GGTTTACCTGAGCCTGCTCCCCCAGAGACTGGCACTTACCGCTGCCTCTTGTGCAGCCGA
GAATTTGGCAAGGCATTGCAGCTGACCCGGCACCAGCGCTTTGTGCACCGGCTGGAACGG
CGCCATAAGTGCGGCATTTGTGGCAAGATGTTCAAGAAGAAGTCTCACGTGCGAAACCAC
CTGCGCACGCACACGGGGGAACGGCCCTTCCCCTGCCCAGACTGCTCCAAGCCCTTCAAC
TCACCCGCCAACCTGGCCCGCCACCGGCTCACACACACAGGGGAGCGGCCCTACCGCTGT
GGGGACTGTGGCAAGGCCTTCACCCAGAGCTCCACCCTGAGGCAGCACCGCCTGGTGCAC
GCCCAGCACTTCCCCTACCGCTGCCAGCACCGCTGTGCGGCCGCTGCTGCCCAGGGCCCA
CGGCGCTTTGAGTGTGACACCTGTGGCAAGAAAGTGGGCTCAGCTGCTCGGCTGCAGGCA
CATGAGGCGGCCCACGCGGCGGCTGGGCCTGGAGAGGTCCTGGCGAAGGAGCCCCCAGCC
CCTCGGGCCCCACGCGCCCCTCGCACACCAGTTGCCCCTGCCACAACCCTGGCAGGCACT
GCCGCTGCGGCCCCTGCAGCCCCTGCCCGACGCCGGGGCCTGGAGTGCAGTGAGTGCAAG
AAGCTGTTCAGCACAGAGACGTCGCTGCAGGTGCACCAGCGCATCCACACAGGCGAGCGG
CCGTACCCGTGTCCGGACTGCGGCAAAGCCTTCCGCCAGAGTACCCACCTGAAGGACCAC
CGGCGCCTGCACACCGGTGAGCGGCCCTTTGCCTGTGAAGAGTGTGGCAAGGCCTTTGCC
ATCTCCATGCGCTTGGCAGAACACCGCCGCATTCACACCAACGAGCGGCCCTACTCCTGC
CCCGACTGTGGGAAGAGCTACCGCTCCTTCTCCAACCTGTGGAAGCACCGCAAGACCCAC
CAGCAGCAGCATCAGGCCGCTGTGCGGCAGCAGCTGGCAGAGGCCGAGGCCGCCGTCGGC
CTGGCTGTCATGGAGACTGCCGTGGAGGCGCTGCCCCTGGTGGAGACCATTGAGATCTAC
CCCCTGGCCGAGGCCGAGGGGGTCCAGATCAGTGGC
>RoAe
ATGGGCCAGGCCCGTGTGGCTGTGGAGCACTCATACCGCAAGGCAGAAGAGGGCGGAGAA
GGGGCTGCTGTCCCCTCCGCCGCTGCCACTACCACTGAGGTGGTGACTGAGGTGGAGCTG
CTCCTCTACAAGTGCTCTGAGTGCTCTCAGCTCTTCCAGCTGCCAGCTGACTTCTTGGAG
CACCAGGCCACCCACTTCCCCGCTCCTGCCCCGGAGTCTGAGGAGCCTGCCGTGCAGCAG
GAGACCCTGACTCCGTCACCTGCCGAGGTGCCTGTGACGCAGCCTGATCCTCTGCCGTCT
GACCACAGTTACGAGCTGCGTAACGGTGAAGCTGTTGGGCGCGATCGCCGGGGGCGCAAG
GCCCGGAGGACCAACAGTGGAGAGGCCGGCGGGGCAGCCACCCAGGAGCTCTTTTGTTCA
GCCTGCGATCAGCTCTTTCTCTCACCTCATCAGCTACAGCAGCACCTGCGAAGTCACCGG
GAGGGTGTCTTTAAGTGCCCCCTGTGCAGTCGTGTCTTCCCCAGCCCTTCTAGTCTGGAC
CAGCACCTTGGAGACCACAGCAGTGAGTCTCACTTCCTGTGCGTGGACTGTGGCCTGGCC
TTCAGCACAGAGGCCCTCCTCCTGGCCCACCGGCGAGCGCACACCCCGAATCCTCTGCAT
TCGTGTCCATGTGGAAAGAACTTTGTCAACCTCACCAAGTTCCTTTATCACCGGCGTACC
CACGGGGTCGGGGGTGTCCCTCTGCCCACAACACCAGTGCCACCAGAGGAGCCTGTCATC
GGTTTCCCTGAGCCAGATCCAGCAGAGACTGGCACCTACCGCTGCCTCCTGTGCAGCCGT
GAATTTGGCAAGGCATTACAGCTGACCCGGCACCAGCGTTTTGTGCATCGGCTGGAACGG
CGCCATAAGTGTGGCATCTGTGGCAAGATGTTCAAAAAGAAGTCTCACGTGCGAAACCAT
CTGCGCACACACACAGGTGAACGGCCCTTCCCCTGCCCAGACTGCTCTAAGCCCTTCAAC
TCGCCTGCCAACTTGGCCCGCCACCGGCTCACACACACCGGGGAGCGGCCCTACCGGTGT
GGGGACTGTGGCAAGGCTTTCACACAAAGCTCCACACTGAGGCAGCATCGCCTGGTACAT
GCCCAGCACTTCCCCTATCGCTGCCAGCACCGCTGTGCCGCTGCTGCTGCCCAGGGCCCA
CGGCGCTTCGAATGTGGTACCTGTGGCAAGAAAGTGGGCTCTGCTGCTCGGCTGCAGGCG
CATGAGGCGGCCCACGCAGCTGCTGGGCCTGGAGAGGTCCTGGCCAAGGAGCCCCCAGCC
CCTCGGGCCCCACGTGCCCCTCGCACACCAGTTGCCCCCCCGGCAACCCTGGCAGGCACT
GCCCCTGCCACCCCTGCCACCCCTGCCCGACGCCGGGGCCTGGAGTGCAGCGAGTGCAAG
AAGCTGTTCAGCACAGAGACATCACTGCAGGTGCACCGGCGCATCCACACAGGCGAGCGG
CCGTACCCCTGTCCGGACTGTGGCAAGGCTTTCCGGCAGAGTACCCACCTGAAGGACCAC
CGGCGCCTGCACACAGGTGAGCGGCCCTTTGCCTGTGAAGTGTGTGGCAAGGCCTTTGCC
ATCTCCATGCGCCTGGCAGAACACCGCCGCATTCACACGGGCGAACGGCCCTACTCCTGC
CCCGACTGTGGCAAGAGCTACCGCTCCTTCTCCAACCTGTGGAAGCACCGCAAGACCCAC
CAGCAGCAGCATCAGGCAGCTGTGCGGCAGCAGCTGGCAGAGGCGGAAGCTGCTGTCGGC
CTGGCGGTCATGGAGACTGCAGTGGAGGCACTGCCCCTGGTGGAGACCATTGAGATCTAC
CCTCTGGCTGAGGCTGAGGGGGTCCAGATCAGTGGC
