# Supplementary material for: Positively selected genes in the hoary bat (Lasiurus cinereus) lineage: prominence of thymus expression, immune and metabolic function, and regions of ancient synteny
Source: PeerJ. 2022 Mar 17;10:e13130. doi: 10.7717/peerj.13130 (PMC8934532; doi:10.7717/peerj.13130)
Supplement: Supplemental Information 3 — Initially tested orthogroups that have been edge-trimmed as described in the Methods. [file peerj-10-13130-s003.zip › original.trimmed/trimmed-OG0002142.fas]

>EpFu
ATGGCAAAACTTTCCAAGCTGGCCAGCAACGGGACCCCCGTGGGGACCTTTGCCCCGCTC
TGGGAAGTCTTCCGTGTCTCCTCGGACAAGCTGGCCCTCTGCCACCTGGAGCTGACCCGG
AAGCTGCAGGACCTCATCAAGGACGTGCTCCGATACAGCGAGGAGCAGCTCAAGACGCAC
AAGAAGTTGAAAGAGGAAGCAGGGGGCACCCTGGACGCTGTGCAGGTCCTCGCAGGCGTC
AGCCAGCTCCTGCCCAAGTCCCGAGAGAACTACCTGAGCCGGTGCATGGACCAGGAGCGG
CTGCGGAGGGAGAGCACCAGCCAGAAGGAGATGGACAAGGCAGAGACCAAGACCAAGAAG
GCGGCAGAGAGCCTGCGGCGCTCCGTGGAGAAGTACAACTCGGCCCGCGCTGACTTCGAG
CAGAAGATGCTGGACTCCGCTCTGCACTTCCAGACCATGGAGGAGACCCACCTGCGGCAC
ATGAAGACCCTGCTGGGCTCCTATGCCCACTCGGTGGAGGACACCCATGTGCAGATCGGG
CAGGTTCACGAGGAGTTTAAGCAAAATATAGAGAACATCAGCGTGGAAATGCTGCTGAGA
AAGTTTGCAGAAAGCAAGGGCACGGGCCGGGAGAAGCCTGGGCCTTTGGACTTTGAGGCG
TACAGCGCAGCCGCCCTGCAGGAAGGAGCCAAGGCCTTTCGCCTCCCGGGACTGAGCCGG
CGGGAGCGGGAGCCACCTGCAGCTGTACGGGCCTGTGCAGAAGTGGATGAAGAAGGTTTC
ACTGTCCGGCCTGATGTGACCCAGAACAGCACAGCGGAGCCCTCCCGCTTCTCGTCCAGC
GACTCTGACTTCGACGACGAAGAGCCCCGCAAGTTCTACGTGCACATCAAGCCCGCCCCG
GCCCGGGCCCCGGCCTGCAGCCCCGAGGCAGCGGCCGCNNNNNNNNNNNNNNNNNNNNNN
NNNNNNNNNNNNNNNNNNNNNNNNNNNNNNNNCATGAAACGCCACTCCTCACGGGATGCT
GCTGGGAAGCCACAGAGGCCTCGATCCGCCCCGAGGGCCAGCAGCTGTACAGAGAAGCTG
CAATCAGATGAGCAGGGCTCCAAGAACCTCTTCGGGCCACCCCTAGAGTCAGCCTTTGAC
CACGACGATTTTACAGGCTCCAGCAGTCTCGGCTTCACCTCCAGCCCCTCGCCTTTCTCC
TCCTCGTCGCCGGAGAACGTGGAAGACTCCGGCCTGGACTCGCCATCCCACGCAGCACCT
GGCCCCTTCCCAGATTCCTGGGTCCTCCGCCCAGGCACCCCGCAGAGCCCACCTACCTGC
AGGCCGCAGCCACCCGAGTCCAGGGGAACACGGTCCCTGCTGTCCTCAGACTCGCCACAG
CCCCTTGCGGCATCCCCAGGCCCCTGGGGGCTGGAGGCTGGGGCTGGAGGCGACCCAATG
CCCGGACCTGCTGACCTCCCGGCCCCACCCCGGAGGCCCCGCGCCCGGAAGGTGTCCTGC
CCCGTCATGAGCAGCAACGGGGACCTGGCTCACTCTCTGGGCTCCTCCGTCCCCAGCGCC
GCCCCAGAGCGCTCCAGCGTCTCCTCCCAGACGGGACACGGAATCTCCCGGGGCCCAAGC
CCTGTGGTCCTGGGCTCCCAGGATGCCCTGCCCGTGGCCACCGTCTTCACCGAGTATGTC
CACGCCTCCTTCCGCAGCCACAGCCCCAGCTGCCTGGCTCGAGTAACTGGGGAGCTGACC
ATGACCTTCCCAGCTGGCATTGTGCGTGTGTTCAGCGGGACCCCACCCCCACCGGTCCTC
AGCTTCCGTCTTGTACACACAGCCCCCATCGAGCACTTCCAGCCCAATGCCGACCTGCTC
TTCAGTGACCCCTCCCAGAGCGACCCTGAGACCAAAGACTTCTGGCTCAACATGACAGCC
CTGACCGAGGCCCTGCAGCGCCAGGCAGAGCAGAACCCCGCGGCCTCCTACTACAACGTG
GTGCTGCTGCGGTACCAGTTCTCCCGCCCGGGTCCCCAGTCTGTGCCTCTGCAGCTGCGC
GCCCACTGGCAGTGTGAGGCGACCCTCACTCAGGTCTCGGTGGAGTACAGCTACCGGCCC
GGCGCCACGGCTGTGCCCACGCCGCTCACCAATGTCCAGATCCTGCTGCCTGTGGGGGAG
CCTGTGACCAATGTCTGCCTGCAGCCAGCTGCCACCTGGAATTTGGAGGAGAAGCGGTTC
CTGTGGAAGCTTCCGGATGTGTCCGAGGCAGGGGGATCTGGCCGCCTGTCTGCCAGCTGG
GAGCCCTGCTCAGGGCCCAGCACGCCCAGCCCCGTGGCCGCTCAATTCACCAGCGAAGGG
GCCACTCTGTCCGGCGTGGACCTGGAGCTGGTGGGCAGTGGCTACCGCATGTCGCTGGTA
AAGAGAAGGTTCGCCACAGGG
>HiAr
ATGGCGAAACTTTCCAAGCTGGCCAGCAATGGGACTCCCGTGGGGACCTTCGCTCCACTC
TGGGAGGTCTTCCGTGTCTCCTCGGACAAGCTGGCACTCTGCCACCTGGAGCTAACACGG
AAGCTGCAGGATCTCATCAAGGACATGCTCCGTTACAGTGAGGAGCAGCTCAAGATGCAC
AAGAAGTGCAAAGAGGAAGCAGTGAGCACCCTGGATGCCGTGCAGGCCCTTGCAGGCGTC
AGCCAGCTCCTGCCCAAGTCCCGTGAGAACTACCTGAACCGGTGCATGGACCAAGAGCGG
CTGCGCAGGGAGAACACCAGCCAGAAAGAGATGGACAAGGCAGAGACCAAGACCAAGAAG
GCAGCGGAGAGCCTGCGGCGCTCAGTGGAGAAGTATAACTCAGCCCGCGCTGACTTCGAG
CAGAAGATGCTGGACTCAGCTCTACGCTTCCAAGCCATGGAGGAGACCCACCTGCGGCAC
ATGAAGGCACTGCTGGGCTCCTATGCCCACTCAGTGGAGGACACTCATGTGCAGATTGGG
CAGGTTCATGAAGAGTTTAAGCAAAACATAGAGAACATCAGTGTGGAGATGCTGCTGAGA
AAATTTGCAGAGAGCAAGGGCACGGGCCGGGAGAAGCCTGGGCCTTTGGACTTTGAGGCG
TATAGCACAGCTGCCCTGCAGGAAGGAGCCAAGGCCTTTCGCCTTCCAGGACTGAGCCGG
CGGGAGCGGGAGCCACCTGCAGCTGTAGGGGCATGTCCAGAGGTGGATGAAGAAGGTTTC
ACTGTCCGACCTGATGTGACCCAGAACAGCACTGCCGAGCCCTCCCGCTTCTCGTCCAGT
GACTCCGACTTTGATGATGAGGAGCCCCGCAAGTTTTATGTGCACATCAAGCCTGCCCCA
GCCCGGGCTCCAGCCTGTAGCCCCGAGGCAGCCGTCGCACAGCTCAGGGCCACAGCTGGC
AGCCTCATCCTCCCTCCTGGCCCAGGGGGCACGATGAAACGCCATTCTTCACGGGATACT
GCTGGGAAACCACAGAGGCCTCGATCTGCCCCGAGGGCTAGCAGCTGTGCAGAGAAACTG
CAATCAGATGAGCAGGTTTCCAAGAACCTCTTTGGGCCGCCCCTAGAGTCCACCTTTGAC
CACGAAGATTTTACAGGCTCCAGTAGTCTTGGCTTCACCTCCAGCCCCTCACCTTTCTCC
TCCTCCTCGCCCGAAAATGTGGAGGACTCTGGCCTGGACTCGCCATCCCATGCAGCACCT
GGTCCCTCCCCAGATTCCTGGGTCCTCCGCCCGGGAACCCCACAAAGCCCACCTATCTGT
AGGGCACAGCCGCTGGAGTTAAGGGGGATACGGCCCCAGGTGCCATCGGACTCACCACAG
CCCCTCGCATTATCTCCAGGCCCCTGGGGGCTGGAGGCTGTGGCTGGAGGAGACCTGATG
CCCGTACCTGCCGACCTTACAGCCCCACCCCGGAGACCCCGCTCCAGAAAAGTGTCCTGC
CCCCTCACTCGCAGCAACGGGGACCTGTCTCGTTCCCTGGGCTCTTCAGCTCCCAACACC
ATCCCGGAACGTTCCAGCTTCTCATCCCAGATAGGACACGGAGTCTCCCGGGGCCCAAGC
CCTGTGGTCCTGGGCTTCCAGGATTCCCTGCCTGTGGCCACCGCCTTCACTGAGTATGTC
CATGCCTACTTTCGTGGCCACAGCCATAGCTGCCTGGCTCGAATAACTGGGGAGCTGACC
ATGACCTTCCCAGCTGGCATCGTGCGTGTATTCAGCGGGACCCCACCCCCACCTGTGCTC
AGCTTCCGCCTTGTGCACACAGCCCCTATTGAGCACTTCCAGCCCAATGCTGACCTGCTC
TTCAGTGACCCCTCCCAGAGCGATCCTGAGACCAAAGACTTCTGGCTCAACATGGTGGCC
CTGACTGAGACCCTGCAGCGCCAGGCAGAGCAGAATCCAGCTGCCTCCTACTACAACGTA
TTGTTGCTGCGGTACCAGTTCTCCCGCCCGGGTTCCCAGTCTGTGCCTCTACAGCTGAGC
GCCCACTGGCAGTGCGGGGCGACCCTCACTCAGGTCTCGGTAGAGTACAGCTACCGGCCG
GGTGCCACAGCTGTGCCCACGCCACTCACCAATGTCCAGATCCTGCTGCCTGTTGGGGAG
CCTGTGACCAACGTCCGCCTGCAGCCGGCTGCCACCTGGAACCTGGAAGAGAAGCGGCTC
CTATGGAAGCTTCCGGATGTGTCTGAGGCAGGGGGCTCTGGCCACCTGTCTGCCAGCTGG
GAGCCATGCTCAGGACCCAGCACGCCCAGTCCTGTGGCTGCTCAGTTCACCAGTGAGGGG
GCTACTCTGTCCGGCGTGGACCTGGAGCTGGTGGGCAGTGGTTACCGCATGTCACTGGTA
AAGAGAAGGTTCGCCACAGGG
>LaCi
ATGGCAAAACTTTCCAAGCTGGCCAGCAACGGGACCCCCGTGGGGACCTTTGCCCCACTC
TGGGAAGTCTTCCGTGTCTCCTCGGACAAGCTGGCACTCTGCCACCTGGAGCTGACCCGG
AAGCTGCAGGACCTCATCAAGGACGTGCTCCGTTACAGCGAGGAGCAGCTCAAGATGCAC
AAGAAGTTGAAAGAGGAAGCAGGGGGCACGCTGGACGCTGTGCAGGTCCTCGCAGGCGTC
AGCCAGCTCCTGCCCAAGTCCCGAGAGAACTACCTGAGCCGGTGCATGGACCAGGAGAGG
CTGCGGAGGGAGAGCACGAGCCAGAAGGAGATGGACAAGGCAGAGACCAAGACCAAGAAG
GCGGCAGAGAGCCTGCGGCGCTCCGTGGAGAAGTACAACTCCGCCCGCGCTGACTTCGAG
CAGAAGATGCTGGACTCCGCTCTGCACTTCCAAACCATGGAGGAGACCCACCTGCGGCAC
ATGAAGACACTGCTGGGCTCCTATGCCCACTCGGTGGAGGACACCCATGTGCAGATCGGG
CAGGTGCACGAGGAGTTTAAGCAAAATATAGAAAACATCAGCGTGGAAATGCTGCTGAGA
AAGTTTGCAGAAAGCAAGGGCACGGGCCGGGAGAAGCCTGGGCCTTTGGACTTTGAGGCA
TACAGCGCAGCCGCCCTGCAGGAAGGAGCCAAAGCCTTTCGCCTCCCAGGACTGAGCCGG
CGGGAGCGGGAGCCACCTGCAGCTGTACGGGCATGTGCAGAAGTGGATGAAGAAGGTTTC
ACTGTCCGGCCTGATGTGACCCAGAACAGCACAGCGGAGCCCTCCCGCTTCTCGTCCAGC
GACTCTGACTTTGACGACGAGGAGCCTCGCAAGTTCTACGTGCACATCAANNNNNNNNNN
NNNNNNNNNNNNNNNNNNNNNNNNGAGGCAGCAGCCGCACAGCTCAGGGCCACGGCCGGC
AGCCTCATCCTGCCTCCGGGCCCAGGGGGCACCATGAAGCGCCATTCCTCACGGGATGCT
GCTGGCAAGCCACAGAGGCCTCGATCTGCCCCGAGGGCCAGCAGCTGTGCAGAGAAGCTG
CCATTCGAGGAGCAGGGTTCCAAGAACCTCTTTGGGCCACCCCTAGAGTCAGCCTTTGAC
CACGAAGATTTTACAGGCTCCAGCAGTCTCGGCTTCACCTCCAGCCCCTCGCCTTTCTCC
TCCTCATCGCCGGAGAACGTGGAAGACTCCGGCCTGGACTCACCCTCCCACGCAGCACCT
GGCCCCTTCCCAGATTCCTGGGTCCTCCGCCCAGGCACCCCGCAGAGCCCACCTACCTGC
AGGCCGCAGCCACCTGAGTCTAGAGGAAGACGGTCCCTGCTGTCCTCAGACTCACCACAG
CCCCTGGCGGCATCCCCAGGTCCCTGGGGGCTGGAGGCTGTGGCTGGAGGCGACCCAATG
CCGGGACCTGCCGACCTCCCAGCCCCGCCCCGGAGGCCCCGCTTCCGGAAGGTGTCCTGC
CCCCTCATGAGCAGCAACGGGGACCTGTCTCACGCCCTGGGCTCCTCCGCCCCCAGCGCC
GCCCCAGAGCGCTCCAGTGTCTCCTCCCAGACGGGACACGGAATCTCCCGGGGCCCAAGC
CCTGTGGTCCTGGGCTCCCAGGACGCCCTGCCCGTGGCCACCGTCTTCACCGAGTATGTC
CACGCCTACTTCCGTGGCCACAGCCCCAGCTGCCTGGCTCGAGTGACTGGGGAGCTGACT
ATGACCTTCCCAGCTGGCATTGTGCGTGTGTTCAGCGGGACCCCACCCCCACCGGTGCTC
AGCTTCCGCCTTGTACACACAGCCCCCATCGAGCACTTCCAGCCCAATGCTGACCTGCTC
TTCAGTGACCCCTCCCAGAGCGACCCTGAGACCAAAGACTTCTGGCTCAACATGACAGCC
CTGACCGAGGCCCTGCAGCGCCAGGCAGAGCAGAACCCAGCTGCCTCCTACTACAATGTA
GTGCTGCTGCGGTACCAGTTCTCCCGCCCAGGTCCCCAGTCTGTGCCTCTGCAGCTGCGC
GCCCACTGGCAGTGTGAGGCGACCCTCACTCAGGTCTCGGTGGAGTACAGCTACCGGCCC
GGCGCCACGGCTGTGCCCACGCCGCTCACCAATGTCCAGATCCTGCTACCTGTGGGGGAG
CCCGTGACCAATGTCCGCCTGCAGCCAGCTGCCACCTGGAACTTGGAGGAGAAGCGGTTC
CTATGGAAGCTTCCAGATGTGTCCGAGGCAGGCGGCTCCGGCCGCCTGTCTGCCAGCTGG
GAGCCCTGCTCAGGACCCAGCACCCCCAGCCCCGTGGCTGCTCAGTTCACTAGCGAAGGG
GCTACTCTGTCCGGCGTGGACCTGGAGCTGGTGGGCAGTGGTTACCGCATGTCGCTGGTA
AAGAGAAGGTTTGCCACAGGG
>MyLu
ATGGCAAAACTTTCCAAGCTGGCCAGCAACGGGACCCCCGTGGGGACCTTTGCCCCGCTC
TGGGAGGTCTTCCGTGTCTCCTCGGACAAGCTGGCGCTCTGCCACCTGGAGCTGACCCGG
AAGCTGCAGGACCTCATCAAGGACGTGCTCCGCTACAGCGAGGAGCAGCTCAAGATGCAC
AAGAAGCTGAAAGAGGAGGCAGGGGGCACCCTGGACGCTGTGCAGGTCCTCGCGGGCGTC
AGCCAGCTCCTGCCCAAGTCCCGGGAGAACTACCTGAACCGGTGCATGGACCAGGAGCGG
CTGCGCAGGGAGAGCACCAGCCAGAAGGAGATGGACAAGGCAGAGACCAAGACCAAGAAG
GCGGCCGAGAGCCTGCGGCGCTCCGTGGAGAAGTACAACTCCGCCCGCGCTGACTTCGAG
CAGAAGATGCTGGACTCGGCTCTGCACTTCCAAACCATGGAAGAGACCCACCTGCGGCAC
ATGAAGACCCTGCTGGGCTCCTACGCCCACTCGGTGGAGGACACGCACGTGCAGATCGGG
CAGGTTCACGAGGAGTTTAAGCAAAATATAGAGAACATCAGCGTGGAAATGCTGCTGAGA
AAGTTTGCAGAAAGCAAGGGCACGGGCCGGGAGAAGCCTGGGCCGTTGGACTTTGAGGCG
TACAGCGCAGCCGCCCTGCAGGAAGGCAAGTACGTCTGGCCCATGCCCAGGCTGGACTGT
AGGGAAAGGGAGCCCCCGCTTGTCCTCCAGGCCTGTGCAGAAGTGGATGAAGAAGGTTTC
ACTGTCCGGCCTGATGTGACCCAGAACAATACAGCTGAGCACTCCCGCTTCTCATCCAGC
GACTCAGACTTTGACGACGAAAGCCCCCGCAAGTTCTACGTGCACATCAAGCCCGCCCCG
GCCCGGGCCCCGGCCTGCAGCCCCGAAGCGGCTGCCGCACAGCTCAGGGCCACGGCCGGC
AGCCTCATCCTCCCTCCAGGCCCGGGGGGCACCATGAAACGCCACTCCTCGCGGGATGCT
GCTGGGAAGCCACAGAGGCCTCGGTCTGCCCCGAGGGCCAGCAGCTGCACGGAGAAGCTT
CAATCAGATGAGCTGGCCTCCAAGACCCTCTTTGGGCCACCCCTAGAGTCAGCCTTTGAC
CACGAAGACTTTACAGGTTCCAGCAGCCTCGGCTTCACCTCCAGCCCCTCGCCTTTCTCC
TCCTCATCGCCGGAGAACGTGGAAGACTCCGGCCTGGACTCACCATCGCACGCAGCACCT
GGCCCCTTCCCAGATTCCTGGGCCCTCCGCCCGGGCACCCCGCAGAGCCCACCTACCTGT
AGGCCGCAGCCACCCGAGTCGAGGGGGACACGGCCCCTGCTGTCATCAGACTCGCCACTG
CCCCTTGCGGCATCCCCAGGCCCCTGGGGGCGGGAGGCTGTGGCTGGAGGCGACCCGACG
CCCGGACCTGCTGACCTTCCGGCCCCACCCCGGAGGCCCCGCTCCCGGAAGGTGTCCTGC
CCCCTCGTGAGCAGCAACGGGGATCTGTCTCATTCTCTGGGCTCCTCCGTCCCCGGCACC
GCCCCCGAGCGCTCCAGCGTCCTCTCGCAGACGGGACACGGAATCTCCCGGGGCCCAAGC
CCTGTGGTCCTGGGCTCCCAGGATGCCCTGCCGGTGGCCACCGTCTTCACCGAGTATGTC
CACGCCTACTTCCGTGGCCACAGCCCTAGCTGCCTGGCTCGAGTAACTGGGGAACTCACC
ATGACCTTCCCAGCCGGCATTGTGCGTGTGTTCAGCGGGACCCCACCCCCACCGGTCCTC
AGCTTCCGTCTTGTACACACCACCCCCATCGAGCACTTCCAGCCCAATGCCGACCTGCTC
TTCAGCGACCCCTCCCAGAGCGACCCCGAGACCAAAGACTTCTGGCTCAACATGACAGCC
CTGACGGAGGCCCTGCAGCGCCAAGCAGAGCAGAATCCAGCCGCCTCCTACTACAATGTG
GTGCTGCTGCGGTACCAGTTCTCCCGCCCGGGCCCCCAGTCTGTGCCGCTGCAGCTGAGC
GCCCACTGGCAGTGTGAGGCGACCCTCACGCAGGTCTCGGTGGAGTACAGCTACCGGCCC
GGTGCCACGGCCGTGCCCACGCCACTCACCAATGTCCAGATCCTGCTGCCTGTGGGGGAG
CCTGTGACCAATGTCCGCCTGCAGCCGGCTGCCACCTGGAACCTGGAGGAGAAGCGGTTC
CTATGGAAGCTTCCAGATGTGTCCGAGGCCGGGGGTTCTGGCCACCTGTCTGCCAGCTGG
GAGCCGTGCTCAGGGCCCAGCACGCCCAGCCCCGTGGCCGCTCAGTTCACCAGCGAAGGG
GCCACTCTGTCGGGCGTGGACGTGGAGCTGGTGGGCAGTGGCTACCGCATGTCGCTGGTA
AAGAGAAGGTTCGCCACAGGG
>PhDi
ATGGCAAAACTTTCCAAGCTGGCCAGCAACGGGACCCCCATGGGGACCTTTGCCCCACTC
TGGGAGGTCTTCCGTGTCTCCTCGGACAAGCTGGCACTCTGCCACCTGGAGCTGACTCGG
AAGCTGCAAGACCTCATCAAGGATGTGCTCCGCTACAGCGAGGAGCAGCTCAAGATGCAT
AAGAAGTGCAAAGAGGAAGCAGTGGGCACACTGGACTCGGTGCAGGTCCTCACAGGCGTC
AGCCAGCTCCTGCCCAAGGCCCGAGAGAACTATCTGAACCGGTGCATGGACCAGGAGCGG
CTGCGAAAGGAGAACACAAGCCAGAAAGAGATAGACAAGGCGGAGACTAAAACCAAGAAG
GCCGCAGAGGGCCTACGGCGCTCCGTGGAGAAGTACAACTGCGCACGTGCTGACTTTGAG
CAGAAGATGCTGGACTCAGCCCTGCACTTCCAAGCCATGGAAGAGACCCACCTGAGGCAT
ATGAAGGCGCTGCTGGGCTCCTACGCCCACTCGGTGGAGGACACTCATGTGCAGATTGGG
CAGGTTCACGAGGAGTTTAAGCAAAATATAGAGAACATCAGTGTGGAAATGCTGCTGAAA
AAGTTTGCAGAAAGCAAGGGCACGGGCCGGGAGAAGCCTGGGCCTTTGGACTTTGAGGCA
TACAGCGCAGCTGCCCTGCAGGAAGGAGCCAAGGCCTTTCGCCTTCCAGGACTGAGCCGG
AGGGAGCGCGAGCCACCTACAGCTGTAGCGCCGTGTCCGGAGGTGGATGAAGAAGGCTTC
ACTGTCCGGCCTGATGTGACCCAGAACAGCACAGCTGAGCCCTCCCGCTTCTCGTCCAGC
GACTCGGACTTTGACGACGAGGAGCCACGCAAGTTCTACGTGCACATCAAGCCCGCCGCA
GCCCGGGCCCCAGCCTGCAGCCCCGAGGCAGCTGCCGCGCAGCTCAGGGCCACGGCGGGC
AGCCTCATCCTCCCTCCGGGCCCAGGGGGCACCATGAAGCGCCATTCTTCCCGGGACGCT
GCTGGGAAACCACAGAGGCCTCGGTCTGCCCCAAGGGCCAGCAGCTGCACGGAGAAGCTG
CAATCAGATGAGCAGTTTTCTAAGAACCTCTTTGGGCCACCCCTAGAGTCAGCCTTTGAC
CACGAAGATTTTACAGGGTCCAGCAGTCTGGGCTTTACCTCCAGCCCCTCGCCTTTCTCC
TCCTCATCTCCAGAGAACGTGGAGGACTCTGGCCTGGACTCCCCATCTCACACAGCACCA
GGCCCCTTCCCCGAATCCTGGGTCCCCCGCCCGGGCACCCCACAGAGCCCACCTAGCTGT
AGGGCGCAGCCACCTGAGTTGAGGGGAACACGGCCCCTGCTGTCCTCGGATTCGCCACAG
CCCCTGGCATCGTCCCCAGGCCCCTGGGGGCTGGAGGCCGTGGCTGGAGGAGAGCCAAGG
CCGGTACCTGCCGACCCCACGGCCCCACCCCGGAGGCCCCGCTCCAGGAAGGTGTCCTGC
CCCCTCTTGGGCAGCAACGGGGATCTGTCTCATTCTCTCGGCTCTTCAGTGCCCTGCACT
GGCCCAGAACGTTCCAACTTCTCATCGCAGACAGGTCACGGGATCTCCCGGGGCCCAAGC
CCTGTGGTCCTGGGCTCCCAGGATGCCCTGCCCGTGGCCACCGTCTTCACCGAGTACGTC
CACGCCTACTTCCGTGGCCACAGCCCCAGCTGCCTGGCTCGAGTAACTGGGGAGCTGACC
ATGACCTTCCCAGCTGGCATCGTGCGTGTATTCAGCGGGACCCCGCCCCCGCCCGTCCTC
AGCTTCCGTCTGGTGCACACAGCCCCCATTGAGCACTTCCAGCCCAGCGCCGATCTCCTC
TTCAGTGACCCCTCGCAGAGCGACCCTGAGACCAAAGACTTCTGGCTCAACATGACAGCC
CTGACTGAAGCGCTGCAGCGCCAGGCAGAGCAGAACCCAGCCGCCTCCTACTACAACGTG
GTGCTGCTGCGGTACCAGTTCTCCCGCCCGGGGCCCCAGTGTGTGCCTCTGCAGCTGAGC
GCCCACTGGCAGTGCGAGGCGACCCTCACTCAGGTCTCGGTGGAATACAGCTACCGGCCG
GGTGCCACGGCAGTGCCTACGCCGCTCACCAATGTCCAGGTCCTGTTGCCTGTGGGGGAG
CCTGTGACCAATGTCCACCTGCAGCCAGCCGCTGTCTGGAACCTGGATGAGAAGCGGTTC
CTATGGAAGCTTCCGGATGTGTCCGAGGCAGGGGGCTCCGGTCGCCTGTCTGCCAGCTGG
GAGCCGCGCTCAGGGCCCAGCACTCCCAGCCCCGTGGCCGCTCAGTTCACCAGTGAAGGG
GCCACTCTGTCCGGCGTGGACCTGGAGCTGGTGGGCAGTGGCTACCGCATGTCACTAGTA
AAAAGAAGGTTTGCCACAGGA
>PtVa
ATGGCGAAACTTTCCAAGCTGGCCAGCAACGGGACCCCCATGGGGACCTTCGCTCCACTC
TGGGAGGTCTTCCGTGTCTCCTCAGACAAGCTGGCACTCTGTCACCTGGAGCTGACACGG
AAGCTGCAGGACCTCATCAAGGACGTCCTCCGTTACAGTGAGGAGCAGCTCAAGATGCAC
AAGAAGTGCAAAGAGGAAGCAGTAAGCACCCTGGACGCTGTGCAGGTCCTCACAGGCGTC
AGCCAGCTCCTGCCCAAGTCGCGCGAGAATTACCTGAACCGGTGCATGGACCAGGAGCGG
CTGCGCAGGGAGAGCACGAGCCAGAAAGAAATGGACAAGGCAGAGACCAAGACCAAGAAG
GCAGCGGAGAGCCTGCGGCGATCAGTGGAAAAGTACAACTCAGCCCGTGCCGACTTTGAG
CAAAAGATGCTGGACTCGGCTCTGCGCTTCCAAGCCATGGAAGAAACCCACCTGCGGCAC
ATGAAGGCACTGCTGGGCTCCTATGCCCACTCAGTGGAAGACACTCATGTGCAGATTGGG
CAGGTTCACGAGGAGTTTAAGCAAAACATAGAGAACATCAGTGTGGAGATGCTGCTGAGA
AAATTTGCAGAGAGCAAGGGCACGGGCCGGGAGAAGCCTGGGCCTTTGGACTTTGAGGCA
TATAGCGCAGCTGCCCTGCAGGAAGGAGCCAAGGCCTTTCGCCTCCCAGGACTGAGCCGG
CGGGAGCGGGAGCCACCTGCAGCTGTAGGGGCATGTCCAGAGGTGGATGAAGAAGGTTTC
ACTGTCCGGCCAGATGTGACCCAGAAAAGCACGGCCGAGCCCTCCCGCTTCTCATCCAGT
GACTCCGACTTTGACGACGAGGAGCCCCGCAAGTTCTATGTGCACATCAAGCCCGCCCCA
GCCCGGGCTCCAGCCTGCAGCCCCGAGGCAGCTGTTGCACAACTCAGGGCCACAGCTGGC
AGCCTCATCCTCCCTCCTGGCCCGGGGGGCACCATGAAACGCCATTCTTCACGGGATGCT
GCTGGGAAACCACAGAGGCCTCGATCTGCCCCGAGGGCCAGCAGCTGTGCAGATAAGCAG
CAATCAGATGAGCAAGTTTCCAAGAACCTCTTTGGGCCACCCCTAGAGTCAGCCTTTGAC
CATGAAGATTTTACAGGCTCCAGCAGTCTTGGCTTCACCTCCAGCCCCTCACCTTTCTCC
TCCTCCTCGCCCGAGAATGTGGAGGACTCTGGCCTGGACTCACCGTCCCACGCTGCACCT
GGCCCCTCCCCAGATTCCTGGGTCCCTCGCCCGGGAACCCCACAGAGCCCGCCAGGCTGT
AGAGCTCAGCCTCTGGAGTCAAAGGGGACACGGCCCCTGCCGCCTTCGGACTCGCCACAG
CCTATCGTACCCTCCCCAGGCCCTTGGGGGCTGGAGGCTGTTGCTGGAGGAGATATGATG
CCTGTACCTGCCGACCTTACAGCCCCACCCCGGAGACTCCGCTCCAGGAAGGTGTCCTGC
CCCCTTACGCGCAGCAACGGGGACCTGTCTCGTTCCTTGGGCTCTTCAGCCCCCAGCACT
GTCTCAGAACGTTCCAGTTTCTCATCCCAGATAGGACACGGAGTCTCCCGGGGCCCAAGC
CCTGTGGTCCTGGGCTCCCAGGATGCCCTTCCCGTGGCCACCGCCTTCACCGAGTATGTC
CATGCCTACTTCCGTGGCCACAGCCCTAGCTGCCTGGCTCGTGTAACTGGGGAGCTGACC
ATGACCTTCCCAGCTGGCATCATGCGAGTATTCAGCGGGACCCCACCCCCACCTGTGCTC
AGCTTCCGTCTTGTGCACACGGCCCCCATTGAGCACTTCCAGCCCAGTGCTGACTTGCTC
TTCAGTGACCCCTCCCAGAGCGACCCGGAGACCAAAGACTTCTGGCTCAACATGGTGGCC
CTGACTGAGGCCCTGCAGCGCCAGGCAGAGCAGAATCCAGCTGCTTCCTATTACAACGTA
GTGTTGCTGCGGTACCAGTTCTCCCGCCCGGGTTCCCAGTCCGTGCCTCTGCAGTTGAGT
GCCCACTGGCAGTGCGGGGCAACCCTCACTCAGGTCTCGGTGGAGTACAGCTACCGGCCC
GGTGTCACGGCTATGCCCACACCACTCACCAATGTCCAGATCCTGCTTCCTGTGGGGGAG
CCTGTGACCAACGTCCGCCTGCAGCCAGCAGCTACCTGGAACCTGGAGGAGAAGCGGCTC
CTATGGAAGCTTCCAGATGTGTCTGAGGCAGGCGGCTCTGGCCGCCTGTCTGCCAGCTGG
GAGCCATGTTCAGGGCCCAGCACGCCCAGTCCCGTGGCTGCTCAGTTCACCAGCGAGGGG
ACCACTCTGTCCGGCGTGGACCTGGAGCTGGTGGGCAGTGGCTACCGCATGTCACTGGTA
AAGAGAAGGTTCGCCACAGGT
>RhFe
ATGGCGAAACTTTCCAAGCTGGCAAGCAATGGGACTCCCATAGGGACCTTTGCTCCACTC
TGGGAGGTCTTCCGTGTCTCTTCGGACAAGCTGGCACTCTGCCACCTGGAGCTGACGCGG
AAGCTGCAGGATCTCATCAAGGACATGCTCCGTTACAGCGAGGAGCAGCTAAAGATGCAC
AAGAAGTGTAAAGAGGAAGCAGTGAGCACCCTGGATGCTGTGCAGGCCCTCGCAGGCGTC
AGCCAGCTCCTGCCCAAGTCCCGTGAGAACTACCTGAACCGGTGCATGGACCAAGAGCGG
CTGCGCAGGGAGAGCACCAGCCAGAAAGAGATGGACAAGGCAGAGACCAAGACCAAGAAG
GCGGCGGAGAGCCTGCGGCGCTCAGTGGAGAAGTACAACTCTGCCCGAGCTGACTTTGAG
CAGAAGATGCTGGACTCGGCTCTACGCTTCCAAGCCATGGAGGAGACCCATTTGCGGCAC
ATGAAGGCGCTGCTGGGCTCCTATGCCCACTCAGTGGAGGACACCCATGTGCAGATTGGG
CAGGTTCATGAGGAGTTTAAGCAAAACATAGAGAACATCAGCGTGGAGATGCTGCTGAGG
AAATTTGCAGAGAGCAAGGGCACGGGCCGGGAGAAGCCTGGGCCTTTGGACTTTGAGGCG
TATAGCACAGCCGCCCTGCAGGAAGGAGCCAAGGCCTTTCGCCTCCCAGGACTGAGCCGG
CGGGAGCGGGAGCCACCTGCAGCTGTAGGGGCATGTCCAGAGGTGGATGAAGAAGGTTTT
ACTGTCCGACCTGATGTGACCCAGAACAGCACTGCCGAGCCTTCCCACTTCTCGTCCAGT
GACTCCGACTTTGATGATGAGGAGCCCCGCAAGTTCTATGTGCATATCAAGCCTGCCCCA
GCCCGGGCTCCAGCCTGCAGCCCCGAGGCAGCCGTTGCACAGCTCAGGGCCACGGCTGGC
AGCCTCATCCTCCCTCCTGGCCCAGGGGGCACCATGAAACGCCATTCTTCACGGGATACT
GCTGGGAAACCGCAGAGGCCTCGATCGGCCCCGAGGGCTAGCAGCTGTGCAGAGAAACTG
CAATCAGATGAGCAGGTTTCCAAGAACCTCTTTGGGCCGCCCCTAGAGTCCACCTTTGAC
CACGAAGATTTTACAGGCTCCAGTAGTCTTGGCTTCACGTCCAGCCCCTCACCTTTCTCC
TCCTCCTCGCCCGAAAATGTGGAGGACTCTGGCTTGGACTCGCCATCCCATGCTGCACCT
GGTCCCTCCCCGGATTCCTGGGTCCCCCGCCCAGGAACCCCGCAAAGCCCACCTAGCTGT
AGGGCACAGCCGCTGGAGTTAAGGGGGACACGGCCCCAGCTGCCATCGGACTCACCACAG
CCCCTCGCACCATCTCCAGGCCCCTGGGGGCTGGAGGCTGTGGCGGGAGGAGACCTGATG
CCCGTACCTGCCGACCTTACAGCCCCGCCCCGGAGACCCCGCTCCAGGAAGGTGTCCTGC
CCCCTCACTCGCAGCAACGGGGATCTGTCTCGTTCCCTGGGCTCTTCGGCCCCCAGCACC
ATCCCAGAACGTTCCAGCTTCTCATCCCAGACAGGGCACGGAGTCTCCCGGGGCCCAAGC
CCTGTGGTCCTGGGCTCCCAGGATGCCCTGCCTGTGGCTATCGCCTTCACCGAGTATGTC
CATGCCTACTTTCGTGGCCACAGCCATAGCTGCCTGGCTCGAGTAACTGGGGAGCTGACC
ATGACCTTCCCAGCCGGCATCGTGCGTGTGTTCGGCGGGACCCCACCCCCGCCCGTGCTC
AGCTTCCGCCTCGTGCACACAGCCCCTATTGAGCACTTCCAGCCCAATGCTGACCTGCTG
TTCAGTGACCCCTCCCAGAGCGATCCTGAGACCAAAGACTTCTGGCTCAACATGGTGGCC
CTGACTGAGGCCCTGCAGCGCCAGGCAGAGCAGAATCCAGCTGCCTCCTACTACAATGTA
TTGTTGCTGCGGTACCAGTTCTCCCGCCCGGGTTCCCAGTCCGTGCCTCTACAGCTGAGT
GCCCACTGGCAGTGCGGGGCGACCCTCACTCAGGTCTCGGTAGAGTACAGCTACCGGCCA
GGTGCCACAGCTGTGCCCACGCCACTCACCAATGTCCAGATCCTGCTGCCTGTGGGGGAG
CCTGTGACCAACATCCGCCTGCAGCCTGCCGCCACCTGGAACCTGGAGGAAAAGCGGCTC
CTATGGAAGCTTCCGGATGTGTCTGAGGCAGGGGGCTCTGGCCACCTGTCTGCCAGCTGG
GAGCCATGCTCAGGACCCAGCACGCCCAGCCCTGTGGCTGCTCAGTTCACCAGTGAGGGG
GCCACTCTGTCTGGCGTGGACCTGGAGCTGGTGGGCAGTGGTTACCGCATGTCACTGGTA
AAGAGAAGGTTTGCCACAGGG
>RoAe
ATGGCGAAACTTTCCAAGCTGGCCAGCAATGGGACCCCCGTGGGGACCTTTGCTCCACTC
TGGGAGGTCTTCCGTGTCTCCTCGGACAAGCTGGCACTCTGTCACCTGGAGCTGACGCGG
AAGCTGCAGGACCTCATCAAGGACGTCCTCCGTTACAGTGAGGAGCAGCTCAAGATGCAC
AAGAAGTGCAAAGAGGAAGCAGTAAGCACCCTGGATGCCGTGCAGGCCCTTGCAGGTGTC
AACCAGCTCCTGCCCAAGTCCCGCGAGAACTACCTGAACCGGTGCATGGACCAGGAGCGG
CTGCGCAGGGAGAGCACCAGCCAGAAAGAGATGGACAAGGCAGAGACCAAGACCAAGAAG
GCAGCAGAGAGCCTGCGGCGATCAGTGGAAAAGTACAACTCGGCCCGTGCCGACTTTGAG
CAAAAGATGCTGGACTCGGCTCTGCGCTTCCAAGCCATGGAGGAAACCCATCTGCAGCAC
ATGAAGGCACTGCTGGGCTCCTATGCCCACTCGGTGGAAGATACTCATGTGCAGATTGGG
CAGGTTCACGAAGAGTTTAAGCAAAACATAGAGAACATCAGTGTGGAGATGCTGCTGAGA
AAATTTGCAGAGAGCAAGGGCACAGGCCGGGAGAAGCCTGGGCCTTTGGACTTTGAGGCA
TATAGCGCAGCTGCCCTGCAGGAAGGAGCCAAAGCCTTTCGCCTCCCAGGACTGAGCCGG
CGGGAGCGGGAGCCACCTGCAGCTGTAGGGGCATGTCCAGAGGTGGATGAAGAAGGTTTC
ACTGTACGGCCAGATGTGACCCAGAAAAGCACGGCCGAGCCCTCCCGCTTCTCATCCAGT
GACTCCGACTTTGACGACGAGGAGCCCCGCAAGTTCTATGTGCACATCAAGCCCGCCCCA
ACCCGGGCTCCAGCCTGCAGCCCCGAGGCAGCTGTCGCACAACTCAGGGCCACAGCTGGC
AGCCTCATCCTGCCTCCTGGCCCAGGGGGCACCATGAAACGCCATTCTTCACGGGATGCT
GCTGGGAAACCACAGAGGCCTCGATCTGCCCCGAGGGCCAGCAGCTGCGCAGATAAGCAG
CAATCAGATGAGCAAGTTTCCAAGAACCTCTTTGGGCCACCCCTAGAGTCGGCCTTTGAC
CACGAAGATTTTACAGGCTCCAGCAGTCTTGGCTTCACCTCCAGCCCCTCACCTTTCTCC
TCCTCCTCGCCCGAGAATGTGGAGGACTCTGGCCTGGACTCACCATCCCATGCTGCGCCT
GGCCCCTCCCCAGATTCCTGGGTCCCTCGCCCGGGAACCCCACAGAGCCCACCCAGCTGT
AGAGCTCAGCCTCTGGAGTCAAAGGGGACACGGCCCCTGCTGCCTTCCGACTCGCCACAG
CCCATCGTACCCTCCCCAGGCTCCTGGGGGCTGGAGGCTGTGGCTGGAGGAGATATGATG
CCCGTACCTGCCGACCTTACAGCCCCACCCCGGAGACCCCGCTCCAGGAAGGTGTCCTGC
CCCCTCACACGCAGCAACGGGGACCTGTCTCGTTCCCTGGGCTCTTCAGCCCCCAGCACT
GTCTCAGAACGTTCCAGCTTCTCATCCCAGATAGGACACGGAGTCTCCCGGGGCCCAAGC
CCTGTGGTCCTGGGCTCCCAGGATGCCCTTCCCGTGGCCACTGCCTTCACCGAGTATGTC
CATGCCTACTTCCGTGGCCACAGCCCTAGCTGCCTGGCTCGTGTAACTGGGGAGCTGACC
ATGACCTTCCCAGCTGGCATCATGCGAGTATTCAGCGGGACCCCGCCCCCACCCGTGCTC
AGCTTTCGTCTTGTGCACACGGCCCCCATTGAGCACTTCCAGCCCAATGCTGACTTGCTC
TTCAGTGACCCCTCCCAGAGCGACCCAGAGACCAAAGACTTCTGGCTCAACATGGTGGCC
CTGACTGAGGCCCTGCAGCGCCAAGCAGAGCAGAATCCAGCTGCTTCCTATTACAACGTA
GTGTTGCTACGGTACCAGTTCTCCCGCCCAGGTTCCCAGTCCGTGCCTCTGCAGTTGAGC
GCGCACTGGCAGTGCGGGGCAACACTCACGCAGGTCTCGGTGGAGTACAGCTACCGGCCC
GGCGTCACAGCTGTGCCCACGCCACTCACCAATGTCCAGATCCTGCTTCCTGTGGGGGAG
CCTGTGACCAACGTCCGCCTGCAGCCAGCAGCTACCTGGAATCTGGAGGAGAAGCGGCTC
CTATGGAAGCTTCCAGATGTGTCTGAGGCAGGCGGCTCTGGCCACCTGTCTGCCAGCTGG
GAGCCATGCTCAGGGCCCAGCACACCCAGCCCCGTGGCCGCTCAGTTCACCAGCGAGGGG
ACCACTCTGTCCGGCGTGGACCTGGAGCTGGTGGGCAGTGGCTACCGCATGTCACTGGTA
AAGAGAAGGTTCGCCACAGGT
