# Supplementary material for: Positively selected genes in the hoary bat (Lasiurus cinereus) lineage: prominence of thymus expression, immune and metabolic function, and regions of ancient synteny
Source: PeerJ. 2022 Mar 17;10:e13130. doi: 10.7717/peerj.13130 (PMC8934532; doi:10.7717/peerj.13130)
Supplement: Supplemental Information 3 — Initially tested orthogroups that have been edge-trimmed as described in the Methods. [file peerj-10-13130-s003.zip › original.trimmed/trimmed-OG0002147.fas]

>EpFu
GTGAAAACCCCCGGCAGAGAACTAAATGCAGAGGAACCATTTAATGACGTTTCGCCCCTC
CTTTTGAAGAGCCTCGTGGAGGAGCCCAAGAAAAGAAGAGATGTGCCCAATCACCTGCTG
CAATCAAAGGTTTATGCAAAAGTTCTGAATAATAAGGTCCAGATTGTGCAACTGATCAAT
ATTTCCAATGAGGACATACATGTTCATATTTTACCCCCACAAACCAAATACTTCCAGATC
AAGTATATGAAGAAGGAGCACCGCCTTGTCCCTGGCTTGTCCCTCACCATCACCATCACG
TTTTCTCCAGATGAGTGGCGATACTATTATGATTGCATCCGTGTACACTGTAAGGGTGAT
GACACTTTGCTTATTCCCGTCCATGCCTATCCTGTCATGAACACACTGGATTTTCCCTCA
TATATAAACCTATCAAATGTTCTACTTGGTGAAAGCAAAAGATATGTTATTCCTTTGCAG
TGCAGCTGCCCTGTAGATTTTGAGTTCCGTATAGATGTGATTCGGTCTCATCCGGCCTTT
ACTATTGAGCCAACGTCAGGGATAATCCCAGCTAATGGGAAGATGAACGTGACTGTCAAG
TTTACGCCCTTTCAGTACGGGATGGCACAAGTAAGAATGCAGTTGAGGATTTCCCAGTTC
AACTCTGAGCCCTACGAGTGTGTCTTCACCGGAACTTGCTATCCCAACATGGCTTTAAAA
TTAGAAGAATTTGAAAGATTAAATAGTCTTTCTAAGAAAGTAGACGTTCCTGCAGAGAAG
TCAATGACACAGATAAATTTTCACCGACTGCCAGCGAAGTTAAAACCTCCAAAGGTTAAG
GAAATTGAGTATCAGAACTTGAGATTTCCAGTAGATTTATCAAATCCATTTGCTGTGGCA
ACTGTTTTAAACCAAGAACCAGGAAAACTGAAAATTAAAGAATTAAGAGAAGTTTTGGAC
CAAGGCAATGAGATTTCAAAAACAAGACAGATGAAGGAAGCACTTTTTGAACAGAAAGTC
AGACAGGACACTCTCGAAGAGATTGAAAATCACCTTAAATGGCAGGTGCACCTTGGTAAA
GATCATATGGCTTTTAAATTTATAAAAAAATACAAGCTAGACAGAGGAGATCCTGTCTTG
GATGAAGAATTTCAGCGACTGACGACAGAAATTAACCAGAAGCGAGTTGTTCACAATCTG
GAAGAAATCAAGGAATTTGAACCTAATTTTGATCCACTTATTAATAATACTTGGGTCAGC
AGGTTCAGGGCACAGAGACGGTTTCAGCAAGCAGTACGTAAGATCAAGAATCCCTCCAAA
TACCAGCAAGTGCTGCCCTTCGCCTTCCCCTCCGGCTTTGATGAGCTGGCTCCTGATGGC
CTTGGACCTGTCAAGCACCATCATTCCTTCTTCAACCTGCAGGTTCCTCAATTGTACAAA
ATTAGGGGGTACCAGCCATTCTCTGTACAGATGTCTTCAGCAAGTTACAGACCTCAAAAG
CTTGCTCGACCCCTGAAGCAAGGAGCTGAGGATGAAGCCACCACTGTGATAGCCCTACCA
AAGCAGGACGTCACCCCTCAGTCCCCTGGCAAGATCTCAATCTTGAACATGAAACCACCC
GAGGCCTTAGCTGTGTCTCCAGATTATGACCCACTTTACATCTTTAATCCCAACCCAGGA
TTATTTGCTGTGATGCACCCTCTGACCTACACAGAAACCTCGATAGATTACCATCTGTGC
ACTCACCCCAAGTACAAGTACACCAAGGAGTGCCACATTGGGTCCAGCATTCCTCTCACC
CAGAAACAGTTTCTCCATCACACGGACATTATACCCGGAATAATGCACTGGAAGAGGTTC
CAGCCCCTGGTTCTCTCATCTCTGCCCGACACCTCCAAGATAGAGACAACACAGAGCTGT
GACTCCCTCAATTCAGTTATGCTTCCTACCGATGTCCCTGCGATTCTCAGCGCCTTACCA
GAAGAAGACAGACTGGACACAGTCGAACGTGAGCTCTGTGAACAGAATATGGAAATTATG
TTGACTCCAGAAATGATCGAAGTGGAATTCCCTATGTTGGACCACAGGGACACCAAAAAG
GAGAAAGAGGTGAGAGACCAGGCACAACCAACGGAGAAGACAGGAGAAAAAGTGCTGGAG
GAGATGAAGAATGTGCGGGCCAAAACTCTCAACGCATACCTGATT
>HiAr
GTGAAAACCCCCAGCAGAGAACTAAATGCTGAAGAACCATTTAATAACATATCACCTCTC
CTTTTGAAGAGTCTAGTGGAGGAGCCCCCCAAAAGACGAGAAGTGCCTAATCACCTCCTA
GAATCAAGAGAGTGGGGACATCTACTGACCCCAAAATTGGAAGACAGGCATCTGGTCAAC
ATTTCCAATGATGACATACATGTTCATATCTTACCCCCGCAAACCAAATACTTTCAGATC
AAGTATGTAAAAAAGGAACACCACCTCGTCCCTGGTTTGTCCCTCACAGTCACCATTACA
TTCTCACCAGATGAGTGGCGATACTATTATGATTGCATCCGTGTTCACTGTAAGGGTGAT
GACACTTTGCTTATTCCCATCCATGCCTATCCTGTCATGAACACCCCGGACTTTCCCTCA
TTTATAAATCTATCGAATGTTCTACTTGGTGAAAGCAAAAAATATGTTATTCCTTTGCAG
TGCAGCTGCCCTGTAGACTTTGAATTTCATATTACTTTGATTCAGGCTCATCAAGCCTTT
ACTATTGAGCCAACATCAGGAATAATTCCAGCGAATGGGAAGATGAATGTGACTGTGAAG
TTTACACCCTTTCAGTATGGGACGGCACAGATAAAAATGCAGTTATGGATTTCACAGTTC
AACTCTCAACCCTACGAATGTGTCTTTACCGGAACATGCTACCCTAACATGGCTTTAAAA
TTAGAAGAATTTAGAAGATTAAATACTCTTTCTAAGAAAGTAGACATTCCTTCAGAGAAG
GCAATGACACGGATAAATTTTCACCAACCGCATGCAAAGTCAAAACCTGCAAAGATTAAG
GAAATTGAATATCAGAACTTGAGATTTCCGGTAGATTTATCAAATCCATTTGCTGTGGCA
ACTGTTTTAAACCAAGAACCAGGAAAATTGAAGATAAAAGAGCTAAGAGAAGTTTTGGAC
CAAGGCGATGAGATTTCCAAAACAAGACAGATGAAGGAAGCACTCTTTGAACAGAAAGTC
AGACAAGACACTTGTGAAGAGATTGGAAATCACCTTAAGTGGAAATCTCACCCTACCAGG
AGCCCCATGGCCTTCTGGGGAGCCCAGCAGTACAAGCTAGATAGAGGAGATCCTGTTTTG
GATGAGGAATTTCAGCGACTGAAAACAGAAGTTAACCACAAGCGGGTTGTTCACAATCTA
GAAGAAATCAAGGAATTTCATCCTAATTTTGATCCACTCACTAATAATACTTGGGTCAAT
AGGTTCAGGGCCCAAAGACGGTTTCAACAAGTAGCACGCAAGTTGCCACCACCTGATGGT
TACAATGGGCTGCTTGTTTTCTTTTCACCATCAGGCAGCTCAGAAATGCTGTCATTGAGA
GTAGGCCCCACTAAATGGTCATGGGCTTATCAAGATCTTCAGGTTCCTCAACTGTACAAA
ATTAAGGGGTATCAGCCATTCTGTGTCCAGAGGTCTTCAACAAGTTACAGACCTCAAAAG
CTTGCTCGAGCCCTGAGGCAAGGAGCTGAGGATGAAGCCACCACCATCATCGCCCTGCCA
AAGCAGGACGCCACCCCTCAGTTCCCTGACAAGATCTCAGTCTTGAGCATGAAACCACCT
GAGGCTTTAGCCGTGTCTCCAGATTATGACCCACTTTATATTTTTAATCCCAGCCCAGGA
TTATTTGCTGTGAAGCACCCTCTGACCTACTCAGAAACCTTGATTGATTACCATCTGTGC
TCTCACCCCAAGTACAAGTTCACTAAGGAGTGCCACAGTGGGTCCAGCATTCCTCTCACC
CAAAAACAGTTTCTCCATCACACGGACATTATACCTGGGGTAATGCACTGGAAGAGGTTC
CAGTCCCTGGTTCTCTCATCCCTGCCCGAGACCTCTACGACAGAGATGACACAGAGCTGT
GATTCCCTCAATTCAGCTCTGCTTCCTACAAATGTCCCTGCCATTCTTGATGCTTTACCA
GAAGAAGACAGATTGGAAACAATTGAACGTGAGCTCTGTGAACAGAATATAGACGTTATG
TTGACTCCAGAAATGATCAAAGTGGAATTCCCTATGTTGGACTACAAGGACACCAAGAAG
GAAAAAGAGGTAATAAACCAAGCACAACCAGTGGAGAAGGCAGGAGAAAAGGTGCTGGAG
GAGATGAAGAATCTGCGGGCCAAAGCTCTCAACTCATACCTGATC
>LaCi
GTGAAAACCCCCGGCAGAGAACTAGATGCAGAGGAACCGTTTAATGATGTTTCGCCCCTC
CTTTTGAAGAGCCTTGTGGAGGAGCCCAAGAAAAGAAGAGACGTGCCCAACCACCTGCTA
CAATCAAAGGTTTATACAAAAGTTCTGAATAATAAGGTCCAGATTGTGCATCTGATCAAT
ATTTCCAATGAGGACATACATGTTCATATTTTACCCCCACAAACCAAATACTTTCAGATC
AAGTATATGAAGAAGGAGCACCGCCTTGTACCTGGCTTGTCCCTCAAGATCACCATCATG
TTTTCTCCAGATGAGTGGCGATACTATTATGATTGCATCCGTGTTCACTGTAAGGGTGAT
GACACTTTGCTTATTCCCGTCCATGCCTATCCTGTCATGAACACACTGGATTTTCCCTCA
TATATAAACCTATCAAATGTTCTACTTGGTGAAAGCAAAAGATATGTTATTCCTTTGCAG
TGCAGCTGCCCTGTAGATTTTGAGTTCCGTATTGATGTGATTCGGTCTCATCCGGCCTTT
ACTATTGAGCCAACGTCAGGGATAATCCCAGCTAATGGGAAGATGAATGTGACTGTCAAG
TTTACGCCCTTTCAGTACGGGATGGCACAAGTAAGAATGCAGTTGAGGATTTCCCAGTTC
AACTCTGAGCCCTACGAGTGTGTCTTCACCGGAACTTGCTATCCCAACATGGCTTTAAAA
TTAGAAGAATTTGAAAGATTAAATATTCTTTCTAAGAAAGTAGACGTTCCCGCAGAGAAG
TCAATGACACAGATAAATTTTCACCGACTGCCAGCGAAGTTAAAACCTCCAAAGGTTAAG
GAAATTGAATATCAGAACTTGAGATTTCCAGTAAATTTAACAAATCCTTTTGCTGTGGCA
ACTGTTTTAAACCAAGAACCAGGAAAATTGAAAATTAAAGAATTAAGAGAAGTTTTGGAC
CAAGGCAATGAGATTTCAAAAACAAGACAGATGAAGGAAGCACTTTTTGAACAGAAAGTC
AGACAAGACATTTGTGAAGAGATTGAAAATCACCTTAAATGGCAGGTGCACCTTGGTAAA
GATCACATGGCTTTTAAATTTATAAAAAAATACAAGCTAGATAGAGGAGATCCTGTCTTG
GATGAGGAATTTCAGCGACTGACGACGGAGATTAACCAGAAGCGGGTTATTCACAATCTG
GAAGAAATCAAGGAATTTGAACCTAATTTTGATCCACTTATTAATAATACTTGGGTCAGC
AGGTTCAGGGCACAGAGACGGTTTCAGCAAGCAGCACGCAAGATCAAGAATCCCTCCAAA
TACAACCAAGTGCTGCCCTTCGCCTTCCCATCCGGCTTCGATGAGCTGGCTCCAGATGGC
CTTGGACCTGTCAAACACCATCATTCCTTCTTCAACCTGCAGGTTCCTCAGTTGTATAAA
ATTAGGGGGTACCAGCCATTCTCTGTTCAGATGTCTTCAGCAAGTTACAGACCTCAAAAG
CTTGCTCGACCACTGAAGCAAGGAGCTGAGGATGAAGCCACCACTGTGATAGCCCTGCCA
AAGCAGGACGTCACCTCTCAGTCCCCTGGCAAGATCTCAATTTTGAACATGAAACCACCG
GAGGCCTTAGCTGTGTCTCCAGATTATGATCCACTTTACATCTTTAATCCCAACCCAGGA
TTATTTGCTGTGATGCACCCTCTGACCTACACAGAAACCTCGATAGATTACCATCTGTGT
ACTCACCCCAAGTACAAGTTCACCAAGGATTCCCACAGTGGGTCCAGCATTCCTCTCACC
CAGAAACAGTTTCTCCATCACACGGATATTATACCTGGAATAATGCACTGGAAGAGGTTC
CAGCCCCTGGTTCTCTCATCTCTGCCTGACACCTCCAAGATAGAGACAATACAGAGCTGT
GACTCGCTCAGTTCAGTTATGCTTCCTACAGATGTCCCTGCAATTCTCAGTGCCTTACCA
GAAGAAGACAGATTGGATATAGTCGATCGTGAGCTCTGTGAACAGAATATAGAAATTATG
TTGACTCCAGAAATGATCGAAGTGGAATTCCCTATGTTGGACCACAGGGACACCAAAAAG
GAGAAAGAGGTGAGAGACCAGGCACAACCAACGGAGAAGACAGGAGAAAAAGTACTGGAG
GAGATGAAGAATGTGCGGGCCAAAGCTCTCAACGCATACCTGATT
>MyLu
GTGAAAACCCCCGGCAGAGAACTGACTGTGGAGGAACCATGTAATGACGTGTCGCCCCTC
CTTTTGAAGAGCCTCGTGGAGGAGCCCAAGAAGAGAAGAGAAGTGCCCAACCACCTGCTA
GAATCAAAGGTTTATACAAAACTTCTGAACAATAAGGTCCAGATTCTGCAACTGATCAAT
ATTTCCAATGAGGACATCCATGTTCATATTTTACCCCCACAAACCAAGTACTTCCAGATC
AAGTATGTGAAAAAGGAGCACCGCCTTGTCCCTGGCTTGTCCCTTGCGGTCACCGTTACG
TTTTCTCCAGACGAGTGGCGATACTATTATGATTGCATCCGTATTCACTGTAAGGATGAC
GAGACTTTGCTTATTCCCATCCACGCCTATCCTGTCATGAACACACTGGATTTTCCCTCA
TTTATAAACCTATCAAATGTTCTACTTGGTGAAAGCAAAAGATACGTTATTCCTTTGCAG
TGCAGCTGCCCTGTAGATTTTGAGTTCCGTGTTGCTGTGATTCAGTCTCATCCAGCCTTT
ACTATTGGGCCAACGTCAGGGATAATCCCAGCTAATGGGAAGGTGAACGTGACTGTCAAG
TTTACGCCCTTTCAGTACGGGATGGCACAAGTAAGAATGCAGTTGAGGATTTCCCAGTTC
AACTCTCAGCCCTACGAGTGTGTCTTCACCGGAACTTGCTATCCCAACATGGCTTTAAAA
TTAGAAGAATTTGAAAGATTAAATATTCTTTCTAAGAAAGTGGACATTCCTGCAGAGAAG
TCAATGACAGGGATAAATTTTCACCGACTGCCAGCAAAGTTAAAACCTCCAAAGGTTAAG
GAAATTGAATATCAGAACTTGAGATTTCCAGTAGATTTATCAAATCCATTTGCTGTGGCA
ACTGTTTTAAACCAAGAACCAGGAAAATTGAAAATTAAAGAATTAAGAGAAGTTTTGGAC
CAAGGCACTGAGATTTCAAAAACAAGACAGATGAAGGAAGCACTTTTTGAACAGAAAGTC
AGACAGGACACTTGCGAAGAGATTGAAAATCACCTTAGATGGCAGGTGCACCTTGGTAAA
GAACATATGGCTTTTAAATTTATAAAAAAATACAAGCTAGATAGAGGAGATCCTATCTTG
GAGGAGGAATTTCAGCGACTGAGGACGGAAATTAACCAGAAACGGGTTGTTCACAATCTG
GAAGAAAGCAAGAAATTTGAACCTGATTTTGATCCACTTGTTAATAACACGTGGGTCAGC
AGGTTCAGGGCACAGAGACGGTTTCAGCAAGCAGCACGCAAGATCAAGACTCCCTCCAAA
TACAAGCAAGTGCTGCCCTTCGCCTTCCCATCCGGCTTCGATGAGCTGGCTCCTGACGGC
CTTGGACCTGTCAAGCACCATCATTCCTTCTTCAACCTGCAGGTTCCTCAATTGTACAAA
ATTAGGAGGTACCAGCCATTCTCTGTTCAGTTGTCTTCATCAAGTTACAGACCTCAAAAG
CTTGCTCGAGCCCTGAAGCAAGGAGCTGAGGATGAAGCCACCACCGTGATAGCCCTGCCA
AAGCAGGACGTCACCCCTCAGTCCCCTGGCAAGATCTCAATCTTGAACATGAAACCACCC
AAGGCCTTAGCTGTGTCTCCAGATTATGACCCACTTTACATCTTTAATCCCAACCCAGGA
TTGTTTGCTGTGAAGCACCCTCTGACCTACACAGAAACCTTGATAGATTACTATCTGTGC
ACTCACCCCAAGTACAAGTTCACCAAGGAGTCCCACATCGGGTCCAGCATTCCTCTCACC
CAGAGACAGTTTCTCCATCACACGGACATTATACCCGGAATAATGCACTGGAAGAGGTTC
CAGCCCCAGGTTCTCACATCTCTGCCCGACACCTCCAAGACAGAGACAGCACAGAGCTGT
GACTCCCTCAGTTCAGTTATGCTTCCTATAGACGTCCCTGCGACTCTTAAAGCCTTACCA
GAAGAAGACAGACTGGATACAGTCGAACGTGAGCTCTGTGAACAGAATATGGAAATTATG
TTGACTCCAGAAATGATCGAAGTGGAATTCCCTATGTTGGACCACAAGGACACCAAAAAG
GAGAAAGAGGTGAGAGACCAGGCACAACCAACGGAGAAGACAGGAGACAAGGTGCTGGAG
GAGATGAAGAATGTGCGGGCCAAAGCTCTCAACTCATACCTGATT
>PhDi
GTCAAAACCCCCAGCAGAGAACCAAATTCGGAGGAACTGTTTAATAACGTATCACCCCTC
CTTTTGAAGAGCCTAGTGGAGGAGCCCAAGAAAAGAAGAGAAGTGCCTAACCACCTCCTA
GAATCAAAAGTTTTTGCAAAACTTCTGAGTAATAAGGTCCAGATTCTGCATCTGGTCAAT
GTTTCCAACAAAGACGTACATGTTCATACTTTGCCCCCACAGACCAAATACTTTCAGATC
AACTATGTGAAAAAGGAACACCACCTTGTTCCTGGCTTGTCCCTCACGGTCACTGTTACA
TTTTCTCCAGATGAGTGGCGATATTATTATGACAGCATCCGTGTTCACTGTAAGGGTGAT
GACACTTTGTTTATTCCCATCCATGCCTATCCTGTCATGAACACGCTGGATTTTCCCTCA
TTTATAAATCTATCAAATGTTCTACTTGGTGAAAGCAAAAAATATGTTATTCCTTTGAAG
TGCAGCTGCCCGGTAGATTTTGAGTTTCATATTGCTTTGATTCAGTCTCACGAAGCCTTT
ACTATTGAGCCAACATCAGGAATAATTCCAGCTAATGGGAAGATGAATGTGACTGTAATG
TTTACACCCTTTCAGTATGGGATGGCACAAATAAAAATGCAGTTATGGATTTCACAGTTC
AACCCTCAACCCTATGAATGTGTCTTCACTGGAACATGCTATCCCAATATGGCTTTAAAA
TTAGAAGAATTTAAAAGATTAAGTATTCTTTCTAAGAAAGAACACATTCCTCCAGAAAAG
TCAATAATACAAATAAATTTTCACCGATTGCCAGCAAAATTAAAACCTCCAAAGAGTAAG
GAAATTGAATATCAGAACTTGAGATTTCCAGTAGATTTATCAAATCCATTTGCTGTGGCA
TCTGTTTTAAACCAAGAACCAGGAAAATTGAAGATTAAAGAATTAAGAGAAGTTTTGGAC
CAAGGCAATGAGATTTCAAAAACAAGACAGATGAAGGAAGCACTGTTTGAACAGAAAGTC
AGACAGGACACTTGTGAGGAGAATGAAAATCATCTTAAGTGGCAGGTGCACCTTGGTAAA
GATCATATGTCTTTTAAATTTAGAAAAAAATACAAGCTAGATAGAGGAGATCCTGTTTTG
GATGAGGAATTTCAGCGACTGAAGACAGAAGTTAACCACAAACGGGTTGTTCACAATCTA
GAAGAAATCAAGGAATTTCATCCTAATTTTGATCCACTTACTAATAATACTTGGGTCAGC
AGGTTCAGGGCCCAAAGACGGTTTCAACAAGCAGCACGCAAGGTCAAGAATCCCTCCAAA
CACAAGCAAGTGCTGCCCTTCGCCTTCCCATCCGGCTCCGATGAGTTGGCTCCTGATGGC
CTTGGACCAGTCAAGCACAGTCATTCCTTCTTCAATCTGCAGGTTCCTCAACTGTACAAA
ATTAAAGGTTATCAGCCATTCTCTGTCCAGAGGTCTTCAACAAGTTACAGACCTCAAAAG
CTCGCTCGAGCCCTGAAGCAAGGAGCTGAGGATGAAGCCACCACTGTTATAGCCCTGCCA
AAGCAGGACATTACCCCTCAGTTCCCTGGCAAGACCTCAATCTTGAGCATGAAACCACCC
GAGGCCTTGGCTGTGTCTCCAGATTATGACCCACTTTATATTTTTAATCCGAGCCCAGGA
TTATTTGCTGTGATGCACCCTCTGACCTATGCAGAAACCTTGATAGATTACCATCTGTGC
TCTCACCCCAAGTACAAGTACACCAAGGAGTCCCACAGTGGGTCCAGCATTCCTCTCACC
CAAAAACAGTTTCTCCATCACACGGACATCATACCCGGAGTAATGCACTGGAAGAGGTTC
CAGTCCATGGTGCTCTCATCTCTGCCCGAGACTGTCGTGACAGAGACGACACAGAGCTGT
GATTCTCTCAATTCAGCTATGCTTCCTATAAATGTCCCTGCCATTCTTAACGCCTTACCA
GAAGAAGACAGATTGGAAACAGTCGAACGTGAGCTCTGTGAACAGAATATAGAAGTTATG
TTGACTCCAGAAATGATCAAAATGGAATTCCCCATGCTGGACCACAAGGACACCAAAAAG
GAGAAAGAGGTAAGAGACCAAGCACAACCAATGGAAAAGGCAGGAGAAAAGGTGCTGGAG
GAGATGAAGACTCTGCGGATCAAAGCTCTCAACCCATACCTGATT
>PtVa
GTGAAAACCCCCAGCAGAGAACTAAATGCTGAAGAACCATTTAATAATGTATCACCCCTC
CTTTTGAGGAGCCTAGTGGACGAGCCCAAGAAAAGAAGAGAAGTGCCTAATCACCTCCTA
GAATCAAAGATTTATGCAAAACTTCTGAATAATAAGGTCCAGATTCTGCATCTGGTCAAC
ATTTCTGATGAAGACATACATGTTCATATTTTACCCCCACAAACCAAATACTTTCAGATC
AAGTATGTGAAAAAGGAACACCGCCTTGTCCCGGGCTTGTCCTTCACGGTCACCATTACA
TTTTCTCCAGATGAGTGGCGATACTATTATGATTGCATTCGTGTTCACTGTAAGGGTGAT
GACACTTTGCTTGTTCCCATCCATGCCTACCCTGTCATGAACACTCTGGACTTTCCCTCA
TTTATAAATCTATCAAATGTTCTACTTGGTGAAAGCAAAATATATGTTATTCCTTTGCAG
TGCAGCTGCCCTATAGATTTTGAGTTTCGTGTTACTTTGATTCAGTCTCATCAAGCCTTT
ACCATTGAGCCAACATCAGGAATAATTCCAGCTAATGGGAAGATGAATGTGACTGTGAAG
TTTACACCTTTTCAGTATGGGATGGCACAAATAAAAATGCAGTTATGGGTTTCACAATTC
AACTCTCAACCCTACGAATGTGTCTTCACCGGAACATGCTACCCCAACATGGCTTTAAAA
TTAGAAGAATTTGAAAGATTAAATACTCTCTCTAAGAAAGTAGACGTTCCTCCAGAAAAG
ACAATGACACAGATAAGTTTTCATCGACCGCCAGCCAAGGCGAAACCCCCAAAGATTAAG
GAAATTGAATATCAGAACTTGAGATTTCCAGTAGATTTATCAAATCCATTTGCTGTGGCA
ACTGTTTTAAACCAAGAACCAGGAAAATTGAAGATAAAAGAATTGAAGGAAGTTTTGGAC
CAAGGCAATGAGATTTCAAAAACAAGACAGATGAAGGAAGCACTCTTTGAACAGAAAGTC
AGACAGGACACATGTGAAGAGATTGAAAATCACCTTAAGTGGAGGGTGCACCTTGGTAAA
GATCCTGTGTCTTTTAAATTTAGAAAAAAATACAAGCTAGATAGAGGAGATCCTGTTTTG
GATGAGGAATTTCAGCGACTGAAGACAGAAGTTAACCACAAACGGGTCGTTCGCAGTCTA
GAAGAAATCAAGGAATTTCATCCTAATTTTGATCCACTCACTAATAATACTTGGGTCAGT
AGGTTCAGGGCCCAAAGACGGTTTCAACAAGTAGCACGCAAGGTCAACATTCCCTCCAAA
TACAAGCAAGTGCTGCCCTTCGCCTTCCCGTCCGGCTCCAACGAGTTGGCTCCTGATGGC
CTTGGACCAGTCAAGCACAGTCATTCCTTCTTCAAGCTGCAGGTTCCTCAGCTGTACAAA
ATTAAGGGATATCAGCCATTCTTTGTCGAGAGGTCTTCAACAAGTTACAGACCTCAAAAG
CTTGCTCGAGCCCTGAGGCAAGGAGCTGAGGATGAAGCCACCACCATCATAGCCTTGCCA
AAGCAGGATGCCACTCCTCAGTTCCCTGGTAAGACCTCCATCTTGAGCATGAAACCCCCT
GAGGCCTTAGCCACGTCTCCAGATTATGACCCACTTTACATATTTAATCCCAGCCCAGGA
TTATTTGCTGTGAAGCACCCTTTGACCTACGCAGAAACCTTGATAGATTACCATTTGTGC
TCTCATCCCAAGTACAAGTTCACCAAGGAGTCCCACAGTGGGTCCAGCATTCCTCTCACC
CAAAAACAGTTTCTCCATCACACGGACATTATACCTGGGATAATGTACTGGAAGAGGTTC
CAGTCCCTGATCTTTTCATCCCTGCCCGAGACCTCTAAGACAGAGACGACGCAGAGCTGC
GATAACCTCAATTCGGTGCTGCTTCCTATAAATGTCCCAGCCATTCTGGACTCCTTACCA
GAAGAAGACAGATTGGAAACAGTTGAACGTGAGCTCTGTGAACAGAATGTAGAAGTTATG
TTGACTCCAGAAATGATCAAAGTAGAATTCCCTACGTTGGACTGCCAGGACACCAAAAAG
GAAAAGGAGGTAATACACCAAGCACAACCAATGGAGAAGGCAGGAGAAAAAGTGCTGGAG
GAAATGAAGAATCTGCGGGCCAAAGCTCTCAACTCATACCTGATT
>RhFe
GTGAAAACCCCCAGCAGAGAACTAAATGCTGAAGAACCATTTCATAACGTATCGCCCCTC
CTTTTGAAGAGCCTAGTGGAGGAGCCCCCAAAAAGACGAGAAGTGCCTAATCACCTCCTA
GAATCAAAGGTTTATGCAAAACTTCTGAATAATAAGGTCCAGACTCTGCATCTGGTCAAC
ATTTCCAACGAAGACATACATGTTCATATTTTACCCCCACAAACCAAATACTTTCAGATC
AAGTATGTAAAAAAGGAACACCGCCTTGTCCCCGGCTTGTCCCTTACAGTCACCACTACA
TTCTCACCAGACGAGTGGCGATACTATTATGATTGCATCCGTGTTCACTGTAAGGGTGAT
GATACTTTGCTGATTCCAATCCATGCCTATCCCGTCATGAACACCCTGGACTTTCCCTCA
TTTATAAATCTATCAAATGTTCTACTTGGTGAAAGCAAAAAATATGTTATTCCTTTGCAG
TGCAGCTGCCCTGTAGACTTTGAATTTCATATTACTTTGATTCAGTCTCATCAAGCCTTT
GCTATTGAGCCAACATCAGGAATAATTCCAGCGAATGGGAAGATGGATGTGACTGTGACG
TTTGCACCCTTGCAGTATGGGACGGCACAGATAAAAATGCAGCTATGGATTTCACAGTTC
AATTCTCAACCCTACGAAAGTGTGTTCACCGGAACATGCTACCCTAACATGGCTTTAAAA
TTAGAAGAATTTAAAATGTTAAATACTCTTTCTAAGAAAGTAGACATTCCTTCAGAAAAG
GCAATGACACGGATACGTTTTCAGCAACTGCCAGCAAAGTCAAAACCTGCAAAAATTAAG
GAAATTGAATATCAGAACTTGAGATTTCCGGTAGATTTATCAAATCCATTTGCTGTGGCA
ACTGTTTTAAACCAAGAACCAGGAAAACTGAAGATAAAAAAGCTAAGAGAAGTTTTGGAC
CAAGGCAATGAGATTTCAAAAACAAGACAGATGAAGGAAGCACTCTTTGAACAGAAAGTC
AGACAGGACACTTGTGAAGAGATTGAAAATCATCTGAAGTGGCAGGTGCACCTTGGTAAA
GATCCTGTGTCTTTTAAATTTAGAAAAAAATACAAGCTGGATAGAGGAGATCCTGTTTTG
GATGAGGAATTTCAGCGACTGAAGACAGAAGTTAACCATAAACGGGTTGTTCACAATCTA
GAAGAAATCAAGGAATTTCATCCTAATTTTGATCCACTCACGAATAATACTTGGGTCAAT
AGGTTCAGGGCCCAAAGACGGTTTCAACAAGTAGCACGCAAGGTCAAGAATCCCTCCAAA
TTCAGTCAAGTGCTGCCCTTTGCCTTCCCATCCGCCTCCAACGAGTTGGCTCCTGATGGC
CTTGGACCAGTCAAGCACAGTCATTCCTTCCTCAAGCTGCAGGTTCCTCAACTGTACAAA
ATCAAGGGGTATCAGCCATTCTGTATCCAGAGGTCTTCAACAAGTTACAGGCCTCAAAAG
CTTGCTCGAGCCCTGAGGCAAGGAGCTGAGGATGAAGGCACCACCATCATCACCCTGCCG
AAGCAGGATGCCACCCCTCAGTTCCCTGACAAGACCTCAGTCTTGAGCATGAAACCACCT
GAGGCCTTAGCTGTGTCTCCAGATTATGACCCACTTTATATTTTTAATCCCAGCCCAGGA
TTATTTGCTGTGAAGCACCCTCTGACCTACGCAGAAACCTTGATAGATTACCATCTGTGC
TCTCACCCAAAGTACAAGTTCACCAAGGAGTACCACAGTGGGTCCAGCATTCCTGTCACC
CAAAAACAGTTTCTCCATCACACGGACATCATACCCGGGATAATGCACTGGAAGAGCTTC
CAGTCCGTCGTTCTCTCATCCCTGCCTGAGACCTCTACGTCAGAGCTGACACAGAGCTGT
GATTCCCTCAATTCAGTTCTGCTTCCTATAAATGTCCCTGCCATTCTTGATGCCTTACCA
GAAGAAGACAGATTGGAAACCGTCGAACGGGAGCTCTGTGAACAGAATATAGAAGTTATG
TTGACTCCAGAAATGATCAAAGTGGAATTCTTTATGTTGGACTGCAAAGACACCAAAAAG
GAAAAGGAGGTAATACACCAAGCACAACCAGTGGAGAAGGCAGGAGAAAAGGTGCTGGAG
GAGATGAAGAATCTGCGGGCCAAAGCTCTCAACTCGTACCTGATT
>RoAe
GTGAAAACCCCCAGCAGAGAACTGAATGCTGAAGAACCATTTAATAATGTTTCACCCCTC
CTTTTGAGGAGCCTAGTGGATGAGCCCAAGCAAAGAAGAGAAGTGCCTAATCACCTCTTA
GAATCAAAGGTTTATGCAAAACTTCTGAATAATAAGGTCCAGATTCTGCATCTGGTCAAC
ATTTCTGATGAAGACATACATGTTCACATTTTACCCCCACAGACCAAATACTTTCAGATC
AAGTATGTGAAAAAGGAACACCGCCTTGTCCCTGGCTTGTCCTTCAAGGTCACCATTACA
TTTTCTCCAGATGAGTGGCGATACTATTATGATTGTATTCGTGTTCACTGTAAGGGTGAT
GACACTTTGCTTGTCCCCATCCATGCCTACCCTGTCATGAACACTCTGGACTTTCCCTCA
TTTATAAATCTATCAAATGTTCTACTTGGTGAAAGCAAAATACATGTTATCCCTTTGCAA
TGCAGCTGCCCTATAGATTTTGAGTTTCGTGTTACTTTGATTCAGTCTCATGAAGCCTTT
ACCATTGAGCCAACATCAGGAATAATTCCAGCTAATGGGAAGATGAATGTGACTGTGAAG
TTTACACCTTTTCAGTACGGGATGGCACAAATAAAAATGCAGTTATGGGTTTCACAGTTC
AACTCTCAACCCTACGAATGTGTCTTCACCGGAACATGCTACCCCAACATGGCTTTAAAA
TTAGAAGAATTTGAAAGGTTAAATACTCTCTCTAAGAAAGTAGATGTTCCTCCAGAAAAG
GCAATGACACAGATAAGTTTTCATCGACTGCCAGCCAAGGCGAAACCCCCAAAGATTAAG
GAAATTGAATATCAGAACTTGAGATTTCCAGTAGATNTATCAAATCCATTTGCTGTGGCA
ACTGTTTTAAACCAAGAACCAGGAAAATTGAAGATAAAAGAATTGAGAGAACATTTTGAC
CAAGGCAATGAGATTTCAAAAACAAGACAGATGAAGGAAGCACTCTTTGAACAGAAAGTC
AGACAGGACACATGTGAAGAGATTGAAAATCACCTTAAGTGGCGAGTGCACCTTGGTAAA
GATCCTGTGTCTTTTAAATTTAGAAAAAAATACAAGCTAGATAGAGGAGATCCTGTTTTG
GATGAGGAATTTCAGCGACTGAAGACAGAAGTTAACCACAAACGGGTCGTTCGCAGTCTG
GAAGAAATCAAGGAATTTCATCCTAATTTTGATCCACTCACTAATAACACTTGGGTCAGC
AGGTTCAGGGCCCAACGACGGTTTCAACAAGTAGCACGCAAGGTCAACATTCCCTCCAAA
TACAAGCAAGTGCTGCCCTTCGCCTTCCCATCCGGCTCCAACGACTTGGCTCCTGATGGC
CTTGGACCAGTCAAGCACAGTCATTCCTTCTTCAAGCTGCAGGTTCCTCAACTGTACAAA
ATTAAGGGGTATCAGCCATTCTTTGTCGAGAGGTCTTCAACAAGTTACAGACCTCAAAAG
CTTGCTCGAGCCCTGAGACAAGGAGCTGAGGACGAAGCCACCACCATCATAGCCCTGCCA
AAGCAGGATGCCACTCCTCAGTTCCCTGGTAAGACCTCCATCTTGAACATGAAACCACCT
GAGGCCTTAGCCACGTCTCCAGATTATGACCCACTTTACATATTTAATCCCAGCCCAGGA
TTATTTGCCGTGAAGCACCCTTTGACCTATGCAGAAACCTTGATAGATTACCATTTGTGC
ACTCATCCCAAGTACACATTCACCAAGGAGTCTCACAGTGGGTCCAGCATTCCTCTTACC
CAAAAACAGTTTCTCCATCACACGGACATTATACCTGGGATAATGTACTGGAAGAGGTTC
CAGTCTCTGATCTTCTCATCCCTGCCTGAGACCTCTAAGACAGAGATGCCACAGAGCTGT
GATAACCTCAGTTCGGTGCTGCTTCCTACAAATGTCCCTGCCATTCTGGACTCCTTACCA
GAAGAAGACAGATTGGAAACAGTCGAACGTGAGCTCTGTGAACAGAATGTAGAAGTTATG
TTGACTCCAGAAATGATCAAAGTGGAATTCCCTGCATTGGACTGCCGGGACACCAAAAAG
GAAAAGGAGGTAATACACCAAGCACAACCAATGGAGAAGGCAGGAGAAAAGGTGCTGGAG
GAAGTGAAGAATCTGCGGGCCAAAGCTCTCAACTCATACCTGATT
