# Supplementary material for: Positively selected genes in the hoary bat (Lasiurus cinereus) lineage: prominence of thymus expression, immune and metabolic function, and regions of ancient synteny
Source: PeerJ. 2022 Mar 17;10:e13130. doi: 10.7717/peerj.13130 (PMC8934532; doi:10.7717/peerj.13130)
Supplement: Supplemental Information 3 — Initially tested orthogroups that have been edge-trimmed as described in the Methods. [file peerj-10-13130-s003.zip › original.trimmed/trimmed-OG0002150.fas]

>EpFu
ATGAAGCAGTCCCGTGGGGCTGACTTGAAGAACGGGGCTCTCGTGGTTTATGAGATGGTT
CCCTCCAACACCCCTCCCTATGTCTGCTATGTCACCCTGCCTGGGGGAAGTTGCTTTGGG
AGTTTCCAGTTCTGCCCCACTAAAGCTGAGGCCCGGCGGAGCGCTGCGAAGATTGCACTG
ATGAACTCTGTGTTTAACGAACACCCTTCCCGAAGAATCACGGATGAGTTCATTGAGAAG
AGTGTCTCTGAGGCCCTGGCATCCTTCAATGGCAACAGGGAGGAAGCTGACAACCCAAAT
ACTGGGATTGGTGCCTTCCGATTCATGTTGGAATCCAACAAGGGCAAGTCAATGTTGGAA
TTCCAG
>HiAr
ATGAAACAGTCCCGTGGGGCTGACTTGAAGAATGGGGCTCTTGTGGTTTATGAGATGGTT
CCTTCCAACAGTCCTCCCTATGTCTGCTATGTTACCCTGCCTGGGGGAAGTTGCTTCGGG
AGTTTCCAGTTTTGCCCCACAAAAGCTGAGGCCCGGCGGAGTGCTGCAAAGATTGCACTA
ATGAACTCTGTGTTTAATGAACATCCTTCCCGAAGAATCACTGATGAGTTCATTGAGAAG
AGTGTCTCTGAGGCCCTGGCATCTTTCAATGGCAACAGGGAGGAAGCTGACAACCCAAAT
ACAGGGATTGGTGCCTTCCGATTCATGTTGGAATCCAACAAGGGCAAGTCAATGTTAGAG
TTCCAG
>LaCi
ATGAAGCAGTCCCGTGGGGCTGACTTGAAGAATGGGGCTCTCGTGGTTTATGAGATGGTT
CCCTCCAACACCCCTCCCTATGTCTGCTATGTCACTCTGCCTGGAGGAAGTTGCTTTGGG
AGTTTCCAGTTTTGCCCCACTAAAGCTGAGGCCAGACGGAGCGCTGCAAAGATTGCACTA
ATGAACTCTGTGTTTAACGAACATCCTTCCCGAAGAATCACTGATGAGTTCATTGAGAAG
AGTGTCTCTGAGGCCCTGGCATCCTTCAATGGCAACAGGGAGGAAGCTGACAACCCAAAT
ACTGGGATTGGTGCCTTCCGGTTCATGTTGGAATCCAACAAGGGCAAGTCAATGTTGGAA
TTCCAG
>MyLu
ATGAAGCAGTCCCGTGGGGCTGACCTGAAGAATGGCGCTCTCGTGGTTTATGAGATGGTT
CCCTCCAACACCCCTCCCTATGTCTGCTACGTCACCCTGCCTGGGGGAAGTTGCTTTGGG
AGTTTCCAGTTTTGCCCCACTAAAGCGGAGGCCCGGCGGAGCGCTGCGAAGATTGCACTA
ATGAACTCCGTGTTTAACGAACATCCTTCCCGAAGAATCACCGATGAGTTCATTGAGAAG
AGTGTCTCTGAGGCCCTGGCATCTTTCAATGGCAACAGGGAGGAAGCTGACAACCCAAAT
ACTGGGATTGGTGCCTTCCGATTCATGTTGGAATCCAACAAGGGCAAGTCAATGTTGGAA
TTCCAG
>PhDi
ATGAAGCAGTCTCGTGGGGCTGACTTGAAGAATGGGGCTCTAGTGGTTTATGAAATGGTT
CCCTCCAACACCCCTCCCTATGTCTGCTATGTCACCCTGCCTGGGGGAAGTTGTTTTGGG
AGTTTCCAGTTTTGCCCCACCAAAGCTGAGGCCCGGAGGAGTGCTGCAAAGATTGCACTA
ATGAACTCTGTGTTTAATGAACATCCTTCCCGAAGAATCACTGATGAGTTCATTGAGAAG
AGTGTCTCTGAGGCCCTGGCATCTTTCAATGGCAATAGGGAGGAAGCTGACAACCCAAAT
ACAGGGATTGGTGCCTTCCGATTCATGTTGGAATCCAACAAGGGCAAGTCAATGTTGGAA
TTCCAG
>PtVa
ATGAAGCAGTCCCGTGGGGCTGACCTGAAGAATGGGGCTCTAGTGGTTTATGAGATGGTC
CCCTCCAACAGCCCTCCCTATGTCTGCTATGTCACCCTGCCTGGGGGAAGCTGCTTTGGG
AGTTTCCAGTTTTGCCCCACAAAAGCTGAGGCCCGGCGGAGCGCTGCAAAGATTGCACTA
ATGAACTCTGTGTTTAATGAACATCCTTCCCGAAGAATCACTGATGAGTTCATTGAGAAG
AGTGTCTCCGAGGCCCTGGCATCTTTCAATGGCAACAGGGAGGAAGCTGACAACCCAAAT
ACAGGCATTGGTGCCTTCCGATTCATGCTGGAATCCAACAAGGGCAAGTCAATGTTGGAG
TTCCAG
>RhFe
ATGAAGCAGTCCCGTGGGGCTGACTTGAAGAATGGAGCTCTCGTGGTCTATGAGATGGTT
CCCTCCAACAGCCCTCCCTATGTCTGCTATGTCACCCTGCCTGGGGGAAGTTGCTTTGGG
AGTTTCCAGTTTTGCCCCACAAAAGCTGAGGCCCGGCGGAGTGCTGCAAAGATTGCACTA
ATGAACTCCGTTTTTAATGAACACCCTTCCCGAAGAATCACTGATGAGTTCATTGAGAAG
AGTGTCTCTGAGGCCCTGGCATCTTTCAATGGCAACAGAGAGGAAGCTGACAACCCAAAT
ACAGGGATTGGTGCCTTCCGATTCATGTTGGAATCCAACAAGGGCAAGTCAATGTTAGAG
TTCCAG
>RoAe
ATGAAGCAGTCCCGTGGGGCCGACCTGAAGAACGGGGCGCTAGTGGTTTATGAGATGGTC
CCCTCCAACAGCCCTCCCTATGTCTGCTATGTCACCCTGCCCGGGGGAAGCTGCTTTGGG
AGTTTCCAGTTTTGCCCCACAAAAGCAGAGGCCCGGCGGAGTGCTGCAAAGATTGCCCTA
ATGAACTCTGTGTTTAATGAACATCCTTCCCGAAGAATCACTGATGAGTTCATTGAGAAG
AGTGTCTCTGAGGCCCTGGCATCTTTCAATGGCAACAGGGAGGAAGCTGACAACCCAAAT
ACAGGCATTGGTGCCTTCCGATTCATGCTGGAATCCAACAAGGGCAAGTCAATGCTGGAG
TTCCAG
