# Supplementary material for: Positively selected genes in the hoary bat (Lasiurus cinereus) lineage: prominence of thymus expression, immune and metabolic function, and regions of ancient synteny
Source: PeerJ. 2022 Mar 17;10:e13130. doi: 10.7717/peerj.13130 (PMC8934532; doi:10.7717/peerj.13130)
Supplement: Supplemental Information 3 — Initially tested orthogroups that have been edge-trimmed as described in the Methods. [file peerj-10-13130-s003.zip › original.trimmed/trimmed-OG0002151.fas]

>EpFu
ATGGCTGCCCAGATCAAGCTCCTCCTAGAAATTCCTGAGAAGATCTGGAGCTCGATGGAA
GCCTCTCAGCACCTCCACGCCACACAGCTGTACCTGCTCTGCTGCCACCTGCACAGCCTG
CTCCAGCTGGATTCTTCCGGCTCCCGCTACAGCCCTGTCCTCTCCCGCTTCCCCATACTC
ATCCGGCAGGTGGCAGCGGCCAGCCACTTCCGGACAACCATTCTGCATGAAAGCAAGATG
CTGCTCAAATGCCAGGCTGTGTCGGACCAAGCAGTAGCGGAGGCCCTGTGCTCTATAATG
CTCTTAGAAGAGAGTTCTCCTCGCCAAGCCCTGGCAGACTTCCTGTTGGCCAGAAAGGCA
GCTATTCAGAAACTTCTCAACCAGCCGCACCATGGTGCTGGTATCAAGGCTCAGATTTGC
TCATTAGTGGAGTTGCTGGCCACCACTTTGAACCAAGCTCATGCTCTCTTCTACACTTTA
CCAGAAGGGCTGCTGCCAGACCCATCCCTGCCATGCGGCTTGCTCTTCTCAACTCTGGAG
ACCATCACAGGCCAGCATCCTACCGAAAAGGGCGTCGGTGTTCTCCAAGAAGAGATGAAG
CTCTGCAGCTGGTTCAAGCACCTGCCGGCGTCCATTGTCGAGTTCCGGCCGGCTCTGCGG
ACCCTCGCACGTCCCATCAGCCAGGAGTACCTAACCGACACGCTGCAGAAGTGGATCCAC
ATGTGCAAGGAAGACATTAAGAACGGGATCACCAACCTGCTCATGTTCGTGAAGAGCATG
AAAGGCCTGGCGGGGATCCGGGACGCCGTGTGGGAACTCCTTACCCATGAGTCCACCAGC
CGCAGCTGGGACGTGGTGTGCCGGCGGCTTCTGGAGAAGCCCCTCTTGTTGTGGGAGGAT
CTGATGCAGCAGCTCTTCCTTGACCGATTACAGACGCTGACAAAAGAGGGCTTTGACTCC
ATCTCCATGAGCTCCAGGCAGCTCCTCACCTCCGCCTTGCAGGAGCTCGAGAGCAGCCCC
AGCAAGTCTGCGTCCAACAAGCACATCCACTTTGAGCACAACATGTCTCTCTTCCTCTGG
TCTGAGAGTCCCGGTGACCTGCCTTCCGATGCCGCCTGGGTCAGCGTGGCGAGCCGGGGC
CCGTTGGGCGGCAGTGGGCTCTCCATGAAAGCTCAAGCTGTCAGCCCTTGTGTGCAAAAC
TTCTGCGCTGCCCTAGACGCTAAACTGAAGGTGAAACTGGATGACCTCCTGGCTTACCTT
CCCTCTGACGACTCGTCACTGTCCAAGGAGGTCACCCCCGTGCAAGCCAAGAACTGTGCC
TTTGACAGGTACGCGGACGCCGGGACTGTGCAGGAGATGCTGCGGACTCACTCGGTGGCC
TGCATCAGGCACATCACGGACTGCGTCCGGGCAGAGCTGCAGAGCATCGAGGAAGCTGTG
CAAGGCCAGCAGGGTGCCCTGGGCCGTGACAAGCTGCATGCGGTCCTCTTCATGGCCAGG
CTCTGCCAGTCCCTGGGAGAACTGTGTCCTCACCTGAAGCAGTGCATCCTGGGAAAATCT
GGGAGCTCTGAGAAACCAGCAAGGGATTCCAGGGCTCTGAAAAAACAAGGAAAGGGGAAA
ACGGAGAAAGTCCTACCTACGCAGGCCCAGTGGCAGGAAGTTAAGGAGCTCCTCCTGCAG
CAGAGTGTGATGGGCTACCGGGTCTGGAGCTCGGCGGTTGTGCAGGTTTTAGCTCATGGA
TTTGCCCAGTCATTACTTCTAGATGATGCTGGTTCAGTCCTGGCCACGGCCACCAGCTGG
GATGAACTAGAAATTCAGGAGGAAGCGGAGTCTGGCAGCAGCATCACATCCAAGATCCGA
CTCCCTACCCAGCCGTCCTTCAGCTTGTGCCAGGAAATTAACCGGGTTGGAGGCCATGCC
TTGCCCAAGGTGACGCTGCAGGAGATGCTGAAAAACTGTGTGGCTCAAGTAGTAGCTGCC
TATGAGAAACTCTCAGACGGAAAAGAGATGAAGAGAGAAGGTGCGTTCCCAATGACCCAG
AACCGGGCACTGCAGCTGCTTTACGACCTGCGCTACCTCAGCACTGTGCTCACAGCCAAG
GGTGAAGAGGTGAAAAGTGGCCGCAGCAAACAGGACTCCAGAATTGAGAAAGTGGCTGAC
TACTTGGAAGCACTCATTGATCCTTTTGACCTGGATGTGTTCACACCACACCTCAACAGC
AACCTCACGCGCCTGGTGCAGCGAACTTCTGTTCTGTTTGGACTGGTTACTGGTACAGAG
AATCAGTTCACCCCCAGGAGCAGTACATTCAACTCGCAAGAGCCCCATAACATACTGCCG
CTGGCATCGAGTCAGATCAGGTTTGGACTTCTTCCACTGAGCATGACAAGCACTCGAAAG
GCCAAATCAACCAGAAGCATCGAATCC
>HiAr
ATGGCTGCCCAGATCAAGCTCCTCCTAGAAATTCCTGAGAAGATCTGGAGCGCGATGGAG
GCCTCTCAGTATCTCCACGCCACTCAGCTTTACCTGCTGTGCTGCCACCTTCACAGCCTG
CTCCAGCTGGATTCTTCCAGCTCTCGATACAGCCCCATCCTCTCCCGATTCCCCATACTC
GTCCGGCAGGTGGCAGCAGCCAGCCACTTCCGGGCAACCATTCTGCATGAAAGCAAGATG
CTGCTCAAATGCCAAGCCGTGTCTGACCAAGCTGTAGCGGAGGCCCTGTGCTCTATGATG
CTCTTAGAAGAGAGCTCTCCTCGCCAAGCCCTAACGGACTTCCTGTTGGCCAGAAAGGCA
GCTATTCAGAAACTCCTCAACCAGCCGCACCACGGTGCTGGTATCAAAGCTCAGATTTGC
TCGTTAGTGGAGTTGCTGGCCACCACTTTGAACCAAGCTCACGCTCTTTTCTACACTTTA
CCAGAAGGGCTGCTTCCAGATCCGTCCCTGCCATGTGGCTTGCTCCTCTCAACTCTAGAG
ACCATCACAGGCCAGCATCCTGCCGGAAAGGGCACTGGTGTTCTGCAAGAAGAGATGAAG
CTTTGCAGCTGGTTCAAACACCTACCAGCATCCATCGTCGAGTTCCAGCCGGCTCTCCGG
ACCCTTGCACATCCCATCAGCCAGGAGTACCTGAAAGACACGCTGCAGAAATGGATCCAC
ATGTGTAATGAAGACATTAAAAACGGGATCACCACCCTGCTTATGTACGTGAAGAGCATG
AAAGGTCTCGCAGGGATCCGGGATGCCATGTGGGAATTACTTACCAATGAGTCCACCAGT
CACAGCTGGGATATGGTGTGTCGCCGGCTCCTGGAGAAGCCACTGTTGTTCTGGGAGGAT
TTGATGCAGGAACTGTTCCTTGACCGATTACAGACTCTGACGAAAGAGGGCTTTGACTCC
ATCTCCACTAGTTCCAAAGAGCTCCTCGTTTCAGCTTTGCAGGAACTTGAAAGCAGCACC
AGCAACTCCCCCCCAAACAAGCACATCCACTTTGAGCATAACATGTCTCTGTTCCTCTGG
ACCGAGAGCGCTAATGACCTGCCTTCTGATGCCGCCTGGGTCAGCGTGGCCAGCCGGGAT
CAGCTTGCCAGCAGCGGGCTCTCCATGAAAGCTCAAGCTGTTAGCCCCTGTGTACAGAAC
TTCTGTTCTGCCCTAGACTCTAAACTGAAGGTGAAATTGGATGACCTCCTGACTTACCTT
CCCTCGGGTGACTCGTCTCTGACCAAGGACATCACCCCCATGCAAGCCAAGAACTGTGCG
TTTGACAGATATGCAGACGCTGGGACTGTGCAGGAAATGCTGCGGACTCACTCCGTGGCC
TGCATCAAGCACATCACAGACTGCATCCGGGCGGAGCTGCAGAGCATCGAGGAAGTTGTG
CTAGAGCAGCAGGATGCCCTCGATGGTGTCAAGCTGCATGCGGTCCTTTTCATGGCCAGA
CTCTGTCAGTCATTGGCCGAGCTGTGTCCTCACCTGAAGCAGTGCATCTTGGGCAAATCA
GGGAGCTCCGAGAAACCAGTGAGGGATTCCAGGGCTCTGAAGAAACAGGGAAAGGGGAAG
CCTCAGGAAGTCCTTCCCATGCAGGCCCAGTGGCAGGAAGTCACGGAGCTGCTCCTCCGG
CAGAGCGTGATGGGCTACCGGGTCTGGAGCTCAGCAGTTGTGCACGTTTTGGCTCATGGA
TTTGCCCAGTCATTACTTTTAGATGATGCTGGCTCAATCCTGGCCACAGCCACCAGCTGG
GATGAACTAGAAATTCAGGAGGAAGCAGAGTCTGGCAGCAGCGTCACATCCAAGATCCGA
CTCCCTACACAGCCCTCCTTTAGCTTATGCCAGGAAATCAATCGGGTTGGAGGCCATGCC
TTGCCAAAGGTGACACTGCAGGAGATGCTGAAAAGCTGTATGGTTCAAATAGTAGCTGCC
TATGAGAAACTTTCAGAAGAAAAACAGATGAAGAAAGAAGGTGCATTTCCAATGACCCAG
AATCGGGCACTGCAGCTGCTTTATGACCTGCGTTATCTCAACATTGTTCTGACAGCCAGG
GGTGAAGAAGTGAAAAGTGGCCGCAGCAAACAGGACTCCAGAATCGAGAAAGTGACTGAC
GACTTGGAAGCACTCATTGACCCATTCGACCTGGATGTTTTCACACCACATCTCAACAGC
AACCTTAATCGCCTGGTGCAGCGAACTTCTGTTCTGTTTGGATTGGTTACTGGTACAGAG
AATCAGTTCACCCCCAGGAGCAGTACATTCAACTCCCAGGAGCCCCATAACATACTGCCC
CTGGCATCGAGTCAGATCAGGTTCGGGCTTCTTCCACTGAGCACGACAAGCACTCGAAAG
GCCAAATCAACCAGAAGCATCGAATCC
>LaCi
ATGGCTGCCCAGATCAAGCTCCTCCTGGAAATCCCCGAGAAGATCTGGAGCTCCATGGAA
GCCTCTCAGCACCTCCACGCCACGCAGCTGTACCTGCTCTGCTGCCACCTGCACAGCCTG
CTCCAGCTGGACTCCTCCGGCTCCCGATANNNNNNNNNNNNNNNNNNNNNNNNNNNNNNN
NNNNGGCAGGTGGCAGCCGCCAGCCACTTCCGGACAACCATTCTGCATGAAAGCAAGATG
CTGCTGAGATGCCAGTCCGTGTCGGACCAAGCCGTGGCGGAGGCCCTGTGCTCTCTGATG
CTCTTAGAAGAGCGTTCTCCTCGCCAAGCCCTGGCAGACTTCCTGTTGGCCAGAAAGGCA
GCTATCCAGAAACTTCTCAACCAGCCGCACCATGGCGCGGGTATCAAGGCTCAGATCTGC
TCATTAGTGGAGTTGCTGGCCACCACTTTGAACCAAGCGCATGCTCTCTTCTATACTTTA
CCGGAAGGGCTGCTGCCAGACCCATCCCTGCCATGTGGCTTGCTCTTCTCAACTCTGGAG
ACCATCACAGGCCAGCATCCTACTGAAAAGGGCACCGCTGTTCTCCAAGAAGAGATGAAG
CTCTGCAGCTGGTTCAAGCACCTGCCGGCATCCATTGTCGAGTTCCGGCCGGCGCTGCGG
ACCCTCGCACATCCCATCAGCCAGGAGTATCTCACCGACACGCTGCAGAAGTGGATCCAC
ATGTGCAAGGAGGACATTAAAAACGGCATCACCAGCCTGCTCCTGTTCGTGAAGAGCATG
AAGGGCCTGGCGGGCATCCGGGACGCCGTGTGGGAGCTCCTCGCCACCGAGGCGAGCAGT
CGCAGCTGGGACGTGGTGTGCCGGCGGCTTCTGGAGAAGCCCCTCTTGCTGTGGGAGGAG
CTGATGCAGCAGCTGTTCCTCAACCGGTTACAGACGCTGACGAAAGAGGGCTTTGACTCC
ATCTCCAGGAGCTCCAGCCAGCTCCTCGCCTCCGCCCTGCAGGAGCTCGAGAGCAGCGGC
AGCAAGTCTGCTCCCCACAAGCACATCCACTTGGAGCACAACATGTCTCTCTTCCTCTGG
TCCGAGAGTCCCGGCGACCTGCCTCCCGACGCCGCCTGGGTCAGCGTGGCCAGCCGGGGC
CCGCTGGGCGCCAGTGGGCTGTCCATGAAAGCGCAGGCCGTCAGCCCTTGTGTGCAAAAC
TTCTGCGCGGCCCTGGACGCCCAGCTGAAGGTGAAACTGGACGACCTCCTGGCTTACCTT
CCCTCCGACGACTCACCCCCGTCCCAGGAGGTCACCCCCGCGCCAGCCAAGAACTGTGCC
TTTGACAGGTACGCGGACGCCGGCACCGTGCAGGAGATGCTGCGGACCCACTCGGTGGCC
TGCGTCAAGCACATCACGGACTGCGTCCAGGCCGAGCTGCAGAGCCTTGGGGAGGCCGTG
CAAGGCCAGCGGGACGCGCTGGGCCGGGACAAGCTGCATGCGGTCCTGTTCATGGCCAGG
CTCTGCCAGTCCCTGGGAGAACTGTGCCCTCACCTGAAGCAGTGCATCCTGGGGAAATCT
GGGAGCGCGGAGAAACCGGCGAGGGATGCCAGGGCTCTGAAGAAACAGGGGAAGGGGAAA
GCGGAGGGAGTCCCACCGACGCAGGCCCAGTGGCAGGAAGTCAAGGGGCTCCTGCTGCAG
CAGAGCGTGGCGGCCTACCGCGTCTGGAGCGAGGCGGTTGTGCAGGTTTTGGCTCATGGG
TTTGCCCAGGCACTACTTTTAGATGATGCTGGCTCAGTCCTGGCCACGGCCACCAGCTGG
GATGAACTGGAAATTCAGGAGGAAGCCGAGTCTGGAAGCAGCATCACATCCAAGATCCGA
CTCCCTACCCAGCCGTCCTTCGGCTTGTGCCAGGAAATCAATCGGGTCGGAGGCCATGCC
TTGCCCAGAGTGACGCTGCAGGAGATGCTGAAAAACTGCGTGGCTCAAGTAGTAGCCGCC
TACGAGAAACTCTCAACAGGAAAAGAGGTGAAGAGAGAAGGTGCATTCCCAGTGACGCAG
AACCGGGCACTGCAGCTGCTTTACGACCTGCGCTACCTCAGCACTGTGCTCTCAGCCAAG
GAGGAAGAGGGGAAAAGTGGCCGCAGCAAACAGGACTCCAGAATTGAGAAAGTGGCTGAC
TACTTGGAAGCACTCATCGATCCTTTTGACCTGGATGTGTTCACGCCACACCTCAACAGC
AACCTCACGCGCCTGGTGCAGCGAACTTCCGTTCTATTTGGACTGGTGACGGGTACAGAG
AATCAGTTCACCCCCAGGAGCAGTACATTCAACTCCCAGGAACCCCATAACATCCTCCCG
CTGGCCTCGAGTCAGATCAGGTTTGGACTTCTTCCACTGAGCATGACAAGCACTCGGAAG
GCCAAGTCAACCAGAAGCATCGAATCC
>MyLu
ATGGCTGCCCAGATCAAGCTCCTCTTAGAAATCCCTGAGAAGATCTGGAGCTCGATGGAA
GCCTCCCAGTACCTCCACGCCACACAGCTGTACCTGCTCTGCTGCCACCTGCACAGCCTG
CTCCAGCTGGATTCTTCCGGCTCCCGATACAGCCCTGTCCTCTCCCGCTTCCCCATACTC
ATCCGGCAGGTGGCAGCGGCCAGCCACTTCCGGTCAACCATTCTGCATGAAAGCAAGATG
CTGCTCAAATGCCAGGCTGGGTCAGACCAAGCAGTGGCGGAGGCCCTGTGCTCTATAATG
CTCCTAGAAGAGAGTTCTCCTCGCCAAGCCCTGGCAGACTTCCTGTTGGCCAGAAAGGCA
GCTATTCAGAAACTCCTCAACCAGCCGCACCACGGTGCTGGTGTCAAGGCTCAGATTTGC
TCATTAGTGGAGTTGCTGGCCACCACTTTGAACCAAGCGCATGCTCTTTTCTACACTTTA
CCGGAAGGGCTGCTGCCAGACCCGTCCCTGCCATGTGGCTTGCTCTTCTCAACTCTGGAG
ACCATCACAGGCCAGCATCCTACTGAAAAGGGCATCGGCGTTCTCCAAGAAGAGATGAAG
CTCTGCAGCTGGTTCAAGCACCTGCCGGCATCCATTGTCGAGTTCCGGCCGGCTCTGCGG
ACCCTCGCACATCCCATCAGCCAGGAGTACCTAACCGACACGCTGCAGAAATGGATCCAC
ATGTGCAAGGAAGACATTAAAAACGGGATCACCAGCCTGCTCATGTTCGTGAAGAGCATG
AAAGGCCTGGCGGGGATCCGGGACGCCGTGTGGGAACTACTTACCAACGAGTCCACCAGT
CGCAGCTGGGACGTGGTGTGCCGGCGGCTTCTGGAGAAGCCCCTCTTGTTGTGGGAGGAT
TTGATGCAGCAGCTGTTCCTTGACCGATTACAGACGCTGACAAAAGAGGGCTTTGACTCT
ATCTCCACGAGCTCTAGGCAGCTCCTCACCTCCGCCTTGCAGGAGCTCGAGAGCAACACC
AGCAAGTCCGCTTCCAACAAGCACATCCAATTTGAGCACAACATGTCTCTCTTCCTCTGG
TCCGAGAGTCCCGGTGACCTGCCTCCCGACGCCGCCTGGGTCAGCGTGGCGAGCCGGGGC
CCATTTGGCGGCAGTGGGCTCTCCATGAAAGCTCAAGCTGTCAGTCCTTGTGTACAAAAC
TTCTGTGCTGCCCTAGATGCTAAACTGAAGGTGAAACTGGATGACCTCCTGGCTTACCTT
CCCTCTGACGACTCGTCACTGCCCAAAGAGGTCACCCCCGTGCAAGCCAAGAACTGTGCC
TTTGACAGGTACGCAGACGCCGGGACTGTGCAGGAGATGCTGCGGACTCACTCGGTGGCC
TGCATCAAGCACATCACGGACTGCGTCCGGGCAGAGCTGCAGAGCATCGAGGAAGCTGTG
CGAGGCCAGCAGAATGCCCTGGGCCGTGACAAGCTGCATGCGGTCCTCTTCATGGCCAGG
CTCTGCCAGTCCCTGGGAGAACTGTGTCCTCACCTGAAGCAGTGCATCCTGGGAAAGTCT
GGGAGCTCTGAGAAACCAGCAAGGGATTCCAGGGCTCTGAAAAAACAAGGAAAGGGGAAA
ACGGAGAAAGTCCTACCTACGCAGGCCCAGTGGCAGGAAGTGAAGGAGCTCCTCCTGCAG
CAGAGTGTGATGAGCTACCGGGTCTGGAGCTCGGCGGTGGTGCAAGTTTTAGCCCATGGA
TTTGCCCAGTCATTACTTTTAGATGATGCTGGCTCAGTCCTGGCCACGGCCACCAGCTGG
GATGAACTAGAAATTCAGGAGGAAGCGGAGTCTGGCAGCAGCATCACATCCAAGATCCGA
CTCCCTGTCCAGGTAAGCCGGGGCCCCTGTCAGGAAATTAATCGGGTTGGAGGCCATGCC
TTGCCCAAGGTGACGCTGCAGGAGATGCTGAAAAACTGTGTGGCTCAAGTAGTAGCTGCC
TATGAGAAACTCTCAGAAGGAAAAGAGACGAAGAGAGAAGGTGCATTTCCAATGACCCAG
AACCGGGCACTGCAGCTGCTTTACGACCTGCGGTACCTCAGCACTGTGCTCACAGCCAAG
GGTGAAGAGGTGAAAAGTGGCCGCAGCAAACATGACTCCAGAATTGAGAAAGTAACTGAC
TACTTGGAAGGACTCATTGATCCCTTTGACCTGGATGTGTTCACACCACACCTCAACAGC
AACCTCACACGCCTGGTGCAGCGAACTTCTGTTCTATTTGGACTGGTTACTGGTACAGAG
AATCAGTTCACCCCCAGGAGCAGCACATTCAACTCGCAAGAACCCCATAACATACTGCCG
CTGGCATCGAGTCAGATCAGGTTTGGACTTCTTCCACTCAGCATGACAAGCACTCGAAAG
GCCAAATCAACCAGAAGCATCGAATCC
>PhDi
ATGGCTGCCCAGATCAAACTCCTCTTAGAAATCCCTGAGAAGATCTGGAGCGCGATGGAG
GCCTCTCAGTATCTCCACGCCACACAGCTCTACCTGCTCTGCTGCCACCTGCACAGCCTG
CTCCAGTTGGATTCTTCTGGCTCCCGATACAGCCCCGTCCTCTCCCGATTCCCCATACTC
ATCCGGCAGGTGGCAGCAGCCAGCCACTTCCGGTCAACCATTCTGCATGAAAGCAAGATG
CTGCTCAAATGCCAAGCCGTGTCGGACCAAGCTGTAGCTGAGGCCCTGTGCTCTATAATG
CTCTTAGAAGAGAGTTCTCCTCGCCAAGCCCTGACAGACTTCCTGTTGGCCAGAAAGGCA
GCTATTCAGAAACTTCTCAACCAGCCGCACCATGGTGCTGGCATCAAGGCTCAGATTTGC
TCGATAGTGGAGTTGCTGGCCACCACTTTGAACCAAGCTCATGCTCTTTTCTACACTTTA
CCAGAAGGTCTGCTGCCAGATCCCTCCCTGCCATGTGGCTTGCTCTTCTCAACTCTAGAG
ACCATCACAGGGCAGCATCCTACCGAAAAGGGCATTGGTGTTCTACAAGAAGAGATGAAG
CTCTGCAGCTGGTTCAAACACCTGCCAGCATCCATTGTGGAGTTCCAGCCGGCTCTCCGG
ACCCTCGCACATCCCATCAGCCAGGAGTACCTGACAGACACGCTGCAGAAATGGATCCAC
ATGTGCAATGAAGACATTAAAAACGGAATCACCAACCTCCTTATGTTCGTGAAGAGCATG
AAAGGCCTGGCAGGCATCCGGGATGCCGTGTGGGAATTACTTACCAACGAGTCCACCAAT
CACAGCTGGGATGTGGTATGCCGGCGGCTTCTGGAGAAGCCATTCTTGTTCTGGGAGGAT
TTGATGCAGCAGCTGTTCCTTGACCGATTACAGACATTGACAAAAGAGGGCTTTGACTCC
ATCTCCACTAGCTCCAGAGAGCTCCTCATTTCCGCTCTGCAGGAGCTTGAGAGCAGCACC
GGCAAGTCCACTTCAAACAAGCACATCCACTTTGAGCATAACATGGCTCTCTTCCTCTGG
TCCGAGAGTCCCAGTGACCTGCCTTCCGATGCTGCCTGGGTCAACGTGGCAAACCGGGAT
CAGTTTGCTAGCAGTGGGCTCTCCATGAAAGCTCAAGCTGTCAGCCCTTGTGTCCAGAAC
TTCTGTGCTGCCCTAGATTCTAAACTGAAGGTTAAATTGGATGATCTCCTTGCTTACCTT
CCCTCCGATGACTCGTCACTGTCCAAGGAGGTCTCCCCCATACAAGCCAAGAGCTGTGCC
TTTGACAGGTATGCGGATGCTGAAACTGTGCAGGAGATGCTCCGGATTCACTCGGTGGCC
TGCATCAAGCACATCATGGACTGCATCCGGGCAGAGCTGCAGAGCATCGAAGAAGTTGTG
CAAGGCCAGCAGGATGCCCTCAGCGGGGTCAAGCTGCATGCAGCCCTTTTCATGGCGAGA
CTCTGCCAGTCACTGGGAGAACTGTGTCCTCACCTGAAGCAGTGCATCTTGGGAAAATCT
GGGAGCTCTGAAAAACCAGCAAGAGATTCTAAGGCTCTGAAAAAACAGGGGAAGGGGAAA
GCGCAGAAAGTCCTGCCTACACAGGCCCAGTGGCAGGAGGTTAAGGAACTCCTCCTGCAG
CAGAGTGTGATGGGCTACCGGGTCTGGAGCTCAGCAGTCGTGAAGGTTTTGGCTCATGGC
TTCGCCCAGGCACTGCTTTTAGATGATGCTGGCTCAGTCCTGGCCATGGCTACCAACTGG
GATGAACTAGAAATTCAGGAGGAAGCAGAGTCTGGCAGCAGCATCACATCCAAGATCAGA
CTCCCTATCCAGCCGTCCTTCAGCTTGTGCCAGGAAATTAATCGGGTTGGAGGCCATGCC
CTGCCCAAGGTGACGCTGCAAGAGATGCTGAAAAGCTGTATGGTTCAAGTAGTAGCTGCC
TATGAGAAACTCTCTGGAGAAAACCAGATGAAGAAAGAAGGTGCATTTCCAATGACCCAG
AATCGGGCACTGCAGCTGCTTTATGATCTGCGTTATCTCAACATTGTTCTGGCAGCCAAG
GGTGAAGAGGTGAAAAGTGGTCGCAGCAAACAGGACTCCAGAACCGAGAAAGTGACCGAC
TATTTGGAAGCACTCATCGACCCCTTTGACCTGGATGTTTTCACACCCCACCTCAACAGC
AACCTGAATCGCCTGGTGCAGCGCACTTCCGTTCTCTTTGGACTGGTCACCGGGACAGAG
AATCAGTTCACCCCCAGGAGCAGTACATTCAACTCCCAAGAACCCCATAACATACTGCCA
CTGGCATCAAGTCAGATCAGGTTTGGGCTTCTTCCACTGAGCATGACAAGCACTCGAAAG
GCCAAATCCACCAGAAGCATTGAATCA
>PtVa
ATGGCTGCCCAGATCAAGCTCCTCTTAGAAATTCCTGAGAAGATCTGGAGCGCGATGGAG
GCTTCTCAGTACCTCCATGCCACACAGCTCTACCTGCTCTGCTGCCACCTTCACAGCCTG
CTCCAGCTGGATTCTTCCGGCTCCCGATACAGCCCCATCCTCTCCCGATTCCCCATACTC
ATCCGGCAGGTGGCAGCGGCCAGCCACTTCCGGTCAACCATTCTGCATGAAAGCAAGATG
CTGCTCAAATGCCAAGCCATGTCTGACCAAGCTGTAGCCGAGGCCCTGTGCTCCATAATG
CTCTTAGAAGAGAGTTCTCCTCGCCAAGCCCTCACAGACTTCCTGTTGGCCAGAAAGGCG
GCTATCCAGAAACTCCTCAACCAGCCACACCATGGTGCTGGAATCAAGGCTCAGATTTGC
TCATTAGTGGAGTTGCTGGCCACCACCTTGAACCAGGCTCATGCTCTTTTCTACACTTTA
CCAGAAGGTCTGCTTCCAGATCCGTCCCTGCCATGTGGCCTGCTCTTCTCAACTCTGGAG
ACCATCACAGGCCAGCATCCCGCCGGGAAGGGCACCGGTGTCCTGCAAGGAGAGATGAAG
CTCTGCAGCTGGTTCAGACACCTGCCCGCGTCCATCGTCACGTTCCAGCCGGCTCTGCGG
ACCCTCGCGCACCCCATCAGCCAGGAGTACCTGCAAGACACGCTGCAGCAGTGGGCCCAC
ATGTGTAATGAGGACATTAAAAACGGGATCACCAACCTGCTTATGTACGTGAAGAGCATG
AAAGGTCTCGCGGGGATCCGGGATGCCATGTGGGAATTGCTTACCAACGAGTCCACCAGT
CACAGCTGGGATGTGATATGTCGCCGGCTTCTGGAGAAGCCACTCCTGTTCTGGGAGGAT
TTGATGCAACAGCTGTTCCTCGACCGATTACAGACTCTGACAAAAGAGGGCTTTGACTCC
ATCTCCACGAGCTCCAAAGAGCTCCTCGTTTCAGCTTTGCAGGAACTTGAAAGCAGCACC
AGCAATTCCACTTCAAGCAAACACATCTACTTCGAGCACAACATGTCTGCCTTCCTCTGG
TCCGAGAGTCCTAACGACCTGCCTTCTGACGCCGCCTGGGTCCCCGTGGCAAACCGGGGG
CAGTTTGCCGGCAGCGGGCTCTCCATGAAAGCTCAGGCTGTCAGCCCTTGTGTGCAGAAC
TTCTGCTCTGCCCTAGATTCTAAACTCAAGGTGAAGCTGGATGACCTCCTGGCTTACCTT
CCCTCTGGTGACTCGTCACTGTCCAAGGATGTCTCCCTCACGCAAGCCAAGACCTGTGCC
TTTGACAGATACGCAGATGCTGGGACTGTGCAGGAAATGCTGCGGACTCACTCGGTGGCG
TGCATCAGGCACGTCGCGGACTGCATTCGGGCAGAGCTGCAGAGCATTGAAGAAGCAGTG
CGAGGGCAGCAGGCGGCCCTCAGCGCAGTCAAGCTGCATGCGGTCCTTTTCATGGCCAGA
CTCTGCCAGTCACTGGGAGAACTGTGTCCTCACCTGAAGCAGTGCATCTTGGGAAAACCA
GGGAGCTCCGAGAAACCAGCAAGGGATTCTAGGGCTCTGAAGAAACAGGGAAAGGGGAAA
ACTCAGGAAGTCCTTCCTGCTCAGGCCCAGTGGCAGGAAGCGAAGGAACTCCTCCTCCAG
CAGAGCCTGCTGGGCCACCGGGTCTGGAGCTCGGCAGTTGTCAGGGTTTTGGCTCATGGG
TTCACCCAGTCGTTGCTCTCAGATGATGCTGGCTCAGTCCTGGCCACGGCCACCAGCTGG
GATGAACTGGAAATCCAGGAGGAAGCCGAGTCTGGCAGCAGCATCACCTCCAAGATCCGA
CTCCCCGCGCAGCCGTCCTTTAGCTTATGCCAGGAAATCAATCGAGTTGGAGGCCATGCC
TTGCCAAAGGTGACACTGCAGGAGATGCTGAAAAGCTGTATGGTTCAAGTAGTAGCTGCC
TATGAGAAACTTTTGGAAGAAAAAGACATGAAGAAAGAAGGCGCCTTCCCAATGACCCAG
AATCGGGCACTGCAGCTGCTTTATGATCTACGTTATCTCAACATTGTTCTGACAGCCAAG
GGCGAAGAGGTGAAAAGCAGCCGCAGCAAACAGGACTCCAGGATTGAGAAGGTGGCCGAC
TCCTTGGAAGCATTCATCGACCCGTTCGACTTGGACGTTTTCACACCTCACCTCAACAGC
AACCTTAATCGCCTGGTGCAGCGAACTTCTGTTCTATTTGGATTGGTGACTGGTACGGAG
AATCAGTTCACCTCCAGGAGCAGTTCATTCAACTCCCAAGAACCCCATAACATACTTCCG
CTGGCATCGAGTCAGATCAGGTTTGGACTTCTTCCACTGAGCATGACAAGCACTCGAAAG
GCCAAATCATCCAGAAGCATCGAGTCA
>RhFe
ATGGCTGCCCAGATCAAGCTCCTGTTAGAAGTTCCTGAGAAGATCTGGAGCGCGATGGAG
GCCTCTCAGTATCTCCATGCCACTCAGCTCTACCTGCTGTGCTGCCACCTTCACAGCCTG
CTCCAGCTGGATTCTTCCAGCTCCCGATACAGCCCCATCCTCTCCCGATTCCCCATACTC
ATCCGGCAGGTGGCAGCAGCCAGCCACTTCCGGTCAGCCATTCTGCATGAAAGCAAGATG
CTGCTCAAAGGCCAAGCCGTGTCTGACCAAGCTGTAGCGGACGCCCTCTGCTCTATAATG
CTCTTAGAAGAGAGTTCTCCTCGCCAGGCCCTAACAGACTTCCTGTTGGCCCGAAAGACA
GCTATTCAGAAACTCCTCAACCAGCCGCACCATGGTGCTGGTATCAAAGCTCAGATTTGC
TCGTTAGTGGAGTTGCTGGCCACCACTTTGAACCAAGCTTATGCTCTTTTCTACACTTTA
CCAGAAGGGCTGCTTCCAGATCCATCCCTGCCATGTGGCTTGCTCTTCTCAACTCTGGAG
ACCATCACAGGCCAGCATCCTACCGGAAAGGGCATTGGTGTTCTGCAAGAAGAGATGAAG
CTTTGCAGCTGGTTCAAACACCTACCAGCATCCATTGTCGAGTTCCAGCCGGCTCTCCGG
ACGCTTGCACATCCCATCAGCCAGCAGTACCTGAAAGACACGCTGCAGAAATGGATCCAC
ATGTGTAATGAAGACATTAAAAACGGGATCACCAACCTGCTTATGTACGTGAAGAGCATG
AAAGGGCTCGCGGGGATCCGGGACGCCATGTGGGAATTACTTACCAACAAGTCCACCAGT
CACAGCTGGGATGTGGTGTGTCGCCGACTCCTGGAGAAGCCACTCTTGTTCTGGGAGGAT
TTGATGCAGCAACTGTTCCTTGACCGATTACAGACTCTGACAAAAGAGGGCTTTGACTCC
ATCTCCACTAGTTCCAAAGAGCTCCTCGTGTCAGCCCTGCAGGAACTGGGAAGCACCACC
AGCAACTCCGCTGCAAACAAGCACATCCACTTTGACCATAACATGTCTCTGTTCCTCTGG
TCCGAGAGTGCTAATGACCTGCCTGCCGATGCCGCCTGGGTCAGCGTGGCCAACCGGGGT
CACTTTGCTGGCAGTGGGCTCTCCATGAAAGCTCAAGCTGTTAGCCCCTGTGTCCAGAAC
TTCTGTTCTGCCCTAGATTCTAAACTGAAGGTGAAACTGGATGACCTCCTGACTTACCTT
CCTTCTGGTGACACGTCTCTGTCCAAGGACGTCACCCCCATGCAAGCCAAGAACTGTGCG
TTTGACCGATACGCAGACGCCGGGACTGTGCAGGAAATGCTGCGCACTCACTCCGTGGCC
TGCATCAAGCACATCACAGACTGCATCCGGGCAGAGCTGCAAAGCATCGAGGAAGTTGTG
CAAGGGCAACAGGATGCCCTCGACGGTGGCAAGCTGCATACGGTCCTTTTCATGGCCAGA
CTCTGCCAGTCACTGGCCGAACTGTGTCCTCACCTGAAGCAGTGCATCTTGGGAAAATCA
GGGAGCTCTGAGAAACCAGCGAGGGATTCCAGGGCTCTGAAAAAACAGGGAAAGGGGAAA
GCTCAGGAAGTCCTTCCTATGCAGGCCCAGTGGCAGGAAGTTAAGGAACTCCTCCTCCAG
CAGAGTGTGATGGGCTACCGGGTCTGGAGCTCAGCAGTTGTGAAAGTTTTAGCTCATGGA
TTCGCCCAGTCATTACTTTTAGATGATGCCGGCTCAATCCTGGCCACAGCCACCAGCTGG
GATGAAATAGAAATTCAGGAGGAAGCAGAGTCTGGCAGCAGCGTCACGTCCAAGATCCGA
CTCCCTATACAGCCGTCCTTTAGCTTGTGCCAGGAAATTAATCGAGTTGGAGGCCATGCC
TTGCCAAAGGTGACACTGCAGGAGATGCTGAAAAGCTGTATGGTTCAAGTAGTAGCTGCC
TATGAGAAGCTTTCAGAAGAAAAACAGATGAAGAAAGAAGGTGCATTTCCAATGACCCAG
AATCGGGCACTGCAGCTGCTTTATGATCTGCGTTATCTCAACATTGTTCTGACAACCAGG
GGTGAAGAGGTGAAAAGTGGCCGCAGCAAACAGGACTCCAGAATTGAGAAAGTGACTGAT
GACTTGGAAGCACTCATTGACCCATTCGACCTGGATGTTTTCACACCACATCTCAACAGC
AACCTTAATCGCTTGGTGCAGCGAACTTCTGTTCTGTTTGGATTGGTTACCGGTACAGAG
AATCAATTCACCCCCAGGAGCAGTACATTCAACTCCCAGGAACCCCATAACATACTGCCC
CTGGCATCGAGTCAGATCAGGTTCGGACTTCTTCCACTGAGCATGACAAGCACTCGAAAG
GCCAGATCAACCAGAAGCATCGAATCA
>RoAe
ATGGCTGCCCAGATCAAGCTCCTCTTAGAAATTCCTGAGAAGATCTGGAGCGCGATGGAG
GCGTCTCAGTACCTCCAGGCCACACAGCTCTACCTGCTCTGCTGCCACCTTCACAACCTG
CTCCAGCTGGATTCTTCCGGCTCCCGATACAGCCCCATCCTCTCCCGATTCCCCATACTC
ATCCGGCAGGTGGCAGCGGCCAGCCACTTCCGGTCAGCCATTCTGCATGAAAGCAAGATG
CTGCTCAAATGCCAAGCCATGTCTGACCAAGCTGTAGCCGAGGCCCTGTGCTCCATAATG
CTCTTAGAAGAGAGTTCTCCTCGCCAAGCCCTCACAGACTTCCTGCTGGCCAGAAAGGCA
GCTATTCAGAAACTCCTCAACCAGCCGCACCATGGTGCTGGAATCAAGGCTCAGATTTGC
TCATTAGTGGAGTTGCTGGCCACCACCTTGAACCAAGCTCACGCTCTTTTCTACACTTTA
CCGGAAGGTGTGCTTCCGGACCCGTCCCTGCCATGTGGCCTGCTCTTCTCAACTCTGGGG
ACCATCACGGGCCAGCATCCCACCGGGAAGGGCGCCGGTGTCCTGCAAGGAGAGATGAGG
CTCTGCAGCTGGTTCAGACACCTGCCCGCGTCCATCGTCGCGTTCCAGCCGGCGCTGCGG
ACCCTCGCGCACCCCATCAGCCAGGAGTACCTGCAGGACACGCTGCAGCAGTGGATCCAC
ATGTGTAATGAGGACATTAAAAACGGGATCACCAACCTGCTCATGTACGTGAAGAGCATG
AAAGGTCTCGCGGGGATCCGGGATGCCATGTGGGAATTGCTTACCAACGAGTCCACCAGT
CACAGCTGGGATGTGATATGTCGCCGGCTTCTGGAGAAGCCGCTCCTGTTCTGGGAGGAT
TTGATGCAACAGCTGTTCCTCGACAGATTACAGACTCTGACAAAAGAGGGCTTTGACTCC
ATCGCCACGAGCTCCAAAGAGCTCCTCGTTTCAGCTTTGCAGGAGCTTGCAAGCAGCACC
AGCAGCTCCACTTCAAGCAAGCACATCTACTTCGAGCACAACATGTCTGCCTTCCTCTGG
TCCGAGAGTCCTAATGACCTGCCTTCCGACGCTGCCTGGGTCCCCGTGGCAAACCGGGGG
CAGTTCGCCGGCAGCGGGCTCTCCATGAAAGCTCAGGCTGTCAGCCCTTGTGTGCAGAAC
TTCTGCTCTGCCCTAGATTCTAAACTCAAGGTGAAGCTGGATGACCTCCTGGCTTACCTT
CCCTCTGGTGACTCGTCACTGTCCAAGGAAGTCTCTCTCACGCAAGCCAAGACCTGTGCC
TTTGACAGATACGCAGATGCCGGGACCGTGCAGGAAATGCTGCGGGCTCACTCGGTGGCA
TGCGTCCAGCACATTGCTGACTGCGTCCGGGCGGAGCTGCAGAGCATTGAAGATGCGGTG
CAAGGGCAGCGGGAGGCCCTCAGCGCCGTCAAGCTGCACGCGGTGCTTTTCATGGCCAGA
CTCTGCCAGTCACTGGGAGAACTGTGTCCTCACCTGAAGCAGTGCATCTTGGGAAAACCA
GGGAGCTCCGAGAAACCAGCAAGGGATTCTAGGGCCCTGAAGAAACAGGGAAAGGGGAAA
ACTCAGGAAGTCCTTCCTGCACAGGCCCAGTGGCAGGATGCCAAGGACCTCCTCCTCCAG
CAGAGCCTACTGGGCCACAGGGTCTGGAGCTCGGCAGTTGTCAGGGTTTTGGCTCACGGG
TTCACCCAGTCATTGCTCTCAGATGATGCTGGCTCAGTCCTGGCCACGGCCACCAGCTGG
GATGAACTGGAAATCCAGGAGGAAGCCGAGTCTGGCAGCAGCGTCACCTCCAAGATCCGA
CTGCCTGTGCAGCCGTCCTTTAGCTTATGCCAGGAAATCAATCGAGTTGGAGGCCATGCC
TTGCCAAAGGTGACGCTGCAGGAGATGCTGAAAAGCTGTCTGGTTCAAGTAGTAGCTGCC
TATGAGAAACTTTTGGAAGAAAAAGACATGAAGAAAGAAGGCGCCTTCCCAATGACCCAG
AATCGGGCTCTGCAGCTGCTTTACGATCTGCGTTATCTCAACATTGTTTTGACAGCCAAG
GGCGAAGAGGTGAAAAGCAGCCGCAGCAAACAGGACTCTAGGATTGAGAAGGTAGCTGAC
TCCTTGGAAGCATTCATCGACCCATTCGACTTGGACGTTTTCACACCTCACCTCAACAGC
AACCTTAATCGCCTGGTACAGCGAACTTCTGTTCTATTTGGATTGGTGACTGGTACAGAG
AATCAGTTCACCCCCAGGAGCAGTACATTCAACTCCCAAGAACCCCATAACATACTTCCG
CTGGCATCGAGTCAGATCAGGTTTGGACTTCTTCCACTGAGCATGACCAGCACTCGAAAG
GCCAAATCAACTAGGAGCATCGAGTCG
