# Supplementary material for: Positively selected genes in the hoary bat (Lasiurus cinereus) lineage: prominence of thymus expression, immune and metabolic function, and regions of ancient synteny
Source: PeerJ. 2022 Mar 17;10:e13130. doi: 10.7717/peerj.13130 (PMC8934532; doi:10.7717/peerj.13130)
Supplement: Supplemental Information 3 — Initially tested orthogroups that have been edge-trimmed as described in the Methods. [file peerj-10-13130-s003.zip › original.trimmed/trimmed-OG0002152.fas]

>EpFu
GTAGCAACAATCACAGAGACAGATGAGTCTACAGAATCAGAAGGTGTAATTGATTCTCAT
AAACGCAGAGAAATCCTTTCACGAAGACCCTCTTATCGAAAAATACTGAATGAACTTTCC
TCTGATGTGCCTGGTGTTCCCAAGATTGAAGAAGAAAAATCAGAGGGAGAAGGAACACCA
CCTAACATCGCTACCATGGCAGTACCGACTAGCATATATCAGACTAGCACGGGGCAATAC
ATTGCTATAGCCCAAGGTGGAACAATCCAGATTTCTAACCCAGGATCTGATGGTGTTCAG
GGACTCCAGGCATTAACAATGACAAATTCAGGAGCTCCTCCACCAGGTGCTGCAATTGTA
CAATATGCAGCACAGTCAGCTGATGGCACACAGCAGTTCTTTGTCCCAGGCAGCCAGGTT
GTTGTTCAAGCTGCCACTGGTGACATGCCAACTTACCAGATCCGAGCGCCTACTACTGCT
TTGCCACAGGGAGTAGTGATGGCTGCCTCACCAGGAAGTTTGCACAGCCCCCAGCAACTT
GCAGAAGAAGCCACACGCAAACGAGAGCTGAGGCTAATGAAAAACAGG
>HiAr
GTAGCAACAATTGCAGAGACAGATGAGTCTGCAGAATCAGAAGGTGTAATTGATTCTCAT
AAACGTAGAGAAATCCTTTCACGAAGACCCTCTTATCGAAAAATACTGAATGAACTTTCC
TCTGATGTGCATGGTGTTCCCAAGATTGAAGAAGAAAAATCAGAGGAAGAAGGAACGCCA
CCTAACATCGCTACCATGGCAGTACCGACTAGCATATATCAGACTAGCACGGGGCAATAC
ATTGCTATAGCCCAAGGTGGAGCAATCCAGATTTCTAACCCAGGATCTGATGGTGTTCAG
GGACTGCAGGCATTAACAATGACAAATTCAGGAGCTCCTCCACCAGGTGCTACACTTGTA
CAGTATGCAGCACAGTCAGCTGATGGCACACAGCAGTTCTTTGTCCCAGGCAGCCAGGTT
GTTGTTCAAGCTGCCACTGGTGACATGCCAACTTACCAGATCCCAGCTCCTACTACTGGT
TTGCCCCAGGGAGTAGTGATGGCTGCCTCACCAGGAAGTTTGCATAGCCCTCAGCAACTC
GCAGAAGAAGCCACACGCAAACGAGAGCTGAGGCTAATGAAAAACAGG
>LaCi
GTAGCAACAATCACAGAGACAGATGAGTCTACAGAATCAGAAGGTGTAATTGATTCTCAT
AAACGCAGAGAAATCCTTTCACGAAGACCTTCTTATCGAAAAATACTGAATGAACTTTCC
TCTGATGTGCCTGGTGTTCCCAAGATTGAAGAAGAAAAATCAGAGGGAGAAGGAACACCA
CCTAACATCACTACCATGGCAGTACCGACTAGCATATATCAGACTAGCACGGGGCAATAC
ATTGCTATAGCCCAAGGTGGAACAATCCAGATTTCTAACCCAGGATCTGATGGTGTTCAG
GGACTACAGGCATTAACAATGACAAATTCAGGAGCTCCTCCTCCAGGTGCTGCAATTGTA
CAATATGCAGCACAGTCAGCTGATGGCACACAGCAGTTCTTTGTCCCAGGCAGCCAGGTT
GTTGTTCAAGCTGCTACTGGTGACATGCCAACTTACCAGATCCGAGCGCCTACCACTGCT
TTGCCACAGGGAGTAGTGATGGCTGCCTCACCAGGAAGTTTGCACAGCCCCCAGCAACTT
GCAGAAGAAGCCACACGCAAACGAGAGCTGAGGCTAATGAAAAACAGG
>MyLu
GTAGCAACAATCACAGAGACAGATGAGTCTACAGAATCAGAAGGTGTAATTGATTCTCAT
AAACGCAGAGAAATCCTTTCACGAAGACCCTCTTATCGAAAAATACTGAATGAACTTTCC
TCTGATGTGCCTGGTGTTCCCAAGATTGAAGAAGAAAAATCAGAGGGAGAAGGAACACCA
CCTAACATCGCTACCATGGCAGTACCGACTAGCATATATCAAACTAGCACGGGGCAATAC
ATTGCTATAGCCCAAGGTGGAACAATCCAGATTTCTAACCCAGGATCTGATGGTGTTCAG
GGACTACAGGCATTAACAATGACAAATTCAGGAGCTCCTCCACCAGGTGCTGCAATTGTA
CAATATGCAGCACAGTCAGCTGATGGCACACAGCAGTTCTTTGTCCCAGGCAGCCAGGTT
GTTGTTCAAGCTGCCACTGGTGACATGCCAACTTACCAGATCCGAGCGCCTACTACTGCT
TTGCCACAGGGAGTAGTGATGGCTGCCTCACCAGGAAGTTTGCACAGCCCCCAGCAACTT
GCAGAAGAAGCCACACGCAAACGAGAGCTGAGGCTAATGAAAAACAGG
>PhDi
GTAGCAACAATTGCAGAGACAGATGAGTCTGCAGAATCAGAAGGTGTAATTGATTTTCAC
AAACATAGAGAAATCCTCTCACGAAGACCCTCCTACCGAAAAGTACTGAATGAACTTTCC
TCTGATGTGCCTGGTGTTCCCAAGATTGAAGAGGAAAAATCAGAGGAAGAAGGAACACCA
CCTCACATCACTACTATGGCAGTACCGGCTAGCATATATCAGACTAGCACGGGGCAATAC
ATTGCTATAGCTCAAGGAGGAACAATCCAGATTTCTAAACCAGGATCTGATGTTGTTCAG
GGACTTCCAGCATTAACAGTGACAAATTCAGGAGCTCTTCCACCAGGTGCTACAATTGTA
CAGGATGCAGCACAGGCAGCTGACGGCACACAGCAGTTCTTTGTCCCAGGCAGCCAGGTG
GTTGTCCAAGCTGCCACTGGTGACATGCCAACTTACCAGATCCGAGCTCCTCCAACTGCT
TTGCCTCAGGGAGTGGTGGTGGCTGCCTCCCCAGGAAGTTTGCACAGCCCCCAGCAACTT
GCAGAAGAAGCCACACGCAAACGAGAGCTGAGGTTGATGAAAAACAGG
>PtVa
GTAGCAACAATTGCAGAGACAGATGAGTCTGCAGAATCAGAAGGTGTAATTGATTCTCAT
AAACGTAGAGAAATCCTTTCACGAAGGCCCTCTTATCGAAAAATACTGAATGAACTTTCC
TCTGATGTGCATGGTGTTCCCAAGATTGAAGAAGAAAAATCAGAGGAAGAAGGAACACCA
CCTAACATCGCTACCATGGCAGTACCGACTAGCATATATCAGACTAGCACGGGGCAATAC
ATTGCTATAGCCCAAGGTGGAGCAATCCAGATTTCTAACCCAGGATCTGATGGTGTTCAG
GGACTACAGGCATTAACAATGACAAATTCAGGAGCTCCTCCACCAGGTGCTACAATTGTA
CAGTATGCAGCACAGTCAGCTGATGGCACACAGCAGTTCTTTGTCCCAGGCAGCCAGGTT
GTTGTTCAAGCTGCCACTGGTGACATGCCAACTTACCAGATCCGAGCTCCTACTACTGCT
TTGCCACAGGGAGTAGTGATGGCTGCCTCACCAGGAAGTTTGCACAGCCCCCAGCAACTC
GCAGAAGAAGCCACACGCAAACGAGAGCTGAGGCTAATGAAAAACAGA
>RhFe
GTAGCAACAATCGCAGAGACAGATGAGTCTGCAGAATCAGAAGGTGTAATTGATTCTCAT
AAACGTAGAGAAATCCTTTCACGAAGACCCTCTTATCGAAAAATACTGAATGAACTTTCC
TCTGATGTGCATGGTGTTCCCAAGATTGAAGAAGAGAAATCAGAGGAAGAAGGAACGCCA
CCTAACATCGCTACCATGGCAGTACCGACTAGCATTTATCAGACTAGCACGGGGCAATAC
ATTGCTATAGCCCAAGGTGGAGCAATCCAGATTTCTAACCCAGGATCTGATGGTGTTCAG
GGCCTTCAGGCTCTAACAATGACAAATTCAGGAGCTCCTCCACCAGGTGCTACAATTGTG
CAGTACGCAGCACAGTCAGCTGATGGCACACAGCAGTTCTTTGTCCCAGGCAGCCAGGTT
GTTGTTCAAGCGGCCACTGGTGACATGCCAACTTACCAGATCCCAGCTCCTACAACTGCT
TTGCCACAGGGAGTAGTGATGGCTGCCTCGCCAGGAAGTTTGCACAGCCCCCAGCAACTC
GCAGAAGAAGCCACACGCAAACGAGAGCTGAGGCTAATGAAAAACAGG
>RoAe
GTAGCAACAATTGCAGAGACAGATGAGTCTGCAGAATCAGAAGGTGTAATTGATTCTCAT
AAACGTAGAGAAATCCTTTCACGAAGACCCTCTTATCGAAAAATACTGAATGAACTTTCT
TCTGATGTGCATGGTGTTCCCAAGATTGAAGAAGAAAAATCAGAGGAAGAAGGAACACCA
CCTAACATCGCTACCATGGCAGTACCGACTAGCATATATCAGACTAGCACGGGGCAATAC
ATTGCTATAGCCCAAGGTGGAGCAATCCAGATTTCTAACCCAGGATCTGATGGTGTTCAG
GGACTACAGGCATTAACAATGACAAATTCAGGAGCTCCTCCACCAGGTGCTACAATTGTA
CAGTATGCAGCACAGTCAGCTGATGGCACACAGCAGTTCTTTGTCCCAGGCAGCCAGGTT
GTTGTTCAAGCTGCCACTGGTGACATGCCAACTTACCAGATCCGAGCTCCTACTACTGCT
TTGCCACAGGGAGTAGTGATGGCTGCCTCACCAGGAAGTTTGCACAGCCCCCAGCAACTC
GCAGAAGAAGCCACACGTAAACGAGAGCTGAGGCTAATGAAAAACAGG
