# Supplementary material for: Positively selected genes in the hoary bat (Lasiurus cinereus) lineage: prominence of thymus expression, immune and metabolic function, and regions of ancient synteny
Source: PeerJ. 2022 Mar 17;10:e13130. doi: 10.7717/peerj.13130 (PMC8934532; doi:10.7717/peerj.13130)
Supplement: Supplemental Information 3 — Initially tested orthogroups that have been edge-trimmed as described in the Methods. [file peerj-10-13130-s003.zip › original.trimmed/trimmed-OG0002153.fas]

>EpFu
GCCGCCCAGCGCTGCCCGCGGACCTGCGTCTGCGACAACTCCAGGCGGCATGTGGCCTGC
CGGCACCAGAACCTCACCGAGGTGCCCCACGCCATCCCTGAGCTGACCCAGCGGCTGGAC
CTCCAGGGCAACCAGCTGAAGGTGATCGCCCCCGCCGCCTTCCAGGCCCTGCCTCACCTC
ACCCACCTGGACCTGCGGCACTGCCAGGTGGAGCTGGTGGCCGAGGGCGCCTTCCGCGGC
CTGGGCCGCCTGCTGGTCCTCAACCTGGCCTCCAACCGCCTGAGCGCGCTGCCCCAGGAG
GCCCTGGACGGGCTGGGCTCGCTGCGGCGCCTGGAGCTGGAGCGGAACCTGCTGGAGGAG
CTGCGGCCCGGGGCGTTCGGGGCGCTGGGCGCACTGGTCACCCTCAACCTGGCGCACAAC
GCCCTCGTCTACCTGCCCCCCATGGCCTTCCAGGGGCTGCTGCGCACGCGCGGGCTGCAG
CTGGCCCACAACGCGCTCAGCGTGCTGGCCCCCGAGGCCCTGGCCGGCCTGCCCGCCCTG
CGCCGGCTCAGCCTGCACCACAACGAGCTGCAGGCCCTGCCCGGCGCCGCGCTGGCCCAG
GCCCGCGGCCTGGCGCGCCTCGAGCTGGGCCACAACCCTTTCACCTACGCGGGCGAGGAG
GACGGGCTGGCCCTGCCCGGCCTGCGGGAGCTGGCGCTGGACCACGGCGCCCTGCAGGCC
CTGGACCCCCGGGCCTTCGCCCACTGCCCGCGCCTGCACACCCTGGACCTCCGCGGGAAC
CAGCTGGACACGCTGCCGCCGCTGCAGGGCCCGGGGCAGCTGCGCCGGCTGAGGCTGCAG
GGGAACCCGCTGTGGTGCGGCTGCCGGGCCCGGCCGCTGCTCGACGTTTCTCCTGGGGCC
TTCTCAGGCCTGGGGCCCCGGCTGCAGAGCCTACACCTGCAGAAGAACCAGCTGCAGGCC
CTGCCCGCCCTGCCCGGTCTCAGCCAGCTGGAGCTGGTCGACCTCAGTGGCAATCCCTTC
CGCTGTGACTGCCAGCTGCTCCCACTCCACAGGTGGCTCACTGGGCTGAACCTGCGCGTG
GGGGCCACCTGTGCCGCCCCTCCCAGTGCCCGTGGCCAGAGGGTGAAGGCTGCCGCTGCT
GTCTTTGAAGCCTGCCCG
>HiAr
GCCGCCCAACGATGCCCACAGACCTGTGTCTGCGACAACTCCAGGCGGCATGTGGCCTGC
CGGCACCAGAACCTAACCGAAGTGCCCAACGCCATCCCTGAGATGACCCAGCGGCTGGAC
CTCCAGGGCAACATGCTGCAGGTGATCCCTCCAGCTGCCTTCCAGGACCTACCTTATCTG
ACCCACCTGGACCTGCAGCACTGCCAGGTGGAGTTGGTGGCCGAGGGTGCCTTCCGTGGC
CTGGGCCGCCTGCTCTTCCTCAACCTGGCCTCCAACCGCCTGAGCGTGTTGCCCCAGGAG
GCGCTGGATGGGCTGGGCTCACTGCGGCGGCTGGAGCTGGAGAAGAACATGCTGGAGGAG
CTGCGGCCGGGGACGTTTGGGGCTCTGGGTGCGCTGGCCACGCTGAACTTGGCCCACAAC
GCCCTCGTCTACGTGCCCGCCATGGCCTTCCAGGGGCTGATGCGCACTCGCTGGCTGCAG
CTGGCCCACAACGCGCTCAGCGTGCTGGCCCCCGAGGCCCTGGCTGGCCTGCCCACCCTG
CGCCGGCTCAGCCTGCACCACAACGAGCTGCAGGCCCTGCCAGGGCCGGCCTTGTCCCAG
GCCCGCAGCCTGGTCCGCCTTGAGCTGGGCCACAACCCATTCACCTATGTGGGCGAGGAA
GACGGGCTGGTGCTGCCTGGCCTGCGGGAGCTGGTGCTGGACCATGGGGCCCTGCAGGCC
CTGGACCCCAGGGCTTTCGTCCACTGCCCACGCCTGCACACCCTGGACCTCCGCGGGAAC
CAGCTGGACACTCTGCCTCCGCTGCAGGGCCCGGGGCAGCTGCGTCGGCTGTGGCTGCAG
GGGAACCCGCTATGGTGTGGCTGCCAGGCCCGGCCACTGCTCGAGGTTGCTCCCGGGGCC
TTCTCAGGCCTGGGGCCTCGGCTCCAGAGCCTACACCTACAGAAGAACCAGCTGCAGGCC
CTTCCCGCCTTTCCCAGTCTCAGTCAGCTGGAGCTGGTCGACCTCAGTGGCAATCCCTTC
CGCTGTGACTGCCAGCTGCTCCCACTTCACAGGTGGCTCACTGGGCTGAACCTGCATGTG
GGGGCCACCTGTGCTGCCCCTCCCAGTGCCCATGGCCAGAGGGTGAAGGCTGCAGCTGCT
GTCTTTGAAGCCTGCCCG
>LaCi
GCCGCCCAGCGCTGCCCCCAGGCCTGCGTCTGCGACAACTCCCGGCGGCACGTGGCCTGC
CGGCACCAGAACCTCACCGAGGTGCCCGGCGCCATCCCTGAGCTGACCCAGCGCCTGGAC
CTGCAGGGCAACCAGCTGAGGGTGCTGGGCCCCGCCGCCTTCCGGGACCTGCCGCACCTG
ACGCACCTGGACCTGCGGCACTGCCAGGTGGAGCTGGTGGCCGAGGGGGCCTTCCGCGGC
CTGGGCCGCCTGCTGGTGCTCCAGCTGGCCGCCAACCGCCTGCGCGCGCTGCCCCAGGAG
GCCCTGGACGGGCTGGGCTCGCTGCGGCGCCTGGAGCTGGCGGGCAACCGGCTGGAGGAG
CTGCGGCCGGGCACGTTCGGCGCGCTGGGCGCCCTGGTCACCCTCAACCTGGCGCACAAC
GCGCTGGTCTACCTGCCGCCGCTGGCCTTCCAGGGGCTGCTGCGCGCCCGCGGCCTGCAG
CTGGCCCACAACGCGCTCAGCGTGCTGGCGCCCGAGGCCCTGGCCGGCCTGCCCGCCCTG
CGCCGCCTCGGCCTGCACCACAACGAGCTGCAGGCCCTGCCGGGCGCCGCGCTGGCCCAG
GCCCGCGGCCTGGCGCGCCTGGAGCTGGGCCACAACCCCTTCACCTACGCGGGCGAGGAG
GACGGGCTGGCGCTGCCCGGCCTGCGGGAGCTGCGGCTGGACCACGGCGCCCTGCAGGCC
CTGGACGCGCGCGCCTTCGCCCGCTGCCCGCGGCTGCACACGCTGGACCTGCGCGGCAAC
CAGCTGGGCTCGCTGCCGCCGCTGCAGGGCCCCGGGCAGCTGCGGCGGCTGCGGCTGCAG
GGCAACCCGCTGTGGTGCGGCTGCGGGGCCCGGCCGCTGCTCGAGGTTTCTCCCGGGGCC
TTCGCAGGCCTGGGGCCCCAGCTGCAGACCCTGCACCTGCAGAGGAACCGGCTGCAGGCG
CTGCCCGCCCTGCCCGGCCTCCGCCAGCTGGAGCTGGTCGACCTCAGCGGCAACCCCTTC
CGCTGCGACTGCCAGCTGCTGCCCCTTCACAGGTGGCTCGCGGGGCTGAACCTGCGCGTG
GGGGCCACCTGTGCCGCGCCCCCCAGCGCCCGCGGCCAGAGGGTGAAGGCCGCCGTGGCT
GTCTTCGAGGCCTGCCCG
>MyLu
GCCGCCCAGCGCTGCCCACAGACCTGCGTCTGTGACAACTCCAGGCGGCATGTGGCCTGC
CGGCACCAGAACCTCACTGAGGTGCCCAACGCCATCCCTGAGCTGACCCAGCGGCTGGAC
CTCCAGGGCAACCTGCTGAAGGTGCTCGGCCCAGCCGCCTTCCAGGACCTGCCTTACCTG
ACCCACCTGGACCTGCGGCACTGCCAGGTGGAGCTGGTGGCCGAGGGTGCCTTCCGTGGC
CTGGGCCGCCTGCTCTTCCTCAACCTGGCCTCCAACCGCCTGCGCGCACTGCCCCAGGAG
GCGCTGGACGGGCTGGGCTCCCTGCGGCGGCTGGAGCTGGAGGGGAACCTGCTGGAGGAG
CTGCGGCCCGGGACGTTCGGGGCGCTGGGCGCGCTGGTCACCCTCAACCTGGCACACAAC
GCCCTCGTCTACCTGCCCGCCATGGCCTTCCAGGGGCTGCTGCGCGCCCGCGGGCTGCGG
CTGGCCCACAACGCGCTCAGCGTGCTGGCCCCCGAGGCGCTGGCCGGCCTGCCCGCCCTG
CGCAGGCTCAGCCTGCACCACAACGAGCTGCAGGCCCTGCCCGGCGCGGCTCTGTCCCAG
GCCCGCGGCCTGGCGCGCCTCGAGCTGGGCCACAACCCCTTCACCTACGCGGGCGAGGAG
GACGGGCTGGCCCTGCCCGGCCTGCGGGAGCTGGTGCTGGACCACGGCGCCCTGCAGGCC
CTGGACCCCCGCGCCTTCGCCCACTGCCCGCGCCTGCACACCCTGGACCTCCGCGGGAAC
CAGCTGGACACGCTGCCGCCGCTGCAGGGCCCGGGCCAGCTGCGCCGGCTGAGGCTGCAG
GGGAACCCGCTGTGGTGCGGCTGCCAGGCCCGGCCCCTGCTCGAGGTTTCTCCCGGGGCC
TTCTCAGGCCTGGGGCCCCGGCTGCAGAGCCTGCACCTGCAGAAGAACCAGCTGCAGGCC
CTGCCCGCCCTGCCCGGGCTCAGCCAGCTGGAGCTGGTCGACCTCAGCGGCAATCCCTTC
CGCTGCGACTGCCAGCTGCTCCCACTTCACAGGTGGCTCACTGGGCTGAACCTGCGCGTG
GGGGCCACCTGTGCCGCCCCTCCCAGTGCCCGCGGCCAGAGGGTGAAGGCTGCAGTTGCT
GTCTTTGAAGCCTGCCCG
>PhDi
GCCGCCCAGCGCTGCCCACAGACCTGCGTCTGCGACAACTCCAGGCGGCACGTGGTCTGC
CGGCACCAGAACCTCACCGAGGTGCCCCACGCTGTTCCCGAGCTGACCCAGCGGCTGGAC
CTGCAGGGCAACGTGCTAAAGGAGATTGCCTCCGCTGCCTTTCGGGACCTGCCTCATCTG
ACCCACCTGGACCTGCGGCACTGCCAGGTGGAGCTGGTAGCTGAGGGCGCCTTCCGTGGC
CTGGGCCGCCTGCTCTTCCTCAACCTGGCCTCCAACCGCCTGAGCGTGCTGCCCCAGGAG
GCGCTCGACGGGCTGGGCTCGTTGCGGCGGCTGGACCTGCAGGGGAACATGCTGGAGGAG
CTGCGGCCTGGGGCGTTTGGGGCCCTGGGGGCACTGGCCACACTCAACCTGGCCTACAAT
GCTCTCGTCTACCTGCCCCCCATGGCCTTCCAGGGGCTGGTGCGCACCCGCTGGCTGCAG
CTGTCCCACAACGCGCTCAGCGTGCTGGCCCCCGAGGCCCTGGCCGGCCTGCCGGCGCTG
CGCCGGCTCAGCCTGCACCACAATGAGCTGCAGGCCCTGCCTGGGCAGGCCTTGTCCCAG
GCCCGCGGCCTGGCCCGCCTGGAGCTGGGCCACAACCCATTCACCTATGCGGGGGAGGAG
GACGGGCTGGCGCTGCCCAGCCTGCGGCAGCTGATGCTGGACCACGGGGCTCTGCAGGCC
CTGGACCCCAGGGCTTTTGCTCACTGCCCGCGCCTGCACACCCTGGACCTCCGCGGAAAC
CAGCTGGACGCTCTGCCGCCGCTGCAGGGCCCGGGGCAGCTGCGCCGGCTGCGGCTGCAG
GGGAACCCGCTGTGGTGCGGCTGCCAGGCCCGGCCGCTGCTGGAGATTTCTCCCGGGGCC
TTCTCGGGCCTGGGGCCCCGGCTGCGGAGCCTACACCTGCAGAAGAACCAGCTGCAGACC
CTGCTGGCCCTGCCCGGCCTCAGCCAGCTGGAGCTGGTCGACCTCAGTGGCAATCCCTTC
CGCTGCGACTGCGAGCTGCTCCCGCTCCACAGGTGGCTCACGGGGCTGAACCTGCGCGTG
GGGGCCACCTGTGCCGCCCCTCCCAGCGCCCGGGGCCAGCGGGTGAAGGCTGCGGCCGCC
GTCTTTGAAGCCTGTCCG
>PtVa
GCTGCCCAGCGGTGCCCACAGACCTGCATCTGTGACAACTCCAGGCGGCATGTGTCCTGC
AGACACCAGAACCTCAGCGAGGTGCCCAACGCCATCCCCGAGCTCACCCAGCGGCTGGAC
CTCCGGGGCAACGCGCTGAAGGTGATCCCTCCAGCTACCTTCCAGGACCTGCCTTATCTG
ACCCATTTGGACCTGCGGCACTGCCAGGTGGAGCTGGTGGCCGAGGGTGCTTTCCGTGGT
CTGGGCCGCCTGCTTCTCCTCAACTTGGCCTCCAACCGCCTGAGCGTGCTGCCCCAGGAG
GCGCTGGACGGGCTGGGCTCACTGCAGCGGCTAGAGCTGGAGGGGAACATGCTGGAGGAG
CTGCGGCCAGGGACATTTGGGGCACTGGGCGCACTGGCCACGCTGAACCTGGCCCACAAC
GCTCTGGTCTACTTGCCTGCCATGGCCTTCCAGGGGCTGCTGCGTACCCGCTGGCTGCAG
CTGTCCCATAATGCCCTCAGCGTGCTGGCCCCGGAGGCGCTGGCTGGCCTGCCCGCCCTG
CGCCGGCTCAGCCTGCACCACAACGAGCTGCAGGCCCTGCCCGGGCCGGCCTTGTCCCAG
GCCCGCAGCCTGGCCCGTCTCGAGCTGGGCCACAACCCATTCACCTACGCTGGCGAGGAG
GACGGGCTGACGCTGCCTGGCCTGCGGGAGCTGATGCTGGACCACGGGGCCCTGCAGGCC
CTGGAGCCCAGGGCCTTCGCCCACTGCCCACGCCTGCACACCCTGGACCTCCGCGGGAAC
CAGCTGGACACTCTGCTGCCGCTGCAGGGCCCAGGGCAGCTGCGCCGGCTGTGGCTGCAG
GGGAACCCGCTGTGGTGTGGCTGCCAGGCCCGGCCGCTGCTCGAGATTTCTCCTGGGGCC
TTCTTGGGCCTGGGGCCCCAGCTCCAGAGCCTACACCTACAGAAGAACCAGCTGCAGGCC
CTGCCCGCCCTGCCTGGCCTCAGCCAGCTGGAGCTGGTGGACCTCAGCGGCAATCCCTTC
CACTGTGACTGCCAGCTGCTTCCACTTCACAGGTGGCTCACTGGGCTGAACCTACGCGTG
GGGGCGACATGCGCCAGCCCTCCGAGGGCCCGCGGCCAGCGGCTGAAGGCTGCAGCTGCT
GTCTTTGAAGCCTGCCCG
>RhFe
GCCGCCCAACGATGCCCACAGATCTGTGTCTGTGACAACTCCAGGCGGCATGTGGCCTGC
CGGCACCAGAACCTCACTGAAGTGCCCCATGCCATCCCTGAGATGACCCAGCGGCTGGAC
CTCCAGGGCAACATGCTGAAGGTGATCCCTCCAGCTGCCTTCCAGGACCTACCTTATCTG
ACCCACCTGGACCTGCAGCACTGCCAGGTGGAGCTGGTAGCTGAGGGTGCATTCCGTGGC
TTGGGCCGTCTGCTTTTCCTCAACCTGGCCTCCAACCGCCTGAGCGTGCTGCCACAGGAG
GCACTGGATGGGCTGGGCTCGCTGCGGCGGCTGGAGCTGGAGAAAAACATGCTGGAGGAG
CTTCGGCCGGGGACGTTTGGGGCCCTGGGTGCGCTGTCCACGCTGAACTTGGCCCACAAC
GCCCTGGTCTACCTGCCCGCCATGGCCTTCCAGGGGCTGATGCGTACCCGCTGGCTGCAG
CTGGCCCACAACGCGCTCAGCGTGCTGGCCCCCGAGGCCCTGGCTGGCCTGCCCGCCCTG
CGCCGGCTCAGCCTGCACCACAACGAGCTGCAGGCCCTGCCGGGGCCGGCCTTGTCCCAG
GCTGGCAGCCTGGCCCGCCTTGAGCTGGGCCACAACCCATTCACCTACGCGGGTGAGGAG
GACGGGCTGGCGCTGCCGGGCCTGCGGGAGCTGATGCTGGACCACGGGGCCCTGCAGGCC
CTGGACCCCAGGGCTTTTGCCCACTGCCCACGCCTGCACACCCTGGACCTCCGCGGGAAC
CAGCTGGACACTCTGCCGCCGCTGCAGGGCCCGGGGCAGCTACGCCGCCTGTGGCTGCAG
GGGAACCCACTGTGGTGTGGCTGCCAGGCCCGGCCACTGCTCGAGGTTGCTCCAGGGGCC
TTCTCAGGCCTGGGGCCCCGGCTCCGGAGCCTACACCTGCAGAAGAACCAGCTGCAGGCC
CTGCCCTCCCTGCCTGGTCTCAGCCAGCTGGAGCTGGTTGACCTCAGCGGCAATCCCTTC
CTCTGTGACTGCCAGCTGCTCCCACTTCACAGGTGGCTCACTGGGCTGAACCTGCACGTG
GGGGCCACCTGTGCTGCCCCTCCCAGTGCCTTTGGCCAGAGGGTGAAGGCTGCAACTGCT
GTCTTTGAAGCCTGCCCG
>RoAe
GCCGCCCAGCGGTGCCCACAGACCTGCGTCTGCGACAACTCCAGGCGGCACGTGTCCTGC
AGACACCAGAACCTCAGCGAGGTGCCCAGCGCCATCCCCGAGCTGACCCAGCGGCTGGAC
CTCCGGGGCAACGCGCTGAAGGTCATTCCTCCAGCCGCCTTCCAGGACCTGCCTTACCTG
ACCCATCTGGACCTGCGGCTCTGCCAGGTGGAGCGGGTGGCCGAGGGGGCTTTCCGCGGG
CTGGGCCGCCTGCTTCTCCTCAACTTGGCCTCCAACCGCCTGAGCGCGCTGCCCCAGGAG
GCGCTGGCCGGGCTGGGCTCGCTGCGGCGGCTGGAGCTGGAGCGGAACGTGCTGGAGGAG
CTGCGGCCAGGGACGTTTGGGGCACTGGGCGCGCTGGCCACGCTGAACCTGGCGCACAAC
GCCCTGGTCTACTTGCCCGCCATGGCCTTCCAGGGGCTGCTGCGCACCCGCTGGCTGCAG
CTGTCCCACAACGCGCTCAGCGTGCTGGCCCCGGACGCCCTGGCCGGCCTGCCCGCGCTG
CGCCGGCTCAGCCTGCACCACAACGAGCTGCAGGCCCTGCCCGGGCCGGCCTTGTCCCAG
GCCCGCGGCCTGGCCCGCCTCGAGCTGGGCCACAACCCGTTCACCTACGCGGGCGAGGAG
GACGGGCTGGCGCTGCCCGGCCTGCGGGTGCTGGCGCTGGACCACGGGGCGCTGCAGGCC
CTGGAGCCCAGGGCCTTCGCCCGCTGCCCACGCCTGCACACCCTGGACCTCCGCGGCAAC
CAGCTGGACACCCTGCTGCCGCTGCAGGGCCCGGGGCAGCTGCGCCGGCTGTGGCTGCAG
GGGAACCCGCTGTGGTGCGGCTGCCAGGCCCGGCCGCTGCTCGAGATTTCTCCTGGGGCC
TTCTTGGGCCTGGGGCCCCAGCTCCGGAGCCTACACCTGCAGAAGAACCAGCTGCAGGCC
CTGCCCGCCCTGCCCGGCCTCAGCCAGCTGGAGCTGCTAGACCTCAGCGGCAATCCCTTC
CGCTGTGACTGCCAGCTGCTTCCACTGCACAGGTGGCTCACTGGGCTGAACCTGCGCGTG
GGGGCGACGTGCGCCAGTCCTCCGAGGGCCCGTGGCCAGCGGCTGAGGGCCGCAGCTGCT
GTCTTTGAAGCCTGCCCG
