# Supplementary material for: Positively selected genes in the hoary bat (Lasiurus cinereus) lineage: prominence of thymus expression, immune and metabolic function, and regions of ancient synteny
Source: PeerJ. 2022 Mar 17;10:e13130. doi: 10.7717/peerj.13130 (PMC8934532; doi:10.7717/peerj.13130)
Supplement: Supplemental Information 3 — Initially tested orthogroups that have been edge-trimmed as described in the Methods. [file peerj-10-13130-s003.zip › original.trimmed/trimmed-OG0002157.fas]

>EpFu
CAGGCTGAGGCCCAGCTCTCTGAGTTAGACCTGCTGGCCAGCATGTTCCCTGGCGAGAAT
GAGCTCATAGTGAATGACCAGCTCGCTGTAGCAGAACTGAAAGATTGCATTGAAAAGAGG
ACGATGGAGGGCCGATCTTCAAAAGTTTACTTTACTATCAACATGAACCTGGACGTGTCT
TCGGACACAGTGGTGGTGTTTTCTCTGGCCTGTATTCTTCCTTTTGAATACCCTGCAGTT
CTGCCTGAAATCACTGTCAGGTCAGTATTATTAAGTAGATCCCAGCAGACTCAGCTGAAC
ACAGATCTGACCACATACCTGCAGAGGAATTGCCTCGGAGACGTCTGTATACTGAATGCC
ACCGACTGGGTTAGAGAACACGCCTCTGGCTATGTCAGCAGAGACCCCACCCCTCCCCCC
ATTCCAGGAAGTACAGTCCAGCCCGTCCATGTCACTCTCACGAGACTCTGGATCTATAGC
CATCACATCTACAACAAATGCAAACGGAAGGACATTCTGCAGTGGGCGAAGGAGCTTGCC
CTGTCGGGGTTTAGCATGCCTGGGAAGCCAGGCGTGGTCTGTGTGGAAGGCCCCCATGGT
GCTTGCGAAGAATTCTGGTCAAGACTCAAAAAATTAAACTGGAAGAGAATTTTGATTCGC
CATCGAGAAGACATTCCTTTGGATGGTACAAATGATGAAATGGAAAGATGGAGAAAATTT
TCAGTTTTTGAAGAAAAAGTGTTCAGTGTTAGTGGAGCCAGAGGAAACCACATGGACTTT
GGTCAGCTGTATCAGTTTCTGAATGCCAGTGGATGTGGGGATGTTTTCCAGATGTTCTTT
GGCGTGGAAGGACAG
>HiAr
CAGGCTGAGGCCCAGCTCTCAGAATTAGACCTGCTAGCCAGTATGTTCCCCGGTGAGAAT
GAGCTCATAGTGAATGACCAGCTGGCTTTAGCAGAACTGAAAGATTGTATTGAAAAGAGG
ACAATGGAGGGGCGATCTTCAAAAGTTTACTTTACTATCAATATGAACCTGGACATATCT
GAGGAAGCAATGGGGATGTTTTCTCTGGCCTGTATTCTTCCCTTTAAATATCCTGCAGTT
CTGCCTGAAATTACTGTCAGATCAGTATTATTAAGTAGATCCCAGCAGACTCAGCTGAAC
ACAGATCTGACCACATACCTGCAAAAGAATTGTCTCGGAGATGTCTGTGTATTGAACGCC
ACAGACTGGGTTAGAGAACATGCCGCCGGTTATGTCAGCAGAGACACCACCCCTTCCCCC
GCTCCAGGAAGTACAGCCCAGCCAGCCGATCTCATTCTCACGAGACTCTGGATCTACAGC
CATCACATCTACAACAAATGCAAAAGAAAGGATATTCTAGAGTGGGCGAAGGAGCTTTCC
CTATCTGGGTTCAGCATGCCCGGGAAACCTGGCGTCGTTTGCGTGGAAGGTCCACAAAGT
ACTTGTGAAGAATTCTGGTCAAGACTCAGAAAATTAAACTGGAAGAGAATTTTGATTCGC
CATCGAGAAGATATTCCTTTTGATAGTGCAAATGATGAAATGGAAAAACAAAGAAAATTT
CCAGCTTTTGAAGAAAAAGTGTTCAGTGTTAATGGAGCCAGAGGAAACCACATGGACTTT
GGTCAGCTGTATCAGTTTTTAAATGCCAAGGGATGTGGGGATGTTTTCCAGATGCTCTTT
GGTGTGGAAGGACAA
>LaCi
CAGGCGGAGGCCCAGCTCTCTGAGTTAGACCTGCTGGCCAGCATGTTTCCTGGCGAGAAT
GAGCTCATAGTGAATGACCAGCTCGCCGTAGCGGAACTGAAAGCTTGCATCGAAGAGGGG
ACCATGGAGGGCCGATCTTCCAAAGTTTACTTTACTATCAACATGAACCTGGACACGTCT
GCGGACACAGTGGTGGTGTTTTCCCTGGCCTGTGTTCTTCCTTTTGAATACCCCACCGTT
CTGCCTGAAATCACTGTCAGATCAGTATTATTAAATAGATCACAGCAGACTCAGCTGAAC
GCAGATCTGACCACATACCTGCAGAGGAATTGCCTCGGAGAGGTCTGCATACTGAATGCC
ACCGACTGGGTTAGAGAACACGCCCCTGGCTATGTCAGCAGAGACCCCGCCCCTCCCCCC
ATTCCGGGAAGTCCAGTCCAGCCCGTCCCTGTCGTTCTCACGAGACTCTGGATCTACAGC
CATCACATCTACAACAAGTGCAAACGGAAGGACATCCTGCAGTGGGCGAAGGAGCTGGCC
CTGTCTGGGTTTAGCATGCCTGGGAAGCCAGGCGTTGTCTGTGTGGAGGGCCCCCAAGGA
GCTTGCGAAGAATTCTGGTCAAGACTCAAGAAATTAAACTGGAAGAGAATTCTGATTCGC
CATCGAGAAGACATGCCTTTGGATGGTACAAACGATGAAATGGAAAGATGGAGAAAATTT
TCAGTTTTTGAAGAGAAAGTGTTCAGCGTTAATGGAGCCAGAGGAAACCACATGGACTTT
GGCCAGCTGTATCAGTTTTTAAACGCCAGCGGATGTGGGGATGTTTTCCAGATGTTCTTC
GGCGTCGAAGGACAG
>MyLu
CAGGCTGAGGCCCAGCTCTCTGAGTTAGACCTGCTGGCCAGCATGTTCCCTGGCGAGAAT
GAGCTCACAGTGAATGACCAGCTGGCGGTAGCAGAACTGAGAGATTGCATTGAAAAGAGG
ACAATGGAGGGCCGATCTTCAAAAGTTCACTTTACTGTCAACATGAGCCTGGACATGTCT
GCGGACACGGTGGTGGTGTTTTCTCTGGCCTGTATTCTTCCCTTTGAATACCCTGCAGTT
CTGCCTGAAATCACTGTCAGGTCAGTATTATTGAGTAGATCCCAGCAGACTCAGCTGAAC
ACAGATCTGACCGCATACCTGCAGAGGAATTGCCTCGGAGACGTCTGTATACTGAATGCC
ACCGACTGGGTTAGAGAACACGCCTCTGGCTATGTCAGCAGAGACCCCGCCCCTCCCCCC
ATTCCAGAAAGTCCAGTCCAGCCTGTCCATGTCATTCTCACGAGACTCTGGATCTATAGC
CATCACATCTACAACAAATGCAAACGAAAGGATATTCTGCAGTGGGCAAAGGAGCTTTCC
CTGTCCGGGTTTAGCATGCCTGGGAAGCCAGGTGTCGTCTGTGTGGAAGGCCCCCACGGT
GCTTGTGAAGAATTCTGGTCAAGACTCAAAAAATTAAACTGGAAGAGAATTTTGATTCGC
CATCGAGAAGACATTCCTTTGGATGGTACAAATGATGAAATGGAAAGATGGAGAAAATTT
TCAGTTTTTGAAGAAAAAGTGTTCAGTGTTAGTGGAGCCAGAGGAAACCACATGGACTTT
GGTCAGCTGTATCAATTTTTAAATGCCAATGGATGTGGGGATGTTTTCCAGATGTTCTTT
GGTGTGGAAGGACAG
>PhDi
CAGGCTGAGGCCCAGCTCTCTGAGTTAGACCTGCTGGCCAGCATGTTCCCTGGTGAGAAT
GAGCTCATAGTGAATGACCAGCTGGCTGTTGCAGAACTGAAAGATTGCATTGAAAAGAGG
TCAATGGAGGGGCGATCTTCGAAAGTGTACTTTACAATCAACATGAACCTAGATGTATCT
GCAGGAGCAATGGTGGTGTTTTCTCTGGCCTGTATTCTTCCCTTTAAATACCCTGCAGTC
CTGCCTGAAATCACTGTCAGGTCACTATCGTTAAGTAGATCCCAGCAGACTCAGCTGAAC
ACAGATCTGACCGCACACCTGCAGAAGAATTGCCTCGGAGATGTCTGTGTGTTGCACGCC
GCTGACTGGGTGAGAGAACACGCCCCTGGCTATGTCAGCAGAGACACCGCCCCTCTTCCC
ACTCCAGCAGGTGCAGTCCCGCCCACCCTTCTCGTTCTCACGAGACTCTGGATCTATAGC
CATCACATCTACAACAAAGGCAAAAGGAAGCATATTCTGGAGTGGGCGAAGGAGCTTTCC
CTGTCTGGGTTCAGCATGCCAGGGAAACCAGGTGTTGTCGGTGTGGAAGGCCTACAAAGT
GCTTGTGAAGAATTCTGGTCCAGGCTCAGAAAATTAAACTGGAAGAGAATTTTGATTCGC
CACCGAGAAGACATTCCTTTGGATGGCACAAATGATGAAATGGAAAGACAAAGAAAATTT
TCAGGTTTTGAAGAAAAAGTGTTCAGTGTTAATGGAGCCAGAGGAAACCACATGGACTTT
GGTCAGCTGTATCAGTTTTTAAATGCCAAAGGGTGTGGGGAGGTTTTCCAGATGTTCTTC
GGTGTGGAAGGACAA
>PtVa
CAGGCCGAGGCCCAGCTCTCTGAGTTAGACCTGCTAACCAGTATGTTCCCTGGTAAAGAT
GAGCTCATAGTGAATGACCAGCTGGCTTTAGCAGAACTGAAAGATTGTATCGAAAAGAGG
ACAATGGAGGGGCGATCTTCAAAAGTTTACTTTACCATCAATATGAACCTGGACGTATCT
GAGGAAGCAATGGTGATATTTTCTCTGGCCTGTATTCTTCCCTTTAAATACCCCACAGTT
CTGCCTGAAGTTACTGTCAGATCAGTATTATTGAGTAGATCCCAGCAGACTCAGCTGAAC
ACAGATCTGAACACATACCTGCAAAAGAATTGTCTGGGAGACGTCTGTATATTGAATGCC
ACAGACTGGATTAGAGAACACGCTTCCAGCTATGTCAGCAGGGATACTACCCCTTCCCCC
GCTCCAGGAAGTACCGTCCAGCCAGTCGATTTCATTCTCACGAGACTCTGGATCTACAGC
CATCACATCTACAACAAATGCAAAAGAAAGGATATTCTAGAATGGGCGAAGGAACTTTCC
CTATCTGGGTTTAGCATGCCTGGGAAACCTGGCGTTGTTTGTGTGGAAGGCCCACAAAGT
GCCTGTGAAGAATTCTGGTCAAGACTCAGAAAATTAAACTGGAAGAGAATTTTGATTCGC
CATCGGGAAGACATTCCTTTTGATGGTACAAATGATGAAATGGGAAGACAAAGAAAATTT
TCAGTTTTTGAAGAAAAAGTGTTCAACGTTAATGGAGCCAGAGGAACCCACATGGACTTC
GGTCAGCTGTATCAGTTTTTAAATGCCAGAGGGTGTGGGGATGTTTTCCAGATGTTCTTT
GGTGTGGAAGGACAA
>RhFe
CAGGCTGAGGCCCAGCTCTCCGAGTTAGACCTGCTAGCCAGTATGTTCCCTGGTGAGAGT
GAGTTCATAGTGAATGACCAGCTGGCTTTAGCAGAACTGAAAGATTGTGTTGAAAAGAGC
ACAATGGAGGGGCGATCTTCAAAAGTTTACTTTACTATCAATATGAACCTGCACATATCT
GAGGAAGCAATGGCGATGTTTTCTCTGGCCTGTATTCTTCCCTTTAAATACCCTGCAGTT
CTGCCTGAAATTACTGTCAGATCAGTAGTATTAAGTAGATCCCAGCAGACTCAGCTGAAC
ACAGATCTGACCACATACCTGCAAAAGAATTGTCTTGGAGACGTCTGTATATTGAATGCC
ACAGACTGGGTTAGAGAACGTGCCTCTGGCTATGTCAGCAGAGACACCACCCCTTCCCTT
GCTCCAGGAAGTACAATCCAGCCGATCGATCTCATTCTCACGAGACTCTGGATCTATAGC
CATCACATCTACAACAAATGCAAAAGAAAGGATATTCTAGAGTGGGCGAAGGAGCTTTCC
CTGTCTGGGTTCAGCATGCCTGGGAAACCTGGTGTTGTTTGTGTGGAAGGCCCGCAAAGT
GCTTGTGAAGAATTCTGGTCAAGACTCAGAAAATTAAACTGGAAGAGAATTTTGATTCGC
CATCGAGAAGATATTCCCTTTGATGGTACAAATGATGAAATGGAAAGACAAAGAAAATTT
TCAGTTTTTGAAGAAAAAGTGTTCAGTGTTAATGGAGCCAGAGGAAACCACATGGACTTT
GGTCAACTGTATCAGTTTTTAAATGCCAAGGGATGTGGGGATGTTTTCCAGATGCTCTTC
GGGGTAGAAGGACAA
>RoAe
CAGGCTGAGGCCCAGCTCTCTGAGTTAGACCTGCTAACCAGTATGTTCCCTGGTGAGGAT
GAGCTTATAGTGAATGACCAGCTGGCTTTAGCAGAACTGAAAGATTGCATCGAAAAGAGG
ACAATGGAGGGGCGATCTTCAAAAGTTTACTTTACTATCAATATGAACCTGGAGGTATCT
GAGGAAGCAATGGTGATATTTTCTCTGGCCTGTATTCTTCCCTTTAAATATCCTACAGTT
CTGCCTGAAATTACTGTCAGATCAGTATTATTGAGTAGATCCCAGCAGACTCAGCTGAAC
ACCGATTTGAACACATACCTGCAAAAGAATTGTCTTGGAGACGTCTGTATATTGAATGCC
ACAGACTGGGTTAGAGAAAACGCTTCTGGCTATGTCAGCAGGGATACTACCCCTTCCCCC
GCTCCAGGAAGTACCGTCCAGCCAGTCGATTTCATTCTCACGAGACTCTGGATCTATAGC
CATCACATCTACAACAAATGCAAAAGAAAGGATATTCTAGAATGGGCGAAGGAACTTTCC
CTATCTGGGTTTAGCATGCCTGGGAAACCCGGTGTTGTTTGTGTGGAAGGCCCACAAAGT
GCCTGTGAAGAATTCTGGTCAAGACTCAGAAAATTAAACTGGAAGAGAATTTTAATTCGC
CATCGCGAAGACATTCCTTTTGATGGTACAAATGATGAAATGGGAAGACAAAGAAAATTT
TCAGTTTTTGAAGAAAAAGTGTTTAACGTTAATGGAGCCAGAGGAACCCACATGGACTTC
GGTCAGCTGTATCAGTTTTTAAATGCCAGAGGATGTGGGGATGTTTTCCAGATGTTCTTT
GGTGTGGAAGGACAA
