# Supplementary material for: Positively selected genes in the hoary bat (Lasiurus cinereus) lineage: prominence of thymus expression, immune and metabolic function, and regions of ancient synteny
Source: PeerJ. 2022 Mar 17;10:e13130. doi: 10.7717/peerj.13130 (PMC8934532; doi:10.7717/peerj.13130)
Supplement: Supplemental Information 3 — Initially tested orthogroups that have been edge-trimmed as described in the Methods. [file peerj-10-13130-s003.zip › original.trimmed/trimmed-OG0002163.fas]

>EpFu
CTGTACGATCCGTTGTTTACTGTGTCAAGTGAGCAAGACCACACACAGGCAAATGTCCAA
GCATTCCTGAGTCGAAGCAGACTGAGGAAAGTTCCCAGGTTTAGGACCATGTTCAGTAAC
CTGATCCATTACCCAAGACATTCTCTATATTGGAGCAAGGCAGATCCCGTCCCACCATTC
ATCAGTCGGGAATGGAGGGGACATGAGGAGAAACAGAGAGAAGCCCTCCAGCAACTTGGC
GTATTTGATACTTCTTTCTTTCAACAGATGCCACCCAATGTTGCTTTGTCAACCAAACTA
GAGACATATACTTTTCCTCCTTCTTCGTCTAAGCACCAACCCATTCCTTCAAAGTATACT
GTGGGCACTCAGACGGATTATCGTGATTCCGAAGCTCAAACAGATCCGTATTCTCCAGAA
TATGTAGTGTGTCAGGATTCAATCCCTGAGCTCTTGACCCTGGCTACTCTGACTTGGGGT
CGAGGTCTCCCGGCAGGACAAGCTGAGGTGGAGATGATAGAACGAGCCCGGGAGAAGCGT
GCCTGGGAAGCCACTCTCCCGACTCTGAGTGACACCGCCCAGTTTGAGAAGAGGAGGAGG
ATGATGAATGCGATGGAGAGGAAGGAGTGGGCCTTCCGAGAGCAGGAGATTGAAAAACTG
CAGGAGATTCGCCTGGAAGTTCTAAAAGAGCTGCTGAGGAAACGTCTCCAGAAAAACAAT
GAGATGACTATGAAGCACTTGAATGCCCAATGGTCTAACCTGCAGGAAGCAAAGGAGGCA
AAATTGGCAAAAATCCGTCGTGCACATGTATCAGCAATCAGAAAACTTATGGGAAAGAGA
GAGAATGTAGAAGAGAAGTTCCAGAGAAGAAATATCATCAAGGACTATTCTGATTATGCA
TCACAGGTCTATGGACCTCTGTCTCGCCTTGGTCGTTTCCCAGACAATGATGAGGACTTT
GTAGTAAAAAATCACTATCTCGACACCTATGAAGGATTAGTGGAGCTTGAGTCCTGTCTC
CCAGATTTTGTGACACAGCCCCGAATCCAAGCTCCAAAGCCTAAAGTCACAACCACCAAA
GCTGGCTTTCTAAAGAGGGCGGCAAAGCTGGAGAACGAGTTGGCAGAGGTTCATAAGGCA
CTGTTGGATAAGAGGAATAGAGTTCCCGAACCAAAGAAACCTCTGCTCTTTCTTCAAAGA
AAGCCAATACCTCAACCTCGGCTTCCAACTCCAACCTTGGAAATGACTTCCAATGAAGAA
GAAGATATAGAAAAGGCTGTTATCTACCTTCAAAAGTTACTCCGGGGCAGAGTCGTTCAG
AATGTGATGTTTGAAGGGAAAGAAAAGCGACTGGAGTTGATCCAGGAGCTGCGCACCACC
CACGCTCTACAGGAAGATGACAGGCTGGTGAGGAAAACCGAGAAGCAAGTGACACTGGCC
CTGCAGCGGCAGAGGAACTTGCATGAACACAAGGTGTCACTAGTTGAAAACCATCTGGCT
GGACTGGAAGGAAGGGTGCTGGCAGACATGTTCGACTTCCTGTCCAAAGAGCTGGTGAGA
CTCCAGGAAGAGAGGAGGATCCATGCCTTTGCCATGCTGGCCGAACGACAGCGGAGGATG
CGGGAAGCCGAGGAGAGTGGTCGGCGCCAGGTGGAACAGAGGCGCCTGCGGGAGGAGGAC
GAGATATTTAAGGAGGTGGTTAAAGTTCACCAGAGTACAATATCTTCATATCTGGAAGAC
ATAATACTGAACACCGAAGCGAATACTGCAGAAGAACAAGCCAGGGCGGAAATTGAGAAG
ATGGCTAAGGAAATCAATGACATTGCTTATGAAATGGAAAACCGTCGAACTCAGCTTCAG
TCAGAGGAGATTGTTGCCGAGTTGGTTTATAGTTTCCTGATCCCAGAGGTGCAAAAGGAC
TTCGTCAAAGAAAAAGTGAGGAACGCACAGCGGAAGCATATTCTTGCAGCCCAT
>HiAr
CTGTACGATCCGTTGTTTATTGTGTCAAGTGAGAAAGACCAGGCACAGGCAAATATCCAA
GCCATCTTGCGTCGCAGCAGACTGAGAAAAGTTCCCAGATTTAAAGCCATGTTTAGTAAC
CTGATCCATTATCCAAGATATTCTCTGTATTGGAGCAAGGCAGATCCCGTCCCACGATTC
ATCAGTCGGGAATGGACGGGACAGGAGGAGAAACACAGAGAAGCCCTCTGGCAACTTGCT
GCGTATTCTAAGGGATTGCATCAAGTTTTAATTTTTAAAATAATTTTCTCTTTTAGGATG
GAGCCATATGTTTTTCCTCCTGCTTCTACTAAGTACTCACCCATCCTTTCAAAGTACACT
GTGGGCACTCAGACTGATTATCGCGATGCTGAAGTTCAAACAGATCCATACTCTCCAGAA
TACGTAGTATGTCAGGATTCCATCCCTGAGCTCCTGACCCTGGCTACTCTGACCTGGGGT
CGAGGTCTCCCAGCAGGACAAGCTGAGGTAGAGATGATAGAACGTGCCCGGGAGAAGCGA
GCTTGGGAAGCCACTCTGCCCTCTCTGAGTGACACCGCCCATGCTGAGAAGAGGAGGAGG
ATGATAAATGCGATGGAGAGGAAGGAGTGGGCCTTCAGAGAGCAGGAGATTGAAAAACTG
CAGGCGATTCGCCTGGAAGTGCTAACAGAGCTACTGAAGAAACGTGATGAGAATCAAAAT
GAAGTGAACATGAAGCACTTGAATGCCCGATGGTCTAAACTGCAAGAAGCAAAGGAGGCA
AAATTGGCACAAATTCGACGTGCACATGTATCAGCAATCAGAAAACTTGTGGGAAAGAGA
AAGAATGTAGAAGGGAAGTTGGAGAGAAGAAATATCATCAAGGATTATTCTGATTATGCA
TCACAGGTCTATGGACCTCTATCTTGCCTTGGTCGTTTCCCAGACAACAACGAGGACTTT
GTAGTAAAAAACCACTATCTCAACACCTATGAAGGGTTAGTTGAACTTGAGTCATGTCTC
CCAGATTTTGTGACACAACCCCGAATCCGACCTCCAAAACCTAAAGTCATTACCACCAAA
GCTGGTTTTCTAAAGAGGGCAGCAAGGATGGACCGTGAGTTGGAGGAAGTTCATAAGGCA
CTATTGGATAAGAAGAATAAGGTTCTTGAACCAAAGAAACCTCTACTCTTTCTCCAAAGA
AAGTTAGTGCCTCCACCTCGGCTTCCAACTCCAACCTTGGAAATGACTTCCAGTGAAGAA
GAAGATAAAGAAATGGCTGTTATCTACCTTCAAAAGTTACTCCGGGGCAGAGTCGTTCAG
AACATGATGTTTGAAGGGAAAGAAAAGCGACTGGAGCTGATCCAGGAGCTGCGTACCACG
CATGCACTCCAAGAAGATGACAGGCTGGTGAAGAAAGCGGAGAAGCAACTGACTTTGGCC
TTACAGCGGCAGAGGAATTTGCACGAACACAAGGTGTCAGTAGTTGAAAACCATTTGGCT
GGACTAGAAGGAAGGGTGCTGGCAGACATGTTTGACTTCCTGTCCAAAGAGCTGGTGAGA
CTCCAGGAAGAGAGGAGAATCCACGCCTTTGCCATGCTGGCTGAACGACAGCGGAGGAAG
CGAGAAGCCGAAGAGAGTGGTCGGCGCCAGGTGGAGCAAAGGCGCCTGCGGGAGGAGGAC
CAGATATTTAAGGAGGTGGTTAAAGTTCACCAAAGTACTGTAACTTCCTATCTGGAAGAC
ATAATACTGAAAACTGAAGAAAATACTGCAGAAGAACAAGCCAGGGCTGAAATTGAGAAG
ATGGCTGAGGAAATCAACAATGTTGCTTATGAAATGGAGAGCCGCCGAACTCAGCTTCAG
TCAGAAGAAATTGTTGCCGAGTTGGTTTATAGTTTCCTGATCCCAGAGGTGCAAAGGGAC
TTTGTCAAAGAAAAAGTGAGGAACGCACAGCGGAAGCATATTCTCGCAGCCCAT
>LaCi
CTGTACGATCCGTTGTTTACTGTGTCAAGTGAGCAAGACCACACACAGGCAAATGTCCAA
GCATTCCTGAGTCGAAGCAGATTGAGGAAAGTTCCTAGATTCAGGACCATGTTCAGTAAC
CTGATCAATTACCCAAGACATTCTCTATATTGGAGCAAGGCAGATCCTGTACCACCATTC
ATCAGTCGAGAATGGAGGGGACATGAGGAGAAACAGAGAGAAGCTCTTCAGCAACTTGGC
GTATTTGATACTTCTTTCTTTCAACAGACGCCATCCAATGTTGCTTTGTCAACCAAACTA
GAGTCATATACTTTTCCTCCTGCTTCGTCTAAGCATGCACCCATTCATTCAAAGTATACT
GTGGGCACTCAAACGGATTATCGTGATTCCGAAGTTCAAACAGATCCATATTCTCCAGAA
TATGTAGTATGTCAGGATTCAATCCCTGAGCTCTTGACCCTGGCTTCTCTGACATGGGGT
CGAGGCCTCCCAGCAGGACAAGCTGAGGTGGAGATGATAGAACGTGCCCGGGAGAAGCGT
GCCTGGGAAGCCACTCTCCCGCCTCTGAGTGACACTGCCCAGTTTGAGAAGAGGAGGAGG
ATGATGAATGCAATGGAGAGGAAGGAGTGGGCCTTCCGAGAGCATGAGATTGAAAAACTG
CAGGAGATTCGCCTGGAAGTTCTAAAAGAGCTGCTGAGGAAACGTCTCAAGAATAACAGT
GAAATGACTATGAAGCACTTGAATGTCCAATGGTCTAACTTGCAGGAAGTAAAGGAGGCA
AAATTGACAAAAATTCGTCGTGCACATGTAGCAGCAATCAGAAAACTTATGGGAAAGAGA
GAGAATGTAGAAGAGAAGTACGAGAGAAGAAATATCATCAAGGACTATTCTGATTATGCA
TCACAGGTCTATGCACCTCTGTCTCGCCTTGGTCGTTTCCCAGACAATGATGAGGACTTT
GTAGTAAAAAATCACTATCTCGACACCTATGAAGGATTAGTGGAACTTGAGGCCTGTCTC
CCAGATTTTGTGACACAGCCCCGAATCAAAGCTCCAAAACCTAAAGTCACAACCACCAAA
GCTGGCTTTCTAAAGAGGGCAGCAAAGCTGGAGAACGAGTTGGCAGAGGTTCATAAGATA
CTGTTGGATAAGAGGACTAAGGTTCCTGAACCAATGAAACCTCTGCTCTTTCTTCAAAGA
AAGCCAATACCTCAACCTCGACTTCCAACTCCAACCTTGGAAATGACTTCCAATGAAGAA
GAAGATATAGAAAAGGCTGTTATCTTCCTTCAAAAGTTGCTCCGGGGCAGAGTCGTTCAG
AATGTGATGTTTGAAGGGAAAGAAAAGCGACTGGAGTTGATCCAGGAGCTGCGCACCACC
CATGCTCTACAGGAAGATGACAGGCTGGTGAGGAAAACCGAGAAGCAAGTGACACTGGCC
CTGCAGCGGCAGAGGAACTTGCACGAACACAAGGTGTCACTAGTTGAAAACCATCTGGCT
GGACTGGAAGGAAGGGTGCTGGCAGACATGTTCGACTTCCTGTCCAAAGAGCTGGTGAGA
CTCCAGGAAGAGAGGAGAATCCATGCCTTTGCCATGCTGGCCGAACGACAGCGGAGGATG
CGGGAAGCCGAGGAGAGTGGTCGGCGCCAGGTGGAACAGAGGCGCCTGCGGGAGGAGGAC
GAGATATTTAAGGAGGTGGTTAAAGTTCATCAGAGTACTATATCTTCATATCTGGAAGAC
ATAATACTGAACACTGAAGAGAATACTGCAGAAGAACAAGCTAGGGCGGAAATTGAAAAG
ATGGCTAAGGAAATCAATGACATTGCTTATGAAATGGAAAGCCGTCGAACTCAGCTTCAG
TCAGAGGAGATTGTTGCCGAGTTGGTTTATAGTTTCCTGATCCCAGAGGTGCAAAAGGAC
TTCGTCAAAGAAAAAGTGAGGAATGCACAGCAGAAGCATATTCTTGCAGCCCAT
>MyLu
CTGTACGATCCGTTGTTTACTGTGTCAAGTGAGCAAGACCACACACAGGCAAATGTCCAA
GCATTCCTGAGTCGAAGCAGACTGAGGAAAGTTCCCAGGTTTAGGACTATGTTCAGTAAC
CTGATCCATTACCCAAGACATTCTCTATATTGGAGCAAGGCAGATCCCGTCCCACCATTC
ATCAGTCGGGAATGGAGGGGACATGAGGAGAAACGGAGAGAAACCCTCCAGAAACTTGGC
ATATATGACACTTCTTCCTTTCAGCAGATGCCACCCAATGTTGCTTTGTCAACCAAACAA
GAGAAATATACTTTTCCTCCTGCTTCGTCTAAGCGCCCACCCACCCCTTCAAAGTATACC
GTGGGCATTCAGACGGATTATCGTGATTCCGAAGTTCAAACAGATCCGTATTCTCCAGAA
TATATAGTATGTCAGGATTCAATCCCTGAGCTCTTGACCCTGGCTACTCTGACTTGGGGT
CGAGGTCTCCCGGCAGGACAAGCTGAGGTGGAGATGATAGAACGTGCCCGGGAGAAGCGT
GCCTGGGAAGCCACTCTCCCGCCTCTGACTGACACCGCCCACTTTGAGAAGAGGAGGAAG
ATGATGAATGAGATGGAGAGGAAGGAGTGGGCCTTCCGAGAGCAGGAGATTGAAAGACTG
CAGGAGATTCGCCTGGAGATTCTAAAAGAGCTGCTGAGGAAACGCCTCAAGAATAGCAAT
GAAATGACTGTGAAGCACTTGAATGCCCAATGGTCTAACCTGCAGGAGGCAAAGGAGGCA
AAATTGGCAAAAATTCGTCGAACACATGTATCAGTCATCAGAAAACTTATGGGAAAGAGA
AAGAATGTAGAAGAGAAGTTCGAGAGAAGAGATGTCATCAAGGACTATTCTGATTATGCA
TCACAGGTCTATGGACCTCTGTCTCGCCTTGGTCGTTTCCCAGACAATGATGAGGACGTT
GTAGTAAAAAATCACTATCTCAACACCTATGAAGGATTAGTTGAACTTGAGTCCTGTCTC
CCAGATTTTGTGACACAGCCCCGAATCAAAGCTCCAAAACCTAAAGTCACAACCACCAAA
GCTGGCTTTCTAAAGAGGGCGGCAAAGCTGGAGCACGAGTTGGCAGAGGTTCATAAGGCA
CTGTTGGATAAGAAGAATAAGGTTCCTGAACCAAAGAAACCTCTGCTCTTTCTTCAAAGA
AAATCAATACCTCAACCTCGGCTTCCAACTCCAACCTTGGAAATGACTTCCACTGAAGAA
GAAGATAAAGAAAAGGCTGTTATCTTCCTTCAAAAGTTACTCCGGGGCAGAGCCGTTCAG
AATGTGATGTTTGAAGGGAAAGAAAAGCGACTGGAGTTGATCCAGGAGCTGCGCGCCACC
CACGTGCTACAAGAAGATGACAGGCTGGTGAGGAAAACCGAGAAGCAAGTGACACTGGCC
CTGCAGCGGCAGAGGAACTTGCATGAGCACAAGGTGTCACTAGTTGAAAACCATCTGAAT
GGACTGGAAGGAAGGGTGCTGGCAGACATGTTCGACTTCCTGTCCAAAGAGCTGGTGAGA
CTCCAGGAAGAGAGGAGAATCCATGCCTTTGCCATGCTGGCTGAACGACAGCGGAGGATG
CGGGAAGCCGAGGAGAGTGGTCGGCGACAGGTGGAACAGAGGCGCCTGCGGGAGGAGGAC
GAGATATTTAAGGAGGTGGTTAAAGTTCACCAGAGTACTATATCTTCATATCTGGAAGAC
ATAATACTGAACGCCGAAGAGAATACTGCAGAAGAGCAAGCCAGGGCGGAAATTGAGAAG
AAGGCTAAGGAAATCAATGACATTGCTTATGAAATGGAAAGCCGTCGAACTCAGCTTCAG
TCAGAGGAGATTGTTGCCGAGTTGGTTTATAGTTTCCTGATCCCAGAGGTGCAAAAGGAC
TTCGTCAAAGAAAAAGTGAGGAACGCACAGCGGAAGCATATTCTTGCAGCCCAT
>PhDi
CTGTACGATCCATTGTTTATTGTGTCAAGCGAGAAAGACCATGCACAGGCAAATATGCAA
GCATTCTTGAGTCGAAGCAGACTGAGAAAAGTTCCCAGGTTTCGAACCATGTTCAGTAAC
CTGATCCATTATCCAAGGCATTCACTGTATTGGAGTAAGGCAGACCCCGTCCCTCCATGT
GTCAGTCGGGAGTGGAGGGGGCACGAGGAGAAACACAGAGAAGCCCTCCAGCAACTTGCT
GTAACTGACACTTCTTTCTCTCAACAGATGCCACTCAATGTTGTGTTGTCAACCAAGATA
CAGCCATATACTTTTCCTCCCACTTCAACTAAGTACCCACCCATCACTTCAAAGTATACT
GTGGGCACTCAGACTGATTACCGCGATTCTGAAGCTCAAACAGATCCGTATTCTCCAGAA
TACGTAGTATGTCAGGAATCAGTCCCTGAGCTCTTGACCCTGGCAACTCTGACTTGGGGT
CGAGGTCTTCCGGCAGGACAAGCTGAGGTAGAGATGATAGAACGTGCCCGGGAGAAGCGT
GCCTGGGAAGCCACTCTTCCCTCTCTGAGTGACATCTCCCAGTTTGAGAAGAGAAGGAGG
ATGATGAATGAGATGGAAAGGAAGGAGTGGGCTTTCAGAGAGCAGGAGATTGAAAAACTC
CAGGAAATTCGCCTGGAAGTTCTAAAAGAGCTGCTGAAGAAACGTGACAAGAATCAGAAT
GAAGTGAATATGAAGCGCTTGAATGCCCAGTGGTCTAAACTGCAGGAAGCAAAGGAGGCA
AAACTGGCAAAGATTCAACGCAAACATGTATCAGCAATCAGAAAACTTGTGGGAAAGAGA
AAGAATGTAGAAGGGAAGTTGGAGAGAAGAAATATCATCAAGGACTACTCTGATTATGCA
TCACAGGTCTACGGACCTCTCTCTCGTCTTGGACGTTTCCCAGACAACAACGAGGATTTT
GTAGTGAAAAACCATGATCTCAACACCTACGAAGGATTAGTCGAACTTGAGTCATGTCTC
CCAGAGTTTGTGACACAACCCCGAATCAGATCTCCAAAACCTAAAGTCATCACCACCAAG
GCTGGTTTTCTGAAGAGGGCTGCAAGGATGGACCATGAGTTGGCAGAGGTTCATAAGACA
CTGTTGGATAAGAAGAATAAAGTTCTTGAACCAAAGAAACCTCTGCTTTTTCTTCAAAAA
AAACCAGTGCCTCAACCTCGGCTTCCCACTCCAACCTTGGAAATGAGTTCCAATGAAGAA
GAAGATATAGAAATGGCTGTTCTCTACCTTCAAAAGTTACTCCGGGGCAGAGTCATTCAA
AACATGATGTTTGAAGGGAAAGAAAAGAGGCTGGAGTTGATTCAGGAGCTGCGCACCACC
CATGCACTGCAAGAAGATGAGAAGCTGGTGAGGAAAGCGGAGAAGCAAGTGATTCTGGCC
TTACAGCGGCAGAGGAACTTGCATGAAAACAAGGTGTTACTAGTTGAAAACCATTTGGCT
GGACTGGAAGGAAGGGCGCTGGCAGACATGTTTGACTTTCTGTCCAAAGAGCTGGTGAGA
CTGCAGGAAGAGAGGAGGATCCACGCCTTCGCCATGCTGGCCGACCGGCAGCGGAGGATG
CGAGAGGCCGAAGAGAGTGGTCGGCGCCAGGTGGAACAGAGGCGCCTGCGGGAGGAGGAC
GAGATATTTAAGGAGGTTGTTAAAGTTCACCAAAGTACTATAGCCTCCTACCTGGAAGAC
ATAATACTGAACACTGAAGAGAATACTGCAGAAGAACAAGCCAGGGCAGAAATTGAGAAG
ATGGCTAAGGAAATCAACGACATTGCTTATGAAATGGAAAGCCGTCGATCTCAGCTTCAG
TCAGAGGAGATTGTTGCCGAGTTGGTTTATAGTTTCTTGATCCCAGAGGTGCAAAAGGAC
TTCGTCAAAGAAAAAGTAAGGAATGCACAGCGGAAGCATATTCTTGCAGCCCAT
>PtVa
CTTTACGATCCGTTGTTTATTGTGTCAAGTGAGAAAGACCACAAACAGGAAAATATCCAA
GCCATCCTGAGTCGAAGCAGACTGAGAAAAGTCCCCAGGTTTAGAACCATGTTCAGTAAC
CTGATCCATTACCCAAGATATTCTCTATATTGGAGCAAGGCAGATCCCGTCCCACCATTC
ATCAGTCGGGAATGGAAGGGACATGAAGAGAAACACAGAGAAGCTCTCCGGCAACTTGCT
GCAACTGACACTTCTTTCTATCAACAGATGCCACTCAATGTTGTTTTTGCAACTAAGATG
GAGCCATTTGCTTTTCCTCTTGCTTCCACTAAGTACCCACCTATCCTTTCAAAGTACACT
GTGGGCACTCAGACTGATTATCGTGATGCCGATGTTCAAACAGATCCATATTCTCCTGAA
TATGTAGTATATCAAGATTCAATTCCTGAGCTTTTGACCCTGGCTACTCTGACTTGGGGT
CGAGGTCTCCCGGCAGGACAAGCGGAGGTAGAGATGATAGAACGTGCCCGGGAGAAGCGT
GCTTGGGAAGCCACTCTTCCCTCTCTGAGTGACACTTCCCAGTTTGAGAACAGGAGGAAG
ATGATGGATGCGATGGAGAGGAAGGAGTGGGCCTTCAGAGAGCAAGAGATTGAAAAACTA
CAGGAGATTCGCCTGGAAGTTCTAAAAGAACTGCTGAAGAAACGTGATGAGAATCAAAAC
GAAGTGAACATGAGGCACTTGAATGCCCAATGGTTTAAATTGCAGGAAGCAAAGGAGGCA
AGATTGGCACAAATTCAACGCGCTTATGTATCAGCAATTAGAAAACTTGTGGGAAAGAGA
AAGAATATAGAAGGGAAGTTGGAGAGAAGAAATATCATCAAGGATTATTCTGATTATGCA
TCACAGGTCTATGGACCTCTATCTCGCCTTGGTCGTTTCCCAGATAACAACGAGGACTTT
GTAGTAAAAAACCACTATCTCAACACCTATGAAGGATTAGTTGAACTTGAATCATGTCTC
CCAGATTTTGTGACACAACCTCGAATCAGACCTCCAAAACCAAAAGTCATTACCACCAAA
GCTGGTTTTCTAAAGAGAGCAGCAAGGATGGAATATGAGTTGGCAGAGGTTCATAAGGCA
CTATTGGATAAGAAGAATAAGGTTCTTGAACCAAAGAAACCTCTGCTCTTTCTCCAAAAA
AAGCCAGTACCTCAACCTCGGCTTCCAACTCCAACCTTGGAAATGACTTCCAATGAAGAA
GAAGATATGGAAATGGCTGTTATCTACCTACAAAAGTTACTCCGGGGCAGAGCTGTTCAG
AACATGATGTTTGAAGGGAAAGAAAAGCGTCTGGAGTTGATCCAGGAGCTGCGCACCACC
CATGCACTACAGGAAGATGACAGGCTGGTGAAGAAAGCTGAGAAGCAAGTGACTTTGGCC
TTACAGCGGCAGAGGAACTTGCATGACCACAAGATGTCGCTGATTGAAAACCATCTGGCT
GGACTGGAAGGAAGGGTGCTAGCAGACATGTTTGACTTCCTGTGCAAAGAGTTGGTGAGA
CTCCAGGAAGAGAGGAGAATCCATGCCTTTGCCATGCTGGCTGAACGACAGCGGAGGATG
AGAGAAGCCGAAGAGAGTGGTCGGCGCCAGGTGGAACAGAGGCGCCTGCGGGAGGAGGAC
CAGATATTTAAGGAGGTGGTGAAAGTTCATCAAAGTACTATAACTTCCTATCTGGAAAAT
ATAATACTGAAAACCGAAGAGAATACTGCAGAGGAACAAGCCAGGGCGGAAATTGAGAGG
AAGGCTAAGAAAATCAATGACATTGCTTATGAAATGGAAAGCCGTCGAACTCAGCTTCAA
TCAGAGGAAATTGTTGCCGAGTTGGTTTATAGTTTCCTGATCCCAGAGGTGCAAAAGGAC
TTTGTCAAAGAAAAAGTGAGGAATGCACAGCGGAAGCATATTCTTGCAGCTCAT
>RhFe
CTGTACGATCCATTATTTATTGTGTCAAGTGAGAAAGACCAGGCACAGGCAAATATGCAA
GCCATCTTGAGTCGCAGCAGACTGAGAAAAGTTCCCAGATTTAGAACCATGTTCAGTAAT
CTGATCCATTATCCACGATATTCTGTATATTGGAGCAAGGCAGATCCCGTGCCACCATTC
ATCAGTCGGGAATGGAAGGGACATGAGGAGAAACACAGAGAAGTCCTCCGGCAACTTGTG
GTAACTGACACTTCTTTCTACCAACAGATGCCACTCAATGTTGTTTTTGCAACCAAGATG
GAGCCATATATATTTCCTCCTGCTTCTACTAAGTACTCACCCACCTTTTCAAAGTACACC
GTGGGCACTCAGACTGATTATCGTGATGCCGAAGTTCAAACAGATCCGTATTCTCCAGAA
TATGTAGTGTGTCAGGATTCAATCCCTGAGCTCTTGACCCTGGCTACTCTGACTTGGGGT
CGAGGTCTCCCAGCAGGACAAGCTGAGGTAGAGATGATAGAACGTGCCCGGGAGAAGAGA
GCTTGGGAAGCCACTCTTCCCTTTCTGAGTGACGCCTCTCAGGCTGAGAAGAGGAGGAGG
ATGATAAATGCAATGGAGAGGAAGGAGTGGGCCTTCAGAGAGCAGGAGATTGAAAAACTG
CAGGAAATTCGCCTGGAAGTTCTAAAAGAGCTGCTGAAGAAACGTAACGAGAATCAAAAT
GAAGTGAACATGAAGCACTTGAATGCCCAATGGTCTAAATTGCAGGAAGCAAAGGAGGCA
AAATTGGCACAAATTCGACGTGCACATGTATCAGCAATCAGAAAACTTGTGGAAAAGAGA
AAGAATGTAGAAGGGAAGTTGGAGAGAAGAAATATCATCAAGGATTATTCTGATTATGCA
TCACAGGTCTATGGACCTCTATCTCGCCTTGGTCGTTTCCCAGACAACAACGAGGACTTT
GTAGTAAAAAACCACTATCTCAACACCTATGAAGGTTTAGTCGAACTTGAGTCATGTCTC
CCAGATTTTGTGACACAGCCCCGAATACGACCTCCAAAACCTAAAGTCATTACCACCAAA
GCTGGTTTTCTAAAGAAGGCAGCAAGGATGGACAATGAGTTGGAGGAGATTCATAAGGCA
CTACTAGATAAGAAGAATAAAGTTCTTGAACCAAAGAAACCTCTGCTTTTTCTCCAAAGA
AAGCCAGTACCTCAACCTCGGCTTCCAACTCCAACCTTGGAAATGACTTCCACTGAAGAA
GAAGATAAAGAAATGGCTGTTATCTACCTTCAAAGGTTACTCCGGGGCAGAGTCGTTCAG
AACATGATGTTCGAAGGGAAAGAAAAGCGACTGGAGTTGATCCAAGAGCTGCGCACCACC
CATGCACTGCAAGAAGATGACAGGCTGGTGAAGAAAGCCGAGAAGCAAGTCACCTTGGCC
TTACAGCGGCAGAGGCACTTGTACCAACACAAGGTGTCAGTAGTTGAAAACCATTTGGCT
GGACTGGAAGGAAGGGCGCTGGCAGACATGTTTGACTTCCTCTCCAAAGAGCTGGTGAGA
TTACAGGAAGAGAGGAGAATCCATGCCTTTGCCATGTTGGCTGAACGACAGCGGAGGATG
CGGGAAGCCGAAGAGAGTGGTCGGCGCCAGGTGGAGCAAAGGCGTCTGCGGGAAGAGGAC
CAGATATTTAAGGAGGTGGTTAAAGTTCACCAAAGTACTATAACTTCCTATCTGGAAGAC
ATAATACTGAACACTGAAGAGAATACTGCAGAAGAACAAGCCAGGGCCGAAATTGAGAAG
ATGGCTAAGAAAATCAATGACATTGCTTACGAAATGGAGAGCCGTCGAACTCAGCTTCAG
TCAGAGGAAATTGTTGCTGAGTTGGTTTATAGTTTCCTGATCCCAGAGGTGCAAAGGGAC
TTTGTCAAAGAAAAAGTGAGGAACGCACAGAGGAAGCATATTCTAGCAGCCCAT
>RoAe
CTTTACGATCCGTTGTTTATTGTGTCAAGTGAGAAAGACTACAAACAGGAAAATATCCAA
GCCATCCTGAGTCGAAGCAGACTGAGAAAAGTCCCTAGGTTTAGAACCATGTTCAGTAAC
CTGATCCATTACCCAAGATATTCTCTATGTTGGAGCAAGGCAGATCCCATCCCGTCATTC
ATCAGTCGGGAATGGAAAGGACACGAGGAGAAACACAGAGAAGCTCTCCGGCAACTTGCT
GCAACTGACACTTCTTTCTATCAACAGATGCCACTCAATGTTGTTTTTGCAAACAAGATG
GAGCCATTTACTTTTCTTCCTGCTTCCACTAAGTACCCACCTATGCTTTCAAAGTACACT
GTGGGCACTCAGACCGATTATCGTGATGCTGATGTTCAAACAGATCCATATTCTCCTGAA
TATGTAGTATATCAAGATTCAATTCCTGAGCTTTTGACCCTGGCTACTCTGACTTGGGGT
CGAGGTCTCCCAGCAGGACAAGCAGAGGTAGAGATGATAGAACGTGCCCGGGAGAAGCGT
GCTTGGGAAGCCACTCTTCCCTCTCTGGGTGACACCTCGCAGTTTGAGAACAGGAGGAAG
ATGATGGATGCGATGGAGAGGAAGGAGTGGGCCTTCAGAGAGCAGGAGATTGAAAAACTA
CAGGAGATCCGCCTGGAAGTTCTAAAAGAACTGCTGAAGAAACGTGATGAGAATCAAAAC
GAAGTGAACATGAGGCACTTGAATGCCCAATGGTTTAAACTGCAGGAAGCAAAGGAGGCA
AAATTGGCACAAATTCAACGTGCTTATGTTTCAGCAATTAGAAAACTTGTGGGAAAGAGA
AAGAATGTAGAAGGGAAGTTGGAGAGAAGAAACATTATCAAGGATTATTCTGATTATGCA
TCACAGGTCTATGGACCTCTATCTCGCCTTGGTCGTTTCCCAGATAACAACGAGGACTTT
GTAGTAAAAAACTACTATCTCAACACTTATGAAGGATTAGTCGAACTTGAATCATGTCTC
CCAGATTTTGTGACACAACCTCGAATCAGACCTCCAAAACCAAAAGTCATTACCACCAAA
GCTGGTTTTCTAAAGAGAGCAGCAAGGATGGAACATGAGTTGGCAGAGGTTCATAAGGCA
CTGTTGGATAAGAAGAATAAGGTTCTCGAACCAAAGAAACCTCTGCTCTTTCTCCAAAGA
AAGCCAGTACCTCAACCTCGGCTTCCAACTCCAACCTTGGAAATGACTTCCAATGAAGAA
GAAGATATGGAAATGGCTGTTATCTACATACAAAAGTTACTCCGGGGCAGAGCTGTTCAG
AACATGATGTTTGAAGGGAAAGAAAAGCGTCTAGAGTTGATCCAGGAGCTGCGCACCACC
CATTCACTACAAGAAGATGACAGGCTGGTGAAGAAAGCTGAGAAGCAAGTGACCTTGGCC
TTACAGCGGCAGAGGAACTTGCATGACCACAAGATGTCGCTGATTGAAAACCATTTGGCT
GGACTGGAAGGAAGGGTGCTAGCAGACATGTTTGACTTCCTGTGCAAAGAGCTGGTGAGA
CTCCAGGAAGAGAGGAGAATCCATGCCTTTGCCATGCTGGCTGAACGACAGCGGAGGATG
AGAGAAGCCGAAGAGAGTGGTCGGCGCCAGGTGGAACAGAGGCGCCTGCGGGAGGAGGAC
CAGATATTTAAGGAGGTGGTGAAAGTTCATCAAAGTACTATAACTTCCTATCTGGAAAAT
ATAATACTGAAAACCGAAGAGAATACTGCAGAGGAACAAGCCAGGGCGGAAATTGAGAGG
ATGGCTAAGAAAATCAATGACGTTGCTTATGAAATGGAAAGCCGTCGAACTCAGCTTCAG
TCAGAGGAAATTGTTGCCGAGTTAGTTTATAGTTTCCTGATCCCAGAGGTGCAAAAGGAC
TTTGTCAAAGAAAAAGTGAGGAATGCACAGCGGAAGCATATTCTTGCAGCTCAT
