# Supplementary material for: Positively selected genes in the hoary bat (Lasiurus cinereus) lineage: prominence of thymus expression, immune and metabolic function, and regions of ancient synteny
Source: PeerJ. 2022 Mar 17;10:e13130. doi: 10.7717/peerj.13130 (PMC8934532; doi:10.7717/peerj.13130)
Supplement: Supplemental Information 3 — Initially tested orthogroups that have been edge-trimmed as described in the Methods. [file peerj-10-13130-s003.zip › original.trimmed/trimmed-OG0002164.fas]

>EpFu
CTGTTCAGCCTCCCGGAGGACACCCCTGTCGGCTCTCACGTGTACACGCTGAATGGGACA
GACCCCGAGGGCGAACCGGTCTCCTACCACATCAGCTTTGACCCCAGCACTAGAAGCGTC
TTTTCTGTTGACCCCAATTCTGGAAACATCACCCTGATTGAAGAGTTGGACCGAGAGGTG
GCAGAGAAAGTCGTGATCCTGGTGACTGATGTCAATGACGAGGCACCCAGGTTCCTCCAG
GAGCCGTACTCGGTCCAGATTCCTGAGGACACACCTGCTGGGAGCAGTATCTTTGAGGTC
CATGCTGTGGACAAGGACACGGGCTCTGGAGGAAGTGTCACCTACTTCCTGCAGAACATG
CCGGCCACCCAGTTCACCGTGGACCGCCACAGCGGCGTGCTGCACCTCCGGGCGGGGACC
ACCCTGGACTACGAGAAGGCCCAGGCCCACTTGGTCACTGTGGTTGCCCAGGACGGCGGC
GGGCAGCTGCGGGGTGTGGCTGCGGTGTTCTCAGCCACCACCACGGTCACGGTCAGTGTG
GAGGACGTGCAGGACGTGGGCCCCGTGTTTGTGGGCGCTCCCTTCCACGGCTACGTGTAC
GAGGACATGGTTCCGGGCTCTGAGGTGCTGACAGTGGTCGCCATGGATGGAGACAGGGGC
AAACCCAACCGCCTTCTCTACAGCCTCATGAATGGGAGTGACGATGCCTTTGACATTAAC
GCCACGTCTGGAGCCATCGTGGTCACCCAGAGCCCTGCCCATCTCCGGAGAGAGGTGTAT
GAGCTGCGCGTGCAGGTGACTGAGCTCAGCGCTGCAGGGAGCCCCGCTGCCCAGGCCACG
GTCCCCGTCACCATCAGGATCGTGGACATCAACAACCACCCACCTACGTTCTACGGAGAG
AGCGGACCCCAGACCAGGTTCGAGCTGTCCCTGTCTGAGCACCCGCCCCCGGGGGAGATC
CTGCGAGGCCTCAAGGTCACCGTCAAAGACTCAGACCAGGGCGCCAATGCCAAGTTCGCC
CTGCGGCTGGTGGGGCTGGAGGGCGCCTTCCGCGTGGTCCCGCAGACAGCCCTGAAGGAA
GCCCAAGTCACAGTCCTCGCAGAGAACTCAGCCGCCATTGACTTTGAGAAGTTCAGAGTG
TTAACCTTC
>HiAr
TTATTCAGCCTCCCGGAGGACACTCCTGTTGGCTCTCATGTGTACACCCTGAATGGAACA
GACCCCGAGGGAGACCCTGTGTCCTACCACATCAGCTTTGACCCCAGCTCTAGAAGCGTC
TTTTCCATTGACCCCAATTTTGGAAACATCACCCTGATTGAAGAGCTGGACAGAGAGGTG
GCAGAAAAAGTTGTGATCCTGGTGACTGATGCCAACGATGAGGCACCCAGGTTCATCCAG
GAGCCTTACATTGTCCAGGTTCCTGAGGACACACCTCCCGGGAGCAGTATCTTTAAGGTC
CATGCCGTGGACAAAGACACAGGTTCTGGAGGAAGTGTCACCTACTTCCTACAGAATACG
CAGTCCACCAAATTTACCATGGACCGCCACAACGGTGTGCTGCGCCTCAGGCCTGGGACC
ACCCTGGACTACGAGAAGGCCCGGGCCCATTTCGTCACCGTGGTTGCCAAGGATGGTGGA
GGGAGGCTGCGAGGGGCTGATGTGGTGTTCTCGGCCACCACCACAGTCACAGTCAAGGTC
GAGGACGTGCAGGACATGGCTCCTATCTTCATGGGCACACCCTACTATGGCTATGTATAC
GAGGACACCATTCCGGGCTCGGAGGTACTGACAGTGGTCGCCATGGATGGAGATCGGGGC
AAACCCAACCACATTCTCTACAGCCTCATGAGCGAGAGTGATGGAGCCTTTGAAATTAAT
GAGACTTCTGGAGCAATCTCAATCACACAGAGCCCTGCCCAGCTCCAGAGAGAGGTGTAT
GAGCTGTATGTACAGGTGACTGAGGTCAGCTCCGCAGGGAGCCCAGCTGCCCAGGCCATG
GCTCCAGTCACCATCAGGATCGTGGACCTCAACAACCATCCACCTACATTCTATGGAGAG
AGTGGGCCCCAGAACAGGTTTGAGCTGTCCATGTATGAGCACCCGCCCCAGGGGGAGATC
CTGCGGGGACTGAAGATCACCGTCAATGACTCAGACCAGGGAGCCAATGCCAAATTCAAC
CTGCAGCTGGTGGGACCTGGGGGCATCTTCCGGGTGGTCCCACAGACAGTCCTGAATGAA
GCCCAAGTCACGATCATTGTGGAGAACTCAGCTGCCATTGACTTTGAAAAGTTCAAAGTG
TTAACCTTC
>LaCi
CTGTTCAGCCTCCCGGAAGACACCCCTGTCGGCTCTCACGTATACACGCTGAATGGGACA
GACCCTGAGGGCGAACCTGTCTCCTACCACATCAGCTTTGACTCCAGCACTAGAAGCGTC
TTTTCTGTTGACCCCAATTTTGGAAGCATCACCCTGATTGAAGAGCTGGACCGAGAGGTG
ACAGAGAAAGTTGTGATCCTGGTGACTGATGTCAATGATGAGGCACCCAGGTTCCTCCAG
GAGCCGTATACTGTCCAGATTCCTGAGGACACACCTGCTGGGAGCAGTATCTTTGAGGTT
CATGCTGTGGACAGGGACACGGGCTCTGGAGGAAGTGTCACCTACTTCCTGCAGAACATA
CCGGCCACCCGATTCACCTTGGACCGCCACAGTGGTGTGCTGCACCTCCGGGCGGGGACC
ACCTTGGACTATGAGAAGGCCCGGGCCCACTTCGTCACTGTGGTTGCCCAGGATGGTGGC
GGGCAGCTGCGGGGTGCAGCTGCGGTGTTCTCAGCCACCACTACGGTCACGATCAGTGTG
GAGGATGTGCAGGATGTGGGCCCTGTGTTTGTGGGCATTCCCTTCCACGGCTATGTGTGC
GAGGACACGGTTCCGGGCTCTGAGGTGCTGACAGTGGTCGCCATGGATGGAGACAGGGGC
AAACCCAACCGCCTTCTCTACAGCCTCATGAATGGGAGTGAGGATGCCTTTGACATTAAC
GCAACGTCTGGAACCATCGTGGTCACCCAGAGCCCTGCCCAGCTCCGGAGAGAGGTGTAT
GAGCTGTGGGTGCAGGTGACTGAGGTTAGTGCTGCAGGAAGCCCCGCTGCCCAGGCCATG
GTCCCGGTCACTATCAGAATTGTGGACATCAACAACCATCCACCTACGTTCTACGGAGAG
AGCGGACCCCAAACCAGGTTTGAGCTGTCCCTCTCTGAGCACCCGCCCCGGGGGGAGATC
CTGCGAGGCCTCAAGGTCACCGTCAAAGACTTAGACCAGGGTGCCAATGCCAAGTTTGTC
CTGCACCTGGTGGGCCTGGGGGGCACCTTCCGTGTGGTCCCGCAGACAGCCCTGAAGGAA
GCCCAAGTCACAGTCCTTGCAGAGAACTCAACTGCCATTGACTTTGAGAAGTGCAGAGTG
TTAACCTTT
>MyLu
CTGTTCAGCCTCCCGGAGGACACCCCTGTCGGCTCTCACGTGTACACGCTGAATGGGACA
GACCCTGAGGGCGAGCCTGTCTCCTACCACATCAGCTTTGACCCCAGCACTAGAAGCGTC
TTTTCTGTTGACCCCAATTTTGGAAACATCACCCTGATCGAAGAGCTGGACCGAGAGGTG
TCAGAGAAAGTCGTGATCCTGGTGACTGATGTCAATGACGAGGCACCCAGGTTCCTCCAG
GAGCCGTACACGGTCCAGATTCCTGAGGACACACCTGCTGGGAGCAGTATCTTTGAGGTC
CGTGCTGTGGACAAGGACACGGGCTCTGGAGGAAGTGTCACCTACTCCCTGCAGAACACG
CTGGCCACCCAGTTCACTGTGGACCGCCACAGCGGGGTGCTGCACCTCCGAGCAGGGTCC
ACCCTGGACTACGAGACGGCCCAGGCCCACTTCGTCACGGTGGTTGCCCAGGACGGCGGC
GGGCGGCTGAGGGGTGCAGCTGTGGTGTTCTCAGCCACCACCACGGTCACGGTCAGCGTG
GAGGACGTGCAGGATGTGGGCCCCGTGTTTGTGGGCACTCCCTTCCGCGGCTGCGTGTAC
GAGGACACCATTCCAGGCTCTGAGGTGCTGACAGTGGTCGCCATGGATGGAGACAGGGGC
AAACCCAACCGCCTTCTCTACAGCCTCGTGAATGGGAGTGACGGTGCCTTTGACATTAAC
GTGACGTCTGGAGCCATCGTGGTCACCCAGAGCCCCGCCCAGCTCCGGAGAGAGGTGTAT
GAGCTGCACGTCCAGGTGACTGAGGTCAGCGCTGCAGGGAGCCCCGCTGCCCAGGCCACG
GTCCCCGTCACCATCAGGCTCGTGGACCTCAACAACCACCCACCTACATTCTATGGAGAG
AGTGGACCCCAGACCAGGTTCGAGCTGTCCCTGTCCGAGCACCCGCCCCCGGGGGAGATC
CTGCGAGGCCTCAAGGTCACTGTCAAAGACTTGGACCAGGGCGCCAATGCCAAGTTCGCC
CTGCGGCTGGTGGGGCTGGAGGACGCCTTCCGTGTGGTCCCGCAGACAGCCCTGAAGGAA
GCCCAAGTCACAGTCCTCGCAGAGAACTCAGCCGCCATTGACTTTGAGAAGTTCAGAGTG
TTAACCTTC
>PhDi
CTATTCAGCCTCCCGGAGGACACTCTGTTGGGCTCTCATGTGTATACCCTAAATGGGACA
GACCCAGAGGGAGACCCTGTCTCCTACCACATCAGCTTTGACCCCAGTGCTAGAAGTGTC
TTTTCCATTGACCCCAATTTTGGAAACATCACCCTGATTGAAGAGCTGGACAGAGAGGTA
GCAGAAAAAGTCACGATTCTGGTGACTGATGCCAATGACGAGGTGCCAAGGTTTATTCAG
GAGCCTTACATTGTCCAGGTTCCCGAGGATATACCTGCTGGGAGCAGTATCTTTAAGGTT
CATGCCATGGACAAGGACACAGGCTCTGGAGGGAGTGTCACCTACTTCCTACAGAATATT
CAGTCCACCAAATTTGCCATGGATCATCACAGTGGTGTGCTGCGCCTCCGGGCAGAGACC
ACCCTGGATTACGAGAAGGCCCAGGCCCATTTCGTCATTGTGGTTGCCAAGGAGATGGGA
GGGAGGCTGCGAGGGGCTGATGTGGTATTCTCGGCCACCACCACAGTCACAGTCTACGTG
GAAGACGTGCAGGACATGGCCCCTGTCTTTGTGGGCACACCCTACTATGGCTATGTGTAT
GAGGACACCGTTCCGGGCTCGGAGGTACTGACAGTTGTCGCCATGGATGGAGATCGGGGC
AAACCCAACCACATTCTCTATAGTCTCCTGAATGGGAGTGATGGGGCCTTTGAAATTAAT
GAGACTTCTGGAGCCATCTTGGTCACACAGAGCCCTGCCCAGCTCCGAAGAGAGGTGTAC
GAGCTACATGTACAGGTGACTGAGGTCAGCTCTGCAGGGAGCCCAGCTGTCCAGGCCACG
GTCCCTGTCACCATCAGGATCGTGGACCTCAACAACCACCCACCAACATTCTATGGAGAG
AGTGGACCCCAGAACAGATTCGAGCTGTCCATGTATGAGCACCCACCTCAGGGGGAGATC
CTTCGGGGCCTGAAGATCACCGTCAATGACTCAGACCAGGGAGCCAATGCTAAATTCAAC
CTGCGCATGGTGGGACCCGGGGGCATCTTCCGAGTGGTCCCACAGACAGTCCTGAATGAG
GCCCAAGTCACAATCATTGTGGAGAATTCAGCTGCCATTGATTTTGAAAAGTTCAAATTG
TTAACCTTC
>PtVa
CTATTCAGCCTCCCGGAGGACACCCCTGTTGGCTCTCATGTGTACACCCTAAATGGAACA
GACCCCGAGGGAGACCCTGTTTCCTACCATATCAGCTTCGACCCCAGCTCTAGAAGCTTC
TTTTCCGTGGATCCCAGTTTTGGAAACATCACCCTGGTTGAAGAGCTGGACAGAGAGGTG
GCAGAAAAAGTCGTGATCCTGGTGACTGATGCCAATGATGAGGCGCCCAGGTTCATCCAA
GAGCCTTACATCGTCCAGATTCCTGAGGACACACCTGCTGGGAGCAGTATCTTTAAGGTC
CATGCTGTGGACAAGGACACAGGTTCTGGAGGGAGCGTCACCTACTTCCTACAGAATATG
CAGTCCACCAAATTTGCCGTGGACCACCACAGCGGTGTACTGCGCCTCAGGGCTGGGACC
ACTTTGGACTATGAGAAGGCTCGGGCCCATTTCGTCACCGTGGTTGCCAAGGATGGCGGA
GGGAGGCTGCGAGGGGCTGATGTGGTGTTCTCAGCCACCACCATGGTCACAGTCAACGTG
GAGGATGTGCAGGACACGGCCCCTGTCTTCGTGGGCATACCCTACTATGGCTATGTGTAC
GAGGACACTGTTCCGGGCTCGGAGGTACTGACGGTGGTCGCCATGGATGGAGATCGGGGC
AAACCCAACCGCATTCTATACAGTCTCATGAATGGGAGTGATGAAGCCTTCGAAATTAAT
GAGACTTCTGGAGCCATCTCCGTCACACAGAGCCCTGCTCAGCTCCGGAGAGAGGTGTAT
GAACTGCATGTACAGGTGACTGAAGTCAGCTCTGCAGGGAGCCCAGCTGCTCAGGCCATG
GTCCCAGTCACCATCAGGATCGTGGACCTCAACAACCATCCGCCTACATTCTATGGAGAG
AGTGGACCCCAGAACAGATTTGAGCTGTCCATGTACGAGCACCCGCCTCAGGGGGAGATT
CTTCGGGGCCTCAAGATCACCGTCAACGACTCGGACCAGGGAGCCAATGCCAAATTCAAC
CTGCGGCTGGTGGGACCCGGGGGCATCTTCCGAGTGGTCCCTCAGACGGTCCTGAATGAA
GCCCAAGTCACGATCATTGTGGAAAACTCAGCCGCCATTGATTTTGAAAAGTTCAAAGTG
TTAACCTTC
>RhFe
TTATTCAGCCTCCCGGAGGACACCCCTGTTGGTTCTCATGTGTACACCCTGAATGGAACA
GACCCCGAGGGAGACCCTGTCTCCTACCACATCAGCTTTGACCCCAGCTCTAGAAGCGTC
TTTTCTGTTGACCCCAATTTTGGAAACATCACCCTGGTTGAAGAGCTGGACAGAGAGGTG
GCAGAAAAAGTCGTGATCCTGGTGACTGATGCCAACGACGAGGCGCCCAGGTTCATCCAG
GAGCCTTACATTGTCCATGTTCCTGAGGATACACCTCCTGGGAGCAGCATCTTTAAGGTC
CATGCACTGGACAAGGACACAGGTTCTGGAGGGAGTGTCACCTACTTCCTGCAGAATATG
CAGTCCACCAAATTTGCCATGGACCGCCACAGCGGTGTGTTGCGCCTCAGGCCTGGGACC
ACCCTGGACTACGAGAAAGCCCGGGCCCATTTCGTCACCGTGGTTGCCAAGGATGGTGGA
GGGAGGCTGCGAGGGGCAGATGTGGTGTTCTCGGCCACCACCACGGTCACAGTCAACGTG
GACGACGTGCAGGACATGACCCCTGTTTTCGTGGGCACACCCTACTACGGCTATGTGTAC
GAGGACACCATTCCGGGCTCGGAGGTACTGACAGTGGCCGCCATGGATGGAGATCGGGGC
AAACCCAACCACATTCTCTACAGCCTCCTGAGCGAGAGTGATGGAGCCTTTGAAATTAAT
GAGACTTCTGGAACCATCTCCATCACACAGAGCCCTGCCCAGCTCCAGAGAGAGGTGTAT
GAGCTGCACGTACAGGTGACTGAGGTCAGCTCTGCAGGGAGCCCAGCTGCCCAGGCCATC
GTTCCAGTCACCATCAGGATCGTGGACCTCAACAACCACCCACCGACGTTCTATGGAGAG
AATGGGCCCCAGAACAGGTTTGAGCTGTCCATGTACGAGCACCCGCCCCAGGGGGAGATC
CTGCGGGGGCTCAAGATCACCGTCAATGACTCAGACCAGGGAGCCAATGCCAAATTCAAC
CTGCGGCTAGTGGGGCCCGGGGGCATCTTCCGGGTGGTCCCACAGACAGTCCTGAATGAA
GCCCAAGTCACCATCATTGTGGAGAACTCAGCTGCCATTGACTTTGAAAAGTTCAAAGTG
TTAACCTTC
>RoAe
CTATTCAGCCTCCCGGAGGACACCCCTGTTGGCTCTCATGTATACACCCTAAATGGAACA
GACCCGGAGGGAGACCCTGTCTCCTACCATATCAGCTTCGACCCCAGCTCTAGAAGCGTC
TTTTCCGTGGACCCCAGTTTTGGAAACATCACCCTGGTTGAAGAGCTGGACAGAGAGGTG
GCAGAAAAAGTCGTGATCCTGGTAACTGATGCCAATGATGAGGCACCCAGGTTCATCCAG
GAGCCTTACATCATTCAGGTTCCTGAGGACACACCTGCCGGGAGCAGTATCTTTAAGGTC
CACGCTATGGACAAGGACACAGGTTCTGGAGGGAGCGTCACCTACTTCCTACAGAATATG
CAATCCACAAAATTTGCTGTGGACCGCCACAGCGGTGTGCTGCGCCTCAGGGCTGGGACC
ACATTGGACTACGAGAAGGCTCGGGCCCATTTCATCACCGTGGTTGCCAAGGATGGCGGA
GGGAGGCTGCGAGGGGCTGATGTGGTGTTCTCAGCCACGACCGTGGTCACAGTCAACGTG
GAGGATGTGCAGGACACGGCCCCTGTCTTCGTGGGCATACCCTACTATGGCTATGTGTAC
GAGGACACTGTTCCAGGCTCGGAGGTACTGACGGTGGTCGCCATGGATGGAGATCGGGGC
AAACCCAACCGTATTCTATACAGTCTTGTGAATGGGAGTGATGGAGCCTTTGAAATTAAT
GAGACTTCTGGAGCTATCTCCGTCACACAGAGCCCTGCTCAGCTCCAGGGAGAGGTGTAT
GAGCTACATGTACAGGTGACTGAAGTCAGCTCTGCAGGGAGCCCAGCTGCTCAGGCCACA
GTCCCAGTCACCATCAGGATCGTGGACCTCAACAACCATCCGCCTACATTCTATGGAGAG
AGTGGACCCCAGAACAGATTTGAGCTGTCCATGTATGAGCACCCGCCCCAAGGGGAGATC
CTTCGGGGCCTCAAGATCACTGTCAATGACTCGGACCAGGGAGCCAATGCCAAATTCAAC
CTGCGGCTGGTGGGACCTGGGGGCATCTTCCGAGTGGTCCCTCAGACGGTCCTGAATGAA
GCCCAAGTCACAATCATTGTGGAAAACTCAGCTGCCATTGATTTTGAAAAGTTCAAAGTG
TTAACCTTC
