# Supplementary material for: Positively selected genes in the hoary bat (Lasiurus cinereus) lineage: prominence of thymus expression, immune and metabolic function, and regions of ancient synteny
Source: PeerJ. 2022 Mar 17;10:e13130. doi: 10.7717/peerj.13130 (PMC8934532; doi:10.7717/peerj.13130)
Supplement: Supplemental Information 3 — Initially tested orthogroups that have been edge-trimmed as described in the Methods. [file peerj-10-13130-s003.zip › original.trimmed/trimmed-OG0002166.fas]

>EpFu
GACCCGCCCCCTCCTTATCCTGGAGGCCCCACAGCCCCCCTCCTGGAGGAGAAAAGTGGA
GCCCTCCCAACCCCAGGCCAAACCTCCCCTGCTGTGATGCAGCCCCCGGCAGGCATGTCA
CTGCCTCCTGCAGACATTGGCCCTCCACCTTATGAGCCACCTGGTCACCCAATGCCCCAG
CCTGGCTTCATCCCTCCACACGTGAATGCAGATGGAGCCTACATGCCTCCAGGTTTCTAT
CCTCCTCCAGGCCCCCATCCACCCATGGGCTATTACCCACCAGGGCCCTACCCGCCAGGG
CCCTACCCTGGTCCTGGCGGACACACAGCCACGGTCCTGGTCCCTTCAGGGGCTGCCACT
ACGGTGACAGTGCTGCAGGGAGAGATCTTTGAGGGTGCACCTGTGCAGACAGTGTGTCCC
CACTGCCAGCAGGCCATCACCACCAAGATCTCCTATGAGATTGGCCTGATGAACTTTGTG
CTGGGCTTCTTTTGCTGCTTCATGGGGTGTGATCTGGGCTGCTGCTTGATCCCCTGCCTC
ATCAATGACTTCAAGGATGTGACGCACACGTGTCCCAGTTGCAAAGCCTACATCTACACG
TACAAGCGCCTGTGC
>HiAr
GACCCACCCCCTCCTTATCCTGGAGGCCCCACAGCCCCGCTTCTGGAGGAAAAGAGTGGA
GCCCCGCCCACCCCAGGCCGAACCTCCCCAGCTGTGATGCAGCCCCCACCAGGCATGTCG
CTGCCCCCTGCCGACATTGGACCTCCACCCTATGAGCCACCGGGCCACTCCATGCCCCAG
CCTGGCTTCATCCCCCCACATGTGAATGCAGATGGCGCCTACATGCCTCCAGGTTTCTAT
CCTCCTCCAGGCCCCCACCCACCTATGGGCTACTACCCGCCGGGGCCCTACCCGCCAGGG
CCCTACCCTGGCCCTGGGGGCCACACAGCCACGGTCCTGGTCCCTTCGGGGGCTGCCACC
ACGGTGACAGTGCTGCAGGGAGAGATCTTTGAGGGTGCGCCTGTACAGACCGTGTGTCCC
CACTGCCAGCAGGCCATCACCACCAAGATCTCGTACGAAATTGGCCTAATGAACTTCGTG
CTGGGTTTCTTCTGCTGCTTCATGGGGTGTGATCTGGGCTGCTGCTTGATCCCCTGCCTC
ATCAACGACTTCAAGGATGTGACGCATACGTGCCCCAGCTGCAAAGCCTACATCTACACG
TACAAGCGCCTGTGC
>LaCi
GATCCGCCCCCTCCTTATCCTGGAGGCCCCACAGCCCCCCTACTAGAGGAGAAAAGTGGA
GCCCTGCCAACCCCAGGCCAAACCTCCCCTGCTGTGATGCAGCCCCCTGCAGGCATGTCA
CTGCCTCCTGCAGACATTGGCCCTCCACCTTATGAGCCACCTGGTCATCCAGTGCCCCAG
CCTGGCTTCATTCCTCCACACGTGAATGCAGATGGAGCCTACATGCCTCCAGGTTTCTAT
CCTCCTCCAGGCCCCCATCCACCCATGGGCTATTACCCACCAGGGCCCTACCCACCAGGG
CCCTACCCTGGTCCTGGCGGACACACAGCCACGGTCCTAGTCCCTTCAGGGGCTGCCACT
ACAGTGACAGTGCTGCAGGGAGAGATCTTTGAGGGTGCACCTGTGCAGACAGTGTGTCCC
CACTGCCAGCAGGCCATCACCACCAAAATCTCCTACGAGATTGGCCTGATGAATTTCGTG
CTGGGCTTCTTTTGCTGCTTCATGGGGTGTGATCTGGGCTGCTGCTTGATCCCCTGCCTC
ATCAACGACTTCAAGGATGTGACACACACGTGCCCCAGTTGCAAAGCCTACATCTACACA
TATAAGCGCCTGTGC
>MyLu
GACCCGCCCCCTCCTTATCCTGGAGGCCCCACAGCCCCCCTCCTGGAGGAGAAAAGTGGA
GCCCTGCCAACCCCAGGCCAAACCTCCCCTGCTGTGATGCAGCCCTCGGCAGGCATGTCA
CTGCCTCCTGCAGACATTGGCCCCCCACCTTATGAGCCACCTGGTCACCCACTGCCCCAG
CCTGGCTTCATCCCTCCACATGTGAATGCAGATGGAGCCTACATGCCTCCGGGTTTCTAC
CCTCCTCCTGGTCCCCATCCACCCATGGGCTATTACCCGCCAGGGCCCTACCCACCAGGG
CCCTACCCTGGTCCTGGCGGACACACAGCCACAGTCCTGGTCCCTTCAGGGGCTGCCACT
ACGGTGACAGTGCTGCAGGGAGAGATCTTTGAGGGTGCACCTGTGCAGACAGTGTGTCCC
CACTGCCAGCAGGCCATCACCACCAAGATCTCCTACGAGATTGGCCTGATGAACTTCGTG
CTGGGCTTCTTTTGCTGCTTCATGGGGTGTGATCTGGGCTGCTGCTTGATCCCCTGCCTC
ATCAATGACTTCAAGGATGTGACGCACACGTGCCCCAGTTGCAAAGCCTACATCTACACG
TACAAGCGCCTGTGC
>PhDi
GACCCACCCCCTCCTTATCCTGGAGGCCCCACAGCCCCGCTTCTGGAGGAGAAAAGTGGA
GCCCCGCAAACCCCAGGCCGAACCTCCCCAGCCGTGATGCAGCCCCCACCAGGCATGTCG
CTGCCTCCTGCAGACATTGGCCCCCCACCATATGAGCCACCAGGTCACCCAGTGCCCCAG
CCCGGCTTTATCCCTCCACATGTGAATGCAGATGGCGCTTACATGCCTCCAGGTTTCTAC
CCTCCTCCAGGCCCCCTTCCACCCATGGGCTACTACCAGCCGGGGCCCTACCCACCAGGG
TCCTACCCTGGCCCTGGGGGTCACACAGCCACAGTCCTGGTCCCTTCAGGGGCTGCCACC
ACGGTCACAGTGCTGCAGGGAGAGATCTTTGAGGGCGCACCCGTGCAGACAGTGTGTCCC
CATTGCCAGCAGGCCATCACCACCAAGATCTCCTATGAAATTGGCCTGATGAACTTCGTG
CTGGGCTTCTTTTGCTGCTTCATGGGGTGTGACCTGGGCTGCTGCTTGATCCCGTGCCTC
ATCAACGACTTCAAGGATGTGACACACACATGCCCCAGTTGCAAAGCCTACATCTACACA
TACAAGCGCCTGTGC
>PtVa
GACCCACCCCCTCCTTATCCTGGGGGCCCCACAGCCCCCCTTCTAGAAGATAAAAGTGGA
GCCCCACCCACCCCAGGCAGTACCTCCCCTGCTGTGATGCAGCCTCCACCGGGCACGTCA
CTGCCCCCTGCAGACATTGGCCCCCCACCCTACGAGCCACTGGACCACTCAGTGCCCCAA
CCTGGCTTCATCCCCCCACATGTGAATGCAGATGGCTCCTACATGCCTCCAGGTTTCTAC
CCTCCTCCAGGCCCCCACCCTCCCATGGGCTACTACCCGCCGGGGCCTTACCCACCAGGG
CCCTATCCTGGCCCTGGGGGCCACACTGCTACGGTCCTGGTCCCTTCGGGGGCTGCCACC
ACAGTGACAGTGCTACAGGGAGAGATCTTTGAGGGTGCACCTGTACAGACAGTGTGTCCC
CACTGCCAGCAGGCCATCACCACCAAGATCTCCTACGAGATTGGCCTAATGAACTTCGTG
CTGGGTTTCTTCTGCTGCTTCATGGGGTGTGATCTGGGCTGCTGCTTGATCCCTTGCCTC
ATCAACGACTTCAAGGATGTGACGCACACGTGCCCCAGCTGCAAAGCCTACATCTACACG
TACAAGCGTCTGTGC
>RhFe
GACCCACCCCCTCCTTATCCTGGAGGCCCCACAGCCCCGCTTCTGGAGGAGAAAAGTGGA
GCCCCGCCCACTCCAGGCCAAACCTCCCCAGCTGTGATGCAGCCCCCACCGGGCATGTCA
CTGCCCCCTGCAGACATTGGACCTCCACCCTATGAGCCACCAGGCCACCCCGTGCCCCAG
CCTGGCTTCATCCCCCCACATGTGAATGCAGATGGCACCTACATGCCTCCAGGTTTCTAC
CCGCCTCCAGGCCCCCACCCACCCATGGGCTACTACCCGCCGGGGCCCTACCCACCAGGG
CCCTACCCTGGCCCTGGGGGCCACACAGCCACGGTCCTGGTCCCGTCAGGGGCTGCCACC
ACGGTGACAGTGCTGCAGGGAGAGATCTTTGAGGGTGCGCCCGTACAGACGGTGTGTCCC
CACTGCCAGCAGGCCATCACCACCAAGATCTCCTACGAGATTGGCCTGATGAACTTCGTG
CTGGGTTTCTTCTGCTGCTTCATGGGGTGTGATCTGGGCTGCTGCTTGATCCCCTGCCTC
ATCAACGACTTCAAGGATGTGACGCACACGTGCCCCAGCTGCAAAGCCTACATCTACACG
TACAAGCGCCTGTGC
>RoAe
GACCCGCCCCCTCCTTATCCTGGGGGCCCCACAGCCCCCCTTCTGGAAGAGAAAAGTGGA
GCCCCACCCACCCCAGGCAGTACCTCCCCAGCTGTGATGCAGCCTCCACCGGGCATGTCA
CTGCCCCCTGCAGACGTTGGCCCCCCACCCTATGAGCCATTGGATCATTCAGTGCCCCAA
CCTGGCTTCATCCCCCCACATGTGAATGCAGATGGTTCCTACATGCCTCCAGGTTTCTAC
CCTCCTCCAGGCCCCCACCCACCTATGGGCTACTACCCGCCGGGGCCTTACCCACCAGGG
CCCTATCCTGGCCCTGGGGGCCACACTGCTACAGTCCTGGTCCCTTCGGGGGCTGCCACC
ACAGTGACAGTGCTACAGGGAGAGATCTTTGAGGGTGCACCTGTACAGACAGTGTGTCCC
CACTGCCAGCAGGCCATCACCACCAAGATCTCCTACGAGATTGGCCTAATGAACTTCGTG
CTGGGTTTCTTCTGCTGCTTCATGGGGTGTGATCTGGGCTGCTGCTTGATCCCTTGCCTC
ATCAACGACTTCAAGGATGTGACGCACACGTGCCCCAGCTGCAAAGCCTACATCTACACG
TACAAGCGCCTGTGC
