# Supplementary material for: Positively selected genes in the hoary bat (Lasiurus cinereus) lineage: prominence of thymus expression, immune and metabolic function, and regions of ancient synteny
Source: PeerJ. 2022 Mar 17;10:e13130. doi: 10.7717/peerj.13130 (PMC8934532; doi:10.7717/peerj.13130)
Supplement: Supplemental Information 3 — Initially tested orthogroups that have been edge-trimmed as described in the Methods. [file peerj-10-13130-s003.zip › original.trimmed/trimmed-OG0002167.fas]

>EpFu
GCCAGTGAGCTTAGCCCAATGCAGAATGAAGAAATACCTGAGGCCTCAGCAGAACCTGTC
AAAGGAAGCTTAAACCGTGCTCGGTCAGCACAGGCTATAAATTCCACAGAAATGCCAGCC
AGAGAGGATTGCTTAAAACGAGTGTCCTCAGAACCTTTGCTCTCTGTTCAAGAAAAAGGT
GCTCTCCTGAAAAGAAAGCTGTCTCTCTCAGAACAGGACGTGATTGTCAATGAAGATGGA
AGAAATAAGCTTAAAAAGCAAGGAGAAACGCCCAATGAGGTCTGTACCTTTTCATTAACT
TATGGCGACATCCCAGAGGAATTAATAGACGTCTCAGATTTTGAGTGTTCCCTCTGCATG
AGGTTGTTTTTCGAGCCAGTAACAACCCCTTGTGGACACTCATTCTGTAAGAATTGTCTT
GAGCGTTGTTTAGATCATACACCATATTGTCCCCTTTGCAAAGAAAGCTTAAAAGAGTAT
CTAGCAGATAGGAGGTACTGTGTCACACAGCTGTTGGAAGAATTAATAGTGAAGTATCTG
CCTGATGAGCTGTCTGAGAGAAAAAAAATATATGATGAAGAAACTGCTGAACTCTCACAC
TTGACCAAGAATGTCCCAATATTTGTTTGCACTATAGCCTACCCCACTGTGCCTTGCCCT
CTTCATGTATTTGAGCCAAGATATAGATTGATGATTCGAAGAAGCATACAAACTGGAACT
AAACAGTTTGGGATGTGTGTCAGTGACACCCAGAATGGTTTTGCAGATTATGGTTGTATG
TTACAAATTAGAAATGTACATTTTTTACCTGATGGAAGGTCTGTGGTGGATACGGTTGGA
GGAAAGCGGTTTAAGGTTTTAAAAAGAGGAATGAAAGATGGATATTGCACTGCAGACATT
GAATATCTGGAAGATGTTAAGGTGGAGAATGAAGATGAGATAGAGAGTCTCAGGCAGCTT
CATGATTTGGTCTATTCTCAAGCCTGCAGCTGGTTTCAGAATTTGAGAGACAGATTTCGA
AGCCAAATTCTTCAGCACTTTGGATCAATGCCCAGGAGGGAGGAAAACCTTCAGGCAACT
CCTAACGGACCTGCCTGGTGTTGGTGGCTTCTTGCAGTTCTCCCTGTGGATCCCCGATAC
CAGCTGTCAGTTTTGTCAATGAAGTCTTTGAAGGAACGGTTGACAAAGATACAGCATATC
CTGACCTATTTTTCTAGAGACCAATCTAAG
>HiAr
GCCAGTGAGCTTGACCCAGAGCAGAACGAAGAAATACAAGTGGTCATGTCAGAGCCTGTC
AAGGGAAGCTTAAATCGTGCTCGGTCAGCACAGGCTATAAACTCAACAGAAATGCCTGCC
AGAGAGGATTGTTTAAAAAGAGTGTCCTCAGAACCTTTACTCTCTGTTCAAGAAAACGGT
GCTCTGCTGAAAAGAAAGTTGTCTCTTTTAGACCAGGATATAATTGTAAATGAAGATGGA
AGAAATAAACTTAAAAAGCAGGGAGAAACTCGCAGTGAAGTCTGTACATTTTCATTAACT
TATGGTGACATACCAGAAGAATTAATAGATGTCTCAGATTTTGAGTGTTCTCTCTGCATG
AGGTTGTTTTTTGAGCCAGTAACAACCCCTTGTGGACATTCATTCTGTAAGAATTGTCTT
GAGCGTTGTTTAGATCATACACCCTATTGTCCCCTTTGCAAAGAAAGCTTAAAAGAGTAT
CTAGCAGATAGAAGGTACTGTGTCACACAGCTGTTGGAAGAATTAATAGTGAAGTATCTG
CCTGATGAGCTGTCTGAGAGAAAAAAAATATATGATGAAGAAACTGCTGAACTCTCACAC
TTGACCAAGAATGTTCCAATATTTGTTTGCACTATGGCCTATCCCACTGTGCCTTGCCCT
CTTCATGTATTTGAGCCAAGATATAGACTGATGATTCGAAGAAGTATACAAACTGGAACT
AAACAGTTTGGGATGTGTGTCAGTGATACACAAAATAGTTTTGCAGATTATGGTTGTATG
TTGCAAATTAGAAATGTACACTTCTTACCTGATGGAAGGTCTGTGGTTGATACAGTTGGA
GGAAAGCGGTTTAGGGTTTTAAAAAGAGGAATGAAAGATGGATACTGCACTGCAGACATT
GAATATCTGGAAGATGTTAAGGTTGAGCATGAAGATGAGAGAGAGAATCTCAGACAGCTT
CATGATTTGGTTTACTCTCAAGCCTGCAGCTGGTTTCAGAATTTGAGAGACAGATTTCGA
AGCCAAATTCTTCAGCATTTTGGATCCATGCCTGGGAGGGAGGAAAACCTTCAGGTGACT
CCCAATGGACCTGCCTGGTGTTGGTGGCTTCTTGCAGTTCTTCCTGTAGATCCCCGCTAT
CAGCTGTCGGTGTTGTCAATGAAGTCTTTGAAGGAACGGTTGACAAAGATACAACATATA
TTGACCTATTTTTCTAGAGACCAATCTAAG
>LaCi
GCCAGTGAGCGTAGCCCAGTGCAGAATGAAGAAATACCTGAGGCCTCGGCAGAACCTGTC
AAAGGAAGCTTAAACCGCGCTCGGTCAGCACAGGCTATCAATTCCGCAGAAATGCCGGCC
AGAGAGGAGTGCTTAAAACGAGTGTCCTCAGAACCTTTGCTCTCTGTTCAAGAAAAAAGT
GCTCTCCTAAAAAGAAAGCTCTCTCTCCTAGAACAGGATGTGATTGTCAACGAAGATGGA
AGAAATAAGCTTAAAAAGCAAGGAGAAACGCCCAATGAGGTCTGTACCTTTTCATTAACT
TACGGCGACATCCCAGAGGAATTAATAGACGTCTCAGATTTTGAATGTTCTCTCTGCATG
AGGTTGTTTTTCGAGCCAGTAACAACCCCTTGTGGACACTCATTCTGTAAGAATTGTCTT
GAGCGTTGTTTAGATCATACACCATATTGTCCCCTTTGCAAAGAAAGCTTGAAAGAGTAT
CTAGCAGATAGGAGGTACTGTGTCACACAGCTGTTGGAAGAATTAATAGTGAAGTATCTG
CCTGATGAGCTGTCTGAGAGAAAAAAAATATATGATGAAGAAACTGCTGAACTCTCACAC
TTGACCAAGAATGTCCCAATATTTGTTTGCACTATAGCCTACCCCACTGTGCCTTGCCCT
CTCCATGTGTTTGAGCCAAGATACAGATTGATGATTCGAAGAAGCATACAAACTGGAACT
AAACAGTTTGGGATGTGTGTCAGCGACACACAGAATGGTTTTGCAGATTATGGTTGTATG
TTACAAATTAGAAATGTACATTTCTTACCTGATGGAAGGTCTGTGGTGGATACGGTTGGA
GGAAAGCGGTTTAAGGTTTTAAAAAGAGGAATGAAGGATGGATATTGCACTGCGGACATT
GAGTATCTGGAAGATGTTAAGGTGGAGGATGAAGATGAGATAGAGAGTCTCAGGCAGCTT
CATGATTTGGTCTACTCTCAAGCCTGCGGCTGGTTTCAGAATTTAAGGGACAGGTTCCGA
AGCCAAATTCTTCAGCACTTTGGGTCAATGCCCAGGAGGGAGGAAAACCTTCAGGCGACT
CCTAACGGACCTGCCTGGTGTTGGTGGCTCCTTGCAGTTCTCCCTGTGGATCCCCGGTAC
CAGTTGTCAGTGTTGTCAATGAAGTCTTTGAAGGAACGGTTGACAAAGATACAGCATATC
CTGACCTATTTTTCCAGAGACCAATCTAAG
>MyLu
GCCAGTGAGCTCAGCCCGGAGCAGAATGAAGAAATACCTGAGACCCCGGCAGAACCTGTC
AAAGGAAGCTTAAACCGTGCTCAGTCAGCACAGGCTATCAATTCCACAGAAATGCCCACC
AGAGAGGATTGCTTAAAACGCGTGTCCTCAGAACCTTTGCTCTCTGTTGAAGAAAAAGGT
GCTCTCCTGAAAAGAAAGCTGTCTCTCTTAGAACAGGATGTGATTGTCAATGAAGATGGA
AGAAATAAGCTTAAAAAGCAAGGAGAAACGCCCAATGAGGTGTGTACGTTTTCATTAACT
TATGGTGACATCCCAGAGGAATTAATAGACGTCTCAGATTTTGAGTGTTCTCTCTGCATG
AGGTTGTTTTTCGAGCCAGTAACAACCCCTTGTGGACACTCATTCTGTAAGAATTGTCTT
GAGCGTTGTTTAGATCATACACCATATTGTCCCCTTTGCAAAGAAAGCTTAAAAGAGTAT
CTAGCAGATAGGAGGTACTGTGTCACACAGCTGTTGGAAGAATTAATAGTGAAGTATCTG
CCTGATGAGCTGTCTGAGAGAAAAAAAATATATGATGAAGAAACTGCTGAACTCTCACAC
TTGACCAAGAATGTCCCAATATTTGTTTGCACTATAGCCTACCCCACTGTGCCTTGCCCT
CTTCATGTATTTGAGCCAAGATATAGATTGATGATTCGAAGAAGTATACAAACTGGAACG
AAACAGTTTGGGATGTGTGTCAGTGACAAGCAGAATGGTTTTGCAGATTATGGTTGTATG
TTACAAATTAGAAATGTACATTTCTTACCTGATGGAAGGTCTGTGGTGGATACTGTTGGA
GGAAAGCGGTTTAAGGTTTTAAAAAGAGGAATGAAAGATGGATATTGCACTGCAGACATT
GAATATCTGGAAGATGTTAAGGTGGAGAATGAAGATGAGTTAGAGAGTCTCAGGCAGCTT
CATAATTTGGTCTACTCTCAAGCCTGCAGCTGGTTTCAGAATTTAAGAGACAGATTTCGA
AGCCAAATTCTTCAGCACTTTGGCTCAATGCCCAGGAGGGAGGAAAACCTTCAGGCGACT
CCTAATGGACCTGCCTGGTGTTGGTGGCTTCTTGCAGTTCTCCCTGTGGATCCCCGATAC
CAGCTGTCAGTTTTGTCAATGAAGTCTTTGAAGGAACGGTTGACAAAGATACAGCATATC
CTGACCTATTTTTCTAGAGACCAATCTAAG
>PhDi
GCCAGTGAGCCTAGCCCGGAGCAGAGTGGAGAGAGAGCGGAGGTCCCGTCGGAGCCTGTC
AAGGGGAGCTTAAACCGTGCTCAGTCAGCGCAGGCCATCAACGCCGCGGGAAGGCCCGCC
CGGGAAGACGGCCTGAAGAGAGTGTCCTCGGAACCTTCACTCTCTGTTCGAGAAAAAGGT
GCTCTGCTGAAAAGAAAGCTGTCTCTTTTGGAGCAGGACGTGATTGTCGATGAAGATGGA
CGAAACAAGCTTAAAAAGCAAGGAGAACCTCCCAGTGAAGTCTGCACGTTTTCACTGGCT
TCTGGCGACGTCCCGGGAGAGCTGATAGACGCCTCGGACTTCGAGTGTTCTCTGTGCATG
AGGTTGTTTTTCGAGCCAGTAACAACCCCTTGTGGACACTCGTTCTGTAAGAGCTGCCTT
GAGCGTTGCTTAGATCATGCACCGTATTGTCCCCTTTGCAAAGAAAGCTTAAAAGAGTAT
CTAGCAGATAGGAGGTACTGTGTCACGCAGCTGCTGGAAGAATTAATAGTGAAGTATCTG
CCTGATGAGCTGTCCGAGAGAAAAAAAGTGTATGACGAAGAAACTGCTGAACTCTCACAC
TTGACCAAGAATGTCCCAATATTTGTTTGCACTATGGCCTACCCCACTGTGCCTTGCCCT
CTTCATGTATTTGAGCCAAGATACAGACTGATGATTCGCAGGAGCATACAGACTGGAACC
AAACAGTTTGGGATGTGCGTCAGTGACACACAAAATAGTTTTGCAGATTATGGTTGTATG
TTACAAATTAGAAATGTACATTTCTTACCTGATGGAAGGTCTGTGGTGGACACAGTCGGA
GGAAAGCGGTTTCGGGTTTTAAAAAGAGGAATGAAGGATGGATATTGCACTGCAGACATT
GAGTATCTGGAAGACGTTAAGGTGGAGAATGAAGATGAGATAGAGAACCTCAGACAGCTT
CACGATTTGGTGTACTCGCAAGCCTGCAGCTGGTTTCAGAATTTAAGAGACAGATTTCGA
AGCCAAATTCTTCAGCACTTTGGATCAATGCCCAGGAGAGAGGAAAACCTTCAGGCAACC
CCTAACGGACCTGCCTGGTGTTGGTGGCTTCTCGCCGTTCTTCCCGTGGATCCCCGATAC
CAGCTGTCGGTTTTATCAATGAAGTCTCTGAAAGAACGGTTGACGAAGATACAGCATATA
CTGACCTATTTTTCCAGAGACCAGTCCAAG
>PtVa
GCCAGTGAGCTTAGCCCAGAGCAGAATGAAGAAAAATCAGAGGTCACGTCAGAGCCTGTC
AAAGGAAGCCTAAATCGTGCTCAGTCAGCACAGGTTATAAATTCAACAGAAATGCCTGCC
AAAGAGGATTATTTAAAAAGAGTGTCCTCAGAACCTTTACTTTCTGTTCAAGAAAAAGGT
GCTCTGCTGAAAAGAAAGTTGTCTCTTTTAGACCAGGATGTGATTGTAAATGAAGATGGA
AGAAATAAGCTTAAAAAGCAAGGAGAAACTCCCAATGAAGTCTGTACGTTATCATTAACT
TATGGTGACATCCCAGAAGAATTAATAGATGTCTCAGATTTTGAATGTTCTCTCTGCATG
AGGTTGTTTTTTGAGCCAGTAACAACCCCTTGTGGACATTCATTCTGTAAGAATTGTCTT
GAGCGTTGTCTAGATCATACACCATACTGTCCCCTTTGCAAAGAAAGCTTAAAAGAGTAT
CTAGCAGATAGGAGATACTGTGTCACACAGCTGTTGGAAGAATTAATAGTGAAGTATCTG
CCTGATGAGCTGTCTGAGAGAAAAAAAATATATGATGAAGAAACTGCTGAACTCTCACAC
TTGACCAAGAATGTTCCAATATTTGTTTGCACTATGGCCTACCCCACTGTGCCTTGCCCT
CTTCATGTATTTGAGCCAAGATATAGATTGATGATTCGAAGAAGTATACAGACTGGAACT
AAACAGTTTGGAATGTGTGTCAGTGATACACAAAATAGTTTTGCAGATTATGGTTGTATG
TTACAAATTAGAAATGTACATTTCTTACCGGATGGAAGGTCTGTGGTTGATACAGTTGGA
GGAAAGCGGTTTAGGGTTTTAAAAAGAGGAATGAAAGATGGATATTGCACTGCAGACATT
GAATATCTGGAAGACGTTAAGGTTGAGAAAGAAGGTGAGATAGAGAATCTCAAACAGCTT
CATGATTTGGTATACTCTCAAGCCTGCAGCTGGTTTCAGAATTTAAGAGACAGATTTCGA
AGCCAAATTCTTCAGCACTTTGGATCAATGCCCGGGAGGGAAGAAAACCTTCAGGCGACC
CCTAATGGACCTGCGTGGTGTTGGTGGCTTCTTGCAGTACTTCCTGTAGATCCCCGATAT
CAGCTGTCTGTTTTGTCAATGAAGTCTTTGAAAGAACGGTTAACAAAGATACAGCATATA
CTGACCTATTTTTCTAGAGACCAATCTAAA
>RhFe
GCCAGTGAACTTAGCCCGGAGCAGAACGAAGAAATACGAGAGGTCACGTCAGAGCCTATC
AAGGGAAGCTTAAATCGTGCTCGGTCAGCACAGGCTATAAATTCAACAGAAATGCCTGCC
AGAGAGGATTGTTTAAAAAGAGTGTCCTCAGAACCTTTACTCTCTGTTCAAGAAAATGGT
GCTCTGCTGAAAAGAAAGTTGTCTCTTTTAGACCAGGACATAATTGTAAATGAAGATGGA
AGAAATAAGCTTAAAAAGCAAGGAGAAACTCGCAATGAAGTCTGTACATTTTCATTAACT
TATGGTGACATACCAGAAGAATTGATAGATGTCTCAGATTTTGAGTGTTCTCTCTGCATG
AGGTTGTTTTTTGAGCCAGTAACAACCCCTTGTGGACATTCATTCTGTAAGAATTGTCTT
GAGCGTTGTTTAGATCATACACCCTATTGTCCCCTTTGCAAAGAAAGCTTAAAAGAGTAT
CTAGCAGATAGGAGGTACTGTGTCACACAGCTGTTGGAAGAATTAATAGTGAAGTATCTG
CCTGATGAGCTGTCTGAGAGAAAAAAAATATATGATGAAGAAACTGCTGAACTCTCACAC
TTGACCAAGAATGTTCCAATATTTGTTTGCACTATGGCCTATCCCACTGTGCCTTGCCCT
CTTCATGTATTTGAGCCAAGATACAGACTGATGATTCGAAGAAGTATACAAACTGGAACT
AAACAGTTTGGGATGTGTGTCAGTGATACACAAAATAGTTTTGCAGATTATGGTTGTATG
TTGCAAATTAGAAATGTACATTTCTTACCTGATGGAAGGTCTGTGGTTGATACAGTTGGA
GGAAAGCGATTTAGGGTTTTAAAAAGAGGAATGAAAGATGGATATTGCACTGCAGACATT
GAATATCTGGAAGATGTTAAGGTTGAAAATGAAGATGAAATAGAGAATCTCAGACAGCTT
CATGATTTGGTATACTCTCAAGCCTGCAGCTGGTTTCAAAATTTAAGAGACAGATTTCGA
AGCCAAATTCTTCAGCATTTTGGATCAATGCCCGGGAGGGAGGAAAACCTTCAGGTGACT
CCCAATGGACCTGCCTGGTGTTGGTGGCTTCTTGCAGTTCTTCCTGTAGATCCCCGCTAT
CAGCTGTCGGTTTTGTCAATGAAGTCTTTCAAAGAACGGTTGACAAAGATACAACATATA
TTGACCTATTTTTCTAGAGACCAATCTAAG
>RoAe
GCTAGTGAGCTTAGCCCAGAGCAGAACGAAGAAAAATCAGAGGTCACATCAGAGCCTGTC
AAAGGAAGCCTAAATCGTGCTCAGTCAGCACAGGTTATAAATTCAACAGAAATGCCTGCC
AAAGAGGATTGTTTAAAAAGAGTATCCTCAGAACCTTTACTCTCTGTTCAAGAAAAAGGT
GCTCTGCTGAAAAGAAAGTTGTCTCTTTTAGACCAGGATGTGATTATAAATGAAGATGGA
AGAAATAAGCTTAAAAAGCAAGGAGAAACTCCCAATGAAGTCTGTACGTTATCATTAACT
TATGGTGACATCCCAGAAGAATTAATAGATGTCTCAGATTTTGAGTGTTCTCTTTGCATG
AGATTGTTTTTTGAGCCAGTAACAACCCCTTGTGGACATTCATTCTGTAAGAATTGTCTT
GAGCGTTGTCTAGATCATACACCATACTGTCCCCTTTGCAAAGAAAGCTTAAAAGAGTAT
CTAGCAGATAGGAGATACTGTGTCACACAGCTGTTGGAAGAATTAATAGTGAAGTATCTG
CCTGATGAGCTGTCTGAGAGAAAAAAAATATATGATGAAGAAACTGCTGAACTCTCACAC
TTGACCAAGAATGTTCCAATATTTGTTTGCACTATGGCCTACCCCACTGTGCCTTGCCCT
CTTCATGTATTTGAGCCAAGATATAGATTGATGATTCGAAGAAGTATACAGACTGGAACT
AAACAGTTTGGAATGTGTGTCAGTGATACACAAAATAGTTTTGCAGATTATGGTTGTATG
TTACAAATTAGAAATGTACATTTCTTACCTGATGGAAGGTCTGTGGTTGATACAGTTGGA
GGAAAGCGGTTTAGAGTTTTAAAAAGAGGAATGAAAGATGGATATTGCACTGCAGACATT
GAATATCTGGAAGACGTTAAGGTTGAGAATGAAGGTGAGATAGAGAATCTTAAACAGCTT
CATGATTTGGTATACTCTCAAGCCTGCAGCTGGTTTCAGAATTTAAGAGACAGATTTCGA
AGCCAAATTCTTCAGCACTTTGGATCAATGCCCGGGAGGGAGGAAAACCTTCAGGCAACC
CCTAATGGACCTGCGTGGTGTTGGTGGCTTCTTGCAGTACTTCCTGTAGATCCCCGATAT
CAGCTGTCTGTTTTGTCAATGAAGTCTTTGAAAGAACGGTTGACAAAGATACAGCATATA
CTGACCTATTTTTCTAGAGACCAATCTAAG
