# Supplementary material for: Positively selected genes in the hoary bat (Lasiurus cinereus) lineage: prominence of thymus expression, immune and metabolic function, and regions of ancient synteny
Source: PeerJ. 2022 Mar 17;10:e13130. doi: 10.7717/peerj.13130 (PMC8934532; doi:10.7717/peerj.13130)
Supplement: Supplemental Information 3 — Initially tested orthogroups that have been edge-trimmed as described in the Methods. [file peerj-10-13130-s003.zip › original.trimmed/trimmed-OG0002168.fas]

>EpFu
ATGGCGGCAGCCGGACTCAGCGTGACCGTCACCCACAGCAATGAGAAGCACGACCTTCAT
GTTACCCCACAACAAGGCAGTAGTGAACCAATTGTCCAAGATCTGGCCCAGGTTGTTGAA
GAGGTCACAGGGGTCCCGCTACCTTTTCAGAAACTCATATTTAAGGGACAGTCTCTGAAG
GAAATGGAGAAGCCATTGTCTGCAGTTGGAATACAAAATGGTTGCCGGGTCATGTTAATT
GGGAAAAAGAACAGTCCAGAGGAAGAAGTTGAACTAAAAAAGTTGAAAAGTTTAGAGAAG
TCGGTGGAGAAGATAGCTGACCAACTGGAAGAGTTGAATAAAGAGCTTTTCGGAATCCAG
CAGGGTTTTCTGGCCAAGGATTTGCAAGCTGAAGCTCTCTGCAAACTCGATAGGAAAGTA
AAAGCCACAATCGAGCAGTTTATGAAGATCTTGGAGGAGATTGAT
>HiAr
ATGGCGGCAGCTGGGCTCATCGTGACCGTCACCCACAGCAATGAGAAGCATGACCTTCAT
GTTATTCCACAACAGGACTGTACTGAACCAACTGTCCAAGACCTGGCCCAGGTTGTTGAA
GAGGCCACAGGGGTCCCCCTACCTTTTCAAAAACTCATATTTAAGGGAAAATCTCTGAAG
GAAATGGAGAAGCCATTGTCTGCACTTGGAATACAAAATGGTTGCCGGGTCATGTTAATT
GGGAAAAAGAGTAGCCCAGAGGAAGAGGTTGAACTAAAGAAGTTGAAAGATTTGGAGAAG
TCTGTGGAGAAGCTCGCTAACCAACTGGAAGAGTTGAATAAGGAGCTTACTGGAATCCAG
CAGGGTTTTCTGGCAAAGGATTTGCAAGCTGAAGCTCTCTGCAAACTCGATAGGAGAGTA
AAAGCCACAATCGAGCATTTTATGAAGATTCTGGAGGAGATTGAC
>LaCi
ATGGCGGCAGCCGGACTCAGCGTGACCGTCACCCACAGCAATGAGAAGCACGACCTTCAT
GTTACCCCACAACAGGGGAGTAGTGAACCAATTGTCCAAGATCTGGCCCAGGTTGTTGAA
GAAGCCACAGGGGTCCCGCTACCTTTTCAGAAACTCATATTTAAGGGACAGTCTCTGAAG
GAAATGGAGAAGCCATTGTCTGAAGTTGGAATACAAAATGGTTGCCGGGTCATGTTAATT
GGGAAAAAGAACAGCCCAGAGGAAGAAGTTGAACTAAAAAAGTTGAAAAGTTTAGAGAAG
TCTGTGGAGAAGATAGCTGACCAACTGGACGAGTTGAATAAAGAACTTTTTGGAATCCAG
CAGGGTTTTTTGGCTAAGGATTTGCAAGCTGAAGCTCTCTGCAAACTTGATAGGAAAGTA
AAAGCCACAATCGAGCAGTTTATGAAGATCTTGGAGGAGATTGAT
>MyLu
ATGGCGGCAGCCGGACTCAGCGTGACCGTCACCCACAGCAATGAGAAGCACGACCTTCAT
GTTACCCCGCAACAGGGCAGTAGTGAACCAATTGTCCAAGATCTAGCCCAGGTTGTTGAA
GAGGCCACAGGAGTCCCGCTACCTTTTCAGAAACTCATATTTAAGGGACAGTCTCTGAAG
GAAATGGAGAAGCCATTGTCTGCAGTTGGAATACAAAATGGTTGCCGGGTCATGTTAATT
GGGAAAAAGAACAGTCCAGAGGAAGAAGTTGAACTAAAAAAGTTGAAAAGTTTGGAGAAG
TCTGTGGAGAAGATAGCTGACCAACTGGAAGAGTTAAATAAAGAGCTTATTGGAATCCAG
CAGGGTTTTCTGGCCAAGGATTTGCAAGCTGAAGCTCTCTGCAAACTTGATAGGAAAGTA
AAAGCCACAATCGAGCAGTTTATGAAGATCTTGGAGGAGATTGAT
>PhDi
ATGGCGGCAGATGGACTCAGCGTGACCGTCACCCACAGCAATGAGAAGCATGACCTACAT
GTTACCCCGCAGCAAGGCTGTAGTGAACCAACTGTCCAAGACCTGGCCCTGGTTGTTGAA
GAGGCCACTGGGGTCCCACTACTTTTTCAGAAACTCATATTTAAGGGAAAATCTCTGAAG
GAAATGGAGAAACCTTTGTCTGCACTTGGACTACAAAATGGTTGCCGGATCATGTTAATT
GGGAAAAAGAATAGTCCAGAGGAAGAAATTGAACTAAAGAAGTTGAAAGATTTGGAGAAG
TCTGTGGAGAAGATAGCTAACCAGCTGGAAGAGTTGAATAAAGAGCTTAGTGGAATCCAG
CAGGGCTTTCTGGCCACAGATTTGCAAGCTGAAGCTCTCTGCAAACTCAATAAGAGAGTA
AAAGCCACAATTGAGCAGTTTATGAAGATCTTGGAGGAGATTGAC
>PtVa
ATGGCGGCAGCCGGGCTCATCGTGACCGTCACCCACAGCAATGAAAAGCACGACCTTCAT
GTTACTCCACAACAAGGCTCTAGTGAACCAACTGTCCAAGACCTGGCCCAAGTTGTTGAA
GAGGCCACAGGGGTCCCACTGCCTTTTCAGAAACTCATATTTAAGGGAAAATCTCTGAAA
GAACTGGAGAAGCCATTGTCTGCACTTGGGATACAAAATGGTTGCCGGGTCATGTTAATT
GGGAAAAAGAATAGTCCAGAAGAAGAGGTTGAACTAAAGAAGCTGAAAGAATTGGAGAAG
TCTGTGGAGAAGATAGCTAACCAACTGGAAGAGTTGAATAAAGAGCTTACTGGAATCCAG
CAGGGTTTTCTGGCCAAGGATTTGCAAGCTGAAGCTCTCTGTAAACTTGATAAGAGAGTA
AAAGCCACAATCGAGCAGTTTATGAAGATCTTGGAGGAGATTGAC
>RhFe
ATGGCGGCAGCTGGGCTCATCGTGACTGTCACCCACAGCAATGAGAAGCATGACCTTCAT
GTTACTCCGCAACAGGGCAGTAGTGAACCAACTGTGCAAGACCTGGCCCAGGTTGTTGAA
GAGGCCACAGGGGTCCCGCTACCTTTTCAGAAACTCATATTTAAGGGAAAATCTCTGAAG
GAAATGGAGAAGCCGTTGTCTGCACTTGGAATACAAAATGGTTGCCGGGTCATGTTAATT
GGGAAAAAGAATAGTCCAGAGGAAGAGGCTGAACTAAAGAAGTTGAAAGATTTGGAGAAG
TCTGTGGAGAAGATTGCTCACCAACTGGAAGAGTTGAACAAGGAGCTTACTGGAATCCAG
CAGGGTTTTCTGGCCAAGGATTTGCAAGCTGAAGCTCTCTGCAAACTCGATAGGAGAGTA
AAAGCCACAATTGAGCAGTTTATGAAGATTCTGGAGGAGATTGAC
>RoAe
ATGGCGGCAGCCGGGCTCATCGTGACCGTCACCCACAGCAATGAAAAGCACAATCTTCAT
GTTACTCCACAACAAGGCTCTAGTGAACCAACTGTCCAAGACCTGGCCCAAGTTGTTGAA
GAGGCCACAGGGGTCCCGCTACCTTTTCAGAAACTCATATTTAAGGGAAAATCTCTGAAA
GAACTGGAGAAGCCATTGTCTGCACTTGGAATACAAAATGGTTGCCGGGTCATGTTAATT
GGGAAAAAGAATAGTCCAGAGGAAGAGGTTGAACTAAAGAAGCTGAAAGAATTGGAGAAG
TCTGTGGAGAAGATAGCTAACCAACTGGAAGAGTTGAATAAAGAGCTTACTGGAATCCAG
CAGGGTTTTCTGGCCAAGGATTTGCAAGCTGAGGCTCTCTGCAAACTTGATAAGAGAGTA
AAAGCCACAATCGAGCAGTTTATGAAGATCTTGGAGGAGATTGAC
