# Supplementary material for: Positively selected genes in the hoary bat (Lasiurus cinereus) lineage: prominence of thymus expression, immune and metabolic function, and regions of ancient synteny
Source: PeerJ. 2022 Mar 17;10:e13130. doi: 10.7717/peerj.13130 (PMC8934532; doi:10.7717/peerj.13130)
Supplement: Supplemental Information 3 — Initially tested orthogroups that have been edge-trimmed as described in the Methods. [file peerj-10-13130-s003.zip › original.trimmed/trimmed-OG0002170.fas]

>EpFu
ATCCCGACGAAGGAAACGCCCCCCACCCTGATCCGCACCAACAAGTTCACCGAGGGCTTT
CAGAACATCGTGGACGCCTACGGCGTGGGCAGCTACCGGGAGGTGAACCCAGCGCTCTTC
AGCATCATCACCTTCCCCTTCCTGTTCGCCGTGATGTTCGGGGACCTGGGCCACGGCTTC
GTCATGTTCCTGTTTGCCCTCCTGCTGGTGGTGAATGAGAACCACCCCCGGCTCAGTCAG
TCCCAGGAGATCCTGGGCATGTTCTTCAACGGCCGGTACATCCTCCTGCTGATGGGGCTG
TTCTCCGTGTACACGGGCCTCATCTACAACGACTGCTTCTCCAAGTCCGTCAACCTCTTC
GGCTCCGGCTGGAACGTGTCCGCCATGTACGGCGCCGGCCACCCGCCCGCCGAGCGCCAG
AGGATGGCGCTGTGGAATGACAGCGTGGTCAGGCGCAGCCGCGTCCTGCAGCTGGACCCG
AGCGTCCCCGGGGTGTTCCAGGGCCCTTACCCGCTGGGCATCGATCCTATTTGGAACTTG
GCCACCAACCGCCTCACTTTCCTGAACTCGTTCAAGATGAAGATGTCCGTGATCCTGGGG
ATCGCCCACATGACCTTCGGCGTCGTTCTGGGGATATTCAACCACTTGCATTTCAGGAAG
AAGTTCAACATCTACCTGGTGTCCGTCCCCGAGCTGCTCTTCCTGCTGTGCATGTTCGGG
TACCTCATCTTCATGATCGTCTACAAGTGGCTGGTCTACTCCGCAGAGACCTCCCGGGTG
GCCCCCAGCATCCTCATCGAGTTCATCAACATGTTTCTGTTCCCGAGCACGGCCACCAGC
GGTCTGTACGCGGGCCAGGAACACGTGCAGCGGCTGCTGCTGGCCGTCACCGCGCTGGCC
GTGCCCGTGCTCTTCCTGGGGAAGCCGCTCTTCCTGCTGTGGCTGCACAACGGGCGCAGC
TGCTTCGGGGTCAGCAGGAGTGGGTACACGCTGGTCAGGAAGGACAGCGAGGAGGAGGTG
TCCCTGATGGGCAGCCAGGACATCGAGGAGGGCAGCTCCCCGCTGGAGGACGGCTGCCGA
GAGGTGACCTGTGAAGAGTTTAACTTCGGAGAAATCTTGATGACCCAAGTGATCCACTCC
ATCGAGTACTGCCTGGGCTGCATCTCCAACACGGCGTCCTACCTGCGGCTCTGGGCCCTC
AGCCTGGCGCACGCACAGCTGTCCGACGTCCTGTGGGCCATGCTGATGCGCGTGGGGCTC
CGCGTGGACAAGACCTACGGCGTGCTGCTGCTGCTGCCGGTGATGGCGCTCTTCGCCGTG
CTCACCATCTTCATCCTGCTGGTCATGGAGGGGCTGTCTGCCTTCCTCCACGCCATCCGC
CTCCACTGGGTGGAATTTCAGAACAAATTCTACGTTGGTGCAGGCACCAAATTCGTTCCT
TTCTCATTCAGA
>HiAr
ATCCCAACAAAAGAAACACCCCCAACTCTAATCCGCACCAACAAATTCACCGAGGGCTTT
CAGAACATCGTGGACGCCTACGGAGTTGGCAGCTACAGAGAAGTGAACCCAGCTCTCTTC
ACCATCATCACTTTCCCCTTTCTGTTTGCCGTGATGTTCGGAGACTGTGGACATGGCTTC
GTGATGTTCCTGTTTGCCCTCTTGTTGGTGTTAAATGAAAACCATCCCAGACTAAATCAG
TCACAAGAGATCATGCGGATGTTCTTCCACGGCCGGTACATCCTCCTGCTGATGGGGCTG
TTCTCCGTGTACACGGGCCTCATTTACAATGACTGCTTTTCCAAGTCCGTCAACCTTTTC
GGCTCTGGGTGGAACGTGTCTGCCATGTACAGCTCCAGCCACGCTCCGACGGAGCACACG
AAAATGGTGCTTTGGAATGACAGCGTTGTCAGACACAACAGGCTGCTGCAGCTGGACCCC
AATGTTCCCGGCGTCTTCCGAGGCCCCTACCCTTTTGGCATCGATCCCATTTGGAACTTG
GCCACAAATCGCCTCACTTTTCTAAACTCTTTCAAAATGAAAATGTCTGTGATTTTGGGA
ATTATTCACATGACTTTTGGAGTTGTTCTGGGAATATTTAACCACTTGCATTTCAGGAAG
AAGTTCAATATTTACTTTGTCTCCATCCCGGAACTTCTCTTCATGCTGTGCATGTTCGGG
TACCTGATATTCATGATTATCTACAAGTGGCTGGTTTATTCAGCAGAAACCTCCAGAGTT
GCTCCCAGCATCCTGATCGAGTTTATTAACATGTTTTTATTCCCCACGAGTGAAACAAGC
GGCCTTTACTCAGGGCAGGTGCACGTCCAGAGGCTGTTGCTGGCTGTCACTGCCCTGTCT
GTCCCCGTTCTCTTCTTGGGAAAACCACTGTTTCTGTTATGGCTCCAAAACAGACGCAGC
TGCTTTGGGATTAGCAGGAGTGGTTACACGCTTGTGAGGAAGGATAGTGAGGAAGAAGTG
TCTCTGCTGGGAAGCCAAGACGTAGAAGAGGGACCGAACCAAATGGAAGATGGATGTCGA
GAAATGACATGTGAAGAGTTTAATTTTGGAGAAATATTAATGACCCAGGTAATTCATTCC
ATCGAATACTGTCTGGGCTGCATCTCCAACACCGCATCATACCTGAGGCTCTGGGCACTC
AGCCTGGCTCATGCACAGTTGTCTGACGTCCTGTGGGCTATGCTGATGCGTGTGGGCCTC
CGGGTAGACACGACTTTCGGAGTCTTGCTACTGCTCCCGGTTATCGCCGTCTTTGCAGGT
CTGACAGTCTTCATCCTTCTGATCATGGAAGGGCTTTCTGCATTTCTTCATGCCATACGC
CTCCATTGGGTAGAATTTCAGAACAAATTCTACGTTGGTGCAGGCACCAAATTTGTTCCT
TTCTCGTTCAGA
>LaCi
ATCCCCACGAAGGAGACGCCCCCCACGCTGATCCGCACCAACAAGTTCACCGAGGGCTTC
CAGAACATCGTGGACGCCTACGGCGTGGGCAGCTACCGGGAGGTGAACCCAGCGCTCTTC
AGCATCATCACCTTCCCCTTCCTGTTCGCCGTGATGTTCGGGGACTTCGGCCACGGCTTC
GTCATGTTCCTGTTCGCCCTCCTGCTGGTGCTGAACGAAGACCACCCCCGGCTCAGCCAG
TCCCAGGAGATCCTGGGCATGTTCTTCAACGGCCGCTACATCCTGCTGCTGATGGGGCTG
TTCTCCGTGTACACCGGCCTCATCTACAACGACTGCTTCTCCAAGTCCGTCAACCTCTTC
GGCTCCGGCTGGAACGTGTCCGCCATGTACAGCGCCAGCCACCCCCCCGCGGAGCGCGCC
AGGCTGGCCCTGTGGAACGACAGCGTGGTCCGGCGCAGCCGCGTCCTGCAGCTGGACCCC
AGCGTCCCCGGGGTGTTCCAGGGCCCTTACCCGCTGGGCATCGACCCTATCTGGAACTTG
GCCACGAATCGCCTCACTTTCCTGAACTCGTTCAAAATGAAGATGTCCGTGATCTTAGGG
ATCATCCACATGACCTTCGGCGTCGTGCTGGGGATCTTCAACCACCTGCATTTCCGCAAG
AAGTTCAACATCTACCTGGTGTCGGTGCCCGAGCTGCTGTTCCTGCTGAGCATGTTCGGC
TACCTCATCTTCATGATCATCTACAAGTGGCTGGCCTACTCCGCCGAGACCTCGCGCGCG
GCCCCCAGCATCCTCATCGAGTTCATCAACATGTTCCTGTTCCCCGCCGCGGCCTCCAGC
GGCCTGTACGCCGGCCAGGAGCACGTGCAGCGGCTGCTGCTGGCCGTCACCGCGCTGGCC
GTGCCCGTGCTCTTCCTGGGGAAGCCGCTCTTCCTGCTCTGGCTGCACAACGGCCGCAGC
TGCTTCGGGGTCAGCAGGAGTGGGTACACGCTGGTCAGGAAGGACAGCGAGGAGGAGGTG
TCTCTGATGGGCAGCCAGGACATCGAGGAGGGCAGCTCCCCGCTGGAGGACGGGTGCCGC
GAGGTGACCTGTGAGGAGTTCAACTTCGGAGAGATCCTGATGACGCAGGTGATCCACTCC
ATCGAGTACTGCCTGGGCTGCATCTCCAACACCGCGTCCTACCTGCGGCTCTGGGCCCTC
AGCCTGGCGCACGCCCAGCTGTCGGACGTGCTGTGGGCCATGCTGATGCGCCTGGGGCTG
CGCGTGGACAAGAAGTACGGCGTGCTGCTGCTGCTGCCGGTGATGGCGCTCTTCGCCGTG
CTCACCATCTTCATCCTGCTGGTCATGGAGGGGCTGTCCGCCTTCCTCCACGCCATCCGC
CTCCACTGGGTGGAATTTCAGAACAAGTTCTACGTTGGTGCAGGCACCAAATTCGTCCCC
TTCTCGTTCAGA
>MyLu
ATCCCGACGACAGAAACGCCCCCCACCCTGATCCGCACCAACAAGTTCACCGAGGGCTTT
CAGAACATCGTGGACGCCTACGGCGTGGGCAGCTACCGGGAGGTGAACCCAGCTCTCTTC
AGCATCATCACTTTCCCCTTCCTGTTCGCCGTGATGTTCGGGGACTTCGGACACGGCTTC
GTGATGTTCTTGTTTGCCCTCCTGATGGTGTTAAATGAAAACCACCCCAGGCTGAGTCAG
TCTCAGGAGATCATGGGCATGTTCTTCAACGGCCGGTACATCCTCCTGCTGATGGGGCTG
TTCTCGGTGTACACGGGCCTCATCTACAACGACTGCTTCTCCAAGTCCGTCAACCTCTTT
GGCTCCGGCTGGAACGTGTCTGCCATGTACAGCGCCAGCCACGCCCCGGCGGAGCGCGGG
AAAATGGCCCTTTGGAATGACAGCGTGGTCCGGCGCAGCCGCGTCCTGCAGCTGGACCCG
AGCGTGCCCGGGGTGTTCCAGGGCCCGTACCCGCTGGGCATCGATCCTATTTGGAATTTG
GCCACAAATCGCCTCACTTTCCTGAACTCTTTCAAAATGAAAATGTCTGTGATTTTAGGA
ATTATCCACATGACTTTTGGAGTCGTTCTGGGAATATTTAACCACTTGCATTTCAGGAAG
AAGTTCAACATCTACCTGGTGTCGGTCCCCGAGCTGCTGTTCCTGCTCTGCATGTTTGGG
TACCTCATCTTCATGATCATCTACAAGTGGCTGGTCTACTCGGCGGAGACCTCCAGGGTG
GCCCCCAGCATTCTCATCGAGTTCATCAACATGTTCCTGTTCCCGACCACGGCCACCAGC
GGCCTGTACGCGGGCCAGGAGCACGTGCAGCGGCTGCTGCTGGCCGTCACCGCGATGGCC
GTGCCCGTGCTCTTCCTGGGGAAGCCGCTCTTCCTGCTGTGGCTGCACAACGGGCGCAGC
TGCTTCGGGGTCAGCAGGAGTGGGTACACACTGGTCAGGAAGGACAGCGAGGAGGAGGTG
TCTCTGATGGGCAGCCAGGACATAGAGGAGGGGAGCACCCCGCTGGAGGACGGCTGCAGG
GAGGTGACCTGTGAAGAGTTTAACTTTGGAGAAATATTGATGACCCAAGTGATCCACTCC
ATCGAGTACTGCCTGGGCTGCATCTCCAACACCGCGTCCTACCTGCGGCTCTGGGCCCTC
AGCCTGGCGCACGCACAGCTGTCCGACGTCCTGTGGGCCATGCTGATGCGCGTGGGCCTC
CGCGTGGACAAGACCTACGGGGTCCTGCTGCTGCTCCCGGTGATGGCGCTCTTCGCCGTG
CTGACCATCTTCATCCTGCTGGTCATGGAGGGGCTGTCTGCGTTCCTCCACGCCATTCGC
CTCCATTGGGTGGAATTTCAGAACAAATTCTATGTTGGTGCAGGCACCAAATTTGTTCCG
TTCTCATTCAGA
>PhDi
ATCCCGACGAAGGAGACGCCGCCCACGCTGATCCGCACCAACAAGTTCACCGAGGGCTTC
CAGAACATCGTGGACGCCTACGGCGTGGGCAGCTACCGGGAGGTGAACCCAGCGCTCTTC
ACCATCATCACGTTCCCCTTCCTCTTCGCCGTGATGTTCGGGGACTTCGGGCACGGCTTC
GTGATGTTCCTGTTCGCCCTCCTGCTGGTGCTCAACGAGGACCACCCGCGGCTGACTCAG
TCCCAGGAGATCACGCGCATGTTTTTCAACGGCCGCTACATCCTCCTGCTGATGGGGCTG
TTCTCCGTGTACACCGGCCTCATCTACAACGACTGCTTCTCCAAGTCCGTCAACCTCTTC
GGCTCCGGCTGGAACGTGTCCGCCATGTACAGCGCCGGCCACTCGGCCGCCGAGCGCGGC
AGGATGGCGCTCTGGAACGACAGCGTGGTCAAGCACAACCGGGTCTTGCAGTTGGACCCC
AGCGTCCCTGGCGTGTTCCAAGGCCCTTACCCCCTCGGCATCGACCCCATTTGGAACTTG
GCCACGAATCGTCTCACTTTCTTGAATTCGTTCAAGATGAAAATGTCTGTGATTTTAGGG
ATTATCCACATGACTTTTGGAGTCGTCCTGGGAATATTTAACCACTTGCACTTCAGGAAG
AAGTTCAACATCTACTTGGTTTCCGTCCCAGAGCTGCTCTTCATGCTCTGCATCTTCGGG
TACCTCATCTTCATGATCTTCTACAAGTGGCTGGTCTACTCCGCGGAGACCTCCAGGGCC
GCCCCCAGCATCCTGATCGAGTTCATCAACATGTTCCTGTTCCCGGGAAGTGCGACGAGC
GGGCTGTACTCGGGCCAGGAGCACGTCCAGAGGCTGCTGCTGGCCGTCACCGCGCTGTCC
GTGCCGGTCCTCTTCTTGGGGAAGCCCCTGTTCCTGTTCTGGCTGCACAACGGGCGCAGC
TGCTTCGGGGTCAGCAGGGGCGGCTACACGCTCGTGCGGAAGGACAGCGAGGAGGAGGTG
TCCCTGCTGGGAAGCCAGGACGTGGAGGAGGGCAGCGGCCGGCTGGAGGACGGGTGCAGG
GCCGTGACCGGCGAGGAGTTCAGTTTCGGGGAGATCCTGATGACGCAGGCGATCCACTCC
ATCGAGTACTGCCTGGGCTGCATCTCCAACACGGCGTCCTACCTGCGCCTCTGGGCCCTC
AGCCTGGCTCACGCACAGCTGTCCGACGTCCTGTGGGCCATGCTGATGCGCGTGGGCCTC
CGGGTGGACACCACCTACGGGGTCCTGCTGCTGCTGCCCGTCATCGCGCTCTTCGCGGTT
CTGACGGTCTTCATCCTTCTGGTCATGGAAGGGCTGTCTGCGTTCCTGCACGCCATACGC
CTGCACTGGGTAGAATTTCAGAACAAATTCTACGTTGGTGCAGGCACCAAATTCGTCCCT
TTCTCATTCAGA
>PtVa
ATCCCAACGAAAGAGACGCCCCCGACTCTCATCCGCACCAACAAATTCACCGAGGGGTTC
CAGAACATCGTGGACGCCTACGGAGTCGGCAGCTACAGGGAAGTGAACCCAGCTCTCTTC
ACCATCATCACCTTCCCCTTCCTGTTCGCCGTGATGTTCGGGGACTTTGGACATGGCTTC
GTGATGTTCTTGTTTGCCCTCCTGTTGGTGTTGAATGAAAACCATCCCAGGCTCAGTCAG
TCTCAAGAGATCATGCGGATGTTTTTCAACGGCCGGTACATCCTCCTGCTGATGGGGCTG
TTCTCGGTGTACACGGGCCTCATCTACAACGACTGCTTCTCAAAGTCCGTCAACCTTTTC
GGCTCGGGGTGGAACGTGTCCGCCATGTACAGCTCCAGTCACTCCCCGGCGGAGCACCAG
AAGATGGTGCTTTGGAATGACAGCGTCGTCAGACACAGCAGGGTCTTGCAGCTGGACCCG
AGCGTGCCCGGCGTGTTCCGAGGCCCTTACCCTCTCGGCATCGACCCCATTTGGAACTTG
GCCACCAATCGCCTCACTTTTCTAAACTCTTTCAAAATGAAAATGTCTGTGATTTTAGGA
ATTATTCACATGACTTTTGGAGTCGTTCTGGGAATATTTAACCACTTGCATTTCAGGAAG
AAGTTCAACATTTACTTGGTCTCCATCCCAGAACTCCTGTTCATGCTCTGCATGTTCGGA
TACCTGATATTTATGATCGTCTACAAGTGGCTGGTGTACTCCGCGAAGACCTCCAGAGCC
GCTCCCAGCATCCTGATCGAGTTTATCAACATGTTCTTATTTCCGGCCAGTGAAACGAGT
GGTCTGTACGTGGGGCAGGAGCACGTCCAGAGGCTGCTGCTGGCGGTCACCGCGCTGTCC
GTGCCCGTGCTCTTCCTGGGGAGGCCCCTCTTTTTGCTGTGGCTGCACAACGGGCGCAGC
TGCTTAGGGGTCAGCCGGAGTGGCTACACGCTCGTGAGGAGAGACAGCGAGGAAGAAATG
TCCTTGCTGGGCAGCCACGACATCGAAGAGGGGGGTAACCAGATGGACGACGGCTGCAGA
GAAGCCAGGTGTGAAGAGTTTAATTTTGGAGAAATATTAATGACCCAAGTAATTCATTCC
ATCGAGTACTGTCTGGGCTGCGTCTCCAACACCGCGTCGTACCTGCGGCTCTGGGCGCTG
AGCCTGGCTCACGCACAGCTGTCCGACGTCCTGTGGGCCATGCTGATGCGTGTGGGCCTC
CGGGTGGACACGACCTTCGGAGTCCTGCTGCTGCTCCCGGTCACCGCTCTCTTTGCGGCT
CTGACCATTCTCATCCTTTTGATCATGGAAGGGCTTTCTGCATTTCTTCACGCCATACGC
CTCCATTGGGTGGAATTTCAGAACAAATTCTACGTTGGTGCAGGCACCAAATTTGTTCCT
TTCTCATTTAGA
>RhFe
ATCCCAACAAAAGAAACACCCCCAACTCTAATCCGCACCAACAAATTCACCGAGGGCTTT
CAGAACATCGTGGACGCCTATGGAGTTGGCAGCTACCGAGAAGTAAACCCAGCTGTCTTC
ACCATCATCACATTCCCCTTTCTGTTTGCCGTGATGTTTGGAGACTGTGGACATGGCTTC
GTGATGTTCTTATTTGCCCTCTTGTTGGTGTTAAACGAAAACCATCCCAGACTAAATCAG
TCACAAGAGATCATGCGCATGTTCTTCCACGGGCGGTACATCCTACTGCTGATGGGGCTG
TTCTCAGTGTACACGGGCCTCATCTACAACGACTGCTTTTCCAAGTCCGTCAACCTGTTC
GGCTCTGGGTGGAGCGTGGCTGCCATGTACAGCGCCAACCACACTCCAGCGGAGCGCCAG
GAAATGGTGCTTTGGAATGACAGCGTCGTCAGGCACAGCAGGCTCTTGCAGCTGGACCCC
AGCGTCCCCGGAGTGTTCCGAGGCCCCTACCCTCTGGGCATCGATCCTATTTGGAACTTG
GCCACAAATCGCCTCACTTTTCTAAACTCTTTCAAAATGAAAATGTCTGTGATTTTGGGA
ATTATTCACATGACTTTTGGAGTCGTCCTGGGAATATTTAACCACTTGCATTTCAGGAAG
AAGTTCAATATTTACTTGGTCTCCATCCCAGAACTTCTCTTCATGCTGTGCATGTTCGGA
TACCTGATATTCATGATCATCTATAAGTGGCTGGTTTATTCAGCAGAAACCTCCAGAGTT
GCTCCCAGCATTCTGATTGAGTTTATTAATATGTTTTTATTCCCGACGAGTGAAACAAGT
ACTCTTTACTCAGGGCAGGGACACATCCAGAGACTACTGCTGGCTGTCACTGCGCTGTCT
GTCCCCGTTCTCTTCTTGGGAAAACCACTCTTTCTCTTATGGCTCCACAACGGGCGCAGC
TGCTTTGGGATCAGCAGGAGTGGTTACACGCTTGTAAGGAAAGATAGCGAGGAAGAAGTT
TCTTTGCTGGGAAGCCAAGACATAGAAGAGGGAACTAACCAAATGGAAGATGGATGTAGA
GAAATGACATCTGAAGAGTTTAATTTTGGAGAAATATTAATGACCCAGGCAATTCATTCC
ATCGAGTACTGTCTGGGCTGCATCTCCAACACCGCTTCATACCTAAGGCTCTGGGCACTC
AGCCTGGCTCATGCACAGTTGTCTGATGTCCTGTGGGCTATGCTGATGCGTGTGGGCCTC
CGGGTAGACACGACTTTCGGTGTCTTGCTGCTGCTCCCGGTTATCGCTGTCTTTGCAGGT
TTGACAGTCCTCATCCTTTTGATCATGGAAGGGCTTTCTGCATTTCTTCATGCCATACGC
CTCCATTGGGTGGAATTTCAGAACAAATTCTACGTTGGTGCAGGCACCAAATTTATTCCT
TTCTCATTCAGA
>RoAe
ATCCCAACAAAAGAAACACCCCCGACCCTCATCCGCACCAACAAGTTCACCGAGGGGTTC
CAGAACATCGTGGACGCCTACGGAGTCGGCAGCTACAGGGAAGTGAACCCAGCTCTCTTC
ACCATCATCACCTTCCCCTTCCTGTTCGCCGTGATGTTCGGGGACTTCGGCCATGGCTTC
GTGATGTTCTTGTTTGCCCTCCTGTTGGTGTTGAATGAAAACCATCCCAGACTAAATCAG
TCACAAGAGATCATGCGGATGTTTTTCCACGGCCGGTACATCCTGCTGCTGATGGGGCTG
TTCTCGGTGTACACGGGCCTCATCTACAACGACTGCTTCTCCAAGTCCGTCAACCTGTTC
GGCTCGGGGTGGAACGTGTCCGCCATGTACAGCTCCAGCCACTCCCCGGCGGAGCAGCAG
AAGATGGTGCTTTGGAATGACAGCGTCGTCAGACACAGCAGGGTCTTGCAGCTGGACCCG
AGCGTGCCCGGCGTGTTCCGAGGCCCTTACCCTCTCGGCATCGACCCCATTTGGAACTTG
GCCACAAATCGCCTCACTTTTCTAAACTCTTTCAAAATGAAAATGTCTGTGATTTTAGGA
GTTATTCACATGACTTTTGGAGTCGTTCTGGGAATATTTAACCACTTGCATTTCAGGAAG
AAGTTCAACATTTACTTGGTGTCCATCCCGGAGCTGCTCTTCATGCTCTGCATGTTCGGG
TACTTGATATTCATGATCATCTACAAGTGGCTGGTGTACTCCGCGAAGACCTCCAGAGTC
GCTCCCAGCATCCTGATCGAGTTCATCAACATGTTCTTATTCCCGGCCAGTGAGACGAGC
GGTCTGTACGTGGGCCAGGAGCACGTCCAGAGGCTGCTGCTGGCGGTCACGGCGCTGTCC
GTGCCCGTGCTCTTCCTGGGGAGGCCCCTCTTTTTGCTGTGGCTGCACAACGGGCGCAGC
TGCTTAGGGGTGAGCCGGAGTGGTTACACGCTCGTGAGGAGAGACAGCGAGGAAGAAGTT
TCTTTGCTGGGAAGCCACGACGTAGAAGAGGGAAATGCCCCAATGGACGACGGATGCAGA
GAAGTAAGGTGTGAAGAGTTTAATTTCGGGGAAATATTAATGACCCAAGTAATTCATTCC
ATCGAGTACTGTCTGGGCTGCGTCTCCAACACCGCATCGTACCTGCGGCTCTGGGCGCTG
AGCCTGGCCCACGCACAGCTGTCCGACGTCCTGTGGGCCATGCTGATGCGTGTGGGTCTC
CGGGTGGACACGACCTTCGGAGTCCTCCTGCTGCTCCCGGTCATCGCGCTCTTCGCAGTT
TTGACAGTTTTCATCCTTTTGATCATGGAAGGGCTTTCTGCATTTCTGCACGCCATACGC
CTCCATTGGGTGGAATTTCAGAACAAATTCTACGTTGGTGCAGGCACCAAATTTGTTCCT
TTCTCATTTAGA
