# Supplementary material for: Positively selected genes in the hoary bat (Lasiurus cinereus) lineage: prominence of thymus expression, immune and metabolic function, and regions of ancient synteny
Source: PeerJ. 2022 Mar 17;10:e13130. doi: 10.7717/peerj.13130 (PMC8934532; doi:10.7717/peerj.13130)
Supplement: Supplemental Information 3 — Initially tested orthogroups that have been edge-trimmed as described in the Methods. [file peerj-10-13130-s003.zip › original.trimmed/trimmed-OG0002172.fas]

>EpFu
ACACTACCAGAAGCATCTTTACCAAATTATGCCACAAATTTGAAAGATAAGAGTTCTTTA
GTTTCATCTCTTTATAAAGTTATCCAGGAGCCACAAAGTGAGGAAATAGTTGACAAACAA
GGACATAGCAAAGTATTGAGTTTTACGATTCCATCTTTATCCAAACCATCTGTATATCAT
GAACCTTCCAGCATTGGGTCCATGGCTCTGACTGAGAGTGCATTATCCCAGCATGGTTTG
TCAAAAGTTGTGTACAGTGGACCTCACCCCCAAAGGGAGATGCTAACAGCACAGAATAGG
TATAATGGAGAATGGGATCTAGCTGAAAAAGCATTGGATGATATTATTTACAGAGCCCAG
TTAGAATTATATCCAGAGCCATTGCTGGTTGCTAATGCAATAAAGGCTTCATTGCCTCAT
GGTGCCATGAAATCTAGTAAGGAGGGTACAAGGTGTATTCAAGTTGAAATCACACCAACT
TCCTCTAGAATATCAAGAAATGCAGTAACCAGCATGTCAATAAGAGGCCATCGGTGGAAA
AGACATGGAAATACAGAATTAACAGATCAAGAAGAACTGATGGACATATCTGAAGTTGAC
GAGGGATTTTATTCCAGGGCTGCATCTAGTACCAGCCAGTCAGGCTTATCAAACAATAGT
CACAATTCTAGTAACAAGACAAGTGTAGGAAAGACTCAGAGACGGTCAGGAGGAAACAAA
ACTGGAGGAAAAGAAAAAGAAACCACAGCGGAGTCGTGCAAAGATCACTTTGCTCGAAAA
CAAACTCAGAGAGCCCAGAGTGAGAATCTTGAGCTTCTCTCTTTGAAGAGACTTACGTTA
ACAACCAGCCAGTCCCTGCCTAAACCTAACAGCCATGGTTTGGCTAAGACTGCTGCGACT
GTATTTAGTAAATCCTTTGAGCAAGTCAGTGGTGTTACAGTCCCACATAACCCATCAGCT
GTTGTTGGCTGTGGCACTGGGACAGACGCCAACAGGTTTTCCGCTTGTAGTCTCCAAGAA
GAAAAGCTTATTTATGTTTCTGAAAGGACTGAACTTCCGATGAAGCACCAATCAGGTCAG
CAGAGACCTCCTAGTATTAGCATTACATTGTCCACA
>HiAr
ACACTACCAGAAACATCTTTACTAAATTATGCCACAAATTTGAAAGACAAGAATTCTTTA
GTTTCGTCTCTCTATAAAGTTATCCAGGAGCCACAAAGTGAGGAAATAGTTGACAAAGAG
GGACATAGCAAAGTATTGAGTTTTACGATTCCATCTTTATCTAAACCATCTGTATATCAT
GAACCTTCCAGCATTGGGTCCATGGCTCTGACCGAGAGTGCACTATCCCAGCATGGTTTG
TCAAAAGTTGTGTACAGTGGACCACATCCTCAAAGGGAGATGCTGACAGCACAGAACAGT
TATAATGGAGAATGGGATCTAGCTCAAAAGGCATTGGATGATGTTATATACAGAGCCCAG
TTAGAATTATATCCAGAGCCATTGCTGGTTGCTAATGCAATAAAGGCTTCATTGCCTCAT
GGTGCCATGAAATCTAGTAAGGAGGGTACAAGGTGTATTCAAGTTGAAATCACACCAACT
TCCTCTAGAATATCAAGAAATGCAGTAACCAGCATGTCAATAAGAGGTCATAGGTGGAAA
AGACATGGAAATACAGAATTAACAGGTCCAGAAGAACTGATGGACATATCTGAAGTTGAC
GAGGGATTTTATTCCAGGGCTGCATCTAGTACCAGCCAGTCAGGTTTATCAAATAGCAGT
CACAATTCTAGTAACAAGACAAGTGTGGGAAAGACTCAGAGACGGTCAGGAGGAAGCAAA
ACTGGAGGAAAAGAAAAAGAAACTACAGGGGATATTTGCAAAGATCACTTTGCTCGAAAA
CAAACTCCTAGAGCCCAAAGTGAGAATCTCGAGCTTCTCTCCTTGAAGAGACTTACGTTA
ACAACCAGCCAGTCCCTGCCGAAACCTAGTGGCCATGGTTTGGCTAAGACTGCTGCAACT
GTGTTTAGTAAATCCTTTGAACAAGTCAGTGGTGTCACAGTCCCACATAACCCATCGTCT
ACTGTGGGCTGTGGGGCTGGGACCGATGCCAATAGGTTTTCCGCTTGTAGTCTCCAAGAA
GAAAAGCTTATTTACGTCTCTGAAAGGACTGAACTTCCAGTGAAGCATCAATCAGGTCAG
CAGAGACCTCCTAGTATTAGCATTACTCTGTCCACA
>LaCi
ACACTACCAGAAGCATCTTTACCAAATTATGCCACAAATTTGAAAGATAAGAGTTCTTTA
ATTTCATCTCTTTATAAAGTTATCCAGGAACCACAAAGTGAGGAAATAGTTGACAAACAA
GGACATAGCAAAGTATTGAGTTTCACAATTCCATCTTTATCTAAACCATCTGTATATCAT
GAACCTTCAAGCATTGGGTCCATGGCTCTGACTGAGAGTGCACTATCCCAGCATGGTTTG
TCAAAAGTTGTGTACAGTGGACCTCACCCCCAAAGGGAGATGCTAACAGCACAGAATAGG
TATAATGGAGAATGGGATCTAGCTGAAAAAGCATTGGATGATATTATTTACAGAGCCCAG
TTAGAATTATATCCAGAGCCATTGCTGGTTGCTAATGCAATAAAGGCTTCATTGCCTCAT
GGTGCCATGAAATCTAGTAAGGAGGGTACAAGGTGTATTCAAGTTGAAATCACACCAACT
TCCTCTAGAATATCAAGAAATGCAGTAACTAGCATGTCAATAAGAGGTCATCGGTGGAAA
AGACATGGAACTACAGAATTAACAGATCAAGAAGAACTGATGGACATATCTGAAGTTGAC
GAGGGATTTTATTCCAGGGCTGCATCTAGTACCAGCCAGTCAGGCTTATCAAACAATAGT
CACAATTCGATTAACAAGACAAGCGTAGGAAAGACTCAGAGACGGTCAGGAGGAAGCAAA
ACTGGAGGAAAAGACAAAGAAACCACAGGGGAGTCGTGCAAAGATCACTTTGCTCGAAAA
CAAACTCAGAGAGCCCAAAGTGAGAACCTTGAGCTTCTCTCTTTGAAGAGACTGACGTTA
ACAACCAGCCAGTCCCTGCCTAAACCCAACAGCCACGGTTTGGCTAAGACGGCTGCGACC
GTATTTAGTAAGTCCTTTGAGCAAGTCAGTGGTGTCACAGTCCCACATAACCCATCAGCT
GTTGCTGGCTGTGGGACTGGGACAGATGCCAACCGGTTTTCCGCTTGTAGTCTCCAAGAA
GAAAAGCTTATTTACGTTTCTGAAAGGACTGAACTTCCAATGAAGCACCAATCAGGTCAG
CAGAGACCTCCTAGTATTAGCATTACGTTGTCCACA
>MyLu
ACACTACCAGAAGCATCTTTACCAAATTATGCCACAAATTTGAAAGATAAGAGTTCTTTA
GTTTCATCTCTTTATAAAGTTATCCAGGAGCCACAAAGTGAGGAAATAGTTGACAAACAG
GGACATAGCAAAGTATTGAGTTTTACGATTCCATCTTTATCCAAGCCATCTGTATATCAT
GAACCTTCCAGCATTGGGTCCATGGCTCTGACTGAGAGTGCACTATCCCAGCATGGTTTG
TCAAAAGTTGTATACAGTGGACCTCACCCCCAAAGGGAGATGCTGACAGCACAGAACAGG
TATAATGGAGAATGGGATCTAGCTGAAAAAGCATTGGATGATATTATTTACAGAGCCCAG
TTAGAATTATATCCAGAGCCATTGCTGGTTGCTAATGCAATAAAGGCTTCGTTGCCTCAT
GGTGCCATGAAATCTAGTAAGGAGGGTACAAGGTGTATTCAAGTTGAAATCACACCAACT
TCCTCTAGAATATCAAGAAATGCAGTAACCAGCATGTCAATAAGAGGTCATCGGTGGAAA
AGACATGGAAATACAGAATTAACAGATCAAGAAGAACTGATGGATATATCTGAAGTTGAC
GAGGGATTTTATTCCAGGGCTGCATCTAGTACCAGCCAGTCAGGCTTGTTAAACAATAGT
CACAATTCTAGTATCAAGACAAGTGTAGGAAAGACTCAGAGACGGTCAGGAGGAAACAAA
ACTGGAGGAAAAGAAAAAGAAACCACAGGGGAGTCATGCAAAGATCACTTTGCTCGAAAA
CAAACTCAGAGAGCCCAAAGTGAGAATCTTGAGCTTCTCTCTTTGAAGAGACTTACGTTA
ACAACCAGCCAGTCCCTGCCAAAACCTAACAGCCACGGTTTGGCTAAGACTGCTGCGACT
GTATTTAGTAAATCCTTTGAGCAAGTCAGTGGTGTCACAGTCCCACATAACCCATCAGCT
GTTGTTGGCTGTGGGACAGGGACAGATGCCAACAGGTTTTCCGCTTGTAGTCTCCAAGAA
GAAAAGCTTATTTACGTTTCTGAAAGGACTGAACTTCCAATGAAGCACCAATCGGGTCAG
CAGAGACCTCCTAATATTAGCATTACGTTGTCCACA
>PhDi
ACACTACCAGAAACATCTTTATCAAATTATGCAACAAATTTGAAAGATAAGAGTTCTTTA
GTTTCATCTCTTTATAAAGTTATCCAGGAGCCACAAAGTGAGGAAATAGTTGACAAACAG
GGACATAGCAAAGTACTGAGTTTTACAATTCCATCTTTATCCAAACCATCTGTATATCAT
GAACCTTCCAGCATTGGCTCCATGGCTCTGACGGAGAGCGCGCTGTCCCAGCACGGCTTG
TCAAAGGTCATGTACAGCGGGCCTCACCCCCAGCGCGAGATGCTGACCGCACAGAACAGG
TATAATGGAGAATGGGATCTAGCTCAAAAAGCGTTGGATGATATTATATACAGAGCCCAG
TTAGAATTATATCCAGAGCCATTACTGGTTGCTAATGCAATAAAGGCTTCACTGCCTCAC
GGTGCCATGAAATCTAGTAAGGAAGGTACAAGGTGTATTCAAGTTGAAATTACACCAACT
GCCTCTAGAATATCAAGAAATGCAGTAACCAGCATGTCAATACGAGGTCATAGGTGGAAG
AGACACGGAAACACAGAATTAACAGGCCAAGAAGAACTGATGGACATATCTGAAGTTGAC
GAGGGATTTTATTCCAGAGCTGCATCCAGCACCAGCCAGTCAGGGCTATCAAACCATAGT
CACAATTCTGGTAGCAAAACAAGTGCAGGAAAGACTCAGAGACGGTCAGGAGGAGGCAAG
ACTGGAGGAAAAGAAAAAGAAACCGCAGGGGAGTCTTGCAAAGATCACTTTGCTCGAAAA
CACACTCAGAGAGCCCAAAGTGAGAATCTTGAGCTTCTCTCTTTGAAGAGACTTACGTTA
ACAACCAGCCAGTCCCTGCCTAAACCTAACAGCCACGGTTTGGCTAAGACTGCTGCGACT
GTATTTAGTAAATCCTTTGAACAAGTCAGCGGTGGCACAGTCCCACATAACCCATCCCCT
GTTGTTGGCTGTGGGACTGGGACAGATGCCAACAGGTTTTCCGCTTGTAGTCTCCAAGAA
GAAAAGCTTATTTACGTTTCTGAGCGGACGGAACTTCCAATGAAGCATCAGTCGGGTCAG
CAGAGACCTCCCAGTATTAGCATTACTTTGTCCACG
>PtVa
ACACTACCAGAAACATCTTTACAAAGTTATGCCACAAATTTGAAAGACAAGAGTTCTTTA
GTTTCATCTCTCTATAAAGTTATCCAGGAGCCACAAAGTGAGGAAATAGTTGACAAACAG
GGACATAGCAAAGTATTGAGTTTTACGATTCCATCTTTATCCAAACCATCTGTATATCAT
GAACCTTCCAGCATTGGGTCTATGGCTCTGACTGAGAGTGCACTATCCCAGCATGGTTTG
TCAAAAGTAGTGTACAGTGGACCACACCCCCAAAGAGAGATGCTGACAGCACAGAATAGG
TACAATGGAGAATGGGATCTAGCTCAAAAAGCATTGGATGATATTATATACAGAGCCCAG
TTAGAATTATATCCAGAGCCATTGCTGGTTGCTAATGCAATAAAGGCTTCATTGCCTCAT
GGCGCCATGAAATCTAGTAAGGAGGGTACAAGGTGTATTCAAGTTGAAATCACACCAACT
TCTTCTAGAATATCAAGAAATGCAGTAACCAGCATGTCAATTAGAGGTCATAGGTGGAAA
AGACATGGAAATGCAGAATTAACAGGTCAAGAAGAACTGATGGACATATCTGAAGTTGAC
GAGGGATTTTATTCCAGGGCTGCATCTAGTACCAGCCAGTCAGGTTTATCAAATAGTAGT
CACAATTCTAGTAACAAGACAAGTGTAGGAAAGACTCAGAGACGATCAGGAGGAAGCAAA
ACTGGAGGAAAAGAAAAAGAAACTACAGGGGAGTCTTGCAGAGATCACTTTGCTCGAAAA
CAAACTCAGAGAGCCCAAAGTGAGAATCTTGAGCTTCTCTCCTTGAAGAGACTTACGCTA
ACGACCAGCCAGTCTCTGCCCAAGCCTAGTAGCCATGGTTTGGCTAAGACGGCTGCAACT
GTATTTAGTAAATCCTTTGAACAAGTCAGTGGTGTCACAGTCCCACATAACCCAGCATCA
GCTGTTGGCTGTGGGACTGGAACAGATGCCAATAGGTTTTCCGCTTGTAGTCTCCAAGAA
GAAAAGCTTATTTACGTTTCCGAAAGGACTGAACTTCCAGTGAAGCATCAATCAGGTCAG
CAGAGACCTCCTAGTATTAGCATTACTCTGTCCACA
>RhFe
ACACTACCAGAAACATCTTTACTAAATTATGCCACAAATTTGAAAGACAAGAATTCTTTA
GTTTCATCTCTCTATAAAGTTATCCAGGAGCCACAAAGTGAGGAAATAGTTGACAAAGAG
GGACATAGCAAAGTATTGAGTTTTACGATTCCATCTTTATCTAAACCATCTGTATATCAT
GAACCTTCCAGCATTGGGTCCATGGCTCTGACCGAGAGTGCACTATCCCAGCATGGCTTG
TCAAAAGTTGTGTACAGTGGACCACATCCCCAAAGGGAGATGCTGACAGCACAGAATAGG
TATAATGGAGAATGGGATCTAGCTCAAGAGGCATTGGATGATGTTATATACAGAGCCCAG
TTAGAATTATATCCCGAACCATTGCTGGTTGCTAATGCAATAAAGGCTTCATTGCCTCAT
GTTGCCATGAAATCTAGTAAGGAGGGTGCAAGGTGTATTCAAGTTGAAATCACACCAACT
TCCTCTAGAATATCAAGAAATGCAGTAACCAGCATGTCAATAAGAGGTCATAGGTGGAAA
AGACATGGAAATGCAGAATTAACAGGTCAAGAAGAACTGATGGACATATCTGAAGTTGAC
GAGGGATTTTATTCCAGGGCTGCCTCTAGTACCAGCCAGTCAGGTTTATCAAATAGCAGT
CACAATTCTAGTAGCAAGACAAGTGTAGGAAAGACTCAGAGACGGTCAGGAGGAAACAAA
ACTGGAGGAAAAGAAAAAGAAACTACGGGGGAGTCTTGCAAAGATTACTTCGCTCGAAAA
CAAACTCCGAGAGCCCAAAGCGAGAATCTTGAGCTTCTCTCCTTGAAGAGACTTACGTTA
ACAACCAGCCAGTCGCTGCCGAAACCTAGTAGCCATGGTTTGGCTAAGACTGCTGCCACT
GTGTTTAGTAAGTCCTTTGAACAAGTCAGTGGTGTCACAGTCCCACATAACCCATCGTCT
GCTGCGGGCTGTGGGGCTGGGACAGATGCCAATAGGTTTTCCGCTTGTAGTCTCCAAGAA
GAAACGCTTATTTACGTTTCTGAAAGGACTGAACTTCCAGGGAAGCACCAATCAGGTCAG
CAGAGACCTCCTAGTATTAACATTACTCTGTCCACA
>RoAe
ACACTACCAGAAACATCTTTAAAAAGTTATGCCACAAATTTGAAAGACAAGAGTTCTTTA
GTTTCATCTCTCTATAAAGTTATCCAGGAGCCACAAAGCGAGGAAATAGTTGACAAACAG
GGACATAGCAAAGTATTGAGTTTTACGATTCCATCTTTATCCAAACCATCTGTATATCAT
GAACCTTCCAGCATTGGGTCCATGGCTCTGACCGAGAGTGCACTATCCCAGCATGGTTTG
TCAAAAGTAGTGTACAGTGGACCACACCCCCAAAGGGAGATGCTGACAGCACAGAATAGG
TACAATGGAGAATGGGATCTAGCTCAAAAAGCATTGGATGATATTATATACAGAGCCCAG
TTAGAATTATATCCAGAGCCATTGCTGGTTGCTAATGCAATAAAGGCTTCATTGCCTCAT
GGCCCCATGAAATCTAGTAAGGAGGGTACAAGGTGTATTCAAGTTGAAATCACACCAACT
TCCTCTAGAATATCAAGAAATGCAGTAACCAGCATGTCAATTAGAGGTCATAGGTGGAAA
AGACATGGAAATGCAGAATTAACAGGTCAAGAAGAACTGATGGACATATCTGAAGTTGAC
GAGGGATTTTATTCCAGGGCTGCATCTAGTACCAGCCAGTCAGGTTTATCTAATAGTAGT
CACAATTCTAGTAACAAGACAAGTGTAGGAAAGACTCAGAGACGATCAGGAGGAAGCAAA
ACTGGAGGAAAAGAAAAAGAAACTACAGGGGAGTCTTGCAAAGATCACTTTGCTCGAAAA
CAAACTCAGAGAGCCCAAAGTGAGAATCTTGAGCTTCTCTCCTTGAAGAGACTTACGCTG
ACGACCAGCCAGTCTCTGCCCAAGCCTAGTAGCCATGGTTTGGCTAAGACTGCTGCAACC
GTATTTAGCAAATCCTTTGAACAAGTCAGTGGTGTCACAGTCCCACATAACCCAGCATCT
GCTGTTGGCTGTGGGACTGGAACAGATGCCAACAGGTTTTCCGCTTGTAGTCTCCAAGAA
GAAAAGCTTATTTACGTCTCTGAAAGGACTGAACTTTCAGTGAAGCATCAATCGGGTCAG
CAGAGACCTCCTAGTATTAGCATTACTTTGTCCACA
