# Supplementary material for: Positively selected genes in the hoary bat (Lasiurus cinereus) lineage: prominence of thymus expression, immune and metabolic function, and regions of ancient synteny
Source: PeerJ. 2022 Mar 17;10:e13130. doi: 10.7717/peerj.13130 (PMC8934532; doi:10.7717/peerj.13130)
Supplement: Supplemental Information 3 — Initially tested orthogroups that have been edge-trimmed as described in the Methods. [file peerj-10-13130-s003.zip › original.trimmed/trimmed-OG0002174.fas]

>EpFu
GAATCCGTCATCAGCCACCTGTCTCCTTCTAATAAGGAGATTATCACAGTCACACTCCAT
GGGGCCACCAACCTCCCTGCCTGCAAAGATGGCTCTGAGCCGTGGCCATACGTAGTAGTG
AAAACCACGTCTGAGGAAGCAAAGAACCAGGACTCCAAGGCAGTCACATCTGTGACCTCA
GAGCCTACCAAAGACCCCATCTGGGGTGACACAGTCACAGTGGAGATCCAAGCTGAGGAT
GTGAGGCAAGAAGATGTGGTCCTTAAGGTGGTAGACAACAACAAAAAAGAGGAGCTGCTG
TTCTATCAAATCCCCATCAAGTACTTGCGTGTCTTCCACCCCTACCACTTTGAGCTGGTG
AAGCCCACCGAGATTGGGAAAGCTAATGAAGCCACTGCCAAGACCCAACTGTACGCAACT
GTTGTCCGGAAGGGCAGCTTCATCCCCCGCCAAGCTGACTGTAACCACAGAGCTCTGGAG
GTCTTTCTTCGGGGAATAAATGAACCCCTGGTCAACAACCCCAGTCCCATGGTGGTCATT
GCCCGGGTGGTCCCCAACTACACGGAGTTTAAGAGTCAGATGAACCAGGATCCAGCCTCC
CTGGGGTTGCCCTTCACCCCACTCTCCTTCTCTATTCCATCTGTGATGAACTTCAATGTT
CCTCAAGTCAGCCAGAACGGGTGCCCTCAGCTGTCTAAGCCCGGGGGACCCCCGGAGCTG
CCCCTGTGGAATCAGTCCTTCCTCTTCCAAGGCCGAGATGGAGCCACCAACTTCTCAGAA
GACACCGCCTTGGTGCTGGAGTACTACACCTCGACTTCAATGACCTTCGGCAAGCCCCTG
GGAGTCGTGCTGCCATTAACCAAGCTGAAAACCGTGAGTGGCGAGTCCTCTGAGAGGCCA
GAAAACTTCTTAACACCAAACAACAGCAAGGTTCTGCCCACGCTGGACCCTCAGATCTTA
GATGAGAAGCTGGGTTCCATCCATGAGTCCTGGTCCAAGGCCTCAGTGAGCTCCACAATG
AGCTCCAGCACATCC
>HiAr
GAATCTGTCATCAGCCACCTGTCTCCCTCTAATAAGGAGACCATCACTGTCACTCTCCAT
GGGGCCACCAATCTCCCTGTCCGCAAGGATGGCTCTGAGCCGTGGCCCTATGTGGTAGTG
AAAACCACATCTGAGGAAGCCAAGTACCAGAACTCCAAGGCAATCACATCTGTGACCGCG
GAGCCCACCAAAGCCTCCATATGGGGGGACACGGTCAAAGTGGAGATCCAAGCTGAGAAT
GTGGGGCGAGAAGATGGGATCCTCAAAGTGGTGGACAACAAAAAGAAAGAGGAGCTGTTG
TCATACCAAATCCCCACCAAGTACCTGCGTGTCTTCCACCCCTACCACTTTGAGCGGGTG
ATGCCCACCCAGTCTGGGACAGCCAAAGGAGCCACTGCCGCGACCCCACTGTACGCGACG
GTCGTCCGGAAGGGCAGCTTCATTCCCCGCTATGTTGGCTGTGACCACACAGCTCTAGAG
GTCTTTCTCCAGGGAGTCAACGAGCCCCTGGTCAACAACCCCAGCCCCATGGTGGCCATC
GCCAGAGTGGTTCCCAACTACAAGGAGTTTAGGCCCAGGGCAAACCAGGACCTGGCCTCC
CTGGGGCTACCCATCACCCCACTCTCCTTCCCTACCCCTTCCATGATGAACTTTGATGTT
CATCCGGCCAGCCAGCAGGTGTGCCCTCAGCTGTCCAAGCCCGGGGGACCTCCGGAGCTG
CCCCTGTGGAATCAGTCCTTCCTCTTCCAAGGCCGAGATGGAGCCACCAGCTTCTCAGAT
GACGTCACGCTGGTGCTGGAGTACTACTCTTCGACTTCAATGGCCCTCCGCATGCCCCTG
GGCATCGTGTTGCCACCAACCAAGCTGAAAATCACGAATGGTGAGTCCTCTGAGAGGCCA
GAAAACTTCTTAACACCAAACAGCAGCAAGGTCCTACCCATCCTGGACCCCAGGGTCTTA
GATGAGAAGCTGGGTTCCATCCATGAGTCCTGGTCCAAGGCCACAGTCAGCTCCACAATG
GACTCCAGCACATCC
>LaCi
GAATCTGTCATCAGTCACCTTTCTCCTTCTAATAGGGAGATTATCACAGTCACTCTTCAT
GGGGCCACCAATCTCCCTGCCTGCAAAGATGGCTCTGAACCATGGCCATACATAGTAGTG
AAAACCACGTCTGAGGAAGCAAAGAACCAGGACTCCAAGGCAGTCACATCTGTGACCTCA
GAGCCTACCAAAGCCCCCATCTGGGGTGACACAGTCACAGTGGAGATCCAAGCTGAGGAT
GTAGGGCAAGAAGATGTGGTTCTTAAGGTGGTGGACAACAACAAAAAAGAGGAACTGCTG
TTCTATCAAATCCCCATCAAGTACTTGCGTGTCTTCCACCCCTACCACTTTGAGCTGGTG
AAGCCCACCGAGATTGGAAAAGCTAAAGAAACCACTGCAAAGACCCAACTATATGCAACT
GTTGTCCGGAAGGGCAGCTTCATCCCCCGCCAAGTTGACTGTGACCACAGAGCTCTTGAG
GTCTTTCTTCGGGGAATAAATGAACCCCTAGTCAACAACCCCAGTCCTATGGTGGTCATT
GTCCGGGTGGTTCCCAACTACACGGAGTTTAAGAGTCAAATGAACCAGGATCCAGCCTCC
CTGGGGTTGCCCTTCACCCCACTCTCCTTCCCTATTCCATCTGTGATAAACTTCGATGTT
CCTCAAGTCAGCCAGAATGGGTGCCCTCAGCTGTCCAAGGCTGGGGGACCTCCGGAGCTG
CCCCTGTGGAATCAGTCCTTCCTCTTCCAAGGCCGAGACGGAGCAACCAATTTCTCAGAA
GACACCGCCTTAGTGCTGGAGTACTACACCTCGACTTCAATGACCTTCAGCAAGCCCCTG
GGAGTCGTGTTGCCATTAACCAATCTGAAAACCATGAATGGTGAGTCCTCTGAGAGGCCA
GAAAACTTCTTAACACCAAACAACAGCAAGGTTCTGCCCATGCTGGACCCTCAGATCTTA
GATGAGAAGCTGGGTTCCATCCATGAATCCTGGTCCAAGGCCACAGTGAACTCCACAATG
AACTCCAGCACATCC
>MyLu
GAATCTGTCATCAGCCACCTGTCTCCTTCTAATAAGGAGACTATCACGGTCACTCTCCAT
GGGGCCACCAACCTTCCTGCCTGCAAAGATGGCTCTGAGCCGTGGCCCTACGTAGTAGTG
AAAACCACGTCTGAGGAAGCAAAGAACCAGGACTCCAAGGCAGTCACATCTGTGACCTCA
GAGCCTACCAAAGCCCCCATCTGGGGTGACACAGTCACAGTGGAGATCCAAGCTGAGGAT
GTGGGGCGAGAAGATGTGATCCTTAAGGTGGTGGACAACAACAAAAAAGAGGAGCTGCTG
TTCTATCAAATCCCCATCAAGTACTTGCGTGTCTTCCACCCCTACCACTTTGAGCTGGTG
AAGCCCAACAAGACTGGGAAAGCTAATGAAGACACTGCCAAGACCCAACTGTACGCAACT
GTTGTCCGGAAGGGCAGCTTCATCCCCCGCCAAGTTGATGGTAACCACAGAGCTCTGGAG
GTCTTTGTTCGGGGAATAAATGAGCCCCTAATCAACAACCCCAGCCCCATGGTGGTCATT
GCCCGGGTGGTTCCCAACTACATGGAGTTTAAGAGTCAGTTGAACCAGGACCCAGCCTCC
CTGGGGTTGCCCTTCACCCCCCTCTCCTTCCCTATTCCGTCTGTGATGAACTTCGATGTC
GCCCAAGTCAGCCAGAACGGGTGCCCTCAGCTGTCCAAGCCCGGGGGACCCCCGGAGCTG
CCCCTGTGGAATCAGTCCTTCCTCTTCCAAGGCCGAGACGGAGCCACCAACTTCTCAGAA
GACGCCGCCCTGGTGCTGGAGTACTACGCCTTGACTTCAATGACCTTCAGCAAGCCCCTG
GGAGTCGTGTTGCCATTAACCAAGCTGAAAACCATAAATGGCGAGTCCTCTGAGAGGCCA
GAAAACTTCTTAACACCAAACAACAGCAAGGTTCTGCCCACCCTGGACCCTAAGATCTTA
GAAGAGAAGCTGGGTTCCATCCATGAGTCCTGGTCTAAGGCCACAGTGAGCTCCACCGTG
AACTCCAGCACATCC
>PhDi
GAATCTGTCTCCAGCCACCTTTCTCCCTCCAATAAGGAGATCATCACAGTCACTCTCCAT
GGAGCCACCAACCTCCCTGCTTGCAAGGATGGCTCTGAGCCGTGGCCTTACGTGCTAGTG
AAAACCACATCTGAGGGAGCAAAGAACCAGAACTCCAAGGCAGTCACATCTGTGACCTCA
GAGCCCACCAAAGCCCCCATGTGGGGGGAGACAGTCCAAGTGGAGATCCAAGCTGAGGAC
GCAGGGAGAGAAGACGTAGTCCTCAAGGTGGTGGACAACCACAAAAATGAGGAGCTCTTG
TCCTATCAAATCCCCATCAAGTACCTGCGTGTCTTCCACCCCTACCACTTTGAACTGGTA
GAGCCCACCGAGACTGGGAAAGCTGATGAAGCCACCGCCAAGACCCAACTGTACGCAACG
GTTGTCCGGAAGGGCAGCTTCATCCCCCGCTGCATCGGCTGTAACCACACAGCTCTGGAG
GTCTTTCTTCGGGGGATCAACGAGCCCCTAGTCAACAACCCCAGCCCCATGGTGGTCATT
GCCCGGGTGGTTCCCAACTGGAGGGAGTTTAAGAGTCAGATGAACCAGGACCCAGCCTCC
CTAGGGCTGCCCATCACCCCACTCTCCTTCCCTATCCCATCCGTGATCAACTTCGATGTT
CCTCAGGTCACCCAGAACGGGTGCCCTCAGCTGTCCAAGCCCGGGGAATCCCCGGAACTG
CCCCTGTGGAATCAGTCCTTCCTCTTCCAAGGCCGAGATGGAGCCACCAACTTCTCAGAA
GACACCGCCCTGGTGCTGGAGTACTACCCCTTAACTTCAATGACCCTCAGCAAGCCCCTG
GGTGTCATGTTGCCACTGACCAAGCTGAAAACCATAACTGGTGAGTCTTCTGAGAGGCCA
GAAAACTTCTTAACACCAAACAACAGCAAGGTCCTGCCCATCCTGCACCCTCAGATCTTA
GATGAGAAGCTGAGTTCTAACCGTGAGTCCTGGTCCAAGGCCACAGTGAGCCCCAGGAGG
AACTCCAGCACATCC
>PtVa
GAATCTGTCATCGGCCACCTGTCTCCCTCTAATAAGGAGACCATCATGGTCACTCTCCAT
GGAGCCACCAACCTTCCAGCCTGCAAGGATGGCTCTGAGCCATGGCCCTACGTGGTAGTG
AAAACCACATCTGAGGAAGTGAAGAACCAGAACTCCAAGGCAGTCACATCTGTGCCTGCA
GAGCCCACCAAAGCCCCCATCTGGGGAGACACAGTCAAAGTGGAGATCCAAGCTGAGGAT
GCAGGGCGAGAAGATGTGGTCCTCAAGGTGGTGGACAACAAAAAGAAAGAAGAGCTGTTG
TCCTATCAAATTCCCATCAAGTACCTGCGTGTCTTCCACCCCTACCACTTGGAGCTGGTG
AAACCCAACCAGTCTGAGAAAGCTAATGAAGCCACAGCCAAGACCAAATTGTATGCGACA
GTTGTCCGGAAGGGCAGCTTCATCCCTTGCTACAATGGCTGCAACTACACAGCTCTAGAG
GTCTTTCTCCAGGGAGTCAATGAGCCCCTAGTCAACAACCCCAGCCCCTTGGTGGTCATT
GCCCGTGTGGTTCCCAACTACAAGGAGTTTAAGAGTGAGACGAACCAGGACCCAGACTCC
TTGGGGTTACCCATCACCCCACTCTCCTTCCCTAGCCCATCCATGATGAACTTTGATGTT
CCTCGAGTCAGCCAGAATGGGTGCCCTCAGCTGTCCAAGCCTGGGGGACCCCCAGAGCTG
CCCCTATGGAACCAGTCCTTCCTCTTCCAAGGCCGAGATGGAGCTACCAACTTCTCAGAA
GACACCGCCCTGGTGCTGGAGTACTACCCCTCAACTTCAAGAATACTAGCCACCAACACT
GGGGTAATACTTGGCCCTGTGACCTTACCCATGAAGAACACAGAGAATTCCATGAGGCCA
GAAAACTTCTTAACACCTAACAGCAGCAAGGTTCTGCCCATCTTGGACCCCAAGATCTTA
GATGAGAAGCTGGGTTCCATCCGTGAGTCCTGGTCTAAGACTACAGTGAGCTCCACAATG
AACTCCAGCACATCC
>RhFe
GAATCTGTCATGAGCCACCTGTGTCCCTGTAATAAGGAGACCATCGTCGTCACTCTCCAT
GGGGCCACCAACCTCCCTGCCTGCAAGGATGGCTCTGAGCCATGGCCCTACGTGGTAGTG
AAAACCACGTCTGAGGAAGCGAAGGACCAGAACTCCAAGGCAGTCACGTCTGTGACCACG
GAGCCCACCAAAGCCCCCATCTGGGGGGACACAGTCAAAGTGGAGATCCAAGCTGAGGAT
GTGGGGCGAGAAGATGTGGTCCTCAAAGTGGTGGACAACAAAAAGAAAGAAGAGTTGTTG
TCATATCAAATCCCCATCAAGTACCTGCGTGTCTTCCACCCCTATCACTTTGAGCTGGTG
ATGCCCACCCAGTCTGGGAACGCCAATGAAGCCACTGCCAAGACCCAACTGTATGCGACA
GTCGTCCGGAAGGGCAGCTTCATTCCCCGCTATATTGGCTGCAACCACACGGCTCTGGAG
GTCTTTCTCCGGGGAGTCAACGATCCCCTGGTCAACAGCCCCAGCCCCATGGTGGTCATT
GCCAGAGTGGTTCCCAGCTACAAGGAGTTTAGGGCGCGGATGAACCGTGACCCGGACTCC
CTGGGGCTACCCATCACCCCACTCTCCTTCCCTGCCCCCTCCATGATGAACTTTGATGTA
CCTCGGGCCAGCCAGCACGGGTGCCCTCAGCTGTCCAAGCCTGGGGGACCCCCGGAGCTG
CCCCTGTGGAATCAGTCCTTCCTCTTCCAAGGCCGAGATGGAGCCACCAGCTTCTCAGAT
GACACGGCGCTGGTGCTGGAGTACTACGCCTCGACTTCGATGGCCCTCCGCAAGCCCCTG
GGCATCGTGTTGCCACTGACCAAGCTGAAAACCATGAATCGTGTGTCCTCTGAGAGACCA
GAAAACTTCTTAACACCAAACAGCAGCAAGCTTCTGCCCATCCTGGACCCCAAGATCTTA
GATGAGAAGCTGGGTTCCATCCGTGAGTCCTGGTCCAAGGCTACAGTCAGCTCCACGAGG
GATTTCAGCACGTCC
>RoAe
GAATCTGTCATCAACCACCTGTCTCCCTCTAATAAGGAGACCATCATGGTCACTCTCCAT
GGAGCCACCAACCTTCCAGCCTGCAAGGATGGCTCTGAGCCATGGCCCTACGTGGTAGTG
AAAACCACATCTGAAGAAGTGAAGAACCAGAACTCCAAGGCAGTTACATCTGTGCCTGCA
GAGCCCACCAAAGCCCCCACCTGGGGAGACACAGTCGAAGTGGAGATCCAAGCCGAGGAT
GCAGGGCAAGAAGATGTGGTCCTCAAGGTGGTGGACAACAAAAAGAAAGAGGAGCTGTTG
TCCTACCAAATTCCCATCAAGTACCTTCGTGTCTTCCACCCCTACCACTTGGAGTTGGTG
ATGCCCAACCAGTCAGAGAAAGCCAATGAAGCCACGGCCAAGACCAAACTGTATGCGACA
GTTGTCCGGAAGGGCAGCTTCATCCCCTGCTACGATGGCTGCAACTACACAGCTCTAGAG
GTCTTTCTCCGGAGAGTCAATGAGCCCCTAGTCAACAACCCCAGCCCCATGGTGGTCATT
GCCCGTGTGGTTCCCAACTACAAGGAGTTCAAGGTGAGGATGAACCAGGACCCAGCCTCC
TTGGGGTTACCCATCACCCCACTCTCCTTCCCTATCCCATCCATGACGAACTTTGATGTT
CCTCCAGTCAGCCAGAATGGGTGCCCTCAGCTGTCCAAGCCTGGGGGACCCCCAGAGCTG
CCCCTATGGAACCAGTCCTTCCTCTTCCAAGGCCGAGATGGAGCTACCAACTTCTCAGAA
GACACCGCCCTGGTGCTGGAGTACTACCCCTCATCTGCAATGACCCTCAGCAAGCCGCTG
GGCATCGTGTTGCCACTAACCAAGCTGAAAACCATAAATGGTGAGTCCTCTGAGAGGCCA
GAAAACTTCTTAACACCTAACAGCAGCAAGGTTCTGCCCATCCTGGACCCCAAGACCTTA
GATGAGAAGCTGGGTTCCATCCGCGAGTCCTGGTCTAAGGCCACAGTGAGCTCCACAATG
AACTCCAGCACATCT
