# Supplementary material for: Positively selected genes in the hoary bat (Lasiurus cinereus) lineage: prominence of thymus expression, immune and metabolic function, and regions of ancient synteny
Source: PeerJ. 2022 Mar 17;10:e13130. doi: 10.7717/peerj.13130 (PMC8934532; doi:10.7717/peerj.13130)
Supplement: Supplemental Information 3 — Initially tested orthogroups that have been edge-trimmed as described in the Methods. [file peerj-10-13130-s003.zip › original.trimmed/trimmed-OG0002176.fas]

>EpFu
GGGAGGGAGACATCCTCAGGCTCAGACCTGAGCTTGAGCTTGACCGGGGATGATGGTGGC
CCCAATCGCACCAGCACAGAAAGTCGAGACACAGATACAGAGTCATCAGATGATGAGCGG
GCCTTGGAGGACTGGGTGTCCTCGGAGACATCAGCCCTTCCCCGACCTCGCTGGCAAGCC
CTTCCTGCCCTTCGGGAGCGGGAACTGGGTTCAAGTTCCCGCTTTGTATATGAGGCTTGT
GGGGCAAGAGTCTTTGTGCAGCGTTTCCGCCTGCAGCATGGGCTTGAGGGCCATACTGGT
TGTGTCAATACCCTGCACTTTAACCAGCGTGGAACTTGGCTGGCCAGTGGCAGTGATGAC
CTGAAAGTGGTGGTTTGGGACTGGGTGCGGCGGCAGCCGGTACTGGACTTTGAGAGTGGC
CACAAAAGCAATGTCTTCCAGGCAAAGTTCCTTCCTAACAGTGGTGATTCTACCCTGGCC
ATGTGTGCCCGTGATGGGCAGGTGCGGGTAGCAGAGTTGTCTGCCACACAGTGCTGCAAG
AATACGAAGCGTGTGGCCCAGCATAAGGGAGCGTCCCACAAGTTGGCCCTGGAACCAGAC
TCTCCTTGTACGTTTCTATCTGCAGGTGAAGATGCAGTTGTCTTCACCATTGACCTCAGA
CAAGACCGGCCAGCTTCGAAGCTGGTGGTGACAAAAGAGAAAGAGAAGAAAGTGGGGCTG
TATACAATCTTTGTAAATCCTGCCAATACTCACCAGTTTGCAGTGGGTGGACGAGATCAG
TTTGTAAGGATTTATGACCAGAGGAAAATTGATGAGAATGAAAACAATGGAGTACTCAAG
AAATTTTGTCCTCATCACCTGGTGAACAGTGAGTCCAAAGCAAACATCACCTGTCTTGTG
TACAGCCACGACGGCACAGAGCTCCTGGCCAGTTACAACGATGAAGACATTTATCTCTTC
AACTCCTCTCACAGTGATGGAGCCCAGTATGTTAAGAGATATAAGGGCCACAGAAATAAC
GCCACAGTAAAAGGCGTCAATTTCTATGGCCCCAAGAGTGAGTTTGTGGTGAGCGGTAGT
GACTGCGGGCATATCTTCCTCTGGGAGAAATCATCCTGCCAGATCATTCAGTTCATGGAG
GGGGACAAGGGAGGCGTGGTGAACTGTCTTGAGCCCCACCCTCACTTGCCTGTGCTGGCA
ACCAGCGGCCTAGACCATGATGTCAAGATCTGGGCACCCACAGCTGAAGCTTCTACTGAG
CTTATAGGGCTAAAGGAAGTGATTAAGAAGAACAAGCGGGAGCGGGATGAAGATAGCTTG
CACCACACTGACCTGTTTGGTAGCCACATGCTCTGGTTCCTCATG
>HiAr
GGGAGGGAGACGTCCTCAGGCTCAGACCTGAGCTTGAGCTTGACGGGGGATGATGGTGGC
CCTAACCGCACCAGCACGGAAAGTCGAGGCACAGATACAGAGTCATCAGATGATGAGCGG
GCCCTGGAGGACTGGGTGTCCTCGGAGACATCAGCCCTTCCCCGACCTCGCTGGAAAGCC
CTTCCTGCCCTTCGGGAGCGGGAGCTGGGTTCAAGTGCCCGCTTTGTATACGAGGCTTGT
GGGGCAAGAGTCTTTGTGCAGCGTTTCCGCCTGCAGCATGGGCTTGAGGGCCATTCTGGT
TGTGTCAATACCCTGCACTTTAACCAGCGTGGAACTTGGCTGGCCAGTGGCAGCGATGAC
CTGAAAGTGGTGGTTTGGGACTGGGTGCGGCGGCAGCCAGTTCTGGACTTTGAGAGTGGC
CACAAAAGCAATGTCTTCCAGGCCAAGTTCCTTCCTAACAGTGGTGATTCCACCCTGGCC
ATGTGTGCCCGTGATGGGCAGGTGCGGGTAGCAGAGTTGTCTGCCACACAGTGCTGCAAG
AATACGAAGCGTGTGGCCCAGCATAAGGGAGCGTCCCACAAATTGGCCCTCGAGCCAGAC
TCTCCCTGTACATTCCTATCTGCAGGTGAAGATGCAGTTGTCTTCACCATTGACCTCAGA
CAAGACCGGCCAGCTTCGAAACTGGTAGTGACAAAAGAGAAGGAGAAGAAAGTGGGGCTG
TATACAATCTATGTAAATCCTGCCAATACCCACCAGTTTGCAGTAGGTGGACGAGATCAA
TTTGTAAGAATTTATGACCAGAGGAAAATTGATGAGAATGAGAACAATGGAGTACTCAAG
AAATTCTGTCCTCATCACCTGGTGAACAGTGAGTCCAAAGCAAACATCACCTGTCTTGTG
TACAGCCACGACGGCACAGAGCTCCTGGCCAGTTACAATGATGAAGACATTTATCTCTTC
AACTCCTCTCACAGTGATGGGGCCCAGTATGTTAAGAGATATAAGGGCCACAGAAATAGC
GCCACAGTAAAAGGTGTCAATTTCTATGGCCCCAAGAGTGAGTTTGTGGTGAGCGGTAGT
GACTGCGGGCACATCTTCCTCTGGGAGAAATCATCCTGCCAGATCATTCAGTTCATGGAG
GGGGACAAGGGAGGCGTGGTGAACTGTCTTGAGCCCCACCCTCACCTGCCCGTGCTGGCA
ACCAGTGGCTTAGACCATGATGTCAAGATCTGGGCACCCACAGCTGAAACTTCCACTGAG
CTTACAGGATTAAAGGACGTGATAAAGAAGAACAAGCGAGAGCGGGATGAAGATAGCTTG
CACCACACTGACCTGTTCGATAGCCACATGCTCTGGTTCCTTATG
>LaCi
GGGAGGGAGACATCCTCAGGCTCAGACCTGAGCTTGAGCTTGACCGGGGATGATGGTGGC
CCCAATCGCACCAGCACAGAAAGTCGAGACACAGACACAGAGAGCTCAGATGATGAGCGG
GCCTTGGAGGATTGGGTATCCTCAGAGACATCAGCCCTTCCTCGACCTCGCTGGCAAGCC
CTTCCTGCCCTTCGGGAGCGGGAACTGGGTTCAAGTTCCCGCTTTGTATATGAAGCTTGT
GGGGCAAGAGTCTTTGTGCAGCGTTTCCGCCTACAGCATGGGCTTGAGGGCCATACTGGT
TGTGTCAATACCCTGCACTTTAACCAGCGTGGAACTTGGCTGGCCAGTGGCAGTGATGAC
CTGAAAGTGGTGGTTTGGGATTGGGTGCGGCGGCAGCCGGTACTGGACTTTGAGAGTGGC
CACAAAAGCAATGTCTTCCAGGCAAAGTTCCTTCCTAACAGTGGTGATTCTACTCTGGCC
ATGTGTGCCCGTGATGGGCAGGTGCGGGTAGCAGAATTGTCTGCCACACAGTGCTGCAAG
AATACAAAGCGTGTGGCCCAGCATAAGGGAGCGTCCCACAAGTTGGCCCTGGAACCAGAC
TCTCCTTGTACGTTTCTATCTGCAGGTGAAGATGCAGTTGTCTTCACCATTGACCTCAGA
CAAGACCGGCCAGCTTCGAAGCTGGTGGTGACAAAAGAGAAAGAGAAGAAAGTGGGGCTA
TATACAATCTATGTAAATCCTGCCAATACTCACCAGTTTGCAGTGGGTGGACGAGATCAG
TTTGTAAGGATTTATGACCAGAGGAAAATTGATGAGAATGAAAACAATGGAGTACTCAAG
AAATTCTGTCCTCATCACCTGGTGAACAGTGAGTCCAAAGCAAACATCACCTGTCTTGTG
TACAGCCACGACGGCACAGAGCTCCTGGCCAGTTACAATGATGAAGACATTTATCTCTTC
AACTCCTCTCACAGTGATGGGGCCCAGTATATTAAGAGATATAAGGGCCACAGAAATAAC
GCCACAGTAAAAGGCGTCAATTTCTATGGCCCCAAGAGTGAATTTGTGGTGAGCGGTAGT
GACTGCGGGCATATCTTCCTCTGGGAGAAATCATCCTGCCAGATCATTCAGTTCATGGAG
GGGGACAAGGGAGGCGTGGTGAACTGTCTTGAGCCCCACCCTCACTTGCCTGTGCTGGCA
ACCAGCGGCCTGGACCATGATGTCAAGATCTGGGCACCCACAGCTGAAGCTTCTACTGAG
CTTATAGGGCTAAAGGAAGTGATTAAGAAGAACAAGAGGGAGCGGGATGAAGATAGCTTG
CACCACACTGACCTGTTTGATAGCCACATGCTCTGGTTCCTCATG
>MyLu
GGGAGGGAGACATCCTCAGGCTCAGACCTGAGCTTGAGCTTGACCGGGGATGATGGTGGC
CCCAATCGCACCAGCACAGAAAGTCGAGACACAGATACAGAGTCATCAGATGATGAGCGG
GCCTTGGAGGACTGGGTGTCCTCGGAGACATCAGCCCTTCCCCGACCTCGCTGGCAAGCC
CTTCCTGCCCTTCGGGAGCGGGAACTGGGTTCAAGTTCCCGCTTTGTATATGAGGCTTGT
GGGGCAAGAGTCTTTGTGCAGCGTTTCCGCCTGCAGCATGGGCTTGAGGGCCACACTGGT
TGTGTCAATACCCTGCACTTTAACCAGCGTGGAACTTGGCTGGCCAGTGGCAGTGATGAC
CTGAAAGTGGTGGTTTGGGACTGGGTGCGGCGGCAGCCGGTACTGGACTTTGAGAGTGGC
CACAAAAGCAATGTCTTCCAGGCAAAGTTCCTCCCTAACAGTGGTGATTCTACGCTGGCC
ATGTGTGCCCGTGATGGGCAGGTGCGGGTAGCAGAGCTGTCTGCCACCCAGTGCTGCAAG
AATACGAAGCGTGTGGCCCAGCATAAGGGAGCGTCCCACAAGTTGGCCCTGGAACCAGAC
TCTCCTTGTACGTTTCTATCTGCAGGTGAAGATGCAGTTGTCTTCACCATTGACCTCAGA
CAAGACCGGCCAGCTTCGAAGCTGGTGGTGACAAAAGAGAAAGAGAAGAAAGTGGGGCTG
TATACAATCTATGTAAATCCTGCCAATACTCACCAGTTTGCAGTGGGTGGACGAGATCAG
TTTGTAAGGATTTATGACCAGAGGAAAATTGATGAGAATGAAAACAATGGAGTACTCAAG
AAATTCTGTCCTCATCACCTGGTGAACAGTGAGTCCAAAGCAAACATCACCTGTCTTGTG
TACAGCCACGACGGCACAGAGCTCCTGGCCAGTTACAACGATGAAGACATTTATCTCTTC
AACTCCTCTCACAGTGATGGGGCCCAGTATGTTAAGAGATATAAGGGCCACAGAAATAAC
GCCACAGTTAAAGGCGTCAATTTCTATGGCCCCAAGAGTGAGTTTGTGGTGAGCGGTAGT
GACTGCGGGCATATCTTCCTCTGGGAGAAATCATCCTGCCAGATCATTCAGTTCATGGAG
GGGGACAAGGGAGGCGTGGTAAACTGTCTTGAGCCCCACCCTCACTTGCCTGTGCTGGCA
ACCAGCGGCCTGGACCATGATGTCAAGATCTGGGCACCCACAGCTGAAGCTTCTACTGAG
CTTATAGGGCTAAAGGATGTGATTAAGAAGAACAAGCGGGAACGGGATGAAGATAGCTTG
CACCACACTGACCTGTTTGATAGCCACATGCTCTGGTTCCTCATG
>PhDi
GGGAGGGAGACATCCTCAGGCTCAGACCTGAGCTTGAGTTTGACAGGGGATGATGGTGGC
CCCAATCGCACCAGCACAGAAAGTCGAGGCACAGATACAGAGTCATCAGATGATGAGCAG
GCCCTGGAGGACTGGGTGTCCTCGGAAACATCAGCCCTTCCCCGACCTCGATGGCAAGCT
CTTCCTGCCCTTCGGGAGCGGGAACTGGGTTCAAGTTCCCGTTTTGTATATGAAGCTTGT
GGGGCAAGAGTCTTTGTGCAGCGTTTCCGCCTGCAGCATGGGCTTGAGGGCCATACTGGT
TGTGTCAATACTCTGCACTTTAATCAGCGTGGAACTTGGCTGGCCAGTGGCAGTGATGAC
CTAAAAGTGGTGGTTTGGGACTGGGTGCGGCGGCAGCCGGTACTGGACTTTGAGAGTGGC
CACAAAAGCAATGTCTTCCAGGCAAAGTTCCTTCCTAACAGTGGTGATTCGACCCTGGCC
ATGTGTGCCCGTGATGGGCAGGTGCGAGTAGCAGAGTTGTCTGCCACACAGTGCTGCAAG
AATACAAAGCGTGTGGCCCAGCATAAGGGAGCATCCCATAAATTGGCCCTGGAACCAGAC
TCCCCCTGTACATTTCTATCTGCAGGTGAAGATGCAGTTGTCTTCACCATTGACCTCAGA
CAGGACCGTCCAGCTTCGAAGCTGGTGGTGACAAAAGAGAAGGAGAAGAAAGTGGGGCTG
TATACAATCTATGTGAATCCTGCCAATACCCACCAGTTTGCAGTGGGTGGACGAGATCAG
TTTGTAAGGATTTATGACCAGAGAAAAATTGATGAGAATGAGAACAATGGAGTACTCAAG
AATTGGTTTCCTCATCACCTGGTGAACAGTGAGTCCAAAGCAAACATCACCTGTCTTGTG
TACAGCCACGACGGCACAGAGCTCCTGGCCAGTTACAATGATGAAGACATTTATCTCTTC
AACTCTGCTCACAGTGATGGGGCCCAGTATGTTAAGAGATACAAGGGCCACAGAAATAAT
GCCACAGTAAAAGGTGTTAACTTCTATGGCCCAAGAGTGAGTNNTGTAGTGAGCGGTAGT
GACTGTGGGCACATCTTCCTCTGGGAGNAATCATCCTGCCAGATCATTCAGTTCATGGAG
GGGGACAAGGGAGGTGTGGTAAACTGTCTTGAGCCCCACCCTCATCTGCCCGTGCTGGCA
ACCAGTGGCCTAGACCATGATGTCAAGATCTGGGCACCCACAGCTGAAGCTTCCACAGAA
CTTATAGGGTTAAAGGACGTGATTAAGAAGAATAAGCGGGAGCGGGATGAAGATAGTTTG
CACCACACTGACCTGTTTGATAGCCACATGCTCTGGTTCCTCATG
>PtVa
GGGAGGGAGACATCTTCAGGCTCAGACCTCAGCTTGAGCTTGACAGGGGATGATGGTGGC
CCCAACCGCACCAGCACGGAAAGTCGAGGCACAGATACAGAGTCATCAGATGATGAGCGG
GCCCTGGAGGACTGGGTGTCCTCGGAAACATCAGCCCTTCCCCGACCTCGCTGGCAAGCC
CTTCCAGCCCTTCGGGAGCGGGAGCTGGGTTCAAGTGCCCGCTTTGTATATGAGGCTTGT
GGTGCAAGAGTATTTGTGCAGCGTTTCCGCCTGCAGCATGGGCTTGAGGGCCATACTGGT
TGTGTTAATACTCTGCACTTTAACCAGCGTGGAACTTGGTTGGCCAGTGGCAGCGATGAC
CTGAAAGTGGTGGTTTGGGACTGGGTGCGGCGGCAGCCGGTACTGGACTTTGAGAGTGGC
CACAAAAGCAATGTCTTCCAGGCCAAGTTTCTTCCTAACAGTGGTGATTCCACCCTGGCC
ATGTGTGCCCGTGATGGGCAGGTGCGGGTAGCAGAGTTGTCTGCCACACAGTGCTGCAAG
AATACAAAGCGTGTGGCCCAACATAAGGGAGCGTCCCACAAGTTGGCCCTGGAACCAGAC
TCTCCCTGTACGTTCCTATCTGCAGGTGAAGATGCAGTTGTCTTCACCATTGACCTCAGA
CAAGACAGACCAGCTTCGAAACTGGTGGTGACAAAAGAGAAGGAGAAGAAAGTGGGACTG
TATACAATCTATGTTAATCCTGCTAATACCCACCAGTTTGCAGTAGGTGGACGAGATCAG
TTTGTAAGGATTTATGACCAGAGGAAAATTGATGAGAATGAGAATAATGGAGTACTCAAG
AAATTCTGTCCTCATCACCTGGTGAACAGTGAGTCCAAAGCAAACATCACCTGTCTTGTG
TACAGCCACGACGGCACAGAGCTCCTGGCCAGTTACAATGATGAAGACATTTATCTCTTC
AACTCCTCTCACAGTGATGGGGCCCAGTATGTTAAGAGATATAAGGGCCACAGAAATAAT
GCCACAGTAAAAGGCGTCAATTTCTATGGCCCCAAGAGTGAGTTTGTGGTGAGCGGTAGT
GACTGCGGGCACATCTTCCTCTGGGAGAAATCATCCTGCCAGATCATTCAGTTCATGGAG
GGGGACAAGGGAGGTGTGGTAAACTGTCTTGAGCCCCACCCTCACCTGCCTGTGTTGGCA
ACCAGCGGCCTAGACCATGATGTTAAGATCTGGGCACCGACAGCTGAAGCTTCCACTGAG
CTTACAGGTTTAAAGGATGTGATTAAGAAGAACAAGCGAGAGAGGGATGAAGATAGCTTG
CACCACACTGACTTGTTCGATAGCCACATGCTCTGGTTCCTCATG
>RhFe
GGGAGGGAGACTTCCTTAGATACTGGACTGAGCTTGAGATTCACCGCCGAGGATGGTGGT
GCTGTCGACACCGACACAGAAAATGAAAGCATAGTCTCTGAATTATCAGATGAGGACGGT
GCCCTGGAGGACTGGATGGCCTCAGAAACATCTGCCCTGCCATCCCCTCGCTGGAAGGCT
CTTACTGCTCTTCGAGAGCGGCAGCTGGGTTCAAGTGCCCGCTTTGTATCTGAGGCTTGT
GGGGCAAGAGTCTTTGTGCAGCGTTTCCATCTGCAGTATGGGCTTGAAGGCCATAGTGGT
TGTGTCAATAGTGTGCATTTTAACCAGTCTGGCAACTGGCTGGTCACTAGCAGTGATGAC
CTCAGAACGATAGTTTGGGATTGGATATGTAAGAAGCCAGTACTGCAATTTGAGACTGGT
CACAAAAATAATGTCTTTCATGCCCAGTTCCTTCCCAACACTGGTGATTCTGTCCTGGCC
ACATGTGCCCGTGATGGGCAGATACTGGTAACAGAACTCCTTGCTCAGCCACCCTACCAG
CTTTCTAAGCGTGTGGCTTTCCATAAGGGAGCCAGTCACAAGATGGCTATGGAGCCAGAC
ACTCCTTTTACGTTCCTAACTTCAGGTGAAGATGCAGTTGTCTTTGCCATTGACCTCAGA
CAAAACTATCCAGCTTCAAAAGTGGTGGTAACAAGAGAGAATGGGAGGAAAGTAGGACTG
TATACAATCTTTGTGAATCCTGCCAATGCTTACCAGTTTGCTGTGGGTGGACAAGACCAG
TTTGTAAGAATTTATGACCAGAGGAAAATTAATAAGAATGAGAATAATGGAGTATTCAAG
AAATTCTGTCCTCATCACCTGGCTACTTACGATTCCAAAGCAGCCATCACCTCCGTTGTG
TACAGCTATGATGGCACAGAGCTCCTGGCCAGTTACAATGATGAAGATATTTACCTCTTC
AACTCCTCTGACTGTGATGGGGCCCAGTATATTAAGAGATACAAGGGGCACAGAAATAAT
GCCACAGTCAAAAGCGTCAATTTCTATGGCCCCAGAAGTCAGTTTGTGATGAGCGGAAGT
GATTGCGGGCACATCTTCCTCTGGGAGAAATCATCCTGCCAGATTGTTCAGTACATGAAG
GGGGACATGGCAGGTACTGTAAACTGTGTTGAGCCACATCCCTCCCTACCTGTGATGGCG
ACCAGTGGCCTAGACCATGATGCCAAGATCTGGGCACCCACAGCTAATGCTACCACTGAG
CTTACTGGGTTAAAGAATGTGATTAAGAAGAATAAGCAGGAACGAGATGAAGACAGATCA
CACCACACCGACCTGTTTGACAGCCACATGCTTTGGTTCCTCATG
>RoAe
GGGAGGGAGACATCCTCAGGCTCAGACCTGAGCTTGAGCTTGACAGGGGATGATGGTGGC
CCCAACCGCACCAGCACGGAAAGTCGAGGCACAGATACAGAGTCATCAGATGATGAGCGG
GCCCTGGAGGACTGGGTGTCCTCAGAAACATCAGCCCTTCCCCGACCTCGCTGGCAAGCC
CTTCCAGCCCTTCGGGAGCGGGAGCTGGGTTCAAGTGCCCGCTTTGTATATGAGGCTTGT
GGTGCAAGAGTATTTGTGCAGCGTTTCCGCCTGCAGCATGGGCTTGAGGGCCATACTGGT
TGTGTCAATACTTTGCATTTTAACCAGCGTGGAACTTGGTTGGCCAGTGGCAGCGATGAC
CTGAAGGTGGTGGTTTGGGACTGGGTGCGGCGGCAGCCGGTACTGGACTTTGAGAGTGGC
CACAAAAGCAATGTCTTCCAGGCCAAGTTTCTTCCTAACAGTGGTGATTCCACCCTGGCC
ATGTGTGCCCGTGATGGGCAGGTGCGGGTAGCAGAGTTGTCTGCCACACAGTGCTGCAAG
AATACAAAGCGTGTGGCCCAACATAAGGGAGCGTCCCACAAGTTGGCCCTGGAACCAGAC
TCTCCCTGTACGTTCCTATCTGCAGGTGAAGATGCAGTCGTCTTCACCATTGACCTCAGA
CAAGACAGACCAGCTTCGAAACTGGTGGTGACAAAAGAGAAGGAGAAGAAAGTGGGACTG
TATACAATCTATGTTAATCCTGCCAATACCCACCAGTTTGCAGTGGGTGGACGAGATCAG
TTTGTAAGGATTTATGATCAGAGGAAAATTGATGAGAATGAAAATAATGGAGTACTCAAG
AAATTCTGTCCTCATCACCTGGTGAACAGTGAGTCCAAAGCAAACATCACCTGTCTTGTG
TACAGCCACGACGGCACAGAGCTCCTGGCCAGTTACAATGATGAAGACATTTATCTCTTC
AACTCCTCTCACAGTGATGGGGCCCAGTATGTTAAGAGATATAAGGGCCACAGAAATAAT
GCCACAGTAAAAGGCGTCAATTTCTATGGCCCCAAGAGTGAGTTTGTGGTGAGCGGTAGT
GACTGTGGGCACATATTCCTCTGGGAGAAATCATCCTGCCAGATCATTCAGTTCATGGAG
GGGGACAAGGGAGGTGTGGTAAACTGTCTTGAGCCCCACCCTCACCTGCCTGTGTTGGCA
ACCAGCGGCCTAGACCATGATGTCAAGATCTGGGCACCCACAGCTGAAGCTTCTACTGAG
CTTACAGGTTTAAAGGATGTGATTAAGAAGAACAAGCGGGAGCGGGATGAAGATAGCTTG
CACCACACTGACTTGTTCGATAGCCACATGCTCTGGTTCCTCATG
