# Supplementary material for: Positively selected genes in the hoary bat (Lasiurus cinereus) lineage: prominence of thymus expression, immune and metabolic function, and regions of ancient synteny
Source: PeerJ. 2022 Mar 17;10:e13130. doi: 10.7717/peerj.13130 (PMC8934532; doi:10.7717/peerj.13130)
Supplement: Supplemental Information 3 — Initially tested orthogroups that have been edge-trimmed as described in the Methods. [file peerj-10-13130-s003.zip › original.trimmed/trimmed-OG0002177.fas]

>EpFu
TCTCTAAGAAAACGGCTGTCAAAGTCCAATGACGATCCTGAAGAAAAGGAAGACCAGGGA
AACCCTGCAAAGCAGGCCCCAGAGACACCTAATAATGGCCGGGTTGACATAAAAGAGATA
ATTGCAAAGAAGAAACAGTTGACAGCAGAGGCAGAGGAATTGAAGCCATATTTTATGAAG
GAAGTTGGCACTCACTTTGATGATTTTGTGACCAATCTCATTGAAAAATCAGTATCATTA
GACAGTGGTGGGTGTACTCTCACATCCTTTTCTGTTCTTGGAGGAGTGAACAACCATAGA
GCTAAAGATCTGAGAGCACCTCCAGAACACGGAAAGATTTTTGTTGTAAGGCGATCTCTC
TTAGATCCTTATTTAGAAAAAGTCATCATGCATGTTTTTAAAAATGTGCTTGTGCTTTTT
CTCCGCAGGCTGGTGCTTGAGTTCAGTCTCATATACTATGCTTTTGGCCAGCTTCCTGTT
GTTATATGTACATGGTGCGCCATGTTCTTGAGTACACTTTCCGTTCCCTATTTCCTCTTT
CAACATTGGGCCAGAGGCTACAGCAGGAGTTCTCATCCAGTGATCCATTCTCTCTTCCAT
GGCTTTCTCCTCATGGTCTTCCAGATTGGAATTCTAGGTTTTGGACCAACGTATATTGTA
TTAGCATATACACTGCCACCAGCTTCCCGGTGCATTGTTATCTTTGAACAGATTCGTTTG
ATAATGAAGGTCCATTCGTTTGTCAGAGAGAATGTGCCTCGGGTACTAACTTCAGCTAAG
GAGAAGTCAAGAACAGTTCCGGTACCCACAGTCAACCAGTACTTGTATTTCCTGTTCGCT
CCAACCCTCATCTACCGGGACAACTATCCCAGGACTCCTACTGTAAGGTGGGGTTATGTG
GCTATGCAGTTTGCACAGGTGTTCGGCTGCTTGTTTTACATGTACTACGTCTTTGAAAGG
CTGTGTGCCCCCTTGTTTCGGAATATCAAGCAGGAGCCCTTCAGTGCTCGTGTTCTGGTC
CTGTGTGTATTTAACTCCATCTTGCCAGGTGTGCTGGGGCTGTTACTTACTTTTTTTGCC
TTTTTGCACTGTTGGCTCAATGCCTTTGCCGAGATGTTACGCTTTGGTGACAGAATGTTT
TATAAGGATTGGTGGAATTCCACATCCTACTCCAACTATTACAGGACCTGGAATGTGGTG
GTCCATGACTGGCTGTATTACTATGCTTACAAGGACTTTCTCTGGTTTTTCACTAAGAGA
TTCAAGTCTGCTGCCATGTTAGCCGTCTTTGCTGTGTCGGCTGTCGTGCACGAATACGCC
TTAGCTGTTTGCTTGAGCTTTTTCTACCCAGTGCTCTTCGTGCTCTTCATGTTCTTTGGA
ATGGCTTTCAACTTCATTGTCAATGATAGCCGGAAAAGGCCAATTTGGAACGTCATGATG
TGGACTTCCCTTTTTGCGGGCCAGGGAGTCCTCCTGTGCTTTTATTCTCAAGAGTGGTAT
GCACGTCAGCACTGTCCTCTGAAA
>HiAr
TCTCTGAGAAATCGGCTATCCAAGGCCAGTGAAAAGCCTGAAGGAAAAGAAGACCAGGGA
AACCCTACAAAGGAGTCCCTAGAGTCACCTAATAATGGTCGGTTAGACATAAAACACTTG
ATAGCAAAGAAGATACAGTTGACAGCAGAGGCAGAGGAATTGAAGCCATTTTTTATGAAG
GAAGTTGGCACTCACTTTGATGACTTTGTGACCAATCTCATTGAAAAATCAGCATCATTA
GACAATGGTGGCTGTGCGCTCACAACCTTTTCTGTTCTTGAAGGAGAGAATAACCACAGA
GCTAAAGATCTCAGAGCACCTCCAGAACATGGAAAGATTTTCGTTGTGAGGCGATCTCTC
TTAGATGAGCTGTTCGAGAGAACAATTTATCACATGTTCATCGCCCTGCTCATTCTCTTT
ATCGGAAGACTGGTGCTTGAGTTCAGTCTCATGTCTTATGCTTTTGGCAAACTTCCTGTT
GCTATTTGGACGTGGTGTGCCATGTTCTTGTGCACACTTTCACTTCCCTATTTCCTCTTT
CAACATTGGGCCAGAGGCTACAGCAAGAGTTCTCATCCAGTGATCCACAGTGTCTTCCAT
GGCTTGCTTTTCATGGTCTTCCAGATTGGAATTCTAGGTTTGGGACCAACATGTATTGTA
TTAGCGTATACACTGCCACCAGCTTCCCGGTGCATTGTTATATTCGAACAGATTCGTTTG
ATAATGAAAGCCCATTCATTTGTCAGAGAGAATGTGCCTCGGATCCTAAATTCAGCTAAG
GAGAAATCAGGCACTGTCCCGGTACCCACCGTCAACCAGTACTTGTACTTCTTGTTTGCT
CCTACCCTCATCTACCGTGACAACTATCCCAGGACTCCCACTGTAAGATGGGGTTATGTT
GCCATGCAGTTTGCACAGGTTTTTGGTTGCTTATTTTACGTGTACTACATCTTTGAAAGG
CTCTGCGCCCCCTTGTTTCGGAATATCAAGCAGGAACCCTTCAGCGCACGTGTTCTGGTC
CTGTGTGTTTTTAACTCCATCTTGCCAGGTGTGCTGATACTGTTTCTGACCTTTTTTGCC
TTTTTGCACTGTTGGCTCAATGCCTTCGCTGAGATGTTACGCTTTGGTGACAGGATGTTT
TATAAGGATTGGTGGAACTCCACATCATACTCCAACTATTACAGGACCTGGAACGTGGTG
GTTCATGACTGGCTGTATTACTATGCTTACAAGGACTTCCTCTGGTTTTTCACTAAGAGA
TTCAGGTCGGCCGCCATGTTAGCTGTCTTCGCGGTGTCTGCGGTCGTGCACGAGTATGCC
CTGGCCGTTTGCCTGAGCTTTTTCTACCCAGTGCTCTTCGTGCTCTTCATGTTCTTTGGA
ATGGCTTTCAACTTCATTGTCAATGATAGTCGGAAAAGGCCAATTTGGAATGTTATGATG
TGGACTTCTCTTTTCGCGGGCAATGGAGTCCTCCTGTGCCTTTATTCTCAAGAGTGGTAT
GCACGGCAGCACTGTCCTCTGAAA
>LaCi
TCTCTAAGAAAACGGCTGTCAAAGTCCAATGACGATCCTGAAGAAAAGGAAGACCAGGGA
AACCCTGCAAAGCAGGCCCCAGGGACTCCTAGTAATGGTCGGATTGACATAAAAGAGTTA
ATTGCAAAGAAGAAACAGTTGACAGCAGAGGCAGAGGAATTGAAGCCATATTTTATGAAG
GAAGTTGGTACTCACTTTGATGATTTTGTGACCAATCTCATTGAAAAATCAGTATCATTA
GACAATGGTGGGTGTGCTCTCACATCCTTTTCTGTTCTTGGAGGAGTGAACAACCATAGA
GCTAAAGATCTGAGAGCACCTCCAGAACACGGAAAGATTTTTGTTGTAAGGCGATCTCTC
TTGGATGAGCTGTTCGAGAGAACAATATATCACATGTTTATTGCCCTCCTCATTCTCTTC
ATCGGAAGGCTGGTGCTTGAGTTCAATCTCATATATTATGCTTTTGGCCAGCTTCCTGTT
GTTATATGTACATGGTGGGCCATGTTCTTGAGTACACTTTCAGTTCCCTATTTCCTCTTT
CAACATTGGGCCAGAGGCTACAGCAAGAGTTCCCATCCAGTGATCCATTCTCTCTTCCAT
GGCTTTCTTCTCATGGTCTTCCAGATTGGAATTCTAGGTTGTGGACCAACGTATATTGTA
TTAGCATATACACTACCACCAGCTTCCCGGTGCATTGTTATCTTTGAACAGATTCGTATG
ATAATGAAGGTTCATTCGTTTGTCAGAGAGAACGTGCCTCGGGTACTAACTTCAGCTAAG
GAGAAATCAAGAACTGTTCCAGTACCCACAGTCAACCAGTACTTATATTTCTTGTTCGCT
CCAACCCTCATCTACCGGGACAACTACCCCAGGACTCCCACTGTAAGGTGGGGTTATGTG
GCTATGCAGTTTGCACAGGTGTTTGGCTGCTTATTTTATATGTACTACGTCTTTGAAAGG
CTCTGTGCCCCCTTGTTTCGGAATATCAAGCAGGAGCCTTTCAGTGCTCGTGTTTTGGTC
CTTTGTGTGTTTAACTCCATCTTGCCAGGTGTGCTGGGGCTGTTACTTAGTTTTTTTGCC
TTTTTGCACTGTTGGCTCAATGCCTTTGCCGAGATGTTACGCTTTGGTGACAGAATGTTT
TATAAGGATTGGTGGAATTCCACATCCTACTCCAACTATTACAGGACCTGGAATGTGGTG
GTCCATGACTGGCTGTATTACTACGCTTACAAGGACTTTCTCTGGTTTTTCACTAAGAGA
TTCAAGTCTGCTGCCATGTTAGCCGTCTTTGCTGTATCTGCTGTCGTGCACGAATATGCC
TTAGCTGTTTGCTTGAGCTTTTTCTACCCAGTGCTCTTCGTGCTCTTCATGTTCTTTGGA
ATGGCTTTCAACTTCATTGTCAATGATAGCCGGAAAAGGCCAATTTGGAACGTCATGATG
TGGACTTCCCTTTTTGCGGGCCAGGGAGTCCTCCTGTGCTTTTATTCTCAAGAGTGGTAT
GCACGTCAGCACTGTCCTCTGAAA
>MyLu
TCTCTAAGAAAACGGCTGTCAAAGTCCAGTGACGATCCTGAAGAAAAGGAAGACCAGGGG
AACCCTGCAAAGCAGGCCCCAGAGAATCCCCCCTTAGGCCGGGTTGACATAAAAGAGTTA
ATTGCAAAGAAGAAACAGTTGACAGCAGAGGCAGAGGAATTGAAGCCATATTTTATGAAG
GAAGTTGGCACTCACTTTGATGATTTTGTGACCAATCTCATTGAAAAGTCAGTCTCATTA
GATAGTGGTGGGTGTGCGCTCACATCCTTTTCTGTTCTTGGAGGAGTGAACAACCATAGA
GCTAAAGATCTGAGAGCACCTCCAGAACATGGAAAGATTTTTGTTATAAGGCGATCTCTC
TTAGATGAGCTGTTCGAGAGAACAATATATCACATGTTTATTGCCCTCCTCATCCTCTTT
ATCGGAAGGCTGGTGCTTGAGTTCAATCTCATATATTATGCTTTTGGCCAGCTTCCTGTT
GTTATATGTACATGGTGTGCCATGTTCTTGAGTACACTTTCAGTTCCCTACTTCCTCTTT
CAACATTGGGCCAGAGGCTACAGCAAGAGTTCTCATCCAGTGATCCATTCTTTCTTCCAT
GGCTTGCTTCTCATGGTCTTCCAGATTGGAATTCTAGGTTGTGGACCAACATATGCTGTA
TTAGCATATACACTGCCACCAGCTTCCCGGTGCATTGTCATCTTTGAACAGATTCGTATG
ATAATGAAGGTCCATTCATTTGTCAGAGAGAATGTGCCTCGGGTATTGACTTCAGCTAAG
GAGAAATCAAGAACTGTCCCAGTACCCACAGTCAACCAGTACTTGTATTTCTTGTTCGCG
CCAACCCTCATCTACCGGGACAACTACCCCAGGACTCCCACTGTAAGGTGGGGTTATGTG
GCTATGCAGTTTGCACAGGTGTTTGGCTGCTTATTTTATATGTACTACGTCTTTGAAAGG
CTCTGCGCCCCCTTGTTTCGGAATATCAAGCAGGAGCCCTTCAGTGCTCGTGTTCTGGTC
CTATGTGTATTCAACTCCATCTTGCCAGGTGTGCTGGGGCTGTTACTTACTTTTTTTGCC
TTTTTGCACTGTTGGCTCAATGCCTTTGCCGAGATGTTACGCTTTGGTGACAGAATGTTT
TATAAGGATTGGTGGAATTCCACATCCTACTCCAACTATTACAGGACCTGGAATGTGGTG
GTCCATGACTGGCTGTATTACTATGCTTACAAGGACTTTCTCTGGTTTTTCACTAAGAGA
TTCAAGTCTGCTGCCATGTTAGCCGTCTTTGCTGTGTCTGCTGTCGTGCATGAATACGCC
TTAGCTGTTTGCTTGAGCTTTTTCTACCCAGTGCTCTTCGTGCTTTTCATGTTCTTTGGA
ATGGCTTTCAACTTCATTGTCAATGACAGCCGGAAAAGGCCGATTTGGAACGTCATGATG
TGGACTTCACTTTTTGCGGGCCAGGGAGTCCTCCTGTGCTTTTATTCCCAAGAGTGGTAT
GCACGTCAGCACTGTCCTCTGAAA
>PhDi
TCTCTAAGAAAACGGCTCTCAAAGTCCAGGGAGAGTCCAGAAGAAAAGGAGGACCAGGGG
GACCCTACGCAGCAGTCTCCAGAGACATCTACAAATGGCAGGGTTGACATAAAGCAGTTG
ATAGCAAAGAAGAAACAGTTGACGGCAGAGGCAGAGGAGTTAAAGCCATATTTTATGAAG
GAAGTTGGCACTCACTTTGACGATTTTGTGAGCAGTCTCATTGAAAAATCAGCATCATTG
GACAGTGGTGGATGCACTCTCACGACCTTTTCTGTCCTCGAGGGCGAGAACAACTACAGA
GCTAAAGATCTGAGAGCACCTCCAGAATATGGAAAGATTTTTGTTTCAAGGCGATCCCTC
TTAGATGAGCTGTTCGAGAGAACAATATATCACATGTTCATTGCCCTCCTCATTCTCTTT
GCCGGAAGGCTGGTGCTTGAGTTCAGTCTCATGTCTTACGCTTTTGGCCGGTTCCCTGTC
GTCCTGTCCACGTGGTTGGCCATGTTCTTGAGTGTGCTCTCAGTGCCCTATTTCGTCTTC
CAGCGCTGGGCCAGGGGCTACAGGGAGAGCGCTTACCCCATGGTCCACACTCTCTTCCAC
GGCTTGCTGTTCATCGCCTTCCAGTTTGTGGTTCTGGGGTTTGGGCCCACATACGTTGTG
TTAGCATATAAGCTGCCCCCGGCCTCCCGCTGCATTGTGATATTCGAACAGATCCGTTTT
ATAATGAAGGCCCATTCATTTTTCAGAGAAAATGTGCCTCGGGTGCTAAGTTCAGCTAAG
GAGAAATCAAGCACCGTCCCAGTGCCCACGGTTAACCAGTACCTGTACTTCTTGTTCGCA
CCCACCCTCATCTACCGGGACAGCTATCCCAGGACCCCCACTATAAGATGGGGTTATGTT
GTTACGCAGTTTGCACAGGTTTTCGGCTGCTTGTTTTACTTGTACTACATCTACGAAAGG
CTCTGCGCCCCCTTGTTTCGGAACATCAAGCAGGAGCCCTTCAGCGCTCGCGTTCTGGTC
CTCTGTATATTTAACTCCATGTTGCCAGGTGTGCTGGCACAGTTCCTTGTTTTTTTTTCC
TTTTTGCACTGTTGGCTCAATGCCTTTGCTGAGATGTTACGCTTTGGCGACAGAATGTTT
TATAAGGACTGGTGGAACTCCACGTCCTACTCCAACTACTACAGGACCTGGAACGTGGTG
GTCCATGACTGGCTGTACTACTACGCCTACAAGGACTTCCTCTGGTTATTCAGTAAGAGA
TTCAAGTCTGCTGCCATGCTAGCTGTCTTTGCCGTGTCTGCCGTGGTGCACGAATATATT
TTGGCTGTTTGCTTGAGCTTCTTCTACCCAGTGCTCTTCGTGCTCTTCATGTTCTTTGGA
ATGGCGTTCAACTTCATCGCCAACGATAGCCGGAAAAGGCCGATTTGGAACGTCATGATG
TGGACATCCCTTTTTGCGGGCCAGGGAGTCCTCCTGTGCTTTTATTCTCAAGAGTGGCAT
GCGCGTCAGCATTGTCCTCTGAAA
>PtVa
TCTCTAAGAAATCGGCTGTCAAAGTCCAGCGAAAATCCTGGAGAGGAGGAAGATGAGGGA
AGCCCTGCGAAGGAACCCCTGGAGACACCTAGTGATGGTCGGGTTGACATAAAACAATTG
ATGGCAAAGAAGAGACAGTTGACAGTAGAGGCAGAGGAGTTGAAGCCATTTTTTATGAAG
GAAGTCGGTACTCACTTTGACGATTTCGTGACCAATCTCATTGAAAAATCAGCATCATTA
GACAATGGTGGTTGTGCTCTCACGACCTTTTCTGTTCTCGAAGGAGAGAAAAACCATAGA
GCTAAAGATCTGAGAGCACCTCCAGAACACGGAAAGATTTTTGTCATCAGGCAGTCTCTC
TTAGATGAGCTGTTCGAGAGGACAATATATCACATGTTTATTGCGCTCCTCATCATCTTT
ATTGGAAGGCTGGTGCTTGAGTTCAGCATGATATCTTATGCTTTTGGCAAATTTTACATT
GTCATATGGACATGGTGGGCCATGTTCTTGAGTACACTTGTATTTCCCTATTTCCTCTTT
CAACAATGGGCCAGAAGCTACAGCAAGAGTTCTTATCCAGCGATGTATTCTTTCTTCTAT
TGCTTACTTTTCATGGTCTTCCAGATTGGAGTTCTAGGTTTTGGACCAGCATATGCTATT
TTAGCGTATACATTGCCACCAGCTTCCCGGAGCATTATTATATTAGAACAGATCCGTTTA
ATAATGAAGGCCCATTCATTTGTCAGAGAGAATGTGCCTCGGGTACTAAATTCAGCTAAG
GAGAAATCACGCACTGTCCCAGTACCTACAGTCAACCAGTACTTGTACTTCTTGTTTGCC
CCCACCCTCATCTACCGCGACAGCTATCCCAGGACTCCCACTGTACGATGGGGTTATGTT
GCTATGCAGTTTGCACAGGTTTTCGGGTGCTTATTTTATGTGTACTACATCTTTGAAAGG
CTCTGCATCCCCCTGTTTCGGAATATCAAACAGGAACCCTTCAGCGCACGAGTTCTGGTC
CTGTGTGTTTTTAACTCCATCTTGCCAGGTGTGCTGATTCTGTTCCTTGTCTTTTTTGCC
CTTTTGCACTGTTGGCTCAATGCATTTGCTGAGATGTTACGCTTTGGTGACAGGATGTTT
TATAAGGATTGGTGGAACTCCACATCATACTCCAACTATTACAGGACGTGGAATGTGGTG
GTTCATGACTGGCTATATTACTATGCTTACAAGGACTTTCTGTGGTTTTTCACTAAGAGA
TTCAGACCGGCTGCCATGTTGGCTGTCTTTGCTGTGTCTGCCGTAGTGCATGAATATGCC
TTGGCTCTGTCCTTGAGCTTTTTCTATCCAGTGCTCTTCGTGCTCTTCATGTTCTTTGGA
ATGGCTTTTAACTTCATTGTCAATGATAGTCGGAAAAGGCCAATTTGGAACGTTATGATG
TGGACTTCCCTTTTCGCGGGCAATGGAGTCATCCTATGCTTTTATTCTCAAGAGTGGTAT
GCGCGGCAGCACTGTCCTCTGAAA
>RhFe
TCTCTGAGAAATCGGCTGTCAAAGTCCAGTGAAAAGCCTGAAGAAGAAGAAGACCAGGGA
AACCCTACAAAGGAGTCCCTAGAAGCACCCAGTAATGGTCGGGTAGACATAAAACAGTTG
ATAGCAAAGAAGATACAGTTGACAGCAGAGGCAGAGGAATTGAAGCCATTTTTTATGAAG
GAAGTTGGCACTCACTTTGATGATTTTGTGACCAATCTCATTGAAAAATCAGCATCATTA
GACAATGGTGGGTGTGCGCTCACGTCCTTTTCTGTTCTTGAAGGAGAAAACAAGCACAGA
GCTAAAGATTTCAGAGCACCTCCAGAACATGGAAAGATTTTTGTTATCAGGCAATCTCTT
TTAGATGAGCTGTTCGAAAGAACAATTTATCACATGTTCATTGCCCTCCTCATTCTTTTT
ATCGGAAGGCTGGTGCTGGAGTTCAGTGTCATGTCTTACGCTTTTGGCAAACTTCCCGTT
GCTTTATGGACGTGGTGCGCCATGTTCCTGTGCACACTCTCACTTCCCTATTTCCTCTTT
CAACACTGGGCCAGAGGCTACAGCAAGAGTTCTCATCCTGTGATCCATTCTCTCCTCCAT
GGCTTACTTTTCATGGTCTTCCAGATTGGAGTTCTCGGTTTCGGACCAACATATGTTGTG
TTAGCATATACACTGGCACCAGCTTCCCGGTGCATTGTTGTATTCGAACAGATTCGTTTT
GTAATGAAGGCCCATTCATTTGTCAGAGAGAATGTGCCTCGGGTACTAAAGTCAGCTAAG
GAAAAATCAAGCACCGTCCCAGTACCCACAGTGAACCAGTACTTGTACTTCTTGTTTGCG
CCTACCCTCATCTACCGTGACAACTATCCCAGGACTCCCACTATAAGATGGGGTTATGTC
GCTATGCAGTTTGCACAGGTTTTTGGTTGCTTATTTTACGTATACTACATCTTTGAAAGG
CTCTGTGCCCCCTTGTTTCGGAATATCAAACAGGAACCCTTCAGCGCACGTGTTCTGGTC
CTATGTGTTTTTAACTCCATCTTGCCAGGTGGGCTGGTACTGTTTCTTACTTTTTTTGCC
TTTTTGCACTGTTGGCTAAATGCCTTTGCTGAGATGTTACGCTTTGGTGACAGGATGTTT
TATAAGGATTGGTGGAACTCCACATCATACTCCAACTATTACAGGACCTGGAACGTGGTT
GTTCATGACTGGCTATATTACTATGCTTACAAGGACTTCCTCTGGTTTTTCACTAAGAGA
TTCAGATCCGCTGCCATGTTAGCTGTCTTTGCGGTGTCTGCCATAGTGCATGAGTACGTG
CTGGCTGTTTGCCTGAGCTTTTTCTATCCAGTGCTCTTCGTGCTCTTCATGTTTTTTGGA
ATGGCTTTCAACTTTATTGTCAATGATAGTCGGAAAAGGCCAATTTGGAACGTTATGATG
TGGACTTCCCTTTTTGCGGGCAACGGAGTCCTCCTGTGCTTTTATTCGCAAGAGTGGTAC
GCACGGCAGCACTGTCCTCTGAAA
>RoAe
TCTCTAAGAAATCGGCTGTCGAAGTCCAGCGAAAATCCTGAAGAGAAGGAAGATGGGGGA
AGCCCTACGAAGGAGCCCCGGGACTCGCCTAGTGATGGTCGGGTTGACATACAACAATTG
ATAGCTAAGAAGAGACAGTTGACAGTAGAGGCAGAGGAGTTGAAGCCGTTTTTTATGAAG
GAAGTCGGTGCTCACTTCGACGATTTCGTGACCAATCTCATTGAAAAATCAGCGTCATTA
GACAATGGCGGGTGTGCTCTCACGACCTTTTCTGTTCTCGAAGGAGAGAAAAACCATAGA
GCAAAAGATCTGAGAGCACCTCCAGAACACGGAAAGATTTTTGTCATCAGGCAGTCGCTC
TTAGATGAGCTGTTTGAAAGGACAATATATCACATGTTTATTGCGCTCCTCATCATCTTT
ATTGGAAGGCTGGTGCTTGAGTTCAGCATCATATCTTACGCTTTTGGCAAATTTCCCATT
GTCATATGGACATGGTGGGCCATGTTCTTGAGTACGCTTATATTTCCCTATCTCCTCTTT
CAACAATGGGCCAGAAGCTACAGCAAGAGTTCTTATCCAGTGATCTATTCTTCTTTCTAT
TGCCTGCTTTTCATGGTCTTCCAGATTGGAGTTCTGTGTTTTGGACCAACATATGCTATT
TTAGCATATGCATTGCCACCAGCTTCCCGGATCATTATTATATTAGAACAGATCCGTTTA
GTAATGAAGGCCCATTCATTTGTCAGAGAGAATGTGCCTCGGGTACTACAGTCAGCTAAG
GAGAAATCAAGCACTGTCCCAATCCCTACAGTCAACCAGTACTTGTACTTCTTGTTTGCC
CCTACCCTCATCTACCGCGACAGCTATCCCAGGACTCCCACTATACGATGGGGTTATGTT
GCTATGCAGTTTGCACAGGTTTTCGGGTGCTTATTTTATGTGTACTACATCTTCGAAAGG
CTCTGCATCCCCCTGTTTCGGAATATCAAGCAGGAACCTTTCAGCGCACGAGTTCTGGTC
CTGTGTGTTTTTAACTCCATCTTGCCAGGTGCTCTGATTCTGTTCCTTATCTTTTTTGCC
TTTTTGCACTGTTGGCACAATGCATTTGCTGAGATGTTACGCTTTGGTGACAGGATGTTT
TACAAGGATTGGTGGAACTCCACGTCATACTCCAACTATTACAGGACATGGAATGTGGTG
GTTCATGACTGGCTGTACTACTATGCTTACAAGGACTTTCTGTGGCTTTTCACGAAGAGG
TTCAAGTCGGCCGCCATGCTGGCCGTCTTCGCGGTGTCCGCCGTGGTGCATGAGTACGCC
CTGGCTCTGTGCTTGAGCTTCTTCTACCCAGTGCTCTTCGTGCTCTTCATGTTCTTCGGA
ATGGCTTTTAACTTCATTGTCAATGATAGTCGGAAATGGCCAATTTGGAATGTGATGATG
TGGACTTCCCTTTTCGCGGGCAATGGAGTCATCCTGTGCTTTTATTCTCAAGAGTGGTAT
GCGCGGCAGCACTGTCCTCTGAAA
