# Supplementary material for: Positively selected genes in the hoary bat (Lasiurus cinereus) lineage: prominence of thymus expression, immune and metabolic function, and regions of ancient synteny
Source: PeerJ. 2022 Mar 17;10:e13130. doi: 10.7717/peerj.13130 (PMC8934532; doi:10.7717/peerj.13130)
Supplement: Supplemental Information 3 — Initially tested orthogroups that have been edge-trimmed as described in the Methods. [file peerj-10-13130-s003.zip › original.trimmed/trimmed-OG0002178.fas]

>EpFu
CTGCTGGATTGTGGGGAAGGTACGTTTGGGCTGTGTCGTCACTACGGCGACAACGTGGAC
AGGGTCTTGGGCACCCTTGCTGCTGTGTTCGTGTCCCACCTGCACGCGGATCACCACACG
GGCCTGTTAAATATCCTGCTGCAGAGAGAACGCGCTTTGGCATCACTGGGAAAGCCCTTC
CAACCTTTGCTGGTGGTTGCCCCAACCCAGCTCCGGACCTGGCTCCAGCAATACCACAAC
CAGTGCCAGCCGCTCCTGCACCACGTCAGTGTGATCCCTGCCAAATGCCTTCAGAAAGGA
GCCGAGGTTTCCAGCCCCACACTTGAGAGCTGGATTGGCTCACTGCTGAGAGCCTGTGAC
CTGGAGGAGTTTCAGACCTGCCAGGTCCGGCACTGCAAGCATGCTTATGGCTGTGCGCTG
GTCCATACGTCCGGCTGGAAGCTGGTATTCTCGGGGGACACCATGCCCTGCGAGGCTCTG
GTCCAGATGGGGAAAGATGCCACCCTGCTGATTCACGAGGCCACGCTGGAAGACGGTCTG
GAAGTGGAAGCCGTGGAAAAGACACACAGCACCACCTCACAGGCGATCGGCGTGGGGATG
CGCATGAACGCCGGGTTCATCATGCTGAACCACTTCAGCCAGCGCTATGCCAAGATCCCC
CTCTTCAGCCCTGACTTCAACGAGAAAGTCGGCATTGCCTTTGACCACATGAAGGTTCGG
TTTGGAGACCTCTCCACGGTGCCCAGGCTGATGGCCCCGCTGAAAGCTCTGTTTGCCGAT
GACCTCGAGGAGATGGAGGAGCGCCGGGAGAAGAGGGAGCTGCGGCTGGTGCGGGCGGCC
CTGCTCTCCCAGGCGCAGGCGGACAGCGAGCCCCCGCGGAAACGGGCTCATGCAGAGGAG
CCTGCCAGCCCACAGAGGAAGGTCAGGGCA
>HiAr
CTGCTGGACTGTGGTGAAGGCACGTTTGGGCTGTGCCGTCACTATGGAGATGACGTGGAC
AGGGTCCTGAGCACCCTCGCGGCCGTGTTCGTGTCCCACCTGCATGCGGATCACCACACG
GGCTTGTTAAATATCCTGCTGCAGAGAGAACGAGCTTTGGCGTCACTGGGAAAGCCCTTC
TGCCCTTTGATGGTGGTCGCCCCAACCCAGCTGAAGCCCTGGCTCCAGCAGTATCACAAC
CAGTGCCAGCCGCTCCTGCACCACGTTTGTATGATTCCTGCCAAATGCCTTCAGAAAGGA
ACTGAGGTCTCCAACCCCGAAGTTGAAAGGTTGATTAGTTTGCTGCTGGAAACATGTGAT
TTGGAAGAGTTTCAGACCTGCCTGGTCCGGCACTGCAAGCATGCTTTTGGCTGTGCGCTA
GTCCACACGTCCGGCTGGAAACTGGTCTATTCGGGGGACACCATGCCCTGCGAGACTTTG
GTCCAGATGGGGAAAGATGCCACCCTCCTGATACACGAGGCCACGCTGGAAGACGGTCTG
GAAGAGGAAGCCAAGGAGAAGACACACAGCACCACCTCCCAGGCAATTGGCGTGGGGATG
CGGATGAATGCCACGTTCATCATGCTGAACCACTTCAGCCAGCGCTATGCCAAGATCCCC
CTCTTCAGTCCTGACTTCAACGAGAAAGTCGGAATTGCCTTCGACCACATGAAGGTCTGC
TTTGGAGATTTCCCCACGGTGCCCAAGCTGACTGCCCCATTGAAAGCCCTGTTTGCCGGT
GACATCGAGGAGATGGAGGAACGCAGGGAGAAGAGGGAGCTGCGGCTGGTGCGGGCGGCC
CTCCTCTCCCGGGAGCGGGCGGACAGCGAGCCGCAGCAGAAACGGGCCCATGCGGAGGAG
CCTCAGAACCCACAGAAGAAGGTCAGGGCC
>LaCi
CTTCTGGACTGTGGGGAAGGTACATTTGGGCTGTGTCGTCACTATGGCGACAATGTGGAC
AGGGTCTTGGGCACCCTTGCTGCTGTGTTCGTGTCCCACCTGCACGCGGATCACCACACG
GGCCTGTTAAATATCCTGCTGCAGAGAGAACGTGCTTTGGCATCACTGGGAAAGCCCTTC
CACCCTTTGCTGGTGGTTGCCCCAACCCAGCTCCGGGCCTGGCTCCAGCAATACCACAAC
CAGTGCCAGCTGCTCCTGCACCACGTCAGTGTGATCCCTGCCAAATGCCTTCAGAAAGGA
GCTGAGGTTTCCAGCCTCACACTTGAGAGCTGGATTGGCTCACTGCTGAGAGCCTGTGAT
CTGAAGGAGTTTCAGACCTGCCAGGTCCGGCACTGCAAGCATGCTTATGGCTGTGCGCTG
GTCCATACGTCTGGCTGGAAGCTGGTCTACTCGGGGGACACCATGCCCTGTGAGGCTCTG
GTCCAGATGGGGAAAGATGCCACCCTCCTGATTCATGAAGCCACGCTAGAAGACGGTCTG
GAAGTGGAAGCTGTGGAAAAGACACACAGTACCACCTCACAGGCAATTGGCGTGGGCATG
CGCATGAACGCTGGGTTCATCATGCTGAACCACTTCAGCCAGCGCTATGCCAAGATCCCC
CTCTTCAGCCCTGACTTCAATGAGAAAGTCGGCATTGCCTTTGACCACATGAAGATTCGG
TTTGAAGACCTCTCCACGGTGCCCAGGCTGATGACCCCGCTGAAAGCTCTGTTTGCCGAC
GACCTTGAGGAGATGGAGGAGCGCCGGGAGAAAAGGGAGCTGCGGCTGGTGCGGGCAGCC
CTGCTCTCCCAGGCTCAGGCGGATAGCGAGCCCCCTCGGAAACGGGCTCATGCAGAGGAG
CCTGCCAGCCCAAAGAGGAAGGTCAGGGCA
>MyLu
CTGCTGGACTGTGGGGAAGGTACGTTTGGGCTGTGTCGTCACTATGGCGACGACGTGGAC
AGGGTCTTGGGCAACCTTGCTGCTGTGTTCGTGTCCCACCTGCACGCGGATCACCACACG
GGCTTGTTAAATATCCTGCTGCAGAGAGAACGCGCTTTGGCATCGCTGGGAAAGCCCTTC
CACCCTTTGTTGGTGGTTGCCCCAACCCAGCTCCGGGCCTGGCTTCAGCAGTACCACAAC
CAGTGCCAGCCGCTCCTGCACCACGTCAGTGTGATCCCTGCCAAATGCCTTCAGAAAGGA
GCCGAGGTCTCCAGCCCCACACTTGAGAGCTGGATTGGCTCCCTGCTGAGAGCCTGTGAT
CTGGAGGAGTTTCAGGTCTGCCAGGTCCGGCACTGCAAGCATGCTTATGGCTGTGCGCTG
GTCCATACGTCCGGCTGGAAGCTGGTCTACTCAGGGGACACCATGCCCTGCGAGGCTCTG
GTCCAGATGGGGAAAGATGCCACCCTCCTGATTCACGAGGCCACGCTGGAAGACGGTCTG
GAGGTGGAAGCTGTGGAAAAGACACACAGCACCACCTCGCAGGCGATCGGCGTGGGGATG
CGCATGAACGCTGGGTTCATCATGCTGAACCACTTCAGCCAGCGCTACGCCAAGATCCCC
CTCTTCAGCCCTGACTTCAACGAGAAAGTCGGCATTGCCTTTGACCACATGAAGGTGCGG
CTCGGAGACCTCTCCACGGTGCCCAGGCTGATGGCCCCGCTGAAAGCTCTGTTTGCTGAC
GACCTCGAGGAGATGGAGGAGCGCCGGGAGAAGAGGGAGCTGCGGCTGGTGCGGGCGGCC
CTGCTCTCCCAGGCGCAGGCGGACAGTGAGCCCTCGCGGAAACGGGCCCATACAGAGGGG
CCTGCCAGTCCACAGAGGAAGGTCAGGGCA
>PhDi
CTGCTGGACTGTGGTGAAGGCACGTTCGGGCTGTGCCGTCACTACGGAGATGATGTGGAC
AGGGTCCTGGGCAGCCTTGCCGCCGTGTTCGTGTCCCACCTGCACGCGGATCACCACACG
GGCTTGTTAAATGTCCTGCTGCAGAGAGAACGAGCTTTGGCATCACTGGGCAAGCCCTTT
CACCCTTTGCTGGTGGTTGCCCCCACCCAGCTCAGGCCCTGGCTGCAGCAGTACCACAAC
CAGTGCCAGCAGGTTCTACATCACGTCAGTATGATTCCTGCCAAATGCCTTCAGAAAGGA
GCTGAGGTCTCCAACCCCACAGTTGAAAGGTTGATTAGTTCACTGCTGAGCACCTGTGAT
TTGCAAACGTTTCAGACCTGCCTGGTCCGACACTGCAAGCATGCTTTTGGTTGTGCGCTG
GTCCACACGTCTGGCTGGAAACTGGTCTATTCAGGGGATACCATGCCCTGTGAGGCTCTG
GTCCAGATGGGAAAAGACGCCACCCTCCTGATACACGAGGCCACTCTGGAAGATGGTCTG
GAACAGGAAGCTGTGGAAAAGACACACAGCACGACCTCCCAGGCGATCGGCGTGGGGATG
CGCATGAACGCGGAGTTCATCATGCTGAACCACTTCAGCCAGCGCTACGCCAAGATCCCC
CTCTTCAGCCCTGACTTCAACGAGAAAGTTGGAATTGCCTTTGACCACATGAAGGTTTGC
TTTGGAGACTTCCCCACGGTGCCCAAGCTGATTGCCCCGCTGAAAGCTCTGTTTGCCGGT
GACATTGAGGAGATGGAGGAGCGCAGGGAGAAGAGGGAGCTGCGGCTCGTGAGGGCGGCC
CTCCTGTCCAACGAGCAGGTGGACAGCGAGCCCCAGCAGAAACCGGCACATGCAGAGGAG
CCTCAGAGCCCACAGAAGAAGGTCAGGGCG
>PtVa
CTGCTGGACTTCGGTGAAAGCACATTTGGGTTGTGTCGTCACTACAGACATGATCTGGAC
AGGGTCCTGAGCACCCTCGCTGCTGTGTTCGTGTCCCACTTGCATGCGGACCACCACACG
GGCTTGCTCAATATCCTGCTGCAGAGAGAACGAGCTTTGGCATCGCTGGGAAAGCCTTTT
CACCCTTTGCTGGTGGTTGCCCCAACCCAGCTCAAGCCCTGGCTCCAGCAGTATCACAAC
CAGTGCCAGCAGGTTTTGCACCATGTCAGTATGATTCCTGCCAAATGCCTTCAGAAAGGA
GCTGATGTCTCCAACCCTGCAATTGAAATGTTGATTAGTTCGCTTCTGGGAACATGTGAT
TTGGAAGAGTTTCAGACTTGCCTGGTCCGGCATTGCAAGCATGCTTTTGGCTGTGCGCTG
GTCCACGTATCTGGCTGGAAATTGGTCTACTCAGGGGACACCATGCCCTGTGAGGCTCTG
GTCCAGATGGGGAAAGACGCCACCCTCCTGATACATGAGGCCACTCTGGAAGATGGTCTG
GAAGAAGAAGCCGTGGAAAAGACACACAGCACCACCTCCCAGGCAATTGGCGTGGGGATG
CGGATGAATGCAGAGTTCATCATGCTGAACCACTTCAGCCAGCGCTATGCCAAGATCCCG
CTCTTCAGTCCCGACTTCAACGAGAAAGTTGGAATTGCCTTTGACCACATGAAGGTCTGC
TTCAATGACTTCCCCACAGTGCCCAAGCTGACTGCCCCACTGAAAGCCCTGTTTGCTGGC
GACATCGAGGAGATGGAGGAGCGCAGGGAGAAGAGAGAGCTGCGGCTGGTGCGGGCGGCC
CTCCTCTCCAGCGGACAGGCGGACAGTGAGCCCCAGAAGAAACGGACCCATGCAGAGGAT
CCTCAGAGCCCACAGAAGAAGGTCAGGGCA
>RhFe
CTGCTGGACTGTGGTGAAGGTACGTTTGGGCTGTGCCGTCACTACGGAGATCACGTGGAC
AGGGTCCTGGGCACCCTCGCTGCGGTGTTCGTGTCCCACCTGCACGCAGATCACCACACG
GGCTTATTAAATATCCTGCTGCAGAGAGAACGAGCTTTGGCATCGCTGGGAAAGCCCTTT
CACCCTTTGCTGGTGGTTGCCCCCACCCAGCTCAAGCCCTGGCTCCAGCAGTACCACAAC
CAGTGCCAGCCGCTCCTACACCATGTTTGTATGATTCCTGCCAAATGCCTTCAGAAAGGA
ACTGAGGTCTCCAACTCCGAAGTTGAAAGGTTGATTAGTTTGCTGCTGGAAACATGTGAT
TTGGAAGAGTTTCAGACCTGCCTGGTCCGGCACTGCAAGCATGCTTTTGGCTGTGCTCTA
GTCCACACGTCCGGCTGGAAGGTGGTCTATTCGGGGGACACCATGCCCTGTGAGGCTCTG
GTCCAGATGGGGAAAGATGCCACCCTCCTGATACACGAGGCCACACTGGAAGATGGTCTG
GAAGAGGAAGCCATGGAAAAGACACACAGCACCACCTCGCAGGCCATCGGCGTGGGCATG
CGCATGAATGCCGAGTTCATCATGCTGAACCACTTCAGCCAGCGCTATGCCAAGATCCCG
CTCTTCAGCCCCGACTTCAACGAGAAGGTCGGAATTGCCTTCGACCACATGAAGGTCTGC
TTCGGAGATTTCCCCACGGTGCCCAAGCTCACTGCCCCACTGAAAGCCCTGTTCGCCGGT
GACATTGAGGAGATGGAAGAGCGCAGGGAGAAGAGGGAGCTGCGGCTGGTGCGGGCGGCC
CTCCTCTCCGGGAAGCAGGCGGACAGCGAGCCCCAGCAGAAACGGGCCCATGCAGAGGCG
TCTCCGAGCCCACAGAAGAAGGTCAGGGCA
>RoAe
CTGCTGGACTGTGGTGAAGGCACATTTGGGCTGTGTCGTCACTACGGAGATGATGTGGAC
AGGGTCCTGAGCACCCTCACTGCTGTGTTCGTGTCCCACCTGCATGCGGACCACCACACG
GGCTTGCTAAATATCCTGCTGCAGAGAGAACGAGCTTTGGCATCACTGGGAAAGCCTTTT
CACCCTTTGCTGGTGGTTGCCCCAACCCAGCTCAAGCCCTGGCTCCAGCAGTATCACAAC
CAGTGCCAGCAGGTTTTGCACCATGTCAGTATGATTCCTGCCAAATGCCTTCAGAAAGGT
GCTGATGTCTCCAACCCTGCAATTGAAAGATTGATTAGTTCACTTCTGGGAACATGTGAT
TTGGAAGAGTTTCAGACTTGCCTGGTCCGGCACTGCAAGCATGCTTTTGGCTGTGCACTA
GTCCACGTTTCCGGCTGGAAACTCGTCTACTCAGGGGACACCATGCCCTGTGAGGCTCTG
GTCCAGATGGGGAGAGACGCCACCCTCCTGATACACGAGGCCACTCTGGAAGATGGTCTG
GAAGAAGAAGCCGTGGAAAAGACACACAGCACCACCTCCCAGGCGATTGGCGTGGGGATG
CGGATGAATGCAGAGTTCATCATGCTGAACCACTTCAGCCAGCGCTATGCCAAGATCCCG
CTCTTCAGCCCTGACTTCAACGAGAAAGTCGGAATTGCCTTTGACCACATGAAGGTCTGC
TTCAATGACTTCCCCACAGTGCCCAAGCTGACTGCCCCACTGAAAGCCCTGTTTGCTGGT
GACATCGAGGAGATGGAGGAGCGCAGGGAGAAGAGAGAGCTGCGGCTGGTGCGAGCGGCC
CTTCTCTCCAGGGGACAGGCGGACAGTGAGCCCCAGAAGAAACGGGCCTATGCAGAGGAT
CCTCAGAGCCCACAGAAGAAGGTCAGGGCA
