# Supplementary material for: Positively selected genes in the hoary bat (Lasiurus cinereus) lineage: prominence of thymus expression, immune and metabolic function, and regions of ancient synteny
Source: PeerJ. 2022 Mar 17;10:e13130. doi: 10.7717/peerj.13130 (PMC8934532; doi:10.7717/peerj.13130)
Supplement: Supplemental Information 3 — Initially tested orthogroups that have been edge-trimmed as described in the Methods. [file peerj-10-13130-s003.zip › original.trimmed/trimmed-OG0002182.fas]

>EpFu
TGCAGACACATTAGAAAAGGATTGGAACAAGGTCTTCTGAAAAAGGCTTTAGTGAATGTG
GAATGGAATATTTGCCAAGATTGTAAGACAGACAATAAAGTGAAAGATAAATCTGAAGAA
GAAGCAGAAGAAAACCCTTCAGTTTGGCTGTGTCTTAAATGCGGCCATCAGGGATGCGGC
AGGAACTCCCAGGAGCAGCACGCTCTGAAGCACTACCTGACGCCAAGGTCCGAGCCCCAC
TGTCTGGTGCTCAGCTTGGACAACTGGAGTGTATGGTGTTACCTATGTGATGATGAGGTC
CAGTATTGTAGTTCAAACCGATTGGGTCAGGTGGTTGATTATGTGAGGAAACAAGCCCGT
ATTACAGCTCCAGAAGCAGCAAAAGATAATGGTAACATTGAACTTGAAAATAAAAAATTA
GAAAAGGAGAGTAAAAATGAACAAGAGAGAGAGAAAAAGGAAAACATGGCTAAAGAAACT
TCCATGAATTTCACTTCTCAAATATCTGTGAAAGGACTCAGTAATTTGGGGAACACGTGT
TTCTTCAATGCAGTTATGCAGAATTTGTCACAAACACCAGTGCTTAGAGAACTACTGAAA
GAAGTAAAAATGTCTGGAACCATTGTAAAAATTGAACCACCTGACTTGGCACTAACAGAG
CCCTTGGAAATTCACCTTGAGCCTCCAGGCCCTCTTACTTTGGCCATGAGCCAGTTTCTC
AGTGAGATGCAGGAGACCTCAAAGGGAGTCGTGACGCCTAAGGAGCTCTTCTCCCAGGTC
TGTAAGAAAGCAGTGCGCTTCAAAGGCTATCAGCAGCAGGACAGCCAGGAGCTGCTGCGG
TACTTACTGGATGGGATGAGAGCAGAAGAACACCAAAGAGTGAGTAAAGGAATTCTTAAA
GCATTTGGTAATTCTACTGAAAAATTGGATGAAGAACTAAAAAATAAAGTTAAAGATTAT
GAGAAGAGAAAGTCAGTGCTGAGTTTTGTGGACCGCATCTTCGGTGGGGAGCTCACGAGC
ACAATCATGTGTGACGAGTGCAGAACGGTCTCCTTGGTTCATGAGTCTTTCCTTGACTTG
TCTCTACCAGTTTTAGATGATCAGAGTGGTAAGAAAAGTATAAATGATAAAAATCTGAAA
AAGACAATGGAGAATGAAGATAAAGACAGTGAGGAAGAAAAAGATAACGACACTTACATG
AAAGAGAGAAATGATATTCCGACGGGAATAAGCAAGCACTTGCAGAAAAAAGCAAAGAAG
CAAGCCAAAAAGCAGGCCAAGAACCAGCGAAGGCAACAAAAAATTCAAGGAAAAGTTCTT
CATTTGAACGATGTCTGTGCCTTCGACCATCTTGAAGATAAAGAGTGTGAGGCTGGAATG
TCCGTTCAGGGAGAAGCGGATAAGTCCGACCGTATCTCCCAAGAGGAAGTCATAAGTAAA
GAATATTGTGTTAATCCGAACGACTTGAATGGCCAAGAGAAAATGATAGAAAATGTAACC
GACAATCAAAAATTCACAGAGGACGCAGATGAGGTTTCATCATCTCCCACTGACTGTCCC
GGGAGTTTGAACGGTGCCTGCCTGGATGTGGGGGGGGGTGGGGAAGTGGACATTTCTAGG
GGTTTCCGGAACCTGCACTTGGATGCTGCTCTTCACCCTGATGACATCCATCTGGAGATT
CTGAACGGCAGCCCTCCCGGGACCACGCTGTACGAGTGTGTGGGCCAAGACCCAGAAACT
GCTTTCTGTACCCTTGCGAACAGGGACGCGTTCAGTGCTGACGAGTGCTCCATCCAGCAC
TGCTTGTACCAGTTCACCCAGAACGAGAAGCTCCGAGATGCCAACAAGCTGCTGTGTGAC
GTGTGCACCCGGAGACAGTGTGGGGCACCAAAGGCAAACCTGAAAGGTGAAAAGAAACAT
GTTTACACCAATGCCAAAAAGCAGATGTTAATTTCTCTCGCTCCTCCTGTTCTCACCCTT
CATTTGAAGCGATTTCAGCAGGCTGGTTTTAACCTACGTAAAATTAACAAGCACATAAAA
TTTCCGGAGATCTTAGATTTGGCTCCTTTTTGTACTGCTAAATGTAAGAATGTTGCTGAA
GAAAGCACCAGGGTGCTGTACTCTCTGTATGGAGTCGTGGAGCACAGCGGTACCATGAGG
TCCGGGCATTACACTGCCTACGCCAAGGCGAGAACGGCAAACAGTCGCCTGTCTGACCTT
GTTCTCCGCGGGAACGTCCCCCAAGATTTTGAAATGGAATCAACCAAAGGGCAGTGGTTT
CACATCAGCGACAGCCACGTGCAAGCTGTGCCTACAGCTAAAGTTCTGAGCTCACAAGCG
TACCTCCTGTTTTATGAGAGA
>HiAr
TGCAGACACCTTAGAAAAGGATTGGAACAAAGTAATTTGAAAAAGGCTTTAGTGAATGTG
GAATGGAATATTTGCCAAGATTGTAAGACGGACAATAAAGTGAAAGATAAATCTGAAGAT
GAGACGGAAGAAAACCCCTCAGTTTGGCTATGTCTTAAATGTGGCCATCAGGGCTGCGGT
AGAGCTTCCCAGGAGCAGCACGCTCTGAAGCACTATTTGACACCAAGATCTGAACCTCAC
TGTCTGGTTCTTAGTTTGGACACCTGGAGTGTATGGTGTTACCTATGTGATGATGAGGTC
CAGTATTGTAGTTCCAACAGACTGGGTCAGGTGGTTGATTATATCAGAAAACAAGCTGGT
ATTACAACTCCAAAATCAGCGAAAGATAATGGCAACGTTGAACTTGAAAATAAAAAATTA
GAGAAGGAGAGTAAAAATGAACAAGAGAGAGAAAAAAAGGAAAACATGGCTAAAGAAAAT
CCTTCAAATTCTACTTCCCAAATAACTGTGAAAGGACTTAGTAATTTGGGAAATACATGT
TTCTTCAATGCAGTTATGCAGAATTTGTCACAAACACCAGTGCTTAGAGAACTACTAAAA
GAAGTAAAAATGTCTGGAACAATTGTAAAAATTGAACCACCTGATTTGGCACTAACAGAA
CCCTTAGAAATAAACCTCGAGCCTCCAGGCCCTCTTACTTTAGCCATGAGCCAGTTTCTT
AATGAGATGCAAGAGACCAAAAAGGGAATCGTGACACCTAGAGAACTCTTTTCTCAGGTC
TGTAAAAAAGCAGCGCGGTTCAAAGGCTACCAGCAGCAAGACAGCCAGGAGCTGCTCCGT
TATTTATTGGATGGGATGAGAGCAGAAGAACACCAAAGAGTGAGTAAAGGAATTCTTAAA
GCATTTGGTAATTCTACTGAAAAATTGGATGAAGAACTAAAAAATAAAGTTAAAGATTAT
GAAAAGAAAAAATCAGTACCAAGTTTTGTGGACCGCATCTTTGGTGGTGAACTAACTAGT
ACAATCATGTGTGACGAATGCAGAACTGTCTCCTTGGTTCATGAATCTTTCCTTGATTTA
TCTCTACCAGTTTTAGATGATCAGAGTGGTAAGAAAAATATAAATGATAGAATTCTGAAA
AAAACAATGGAGGATGAAGATAAAGACAGTGAGGAAGAAAAAGATAACGACAGCTACGTA
AAAGAGAGAAATGACATTCCTTCAGGAACAAGTAAGCACTTACAGAAGAAAGCGAAAAAG
CAAGCCAAAAAGCAGGCCAAGAACCAGCGAAGGCAACAAAAAATTCAAGGAAAAGTTCTT
CATTTAAATGATATCTGTACCATTGACCATCCTGAAGATAATGAATGTGACGTTGAAATG
TCACCTCAGGGAGAAGTGGATAAATCTGACCATATTTCACAAGAGGAAGGTACAAATACA
GACTATTGTGTTAATCAGAAAGATTTGAATGGCCAAGAAAAAATGACAGAAAGTGTAATT
GACAATCAAAAATCCACAGAGGGAGTAGATGAGATTTCATCTTCTCCCAGTAAATGTGCT
AGGAACCTAAATGGTGTGTTCCAGAACGAAGGGAGCAATGGAGAAGTGGACATTTCCAGT
GGTTTGAAAAACCTTCACTTGGATGATGCTCTTCAACCAGAGGAAATAAATATAGAGATT
CTGGATGACAGTCATACTGGGACCCAGGTGTATGAGGTTGTAAACGAAGATCCAGAAACT
GCTTTCTGTACCCTTGCAAACAGGGAGGCTTTCAGTACTGATGAGTGTTCAATCCAGCAC
TGTTTGTATCAGTTCACCCGAAATGAGAAACTCCGAGATGCGAACAAACTGCTCTGTGAG
GTGTGCACGCGGAGACAGTATAATGGACCAAAGGCAAACCTGAAAGGTGAAAAGAAACAT
ATTTACACTAATGCCAAAAAGCAGATGCTCATTTCTCTTGCTCCTCCTGTTCTCACACTT
CATTTAAAGAGATTTCAGCAGGCTGGTTTTAACCTACGCAAAATTAACAAACACATAAAA
TTTCCGGAAATCTTAGATTTGGCTCCTTTTTGTACCCTTAAATGTAAGAATGTTGCTGAA
GAAAATACAAGGATACTGTATTCCTTATATGGAGTGGTTGAACACAGTGGTACCATGAGG
TCAGGGCATTACACTGCCTATGCCAAGGCAAGAACAGCGAACAGTCACCTCTCTAATCTT
GTTCTCCACGGTGATATTCCACACGATTTTGAAACGGAATCAACCAAAGGGCAATGGTTT
CACATCAGCGATACACATGTGCAGGCTGTACCCACCACGAAAGTACTCAACTCACAAGCG
TACCTCCTATTCTATGAGAGA
>LaCi
TGCAGACACATTAGAAAAGGATTGGAGCAAGGTATTCTGAAAAAGGCTTTAGTGAATGTG
GAATGGAATATTTGCCAAGATTGTAAGACAGACAATAAAGTGAAAGATAAATCTGAAGAA
GAAGCAGAAGAAAAACCTTCAGTTTGGCTGTGTCTTAAATGTGGCCATCAGGGCTGCAGC
CGGAACTCCCGGGAGCAGCACGCTCTGAAGCACTACCTGACGCCGAGGTCCGAGCCCCAC
TGCCTGGTGCTCAGCCTGGACAACTGGAGTGTGTGGTGTTACCTATGTGATGATGAGGTC
CTGTATAGTAGTTCAAACCGATTGGGTCAGGTGGTTGATTATGTTAGGAAACAAGCCCGT
ATTACAGCTCCAGAAGCAGCAAAAGATAATGGTAACATTGAACTTGAAAATAAAAAATTA
GAAAAGGAGAGTAAAAATGAGCAAGAGAGAGAGAAAAAGGAAAACATGACTAAAGAAACT
TCCATGAATTTTACTTCTCAAATATCTGTGAAAGGACTCAGTAATCTGGGGAACACATGT
TTCTTCAATGCACTTATGCAGAATTTGTCACAAACACCAGTGCTTAGAGAACTACTGAAA
GAAGTAAAAATGTCTGGAACCATTGTAAAAATTGAACCACCTGACTTGGCACTAACAGAG
CCCTTGGAAATTCACCTGGAGCCGCCAGGCCCTCTTACTTTGGCCATGAGCCAGTTCCTC
AGTGAGATGCAGGAGACCTCCAAGGGAGTCGTGACGCCTAAGGAGCTCTTCTCGCAGGTC
TGTAAGAAAGCAGTGCGCTTCAAAGGCTATCAGCAGCAGGACAGCCAGGAGCTGCTCCGG
TACTTACTGGATGGCATGAGAGCAGAAGAACACCAAAGAGTGAGTAAAGGAATTCTTAAA
GCATTTGGTAATTCTACTGAAAAATTGGATGAAGAACTAAAAAATAAAGTTAAAGATTAT
GAGAAGAGAAAATCAGCGCCCAGTTTTGTGGACCGCATCTTCGGTGGGGAGCTCACGAGC
ACAATCATGTGTGACGAATGCAGAACGGTCTCCTTGGTTCATGAGTCTTTCCTTGACTTG
TCTCTGCCAGTTTTAGATGACCAGAGTGGTAAGAAAAGTGTGAATGATAAAAATCTGAAA
AAGACAATGGAGAATGAAGATAAGGACAGCGAGGAAGAAAAAGATAACGACACGTACATG
AAGGAGAGAAATGATACTCCGTCAGGAATNNNNNNNNNNNNNNNNNNNNNNNNNNNNNNN
NNNNNNNNNNNNNNNNNNNNNAACCAGCGAAGGCAACAAAAAATTCAAGGAAAAGTTCTT
CATTTAAAAGATGTCTGTTCCTTGGACCATCTTGAAGATCATGAGTGTGAGGCTGAAGTG
TCAGTTCAGGAAGACGTGGATAAGTCCGACCATATCTCACCAGAGGAAGTTATGAGTAAC
GAATATCTTGTTAATGAGAACGACTTGAATGGCCAAGAGAAAATGATAGAAAGTCTAACT
GACAATCAGAAATTCACAGAGGACCTAGATGAGGTCTCATCTTCTCCCACCGACTATCCC
GGGAGTTTGAACGGCGCCTGCCTGGATGCGGGGGGCGGCGGGGAAGTGGACATTTCTAGG
GGTTTCCGGAACCTGCACTTGGATGCTGCTCTTCACCCCGATGACATACACCTGGAGATT
GTGAATGGCAGCCCTCCCGGGACCACGCTGTACGAGTGTGTGGGCCAAGACCCAGAAACT
GCTTTCTGTACGCTGGCGAACAGGGATGCGTCCAGTGCTGACGAGAGCTCCATCCAGCAC
TGCTTATATCAGTTCACCCAGAACGAGAAGCTCCGAGATGCCAACAAGCTGCTGTGTGAA
GTGTGCTCCCGGAGACAGTGTGGTGCACCAAAGGCAAACCTAAAAGGTGAAAAGAAACAT
GTTTACACCAATGCCAAAAAGCAGATGTTAATTTCTCTTGCTCCTCCTGTTCTCACCCTT
CATTTGAAGCGATTTCAGCAGGCTGGTTTTAACCTACGCAAAATTAACAAGCACATAAAA
TTTCCAGAGATCTTAGATTTGGCTCCTTTTTGTACTGCTAAATGTAAGAATGTTGCTGAA
GAAAGCACCAGGGTGCTGTACTCCCTGTACGGAGTCGTGGAGCACAGCGGTACCATGAGG
TCCGGGCATTACACTGCCTACGCCAAGTCGAGAACGGCCAACAGTCGCCTGTCTGACCTT
GTTCTCCGCGGGGATGTCCCCCCAGATTTTGAAATGGAACCGAGCAAAGGGCAGTGGTTT
CACATCAGCGACAGCCACGTGCAAGCTGTGCCTACAGCTAAAGTCCTGAACTCACAAGCA
TACCTCCTGTTTTATGAGAGA
>MyLu
TGCAGACACATTAGAAAAGGACTGGAACGAAGCATTCTGAAAAAGGCGTTAGTGAGTGTG
GAATGGAATATTTGCCAAGATTGTAAGACAGACAATAAAGTGAAAGACACATCTGAGGAA
GAAACAGAAGAAAACCCTTCCGTCTGGCTGTGTCTTAAATGTGGCCATCAGGGCTGCAGC
AGGAACTCGCAGGAGCAGCACGCTCTGAAGCACTACCTGACGCCGCGGTCCGAGCCCCAC
TGTCTGGTGCTCAGTTTGGACAACTGGAGTGTCTGGTGTTACCTATGTGATGATGAAGTC
CAGTATTGCAGTTCAAACCGATTGGGTCAGGTGGTTGACTATGTTAGGAAACAAGCCCGC
CTTACAGCTCCAGAAGCAGCAAAAGATAATGGTAGCATTGAACTTGAAAATAAAAAATTA
GAAAAGGAGAGTAAAAATGAACAAGAGAGAGAGAAAAAGGAAAACATGGCTAAAGAAACT
TCCATGAATTATACTTCTCAAATAACTGTGAAAGGACTCAGTAATTTGGGAAACACGTGT
TTCTTCAATGCAGTTATGCAGAATTTGTCACAAACACCAGTGCTAAGAGAACTCCTGAAA
GAAGTAAAAATGTCTGGAACCATTGTAAAAATTGAACCACCTGACTTGGCACTAACAGAG
CCCTTGGAAATTCACCTTGAGCCTCCAGGCCCTCTTACTTTGGCCATGAGCCAGTTTCTC
AGTGAGATGCAAGAGACCTCAAAGGGCATTGTGACACCTAAGGAACTCTTCTCCCAGGTC
TGTAAGAAAGCAGTGCGCTTCAGAGGCTACCAGCAGCAGGACAGCCAGGAGCTGCTCCGG
TACTTGCTGGACGGGATGAGAGCAGAAGAGCACCAAAGAGTGAGTAAAGGAATTCTTAAA
GCATTTGGTAATTCTACTGAAAAATTGGATGAAGAACTAAAAAATAAAGTTAAAGATTAT
GAGAAGAAAAAAGCAGTGCCGAGTTTTGTGGACCGCATCTTCGGTGGGGAGCTCACGAGC
ACGATCATGTGTGACGAGTGCAGAACGGTCTCCTTGGTTCATGAGTCTTTCCTTGACTTG
TCTCTACCAGTTTTAGATGATCAGAGTGGTAAGAAAAGTATAAATGATAAAAATCTGAAA
AAGACAATGGAGAACGAAGATAAAGACAGCGAGGAAGAAAAAGATAACGACACTTACATA
AAAGAGAGAAATGATATTCCGTCAGGAATAAGCAAGCACTTGCAGAAAAAAGCAAAGAAG
CAAGCCAAAAAGCAGGCCAAGAACCAGCGAAGGCAACAAAAAATTCAAGGAAAAGTTCTT
CATTTAAATGATGTCTGTGCCTTGGACCATCTTGAAGATAATGAGTGTGAGACTGAAATG
TCAGTTGAGGGAGAAGTGGATAAATCCGACCATATCTCACAAGAGGAAGTTATAAATAAA
GAATATTGTGTTAATCAGAATGACTTGAATGGCCAAGAGAAAATGATAGAAAATGTAACT
GACAATCAAAAATTCACAGAGGACGTGGATGAGGTTCCATCTTCTCCCACTGACTGTCCC
GGGAGTTTGAACGGTGCCTGCCTGGATGCGGGGGGCGGTGGGGAAGTGGACATTTCTAGG
GGATTCCGGAACCTGCACTTGGATGCTGCTCTTCACCCTGACGACATACATCTGGAGATT
CTGAATGGCAGCCCCCCCGGGACCACGCTGTACGAGTGTGTGGGCCAAGATCCAGAAACT
GCCTTCTGTACCCTTGCGAACAGGGACGCGTCCAGTGCTGACGAGTGCTCCATCCAGCAC
TGCTTATACCAGTTCACCCAGAACGAGAAGCTCCGAGATGCCAACAAGCTGCTGTGTGAA
GTGTGCACCCGCAGACAGTGTGGTGCCCCAAAGGCAAACCTAAAAGGTGAAAAGAAACAT
GTTTACACCAATGCCAAAAAGCAGATGTTGATTTCTCTCGCTCCTCCTGTTCTCACCCTT
CATTTGAAGCGATTTCAGCAGGCTGGTTTTAACCTACGCAAAATTAACAAACACATAAAA
TTTCCGGAGATCTTAGATTTGGCTCCTTTTTGTACTGCTAAATGTAAGAATGTGGCTGAA
GAAAGCACCAGGGTGCTGTACTCCCTGTACGGAGTCGTGGAGCACAGCGGTACCATGAGG
TCCGGGCACTACACTGCCTACGCCAAGGCGAGAATGGCCAACAGTCGTCTGTCTGACCTT
GTTCTCCGCGGGGATGTCCCCCAAGATTTTGAAATGGAATCAACCAAAGGGCAGTGGTTT
CACATCAGCGACAGCCACGTGCAAGCTGTGCCTACAGCGAAAGTCCTGAACTCACAAGCG
TACCTCCTGTTTTATGAGAGA
>PhDi
TGCAGACACCTTAGGAAAGGGCTGGAGCAAGGTGGTTTGAAAAAGGCCTTAGTGAACGTG
GAGTGGAATATTTGCCAAGACTGTAAGACGGACAATAAAGTAAAAGATAAATCGGAAGAA
GCAACGGAAGAAGGCCCTTCAGTTTGGCTGTGTCTTAAATGTGGCCACCAGGGCTGCGGC
AGGGACTCCCAGGAGCAGCACGCTTTGAAGCACTACATGACGCCCAGGTCCGACCCGCAC
TGCCTGGTCCTCAGCCTGGACAGCTGGAGTGTGTGGTGTTACCTGTGTGACGATGAGGTC
CAGTACTGCAGTTCACACCGGTTGGGCCAAGTGGTTGATTATGTGAGGAAACAAGCCCGT
GTTACAACTTCAGAAGCAGCAAAAGATAATGGTAACATTGAACTTGAAAATAAAAAATTA
GAAAAAGAGAGTAAAAATGAGCAAGAGAGAGAAAAAAAGGAAAACATGGCTAAAGAAACA
CCCACGAATTTTACTTCCCAGCTCACCGTGAAGGGTCTCAGTAATCTGGGAAATACGTGC
TTCTTCAATGCCGTTATGCAGAATTTGTCACAAACACCAGTGCTTAGAGAGCTACTGAAA
GAAGTAAAAATGTCTGGAGCCATTGTAAAAATTGAACCACCTGACTTGGCACTAACAGAG
CCCTTGGAAATCCACCTCGAGCCTCCAGGCCCTCTGACGGTGGCCATGAGCCAGTTCCTC
GCTGAGATGCAGGAGGCCAGGAAGGGCGTTGTGACACCCAAGGAGCTGTTCGCCCAGGTC
TGTAAAAAAGCAGTGCGTTTTAAAGGCTATCAGCAGCAAGACAGCCAGGAGCTGCTTCGG
TATTTGCTGGATGGCATGAGAGCGGAAGAACACCAAAGAGTGAGTAAAGGAATTCTTAAA
GCATTGGGTAATTCTACTGAAAAATTGGATGAAGAACTAAAAAATAAAGTTAAAGATTAT
GAAAAGAAAACATCAGCACCAAGTTTCGTGGACCGCATCTTTGGGGGTGAACTGACTAGC
ACGATCATGTGTGATGAATGTGGAACGGTCTCCTTGGTTCATGAGTCTTTCCTTGACTTG
TCTCTGCCAGTTTTAGATGATCAGAGTGGTAAGAAAAGTATAAATGATAAAAATCTGAAA
AAGACAATGGAGAATGAAGATAAGGACAGCGAGGAAGAAAAAGATAACGACAGTTACATG
AAACAGAGAAAGGATGTTCTGTCGGGAACGAGTAAGCACTTGCAGAAGAAAGCCAAGAAG
CAAGCCAAGAAGCAAGCCAAGAACCAGCGAAGGCAACAAAAAATTCAAGGAAAAGTTCTT
CATTTAAATGATATCTGTACTATTGACCATCCTGAAGACAATGAATGTGACGCTGAAATG
TCAGTTCAGGGAGAAGTGGGTAGATCCGACCATGTCTCACAGGAAGAAGTTATCAATAAA
GAATATTGTGTTAATCAGAAAGACTTGAATGACCAAGAAAATATGGTAGAAAGTGTAACT
GACAATCAGAAGTGCACAGAGGAAGTGGATGAGGCTCCGCCATCTCCCGCCGAACATCCT
GAGAATTTAAACGGTGCCTGTGTGGAAGATGGGGGCCCTGGGGAAGAGGACATTTTGAGG
GGTTTCAGGAACCTGAACTTGGATGCTGCTCTTCACCCTGACGACATACACGTAGAGATT
ATGAACGGCAGCCCTCCCGGGACCAAGGTGTATGAGGTGGTGAACCAAGACCCGGCGACT
GCGTTCTGCACCCTCGCCAGCAGGCAGGCCGTCGGCGCTGACGACGGCTGCATCCAGCAC
TGCCTGTACCAGTTCACCCGGAACGAGGAGCTCCGAGGTGCCAACCAGCTGCTGTGCGAA
GCGTGCACCCGGAGACAGCTCAGTGCCCCGAAGGCAAATCTGAAAGGTGAAAGGAAACAT
GTTTACACCAATGCCCAAAAGCAGATGCTCATTTCTCTCGCTCCTCCTGTTCTCACCCTT
CATTTAAAGAGATTTCAGCAGGCTGGTTTTAACCTGCGCAAAATTAACAAACACATAAGA
TTTCCAGAAATATTAGATTTGGCTCCTTTTTGTACCGCTAAATGTAAGAATGTTGCCGAG
GAAAGCACCAGGGTGCTGTACTCCCTGTACGGAGTCGTGGAGCACAGCGGCACCATGCGG
TCCGGGCACTACACCGCCTACAGTAAGGCGCGAGCGGCAAACACTCGCCTGTGTGATCTC
GTTCTCCACGGGGACGTCCCACAAGATTTTGAAATGGAGTCAACCAAAGGGCAGTGGTTT
CACATCAGCGACACCCACGTACACGCTGTGTCTACAGATAAAGTGCTGAACTCACAGGCG
TACCTCCTGTTTTATGAGAGA
>PtVa
TGCAGACATATTAGAAAAGGATTGGAACAAGGTAATTTGAAAAAGGCTTTAGTGAATGTG
GAATGGAATATTTGCCAAGATTGTAAGACGGACAATAAAGTAAAAGATAAAACTGAAGAA
GAAGCGGAAGAAAATCCTTCAGTTTGGCTATGTCTTAAATGTGGCCATCAGGGCTGCGGC
AGAAATTCTCAGGAGCAGCACGCTTTGAAGCACTATATGACACCAAGGTCTGAACCTCAT
TGTCTGGTTCTTAGTTTGGACAACTGGAGTGTATGGTGTTACCTATGTGATGAGGAGGTC
CAGTATTGTAGTTCAAACCGACTGGGTCAGGTGGTTGATTACATTAGAAAACAAGCTGGT
ATTGCAACTCCAAAAGCTGCAAAAGATAATGGTAGCATTGAACTTGAAAATAAAAAATTA
GAAAAGGAAAGTAAAAATGAACAAGAGAGAGAAAAAAAGGAAAACAAAGCTAAAGAAAAT
CCTATGAATTCTACTTCTCAAATAACTGTGAAAGGGCTCAGTAATTTGGGAAATACATGC
TTCTTCAATGCAGTTATGCAGAATTTGTCACAAACACCTGTGCTTAGAGAACTGCTAAAA
GAAGTGAAAATGTCTGGAACAATTGTAAAAATTGAACCTCCTGATTTGGCACTAACAGAA
CCTTTAGAAATAAACCTTGAGCCTCCAGGCCCTCTTACCTTAGCCATGAGCCAGTTTCTT
AACGAGATGCAAGAGACCAAAAAGGGAATTGTGACACCTAAAGAACTCTTTTCTCAGGTC
TGTAAAAAAGCAGTGCGTTTTAAAGGCTATCAGCAGCAAGACAGCCAGGAGCTGCTTCGT
TATTTATTGGATGGCATGAGAGCTGAAGAACACCAAAGAGTGAGTAAAGGAATTCTTAAA
GCATTTGGTAATTCTACAGAAAAATTGGATGAAGAACTAAAAAATAAAGTTAAAGATTAT
GAAAAGAAAAAATCAGTACCAAGTTTTGTGGACCGCATCTTTGGTGGTGAACTGACTAGT
ACAATCATGTGTGATGAATGTAGAACTGTCTCCTTGGTTCATGAATCTTTCCTTGATTTG
TCTCTACCAGTTTTAGATGATCAGAGTGGTAAGAAAAGTATAAATGATAAAAATCTGAAA
AAGACAATGGAGGATGAAGATAAAGACAGCGAGGAAGAAAAAGATAATGACAGTTACATA
AAAGAGAGAAATGATATTCCTTCAGGAACAAGTAAGCACTTACAAAAGAAAGCAAAGAAG
CAAGCCAAAAAGCAAGCCAAGAACCAACGAAGGCAACAAAAAATTCAAGGAAAAGTTCTT
CATTTAAATGATATCTCTACCATTGACCATCCTGAAGATAATGATTGTGAGGTCGAAATG
TCACTTCAGGAAGAAGTGGATAAATCTGACCACATTTCACAAGAGGAAGTTATAAATAAA
GAGTATTGTGTTAATCAGAAAGATTTGAATGGCCAAGAAAAACTGATAGAAAGTGTAACT
GACAATCAAAAATCCACAGAGGAAATAGATGAGGTTTCATCTTCTCCCAGTGAATGTACT
AGGAATTTAAATGGTGCCTACCCGCAAGAAGGAAGCAATGGAGAAGGGGACATTTCCAGT
GGTTTGAAAAACCTTAACTTGAATGCTGCTCTTCAACCCGACGAAATAAACATAGAGATT
CTGAATGACAGTCATCCTGGGACCAAGGTGTTTGAGTTTGTAAACGAAGATCCAGAAACT
GCTTTCTGTACTCTTGCGAACAGGGAAGCGGTCGGTACTGATGAATGTTCAATCCAGCAC
TGTTTATATCAGTTCACCCGAAACGAGAAACTCCGGGATGCAAATAAACTGCTTTGTGAA
GTATGCACCCGGAGACAGCATAATGGACCAAAGGCAAATCTAAAAGGTGAAAAGAAACAT
GTTTACACCAATGCCAAAAAGCAGATGCTGATTTCTCTTGCTCCTCCTGTTCTCACTCTT
CATTTAAAGAGATTTCAGCAGGCTGGTTTTAACCTACACAAAATTAACAAACACATAAAA
TTTCCAGAAATCTTAGATTTGGCTCCTTTTTGTACCCTTAAATGTAAGAATGTTGCTGAA
GAAAATACAAGGGTACTGTATTCCTTATACGGAGTTGTTGAACACAGTGGTACCATGAGG
TCAGGACATTACACTGCCTATGCCAAGGCACGAACGGCAAATAGTCATCTCTCTCATCTT
GTTCTCCACGGTGATATTCCACATGATTTTGAAATGGAATCAACCAAAGGGCAATGGTTT
CACATCAGCGATACACATGTGCAAGCTGTGCCTACAACTAAAGTACTTAACTCACAAGCG
TACCTCCTATTTTATGAGAGA
>RhFe
TGCAGACACCTTAGAAAAGGATTGGAACAAAGTAATTTGAAAAAGGCTTTAGTGAATGTG
GAATGGAATATTTGCCAAGATTGTAAGACGGACAATAAAGTAAAAGATAAATCTGAAGAT
GAAACAGAAGAAAACCCTTCAGTTTGGCTATGTCTTAAATGTGGCCATCAGGGCTGCGGC
AGAACTTCGCAGGAGCAGCACGCGCTGAAGCACTATTTGACACCAAGATCTGAACCTCAC
TGTCTGGTTCTTAGTTTGGATACGTGGAGTGTATGGTGTTACCTTTGTGATGATGAGGTC
CAGTATTGTAGTTCAAACAGACTGGGTCAGGTGGTTGATTATGTCAGGAAACAAGCTGGT
ATTGCAACTCCAAAAGCAGCAAAAGATAATGGCAACATTGAACTTGAAAATAAAAAATTA
GAAAAGGAGAGTAAAAATGAACAAGAGAGAGAAAAAAAGGAAAACATGGCTAAAGAAAAT
GCTGCGAATTCTACTTCCCAAATAACTGTGAAAGGACTCAGTAATTTGGGAAATACATGT
TTCTTCAATGCAGTAATGCAGAATTTGTCACAGACACCAGTACTTAGAGAACTACTAAAA
GAAGTAAAAATGTCTGGAACAATTGTAAAAATTGAACCACCTGATTTGGCACTAACAGAA
CCCTTAGAAATAAACCTCGAGCCTCCAGGCCCTCTTACTTTAGCCATGAGCCAGTTTCTT
AATGAGATGCAAGAGACCAAAAAGGGAGTCGTGACACCTAGAGAACTCTTTTCTCAGGTC
TGTAAAAAAGCAGTACGGTTTAAAGGCTATCAGCAGCAAGACAGCCAGGAGCTGCTTCGT
TATTTATTGGATGGGATGAGAGCAGAAGAACACCAAAGAGTGAGTAAAGGAATTCTTAAA
GCATTTGGTAATTCTACTGAAAAATTGGATGAAGAACTAAAAAACAAAGTTAAAGATTAT
GAAAAGAAAAAATCAGTACCAAGTTTTGTGGACCGCATCTTTGGTGGTGAACTAACTAGT
ACAATCATGTGTGACGAATGCAGAACTGTCTCCTTGGTTCATGAATCTTTCCTTGATTTA
TCTCTACCAGTTTTAGATGATCAGAGTGGTAAGAAAAATATAAATGATAAAAATCTGAAA
AAGACAATGGAGGATGAAGATAAAGACAGCGAAGAAGAAAAAGATAATGACAGTTACATA
AAAGAGAGAAATGATATTCCTTCAGGAACAAGTAAGCACTTACAGAAGAAAGCGAAGAAG
CAAGCCAAAAAGCAAGCCAAGAATCAGCGAAGGCAACAAAAAATTCAAGGAAAATTTCTT
CATTTAAATGATATCTGTACCATTGACCATCCTGAAGATAATGAATGTGACGTTGAAATG
TCACCTCAGGGAGAAGTGGATAAATCTGACCATATCTCAAAAGAGGAAGTTACAAATAAA
GAATACTGTGTTAATCAGAAAGATTTGAATGGCCAAGAAAAAGGAATAGAAAGTGTAACT
GACAATCAAAAATCCACAGAGGGAGTAGATGAGATTTCATCTTCTCCCAGTGAATGTGCT
AGGAACCTAAACGGTGCCTTTGAGAAAGAAGGGAGCAATGGAGAAGTGGACATTTCCAGT
GGTTTGAAAAACCTTCACTTGGATGCTGCTCTTCAACCTGATGATATAAATATAGAGCTT
CTGAATGACAGTCATACTGGGACCCAGGTGTATGAGGTTGTAAACGAAGATCCAGAAACT
GCTTTCTGTACTCTTGCAAACAGGGAGGCTTTCAGTACTGATGAGTGTTCAATCCAGCAT
TGTTTGTATCAGTTCACCCGAAATGAGAAACTCCGAGATGCTAACAAACTGCTCTGCGAA
GTATGCACACGGAGACAGTATAATGTACCAAAGGCAAATCTGAAAGGTGAAAAGAAACAT
GTTTACACTAATGCCAAAAAGCAGATGCTAATTTCTCTTGCTCCTCCTGTTCTCACTCTT
CATTTAAAGAGATTTCAGCAGGCTGGTTTTAACCTACGCAAAATTAACAAACACATAAAA
TTTCCGGAAATCTTAGATTTGGCTCCTTTTTGTACCCTTAAATGTAAGAATGTTGCTGAA
GAAAACACAAGGATACTGTATTCCTTATATGGAGTGGTTGAACACAGTGGTACCATGCGG
TCAGGGCATTACACTGCCTATGCCAAGGCAAGAACAGCGAACAGTCACCTCTCTAACCTT
GTTCTCCACGGTGATATTCCACACGATTTTGAAATGGAATCAACCAAAGGGCAGTGGTTT
CACATCAGCGATACACATGTGCAAGCTGTGCCCACCACTAAAGTACTAAACTCACAAGCA
TACCTCCTGTTTTATGAGAGA
>RoAe
TGCAGACATATCAGAAAAGGATTGGAGCAAGGTAATTTGAAAAAGGCTTTAGTGAATGTG
GAATGGAATATTTGCCAAGATTGTAAGACGGACAATAAAGTAAAAGATAAATCTGAAGAA
GAAACGGAAGAAAATCCTTCAGTTTGGCTATGTCTTAAATGTGGCCATCAGGGCTGCGGC
AGAAATTCTCAGGAGCAGCACGCTTTGAAGCACTACATGACACCAAGGTCTGAACCTCAT
TGTCTGGTTCTTAGTTTGGACAACTGGAGTGTATGGTGTTACCTATGTGATGAGGAGGTC
CAGTATTGTAGTTCAAACCGACTGGGTCAGGTGGTTGATTACATTAGAAAACAAGCCGGT
ATTACAACTTCAAAAGCTGCAAAAGATAATGGTAGCATTGAACTTGAAAATAAAAAATTA
GAAAAGGAGAGTAAAAATGAACAAGAGAGAGAAAAAAAGGAAAACAAGGCTAAAGAAAAT
CCTACAAATTCTACTTCCCAAATAACTGTGAAAGGGCTCAGTAATTTGGGAAATACATGC
TTCTTCAATGCAGTTATGCAGAATTTGTCACAGACACCAGTGCTTAGAGAACTTCTAAAA
GAAGTGAAAATGTCTGGAACAATTGTAAAAATTGAACCTCCTGATTTGGCACTAACAGAA
CCCTTAGAAATAAACCTTGAGCCTCCAGGCCCTCTTACCTTAGCCATGAGCCAGTTTCTT
AACGAGATGCAAGAGACCAAAAAGGGAATTGTGACACCTAAAGAACTCTTTTCTCAGGTC
TGTAAAAAAGCAGTGCGTTTTAAAGGCTATCAGCAGCAAGACAGCCAGGAGCTGCTTCGT
TATTTATTGGATGGCATGAGAGCAGAAGAACACCAAAGAGTGAGTAAAGGAATTCTTAAA
GCATTTGGTAATTCTACAGAAAAATTGGATGAAGAACTAAAAAATAAAGTTAAAGATTAT
GAAAAGAAAAAATCAGTACCAAGTTTTGTGGACCGCATCTTTGGTGGTGAACTGACTAGT
ACAATCATGTGTGATGAATGTAGAACTGTCTCCTTGGTTCATGAATCTTTCCTTGATTTG
TCTCTACCAGTTTTAGATGATCAGAGTGGTAAGAAAAGTATAAATGATAAAAATCTGAAA
AAGACAATGGAGGATGAAGATAAAGACAGCGAGGAAGAAAAAGATAATGACAGTTACATA
AAAGAGAGAAATGATATCCCTTCAGGAACAAGTAAGCACTTACAAAAGAAAGCAAAGAAG
CAAGCCAAAAAGCAAGCCAAGAACCAACGAAGGCAACAAAAAATTCAAGGAAAAGTTCTT
CATTTAAATGATATCTCTACCATTGACCATCCTGAAGATAATGAATGTGAAGTCGAAATG
TCACTTCAGGGAGAAGTGGATAAATCTGACCACGTTTCACAAGAGGAAGTTATCAATAAA
GAGTATTGTGTTAATCAGAAAGATTTGAATGGCCAAGAAAAACTGATAGAAAGTGTAAGT
GACAATCAAAAATCCACAGAGGAAATAGATGAGGTTTCATCTTCTCCCAATGAATGTACT
AGGAATTTAAATGGTGCCTACTCGCAAGAAGGGAGCAATGGAGAAGGGGACATTTCCAGT
GGTTTGAAAAACCTTAACTTGAATGCTGCTCTTCAACCCGACGAAATAAACATAGAGATT
CTGAGTGACAGTCATTCTGGGACCAAAGTATTTGAGTTTGTGAACGAAGATCCAGAAACT
GCTTTCTGTACTCTTGCGAACAGGGAAGCGGCCGGTACTGATGAGTGTTCAATCCAACAC
TGTTTATATCAGTTCACCCGAAACGAGAAACTCCGGGATGCAAATAAACTGCTTTGTGAA
GTGTGCACCCGGAGACAGCATAACGGACCAAAGGCAAATCTAAAAGGTGAAAAGAAACAT
GTTTACACCAATGCCAAAAAGCAGATGCTGATTTCTCTTGCTCCTCCTGTTCTCACTCTT
CATTTAAAGAGATTTCAGCAGGCTGGTTTTAACCTACGTAAAATTAACAAACACATAAAA
TTTCCAGAAATCTTAGATTTGGCTCCTTTTTGTACCCTTAAATGTAAGAATGTTGCTGAA
GAAAATACAAGGGTACTGTATTCCTTATACGGAGTTGTTGAACACAGTGGTACCATGAGG
TCAGGGCATTACACTGCCTATGCCAAGGCACGAACGGCAAATAGTCATCTCTTTCATCTT
GTTCTCCACGGTGATATTCCACACGATTTTGAAATGGAATCAACCAAAGGGCAATGGTTT
CACATCAGCGATACACATGTGCAAGCTGTGCCTACAACTAAAGTACTTAACTCACAAGCG
TACCTCCTATTTTATGAGAGA
