# Supplementary material for: Positively selected genes in the hoary bat (Lasiurus cinereus) lineage: prominence of thymus expression, immune and metabolic function, and regions of ancient synteny
Source: PeerJ. 2022 Mar 17;10:e13130. doi: 10.7717/peerj.13130 (PMC8934532; doi:10.7717/peerj.13130)
Supplement: Supplemental Information 3 — Initially tested orthogroups that have been edge-trimmed as described in the Methods. [file peerj-10-13130-s003.zip › original.trimmed/trimmed-OG0002183.fas]

>EpFu
TTTGGGTTTTTCTCCATGATGAGACCCTCGGAACCCTTCCTTATCCCATACTTATCTGGA
CCAGACAAAAACCTGACCAGCACAGAGATAACCAATGAGATCCTTCCCGTGTGGACATAC
TCTTACCTGCTGCTGCTGCTGCCCGTTTTCATCCTCACCGATTACGTCCGCTACAAGCCG
GTCATCGTCCTCCAAGGGATTAGCTTAATGGCTACGTACCTGCTGCTCTTGTTTGGCCAA
GGAGTGAAAGCCATGCAGGTTGTGGAGTTCTTCTATGGGATAGTCACTGCCACCGAGGTG
GCCTACTTTGCCTACATATACAGCGTGGTCAGCCCAGAGCACTACCAGAAAGTGAGCGGC
TACTGCAGGGGCGTCACGCTGGTGGCCTACACGGCCGCCTCGGTGCTGGCCCAACTCTTG
GTGTCGCTGGCCAAAATATCCTACTTTTACCTCAACGTCATATGCTTGGTCTCTGTCTCT
GTGGCTTTCCTTTTCTCACTTTTTCTCCCAATGCCCAAGAAAAGCATGTTCTTTCATGCA
AAGCCCAGCAGAGTAGCACACATACCACTAAGCACGAATCCAGTGTTAGATGAACCACGG
GAAGGGGCAACACCTGGCTGCGATCAGGAGAAACCCACTTCAGAAACAGCCACCACGTCG
GGAAACCCAGAAAATGTCGCGCGGAGAGTTTTTGTGCAGTGGTTCCAAGACCTGAAGGAG
TGCTACTCCTCCAAGCGTCTTTTATACTGGTCCCTATGGTGGGCTCTCTCCACAGCGGGC
TTCAACCAGGTCTTGAACTACGTTCAAATCCTGTGGGACTATAAGGCACCGTCCCAAAAT
TCTTCCATCTATAACGGGGCAGTAGAAGCTATCGCAACCTTTGGAGGGGCCGTGGCTGCC
TTTGCCGCGGGTTACGTGAAAGTCAACTGGGACCTTCTGGGAGAGTTGGCCCTGGCCTTC
TTCTCCGTGGTCAATGCCAGCTCCCTGCTTCTCATGCACTACACAACTGACATCTGGGCA
TGCTATGCTGGCTATTTGATGTTCAAGTCCAGCTATATGCTTCTTATAACCATAGCAGTA
TTTCAGATTGCAGTTAATCTGAGCATGGAGCGATATGCCCTGGTGTTTGGAATCAACACC
TTCCTGGCCCTGGTGGTTCAGACCATCGTCACCGTGGTCGTAGTAGATCAGAGAGGGCTT
AACCTGCCCATCAGCGTTCAGTTTGTAGTTTACGGGAGTTATTTTGCTGTCATTGCTGGA
ATTTTCCTTATTAGAAGCCTTTACATTATCTACTCA
>HiAr
TTTGGATTTTTCTCTATGATGAGACCCTCAGAACCTTTCCTTATCCCGTATTTATCTGGA
CCAGATAAAAACCTGACCAGCACAGAGATGGCCAATGAGATCTTCCCCGTGTGGACATAC
TCTTACCTGGTGCTGCTGCTCCCTGTGTTTGTCCTCACCGATTACGTCCGCTACAAACCA
GTCATCATCGTACAAGGGATTAGCTTCATCGTCACCTGGCTGCTGCTCCTGTTTGGCCAA
GGCGTGAGAGCCATGCAGGCCGTGGAGTTCTTCTATGGGATGGTCACGGCCACCGAGGTG
GCTTACTATGCCTACATCTACAGTGTGGTCAGCCCGGAGCATTATCAGAAAGTGAGCGGC
TACTGCAGGAGTGTCACGCTGGTGGCCTACACGGCGGCCTCGGTGCTGGCGCAGCTCTTG
GTGTCCCTGGCCAAATTATCATACTTTTACCTCAACATCATATCCTTGGTCTCTGTCTCC
GTGGCCTTCCTTTTCTCACTTTTTCTACCAATGCCCAAGAAAAGCATGTTTTTTTATGCA
AACCCCAGCAAAGAGGTACAGAAGCCATCGAGCACCAAAGCGGTGTTAGAGGAGTGTCAG
GAGCGCGAAACCCCAGGCTGCAATGAGGAAAAACCCACCTCAGAAACACCCACCCCTTTG
GGGAACCCAAAAAATGTAGCTGTAAGAGTTTTTGTGCAGTGGTTCCAAGATTTGAAAGAG
TGCTACTCTTCAAAGCATCTTTTTTACTGGTCCCTGTGGTGGGCCCTTTCCACAGCAGGC
TTTAACCAGGTTTTGAACTATGTGCAAATCCTGTGGGATTATAAGGCACCCTCCCAAAAT
TCTTTCATCTATAATGGGGCAGTAGAAGCTATCGCAACCTTTGGAGGGGCTGTGGCTGCA
TTTGCAGTGGGTTATGTGAAGGTCAACTGGGATCTTCTGGGAGAGTTGGCTCTGGCCATC
TTCTCCGTGGTCAATGCAGGCTCGCTGTTTCTCATGCACTACACAACAGACATTTGGGCT
TGCTATGCTGGCTATTTAATATTCAAGGCCGGCTATATGCTTCTCATTACCATAGCAGTA
TTTCAGATCGCCGTTAATCTGAGCGTGGAGCGATATGCCCTGGTGTTTGGAATCAACACC
TTCATTGCCCTGGTGATTCAGACCATAATAACTATCATCGTGGTAGATCAGAGAGGGCTT
AACCTGCCAATCCGCATTCAGTTTTTAGTTTATGGGAGTTATTTTGCTGTCGTTGCTGGA
ATTTTCCTTATGAGAAGCACATACATTATCTACTCA
>LaCi
TTTGGGTTTTTCTCCATGATGAGACCCTCAGAACCCTTCCTTATTCCATACTTATCTGGA
CCAGACAAAAACCTGACCAGCTCAGAGATAACCAATGAGATCCTTCCCGTATGGACATAC
TCTTACCTGGTGCTACTGCTCCCTGTATTCATCCTCACCGATTACCTCCGCTACAAGCCA
GTCATCATCCTCCAAGGGATTAGCTTAATCACTACGTACCTGCTGCTCTTGTTTGGCCAA
GGAGTGAAAACCATGCAGGTGGTGGAGTTCTCCTTTGGGATAGTCACTGCCACCGAGGTG
GCCTACTTTGCCTACATATACAGCGTGGTCAGCCCAGAGCACTACCAAAAAGTGAGCGGC
TACTGCAGGGGCATCACACTGGTGGCCTACACGGCCGCCTCAGTGCTGGCCCAACTCTTG
GTGTCGCTGGCCAAAATGTCATATTATTACCTCAACGTCATATGCTTGGTCTCTGTCTCT
ATGGCTTTCCTTTTCTCACTTTTCCTCCCAATGCCCAAGAAAAGCATGTTCTTTCATGCA
AAGCCCAGCAAAGAATCACACATGCCATTAAGCACAAATACAGTGTTAGATGAACCACAT
GAAGGGGCAACACCTGGCTGCGATGAGGAGAAACCCACTTCAGAAACAGCCACCACTTCG
GGAAACCCAGAAAATGTCGCTCGGAGAGTTTTTGTGCAGTGGTTCCGAGATCTGAAGGAG
TGCTACTCCTCCAAGCGTCTTTTATACTGGTCCCTATGGTGGGCTCTCTCCACAGCAGGC
TTCAACCAGGTCTTGAATTATGTTCAAATCCTGTGGGACTATAAGGCACCATCTCAAAAT
TCTTCCGTCTACAATGGGGCAGTAGAAGCTATTGCAACCTTTGGAGGGGCTGTGGCTGCT
TTTGCAGTAGGTTATGTGAAAGTCAACTGGGACCTTCTGGGAGAGTTGGCCCTAGCCTTC
TTCTCAGTGGTCAATGCCAGCACCCTACTTCTCATGCACTACACAACTGACATCTGGGCA
TGCTATGCTGGCTATTTGATGTTCAAGTCCAGCTATATGCTTCTTATAACCATAGCAGTA
TTTCAGATTGCAGTTAATCTGAGCATGGAGCGATATGCCCTGGTGTTTGGCATCAACACC
TTCCTGGCCCTGGTAGTGCAGACCATCATCACCGTGATCGTAGTAGATCAGAGAGGGCTT
AACCTGCCCATCAGCATTCAGTTTTTAGTTTATGGGAGTTATTTTGCCGTCATTGCTGGA
ATTTTCCTTATTAGAAGCCTATTCATTATCTACTCA
>MyLu
TTTGGGTTTTTCTCCATGATGAGACCCTCAGAACCCTTCCTTATCCCATACTTATCTGGA
CCAGACAAAAACCTGACCAGCACAGAGATAACCAATGAGGTCCTTCCCGTGTGGACATAC
TCTTACCTGCTGCTGCTGCTCCCCGTGTTCATCCTCACCGATTACGTCCGCTACAAGCCG
GTCATCATCCTCCAAGGGATTAGCTTAATCACTACCTACCTGCTGCTCCTGTTTGGCCAC
GGAGTGACAGCCATGCAGGTTGTGGAGTTCTTCTATGGGATAGTCACTGCCACCGAGGTG
GCCTACTTCGCCTACATATACAGCGTGGTCAGCCCAGAGCACTACCAGAAAGTGAGCGGC
TACTGCAGGGGCGTCATGCTGGTGGCCTACACGGCCGCCTCGGTGCTGGCCCAACTCTTG
GTGTCACTGGCCAAAATGTCATATTTTTACCTCAACGTCATATGTTTGGTCTCTGTCTCT
GTGGCTTTCCTTTTCTCACTTTTTCTCCCAATGCCCAAGAAAAGCATGTTTTTTCATGCA
AAGCCCAGCAAAGGAGCACCTATGCCATTAAGCACGAATACAGTGTTAGATGAACCACGT
GAAGGGGCAACACCTGGCTGCGATGAAGAGAAATCCACTTCAGAAACAGCCACCACTTCA
GGAAACCCAGAAAATGTCGCTTGGAGAGTTTTTGTGCAGTGGTTCCAAGATTTGAAGGAG
TGCTACTCCTCCAAGCGTCTTCTATACTGGTCCCTATGGTGGGCTCTTTCCACAGCAGGT
TTCAACCAGGTCTTGAACTACGTTCAAATCTTGTGGGACTATAAGGCACCATCCCAAAAT
TCTTTCATCTATAATGGGGCAGTAGAAGCTATTGCAACCTTTGGAGGGGCTGTGGCTGCC
TTTGCAGTGGGTTATGTGAAAGTCAACTGGGACCTTCTGGGAGAGTTGGCCCTGGCCTTC
TTCTCAGTGGTCAACGCCAGCTCCCTCCTTCTCATGCACTACATAGCTGACATCTGGGCG
TGCTATGCTGGCTATTTGATGTTCAAGTCCAGCTATATGCTTCTTATAACCATAGCAGTA
TTTCAGATTGCAGTTAATCTGAGCATGGAGCGATATGCCCTGGTGTTTGGAATCAACACC
TTCCTGGCCCTGGTGGTGCAGACCATCGTCACCGTGATCGTAGTAGACCAGAGAGGGCTT
AACCTGCCCATCAGCGTTCAGTTTTTAGTTTATGGGAGTTACTTTGCTGTCATTGCTGGA
ATTTTCCTTATTAGAAGCCTATACATTATCTACTCA
>PhDi
TTTGGGTTTTTCTCCACGATGAGACCCTCGGAACCCTTCCTTATCCCGTATTTATCTGGA
CCAGATAAAAACCTGACCAGCGCAGAGATAACCAATGAGATCCTTCCCGTGTGGACATAC
TCTTACCTGGTGCTGCTGTTCCCCGTGTTCATCCTCACCGATTTCGTCCGCTACAAGCCA
GTCATCGTCCTCCAGGGGATCAGCTACATCATTACCTGGCTGCTGCTCCTGTTCGGCCAA
GGAGTGCAAGTCATGCAGGTCGTGGAGTTCTTCTACGGGATGGTCACCGCCACCGAGGTG
GCCTACTACGCCTACATCTACAGCGTGGTCAGCCCAGAGCACTACCAGAGAGTGAGCGGC
TACTGCAGGGCCGTCACGCTGGTGGCCTACACGGCGGGCTCAGTACTGGCCCAAGTCCTG
GTGTCCCTGGTCAACTTATCGTACTTCTACCTCAATGTCATATCCTTGGCCTCTGTCTCT
GTGGCTTTCCTGTCCTCACTTTTTCTGCCAATGCCCAGGAAAAGCATGTTTTTCCATGCA
AAAGCCAGCAAAGACGTCCAGAAGCCATCAAGCACAAATGCCGTGTCAGACGAGCCACGT
GGGGACAAAGCACCCCGCTACAATGAGGAGAAACCCACTCCGGAAATAGCCGCCTCTTCG
GGGAACCAGGAAAATGTCGCTGCGAGAGTTTTTGTGCAGTGGTTCCAAGATCTGAAGGAG
TGCTACTCCTCCAACCGTCTTTTTTACTGGTCCCTGTGGTGGGCTCTTTCCACAGCAGGC
TTTAACCAGGTTGTGAACTATGTTCAAATCCTGTGGGACTATAAGGCACCGTCCCAAAAT
TCTTCCGTCTATAACGGGGCGGTAGAAGCTATTGCGACCTTCGGAGGGGCTGTGGCTGCC
TTCGCAGTGGGTTACGTGAAAGTCAACTGGGACCTTCTGGGAGAGCTGGCCTTGGCGGTC
TTCTCCGTGGTCAATGCCGGCTCCCTATTTCTCATGCACTACACGACCAGCATCTGGGCA
TGCTATGCTGGCTACTTGATATTCAAGTCCAGCTACATGCTTCTTATCACCATAGCAGTG
TTTCAGATTGCCGTCAACCTGAGTATGGAACGGTATGCCCTGGTGTTCGGAATCAACACC
TTCCTTGCCCTGGTGGTTCAGACCCTTGTGACTGTGATCGTAGTAGACCCGAGAGGGCTC
AACCTGCCAGTCAGCATTCAGTTTTTGGTTTACGGGGGTTATTTTGCCGTCATTGCTGGG
ATTTTCCTCGTTAGAAGCATATACATTATCTACTCA
>PtVa
TTTGGGTTTTTCTCCATGATGAGACCCTCAGAACCCTTCCTCATCCCGTATTTATCTGGA
CCGGATAAAAACCTGACCAGCACAGAGATGACCAATGAGATCTTTCCGGTGTGGACATAC
TCTTATTTGGTGCTGCTGCTCCCCGTCTTTATCCTCACTGATTACGTCCGCTACAAGCCA
GTTCTCATCCTACAAGGGATCAGCTTCATCATTACCTGGCTGCTGCTCCTGTTCGGCCAA
GGAGTGAAAGCCATGCAGGTCGTGGAATTCTTCTATGGGGTAGTAACTGCCACCGAGGTG
GCCTACTACGCCTATATATACAGCGTGGTCAGCCCCGAGCACTATCAAAAAGTAAGCGGC
TACTGCAGGGGCATCACGCTGGTGGCCTACACGACGGCCGCGGTGCTGGCCCAGCTCTTG
GTGTCCCTGGCCAAAATATCGTACTTTTACCTCAACGTCATATCCCTGGTCTCTGTCTCC
ATGGCCTTCCTTTTCTCACTTTGTCTACCGATGCCCAAGAAAAGCATGTTTTTTCACGCA
AAACCCAGCAAAGAAGTACAGAAGCCATCGAGCACGGATGCAGTGATAGAGGAACCTCAT
GAGGGCAGAACATCAGGCTGTGACGAGGAGAAGCCCACTTCGGAGACACCCGCCACTTCG
GGGAAGCCAGGAAATGTGGCTTTGAGAGTTTTCATGCAGTGGTTCCAAGACCTGAAAGAG
TGCTACTCTTCAAAGCGTCTTTTTTACTGGTCCCTGTGGTGGGCTCTTTCCACAGCAGGT
TATAACCAGATTTTGAACTATGTTCAAGTCCTGTGGGAATACAAGGCACCGTCCCAAAAT
TCTTTTGTCTATAATGGAGCAGTAGAAGCTATCGCAACCTTTGGAGGGGCCGTGGCTGCC
TTCGCAGTGGGTTATGTGAAAGTCAACTGGGACCTTCTGGGAGAGATGGCTCTGGCGATC
TTCTCAGTGGTCAATGCTGGCTCCCTGTTTCTCATGCACTACACGACCGACATCTGGGCA
TGCTATGCTGGCTATCTGATATTCAAGTCTGGCTATATGCTTCTTATAACCATAGCAGTG
TTTCAGATCGCAGTTAATCTGAGCGTGGAACGATATGCCCTGGTGTTTGGCATCAACACC
TTCGTTGCCCTGGTGATTCAGACCCTCATAACCATCATCGTCGTAGATCAGAGAGGGCTT
AACCTGCCCATCAGCATTCAGTTTTTAGTTTATGGGAGTTATTTCGCCGTCATTGCTGGA
ATTTTCCTTATGAGAAGCATATACATTATCTACTCA
>RhFe
TTTGGATTTTTCTCCATGATGAGACCCTCAGAACCCTTCCTTATCCCCTATTTATCTGGA
CCAGATAAAAACCTGACCAGTACAGAGATGACCAATGAGATCTTTCCCGTGTGGACATAC
TCTTACCTGGTGCTGCTGCTCCCCGTGTTTGTCCTCACCGATTACGTCCGCTACAAACCA
GTCATCATCATACAAGGGATTAGCTTCATCATCACCTGGCTGCTGCTGTTGTTTGGCCAA
GGAGTGAAAGCCATGCAGGCTGTGGAGTTCTTCTATGGGATGGTCACAGCCACCGAGGTG
GCCTACTACGCGTACATATACAGCGTGGTCAGCCCAGAGCACTACCAGAAAGTGAGCGGT
TACTGCAGGAGCATCACGCTGGTGGCCTACACGGCGGCCTCGGTGCTGGCCCAGCTCTTG
GTGTCCCTGGCCAAATTATCGTACTTTTACCTCAATGTCATATCCTTGGCTTCTGTCTCC
GTGGCCTTCCTTTTCTCACTTTTTCTACCAATGCCCAAGAAAAGCATGTTTTTTCATGCA
AAACCCAGCAAAGACATACAGAAGCCATCGAGCACAAATGCAGTGTTAGAGGAACGTCAG
GTGGATGAAACACCAGGCTGTGATGAGGAGAAACCCACCTCAGAAATACCCACCCCTTCG
GGGAACCCAAAAAATGTAGCTTTAAGAGTTTTTGTGCAGTGGTTCCAAGATTTGAAAGAG
TGCTACTCTTCAAAGCATCTTTTTTACTGGTCCCTGTGGTGGGCTCTTTCCACAGCAGGT
TTTAACCAGGTTTTGAACTATGTACAAATCCTGTGGGATTACAAGGCACCCTCCCAAAAT
TCTTTCATCTATAATGGGGCAGTAGAAGCTATTGCAACCTTTGGAGGGGCCGTGGCTGCC
TTTGCAGTGGGTTATGTGAAGGTCAACTGGGAACTTCTGGGAGAGATGGCTCTGGCCATC
TTCTCTGTGGTCAATGCAGGTGCCCTATTTCTCATGCACTACACGACCGACATTTGGGCA
TGTTACGCTGGCTATTTGATATTCAAGGCTGGCTATATACTTCTCATAACCATAGCAGTA
TTTCAGATCGCCATTAATCTGAGCATGGAACGTTATGCCCTGGTGTTTGGACTCAACACC
TTCGTTGCCCTGGTGATTCAGACCATTATAACTGTCATCGTGGTAGATCAGAGAGGGCTT
AACCTGCCAGTCAGCATTCAGTTTTTAGTTTACGGAAGTTATTTTACTGTCATTGCTGGA
ATTTTCCTTATGAGAAGCACATACATCATCTACTCA
>RoAe
TTTGGGTTTTTCTCCATGATGAGACCCTCAGAACCCTTCCTTATCCCGTATTTATCTGGA
CCAGATAAAAACCTGACCAGCACACAGATGACCAATGAGATCTTTCCAGTGTGGACATAC
TCTTACCTGGTGCTGCTGCTCCCCGTCTTTATCCTCACTGATTACGTCCGCTACAAGCCA
GTTCTCGTCCTGCAAGGGGTCAGCTTCATCATTACCTGGCTGCTGCTCCTGTTTGGCCAA
GGAGTGAGAGCCATGCAGGTGGTGGAATTCTTCTACGGGATAGTCACCGCCACCGAGGTG
GCCTACTACGCCTACATATACAGCGTGGTCAGCCCCGAGCACTATCAGGAAGTGAGCGGC
TACTGCAGAGGCATCACGCTGGTGGCCTACACGGTGGCCTCGGTGCTGGCCCAACTCTTG
GTGTCCCTGGCCAAAATGTCGTACTTCTACCTCAATGTCATATCCCTGGTCTCTGTCTCC
ACGGCCTTCCTTTTCTCACTTTTTCTACCGATGCCCAAGAAAAGCATGTTTTTTCATGCA
AAACCCAGCAAAGAAGTACAGAAGCCATCGAGCGCAGACGCAGTGATAGAGGAACCCCGT
GAGGGCGGAGCGTCCAGCTGTGATGAGGAGAAGCCCACTTCAGAGACACCCGTCGCTTTG
GGGAAGCCAGAAAATGTGGCTATGAGAGTCTTCATGCAGTGGTTCCAAGACCTGAAAGAG
TGCTACTCCTCAAAGCATCTTTTTTACTGGTCCCTGTGGTGGGCTCTTTCCACAGCAGGT
TATAACCAGATTTTGAACTATGTTCAAGTCCTGTGGGAATACAAGGCGCCATCCCAAAGT
TCTTTTGTCTATAATGGGGCAGTAGAAGCTATCGCAACCTTTGGAGGGGCCGTGGCTGCC
TTTGCAGTGGGTTATGTGAAAGTCAACTGGGACCTTCTGGGAGAGATGGCTCTGGCGATC
TTCTCAGTGGTCAATGCAGGCTCCCTGCTTCTCATGCACTACACGGCCGACATCTGGGCA
TGCTATGCTGGCTATTTGATATTCAAGTCTGGCTATATGCTTCTTATAACCATAGCAGTA
TTTCAGATCGCAGTTAATCTGAGCGTGGAACGCTATGCGCTGGTGTTTGGCATCAACACC
TTCGTTGCCCTGGTGATTCAGACCCTCATAACCATCATCTTCGTAGATCAGAGAGGGCTT
AACCTGCCCATCAGCATTCAGTTTCTAGTTTATGGGAGTTATTTTGCCGTCATTGCCGGA
ATTTTCCTTATGAGAAGCATATACACTATCTACTCA
