# Supplementary material for: Positively selected genes in the hoary bat (Lasiurus cinereus) lineage: prominence of thymus expression, immune and metabolic function, and regions of ancient synteny
Source: PeerJ. 2022 Mar 17;10:e13130. doi: 10.7717/peerj.13130 (PMC8934532; doi:10.7717/peerj.13130)
Supplement: Supplemental Information 3 — Initially tested orthogroups that have been edge-trimmed as described in the Methods. [file peerj-10-13130-s003.zip › original.trimmed/trimmed-OG0002187.fas]

>EpFu
ATGCCAGGAAAACTTGTCCACACTAACGAAGTCACTGTGTTACTTGGGGACAACTGGTTT
GCCAAGTGTTCCGCAAAGCAGGCCGTGGGCTTAGTCGAGCACCGGAAAGGACATGTAAGA
AAAACAATAGATGATTTAAAAAAAGTGATGACAAATTTTGAATCCAGAGTTGAATTTACA
GAAGATTTGCAGAAAATGAGTGATGCTGCAGGTGATATTGTTGACATAAGAGAAGAAATT
AAAAGTGACTTCGAATTTAAAGCAAAACACCGGATTGCTCATAAACCTCACTCCAAACCC
AAAACTTCAGATGGTTTTGAAGCAGATTTTGCAAATGTCGAATCCAAGGATCTGCTTGCG
GACCAGGAGCTGTGGGCTCGGCTTGAAGAACTGGAGCGACAGGAGGAGCTGCTGGGTGAA
CTTGAGAGTCAGCCTCCTCCTGTGATTGCAAACGGAGAAGATACAGCGTCTTCCGAAGAG
GAGAAGGAGGATAGCTCTGTACCACGGGTGCGAATAAATACTGGAAAAACCACTTTAAAA
TTCAGTAAGAAGGAAGAAGCCAAACGGAAGCGAAAGAACAGCTGTGGTGGCCACCCTGCC
CCGGAGCTGCCCGCCATCAGGACCCCTGCGGACATCTACAGGGTCTTCGTGGACCTGGTG
AACGGGGCGTACGTCCCTCGGAAGTCCATCCTGAAGTCGCGCAGCCGGGAGAACAGCGTG
TGCAGCGACACCAGCGAGGGCAGCGCCGACTGCGAGGAGCGCCGCGGGCTGCTGCGGAGC
GTCAGCTGCGAGGAGGCCGCGGGCAGCGACGCCGGCGAGAGCATTTTGGAGGAGGAGCAG
GAGCAGCTTCCAGAGACGCGCTCGCCCGCGCCCGGAGCACTCGAGGCTTTTTCTGGAACT
GTAATAGAGAAAGAATTGCCCTGCGCCGCGCACCCGGCCACGGCCCACTCTATGCTGCCC
ACGATCCCTGAGCGGAGAGAAGTCCCATCAGAAGGGTCGACCAAGCGGGTGTCCAAGTTC
AAAGCCGCCAGGCTGCAG
>HiAr
ATGCCAGGAAAACTTGTCCATACTAATGAAGTTACTGTTTTACTTGGGGACAACTGGTTT
GCAAAGTGCTCAGCAAAGCAGGCCGCGGGCTTAGTCGAGCACCGGAAAGAACATGTAAGG
AAAACAATAGATGATTTAAAAAAAGTGATGAACAATTTTGAATCCAGAGTTGAATTTACA
GAAGATTTGCAGAAAATGAGTGATGCTGCAGGTGATATTGTTGACATAAGAGAAGAAATT
AAAAGTGACTTCGAATTTAAAGCAAAGCACCGAATTGCTCATAAACCTCACTCCAAACCC
AAAACTTCAGATATTTTTGAAGCAGATTTTGCAAATGTACAATCCAAGGATTTGCTTGCT
GATAGGGAGCTGTGGGCTCGACTTGAAGAACTAGAGAGACAAGAAGAATTGCTGGGTGAA
CTTGACAGTAAGCCTGATACTGTGATTGCAAATGGAGAAGATGCATCGTCTTCTGAAGAG
GAAAAGGAGGATACTTCTGTACCAAGGGTCCGAATAAATACTGGAAAAACCACTTTAAAA
TTCAGTAAGAAAGAAGAAGCCAAACGTAAACGAAAGAACAGCTGTGGTGGCCACTGTTCC
CAGGAGCTGCCCACGCTCAGGACTCCTGCTGACATTTACAGAGTTTTTGTTGATCTTGTG
AATGGAGAATATGTCCCTCGGAAGTCCATCCTGAAGTCTCGCAGCAGAGAGGACAGTGTT
TGCAGTGACACCAGTGAGAGCAGTGCCGACCTTGATGACAGACGCGGGCTTTGGAGGAGC
ATGAGCTGTGAAGAGGCCACTTGTAGTGACACCAGCGAGAGCATTTTGGAAGAGGAGCAG
CAAGAAAACCATCAAAAGAAATCGCCCATAACAGGAACACCTGAGGCTTTTTCTGGAACT
GTGGTAGAAAAAGAATTTTCCTCCGCACCGCACCCAGCTGTGGCTCATCCTGTGCTACCC
ACCATTCCGGAACGCAGAGAGGCCCTGGCAGAGGGGTCAGCAAAGCGGGTTTCAAAGTTC
AAAGCTGCCAGACTGCAG
>LaCi
ATGCCGGGAAAACTCGTCCATACTAACGAAGTCACCGTTTTACTTGGGGACAATTGGTTT
GCCAAGTGCTCCGCGAAGCAGGCCGTGGGCTTAGTGGAGCACCGGAAAGGACATGTAAGA
AAAACAATAGATGACTTAAAAAAAGTGATGACAAATTTTGAATCCAGAGTTGAATTTACA
GAAGATTTACAGAAAATGAGCGATGCTGCGGGTGATATCGTTGACATAAGAGAAGAAATC
AAGAGTGACTTCGAAGTTAAAGCGAAACACCGAATTGCTCATAAACCTCACTCCAAACCC
AAAACTTCAGATAGTTTTGAAGCGGATTTTGCAAATGTCGAATCCAAGGATCTGCTTGCG
GACCAGGAGCTGTGGGCGCGGCTTGAAGAACTGGAGCGACAGGAGGAGCTGCTGGGTGAA
CTGGAGAGCCAGCCTCCTCCTGTGATGGCCAACGGAGACGACGCGGCATCTTCCGAGGAG
GAGAAGGAGGACAGCGCGGTGCCCCGGGTGCGAATAAATACTGGGAAAACCACTTTAAAA
TTCAGTAAGAAGGAAGAGGCCAAACGGAAGCGGAAGAGCAGCTGTGGCGGCCACCCTGCC
CCGGAGCTGCCCACCATCAGGACCCCTGCGGACATCTACAGGGTCTTCGTGGACCTGGTG
AACGGGGCGTACGTCCCTCGGAAGTCCATCCTGAAGTCGCGCAGCCGGGAGAACAGCGTG
TGCAGCGACACCAGCGAGGGCAGCGCCGACTGCGAGGAGCGCCGCGGGCTGCTGCGGAGC
GTCAGCTGCGAGGAGGCCGCGGGCAGCGACGCCGGCGAGAGCGTCCTGGAGGANNNNNNN
NNNNNNNNNNNNNNNNNNNNNGCGCCCGCAGCGCTGCAGGTGTGTGCCTTCTCGGGAACC
GTGGTAGAGAAAGAACTGTNNNNNNNNNNNNNNNNNNNNNNNNNNNACCCTGTGCTGCCC
ACCATCCCCGAGCGGAGAGAGGTCCCATCGGAAGGGCCGACCAAGCGGGTGTCCAAGTTC
AAAGCCGCCAGGCTGCAG
>MyLu
ATGCCAGGAAAACTCGTCCACACCAATGAAGTCACTGTCTTGCTGGGGGACAATTGGTTT
GCCAAGTGTTCCGCAAAGCAGGCCGTGGGCTTAGTCGAGCACCGGAAAGGACTTGTAAGA
AAAACAATCGATGACTTAAAAAAAGTGATGACCAATTTTGAATCCAGAGTTGAATTTACA
GAAGATTTGCAGAAAATGAGTGATGCTGCAGGTGATACTGTTGACATAAGAGAAGAGATT
AAAAGTGACTTCGAATTTAAAGCAAAACACCGAATTGCTCATAAACCTCACTCCAAACCC
AAAACTTCAAATAGCTTTGAAGCGGATTTTGCAAATGTTGAATCCAAGGATCTGCTCGCG
GACCAGGAGCTGTGGGCTCGGCTGGAAGAACTGGAGCGACAGGAGGAGCTGCTGGGCGAA
CTTGAGAGTCAGCCTCCCACCGGGACTGCAAACGGAGAAGACACAGCGTCTTCACAGGAG
GAGAAGGAAGACGCCAGCACACCGCGGGTTCGAATCAATACTGGGAAAACACCACCTTAC
ATTCAGGAAGAAGGAGAAGACAAACGGAAGCGAAGGAACAGCTGTGGTGGGCCACCCGGC
CCGGAGCTGCCCACGATCAGGNACCCTGCGGACATCTACAGGGTCTTCGTGGACCTGGTG
AACGGGGCGTACATCCCTCGGAAGTCCATCCTGAAGCCGCGCAGCCGCGAGAACAGCGTG
TGCAGCGACACCAGCGAGGGCAGCGCCGACTGCGAGGAGCGCCGCGGGCTCCTGCGGAGC
GTCAGCTGCGAGGAGGCCATGGGCAGCGGCGCCGGCGAGAGCATTTTGGAGGAGGAGCAG
GAGCAGCTTCCAGAGACACTCTTGCCCGCGCCCGGGACGCTTGAGGCTTTTTCTGGAACT
GTAATAGAGAAAGAATTGCCCTGCGCCCCGCACCCGGCCACGGTCCACCCTGTGCTGCCC
ACGATCCCTGAGCGGAGAGAAGTCCCGTCAGAAGGGTCAACCAAGCGGGTGTCCAAGTTC
AAAGCCGCCAGGCTGCAG
>PhDi
ATGCCGGGACAACTCGTCCACACGAACGAAGTCACCGTTCTGCTCGGGGACAACTGGTTC
GCAAAGTGTTCGGCAAAGCAGGCCGTGGGCCTGGCCGAGCACCGGAAAGCACACGTGAGG
AGGACGATAGACGATCTAAAGAAGGTGATGAAAAGTTTTGAGTCCAGAGTGGAATTTACA
GAAGATTTGCAGAAAATGAGCGATGCTGCCGGCGACATCGTCGACATAAGAGAAGAAGTT
AACAGTGACTTCGAATTTAAAGCAAAACACCGCATCGCTCACAAACCTCACTCCAAGCCC
AAAACCTCAGGTAGTTTCGAAGCAGAGTTTCCTGATACGAAGGCCCAGGCCCTGCTGGCG
GACGAGGCGCTGTGGGCGCGGCTGGAGGAGCTGGAGCGGCGCGAGGCGCTGCTGGGCGAG
CTGGACAGCAAGCCTGACACCGTGATTGCCAATGGACAGGACGCCACATCTTCCGAAGAG
GAGGCGGAGGAGAGTTCCGTACCAAGGGTCCGAATCAATACTGGAAAGACCACTTTGAAG
TTCAGTAAGAAGGAGGAAGCCAAGCGGAAGCGGAAGAACAGCTGTGGCGGCCACGCCACC
CCCGAGCTGCCCACCATCAGGACCCCGGCGGACATCTACAGGGTCTTCGTGGACGTCGTG
AACGGGGAGTACGTGCCCCGGAAGTCCATCCTGAAGTCACGCAGCCGGGAGAACAGCGTC
TGCAGCGACACCAGCGAGAGCAGCGCCGACCCGGAGGAGCGCCGCGGGCTACTGCGGGGC
CTCAGCTGGGAGGAGGCGGCGTGCAGCGACGCCGGCGAGAGCATCCCGGAGGAGGAGCAG
GAGGGCCAGCCGCGGGGCGCGCCCCCCCTGGCGGGGCCGCCCGAGGCCTTCTCTGGAACC
GTGGTAGAAAAGGACGTGCCCTGCGCCCCTCGCCCGGCCGGGGCGCACCCGCTGCTGCCC
CCCATTCCCGAGCGGAAGGAACTTCTGTCGGAGGCCTCAACGAAGAGGGTTTCCAAGTTC
AGAGCTGCCAGGTTGCAG
>PtVa
ATGCCAGGAAAACTCGTTCATACTAATGAAGTCACCGTTTTACTGGGGGACAATTGGTTT
GCAAAGTGCTCAGCAAAGCAGGCCGCGGGCTTGGTCGAACACCGGAAAGAACATGTTAGA
AAAACAATAGATGATTTAAAAAAAGTGATGAAAAATTTTGAATCCAGAGTTGAATTTACA
GAAGATTTGCAGAAAATGAGTGATGCTGCAGGTGATATTGTTGACATAAGAGAAGAAATT
AAAAGTGATTTTGAATTTAAGGCAAAACACCGAATTGCTCATAAACCTCACTCCAAACCC
AAAACTTCAGATATTTTCGAAGCAGATTTTGCAAATGTCAAGTCCAAGGATTCACTTGCT
GATAAGGACCTGTGGGCTCGACTTGAGGAACTGGAAAGACAAGAACAATTGCTGGGCGAA
CTCGATAGTAAGCCTGATACTGTGATTGCAAATGGGGAAGAGACAACATCTTCTGAAGAG
GAGAGGGAAGATGATTCCGTACCAAGGGTCCGAATAAATACTGGAAAAACCACTTTAAAA
TTCAGTAAGAAAGAAGAAGCCAAACGGAAGCGGAAGAGCAGTGGCGGCGGACACTGGGCC
CAGGAGCTGCCCACGATCCGGACGCCTGCCGACGTTTACAGAGTCTTTGTGGACGTCGTG
AACGGGGAGTACATCCCTCGGAAGTCGATCCTGAAGTCTCGCAGCAGAGAGGACAGTGTC
TGCAGTGACACCAGTGAGAGCAGTGCTGACTTCGATGACAGACGTGGGCTTTCGAGGAGC
ATTAGCTGTGACGAGGCCACTTGTAGTGACACCAGTGAGAGCATTTTGGAAGAGGAACAG
CACGAAAACCATCAAAAGAAGCCACCCGTAACAGGGTCGCCTGAGGCTTTCTCTGGAACC
GTAATAGAAAAAGAACTTCCCTCCCCACCTCACCCAGCCGTGGCTCACCCCGTGCTCTCC
ACCATCCCGGAACGAAAAGAGGTCCCGTCAGGAGTGTCGGCAAAGAGGGTTTCAAAGTTC
AAAGCTGCCAGATTGCAG
>RhFe
ATGCCAGGAAAACTTGTCCATACTAATGAAGTTACTGTTTTACTTGGGGACAATTGGTTT
GCAAAGTGCTCAGCAAAGCAGGCAGTGGGCTTAGTTGAGCACCGGAAAGAACACGTAAGA
AAAACAATAGATGATTTAAAAAAAGTGATGAACAATTTTGAATCCAGAGTTGAATTTACA
GAAGATTTGCAGAAAATGAGTGATGCTGCAGGTGATATTGTTGACATAAGAGAAGAAATT
AAAAGTGACTTCGAATTTAAAGCAAAGCACCGAATTGCTCACAAACCTCACTCCAAACCC
AAAACTTCAGATATTTTTGAAGCAGATTTTGCAAATGTACAATCCAAGGGTTTGCTTGCT
GACGAGGGGCTGTGGGCTCGACTTGAAGAACTGGAGAGACAAGAAGAATTGCTGGGCGAA
CTTGACAGTAAGCCTGATGCTGTGATTGCAAATGGAGAAGACACAACATCTTCTGAAGAG
GAGAAGGAGGAGACTTCTGTACCAAGGGTCCGAATAAATACTGGAAAAACCACTTTAAAA
TTCAGTAAGAAAGAAGAAGCCAAACGTAAACGAAAAAACAGCTCAGGCGGTCACTGTTCC
CAGGAGCTGCCCACCATCAGGACGCCTGCCGACATTTACAGAGTTTTTGTTGATCTTGTG
AATGGAGAATATGTCCCTCGGAAGTCCATCCTGAAGTCTCGCAGCAGAGAAGACAGTGTT
TGCAGTGACACCAGTGAGAGCAGTGCCGACCTCGATGACCGACGTGGCCTTTGGAGGAGC
ATCAGCTGTGAAGAGGCCACTCACAGTGACACCAGTGAGAGCATTTTGGAAGAGGAACAG
CAAGAAAATCATCAAAAGAAATCGCCGGTAACTGGAACACCTGAGGCTTTTTCTGGAACT
GTGATAGAAAAAGAATTTTCCTCAGCACCACACCCAGCTGGGGCTCATCCTGTGCTACCC
ACCATTCCGGAACGCAGAGAAGTCCTGTCAGAAGTGTCAACAAAGAGGGTTTCAAAGTTC
AAAGCTGCCAGACTGCAG
>RoAe
ATGCCAGGAAAACTTGTTCATACTAATGAAGTCACCGTTTTACTGGGGGACAATTGGTTT
GCAAAGTGCTCAGCAAAGCAGGCCGCGGGCTTGGTTGAACACAGGAAAGAGCATGTAAGA
AAAACAATAGATGATTTAAAAAAGGTGATGAAAAATTTTGAATCCAGAGTTGAATTTACA
GAAGATTTGCAGAAAATGAGTGATGCTGCAGGTGATATTGTTGACATAAGAGAAGAAATT
AAAAGTGATTTTGAATTTAAAGCAAAACACCGAATTGCTCATAAACCTCACTCCAAACCC
AAAACTTCAGATGTTTTTGAAGCAGATTTTGCAAATGTCAATTCTAAGGATTCACTTGCT
GATAAGGACCTGTGGGCTCGACTTGAGGAACTGGAAAGACAAGAAGAATTGCTGGGCGAA
CTCGATAGTAAGCCTGATACTGTGATTGCAAATGGGGAAGATACAACGTCTTCCGAAGAG
GAGAGGGAAGATAATTCTGTACCAAGGGTCCGAATAAATACTGGAAAAACAACTTTAAAA
TTCAGTAAGAAAGAAGAAGCCAAACGGAAGCGGAAGAGCAGCGGCGGCGGACACTGGGCT
CAGGAGCTGCCCACGATCCGGACACCTGCCGACGTTTACAGAGTCTTTGTCGACGTCGTG
AATGGGGAGTACGTCCCTCGGAAGTCGATCCTGAAGTCTCGCAGCAGAGAGGACAGTGTC
TGCAGCGACACCAGTGAGAGCAGCGCTGACTTCGACGACCGGCGCGGGCTTCCAAGGAGC
GTCAGCTGTGACGAGGCCACTTGTAGCGACACCAGTGAGAGCATTTTGGAAGAGGAACAG
CAGGAAAGTCATCAAAGGAAACCGCCTGTAACAGGGACACCTGAGGCTTTCTCTGGAACT
GTAATAGAAAAAGAACTTCCCTCCCCACCTCACCCAGCCATGGCTCACCCCGTGCTCTCC
ACCATCCCGGAGCGAAAAGAGGTCCTGTCAGGAGTGGCAGCAAAGAGGGTTTCAAAGTTC
AAAGCTGCCAGATTGCAG
