# Supplementary material for: Positively selected genes in the hoary bat (Lasiurus cinereus) lineage: prominence of thymus expression, immune and metabolic function, and regions of ancient synteny
Source: PeerJ. 2022 Mar 17;10:e13130. doi: 10.7717/peerj.13130 (PMC8934532; doi:10.7717/peerj.13130)
Supplement: Supplemental Information 3 — Initially tested orthogroups that have been edge-trimmed as described in the Methods. [file peerj-10-13130-s003.zip › original.trimmed/trimmed-OG0002188.fas]

>EpFu
GAACTTCTGGTCCAAGTGTGTCAGTTCAGCAATGTTCTCCGAAAACAGGGCATTCGGAAG
GGTGACCGAGTGGCCATCTACATGCCCATGATACCAAAGCTTGTGGTAGCAATGCTGGCA
TGTGCTCGCCTTGGGGCTCTCCACTCCATTGTGTTTGCAGGCTTTTCTGCAGAGTCTCTA
TGTGAGCGGATCCTGGATTCCAGTTGCAGCCTTCTCATCACTGCAGATGCGTTCTACAGA
GGGGAAAAACTTGTGAAACTGAAGGAACTGGCTGATGAGGCCCTGGAGAAGTGTCGGGAG
GTGAGATGCTGCATTGTGGTCAAGCACACAGGTCAGATCTCCTGGAATGAGGGGGTTGAC
TTGTGGTGGCACGAACTCATACACGAGGCAGAGGATGTGTGTGAGCCTGAGTGGTGTGAT
GCCGAGGACCCGCTCTTCATCCTGTATACCAGTGGCTCCACAGGCAAACCCAAGGGTGTG
GTACACACAGTTGGAGGCTACATGCTCTATGTGGCCACAACCTTCAAGTATGTGTTTGAC
TTCCATGCAGAGGATGTGTTCTGGTGCACAGCAGACATTGGCTGGATCACTGGCCATTCC
TATGTCACCTACGGACCAATGGCCAACGGTGCCACCAGTGTTTTGTTTGAAGGGATCCCC
ACATACCCGGACGTGAGCCGCATGTGGAGTATTGTGGACAAGTACAAGGTGACCAAGTTT
TACACAGCACCTACAGCTATCCGCCTGCTCATGAAGTTTGGAGATAAGCCTGTCACCAAG
CATAGCCGGTCCTTACAGGTATTAGGCACAGTAGGAGAACCCATTAACCCTGAGGCCTGG
TTGTGGTACTACCAGGTAGTAGGTGCCCAACGCTGCCCTATTGTGGACACCTTCTGGCAG
ACAGAGACAGGTGGCCATATGCTGACCCCCCTCCCTGGTGCAACACCCATGAAGCCTGGT
TCTGCTACCTTTCCATTCTTTGGTGTAGCTCCTGCAATCCTGAATGAGTCTGGGGAAGAA
TTGGAAGGTGAAGCGGAAGGCTATCTGGTATTCAAGCAGCCCTGGCCAGGGATCATGCGC
ACCGTCTATGGGGATCATGAACGCTTTGAGACCACCTACTTTAAGAAGTTCCCTGGGTAC
>HiAr
GAACTTTTGATCCAAGTGTGTCAGTTCAGCAATGTTCTCCGAAAACAGGGCATTCGGAAG
GGCGACCGAGTGGCTATTTACATGCCCATGATACCGAAGCTTGTGGTAGCCATGCTGGCA
TGTGCCCGCATTGGGGCTCTTCACTCCATTGTGTTTGCAGGCTTCTCTGCAGGGTCTCTA
TGTGAACGGATCCTGGATTCCAGTTGCAGCCTTCTCATCACTACAGATGCCTTCTACAGG
GGGGAAAAGCTTGTGAACCTGAAGGAGCTGACTGATGAGGCCCTGGAGAAATGTCGGGAG
GTGAGATGCTGCATTGTGGTCAAGCACACAAGTCAGATCCCTTGGAACGAGGGGGTTGAC
TTGTGGTGGCATGAACTCATAAAGGAGGCAGGGGATGAGTGTGAGCCTGAGTGGTGTGAT
GCTGAGGACCCGCTCTTCATCCTGTACACCAGTGGCTCCACAGGCAAACCCAAGGGTGTG
GTACACACAGTTGGAGGCTACATGCTCTACGTGGCCGCAACCTTCAAGTATGTGTTTGAC
TTCCACCCGGAGGACGTGTTCTGGTGCACAGCAGACATTGGCTGGATCACTGGCCATTCC
TATGTCACCTATGGGCCACTGGCCAACGGCGCCACCAGTGTTTTGTTTGAGGGGATCCCC
ACATACCCGGACGTGAGCCGCCTGTGGAGCATCGTGGACAAGTACAAGGTGACCAAGTTC
TACACAGCACCCACAGCTATCCGCCTGCTCATGAAGTTTGGAGATGAGCCCGTCACCAAG
CATAGCCGGTCCTTAAAGGTGCTAGGAACTGTGGGTGAACCCATCAACCCCGAGGCCTGG
CTGTGGTACCACCGGGTGGTGGGTGCCCAGCGCTGCCCCATCGTGGACACCTTCTGGCAG
ACGGAGACAGGTGGCCATATGCTGACGCCTCTCCCTGGTGCCATACCCATGAAGCCTGGT
TCTGCTACCTTCCCGTTCTTTGGTGTAGCTCCTGCAATCCTGAATGAGTCTGGGGAAGAG
TTGGAAGGTGAAGCTGAAGGTTATCTGGTATTCAAGCAGCCCTGGCCAGGGATCATGCGC
ACAGTCTATGGGAATCACGAACGCTTTGAGAACACCTACTTTAAGAAGTTCCCTGGGTAC
>LaCi
GAACTTCTGGTCCAAGTGTGTCAGTTCAGCAATGTTCTCCGAAAACAGGGCATTCGGAAG
GGTGATCGAGTGGCCATCTACATGCCCATGATACCAAAGCTTGTGGTAGCAATGCTGGCA
TGTGCTCGCCTTGGGGCTGTCCACTCCATTGTGTTTGCAGGCTTTTCTGCAGAGTCTCTA
TGTGAGCGGATCCTGGATTCCAGTTGCAGCCTTCTCATCACTGCAGATGCCTTCTACAGA
GGGGAAAAACTTGTGAAACTGAAGGAACTGGCTGATGAGGCCCTGGAGAAGTGTCGGGAG
GTGAGATGCTGCATTGTGGTCAAGCACACAGGTCAGATCTCCTGGAATGAGGGGGTTGAC
TTATGGTGGCATGAACTCATACATGAAGCAGGGGATGTGTGTGAGCCTGAGTGGTGTGAT
GCCGAGGACCCGCTCTTCATCCTATACACCAGTGGCTCCACAGGCAAACCCAAGGGTGTG
GTACACACAGTTGGAGGCTATATGCTCTATGTGGCCACAACCTTCAAGTACGTGTTTGAC
TTCCATGCAGAGGATGTGTTCTGGTGCACAGCAGACATTGGCTGGATCACTGGCCATTCT
TATGTCACCTACGGACCAATGGCCAACGGTGCCACCAGTGTTTTGTTTGAGGGGATCCCC
ACATACCCGGACGTGAGCCGCATGTGGAGTATTGTGGACAAGTACAAGGTGACCAAGTTT
TACACAGCACCTACAGCTATCCGCCTGCTCATGAAGTTTGGAGATAAGCCTGTCACCAAG
CATAGCCGGTCCTTACAGGTATTAGGTACAGTAGGAGAACCCATTAACCCTGAGGCCTGG
TTGTGGTACTACCAGGTAGTAGGTGCCCAACGCTGCCCTATTGTGGATACCTTCTGGCAG
ACAGAGACCGGTGGCCATATGCTGACCCCCCTCCCTGGTGCAACACCCATGAAGCCTGGT
TCTGCTACCTTTCCATTCTTTGGTGTAGCTCCTGCAATCCTGAATGAGTCTGGGGAAGAG
TTGGAAGGTGAAGCGGAAGGCTATCTGGTGTTCAAGCAGCCCTGGCCAGGGATCATGCGC
ACCGTCTATGGGGATCATGAACGCTTTGAGACCACCTACTTTAAGAAGTTCCCTGGGTAT
>MyLu
GAGCTTCTCCGCCAGGTCTGCAAGACCGCTCACGTCCTCAAGCAGATGGGCGTCCAGAAG
GGCGACACTGTTGCGATCTACCTTCCCATGATTCCGGAGGCACTCGTCGCATTCCTTGCC
TGCGCGCGTATCGGTGCCGTGCACTCCGTCGTTTTCGCTGGTTTCTCGGCCGATTCCCTG
CGCGACCGTGTCAACGACGCCAAGTCCAAGGTTGTCATCACCAGCGACGAGGGCAAGCGT
GGAGGAAAGGTTATTGCCACCAAGAAGATTGTGGACGACGCACTCAAGCAGTGCCCAAAT
GTCACCAGCTGCCTGGTTTACCAGCGCACCGGAGATGTCCCATGGACCACCGGTAGAGAT
TGGTGGTGGCATGAGGAGGTCGAGAAGTGGCCCGCCTACATTGCCCCAGAGCCAATGAAC
TCCGAGGATCCTCTGTTCCTCCTCTACACCTCTGGTTCCACTGGTAAGCCAAAGGGCCTC
ATGCACAGCACCGGTGGCTACCTTCTCGGTGCGGCTATGACTGGAAAGTACGTCTTCGAT
ATCCATGATACCGACAAGTTCTTCTGTGCTGGTGATGTCGGATGGGTTACCGGCCACACC
TACGTTGTCTACGCACCACTGCTCCTTGGTATTGCCACGGTCGTCTTCGAGGGAACCCCC
GCGTACCCCAACTTCTCCAGATACTGGGATACCATTGAAAAGCACGGCATCACTCAATTC
TACGTCGCACCCACCGCCCTGAGACTGCTCAAGCGCGCCGGCGACCAGCACATCACCGCT
CAGATGAAGACCCTCCGTGTTCTCGGAACGGTCGGTGAGCCAATCGCTCCTGATGTGTGG
AAGTGGTACCACGACACCGTCGGAAAGAAGGAGTGCCAGGTTGTTGATACCTACTGGCAA
ACCGAGACCGGCTCCCACGTCATCACCCCGCTTGCTGGCGTTACCCCCACCAAGCCCGGC
AGTGCCTCCCTTCCATTCTTCGGCATCGAGCCTGCCATCATTGACCCTTCTGGCAAGGAG
GTCGCTGGCGATGTCGAGGGCGTTCTTGCCTTCAAGCACGCCTGGCCCAGCATGGCCCGC
ACTGTCTGGGGTGCGCACAAGCGTTACATGGAGACCTACCTGACCGTGTACCCAGGATAC
>PhDi
GAACTTCTGGTCCAAGTGTGTCAGTTCAGCAACGTTCTCCGAAAACAGGGCATTCGGAAG
GGCGACCGAGTGGCCATCTACATGCCCATGATACCGAAGCTTGTGGTAGCAATGCTGGCA
TGTGCTCGTCTTGGGGCTGTGCATTCCATTGTGTTTGCAGGCTTCTCTGCAGAGTCTCTA
TGTGAACGGATTCTGGATTCCAATTGCAGCCTTCTCATCACTGCAGATGCCTTCTACAGG
GGGGAAAAGCTTGTGAGCCTGAAGGAACTGGCTGATGAGGCCCTGGAGAAGTGTCGGGAG
GTGAGATGCTGCATTGTGGTCAAGCACACAGGTCAGATCCCTTGGAATGAGGATGTTGAC
TTGTGGTGGCATGAACTCATGCAGGACGCAGAGGATGAGTGTGAGCCTGAGTGGTGTGAT
GCTGAGGACCCGCTCTTCATCCTGTACACCAGTGGCTCCACAGGCAAACCCAAGGGTGTG
GTGCACACAGTTGGAGGCTACATGCTCTATGTGGCCACAACCTTCAAGTATGTGTTTGAC
TTCCATCCGGAGGACGTGTTCTGGTGCACAGCAGACATTGGCTGGATCACTGGCCATTCC
TACGTCACCTATGGGCCACTGGCCAATGGTGCCACCAGTGTTTTGTTTGAGGGTATCCCC
ACATACCCGGACGTGAGCCGCATGTGGAGCGTTGTGGACAAGTACAAGGTGACCAAGTTC
TACACAGCACCTACAGCTATCCGCCTGCTCATGAAGTTTGGAGATAAGCCTGTCACCAAG
TATAGCCGGTCCTTACAGGTGTTGGGCACGGTAGGTGAACCCATCAACCCTGAGGCCTGG
CTATGGTACTACCAGGTAGTAGGCGACCAGCGCTGCCCCATCGTGGACACCTTCTGGCAG
ACGGAGACCGGTGGCCATATGCTGACGCCCCTCCCTGGTGCAACACCCATGAAGCCTGGT
TCTGCTACCTTCCCATTCTTTGGTGTAGCTCCTGCAATCCTGAATGAGTCTGGGGAAGAG
TTGGAAGGTGAAGCCGAAGGCTATCTGGTATTCAAGCAGCCCTGGCCAGGGATCATGCGC
ACAGTCTATGGGAATCATGAACGCTTTGAGGCCACCTACTTTAAGAAGTTCCCTGGGTAC
>PtVa
GAACTTCTGGTTCAAGTGTGTCAGTTCAGCAATGTTCTCCGAAAACAGGGCATTCGGAAG
GGCGATCGAGTGGCCATCTACATGCCCATGATACCAAAGCTTGTGGTAGCCATGCTGGCA
TGTGCCCGCCTTGGGGCTCTGCACTCCATTGTGTTTGCAGGCTTCTCTGCAGAATCTCTA
TGTGAACGGATCCTGGATTCCAGCTGCAGCCTTCTCATCACTACAGATGCCTTCTACAGG
GGGGAAAAGCTTGTGAACCTGAAGGTGCTGGCTGATGAGGCCCTGGAGAAGTGTCGGGAG
GTGAGATGCTGCATTGTGGTCAAGCACACAGGTCAGATCTCCTGGAACGAAGGGATTGAC
TTGTGGTGGCATGAACTCATGCAGGGGGCAGGGGATGAGTGTGAGCCTGAGTGGTGTGAT
GCTGAGGACCCGCTCTTCATCCTGTATACCAGTGGCTCCACAGGCAAACCCAAGGGTGTA
GTACACACAGTTGGAGGCTACATGCTCTACGTGGCCACAACCTTCAAGTACGTGTTTGAC
TTCCACGCAGAGGACGTGTTTTGGTGCACAGCAGACATTGGCTGGATCACTGGCCATTCC
TATGTCACCTATGGGCCACTGGCCAATGGTGCCACCAGTGTTTTGTTTGAGGGGATCCCT
ACATACCCGGATGTGAGCCGCCTGTGGAGCATTGTGGACAAGTACAAGGTGACTAAGTTC
TACACAGCACCCACAGCTATCCGTCTGCTCATGAAGTTTGGAGATGAGCCTGTCACCAAG
CATAGCCGGTCCTTACAGGTGCTAGGCACAGTGGGTGAACCCATCAACCCTGAGGCCTGG
CTGTGGTATCACCGAGTAGTAGGTGCCCAGCGCTGCCCCATCGTGGACACCTTCTGGCAG
ACAGAGACAGGTGGCCATATGCTAACCCCCCTCCCTGGTGCCATACCTATGAAGCCTGGT
TCTGCTACCTTCCCATTCTTTGGTGTAGCTCCTGCAATCCTGAATGAGTCTGGGGAAGAG
TTGGAAGGTGAAGCTGAAGGTTACCTGGTGTTCAAGCAGCCCTGGCCAGGGATCATGCGC
ACGGTCTATGGGAATCATGAACGCTTTGAGACCACCTACTTTAAGAAGTTCCCTGGATAC
>RhFe
GAACTTCTGGTCCAAGTATGTCAGTTCAGCAATGTTCTCCGAAAACAGGGCATTCGGAAA
GGCGACCGAGTGGCCATTTACATGCCCATGATACCGAAGCTTGTGGTAGCCATGCTGGCA
TGTGCCCGCCTTGGGGCTCTTCACTCCATTGTGTTTGCGGGCTTCTCTGCAGAGTCTCTG
TGTGAACGTATCCTGGATTCCAGTTGCAGCCTTCTCGTCACTACAGATGCCTTCTACAGG
GGGGAAAAGCTTGTGAACCTGAAGGAGCTGACTGACGAGGCCCTGGAGAAGTGTCGGGAG
GTGAGATGCTGCATTGTGGTCAAGCACACAGGTCAGATCCCCTGGAACGAGGGGGTTGAC
TTGTGGTGGCACGAACTCATGCAGGAGGCAGGGGATGAGTGTGAGCCTGAGTGGTGTGAC
GCTGAGGACCCGCTCTTCATCCTGTACACCAGCGGCTCCACAGGCAAACCCAAGGGTGTG
GTACACACAGTGGGGGGCTACATGCTCTATGTGGCCACAACCTTCAAGTATGTATTTGAC
TTCCACGCGGAGGACGTGTTCTGGTGCACAGCAGACATTGGCTGGATCACTGGCCATTCC
TATGTCACCTATGGGCCACTGGCCAACGGCGCCACCAGTGTTTTGTTTGAGGGGATCCCC
ACATACCCGGATGTGAGCCGCCTGTGGAGCATCGTGGACAAGTACAAGGTGACCAAGTTC
TACACAGCACCCACAGCTATCCGCCTGCTCATGAAGTTTGGAGATGAGCCCGTCACCAAG
CATAGCCGGTCCTTAAAGGTGCTAGGAACAGTGGGTGAACCCATCAACCCCGAGGCCTGG
CTGTGGTACCACCGGGTGGTGGGTGCCCAGCGCTGCCCCATCGTGGACACCTTCTGGCAG
ACAGAGACGGGTGGCCATATGCTGACTCCCCTCCCTGGTGCCATCCCCATGAAGCCTGGT
TCTGCTACCTTCCCGTTCTTTGGTGTAGCTCCTGCAATCCTGAATGAGTCTGGGGAAGAG
CTGGAAGGTGAAGCTGAAGGTTATCTGGTGTTCAAGCAGCCCTGGCCAGGGATCATGCGT
ACCGTGTATGGGAATCACGAACGCTTTGAGACCACCTACTTTAAGAAGTTCCCTGGGTAC
>RoAe
GAACTTCTGGTTCAAGTGTGTCAGTTCAGCAATGTTCTCCGAAAACAGGGCATTCGGAAG
GGCGACCGAGTGGCCATCTACATGCCCATGATACCAAAGCTTTTGGTAGCCATGCTGGCA
TGTGCCCGCCTTGGGGCTCTGCACTCCATTGTGTTTGCAGGCTTCTCTGCAGAATCTCTG
TGTGAACGGATCCTGGATTCCGGCTGCAGCCTTCTCATCACTACAGATGCCTTCTACAGA
GGAGAAAAGCTTGTGAACCTGAAGGAGCTGGCTGATGAGGCCCTGGAGAAGTGTCGGGAG
GTGAGATGCTGCATTGTGGTCAAGCACACAGGTCAGATCTCCTGGAACGAAGGGATTGAT
CTGTGGTGGCATGAACTCATGCAGGGGGCAGGGGATGAGTGTGAGCCTGAGTGGTGTGAT
GCTGAGGACCCGCTCTTCATTCTGTATACCAGTGGCTCCACAGGCAAACCCAAGGGTGTA
GTACACACAGTTGGAGGCTACATGCTCTACGTGGCCACAACCTTCAAGTACGTGTTTGAC
TTCCACGCGGAGGATGTGTTTTGGTGCACAGCAGACATTGGCTGGATCACTGGCCATTCC
TATGTCACCTATGGGCCACTGGCCAATGGTGCCACCAGTGTTTTGTTTGAGGGGATCCCC
ACATACCCGGATGTGAGCCGCCTGTGGAGCATTGTGGACAAGTACAAGGTGACCAAGTTC
TACACAGCACCCACAGCTATCCGTCTGCTAATGAAGTATGGAGATGAGCCTGTCACCAAG
CATAGCCGGTCCTTACAGGTGCTAGGCACGGTGGGTGAACCCATTAACCCCGAAGCCTGG
CTGTGGTACCACCGAGTAGTAGGTGGCGAGCGCTGCCCCATCGTGGACACCTTCTGGCAG
ACAGAGACAGGTGGCCATATGCTAACTCCACTCCCTGGTGCCATACCTTTGAAGCCTGGT
TCTGCTACCTTTCCGTTCTTTGGTGTAGCTCCTGCAATCCTGAATGAGTCTGGGGAAGAG
CTGGAAGGTGAAGCTGAAGGTTACCTGGTGTTCAAGCAGCCCTGGCCAGGGATCATGCGC
ACAGTCTATGGGAATCATGAACGCTTTGAGACCACCTACTTTAAGAAGTTCCCTGGGTAC
