# Supplementary material for: Positively selected genes in the hoary bat (Lasiurus cinereus) lineage: prominence of thymus expression, immune and metabolic function, and regions of ancient synteny
Source: PeerJ. 2022 Mar 17;10:e13130. doi: 10.7717/peerj.13130 (PMC8934532; doi:10.7717/peerj.13130)
Supplement: Supplemental Information 3 — Initially tested orthogroups that have been edge-trimmed as described in the Methods. [file peerj-10-13130-s003.zip › original.trimmed/trimmed-OG0002190.fas]

>EpFu
ATTGACTTAACCCGAGAAACCAGACCGAGGCCAAAGGATCGCAGTGCAATCTGTGTGATT
GACCTGACAAGAACCGAGGAAGAAAACAGACCTATTGCCACTCTTGATTTGACTCTGGAA
CCCGTTGCTCCTTCCCAGAAGGAGTCAACCAATCTTCAAACATGTGGCAGCCTCTCCAGC
AAAGAGGCGATGGAAGGGCGGGTGGACAGAAGCTCTTGGCCCGCAGCCCGGAGAATCATT
AACAGCGATCCTGTGGATTTGGACCTTTTGGAGGAAACCGCATTTGTAGGCTCCCAACCC
GCTACATCCGTCAGTGGGGACTCTGTTTATCCAGCACAGCCGAACTGTAGCTCCACCCCA
TTCAAAGATGACTTCAGCTTCTTATCCAGCCTAGAGCTATCTTCAGATGTTCACTCCCTC
TCCCCAATAAGCAATAATGGTAACAGCAGCAATCAAAGGGTGCCCTTGCCATGCCCACAG
CAAGATGTACCATGCCCACCACGAGCCTCCTCCTGCCCACCACGAGCCTTGTCGTGCCCA
TCACAACCTGCGCAGTGCCAACTACAAGCTTTGCCTAACCTGCCTCAAGAAATGCCATGC
CTTCCACCTCAGGACTCATGGCACCCTCAGCACTTACCATGCCCATCTCAAGACTCACTC
TGCCCGTCTCTGGGCCTACCTCAACAAGAAGTGGCACACGTGCAAGATGTGCCCCAGTCA
TCAGGAGACATGTCACAGTCACCACGAGATACACCGCGGTCACCAAGAGATACACCGCGG
TCACCAAGAGATACACCACGGTCACCAAGCTATGTACCGCAATCACCAGATGCACCGCAG
TCACCTGGAGACATGCCACCCTTGCCAGGAGACAGGCCTGACTCTACCCCAAATGATGTA
CAGAACCATGACACTCCTATGGATATCTCAGGTCCATCTTCTCCAAGCTGCTCGCTCAGC
CCACAGTCTCCACAGTCTAAAACTTCCTTAGAGAAAATTCCCTGGCTCTCTGTCACAGAA
ACTCCAGCCAGAAAGGGGATATCAATGTCAGAGCCTGCCAACCCCGGGTCTGCCCACATA
TCCCCAGCAGTGTTGTACAACAGACCATGCCTGCATAGACTGAAGTACTTCTTACGACCT
CCGGTGCATCACCTCTTCTTCCAGACACTAATACCCGATAAAGACATGAGAGAGAACAGG
GGTCAAAAATTAGAACCCATCCCCCATCGAAGACTAAGAATGGTAACAAACACCATTGAA
GAAAATTTCCCCCTGGGGACGGTGCAGTTTTTGATGGACTTTGTGTCACCCCAGCATTAC
CCACCCAGAGAAATTGTGGCTCACATCATCCAGAAAATCCTGCTCAGTGGCTCTGAGACC
GTGGATGTCCTGAAGGAGGCCTACATGCTCCTCATGAAAATTCAACAGCTCCACCCAGCT
AATGCCAAGACAGTGGAGTGGGACTGGAAGCTGCTCACGTACGTCATGGAGGAAGAGGGA
CAGCATCTGCCCGGGCGCGTCCTTTTCCTGCGTTACGTGGTGCAGACCCTGGAGGATGAC
TTCCAGCACACCCTGAGGAAGCAGCGACAGCACCTGCAGCAGTCCATCGCCAACACGGTG
CTGTCCTGCGACAAGCAGCCCCACAATGTCAGAGATGTGATCAAGTGGTTGGTTAAAGCG
GTGACCGAAGGCGGATTAACTCAGCCCCCAAATGGGAGTCATACCTGTTCGGGAACAGGC
ACCATGAAGGCCAGCAGCAGCCACGCTTCTCAGCCTGCTCTGACGAAGAACACCACTCAG
GTGATTGTGTGCCAGCTGCAGAGGATGCTGTCCATAGCCGTGGAGGTGGACAGGACCCCC
ACCTGCAGCTCCAATAAAATCGCCGAGATGATGTTTGGGTTTGTGCTGGACATTCCGGAG
AGGAGTCAGAGG
>HiAr
ATTGACTTAACGAGAGAAACCAGACCAAGGGCAAAAGATCGCAATGGACTCTGTATAATT
GACCTGACAGGGACTGAGGAAGAAAATAGACCTATTGCCACTCTTGATTTGACTCAAGAA
GCTGTGGCTCCCTCCCAGAAGGTGCCAGCCAGTCTTCAAACATGTGCCAGCCTCTCCAGC
AAAGAGGTGATGGAAGGACGGGTGGACAGAAGCTCCTGGCCCACAGCAAGGAGAGTCATT
AACAGTGATCCTGTGGATGTGGACCTTTTGGAAGAAACCATATTTGAAGGTCCCCAACCC
CCTACATCCGTCAGTGGGGACTCTGTTTATCCAGCAGAGCCAAACTGTAGCTCAACCACA
TTCAAAGGTGGCCTCGGCTTTTTGGCCAGCCTAAGAACATCTTCAGATGTTCACTCCCTT
TCCCCAACAAGCAATAATGAGAACAGCAGCAATCGGAGGGCACCCTTGCCATGCCCACAG
CAAGATGTGCCATGCCCACCGCGAGCCTCCTCATGCCCGCCACGAGCCTTGTCATGCTCA
TCACAAACTGTGCAGTGCCCACTACAAGCTTTGCCTCACCTGCCTCAAAAAGTGCCATGC
CCTCCATCTCAAGACTCATGGCATCCTCAACACTCGCCAAGGCCACCTCAAGACTCACTC
TGCCCACCTCTGGGCCTACCTCAACAAGGTGTGGCACACTTTCAGAACATAGCACAGTCA
CAGGGAGACATGTCACTGTCACCAGGAAACGTGTCACAGTCATCAGGAGATGTGCCACAG
CCACCTAGAGATGTGCCACAGCCACCTAGAGAAGTCCCACACTTACCAGACAGGCCTCAC
ATGCCAGGAGACTCGACACACTTACCACGAGACAGGTCTGACTGTTCCCGAAATGATATG
GAGAACCCTGACCCCGCTATGGATGTCTCAGCTCCACCCTCTCTGAGCTGCACACCCAGG
ACACTGTCTCCACAGTCTGAAACTTCCTCAGAGAAAGTTCCTTGGCTCTTTGCCACAAAA
ACCCCAGCCAGAAAAGAGACATCCCTGTCAGAGCCTGCCATCCCCGGGTCTGGCCAGGTG
ACCCCACAAAGTTTGTACAACAAACCATGCCTGCACCGACTGAAGTACTTCTTACGGCCT
CCCGTTCATCACCTCTTCTTCCAGACGCTAGTACCCGATAGAGACACCAGAGAGAGCAAG
GGTCAAAAATTAGAACCCATCCCTCATCGAAGACTAAGAATGGTAGCAAATACCATTGAA
GAAAATTTTCCCCTGGGGACTGTGCAGTTTTTGATGGACTTTGTGTCACCCGAGCATTAC
CCACCCAGAGAAATTGTGTCTCACATCATCCAGAAAATCCTGCTCAGTGACTCTGAGGCT
GTGGATATCCTAAAGGAGGCCTACATGCTTCTCATGAAAATTCAACAGCTACATCCAGCT
AATGCCAAGACAGTGGAATGGGACTGGAAGCTGCTCACTTATGTCATGGAGGAAAAGGGA
CAGCATCTGCCTGGACGACTCCTGTTTCTGCGCTACGTAGTCCAGACCCTGGAAGATGAC
TTCCAGCAGATACTGAGGAAGCAGCGACAGCACCTGCAGCAATCCATTGCAAGCACCATG
CTGTCCTGTGACAGGCAGCCCCACAATGTCAGGGATGTGATCAAGTGGTTGGTCAAAGTG
GTAACTGAAGACGGATTACCTCAGCCCCCCAATGGGAATCAGACCTCTTCACGAACAGGA
ACCTTGAAGGCTAGCAGTAGCTACCCTTGTCAGCCAAACCTGACAAAGAACACCACTCAG
CTGGTTGTCTGCCAGCTGCAGAGGATGCTGTCCATCGCTGTGGAGGTAGACAGGACCCCC
ACCTGCAGCTCCAATAAGATCGCTGAGATGATGTTTGGCTTCGTGCTGGACATTCCCGAG
AGGAGTCAGAGA
>LaCi
ATTGACTTAACCAGGGAGACCAGGCCGAGGCCGAAGGATCGCAGTGCCATCTGTGTGATT
GACCTGACACGGACGGAGGAGGAAACCAGACCTATCGCCACTCTTGACTTGACTCTAGAA
CCCGTTGCTCCTTCCCAGAAGGAGTCGACCAGTCTTCAAACATGCACCGGCCTCTCCAGC
AAAGAGGCGATGGAGGGGCAGCTGGGCAGGAGCGCCTGGCCTGTAGCTCGGAGGATCATT
AACAGTGACCCGGTGGATTTGGACCTTTTGGAGGAAACCGCCTTCCGAGGCTCCCGACCC
CCTGCATCCATCGGTGGGGACTCAGTCTATCCAGCTCAGCCGAACTGTAGCTCCGCCGCC
TTCAAAGATGACCTGAGCTTCTTGTCCAGCCTAGAGCTGTCTTCAGATGTCCACTCCCTC
TCCTCACTGAGCAATAACGCAAACAGCAGCAATCAGCGGGTGCCCTTGCCGTGCCCACAG
CAAGATGTACCATGCCCACCGCGAGCCTCCTCCTGCCCACCACGAGCCTTGTCGTGCCCT
TCACAACCTGCACAGTGCCAACTACAGGCCTTGCCTGACCTGCCTCAAGAAATGCCATGC
CTTCCACCTCAGGACTCCTGGCATCCTCCGCACTTACCGTGCCCATCTCAAGGCTCACTC
TGCCCGTCTCTGGGCCTACCTCAAGAAGAAGTGGCACGCCTTCAAGAAGTGCCACAGTCC
TCAGGAGACACGTCACAGTCACCAAGAGATACACTGCGGTCACCAAGAGACACACCGCGG
TCACCAAGAGATACACCAAGATCACCAAGAAGTACACCACAGTCGCCGGGTGCACCCCCG
TCACCTGGAGACATGCCAAACTTGCTAGGAGACAGGCCTGACTCTACCCCAAATGATGTA
CGGAACCATGACACTCCTATGGATGTCTCAGGTCCTTCTTCTCCCAGCTGCTCTCTCAGC
CCCCAGTCTCCGCAGTCTAAAACTTCCTTAGAGAAAATTCCCTGGCTCTCTGTCACAGAC
ACTCCAGCCAGAAAGGAGATACCAACGTCAGAGCCTGCCAACCCCGGGTCTGCCCACATA
AAACCAGCAGTGTTGTACAACAGACCATGCCTGCATAGACTGAAGTACTTCTTACGACCT
CCAGTGCATCACCTCTTCTTCCAGACACTAATCCCCGATAAAGATATGAGAGAGAACAAG
GGTCAGAAATTAGAGCCCATCCCCCATCGGAGACTCAGAATGGTGACAAACACCATTGAA
GAGAACTTTCCCCTGGGGACGGTGCAGTTTCTGATGGACTTCGTGTCACCCCAGCATTAC
CCACCCAGAGAAATTGTGGCGCACATCATCCAGAAGATCCTGCTCAGCGGCTCTGAGACC
GTGGACGTGCTGAAGGAGGCCTACATGCTCCTCATGAAAATTCAACAGCTCCATCCAGCG
AATGCCAAGACGGTGGAGTGGGACTGGAAGCTGCTCACGTACGTCATGGAGGAAGAGGGA
CAGAGCCTGCCGGGGCGAGTCCTGTTCCTGCGCTACGTGGTGCAGACCCTGGAGGACGAC
TTCNNNNNNNNNNNNNNNNNNNNNNNNNNNNNNNNNNNNNNNTCCATCGCCAGCGCGGTG
CTGTCCTGTGACCGGCAGCCCCGCAACGTCAGAGATGTGATCAAGTGGTTGGTGAAGGCA
GTGACCGAAGCCGGGTTAACTCAGCCCCCCAACGGGAGTCACGCCTGTCCGGGACCGGGC
GCCACGAGGGCCAGCAGCAGCCACGCCTCTCAGCCCGCGCTGACGAAGAACACCGCTCAG
GTGATTGTGTGCCAGCTGCAGAGGATGCTGTCCATCGCCGTGGAGGTGGACAGGACGCCC
ACCTGCAGCTCCAATAAAATTGCCGAGATGATGTTTGGGTTTGTGCTGGACATTCCGGAG
AGGAGTCAGAGA
>MyLu
ATTGACTTAACCAGAGAAACCAGACCAAGGCCAAAGGATCGCAATGCAATCTGTGTGATT
GACCTGACAAGAACTGAGGAAGAAAACAGACCTATTGCCACTCTTGACTTGACTCTAGAA
CCCGTTGCTCCTTCCCAGAAGGAGTCAACCAATCTTCAAACATGTGCCAGCCTTTCCAGC
AAAGAGGCGATGGAAGGGCGGGTGGGCAGAAGCTCTTGGCCTGCGGCACGGAGAATCATT
AACAGCGACCCTGTGGATTTGGACCTTTTGGAGGAAACCACATTTGAAGGCTCCCAACCC
CCTGCATCCATCAGTGGGGACTCTGTTTATCCAGCACAGCCGAACTGTAGCTCAACTGCA
TTCAAAGATGACTTCAGCTTCTTGGCAGGCCTAGAGCTATCTTCAGATGTTCACTCCCTC
TCCCCAGTGAGCAATAATGGTCACAGCAGCAATCACAGGGTGCCCTTGCCATGCCCACAG
CAAGATGTACCATGCCCACCACGAGCCTCCTCCTGCCCACCACGAGCCTTGTCGTGCCCA
TCACAACCTGTGCAGTGCCAACTACAAGCTTTGCCTAACCTGCCTCAAGAAATGCCATGC
CTTCCACCTCAGGACTCATGGCATCCTCAACATTTACCATGCCGACCTCAAAACTCACTC
TGCCCGTCTCTGGGCCTACCTCAACAAGATGTGGCACACCTGCAAGATATGCCACAGTCA
TCAGGAGACATGTCACAGTCACCAAGAGATGCATCACAGTCACCAAGAGATACACCACAG
TCACCAAGAAGTACACCACGGTCACCAAGAGGTGTGCCACAGTCACCTGATGTGCCACCA
TCACCTGGAGACATGCCACACTTGCCAGGAAACAGGCCTAACTCTCCCCCAAATGATGTA
CAGAACCATGACACTCCTATGGATGTCTCAGCTCCGTCTTCTCCAAGTTGCTCTCTCAGC
CCACAGTCTCCACAGTCTAAAACTTCCTTAGAGAAAATTCCCTGGCTCTCTGTCCCAGAA
ACTCCAGCCAGAAAGGAGATAGCAATGTCAGAGCCTGCCAACCCCGGGTCTGCCCACATA
ACACCACCAGTGTTGTACAACAGACCCTGCCTACATAGACTGAAGTACTTCTTACGACCT
CCGGTGCATCACCTCTTCTTCCAGACACTAATACCCGATAAAGACGTAAGAGAGAACAAG
GGTCAAAAATTAGAACCCATCCCCCATCGAAGACTAAGAATGGTAACAAACACCATTGAA
GAAAATTTTCCCCTGGGGACGGTGCAGTTTTTGATGGACTTTGTGTCACCCCAGCATTAC
CCACCCAGAGAAATTGTGGCTCACATCATCCAGAAAATCCTGCTCAGCAGCTCTGAGTCC
GTGGACGTCCTAAAGGAGGCCTACATGCTTCTCATGAAAATTCAACAGCTCCATCCAGCT
AACGCCAAGACCGTGGAGTGGGACTGGAAGCTGCTCACGTACATCATGGAGGAAGAGGGA
CAACATCTGCCTGGGCGAGTCCTTTTCCTGCGTTATGTGGTACAGACCCTGGAAGATGAC
TTCCAGCACATCCTGCGGAAGCAACGCCAGCACCTGCAGCAGTCCATTGCAAACATGGTG
CTGTCCTGTGACAAGCAGCCCCACAACGTCAGAGATGTGATCAAGTGGTTGGTTAAAGCG
GTGACGGAAGGTGGATTAACTCAGCCCCCAAATGGGAGTCATACCTGTTCGGGAACAGGC
ACCATGAAGGCCAGCAGTAGCCACGCTTCTCAGCCTCCTCTGACGAAGAACACCACTCAG
GTGATTGTGTGCCAGCTGCAGAGGATGCTGTCCATAGCCGTGGAGGTGGACAGGACCCCC
ACCTGCAGCTCTAATAAAATTGCCGAGATGATGTTTGGGTTTGTGCTGGACATTCCGGAG
CGGAGTCAGAGG
>PhDi
ATCGACTTAACCCGGGAGAGCAGACCGAGGCCCAAGGATCGCGGCGGGATCTGTGTGATC
GACCTGACGACCACTGAGGACGAAGCCAGACCCATCGCCACTTTCGACTTGACCCTAGAG
CCTGTTACTCCTCCCCAGAAGGAGTCGGCCAACCCTCACACGTGTCCCGGCCTCTCCAGC
AAGGAGGCGAGGGAAGGGCGGGCGGACAGAAGCTCGTGGCCCGGGGCACGGAGGATCATT
AACAGCGACCCCGTGGATGTGGACCTCTGGGAAGAGACCGCATTCGAAGACCCCCAGCCC
TCTCCATCCGTCAGCGGGGACTCTGTTCAGCTAGCAGAGCCGAACTGCAGCTCGACCACG
TTCAAAGGGGACCTCGGCTTCTTGGCCGGCCTGCAGCCATCTTCAGACGTCCACCCCCTC
TCCCCGGTGAGCAATAATGGTGGCGGCGGCAGTCAGAGGGCGCCCTTGGTGTGCCCACAG
CAAGATGCACTGTGCCCACCACGAGCCTCCTCGTGCCCACCCCGAGCCTTGTCGTGCCCA
TCAGAAGCTGTGCAGTGCCAACTACAAGCTTTGCCTAACCTGCTTCAAGAAGTGCCATGC
CCTCCACCTCAGGACTCGTGCCATCCTCAGCACTCACCAAGCCCACCTCAGGACTCACAC
TGCCCACCTCTGGGCCTACCTCAACCAGACGTGGCATACCTGCAGGATGTGCCACAGTCA
TCAGGAGACACGTCACAGTTACCAGGTGATGCACTGCAGTCACCTGCAGACAAGCCACAG
TCACCAAGAGGCATGCCGCAGCCACCTGGCAAAATCTCACACTTACCCGATGTGCCACAC
TCGCCTGGAGACATGCCACGCTGGCCAGGAGGCGGGCCCGACCCTCCCCCAGACGACGCA
CAGAACTGCGACACCCCCATGGACGTCTCGGCTCCCTCCTCTCCGAGCTGCGCCCCCAGC
CCTCAGTCTCCGCCGTCCGAAACCTCCTTACACCCAGTCCCGTGGCTCTCGGTCACCGAA
GCTCCGGCCAGAACGGAGATGGCCCTGCCGGGGCCCGCCGACCCCGGGCCCGCCCAGGTG
GCGCCCAGCGCGCTGTACAACAGGCCCTGCCTGCACAGACTGAAGTACTTCCTGCGGCCG
CCGGTGCACCACCTCTTCTTCCAGACGCTGATCCCCGACAAAGACGTGAGAGAGAGCAAG
GGTCAAAAGCTGGAGCCCATCCCCCATCGAAGACTGAGGATGGTGACAAACACCATCGAA
GAGAACTTCTCCCTGGGCACCGTGCAGTTCCTGATGGACTTCGTGTCGCCCCAGCACTAC
CCACCCCGCGAGATCGTGGCCCACATCGTGCAGAAGATCCTGCTCAGTGGCTCGGAGCCG
GCCGACGTGCTCAAGGAGGCCTACATGCTCCTCATGAAAATCCAACAGCTCCATCCAGCC
AATGCCAAGACAGTGGAGTGGGACTGGAAGCTGCTCACTTACGTCATGGAGGAAGAGGGG
CAGAGCCTGCCGGGGCGAGTCCTCTTCCTGCGCTACGTGGTGCAGACGCTGGAGGACGAC
TTCCAGCAGACCCTGAGGAAGCAGCGGCAGCACCTGCAGCAGTCCATCGCCAACACGGTG
CTCTCCTGCGACAGGCAGCCCCACAACGTCAGGGACGTGATCAAGTGGCTGTTCCGAGCG
GTGACGGAAGGCGGGTTACCCCCACCCCTGCCTGGGGGTCACGCCTCGGCGGGAGCAGGC
GTCTCGAAGGCCAGCAGCAGCCACCCCTCGCAGCCGGCCCTGACGAAGAACACCACGCAG
GTGGTCGTGTGCCAGCTGCAGCGCATGCTGTCCATAGCCGTGGAGGTGGACCGCACGCCC
ACCTGCAGCTCCAACAAAATCGCCGAGATGATGTTCGGGTTTGTGCTGGACATCCCGGAG
AGGAGTCAGAGA
>PtVa
ATTGACTTAACCAGAGAAGCCAGACCGAGGGCAAAGGAGCGCAGTGGGCTCTGTGTGATT
GACCTGACGAGAACTGAGGAAGAAAACAGACCTATCGCCACCCTTGACTTGACTATAGAA
CCTGTCGCTCCCTCCCAGAAGGAGCCAGCCAGTCTTCAGACAAGTGCAAGCCTCTCCAGC
AAAGAGGTGACAGAGAGGTGGGTGGACAGAAGTGCTCGGCCTGCGGCCCGGAGAATCATT
AACAGCGATCCTGTGGACCTGGAACTTTTGGAAGAAACTGTATTCGAAGGTCCCCAACCC
CCTCCGTCCATCCATGAGGACTCTGTTTATCCAGCAGAGCCAAACTGTAGCTCAACCACA
TTCAAAGGTGACCTCGGCTTCTTGGCCAGCCTCCAGCTATCATCAGATGTTCATTCCCTC
TCCCCAGAAAGCAATAATGGTAGCAGCAGCAATCAAAGGGCACCCTTGCCATGCCCACAG
CAAGATGTGCCATGCCCACCGCGAGCTTCCTCATGCCCACCGCGAGCCTTGTCATGCCCA
TCACAAACTGCGCAGTGCCACCTGCAAGCTTTGCCTCGCCTGCCTCAAGAAGCGCCATGT
CCTCCACCTCAAGACTCACGGCAACCTCAACACTTACCAAGCCCACCTCAACACTCACTC
TGCCCAACTCTGGGCTTACCTCAACAAGATGTGGCACATCTGCAAGACATGCCACGATCA
CCGGGTGACATGTCGCAGCCACCAGAAAACATGCAACACTCATCAGGAGACGTGCCACAG
TCACCAAGAGATATGCCACATCCACCTAGAGAAGTCTCACACTTACCGGACATGCCGCCC
TTACCTGGACACTCGCCTCACTTACCGCGCGACAGGCCTGACTCTCCCCAAAATGACATA
CGGAATGGCGACATTCCTATGGACATCTCCGCTCCACCCTCTCCAAGCTGCTCGCCTAGC
CCAGAGTCCCCGCGGTCTGAAACGTCCTTAGAGAAAGTTCCCTGGCTCTCTGCCACAGCA
CCTCCGGCCAGAAAAGAGATTTCCCCATCAGAGCCTGCCAACCCCGGGCCTGCCCAGGTA
ACGCCAGAAGGGTTGTACAGCAGACCATGCCTGCATAGGCTGAAGTACTTCTTACGACCT
CCAGTGCATCACCTCTTCTTCCAGACACTAGTACCCGATAAAGACCTAAGAGAGAGTAAA
GGTCAAAAATTAGAACCCATCCCTCATCGAAGGCTAAGAATGGTAACAAACACCATTGAA
GAAAATTTTCCCCTGGGGACTGTGCAGTTTTTGATGGACTTTGTGTCACCCCAGCATTAC
CCACCCAGAGAAATCGTGTCTCACATCATCCAGAAAATTCTGCTCAGTGACTCTGAGACC
GTGGATGTCCTGAAGGACGCCTACATGCTGCTCATGAAAATTCAACAGCTTCATCCAGCT
AATGCCAAGACAGTGGAGTGGGACTGGAAGCTGCTCACTTACGTCATGGAGGAAGAGGGC
CAGAACCTGCCCGGGCGACTCCTATTTCTGCGTTACGTCGTGCAGACCCTGGAAGATGAC
TTCCAGCAGATCCTGAGGAAGCAGCGGCAGCACCTGCAGCAATCCATTGCAAGCACCGTG
CTGTCCTGTGACAAGCAGCCCCACAATGTCAGGGACGTCATCAAGTGGCTGGTGAAAGTG
GTAACGGAGGACGGATTGACTCAGCCGCCGAATGGGAGTCAGACCTCTTCAGGGGCCGGA
ATCCTGAAGGCCAGCAGTAGCCATCCTCTCCAACCGGACCTGGCAAAGAACGCTGCTCAG
CTGATTGTGTGCCAGCTGCAGAGGATGCTGTCCATAGCCGTGGAGGTGGACAGGACCCCC
ACCTGCAGCTCCAATAAAATCGCCGAGATGATGTTTGGGTTTGTGCTGGACATTCCTGAG
AGGAGTCAGAGG
>RhFe
ATTGACTTAACGAGAGAAACCAGATCCAGAGCAAAGGATCGCAATGGACTCTGTGTAATT
GACCTGACGAGGACTGAGGATGATAACAGACCTATTGCCACTCTTGACTTGACTCTAGAA
GCTGTTGCTCCTTCCCAGAAGGAGCCGACCAGTCCTCAAACATGTGCCAGCCTCTCCAGC
AAAGAGGTGATGGAAGGGCGGGTGGACAGAAGCTCCCGGCCCACAGCTCGCAGAATCATT
CACAGTGATCCTGTGGATTTGGACCTTTTGGAAGAAACCATATTTGAAGCTCCCCAACCC
CCTACATCCATCAGTGGGGACTCTGTTTATCCATGTGAGCCAAACTGTAGCTCAACCACA
TTCAAAGGTGACCTCGGCTTCTTGGCCAGCCTACAGCTATCTTCAGATGTTCACCCCCTC
TCCCCAACAAGCAATAATGGTAGCAGCAGCAATCGAAGGGCACCCTTGCCATGCCCACAG
CAAGATGTGCCTTGCCCACCACGGGCCTCCTCGTGCCCGCCACGAGCCTTGTCATGCCCA
TCACAAACCGTGCAGTGCCCGCTACAAGCTTTGCCTCACCTGCCTCAAGAAGTGCCATGC
CCTCCACCTCAAGACTCATGGCGTCCTCAACACTCGCCAAGGCCACCTCAAGACTCACTC
TGCCCACTTCTGGGCCTACCTCAACAAGATGTGGCACATTTGCAAGACATGTCACAGTCA
CAGGGAGACATGTCACAGTCACCAGGAAACATGTCACAGTCATCGGGAGATGTGCCTCAG
CCACCAAGAGACATGCCACAACCACCTAGAGAAGTCCCACACTTACCAGACCGGCCACAC
GTGCCGGGAGACGTGCCACACTTACCACGAGACAGGCCTGATTCTCCCCAAAATGATACC
GAGACCCCTGACCCTCCTATGGATGTCTCAGTCCCACCCTCTCCACGCTGCGTGCCCAGC
CCACCGTCTCCACAGTCTGCAACTTCCTTAGAGAAAGTTCCGTGGCTCTCTGCCACAGAA
ACACCAGGCAGAAAAGAGATATCCCTATCAGAGCCTGCCATCGCCGGGTCTGGCCAGGTG
GCCCCAGAAGGTGTGTACAACAAACCGTGCCTGCATAGACTGAAGTACTTCTTACGACCT
CCGGTGCATCACCTCTTCTTCCAGACACTAGTTCCCGATAAAGACATAAGAGAGAGCAAG
GGTCAAAAATTAGAACCCATCCCTCATCGAAGACTAAGAATGGTAACAAACACCATTGAA
GAAAATTTTCCGCTGGGGACTGTGCAGTTTTTGATGGACTTTGTGTCACCCGAGCATTAC
CCACCCAGAGAAATTGTATCTCACATCATCCAGAAAATCCTGCTCAGTGACTCTGAGGCC
GTGGACGTCCTAAAGGAGGCCTACATGCTTCTCATGAAAATTCAACAGTTACATCCAGCT
AATGCCAAGACAGTGGAGTGGGACTGGAAGCTGCTCACTTATGTCATGGAAGAGGAGGGA
CAAAATCTGCCTGGGCGACTCCTGTTTCTGCGTTATGTCGTCCAGACCCTGGAAGATGAC
TTCCAGCAGATACTGAGGAAGCAACGACAGCACCTGCAGCAATCCATTGCAAGCACCATG
CTGTCCTGTGACAGGCAGCCCCACAACATCAGGGATGTGATCAAGTGGTTGGTCAAAGTG
GTAACTGAAGATGGATTAACTCAGCCCCCAAATGGGAGCCAGACCTCTTCACGAACAGGA
ATCTTGAAGGCCAGCAGTAGCCATCCATGTCAGCCTAACCTGACAAAGAACACCACTCAG
CTGATTGTCTGCCAGCTGCAGAGAATGCTGTCCATCGCCGTGGAGGTAGACCGGACCCCC
ACCTGCAGCTCCAATAAAATCGCTGAGATGATGTTTGGGTTTGTGCTGGACATTCCTGAG
AGGAGTCAGAGA
>RoAe
ATTGACTTAACCAGAGAAGCCAGACCGAGGGCAAAGGAGCGCAGTGAGCTCTGTGTGATC
GACCTGACGAGAACTGAGGAAGAAAACAGACCTATCGCCACCCTTGACTTGACTCTAGAA
CCTGTCGCTCCCTCCCAGAAGGAGCCAGCCAGTCTTGAGACAGGTGCCAGCCTGTCCAGC
AAAGAGGTGACTGAGAGGTGGGTGGACAGAAGCGCTCGGCCCGCGGCCCGGAGAATCATT
AACAGCGATCCTGTGGACCTGGAACTTTTGGAAGAAACTGTATTGGAAGGTCCCCAACCC
CCTCCGTCCATCCATGGGGACTCTGTTTATCCAGCAGAGCCAAACTGTAGCTCAGCCACA
TTCAAAGGTGACCTCGGCTCCCTGGCCAGCCCACAGCTGTCGTCAGATGTTCACTCCCTC
TCCCCAAAAAGCAATAAAGCTAGCAGCAGCAATCAAAGGGCACCCTTGCCATGCCCACAG
CAAGATGTGCCGTGCCCACCACGAGCTTCCTCATGCCCACCGCGAGCCTTGTCCTGCCCA
TCACAAACCACACAGTGCCACCTGCAGGCTTTGCCTCGCCTGCCTCAAGAAGCACCACGT
CCTCCACCCCAAGACTCAGGGCAACCTCGACACTTACCAACCCCACCTCAACACTCACTC
TGCCCAACTCTGGGCTTACCTCAACAAGATGTGGCACACCTGCAAGACATGCTACGGTCA
CCAGGAGACATGTCACAGTCACCAGAAAACATGCAACAATCATCGGGAGACGTTCCACAG
TCACCAAGAGGCATGCCGCATCCACCTAGAGAAGTCCCACCCTTACCGGACATGCCACCC
TTCCCTGGACACTCGCCTCACTTAGCACACGACAGGCCTGACTCTCCCCAGCATGACCTG
CAGAACGGCGACACTCCTATGGACATCTCCGCTCCATCCTCTCCAAGCTGCTCACCTAGC
CCAGAGTCCCCAGAGTCTGAAACTTCCTTAGAGAAAGTTCCCTGGCTCTCTGTCACCGCA
CCTCCAGCCAGAAAAGAGGTATCCCCATCAGAGCCTGCCAAGCCCGGGCCTGCCCAGGTA
ACGCCAGAAGGGTTGTACAGCAGACCTTGCCTGCACAGGCTGAAGTACTTCTTACGACCT
CCAGTGCATCACCTCTTCTTCCAGACACTAATACCTGATAAAGACCTAAGAGAGAGCAAA
GGTCAAAAACTAGAACCCATCCCTCATCGAAGGCTAAGAATGGTAACAAACACCATTGAA
GAAAATTTCCCCCTGGGGACTGTGCAGTTTTTGATGGACTTTGTGTCACCCCAGCATTAC
CCACCCAGAGAAATCGTGTCTCACATCATCCAGAAAATTCTGCTCAGTGACTCTGAGACC
GTGGATGTCCTGAAAGACGCCTACATGCTGCTCATGAAAATTCAACAGCTTCATCCAGCT
AATGCCAAGACAGTGGAGTGGGACTGGAAGCTGCTCACTTACGTCATGGAGGAAGAGGGC
CAGAACCTGCCCGGGCGGCTGCTGTTTCTGCGTTACGTCGTGCAGACCCTGGAAGATGAC
TTCCAGCAGATCCTGAGGAAGCAGCGGCAGCACCTGCAGCAATCCATCGCAAGCACCGTG
CTGTCCTGTGACAAGCAGCCCCACAATGTCAGGGACGTCATCAAGTGGCTGGTGAAAGTG
GTAACCGAGGACGGATGGACTCAGCCGCCGAATGGGAGTCAGACCTCTTCAGGGGCCGGA
GTGCTGAAGGCCGGCAGTAGCCATCCCCTCCGACCCGACCTGGCGAAGAACGCCGCTCAG
CTGATCGTGTGCCAGCTGCAGAGGATGCTGTCCATAGCCGTGGAGGTGGACAGGACCCCC
ACCTGCAGCTCCAATAAAATCGCCGAGATGATGTTTGGGTTTGTGCTGGACATTCCTGAG
AGGAGTCAGAGG
