# Supplementary material for: Positively selected genes in the hoary bat (Lasiurus cinereus) lineage: prominence of thymus expression, immune and metabolic function, and regions of ancient synteny
Source: PeerJ. 2022 Mar 17;10:e13130. doi: 10.7717/peerj.13130 (PMC8934532; doi:10.7717/peerj.13130)
Supplement: Supplemental Information 3 — Initially tested orthogroups that have been edge-trimmed as described in the Methods. [file peerj-10-13130-s003.zip › original.trimmed/trimmed-OG0002198.fas]

>EpFu
ATGGCACTGCCCCCCAGCCCCCTGGCCATGGAATATGTCAATGACTTTGACTTGATGAAG
TTTGAAGTAAAACGGGAACCTTCTGAGGGGCGATCTGGCACCCTCACAGCCTCACTGGGC
TCTACACCTTACAGCTCAGTGCCTCCTTCGCCCACTTTCAGTGAGGCAGGCATGCTGGGG
GCCACTGAGGGCCCCCGGCCAGGCCTGGAAGAGCTGTATTGGCTGGCCACTTTGCAGCAG
CAGGGGGCTGGGGAGGTACTGGGGCTGAGTCCTGAGGAGGCCGTGGAGCTGCTGCAGGGT
CAGAACCCAGTCCCTGTTGAGGGACCCCATGGCTATTACCCAGGGAGCTCAGAGGAGACA
GGAGCCCACAATGCCCAGCTGGCCGAGCGCTTTTCTGACGCGGCGCTGGTGTCGATGTCT
GTGCGGGAGTTAAACCGACAGCTGCGGGGCTGCGGGCGCGAGGAGGCGCTGCGGCTGAAG
CAGAGACGCCGCACGCTGAAGAACCGCGGG
>HiAr
ATGGCGCTGCCTCCTAGCCCCCTGGCCATGGACTATGTCAATGACTTTGACTTGATGAAG
TTTGAGGTAAAGCGAGAACCTTCTGAGGGGCGATCTGGCCCCTCCACAGCCTCACTGGGC
TCCACACCCTACAGCTCAGTGCCTCCTTCACCCACTTTCAGTGAGCCAGGCATGGTGGGG
GCCACTGAGGGGCCCCGCCCAGGCCTGGAAGACCTGTATTGGCTGGCTACCCTGCAGCAG
CAGGGAGCTGGGGAGACGCTGGGGCTGAGTCCCGAGGAGGCCGTGGAGCTGCTACAGGGT
CAGGGCCCAGTCTCTGTTGAGGGGCCCCATAGCTACTATCCAGGGAACCCAGAGGACACA
GGAACCCAGCATGCCCAGCTAGCCGAGCGGTTTTCTGACGCGGCGCTGGTGTCGATGTCT
GTGCGGGAGCTAAACCGACAGCTGCGGGGCTGCGGGCGCGACGAGGCACTGCGGCTGAAG
CAGAGGCGCCGCACGCTGAAGAACCGCGGG
>LaCi
ATGGCACTGCCTCCCAGCCCCCTGGCCATGGAATATGTCAATGACTTTGACTTGATGAAG
TTTGAAGTAAAACGGGAACCTTCTGAAGGGCGATCTGGCACCCTCACAGGCTCACTGGGC
TCTACACCTTACAGCTCAGTGCCTCCTTCACCCACTTTCAGTGAGGCAGGCATGCTGGGG
GCCACTGAGGGCCCCCGGCCAGGCCTGGAAGAGCTGTACTGGCTGGCCACTTTGCAGCAG
CAGGGGGCTGGGGAGGCACTGGGGCTGAGTCCTGAGGAGGCGGTGGAGCTGCTGCAGGGA
CAGAACCCAGTCCCTGTTGAGGGACCCCATGGCTATTACCCAGGGAGCTCAGAGGAGACA
GGAGCCCAGCATGCCCAGCTGGCCGAGCGCTTTTCTGACGCGGCGCTGGTGTCGATGTCT
GTGCGGGAGTTAAACCGACAGCTGCGGGGCTGCGGGCGCGACGAGGCGCTGCGGCTGAAG
CAGAGACGCCGCACGCTGAAGAACCGTGGN
>MyLu
ATGGCACTGCCTCCCAGCCCCCTGGCCATGGAATATGTCAATGACTTTGACTTGATGAAG
TTTGAAGTAAAACGGGAACCTTCTGAGGTGCGATCTGGCACCCTCACAGCCTCACTGGGC
TCAACACCTTACAGCTCAGTGCCTCCTTCACCCACTTTCAGTGAGCCAGGCATGCTGGGG
GCCACTGAGGGCCCCCGGTCAGGCCTGGAAGAGCTGTACTGGCTGGCCACTTTGCAGCAG
CAGGGGGCTGGGGAGGTCCTGGGGCTGAGTCCTGAGGAGGCCGTGGAGCTGCTGCAGGGT
CAGAACCCAGTCCCCGTTGAGGGGCCCCATGGCTACTACCCAGGGAGCTCAGAGGAGACA
GGAGCCCAGCATGCCCAGCTGGCCGAGCGCTTTTCTGACGCGGCGCTGGTGTCGATGTCT
GTGCGGGAGTTAAACCGACAGCTGCGGGGCTGCGGGCGCGATGAGGCGCTGCGGCTGAAG
CAGAGACGCCGCACGCTGAAGAACCGAGGG
>PhDi
ATGGCACTGCCTCCCAGCCCCTTGGCCATGGAATATGTCAATGACTTTGACTTAATGAAG
TTTGAGGTAAAGCGAGAACCTTCAGAGGGGCCATGTGGCCCCCTCACAGCCTCACTGGGC
TCCACTCCTTACAGCTCAGTGCCTCCTTCACCCACCTTCAGTGAGCCGGGCATGGTGGGG
GCCACTGAGGGATCCCGGCCAGGCCTTGAGGAGCTGTACTGGATGGCCACCCTGCAGCAG
CAGGGGGCTGGGGAGGCCCTGGGGCTGAGTCCTGAGGAGGCAGTGGAGCTGCTGCAGAGT
CAGAGCCCAGCCCCTGTTGAGGGGCCCCATAGCTACTATCCAGGGAGCCCAGAGGAGACA
GGAGGCCAGCATATCCAGCTGGCGGAGCGTTTTTCCGACGCCGCGCTGGTGTCGATGTCT
GTGCGGGAGTTAAACCGACAGCTTCGGGGCTGCGGGCGCGACGAGGCGCTGCGGCTGAAG
CAGAGGCGCCGCACGCTGAAGAACCGTGGG
>PtVa
ATGGCACTGCCTCCCAGCCCTCTGGCCATGGAATATGTCAATGACTTTGACTTGATGAAG
TTTGAGGTAAAGCGGGAACCTTCTGAGGGGCGATCTGGCCCCCCCACAGCCTCACTGGGC
TCCACACCGTACAGCTCAGTGCCTCCGTCACCCACCTTCAGTGAGTCTGGCATGGTGGGG
TCCACCGAGAGTCCCCGGCCTGGCCTGGAGGAGCTGTACTGGCTGGCCACCCTGCAGCAG
CAGGGGTCTGGGGAGGCGCTGGGGCTGAGTCCTGAGGAGGCGGCGGAGCTGCTGCAGGGT
CAGAGCCCAGTCCTTGTTGATGGGCCCCACGGTTACTACCCAGGGAGCCCAGAGGAGACA
GGAGCCCAACATGCCCAGCTGGCGGAGCGGTTTTCCGACGCTGCGCTGGTGTCGATGTCT
GTCCGGGAGCTAAACCGGCAGCTGCGGGGCTGCGGGCGCGACGAGGCACTGCGGCTGAAG
CAGAGGCGCCGCACGCTGAAGAACCGCGGG
>RhFe
ATGGCACTGCCTCCTACCCCCCTGGCCATGGAATATGTCAATGATTTTGACTTGATGAAG
TTTGAGGTAAAGCGGGAACCTTCGGAGGGGCGATCTGGCCCCTCCACAGCCTCACTGGGC
TCCACACCCTACAGCTCAGTGCCTCCTTCACCCACCTTCAGTGAGCCAGGCATGGCGGGG
GCCACTGAGGGCCCCCGATCAGGCCTGGAAGAGTTGTACTGGCTGGCCACCCTGCAGCAG
CAGGGGGCTGGGGAGACGCTGGGGCTGAGTCCTGAGGAGGCTGTGGAACTGCTACAGGGT
CAGGGCCCAGTCTCTGTTGAGGGGCCCCATAGCTACTACCCAGGGAGCCCAGAGGACACA
GGAGGCCAGCATGCCCAGCTAGCGGTGCGGTTTTCTGACGCGGCGCTGGTGTCGATGTCT
GTGCGGGAGCTCAACCGACAGCTGCGGGGCTGCGGGCGCGAAGAGGCTCTGCGGCTGAAG
CAGAGGCGCCGCACGCTGAAGAACCGCGGA
>RoAe
ATGGCACTGCCTCCCAGCCCTCTGGCCATGGAATATGTCAATGACTTTGACTTGATGAAG
TTTGAGGTAAAGCGGGAACCTTCTGAGGGGCGATCTGGCCCCCCCACAGCCTCACTGGGT
TCCACGCCCTACAGCTCAGTGCCTCCTTCACCTACCTTCAGTGAGTCAGGCATGATGGGG
TCCACCGAGAGTCCCCGGCCTGGCCTGGAGGAGCTGTACTGGCTGGCCACCCTACAGCAG
CAGGGGTCTGGGGAGGCACTGGGGCTGAGTCCTGAGGAGGCCGCGGAGCTGCTGCAAGGT
CAGAGCCCAGTCCCTGTTGATGTGCCCCATGGCTACTACCCAGGGAGCCCAGAGGAGGCA
GGAGCCCAACATGCCCAGCTGGCGGAGCGATTTTCCGACGCGGCGCTGGTGTCGATGTCT
GTCCGGGAGCTAAACCGGCAGCTGCGGGGCTGCGGGCGCGATGAGGCACTGCGGCTGAAG
CAGAGGCGCCGCACGCTGAAGAACCGCGGG
