# Supplementary material for: Positively selected genes in the hoary bat (Lasiurus cinereus) lineage: prominence of thymus expression, immune and metabolic function, and regions of ancient synteny
Source: PeerJ. 2022 Mar 17;10:e13130. doi: 10.7717/peerj.13130 (PMC8934532; doi:10.7717/peerj.13130)
Supplement: Supplemental Information 3 — Initially tested orthogroups that have been edge-trimmed as described in the Methods. [file peerj-10-13130-s003.zip › original.trimmed/trimmed-OG0002199.fas]

>EpFu
TTACTAAAAAACTATTATAAGTGGAGAGCAGAATGTCCCGAAATAAGTGCAGATCTCCAC
CCCAGAAGTATTCTTGGCCTTCTGAGGGCTGGCTACATTGGAGTCCTGAGAGACAGAGAC
CCCACCGGCAGCAAAGTTCTCATTTACAGAATCGCACACTGGGACCCGAAAGTGTTTACA
GTTTATGATGTATTCCGTTTAAGTCTAATCACATCCGAGCTTATTGTACAGGAGGTGGAG
ACCCAGCGGAACGGAATCAAGGCTGTCTTTGATCTGGAAGGCTGGCATTTTTCTCATGCT
TTTCAAATCACCCCATCTGTGGCCAAGAAGATTGCTGCTGTTCTTACAGATTCCTTTCCA
TTAAAAGTTCGTGGTATCCATTTGATAAATGAGCCAATAATTTTTCATGCTGTCTTTTCC
ATGATTAAACCATTCCTGACTGAAAAAATTAAGGAACGGATTCATATGCATGGGACCAAT
TTCAAACAAAGCTTACTTCAGCATTTCCCAGACATTCTTCCTCTGGAATATAGTGGCGAA
GGATTCTCCATGGAGGATGTTTGTCAAGAGTGGACAGATTTTGTAATGAAGTCTGAAAAT
TATCTCAGCAGTATTTCACAG
>HiAr
TTACTAAAAAACTATTATAAGTGGCGAGAAGAATGCCCAGAAATAAGTGCAGATCTACAC
CCTAGAAGTGTCCTTGGCCTTCTGGAGGCTGGCTACCTCGGAGTCCTGAGAGCCAGGGAC
CCCACCGGCAGCAAAGTTCTAATTTACAGAATTGCACACTGGGACCCCAAAGTTTTTACA
GCTTATGATGTATTTCGTTTAAGTCTTATCACATCCGAGCTTATTGTACAGGAGGTAGAA
ACCCAACGGAATGGTATCAAGGTTGTCTTTGATCTGGAAGGCTGGCATTTTTCTCATGCT
TTTCAAATCACCCCATCTGTAGCCAAGAAGATCGCTGCTGTTCTTACAGATTCCTTTCCA
TTAAAAGTTCGTGGTATCCATTTGATAAATGAGCCAATAATTTTCCATGCTGTCTTTTCT
ATGGTTAAGCCATTCCTGACTGAAAAAATTAAGGAACGGATTCATATGCATGGGATCAAT
TACAAACAAAGCTTACTTCAGCATTTCCCAGACATTCTTCCTCTGGAATATGGTGGTGAA
GAATTCTCCATGGAGGACATTTGTCAGGAGTGGAGAAATTTTATAATGAAGTCTGAAAAT
TATCTCAGCAGTATTTCACAG
>LaCi
TTACTAAAAAACTATTTTAAGTGGAGAGCAGAATGTCCCGAAATAAGTGCAGATCTCCAC
CCCAGAAGTATTCTTGGCCTTCTGAGGGCTGGCTACATTGGAGTCCTGAGAGACAGAGAC
CCCACTGGCAGCAAAGTTCTCATTTACAGAATCGCACACTGGGACCCAAAAGTGTTTACA
GCTTATGATGTATTCCGTGTAAGTCTAATCACATCCGAGCTTATTGTTCAGGAGGTGGAG
ACCCAACAGAATGGAATCAAGGCTGTTTTTGATCTGGAAGGCTGGCATTTTTCTCATGCT
TTTCAAATCACACCATCGGTAGCCAAGAAGATAGCTGCTGTTCTTACAGATTCCTTTCCA
TTAAAAGTTCGTGGTATCCATTTGATAAATGAGCCAATAATTTTTCATGCTGTCTTTTCC
ATGATTAAACCATTCCTGACTGAAAAAATTAAGGAACGGATTCATATGCATGGGACCAAT
TTCAAACAAAGCTTACTTCAGCATTTCCCAAACATTCTTCCTCTGGAATATGGTGGTGAA
GAATTCTCCATGGAGGATGTTTGTCAAGAGTGGACAGATTTTATAATGAAGTCTGAAAAT
TATCTCAGCAGTATTTCACAG
>MyLu
TTACTAAAAAACTATTATAAGTGGAGAGCAGAATGTCCTGAAATAAGTGCAGATCTCCAC
CCCAGAAGTATTCTTGGCCTTCTGAGGGCTGGCTACGTTGGAGTCCTGAGAGACAGAGAC
CCCACCGGCAGCAAAGTTCTCATTTACAGAATCGCACACTGGGACCCAAAAGTGTTTACA
GTTTATGATGTATTCCGTTTAAGTCTAATCACATCCGAGCTTATTGTACAGGAGGTCGAG
ACCCAACGGAACGGAATCAAGGCTGTCTTTGATCTGGAAGGCTGGCATTTTTCTCATGCT
TTTCAAATTACCCCATCTGTAGCCAAGAAGATTGCTGCTGTCCTTACAGATTCCTTTCCA
TTAAAAGTTCGTGGTATCCATTTGATAAATGAGCCAATAATTTTTCATGCTGTCTTTTCC
ATGATTAAACCATTCCTGACTGAAAAAATTAAGGAACGGATTCATATGCATGGGGCCAAT
TTCAAACAAAGCTTACTTCAGCATTTCCCAGACATTCTTCCTCTGGAATATGGTGGTGAA
GAATTCTCCATGGAGGATGTTTGTCAAGAGTGGACAGATTTTATAATGAAGTCTGAAAAT
TATCTCAGCAGTATTTCACAG
>PhDi
TTACTGAAAAACTATTCTAAGTGGAGAGAAGAATGTCCAGAAATAAGTGCAGATCTACAC
CCTGGCAGTGTTCTTGGCCTCCTGAGGGCGGGCTACCTTGGAGCCCTGAGAGCCAGGGAT
CCCACTGGCAGCAGAGTTCTCATTTACAGAATCGCATACTGGGACCCCAAAGTTTTTACA
GCTTATGATGTATTCCGTTTAAGTCTAATCACATCCGAGCTTATTGTGCAGGAGGTAGAA
ACCCAACGGAATGGAATCAAGGTTGTCTTTGATCTGGATGGCTGGCATTTTTCTCATGCT
TTTCAAATTACCCCAACTGTAGCCAAGAAGATTGCTGCTGTTCTTACAGATTCCTTTCCA
TTAAAAGTTCGTGGCATCCACTTGATAAATGCACCAATAATTTTTCATGCTGTCTTTTCC
ATGATTAAACCATTCCTGACTGACAAAATTAAGGAACGGATTCATATGCATGGGGCCAAT
TACAAACAAAGCTTACTTCAGCATTTCCCAGACATTCTTCCTCTGGAATATGGTGGTGAA
GGATTCTCCATGGAGGATATTTGTCAAGAGTGGACACATTTTGTAATGAAGTCTGAAAAT
TATCTCAGCAGTATTTCTCAG
>PtVa
TTACTAAAAAACTATTATAAGTGGAGAGCAGAATGTCCAGAAATAAGTGCAGATCTACAC
CCCAGAAGTATTCTTGGCCTTCTGAAGGCTGGCTACCTCGGAGTCCTGAGAGAGAGAGAC
CCCACCGGCAGCAAAGTTCTCATTTACAGAATCGCACACTGGGACCCCAAAGTTTTTACG
GCTTATGATGTATTTCGTGTAAGTCTTATCACATCCGAGCTTATTGTACAGGAGGTAGAA
ACCCAACGTAATGGTATCAAGGCTGTCTTTGATTTGGAAGGCTGGCATTTTTCTCACGCT
TTTCAAATTACCCCATCTGTAGCCAAGAAGATTGCTGCTGTTCTTACAGATTCCTTTCCA
TTAAAAGTTCGTGGTATCCATTTGATAAATGAGCCAATAATTTTCCATGCTGTCTTTTCC
ATGGTTAAACCATTCCTGACTGAAAAAATCAAGGGACGGATTCATATGCATGGGACTAAT
TACAAAGAAAGCTTACTTCAGCATTTCCCAGACATTCTTCCTCTGGAATATGGTGGCGAA
GATTTCTCCATGGAGGACATTTGTCAGGAGTGGACAAATTTTATCATGAAGTCTGAAAAT
TATCTCAGCAGTATTTCACAA
>RhFe
TTACTAAAAAACTATTATAAGTGGAGAGCAGAATGCCCAGAAATAAGTGCAGATCTACAC
CCTAGAAGTGTTCTTGGTCTTCTGAAGGCTGGCTATCTCGGAGTCCTGAGAGCCAGGGAC
CCCACCGGCAGCAAAGTTCTAATTTACAGAATCGCACACTGGGACACCAAAGTTTTTACC
GCTTATGATGTATTTCGTTTAAGTCTTATCACATCTGAGCTTATTGTACAGGAGGTAGAA
ACCCAACAGAATGGTATCAAGACTGTCTTCGATCTGGAAGGCTGGAATTTTTCTCATGCT
TTTCAAATTACCCCATCGGTAGCCAAGAAGATTGCTGCTGTGCTTACAGATTCCTTTCCA
TTAAAAGTTCGTGGTATCCATTTGATAAATGAACCAATAATTTTCCATGCTGTCTTTTCC
ATGATTAAACCATTCCTGACTGAAAAAATTAAGGAACGGATTCATATGCATGGGACCAAT
TACAAACAAAGCTTACTTCAGCATTTCCCAGACATTCTTCCTCTGGAATATGGTGGTGAA
GAATTCTCCATGGAGGACATTTGTCAGGAGTGGACAAATTTTGTAATGAAGTCTGAAAAT
TACCTCAGCAGTATTTCACAG
>RoAe
TTACTAAAAAACTATTGTAAGTGGAGAGCAGACTGTCCAGAAATAAGTGCAGATCTACGC
CCTAGAAGTATTCTTGGCCTTCTGGAGGCTGGCTACCACGGAGTCCTGAGAGATAGAGAC
CCCACTGGCAGCAAGGTTCTCATTTACAGGATCGCACACTGGGACCCCAAAGTTTTTACG
GCTTATGATGTATTTCGTGTAAGTCTTATCACATCCGAGCTTATTGTACAGGAGGTAGAA
ACCCAACGTAATGGTATCAAGGCGGTCTTTGATTTGGAAGGCTGGCATTTTTCTCACGCT
TTTCAAATTACCCCATCTGTAGCCAAGAAGATTGCTGCTGTTCTTACAGATTCCTTTCCA
TTAAAAGTTCGTGGTATCCATTTGATAAATGAGCCAATAATTTTCCATGCTGTCTTTTCC
ATGGTTAAACCATTCCTGACCGAAAAAATCAAGACACGGATTCATATGCACGGGACTAAT
TACAAAGAAAGCTTACTTCAGCATTTCCCAGACATTCTTCCTCTGGAATATGGTGGCAAA
GAATTCTCCATGGAGGACATTTGTCAGGAGTGGACAGATTTTATCATGAAGTCTGAAAAT
TATCTCAACAGTATTTCACAG
