# Supplementary material for: Positively selected genes in the hoary bat (Lasiurus cinereus) lineage: prominence of thymus expression, immune and metabolic function, and regions of ancient synteny
Source: PeerJ. 2022 Mar 17;10:e13130. doi: 10.7717/peerj.13130 (PMC8934532; doi:10.7717/peerj.13130)
Supplement: Supplemental Information 3 — Initially tested orthogroups that have been edge-trimmed as described in the Methods. [file peerj-10-13130-s003.zip › original.trimmed/trimmed-OG0002201.fas]

>EpFu
GATTCCAAAGAGTCTCTTCTGGAGAGTAATAAAAGGAAAGGCAGGTTAAAGAGCAAAGGA
AGCAAAAGGAAGAAAGAAGATCTTCAGGAAGTCGATGGGGAGATAGAAGCTGTCCTGCAA
AAGAAAGCTAAAGCCAGGGGGCTAGACTTCCAGACCTCCAGCGTGAAGTTTGAAGATGTT
GGAGGCAATGATGTGACACTAAAGCTCATACACATGCGTCACCCGGAGGTGTACCTGGGC
GTCACCCCCCCTCGTGGAGTTCTCCTTCATCTTGCACATATTGCTGGGGAACTTGACCTT
CCAATTCTCAAAGTAGCTGCTACAGAGATTGTGTCGGGAGTATCTGGAGAATCTGAACAG
AAGCTGAGAGAACTATTTGAACAAGCTCTGTCAAATGCTCCCTGTATCCTTTTCATTGAT
GAAATTGATGCCATTACCCCCAAAAGAGAAGTTGCTTCAAAAGATATGGAACGAAGAATT
GTAGCCCAGCTCCTAACCTGCATGGATGATCTGAATAATGTGGCTGCGACAGCTCAGGTC
CTGGTCATTGGAGCTACCAACCGGCCAGACTCGTTGGACCCTGCTTTGAGACGCGCAGGA
AGGTTCGACCAGGAAATATGCCTTGGTATCCCCGATGAAGCATCCAGGGAAAGAATACTT
CAGACGTTGTGCAGAAAACTAAGACTTCCTGAAACGTTCCATTTTCGTCACTTAGCACAC
CTCACGCCAGGCTTTGTTGGTGCAGATCTGATGGCACTCTGCCGCGAGGCAGCCATGTGT
GCCGTCAGCAGGGTCTTAATGCAGCTGCAGGAAGCACAGAAGAAAGAGCCTGAGACGGAA
GGCTTTCCATTTGAAGGAGGCCAGGAAGAAAGGATGGGAACTGAGCCCACTTCCACAGCA
CAGGATGAATTGCAAAGTCTGCTGAGGTTGCTAAGAAACCAGGATCCCCTCTCAGAGGAG
CAGCTGCAAGGACTGTGCATTGAGTTGAATGATTTCATTGTTGCTCTGTCCTCCGTCCAA
CCCTCTGCCAAAAGGGAAGGCTTTGTCACTGTCCCTAACGTGACATGGGCAGACATTGGT
GCCCTGGAAGACATTAGAGAGGAGCTCACCATGGCAATATTGGCACCAGTACGTAACCCA
GATCAGTTCCAAGCTCTCGGATTGGTGACTCCGGCCGGAGTCCTCCTCGCTGGTCCTCCC
GGCTGTGGGAAAACGCTGCTGGCGAAG
>HiAr
GATTCAAAAGAGTCTCTTCTGGAGAGTAATAAAAGGAAAGGCAGTTTAAAGAGCAAAGGA
AACAAAAGGAAGAAAGAAGATCTGCGGGAAGTGGATGGAGAAATAGAAGCTGTCCTGCAA
GAGAAAGCTAAAGCCAGGGGCCTAGAATTCCAGATCTCCAGCGTGAAGTTTGAAGATGTC
GGAGGCAATGATACAACATTAAAGGTTATTCGCATTCAGAATACCTCCATTTTCATTGGA
CCAACACAAAAAGATGACATTCTTCAGGAAGTTAGTCATTTTAAAAACGAACTTGACCTT
CCAATTCTGAAAGTAGCTGCTACAGAAATTGTATCTGGAGTATCTGGAGAATCGGAACAG
AAGCTGAGAGAACTGTTTGAACAAGCTGTGTCAAATGCACCCTGTATCCTTTTTATTGAT
GAAATTGATGCTATAACCCCCAAAAGAGAAGTTGCTTCAAAAGATATGGAACGAAGAATT
GTAGCCCAGCTCCTAACNNTCTTACTAGATCTGAATAACGTGGCTGCTACAGCTCGGGTC
CTAGTCATTGGAGCTACTAACCGGCCAGACTCCTTAGACCCTGCATTGAGACGTGCGGGA
AGGTTCGACCGGGAAATATGTCTCGGTATCCCAGATGAAGCATCCAGGGAAAGAATACTT
CAGACTTTGTGCAGAAAACTGAGACTTCCTGAAACGTTTCATTTTCGGCACTTGGCACAT
CTAACGCCAGGCTTTGTAGGTGCTGACCTGATGGCACTCTGCCGAGAGGCGGCCATGTGT
GCGGTGCATAGGGTCTTAATGAAGCTCCAGGAGCAGCGGGGGAAACATCCTGAGACTGAA
GGCCTGCCGTCGGAAGGAGGCCAGAAAGAAAGGGTTGGAGCTGAGCCCACTTCTAAAACA
CAGGATGAATTGCAAAGTCTGCTGAAGTTGCTAAGGAACCAAGATCCCCTCTCAGAGGAG
CAGCTGCAAGAGCTGTGCATTGAATTGAATGATTTCATTGTTGCTCTATCCTCAGTCCAA
CCCTCTGCCAAAAGAGAAGGCTTTGTCACTGTCCCTAATGTGACATGGGCAGATATTGGT
GCCCTGGAAGATATTAGAGAGGAACTCACCATGGCAATATTGGCACCAGTACGTAACCCA
GATCAGTTCCAAGCTCTTGGATTGATGAGTCCAGCTGGCATCCTCCTGGCTGGTCCTCCA
GGCTGTGGGAAAACTCTGCTGGCGAAG
>LaCi
GATTCCAAAGAGTCTCTTCTGGAGAGTAACAAAAGGAAAGGCAGGTTAAAGGGCAAAGGA
AGCAAAAGGAAGAAAGAAGAGCTTCAGGAAGTAGATGGAGAAATAGAAGCTATTCTACAA
AAGAAAGCTAAAGCCAGGGGGCTAGACTTCCAGACCTCCAACGTGAAGTTTGAAGATGTT
GGAGGCAATGATGCGACACTAAAGCTCATACACATGCGTCACCCGGAGGTGTACCTGGGC
GTCACTCCCCCTCGTGGGGTTCTCCTCCACCTTGCACACATTGCTGGGGAACTTGACCTT
CCAATTCTCAAAGTAGCTGCTACAGAGATTGTGTCTGGAGTATCTGGAGAATCTGAACAG
AAGCTGAGAGAACTATTTGAACAAGCTCTGTCAAATGCTCCCTGTATCCTTTTCATTGAT
GAAATTGATGCCATCACCCCCAAAAGAGAAGTTGCATCCAAAGATATGGAACGAAGAATT
GTAGCCCAGCTCCTAACCTGCATGGATGATCTGAATAACGTGGCTGCTACAGCTCAGGTC
CTAGTCATTGGAGCTACCAACCGGCCAGACTCGTTAGACCCTGCTTTGAGGCGGGCAGGA
AGGTTCGACCAGGAAATATGCCTTGGTATCCCTGATGAAGCATCCAGGGAGAGAATACTC
CGGACGTTGTGCAGAAAACTGAGACTCCCTGAAACGTTCCACTTTCGTCACTTAGCACAC
CTCACGCCGGGCTTTGTTGGGGCAGATCTGATGGCCCTCTGCCGAGGGGCAGCCATGTAT
GCCGTCAGCAGGGTCTTAATGCGGCTGCAGGAAGCTCAGGGCAAAGAGCCCGAGGCGGAA
GGCTTTCCATTAGAAGGGGGCCGGGGAGAAAGGATGGGACCCGAGCCCACGTACACAACA
CAGGATGAATTGCAAAGTCTGCTGAGGTTGCTAAGAAACCAGGATCCCCTCTCAGCGGAG
CAGCTGCAAGGACTGTGCATTGAGTTGAATGATTTCATTGTTGCTCTGTCCTCCGTCCAG
CCCTCTGCCAAAAGGGAAGGCTTTGTCACTGTGCCTAACGTGACATGGGCAGACATTGGT
GCCCTGGAAGATATTAGAGAGGAGCTCACCATGGCGATATTGGCACCAGTACGGAACCCA
GATCAGTTCCAGGCTCTCGGACTGGTGACTCCAGCCGGAGTCCTTCTCGCTGGTCCTCCT
GGCTGTGGGAAGACGCTGCTGGCGAAG
>MyLu
GATTCCAAAGAGTCTCTTCTGGAGAGTAACAAAAGGAAAGGCAGGTTAAAGAGCAGAGGA
AGCAAAAGGAAGAAAGAAGATCTTCAGGAAGTAGATGGAGAAATAGAAGCCGTCCTGCAA
AAGAAAGCTCAAGCCAGGGGGCTAGACTTCCAGACCTCCAGCGTGAAGTTTGAAGATGTG
GGAGGCAATGACGTGACACTAAAGCTCATACACATGCGTCACCCGGAGGTGTACCTGGGC
GTCACACCCCCTCGTGGAGTTCTCCTTCACCTTGCACATATTGCTGGGGAACTTGACCTT
CCAATTCTCAAAGTAGCTGCTACAGAGATTGTGTCTGGAGTATCTGGAGAATCTGAACAG
AAGCTGAGAGAACTGTTTGAACAAGCTGTGTCAAATGCTCCCTGTATCCTTTTTATTGAT
GAAATTGATGCCATTACCCCCAAAAGAGAAGTTGCTTCAAAAGATATGGAACGAAGAATT
GTAGCCCAGCTCCTAACCTGCATGGATGATCTGAATAATGTGGCTGCTACAGCTCAGGTC
CTAGTCATTGGAGCTACTAATCGGCCAGACTCGTTAGACCCTGCTTTGAGACGCGCAGGA
CGGTTCGACCAGGAAATATGCCTTGGTATCCCCGATGAAGCATCCAGGGAAAGAATACTT
CAAACGCTGTGCAGAAAACTAAGACTTCCGGAAACGTTCCATTTTCGTCACTTAGCACAC
CTCACGCCCGGCTTTGTTGGTGCAGATCTGATGGCACTCTGCCGGGAGGCAGCCATGTGT
GCAGTCAGCAGGGTCTTAATGCGGCTGCAGGATGCACAGAAGAAAGAGCCTGAGACGGAA
GGTTTTCCATGTGAAGGAGGCCAGGGAGAAAGGATGGGAACTGAGCCCACTTACACAACA
CAGGATGAATTGCAGAGCCTGCTGAGGTTGCTAAGAAACCAGGATCCCCTCTCGGAGGAG
CAGCTGCAAGGACTGTGCATTGAGATGAATGACTTCATTGTCGCTCTGTCCTCAGTCCAG
CCCTCTGCCAAAAGGGAAGGCTTTGTCACAGTCCCCAACGTGACATGGGCAGATGTTGGT
GCCCTGGAAGACATTCGAGAGGAGCTCACCATGGCGATATTGGCACCAGTACGGAACCCA
GATCAGTTCCAAGCTCTCGGATTGGTGACTCCGGCCGGAGTCCTCCTCGCCGGTCCTCCT
GGCTGTGGGAAAACGCTGCTGGCGAAG
>PhDi
GATTCAAAAGAGTCTCTTCTGGAAAGTGACAAAAGGAAGGGCAGGTTAAAGCACAAAGGG
GACAAAAGGAAGAAAGATGCTGTTCAGGAAGTAGATGGGGAAATAGAAGCCATCCTGCAA
AAGAAAGCTGACGCCGTAGGGCTGGAATTCCAGATCTCCAGCGTGAAGTTTGAAGATGTC
GGAGGCAATGACACGACGTTAAAGCTCATACACATGCGCCACCCGGAGGTCTACCTGGGC
GTCGTCCCCCCTCGTGGAGTTCTCCTTCACCTTGCACACATTGCTGGGGAACTTGACCTT
CCGATTCTGAAAGTAGCTGCCACGGAGATCGTGTCTGGAGTGTCTGGAGAATCTGAGCAG
AAGCTGAGAGGGCTGTTTGAACGAGCTGTGTCAAATGCACCCTGCGTCCTTTTTATTGAT
GAAATTGATGCCATTACCCCCAAAAGAGAAGTTGCTTCGAAAGATATGGAACGGAGGATT
GTAGCTCAGCTCCTCACCTGCATGGACGATCTGAACAGCGTGGCCGCTACAGCCCGGGTC
CTCGTCATCGGAGCCACGAACCGGCCGGACTCGCTAGACCCTGCTCTGCGGCGCGCAGGA
AGGTTTGACCGGGAAATATGCCTTGGTATCCCGGACGAGGCGTCCAGGGAAAGAATACTT
CAGACTCTGTGCAGAAAACTAAGACTCCCTGAGACGTCTCACTTTCGGCACCTGGCGCAC
CTCACGCCGGGCTTCGTCGGTGCGGACCTGATGGCGCTGTGCCGCGAGGCAGCCGTGTGT
GCGGTCAGCAGGGCCTTGACGCAGCTGCAGGCCGGGCCGCGGAGAGACCCGGAGCGGGAA
GGGCGGCCGTCTGAAGGGGGCCAGGACGGAAGCGCGGGGACGGAGCCCACGTGCACGGCT
CAGGATGAATTGCAGAGTCTGCTGAGGTTGCTAAGAAACCAAGATCCCCTCTCAGAGGAG
CAGCTGCAAGGGCTGTGCATTGAACTGAATGATTTCATTGTTGCTCTGTCCTCGGTCCAA
CCCTCTGCCAAAAGGGAAGGCTTTGTCACTGTCCCTAATGTGACATGGGCAGATATCGGT
GCCCTGGAGGACATTAGGGATGAGCTCACCATGGCAATATTGGCGCCAGTGCGAAACCCG
GAGCAGTTCCAGGCGCTCGGACTGGCGACTCCGGCCGGAGTGCTGCTCGCCGGTCCTCCG
GGCTGCGGGAAGACTCTGCTGGCGAAG
>PtVa
GATTCAAAAGAGTCTTTTCTGGAGAGTAATAAAAGGAAAGGCAGGTTAAAGAGCAAAGAA
AACAAAAGGAAGAAAGAAGATCTTCAGGAAGTGGATGGAGAAATAGAAGCTGTCCTGCAA
AAGAAAGCTAAAGCCAAGGGGCTAGAATTTCAGAGCTCCAGCGTGAAGTTTGAAGATGTT
GGAGGCAATGATACAACATTAAAGCTCATACACATGCGTCACCCGGAAGTGTACCTGGGT
GTCATACCCCCTCGCGGAGTTCTCCTTCACCTTGCGCATGTTGCCGGGGAACTTGACCTT
CCAATTCTGAAAGTAGCTGCTACAGAAATTGTATCTGGAGTGTCTGGAGAATCTGAACAG
AAGCTGAGGGAACTGTTTGAACAAGCTGTGTCAAATGCACCCTGTATCCTTTTTATTGAT
GAAATTGATGCTATAACCCCCAAAAGAGAAGTTGCTTCAAAAGATATGGAACGAAGAATC
GTAGCCCAGCTCCTAACCTGCATGGATGATCTGAATAATGTGGCTGCTACAGCTCGGGTC
CTAGTTATCGGAGCTACGAACCGACCAGACTCGTTAGACCCTGCTTTGAGACGTGCAGGA
AGGTTCGACCGGGAAATATGCCTAGGCATCCCAGATGAAGCATCCAGGGAAAGAATCCTT
CAAACTTTGTGCAGAAAACTAAGACTTCCTGCAACTTTTCATTTTCGTCACTTAGCACAC
CTAACGCCAGGCTTTGTGGGTGCTGATCTGATGGCACTCTGCCGAGAGGCAGCCATGTGT
GCAGTCAATAGAGTCTTAATGACGCTACGGGAGCAGCAGAGGAAAGATCCCGAGACTGAA
GGTCTGCCCTCTGAAGGAAACCAGGAAGAAAGGATTGGAACTGAGCCCACTTCTAAAACA
CAGGATGAATTGCAAAGTCTCCTGAGGTTGCTAAGAAACCAAGATCCCCTCTCAGAGGAG
CAGCTGCAAGGGCTGTGCATTGAATTGAATGATTTCATTGTTGCTCTATCCTCAGTCCAA
CCCTCTGCCAAAAGGGAAGGCTTTGTCACTGTCCCTAATGTTACATGGGCAGATGTTGGT
GCCCTGGAAGATATTAGAGAGGAGCTCACCATGGCAATATTGGCACCAGTACGTAACCCA
GATCAGTTCCAAGCTCTTGGATTGGTGACTCCAGCTGGAGTCCTCCTTGCTGGTCCTCCT
GGCTGTGGGAAAACATTGCTGGCAAAG
>RhFe
GATTCAAAGGAGTCTCTTCTGGAGAGTAATAAAAGGAAAGGCAGTTTAAAGAGCAAAAGA
AACAAAAGGAAGAAAGAAGATCTGCAGGAAGTGGATGGAGAAATAGAAGCTGTGCTGCAA
GAAAAAGCTAAAGCCAGGGGGCTAGAATTCCAGATCTCCAGCGTGAAGTTTGAAGATGTC
GGAGGCAATGATACAACATTAAAGCTCATACACATGCGTCGCCCCGAGGTGTACCTGGGC
GTCATACCCCCTCGTGGGGTTCTTCTTCATCTTGCACATATTGCTGGGGAACTTGACCTT
CCAATTCTGAAAGTAGCTGCTACAGAAATTGTATCTGGAGTATCTGGAGAATCTGAACAG
AAGCTGAGAGAACTATTTGAACAAGCCGTGTCAAATTCACCCTGTATCCTTTTTATTGAT
GAAATTGATGCTATAACGCCCAAAAGAGAAGTTGCTTCAAAAGATATGGAACGAAGAATT
GTAGCCCAGCTCCTAACCTGCATGGATGATCTGAATAACGTGGCTGCTACGGCTCGAGTC
CTAGTCATTGGAGCTACTAACCGACCAGACTCGTTAGACCCTGCTTTGAGACGTGCGGGA
AGGTTCGACCGGGAGATATGCCTAGGTATCCCAGATGAAGCATCCAGGGAAAGAATACTT
CAAACTTTGTGCAGAAAACTGAAACTTCCTGAAAGTTTTCATTTTCGTCACTTAGCGCAC
CTAACGCCAGGCTTTGTTGGTGCTGATCTGATGGCACTCTGCCGAGAGGCAGCCATGTGT
GCGGTCCATAGGGTCTTAATGAAACTCCAGGAGCAGCAGGGAAAAGATGCTGAGGCTGAA
GGCTTGCCATCTGGAGGAGACCAGGAAGAAAGGAGTGGAGCGGAGCCCACTTCTAAAACA
AGGGATGAATTGCAAAGTCTGCTGAAGTTGCTAAGAAACCAAGATCCCCTCTCAGAGGAG
CAGCTGCGAGGGCTGTACATTGAAATGAACGATTTCACTGTTGCTCTATCCTCAGTCCAA
CCCTCCGCCAAAAGGGAAGGCTTTGTCACCGTCCCTAATGTGACCTGGGCAGATGTTGGT
GCCCTGGAGGATATTAGAGAGGAGCTTACTATGGCAATATTGGCACCAGTACGTAATCCA
GATCAGTTCCAAGCTCTTGGATTGGTGACTCCAGCTGGAGTCCTCCTTGCTGGTCCTCCT
GGCTGTGGGAAAACTCTGCTGGCAAAG
>RoAe
GATTCGAAAGAGTCTTTTCTGGAGAGTAATAAAAGGAAAGACAGGTTAAAGAGCAAAGAA
AACAAAAGGAAAAAAGAAGATCTTCAGGAAGTGGATGGAGAAATAGAAGCTGTCCTGCAA
AAGAGAGCTAAAGCCAAGGGGCTAGAATTTCAGAGCTCCAACGTGAAGTTTGAAGATGTC
GGAGGCAATGATGCGACATTAAAGCTCATACACATGCGTCACCCGGAGGTGTACCTGGGT
GTCATACCCCCACGCGGAGTTCTCCTTCACCTTGCACATGTTGCCGGGGAGCTTGACCTT
CCAATTCTGAAAGTAGCTGCTACAGAAATTGTATCTGGAGTGTCTGGAGAATCTGAACAG
AAGCTGAGGGAACTGTTTGAACAAGCTGTGTCAAATGCACCCTGTATCCTTTTTATTGAT
GAAATTGATGCTATAACCCCCAAAAGAGAAGTTGCTTCAAAAGATATGGAACGAAGAATC
GTAGCCCAGCTCCTAACCTGCATGGATGATCTGAATAACGTGGCTGCTACAGCTCGGGTC
CTAGTCATTGGAGCTACAAACCGACCAGACTCGTTAGACCCTGCTTTGAGACGCGCAGGA
AGGTTCGACCGGGAAATATGCCTAGGCATCCCAGATGAAGCATCCAGGGAAAGAATACTT
CAAACTTTGTGCAGAAAACTAAGACTTCCTGCAACTTTTCATTTTCGTCACTTAGCACAC
CTAACGCCAGGCTTTGTGGGTGCCGATCTGATGGCACTCTGCCGAGAGGCAGCCATGTGT
GCAGTCAATAGGGTCTTAATGACGCTACGGGAGCAGCAGAGGAAAGATCCCGAGACTGAA
GGTCTGCCCTCTGAGGGAGGCCAGGAAGAAAGGGTTGGAACTGAGCCCACTTCTAAAACA
CAGGATGAATTGCAAAGTCTGCTGAGGTTGCTAAGAAACCAACATCCCCTCTCAGAGGAG
CAGCTGCAAGGGCTGTGCATTGAACTGAATGATTTCATTGTCGCTCTATCCTCAGTCCAA
CCCTCTGCCAAAAGGGAAGGCTTTGTCACTGTCCCTAATGTAACATGGGCAGATGTTGGT
GCCCTGGAAGATATTAGAGAGGAGCTCACCATGGCAATATTGGCACCAGTACGTAACCCA
GATCAGTTCCAAGCTCTTGGATTGGTGACTCCAGCCGGAGTCCTCCTGGCTGGTCCTCCT
GGCTGTGGGAAAACGTTGCTGGCAAAG
