# Supplementary material for: Positively selected genes in the hoary bat (Lasiurus cinereus) lineage: prominence of thymus expression, immune and metabolic function, and regions of ancient synteny
Source: PeerJ. 2022 Mar 17;10:e13130. doi: 10.7717/peerj.13130 (PMC8934532; doi:10.7717/peerj.13130)
Supplement: Supplemental Information 3 — Initially tested orthogroups that have been edge-trimmed as described in the Methods. [file peerj-10-13130-s003.zip › original.trimmed/trimmed-OG0002204.fas]

>EpFu
GCCTTTACCCTACGAAAAGAAAATCTAGAAATGTTTGAAGCAATTGGTTTTTTAGCTGTC
ATACTTGGTGTGATTCCTTCAGATTTTAGTTACGCAGGCCTTAAAGACAAGAAAGCCATC
ACCTATCAAGCAATGGTTGTTAGAAAAGTGACTCCAGAGAGGTTGAAAGATATTGAAAAG
GAAATTAAAAAGAAAAGAATGAATGTGTTTAATATTCGGTCTGTAGATGATTCCCTTAGA
CTTGGTCAGCTCAAAGGAAATCACTTTGATATTGTCATCAGAAATTTAAAAAATCAAATA
AATGATTCTGCAAACCTGAGAGAGAGAATTTTGGAGGCAATAGAAAATGTTAAGCATAAA
GGGTTTGTGAATTATTATGGACCACAGAGATTTGGGATGGGAAGGAAAGTTCACACAGAT
CAAATTGGATTGGCTTTGCTGAAGAGTGAAATGGTGAAGGCTGTAAAATTATTTCTTACC
CCAGAAGATTTGGATGATCCTGTAAATAGAGCAAAGAAATATTTTCTTCAAACTGAGGAT
GCTAAAGGCACACTTTCATTGATGCCAGAATTCAAAGTTCGAGAGAGAGCATTGTTAGAG
TCACTGCATCGCTTTAGCATGACTGAGGAGGGTTGTATTCAGGCCTGGTTCTCCTTTCCT
CATTCTATGCGCATTTTCTACATTCATGCATATAGCAGTAAAATTTGGAATGAGGCTGTA
TCTTACAGACTTGCAACCTATGGATCAAGAGTGGTGGAGGGTGATTTGGTCTGTTTGGAT
GAAGATGGTGATGATGAGCAATTCCCAAATAATAAAGTTCATCTAGTAACTGAAGAAGAG
GAATCGGCTAATGCATATGCAATACATCAGGTGGTTCTTCCAGTGCTTGGATACAATGTT
CAGTACCCAAAGAACAAAGTAGGGCTGTGGTACCAGGAAGTACTTAGCAGAGATGGACTA
CAGACATGTAGATTTAAAGTACCTACTCTGAAACTGAATGTTCCAGGATGCTATAGAAAG
ATTTTGAAACAACCCCGTAATCTCTCATACCAACTAATAGAAGAACATGATATTGATGTC
AAAGCAGAAGGTTCCCACATTGATGAAGCAACTTTATCTCTTTTGATTTCTTTTGATCTT
GACGCTTCATGTTATGCTACTGTTTGTCTGAGGGAAATAATGAAACATGACTTT
>HiAr
GCCTTTACCCTACGAAAAGAAAATCTGGAAATGTTTGAAGCAGTTGTTTTTTTAGCTATC
AAACTTGGTGTGATTCCTTCGGATTTTAGTTATGCAGGCCTTAAAGACAAGAAAGCCATC
ACCTATCAAGCAATGGTTGTTAGAAACGTGACTCCAGAGAGGTTGAAAAATATTGAAAAA
GAAATTGAAAAGAAAAGAATGAATGTGTTTAATATTCGGTCTGTAGATGATTCCCTTAGA
CTCGGTCAGCTCAAAGGAAATCACTTTGATATTGTGATCAGAAATTTAAAAAACCAAGTA
AATGACTCTGCAAACCTGAAAGAGAGAATTTTGGAGGCAATAGAAGATGTAAAGAATAAA
GGTTTTGTGAATTACTATGGACCACAGAGATTTGGGATGGGAAGAAAAGTTCACACAGAC
CAAATTGGATTGGCTTTGCTGAAGAGCGAAATGGTGAAGGCTGTAAAATTATTTCTTACA
CCAGAAGATTTGGATGATCCTGTAAATAAAGCAAAGAAATATTTTCTTCAAACTGAGGAT
GCTAAAGGCACACTTTCACTGATGCCTGAATTCAAAGTTCGAGAGAGAGCCCTGTTGGAG
TCACTGCATCGCTTTGGCGTGACAGAGGACGGGTGTACCCAGGCGTGGTTTTCATTTCCC
CATTCTATGCGCATTTTCTACGTTCATGCATACAGCAGCAAAATTTGGAATGAGGCAGCG
TCTTACAGACTCACAACCTATGGACCAAGAGTGGTGGAGGGCGATTTGGTCTGTTTGGAT
GAAGGCGGTGAAGATGAGCATGTCCCAAGTAGTAAAGTTCATCTAGTAACTGAAGAAGAG
GAATCGGCTAATACATATGCAATACATCAGGTGGTTCTTCCAGTGCTTGGATACAATATT
CAGTACCCGAAGAACAAAGTAGGGCAGTGGTACCAGGAAACACTTAGCAGAGACGGACTA
CAGACATGCAGGTTTAAAGTACCTACTCTGAAACTGAATGTGCCAGGATGCTATAGGAAG
ATTTTGAAACAACCCCGTAATGTCTCCTACCAGCTAATAGAAGAACACGATATTGATGTC
AAAGCAGAAGGGTCCCACATCGATGAAGCAAATTCATCTCTTTTGATCTCTTTTGATCTT
GACGCCTCGTGTTATGCTACAATCTGTCTGAGGGAAATAATGAAGCACGACTTT
>LaCi
GCTTTTACCCTACGAAAAGAAAATCTAGAAATGTTTGAAGCAATTGGTTTTTTAGCTGTC
ATACTTGGTGTGATTCCTTCAGATTTTAGTTATGCAGGCCTTAAAGATAAGAAAGCCATC
ACCTATCAAGCAATGGTTGTTAGAAAAGTGACTCCAGAGAGGTTGAAAAATGTTGAAAAA
GAAATTAAAAAGAAAAGAATGAATGTGTTTAATATTCGGTCTGTAGATGATTCCCTTAGA
CTTGGTCAGCTCAAAGGAAATCACTTTGATATTGTCATCAGAAATTTAAAAAATCAAATA
AATGATTCTGCAAACCTGAGAGAGAGAATTTTGGAGGCAATAGAAAATGTTAAGCATAAA
GGGTTTGTGAATTATTATGGACCACAGAGATTTGGGATGGGAAGGAAAGTTCACACAGAT
CAAATTGGATTGGCTTTGCTGAAGAGTGAAATGGTGAAGGCTATAAAATTATTTCTTACA
CCAGAAGATTTGGATGATCCTGTAAATAGAGCAAAGAAATATTTTCTTCAAACTGAGGAT
GCTAAAGGCACACTTTCATTGATGCCAGAATTCAAAGTTCGAGAGAGAGCATTGTTGGAG
TCACTGCATCGCTTTAGTATGACTGAGGAGGGTTGCATCCAGGCCTGGTTCTCCTTTCCT
CATTCTATGCGCATTTTCTACATTCATGCATATAGCAGCAAAATTTGGAATGAGGCTGTA
TCTTACAGACTTGCAACCTATGGATCAAGAGTGGTGGAGGGTGATTTGGTCTGTTTGGAT
GAAGATGGTGATGATGAGCAATTCCCAAATAATAAAGTTCACCTAGTAACTGAAGAAGAG
GAATCGGCTAATGCATATGCAATTCATCAGGTGGTTCTTCCAGTGCTTGGATACAATATT
CAGTACCCAAAGAACAAAGTAGGGCTGTGGTACCAGGAAGTACTTAGCAGAGATGGATTA
CAGACATGTAGGTTTAAAGTACCTGCTCTGAAACTGAATGTTCCAGGATGCTATAGAAAG
ATTTTGAAACAACCACGTAATCTCTCATACCAGCTAATAGAAGAACATGATATTGATGTC
AAAGCAGAAGGTTCCAACATTGAGGAAGCAACTTTCTCTCTTTTGATTTCTTTTGATCTT
GACGCTTCATGTTACGCTACTGTTTGTCTGAGGGAAATAATGAAGCATGACTTT
>MyLu
GCCTTTACCCTACGAAAAGAAAATCTAGAAATGTTTGAAGCAATTGGTTTTTTAGCTGTC
ATACTTGGTGTGATTCCTTCAGATTTTAGTTACGCAGGCCTTAAAGACAAGAAAGCCATC
ACCTATCAAGCAATGGTTGTTAGAAAAGTGACTCCAGAGAGGTTGAAAGATATTGAAAAA
GAAATTAAAAAGAAAAGAATGAATGTGTTTAATATTCGGTCTGTAGATGATTCCCTTAGA
CTTGGTCAGCTCAAAGGAAATCACTTTGATATTGTCATCAGAAATTTAAAAAACCAAATA
AATGATTCTGCAAACCTGAGAGAGAGAATTTTGGAGGCAATAGAAAATGTTAAGCATAAA
GGGTTTGTGAATTATTATGGGCCGCAGAGATTTGGGATGGGAAGGAAAGTTCACACAGAT
CAAATTGGATTGGCTTTGCTGAAGAGTGAAATGGTGAAGGCTGTAAAATTATTTCTTACA
CCGGAAGATTTGGATGATCCTGTAAATAGAGCAAAGAAATATTTTCTTCAAACTGAGGAT
GCTAAAGGCACACTTTCATTGATGCCAGAATTCAAAGTTCGAGAGAGAGCGTTGTTGGAG
TCACTGCATCGCTTTAGCATGACCGAGGAGGGTTGTATCCAGGCCTGGTTCTCCTTTCCT
CATTCTATGCGCATTTTCTACATTCATGCGTATAGCAGCAAAATTTGGAATGAGGCCGTA
TCTTACAGACTTGCAACCTATGGATCAAGAGTGGTGGAGGGTGATTTGGTCTGTTTGGAT
GAAGATGGTGATGATGAGCAATTCCCAAATAATAAAGTTCACCTAGTAACTGAAGAAGAG
GAATCGGCTAATGCATATGCAATACATCAGGTGGTTCTTCCAGTGCTTGGATACAATGTT
CAGTACCCAAAGAACAAAGTAGGGCTGTGGTACCAGGAAGTACTTAGCAGAGATGGGCTA
CAGACATGTAGGTTTAAAGTACCTACTCTGAAACTGAACGTTCCAGGATGCTATAGAAAG
ATTTTGAAACAACCCCGTAATCTCTCATACCAACTAATAGAAGAACATGATATTGATGTC
AAAGCAGAAGGTTCCCACATTGATGAAGCAACTTTATCTCTTTTGATTTCTTTTGATCTT
GACGCTTCATGTTATGCTACTGTTTGTCTGAGGGAAATAATGAAGCATGACTTT
>PhDi
GCCTTCACCCTGCAAAAAGAGAATCTAGAAATGTTTGAAGCAGTTGGTTTTTTAGCTGTC
AAACTTGGTGTGATTCCTTCGGATTTTAGTTATGCAGGCCTTAAAGACAAGAAAGCCATC
ACCTATCAAGCAATGGTCGTCAGGAAAGTGACTCCAGAGAGGTTGAAAAATATAGAAAAA
GAAATTGAAAAGAAAAGAATGAGTGTGTTTAATATTCGGTCTGTAGATGATTCCCTTAGA
CTAGGTCAGCTCAAAGGAAACCACTTTGATATTGTCATCAGAAATTTGAAAAACCAAATA
AATGATTCTGTAAACCTAAGAGAGAGAATTTTGGAAGCAATAGAAAGTGTTAAGAATAAA
GGGTTTGTGAATTACTATGGACCGCAGAGATTTGGGATGGGAAAGAAAGTTCGCACAGAT
CAAATTGGATTGGCTTTGCTGAAGAATCAAGTGGTGAAGGCTGTAAAATTATTTCTTACA
CCGGAAGATCTGGATGATCCTGTGAATAGAGCAAAGAAATATTTTCTTCAAACTGAAGAT
GCTAAAGGCACGCTTTCACTGATGCCCGAATTTAAAGTTCGAGAGAGAGCGTTGTTGGAG
TCGTTGCATCGCTTTGGCATGACCGAGGAGGGTTGTATTCAGGCATGGTTCTCTTTTCCC
CATTCTATGCGCATTTTCTACATTCATGCATATAGTAGCAAAGTTTGGAATGAGGCAGCA
TCTTACAGACTTGCAACCTATGGATCAAGAGTGGTGGAGGGTGATTTGGTCTGTTTGGAT
GAAGATGGTGATGATGAGCATCTCTCAAGTAGTAAAGTTCATCTAGTAACTGAAGAAGAG
GAATCATCTAATACATATGCAATACGTCAGGTGGTTCTGCCAGTGCTCGGATACAATGTT
CAGTACCCAAAGAACAAAGTAGGCCTGTGGTACCAGGAAGTGCTTAGCAGAGATGGACTA
CAGACATGTAGGTTTAAAGTACCTACTCTGAAACTGAATGTTCCAGGATGCTACAGAAAG
ATTTTGAAACAACCCCATAATATCTCATACCAGCTAAGAGAAGAACACGATACTGATGTC
AAAGCAGAAGGTTCCCATATCAATGAAGCAACATTATCTCTTCTGATTTCTTTTGATCTT
GACGCTTCTTGTTATGCCACAATTTGCCTGAGGGAAATAATGAAGCATGACTTT
>PtVa
GCCTTTACCCTACGAAAAGAAAATATGGAAATGTTTGAAGCAGTTGGTTTTTTAGCTATC
AAACTTGGTGTGATTTCTTCGGATTTTAGTTATGCAGGCCTTAAAGACAAGAAAGCCATC
ACCTATCAAGCGATGGTGGTTAGAAAAGTGACTCCAGAAAGGTTGAAAAATATTGAAAAA
GAAATTGAAAAGAAAAGAATGAATGTGTTTAATATTCGGTCTGTAGACGATTCCCTTAGA
CTCGGTCAGCTCAAAGGAAATCACTTTGATATTGTCATCAGAAATTTAAAAACCCAAATA
AATGATTCAGCAAACCTGAGAGAGAGAATTTTGGAGGCAATAGAAAATGTTAAGAATAAA
GGTTTTGTGAATTACTATGGACCACAGAGATTTGGGATAGGAAGGAAAGTTCACACAGAC
CAAATTGGATTGGCTTTGCTGAAAGGTGAAATGGTAAAGGCTGTAACATTATTTCTTACA
CCAGAAGATTTGGATGATCCTGTAAATAGAGCAAAGAAATATTTTCTTCAAACTGAGGAT
GCTAAAGGCACACTTTCATTGATGCCTGAATTCAAAGTTCGAGAAAGAGCATTGTTGGAG
TCATTGCATCGCTTTGGCATGACAGAAGAGGGTTGTGTCCAGGCATGGTTCGCATTTCCC
CATTCTATGCGCATTTTCTATGTTCATGCATATAGCAGCAAAATTTGGAATGAGGCAGTA
TCTTATAGACTTGCAACCTATGGACCAAGAGTGGTGGAGGGTGATTTGGTCTGTTTGGAT
GAAGATGGTGATGATGAGCATTTCCTAAATAGTAAAGTTCATCTAGTAACTGAAGAAGAG
GAATCGGCTAATACATATGCAATACATCAGGTGGTTCTCCCAGTGCTTGGATATAATATT
CAGTACCCAAAGAACAAAGTAGGGTTGTGGTACCAGGAAGTACTTCACAGAGATGAACTG
CAGACATGTAGGTTTAGAGTACCTACTCTGAAACTGAATGTTCCCGGATGCTATAGAAAG
ATTTTGAAACAACCCCATAATCTCTCATACCAACTAATAGAAGAGAATGATATTGATGTC
AGAGCAGAGGGTTCCCACATCGATGAAGCACCTTTATCTCTTTTGATCTCTTTTGATCTT
GATGCTTCGTGTTATGCCACAGTTTGTCTGAGGGAAATAATGAAGCATGACTTT
>RhFe
GCCTTTACCCTACGAAAAGAAAATCTGGAAATGTTTGAAGCAGTTGGTTTTTTAGCTATC
AAACTTGGTGTGATTCCTTCAGATTTTAGTTATGCAGGCCTTAAAGACAAGAAAGCCATC
ACCTATCAAGCAATGGTTGTCAGAAAAGTGACTCCAGAGAGGTTGAAAAATATTGAAAAA
GAAATTGCAAAGAAAAGAATGAACGTGTTTAATATTCGGTCTGTAGATGATTCCCTTAGA
CTCGGTCAGCTCAAAGGAAATCACTTTGATATTGTCATCAGAAACTTAAAAAACCAAGTC
CATGATTCTGCAAACCTGAGAGAGAGAATTTTGGAGGCGATAGAAAATGTTAAGAATAAA
GGTTTTGTGAATTACTATGGACCACAGAGATTTGGGATGGGAAGGAAAGTTCACACAGAC
CAAATTGGATTGGCTTTGCTGAAGAGTGAAACGGTGAAAGCTGTAAAATTATTTCTTACA
CCAGAAGATTTGGATGATCCTGTAAATAGAGCAAAGAAATATTTTCTTCAAACTGAGGAT
GCTAAAGGCACACTTTCACTGATGCCTGAATTCAAAGTTCGAGAGAGAGCACTGTTGGAG
TCACTGCATCGCTTTGGCATGACAGAGGAGGGGTGTGTCCAGGCGTGGTTCTCATTTCCC
CATTCTATGCGCATTTTCTACATTCATGCGTATAGCAGCAAAATTTGGAATGAGGCAGTA
TCTTATAGACTCACAACCTATGGACCAAGAGTGGTGGAGGGTGATTTAGTCTGTTTGGAT
GAAGGTGGTGATGATGAGCATTTCCCAAGTAGTAAAGTTCATCTAGTAACTGAAGAAGAG
GAATCGGCTAATATATATGCAATACATCAGGTGGTTCTTCCAGTGCTAGGATACAATATT
CAGTACCCGAAGAACAAAGTAGGGCAGTGGTACCAGGAAATACTTAGCAGAGATGGACTA
CAGACATGCAGGTTTAAAGTACCTGCTCTGAAACTGAACGTTCCAGGATGCTATAGGAAG
ATTTTGAAACAACCCCATAATGTCTCGTACCAACTAATAGAAGAACATGATACTGATGTC
AAAGCAGAAGGTTCCCACATCGATGAAGCAATTTTATCTCTTTTGATCTCTTTTGATCTT
GACGCCTCGTGTTATGCTACAGTTTGTCTGAGGGAAATAATGAAGCATGACTTT
>RoAe
GCCTTTACCTTACGAAAAGAAAATATGGAAATGTTTGAAGCAGTTGGTTTTTTAGCTATG
AAACTTGGTGTGATTCCTTCGGATTTTAGTTACGCAGGCCTGAAAGACAAGAAAGCCATC
ACCTATCAAGCAATGGTGGTTAGAAAAGTGACTCCAGAAAGGTTGAAAAATATTGAAAAA
GAAATTGAAAAGAAAAGAATGAATGTGTTTAATATTCGGTCTGTAGACGATTCCCTTAGA
CTCGGTCAGCTCAAAGGAAATCACTTTGATATTGTCATCAGAAACTTAAAAACCCAAATA
AATGATTCAGCAAACCTGAGAGAGAGAATTTTGGAGGCAATAGAAAATGTTAAGAATAAA
GGTTTTGTGAATTACTATGGACCACAGAGATTTGGGCTAGGAAGGAGAGTTCACACAGAC
CAAATTGGACTGGCTTTGTTGAAAGGTGAAATGGTGAAGGCTGTAACATTATTTCTTACA
CCAGAAGATTTGGATGATCCTGTAAATAGAGCAAAGAAATATTTTCTTCAAACTGAGGAT
GCTAAAGGCACACTTTCATTGATGCCTGAATTCAAAGTTCGAGAAAGAACATTGTTGGAG
TCATTGCATCGCTTTGGCGTGACAGAAGAGGGTTGTGTCCAGGCATGGTTCTCATTTCCC
CATTCTATGCGCATTTTCTACGTTCATGCATATAGCAGCAAAATTTGGAATGAGGCAGTT
TCTTATAGACTTGCAACCTATGGACCAAGAGTGGTAGAGGGCGATTTGGTCTGTTTGGAT
GAAGATAGTGATGATGAGCATTTCCCAAATAGTAAAGTTCATCTAGTAACTGAAGAAGAG
GAATCGGCTAATACATATGCAATACATCAGGTGGTTCTTCCAGTGCTTGGATATAATATT
CAGTACCCAAAGAACAAAGTAGGTTTGTGGTACCAGGAAGTACTTAGCAGAGATGGACTG
CAGACATGTAGGTTTAAAGTACCTACTCTGAAACTTAATGTTCCAGGATGCTATAGAAAG
ATTTTGAAACAACCCCATAATCTCTCATACCAACTAATAGAAGAGAATGATATTGATGTC
AAAGCAGAGGGTTCCCACATCGATGAAGCACCTTTATCTCTTTTGATCTCTTTTGATCTT
GATGCTTCGTGTTATGCCACAGTTTGTCTGAGGGAAATAATGAAGCATGACTTT
