# Supplementary material for: Positively selected genes in the hoary bat (Lasiurus cinereus) lineage: prominence of thymus expression, immune and metabolic function, and regions of ancient synteny
Source: PeerJ. 2022 Mar 17;10:e13130. doi: 10.7717/peerj.13130 (PMC8934532; doi:10.7717/peerj.13130)
Supplement: Supplemental Information 3 — Initially tested orthogroups that have been edge-trimmed as described in the Methods. [file peerj-10-13130-s003.zip › original.trimmed/trimmed-OG0002207.fas]

>EpFu
TGGAATGGCCTTAGTCATGAGACTTTCAGAATTGTTTCAAAGCGGGACTATGCATCAGAA
GCAATCAAGGGAGCAGTTGTTGGTATTGATTTGGGTACTACCAATTCCTGTGTGGCAGTT
ATGGAAGGTAAACAAGCAAAGGTGCTGGAGAATGCTGAAGGTGCCAGAACCACCCCTTCA
GTTGTAGCCTTTACAACAGATGGTGAGCTTGTTGGCATGCCTGCCAAGCGACAGGCTGTC
ACCAACCCAAACAACACATTTTATGCTACCAAGCGTCTTATTGGCCGGCGATATGATGAT
TCTGAAGTCCAGAAAGACATTAAAAATGTTCCCTTTAAAATTGTCCGTGCCTCCAATGGT
GATGCCTGGGTTGAAGCTCATGGAAAACTTTATTCTCCGAGTCAGATTGGAGCATTTGTG
TTGATGAAGATGAAAGAGACTGCAGAAAATTACCTGGGGCATACAGCAAAAAATGCTGTG
ATCACAGTCCCAGCTTATTTCAATGACTCCCAAAGACAGGCCACTAAGGACGCTGGTCAG
ATAGCTGGAAATGTGCTTCGGGTAATCAATGAACCCACAGCTGCTGCTCTGGCCTATGGT
CTAGACAAGTCGGAAGATAAAGTCATTGCTGTATATGATTTAGGTGGTGGAACTTTTGAT
ATTTCTGTCCTGGAAATTCAGAAAGGAGTATTTGAGGTGAAGTCCACCAATGGAGACACT
TTCTTAGGTGGTGAAGATTTTGACCAGGCCTTGCTACAACACATTGTGAAGGAGTTTAAA
AGAGAGACAGGAGTTGATTTGACCAAAGACAACATGGCACTTCAAAGAGTTCGGGAAGCT
GCTGAGAAGGCTAAGTGTGAACTCTCCTCATCTGTGCAGACTGACATCAATTTGCCATAT
CTTACAATGGATGCATCTGGACCTAAGCATTTGAATATGAAGCTGACCCGGGCTCAGTTT
GAGGGGATTGTCGCTGAGCTAATCAGGAGGACCATCGCCCCATGCCAAAAAGCCATGCAA
GATGCAGAAGTCAGCAAGAGTGACATAGGAGAAGTGATTCTTGTTGGTGGCATGACTAGA
ATGCCCAAGGTTCAGCAGACTGTGCAGGATCTCTTTGGCCGAGCCCCAAGTAAAGCTGTC
AATCCTGACGAGGCTGTGGCCATTGGAGCTGCCATTCAGGGAGGTGTGTTGGCTGGAGAT
GTCACAGATGTGCTGCTCCTGGATGTCACTCCCCTTTCTTTGGGTATTGAGACTCTGGGA
GGTGTATTTACCAAACTTATTAACAGGAACACCACTATTCCAACCAAGAAAAGTCAGGTG
TTTTCTACAGCTGCTGATGGTCAGACTCAGGTGGAGATTAAAGTGTGCCAGGGTGAGAGA
GAGATGGCTGGAGACAACAAACTTCTTGGACAGTTTACTTTGATCGGAATTCCCCCAGCC
CCACGTGGAGTCCCTCAGATTGAAGTTACATTTGACATTGATGCCAATGGGATTGTACAT
GTTTCTGCCAAAGATAAGGGTACAGGACGCGAGCAGCAGATTGTGATCCAGTCTTCTGGT
GGGTTAAGCAAAGATGATATTGTTAAAAACGCAGAGAAGTATGCTGAGGAAGACAGGCGA
AAGAAGGAACGAGTTGAAGCAGTTAATATGGCTGAAGGAATCATCCATGATACAGAAAGC
AAGATGGAGGAATTCAAGGACCAATTACCTGCTGATGAGTGCAACAAGCTAAAAGAGGAG
ATTTCCAAAATGAGAGAGCTCCTGGCTCGAAAAGATAGTGAAACTGGAGAAAACATAAGG
GCAGCATCTTCCCTTCAGCAAGCGTCATTGAAGCTCTTCGAAATGGCATACAAAAAGATG
GCCTCTGAGCGAGAAGGCTCTGGAAGTTCTAGTGCTGGGGAACAAAAGGAAGATCAAAAA
GAGGAGAAACAG
>HiAr
TGGAATGGTCTCAGTCATGAGACTTTTAGAATTGTTTCAAGGCGGGACTACGCATCAGAA
GCAATCAAGGGAGCAGTTGTTGGTATTGATTTGGGTACTACGAACTCCTGTGTGGCAGTT
ATGGAAGGTAAACAAGCAAAGGTGCTGGAGAATGCCGAAGGTGCCAGAACCACCCCTTCA
GTTGTGGCCTTTACAGCAGATGGTGAGCTTGTTGGCATGCCAGCCAAGCGACAGGCTGTC
ACCAACCCAAACAACACATTATATGCCACCAAGCGTCTCATTGGCCGGCGATATGATGAC
CCTGAAGTCCAGAAAGACATTAAAAATGTTCCCTTTAAAATTGTCCGTGCCTCCAATGGC
GATGCCTGGGTTGAAGCTCATGGAAAACTTTACTCTCCAAGTCAGATTGGCGCATTTGTG
TTGATGAAGATGAAAGAGACTGCAGAAAATTACTTGGGCCATACAGCAAAAAATGCTGTG
ATCACAGTCCCAGCTTATTTCAATGATTCTCAAAGACAGGCCACGAAGGATGCTGGCCAG
ATAGCTGGAAATGTGCTTCGGGTGATCAATGAACCCACAGCTGCTGCTCTGGCCTATGGT
CTAGACAAATCGGAAGACAGAGTCATTGCTGTATATGATTTAGGTGGTGGAACTTTCGAT
ATTTCTATCCTGGAAATTCAGAAAGGAGTATTCGAGGTGAAGTCTACCAATGGAGACACT
TTCTTAGGTGGGGAAGACTTTGACCAGGCCTTGCTACAACATATTGTGAAGGAGTTCAAA
AGAGAGACAGGAGTTGATTTGACCAAAGACAACATGGCACTTCAGAGGGTTCGGGAAGCT
GCTGAGAAGGCTAAGTGTGAACTCTCCTCATCTGTGCAGACGGACATCAACTTGCCATAT
CTTACAATGGATGCTTCTGGACCCAAGCATTTGAATATGAAGCTGACCTGGGCTCAGTTT
GAGGGGATTGTTGCTGATCTAATCAAGAGGACCATCGCCCCATGCCAGAAAGCCATGCAA
GATGCAGAAGTCAGCAAGAGTGACATAGGAGAAGTAATTCTTGTTGGTGGCATGACTAGA
ATGCCCAAGGTTCAGCAGACTGTGCAGGATCTCTTTGGCCGATCCCCAAGTAAAGCTGTC
AATCCTGACGAGGCTGTGGCCATTGGAGCTGCCATTCAGGGAGGTGTGTTGGCTGGTGAT
GTCACAGATGTGCTGCTCCTGGATGTCACTCCCCTTTCTCTGGGTATTGAGACTCTGGGA
GGTGTGTTTACCAAACTTATTAACAGGAACACCACTATACCAACCAAGAAAAGCCAGGTG
TTTTCTACAGCCGCTGATGGTCAGACTCAAGTGGAGATTAAAGTGTGTCAGGGTGAGAGA
GAGATGGCTGGAGACAACAAACTTCTTGGACAGTTTACTTTGATTGGAATTCCCCCAGCC
CCTCGTGGAGTCCCACAGATTGAAGTTACATTTGACATTGATGCCAATGGGATAGTACAT
GTTTCTGCCAAAGATAAGGGTACAGGACGTGAACAGCAGATTGTGATCCAGTCTTCTGGT
GGGTTAAGCAAAGATGATATTGTTAAAAACGCAGAGAAGTATGCGGAAGAAGACAGGCGA
AAGAAGGAACGAGTTGAAGCGGTTAATATGGCTGAAGGAATCATTCATGACACAGAAAGC
AAGATGGAGGAGTTCAAGGACCAACTGCCTGCTGATGAGTGCAACAAGCTAAAAGAAGAG
ATTTCCAAAATGAGGGAGCTCCTGGCTCGAAAAGATAGTGAAACTGGAGAAAACATAAGG
GCAGCATCTTCCCTTCAGCAAGCGTCATTGAAGCTCTTTGAAATGGCATACAAAAAGATG
GCATCTGAGCGAGAAGGCTCTGGAAGCTCTGGTACTGGGGAACAAAAGGAAGATCAAAAG
GAGGAGAAACAG
>LaCi
TGGAATGGCCTTAGCCATGAGACTTTTAGAATTGTTTCAAAGCGGGACTATGCATCAGAA
GCAATCAAGGGAGCAGTTGTTGGTATTGATTTGGGTACTACCAATTCCTGTGTGGCAGTT
ATGGAAGGTAAACAAGCAAAGGTACTTGAGAATGCTGAAGGTGCCAGAACCACCCCTTCA
GTTGTAGCCTTTACAACAGATGGTGAGCTTGTTGGCATGCCTGCCAAACGACAGGCTGTC
ACAAACCCAAACAACACATTCTATGCTACCAAGCGTCTTATTGGCCGGCGATATGATGAC
TCGGAAGTCCAGAAAGATATTAAAAATGTTCCCTTTAAAATTGTCCGTGCCTCCAATGGT
GATGCCTGGGTTGAAGCTCATGGAAAACTCTATTCTCCAAGTCAGATTGGAGCATTTGTG
TTGATGAAGATGAAAGAGACTGCAGAAAATTACCTGGGGCATACAGCAAAAAATGCTGTG
ATCACAGTCCCAGCTTATTTCAATGACTCTCAAAGACAGGCCACTAAGGACGCTGGTCAG
ATAGCTGGAAATGTGCTTCGGGTAATTAATGAACCCACAGCTGCTGCTCTGGCCTATGGT
CTAGACAAGTCGGAAGATAAAGTCATTGCTGTATATGATTTAGGTGGTGGAACTTTTGAT
ATTTCTGTCCTGGAAATTCAGAAAGGAGTATTTGAGGTGAAGTCCACCAATGGAGACACT
TTCTTAGGTGGTGAAGATTTTGACCAGGCCTTGCTACAACACATTGTGAAGGAGTTTAAA
AGAGAGACGGGAGTTGATTTGACCAAAGACAACATGGCACTTCAAAGAGTTCGGGAAGCT
GCTGAGAAGGCTAAGTGTGAACTCTCCTCATCTGTGCAGACTGACATAAATTTGCCATAT
CTTACAATGGATGCATCTGGACCTAAGCATTTGAATATGAAGCTGACCCGGGCTCAGTTT
GAGGGGATTGTCGCTGAGCTAATCAGGAGGACCATTGCCCCATGCCAAAAAGCCATGCAA
GATGCAGAAGTCAGCAAGAGTGACATAGGAGAAGTGATTCTTGTTGGTGGCATGACTAGA
ATGCCCAAGGTTCAGCAGACTGTGCAGGATCTCTTTGGCCGAGCCCCAAGTAAAGCTGTC
AATCCTGACGAGGCTGTGGCCATTGGAGCTGCCATTCAGGGAGGTGTGTTGGCTGGTGAT
GTCACAGATGTGCTACTCCTGGATGTCACTCCCCTTTCTTTGGGTATTGAGACTCTGGGA
GGTGTATTTACCAAACTTATTAACAGGAACACCACTATTCCAACCAAGAAAAGTCAGGTG
TTTTCTACAGCTGCTGATGGTCAGACTCAGGTGGAGATTAAAGTGTGCCAGGGTGAGAGA
GAGATGGCTGGAGACAACAAACTTCTTGGACAGTTTACTTTGATTGGAATTCCCCCAGCC
CCACGTGGAGTCCCTCAGATTGAAGTTACATTTGACATTGATGCCAATGGGATTGTACAT
GTTTCTGCCAAAGATAAGGGTACAGGACGCGAGCAGCAGATTGTGATCCAGTCTTCTGGT
GGGTTAAGCAAAGATGATATTGTTAAAAACGCAGAGAAGTATGCTGAGGAAGACAGGCGA
AAGAAGGAACGGGTTGAAGCAGTTAATATGGCTGAAGGAATCATTCATGATACAGAAAGC
AAGATGGAGGAATTCAAGGACCAATTGCCTGCTGATGAGTGCAACAAGCTAAAAGAGGAG
ATTTCCAAAATGAGAGAGCTCCTGGCTCGCAAAGATAGTGAAACTGGAGAAAACATAAGG
GCTGCATCTTCCCTTCAGCAAGCGTCATTGAAGCTCTTCGAAATGGCATACAAAAAGATG
GCCTCTGAGCGAGAAGGCTCTGGAAGTTCTAGTGCTGGGGAACAAAAGGAAGATCAAAAA
GAGGAGAAACAG
>MyLu
TGGAATGGCCTTAGTCATGAGACTTTTAGAATTGTCTCAAAGCGGGACTATGCATCAGAA
GCAATCAAGGGAGCAGTTGTTGGTATTGATTTGGGTACTACCAATTCCTGTGTGGCCGTT
ATGGAAGGTAAACAAGCAAAGGTGCTGGAGAATGCTGAAGGTGCCAGAACCACCCCTTCA
GTTGTAGCCTTTACAACAGATGGTGAGCTTGTTGGCATGCCTGCCAAGCGACAGGCTGTC
ACCAACCCAAACAACACATTCTATGCTACCAAGCGTCTTATTGGCCGGCGATATGACGAC
CCTGAAGTCCAGAAAGACATTAAAAATGTTCCCTTTAAAATTGTCCGTGCCTCCAATGGT
GATGCCTGGGTTGAAGCTCATGGAAAACTCTATTCTCCAAGTCAGATTGGAGCGTTTGTG
TTGATGAAGATGAAAGAGACTGCAGAAAATTACCTGGGGCATACAGCAAAAAATGCTGTG
ATCACAGTCCCAGCTTATTTCAATGACTCACAAAGACAGGCCACTAAGGACGCTGGTCAG
ATAGCTGGAAATGTGCTTCGGGTGATTAATGAACCCACAGCTGCTGCTCTGGCCTATGGT
CTAGACAAATCGGAAGATAAAGTCATTGCTGTATATGATTTAGGTGGTGGAACTTTTGAT
ATTTCTGTCCTGGAAATTCAGAAAGGAGTATTTGAGGTAAAGTCCACCAATGGAGACACT
TTCTTAGGTGGTGAAGACTTTGACCAGGCCTTGCTACAACACATTGTGAAGGAGTTTAAA
AGAGAGACGGGAGTTGATTTGACCAAAGACAACATGGCACTTCAAAGAGTTCGGGAAGCT
GCTGAGAAGGCTAAGTGTGAACTCTCCTCATCTGTGCAGACTGACATCAACTTGCCATAT
CTTACAATGGATGCATCTGGACCTAAGCATTTAAATATGAAGCTGACCCGGGCTCAGTTT
GAGGGGATTGTCGCTGAGCTAATCAGGAGGACCATCGCCCCATGCCAAAAAGCTATGCAA
GATGCAGAAGTCAGCAAGAGTGACATAGGAGAAGTGATTCTTGTTGGTGGCATGACTAGA
ATGCCCAAGGTTCAGCAGACTGTGCAGGATCTCTTTGGCAGAGCCCCAAGTAAAGCTGTC
AATCCTGATGAGGCTGTGGCCATGGGAGCTGCCATTCAGGGAGGTGTCTTGGCTGGTGAT
GTCACAGATGTGCTGCTACTGGATGTCACTCCCCTTTCTTTGGGTATTGAGACTCTGGGA
GGTGTATTTACCAAACTTATTAACAGGAACACCACTATTCCAACCAAGAAAAGTCAGGTG
TTTTCTACAGCCGCTGATGGTCAGACTCAGGTGGAGATTAAAGTGTGCCAGGGTGAGAGA
GAGATGGCTGGAGACAACAAACTTCTTGGACAGTTTACTTTGATTGGAATCCCCCCAGCC
CCACGTGGAGTCCCTCAGATTGAAGTTACATTTGACATTGATGCCAATGGGATTGTACAT
GTTTCTGCCAAAGATAAGGGTACAGGACGTGAGCAGCAGATTGTGATCCAGTCTTCTGGT
GGGTTAAGCAAAGATGATATTGTTAAGAACGCAGAGAAGTATGCTGAGGAAGACAGGCGA
AAGAAGGAACGAGTTGAAGCAGTTAATATGGCTGAAGGAATCATCCATGATACAGAAAGC
AAGATGGAGGAATACAAGGACCAACTGCCTGCTGATGAGTGCAACAAACTAAAAGAGGAG
ATTTCCAAAATGAGAGAGCTCCTGGCTCGAAAAGATAGTGAAACTGGAGAAAACATCAGG
GCAGCATCTTCCCTTCAGCAAGCATCATTGAAGCTCTTCGAAATGGCATACAAAAAGATG
GCCTCTGAGCGAGAAGGCTCTGGAAGTTCTAGTGCTGGGGAACAAAAGGAAGATCAAAAA
GAGGAGAAACAG
>PhDi
TGGAATGGCCTTAGTCATGAGGCTTTTAGAATTGTTTCAAGGCGGGACTATGCATCAGAA
GCAATCAAGGGAGCCGTTGTTGGTATTGATTTGGGGACTACCAACTCCTGTGTGGCAGTT
ATGGAAGGTAAACAAGCAAAGGTGCTGGAGAATGCTGAAGGTGCCAGAACCACCCCTTCA
GTTGTGGCCTTTACAGCAGATGGCGAGCTTGTTGGCATGCCGGCCAAGCGACAGGCTGTC
ACCAACCCAAACAATACATTCTATGCCACCAAGCGTCTTATTGGCCGCCGATATGATGAT
CCTGAAGTCCAGAAAGACATTAAAAATGTTCCCTTTAAAATCGTCCGTGCCTCCAATGGT
GATGCCTGGGTTGAAGCTCATGGAAAGCTTTATTCTCCCAGTCAGATTGGAGCGTTTGTT
TTGATGAAGATGAAAGAAACTGCAGAAAATTACTTGGGGCATACAGCAAAAAATGCTGTG
ATCACTGTCCCAGCTTATTTCAATGACTCTCAAAGACAGGCCACTAAGGATGCTGGCCAG
ATAGCTGGAAATGTGCTTCGGGTGATTAATGAACCTACAGCTGCTGCTCTGGCCTATGGT
CTAGACAAATCAGAAGACAAAGTCATTGCTGTATATGATTTAGGTGGTGGAACTTTTGAT
ATCTCTGTCTTGGAAATTCAGAAAGGAGTATTTGAGGTGAAATCTACCAATGGAGATACT
TTCTTAGGTGGTGAAGACTTTGACCAGGCCTTGCTGCAACACATTGTGAAGGAGTTTAAA
AGAGAGACAGGAGTTGATTTGACCAAAGACAACATGGCACTTCAGAGAGTTCGGGAAGCT
GCTGAAAAGGCTAAGTGTGAACTCTCCTCATCTGTGCAGACTGATATCAACTTGCCATAT
CTTACAATGGATGCTTCTGGACCTAAGCATTTGAATATGAAGGTGACCCGGGCTCAGTTT
GAGGGGATTGTGTTTGAGCTAATCAAGAGGACCATCGCCCCATGCCAAAAAGCCATGCAA
GATGCAGAAGTCAGCAAGAGTGACATAGGAGAAGTGATTCTTGTTGGTGGCATGACTAGA
ATGCCCAAGGTTCAGCAGACTGTGCAGGATCTCTTTGGCCGAGCCCCAAGTAAAGCTGTC
AATCCTGACGAGGCTGTGGCCATTGGAGCTGCCATTCAGGGAGGTGTGTTGGCTGGTGAT
GTCACAGATGTGCTGCTCCTGGATGTCACTCCCCTTTCTCTGGGTATTGAGACTCTGGGA
GGTGTGTTTACCAAACTTATTAACAGGAACACCACTATTCCAACCAAGAAAAGCCAGGTG
TTTTCTACAGCTGCTGATGGTCAGACTCAAGTGGAGATTAAAGTGTGTCAGGGTGAGAGA
GAGATGGCTGGAGACAACAAACTTCTTGGACAGTTTACTTTGATTGGAATTCCCCCAGCC
CCTCGTGGAGTCCCTCAGATTGAAGTTACATTTGACATTGATGCCAATGGGATTGTACAT
GTTTCTGCCAAAGATAAGGGTACAGGACGCGAGCAGCAGATTGTGATCCAGTCTTCTGGT
GGGTTAAGCAAAGACGATATTGTTAAAAATGCAGAGAAGTATGCTGAGGAAGACAGGCGA
AAGAAGGAACGAGTTGAAGCTGTTAATATGGCTGAAGGAATAATCCATGATACAGAAAGC
AAGATGGAAGAATTCAAGGACCAATTGCCTGCTGACGAGTGCAACAAACTAAAAGAAGAG
ATTTCCAAAATGAGGGAGCTCCTGGCTCGAAAAGATAGTGAAACTGGAGAAAACATAAGG
GCAGCGTCTTCCCTTCAGCAAGCGTCGTTGAAACTCTTCGAAATGGCGTACAAAAAGATG
GCCTCTGAGCGAGAAGGCTCTGGAAGTTCTGGCACTGGGGAACAAAAGGAAGATCAAAAA
GAGGAGAAACAG
>PtVa
TGGAATGGCCTTAGTCATGAGGCTTTTAGAATTGTTTCAAGACGAGACTATGCATCAGAA
GCAATCAAGGGAGCAGTTGTTGGTATTGATTTGGGTACTACCAATTCCTGTGTGGCAGTT
ATGGAAGGTAAACAAGCAAAGGTGCTAGAGAATGCTGAAGGTGCCAGAACCACCCCTTCA
GTTGTGGCCTTTACAGCAGATGGTGAGCTTGTTGGCATGCCAGCCAAGCGACAGGCTGTC
ACCAACCCAAACAACACATTCTATGCCACCAAGCGTCTCATTGGCCGGCGATATGATGAC
CCTGAAGTCCAGAAAGACATTAAAAATGTTCCCTTTAAAATTGTCCGTGCCTCCAATGGC
GATGCCTGGGTAGAAGCTCATGGGAAACTCTATTCTCCAAGTCAGATTGGAGCATTTGTG
TTGATGAAGATGAAAGAGACTGCAGAAAATTATTTGGGGCATACAGCAAAAAATAGTGTG
ATCACAGTCCCAGCTTATTTTAATGACTCTCAGAGACAGGCCACTAAAGATGCTGGCCAG
ATAGCTGGAAATGTGCTTCGGGTGATTAATGAACCCACGGCTGCTGCTCTAGCCTATGGT
CTAGACAAATCAGAAGACAAAGTCATTGCTGTATATGATTTAGGTGGTGGAACTTTTGAT
ATTTCTATCCTGGAAATTCAGAAAGGGGTATTTGAGGTGAAGTCCACCAATGGAGACACT
TTCTTAGGTGGAGAAGACTTTGACCAGGCCTTGCTACAACACATTGTGAAGGAGTTCAAA
AGAGAGACTGGGGTTGATTTGACCAAAGACAACATGGCACTTCAGAGGGTTCGGGAAGCT
GCTGAGAAGGCTAAATGTGAACTCTCCTCATCTGTGCAGACTGACATCAACTTACCATAT
CTTACAATGGATGCTTCTGGACCCAAGCATTTGAATATGAAGCTGACCCGGGCTCAGTTT
GAGGGGATTGTCACTGAGCTGATCAAGAGGACCATCGCCCCATGCCAGAAAGCCATGCAA
GATGCAGAAGTCAGCAAGAGTGACATAGGAGAAGTGATTCTTGTTGGTGGCATGACTAGA
ATGCCCAAGGTTCAGCAGACTGTGCAGGATCTCTTTGGCCGAGCCCCAAGTAAAGCTGTC
AATCCTGACGAGGCTGTGGCCATTGGAGCTGCCATTCAGGGAGGTGTGTTGGCCGGTGAT
GTCACAGATGTGTTGCTCCTGGATGTCACTCCCCTTTCTCTGGGTATTGAGACTCTGGGA
GGTGTGTTTACCAAACTTATTAACAGGAATACCACTATTCCAACCAAAAAAAGCCAGGTG
TTTTCTACAGCTGCTGATGGTCAGACTCAAGTGGAGATTAAAGTATGTCAAGGTGAGAGA
GAGATGGCCGGAGACAATAAACTTCTTGGACAGTTTACTCTGATTGGAATTCCCCCAGCC
CCTCGTGGAGTCCCTCAGATTGAAGTTACATTTGACATTGATGCCAATGGAATTGTACAT
GTTTCTGCCAAAGATAAGGGTACAGGACGTGAGCAGCAGATTGTGATCCAGTCTTCTGGT
GGGCTAAGCAAAGATGATATTGTTAAAAATGCAGAGAAGTATGCTGAGGAAGACAGGAGA
AAGAAGGAACGAGTTGAAGCGGTTAATATGGCTGAAGGAATCATTCATGACACAGAAAGC
AAAATGGAGGAATTCAAGGACCAATTGCCTGCTGATGAGTGCAACAAGCTAAAAGAAGAG
ATTTCCAAAATGAGGGAGCTCCTGGCTCGAAAAGATAGTGAAACTGGAGAAAACATAAGG
GCAGCATCTTCCCTTCAGCAAGCGTCATTGAAGCTCTTCGAAATGGCATACAAAAAGATG
GCATCTGAGCGAGAAGGCTCTGGAAGTTCTGGCACTGGGGAACAAAAGGAAGATCAAAAG
GAGGAGAAACAG
>RhFe
TGGAATGGCCTTACTCATGAGACTTTTAGAATTGTTTCAAGGCGGGACTACGCATCAGAA
GCAATCAAGGGAGTAGTTGTTGGTATTGATCTGGGTACTACCAACTCCTGTGTGGCAGTT
ATGAAAGATAAACAAGCAAAGGTGCTAGAGAATGCCGAAGGTGCCAGAACCACCCCTTCA
GTTGTGGCCTTTACAACAGATGGTGAGCTTTTTGGCATGCCAACCAAGCGACTGGCTGTC
ACCAACCCCAACAACACATTCTATGCCACCAAGCATCTCATGGGCCGGCGATATGATAAC
CATGAAGTCCAGAAAGACCTCAAAAATGTTCCCTTTAAAATTGTCCGTGCCTCCAATGGC
GATGCCTGGGTTGAAGCTCATGAAAAATTCTATTCTCCAAGTCAGATTGGCACGTTTGTG
TTCATGAAGATGAAAGAGACTGCAGAAAATTACTTGGGGCATACAGCAAAAATTGCTGTG
ATCACAGTCCCAGCTTATTTCAATGACTCTCAAAGACAGGCCACAAAGGATGCTGGCCAG
ATAGCTGGGAATGTGCTTCAAGTGATTAATGAACCCACAGCTGCTGCTCTGGCCTATGGT
CTAGACAAATCTGAAGACAGAGTCATTGCTGTATATGATTTAGGTGGTGGAACTTTCAAT
ATTTCTATCTTGGAAATTCAGAAAGGAGTATTTGAGGTGAAGTCCACCAATGGAGACACT
TTCTTAGGTGGGGAAGACTTTGATCAGACCTTGCTACAACATATTGTGAAGGAGTTCAAA
AGAGAGACAGGGGTTGATTTGATCAAAGACAACATGGCACTTCAGAGGGTTCAGGAAGTT
GCTGAGAAGGCTAAGTATGAACTCTCCTCATCTGTGCAGACTGACATCAACTTGCCATAT
CTTACGATGGATGCTTCTGGACCCAAGCATTTGCATATGAAGCTGATCTGGGCTCAGTTT
GAGGGGATTGTCATTGAGCTAATGAAGAGGACCATTGCCCCATGCCAGAAAGCCATGCAA
GATGCAGAAGTCAGCAAGAGTGACATAGGAGAAGTAATTTTTGTTGGTGGCATGACTAGA
ATGACCAAGGTTCAGCAGACTGTGCAGGATCTCTTTGGCCGATCCCCAAGTAAAGCTGTC
AATCCCGATGAGGCTGTGGCCATTGGAGGGGCCATTCAAGGAGGTGTGTTGGCTGGTGAC
ATCACCGATGTGCTGCTCCTGGATGTCACTCCCCTTTCTCTGGGTATTGAGACTCTGGCA
GGTGTGTTTACCAAACTTATTAACAGGAACACCACTATTCCAACAAAGAAAAACCAGGTG
TTTTCTACAGCCGCTGATGGTCGGACTCAAGTGGAGATTAAAGTGTGTCAGGGTGAGAGA
GAGATGGCTGGAGACAACAAACTTCTTGGACAATTTACTTTGGTTGGAATTCCCCCAGCC
CCTCGTGGCGTCCCACAGATCGAAGTTACATTTGACATTGATGCCAATGAGATAGTACAT
GTTTCTGCCAAAGATAAGGGTACAGGACGTGAACAGCAGATTGTGATCCAGTCTGCTGGT
GGGTTAAGCAAAGATGATATTNNGAAAAATGCAGAGACGTATGCGGAGGAAGACAGGCGA
AGGAAGGAACGAGTTGAAGCAGTTAATATGGCTGAAGGAATCATTCATGACACAGAAAGC
AAGATGGAAGAGTTCAAGAACCAGTTGCCTGCTGATGAGTGCAACAAGATAAAAGAAGAG
ATTTCCAAAATGAGGGAGCTCCTGGCTCGGAAAGATAGTGAAACTGGAGAAAACATAAGG
GCAGCATCTTCCCTTCAGCAAGCATCACTGAAGCTCTTTGAAATGGCATACAAAAAGATG
GCATCTGAGCGAGAAGGCTCTGGAAGCTCTGGTGCTGGGGAACAAAAGGAAGATCAAAAG
GAGGAGAAACAG
>RoAe
TGGAATGGCCTTAGTCATGAGGCTTTTAGAATTGTTTCAAGACGGGACTATGCATCAGAA
GCAATCAAGGGAGCAGTTGTTGGTATTGATTTGGGTACTACCAATTCCTGTGTGGCAGTT
ATGGAAGGTAAACAAGCAAAGGTGCTGGAGAATGCTGAAGGTGCTAGAACCACCCCTTCA
GTTGTGGCCTTTACAGCAGATGGTGAGCTTGTTGGCATGCCAGCCAAGCGACAGGCTGTC
ACCAACCCAAACAACACATTCTATGCCACCAAGCGTCTCATTGGCCGGCGATATGATGAC
CCCGAAGTCCAGAAAGACATTAAAAATGTTCCCTTTAAAATTGTCCGTGCCTCCAATGGC
GATGCCTGGGTAGAAGCTCATGGAAAACTCTATTCTCCAAGTCAGATTGGAGCATTTGTG
TTGATGAAGATGAAAGAGACTGCAGAAAATTATTTGGGGCATACAGCAAAAAATAGTGTG
ATCACAGTCCCAGCTTATTTTAATGACTCTCAAAGACAGGCCACTAAGGATGCTGGCCAG
ATAGCTGGAAATGTGCTTCGGGTGATTAATGAACCCACAGCTGCTGCTCTGGCCTATGGT
CTAGACAAATCGGAAGACAAAGTCATTGCTGTATATGATTTAGGTGGTGGAACTTTTGAT
ATTTCTATCCTGGAAATTCAGAAAGGGGTATTTGAGGTGAAGTCCACCAATGGAGACACT
TTCTTAGGTGGGGAAGACTTTGACCAGGCCTTGCTACAACACATTGTGAAGGAATTCAAA
AGAGAGACAGGGGTTGATTTGACCAAAGACAACATGGCACTTCAGAGGGTTCGGGAAGCT
GCCGAGAAGGCTAAATGTGAACTCTCCTCATCTGTGCAGACTGACATCAACTTGCCATAT
CTTACAATGGATGCTTCCGGACCCAAGCATTTGAATATGAAGCTGACCCGGGCTCAGTTT
GAGGGGATTGTTGTTGAGCTGATCAAGAGGACCATCGCCCCATGCCAGAAAGCCATGCAA
GATGCAGAAGTCAGCAAGAGTGATATAGGAGAAGTGATTCTTGTTGGTGGCATGACTAGA
ATGCCCAAGGTTCAGCAGACTGTGCAGGATCTCTTTGGCCGAGCCCCAAGTAAAGCTGTC
AATCCTGACGAGGCTGTGGCCATCGGAGCTGCCATTCAGGGAGGTGTGTTGGCCGGTGAT
GTCACAGATGTGTTGCTCCTGGATGTCACTCCCCTTTCTCTGGGTATTGAGACTCTGGGA
GGTGTGTTTACCAAACTTATTAACAGGAACACCACTATTCCAACCAAAAAAAGCCAGGTG
TTTTCTACAGCTGCTGATGGTCAGACTCAAGTAGAGATTAAAGTATGTCAGGGTGAGAGA
GAGATGGCTGGAGACAATAAACTTCTTGGACAGTTTACTCTGATTGGAATTCCCCCAGCC
CCTCGTGGAGTCCCTCAGATTGAAGTTACATTTGACATTGATGCCAATGGAATTGTACAT
GTTTCTGCCAAAGATAAGGGTACAGGACGTGAGCAGCAGATTGTGATCCAGTCTTCTGGT
GGGCTAAGCAAAGATGATATTGTTAAAAATGCAGAGAAGTATGCTGAGGAAGACAGGCGA
AAGAAGGAACGAGTCGAAGCAGTTAATATGGCTGAAGGAATCATTCATGACACAGAAAGC
AAAATGGAAGAATTCAAGGACCAATTGCCTGCTGATGAGTGCAACAAGCTAAAAGAAGAG
ATTTCCAAAATGAGGGAGCTCCTGGCTCGAAAAGATAGTGAAACTGGAGAAAACATAAGG
GCAGCATCTTCCCTTCAGCAAGCGTCATTGAAGCTCTTCGAAATGGCATACAAAAAGATG
GCATCCGAGCGAGAAGGCTCTGGAAGTTCTGGCACGGGGGAACAAAAGGAAGATCAAAAG
GAGGAGAAACAG
