# Supplementary material for: Positively selected genes in the hoary bat (Lasiurus cinereus) lineage: prominence of thymus expression, immune and metabolic function, and regions of ancient synteny
Source: PeerJ. 2022 Mar 17;10:e13130. doi: 10.7717/peerj.13130 (PMC8934532; doi:10.7717/peerj.13130)
Supplement: Supplemental Information 3 — Initially tested orthogroups that have been edge-trimmed as described in the Methods. [file peerj-10-13130-s003.zip › original.trimmed/trimmed-OG0002210.fas]

>EpFu
TCTCCACTTAAAACTCTTCCACGAAGGCATCCAGAATTAAGAAAAAACAGCATAGAGAAC
TTTTCCAAAGATAAAGACAGTATTTTTAAGTTACGAAACTTATCTCGTAGAACTCCTAAA
AAGCATGGATTACAATTCTCTCAGGAAAATACTGAAAACATGAACTGTGAAATCAATGAA
GATCAAGAAAACTCAGTTGATAATAAAGAAATAAGCCAGAAAGATATTGAAGAAGTTTGG
AGATACATTATTCTGAACTACCTGCAAACCATTTTAGGGGTGTCATCCCTGGAAGAAGTC
ATAAACCCAAAACAAGTGATTCCTCAATATATAATGTACAACATGACCAATACAAGTAAA
CATGGAGTAGTTGTACTACAAGACAAGTCAGATGATCTTCCTCATTGGGTATTATCTGCC
ATGAAGTGCCTAGCAAATTGGCCAAGAAGTAATGATATGACTAATCCAACTTATGTTGGA
TTTGAACGAGATGTATTTAGAACAATTGCAGATTATTTTCTAGATCTCCCTGAACCTCTA
CTTACCTTTGAATATTATGAATTATTTGTGAACATTTTGGTTGTTTGTGGCTACATCACA
TTTTCAGATAGACCCAGTGGGATACATAAAATCCAAGATGATCTACAATCTTCAAAAATC
CTTCACTTAAACAGTTTGAATTCCTTCAAATCAACTGAGTGTCTTCTTCTCAGTCTGCTT
CGTAAAGACAAAGAAGAATCAAATACTACTGAGAGACTGCAGATAAGCGATCACGGATTT
CAAGAAAAATGTGTTAAGAAAATGCAGCTAGTTGATTTAAACAGAAGAGCCAGTGCTAAT
GACATAATAGGAGGAAGCTGTCATAATTTAATAGGCTTAAGTAGTATGCATGCTCTATCC
TCTAACATCAAACCAAGGTGCTATTCTTTAGAAGGAATTATAGATTTGCCAGGGAGTTCA
CGTAAAGAGGTCTCCAATATCATCCATCAATCTATTCTGAACATAGAAGGACAAAATAAA
CAATTTTTAGAGTCTGAGATCAAACAGGAATCCATAATGAATCTTCATTCAGAGGAAAGT
ATTCAAAAGCCACTCTGTGTTGGTTTTAAGAGAACCTCTACTATGACTGTTCAAGACCAA
GAGGAGTTATATAATGGGAAAAGCAAGTCCAAACAGCTTTGTAGATCTCAGAGTTTACTT
TTAAGAAGTAGTACGAGGAGGAATAGTTATGTCAATATGCCAGTGGCTGAAATTATCATG
AAACCAAATCTTGGACAAGGCAGCACAAGTGTGCAAACAGCTATGGAAGGTGATCATGGA
GAGTCTAGTGCCACAATCAATAAGAGACTCTGCAAAAGTACAATAGAACTTTCAGGAAAT
TCTTTACCTTCAGCCTCTTCTATGTTGACTGGCACACAAAGTTTGCTACAACCTCATTTA
GAGAGGGTTGCCATCAATGCACTACAGTTATGTTGCTTGTTACTTCCCCCACCAAATCGT
AGAAAGCTTCAACTTCTAATGCGCATGATTTCTCGGATGAGTCAAAATGTTGATATGCCC
CAACTTCATGATGCAATGGGTACAAGATCACTGATGATACACACTTTTTCTCGGTGTGTG
CTATGCTGTGCCGAAGAAGTGGATCTTGATGAGCTTCTTGCTGCAAGATTAGTTTCTTTC
TTAATGGATCATCATCAGGAAATTCTTCAAGTACCCTCTTACTTACAGACTGCAGTGGAG
AAACATCTTGACTACTTAAAAAGGGGCCTTATTAAAAATCCTGGAGATGGACTGATTGCT
CCATTGCCAACATATTCATACTGTAAGCAGATTAGTGCTCAGGAGTTTGATGAACAAAAA
GTTTCTACCTCTCAAGATGCAATTGCAGAACTTTTGGAGAATATTATTAAAAGCAAGAGT
TTGCCTTTAAAGGAGAAAAGGAAAAAACTAAAACAGTTTCAGAAGGAATATCCACTGATA
TATCAGAAAAGATTTCCAACCACAGAAAGTGAAGCAGCACTTTTTGGTGACAAACCTACA
ATCAAACAACCAATGCTAATTTTAAGAAAACCAAAG
>HiAr
TCTCCACTTAAAGCTCTTCCACGAAGGCATCCAGAATTAAGAAAAAACAGCATTGATAAT
TTTTCCAAAGATAAAGACAGTATTTTTAAATTACGAAACTTATCTCACAGAACTCCTAAA
AAGCATGGATTACTATTCTTTCAGGAAAATACAGAACACATGAACTGTGAAAACAATGAA
GATCAAGAAAACTCAATTGATAATAGAGAAATAAGCCAGAAAGACGTTGAAGAAGTTTGG
AGATATAGTATTCTGATCTACCTGCAAACGATTTTAGGTGTGTCATCCCTAGAAGAAGTC
ATAGATCCAAACCAAGTAATTCCTCAATATATAATGTACAGCATGACAAATACAAGCAAA
CATGGAGTAGTGATACTACAAGACAAATCAGATGACCTTCCTCATTGGGTGTTATCTGCC
ATGAAGTGCCTAGCAAATTGGCCAAGAAGTAATGATATGAATAATCCAACTTATATTGGA
TTTGAACGAGATGTATTCAGAACAATTGCAGATTATTTTCTAGAGCTCCCTGAACCTTTA
CTTACCTTTGAATATTATGAATTATTTGTGAACATTTTGGTTGTCTGTGGCTACATCACA
GTTTCAGATAGACCCAGTGGGATACATAAAATCCAAGATGATCCACAGTCTTCACAAAGC
CTTCACTTAAACAGTTTGGATTCCTTCAAATCAACTGAGTGTCTTCTTCTCAGTCTGCTT
CATAAAGACAAAGAAGAATCAAAAACTACTGAGAGACTGCAGATAAGGAATCATGGATTT
CCAGGAAAACGTGCTAAGAAAATGCAGCTAGCTAACTTAAACAGAAGAGCCAGCGCTAAT
GACATAGTAGGAGGAAGCTGTCATAATTTAACAGGCTTAAGTAGTGTGCATGTTCTAGCC
TCGAACATCAAACCAAGGTGCTATTCTTTAGAAGGCATTGTAGATTTACCAGGGAGTTCA
AGTGAAGAGGTCTCCAGAGGCTGCCATCAATCTGTTGTGAACATAGAAGGACAAAATAAA
CGCATTTTAGAGTCTAAGACCAAACAGGAATCCATAATGAACCTTCATTCCGAGGAAAGT
ATTCAAAGGCCACTCTGTGTTGGTTTTAAGAGAACCTCTACTTGGACTGTTCAAGACCAA
GAGGAGTTATATAATGGGAAAAGCAAGTCAAAACAGCTTTGTAGATCTCAGAGTTTACTT
TTAAGAAGTAGTACACGGAGGAATAGTCATATCAATATGCCAGTGGCTGAAATTATCATG
AAACCGAATCTTGGACAAGGCAGCACAAATGTGCAAACAGCTATGGAAGGTGGACTCGGA
GAGTCCAGTACCACAATCAATAAAAGACTCTGCAGAAGTACAATAGAACTTTCAGAAAAT
TCTTTACCTTCAGCTTCTTCTATGTTGACTGGCACACAAAGTCTGCTGCAACCTCATTTA
GAGAGGGTTGCCATCGATGCGCTACAGTTATGCTGTTTGTTACTTCCCCCACCAAATCGT
AGAAAGCTTCAGCTGTTAATGCGCATGATTTCTCGAATGAGTCAAAATGTTGATATGCCC
CAACTGCATGATACAATGGGTACAAGATCATTGATGATACACACTTTCTCTCGGTGTATT
CTGTGCTGTGCCGAAGAAGTGGGACTTGATGAGATACTCGCGGCAAGATTCGTTTCTTTC
TTAATGGATCATCATCAGGAAATCCTTCAAGTACCCTCCTACTTACAGACTGCAGTGGAG
AAACACCTTGACTACTTAAAAAAGGGCCGTATTAAAAATCCCGGAGACGGACTAATCGCC
CCTTTGCCAACGTATTCATACTGTAAGCAGATTAGTGCTCAGGAGTTCGATGAACAGAAA
GTTTCTACCTCTCAAGCTGCAATTGCAGAACTTTTAGAGAATATTATTAAAAACAAGAAT
TTATCTCTAAAGGAGAAAAGGAAAAAACTAAAACAGTTTCAGAAGGAATATCCATTGATA
TATCAGAAAAGATTTCCGACCACGGAGAGTGAAGCAGCACTTTTTGGTAACAAACCTACA
CTCAAGCAACCAATGCTAATTTTAAGAAAACCAAAG
>LaCi
TCTCCACTTAAAACTCTTCCACGAAGGCATCCAGAATTGAGGAAAAACAGCATAGAGAAC
TTTTCCAAAGATAAAGACAGTATTTTTAAATTACGAAATTTATCTCGTAGAACTCCTAAA
AAGCATGGATTACAATTCTCTCAGGAAAATGCTGAAAACATGAACTGTGAAATCAATGAA
GATCAAGAAAACTTAGTTGATAATAGAGAAATAAGCCAGAAAGATATTGAAGAAGTTTGG
AGATACATTATTCTGAACTACCTGCAAACCATTTTAGGGGTGTCATCCCTAGAAGAAGTC
ATAAACCCAAAACAAGTGATTCCTCAATATATAATGTACAACATGACCAATACAAGTAAA
CATGGAGTAGTTGTACTACAAGACAAGTCAGATGATCTTCCTCATTGGGTATTATCTGCC
ATGAAGTGCCTAGCAAATTGGCCAAGAAGTAATGATATGAATAATCCAACTTATGTTGGA
TTTGAACGAGATGTATTTAGAACAATTGCAGATTATTTTCTAGATCTCCCTGAACCTCTA
CTTACCTTTGAATATTATGAATTATTTGTGAACATTTTGGTTGTTTGTGGCTACATCACA
TTTTCAGATAGAACCAGTGGGATACATAAAATCCAAGATGATCTACAGTCTTCAAAAATC
CTTCACTTAAACAGTTTGAATTCCTTCAAATCAACTGAGTGTCTTCTTCTCAGTCTGCTT
CGTAAAGACAAAGAAGAATCAAATACTACTGAGAGACTGCAGATAAGCGATCACGGATTT
CAAGAAAAATGTGTTAAGAAAATGCAGCTAGTTGATTTAAACAGAAGAGCCAGTGCTAAT
GACATAATAGGAGGAAGCTGTCATAATTTAATAGGCTTAAATAGTATGCATGCTCTATCC
TCTAACATCAAACCAAGGTGCTATTCTTTAGAAGGAATTATAGATTTGCCAGGGAGTTCA
CGTAAAGAGGTCTCCAATATCATCCATCAATCTATTCTGAACATAGAAGGACAAAATAAA
CAATTTTTAGAGTCTGAGATCAAACAGGAATCCATAATGAATCTTCATTCAGAGGAAAGT
ATTCAAAAGCCACTCTGTGTTGGTTTTAAGAGAACCTCTACTATGACTGTTCAAGACCAA
GAGGAGTTATATAATGGGAAAAGCAAGTCAAAACAGCTTTGTAGATCACAGAGTTTACTT
TTAAGAAGTAGTACAAGGAGGAATAGTTATATCAATATGCCAGTGGCTGAAATTATCATG
AAACCAAATCTTGGACAAGGCAGCACAAATGTGCAAACAGCTATGGAAGGTGAAAATGGA
GAGTCTAGTGCCACAATCAATAAAAGACTCTGCAAAAGTACAATAGAACTTTCAGGAAAT
TCTTTACCTTCAGCCTCTTCTATGTTGACTGGCACACAAAGTTTGCTGCAACCTCATTTA
GAGAGGGTTGCCATCAATGCACTACAGTTATGTTGCTTATTACTTCCCCCACCAAATCGT
AGAAAGCTTCAACTTCTAATGCGCATGATTTCTCGGATGAGTCAAAATGTTGATATGCCC
CAACTTCATGATGCAATGGGTACAAGATCACTGATGATACACACTTTTTCTCGGTGTGTG
CTATGCTGTGCCGAAGAAGTGGATCTTGATGAGCTTCTTGCTGCAAGATTAGTTTCTTTC
TTAATGGATCATCATCAGGAAATTCTTCAAGTACCCTCTTACTTACAGACTGCAGTGGAG
AAACATCTTGACTACTTAAAAAGGGGCCTTATTAAAAATCCTGGAGATGGACTGATTGCT
CCTTTGCCAACATATTCATACTGTAAGCAGATTAGTGCTCAGGAGTTTGATGAACAAAAA
GTGTCTACCTCTCAAGATGCAATTGCAGAACTTTTGGAGAATATTATTAAAAGTAAGAGT
TTGCCTTTAAAGGAGAAAAGGAAAAAACTAAAACAGTTTCAGAAGGAATATCCACTGATA
TATCAGAAAAGATTTCCAACCACGGAAAGTGAAGCAGCACTTTTTGGTGACAAACCTACA
ATCAAGCAACCAATGCTAATTTTAAGAAAACCCAAG
>MyLu
TCTCCACTTAAAACTCTTCCACGAAGGCATCCAGAATTGAGAAAAAACAGCATAGAGAAC
TTTTCCAAGGATAAAGACAGTATTTTTAAATTACGAAACTTATCTCGTAGAACTCCTAAA
AAGCATGGATTGCAATTCTCTCAGGAAAATACTGAAAACATGAACTGTGAAATCAATGAA
GATCAAGAAAACTCAGTTGATAATAGAGAAATAAGTCAGAAAGATATTGAAGAAGTTTGG
AGATACATTATTCTGAACTACCTTCAAACCATTTTAGGGGTGTCATCCCTAGAAGAAGTC
ATAAACCCAAAACAAGTGATTCCTCAATATATAATGTACAACATGACCAATACAAGTAAA
CATGGAGTAGTTGTACTACAAGACAAATCAGATGATCTTCCTCATTGGGTATTATCTGCC
ATGAAGTGTCTAGCAAATTGGCCAAGAAGTAATGATATGAGTAATCCAACCTACGTTGGA
TTTGAACGAGATGTATTTAGAACAATTGCAGATTATTTTCTAGATCTCCCTGAACCTCTA
CTTACCTTTGAATATTATGAATTATTTGTGAACATTTTGGTTGTTTGTGGCTACATCACA
GTTTCAGATAGACCCAGTGGGATACATAAAATCCAAGATGATCTACAGTCTTCAAAAATC
CTTCACGTAAACAGTTTGAATTCCTTCAAATCAACTGAGTGTCTTCTTCTCAGTCTGCTT
CGCAAAGACAAAGAAGAATCAAATACTACTGAGAGACTGCAGATAAGCGATCACGGATTT
CAAGAAAAATGGGTTAAGAAAGTGCAGCTAGTTGATTTAAACAGAAGAGCCAGTGCTAAT
GACATAATAGGAGGAAGCTGTCATAGTTTAATAGGCTTAAGTAGTATGCATGCTTTAGCC
TCTAACATCAAACCAAGGTGCTATTCTTTAGAAGGAATTATAGATTTGCCAGGGAGTTCA
TGTAAAGAGGTCTCCAGTGTCATCCATCAATCTATTCTGAATAGAGAAGGACAAAATAAA
CAATTTTTAGAGTCTGAGATCAAACAGGAATCCATAATGAATCTTCATTCAGAGGAAAGT
ATTCAAAAGCCACTCTGTGTTGGTTTTAAGAGAACCTCTACTATGACTGTTCAAGACCAA
GAGGAGTTATATAATGGGAAAAGCAAGTCAAGACAGCTTTGTAGATCTCAGAGTTTACTT
TTAAGAAGTAGTACGAAGAGGAATAGTTATATCAATATGCCAGTGGCTGAAATTATCATG
AAACCAAATCTTGGACAAGGCAGCACAAGTGTGCAAACAGCTATGGAAGGTGAACATGGA
GAGTTTAGTGCCACAATCAATAAAAGACTCTGCAAAAGTACAATAGAACTTTCAGGAAAT
TCTTTACCTTCAGCCTCTTCTATGTTGACTGGCACACAAAGTTTGCTGCAACCTCATTTA
GAGAGGGTTGCCATCAATGCACTACAGTTATGTTGCTTGTTACTTCCCCCACCAAATCGT
AGAAAGCTTCAACTTCTGATGCGCATGATTTCTCGGATGAGTCAAAATGTTGATATGCCC
CAACTTCACGATGCAATGGGTACAAGATCACTGATGATACACACGTTTTCTCGATGTGTG
CTATGCTGTGCCGAAGAAGTGGATCTTGATGAGCTGCTTGCTGCAAGATTAGTTTCTTTC
TTAATGGATCATCATCAGGAAATTCTTCAAGTACCCTCTTACTTACAGGCTGCAGTGGAG
AAACATCTTGACTACTTAAGAAGGGGCCTTATTAAAAATCCTGGAGATGGACTGATTGCG
CCTTTGCCAACATATTCATACTGTATGCAGATTAGTGCTCAGGAGTTTGATGAACAAAAA
GTTTCTACCTCTCAAGATGCAATTGCAGAACTTTTGGAGAATATTATTAAAAGCAAGAGT
TTGCCTTTAAAGGAGAAAAGGAAAAAACTAAAACAGTTTCAGAAGGAATATCCACAGATA
TATCAGAAAAGATTTCCAACCACGGAAAGTGAAGCAGCACTTTTTGGTGATAAACCTACA
ATCAAGCAACCAATGCTAATTTTAAGAAAACCAAAG
>PhDi
TCTCCACTTAAATCTCTTCCACGAAGGCCTCCAGAATTGAGAAAAAACAGCACAGAGAAC
TTTTCCAAAGATAAAGACAGTATTTTTAAATTACGAAACTTATCTCGTAGAATGCCTAAA
AAGCATGGATTACAATTCTCTCAGGAAAATAAAGAAAATGTGAACTGTGAAATCAATGAA
GATCAAGAAAACTCAGTTGGTAATAGAGAAATAAGCCAGAAAGATGTTGAAGAAGTTTGG
AGATGTACTATTCTTACCTACCTGCAAACCATTTTAGGTGTGTCATCCCTGGAGGAAGTC
ATAAATCCAAAACAAGTAATTCCTCAATATGTAATATACAACATGACCCATACAAGTAAA
CATGGAGTAGTTATACTACAAGACAGATCAGATGATCTTCCTCATTGGGTATTATCTGCC
ATGAAGTGCCTAGCAAATTGGCCAACAAGTAATGATATGAATAATCCAACTTATATTGGA
TTTGAACGAGATGTATTCAGAACAATTGCAGATTATTTTCTAGATCTTCCTGAACCTCTT
CTTACCTTTGAATATTATGAATTATTTGTGAACATTTTGGTTGTTTGTGGCTACATCACA
GTTTCAGATAGACCCAGTGGGATACATAAAATCCAAGATGATCCACAGTCTTCAAAAATC
CTTCAGTTAAACAGTTTGAATTCCTTCAAATCAACTGAGTGCCTTCTTCTCAGTCTGCTT
CGTAAAGACAAAGAAGAATCAGATACTACTGAGAGACTGCAGATAAGCGATCTCGGATTT
CAAGAAAAATGTGTTAAGAAAATGCAGCTAGTTGATTTAAACAGAAGAGCCAGTGCTAAT
GACATAATAGGAGGAAGCTGTTATAATTTAATAGGCTTAAGTAGTGTGCATGTTTTATCC
TCTAACATCAAACCAAGGTGCTGTTCTTTAGAAGGAATTATAGATTTACCAGGGAGTTCA
AGGAAAGAGGTCTCCACTGTTTTCCATCAATCTGTTCTGAACATAGAAGGACAAAATAAA
CAATTTTTAGAGTCTGAGACCAAACAGGAATCCACAATGAGTCTTCATTCAGAGGAAAGT
ATTCAAAAGCCACTCTGTGTTGGTTTTAAGAAAACCTCTACTATGACTGTTCAAGATCAA
GAGGAGTTACGTAATGGGAAAAGCAAGTCAAGACAGCTTTGTAGATCTCAGAGTTTACTT
TTAAGAAGTAGTACAAGGAAAAACAGTTATATCAACATGCCAGTGGCTGAAATTATCATG
AAACCAAATCTTGGACGAGGCAGCACAAGTGTACAAACAGCTGTGGAAGGTGAACTCAGA
GATGCTAGTACCACAATCAATAAAAGACTCTGCAAAAGTACAATAGAACTTTCAGAAAAT
TCTTTACCTTCAGCTTCTTCTATGTTGACTGGCACACAAAGTTTGCTGCAGCCTCATTTA
GAGAGGGTTGCCATCAATGCACTACAGTTATGTTGTTTGTTACTTCCCCCACCAAACCGT
AGAAAGCTTCAACTTTTAATGCGCATGATTTCTCGAATAAGTCAAAATGTTGATATGCCC
CAACTTCATGATACAATGAGTACAAGATCACTGATGATACACACTTTTTCTCGGTGTGTG
CTGTGCTGTGCTGAAGAAGTGGATCTTGATGAACTTCTTGCTGCAAGATTAGTTTCTTTC
TTAATGGATCATCATCAGGAAATTCTTCAAGTACCCTCTTACTTACAGGCTGCAGTGGAG
AAACATCTTGACTACTTTAAAAGGGGCCATGTTAAAAATCCTGGAGATGGGCTGATTGTT
CCTTTGCCAACATATTCATACTGTAAGCAGGTCAGTGCTCAGGAGTTTGAGGAACAAAAA
CTTTCTACCTCTCAAAATGCAATTGCTGAACTTTTAGAGAATATTATTAAAAACAAGAGT
TTGCCTCCAAAGGAAAAAAGGAAAAAACTAAAACAGTTTCAGAAGGAGTATCCTCTGATA
TATCAGAAAAGATTTCCAACCACAGAGAGTGAAGCAGCACTTTTTGATGACAAACCTACA
ATCAAGCAACCAATGTTAATTTTAAGAAAACCAAAG
>PtVa
TCACCACTCAAAACCCTTCCACGAAGGCACCCAGAACTGAGAAAAAACAGCGTAGAGAAC
TTTTCCAAAGATAAAGACAGTATTTTTAAATTACGAAACTTATCTCGTAGAACTCTTAAA
ACACATGGATTACAATTATCTCAGGAAAATATAGAACACATGAACTGTGAAATCAATGAA
GATCAAGAAAACTCTATTGGTAATAGAGAAATAAGCCAGAAAGATGTTGAAGAAGTTTGG
AGATATATTATTCTGATCTACCTGCAAACCACTTTAGGTGTGTCATCTTTAGAAGAAGTC
ATAAATCCAAAACAAGTAATTCCTCAATATATAATGTACAACATGACCAATACAAGTAAA
CGTGGAGTAGTTATACTTCAAGACAAATCAGATGACCTTCCTCATTGGGTATTATCTGCC
ATGAAGTGCCTCGCAAATTGGCCAAGAAGTAATGATATGAATAATCCAACTTATGTTGGA
TTCGAACGTGATGTATTCAGAACAATTGCAGATTATTTTCTAGGTCTCCCTGAACCTCTA
CTTACCTTTGAATATTATGAATTATTTGTGAACATTTTGGTTGTTTGTGGCTACATCACA
GTTTCAGATAGACCCAGTGGGATACATAAAATCCAAGATGATCCACAGTCTCCAAAAAGC
CTTCACTTAAACAGTTTGAATTCCTTCAAATCAACTGAGTGCCTTCTTCTCAGTCTGCTT
CGTAAAGACAAAGAAGAATCAAATACTACTGAGAGACTGCAGATAAGCCATCATGGATTT
CAAGAAAAATGTGCTAAGAAAATACAGCTAGTTAATTTAAACAGAAGAGCCAGTGCTAAT
GACAGAATAGGGGGAAGCTGTCATAATTTAACAGGCTTAAGTAGTACGCACGTCCTAGCC
TCTAACATCAAACCAAGGTGCTATTCTTTAGAAGGAATTGTAGATTTACCAGGGAGTTCA
AGTAAAGAGGTCTCAAGTGTCTGCCATCAATCTGTTCTGAACATAGAAGGACAAAAGAAA
CAATGTTTAGAGTCTAAGACCAAACAGGAATCTATAATGAATCTTCATTCAGAGGAAAGT
ATTCAAAAGCCACTTTGTGTTGGTTTTAAGAGAACCTCTACTTTGACTATTCAAGACCAA
GAGGAGTTATGTAATGGGAAAAGCAAGTCAAAACAGCTTTGTAGATCTCAGAGTTTACTT
TTAAGAAGTAGTACGAGAAGGAATAGTTATATCAATATGCCAGTGGCTGAAATTATCATG
AAACCAAATCTTGGACAAGGCAGCACAAGTGTGCAAACAGCTATGGAAAGTGAACTCGGA
GAGTCTAGTACCACAATCAATAAAAGACTCTGCAAAAGTACAATAGAACTTTCAGAAAAT
TCTTTACCTTCAGCTTCTTCTGTGTTGACTGGCACACAAAGTTTGCTGCAACCTCATTTA
GAGCGGGTTGCCATCGATGCACTACAGTTATGTTGTTTGCTACTTCCCCCACCAAATCGT
AGAAAGCTTCAACTTTTAATGCGCATGATTTCTCGAATGAGTCAAAATGTTGATATGCCT
CAACTACATGATACAATGGGTACAAGATCACTGATGATACACACTTTTTCTCGGTGTGTG
CTATGCTGTTCTGAAGAAGTGGATCTTGATGAGCTTCTTGCTGCAAGATTAGTTTCTTTC
TTAATGGATCATCATCAGGAAATTCTTCAAGTACCCTCTTACTTGCAGAGTGCAGTAGAG
AAACATCTTGACTACTTAAAAAAGGGCCATATCAAAAATCCTGGAGATGAACTGATTGCT
CCTTTGCCAACGTATTCATATTGTATGCAGATTAGTGCTCAGGAGTTTGATGAACAAAAA
GTTTCTACCTCTCAAGCTGCAATTGCAGAACTTTTAGAGAATATTATTAAAAACAAGAGT
TTACCTCTAAAGGAGAAAAGGAAAAAACTAAAACAGTTTCAGAAGGAATATCCATTGATA
TATCAGAAAAGATTTCCAACCACAGAAAGTGAAGCAGCACTTTTTGGTGACAAACCTACA
ATCAAGCAACCAATGCTAATTTTAAGAAAACCAAAG
>RhFe
TCTCCACTTAAAACTCTTCCACGAAGGCATCCAGAATTGAGAAAAACCAGCATAGATAAT
TTTTCCAAAGATAAAGACAGTATTTTTAAATTACGAAACTTATCTCGCAGAACTCCTAAA
AAGCATGGATTACAATTCTTTCAGGAAAATACGGAGTACATGAACTGTGAAAACAATGAA
GATCAAGAAAACTCGATTTATAATAGAGAAATAAGCCAGAAAGATGTTGAAGAAGTTTGG
AGATATATTATTCTGATCTACCTGCAAACGATTTTAGGTGTGTCATCCCTAGAAGAAGTC
ATAAATCCAAAACAAGTAATTCCTGAATATATAATGTACAACATGACAAATACAAGTAAA
CATGGAATAGTTATACTACAAGACAAATCAGATGACCTTCCTCATTGGGTGTTATCTGCC
ATGAAGTGTCTAGCAAATTGGCCAAGAAGTAATGATATGAATAATCCAACTTATATTGGA
TTTGAACGAGATGTATTCAGAACAATTGCAGATTATTTTCTAGATCTCCCTGAACCGCTA
CTTACCTTTGAATATTATGAATTATTTGTGAACATTTTGGTTGTTTGTGGCTACATCACA
GTTTCAGATAGACCCAGAGGGATACATAAAATCCAAGATGATCCACAGTCTTCAAAAAGC
CTTCACTTAAACAGTTTGAATTCCTTCAAATCAACTGAGTGTCTTCTTCTCAGTCTACTT
CATAAAGACAAAGAAGAACCAGATACTACTGAGAGACCGCAGAGAAGCAATCATGGATTT
CAAGAAAAACCCGCTAAGAAAATGCAGCTAGTTAACTTAAACAGAAGAGCCAGTGCTAAT
GACGTACTAGGAGGAAGCTGTCATAGTTTAACAGGCTTAAGTAGTGTGCATGTTCTAGCC
TCTAACATCAAACCAAGGTGCTATTCTTTAGAAGGAATTGTAGATTTACCAGGGAGTTCA
AGTAAAGAGGTCTCCAGAGTCTGCCATCAATCTGTTCTGAACATAGAAGGACAAAATAAA
CAAGTTTTAGAGTCTAAGACCAAACAGGAATCCATAATGACTCTTCATTCAGAGGAAAGT
ATTCAAAAGCCACCCTGTGTTGGTTTTAAGAGAACCTCTACTTTGACTGTTCAAGACCAA
GAGGAGTTATATAATGGAAAAAGCAAGTCAAAACAGCTTTGTAGATCTCAGAGTTTACTT
TTAAGAAGTAGTACGCATAGGAATAGTTATATCAATATGCCAGTGGCTGAAATTATCATG
AAACCAAATCTTGGACAAGGCAGCACAAGTGTGCAAACAGCTGTGGAAGGTGAACTCGGA
GAGTATAGTACCACAATCAACAAAAGACTCTGCAAAAGTACAATAGAACTTTCAGAAAAT
TCTTTACCTTCAGCTTCTTCTATGTTGACTGGCACACAAAATCTGCTGCAACCTCATTTA
GAGAGGGTTGCCATCGATGCACTCCAGTTATGTTGTTTGTTACTTCCCCCACCAAATCGT
CGGAAGCTTCAGCTGTTAATGCGCATGATTTCTCGAATGAGTCAAAATGTTGATATGCCC
CAACTTCATGATACAATGGGTACAAGATCACTGATGATACACACTTTCTCTCGGTGTATT
CTGTGCTGTGCTGAAGAAGTGGGTCTTGATGAGATCCTCGCTGCAAGATTAGTTTCTTTC
TTAATGGATCATCATCAGGAAATCCTTCAAGTACCCTCTTACTTACAGTCTGCAGTGGAG
AACCATCTTGACCACTTAAAAAAGGGCTGTATTAAAAATCCTAGAGATGGACTGATTGCT
CCTTTGCCAACGTATTCATACTGTAAGCAGATTAGTGCTCAGGAGTTTGATGAACAGAAA
GTTTCTACGTCTCAAGCTGCAATTGCAGAACTTTTAGAGAATATTATTAAAAACAAGAGT
TTGCCTCTAAAGGAGAAAAGGAAAAAACTAAAACAGTTTCAGAAGGAATACCCATTGATA
TATCAGAAAAGATTTCCGACCACGGAGAGTGAAGCAGCACTTTTTGGTGACAAACCTACA
ATCAAGCAACCAATGCTAATTTTAAGAAAACCAAAG
>RoAe
TCACCCCTTAAAACCCTTCCACGAAGGCACCCGGAATTGAGAAAAAACAGCATAGAGAAC
TTTTCCAAAGATAAAGACAGTATTTTTAAATTACGAAACTTATCTCGTAGAACTCCTAAA
ACACATGGATTACAATTATCTCAGGAAAATATAGAACACATGAACAGTGAAATCAATGAA
GATCAAGAAAACTCTATTGATAATAGAGAAATAAGCCAGAAAGATGTTGAAGAAGTTTGG
AGATATATTATTCTGATCTACCTGCAAACCATTTTAGGTGTGTCATCCCTAGAAGAAGTC
ATAAATCCAAAACAAGTAATCCCTCAATATGTAATGTACAACATAACCAATACAAGTAAA
CGTGGAGTAGTTATACTTCAAGACAAATCAGATGACCTTCCTCATTGGGTATTATCTGCC
ATGAAGTGCCTAGCAAACTGGCCAAGAAGTAATGATATGAATAATCCAACTTATGTTGGA
TTTGAACGTGATGTATTCAGAACAATTGCAGATTATTTTCTAGATCTCCCTGAACCTCTA
CTTACCTTTGAGTATTATGAATTATTTGTGAACATTTTGGTTGTTTGTGGCTACATCACA
GTTTCAGATAGACCCAGTGGGATACATAAAATCCAAGATGATCCACAGTCTCCAAAAAGC
CTTCATTTAAACAGTTTGAATTCCTTCAAATCAACTGAGTGCCTTCTTCTCAGTCTGCTT
CGTAAGGACAAAGAAGAATCAAATACTACTGAGAGACTGCAGATAAGCCATCATGGATTT
CAAGAAAAATGTGCTAAGAAAATACAGCTAGTTAATGTAAACAGAAGAGCCAGTGCTAAT
GACAGAATAGGGGGAAGCTGTCATAATTTAACAGGCTTAAGTAGTACGCATATCCTAGCC
TCTAACATCAAACCAAGGTGCTATTCTTTAGAAGGAATTGTAGATTTACCAGGGAGTTCA
AGTAAAGAGGTCTCCAGTGTCTGCCATCAATCTGTTCTGAACATAGAAGGACAAAATAAA
CAATTTTTAGAGTCTAAGACCAAACAGGAATCTATAATGAATCTTCATTCAGAGGAAAGT
TTTCAAAAGCCACTTTGTGTTGGTTTTAAGAGAACCTCTACTTTGACTGTTCAAGACCAA
GAGGAGTTATGTAATGGGAAAAGCAAGTCAAAACAGCTTTGTAGATCTCAGAGTTTACTT
TTAAGAAGTAGTACGAGAAGGAATAGTTATATCAATATGCCAGTGGCTGAAATTATCATG
AAACCAAATGTTGGACAAGGCAGCACAAGTGTGCAAACAGCTATGGGAGGTGAACTCGGA
GAGTCTAGTACCACAATCAATAAAAGACTCTGCAAAAGTACAATAGAACTTTCAGAAAAT
TCTTTACCTTCAGCTTCTTCTGTGTTGACTGGCACACAAAATTTGCTGCAACCTCATTTA
GAGCGGGTTGCCATTGATGCACTACAGTTATGTTGTTTGCTGCTTCCCCCGCCAAATCGT
AGAAAGCTTCAGCTTTTAATGCGCATGATTTCTCGAATGAGTCAAAATGTTGATATGCCT
CAACTACATGATGTAATGGGTACAAGATCACTGATGATACACACTTTTTCTCGGTGTGTG
CTATGCTGTTCTGAAGAAGTGGATCTTGATGAGCTTCTTGCTGCAAGATTAGTTTCTTTC
TTAATGGATCATCATCAGGAAATTCTTCAAGTACCCTCTTACTTACAGAGTGCAGTAGAG
AAACATCTTGACTACTTAAAAAAGGGCCATATCAAAAATCCTGGAGCCGAACTTATTGCT
CCTTTGCCAACTTACTCATATTGTATGCAGATTAGTGCTCAAGAATTTGATGAACAAAAA
GTTTCTACCTCTCAAGCTGCAATTGCAGAACTTTTAGAGAATATTATTAAAAACAGGAGT
TTACCTCTAAAGGAAAAAAGGAAAAAACTAAAACAGTTTCAGAAGGAATATCCATTGATA
TATCAGAAAAGATTTCCAACCACAGAAAGTGAAGCAGCACTTTTTGGTGACAAACCTACA
ATCAAGCAACCAATGCTAATTTTAAGAAAACCAAAG
