# Supplementary material for: Positively selected genes in the hoary bat (Lasiurus cinereus) lineage: prominence of thymus expression, immune and metabolic function, and regions of ancient synteny
Source: PeerJ. 2022 Mar 17;10:e13130. doi: 10.7717/peerj.13130 (PMC8934532; doi:10.7717/peerj.13130)
Supplement: Supplemental Information 3 — Initially tested orthogroups that have been edge-trimmed as described in the Methods. [file peerj-10-13130-s003.zip › original.trimmed/trimmed-OG0002217.fas]

>EpFu
AGGCAAAACATCTTCCTGGTGTTAAGAGATTTCCAGGGGCTTGTTCAAGTTCTCATTCCT
CAGGATGAGTCCGCTGCTTCCGTGAAGAAGATTTTATGTGAAGCCCCCGTGGAATCTGTG
GTGCAAGTGTCTGGGACAGTGGTTTCCCGGCCTCCAGGACAAGAGAACCCAAAAATGCCA
ACAGGTGAGATTGAAATCAAGGTTAAAACAGCTGAACTTCTGAATCCGTGCAAGAAGCTG
CCCTTTGAAGTTAAGGACTTCATGAAGAAAACAGAGGCTCTTCGTTTGCAGTATCGCTAC
TTGGACTTGCGCAGTTCCCAAATGCAGTATAACCTGCGGCTAAGGTCCCAGATGGTCATG
AAAATGCGGGAGTATCTCTGTAATCTACATGGGTTTGTGGATATAGAAACACCGACATTG
TTTAAGAGGACTCCAGGAGGTGCAAAGGAGTTTGTAATACCATCCAGGGAACCTGGAAAG
TTCTATTCTCTCCCTCAGAGTCCACAACAGTTTAAGCAGCTTCTGATGGTTGGTGGTTTA
GACAGATATTTTCAGGTTGCCAGATGTTATCGAGATGAAGGCTCGAGGCCAGACAGACAG
CCTGAGTTTACGCAGATTATGTCTTTTGTAGCTTTGGCCAGCTATGGAACTGTTGGATTT
CTTCAAGATGCACTTAGTAAACCCCAAGGAACCGTCAAAGCCATATGCATCCCTGAAGGA
GCAAAATACTTAAAAAGGAAAGACATTGAATCGATTAGGAAATTTGCAGCTGACCATTTT
GATCAGGATGTCTTACCTGTGTTCCTGAAAGCCAATAGGAACTGGAATTCTCCGGTTGCT
AAGCTTGTGATGGAGGAGCAAGGCCTGGGCCTGATCAGACGAATGGAGAACCAGGAGGAG
GACATGGTCCTGCTAACAGCCGGAGAGCACAAGAGAGCATGCTCTTTGCTGGGAAAATTA
CGGCTGGAATGTGCTGACCTTCTAGAAGCAAGAGGAGTGCTGCTCCGTGACCCAGCTCTG
TTCTCTTTCCTTTGGGTGGTGGATTTCCCACTCTTCCTTCCCAAGGAGGAAAACCCCGGG
GAGCTGGAGTCAGCCCACCACCCATTCACGGCTCCCCATCCCAGTGACATCCACCTTCTC
CACACTGAGCCCGAAAAGGTCCGTAGCCAGCACTATGACTTGGTTTTAAACGGCAGTGAG
ATAGGAGGCGGTTCTATCCGAATTCACGATGCACAGCTCCAGCGCTACATCCTGGAAACA
TTACTGAAGGAAGACGTGAAATTGCTCTCCCACCTGCTCCAGGCTTTAGATTACGGGGCG
CCCCCTCATGGAGGAATTGCCTTAGGGTTAGACAGACTGATATGCCTTGTCACTGGAGCG
CCAAGCATCAGAGATGTCATAGCCTTCCCAAAATCCTTCCGGGGGCAAGACCTCATGAGC
AATGCCCCAGATTTTATCCCTCCTGAGGACCTGAAGCCCTATCATATTCAGGTCTCCTGG
CCAACAGAC
>HiAr
AGGCAAAACATCTTCCTGGTCCTAAGAGATTTCCACGGACTTGTTCAAGTTGTCATTCCC
CAGGATGAGTCGGCCGCTTCTGTGAAGAAGATTTTATGTGAAGCCCCCGTGGAATCTGTG
GTGAAAGTGTCTGGGACAGTAATTTCCCGACCTCCAGGACAAGAGAACCCAAAAATGGCA
ACAGGTGAGATTGAAATCAAGGTTAAGACAGCTGAACTTCTGAATTCCTGCAAGAAGCTG
CCCTTTGAAATTAAGGACTTTGTAAAGAAAACAGAAGCTCTTCGTTTGCAGTATCGCTAC
TTAGACTTGCGTAGTTTCCAAATGCAGTATAACCTGCGGCTGAGGTCCCAGATGGTCATG
AAAATGCGGGAATATCTCTGTAATCTACACGGGTTTGTGGATGTAGAGACACCAACACTG
TTTAAGAGGACTCCAGGGGGTGCAAAAGAGTTTGTAATACCATCCAGGGAACCTGGGAAG
TTCTATTCTCTCCCTCAGAGTCCTCAACAGTTTAAGCAGCTTCTGATGGTTGGTGGTATA
GACAGATATTTTCAGGTTGCCCGATGTTACCGCGATGAAGGTTCGAGACCAGACAGACAG
CCCGAGTTCACTCAGATTATGTCTTTTGTAGCATTGGCCAGCTATGGAACTGTTGGATTT
CTTCGGGATGCACTGAGTAAACCTGGGGGAGCCATCAAAGCCATACGTGTCCCCGGCGGA
GCGAAATACTTCAAAAGGAAAGACATTGAGTCCATTAGAAAATTTGCAGCTGATCGTTTT
AATCAGGAAGTCTTACCTGTATTCCTGAAAGCCAATAAGAACTGGAATTCTCCAGTTGCT
AACTTCATAATGGAGGAGCAAGGATTGGGCCTAACCAGACAGATGGAGATCCAAGAGGAG
GACGTGGTCCTGCTGACTGCTGGAGAGCACAGGAGAGCATGCTCCTTGTTGGGAAAATTA
CGACTGGAATGTGCTGACCTTCTAGAAGCACGAGGAGTGGTGCTCCGTGACCCAGCTGTG
TCCTCTTTCCTCTGGGTGGTGGATTTCCCACTCTTCCTTCCCAAAGAGGAAAATCCCGGC
GAGCTGGAGTCAGCCCACCACCCGTTTACTGCTCCTCATCCCAGTGACACCCACCTCCTG
TACTCCGAGCCCGAAAAGGCCCGCAGCCAACACTATGACTTGGTTTTAAACGGCAGTGAG
GTAGGAGGTGGTTCCATCCGGATACACGAGGCACAGCTGCAGCACCACATCCTGGAAGCA
GTCCTGAAGGAAGATGTGAAATTGCTCTCCCACCTGCTCCAGGCTTTAGATCACGGGGCG
CCCCCTCATGGAGGAATTGCCTTAGGATTAGACAGACTGATATGCCTTGTCACTGGAGCA
CCGAGCATCAGAGATGTCATAGCCTTCCCGAAATCCTTCCGGGGGCACGACCTCATGAGC
GGTGCCCCAGATTTTATCCCTCCTGAGGAACTGAAGCCCTATCATATCCAGGTCTCCTGG
CCAACTGAC
>LaCi
AGGCAAAACATCTTCCTGGTGTTAAGAGATTTCCAGGGGCTTGTTCAAGTTCTCATTCCT
CAGGATGAGTCTGCTGCTTCCGTGAAGAAGATTTTATGTGAAGCCCCCATGGAATCTGTG
GTGCAAGTGTCTGGGACAGTGGTTTCCCGGCCTCCAGGACAAGAGAACCCAAAAATGCCA
ACAGGTGAGATTGAAATCAAGGTGAAAACAGCTGAACTTTTGAATCCGTGCAAGAAGCTG
CCCTTTGAAGTTAAGGACTTTATGAAGAAAACAGAGGCTCTTCGTTTGCAGTATCGCTAC
TTGGACTTGCGCAGTGCCCAAATGCAGTATAACCTGCGGCTAAGGTCCCAGATGGTCATG
AAAATGCGGGAGTATCTCTGTAATCTACATGGGTTTGTGGATGTAGAAACACCGACATTG
TTTAAGAGGACTCCAGGAGGTGCAAAGGAGTTTGTAATACCATCCGGGGAACCTGGAAAG
TTCTATTCTCTCCCTCAGAGTCCACAACAGTTTAAGCAGCTTCTGATGGTTGGTGGTTTA
GACAGATATTTTCAGGTTGCCAGATGTTATCGAGATGAAGGCTCAAGGCCAGATAGACAG
CCTGAGTTTACGCAGATTATGTCTTTTGTAGCTTTGGCCAGCTATGGAACTGTTGGATTT
CTTCAAGATGCACTTAATAAACCCCAAGGAACCGTCAAAGCCATATGCATCCCTGAAGGA
GCAAAATACTTAAAAAGAAAAGACATTGAATCCATTAAGAAATTTGCAGCTGACCATTTT
GATCAGGAAGTCTTACCTGTGTTCCTGAAAGCCAATAGGAACTGGAATTCTCCGGTTGCT
AAGCTTGTGATGGAGGAGCAAGGACTGGGCCTGATCAGACGGATGGAGATCCAGGAGGAG
GACATGGTCCTGCTAACAGCCGGAGAGCACAAGAAAGCATGCTCTTTGCTGGGAAAATTA
CGGCTGGAATGTGCTAACCTTCTTGAAGCAGGAGGACTGCTGCTCCGTGACCCAGCTCTG
TTCTCTTTCCTGTGGGTGGTGGATTTCCCCCTCTTCCTTCCCAAGGAGGAAAACCCCGAG
GAGCTGGAGTCAGCCCACCACCCATTCACAGCTCCCCATCCCAGTGACATCTACCTTGTC
CACACTGAGCCCGAAAAGGTCCGTAGCCAGCACTATGACTTGGTTTTAAACGGCAGTGAG
ATAGGAGGCGGTTCTATCCGAATTCATGATGCACAGCTCCAGCGCTATATCCTGGAAACA
TTACTGAAGGAAGACGTGAAATTACTCTCACACCTGCTCCAGGCTTTAGATTACGGGGCG
CCCCCTCATGGAGGAATTGCCTTAGGGTTAGACAGACTGATATGCCTTATCACTGGAGCG
CCAAGCATCAGAGATGTCATAGCCTTCCCAAAATCCTTCCGGGGGCAAGACCTCATGAGC
AGTGCCCCAGATTTTATCCCTCCTGAGGACCTGAAGCGCTATCACATTCAGGTTTCCTGG
CCAACAGAC
>MyLu
AGGCAAAACATCTTCCTGGTGTTAAGAGATTTCCAGGGGCTTGTTCAAGTTCTCATTCCT
CAGGATGAGTCCGCTGCTTCCGTGAAGAAGATTTTATGTGACGCCCCCATGGAATCTGTG
GTGCAAGTGTCTGGGACAGTGGTTTCCCGGCCTCCAGGACAAGAGAACCCAAAAATGCCA
ACAGGTGACATTGAAATCAAGGTTAAAACAGCTGAACTTCTGAATCCGTGCAAGAAGCTG
CCCTTTGAAATTAAGGACTTTATGAAGAAAACAGAAGCTCTTCGTTTGCAATATCGCTAC
TTAGACTTGCGCAGTTTCCAAATGCAGTATAACCTGCGGCTGAGGTCCCAGATGGTCATG
AAAATGCGGGAATATCTCTGTAATCTACATGGGTTTGTGGATGTAGAAACACCAACATTG
TTTAAGAGGACTCCAGGAGGTGCAAAAGAGTTTGTGATACCGTCCAGGGAACCTGGAAAG
TTCTATTCTCTCCCTCAGAGTCCACAACAGTTTAAGCAGCTTCTGATGGTTGGTGGTTTA
GACAGATATTTTCAGGTTGCCAGATGTTATCGAGATGAAGGCTCGAGGCCAGACAGACAG
CCTGAGTTTACGCAGATTATGTCTTTTGTAGCTTTGGCCAGCTATGGAACTGTTGGATTT
CTTCAAGATGCACTTAGTAAACCCCAAGGAACTGTCAAAGCCATACGCATCCCTGAAGGA
GCAAAATACTTAAAAAGGAAAGACATTGAATCCATTAGGAAATTTGCAGCTGACCATTTT
GATCAGGAAGTCTTACCTGTGTTCCTGAAAGCCAATAGGAACTGGAATTCTCCGGTTGCT
AAGCTTGTGATGGAGGAGCAAGGACTGGGCCTGATCAGACGAATGGAGAACCAGGAGGAG
GACGTGGTCCTGCTAACGGCCGGAGAGCACAAGAGAGCATGCTCCTTGCTGGGAAAATTA
CGGCTGGAATGTGCTGACCTTCTAGAAGCAAGAGGAGTGCTGCTCCGTGACCCAGCTCTG
TTCTCTTTCCTTTGGGTGGTGGATTTCCCACTCTTCCTTCCCAAGGAGGAAAACCCCGGG
GAGCTGGAGTCAGCCCACCACCCATTCACGGCTCCCCATCCCAGTGACATCCACCTTCTC
CACACTGAGCCCGAAAAGGTCCGTAGCCAGCACTATGACTTGGTTTTAAACGGCAGTGAA
GTAGGAGGCGGTTCTATCCGAATTCACGATGCACAGCTCCAGCGCTACATCCTGGAAACG
TTACTGAAGGAAGATGTGAAATTGCTCTCCCACCTGCTCCAGGCTTTAGATTACGGGGCG
CCCCCTCATGGAGGAATTGCCTTAGGGTTAGACAGACTGATATGCCTTGTCACTGGAGCG
CCAAGCATCAGAGATGTCATAGCCTTCCCAAAGTCCTTCCGGGGGCAGGACCTCATGAGC
GACGCCCCAGATTTTATCCCTCCTGAGGACCTGAAGCCCTATCATATTCAGGTCTCCTGG
CCAACAGAC
>PhDi
AGGCAAAACATCTTCCTGGTCCTAAGAGATTTCCAGGGACTTGTTCAAGTTGTCATTCCC
CAGGATGAGTTGGCTGCTTCCGTGAAGAAGATTTTATGTGATGCGCCCGTGGAGTCTGTG
GTGCGGGTATCCGGGACCGTCATTTCCCGGCCCCCGGGACAAGAGAACCCAAAAATGCCA
ACCGGTGAGATTGAAATCAAGGTTAAAACAGCCGAACTTCTGAATTCCTGCAAGAAGCTG
CCCTTTGAAATTAAGGACTTTGTGAAGAAAACCGAGGCTCTTCGTTTGCAGTATCGCTAC
CTGGACCTGCGTAGTTCCCAAATGCAGCATAACCTGCGGCTGAGGTCCCAGATGGTCATG
AGAATGCGGGAGTTTCTCTGTCATCGACACGGGTTTGTGGATGTGGAAACTCCGACCTTG
TTTAAGAGGACTCCAGGGGGTGCAAAAGAGTTTGTAATCCCATCCAGGGAACCTGGAAAA
TTCTATTCTCTCCCTCAGAGCCCACAACAGTTTAAACAGCTCCTGATGGTTGGTGGTTTG
GACAGGTACTTCCAGGTTGCCAGGTGCTACCGAGATGAAGGCTCGCGGCCGGACAGGCAG
CCCGAGTTCACTCAGGTTATGTCTTTTGTAGCGCTGGCCAGCTACGGGACAGTCAGATTT
CTTCAAGACGCACTCAGTAAACCCCAAGGAGCCGTCAAAGCCATACGTGTCCCTGAAGGA
GCAAAATACTTAAAACGGAAAGACATTGAGTCCATTAGGAAATTTGCAGCTGACCATTGC
GATCAGGAAGTCTTACCCGTGGCCCTGAAAGCCAGTCAGGACTGGAATACGCCAGTTGCC
AAGTTAGTGATGGAGGAACAGGGACGGGGCCTGGCCAGGCACCTGGAGGCCCAGGAGGAG
GATGTGGTCCTGCTCACGGCCGGGGAGCACAGGAGGGCGTGCTCTTTGCTGGGAAAATTA
CGCCTGGAATGTGCCGACCTTCTGGAAGCAAGAGGAGTGGCACTCCGTGACCCGAACCTG
TTCTCCTTCCTTTGGGTGGTGGACTTCCCACTGTTCCTTCCCAAGGAAGAACATCCCGGA
GAACTGGAGTCTGCCCACCACCCGTTCACAGCTCCCCACCCCAGTGACATCCACCTCCTG
CACACCGAGCCCGAAAAGGTCCGCAGCCAACACTACGACTTGGTTTTAAATGGCCACGAG
ATAGGAGGTGGTTCTATCCGAATTCACGATGCTCAGCTCCAGCGCTACATCCTGGAAACG
TTACTGAAGGAAGATGTGACGTTGCTGTCCCACCTGCTCCAGGCTTTAGACTCCGGGGCG
CCCCCTCATGGAGGAATCGCCTTAGGGTTGGACAGACTGATGTGCATCGTCACTGGAGCA
CCCAGCATCCGGGATGTCATAGCCTTCCCCAAATCCTTCCGGGGGCACGACCTCATGGGC
AACGCCCCCGATGTCCTCCCGCCCGAGGACCTGAAGCCCTATCACATCCAGGTCTCCTGG
CCGACAGAC
>PtVa
AGGCAGAACATCTTCCTGGTGCTACGAGATTCCCACGGGCTCGTTCAAGTTGTCATTCCC
CAGGATGAGTCGGCTGCTTCTGTGAAGAAGATTTTATGTGAAGCCCCCATGGAATCTGTG
GTGCAAGTGTCTGGGACGGTGATTTCCCGACCTCCAGGACAAGAGAACCCAAAAATGCCA
ACAGGTGACATTGAAATCAAGGTTAAAACAGCTCAACTTCTGAATTCCTGCAAGAAGCTG
CCCTTTGAAATTAAGGACTTTGTGAAGAAAACAGAGGCTCTCCGTTTGCAGTATCGCTAC
TTAGACTTGCGTAGCTTCCAAATGCAGTATAACCTGCGGCTGAGGTCTCAGATGGTCATG
AAAATGCGGGACTACCTCTGTAACCTGCACGGGTTTGTGGACGTGGAAACACCAACACTG
TTTAAGAGGACCCCAGGGGGTGCAAAAGAGTTTGTAATACCATCCAGGGAACCTGGGAGG
TTCTATTCTCTGCCTCAGAGTCCTCAGCAGTTTAAGCAGCTTCTGATGGTCGGTGGTTTA
GACAGATATTTTCAGGTTGCCCGATGTTATCGAGATGAAGGTTCGAGACCAGACAGACAG
CCCGAGTTCACTCAGGTACTAAGTTACGTTCACTTGTCTCTCACTGGTTCAGCTGGGTTC
CTTCAAGAGGCGCTTGGGACGGCCCAGGGCACCGTCAAAGCCATGTGCGTCCCTGACGGA
GCGAAATTCTTAACAAGGAAAGACATTGAACACATTAGAAAATTTGCAGCTGACCATTTT
AACCAGGAAGTCTTACCTGTATTCCCAAAAGCCAATCGGAACTGGAATTCCCCGGTTGCC
AAGCTCATCGTGGAGGAGCGGGGGTCGGGATTCATGAGACGCATGCAGGCCCAGGAGGGG
GACGTGCTCCTGCTCACGGCCGGAGAGCACCCGAGAGCGTGCTCTCTGTTGGGACAATTA
CGACTGGAGTGTGCCGACCTTCTGGAAGCGAGGGGAGTGGTGCTGCGTGACCCGGCTCGC
TTCTCCTTCCTTTGGGTGGTGGATTTCCCGCTCTTCCTGCCCAAGGAGGGGCACCCCGGA
GAGCTGGAGTCAGCCCACCACCCATTCACTGCTCCCCACCCCAGCGACATCCACCTCCTG
TCCGCTGAGCCCGAAAAGGTCCGGAGCCAGCACTATGACTTGGTTTTAAACGGCAGCGAG
ATAGGAGGCGGGTCCATCCGAATCCACGATGCGCGGCTGCAGCGCCACATCCTGGAAACG
GTCCTGAAGGAAGATGTGACATTGCTCTCCCACCTGCTCCAGGCTTTGGATTACGGGGCG
CCTCCTCACGGAGGAATCGCCTTAGGATTAGACAGACTGATGTGCCTTGTCACCGGAGCA
CCAAGCATCAGAGACGTCATAGCCTTCCCCAAGTCCTTCCGGGGGCACGACCTCATGAGC
AATGCCCCAGATTTCATCCCTCCTGAGGAACTGAAGCCCTATCATATCCAGGTCGCCTGG
CCAACAGAC
>RhFe
AGGCAAAACATCTTCCTGGTCCTAAGAGATTTCCACGGGCTTGTTCAAGTTGTCATTCCC
CAGGATGAGTCGGCTGCTTCTGTGAAGAAGATTTTATGTGAAGCCCCCGTGGAATCTGTG
GTGAAAGTATCTGGGACAGTAATTTCCCGACCTCCAGGACAAGAGAATCCAAAAATGCCA
ACAGGTGAGATTGAAATCAAGGTTAAGACAGCTGAACTTCTGAATTCCTGCAAGAAGCTG
CCCTTTGAAATTAAGGACTTTGTGAAGAAAACAGAGGCTCTTCGTTTGCAGTATCGTTAC
TTAGACTTGCGTAGTTTCCAAATGCAGCGTAACCTGCGGCTGAGGTCCCAGATGGTCATG
AAAATGCGGGAATATCTCTGTAATCTACACGGGTTTGTGGATGTAGAAACACCAACACTG
TTTAAGAGGACGCCAGGGGGTGCAAAAGAATTTGTAATACCATCCAGGGAACCAGGGAAG
TTCTATTCTCTCCCTCAGAGTCCTCAACAGTTTAAGCAGCTTCTGATGGTTGGTGGTATA
GACAGGTATTTTCAGGTTGCCCGATGTTACCGAGATGAAGGTTCAAGACCAGACAGACAG
CCTGAGTTTACTCAGATTATGTCTTTTGTAGCGTTGGCCAGCTATGGAACTGTTGGATTT
CTTCGGGATGCACTGAGTAAACCCCAGGGGGCCGTCAAAGCCATACGTGTCCCTGGTGGA
GCGAAATACTTAAAAAGGAAAGACATTGAGCCCATTAGGAAATTTGCAGCTGATCATTTT
AATCAGGAAGTCTTACCTGTGTTCCTGAAAGCCAATAGGCACTGGAATTCTCCAGTTGCT
AACTTCATAATGGAGGAGCAAGGGTTGAGCCTCACCAGACTGATAGAGATCCAAGAGGAG
GACGTGATCCTGCTAACCGCTGGAGAGCACAGGAGAGCATGCTCCTTGTTGGGAAAATTA
CGACTGGAATGTGCTGACCTTCTAGAAGCAAGAGGAGTGGTGCTCCGAGACCCAGCTGTG
TTCTCCTTCCTTTGGGTGGTGGATTTCCCGCTCTTCCTTCCCAAGGAGGAAAATCCCGGA
GAGCTGGAGTCAGCCCATCACCCATTTACTGCTCCCCACCCCAGTGACATCCACCTCCTG
TACACTGAGCCCGAAAAGGCCCGTAGCCAACACTACGACTTGGTTTTAAACGGCAGTGAG
ATAGGAGGTGGTTCCATCCGGATTCACGAGGCACGGCTGCAGCACCACGTCCTAGAAGCA
GTCCTGAAGGAAGATGTGAAATTGCTCTCCCACCTGCTCCAGGCTTTAGATTACGGGGCG
CCCCCTCATGGAGGAATTGCCTTAGGGTTAGACAGACTGATATGCCTTGTCACTGGAGCA
CCAAGCATCAGAGATGTCATAGCCTTCCCGAAATCCTTCCGGGGGCACGACCTCATGAGT
GACGCCCCAGATTTTATCCCTCCTGAGGAACTGAAGCCCTATCACATCCAGGTCTCCTGG
CCAACTGAC
>RoAe
AGGCAGAACATCTTCCTGGTGCTGAGAGATTCCCATGGGCTCGTTCAAGTTCTCATTCCC
CAGGATGAGTCGGCTGCTTCTGTGAAGAAGATTTTATGTGAAGCCCCTGTGGAATCTGTG
GTGCAAGTGTCTGGGACGGTGATTTCCCGACCTCCAGGACAAGAGAACCCAAAAATGCCA
ACAGGTGACATTGAAATCAAGGTTAAAACAGCTCAACTTCTGAATTCCTGTAAGAAGCTG
CCCTTTGAAATTAAGGACTTTGTGAAGAAAACAGAGGCTCTTCGTTTGCAGTATCGCTAC
TTAGACTTACGTAGCTTCCAAATGCAGTATAACCTGCGGCTGAGGTCCCAGATGGTCATG
AAAATGCGGGACTACCTCTGTAACCTGCACGGGTTTGTGGACGTGGAAACACCAACACTG
TTTAAGAGGACCCCAGGGGGGTGCAAAGAGTTTGTAATACCATCCAGGGAACCTGGGAAG
TTCTATTCTCTGCCTCAGAGTCCTCAGCAGTTTAAGCAGCTTCTGATGGTCGGTGGTTTA
GACAGATATTTTCAGGTTGCCCGATGTTATCGAGATGAAGGTTCGAGACCAGACAGACAG
CCCGAGTTCACTCAGATTATGTCTTTTGTAGCGCTGGCCAGCTATGGAACTGCCGGGTTC
CTTCAGGAGGCTCTTGGGACACCCCAGGGCACCGTCAAGGCCATGTGCGTCTCTGACGGA
GCGAAATACCTAACAAGGAAAGACATTGAACACATTAGAAAATTTGCAGCCGACCATTTT
AACCAGGAAGTCTTACCTGTATTCCCAAAAGCCAGTCGGAACTGGAATTCCCCGGTCGCC
AAGCTCATCATGGAGGAGCGGGGGTCAGGACTCATGAGAAGCATGCAGGCCCAGGAGGGG
GACGTGCTCCTGCTCACGGCCGGAGAGCACTCGAGAGCGTGCTCGCTGTTGGGGAAGTTA
CGGCTGGAATGTGCCGACCTTCTGGAAGCCAAGGGGGCGCTGCTGCGTGACCCAGCTCGC
TTCTCTTTCCTCTGGGTGCTGGATTTCCCGCTCTTCCTGCCCAAGGAGGGGCACCCCGGA
GAGCTGGAGTCAGCCCACCACCCATTCACCGCTCCCCACCCCAGCGACGTCCACCTCCTG
TCCACTGAGCCCGAAAAGGTGCGGAGCCAGCACTATGACTTGGTTTTAAACGGCAGCGAG
GTAGGAGGCGGGTCCATCCGAATCCACGACGCACAGCTGCAGCGCCACGTCCTGGACACC
GTCCTGAAGGAAGATGTGACATTGCTCTCCCACCTGCTCCAGGCTTTGGATTACGGGGCG
CCCCCTCACGGAGGAATTGCCTTAGGATTAGACAGGCTGATATGTCTTGTCACCGGGGCA
CCAAGCATCAGAGACGTCATCGCCTTCCCCAAGTCCTTCCGGGGGCATGACCTCATGAGC
AATGCCCCAGATTTCATCCCTCCTGAGGAACTGAAGCCCTATCACATCCAGGTCGCCTGG
CCAACAGAC
