# Supplementary material for: Positively selected genes in the hoary bat (Lasiurus cinereus) lineage: prominence of thymus expression, immune and metabolic function, and regions of ancient synteny
Source: PeerJ. 2022 Mar 17;10:e13130. doi: 10.7717/peerj.13130 (PMC8934532; doi:10.7717/peerj.13130)
Supplement: Supplemental Information 3 — Initially tested orthogroups that have been edge-trimmed as described in the Methods. [file peerj-10-13130-s003.zip › original.trimmed/trimmed-OG0002219.fas]

>EpFu
GCTGCCCTCTTGGGGCTTGGGATCATCCTGGGCCACTTTGCCATCCCCAAGGCGTCCAGT
GCCTTCCAGGACCTGGACCCAGAGATCCTTGAGACCGTCATGGGGCAGCTGGATGCCAGC
AGGATCCGTGAGAACCTTAGAGAGCTCTCCAGGGAGCCGCACCTGGCCTCCAGCCCCCAG
GACGAGGCGCTGGTGCAGCTGCTGCTGCGGCGCTGGCAGGACCCAGAGTCAGGTCTGGAC
TCGGCGGAGGCATCCAGCTACGAGGTGCTGCTGTCCTTCCCCAGCCAGGAGCAGCCGAAC
CACGTGGCCATTGTGGGTCCCACTGGGGACATCCTCTTCTCCTGTCGCCAGAGCGAAGAG
AACCTGACTGGGGAGCAGGGGGGGCCTGATGTGGTGCCACCCTATGCTGCCTACGCTCCC
CCCGGAACCCCACAGGGCCTCCTCGTCTACGCCAACTGGGGCTCAGAAGAAGACTTTAAG
GAGCTACAGGCTCAGGGCATCCAACTCAAAGGCACCATCGCCCTGACCCGCTACGGGGGT
GTAGGACGCGGGGCCAAGGCCGTGAACGCTGCCAAGCACGAGGTGGCTGGGGTGCTGGTG
TATACGGACCCCGCAGACATCAATGATGGGCATAGCTTGCCCAACGAGACCTTCCCGCAC
TCCTGGCACCTGCCTCCCTCTGGGGTGGAACGAGGCTCCTACTATGAGTATTTTGGGGAC
CCCCTGACTCCCTACCTTCCAGCCAACCCCTCTTCCTTTCGCCTGGACCCAGCCAATGCC
TCCGGATTTCCCCCAATTCCCATTCAGCCCATTGGCTTTGAGGGTGCCAAAGTCCTTCTC
TGTAACCTCCAGGGACCCGCAGCCCCGGCTGCCTGGCAGGGGGCGCTGGGCTGTGACTAC
AAGTTGGGCCCGGGCTTCCAGCCTGGTGGCGTCTTCGCAGGCATCTGGCGTCCCCGCAGA
TCGATCTTGTTTGCGAGCTGGGGGGCAGAGGAGTTTGGGCTCATTGGCTCCACAGAATTC
ACGGAGGAGTTCTTCAGCAAGCTGCAGGAGCGCGCCGTGGCCTACATCAACGTGGACATC
TCGGTGTTCGCCAACGCCACCCTGAGGGCGCAGGGGACGCCCCCGGTCCAAAGCGTCATC
TTCTCCGCAGCCAAACAGATCCCCGCACCAGGCCCTGGCAGCCTCAGCGTCTACGACAAC
TGGATCCGGTATTTCAACCGTAGCAGTCCAGTGTATGGCCTGGTCCCCAGCTTGGGCTCC
CTGGGTGCTGGCAGCGACTATGCACCCTTCATTCACTTCCTGGGCATCTCCTCCATGGAC
ATCGCCTACACCTATGACCGGAGCAAGACCTCTGCCCGGATCTACCCCACCTACCACACA
GCTTTCGACACCTTTGGTTACGTGGACAAGTTTGTGGACCCCGGCTTCAGCAGCCACCAG
GCCGTGGCCAGGACGGCGGGGAACGTGCTTCTTCGGCTCAGTGACAGCCTTTTCCTGCCT
CTCAATGTCAGTGACTACAGTGAGACCCTCCGAAGCTTCCTGCAGGTTACCCAGCAGTTC
TTCGGGGCCCTGCTGGAGCACCGCAGCATCAGCCTGGGGCCTCTGGTGACGGCAGTGGAG
AAGTTCGAGGGGGCAGCTGTGGCCTTGGGCCAGCACATATCCGCGCTGCAGAAGGGCACC
TTCGACCCCCTGCAGGTACGGATGCTCAATGACCAGCTGATGCTCCTGGAAAGGGCCTTC
CTGAACCCGAGAGCCTTCCCAGAGCAACGCTACTATAGCCACGTGCTCTGGGCGCCTCTT
AACAGCTTCGCAGATACATTCCCAGGCCTGGCCGATGCCTGTTTAAGGGCCTTGAACACA
GACCCAGGATCTGCGGCCTGGGCTGAGGTGCAGAGGCAGCTCAGCATTGTGGTGGTGGCC
CTGGAGGGTGCAGCAGCCACCCTGAGGCCCGTG
>HiAr
GCTGCCCTCTTGGGGCTGGGGGTCATCCTGGGCCACTTTGCTATCCCATCAGCCCCCAGT
GCCTCCCAGGACCTGGACCTGGAGATCCTTGAGGCTGTTATGAAACAGCTAGATGCCAGC
AGGATCCGGGAGAACCTTAGAGAGCTCTCCAGGGAGCCGCACCTGGCCTCCAGCCCTCGG
GATGAGGCCCTGGTGCAGTTGCTGCTGCAGCGCTGGAGTGACCCAGAGTCAGGCCTGGAC
TCGGCTAAGGCCTCCACGTATGAAGTGCTGCTGTCCTTCCCCAGCCAGGAGCAGCCTAAC
CGTGTAGCCATTGTGGGTCCCACTGGGGACATCCTCTACTCCTGTCGCCAGAGTGAAGAG
AACCTGACTGGGGAGCAGGGAGGGCCTGATGTGGTTCCACCCTATGCTGCCTACGCTCCC
CCCGGAACCCCACAGGGCCTCCTTGTCTATGCCAACCGGGGCTCGGAAGATGACTTTAAG
GAGCTACAGGCTCAAGGCATTGAACTCAACGGCACCATTGCCCTGACCCGCTATGGAGGT
GTAGGACGCGGGGCCAAGGCTGTGAACGCTGCCAAGTTCAAGGTGGCTGGGGTACTGGTG
TACACAGACCCCGCAGATATCAACGATGGGCGGAGCTTGCCCAATGAGACCTTCCCACAC
TCCTGGCACCTGCCTCCCTCAGGGGTGGAGCGAGGCTCCTATTATGAGTATTTTGGGGAC
CCCCTAACCCCATACCTTCCAGCCAATCCTTCCTCCTTCCGTCTGGATCCTGCCACTGTC
CCTGGATTTCCCCCAATTCCCATTCAGCCCATTGGCTTCCAGGATGCAAAAGTCCTTCTC
TGTAACCTCCAAGGAAACTCAGCCCAGGATGCCTGGCAAGGAGCACTGGGCTGTGATTAC
AAGTTGGGTCCCGGCTTCCAGCCTGATGGTGTCTTCACAGGCACCTGGCGGCCCCGCAGA
TCGATCGTGTTTGCGAGCTGGGGGGCAGAGGAGTTTGGGCTCATTGGCTCCACAGAATTC
ACCGAGGAGTTCTTCAGCAAGCTGCAGGAGCGCACCGTGGCCTACATCAACGTGGACATC
TCGGTGTTTGCCAACGCGACCCTGAGGGCACAGGGGACGCCCCCGGTCCAGAGCGTCGTC
TTCTCAGCAGCCAAACAGATCCCCTTACCTGGCTCCGGCAGCCTCAGCATCTACGACAAT
TGGATCCGGTATTTCAACCGTAGCAGCCCGGTGTACGGCCTGGTCCCTAGCTTGGGCTCT
CTGGGTGCTGGCAGCGACTATGCACCCTTCATTCACTTCCTGGGCATCTCCTCCATGGAC
ATCGCCTACACCTATGACAGGAGCAAGACCTCAGCCCGGATCTATCCCACCTACCACACA
GCCTTCGACACCTTTGGTTACGTGGACAAGTTCCTGGACCCTGGCTTCAGCAGCCACCAG
GCTGTGGCCCAGGTGGCAGGGAGCGTGCTTCTCCGGCTCAGTGATAGCCTCTTCCTGCCT
CTCAATGTCAGTGACTACAGTGAGACACTCCAAAGCTTCCTGCAGGCTGCCCAGCAGCAC
CTCGGGGCTATGTTGGAGCAGCAGAGCATCAGCCTAGGGCCTCTGGTGACTGCAGTGAAG
AAGTTCGAAGAGGTGGCCACGGCCTTGGGCCAACACATATCAGTGCTGCAGAAGGACACC
CCCGACCCGCTGCAGGTCCGGATGCTCAATGACCAGCTGATGCTCTTGGAAAGGACCTTC
CTGAACCCTCGAGCCTTCCCAGAGGAACGCTACTACAGCCACGTGCTCTGGGCGCCCCGC
ACCGGCTCTGTGGCCACATTCCCAGGCCTGGCCAATGCCTACGTCAGAGCCATGAACACA
GGACCTGGATCTGCAGCCTGGGCTGAGGTACAGAGGCAGCTCAGCATCGTGGTGGCAGCC
CTGGAGGGTGCAGCAGCCACCCTGAGGCCTGTG
>LaCi
GCTGCCCTCTTGGGGCTGGGCATCATCCTGGGCCACTTTGCCATCCCCAAGGAGTCCAGC
GCCTTGCAGGACCTGGACCCAGGGATCCTGAAGACGGTCATGGGGCAGCTGGAGGCCGGC
AGGATCCGTGAGAATCTCCGAGAGCTCTCCAGGGAGCCGCACCTGGCCTCCAGCCCCCGG
GACGANNNNNNNNNNNNNNNNNNNNNNNNNNNNNNNNAGGACCCAGAGTCGGGCCTGGAC
TCGGCGGTGGCATCCACGTACCAGGTGCTGCTGTCCTTCCCCAGCGCGGAGCAGCCCAAC
CGCGTGGCCGTCGTGGGCCCCGCCGGGGACATCCGCTTCTCCTGTCGCCAGAGCGAAGAG
AACCTGACCGGGGAGCAGGGGGGCCCCGATGTGGTGCCACCCTATGCTGCCTACGCACCC
CCCGGAACCCCACAGGGCCTCCTCGTCTACGCCAACTGGGGCTCCGAGGAAGACTTTAAG
GAGCTACAGGCTCAGGGCATCCAACTCAACGGCACCATCGCCCTGACCCGCTACGGGGGT
GTAGCACGCGGGGCCAAGGCCGTGAACGCTGCCAAGCACGGGGTGGCTGGGATGCTGGTG
TACACGGACCCCGCAGACATCAATGACGGGCAGAGCTTGCCCAATGAGACCTTCCCGCAC
TCCTGGCACCTGCCTCCCTCTGGGGTGGAACGAGGCTCCTACTATGAGTATTTTGGGGAC
CCCCTGACGCCTTACCTTCCAGCCAGCCCCTCTTCCTTCCGCCTGGACCCAGCCACTGCC
TCCGGATTTCCCCCAATCCCCATCCAGCCCATCGGCTTTGAGGATGCCCGAGTCCTTCTC
TGTAACCTCCAAGGGCCCTCCGCCCCGGCTGCCTGGCGGGGAGCTCTGGGCTGCGCCTAT
AGGCTGGGCCCCGGCTTCCAGCCTGGAGGGATCTTCGCAGGCACCTGGCGTCCCCGCAGA
TCGATCGTGTTTGCGAGCTGGGGGGCAGAGGAGTTTGGGCTCATTGGCTCCACAGAATTC
ACGGAGGAGTTCTTCAGCAAGCTGCAGGAGCGCGCCGTGGCCTACATCAACGTGGACATC
TCGGTGTTCGCCAACGCCACCCTGAGGGCGCAGGGCACGCCCCCGGTCCAGAGCGTCATC
TTCGCCGCCGCCAAACAGATCCCTGCACCAGGCCCGGGCAGCCTCAGCCTCTACGACAAC
TGGATCCGGTACTTCAACCGGAGCAGTCCCGTGTATGGCCTGGTCCCCAGCTTGGGCACT
CTGGGTGCTGGCAGCGACTATGCCCCCTTCATCCACTTCCTGGGCATCTCCTCCATGGAC
ATCGCCTACACCTACGACCGCAGCAAGACCTCCGCCCGGATCTACCCCGCCTACCACACA
GCGTTCGACACCTTTGGTTACGTGGACCAGTTTGTGGACCCCGGCTTCAGCAGCCACCAG
GCCGTGGCCAGGACGGCGGGGAACGTGTTACTTCGGCTCAGTGACAGCCTTTTCCTGCCT
CTCAACGCCAGTGACTACAGCGAGACCCTCCGAGGCTTCCTGCAGACCGCCCAGCTGTAC
TTCGGGGTCCTGCTGCAGTACCACAACATCAGCCTGGGGCCTCTGGTGACCGCAGTGGAG
AAGTTCGAGAGGGCGGCTGAGGCCTTGGGCCAACGCATCTCGGCGCTGCAGAAGGGCACT
TTCGACCCCCTGCAGGTTCGGATGCTCAATGACCAGCTGATGCTCCTGGAGAGAGCCTTC
CTGAACCCGAGAGCCTTCCCCGAGGAACGCTACTACAGCCACGTGCTCTGGGCGCCTCGG
GACAGCTTCATCGCCACCTTCCCGGGCCTGGCCAATGCCTGTTTCAAGGCCTTGAACACA
GAGCCAGGCTCTGCGGCCTGGGCGGAGGTGCAGAGGCAGCTCAGCATTGCGGTGGCGGCT
GTGAAGGGCGCAGCAGCCACCCTGAGGCCTGTG
>MyLu
GCGGCCCTCTTGGGGCTAGGGATCATCCTGGGCCACTCTGCCATCCCCAAGGCACCCAGT
GCCTCCCAGGACCTGGACCCAGAGATCCTTGAGACCATCATGGGGCAGCTGGACGCCAGC
AGGATCCGGGAGAATCTTAGAGAGCTCTCCAGGGAGCCACACCTGGCCTCCAGCCCCCGG
GACGAGGCGCTGGTGCAGCTGCTGCTGCGGCGCTGGCGGGACCCACAGTCAGGTCTGGAC
TCGGCGGAGGCGTCCACCTACGAAGTGCTGCTGTCCTTCCCCAGCCAGGAGCAGCCGAAC
CACGTGGCCATTGTGGGTCCCACTGGGACCATCCTCTTCTCCTGTCGCCAGAGCGAAGAG
AACCTGACTGGGGAGCAGGGGGGGCCTGATGTGGTGCCACCCTATGCTGCCTACGCCCCC
CCCGGAACCCCACAGGGCCTCCTCGTCTACGCCAACCGGGGCTCAGAAGACGACTTTAAG
GAGCTACAGGCTCAGGGCATCCAACTCAAAGGCACCATCGCCCTGACCCGCTACGGGGGT
GTAGGACGCGGGGCCAAGGCTGTGAACGCTGCCAAGCACGAGGTGGCTGGGGTGCTGGTG
TACACGGACCCCGCAGACATCAATGACGGACGGAGCTTGCCCAACGAGACCTTCCCGCAC
TCCTGGCACCTGCCTCCCTCTGGGGTGGAACGAGGCTCCTACTATGAGTATTTTGGGGAC
CCCCTCACTCCCTACCTTCCAGCCAACCCCTCTTCCTTTCGCCTGGACCCAGCCACTGCC
TCCGGATTTCCCCCAATTCCCATTCAGCCCATTGGCTTCGAGGATGCCAAAGTCCTTCTC
TGTAACCTCCAAGGACCCTCAGCCCAGGCTGACTGGCAGGGAGCACTGGGCTGTGACTAC
AAGTTGGGCCCGGGCTTCGAGCCTGGTGGTATGTACGCAGGCACCTGGCGCCCCCGCAGA
TCGATCGTGTTTGCGAGCTGGGGAGCAGAGGAGTTTGGGCTCATTGGCTCCACAGAATTC
ACGGAGGAGTTCTTCTGCAAGCTGCAGGAGCGCGCCGTGGCCTACATCAACGTGGACATC
TCGGTGTTTGCCAACGCCACCCTGAGCGCGCGTGGGACGCCTCCGGTCCAAAGCGTCCTC
TTCTCCGCAGCCAAACAGATCCCCGCACCAGGCCCGGGCAGCCTCAGCATCTACGACAAC
TGGATCCGGCATTTCAACCGAAGCAGTCCAGTGTATGGCCTGGTCCCCAGCGTGGGCTCT
CTGGGTGCTGGCAGCGACTACGCGCCCTTCATTCACTTCCTGGGCATCTCCTCCATGGAC
ATCACCTACACCTATGACCGGAGCAAGACCTCAGCCCGGACCTACCCCACCTACCACACA
GCTTTCGACACCTTTGGTTACGTGGACAAGTTTGTGGACCCCGGCTTCAGCAGCCACCGG
GCCGTGGCCAGGACGGCGGGGAACGTGCTTCTTCGGCTCAGTGACAGCCTTTTCCTGCCT
CTCAATGTCAGTGACTACAGTGAGACCCTCCGAAGCTTTTTGCAGGATGCCCAGCTGTAC
TTGGAGCCCCTGCTAGAGAAGCACAGCATCAGCCTGGGGCCTCTGGTGACTGCAGTGGAG
AAGTTCGAGGGGGCAGCTGTGGCCTTGGGCCAACGCATATCAGCGCTGCAGAAGGGCACC
TTCGACCCCCTGCAGGTACGGATGCTCAATGACCAGTTGATGCTCCTGGAACGGGCCTTC
CTGAACCCTCGAGCCTTCCCAGAGGAACGCTACTATAGCCACGTGCTCTGGGCTCCTCCT
AAGAGCTTCATGGATACATTCCCAGGCCTGGCCAATGCCTGTATCAGGGCCATCGACACA
GACCCAGGATCTGCGGCCTGGGCTGAGGTGCACAGGCAGCTCAGCATTGTGGTGGCGGCC
CTGGAGGGTGCAGCAGCCACCATGAGGCCCGTG
>PhDi
GCTGCCCTCTTGGGGCTGGGGGTCATCCTGGGCCACTTCGCCATCCCCAAAGTCTCCAGT
GACTCCCGGGACCTGGACCCGGAGATCCTTGAGGCTGTAATGGGACAGCTGGATGCCAGC
AGGATCCGGGAGAATCTTAGAGAACTCTCCAGGAAGCCGCACCTGGCCTCCAGCCCCAGG
GATGAGGAGCTGGTACAGCTGCTGCTGCAGCGCTGGCGGGACCCGGAGTCCGGCCTGGAC
TCAGCTGAGGCCTCCACCTACGAAGTGCTGCTGTCCTTCCCCAGCCAGGGGCAGCCCAAC
CGCGTGACCATTGTGAATTCCACCGGGAATGTCCTCTTCTCCTGTCGCCAAACCGAAGCA
AACCTGACTGGGGAGCAAGAGGGGCCCGATGTGGTACCACCCTATGCAGCCTACGCTCCC
CCCGGAACCCCACAGGGCCTCCTCGTCTATGCCAACCGGGGCTCGGAAGACGACTTTAAG
GAGCTGGAGGCCCGGGGAATCCAACTCAACGGCACCATCGCCCTGACCCGCTACGGGGGC
GTAGGCCGAGGGGCCAAGGCCGTCAACGCCGCCAAGCACCAGGTCGCTGGCGTGCTGGTG
TACACGGACCCCGCAGACATCAATGATGGCCGGAGCCTGCCCAATGAGACCTTCCCGCAC
TCCTGGCACCTGCCCCCCTCGGGGGTGGAACGAGGTTCCTACTATGAGTATTTTGGGGAC
CCTCTGACTCCCTACCTTCCAGCCAACCCGTCCTCCTTTCGCCTGGACCCTGCCACTGCC
TCTGGATTTCCCCCAATTCCCATTCAGCCCATCGGCTTCGAGGATGCAAAAGTCCTTCTC
TGTAACCTGCAAGGACCCTCAGCGCCGGCTGCCTGGCAGGGAGCACTGGGCTGTGACTAC
AAGCTGGGGCCAGGCTTCCAGCCGGATGGTGCCTACAAAGGCACCTGGCGCCCCCGCAGA
TCGGTCGTGTTTGCGAGCTGGGGAGCAGAGGAGTTTGGGCTCATCGGCTCCACAGAATTC
ACGGAGGAGTTCTTCAGCAAGCTGCAGGAGCGCACCGTGGCCTACATCAACGTGGACATC
TCGGTGTTCGCCAATGCCACGCTGAGGGCTCAGGGAACGCCCCCGGTCCAAAGCGTCATC
TTCTCTGCAGCCAAACAGATTCCTGCACCAGGCCCCGGCGGTCTCAGCATCTACGACAAC
TGGATCCGGTATTTCAACCGTAGCAGCTCGGTGTATGGCCTGGTCCCCAGCTTGGGCACT
CTGGGTGCCGGCAGCGACTACGCTCCCTTCGTTCACTTCCTGGGCGTCTCCTCCATGGAC
ATCGCCTACACCTATGACCGGAGCAAGACCTCCGCCCGCATCTACCCCACCTACCACACA
GCCTTTGACACCTTCGATTACGTGGACAAGTTTGTGGACCCCGGCTTCAGCAGCCATCAG
GCCGTGGCCCAGACGGCGGGGAACGTGCTGCTTCGGCTCAGTGACAGCCTCTTCCTGCCT
CTCAACGTCAGTGACTACAGTGAGACCCTCAGGAGCTTCCTGCAGGCTGCCCAGCAGGAC
CTCGGGGCGCTGCTGGAGCAGCACAACATCAGCCTGGGGCCTCTGGTGGCTGCCGTGGAG
AAGTTCGAGGGGGCAGCGGTGGCCTTGGGACAACGCATATCAGCGCTGCAGAAGGGCACG
TTCGACCCCCTGCAGGTCCGGATGCTCAACGACCAGCTGATGCTCTTGGAACGGACCTTC
CTGAACCCTCGAGCCTTCCCAGAGGAACGCTACTACAGCCACGTGCTCTGGGCTCCGCGC
ACCGGTCCCGTGGCCACATTCCCGGGGCTAGCCAATGCCTGTTCCACAGCCATGAACACA
GGCCCGGGATCTGACGCCTGGGCTGAGGTGCAGAGGCAGCTCAGCATTGTGGTGGCGGCC
CTGGAGGGTGCGGCAGCCACCCTGAGGCCTGTG
>PtVa
GCTGCCCTCTTGGGGCTGGGGATCATCCTGGGACACTTTGCCATTCCCAAAGCTCCCAGT
GTCTCCCAGGACCTGGACCTGGAGATCCTTGAGACCGTTATGGGACAGCTGGATGCCAGT
AGGATCCGCGAGACTCTTAGAGAACTCTCCAGGGAGCCACACCTGGCCTCCAGCCCCCGG
GATGAGGCGCTAGTGCAGCTGCTGCTGCAGCGCTGGCGAGACCCAGAGTCAGGCCTGGAC
TCGGCTGGGACCTCCACGTATGAAGTGCTGCTGTCCTTCCCCAGCCAGGAGCAGCCTAAC
CGCGTGGCCGTTGTGGCTCCCACTGGGGACATCCTCTTCTCCTGTCGCCAGAGCGAAGAG
AACCTGACTGAGGAGCAGGCAGGGCCCGATGTGGTGTCACCCTATGCTGCCTATGCCCCT
TCTGGAACCCCACAGGGCCTCCTCGTCTATGCCAACTGGGGCATGGAAGAAGACTTTGAG
GAGCTACAGACTCAGGGCATCGAACTCAAAGGCACCATCGCCCTGACCCGCTACGGGGGT
ATAGGACGCGGGGCCAAGGCTGTGAACGCTGCCAAGTACCAGGTGGCTGGGGTGCTGGTG
TACACAGATCCCGCAGACATCAACGATGGGCACAGCTTGCCCAATGAGACCTTCCCGTAC
TCTTGGTACCTGCCTCCCTCGGGGGTAGAGAGAGGCTCCTACTACGAGTATTTTGGGGAC
CCCCTGACTCCCTATCTTCCAGCCAACCCTTCCTCCTTCCGCCTGGACCCTGCTACTGCC
TCCGGATTTCCCCCAATTCCCACTCAGCCCATTGGCTTCGAGGATGCCAAAGTCCTTCTC
TGTAACCTCCAAGGAACCTCAGCCCCGGCTGCCTGGCAAGGAGCACTGGGCTGTGACTAC
AAGTTGGGGCCCGGCTTCCAGCCGGATGGTGCCTTCGCAAGCACCTGGCGCCCCCGCAGA
TCGGTTGTGTTTGCGAGCTGGGGGGCAGAGGAGTTTGGGCTCATTGGCTCCACAGAATTC
ACAGAGGAGTTCTTCAGCAAGTTGCAGGAGCGCACCGTGGCCTATATCAACGTGGACATC
TCAGTGTTTGCCAACGCCACCCTGAGGGTGCAGGGGACGCCCCCAGTCCAGAGTGTCGTC
TTCTCCGCAGCTAAGCAGATCCCCGCACCAGACCCCAGCAGACTCAGCATCTACGACAAC
TGGATCCGGTATTTCAACCGTAGCAGTCCCGTGTACGGCCTGGTCCCCAGGCTGGGCTCT
CTGGGTGCTGGCAGCGACTATGCACCCTTCATTCACTTCCTGGGCATCTCCTCCATGGAC
ATCGCCTACACCTATGACCAGAGTAAGACCTCAGCCCGGATCTACCCCACCTACCACACA
GCCTTCGACACCTTTAGTTACGTGGACAAGTTTGTGGACCCAGGCTTCGGCAGCCACCGG
GCCGTAGCCCAGACAGCAGGGAATGTGCTTCTCCGGCTCAGTGACAGCCTCTTCCTGCCT
CTGAACGTCAGTGACTACAGTGAGACCCTCCGAAGCTTCCTGCAGGCTGCCCAGCAAGAC
CTCGGGGCCCTGCTGGAGCAGCACAGCATCAGCCTGGGGCCTCTGGTGACTGCAGTGGAG
AAGTTTGAGGAGGCATCCATAGCCTTAGGCCAAAACATATCAGCACTGCAGAAGGCCAAC
CCCAACCCCCTGCAGGTTCGGATGCTCAATGACCAGCTGATGCTCTTGGAACGAACCTTC
CTGAACCCTCGAGCCTTCCCAGAGGAACGCTACTACAGCCATGTGCTCTGGGCACCCCGC
ACCAGCTCTGTAGCCACGTTCCCGGGCCTAGCCAATGCCTGCTCCAGAGCCATGAACACA
AGCCTCGGATCTGCAGCCTGGGCCGAGGTGCAGAGGCAGCTCAGTATTGTGGTGGCAGCA
CTGGAGGGTGCAGCAGCCACCCTGAGGCCTGTG
>RhFe
GCTGCCCTCTTGGGGCTGGGGATCATCCTGGGCCACTTTGCCATCCCCAAAGCCCCCAGT
GTCGCCCAGGACCTGGACCTGGAGATCCTTGAGACCGTCATGGGACAGCTAGATGCCAGC
AGGATCCGGGAGAATCTACGAGAACTCTCCAGGGAGCCGCACCTGGCCTCCAGCCCTCGG
GACGAGGCGCTGGTGCAGCTGCTACTGCAGCGCTGGAGGGACCCACAGTCAGGGCTGGAC
TCGGCTGAGGCCTCTGCGTACGAAGTGCTGCTGTCCTTCCCCAGCCAGGAGCAGCCTAAC
CGCGTGGCCATTGTGGGTCCCACTGGGGACATCCTCTTCTCCTGTCGCCAGAGTGAAGAG
AACCTGACTGGGGAGCAGGGAGGGCCTGATGTGGTTCCACCCTATGCTGCCTACGCTCCC
TCCGGAACTCCACAGGGCCTCCTTGTCTATGCCAACCGGGGCGCGGAAGAAGACTTTAAG
GAACTACAGACTCAAGGCATTGATCTCAATAACACCATCGCCCTGACCCGCTACGGAGGT
GTAGGACGTGGGGCCAAGGCTGTGAATGCTGCCAAGTTCAAGGTGGCTGGGGTGCTAGTG
TACACAGACCCTGCAGACATCAACGATGGGCGGAGCTTGCCCAATGAGACCTTCCCGCAC
TCCTGGCACCTGCCTCCCTCGGGGGTGGAGAGAGGCTCCTACTATGAGTATTTTGGGGAC
CCGCTGACCCCATACCTTCCAGCCAATCCTTCCTCCTTCCGTCTGGATCCTGACACTGTC
TCCGGATTTCCCCCAATTCCCATTCAGCCTATTGGCTTCCAGGACGCAAAAGTCCTTCTC
TGTAACCTTCAAGGAAACTCGGCCCCGGATGCCTGGCAAGGAGCCCTGGGTTGTGATTAC
AAGTTGGGGCCCGGCTTCCACCCTGATAGTGTCTTCACAGGCACCTGGCGCCCCCGGAGA
TCGGTCGTGTTTGCGAGCTGGGGGGCAGAGGAGTTTGGGCTCATTGGCTCCACAGAATTC
ACGGAGGAGTTCTTCAGCAAGCTGCAGGAGCGCACAGTGGCCTACATCAACGTGGACATA
TCTGTGTTTGCCAACGCCACCCTGAGGGCACAGGGGACGCCCCCGGTCCAGAGCGTGGTC
TTCTCCGCAGCCAAGCAGATCCCCTCGCCTGGCCCCGGCAGCCTCAGCATCTATGACAAC
TGGATCCGGTATTTCAACCGTAGCAGCCCAGTGTACGGCCTGGTACCCAGCTTGGGCTCT
CTGGGTGCAGGCAGCGACTATGCACCCTTCATTCACTTCCTGGGCATCTCCTCCATGGAC
ATTGCCTACACCTACGACAGGAGCAAGACCTCAGCCCGGATCTACCCCACCTACCACACA
GCCTTCGACACCTTCGGTTACGTGGACAAGTTCGTGGACCCTGGCTTCCGCAGCCACCAG
GCCGTGGCCCAGATGGCGGGGAGCGTGCTTCTCCGGCTCAGTGATAGCCTCTTCCTGCCT
CTCAATGTCAGTGACTACACTGAGACCCTCCAAAGCTTCCTGCAGGCCGCCCAGCAGTAC
TTCGGGGCCCTGTTGGAGCAGCACAGCATCAGCCTGGGGCCTCTGGTGACTGCAGTGGAG
AAGTTCGAAGAGGCGGCTGCGGCCTTGAGCCAACACATATCAGTGCTGCAGAAGGACACC
CTCGACCCCCTGCAGGTCCGGATGCTGAATGACCAACTGATGCTCTTGGAACGGACCTTC
CTGAACCCTCGAGCCTTCCCAGAGGAACGCTACTACAGCCATGTGCTCTGGGCACCCCGC
ACCGGCTCTGTAGCCACATTCCCAGGCCTGGCTAATGCCTACTTCAGAGCCATGAAGGCA
GGCGCCGGATCTGCAGCCTGGGCTGAGGTACACAGGCAGCTCAGCATTGTGGTGGCAGCC
CTGGAGGGTGCGGCTGCCACCCTGAGGCCTGTG
>RoAe
GCGGCCCTCTTGGGGCTGGGGATCATCCTGGGACACTTTGTCATCCCCAAAGCCCCCAGT
GTCTCCCAGGACCTGGACCTGGAGATCCTCGAGACCGTTGTGGGACAGCTGGATGCCAGT
AGGATCCGGGAGAATCTTAGAGAACTCTCCAGGGAGCCACACCTGGCCTCCAGCCCCCGG
GATGAGGCGCTAGTGCAGCTGCTGCTGCAGCGCTGGCGGGACCCAGAGTCAGGCCTGGAC
TCTGCTGGGACCTCCACGTACGAAGTGCTGCTGTCCTTCCCCAGCCAGGAGCAGCCTAAC
CGCGTGGCCATTGTGGCTCCCACTGGGGACATCCTCTTCTCCTGTCGCCAGAGTGAAGAG
AACCTGACTGGGGAGCAGGCAGGGCCCGATGTGGTGCCACCCTATGCTGCCTATGCCCCT
TCCGGAACCCCACAGGGCCTCCTCGTCTACGCCAACTGGGGTACGGAGGAAGACTTTAAG
GAGCTACAGACTCAGGGCATCCAACTCAACGGCACCATCGCCCTGACTCGGTATGGGGGT
GTAGGACGCGGGGCCAAGGCCGTGAACGCTGCCAAGTACCAGGTGGCTGGGGTGCTGGTG
TACACGGATCCCGCAGACATCAATGATGGGCACAGCTTGCCCAATGAGACCTTCCCACAC
TCTTGGCGCCTGCCTCCCTCGGGGGTAGAGAGAGGATCCTACTATGAGTATTTTGGGGAC
CCCCTGACTCCCTACCTTCCAGCCAACCCTTCCTCCTTCCGCCTGGACCCTGCTACTGCC
TCCGGATTTCCCCCAATTCCCACTCAGCCCATCGGCTTTGAGGATGCCAAAGTCCTTCTC
TGTAACCTCCAAGGACCCTCAGCCCCGGCTGCCTGGCAAGGATCATTGGGCTGTGATTAT
AAGTTGGGGCCCGGCTTCCAGCCAGGTGGTGCCTTCGCAAGCACCTGGCGCCCCCGCAGA
TCAATTGTGTTTGCGAGCTGGGGGGCAGAGGAGTTTGGGCTCATTGGCTCCACAGAATTC
ACAGAGGAGTTCTTCAGCAAGTTGCAGGAGCGCACCGTGGCCTACATCAACGTGGACATC
TCAGTGTTTGCCAACGCCTCCCTGAGGGTGCAGGGGACGCCCCCAGTCCAGAGCGTCGTC
TTCTCTGCAGCTAAACAGATCCCCGCGCCAGGCCCCAGCAGACTCAGCATCTACGACAAC
TGGATCCGGTATTCTAACTATAGCAGTCCCGTGTACGGCCTGGTCCCCAGGCTGGGCTCT
CTGGGTGCTGGCAGCGACTATGCACCCTTCATTCACTTCCTGGGCATCTCCTCCATGGAC
ATTGCCTACACCTATGACAAGAGCAAGACCTCAGCCCGGATCTACCCCACCTACCACACA
GCCTTTGACACCTTTGGTTATGTGGACAAGTTTGTGGACCCAGGCTTCAGCAGTCATAGG
GCTGTAGCCCAGACAGCGGGGAGCGTGCTTCTCCGGCTCAGTGACAGTCTCTTCCTGCCT
CTCAATGTCAGTGACTACAGTGAGACCCTCCGTAGCTTCCTGCAGGCTGCCCAGCAGGAC
CTCGGGGCCCTGCTGGAGCAGCACAGCATCAGCCTGGGGCCTCTGGTGACTGCAGTGGAG
AAGTTTGAGGAGGCAGCCATAGCCTTGGACCAGAACATATCAGCACTGCAGAAGGCCACC
CCCAACCCCCTGCAGGTCCGGATGCTCAATGACCAGCTGATGCTCTTGGAACGAACCTTC
CTGAACCCTCGAGCCTTCCCAGAGGAACGCTACTACAGCCACGTGCTCTGGGCACCCCGC
ACCAGCTCTGTAGTGACGTTCCCGGGCCTGGCCAACGCCTGCTCCAGAGCCATGAACACA
GGCCTCGGATCTGCAGCCTGGGCCGAGGTGCAGAGGCAGCTCAGTATTGTGGTTGCAGCA
CTGGAGGGTGCAGCAGCCACCCTGAGGCCTGTG
