# Supplementary material for: Positively selected genes in the hoary bat (Lasiurus cinereus) lineage: prominence of thymus expression, immune and metabolic function, and regions of ancient synteny
Source: PeerJ. 2022 Mar 17;10:e13130. doi: 10.7717/peerj.13130 (PMC8934532; doi:10.7717/peerj.13130)
Supplement: Supplemental Information 3 — Initially tested orthogroups that have been edge-trimmed as described in the Methods. [file peerj-10-13130-s003.zip › original.trimmed/trimmed-OG0002221.fas]

>EpFu
CTTTCCCAGCTCTTCGCGCCGCTCCCCGTCCTGCTTCAGAAGCTGCTGATTTGGAGCCAG
CTCCTCGGCGGCATGGTTCCGGCCCGCTGGCTCGACTTCGCCGCGGGCTACAGCGTCCTG
CGGGCCCGGGAGGAGCCGGCCGCCCCCGCGGGGCCGAAATCTCTGAGTTCGCTCCGGCTG
GACCCCTCGGCGGACTCGGCTGCCGATCTTCTGGACCTGCTAGAGGAGGGGATCCACTGG
GAGTGCGCGTCTCCCGACCTGAAAGCCACGGGCAGAGCCTTGGGCCCCGCGGCCCAGGCC
TCTCTGCTGGAGCAGCAGCTGTGGAGCGTGGAGCTGTTGCAGGGCAGCCTGAAAGCCCGG
CTGTTATCGGACCAGGACCTTGGCCATGCGCCCTCCGGGCTGAAAAACACTCGTCGCGTA
AGCAGTTTCAACACCGTCTCCTATTTGCTGAACCCCTCTTATCTGGACTGCCTTTCCCCG
GTAGAACTTGGCTGTCAGGGCTTCTTCGGAAGTGGCGAGCTGGTTGATTTCCAGACGCTA
AGCCCCGCGAGCAGCTGTCTGCCGGACGACCACGCTCCACCCCAGCCGCTGAACGCAGAG
GTCCCCTGCTCCTCCTGGCAGGGATGTCCACCGCTTTCGAGAGAAGGCCTGCCGGAAATT
CACCATATTCGCATGAAACGGCTGGAATTCCTCCAGCAGCCTAGCAAGGGGCAAGCGTTA
CCCACGCCTGACCAAGATCATGGCTACCACAGCCTGGAGGAGGAACACAGCCTGCTCCGG
ATGGACCCGAAGCCCCGCGGAGGTGTTCCTCCTGCTGGAGCCCTTCCCGGACCGGCCCCG
GAGCCCACGGAGGAAGAAAAAGGATTGACTGGAGAGGTTCCTCTTGCTGTGGACGGACGG
GACCCATCGGAAGGCTGTGTGTCCTGTGAGGTCCCGATGGAAAGGGAGCCTGAGCAGGAC
CAGATCAGTGTGGTTGACTTCTCAGACAGAGAAGACGACCTTCCCGTTTCCGCCAGGCCG
GCCTGTAGCAACAAACTGATAGACTACATTTTGGGAGGTGCGTCCAGTGACCTGGAAACG
AGCTCTGATTCAGAAGGTGAGGGTTGGGATGAGGACGATGAGGACGATGGCTTTGACAGT
GACAGCTCACTCTCAGAATCAGACGAGCAAGACTCTGAAGGGCTTCAGCTTTGGAACTCC
TTCCACAGTGTAGATCCTTACAATCCCCAGAACTTCACAGCAGCGATTCAGACAGCTGCC
GCAGCTGCTCCTGGAGACCCTTCTGGCTCCCAGAAGGATTTGGACAAGTCCGATCTAGGG
AATTCTCTCCAGACGGGAAGCCTTCCTGAGTCTCCTGACCTTAACTCTGGGGCGGAAGAT
GACTGGGAATCTAGTGCAGACGAAGCAGAGAGTCTCAAACTGTGGAACTCTTTCTGTAAT
TCGGATGACCCCTACAACCTTTTAAATTTTAAGGCTCCTTTTCAAACAGCAGGGAAAAAT
TGGAAAGGCTCTCATGACTCAGAGAGGCCACCTGAGCCCATTGTGACCATTTCTGAGTGT
CACACCTTCTTTTCCTGTAAGATGCAACAGTTAGAGAGCAGTGAATGCCCAGACTTGGTA
CCGGGTGGGGTTGTTTCTGGAGGACACACGCGTAGCAAGAGAAAAAAGGTAACCTTCCTT
GAAGAAGTTACTGAGTATTATATAAGTGGTGATGAGGATCGCAGAGGACCATGGGAAGAA
TTTGCACGGGATGGATGCAGGTTCCAGAAACGAATTCAAGAAACAGAAGACGCTATTGGA
TATTGCTTGACATTTGAGCACAGAGAAAGAATGTTTCATAGACTCCAG
>HiAr
CTTTCCCAGCTCTTCGCGCCGCTCCCCAGCCTGCTGCAGAAGCTGCTGATTTGGAGCCAG
CTTTTCAGTGGGATGATTCCGATCAGATGGGTAGATTTCACGGGAGGCCACAGCGCCCTG
AGAGCTCGGGAGGAACCGGCTGGTCCCGCGTCGCAGAAACCTCTGAGTTCGCTGCGGCTG
GACCCCGCGGCCGAGTCGGCTGCCAGTCTCCTGGACTGGCCGGAGGAGGAGCTCCACTGG
CAGCGCTCGTCCCCCGATCTGAAAGCCCAGGGAAGAACCATGAACCCTGCGGCCCACTCA
TTTCTGCTCGAGCAGCAGCTGTGGGGGGTGGCACTGTTGCCGAATAGCCTTCCAACCCGG
CAGTTCTCTGACCGGGAACTTGGCCCTTCACCCTGTGGGCCTCGAAACCTTCGGCGCTTA
AGCAATTTCAACGCCGTCTCCTATTTGCTGAACGCATCTTATCTGGACTGCCTGGCGCTG
GTAGAGCTCAGCTATAAGAGCGGCGTCGGAAGTGGCAAGCTAGTTGACTTCCAGACTGTA
AGCCCCGAGAGCAGCTGTCTGCCTGAGGACCGTTCTCATCCCCAGCCACTGAATGCGGAG
ACCACTGGCGCCCCGTGGCAGGGATGTCCACCTCTTTCTAGAGAAGGTCTGCCAGAAATT
CATCATGTTCGCATGAAACGGTTGGAATTCCTTCAGCAGGCTAACAAAGGGCAAGCGTTA
CCTACCCCCGACCAAGATCATGGCTACCACAGCCTGGAGGAGGAACACAACCTTCTCCGG
ATGGACCCGAAGCCCTGCAGCGATGTTCCCCCTGCTGGAGCCTTTCCCGGAATCGCCCAG
GAACCCACGGAGGAAAAAATACAGTTGACTAAAGAGGTTCCTCTTGCTTTGGAAAAACAG
GGCCCTTCGGAAAGCTGTTCATCGTGTGAGGTACCTATGGAAAGAGAGCCTGGGGAGGAC
CAAATAAGTGTAGCTGACTCCTCAGACTTAGACGATGACCTTCCCCTTTCTGCCAGACCA
GCGTGTAGTAACAGACTGATAGATTACATTTTGGGAGGTGTATCCAGTGACCACGAAACA
AGTTCCGACTCAGAAGGTGTGGACTGGGATGAGGAAGCTGAGGACGATGGCTTTGATAGT
GACAGCTCACTCTCAGAATCAGACGAAGCAGACTCTGAAGGGCTTCACCTTTGGAACTCT
TTCTGCAGTGTAGATCCTTATAATCCCCAAAACTTTACAGCAGCGATTCAGACTGCTGCC
AGAATTGTTCCTGGAGACTCATCTGACTCAGAGAAGGATTTGGACAAGTCTGATCTAGAG
AATTCTCTCCAGGCTGGAAACCTTCCTGAGTCTCCTGACCATAATTCTGGGGAGGAAGAT
GACTGGGAATCTAGTGCAGATGAAGCAGAAAGTCTCAAACTGTGGAACTCTTTCTGTAAC
TCCGAGGACCCCTACAACCTTTTAAATTTTAAAGCTCCTTTTCAAACATCAGGGAAAAAT
CGGAAAGGCCTTCATGACTCAGAGAGGCCGTCTGAGTCCATTGAGGCCATTTCTGAGTGT
CACACCTTACTGTCCTGTAAGGTGCAACTGTTACAGAGCAGTGAATGTCCAGACTTGGTA
CAGGGTGGGGTTCTTTCTGGAAGACACACACATATCAAGAGAAAAAAGGTAACCTTCCTT
GAAGAAGTTACTGAGTATTATATAAGTGGTGATGAGGATCGCAAAGGACCATGGGAAGAA
TTTGCACGGGATGGATGCAGGTTCCAGAAACGAATTCAAGAAACAGAAGATGCTATCGGA
TATTGCTTGACATTTGAGCACAGAGAAAGAATGTTTCATAGACTCCAG
>LaCi
CTTTCCCAGCTCTTCGCGCCGCTCCCCCTCCTGCTTCAGAAGCTGCTGATCTGGAGCCAG
CTTCTCGGTGGGATGGTTCCGGCCAGATGGCTCCATTTCGCCGCGGGCTACAGCGTCCTG
AGGGCCCGGGAGGAGCCGGGCGCCCCCGCGGTGCAGAAATCTCTGCGTTCGCTTCGGTTG
GACTCCTCGATCGACTCGGCTGCGGATCTTCTGGACCTGCTAGAGGAGGGGATCCACTGG
GAGTGCTCGTCTCCCGATCTGAAAGCCAAGGGAAGAGCCTTGCACCCCGCGACCCGCGCT
TCTCTCCTTGAGCAGCAGCTGTGGAGAGGGGAGCTGTTGCAGGCTAGCCTGAAAGCCCGG
CTGTTATCTGACCAGGACCTTGGCCCTTCCTCCTCCGGGCTTCAAAACATTCATCGCGTA
AGCAGTTTCAACACCGTCTCCTATTTGCTGAACCCCTCTTATCTGGACTGCCTCTCCCCG
GTGGAACTTAGCTGTCAGAACTTCTTCGGAAGTGGCGAGCTAGTTGATTTGCAGGTCGTG
AGCCCAGGGAGCAGCTGTCTGCCGGAGGACCACTCTCCTCCCCAGCCGCTGAATGCAGAG
GTCACTTGCTCCTCCTGGCAGGGATGTCCACCGCTTTCGAGAGAAGGCCTGCCAGAAATT
CACCATATTCGCATGAAACGGCTGGAATTCCTCCAGCAGCCTAGCAAGGGGCACGCGTTA
CCCACCCCTGACCAAGATCATGGCTACCATAGCCTGGAGGAGGAACACGGCCTTCTCCGG
ATGGACCCGAAGCCCTGCGGAGATGTGCCTCCTGCCGGAGCCAGTCCCGGAACTGCCCAG
GAACCCACGGAAGAAAAAAAAGAACTGACTGAAGAGGCTCCTCTTGGTGTGGAAAGACAG
GACCCAGTGGAAAGCTGTCTGTCTTGTGAGGTGCCTATGGAAAGGGAGCCCGCGGAGGAC
CAGATAAGTGTAGTTGACTTCTCAGACATAGAAGATGACCTTCCCATTTCTGCCAGACCG
GCCTGTAGCAACAAATTGATAGATTACATTTTGGGAGGTGCATCCAGTGACCTGGAAACA
AGTTCTGACTCAGAAGGTGAGGATTGGGATGAGGACGATGAGGACGATGGCTTTGATAGT
GACAGCTCACTCTCCGAATCAGACGAACAAGACTCTGAAGGGCTTCACCTTTGGAACTCT
TTCCACAGTGTAGATCCTTATAATCCCCAAAACTTTACAGCAGCGATTCAGACTGCTGCC
AGAACTGCCCCTGGAGACCCTTCTGACTCAGAGAAGGATTTGGATAAGTCTGATCTAGAG
AATTCTCTCCAGGCGGGAAGCCTTCCTGAGTCTCCTGACCTTAATTCTGGGTCGGAAGAT
GACTGGGAGTCTAGTGCAGATGAAGCAGAGAGTCTCAAACTGTGGAACTCTTTCTGTAAT
TCAGATGACCCCTACAACCTTTTAAATTTTAAGGCTCCTTTTCAAACGGCAGGGAAAAAT
TGGAAAGGCTCTCATGACTCAGAGAGACCATCTGAGCCCATTGTGACCATTTCTGAGTGT
CACACCTTACTTTCCTGTAAGGTGCAACTGTTGGAGAGCAGTGAATGTCCAGACTTGGTA
CTGGGTGGGGTTCTTTCTGGAGGACACACGCATATCAAGAGAAAAAAGGTAACCTTCCTT
GAAGAAGTTACCGAGTATTACATAAGTGGTGATGAGGATCGCAAAGGACCATGGGAAGAA
TTTGCACGGGATGGATGCAGGTTCCAGAAACGAATTCAAGAAACAGAAGATGCTATTGGA
TATTGCTTGACATTTGAGCACAGAGAAAGAATGTTTCATAGACTCCAG
>MyLu
CTCTCCCAGCTCCTGACGCCGCTCCCCGGCCTGCTGCAGAAGCTGCTGGTGTGGAGCCAG
CTCCTCGGCGGCCTGGTTCCGGCCCGGTGGCTCGAGTTCGCCGCGGGCTACAGCGTCCTG
AGGGCCCGGGAGGAGCCCGCCGCCCCCGCGGGGCCGAAATCTCTGAGTTCGCTGGGGCTG
GACGCCTCGGTCGACGCCGCCGCGGGTCTTCTGGACCTGCTGGAGGAGGGGATGCACTGG
GAGTGCTCGCTCCCCGACCCGAAAGCCCAGGGCCGGGCCTCGCACCCCGCGGCCCACGCG
GCTCTGCTGGAGCAGCAGCTGTGGCGCGTGGAGCTGTTGCAGGGCGGCCTGGCCGCCCGG
CTGTTATCTGGCCGGGACCTTGGCCTGGCGCCCTCCGGGCCTCCGCACGTTCACCGCGTC
AGCAGTTTCAGCGCCGTCTCCTATTTGCTGAGCCCCTCTTATCTGGACTGCCTTTCCCCT
CTGGAGCGGAGCTGTCAGAACTTCATCGCCGGTGGCGAGCTCGTGGACTTGCAGCCGGTA
ACCGGCGAGAGCAGCTGTCCGCCGGAGGATTGTTCTCCCCCGCGGCCACTGAAGGCGGAG
GTCGCCTGCTCCTCCTGGCAGGGATGCTCGCCTCGCTCGAGGGAAGGCCTGCCCGAGATT
CACCACGTTCGCATGAAACGGCTGGAATTCCTTCAGCAGCCTAGCAAGGGGCAGGCGTTA
CCCACGCCTGACCAAGATCATGGCTACCATAGCCTGGAGGAGGAACACAGCCTCCTCCGG
ATGGACCCGAAGCCCTGCGGAGGCGTTCCTCCTGCCGGAGCCAGTCCCGGAACCGCCCAG
GAGCCCGAGGGAGAAAGACAAGAATTGACCAAAGAGGCTCTTCTTGCTGGGGAAAGGCAG
GACCCAGTGGAAAGCTGTCTGTCTGGTGAGGCCCCTATGGAAAGAGAGCCCGAGGAGGAC
CGCCTAAGTGTAGCTGACTTCTCAGACATAGACGATGACCTTCCCGTGTCTGCCAGGCCG
GCCTGTAGCAACCGATTGATAGATTACATTTTGGGAGGTGCGGCCAGTGACCTGGAAGCA
AGTTCTGACTCAGAAGGTGAGGATTGGGATGAGGACGCTGAGGATGACGGCTTTGACAGT
GATGGCTCGCTCTCAGAATCAGACGAGCAAGACTCTGAGGGGCTTCACCTTTGGAACTCT
TTCCACAGTGTAGATCCTTATAATCCCCAAAACTTTACAGCAGCGATTCAGACTGCTGCC
CGAACTGTTCCTGGAGACCCTTCTGACTCAGAGAAGGATCTGGACAAGTCTGATCTGGAG
AATTCTCCCCAGACTGGAAGCCTTCCTGAGTCTCCTGACCGTAATTCTGAGGAGGAAGAT
GACTGGGAATCTAGTGCAGATGAAGCAGAGAGCCTCAAACTGTGGAACTCTTTCTGTAAA
TCGGATGACCCCTACAACCCTTTAAATTTTAAGGCTCCTTTTCAAACAGCAGGGAAAAAT
TGGAAAGGCTGCCATGACTCAGAGAGGCCATCTGAGCCCATTGTGACCATCTCTGAGTGT
CACACCTTACTTTCCTGTGAGGTGCAACTGTTAGGGACAGTTGAATGTCCAGACTTGGTA
AGGGGTGGGGTTCTTTCTGGAGGACACACGCATATCAAGAGAAAAAAGGTAACCTTCCTT
GAAGAAGTTACTGAGTATTATATAAGTGGTGATGAGGATCGCAAAGGACCATGGGAAGAA
TTTGCACGGGATGGATGCAGGTTCCAGAAACGAATTCAAGAAACAGAAGACGCTATTGGA
TATTGCTTGACATTTGAGCACAGAGAAAGAATGTTTCAGAGACTCCAG
>PhDi
CTTTCCCAGCTCATCTCGCCGCTCCCCAGCCTTCTTCAGAAACTGCTGATTTGGAGCCAG
TTTTTAGGTGGCATGATTCCGACCAGATGGCTGGATTTCGCTGGAGGCTACAGCGCCCTG
AGGGCTCAGGAGGAACTGGCCTCCCCTGCGGCGCAGAAACCTGTGAGTTCGCTGGAGCTG
TACCCCTCAGCCGACTCAGCTGCCAGTCTTCTGGGCTGGGTACCGGAGAGTTTCCACTGG
CAGTGCATATCCTCCGATCTGAAAGCCCAGGGAAGAGCCTCGGACTCTGACGCCCATACT
CTTCTCTTTGAGCAGCAACTGTGGGGAGTGGAACTGTTGCAGAGTGGCCCTCACGCTCGG
CTGTTCTCTGACCGGAAAATTAGCCTTTCCTCCTCCTGGCCTCGAAACATTCAGCACTTA
AGCAATTTCAGCGCCGTCTCCTATTTGCTGAACCCCTCTTATCTGGACTACCATTCTCGG
GTAGAGCGTAGCTCTCAGAAGGGCATTGGAGGTGGCGAGCTAGTTGATTTCCAGACGGTA
AGCCCAGAAACCAGCTGTCTGCCTGAGGACTATTCTCAACCCCAGCCACTGAATGCAGAG
ATCACTAGCTGCTCGTGGCAGGAATGCCCACCTCTTTCTAGAGAAGGCCTGCCAGAAATT
GACCATATTCGCACGAAACGGCTCGAATTCCTTCAGCAGGCTAACAAGGGGCAAGCGTTA
CCCACCCCTGACCAAGATCATGGTTACCACAGCCTGGAAGAGGAACACAGCGTTCTCCGG
ATGGATCCGAAGCCCTGCAGCGGTGTTCCCCCAGCTGGAGCCGTTCCTGGAACTGCCCAG
GAATCCACAGAAGAAAAAACAGAATTGATTCAAGAGGTTCCTCTTGCCTTGGAAAAACAA
GGCCCTTCGGAAAGCAGTCTGTCTTGTGAGGTACCTATGGAAAGAGAGCCTGGGGAGGAC
CAAATAAGTGTAGTTGACTCTTCAGACATAGAAAATGATCTTTCCATTTCTGCCAGACCA
GCGTGTGGTAACAAACTGATAGATTACATTTTAGGAGGTGCATCCAGTGACCTCGAAACA
AGTTCTGATTCAGGAGGTGAGGATTGGAATGAGGAAGCTGAGGATGATGGTTTTGATAGT
GATAGCTCACTCTCAGAATCAGACGAACAAGACTCTGAAGGGCTTCACCTTTGGAACTCT
TTCTACAGTGTAGATCCTTATAATCCCCAAAACTTTACAGCAGCGATTCAGACTGCTGCC
AGAATTGTTCCTCCAGACCCTTCCGGATCAGAGAAGGATTTGGATGGGTCTGACCTAGAG
AATTCTTTCCAGACTGGAAGACTTCCTGAGTCTCCTGACCATAATTCTGGGGAGGAAGAT
GACTGGGAATCTAGTGCAGATGAAACAGAAAGTCTCAAACTGTGGAACTCTTTCTGTAAT
TCGGATGACCCCTACAACCTTTTAAATTTTAAGGCTCCCTTTCAAACATCAGGGAAAAAT
TGGAAAGGCTGTCATGACTCAGAGAGGCCATCTGAGCCCATTGTAGCCATGTCTGAGTGT
CACACCTTACTTTCCTGTGAGCTGCAACTGTTAGGGAGCAGTGAATTTCCAGATGTGGTA
CAGGGTGGGGCTTTTTCTGGAAGACACACACATATCAAGAGGAAAAAGGTAACATTCCTT
GAAGAAGTTACTGAGTATTATATAAGTGGTGACGAGGACCGAAAAGGACCATGGGAGGAA
TTTGCTCGGGATGGATGCAGGTTCCAGAAACGAATTCAAGAAACAGAAGACGCTATTGGA
TATTGCTTGACATTTGAGCACAGAGAAAGAATGTTTCATAGACTCCAG
>PtVa
CTTTCCCAGCTCTTCGCGCCACTCCCCAGCCTGCTTCAGAAGCTGCTCATTTGGAGCCAG
CTTCTCGGTGAGATGATTCCGTCCAGATGGATAGATTTTTCTGGAGGCTACAACGTTTTG
AGGGCTCGGGGGGACCCAGTCGCCCCCGCGTCGCAGAAACCTCTGAGTTCGCTGAGGCTG
GACCCCTCGGCCGACGCGGCTGCCAGTCTCCTGGACTGGATAGAGGAGGGGATCCACTGG
CAGTGCTCGTCTACCGATCTGAAAGCCAGGGGAAAGGCCTTGGACCCCGCGGCCCACGCT
TTTCTCCTCGAGCAGCAGCTGTGGGGAGTGGAGCTGTTGCCGAATAGCCTTCAAGCCCGT
CTGTTTTCCGACCGAGAACTTGGCCCTTCGCCCTGCGAGCCTCAAAACGTTCAGCGCTTA
AGCAATTTCAGCACCGTCTCCTATTTGCTGAACCCCTCTTATCTGGACTGCCTTCCGAGT
GTAGCGCTTAGCTATCAGAACGGCGTTGGAAATGGCGAGCTAGTTGGTTTACAGACGGTA
AGTTCAGAGAGCAGCTGTCTGCCTGAGGATCATTCTCATCCCCAGCCACTGAATGCAGAG
ATCACTCACACCTCGTGGCAGGAATGTCCACCTCTTTCGAGAGAAGGTCGGCCAGAAATC
CACCATGTTCGCATGAAACGGCTGGAGTTTCTTCAGCAGGCTAGCAAGGGGCAAGCTTTA
CCCACCCCCGACCAAGATCATGGCTACCACAGTCTGGAGGAGGAACACAGCCTTCTCCGG
ATGGACCCGAAGGCGTGCATAGATGTTCCTTTTGCTGGAGCCATTCCCGGAACCGTCCAG
GAACCCACGGAAGAAAAAATAGAATTGACTAAAGAGGTGCCTCTTGCTTTGGAAAAACAG
GGTCTTCCGGAAAGTTGTCCATCTCGTGAGGTACCTATGGAAAGAGAGCCTGGGGAGGAC
CAAATAAGCGTAGTTGACCCTTCAGACATAGAAGATGACCGTCCCATTTCTGTCAGACCG
GCGTGTAGTAATAAATTGATAGATTATATTTTGGGAGGTGCGTCCAGTGACCTAGAAATA
AGTTCTGATTCAGAAGGTGAGGATTGGGATGAGGAAGCTGAGGATGATGGTTTTGATAGT
GATAGCTCACTCTCAGAATCAGACGAACAAGACTCTGAAGGGCTTCACCTTTGGAACTCT
TTCTACAGTGTAGATCCTTATAATCCCCAAAACTTTACAGCAGCTGTTCAGACCTCTGCC
AGAATTGTTCCTGGAGATTCTTCTGACTCAGAGAAAGATTTGGACAAGTCTGATCTAGAG
AATTCTCTCCAAACTGGAAGCCTTCCTGAGTCTCCTGACCATAATTCTGGGGAGGAAGAT
GACTGGGAATCTAGTGCAGATGAAGCAGAGAGTCTCAAACTGTGGAACTCTTTCTGTAAT
TCAGATGACCCCTACAACCTTTTAAATTTTAAGGCTCCTTTTCAAACATCAGGGAAAAAT
TGGAAAGGCTGTCATGACTCAGAGAGGCCATCGGAGTTCGTTGTGGCTGTTTCTGAGTGT
CACACCTCACTGTCTTGTAAGGTGCAACCGTTAGGGAGCAGTGAATGTCCAGACTTGGTA
CAGGGTGGGGGTCTTTCTGGAAGACACACACAAATCAGGAGAAAAAAGGTAACCTTCCTT
GAAGAAGTTACTGAGTATTATATAAGTGGAGATGAGGATCGAAAAGGACCATGGGAAGAA
TTTGCACGAGACGGATGCAGGTTCCAGAAACGAATTCAAGAAACAGAAGATGCTATTGGA
TATTGCTTGACATTTGAGCACAGAGAAAGAATGTTTCATAGACTGCAG
>RhFe
CTTTCCCAGCTCTTCGCGCCTCTCCCCATCCTGCTTCAGAAGCTGCTGATTTGGAGCCAG
CTTTTCAGTGGGATGATTCCGACCAGATGGATAGATTACACTGGAGGCTACAGCGCCCTG
AGAGCTCGGGAGGACCTGGCTGGTCCCGCGTCGCAGAAATCTCTGAGTGCGCTGCGGCTG
GACCCCTCGGCCGACTCGACTGCCAGTCTCCTGGACTGGCCACAGGAGGAGATCCACTGG
CAGCGCTCGTCCCCCGATCTGAAAGCCCAGGGAAGAGCCATGAACCCTGCGGCCCACGCA
TTTCTCCTCGAGCAGCAGCTGTGGGGAGTGGAACTGTTGCCGAATACCCTTCAAACCCGG
CTGCTCTCTGACCGGGAACTTGGCTCTTCACCCTCCGGGCCTCGAAACCTTCAGCGCTTA
AGCAATTTCAACGCCGTCTCTTATTTGCTGAACCCCTCTTATCTGGACTGCCTGCCGCTG
GTAGAGCTCAGCTATCAGAACGGCATCGGAAGTGGCACGCTAGTTGACTTCCAGACTGTA
AGCTCAGAGAGCAGCTGTCTGCCTGAGGACCATTCTCATCCCCAGCCACTGAATGCTGAG
GTCACTCGCGCCTCGTGGCAGGGATGTCCACCTCTTTCTAGAGAAGGTCTGCCAGAAATT
CACCATGTTCGCATGAAACGGTTGGAATTCCTTCAACATTCTATCAAGGGGCAAGCGTTA
CCTACCCCTGACCAAGATCATGGCTACCACAGCCTGGAGGAGGAACACAGCCTTCTCCGG
TTGGACCCGAAGCCCTGCAGAGATGTTCCCCCTGCTGGAGCCATTCCCGGAACCGCCCAG
GGACCCACGGAGGAAAAAATAGAATTGACTAAAGAGGTTCCTCTTGCTTTGGAAAAACAG
GGCCCTTCGGAAAGCTGTGCATCTTGTGAGGTACCTATGGAAAGAGAGCCAGGGGAAGAC
CAAATAACTGTAGTTGACTCCTCAGACATAGACGATGACCTTCCCATTTCTGCCAGACCA
GCGTGTAGTAACAGATTGATAGATTACATTTTGGGAGGTGTATCCAGTGACCAGGAAACA
AATTCTGATTCAGAAGGTGTGGACTGGGATGAGGAAGCTGAGGATGATGGTTTTGATAGT
GATAGGTCACTCTCAGAATCAGACGAACAGGACTCTGAAGGCCTTCACCTGTGGAACTCT
TTCTACAGTGTAGATCCTTATAATCCCCAAAACTTTACAGCAGCGATTCAGACTGCTGCC
AGAATTGTTCCTGGGGGCTCTTCTGACTCAGAGAAGGATTTGGACAAGTCTGATTTAGAG
AATTCTCTCCAAACTGGAAACCTTCTTGAGTCTCCTGACCATAATTCTGGGGAGGAAGAT
GACTGGGAATCTAGTGCAGATGAAGCAGAGAGTCTCAAACTGTGGAACTCTTTCTGTAAT
TCGGATGACCCTTACAACCTTTTAAATTTTAAAGCTCCTTTTCAAACATCAGGGAAAAAT
TGGAAAGCCTGTCATGATTCAGAGAGGCCATCTGAGTCCATTGTGGCCATTTCTGAGTGT
CACACCTTACTGTCCTGTAAGGAGCAACTGTTAGGGAGCAGTGAATGTTCAGACTTGGTA
CCTGCTGGGGTTCTTTCTGGAAGACATACGCATATCAAGAGAAAAAAGGTAACCTTCCTT
GAAGAAGTTACTGAGTATTATATAAGTGGTGATGAGGATCGCAAAGGACCATGGGAAGAA
TTTGCACGGGATGGATGCAGGTTCCAGAAACGAATTCAAGAAACAGAAGACGCCATTGGA
TATTGCTTGACATTTGAGCACAGAGAAAGAATGTTTCACAGACTCCAG
>RoAe
CTTTCCCAGCTCTTCGCGCCACTCCCCAGCCTGCTTCAGAAGCTGCTGATTTGGAGCCAG
CTTCTCGGTGAGATGATTCCGACCAGATGGATAGATTTTTCTGGAGGCTACAACGTTTTG
AGGGCTCGGGGGGACCCAGTCGCCCCCGCGTCGCAGAAATCTCTGAGTTCGCTGAGGCTG
GATCCCGCGGCCGACGCGGCTGCCAGTCTCCTGGGCTGGATAGAGGAGGGGATCCACTGG
CAGTGCTCGTCTGCCGATCTGAAAGCCAAGGGAAGGGCCTTGGACCCTGCAGCCCACGCT
TTTCTTCTCGAGCAGCAGCTGTGGGGAGTGGAGCTGTTGCCGAATAGCCTTCAAGCCCGG
CTGTTCCCCGACGGAGAACTTGGCCCTTCGCCCTCCGGGCCTCAAAACATTCAGCGTTTA
AGCAATTTCAACACCGTCTCCTATTTGCTGAACCCCTCTTATCTGGACTGCCTTCCGAGT
GTAGCGCTTAGCTGTCAGAACGGCGTTGGAAATGGCGAGCTAGTTGGTTTACAGACGGTA
AGTTCAGAGAGCAGCTGTCTGCCTGAGGATCATTCTCTTCCCCAGCCACTGAATGCAGAG
ATCACTCGCGCCTCGTGTCAGGAATGTCCACCTCTTTCGAGAGAAGGTCGGCCAGAAATC
CACCATGTCCGCATGAAACGTCTGGAATTTCTTCAGCAGGCTAGCAAGGGGCAAGCTTTA
CCCACCCCCGACCAAGATCATGGCTACCACAGTCTGGAGGAGGAACACAACCTTCTCCGG
ATGGACCCGAAGGCGTGCATAGATGTTCCTTTTACTGGAGCCATTCCCGGAACCGTCCAG
GAACCCACGGAGGAAAAAATAGAATTGACTAAAGAGGTGCCTCTTGCTTTGGAAAAACAG
GGTCTTTTGGAAAGTTGCCCATCTTGTGAGGTACCTATGGAAAGAGAGCCTGGGGAGGAA
CAAATAAGTGTAGTTGATCCTTCAGACATAGAAGATGACCGTCTCATTTCTGCCAGACCG
GCGTGTAGTAATAAGTTGATAGATTATATTTTGGGAGGTGCATCCAGTGACCTAGAAATA
AGTTCTGATTCAGAAGGTGAGGATTGGGATGAGGAAGCTGAGGATGATGGTTTCGATAGT
GATAGCTCACTCTCAGAATCAGACGAACAAGACTCTGAAGGGCTTCACCTTTGGAACTCT
TTCTACAGTGTAGATCCTTATAATCCCCAAAACTTTACAGCAGCTGTTCAGACCTCTGCC
AGAATTGTTCCTGGAGATTCTTCTGACTCAGAGAAATATTTGGACAAGTCTGATCTAGAG
AATTCTCTCCAAACTGGAAGCCGTCCTGAGTCTCCTGACCATAATTCTGGGGAGGAAGAT
GACTGGGAATCTAGTGCAGATGAAGCAGAGAGTCTCAAACTGTGGAACTCTTTCTGTAAT
TCAGATGATCCCTACAACCTTTTAAATTTTAAGGCTCCGTTTCAAACATCAGGGAAAAAT
TGGAAAGGCTGTCATGACTCAGAGAGGTCATCAGAGTTCGTTGTGGCTGTTTCTGAGTGT
CACACCTCACTGTCCTGTAAGGCGCAACCTTTAGGGAGCAGTGAATGTTCAGACTCGATA
CGGGGTGGGGTTCTTTCTGGAAGACACACACAAATCAAGAGAAAAAAGGTAACCTTCCTT
GAAGAAGTTACTGAGTATTATATAAGTGGAGACGAGGATCGAAAAGGACCATGGGAAGAA
TTTGCACGAGATGGATGCAGGTTCCAGAAACGAATTCAAGAAACAGAAGACGCTATCGGA
TATTGCTTGACATTTGAGCACAGAGAAAGAATGTTTCATAGACTCCAG
