# Supplementary material for: Positively selected genes in the hoary bat (Lasiurus cinereus) lineage: prominence of thymus expression, immune and metabolic function, and regions of ancient synteny
Source: PeerJ. 2022 Mar 17;10:e13130. doi: 10.7717/peerj.13130 (PMC8934532; doi:10.7717/peerj.13130)
Supplement: Supplemental Information 3 — Initially tested orthogroups that have been edge-trimmed as described in the Methods. [file peerj-10-13130-s003.zip › original.trimmed/trimmed-OG0002228.fas]

>EpFu
ATGAGCGCCACAAAGAGCACCTACGTGGAGGAGGAGGGCGTCTACCACTTCCACATGGAG
CACCCTGTTCCCGCCTACCTCGTGGCCCTGGTGGCCGGGGACCTGCAGCCGGCAGACATT
GGGCCCAGGAGCCGTGTGTGGGCCGAACCGTGCCTCCTGTCCATGGCCACCAGCAAGCTG
TCAGGCGTGGTGGAGCAGTGGCTGAGTGCGGCCGAGCGGCTGTATGGGCCGTATATGTGG
GGCAGGTACGACATCGTCTTCCTTCCCCCTTCCTTCCCCATCGTGGCCATGGAGAACCCC
TGCCTCACCTTTGTCATCTCCTCCATCCTGGAGTGTGACGAGTTCCTGGTCATTGATGTC
ATCCACGAGGTGGCCCACAGCTGGTTTGGCAATGCCGTTACCAATGCCACCTGGGAAGAG
ATGTGGCTGAGCGAAGGCCTGGCCACCTATGCCCAGCGCCGCATCACCACCGAGACCTAT
GGTGCTGCTTTCACCTGTCTGGAGACGGCCTTCCGCCTGGATGCCCTGCACAGGCAGATG
AAACTCCTCGGAGAGGACAGCCCAGTCAGCAAGCTGCAAGTCAAGCTGGAGCCAGGGGTG
AACCCCAGCCACCTCATGAACCTGTTCACCTACGAGAAGGGCTACTGCTTTGTCTACTAC
CTGTCCCAGCTTTGTGGGGACCCCCAGCGCTTTGATGACTTCCTTCGAGCCTACGTGGAG
AAGTACAAGTTTACCAGTGTGGTGGCCCAGGATCTTCTGGACTCCTTTCTGAGCTTCTTC
CCGGAGCTGAAGGAGCAGAGTGTAGACTGCCGGGCAGGGCTGGAGTTTGAGCGCTGGCTC
AATGCCACGGGGCCACCGCTGGCCGAGCCTGACCTGTCTCAGGGATCCAGCCTAACCCGG
CCCGTGGAGGCCCTCTTCCGGCTATGGACCGCAGAGCCCCTGGAGCAGGCAGCTGCCTCA
GCCAGCGCCATCGACATCTCCAAGTGGAGGACCTTCCAGACGGCACTCTTCCTGGATAGG
CTGCTGGATGGGTCCCCGCTGCCCCAGGAGGTGGTGATGAGCCTGTCCAAGTGCTACTCC
TCCCTGCTGGACTCCATGAACGCTGAGATCCGCATCCGCTGGCTGCAGATCGTAGTCCGA
AACGACTACTACCCTGACCTCCACCGGGTCCGGCGCTTCCTGGAGAGCCAGATGTCCCGC
ATGTACACCATCCCGCTGTATGAGGACCTCTGCACTGGTGCCCTCAAGTCCTTTGCGCTG
GAAGTCTTCTACCAGACACAGGGCCGGCTGCACCCCAACCTACGCAGGACCATCCAGCAG
ATCCTGACCCAGGGCCTGGGCCCCAGCGCAGAGCAGGGTGGTACTGGAGCAGAAGCCGAC
GTGGACACGCCTGCCCTGCTGCTCGGGGACGAGGCCCCCAGCAGCGCCATCGCTCTCAGG
GACGTCAACGTGTCTGCC
>HiAr
ATGAGTGCCACGCAGAGCACCTACGTGGAGGAGGAGGGCGTCTACCGATTCCACATGGAG
CACCCTGTGCCCGCCTACCTCGTGGCCCTGGTGGCCGGGGACCTGCAGCCAGCAGACATC
GGCCCCAGGAGCCGCGTGTGGGCCGAGCCGTGCCTGCTGCCAACAGCCACCAGCAAGTTG
TCGGGCGTGGTGGAGCAGTGGCTGAGCGCGGCGGAGCGGCTGTACGGGCCGTACATGTGG
GGCAGGTATGACATCGTCTTCCTGCCCCCCTCCTTCCCCATCGTGGCCATGGAGAACCCC
TGCCTCACCTTCATCATCTCCTCCATCCTGGAGAGTGACGAGTTCCTGGTCATCGACGTC
ATTCATGAGGTGGCCCACAGCTGGTTCGGCAACGCTGTCACCAACGCCACGTGGGAGGAG
ATGTGGCTGAGCGAGGGCCTGGCCACCTACGCCCAGCGCCGCATCACCACGGAGACCTAC
GGCGCTGCCTTCACCTGTCTGGAGACAGCCTTCCGCCTGGACGCCCTGCACAGGCAGATG
AAGCTGCTGGGGGAGGACAGTCCAGTCAGCAAGCTGCAGGTCAAGCTGGAGCCAGGGGTG
AACCCAAGCCACCTGATGAACCTGTTCACCTATGAGAAGGGCTACTGCTTCGTCTACTAC
CTGTCCCAGCTCTGCGGGGACCCCCAGCGCTTCGACAACTTCCTGCGGGCCTACGTGGAC
AAGTACAAGTTCACCAGCGTGGTGGCCCAGGACCTGCTGGACTCCTTCCTGAGCTTCTTC
CCGGAGCTGAAGGAGCAGAGCGTGGACTGTCGGGCAGGGCTGGAGTTTGAGCGCTGGCTG
AACGCCACGGGCCCGCCGCTGGCCGAGCCGGATCTGTCTCAGGGGTCCAGCCTGACCCGG
CCTGTGGAGGCCCTCTTCCAGCTGTGGACTGCAGAACCCCTGGACCAGGCAGCCGCCTCG
GCCAGCGCCGTCGACATCTCCAAGTGGAGGACCTTCCAGACAGCGCTCTTTCTGGATCGG
CTCCTGGACGGGTCCCCGCTGCCCCAGGAGGTGGTGACCAGCCTGTCCAAGTGCTACTCG
TCTCTGCTGGACTCCATGAATGCCGAGATCCGCATACGCTGGCTGCAGATCGTGGTCCGG
AACGACTACTACCCTGACCTCCACCGCGTCCGGCGCTTCCTGGAGAGCCAGATGTCGCGC
ATGTACACCATCCCGCTGTATGAAGACCTCTGCACCGGCGCCCTCAAATCCTTCGCCCTG
GAGGTCTTCTACCAGACGCAGGGCCGGCTGCACCCAAACCTGCGCAGGACCATCCAGCAG
ATCCTGTCCCAGGGCCTGGGCCCCGGTGCGGAGCAGGGCGGGGCCCGGGCGGAGGCGGAC
ACGGACACGCAGGCCCTGCTGCTGGGCGATGAGACCCCCAGCAGTGCCATCTCTCTCAGG
GACGTCAACGTGTCTGCC
>LaCi
ATGAGTGCCACAAAGAGCACCTACGTGGAGGAGGAGGGCGTCTACCACTTCCATATGGAG
CACCCTGTTCCCGCCTACCTCGTGGCCCTAGTGGCCGGGGACCTGCAGCCGGCAGACATT
GGGCCCAGGAGCCGTGTGTGGGCTGAACCATGCCTCCTGTCCATGGCCACCAGCAAGCTG
TCAGGCGTGGTGGAACAGTGGCTGAGTGCGGCCGAGCGGCTGTATGGACCGTATATGTGG
GGCAGGTACGACATCGTCTTTCTTCCCCCCTCCTTCCCCATCGTGGCCATGGAGAACCCC
TGCCTCACCTTTGTCATCTCCTCCATCCTGGAGTGTGATGAGTTCCTGGTCATCGATGTC
ATCCACGAGGTGGCCCACAGCTGGTTTGGCAATGCCGTTACCAATGCCACCTGGGAAGAG
ATGTGGCTGAGCGAAGGCCTGGCCACCTATGCCCAGCGCCGCATCACCACCGAGACCTAT
GGTGCTGCTTTCACCTGTCTGGAGACGGCCTTCCGCCTGGATGCCCTGCACAGGCAGATG
AAACTCCTTGGAGAGGACAGCCCAGTCAGCAAGCTGCAAGTCAAGCTGGAGCCAGGGGTG
AACCCCAGCCACCTCATGAACCTGTTCACCTACGAGAAGGGCTACTGCTTCGTCTACTAC
CTGTCCCAGCTTTGTGGGGACCCCCAGCGCTTTGACAACTTTCTTCGAGCCTACGTGGAG
AAGTACAAGTTTACCAGTGTGGTGGCCCAGGATCTTCTGGACTCGTTTCTGAGCTTCTTC
CCGGAGCTGAAGGAGCAGAGTGTAGACTGCCGGGCAGGGCTGGAGTTTGAGCGCTGGCTC
AATGCCACGGGGCCGCCACTGGCCGAGCCAGACCTGTCTCAGGGATCCAGCCTAACCCGG
CCCGTGGAGGCCCTCTTCCGGCTGTGGACCGCGGAGCCCCTGGAGCAGGCAGCTGCCTCA
GCCAGCGCCATCGACATCTCCAAGTGGAGGACCTTCCAGACGGCACTCTTCTTGGACAGG
CTGCTGGATGGGTCCCCGCTGCCCCAGGAGGTGGTGATGAGCCTATCCAAGTGCTACTCC
TCCCTGCTGGACTCCATGAACGCTGAGATCCGCATCCGCTGGCTGCAGATCGTAGTCCGA
AATGACTACTACCCTGACCTCCACCGGGTCCGGCGCTTCCTCGAGAGCCAGATGTCCCGC
ATGTACACCATCCCGCTGTATGAGGACCTCTGCACTGGTGCCCTCAAGTCCTTTGCGCTG
GAAGTCTTCTACCAGACACAGGGCCGGCTGCACCCCAACCTGCGCAGGACCATCCAGCAG
ATCCTGACCCAGGGCCTGGGCCCCAGTGCAGAGCAGGGTGGTACCGGAGCAGAAGCCGAC
GTGGACACGCCTGCCCTGCTGCTCGGGGACGAGGCCCCCAGCAGCGCCATCGCTCTCAGG
GACGTCAACGTGTCTGCC
>MyLu
ATGAGTGCCACAAAGAGCACCTACGTGGAGGAGGAGGGCGTCTACCACTTCCACATGGAG
CACCCCGTCCCCGCCTACCTCGTGGCCCTGGTGGCCGGGGACCTGCAGCCGGCAGACATT
GGGCCCAGGAGCCGTGTGTGGGCCGAGCCGTGCCTCCTGTCCATGGCCACCAGCAAGCTG
TCAGGCGTGGTGGAGCAGTGGCTGAGTGCGGCCGAGCGGCTGTATGGGCCGTATATGTGG
GGCAGGTACGACATCGTCTTCCTTCCCCCCTCCTTCCCCATCGTGGCCATGGAGAACCCC
TGCCTCACCTTTGTCATCTCCTCCATCCTGGAGTGTGACGAGTTCCTGGTCATCGATGTC
ATCCACGAGGTGGCCCACAGCTGGTTTGGCAATGCCGTTACCAATGCCACATGGGAAGAG
ATGTGGCTGAGCGAAGGCCTGGCCACCTATGCCCAGCGCCGCATCACCACCGAGACCTAC
GGTGCTGCTTTCACCTGTCTGGAGACGGCCTTCCGCCTGGATGCCCTGCACAGGCAGATG
AAACTCCTCGGAGAGGACAGCCCAGTCAGCAAGCTGCAAGTCAAGCTGGAGCCAGGGGTG
AACCCCAGCCACCTGATGAACCTGTTCACCTACGAGAAGGGCTACTGCTTCGTCTACTAC
CTGTCCCAGCTTTGTGGGGACCCCCAGCGCTTTGACGACTTCCTTCGAGCCTACGTGGAG
AAGTACAAGTTTACCAGTGTGGTGGCCCAGGACCTTCTGGACTCCTTTCTGAGCTTCTTC
CCAGAGCTGAAGGAGCAGAGTGTGGACTGCCGGGCAGGGCTGGAGTTTGAGCGCTGGCTC
AATGCCACGGGGCCGCCGCTGGCCGAGCCAGACCTGTCTCAGGGATCCAGCCTAACCCGG
CCCGTGGAGGCCCTCTTCCGGCTGTGGACCGCGGAGCCCCTGGAGCAGGCAGCTGCCTCA
GCCAGCGCCATCGACATCTCCAAGTGGAGGACCTTCCAGACGGCACTCTTCCTGGACAGG
CTGCTGGATGGGTCCCCGCTGCCCCAGGAGGTGGTGATGAGCCTGTCCAAGTGCTACTCC
TCCCTGCTGGACTCCATGAACGCTGAGATCCGCATCCGCTGGCTGCAGATCGTAGTCCGA
AACGACTACTACCCTGACCTCCACCGGGTCCGGCGCTTCCTCGAGAGCCAGATGTCCCGC
ATGTACACCATCCCGCTGTATGAGGACCTCTGCACGGGTGCCCTCAAGTCCTTTGCGCTG
GAAGTCTTCTACCAGACACAGGGCCGGCTGCACCCCAACCTGCGCAGGACCATCCAGCAG
ATCCTGACCCAGGGCCTGGGTCCCAGCGCAGAGCAGGGTGGTGCTGGAGCAGAAGCCGAC
GTGGACACGCCTGCCCTGCTGCTCGGGGACGAGGCCCCCAGCAGCGCCATTGCTCTCAGG
GACGTCAATGTGTCTGCC
>PhDi
ATGAGCGCCACCCAGAGCGCCTACGTGGAGGAGGAGGGTGTCTACCGCTTCCGCATGGAG
CACCCCGTGCCCGCCTACCTCGTGGCCCTGGTGGCTGGGGACCTGCAGCCGGCAGACATC
GGGCCCAGGAGCCGCGTGTGGGCCGAGCCGTGCCTCCTGCCCATGGCCACCAGCAAGCTG
TCGGGCGCGGTGGAGCAGTGGCTGAGCGCGGCCGAGCGGCTGTACGGGCCGTACATGTGG
GGCAGGTATGACATCGTCTTCCTGCCCCCCTCCTTCCCCATCGTGGCCATGGAGAACCCC
TGCCTCACCTTCGTCATCTCCTCCATCCTGGAGTGCGACGAGTTCCTGGTCATCGACGTC
ATCCACGAGGTGGCCCACAGCTGGTTCGGCAACGCCGTCACCAACGCCACGTGGGAGGAG
ATGTGGCTGAGCGAGGGCCTGGCCACCTACGCCCAGCGTCGCATCACCACCGAGACCTAC
GGTGCAGCCTTCACCTGTCTGGAGACGGCCTTCCGCCTGGACGCGCTGCACAGGCAGATG
AAGCTGCTGGGAGAGGACAGCCCCGTCAGCAAGCTGCAGGTCAAGCTGGAGCCAGGGGTG
AATCCCAGCCACCTGATGAACCTGTTCACCTACGAGAAGGGCTACTGCTTCGTCTACTAC
CTGTCCCAGCTCTGCGGGGACCCCCAGCGCTTCGACGACTTCCTGCGAGCCTACGTGGAG
AAGTACAAGTTCACCAGCGTGGTGGCTCAGGACCTGCTGGACTCCTTCCTGAGCTTCTTC
CCGGAGCTGAAGGAGCAGAGTGTGGACTGCCGGGCAGGGCTGGAGTTTGAGCGCTGGCTC
AATGCCACGGGCCCGCCGCTGGCCGAGCCGGACCTGTCTCAGGGATCCAGCCTGACCCGG
CCTGTGGAGGCCCTCTTCCAGCTGTGGACCGCGGCGCCCCTGGACCAGGCGGCCGCCTCC
GCCAGCTCCATTGACATCTCCAAGTGGAGGACCTTCCAGACGGCGCTGTTCCTGGACCGG
CTCCTGGACGGGTCCCCGCTGCCCCAGGGGGTGGTGACCAGCCTGTCTGAGTGCTACTCC
GCCCTGCTGGACTCCATGAACGCCGAGATCCGCATCCGCTGGCTGCAGATCGTGGTCCGC
AACGACTACTACCCCGACCTGCACCGCGTGCGGCGCTTCCTCGAGAGCCAGATGTCCCGG
ATGTACACCATCCCGCTGTACGAGGACCTCTGCACCGGCGCCCTCAAGTCCTTCGCCCTG
GAGGTCTTCTGCCAGACGCAGGGCCGGCTGCACCCCAACCTGCGCAGGACCATCCAGCAG
ATCCTGTCCCAGGGCCTGGGCCCCGGCGCGGAGCAGGGCGGGGCCGGAGCCGACGCCGAC
ACGGACACCCCGGCCCTGCTGCTCGGGGACGAGGCCCCCAGCAGCGCCATCTCTCTCAGG
GACGTCAACGTGTCCGCC
>PtVa
ATGAGTGCCACGCGGAGCACCTACGTGGAGGAGGAGGGCGTCTATCGCTTCCACATGGAG
CACCCCGTGCCCGCCTACCTCGTGGCCCTGGTGGCCGGGGACCTGCAGCCGGCAGACATT
GGGCCCAGGAGCCGTGTGTGGGCCGAGCCGTGCCTCCTGCCCACAGCCACCAGCAAGCTG
TCGGGCGCCGTAGAGCAGTGGCTGAGCGCGGCCGAGCGGCTGTACGGGCCGTACGTGTGG
GGCAGGTACGACATCGTCTTCTTGCCGCCCTCCTTCCCCATCGTGGCCATGGAGAACCCC
TGCCTCACCTTCATCATCTCCTCCATCCTGGAGAGCGACGAGTTCCTGGTCATCGACGTC
ATCCACGAGGTGGCCCACAGCTGGTTTGGCAATGCGGTCACCAACGCCACGTGGGAGGAG
ATGTGGCTGAGCGAGGGCCTGGCCACCTACGCCCAGCGCCGCATCACCACCGAGACCTAC
GGTGCTGCCTTCACCTGTCTAGAGACGGCCTTCCGCCTGGACGCCCTGCACAGGCAGATG
AAGCTCCTCGGGGAGGACAGCCCGGTCAGCAAGCTGCAGGTCAAGCTGGAGCCAGGGGTG
AACCCCAGCCACCTGATGAACTTGTTCACCTACGAGAAAGGCTACTGCTTCGTCTACTAC
CTGTCCCAGCTTTGTGGGGACCCCCAGCGCTTTGATGAGTTCCTCCGAGCCTACGTGGAC
AAGTACAAGTTCACCAGCGTGGTGGCCCAGGACCTGTTGGACTCCTTCCTGAGCTTCTTC
CCAGAGCTGAAGGAGCAGAGCGTGGACTGCCGGGCAGGTCTGGAGTTTGAGCGTTGGCTC
AATGCCACCGGCCCACCGCTGGCCGAGCCAGACCTGTCTCAGGGCTCCAGCCTGACCCGG
CCCGTGGAGGCCCTGTTCCGGCTGTGGACCGCCGAGCCCCTGGACCAGGCCGCCGCCTCG
GCCAGCGCCATCGACATCTCTAAGTGGAGGACCTTCCAGACGGCGCTCTTCCTGGACCGG
CTCCTGGACGGGTCCCCACTGCCCCAGGAGGTGGTGACCAGCCTGTCACAGTGCTACTCC
TCCCTGCTGGACTCCATGAACGCCGAGATCCGCATCCGCTGGCTGCAGATCGTGGTCCGG
AACGACTACTATCCCGACCTCCACCGCGTGCGGCGCTTTCTGGAGAGCCAGATGTCCCGC
ATGTATACCATCCCGCTGTACGAGGACCTCTGCACCGGTGCCCTCAAGTCCTTCGCCCTG
GAGGTCTTCTACCAGACGCAGGGACGGCTGCACCCCAACCTGCGCAGGACCATCCAGCAG
ATCCTGTCCCAGGGCCTGGGGCCCAGCGCTGAGCAGGGTGGCGCCGGAGCGGACACGGAC
GCCGACCCGCCCGCCCTGCTGCTCGGGGACGAGGCTCCCAGCAGCGCCATCTCCCTCAGG
GACGTCAACGTGTCTGCC
>RhFe
ATGAGTGCCACACAGAGCACCTACGTGGAGGAGGAGGGCGTCTACCGATTCCACATGGAG
CACCCTGTGCCCGCCTACCTCGTGGCCCTGGTGGCCGGGGACCTGCAGCCAGCAGACATC
GGCCCCAGGAGCCGCGTGTGGGCTGAGCCGTGCCTCCTGCCCACAGCCACCAGCAAGCTG
TCGGGTGTCGTGGAGCAGTGGCTGAGTGCGGCCGAGCGGCTGTACGGGCCGTATATGTGG
GGCAGGTACGACATCGTCTTCCTGCCCCCCTCCTTCCCCATCGTGGCCATGGAGAACCCC
TGCCTCACCTTCATCATCTCCTCCATCCTGGAGAGTGATGAGTTCCTGGTCATCGATGTC
ATTCACGAGGTGGCCCACAGCTGGTTTGGCAATGCTGTCACTAACGCCACGTGGGAGGAG
ATGTGGCTGAGCGAGGGCCTGGCCACCTACGCCCAGCGCCGCATCACCACCGAGACCTAT
GGTGCTGCCTTCACCTGTCTGGAAACGGCCTTCCGCCTGGACGCCCTGCACAGGCAGATG
AAGCTCCTGGGGGAGGACAGCCCGGTCAGCAAGCTGCAGGTCAAGCTGGAGCCAGGGGTG
AACCCCAGCCACCTGATGAACCTATTCACCTATGAGAAGGGCTACTGCTTCGTCTACTAC
CTGTCCCAGCTCTGCGGGGACCCCCAGCGCTTCGACAACTTCCTGCGGGCCTACGTGGAC
AAGTACAAGTTCACCAGTGTGGTGGCCCAGGACCTGCTGGACTCCTTCCTGAGCTTCTTC
CCGGAGCTGAAGGAGCAGAGTGTGGACTGCCGGGCAGGGCTGGAGTTTGAGCGCTGGCTG
AACGCCACGGGCCCGCCACTGGCCGAGCCAGACTTGTCTCAGGGGTCCAGCCTGACCCGG
CCCGTGGAGGCCCTCTTCCAGCTGTGGACTGCGGAGCCCCTGGACCAGGCAGCCGCCTCG
GCCAGCGCCATTGACATCTCCAAGTGGAGGACCTTCCAGACAGCGCTCTTTCTGGACCGG
CTCCTGGACGGGTCCCCGCTGCCCCAGGAGGTGGTGACCAGCCTGTCCCAGTGCTACTCG
TCCCTGCTGGACTCTATGAATGCCGAGATCCGCATACGCTGGCTGCAGATCGTGGTCCGG
AACGACTACTACCCTGACCTGCACCGCGTCCGGCGCTTCCTGGAGAGCCAGATGTCCCGC
ATGTACACCATCCCGCTCTATGAAGACCTGTGCACCGGCGCGCTCAAGTCCTTCGCCCTG
GAGGTCTTCTGCCAGACGCAGGGCCGACTGCACCCAAACCTGCGCAGGGCCATCCAGCAG
ATCCTGTCCCAGGGCCTGGGCCCCGGTGCAGAGCAGGGCGGTGCCCGGGCAGAGGCAGAC
GCAGGCACGCCGGCCCTGCTGCTCGGTGACGAGACCCCCAGCAGCGCCATCTCTCTCAGG
GACGTCAACGTGTCTGCC
>RoAe
ATGAGCGCCACACGGAGCACCTACGTGGAGGAGGAGGGCGTCTACCACTTCCACATGGAG
CACCCCGTGCCCGCCTACCTCGTGGCCCTGGTGGCCGGGGACCTGCAGCCAGCAGACATC
GGGCCCAGGAGCCGTGTGTGGGCCGAGCCGTGCCTCCTGCCCACCGCCACCAGCAAGCTG
TCGGGCGCCGTGGAGCAGTGGCTGAGCGCGGCTGAGCGGCTGTACGGGCCCTACATGTGG
GGCAGGTACGACATCGTCTTCCTGCCGCCCTCCTTCCCGATCGTGGCCATGGAGAACCCC
TGCCTCACCTTCATCATCTCCTCCATCCTGGAGAGCGACGAGTTCCTGGTCATCGACGTC
ATCCACGAGGTGGCCCACAGCTGGTTCGGCAACGCCGTCACCAACGCCACGTGGGAGGAG
ATGTGGCTGAGCGAGGGCCTGGCCACCTACGCCCAGCGCCGCATCACCACCGAGACCTAC
GGTGCTGCCTTCACCTGTCTGGAGACGGCCTTCCGCCTGGACGCCCTGCACAGGCAGATG
AAGCTCCTCGGGGAGGACAGCCCAGTCAGCAAGCTGCAGGTCAAGCTGGAGCCAGGGGTG
AACCCCAGCCACCTGATGAACCTGTTCACCTACGAGAAGGGCTACTGCTTCGTCTACTAC
CTGTCCCAGCTTTGTGGGGACCCCCAGCGCTTCGACGACTTCCTCCGAGCCTACGTGGAC
AAGTACAAGTTCACCAGCGTGGTGGCCCAGGACCTGCTGGACTCCTTTCTGAGCTTCTTC
CCAGAGCTGAAGGAGCAGAGTGTGGACTGCCGGGCAGGCCTGGAGTTTGAGCGCTGGCTC
AACGCCACCGGCCCGCCGCTGGCCGAGCCAGACCTGTCTCAGGGCTCCAGCCTGACCCGG
CCGGTGGAGGCGCTGTTCCGGCTGTGGACCGCCGAGCCCCTGGACCAGGCCGCCGCCTCG
GCCAGCGCCATCGACATCTCCAAGTGGAGGACCTTCCAGACGGCGCTCTTCCTGGACCGG
CTCCTGGACGGGTCCCCGCTGCCCCAGGAGGTGGTGACCAGCCTGTCACAGTGCTACTCC
TCTCTGCTGGACTCCATGAACGCCGAGATCCGCATCCGCTGGCTGCAGATCGTGGTCCGG
AACGACTACTACCCCGACCTCCACCGCGTGCGCCGCTTCCTCGAGAGCCAGATGTCGCGC
ATGTACACCATCCCGCTGTACGAGGACCTCTGCACCGGCGCCCTCAAGTCCTTCGCCCTG
GAGGTCTTCTACCAGACACAGGGCCGGCTGCACCCCAACCTGCGCAGGACCATCCAGCAG
ATCCTGTCCCAGGGCCTGGGCCCCGGCGCCGAGCAGGGGGGCGCCGTAGCGAACGCGGAC
GCCGACCCGCCCGCCCTGCTACTCGGGGACGAGGCCCCCAGCAGCGCCATCTCCCTCAGG
GACGTCAACGTGTCTGCC
