# Supplementary material for: Positively selected genes in the hoary bat (Lasiurus cinereus) lineage: prominence of thymus expression, immune and metabolic function, and regions of ancient synteny
Source: PeerJ. 2022 Mar 17;10:e13130. doi: 10.7717/peerj.13130 (PMC8934532; doi:10.7717/peerj.13130)
Supplement: Supplemental Information 3 — Initially tested orthogroups that have been edge-trimmed as described in the Methods. [file peerj-10-13130-s003.zip › original.trimmed/trimmed-OG0002230.fas]

>EpFu
ATGGCTGAAAATGGCATAGACAGAATCCAGACTGACAAACTCCTAAAAAGAGTACAAGAA
CTAGAGCAGGAGATAGAAAGACTTAAAAAAGAACAGGCCAACACCAAGGACTCAAATGCT
AGAGAAAATGCTTCAGGAGCTAGAAAAGCTAAGCGTGCATTTGACTTCAGTGCTCATGGT
CAAAGACATGTAGCCCTAAAGATAGCCTATCTGGGCTGGGGATACCAGGGCTTTGCCAGT
CAGGAAAACACAAACAATACAATTGAAGAGAAACTGTTTGAGGCTCTAACCAAGACTCGA
CTAATAGAAAGCAGACAGACATCCAAGTATCACCGATGTGGACGAACAGACAAAGGAGTT
AGTGCCTTTGGACAGGTGATTTCTCTGGACCTTCGTTCTCACTTTCCAAAGGGCAGGGAT
TCAGAGGATTTTAATTTAAAAGATGAAATCAACGATGATGCTAAAGAGATCCGTTATACT
CACATTCTCAATCGGGTGCTCCCTCCAGACATCCGTGTGTTGGCCTGGGCCCCTGTGGAG
CCCAGCTTCAGTGCTAGGTTCAGTTGTCTCGAGCGGACTTACCGCTACTTTTTCCCTCGT
GCTGATTTAGACATTGTAACCATGAACTGTGCAGCTCAGAAGTATGTCGGCACACATGAT
TTTAGGAACTTATGTAAAATGGATGTAGCCAATGGAGTGATCAATTTTCAGAGGACTATT
CTGTCTGCTCAAGTACAGCTAGTGGGCCAGAGTCTGGCTGAGGACAGATGGCAAGAACCT
TTCCAGTTATGTCAGTTTGAAGTGACTGGCCAGGCGTTCCTTTATCATCAAGTCCGCTGT
ATGATGGCTATCCTTTTTCTGATTGGCCAAGGAATGGAGAAGCCAGAGATTATCGATGAG
CTGCTAAACATAGAGAAAAATCCCCAGAAACCTCAATAC
>HiAr
ATGGCTGAAAATGACACAGACAGAATCCAGACTGAGGAACTCCTAAAAAGAGTACAAGAA
CTGGAGCAGGAGGTACAAAGACTTAGAAAACAACAGGCCAACACCAAGGACTCAAATGTT
AGAGAAAATTCTTCAGGAGCTGGAAAAGCTAAGCGTGCATTTGATTTCAGTGCTCATGGT
CGAAGACATGTGGCCCTAAAGATAGCCTATCTGGGCTGGGGATACCAGGGCTTTGCCAGT
CAGGAAAACACAAACAATACAATTGAAGAGAAACTGTTTGAGGCTCTAACCAAGACTCGA
CTAATAGAAAGCAGACAGACATCCAACTATCACCGGTGTGGGCGAACAGACAAAGGAGTT
AGCGCCTTTGGACAGGTGATTTCTCTTGACCTTCGTTCTCACTTTCCAAAAGGCAGAGAC
TCAGAGGATTTTAATTTACAAGATGAAGTCAACGATGCTGCTAAAGAGATCCGTTATACC
CACATTCTCAATCGGGTGCTTCCTCCAGACATCCGGGTACTGGCCTGGGCCCCTGTAGAA
CCTAGCTTTAGTGCTAGGTTCAGCTGCCTAGAGCGGACTTACCGCTATTTTTTTCCTCGT
GCTGACTTAGATATTGTAACCATGAACTGTGCAGCTCAGAAGTATGTTGGCACACATGAT
TTTAGGAACTTATGTAAAATGGATGTAGCCAACGGAGTGATTAATTTTCAGAGGACCATT
CTGTCTGCTCAAATACAGCTAGTGGGCCAGAGCCTGGCTGAGGAGAGATCGCAAGAACCT
TTCCAGTTATGTCAGTTTGAAGTGATTGGGCAGGCGTTCCTTTATCATCAAGTCCGTTGC
ATGATGGCTATCCTTTTTCTAATTGGCCAAGGAATGGAGAAACCAGAGATTATTGATGAG
CTGCTAAACATAGAGAAAAATCCCCAGAAACCTCAATAC
>LaCi
ATGGCTGAAAATGACACAGACAGAATCCAGACTGACAAACTCCTAAAAAGAGTACAAGAA
CTAGAGCAGGAGATAGAAAGACTTAAAAAAGAACAGGCCAATACCAAGAACTCAAATGCT
AGAGAAAATGCTTCAAGAGCTAGAAAAGCTAAGCGTGCATTTGACTTCAGTGCTCATGGT
CAAAGACATGTAGCCCTAAAGATAGCCTATCTGGGCTGGGGATACCAGGGCTTTGCCAGT
CAGGAAAACACAAACAATACCATTGAGGAGAAACTGTTTGAGGCTCTAACCAAGACTCGC
CTAATAGAAAGCAGACAGACATCCAGTTATCACCGATGTGGACGAACAGACAAAGGAGTT
AGTGCCTTTGGACAGGTGATTTCTCTTGACCTTCGTTCTCACTTTCCAAAGGGCAGGGAT
TCGGAGGATTTTAATTTAAAAGATGAAGTCAACGATGATGCTAAAGAGATCCGTTATACT
CACATTCTCAATCGGGTGCTCCCTCCAGACATCCGTGTATTGGCCTGGGCCCCTGTAGAG
CCCAGCTTCAGTGCTAGGTTCAGTTGTCTTGAGCGGACTTACCGCTACTTTTTCCCTCGT
GCTGATTTAGACATTGTGACCATGAACTGTGCAGCTCAGAAGTATGTTGGCACACATGAC
TTTAGGAACTTATGTAAAATGGATGTAGCCAATGGAGTGATTAATTTTCAGAGGACTATT
CTGTCTGCTCAAGTACAGCTAGTGGGCCAGAGTCCGGCTGAGGACAGATGGCAAGAACCT
TTCCAGTTATGTCAGTTTGAAGTGACTGGCCAGGCGTTCCTTTATCATCAAGTCCGCTGT
ATGATGGCTATCCTTTTTCTGATTGGCCAAGGAATGGAGAAGCCAGAGATTATCGATGAG
CTGCTAAACATAGAGAAAAATCCCCAGAAACCTCAATAC
>MyLu
ATGGCTGAAAATGACACAGACAGAACCCAGACTGACAAACTCCTAAAAAGAGTACAAGAA
CTAGAGCAGGAGATAGAAAGACTTAAAAAAGAACAGGCCAACACAAAGGACTCAAATGCT
AGAGAAAATTCTTCAGGAGCTAGAAAAGCTAAGCGTGCATTTGACTTCAGTGCTCATGGT
CAAAGACATGTAGCCCTAAAGATAGCCTATCTGGGCTGGGGATACCAGGGCTTTGCCAGT
CAGGAAAACACAAGCAACACTATTGAGGAGAAACTGTTTGAGGCTCTAACGAAGACTCGA
CTAGTAGAAAGCAGACAGACATCCAAGTATCACCGGTGTGGGCGAACAGACAAAGGAGTT
AGTGCCTTTGGACAGGTGATTTCTCTTGACCTTCGTTCTCACTTTCCGAAGGGCAGGGAT
TCAGAGGATTTTAATTTAAAAGATGAAGTCAACGATGATGCCAAAGAGATCCGTTACACT
CACATTCTCAATCGGGTGCTCCCTCCAGACATCCGTGTATTGGCCTGGGCCCCTGTAGAG
CCCAGCTTCAGTGCTAGGTTCAGTTGTCTTGAGCGGACTTACCGCTACTTTTTCCCTCGT
GCTGATTTAGACATTGTAACCATGAACTGTGCAGCTCAGAAGTATGTAGGCACACATGAT
TTTAGGAACTTATGTAAAATGGATGTAGCCAATGGGGTGATTAATTTTCAGAGGACTATT
CTGTCTGCTCAAGTACAGCTAGTGGGCCAGAGTCTGGCTGAGGACAGATGGCAAGAACCT
TTTCAGTTATGTCAGTTTGAAGTGACTGGCCAGGCGTTCCTTTATCATCAAGTCCGCTGT
ATGATGGCTATCCTTTTTCTGATTGGCCAAGGAATGGAGAAGCCAGAGATTATCGATGAG
CTGCTAAACATAGAGAAAAATCCCCAGAAACCTCAATAC
>PhDi
ATGGCTGAAAACGACGTAGACAGAACCCAGACCGACAGACTCCTAAAAAGAGTACAAGAA
CTGGAGCAGGAGGTACAAAGACTTAGAAAAGAACGGGCCAACACCAAGGACTCGAATATA
AGAGAAAGCTCTTCGGGAGCCGGGAAGGCTAAGCGTGAGTTTGATTTCAGCGCTCATGGG
CGGAGGCATGTAGCCCTGAAGATAGCCTATCTGGGCTGGGGATACCAGGGCTTTGCCAGC
CAGGAAAACACAAACAATACAATTGAGGAGAAACTGTTTGAGGCTCTGACCAAGACTCGA
CTAGTGGAAAGCAGACAGACATCCAACTATCACCGGTGTGGACGAACAGACAAAGGGGTT
AGCGCCTTCGGTCAGGTGATTTCTCTTGACCTTCGGTCTCACTTCCCAAAGGACAGGGGT
TCAGAGGATTTTAACGTAACAGACGGAGTCAGCGATGCCGCTAAAGAGATCCGTTATACT
CACATCCTCAATCGCGTGCTGCCTCCAGACATCCGAGTGCTGGCCTGGGCCCCCGTGGAA
CCTGGCTTCAGTGCTAGGTTCAGCTGTCTGGAGCGGACATACCGCTACTTTTTCCCTCGC
GCAGATTTAGACATTGTGACCATGAACTGTGCGGCTCACAAGTATGTTGGCACACACGAC
TTTAGGAACCTGTGTAAAATGGATGTAGCTAACGGAGTGATTAATTTTCAGAGGACTATT
CTGTCTGCTGAAGTGAAGCTCGTGGGCCAGAGCCTGGCTGAGGACGGACGGCAAGAACCT
TTCCAGTTATGTCAGTTTGAAGTGACTGGCCAGGCATTCCTTTACCATCAAGTCCGCTGT
ATGATGGCGGTCCTTTTTCTAATTGGCCAAGGAATGGAGAAGCCAGAGATTATCGATGAG
CTGCTAAACGTAGAGAAAAATCCCCAGAAACCTCAATAC
>PtVa
ATGGCTGAAAATGACATAGACAGAATCCAGACTGAGAAACTCCTAAAAAGAGTACAAGAA
CTGGAACAGGAGGTACAAAGACTTAAAAGCAAACAGGCCAACACCAAGGACTCAAACGTT
AGAGAGAATTCTTCAGGAGTTGGAAAAGCTAAGCGTGCATTTGATTTCAGTGCTCATGGT
CGAAGACATGTAGCCCTAAAGATAGCCTATCTGGGCTGGGGATACCAGGGCTTTGCCAGT
CAAGAAAACACAAACAATACAATTGAAGAGAAACTGTTTGAGGCTCTAACCAAGACTCGA
CTAATAGAAAGCAGACAGACATCCAACTATCACCGGTGTGGGCGGACAGACAAAGGAGTT
AGCGCCTTTGGACAGGTGATTTCTCTTGACCTTCGTTCTCACTTTCTGAAGGGCAGGGAT
TCAGAGGATTTTAACTTGACAGATGAAGTCAACGATGCCGCTAAAGAAATCCGTTATACC
CACATTCTCAATCGGGTGCTCCCTCCAGACATCCGTGTACTGGCCTGGGCCTCTGTAGAA
CCTAGCTTCAGTGCTCGGTTCAGCTGTCTTGATCGGACTTACCGCTATTTCTTCCCTCGT
GCTGATTTAGATATTGTAACCATGAACTGTGCAGCTCAGAAGTATGTTGGCACGCACGAT
TTTAGGAACTTATGTAAAATGGACGTAGCCAACGGAGTGATTAATTTTCACAGGACTATT
CTTTCTGCTCAAGTACAGCTAGTGGGCCAGGGCCTGGCTGAAGAGAGATGGCAAGAACCT
TTCCAGATATGTCAGTTTGAAGTGACTGGCCAGGCGTTCCTTTATCATCAGGTCCGTTGT
ATGATGGCTATCCTTTTTCTTATTGGCCAAGGAATGGAGAAGCCAGAGATTATCGATGAG
CTGCTAAATGTAGAGAAAAATCCCCAGAAACCTCAATAC
>RhFe
ATGGCTGAAAACGACACAGACAGAATCCAGAATGAGAAACTCCTAAAAAGAGTACAAGAA
CTGGAGCAAGAGGTACAAAGACTTAAAAAAAACCAAGCCAACAGCAAGGACTCAAATGTT
AGAGAAAATTCTTCAGGAGCTGGAAAAGCTAAGCGTGCATTTGATTTCAGTGCGCATGGT
CGAAGACATGTAGCCCTAAAGATAGCCTATCTGGGCTGGGGATACCAAGGCTTTGCCAGT
CAGGAAAACACAAACAATACAATTGAAGAGAAGCTGTTTGAGGCTCTAACCAAGACCCGA
CTAATAGAAAGCAGACAGACATCCAACTATCACCGGTGTGGGCGAACAGATAAAGGAGTT
AGCGCCTTTGGACAGGTGATTTCTCTTGACCTCCGTTCTCACTTTCCAAAGGGCAGGGAT
TCAGAGGATTTTAATCTAACAGATGAAGTCAACAGTGCTGCTAAAGAGATCCGTTATACC
CACATTCTCAATCGGGTGCTCCCTCCAGACATCCGGGTACTGGCGTGGGCCCCTGTAGAA
CCTAGCTTTAGTGCTAGGTTCAGCTGTCTTGAGCGGACTTACCACTATTTTTTCCCTCGG
GCTGACTTAGATATTGTAACCATGAACCGTGCAGCTCAGAAGTATGTCGGCACACATGAT
TTTAGGAACTTATGTAAAATGGATGTAGCCAACGGAGTGATTAATTTTCAGAGGACTATT
CTGTCTGCTCAAATACAGCTAGTGGGCCAGAGCCTGGCTGAGGAGAGATGGCAAGAACCT
TTCCAGTTATGTCAGTTTGAAGTGATTGGCCAGGCGTTCCTTTATCATCAAGTCCGTTGT
ATGATGGCTATCCTTTTTCTAATTGGCCAAGGAATGGAGAAGCCAGAGATTATCGATGAG
CTGCTGAACATAGAGAAAAATCCCCAAAAACCTCAATAC
>RoAe
ATGGCTGAAAATGACATAGACAGAATCCAGACTGAGAAACTACTGAAAAGAGTACAAGAA
CTGGAGCAGGAGGTACAAAGACTTAAAAACAAACAGGCCAACACCAAGGACTCAGATGTT
AGCAAGAATTCTTCAGGAGCTGGAAAAGCTAAGCGTGCATTTGATTTCAGTGCTCATGGT
CGAAGACATGCAGCCCTAAAGATAGCCTATCTGGGCTGGGGATACCAGGGCTTTGCCAGT
CAGGAAAACACAAACAATACAATTGAAGAGAAACTGTTTGAGGCTCTAACCAAGACTCGA
CTGATAGAAAGCAGACAGACATCCAACTATCACCGGTGTGGGAGGACAGACAAAGGAGTT
AGTGCCTTTGGACAGGTGATTTCTCTCGACCTTCGTTCTCACTTTCCGAAAGGCAGAGAG
TCAGAGGATTTTAACTCGACAGATGAAGTCAACAATGCCGCCGAAGAAATCCGTTATACC
CACATTCTTAATCGGGTGCTCCCTCCAGATATTCGTGTACTGGCCTGGGCCTCTGTAGAA
CCTAGCTTCAGTGCTCGGTTCAGCTGTCTTGAGCGGACTTACCGCTATTTCTTCCCTCGT
GCTGATTTAGATATTGTAACCATGAACTGTGCAGCTCAGAAGTATGTTGGCACGCACGAT
TTTAGGAACTTATGTAAAATGGACGTAGCCAATGGAGTGATTAATTTTCACAGGACTATT
CTTTCTGCTCAAGTACAGCTAGTGGGCCAGGGCCTGGCCGAAGAGAGATGGCAAGAACCT
TTCCAGTTATGTCAGTTTGAAGTGACTGGCCAGGCGTTCCTTTATCATCAGGTCCGTTGT
ATGATGGCTATCCTTTTTCTTATTGGCCAAGGAATGGAGAAGCCAGAGATTATCGATGAG
CTGCTGAATACAGAGAAAAATCCCCAGAAACCTCAATAC
