# Supplementary material for: Positively selected genes in the hoary bat (Lasiurus cinereus) lineage: prominence of thymus expression, immune and metabolic function, and regions of ancient synteny
Source: PeerJ. 2022 Mar 17;10:e13130. doi: 10.7717/peerj.13130 (PMC8934532; doi:10.7717/peerj.13130)
Supplement: Supplemental Information 3 — Initially tested orthogroups that have been edge-trimmed as described in the Methods. [file peerj-10-13130-s003.zip › original.trimmed/trimmed-OG0002233.fas]

>EpFu
TTTGATATTATTGGACTTTCACCAGATTCACAGGAGGATGAACCTGGAATTAAACATGCA
GCAGAATATGTAAAAACTTTGATAGACCAAGAGGTGAAGAATGGCATTCCTTCAGACAGA
ATTATTTTGGGAGGATTTTCTCAGGGAGGAGCTTTATCTTTATACACTGCTCTGACCTCA
CAGCAGAAACTGGCAGGTGTCACTGCACTCAGTTGCTGGCTTCCACTTCGGTCTTCATTT
CCACAGGGTCCTATCAGTGGTGTTAATAGAGATATTCCTATTCTTCAGTGCCATGGAGAT
GCTGATCCTTTAGTTCCTCTAATGTTTGGTTCTCTTACTGCTGAAAAGCTAAAAACATTG
GTAAATCCAGCCAATGTAACCTTCAAAGTCTATGAAGGCATGATGCATAGTTCA
>HiAr
TTTGATATTATTGGGCTTTCACCAGATTCACAGGAAGATGAACATGGAATTAAACAGGCA
GCAGAAAATGTAAAAGCTTTGATAGAGCAAGAGGTGAAGAATGGCATTCCTTCAAACAGA
ATTATTTTGGGAGGATTTTCTCAGGGAGGAGCTTTATCTTTATATACTGCTCTTACCACA
CAGCAGAAACTGGCAGGTGTCACGGCTCTCAGTTGCTGGCTTCCACTGCGGACTTCGTTT
CCACAGGGTCCTATCAGTGGCGTTAATAGAGATATTGCTATTCTTCAGTGCCATGGAGAT
TGTGACCCTTTAGTTCCCCTAATGTTTGGTTCTCTTACTGTGGAAAAGCTAAAAACATTG
GTAAATCCAGCCAATGTAACCTTCAAAACCTATGAAGGCATGATGCACAGTTCG
>LaCi
TTTGATATTATTGGGCTTTCACCAGATTCACAGGAGGATGAACCTGGAATTAAACATGCA
GCAGAATATGTAAAATCTTTGATAGACCAAGAGGTGAAGAATGGCATTCCTTCAGACAGA
ATTATTTTGGGAGGATTTTCTCAGGGAGGAGCTTTATCTTTATACACGGCTCTGACCACA
CAGCAGAAACTGGGAGGTGTCACTGCACTCAGTTGTTGGCTTCCACTTCGGTCTTCATTT
CCACAGGGTCCTATCAGTGGTGTTAATAGAGATATTCCTATACTTCAGTGCCATGGAGAC
GCTGACCCTTTAGTTCCTCTAATGTTTGGTTCTCTTACTGCTGAAAAGCTAAAAACATTG
GTAAATCCAGCCAATGTCACCTTCAAAGTCTATGAAGGCATGATGCATAGTTCA
>MyLu
TTTGATATTATTGGGCTTTCACCAGATTCACAGGAGGATGAACCTGGAATTAAACATGCA
GCAGAATATGTAAAAACTTTGATAGACCAAGAGGTGAAGAATGGCATTCCTTCAGACAGA
ATTATTTTGGGAGGATTTTCTCAGGGAGGAGCTTTATCTTTATACACTGCTCTGACCACA
CAGCAGAAACTGGCAGGTGTCACTGCGCTCAGTTGCTGGCTTCCACTTCGGTCTTCATTT
CCACAGGGTCCTATCAGTGGTGTTAATAGAGATATTTCTATTCTTCAGTGCCATGGAGAT
TCTGATCCTTTAGTTCCTCTAATGTTTGGTTCTCTTACTGCTGAAAAGCTAAAAACATTG
GTAAATCCAGCCAATGTAACCTTCAAAGTCTATGAAGGCATGATGCATAGTTCA
>PhDi
TTTGATATTATTGGGCTTTCACCAGATTCACAGGAGGATGAACCTGGAATTAAACAGGCA
GCAGAAAATGTAAAAGCCTTGATAGAGCAAGAGGTGAAGAATGGCATTCCTTCAAACAGA
ATTATTTTGGGAGGATTTTCTCAGGGAGGAGCTTTATCTTTATACACTGCTCTTACCACA
CAGCAGAAACTGGCAGGTGTCACTGCACTCAGTTGCTGGCTTCCACTGCGGGCTTCATTT
CCACAGGGTCGTATCAGTGGTGTCAATAGAGATATTTCTATTCTTCAGTGCCATGGAGAT
TGTGACCCTTTAGTTCCTCTAATGTTTGGTTCTCTTACTGTCGAAAAGCTGAAAACATTG
GTAAATTCAGCAAATGTAACCTTCAAAACGTATGAAGGCCTGATGCACAGTTCA
>PtVa
TTTGATATTATTGGGCTTTCACCAGAGTCACGGGAGGATGAACCTGGAATTAAACAGGCA
GCAGAAAATGTAAAAGCCTTGATAGAGCAAGAGGTGAAGAATGGCATTCCTTCAAACAGA
ATTATTTTGGGAGGATTTTCTCAGGGAGGAGCTTTATCTTTATACACTGCTCTTACCACA
CAGCAGAAACTGGCAGGTGTCACTGCCCTCAGTTGCTGGCTTCCACTGCGGGACTCATTT
CCACAGGGTCCTATCAATGGTGTTAATAGAGATATTTCCATTCTTCAGTGCCATGGAGAT
TGCGACCCTTTAGTTCCCCTAATGTTTGGTTCTCTTACTGTCGAAAAGCTAAAAACATTG
GTAAATCCAGCCAATGTAACCTTCAAAACCTATGAAGGCATGATGCACAGTTCA
>RhFe
TTTGATATTATTGGGCTTTCACCAGATTCACAGGAAGATGAACCTGGAATTAAACAGGCA
GCAGAAAATGTAAAAGCTTTGATAGAGCAAGAGGTGAAGAATGGCATTCCTTCAAACAGA
ATTATTTTGGGAGGATTTTCTCAGGGAGGAGCTTTATCTTTATACACTGCTCTTACCACA
CAGCAGAAACTGGCAGGTGTCACGGCACTCAGTTGCTGGCTTCCACTGCGGGCTTCGTTT
TCACAGGGTCCTATCAGTGGCGTTAATAAAGATATTTCTATTCTTCAGTGCCATGGAGAT
TGTGACCCTTTAGTTCCCCTAATGTTTGGTTCTCTTACTGTCGAAAAGCTAAAAACATTG
GTAAATCCAGCCAATGTAACCTTCAAAACCTATGAAGGCATGATGCACAGTTCA
>RoAe
TTTGATATTTTTGGGCTTTCATCAGAGTCACATGAGGATGAACCTGGAATTAAACAGGCA
GCAGAAAATGTAAAAACCTTGATAGAGCAAGAGGTGAAGAATGGTATTCCTTCAAACAGA
ATTATTTTGGGAGGATTTTCTCAGGGAGGAGCTTTGTCTTTATACACTGCTCTTACCACA
CAGCAGAAACTGGCAGGTGTCGCTGCTCTTAGTTGCTGGCTTCCACTGCGGGACTCATTT
CCACAGGGTCCTATCAGTGGTGTTAATAGAGATATTTCCATTCTTCAGTGCCATGGAGAT
TGCGACCCTTTAGTTCCCCTAATGTTTGGTTCTCTTACTGTCGAAAAGCTAAAAACGTTG
GTAAATCCAGCCAATGTAACCTTCAAAACCTATGAAGGCATGATGCACAGTTCA
