# Supplementary material for: Positively selected genes in the hoary bat (Lasiurus cinereus) lineage: prominence of thymus expression, immune and metabolic function, and regions of ancient synteny
Source: PeerJ. 2022 Mar 17;10:e13130. doi: 10.7717/peerj.13130 (PMC8934532; doi:10.7717/peerj.13130)
Supplement: Supplemental Information 3 — Initially tested orthogroups that have been edge-trimmed as described in the Methods. [file peerj-10-13130-s003.zip › original.trimmed/trimmed-OG0002234.fas]

>EpFu
CTGTACTCGGAGTACCTAAACCCCAACAAGGTCCTGGAGCACTACAACTACACCAAGGAG
ACGCTCGACGTCCCGCAGACACTCTCCCGCCAGGTGGCCTTGGTCCTCATCATCATCCTG
TGCTGTGCCATCGTGGTAGAGAACCTGCTGGTGCTCATCGCCGTCGCCCGCAACAGCAAG
TTCCACTCCGCCATGTACCTGTTCCTGGGCAACCTGGCTGCCTCCGACCTGCTGGCGGGC
GTGGCCTTCATAGCCAATACCTTGCTCTCGGGCTCTGTCACCCTGCACCTGACACCTGTG
CAGTGGTTTGCCCGTGAGGGCTCAGCTTTCATCACACTCTCTGCCTCCGTCTTCAGCCTC
CTGGCCATCGCCATTGAGCGGCATGTGGCCATTGCCAAGGTCAAGGTCTACGGCAGCGAC
AAGAGCTGCCGCATGCTGCTGCTCATTGGGGCCTCGTGGCTCATCTCACTGGTCCTCGGC
GGCCTGCCCATCCTTGGTTGGAACTGCCTGGGTCACCTCGAGAGCTGTTCCACCGTTTTG
CCGCTCTACACCAAAGACTACGTGCTGTGTGTGGTGACCATCTTCTCTGTCATCTTGTCG
GCCATCGTAGTTCTGTATGTCCGCATCTACTGCGTGGTCCGCTCCAGTCATGCCGACTTG
GCTGGCCCACAGACGCTGGCCCTTCTCAAGACGGTCACCATCGTGCTAGGGGTCTTCATC
GTCTGCTGGCTGCCTGCCTTCAGCATCCTCCTCCTGGACTACGCCTGTCCCGTGCGCTCC
TGCCCTGTCCTCTACAAGGCCCACTACTTTTTTGCTTTTGCCACCCTCAACTCGCTGCTG
AACCCTGTCATCTACACGTGGCGTAGCCGGGACCTGCGGCAGGAGGTCCTGCGGCCCCTG
CAGTGCTGCCGGAAGGTGGCGGGGGTGCAAGGACGGCGGGATGGGACCCCCCATCACCGC
CTCCTGCCCCTCCGTAGCTCTAGCTCACTGGAGAGGGGCACCCACATGCCCACGTCGCCT
ACGATTCTGGAGGGCAACACA
>HiAr
CTATACTCGGAGTACCTAAACCCCACCAAGGTTCAGGAGCACTATAATTATACCAAGGAG
ACGCTGGACACGCAGGAGACACCCTCCCGCCAGGTGGCCTCGGCCCTCATCATCATCCTA
TGCTGTGCCATCGTGGTGGAGAACCTGCTGGTGCTCATCGCAGTTGCCCGCAACAGCAAG
TTCCACTCGGCCATGTACCTGTTCCTGGGCAATCTGGCTGCCTCAGACCTGCTGGCAGGT
GTGGCCTTCATAGCCAATACCTTGCTCTCAGGCTCTGTCACATTAAGGCTGACACCTGTG
CAGTGGTTTGCCCGTGAGGGCTCAGCCTTCATCACGCTCTCTGCCTCTGTCTTCAGCCTC
CTAGCCATTGCCATTGAGCGGCATGTGGCCATTGCCAAGGTCAAGCTGTATGGCAGCGAC
AAGAGCTGCCGCATGCTGTTGCTCATCGCGGCCTCATGGCTCATCTCACTGACTCTTGGT
GGCCTGCCCATCCTCGGCTGGAACTGCCTGGGCAACCTCGAGGCCTGCTCCACTGTTCTG
CCCCTCTACGCCAAGCACTACGTGCTCTGTGTGGTAACCATCTTCTCTGTCATCCTACTG
GCCATCGTAGCTCTGTACGTCCGCATTTACTGTGTGGTCCGCTCCAGCCAGGCTGATGTG
GCTGGCCCGCAGACACTGGCCCTGCTGAAGACGGTCACCATTGTGCTAGGTGTCTTCATT
GTCTGCTGGCTGCCTGCCTTTAGCATCCTCCTCCTGGACTATGCCTGTCCTGTGCACTCC
TGCCCTATCCTCTATAAGGCCCATTACTTCTTTGCCTTCGCCACCCTCAATTCGCTGCTC
AATCCTGTCATCTACACGTGGCGCAGCCGGGACCTGCGGCGGGAGGTACTGCGGCCACTG
CAGTGTTGGCGGCGGGCAGCAGGGGTGCAAGGACGGCGAGGCGGGACCCCGGGCCACCGC
CTCCTGCCCCTCCGCAGCTCTAGCTCACTGGAAAGGGGCACCCACATGCCCACGTCACCC
ACGATTCTGGAGGGCAACACA
>LaCi
CTGTACTCGGAGTACCTAAACCCCAACAAGGTCCTGGAGCACTATAATTACACCAAGGAG
ACACTCGACGTCCCGCAGACTCTCTCCCGCCAGGTGGCCTTGGTCCTCATCATCATCCTG
TGCTGTGCCATCGTGGCGGAGAACCTGCTGGTGCTCATCGCAGTCGCCCGCAACAGCAAG
TTCCACTCAGCCATGTACCTGTTCCTGGGCAACCTGGCTGCCTCGGACCTGCTGGCGGGC
GTGGCCTTTATAGCCAATACCTTGCTCTCGGGCTCTGTCACCCTGCACCTGACACCTGTG
CAGTGGTTTGCCCGTGAGGGCTCAGCTTTCATCACACTCTCTGCCTCTGTCTTCAGCCTC
CTGGCCATCGCCATTGAGCGGCATGTGGCCATTGCCAAGGTCAAGGTCTACGGCAGTGAC
AAGAGCTGCCGCATGCTGCTGCTTATTGGGGCCTCGTGGCTCATCTCACTGGTTCTTGGT
GGCTTGCCCATCCTCGGTTGGAACTGCCTGGATCACCTCGAGAGCTGTTCCACCGTTTTG
CCGCTCTACACCAAAGACTACGTGCTCTGTGTGGTAACCATCTTCTCTGTCATCTTGTCG
GCCATCGTAGTTCTGTATGTCCACATCTACTGCATGGTCCGCTCCAGTCATGCCGAGGTG
GCTGTCCCACAGACGCTGGCCCTTCTCAAGACAGTCACCATCGTGCTAGGGGTCTTCATT
GTTTGCTGGCTGCCTGCCTTTAGCATCCTCCNNNNNNNNNNNNNNNNNNNNNNNNNNNNN
NNNNNNNNNNNCTACAAGGCCCACTACTTTTTTGCTTTTGCCACCCTCAACTCTTTGCTC
AACCCTGTCATCTACACGTGGCGTAGCCGGGACCTGCGGCGGGAGGTACTGCGGCCCCTG
CAGTGCTGCCAGAAGGTGGCGGGCGTGCAAGGACGGCGGGATGGGACCCCACATCACCGC
CTCCTGCCCCTCCGTAGCTCTAGCTCACTGGAGAGGGGCACCCACATGCCAACGTCGCCT
ACAGTTCTGGAGGGCAACACA
>MyLu
CTGTACTCGGAGTACCTGAGCCCCACCAAGGTCCTGGAGCACTATAACTACACCAAGGAG
ACACTCGAGGTCCCGCAGACACTGTCCCGCCAGGTGGCCTTGGTCCTCATCATCATCCTC
TGCTGTGCCATCGTGGTGGAGAACCTGCTGGTGCTCATCGCCGTCGCCCGGAACAGCAAG
TTCCACTCAGCCATGTACCTGTTCCTGGGCAACCTGGCCGCCTCGGACCTGCTGGCGGGC
GTGGCCTTCATAGCCAATACCTTGCTCTCGGGCTCTGTCACCGTGCACCTGACCCCCGTG
CAGTGGTTTGCCCGCGAGGGCTCGGCTTTCATCACACTCTCTGCCTCTGTCTTCAGCCTC
CTGGCCATCGCCATCGAGCGCCACGTGGCCATCGCCAAGGTCAAGGTCTACGGCAGCGAC
AAGAGCTGCCGCATGCTGCTGCTGATCGGGGCCTCCTGGCTCATCTCACTGGTTCTCGGG
GGCCTGCCCATCCTCGGTTGGAACTGCCTGGATCACCTCGAGACCTGTTCCACCGTTTTG
CCGCTCTACACCAAAGACTACGTGCTCTGCGTGGTCACCATCTTCTCCGTCATCCTGTCG
GCCATCGTCGTTCTGTATGTCCGCATCTACTGCGTGGTCCGCTCCAGTCATGCCGAGGTG
GCTGGTCCACAGACGCTGGCCCTTCTCAGGACAGTCACCATCGTGCTAGGGGTCTTCATT
GTGTGCTGGCTGCCTGCCTTTAGCATCCTCCTCCTGGACTACGCCTGTCCCGTGCGCTCC
TGCCCTATCCTCTACAAGGCCCACTACTTTTTTGCTTTTGCCACCCTCAACTCGCTGCTC
AACCCTGTCATCTACACGTGGCGTAGCCGGGACCTGCGGGAGGAGGTGCTGCGGCCCCTG
CAGTACTGCCGGAAGGTGGCGGGGGTGCAAGGACGGCGGGGTGGGACCCCACATCACCAC
CTCCTGCCCCTCCGTAGCTCTAGCTCACTGGAGAGGGGCACCCACATGCCCTCGTCGCCT
ACGATGCTGGAGGGCAACACA
>PhDi
CTGTACTCGGAGTACCTAAGCACCACCAAGGTTGAGGAGCACTACAATTACACCAAGGAG
ACACTCGTCACACAGGAGACAGTCTCCCGGCAGGTGGCCTCAGCCCTCATCATCATCCTG
TGCTGTGCCATAGTGGTAGAGAACCTGCTGGTGCTCATCGCAGTCGCCCGAAACAGCAAG
TTCCACTCAGCCATGTACCTGTTCCTGGGCAACCTGGCCGCCTCGGACTTGCTGGCAGGC
GTGGCCTTTATAGCCAATACCTTGCTCTCAGGCTCTGTCACGCCGCATCTGACACCTGTA
CAGTGGTTTGCCCGTGAGGGCTCAGCTTTCATCACACTCTCCGCCTCTGTCTTTAGCCTC
CTGGCCATCGCCATTGAGCGGCATGTGGCCATTGCCAAGGTCAAGCTCTACGGCAGTGAC
AAGAGCTGTCGCATGCTGCTGCTCATTGGGGCCTCATGGCTCATCTCGCTGGTTCTGGGT
GGCCTGCCCATCCTTGGCTGGAACTGCCTGGGCCACCTAGAGACCTGCTCCACCGTTCTG
CCACTCTACGCCAAGCACTACGTGCTCTGTGTGGTAACCATCTTCTCTGTCATCTTATTG
GCCATCGTAGCTCTGTATGTCCGCATCTACTGCGTGGTCCGCTCCAGTCATGCCGATGTG
GCCGGCCCACAGACACTGGCCCTGCTCAAGACGGTCACCATCGTACTAGGTGTCTTCATT
GTTTGCTGGCTGCCTGCTTTTAGCATCCTCCTCCTGGACTATGCCTGTCCTGTGCACTCC
TGCCCTATCCTCTACAAGGCCCATTACTTTTTTGCCTTCGCAACCCTCAACTCGCTGCTC
AACCCTGTCATCTACACGTGGCGCAGCCGGGACCTTCGGTGGGAGGTACTGCGGCCGCTG
CAGTGCTGCCGGAGGGCGGCAGGGGTGCAAGGACGGCGGGTTGGGGCTCCAGGCCACCGC
CTCCTGCCCCTCCGTAGCTATAGCTCACTGGAGAGGGGCACCCACATGTCCACGTCACCC
ACAGTTCTGGAGGGCAACACA
>PtVa
CTGTACTCAGAGTACTTAAGCCCCACCAAGGTCCAGGAGCACTATAATTACACCAAGGAG
ACACTGGACACACAGGAGACACCCTCCCGCAAGGTGGCCTCGGCCCTCATCATCATCCTG
TGCTGTGCCATCGTGGTGGAGAACCTGCTGGTGCTCATTGCAGTTGCCCGCAACAGCAAA
TTCCACTCGGCCATGTATCTGTTCCTGGGCAACCTGGCTGCCTCGGACCTGCTGGCAGGC
GTGGCCTTCATAGCCAATACCTTGCTCTCAGGCTCTGTCACATTGCGGCTGACACCTGTA
CAGTGGTTCGCCCGTGAGGGCTCAGCCTTCATCACACTCTCCGCCTCTGTCTTCAGCCTC
CTGGCCATTGCCATTGAGCGGCATGTGGCCATTGCCAAGGTCAAGCTCTACGGCAGTGAC
AAGAGCTGCCGCATGCTGCTGCTCATCGCGGCCTCGTGGCTCATCTCCCTGGCTCTGGGT
GGCCTGCCCATCCTTGGCTGGAACTGCCTGGGTCACCTCGAGGCCTGCTCCACTGTTCTG
CCACTCTACGCCAAGCACTATGTGCTTTGTGTGGTAACCATCTTCTCTGCCATCTTATTG
GCCATCGTAGTTCTGTACATCCGCATCTACTGCGTGGTCCGCTCTAGCCATGCCGATGTG
GCTGGCCCACAGACATTGGCCCTGCTCAAGACGGTCACCATCGTGCTAGGTGTCTTCATT
GTCTGCTGGCTGCCTGCCTTTAGCATCCTCCTCCTAGACTATGCCTGTCCCGTGCACTCC
TGCCCTATTCTCTACAAGGCCCACTACTTCTTTGCTTTTGCCACCCTCAACTCACTGCTC
AACCCTGTCATCTACACGTGGTGTAGCCGGGACCTGCGGCGGGAGGTACTGCGGCCACTG
CAGTGCTGGCGGCAGGCAGCAGGGGTGCAAGGACGGCGGAGCGGGACCCCGGGCCACCAC
CTCTTGCCCCTCCGCAGCTCCAGCTCACTAGAGAGGGGCACCCACATGCCTACATCACCC
ACGATTCTGGAGGGCAACACA
>RhFe
CTGTACTCGGAGTACCTAAACCCCAACAAGGTTCAAGAGCACTATAATTACACCAAGGAG
GTGCTGAGCACAGAGGACCCACCCTCCCGCCAGGTGGCCTCGGCCCTCATCATCATCCTG
TGCTGTGCCATCGTGGTGGAGAACCTGCTGGTGCTTATCGCAGTGGCCCGCAACAGCAAG
TTCCACTCGGCCATGTACCTGTTCCTGGGCAATCTGGCTGCTTCGGACCTGCTGGCGGGT
GTGGCTTTCATAGCCAATACCTCGCTCTCAGGCTCTATCACATTAACACTGACCCCTGTG
CAGTGGTTCGCCCGTGAGGGCTCAGCCTTCATCACGCTCTCTGCCTCTGTCTTCAGCCTC
CTGGCCATTGCCATTGAGCGGCATGTGGCCATTGCCAAGGTCAAGCTCTACGGCAGCGAC
AAGAGCTGCCGCATGCTGTTGCTCATCGCGGCCTCATGGCTCATCTCACTGACTCTCGGT
GGCCTGCCCATCCTTGGCTGGAACTGCCTGGGCAACCTCGAGGCCTGCTCCACTGTTTTG
CCCCTCTATGCCAAGCACTACGTGCTCTGTGTGGTAACCATCTTCTCCGTCATCCTGTTG
GCCATCGTAGCTCTGTATGTCCGCATTTACTGTGTGGTCCGCTCCAGTCAAGCCGATGTG
ACTGGCCCGCAGACACTGGCCCTGCTCAAGACGGTCACCATTGTGTTAGGTGTCTTTATT
GTCTGCTGGCTGCCCGCCTTTAGCATCCTCCTCCTGGACTATGCCTGTCCCGTGCGCTCC
TGCCCTATCCTCTATAAGGCCCAGTACTTCTTTGCCTTCGCCACCCTCAATTCGCTGCTC
AACCCTGTCATCTACACGTGGCGTAGCCGGGACCTGCGGCGCGAGGTACTGAGGCCACTG
CAGTGCTGGCGGCGGGCAGCAGGGGTGCAAGGACGGCGGGGCGGGACCCCGGGCCGCCGC
CTCCTGCCCCTACGCAGCTCTAGCTCACTGGAGAGGGGCACCCACATGCCCACGTCACCC
ACAATTCTGGAGGGCAACACA
>RoAe
CTGTACTCGGAGTACTTAAGCCCCACCAAGGTCCAGGAGCACTATAATTACACCAAGGAG
ACACTGGACACACAGGAGACACCCTCTCGCAAGGTGGCTTCAGCCCTCATCATCATCCTG
TGCTGTGCCATCGTGGTGGAGAACCTGCTAGTGCTCATTGCAGTTGCTCGCAACAGCAAG
TTCCACTCGGCCATGTATCTGTTCCTGGGCAACCTGGCTGCCTCGGACCTGCTGGCAGGC
GTGGCCTTCATAGCCAATACTTTGCTCTCAGGCTCTGTCACACTGCGGCTGACACCTGTA
CAGTGGTTTGCCCGTGAGGGCTCAGCCTTCATCACACTCTCTGCCTCTGTCTTCAGCCTC
CTGGCCATTGCCATTGAACGTCATGTGGCCATTGCCAAGGTCAAGCTCTACGGCAGTGAC
AAGAGCTGCCGCATGCTGCTGCTCATCGTGGCCTCGTGGCTCATCTCCCTGGCTCTTGGT
GGCCTGCCCATCCTTGGCTGGAACTGCCTGGGTCACCTCGAGGCCTGCTCCACTGTTCTG
CCACTCTACGCCAAGCACTATGTGCTTTGTGTGGTAACCATCTTCTCAGTTATCTTATTG
GCCATCGTAGTTCTGTACATCCGCATCTACTGCGTGGTCCGCTCTAGCCATGCCGATGTG
GCTGGCTCACAGACATTGGCCCTGCTCAAGACGGTCACCATCGTGCTAGGTGTCTTCATT
GTCTGCTGGCTGCCTGCCTTTAGCATCCTCCTCCTAGACTATGCCTGTCCCGTGCACTCC
TGCCCTATTCTCTACAAGGCCCACTACTTCTTTGCTTTTGCCACCCTCAACTCGCTGCTC
AACCCTGTCATCTATACGTGGTGTAGCCGGGATCTGCGATGGGAGGTACTGCGGCCATTG
CAGTGCTGGCGGCAGACGGCAGGGGTGCAAGGACGGCGGGGCGGGACCCCAGGCCACCGC
CTCTTGCCCCTCTGCAGCTCCAGCTCACTAGAGAGGGGTACCCACATGCCTACATCACCC
ACGATTCTGGAGGGCAACACA
