# Supplementary material for: Positively selected genes in the hoary bat (Lasiurus cinereus) lineage: prominence of thymus expression, immune and metabolic function, and regions of ancient synteny
Source: PeerJ. 2022 Mar 17;10:e13130. doi: 10.7717/peerj.13130 (PMC8934532; doi:10.7717/peerj.13130)
Supplement: Supplemental Information 3 — Initially tested orthogroups that have been edge-trimmed as described in the Methods. [file peerj-10-13130-s003.zip › original.trimmed/trimmed-OG0002235.fas]

>EpFu
CGGCGAGGTCAACCATTCACTTTCTCACTGACCCTCAACAGAGCTCTTAGATCTGGAGAA
AGTCTGGGGTTCATAGCCTCCACAGGGCCCTCCCCCTCAGAATCAGCCAAAACGAAGGCT
GTGTTTTCACTCTCCAACGGGACGAGTGGTGGCAGCTGGTATGCACAGCTCCTGTCCCAG
AGGGAGAGTACTCTGAACATCTCCATCTCCAGTCCTGCCAATGCGCCCATAGGATGGTAC
ACGCTGAACCTTCAGGTCAACGACTTTACTCAGAAGCTTGGGATGTTAATACTGCTCTTT
AACCCCTGGTCGCAAGCGGATAGTGTCTTTATGAATAACCAAGCTGAGAGAGGGGAGTAC
GTTCTGGAAGATTCTGGTTCCATATTTGTGGGAAGCACAAATCGAATTAGCATGGTTGGC
TGGAACTTCGGACAGTTTGAAGGAGACATTCTGAACATTTGCCTCTCGATCCTGGATAAA
AGTCTGAATTTCCGCCGTGACCCTGCTACTGACGCAGCCCGCAGAGGTGACCCCAAATAT
ATTGGCCGGGTGCTGAGTGCAATGATCAATAGCAATGATGACAACGGTGTGATAGCTGGG
AACTGGAGTGGCAGCTACACCGGTGGCCGGGACCCCAGGAACTGGAACGGCAGTGTGGAG
ATTCTCAAGGAGTGGAAGAAATCTGGCTTCAGGCCAGTCCGGTTCGGCCAGTGCTGGGTC
TTTGCTGGGACCCTCAACACAGTGCTGCGGTGTTTGGGGATTCCTGCCCGGGTGATCACC
AACTTCAACTCGGCTCATGACACAGACAGAAACCTCAGCGTGGATGTGTACTACGACCCC
ATGGGGAACCCCCTGGACAAAGGCAGTGATAGTGTTTGGAATTTCCACGTCTGGAATGAA
GCCTGGTTTGTGCGGAATGACCTGGGCCCCTCATACAATGGATGGCAGGTTCTGGATGCC
ACCCCCCAGGAGAGGAGTCAAGGGGTGTTCCAGTGCGGCCCCGCTTCGGTGGCGGCTATC
CGAGAGGGCGATGTGAACCTGGACTTCGACATGCCCTTCATCTTTGCGGAGGTTAATGCC
GACCGCATCACCTGGATCTACGATGCCCGCCGCAACTCCCAGAAGCAGAATTCCTCAGAC
ACAAACACCATTGGCAGATACATCAGCACGAAGGCGGTGGGCAGCTACTCTCGCATGGAT
GTCACTGAAAAGTACAAGTACCCAGAAGGTTCCAGCCAGGAAAGGCAAGTGTTTGACAAG
GCAATGGGGAAACTTAAACCCAATAGAACATTTGGCCCAACGTCTGCAACAGAGGTCGAA
AGAGACGAACGGGAGCCCAGCATCTCTGGGGTGTTCAAGGTCATGGGCATATTGGCAGTG
GGCAAAGAAGTCAACCTGGCCCTGACACTCAAAAACCTGACGAGTGACATGAAGACAGTG
ACGGTGAACATGACGGCCTGGACCATCGTCTACAATGGCACCCTTGTCCACGAGGTGTGG
AAGGACTCGGTCACCATCTCTCTGGACCCTGAGGAAGAAGTCCAGCATCCTGTGAAGATC
ACATACGCTCAGTATGAGAAGTACCTGAAGGCGGACAACATGATCCGGACCACAGCCGTG
TGCCAGGCCTCCGATGAGGCCGAGGTGGTGGTGGAGAGGGACGTCATCCTGGACAACCCC
ACCCTGACCCTGGAGTTGCTGGACCAGGCCCATCTGCGGAAGCCGGTGAACGTGCAGATG
CTCTTCTCCAACCCGCTGGAGGAGCCGGTGAAGAACTGCGTGCTGATGGTGGAGGGAAGC
GGCCTGCTGCTGGGCAGCCTCAAGATCGACGTGCCGACCCTGCGCCCCAAGGAGCGGTCC
CGGGTACGATTTGAGATCATGCCCACCCGGAGTGGCACCAAGCAGCTGGTCGCTGACTTC
TCCTGCAACAAGTTCCCTGCGATCAAGGCCATGCTGTCT
>HiAr
CGAAGAGGACAATCATTCAATATATCATTGACCTTCAGACGACTTCTTAGATCTGGAGAA
AGTCTGGGGTTCATAACCTCCACAGGGCCTGCCCCTTCAGAATCGGCCAAAACGAAGGCT
GTGTTTTCACTCTCCAATGGGACAAATAGTGGCAGCTGGAATGCACAGCTCACGTCTCAG
AGGGATAACACTCTGATCATCTCCATCTCCAGTCCTGCCAATGCTCCCATAGGCTGGTAC
ACTCTGAACCTTCAGATCAATACCTTTACTTTGAAACTTGGGATGTTCATACTGCTCTTT
AACCCCTGGTTGCAAGCGGATGGTGTCTTTATGAGTAATCACGCCGAGAGGGAGGAATAC
ATTCAGGAAGATTCGGGCATCATCTTTGTGGGAAGCACAAATCGAATTAGCATGGTTGGC
TGGAACTTTGGACAGTTTGAAGGAGACATTCTGAACATTTGCCTCTCGATCCTGGATAAC
AGCCTGAATTTCCGCCGTGACCCTTCTACTGACGTGGCCCGCAGAAGCGACCCCAAATAT
GTTGGCCGAGTGATGAGTGCAATGGTCAATAGCAATGACGACAATGGCGTGCTTGCTGGG
AATTGGAGCGGTAACTACGTAGGTGGCCTGGACCCCAGGAACTGGAATGGCAGCGTGGAG
ATCCTCAAGCAGTGGAAGAAAGATGGCTTCAGGCCAGTCCGATATGGCCAGTGCTGGGTC
TTTGCAGGGACCCTCAACACAGTGCTGCGGGCTGTTGGGATCCCCTCCCGGGTCATCACT
AACTTCAACTCAGCTCATGACACAGACCGAAACCTCAGCGTGGATGTGTATTACGATGCC
ATGGGAAATCCATTGGACAAAGGCAGCGACAGCGTATGGAACTTCCACGTCTGGAATGAA
GCTTGGTTTGTGCGGACTGACCTGAGCCCCTCGTACAACGGATGGCAGGTTCTGGACGCC
ACCCCTCAGGAGAGGAGCCAAGGGGTGTTCCAGTGTGGTCCCGCTTCGGTTGTCGCTATC
CGAGAGGGCGATGTGAACCTGGACTTCGACATGCCCTTCATCTTTGCGGAGGTTAATGCC
GACCGCATCACCTGGATCTACGATGCCCACAGCAATTCCCAGAAGCAGAATTCGTCAGAT
AGTCACACCATTGGCAAGTACATCAGCACCAAAGCAGTCGGCAGCTACTCTCGCATGGAC
GTCACGGAGAAATACAAGTACCCAGAAGGTTCCAACGAGGAAAGAAAAGTGTTTCAAAAG
GCTATGGGGAAACTTAAACCCAGCAGTTCATTTGGCCCAACATCTGCAGGAGGGAGAGAA
AATGAGGAACGGGAGCCCAGCATCTCTGGCCAGTTCAAGGTCATTGGCATACTGGCAGTG
GGCAAAGAAGTCAACCTGGCCCTCATGCTCAAAAACCTGACAAGGGATATGAAGACAGTG
ACAGTGAACATGACAGCCTGGACCATCGTCTACAACGGCACACTTGTACACGAAGTGTGG
AAAGACTCCATCACAATATCTCTGGACCCTGAGGAAGAAATACAGCATCCCGTGAAGATC
ACATACGCTCAGTATGAGAAGTACCTGAAGGCGGACAACATGATCCGGATCACAGCCATA
TGCCAGGCCTCTGATGAGGCTGAGGTGGTGGTGGAAAGGGACGTCATCCTGGACAACCCC
ACCCTGACCCTGGAGTTGCTGGACAGGGCCAAGGTGCAGAGGCCTGTGAACGTACAGATG
CTCTTCTCCAACCCGCTGGATGAGCCAGTGAAGAACTGCGTGCTGATGGTGGAGGGGAGC
GGTCTGCTGCTGGGCAGCCTCAGGATTGATGTGCCAGCCCTGCGCCCCAAGGAGCGGTCC
CGGGTACGTTTTGAGATCATGCCCACGCGGAGTGGCACCAAACAGCTGCTTGCTGATTTC
TCCTGCAACAAGTTTCCTGCAATTAAGGCTATGCTGTCC
>LaCi
CGGCGAGGTCAACCATTCACTTTCTCATTGACCCTCAACAGAGTTCTTAGATCTGGAGAA
AGTCTAGGGTTCATAGCCTCCACAGGGCCCTCCCCCTCAGAATCAGCCAAAACGAAGGCT
GTGTTTTCACTCTCCAATGGGACACGTGGTGGCAGCTGGTATGCACAGCTCCTGTCCCAG
AGAGAGAATACTCTGAACATCTCCATCTCCAGTCCTGCCAATGCACCCATAGGATGGTAC
ACGTTGAACCTTCAGATCAACGACTTCACTCTGAAACTTGGGATGTTAATACTGCTCTTT
AACCCCTGGTCACAAGCGGATAGTGTCTTTATGAATAACCAAGCTGAAAGAGGGGAGTAT
GTTCTGGAAGATTCTGGCGCCATATTTGTGGGAAGCACAAATCGAATTAGCATGGTTGGC
TGGAACTTTGGACAGTTTGAAGGAGACATTCTGAACATTTGCCTCTCAATCCTGGATAAA
AGTCTAAATTTCCGCCGTGACCCTGCTACTGATGCAGCCCGAAGAGGTGACCCCAAATAT
GTCGGCCGGGTGCTGAGTGCAATGATCAATAGCAATGATGACAACGGTGTGATTGCTGGG
AACTGGAGTGGCAGCTACACCGGTGGCCGGGACCCCAGGAACTGGAACGGCAGTGTGGAG
ATTCTCAAGGAGTGGAAGAAATCTGGCTTCAGGCCAGTCCGATTTGGCCAGTGCTGGGTC
TTTGCTGGGACCCTCAACACAGTGCTACGTTGTTTGGGGATTCCCGCCCGGGTGATCACC
AACTTCAACTCAGCTCATGACACAGACAGAAACCTCAGCGTGGATGTGTACTACGACCCC
ATGGGAAACCCCCTGGACAAAGGCAGTGACAGTGTTTGNNNNNNNNNNNNNNNNNNNNNN
NNNNNNNNNNNNNNNNNNNNNNNNNNNNNNNNATACAATGGATGGCAAGTTCTGGATGCC
ACCCCCCAGGAAAGGAGTCAAGGGGTGTTCCAGTGCGGCCCCGCTTCGGTGGCTGCCATC
CGAGAGGGTGATGTGAACCTGGATTTCGACATGCCCTTCATCTTTGCGGAGGTTAATGCT
GACCGCATCACCTGGATCTATGATGCCCACCGCAACTCCCAGAAGCAGAATTCCTCAGAC
ACAAACACCATTGGCAGATACATCAGCACGAAGGCAGTGGGCAGCTACTCTCGCATGGAT
GTCACCGAAAAGTACAAGTACCCAGAAGGTTCAAGCCAGGAAAGGCAGATGTTTGACAAG
GCAATGGGGAAACTTAAACCCAATAGAACATTTGGCCCAACGTCTGCAACAGAGATCGAA
AGAGACGAACGGGAGCCCAGCATCTCCGGGGTGTTCAAGGTCATGGGCATATTGGCAGTG
GGCAAAGAAGTCAACCTGGCCCTGACACTCAAAAACCTGACAAGTGACATGAAGACAGTG
ACTGTGAACATGACTGCCTGGACCATCGTCTACAATGGCACACTGGTCCACGAGGTGTGG
AAGGACTCAGTTACCATCTCTCTGGACCCTGACGAAGAAGTCCAGCATCCCGTGAAGATC
ACATATGCTCAGTATGAGAAGTACCTGAAAGCGGACAACATGATCCGGACCACAGCTGTG
TGCCAGGCCTCCGACGAGGCTGAGGTGGTGGTGGAGAGGGACATCATCCTGGACAACCCC
ACCCTGACCCTGGAGTTGCTGGACCAGGCCCAGGTGCGGAAGCCCGTGAATGTGCAGATG
CTCTTCTCCAACCCATTGGAGGAGCCGGTGAAAAACTGTGTGCTGATGGTGGAGGGAAGC
GGCCTGCTGCTGGGCAGCCTCAAGATCGACGTGCCAACCCTGCGCCCCAAGGAGCGGTCC
CGGGTACGTTTTGAGATCATGCCGACCCGGAGTGGCACCAAGCAGCTGGTCGCTGACTTC
TCCTGCAACAAGTTCCCTGCAATCAAGGCCATGCTATCT
>MyLu
CGACGAGGTCAACCGTTCAGTTTCTCATTGACCCTCAACCGAGTTCTTAGATCTGGAGAA
AGTCTGGGGTTCATAGTCTCCACAGGGCCCTCCCCCTCAGAATCAGCCAAGACGAGGGCT
GTGTTTTCACTCTCCAGTGGGACAAGTGGTGGCAGCTGGTATGCACAGCTCATGTCCCAG
AGGGAGAATACTCTGAACATCTCCATCTCCAGTCCTGCCAATGCACCCATAGGATGGTAC
ACGCTGAACCTTCAGGTCAACAACTTTACTCTGAAACTTGGGATGTTAATACTGCTCTTT
AACCCCTGGTCACAAGCGGATAGTGTCTTTATGAATAGCCAAGCTGAGAGACAGGAGTAT
GTTCTGGAAGATTCCGGCGCCATATTTGTGGGAAGCACAAATCGAATTAGCATGATTGGC
TGGAACTTCGGACAGTTTGAAGGAGACATTCTGAACATTTGCCTCGCGATCCTGGATAGC
AGTCTGAATTTCCGCCGTGACCCTGCTCATGACGTGGCCCGCAGAGGTGACCCCAAGTAT
GTCGGCCGCGTGCTGAGTGCAATGGTCAATAGCAATGATGACAACGGTGTGATAGCTGGG
AACTGGAGTGGCAGCTACACCGGTGGCCGGGACCCCAGGAACTGGAACGGCAGTGTGGAG
ATCCTCAAGGAGTGGAAGAAATCTGGCTTCAGGCCAGTCCGATTCGGCCAGTGCTGGGTC
TTTGCTGGGACCCTCAACACAGTGATGCGGTGTTTTGGGATTCCCGCCCGGGTGATCACC
AACTTCAACTCAGCTCATGACACAGACAGAAACCTCAGCGTGGATGTGTTCTACGACCCC
ATGGGAAACCCCCTGGAAAAAGGCAGTGATAGCGTTTGGAATTTCCACGTCTGGAATGAA
GGCTGGTTTGTGCGGAATGACCTGGGCCCCTCGTACAATGGATGGCAGGTTCTGGACGCC
ACCCCCCAGGAGAGGAGTCAAGGGGTGTTCCAGTGCGGCCCCGCTTCGGTGGCAGCTGTC
CGAGAGGGCGATGTGAACCTGGACTTCGACATGCCCTTCATCTTTGCGGAGGTTAATGCC
GACCGCATCACCTGGATCTACGATGCCCGCCGCAACACCCAGAAGCAGAATTCCTCAGAC
ACAAACACCATTGGCAGATACATCAGCACGAAGGCGGTGGGCAGCTACTCTCGCATGGAT
GTCACCGAAAAGTACAAGTACCCAGAAGGTTCAAGCCAGGAAAGGCAAGTGTTTGACAAG
GCAGTGGGGAAACTGAAACCCAACAGAACATTTGGCCCAACGTCGTCAACAGAGGTCGAA
AGAGACGAACGGGAGCCCAGCATCTCTGGGGTGTTCAAGGTCAATGGCATCCTGGCAGTG
GGCAAAGAAGTCAACCTGGCCCTGACGCTCAAGAACCTGACAAGAGACATGAAGACGGTC
ACGGTGAACATGACGGCCTGGACCATCGTCTACAACGGCACGCTGGTCCACGAGGTGTGG
AAGGACTCGGTCACCATCTCTCTGGACCCTGAAGAAGAAGTCCAGCATCCGGTGAAGATC
ACATATGCTCAGTATGAGAAGTACCTGAAGGCGGACAACATGATCCGGACCACAGCCGTG
TGCCGGGCCTCCGATGAGGCCGAGGTGGTGGTGGAGAGGGACGTCATCCTGGACAACCCC
ACCCTGACCCTGAAGCTGATGGACCAGGCCCGGATGCGGAAGCCCGTGAACGTGCAGATG
ATCTTCTCCAACCCGCTGGATGAGCCGGTGAAGAACTGCGTGCTGATGGTGGAGGGGAGC
GGCCTGCTGCTGGGCAACCTCAAGATCGACGTGCCGAACCTGCGCCCCAAGGAGCAGTCC
CGGGTACGTTTTGAGATCATGCCCACCCGGAGTGGCACCAAGCAGCTGGTCGCTGACTTC
TCCTGCAACAAGTTCCCTGCGATCAAGGCCATGCTGTCT
>PhDi
AGAAGAGGCCAATTGTTCTATTTTTCACTGACCTTCAACCGACATTTTAGTCATGAAGAC
ACTCTGAAGTTCACAACCTCCACAGGACCCTCCCCCTCTGAATCGGCCAGAACGAAGGCT
GTGTTTCCACTCTCCAGTGGGTCAAGTAGCAATGGCTGGAATGCACAGCTTGTGCGCCAG
AGGGACAGTACTCTGACCATCTCCATCTCCAGTCCTGCCAATGCACCCATAGGATGGTAC
ACATTGAACATGCAGATCAATAATGCTACCATGAAACTCGGGACGTTTATACTGCTCTTT
AACCCCTGGTTGCAAGCGGATAGTGTCTTTATGAGTAACCAGGCTGAGAGAGAGGAGTAC
GTTATGGAAGATTCTGGAGCCGTCTTTGTGGGAAGTGCAAATCGAATTAACATGGTTGGC
TGGAACTTTGGACAGTTTGAAGGAGACATCCTGAACACTTGCCTCTCGATCCTGGATAAG
AGTCTGAATTTCCGCCGTGACCCTGCTACGGACGTGGCCCGCAGAGGTGACCCCAAATAC
ATTGGCCGGGTGCTGAGTGCAATGATCAATAGCAATGATGACAACGGTGTGCTAGCTGGG
AACTGGAGTGGCAACTACGTCGGTGGCCGGGACCCCAGGAACTGGAACGGCAGTGTGGAG
ATCCTCAAGGAATGGAAGAAATCTGGCTTCAGGCCAGTGCGATACGGCCAGTGCTGGGTC
TTCGCTGGAACCCTCAACACAGTGCTGCGGTGTTTGGGGATTCCCTCCCGGGTGATCACG
AACTTCAACTCAGCTCACGACACAGACAGAAACCTCAGTGTGGACGTGTACTACGACCCC
ATGGGAAATCCCCTGGACAAAGGCAGCGATAGTGTATGGAACTTCCACGTCTGGAATGAA
GCCTGGTTTATGCGGAATGACCTGGGCTCCTCCTACAGTGGATGGCAGGTTCTGGACTCC
ACCCCCCAAGAGAGGAGCCAAGGGGTGTTCCAGTGCGGCCCTGCTTCAGTTAGCGGTATC
CGAGAGGGTGATGTGCACCTGGACTTCGACATGCCCTTCGTCTTTGCGGAGGTTAATGCC
GACCGCATCACCTGGATCTACGACGCCAGCCGTAACAGCTCGAAGCAGACTTCCTCGGAC
ACTCACACCATTGGCCGGTACATCAGCACCAAGGCGGTAGGCAGCTACTCACGCATGGAC
GTCACGGAGAAGTACAAGTACCCAGAAGGCTCCAAGCAGGAAAGAGACGTGTTTGACAAG
GCAATGGGGAAGCTTAAACCTAACAGCACATTCGGCCCAACGTCTGCATCCGAGGCCGGA
AGAGAGGAACGGGAGCCCAGCATCTCTGGGGTATTCAAGGTCAATGGCATACTGGCAGTG
GGCAAAGAAGTCAACCTGGCCCTGATGCTCAAAAATCTGACAAGTGACATGAAGACAGTC
ACGGTGAACATGACTGCCTGGACCATCGTCTACAATGGCACACTCGTCCACGAGGTGTGG
AAGGACTCCATCACACTGTCTCTGGACCCTGAAGAAGAAATACAGTACCCTGTGAAGATC
ACATACGCTCAGTATGAGAAGTACCTGAAGGCAGACAACATGATCCGTACCACGGCCGTG
TGCCAGGCCCCCGATGAGGCCGAGCTGGTGGTGGAGAGGGACGTCATCCTGGACAACCCC
ACCCTGACCCTGGAGTTGCTGGACCAGGCCCAGGTGCGGCAGCCCGTGAATGTGCAGATG
CTCTTCTCCAACCCTCTGGATGAGCCGGTGAAGAACTGCGTGCTGATGGTGGAGGGCAGC
GGTCTGCTGCTGGGCAGCCTCAAGATCGATGTGCCAACCCTGCGCCCCAAGGAGCGGTCC
CGGGTACGTTTTGAGATCCTGCCCACCCGGAGCGGCACCAAGCAGCTGCTCGCTGACTTC
TCCTGCAACAAGTTCCCTGCAATCAAGGCCATGCTGTCC
>PtVa
CGAAGAGGTCAACCGTTCAAATTTTCGTTGACCTTGAATGAACCTCTCAGACCTGGAAAC
AACCTGGGGTTCATAGTCTTTACAGGGCCCTATCCCTCAGAGTCAGCCAGAACAAAGGCT
GTGTTTCCACTCTCTAATGGGACAAGTGGTGACAGCTGGAGTGCCCAGCTCGTGTCCCAG
AACAACAACACTCTGACCATCTCCATCTTCAGTCCTGCCAATGCACCCATAGGGTGGTAC
ACGCTGAACATTCAGATCAACAAATATACTCTGAAACTTGGGATGTTCATACTGCTCTTT
AACCCCTGGTTGCAAGCGGATGGTGTCTTTATGAGTAACCAGGCTGAGAGAGAGGAGTAC
GTTCAGGAAGATGCTGGTGTTATTTTTGTGGGAAGCACAGATCGAATTAGTATGGTTGGC
TGGAACTTCGGACAGTTTGAAGGAGACATTCTGAACATTTGTCTCTCGATCCTGGATAAC
AGTCTGAATTTCCGCCGTGACCCTGCTACTGATGTGGCCCGCAGAAGTGACCCCAAATAT
ATTGGCCGGGTGCTTAGTGCAATGATCAATAGCAATGATGACAACGGTGTGCTTGCTGGG
AATTGGAGTGGCAGCTACACAGGTGGCCGGGACCCCAGGAACTGGAACGGCAGTGTGGAG
ATTCTCAAGGAGTGGAAGTCATCTGGCTTCAGGCCAGTCCGATATGGCCAGTGCTGGGTC
TTTGCTGGGACGCTGAATACAGTGCTGCGGTCTTTTGGGATTCCCTCCCGGGTGATCACC
AACTTCAGCTCAGCTCATGACACAGATCGAAACCTCAGTGTGGATGTGTACTACGACCCT
ATGGGAAATCCACTGGACAAAAGCAGTGATAGCATATGGAATTTCCACGTCTGGAATGAA
GCCTGGTTTGTGCGGAATGACCTGGGCTCTTCGTACAATGGATGGCAGGTTCTGGATGCC
ACCCCCCAGGAGAGGAGCCAAGGGGTGTTCCAGTGCGGCCCCGCTTCGGTTATCGCTATC
CGAGAAGGCGATGTGAACCTGGACTTCGACATGCCCTTCATCTTTGCGGAGGTTAATGCC
GACCGCATCACCTGGATCTACGATGAGAAAAGCAACACCCAGAAGCAGAATTCCGTAGCC
ACTTACGGCGTTGGCAAGTATATCAGCACCAAGGCGGTTGGCAGCTACTCTCGCATAGAT
GTCACCGAGAAGTATAAGTACCCAGAAGGTTCTAGCCAGGAAAGAAAAGTGTTTGAAAAG
GCGAAGGGAAAACTTAAACCCAGCAGCTCATTCAGCCCAACGTCTGGAGAAAACATAGAA
AATGAGGAACGGGAGCCCAGCATCTCTGGGAAGTTTAAGGTCACTGGCATACTGACAGTG
GGCAAAGAAGTCAACCTGGCCCTGATACTCAAAAACCTGACGAGTGATATGAAGACGGTG
ACGGTGAACATGACAGCCTGGACCATCGTCTACAATGGCACGCTTGTACACGAAGTGTGG
AAAGACTCTGTCACAATATCTCTGGACCCTGAAGAAGAAATAAATTATCCCGTGAAGATC
ACGTATGCTCAGTATGAGAAGTACCTGAAGGCAGACAACATGATCCAGACTACAGCTGTG
TGCCAGGCCTCCGGTGAGGCCGAGGTGGTGGTGGAGAGGGTCGTCATCCTGGACAACCCC
ACCCTGACCCTGGAGTTGCTGGAACAAGCCCAGGTGCGGAAGCCCGTGAATGTGCAGATG
CTCTTCTCCAATCCGCTGGATGAGCCAGTGAAGAACTGTGTGCTGATGGTGGAGGGGAGT
GGCCTGCTGCTGGGCAGCCTCAAGATCGATGTGCCAACCCTGCGCCCCAAGGAGCGGTCC
CGGGTGCGTTTTGAGATCCTGCCCACACGGAGTGGCACCAAGCAACTGGTCGCTGACTTC
TCTTGCAACAAATTCCCTGCAATCAAGGCCATGCTGTCT
>RhFe
CGAAGAGGGCAATCCTTTGATGTGTCATTGACCTTGAACCGACTTCCTAGATCTGGAGAA
AGTCTGGAGTTCATAGCCTCCACAGGACCCTCCCCTTCAGAGTTGGCCAAAACGAAGGCT
GTGTTTCCACTCTCCAGGGGGACAAATGATGGCAACTGGCGTGCACAGATCATGTCTCAG
ATGGATAACACTCTGACTGTCTCCATCGTCAGTCCTGCCAATGCTCCCATAGGATGGTAC
ACTCTGAGCATTCAGGTCAACAACTCTACTTCAAAACTTGGGATGTTCATACTGCTCTTT
AACCCCTGGGTGCAAGCGGATGGTGTCTTCATGAATAACAACTCTGAGAGAGAGGAGTAT
GTTCAGGAAGATGCGGGCATCATCTTTGTGGGAAGCACAAATCGAATTGGCATGGTTGGC
TGGAACTTTGGACAGTTTGAAGGAGACATTCTGACTATTTGCCTCGCGATCCTGGATAAC
AGTCTGAATTTCCGTCGGGACCCGACTACTGATGTGGCCCGCAGAAGCGACCCCAAATAT
GTTGGCCGGGTGCTGAGTGCAATGATCAACAGCAATGATGACAACGGTGTGATTGCTGGG
AATTGGAGCGGCAACTACGGAGGTGGCCTGGACCCCAGGAACTGGAACGGTAGTGTGGAG
ATCCTCAAGCAGTGGAAGAAATCTGGCTTCAGGCCAGTCCGATTTGGCCAGTGCTGGGTC
TTTGCAGGGACGCTCAACACAGTGCTGCGGGCTCTTGGGATTCCCTCCCGGGTCATCACC
AACTTCAACTCAGCTCATGACACAGACCGAAACCTCAGCGTAGATGTGTACTACGACCCC
AAGGGAAATCCACTGGACAAGGGCAGCGACAGCGTATGGAATTTCCACGTCTGGAATGAA
GCCTGGTTTGTGCGGACTGACTTGGGCCCCTCGTACAGCGGATGGCAGGTTCTGGACGCC
ACCCCCCAGGAGAGAAGCCAAGGGGTGTTCCAGTGCGGTCCCGCTTCCGTTACGGCTATC
CGAGAGGGTGATGTGAATCTGGACTTCGACATGCCGTTCATATTTGCGGAGGTGAATGCC
GACCGCATCACCTGGATCTACGACTCCCATCACGGCAACCAGAAGCAGAACTCCTTGGAC
CCTCACACCATTGGCAAGTACATCAGCACCAAGGCGGTAGGCAGCTACTCTCGCATGGAC
GTCACCGAGAAATACAAATACCCAGAAGGTTCCAGCCAGGAAAGAAAAGTGTTTGAAAAA
GCTGTGGGGAAACTTAAACCCAACAGTTCATTTGGCCCAACGTCTGCAGGAGACGTCACA
AATGAGGAACGGCAGCCCAGCATCTCTGGCAAGTTCAAGGTCAATGGCATACTGGCAGTG
GGCAAAGAAGTCAACCTAGCCCTCTTGGTGAAAAACCTGACGAGAGATATGAAGACAGTG
ACAGTGAACATGACAGCCTGGACCATCGTTTATAATGGCACGCTTGTACACGAAGTGTGG
AAGGACTCCATCACAGTATCTCTGGACCCTGAAGAAGAAATACAGCATCCCGTGAAGATC
TCATACGCTCAGTATGAGAAGTACCTGAAAGCGGACAACATGATCCGGACCACAGCCATA
TGTCAGGCCTCCGATGAGGCTGAGGTAGTGGTGGAAAGGGACGTCATCCTGGACAACCCC
ACCCTGACTCTGGAGCTGCTGGAGCAGGCTAAGGTGCGGAAGCCCGTGAACGTCCAGATG
CTGTTCTCCAACCCGCTGGACGAGCCGGTGAAGAACTGCGTGCTGATGGTGGAGGGCAGC
GGCCTGCTGCTGGGAAGCCTCAAGATCGATGTGCCAACCCTGCGCCCCAAGGAGCGGTCC
CGGGTGCGTTTTGAAATCATGCCCACACGGAGTGGCACCAAGCAGCTGCTCGCTGATTTC
TCCTGCAACAAGTTTCCTGCGATCAAGGCTATGCTGTCC
>RoAe
CGAAGAGGTCAAGCATTCAAATTTTTGTTGACCTTGAACAAACCTCTCGGATCTAGAGAC
AACCTGGAGTTTGTAGTCTTTACAGGGCCCTCTCCCTCAGAGTCAACCAGAACAAAGGCT
GTGTTTCCACTCTCTAATGAGACAAGTAGTGGCAGCTGGAGTGCACAGCTCGTGTCTGAG
AACAACAACACTTTGACCATCTCCATCTTCAGTCCTGCCAATGCACCCATAGGGTGGTAC
ACACTGAACAGTCAGATCAACGGATATACTCTGAAACTTGGGAAGTTCATACTGCTCTTT
AACCCCTGGTCGCAAGCGGATGCTGTCTTTATGAGTAACCAGGCTGAGAGAGAGGAGTAT
GTTCAGGAAGATGCTGGTGTCATTTTTGTGGGAAGCGCAAGTCGAATTAGTATGGTTGGC
TGGAACTTCGGACAGTTTGAAGGGGGCATTCTGAATATTTGTCTCTCGATCCTGGACAAG
AGTCTGAATTTCCGCCGTGACCCTGCTACTGATGTGGCCCGCAGAGGTGACCCCAAATAT
GTTGGCCGGGTGCTTAGTGCAATGATCAATAGCAATGATGACAATGGTGTGCTTGCTGGG
AATTGGAGTGGCAGCTACACAGATGGCCGGGACCCCAGGAACTGGAACGGCAGTGTGGAG
ATCCTCAAGGAGTGGAAGGGATCTGGCTTCAGGCCAGTCCGATTTGGCCAGTGCTGGGTC
TTTGCTGGGACGCTCAATACAGTGCTGCGGTCTTTTGGGATTCCCTCCCGGGTGATCACC
AACTTCGACTCAGCTCATGACACAGACCGAAACCTCAGTGTGGATGTGTACTACGACCTT
ATGGGAAATCCACTGGACAAAGGCAGTGATAGCGTATGGAATTTCCACGTCTGGAATGAA
GCCTGGTTCACACGGAATGACCTGGGTTCCTCGTACAGTGGATGGCAGGTTCTGGATGCC
ACCCCCCAGGAGAGAAGCCAAGGGGTGTTCCAGTGTGGCCCCGCTTCGGTTATTGGTATC
CGAGAGGGCGACGTGAACCTGGACTTCGACATGCCCTTCGTCTTTGCGGAGGTTAATGCC
GACCGCATCACCTGGATCTACGATGAGAAAAGCAACACTCAGAAGCAGAATTCCTCAGTC
ACTTCCGGCGTTGGCAAGTATATCAGCACCAAGGCGGTCGGCAGCTACTCTCGCATGGAC
GTCACCGAGAAGTACAAATACCCAGAAGGTTCCAGCCAGGAAAGAAAAGTGTTTGAAAAG
GCGATGGGGAAACTTAAACCCAACAGCTCCATCAGCTCAACGTCTGAAGGAAACACAGAA
AATGAGGAACGGGAGCCCAGCATCTCTGGGGTGTTCAAGGTCACTGGCATACTGACAGTG
GGCAAAGACGTCAACCTGGCCCTGATACTCAAAAACCTGACGAGTGATATGAAGACAGTG
ACGGTGAACATGACAGCCTGGACCATCGTCTACAATGGCACACTTGTACATGAAGTATGG
AAAGACTCTGTCACATTATCTCTGGACCCTGAAGAAGAAATACATCATCCCATGAAGATC
ACGTATGCGCAGTATGAGAAGTACCTGAAGGCAGACAACATGATCCGGACCACAGCTGTG
TGCCAAGCCTTGGATGAGGCCGAAGTGGTGGTGGAGAGGGTTGTCATCCTGGACAACCCC
ACCCTGACCCTGGAGTTGCTGGAGCAGGCCCGGGTGCGGAAGCCCGTGAATGTGCAGATG
CTCTTCTCCAACCCGCTGGATGAGCCGGTGAAGAACTGCGTGCTGATGGTGGAGGGGAGT
GGCCTGCTGCTGGGCAGCCTCAAGATCGATGTACCAACGCTGCGCCCCAAGGAGCGGTCC
CGGGTACGTTTTGAGATCCTGCCCACCCGGAGTGGCACCAAGCAGCTGCTCGCTGACTTC
TCCTGCAACAAGTTCCCTGCAATCAAGGCCATGCTGTCT
