# Supplementary material for: Positively selected genes in the hoary bat (Lasiurus cinereus) lineage: prominence of thymus expression, immune and metabolic function, and regions of ancient synteny
Source: PeerJ. 2022 Mar 17;10:e13130. doi: 10.7717/peerj.13130 (PMC8934532; doi:10.7717/peerj.13130)
Supplement: Supplemental Information 3 — Initially tested orthogroups that have been edge-trimmed as described in the Methods. [file peerj-10-13130-s003.zip › original.trimmed/trimmed-OG0002237.fas]

>EpFu
AGGTATCTCAACACCCAGTTTATTAAAAAAAATAAATTGACAGAAGCTGACCTTCAGTAT
GGCTATGGTGGTGTAGATATGAATGAACCGCTTATGGAAATAGGAGAGCTAGCATTGGAT
ATGTGGAAGAAATTAATGGTTGAACCGCTTCAGACCATCCTTATCCGAATGCTGCTCCGA
GAAATCAAAAATGATCGTGGTGGAGAAGACCCAAACCAGAAAGTAATCCATGGGGTTATT
AACTCCTTTGTTCATGTTGAACAGTATAAGAAAAAATTCCCCTTAAAGTTTTATCAGGAA
ATCTTTGAGTCCCCTTTTCTGACTGAAACAGGAGAGTATTACAAACAAGAAGCTTCAAAT
TTATTACAAGAATCAAACTGCTCACAATATATGGAAAAGGTTCTAGGTAGATTAAAAGAT
GAAGAAATTCGATGTCGAAAATACTTGCACCCAAGTTCATATACTAAAGTGATTCATGAA
TGTCAGCAACGAATGGTAGCAGACCACTTACAGTTCTTACATGCAGAATGTCATAATATC
ATTCGACAAGAGAAAAAAAATGACATGGCAAATATGTATGTCTTACTCCGTGCTGTGTCC
ACTGGTTTACCTCATATGATACAGGAGCTGCAAAATCATGTCCATGATGAGGGCCTTAGA
GCGACCAGTAATCTTACTCAGGAAAATATGCCAACACTATTTGTGGAGTCAGTTTTGGAA
GTACATGGTAAATTTGTTCAACTTATCAACACTGTTTTGAATGGTGATCAGCACTTTATG
AGTGCACTGGATAAGGCTCTTACATCAGTTGTAAATTACAGAGAACCCAAGTCTGTTTGT
AAAGCTCCTGAATTGCTTGCTAAGTACTGTGACAACTTACTAAAGAAATCAGCAAAGGGG
ATGACTGAGAATGAAGTGGAAGACAAACTCACCAGCTTCATTACTGTTTTCAAATATATC
GATGATAAGGATGTTTTTCAAAAGTTCTACGCAAGAATGCTGGCGAAACGTTTAATTCAC
GGATTATCTATGTCTATGGATTCTGAAGAAGCCATGATCAATAAATTAAAGCAAGCATGT
GGTTATGAGTTTACCAGCAAGCTGCATCGGATGTATACAGATATGAGTGTCAGTGCTGAT
CTCAACAATAAGTTCAACAATTTTATAAAAAATCAAGATACAGTAATAGATTTGGGAATT
AGTTTTCAAATATATGTTCTACAGGCTGGCGCATGGCCTCTTACTCAGGCTCCTTCATCT
ACGTTTGCGATTCCCCAGGAATTGGAAAAAAGTGTACAGATGTTTGAATTATTTTACAGC
CAGCATTTCAGTGGAAGGAAACTTACATGGTTACATTACCTCTGCACAGGTGAAGTTAAA
ATGAACTATTTGGGCAAACCATATGTAGCCATGGTTACAACATACCAAATGGCAGTTCTT
CTAGCCTTCAACAACAGTGAAACTGTCAGCTATAAAGAGCTTCAAGACAGCACACAGATG
AATGAAAAGGAATTGACAAAAACAATCAAATCATTACTTGATGTGAAAATGATTAACCAT
GATTCAGAAAAGGAAGATATTGATGCAGAATCTTCATTTTCACTAAATATGAACTTCAGC
AGTAAAAGAACAAAATTTAAAATTACTACATCAATGCAGAAAGACACACCACAGGAAATG
GAACAAACTAGAAGTGCTGTAGATGAGGACCGGAAAATGTATCTCCAAGCTGCTATAGTT
CGTATCATGAAAGCACGAAAAGTACTTCGGCATAATGCCCTTATTCAAGAGGTGATTAGC
CAGTCAAGAGCTAGGTTTAACCCTAGTATCAGCATGATTAAGAAGTGTATTGAAGTGCTG
ATAGACAAACAGTACATTGAACGCAGCCAGGCTTCAGCAGATGAATACAGTTACGTAGCA
>HiAr
AGGTATCTCAACACCCAGTTTATTAAAAAGAATAAATTGACAGAAGCTGACCTTCAGTAT
GGCTATGGTGGTGTAGATATGAATGAACCACTTATGGAAATAGGAGAGCTAGCATTAGAT
ATGTGGAGGAAATTGATGGTTGAACCACTTCAGACCATCCTTATCCGAATGCTGCTCCGA
GAAATCAAAAATGATCGTGGTGGAGAAGACCCAAACCAGAAAGTAATCCATGGGGTTATT
AACTCCTTTGTTCATGTTGAACAGTATAAGAAAAAATTCCCCTTAAAGTTTTATCAGGAA
ATCTTTGAGTCTCCCTTTCTGACTGAAACAGGAGAGTATTACAAACAAGAAGCTTCAAAT
TTATTACAAGAATCAAACTGCTCACAGTACATGGAAAAGGTTCTAGGTAGATTAAAAGAT
GAAGAGATTCGATGTCGAAAATACTTGAACCCAAGTTCATATACTAAAGTGATTCATGAA
TGTCAGCAACGAATGGTAGCAGACCACTTACAGTTCTTACATGCAGAATGTCATAATATC
ATTCGACAAGAGAAAAAAAATGACATGGCAAATATGTATGTCTTACTCCGTGCTGTGTCC
ACTGGTTTACCTCATATGATTCAGGAGCTGCAAAATCATATCCATGATGAGGGCCTTAGA
GCAACCAGTAATCTCACTCAGGAAAATATGCCAACACTATTTGTGGAATCAGTTTTGGAA
GTACATGGTAAATTTGTTCAACTTATCAACACTGTTTTGAATGGTGATCAGCATTTTATG
AGTGCACTGGATAAGGCCCTTACATCAGTTGTAAATTATAGAGAACCCAAGTCTGTTTGC
AAAGCTCCTGAATTGCTTGCCAAGTACTGTGACAACTTACTAAAGAAATCAGCGAAGGGA
ATGACTGAGAATGAAGTGGAAGACAAACTCACCAGCTTCATTACTGTTTTCAAATATATC
GATGATAAGGATGTTTTTCAAAAGTTCTACGCAAGAATGCTGGCGAAACGTTTAATTCAC
GGTTTATCTATGTCTATGGATTCTGAAGAAGCCATGATCAATAAATTAAAGCAAGCCTGT
GGTTACGAATTTACCAGCAAGCTACATCGGATGTATACAGATATGAGTGTCAGTGCTGAT
CTCAACAATAAGTTCAACAATTTTATCAAAAACCAAGACACAGTTATAGATTTGGGAATT
AGTTTTCAAATATATGTTCTACAGGCTGGCGCATGGCCTCTTACTCAGGCTCCTTCATCT
ACATTTGCGATTCCCCAGGAATTGGAAAAAAGTGTACAGATGTTTGAATTATTTTACAGC
CAGCATTTCAGTGGAAGGAAACTTACATGGTTACATTATCTCTGTACAGGTGAGGTTAAA
ATGAATTATTTGGGCAAACCATATGTAGCCATGGTTACAACATACCAAATGGCAGTTCTT
CTAGCCTTTAACAACAGTGAAACTGTCAGCTATAAAGAGCTTCAAGACAGCACTCAGATG
AATGAGAAGGAACTGACAAAAACAATCAAATCATTACTTGACGTGAAAATGATTAACCAC
GATTCAGAAAAGGAAGATATTGATGTAGAATCTTCATTTTCATTAAATATGAACTTCAGC
AGTAAAAGAACAAAATTTAAAATTACTACGTCAATGCAGAAAGACACACCACAGGAAATG
GAACAGACTAGAAGTGCTGTAGATGAGGACCGGAAAATGTATCTCCAAGCTGCTATAGTT
CGTATCATGAAAGCACGGAAAGTACTTCGGCATAATGCCCTCATTCAAGAGGTGATTAGC
CAGTCAAGAGCTAGGTTTAATCCTAGTATCAGCATGATTAAGAAGTGTATTGAAGTGCTG
ATAGACAAACAGTACATTGAACGCAGCCAGGCGTCAGCAGATGAATACAGTTATGTAGCG
>LaCi
AGGTATCTCAACACACAGTTTATTAAAAAAAATAAATTGACAGAAGCTGACCTTCAGTAT
GGCTATGGTGGTGTAGATATGAATGAACCGCTTATGGAAATAGGAGAGCTAGCATTGGAT
ATGTGGAAGAAATTAATGGTTGAACCGCTTCAGACCATCCTTATCCGAATGCTGCTCCGA
GAAATCAAAAATGATCGTGGTGGAGAAGACCCAAATCAGAAAGTAATCCATGGGGTTATT
AACTCCTTTGTTCATGTTGAACAGTATAAGAAAAAATTTCCCTTAAAGTTTTATCAGGAA
ATCTTTGAGTCCCCCTTTCTGACTGAAACAGGAGAGTATTACAAACAAGAAGCTTCAAAT
TTATTACAAGAATCAAACTGCTCACAATATATGGAAAAGGTTCTAGGTAGATTAAAAGAT
GAAGAAATTCGATGTCGAAAATACTTGCACCCAAGTTCATATACTAAAGTGATTCATGAA
TGTCAGCAACGAATGGTAGCAGACCATTTACAATTCTTACATGCAGAATGTCATAATATC
ATTCGACAAGAGAAGAAAAATGACATGGCAAATATGTATGTCTTACTCCGTGCTGTGTCC
ACTGGTTTACCTCATATGATACAGGAGCTGCAAAATCATGTCCATGATGAGGGTCTTAGA
GCGACCAGTAATCTTACTCAGGAAAATATGCCAACACTATTTGTGGAATCAGTTTTGGAA
GTACATGGTAAATTTGTTCAACTTATCAACACTGTTTTGAATGGTGATCAGCACTTTATG
AGTGCATTGGATAAGGCTCTTACATCAGTTGTAAATTACAGAGAACCCAAGTCTGTTTGC
AAAGCTCCTGAATTGCTTGCTAAGTACTGTGACAACTTACTAAAGAAATCAGCAAAGGGG
ATGACTGAGAATGAAGTGGAAGACAAACTCACCAGTTTCATTACTGTTTTCAAATATATC
GATGATAAGGATGTTTTTCAAAAGTTCTACGCAAGAATGCTGGCGAAACGTTTAATTCAC
GGGTTATCTATGTCTATGGATTCTGAAGAAGCCATGATCAATAAATTAAAGCAAGCATGT
GGTTATGAGTTTACCAGCAAGCTGCATCGGATGTATACAGATATGAGTGTCAGTGCTGAT
CTCAACAATAAATTCAACAATTTTATCAAAAATCAAGACACAATAATAGACTTGGGAATT
AGTTTTCAAATATATGTTCTACAGGCTGGCGCATGGCCTCTTACTCAGGCTCCTTCATCT
ACATTTGCGATTCCCCAGGAATTGGAAAAAAGTGTACAGATGTTTGAATTATTTTACAGC
CAGCATTTCAGTGGAAGGAAACTTACATGGTTACATTACCTCTGCACAGGTGAAGTTAAA
ATGAACTATTTGGGCAAACCATATGTAGCCATGGTTACTACATACCAAATGGCAGTTCTT
CTAGCCTTCAACAACAGTGAAACTGTCAGCTATAAAGAGCTTCAAGACAGCACACAGATG
AATGAAAAGGAACTGACAAAAACAATCAAATCATTACTTGATGTGAAAATGATTAACCAT
GATTCAGAAAAGGAAGATATTGATGCAGAATCTTCATTTTCATTAAATATGAACTTCAGC
AGTAAAAGAACAAAATTTAAAATTACTACATCAATGCAGAAAGACACACCACAGGAAATG
GAACAAACTAGAAGTGCTGTAGATGAGGACCGGAAAATGTATCTCCAAGCTGCTATAGTT
CGTATCATGAAAGCACGAAAAGTACTTCGGCATAATGCCCTTATTCAAGAGGTGATTAGC
CAGTCAAGAGCTAGGTTTAACCCTAGTATCAGCATGATTAAGAAGTGTATTGAAGTGCTG
ATAGACAAACAGTACATTGAACGCAGCCAGGCTTCAGCAGATGAATACAGTTACGTAGCA
>MyLu
AGGTATCTCAACACCCAGTTTATTAAAAAAAATAAATTGACAGAAGCTGACCTTCAGTAT
GGCTATGGTGGTGTAGATATGAATGAACCTCTTATGGAAATAGGAGAGCTAGCATTGGAT
ATGTGGAGGAAATTAATGGTTGAACCGCTTCAGACCATCCTTATCCGAATGCTGCTCCGA
GAAATCAAAAATGATCGTGGTGGAGAAGACCCAAACCAGAAAGTAATCCATGGGGTTATT
AACTCCTTTGTTCATGTTGAACAGTATAAGAAAAAATTCCCCTTAAAGTTTTATCAGGAA
ATCTTTGAGTCCCCCTTTCTGACTGAAACAGGAGAGTATTACAAACAAGAAGCTTCAAAT
TTATTACAAGAATCAAACTGCTCACAATATATGGAAAAGGTTCTAGGTAGATTAAAAGAT
GAAGAAATTCGATGTCGAAAATACTTGCACCCAAGTTCATATACTAAAGTGATTCATGAA
TGTCAGCAACGAATGGTAGCAGACCACTTACAGTTCTTACATGCCGAATGTCATAATATC
ATTCGACAAGAGAAAAAAAATGACATGGCAAATATGTATGTCTTACTCCGTGCTGTGTCC
ACTGGTTTACCTCATATGATACAGGAGCTGCAAAATCATGTCCATGATGAGGGCCTTAGA
GCGACCAGTAATCTTACTCAGGAAAATATGCCAACACTATTTGTGGAGTCAGTTTTGGAA
GTACATGGTAAATTTGTTCAACTTATCAACACTGTTTTGAATGGTGATCAGCACTTCATG
AGTGCATTGGATAAGGCTCTTACATCAGTTGTAAATTACAGAGAACCCAAGTCTGTTTGC
AAAGCTCCTGAATTGCTTGCTAAGTACTGTGACAACTTACTAAAGAAATCAGCAAAGGGG
ATGACTGAGAATGAAGTGGAAGACAAACTTACCAGCTTCATTACTGTTTTCAAATATATC
GATGATAAGGATGTTTTTCAAAAGTTCTATGCAAGAATGCTGGCGAAACGTTTAATTCAT
GGGTTATCTATGTCTATGGATTCTGAAGAAGCCATGATCAATAAATTAAAGCAAGCATGT
GGTTATGAGTTTACCAGCAAGCTACATCGGATGTATACAGATATGAGTGTCAGTGCTGAT
CTCAACAATAAGTTCAACAATTTTATCAAAAATCAAGACACAGTAATAGATTTGGGAATT
AGTTTTCAAATATATGTTCTACAGGCTGGCGCATGGCCTCTTACTCAGGCTCCTTCATCT
ACATTTGCGATTCCCCAGGAATTGGAAAAAAGTGTACAGATGTTTGAATTATTTTACAGC
CAGCATTTCAGTGGAAGGAAACTTACATGGTTACATTACCTCTGCACAGGTGAAGTTAAA
ATGAACTATTTGGGCAAACCATATGTAGCCATGGTTACAACATACCAAATGGCAGTTCTT
CTAGCCTTCAACAACAGTGAAACTGTCAGCTATAAAGAGCTTCAAGACAGCACACAGATG
AATGAAAAGGAACTGACAAAAACAATCAAATCATTACTTGATGTGAAAATGATTAACCAT
GATTCAGAAAAGGAAGATATTGATGCAGAATCTTCATTTTCATTAAATATGAACTTCAGC
AGTAAAAGAACAAAATTTAAAATTACTACATCAATGCAGAAAGACACACCACAGGAAATG
GAACAAACTAGAAGTGCTGTAGATGAGGATCGGAAAATGTATCTCCAAGCTGCTATAGTT
CGTATCATGAAAGCACGAAAAGTACTTCGGCATAATGCCCTTATTCAAGAGGTGATTAGC
CAGTCAAGAGCTAGGTTTAACCCTAGTATCAGCATGATTAAGAAGTGTATTGAAGTGCTG
ATAGACAAACAGTACATTGAACGCAGCCAGGCTTCAGCAGATGAATACAGTTACGTAGCA
>PhDi
AGGTATCTAAACACCCAGTTTATTAAAAAAAATAAATTGACAGAAGCTGACCTTCAGTAT
GGCTATGGTGGTGTAGATATGAATGAACCACTTATGGAAATAGGAGAGCTAGCATTGGAT
ATGTGGAGGAAATTGATGGTTGAACCGCTTCAGGTCATCCTTATTCGAATGCTGCTTCGA
GAAATCAAAAATGATCGTGGTGGAGAAGACCCAAACCAGAAAGTAATCCATGGGGTTATT
AACTCCTTTGTTCATGTTGAACAGTATAAGAAAAAATTCCCCTTAAAGTTTTATCAGGAA
ATCNTTGAGTCCCCCTTTCTGACGGAAACAGGAGAGTATTACAAACAAGAAGCTTCAAAT
TTATTACAAGAATCAAACTGCTCACAGTATATGGAAAAGGTTCTAGGTAGATTAAAAGAT
GAAGAAATTCGATGTCGAAAATACTTGCACCCAAGTTCATATACTAAAGTAATTCATGAA
TGTCAGCAACGAATGGTAGCAGACCACTTGCAGTTCTTACATGCAGAATGTCATAATATC
ATCCGACAAGAGAAAAAAAATGACATGGCAAATATGTATGTGTTACTCCGTGCTGTGTCC
ACTGGTTTACCTCATATGATACAGGAGCTGCAAAATCATGTTCACGATGAGGGCCTTAGA
GCAACCAGTAATCTTACTCAGGAAAATATGCCAACACTATTTGTGGAGTCAGTTTTGGAA
GTACATGGTAAATTTGTTCAACTTATCAACACTGTTTTGAATGGTGATCAGCACTTCATG
AGTGCATTGGATAAGGCTCTTACATCGGTTGTAAATTACAGAGAACCCAAGTCTGTTTGC
AAAGCTCCTGAATTGCTTGCTAAGTACTGTGACAATNTACTAAGAAATCAGCAAAAGGGG
ATGACTGAGAATGAAGTGGAAAGACAAACTCACAGCTTCATTACTGTTTTCAAATATATC
GATGATAAGGATGTTTTTCAAAAGTTCTATGCAAGAATGCTGGCAAAACGTTTAATTCAC
GGATTATCTATGTCTATGGATTCTGAAGAAGCCATGATCAATAAGTTAAAGCAAGCGTGT
GGTTATGAGTTTACCAGCAAGCTACATCGGATGTATACAGATATGAGTGTCAGTGCTGAT
CTCAACAACAAGTTCAACAATTTTATCAAAAATCAAGATACAGTAATAGATTTGGGAATT
AGTTTTCAAATATATGTTCTACAGGCTGGCGCATGGCCTCTTACTCAGGCTCCTTCATCT
ACATTTGCGATTCCCCAGGAACTGGAAAAAAGTGTACAGATGTTTGAATTATTTTACAGC
CAGCATTTCAGTGGAAGGAAACTTACATGGTTACATTATCTCTGCACAGGTGAAGTTAAA
ATGAACTATTTGGGCAAACCATATGTAGCCATGGTTACAACATATCAAATGGCAGTTCTT
CTAGCTTTTAACAACAGTGAAATTGTCAGCTATAAAGAGCTTCAAGACAGCACTCAGATG
AATGAAAAGGAATTGACAAAAACAATCAAATCATTACTTGATGTGAAAATGATTAACCAT
GATTCAGAAAAGGAAGATATCGATGCAGAATCTTCATTTTCATTAAATATGAACTTCAGC
AGTAAAAGAACAAAATTTAAAATTACTACATCAATGCAGAAAGACACACCACAGGAAATG
GAACAGACAAGAAGTGCTGTGGATGAGGACCGGAAAATGTATCTCCAAGCTGCTATAGTT
CGCATCATGAAAGCACGAAAAGTACTTCGGCATAATGCCCTTATTCAAGAGGTGATTAGC
CAGTCAAGAGCTAGGTTTAACCCTAGTATCAGCATGATTAAGAAGTGTATTGAAGTGCTG
ATAGACAAACAGTACATTGAACGCAGCCAGGCTTCAGCAGATGAATACAGTTACGTAGCG
>PtVa
AGGTATCTCAACACCCAATTTATTAAAAAGAATAAATTGACAGAAGCTGACCTTCAGTAT
GGCTATGGTGGTGTAGATATGAATGAACCACTTATGGAAATAGGAGAGCTAGCATTGGAT
ATGTGGAGGAAATTGATGGTTGAACCACTTCAGACCATCCTTATCCGAATGCTGCTCCGA
GAAATCAAAAATGATCGTGGTGGAGAAGACCCAAACCAGAAAGTAATCCACGGGGTTATT
AACTCCTTTGTTCATGTTGAACAGTATAAGAAAAAATTCCCCTTAAAGTTTTATCAGGAA
ATCTTTGAGTCTCCCTTTCTGACTGAAACAGGAGAGTATTACAAACAAGAAGCTTCAAAT
TTATTACAAGAATCAAACTGCTCACAGTATATGGAAAAGGTTCTAGGTAGATTAAAAGAT
GAAGAAATTCGATGTCGAAAATACTTGCATCCAAGTTCATATACTAAAGTGATTCATGAG
TGTCAGCAACGAATGGTAGCAGACCACTTACAGTTCTTACATGCAGAATGTCATAATATC
ATTCGACAAGAGAAAAAAAATGACATGGCAAATATGTATGTCTTACTCCGTGCTGTGTCC
ACTGGTTTACCTCATATGATTCAGGAGCTGCAAAATCATATCCATGATGAGGGCCTTAGA
GCAACCAGTAATCTTACTCAGGAAAATATGCCAACACTATTTGTGGAGTCAGTTTTGGAA
GTACATGGTAAATTTGTTCAACTTATCAACACTGTTTTGAATGGTGATCAGCACTTTATG
AGTGCATTAGATAAGGCCCTCACATCAGTTGTAAATTACAGAGAACCCAAGTCTGTTTGC
AAAGCTCCTGAATTGCTTGCTAAGTACTGTGACAACTTACTAAAGAAATCAGCGAAGGGG
ATGACTGAGAATGAAGTGGAAGACAAACTCACCAGCTTCATTACTGTTTTCAAATACATT
GATGATAAGGATGTTTTTCAAAAGTTCTACGCAAGAATGCTGGCAAAACGTTTAATTCAC
GGGTTATCTATGTCTATGGATTCTGAAGAAGCCATGATCAATAAATTAAAGCAAGCCTGT
GGTTATGAGTTTACCAGCAAGCTACATCGGATGTATACAGATATGAGTGTCAGTGCTGAC
CTTAACAATAAGTTCAACAATTTTATCAAAAATCAAGACACTGTTATAGATTTGGGGATT
AGTTTTCAAATATATGTTCTACAGGCTGGCGCATGGCCTCTTACTCAGGCTCCTTCATCT
ACATTTGCAATTCCCCAGGAATTGGAAAAAAGTGTACAGATGTTTGAATTATTTTACAGC
CAGCATTTCAGTGGAAGGAAACTTACGTGGTTACATTATCTCTGTACAGGTGAAGTTAAA
ATGAACTATTTGGGCAAACCATATGTAGCCATGGTTACAACATACCAAATGGCAGTTCTT
CTAGCCTTTAACAACAGTGAAACTGTCAGCTATAAAGAGCTTCAAGACAGCACTCAGATG
AATGAAAAGGAACTGACAAAAACAATCAAATCATTACTTGATGTGAAAATGATTAACCAT
GATTCAGAAAAGGAAGATATCGATGCAGAATCTTCATTTTCATTAAATATGAACTTCAGC
AGTAAAAGAACAAAATTTAAAATTACTACATCGATGCAGAAAGACACACCACAGGAAATG
GAACAGACTAGAAGTGCTGTAGATGAGGACCGGAAAATGTATCTCCAAGCTGCTATAGTT
CGTATCATGAAAGCACGAAAAGTACTTCGGCATAATGCTCTTATTCAAGAGGTGATTAGC
CAGTCAAGAGCTAGGTTTAATCCTAGTATCAGCATGATTAAGAAGTGTATTGAAGTGCTG
ATAGACAAACAGTACATTGAACGCAGCCAAGCATCAGCAGATGAATACAGTTACGTAGCG
>RhFe
AGGTATCTCAACACCCAGTTTATTAAAAAGAATAAATTGACAGAAGCTGACCTTCAGTAT
GGCTATGGTGGTGTAGATATGAATGAACCACTTATGGAAATAGGAGAGCTAGCATTAGAT
ATGTGGAGGAAATTGATGGTTGAACCACTTCAGACCATCCTTATCCGAATGCTGCTTCGA
GAAATCAAAAATGATCGTGGTGGAGAAGACCCAAACCAGAAAGTAATCCATGGGGTTATT
AACTCCTTTGTTCATGTTGAACAGTATAAGAAAAAATTCCCCTTAAAGTTTTATCAGGAA
ATCTTTGAGTCTCCCTTTCTGACTGAAACAGGAGAGTATTACAAACAAGAAGCTTCAAAT
TTATTACAAGAGTCAAACTGCTCACAGTACATGGAAAAGGTTCTAGGTAGATTAAAAGAT
GAAGAAATTCGATGTCGAAAATACTTGCACCCAAGTTCATATACTAAAGTGATTCATGAA
TGTCAGCAACGAATGGTAGCAGACCACTTACAGTTTTTACATGCAGAATGTCATAATATC
ATTCGACAAGAGAAAAAAAATGACATGGCAAATATGTATGTCTTACTCCGTGCTGTGTCC
ACTGGTTTACCTCATATGATTCAGGAGCTGCAAAATCATATCCATGATGAGGGCCTTAGA
GCAACCAGTAATCTTACTCAGGAAAATATGCCAACACTATTTGTGGAATCAGTTTTGGAA
GTACATGGTAAATTTGTTCAACTTATCAACACTGTTTTGAATGGTGATCAGCATTTTATG
AGTGCACTGGATAAGGCCCTTACATCAGTTGTAAATTATAGAGAACCCAAGTCTGTTTGC
AAAGCTCCTGAATTGCTTGCTAAGTACTGTGACAACTTACTAAAGAAATCAGCGAAGGGG
ATGACTGAGAATGAAGTGGAAGACAAACTCACCAGCTTCATTACTGTTTTCAAATATATT
GATGATAAGGATGTTTTTCAAAAGTTCTACGCAAGAATGCTGGCGAAACGTTTAATTCAC
GGGTTATCTATGTCTATGGATTCTGAAGAAGCCATGATCAATAAATTAAAGCAAGCCTGT
GGTTATGAGTTTACCAGCAAGCTACATCGGATGTATACAGATATGAGTGTCAGTGCTGAT
CTCAACAATAAGTTCAACAATTTTATCAAAAATCAAGACACAGTTATAGATTTGGGAATT
AGTTTTCAAATATATGTTCTACAGGCTGGCGCATGGCCTCTTACTCAGGCTCCTTCATCT
ACATTTGCGATTCCCCAGGAATTGGAAAAAAGTGTACAGATGTTTGAATTATTTTACAGT
CAACATTTCAGTGGAAGGAAACTTACATGGTTACATTATCTCTGTACAGGTGAAGTTAAA
ATGAATTATTTGGGCAAACCATATGTAGCGATGGTTACAACGTACCAAATGGCAGTTCTT
CTAGCCTTTAACAACAGCGAAACTGTCAGCTATAAAGAGCTTCAAGACAGCACTCAGATG
AATGAGAAGGAACTGACAAAAACAATCAAATCATTACTTGACGTGAAAATGATTAACCAT
GATTCAGAAAAGGAAGATATCGATGCAGAATCTTCATTTTCATTAAATATGAACTTCAGC
AGTAAAAGAACAAAATTTAAAATTACTACGTCAATGCAGAAAGACACACCACAGGAAATG
GAACAGACTAGAAGTGCTGTAGATGAGGACCGGAAAATGTATCTCCAAGCTGCTATAGTT
CGTATCATGAAAGCACGAAAAGTACTTCGGCATAATGCCCTTATTCAAGAGGTGATTAGC
CAGTCAAGAGCTAGGTTTAATCCTAGTATCAGCATGATTAAGAAGTGTATTGAAGTGCTG
ATAGACAAACAGTACATTGAACGCAGCCAGGCGTCAGCAGATGAATACAGTTACGTAGCG
>RoAe
AGATATCTCAACACCCAGTTTATTAAAAAGAATAAATTGACAGAAGCTGACCTTCAGTAT
GGCTATGGTGGTGTAGATATGAATGAACCACTTATGGAAATAGGAGAGCTAGCATTGGAT
ATGTGGAGGAAATTGATGGTTGAACCACTTCAGACCATCCTTATCCGAATGTTGCTCCGA
GAAATCAAAAATGATCGTGGTGGAGAAGACCCAAACCAGAAAGTAATCCACGGGGTTATT
AACTCCTTTGTTCATGTTGAACAGTATAAGAAAAAATTCCCCTTAAAGTTTTATCAGGAA
ATCTTTGAGTCTCCCTTTCTGACTGAAACAGGAGAGTATTACAAACAGGAAGCTTCAAAT
TTATTACAAGAATCAAACTGCTCACAGTATATGGAAAAGGTTCTAGGTAGATTAAAAGAT
GAAGAAATTCGATGTCGAAAATACTTGCATCCAAGTTCATATACTAAAGTGATTCATGAG
TGTCAGCAACGAATGGTGGCAGACCACTTACAGTTCTTACATGCAGAATGTCATAATATC
ATTCGACAAGAGAAAAAAAATGACATGGCAAATATGTATGTCTTACTTCGTGCTGTGTCC
ACTGGTTTACCTCATATGATTCAGGAGCTGCAAAATCATATCCATGACGAGGGCCTTAGA
GCAACCAGTAATCTTACTCAGGAAAATATGCCAACACTATTTGTGGAGTCAGTTTTGGAA
GTACATGGTAAATTTGTTCAACTTATCAACACTGTTTTGAATGGTGATCAGCACTTTATG
AGTGCATTGGATAAGGCCCTCACATCAGTTGTAAATTACAGAGAACCCAAGTCTGTTTGC
AAAGCTCCTGAATTGCTTGCTAAGTACTGTGACAACTTACTAAAGAAATCAGCGAAGGGG
ATGACTGAGAATGAAGTGGAAGACAAACTCACCAGCTTCATTACTGTTTTCAAATATATT
GATGATAAGGATGTTTTTCAAAAGTTTTACGCAAGAATGCTGGCGAAACGGTTAATTCAT
GGATTATCTATGTCTATGGATTCTGAAGAAGCCATGATCAATAAATTAAAGCAAGCCTGT
GGTTATGAGTTTACCAGCAAGCTACATCGGATGTATACAGATATGAGTGTCAGTGCTGAC
CTGAACAATAAGTTCAACAATTTTATCAAAAATCAAGACACTGTTATAGATTTGGGGATT
AGTTTTCAAATATATGTTCTACAGGCTGGTGCATGGCCTCTTACTCAGGCTCCTTCATCT
ACATTTGCAATTCCCCAGGAATTGGAAAAAAGTGTACAGATGTTTGAATTATTTTACAGC
CAGCATTTCAGTGGAAGGAAACTTACATGGTTACATTATCTCTGTACAGGTGAAGTTAAA
ATGAACTATTTGGGCAAACCATATGTAGCCATGGTTACAACATACCAAATGGCAGTTCTT
CTAGCCTTTAACAACAGTGAAACTGTCAGCTATAAAGAACTTCAAGACAGCACTCAGATG
AATGAAAAGGAACTGACAAAAACAATCAAATCATTACTTGATGTGAAAATGATTAACCAT
GATTCAGAAAAGGAAGATATCGATGCAGAATCTTCATTTTCGTTAAATATGAACTTCAGC
AGTAAAAGAACAAAATTTAAAATTACTACTTCGATGCAGAAAGACACACCACAGGAAATG
GAACAGACTAGAAGTGCTGTAGATGAGGATCGGAAAATGTATCTCCAAGCTGCTATAGTT
CGTATCATGAAAGCACGAAAAGTACTTCGGCATAACGCCCTTATTCAAGAGGTGATTAGC
CAGTCAAGAGCTAGGTTTAATCCTAGTATCAGCATGATTAAGAAGTGTATTGAAGTGCTG
ATAGACAAACAGTACATTGAACGCAGCCAAGCATCAGCAGATGAATACAGTTACGTAGCG
