# Supplementary material for: Positively selected genes in the hoary bat (Lasiurus cinereus) lineage: prominence of thymus expression, immune and metabolic function, and regions of ancient synteny
Source: PeerJ. 2022 Mar 17;10:e13130. doi: 10.7717/peerj.13130 (PMC8934532; doi:10.7717/peerj.13130)
Supplement: Supplemental Information 3 — Initially tested orthogroups that have been edge-trimmed as described in the Methods. [file peerj-10-13130-s003.zip › original.trimmed/trimmed-OG0002238.fas]

>EpFu
CAGTGCCCACCCGGGGAGGAGCCCGGCCTGGACCTGGGGCAGGGCACATTATGCAGGTCC
TGCCCCCTGGGCACCTTCTCAGCCTCGTGGGGCTCTAGCCCATGCCAGTCCCACTCCCGC
TGCAGCCTTCGAGGGAGGCTGGAGGCCCGGGCGGGCACAGTGACTCAAGACACACTATGT
GGAGACTGCCGGCCTGGGTGGTTTGCCCCGTCAGAGGTCCCCCGGGCTCCCTGTCGGCCA
TGCTCCTGGACAGCGCTGGGTCCTCGCGGTTGTCATGGGCGGAGAAGGCGGACCCGGCGT
GGTGTGGAGGTAGCAGCAGGAGCCAGAGGCACCGGGGAGACTCGGCAGCCCGGGAACAGC
ACGCGGGCAGGCGGCCCCGAGGAGACAGCTGCCCCGTACGCCGTTATTGCCATCGTGCCC
GTCTTCTGCCTCATGGGGCTGCTGGGCATCCTGGTGTGTAACCTGCTCAAGCGGAAGGGC
TACCACTGCACTGCCAACAAGGAAGTCGGGCCCGGCCCTGGAGGTGGAGGCAGCGGGAAC
AACCCCGCCTACGGGGCTGAAGATGCCAACGAGGACACCATCGGGGTCCTGGTGCGCCTG
ATCACAGAGAAGAAAGAGAACGCAGCGGCCCTGGAGGAGCTGCTGAAGGAGTATCACAGC
AAACAGCTGGTACAGACCAGCCACGGACCTGTGCCCAGGCTGCCGCCCCCCCCCAGCATG
CCGTACATCTGTCCACATCACCACCACCTCCACACCGTGCAGGGCCTGGCCTCGCTCTCT
GGCCTCTGCTGCTCCCGTTGTAACCAGAAGTGGCCCGAGGTGCTGCTGTCCCCCGAGGCT
GCGGCTGCTGCCGCTCCCACTAACAGACTCCTGCCCAACCCGGCCAGGGCTCCCAAGGCC
GGGGCCAAGGCCGGACGCCAGGGCGAGATCACCATCTTGTCTGTGGGCAGGTTCCGCGTG
GCCCGAATTCCCGAGCAGCGGACAAATTCATGGGCCTCTGAGGTGAAGACCATCACGGAG
GTTGGGCCCTCAGTGGGTGACTTCACTGACTCCCCACAACCTGGCCTCCCCACTGAGCAG
CGGGCACTACTGGGAAGTAGTGGGAGCCATACTAAGTGGCCAAAGCCCCCAGCAGAGAAG
GCCGAGGAGAACCGCTACGTGGTCCGGCTAAGCGAGAGCAACCTGGTCATC
>HiAr
CAGTGCCCGCCCGGGGAGGAGCCCAACTTGGACCCGGGGCAGGGCACATTATGCAGGTCC
TGCCCCCCGGGCACCTTCTCAGCCTCGTGGGGCTCTGGCCCATGCCAGCCCCACTCGCGC
TGCAGCCCTCGAGGGAGGCTGGAGGCCCAGGCGGGTACAGTGACTCGAGACACACTATGT
GGAGACTGCCAGCCTGGGTGGTTTGCCCCTTCAGAGGTCACCCGTGTTCCCTGCCAGCCA
TGCACCCGGACAGCTCTGGGTACTCGCGGCTGTTATGAGCGGGGCCAGCGGGCCCGACGT
GGTGTGGAGGTGGCAGCCGGGGCCGGCAGCACTGGGGAGACACAGCAGCCTGGGAACGGC
ACGCGGGCAGGCAGCCCCGAGGAGACGGCTGCCCAGTACGCGGTTATTGCCATCGTGCCT
GTCTTCTGCCTCATGGGGCTGCTGGGCATCCTGGTGTGTAACCTGCTCAAGCGGAAGGGC
TACCACTGCACAGCCCACAAGGACGTCGGGCCTGGCCCTGGAGGTGGAGGCAACGGAATC
AACCCTGCCTACAGGCTTGAGGATGCCAATGAGGACACCATAGGGGTCCTGGTGCGCCTG
ATCACGGAGAAGAAAGAGAATGCAGCAGCCCTGGAGGAGCTGCTGAAGGAGTACCACAGC
ACACAGCTGGTGCAGACCAGCCACGGGCCTGTGCCCAGGCTGCCGCCCCGCCCCAGCACA
CCGCACGTCTGTCCGCACGGCCACCACCTCCACACTGTGCAGGGCCTAGCCTCACTCTCT
GGCTCCTGCTGCTCCCGTTGTAGCCAGAAGTGGCCCGAGGTGCTGCTGTCCCCTGAAGCT
GCAGCTGCCACCACTCCCACTCCCAGACTCCTGCCTAACCCAACCAAGGCTCCCAAGGCC
GGGGCCAAGGCAGGACGCCAGGGCGAGATCACCATCCTGTCTGTGGGCAGGTTCCGCGTG
GCCCGAATTCCTGAGCAGCGGACAAGTTCAGCGGCCTCAGAGGTGAAGACCATCACAGAG
GCTGGGCCCTCCGGAGGAGATCTCACTGACTTCCCACAACCTGACCTCCCCACTGAGCAG
CGGGCACTGCTGGGAAATGGTGGAAGTCATACTAAGTGGCCAAAGCCCCCACTAGAGAAG
GCTGAGGAGAACCGCTATGTGGTCCGGCTAAGTGAGAGCAACCTGGTCATC
>LaCi
CAGTGCCCACCCGGGGAGGAGCCCAACCTGGACCTGGGGCAGGGCTCCTTATGCAGGTCC
TGCCCCCTGGGCACCTTCTCAGCCTCGTGGGGCTCTAGCCCATGCCAGCCCCACTCCCGC
TGCAGCCTTCGAGGGAGGCTGGAGGCCCGGGCGGGCACAGTGACTCAAGACACACTATGT
GGAGACTGCCGGCCTGGGTGGTTTGCCCCTGCAGAGGTCCCCCCGGTTCCCTGCCAGCCG
TGCTCCTGGACACCGCTGGGTCCTCGCGGTTGTTACGGGCAGAGAAGGCGGAGCCGACGT
GGCGTGGAGGCGGCAGCCGGGGCCCGAGGCATGGGGGAGACGCGGCAGCCCGGGAACGGC
ACGCGGGCTGGCGGCCCCGAGGAGACGGCCGCCCCGTACGCAGTCATCGCCATCGTGCCC
GTCTTCTGCCTCATGGGGCTGCTGGGCATCCTGGTGTGTAACCTGCTCAAGCGGAAGGGC
TACCACTGCACCGCCAACAAGGAAGTCGGGCCCGGGCCTGGCGGCGGAGGCAGCGGGAAC
AACCCCGCCTATGGGGCTGACGATGCCAACGAGGACACCATCGGGGTCCTGGTGCGCCTG
ATCACAGAGAAGAAAGAGAATGCAGCGGCCCTGGAGGAGCTGCTGAAGGAGTACCACAGC
AAGCAGCTGGTACAAACCAGCCACGGACCTGTGCCCAGGCTGCCGCCCCCCCCCAGCATG
CCGTACATCTGTCCCCATCACCACCACCTCCACACCGTGCAGGGCCTGGCCTCGCTCTCT
GGCCTCTGCTGCTCCCGTTGTAACCAGAAGTGGCCCGAGGTGCTGCTGTCCCCTGAGGCT
GCGGCTGCTACCACTCCCACCTCCAGACTCCTGCCCAACCCGGCCAGGGCTCCCAAGGCC
GGGCCCAAGGCCGGACGCCAGGGCGAGATCACCATCTTGTCTGTGGGCAGGTTCCGCGTG
GCCCGAATTCCTGAGCAGCGGACAAATTCATGGGTCTCTGAGGTGAAGACCATCACGGAG
GTTGGGCCCTCAGTGGGTGACTTCACTGACTCCCCACAATCTGGCCTCCCCGCTGAGCAG
CGGGCACTACTGGGAAGTAGTGGAAGCCACACTAAGTGGACAAAGCCCCCAGCAGAGAAG
GCCGAGGAGAACCGCTATGTGATCCGGCTAAGTGAAAGCAACCTGGTCATC
>MyLu
CAGTGCCCACCCGGGGAGGAGCCCAACCTGGACCTGGGGCAGGGCACATTATGCAGGTCC
TGCCCCCTGGGCACCTTCTCAGCCTCGTGGGGCTCTAGCCCATGCCAGTCCCACTCCCGC
TGCAGCCTTCGAGGGAGGCTGGAGGCCCGGGCGGGCACAGTGACTCAAGACACACTATGT
GGAGACTGCCGGCCTGGGTGGTTTGCCCCTTCAGAGGTCCCCCGTGTTCCCTGTCAGCCG
TGCTCCTGGACACCTCTGGGTCCTCGCAGTTGTTATGAGCGGAGAAGGCGGACCCGGCGT
GGTGTGGCGGCGGCAGCAGGGGCCAGAGGCACCGGGGAGACTCGGCCGCCTGGGAACAGC
ACGCGGGCAGGCGGCCCTGAGGAGACGGCGGCCCCGTACGCAGTTATCGCCATCGTGCCC
ATCTTCTGCCTCATGGGGCTGCTGGGCATCCTGGTGTGTAACCTGCTCAAGCGGAAGGGC
TACCACTGCACTGCCAACAAGGAAGTCGGGCCCGGCCCTGGAGGTGGAGGCAGCGGGAAC
AACCCCGCCTACGGGGCTGAAGACGCCAACGAGGACACCATCGGGGTCCTGGTGCGCCTG
ATCACGGAGAAGAAAGAGAACGCAGCGGCCCTGGAGGAGCTGCTGAAGGAGTATCACAGC
AAACAGCTGGTACAAACCAGCCACCGGCCTGTGCCCAGGCTGCCGCCCAGACCCAGCATG
CCGTACATCTGCCCACACTACCACCACCTCCACACCGTGCAGGGCCTGGCCTCGCTCTCT
GGCGTCTGCTGCTCCCGTTGTAACCAGAAGTGGCCCGAGGTGCTGCTGTCCCCTGAAGCT
GCGGCCGCTACCACGCCCACTCCCAGATATCTGCCCAACCCAGCCAGGGCGCCCAAGGCC
GGGGCCAAGGCCGGACGCCAGGGCGAGATCACTATCTTGTCTGTGGGCAGGTTCCGCGTG
GCCCGAATTCCTGAGCAGCGGACAAATTCATGGGCCTCTGAGGTGAAGACCATCACGGAG
GTTGGGCCCTCAGTGGGTGATTTCACTGACTCCCCACAAGCTGGCCACCCCACTGAGCAG
CGGGCACTACTGGGAAGTAGTGGAAGCCATACTAAGTGGCCAAAGCCCCCAGCAGAGAAG
GCCGAGGAGAGCCGCTATGTGGTCCGGCTAAGTGAGAGCAACCTGGTCATC
>PhDi
CAGTGCCCGCCCGGGGAGGAGCCCGACCTGGACCCGGGGCAGGGCTCACTGTGCAGGTCC
TGCCCCCCGGGCACCTTCTCCGCCTCGTGGGGCTCCAGCCCATGCCAGCCCCACTCCCGC
TGCAGCCTTCGAGGGAGGCTGGAGGCCCGGGCGGGCTCAGCGATTCAAGACACACGATGT
GGAGACTGCCAGCCTGGGCGGTTTGCTCCTTCAGAGGTTCCCCGTGTTCCCTGCCAGCCA
TGCTTCCAGACACCTCTGGGTCCTCGTGGCTGTGACGAGCGGAGATGGCGGACCCGACGT
GGCGTGGAGGTGGCAGTGGGGGCCAGCAGCACCAGGGAGACACGGCAGCCTGGGAACGGC
ACGCGGGCCGGTGGCCCCGAGGAGACGGCCGCCCAGTACGCGGTCATCGCCATCGTGCCC
ATCTTCTGCCTCATGGGGCTGCTGGGCATCCTGGTGTGTAACCTGCTCAAGCGGAAGGGC
TACCACTGCACTGCCCACAAGGACGTCGGGCCCGGCCCTGGAGCTGGAGGCAGCGGGAAC
AGCGCCGCCTACCGGGCTGAGGATGCCAACGAGGACACCATCGGGGTCCTGGTGCGCTTG
ATCACGGAGAAAAAAGAGAACGCGGCGGCCCTGGAGGAGCTGCTGAAGGAGTATCACAGC
AGACAGCTGGTGCAGACCAGCCTCGGGCCTGCACCCAGGCTGCCGCCCCCTCCCAGCATG
CCGCACATCTGTCCGCATCGCCACCACCTCCACACCGTGCAGGGTCTGGCCTCACTCTCT
GGCCCTTGCTGCTCCCGTTGCAGCCAGAAGTGGCCCGAGGTGCTGCTGTCCCCTGAAGCT
GCAGCTGCCACCACTCCTGCTCCCAGACTCCTGCCCAACCCCACCAGGGCTCCCAAGGCC
GGGGCCAAGGCAGGACGCCAGGGCGAGATCACCATCTTGTCTGTGGGCAGGTTCCGCGTG
GCCCGGATTCCCGAGCAGCGGACAAACTCACTGGCCTCTGAGGTGAAGACCATCACGGAG
GCGGGGCCCTCGGGGGCTGATTTCACTGACTCCTCACAACCTGGCCCCCCTGCCGAGCAG
CGGGCCCTGCTGGGAAGTAGTGGAAGCCATACTAAGTGGCCGAAGCCCCCAGCAGAGAAG
GCTGAGGAGAACCGCTATGTGGTCCGGCTGAGTGAGAGCAACCTGGTCATC
>PtVa
CAGTGCCCACCTGGAGAGGAGCCCAACTGGGACCCAGGGCAGGGCACTTTATGCAGGTCC
TGCCCCCCAGGCACCTTCTCAACCTCGTGGGGCTCTAGCCCATGCCAGCCTCACTCCCGC
TGCAGCCCTCGAGGGAGGCTGGAGGCCCAGGCGGGCACAGTGACTCAAGACACACTATGT
GGAGACTGCCAGCCTGGGTGGTTTGCCCCTTCCGAGGTATCCCATGTTCCCTGTCAGCCA
TGTTCCTGGAAACCTCTGGGTACTCATGGCTGTTATGAGTGGGGGCGGCGAGCCCGACGT
GGCGTGGAGGTGGCAGCAGGGCCTAGTGGCACTGGGGAGACACAGCAACCTGGGAATGGT
ACACGGGCAGGCGGCCCCGAGGAGACAGCTGCCCAGTATGCGGTTATTGCCATCGTGCCT
ATCTTCTGCCTCATGGGACTGCTGGGCATCCTGGTGTGTAACCTGCTCAAGCGGAAGGGC
TACCACTGCACTGCCCACAAGGAAGTCGGGCCTGGTCCTGGAGGTGGAGGCAGCGGGATC
AATCCTGCCTACCGGCTTGAGGACGCCAATGAGGACACCATCGGGGTCCTGGTGCGCCTG
ATCACAGAGAAGAAAGAGAATGCGGCAGCCCTGGAGGAGTTGCTGAAAGAGTATCACAGC
AAACAGCTGATACAGACCAACCACAGGCCTATGCCCAGGCTGCCGCCCCTCCCCAACATG
CCGCACATCTGTCCGCAGGACCACCATCTCCACACCGTGCAGGGCCTAGCCTCACTCTCT
GGCCCCTGCTGCTCCCGTTGTAGCCAGAAGTGGCCTGAGGTGCTGCTGTCTCCTGAAGCT
GCAGCTGCCACTACTCCCACTCCTAGACCCCTGCCCAACCTGGCCAGGGCTCCCAGGGCC
AGCACCAAGGCAGGACGCCAGGGCGAGATCACCATCTTGTCTGTGGGCAGGTTCCGCGTG
GCCCGAATTCCTGAGCAGCGGACAAGTTCACTGGCCTCTGAGGTGAAGACCATCACGGAG
GCTGGACCTTCAGGGGGTGATCTCACTGACTCCCCACAACCTGGCTTCCCCACTGAGCAG
CAAGCACTGCTGGGAAGTGGTGGAAGCCATACTAAGTGGCCAAAGCCCCTTGCAGAGAAG
GCCGAGGAGAACCGCTATGTGGTCCGGCTTAGTGAGAGCAACCTGGTCATC
>RhFe
CAGTGCCCGCCCGGGGAGGAGCCCAACTTGGACCCGGGGCAGGGCACACTATGCAGGTCC
TGCCCCCCGGGCACCTTCTCAACCTCCTGGGGCTCTAGCCCATGCCAGCCCCACTCCCGC
TGCAGCCCTCGAGGGAGGCTGGAGGCCCAGGCGGGCACAGTGACACGAGACACACTATGT
GGAGACTGCCAGCCTGGGTGGTTTGCCCCCTCAGAGGTCCCCCGCGTTCCCTGTCAGCCG
TGCCCCTGGATGCCTCTGGGTACTCGTGCTTGTCATGAGCGGGTGCAGCGGGCCCGACGC
GGTGTGGCGGTGGCAGCAGGGGCTGGCAGCACCGAGGAGACCCGGCAGCCCGGGAACGGC
ACACGGGCGGGTGGACCCGAGGAGACGGCTGCCCAGTACGCGGTTATTGCCATCGTGCCT
GTTTTCTGCCTCATGGGGCTGCTGGGCATCCTGGTGTGTAACCTGCTCAAGCGGAAGGGC
TACCACTGCACAGCCCACAAGGACGTCGGGCCTGGCCCTGGAGGTGGAGGCAACGGGATC
AACCCTGCATATCGGCTTGAGGATGCCAATGAGGACACCATAGGGGTCCTGGTGCGTCTG
ATCACTGAGAAGAAAGAGAATGCAGCAGCCCTGGAGGAGTTGCTGAAGGAGTACCACAGC
ACACAGCTGGTGCAGACCAGCCACGGGCCTGTGCCCAGGCTGCCGCCCCGCCCCAGCATG
CCACACATCTGTCCGCATGGCCACCACCTCCACACTGTGCAGGGCCTGGCCTCGCTCTCT
GGCCCCTGCTGCTCCCGTTGCAGCCAGAAGTGGCCCGAGGTGCTGCTGTCCCCTGAAGCC
GCAGCTGCCACCACTCCCACTCCCAGACTCCTGTCCAACCCGGCCAAGGGTCCCAAGGCC
GGCGCCAAGGCAGGACGCCAGGGCGAGATCACCATCTTGTCTGTGGGCAGGTTCCGCGTG
GCCCGAATTCCTGAGCAGCGAATAAGTTCCGCGGCGTCTGAGGTGAAGACCATCACAGAG
GCCGGGCCCTCAGGGGGTGAGCTCACTGACTTCCCACCGCCTGACCTCCCTCCCGAGCAG
CGGACACTGCTGGGCAATGCTGGAAGTCACACGAAGTGGCCGAAGCCCCCGTTAGAGAAG
GCTGAGGAGAACCGCTATGTGGTCCGGCTAAGTGAGAGCAACCTGGTCATC
>RoAe
CAGTGCCCACCTGGAGAGGAGCCCAGCTGGGATCCAGGGCAGGGCACATTATGCAGGTCC
TGCCCCCCAGGCACCTTCTCAACCTCGTGGGGCTCTAGCCCATGCCAGCCTCACTCCCGC
TGCAGCCCTCGAGGGAGGCTGGAGGCCCAGGCGGGCACAGTGACTCAAGACACACTATGT
GGAGACTGCCAGCCTGGGTGGTTTGCCCCTTCCAAGGTACCCTATGTTCCCTGTCAGCCA
TGTTCCTGGAAACCTCTGGGTACTCATGGCTGTTACGAGTGGGGGCGGCGAGCCCGACGT
GGTGTGGAGGTGGCAGCAGGGCCTAGTGGCACTGGGGAGACACAGCAGCCTGGGAATGGC
ACACGGGCAGGCGGCCCCGAGGAGACAGCTGCCCAGTATGCGGTTATTGCCATCGTGCCT
ATCTTCTGCCTCATGGGGCTGCTGGGCATCCTGGTGTGTAACCTGCTCAAGCGGAAGGGC
TACCACTGCACGGCCCACAAGGAAGTCGGGCCTGGTCCTGGAGGTGGAGGCAGCGGGATC
AACCCTGCCTACCGGCTTGAGGACGCCAATGAGGACACCATCGGGGTCCTGGTGCGCCTG
ATCACAGAGAAGAAAGAGAATGCGGCAGCCCTGGAGGAGTTGCTGAAAGAGTATCACAGC
AAACAGCTGATACAGACCAGCCAGGGGCCTATGCCCAGGCTGCCGCCCCTCCCCAACATG
CCGCACATCTGTCCGCAGGACCACCATCTCCACACCGTGCAGGGCCTGGCCTCACTCTCT
GGCCCCTGCTGCTCCCGTTGTAGCCAGAAGTGGCCCGAGGTGCTGCTGTCTCCTGAAGCT
GCAGCTGCCACCACTCCCACTCCTGGACCCCTTCCCAACCTGGCCAGGGCTCCCAGGGCC
AGCACCAAGGGAGGACGCCAGGGCGAGATCACCATCTTGTCTGTGGGCAGGTTCCGCGTG
GCCCGAATTCCTGAGCAACGGACAAATTCACTGGCCTCTGAGGTGAAGACCATTACAGAG
GCTGGACCTTCAGGGGGTGATCTCACCGACTCCCCACAACCTGGCCTCCTCACTGAGCAG
CAGGCACTGCTGGAAAGTGGTGGAAGCCATACTAAGTGGCCAAAGCCCCTTGCAGAGAAG
GCTGAGGAGAACCGCTATGTGGTTCGGCTAAGTGAGAGCAACCTCGTCATC
