# Supplementary material for: Positively selected genes in the hoary bat (Lasiurus cinereus) lineage: prominence of thymus expression, immune and metabolic function, and regions of ancient synteny
Source: PeerJ. 2022 Mar 17;10:e13130. doi: 10.7717/peerj.13130 (PMC8934532; doi:10.7717/peerj.13130)
Supplement: Supplemental Information 3 — Initially tested orthogroups that have been edge-trimmed as described in the Methods. [file peerj-10-13130-s003.zip › original.trimmed/trimmed-OG0002242.fas]

>EpFu
GAAGCCCTGGCCTCATCCCTCTTCCTCCAGCACCACCAGTTCATGTGCTCTGAGTGCGGC
AGCCTCTACAACACCCTGGAGGAGGTCATCTCACACCAGGATCAGCATGTGCCCACTGTC
ACAGAGGAGGAGGCACTGACCACCCAGGACGCTGGCCTGGAGCCAGAGCTGGTGCCAGGT
CCTGAGGATGGGCCTTTCCAGTGTGGTGAGTGCAGCCAGCTCATCCTCTCCCGTGGTGAG
CTCCTGGCCCACCAGGACTCCCACCTGCAGGCGTCTGCAAGCCAGATCCAGTACCAGTGT
GGGGACTGCCAGGAGCTGTTCCCCTTGCCTGAGCTGTGGGTGGCTCATCGGAAGGCCCAG
CACCTTTCTACTGCAGCGGCCGGACCACCAGTGCCTCCCCCGCCCCCTCCCTCAGCACCA
CCACCTCAGTCTCCTGCTCCACCTGGAGTCAAGATGGAGCCCTACGAGTGTCCTGAATGC
TGCACCCTCTGTGCCACCCCTGAGGAATTCTTGGAGCATCAAGGCACCCACTTTGACTCC
CTAGAGAAAGAGGAATGCAATGGGCTAGAAGATGAGGATGAAGAAGATGATGAGGAGGAG
GAGGAGGAGGCGTTGGCCTCAGAGGTTGGTGACAGTGCTATAGAGGGCGACAAGTCCACA
GATGCCCGGACCCAGAACTGTGGAGATTGTCCCCAGCACTGGACCTCCGCAGAGGCACGC
CGACGACACCGGCGTGCATCCCATGGCCCAGCATCAACAACCCACCCCTTCCGCTGCAGC
CAGTGCCAACGCAGCTTCAGCTCAGCAAACCGGCTGCTGGCTCATGGGCGGGCCCATGTC
GGGGGCACACACGAGTGTACCACCTGCTTCAAGGTCTTCAAGAAAGCAGCTTCACTGGAA
CAGCACCTGCGGCTGCACCGCGGGGAAGCCCGCTACCTCTGCGTGGACTGTGGCCGTGGC
TTCAGCACAGAACTCACCCTGGTGGCCCACCGGCGGGCCCACACCGCCAACCCATTGCAT
CGCTGCCGCTGCGGCAAGACATTCAGCAACATGACCAAGTTTCTCTACCACAGGCGCACC
CACGCCGGCAAGAGTGGGGTGCCCCCCCTCACAGCAGGAGCCTCCCTGACTCCAGCGGAG
CCCATGCCCCCGCCACCGCCCCCTACCCCACCTGCCCAGCTGCCCTGCCCACAGTGCTCT
AAGTCCTTCGCCTCAGCCTCCCGCCTCTCTCGGCACCGGCGCACAGTCCATGGGCCCCCT
GAGCGGCGACACTGCTGCGGGGTTTGTGGCAAGGGATTCAAGAAGCTGGTCCATGTGCAC
AACCACCTGCGGACACACACGGGCGAGAGGCCCTTCCAATGCCACTCCTGTGGCAAGACC
TTTGCTTCTCTGGCCAATCTCAGCCGCCACCAGTTGACCCACACAGGCGTGCGTCCCTAC
CAGTGCCTGGACTGTGGTAAGCGCTTCACACAGAGCTCCAACCTGCAGCAGCATCGGAGG
CTGCACCTGCGGCCAGTGGCCTTCGCTCGAGCACCCCGCCTCCCCATCACTGGTCTCTAC
AACAAGAGCCCCTACTACTGCGGGACGTGCGGCCGCTGGTTCCGTGCCATGGCAGGCCAG
ACTATCATGTGCACTGAGCTCGGGGAGACCATCGCCATCATCGAGACATCCCAGCCGCTG
GCACTTGAGGACACACTGCAGCTGTGCCAGGCGGCACTGGGGGCCAGTGAAGCGAGCGGG
CTGTTGCAATTGGACACGGCCTTC
>HiAr
GAGGCACTTGCCTCATCCCTCTTCTTCCAGCACCACCAGTTCATGTGCTCTGAGTGTGGT
AGCCTGTACAACACACTGGAGGAAGTCATCTCACACCAGGAGCAGCATGTGCCCACTGTC
ACAGAGGAGGAGGCGCTGACCACCCAGGATGCTGGCCTGGAGCCAGAGCTAGTGCCAGGT
GCTGAGGATGGGCCTTTCCAGTGTGGTGAGTGCAACCAGCTCATTCTCTCCCATGGTGAG
CTCCTGGCCCACCAGGACGCCCATCTCCGGGAGTCTGCAAGCCAGATCCAGTACCAGTGT
GGGGACTGTCAGGAGCTGTTCCCCTCACCTGAGCTGTGGGTAGCTCATCGAAAGGCCCAG
CACCTTTCTACTACAGCAGCCGAACCACCAACACCATCCCCTCTGCCTCCTCCAACACCA
CCACCTCCACCCCCTGCTCCACCCGAAGTCCAGATGGAACCCTATGAGTGTCCTGAGTGC
TGCACCCTCTGTGCCACCCCTGAGGAGTTCCTGGAGCATCAAGGCACCCATTTTGACTCC
CTAGAGAAAGAGGAGCGCAATGGGCTAGAGGAGGAGGAAGAGGAGGATGAAGACGAGGAG
GAAGAGGAGGCAGTGGCTGCAGAGCTTGGTGGTGATGCTGTGGGAGATGGCAAAACCACA
GCCGGCTGGGCTCAAGGCTGTGGGGATTATCCCCAGCACTGGACCTCGGCAGGGGCGCGC
CGGAGACACCGGTTGGCATCCCGAGCCACAGCGTCAACGACCCACCCCTTCCGCTGCAGC
CAGTGCCAGCGCAGCTTCAGCTCAGCAAACCGGCTACTGGCTCACGGGCGAGCACACGTT
GGTGGCACCCACGAGTGTCCAACATGCTTCAAGGTCTTCAAAAAACCAGCCTCGCTGGAG
CAGCACCTGCGGCTGCACCGTGGCGAAGCCCGCTACCTCTGCGTGGACTGTGGTCGTGGC
TTCAGCACAGAACTCACGCTGGTGGCGCACCGGCGGGCCCACACCAGCAACCCACTGCAT
CGCTGCCGCTGCGGCAAGACATTCAGCAACATGACCAAGTTCCTCTACCACCGGCGTACC
CATGCAGGCAAGAGCGGGGCACCCCCCACCACCGCAGCGGCCTCCCCCACACCAACCGAA
CCCCCNNNNNNNNNNNNNNNNNNNNNNNNNNCCGCCCAGCTGCCCTGCCCACAGTGCTCC
AAGTCCTTCTCCTCCGCCTCCCGCCTCTCCCGGCACCGACGCACAGTCCACGGGCCCCCC
GAGCGGCGACACTGCTGCGGGGTTTGTGGTAAGGGCTTCAAGAAGCTGGTCCACGTGCAC
AACCACCTGCGGACCCACACGGGCGAAAGGCCCTTCCAGTGCCACTCCTGTGGCAAGACC
TTTGCTTCTCTGGCCAACCTCAGCCGCCATCAGCTGACCCACACAGGCGTGCGTCCCTAC
CAGTGCCTGGACTGTGGCAAGCGCTTCACACAGAGCTCCAACCTGCAGCAGCACCGGAGG
CTGCACCTGCGACCGGTGGCCTTTGCTCGCGCTCCCCGCCTCCCCATCACGGGTCTCTAC
AACAAGAGCCCCTACTACTGCGGAACCTGCGGCCGCTGGTTCCGCGCAATGGCTGGTCAG
ACTATCATGTGCACTGAACTTGGGGAAACCATCGCCATCATCGAGACATCCCAGCCACTG
GCCCTTGAGGACACACTGCAGCTGTGCCAGGCGGCACTGGGGGCCAGTGAAGCGAGCGGG
CTGTTGCAGTTGGACACGGCCTTC
>LaCi
GAAGCCCTTGCCTCATCCCTCTTTTTCCAGCACCACCAGTTCATGTGCTCTGAGTGTGGC
AGCCTCTACAACACACTGGAGGAGGTCATCTCACACCAGGATCAGCATGCGCCCACTGTC
ACAGAGGAGGAGGCGCTGACCACCCAGAGTGCTGGCCCAGAGCCAGAGCTAGTGCCAGGT
ACTGAGGATGGGCCTTTCCAGTGTGGTGAGTGCAGCCAGCTCATCCTCTCCCGTGGTGAA
CTCTTGACCCACCAGGACTCCCACCTGCAGGCGTCTTCGAGCCAGATCCAGTACCAGTGT
GGGGACTGCCAGGAGCTGTTCCCCTTGCCTGAGCTGTGGGTGGCTCATCGGAAGGCCCAG
CACCTTTCTACTGCAGCAGCTGGACCACCAGTGNNNNNNNNNNNNNNNNNNNNNNNNNNN
NNNNNNNNNNNNNNNNNNNNNNNNGGAGTCAAGATGGAGCCCTATGAATGTCCTGAATGC
TGTACCCTCTGTGCCACCCCTGAAGAATTCTTGGAGCATCAAGGCACCCACTTTGACTCC
CTAGAGAAAGAGGAATGCAATGGGCTANNNNNNNNNNNNNNNNNNNNNNNNNNNNNNNNN
NNNNNNNNAGCGTTGGCCTCAGAGATTGGTGACAGTGTTATAGAGGGCGACAAGTCCACA
GATGCCCGGACCCAGAACTGTGGAGATTGTCCCCAACACTGGACCTCAGCAGGGGCACAC
CGAGGACACCGGCGTGCATCCCATGGCCCACCATCAACAACCCACCCCTTCCGCTGCAGC
CAGTGCCAACGCAGCTTCAGCTCAGCAAATCGGCTGCTGGCTCATGGGCGGGCCCATGTT
GGTGGCACGCACGAGTGTAACACCTGCTTCAGGGTCTTCAAGAAAGCAGCTTCATTGGAA
CAGCATCTGCGGCTGCACCGTGGGGAAGCCCGCTACCTCTGTGTAGACTGTGGCCGTGGC
TTCAGCACAGAACTCACCTTGGTGGCCCACCGGCGGGCCCACACCGCCAACCCATTGCAT
CGCTGCCGCTGTGGCAAGACATTCAGCAACATGACCAAGTTTCTCTACCACAGGCGCACC
CACGCCGGAAAGAGTGGGGTGCCCCCCCTCACAGCAGGAGCCTCCCCGACTCCAGCTGAG
CCCATTCCCCCGCCACCGCCCTCTACCCCACCTGCCCAGCTGCCCTGCCCACAGTGCTCT
AAGTCCTTCGCCTCAGCCTCCCGCCTCTCTCGGCACCGGCGTACAGTCCATGGGCCCCCT
GAGCGGCGACACTGCTGCGGGGTTTGTGGCAAGGGATTCAAGAAGTTGGTCCATGTGCAC
AACCACCTGCGGACCCACACGGGCGAGAGGCCCTTCCAGTGCCACTCCTGTGGCAAGACC
TTTGCTTCTCTGGCCAATCTCAGCCGCCACCAATTGACCCACACAGGCGTGCGTCCCTAC
CAATGCCTGGACTGTGGTAAGCGCTTCACACAGAGCTCCAACCTGCAGCAGCATCGGAGG
CTGCATCTGCGGCCAATGGCCTTCGCTCGAGCACCCCACCTCCCCATCACTGGTCTCTAC
AACAAGAGCCCCTACTACTGCGGGACATGTGGCCGCTGGTTCCGTGCCATGGCAGGCCAG
ACTATCATGTGCACTGAGCTCGGGGAGACCATCGCCATCATTGAGACATCCCAGCCGCTG
GCACTTGAGGACACACTGCAGCTGTGCCAGGCGGCACTGGGGGCCAGTGAAGCGAGCGGG
CTGTTGCAATTGGACACGGCCTTC
>MyLu
GAGGCCCTTGCCTCATCCCTCTTTTTCCAGCACCACCAGTTCATGTGCTCCGAGTGTGGC
AGCCTCTACAACACACTGGAGGAAGTCATCTCACACCAGGATCAGCATGTGCCCACTGTC
ACAGAGGAGGAGGCACTGACCACCCAGGACGCTGGCCTGGAGCCAGAGCTAGTGCCAGGT
ACGGAGGATGGGCCTTTCCAGTGTGGTGACTGCAGCCAGCTCATCCTCTCCCGTGGTGAG
CTCCTTGCCCACCAGGACTCCCACCTGCAGGCGTCTGCAAGCCAGATCCAGTACCAGTGT
GGAGACTGCCAGGAGCTGTTCCCCTCGCCTGAGCTGTGGGTGGCTCATCGGAAGGCCCAG
CACCTTTCTACTGCAGCAGCCAGGCCACCAGTGCCTCCCCCGCCCCCTCCCTCAGCACCA
CCACCTCAATCTCCTGCTCCACCTGGAGTCAAGATGGAGCCCTATGAGTGTCCTGAATGC
TGTACCCTCTGTGCCACCCCTGAGGAATTCTTGGAACATCAAGGCACCCACTTTGACTCC
CTAGAGAAAGAGGAATGCAATGGGCTAGAAGATGAGGATGAAGAAGATGATGAGGAGGAG
GAGGAGGAGGCGTTGGCCTCAGAGGTTGGTGACAACGCTATAGAGGGCGACAAGTCCACA
GATACCCGGACCCAGAACTGTGGGGATTGTCCCCAACACTGGACCTCAGCAGGGGCACGC
CGACGACACCGGCGGGCATCCCATGGTCCAGCATCAACAACCCACCCCTTCCGCTGCAGC
CAGTGCCAACGCAGCTTCAGCTCAGCAAACCGGCTGCTGGCTCATGGGCGGGCCCATGTT
GGTGGCACACACGAGTGTACCACCTGCTTCAAGGTCTTCAAGAAAGCATCCTCATTGGAG
CAGCACCTGCGACTGCACCGAGGGGAAGCCCGCTACCTCTGCGTGGACTGTGGCCGTGGC
TTCAGCACAGAACTCACTTTGGTGGCCCACCGGCGGGCCCACACCTCCAACCCATTGCAT
CGCTGCCGCTGTGGCAAGACATTCAGCAACATGACCAAGTTTCTCTACCACAGGCGCACC
CACGCCGGCAAGAGTGGAGTGCCCCCCCTCACACCAGGAGCCTCCCTGACTCCAGCTGAG
CCCATGCCCCCACCACCGCCCCCTACCCCGCCTGCCCAGCTGCCCTGCCCACAGTGCTCG
AAGTCCTTCGCCTCAGCCTCCCGCCTCTCTCGGCACCGGCGAACAGTCCATGGGCCCCCT
GAGCGACGACACTGCTGCGGGGTTTGTGGCAAGGGCTTTAAGAAGCTGGTCCATGTGCAC
AACCACCTGCGGACACACACGGGCGAGAGGCCCTTCCAATGCCACTCCTGTGGCAAGACC
TTTGCTTCTCTGGCCAATCTCAGCCGCCACCAATTGACCCACACAGGGGTGCGTCCCTAC
CAATGCCTGGACTGTGGTAAGCGCTTCACACAGAGCTCCAACCTGCAGCAGCATCGGAGG
CTGCACCTGCGGCCAGTGGCCTTCGCTCGAGCACCCCGCCTCCCCATCACTGGTCTCTAC
AACAAGAGCCCCTACTGCTGCGGGACATGTGGCCGCTGGTTCCGTGCCATGGCAGGCCAG
ACTATCATGTGCACTGAGCTCGGGGAGACCATCGCCATCATCGAGACATCCCAGCCGCTG
GCACTTGAGGACACACTGCAGCTGTGCCAGGCGGCACTGGGGGCCAGTGAAGCGAGCGGG
CTGTTGCAGTTGGACACGGCCTTC
>PhDi
GAGGCCCTTGCCTCATCCCTCTTTTTCCAGCACCACCAATTCATGTGCTCTGAGTGTGGC
AACCTCTACAACACACTGGAGGAAGTCATCTCACACCAGGAGCAGCATGTACCCATTGTC
ACAGAGGAGGAGGCGCTGACCACCCAGGATGCTGGCCTGGAGCCGGAGCTAGTGCCAGGT
ACTGAGGATGGGCCTTTCCAGTGTGGCGAATGCAGCCAGCTCATCCTCTCCCATGGTGAG
CTCCTGGCCCACCAGGACACCCACCTCCAGGAGTCTACAAGCCAGATCCAGTACCAGTGT
GGGGACTGCCAGGAGCTGTTCCCCTCACCTGAATTGTGGGTGGCTCATCGGAAGGCCCAG
CACCTTTCTACTGCAGCAGCTGGACCACCAGTGCCGCCACCTCCCCCTCCTCCAGCACCA
CCACCTCCGCCCCCTGATCCACCTGGAGTCAAGATGGAGCCCTACGAGTGTCCTGAGTGC
TGTACCCTCTGTGCCACCCCTGAGGAGTTTTTGGAGCATCAGGGAACCCACTTTGATTCC
CTAGAGAAAGAGGAATGCAATGGCCTAGAAGATGAGGAGGATGAAGAAGATGATGAAACA
GAGGAGGAAGGGTTGACAGCAGAGGTTGGTGATGATGCTATAGAAGGCAACAAGTCCACA
GCCAGCCAGGCCCAGAGCTGTGGGGATTATCACCAACACTGGACCTCAGCAGGGGCACGC
CGGCAACACCGGCGGGCATCCCATGGCCCAGGGTCAACAACCCATCCCTTCAGCTGCAGC
CAGTGCCAGCGCTGCTTTAGCTCAGCAAACCGGCTGCTGGCTCATGGGCGGGCCCATGTT
GGTGGCACACACGAGTGTACCACCTGCTTCAAGGTCTTCAAGAAAGCAGCCTCCCTGGAG
CAGCACCTGCGGCTGCACCGTGGGGAAGCCCGCTATCTCTGTGTGGACTGTGGTCGCGGC
TTCAGCACAGAACTCACATTGGTGGCCCACCGGCGGGCCCATACCGCCAACCCATTGCAT
CGGTGCCGCTGTGGCAAGACATTCAGCAACATGACCAAGTTTCTCTACCATAGGCGCACC
CACGCCGGCAAGAGCGGGGCGCCTCCTGCCACCGCAGCAGCCTCCCTAGCTCCAGCTGAG
CCCGTGCCCCCGCCACTGCCCCCTACCCCGCCTGCCCAGCTGCCCTGTCCACAATGCTCC
AAGTCTTTTGCCTCAGCCTCCCGCCTTTCCCGGCACCGGCGCACGGTCCACGGGCCCCCC
GAGCGGCGACACTGCTGCGGGGTTTGCGGCAAGGGCTTCAAGAAGCTGGTCCATGTGCAC
AACCACCTACGGACACACACGGGCGAGAGGCCCTTCCAGTGCCACTCCTGTGGCAAGACC
TTTGCTTCTCTGGCCAATCTCAGCCGCCACCAACTGACCCACACAGGGGTGCGTCCCTAC
CAATGTCTAGACTGTGGCAAACGGTTTACACAGAGCTCCAACCTGCAGCAGCATCGGAGG
CTGCACCTGCGGCCAGTGGCCTTCGCTCGTGCCCCCCGCCTCCCCATCACTGGTCTCTAC
AACAAGAGCCCCTACTACTGTGGGACATGCGGCCGCTGGTTCCGCGCCATGGCAGGCCAG
ACTATCATGTGCACTGAACTTGGGGAGACCATCGCCATCATCGAGACATCCCAGCCACTG
GCACTTGAGGACACACTGCAGCTGTGCCAGGCAGCACTGGGAGCCAGCGAAGCGAGTGGG
CTGTTGCAATTGGACACGGCCTTC
>PtVa
GAGGCCCTTGCCTCATCCCTCTTCTTCCAGCACCACCAGTTCATGTGCTCTGAGTGTGGC
AGCCTCTATAACACTCTGGAGGAAGTCATCTCACACCAGGAGCAGCATGTGCCCACTGGC
ACAGAGGAGGAGGCGCTGACTACCCTGGACACTGGCCTGGAGCCAGAACTAATGCCAGGT
ACTGAGGATGGGCCTTTCCAGTGTGGTGAGTGCAGCCAGCTCATCCTTTCCCGCTGCGAG
CTCCTGGCCCACCAGGACACCCACCTCCGGGAGTCTGCAAGCCAGATCCAGTACCAGTGT
GGGGACTGCCAGGAGCTATTCCCCTCGCCCGAGCTGTGGGTGGCTCATAGAAAAGCCCAT
CACCTTCCCAGTGCAGCAGCCGAACCACCAGTGCCGCCTCCTCTGCCTCCCCCAACACCA
CCACCTCCACCCCCTGCTCCACCCGAAGTCAGGATGGAGCCATATGAGTGTCCTGAGTGT
TGTACCCTCTGTGCCACCCCTGAGGAGTTCTTGGAGCACCAAGGCACCCACTTTGACTCC
CTAGAGAAAGAGGAGTGCAATGGCCTAGAGGAGGAGGATGAAGATGATGAAGAGGAGGAC
GAGGAGTCAGCAGCGGTGGCAGAGGTTGGTGGCAGTACTGTGGGAGGTGACAAGTCCATG
GCCGGCTGGGCCCAGGGCTGTGGAGATTGTCCTCAACACTGGACTTCAGCAGGGGCGCGC
CGGCGACACCGGCGGACATCCCGTGCCTCAGCATCAACGGCCCACCCCTTCCGCTGTAGC
CAGTGCCAGCGCAGCTTTAGCTCAGCAAACCGGCTGCTGGCTCATGGGCGGGCCCATGTT
GGTGGCACACACGAGTGTCCAACCTGCTTCAAGGTCTTCAAAAAAGCAGCTTCACTGGAG
CAGCACCTGCGGCTGCACCGTGGGGAAGCCCGCTACCTCTGCATGGACTGTGGTCGTGGC
TTCAGCACAGAACTCACGTTGGTGGCCCACCGGCGGGCCCACACCGCCAACCCATTGCAT
CGCTGCCGCTGCGGCAAGACATTCAGCAACATGACCAAGTTCCTCTACCACCGGCGCACC
CATGCAGGCAAGAGCGGGGCGCCCCCCACTGCAGCAGCAGCCTCCCCAGCTCCAGCCAAG
CCCCCACCCCCGCCTCCACCCCCAGCTCCTCCTGCCCAGCTACCTTGCCCTCAGTGCTCC
AAGTCCTTTGCCTCAGCCTCCCGCCTCTCCCGGCACCGGCGTACAGTTCACGGGCCCCCT
GAGCGGCGACACTGCTGCGGGGTTTGCGGCAAGGGCTTCAAGAAGCTGGTCCATGTGCAC
AACCACCTGCGGACACACACAGGCGAGAGGCCCTTCCAGTGCCACTCCTGTGGCAAGACC
TTTGCTTCTCTGGCCAACCTCAGCCGCCACCAGCTGACCCACACAGGCGTGCGTCCCTAC
CAGTGCCTGGACTGTGGCAAGCGCTTCACCCAGAGCTCTAACCTGCAGCAGCACCGGAGG
CTGCACTTGCGGCCGGTGGCCTTCGCCCGCGCACCCCGTCTCCCCATTACTGGTCTCTAC
AACAAGAGCCCCTACTACTGCGGGACCTGCGGCCGCTGGTTCCGAGCCATGGCGGGCCAG
ACTATCATGTGCACCGAGCTCGGGGAGACCATCGCCATCATCGAGACGTCCCAGCCACTG
GCACTTGAAGACACGCTGCAGCTGTGCCAGGCAGCACTGGGGGCCAGTGAAGCAAGTGGG
CTGCTGCAGTTGGACACAGCCTTT
>RhFe
GAGGCCCTTGCCTCATCCCTCTTCTTCCAGCACCACCAGTTCATGTGCTCTGAGTGTGGC
AGCCTCTATAACACACTGGAGGAAGTCATCTCACACCAGGAGCAGCACGTGCCCACTGTC
ACCGAGGAGGAGGCGCTGACCACCCCGGATGCTGGCCTGGAGCCAGAGCTAGTGCCAGGT
GCTGCGGATGGGCCCTTCCAGTGTGGTGAGTGCAGCCAGCTCATCCTCTCCCATGGTGAG
CTCCTGGCCCACCAGGACGCCCACCTCCGGGAGTCTGCAAGCCAGATCCAGTACCAGTGT
GGGGACTGCCAGGAGCTGTTCCCCTCACCAGAACTGTGGGTAGCTCATCGAAAGGCCCAG
CACCTTTCCACTGCAGCAGCCGAAGCGCCAGTGCCACCCCCTCTGCCTCCCCCAACACCA
CCACCTCCACCCCCTGCTCCACCGGAAGTCCAGATGGAGCCCTACGAGTGTCCTGAGTGC
TGCACCCTCTGTGCCACCCCTGAGGAGTTCTTGGAACATCAAGGCACCCACTTTGACTCC
CTAGAGAAAGAGGAACGGAATGGGCTGGAGGAGGAGGAAGAAGAGGATGAAGAGGAGGAG
GAAGAGGAGGCAGCACCTGCAGAGCTTGGTGGCGATAGTGTGGGAGGCGGCAAGACCGCA
GCTGGCTGGGCCCAGGGCTGTGAGGATTATCCCCAGCACTGGGCCTCGGCAGGGGCGCGC
CGCAGACACCGGTTGGCATCCCGAGCCTCCGCGTCAACCACCCACCCCTTCCGCTGCAGC
CAGTGCCAGCGCAGCTTCAGCTCCGCAAACCGGCTGCTGGCTCACGGGCGGGCACACGTC
GGTGGCACCCACGAATGTCCAACCTGCTTCAAGGTCTTCAAAAAAGCAGCCTCACTGGAG
CAGCATCTGCGGCTGCACCGTGGCGAAGCCCGCTACCTCTGCGTGGACTGTGGTCGCGGC
TTCAGCACAGAACTCACGCTGGTGGCGCACCGGCGGGCCCACACCAGCAACCCACTGCAT
CGCTGCCGCTGCGGCAAGACATTCAGCAACATGACCAAGTTCCTCTACCACCGGCGTACC
CACGCAGGCAAGAGCGGGGCGCCCCCCACCACAGCAGGGGCCTCCCCGGCTGGTGCCGAG
CCTCCACCCCCGCCCCCGCCCCCCGCCCCGCCCACCCAGCTGCCCTGCCCACAGTGCTCC
AAATCCTTCTCCTCCACCTCGCGCCTCTCCCGGCACCGACGCACAGTGCATGGACCCCCC
GAGCGGCGACACTGCTGCGGGGTTTGTGGCAAGGGCTTCAAGAAGCTGGTCCACGTGCAC
AACCACTTGCGGACGCACACGGGCGAGAGGCCCTTCCAGTGCCACTCCTGTGGCAAGACC
TTTGCTTCTCTGGCCAACCTCAGCCGCCACCAGCTGACCCACACGGGCGTGCGTCCCTAC
CAGTGCCTGGACTGTGGCAAGCGCTTCACGCAGAGCTCCAACCTGCAGCAGCACCGGAGG
CTGCACCTGCGGCCGGTGGCCTTCGCCCGCGCGCCCCGCCTCCCCATCACCGGTCTCTAC
AACAAGAGCCCCTACTACTGCGGGACCTGCGGCCGCTGGTTCCGCGCCATGGCTGGTCAG
ACTATCATGTGCACCGAGCTTGGGGAGACCATCGCCATCATCGAGACGTCCCAGCCACTG
GCCCTTGAGGACACGCTGCAGCTGTGCCAGGCAGCACTGGGGGCCAGTGAAGCCAGCGGG
CTGTTGCAGTTGGACACGGCCTTC
>RoAe
GAGGCCCTTGCCTCATCCCTCTTCTTCCAGCACCACCAGTTCATGTGCTCTGAGTGTGGC
AGCCTCTATAACACACTGGAGGAAGTCATCTCACACCAGGAGCAGCATGTGCCCACTGGC
ACAGAGGAGGAGGCGCTGACAACCCCGGATACTGGCCTGGAGCCGGAACTAGTGCCAGGT
ACTGAGGATGGGCCTTTCCAGTGTGGTGAGTGCAGCCAGCTCATCCTCTCCCGCTGCGAG
CTCCTGGCCCACCAGGACACCCACCTCCGGGAGTCTGCAAGCCAGATCCAGTACCAGTGT
GGGGACTGCCAGGAGCTATTCCCCTCGCCTGAGCTGTGGGTGGCTCATAGAAAAGCCCAT
CACCTTCCCAGTGCAGCAGCCGAACTACCAGTGCCGCCTCCTCTGCCTCCCCCAACACCA
CCACCTCCACCCCCTGCTCCACCCGAAGTCAGGATGGAGCCATATGAGTGTCCTGAGTGT
TGTACCCTCTGTGCCACCCCTGAGGAGTTCTTGGAGCACCAAGGCACCCACTTTGACTCT
CTAGAGAAAGAGGAGTGCAATGGACTAGAAGAGGAGGATGAAGATGTTGAAGAGGAGGAC
GAAGAGTCAGCAGCGGTGGCAGAGGTTGGTGGCAGTACTCTGGGGGGTGACAAGTCCACG
GCCGGCTGGGCCCAGGGCTGTGGGGATTGTCCTCAACACTGGACTTCAGCAGGGGCACGC
CGGCGACACCGGCGGACATCCCGTGCCTCAACATCAACGGCCCACCCCTTCCGCTGTAGC
CAGTGCCAGCGCAGCTTTAGCTCAGCAAACCGGCTGCTGGCTCATGGGCGGGCCCACGTT
GGTGGCACACACGAGTGTCCGACCTGCTTCAAGGTCTTCAAGAAAGCAACTTCACTGGAA
CAGCACCTGCGGCTGCACCGTGGGGAAGCCCGCTACCTCTGCATGGACTGTGGTCGTGGC
TTCAGCACAGAACTCACTCTGGTGGCCCACCGGCGGGCCCACACCGCCAACCCGTTGCAT
CGCTGCCGCTGTGGCAAGACATTCAGCAACATGACCAAGTTTCTCTACCACCGGCGCACC
CATGCAGGCAAGAGCGGGGCGCCCCCCACTGCAGCAACAGCCTCCCCAGCTCCAGCCGAG
CCCCCACCCCTGCCCCCACCCCCAGCTCCTCCTGCCCAGCTGCCTTGTCCGCAGTGCTCC
AAGTCCTTTGCCTCAGCCTCCCGCCTCTCCCGGCACCGGCGCACAGTTCACGGGCCCCCT
GAGCGGCGACACTGCTGCGGGGTTTGTGGCAAGGGCTTCAAGAAGCTGGTCCATGTGCAC
AACCACCTGCGGACACACACAGGTGAGAGGCCCTTTCAGTGCCACTCCTGTGGCAAGACC
TTTGCTTCTCTGGCCAATCTCAGCCGCCACCAGCTGACCCACACAGGCGTGCGTCCCTAC
CAGTGCCTGGACTGTGGCAAGCGCTTCACACAGAGCTCTAACCTGCAGCAGCACCGGAGG
CTGCACTTGCGGCCAGTGGCCTTTGCCCGCGCACCCCGTCTCCCCATTACTGGTCTCTAC
AACAAGAGCCCCTACTACTGCGGGACCTGTGGCCGCTGGTTCCGAGCCATGGCGGGCCAG
ACTATTATGTGCACCGAGCTCGGGGAGACCATTGCCATCATCGAGACGTCTCAGCCACTG
GCACTTGAAGACACACTGCAGCTGTGCCAGGCGGCACTGGGGGCCAGTGAAGCAAGTGGG
CTGTTGCAGTTGGACACGGCCTTT
