# Supplementary material for: Positively selected genes in the hoary bat (Lasiurus cinereus) lineage: prominence of thymus expression, immune and metabolic function, and regions of ancient synteny
Source: PeerJ. 2022 Mar 17;10:e13130. doi: 10.7717/peerj.13130 (PMC8934532; doi:10.7717/peerj.13130)
Supplement: Supplemental Information 3 — Initially tested orthogroups that have been edge-trimmed as described in the Methods. [file peerj-10-13130-s003.zip › original.trimmed/trimmed-OG0002243.fas]

>EpFu
TCCGACCTCTTCGTGGCCTTGCTGGTCATGCCCTGGAAGGCTGTGGCGGAGGTGGCCGGC
CACTGGCCTTTCGGCGCCTTCTGCGACGTGTGGGTGGCCTTCGACATCATGTGCTCCACC
GCCTCCATCCTGAACCTGTGCGTCATCAGCGTGGACCGCTACTGGGCCATCTCCAGCCCC
TTCCGCCACAGGGACGAGGCAGGCTCCCCGGGAGCCGTGGACCCGCCGCCAGACCTGGCC
AACGGGACGTCCTGGGGGAGAGAGAACTGTGATTCCAGCCTGAACCGCACTTACGCCATC
GCCTCCTCGCTCATCAGCTTCTACATCCCCGTGGCCATCATGATCGTGACCTACGCGCGC
ATCTACCGCATCGCGCAGGCGCAGATCCGCAGGATTGCCTGCCTGGAGAGGGCGGGGCAG
GGCGGTGCGCCTGAGCCCGGCCTGCGGGCGTCCATCCAGAAGGAGACCAAGGTGCTGAAG
ACCCTGTCGATGATCATGGGGGTCTTCGTGTGCTGCTGGCTGCCCTTCTTCCTCCTGAAC
TGCATGGCCCCCTTCTGCAGCCGCCGCCCCGGCTTCCCCTGCGTCAGCGACACCACCTTC
GACGTCTTCGTCTGGTTCGGCTGGGCCAACTCCTCCCTCAACCCCGTCATTTACGCCTTC
AACGCGGACTTCCGGAAGGTGTTCGCCCAGCTGCTGGGGTGCGGCCGCCTCTGCTCCCGC
ACCCGGGTGGCCACGGTGACCGGCAGCCACGAGCTCATCTCCTACGACCAGGACACCGTC
ACCGCCGCCGCCTACAGCCACGTGGTCCCCAGCGAGGTGACCCCCCGCCACAGGGCGGGG
GAGGAGGAGGAGGGCCCTTGGAATCACATGGGCCGGATCTCTCAGGCGTCCCCAGAGGGT
GACCCTGCCGCCGAGTCTGTCTGGGAGCTGGACTGTGAGGGGGAGACTTCTTTAGGCAAA
ACAACGCCTTTCACC
>HiAr
TCCGATCTCTTCGTGGCGCTGCTGGTCATGCCCTGGAAGGCGGTCGCCGAGCTGGCCGGT
TACTGGCCCTTTGGGGCCTTCTGCGACGTCTGGCTGGCCTTCGACATCATGTGCTCCACC
GCGTCCATCCTGAACCTGTGCGTCATCAGCGTGGACCGCTACTGGGCCATCTCTAGGCCT
TTCCGCCACAAGGACAAGGCAAGTTCCTGGGGCAGGGTGGACCCGCCATCCAACCCGGCC
AACGCGACGCCCTGGGATGAAGAGAACTGCGACTCCAGCCTGAGCCGAACTTACGCCATC
TCCTCCTCGCTCATCAGCTTCTACATCCCCGTGGCCATCATGATCGTGACCTACACGCGC
ATCTACCGCATCGCCCAGGTGCAGATCCGCAGGATTGCCTGCCTGGAGAGGGCGGCGGAG
GCCTGTGCGCCAGACACCAGCCTGCGAGCGTCCATCAAGAAGGAGACCAAGGTCCTCAAG
ACCCTGTCGGTGATCATGGGCGTCTTCGTGTGCTGCTGGCTACCCTTCTTCATCCTTAAC
TGTATGGTCCCCTTCTGCAGCAGACACCCCGGCTTCCCTTGCGTGAGTGAGACCACCTTC
GACGTCTTCGTCTGGTTCGGCTGGGCCAACTCGTCTCTCAACCCCATCATCTATGCCTTC
AACACTGACTTCCGGAAGGTGTTTGCCCAGCTGCTGGGGTGCAGCCGCCTCTGCTCCCGC
ACCCCGGTGGAGTCAGTGAACATCAGCAATGAGCTCATCTCTTACAATCAGGACACCGTC
ATGGCGGCTGACTACATCCACATGATCCCCAACGCGGTGACCCCGGGGGACAGGGAGGTG
ACAGAGGAAGAGGGCCCTTTAGATCCTATGTCCCAGGTCTCTCGGACGTCCCCAGACGGT
GACCATGCTGCTGCGTCTGTCTGGGAGCTGGACTGTGAGGGGGAGATTTCATTAGGCAAA
ATCATGCCTTTCACC
>LaCi
TCGGACCTGTGCGTGGCCTTGCTGGTCATGCCCTGGAAGGCGGCGGCCGAGGTGGCCGGC
CGCTGGCCCTTCGGCGCCTTCTGCGACGTGTGGGTGGCCTTCGACATCATGTGCTCCACC
GCGTCCATCCTCAACCTGTGCGTCATCAGCGTGGACCGCTACTGGGCCATCTCCCGGCCC
TTCCGGCACCGGGGCGAGGCCGGATCCCCGGGCGCACTGGACCCGCCGGGCGACCTGGCC
AACGGGACGTCGTGGGAGGAGGACAACTGCGACTCCAGCCTGAACCGCACCTACGCCATC
GCCTCCTCGCTCGTCAGCTTCTACATCCCCGTGGCCATCATGGTGGTGACCTACGCGCGC
ATCTACCGCATCGCTCGGGCACAGGTGCGCCGCATCGCCTGCCTGGAGCNNNTGGGCCCC
GTGCCAGCGCCCGTGCCAGGCCTGCGGGCGTCCCTGCAGAAGGAGACCAAGGTGCTGAAG
ACGCTGTCCGTCATCATGGGCGTCTTCGTGTGCTGCTGGCTGCCCTTCTTCCTCCTCAAC
TGCCTGGCGCCCTTCTGCGGCCACCACCCCGGCTTCCCCTGCGTCAGCGCCACCACCTTC
GACGTGTTCGTGTGGTGCGGCTGGGCCAACTCGGCGCTCAACCCCGTCATCTACGCCTGC
AACGCCGACTTCCGCCGCGTGTTCGCCCGCCTGCTGGGCTGCGGCCGCCGCTGCGCCCGG
CCCCGGCTGCCCACGGTGACCGGCAGCCGCGAGCTGGTCTCCTACGACCCGGACACCGTC
ACCGCCGCCGCCGACAGCAACGGGGTCCCCATTGAGGCGGCGCCCCGCCACAGNNNNNNN
NNNNNNNNNNNNNNCCCTTTGAACCACAGGCGCCGGGTCTCTCAGGCGCCCCCCGAGGGT
GACCCTGCCGCCCAGTCGGTCTGGGAGCTGGACTGGGAGCGGGAGACTCCATCCGGCAAA
ACGACGCCTTTCACC
>MyLu
TCCGACCTCTTCGTGGCCTTGCTGGTCATGCCCTGGAAGGCTGTGGCGGAGGTGGCCGGC
CACTGGCCCTTCGGGGCCTTCTGCGACGTGTGGGTGGCCTTCGACATCATGTGCTCCACC
GCCTCCATCCTGAACCTGTGCGTCATCAGCGTGGACCGCTACTGGGCCATCTCCAGGCCC
TTCAGCCACCGGGACGAGGCAGGCTCCCGGGGCGCGGTGGACCCGCCGCCAGACCTGGCC
AACGGGACGTCCTGGGGGACAGAGAACTGTGACTCCAGCCTGAACCGCACTTACGCCATC
GCCTCCTCGCTCATCAGCTTCTACATCCCCGTGGCCATCATGATCGTGACCTACGCGCGC
ATCTACCGCATCGCGCACGCCCAGATCCGCAGGATTGCCTGCCTGGAGCGGGCGGGGCAG
GGCCGTGAGCCGGAGCCCGGCCTGCGGGTGTCCATCCAGAAGGAGACCAAGGTGCTGAAG
ACCCTGTCGGTGATCATGGGGGTCTTCGTGTGCTGCTGGCTGCCCTTCTTCCTCCTGAAC
TGCATGGCCCCCTTCTGCAGCCGCCGCCCCGGCTTCCCCTGCGTCAGCGACACCACCTTC
GACGTCTTCGTCTGGTTCGGCTGGGCCAACTCCTCGCTCAACCCCGTCATTTACGCCTTC
AACGCGGACTTCCGGAAGGTGTTCGCCCAGCTGCTGGGGTGCGGCCGCCTCTGCTCCCGC
ACCCGGGTGGCGACGGTGACCCTCAGCAACGAGCTCATCTCCTACGACCAGGACACCGTC
ACCGCAGCCGCCTACAGCCACGTGGTCCACAGCGAGGTGACCCCCCGCCACAGGGAGGGG
AAGGAGGAGGAGGGCCCTTTGGATCTCATGTGCCAGACCGCTCAAGCGTCCCCAGAGGGT
GACCCTGCCGCCCAGTCTGTCTGGGAGCTGGGCTGTGAGGGGGAGACTTCATTAGGCAAA
ACGACGCCTTTCACC
>PhDi
TCCGACCTCTTCGTGGCGCTGCTGGTCATGCCCTGGAAGGCTGTCGCTGAGGTGGCCGGC
CACTGGCCCTTTGGGGCCTTCTGCGACATCTGGGTGGCCTTCGACATCATGTGCTCCACC
GCCTCCATCCTGAACCTGTGCGTCATCAGCGTGGACCGCTACTGGGCCATCTCGAGGCCC
TTCCACCACAGGGACAAGACAGGCTCCTGGGGCGAGGTGGACCCGCCGCCCACCCTGGCC
AATGGGACGCCCTGGGAGGAGGAGAACTGCGACTCCAGCCTGAACCGGACGTACGCCATC
GCCTCCTCGCTCATCAGCTTCTACATCCCCGTGGCCATCATGATCGCGACCTACACGCGC
ATCTACCGCATCGCCCGGATGCAGATCCGCAGGATTTCCTCCCTGGAGAGGGCCGCGGAG
GTCTCTACGCCCGGTGCCAGCCTGCGGGTATCGATCAACGCGGAGACCAAGGTCCTTAAG
ACCCTGTCCGTGATCATGGGGGTCTTCGTGTGCTGCTGGCTGCCCTTCTTCATCCTGAAC
TGCCTGGTCCCCTTCTGCAGCGCACACCCGAGGTTCCCCTGCGTCAGCGAGACCACCTTC
GACGTCTTCGTCTGGTTCGGCTGGGCCAACTCCTCCCTCAACCCCATCATCTACGCCTTC
AACGCCGACTTCCGGAAGGTGTTCGCCCAGCTCCTGGGCTGCGGCCGCCTCTGCTCCCGC
ACCCAGGTGGAGACGGTGAACCTCAGCATGGAGTTCATCTCCTCCAACCAGGACACTGTC
AGGGCAGCTGCCCACAGCCACATGATCCCCAGCGCGGTGACCCTGGGGGACAGGGAGGTG
GAGGCCAAGGGGGGCCCTCTGGATCGCCTGGCCCAGATCTCCCAGGCGCCCCCGGACGGT
GACCCTGCAGCCAGGTCTGCCTGGGAGCTGGACAGTGCAGGGGAGATTTCATTAGGCAAA
ACAATGCCTTTCACC
>PtVa
TCTGACCTCTTTGTGGCGCTACTGGTCATGCCCTGGAAGGCGGTCGCCGAGGTGGCCGGT
TACTGGCCCTTTGGGGCCTTCTGCGATGTCTGGGTGGCCTTTGACATCATGTGCTCCACC
GCCTCCATCCTGAACCTGTGTGTCATCAGCATGGATCGCTACTGGGCTATTTCTAGGCCT
TTTTGCCACAGGGACAAGGTAGGCTCCTGGGACGGGGTGGACCCGCCATCCAACCTGGCC
AACCGGACGCCCTGGGAGGAAGAGAACTGTGACTCCAGCCTGAACCGAATTTACGCAATC
TCCTCCTCGCTCATCAGCTTCTACATCCCGGTGGCCATCATGATCGTGACCTACACGCGC
ATCTACCGCATCGCCCAGGTGCAGATCCGCAGGATTTCCTCCCTGGAGCGGGCGGCGGAG
GTGGCCGGTGCGCCCACCAGCCTGCGGGCATCCATCAAGAAGGAGACCAAGGTCCTCAAG
ACCCTGTCGGTGATCATGGGGGTCTTCGTGTGCTCCTGGCTGCCCTTCTTCATCCTTAAC
TGCATGGTCCCTTTCTGCAGCGGACGCCCTGGCTTCCCGTGCGTCAGCGAGACCACCTTC
GACGTCTTCGTCTGGTTCGGCTGGGCCAACTCCTCGCTCAACCCCATCATCTACGCCTTC
AATGCTGACTTCCGGGAGATGTTTACCCAGCTGCTGGGGTGCAGCCAGCTCTGCTCGCGC
ACCCGAGTGGAGACAGTGAACATCAGCAATGAGGTCATCTCCTACAATGAGGACACGGCC
ATCGCCGCCACCTACATCCACATGATCCCCAACGCCGTGACCCCCGGGGACGCAGAGTTG
GACAAGGAGGAGAGCCCTTTCCATCGCACGCCCCAGATCTCTCAGACGTCCCCAGATGGT
GATCCTGCTGCCCAGTCGGCCGGGGATCTGGACTGTGAGGGGGAGGTGTCATTAGGTAAA
ATCACGCCTTTCACC
>RhFe
TCCGATCTCTTCGTGGCACTGCTGGTCATGCCCTGGAAGGCGGTCGCTGAGGTGGCCGGT
TACTGGCCTTTTGGGGCCTTCTGCGACGTCTGGGTGGCCTTCGACATCATGTGCTCCACA
GCCTCCATCCTGAACCTGTGCGTCATCAGCGTGGACCGCTACTGGGCCATCTCTAGGCCT
TTCTGCCACAGGGACAAGGCAGGCTCCTGGGGTGGGGTGGACCCACCATCCAACCTGGCC
AACGGGACGCCTTGGAACGAAGACAACTGTGACTCCAGCCTGAATCAAACTTACGCCATC
TCCTCCTCGCTCATCAGCTTCTACATCCCGGTGGCCGTCATGATCGTGACCTACACGCGC
ATCTACCGCATCGCCCAGGTGCAGATCCGCAGGATTTCCTCCCTGGAGAGGGCCGTGGAG
GCCTGCGCACCAGACAGCAGCCTGCGAGCGTCCATCAAGAAGGAGACCAAGGTCCTCAAG
ACCCTGTCGGTGATCATGGGGGTCTTTGTGTGCTGCTGGCTGCCCTTCTTCATCCTTAAC
TGCATGGTCCCCTTCTGCAGCAGACACCCCGGCTTCCCTTGCATCAGCGAGACCACCTTC
GACGTCTTCGTCTGGTTCGGCTGGGCCAACTCCTCTCTCAACCCCATCATCTATGCCTTC
AATGCGGACTTCCGGAAGGTGTTTGCCCAGCTGCTGGGGTGCAGCCACCTCTGCACCCGC
ACCCCGGTGGGGACAGTGAACATCAGCAATGAGCTCATCTCTTACAATCAGGACACCGTC
ATGGCGGCTACCTACATCCACGAGATCCCCAGCGCCGTGACCCTGGGGGACAGGGAGGTG
GAAGGGGAGGAGGGCCCTTTAGATCCTATGTCCCGGATCTCTCAGATGTCCCCAGATGGT
GACCATGCTGCCGAGTCTCTCTGGGAGCTGGACTGTGAGGGGGACATTTTATTAGGCAAA
GTCACGCCTTTCACC
>RoAe
TCTGACCTCTTCGTGGCACTGCTGGTCATGCCCTGGAAGGCGGTCGCCGAGGTGGCCGGG
TACTGGCCCTTCGGGGCCTTCTGCGATGTCTGGGTGGCCTTTGACATCATGTGCTCCACC
GCCTCCATCCTGAACCTGTGCGTCATCAGCGTGGATCGCTACTGGGCTATTTCTAGGCCT
TTCTGCCACAGGGACAAGGTGGGCTCCGGGGGCGGGGTGGACCCGCCATCCGGCCTGGCC
AACGGGACGCCCTGGGGAGAAGAGAACTGCGACTCCAGCCTGAACCGCACTTACGCCATC
TCCTCCTCGCTCATCAGCTTCTACATCCCGGTGGCCATCATGATCGTGACCTACACGCGC
ATCTACCGCCTCGCCCAGGTGCAGATCCGCAGGATCTCCTCCCTGGAGAGGGCGGCGGAG
GCGGCCGGCGCGCCCACCAGCCTGCGGGCGTCCATCAGGAAGGAGACCAAGGTCCTCAAG
ACCCTGTCGGTGATCATGGGGGTGTTCGTGTGCTCCTGGCTGCCCTTCTTCGTCCTTAAC
TGCATGGTCCCCTTCTGCAGCGGGCGCCCCGGTTTCCCCTGTGTCAGCGAGACCACCTTC
GACGTCTTCGTCTGGTTCGGCTGGGCCAACTCCTCGCTCAACCCCATCATCTACGCCTTC
AACGCTGACTTCCAGAAGGTGTTTACCCAGCTGCTGGGGTGCAACCAGCTCTGCTCCCGC
ACCCGAGTGCAGACAGTGAACATCAGCAACCAGGTCCTCTCCTACAATGCGGACACAACC
ATCGCGGCCACCTACGTCCACATGACCGCCAACGCCGTGTTCCCCGGGGACACGGAGGTG
GACAAGGAGGAGGGCCCTGTCCATCGCATGCCCGGGATCTCCCAGGCATCCCCAGATGGT
GACCCTGCTGCCCTGTCGGCCGGGAAGCTGGACTGTGAGGGGGAGGTGTCATTAGGTAAA
ATAACGCCTTTCACC
