# Supplementary material for: Positively selected genes in the hoary bat (Lasiurus cinereus) lineage: prominence of thymus expression, immune and metabolic function, and regions of ancient synteny
Source: PeerJ. 2022 Mar 17;10:e13130. doi: 10.7717/peerj.13130 (PMC8934532; doi:10.7717/peerj.13130)
Supplement: Supplemental Information 3 — Initially tested orthogroups that have been edge-trimmed as described in the Methods. [file peerj-10-13130-s003.zip › original.trimmed/trimmed-OG0002244.fas]

>EpFu
TTTGATGCCTATGAAGAAGCTGAAATGCATGATAAAAGGGAAGAGTATAGAATAAGACGC
TATAAAATCTATTTCTACCTTGAAGATGACACAATTCAAGTAAATGAACCAGAGATGAAA
AATAGCGGACTGCCTCAAGGGACTTCCATCCGGCGTCACCGGATTCCTCTCCCACCTCCT
GATGTTGAAAAGTTTTATACCGTACATGATTTCAATATCAACATAGACGTGGTCTTTTAT
GGCCGGACTTTCAAGATTTATGACTGTAATCCATTCACAAAAAACTTTTTGAAGAAAGTA
GGAGTCAAATTAAACCCCCCGGGAAAGTGTCCAGATGATCCTTACACAAAGTTGCGGAGA
GAGATACTAGACTATGTGCGACCTTTACGTCCCTATGATTCCTTCAACACCTTGAAAGAG
TTCCTTGAGTATGATGGGAAAGTTTTACGCTTCTTCTGCATGTGGGATGACACATCAATT
TTTGGGGACTATAGACAACTCATCTTGCATTATTTCTTGTCTGATGATACTATTGAAATC
AAAGAATTGCTGCCCCATAACTCAGGCCGGGATCCTATGTCATTTTTCCTCCAGAGGGGA
AAGCTGCCCAAGTATGGCCCACCTGGAGTCCATCAACCAGGAGACGTAACAGATAGAATA
GTTCTCAACGTGTATAATGGCTATAACGTAAGCCGAGTGCATGGCTACATGTTGGATAAA
TTCAAGGATTCAAAATTAGTACAAGATTTTTACAAAGATACTGACCTGACCATAGGAGCC
AGCATCAATGTGTGGGGAAGAAAAGTGCTCCTTTGTGACTGTGATGAATTTACGAAGACT
TATTATAGGACTAAATATGGAATTCAAAACTTTCCCTCAATTCCATGCAAGCCTCCATCG
CCTCCAAAAAGAAAGAAGATATATCCACCTTATACCGGTTTTGGTTCTGAAGAGGATTCT
CTCCGCTCTTGCATAGGCCTTGTGCCCGTACGTCCTGATCTGGAGGCCTTCAAGAAATGC
ATTGAAAAAGATAGCGGCAACGAGAGCAATACGCTCCGGTTCTTTGCAAAAATGATTAAG
CACCAATGTGAAGATGTGGATAGGCTGTTTGTTATTTCATATTTTCTTGGTAATAACACA
CTTTCAGTGTTTGAACCCATAGAAAGGAATTATACTGGTGGATTGTTCTTGAAAAGAATA
CGAGTTAAGAGGCCCGGACAAGAAATTTTTAAAAGTGAACTATCAGAATATATCCAGCCT
GAGGAGCTGTATATTGGAGCCAGACTGAACGTGAATGGCTACCTGTTTATTTTGCTCAAT
GCTGATGAGTACACCTTAAAATTCATGGAGGAGAATTCAGATAGGTTTCCTCATAGCAAC
CTTGAATGTGCCCTACAAATGCTGAAAGATGAAAAATCAAAAGCCAGAGAGATCAAGCAG
GTATTTAGGGCTGTTGATTGCAATCTCACAAAGATGGTGGATTATAATACGTTCAGAAAC
ATACTGATGGATATAACTGTTGATGGACTCTCAGAGCAACAATTTATAACCATTGTACGT
CACTATGGAGTGCCTGAGAAACCATGTCCAAATGGGACTACTCTACTTGCAATGGCTCAT
GAACAGTTCAGGAAAATTTTTTATGAGGATTTTGATAAACTCATTTCTTACTGTGAATAT
GAAGATCGAAAAAATAAAAATAAATTGCCCAGCAACCGCATCAGAAAGCTGTGCAAGGCC
GCCAGGTTGCCTTTGACTGATGAACTTCTGCAGTCCTTAGTGTCCAAGTTTGAAGACAGT
GAAGGACAAATCGATTATAAGTCGTTTTTCTCTGCGCTGAACTGGAGAATAAATCCGGTG
CCTGAATTAATACCAATATCACCCTTGAAAGAGAGATGTGAAGATGTGTGGCTTGGGATG
CCATCA
>HiAr
TTTGATGCGTATGTGGAAGATGAAGTGCCTGATAAACGTGAAAACTATAGAATAAGACGC
TATAAAATCTTATTCTACCTTGAAGATGACACAATTCAAGTCAATGAACCAGAGGTGAAA
AATAGCGGACTGCTTCAAGGGACTTTTATCCATCGTCATCGGATTCCTCTTCCACCTCCT
GATGAAAATGAGTTTTATACTGCGTGTCATTTCAATATCAACATAGACGTTGTCTTTTAT
GGCCGAACATTCAGGATTTATGACTGTGATGCATTCACAAAAAACTTTTTGAAGAAAATG
GGAGTCAAATTAAGCCCTCCAGGACAGTGTCCAGAAGATCCTTACCTGAAGATATGGAGA
AAGAACCTGGACAATATAATGGACGTATATCCCCATGAGTCCTCCAACACCCTGAAACAG
TTCCTCGAATATGATAGGAAGGTTTTGCGTTTTTTCTGCTTGTGGGACGACTCATCATTG
TTTGGGGACCGCAGAGAACTCGTTTTGCGTTACTTTCTGTCTGATGATACTATCGAAGTC
AGAGAATTGCTGCCACACAACTCAGGCCGCAGTGGTATGCCGTTTTTCCTCCGGAGGAGA
AAGCTGCCCAAGTATGGCCCGCCTGGAGTCTATCAACCAGGCAAGGTGGCAGATCAAGCA
GTTCTCAATGTGTATGGGGGCCTGACAGTGAGCCAACTGCGTGGCTACCTGTTGGATAAA
TGCAAGCTAGGAAAATTAGAACAAGAATTTTACAAAGACAGTGACCTGTCCTTAGGAACC
ACCATCAATGTGTGGGGAAGGAAAGTGCTCCTTTGTGACTGTGATGAATTTACGAAGACT
TACTATAAGAATAAATATGGAATTGAGAACTTTACCTCGATTTCATGCAAGGCTCCACCT
CCTCCAAAAATAGAAAGGAAATTTCCACCTTACACCGGCTTTGGTTCTGAAGAGGATTCT
CTCTGCTCTTGTATAAGCCTCCTGCCCAAATGTCCTCGTCAGAATAACATCAGGAAATTC
TTGGAAAAAGACAGCGGCGACGAAAGCAATATACTCCGGTTCTTAGCAAAACTAATCACA
AGCCAATATGCCAGCTTGGACAGGCTGTTTATTATTTCATATTTTCTCAGTGATGACACG
ATTTCGGTGTTTGAGCCCACAGATAAGAATTCAGGTCTACAGAAGTTCCTTAAAAGAATG
CGTGTTAAGAAGCATGGACAAAAAGTCTTTAAAAGTGAACCATCAGAATATATCAAGGTC
CAGGACCTGTATATTGGAGCCCAAGTGATTGTGAATGGCTATATGTTTCTCTTACTCAGT
GCTGATGAGTACACCTTACAATTCATGGAGAAAAATGCAGATGAGTTTCCTTTGAGCAAA
CTTGAACTTGTCCTAGAAAAGCTGAAAGAAAAACCATTAAATTCCAGAGACATCATGCTG
GTATTTAGGGCTGCTGACCCTGGGGACACAAAGAAGATGGATTATAATACATTCAGAGAC
ATAGTGATGACTATCGCTGCTGGAAAACTCATAGAACAAGAATTTGTAACCATTGCACGT
CACTACAGGGTGCCCGATGACCCTTGTCTAGACATGAATGTCCTTATTGCAATGGCCCAT
GAACAGCTCAAGAAAAATAATTTTGAGAGTTTTGAAAGACTCATTTATAGATGTGTATAC
CAAGATCGAGAAAAAAAAAATGTATTGCCCAGCAAAGACATCAGAAGACTGTGCAAGTCC
TGCAGGTTACCTTTGATTGATGATCTTCTAGGATCCTTACTGTCCATGTTTGAAGACAGT
GAAGAACAAATCAATTATGAGTCATTTTTCTGTGCCCTGAACTGGAGAATAAATCCAGTG
CCCGAACTGGTAGAAACGTCGCCTTTGAAAGAGAGATATGACGATGTGTCAGTCGGGATG
CCATCA
>LaCi
TTTGATGCTTATGAAGAAGCTGAAATAGATGATAAAAGGGAAGAGTATAGAATAAGACGC
TATAAAATCTACTTCTACCTTGAAGATGACACAATTCAAGTAAATGAACCAGAGATGAAA
AATAGTGGACTGCCTCAAGGGACTTTCATCCGGCGTCACCGGATTCCTCTCCCAGATCCT
AATGTTGAAAAGTATTATACTGTATATGATTTCAATATTGACATAGACGTTGTCTTTTAT
GGTCGGACTTTCAAGATTTATGACTGTAATACATTCACAAAAAACTTTCTGAAGAAAGTA
GGAGTCAAATTAAACCCCCCGGGAACGTGTCCCGATGATCCTTACACAAAGTTGCGGAGA
GAGATACTAGACTATGTGCAACCTTTACGTCCCTATGATTCCTTCGACACCCTGAAAGAC
TTCCTTGAGTATGATGGGAAAGTTTTGCGCTTCTTCTGCATGTGGGATGACACATCAGTT
TTTGGGGACTATAGACAACTCATCTTGCATTATTTCTTGTCTGATGGTACTATTGAAATC
AGAGAATTGCTGCCCCATAACTCAGGCCGGGATCCTATGTCATTTTTCCTCCGGAGGGGA
AAGCTGCCCAAGTATGGCCCACCTGGAGTCCATCAACCAGGAGACGTAACCGATAGAATA
GTTCTCAATGTGTATAACGGCTATAACGTAAGCCGAGTGCATGGCTACCTGTTGGATAAA
TTCAAGGTGGCAAAATTAGAACAGGAATTTTACAAAGATACTGACCTGATGATAGGAGCC
ACAGTCAATGTGTGGGGAAGACAAGTGCTCCTTTGTGACTGTGATGAATTTACGAAGACT
TATTATAGGACTAAATATGGAATCCAGAGCTTTCCCTCAATTCCATGCAAGCCTCCATCT
CCTCCAAAAATAAAAAGGGTATTTCCACCTTATACCGGTTTTGGTTCTGAAGAGGATTCT
CTCCGCTCTTGCATAGGCCTTGTGCCCGTACGTCCTGATCTGGAGGCCTTCAAGATGTGC
ATGGAAAATGACAGCGGCAATGAAAGCAATACACTCCGATTCTTTGCAAAAATGATTAAG
CACGAATGTGCTGATGCTGATAGGCTGTTTATTATTTCATATTTTCTTGGCAATAACACA
CTTTCAGTGTTTGAACCCATAGAGAGGAATTATACCGGTGGATTGTTCTTGAAAAGAATC
CGAGTTAAGAGGCCTGGACAGGAAATTTTTAAAAGTGAATTCTCAGAATATATCCAGCCC
GAGGAGCTGTATATCGGAGCCAGAGTGAACGTGAATGGCTACCTGTTTGTTTTGCTCAAT
GCTGATGAGTACACCTTAAAATTCATGGAGGAGAATTCAGATAGGTTTCCTCATAGTAAC
CTTGAGTGTGCCCTACAAAAGCTGAAAAATGAAAAATCAAAATCCAGAGAGATCAAGCAG
GTATTTAGGGCTGTTGATTGTAATCTCACAAGGATGGTGGATTATAATACATTCAGAAAC
ATACTGATGGACATAACTGTTGACGGACTCTCAGAGCAACAATTTATAACCATTGTACGT
CACTATGGAGTGCCTGAGAAACCATGTCCAAATGGGACTGCCCTACTTTCAATGGCTCAT
GAGCAGTTCAGGAAAGTTTTTTATGAGGATTTTGAAAAACTCATTTCTTACTGTGAATAC
GAAGATCGAAAAAATACAAAGAAAATGTCTGGCAAAGACATCAGAAAGTTGTGCAAGGCC
GCCAGGTTGCCTTTGAGTAACGAACTTCTGCAATCCTTAGTGTCCAAGTTTGAAGACAGT
GAAGGACAAATCGATTATAAGGAATTTTTCTCTGCGCTGAACTGGAGAATAAATCCGGTG
CCTGAATTAATACCAGAATCACCCTTGAAAGAGAGATGTGAAGATGTGTGGCTTGGGATG
CCATCA
>MyLu
TTTGATGCATATGAAGAAGCTGAAATGGATGATAAAAGGGAAGACTATAGAATAAGACGC
TATAAAATCTACTTCTACCCTGAAGATGACACAATTGAAGTAATTGAACCATTTGTAGAA
AATAGCGGACTGCCTCAAGGGACTTTTATCCGGCGTCACCGGATTCCTCTCCCACCTCCT
AATGTTGAAAAGTTTTATACTGTATTTGATTTCAATATCAACATAGATGTTGTCTTTTAT
GCCCGGACTTTCAAGATTTATGACTGTAATCCATTCACAAAAAACTTCTTGAGGAAAATA
GGAGTCAGATTAAACCCCCCGGGAAAGTGTCCAGATGATCCTTACACAAAGATGCGGAGA
GAGATACTAGACTACGTGCAACCTTTACGTCCCTATGAGTACTTCGACACCCTGAAAGAC
TTCCTTGAGTATGATGGGAAGGTTCTGCGCTTCTACTGCATGTGGGATGACTCTTCAGTT
TTTGGGGACTATAGACAACTCATCTTGCATTACTTCTTGTCTGATGGTACTATTGAAATC
AAAGAACTGCTGCCCCATAACTCAGGCCGGGACCCTATGTCATTTTTCCTCCTGAGGGGA
AAGCTGCCCAAGTATGGCCCACCTGGAGTCCATCAACCAGGAGACGTAACAGATAGAATA
GTTCTCAATGTGTATAATGGCTATAATGTAAGCCGAGTGCATGGCTACCTGTTGGATAAA
TTCAAGGTGGCAAAACTAGAACAAGAGTTTTACAAAGATACTGACCTGAGAATAGGAGCC
ACCATCAATGTGTGGGGAAGAAAAGTGCTCCTTTGTGACTGTGATGAATTTACGAAGACT
TATTATAGGACTAAATATGGAATTCAGGACTTTAACTCAATTCCATGCAAGCCTCCATCT
CCTCCAAAAATAGAAAGGAAATTTCCACCTTACACCGGTTTTGGTTCTGAGGAGGATTCT
CTCCGCTCCTGCATAGGCCTCGTGCCCGTACGTCCTAATGTGGAGGCCTTCAAGAAGTGC
ATAGAAAAAGACAGCGGCAATGAAAGCAATACACTCCGTTTCTTTGCAAAAATGATTAAG
CACCAATGTGCCAATGTGGATAGGCTGTTTGTTATTTCATATTTTCTTGGCAATAACACA
ATGTCAGTGTTTGAACCCATAGAGAGGAATTATACTGGTGGATTGTTCTTGAAAAGAATA
CGCGTTAAGAGGCCTGGACAAGAAGTTTTTAAAAGTGAACTATCAGAATATATCCAGCCC
GAGGAGCTGTATATTGGAGCCACAATAAACGTGAATGGCTACCTGTTTATGTTGCTCAAT
GCTGATGAGTACACCTTAAAATTCATGGAGGAGAATTCAGATAAGTTTCCTTATAGCAAC
CTTGAATGTGCCCTACAAAAGCTGAAAGCTGAAAAATCAAAATCCAGAGAGATCAAGCAG
GTATTTAGGGCTATTGATTGTAACCTCACGAAGATGGTGGATTATAATACATTCAGAAAC
ATACTGATGGATATAACTGTTGGGAGACTCACAGAGCAAGAATTTATAACCATTGTACGT
CACTATGGAGTGCCTGAAAAACCGTGTCCCAATGGGACCACCCTACTTTCAGTGGCTCAT
GAACAGTTCAGGAAAATTTTTTTTGAGGATTTTGACAAACTCATTAATTACTGTCAATAC
GTAGATCAAGAAAATAAAGAGAAATTGCCCAACAAATTCATCGAAAGGCTGTGCAAGTCC
GCCAGGTTGCCTTTGAATAATGAACTTATACACTCCTTAGTGTCCAAGTTTGAAGACAGT
GAAGAACAAGTCGATTATAAGACATTTTTCAATGCCCTGAACTGGAGAATAAATCCGGTG
CCCGAGTTAATCCAAGAATCACCCTTGAAAGAGAAATGTGAAGATGAGTGGCTCGGGATG
CCATCA
>PhDi
TTTGATGCCTATGTAGAAGATGAAGTACATGATAAAAGGGAAAACTATAGAATAAGATAC
CATAAAATTTTGTTCTACCCTGAAGATGACACAATTCAAGTATATGAGCCACCAGTGAAA
AATAGTGGACTGCCTCAAGGGACTATTATTCGGCGACATCGGATTCCTCTCCCACCTCCT
GATGATGATCAGTTTTATACTGTGTATTCTTTCAATATCAGCATAGACATTGTCTTTTAT
GGCCGGACATTCAAGATTTATGACTGTGATGCATTCACAAAAAACTTTTTGAAGAACATA
GGAGTCAAATTAAACCCCCCAAGCCAGTGTCCAGAAGATCCTTACACGAAGACTCGGAGA
GAGGTGCTAGAATGCATGCAGCCCTTACGGCCCTATGAATCCTTCGACACCTTGAAACAG
TTCCTTGAGTATGATAGGAAGGTTTTGCGTTTCTTCTGCCTGTGGGATGACTCATCATTG
TTTGGGGACTGTAGACAACTCATCTTGAACTACTTTCTGAGTGACGATACCATTGAAATC
AAAGAATTGCTGCCACGCAACTCAGGTCGTACTCCTGTGTCATGGTTCCTCCGGAGGGGA
AAACTGCCCAAGTATGGCCCACCTGGAGTCTATCAACCAGGCGAGGTAACAAATCGAATA
GTTCTCAATGTGTATACTGGCTTTACACTGAGCCCAGTGCGTGGCTATATGTTGGATAAA
TACAAGCTAGGAAAATTAGAACAAGAGTTTTACAAGGATAGTGACCTGTCTGTGGGAACC
ACCATCAATGTGTGGGGAAGGAAAGTGCTCCTTTGTGACTGTGATGAATTTACAAAGACT
TACTATAAGACTAAATATGGAATTGACAACTTTACCTCAATTTCATGCAAGGCTCCATCT
CCTCCAAAAATAGAAGGGAATTTTCCACGCTATACTGGCTTTACTTCTGAAGTGGAATCT
GTTCGCCCTTCCCTAGGCCTTGTGCCCATACGTCCTAATGTGGAAGAATTCTGGAAGTTC
ATGGAAAATGACAGCGGCTACATGAGCAATATACTCCGGTTCTTTGCAAAACTGATTACA
GACAAATGTGCTGATGAGGACAGACTGTTTGTTATTTCATATTTTCTCAGCAATAACACA
ATTTCAGTGTTTGAACCCATAGAGAGGAATTATACTGGTGGATTGTTCTTGAAAAAAATG
CGTATTAAGAGACCTAGACAGGAAGTCATTAAAAGTGGACTCTCAGAATATATCCAGCCT
GAGGAGCTGTATATTGGAGCCAAAGTGAATTTGAATGGCTACCTATTTATTTTGCTCAAT
GCTGATGAGTATACCTTAAAATTCATGGAGGAGAATTCTGATAGGTATCCTTTTAGCAAC
CTTGAACTTGCCCTACAAAAGTTGAAAGATGAAAAATCAAAATCCACAGAGATCAAGCAG
ATATTTAGGGCTGCTGACTATAACTTGACAAAGACAGTGGATTATAATACATTCAGAGAA
ATACTGATGAATATAACTCTTGGGAAACTCACAGACCAAGAACTTATAACTATTGTACGT
CACTATGGGGTACCTGAGGAACCATGTACAGATATAAATATCTTAATTGCAACGGCCCAT
GAACAGTTCAAGAGAGCTCTGTTTGAGAATTTTGATAGACTCATTTCTTGCTGTGTATAT
GAAGATCGAGAACAAAAAAAAGTATTACCCAGGAAAGACATCAAAAGGCTGTGCAAGTCC
TCTAGCTTACCTTTGAGTGATGATCTTCTAGAAGCTTTATTGTGCAAGTTTGAAGATAGT
GAAAAACAAGTCAATTATGAGTCATTTTTCTCTGCCCTGAACTGGAGAACAAATCGATTG
CCCGAATTAATAAAAGTATCACCCTTGAAAGAGAGATGTGAAGATGTATGGATTGGTATG
CCATCA
>PtVa
TTTGATGCTTATGTAGAAGATGAAGTACCTGATAAAAGTGAAAAGTATAGAATAAGATTC
TATAAAATCTTCTTCTACCTTGAAGATGACACAATTCAAGTAACTGAACCAGTGGTGAAA
AATAGTGGACTGCGTCAAGGGACTTTTATCCAACGTCGTCGGATTTCTCTACCACCTCCT
GATGATGATCAGTTTTATACTGTGTATCATTTCAATATCAACATAGACATTGTCTTTTAT
GGCTGGGCATTCAAGATTTATGACTGTGATGTATTCACAAAAAACTTTTTGAAGAAAATA
GGAATCAAATTAAATCCCCCGGGAGAGTGTCCAGAAGATCCCTACATGAAGACATGGAGA
CAGAAGCTAGACTGCATACGGCCCTTACGTCCTTATGAGTCCTTCGACACCCTGAAACAG
TTTCTTGAGTATGATAGGAAGGTTTTGCGTTTCTTCTGTCTGTGGGATGACTCATCATTG
TTCGGGGACCGCAGAGAACTCATCTTGTTTTACTTTCTGTCTGATGATACTATTGAAATC
AAAGAATTGCTACCACACAACAATGGCCGGGATGCTATGCCATTCTTCCTCCAGAGGAGA
AAGCTGCCAAAGTATGGCCCACCTGGAATCTATCAACCAGGTGCGATAACAGATCGAGTA
GTTCTCAATTTATATAGTGGCTTGGCAGAGAACCGAGTGTATGGCTACCTGCTGGATAAA
TGCAAGCTAGGAAAATTAGAACAAGAGTTTTATAAAGATAGTGACCTGTCTATAGGAACC
ACCATCAATGTGTGGGGAAGGAAAGTGCTCCTTTGTGACTGTGATGAATTTACGAAGACT
TATTATAAGACTAAATATGGAATTGAGAACTTTACCTCGATTCCATGGAAGGCTCCATCT
CCTCCAAAAATAGAAAGGAAATTTCCACCTTATACCGGCTTTGGTTCTGAAGAGGATTCT
CTCCGCTCTTGTATAGGCCTCGTGCCCATGCGTCCTAATCTGGGGAACTTCAGGAAGTTC
ATGGAAAAAGACAGCGGCAACATAAGCAACATACTCCGTTTTTTTGCGAAACTAATCACA
CACAAATGTGCAGATGTGGACAGGCTGTTTATTATTTCATATTTTCTCAGTGATGACACA
ATTTCAGTGTTTGAACCCATAGAGAGGAATAATGCTGGTGGGCAATTCTTAAAAAGAATG
CGTGTTAAGAAACCTGGACAAGAAGTCTTTAAAAGTGAACTATCAGAATATATGAAGGTT
GAGGAGCTGTATATTGGAGCCACAGTGAATGTGAATGGCTACCTGTTTCTTTTGCTCAAT
GCTGATGAGTACACTTTAAAATTCATGGAGAAGAATTCAGAGAAGTTTCCTTTCAGCAAC
CTTGAACTTGCTCTACAAAAGCTGAAAGATGAAAAATCAAAATCCAGAGAGATCAAACAG
GTATTTAGGGATGCTGATCCTGCGTTCACTAAGATGGTGGATTATAATACATTCAGAGAC
ATAGTGATGACTATAACTGTTGGGAAACTGATAGAACAAGAACTCGTAACCATTGCACGT
CACTATGGGGTGCCTGAGGACCCATGTCCAGATACTAATATCCTAATTGCAATGGCCCAC
GAACAGCTTAAGAAAAATTTTTTTGAGAATTTTGAAAGACTCATTTATAGCTGTGTGTAT
CAAGATCGAGAAAAAAAAAAAGTATTACCCAGCAAAGACATCAAAAGGCTGTGCAAGTCC
TCCAGGTTACCTTTGACTGATGATCTTCTAGGATCCTTACTGTCCAAGTTTGAAGACAAT
GAAAAACAAATCAATTATGAGTCATTTTTCTGTGTCCTGAACTGGAGAAAACATCCAATG
CCTGAACTGGTAGCAATATCGCCCTTGAAAGAGAGATGTGAAGATATGTGGCTCGGGATG
CCATCA
>RhFe
TTTGATGCCTATGTAGAAGATGAAGTGCATGATAAAAAAGAAAACTATAGAATAAGACGC
TATAAAATCTTCTTCTACCTTGAGGATGACACAATTCAAGTAAATGAACCAGAGGTGAAA
AATAGTGGACTGCCTCAAGGGACTTTTATCCGGCGTCATCGGATTTCTCTTCCACCTCCT
CATGATGATCAGTTTTATACTGTGTATCATTTCAATATCAACATAGACATTGTCTTTTAT
GGCCGAACATTCAAGATTTATGACTGTGATGCATTCACAAAAAACTTTTTGAAGAAAATA
GGAGTCAAATTAAACCCTCCAGGACAGTGTCCAGAAGATCCTTACCTGAAGATATGGAGA
AAGAAGCTAGACTACATAAAGCGCTTACATCCCCATGGGCCCTCCAACACCCTGAAACAG
TTCCTCGAATATGATAGGAAGGTTTTGCGTTTCTTCTGCCTGTGGGACGATTCATCATTG
TTCGGGAACCGTAGAGAGCTCATCTTGCATTACTTTCTGTCTGATGATACTATCAAAATC
AAAGAATTGCTACCACACAACTCAGGCCGGGATGATATGCCATTTTTCCTCCAGAGGAGA
AAGCTGCCCAAGTATGGCCCACCTGGAGTCTATCAACCAGGCGAGATAACAGATCAAATA
GTTCTCAATATGTATGGTGGCCTGGCAGTGAACCAAGTGCATGGCTACCTGTTGGATAAA
TACAAGCTAGGAAAATTAGAACAAGAGTTTTACAAAGATAGTGACCTGTCCTTAGGAACT
ACCATCAATGTATGGGGAAGGAAAGTGCTCCTTTGTGACTGTGATGAATTTACGAAGGCT
TATTATAAGAATAAATATGGAATTGAGAACTTTACCTCTATTTCATACAAGGCTCCACCT
CCTCCAAAAGTAGAAAGGAAATTTCCACCTTATACTGGCTTTGGTTCTGAAGAGGATTCT
CTCTGCTCTTGTATAGGCCTCCTTCCCAAATGTCCTCATCTGAAGAACATCAGAAAATTC
ATGGACAAATCTAGCGGCAACGAAAGCAATGTACTCCGGTTCTTAGCAAAACTAATCACA
AACCAATATGCCAACATTGGCAGGCTGTTTATTATTTCATATTTTCTCAGTGATGACACA
ATTTCAGTGTTTGAACCCACAGAGAAGAATTCTGGTCTACGGAAGTTCTTGAAAAGAATG
CGTGTTAAGAGGCCTGGACAAGAAGTCTTTAAAAGTGAACTATCAGAATATATCAAGGTC
GAGGAGCTGTATATTGGAGCCAAAGTGAATGTGAATGGCTATGTGTTTCTTTTGCTCAGT
GCTGATGAGTACACCTTAAAATTCATGGAGAAGAATTCAGATAAGTTTCCTTTGAGCAAA
CTTGAACTTGCCCTAGAAAAGCTGAAAGAAAAAATACCAAAATCTGGAGACATCAGGCAG
GTATTTAGGGCTGCTGACTCTGGGTTCATGAAGAAGATGGATTATAATACATTCAGAGAC
AATTTGATATCCTTTTCTGCTGGAAAACTCACAGAACAAGAAATTGTAACCATTGCACGT
CACTACAGGGTGCCCGATGACCCTTGTCTAGACATGAATGTCCTAATTGCAGTGGCCCAT
GAACAGCTCAAGAAAAATAGTTTTGAGNAATTTGAAAGACTCATTTATAGATGTGTATAC
CAAGATCGAGAAAAAAAAAAAGTATTACCCAGCGAAGACATCAAAAGGCTGTGCAAGTCC
TCCAGGTTACCTNTGACTGATGATCTTCTAGGATCTTTACTGTCCATATTTGAAAACAGT
GAAGAGCAAATCAATTACGAGTCGTTTTTCTGTGCCCTGAACTGGAGAATAAATCCAATG
CCCGAACTGGTAGAAATATCACCTGTGAAAGAGAGATATGACGATGTGTCAGTTGGAATG
CCATCA
>RoAe
TTTGATGCTTATGTAGAAGATGAAGTACCTGATAAAAGTGAAAAGTATAGAATAAGATTC
TATAAAATCTTCTTCTACCTTGAAGATGACACAATTCAAGTAACTGAACCAGTGGTGAAA
AATAGTGGACTGCGTCAAGGGACTTTTATCCGGCGTCGTCGGATTTCTCTCCCACCTCCT
GATGATGATCAGTTTTATACTGTGTATCATTTCAATATCAACATAGACATTGTCTTTTAT
GGCTGGACATTCAAGATTTATGACTGTGATGTATTCACAAAAAACTTTTTGAAGAAAATA
GGAATCAAATTAAACCCCCCGGGAGAGTGTCCAGAAGATCCCTACATGAAGACATGGAGA
CAGAAGCTAGACTGCATACAACCCTTACGTCCTTATGAGTCCTTCGACACCCTGAAACAG
TTCCTCGAGTATGATAGGAAGGTTTTGCGTTTCTTCTGTCTGTGGGATGACTCATCCTTG
TTCGGAGACCGTAGAGAACTCATCTTGCTTTACTTTCTGTCTGATGATACTATCGAAATC
AAAGAATTGCTACCACACAACACAGGCCGGGATGCTATGCCATTCTTCCTCCAGAGGAGA
AAGCTGCCAAAGTATGGCCCACCTGGAATCTATCAACCAGGTGCGATAACAGATCGAGTA
GTTCTCAATTTGTATAGTGGCTTGGCAGAGAACCCAGTGTATGGCTACCTGCTAGATAAA
TGCAAGCTAGGAAAATCAGAACAAGAGTTTTACAAAGATAGCGACCTGTCCATAGGAACC
ACCATCAATGTGTGGGGAAGGAAAGTGCTCCTTTGTGACTGTGATGAATTTACGAAGACT
TATTATAAGACTAAATATGGAATTGAGAACTTTACCTCGATTCCATGGAAGGCTCCATCT
CCTCCAAAAATAGAAAGGAAATTTCCACCTTATACCGGCTTTGGTTCTGAAGAGGATTCT
CTCCGCTCTTGCATAGGCCTCGTGCCCATGCGTCCTAATCTGGGGAACTTCAGGAAGTTC
ATGGAAAAAGACAGCGGCAACATAAGCAACATACTCCGTTTTTTTGCAAAACTAATCACA
CATAAATGTGCAGACGTGGACAGGCTGTTTATTATTTCATATTTTCTCAGTGATGACACA
ATTTCAGTGTTTGAACCCATAGAGAGGAATAATGCTGGTGGGAAATTCTTGAAAAGAATG
CGTGTTAAGAAACCTGGACAAGAAGTCTTTAAAAGTGAACTATCAGAATATATCAAGGTC
GAGGAGCTGTATATTGGAGCCACAGTGAATGTGAATGGCTACCTGTTTCTTTTGCTCAAT
GCTGATGAGTACACTTTAAAATTCATGGAGAAGAATTCAGAGAAGTTTCCTTTCAGCAAC
CTTGAACTTGCTCTACAAAAGCTGAAAGATGAAAAATCAAAATCCAGAGAGATCAAGCAG
GTATTTAGGGACGCTGATCCTGCGTTCACGAAGATGGTCGATTATAATACATTCAGAGAC
ATAGTGATGGCTATAACTGTTGGGAAACTGATAGAACAAGAACTCATAACCATTGCACGT
CACTACAGGGTGCTCGAGGACCCATGTCCAGATATTAATAATCTAATTGCAATGGCCCAC
GAACAACTTAAGAAAAATTTTTTTGAAAATTTTGAAAGACTCATTTATAGCTGTGTGTAT
CAAGATCGAGAAAAAAAAAATGTATTACCCAGCAAAGACATTAAAAGGCTATGCAAGTCC
TCCAGGTTACCTTTGACTGATGATCTTCTAGGAGCCTTACTGTCCAAGTTTGAAGACAAT
AAAAAACAAATCAATTATAAGTCATTTTTCTGTGTCCTGAACTGGAGAAAACATCCAGTG
CCTGAATTGGTAGCAATATCGCCCGTGAAAGAGAGATGTGAAGATATGTGGCTCGGGATG
CCATCA
