# Supplementary material for: Positively selected genes in the hoary bat (Lasiurus cinereus) lineage: prominence of thymus expression, immune and metabolic function, and regions of ancient synteny
Source: PeerJ. 2022 Mar 17;10:e13130. doi: 10.7717/peerj.13130 (PMC8934532; doi:10.7717/peerj.13130)
Supplement: Supplemental Information 3 — Initially tested orthogroups that have been edge-trimmed as described in the Methods. [file peerj-10-13130-s003.zip › original.trimmed/trimmed-OG0002247.fas]

>EpFu
CTGCTGCCCCCCTTGTACTCCCTGGTATTTGTCATTGGCCTGGTTGGCAACATCCTGGTG
GTCCTGGTCCTCATGCAATATAAGAGGCTCAAGAGCATGACCAGCATCTACCTCCTCAAC
CTGGCCGTGTCTGACCTGCTCTTCCTCTTCACGCTGCCCTTCTGGATTGACTACAATCTG
AAGGATAACTGGAGGTTCAGCGAAGGCACGTGTAAGTTGCTGTCGGGGCTTTACTACATA
GGCCTGTACAGTGAGATCTTTTTCATGATCCTGCTGACCATCGACAGGTACCTGGCCATT
GTCCATGCCGTGTTCGCTCTGCGGGCCCGGACTGTCACCTTTGGTATCATCAACAGCCTC
ATCACCTGGGTCCTGGCCATCCTGGCTGCCATCCCGGGCTTTTACTTTTCTAAGATCCAG
TGGGAGGTCACTCATTACACCTGCAGCCTTCATTTCCCTCACCAACACCTAAAACAGTGG
CAACAGTTCCAGGCTCTGAAAATGAACATCTTGGGGCTGATTCTGCCCCTGGTGATCATG
ATCGTCTGCTACACAGGAATTATAAAGATTCTGCTCAGACGTCCCAATGAGAAGAAGGCC
AGAGCCGTCCGCCTGATTTTTGTCATCATGATCCTCTTCTTTCTCTTTTGGACCCCCTAC
AACCTGACTGTGTTTATTTCTGCTTTTCAAAGTGACATTTTGGTTGATGAGTGTGAGCAG
AGCAAACAGCTGGACCTGGCCATCCAGGTGACGGAGGTGATCGCCTACACGCACTGCTGC
GTCAACCCCATCATCTATGTCTTTGTGGGCGAGAGGTTCCGCAAGTACCTGCGCCAGCTG
TTCCTCCCCTTCCTCCGCACCGAGAGGCTGGAGAGGACCAGCTCCATGTCCCCCTCCACC
GCAGAGCAGGAGCTCTCCAATGGGTTC
>HiAr
CTGTTGCCCCCGTTGTATTCCCTGGTATTTATCATTGGCCTGGTCGGCAACATCCTGGTG
GTCCTGGTCCTTGTGCAAAAGAAGAGGCTCAAGAGCATGACCAGCGTCTACCTCCTCAAC
CTGGCCATCTCGGACCTGATCTTCCTCTTCACGCTGCCCTTCTGGATCGACTACAATCTG
AGGAACAACTGGATATTCGGTGACAGCCTGTGTAAGTTGCTCTCGGGGCTGTATTACATA
GGTTTGTACAGCGAGATCTTTTTCATCATCCTGCTGACCATCGACAGGTACCTGGCCATT
GTCCACGCTGTGTTTGCCCTGCGGGCCCGGACTGTCACCATTGGGATCATCTCCAGCATC
TTCACCTGGGGCCTGGCCATTTTCACTGCCATCCCAGGTTTTCATTTTTCCAAGACCCAG
TTGGAGATCAAGCAAGTCACCTGCAGTCTTCATTTCCCTCACACAAGCTTCAGACAGTGG
AAGCAGTTCCAGGCTCTGAAACTGAACATCTTGGGGATGGTGTTGCCTCTGGTGGTCATG
ATCGTGTGCTACACAGGGATTATAAGGATTTTGCTCAGACGGCCAAATGAGCAGAAGGCC
AAAGCCGTCCGTCTGATTTTTGTCATCATGATCATCTTCTTTCTCTTTTGGACCCCTTAC
AATCTGACTATGTTTGTTTCTGCTTTCCAAGATGTCTTTTTTACCAAGGAGTGTGAGCAG
AGCAAACAGCTGGACGTGGCCATTCAAGTGACGGAGGTGATCGCTTACACACACTGCTGT
GTGAACCCGATCATCTACGTCTTTGTCGGCGAGAGGTTCCGCAAGTACCTACGCCAGTTG
CGCCTCCCCTTCCTCCCGAAAGAGAGGATGGAGAGGGAGAGCTCCATGTCCCCCTCCACA
GGGATGCATGAACTCTCCAATGGATTC
>LaCi
TTGCTGCCCCCCTTGTACTCCCTGGTATTTGTCATCGGCCTGATTGGCAACATCCTGGTG
GTCTTGGTCCTCGTGCAATATAAGAGGCTCAAGAGCATGACCAGCATCTACCTCCTCAAC
CTGGCCGTGTCTGACCTGCTCTTCCTCTTCACGTTGCCCTTCTGGATTGACTACAATCTG
AAGGACAACTGGGGGTTCAGCGAAGGCACGTGTAAGTTGCTGTCGGGCCTTTACTACATA
GGCCTGTACAGTGAGATCTTTTTCATGATCCTGCTGACCATCGACAGGTACCTGGCCATT
GTCCATGCCGTGTTCGCCCTGCGGGCGCGGACTGTCACCTTTGGGATCATCAGCAGCCTC
ATCATCTGGGTGCTGGCCATCCTGGCTTCCATCCCGGGCTTTTACTTTTCTAAGGTCCAG
TCGGAGTTCACTCATTACAGCTGCAGCCTTCATTTCCCTCACCAGCACCTAAAACAGTGG
CACCAGTTCCAGGCTCTGAAAATGAACTTCTTGGGGCTGATTCTGCCCCTGGTGATCATG
GTCGTCTGCTACACAGGAATTATACAGATTCTGCTCAGACGTCCCAATGAGAAGAAGGCC
AGAGCCGTCCGCCTGATTTTTGTCATCATGATCCTCTTCTTTCTCTTCTGGACTCCCTAC
AACCTGACTGTGTTCATTTCCGCTTTTCAAGACAAGTTTTTGACAAATGAGTGTGAGCAG
AGCAAGCAGCTGGACCTGGCCATCCAGGTGACGGAGGTGATCGCCTACACGCACTGCTGC
GTCAACCCCATCATCTACGTCTTTGTAGGCGAGAGGTTCCGCAAGTACCTGCGCCAGCTG
TTCCTCCCCTTCCTCCGCACCGAGAGGCTGGAGAGGACCAGCTCCACATCCCCCTCCACT
GCCGAGCAGGAGCTGTCTAATGGGTTC
>MyLu
CTGTTGCCCCCCTTGTACTCCCTAGTATTTGTCGTTGGCCTTATTGGCAACATCCTGGTG
GTCCTGGTCCTCATGCAGTACAAGAGGCTCAAGAGCATGACCAGCATCTACCTCCTCAAC
CTGGCCTTGTCTGACCTGCTCTTCCTCTTCACGCTGCCCTTCTGGGTTGACTACAATCTG
AAGGATAGCTGGAGGTTCAGCGAAGGCACATGTAAGTTGCTGTCGAGGCTTTACTACATA
GGCCTGTACAGTGAGATCTTTTTCATGATCCTGCTGACCATCGACAGGTACCTGGCCATT
GTCCATGCTGTGTTTGCCCTGCGGGCCCGGACTGTCACCTTTGGTATCATCACCAGCCTC
GTCACTTGGGGCCTGGCCATCCTGGCTGCCATCCCGGGCTTCTACTTTTCTAAGATCCAG
AAAGAGATCAGTCATTACACCTGCAGCCTCCATTTCCCTCACCAACACCTAAAACAGTGG
CAACAGTTCCAGGCTCTGAAACTGAACATCTTGGGGCTGATTCTGCCCCTGGTGGTCATG
ATCGTCTGCTACACAGGAATTATAAAGATTCTGCTCAGACGTCCCAATGAGAAGAAGTCC
AGAGCCGTCCGCCTCATTTTTGTCATCATGATCCTCTTCTTTCTCTTTTGGACCCCCTAC
AACCTGACTATGCTTATTTCTGCTTTTCAAGACGTCTTTTTTGTTGATGAGTGTGAGCAG
AGCAAACAGCTGGACCTGGCCATCCAGGTGACGGAGGTGATCGCCTACACGCACTGCTGC
ATCAACCCCATCATCTATGTCTTTGTGGGCGAGAGGTTCCGCAAGTACCTGCGCCAGCTG
TTCCTCCCCTTCCTCCGCACCGAGAGTCTGGAGAGGACCAGCTCCCTGTCCCCCTCCACT
GCAGAGCAGGAGCTCTCTAATGGGTTC
>PhDi
CTGCTGCCCCCATTGTACTCCCTGGTGTTTGTCGTTGGCCTGGTCGGCAACATCCTGGTG
GTCCTGGTCCTCATGCAGTACAAGAGGCTCAAGAGCATGACCAGCATCTACCTCCTGAAC
CTGGCCTTCTCTGACCTACTCTTCCTCTTCACGCTGCCCTTCTGGATTGACTACAGCCTG
AAGGATAACTGGGTGTTCAGCAACGGGATGTGCAAGTTGCTGTCGGGGTTTTATTATGTA
GGCCTGTACAGCGAGATCTTTTTCATCATCCTGCTGACCATCGACAGGTACCTGGCCATC
GTCCACGCCGTGTTTGCGCTGCGGACCCGGACCGTCACCTTTGGCGTCATCACCAGCAGC
ATCGTCTGGGCCCTGGCCATCCTGGCTGCAATCCCGGGCTTTTACTTTTCTAAGACGCAG
GAGGAGTTCGGTCGTTGCACCTGCAGCCTTCACTTCCCTCAAGAACACCTGCAGCAGTGG
AGGCAGTTCCAGGCCCTGAAGCTGAACATCGCGGGGCTGATTTTGCCCCTGGCGGTCATG
ATCGTGTGCTACACGAGGATTATCAGGACCCTGCTCAGGCGGCCCAACGAGAAGAAGGCC
AAGGCCGTCCGTCTGATTTTTGTCGTCATGCTCATCTTCTTTCTGTTTTGGACGCCCTTC
AATCTGACTGTGTTTGTGTCTGCCTTCCAAAACACCATCTTGTCCAGTCAGTGTGAGCAG
AGCAAACAGCTGGACGTGGCCATACAGGTGACGGAGATGGTCGCCTACTCGCACTGCTGC
ATCAACCCCATCATCTACGTGTTCGTCGGCCAGCGGTTCCGCAAGTACCTGCGCCAGCTG
TTCCAGCCCTTCCTCCGCACCGACAGGCTGGAGAGGGCCAGCTCGATGTCCCCCTCCACG
GGGGAGCAGGAGCTCTCTAACGGGTTC
>PtVa
CTGCTGCCCCCTTTGTACTCCCTGGTATTTGTCATCGGCCTGGTGGGCAACATTCTGGTG
GTTCTGGTCCTCATGCAGTACAAGAGACTCAAGAGCATGACCAGCATCTACCTCCTCAAC
CTGGCCATCTCCGACCTGCTCTTCCTCTTCACGCTGCCCTTCTGGATCGACTACAGTCTG
AAGGAGAGCTGGGCATTCGGTAACGGCATGTGCAAGTTTCTCTCGGGCCTTTACTACGTG
GGCTTGTACAGCGAGATCTTTTTCATCATCCTGCTGACGATAGACCGGTACCTGGCGATC
GTCCACGCCGTGTTTGCCATGCGGGCCCGGACCGTCACCTTTGGGATCATCACCAGCATC
ATCGTCTGGGTCCTGGCCATTCTGGCCGCCATTCCGGGCTTTTACTTTTCCAAGACCCAG
TGGGAGTTCAGCCACCATACCTGCAGTCTTCATTTCCCTCACGAAAGCTTAAAACAGTGG
AAGAAGTTCCAGGCTCTGAAACTCAACATCCTGGGGCTGATCTTGCCTCTGGTGGTCATG
ATCGTCTGCTACACGGGGATTATTAAGATCCTGCTCAGACGGCCCAACGAGAAGAAGGCC
AGAGCCGTCCGTCTGATCTTTGTCATCATGATCATCTTCTTTCTCTTCTGGACACCCTAC
AATCTGACTGTGTTTGCTTTTGCTTTCCAAGACGTCCTTTTGAAAAATGAGTGTGAGCAA
AGCAAACAGCTAGACCTGGCCATGCAAGTGACGGAGGTGATCACCTACACGCACTGCTGC
GTCAACCCCATCGTCTACGCCTTTGTTGGGGAGAGGTTCCGCCGGTACCTGTGCCAGCTG
TTTCTCCCCTTCCTCCCCACAGAGAGGCTGGAGAGGACCAGCTCCATGTCCCCCTCCACG
GGGGAACACGAGCTCTCTAATGGTTTC
>RhFe
CTGTTGCCCCCCTTGTACTCCCTGGTCTTTATTGTTGGGCTGGTCGGCAATATCCTGGTG
GTCCTGGTCCTTATGCAATACAGGAGGCTCAGGAGCATGACCAGCATCTACCTCCTCAAC
CTGGCCATCTCTGACCTGCTCTTCCTCTTCACGCTGCCCTTCTGGATTGACTACAATCTG
AAGGACAACTGGGTGTTCGGTAACGGCATGTGCAAGCTGCTCTCGGGGCTTTATTACATA
GGCTTGTTCAGCGAGATCTTTTTCATGATCCTGCTGACCGTCGACAGGTACCTGGCCATC
GTCCATGCTGTGTTTGCCCTGAGGGCCCGGACTATCACCTTGGGGATCGTCACCAGCGTC
ATCACCTGGGTCCTGGCCATATTGGCTGCCATCCCAGGCTTTTACTTTTCCAAGATCCAG
TGGGAGCTCACTCAATTCACCTGCAGTCTTCACTTCCCTTATACAAGCCTCAGACAGTGG
AAACAGTTCCAGGCTCTGAAACTGAACCTCCTGGGGCTGATTTTGCCTCTGGTCATCATG
ATCGTCTGCTACACAGGAATTATAAGGGTTTTGCTCAGACGGCCCAACGAGAAGAAGGCC
AAAGCCGTCCGTCTGATTTTTGTCATCGTGATCATCTTCTTTCTCTTTTGGACCCCGTAC
AATCTGACTATGTTTGTTTCTGCTTTCCAAGACGTCCTTTTGACCCATGGGTGTGAGCAG
AGCAAGCAGCTGGACCTGGCCATACAAGTGACGGAGGTGATCGCTTACACGCACTGCTGC
GTGAACCCTGTCATCTACGTCTTTGTCGGCGAGAGGTTCCGCAAGTACCTGTGCCAGTTG
CGCCTCCCCTTCCTTCCCAAAGAGAGGTTGGAGAGGACCAGCTCCACGTCCCCCTCCACG
GGGGAGCATGAGCTCTCTAATGGGTTC
>RoAe
CTGCTGCCCCCCTTGTACTCCCTGGTGTTTATCGTCGGCCTGGTGGGCAACATCCTGGTG
GTCCTGGTCCTCATGCAGTACAAGAGGCTCAAGAGCATGACGAGCATCTACTTGCTCAAC
CTGGCCTTTTCCGACCTGCTCTTCCTCGTCACGCTGCCCTTCTGGACCGACTACAGTCGG
AAGCAGAGCTGGGTGTTCGGTAACGGCATGTGCAAGCTCCTCTCGGGCTTTTACTACGTG
GGCTTGTACAGCGAGATCTTTTTCATCGTCCTGCTGACGATAGACCGGTACCTGGCGATC
GTCCATGCCGTGTTCGCCATGCGGGCCCGGACCGTCACCTTTGGGATCATCACCAGCATC
ATCGTCTGGGTCCTGGCCTTTCTGGCCGCCATTCCGGGCTTTTACTTTTCCAAGACCCAG
TGGGAGCTCAGCCACCAAACCTGCAGTCTTCATTTTCCTCACGAAAGCTTAAAAGAGTGG
AAGAAGTTCCAGGCTCTGAAGCTGAACATCCTGGGGCTGATCTTGCCTCTGGTGATCATG
ATCGTCTGCTACGCGGGGATTATTAAGATTCTGCTCAGACGGCCCAACGAGAAGAAGGCC
AAAGCCGTCCGTCTGATTTTTGTCATCATGATCATCTTCTTTCTCTTCTGGACACCCTAC
AATCTGACCGTGTTTGCTTTTGCTTTCCAAGACAGCCTCCTGAACAACGACTGCGAGGAG
AGCAAACGGCTGGACCTGGCCATGCAGGTGACGGAGGTGATCACCTACACGCACTGCTGC
GTCAACCCCATCATCTACGCCTTCGTTGGGGAGAGGTTCCGCCGGTACCTGCACCAGCTG
TTCCTCCCCTTCCTCCCCACGGAGAGGCTGGAGAGGACCAGCTCCGTGTCCCCCTCCACG
GGGGAACATGAGCTCTCCAATGGGTTC
