# Supplementary material for: Positively selected genes in the hoary bat (Lasiurus cinereus) lineage: prominence of thymus expression, immune and metabolic function, and regions of ancient synteny
Source: PeerJ. 2022 Mar 17;10:e13130. doi: 10.7717/peerj.13130 (PMC8934532; doi:10.7717/peerj.13130)
Supplement: Supplemental Information 3 — Initially tested orthogroups that have been edge-trimmed as described in the Methods. [file peerj-10-13130-s003.zip › original.trimmed/trimmed-OG0002248.fas]

>EpFu
ATGGCTGACATGCAAAATCTGGTAGAAAGATTGGAGAAGGCTGTCGGCCGCCTAGAGGCA
GTATCCCATGCCTCTGACATGCACTGTGGGTACGGAGACAGTGCTCCAAAAGGAGCAGTT
CCTTATGTGCAAGCATTTGACTCACTGCTTGCTGGGCCTGTGGCAGAATACTTGAAGATC
AGTAAAGAGATTGGAGGAGATGTGCAGAAACATGCGGAGATGGTCCATACAGGTCTGAAG
TTGGAGCGGGCTCTCTTGGTTACAGCCTCTCAGTGCCAGCAGCCAGGAAATAAGCTTTCT
GATTTGTTGGCTCCGATCTCAGAGCAGATCCAAGAAGCGATAACCTTTCGGGAGAAGAAC
CGAGGCAGCAAATTGTTCAATCACCTGTCAGCTGTCAGCGAAAGTATCCAGGCCCTGGGT
TGGGTGGCTGTGGCACCCAAACCTGGTCCTTATGTGAAAGAAATGAATGATGCTGCCATG
TTTTATACAAACCGAGTCCTCAAGGAGTACAAAGATGTGTTCCATACCACCGGACTGGCC
TGGAGCAAAACGGGGCCTGTGGCTAAAGAACTGTGTGGATTGCCATCTGGACCCTCTGCT
GTATCAGGTCCTCCTCCCCCACCACCAGGCCCACCTCCCCCACCAATGCCTACCAGTTCA
GGGTCAGATGACTCTGCTTCACGCTCGGCACTGTTTGCACAGATTAATCAGGGGGAGGCC
ATCACACATGCCCTAAAACATGTATCTGATGACATGAAGACTCACAAGAACCCTGCCCTG
AAGGCCCAGAGTGGTCCAGTACGAAGTGGCCCCAAACCATTCTCTGCACCTAAACCAGGA
GTTAACCCATCCTCTAAACCAGCCACAAAGAAGGAGCCGGCTCTACTTGAACTGGAGGGC
AAGAAGTGGAGAGTGGAAAATCAGGAGAACGTTTCTAACCTGGTGATTGATGACACAGAG
CTGAAACAGGTGGCTTACATATACAAGTGTGTCAACACGACATTGCACATCAAGGGCAAA
ATTAACTCCATTACAGTAGATAACTGTAAGAAACTCGGTCTGGTGTTTGATGACGTAGTG
GGCATTGTGGAGATAATCAATAGTAGAGATGTCAAAGTTCAGGTAATGGGTAAAGTGCCA
ACCATTTCCATCAACAAAACAGATGGCTGCCACGTTTATCTGAGCAAGAATTCCTTGGAT
TGTGAGATCGTCAGTGCCAAATCTTCTGAGATGAATGTCCTCATTCCTACAGAAGGCGGA
GACTTT
>HiAr
ATGGCTGACATGCAAAATCTGGTAGAAAGATTGGAGAGGGTAGTGGGCCGCCTAGAAGCA
GTATTCCATGCTTCTGACATGCACTGTGGGTACGGAGACAGTGCTACAAAAGGAGCAGTT
CCCTATGTGCAAGCGTTTGACTCACTGCTTGCTGGTCCTGTGGCAGAGTACTTGAAGATC
AGTAAAGAGATTGGAGGAGATGTGCAGAAACATGCGGAGATGGTCCACACAGGTCTGAAG
TTGGAGCGAGCTCTCTTGGTTACAGCCTCTCAGTGCCAGCAGCCAGCAAATAAGCTTTCT
GATTTGTTGGCCCCCATCTCAGAGCAGATCCAAGAAGTGATAACCTTTCGGGAGAAGAAC
CGAGGCAGCAAGTTGTTCAATCACCTGTCAGCTGTCAGTGAAAGTATCCAGGCCCTGGGT
TGGGTGGCCATGGCTCCTAAGCCTGGTCCTTACGTGAAAGAAATGAACGATGCTGCCATG
TTTTATACAAACCGAGTCCTCAAGGAGTACAAAGATGTGTTCCATACCACCGGACTGGCC
TGGAGCAAAACGGGGCCTGTGGCGAAAGAACTGAGTGGATTGCCATCTGGACCCTCTGCT
GGATCAGGTCCTCCACCTCCCCCACCAGGCCCACCTCCCCCCCCAATGCCTACGAGTTCA
GGCTCAGATGACTCTGCTTCACGCTCAGCCCTGTTTGCACAGATTAACCAGGGGGAGAGC
ATCACACATGCCCTGAAACATGTATCCGATGACATGAAGACTCACAAGAACCCTGCCCTG
AAGGCTCAGAGCGGTCCAGTGCGAAGTGGCCCCAAACCATTCTCTGCACCTAAACCAGGA
GTCAGTCCATCCCCCAAACCAGCCACGAAGAAGGAGCCACCTGTACTTGAACTGGAGGGC
AAGAAGTGGAGAGTGGAAAATCAAGAGAATGTTTCCAACCTGGTGATCGATGACACAGAG
CTGAAACAGGTGGCTTACATATACAAGTGTGTCAACACAACATTGCACATCAAGGGTAAA
ATTAACTCCATTACAGTAGATAACTGTAAGAAACTTGGTCTGGTATTCGATGACGTGGTG
GGCATTGTGGAGATAATCAATAGTAGGGATGTCAAAGTTCAGGTAATGGGTAAAGTGCCA
ACCATTTCCATCAACAAAACAGATGGCTGCCACGTTTACCTGAGCAAGAATTCGCTGGAG
TGTGAGATAGTCAGTGCCAAATCTTCTGAGATGAATATCCTTGTTCCTACAGAAGGCGGT
GACTTT
>LaCi
ATGGCTGACATGCAAAATCTGGTAGAAAGATTAGAGAGAGCAGTCGGCCGCCTAGAAGCA
GTATCCCATGCCTCTGACATGCACTGTGGGTACGGAGACAGTACTCCAAAAGGATCAGTT
CCTTATGTGCAAGCATTTGACTCACTGCTTGCTGGTCCTGTGGCAGAATACTTGAAGATC
AGTAAAGAGATTGGAGGAGATGTGCAGAAACATGCGGAGATGGTCCATACAGGTCTGAAG
TTGGAGCGGGCTCTCTTGGTTACAGCCTCTCAGTGCCAACAGCCAGGAAATAAGCTTTCT
GATTTGTTGGCTCCAATCTCAGAGCAGATCCAAGAAGCGATAACCTTTCGGGAGAAGAAC
CGAGGCAGCAAATTGTTCAATCACCTGTCAGCTGTCAGCGAAAGTATCCAGGCCCTGGGT
TGGGTGGCTGTGGCACCCAAACCTGGTCCTTATGTGAAAGAAATGAATGATGCTGCCATG
TTTTATACAAACCGAGTCCTCAAGGAGTACAAAGATGTGTTCCATACCACCGGACTGGCC
TGGAGCAAAACGGGGCCTGTGGCAAAAGAACTGTGTGGATTGCCATCTGGACCCTCTGCT
GTATCAGGTCCTCCTCCCCCCCCACCAGGCCCACCTCCCCCACCAGTGCCTACCAGTTCA
GGGTCAGATGACTCTGCTTCACGCTCGGCACTGTTTGCGCAGATTAATCAGGGGGAGGCC
ATAACACATGCCCTAAAACATGTATCTGATGACATGAAGACTCACAAGAACCCTGCCCTG
AAGGCCCAGAGTGGTCCAGTACGAAGTGGCCCCAAACCATTCTCTGCACCAAAACCAGGA
GTTAACCCATCCCCTAAACCAGCCACAAAGAAGGAGCCGGCTCTACTTGAACTGGAGGGC
AAGAAGTGGAGAGTGGAAAATCAGGAGAATGTTTCTAACCTGGTGATTGATGACACAGAG
CTGAAACAGGTGGCTTACATATACAAATGTGTCAACACGACATTGCACATCAAGGGCAAA
ATTAACTCCATTACAGTAGATAACTGTAAGAAACTCGGTCTGGTGTTTGATGACGTAGTG
GGCATTGTGGAGATAATCAATAGTAGAGATGTCAAAGTTCAGGTAATGGGTAAAGTGCCA
ACCATTTCCATCAACAAAACAGATGGCTGCCACGTTTATCTCAGCAAGAATTCCTTGGAT
TGTGAGATCGTCAGTGCCAAATCTTCTGAGATGAATGTCCTCATTCCTACAGAAGGCGGA
GACTTT
>MyLu
ATGGCTGACATGCAAAATCTGGTAGAAAGATTGGAGAAGGCCGTGGGCCGCCTAGAGGCA
GTATCCCATGCCTCTGACATGCACTGTGGGTACGGAGACAGTGCTCCAAAAGGAGCAGTT
CCCTATGTGCAAGCATTTGACTCACTGCTTGCTGGTCCTGTGGCAGAATACTTGAAGATC
AGTAAAGAGATTGGAGGAGATGTGCAGAAACATGCGGAGATGGTCCATACAGGTCTGAAG
TTGGAGCGGGCTCTCTTGGTTACAGCCTCTCAGTGCCAGCAGCCAGGAAACAAGCTTTCT
GATTTGTTGGCTCCGATCTCAGAGCAGATTCAAGAAGCAATAACCTTTCGGGAGAAGAAC
CGAGGCAGCAAATTGTTCAATCACCTGTCAGCTGTCAGCGAAAGTATCCAGGCCCTGGGT
TGGGTAGCTGTGGCACCCAAACCTGGTCCTTATGTGAAAGAAATGAATGATGCTGCCATG
TTTTATACAAACCGAGTCCTCAAGGAGTACAAAGATGTGTTCCACACCACCGGACTGGCC
TGGAGCAAAACGGGGCCTGTGGCAAAAGAACTGTGTGGATTGCCATCTGGACCCTCTGCT
GTATCAGGTCCTCCTCCCCCACCACCAGGCCCACCTCCCCCACCAATGCCTACCAGTTCA
GGGTCAGACGACTCTGCTTCACGTTCGGCACTGTTTGCGCAGATTAATCAGGGGGAGGCC
ATCACACATGCCCTAAAACATGTACCTGATGACATGAAGACTCACAAGAACCCTGCCCTG
AAGGCCCAGAGTGGTCCAGTACGAAGTGGCCCCAAACCATTCTCTGCACCTAAACCAGGA
GTTAACCCATCCCCTAAACCAGCCACAAAGAAGGAGCCAGCTCTACTTGAACTGGAGGGC
AAGAAATGGAGAGTGGAAAATCAGGAGAACGTTTCTAACCTGGTGATTGATGACACAGAG
CTGAAACAGGTGGCTTACATATACAAGTGTGTCAACACGACATTGCACATCAAGGGCAAA
ATTAACTCCATTACAGTAGATAACTGTAAGAAACTCGGTCTGGTGTTTGATGACGTAGTG
GGCATTGTGGAGATAATCAATAGTAGAGATGTCAAAGTTCAGGTAATGGGTAAAGTGCCA
ACCATTTCCATCAACAAAACAGATGGCTGCCACGTTTATCTGAGCAAGAATTCCTTGGAT
TGTGAGATCGTCAGTGCCAAATCTTCTGAGATGAATGTCCTCATTCCTACAGAAGGCGGA
GACTTT
>PhDi
ATGGCTGACATGCAAAATCTGGTAGAGAGATTGGAGAGGGCCGTGGGCCGCCTGGAGGCA
GTATCCCATGCCTCTGACATGCACTGTGGGCACGGAGACAATGCTCCCAAAGGAGCAGTT
CCTTATGTGCAAGCCTTTGACTCACTGCTTGCTGGTCCTGTGGCAGAGTACCTGAAGATC
AGTAAAGAGATTGGAGGAGATGTACAAAAACACGCGGAGATGGTCCATACAGGTCTGAAG
TTGGAACGAGCTCTCTTGGTTACAGCCTCTCAGTGTCAGCAGCCAGCAAACAAGCTTTCT
GATTTGTTGGCTCCCATCTCAGAGCAGATCCAAGAAGTGATAACGTTTCGGGAGAAGAAC
CGAGGCAGCAAGTTGTTCAATCACTTGTCAGCTGTCAGCGAAAGTATCCAGGCCCTGGGT
TGGGTGGCTATGGCTCCCAAGCCTGGTCCTTATGTGAAAGAAATGAATGATGCCGCCATG
TTTTATACAAACCGAGTCCTCAAGGAGTACAAAGATGTGTTCCATACCACCGGACTGGCC
TGGAGCAAAACGGGGCCTGTGGCAAAAGAACTGAGTGGATTGCCATCTGGACCCTCTGCT
GGATCAGGTCCTCCTCCCCCACCACCAGGCCCACCTCCCCCACCGATGCCTACCAGTTCA
GGGTCAGATGACACTGCTTCACGCTCAGCACTGTTTGCGCAGATTAATCAGGGAGAGAGC
ATCACACATGCCCTGAAACATGTATCTGACGACATGAAGACTCACAAGAACCCTGCCCTG
AAGGCTCAGAGTGGTCCAGTACGGAGTGGCCCCAAACCATTCTCTGCACCTAAACCAGGA
GTCAGTCCGTCCCATAAACCAGCCACAAAGAAGGAGCCACCTCTACTTGAACTGGAGGGC
AAAAAGTGGAGAGTGGAAAATCAGGAGAATGTTTCCAACCTGGTGATTGACGACACAGAG
CTGAAACAGGTGGCTTACATATACAAGTGTGTTAACACGACATTGCAAGTCAAGGGCAAA
ATTAACTCTATTACAGTAGATAACTGTAAGAAACTCGGTCTGGTGTTCGATGATGTGGTG
GGCATTGTGGAGATAATCAATAGTAGGGATGTCAAAGTTCAGGTAATGGGTAAAGTGCCA
ACTATTTCCATCAACAAAACAGATGGCTGCCATGTTTACCTGAGCAAGAATTCCCTGGAT
TGTGAGATAGTCAGTGCCAAATCTTCTGAGATGAATGTCCTCATTCCTACAGAAGGCGGT
GACTTT
>PtVa
ATGGCTGACATGCAAAATCTGGTAGAAAGATTGGAGAGAGTAGTGGGCCGCCTGGAGGCA
GTATCCCATGCCTCTGACATGCACTGTGGGTACGGAGACCGTGATACAAAAGGAACAGTT
CCTTATGTGCAAGCATTTGACTCACTGCTTGCTGGTTCCGTGGCAGAGTACCTGAAGATT
AGTAAAGAGATTGGAGGAGATGTGCAGAAACATGCGGAGATGGTCTACAAAGGTCTAAAG
TTAGAGCAAGCTCTCTTGGTTACAGCCTCTCAGTGCCAGCAGCCAGCAGATAAGCTTTCT
GATTTGTTGGCACCCATCTCAGAGCAAATCCAAGAAGTGATAACCTTGCGGGAGAAGAAC
CGAGGCAGCAAGTTGTTCAATCACCTGTCAGCTGTCAGCGAAAGTATCCAGGCCCTGGGT
TGGGTGGCAATGGCTCCCAAGCCTGGTCCTTATGTGAAAGAAATGAATGATGCTGCCACA
TTTTATACAAACAGAGTCCTCAAGGAGTACAGAGATGTATTTGGGTCCACAGGTTTAGAC
TTTGGTACTACCGGGCCTGTAGCAAAAGAACTGAGTGGATTGCCATCTGGACCTTCTGCT
GGATCAGGTCCTCCTCCTCCTCCACCAGGCCCACCTCCCCCCCCAGTGCCTACCAGTTCA
GGCTCAGATGACTCTGCTTCACGCTCAGCACTGTTTGCGCAGATTAATCAGGGAGAGAGC
ATCACACATGCCCTGAAACATGTATCTGATGATATGAAGACTCACAAGAACCCTGCTTTG
AAGGCTCAGAGTGGTCCAGTACGAAGTGGCCCCAAACCATTCTCTGCACCTAAACCAGGA
GTCAGCCCATCCCCCAAACCAGCCATGAAGAAGGAGCCAGCTCTACTTGAACTGGAGGGC
AAGAAGTGGAGAGTGGAAAATCAGGAGAATGTATCCAACCTGGTGATTGATGACACAGAG
CTCAAACAGGTGGCTTACGTATACAAGTGTGTCAACTCAACATTGCAAATCAAGGGCAAA
ATTAATTCCATTACAATAGATAACTGTAAGAAACTCGGTCTGGTGTTCGACGATGTGGTG
GGCATTGTGGAGATAATCAATAGTAGGGATGTCAAAGTTCAGGTAATGGGTAAAGTGCCA
ACCATTTCCATCAACAAAACAGATGGCTGCCACGTTTACCTGAGCAAGAATTCCCTGGAT
TGTGAGATAGTCAGTGCCAAATCTTCTGAGATGAATGTCCTCATTCCTACAGAAGGCGGT
GACTTT
>RhFe
ATGGCTGACATGCAAAATCTGGTAGAAAGATTGGAGAGGGCAGTGGGCCGCCTGGAAGCA
GTGTCCCATGCTTCTGCCATGCACTGTGGGAACGGAGACAGTGCTGCAAAAGGAGCAGTT
CCCCATGTGCAAGCATTTGACTCACTGCTTGCTGGTCCTGTGGCAGAGTACTTGAAGATC
AGTAAAGAGATTGGAGGAGACGTGCAGAAACATGCGGAGATGGTCCACACCGGTCTGAAG
TTGGAGCGAGCTCTCTTGGTTACAGCCTCTCAGTGCCAGCAGCCAGGAAATAAGCTTTCT
GATTTGTTAGCACCCATCTCAGAGCAGATCCAAGAAGTGGTAACCTTTCGGGAGAAGAAC
CGCGGCAGCAAGTTGTTCAATCACCTGTCAGCTGTCAGTGAAAGTATCCAGGCCCTGGGT
TGGGTGGCTATGGCTCCCAAGCCTGGTCCTTATGTGAAAGAAATGAATGATGCTGCCATG
TTTTATACAAATCGAGTCCTCAAGGAGTACAAAGATGTGTTCCATACCACCGGACTGACC
TGGAGCAAAACGGGACCTGTGGCAAAAGAACTGAGTGGATTGCCATCTGGACCCTCTGCT
GGATCAGGGCCTCCCCCACCACCACCAGGCCCACCTCCTCCCCCAATGCCTACCTGTTCA
GGCTCAGATGACTCTGCTTCACGCTCAGCACTGTTTGCACAGATTAACCAGGGGGAGAGT
ATCACACATGCCCTGAAACATGTTTCTGATGACATGAAGACTCACAAGAACCCTGCCCTG
AAGGCTCAGAGCGGTCCGGTGCGAAGTGGCCCCAAACCATTCTCTGCACCTAAACCAGGA
GTCAGCCCATCCCCCAAACCTACCACGAAGAAGGAGCCAGCTGTACTTGAACTAGAGGGC
AAGAAGTGGAGAGTGGAAAATCAGGAGAATGTTTCCAACCTGGTTATAGATGGCACAGAG
CTGAAACAGGTGGCTTACATATACAAGTGTGTCAACACGACATTGCAAATCAAGGGTAAA
ATTAACTCCATTACAGTAGATAACTGTAAGAAACTCGGTCTGGTATTCGATGACGTGGTG
GGCATTGTGGAGATAATCAATAGTAGGGATGTCAAAGTTCAGGTAATGGGTAAAGTGCCA
ACCATTTCCATCAACAAAACAGATGGCTGCCACGTTTACCTGAGTAAGAATTCCCTGGAG
TGTGAGATAGTCAGTGCCAAATCTTCTGAGATGAATATCCTCATTCCTACAGAAGGCGGT
GACTTT
>RoAe
ATGGCTGACATGCAAAATCTGGTAGAAAGATTGGAGAGAGTAGTGGGCCGCCTGGAGGCA
GTATCCCATGCCTCTGACATGCACTGTGGGTATGGAGACCGTGATACAAAAGGAGCAGTT
CCTTATGTGCAAGCATTCGACTCGCTGCTTGCTGGTTCTGTGGCAGAGTACCTGAAGATT
AGTAATGAGATTGGAGGAGATGTGCAGAAACATGCGGAGATGGTCTATACAGGTCTGAAG
TTGGAGCAAGCTCTCTTANNGACAGCCTCTCAGTGCCAGCAGCCAGCTGATAAGCTTTCT
GATTTGTTGGCACCCATCTCAGAGCAAATCCAAGAAGTGATAACCTTGCGGGAGAAGAAC
CGAGGCAGCAAGTTGTTCAATCACCTGTCAGCTGTCAGCGAAAGTATCCAGGCCCTGGGT
TGGGTGGCAATGGCTCCCAAGCCTGGTCCTTATGTGAAAGAAATGAATGATGCTGCCATG
TTTTATACAAACAGAGTCCTCAAGGAGTACAGAGATGTGTTCCATACCACCGGACTGGCC
TGGAGTAAAACGGGGCCTGTGGCAAAAGAACTGAGTGGGTTGCCATCTGGACCTTCTGCT
GGATCAGGTCCTCCTCCTCCTCCACCAGGCCCACCTCCTCCCCCAGTGCCTACCAGTTCA
GGCTCAGATGACTCTGCTTCACGCTCAGCACTGTTTGCGCAGATTAATCAGGGAGAGAGC
ATCACACATGCCCTGAAACATGTATCTGATGACATGAAGACTCACAAGAACCCTGCCCTG
AAGGCTCAGAGTGGTCCAGTACGAAGTGGCCCCAAACCATTCTCTGCACCTAAACCAGGA
GTCAGCCCATCCCCCAAACCAGCCATGAAGAAGGAGCCAGCTCTACTTGAACTGGAGGGC
AAGAAGTGGAGAGTGGAAAATCAGGAGAATGTTTCCAACCTGGTGATTGATGACACAGAA
CTCAAACAGGTGGCTTACGTATACAAGTGTGTCAACTCGACATTGCAAATCAAGGGCAAA
ATTAACTCCATTACAATAGATAACTGTAAGAAACTCGGTCTGGTGTTCGACGATGTGGTG
GGCATTGTGGAGATAATCAATAGTAGGGATGTCAAAGTTCAGGTAATGGGTAAAGTGCCA
ACCATTTCCATCAACAAAACAGATGGCTGCCACGTTTACCTGAGCAAGAATTCCCTGGAT
TGTGAGATAGTCAGTGCCAAATCTTCTGAGATGAATGTCCTCATTCCTACAGAAGGCGGT
GACTTT
