# Supplementary material for: Positively selected genes in the hoary bat (Lasiurus cinereus) lineage: prominence of thymus expression, immune and metabolic function, and regions of ancient synteny
Source: PeerJ. 2022 Mar 17;10:e13130. doi: 10.7717/peerj.13130 (PMC8934532; doi:10.7717/peerj.13130)
Supplement: Supplemental Information 3 — Initially tested orthogroups that have been edge-trimmed as described in the Methods. [file peerj-10-13130-s003.zip › original.trimmed/trimmed-OG0002249.fas]

>EpFu
ATGGCACTGATGGGGACTGACCCCTCCGGCGAGGCAGAGGCCAGCCAGGGGAAGCCCTTT
CTGCTCCGGGCACTGCAGATCGCACTGGTGGTCTTTCTCTACTGGGTCACCTCCATCTCC
ATGGTGTTTCTCAACAAGTACCTGCTGGACAGCCCCTCCCTGCAGCTGGACACCCCCATC
TTCGTCACCTTCTACCAGTGCCTGGTCACCACACTGCTGTGCAAGGGCCTCAGCACACTG
GCCGCCTGCTGTCCTGGTGCCATGGAGTTCCCCACCCTGCGCCTGGATCTCAGGGTGGCC
CGCAGTGTGCTGCCCCTGTCCGTGGTCTTCATCTGCATGATCACCTTCAATAACCTCTGC
CTGAAGTACGTGGGTGTGGCCTTCTACAACGTGGGCCGCTCCCTCACCACCGTCTTCAAT
GTGCTGCTCTCCTACCTCCTGCTCAAGCAGACCACCTCCTTCTATGCCTTGCTCACCTGC
GGCATCATCATTGGTGGCTTCTGGCTTGGTGTGGACCAGGAGGGGGCAGAGGGTACCCTG
TCTTGGACGGGCACCCTCTTTGGCGTGCTAGCCAGCCTCTGTGTCTCGCTCAACGCCATC
TACACCAAGAAGGTGCTCCCGGCGGTGGACGGCAGCATCTGGCGCCTGACCTTCTACAAC
AACGTCAACGCCTGCGTCCTCTTCCTGCCCCTGCTGCTGCTGCTGGGGGAGCTTCAGGCC
CTCCTCCACTTTGCCCAGCTAGGCAGTGCCCACTTCTGGGGCATGATGACGCTGGGAGGC
CTGTTTGGCTTTGCCATTGGCTACGTGACAGGACTGCAGATCAAGTTCACCAGTCCCCTG
ACCCACAACGTGTCGGGCACGGCCAAGGCCTGTGCCCAGACGGTGCTGGCCGTCCTCTAC
TACGAGGAGACCAAGAGCTTCCTCTGGTGGACGAGCAACATGATGGTGCTGGGGGGCTCC
TCCGCCTACACCTGGGTCAGGGGCTGGGAGATG
>HiAr
ATGGCACTGATGGGGGCTGACCCCTCTGGTGAGGCAGAGGCCAGCGAGAAGAACCCCTTT
CTGCTTCGGGCACTGCAGATCACACTGGTAGTCTCTCTCTACTGGGTCATCTCCATCTCC
ATGGTGTTTCTTAACAAGTACCTGCTGGACAGCCCCTCCCTGCTGCTGGACACCCCCATC
TTCGTCACCTTCTACCAGTGCCTGGTGACCACGCTGCTGTGCAAGGGCCTCAGCATGCTG
GCTGCCTGTTGCCCTGGTACCATGGACTTTCCCACCCTGCGCCTGGACCTCAAGGTAGCC
CGCAGCATCTTGCCCCTGTCGGTGGTCTTCATTGGCATGATCACCTTCAATAACCTCTGC
CTGAAGTACGTGGGTGTGGCCTTCTACAACGTGGGCCGCTCTCTCACCACCGTCTTCAAT
GTGCTGCTCTCCTACCTGCTGCTTAAGCAGACCACCTCCTTCTACGCCTTGCTCACCTGC
AGCATCATCATCGGTGGCTTCTGGCTTGGTGTGGACCAGGAGGAGGCAGAAGGTACCCTG
TCCTGGACAGGCACCCTCTTTGGCGTACTAGCCAGCCTCTGCGTCTCGCTCAACGCCATC
TACACCAAGAAGGTGCTCCCAGCGGTGGACGGCAGCATCTGGCGCCTGACCTTCTACAAC
AACGTCAATGCCTGCGTCCTCTTCCTGCCGCTTCTCCTGCTGCTGGGGGAGCTGCAGGCC
CTTCGCCACTTTGCCCACCTGGGCAGTGGCCACTTCTGGGGCATGATGACGCTGGGGGGC
CTGTTTGGCTTTGCCATCGGCTACGTGACAGGACTGCAGATCAAGTTCACCAGTCCCCTG
ACCCACAACGTGTCCGGCACGGCCAAGTCCTGTGCCCAGACGGTGCTGGCCATCCTCTAC
TATGAGGAGACCAAGAGCTTTCTCTGGTGGACAAGCAACATGATGGTGCTGGGAGGCTCT
TCCGCCTACACCTGGGTCAGGGGCTGGGAGATG
>LaCi
ATGGCACTGATGGGCACTGACCCCTCGGGCGAGGCAGAGGCCAGCCAGGGGAAGCCCTTT
CTGCTCCGGGCGCTGCAGATCGCCCTGGTGGTCTTTCTCTACTGGGTCACCTCCATCTCC
ATGGTGTTTCTCAACAAGTACCTGCTGGACAGCCCCTCCCTGCAGCTGGACACCCCCATC
TTCGTCACCTTCTACCAGTGCCTGGTGACCACCCTGCTGTGCAAGGGCCTCAGCGCGCTG
GCCGCCTGCTGCCCGGGGGCCATGGAGTTCCCCGCCCTGCGCCTGGACCTCCGGGTGGCC
CGCAGTGTCCTGCCCCTGTCCCTGGTCTTCATCTGCATGATCACCTTCAATAACCTCTGC
CTGAAGTACGTGGGGGTGGCCTTCTACAACGTGGGCCGCTCCCTCACCACCGTCTTCAAT
GTGCTGCTCTCCTACCTGCTGCTCAAGCAGACCACCTCCTTCTACGCCTTGCTCGCCTGC
GGCATCATCATTGGTGGCTTCTGGCTTGGTGTGGACCAGGAGGGGGCCGAGGGTACCCTG
TCTTGGACGGGCACCCTCTTCGGCGTTCTGGCCAGCCTCTGTGTCTCGCTCAACGCCATC
TACACCAAGAAGGTGCTCCCGGCGGTGGACGGCAGCATCTGGCGCCTGACCTTCTACAAC
AACGTCAACGNNNNNNNNNNNNNNNNNNNNNNNNNNNNNNNNNNNGGGGAGCTGCAGGCC
CTCCTCCACTTTGCCCAGCTCGGCAGTGCCCACTTCTGGGGCATGATGACGCTGGGGGGC
CTGTTCGGCTTTGCCATTGGCTACGTGACAGGACTGCAGATCAAGTTCACCAGCCCCCTG
ACCCACAACGTGTCGGGCACGGCCAAGGCCTGCGCCCAGACGGTGCTGGCCGTCCTCTAC
TACGAGGAGACCAAGAGCTTCCTCTGGTGGACGAGCAACATGATGGTGCTGGGCGGCTCC
TCTGCCTACACCTGGGTCAGGGGCTGGGAGATG
>MyLu
ATGGCGCTGATGGGGACCGACGCCGCCGCCGGGGCAGAGGCCAGCCCGGGGAAGCCCTTC
CTGCTCCGGGCCCTGCAGATCGCACTGGTGGTCTTTCTCTACTGGGTCACCTCCATCTCC
ATGGTGTTTCTCAACAAGTACCTGCTGGACAGCCCCTCCCTGCAGCTGAACACCCCCATC
TTCGTCACCTTCTACCAGTGCCTGGTGACCACCCTGCTGTGCAAGGGCCTCAGCGCCCTG
GCCGCCTGCTGCCCGGGGGCCGTGGAGTTCCCCACCCTGCGCCTGGACCTCAGGGTGGCC
CGCAGTGTCCTGCCCCTGTCCGTGGTCTTCATCTGCATGATCACCTTCAACAACCTCTGC
CTGAAGTACGTGGGTGTGGCCTTCTACAACGTGGGCCGCTCCCTCACCACCGTCTTCAAC
GTGCTGCTCTCCTACCTGCTGCTCAAGCAGACCACCTCCTTCTATGCCTTGCTCGCCTGC
GGCATCATCATCGGTGGCTTCTGGCTTGGTGTGGACCAGGAGGGGGCAGAGGGTACCCTG
TCTTGGACGGGCACCCTCTTTGGCGTGCTGGCCAGCCTCTGTGTCTCGCTCAACGCCATC
TACACCAAGAAGGTGCTCCCGGCGGTGGACGGCAGCATCTGGCGCCTGACCTTCTACAAC
AACGTCAACGCCTGCGTCCTCTTCCTGCCCCTGCTCCTGCTGCTGGGGGAGCTTCAGGCC
CTCCTCCGCTTTGCCCACCTGGGCAGTGCCCACTTCTGGGGCATGATGACGCTGGGAGGC
CTGTTTGGCTTTGCCATTGGCTACGTGACAGGACTGCAGATCAAGTTCACCAGTCCCCTG
ACCCACAACGTGTCGGGCACGGCCAAGGCCTGTGCCCAGACGGTGCTGGCCGTCCTCTAC
TACGAGGAGACCAAGAGCTTCCTCTGGTGGACGAGCAACATGATGGTGCTGGGGGGCTCC
TCCGCCTACACCTGGGTCAGGGGCTGGGAAATG
>PhDi
ATGGCACTGATGGGGGGCGACCCCTACAGTGAGCCAGATGCCAGCCAGGAGAAGCCCTTT
CTACTTCGGGCACTGCAGATCGCATTGGTGGTCTCTCTCTACTGGGTCACCTCCATCTCC
ATGGTGTTTCTCAACAAGTACCTACTGGACAGCTCCTCCCTGCAGCTGGATGCCCCCATC
TTCGTCACCTTCTACCAGTGCCTGGTGACCACAGTGCTCTGCAAAGGTCTCAGCACACTG
GCCGCCTGCTTTCCTGGTACAGTGGACTTCCCCACGCTGTGCCTGGATCTCAGGGTGGCC
CGCAGTGTCCTACCCCTGTCAGTGGTCTTTATCAGCATGATCACCTTCAATAACCTTTGC
CTGAAGTACGTGGGTGTGGCCTTCTACAACGTGGGCCGCTCGCTCACTACTGTCTTCAAT
GTGCTGCTCTCCTACCTGCTGCTCAAACAGACGACCTCCTTCTATGCCTTGCTCACCTGT
GGCGTCATCATTGGTGGATTCTGGCTTGGTGTGGACCAGGAGGGGGCAGAGGGTACCCTG
TCTTGGACCGGCACCCTCTTTGGCGTGCTAGCCAGCCTCTGCGTCTCGCTCAACGCCATC
TACACCAAGAAGGTGCTCCCAGTGGTGGACGGCAGCATCTGGCGCCTGACCTTCTACAAC
AACGTGATTGCCTGCGTCCTCTTCCTGCCGCTGCTTCTGCTTCTGGGGGAGCTGCAGGCC
CTCCGCTTCTTTGTCCAGCTGGGCAGTGCCCACTTCTGGGGCATGATGACGCTGGGAGGA
CTATTCGGTTTTGCCATCGGCTACGTGACAGGCCTGCAGATCAAGTTCACCAGTCCCTTG
ACCCACAACGTGTCAGGCACGGCCAAGGCCTGTGCCCAGACGGTGCTGGCTGTGCTGTAC
TATGAGGAGACCAAGAGCTTCCTCTGGTGGACAAGCAACCTGATGGTGCTCGGGGGCTCC
TCCGCCTACACCTGGGTCCGGGGCTGGGAGATG
>PtVa
ATGGCGCTGATGGGGGCTGACCCCTCCAGTGAGGCAGAGGCCAGCGAGGAGAAGCCCTTT
CTGCTTCGGGCACTGCAGATCGCACTGGTGGTCTCTCTCTACTGGATCACCTCCATCTCC
ATGGTGTTTCTTAACAAATACCTACTGGACAGCCCCTCCCTGCAGCTGAACACCCCCATC
TTTGTCACCTTCTACCAGTGTCTGGTGACCACACTGCTATGCAAAGGCCTCAGCACACTG
GCCGCTTGCTGCCCTGGTGCGGTGGACTTCCCCACCCTGCGCCTGGACCTCAGGGTAGCC
CGCAGCATCTTGCCCCTGTCAGTTGTCTTTATCGGCATGATCACCTTCAATAACCTCTGC
CTGAAGTACGTGGGCGTGGCCTTCTACAACGTGGGACGCTCCCTCACCACCGTCTTCAAT
GTGCTGCTCTCTTACCTGCTGCTCAAGCAGACTACCTCCTTCTATGCCTTGCTCACCTGC
AGCATCATCATCGGCGGCTTCTGGCTTGGTGTGGACCAGGAGGAAGCAGAAGGCACCCTG
TCCTGGACGGGCACCCTCTTCGGCATACTCGCCAGCCTCTGCGTCTCGCTCAACGCCATC
TACACCAAGAAAGTGCTCCCGGCGGTGGACGGCAGCATCTGGCGCCTGACCTTTTACAAC
AATGTCAACGCCTGCGTCCTCTTCCTGCCCCTGCTCCTGCTGCTGGGGGAGCTTCAGGCC
CTCTGCCACTTTGCCCAGCTGGGCAGCGCCCACTTCTGGGGCATGATGACGCTGGGAGGC
CTGTTTGGCTTCGCCATTGGCTATGTGACAGGACTGCAGATCAAGTTCACCAGTCCCCTG
ACGCACAACGTGTCGGGCACAGCCAAGGCCTGTGCCCAGACGGTGCTGGCCGTCCTCTAC
TACGAGGAGACCAAGAGCTTCCTCTGGTGGACGAGCAACATGATGGTGCTAGGCGGCTCC
TCTGCCTACACCTGGGTCAGGGGCTGGGAGATG
>RhFe
ATGGCACTGATGGGGGCTGACCCCTCTGGCGAGGCCGAGGCCAGCGAGAAGAAGCCCTTT
CTGCTTCGGGCACTGCAGATCACACTGGTGGTCTCTCTCTACTGGGTCACCTCCATCTCC
ATGGTGTTTCTTAACAAGTACCTGCTGGACAGTCCCTCCCTGCAGCTGGACACCCCCATC
TTCGTCACCTTCTACCAGTGCCTGGTGACCACACTGCTGTGCAAGGGCGTCAGCACACTG
GCCGCCTGTTGCCCTGGTGCCATGGACTTTCCCTCCCTGCGCCTGGACCTCAGGGTGGCC
CGCAGCATTTTGCCCCTGTCAGTTGTGTTTATTGGCATGATCACCTTCAACAACCTCTGC
CTGAAGTACGTGGGTGTGGCCTTCTACAACGTGGGCCGCTCCCTCACCACTGTCTTCAAT
GTGCTGCTCTCCTACCTGCTGCTCAAGCAGACCACCTCCTTCTATGCCTTGCTCACCTGC
AGCAGCATCATCGGTGGCTTCTGGCTTGGTGTGGACCAGGAGGAGGCCGAAGGCACCCTG
TCTTGGACGGGCACCCTCTTTGGCGTACTAGCCAGCCTCTGCGTCTCACTCAACGCCATC
TACACCAAGAAGGTGCTCCCAGCGGTGGACGGCAGCCTCTGGCGCCTGACCTTCTACAAC
AACGTCAACGCCTGCGTCCTCTTCCTGCCGCTGCTCCTGCTGCTGGGGGAGCTCCAGGCC
CTTCGCCACTTTGCCCAGCTGGGCAGTGCTCACTTCTGGGGCATGATGACGCTGGGAGGC
CTGTTTGGCTTTGCCATCGGCTTCGTGACAGGACTGCAGATCAAGTTCACCAGTCCCCTG
ACCCACAACGTGTCGGGCACGGCCAAGGCCTGTGCTCAGACGGTACTGGCCGTCCTCTAC
TACGAGGAGACCAAGAGCTTCCTCTGGTGGACGAGCAACATGATGGTGTTGGGAGGCTCT
TCCGCCTACACCTGGGTCAGGGGCTGGGAGATG
>RoAe
ATGGCGCTGATGGGGGCTGACCCCTCCGGTGAGGCAGAGGCCAGCGAGGAGAAGCCCTTT
CTGCTTCGGGCACTGCAGATCGCACTGGTGGTCTCTCTCTACTGGGTCACCTCCATCTCC
ATGGTGTTTCTTAACAAGTACCTACTGGACAGCCCCTCCCTGCAGCTGAACACCCCCATC
TTTGTCACCTTCTACCAGTGTCTGGTGACCACGCTGTTGTGCAAAGGCCTCAGCACACTG
GCTGCCTGCTGCCCTGGTGCGGTGGACTTTCCCACCCTGCGCCTGGACCTCAGGGTGGCC
CGCAGCATCTTGCCCCTGTCAGTTGTCTTTATCGGCATGATCACCTTCAATAACCTCTGC
CTGAAGTACGTGGGCGTGGCCTTCTACAACGTGGGACGCTCCCTCACCACCGTCTTCAAT
GTGCTGCTCTCCTACCTGCTGCTCAAGCAGACCACCTCCTTCTATGCCTTGCTCACCTGC
AGCATCATCATCGGCGGCTTCTGGCTTGGTGTGGACCAGGAGGAGGCAGAAGGCACCCTG
TCCTGGACGGGCACCCTCTTTGGCGTACTAGCCAGCCTCTGCGTCTCGCTCAACGCCATC
TATACCAAGAAGGTGCTCCCAGCGGTGGATGGCAGCATCTGGCGCCTGACCTTTTACAAC
AATGTCAACGCCTGCGTCCTCTTCCTGCCCCTGCTCCTGCTGCTGGGGGAGCTTCAGGCC
CTCTGCCACTTTGCCCAGCTGGGCAGCACCCACTTCTGGGGCATGATGACGCTGGGAGGC
CTGTTTGGCTTCGCCATTGGCTATGTGACAGGACTGCAGATCAAGTTCACCAGTCCCCTG
ACGCACAATGTGTCGGGCACAGCCAAGGCCTGTGCCCAGACGGTGCTGGCTGTCCTCTAC
TACGAGGAGACCAAGAGCTTCCTCTGGTGGACGAGCAACATGATGGTGCTGGGCGGCTCC
TCTGCCTACACCTGGGTCAGGGGCTGGGAGATG
