# Supplementary material for: Positively selected genes in the hoary bat (Lasiurus cinereus) lineage: prominence of thymus expression, immune and metabolic function, and regions of ancient synteny
Source: PeerJ. 2022 Mar 17;10:e13130. doi: 10.7717/peerj.13130 (PMC8934532; doi:10.7717/peerj.13130)
Supplement: Supplemental Information 3 — Initially tested orthogroups that have been edge-trimmed as described in the Methods. [file peerj-10-13130-s003.zip › original.trimmed/trimmed-OG0002250.fas]

>EpFu
ACGGAGGAGATCAGCTTTGACCACCTCATCGTTCGCCGGGGCCAAGCTTTCAACATCACT
CTGTACTTCAGGAACCGGGGCTTTGAGCCAGACCTGGACAAGATCATCTTCATAGCTGAG
ACTGGACCAATGCCTGACCTGGCCAAGGGGACTCGGGCTGTGTTCAGCCTGGCAGGTCGT
CATAGCCCCAGCCCCTGGATGGCCTCACTGGAGACCAGCAGGGCCAGCTCCCTGGAGGTG
AGCCTGTATGCCCCTCCCATGGCGCCTGTAGGTCGGTACCTCCTGAAGGTTCACATTGAC
TCCTTCCAGGGGTCTGTCACGGCCTACCAGCTCGGGGAATTCATTCTGCTCTTCAATCCC
TGGTGCTCAGGGGACGCTGTCTTCTTGGACAGTGAGCCCCAGAGGCAGGAGTATGTCATG
AATGATTACGGCTTCATCTACCAAGGGAACAAGAACTGGATCCGCCCTTGTCCCTGGAAC
TATGGGCAGTTTGAAGAGAATATCATCAACATCTGCCTGGAGTTGCTAGACAAGAGTCTG
AACTTCCAGATTGACCCAGCCACAGATTGTGCTCTTCGAGGAAGCCCTGTCTACATCAGC
AGAGTGGTGTGCGCCATGATCAACAGCAATGATGACAAAGGGGTGCTCAATGGAAAGTGG
AGTGAGAATTTCTCAGACGGCACCAACCCTGGAGAGTGGACTGGCAGCGTGGCCATCCTG
AAACAGTGGCACTCCACAGGTTGCCAGCCAGTGCGCTACGGGCAGTGCTGGGTCTTTGCA
GCCATTATGTGCACAGTGATGAGGTGCCTGGGGATCCCCACCCGCGTGATCACCAACTTT
GACTCTGGCCACGACACAGACGGGAACCTGATCATAGATGAGTACTACGACAACACGGGC
AGGATTTTGGAGAATAAGAAGGACACTGTCTGGAATTTCCATGTCTGGAATGAGTGCTGG
ATGGCCCGAAAGGACCTCCCTCCTGGATACGGAGGCTGGCAGGTGCTGGACTCCACGCCT
CAGGAGAGGAGCAATGGCATGTTCTGCTGTGGCCCTGCCTCCGTCAGAGCCATCAAAGAG
GGAGAGGTGGATCTGAACTTCGACACGGCCTTTGTCTTTTCCATGGTGAATGCCGACTGT
GTGTCCTGGCTCATCCATGGAGGAAAGGAGCAGAGGCTTCACCGGGACACGAATTCTGTG
GGCAATTTTATCAGCACCAAGAGCATCCGGAGTGATGAACGGGATGACATCACGGAGAGC
TACAAGTATGAAGAAGGTTCTCCCCAGGAGCGACAGGTGTTTCTGAAGGCTCTTCAGAAG
CTGAAGATGGGCAAGTCCCACGGCCACTACCAAGCAGACTCAAAACCTTCCAGCCCCATG
CCTCGGAGGCTGAATTCACCTCCTCTTCGGTCCTGTGATATTATCCAGGTCTCCCTGGAA
TTACAGCTGCTCGACCTGCCCAACATGGGCCAGGACATAAAGTTTGTCCTGCTGGCCATC
AACATGTCGCTCCAGTTCAAAGACCTCAAAGTGAACCTGAGTGCTCAGTCTCTGCTGCAT
AATGGCAGCCCCCTGCCTCCGTTCTGGCAAGACACAGCCTTCATCAGTCTCTTTCCTGAA
GAAGCAAAGACCCATCGCTGTCAAATCTCCTACTCCCAGTACAGCCAGCACCTGTCAACA
GACAAGCTGATTCGCATCAGTGCGCTGGTAGAAGAGAAGAGCAGTCCCGAGAAGATCCTG
GTGAACAAGATCATCACCTTAGTGTATCCTGCCATCATAATTAATGTCCTAGGAGCAGCC
ATTGTGAACCAGCCACTCTCCATACAGGTGATATTTTCAAACCCTCTCTCAGAGCAGGTT
GCAGACTGTGTGCTGACTGTGGAAGGAAGTGGTCTCTTCAAGAAACAGCAGAGAGTCTTC
ATTGGAGCCCTCAAACCCCAACACAGGGCCAGCATCACTCTAAAGACTGTCCCTTTCAAG
AGTGGCCAAAGGCAGATCCAAGCTAACCTGAGGAGCAACAAATTTAAGGACATCAAGGGT
TAC
>HiAr
ACAGAGGAGATCAGCTCTGACCGCCTCCTTGTTCGCCGGGGCCAGGCTTTCAATATCACT
CTGTACTTCAAGAACCGGGGCTTCCAGCCTGGCCTGGACAACATCATCTTTGTGGTTGAG
ACTGGACTGCTGCCAGACCTGGCTAAGGGGACCCGGGCTGTGTTCAGCCTGGCAGATCGT
GGTGGTCCCAGCCTTTGGATGGCCTCGCTGGAAACCAACAAGGCCACCTCCCTGGAGGTG
AGCTTGTGTGCTCCTCCCATGGCGGCCGTGGGTCAGTACCTCTTGAAGGTTCACATTGAC
TCGTTCCAGGGGTCTGTCACAGCCTACCAGCTTGGGGAATTCATTCTGCTCTTCAATCCC
TGGTGCCCAGAGGACACTGTCTACTTGGACAGTGAGCCCCAGAGGCAGGAGTATGTCATG
AATGATTATGGCTTCATCTACCAAGGGAACAAGAACTGGATCCGCCCTTGCCCCTGGAAC
TATGGACAGTTTGAAGAGAATATCATAGACATCTGCCTGGAGCTGCTAGACAAGAGCCTG
AACTTCCAGACTGACCCAGCCACGGACTGTGCCCTACGGGGAAGCCCTGTCTACATCAGC
AGAGTGGTGTCTGCCATGATCAACAGCAATGATGACAATGGGGTGCTCAATGGAAAATGG
TGTGAGGAGTACTCAGACGGCATCAACCCTGCAGAGTGGACTGGCAGTGTGGCCATCCTG
CGGCAGTGGCATGCCACAGGCTGCCAGCCAGTGCGCTACGGGCAGTGCTGGGTCTTTGCA
GCCATTATGTGCACAGTGATGAGGTGCCTGGGGATCCCCACCCGCGTGATCACCAACTTT
GACTCTGGACATGACACAGACGGAAACCTAATCATAGATGCGTATTATGACAACACGGGC
AGGATTTTGGAGAATAAGAAGGATACTGTCTGGAATTTCCACGTCTGGAACGAGTGTTGG
ATGGTCCGAAAGGACCTCCCTCCCGGGTATGGAGGCTGGCAGGTACTGGATGCCACGCCT
CAGGAGACGAGCAATGGCCTCTACTGCTGTGGCCCTGCCTCCGTCAGAGCCATCAAAGAG
GGAGAGGTGGATCTGAACTACGACACGGCCTTTGTCTTTTCCATGGTGAATGCTGACTGT
GTGTCCTGGCTTGTCCATGGAGGGAAGGAGCAGAGACTTCACTGGGACACGAATTCTGTT
GGCCATTTTATTAGCACCAAGAGCATCCAGAGTGATGATCGGGATGACATTACAGAGAAC
TACAAGTATGAAGAAGGTTCCCCCCAGGAGAGGCAGGTGTTTCTGAAGGCTCTTCAGAAG
CTGAAGATTGGAAGGTCCCAAGGCCCCTACCGAACAGACTCACCATCTTCCAGGCACACC
CCACCAAGCCAGGACAGTCCTTCCCCGCGGCCCAGTGATGTTATCCAGGTCTCCCTGAAA
TTCCAGCTGCTCGATCTGCCCATCATGGGCCAGGACATAAAGTTTGTCTTGCTGGCCCTC
AACATGTCGCTCCAGTTCAAGGATCTCAAAGTAAACTTGAGCGCCCAGTCTCTGCTGCAT
GATGGCAGCCCCCTGCCTCCATTTTGGCAGGACACAGCCTTCATCACACTCTCTCCTGAA
GAAGCAAAGACCCATCCCTGCCAAATCCCCTATTCCCAGTACAGCCAGTACTTGTCAACA
GACAAGCTGATCCACATCAGTGCCCTGGGAGAAGAGAAAAGCAGTCCCGAGAAGATCCTG
GTGGACAAGATCATCACCTTAACCTATCCTGCCATCATGATTAATGTTCTAGGAGCAGCC
GTTGTGAACCAGCAGCTCTCCATACAGGTGATATTTTCAAACCCCCTCTCGGAGCAGGTT
GAAGACTGTGTGCTCACCGTGGAAGGAAGCGGTCTCTTCAAGAAGCAGCAGAGAGTCATG
ATTGGAGTCTTGAAACCCCAACACAGAGCCAGCATCACTCTAAAGACTGTCCCCTTCAAG
AGTGGCCAAAGGCAGATCCAAGCAAATCTGAGGAGCAACAAGTTTAAGGACATCAAGGGT
TAC
>LaCi
ACGGAGGAGATCAGCTTTGACCACCTCATCGTTCGCCGGGGCCAAGCTTTCAACATCACT
CTGTACTTCAAGAACCGGAACTTTGAGCCAGACCTGGACAACATCATCTTCATAGCTGAG
ACTGGACCGATGCCTGACCTGGCCAAGGGGACTCGGGCTGTATTCAGCCTGGCAGGCCGT
CATAGCCCCAGCCCCTGGATGGCCTCACTGGAGACCAGCAGGGCCAACTCCTTGGAGGTG
AGCCTGTATGCCCCTCCCATGGCACCTGTGGGTCGGTACCTCCTGAAGGTTCACATTGAC
TCCTTCCAGGGGTCTGTCACGGCCTACCAGCTCGGGGAATTCATTCTGCTCTTCAATCCC
TGGTGCTCAGGGGACGCTGTCTTCTTGGACAGTGAGCCCCAGAGGCAAGAGTATGTCATG
AATGATTATGGCTTCATCTACCAAGGGAACAAGAACTGGATCCGCCCTTGCCCCTGGAAC
TATGGGCAGTTTGAAGAGAATATCATCAACATCTGCCTGGAGTTGCTAGACAAGAGCCTG
AACTTCCAGATGGACCCAGCCACAGATTGTGCTCTTCGAGGAAGCCCTGTCTACATCAGC
AGAGTAGTATGTGCCATGATCAACAGCAATGATGACAACGGGGTGCTCAATGGGAAGTGG
AGTGAGAATTTCTCAGATGGCACCAACCCTGCAGAGTGGACTGGCAGCATGGCCATCCTC
AAACAGTGGCACTCCACAGGTTGCCAGCCAGTGCGCTACGGGCAATGCTGGGTCTTTGCA
GCCATCATGTGCACAGTGATGAGGTGCCTGGGGATCCCCACTCGCGTGATCACCAACTTT
GACTCTGGCCACGACACAGACGGGAACCTGATCATAGATGAGTACTACGACAACACGGGC
AGGATTTTGGAGAATAAGAAGGACACTGTCTGGAATTTCCATGTCTGGAATGAGTGCTGG
ATGGCCCGAAAGGACCTCCCTCCTGGATACGGAGGCTGGCAGGTGCTGGACTCTACACCT
CAAGAGAGGAGCAATGGCATGTTCTGCTGTGGCCCAGCCTCCGTCAGAGCCATCAAAGAG
GGAGAGGTGGATCTGAACTACGACACGGCCTTTGCCTTCTCCATGGTGAATGCCGACTGT
GTTTCCTGGCTCATCCATGGAGGAAAGGAGCAGAGGCTTCACCGGGACACGAATTCTGTG
GGCAATTTTATCAGCACCAAGAGCATCCGGAGTGATGAACGGGATGACATCACGGAGAAC
TACAAGTATAAAGAAGGTTCTCCCCAGGAGAGACATGTGTTTCTGAAGGCTCTTCAGAAG
CTGAAGACGGGGAAGTCCCAAAGCCACTACCAAGCAGACTCACAGGATTCCAGCCCCATA
CCTCAGAGGCTGAATTCACCTCCCCTTCGGTCCAGTGATATTATCCAGGTCTCCCTGGAA
TTCCAGCTGCTCGACCTGCCCAACATGGGCCAGGACATAAAGTTTGTCCTGCTGGCCATC
AACATGTCGCTCCAGTTCAAGGACCTCAAAGTGAACCTGAGTGCTCAGTCTCTGCTGCAT
AATGGCAGCCCCCTGCCCCCGTTCTGGCAGGACACAGCCTTCATCAGTCTTTTTCCTGAA
GAAGCAAAGACCCATCACTGTCAAATCTCCTACTCCCAATACAGCAAGCACCTGTCAACA
GACAAGCTGATTCGCATCAGTGCGCTGGTAGAAGAGAAGAGCAGTCCCGAGAAGATCCTG
GTGAACAAGATCATCACCTTAGTGTATCCTGCCATCATAATTAATGTCCTAGGAGCAGCC
ATTGTGAACCAGCCACTGTCCATACAGGTGATATTTTCAAACCCTCTCTCAGAGCAGGCT
GCAGACTGTGTGCTGACTGTGGAAGGAAGTGGTCTCTTCAAGAAACAGCAGAGAGTCTTC
ATTGGAGTCCTCAAACCCCAACACAGGGCCAGCATCACTCTAAAGACTGTCCCCTTCAAG
AGTGGCCAAAGGCAGATCCAAGCTAACCTGAGGAGCAATAAATTTAAGGACATCAAGGGT
TAC
>MyLu
ACGGAGGAGATCACCTTTGACCACCTGATCGTTCGCCGGGGCCAGGCTTTCAACATCACT
CTGTACTTCAGGAACCGGGGCTTCGAGCCAGACCTGGACAACATCATCTTCGTAGCTGAG
ACTGGACCGATGCCCGACCTGGCCAAGGGGACTCGGGCTGTGTTCAGCCTGGCAGGTCGT
CACAGCCCCAGTCCCTGGATGGCCTCACTGGAGACCAACAAGGCCAGCTCGCTGGAGGTG
AGCCTGTGCGCCCCTCCCATGGCGCCTGTGGGTCAGTACCTCTTGAAGGTTCACATTGAC
TCCTTCCAGGGGTCTGTCACGGCCTACCAGCTTGGGAAATTCATTCTGCTCTTCAATCCC
TGGTGCTCAGAGGATGCTGTCTTCTTGGACAGTGAGCCCCAGAGGCAGGAGTATGTCATG
AATGATTACGGCTTCATCTACCAAGGAAACAAGAACTGGATCCGCCCTTGTCCCTGGAAC
TATGGGCAGTTTGAAGAGAATATCATAGACATCTGCCTGGAGTTGCTAGACAAGAGCCTG
CACTTCAAGAATGACCCAGCCAAAGACTGTGCTCTTCGAGGGAGCCCTGTCTACATCAGC
AGGGTGGTGTGCGCCATGATCAACAGCAATGATGACAATGGGGTGCTCAATGGAAAGTGG
AGTGAGAATTTCTCAGACGGCACCAACCCTGCAGAGTGGACTGGCAGCGTGGCCATCCTG
AAACAGTGGCACGCCACAGGCTGCCAGCCAGTGCACTACGGGCAGTGCTGGGTCTTTGCA
GCCATCATGTGCACAGTGATGAGGTGCCTGGGGATCCCCACCCGCGTGATCACCAACTTT
GACTCTGGCCACGACACAGACGGGAACCTGATCATAGATGAGTACTACGACATCACGGGC
AGGATTTTGGAGAATAAGAAGGACACTGTCTGGAACTTCCATGTCTGGAATGAGTGCTGG
ATGGCCCGAAAGGACCTCCCTCCCGGATACGGAGGCTGGCAGGTGCTGGACTCCACGCCT
CAGGAGAGGAGCAATGGCATGTTCTGCTGCGGCCCTGCCTCCGTCAGAGCCATCAAAGAG
GGAGAGGTGGATCTGAACTACGACACGGCCTTTGTCTTTTCCATGGTGAATGCTGACTGT
GTGTGCTGGCTCGTCCATGGAGGAAAGGAGCAGAGGCTTCACCGGGACACGCGTTCTGTG
GGCAATTTTATCAGCACCAAGAGCATCCGGAGTGATGAGCGGGATGACATCACGGAGAAC
TACAAGTATGAAGAAGGTTCTCCCCAGGAGAGACAGGTGTTTCTGAAGGCTCTTCAGAAG
CTGAAGACTAGCAAGTCCCGGGGCCACTACCAAGCAGACTCACCATCTTCCAAGCCCATG
CCTCGGAGGCTGAATTCACCTTCCCTTCGGCCCAGTGATGTTATCCAGGTCTCCCTGAAA
TTCCAGCTGCTCGACCCTCCCAACATGGGCCAGGACATAAGGTTTGTCCTGCTGGCCCTC
AACATGTCGCTCCAGTTCAAGGACCTCAGAGTGAACCTGAGTGCTCAGTCTCTGCTGCAT
AATGGCAGCCCTCTGCCCCCGTTCTGGCAGGACACAGCCTTCATCCGTCTCTTACCTGAA
GAAGCAAAGACCCATCCCTGTCAAATCTCCTACTCCCAGTACAGCCAGCACCTGTCCACA
GACAAGCTGATTCGCATCAGTGCCCTGGTGGAAGAGAAGAGCAGTCCCGAGAAGATCCTG
GTGAACAAGATCATCACCTTAGTGTATCCCACCATCATAATTAATGTCCTAGGAGCAGCC
ATTGTGAAGCAGCCACTCTCCGTACAGGTGATATTTTCAAACCCTCTCTCGGAGCAGGTT
GAAGACTGTGTGCTGACTGTGGAAGGAAGTGGTCTCTTCAGGAAACAGCAGAGAGTCTTC
ATTGGAGTCCTGAAACCCCAACACAGGGCCAGCATCACTCTAAAGACTGTCCCCTTCAAG
AGTGGCCAAAGGCAGATCCAAGCTAATCTGAGGAGCNACAAATTTAAGGACATCAAGGGT
TAC
>PhDi
ACAGAGGAGATCAGATCTGACTACCTCATTGTTCGCCGGGGCCAGGCATTCAACATCATT
CTGTACTTCAGGGGCCGGGGCTTCCAGCCAGGCCTGGACAACATCATCTTTGTGGCAGAC
ACTGGACCGCTGCCAGACTTGGCCAAGGGGACTCGGGCTGTGTTCAGCCTGGCAGATCAT
CAGAGCCCCAGCCCCTGGATGGCCTCACTGGAGACCAACAGGGCCACGTCCCTGGAGGTG
AGTCTGTGTGCCCCTCCCACAGCGGCTGTGGGTCGTTACCTCTTGAAGGTTCACATTGAC
TCCTTCGAAGGGTCTATCATGGCCTACCAGCTCGGGGAATTCATTCTGCTCTTCAATCCC
TGGTGCCCAGAGGATGCTGTCTACTTGGAGAGTGAGCCCCAGAGGCAGGAGTATGTCATG
AATGATTATGGCTTCATCTACCAAGGGAGCAAGAACTGGATCCGCCCCTGCCCCTGGAAC
TATGGACAGTTTGAAGAGAATATCATAGACATCTGCCTGGAGTTGCTAGACAAGAACCTG
AACTTCCAGACTGACCCAGCCACAGACTGTGCCCTTCGGGGAAGTCCTGTCTACATCAGC
AGGGTGGTGTGTGCCATGATCAATAGCAACGATGACAGTGGGGTGCTTAATGGAAAATGG
AGTGAGAATTACTCAGATGGCACCAACCCTGCGGAGTGGACCGGCAGCGTGGCCATCCTG
AAGCAGTGGCACGCCACGGGCTGCCAGCCAGTGCGCTACGGGCAGTGCTGGGTCTTTGCA
GCTGTCATGTGCACAGTGATGAGGTGCCTGGGGATCCCCACCCGCGTGATCACCAACTTT
GACTCTGGTCATGACACAGACGGAAACCTGATCATAGATGAGTATTATGACAGCACGGGC
AGGATTCTGGAGAATAAGAAGGACACTGTCTGGAACTTCCATGTCTGGAATGAGTGCTGG
ATGGCCCGAAAGGACCTCCCTCCTGGCTATGGAGGCTGGCAGGTGTTGGACGCCACACCT
CAGGAGACCAGCAATGGCCTGTACTGCTGCGGCCCTGCCTCGGTCAGAGCCATCAAGGAG
GGAGATGTGGATCTGAGCTACGACACGGCCTTCGTCTTCTCCATGGTGAATGCCGACTGT
GTGTCCTGGCTCATCCATGAAGGGAAGGAGCAGAGACTCCACCGGGACACAAATTCTGTT
GGCAATTTTATCAGCACCAAGAGCATCCTCAGCGATGAGCGGGATGATGTCACAGAGAAC
TACAAGTACGAAGAAGGGTCGCCCCAGGAGAGGCAAGTGTTTCTGAAGGCTCTTCAGAAG
CTGAAGACTGGAGGGTCCCAAGGCCACTACCGAGCAGACTCGCAGCCTTCCAGGCCCATG
CCCCTGAGCCAGGACAGTCCTTCCCTTCGGCCCAGCGATGTTATCGAGGTCTCCCTGAAA
TTCCAGCTGCTTGACGTGCCCAACATGGGCCAGGACATAAGGTTTGTCCTGCTGGCCGTC
AACATGTCGCTCCAGTTCAAGGACCTCAAGGTGAACCTGAGTGCTCAGTCCCTGCTGCAC
GATGGGAGTCCCCTACCCCCATTCTGGCAGGACACCGCCTTCATCAAGCTCTTTCCTGAA
GAAGCAAAGACCCATCCCTGCCAAATCCCCTATTCCCAGTACAGCCAGTACCTGTCAACA
GACAAGCTGATTCGCATCAGTGCCCTGGGAGAAGAGAAGAGCAGTCCCGAGAAGATCCTG
GTGGACAAGATCATCACCTTAGTGTATCCCACCATCGTGATTAATGTCCTAGGAGCAGCC
ATTGTGAACCAGCCACTCACCATCCAGGTGATATTTTCAAATCCTCTCTCGGAGCCGGTT
GCAGACTGTGTGCTGACCGTGGAAGGAAGTGGTCTCTTCAAGAAACAGCAGAGAGTCTTG
ATTGGAGTCCTTAAACCCCAACACAGAGCCAGCATCACTCTAAAGACGGTCCCCTTCAAG
AGTGGCCAAAGGCAGATCCAAGCTAATCTGAGGAGCAACAAGTTTAAGGATATCAAGGGT
TAC
>PtVa
ACAGAGGAAATAAGCTCTGACCGCCTCCTTGTTCGCCGGGGTCAGGCTTTCAACATCACT
CTGTACTTTAGTAACCGGGGCTTCCAGCTGGGCCTGGACAATATCATCTTCGTGGTTGAG
ACTGGACCACTGCCAGACTTGGCCAAGGGGACTCGAGCTGTGTTCAGCCTGGCAGATCAT
CGTGGTCCCAGCCCTTGGATAGCCTCACTGGAGACCAACAAGGCCACCTCCCTGGAGGTG
AGCCTGTATGCCCCTCCCACGGCATCCATGGGTCGGTACCTTTTGAAAGTTCACATCGAC
TCCTTCCAGGGGTCTGTCACAGCCTATCAGCTCGGAGAGTTCATTCTGCTCTTCAATCCC
TGGTGCCCAGAGGACACTGTCTATTTGGACAGTGAGCCCCAGAGGCAGGAGTATGTCATG
AATGATTACGGCTTCGTCTACCAAGGGAACAAGAACTGGATCCGCCCTTGCCCTTGGAAC
TACGGACAATTTGAAGAGAATATCATAGACATCTGCCTGGAGTTGCTAGACAAGAGCCTG
AACTTCCAGAGTGACCCAGCCATGGACTGCGCCCTGCGGGGAAGCCCCGTCTATATCAGC
AGAGTGGTGTGCGCCATGATCAACAGCAATGATGACAATGGGGTGCTCAATGGAAGATGG
AGTGAGAATTACTCAGATGGCATCAATCCTGCAGAGTGGACCGGCAGCGTGGCCATCCTG
AGACAATGGCATGCCACAGGCTGCCAGCCAGTGCGCTATGGGCAGTGCTGGGTCTTTGCA
GCCATCATGTGCACAGTGATGAGATGCCTGGGGATCCCCACCCGAGTGGTCACCAACTTT
GACTCTGGCCACGACACAGATGGAAACCTGATCATAGATGAGTATTATGACAACACGGGC
AGGATTTTGAAGAATAAGAAAGACACTGTCTGGAATTTCCACGTCTGGAATGAGTGCTGG
ATGGCCCGAAACGACCTCCTTCCTGGATATGGAGGCTGGCAGGTGCTGGATGCTACACCT
CAGGAGACAAGCAACGGCTTTTACTGCTGCGGCCCTGCCTCTGTCAGAGCCATCAAAGAG
GGAGAGGTGGATCTGAACTACGACACGGCCTTTGTCTTTTCCATGGTGAATGCTGACTGT
GTGTCCTGGCTTGTCCGTGGAGGAAAGGAGCAGAGACTTCATCGAGACACAAATTCTGTT
GGCAATTTTATCAGCACCAAGAGCATCCAGAGTGATGAGCGGGATGACATCACGGAGAAG
TACAAGTATGAAGAAGGTTCTCCTCAGGAGAGGAAAGTGTTTCTGAAGGCTCTTCAGAAG
CTGAAGATTGGAAGCTCCCAAGGCCCCTACGGAGCAGACTTGTCACCTTCTAGTCCCATG
CATCTGAGCCAATATGGTCCTTCCCTTCGGCCCAGTGATGTTATCCAGGTTTCCCTGAAA
CTTCAGCTGCTCGACCCACCCAACATGGGCCAAAACATAAAGTTTGTCCTGCTGGCCCTC
AACATGTCACCCCAGTTCAAGGACCTCAAAGTTAACCTGAGCGCCCAGTCTCTGATGCAT
GATGGAAGCCCCCTGCCTCCATTCTGGCAGGACACAGCCTTCATCACGCTCTCTCCTGAA
GAAGCAAAGACTCATCCCTGCCAAATCCCCTATTCCCAGTACAGCCAGTACTTGTCAACA
GACAAGCTGATCCGCATCAGTGCCCTGGGAGAAGAGAAGAGCTGTCCCAAGAAGATCCTA
GTGGACAAGATCATCACCTTAGCCTATCCCGCCATCATGATTAATGTTCTAGGAGTAGCC
GTTGTGAATCAGCCACTCTCCGTACAGGTGATATTTTCAAACCCCCTCTCAGAGCAGGTC
GGAGACTGTGTGCTGACTGTGGAAGGAAGTGGTCTCTTCAAGAAGCAGCAGAAAGTTATC
ATTGGTGTCCTCGGACCCCAACACAGGGCCAGCATCACTCTAAAGACTGTCCCCTTCAAG
AGTGGCCAAAAGCAGATCCAAGCTAATCTGAGGAGCAACAAGTTTAAAGACATCAAGGGT
TAC
>RhFe
ACGGAGGAGATCAGCTCGGAGCGCCTCCTCGTTCGCCGGGGCCAGGCTTTCTATATCACT
CTGTACTTCAGGAACCGGGGCTTCCAACCTGGCCTGGACAACATTATCTTTGTGGTTGAG
ACTGGACTGCTGCCAGACCTGGCTAAGGGGACTCGGGCTGTGTTCAGCATGGCAGGTGGT
GGCGGTCCCAGCCTTTGGAAGGCCTCGCTGGAGACCAACAGGGCCGCCTCCCTGGACGTG
AGCCTGTGTGCTCCTCCCATGGCAGCCGTGGGGCGGTACCTCTTGAAGGTTCACATTGAC
TCCTTCCAGGGGTCTGTCACAGCCTACCAGCTCGGGGAGTTCATTCTGCTCTTCAATCCA
TGGTGCCCAGGGGACGCCGTCTACTTGGACAGTGAGCCCCAGAGGCAGGAGTACGTCATG
AATGATTATGGCTTCATCTACCAAGGGAACAAGACCTGGGTGCGCCCTTGCCCCTGGAAC
TACGGGCAGTTTGAAGAGAATATCATAGACATCTGCCTGGAGCTGCTAGACAAGAGCCTG
AATTTCCAGGTTGACCCAGCCACGGACTGTGCCCTACGGGGAAGCCCCGTCTACATCAGC
AGAGTGGTATCCGCCATGATCAACAGCAATGATGACAGTGGGGTGCTCAATGGAAAATGG
AGTGAGGATTACTTAGATGGCATCAACCCTGCAGAGTGGACCGGCAGTGTGGCCATCCTG
AGGCAGTGGCACGCCACGGGCTGCCAGCCAGTGTGCTACGGGCAGTGCTGGGTCTTTGCA
GCCGTCATGTGCACAGTGATGAGGTGCCTGGGGATCCCCACCCGCGTGATCACCAACTTT
GACTCTGGCCATGACACAGACGGAAACCTAATCATAGATGAGTATTATGACAACACGGGC
AGGATTTTGGAGAATAAGAAGGATGCTGTGTGGAATTTCCACGTCTGGAATGAGTGTTGG
ATGGCCCGAAAGGACCTCCCTCCCGGGTATGGAGGCTGGCAGGTGCTGGATGCCACACCT
CAGGAGACGAGCAATGGCCTCTACTGCTGCGGCCCTGCCTCCGTCAGAGCCATCAAAGAG
GGAGAGGTGGATCTGAACTATGACACGGCCTTTGTCTTTTCCATGGTGAATGCTGACTGT
GTGTGCTGGCTTGTCCATGGAGGGAAAGAGCAGAGACTTTACCGGGACACGAATTCCGTT
GGCAATTTTATTAGCACCAAGAGCATCCAGAGTGATGATCGGGATGACATTACAGAGAAC
TACAAGTACGAAGAAGGTTCCCCCCAGGAGAGGCAGGTGTTTCTGAAGGCTCTTCAGAAG
CTGAAGATTGAAAGGTTCGAAGGCCCCTACCGAGCAAACTCACCATCTTCCAAGCCCATG
CCTCTGAGCCAGAATAGGCCCTCCCTGCGGCCCAGTGATGTTATCCAGGTCTCCCTGAAA
TTCCAGCTGCTCGACCCGCCCAACATGGGCCAGGACATAAGGTTTGTCCTGCTGGCCCTC
AACATGTCGCTCCAGTTCAAGGATCTGAAAGTGAGCCTGAGCGCTCAGTCTCTGCTGCAT
GATGGCAGCCCCCTGCCTCCGTTTTGGCAGGACATAGCCTTCATCACCCTCTCTCCTGAA
GAAGCAAAGACCCATCCCTGCCAAATCCCCTATTCCAAGTACAGCCAGTATCTGTCAACA
GACAAGCTGATCCACATCAGTGCCCTGGGAGAAGAGAAGAGCAGTCCAGAGAAGATCCTG
GTGGACAAGATCATCACCTTAACCTGTCCCGCTATCATGATTAATGTTCTAGGAGCAGCC
ATTGTGAATCAGCCGCTCTCCATACAGGTGATATTTTCAAACCCCCTCTCGGAGCAGGTT
GAAGACTGTGTGCTAACTGTGGAAGGAAGCGGTCTCTTCAAGAAACAGCAGAGAGTCTTG
ATTGGAGTCTTCAAACCCCAACACAGGGCCAGCATCACTCTAAAGACTGTCCCCTTCAAG
AGTGGCCAAAGGCAGATCCAAGCTAATCTAAGGAGCAACAAGTTTAAGGACGTCAAGGGT
TAC
>RoAe
ACAGAGGAAATAAGCTCCGACCGCCTCCTTGTTCGCCGGGGTCAGGCTTTCAACATCACT
CTGTACTTCAGTAACCGGGGCTTCCAGCTGGGCCTAGACAACATCATCTTCGTGGTTGAG
ACTGGACCACTGCCAGACCTGGCCAAGGGGACGCGAGCTGTGTTCAGCCTGGCAGATCAT
CGTGGTCCTAGTCCTTGGATAGCCTCACTGGAGACCAACGGGGCCACCTCCCTGGAGGTG
AGCCTGTGTGCTCCTCCCATGGCGTCTGTGGGTCGGTACCTTTTGAAAGTTCACATTGAC
TCCTTCCAGGGGTCTGTCACAGCCTACCAGCTCGGAGAGTTCATTCTGCTCTTCAATCCT
TGGTGCCCAGGAGACACTGTCTATTTGGACAGTGAGCCCCAGAGACAGGAGTGTGTCATG
AATGATTATGGCTTCATCTACCAAGGAAACAAGAACTGGATCCGCCCTTGCCCTTGGAAC
TACGGACAATTTGAAGAGAATATCATAGACATCTGCCTGGAGTTGCTAGACAAGAGCCTG
AACTTCCAGAGTGACCCAGCCATGGACTGTGCCCTGCGGGGAAGCCCCGTCTATATCAGC
AGAGTGGTGTGCGCCATGATCAACAGCAATGATGACAATGGGGTGCTTAATGGAAGATGG
AGCGAGAATTACTCAGATGGCATCAATCCTGCAGAGTGGACCGGCAGCGTGGCCATCCTG
AGACAGTGGCATGCCACAGGCTGCCAGCCAGTGCTCTATGGGCAGTGCTGGGTCTTTGCA
GCCATCATGTGCACAGTGATGAGGTGCCTGGGAATCCCCACCCGTGTGGTCACCAACTTT
GACTCTGGCCATGACACAGACGGAAACCTGATCATAGATGAGTATTACGACAACACAGGC
AGGATTTTGAAGAATAAGAAAGACACTGTCTGGAATTTCCATGTCTGGAATGAATGCTGG
ATGGCCCGAAACGACCTCCCTCCTGGATATGGAGGCTGGCAGGTGCTGGATGCCACACCT
CAGGAGACGAGCAATGGCTTTTACTGCTGCGGCCCTGCCTCTGTCAGAGCCATCAAAGAG
GGAGAGGTGGATCTGAACTACGACACGGCCTTTGTCTTTTCCATGGTGAATGCTGACTGT
GTGTCCTGGCTTGTCCGTGGAGGAAAGGAGCAGAGACTTCATCGAGACACAAATTCTGTT
GGCAATTTTATCAGCACCAAGAGCATCCAGAGTGATGAGCGGGATGACATCACGGAGAAG
TACAAGTATGAAGAAGGTTCCCCCCAGGAGAGGCAAGTGTTTCTGAAAGCTCTTCAGAAG
CTGAAGATTGGAAGCTCCCAAGGCCCCTATGGAGCAGACTCGTCACCTTCCGGTCCCATG
CACCTGAGCCAATACAGTCCTTCCCTTCGGCCCAGTGATGTTATCCAGGTCTCCCTGAAA
TTTCAGCTGCTCGACCCACCCAACATGGGCCAAAACATAAAGTTTGTCCTGCTGGCCCTC
AACATGTCATCCCAGTTCAAGGACCTCAAAGTTAACCTGAGCGCCCAGTCTCTGATGCAT
GATGGAAGCCCCCTGCCTCCATTCTGGCAGGACACAGCCTTCATCACACTCTCTCCTGAA
GAAGCAAAGACTCATCCCTGCCAAATCCCCTATTCCCAGTACAGCCAGTACCTGTCAACA
GACAAGCTGATCCGCATCAGTGCCCTGGGAGAAGAGAAGAGCTCTCCCAAGAAGATCCTA
GTGGACAAGATCATCACCTTAGCCTATCCCACCATCATGATTAATGTTCTAGGAGCAGCC
GTTGTGAACCAGCCACTCTCCATACAGGTGATATTTTCAAACCCCCTCTCAGAGCAGGTT
GCAGACTGTGTGCTGACTGTGGAAGGAAGTGGTCTCTTCAAAAAGCAGCAGAAAGTTATC
ATTGGAGTCCTAGGACCCCAACACAGGGCCAGCATCACTCTAAAGACTGTCCCCTTCAAG
AGTGGCCAAAGGCAGGTCCAAGCTAATCTAAGGAGCAACAAGTTTAAAGACATCAAGGGT
TAC
