# Supplementary material for: Positively selected genes in the hoary bat (Lasiurus cinereus) lineage: prominence of thymus expression, immune and metabolic function, and regions of ancient synteny
Source: PeerJ. 2022 Mar 17;10:e13130. doi: 10.7717/peerj.13130 (PMC8934532; doi:10.7717/peerj.13130)
Supplement: Supplemental Information 3 — Initially tested orthogroups that have been edge-trimmed as described in the Methods. [file peerj-10-13130-s003.zip › original.trimmed/trimmed-OG0002251.fas]

>EpFu
GTGACCTTTGAGGACGTGGCTGTGTACTTCACCCAGAATCAATGGGCCAGCCTGGACCCT
GTGCAGAGGGCCCTGTACAGGGAGGTGATGCTGGAGAACTATGCAAATGTGGCCGCCCTG
GCATTTCCAGCCCCCAAGCCGGATCTGATCTCTCAGCTGGAGAGCGGGAGCGCACCCTGG
GGCCCCAATCCTTGGGAAGCAGAGGTTTTGCGAGGCATCTGTCCGGGTGACGAGTCCTGG
ATCAAGGATGAAGAGCCTGCTGTAAAGCAGGAAGCCTCCGGAGAAACAGTGCCGGGAGGT
GGGCTCCGAAATGTTTCTCAGCACCTTGATTTTAAAAGCAGGGCCACGTGGCCAACTTTC
AGCCTGAATCCGAATCTGATACTTCGAGGGGGAATGAAGTTCTACGAGTGCAAAGAATGT
GGGAAAATCTTCCGGTACAACTCAAGGCTCCTTCGGCATCAGATGAGCCACACCGGGGAG
AAGCCCTTCAAATGTAAGGAATGTAGCAAAGCTTTCAAGTCCAGCTATGACTGTATCATA
CACGAGAAGAATCACATTGGGGAAGGGCCCTATGAATGCAAGGAGTGTGGCAAAGGTTTG
AGTTCCAACACCGCCTTGACTCAGCATCAGAGGATCCACACGGGGGAGAAGCCCTACAAA
TGCAAGGAGTGCGGCAAGGCCTTCCGCAGGAGCGCCGCCTGCCTGCAGCATCAGCGATTA
CACACGGGGGAGAAACTCTATGAGTGCAAGCAGTGCTGGAAAGCCTTTGGCTGTAGGTCA
GTTTTCATTGTCCACCAGAGGATTCATACTGGGGAGAAGCCCTACCAGTGTCAGGAGTGT
GGCAAGGCGTTCACACAGAAGATAGCTTCCGTTCAGCACCAGCGAGTGCACACGGGAGAG
AGGCCGTACGAGTGTAAGGTGTGTGGGAAGGCCTTCAGGTGGTACGGCAGTTTTGTTCAG
CACCAGAAACTGCACCCCGTGGAGAAAAAGCCCGTCGCCTCCTCGGCCCTGTCGCCGGGT
CCTCTCCAGAGCCCGCGCGTGGCTCCCCCCGTGGCCACGCCCTCGCTGACCTTTCCGCAG
GCTGTGCTCCTTCCTACCTCTGGGCCTTGGTTCATGCTGCTGCCC
>HiAr
GTGACCTTTGAGGACGTGGCTGTGTACTTCACCGAGAATCAGTGGGCCGGCCTGGACCCT
GTGCAGAGGGCCCTGTACAGGGAGGTGATGCTGGAGAATTATGCAAATGTGGCCTCCCTG
GCATTTCCACTCCCCAAACCTGTTTTGATCTCCCAGCTGGAGAAAGGGGACGCACCTTGG
GGCCCAGATCCCTGGGAAGCAGAGGTTTTGAGAGGCGTCTGTCCAGGTGGTGAGTCCTGG
ATCAAGAATGAAGAGCCAGCTGTAAAGCAGGAAGCCTCTGAAGAAACAGTGCCAACAGGC
GGACTCAGAAACATTTCTCAGCACGTTGATTTTAGAAGCAAGGCAACGTGGCATACTTTC
AGCCTGAACCCGAATCTGATACTTCGAGGGGGAATGAAGTTCTACGAATGCAAAGAATGT
GGGAAAATCTTCAGATACAACTCCAAGCTGATTCGGCACCAGATGAGTCACACTGGGGAG
AAGCCCTTCAAATGTAAGGAATGTGGCAAAGCCTTCAAGTCCAGCTATGACTGTATTGTG
CACGAGAAGAACCACATTGGAGAAGGGCCTTACGAGTGCAAGGAGTGTGGCAAAGGTTTG
AGTTCCAACACAGCCCTGACTCAGCACCAGCGGATCCACACCGGAGAGAAACCCTACGAA
TGCAAGGAGTGTGGGAAAGCCTTCCGTCGGAGTGCAGCCTATCTCCAGCATCAGAGGCTG
CACACGGGGGAGAAACTCTACAAATGCAAGGAATGTTGGAAAGCCTTTGGTTGCAGGTCA
CTTTTTATCGTCCACCAGAGAATTCATACTGGGGAGAAACCCTACCAGTGTAAAGAGTGT
GGCAAGGCGTTCACGCAGAAGATAGCCTCCATCCAGCATCAGCGAGTTCACACCGGAGAG
AAGCCTTATGAGTGTAAGGTGTGTGGGAAAGCCTTCAAGTGGTACGGCAGTTTCGTTCAG
CATCAGAAGCTGCACCCCGTGGAGAAGAAGCCCGCACCCTCGTCAGCCTTTTCTCCGGGT
CCTCTCCAGACTCCATGCTCGGCTCCGGCTGTGGCCGTGCCCTCACCGACCTTTCCGCGT
GCCGTGTTCATCCCCGCCTCTGGGCCTCTGCTCATGCTGCTGCCC
>LaCi
GTGACCTTTGAGGACGTGGCCGTGTACTTCACCCAGAATCAGTGGGCCAGCCTGGACCCT
GTGCAGAGGGCCCTGTACAGGGAGGTGATGCTGGAGAACTATGCTAATGTGGCCGCCCTG
GCATGGCCAGCTCCCAAGCCGGATCTGATCTCCCAGCTGGAGAGAGGGGACGCACCCTGG
GGTCCCGATCCTTGGGAAGCAGAGATTTTGCGAGGCATCCGTCCAGGTGCCGAGTCCCGA
ATCAAGGCGGAGGAGCCCGCCGTGAAGCAGGAAGCCTCCGGAGACAGCGCGCCGGGAGGC
GGACTCAGAAATGTTTCCCAGCGCCTCGATTTGAAGGGCCGGGCCGCGTGGCCGGCCGGC
GGCCTGAATCCCAACCTGATCCTGCGAGGGGGGATNNNNNNNNNNNNNNNNNNNNNNNNN
NNNNNNNNNNNNNNNNNNNNNNNNNNNNNNNNNNNNNNNNNNNNNNNNNNNNNNNNNNNN
NNNNNNNNNNNNNNNNNNNNNNNNNNNNNNNNNNNNNAGTCCAGCTACGACTGTATCATC
CACGAGAAGAACCACCTGGGGACGGGGCCCTACGAGTGCCGGGAGTGCGGCAGGGGCCTG
AGCTCCAGCACGGCGCTGACGCAGCACCGGCGCATCCACACCGGGGAGAAGCCCTACCCG
TGCGGGCACTGCGGCAAGGCCTTCCGCCGCCACGCCGCCTGCCTGCAGCACCAGCGCCTG
CACACGGGCGAGCGGCGCTTCGAGTGCCGCGAGTGCTGGAAGGCCTTCGGCTGCCGCTCC
GTGTTCCTCGTGCACCAGAGGACCNNNNNNNNNNNNNNNNNNNNNNNNNNNNNNNNNNNN
NNNNNNNNNNNNNNNNNNNNNNNNNNNNNNNNNNNNNNNNNNNNNNNNNNNNNNNNNNNN
NNNNNNNNNNNNNNNNNNNNNNNNNNNNNNNNNNNNNNGTGGTACGGCAGCTTCGTGCAG
CATCGCAAGCTGCACCCCGCGGAGAAAAAGCCCGTCCCCACGACTCCCCCCCCCCCGGGG
CCCGTCCAGAGCCCAGGCGCGGCTCCCGCGCTGGCCGCACCCTCGCTGACCTTCCCGCAG
GCGGTGCTGCTGCCGGCCCCTGGGCCTGTGTTCATGCTGCTGCCC
>MyLu
GTGACCTTTGAGGACGTGGCTGTGTACTTCACCCAGAATCAATGGGCCAGCCTGGACCCT
GTGCAAAGGGCCCTGTACAGGGACGTGATGCTGGAGAACTATGCAAATGTGGCTGCCCTG
GCATTTCCAGCCCCCAAGCCTGATCTGATCTCCCAGCTGGAGAGAGGGAGCGCACCCTGG
GGCCCCGATCCTTGGGAAGCAGAGGTTTTGCGAGGCATCTGTCCAGGTGATGAGTCCCGG
ATCAAGGATGAAGAGCCTGCCGTAAAGCAGGAAGCCTCCGGAGAAACAGTGCCAGGAGGT
GGACTCAAAAATGTTTCTCAGCGCCTTGAATTTAAAAGCAAGGCCACGTGGCCCACTTTC
AGCCTGAATCCGAATCTGATACTTCGAGGGGGAATGAAGTTCTATGAGTGCAAAGAATGT
GGGAAAATCTTCAGGTACAACTCAAGGCTCATTCGGCATCAGATGAGCCACACCAGGGAG
AAGCCCTTCAAATGTAAGGAATGCAGCAAAGCTTTCAAGTCCAGCTACGACTGCATTATA
CACGAGAAGAACCACATTGGGGAAGGGCCCTATGAATGCAAGGAGTGTGGCAAAGGTTTG
AGTTCCAACACAGCCTTGACTCAGCATCAGAGGATCCACACGGGGGAGAAGCCCTACAAG
TGCAAGGAGTGCGGCAAGGCCTTCCGCAGGAATGCAGCCTACCTTCAGCATCAGCGCTTA
CACACGGGGGAGAAAATCTATAAGTGCAAGGAATGCTGGAGAGCCTTTGGTTGTAGGTCA
CTTTTCATTGTCCACCAGAGAACTCATACTGGGGAGAAGCCCTACCAGTGTAAGGAGTGT
GGCAAGGCGTTCACACAGAAGGTAGCCTCCATTCAGCACCAGAGGGTGCACACTGGAGAG
AGGCCTTATGAGTGTAAGGTGTGTGGGAAAGCCTTCAGATGGTACAGCAGTTTTGTTCAG
CATCAGAAGTTGCACCCCGTGGAGAAAAAGCCCGCCCCCTCTTCAGCCTTGTCGCCGGGT
CCTCTCCAGAGCCTGTGCTTGGCTCCCGCTGTGGCCACACCCTCGCTGACCTTCCCGCAG
GCTGTGCTCCTTCCTACCTCTGGGCCTTTGTTCGTGCTGCTGCCC
>PhDi
GTGACCTTTGAGGATGTGGCTGTGCACTTCACGCAGAATCAGTGGGCCAGCCTGGACCCC
GCACAGAGGGCCCTGTACCGGGAGGTGATGCTGGAGACGTACGCAAACGTGGCTGCCCTG
GCATTTCCGGTCCCCAAACCTGCTCTGATTGCCCAGCTGGAGAGAGGGGAAGCCCCCTGG
GGCCCTGACCCCTGGGCAGCAGAGGTGTGGAGTTGCATCTGTCCAGGCGGTGAGTCCCGC
ATCAAGGACGATGAGCCAGCGGTAAAGCGGGAAGCCCCCGCAGAGACACGGCCGGGAGGA
GGGCTCAGAGAGATTCCCGAGCCCCTCGGTTTTAAAAGCAAGGCCCCGTGGCAGCCTTCC
GGCCCGAACCCGAACCTGATCCTGCGGGGGGGCATGAAGTTCTACCGGTGCGGCGTGTGC
GGGAAGCTCTTCCGGTACAACTCGAAGCTCGTTCGGCACCAGATGAGTCACACGGGGGAG
AAGCCCTTCAAGTGCAGGGAGTGCGGCAAGGCCTTCAAGTCCAGCTACGACTGCACGGTG
CACGAGAAGAACCACGCCGGGGCGGGGCCCTACGAGTGTAAGCAGTGCGGCAAGGGGCTG
AGCTCCAACACGGCCCTGACGCAGCACCAGAGGATCCACACGGGGGAGAAGCCCTACGAG
TGCAGGGAGTGCGGCAAGGCCTTCCGCAGGAGCGCGGCCTACCTGCAGCACCAGCGGCTG
CACACCGGGGAGAAGCTGTACACGTGCAAGGAGTGCTGGAAGGCCTTCGGCTGCAGGTCG
CTCTTCGTCGTCCACCAGAGGATCCACACCGGGGAGAAGCCCTTCCAGTGCCAGGAGTGC
GGCAAGGCGTTCACACAGAAGATAGCCTCCATCCAGCATCAGAGGGTCCACACCGGCGAG
AGGCCCTACGGGTGCAAGGTGTGTGGGAAGGCCTTCAAGTGGTACGGTAGCTTCGTTCAG
CATCAGAAGTCGCACCCGGAGGAGAGGAAGCCGGTCCCCGCTTCAGCCCCGTTGCCAGGC
CCCCTCCGGAGTCTCTGCCCGGCTCCGGCCGTGGCCGTGCCTTCGCTGACCTTTCCGCAG
GCCGTGCTCCTTCCTACCTCCGGGCCTCTGTTCGTGCTGCTGCCC
>PtVa
GTGACTTTTGAGGACGTGGCCGTGTACTTCACCCAGAATCAATGGGCCAGCCTGGACCCT
GTACAGAGGGCCCTGTACAGGGAGGTGATGCTGGAGAATTATGCAAATGTGGCTTCCCTG
GCATTTCCATTCCCCAAACCTGTTCTGATCTCCCAGCTGGAGCAAGGAGAAGCACCTTGG
GGCCCAGATCCTGGGGAAGCAGAGGTTTTGAAAGGCATCTGGCCAGGTGGTGAGTCCCGG
ATCAAGCACGAAGAGCCGACCATAAAGCAGGAAGCCTCTGAAGAAACAGTGCCCGAAAGC
GGACTGAGAAACGTTTCTCAGCACTTTGACTTTAAAAGCAAGGCAACGTGGCAGACTTTC
AGTCTGAATCCGAATCTGATACTTCGAGGGGGAATGAAGTTCTATGAATGCAAGGAATGT
GGGAAAATCTTCAGATATAACTCAAAGCTTATTCGGCATCAGATGAGTCACACAGGGGAA
AAGCCCTTCAAATGTAAGGAATGTGGCAAAGCTTTCAAGTCCAGCTATGACTGTATCGTC
CACGAGAAGAATCACATCGGAGAAGGGCCCTACGAATGCAAGGAGTGCGGCAAAGGTTTG
AGCTCCAACACCGCCCTGACTCAGCACCAGAGGATCCACACCGGAGAGAAGCCCTACGAA
TGCAAGGAGTGCGGGAAGGCCTTCCGCAGGAGCGCAGCCTATCTTCAGCACCAGCGACTA
CACACCGGGGAGAAACTCTATAAATGTAAGGAGTGCTGGAAAGCCTTTGGTTGTAGGTCC
CTTTTTATTGTCCATCAGAGAATCCACACTGGGGAGAAACCCTACCAGTGTGAGGAGTGC
GGCAAGGCGTTCACACAGAAGATAGCCTCCATTCAGCATCAGAGAGTCCACACCGGAGAG
AAGCCTTACGCATGCAAGGTGTGTGGGAAAGCCTTCAAATGGTATGGCAGTTTCGTTCAG
CATCAGAAATTGCACCCCGTGGAGAAGAAGCCCGTCCCCTCTTCAGCCTCGTCCCCGGGT
CCTCTCCAGAGTCCGTGCTCTGCTCCAGCTGTGGCCACGCCTTCACTGACCTTTCCACAC
GCTGTGCTCATTCCTACCTCTGGGCCTTTGTTCATGCTGCTGCCT
>RhFe
GTGACCTTTGAGGACGTGGCCGTGTACTTCACCCAGAATCAGTGGGCCAGCCTGGAGCCT
GTGCAGAGGGCCCTGTACAGGGAGGTGATGCTGGAGAATTATGCAAATGTGGCTTCCCTG
GCATTTCCATTGCCCAAACCTGTTCTGATCTCCCAGCTGGAGAAAGGGGAAGCACCTTGG
GGTCCAGATCCCTGGGAAGCAGAGGTTTTGAGAGGCGTCTGTCCAGGTGGTGAGTCCTGG
ATCAAGAATGAAGAGCCAGCTGTTAAGCAGGAAGCCTCTGAAGAAACAGTGCCGGCAGGA
GGACTCAGAAACGTTTCTCACCACGTGGACTATAGAAGCAAGGCGACATGGCAGACTTTC
AGTCTGAACCCGAATCTGATACTTCGAGGAGGGATGAAGTTCTATGAATGCAAAGAATGT
GGGAAAATCTTCAGATACAACTCAAAGCTTATCCGGCATCAGATGAGTCACACTGGGGAG
AAGCCCTTCAAATGTAAGGAGTGCGGCAAAGCCTTCAAGTCCAGCTATGACTGCATCGTG
CACGAGAAGAACCACATTGGAGAAGGGCCCTACGAATGCAAGGAGTGTGGCAAAGGTTTG
AGTTCCAACACAGCCCTGACTCAGCATCAGCGGATCCACACTGGAGAGAAGCCCTACGAA
TGCAAGGACTGTGGCAAGGCCTTCCGCCGGAGCGCAGCTCACCTCCAGCACCAGAGGCTG
CACACGGGGGAGAAACTCTACAAGTGCAAGGAGTGTTGGAAAGCCTTCGGCTGTCGGTCT
CTCTTTATTGTCCACCAGAGAATTCATACTGGGGAGAAACCCTACCAGTGTGAGGAGTGT
GGCAAGGCGTTCACGCAGAAGATAGCCTCCATCCAGCACCAGCGAGTTCACACCGGAGAG
AAGCCTTACGCGTGTAAGGTGTGTGGGAAGGCCTTCAAATGGTACGGCAGTTTCGTTCAG
CATCAGAAGCTGCACCCCGTGGAGAAGAAGCCCGTCACCTCGTCAGCCTTTTCTCCGCGG
CCTCTCCAGAGTCCGTGCTTGGCTCCGGCTGTGGCCGCGCCCTCACTGACCTTCCCGCGA
GCTGTGCTCATTCCTGCCTCCGGGCCTCTGTTCATGCTGCTGCCC
>RoAe
GTGACCTTTGAGGACGTGGCCGTGTACTTCACCCAGAGTCAATGGGCCAGCCTGGACCCT
GTACAGAGGGCCCTGTACAGGGAGGTGATGCTGGAGAATTATGCAAATGTGGCTTCCCTG
GCATTTCCATTTCCCAAACCTGTTCTGATCTCCCAGCTGGAGCAAGGAGAAGCGCCTTGG
GGCCCAGATCCCGGGGAAGCAGAGGTTTCGAAAGGCATCTGGCCAGGTGGTGAGTCCTGG
ATCAAGCTCGAAGAGCCGACCATAAAGCAGGAAGCCTGTGAAGAAACAGTGCCCGGAGGC
GGACTGAGAAACGTTTCTCAGCACTTTGACTTTAAAAGCAAGGCAACGTGGCAGACTTTC
AGCCTGAATCCGAATCTGATACTTCGAGGGGGAATGAAGTTCTACGAATGCAAAGAATGT
GGGAAAATCTTCAGATATAACTCAAAGCTCCTTCGGCATCAGATGAGTCACACGGGGGAA
AAGCCCTTCAAATGTAAGGAATGTGGCAAAGCTTTCAAGTCCAGCTATGACTGCATCGTG
CACGAGAAGAATCACTTCGGAGAAGGGCCCTACGAGTGCAAGGAGTGCGGCAGAGGTTTG
AGTTCCAACACCGCCTTGACTCAGCATCAGAGGATCCACACCGGAGAGAAGCCCTACGAA
TGCAAGGAGTGCGGGAAGGCGTTCCGCAGGAGCGCGGCCTATCTTCAGCACCAGAGACTG
CACACCGGCGAGAAGCTCTATAAATGCCAGGAGTGCTGGAAAGCCTTCGGCTGTAGGTCG
CTTTTTATTGTCCATCAGAGAATCCACACCGGGGAGAAACCCTACCAGTGTGAGGCGTGC
GGCAAGGCGTTCACACAGAAGGTAGCCTCCATTCAGCACCAGAGAGTTCACACCGGAGAG
AAGCCTTACGCGTGTAAGGTGTGTGGGAAAGCCTTCAAATGGTATGGCAGTTTCGTTCAG
CATCAGAAGTCGCACCCCGTGGAGAAGAAGCCCGTCCCTTCTTCGGCCTCGTCTCCGGGC
CATCTGCAGAGTCCGCGCCCTGCTCCAGCCGAGGCCCTGCCTCCACTGACCTTCCCGCAC
GCTGTGCTCATTCCTACCTCTGGGCCTTTGTTCATGCTGCTGCCT
