# Supplementary material for: Positively selected genes in the hoary bat (Lasiurus cinereus) lineage: prominence of thymus expression, immune and metabolic function, and regions of ancient synteny
Source: PeerJ. 2022 Mar 17;10:e13130. doi: 10.7717/peerj.13130 (PMC8934532; doi:10.7717/peerj.13130)
Supplement: Supplemental Information 3 — Initially tested orthogroups that have been edge-trimmed as described in the Methods. [file peerj-10-13130-s003.zip › original.trimmed/trimmed-OG0002252.fas]

>EpFu
GCCCTGGACGCCGAGTTCCTGGACGTGTACAAGAACTGCAACGGGGTGGTCATGATGTTC
GACATCACCAAGCAGTGGACCTTCAGCTACCGGGAGCTCGTGCCGACCGTGTGCGTGCTG
ATGGGCGAGCACCGCGTCCGCCTGGACAGACCGCCGGGCTCCTCCTACTTCCGCTACGCC
GAGTCCTCCATGAAGAACAGCTTTGGCCTCAAGCAGAGAGAAACGCTGCTGCGGCAGCTG
GAGACAAACCAGCTGGACATTGACGCCACGCTGGAGGAGCTGTCCGTGCAGCAGGAGACC
GAGGACCAGAACTACGGCATCTTCCTGGAGATGATGGAGGCACGAAGCCGAGGCCACACG
TCCCCGCTGGCGGCCAACGGGCAGAGCCCGTCCTCAGGCTCCCAGTCACCTGTGGTACCC
GCCCCCGCTGCCCCGAGACGCAGCATCATCTCCCGGCTGTTTGGGACCTCGCCAGCTGCC
GAGGTGGCCCCTCCCCCCCCAGATCCGGTCCCTGCTGCAGAGGCCCCG
>HiAr
GCCCTGGACGCCGAGTTCCTGGATGTGTACAAGAACTGTAACGGGGTGGTCATGATGTTC
GACATCACCAAGCAGTGGACCTTCAGCTACCGGGAGCTCGTGCCGACCGTGTGCGTGCTG
ATGGGCGAGCACCGCGTCAGCCTGAACAGGCCCCCAGGCTCGTCGTACTTCCGCTACGCC
GAGTCCTCCATGAAGAACAGCTTCGGCCTGAAGCAGAGAGAGACACTGCTGCGGCAGCTG
GAGACGAACCAGCTGGACATCGACGCCACACTGGAGGAGCTGTCGGTGCAGCAGGAAACC
GAGGACCAAAACTACAGCATCTTCCTGGAGATGATGGAAGCGCGCAGCCGCGGCCATGCG
GCCCCACTGGCGGCCAATGGGCAGAGCCCGTCCTCAGGCTCCCAGTCCCCTGTGGTGCAC
GCCCCCACCCCACCGAGACGCAGCATCATCTCCCGGCTGTTTGGGACCTCGCCAGCTGCT
GAGGCTGCCCCTGCGCCCCCAGATCCGGAACCAGCTGCAGAGGCCCCA
>LaCi
GCCCTGGATGCCGAGTTCCTGGACGTGTACAAGAACTGCAACGGGGTGGTCATGATGTTC
GACATCACCAAGCAGTGGACCTTCAGCTACCGGGAGCTCGTGCCAACCGTGTGCGTGCTG
ATGGGCGAGCACCGCGTCCGTCTGGACAGACCGCCGGGCTCCTCCTACTTCCGCTACGCC
GAGTCCTCCATGAAGAACAGCTTTGGCCTCAAGCAAAGAGAGACGCTGCTGCGGCAGCTG
GAGACGAACCAGCTGGACATCGACGCCACGCTGGAGGAGCTGTCGGTGCAGCAGGAGACG
GAGGACCAGAACTACAGCATCTTCCTGGAGATGATGGAGGCGCGAAGCCGAGGCCACACG
TCCCCGCTGGCGGCCAACGGGCAGAGCCCGTCCTCAGGCTCCCAGTCACCTGTGGTACCT
GCCCCCGCTGCCCCGAGACGCAGCATCATCTCCCGGCTGTTCGGGACCTCGCCAGCTGCC
GAGGTGGCCCCTCCCCCCCCAGATCCGGTCCCTGCTGCAGAGGCCCCA
>MyLu
GCCCTGGACGCCGAGTTCCTGGACGTGTACAAGAACTGCAACGGGGTGGTCATGATGTTC
GACATCACCAAGCAGTGGACCTTCAGCTACCGGGAGCTCGTGCCGACCGTGTGCGTGCTG
ATGGGCGAGCACCGCGTCCGCCTGGACAGACCACCGGGCTCCTCCTACTTCCGCTACGCC
GAGTCCTCCATGAAGAACAGCTTTGGCCTCAAGCAGAGAGAAACGCTGCTGCGGCAGCTG
GAGACAAACCAGCTGGACATCGACGCCACGCTGGAGGAGCTGTCGGTGCAGCAGGAGACC
GAGGACCAGAACTACAGCATCTTCCTGGAGATGATGGAGGCGCGAAGCCGAGGCCACACG
TCCCCGCTGGCGGCCAACGGGCAGAGCCCGTCCTCCGGCTCCCAGTCACCGGTGGTACCC
GCCCCCGCTGCCCCGAGACGCAGCATCATCTCCCGGCTGTTTGGGACCTCGCCAGCTGCC
GAGGTGGCCCCTCCCCCCCCAGATCCGGCTCCGGCTGCAGAGGCCCCA
>PhDi
GCCCTGGACGCCGAGTTCCTGGACGTGTACAAGAACTGCCACGGCGTGGTCATGATGTTC
GACATCACCAAGCAGTGGACCTTCGCCTACCGGGAGCTGGTGCCGCCCGTGTGCGTGCTG
ATGGGCGAGCACCGCGTGGGCCTGGACAGGCCGCCGGGCTCCTCCTACTTCCGCTACGCC
GAGTCCTCCATGAAGAACAGCTTCGGCCTGAAGCAGCGGGAGACGCTGCTGCGGCAGCTG
GAGACCAACCAGCTGGACATGGACGCCACGCTGGAGGAGCTGTCGGTGCAGCAGGAGACC
GAGGACCAGAACTACGGCATGTGCCTTGAGATGATGGAGGCCCGCAGCCGCGGCCACTCG
TCCCCGCCGGCGGCCAACGGGCAGAGCCCGTCCTCCGGCTCCCAGTCGCCGGGGGTGCCC
CTGCCCCGGCCCCCGCGGCGCAGCATCATCTCCCGGCTGTTCGGGACTGGACCGCCCCCC
GAGGTGGCCCCTGCTCCCCCAGATCCAGTCCCAGCTGCCGAGGCTCCA
>PtVa
GCCCTGGACGCGGAGTTCCTGGACGTGTACCAGAACTGCAGCGGCGTGGTCATGATGTTC
GACATCACCAAGCAGTGGGTCTCTGCACAGCGATGCCTCATGCCGTCCGTGTGCCTGGCA
TTTGGTTCCCCGAGAACCAGCCGAGCGGGGCCGCGAGGCAGTGGGTGGCTCGCTGCAGCG
ACGCTCTCTGCTCACGTCTCTGCTCCTCTCCCGCAGAGAGAAACGCTTCTGCGACAGCTG
GAGACGAACCAGCTGGACATCGATGCCACGCTGGAGGAGCTGTCGGTGCAGCAGGAGACC
GAGGACCAGAACTACGGCATCTTCCTGGAGATGATGGAGGCGCGTAGCCGCGGCCATGCG
GCCCCCCCGGCAGCCAGTGGGCAGAGCCCGCCCTCGGGCTCCCAGTCCCCAGTGGTGCAT
GCCCCTGCCCCCCCAAGACGTAGCTTCATCTCCCGGCTGTTTGGGACCTCGCCGGCCACT
GAGGCGGCCCCTTCGCCCCCAGATCCAGCCACTGCTGCAGAGGCCCCC
>RhFe
GCCCTGGACGCAGAGTTCCTGGACGTGTACAAGAACTGTAACGGGGTGGTCATGATGTTT
GACATCACCAAGCAGTGGACCTTCAGCTACCGGGAGCTCGTGCCGACCGTGTGCGTGCTG
ATGGGCGAGCACCGCGTCAGCCTGGACAGGCCCCCAGGCTCGTCCTACTTCCGCTACGCT
GAGTCCTCCATGAAGAACAGCTTTGGCCTGAAGCAGAGGGAGACGCTGTTGCGGCAGCTG
GAGACGAACCAGCTGGACATCGACGCCACACTGGAGGAGCTGTCTGTGCAGCAGGAGACC
GAGGAGCAGAACTACAGCCTCTTCCTGGAGATGATGGAGGCGCGTAGCCGGGGCCATGCG
TCCCCACTGGCGGCGAATGGGCAGAGCCCGTCCTCGGGCTCGCAGTCCCCAGTGGTGCAT
GCTCCCACCCCCCCAAGACGCAGCATCATCTCCCGGCTGTTTGGGACCACGCCCGCCGCT
GAGGCCGCCCCTGCGCCCCCAGATCCCACCCCAGCTGCAGAGGCCCCA
>RoAe
GCCCTGGACGCGGAGTTCCTGGACGTGTACCAGAACTGCAGCGGCGTGGTCATGATGTTC
GACATCACCAAGCAGTGGACCTTCAGCTACCGGGAGCTCGTGCCGACCGTGTGCGTGCTG
ATGGGCGAGCACCGCGTCAGCCTGGACAGGCCCCCAGGCTCCTCGTACTTCCGCTACGCC
GAGTCCTCCATGAAGAACAGCTTCGGCCTGAAGCAGAGAGAGACGCTGCTGCGGCAGCTG
GAGACGAACCAGCTGGACATCGACGCCACGCTGGAGGAGCTGTCGGTGCAGCAGGAGACC
GAGGACCAGAACTACGGCATCTTCCTGGAGATGATGGAGGCGCGCGGCCGCGGCCATGCG
GCAGCCCCGGCGGCCAGCGGGCAGAGCCCGCCCTCGGGCTCCCAGTCCCCGGTGGTGCAC
GCCCCTGCCCCCCCAAGACGCAGCTTCATCTCCCGGCTGTTCGGGACCTCGCCGGCCACT
GAGGCGGCCCCTTCGCCCCCAGATCCCGCCACTGCTGCAGAGGCCCCA
