# Supplementary material for: Positively selected genes in the hoary bat (Lasiurus cinereus) lineage: prominence of thymus expression, immune and metabolic function, and regions of ancient synteny
Source: PeerJ. 2022 Mar 17;10:e13130. doi: 10.7717/peerj.13130 (PMC8934532; doi:10.7717/peerj.13130)
Supplement: Supplemental Information 3 — Initially tested orthogroups that have been edge-trimmed as described in the Methods. [file peerj-10-13130-s003.zip › original.trimmed/trimmed-OG0002253.fas]

>EpFu
GACGCGCTCCTCTCCGCCGTGATGGCCGGAAGGAGCATCTCCCCGTGGCTGGCTCGGCGC
CCCAGTCCCACCAATTCTTCTGGAGACTCGGCCATCGCCAGCTGCCACGAGGGAGGAAGC
GGCAGAGAGGACCAGGAGTCCAAGGCCAACGGCGCCGACGACCTGTCTGCGCAGGCGCTG
TGGCCCGGCGACGCGGGCTGCGGGCCTCTGCGCGTCAAGGAGGAGCAGAGCTCGCCCTCC
CACTGCGGAGGGAGCGAGCCGCCCGTGGCCCGGGATGGCGCCGCGCAGAACCCTTTCTCC
GAGCAGGCCGCAGGGGATGGCTGGCAGCCCACGGGCCGAAGGAAGAATCGGAAGAACAAA
GAGACGGTCCGGCACATCACGCAGCAGGCGGAGGACGAGAGCCAGGCCGGGTCCCCGGGG
CCAGCCTTCTTGCAGACGTCCGGGCAGCCATTCAGCGGCCGTGACTCAAATTCAGACTTG
ACCGTCGCCGAGGCCAGCAGCTCCGACAGCCGAGGGGACAGGGTGGACCTCTGTGCCCAC
GTGGACGAGGGCTTCCTGGGCCGGCCCCTCACCCCCGAGAAGGACGAGGCGCTGCAGCAG
GCCACCGCGGTGGCCAACCTGCGGGCGGCGCTCATGAGTAAGAACAGCCTGCTGTCCCTC
AAGGCCGACGTGCTCGGGGACGACAGCGCCCTCCTGCTGGAGTACCTGCCCAAAGGC
>HiAr
GACGCGCTCATCTCCGCCGTGATGGCCGGGAGGAGCATTTCCCCATGGCTGGCCCGGCAC
ACAAGTCCCACCAACTCCTCAGGGGACTCGGCCATTGCCAGCTGCCACGAAGGAGGAAGC
GGCAAGGAGGACCAGGAGCCCAAGGCCGACGGTGCCGACGACATTTCCTCGCAGTCGCTG
TGGCCGGGCGACGTGGGCTATGGGTGTCTGCGCATCAAGGAGGAACAGGTGTCGCCCCCT
CACTACGGAGGGAGCGAGCCGCCTTCTGCCAGGGATGCTGCGACCCAGAGCTCCTTCTCT
GAGCAGGCTGGCGGGGACGGCTGGCAGCCCACAGGCCGGAGGAAGAATCGGAAAAACAAA
GAGACCGTCCGGCACATCACGCAGCAGGTGGAGGACGACAGCCGGGCCGGTTCCCCGGTG
CCGCCCTTCCTTCCGACGTCCGGGTGGCCGTTCAGCAGCCGTGACTCAAATGTGGACCTG
ACCATCACTGAGCCTGGTGGCTCTGACAGCCGAGGGGAGAGGACCGACCTGTATGCCCAC
GTGGACGAGAGTCTTCTGGGCCCGCCCCTCACCCCCGAGAAGGATGATGTGCTGCAGCAG
GCCACGGCAGTGGCCAGCCTGCGGGCAGCGCTTATGAGTAAGAACAGCCTGCTGTCCCTC
AAGGCAGACGTGCTGGGGGATGACAGCTCCCTGTTGCTGGAGTACCTGCCCAAAGGC
>LaCi
GATGCGCTCCTCTCCGCCGTGATGGCTGGAAGGAGCATCTCCCCATGGCTGGCTCGGCGC
CCCAGTCCCACAAATTCTTCTGGAGACTCAGCCATTGCCAGCTGCCACGAGGGAGGAAGC
GGCAAAGAGGACCAGGAGTCCAAGGCCAGCGGTGCTGACGACCTGTCTTTGCAGGTGCTG
TGGCCCAGTGATGCGGGCTGTGGGCCTCTGCGCATCAAGGAAGAGCAGAGCTCACCCTCT
CACTGTGGAGGTAGTGAGCCACCCACGGTCAGGGATGGCTCGACACAGAACTCTTTCTCT
GAGCAGGCTGGAGGGGATGGCTGGCAGCTCACGGGCCGAAGGAAGAATCGGAAAAACAAA
GAGACGGTCCGGCACATCACGCAGCAAGTGGAGGACGAGCACCAGGCCGGGTCCCCAGTG
CCAGCCTTCTTGCAGACATCTGGGCGGCCATTCAGCAGCCGTGATTCAAATTCAGACTTG
ACTGTCACCGAGGCCAGCAGCTCCGACAGCCGAGGGGACAGGATGGATCTCTGTGCCCAC
GTGGACGAGGGTTTCCTGGGCCGGCCCCTCACCCCCGAGAAGGATGAGGCGCTGCAGCAG
GCCACCGCGGTGGCCAACCTGCGGGCGGCACTCATGAGTAAGAACAGCCTGCTGTCCCTC
AAGGCCGACGTGCTCGGGGATGACAGAGCCCTCCTGTTGGAGTACCTGCCTAAAGGC
>MyLu
GACGCGCTCATCTCCGCCGTGATGGCCGGAAGGAGCATCTCCCCGTGGCTGGCTCGGCGC
TCCAGTCCCACCAATTCTTCTGGAGACTCGGCCATTGCCAGCTGCCACGAGGGAGGAAGC
GGCAAAGAGGACCAGGAGCCCAAGGCCAACGGCTCTGACGACCTGTCTTCGCAGGCGCTG
TGGCCCGGCGACGCGGGCTATGGGCCCCTGCACATCAAGGAGGAGCAGAGCTCGCCCTCT
CACTACGGAGTGAGTGAGCCGCCCGCGGCCAGGGATGGCTCGACACAGAACTCTTTTTCT
GAGCAGGTCGGAGGGGATGGCTGGCAGCCCACGGGCCGAAGGAAGAATCGGAAAAACAAA
GAAACCGTCCGGCACATCATGCAGCAGGTGGAGGACGAGAGCCAGGCCGGGTCCCCGGTG
CCAGCCTTCTTGCAGACGTCCGGGCGGCCATTCAGCGGCCGTGACTCAAATTCAGACTTG
ACCGTCACCGAGGCCAGCAGCTCCGACAGCCGAGGGGACAGGATGGACCTCTGTGCCCAC
GTGGACGAGGGTCTCCTGGGCCGGCCCCTCACCCCCGAGAAGGACGAGGCGCTGCAGCAG
GCCACCGCGGTGGCCAATCTGCGGGCGGCGCTCATGAGTAAGAACAGCCTGCTGTCCCTC
AAGGCCGACGTGCTCGGGGACGACAGCGCCCTCCTGCTGGAGTACCTGCCCAAAGGC
>PhDi
GACGCCCTCATCTCCGCCGTCATGGCCGGGAGGAGCATCTCCCCGTGGCTGGCGCGGCGC
GCCAGCCCCACCAACTCCTCCGGGGACTCGGCCATCGCCAGCTGCCACGAGGGGGGCAGC
GGCAAGGAGGACCCCGAGCCCAAGGCCGACGGCCCCGACGACCTGAGCGTGCAGGCGCTG
TGGCCGGGGGACGCGGGCTACGGGCCGCTGCGCATCAAGGAGGAGCAGATCTCGCCGCCT
CATTTCGGCGGCGGCGAGCCGCCCTCCGCCCGGGACGGGGTGCCGCAGAACTCGTTCCCC
GAGCAGGCCGGAGCGGACGGCTGGCAGCCCAGCGGCCGGAGGAAGAACCGGAAAAACAAG
GAGACGGTCCGGCACATCACGCAGCAGGTGGAGGACGAGAGCCGGGCCGGCTCCCCGGTG
CCGTCCTTCCTGCCCACGTCCGGGTGGCCGTTCAACATCCGAGACTCAAATTCGGACTTG
ACCATCACCGAGGCCGGCAGCTCTGACAGCCGCGGGGAGAGGGCCGACCTCTACGGCCCC
GGGGACGAGGGCCTCCTGGGCCCGCTGCTCACGCCGGAGAAGGAGGAGGCCCTGCAGCAG
GCCACGGCGGTGGCCAACCTGCGGGCGGCGCTCATGAGCAAGAACAGCCTGCTGTCGCTC
AAGGCGGACGTGCTGGGTGACGACAGCTCCCTGCTGCTGGAGTACCTGCCCAAGGGC
>PtVa
GACGCGCTCATCTCGGCCGTGATGGCCGGAAGGAGCATCTCCCCGTGGCTGGCACGGCGC
ACGAGCCCCACCAACTCGTCCGGGGACTCGGCCATCGCCAGCTGCCACGAGGGGGGCAGC
GGCAGGGAGGACCCGGAGCCCAAGGCCGACGGCTCCGACGACGTCTCCTCGCAGTCGCTG
TGGCCGGGCGACGTGGGCTACGGGTCCCTGCGCGTCAAGGAGGAGCAGGCCTCGCCGACA
CACTACGCGGGGAGCGAGCTGCCCTCCGCCGGGGCCAGCGCGGCCCCGAACGCCTTCTCC
GAGCAGGCCGCGGGGGACGGCTGGCAGCCCACGGGCCGGAGGAAGAACCGGAAGAACAAG
GAGACGGTCCGGCACATCACACAGCAGGTGGAGGCCGACAGCCGGGCCGGCTCCCCCGTG
CCGTCCTTCCTTCCGACGTCCGGCTGGCCCTTCAGCAGCCGCGACGCAAACGTGGACCTG
GCCGTCACCGAGGCCGGCAGCTCCGACAGCCGCGGGGAGAGGGCCGACCTCTATGCCCAC
GGGGACGAAGGCCTCCTGGGCCCGCCCCTCACCCCCGAGAAGGACGATGCCCTGCAGCAG
GCCACCACGGTGGCCAACCTGCGGGCCGCGCTCATGAGTAAGAACAGCCTGCTGTCGCTG
AAGGCCGACGTGCTGGGGGACGACAGCTCCCTCCTGCTGGAGTACCTGCCCAAAGGC
>RhFe
GATGCGCTCATCTCCGCCGTCATGGCCGGGAGGAGCATCTCCCCATGGCTGGCCCGGCAC
ACGAGTCCCACCAACTCCTCAGGGGACTCGGCCATCGCCAGCTGCCACGAAGGAGGAAGC
GGGAAAGAGGACCAGGAGCCCAAGGCCGATGGTGCCGACGACATTTCCTCACAGTCGCTG
TGGCCGGGCGACGTGGGCTACGGGTGTCTGCGCATCAAGGAGGAGCAGGTGTCACCCCCG
CACTACGGGGGCAGCGAGCTGCCTTCTGCCAGGGATTCTGCGACCCAGAGCTCCTTCTCT
GAACAGGCTGGAGGGGATGGCTGGCAGCCCACGGGCCGGAGGAAGAATCGGAAAAACAAA
GAGACCGTCCGGCACATCACGCAGCAGGTGGAGGACGACAGCCGGGCCGGTTCCCCGGTG
CCATCCTTCCTTCCAACATCCGGGTGGCCATTCAGCAGCCGCGACTCAAACGTGGACCTG
ACCATCACTGAGGCTGGTGGCTCTGACAACCGAGGGGAGAGGGCTGACCTGTACGCCCAC
GTGGACGAGGGTCTCCTGGGCCCGCCCCTCACCCCTGAGAAGGACGACGTGCTGCAGCAG
GCCACTGCGGTGGCCAGCCTGCGGGCGGCGCTCATGAGTAAGAACAGCCTGCTGTCGCTC
AAGGCAGATGTGCTGGGGGATGACAGCTCCCTGCTGCTGGAGTACCTGCCCAAAGGC
>RoAe
GACGCGCTCATCTCGGCCGTGATGGCCGGAAGGAGCATCTCGCCGTGGCTGGCCCGCCGC
ACGAGCCCCACCAACTCCTCCGGGGACTCGGCCATCGCCAGCGGCCACGAGGGCGGCAGC
GGCCGGGAGGACCCGGAGCCCAAGGCCGATGGCTGCGACGACGCCTGCTCGCAGCCGCTG
TGGCCGGGCGACGTGGGCTACGGGCCTCTGCGGGTCAAGGAGGAGCAGGCCTCGCCCACG
CACTACGCGGGGGCCGAGCCGCCCCCCGCCGGGGACAGCGCCGCCCCGATCGCCTTCGCC
GAGCAGGCCGCGGGGGACGGCTGGCCACCCACGGGCCGGAGGAAGAACCGCAAGAACAAG
GAGACGGTCCGGCACATCACGCAGCAGGTGGAGGACGAGGGCCAGGCCGGCTCCCCCGTG
CCGTCCTTCCTGCCGACGTCCGGCTGGCCGTTCAGCAGCCGCGACTCAAATGTGGACCTG
GCCATCACCGAGGCCGGCAGCTCCGACAGCCGCGGGGAGAGGCCCGACCTCTACGCGCAC
GGGGACGAGGGGCTCCTGGGCCCGCCCCTCACCCCCGAGAAGGACGATGCCCTGCAGCAG
GCCGCTACGGTGGCCAACCTGCGGGCTGCGCTCATGAGCAAGAACAGCCTGCTGTCGCTG
AAGGCCGACGCGCTGGCGGACGACAGCTCGCTCCTGCTGGAGTACCTGCCCAAGGGC
