# Supplementary material for: Positively selected genes in the hoary bat (Lasiurus cinereus) lineage: prominence of thymus expression, immune and metabolic function, and regions of ancient synteny
Source: PeerJ. 2022 Mar 17;10:e13130. doi: 10.7717/peerj.13130 (PMC8934532; doi:10.7717/peerj.13130)
Supplement: Supplemental Information 3 — Initially tested orthogroups that have been edge-trimmed as described in the Methods. [file peerj-10-13130-s003.zip › original.trimmed/trimmed-OG0002254.fas]

>EpFu
GCATGGGCTAAGATGGACAAGCCTCTGGGAGAGGCAGATGAGGCTGGATTTCAAAAATGC
AAGAATGCCTTAAATCTACCTGTTCTGGAAGTCTTACCTGGAGGTGGCTGGGATAATTTA
CGGAATGTGGACTTGGGACGGGTGATGGACTTGACTTACACCAACTGCAGGACCACAGAG
GATGGACAGTACATCATCCCTGATGAAATCTTCACCATTCCCCAGAAACAGAGCAACCTG
GAGATGAACTCAGAAATCTTGGAGTCCTGGGTGAATTACCTGAGCAGCACCTCCTTCTCC
ATCAACATGGAGCTCTCCCTTTTTTCCAAAGTCAATGGCAAGTTCTCCACAGAGTTCCAG
AGGATGAAGACTCTTCAGGTGAAGGACCAAGCTGTAACCACCCAGGTTCAGGTAAGAAAC
CTGATCTACACAGTCAAAATCAACCCAGTTTCAGAACTAAACTTGGCGTTTAAGAAATTG
CTCTTGGACATCTCTGACCATCTGGAGAACAACCAGACACGAATGGCCACCTACTTGGCA
GAGCTCCTGGTCCTCAACTATGGCACCCATGTTATCACCAGTGTGGATGCTGGGGCTGCT
CTCATTCAGGAAGACCACATCAGGTCCTCCTTCCTCCAGGACAGCCAGAGCAGCCGTAGT
GCTGTGACTGCATCTGCTGGAGTTGTCTTCCAAAATATCGTCAACTTCAAATTTGAGGAG
AACTATACCTCACAGAATGCCTTCACCAAGAGTTACCTCTCAAACCGTACCCATTCTAGA
GTGCAGAGCATTGGAGGGGTTCCATTTTACCCAGGCATCACCCTCCAGACTTGGCAGCAG
GGCATCACCAACCACCTGGTGGCCATAGACCGTGCTGGCCTACCTCTGAATTTCTTCATC
AACCCTGACATGCTGCCTGACTTGCCAGGGCCGTTGGTGAAGAAGTTGTCTAAGACGGTG
GAATCTGCTGTGAGGCGCTACTACATGTTCAACACCTACCCTGGATGCACAGATATCAAC
TCACCCAACTTCAATTTTCAGGCCAACACTGATGATGGCTCTTGTGAAGGGAAAATGACC
AACTTCTCCTTTGGTGGGGTTTATCAGGAATGCACTCAGCTGTCAGGGAAGGGGGCTGTC
CAAGTCTGCCAAAACTTGGAGCAGAAGAATCCACTCACTGGTGATTTCTCCTGCCCCTCT
GGCTACTCCCCAATCCACCTCCTGACCCAGATCCACGAGGAGGGCTACAATGACCTGGAG
TGTGTCCGGAAGTGCACCCTCTGGGTCTTCTGCAAGACGGTGTGTGAAGATGTGTTCCGA
GTGGCAAAGGCTGAATTTAGGGCTTTTTGGTGTGTGGCCAGTGGTGAAGTACCAGAAGAC
TCAGGACTACTTTTTGGGGGCCTCTTCAGTGCTAAGAGCATTAACCCTCTGACAAATGCA
CAGTCATGCCCAGCTGGCTATTTTCCACTAAGACTCTTTGAAAGCCTCAAGGTATGTGCC
TCTCAGGACTATGAGTTGGGATATAGGTTTTCGGTCCCCTTTGGTGGGTTCTTCAGCTGT
GCAGTTGGGAACCCCTTGGTGGATTCTGCCATAACCAGAGACTTAGGGGCACCTGCTCTG
AAAAAATGTCCCGGGGGCTTTAGCCAACATCTAGCCCTCATCAGTGATGGGTGCCAAGTA
TCCTACTGTGTCAAGTCTGGGCTTTTTACAGGAGGGTCTCTGCCCCCTGCCAGGCTCCCA
CCTTATACCCGGCCACCCCTTATGAGTCAGGCTGCCACTAACACTGTCGTAGTGACTAAT
ACTGAGACTTCAAGCTCCTGGATTAAAGACTTCCAGACCAACCAGTGGAGGTTGGGAGAG
CCGTTAGAGCTTCGCAGGGCCATGAAGATCATCCATGGGAATAGTGGTCTGTCGGGGGGA
GCAGCTGCTGGGGTTACAGTGGGGGTCACCACCGTCCTGGCAGTTGTCATTGCCCTGGTG
ATCTATCGCATCCGGAAATACAAGAAGAGGGGATACCAGGCAATTGAGGACGAGAGGCAG
AGTTTGGCTCCTGGCACTGCAGGGATGGAAGACACTCCCGACGAGCAGGAGCAA
>HiAr
GCATGGGCTAAAACGGACAAGCCCGTGGGAGAGACGGAGGAGGTTGGATTTCAAAAATGC
AAGAATGCCTTAAAACTGCCTGTTCTGGAAGCTTTACCTGGAGGAGGCTGGGATAATCTG
CGGAATGTGGACATGGGATGGGTGATGGACTTGACTTACACCAACTGCAGGACCACAGAG
GATGGGCTGTACATCATCCCCGATGAAATCCTAACCATTCCCCAGAAACAGAGCAACCTG
GAGATGAACTCAGAAATCCTGGAATCCTGGGTGAATTACCAGAGCAGCACCTCCTTCTCC
ATCAACACAGAGCTCTCCCTTTTTTCCAAAGTCAACGGCAAGTTCTCCCCTGAGTTCCAG
AGAATGAAGACCCTTCAAGTGAAGGACCAAGCTGTAACCACTCAGGTTCAGGTAAGAAAC
CTGATCTACACAGTCAAAATCAACCCTGTTTCCAAACTGAACTGGGGATTTAAGAAGCTG
CTCATGGACATCTCCGACCGTCTGGAGAACAACCAGACCCGGATGGCCACCTACTTGGCA
GAGCTCCTGGTTCTCAACTATGGTACCCACGTCATCACCAGCGTGGACGCTGGGGCTGCT
CTCATTCAGGAGGACCACATCAGGTCCTCCTTCATACAGGACAGCCAAAGCAGCCGCAGT
GCTGTCACTGCGTCTGCAGGAGTGGTCTTCCTCAACATCGTGAACTTCAGATTTGAAGAG
AACTACACCTCACAGAATGTCTTCACCAAGAGCTACCTCTCAAACCGAACCAACTCCAGG
GTGCGGAGCGTTGGAGGGGTTCCTTTCTACCCAGGCATCACCCTGCAGGCCTGGCAGCAG
GGCATCACCAACCACCTGGTGGCCGTAGATCGCGCTGGCCTGCCGCTGCATTTCTTCATC
AACCCCGACATGCTGCCTGACTTGCCAGGGCCCTTGGTGAAGAAGTTGTCTAAGACGGTG
GAAAGTGCCGTGAGGCGCTATTACACATTCAACACCTACCCTGGATGCACAGATCTTAAT
TCTCCCAACTTCAATTTTCAGGCCAACACTGATGATGGCTCCTGCGAGGGGAAGATGACC
AATTTCTCCTTTGGTGGGGTTTTTCAGGAATGCACCCAGCTCTTGGGAAACGAGGCTGTC
CAACTCTGCCAACATTTGGAGCAGAAGAATCCACTGACTGGCGATTTCTCCTGCCCCTCC
GGCTACTCCCCAGTCCGCCTGCTGTCTCAGATCCATGAGGAGGGTTACAACGGGCTGGAG
TGTCAACGGAAGTGCACCCTCCTCGTCTTCTGCAAGACGGTGTGTGAAGATGTGTTCCGA
GTGGCAAAGGCCGAGTTTAGGGCTTTCTGGTGTGTTTCCAGTGGCCAAGTATCAGAAAAC
TCAGGACTGCTTTTCGGGGGCCTCTTCAGTGGTAAGAGCATTAACCCTTTGACAAATGCA
CAGTCGTGCCCAGCTGGCTATGTCCCACTGAGACTTTTTGAAAGCCTCAAGGTATGTGTC
TCTCAGGACTATGAGTTGGGGTATAGGTTTTCGGTCCCCTTTGGTGGGTTCTTTAGCTGT
GCAGTTGGGAACCCCTTGGTGGATTCCGCCATAACCAAGGACTTAGGGGCACCTGCTCTG
AAAAAGTGTCCCGGGGGCTTCAGCCAACACCTAGCCCTCATCAGTGATGGGTGCCTAGTG
TCCTACTGTGTCAAGTCTGGGCTCTTTACAGGAGGGTCTCTGCCCCCTGCCAGGCTCCCG
CCTTTTACCCGGCCACCCCTCATGAGTCAGGCTGCCACCAACACTGTCATAGTGACAAAT
ACCGAGGCTTCAAGCTCCTGGATTAAAGACCCCCAGACCAACCAGTGGAGGCTGGGAGAG
CCGACAGAGCTACGCAGAGCCATGAAGGTCATCCATGGGGATAGTGGTCTCTCGGGAGGA
GCTGCTGCTGGGGTTACATTGGGGGTCACCACCGCTCTGGCAGTTGTCATCACCCTGGTC
ATCTATGGTGCCCGGAAGTACAAGAAGAGGGAGTACCAAGCAATCGAGGACGAGAGGCAG
AGTTTGGCTCCAGGCATTGCAGAGGCTGGAGCCACCCCTGACGGGCAGGAGCAG
>LaCi
GCATGGGCTAAGATGGACAAGCCTCTGGGAGAGGCAGATGAGGCTGGATTTCAAAAATGC
AAGAATGCCTTAAATCTCCCTGTTCTGGAAGTCTTACCTGGAGGTGGCTGGGATAACTTA
CGGAATGTGGACATGGGAAGGGTGATGGACTTGACTTACACCAACTGCAGGACCACGGAG
GATGGCCAGTACATCATCCCTGATGAAATCTTCACCATTCCCCAGAAACAGAGCAACCTG
GAGATGAACTCAGAAATCTTGGACTCCTGGGTGAATTACCAGAGCAGCACTTCCTTCTCC
ATCAACATGGAGCTCTCCCTTTTTTCCAAAGTCAATGGCAAATTCTCTGTAGAGTTCCAG
AGGATGAAGACTCTTCAGGTGAAGGACCAAGCTGTAACCACCCAGGTTCAGGTCAGAAAC
CTGATCTACACAGTCAAAATCAACCCAGTTTCAGAACTAAACTTGGAGTTTAAGAAATTG
CTCTGGGACATCTCTGACCGTCTGGAGAACAACCAGACACGAATGGCCACCTACTTGGCA
GAGCTCCTGGTTCTCAACTATGGCACCCATGTTATCACCAGTGTGGATGCTGGGGCTGCT
CTCATTCAGGAAGACCACATCAGATCCTCCTTCCTCCAGGACAGCCAGAGCCGCCGTAGT
GCTGTGACTGCATCTGCTGGAGCTGTCTTCCACGACATTGTGAACTTCAAATTTGAGGAG
AACTATACCTCACAGAATGCCTTCATCAAGAGCTACCTCTCAAACCGCACCCACTCCAGG
GTGCAGAGCATTGGAGGGGTTCCATTTTACCCAGGCATCACTCTCCAGAACTGGCAGCAG
GGCATCACCAACCATCTGGTGGCCATAGACCGTGCTGGCCTGCCTCTCAATTTCTTCATC
AACCCTGACATGCTGCCCGACTTGCCAGGGCCATTGGTGAAGAAGTTGTCTAAGACGGTG
GAATCTGCTGTGAGGCGCTACTACACGTTCAACACCTACCCTGGATGCACAGATATCAAC
TCACCCAACTTCAATTTTCAGGCCAACACGGATGATGGCTCTTGTGAAGGGAAAATGACC
AACTTCTCCTTTGGTGGGGTTTATCAGGAATGCACTCAGCTGTTAGGGAATGGGGCTGTC
CAAGTCTGCCAAAACTTGGAGCAGAAGAATCCCCTCACTGGTGATTTCTCCTGCCCTTCT
GGTTACTCCCCAATCCACCTTCTGACCCAGGTCCATGAGGAGGGCTACAATGGCCTGGAG
TGTGTCCGGAAGTGCACTCTCTTGGTCTTCTGCAAGACGGTGTGTGAAGATGTGTTCCGA
GTGGCAAAGGCCGAATTCAGGGCTTTTTGGTGTGTGGCCAGTGGTGAAGTACCAGAAGAC
TCAGGACTACTTTTTGGGGGCCTTTTCAGTGCTAAGAGCATTAACCCTCTGACAAATGCA
CAGTCATGCCCAGCTGGCTATTTTCCACTAAGACTCTTTGAAAGCCTCAAGGTATGTGCT
TCTCAAGACTATGAGTTGGGATATAGGTTTTCGGTCCCCTTTGGTGGGTTCTTCAGCTGT
GCAGTTGGGAACCCCTTGGTGGATTCTGCTATATCCAGAGACTTAGGGGCACCTGCTCTG
AAAAAATGTCCCGGGGGCTTTAGCCAACATCTAGCCCTCATCAGCGATGGATGCCAAGTA
TCCTACTGTGTCAAGTCTGGGCTCTTTACAGGAGGGTCTCTGCCTCCTGCCAGGCTCCCA
CCTTATACCCGGCCACCCCTTATGAGTCAGGCTGCCACTAACACTGTTGTAGTGACTAAT
ACTGAGACTTCAAGCTCCTGGATTAAAGACTCTCAGACCAACCAGTGGAGGTTGGTAGAG
CCGTTAGAGCTTCGCAGGGCCAGGAAGGTCATCCATGGGAATAGTGGTCTGTCTGGGGGA
GCAGCTGCTGGGGTTACAGTAGGGGTCACCACCGTCCTGGCAGTTGTCATTGCCCTGGTG
ATCTATCGCATCCGGAAATACAAGAAGAGGGGATACCGGGCAATTGAGGACGAGAGACAG
AGTTTGGCTCCTGGTACTGCAGGGAAAGAAGACACTCCCGACGAGCAGGAGCAG
>MyLu
GCATGGGCTAAGATGGACAAANNCTCTGGCGAGGCCGATGAGGCTGGATTTCAAAAATGC
AAGAATGCCTTAAACCTACCTGTGCTGGAAGTCTTACCTGGAGGTGGCTGGGATAATTTA
CGGAATGTGGACATGGGACGGGTGATGGACTTGACTTACACCGGCTGCAGGACCACGGAG
GATGGACAGTACATCATCCCTGATGAAATCTTGACCATTCCTCAGAAACAGAGCAACCTG
GAGATGAACTCAGAAATCTTGGAGTCCTGGGTGAATTACCAGAGCAGCACCTCCTTCTCC
ATCAACATGGAGCTCTCCCTTTTTTCCAAAGTCAATGGCAAGTTCTCCACAGAGTTCCAG
AGGATGAAGACGCTTCAGGTGAAGGACCAAGCTGTAACCACCCAGGTTCAAGTAAGAAAC
CTGATCTACACAGTCAAAATCAACCCAGTTTCAGAACTAAACTTGGAGTTTAAGAAATTG
CTCTTGGACATCTGTGACCGTCTGGAGAACAACCAGACACGAATGGCCACCTACTTGGCA
GAGCTCCTGGTCCTCAACTATGGCACCCATGTCATCACCAGTGTGGATGCTGGGGCTGCT
CTCATTCAGGAAGACCACATCAGATCCTCCTTCCTCCTGGACAGCCAGAGCAGCCGTAGT
GCTGTGACTGCATCTGCTGGAGCTGTCTTCCGCAACATCGTGAACTTCAAATTTGAGGAG
AACTATACCTCACAGAATGTCTTCACCAAGAGCTACCTCTCAAACCGCACCCACTCCAGG
GTGCAGAGCATTGGAGGGGTTCCTTTCTACCCAGGCATCACCCTCCAGACCTGGCAGCAG
GGCATCACCAACCACCTGGTGGCCATAGACCGTGCTGGCCTGCCTCTGAATTTCTTCATC
AACCCTGACATGCTGCCTGACTTGCCAGGGCCGTTGGTGAAGAAGTTGTCTAAGACGGTG
GAATCTGCTGTGAGACGCTACTACACGTTCAACACCTACCCTGGATGCACAGATCTCAAC
TCGCCTAACTTCAATTTTCAGGCCAACACTGATGATGGCTCTTGTGAAGGGAAAATGACC
AACTTCTCCTTTGGTGGGGTTTATCAGGAATGCACTCAGCTGTCAGGGAATGGGGCTGTC
CAAGTCTGCCAAAACTTGGAGCAGAAGAATCCACTCACTGGTAATTTCTCCTGCCCATCT
GGCTACTCCCCAATCCACCTCCTGACCCAGATCCACGAGGAGGGCTACAATGGCCTGGAG
TGTGTCCGGAAGTGCACCCTCTTGATCTTCTGCAAGACGGTGTGTGAAGATGTGTTCCGA
GTGGCAAAGGCCGAATTTAGGGCTTTTTGGTGTGTGGCTAGTGGTGAAGTACCAGAAGAC
TCAGGACTACTTTTTGGGGGTCTCTTCAGTGCTAAGAGCATTAACCCTCTGACAAATGCA
CAGTCATGCCCAGCTGGCTATTTTCCACTAAGACTCTTTGAAAGCCTCAAGGTATGTGCC
TCTCAGGACTATGAGTTGGGATATAAGTTTTCGGTCCCCTTTGGTGGGTTCTTCAGTTGT
GCAGTTGGGAACCCCTTGGTGGATTCTACCAAATCTAGAGACTTAGGGGCACCTGCTCTG
AAAAAATGTCCCGGGGGCTTTAGCCAACATCTAGCCCTCATCAGCGATGGGTGCCAAGTA
TCCTACTGTGTCAAGTCTGGGCTCTTTACAGGAGGGTCTCTGCCCCCTGCCAGGCTCCCA
CCTTATACCCGGCCACCCCTTATGAGCCAGGCTGCCACCAACACTGTCATCGTGACTAAT
ACTGAGACTTCAAGCTCCTGGATTAAAGACTTCCAGACCAACCAGTGGAGGTTGGGAGAG
CCGTTAGAGCTTCGCAGGGCCATGAAGGTCATCCATGGGCATAGTGGTCTGTCGGGGGGA
GCAGCTGCTGGGGTTACAGTGGGGGTCACCACCGTCCTGGCAGTTGTTATTGCCCTGGTG
ATCTATCGCATCCGGAAATACAAGAAGAGGGGATACCAGGCAATTGAGGAAGAGAGGCAG
AGTTTGGCTCCTGGCACTGCAGGGAAGGAAGACGCTCCTGACGAGCAGGAGCAG
>PhDi
GCATGGGCTAAAGTGGGCAAAGTTCTGGGAGAGACAGATGAGGCTGGATCTCAAAAATGC
AAGGATGCCTTAAAACGACCAGTTCTGGAAGTCTTACCTGGAGGGGGCTGGGATAATCTG
CGGAATGTGGACATGGGGCAGGTGATGGACTTGACTTACACCAACTGCAGGACCACAGAG
GATGGACAGTACATCATCCCCAATGAAATCTTCACCATCCCCCAGAAAAAGAGCAACCTG
GAGCTGAACTCAGAAATCCTGGAGTCCTGGACGAACTACCAGAGCAGCACTTCCAACTCT
ATCAACACGGAGCTCTCCTCTTTTTCCAAAATCAACGGCAAGTTCTCCCTGGACTTCCAG
AAGATGAAGACCCTTCAAGTGAAGGACCAAGCTGTAACCACTCAGGTTCAGGTGAGAAAC
CTGATCTACACAGTCAAAATCAATCCAGTTTCAAAACTAAACTGGGAGTTTAAGAAGTTG
CTCATGGACATCTCTGACCGTCTGGAGAACAACCAGACGCGGATGGCCACCTACTTGGCA
GAGCTCCTGGTCCTCAACTATGGCACCCACGTTGTCACCAGTGTGGATGCCGGGGCGGTT
CTCATGCAGGAGGACCACATCAGGTCCTCCTTCCTCCAGGACAGCCAGAGCAGCCGTAGT
GCTGTGACTGCATCTGCTGGAGCTGTCTTTTTTGGTGTTGTGAACTTCAAATTTGAGGAC
AACTACACCTCACAGAATGCCTTCACCAAGGGCTACCTTTCCAACAGAACCAACTCCAGG
GTGCAAAGCATTGGAGGGATTCCTTTTTACCCAGGCATCACCCTCCAGACCTGGCAACAG
GGCACCGCCAACAACCTGGTGGCCATAGACCGCACGGGCCTGCCTCTGCCTTTCTTCATC
AACCCTGACATGCTGCCCGACCTGCCGGGGCCCTTGGTGAAGAAGTTGTCCAAGACGGTG
GAAACTGCTGTGAGACGCTACTACACCTTCAACACCTACCCTGGATGCACAGATCTCAAT
TCACCCAACTTCAATTTTCAGGCCAACACTGATGACGGGTCTTGCGAGGGGAAAATGACC
AACTTCTCCTTTGGTGGGGTTTATCAGGAGTGCACCCAGCTGTCAGGGAGTGGGGCTGTC
CAAGCCTGCCAAAACTTGCAGCAGAAGAATCCACTCACTGGTGATTTCTCCTGCCCCTCT
GGCTACTCCCCAGTACACCTCCTAACCCAGATCCACGAGGAGGGTTACAATGGCCTGGAG
TGTGTACGGAAATGCACCTTCTTTGTCTTCTGCAAGACAGTGTGTGAAGATGTGTTCCGA
GTGGCAAAGGCTGAATTTAAGGCTTTTTGGTGTGTGGCCAGTGATCAAGTACCAGAATAC
TCGGGACTGCTTTTCGGGGGCCTCTTCAGCGGTAAGAGCATTAACCCTTTGACAAATGCA
CAGTCATGTCCAGCTGGCTACTTTCCATTAAGACTCTTTGAAAGCCTCAAGGTATGTGCC
TCTCAGGACTATGAGCTGGGATATAGGTTTTCGGTCCCCTTTGGTGGGTTCTTTAGCTGT
GCAGTTGGGAACCCCTTGGTGGATTCTGCCATATCCAAAGACTTAGGGGCACCTGCTCTG
AAAAAGTGCCCTGGGGGTTTCAGCCAACACCTGGCCTTCATCAGCGATGGATGCCAAGTG
TCCTACTGTGTCAAGTCTGGGCTCTTTACAGGAGGGGCTTTGCCCTCCGCCAGGCTCCCG
CCTTATACCAAGCCACCCCTCATGAGTCAGGCTGCCACCAACACTGTCATAGTGACTAAT
ACTGAGACTTCAAGCTCCTGGATTAAAGACCCCCAGACCAACCAGTGGAGGCTGGGAGAG
CCGATAGAGCTGCGCCGGGCCATGAAAGTCATCCACGGGAACAGTGGTCTGTCAGGGGGA
GAGGCCGCTGGCGTCACGGTGGGGGTCACCACCGCCCTAGCAGTTCTCATTGCCCTGGTC
ATCTATCGCAGTCGGAAGTACAAGAAGAGGGGATACCAGGTGATCGAGGATGACAGGCAG
AGTGTGGCTCCTGGCACTGCAGAGACAGGGGACACCCCTGACGAGCAGGAACAA
>PtVa
GCATGGGCTAAAGTGGACGAGCCTCTGGGAGAAAGAGATGAGGCTGGGTTTCAAAAATGC
AAGAATGTCTTAAAGCTGCCTGTTCTGGAAGTCTTACCTGGAGGGGGCTGGGATAATCTG
CGGAACGTGGACATGGGACGGGTGATGGACTTGACTTACGCCAACTGTAAGACCACAGAG
GACGGACAGTACATCATCCCCGATGAGATCTTCACCATCGCCCAGAAAGAGAGCAACCTG
GAGATGAACTCAGAGATCCTGGAATCCTGGGTGAACTACCAGAGCGTCACCTCCTATTCT
ATCAACACGGAGCTCTCCCTTTTTTCCAAAGTCAACGGCAAGTTCTCCCCTGGGTTCCAG
AGGATGAAGACCCTTCAAGTGAAGGACCAAGCTGTAACCACTCAGGTCCAGGTAAGAAAC
CTGATCTACAGCGTCAAAATCAACCCCACTTCAGAACTAAACCGGGAGTTTAAGAAGTTG
CTCGTGGACATCTCCGACCGTCTGGAGAACAACCAGACGCGGATGGCCACCTACTTGGCA
GAACTCCTGGTCCTCAACTATGGCACCCACGTCGTCACCAGTGTGGATGCCGGGGCCGTC
CTCATTCAGGAGGACCACATCAGATCCTCCTTCCTGCAGGACAGCCAGAGCAGCCGGAAC
ATGGTGACCGCCTCGGCTGGACTTGTCTTTCTTGATGTCGTGAACTTCAAGTTTGAGGAG
AACCACACCTCACAGAACGCCTTCACCAAGAGCTACCTCTCCAACCGAACCCACTCCAGG
GTGCAAAGCATCGGCGGGGTTCCCTTCTACCCAGGCATCACCCTCCAGGCCTGGCAGCAG
GGCATCGCCAACCACCTGGTGGCCGTGGACCGCTCTGGCCTGCCTCTGCATTTTTTCATC
AACCCCGACATGCTGCCCGACCTGCCAGGCCCCTTGGTGAAGAAGTTGTCTAAGACGGTG
GAAAACGCTGTCAGACGCTACTACGCGTTCAACACCTACCCGGGATGCACAGACCTTAAC
TCGCCCAACTTCAATTTTCAGGCCAACTCCGATGATGGCTCTTGTGTGGGGAAGGTGACC
AACGTTTCCTTCGGTGGAGTTTATCAAGAATGCACCCAGCTCTCTGGGAATGAGGCCGTC
CAAGTCTGCCAAACCTTGGAGCAGAAGAATCCTCTCACTGGAGGCTTCTCCTGCCCCTCC
GGCTACAGCCCCACCCGCCTGCTGTCCCAGGTCCTCGAGGAGGGCTACAACAGCCTGGAG
TGTCAACGGAAGTGCACCCTCCTCGTCTTCTGCAAGACGGTGTGCGAAGACGTGTTCCGA
GTGGCAAAGGCGGAATTCAGGGCTTTCTGGTGCTCGGCCACTGGCCCCGTCCCGGATGCC
TCGGGACTCCTTTTTGGGGGGCTCTTCAGCTCGAAGAGCATTAACCCTTTGACGAACGCG
CAGTCGTGCCCCGCTGGCTACATTCCACTGAGACTCTTTGAAACCCTCAAAGTATGTGTC
TCTCAGGACTACGAGCTGGGATTTCGGTTTTCGGTCCCCTTCGGTGGCTTCTTCAGCTGT
GCCGTCGGGAACCCCCTGGTGGACTCTGCCATATCCAGAGACTCGGGGGCACCAGCTCTG
AAAAAGTGTCCCGGGGGCTTCAGCCAACACCTCGCCCTCATCAGCGACGGGTGCCAAGTG
TCCTACTGCGTCAAGTCTGGGCTTTTTACAGGAGGGTCTCTGCCCCCCGCCAGGCTCCCT
CCTTATACCCGGCCACCTCTCATGAGTCAGGCTGCCACCAACACTGTCATGGTGACTAAT
ACCGAGACTTCAAGCTCCTGGATTAAAAACCCCCAGACCAACCAGTGGAAGCTGGGTGAG
CCGCTGGAACTGCGCAGGGCCATGAAGGTCCTCCACGGGGACGCCGGCCTGTCCGGAGGA
GCGGCTGCCGGGGTTACCTTGGCGGTCACCACTGTCCTGGCGGTCGTCATTGCCCTGGTC
ATCTACGGCACCCGGAAGTACAAGAAGAGGGGATACCGGGCAATCGAGGACGAGAGACGG
AGTTTGGTTTCCGGTGCCGCAGAGACGGGAGAGACTGGAGAGGAGCAGGAGCAG
>RhFe
GCATGGGCTAAAACGGGCGAGGTCTTGGCAGAGATAGAAGAGGTTGGATTTCAAAAATGC
AAGAATGCCTTAAAACTGCCTGTTCTGGAAGCTTTACCTGGAGGGGGCTGGGATAATTTG
CGGAATGTGGACATGGGAGGGGTGATGGACTTGACTTACACCAACTGCAGGACCACAGAG
GATGGACAGTACATCATCCCCGATGAAATCGTAACCATTCCCCAGAAACAGAGCAACCTG
GAGATGAACTCAGAAATCCTGGAATCCTGGATGAATTACCAGAGCAGCACCTCCTACTCC
ATCAACACGGAGCTCTCCCTTTTTTCCAAAGTCAATGGCAAGTTCTCTCCTGAGTTCCAG
AGGATGAAGACCCTTCAAGTGAAGGACCAGGCTGTAACCACTCAGGTTCAGGTAAGAAAC
CTGATCTACACAGTCAAGATCAACCCTATTTCAAAACTGAACTGGGGATTTAAGAAGTTG
CTCATGGACATCTCTGACCGTCTGGAGAACAACCAGACCCGGATGGCCACCTACTTGGCA
GAGCTCCTGGTCCTCAACTTTGGTACACACGTCATCACCAGTGTGGACGCTGGGGCTGCT
CTCATTCAGGAGGACCACATCAGGTCCTCCTTCTTAGAGAACAGTCAGATCAGCCGTAGC
GCTGTGACTGCATCTGCTGCAGGTGTTTTCCTCAATGTCGTGAACTTCAGATTTGAAGAG
AACTACACATCACAGGATGTCTTCACCAAGAGCTACCTCTCAAACCGAACCAACTCCAGG
GTGCGAAGCATTGGAGGGGTTCCTTTTTACCCAGGCATCACCCTGCAGGCCTGGCAGCAG
GGCATCACCAACCACCTGGTGGCCATAGATCGTGCTGGCCTGCCTCTGCATTTCTTCATC
AACCCCGACATGCTGCCTGACTTGCCAGGGCCCTTGGTGAAGAAGTTGTCTAAGACGGTG
GAAAGTGCCGTGAGGCGCTACTACACGTTCAACACCTACCCTGGGTGCACAGATCTTAAT
TCTCCCAACTTCAATTTTCAGGCCAACACTGATGATAGCTCTTGTGAAGGGAAGATGACC
AACTTTTCCTTTGGCGGCGTTTTTCAAGACTGCACCCAGCTCTCGGGGAACGAGGCTGTC
CAACTCTGCCAAAAGTTGGAGCAGAAGAATCCACTCACTGGCGAGTTCTCCTGCCCCTCT
GGCTACTCCCCAGTCCACCTGCTCTCTCAGATCCACGAGGAGGGTTACAACGGGCTGGAG
TGTCAACGGAAGTGCACCCTCCTCGTCTTCTGCAAGACGGTGTGTGAAGATGTGTTCCGA
GTGGCAAAGGCTGAATTTAGGGCTTTCTGGTGTGCGGCCAGTGGCCAAGCACCAGAAAAC
TCAGGATTGCTTTTTGGGGGCCTCTTCAGCGGTAAGAGCATTAACCCTTTGACAAATGCA
CAGTCATGCCCAGCTGGCTATGTTCCATTGAGACTCTTTGAAAGCCTCAGGGTATGTGCC
TCTCAGGACTATGAGTTGGGATACAGGTTTTCAGTCCCCTTTGGTGGGTTCTTTAGTTGT
GCAGTCGGGAACCCCTTGGTGGATTCTGCCATATCCAAGGATTTGGGGGCACCTGCTCTG
AAAAAGTGTCCTGGGGGCTTCAGCCAACACCTAGCCCTCATCAGCGATGGGTGCCTAGTG
TCTTACTGTGTCAAGTCTGGGCTCTTTACAGGAGGGTCTCTGCCCCCCGTCAGGCTCCCG
CCTTTTACCCGGCCTCCCCTCATGAGTCAGGCTGCCACCAACACTGTCATAGTGACTAAT
ACTGAGACTTCAAGCTCCTGGATTAAAGACCCCCAGACCAATCAGTGGAGGCTGGGGGAG
CCATTAGAGCTACGCAGAGCCATGAAGGTCATCCATGGGAACAGTGGTCTCTCGGGAGGA
GCAGCTGCTGGGGTTACAGTGGGGGTCACCACCGTCCTGGCAGTTGCCATCACCCTGGTC
ATCTATGGTGCCCGGAAGTACAAGAAGAGGGAATACCAGGCAATCGAGGACGAAAGGAAG
AGTTTCGCTTCAAGCACTGAAGAGGCTAGAGACACCCCTGCCGAGCAGGAGCAG
>RoAe
GCCTGGGCTAAAACAGAACAGCCTCTGGGAGAGAGAGATGAGGCTGGGTTTCAAAAATGC
AAGAAAGACCTAAAGCTACCTGTCCTGGAAGTCTTGCCTGGAGGGGGCTGGGATAATCTG
CGGAATGTGGACATGGGCCGGGTGATGGACTTGACTTACACCAACTGTAGGACCACAGAG
GACGGGCAGTATATCATCCCCGATGAGATCTTCACCATCGCCCAGAAAGAGAGCAACCTG
GAGATGAACTCGGAGATCCTGGAATCCTGGGTGAACTACCAGAGTGTCACCTCCTACTCT
ATCAACGCGGAGCTCTCTCTTTTTTCCAAAGTCAACGGCAAGTTCTCTCCTGGCTTCCAG
AGGATGAAGACCCTTCAAGTGAAGGACCAAGCTGTGACCACTCAGGTGCAGGTAAGAAAC
CTGATCTACAAGGTCAAAATCAACCCCACTTCAGACCTAAACCAGGAGTTTAAGAAGTTG
CTCGTAGACATCTCCGACCGTCTGGAGAACAACCAGACCCGGATGGCCACCTACTTGGCA
GAACTCCTGGTCCTCAACTATGGCACCCACGTCATCACCAGTGTGGATGCGGGGGCTGTC
CTCATTCAGGAGGACCACATCAGATCCTCCTTCCTGCAGGACAGCGAGAGCAGCCGGAGC
ACAGTGACCGCCTCGGCCGGACTTGTCTTTCTCGACATTGTGAACTTAAAGTTCGAGGAG
AACTACACCTCACAGAACGCCTTCACCAAGAGCTACCTCTCCAACCGAACCCACTCCAGG
GTGCAAAGCATCGGTGGACTTCCCTTCTATCCAGGCATCACCCTCCAGGCCTGGCAGCAG
GGCATTGCCAACCACCTGGTGGCCGTGGATCGCTCCGGCCTGCCTCTGCATTTCTTTGTC
AACCCTGACATGCTGCCCGACCTGCCAGGGCCCTTGGTGAAGAAGTTGTCTAAGACGGTG
GAAAACGCTGTCAGACGCTACTACGCGTTCAACACCTACCCCGGATGCACAGACCATAAC
TCGCCCAACTTCAATTTTCAGGCCAACTCTGATGATGGCTCTTGCATGGGGAAGATGACC
AACGTCTCCTTTGGCGGGGTGTATCAAGAATGCACCCAGCTCTCGGGGAATGAGGCTGTC
CAAGTCTGCCAAAACTTGGAGCAGAAGAATCCTCTCACTGGTGGCTTCTCCTGCCCCTCG
GGCTACAGCTCCACCCGCCTGCTGTCTCAGGTCCTGGAGGAGGGCTACAATAGCCTGGAG
TGTCGGCGGAAGTGCACCCTCCTCGTCTTCTGCAAGACGGTGTGCGAAGACGTGTTCCGA
GTGGCAAAGGCGGAATTCAGGGCTTTCTGGTGCGTGGCCAATGGCACCGTCCCAAATGCC
TCGGGACTCCTTTTTGGGGGGCTCTTCAGCTCGAAGAGCATTAACCCTTTGACGAACGCA
CAGTCGTGCCCCGCTGGCTACATTCCACTGAGACTCTTTGAAACCCTCAAGGTATGTGTC
TCTCAGGACTACGAGCTGGGATTTCGGTTTTCGGTCCCCTTCGGTGGGTTCTTTAGCTGT
GCCGTGGGGAACCCGCTGGTGGATTCTGCCATATCCAGAGACTCGGGGGCACCTGCTCCG
AAAAAGTGTCCTGGGGGCTTCAGCCAACACCTCGCCCTCATCAGCGACGGCTGCCAAGTG
TCCTACTGTGTCAAGTCCGGGCTTTTTACAGGAGGGTCTCTGCCCCCTGCCAGGCTCCCT
CCTTATACCCGGCCGCCTCTCATGAGTCAGGCTGCCACCAACACTGTCATGGTGACTAAC
ACTGAGACTTCGAGCTCCTGGATTAAAAACCCCCAGACCAACCAGTGGAAGCTCGGCGAG
CCGCAGGAACTGCGCAGGGCCATGAAGGTCCTCCACGAGGACGCCGGCCTGTCGGGAGGA
GCGGCTGCTGGGGTCACCGTGGCGGCCACCACTGTCCTGGCAGTTGCCATTGCCCTGGTC
ATCTACGGCACCCGAAAGTACAAGAAGAGGGGATACCAGGTGATCGAGGACGAGAGACGA
GGTTTGGTTTCTGGCGCCGCGGACACAGGAGAGCCCGCCGAGGAGCAGGAGCAG
