# Supplementary material for: Positively selected genes in the hoary bat (Lasiurus cinereus) lineage: prominence of thymus expression, immune and metabolic function, and regions of ancient synteny
Source: PeerJ. 2022 Mar 17;10:e13130. doi: 10.7717/peerj.13130 (PMC8934532; doi:10.7717/peerj.13130)
Supplement: Supplemental Information 3 — Initially tested orthogroups that have been edge-trimmed as described in the Methods. [file peerj-10-13130-s003.zip › original.trimmed/trimmed-OG0002261.fas]

>EpFu
ATGGCAGTGAACGTATATTCAACGTCAGTCACCAGTGATAACCTAAGTCGACATGACATG
CTGGCCTGGATCAATGAGTCCCTGCAGTTGAATCTGACAAAGGTCGAACAGTTGTGCTCA
GGGGCTGCCTATTGTCAGTTTATGGACATGCTGTTCCCTGGCTCCATTGCCTTGAAGAAA
GTGAAATTTCAAGCAAAGCTAGAACATGAATACATCCAGAACTTCAAAATACTACAAGCA
GGTTTTAAGAGGATGGGTGTTGACAAAATAATTCCTGTGGACAGATTAGTAAAAGGAAAG
TTTCAGGACAATTTTGAATTCGTTCAGTGGTTCAAGAAGTTTTTTGATGCAAACTATGAT
GGAAAAGACTATGACCCTGTAGCTGCCAGACAAGGTCAAGAAACTGCAGTGGCTCCCTCC
CTTGTTGCTCCAGCTATGAACAAACCGAAGAAACCTCTCAGCTCTAGCAGTGCAGCTCCA
CAGAGGCCCATTGCAACACACAGAACCCCTAAGGCTGGCCCAGGTGTGGTGCGAAAGAAT
CCTGGTGTGGGCAATGGGGACGACGAAGCAGCTGAATTGATGCAGCAGGTCAACGTATTG
AAACTTACTGTCGAAGACTTGGAGAAAGAAAGAGATTTCTACTTTGGAAAGCTAAGGAAC
ATTGAATTGATTTGCCAGGAGAACGAGGGGGAAAACAACCCTGTATTGCAGAGGATTGTG
GACATTCTCTATGCCACAGAT
>HiAr
ATGGCAGTGAACGTATATTCAACGTCAGTCACCAGTGATAACCTAAGTCGACATGACATG
CTGGCCTGGATCAATGAGTCTCTGCAGTTGAATTTGACAAAGATCGAACAGTTGTGCTCA
GGGGCTGCTTATTGTCAGTTTATGGACATGCTGTTCCCTGGCTCCATTGCCTTGAAGAAA
GTGAAATTCCAAGCTAAGCTAGAACATGAATACATCCAGAACTTCAAAATACTACAAGCA
GGTTTTAAGAGGATGGGTGTTGACAAAATAATTCCTGTGGACAAATTAGTAAAAGGAAAG
TTTCAGGACAATTTTGAATTCGTTCAATGGTTCAAGAAGTTTTTTGATGCAAACTATGAT
GGAAAAGACTATGACCCTGTAGCTGCCAGACAAGGTCAAGAAACTGCAGTGGCTCCCTCC
CTTGTTGCTCCAGCTCTGAACAAACCGAAGAAACCTCTCAGCTCTAGCAGTGCAGCTCCA
CAGAGGCCCATTGCAACACACAGAACCCCGAAGGCTGGCCCGGGTGTGGTGCGCAAGAAT
CCTGGTGTGGGCAATGGGGACGACGAAGCCGCAGAGTTGATGCAGCAGGTCAACGTATTG
AAACTTACTGTCGAAGACTTGGAGAAAGAGAGAGATTTCTACTTTGGAAAGCTAAGGAAC
ATTGAATTGATTTGCCAGGAGAACGAAGGGGAAAACAACCCTGTACTGCAGAGGATTGTG
GACATTCTCTATGCCACAGAT
>LaCi
ATGGCAGTGAACGTATATTCAACGTCAGTCACCAGTGATAACCTAAGTCGACATGACATG
CTGGCCTGGATCAATGAGTCCCTGCAGTTGAATCTGACAAAGGTCGAACAGTTGTGCTCA
GGGGCTGCCTATTGTCAGTTTATGGACATGCTGTTCCCTGGCTCCATTGCCTTGAAGAAG
GTGAAATTTCAAGCTAAGCTAGAACATGAATACATCCAGAACTTCAAAATACTACAAGCA
GGTTTTAAGAGGATGGGTGTTGACAAAATAATTCCTGTGGACAGATTAGTAAAAGGAAAG
TTTCAAGACAATTTTGAATTCGTTCAGTGGTTCAAGAAATTTTTTGATGCAAATTATGAT
GGAAAAGACTATGACCCTGTAGCTGCCAGACAAGGTCAAGAAACTGCAGTTGCTCCCTCC
CTTGTTGCTCCAGCTGTGAACAAACCGAAGAAACCTCTCAGCTCTAGCAGTGCAGCTCCA
CAGAGGCCCATTGCGACACACAGAACCCCTAAGGCTGGCCCAGGCGTGGTGCGAAAGAAT
CCTGGTGTGGGCAATGGGGACGACGAAGCAGCTGAACTGATGCAACAGGTCAACGTATTG
AAACTTACTGTCGAAGACTTGGAGAAAGAAAGAGATTTCTACTTTGGAAAGCTAAGGAAC
ATTGAATTGATTTGCCAGGAGAACGAGGGGGAAAACAACCCTGTATTGCAGAGGATTGTG
GACATTCTCTATGCCACAGAT
>MyLu
ATGGCAGTGAACGTATATTCAACGTCAGTCACCAGTGAGAACCTAAGTCGACATGACATG
CTGGCCTGGATCAATGAGTCCCTGCAGTTGAATCTGACAAAGGTCGAACAGTTGTGCTCA
GGGGCTGCCTATTGTCAGTTTATGGACATGCTGTTCCCTGGTTCCATTGCCTTGAAGAAA
GTGAAATTTCAAGCTAAGCTAGAACATGAATACATCCAGAACTTCAAAATACTACAAGCA
GGTTTTAAGAGGATGGGTGTTGACAAAATAATTCCTGTGGACAGATTAGTAAAAGGAAAG
TTTCAGGACAATTTTGAATTCGTTCAGTGGTTCAAGAAGTTTTTTGATGCAAACTATGAT
GGAAAAGACTATGACCCTGTAGCTGCCAGACAAGGTCAAGAAACTGCCGTGGCTCCCTCC
CTTGTTGCTCCAGCTATGAACAAACCGAAGAAACCTCTCAGCTCTAGCAGTGCAGCTCCA
CAGAGGCCCATCGCGACACACAGAACCCCTAAGGCTGGCCCCGGTGTGGTGCGAAAGAAT
CCTGGTGTGGGCAATGGGGACGACGAAGCAGCTGAACTGATGCAGCAGGTCAACGTATTG
AAACTTACTGTCGAAGACTTGGAGAAAGAAAGAGATTTCTACTTTGGAAAGCTAAGGAAC
ATTGAATTGATTTGCCAGGAGAACGAAGGGGAAAACAACCCTGTATTGCAGAGGATTGTG
GACATTCTCTATGCCACAGAT
>PhDi
ATGGCAGTGAATGTATATTCAACGTCAGTCACCAGCGATAACCTCAGTCGACATGACATG
CTGGCCTGGATCAATGAGTCACTGCAGTTGAATCTGACAAAGATCGAACAGTTGTGCTCA
GGGGCTGCATATTGTCAGTTTATGGACATGCTGTTCCCTGGCTCCATTGCCTTGAAGAAA
GTGAAATTCCAAGCTAAGCTAGAACATGAATACATCCAGAACTTCAAAATACTGCAAGCA
GGTTTTAAGAGAATGGGTGTTGACAAAATAATTCCCGTGGACAAATTAGTAAAAGGAAAA
TTTCAGGACAATTTTGAATTCGTTCAGTGGTTCAAGAAGTTTTTTGATGCAAACTATGAT
GGAAAAGACTATGACCCTGTAGCTGCCAGACAAGGTCAAGAAACCGCAGTGGCCCCCTCC
CTTGTTGCTCCAGCTCTGAACAAACCGAAGAAACCTCTCAGCTCTAGCAGTGCAGCTCCA
CAGAGGCCCATTGCAACACACAGAACCCCTAAGACTGGCCCAGGTGTGGTGCGAAAGAAC
CCTGGTGTGGGCAACGGAGATGATGAAGCAGCTGAACTCATGCAGCAGGTCAACGTATTG
AAACTCACCGTGGAAGACTTGGAGAAAGAAAGAGATTTCTACTTTGGAAAGCTAAGGAAC
ATCGAATTGATTTGCCAGGAGAACGAGGGGGAAAACAACCCTGTGTTGCAGAGGATTGTG
GACATTCTCTATGCCACAGAT
>PtVa
ATGGCAGTGAACGTATATTCAACATCAGTTACCAGTGATAATCTAAGTCGACATGACATG
CTGGCCTGGATCAATGAGTCTCTGCAGTTGAATTTGACAAAGATAGAACAGTTGTGCTCA
GGGGCTGCCTATTGTCAGTTTATGGACATGCTGTTCCCTGGCTCCATTGCCTTGAAGAAA
GTGAAATTCCAAGCTAAGCTAGAACATGAATATATCCAGAACTTCAAAATACTACAAGCA
GGTTTTAAGAGGATGGGTGTCGACAAAATAATTCCTGTGGACAAATTAGTAAAAGGAAAG
TTTCAGGACAATTTTGAATTCGTTCAGTGGTTCAAGAAGTTTTTTGATGCAAACTATGAT
GGAAAAGACTATGACCCTGTAGCTGCCAGACAAGGTCAAGAAACTGCAGTGGCTCCCTCC
CTTGTTGCTCCAGCTCTGAACAAACCGAAGAAACCTCTCAGCTCTAGCAGTGCAGCTCCA
CAGAGGCCCATTGCAACACACAGAACCCCTAAGGCTGGCCCGGGTGTGGTGCGAAAGAAT
CCTGGTGTGGGCAATGGGGATGACGAAGCAGCCGAACTGATGCAACAGGTCAACGTATTG
AAACTTACCGTTGAAGACTTGGAGAAAGAGAGAGACTTCTACTTTGGAAAGCTAAGGAAC
ATTGAATTGATTNTCCAGGAGAACGAGGGGGAAAACAACCTTGTATTGCAGAGGATTGTG
GACATTCTCTATGCCACAGAT
>RhFe
ATGGCAGTGAACGTATATTCAACGTCAGTCACCAGCGATAACCTAAGTCGACATGACATG
CTGGCGTGGATCAATGAGTCTCTGCAGTTGAATTTGACAAAGGTCGAACAGTTGTGCTCA
GGGGCTGCCTATTGTCAGTTTATGGACATGCTGTTCCCTGGCTCCATTGCCTTGAAGAAA
GTGAAATTCCAAGCTAAGCTAGAACACGAATACATCCAGAACTTCAAAATACTACAAGCA
GGTTTTAAGAGGATGGGTGTTGACAAAATAATTCCTGTGGACAAATTAGTAAAAGGAAAG
TTTCAGGACAATTTTGAATTCGTTCAGTGGTTCAAGAAGTTTTTTGATGCAAACTATGAT
GGAAAAGACTATGACCCTGTAGCTGCCAGACAAGGTCAAGAAACTGCAGTGGCTCCCTCC
CTTGTTGCTCCAGCTCTGAACAAACCGAAGAAACCTCTCAGCTCTAGCAGTGCAGCTCCA
CAGAGGCCCATTGCAACACACAGAACCCCTAAGGCTGGCGCAGGTGTGGTGCGGAGGAAT
CCTGGTGTGGGCAACGGGGAGGACGAAGCAGCTGAACTGCTGCAGCAGGTCAGCGTATTG
AAACTCACTGTCGAAGACTTGGAGAAAGAGAGAGATTTCTACTTTGGAAAGCTAAGAAAC
ATTGAATTGATTTGCCAGGAGAACGAGGGGGAAAACAACCCTGTACTGCAGAGGATTGTG
GACATTCTCTATGCCACAGAT
>RoAe
ATGGCAGTGAACGTATATTCAACGTCAGTTACCAGTGATAATCTAAGTCGACATGACATG
CTGGCCTGGATCAATGAGTCTCTGCAGTTGAATTTGACAAAGATAGAACAGTTGTGCTCA
GGGGCTGCCTATTGTCAGTTTATGGACATGCTGTTCCCTGGCTCCATTGCTTTGAAGAAA
GTGAAATTCCAAGCTAAGCTAGAACATGAATATATCCAGAACTTTAAAATACTACAAGCA
GGTTTTAAGAGGATGGGTGTCGACAAAATAATTCCTGTGGACAAATTAGTAAAAGGAAAG
TTTCAGGACAATTTTGAATTCGTTCAGTGGTTCAAGAAGTTTTTTGATGCAAACTATGAT
GGAAAAGACTATGACCCGGTAGCTGCCAGACAAGGTCAAGAAACTGCAGTGGCTCCCTCC
CTTGTTGCTCCAGCTCTGAACAAACCGAAGAAACCTCTCAGCTCTAGCAGTGCAGCTCCA
CAGAGGCCCATTGCAACACACAGAACCCCTAAGGCTGGCCCGGGTGTGGTGCGAAAGAAT
CCTGGTGTGGGCAATGGGGATGACGAAGCAGCTGAACTGATGCAACAGGTCAACGTATTG
AAACTTACCGTTGAAGACTTGGAGAAAGAGAGAGACTTCTACTTTGGAAAACTAAGGAAC
ATTGAATTGATTTGCCAGGAGAATGAGGGCGAAAACAACCCTGTATTGCAGAGGATTGTG
GACATTCTCTATGCCACAGAT
