# Supplementary material for: Positively selected genes in the hoary bat (Lasiurus cinereus) lineage: prominence of thymus expression, immune and metabolic function, and regions of ancient synteny
Source: PeerJ. 2022 Mar 17;10:e13130. doi: 10.7717/peerj.13130 (PMC8934532; doi:10.7717/peerj.13130)
Supplement: Supplemental Information 3 — Initially tested orthogroups that have been edge-trimmed as described in the Methods. [file peerj-10-13130-s003.zip › original.trimmed/trimmed-OG0002266.fas]

>EpFu
TTATCCAATTTCTTTTCCTTCATGTTGGAAAACTACGTACATATACAGGAGAAAGATCCA
ACTTTAGTAAATCGGCTGTTTGGTTGCGCCCCCCAGGACCGGGGTAGACAGGAATGTATA
GGGATAATAGAGGTTCCGGACTCCTATAGTGGCCCTCGGCTGCAATTTCCACTCAATAGT
AATTCTCTTAATATAATGATTGAGGCCTTTAAGCAGCAGCAGGTACTCCATGCCTATTAT
GTTTTAGAGATACTATTCGAAACTAAGGAAGCCATGAAGCAAATGCCAAATTTTACTCAT
ATAAGAACTTGTCCCACCAAAGAGATAACAATCTGTGGTGATTTACATGGAAAATTGGAG
GATCTCCTTTTGATCTTCACCAAGAATGGCCTCCCCTCAGGGTATAACCCATATGTTTTT
AACGGTGATTTTGTCGATCGAGGAAAATGTTCCATTGAGATCTTAATGATCCTGTTTGTT
AGTTTTCTTCTCTATGGCGATGACCTGTGCTTGAACAGAGGGAACCATGAAGATTTTTTG
ATGAATATGAGGTATGGCTTCACAAAAGAAGTCTTGAGTAAATATAAGATACATGGGAAA
AAAATCCTACAAGTCTTGGAAGAAGTTTTTGCCTGGCTGCCCCTTGGTACAATCATTGAT
GATGAAATCCTGATCATGCATGGTGGCATATCAGAGTCTACAGATCTGAATTTACTCCAT
CATATAGAGCGAAACAAAATGAAATCTGTGCTGATGCCACCAGTTCCAGTGGATAAAGAT
GCTGGTACTGAAACAAGGAAGAATAAAGGATACATGCCTCGAGGAGTCAAATTAAGTGGA
TCCCCTTCTGATTATTTAACAAAGCATGAGTGGGAACAGGTCATCGATATTCTGTGGAGT
GATCCTAGAGGGAAACGAGGCTGTTATCCAAACACAAGTCGAGGAGGGGGCTGCTATTTT
GGGCCAGATGTCACCACGAAGTTTCTTAATAAAAACCGTTTGAAGCTTCTCATTAGATCT
CACGAATGTAAGCCTGAAGGGTATGAAGTCTGCCATGATGGGAAGGTTATTACAGTATTT
TCTGCTTCTAATTATTATGAAGAAGGCAGCAATAGAGGAGCTTACGTCAAGGTTGGTTTT
AGTACAACTCTTCGATTTTTCCAGTACCAAGTAACAAAGGCAACGTGCTTAGGACCTCTT
CATCAAAGGGTGAATACCATAGAAAGTAGTGCCATCAGGATATTGAAAGAGAGAATCGTT
TCACGAAAAACTGATCTCATTCATAGTTTCCAACTTCAAGACCGCACTAAATCAGGAAAA
ATTTCTATGGGCCAGTGGGCTTTTTCTATGGAACACATTTTGGGACTGAACTTACCATGG
CGAACCCTGAGTTCACATCTAGTTCTCACAGACGAAGATGGGAATATTGACTACATGACC
TGCTTCCTCGATACTCACATTCAAAAACCTGTGAAAGAGTCAGCTCTCATTGAAACCCTG
TACAGATACCGATCTGATCTGCAAATCATTTTTAATGTCATTGACTCTGATCACTCAGGT
CTTATCTCTATGGAAGAATTTCACTCTATGTGGAAACTTTTTTGTAGTCACTACAACCTT
CATATTGGTGATTCCCAAGTTGATGAGCTTGCTGAAAGAATGGACTTGAACAAAGATGGG
AGCATCGACTTCAATGAGTTCTTAAAGGCTTTCTATGTA
>HiAr
CTATCCAATTTCTTTACCTTCATGTTGGAAAACTACAAACATGTACATGAGAAAGATCAG
AGATTAGTCAATCGACTGTTTAGCTACTCCCTCCCGGACAAGGATAGACTGGACTGTGTG
GGGCTTATAGACGTCCCAGACTCCTACAGTGGTCCTCGGCTGCAATTCCCGCTCACTTTT
ACCGATATTTATTTACTTATTGAGGCCTTCAAGGAACGAAAGATACTTCATGCATATTAT
GTCTTAGAGGTGCTCTTTGAATCCAAGAAAGCCCTGAAGCAATTGCGGAATTTCAATGTC
ATAGAAACTTGTCCCTCCAAAGATGTAACGATCTGTGGTGATCTGCATGGGAAACTGGAT
GATCTCTTTTTGATCTTCTATAAGAATGGTCTCCCCTCAGGAAACGACCCATATATTTTT
AATGGTGATTTTGTAGATCGAGGAAGTAATTCCATAGAGATCCTAATGATCCTGCTTGTG
AGTTTTCTTGTCTACCCCGAAGACGTGCTCTTGAACAGAGGAAACCATGAAGATTTTTTG
ATGAATGTGAGGTATGGCTTCACAAAAGAAATCTTGCGTAAATATAAGATACATGGAAAG
AAAATCTTACAAGTCTTGGAAGAAGTCTATATGTGGCTCCCAATTGGTACAATCATTGAC
AGTAAAGTCCTGGTCATACATGGTGGGATATCCGAGTCCACAGACTTGAATTTACTCCAA
CGTATAGAAAGAAACAAAATGAGGTCTGTGCTGATGCCACCAATTCCAGTGCATGAAGAC
TATGGTACTGAGTTGAAGAAAAATAAAGCAGGCATGCTTCGGGGAGTCAAAGCAAGCGAA
TCTCTTTCTCAACAATTAGCAAAGCATGAACGGGAACAGGTTATTGATATTCTGTGGAGT
GACCCCAGAGGAAAAAAAGGCTGTTATCCAAACACAAGTCGAGGAGGGGGCTGCTATTTT
GGACCAGATATTACTTCCAAGTTCCTTAATAAATACCGGTTGAAGATGCTCATTAGGTCT
CATGAATGCAAGCCCGAAGGGTATGAAGTCTGCCATGATGGGAAGGTTATCACTGTATTT
TCTGCTTCCAATTATTATGAAGAAGGCAGCAATCGTGGAGCTTATATCAGGGTGGGTTAT
GGTATGTCCCTTCGATTTTTCCAGTACCAAGTAACTGAGGCAACGTGCTCGAGGCCTCTT
TACCAAAGGGTGAATACTATTGAAAGTAGTGCCATCAGGATATTAAAAGAAAGAATGATT
TCACGAAAAACTGACCTCATTAATGCTTTCCAACTTCAAGACCGCAATAAATCAGGCAAA
CTTTCTATGAGCCAGTGGGCATTTTCCATGGAGAATGTTTTGGGGCTGAACTTACCTTGG
AGATCCCTGAGTTCGCATCTGGTCACCACAGACGACGATGGAAATATTGACTACATGTCC
TGCTTCTCTGATATCCACATTCAAAAACCTGTGAAAGAGTCAGCTCTAATTGAAACTCTA
TACAGATACCGATCTGACTTGCAAATCATCTTTAATGTCATTGACTCTGATCACTCAGGT
CTGATCTCCATGGAAGAATTTCATTCCATGTGGAATCTTTTCAATAGTCACTACCATGTT
CATTTTGATGATTACCAAGTTGATGAACTCGCTGAAAGAATGGACTTAAACAAAGATGGA
AGCATCGACTTTAATGAGTTTTTAAAAGCTTTCTATGTA
>LaCi
TTATCCAATTTCTTTTCCTTCATGTTGGAGAACTACGTTCATATACAGGAGAAAGATCCA
AACATAGTGAATCGACTGTTTGGTTGCGCCCCCCAGGAAAGGGGCAGACAGGAATGCATA
GGGATAATAGAGGTTCCCGAATCCTATAGTGGCCCTCGGCTGCAGTTTCCCCTCAATACC
AACTCTCTTAGTATAATGATTGAGGCCTTTAAGAAGCAGCAGATACTCCATGCCTACTAT
GTTTTGGAGATACTATTCGAAACAAGGGAGGCCATGAAGCAGATGCCAAATTTTACTCAC
ATAAGAACTTGTCCCACCAAAGAGATAACGATCTGCGGTGATTTACATGGCAAATTAGAG
GACCTCCTTTTGATCTTCACCAAGAATGGCCTCCCCTCAGGGTATAACCCGTATGTTTTT
AACGGTGACTTCGTAGATCGAGGAAAATGTTCCATTGAGATCTTAATGATCCTCTTTGTG
AGTTTTCTTCTCTATGGCGATGACTTGTGCTTGAACAGAGGGAACCATGAAGACTTTTTG
ATGAATATGAGGTATGGCTTTACAAAAGAAGTCTTGAGTAAATATAAGATACATGGGGAA
AAAATCTTGCAAGTCTTGGAAGAAGTGTTTGCCTGGCTGCCACTTGGTACAATCATTGAT
GATGAGATCTTGATCATGCATGGTGGAATATCCGAGTCTACGGACCTGAATTTACTTCAT
CATATCGAAAGAAACAAAATGAAATCTGTGTTGATGCCACCAGTTCCAGTGGATAAAGAA
AGTGGAATGGAAACAAGGAAGAGTAAAGGACATACACCTCGAGGAGTCAGATTAAGTGGA
CCTCCTTCTGAGTATTTAACAAAGCATGAGTGGGAACAGGTTATCGATATTCTGTGGAGT
GATCCTAGAGGGAAACGAGGGTGTTATCCAAACACATGCCGAGGAGGAGGCTGTTATTTC
GGCCCAGATGTCACCACCAAGTTTCTTAATAAAAACCGTTTGAAGCTGCTCATCAGGTCT
CACGAATGTAAGCCTGAAGGGTATGAAGTCTGCCATGATGGGAAGGTTATTACGGTATTT
TCTGCTTCTAATTATTATGAAGAAGGCAGCAATAGAGGTGCTTACATCAAGGTGGGTTTT
TGTGCCACTCTCCGTTTTTTCCAGTATCAAGTCACAGAGGCAACATGCTTAGAACCTCTT
CATCAAAGGGTGAACACCATAGAGAGTAGTGCCATCAGGATATTGAAAGAGAGAATGGTT
TCACGGAAAACTGATCTCATTCATAGTTTCCAACTTCAAGACCACACTAAATCAGGAAAA
ATTTCTATGGGCCAGTGGGCTTTTTCCATGGAGAACATTCTGGGACTGAACTTACCATGG
AGAACCCTGAGTTCACATCTGGTTCTCACAGACCAAGATGGGAATATTGACTACATGACC
TGCTTCCACGATATTCACATTCAAAAACCCGTGAAAGAGTCAGCTCTCATTGAAACTCTG
TACAGATACCGATCTGACCTGCAAATCATTTTTAATGTCATTGACTCTGATCACTCAGGT
CTTATCTCTATGGAAGAATTTCATTCCATGTGGAAACTTTTTTGTAGTCACTACAACCTT
CATATTGGTGATTCCCTAGTTGATGAGCTTGCTGAAAGAATGGATTTGAACAAAGATGGA
AGCATCGACTTTAATGAGTTTTTAAAGGCTTTCTATGTG
>MyLu
TTATCCAATTTCTTTTCCTTCATGTTGGAAAACTACGTACATATACAAGAGAAAGATCCA
ACTTTAGTAAATCGGCTGTTTGGTTGCGCCCCCCAGGACAGGGGTAGACAGGAATGTATA
GGGATAATAGAGGTCCCAGAATCGTATAGTGGTCCTCGGCTGCAATTTCCACTCAATACT
AATTCTCTTACTATAATGATTGAGGCCTTTAAGAAGCAGCAGATACTCCATGCCTATTAT
GTTTTAGAGATACTGTTCGAAACTAAGGAAGCCATGAAGCAAATGCCAAATTTTACTCAT
ATAAGAACTTGTCCCACCAAAGAGATAACAATCTGTGGCGATTTACATGGAAAATTAGAG
GATCTCCTTTTGATCTTCTCCAAGAATGGCCTCCCCTCAGGGTATAACCCATATGTTTTT
AATGGTGATTTTGTAGATCGAGGAAAATATTCCATTGAGATCTTAATGATCCTGTTTGTG
AGTTTTCTTCTCTTTGGCGATGACCTGTGCTTGAACAGAGGAAACCATGAAGATTTTTTG
ATGAATATGAGGTATGGCTTCACAAAAGAAGTCTTGAGCAAATATAAGATACATGGGAAA
AAAATCCTACAAGTCTTGGAAGAAGTTTTTGCCTGGCTACCACTCGGTACAATCATTGAT
GATGAAATCCTGATCATGCATGGTGGCATATCAGAGTCCACAGATCTGAATTTACTCCAT
CACATAGAGAGAAACAAAATGAAATCCGTGCTAATGCCACCAGTTCCAATGGATAAAGAT
AGTGGTACTGAGACGAAGAAGAATAAAGGACATGTGCCTCGGGGAGTCAAATTAAGTGGA
TCACCTTCTGATTATTTAACAAAGCATGAGTGGGAACAGGTTATCGATATTCTGTGGAGT
GATCCTAGAGGGAAACGAGGCTGTTATCCAAACACATGTCGAGGAGGGGGCTGCTATTTT
GGGCCAGATGTTACCTCGAAGTTTCTTAATAAAAACCGTTTGAAGCTGCTCATTAGGTCT
CACGAATGTAAGCCTGAAGGGTATGAAATATGCCATGATGGGAAGGTTATTACGGTATTT
TCTGCTTCTAATTATTATGAAGAAGGCAGTAATCGAGGTGCTTACATCAAGGTTGGTTTT
TGTACAACCCTTCGATTTTTCCAGTACCAAGTAACAAAGGCAACATGCCTAAGACCTCTT
CATCAAAGAGTGAACACCATAGAAAGTAGTGCCATCAGGATACTGAAAGAGAGAATGGTT
TCACGAAAAACAGATCTCATTCGTAGTTTCCAACTTCAAGACCGAACTAAATCAGGAAAA
ATTTCTATGGGACAATGGGCTTTTTCTATGGAAAACACCTTGGGGCTGAACTTACCATGG
AGAACCCTGAGTTCACATCTGGTTCTCACAGACGACGATGGGAATATTGACTACATGACC
TGCTTCCACGATATTCACATTCAAAAACCTGTGAAAGAGTCAGCTCTCATTGAAACTCTG
TACAGATACCGATCTGACCTGCAAATCATTTTTAATGTCATTGACTCTGATCACTCAGGT
CTTATCTCGATGGAAGAATTTCATTCCATGTGGAAACTTTTTTGTAGTCACTACAACCTT
CATATTGGTGATTCCCAAGTTGATGAGCTTGCTGAAAGAATGGACTTGAACAAAGATGGA
AGCATCGACTTTAATGAGTTTTTAAAAGCTTTCTATGTG
>PhDi
TTATCGAATTTCTTTTCCTTCATGTTGGAAAACTATGCAGGTATAAAAGAGAAAGATCCA
GCAATAGTAAATCGACTATTTGGTTGTTCCTTCCCAGATAGGAGTAAGTTGGACTGTATA
GGAGTGATAGAGGTCCCAGACTCCTATACTGGCCCTCGGCTGAAATTTCCACTCACTCCT
GATTCTCTTCATCTACTGATTGAGGGCTTTAAGAAGCAGCAGATACTCCATGCCTCTTAT
GTTTTAGAGATACTATTTGAAACTAAGGAAGCCCTGATGCAAATGCCAAATCTTAATCGT
ATAAGAACTTATCCCACCAGAGAGATAACAATTTGTGGTGATTTACATGGAAAATTAGAT
GATCTCCTTTTGATCTTCTCCAAGAACGGCCTCCCTTCATCATCCAACCCATATGTTTTT
AATGGTGATTTTGTAGACCGAGGAAAAAATTCCATTGAGATCTTAATGATCTTGTGTGTG
GGTTTTCTTCTCTATGGCGATGACCTGTGCTTAAACAGAGGAAACCATGAAGATTTTTTA
ATGAACATGAGGTATGGCTTCACAAAAGAAGTCTTGAGTAAATACAAGGTACATGGGGAA
AAAATCTTAAAATTCTTGGAAGACGTTTTTGCCTGGCTGCCAGTTGGTACAATCATTGAT
GAAGAAATCCTGATCACGCATGGTGGGATATCAGAGTCCACAGATTTGGTTTTACTCAAT
AATATAGAAAGAAACAAACTGAAATCTGTGCTGATGCCACCGGTTCCATTGGATAAAAGC
AGCCCTGTTGAAACGAGGAGACATAGAGCGCGTAATCCACGGGGAATCCAAATGACTGGA
TCCCCTTCTCAGTATTTAACAAAGTATGAGTGGGAACAGGTCACCGATGTTCTGTGGAGT
GATCCTAGGGAGAAACGAGGCTGCTATCCAAACACATGCCGAGGAGGGGGCTGCTATTTT
GGGCCAGATGTTACCGCCAAATTTCTTAGGAAACACCGCTTGAAACTGCTCATCAGGTCT
CACGAATGTAAGCCCGATGGGTATGAACTCTGCCACGATGGGAAGGTCATTACAGTATTT
TCTGCTTCTAATTATTATGAAGAAGGCAGCAATCGAGGAGCTTACATCAGGGTGGGATTT
CGTATGACCCTCCAGTTCTTCCAGTACCAAGTAACAAAGGCAACGTGCATCAGTCCTCTT
TACCGAAGGGTGCACACTATCGAAAGTAGTGCCATGAAGATATTAAAGGAGAGAATGATT
GCACGAAAAACTGACCTTGTTAATGCTTTCCAACATCAAGACCGTGAGAAAACAGGAAAA
ATTTCTATGGGCCAATGGGCTTTTTCTATGGAGACCGTTTTGGGGCTGAAGTTACCATGG
AGATCCCTGAGTACACGTCTGGTTATCACAGACAAAGAAGGGAATGTTGACTACATGTCC
TGCTTCAATGATATGCACATTCAAAAACCTGTGAAAGAGTCAGCTCTGATTGAAACTCTT
TACAGATACCGATCTGACCTGCAAATCATCTTTAAAGTCATTGACTCTGATCACTCAGGT
CTGATCTCCATGGAGGAATTTCATACCATGTGGAAACTTTTTAGTAGTCACTACAACGTT
TGTATTGATGATTCCCAAGTTGATGAACTTGCTAGAAGAATGGACTTGAACAAAGATGGA
AGCATCGACTTTAATGAATTTTTTAAGGCATTCTATGTA
>PtVa
CTATCAAATTTCTTTACTTTCATGTTGGAAAACTACACACATATACATGAGAGAGACCCA
GAATTCGTAAATCGACTGTTTGGCTACGCCCTCCAGGACAAGGGTAGACAGGAATGTGTG
GGGCTGGTAGATGTCCCAGACTCCTATACTGGTCCTCGTCTGCAATTTCCTCTCACTTTT
GGTGATCTTGGTTTACTTATTGAGGCCTTCAAGAGACAACAGATACTGCATGCTCGTTAT
GTCTTAGAGGTGCTATTTGAAACCAAGAAAAACCTCAAGCACTTGCCAAATTTCACTCAC
GTAAGATCTTCTCCCGCCAAAGACATAACAATCTGCGGTGATTTGCATGGGAAACTGGAT
GATCTCTTTTTGATCTTCTATAAGAATGGTCTCCCCTCAGAAACCAACACATATATCTTT
AATGGTGATTTCGTAGATCGAGGGAAAAATTCCATAGAGATCCTAATGATCCTGTTTGTG
AGTTATCTTATCTACCCCAATAGCCTGCATTTGAACAGAGGGAACCATGAAGATTTTTTG
ATGAATATGAGGTATGGCTTCACAAAAGAAATCTTGCATAAATATAAGCTACATGGAAAA
AAAATCTTACAACTCTTGGAAGAACTCTATGCCTGGCTCCCAATTGGTACAATTGTTGAC
AATGAAGTCCTGGTCATACATGGTGGGATATCGGAATCCACAGACTTGAATTTACTTTAC
AGTATAAAAAGAAACAAAATGAAATCTGTGCTGATGCCACCAACTCCAGTAGATGAAAGC
CATGTTATTGATGGGAGGAAAAATAAAATAGGCACGGCTCGAGGAACCAAATTAACTACA
TCCTTTTCTGAACAGTTGACAAAGCATGAATGGGAACAGGTTATCGATATTCTGTGGAGC
GATCCCAGAAGCAAAAGAGGCTGTTATCCAAATACATGCCGAGGAGGGGGCTGCTATTTT
GGACCAGATATTACCTCTAAGATCCTTAATAAATACCATTTGAAGATGATTGTTAGGTCT
CATGAATGTAAGCCCGAAGGGTATGAAGTCTGCCATGACGGGAAGGTTATTACTGTATTT
TCTGCTTCTAACTATTATGAAGAAGGCAGTAATCGAGGTGCTTACGTGAAGCTGGATTTT
GGTTTGGTCCCTCGCTTTTTTCAGTACCAAGTAACCAAAGCAACGTGCTCGAGGCCTCTT
TACCAAAGGGTAACTACTATTGAAAGTAGTGCCATCAGGATATTAAAAGAGAGAATGATT
TCACGGAAAAGTGACCTTATTCATGCTTTCCAACTTCAAGACCGCAATAAATCAGGAAAA
CTTTCTATGGGCCAGTGGGCTTTTTCCATGGAGAACGTTTTGGGGCTGAACTTACCATGG
AGATCCCTGAGCTATCGTTTGGTCACCACAGACAAAGATGGAAATATTGACTACATGTCC
TGCTTTGATGATATGCACATTCAGAAGCCTGTGCAAGAGTCTGCTCTAATTGAAACTCTG
TACAGATACCGATCTGACCTGCATATCATCTTTAATGTCATTGACTCCGATCACTCAGGT
CTGATCTCCATGGAAGAATTTCAGTCCATGTGGAATCTTTTCAATAGTCACTACAATATT
TGTATTGATGAATCCCAAGTTGATGAGCTTGCTAGAAGAATGGACTTAAACAAAGATGGA
AGCATCGACTTTAATGAGTTTTTGAAGGCTTTCTATGTG
>RhFe
CTATCCAATTTCTTTACCTTCGTGTTGGAACACTACAGACATATCCGCGCGAAAGATCTC
AGATTAGTCAATCGACTGTATGTCTCCAGCCAGCATGAAAGGGATATAATGGACGACGAC
GACCTGTCAGAAATCTCAGACATCTACGGCGGTCCTCAGCTGCAATTTCCCCTCACTTTT
GCTGATGTTGAGTCACTTATTGAGGGCTACAAGCAACATCAGTTACTTCATGCATGTTAT
GTCTTAGAGATACTATTTGAAACCAAGAAAGCCCTGAAGCAAATGCCGAATTTTAATCTC
GTAAAAACTTCTCCCTCCAAAGAGGTAACAATCTGTGGTGATCTGCATGGAAAGCTGGAT
GATCTCTTTTTGATCTTCTATAAGAATGGTCTCCCATCAGAGAACAATGCGTACATTTTT
AATGGTGATTTTGTAGATCGAGGAAATAATTCCATAGAGATCCTCATGATCCTGCTCGTG
AGTTTTCTTGTTTATCCCAATGACGTGCACTTGAACAGAGGGAACCATGAAGATTTTCTG
ATGAATATGAGGTATGGCTTCTCAAAAGAAGTCATGAATAAATATAAGCTATATGGAAAG
AAAATCTTACAAGTCTTGGAAGAAGTCTATGCCTGGCTCCCAATTGGTACAATCATTGAC
GAAGAAATCCTGGTCATACATGGTGGGATATCCGAGTCCACAGACTTGAATTTTCTCCAC
TGCTTAAGCAGAAACAAAATGAAGTCTGTGCTGATGCCACCAATTCAAATGCATAGAGGC
TATGGTGCTGAGTTTAGGAAAAGCAAAGGAGAAACGCTTCAGGGAGTCAGAACAACACGT
TCCTTTGCTGAAGAGGTAGCACAGAAAGAATGGGATCAGGTTGTCAGTATTCTGTGGAGT
GATCCCAGAGACAAAAGAGGCTGTCATCCAAACACAAGTCGAGGAGGGGGCTACTATTTT
GGACCAGATGTTACCGCCAAGGTTCTTAGTAAGTTCCAGTTGAAGCTGCTCATTAGATCC
CATGAATGCAAGCCCGAAGGCTATGAAATCACCCATAATGGGAAGGTTATTACTGTATTT
TCTGCATCTAATTATTATGCAGAAGGCAGCAATCGAGGAGCTTATATCAAGCTGAGCCGT
GGTACCCGCCCTCGATTTTTCCAGTACCAAGTAACTGAGGTTACACGCTCAAGGCCTCTT
CACCAAAGGGTGACTACTATTGAAAGTAGTGCCATCAGGATATTAAAAGAGAGAATAATT
TCACGAAAAACTGACCTCATTAATGCTTTCCAACTTCAAGACCGCAAAAAATCAGGGAAA
CTTTCTCTGGGCCAGTGGGCTTTTTCCATGCAGAACGTTCTGGGGCTGAAGTTAGCGTGG
AGATCCCTGAGTTCACATCTGGTCACCACAGACAAAGATGGAAATGTTGACTACATGTCC
TGCTTCTCCGATATCCACATTCAAAAGCCTGTGAAAGAGTCAGCTGTAATTGAAACTCTG
TACAGATACCGCTCTGACCTGCAAATCATCTTTGATATCATTGACACTGATCACTCAGGT
CTGATCTCCATGGAAGAATTTCATTCCATGTGGAAACTTTTCAGTAGTCACTACGATGTT
CATATTGATGATCACCAAGTTTATGAACTCGCTGAAAAAATGGACCTAAACGAAGATGGA
GGCATCGACTTCAATGAGTTTTTTAAGGCTTTCTATGTA
>RoAe
CTGTCAAATTTCTTTACTTTCATGTTGGAAAACTACTCACATATACATGAGAGAGACCCA
GAATTCGTAAATCGACTGTTTGGCTACGCCCTCCAGGACAAGGGTAGACAGGAATGTGTG
GGGCTGGTAGATGTCCCAGACTCCTATACTGGTCCTCGTCTGCAATTTCCTCTCACTTTT
ACTGACCTTCGTTTACTTATCGAGGCCTTCAAGAGACAACAGATACTGCATGCTCGTTAT
GTCTTAGAGGTGCTATTTGAAACCAAGAAGAACCTCAAGCAGATGCCAAATTTCACTCAT
GTAAAATCTTCTCCCGCCAAAGACATAACAATCTGCGGTGATTTGCATGGGAAACTGGAT
GACCTCTTTTTGATCTTCTATAAGAATGGTCTCCCCTCAGAAAGCAACTCATATATCTTT
AATGGTGACTTCGTAGATCGAGGAAAAAATTCCATAGAGATCCTAATGATCCTGTTTGTG
AGTTTTCTTGTCTACCCCAATAGCCTGCATTTGAACAGAGGGAACCATGAAGATTTTTTA
ATGAATATGAGGTATGGCTTCACAAAAGAAATCTTGCATAAATATAAGCTACATGGAAAA
AAAATCTTACAACTCTTGGAAGAACTCTTTGCCTGGCTCCCAATTGGTACAATCGTTGAC
AATGAAGTCCTGGTCATACATGGTGGGATATCGGAATCCACAGACTTGAATTTACTTTAC
AGTATAAAAAGAAACAAAATGAAATCTGTGCTGATGCCACCAACTCCAGTAGATGATAAC
TATGTTACTGATGGGAAGAAAAATAAAATAGGCATGGCTCGAGGAACCAAAGTAACTACA
TCCTTTTCTGAACAGTTGGCAAAGCATGAATGGGAACAGGTTATCGATCTTCTGTGGAGT
GATCCCAGAAGCAAAAGAGGCTGTTATCCAAATACATGCCGAGGAGGGGGTTGCTATTTT
GGACCAGATATTACCTCTAAGATCCTTAATAAATACCAATTGAAGATGATCGTTAGGTCT
CATGAATGTAAGCCCGAAGGATATGAAGTCTGTCATGACGGGAAGGTTATTACTGTATTT
TCTGCTTCTAACTATTATGAAGAAGGCAGTAATCGAGGTGCTTATGTCAAGCTGGATTTT
GGTTTAGTCCCTCGATTTTTTCAGTACCAAGTAACCAAAGCAACATGCTTGAGGCCTCTT
TACCAAAGGGTACATACTATTGAAACTAGTGCCATCAGGATATTAAAAGAGAGAATGATT
TCACGGAAAAGTGACCTTATTAATGCTTTCCAACTTCAAGACTGCAATAAATCAGGAAAA
CTTTCTGTGAGCCAGTGGGCTTCTTCTATGGAGAACGTTTTGGGGCTGAACTTACCATGG
AGATTCCTGAGCTCTCATTTGGGCACCATAGACAAAGATGGAAATATTGACTACATGTCA
TGCTTTGATGATATGCACATTCAGAAGCCTGTGCAAGAGTCTGCTCTAATTGAAACTCTA
TACAGATACCGACCTGACCTGCAAATCATCTTTAATGTCATTGACTCCGATCACTCAGGT
CTGATCTCCATGGAAGAATTTCAGTCCATGTGGAATCTTTTCAATAGTCACTACAATATT
TGTATTGACAATTCCCAAGTTGATGAGCTTGCTAGAAGAATGGACTTAAACAAAGATGGA
AGCATCGACTTTAATGAGTTTTTGAAGGCCTTCTATGTG
