# Supplementary material for: Positively selected genes in the hoary bat (Lasiurus cinereus) lineage: prominence of thymus expression, immune and metabolic function, and regions of ancient synteny
Source: PeerJ. 2022 Mar 17;10:e13130. doi: 10.7717/peerj.13130 (PMC8934532; doi:10.7717/peerj.13130)
Supplement: Supplemental Information 3 — Initially tested orthogroups that have been edge-trimmed as described in the Methods. [file peerj-10-13130-s003.zip › original.trimmed/trimmed-OG0002268.fas]

>EpFu
CTCATGGAAGGATGCCTTTATTTTGTTAATTTGCGAACCAGAGATGGAACCTATGTTTGG
GAAAAAATCACCAACTTTGAAGGAAAACCACCCACACCACGTGATAAACTTTCTTGCTGG
GTATATAAAGACAGATTGATATATTTTGGTGGCTATGGGTGTAGGAGACACAATGAACTC
CAAGACTGTTTTGATGTTCATGATGCATCTTGGGAAGAGCAGATATTCTGGGGATGGCAT
AATGATGTTCATGTATTTGACACAAAGACACAGAATTGGTTTCAACCGGAAATTAAAGGT
GGAGTCCCACCACAGCCACGAGCCGCACATACCTGTGCAGTGCTTGGAAATAAGGGCTAT
GTCTTTGGTGGACGTGTTTTGCAAACTAGGATGAATGATTTGCACTATCTAAACTTAGAT
ACCTGGATTTGGTCTGGAAGGATTCCTATTAATGGAGAAAACCCTAAACATCGATCATGG
CATACTTTAACACCAATAGCTGATGATAAGCTTTTCTTATTTGGTGGACTAAGTGCGGAC
AATATTCCATTAAGTGATGGTTGGATTCATAATGTCATATCAAATTGTTGGAAACAACTG
ACATATTTACCTAAAACAAGACCCAGGTTATGGCACACAGCCTGCTTGGGAAAAGAAAAT
GAAATAATGGTATTTGGTGGGAGCAAAGATGACTTACTTTCCTTGGATACAGGTCACTGT
AATGATTTATTGATCTTTCAAACACAGCCTTATTCACTACTCAGGTCATGCCTTGACTGC
ATTGGTAAAAATGCTATAATTTTAGAAAGTCGAATATCTTTATTACCTCCTAAACTTCTT
CAACAAGTACTCAAAAAAATCACATTTTGGACTGCAGCT
>HiAr
CTCATGGAAGGATGCCTTTATTTTGTTAATTTGAGAACAAGAGATGGAACCTACATTTGG
GAAAAAATTACCAACTTTGAAGGAAAACCACCCACACCACGTGATAAACTTTCATGCTGG
GTATATAAAAACAGATTAATATATTTCGGTGGCTATGGGTGTAGGCGACACAATGAACTC
CAAGACTGTTTTGATGTTCATGATGCATCTTGGGAAGAGCAGATATTCTGGGGATGGCAT
AATGATGTTCACGTATTTGACACAATGACGCAGAGTTGGTTCCAACCAGAAATTAAAGGT
GGAGTTCCTCCACAACCACGAGCCGCGCATACGTGTGCAGTTCTTGGAAATAAGGGCTAT
ATCTTTGGCGGACGTGTTTTGCAAACTAGGATGAATGATTTGCACTATCTAAACTTAGAC
ACCTGGACTTGGTCTGGAAGGGTTCCTATTACTGGAGAGAGCCCCAAACATCGGTCCTGG
CATACTTTAACACCAATAGCTGATGATAAGCTTTTCTTGTTTGGTGGACTAAGTGCGGAC
AATATTCCATTAAGTGATGGTTGGATTCACAATGTCATAACAAATCATTGGAAACAACTT
ACATATTTACCTAAAACAAGACCCAGGTTATGGCACACAGCCTGTTTGGGAAAAGAAAAT
GAAATAATGGTATTTGGTGGGAGCAAAGATGATTTACTTTCCTTGGATACAGGTCACTGT
AATGATTTATTGATATTTCAAACACAGCCTTATTCACTACTCAGGTCTTGCCTTGACTGC
ATTGGTAAAAATGCTGTAATTTTAGAAAATCAAATATCTTTATTACCTCCTAAACTTCTG
CAACAAGTACTCAAAAAGATAACATTTTGGACTGCAGCC
>LaCi
TTAATGGAAGGCTGTACGTTTTTGGAGGATATGATGACAAAGGATGGAACCTATGTTTGG
GAAAAAATCACCAACTTTGAAGGAAAACCACCCACACCACGTGATAAACTTTCTTGCTGG
GTATATAAAGACAGATTAATATATTTTGGTGGCTATGGGTATAGGAGACACAATGAACTC
CAAGACTGTTTTGATGTTCATGATGCATCTTGGGAAGAGCAGATATTCTGGGGATGGCAT
AATGATGTTCATGTATTTGACACAAAGACACAGAATTGGTTTCAACCGGAAATTAAAGGT
GGAGTCCCACCACAGCCACGAGCCGCACATACATGTGCAGTTCTTGAAAATAAGGGCTAT
ATTTTTGGTGGACGTGTTTTGCAAACTAGGATGAATGATTTGCACTATCTAAACTTAGAT
ACCTGGATTTGGTCTGGAAGGATTCCGGTTAATGGAGAAAACCCTAAACATCGATCATGG
CATACTTTAACACCAATAGCTGATGATAAGCTTTTCTTATTTGGTGGATTAAGTGCAGAC
AATATTCCATTAAGTGATGGTTGGATTCATAATGTCATAACAAACTGTTGGAAACAACTG
ACATATTTACCTAAAACAAGACCCAGGTTATGGCACACAGCCTGCTTGGGAAAAGAAAAT
GAAATAATGGTATTTGGTGGGAGCAAAGATGACTTACTTTCCTTGGATACAGGTCACTGT
AATGATTTATTGATCTTTCAAACACAGCCTTATTCACTACTCAGGTCATGCCTTGACTGC
ATTGGTAAAAATGCTATAATTTTAGAAAGCCAAATATCTTTATTACCTCCTAAACTTCTT
CAACAAGTACTCAAAAAAATCACATTTTGGACTGCAGCT
>MyLu
CTCATGGAAGGATGCCTTTATTTTGTTAATTTGCGAACCAGAGATGGAACCTATGTTTGG
GAAAAAATCACCAACTTTGAAGGAAAACCACCCACACCACGTGATAAACTTTCTTGCTGG
GTATATAAAGACAGATTAATATATTTTGGTGGCTATGGGTGTAGGAGACATAATGAACTC
CAAGACTGTTTTGATGTTCATGATGCATCTTGGGAAGAGCAGATATTCTGGGGATGGCAT
AATGATGTTCATGTATTTGACACAAAGACACAGAATTGGTTTCAACCAGAAATTAAAGGC
GGAGTCCCCCCACAGCCACGAGCCGCACACACGTGTGCAGTTCTTGGAAATAAGGGCTAT
GTCTTTGGTGGACGTGTTTTGCAAACTAGGATGAATGATTTGCACTATCTAAACTTAGAT
ACCTGGATTTGGTCTGGAAGGATTCCTATTACTGGAGAAAACCCTAAACATCGATCATGG
CATACTTTAACACCAATAGCTGATGATAAGCTTTTCTTATTTGGTGGACTAAGTGCAGAC
AATATTCCATTAAGTGATGGTTGGATTCATAATGTCATAACAAATTGTTGGAAACAACTG
ACATATTTACCTAAAACAAGACCTAGGTTATGGCACACAGCCTGTTTGGGAAAAGAAAAT
GAAATAATGGTATTTGGTGGGAGCAAAGATGATTTACTTTCCTTGGATACAGGTCACTGT
AATGATTTGTTGATCTTTCAAACACAGCCTTATTCACTACTCAGGTCATGCCTTGACTGC
ATTGGTAAAAATGCTATAATTTTAGAAAGTCAAATATCTTTATTACCTCCTAAACTTCTT
CAACAAGTACTCAAAAAAATCACATTTTGGACTGCAGCT
>PhDi
CTCATGGAAGGATGCCTTTATTTTGTTAATTTGCGAACCAGAGATGGAACCTACATTTGG
GAAAAAATCACCAAGTTTGCAGGAAAACCACCCACACCACGTGATAAACTTTCTTGCTGG
GTGTATAAAGACAGATTAATATATTTTGGTGGCTATGGGTGTAGGAGACACAATGAACTC
CAAGACTGTTTTGATGTTCATGATGCATCTTGGGAAGAGGAGATATTCTGGGGATGGCAT
AATGATGTTCATATATTTGACACAAAGACAAAGAGTTGGCTTCAACCAGAAATTAAAGGT
GGAGCTCCCCCACAGCCACGGGCCGCGCATACCTGTGCAGTTCTTGGAAATAAGGGCTAT
ATCTTTGGTGGACGTGTTTTGCAAACTAGGATGAATGATTTGCATTACCTGAACTTAGAT
ACCTGGACTTGGTCTGGAAGGATTTCAATTAATGGAGAAAACCCTAAACATCGATCATGG
CATACTTTAACACCAATAGCTGATGATAAACTTTTCCTGTTTGGTGGACTAAGTGCGGAC
AATATTCCATTAAGTGATGGTTGGATTCATAATGTCATAACAAATTGTTGGAAACAATTG
ACACATTTACCTAAAACAAGACCCAGGTTATGGCACACTGCCTGTTTGGGAAAAGAAAAT
GAAATAATGGTATTTGGTGGGAGCAAAGATGATTTACTTTCCTTGGATACAGGTCACTGT
AATGATTTATTGATCTTTCAAACACAACCTTATTCACTACTCAGGTTATGCCTTGATTGC
ATTGGTAAAAATGCTATAATTTTAGAAAGTCAAATATCTTTATTACCTCCTAAACTTCTG
CAACAAGTACTCAAAAAAATCACATTTTGGACTGCAGCT
>PtVa
CTCATGGAAGGATGCCTTTATTTTGTTAATTTGCGAACAAGAGATGGAAACTACATTTGG
GAAAAAATCACCAACTTTGAAGGAAAACCACCCACACCACGTGATAAACTTTCTTGCTGG
GTATATAAAGACAGATTAATATATTTCGGTGGCTATGGATGTAGGAGACACAATGAACTC
CAAGACTGTTTTGATGTTCATGATGCATCTTGGGAAGAGCAGATATTCTGGGGATGGCAT
AATGATGTTCATGTATTTGACACAAAGACACAGAGTTGGTTTCAACCAGAAATTAAAGGC
GGAGTTCCACCCCAGCCACGAGCTGCACATACATGTGCAGTTCTTGGAAATAAGGGCTAC
ATCTTTGGTGGACGTGTTTTGCAAACTAGGATGAATGATTTGCACTATCTAAACTTAGAT
ACATGGACTTGGTCTGGAAGGGTTCTTATTAATGGCGAAAACCCGAAACATCGATCATGG
CATACTTTAACACCAATAGCTGATGATAAACTTTTCCTGTTTGGTGGACTAAGTGCAGAC
AATATTCCATTAAGTGATGGTTGGATTCATAATGTCATAACAAATTGTTGGAAACAACTT
ACCCATTTACCTAAAACAAGACCCAGGTTATGGCACACAGCTTGTTTGGGAAAAGAAAAT
GAAATAATGGTATTTGGTGGAAGTAAAGATGATTTACTTTCCTTGGATACAGGTCACTGT
AATGATTTACTGATCTTTCAAACACAGCCTTATTCACTACTCAGGTCATGCCTTGACTGC
ATTGGTAAAAATGCTATAATTTTAGAAAGTCAGATATCTTTATTACCTCCTAAACTTCTG
CAACAAGTCCTCAAAAAAATAACATTTTGGACTGCAGCT
>RhFe
CTCATGGAAGGATGCCTTTATTTTGTTAATTTGAGAACAAGAGATGGAACCTATGTTTGG
GAAAAAATCACGAACTTTGAAGGAAAACCACCCACACCACGTGATAAACTTTCTTGCTGG
GTATATAAAGACAGATTAATATACTTTGGTGGCTATGGGTGTAGGAGGCACAGTGAACTC
CAAGACTGTTTTGATGTACATGATGCATCTTGGGAAGAGCAGATATTCTGGGGATGGCAT
AATGATGTGCACGTATTTGACACAGTGACGCAGAGTTGGTTCCAACCAGAAATTAAAGGT
GGAGTTCCTCCACAGCCACGAGCCGCGCATACGTGTGCAGTTCTGGGAAATAAGGGCTAT
ATCTTTGGCGGACGTGTTTTGCAAACTAGGATGAATGATTTGCACTATCTAAATTTAGAC
ACCTGGACTTGGTCTGGAAGGGTTCCTATTAATGGAGAAAACCCCAAACATCGGTCCTGG
CATACTTTAACACCAATAGCTGATGATAAGCTTTTCCTGTTTGGTGGACTAAGTGCGGAC
AATATTCCATTAAGTGATGGTTGGATTCACAATGTCATAACAAATTGTTGGAAACAACTT
ACACATTTACCTAAAACAAGACCCAGGTTATGGCACACAACCTGTTTGGGAAAAGAAAAT
GAAATAATGGTATTTGGTGGGAGCAAAGATGATTTACTTTCCTTGGATACAGGTCACTGT
AATGATTTATTGATCTTTCAAACACAGCCTTATTCACTACTCAGGTCTTGCCTTGATTGC
ATTGGTAAAAATGCTGTAATTTTAGAAAATCAAATATCTCTATTACCTCCTAAACTTCTG
CAACAAGTACTCAAAAAAATAACATTTTGGACTGCAGCT
>RoAe
CTCATGGAAGGATGCCTTTATTTTGTTAATTTGCGAACAAGAGATGGAAACTACATTTGG
GAAAAAATCACCAACTTTGAAGGAAAACCACCCACACCACGTGATAAACTTTCTTGCTGG
GTATATAAAGACAGATTAATATATTTCGGTGGCTATGGGTGTAGGAGACACAATGAACTC
CAAGACTGTTTTGATGTTCATGATGCATCTTGGGAAGAGCAGATATTCTGGGGATGGCAT
AATGATGTTCATGTATTTGACACAAAAACACAGAGTTGGTTTCAACCAGAAATTAAAGGT
GGAGTTCCACCCCAGCCACGAGCTGCACATACATGTGCAGTTCTTGGAAATAAGGGCTAT
ATCTTTGGCGGACGTGTTTTGCAAACTAGGATGAATGATTTGCACTATCTAAACTTAGAT
ACATGGACTTGGTCTGGAAGAGTTCCTATTAATGGTGAAAACCCAAAACATCGGTCATGG
CATACTTTGACACCAATAGCTGATGATAAACTTTTCCTGTTTGGTGGACTAAGTGCAGAC
AATATTCCATTAAGTGATGGTTGGATTCATAATGTCATAACAAATTGTTGGAAACAGCTT
ACCCATTTACCTAAAACAAGACCCAGGTTATGGCACACAGCTTGTTTGGGAAAAGAAAAT
GAAATAATGGTATTTGGTGGGAGTAAAGATGATTTACTTTCCTTGGATACAGGTCACTGT
AATGATTTATTGATCTTTCAAACACAGCCTTATTCACTACTCAGGTCATGCCTTGACTGT
ATTGGTAAAAATGCTATAATTTTAGAAAGTCAGATATCTTTATTACCTCCTAAACTTCTG
CAACAAGTCCTCAAAAAAATAACATTTTGGACTGCAGCT
