# Supplementary material for: Positively selected genes in the hoary bat (Lasiurus cinereus) lineage: prominence of thymus expression, immune and metabolic function, and regions of ancient synteny
Source: PeerJ. 2022 Mar 17;10:e13130. doi: 10.7717/peerj.13130 (PMC8934532; doi:10.7717/peerj.13130)
Supplement: Supplemental Information 3 — Initially tested orthogroups that have been edge-trimmed as described in the Methods. [file peerj-10-13130-s003.zip › original.trimmed/trimmed-OG0002269.fas]

>EpFu
ATCCTCTTTGCCTGTGTGGTAAGGGTGAGAGACGGACTGCCCCTCTCGGCCTCCACTGAC
TTTTACCACACCCAAGAGTTTCTGGAAATCAGGAGGCGGCTCAAGACGTTAGCCTTGCGA
CTGGCCCAGTATCCAGGTCGAGGTTCTGCACAAGGACGTGACTTCAGTATACACTTTTCT
TCTTCAGGGGATGTGGCCTGCATGGCTATCTGCTCCCACCGGTGCCCAGCAGCCATGGCC
TTCTGCTTCCTGGAGACCTTGTGGTGGGAATTCACAGCTTCCTATGACACCACCTGCATT
GGCCTAGCCTCCAGGCCATATGCCTTTCTGGAATTCGCTCCTAATTTCCGAATGGAACCA
GTGACAGCCCTGGGTGTCCTCTCCCTTGTCCTCAACATCATGTGCGCTGCTCTGAATCTC
ATTCGTGGAATTCACCTTGCAGAGCATTCTCTACAGGTTACCCATGAGGAAATTGGAAAT
ATTCTGGCTTTTCTTATTCCTTTCGTAGCCTGCATTTTCCAGTGTTACCTGTACCTGGTC
TACAGTCCAGCCAGGATGACGAAGGTGGTGCTGATGCTGCTCTTTATTTGCCTGGGCAAC
GTGTACCTGCACGGGCTGAGGAACCTCTGGCAGATCCTCTTCCACGTGGGCGTGGCTTCT
CTGTCTTCGCACCAGATACTGACGAGGCAGCTCCAGGAGAGGCCGTCGGACTGTGGAGTG
>HiAr
ATCCTTTTTGCCTGTGTGGTAAGGGTGAGGGATGGACTGCCCCTCTCGGCCTCCACTGAC
TTTTACCACACCCAAGATTTTCTGGAATGCAGGAGACGGCTCAAGACTTTAGCCTTGCGT
CTGGCCCAGTATCCAGGTCGCGGTTCTGCACAAGGATGTGACTTCAATATACATTTTTCT
TCTTCCGGGGATGTGGCCTGCATGGCGATCTGCTCCCGCCGGTGTCCAGCAGCCATGGCC
TTCTGCTTCCTGGAGACCGTGTGGTGGGAATTCACAGCTTCCTATGACACCACCTGCATT
GGCCTAGCCTCCAGGCCGTACGCCTTTCTCGAATTTGCTCCCAATTTCCGAATGGAACCA
GTGACAGCCCTGGGTATCCTGTCCCTTATTCTCAATATCATGTGTGCTGCTCTGAATCTC
ATTCGTGGAATCCACCTCGCAGAACATTCTTTACAGGTTGCCCATGAGGAAATTGGAAAT
ATTCTGGCTTTTCTTATTCCTTTTGTAGCCTGCATTTTCCAGTGTTACCTGTACCTGTTC
TACAGTCCAGCCAGGACGACGAAGGTGGTGCTGATGCTGCTCTTCATTTGCCTGGGCAAC
GTGTACCTGCACGGGCTGAGGAACCTCTGGCAGATCCTCTTCCACGTAGGAGTGGCTTTT
CTGTCTTCACATCAGATACTGACGAGGCAGCTTCAGGAGAAGCAGTCCGACTGTGGCGTG
>LaCi
ATCCTCTTCGCCTGTGTGGTAAGGGTGAGGGATGGATTGCCCCTCTCGGCCTCCACGGAC
TTCTACCACACCCGGGAGTTTCTGGAAATCAGGAGACGGCTCAAGATGCTAGCCTTGCGA
CTGGCCCAGTATCCAGGTCGAGGTTCTGCACCAGGACGTGACTTCAGTATACACTTTTCT
TCTTCTGGGGATGTGGCCTGCATGGCTATCTGCTCCCACCGGTGCCCACCAGCCATGGCC
TTCTGTTTCCTGGAGACTTTGTGGTGGGAATTCACAGCCTCCTATGACACCACCTGCATT
GGCCTCGCCTCCAGGCCATATGCCTTTCTGGAATTCGCTCCCAACTTCCGAATGGAACCT
GTGACAGCCCTGGGTGTCCTCTCCCTTGTCCTCAACATCATGTGCGCTGCTCTGAATCTC
ATTCGTGGAATTCACCTGGCAGAGCATTCTTTACAGGTTACCCACGAGGAAATTGGAAAT
ATTCTGGCTTTTCTTATTCCTTTCGTAGCCTGCATTTTCCAGTGTTACCTGTACCTGGTC
TACAGTCCAGCCAGGACGCCGAAGGTGGTGCTGATGCTGGTCTTCATTTGCCTGGGCAAC
GTGTACCTGCACGGGCTGAGGAACCTCTGGCAGATCCTCTTCCACGTGGGCGTGGCTTTC
CTGTCTTCGCACCAGATCCTGACGAGGCAGCTCCAGGAGAAGCCGTCTGACTGTGGCGTG
>MyLu
ATCCTCTTCGCCTGTGTGGTAAGGGTGAGGGATGGACTGCCCCTCTCGGCCTCCACTGAC
TTCTACCACACCCAAGAGTTTCTGGAAATCAGGAGACGGCTCAAGACTTTAGCCTTGCGA
CTGGCCCAGTATCCAGGTCGAGGTTCTGCACAAGGACGTGACTTCAGTATACACTTTTCT
TCTTCAGGGGATGTGGCCTGCATGGCTATCTGCTCCCACCGGTGCCCAGCAGCCATGGCC
TTCTGCTTCCTGGAGACCTTGTGGTGGGAATTCACAGCTTCCTATGACACCACCTGCATT
GGCCTAGCCTCCAGGCCATACGCCTTTCTGGAATTTGCTCCTAATTTCCGAATGGAACCA
GTGACGGCCCTGGGTGTCCTCTCCCTTGTCCTCAACATCATGTGCGCGGCGCTGAATCTC
ATTCGTGGCATTCACCTTGCAGAGCATTCTTTACAGGTTACCCACGAGGAAGTTGGAAAT
ATTCTGGCTTTTCTTATTCCTTTCGTAGCCTGCATTTTCCAGTGTTACCTGTACCTGGTC
TACAGTCCAGCCAGGACGACGAAGGTGGTGCTGATGCTGCTCTTTATTTGCCTGGGCAAC
GCGTACCTGCACGGGCTGAGGAACCTCTGGCAGATCCTCTTCCACGTGGGCGTGGCTTCC
CTGTCTTCGCACCAGATACTGACGAGGCAGCTCCAGGAGAAGCCGGCTGACTGTGGAGTG
>PhDi
ATCCTCTTTGCCTGCGTGGTAAGGGTGAGGGATGGACTGCCCCTCTCGGCCTCCACTGAC
TTCTACCACAGCCAGGAGTTCCTGGAGTCCAGGAGACGGCTCAAGACTTTAGCCTTGCGG
CTGGCCCAGCACCCGGGCCGAGGCTCTGCACGAGGACGTGACTTCAGCATACACTTTTCT
TCGTCGGGGGATGTGGCCTGCATGGCGATCTGCTCCCACCGGTGTCCCGCGGCCATGGCC
TTCTGCTTCCTGGAGACCGTGTGGTGGGAGTTCACGGCTTCCTTCGACGCCACGCGCGTC
GGCCTTGCCTCCAGGCCGTACGCCTTCCTCGAATTCGCTCCGAATGTCCGAATGGAGCCG
GTGACGGCCCTGGGCGTGCTCTCCCTCGTCCTCAACATCATGTGCGCCGCTCTGAACCTC
GTCCGTGGCGTCCACCTGGCGGAACACTCTTTGCAGGTCGCTCACGAGGAGATTGGAAAC
ATTCTGGCTTTCCTTATTCCTTTCGTGGCCTGCATTTTCCAGTGCTATCTGTACCTGTTC
TACAGCCCGGCCAGGAGGGCGAAGGTGGCGCTGATGCTGCTCTTCATCTGCCTGGGCAAC
GTGTACCTGCACGGGCTGCGGAACGTCTGGCAGATCCTCTTCCACATAGGGGTGGCTTTT
CTGTCGTCACACCAGATACTGACGAGGCAGCTGCGGGAGAAGCAGTTGGACTGTGGAGTG
>PtVa
ATCCTCTTTGCCTGTGTGGTAAGGGTGAGGGACGGACTGCCCTTCTCGGCCTCCACTGAC
TTTTACCACACCCAAGATTTTCTGGAATGCAGGAGACGGCTCAAGACTTTAGCCTCGCGA
CTGGCCCAGTATCCAGGTCGCGGTTCTGCACAAGGATGTGACTTCAGTATACATTTTTCT
TCTTCGGGGGATGTGGCCTGCATGGCTATCTGCTCCCGCCAGTGTCCAGCAGCCATGGCC
TTCTGCTTCCTGGAGACCTTGTGGTGGGAATTCACAGCTTCCTATGACACCACCTGCATT
GGCCTCGCCTCCAGGCCGTATGCCTTCCTTGAATTTGCTCCTACCTTCCGAATGGAACCA
GTGACAGCCCTGGGTGTCCTGTCCCTTATTCTCAACATCATGTGTGCTGCTCTGAATCTC
ATTCGTGGAATTCACCTTGCAGAACATTCTTTACAGGTTGCCCATGAGGAAATCGGAAAT
ATTCTGGCTTTTCTTATTCCTTTTGTAGCCTGCATTTTCCAGTGTTATTTGTACCTGTTC
TACAGTCCAGCCAGGACTACGAAGGTGGTGCTGATGCTGCTCTTCATTTGCCTGGGCAAC
GTGTACCTGCACGGGCTGCGGAACCTCTGGCAGATCCTTTTCCACATCGGAGTGGCTTTC
CTGTCGTCACATCAGATACTGACGAGGCAGCTTCAGGAAAAGCAGTCCGACTGTGGAGTG
>RhFe
ATCCTTTTTGCCTGTGTGGTAAGGGTGAGGGATGGACTGCCCCTCTCGGCCTCCACTGAT
TTTTACCACACCCAAGATTTTCTGGAATGCAGGAGACGACTCAAGACTTTAGCCTTGCGA
CTGGCCCAGTATCCAGGTCGCGGATTCGCACAAGGAGGTGTCTTCAATATACACTTTTCT
TCTTCGGGGGATGTGGCCTGCATGGCTATCTGCTCCCGCCAGTATCCAGCAGCCATGGCC
TTCTGCTTCCTGGAGACCCTGTGGTGGGAATTCACAACTTCCTACGACACCACCTGCATA
GGCCTAGCCTCCAGGCCATACGCCTTTCTCGAGTTTGCTCCCAATTTCCGAATGGAACCA
GTGACAGCCCTGGGTGTCCTGTCCCTTATTCTCAATATCATGTGTGCTGCTCTGAATCTC
ATTCGTGGAATCCACCTCGCAGAACATTCTTTACAGGTTGCCCATGAGGAAATTGGAAAT
ATTCTGGCTTTTCTTATTCCTTTTGTAGCCTGCATTTTCCAGTGTTACCTGTACCTGTTC
TACAGTCCAGCCAGGACGACAAAGGTGGTGCTGATGCTTCTCTTCATTTGCCTGGGCAAC
ATGTACCTGCATGGGCTGAGGAACCTCTGGCAGATCCTTTTCCACGTAGGCGTGGCTTTT
CTGTCTTCACATCAGATACTGACGCGGCAGCTTCAGGAGAAGCAGTCTGACTGTGGAGTG
>RoAe
ATCCTCTTTGCCTGTGTGGTAAGGGTGAGGGACGGACTGCCCTTCTCGGCCTCCACTGAC
TTTTACCACACCCAAGATTTTCTGGAATGCAGGAGACGGCTCAAGACTTTAGCCTCCCGA
CTGGCCCAGTATCCAGGTCGCGGTTCTGCACAAGGATGTGACCTCAGTATACACGTTTCT
TCTTCGGGGGATGTGGCCTGCATGGCTATCTGCTCCCGCCAGTGTCCAGCAGCCATGGCC
TTCTGCTTCCTGGAGACCTTGTGGTGGGAATTCACAGCTTCCTATGACACCACCTGCATC
GGCCTCGCCTCCAGGCCGTATGCCTTCCTCGAATTCGCTCCTACCTTCCGAATGGAACCA
GTGACAGCCCTGGGTGTCCTGTCCCTTATTCTCAACATCATGTGTGCTGCTCTGAATCTC
ATTCGTGGAATTCACCTTGCAGAACATTCTCTACAGGTTGCCCATGAGGAAATTGGAAAC
ATTCTGGCTTTTCTTATTCCTTTTGTAGCCTGCGTTTTCCAGTGTTATTTGTACCTGTTC
TACAGTCCAGCCAGGACTACGAAGGTGGTGCTGCTGCTGCTCTTCATTTGCCTGGGCAAC
GTGTACCTGCACGGGCTGCGGAACCTCTGGCAGATCCTGTTCCACATCGGAGTGGCTTTC
CTGTCCTCACATCAGATACTGACGAGGCAGCTTCAGGAGAAGCAGCCCGACTGTGGCGTG
