# Supplementary material for: Positively selected genes in the hoary bat (Lasiurus cinereus) lineage: prominence of thymus expression, immune and metabolic function, and regions of ancient synteny
Source: PeerJ. 2022 Mar 17;10:e13130. doi: 10.7717/peerj.13130 (PMC8934532; doi:10.7717/peerj.13130)
Supplement: Supplemental Information 3 — Initially tested orthogroups that have been edge-trimmed as described in the Methods. [file peerj-10-13130-s003.zip › original.trimmed/trimmed-OG0002271.fas]

>EpFu
GTAATACTGGAGAGCATCTTTCTGAAGCGATCCCAGCAGAAAAAGAAAACATCACCTTTA
AACTTCAAGAAGCGCCTGTTTCTTTTGACTGTGCACAAACTTTCCTACTATGAGTATGAT
TTTGAACGTGGGAGAAGAGGCAGTAAGAAGGGTTCAATAGATGTTGAGAAGATCACCTGT
GTTGAAACAGTGGTTCCTGAAAAAAATCCTCCCCCTGAAAGACAGATTCCGAGAAGGGGT
GAAGAGTCTGGTGAAATGGAACAGATCTCAATCATTGAAAGGTTCCCTTACCCTTTCCAG
GTTGTATATGATGAAGGCCCTCTCTATGTCTTCTCCCCAACAGAAGAATTGAGGAAGCGT
TGGATTCATCAGCTCAAAAATGTAATCCGGTATAACAGTGATCTGGTACAGAAATACCAC
CCTTGCTTCTGGATTGACGGGCAGTATCTCTGCTGCTCTCAGACAGCCAAAAATGCTATG
GGCTGCCAAATTTTGGAAAACAGGAATGGAAGCTTAAAACCTGGGAGTTCTCACCGGAAG
ACAAAAAAGCCTCTTCCTCCCACACCTGAGGAAGACCAGATCTTGAAAAAGCCACTGCCC
CCTGAGCCAACAGCAGCACCAGTTTCCAGTGAACTGAAAAAGGTTGTGGCCCTTTATGAC
TACATGCCAATGAATGCAAACGACCTACAGCTACGGAAGGGTGATGAATATTTTATCCTG
GAAGAAAGCAACTTACCCTGGTGGCGAGCACGAGATAAAAATGGGCAGGAAGGCTACATC
CCTAGTAACTATGTCACTGAAGCAGAAGACTCCATAGAAATGTATGAGTGGTATTCCAAA
CACATGACTCGAAGTCAAGCTGAAGAACTGCTAAAGCAAGAGGGGAAGGAAGGAGGTTTT
ATTGTCAGAGACTCCAGCAAAGCTGGAAAATATACTGTGTCTGTATTTGCTAAATCTACA
GGGGACCCTCAAGGGGTGATACGCCATTATGTTGTGTGTTCCACACCTCAGAGCCAATAT
TACCTGGCTGAGAAGCACCTTTTCAGCACCATCCCTGAGCTCATTAACTACCATCAGCAT
AACTCTGCAGGACTCATATCTAGGCTCAAATATCCAGTGTCTCAACAAAACAAGAATGCA
CCTTCTACTGCAGGCCTGGGCTACGGATCATGGGAAATTGATCCAAAGGACCTGACCTTC
TTGAAGGAGCTGGGGACTGGACAATTTGGGGTAGTGAAGTATGGGAAATGGAGAGGCCAG
TATGATGTGGCCATCAAGATGATCAAAGAAGGCTCCATGTCTGAGGATGAGTTCATTGAA
GAAGCCAAAGTCATGATGAATCTTTCCCATGAGAAGCTGGTGCAGTTGTACGGTGTCTGC
ACCAAGCAGCGCCCCATCTTTATCATCACTGAGTACATGGCCAATGGCTGCCTCCTGAAC
TACCTGAGGGAGATGCGCCACTTCCAGAATCAGCAGCTGCTGGAGATGTGCAAGGATGTC
TGCGAAGCCATGGAATACCTGGAGTCAAAGCAATTCCTTCACAGAGACCTGGCGGCTCGA
AACTGTTTGGTAAATGATCAAGGAGTTGTTAAAGTATCTGACTTCGGCCTGTCCAGGTAT
GTTCTGGATGATGAATACACAAGCTCAGTAGGCTCCAAATTTCCAGTCCGGTGGTCTCCA
CCAGAAGTACTTATGTACAGCAAGTTCAGCAGCAAATCTGACATTTGGGCTTTTGGGGTT
TTGATGTGGGAAATTTACTCTCTGGGGAAGATGCCATATGAGAGATTTACTAACAGTGAA
ACTGCTGAACATATTGCCCAAGGCCTACGTCTCTACAGGCCTCATCTAGCTTCAGAAAGG
GTATATACCATCATGTACAGTTGTTGGCATGAG
>HiAr
GTGATACTGGAGAGCATCTTTCTGAAGCGATCCCAGCAGAAAAAGAAAACATCACCTTTA
AACTTCAAGAAGCGCCTCTTTCTCTTGACCATGCACAAACTTTCCTACTATGAGTATGAC
TTTGAACGTGGGAGAAGAGGCAGTAAGAAGGGTTCAATAGATGTTGAGAAGATCACCTGC
GTTGAAACAGTGGTTCCTGAAAAAAATCCTCCCCCTGAAAGACAGATTCCGAGAAGGGGT
GAAGAGTCCGGTGAAATGGAGCAGATCTCAATCATTGAAAGGTTCCCTTACCCCTTCCAG
GTTGTGTATGATGAAGGGCCTCTCTATGTCTTCTCCCCAACTGAAGAACTGAGGAAGCGT
TGGATTCACCAGCTCAAAAATGTAATCCGGTACAACAGTGATCTGGTACAGAAATACCAC
CCTTGCTTCTGGATAGATGGGCAGTATCTTTGCTGCTCTCAGACAGCCAAAAATGCTATG
GGCTGCCAAATTTTGGAGAACAGAAATGGAAGTTTAAAACCTGGGAGTTCTCACAGGAAG
ACGAAAAAGCCTCTTCCTCCTACACCTGAGGAGGACCAGATCCTGAAAAAGCCACTGCCC
CCTGAGCCAACAGCAGTGCCTGTCTCAAGTGAACTGAAAAAGGTTGTTGCCCTTTATGAT
TACATGCCAATGAACGCAAATGATCTACAGCTGCGGAAAGGTGATGAATATTTTATCCTG
GAGGAGAGCAACTTACCCTGGTGGCGAGCACGAGATAAAAATGGGCAGGAAGGCTACATC
CCTAATAACTATGTCACTGAAGCAGAAGACTCCATTGAAATGTATGAGTGGTATTCCAAA
CACATGACTCGGAGTCAAGCTGAAGAACTGCTAAAGCAAGAGGGGAAGGAAGGAGGTTTC
ATTGTCAGAGACTCCAGCAAAGCTGGAAAATACACTGTGTCTGTGTTCGCTAAATCTACA
GGGGACCCTCAAGGGGTGATACGCCATTATGTTGTGTGTTCCACACCTCAGAACCAGTAT
TACCTGGCTGAGAAGCACCTTTTCAGCACCATCCCCGAGCTCATTAACTACCATCAGCAT
AACTCTGCAGGACTCATATCTAGGCTCAAGTATCCAGTGTCTCAACAAAACAAGAATGCG
CCTTCCACTGCAGGCCTGGGCTACGGATCATGGGAAATTGATCCAAAGGACCTGACCTTC
TTGAAGGAGCTGGGGACTGGACAATTTGGGGTAGTGAAGTATGGGAAATGGAGAGGCCAG
TACGACGTGGCCATCAAGATGATCAAAGAAGGCTCCATGTCTGAGGATGAGTTCATTGAA
GAAGCCAAAGTCATGATGAATCTTTCCCATGAGAAGCTGGTGCAGTTGTATGGCGTCTGC
ACCAAACAGCGTCCCATCTTCATCATCACTGAGTACATGGCCAATGGCTGCCTCCTGAAC
TACCTCAGGGAGATGCGCCGCTTCCAGACTCAGCAGCTGCTGGAGATGTGCAAGGATGTC
TGCGAAGCCATGGAATACCTGGAGTCAAAGCAGTTCCTTCACCGAGACCTGGCAGCTCGA
AACTGTTTGGTAAATGATCAAGGAGTTGTTAAAGTATCTGACTTCGGCCTGTCCAGGTAT
GTTCTGGATGATGAATACACAAGCTCAGTAGGCTCCAAATTTCCAGTCCGGTGGTCTCCA
CCAGAAGTCCTTATGTACAGCAAGTTCAGCAGCAAATCTGACATTTGGGCTTTTGGGGTT
TTGATGTGGGAGATTTACTCTCTGGGGAAGATGCCATATGAGAGATTTACTAACAGTGAA
ACCGCTGAACACATTGCCCGAGGCCTGCGTCTCTACAGGCCTCATCTAGCTTCAGATCGG
GTATACACCATCATGTACAGCTGCTGGCATGAG
>LaCi
GTAATACTGGAGAGCATCTTTCTGAAGCGATCCCAGCAGAAAAAGAAAACATCACCTTTA
AATTTCAAGAAGCGCCTGTTTCTTTTGACCGTGCACAAACTTTCCTACTATGAGTATGAT
TTTGAACGTGGGAGAAGAGGCAGTAAGAAGGGTTCAATAGATATTGAGAAGATCACCTGT
GTTGAGACAGTGGTTCCTGAAAAAAATCCTCCCCCTGAAAGACAGATTCCGAGAAGGGGT
GAAGACTCTGGTGAAATGGAACAGATCTCAATCATTGAAAGGTTCCCTTACCCTTTCCAG
GTTGTATATGATGAAGGCCCTCTCTATGTCTTCTCCCCAACAGAAGAATTGAGAAAGCGT
TGGATTCATCAGCTCAAAAATGTAATCCGGTATAACAGTGATCTGGTACAGAAATACCAC
CCTTGCTTCTGGATTGATGGGCAGTATCTCTGCTGCTTTCAGACAGCTAAAAATGCTATG
GGCTGCCAAATTTTGGAAAACAGGAATGGAAGCTTAAAACCTGGGAGTTCTCACCGGAAG
ACAAAAAAGCCTCTTCCTCCCACACCTGAGGAAGATCAGATCTTGAAAAAGCCACTGCCC
CCTGAACCAACAGCAGCACCGGTTTTCAGTGAACTGAAAAAGGTTGTGGCCCTTTATGAC
TACATGCCAATGAATGCAAATGACCTACAGCTACAGAAGGGTGATGAATATTTTATTCTG
GAAGAAAGCAACTTACCTTGGTGGCGAGCACGAGATAAAAATGGGCAGGAAGGCTACATC
CCTAGTAACTATGTCACTGAAGCAGAAGACTCCATAGAAATGTATGAGTGGTATTCCAAA
CACATGACTCGGAGTCAAGCTGAAGAACTGCTAAAGCAAGAGGGGAAGGAAGGAGGTTTC
ATTGTCAGAGACTCCAGCAAAGCTGGAAAATATACTGTGTCTGTATTTGCTAAATCTACA
GGGGACCCTCAAGGGGTGATACGCCATTATGTTGTGTGTTCCACACCTCAGAGCCAATAT
TACCTGGCTGAAAAGCACCTTTTCAGCACCATCCCTGAGCTCATTAACTACCATCAGCAT
AACTCTGCAGGACTCATATCTAGGCTCAAGTATCCAGTGTCTCAACAAAACAAGAATGCA
CCTTCTACTGCAGGCCTGGGCTACGGATCATGGGAAATTGATCCAAAGGACCTGACCTTC
TTGAAGGAGCTGGGGACTGGACAATTTGGGGTAGTGAAGTATGGGAAATGGAGAGGCCAG
TATGATGTGGCCATCAAGATGATCAAAGAAGGCTCCATGTCTGAGGATGAGTTCATTGAA
GAAGCCAAAGTCATGATGAATCTTTCCCATGAGAAGCTGGTGCAGTTGTATGGTGTCTGC
ACCAAGCAGCGCCCCATCTTTATCATCACTGAGTACATGGCCAATGGCTGCCTCCTGAAC
TACCTGAGGGAGATGCGCCACTTCCAGAATCAGCAGCTGCTGGAGATGTGCAAGGATGTC
TGCGAAGCCATGGAATACCTGGAGTCAAAGCAATTCCTTCACAGAGACCTGGCGGCTCGA
AACTGTTTGGTAAATGATCAAGGAGTTGTTAAAGTATCTGACTTCGGCCTGTCCAGGTAT
GTCCTGGATGATGAATACACTAGCTCAGTAGGCTCCAAATTTCCAGTCCGGTGGTCTCCA
CCAGAAGTACTTATGTACAGCAAGTTCAGCAGCAAATCTGACATTTGGGCTTTTGGGGTT
TTGATGTGGGAAATTTACTCTCTGGGGAAGATGCCATATGAGAGATTTACTAACAGTGAA
ACTGCAGAACATATTGTCCAAGGCCTACGTCTCTACAGGCCTCATCTAGCTTCAGAAAGG
GTATATACTATCATGTACAGTTGTTGGCATGAG
>MyLu
GTAATACTGGAGAGCATCTTTCTGAAGCGATCCCAGCAGAAAAAGAAAACATCACCTTTA
AACTTCAAGAAGCGCCTTTTTCTTTTGACCGTGCAGAAACTTTCCTACTATGAGTATGAT
TTTGAACGTGGGAGAAGAGGCAGTAAGAAGGGTTCAATAGATGTTGAGAAGATCACTTGT
GTTGAAACAGTGGTTCCTGAAAAAAATCCTCCCCCTGAAAGACAGATTCCGAGAAGGGGT
GAAGAGTCTGGTGAAATGGAACAGATCTCAATCATTGAAAGGTTCCCTTACCCCTTCCAG
GTTGTATATGATGAAGGGCCTCTCTATGTCTTCTCCCCAACAGAAGAATTGAGGAAGCGT
TGGATTCATCAGCTCAAAAATGTAATCCGGTATAACAGTGATCTGGTACAGAAATACCAC
CCTTGCTTCTGGATTGACGGGCAGTACCTCTGCTGCTCTCAGACAGCCAAAAATGCTATG
GGCTGCCAAATTTTGGAAAACAGGAATGGAAGCTTAAAATCTGGGAGTTCTCACCGGAAG
ACAAAAAAGCCTCTTCCTCCCACACCTGAGGAGGACCAGATCTTGAAAAAGCCACTGCCC
CCTGAGCCAACAGCAGCACCAGTTTCCAGTGAACTGAAAAAGGTTGTGGCCCTTTATGAC
TACATGCCAATGAATGCAAATGACCTACAGCTACGGAAGGGTGATGAATATTTTATCCTG
GAAGAAAGCAACTTACCCTGGTGGCGAGCACGAGATAAAAATGGGCAGGAAGGCTACATC
CCTAGTAACTATGTCACTGAAGCAGAAGACTCCATAGAAATGTATGAGTGGTATTCCAAA
CACATGACTCGGAGTCAAGCTGAAGAACTGCTAAAGCAAGAGGGGAAGGAAGGAGGTTTC
ATTGTCAGAGACTCCAGCAAAGCTGGAAAATATACTGTGTCTGTATTTGCTAAATCTACA
GGGGACCCTCAAGGGGTGATACGCCATTATGTTGTGTGTTCCACACCTCAGAGCCAATAT
TACCTGGCTGAGAAGCACCTTTTCAGCACCATCCCTGAGCTCATTAACTACCATCAGCAT
AACTCTGCAGGACTCATATCTAGGCTCAAATATCCAGTGTCTCAACAAAACAAGAATGCA
CCTTCTACTGCAGGCCTGGGCTACGGATCATGGGAAATTGATCCAAAGGACCTGACCTTC
TTGAAGGAGCTGGGGACTGGACAATTTGGGGTAGTGAAGTATGGGAAATGGAGAGGCCAG
TATGATGTGGCCATCAAGATGATCAAAGAAGGCTCCATGTCTGAGGATGAGTTCATTGAA
GAAGCCAAAGTCATGATGAATCTTTCCCATGAGAAGCTGGTGCAGTTGTACGGTGTCTGC
ACCAAACAGCGCCCCATCTTTATCATCACTGAGTACATGGCCAATGGCTGCCTCCTGAAC
TACCTGAGGGAGATGCGCCACTTCCAGAATCAGCAGCTGCTGGAGATGTGCAAGGATGTC
TGCGAAGCCATGGAATACCTGGAGTCAAAGCAATTCCTTCACAGAGACCTGGCGGCTCGA
AACTGTTTGGTAAATGATCAAGGAGTTGTTAAAGTATCTGACTTCGGCCTGTCCAGGTAT
GTTCTGGATGATGAATACACAAGCTCAGTAGGCTCCAAATTTCCAGTCCGGTGGTCTCCA
CCAGAAGTCCTTATGTACAGCAAGTTCAGCAGCAAATCTGACATTTGGGCTTTTGGGGTT
TTGATGTGGGAAATTTACTCTCTGGGGAAGATGCCATATGAGAGATTTACTAACAGTGAA
ACTGCTGAACATATTGCCCAAGGCTTACGTCTCTACAGGCCTCATCTAGCTTCAGAAAGG
GTATATACCATCATGTACAGCTGCTGGCATGAG
>PhDi
GTGATACTGGAGAGCATCTTTCTGAAGCGATCCCAGCAGAAAAAGAAAACATCACCGTTA
AACTTCAAGAAGCGCCTCTTTCTCCTGACCATGCACAAACTTTCCTACTATGAGTATGAT
TTTGAACGTGGAAGAAGAGGCAGTAAGAAGGGTTCAATAGATGTTGAGAAGATCACCTGC
GTTGAAACAGTGGTTCCTGAAAAAAATCCTCCCCCTGAAAGACAGATTCCGAGAAGGGGT
GAAGAATCTGGTGAAATGGAGCAGATCTCAATCATTGAAAGGTTTCCTTATCCCTTCCAG
GTTGTATATGATGAAGGGCCGCTCTATGTCTTCTCCCCAACAGAAGAACTGAGGAAACGT
TGGATTCACCAGCTCAAAAATGTAATCCGGTATAACAGTGATCTGGTACAGAAATACCAC
CCTTGCTTCTGGATTGATGGACAGTATCTCTGCTGCTCTCAGACAGCCAAAAATGCTATG
GGCTGCCAAATTTTGGAGAACAGGAATGGAAGCTTGAAACCTGGGAGTTCTCACCGGAAG
ACAAAAAAGCCTCTTCCTCCTACACCTGAGGAGGACCAGATCTTGAAAAAGCCACTGCCT
CCTGAACCAACAGCAGCACCAGTCTCCAGTGAACTTAAAAAGGTTGTAGCCCTTTATGAT
TACATGCCAATGAATGCAAATGATCTACAGCTGCGGAAAGGTGATGACTATTTTATCCTG
GAGGAGAGCAACTTGCCCTGGTGGCGAGCACGAGATAAAAATGGGCAGGAAGGCTACATC
CCTAGTAACTATGTCACCGAAGCAGAAGACTCCATTGAAATGTATGAGTGGTATTCCAAA
CACATGACTCGGAGTCAAGCTGAAGAACTGCTAAAGCAAGAGGGGAAAGAAGGAGGTTTC
ATTGTAAGAGACTCCAGCAAAGCTGGAAAATATACTGTGTCTGTGTATGCTAAATCTACA
GGGGACCCTCAAGGGGTGATACGGCATTATGTTGTGTGTTCCACACCTCAGAGCCAGTAT
TACCTGGCTGAGAAGCACCTTTTCAGCACCATCCCTGAGCTCATTAACTACCACCAGCAT
AACTCTGCAGGACTCATATCTAGGCTCAAATATCCAGTATCTCAACGAAACAAGAATGCA
CCTTCTACTGCAGGCCTGGGCTATGGATCATGGGAAATTGATCCAAAGGACCTGACCTTC
TTGAAGGAGCTAGGGACCGGACAATTTGGGGTAGTGAAGTATGGGAAATGGAGAGGCCAG
TATGATGTGGCCATCAAGATGATCAAAGAAGGCTCCATGTCTGAAGATGAGTTCATTGAA
GAAGCGAAAGTCATGATGAATCTTTCCCATGAGAAGCTGGTACAGTTGTATGGTGTCTGC
ACCAAACAGCGCCCCATTTTCATCATCACTGAGTACATGGCCAATGGCTGCCTACTGAAC
TACCTGAGGGAGATGCGCCACTTCCAGAGTCAGCAGCTGTTGGAGATGTGCAAGGATGTC
TGTGAAGCCATGGAATACCTGGAGTCAAAGCAGTTCCTCCACAGAGACCTGGCAGCTCGA
AATTGTTTGGTAAACGATCAAGGAGTTGTTAAAGTATCTGACTTTGGCCTGTCCAGGTAT
GTTCTGGATGATGAATACACAAGCTCAGTGGGCTCCAAATTTCCAGTCCGGTGGTCTCCA
CCAGAAGTGCTTATGTACAGCAAGTTCAGCAGTAAATCTGACATTTGGGCTTTTGGGGTT
TTGATGTGGGAAATTTATTCTCTGGGGAAGATGCCATATGAGAGATTTACTAACAGTGAG
ACTGCTGAACACATCGCCCAAGGCCTGCGTCTCTACAGGCCTCATCTAGCTTCTGAGCGG
GTATATACCATCATGTACAGCTGCTGGCATGAG
>PtVa
GTGATACTGGAGAGCATCTTTCTGAAGCGATCCCAGCAGAAAAAGAAAACATCACCTTTA
AACTTCAAGAAGCGCCTCTTTCTCTTGACTGTGCACAAACTTTCCTACTATGAGTATGAC
TTTGAACGTGGGAGAAGAGGCAGTAAGAAGGGTTCAATAGATGTTGAGAAGATCACCTGC
GTTGAAACAGTGGTTCCTGAAAAAAATCCTCCCCCTGAAAGACAGATTCCGAGAAGGGGT
GAAGAATCCAGTGAAATGGAGCAGATCTCAATCATTGAAAGGTTCCCTTATCCCTTCCAG
GTTGTATATGATGAAGGGCCTCTCTATGTCTTCTCCCCAACTGAAGAACTGAGGAAACGT
TGGATTCACCAGCTTAAAAATGTAATCCGGTACAACAGTGATCTGGTACAGAAATACCAT
CCGTGCTTCTGGATTGATGGGCAGTATCTCTGCTGCTCTCAGACAGCCAAAAATGCTATG
GGCTGCCAAATTTTGGAAAACAGGAATGGAAGTTTAAAACCTGGGAGTTCTCATAGGAAG
ACAAAAAAGCCTCTTCCTCCCACGCCTGAGGAGGACCAGATCTTAAAAAAACCACTGCCC
CCTGAACCAACAGCAGCACCCGTCTCCAGCGAGCTGAAAAAGGTTGTAGCCCTTTATGAT
TACATGCCAATGAATGCAAATGATTTACAGCTGCGGAAGGGTGATGAATATTTTATTCTG
GAGGAGAGCAATTTACCCTGGTGGCGAGCACGAGATAAAAATGGGCAGGAAGGCTACATC
CCTAATAACTATGTCACTGAAGCAGAAGACTCCATTGAAATGTATGAGTGGTATTCAAAA
CACATGACTCGGAGTCAAGCTGAAGAACTGCTAAAGCAAGAGGGGAAGGAAGGAGGTTTC
ATTGTCAGAGACTCCAGCAAAGCTGGAAAATATACTGTGTCTGTGTTTGCTAAATCTACA
GGGGACCCTCAAGGGATGATACGCCATTATGTTGTGTGTTCCACACCTCAGAACCAGTAT
TACCTGGCTGAGAAGCACCTCTTCAGCACCATCCCTGAGCTCATTAACTACCATCAGCAT
AATTCTGCAGGACTCATATCTAGGCTCAAATATCCAGTGTCTCAGCAAAACAAGAATGCA
CCTTCCACTGCAGGCCTGGGCTACGGATCATGGGAAATTGATCCAAAGGACCTGACCTTT
TTGAAGGAGCTGGGGACTGGACAATTTGGGGTAGTGAAGTATGGGAAATGGAGAGGCCAG
TATGATGTGGCCATCAAGATGATCAAAGAAGGCTCCATGTCTGAGGATGAGTTCATTGAA
GAAGCCAAAGTCATGATGAATCTTTCCCATGAGAAGCTGGTGCAGTTGTATGGGGTCTGC
ACCAAGCAGCGCCCCATCTTCATCATCACTGAATACATGGCCAATGGATGCCTCCTGAAC
TACCTGAGGGAGATGCGCCACTTCCAGACTCAGCAGCTGCTGGAGATGTGCAAAGATGTC
TGCGAAGCCATGGAATATCTGGAGTCAAAGCAGTTCCTTCACCGAGACCTGGCAGCTCGA
AACTGTTTGGTGAATGATCAAGGAGTTGTTAAAGTATCTGACTTTGGCCTGTCCCGGTAT
GTTCTAGATGACGAATATACAAGCTCAGTAGGCTCCAAATTTCCAGTCCGATGGTCTCCA
CCAGAAGTCCTTATGTACAGCAAGTTCAGTAGCAAATCTGACATTTGGGCTTTTGGGGTT
TTGATGTGGGAAATTTACTCTCTGGGGAAGATGCCATATGAAAGATTTACTAACAGTGAA
ACTGCTGAACACATTGCCCAAGGCCTACGTCTCTACAGGCCTCATTTAGCTTCAGAGCGG
GTATATACCATAATGTACAGCTGCTGGCATGAG
>RhFe
GTGATACTGGAGAGCATCTTTCTGAAGCGATCCCAGCAGAAAAAAAAAACATCACCTTTA
AACTTCAAGAAGCGCCTCTTTCTCTTGACCATGCACAAACTTTCCTACTATGAGTATGAC
TTTGAACGTGGGAGAAGAGGCAGTAAGAAGGGTTCAATAGATGTTGAGAAGATCACCTGC
GTTGAAACAGTGGTTCCTGAAAAAAATCCTCCCCCTGAAAGACAGATTCCGAGACGGGGT
GAAGAGTCCAGTGAAATGGAGCAGATCTCAATCATTGAAAGGTTCCCTTACCCCTTCCAG
GTTGTATATGATGAAGGGCCTCTCTATGTCTTCTCCCCAACTGAAGAACTGAGGAAGCGT
TGGATTCACCAGCTCAAAAATGTAATCCGGTACAACAGTGATCTCGTACAGAAATACCAC
CCTTGCTTCTGGATCGACGGGCAGTATCTTTGCTGCTCTCAGACAGCCAAAAATGCTATG
GGCTGCCAAATTTTGGAGAACAGGAATGGAAGTTTAAAACCTGGGAGTTCTCACAGGAAG
ACAAAAAAGCCTCTTCCTCCTACGCCTGAGGAGGACCAGATCTTGAAAAAGCCACTGCCC
CCCGAGCCAACAGCCGTGCCCATCTCAAGTGAACTGAAAAAGGTTGTAGCCCTTTATGAT
TACATGCCAATGAATGCAAATGATCTACAGCTGCGAAAAGGCGATGAATATTTTATCCTG
GAGGAGAGCAACTTACCCTGGTGGCGAGCACGAGATAAAAATGGGCAGGAAGGCTACATC
CCTAATAACTATGTCACTGAAGCAGAAGACTCCATTGAAATGTATGAGTGGTATTCCAAA
CACATGACTCGGAGTCAAGCTGAAGAACTGCTAAAGCAAGAGGGGAAGGAAGGAGGTTTC
ATTGTCAGAGACTCCAGCAAAGCTGGAAAATATACTGTGTCTGTGTTCGCTAAATCTACA
GGGGACCCTCAAGGGGTGATACGCCATTATGTTGTGTGTTCCACACCTCAGAACCAGTAT
TACCTGGCTGAGAAGCACCTTTTCAGCACCATCCCAGAGCTCATTAACTACCATCAGCAT
AACTCTGCAGGACTCATATCTAGGCTCAAATATCCAGTGTCTCAACAAAACAAGAATGCG
CCTTCCACCGCAGGCCTGGGCTACGGATCATGGGAAATTGATCCAAAGGATCTGACCTTC
TTGAAGGAGCTGGGGACCGGACAATTTGGGGTAGTGAAGTATGGGAAATGGAGAGGCCAG
TATGACGTGGCCATCAAGATGATCAAAGAAGGCTCCATGTCTGAGGATGAGTTCATTGAA
GAAGCCAAAGTCATGATGAATCTTTCCCATGCGAAGCTGGTGCAGTTGTATGGCGTCTGC
ACCAAACAGCGCCCGATCTTCATCATCACTGAGTACATGGCCAATGGCTGCCTCCTGAAC
TACCTCAGGGAGATGCGCCGCTTCCAGACTCAGCAGCTGCTGGAGATGTGCAAGGATGTC
TGTGAAGCCATGGAATACCTGGAGTCAAAGCAGTTCCTTCACCGAGACCTGGCAGCTCGA
AACTGTTTGGTAAATGATCAAGGAGTTGTTAAAGTATCTGACTTCGGCCTGTCCAGGTAT
GTTCTGGATGATGAATACACAAGCTCAGTAGGCTCCAAATTTCCAGTCCGGTGGTCTCCA
CCAGAAGTCCTTATGTACAGCAAGTTCAGCAGCAAATCTGACATTTGGGCTTTTGGGGTT
TTGATGTGGGAGATTTACTCTCTGGGGAAGATGCCTTATGAGAGATTTACTAACAGTGAA
ACCGCTGAACACATTGCCCAAGGCCTGCGTCTCTACAGGCCTCATCTAGCTTCAGAGCGG
GTATATACCATCATGTACAGCTGTTGGCATGAA
>RoAe
GTGATACTGGAGAGCATCTTTCTGAAGCGATCCCAGCAGAAAAAGAAAACATCACCTTTA
AACTTCAAGAAGCGCCTCTTTCTCTTGACTGTGCACAAACTTTCCTACTATGAGTATGAC
TTTGAACGTGGGAGAAGAGGCAGTAAGAAGGGTTCAATAGATGTTGAGAAGATCACCTGC
GTTGAAACAGTGGTTCCTGAAAAAAATCCTCCTCCTGAAAGACAGATTCCGAGAAGGGGT
GAAGAATCCAGTGAAATGGAGCAGATCTCAATCATTGAAAGGTTCCCTTATCCCTTCCAG
GTTGTATATGATGAAGGGCCTCTCTATGTCTTCTCCCCAACTGAAGAACTGAGGACACGT
TGGATTCACCAGCTAAAAAATGTAATCCGGTACAACAGTGATCTGGTACAGAAATACCAC
CCGTGCTTCTGGATCGATGGGCAGTATCTCTGCTGCTCTCAGACAGCCAAAAATGCTATG
GGCTGCCAAATTTTGGAAAACAGGAATGGAAGTTTAAAACCTGGGAGTTCTCACAGGAAG
ACAAAAAAGCCTCTTCCTCCCACGCCTGAGGAGGACCAGATCTTGAAAAAACCACTGCCC
CCTGAACCAACAGCAGCACCCGTCTCCAGTGAGCTGAAAAAGGTTGTGGCCCTGTATGAT
TACATGCCAATGAATGCAAATGATTTACAGCTGCGGAAGGGTGATGAATATTTTATTCTG
GAGGAGAGCAATTTACCCTGGTGGCGAGCACGAGATAAAAATGGGCAGGAAGGCTACATC
CCTAATAACTATGTCACCGAAGCAGAAGACTCCATTGAAATGTATGAGTGGTATTCAAAA
CACATGACTCGGAGTCAAGCTGAAGAACTGCTAAAGCAAGAGGGGAAGGAAGGAGGTTTC
ATTGTCAGAGACTCCAGCAAAGCTGGAAAATATACTGTGTCTGTGTTTGCTAAATCTACA
GGGGACCCTCAAGGGGTGATACGCCATTATGTTGTGTGTTCCACACCTCAGAACCAGTAT
TACCTGGCTGAGAAGCACCTCTTCAGCACCATCCCTGAGCTTATTAATTACCATCAGCAT
AATTCTGCAGGACTCATATCTAGGCTCAAATATCCAGTGTCTCAGCAAAACAAGAATGCA
CCTTCCACTGCAGGCCTGGGCTACGGATCATGGGAAATTGATCCAAAGGACCTGACCTTT
TTGAAGGAGCTGGGGACTGGACAATTTGGGGTAGTTAAGTATGGGAAATGGAGAGGCCAA
TATGATGTGGCCATCAAGATGATCAAAGAAGGCTCCATGTCTGAGGATGAATTCATTGAA
GAAGCCAAAGTCATGATGAATCTTTCCCATGAGAAGCTGGTGCAGTTGTATGGTGTCTGC
ACCAAGCAGCGCCCCATCTTCATCATCACTGAGTACATGGCCAATGGCTGCCTCCTGAAC
TACCTGAGGGAAATGCGCCACTTCCAGAATCAGCAGCTGCTGGAGATGTGCAAAGATGTC
TGTGAAGCCATGGAATATCTGGAGTCAAAGCAGTTCCTTCACCGAGACCTGGCAGCTCGA
AACTGTTTGGTAAATGATCAAGGAGTTGTTAAAGTATCTGACTTTGGCCTGTCCCGGTAT
GTTCTAGATGATGAATATACAAGTTCAGTAGGCTCCAAATTTCCAGTCCGATGGTCTCCA
CCAGAAGTCCTTATGTACAGCAAGTTCAGCAGCAAATCTGACATTTGGGCTTTTGGCGTT
TTGATGTGGGAAATTTACTCTCTGGGGAAGATGCCATATGAAAGATTTACTAACAGTGAA
ACTGCTGAACATATTGCCCAAGGCCTACGTCTCTACAGGCCTCATTTAGCTTCAGAGCGG
GTATATACCATAATGTACAGCTGCTGGCATGAG
