# Supplementary material for: Positively selected genes in the hoary bat (Lasiurus cinereus) lineage: prominence of thymus expression, immune and metabolic function, and regions of ancient synteny
Source: PeerJ. 2022 Mar 17;10:e13130. doi: 10.7717/peerj.13130 (PMC8934532; doi:10.7717/peerj.13130)
Supplement: Supplemental Information 3 — Initially tested orthogroups that have been edge-trimmed as described in the Methods. [file peerj-10-13130-s003.zip › original.trimmed/trimmed-OG0002273.fas]

>EpFu
ATGGGTGACTGGGGCTTCCTGGAAAAGTTGCTGGACCAGGTCCAGCAGCACTCCACCGTG
GTGGGCAAGATCTGGCTGACAGTGCTCTTCATCTTCCGCATCCTCATCCTGGGCCTGGCC
GGTGAGTCCGTGTGGGGTGACGAGCAGTCGGATTTCCAGTGCAACACGGCCCAGCCGGGC
TGCACCAACGTCTGCTACGACAAGGCCTTCCCCATCTCCCACATCCGCTACTGGGTGCTG
CAGTTCCTCTTTGTCAGCACGCCCACCCTCATCTACCTGGCCCACGTCATTCACCTGTCT
CGGCGTGAGGAGCGGCTGCGGCAGAAGGAGGAGGAGCTGCGGGCACTGCCGCACAAGGAC
CCATGCGTGGAAAGGACGTTGGCATCCATAGAGCGTCAGATGGCCAAGATCTCGGTGGCC
GAAGATGGCCGCATGCGGATCCGAGGGGCGCTGATGGGCACCTACGTGGTCAGTGTGATC
TGCAAGAGCATACTCGAGGCAGGCTTCCTGTACGGCCAGTGGCGTCTCTACGGCTGGACC
ATGGCACCCGTGTATGTGTGCCACCGCTCACCCTGCCCCCACTCGGTGGACTGCTATGTC
TCTCGCCCCACCGAGAAGACGATCTTCATCATCTTCATGCAGGTGGTCGGCTTCATCTCC
CTGCTGCTCAACCTGCTGGAGCTGGTGCACCTGCTGTACCGCTACCTCACCAGGAGACTA
AAGGCCCAGCAGGGCCAGAATGCCCCCCTAGCTCAGGGCACCACCCCGGAGCCCTACGCT
AACCAGGTCTTCTACCTCCCCATGGGCAAGGAGCCCTCATCCGAGCCATGCCCCGTCTAC
AGCGGGCTCTCATCCAGTGAGCAGAACTGGGCCAACCTGACCACAGAGAGGCTGGCTGCT
TCTAGGCCACCCCCTTTCCTGGACCCGTACCCCGAGAGTAGCCAGAAATACCCCAGCAGC
CATGCCTCTAAGAAACAGTATTTG
>HiAr
ATGGGCGACTGGGGCTTCCTTGAGAAACTGCTGGACCAGGTCCAGGAGCACTCGACTGTG
GTGGGCAAGGTCTGGCTGTCGGTGCTCTTCATCTTCCGGATCCTCATCCTGGGCCTGGCC
GGGGAGTCCGTGTGGGGCGATGAGCAGTCGGATTTCCAGTGCAATACGGCCCAGCCAGGC
TGCACCAACGTCTGCTACGACCAGGCCTTCCCCATCTCCCACGTCCGCTACTGGGTGCTG
CAGTTCCTCTTCGTCAGCACCCCCACCCTGATCTACCTGGGCCACGTCATTTACCTGTCT
CGGCGCGAGGAGCGGCTGCGGCAGAAGGAAGGGGAGCTTCGGGCCCTGCCACAAAAGGAC
CCACAAGTGGAGCGGGCGCTGGCAACCATAGAGCGCCAGATGGCCAAGATCTCAGTGGCA
GAAGATGGCCGCATGCGGATCCGTGGGGCGCTGATGGGCACCTATGTGGCGAGCGTGATC
TGCAAGAGCGTGCTGGAGGCAGGCTTCCTGTATGGCCAGTGGCGCCTCTACGGCTGGACC
ATGGAGCCTGTGTTTGTGTGCCATCGACGACCCTGCCCCCACTTCGTGGACTGCTTCGTC
TCCCGCCCCACGGAGAAGACCATCTTCATCATCTTCATGCAGGTGGTCGGACTCATTTCC
CTGCTGCTCAACCTGCTGGAGCTGGTGTACCTGCTGTGCCGCTATCTCATCCAGAGGATA
AAGGCTGGACAGGGCCAGGATTCCTCCCCAGCCCAGGGGACTGCCTCAGAGCCTTACGCT
GACCAGGTCTTCTACCTCCCCATGGGCAAGGAGCCCTCATCCGAGCCATGCCCCACCTAC
AGCGGGCTCTCATCCACTGAGCAGAACTGGGCCAACCTGACTACAGAGAGGCTGGCTTCT
TCCGGGCCCCCCCTTTTCCTGGGCCTGTCCCCCCAGAGTAACCGGAAATCCCCCAGTAAC
TCTACTTCCAAGAAGCAGTATTTG
>LaCi
ATGGGTGACTGGGGCTTCCTGGAAAAGTTGCTGGACCAGGTCCAGCAGCACTCCACTGTG
GTGGGCAAGATCTGGCTGACGGTGCTCTTCATCTTCCGCATCCTCATCCTGGGCCTGGCC
GGTGAGTCCGTGTGGGGTGACGAGCAGTCGGATTTCCAGTGCAATACGGCCCAGCCGGGC
TGCACCAACGTCTGCTATGACCAGGCCTTCCCCATCTCCCACATCCGCTACTGGGTGCTG
CAGTTCCTCTTTGTCAGCACGCCCACCCTGATCTACCTGGCCCACGTCATTCACCTGTCT
CGGCGGGAGGAGCGGCTGAGGCAGAAGGAGGAGGAGCTGCGGGCACTGCCGCACAAGGAC
CCCTGCGTGGAAAGGACGTTGGCAGCCATAGAGCGTCAGATGGCCAAGATCTCAGTGGCC
GAAGATGGTCGCATGCGGATCCGAGGGGCGCTGATGGGCACCTATGTGGTCAGTGTGATC
TGCAAGAGCATACTAGAGGCAGGCTTCCTGTACGGCCAGTGGCGCCTCTACGGCTGGACC
ATGGCGCCCGTGTATGTGTGTCACCGCTCACCCTGCCCCCACACGGTGGACTGCTACGTC
TCTCGGCCCACCGAGAAGACGATCTTTATCATCTTCATGCAGGTGGTCGGGTTCATCTCC
CTGCTGCTCAACCTGCTGGAGCTGGTGCATCTGCTGTACCGCTACCTCACAAGGAGACTA
AAGGCCCAGCAGGGCCAGAATGCCCCCCTAGCTCAGGGCACCACCCCGGAGCCCTACGCT
AACCAGGTCTTCTACCTCCCCATGGGCAAGGAGCCCTCGTCCGAGCCATGCCCCGTCTAC
AGCGGGCTCTCATCCAGTGAGCAGAACTGGGCCAACCTGACTACAGAGAGGCTGGCTGCT
TCTAGGCCACCCCCCTTCCTGGACCCGTACCCCCAGAGTAGCCAGAAATACCCCAGCAGC
CATGCCTCTAAGAAACAGTATTTA
>MyLu
ATGGGTGACTGGGGCTTCCTGGAAAAGCTGCTGGACCAGGTCCAGCAGCACTCCACTGTG
GTGGGCAAGATCTGGCTGACAGTGCTCTTCATCTTCCGCATCCTCATCCTGGGCCTGGCC
GGTGAGTCCGTGTGGGGTGACGAGCAGTCGGATTTCCAGTGCAATACGGCCCAGCCGGGC
TGCCCTAACGTCTGCTACGACCAGGCCTTCCCCATCTCCCACATCCGCTACTGGGTGCTG
CAGTTCCTCTTTGTCAGCACGCCCACGCTGATCTACCTGGCCCACGTCATTCACCTGTCT
CGGCGTGAGGAGCGGCTGCGGCAGAAGGAGGAGGAGCTGCGGGCACTGCCGCACAAGGAC
CCCTGCGTGGAAAGGACGTTGGCAGCCATAGAGCGTCAGATGGCCAAGATCTCAGTGGCC
GAAGATGGCCGCATGCGGATCCGAGGGGCGCTGATGGGCACCTACGTGCTCAGTGTGATC
TGCAAGAGCATCCTAGAGGCAGGCTTCCTGTACGGCCAGTGGCGTCTCTACGGCTGGACC
ATGGCGCCCGTGTATGTGTGCCACCGCGCACCTTGCCCCCACTCGGTGGACTGCTATGTC
TCTCGCCCCACCGAGAAAACTATCTTTATCATCTTCATGCAGGTGGTCGGATTCATCTCC
CTGCTGCTCAACCTGCTGGAGCTGGTGCACCTGCTGTACCGCTACCTCACACGGAGACTA
AAGGCCCAGCAGGGCCAGCATGCCCCCCTCGCTCAGGGCACCACCCCGGAGCCCTACGCT
AACCAGGTCTTCTACCTCCCCATGGGCAAGGAGCCCTCATCCGAGCCATGCCCCGTCTAC
AGCGGGCTCTCATCCAGTGAGCAGAACTGGGCCAACCTGACTACAGAGAGGCTGGCTGCT
TCTAGGCCACCCCCCTTCCTGGACCCGTACCCTCAGAGTAGCCAGAAATATCCCAGCAGC
CATGCTTCTAAGAAACAGTATTTG
>PhDi
ATGGGCGACTGGGGCTTCCTCGAAAAGCTGCTGGACCAGGTCCAGGAGCACTCCACTGTG
GTGGGCAAGATCTGGCTGTCGGTGCTCTTCATCTTCCGCATCCTCATCCTGGGCCTGGCC
GGTGAGTCAGTGTGGGGCGACGAGCAGTCGGATTTCCAGTGTAATACAGCCCAGCCGGGC
TGCACCAACGTCTGTTATGACAAGGCCTTCCCCATCTCCCACATCCGCTACTGGGTGCTG
CAGTTCCTCTTCGTCAGCACGCCCACCCTCATCTACCTGGGCCATGTCATTTACCTGTCT
CGGCGTGAGGAGCGGCTGCGGCAGAAGGAGGCCGAGCTGCGGTTACTGCTGGGCAAGGAC
CCAGGCGTGGAGCAGGCGCTGGCAACCGTGGAGCGTCAGATGGCCAAGATTTCAGTGGCA
GAAGATGGCCGCATGCGAATCCAAGGGTCGCTGATGGGCACCTACGTGATCAGCGTGATC
TTCAAGAGTGTGCTAGAGGCGGGCTTCCTGTATGGGCAGTGGCGTCTCTACGGCTGGACC
ATGAAGCCCGTGTTTGTGTGCCAGCGCCCGCCTTGCCCCCACCGTGTGGACTGCTTCGTC
TCTCGCCCCACCGAGAAAACTATCTTTATCATCTTCATGCAGGTGGTTGGATTCATCTCC
CTGTTCCTCAACCTGCTGGAGCTGGTGCACTTGCTGTGCCGCTACCTCATGCGGAAACTG
AGGGCCCGGCAGGGCCAGGCTGCCCCTCCAGCTCAGGACAGCCCCTCGAGGCCTCATGCT
GACCAGATCTTCTACCTCCCCATGGATCAGGAGCCCTCATCCGAGCCATGCCCCACCTAC
AGCGGGCCCCCATTCAGTGAGCAGAATTGGGCTAACCTGTCTATGGAGAGGCTGGCTTCG
TCCAGGCCTCCCCCCTTCGTGGACCCATACCCCCAGAGTAGCCAGAAATCCCCTAATAGC
AATGCTTCCAAGAAGCAGTATTTG
>PtVa
ATGGGCGACTGGGGCTTCCTTGAGAAGCTGCTAGACCAGGTCCAGGAGCACTCGACTGTG
GTGGGCAAGATCTGGCTGACAGTGCTCTTCATCTTCCGAATCCTCATCCTGGGCCTGGCC
GGTGAGTCGGTGTGGGGCGATGAGCAGTCGGACTTCCAGTGTAATACAGCCCAGCCAGGC
TGTACCAATGTCTGCTACGACCAGGCCTTCCCCATCTCCCACGTCCGCTACTGGGTGCTG
CAGTTCCTCTTCGTCAGCACTCCCACCCTGATCTACCTGGGCCACGTCATTTACCTGTCT
CGGCGTGAGGAGCGGCTGCGGCAGAAGGAGGGGGAGCTTCGGGCACTGCCGCACAAGGAC
CCACAAGTGGACCGGGCGTTGGCAGCCATAGAGCGTCAGATGGCCAAGATCTCAGTGGCA
GAAGATGGTCGCATGCGAATCCGTGGGGCACTGATGGGCACCTATGTGGCCAGCGTGATC
TGCAAGAGCATGCTAGAGGCAGGCTTCCTGTATGGCCAGTGGCGTCTCTATGGCTGGACC
ATGAAGCCTGTGTTTGTGTGCCATCGACTACCCTGCCCCCACCTCGTGGACTGCTACGTC
TCACGCCCCACGGAGAAGACTATCTTTATCATCTTCATGCAGGTGGTCGGACTCATTTCC
CTGCTCCTCAACCTGCTGGAGCTGGTGCACCTGCTGTCCCGCTACCTCATCCGGGGGCTA
AGAGCCCGGCAGGGCCAGGATGCGCCCCCAGCCCAGGACACCACCTCAGAACCCTACGCT
GACCAGGTCTTCTACCTCCCCATAGGCAAAGAGCCCTCCTCCGAGCCATGCCCCACCTAC
AGTGGGCTCTCATCCAGTGAGCAAAACTGGGCCAACCTCACTACGGAGAGGCTGGCTTCT
TCCAGGCCCCCCCTCTTCCCGGGCCTGTCCCCCCAGAGTAGCCGGAAGTCCCCCAGTAGC
TCTGCTCCCAAGAAGCAGTATTTG
>RhFe
ATGGGCGACTGGGGCTTCCTTGAGAAGCTGCTGGACCAGGTCCAGGAGCATTCGACTGTG
GTGGGCAAGGTCTGGCTGACGGTGCTCTTCATCTTCCGGATCCTCATCCTGGGCCTGGCC
GGTGAGTCTGTGTGGGGCGATGAGCAGTCGGATTTCCAGTGCAATACAGCCCAGCCGGGC
TGCACCAACGTCTGCTACGACCAGGCCTTCCCCATCTCCCACGTCCGCTACTGGGTGCTG
CAGTTCCTCTTTGTCAGCACCCCCACCCTGATCTACCTGGGCCATGTCATTTACCTGTCG
CGGCGGGAGGAGCGGCTGCGGCAGAAGGAGGGGGAGCTTCGGGCACTGCCACACAAGGAC
CCACAAGTGGAGCGGACGCTGGCAAAAATCGAGCACCAGATGGCCAAAATCTCAGTGGCA
GAAGATGGCCGCATGCGGATCCGCGGCGCGCTGATGGGCACCTATGTGGCCAGCGTGATC
TGCAAGAGCGTGCTGGAGGCAGGCTTCCTGTATGGCCAGTGGCACCTCTATGGCTGGACC
ATGGAGCCTGTGTTTGTGTGCCATCGACGACCCTGCCCTCACCTCGTGGACTGCTTCGTC
TCCCGCCCCACAGAAAAGACCATCTTCATCATCTTCATGCAGGTGGTTGGACTCATTTCC
CTGTTGCTCAACCTGCTGGAGCTGGTATACTTGCTGTGCCGCTACCTTATCCAGAGGATA
AGAGCCGGGCAGGGCCAGGATGCCTCCCCACCCCAGGGCACCACCTCAGAGCCTTACGCT
GACCACATCTTCTACCTCCCCATGGGAAAGGAGCCCTCATCCGAGCCATGCCCCACCTAC
AGTGGGCTGTCATCCACTGAACAGAACTGGGCCAACCTGACTACGGAGAGGCTGGCTTCT
TCCGGGCCCCCCCTCTTCCTGGGCCTGTCCCCCCAGAGTAACCGGAAATCCCCCAGTAAC
TCTGCTTCCAAGAAGCAGTATTTG
>RoAe
ATGGGTGACTGGGGCTTCCTTGAGAAGCTGCTAGACCAGGTCCAGGAGCACTCGACTGTG
GTGGGCAAGATCTGGCTGACAGTGCTCTTCATCTTCCGAATCCTCATCCTGGGCCTGGCC
GGTGAGTCGGTGTGGGGCGATGAGCAGTCGGACTTCCAGTGTAATACGGCCCAGCCAGGC
TGTACCAATGTCTGCTACGACCAGGCCTTCCCTATCTCCCACGTCCGCTACTGGGTGCTG
CAGTTCCTCTTCGTCAGCACTCCCACCCTGATCTACCTGGGCCACGTCATTTACCTGTCT
CGGCGTGAGGAGCGGCTGCGGCAGAAGGAGGGGGAGCTTCGGGCACTGCCACACAAGGAC
CCACAAGTGGACCGGGCGTTGGCAGCCATAGAGCGTCAGATGGCCAAGATCTCAGTGGCA
GAAGATGGTCGCATGCGAATCCGTGGGGCACTGATGGGCACCTATGTGGCCAGTGTGATC
TGCAAGAGTGTGCTAGAGGCAGGCTTCCTATATGGCCAGTGGCGTCTCTATGGCTGGACC
ATGAAGCCTGTGTTTGTGTGCCATCGACTACCCTGCCCCCACCTCGTGGACTGCTACGTC
TCACGCCCCACGGAGAAGACTATCTTTATCATCTTCATGCAGGTGGTCGGACTCGTCTCC
CTGCTGCTCAACCTGCTGGAGCTGGTGCACCTGCTGTCCCGCTACCTCATCCGGGGGCTA
AGAGCCCGGCAGGGCCAGGATGCCCCCCCAACCCAGGACACCACCTCAGAACCCTACGCT
GACCAGGTCTTCTACCTCCCCATGGGCAAAGAGCCCTCCTCCGAGCCATGCCCCACCTAC
AGTGGGCTCTCATCCAGTGAGCAAAACTGGGCCAACCTCACTACGGAGAGGCTGGCTTCT
TCCAGACCCCCCCTCTTCCCGGGCCTGCCCCCCCAGAGTAGCCGGAAGTCCCCCAGTAGC
TCTGCTCCCAAGAAGCAGTATTTG
