# Supplementary material for: Positively selected genes in the hoary bat (Lasiurus cinereus) lineage: prominence of thymus expression, immune and metabolic function, and regions of ancient synteny
Source: PeerJ. 2022 Mar 17;10:e13130. doi: 10.7717/peerj.13130 (PMC8934532; doi:10.7717/peerj.13130)
Supplement: Supplemental Information 3 — Initially tested orthogroups that have been edge-trimmed as described in the Methods. [file peerj-10-13130-s003.zip › original.trimmed/trimmed-OG0002275.fas]

>EpFu
GCCCCCAGCATGCTTGAGATGGCCATTCAGAGTGCTAAGGCTTACCTACTGAAGACCAGT
AGCAAGTCAGGCTTAAATCTATATGACCATCTTTCTAATATGCTGACCAGGATCTTAGAC
GAGCGTCCTGAAAATGCTGTGGACATCATTGAAAATATTAGCCAGGATGTAAAGATGGCA
CATTTTAGTAAAAAATTAGATACACTCCAAAACGAGAATGAGATGCTTCCCACATATGAA
ATAGCAGAGAAGCAAAAGGCTCTTTTTCTCCAGGGAAATTTGGAAGGAGCTGACCAAGAA
CTGGAAGACGAAATGGCAGAACCCTCTCTCCCAAATGTAATGGAGTCAGCATTTTATTTT
GAACAAGCTGGAGTTGGTTTGGGCACAGATGAGATTTATCGCATATTTCTTGCCCTCAAG
CAGCTTACGGACACCCACCCAATCCAAAGATGCCGTTTCTGGGGCAAGATCTTGGGTCGG
GAAATGAATTATATTGTAGCTGAAGTGGAATTTCATGAGGGAGAAGATGAAGAGGAGGTG
GAAGAGGAAGATGTAACTGATGAGAGGGACAATGGAGAGAGTGAAGGTGATGAGGATGAA
TTACCAAGGTCCATTTACAAGGCCCCACAGCCTGTACCGAAAGAAGAAAGCAGAACAGGT
GCCAACAGATATGTTTATTTTGTTTGCAATGAACCAGGAAGACCATGGGTGAAGTTACCA
TCAGTTACACCTGCACAAATTGTTATTGCAAGAAAAATCAAGAAATTTTTCACTGGGCGA
TTGGATTCTCCCATCATAAGCTACCCACCTTTCCCAGGAAATGAGAGTAATTACCTACGA
GCACAAATTGCCAGAATTTCAGCAGGGACCCATGTCAGCCCTTTAGGATTCTATCAGTTT
GGTGAAGAGGAAGGAGAGGAGGAGGAAGAAGTAGAAAGTGGGCGAGATAACTTTGAAGAA
AACCCTGATTTTGAAGGCATCCAAGTGATTGATCTAGTGGAATCCCTAGCCAATTGGGTT
CATCATGTACAACATATTCTCCCTCAGGGTCGCTGTAATTGGTTCAACCCTATACAAAAA
AGTGAAGAGGAAGAGGAAGAAGAAGAAAAAGAAGAAGAAAAACCTGACTACATGGAAGAA
GTGGGGCCTCCTCTCTTGACCCCAATCTCTGAAGATTTAGAGATCCAGAATACACCACCT
TGGACAACACGACTATCTTCAAACCTCATTCCTCAGTATGCTATTGCCGTTCTCAGATCC
AACCTTTGGCCTGGAGCCTATGCCTTTTGCAATGGCAAAAAGTTTGAAAATCTCTACATA
GGCTGGGGTCATAAATATAGTCCAGACAGCTATGCACCTCCAGTTCCACCATCAGCTAGT
CAAGAATACCCCAGTGGACCAGAAATTACAGAAGCGGATGACCCCAGTGTGGAAGAGGAG
CAG
>HiAr
GCCCCCAGTATGCTTGAGACGGCCATTCAGAACGCTAAGGCTTACCTACTGCAGACCAGT
AGCAAGTCGGGCTTAAATCTATATGATCATCTTTCTAATATGCTGACCAAGATATTAGAT
GAACGTCCTGAAAATGCTGTGGACATCATTGAGAATATTAGCCAAGATGTGAAGATCGCA
CATTTTAGTAAAAAATTAGATACACTCCAAAATGAGAATGAGATGCTTCCGACATATGAA
ATAGCTGAGATGCAAAAGGCTCTTTTTCTCCAGGGAAATTTGGAAGGAGCTGACCAAGAA
CTGGAAGATGAAATCGCAGAAAACTCTCTTCCAAATGTAATGGAGTCAGCTTTTTATTTT
GACCAATCTGGAGTTGGTTTGGGCACAGATGAGACTTATCGCATATTTCTTGCCCTTAAG
CAGCTTACTGACACCCACCCAATCCAAAGATGCCGTTTCTGGGGCAAGATCTTTGGTCTG
GAAATGAATTATATTGTAGCTGAAGTGGAATTTCGTGAGGGAGAAGATGAGGAGGAGGTA
GAAGAGGAAGACGTAACTGAAGAGAGGGACAATGGAGACAGTGAAGGTGACGAAGATGAA
TTACCAAGGCCCTCTTATAAGGCCCCACAGGCTATCCCAAAAGAAGAAAGTAGAGCAGGT
GCCAACAAGTATGTCTACTTTGTCTGCAACGAACCAGGAAGACCATGGGTGAAGTTACCA
CCTGTTACACCTGCACAAATTGTTATTGCAAGAAAAATCAAGAAATTTTTCACTGGGCAA
TTGGATAGCCCCATCGTAAGTTACCCACCTTTCCCAGGAAATGAGAGTAATTACTTACGA
GCACAAATTGCCAGAATTTCAGCAGGGACCCACGTCAGCCCCCTAGGATTCTATCAGTTT
GTTGAAGAGGAAGGAGAGGAGGAGGAAGAGGTAGAAGGCGGGCGAGATAACTTTGAAGAA
AACCCGGATTTTGAAGGCCTCCAAGTGATTGATTTAGTGGAATCCCTATCCAATTGGGTT
CATCATGTACAACATATTCTCCCTCAGGGTCGCTGTAATTGGTACAACCCCATACAAAAA
AGTGAGGAGGAAGAGGAAGAGGAGGAAGAAAAAGAAGAAAAACCTGACTACATAGAAGAA
GTGGGGCCTCCTCTCTTGACACCAATCTCTGAAGATTTAGAGATCCAGAATACGCCACCT
TGGACAACACGGCTGTCCTCAAATGTTGTTCCTCAATACGCAATCGCTGTTCTGAGGTCC
AACCTTTGGCCTGGAGCATATGCTTTTTGCAATGGCAAGAAGTTTGAAAATCTCTACATA
GGCTGGGGTCATAAATATAGCCCAGATAGCTATACACCCCCAGTTCCACCACCAGTTTGT
CAAGAATATCCCAGTGGACCAGAAATTACAGAAATGGATGACCCTACTGTGGAAGAGGAG
CAA
>LaCi
GCGCCCAGCACGCTTGAGGTTGCCATCCAGAGTGCTAAGGCCTACCTCCTGAGGGCCAGT
AGCAAGTCCGGCTTAAACCTATATGACCATCTTTCTACTCTGCTGACCAGGATATTGGAT
GAGCGTCCTGACAATGCTGTGGACATCATTGAAAATATTAGCCAGGATGTAAAGATGGCA
CATTTTAGTAAAAAACTAGATACACTCCAAAATGAGAATGAGATGCTTCCCACGTATGAA
ATAGCAGAGAAGCAAAAGGCTCTTTTTCTCCAGGGAAATCTGGAAGGAGCTGACCAAGAA
GTGGAAGACGAAATAGCAGAACCCTCCCTCCCAAACGTAATGGAGTCAGCATTTTATTTT
GAACAAGCTGGAGTTGGTTTGAGCACGGATGAGATTTATCGCATATTTCTTGCCCTCAAG
CAGCTTACGGACACCCACCCAATCCAACGATGCCGTTTCTGGGGCAAGATCTTGGGTCGG
GAGATGAATTATATTGTCGCTGAGGTGCAATTTCATGAGGGAGAAGATGAAGAGGAGGTG
GAAGAGGAAGATGGAAGTGAAGAGAGGGACAACGGAGAGAGTGAAAGTGAGGAGGATGAA
TTACCAAGGTCCCAGTACAGGGCCCCCCAGTCTCTACCAAAAGAAGAAAGCAGAACAGGT
GCCAACAGATATGTTTACTTTGTTTGCAATGAACCGGGAAGACCCTGGGCGAGGTTACCA
TCAGTTACACCTGCACAAATTGTGATTGCAAGAAAAATCAAGAAATTTTTCACTGGGCGA
TTGGATGCTCCCATCATAAGCTACCCACCTTTCCCAGGAAATGAGTGTAATTACCTCCGA
GCACAAATTGCCAGAATTTCCGCAGGGACCCACGTCAGCCCTTTAGGATTCTATCAGTTT
GGTNNNNNNNNNNNNNNNNNNNNNNNNNNNNNNNNNAGTGGGCGAGATAACATTGAAGAA
AATCCTGATTTTGAAGGCTTCCATGTGGTTGATCTAGTGGAATCCCTGTCCAATTGGGTT
CATCATGTACAACATATTCTCCCGCAGGGTCGCTGTAATTGGTTCAACCCCGAACAAAAA
AGTNNNNNNNNNNNNNNNNNNNNNNNNNNNNNNNNNNNNNNNCCTGACTACGTAGAAGAA
GTGGGGCCTCCCCTCTTGACACCAATCTCTGAGGATTTAGAGATCCAGAATACACCAGCT
TGGACAGCACGACTATCTTCAAATCTCATTCCTCAATATGCTATTGCTGTTCTCCGATCC
AACCTTTGGCCTGGAGCATATGCCTTTTGCAATGGCAAAAAGTTTGAAAATATCTACATA
GGCTGGGGTCATAAATATAGTCCAGACAACTATGAACCTCCAGCTCTACCACCAGTTCGT
CTAGAGTACCCCAGTGGACCAGAAATTACAGAATCGGATGACCCCACTGTGGAAGAGGAG
CAG
>MyLu
GCCCCCAGCATGCTTGAGATTGCCGTTCAGAGCGCTAAGGCTTACCTACTGAAGACCAGT
AGCAAGTCAGGCTTAAATCTATATGACCATCTTTCTAATATGCTGACCAGGATCTTAGAT
GAGCGTCCTGAAAATGCTGTGGACATCATTGAAAATATTAGCCAAGATGTAAAGATGGCA
CATTTTAGTAAAAAACTAGATACACTCCAAAATGAGAATGAGATGCTTCCAACGTATGAA
ATAGCAGAGAAGCAAAAGGCTCTTTTTCTCCAGGGAAATTTGGAAGGAGCTGACCAAGAA
CTGGAAGATGAAATGGCAGAATACTCTCTCCCCAATGTAATGGAGTCAGCATTTTATTTT
GAACAAGCTGGAGTTGGTTTGGGCACCGATGAGATTTATCGCATATGTCTTGCCCTCAAG
CAGCTCACTGACACCCACCCAATCCAAAGATGCCGTTTCTGGGGCAAGATCTTGGGTCTG
GAAATGAATTATATTGTAGCTGAAGTGGAATTTCATGAAGGAGAAGATGAAGAGGAGGTG
GAAGAGGAAGATGTAACTGAAGAGAGGGACAATGGAGAGAGTGAAGGTGATGAGGATGAA
TTACCAAGGTCCCTTTACAAGGCCCCACAGCCTATACCAAAAGAAGAAAGCAGAACAGGT
GCCAACAGATATGTTTATTTTGTTTGCAATGAACCAGGAAGACCATGGGTGAAGTTACCA
TCAGTCACACCTGCACAAATTGTTATTGCAAGAAAAATCAAGAAATTTTTCACAGGGCGA
TTGGATTCTCCCATCATCAGCTACCCACCTTTCCCAGGAAATGAGAGTAATTACCTACGA
GCACAAATTGCCAGAATTTCAGCAGGGACCCATGTCAGCCCTTTAGGATTCTATCAGTTT
GGTGAAGAGGAAGGAGAGGAGGAGGAAGAAGTAGAAAGTGGGCGAGATAACTTTGAAGAA
AACCCTGATTTTGAAGGCATCCAAGTGGTTGATCTAGTGGAATCCCTATCCAATTGGGTT
CACCATGTACAACATATACTCCCTCAGGGTCGCTGTAATTGGTTCAACCCCATACAAAAA
AGTGAAGAGGAAGAAGAAGAAGAAGAAAAAGAAGAAGAAGAACCTGACTACATAGAAGAA
GTGGGGCCTCCTCTCTTGACACCAATCTCTGAAGATTTAGAGATCCAGAATATACCACCT
TGGACAACACGACTATCTTCAAATCTCATTCCTCAATATGCTGTTGCTGTTCTCAGATCC
AACCTTTGGCCTGGAGCATATGCCTTTTGCAATGGCAAAAAGTTTGAAAATCTCTACATA
GGCTGGGGTCATAAATATAGTCCAGACAGCTATGCACCTCCAGTTCCACCACCAGCTTGT
CAAGAATACCCCAATGGACCAGAAATTACAGAAGCGGATGACCCCAGTGTGGAAGAGGAG
CAG
>PhDi
GCCCCCAGTGTGCTTGAGACTGCCATTCAGAATGCCAAGGCTTACCTCCTGAAGACCAGT
AGCCAGTCGGGCTTAAATCTATATGATCATCTTTCTAATATGCTGACCAAGATCTTAGAT
GAGCGACCTGAAAATGCTGTGGACATCATTGAAAATATTAGCCAGGATGTGAAGATGGCA
CATTTTAGTAAAAAGTTAGATACACTCCAAAATGAGAACGAGATGCTTCCAACATATGAA
ATAGCAGAGAAGCAAAAGGCTCTTTTTCTTCAGGGACATTTGGAAGGAGCTGACCAAGAA
CTGGAAGATGAAATAGCAGGAAACTCTCTTCCAAATGTAATGGAATCAGCGTTTTACTTT
GAACAAGCCGGAGTTGGTTTGGGCACAGATGAGACCTACCGAGTATTTCTTGCCCTCAAG
CAGCTTACTGACACTCACCCTATCCAAAGATGCCGTTTCTGGGGCAAGATCTTAGGCCTG
GAAATGAATTATATTGTAGCTGAAGCAGAACTTCGTGACGGAGAAGATGAAGAGGAGGCA
GAAGAGGAAGATGTAACTGAAGAGAGAGACAATGAAGACAGTGAAGGTGAAGATGATGAA
TTACCAAGGTCGTTCTACAAGGCCCCACAGGCTATACCAAAAGAAGAAAGCAGAACAGGT
GCCAACAAATATGTCTATTTTGTTTGCAATGAGCCAGGAAGACCATGGGTGAAGCTACCA
TCAGTTACACCCGCACAAATTGTTATTGCAAGACAAATCAAGAAGTTTTTCACTGGGCGA
TTGGGAACTCCCATCATAAGCTACCCACCTTTCCCAGGAGATGAGAGCAATTACTTACGA
GCACAAATTGCCAGAATTTCAGCAGGGACCCACGTCAGCCCTCTAGGTTTCTATCAGTTC
AGTGAAGAGGAAGGAGAGGAGGAAGAAGAAGTAGAAGGTGGGCGAGATAGTTTTGAAGAG
AACCCTGATTTTGAAGGCATCCAAGTGGTTGATCTGGTGGAATCCCTGTCCAACTGGGTT
CATCACGTACAACATATTCTCCCTCAGGGTCGCTGTAATTGGTTCAACCCCATACAAAAA
AGTGAAGAGGAGGAAGAAGATGAAGAAAAAGAAGAAAAAGAATTTGACTACATAGAAGAA
GTGGGGCCTCCTCTCTTGACACCAATCTCTGAAGATTTAGAGATCCAGAGTATACCACCT
TGGACAACACGACTGTGTTCAAACCTCATTCCTCAATATGCTATTGCTGTTCTCAGATCC
AACCTCTGGCCTGGAGCGTATGCCTTTTGCAATGGCAAGAAGTTTGAAAATCTCTACATA
GGCTGGGGTCATAAATACAGTCCAGAGAGCTACACACCCCCAGTTCCACCACCAGTTTGT
CAAGAATACCCCAGTGGACCAGAGCTTACAGAAATGGATGACCCCAGTGTGGAAGAGGAG
CAG
>PtVa
GCCCCCAGCATGCTTGAGATTGCCATTCGGAATGCTAAAGCTTACCTGCTGAAGACCAGT
GACAAGTCGGGCTTAAATCTATATGAGCATCTTTCTAATATGCTGACCAAGATCTTAGAT
GAGCGTCCTGAAAATGCTGTGGATATCATTGAAACTATTAGCCAAGATGTGAAGATGGCA
CATTTTAGTAAAAAATTAGATACACTCCAAAATGAGAATGAGATGCTTCCAACATATGAA
ATAGCAGAGAAGCAAAAGGCTCTTTTTCTCCATGGAAATTTAGAAGGAGCTGATCAAGAA
CTGGAAGATGAAATAGCAGAAAACTCTCTTCCAAATATAATGGAGTCAGCTTTTTATTTT
GAACAAGCTGGAGTTGGTTTGGGCACAGATGAGACTTATCGCATATTTCTTGCCCTCAAA
CAGCTTACTGACACCCACCCAATCCAAAGATGCCGTTTCTGGGGCAAGATCTTGGGTCTG
GAAATGAATTATATTGTAGCTGAAGTGGAATTTCGTGAAGGAGAAGATGAAGAAGAAGTA
GAAGAGGAAGATGTAACTGAAGAGAGGGACAATGAAGATAGTGAAGGTGATGAAGATGAA
TTACCAAGGTCCTTTTATAAGGCCCCACAGGCCATACCAAAAGAAGAAAGTAGAACAGGG
GCAAACAAATATGTCTATTTTGTTTGCAATGAACCAGGAAGACCGTGGGTGAAGTTGCCA
TCAGTTACACCTGCACAAATTGTTATTGCAAGAAAGATCAAGAAATTTTTCACTGGGCGA
TTGGATACCCCGATCATAAGCTACCCACCTTTCCCAGGAAGTGAGAGTAATTACTTACGA
GCACAAATTGCCAGAATTTCAGCAGGGACCCATGTCAGCCCTCTAGGATTCTATCAGTTT
GGTGAAGAGGAAGGAGAGGAGGAGGAAGAGGTGGAAGGTGGGCGAGATACCTTTGAAGAA
AACTCTGATTTTGAAGGCATTCAAGTGACTGATCTAGTGGAATCTCTGTCCAATTGGGTT
CATCATGTGCAACATATTCTCCCTCAGGGTCGCTGTAATTGGTTCAACCCCAAACAAAAA
AGTGAGGAGGAAGAGGAAGAAGATGAAGAAAAAGAAGAAAAACCTGACTACATAGAAGAA
GTAGGACCTCCTCTCTTGACACCAATCTCTGAAGATTTAGAGATCCAGAATATACCACCT
TGGGCAACACGGCTGTCCTCAAATATCATTCCTCAATATGCTATTGCTGTTTTGAGGTCC
AACCTTTGGCCTGGAGCATATGCTTTTTGCAATGGCAAGAAGTTTGAAAATCTCTACATA
GGCTGGGGTCATAAATATAGTCCAGACAGCTATACACCCCCAGTTCCACCATCAGTTTGT
CAAGAATATCCCAGTGGACCAGAAATTACAGAAATGGATGACCCTACTGTGGAAGAGGAG
CAG
>RhFe
GCCCCCAGCCTGACTGAGACTGCCATTCAGAGTGCTAAGGCTTACCTACTGCAGAGCAGC
AGCAAGTCGGGCTTAAATCTGTATGATCATCTTTCTAATATGCTGAGCAAGATCTTAGAT
GAGCGTCCCAAAAATGCTGTGGACATCATTGAGAATATTAGCCAAGATGTGAAGATGGCA
CATTTTAGTAAAAAATTAGATACACTCCAAAATGAGAATGAGATGCTTCCAACATATGAT
ATAGCTGAGAAGCAAAAGGCTCTTTTTCTCCAGGGAAATTTGGAAAGAGCTGACCAAGAA
CTGGAAGATGAAATAGCAGAAAACTCTCTTCCAAATGTAATGGAGTCAGCTTTTTATTTT
GACCAAGCTGGTGTTGGTTTGGGCACAGATGAGACTTATCGCATATGTCTTGCCCTCAAG
CAGCTTACTGACACCCACCCAATCCAAAGATGCCGTTTCTGGGGCAAGATATTTGGCCTG
GAAATGAATTATATTGTAGCTGAAGTGGAATTTCGTGAGGGAGAAGATGAAGAGGAGATG
GAAGAGGAAGATGTAATTGAACAGAGGGACAATGGAGACAGTGAAGGTGATGAAGATGAA
TTACCAAGGTCCTCTTACAAGGCCCCACAGGCTATACCAAAAGAAGAATGTAGAACAGGT
GCCAACAAATATGTCTACTTTGTCTGCAACGAACCAGGAAGACCATGGGTGAAGTTACCA
CCAGTTACACCTGCACAAATTGTTATTGCAAGAAAAATCAAGAAATTTTTCACTGGGCAT
TTGGATCACCCCATTGTAAGCTATCCACTTTTCCCAGGAAATGAGAGTAATTACTTACGA
GCACAAATTGCCAGAATTTCAGCAGGGACCCACGTCAGCCCTCTAGGATTCTATCAGTTT
GGAGAAGAGGAAGGAAAGGAGGAGGAAGAGGTAGAAGGCAGGAGAGAATACTTTGAAGAA
AACCCAGATTTTGAAGGCATCCAAGTGATTGATATGGTGGAATCCCTATCCAATTGGGTT
CATCATGTTCAACGTATTCTCCCTCAGGGTCGCTGTAATTGGTTCAACCCCGTACAAAAA
ATTGAGGAGGAGGAAGAAGAGGAAGAAAAAGAAGAAGAAAACCCTGACTACATAGAAGAA
GTGGGGCCTCCTCTCTTGACACCAATCTCTGAAGACTTAGACATCCAGAATATACCACCT
TGGACAACACGACTATCCTCAAATGTCATTCCTCAATATGCTATTGCTGTTCTTAGATCC
AACCTTTGGCCTGGAGCATATGCCTTTTGCAATGGCAAAAAGTTTGAAAATCTCTACATA
GGCTGGGGTCATAAATATAGCCCAGACAGCTATACACCCCCAGTTCCACCACCAGTTTGT
CAAGAATATCCCAGTGGACCAGAAATTACAGAAATGGATGACCCTAGTGTGGAAGAGGAG
CAA
>RoAe
GCCCCCAGCATGCTTGAGATTGCCATTCGGAATGCTAAAGCTTATCTACTGAAGACCAGT
GGCAAGTCGGGTTTAAATCTATACGAGCATCTTTCTAATATGCTGACCAAGGTCTTAGAT
GAGCGTCCTGAAAATGCTGTGGATATCATTGAAAATATTAGCCAAGATGTGAAGATGGCA
CATTTTAGTAAAAAATTAGATACACTCCAAAATGAGAATGAGATGCTTCCAACATATGAA
ATAGCAGAGAAGCAAAAGGCTCTTTTTCTCCAGGGAAATTTAGAAGGAGCCGATCAAGAA
CTGGAAGATGAAATAGCAGAAAACTCTCTTCCAAATGTAATGGAGTCAGCTTTTTATTTC
GAACAAGCTGGAGTTGGTTTGGGCACAGATGAGACTTATCGTATATTTCTTGCTCTCAAG
CAGCTTACTGACACCCACCCAATCCAAAGATGCCGTTTCTGGGGCAAGATCTTGGGTCTG
GAAATGAATTATATTGTAGCTGAAGTGGAATTTCGTGAGGGAGAAGATGAAGAAGAAGTG
GAAGAGGAAGATGTAACTGAAGAGAGGGACAATGGAGATAGTGAAGGTGATGAAGATGAA
TTACCAAGGTCCTTTTATAAGGCCCCACAGGCCATACCAAAAGAAGAAAGTAGAACAGGT
GCAAACAAATATGTCTATTTTGTTTGCAATGAACCAGGAAGACCATGGGTGAAGTTGCCA
TCAGTTACACCTGCACAAATTGTTATTGCAAGAAAAATCAAGAAATTTTTCACTGGGCGA
TTGGATACCCCGATCATAAGCTACCCACCTTTCCCAGGAAATGAGAATAATTACTTACGA
GCACAAATTGCCAGAATTTCAGCAGGAACCCATGTCAGTCCGCTAGGATTCTATCAGTTT
GGTGAAGAGGAAGGAGAGGAGGAGGAAGAGGTAGAAGGTGGGCGAGATACCTTTGAAGAA
AACCCTGATTTTGAAGGCATTCAAGTGACTGATTTAGTGGAATCTCTGTCCAATTGGGTT
CATCATGTGCAACATATTCTCCCTCAGGGTCGCTGTAATTGGTTCAACCCCAAACAAAAA
AGTGAGGAGGAAGAGGAAGAAGATGAAGAAAAAGAAGAAAAACCTGACTACATAGAAGAA
GTAGGGCCTCCTCTCTTGACACCAATCTCTGAAGATTTAGAGATCCAGAATACACCACCT
TGGACAACACGGCTATCCTCAAATATCATTCCTCAATATGCTATCGCTGTTTTGAGGTCC
AACCTTTGGCCTGGGGCATATGCCTTTTGCAATGGCAAGAAGTTTGAAAATCTCTATATA
GGCTGGGGTCATAAATATAGTCCAGACAGCTATACACCCCCAGTTCCACCTTCAGTTTGT
CAAGAATACCCCAGTGGACCAGAAATTACAGAAATAGATGACCCTACTGTGGAAGAGGAG
CAG
