# Supplementary material for: Positively selected genes in the hoary bat (Lasiurus cinereus) lineage: prominence of thymus expression, immune and metabolic function, and regions of ancient synteny
Source: PeerJ. 2022 Mar 17;10:e13130. doi: 10.7717/peerj.13130 (PMC8934532; doi:10.7717/peerj.13130)
Supplement: Supplemental Information 3 — Initially tested orthogroups that have been edge-trimmed as described in the Methods. [file peerj-10-13130-s003.zip › original.trimmed/trimmed-OG0002277.fas]

>EpFu
TTGGTAGAAAAAGACTTGGTTCATACAACAGAAAGTCTTAGGTTTTTAAATCATAAACTC
AAACTTTTGGAGAAAAGAATTCAAGAACTTCAACAGGAAGTCCATCAGTTACAAGAAAAA
TTAGCCATGATGGAAAGTGGTCTGAGAGATTACAACAAGCAGATTGAATTAAGAGAACGA
GAGATAGAACGACTGTCCATTGCATTGGACGGTGGCCGCTCCTCTGATATCCTCTCTCTG
GAGTCTAAAAATAAAACCAATGAAAAGATTATTGCTCATTTAAATATTCAGGTTGACTTT
CTTCAGCAAGCTAATAAAGACCTGGAGAAGCATATACAAGACCTTATGGAAACCAAGGAA
ACAGTGACTACTGAAGTTGTTAATTTAAGTAACAAAAATGAAAAACTTTGCCAAGAATTA
ACTGAAATAGACCATTTAGCACAGCAGTTGGAAAGACATAAAGAAGAAGTGCTTGAGACT
GCGGATAAAGAACTTGGGGAAGCAAAGAAAGAGATTAAAAGAAATATTTCTGAAATGAGG
AATCTTGAAGAAACAATGGCAAAACTTCAGCTGGAATTAAACTTATGCCATAAAGAAAAA
GAGAGACTGAGTGATGAGCTCCTTATAAGATCAGACTTGGAAACTGTTGTTCATCAGCTT
GAACAAGAAAAGCAAAGGCTTAGCAAAAAAATTGAAAGTTTTGGAGTTACAGAAAGAGAA
CTCACTTTGGAAGTTGAGAGGATGAGGCTAGAGCATGGAATAAAACGTCGAGACAAGTCA
CCTTCTCGTTTAGATACATTTCTGAAAGGTATAGAAGAAGAACGAGATTTTTATAAGAAA
GAGCTAGAAAGACTCCAGCATATAATACAGAGAAGATCTTGCTCTACAAATTCTGCACAT
GAAAAACCTTCAACATTTAAAATGCTAGAAAAGGGTGATTACAATTCTGAAATTCATCTG
ATCACAAGAGAAAGAGATGAACTTCAACATATGCTGGAAAGATTTGAGAAACATATGGAG
GATATACAGGCCAATGTTAAATTATTGACAGCAGAAAGAGATAAACTAAGTGTTTTATAT
CATGAAGCTCAGGAAGAATTATCTTCACTAAGACAAGAATCCACCCAAAGCACAGTCTCC
CATAATGTTGTTAGTCTGATGGAAAAGGAAAAAGAAGTTGCAATATCTGATTTAAGAAGG
CTTATAGCAGAAAAGGAAGCTTTAAAGGATAAGTTAAAAAGTTTCCAGGAAATGAGTCTT
TTCGGAAAATCAGAATTAGAGAAAACTATTGAACATTTAACATATGTTAATCACCAGCTT
GAAAATGAAAACTGTGAATTAAAGTCTAAAATGTTAATAATGAAAGAATCAATGGAATCA
CTAGAGAACAAGGCAAAATTCCAAGCTCAGAAACTTAGCCATGTGGCTGGTGACTCATCT
CTTCATAAAACAGAGATGAAT
>HiAr
TTGGTGGAAGAAGGTCTGGTGCTAGTGACAATATCATTGAGATGTCTGAACCATGGGCTC
AAGGTTATAGAAGTAAGAATTCAAGAACTTCAACAGGAAGTCCACCAGTTACAAGAAAAA
TTAGCAATGATGGAAAGTGGACTGAAAGATTATAACAAGCAGATTGAACTAAGAGAACGA
GAGATAGAGCGACTGTCCATTGCATTGGATGGTGGCCGCTCCCCTGATATCCTCTCTCTG
GAGACCAAAAATAAAACCAATGAAAAGCTTATTGCTCACTTAAATATTCAGGTTGACTTT
CTTCAGCAAGCTAATAAAGAACTGGAAAAGCATATACAAGAGCTTATGGAAACCAAGGAA
ACAGTAACTACTGAAGTTGTTAACTTAAGTAACAAAAATGAAAAACTCTGCCAAGAGTTA
ACTGAAATAGACCAATTAGCACAGCAGCTGGAAAGACATAAAGAAGAAGTGCTGGAGACT
GCTGATAAAGAACTTGGGGAAGCAAAGAAAGAGATTAAAAGAAATCTCTCTGAAATGCGG
GATCTTGAAGAAACAATGGCAAAACTTCAACTGGAATTAAACTTGTGCCATAAAGAAAAA
GAGAGACTGAGTGATGAACTCCTTATGAAATCAGACCTGGAAACTGTTGTTCATCAGCTT
GAACAAGAAAAGCAAAGACTTACCAAAAAAATTGAAAGTTTTGCAATTACAGAAAGAGAA
CTTACTTTGGAAGTTGAGAGGATGAGGCTAGAACATGGAATAAAACGTCGAGACAGGTCA
CCTTCTCGTTTAGATACATTCCTGAAAGGTATAGAAGAAGAACGAGATTTTTATAAGAAA
GAGCTAGAAAGACTCCAACATATAATACAGCGAAGATTTTACTCTACAAATGCTGCACGT
GAGAAAATTCCAACATTTAAAGCTCTAGAAAAGGGTGATTACAATTCAGACATTCATCTG
ATCACAAGAGAAAGAGATGAACTTCAGCATATGCTTGAAAGATTTGAAAAACATATGGAA
GATATTCAGTCCAATGTTAAATTATTGACAGCAGAAAGAGATAAACTAAGTGTCTTATAT
AATGAAGCTCAGGAAGAATTATCTTCATTAAGACAAGAATCCACCCAAAGCACAGCTTCC
CAAAATATTGCTAGTCTTATGGAAAAGGAAAAAGAAGTTGCATTATCTGAGTTAAGGAGG
ATTATGGCAGAAAAGGAAGCTTTAAAAGACAAGTTAAAACATCTCCAGGAAATGAGTCTA
TTTGGAAAATCAGAATTAGAGAAAACTATCGAACATCTGACATGTGTTAATCACCAGTTT
GAAAATGAAAACTGTGAATTAAAGTCTAAAATATTAATAATGAAAGAAACAATGGAGTCA
TTAGAGAACAAAGCAAAACTTCAAGCTCAAAAACTTAACCACGTGGCTGGCGATTCATCT
CTTCAGAAAACAGAAATGAAC
>LaCi
TTGGTAGAAAAAGACCTGGTTCATACAACAGAAAGTCTTAGGTTTCTAAATCATAAACTC
AAACTTTTGGAGAAAAGAATTCAAGAACTTCAACAGGAAGTCCATCAGTTACAAGAAAAA
TTAGCCATGATGGAAAGTGGACTGAGAGATTACAACAAGCAGATTGAATTAAGAGAAAGA
GAGATAGAACGACTGTCCATTGCATTGGACGGTGGCCGCTCCTCTGATATCCTTTCTCTG
GAGACTAAAAATAAAACCAACGAAAAGATTATTGCTCATTTAACTATTCAGGTTGACTTT
CTTCAGCAAGCTAATAAAGACCTGGAGAAGCATATACAAGACCTTATGGAAACCAAGGAA
ACAGTGACTACTGAAGTTGTTAATTTAAGTAACAAAAATGAAAAACTTTGCCAAGAATTA
ACTGAAATAGATCAGTTAGCACAGCAGTTGGAAAGACATAAAGAAGAAGTGCTTGAGACT
GCAGATAAAGAACTTGGGGAAGCAAAGAAAGAGATTAAAAGAAATATTTCTGAAATGCGG
AATCTTGAAGAAACAATGGCAAAACTTCAGCTGGAATTAAACTTATGCCATAAAGAAAAA
GAGAGACTGAGTGATGAGCTCCTTATAAGATCAGACTTGGAAACTGTTGTTCATCAGCTT
GAACAAGAAAAGCAAAGACTTAGCAAAAAAATTGAAAGTTTTGGAGTTACAGAAAGAGAA
CTTACTTTGGAAGTTGAGAGGATGAGACTAGAGCATGGAATAAAACGTCGAGACAAGTCA
CCTTCTCGTTTAGATACATTTCTCAAAGGTATAGAAGAAGAACGAGATTTTTATAAGAAA
GAGCTAGAAAGACTCCAGCATATAATACAGAGAAGATCTTGCTCTACAAATTCTGTACAT
GAAAAACCTTCAACATTTAAAATGCTAGAAAAGGGTGATTACAATTCTGAAATTCATCTG
ATCACAAGAGAAAGAGATGAACTTCAACATATGCTGGAAAGATTTGAGAAACATATGGAG
GATATACAGGCCAATGTTAAATTATTGACAGCAGAAAGAGATAAACTAAGTGTTTTATAT
CATGAAGCTCAGGAAGAATTATCTTCACTAAGACAAGAATCCACCCAAAGCACACTCTCC
CATAATGTTGTTAGTCTGATGGAAAAGGAAAAAGAAGTTGCAATTTCTGATTTAAGAAGG
GTTATAGCAGAAAAGGAAGCTTTAAAAGACAAGTTAAAAAGTTTCCAGGAAATGAGTCTT
TTTGGAAAATCAGAATTAGAGAAAACTATTGAACATTTAACATATGTTAATCACCAGCTT
GAAAATGAAAACTGTGAATTAAAGTCTAAAATGTTAATAATGAAAGAATCAATGGAATCA
CTAGAGAACAAGGCAAAATTCCAAGCTCAAAAACTTAGCCATGTGGCTGGTGACTCATCT
TTTCATAAAACAGAGATGAAC
>MyLu
TTGGTAGAAAAAGACCTGGTTCATACAACAGAAAGTCTTAGGTTTCTAAATCATAAACTC
AAACTTTTGGAGAAAAGAATTCAAGAACTTCAACAGGAAGTCCATCAGTTACAAGAAAAA
TTAGCAATGATGGAAAGTGGACTGAGAGATTACAGCAAGCAGATTGAATTAAGAGAAAGA
GAGATAGAACGACTGTCCAATGCATTGGACGGTGGCTGCTCCTCTGATATCCTCTCTCTG
GAGACTAAAAATAAAACCAACGAAAAGATTATTGCTCATTTAAATATTCAGGTTGACTTT
CTTCAGCAAGCTAATAAAGACCTGGAGAAGCATATACAAGACCTTATGGAAACCAAGGAA
ACAGTGACTACTGAAGTTGTTAATTTAAGTAACAAAAATGAAAAACTTTGCCAAGAATTA
ACTGAAATAGACCAGTTAGCACAGCAGTTGGAAAGACATAAAGAAGAAGTGCTTGAGACT
GCAGATAAAGAACTTGGGGAAGCAAAGAAAGAGATTAAAAGAAATATTTCTGAAATGCGG
AATCTTGAAGAAACAATGGCAAAACTTCAACTGGAATTAAACTTATGCCATAAAGAAAAA
GAGAGACTGAGTGATGAGCTTCTTATAAGATCAGACTTGGAAACTGTTGTTCATCAGCTT
GAACAAGAAAAGCAAAGGCTTAGCAAAAAAATTGAAAGTTTTGGAGATACAGAAAGAGAA
CTTACTTTGGAAGTTGAGAGGATGAGGCTAGAGCATGGAATAAAACGTCGAGACAAGTCA
CCTTCTCGTTTAGATACATTTCTGAAAGGTATAGAAGAAGAACGAGATTTTTATAAGAAA
GAGCTAGAAAGACTCCAGCATATAATACAGAGAAGATCTTGCTCTATAAATTCTGCACAT
GAAAAAGCTTCAACATTTAAAATGCTAGAAAAGGGTGATTACAATTCTGAAATTCATCTG
ATCACAAGAGAAAGAGATGAGCTTCAACATATGCTGGAAAGATTTGAGAAACATATGGAG
GATATACAGGCCAATGTTAAATTATTGACAGCAGAAAGAGATAAACTAAGTGTTTTATAT
CATGAAGCTCAGGAAGAATTATCTTCACTAAGACAAGAATCCACCCAAAGCACAGTCTCC
CATAATGTTGTTAGTCTGATGGAAAAGGAAAAAGAAGTTGCAATATCTGATTTAAGAAGG
GTTATAGCAGAAAAGGAAGCTTTAAAAGACAAGTTAAAAAGTTTCCAGGAAATGAGTCTT
TTTGGAAAATCAGAATTAGAGAAAACTATTGAACATTTAACATATGTTAATCACCAGCTT
GAAAATGAAAACTGTGAATTAAAGTCTAAAATGTTAATAATGAAAGAATCAATGGAATCA
TTAGAGAACAAAGCAAAATTCCAAGCTCAAAAACTTAGCCATGTGGCTGGTGACTCATCT
CTTCATAAAACAGAGATGAAC
>PhDi
TTGGTAGAAAAAGACCTAGTTCATACAACAGAAAGTCTTCGGTTTCTAAATCACAAACTC
AAGCTTGTGGAGAAAAGAATTCAAGAGCTTCAACAGGAAGTCCATCAGTTACAAGAAAAA
CTAGCAGTGATGGAAAGTGGACTGAGAGATTACAACAAGCAGATTGAGCTGAGAGAAAGG
GAGATAGAACGGCTGTCCATCGCACTGGACGGCGGCCGCTCCTCCGACATCCTCTCTCTG
GAGAGCAGAAACAAATCCAACGAAAAGCTCATCGCGCATTTAAATATTCAGGTTGACTTT
CTTCAGCAAGCTAATAAAGACCTGGAGAAGCATATACAAGAGCTTATGGAAACCAAGGAA
ACAGTGACCACTGAAGTAGTTAATTTAAGTAACAAAAATGAAAAACTCTGCCAAGAACTA
ACTGAAATAGACCATTTAGCACAGCAGTTGGAAAGACATAAAGAAGAAGTGCTTGAGACT
GCCGATAAAGAACTTGGGGAAGCAAAGAAAGAGATTAAAAGAAATCTTTCTGAGATGCGG
AATCTTGAAGAAACAATGGCTAAACTTCAACTGGAATTAAGCTTATGCCGTAAAGAGAAA
GAGAGACTGAGTGATGAACTCCTTATAAAATCAGACCTGGAAACTGTTATTCATCAGCTT
GAACAAGAAAAGCAAAGACTTAGCAAAAAAATTGAAAGTTTTGGAGTTACAGAAAGAGAA
CTTACTTTGGAAGTTGAGAGGATGAGGCTGGAGCATGGGATAAAACGTCGAGACAAGTCA
CCTTCTCGCTTAGATGCATTTCTGAAAAGTATAGAAGAAGAACGAGATTTTTATAAAAAA
GAGCTCGAAAGACTCCAGCATATAATACAGCGAAGATCTTGCTCTACAAATTCTGTACGT
GAAAAAATTCCAACATCTAAAATGCTAGAAAAGGGTGATTACAATTGCGAAATTCATCTG
ATTGCAAGAGAAAGAGATGAACTTCAGCATATGCTGGAAAGATTTGAAAAACATATGGAG
GATATACAATCCAATGTTAAATTATTGACAGCAGAAAGAGATAAACTGAGTGTTTTATAT
AATGAAGCTCGGGAAGAATTATCTTTACTACGACAAGAATCCTCCCAAAGCACAGTCTCC
CATAATATTGTTAGTCTTATGGAAAAGGAAAAAGAAGTTGCAATATCTGACTTAAGAAGG
ATTTTGGCAGAAAATGAAGCTTTAAAAGACAAGCTAAAAGCTCTTCAGGAAATGAATCTT
TTTGGAAAATCAGAATTCGAGAAAACCATTGAACATTTAACATATGTTAATCACCAGCTT
GAAAACGAGAACTGTGAATTAAAGTCTAAAATGTTAGTAATGAAAGAATCGATGGAGTCA
TTAGAGAACAAAGCAAAACTCCAGGCTCAGAAACTCAGCCATGTGGCCGGTGACTCATCT
CTTCAGAAGACAGAGATGAAC
>PtVa
TTGGTAGAAAAAGACCTAGTTCATACAACAGAAAGTCTTCGGTTTTTGAATCATAAACTC
AAACTTTTGGAGAAAAGAATTCAAGAACTTCAACAGGAAGTCCACCAGTTACAAGAAAAA
TTATCAGTGATGGAAAGTGGACTGAGAGATTATAACAAGCAGATTGAACTAAGAGAACGA
GAAATAGAACGACTTTCCATCGCATTGGATGGTGGCCGCTCCTCTGATATCCTCTCTCTG
GAGACTAAAAATAAAACCAATGAAAAGCTTATCGCTCATTTAAATATTCAGGTTGACTTT
CTTCAGCAAGCTAATAAAGACCTGGAGAAGCATATACAAGAGCTTATGGAAACCAAGGAT
ACAGTGACTACTGAAGTTGTTAACTTAAGTAACAAAAATGAAAAACTCTGCCAAGAATTA
ACTGAAATAGACCAGTTAGCACAGCAGTTGGAAAGACATAAAGAAGAAGTGCTTGAGACT
GCTGATAAAGAACTTGGGGAAGCAAAGAAAGAGATTAAAAGAAATCTCTCTGAAATGCGG
AATCTTGAAGAAACAATGGCAAAACTTCAACTGGAATTAAACTTATGCCATAAAGAAAAA
GAGAGACTAAATGATGAACTCCTTATAAAATCAGACTTGGAAACTGTCGTTCATCAGCTT
GAACAAGAAAAGCAAAGACTTGCCAAAAAACTGGAAAGTTTTGCAGTTACAGAAAGAGAA
CTTACTTTGGAAGTTGAGAGGATGAGGCTAGAACATGGAATAAAACGTCGAGACAAGTCA
CCTTCTCGTTTAGATACATTTCTGAAAGGTATAGAAGAAGAACGAGATTTTTATAAGAAA
GAGCTAGAAAGACTTCAACATATAATACAGCGAAGATCTTGCTCTACAAATTCTGCACGT
GAAAAAATTCCAATATTTAAAACACTAGAAAAGGGTGATTACAATTCAGAAATTCATCTG
ATCACAAGAGAAAGAGATGAACTTCAGCATATGCTGGAAAAGTTTGAAAAATATATGGAG
GATATACAGTCCAATGTTAAATTATTGACAGCAGAAAGAGATAAACTAAGTGTCTTATAT
AATGAAGCTCTGGTAGAATTATCTTCACTAAGACAAGAATCCACCCAAAGCACAGTCTCC
CATAATATTGTTAGTCTTATGGAAAAAGAAAAGGAACTTGTATTATCTGACTTAAGAAGG
ATTATGGCAGAAAAGGAAGCTTTAAAAGACAAGTTAAAAAATCTCCAGGAAATGAGTCTT
CTTGGAAAATCGGAATTAGAGAAAACTATTGAACATTTGACATGTATTAATCACCAGCTT
GAAGACGAAAACTGTGAATTAAAGTCTAAAATTTTAATAATGAAAGAAGCAATAGATTCA
CTAGAGAGCAAAGCAAAACTTCAAGCCCATAAACTTAACCATGTGGCTGGTGACTCCTCT
CTTCAGAAAACAGAGATGAAT
>RhFe
TTGGTAGAAAAAGACCTAGTTCATACGACAGAAAGTCTTCGGTTTCTAAATCATAAACTC
AAACTTTTGGAGAAAAGAATTCAAGAACTTCAACAGGAAGTCCACCAGTTACAAGAAAAA
TTAGCAATGATGGAAAGTGGACTGAGAGATTATAACAAGCAGATTGAGCTAAGAGAACGA
GAGATAGAACGACTGTCCATTGCATTGGACGGTGGCCGCTCTCCTGATGTCCTTTCTCTG
GAGACTAAAAACAAAACCAATGAAAAGCTTATTGCTCATTTAAATATTCAGGTTGACTTT
CTTCAGCAAGCTAATAAAGAACTGGAAAAGCATATCCAAGAGCTTATGAAAACTAAGGAA
ACGGTGACAACTGAAGTTGTTAATTTAAGTAACAAAAATGAAAAACTCTGCCAAGAGTTA
ACTGAAATAGACCAGTTAGCACAGCAGTTGGAAAGACATAAAGAAGAAGTGCTGGAGACT
GCTGATAAAGAACTTGGGGAAGCAAAGAAAGAGATTAAAAGAAATCTCTCTGAAATGCGG
GATCTTGAAGAAACAATGGCAAAACTTCAGCTGGAATTAAACTTATGCCATAAAGAAAAA
GAGAGACTGAATGATGAACTCCTTATGAAATCAGACCTGGAAACTGTTGTTCATCAGCTT
GAACAAGAAAAGCAAAGACTTACCAAAAAAATTGAAAGTTTTGCAAATACAGAAAGAGAA
CTTACTTTGGAAGTTGAGAGGATGAGGCTAGAACATGGAATAAAACGTCGAGACAAGTCA
CCTTCTCGTTTAGATACATTCCTGAAAGGTATAGAAGAAGAACGAGATTTTTATAAGAAA
GAGCTAGAAAGACTCCAACACATAATACAACGAAGATATTGCTGTACAAATTCTTCACGT
GAAAAAATTCCAATATTTAAAACTCTAGAAAAGGGTGATTACAATTCAGAAATTCATCTG
ATCACAAGAGAAAGAGATGAACTTCAGCATATGCTTGAAAGATTTGAGAATCATATGGAG
GATATTCAGTCCAATGTTAAATTATTGACAGCAGAAAGAGATAAACTAAGTGTCTTATAT
AATGAGGCTCAGGAAGAATTATCTTCATTAAGACAAGAATCCACCCAAAGCACAGCCTCC
CATAATATTGTTAGTCTTATGGAAAAGGAAAAAGAACTGGCATTATCTGAATTAAGGAAA
ATTATGGCAGAAAAGGAAGCTTTAAAAGACAAGTTAAAACATCTCCAGGAAATGAGTCTA
TTTGGAAAATCAGAATTAGAGAAAACTATTGAACAGCTGACATGTGTTAATCATAAGTTT
GAAAATGAAAACTGTGAATTAAAGTCTAAAATATTAATAATGAAAGAAACCATGGAGTCA
TTAGAGAACAAAGCAAAACTCCAAGCTCAAAAACTTAACCATGTGGCTGGTGACTCATCT
CTTCAGAAAACAGAGATGAAC
>RoAe
TTGGTAGAAAAAGACCTAGTTCATACAACAGAAAGTCTTCGGTTTTTGAATCATAAACTC
AAACTTTTGGAGAAAAGAATTCAAGAACTTCAACAGGAGGTCCACCAGTTACAAGAAAAA
TTATCAGTGATGGAAAGTGAACTGAGAGATTATAACAAGCAGATTGAATTAAGAGAACGA
GAAATAGAACGACTATCCATTGCATTGGATGGTGGCCGCTCCTCTGATATCCTCTCTCTG
GAGACTAAAAATAAAACCAACGAAAAGCTTATTGCTCATTTAAATATTCAGGTTGACTTT
CTTCAGCAAGCTAATAAAGACCTGGAGAAGCATATACAAGAGCTTATGGAAACCAAAGAT
ACAGTGACTACTGAAGTTGTTAACTTAAGTAACAAAAATGAAAAACTCTGCCAAGAATTA
ACTGAAATAGACCAATTAGCACAGCAATTGGAAAGACATAAAGAAGAAGTGCTTGAGACT
GCTGATAAAGAACTTGGGGAAGCAAAGGAAGAGATTAAAAGAAATCTCTCTGAAATGCGA
AATCTTGAAGAAACAATGGCAAAACTTCAACTGGAATTAAACTTATGCCATAAAGAAAAA
GAGAGACTAAATGATGAACTCCTTATAAAATCAGACCTTGAAACTGTTGTTTATCAGCTT
GAACAAGAAAAGCAAAGACTTGCCAAAAAACTGGAAAGTTTTGCAGTTACAGAAAGAGAA
CTTACTTTGGAGGTTGAGAGGATGAGGCTAGAACATGGAATAAAACGTCGAGACAAGTCA
CCTTCTCGTTTAGATACATTTCTGAAAGGTATAGAAGAAGAACGAGATTTTTATAAGAAA
GAGCTAGAAAGACTTCAACATATAGTACAGCGAAGATCTTGCTCTACAAATTCTGCACGT
GAAAAAATTCCAATATTTAAAACACTAGAAAAGGGTGATTACAATTCAGAAATTCATCTG
ATCACAAGAGAAAGAGATGAACTTCGGCATATGCTGGAAAGGTTTGAAAAATATATGGAG
GATATACAGTCCAACGTTAAATTACTGACAGCAGAAAGAGATAAACTAAGTGTCTTATAT
AATGAAGCTCTGGTAGAATTATCTTCATTAAGACAAGAATCCGCCCAAAGCACAGTCTCC
CATAATGTTGTTAGTCTTATGGAAAAGGAAAAAGAACTTGTATTATCTGACTTAAGAAGG
ATTATGGCAGAAAAGGAAGCTTTAAAAGACAAGTTAAAAAATCTCCAGGAGATGAGTCTT
CTTGGAAAATCAGAATTAGAAAAAACTATTGAAAATTTGACATGTATTAATCACCAGCTT
GAAGATGAAAACTGTGAATTAAAGTCTAAAATTTTAATAATGAAAGAAGCAATAGATTCA
TTAGAGAGCAAAGCAAAACTTCAAGCCCATAAACTTAATCATGTGGCTGGTGACTCCTCT
CTTCAGAAAACAGAGATGAAC
