# Supplementary material for: Positively selected genes in the hoary bat (Lasiurus cinereus) lineage: prominence of thymus expression, immune and metabolic function, and regions of ancient synteny
Source: PeerJ. 2022 Mar 17;10:e13130. doi: 10.7717/peerj.13130 (PMC8934532; doi:10.7717/peerj.13130)
Supplement: Supplemental Information 3 — Initially tested orthogroups that have been edge-trimmed as described in the Methods. [file peerj-10-13130-s003.zip › original.trimmed/trimmed-OG0002284.fas]

>EpFu
AGGTTCCAGGTGGACTTGCAGTGCGGCAGCAGCGTGAACCCCCGAGCGGACGTGATCTTT
CACTTCAACCCACGTTTCAAAAGGACCAACTGCATTGTCTGCAACACCCTCAAAAACGAG
AAATGGGGGCGAGAGGAGATCACCTACGACATGCCGTTCCGGAAGGAGAAGTCCTTCGAG
ATCGTGATGATGGTGCTGAAGGACAAATTCCAGGTGGCTGTCAATGGGAAGCACACACTG
CTCTACGCCCACAGGATTAGCCCCGAGAAGATCGACACGCTGGGCATCTACGGCAAAGTG
AACGTCCACTCGGTCGGGTTCAGCTTCAGCTCGGATTTAAGGAGTGCCCAGGCACCCACT
CTGGAAGTGACAGTTCTAAATGGAGAAGATGTACCAAATGCCGGCATGTCACAATTTACT
CTGCCTTTCGTGGCGAGGTTGAACTCCTCCATGGGCCCTGGGCGGACTGTCGTCATTAAA
GGAGAAGTGAATTTTTGTCTTAAAAGCTTTAATGTTGACCTGATATCAGGAAAATCAAAG
GATATTGCTCTCCACCTGAACCCACGCCTGAATAGTAAAGCATTTATAAGGAATTCTTTC
CTTCAAGAGTCCTGGGGAGAAGAGGAGAGAAATATTACCTGTTTCCCATTTAGTCCTGGG
ATGTACTTTGAGATGATCATTTATTGTGACGTTAAAGAGTTCAAGGTTGCGGTGAATGGC
GTCCACAGCCTGGAGTACAAGCACAGGTTTAAGGAGCTCCCCAGTATCGACACCCTGGAG
ATTGACGGAGACATCCAGCTACTGGAAGTGAGGAGCTGG
>HiAr
AGGTTCCAGGTGGACTTGCAGTGTGGCAGCAGCGTGAAACCCCGAGCTGACGTCATCTTT
CACTTCAACCCACGTTTCAAAAGGAACAACTGCATTGTTTGCAATACTCTGAAAAATGAG
AAATGGGGATGGGAAGAGATCACGTACGACATGCCTTTCAAAAAAGAAAAGTCTTTTGAA
ATTGTGATCATGGTGCTGAAAGAGAAATTCCAGGTGGCTGTAAATGGAAAACATACACTG
CTCTATGCTCACAGGGTGAGCCCAGAGAAAATAGATACTCTGGGCATTTACGGCAAAGTG
AATATTCACTCGGTCGGCTTCAGCTTCAGCTCGGACTTAAAAAGTACCCAAGCATCTACT
CTGGAACTGACAGCGATAAGTAGAGAAAATGTACAAAGTGCTGGCGTGTCACAGCTTACT
CTGCCATTCGTTGCGAGGTTGAACTCCCCAATGGGCCCTGGACGGACTGTCGTCATCAAA
GGAGAAGTGAATAAAAACGCTAAAGGCTTTAACATTGATCTGCTATCAGGAAAATCAAAG
AATATTGCCCTTCACTTGAACCCACGCCTGAATATTAAAGCCTTTGTAAGAAATTCTTTT
ATTCAGGAATCCTGGGGAGAAGAAGAGAGAAATATTACCTGTTTCCCATTTAGTCCTGGG
ATGTATTTTGAGATGATAATTTATTGTGATGTTAAAGAATTCAAGGTTGCAATAAACGGT
GTACATAGCCTGGAGTACAGACACAGATTTAAAGAACTGACCAGTATCGACACGGTGGAA
ATTGATGGAGACATCCACTTACTGGAAGTGAGAAGCTGG
>LaCi
AGGTTCCAGGTGGACTTGCAGTGCGGCAGCAGCGTGAACCCTCGAGCGGACGTGATCTTT
CACTTCAACCCGCGTTTCAAAAGGACCAGCTGCATCGTCTGCAACACGCTCAAGAACGAG
AAGTGGGGGCGGGAGGAGATCACCTACGACATGCCTTTCCGGAAGGAGAAGTCCTTCGAG
ATCGTGATGATGGTGCTGAAAGACAAATTCCAGGTGGCTGTCAATGGGAAGCACACCCTG
CTCTACGCCCACAGGATCAGCCCCGAGAAGATCGACACGCTGGGCATCTACGGCAAAGTG
CGCATCCACTCGGTCGGCTTCAGCTTCAGCTCGGATTTAAGGAGTGCCCAAGCATCCCCT
CTGGAGGTGGCAGTTCTGAATGGAGAAGATGTACCAAACGCCGGCATGTCACAATTTACT
CTCCCTTTCGTGGCGAGGCTGAACTCCTCCATGGGCCCCGGACGGACTGTCGTCATCAAA
GGAGAAGTGAACGCCAAGGCCAAAGGCTTTAATGTTGACCTGATATCGGGAAAATCAAAG
GATATTGCTCTCCACCTGAACCCACGCCTGAATAGTAAAGCATTTGTAAGGAATTCTTTC
CTTCAAGAGTCCTGGGGAGAAGAAGAGAGAAACATTACCTGTTTCCCATTTAGTCCTGGG
ATGTACTTTGAGATGATCATTTATTGCGACGTTAGAGAGTTCAAGGTTGCGGTGAACGGC
GTCCACAGCCTGGAGTACAAGCACCGGTTCAAGGAGCTCCCCAGTATCGACACCCTGGAG
ATCGACGGAGACATCCAGCTGCTGGAAGTGAGGAGCTGG
>MyLu
AGGTTCCAGGTGGACCTACAGTGCGGCAGCAGCGTGAACCCCCGAGCGGACGTGGTCTTC
CACTTCAACCCCCGTTTCAAAAGGACCAACTGCATCGTGTGCAACACTCTGAAAAACGAG
AAATGGGGGCGGGAGGAGATCACCTACGACATGCCTTTCAGGAAGGAGAAGTCCTTCGAG
ATCGTGATGATGGTGCTGAAAGACAAATTCCAGGTGGCTGTCAATGGAAAACACACGCTG
CTCTACGCCCACAGGATCAGCCCCAAGAAAATCGACACGCTAGGCATCTACGGCAAAGTG
AGCATCCACTCGGTGGGCTTCAGCTTCAGCTCGGATTTAAGGAGCGCCCAAGCATCCACT
CTGGAAGTGGCAGTTCTAAATGGAGAAGATGTACCCAGTGCCGGCATGTCACAGTTTACT
CTGCCTTTCGTGGCGAGGTTGAACTCCCCCATGGGCCCTGGACGGACCGTCGTCATTAAA
GGAGAAGTGAACGCGAAGGCCAAAGGCTTTAATGTTGATCTGATATCAGGAAAATCAAAG
GATATTGCTCTCCACTTGAACCCGCGCCTGAATAGTAAAGCATTTATAAGGAATTCTTTC
CTTCAAGAGTCCTGGGGAGAAGAAGAGAGAAATATTACCTGTTTCCCATTTAGTCCTGGG
ATGTACTTTGAGATGATAATTTACTGTGATGTTAAAGAGTTCAAGGTTGCGGTGAATGGC
GTCCACAGCCTGGAGTACAAGCACAGGTTTAAAGAGCTCCCCAGCATCGACACCCTGGAG
GTGGACGGAGACATCCAGCTGCTGGAAGTAAGGAGCTGG
>PhDi
AGATTCCAGGTGGACTTCCAGAGCGGCAGCAGTGTGAAACCCCGAGCTGATGTGGTCTTC
CACTTCAATCCACGTTTCAAAAGGTCCAACTGCATCGTGTGCAATACTCTGAAAAACGAG
AAGTGGGGGAGGGAAGAGATCACCTACGACATGCCTTTCACAAAAGAAAAGTCTTTCGAA
ATTGTGATTATGGTGCTGAAAGACAAATTCCAGGTGGCTGTAAATGGAAAACACACACTG
CTCTATGCCCACAGGATTAGCCCAGAGAAGATAGACACTCTGGGCATTTACGGCGCAGTG
AACATTCACTCAGTGGGCTTCAGCTTCAGCTCGGATTTAAGAAGTAGCCCAGCACCAACT
CTGGAACTGACAGAGATACGTCCAGAAAATGTACAAAATGCTGGCATGTCACAATTTACT
CTGCCATTCGTGGCGAGGTTGAACTCCTCCATGGGCCCTGGGCGGACTGTCGTCATTAAA
GGAGAAGTGAATGCAAAAGCCAAAAGCTTCAATGTTGATCTAATATCAGGAAAATCAAAG
GATATTGCTCTCCACTTGAACCCACGCCTGAATATTAAAGCTTTTGTAAGAAATTCTTTT
CTTCAAGAGTCCTGGGGAGAGGAAGAGAGAAATATTACCTGTTTTCCCTTTAGTACTGGG
ATGTACTTTGAGATGATCATTTATTGTGATGTTAAAGAATTCAAGGTCGCGGTAAATGGC
GTTCACTGCCTGGAGTACAAACACAGATTTAAAGAGCTTAGCAATATCGACACGCTGGAA
ATTGATGGCGATATCCACTTGCTGGAAGTAAGGAGCTGG
>PtVa
AGATTCCAGGTGGACCTCCAGAATGGCAGCAGTGTGAAGCCTCGGGCTGACGTGGTCTTT
CATTTCAACCCACGTTTCAAAAGGTCCAACTGCATCGTTTGCAATACTCTGAAAAATGAG
AGATGGGGACGGGAAGAGATCACCTACGACATGCCTTTCAAGAAAGAAAAGTCTTTTGAA
ATTGTGATTTTGGTGCTGGAAGACAAATTCCAGGTGGCCGTGAATGGGAAGCACGTCCTG
CTCTACGCGCACAGGATGCGCCCGGAGGAAGTGGACACACTGGGCATTTACGGCAAGGTG
CACATCCACTCTGTGGGCTTCAGCTTCAGCTCGGATTTAGGAAGTACCCAAGCATCTACT
CTGGAACTGACAGAGATAAGTAAAGAAAATGTACAAAATGGTGGCCTGCAACAGTTTACG
CTGCCATTTGTCGCAAGGCTGAACTCTTCCATGGGCCCCGGACGGACTGTCGTCATCAAA
GGAGAAGTGAACACAAACGCCAAAGGCTTTAATGTCGATCTACTCTCAGGAAAATCGAAG
GATATTGCCCTCCACCTGAACCCACGCCTGAACGTTAAAGCATTTGTGAGAAATTCTTTT
CTTCAGGAGGCCTGGGGAGAAGAAGAGAGAAATATTACCTGTTTCCCATTTAGTCCTGGG
ATGTATTTTGAGATGATAATTTATTGTGATGTTAAAGAATTCAAGGTTGCGATAAACGGC
GTGCACAGCCTGGAGTACAAACACCGGTTCCTGGAGCTCACCAGTATCGACACGCTGGAA
GTCGACGGAGACATCCACTTACTGGAAGTAAGGAGCTGG
>RhFe
AGATTCCAGGTGGACTTGCAGTGTGGCAGCAGCGTGAAACCTCGAGCTGACGTCATCTTT
CACTTCAACCCACGTTTCAAAAGGACCCACTGCATTGTTTGCAATACTCTGAAAAATGAG
AGATGGGGACGGGAAGAGATCACATACGACATGCCTTTCAAAAAAGAAAAGTCTTTTGAA
ATTGTGATCATGGTGCTGAAAGAGAAATTCCAGGTGGCTGTAAATGGAAAACATACACTG
CTCTATGCCCACAGGATGAGCCCAGAGAAAATAGACACTCTGGGCATTTACGGCAAAGTG
AATATTCACTCAGTCGGCTTCAGCTTCAGCTCGGATTTAAAAAGTACCCAAGCATCTACT
CTGGAACTGACAGAGACAAGTACAGAAAATGTACAAAATGCTGGCATGTCACAGCTTTGT
CTGCCATTTGTTGCGCGGTTGAACTCCCCAATGGGTGTTGGACGGACTGTCGTCGTCAAA
GGAGAAGTGAACAGAAGTGCCAAAGGCTTTAACGTTGATCTGCTATCAGGAAAGTCAAAG
GATATTGCTCTCCACTTGAACCCACGCCTGGATGCTAAAGCCTTTGTAAGAAATTCTTTT
ATTCAGGAGTCCTGGGGAGAAGAAGAGAGAAACATCACCTGTTTCCCATTTAGTCCCGGG
ATGTATTTTGAGATGATCATTTATTGTGATGTTAAAGAATTCAAGGTTGCGATCAATGGT
GTGCACAGCCTGGAGTACAGACACAGATTTAAAGCGCTCAACAGTATTGACACGGTGGAA
ATTGATGGTGACCTCCAGTTACTGGAAGTAAGGAGCTGG
>RoAe
AGATTCCAGGTGGACCTACAGAACGGCAGCAGCGTGAAGCCTCGGGCCGACGTGGTCTTT
CATTTCAACCCACGTTTCAAAAGGTCCAACTGCATTGTTTGCAATACTCTGAAAAACGAG
AGATGGGGGCGGGAAGAGATCACCTACGACATGCCTTTCAAAAAAGAGAAGTCTTTTGAA
ATTGTGATTTTGGTGCTGGAAGACAAATTCCAGGTGGCCGTCAATGGGAAGCACGTCCTG
CTCTACGCGCACAGGATGCGCCCGGAGGAGGTGGACACGCTGGGCATTTACGGCAAGGTG
CACGTCCACTCCGTGGGCTACAGCTTCAGCTCGGATTTAGGAAGTACCCAAGCATCTACT
CTGGAACTGACAGAGATAAGTAAAGAAAATGTACAGAATGGCGGCCTGCAGCAGTTGACT
CTGCCATTTGTCGCGAGGCTGAACTCTTCCATGGGCCCCGGACGGACTGTCGTCATCAAA
GGAGAAGTGAACACAAAAGCCAAAGGCTTTAATGTTGATCTGCTGTCAGGAAAAACGAAG
GATATTGCCCTCCACCTGAACCCACGCCTGAATGTTAAAGCATTTGTAAGAAATTCTTTT
CTTCAGGGGGCCTGGGGAGAAGAAGAGAGAAATATTACCTGTTTCCCATTTAGTCCCGGG
ATGTATTTTGAGATGATAATTTATTGTGACGTTAAAGAATTCAAGGTTGCGATAAACGGC
GTGCACAGCCTGGAGTACAAACACCGACTCCGGGAGCTCGCCAACATCGACACGCTGGAA
GTCGACGGAGACATCCACTTACTGGAAGTAAGGAGCTGG
