# Supplementary material for: Positively selected genes in the hoary bat (Lasiurus cinereus) lineage: prominence of thymus expression, immune and metabolic function, and regions of ancient synteny
Source: PeerJ. 2022 Mar 17;10:e13130. doi: 10.7717/peerj.13130 (PMC8934532; doi:10.7717/peerj.13130)
Supplement: Supplemental Information 3 — Initially tested orthogroups that have been edge-trimmed as described in the Methods. [file peerj-10-13130-s003.zip › original.trimmed/trimmed-OG0002285.fas]

>EpFu
TCCCACCCAGCACCTGGGGACTGGTTTGTGGCTGCCCACCTGCCCCCCTCATCCCAGAAG
ATTGAGGGCTTTATTCCCACCTGTGCCTACATCTTCCAGCCTGACATGCTGATTGTGCGG
GTAGTCGAGGTCTCCATCCTGGAGCCCAACACACCCTTTCCACAGACCCTCCTCTCCCAC
CCCAGCTACCTCAAAATCTTCGTCCCCGAGTTCACCCAGGAGCTGCGGCTGGAGCTGCAG
GGCTGTGTGTCCAACAGGAGCCGAGGCTGCCCCGTGCACCTCACCGTGGGCTCGCTCACC
CTGCCCAGCAACTTCCAGAAGGTGCTCACCTGCACTGACCCCACCCAGCCCTGCCGCCTG
CTGTTGCCCTCGCCACCCTGGGACCGGTGGTTGCAAGTGACAGCCAAGAGCCTGGCAGGG
CCTCGCGCGTTGGTGGCTTTCAGCACTGTAGCTTCTCTCACAGTCTGCAGGCCTTGGATC
ATAAACTTCCAACATCTCCTGCAGAACAGTCCAAACCAGAGCCGCAACACTTCCAATGGT
CTGCTGCCCGCAAGCCCTGGCTACCAGGACCTCGGCAGGAGCAGCACTGTGGGTGGTGGC
CCCTTCTGCCTTCTGAGCTACCAGGTCATGCGGGAAGACGTGGACGTGGTGTCTGTGCAC
TTCAGGCCCCTAGACAGGGCCTCAGTGCTGGTGCAGTCGGACATGCCTTCGGTGATGCGG
CTGCACCTCAACACGGGCATGGACAGTGGGGGCTCCCTCACCATCTCCCTGTGGGCCAAC
AAGAGTGTGATTTCCAACAACACCTTGGTAAAGGTCTGCGTGAACGCTGCCTCACCCTTC
CTCAGCTTCAACACTTCGCTCAACTGCACCACAGCCTTCTTCCAGGGGTATCCCCTGTCT
TTGAGCTCCTTGTCTCGCAAGGCCAACCTGATCATTCCCTACCCAGAGACGGACAACTGG
TACCTCTCCCTGCAGCTCGTGTGCCTTCAGAGTCCTGAGGAGTGTGAGAAGTCCTCAGTC
CCCGTGGAGACTACCTTGTCTTTGGTGCCCTGCTTGAATGACTGTGGACCTTACGGCCAG
TGCCTCCTGCTACGCAGACATGGCTACCTGTATGCGGGGTGTAGCTGCAAGGCAGGCTGG
CGTGGGTGGAGCTGCACGGACAACAGCACAGCCCAGACTGTAGCCCAGCAGAGGATGGCG
GTGCTCCTACTCACCCTCAGCAACCTCATGTTCCTGGCTCCCATCGCCCTCTCTGTGTAC
CGCTGCCTCCTGGTGGAAGCCTCCGTCTACGCCTACACCATGTTTTTCTCCACGTTCTAT
CATGCCTGCGACCAGCCGGGGGAGGCCGTGCTGTGCATCCTCAACTATGACACCCTGCAG
TACTGCGACTTCCTGGGCTCTGGAGTGTCCATCTGGGTCACCATCCTCTGCATGGCACGG
CTGAAGGCAGCCCTGAAATATGTTCTGCTTCTCCTGGGCACGCTGGTGTTCGCCATGTCC
TTACAGCTGGACCGCAGGGGCGCCTGGAACATGATGGGGCCTTGTCTCTTTGCCTTCGTG
ATCATGGTCACCATGTGGGTGTACCGCTGTGGGCACCGGCGCCACTGCTACCCTACCTCC
TGGCAGCGCTGGGTCTTCTATCTCCTGCCTGGCATCTCCATGGCCACTGTGGCCATTTCC
ATCTATGCCTCCATGATGACCAGTGACAACTATTACTATACCCATAGCATCTGGCACATG
TTGCTGGCAGGAAGCACGGCGTTCCTGCTGCCACCACGTGACAAGCACACTGAGCCCTGG
GCCTGCTCACAGAAGCTCACCTGCCACTATCAGATCTGTAAGAACCACCAGGAGGAGCTG
TACACGGTGACA
>HiAr
TCCCACCCAGCACCCGGGGACTGGTTTGTGGCTGCCCACCTGCCTCCCTCCTCCCAGAAG
ATTGAGGGCTTTGTTCCCACCTGTGCCTACATCTTCCAGCCTGACATGGTGGTCGTGCGG
GTGGTCGAGGTCTCCATCCTGGAGCCCGACGTGCCCCTTCCGCAGACCCTCCTCTCCCAC
CCCAGCTACCTCAAAATCTTCATCCCCGAGTACACACAGGAGCTGCAACTGGAGCTGCAG
GGCTGTGCATCCAACGGGAGCCTGGGCTGCCCCATGCGTCTCACCGTGGGGTCAGCCACC
CTGCCCAGTAACTTTCAGAAGGTGCTCACCTGCACTGGCCCCACTCGGGCCTGCCGCCTG
CTGCTGCCCTCACCACCCTGGGACCGATGGCTGCAAGTGACTGCCAAGAGCCTGGCAGGG
CCCTATGTGTCAGTGACTTTCAGCACTGTAGCTGCTCTCACAGCCTGCAGGCCATGGATT
GTGAACTTCCCGCATCTTCTGCAGAGCAGCTCCAACCAGAGTTGCAATGCGTCCTCCGGC
TTTTTGCCCCCGAGCCCTGGCTACCAGGACTTAGGCAGGAGCAGCAGGGTGGCTGACAGC
CCCTTCTGCCTCATGAGCTACCAGGTCATGCGAGAAGACGTGGATGTGGTGTCTGTGCAC
TTTAGGCCCCTGGACAGGGTCTCGGTGCGGGTACAGTCAGACTTGCCTTCGGTGATGCGA
CTGCACCTCAACACGGGCATGGACAGTGGGGGCTCCCTCACCATCTCTCTTTGGGCCAAC
AAGAGTGTGATTTCCAACAACACCTTGGTAATGGTCTGCGTGAATGCTGCCTCACCCTTC
CTCAGCTTCAACTCATCACTCAACTGCACCACAGCTTTCTTCCAGGGCTACTCCCTGTCT
TTGAGCACCTCATCTCGCAAGGCCAACCTCATCATCCCTTACCCAGAGTCAGACAACTGG
TACCTCTCCCTGCAGCTTGCGTGCCCTCAGAGTCCTGAGGAATGTGAGAAGGCCTCGGTC
CTTGTGGAGACCACCTTGTACTTGGTGCCCTGCTTGAATGACTGTGGACCCTATGGCCAG
TGCCTTCTGCTGCGCAGACACGGCTACCTGTATGCGGCCTGCAGCTGCAAGGCAGGCTGG
CGTGGGTGGAGCTGCACGGACAATAGCACTGCCCAGACCATAGCCCAGCAGAGGATGGCC
ACGCTCCTGCTCACACTCAGCAACCTCATGTTCTTGGCTCCCATCGCCCTGTCTGTGTAC
CGCTGCCTCCTGGTGGAGGCCTCCGTCTACGCCTACACCATGTTCTTCTCCACGTTCTAT
CATGCCTGTGACCAGCCGGGGGAGGCGGTGCTGTGTATCCTCAACTACGACACTCTGCAG
TACTGCGACTTCCTGGGCTCTGGAGTGGCCATCTGGGTCACCATCCTCTGCATGGCACGG
CTGAAGGCAGCACTGAAATATGTCCTGCTTCTCCTGGGCACGCTGGTGTTTGCCATGTCC
TTGCAGCTGGATCGCAGGGGCGCCTGGAACATGATGGGGCCTTGCCTCTTTGCCTTTGTA
GTCATGGTCTCCATGTGGGTGTACCGCTGTGGGCACCGGCGCCATTGCTACCCCACCTCC
TGGCAGCGCTGGGTCTTCTACCTCCTGCCTGGCATCGCCATGGCCACTGTGGCCATTGCC
ATCTACACCTCCATGATGACCAGCGACAACTATTACTATACCCATAGCATCTGGCACATG
CTGCTGGCAGGGAGTGCGGCATTCCTGCTGCCACCACGTGACAAGCACGCTGAGCCCTGG
GCCTGCTCACAGAAGCTCACTTGCCATTATCAGATCTGTAAGAACCACCGGGAGGAGCTG
TACACGGTGACG
>LaCi
TCCCACCCAGCACCTGGGGACTGGTTTGTGGCTGCCCACCTGCCCCCCTCATCCCAGAAG
ATTGAAGGCTTTATTCCCACCTGTGCCTACATTTTCCAGCCTGACATGCTGGTTGTGCGG
GTAGTCGAGGTCTCCATCCTGGAGCCCAACACACCCTTTCCACAGACCCTCCTCTCCCAC
CCCAGCTACCTCAAAATCTTCGTTCCCGAGTATACCCAGGAGCTGCTGCTGGAGCTGCAG
GGCTGTGTGTCCAACAGGAGCCTAGGCTGCCCTGTGCACCTCACTGTGGGCTCAGCTACC
CTGCCCAGCAACTTCCAGAAGGTGCTCACCTGCACTGACCCCACCCAGACCTGCCGCTTG
CTATTGTCCTCGCCACCCTGGGATCGGTGGTTGCAAGTGACAGCCAAGAGTCTGGCAGGG
CCTCACGTTTTGGTGGCTTTCAGCACTGTAGCTTCTCTCACAGTCTGTAGGCCTTGGATC
ATAAACTTCCAACATCTCCTACAGAACAGTCCAAACCAGAGCCGCAACACTTCCAATGGC
CTGCTGCTTCCAAGCCCTGGCTACCAGGACCTTGGCAGGAGCAGCACTGTGGCTGGTGGC
CCCTTCTGTCTTCTGAGCTACCAGGTCATGCGGGAAGACATGGATGTGGTGTCTGTGCAC
TTCAGGCCCCTAGACAGGGTCTCAGTGCTGGTGCAGTCAGACATGCCTTCGGTGTTGCGG
CTGCACCTTAACACAGGCATGGACAGTGGGGGCTCCCTCACCATCTCCCTGTGGGCCAAC
AAGAGTGTGATTTCCAACAACACCTTGGTAAAGGTCTGCGTCAACGCTGCCTCACCCTTC
GTCAGCTTCAACACTTCGCTCAACTGCACCACAGCCTTTTTCCAGGGGTATCCCCTGTCT
TTGAGCACCTTGTCTCGAAAGGCCCACCTTATCATTCCCTACCCAGAGACAGACAGCTGG
TATCTCTCCCTGCAGCTCGTATGCCTTCAGAGTCCTGAGGAATGTGAAAAGTCCTCAGTC
CTCGTGGAGACTACCTTGTCTTTGGTGCCCTGCTTGAATGACTGTGGACCTTACGGCCAG
TGCCTCCTGCTACGCAGACATGGCTACCTGTATGCAGGGTGTAGCTGCAAGGCAGGCTGG
CGTGGGTGGAGCTGCACAGACAACAGCACAGCCCAGACTGTAGCCCAGCAGAGGATGGCA
GTGCTTCTACTCACCCTCAGCAACCTCATGTTCCTGGCTCCCATTACCCTCTCTGTGTAT
CGCTGCCTCCTGGTAGAGGCCTCTGTCTACGCCTACACCATGTTTTTCTCCACGTTCTAT
CATGCCTGCGACCAGCCTGGGGAGGCCGTGCTGTGCATCCTCAACTATGACACCCTGCAG
TACTGCGACTTCCTGGGCTCTGGAGTGTCCATCTGGGTCACCATTCTCTGCATGGCACGG
CTGAAGGCAGCTCTGAAATATGTTCTGCTTCTCCTGGGTACGCTGGTGTTCGCCATGTCC
TTACAGCTGGACCGCAGGGGCGCCTGGAACATGATGGGGCCTTGTCTCTTTGCCTTCGTG
GTTATGATCACCATGTGGGTGTATCGCTGTGGGCACCGGCGCCACTGCTACCCTACCTCC
TGGCAGCGCTGGATCTTCTATCTCCTGCCTGGCATCTCCATGGCCACTGTGGCCATTTCC
ATCTATGCCTCCATGATGACCAGTGGCAACTATTACTATACCCATAGCATCTGGCACATG
TTGCTGGCAGGAAGCACGGCGTTTCTGCTGCCACCACGTGACAAGCACACTGAGCCCTGG
GCCTGCTCACAGAAGCTCACCTGCCACTATCAGATCTGTAAGAACCACCAGGAGGAGCTG
TACACGGTGACA
>MyLu
TCCCACCCAGCACCNNNNNNNNNNNNNNNNNNNNNNNNNNCTGCCCCCTCATCCCAGAAG
ATTGAGGGCTTTATTCCCACCTGTGCCTACATCTTCCAGCCTGACATGCTGGTCGTGCGG
GTAGTCGAGGTCTCCATCCTGGAGCCCAACACACCCTTGCCACAAACCCTCCTCTCCCAG
CCCAGCTACCTCAAAATCTTCGTCCCCGAGTACACCCAGGAGCTGCTGCTGGAGCTGCAG
GGCTGTGTGTCCAACAGGAGCCTAGGCTGCCCTGTGCACCTCACTGTGGGCTCAGCTACC
CTGCCCAGCAACTTCCAGAAGGTGCTCACCTGCACTGGCCCCACCCAGACCTGCCGCCTG
CTGTTGCCCTCGCCACCCTGGGACCGGTGGTTGCAAGTGACAGCCAAGAGCCTGGCAGGG
CCTCATGTGTTGGTGGCTTTCAGCACTGTAGCTTCTCTCACAGCCTGCAGGCCTTGGACC
ATCAACTTCCAACATCTCCTGCAGAACAGTCCAAACCAGAGCCGCAACACTTCCAATGGT
CTGCTGCCCCCGAGCCCTGGCTACCAGGACCTTGGCAGGAGCAGCGCTGTGGGTGGTAGC
CCCTTCTGCCTTCTGAGCTACCAGGTCATGCGGGAAGACATGGACGTGGTGTCTGTGCAC
TTCAGGCCCCTAGACAGGGTCTCAGTGCTGGTGCGGTCGGACGTGCCTTCGGTGATGCGG
CTGCACCTTAACACGGGCATGGACAGTGGGGGCTCCCTCACCATCTCCCTGTGGGCCAAC
AAGAGTGTGATCTCCAACAACACCTTGGTGAAGGTCTGCGTGAACGCTGCCTCGCCCTTC
CTCAGCTTCAACACTTCTCTCAACTGCACCACAGCCTTCTTCCAGGGGTATCCCCTGTCT
TTGAGCACCGTGTCTCGAAAGGCCAACCTTATCATTCCCTACCCAGAGACGGACAGCTGG
TACCTCTCCCTGCAGCTCGTGTGCCTTCAGAGTCCTGAGGAGTGTGAGAAGTCCTCGGTC
CTCGTGGAGACGACCTTGTCTTTGGTGCCCTGCTTGAATGACTGTGGACCTTACGGCCAG
TGCCTCCTGCTACGCAGACATGGCTACCTGTATGCGGGGTGTAGCTGCAAGGCAGGCTGG
CGTGGGTGGAGCTGCACGGACAACAGCACAGCCCAGACTGTAGCCCAGCAGAGGATGGCC
GCGCTTCTACTCACCCTCAGCAACCTCATGTTCCTGGCTCCCATCACCCTCTCTGTGTAC
CGCTGCCTCCTGGTGGAAGCCTCCGTCTATGCCTACACCATGTTTTTCTCTACGTTCTAT
CACGCCTGCGACCAGCCGGGGGAGGCAGTGCTGTGCATCCTCAACTATGACACCCTGCAG
TACTGCGACTTCCTGGGCTCTGGAGTGTCCATCTGGGTCACCATCCTCTGCATGGCACGG
CTGAAGGCAGCCCTGAAATATGTTCTGCTTCTCCTGGGCACGCTGGTGTTCGCCATGTCC
TTACAGCTGGACCGCAGGGGCGCCTGGAACATGATGGGGCCTTGTCTCTTTGCCTTCGTG
GTCATGGTCACCATGTGGGTGTACCGCTGTGGGCACCGACGCCACTGCTACCCTACCTCC
TGGCAGCGCTGGGTCTTCTTTCTCCTGCCTGGCATCTCCATGGCCACTGTGGCCATTTCC
ATCTATGCCTCCATGATGACCAGTGGCAACTATTACTATACCCACAGCATCTGGCACATG
CTGCTGGCAGGGAGCACGGCGTTCCTGCTGCCACCACGTGACAAGCACACTGAGCCCTGG
GCCTGCTCACAGAAGCTCACCTGCCACTATCAGATCTGTAAGAACCACCAGGAGGAGCTG
TACACGGTGACA
>PhDi
TCCCACCCAGCACCTGGGGACTGGTTTGTGGCTGCCCACCTGCCCCCCTCATCCCAGAAG
ATTGAGGGATTTGTTCCCACCTGTGCCTACATCTTCCAGCCTGACATGCTGGTTATGCGG
GCAGTTGAGGTCTCCATCCTGGAGCCTGACATACCCTTTCCACAGACCCTCCTTTCCCAC
CCCAGCTACCTCAAAATCTTCGTCCCGGAGTACACCCAGGAACTGCGGCTGGAGCTGCAG
GGCTGTGCGTCCAATGGGAGCCTGGGCTGTCCTGTGCGCCTTACTGTGGGCTCAGCTACC
TTACCTAGCAACTTCCAGAAGGTGCTCACCTGCACTGGCCCCACCCAGGCCTGCCACCTG
CTGTTGCCTTCGCCGCCCTGGGACCGCTGGTTGCAAGTGACAGCCAAGAGCCTGGCAGGG
CCCCATGTATCGGTGGCTTTCAGTGCTGTAGCTGCTCTCACAGCCTGCAGGCCTTGGATT
GTAAACTTCCAGCATCTTCTGCAGAGTAGCCCAAACCAGAGCTGCAACACTTCCACTGGT
CTGCTCTCCCCAAGCCCTGGCTACCAGGACCTGGGCAGGAACAGCAGTGTGGGTGGTGGC
CCCTTCTGCCTCATGAACTACCAGGTCATGCGGGAAGACACGGATGTGGTGTCTGTGCAC
TTCAGGCCCCTAGACAGGGTCTCCGTGCTGGTGCAGTCAGACATGCCTTCGGTGATGCGG
CTGCAACTCAACACGGCCATGGACAGTGGGGGCTCCCTCACCATCTCCCTGTGGGCCAAC
AAGAGTATGATTTCCAACAACACCTTGGTAATGGTCTGCGTGAATGCCGCCTCACCCTTC
CTCAGCTTCAACACTTCGCTCAACTGTACCACAGCCTTCTTCCAGGGCTATCCACTATTT
TTGAGCACCTTGTCTCGCAAGGCCAACCTTATCATCCCATACCCAGAGACAGACTACTGG
TACCTCTCCCTGCAGCTTGTGTGCCCCCAGAGTCCTGAGGAGTGTGAGAAGGCCTCAGTC
CTTGTGGAGACCACCTTGTACTTGGTGCCCTGCTTGAATGACTGTGGCCCGTACGGCCAA
TGCCTCCTACTGCGCAGACATGGCTACCTGTATGCGGGTTGCAGCTGTAAGGCAGGCTGG
CGTGGGTGGAGCTGCACAGACAACAGCACAGCCCAGACCATAGCCCAGCAGAGGACAGCG
GCGCTCCTCCTCACCCTCAGCAACCTCATGTTCCTGGCTCCCATCACCCTCTCTGTGTAC
CGCTGCCTCCTGGTGGAGGCCTCCGTCTACGCCTACACCATGTTCTTCTCCACGTTCTAT
CACGCCTGTGACCAGCCAGGGGATGCGGTGCTGTGCATCCTCAACTATGATACGCTGCAG
TACTGTGACTTCCTGGGCTCTGGAGTGTCCATCTGGGTCACCATCCTCTGCATGGCACGG
CTGAAGGCATCCCTGAAATACGTTCTGCTTCTGCTGGGCACGCTGGTGTTCGCCATGTCT
TTGCAGCTGGACCGCAGGGGCGCCTGGAACATGATGGGGCCTTGTCTTTTTGCCTTCGTG
GTCATGGTCACCATGTGGGTGTATCGCTGTGGACACCGGCGCCACTGCTATCCCACCTCG
TGGCAGCGCTGGGTCTTCTACCTCCTGCCTGGCATCTCCATGGCTGCTGTGGCCATTGCC
ATTTACACCTCCATGATGACCAATGACAACTATTACTATACACATAGCATCTGGCACATG
CTTCTGGCGGGGAGCACGGCATTCCTACTGCCACCACGTGACAAGCATGCTGAGCCCTGG
GCCTGCTCACAGAAGCTCACCTGCCACTATCAGATCTGCAAGAACCACAGAGAGGAGCTG
TACACGGTGACA
>PtVa
TCCCACCCAGCACCTGGGGACTGGTTTGTGGCTGCTCACCTGCCCCCCTCATCCCAGAAG
ATTGAGGGCTTTGTTCCCACCTGTGCCTACATCTTCCAGCCTGACATGCTGGTTATGCGG
GTGGTTGAGGTCTCCATCCTGGAACCCAATGTGCCCCTTCCACAGACCCTCCTCTCCCAT
CCCAGCTACCTCAAAATCTTCGTCCCTGAGTACACCCAGGAGCTGCGGCTGGAGTTGCAG
GGCTGTGCTTCCAACGGGAGCCTGGGCTGCCCTGTGCGCCTCACTGTGGGCTCAGCCACC
CTGCCTAGCAACTTTCAGAAGGTGCTCACCTGTACCAGCCCCACCTGGGCGTGCCACCTG
CTGCTGCCCTCACCACCCTGGGACCGGTGGTTGCAAGTGACGGCCAAGAGCCTGGCAGGG
CCCCATGTGTCAGTGGCTTTCAGCGCTGTAGCTACTCTCACAGCCTGCAGGCCATGGATT
GTGAACTTCCAGCATCTTCTGCAGAGCAGCCCGAACCAGAGCTGCAATGCCTCCACTAGT
CTGCTGCCCCCAAGCCCTGGCTACCAGGACCTGGGCAGGAGCAGCAGGGTGGGTGGTGGC
CCTTTCTGCCTTGTGAACTACCAGGTCATGCGGGAAGATATGGATGTGATGTCTGTGCAC
TTCAGGCCCGTGGACAGGGTCTCAGTGCTGGTGCACTCAGGCATGCCTTCGGTGATGCGG
CTGTACCTCAACACAGGCATGGACAGTGGGGGCTCCCTCACCATCTCCCTGTGGGCCAAC
AAGAGTATGATTTCCAACCACACCTTGGTAATGGTCTGCGTGAATGCTGCCTCACCCTTT
CTCCGCTTCAACGCTTCCCTCAACTGCACCACAGCCTTCTTTCAGGGCTACTCCCTATCT
CTGAGCACCTCATCTCTCAAGGCCAAACTCATCATCCCCTACCCAGAGACAGACAACTGG
TACCTCTCCCTGCAGCTTGTGTGCCCTCAGAGTCCTGAGGAGTGTGAGAAGACCAAGGTT
CTTGTAGAGACCACCTTGTACCTGGTGCCCTGCTTGGACGACTGTGGACCCTATGGCCAG
TGCATCCTGCTGCGCAGACATGGCTACCTGTATGCGGGCTGCAGCTGCAAGGCAGGCTGG
CGTGGGTGGAGCTGCACGGACAACAGCACCGCCCAGAGCACAGCCCAGCAGAGGATGGCC
ACACTCCTGCTCACCCTCAGCAACCTCCTGTTCCTGGCTCCCATCACCCTCTCTGTGTAC
CGCTGCCTCCTGGTGGAGGCCTCCGTCTATGCCTACACCATGTTCTTCTCCACGTTCTAT
CATGCCTGTGACCAGCCGGGGGAGGCGGTGCTGTGTATCCTCAACTACGACACCCTGCAG
TACTGTGACTTCCTGGGTTCTGGAGTGTCCATCTGGGTCACCATCCTCTGCATGGCACGG
CTGAAGGCAGCCCTGAAATATGTTCTGCTTCTCCTGGGCACACTAGTGTTTGCCATGTCC
TTACAGCTGGATCGCAGGGGTGCTTGGAATATGATGGGGCCTTGCCTCTTTGCCTTTGTG
ATCATGGTCACCATGTGGGTATACCGCTGTGGGCACCGGCGCCACTGCTACCCCACTTCT
TGGCAACGCTGGGTCTTCTATCTCCTGCCTGGCATCTCCATGGCTGCTTTGGCCATTACC
ATATACACCTCTATGATGACCAGTGACAACTATTACTACACCCACAGCATCTGGCACATG
CTGCTTGCGGGGAGTGCAGCATTCCTGCTGCCACCACGTGATAAGCATGTTGAGCCCTGG
GCCTGCTCGCAGAAGTTCACCTGCCATTATCAGATCTGCAAGAACCACCGGGAAGAACTG
TATACAGTGACA
>RhFe
TCTCACCCAGCGCCCGGGGACTGGTTTGTGGCTGCTCACCTGCCTCCGTCCTCCCAGAAG
ATTGAAGGCTTTGTTCCCACCTGTGCCTACATCTTCCAGCCCGACATGGTGGTCGTGCGG
GTGATTGAGGTCTCCATCCTGGAGCCCGACGTGCCCCTTCGGCAGACCCTCGTCTCCCAC
CCCAGCTACCTCAAAATCTTCATCCCTGAGTATACCCAGGAGCTGCAGCTGGAGCTGCAG
GGCTGTGCATCCAACGGCAGCCTGGGCTGCCCCGTGCGTCTTACCGTGGGGTCGGCCACC
CTGCCCAGTAACTTTCAGAAGGTGCTCACCTGCAGTGGCCCAACTCGGGCCTGCCGCCTG
CTGCTGCCCTCACCACCCTGGGACCGATGGCTGCAAGTGACAGCCAAGAGCCTGGCAGGG
CCCCAAGTGTCAGTGGCTTTCAGCGCCGTGGCTGCTCTCACAGCCTGTAAGCCGTGGATC
ATGAACTTCCCGCATCTTCCGCAGAGCAACTCGAACCAGAGTTGCAATGCCTCCTCTGGC
TTGCTGCCCCCGAGCCCTGGCTCCCAGGACCTGGGCAGGAGCAGCAGGGTGGGTGGTGGC
CCCTTCTGCCTCATGAGCTACCAGGTCATGCGAGAAGATATGGATGTGGTATCTGTGCAC
TTCCGGCCCCTGGACAGGGTCTCGGTGCGGGTGCAGTCGGACATGCCTTCGGTGATGCAG
CTGCACCTGAACACAGGCATGGACAGTGGGGGCTCCCTCACCATCTCCCTGTGGGCCAAC
AAGAGCGTGATTTCCAACCACACCTCGGTAATGGTCTGCGTGAATGCTGCCTCACCCGTC
CTCAGCTTCAACTCGTCACTCAACTGCACCACAGCCTTCTTCCAGGGCTACTCTCTGTCT
TTGAGCACCTCGTTTCGCAAGGCCAACCTCATCATTCCCTACCCAGAGTCAGAGAACTGG
TACCTCTCCCTACAGCTTGCGTGCCCTCAGAGTCCTGAGGAATGTGAGAAGGCCTCCGTC
CTTGTGGAGACCACCTTGTACTTGGTGCCCTGCTTGAATGACTGTGGACCCTATGGCCAG
TGCCTTCTGCTGCGCAGACACGGCTACCTGTATGCGGGCTGCAGCTGCAAGGCAGGCTGG
CGGGGGTGGAGCTGCACGGACAACAGCACGGCCCAGACCGTGGCCCAGCAGAGGATGGCC
ACGCTCCTGCTCACACTCAGCAACCTCATGTTCCTGGCTCCCATTGCCCTGTCCGTGTAC
CGCTGCCTCCTGGTGGAGGCCTCCGTCTACGCCTATACCATGTTCTTCTCCACGTTCTAC
CATGCCTGCGACCAGCCAGGGGAGGCCGTGCTGTGCATCCTCAACTATGACACGCTGCAG
TACTGCGACTTCCTGGGCTCTGGAGTGGCCATCTGGGTCACCATCCTCTGCATGGCACGG
CTGAAGGCAGCCCTGAAATATGTTCTGCTTCTCCTGGGCACGCTAGTGTTTGCCATGTCC
TTGCAGCTGGATCGCAGAGGCGCCTGGAACATGATGGGGCCTTGTCTCTTTGCCTTTGTA
GTCATGATCTCCATGTGGGTATACCGCTGTGGGCACCGGCGCCACTGCTACCCCACCTCC
TGGCAGCGCTGGGTCTTCTACCTCCTGCCTGGCATCTCCATGGCCGCTGTGGCCATTGCC
ATCTACACCTCCATGATGACCAGCGACAACTATTACTACACCCATAGCATCTGGCACATG
CTGCTGGCGGGGAGTGCAGCGTTCCTGCTGCCACCACGTGACAAGCACACTGAGCCCTGG
TCCTGCTCACAGAAGCTCACCTGCCATTATCAGATCTGTAAGAACCACCGGGAGGAGCTG
TACACGGTGACG
>RoAe
TCCCACCCAGCACCTGGGGACTGGTTTGTGGCTGCTCACCTGCCCCCCTCATCCCAGAAG
ATTGAGGGCTTTGTTCCCACCTGTGCCTACATCTTCCAGCCTGACATGCTGGTTATGCGG
GTGGTTGAGGTCTCCATCCTGGAACCCAATGTGCCCCTTCCACAGACACTTCTCTCCCAC
CCCAGCTACCTCAAAATCTTTGTCCCTGAGTACACCCAGGAGCTGCGGCTGGAGCTGCAG
GGCTGTGCTTCCAACGGGAGCCTGGGCTGCCCTGTGCACCTCACTGTGGGCTCAGCCACC
CTGCCCAGCAACTTTCAGAAAGTGCTCACCTGCACCGGCCCTGCCTGGGTGTGCCACCTG
CTGCTGCCCTCACCACCCTGGGACCGTTGGTTGCAAGTGACGGCCAAGAGCCTGGCAGGG
CCCCATGTGTCAGTGGCTTTCAGCGCTGTAGTTACTCTCACAGCCTGCAGGCCATGGATT
GTGAACTTCAAGCAGCTTCTGCAGAGCAGCCCAAACCAGAGCTGCAATGCCTCCACTGGT
CTGTTGTCCCCAAGCCCTGGCTACCAGGACCTGGGCAGGAACATCAGGGTGGGTGGTGGC
CCTTTCTGCCTTGTGAACTACCAGGTCATGCGGGAAGATATGGATGTGGTGTCTGTGCAC
TTCAGGCCCATGGACAGGGTCTCAGTGCTGGTGCACTCAGGCATGCCTTCGGTGATGCGG
CTGTACCTCAACACAGGCATGGACAGTGGGGGCTCCCTCACCATCTCCCTGTGGGCCAAC
AAGAGTATGATTTCCAACAACACCTTGGTAATGGTCTGCGTGAATGCTGCCTCACCCTTC
CTCCTCTTCAACACTTCACTCAACTGCACCACAGCCTTCTTCCAGGGCTACTCCCTGTCT
CTGAGCACCTCATCTCGCAAGGCCAAACTCATCATTCCCTACCCAGAGACAGACAACTGG
TACCTCTCCCTGCAGCTTGTGTGCCCTCAGAGTCCTGAGGAGTGTGAGAAGGCCAAGGTT
CTCATAGAGACCACCTTGTACCTCGTGCCCTGCTTGGACGACTGTGGACCCTATGGCCAG
TGCATCCTGCTGCGCAGACATGGCTATCTATATGCGGGCTGCAGCTGCAAGGCAGGCTGG
CGTGGGTGGAGCTGCACGGACAACAGCACTGCCCAGAGCACAGCCCAGCAGAGGATGGCC
ACGCTCCTGCTCACCCTCAGCAACCTCATGTTCCTGGCTCCCATCACCCTCTCTGTGTAC
CGCTGCCTCCTGGTGGAGGCCTCCATCTATGCCTACACCATGTTCTTCTCCACGTTCTAT
CATGCCTGTGACCAGCCCGGGGAGGCGGTGCTGTGTATACTCAACTACGACACACTGCAA
TACTGTGACTTCCTGGGTTCTGGAGTGTCCATCTGGGTCACCATCCTCTGCATGGCACGG
CTAAAGGCAGCTCTGAAATATGTTCTGCTTCTCCTGGGCACACTAGTGTTTGCCATGTCC
TTACAACTGGATCGCAGGGGCGCCTGGAACATGATGGGGCCTTGCCTCTTTGCCTTTGTG
ATCATGGTCACCATGTGGGTGTACCGCTGTGGGCACCGGCGCCACTGCTACCCCACTTCT
TGGCAGCGCTGGGTCTTCTATCTCCTGCCTGGCATCTCCATGGCTGCTTTGGCCATTACC
ATCTACACTTCTATGATGACCAGTGACAACTATTACTACACCCACAGCATCTGGCACATG
CTGCTGGCAGGGAGTGCAGCATTCCTGCTGCCACCACGTGATAAGCATGTTGAGCCCTGG
GCCTGCTCACAGAAGTTCACCTGCCATTATCAGATCTGCAAGAACCACCGGGAAGAACTG
TATACAGTGACG
