# Supplementary material for: Positively selected genes in the hoary bat (Lasiurus cinereus) lineage: prominence of thymus expression, immune and metabolic function, and regions of ancient synteny
Source: PeerJ. 2022 Mar 17;10:e13130. doi: 10.7717/peerj.13130 (PMC8934532; doi:10.7717/peerj.13130)
Supplement: Supplemental Information 3 — Initially tested orthogroups that have been edge-trimmed as described in the Methods. [file peerj-10-13130-s003.zip › original.trimmed/trimmed-OG0002287.fas]

>EpFu
TCAGAATATCTGGTCTCAGGGATTCGCACGCCCCCTGCCAGGAGGAACAGCAGGCTGGCC
ACCCTGGGCAGGATCTTCAAACCCTGGAAATGGAGGAAAAAGAAAAATGAAAAACTGAAG
CAGACAACGTCCAGAACCCTGGAGAGATCCCAGCTCCCCAGTCCCCCGCTGAGTTTTCAA
GGGAGGGACAGCAAAGGGTCCCCGAAGAAGCGGGTGGACGTCCGCCTGTCGCGAGCATCC
AGCGTGGAGCGGGCCTGGAGTGTGGAAGGCGCCGCCGCCAAGGCGTCGGAGGAAAACAAG
GAGAACCTGCTGGTGAACTCGGAGCTCCAGGACGACCTGCTCCTGTACCAGGACGAAGAG
GTGCTGAACGACTCCATCATCTCCGGA
>HiAr
TCCGAGTATCTGGTCTCAGGGATTCGAACTCCCCCCGTGAGGAGGAACAGCAAGCTGGCC
ACCCTGGGCCGGATCTTCAAACCCTGGAAATGGAGGAAAAAGAAAAACGAAAAACTGAAG
CAGACGACATCTAGAACCCTGGAGAGATCCAAGCTCCCCAGCCCCCCGCTGAGTTTTCAA
GGGAGGGACAGTAAAGGGTCCCCGAAGAAGCGCATGGACGTCCGCCTGTCGAGAACGTCC
AGCGTGGAGCGGGCCTGGAGCTTTGACGGGGCCGCGGCCAGCGAGTCGGAGGAGAACAAG
GAGAACGTGCTCTTGAGCTCCGAGCTCAAGGACGACCTGCTTCTGTACCAGGACGAGGAG
GCCCTGAACGACTCCATCATCTCCGGG
>LaCi
TCAGAATATCTGGTCTCAGGGATTCGCACTCCCCCTGCCAGGAGGAACAGCAGACTGGCC
ACCCTGGGCAGGATCTTCAAACCCTGGAAGTGGAGGAAAAAGAAAAATGAAAAACTGAAG
CAGACAACATCCAGAACCCTGGAGAGATCCCAGCTCCCCAGTCCCCCACTTAGTTTTCAA
GGGAGGGACACCAAAGGGTCCCCAAAGAAGCGGGTGGACATCCGCCTGTCGCGAGCATCT
AGTGTGGAGCGGGCCTGGAGCCTGGAAGGCACCGCCACCAAGGCATCGGAGGAAAACAAG
GAGAACTTGTTGGTGAACTCGGAGCTCCAGGATGACCTGCTCCTGTACCAGGACGAAGAG
GTGCTGAACGATTCCATCATCTCTGGA
>MyLu
TCCGAATATCTGGTCTCAGGGATTCGCACGCCCCCCGCCAGGAGGAACAGCAGGCTGGCC
ACGCTGGGCAGGATCTTCAAACCCTGGAAATGGAGGAAAAAGAAAAATGAAAAACTGAAG
CAGACGACGTCCAGAACCCTGGAGAGATCCCAGCTCCCCAGTCCCCCGCTGAGTTTTCAA
GGGAGGGACAGCAAAGGGTCCCCGAAGAAGCGGGTGGACGTCCGCCTGTCGCGAGCATCC
AGCGTGGAGCGGGCCTGGAGCGTGGAGGGCGCCGTGGCCAAGGCGTCGGAGGAGAACAAG
GAGAACTTGCTGGTGCGCTCGGAGCTCCAGGACGACCTGCTCCTGTACCAGGACGAAGAG
GTGCTGAACGACTCCGTCATCTCCGGA
>PhDi
TCGGAGTACCTGGTCTCGGGCACGCGGACGCCCCCCGTGAGGAGGAACAGCAAGCTGGCC
ACCCTGGGCCGGATCTTCAAACCCTGGAAATGGAGGAAAAAGAAAAACGAGAAGCTGAAG
CAGACGACATCCGGAACCCTGGAGAGGCCCCAGCTCCCCAGCCCCCCGCTGAGCTTTCAG
GGCCGGGACGGCAAAGCGTCCCCGAAGAAGCGGCTGGACGTCCGCCTGTCGAGAGCGTCC
AGCGTGGAGCGGGCCTGGAGCTGCGACGGGGCCGCGGCCGCGGAGTCGGAGGAGAACAAG
GAGAACCTGCTGGTGCGCGCGGAGCTGCCGGACGACCTGCTGCTGTACCAGGACGAGGAG
GCGCTGAACGACTCGGTCATCTCCGGA
>PtVa
TCTGAATATCTGGTCTCAGGGACTCGAACCCCCCCCGTGAGGAGGAGCAGCAAGCTGGCC
ACGCTGGGCAGGATCTTCAAACCCTGGAAATGGAGGAAAAAGAAAACCGAGAAGCTGAAG
CAGACGACGTCCGGAGAAGGGAACAGGGTGCAACTCACCACCTTCCCGCTCAGTTTCCAA
GGCAGGGACGGAAGAGGGTCCCCGAGGAAGCGGGTGGACGTCCGCCTGTCAAGAACGTCC
AGCGTGGAGCGGGCCTGGAGCTTCGACGGGGCCGGGGCGAAGGAGTCGGAGGAGAACAAG
GAAAACCTGCTCTCGAGCTCCGGCCCGGAGGGCGACCTGCTCCTGTACCAGGACGAGGAG
GCGCTGAACGACTCCGTCATCTCCGGC
>RhFe
TCCGAGTATCTGGTCTCAGGGATTCGAACTCCCCCCGTGAGGAGGAACAGCAAGCTGGCC
ACCCTGGGCCGGATCTTCAAACCCTGGAAATGGAGGAAAAAGAAAAATGAAAAACTGAAG
CAGACGACATCTAGAACCCTGGAGAGATCCCAGCTCCCCAGCCCCCCACTGAGTTTTCAA
GGGAGGGACAGTAAAGGGTCCCCGAAGAAGCGTGTAGATATCCGCCTGTCGAGAACGTCC
AGCGTGGAGCGGGCCTGGAGCTTCGATGGGGCCGCGGCCAGCCAGTCGGAGGAGAACAAA
GAAAACTTGCTCGTGAGCTCCGAGCTGCAGGACGACCTGCTTCTGTACCAGGACGAGGAG
GCCCTGAACGCCTCCATCATCTCTGGG
>RoAe
TCTGAATATCTGGTCTCAGGGACTCGAACCCCCCCGGTGAGGAGGAACAGCAAGCTGGCC
ACCCTGGGCCGGATCTTCAAACCCTGGAAATGGAGGAAAAAGAAAAACGAGAAGCTGAAG
CAGACGACGTCCGGGACTCTGGAGAGAGCCCAGCTCCCCAGCCCCCCGCTGAGCTTCCCA
GGCAGGGACAGCAAAGGGTCCCCGAGGAAGCGGGGGGACGTCCGCCTGTCGAGGACGTCC
AGCGTGGAGCGGGCCTGGACCTTCGACGGGGCCGCGGCGAAGGAGTCGGAGGAGAACAAG
GAGAACCTGCGTGTGAGCTCCGACCCGGACGGCGACCTGCTCCTGTGCCAGGATGAGGAG
GCGCTGAACGACTCCGTCATCTCCGGA
