# Supplementary material for: Positively selected genes in the hoary bat (Lasiurus cinereus) lineage: prominence of thymus expression, immune and metabolic function, and regions of ancient synteny
Source: PeerJ. 2022 Mar 17;10:e13130. doi: 10.7717/peerj.13130 (PMC8934532; doi:10.7717/peerj.13130)
Supplement: Supplemental Information 3 — Initially tested orthogroups that have been edge-trimmed as described in the Methods. [file peerj-10-13130-s003.zip › original.trimmed/trimmed-OG0002289.fas]

>EpFu
GTTGAAAACAATCCTCGAACTGGAAACCTTGGTGCATTGATTAAAGTCTTCCTTTCTAGA
ACCAAAGAACTAAAACTTTCAGCAGAATGTCGGAATCACATCTTCATTTGGCAGACAAAC
AATGCTTTGTTTATTATTTGCCATTTGTTGAAAGTGTTCATCTGTGAGATGTCAGAAGAG
GAATTACAACTTCATTTTACTTATGAAGAAAAATCTGGCAGTTACAGTTCTGACTCAGAA
GATCTTTTGGAAGAATTAGTCTGCTGTTTGATGCAGTTAATCACTGATATTCCACTCATA
GACATTACATATGAAATATCAGTAGAAGCTATATCAACAATGGTTGTTTTCCTTTCCTGT
CAACTATATCACAAAGAAGTTTTGCGGCAGAGCATTAGTCACAAGTATTTGATGCGAGGT
CGAAGTCTTCCATACACCAGCAAACTTGTGAAAACTTTGTTGTATAACTTCGTCAGACAG
GAAAAGCCACCTCCCCCAGGCGCCCATGTTTTCTCTCAGCAGTCAGATGGGGGAGGACTG
CTGTATGGACTTGCATCAGGCGTAGCAACTGGACTCTGGACTGTGTTCACCCTGGGCGGC
GTGGGCAGCAAAGCGGCCAGCACACCGGCACTGGCTTCCCCGCTGGCCAACCAGAGTCTC
CTGCTCCTGCTGGTGCTGGCCAACCTGACAGATGCTGCAGATGCACCAAACCCCTACAGA
CAGGCCATTATGTCCTTCAAGAATACACAAGATAACAGTCCTTTCCCCTCGTCAATTCCA
CATGCTTTCCAGATTAATTTTAACAGTTTGTACACGACTCTCTGTGAGCAGCAGACGTCT
GATCAGGCAACTCTCCTATTGTATACATTGCTCCATCAGAATAGTAATATTAGAACGTAC
ATGTTGGCTCGCACGGATATGGAAAACCTTGTTTTACCAATTCTTGAGATTCTGTATCAT
GTTGAAGAAAGAAACTCACACCACGTGTATATGGCGCTTATAATATTGTTGATCCTCACA
GAAGATGATGGCTTCAATAGATCCATTCACGAAGTGATATTAAAAAATATTACTTGGTAT
TCAGAACGGGTTTTAACAGAAATTTCCCTGGGGAGTCTCCTAATACTGGTCGTAATAAGA
ACCATTCAGTACAACATGACAAGGACAAGAGACAAGTACCTTCACACAAATTGTTTGGCA
GCTTTAGCAAATATGTCAGCCCAGTTCCGTTCTCTCCATCAGTATGCTGCCCAGAGGATC
ATC
>HiAr
GTTGAAAACAATCCTCGAACAGGAAACCTTGGTGCATTAATTAAGGTCTTCCTTTGTAGA
ACCAAAGAACTAAAGCTTTCAGCTGAATGTCAGAACCACATCTTCATTTGGCAGACTCAC
AATGCTTTGTTTATTATTTGCTGTTTGCTGAAAGTGTTCATTTGTGAGATGTCAGAGGAG
GAATTACAACTTCATTTTACTTATGAAGAAAAATCTGGCAGTTACAGTTGTGACTCAGAA
GATCTTTTGGAAGAATTAGTCTGCTGTTTGATGCAGTTAATCATTGATATCCCACTCTTA
GATATTACATATGAAATATCAGTAGAAGCTATATCAACGATGGTTGTTTTCCTTTCCTGC
CAACTCTTCCACAAGGAAGTTTTGCGGCAGAGCATCAGTCACAAGTATTTGATGCGAGGT
CGATGTCTTCCATACACCAGCAAACTGGTGAAAACCTTGTTATATAACTTTATCAGACAA
GAAAAGCCACCTCCTCCAGGAACACATGTTTTGTCTCAGCAGTCGGAGGGGGGAGGACTG
CTCTATGGACTGGCATCAGGAGTAGCAACTGGACTCTGGACTGTCTTCACACTGGGCGGT
GTGGGCAGCAAGGCGGCTGCCACTGCAGAACTTTCTTCCCCTCTGGGCAACCAGAGTCTT
CTGCTTCTGCTGGTGCTGGCCAACCTAACAGACGCTGCAGACGCACCAAACCCCTACCGG
CAGGCCATTATGTCCTTTAAGAACACACAAGATAACAGCCCTTTCCCCTCGTCAATTCCA
CATACTTTCCAGATTAACTTTAACAGTTTGTATACAGCTCTGTGTGAACAGCAGGCGTCT
GATCAGGCAACTCTCCTGTTGTATACATTGCTCCATCAGAATAGTAATATTAGGACATAC
ATGCTGGCTCGCACAGACATGGAAAATCTTGTTTTACCAATTCTAGAGATTCTGTATCAC
GTTGAAGAAAGAAATTCACACCATGTATATATGGCCCTCATAATATTGTTGATCCTTACA
GAAGATGATGGCTTCAATAGATCCATTCACGAAGTGATATTAAAAAATATTACTTGGTAT
TCAGAACGGGTTTTAACTGAAATTTCACTGGGGAGTCTCCTGATATTGGTCGTAATAAGA
ACCATTCAATACAACATGACAAGGACAAGAGACAAGTACCTTCACACAAATTGTTTGGCA
GCTTTGGCAAATATGTCGGCTCAATTTCGTTCTCTCCATCAGTATGCTGCCCAGAGGATC
ATC
>LaCi
GTTGAAAACAATCCTCGGACAGGAAACCTTGGTGCATTGATTAAGGTCTTCCTTTCTAGA
ACCAAAGAACTAAAACTTTCAGCCGAATGTCGGAATCACATCTTCATTTGGCAGACAAAC
AATGCTTTGTTTATTATTTGCCATTTGCTGAAAGTGTTCATCTGTGAGATGTCAGAAGAG
GAATTACAACTTCATTTTACTTATGAAGAAAAATCTGGCAGTTACAGTTCTGACTCAGAA
GACCTTTTGGAAGAATTAGTCTGCTGTTTGATGCAGTTAATCACTGATATCCCACTCATA
GACATTACATATGAAATATCAGTAGAAGCTATATCAACAATGGTTGTTTTCCTTTCCTGC
CAACTATATCACAAGGAAGTTTTGCGACAGAGCATTAGTCACAAGTATTTGATGCGAGGT
NNNNNTCTTCCATACACCAGCAAACTGGTGAAAACGTTACTGTATAACTTCATCAGACAA
GAAAAGCCACCTCCCCCAGGTGCCCAGGTGTTTCCTCAGCAGTCGGACGGGGGAGGACTG
CTCTATGGACTTGCATCAGGCGTAGCAACTGGACTCTGGACCGTCTTCACTCTGGGCGGC
GGGGCCAGCAAAACGGCCCCCGCCCCGGCGCCTGCGTCCCCGCTGGCCAACCAGAGCCTC
CTGCTCCTGCTGGTGCTGGCCAACCTGACCGACGCCGCCGACGCCCCCAACCCCTACCGA
CAGGCCATCATGTCCTTCAAGAACACCCAAGATAACAGTCCCTTCCCCTCGTCCATTCCG
CATGCTTTCCAGATTAATTTTAACAGTTTGTACACGACTCTCTGCGAGCAGCAGACGTCT
GATCAGGCAACTCTCCTATTGTATACCTTGCTCCATCAGAATAGTAATATTAGAACGTAC
ATGTTGGCTCGCACGGATATGGAAAATCTTGTTTTACCAATTCTTGAGATTCTGTATCAT
GTTGAAGAAAGAAACTCACACCACGTGTATATGGCGCTTATAATACTGTTGATCCTCACC
GAAGATGATGGCTTCAATAGATCCATTCACGAAGTGATATTAAAAAATATTACTTGGTAT
TCAGAACGGGTTTTAACAGAAATTTCCCTGGGGAGTCTCCTAATACTGGTCGTCATAAGA
ACCATTCAGTACAACATGACAAGGACAAGAGACAAGTACCTTCACACGAATTGTTTGGCA
GCGTTAGCCAATATGTCAGCCCAGTTCCGTGCTCTCCATCAGTACGCTGCCCAGAGGATC
ATC
>MyLu
GTTGAAAACAATCCTCGAACAGGAAACCTTGGTGCATTGATTAAGGTCTTCCTTTCTAGA
ACCAAAGAACTAAAACTTTCAGCAGAATGTCGGAATCACATCTTCATTTGGCAGACAAAC
AATGCTTTGTTTATTATTTGCTATTTGCTGAAAGTGTTCATCTGTGAGATGTCAGAAGAG
GAATTACAACTTCATTTTACTTATGAAGAAAAATCTGGCAGTTACAGTTCTGACTCAGAA
GATCTTTTGGAAGAATTAGTCTGCTGTTTGATGCAGTTAATCACTGATATTCCACTCATA
GACCTTACATATGAAATATCAGTGGAAGCTATATCAACAATGGTTGTTTTCCTTTCCTGT
CAACTATATCACAAGGAAGTTTTGCGACAGAGCATTAGTCACAAGTATTTGATGCGAGGT
CGATGTCTTCCATACACCAGCAAACTTGTGAAAACTTTATTGTATAACTTCATCAGACAA
GAAAAGCCACCTCCCCCAGGCGCCCACGTTTTCCCTCAGCAGTCGGATGGGGGAGGACTG
CTGTATGGACTTGCGTCAGGCGTAGCAACTGGACTCTGGACTGTCTTCACCCTGGGCGGC
GTGGGAAGCAAAGCGGCCAACACACCGGCACTTTCTTCCCCTCTGGCCAACCAGAGTCTC
CTGCTCCTGCTGGTGCTGGCCAACCTGACAGATGCTGCAGATGCCCCAAACCCCTACCGA
CAGGCCATCATATCCTTCAAGAACACACAAGATAACAGTCCTTTCCCCTCGTCAATTCCA
CATGCTTTCCAGATTAATTTTAACAGTTTGTACACGACTCTGTGTGAGCAGCAGACGTCT
GATCAGGCAACTCTCCTATTGTATACATTGCTCCATCAGAATAGTAATATTAGAACGTAC
ATGTTGGCTCGCACAGATATGGAAAATCTTGTTTTACCAATTCTTGAGATTCTGTATCAT
GTTGAAGAAAGAAACTCACACCACGTGTATATGGCGCTTATAATATTGTTGATCCTTACA
GAAGATGATGGCTTCAATAGGTCCATTCACGAAGTGATATTAAAAAATATTACTTGGTAT
TCAGAACGGGTTTTAACAGAAATTTCACTGGGGAGTCTCCTAATACTGGTCGTAATAAGA
ACCATTCAGTACAACATGACAAGGACAAGAGACAAGTACCTTCACACAAATTGTTTGGCA
GCTTTAGCAAATATGTCAGCCCAGTTCCGTTCTCTCCATCAGTATGCTGCCCAGAGGATC
ATC
>PhDi
GTTGAAAACAATCCTCGAACAGGAAACCTTGGTGCATTAATTAAGGTCTTCCTTTCTAGA
ACCAAAGAACTAAAAGTTTCAGCAGAATGTCAGAATCACATCTTCATCTGGCAGACACAC
AACGCTCTGTTTATTATTTGCTATTTGCTGAAAGTGTTCATTTGTGAGATGTCGGAGGAG
GAGTTACTACTTCATTTCACCTACGAAGAAAAATCTGGCAGTTACAGTTCTGACTCAGAG
GACCTTTTGGAAGAACTAGTCTGCTGTCTGATGCAGCTGATCACCGACATCCCACTCTTA
GACATCACGTATGAAATATCCGTAGAAGCTGTGTCAACCATGGTTGCTTTCCTCTCCTGC
CAGCTCTTCCACAAGGAGGTTCTGCGACAGAGCATCAGCCACAAGTATTTGATGCAAGGT
CGATGTCTTCCATACACCAGCAAACTTGTGAAAACCTTGTTGTATAACTTCATCAGGCAA
GAAAAGCCGCCGCCCCCGGGAGCACACGTCTTCTCCCAGCAGTCGGACGGGGGAGGACTG
CTGTATGGACTCGCATCAGGAGTGGCAACTGGGCTCTGGACCGTCTTCACCCTGGGCGGG
GTGGGCAGCAAAGCGGCCGCCGCCCCTGCACTTTCTTCCCCCCTGGCCAACCAGAGTCTC
CTGCTCCTGCTGGTGCTGGCCAACCTGACAGATGCTGCAGACGCGCCAAACCCCTACAGA
CAGGCCATTATGTCCTTTAAGAATACGCAAGATAACAGCCCTTTCCCCTCGTCAATCCCG
CATGCTTTCCAGATTAACTTTAACAGTTTGTACACAGCTCTCTGTGAGCAGCAGACCTCC
GACCAAGCGACCCTCCTCCTGTACACTTTGCTCCATCAGAACAGTAATATTAGAACGTAC
ATGCTGGCTCGCACAGACATGGAAAATCTTGTTTTACCAATTCTTGAGATCCTGTATCAT
GTTGAAGAAAGAAATTCACACCACGTGTATATGGCCCTTATAATATTGTTGATCCTTACA
GAAGATGACGGCTTCAATAGATCCATTCACGAAGTGATATTAAAAAATATTACTTGGTAT
TCAGAGCGGGTGTTAACAGAAATTTCACTGGGGAGTCTCCTGATACTGGTCGTAATAAGA
ACCATTCAGTACAACATGACAAGGACAAGGGACAAGTACCTCCACACCAACTGCCTGGCC
GCCCTGGCGAACATGTCGGCGCAGTTCCGCGCCCTCCACCAGTACGCGGCCCAGAGGATC
ATC
>PtVa
GTTGAAAACAATCCTCGAACAGGAAACCTTGGTGCGTTAATTAAGGTCTTCCTTTCTAGA
ACCAAAGAACTAAAACTTTCAGCAGAATGTCAGAACCACATCTTCATTTGGCAGACACAC
AATGCTTTGTTTATTATTTGCTGTTTGCTGAAAGTGTTCATTTGTGAGATGTCAGAGGAG
GAATTACAACTTCATTTTACTTATGAAGAAAAATCAGGCAGTTACAGTTCTGACTCAGAA
GATCTTTTGGAAGAATTAGTCTGCTGTTTGATGCAGTTAATCACCGATATTCCACTCTTA
GATATTACGTATGAAATATCAGTAGAAGCTATATCGACAATGGTTGTTTTTCTTTCCTGC
CAACTTTTCCACAAAGAAGTTTTGCGACAGAGCATCAGTCACAAGTATTTGATGCGAGGT
CGATGTCTTCCATACACCAGCAAACTTGTGAAAACCTTATTGTATAACTTTATCAGACAA
GAAAAGCCACCTCCTCCAGGAGCGCGTGTTTTCCCTCAGCCATCAGATGGAGGAGGACTA
CTCTATGGACTTGCATCAGGAGTAGCAACTGGACTCTGGACTGTCTTCACACTGGGAGGT
GTGGGCAGCAAAGCGGCTGCTGCTCCAGAACTGTCTTCCCCTCTGGCCAACCAGAGTCTC
CTGCTTCTCCTGGTGCTGGCCAACCTGACAGATGCTACAGATGCACCAAACCCCTACAGA
CAGGCCATCATGTCCTTTAAGAATACACAAGATAACAGCCCTTTCCCCTCATCAATTCCA
CATGCTTTCCAGATTAATTTTAACAGTTTGTACACGGCTCTCTGTGAACAGCAGACATCT
GATCAAGCCACTCTCCTCTTGTATACATTGCTCCATCAGAATAGTAATATTAGAACATAC
ATGTTGGCTCGCACAGATATGGAAAATCTTGTAAGTATCATTCTAAATATTTTGTATTTT
ATAATATTTCGAAGACTCCAGAAGGTATACTTAAAGGTTATGGTTGAGAAACTCATGGAC
ATGGACTATAGACTATCTTCCAGTATCCTTGCTGTGATATTAAAAAATATTACTTGGTAT
TCCGAACGGGTTTTAACTGAAATTTCACTGGGAAGTCTCCTGATACTGGTCGTAATAAGA
ACCATTCAATACAACATGACAAGGACAAGAGACAAGTACCTTCACACAAATTGTTTGGCA
GCTTTGGCAAATATGTCGGCACAGTTTCGTTCTCTCCATCAGTATGCTGCCCAGAGGATC
ATC
>RhFe
GTTGAAAACAATCCTCGAACAGGAAACCTTGGTGCATTAATTAAGGTCTTCCTTTCTAGA
ACCAAAGAACTAAAACTTTCAGCAGAATGTCAGAACCACATCTTCATTTGGCAGACTCAC
AATGCTTTGTTTATTATTTGCTGTTTGCTGAAAGTGTTCATTTGTGAGATGTCAGAGGAG
GAATTACAGCTTCATTTTACTTATGAAGAAAAATCTGGCAGTTACAGTTGTGACTCAGAA
GATCTTTTGGAAGAATTAGTCTGCTGTTTGATGCAATTAATCACCGATATTCCACTCCTA
GATATTACATATGAAATATCAGTAGAAGCTATATCAACAATGGTTGTTTTCCTTTCCTGC
CAACTCTTCCACAAGGAAGTTTTGCGACAGAGCATCAGTCACAAGTATTTGATGCGAGGT
CGATGTCTTCCATACACCAGCAAACTGGTGAAAACCTTGTTATATAACTTTATCAGACAA
GAAAAGCCACCTCCTCCAGGAACGCACGTTTTCTCTCAGCAGTCGGAGGGGGGAGGACTG
CTGTATGGACTTGCATCGGGAGTAGCAACTGGACTCTGGACTGTCTTCACACTGGGCGGT
GTGGGCAGCAAAGCGGCTGCCGCTCCAGCACTTGCTTCCCCTCTGGCCAACCAAAGTCTC
CTGCTTCTGCTGGTGCTTGCCAACCTGACAGATGCTGCAGACGCACCAAACCCCTACCGA
CAGGCCATTATGTCCTTTAAGAATACACAAGATAACAGTCCTTTCCCCTCGTCAATTCCA
CATGCTTTCCAGATTAATTTTAATAGTTTGTACACGGCTCTGTGTGAACAGCAGACATCT
GATCAAGCAACTCTCCTCTTGTATACATTGCTCCATCAAAACAGTAATATTAGAACATAC
ATGCTGGCTCGCACAGATATGGAAAGTCTTGTTTTACCCATTCTAGAGATTCTGTATCAT
GTTGAAGAAAGAAATTCACACCATGTGTATATGGCCCTTATAATATTGTTGATCCTTACG
GAAGATGATGGCTTCAATAGATCCATTCACGAAGTGATATTAAAAAATATTACTTGGTAT
TCAGAACGGGTTTTAACTGAAATTTCACTGGGGAGTCTCCTGATATTGGTCGTAATAAGA
ACCATTCAATATAACATGACACGGACAAGAGACAAGTACCTTCACACAAATTGTTTGGCA
GCTTTGGCAAATATGTCGGCACAGTTTCGTTCTCTCCATCAGTATGCTGCCCAGAGGATA
ATT
>RoAe
GTTGAAAACAATCCTCGAACAGGAAACCTTGGTGCGTTAATTAAGGTCTTCCTTTCTAGA
ACCAAAGAACTAAAACTTTCAGCAGAATGTCAGAACCACATCTTCATTTGGCAGACACAC
AATGCTTTGTTTATTATTTGCTGTTTGCTGAAAGTGTTCATTTGTGAGATGTCAGAGGAG
GAATTACAACTTCATTTTACTTATGAAGAAAAACCAGGCAGTTACAGTTCTGACTCAGAA
GATCTTTTGGAAGAATTAGTCTGCTGTTTGATGCAATTAATCACCGATATTCCACTCTTA
GATATTACATATGAAATATCAGTAGAAGCTATATCAACAATGGTTGTTTTTCTTTCCTGC
CAACTCTTCCACAAGGAAGTTTTGCGACAGAGCATCAGTCACAAGTATTTGATGCGAGGT
CGATGTCTTCCATACACCAGCAAACTTGTGAAAACCTTATTGTATAACTTTATCAGACAA
GAAAAGCCACCTCCTCCAGGAGCACGTGTTTTCCCCCAGCCATCAGATGGGGGAGGACTA
CTCTATGGACTTGCATCAGGAGTAGCAACTGGACTCTGGACCGTCTTCACACTGGGAGGT
GTGGGCAGTAAAGCGGCTGCTGCTCCAGAACTGTCTTCCCCTCTGGCCAACCAGAGTCTC
CTGCTTCTGCTGGTGCTGGCCAACCTGACAGATGCTACAGACGCACCAAACCCCTACAGA
CAGGCTATCATGTCCTTTAAGAATACACAAGATAACAGCCCTTTCCCCTCATCAATTCCA
CATGCTTTCCAGATTAATTTTAACAGTTTGTACACGGCTCTCTGTGAACAGCAGACATCT
GATCAAGCAACTCTCCTCTTGTATACCTTGCTCCATCAGAATAGTAACATCAGAACGTAC
ATGTTGGCTCGCACAGATATGGAAAATCTTGTTTTACCAATTCTAGAGATTCTGTACCAT
GTTGAAGAAAGAAACTCACACCATGTGTACATGGCCCTTATAATATTGTTGATCCTTACA
GAAGATGATGGCTTCAATAGATCCATTCACGAAGTGATATTAAAAAATATTACTTGGTAT
TCAGAACGGGTTTTAACTGAAATTTCACTGGGAAGTCTCCTGATACTGGTCGTAATAAGA
ACCATTCAATATAACATGACAAGGACAAGAGACAAGTACCTTCACACAAATTGTTTGGCA
GCTTTAGCAAATATGTCGGCACAGTTTCGTTCTCTGCATCAGTATGCTGCCCAGAGGATC
ATC
