# Supplementary material for: Positively selected genes in the hoary bat (Lasiurus cinereus) lineage: prominence of thymus expression, immune and metabolic function, and regions of ancient synteny
Source: PeerJ. 2022 Mar 17;10:e13130. doi: 10.7717/peerj.13130 (PMC8934532; doi:10.7717/peerj.13130)
Supplement: Supplemental Information 3 — Initially tested orthogroups that have been edge-trimmed as described in the Methods. [file peerj-10-13130-s003.zip › original.trimmed/trimmed-OG0002290.fas]

>EpFu
ATGGACCTGCGCGACTGGCTGTTCCTCTGCTACGGGCTCATCGCCTTCCTGACGGAGGTC
ATCGACAGCACCACCTGCCCCTCCGTGTGCCGCTGCGACAACGGCTTCATCTACTGCAAC
GACCGGGGGCTCACCGCCATCCCCGCCGACATCCCCGACGGCGCCACCACCCTCTACCTG
CAGAACAACCAGATCAACAACGCCGGCATCCCCCAGGGCCTCAAGGCCAAGGTCAGCGTG
CAGGTCATCTACCTGTACGACAACGCCCTGGACGAGTTCCCCGTCAACCTGCCCCGCTCG
CTGCGGGAGCTGCACCTGCAGGACAACAACGTGCGCGCCATCGCCCGGGCCTCGCTGGCC
CGCCTCCCGCTGCTGGAGAAGCTGCACCTGGACGACAACTCCGTGTCCACCGTCAGCATC
GAGGAGGACGCCTTCGCCGACAGCCAGCGGCTCAAGCTGCTCTTCCTGAGCCGCAACCAC
CTGAGCAGCATCCCCTCGGGGCTGCCCCGCACGCTGGAGGAGCTGCGGCTGGACGACAAC
CGGATCTCCACCATCCCGCTGCACGCCTTCAAGGGCCTGCACAGCCTCCGGCGCCTGGTG
CTCGACGGCAACCTGCTGGCCAACCAGCGCATCGCCGACGACACCTTCAGCCGCCTGCAG
AACCTCACCGAGCTCTCGCTGGTGCGCAACTCGCTGGCCGCCCCGCCCCTCAACCTGCCC
AGCGCCCACCTGCAGAAGCTCTACCTGCAGGACAACGCCATCAGCCACATCCCCTACAAC
ACGCTGGCCAAGATGCGCGAGCTGGAGCGCCTGGACCTGTCCAACAACAACCTCACCACG
CTGCCCCGCGGCCTGTTCGACGACCTGGAGAACCTGGCCCAGCTGCTGCTCCGGAACAAC
CCCTGGTTCTGCGGCTGCAACCTCATGTGGCTGCGGGACTGGGTGAAGGCGCGGGCGGCC
GTGGTCAACGTGCGCGGCCTCATGTGCCAGGGCCCCGAGAAGGTGCGGGGCATGGCCATC
AAGGACATCACCAGCGAGATGGACGCGTGCTTCGAGGCGGGGCCCCGAGTGGCCGCCAAG
ACGACCGCCGGCCACCACGCCTCCGCCACCACGCCCCAGGGCTCGCTCTTCACCCTCAAG
GCCAAGAGGCCGGGCCTGCGCCTTCCCGACTCCAACCTGGACTACCCCATGGCCACGGGC
GAGGGCGCCAAG
>HiAr
ATGGACCTGCGGGACTGGCTGTTCCTCTGCTACGGGCTTATCGCCTTCCTGACGGAGGTC
ATCGACAGCACCACCTGCCCTTCAGTGTGCCGCTGCGACAACGGCTTCATCTACTGCAAC
GACCGGGGACTCACCTCCATCCCCGCCGACATTCCTGACGATGCCACCACCCTGTATCTG
CAGAACAACCAGATCAACAATGCTGGCATCCCCCAGGACCTCAAGACCAAGGTCAACGTG
CAGGTCATCTACCTGTACGAGAACGACCTGGACGAGTTCCCTGTCAACCTGCCCCGCTCC
CTGCGGGAGCTGCACCTACAAGACAACAACGTGCGGGCCATTGCCAGGGACTCGCTGGCC
CGCGTCCCGCTGCTGGAGAAGCTGCACCTGGATGACAACTCCGTGTCCACCGTCAGCATC
GAGGAGGATGCCTTCGCCGACAGCAGGCGGCTCAAGCTGCTCTTCCTCAGCCGGAACCAC
CTGAGCAGCATCCCCTCGGGCCTGCCCCGCACGCTGGAGGAGCTGCGGCTGGATGACAAC
CGCATCTCCACCATCCCACTGCACGCCTTCAAGGGCCTGGACAGCCTGAGGCGCCTGGTG
CTGGACGGCAACCTGCTGGCAAACCCGCGCATTGCCGACGACACCTTCAGCCGCCTGCAC
AACCTCACCGAGCTCTCGCTGGTGCGCAATTCACTGGCCGCCCCGCCCCTCAACCTGCCC
AGCGCCCACCTGCAAAAGCTCTATCTGCAGGACAACGCCATCAGCCACATCCCCTACAAC
ACGCTGGCCAAGATGCATGAGCTGGAGCGCCTGGACCTGTCCAACAACAACCTCACCACG
CTGCCCCGCGGCCTGTTCGATGACCTGGAGAACCTGGCCCAGCTGCTGCTGCGGAACAAC
CCCTGGTTCTGTGGTTGTAACCTCGTGTGGCTGCGGGACTGGGTGAAGGCGAGGGCGGCC
GTAGTCAACGTCCGAGGCCTCATGTGCCAGGGCCCCGAGAAGGTCCGGGGCATGGCCATC
AAGGACATCACCAGTGAGATGGACGAGTGCTTCGACACCGGGTCGCAGACCGCCGCCAAG
ACCACGGCCGGCAACCATGCCTCTGCCACCACACCCCAGGGTTCACTCTTCACCCTCAAG
GCCAAGAGGCCAGGGCTGCGCCTCCCTGACTCCAACCTTGACTACCCCATGGCCACGGGT
GATGGCGCCAAG
>LaCi
ATGGACCTGCGCGACTGGCTGCTACTGTGCTACGGGCTCATCGCCTTCCTGACGGGCGTC
ATCGACAGCACCACCTGCCCCTCCGTGTGCCGCTGCGACCGCGGCTTCATCTACTGCAAC
GACCGGGGCCTGGCCTCCGTGCCCGCCGACATCCCCGACGACGCCACCACCCTCTACCTG
CAGAACAACCGCATCGACAACGCCGGCATCCCGCCGGGCCTCAAGGCCAAGGTGGGCGTG
CAGGTCATCTACCTGTACGGCAACGCCCTGGACGAGTTCCCCGTCAACCTGCCCCGCTCC
CTGCGGGAGCTGCACCTGCAGGACAACAACGTGCGCGCCATCGCCCGCGACTCGCTGGCC
CGCCTCCCGCTGCTGGAGAAGCTGCACCTGGACGACAACTCCGTGTCCACCGTGAGCATC
GAGGAGGACGCCTTCGCCGACAGCCGCCGGCTCCGGCTGCTCTTCCTGAGCCGCAACCAC
CTGAGCAGCATCCCCCCGGGCCTGCCCCGCACGCTGGAGGAGCTGCGCCTGGACGACAAC
CGCATCTCCACCGTGCCGCTGCACGCCTTCCAGGGCCTCCGCGGCCTGCGCCGCCTGGTG
CTCGACGGCAACCTGCTGGCCAACCAGCGCATCGCCGACGACACCTTCAGCCGCCTGCAG
AACCTCACCGAGCTCTCGCTGGTGCGCAACTCGCTGGCCGCCCCGCCTCTGCGCCTGCCC
AGCGCCCACCTGCAGAAGCTCTACCTGCAGGACAACGCCATCAGCCACGTGCCCCACGAC
ACGCTGGCCAGGATGCGGGCGCTGGAGCGCCTCGACCTGTCCAACAACAACCTCACCACG
CTGCCCCGCGGCCTCTTCGACGACCTGGAGAGCCTGGCGCAGCTGTTGCTCCGCAACAAC
CCCTGGTTCTGCGGCTGCAACCTGCTGTGGCTGCGGGACTGGGTGAAGGCGCGGGCGGCC
GTGGTCAACGTGCGCGGCCTCATGTGCCAGGGCCCCGAGAAGGTGCGCGGCATGGCCCTC
AAGGACATCACCAGCGAGATGGACGAGTGCTTTGANNNNNNNNNNNNNNNNNNNNNCAAG
AGCACGGCCGGCCACCACGCCTCGGCCACCACGCCCCAGGGCTCCCTCTTCACCCTCAAG
GCCAAGAGGCCGGGCCTGCGCCTCCCCGACTCCGGCCTGGACTACCCGCTGGCGGCGGGC
GAGGGCGCCAAG
>MyLu
ATGGACCTGCGCGACTGGCTGTTCCTCTGCTACGGGCTCATCGCCTTCCTGACGGAGGTC
ATCGACAGCACCACCTGCCCCTCCGTGTGCCGCTGCGACAGCGGCTTCATCTACTGCAAC
GACCGGGGGCTCACCTCCATCCCCCCCGACATCCCCGACGACGCCACCACCCTCTACCTG
CAGAACAACCAGATCACCAACGCCGGCATCCCCCAGGGCCTCAAGACCAAGGTCGGCGTG
CAGGTCATCTACCTGTACGACAACGCCCTGGACGAGTTCCCCGTCAACCTGCCCCGCTCC
CTGCGGGAGCTGCACCTGCAGGACAACAACGTGCGCGCCATCGCCAGGGACTCGCTGGCC
CGCATCCCGCTGCTGGAGAAGCTGCACCTGGACGACAACTCCGTGTCCACCGTCAGCATC
GAGGAGGACGCCTTCGCCGACAGCAGGCAGCTCAAGCTGCTCTTCCTGAGCCGGAACCAC
CTGAGCAGCATCCCCTCGGGGCTGCCCCGCACGCTGGAGGAGCTGCGGCTGGACGACAAC
CGCATCTCCACCATCCCGCTGCACGCCTTCAAGGGCCTCCACAGCCTGCGGCGCCTGGTG
CTCGACGGCAACCTGCTGGCCAACCAGCGCATCGCCGACGACACCTTCAGCCGCCTGCAG
AACCTCACCGAGCTCTCGCTGGTGCGCAACTCGCTGGCCGCCCCGCCCCTCAACCTGCCC
AGCGCCCACCTGCAGAAGCTCTACCTGCAGGACAACGCCATCAGCCACATCCCCTACAAC
ACGCTGGCCAAGATGCGCGAGCTGGAGCGCCTGGACCTGTCCAACAACAACCTCACCACG
CTGCCCCGCGGCCTGTTCGACGACCTGGAGAACCTGGCCCAGCTGCTGCTCCGCAACAAC
CCCTGGTTCTGCGGCTGCAACCTCATGTGGCTGCGGGACTGGGTGAAGGCGCGGGCGGCC
GTGGTCAATGTGCGCGGCCTCATGTGCCAGGGCCCCGAGAAGGTCCGGGGCATGGCCATC
AAAGACATCACCAGCGAGATGGACGAGTGCTTCGAGGCGGGGCCCCAAGCGGCCACCAAG
ACCACCGCCAGCAACCACGCCTCTGCTACCACACCCCAGGGCTCCCTCTTCACCCTCAAG
GCCAAGAGGCCGGGGCTGCGCCTTCCCGACTCCAACCTTGACTACCCCATGGCCACGGGC
GATGGCGCCAAG
>PhDi
ATGGACCTGCGGGACTGGCTCTTCCTCTGCTACGGGCTCATCGCCTTCCTGACCGAGGTC
ATCGACAGCACCACCTGCCCCTCGGTGTGCCGCTGCGACAACGGCTTCATCTACTGCAAC
GACCGGGGGCTCGCCTCCATCCCCGCCGACATCCCCGACGACGCCACCACCCTCTACCTG
CAGAACAACCGGATCAGCAACGCCGGCATCCCCCAGGACCTCAAGACCAAGGTGAACGTG
CAGGTCATCTACCTGTACGAGAACGACCTGGACGAGTTCCCCGTCAACCTGCCCCGCTCC
CTGCGGGAGCTGCATCTGCAGGACAACAACGTGCGGGCCATCGCCCGGGACTCGCTGTCC
CGCCTGCCGCTGCTGGAGAAGCTGCACCTGGACGACAACTCCGTGTCCACCGTCAGCATC
GAGGAGGATGCCTTTGCCGACAGCAGGCAGCTCAAGCTGCTCTTCCTGAGCCGCAACCAC
CTGAGCAGCATCCCCTCGGGGCTGCCCCGCACGCTGGAGGAGCTGCGGCTGGACGACAAC
CGCATCTCCACCATCCCGCTGCACGCCTTCAAGGGCCTCGACAGCCTCCGGCGCCTGGTG
CTGGACGGCAACCTGCTGGCCAACCAGCGCATCGCCGACGACACCTTCAGCCGCCTGCAG
AACCTCACCGAGCTCTCGCTGGTGCGCAACTCGCTGGCCGCCCCGCCGCTCAACCTGCCC
AGCGCCCACCTGCAGAAGCTCTACCTGCAGGACAACGCCATCAGCCACATCCCCTACGGC
ACGCTGGCCAAGATGCACGCGCTGGAGCGCCTGGACCTGTCCAACAACAACCTCACCACC
CTGCCGCGCGGCCTGTTTGACGGCCTGCAGAGCCTGGCCCAGCTGCTGCTCCGCAACAAC
CCCTGGTTCTGCGGCTGCAGCCTCATGTGGCTGCGGGACTGGGTGAAGGCGCGGGCGGCT
GTGGTCAACGTGCGCGGCCTCATGTGCCAGGGCCCGGAGAAGGTCCGGGGCATGGCCATC
AAGGACATCACCAACGAGATGGACGAGTGCTTCGAGGCGGGGCCGCAGGCTGCCGCCAAG
ACCACGCCCAGCAGCCACGCCCCGGCCACCACGCCCCAGGGTTCACTCTTCACCCTCAAG
GCCAAGAGGCCGAGGCTGCGCCTCCCGGACTCCAGCCTGGACTACCCCATGGCCACGGGC
GATGGCGCCAAG
>PtVa
ATGGACCTGCGGGACTGGCTGTTCCTCTGCTACGGGCTCATTGCCTTCTTGACGGAGGTC
ATCGACAGCACCACCTGCCCTTCAGTGTGCCGCTGTGACAACGGCTTCATCTACTGCAAT
GACCGGGGACTCACCTCCATCCCCTCTGACATCCCCGACGACGCCACCACCCTCTACCTG
CAGAACAACCAGATCAACAATGCCGGCATCCCCCAGGACCTCAAGACCAAGGTCCACGTG
CAGGTCATCTACCTGTACGAGAACGACCTGGACGAGTTCCCGGTCAACTTGCCCCGCTCC
CTGCGGGAGCTGCACCTGCAGGACAACAACGTGCGTGCCATCGCCAGGGACTCGCTGGCC
CGCATCCCGCTGCTGGAGAAGCTGCACCTGGACGACAACTCCGTGTCCACCGTGAGCATC
GAGGAGGATGCCTTTGCCGACAGCAAGCAGCTCAAGCTGCTCTTCCTGAGCCGGAACCAC
CTGAGCAGCATCCCCGCGGGGCTGCCCCGCACGCTGGAGGAGCTGCGGCTGGACGACAAC
CGCATCGCCACCATCCCGCTGCACGCCTTCAAGGGCCTCAGCAGCCTGCGGCGCCTAGTG
CTGGACGGCAACCTGCTGGCCAACCAGCGCATCGCCGACGACACCTTCAGCCGCTTGCAG
AACCTCACCGAGCTCTCGCTGGTGCGCAATTCGCTGGCCGCCCCACCCCTCAACCTTCCC
AGCGCCCACCTGCAGAAGCTCTACCTCCAGGACAATGCCATCAACCACATCCCCTACAAC
ACGCTGGCCAAGATGCGTGAGCTGGAGCGCCTGGACCTGTCCAACAACAACCTCACCACG
CTGCCCCGCGGCCTGTTTGACGACCTAGAGAGCCTGGCCCAGCTGCTGCTCCGGAACAAT
CCTTGGTTCTGCGGCTGCAACCTCATGTGGCTGCGGGACTGGGTGAAGGCGCGGGCGGCT
GTGGTCAACGTTCGAGGCCTCATGTGCCAGGGCCCCGAGAAGGTCCGGGGCATGGCCATC
AAGGACATCACCAGCGAGATGGACGAGTGCTTCGAGGCAGGGTCACAGGCCGCCGCCAAG
ACCACGGCCAGCAGCCGCGCCTCTGCCACCACACCCCAGGGCTCGCTCTTCACCCTCAAG
GCCAAGAGGCCGGGGCTGCGCCTCCCTGACTCCAGCCTGGACTACCCCATGGCCACGGGC
GATGGGGCCAAG
>RhFe
ATGGACCTGCGGGACTGGCTGTTTCTCTGCTACGGGCTTATCGCCTTCCTGACGGAGGTC
ATCGACAGCACCACCTGCCCCTCGGTGTGCCGCTGTGACAACGGCTTCATCTACTGCAAC
GACCGGGGACTCACCTCCATCCCCGCCGACATCCCCGACGATGCCACCACCCTGTACCTG
CAGAACAACCAGATCAACAACGCGGGCATCCCCCAGGACCTCAAGACCAAGGTCAACGTG
CAGGTCATCTACCTGTACGAGAACGACCTGGACGAGTTCCCCGTCAACCTGCCCCGCTCC
CTGCGGGAGCTGCACCTGCAGGACAACAACGTGCGAGCCATCGCCAGGGACTCGCTGGCC
CGCGTCCCACTGCTGGAGAAGCTGCACCTGGACGACAACTCCGTGTCCACCGTCAGCATC
GAGGAGGACGCCTTCGCCGACAGCAGGCGGCTCAAGCTGCTCTTCCTCAGCCGGAACCAC
CTGAGCAGCATCCCCTCGGGGCTGCCCCGCACGCTGGAGGAGCTGCGGCTGGACGACAAC
CGCATCTCCACCATCCCGCTGCACGCCTTCAAGGGCCTGGACAGCCTGAGGCGCCTGGTG
CTGGACGGCAACCTGCTGGCCAACCCACGCATCGCCGACGACACCTTCAGCCGCCTGCAC
AACCTCACCGAGCTCTCGCTGGTGCGCAATTCGCTGGCCGCCCCGCCCCTCAACCTGCCC
AGCGCCCACCTGCAGAAGCTCTACCTGCAGGACAACGCCATCAGCCACATCCCCTACAAC
ACGCTGGCCAAGATGCACGAGCTGGAGCGCCTGGACCTGTCCAACAACAACCTCACCACG
CTGCCCCGCGGCCTATTCGACGACCTGGAGAACCTGGCCCAGCTGCTGCTGCGGAACAAC
CCCTGGTTCTGCGGCTGTAACCTCGTGTGGCTGCGGGACTGGGTGAAGGCGAGGGCGGCC
GTAGTCAACGTTCGAGGCCTCATGTGCCAGGGCCCCGAGAAGGTCCGGGGCATGGCCATC
AAGGACATCACCAGCGAGATGGACGAGTGCTTTGACACCGGGTCGCAGACCGCTGCCAAG
ACCACGGCCGGCAACCACGCCTCTGCCACCACACCCCAGGGCTCACTCTTCACCCTCAAG
GCCAAGAGGCCGGGGCTGCGCCTCCCTGACTCCAACCTTGACTACCCCATGGCCACGGGC
GACGGCGCCAAG
>RoAe
ATGGACCTGCGGGACTGGCTGTTCCTCTGCTACGGGCTCATTGCCTTCCTGACGGAGGTC
ATCGACAGCACCACCTGCCCTTCGGTGTGCCGCTGTGACAACGGCTTCATCTACTGCAAC
GACCGGGGACTCACCTCCATCCCCGCCGACATCCCCGACGACGCCACCACCCTCTACCTG
CAGAACAACCAGATCAACAACGCGGGTATCCCCCAGGACCTGAAGACCAAGGTCAACGTG
CAGGTCATCTACCTGTACGAGAACGACCTGGACGAGTTCCCGGTCAACCTGCCCCGCTCC
CTGCGGGAGCTGCACCTGCAGGACAACAACGTGCGCGCCATCGCCAGGGACTCGCTGGCC
CGCATCCCGCTGCTGGAGAAGCTGCACCTGGACGACAACTCCGTGTCCACCGTGAGCATC
GAGGAGGACGCCTTCGCCGACAGCAAGCAGCTCAAGCTGCTCTTCCTGAGCCGGAACCAC
CTGAGCAGCATCCCCGCGGGGCTGCCCCGCACGCTGGAGGAGCTGCGGCTGGACGACAAC
CGCATCGCCACCATCCCGCTGCACGCCTTCAAGGGCCTCGGCAGCCTGCGGCGCCTGGTG
CTCGACGGCAACCTGCTGGCCAACCAGCGCATCGCCGACGACACCTTCAGCCGCTTGCAG
AACCTCACCGAGCTCTCACTGGTGCGCAATTCGCTGGCCGCCCCGCCCCTCAACCTTCCC
AGCGCCCACCTGCAGAAGCTCTACCTGCAGGACAACGCCATCAGCCACATCCCCTACAAC
ACGCTGGCCAAGATGCGCGAGCTGGAGCGCCTGGACCTGTCCAACAACAACCTCACCACG
CTGCCCCGCGGCCTGTTCGACGACCTGGAGAGCCTGGCCCAGCTGCTGCTCCGGAACAAC
CCCTGGTTCTGCGGCTGCAACCTCATGTGGCTGCGGGACTGGGTGAAGGCGCGCGCGGCC
GTGGTCAACGTTCGCGGCCTCATGTGCCAGGGCCCCGAGAAGGTCCGGGGCATGGCCATC
AAGGACATCACCAGCGAGATGGACGAGTGCTTCGAGGCAGGGTCACAGGCCGCCGCCAAG
ACCACGGCCAGCAGCCGCGCCTCTGCCACCACGCCCCAGGGCTCACTCTTCACCCTCAAG
GCCAAGAGGCCGGGGCTGCGCCTCCCTGACTCCAGCCTCGACTACCCCATGGCTACGGGC
GATGGGGCCAAG
