# Supplementary material for: Positively selected genes in the hoary bat (Lasiurus cinereus) lineage: prominence of thymus expression, immune and metabolic function, and regions of ancient synteny
Source: PeerJ. 2022 Mar 17;10:e13130. doi: 10.7717/peerj.13130 (PMC8934532; doi:10.7717/peerj.13130)
Supplement: Supplemental Information 3 — Initially tested orthogroups that have been edge-trimmed as described in the Methods. [file peerj-10-13130-s003.zip › original.trimmed/trimmed-OG0002294.fas]

>EpFu
ATGCTGCCCAAGTCCCGGAGAGCCCTAACTATCCAGGAGATCGCTGCACTGGCCAGATCC
TCCCTGCATGGTCCCACTGCCATGGCCCAGGGTCGAGTGGCTCACCTTATTGAATGGAAG
GGCTGGAGCAAGCCAAGCTCTCCTGCTGCCTTGGAATCAGCCTTTTCCTCCCGCTTTGCA
GCAGGAGTGGCTGAGCAATTTGCCATTGCAGAAGCCAAGCTCCGGGCATGGTCTTCAGTG
GATGGTGAGGACTCGACCGATGAATCCTATGATGAGGACTTTGCTGGGGGAACTGACTCA
GACATGGCTGGGCAGCTGCCCCTGGGACCCCACCTCCAGGACCTCTTCACTGGCCACCGA
TTTTCCCGGCCCGTGCGCCAGGGCTCCGTGGAGCCTGAGAGCGACTGCTCGCAGACAGTG
TCCCCAGAGACCCTGTGCTCTAGTCTGTGCAGCCTGGAGGACGGGCTGCTGGGCTCCCCG
GCCCACCTGGCCTCCCAGCTGCTGGGTGAAGAGCTGCTTCTTGCCAAACTGCCCCCCAGC
CGGGAAAGTGCCTTCCGCAGCCTGGGCCCGCCGGAGGCCCAGGACTCGCTCTACAACTCG
CCCCTCACAGAGTCCTGCCTTTCCCCCGCCGAGGTGGAGCCGGCCCCCTGCGAGGACTGC
CAGCCACTCTGCCCACCGGTGGGCAGCTGGGAGCACCGGCGGCAAGCCTCTGACGTGGCT
TCTTCTGGGGTG
>HiAr
ATGCTGCCCAAGTCCCGGAGAGCCCTAACTATCCAGGAGATAGCTGCGCTGGCCAGATCC
TCCCTGCATGGTCCCACCGCCATGGCCCAGGGCCGAGTGGCTCACCTCATTGAATGGAAG
GGCTGGAGCAAGCCGAGTTCTCCTGCTGCCCTGGAATCAGCCTTTTCTTCCCGCTTTGCA
GCAGGAGTGGCCGAGCAATTTGCCATTGCAGAAGCCAAGCTCCGGGCATGGTCTTCAGTG
GATGGTGAGGACTCCACCGATGAATCCTATGATGAGGACTTTGCTGGGGGAACTGACTCA
GACATGGCTGGGCAGCTGCCCCTGGGACCCCATCTCCAGGACCTCTTCACTGGCCACCGA
TTTTCCCGTCCTATGCGCCAGGGCTCCGTAGAACCTGAGAGCGACTGCTCGCAGACCGTG
TCCCCAGAGACCCTGTGCTCTAGTCTGTGCAGCCTGGAGGACGGGTTGCTGGGCTCCCCA
GCCCACCTGGCCTCCCAGCTGCTGGGCGAAGAGCTGTTCCTTGCCAAACTGCCCCCCAGC
CGGGAAAGTGCCTTCCGCAGCCTGGGCCCATTGGAGGCCCAGGACTCACTGTACAACTCT
CCCCTCACGGAGTCCTGCCTTTCCCCCGCCGAGGAGGAGCCAGCTTCCTGCGAGGACAGC
CAGCCGCTCTGCCCACCGGTGGGCAGCTGGGAACAACAGCGGCAAGCCTCCGACGTGGCT
TCTTCTGGGGTG
>LaCi
ATGCTGCCCAAGTCCCGGAGAGCCCTAACCATCCAGGAGATCGCTGCACTGGCCAGATCC
TCCCTGCATGGTCCCACTGCCATGGCCCAGGGTCGAGTGGCTCACCTTATTGAATGGAAG
GGCTGGAGCAAGCCAAGCTCGCCTGCTGCCTTGGAATCAGCCTTTTCCTCCCGCTTTGCG
GCAGGAGTCGCTGAGCAATTTGCCATTGCAGAAGCCAAGCTCCGGGCATGGTCTTCAGTG
GATGGTGAGGACTCGACTGATGAATCCTACGATGAGGACTTTGGAGGGGGAACTGACTCA
GACATGGCTGGGCAGCTGCCCCTGGGACCCCACCTCCAGGACCTCTTCACTGGCCACCGA
TTTTCCCGGCCTGTGCGCCAGGGCTCCGTGGAGCCTGAGAGCGACTGCTCGCAGACAGTG
TCCCCAGAGACCCTGTGCTCTAGCCTGTGCAGCCTGGAGGACGGGTTGCTGGGCTCCCCG
GCCCACCTGGCCTCCCAGCTGCTGGGTGAAGAGCTGCTTCTTGCCAAACTGCCCCCCAGC
CGGGAAAGTGCCTTCCGCAGCCTGGGCCCCCTGGAGGCCCAGGACTCGCTCTACAACTCG
CCCCTCACAGAGTCCTGCCTTTCCGCCGCCGAGGTGGAGTCAGCCCCCTGCGAGGACTGC
CAGCCACTCTGCCCACCCGGGGGCAGCTGGGAGCGCCAGCGGCAAGCCTCTGACGTGGCT
TCTTCTGGGGTG
>MyLu
ATGCTGCCCAAGTCCCGGAGAGCCCTAACTATCCAGGAGATCGCTGCACTGGCCAGATCC
TCCCTGCATGGACCAAGCCCACTGCCATGGCCCAGGGTCGAGTGGCTCACCTTATTGAAT
GGATGGAATCAGCCTTTTCCTCCTACTCGGATCTCAGTGAGGGTGAGCAAGAGGCTCGCT
GCAGGAGTGGCTGAGCAGTTTGCCATTGCAGAAGCCAAGCTCCGGGCATGGTCTTCAGTG
GATGGTGAGGACTCGACCGATGAATCCTATGATGAGGACTTTGCTGGGGGAACTGACTCA
GACATGGCTGGGCAGCTGCCCCTGGGACCCCACCTCCAGGACCTCTTCACTGGCCACCGA
TTTTCCCGGCCTGTGCGCCAGGGCTCCGTGGAGCCTGAGAGCGACTGCTCGCAGACAGTG
TCCCCAGAGACCCTGTGCTCCAGTCTGTGCAGCCTGGAGGACGGGTTGCTGGGCTCCCCG
GCCCACCTGGCCTCCCAGCTGCTGGGTGAAGAGCTGCTTCTTGCCAAACTGCCCCCCAGC
CGGGAAAGTGCCTTCCGCAGCCTGGGCCCCTTGGAGGCCCAGGACTCGCCCTATAACTCG
CCCCTCACAGAGTCCTGCCTTTCCCCCGCCGAGGTGGAGCCCGCCCCCTGCGAGGACTGC
CAGCCGCTCTGCCCACCGGTGGGCAGCTGGGAACGCCAGCGGCAAGCCTCTGACGTGGCT
TCTTCTGGGGTG
>PhDi
ATGCTGCCCAAGTCCCGGAGAGCTCTAACCATCCAGGAGATTGCTGCACTGGCCAGATCC
TCCCTGCATGGTCCTACCGCCATGGCCCAGGGCCGTGTGGCTCACCTCATTGAATGGAAG
GGCTGGAGCAAGCCAAGTTCGCCTGCTGCCTTGGAATCAGCGTTTTCCTCCCGCTTTGCA
GCGGGAGTGGCTGAGCAATTTGCCATTGCAGAAGCCAAGCTCCGGGCGTGGTCGTCAGTG
GATGGTGAGGACTCTACCGATGAATCCTATGATGAGGACTTTGTTGGGGGAACTGACTCA
GACATGGCTGGGCAGCTGCCCCTGGGACCCCACCTTCAGGACCTCTTCAGTGGTCACCGG
TTTTCTCGGCCTTTGCGCCAGGGCTCCGTGGAGCCCGAGAGCGACTGCTCGCAGACCGTG
TCCCCGGACACCCTGTGCTCCAGTCTGTGCAGCCTGGAGGACGGGCTGCTGGGCTCCCCG
GCCCGCCTGGCCTCCCAGCTGCTGGGCGAAGAGCTGCTCCTTGCCAAACTGCCCCCCAGC
CGGGAAAGTGCCTTCCGCAGCCTGGGCCCACTGGAGGCCCAGGACTCGCCCTACAACTCA
CCCCTCCCAGAGTCTCGCCTTTCCCCCACCGAGGAGGAGCCAGCCCCCTGCGAGGACTGC
CAGCCACTCTGTCCACCGGTCGGCCGCTGGGAACAGCAGCAGCAAGCCTCTGACGTGGCT
TCTTCTGGGGTG
>PtVa
ATGCTGCCCAAGTCCCGGAGAGCCCTAACTATTCAGGAGATCGCTGCGTTGGCCAGATCC
TCCCTGCATGGTCCCACCGCCATGGCTCAGGGCCGAGTGGCTCACCTCATTGAGTGGAAG
GGCTGGAGCAAGCCAAGTTCGCCTGCTGCCCTGGAATCAGCCTTTTCTTCCCGCTTTGCA
GCAGGAGTGGCTGAGCAATTTGCCATTGCAGAAGCCAAGCTCCGGGCATGGTCTTCAGTG
GATGGCGAGGACTCCACCGATGAATCCTATGATGAGGACTTTGCTGGGGGAACTGACTCA
GACATGGCTGGGCAGCTGCCCCTGGGACCCCACCTCCAAGACCTCTTCACTGGCCACCGA
TTTTCCCGGTCTATGCGCCAGGGCTCTGTGGAGCCTGAGAGCGACTGCTCGCAGACCGTG
TCCCCAGAGACCCTGTGCTCTAGTCTTTGCAGCCTAGAGGATGGGTTGCTGGGCTCCCCA
GCCCGCCTGGCCTCTCAGCTGCTGGGCGAAGAGCTGCTCCTTGCCAAACTGCCCCCCAGC
CGGGAAAGTGCCTTCCGCAGCCTGGGCCCACTGGAGGCCCAGGACTCACTCTACAACTCA
CCTCTCACGGAGTCCTGCCTTTCCCCCGCTGAGGAGGAGCCAGCTCCCTGCGAGGACAGC
CAGTCGCTCTGCCCACTGGTGGGCAGTTGGCAACAGCAGCGGCAAGCCTCTGACGTGGCT
TCTTCTGGGGTG
>RhFe
ATGCTGCCCAAGTCCCGGAGAGCCCTAACTATCCAGGAGATAGCTGCGCTGGCCAGATCC
TCTCTGCATGGTCCCACCGCCATGGCCCAGGGCCGAGTGGCTCACCTCATTGAGTGGAAG
GGCTGGAGCAAGCCGAGTTCGCCTGCTGCCCTGGAATCTGCCTTTTCCTCCCGCTTTGCA
GCAGGAGTGGCCGAGCAATTTGCCATTGCAGAAGCCAAGCTCCGGGCATGGTCTTCAGTG
GATGGCGAGGACTCCACTGATGAATCCTATGATGAAGACTTTGCTGGGGGAACTGACTCA
GACATGGCTGGGCAGCTGCCCCTGGGACCCCACCTCCAGGACCTCTTCTCTGGCCACCGA
TTTTCCCGGCCTGTGCGCCAGGGCTCCATGGAACCTGAGAGCGACTGCTCGCAGACCGTG
TCCCCAGAGACCCTGTGCTCTAGTCTGTGCAGCTTGGAGGACGGGTTGCTGGGCTCCCCA
GCTCACCTGGCCTCCCCGCTGCTGGGTGAAGAGCTGCTCCTTGCCAACCTGCCCCCGAGC
CGGGAAAGTGCCTTCCGCAGCCTGGGCCCATTGGAGGCCCAGGACTCACTCTACAACTCT
CCCCTCACGGAGTCCTGCCTTTCCCCCGCCGACGAGGAGCCAGCTCCCTGCGAGGACAGC
CAGCCGCTCTGCCCACCAGTGGGCAGCTGGGAACGACAGCGGCAAGCCTCCGACGTGGCT
TCTTCTGGGGTG
>RoAe
ATGCTGCCCAAGTCCCGGAGAGCCCTAACTATTCAGGAGATCGCTGCGTTGGCCAGATCC
TCCCTGCATGGTCCCACCGCCATGGCTCAGGGCCGAGTGGCTCACCTCATTGAGTGGAAG
GGCTGGAGCAAGCCAAGTTCGCCTGCTGCCCTGGAATCAGCCTTTTCTTCCCGCTTTGCA
GCGGGAGTGGCTGAGCAATTTGCCATTGCAGAAGCCAAGCTCCGGGCATGGTCTTCAGTG
GATGGCGAGGACTCCACCGATGAATCCTATGATGAGGACTTTGCTGGGGGAACTGACTCA
GACATGGCTGGGCAGCTGCCCCTGGGACCCCACCTCCAAGACCTCTTCACTGGCCACCGA
TTTTCCCGGTCTATGCGCCAGGGCTCTGTGGAGCCTGAGAGCGACTGCTCACAGACCGTG
TCCCCAGAGACCCTGTGCTCTAGTCTTTGCAGCCTAGAGGATGGGTTGCTGGGCTCCCCA
GCCCGCCTGGCCTCCCAGCTGCTGGGCGAAGAGCTGCTCCTTGCCAAACTGCCCCCCAGC
CGGGAAAGTGCCTTCCGCAGCCTGGGCCCACTGGAGGCCCAGGACTCACTCTACAACTCG
CCTCTCACGGAGTCCTGCCTTTCCCCCGCTGAGGAGGAGCCAGCTCCCTGCGAGGACAGC
CAGTCGCTCTGCCCACTGGTGGGCAGTTGGCAACAGCAGCGGCAAGCCTCTGACGTGGCT
TCTTCTGGGGTG
