# Supplementary material for: Positively selected genes in the hoary bat (Lasiurus cinereus) lineage: prominence of thymus expression, immune and metabolic function, and regions of ancient synteny
Source: PeerJ. 2022 Mar 17;10:e13130. doi: 10.7717/peerj.13130 (PMC8934532; doi:10.7717/peerj.13130)
Supplement: Supplemental Information 3 — Initially tested orthogroups that have been edge-trimmed as described in the Methods. [file peerj-10-13130-s003.zip › original.trimmed/trimmed-OG0002297.fas]

>EpFu
ATGGAGTCCAAGGTCTCAGAAGGTGGCCTGAACGTGACCCTGACAATCCGCCTGTTGATG
CATGGAAAGGAAGTTGGAAGCATCATCGGGAAGAAAGGAGAAACTGTGAAAAAGATGCGT
GAAGAGAGTGGTGCCCGTATCAACATCTCGGAGGGAAACTGTCCAGAAAGAATCGTGACC
ATCACGGGCCCAACTGATGCCATCTTCAAGGCCTTTGCTATGATTGCCTATAAGTTTGAG
GAGGACATCATCAACTCCATGAGCAACAGCCCTGCCACCAGCAAGCCCCCGGTGACGCTG
AGGTTGGTGGTTCCCGCCAGCCAGTGCGGCTCCCTGATTGGCAAAGGCGGTTCCAAGATC
AAGGAGATCAGGGAGTCCACAGGTCAGGTCCAGGTGGCTGGACCCAACTCCACGGAGCGG
TCAGGGACTCCTGACGCCATCCAGTGTGTCAAGCAGATCTGTGTGGTCATGTCCCCACCG
AAAGGTGCCACCATTCCCTACCGCCCAAAGCCCGCCTCCACCCCTGTCATTTTTGCAGGT
GGTCAGGCCTACACGATCCAGGGACAGTACGCCATCCCGCACCCAGATTTGACCAAGCTC
CACCAGTTGGCCATGCAGCAAACCCCCTTTCCTCCCCTCGGACAGACCAACCCCGCTTTC
CCCGGTCTGGATGCCAGCCCCCCGGCCAGCACTCACGAGCTCACCATTCCCAATGATCTA
ATAGGCTGTATAATTGGACGCCAAGGGACCAAAATCAATGAAATTCGACAGATGTCTGGA
GCTCAGATAAAAATTGCCAATGCCACAGAAGGGTCATCAGAGCGCCAGATCACCATCACA
GGGACCCCAGCCAACATCAGCCTTGCTCAGTACCTCATCAATGCCAGG
>HiAr
ATGGAGTCCAAGGTCTCAGAAGGTGGCCTGAATGTGACCCTGACAATCCGCCTGCTGATG
CATGGAAAGGAAGTTGGAAGCATCATCGGGAAGAAAGGAGAGACTGTGAAAAAGATGCGT
GAGGAGAGCGGTGCCAGGATCAACATCTCGGAGGGAAACTGCCCAGAGAGAATCGTGACC
ATCACGGGCCCGACTGATGCCATCTTCAAGGCCTTTGCCATGATCGCCTATAAGTTTGAG
GAGGACATCATCAACTCCATGAGCAACAGCCCTGCCACCAGCAAGCCCCCGGTGACGCTG
AGACTGGTGGTCCCTGCCAGCCAGTGCGGGTCCCTGATCGGCAAAGGCGGCTCCAAGATT
AAGGAGATCAGGGAGTCCACAGGTCAGGTCCAGGTGGCCGGGCCCAACTCCACGGAGCGG
TCGGGGACCCCCGACGCCATCCAGTGTGTCAAGCAGATCTGTGTGGTCATGTCCCCACCG
AAAGGTGCCACCATTCCCTACCGCCCAAAGCCCGCCTCCACCCCTGTCATTTTTGCAGGT
GGTCAGGCCTACACGATCCAGGGACAGTACGCCATCCCGCACCCAGATCTGACCAAGCTC
CACCAGTTGGCCATGCAGCAACCCCCCTTTCCTTCCCTCGGACAGACCACCCCCGCTTTC
CCCGGTCTGGATGCCAGCCCCCCGGCCAGCACTCACGAGCTCACCATTCCCAATGATCTA
ATAGGCTGTATAATTGGACGCCAGGGGACCAAAATCAATGAAATTCGACAGATGTCTGGA
GCTCAGATCAAAATTGCCAATGCCACGGAAGGGTCGTCGGAGCGACAGATCACCATCACA
GGGACCCCAGCCAACATCAGCCTTGCCCAGTACCTGATCAATGCCAGG
>LaCi
ATGGAGTCCAAGGTCTCAGAAGGTGGCCTGAACGTGACCCTGACAATCCGCCTGTTGATG
CATGGAAAGGAAGTTGGAAGCATCATTGGGAAGAAAGGAGAAACTGTGAAAAAGATGCGT
GAAGAGAGTGGTGCCCGTATCAACATCTCGGAGGGAAACTGTCCAGAAAGAATCGTGACC
ATCACGGGCCCAACTGATGCCATCTTCAAGGCCTTCGCTATGATCGCCTATAAGTTTGAG
GAGGACATTATCAATTCCATGAGCAACAGCCCTGCCACCAGCAAGCCCCCGGTGACGCTG
AGGTTGGTGGTTCCTGCCAGCCAGTGCGGCTCCCTGATTGGCAAAGGCGGTTCCAAGATC
AAGGAAATCAGGGAGTCCACAGGTCAGGTCCAGGTGGCTGGGCCCAACTCCACGGAGCGG
TCAGGGACTCCTGACGCCATCCAGTGTGTCAAGCAGATCTGTGTGGTCATGTCCCCACCG
AAAGGTGCCACCATTCCCTACCGCCCAAAGCCCGCCTCCACCCCTGTCATTTTTGCAGGT
GGTCAGGCCTACACCATCCAGGGACAGTACGCCATCCCGCACCCAGATTTGACCAAGCTC
CACCAGTTGGCCATGCAGCAAACCCCCTTTCCTCCCCTCGGACAGACCAACCCCGCTTTC
CCCGGTCTGGATGCCAGCCCTCCGGCCAGCACTCATGAGCTCACCATTCCCAATGATCTA
ATAGGCTGTATAATTGGACGCCAAGGGACCAAAATCAATGAAATTCGACAGATGTCTGGA
GCACAGATCAAAATTGCCAATGCCACAGAAGGGTCATCAGAGCGCCAGATCACCATCACA
GGGACCCCAGCCAACATCAGCCTTGCCCAGTACCTCATCAATGCCAGG
>MyLu
ATGGAGTCCAAGGTCTCAGAAGGTGGCCTGAACGTGACCCTGACAATCCGCCTGTTGATG
CATGGAAAGGAAGTTGGAAGCATCATCGGGAAGAAAGGAGAAACTGTGAAAAAGATGCGT
GAAGAGAGTGGTGCCCGTATCAACATCTCGGAGGGAAACTGTCCAGAAAGAATCGTGACC
ATCACGGGCCCAACTGATGCCATCTTCAAGGCCTTCGCTATGATCGCCTATAAGTTTGAG
GAGGACATCATCAACTCCATGAGCAACAGCCCTGCCACCAGCAAGCCCCCGGTGACGCTG
AGGTTGGTGGTCCCCGCCAGCCAGTGCGGCTCCCTGATTGGCAAAGGCGGTTCCAAGATC
AAGGAGATCAGGGAGTCCACAGGTCAGGTCCAGGTGGCTGGGCCCAACTCCACGGAGCGG
TCAGGGACTCCTGACGCCATCCAGTGTGTCAAGCAGATCTGTGTGGTCATGTCCCCACCG
AAAGGTGCCACCATTCCCTACCGCCCAAAGCCCGCCTCCACCCCTGTCATTTTTGCAGGT
GGTCAGGCCTACACGATCCAGGGACAGTACGCCATCCCGCACCCAGATTTGACCAAGCTC
CACCAGTTGGCCATGCAGCAAACCCCCTTTCCTCCCCTCGGACAGACCAACCCCGCTTTC
CCCGGTCTGGATGCCAGCCCCCCGGCCAGCACTCATGAGCTCACCATTCCCAATGATCTA
ATAGGCTGTATAATTGGACGCCAAGGGACCAAAATCAATGAAATTCGACAGATGTCTGGA
GCTCAGATCAAAATCGCCAATGCCACAGAAGGGTCATCAGAGCGCCAGATCACCATCACA
GGGACCCCAGCCAACATCAGCCTTGCCCAGTACCTCATCAATGCCAGG
>PhDi
ATGGAATCCAAGGTCTCAGAAGGTGGCCTGAATGTGACCCTGACAATCCGCCTGCTAATG
CATGGAAAGGAAGTTGGAAGCATCATCGGGAAGAAAGGAGAAACTGTGAAAAAGATGCGT
GAAGAGAGTGGTGCCCGGATCAACATCTCGGAGGGAAACTGCCCAGAAAGAATTGTGACC
ATCACAGGCCCGACTGATGCCATCTTCAAGGCCTTTGCCATGATCGCCTACAAGTTTGAG
GAGGACATCATCAACTCCATGAGCAACAGCCCTGCCACCAGCAAGCCCCCAGTGACGCTG
AGATTGGTGGTCCCAGCCAGCCAATGTGGTTCCCTGATTGGCAAAGGTGGCTCCAAGATC
AAGGAGATCAGGGAGTCCACAGGTCAGGTCCAGGTGGCCGGGCCCAACTCCACAGAGCGG
TCAGGAACTCCCGACGCTATCCAGTGTGTCAAGCAGATCTGTGTGGTCATGTCCCCACCG
AAAGGTGCCACCATTCCCTACCGCCCAAAGCCCGCCTCCACCCCTGTCATTTTTGCAGGT
GGTCAGGCCTACACGATCCAGGGACAGTACGCCATCCCGCACCCAGATTTGACCAAGCTC
CACCAGTTGGCCATGCAGCAAACCCCCTTTCCTCCCCTCGGACAGACCAACCCCGCTTTC
CCCGGTCTGGATGCCAGCCCCCCGGCCAGCACTCACGAGCTCACCATTCCCAATGATCTA
ATAGGCTGTATAATTGGACGCCAAGGGACCAAAATCAATGAAATTCGACAGATGTCTGGA
GCTCAGATCAAAATCGCCAATGCTACAGAAGGGTCATCAGAGCGCCAGATCACCATCACA
GGGACCCCAGCCAACATCAGCCTCGCTCAGTACCTCATCAATGCCAGG
>PtVa
ATGGAGTCCAAGGTCTCAGAAGGTGGGCTGAACGTGACCCTGACAATCCGCCTGCTGATG
CATGGAAAGGCGGCAGGCTCTATTCTGTTCCAGAAAGGAGAGACCGTGAAGAAGATGCGT
GACGAGAGTGGTGCCAGGATCAACATCTCAGAGGGGAACTGCCCGGAAAGGATCGTGACC
ATCACGGGCCCCACCGACGCCATCTTCAAGGCCTTTGCCATGATCGCCTATAAGTTTGAG
GAGGACATCATCAACTCCATGAGCAACAGCCCCGCCACCAGCAAGCCCCCGGTGACGCTG
AGGTTGGTGGTCCCTGCCAGCCAGTGCGGCTCCCTCATCGGCAAAGGCGGCTCCAAGATC
AAGGAGATCAGGGAGGGGACTGGGCAGGTGGGCGCAGTGGGGGCGGGCTCGGGAAGGAGG
TCTCCCCACCCTGAGGCTATCCGTTCTCTCTCCCTCTCCTGTCCCTTTTCCTCCCCACCG
AAAGGTGCCACCATTCCCTACCGCCCAAAGCCCGCCTCCACCCCTGTCATTTTTGCAGGT
GGTCAGGCCTACACGATCCAGGGACAGTACGCCATCCCGCACCCAGATTTGACCAAGCTC
CACCAGCTGGCCATGCAGCAAACCCCCTTTCCTCCCCTCGGACAGACCAACCCCGCTTTC
CCCGGTCTGGACGCCAGCCCCCCGGCCAGCACTCACGAGCTCACCATTCCCAATGACCTA
ATAGGCTGTATAATTGGACGCCAGGGGACCAAGATCAATGAAATCCGACAGATGTCTGGA
GCCCAAATCAAGATTGCCAATGCCACGGAAGGGTCATCGGAGCGTCAGATCACCATCACG
GGGACCCCGGCTAACATCAGCCTTGCCCAGTACCTCATCAATGCCCGG
>RhFe
ATGGAGTCCAAGGTCTCAGAAGGTGGCCTGAATGTGACCCTGACAATCCGCCTGCTGATG
CATGGAAAGGAAGTTGGAAGCATCATCGGGAAGAAAGGAGAGACTGTGAAAAAGATGCGT
GAAGAGAGTGGTGCCAGGATCAACATCTCAGAGGGAAACTGCCCAGAGAGAATCGTGACC
ATCACAGGCCCAACCGACGCCATCTTCAAGGCCTTCGCCATGATCGCCTACAAGTTTGAG
GAGGACATCATCAACTCCATGAGCAACAGCCCCGCCACCAGCAAGCCCCCCGTGACACTG
AGGCTGGTGGTCCCTGCCAGCCAGTGCGGGTCCCTGATCGGCAAAGGCGGCTCCAAGATC
AAGGAGATCAGGGAGTCCACAGGTCAGGTCCAGGTGGCCGGGCCCAATTCCACGGAGCGG
TCTGGGACCCCTGACGCCATCCAGTGTGTCAAGCAGATCTGTGTGGTCATGTCCCCACCG
AAAGGTGCCACCATTCCCTACCGCCCAAAGCCCGCCTCCACCCCTGTCATTTTTGCAGGT
GGTCAGGCCTACACGATCCAGGGACAGTACGCCATCCCACACCCAGATTTGACCAAGCTC
CACCAGTTGGCCATGCAGCAACCCCCCTTTCCTCCCCTCGGACAGACCACCCCCGCTTTC
CCCGGTCTGGACGCCAGCCCCCCGGCCAGCACTCACGAGCTCACCATTCCCAATGATCTA
ATAGGCTGTATAATTGGACGTCAGGGGACCAAAATCAATGAAATTCGACAGATGTCTGGG
GCTCAGATCAAAATTGCCAATGCCACGGAAGGGTCGTCGGAGCGTCAGGTTACTATCACA
GGAAGCCCAGCCAACATCAGCCTTGCCCAGTATCTGATCAACGCGAGG
>RoAe
ATGGAGTCCAAGGTCTCAGAAGGTGGGCTGAACGTGACCCTGACAATCCGCCTGCTGATG
CATGGAAAGGAAGTGGGAAGCATCATCGGGAAGAAAGGAGAGACGGTGAAGAAGATGCGT
GAGGAGAGTGGTGCCAGGATCAACATCTCAGAGGGGAACTGCCCAGAAAGGATCGTGACC
ATCACAGGCCCCACTGATGCCATCTTCAAGGCCTTTGCCATGATCGCCTATAAGTTTGAA
GAGGACATCATCAACTCCATGAGCAACAGCCCCGCCACCAGCAAGCCCCCGGTGACGCTG
AGGTTGGTGGTCCCCGCCAGCCAGTGCGGGTCCCTCATCGGCAAAGGCGGCTCCAAGATC
AAGGAGATCAGGGAGTCCACAGGACAGGTGCAGGTGGCCGGGCCCAACTCCACGGAGCGG
TCGGGGACCCCTGACGCCATCCAGTGCGTCAAGCAGATCTGTGTGGTCATGTCCCCACCG
AAAGGTGCCACCATTCCCTACCGCCCAAAGCCCGCCTCCACCCCTGTCATTTTTGCAGGT
GGTCAGGCCTACACGATCCAGGGACAGTACGCCATCCCGCACCCAGATTTGACCAAGCTC
CACCAGCTGGCCATGCAGCAAACCCCCTTTCCTCCCCTCGGACAGACCAACCCCGCTTTC
CCCGGTCTGGACGCCAGCCCCCCGGCCAGCACTCACGAGCTCACCATTCCCAACGACCTA
ATAGGCTGCATAATTGGACGCCAGGGGACCAAGATCAATGAAATCCGACAGATGTCCGGA
GCGCAAATCAAGATTGCCAATGCCACGGAGGGGTCGTCGGAGCGTCAGATCACCATCACG
GGGACGCCGGCCAACATCAGCCTTGCCCAGTACCTCATCAATGCCCGG
