# Supplementary material for: Positively selected genes in the hoary bat (Lasiurus cinereus) lineage: prominence of thymus expression, immune and metabolic function, and regions of ancient synteny
Source: PeerJ. 2022 Mar 17;10:e13130. doi: 10.7717/peerj.13130 (PMC8934532; doi:10.7717/peerj.13130)
Supplement: Supplemental Information 3 — Initially tested orthogroups that have been edge-trimmed as described in the Methods. [file peerj-10-13130-s003.zip › original.trimmed/trimmed-OG0002299.fas]

>EpFu
TATTCGAATTGTACAGGCCCAGGTTTCAGTCTTCATTCAGATATCGTCATGCCCTACATT
GCAAACTACGGCTCAGAAGAACAGATTAAGCACTTCATCCCCCGGATGACTGCAGGGACA
TGTATTGGTGCCATAGCAATGACAGAGCCTGGGGCTGGAAGTGATTTGCAAGGAGTAAGA
ACACATGCTAAAAAGGATGGAAGTGACTGGGTTCTTAATGGCAGCAAGGTGTTCATTACC
AACGGGTGGCTAAGTGACGTCGTGATAGTAGTGGCAGTCACAAATCGCGAAGCTCGCTCC
CCTGCCCATGGCATTAGCCTTTTTCTGGTGGAAGATGGAATGAAAGGATTTATCAAGGGA
CGAAAGCTACATAAAATGGGAATGAAAGCCCAGGACACTGCAGAATTATTCTTTGAAGAC
GTACGGTTGCCAGCTAGCGCCCTGCTTGGAGAAGAGAATAAAGGCTTCTATTACCTCATG
CAAGAGCTTCCACAGGAAAGGCTTTTGATTGCCGAGTTAGGAGTTTCAGCCAGTGAATTC
ATGTTTGAAGAAACCAGGGACTACGTTAAACAAAGAAAAGCTTTTGGGAAAACAGTGGCA
CATATACAGACGGTGCAGCATAAACTAGCAGAATTAAAAACACACATTTGTGTAACCAGA
GCTTTTGTGGACAGCTGTCTGCTGCTGCATGAAACAAAACGTCTGGACTCTGCCTCGGCT
TCCATGGCGAAATATTGGGCATCTGAATTACAAAACAGTGTGGCTTATGACTGTGTGCAG
CTCCATGGAGGTTGGGGATACATGTGGGAGTACCCAATT
>HiAr
TATTCAAATTGTACAGGCCCAGGGTTCAGTATTCATTCAAATATTGTAATGCCCTACATT
ACGAGCTATGGCTCAGAAGAACAAATTAAGCGCTTCATCCCCCAGATGACTGCAGGGAAA
TGTATCGGCGCTATAGCAATGACAGAGCCCAGTTCTGGAAGTGATTTGAAAGGAATACGA
ACAAATGCCAAAAAGGATGGAAGTGACTGGATTCTAAATGGAAGCAAGGTATTCATCTCT
AATGGGTGGCTATGCGACGTTGTGTTGGTACTGTCAGTCACGAGTCATGAGACTCGCTCT
CCTTCCCATGGCTTTAGCTTTTTTCTGGTGGAAAATGGAATGAAAGGATTTATCAAGGGA
CGAAAGCTACAAAAAATGGGACTAAAAGCCCAGGATACTGCAGAATTATTCTTTGAAGAT
GTACGGTTGCCAGCAAGTGCCCTACTTGGAGAAGAGAATAGAGGCTTCTATTACGCCCGG
CAACAGCTTTCACAGGAAAGGCTACTAATTGCTGACTTTGGAGTTTCAGCCAGTGAATTC
ATGTTTGAAGAAACCAGGAACTACGTTAAACAAAGAAAAGCTTTTGGGAAAACACTTGGA
CATATGCAGACAGTACAGCATAAGCTAGCAGAATTAAAAACACGCATCTGTGTAACCAGA
GCTTTTGTGGACAGCTGTCTCCAGCTGCATGAAGAGAAACGTCTGGACCCCGGCACCGCT
GCCATGGCGAAATATTGGGCATCTGAGGTACAAAACAGTGTTGCCGCTGACTGTGTACAG
CTCCATGGAGGCTGGGGATACATGTGGGAGTACCCAATT
>LaCi
TATTCGAATTGTACAGGCCCAGGTTTCAGTCTTCATTCAGATATCGTCATGCCCTATATT
GCAAACTACGGCTCAGAAGAACAGATTAAGCGCTTCATCCCCCAGATGACTGCAGGGAAG
TGTATTGGTGCCATAGCCATGACAGAGCCTGGGGCTGGAAGTGATTTGCAAGGAGTAAGA
ACATATGCTAAAAAGGATGGAAGTGACTGGGTTCTTAATGGCAGCAAGGTATTCATTACC
AACGGGTGGCTAAGCGACGTCGTGATCGTAGTGGCAGTCACAAATCGAGACGCTCGCTCC
CCAGCCCATGGCATTAGCCTTTTTCTGGTGGAAGAAGGAATGAAAGGATTCATCAAGGGA
CGAAAGCTACATAAAATGGGAATGAAAGCCCAGGACACTGCAGAATTATTCTTTGAAGAT
GTACGGTTACCAGCTAACGCCCTGCTTGGAGAAGAGAATAAAGGCTTCTATTACCTCATG
CAAGAGCTTCCACAGGAACGGCTTTTGATTGCCGAGTTAGGAGTTTCAGCCAGTGAATTC
ATGTTTGAAGAAACCAGAGACTACGTTAAGCAAAGAAAAGCTTTTGGGAAAACAGTGGCA
CATATACAGACGGTGCAGCATAAACTGGCAGAATTAAAAACACACATTTGCGTAACCAGA
GCTTTTGTGGACAGCTGTCTCCAGCTACATGAAACAAAACGTCTGGACTCTGCCACGGCT
TCCATGGCGAAATATTGGGCATCTGAATTACAAAACAGCGTGGCTTATGACTGTGTGCAG
CTCCATGGAGGTTGGGGATACATGTGGGAGTATCCAATT
>MyLu
TATTCGAATTGTACAGGCCCAGGTTTCAGTCTTCATTCAGATATCGTCATGCCCTATATT
GCAAACTATGGCACAGAAGAACAGATTAAGAACTTCATTCCCCGGATGACTGCAGGGAAA
TGTATTGGTGCCATAGCAATGACAGAGCCTGGGGCTGGAAGTGATTTGCAAGGAGTAAGA
ACACATGCTAAAAAGGATGGAAGTGACTGGATTCTTAATGGCAGCAAGGTGTTCATTACC
AATGGGTGGCTAAGTGACGTTGTGATAGTAGTAGCAGTCACAAATCGTGAAGCTCGCTCC
CCTGCCCATGGCATTAGCCTTTTTCTGGTGGAAGATGGAATGAAAGGATTTATCAAGGGA
CGAAAGCTACATAAAATGGGAATGAAAGCCCAGGACACTGCAGAATTATTCTTTGAAGAC
GTACGGTTGCCAGCTAGCGCCCTGCTTGGAGAAGAGAATAAAGGCTTCTATTACCTGATG
CAAGAGCTTCCACAGGAAAGGCTTTTGATTGCCGAGATAGCAGTTTCAGCCAGTGAATTC
ATGTTTGAAGAAACCAGGGACTACGTTAAACAAAGAAAAGCTTTTGGGAAAACAGTTGCA
CATATACAGACGGTGCAGCATAAACTAGCAGAATTAAAAACACACATTTGTGTAACCAGA
GCTTTTGTGGACAGCTGTCTCCAGCTGCATGAAATGAAACGTCTGGACTCTGCCTCGGCT
TCCATGGCGAAATACTGGGCATCTGAGTTACAGAACAGTGTGGCTTATGACTGCGTGCAG
CTCCATGGCGGTTGGGGATACATGTGGGAGTACCCAATT
>PhDi
TATTCGAATTGTTCAGGCCCGGGTTTTAGTCTCCATTCAGATATTGTCATGGCCTACATT
GCGAACTATGGCTCAGAAGAACAGATTAAGCACTTCATCCCCCCGATGACTGCAGGGAAA
TGTATTGGTGCCATAGCAATGACAGAGCCCGGGGCTGGAAGCGACTTGCAAGGAATAAGA
ACACATGCTAAAAAGGATGGAAGTGACTGGATTCTTAATGGCAGCAAGGTGTTCATTTCT
AACGGGAAGCTCTGTGACATCGTGATCGTAGTGGCAGTGACAAATCCCAATGCTCGCTCT
CCTGCTCATGGCATCAGCCTTTTTCTGGTGGAAGATGGAATGAAAGGATTTATCAAGGGA
CGGAAGCTCCAAAAAATGGGACTAAAAGCCCAGGACACTGCAGAATTATTCTTTGAAGAC
GTATGGTTGCCGGCTAGTGCCCTCCTGGGGGAAGAGAATAAGGGCTTCTATTACCTCATG
AAAGAGCTTCCACAGGAAAGGCTTTTGATTGCCATATCAGCAAGTTCAGCCAGCGAATTT
ATGTTTGAAGAAACCAGGGAGTACGCTAAACAGAGAAAAGCTTTTGGGAAAACAATTGCA
CATCTACAGACGGTGCAGCATAAACTAGCAGAATTAAAAACAGAGATCTGTGTAACCAGA
GCTTTTGTGGACAGCTGTCTCCAGTTGCATGCAGCAAAACGTCTGGATTCTGCCACTGCT
TCCATGGCGAAATACTGGTCTTCTGAAATGCAAAACCATGTAGCTTATGATTGTGTACAG
CTCCATGGAGGCTGGGGATACATGTGGGAGTACCCAATT
>PtVa
TATTCAAATTGTACAGGCCCAGGTTTTAGTCTTCATTCGGATATTGTCATGCCCTATATT
ACAAACTATGGCTCAGAAGAACAGATTAAGCATTTCATCCCCCAGATGACTTCAGGGAAG
TGTATCGGTGCCATAGCGATAACAGAGTCTGGGTCTGGAAGTGATTTGCAAGGAGTAAAA
ACAAATGCCAAAAAGGATGGAAGTGACTGGATTCTTAGTGGAAGCAAGGCATTCATCACT
AATGGGTGGCTAAGTGATGTTGTAATCGTAGTGGCAGTCACAAATCGTGAAGCTCGCTCT
CCTGCCCATGGCATTAGCTTTTTCCTGGTGGAAAATGGAATGAAAGGATTTATCAAGGGA
CGAAAGCTACATAAAATGGGACTAAAAGCCCAGGATACCGCAGAATTATTCTTTGAAGAT
GTACGGTTACCAGCTAGTGCCCTACTTGGAGAAGAGAATAAAGGCTTTTATTACCTCATG
CAAGAGCTTCCACAGGAAAGGCTATTGATTTCTGAATTAGCAATTTCATCCAGTGAATTT
ATGTTTGAAGAAACCAGGAACTATGTTAAGCAAAGAAAAGCTTTTGGGAAAACAGTTGCA
CATATACAGACAGTGCAGCATAAGCTAGCAGAATTAAAAACGCAAATTTGTGTAACCAGA
GCTTTTATAGATAGCTGTCTCCAGCTACATGAAAGGAAACGTCTGGACTCTGCCACTGCT
TGCATGGCGAAATATTGGGCATCTGAGTTACAAAACACTGTAGCTTATGACTGTGTACAG
CTTCATGGAGGTTGGGGATACATGTGGGAGTACCCAATT
>RhFe
TATTCGAATTGTACAGGCCCAGGTTTCAGTCTTCATTCAAATATTGTAATGCCCTATATT
TCGAACTATGGCTCAGAAGAACAAATTAAGCACTTCATCCCCCAGATGACTGCAGGGAAA
TGTATTGGTGCCCTAGCAATAACAGAGCCTGGGGCTGGAAGTGATATGCAAGGAATAAGA
ACAAATGCCAAAAAGGATGGAAGTGACTGGATTCTAAATGGAAGCAAGGTATTCATCACT
AATGGGTGGCTAAGTGACATTGTAATAGTAATGACAATCACAAATCGTGAGGCAAGCTCT
CCTGCCCATGGCACTAGCCTTTTCCTGGTGGAAAATGGAATGAAAGGATTTATCAAGGGA
CGAAAGCTACATAAAATGGGACTAAAAGCCCAGGATACTGCAGAATTATTCTTTGAAGAT
GTACGGTTGCCAGCTAGTGCCCTACTTGGAGAAGAGAATAAAGGCTTCTATTACATCATG
AAACAGCTTTCACAGGAAAGGCTAATAATTGCTGATATAGCAATTTCAGCCAGTGAATTC
ATGTTCGAAGAAACCAGGAACTACGTTAAACAAAGAAAAGCTTTTGGGAAACCACTTGTA
CATATGCAGACAGTGCAGCATAAGCTAGCAGAATTAAAAACACAAATATGTGTAACCAGA
GCTTTTGTGGACAGCTGTCTCCAGCTGCATGAAGAAAAACGTCTGGATGCTGCCACTGCT
GCCATGGCGAAATATTGGGCATCTGAGGTACAAAACAAGGTAGCTTATGACTGTGTACAG
CTCCATGGAGGCTGGGGATACATGTGGGAGTACCCAATT
>RoAe
TATTCAAATTGTACAGGCCCAGGTTTTAGTCTTCATTCGGATATTGTCATGCCCTATATT
GCAAACTATGGCTCAGAAGAACAGATCAAGCATTTCATCCCCCAGATGGCTTCAGGGAAG
TGTATTGGTGCCATAGCGATGACAGAGCCCGGGGCTGGAAGTGATTTGCAAGGAGTAAGA
ACAAATGCCAAAAAGGATGGAAGTGACTGGATTCTTAATGGAAGCAAGGTATTCATCACC
AATGGGTGGCTAAGTGATGTTGTAATCGTAGTGGCAGTCACAAATCGTGAAGCTCGCTCT
CCTGCCCATGGCATTAGCCTTTTCCTGGTGGAAAATGGAATGAAAGGATTTATCAAGGGA
CGAAAGCTACATAAAATGGGACTAAAAGCCCAGGATACCGCAGAATTATTCTTTGAAGAT
GTACGGTTGCCAGCTAATGCCTTACTTGGAGAAGAGAATAAAGGCTTTTATTATCTCATG
CAAGAGCTTCCGCAGGAAAGGCTGTTGATTGCTGAGCTAGCAATTTCATCCTGTGAATTT
ATGTTTGAAGAAACCAGGAACTATGTTAAGCAAAGAAAAGCTTTTGGGAAAACAGTTGCA
GATATACAGACAGTGCAGCACAAGCTAGCAGAATTAAAAACTCAAATATGTGTAACCAGA
GCTTTTATAGACAGCTGTCTCCAGCTGCATGAAAAGAAACGTCTGGACACTGCCACTGCT
TCCATGGCGAAATATTGGGCATCTGACTTACAAAACATTGTAGCTTATGACTGTGTACAG
CTTCATGGAGGTTGGGGGTACATGTGGGAGTACCCAATT
