# Supplementary material for: Positively selected genes in the hoary bat (Lasiurus cinereus) lineage: prominence of thymus expression, immune and metabolic function, and regions of ancient synteny
Source: PeerJ. 2022 Mar 17;10:e13130. doi: 10.7717/peerj.13130 (PMC8934532; doi:10.7717/peerj.13130)
Supplement: Supplemental Information 3 — Initially tested orthogroups that have been edge-trimmed as described in the Methods. [file peerj-10-13130-s003.zip › original.trimmed/trimmed-OG0002301.fas]

>EpFu
AGTAAATTCAGAGTGGAGTATGAGCCTCTGGTCGCATGCTCTTCTTGTTTAGATGAGTCT
GGGAAAAATGCTTTGAATCAAGCCATACTGAAGCTGGGAGGACTCACTGTAAACAACTGG
ACCGAAGAGTGCACTCACCTGGTCATGACAATATGTGCACTCATTTGTGGACGTCCAATT
GTAAAGCCAGAGTATTTTACTGAATTTCTTAAAGCAGTTCAGTCCAAGAAACAGCTTCCA
CAAATTGAAAGTTTTTACCCACCAATTGATGAGCCAGCCATTGGAAGTAAAAATATTGAT
CTGTCAGGACGGCAAGAAAGAAAACAGATCTTCAAAGGGAAAACATTTGTATTTAATGCC
AAGCAGCATAAAAAATTAAGTTCAGCAGTTGTTTTTGGAGGAGGAGATGCTAGGTTGATA
GCAGAGGAAAATGAAGAAGAAGAGAGTTTCTTTTCGGCTCCTGGAACGTGTGTTGTTGAT
GTAGTAATGACAAATTCCCAGCCCTTAATTTCTGACTCTCAGAAAAAATGGATTCACTCA
GTTATGGATATGCTCCAAAGGCAGGGTCTTAGACCTATTCCTGAAGCAGAAATTGGATTG
GCAGTGATCTTCATGACCACAGAGAATTACTGTGACCCTCAGGGCCAGCCCAGTACAGGA
CCCAGGACAGCCACCCCAGGGCTTTCCCAAGGCTTGTCCGTCAAAGAGGAGCTCCTGCCC
AGCGCCCCCGGGAACACTGTGACCTGCGTGGCCGACTCGGCGTCGGAGCGAGCAGACACG
ATGGATCTAAGCGAAAGGCCAGAAGAAATCGAAGTCTCCAGAATGGAACAGAAATTCAGA
ATGCCTTCACCGGAGACATTCCCTGTGAAGGAACCCCCCAAAAGGAGCTCTGACCGAACT
TCTGTGGGACCAAACGCTCCAGTCAGGATCCCCGACTATCAGCTCTCCCCAGTGAAGCTC
CCCGGTGTCAACAGAGGTGGAGGTGGGTCCCAGCAGCTGCAGACCGGCTCCATCCGAAAC
CACTTCCAGCCAGACCGCAGGAAGAGGGAAAGGGATGAAGAAAATCAAGAAACGTCATTT
AAATCAGCAAGAATGGAAATGTCTTGTTCTCTCCTGGAACCCACACAGCCTGCCACACCC
TCACTGTGGGCACGCGGCGGGCAGCCTGCGCCGCAGAGGGGGCCCGTGGGGGAGGATCCA
GGCGGCTTCTTCACATACACAGAGTCCAAGTCCACTTGGAAAACTTCTGCCAGTAAACCT
CTTTCTGCAGAGAAACTAAGACCAGAAAAAAGGAAGATGGATTTAGCCATAGAAAATGAA
GTGCTGGAAGAGTTACTCAAGGACACAAAGCCAGAGCTAGACACGGAGGTGCCAGTGCCG
GCACCAGAGGGAGCTGTCCACAGCAGAAAGGTGCCGAGGCTGGATGCAGAAACAAATGGC
TCTCCTGATGACCGAGCCGTGCCACAGAGTCACACGCCATCTCAAGAAAATGAAATTGGG
AAGAAATGTGAGACCAAGAAAGAATCACTGCCATCAACTAAAGAAGAGCCATCTAACAAT
GACAGGCCCCAGAGTATTGATGAGATGCCTCTGAGGAAGGTGTTGCTGACGGAGTTCAGG
TCCCTGGTGGTGAGTGGCTTTGCCTCCAGAAATGCCCCCAGTGTCAAGGGTGATCCTGGT
CCATTGAAGAATTTCAAGAAATTCAGAAAGGTTGCATTTTCAGGAGCAGGAAAACTTCCA
CAGATCATTGGAGGATCAGACCTGATAGCCCATCATGCTCGGAAGAATACAGAATTAGAA
GAGTGGTTAAGGCAGGAA
>HiAr
AGTAAATTCAGAGTAGAGTATGAGCCTTTGGTTGCATGCTCTTCTTGCTTAGATGTCTCT
GGGAAAACCGCTTTAAATCAAGCAATATTACAACTTGGAGGACTTACTGTAAACAATTGG
ACAGAAGGATGCACTCACCTTGTCATGACAATATGTGCACTCATTTGTGGACGTCCGATT
GTAAAGCCGGAATATTTTACTGAATTTCTTAAAGCAGTCCAGTCCAAGAGACAGCTTCCA
CCACTTGAAAGTTTTTACCCACCTATTGATGAACCAGCTATTGGGAGTGAAAATATTGAC
CTGTCAGAACGACAGGAAAGAAAACAGATCTTCAGAGGGAAAACATTTGTATTCAATGCC
AAGCAGCATAAAAAATTGAGTTCAGCAGTTGTTTTTGGAGGAGGAAATACTAGGTTGATA
ACAGAAGAAAATGAAGAAGAAAATAGTTTTTTTTCAGCTCCTGGAACTTGTGTTGTTGAT
GTAGGAATAACAAATTCACAGGCCTTCGTTTCTGACTCTCAGAAAAAATGGGTTCATTCA
ATTATGGATATGCTCCAAAGGCAGGGTCTCAGACCTATTCCTGAAGCAGAAATTGGATTG
GCAGTTATTTTCATGACTACAGAGAATTACTGTGATCCTCAGGCCCAGCCCAGTCCAGGA
TTGAAGGCGAAGACTCCAGGGCTTTCCCAGGGCCTGTCTGTCCAAGAACAGCCAATGCCA
AGCGTCCCAGTGAACACTCTGCCCTGTGTAGCTGACACCGAGTCAGAGCAAGCAGACACT
ATGGATTTGAGTGAAAGGCGAAAAGAAACAAAGATCTCCAGAATGGAACAAAGATTCGGA
GTGTCTTCACAGGACACATCCACTGTGAAGGAACCCCCGAAAATAGGCTCCAGTAATAAT
ACTTTAGTATCAAATACTCTGGTTAGGATCCCAAACTGTCAGCTCTCACCAGCCAAGTCC
CCAGGTGTAAACAGAAGTAGAGAGGCTTCCCAGCAGCCGCAGACCAACTCCATCAAAAAC
TACTTCCAGCCATGCACCAAAAAAAGGGAAAGAGATGAAGAAAGTCAAGAAATTTCATCT
AAATCAGCAAGAATGGAAATGTCGTGCTCTGTTTTGGAACAGACACAGCCTGCTGCACTG
ACGGCCTGGAAAACTGAGGCACAGCATGTAGCTCATGATGAGCCTGTGGGGGGAATCCCG
CGTAACGGACTTACAGACAGAGACCTAAAACCCACTGTGAACAGCTCTGCCAGTAAGTCT
CTTTCTACAGAAAAACCAAGATCAGGGAAAAGAAAAACCGATGAAGCCATAGAAAATGAA
GTATTGGAACAGTTATTCAAGAACACAAAACCAGAGTTAGAAATTGAAGTGAAAGTTCAA
AAACAAGAGGAAGATGCCAGTATTAGAAAAAGGCCAAGATTGGATAGAGAAACAAATGGC
TCTTTTAATGATGACAGAATATTAGAAAGTAACAAAATAACTCAAGAAAATGAAATTGAA
AAGAAATGTGAGCTCAAGAAAGAATTACCATGGTCAACTGAAGAAGAACCATCTAACAAT
GCCAGGCTTCAGGATGATGGTGAGAAGCTGCCAAGGAAGGTGTTACTGACAGAATTTAGA
TCACTGGTGATTAGTAACTCTGCCTCCAGAAACACATCTAGTGTAAATGATGGTTATGGT
CAAGTGAAGAATTTCAAGAAATTCAGAAAGGTCACATTTCCTGGAGCAGGAAAACTTCCA
CAGATCATCGGAGGCTCAGATCTAATAGCTCATCATGCTATGAAGAATACGGAATTAGAA
GAGTGGTTAAGGCAGGAA
>LaCi
AGTAAATTCAGAGTGGAATATGAGCCTCTGGTTGCATGCTCTTCTTGTTTAGATGAGTCT
GGGAAAAATGCTTTGAATCAAGCCATACTACAGCTGGGAGGACTTACTGTAAACAACTGG
ACCGAAGAATGCACGCACCTGGTCATGACAATATGTGCACTCATTTGTGGACGTCCAATT
GTAAAGCCAGAGTATTTTACTGAATTTCTTAAAGCAGTTAAGTCCAAGAAACAGCTTCCA
CAAATTGAAAGTTTTTACCCACAAATTGATGAACCAGCCATTGGAAGTAAAAATATTGAT
CTGTCAGAACGACAAGAAAGAAAACAGATCTTCAAAGGAAAAACATTTGTATTTAATGCC
AAGCAGCATAAAAAATTAAGTTCAGCAGTTGTTTTTGGAGGAGGAGATGCTAGATTGATN
NNNNNNNNNNNNNNNNNNNNNNNGAGTTTCTTTTCGGCTCCTGGAATTTGTGTTGTTGAT
GTAGGAATGACAAATTCTGAGCCCTTAATTTCTGACTCTCAGAAAAAATGGATTCACTCA
GTTATGGATATGCTCCAAAGGCAGGGTCTTAGATCTATTCCTGAAGCAGAAATTGGATTG
GCAGTGATCTTCATGACTACCGAGAAATACTGTGATCCTCAGGGCCAGCCCGGTACAGGA
TCCAGGATAGCCACCCCAGGGCTTTCCCAAGGCTTGTCCGTCAAAGAGGAGTTCATGCCC
AGTGCCCCCGGGAACACTGTGACCTACATGGCTGACACGGCATCAGAGCAATCAGACACA
ATGGATCTGAGCGAAAGACCAAAAGAAATCAAAGTCTCCAGAATGGAACAGAAATTCAAA
ATGCCTTCACCAGAGACATTCCCAGTGAAGGAACACCCCAAAAGGAGCTATGACCACACT
TCTGTAGGACCAAACGCTCCAGTCAAGATCCCTGACTATCTGCTCTCCCAAGTGAAGCTC
CCCAGTGTCAACAAAGGTGGAGGTGGGCCCCAGCAGCTGCAGGCCGGCTCCATCCAAAAC
CACTTCCAGCCAGACCCCAGGAAGAGGGAAAGGAATGAAGAAAATCAAGAAACGTCATTT
AAATCAGCAAGAATGGAAATGTCTTGTTCTCTCCTGGAACAAACACAGCCTACCACACCC
TCACTGTGGGCAAGATGTGGGCAGCCTGCTCCGCAGAGGGGGTCCATGGGAAAGGAGCCA
GGCGGCTTGTTCACAGACACAGAATCCAAGTCCACTTTGAAAACTTCTGCTAGTAAATCC
CTTTCTACAGAAAAACCAAGACCAGAAAAAAGGAAAATTGATTTATCCATAGAAAATGAA
GTGCTGGAAGAGTTGCTCAAGGACGCAAAGCCAGAGCTAGACATGGAGGTGCCTGTGCAG
GAACAAGAGGGAGATGTCCACAGTAGAAAGATGCCAAGGCTGGATATAGAAACAAATGGC
TCTCCTAATGATGGAGCAGTGCCAGGGAGTCACAAGCTACCTCAAGAAAATGAAATTGGG
AAGAAATGTGAGATCAAGAAAGAATCACTGCCATCAACTAAAGAAGAGTCATCTAACAAT
GACAGGCCCCAGGGCATTGATGAGATGCCTCTGAGGAAGGTGTTGCTGACGGAGTTCAGG
TCCCTGGTGGTGAGTGGCTTTCCCTCTAGAAATGCCCCCAGTGTCACGGATAATCATGGT
CCACTGAAGAATTTCAAGAAATTCAGAAAGGTCGCATTTTCAGGAGCAGGAAAACTTCCA
CAAATCATTGGAGGATCAGATCTAATAGCCCATCATGCTCGGAAGAATATAGAATTAGAA
GAGTGGTTAAGGCAGGAA
>MyLu
AGTAAATTCAGAGTGGAGTACGAGCCTCTGGTCGCGTGCTCTTCTTGTTTAGATGTCGCT
GGGAAAAATGCTTTGAATCAAGCCATCCTGCAGCTGGGAGGACTCACTGTAAACAACTGG
ACCGAAGAGTGCACCCACCTGGTCATGACAATATGTGCCCTCATTTGTGGACGTCCAATT
GTAAAGCCGGAGTATTTTACTGAATTTCTTAAAGCAGTTCAGTCCAAGACACAGCTTCCT
CAGATTGAAAGTTTTTACCCACCAATTGATGAGCCAGCCATTGGAAGTAAAAATATTGAT
CTGTCAGGACGGCAAGAAAGAAAACAGATCTTCAAAGGGAAAACATTTGTATTTAATGCC
AAGCAGCATAAGAAATTAAGTTCAGCGGTTGTTTTTGGAGGAGGGGATGCTAGGTTGATA
GCAGAAGAAAATGAAGAAGAAGAGAGTTTCTTTTCGGCTCCGGGAACTTGTGTTGTTGAT
GTAGGAATGACAAATTCACAGCCCTTAATTTCTGACTCTCAGAAAAAATGGATTCACTCA
ATTATGGATATGCTCCAAAGGCAGGGTCTTAGACCTATTCCTGAAGCAGAAATTGGATTG
GCAGTAATCTTCATGACGACAGAGAATTACTGTGACCCTCAGGGCCAGCCCAGTCCAGGA
TCCAGGACAGCGACCCCAGGGCTGAGCCAAGGCTTGTCCGTCAAAGAGGAGGTCATGCCC
AGTGCCCCCGGGAACACTGTGACCTGCGTGGCCGACACAGCCTCAGAGCAAGCAGACACA
ATGGATCTGAGTGAAAGGCCAAAAGAAATCAAAGTCTCCAGAATGGAACAGAAACTCAGA
ATGCCTTCACCAGAGACATTCCCTGTGAAGGAACCCCCCAAAAGGAGCTCTGAGCGCACT
TCTGTAGGACCAAATGCTCCCGTCAGGACGCCCAGCTATCGGCTCTCCCCAGTGAAGCTC
TCCGGTGTCAACAGAGGTGGAGGTGGGTCCCAGCAGCTGCAGACCGACTCCATCCGAAAC
CACTTCCAGCCTGACCCCAGGAAGAGGGAAAGGGATGAAGAAAATCAAGAAATGTCATTT
AAGTCAGCAAGAATGGAAATGTCTTGTTCTCTCCTGGAACAAACACAGCCTGCCTCCCCC
TCGCTGTGGGCAAGCGGCGGGCAGCCTGCTCCCCAGGGGGGGCCCGTGGGGCAGGAGCCA
GGCGGCCTCTTCGCAGACACAGAGTCCAAGGCCACTTCGAAAACTCCTGCCAGTAAATCT
CTTTCTACAGAAAAACTAAGGTCAGAAAAAAGGAAAATTGATTTAGCCATAGAAAATGAA
GTACTGGAAGAGTTACTCCGGGACACAAAGCGGGAGTTGGACATGGAGGTGGAGGTGCTG
GAACAAGAGGGAGCCGTCCGAAGGAGAAAGGTGCCAAGGCTGGACGTAGAAACAAACGGC
TCTTTGCACGATGGGACAGCGCCAGAGAGTGACGACATATCTCAAGAAAATGAAATTGGG
AAGAAATGTGAGATCAAGAAAGAATCACTGCCATCAACTAAAGAAGAGCCATCTAACGAG
GACAGGCCCCAGGGTGACGGTGAGATGCCTCTGAGGAAGGTGTTGCTGACAGAGTTCAGG
TCCCTGGTGGTGAGTGGCTCTGCCTCCAGAAATGCCCCCAGTGTCAGGGGTGATCAGGGT
CCACTGAAGAATTTCAAGAAGTTCAGAAAGGTCGCATTTTCAGGAGCAGGAAAACTCCCA
CAGATCATTGGAGGATCAGATCTCATAGCCCATCATGCTCGGAAGAATACAGAATTAGAA
GAGTGGTTAAGGCAGGAA
>PhDi
AGTAAATTCAGAGTGGAGTATGAGCCTTTGGTTGCATGTTCTTCTTGTTTAGATGTTTCT
GGGAAAACTGCTTTAAATCAAGCCATATTACAGCTTGGAGGATTTACTGTAAACAATTGG
ACAGAAGAATGCACTCACCTTGTCATGACAATATGTGCACTCATCTGTGGATGTCCGATT
GTAAAGCCAGAATATTTTACTGAATGTCTTAAAGCAGTTCAGTCCAAGAAACAGCTTCCA
CAAATTGAAAGTTTTTATCCACCTGTTGATGAGCCGGCCGTTGAAAGTAAAAATATTGAT
CTGTCAGAACGGCAGGAAAGAAAACAGATCTTCAAAGGGAAACATTTGCATTTCCAAGCA
GGTAATCATAAAAAATTAAGTTCAGCAGTTGTTTTTGGAGGAGGAGATGCTAAATTGATT
ACAGAAGAAAATGAAGAAGAGAGTNNTTTCTTTTTGGCACCTGGAACTTGTGTTGTTGAT
GTAGGAATAACAAATTCACAGACCTTAATTTCTGACTCTCAAAAAAAATGGATTCATTCA
TTANTAGACATGCTCCAAAGGCAAGGTCTTAGACCTATTCCGGAAGCAGAAATTNGATTG
GCAGTTATTTTCATGACTACAGAGAATTACTGTAATCCTCAGGTCCAGCCCAATACAGGA
TCCAGGACAACGACTCCAGGGCTTTTCCAAGGCTTATCAGTCAAAGAGAAGCTCATGCCA
ACTACCCCAGTGAACACTATGACATATGTAGCCAACACAGAGTCGGAGCAAGGAGCTACA
TGGGATTTGAGTGAAAGATCAAAAGAAGTAAAAATCTCCAGAATGGAACAAAAATTCAGA
ATGCCCTCACAAGAAACATCCACTGTAAAGGAATCCCCCAAAATAATCTCTGATCATAAT
ACTGTAATATCAGATACTCTAGTGAGGAATCCAAACTATCAGCTCTCACCAGTAAAGCTC
CCAGGTGTAAATAGAAGTAGAGATCGATCCCAGCAGCTGCAGACCAACTCCATCCGAAAT
TACTTCCAGCTATCCACCAAAAAAAGGGAAAGGGATGAAGAGAATAAAGAAATGCCATCT
AAATCAGCAAAAATGGAAATGTCTTGTACTCTTCTAGAGCAAACACAACCTGCTACACCC
TCAGTGTCGAGAAATGAGGAGCAGCATCTATCTCAGAATGAGCCAGTGGGGGGAAAAACA
GATACCTTATTTACAGATGTGGATTCAAAATCCACTGTAAAAAATTCTGCCGATAAATCT
CTTTCTACAGAAAAACGAAGATCAGAAAAAAGGAAAATTGATGTAGCTACAGAAAATGAA
ATATTTGAAGAGGTATTCAAGAACACAAAATTAGAGTTAGAAATTGAAGTGAAAACTCAA
AAACAAAAGGAAGATGTCAAAATTAGAAAAATGCCAGGATTGGACATAGAAACAAATGGC
TCTTTTAATGATGAAATGATACCAGAAAGTAACAAAATATCTCAAAAAAATGAAATTGGG
AAGAAACATGAGATTGAGAAAGAATTACTGTGGTCAACTAAAGAAGAACTATTGAACAAT
GACAGACTTCAGTATGAGAATGAGATGCCTCCAAGGAAGATGTTACTGACTGAATTTAGA
TCACTCGTGGTTAGTACCTCTGCCTCCAGACATGTACTCAGTGTAAATGATAATTATGGT
CAACTAAAGAATTTCAAAAAATTCAGAAAGGTCACGTTTCCTGGAGCAGGAAAATTTCCA
CAAATCATTGGAGGATCAGATCTAATAGCTCATCATGCTCGAAAGAATACAGAATTAGAA
GAGTGGTTAAGACAGGAA
>PtVa
AGTAAATTCAGAGTAGAGTATGAGCGCTTGGTTGCATGCTCTTCTTGTTTGGATGTCTCT
GGGAAGATGGCTTTAAACCAAGCTATATTGAACCTTGGAGGACTCACTGCAAACAATTGG
ACAGAAGAATGCACTCACCTTGTCATGACAATATGTGCGCTCATTTGTGGACGTCCAATT
GTAAAGCCAGAATATTTTACTGAATTTCTTAAAGCAGTTCAGTCCAAGGAACAGCTTCCA
CAAATTGAAAGTTTTTACCCCCCTATTGATGAGCCAGCTATTGGAAGTAATAATATTGAC
CTGTCAGGACGACAGGAGAGAAAACAAATCTTCAAAGGGAAAACCTTTGTATTTGATGCC
AGACAGCATAAGAAGTTGAGTTCGGCCGTCGTTTTCGGAGGAGGGGATGCCAGGTTGGTA
ACGGAGGACAGCGGAGAAGACGACGGCTTCTTCTCGGCGCCTGGGACCTGTGTGGTTGAC
GTCGGCGGCGCAGGGTCCCAGACCTCGGCTTCTGACGCTCAGCGGGCCCGCGCTCACGCC
ATCCTGGGGCTGCTGCACAGGCAGGGTCTTAGACCTATTCCTGAAGCAGAAATTGGATTG
GCAGTTGTTTTCATGACTACAGAGAACTACTGTGATCCTCGAGGCCAACCCAGTTCAGGA
TCGAAGGCGCCGACTGCAGGGCTTGCCCAGGGCTTGTCAGTCAAAGAAAAACTAATGCCA
GGTGCCCCAGCGAACAAGATGACGTGCGCAGCCCACACCGAGTCAGAGCAAGCAGACACA
GTGGATTTGAGTGAAAGGCCAAAGGAAATGCAAATCTCCGGAGTGGAACAGAAATTCAGA
ATGCCTTCACGAGAAACATCCACTGTGAAGGAACCCACCAAAATAAATTCTGATAATAGC
GCTGTCACATCAGGTGCTGTGGCGAGGACCCCAGCCTGCCAGCTGTCCCCCACCGAGCCC
TCGGTGGGCAACAGGAGGGCTCAGGCTTCCTGGCGGCTGCAGCCCAACTCCATCAGGAAC
TACTTCCAGCCGTCCGCCAAGAAAAGGGAAAGGGATGAAGAAAATCAAGAAATCTCATCT
AAATCAGCAAGAATAGAAATGTCTTGTTCTCTTTTAGAAGAAACACAATCCGCTACACCC
TCAATGGGGAAAAATAACGAGCAGCCTCTGCCTCACAATGAGCCTGTGGGGAAGAAACCA
GATCACCTATTCACGGATAGAGACTTAAAACCCACTGTGAAAAATTCTGCCAATAAATCT
CTTTCTACAGAAAAACTGAAGTCAGACAAAAGGACCATCGACTTAGCCATAGAAAACGAA
GTATTGGAACAGTTATTCAAGGACACAAAACCAGAGCTGGAAATCGAAGTGAAAGCTCAA
AAACAAGAGGAAGATGGTAACGTTAGAAAAAGGCCGCGGCTGGACATGGAGACAAATGGC
TCCTTTAATGATGAGAGAATATCAGAATGTAACAAAGTATCTCAAGAAAATGAAATCGGG
AAGAAATGTGAGCTCAAGAAAGAATTACTGTGGTCAACTAAAGAAGAACCATCTAGCAGT
GACGGGCTCCCGAAGGACGGCGAGCTGCTTCCAGCGAGGGTGTTGCTGACTGAGTTCAGA
TCGCTGGTGGTTGGTGACTCTGCCTCCAGGAGTGCAGCTGGTGTAAGTGGCGACTACAGG
CAGACGAAGAATTTCAAGAAATTCAGAAAGGTCGCGTTTCCTGGGGCTGGAAAGCTCCCC
CAGATCATCGGAGGGTCGGATCTCATAGCTCACCATGCTCGGAAGAACACGGAATTGGAA
GAGTGGCTAAGGCAGGAG
>RhFe
AGTAAATTCAGAGTAGAGTATGAGCCTTTGGTTGCATGCTCTTCTTGCTTAGAAGTCTCT
GGGAAAACCACTTTGAATCAAGCAATATTGCAACTTGGAGGACTTACTGTAAACAATTGG
ACGGAAGGATGCACTCACCTTGTCATGACAATATGTGCACTCATTTGTGGACGTCCGATT
GTAAAGCCGGAATATTTTACTGAATTTCTTAAAGCAGTTCAGTCCAAGAGACCGCTTCCA
CAACTTGAAAGTTTTTACCCACCTATTAATGAACCAGCTATTGGAAGTGAAAATATTGAC
CTGTCAGGACGACAGGAAAGAAAACAGATCTTCAAAGGGAAAACATTTGTATTTAATGCC
AAGCAGCATAAAAAATTGAGTTCAGCAGTTGTTTTTGGAGGAGGAAACACTAGGTTGATA
ACAGAAGAAAATGAAGAAGAAAATCGTTTCTTTTCAGCTCCTGGAACTTGCGTTGTTGAT
GTAGGAATAACAAGTTCACAGACCTTCATTTCTGACTCGCAGAAAAAATGGATTCAGTCA
ATTATGGATATGCTCCAAAGGCAGGGTCTTAGACCTATTCCTGAAGCAGAAATTGGATTG
GCAGTTATTTTCATGACTACAGAGAAGTACTGTGATCCTCAGGCCCAGTCCGGTCCAGGA
TTCAACGCGAAGACTCCGGGGCTTTCCCAGTGCCTGTCTGTCCAAGAACAGCCACTGCCA
AGCACCCCAGTGAACACCCCGCCATGGGAAGCTGGCACAGAGTCAGAGCCAGCAGACACC
ATGGATTTGAGTGAAAGGCCAAAAGAAATCAAAATCTCCAGAATGGAGCAAAATTTCAGG
ATGTCTTCACAAGACACATTCACTGTGAAGGAACCCCCCAAAATAGGCTCCAATAATAAT
ACCGTGGTATCAAATGCTCTGGTTAGGAGCCCACACTGTCAGCTGTCACCAGCTAAGTGC
CCAGGTGTAAACAGAAGTAGAGATCAGTCCCAGCAGCCGCAGACCAACTCCATCAGAAAC
TACTTTCTCCCGTGCACCAAAAAAAGGGAAAGGGATGAAGAAAATCAAGAAATTTCATCT
AAATCAGCAAGAATGGAAATCTCTAGTTCTCTTTTAGAACAAACACAGCCTGCTACACCG
TCAATATGGAAAACAAAGGAGCAGCACCTATCTCAGGATGAGCCTGTAGGGGGAGACCCA
GATAACTTACTTACAGACAGAGATTTAAAATCCACTGTGAACAGCTCTGCCAATAAATCT
CATTCTACAGAAAAAGTAAGATCAGAGAAAAGGAAACCTGATGAAGCCATAGAAAATGAA
GTGTTGGAACAGTTATTCAAGACCACAAAATCAGAGTTAGAAATTGAAGGAAAAGTTCAA
AAACAAGAGGAAGATGCCAGTATCAGAAAAAGGCCAAGATTGGATAGAGGAACAAATGGC
TCCTTTAATGATGAGAGAGTATCAGAAAGTAACAAAATAACTCCAGAAAATGAAGTTGGG
AAGAAATGTGTGCTCAAGAAAGAATTACTATGGTCAACTGAAGAAGAGCCATCTAACAAT
GTGAGGCTTCAGGATGATGGTGAGACGCCTCCAAGGAAGGTGTTACTGACAGAATTTAGA
TCACTGGTGGTTAGTGACTCTGCCTCCAGAAACACATCCAGTGTAAATGATGGTTATGGT
CAAGTGAAGAATTTCAAGAAATTCAGAAAGGTCACATTTCCTGGAGCAGGCAAACTCCCA
CAGATCATTGGAGGATCAGATCTGATAGCTCATCATGCTATGAAGAACACAGAATTAGAA
GAGTGGCTAAGGCAGGAA
>RoAe
AGTAAATTCAGAGTAGAGTATGAGCCCTTGGTTGCATGCTCTTCTTGTTTGGATGTCTCT
GGGAAGATCACTTTAAACCAAGCTATATTGAACCTTGGAGGACTTACTGTAAACAATTGG
ACAGAAGAATGCACTCACCTTGTCATGACAATATGTGCGCTCATTTGTGGACGCCCAGTT
GTAAAGCCAGAATATTTTACTGAATTTCTTAAAGCAGTTCAGTCCAAGGAACAGCTTCCA
CAAATTGAAAGTTTTTACCCCCCTATTGATGAGCCAGCTATTGGAAGTAATAATATTGAC
CTGTCAGGACGACAGGAGAGGAAACAGATCTTCAAAGGGAAAACATTTGTATTTGATGCC
AGACAGCATAAGAAGTTAAGTTCGGCAGTCGTTTTCGGAGGGGGGGATGCCAGGTTGGTA
ACGGAGGACAGCGGAGAAGATGACGGCTTCTTCTTGGCGCCTGGGACCTGTGTGGTTGAC
ATCGGCGGCGCAGGGTCCCAGACCACGGCTTCTGATGCTCGGCGGGACCGCGCCCACGCC
ATCCTGGGGCTGCTGCACAGGCAGGGTCTTAGACCTATTCCTGAGGCAGAAATCGGATTG
GCAGTTGTTTTCATGACTACAGAGAACTACTGTGATCCTCGAGGCCAACGCAGTTCAGGA
TCAAAGGCGGCGACTGCAGGGCTTTCCCAAGGCTTGTCAGTCGAAGAAAAACTAACGCCA
GGTGCGCCAGCGAACAAGATGATGTGCGCAGCCCACACGGAGTCAGAGCAAGCAGACACG
GTGGATTTGAGTGAAAGGCCACAAGAAATGAAAATCTCCAGAGTGGAACAAAAATTCAGA
ATGCTTTCTCAAGAAACATCCACTGTGAAGGAACCCCCCAAAATGAATTCTGATAACAGC
ACTGTCACATCAGGGACTGTGGCGAGGCTCGCGGCCTGCCAGCTGTCCCCCACCGAGCCC
CGGGGGGGCAGCAGGAGGGCTCAGGCTTCCCGGCAGCCGCAGCCCAACTCCATCAGGAAC
TACTTCCAGCCGACCGCCAAGAAAAGGGAAAGGGATGAAGAAAATCAAGAAATCTCATCT
AAATCAGCAAGAATAGAAACGTCTTGTTCTCTTTTAGAAGAAACACAACCCGCTACACCC
TCAATATGGAGAAATAACGAGCAGCCTCTACCTCACAATGAGCCTGTGGGGAGGAAAACA
GGTCACCTGTTTACGGATGTAGACCTCAAACCCACTGTGAAAAACTCTGCCAATAAATCT
CTTTCTGCAGAAAAACTCCAGTCAGAAAAAAGGACCATCGATTTAGCCATAGAAAATGAA
ATATTGGAACAGTTATTCAAGGACACAAAACCAGAGCTAGAAATCGAAGTGAAAGTTCAA
AAACAAGAGGAAGATGGCAACATTAGGAAAAGGCCACGATTGGATATAGAAACAAATGGC
TCCTTTAGTGATGAAAGAATATCAGAATGCAACAAAATATCTCAAGAAAATGTAATTGAG
AAGAAATGTGAGCTCAAGAAAGAATTACTGTGGTCAACTAAAGAAGAACCATCTAGCAGC
GATGCGCTCCAGGAGGGTGGCGAGCAGCCGCCGGCGGGGGTGTTGCTGACTGAGTTCCGG
TCGCTGGTGGTCGGCGACTCCACGTCCAGGAGCGCAGCCGGTGGAAGGGGCGGCTCCGGG
CAGACAAAGAATTTCAAGAAGTTCAGAAAGGTCACGTTTCCTGGGACTGGGAGGCTCCCC
CAGATCATCGGAGGGTCAGACCTCGTAGCGCACCACGCTCGGAAGAACACGGAGTTGGAA
GACTGGCTCAGGCAGGAG
