# Supplementary material for: Positively selected genes in the hoary bat (Lasiurus cinereus) lineage: prominence of thymus expression, immune and metabolic function, and regions of ancient synteny
Source: PeerJ. 2022 Mar 17;10:e13130. doi: 10.7717/peerj.13130 (PMC8934532; doi:10.7717/peerj.13130)
Supplement: Supplemental Information 3 — Initially tested orthogroups that have been edge-trimmed as described in the Methods. [file peerj-10-13130-s003.zip › original.trimmed/trimmed-OG0002302.fas]

>EpFu
GTGTTTGTGTACAAGAGAGAAAACGAAGACAAAGTCAACAAGGCCGCCAAGCACCTGAAG
ACACTCCGGCACCCCTGCTTGCTGAGATTCTTATCTTGCACAGTGGAGGCAGATGGCATT
CATTTGGTCACTGAGCGGGTGCAGCCTCTGGAAGAGGCCTTGGAAACGCTGTCCTCCGCT
GAGGTCTGTGCCGGGATCTACGACATCCTGCTGGCTCTCATCTTCCTTCACGACAGAGGC
CACCTAACGCATAACAACGTCTGCTTGTCCTCTGTGTTTGTGAGTGAAGATGGGCACTGG
AAGCTGGGAGGGATGGAGACAGTCTGCCGAGTCCCCGCCACCCCGGAGTTTCTGCGGAGC
ATTCAGTCAGTGAGAGACCCGGCCTGTATCCCTCCTGAAGAGACGTCTCCAGAATTCACG
ACTCTGCCAGAGGTGCACGGGCACGCACGGGACGCCAGGCTGCTCACGGACCGGAACGGA
CAGGCGGACCAGGCCTTGCACTCAGCTCTGCTGAACCCCGTCCCCCAGCGGCGGCCAGCG
CTCTGCACCTTACTGTCCCATGACTTCTTCAGGAATGATTTTCTAGAAGTCGTGAATTTC
TTGAAAAGTACTCTGAAGAGTGAAGAGGAAAAAGCGGAGTTCTTTAAGTTTCTGCTGGAC
AGAGTCAGCTGCTTGTCGGAGGAACTGATAGCCTCGAGGCTGGTGCCTCTGCTGCTCAAT
CAGCTGGTGTTTGCGGAGCCGGTGGCTGTGAAGAGTTTCCTTCCTCATCTGCTTGGCCCC
AAAAATGACGGTGGGCCCGGAGAGCTGCTGTCCCCGGCCCTGTTCCGCTCGCGGGTGGTC
CCCGTGCTGCTGCAGCTGTTCCAGGTGCACGAGGAGCACGTGCGCACGGTGCTGCTGGCT
CACCTGGAGGCCTACGTGGAGCACTTCACCCCGGAGCAGCTGAGGACAGTCATCCTGCCG
CAGGTGTTACTGGGCCTGCGTGATACCAGCAGCTCCATTGTGGCAATCACGCTTCACAGC
CTGGCTGTGCTGGTCTCCCTACTTGGACCAGAGGTGGTTGTGGGAGGACAGAGAACCAAG
GTCTTCAAACGCACTGCCCCAAGTTTTACAAAAGCTATTGACCTTTCCCCAGAATCAGAC
GTGAAAAATACCTCAGGAGACAGTGAGAGCTTCCTGCCAAGCCCCCAGGCGTCTGAGGAG
CCCGACTGGAGCGAGCCTGGGGAGCCGGAAAGCATAACCGTCAACACACAGGTGTGGCCC
CCAGAGCCTGCCAGGCCCCCGCTCACAGCCTTGGAGACGTGGGATGACAATGCAGTGAGC
CCAGGAGGCGGGATCACTGGTGGGGAGAAGCCTTTGGCATCAAAGACCAGTCCTATCCCA
GACTCACGAGAAAGGCACCCTAAGGTTCCATCACTTGGTTTAGGAGAGGAGTTCACCATT
CAAGTGAAAAAGAAGCTAGCACAGGACCCTGAGTTGGACTGGTTTGCTGACATGATCCCC
GAAATTAAGCCTTCGGGTGCTATTCTTGTTCTACCTGAACTGAGGACAGAAACGGTGATC
CCCAACCCAGGGATGCAGTTTTCCTCAAAATTTGCTGCAGCAGAAATGGCGGAGTCTGAC
GGCTGGGGAGATGCCGGGGAGCTG
>HiAr
GTTTTCGTGTATAAGAGAGAAAACGAAGACAAGGTCAACAAAGCCGCCAAGCACTTGAAG
ACACTCCGTCACCCTTGCTTGCTGAGATTTTTGTCTTGCACTGTGGAATCAGATGGCATT
CACCTTGTCACCGAGCGAGTGCAGCCTCTGGAGGTGGCTCTGGAAACGCTGTCCTCTGCA
GAGGTCTGCGCGGGCATCTACGACATCCTGCTGGCTCTTATCTTCCTGCACGACAGGGGA
CACCTCACACACAACAATGTCTGCTTGTCGTCTGTGTTTGTGAGTGAAGATGGACACTGG
AAGCTCGGAGGCATGGAGACAGTGTGCAGAGTCCCTGCCACACCAGAGTTTCTGAGGAGT
ATCCAGTCAGTGAGAGACCCGGCAGGCATCCCTCCTGAAGAGAAGTCTCCAGAATTCACA
GCTCTGCCGGAGCCACACGGACACGCGCGGGACGCCAGTGTGCTGACCGTCTTAAGTGGA
CAGGCGGACCAGACATTGCACTCAGCTCTGCTGAATCCCCTTCCAAAGTGCCGGCCAGCG
CTCAGCACCTTGCTGTCCCACGACTTCTTCAGGAATGATTTTCTAGAAGTTGTGAATTTC
TTGAAAAGTACATTGAAGAGTGAAGAGGAAAAAACCGAATTCTTTAAGTTTCTGCTGGAC
AGAGTCAGCTGCCTGTCGGAGGAACTCATCGCTTCCCGGCTGGTGCCTCTGCTGCTTAAT
CAGTTGGTGTTCGCAGAGCCAGTGGCTGTTAAGAGTTTTCTTCCTCATCTGCTTGGCCCC
AAAAAAGACGGTGCGCGGGGCGCCCTGCTGTCCCCAGCCCTGTTCCAGTCGCGGGTGGTC
CCTGTGCTGCTCCAGCTGTTCCAGGTCCACGAGGAGCACGTGCGGATGGTGCTGCTGTCC
CATCTGGAGGCCTATGTGAGCCACTTCACCCAGGAGCAGCTGAGGACAGTCATCCTGCCA
CAGGTGCTGCTGGGCCTGCGTGACACCAGCGACTCCATCGTGGCCATCACCCTTCACAGC
CTAGCCGTGCTGGTGTCTCTCCTGGGCCCAGAGGTGGTCGTGGGGGGACAGAGAACCAAG
ATTTTCAAACGCACTGCCCCCAGTTTTGCTAAAACTGTTGACCTCTCCCCAGAATCAGAT
GTGAACAATACCTCAGGACACAGTGACAACTTGCCATCCAGCTCGAAAACGTCTGAGGAG
CCTGACTGGAGCGAGCCTGAGGAGCCCGAAAACAAAGCTGGCAACACGCAGGCTTGGCCT
CCGGAACCCGCCAGGTCCCCACTTGCTGACTTGGAGGTTTGGGGTGACTCTGAAACGAAA
CCAGGAGCTGCGATCACTGCGGGGGAGAAGCCTCTGAAATCAAAGATCAGTCCTGCACCG
AGCTCACAAGAAAGGCGCCTGAAGACCCCCACACTGGGTTTGGGGGAGGAGTTCACCATT
CAGGTAAAACGTAAGCCGGTGCCGGACCCCGAGCTGGACTGGTTTGCTGATATGATCCCA
GAAATTAAGCCCACAGCTGCTGTGCTTGTTTTACCTGAACTGAGGACACACACGATGGTC
CCCAACCCACTGATGCCGTTTTCCTCAAAATTTGCTGCAGCAGAAATCGCAGAGTCTGAA
GGCTGGGGAGACGAAGGGGAGCTG
>LaCi
GTGTTTGTGTACAAGAGAGAAAATGAAGACAAAGTCAACAAGGCCGCCAAGCACCTGAAG
ACACTCCGGCACCCCTGCTTGCTGAGATTCCTATCTTGTGCGGTGGAAGCAGACGGCATT
CATCTGGTCACTGAGCGCGTGCAGCCTCTGGAAGAGGCCTTGGAAACATTGTCCTCCGCT
GAGGTCTGTGCCGGGATCTACGACATTCTGCTGGCTCTCATCTTCCTTCATGACAGAGGC
CACCTAACGCATAACAACGTCTGCTTGTCCTCTGTGTTTGTGAGTGAAGATGGGCACTGG
AAGCTGGGAGGGATGGAGACGGTCTGCCGAGTCCCCGCCACCCCGGAGTTTCTGCGGAGC
ATTCAGTCCGTGAGAGACCCGGCCTGTATCCCTCCTGAAGAGACGTCTCCAGAATTCACG
ACTCTGCCAGAGGTGCACGGGCACGCCCGGGACGCCAGGCTGCTCGCGGACCGGAATGGA
CAGGCGGACCAGGCCCTGCACTGCGCTCTGCTGAACCCCGCCCCGCAGCGCCGGCCAGCG
CTCTGCACGCTGCTGTCCCATGACTTCTTCAGGAATGATTTCCTAGAAGTTGTGAATTTC
TTGAAGAGTACATTGAAGAGTGAAGAGGAAAAAACGGAATTCTTTAAGTTTCTGCTGGAC
CGAGTCAGCTGCTTGTCCGAGGAGCTGATAGCCTCACGGCTGGTGCCTCTGCTGCTGAAT
CAGCTGGTGTTTGCGGAGCCAGTGGCTGTGAAGAGTTTCCTTCCTCATCTGCTTGGCCCC
AAAAAAGAAGGTGGGCCCGGAGAGCTGCTGTCCCCGGCCCTGTTCCGCTCGCGGGTGGTC
CCCGTGCTGCTGCAGCTGTTCCAGGTGCATGAGGAGCACGTGCGCACGGTGCTGCTGGCT
CACCTGGAGGCCTACGTGGAGCACTTCACTCCGGAGCAGCTGCGGACAGTCATCCTGCCA
CAGGTGTTACTGGGCCTGCGTGATACCAGCAGCTCCATTGTGGCAATCACGCTTCACAGC
CTGGCTGTGCTGGTCTCCCTACTTGGACCAGAGGTGGTTGTGGGAGGACAGAGAACCAAG
GTCTTCAAACGCACTGCCCCAGGTTTTACAAAAGCTATTGACCTTTCCCCAGAATCCGAC
GTGAAAAATACCTCAGGAGACAGTGAGAGCTTCCTGCCAGGTCCCCAGGTATCTGAGGAG
CCCGACTGGAGCGAGCCCGGGGAGCCTGAAAGTAGAACTGCCAGCACCCAGGTGTGGCCT
CCAGAGCCTGCCAGGTCCCCGCTCACAGACTCGGAGACGTGGGATGACAATGCAGTGAGC
CCCGGAGGCGGAATCACTGGTGGGGAGAAGCCTTTGGCATCAACGACCAGTCCTATCCCA
GACTCACGAGAAAGGCACCCTAAGGTTCCATCACTTGGTTTAGGAGAGGAGTTCACCATT
CAAGTGAAGAAGAAGCTAGCACAGGACCCTGAATTGGACTGGTTTGCTGACATGATCCCC
GAAATTAAACCTTCGGGTGCTATTCTTGTTCTACCTGAACTGAGGACAGAAACAGTGATC
CCCAACCCAGGGATGCAGTTTTCCTCAAAATTTGCTGCAGCAGAAATGGCGGAATCTGAA
GGCTGGGGAGATGCCGGGGAGCTG
>MyLu
GTGTTTGTGTACAAGAGAGAAAACGAAGACAAGGCCAACAAGGCCGCCCGCCAAGCAGAA
ACTCACCGCTCACCTGAGGACCTGAGGCTCCCGTCCTGCACGGAGCAGGCAGATGGCACC
TCGNNGGTCGCTGGGCGCCTGCAGCCTCTGCGAGGGGCCTGGCAAACGCTGTCCCCCGCC
GCCGTCTGTGCCGGGATCGCCGACAGCCTGNCTGCTCTGGTCTTCCTTCACGACAGAGGA
CCCCTCCCGCATGGCCACGTCTGCTTGTCGTCCGTGCCTCTGGGTGAAGACGGGCACNGG
GAGCTGGGAAGGATGGAGACAGGCTGCGGGGTCCCGGGCAGCCCGGAGTTTGCGCGGAGC
ATCCAGTCCGTGNGAGACCCGGCCTGTAACCCTCCGGAAGGGACGGCTCCAGAATTCACG
ACTCCGCCGAAGTTGCACTTGCACGTGCAGGGGACGCCATGCCTTTGGGACGCTGGTGGG
AAGGCGCCCCGCAGGCCTCGCCCAGCTCGGCCGAGTCCCACCCCGCAGTGTCGGCCCGCG
CTCTGCACCGCACTGTCCCATGGCTTCTTCAGGAACGACTTCCTAGGAGTTGTGGGTTTC
TTGGAAAGTACATGGAAGAGTGAAGAGGGAAAAACGGAATTCTGTAAGTTTCTGNNCGGG
CCAGTCAGCTGCCTACCAGAGGATCTGAGAGCTTCCCCGTTGGTGCCTCTGCGGCCGAAT
CAGCTAGTGTTTGTGGAGCCCGTGGCTGTGACGAGCTTCCTTCCTCAGCTGCTTGGCCCC
NCCAAAGAGGTTGGGCCCCGAGAGCTGCTGGCACGGGCCCTGTTCCGCNNTCGGGGTGGC
CCCGGGCCGCTGCAGCTGCTAGAGGTGCAGGAGGAGCACGTGTGCACAGTAGGGCAGTCT
CACCTGGAGGCCTACTGGGAGCACTGCTCTGCCCAGCAGCTGAGGATAGTCCTCCCGCCA
CAGGTGTTCCTGGGCCTGCGTGACTCCAGCAGCTCCNATCTGGCAATCACTGCTTCGCAG
CCTGGCCTGCTGGTCTCCCTACTTGGACCAGTGGAGGTCGTGGGAGGACAGAGAACCAAA
GTCTTCAGACACACTGCCCCAAGTTTTACAAAAACGATTGACCTTTCTTGCGATTCAGAT
GTGAAAAATATCTCAGGAGACAGTGAAAACCTCCTGCCAAGTCCCCAAGCATCTGAGGAG
CCCGACTGGAGCAATCCTGGGGAGCCTGAAAGTAGAACTGTCAGCACCCAGGTGAGGCCT
CCAGAGCCCGCCAGGTCCTCGCTCACGGACTTGGAGATGTGGGATGACGATGCAGGGAGC
CCTGGAGGTGGANNATCACTGGGGGAGAAGCCAATCCCAAAAAAGACCAGTCCTATCCCA
GCCGCCCAGCCCCTGNCCCCGAAAGTATCATCACTTGGTTTAGGAGAGGAGTTCACCATT
CAAGTGAAAAAGAAGCCAGCGCAGGACCCTGAGTTGGCCTGGTTTGCTGACATGNAACCT
GAAATGAAGCCTTCAGGTGCTGTTCTTGTTCTACCTGAACGGAGGACAGAAATAGTGATC
CCCAACCCAGGGATGCAGTTTTCCTCAAAATTTGCTGCAGCAGAAATGGCGGAGTCTNGA
GGCTGGGGAGATGCTGGGGAGCTG
>PhDi
GTCTTCGTGTGCAAGCGGGAGAGCAAGGACAAGGTCAACAAGGCCGCCAAGCACCTGAAG
ACGCTGCGCCACCCGTGCCTGCTGCGGTTCCTGTCCTGCTCCCTGGAGGCGGACGGCATC
CACCTGGTCACCGAGCGGGTGCAGCCTCTGGAGGCGGCCTTGGCGACGCTGTCCCCTGCC
GAGGTCTGCGCCGGCATCTACGACGTCCTGCTGGCGCTGGTCTTCCTGCACGACCGAGGC
CACCTCACGCACAACAACGTCTGCGTGTCCTCGGTGTTCGTGAGCGAGGACGGGCACTGG
AAGCTGGGGGGGATGGAGACTGTCTGCCGGGTGTCTGCCACCCCCGAGTTCCTGAGGAGC
CTCCAGCCCCTCCGAGACCCGGCCTGCGTCCCTCCGGAAGAGACGGCCCCGGAGTTTGTG
ACCCTGCCCGAGGCCCACGGACACGCACGGGACGCCAGGCTGCTCGCGACCCTCAGTGGA
CAGGCGGACCAGACCCTGCACTCGGCGCTGCTGCACCCCGCCCCGCAGCGCCGGCCCGCG
CTCCGCACCCTGCTGTCCCACGGCTTCTTCAGGAATGATTTTCTAGAAGTTGTGAATTTC
TTGAAAAGTACGTTGAAGAGTGAAGAGGAAAAAACTGAGTTCTTTAAGTTTCTGCTGGAC
AGAGTCAGCTGCCTACCCGAGGAGCTGGTCGCCACCCGGCTGGTGCCCCTGCTGCTCAAC
CAGCTGGTGTTCGCAGAGCCAGTGGCGGTTCGGAGTTTCCTTCCTCACCTGCTCGGCCCC
AAAAAAGACGGGGCGCCCGGAGAGCTGCTGTCGCCGGCCCTATTCCGGGCGCGCGTGGTG
CCCGTGCTGCTGCGGCTGTTCGAGGTGCACGAGGAGCACGTGCGCCTGGTGCTGCTGACC
CACCTGGAGGCCTACGCCGCGCACTTCACGCGAGAGCAGCTGCGCACCGTGGTCCTGCCC
CAGGTGTTGCTGGGCCTGCGGGACACCAGCACCCCCATCGTGGCCATCACCCTGCACAGC
CTCGCGGTGCTGGTCTCCCTGCTCGGACCAGAGGTGGTCGTGGGAGGAGAACGGACCAAG
ATCTTCAAACGCACCGCCCCTGGTTTTACAAAAACCACCGACCTCTCCCCAGAATCAGAC
GTGAAGCATACCTCCTCGGGCGGTGAGGACATCCCGCCCAGCCCCCAGGCGTCCGAGGAG
CCCGACTGGAGCGAGCCCGAAGAGCCGGGCCACAGAACTGCCAGCACGCCGGCGTGGCCT
CCAGAGCCCGCGGGGTCCCCGCTCCAAGACTCAGGGACCCAGGAGCACCCTGCAGGGGGC
CCAGGAGGCAGAGCCGCCGCTGGGGAGGGGCTTCTGGCATCCAAGACCAGCCCTGCCCCA
AGTTCCCAGGAAAGGCGCCCCCAGGCCCCCTCGTGGGGGTTAGGGGAGGAGTTCACCATC
CACGTGAAGAAGAAGCCGGGGCAGGACCCCGAGCTGGACTGGTTTGCTGACATGACCCCC
GACATCAAGCCTTCGGCCGCCGTTCTCGTTCTACCTGAGCTGAGGACAGGCCCCACGGGC
CCCCTGCCGGGGATGCAGTTTTCCTCCAAGTTCGCTGCGGCAGACACCGCGGAGTCCGAA
GGCTGGGGCGATGCCGGGGAGCTG
>PtVa
GTGTTTGTGTATAAGAGAGAAAACGAAGACAAGGTCAACAAGGCCGCCAAGCACTTGAAG
ACCCTTCGTCACCCTTGCCTGCTGAGGTTTTTGTCTTGTACTGTGCAAGCCGATGGCATT
CACCTCATCACTGAGCGCGTGCAGCCTTTGGCAGTGGCGCTGGCCACGCTGTCCTCTGCA
GAGGTCTGCGCCGGGATCTACGACATACTGCTGGCCCTCGTGTTCCTTCACGACAGAGGC
CACCTGACACACAACAACGTCTGCTTGTCGTCTGTGTTTGTGAGCGAAGATGGGCACTGG
AAGCTCGGGGGCATGGAGACAGTGTGCACGGCCCCCGCCACAGCGGAGTTCCTGAGGAGT
CTGCAGTCAGCACGAGACCCGGCATGCATCCCTCCTGAGGAGATGTCTCCAGAATTCACA
GCCCTGCCGGAGTCGCACGGACACGCGCGGGACGCCAGTGTGCTCACTGTCCTGAGCGGG
CAGGCGGCCCAGACCTTGCGCGCAGCTCTGCGGAACCCCGTTCCCCAGTGTCGGCCCGCG
CTCCGCACCTTACTGTCCCACGACCTCTTCAGGAATGATTTTCTAGAAATTGTGAATTTC
TTGAAAAGTACATTGAAGAGCGAAGAGGAGAAAACTGAGTTCTTTAAGTTTCTGCTGGAC
AGAGTCAGCTGCCTGTCGGAGGAGTTGATAGCTTCAAGGTTGGTGCCTCTTCTGCTTAAT
CAGCTGGTGTTTGCAGAGCCAGTAGCTGTTAAGAGTTTTCTTCCTCATCTGCTTGGCCCC
AAAAAAGCGGGAGCGCCCCGGGGCCTGCTGTCGCCGGCCCTGTTCCAGGCGCGCGTGATT
CCGGTGCTGCTGCGACTGTTCACGGTCCACGAGGAGCACGTGCGCGTGGTGCTGCTGTCG
CACCTGGAGACCTACGTGGAGCACTTCACCCCGGAGCAGCTGCGCAAGGTCATCCTACCA
CAGGTATTACTGGGCCTGCGTGACACCAGCAGCTCCATTGTGGCAGTCACTCTTCACAGC
CTAGCAGTGCTGGTGTCTCTCCTGGGCCCAGAGGTGGTGGTGGGAGGAGAGAGAACCAAG
ATCTTCAAGCGCACTGCCCCGAGTTTCACGAAAACCGCCGCCCTCTCCCCAGAATCAGAT
GTGAACGATACCTCAGGACACAGTGGAAACTTCCCGTCAAGTCCCAACACGTCTGAGGAG
CCTGACTGGAGCGAGCCTGAGGACCCTGGGGACAGAACCGCCACTGCCCAGGTCCGGCCT
CCGGAAGCCGCCGGGTCCCCTCTCCCCGACTTGGAGGTGTCAGCCGAGACTGAAAGGGAC
TCAGGAGGTGGTGTCACTGCCGGGGAGGAGCCTCTGGAATCAAGGACCAGTCCCGCACCA
AGCTCACAAGAAAGGCGCCTTAAGGTCCCATCACTTGGTCTAGGGGAAGAATTTACCATC
CAGGTGAAAAAGAAGCCAGTCCAGGACCCCGAATTGGACTGGTTTGCTGACATGACCCCC
GAAATCAAGCCTTCGGCTGTTCTTCTCGTGGCCCCTGCTCTGAGGGCGGAAGCGGCGGGC
CACAGTGCCGCGGTGCTGTTCTCCGCGAAGTTCGCCGCGGCTGAGACTGCAGAGGCTGGA
GGCTGGGGAGACGAAGGGGAGCTG
>RhFe
GTTTTCGTGTATAAGAGAGAAAACGAAGACAAGGTCAACAAAGCCGCCAAGCACTTGAAG
ACACTCCGTCACCCTTGCTTGCTGAGATTTCTATCTTGCACTGTGGAAGCAGATGGCATT
CACCTGGTCACCGAGCGAGTGCAGCCTCTGGAAGTGGCCCTGGAAACGCTGTCCTCTGCA
GAGGTCTGTGCGGGCGTCTACGACATCCTGCTGGCTCTTATCTTCCTGCATGACAGAGGC
CACCTGACACACAACAATGTCTGCGTGTCATCTGTGTTTGTGAGTGAAGATGGGCACTGG
AAGCTCGGAGGCATGGAGACCGTCTGCAGAGTCCCTGCCACCCCCGAGTTTCTGAGGAGT
ATCCAGTCAGTCAGAGACCCGGCCGGCATCCCTCCTGAAGAGAAGTCTCCAGAATTCACA
ACTCTGCCGGAGCCACATGGACACGCGCGAGACGCCAGCGTGCTCACCGTCCTAAGTGCA
CAGGCGGACCAGACCTTGCACTCAACTTTGCTGAATCCCATTCCAAAGTGCCGGCCGGCG
CTCAGCACCTTGCTGTCCCACGACTTCTTCAGGAATGATTTCCTAGAAGTTGTGAATTTC
TTGAAAAGTACATTGAAGAGTGAAGAGGAAAAGACTGAGTTCTTTAAGTTTCTGCTGGAC
AGAGTCAGCTGCCTGTCGGAGGAATTAATAGCTTCACGGTTGGTGCCTCTTCTGCTGAAT
CAGTTGGTGTTTGCAGAGCCAGTGGCTGTTAAGAGTTTTCTTCCTCATCTGCTTGGCCCC
AAAACAGATGGCTCGCGGGGAGCCCTGCTGTCCCCAGGCCTGTTCCAGTCGCGGGTGATC
CCCGTGCTGCTCCAGCTGTTCCAGGTCCACGAGGAGCACGTGCGGATGGTGCTGCTGTCC
CACCTGGAGGCCTACGTGGGGCACTTCACGCAGGAGCAGCTGAGGACGGTCATCTTGCCA
CAGGTGTTACTGGGCCTGCGTGACACCAGCAACTCCATCGTGGCAATCACTCTTCACAGC
TTGGCCGTACTGGTGTCTCTACTTGGCCCAGAGGTGGTTGTGGGAGGACAAAGAACCAAG
ATCTTCAAACGCACTGCCCCCAGTTTTGCTAAAACTAGTGACCTTTCCCCAGAATCAGAC
GTGAGCAGTACCTCAGGACACCGGGAAAACGTGCCGTCAAGCTCTAAAACGTCTGAGGAG
CCTGACTGGAGCGAGACTGAGGAGCCTGAAAACAGAACTGTCCCCACGCAGGGCTGGCCT
CCAAAACCCGCCGGGTCCCCACTCACTGATTTGGATGTTTGGGGTGACTCTGAAACACAC
CCAGGAGCTGGGATCGCTGCCGGGGAGAGGCCTCTGGCATCACAGACCAGTCCTGCACCA
AGTTCACAAGAAAGGCGCCTTAAGATTCCAACACTTGGTTTGGGAGAGGAGTTCACCATT
CAGGTAAAAAGGAAGCCGGTACCGGACCCTGAGTTGGACTGGTTTGCTGATATGGTCCCC
GAAATTAAGCCTTCAGCTGCTGTTCTGGTTTTACCTGAACTGAGGACAGACACGCTGGTC
CCCAGCCCAGCGATGCTGTTTTCCTCAAAATTTGCTGCAGCAGAAATCGCAGAGTCTGAA
GGCTGGGGAGACGAAGGGGAGCTG
>RoAe
GTGTTTGTGTATAAGAGAGAAAATGAAGACAAGGTCAACAAAGCCGCCAAGCACTTGAAG
ACCCTTCGTCACCCCTGCCTGCTGAGATTTTTATCCTGTGCTGTGCAGGCCGATGGCATT
CACCTCGTCACTGAGCGTGTGCAGCCTTTGGCAGCGGCACTGGCCACGCTGTCCTCTGCA
GAGGTCTGCGCCGGGATCTACGACATACTGCTGGCCCTCGTGTTCCTTCACGACAGAGGC
CGCCTAACACACAACAACGTCTGCTTGTCGTCCGTGTTTGTGAGCGAAGACGGGCACTGG
AAGCTCGGGGGCATGGAGACCGTGTGCACGGCCCCCGCCACAGCGGAGTTCCTGAGGAGT
CTGCAGTCAGCACGGGACCCGGCATGCATCCCCCCTGAGGAGATGTCCCCAGAGTTCACA
GCCCTGCCGGAGTCGCACGGCCACGCGCGGGACGCCAGCGTGCTCACGGTCCTGAGCGGG
CAGGCGGCCCAGACCTTGCACGCAGCTCTGCGGAACCCCGTTCCACAGTGTCGGCCCGCG
CTCCGCACCTTACTGTCCCATGACTTCTTCAGGAATGATTTTCTAGAAATTGTGAATTTC
TTGAAAAGTACATTGAAGAGCGAAGAGGAGAAAACTGAGTTCTTTAAGTTTCTGCTGGAC
AGGGTCAGCTGCCTGTCGGAGGAGTTGATAGCCTCACGGTTGGTGCCTCTTCTGCTTAAT
CAGCTGGTGTTTGCAGAGCCCGTGGCTGTTAAGAGTTTTCTTCCTCATCTGCTTGGCCCC
AAAAAAGCGGGAGCGCCCGGGGGGCTGCTGTCGCCGGCCCTGTTCCAGGCGCGTGTGATC
CCGGTGCTGCTGCGGCTGTTCGCGGTCCACGAGGAGCATGTGCGCGTGGTGCTGCTGTCG
CACCTGGAGGCCTACGTGGAGCACTTCACCCCGGAGCAGCTGCGGAAGGTCATCTTGCCG
CAGGTGTTGCTGGGCCTGCGCGACACCAGCGGCTCCATCGTGGCGGTCACTCTCCACAGC
CTAGCGGTGCTCGTGTCTCTCCTGGGCCCAGAGGTGGTGGTGGGAGGAGAAAGGACCAAG
ATCTTCAAGCGCACCGCCCCGAGTTTCACTAAAACAGCCGACCTTTCACCAGAATCAGAT
GTGAACAATACCTCAGGACACGGTGGAAACTTCCCGTCAAGTCCCAACACATCTGAGGAG
CCTGACTGGAGCGAGCCTGAGGACCCCGGGGACAGGACCGCCACTGCCCAGGTCAGGCCT
CCAGCAGCCGCTGGGTCCCCTCTCCCCGACTTGGAGGTGTCAGCCGAGACGAAAAAGGAC
CCGAGAGGTGGCATCACTGCTGGGGAGAAGCCTCTGGAATCAAGGACCAGCCCCGCCCCA
GGCTCGCGAGAAAGGCGCCTTAAGGTCCCATCACTTGGTCTAGGGGAAGAGTTTACCATC
CAGGTGAAAAAGAAGCCAGTCCAGGACCCCGAGTTGGACTGGTTTGCTGACATGACCCCA
GAAATTAAGCCGTCGGCTGCCTTTGTCGTTTCACCTGCTCCGAGGACGGAAGCGACGGGT
GCCTCGCCAGCCCTGCTGTTCTCCTCCAAGTTCGCCGCGGCGGACACCGTGGAGGCAGGA
GGCTGGGGCGACGAAGGGGAGCTG
