# Supplementary material for: Positively selected genes in the hoary bat (Lasiurus cinereus) lineage: prominence of thymus expression, immune and metabolic function, and regions of ancient synteny
Source: PeerJ. 2022 Mar 17;10:e13130. doi: 10.7717/peerj.13130 (PMC8934532; doi:10.7717/peerj.13130)
Supplement: Supplemental Information 3 — Initially tested orthogroups that have been edge-trimmed as described in the Methods. [file peerj-10-13130-s003.zip › original.trimmed/trimmed-OG0002304.fas]

>EpFu
GACTTCGCGCTGTGGAAGGCCTCGAAGCCGGGAGAGCCGTCCTGGCCGAGCCCGTGGGGG
AAGGGGCGCCCGGGATGGCACATCGAGTGCTCAGCCATGGCAGGCACCCTCCTGGGCGCC
TCGATGGACATCCACGGGGGCGGCTTCGACCTCCGCTTCCCTCACCACGACAACGAGCTG
GCGCAGTCGGAGGCCTACTTTGAGAACGACTGCTGGGTGCGGTACTTCCTGCACACGGGC
CACCTGACCATCGCCGGCTGCAAGATGTCCAAGTCGCTCAAAAACTTCATCACCATCAAG
GACGCCCTCAGGAGGCACTCGGCGAGGCAGCTGCGCCTGGCCTTCCTCATGCACGCGTGG
AAGGACACGCTGGACTATTCGAGCAACACCATGGAGTCGGCCCTGCAGTACGAGAAGTTC
ATGAACGAGTTTTTCCTGAACGTGAAGGACCTCCTCGTGGACGTCACCGGCCAGGAGAAG
TGGGAGGAGGAGGAAGCCGCGCTGAACGAGAGCTTTTACGATAAGAAGACGGCGGTGCAC
GAAGCCCTCTGCGACAACGTGGACACGCGCTCCGCCCTGGAGGAGATGCGGGCGCTGGTC
AGCCAGTGCAACCTGTACATGGCCACCCGCAAGGCCGCGCCCAACCGCGCCCTGCTGGAG
AGCATCGCGCGGTACCTCACCCACCTGCTCCAGATCTTCGGGGCCATCGAGGAGGAGAGC
TCCCTGGGGTTCCCTGTCGGGGGACCCGGAAGCAGCCTAAACCTCGAGGGCGCCCCGTAC
CTGCAGGTGCTGTCGGAGTTCCGGGCGGGCGTGCGCAGGATCGCCCGGGAGAAGCACGTC
CCCGAGGTCCTGCAGCTCAGCGATGCCCTGCGGGACGACGTCCTGCCTGAACTTGGGGTG
CGGCTGGAGGATCACGAAGGCCTGCCGACCGTGGTCAAGCTGGTGGACAGAGAGACGCTC
CTGAGAGAGAGAGAGGAGAAGAGAAGGGCGGAGGAGGAGAGGAGGAGGAAGAAAGAGGAG
GCCGCCCGGAAAAAGCAAGAACAAGAGGCGGCCAGACTGGCCAAGATGAAGATCCCGCCC
AGTGAGATGTTCTTGTCCGAAGACAAGTACTCCAGGTTTGACGAAAACGGTCTGCCCACA
CACGACACGGAGGGCAAGGAGCTGAGCAAGGGCCAGGCCAAGAAGCTG
>HiAr
GACTTTGCCCTGTGGAAAGCCTCCAAGCCGGGGGAGCCGTCCTGGCCGTGCCCGTGGGGA
AAGGGGCGTCCGGGGTGGCACATCGAGTGTTCTGCCATGGCAGGCACCCTCCTGGGAGCC
TCGATGGATATTCACGGAGGGGGCTTCGACCTCCGCTTCCCCCACCACGACAACGAGCTG
GCGCAGTCGGAGGCCTACTTTGAAAATGACTGTTGGGTCCGCTACTTCCTGCACACGGGC
CACCTGACGATTGCAGGCTGCAAAATGTCAAAGTCACTCAAAAACTTCATCACCATCAAA
GACGCCTTGAAGAAGCACTCAGCGCGGCAGCTGCGCCTGGCGTTCCTCATGCACTCGTGG
AAGGACACGCTGGACTATTCGAGCAACACCATGGAGTCGGCCCTGCAGTTTGAGAAGTTC
CTGAACGAGTTTTTCTTAAATGTGAAAGACGTTCTTGTTGATATCACCAGCCGGGAGAAG
TGGGAAGAGGCGGAAGCAGCACTGAATGAGAGCTTTTACAGCAAGAAGGCGGCGGTGCAC
GAAGCCCTGTGTGATAATGTCGACACGCGCACCGTCTTGGAAGAAATGCGGGCTCTGGTC
AGCCAGTGCAACCTGTACATGGCCACCCGGAAGGCCGCGCCCAACCGGGCTCTGCTGCAG
AGCGTGGCGCTGTACCTCACCCGCATGCTGAAGATCTTTGGAGCCATAGAAGAGGAAAGC
GACCTGGGTTTCCCAGTCGGAGGACCTGGAACCGGCCTCAGCCTCGAGTCCACCCCGTAC
CTTCAGGTGCTGTCGGAGTTCAGAGAAGGGGTGCGGAAGATCGCCCGAGAGAAGAAAGTC
CCTGAGGTCCTGCAGCTCAGCGACACCCTGCGGGACGACATCCTGCCCGAGCTCGGAGTG
CGGTTGGAAGATCATGAAGGGCTGCCGACCGTGGTCAAGCTGGTGGACAGAGAAACGTTA
CTGAGAGAGAGAGAAGAAAAGAAAAGGGTTGAAGAGGAGAAGAGGAAGAAGAGAGAGGAA
GCCGCCAGGAGGAAACACGAGCAGGAGGCCGCCAAGCTGGCCAAGATGAAGATCCCACCC
AGCGAGATGTTCCTGTCAGAAGACAAATATTCCAAGTTTGACGAAAATGGCCTGCCCACG
CACGACACGGAGGGCAAGGAGCTGAGCAAAGGGCAGGCCAAGAAGCTG
>LaCi
GACTTTGCGCTGTGGAAGGCCTCCAAGCCCGGGGAGCCCTCCTGGCCCAGCCCCTGGGGG
AAGGGGCGCCCGGGATGGCACATCGAGTGCTCGGCCATGGCAGGCACCCTCCTGGGCGCC
TCGATGGACATCCACGGGGGCGGCTTCGACCTCCGCTTCCCGCACCACGACAACGAGCTG
GCGCAGTCCGAGGCCCACTTTGACAACGACTGCTGGGTGCGCTACTTCCTGCACACGGGC
CACCTGACCATCGCCGGCTGCAAGATGTCCAAGTCCCTCAAAAACTTCATCACCATCAAG
GACGCCCTGAAGAGGCACTCGGCGCGGCAGCTGCGCCTGGCCTTCCTCATGCACGCCTGG
AAGGACACGCTGGACTACTCCAGCAACACCATGGAGTCCGCCCTGCAGTACGAGAGGTTC
ATGAACGAGTTTTTCCTGACGGTGAAGGACCTGCTCGCTGACGCCACCGGCCAGGAGAAG
TNNNNNNNNNNCCGCCCCCGCCTTCGGCTCAGCTTCTACGACCAGCGGGCGGCGGTGCAC
GAGGCCCTCTGCGACAGCGTGGACACGCGCTCGGCGCTGGAGGCGATGCGGGCGCTCGTC
AGCCAGTGCAACCTCTACCTGGCCGCCCGGAAGGCCGCGCCCAACCGCCGGCTGCTGGAG
AGCATCGCCCGCTACCTCACCCGCCTGCTCCAGATCTTCGGGGCCATCGAGGAGGAGAGC
GCCCTGGGCTTCCCGGTCGGGGGGTCCGGAAGCAGCCTGAACCTGGAGGCCGCCCCGTAC
CTGCAGGCGCTGTCGGAGTTCCGGGCCGGCGTGCGCAGGATCGCCCGCGAGAGGCAGGTC
CCCGAGGTCCTGCAGCTCAGCGATGCCCTGCGGGACGATGTCCTGCCCGAACTTGGGGTG
CGGCTCGAGGATCACGAAGGCCTGCCGACCGTGGTGAAGCTGGTAGACAGAGAGACGCTC
CTGAGAGAGAGGGAAGAGAAGAAGAGGNNNNNNNNNNNNNNNNNNNNNNNNNNNNNNNNN
NCCGCCCGCAAAAAGCAGGAGCAAGAGGCGGCCAGGCTGGCCAAGATGAAGATCCCGCCC
AGCGAGATGTTCCTGTCGGAGGACAAGTACTCCAGGTTTGATGAAAACGGCCTGCCCACG
CACGACACGGAGGGCAAGGAGCTGAGCAAAGGCCAGGCCAAGAAGCTG
>MyLu
GACTTTGCATTGTGGAAGCGCTCCAAGCCTGGAGAGCCGAGCTGGCCCAGCCCGTGGGGT
GAGGGACGCCCAGGATGGCACATTGAGTGCTCTGTCATGGCTTCTGATGTTCTTGGCTCG
CAAATGGATATGCATGCCGGTGGTATCGATCTTGCCTTCCCTCATCACGATAACGAATTG
GCCCAGAGCGAAGCGTATTACCAGCCACATACTTGGGTCAACTATTTCCTGCATATGGGC
CATCTATCTATTGCTGGCTCGAAGATGTCGAAGTCTTTGAAGAACTTTCAGACTATTCAG
GATGCGCTGAAGACCTATACCCCAAGAGCCATGCGTATCCTATTTCTTATGGGCAGGTGG
AACGACGGTGTTGAGATCTCGCCAGATATGAGGACCCAAGGTGACGGATGGGAGACTTCA
GTCAACAACTTCTTTACCACCACCAAGTCGCTGGTTGCTGAGGCAAGCGGCAAAGAGCCG
CTTGAAAACGATAGTGCTACGTTGGATGCTGCTCTGGGAAAAGCGCAGTCAGAGATGCAG
GCAGCCCTCGCAGACTCTTTCGACACGCCAAAGGCAATGCGCTTGATATATGAGGCTGTG
AAGGAGGCGAACATATACGTCAACACTCACAAAGCCTCCGTTGACGTTCGCGAAGTGGAG
AATGTCGCTCGATGGGTGACTAAGATGGTCGGAATCTTTGGACTGGATGCCAACGCATCT
GGCCTAGGATGGGCCACCTCTGCGCCCTACTCTTCCGTCGACATCCAAACCCTCCCCTAC
CTCCGCGCCGTGTCCCGCATCCGCGATGAACTACGCCGTGTCGCACCCACAGCGGCTAAG
AAAGACATTCTCAAACTCTGCGACGAGATCCGCGACAGCGATCTCACGAATCTGGGCGTG
TATCTCGAGGACAGGGATGGCCAGCCCTCGCTGATCAAGTTCGTACCGAAAGAAGAGCTG
CTCGCCCAACGCGAGGAGAAGGCGGCAAAGGAGAGGGAGAAGGCGGCACAGAAGGGGGAG
GCGAAGAGGCTGAGGGAGAAGGCTGAGGAGGAGAAGAAGGCGAAGGCTAGCGTTAGCCCG
TACGAGATGTACAAGGGAGACGAGAAGTTTAGCGCGTGGGATGCTGATGGACTTCCGACG
AAGACTAAGGAGGGTGAGGATGTGCCAAAGAGCGCGGGGAAGAAGCTG
>PhDi
GACTTCGCCCTGTGGAAGGCCTCCAAGCCGGGGGAGCCCTCCTGGCCCTGCCCGTGGGGC
AAGGGCCGCCCGGGGTGGCACATCGAATGTTCTGCCATGGCGGGCACCCTCCTGGGCGCC
TCGATGGACATCCACGGAGGGGGCTTTGACCTCCGGTTCCCCCACCACGACAACGAGCTG
GCGCAGTCGGAGGCCTACTTTGAGAACGACTGCTGGGTGCGGTACTTCCTGCACACGGGC
CACCTGACGATCGCGGGCTGCAAGATGTCCAAGTCACTCAAGAACTTCGTCACCATCAAG
GACGCCCTGAAGAAGCACTCAGCGAGGCAGCTGCGCCTGGCCTTCCTCATGCACGCGTGG
AAGGACACCCTGGACTACTCGGCCAACACCATGGAGTCCGCCCTGCAGTACGAGAGGTTC
CTGAACGAGTTCTTCTTAAACGTGAAAGACATTCTCGTCGACATCACCGGCCAGGAAAAG
TGGGGGGAGGAGGAGGCAGAGCTGAACGAGAGCTTTCTCAGCAGGAAGGCGGCGGTGCAT
GAGGCCCTCTGTGACAACGTGGACACGCGCACCTCGCTGGAGGAGATGCGGGCTCTGGTC
AGCCAGTGCAACCTGTACGTGGCTGCCCGCAAGGCCGCGCCCAATCGGGCTCTGCTGGAG
AACGTCGCGCTGTACCTCACGCACATGCTGAAGGTCTTCGGGGCCATAGAGGAGGAGAGC
GCCCTGGGCTTCCCTGTCGGGGGGCCTGGCAGCAGCCTGAACCTCGAGAGCACGCCGTAC
CTGCAGGCGCTGTCGGACTTCAGGGAGGGCGTGCGCAGGATCGCCCGGGACAGGAAAGTG
CCTGAGGTCCTGCAGCTCAGCGACGCCCTGCGGGACGACGTGCTGCCCGAGCTCGGAGTG
CGGCTGGAGGACCACGAAGGCCTGCCGACCGTGGTGAAGCTGGTGGACAGGGAGACCCTG
CTGCGGGAGAGAGAGGAGAAGAGAAGGGTCGAGGAGGAAAGGAGGAAGAAGAAAGAGGAG
GCCGCCAGGAAAAAGCAAGAACAAGAGGCGGCCAAGCTGGCCAAGATGAGGATCCCGCCC
AGTGAGCTGTTCTTGTCGGAAGACAAATACTCCAAGTTTGACGAAAACGGCCTGCCCACA
CACGACACGGACGGCAAGGAGCTGAGCAAAGGACAAGCCAAGAAGCTG
>PtVa
GACTTTGCCCTATGGAAAGCCTCCAAGCCGGGCGAGCCGTCCTGGCCGTGCCCGTGGGGA
AGGGGCCGTCCGGGCTGGCATATCGAGTGCTCCGCCATGGCGGGCACCCTCCTGGGAGCC
TCGATGGACATCCACGGAGGGGGCTTCGACCTCCGGTTCCCCCACCACGACAACGAGCTG
GCGCAGTCGGAGGCCTACTTCGAAAACGACTGCTGGGTCCGCTACTTCCTGCACACAGGC
CACCTGACGATCGCAGGCTGCAAGATGTCCAAGTCCCTCAAGAACTTCATCACCATCAAA
GACGCCTTGAAGAAGCACTCAGCACGGCAGCTGCGCCTGGCCTTCCTCATGCACTCGTGG
AAGGACACGCTAGACTACTCTAGCAACACCATGGAGTCCGCGCTGCAGTTTGAGAAGTTC
ATGAACGAGTTCTTCTTAAACGTGAAGGACGTCCTTGTCGACGCCACCGGCCAGGAAAAG
TGGGAGAAGGAAGAGGCGGAGCTGAACGAGAGCTTCTATGACAAGAAGGCGGCGGTGCAC
GAAGCCCTGTGCGATAACATCGACACACGCACCGTCCTGGAGGAAATGCGGGCTCTGGTC
AGCCAGTGCAACCTCTACATGGCCGCCCGGAAGGCCGCCCCCAGCCGGACGCTGCTGGAG
AGCATCGCCCTGTACCTCACGCACATGCTGAAGATTTTTGGGGCCATAGAAGAGGAGAGC
TCCCTGGGCTTCCCGGTGGGAGGACCCGGAACCAGCCTGGACGTGAAGTCCACGCCCACG
TCGCCGGTGTTTGCCAGCCTTAGATTAGTTGTCGCTGTGATGTCTTCTAGAGCCCCAGTC
CCTGAGGTCCTGCAGCTCAGTGACGCCCTGCGGGACGACGTCCTGCCCGAGCTCGGGGTG
CGGCTGGAGGATCACGAAGGACTGCCAACCGTGGTCAAGCTGGTGGACAGGGACACTCTG
TTGAAAGAGAGAGAAGAAAAGAAAAAGGTGGAAGAAGAGAAGAGGAGGAAGAAGGCGGAG
GCCGCCAGGAAGAAGCAAGAGCAGGAGGCAGCCAAGCTGGCCAAGATGAGGATCCCACCC
AGCGAGATGTTCTTGTCCGAAGACAAATATTCCAAGTTTGATGAAAACGGCCTGCCCACA
CACGATACGGAAGGCAAGGAGCTGAGCAAAGGGCAAGCCAAGAAGCTG
>RhFe
GACTTTGCCCTGTGGAAAGCCTCCAAGCCGGGGGAGCCGTCCTGGCCGTGCCCGTGGGGA
AAGGGGCGTCCAGGGTGGCACATCGAATGCTCTGCCATGGCGGGCACCCTCCTGGGAGCC
TCAATGGATATTCACGGAGGGGGCTTCGACCTCCGCTTCCCCCACCACGACAACGAGCTG
GCGCAGTCTGAGGCCTACTTTGAAAATGACTGCTGGGTCCGCTACTTCCTGCACACTGGC
CACCTGACAATTGCAGGCTGTAAAATGTCAAAATCGCTCAAGAACTTCATCACCATTAAA
GACGCCTTGAAGCAGCACTCAGCACGGCAGCTCCGCTTGGCGTTCCTCATGCACTCGTGG
AAGGACACGCTGGACTATTCGAGCAACACCATGGAGTCGGCTCTGCAGTTTGAGAAGTTC
ATGAACGAGTTTTTCTTAAATGTGAAAGACATCCTTGTAGATATCACCGGCCAGGAAAAG
TGGGAAGAGGAGGAAGCGGAGCTGAACGAGAGCTTTTACAGCAAGAAGGCAGCAGTGCAC
GCGGCCCTCTGTGACAACGTCGACACGCGCACCGTCTTGGAAGAGATGCGAGCTCTGGTC
AGCCAGTGCAACTTGTATATGGCCGCCCGCAAGGCCGCACCCAACCGGGCCCTGCTGGAG
ACCGTCGCCCTGTACCTCACCCACATGCTGAAGATCTTTGGGGCCATCGAAGAGGAAAGT
TCCCTAGGTTTCCCGGTCGGAGGACCTGGCACCAGCCTCAACCTCGAGTCCACACCGTAC
CTTCAGGTGCTGTCGGAGTTCAGAGAAGGGGTGCGGAAGATTGCCCGAGAGAAGAAAGTC
CCTGAGGTCCTGCAGCTCAGCGACGCCCTGCGGGACGACATCCTGCCCGAGCTTGGAGTG
AGGTTGGAAGATCACGAAGGGCTGCCGACCGTGGTCAAGCTGGTGGACAGAGAAATGTTA
CTGAAAGAGAGAGAAGAAAAGAAAAGGGTTGAAGAGGAGAAGAGGAAGAAGAAAGAGGAG
GCCGCCAAGAGAAAACAAGAACAGGAGGCCGCCAAGCTGGCCAAGATGAAGATCCCGCCC
AGTGAGATGTTCCTGTCAGAAGACAAATATTCCAAGTTTGACGAAAACGGCCTGCCCACA
CACGACACGGAAGGCAAGGAGCTGAGCAAAGGACAAGCCAAGAAGCTG
>RoAe
GACTTCGCCCTGTGGAAAGCCTCCAAGCCGGGGGAGCCATCCTGGCCATGCCCATGGGGA
AGGGGCCGTCCGGGTTGGCACATCGAGTGCTCCGCCATGGCAAGCGCCCTCCTGGGAGCC
TCGATGGACATCCACGGGGGCGGCTTCGACCTGCGCTTCCCCCACCATGACAACGAGCTG
GCGCAGTCAGAGGCCTACTTTGAGAACGACTGCTGGGTCCGCTACTTCCTGCACACGGGC
CACCTGACGATCTCAGGCTGCAAGATGTCCAAGTCGCTCAAGAACTTCATCACCATCAAG
GATGCCTTGAAGAAGCACTCAGCGCGGCAGCTGCGCCTGGCCTTCCTCATGCACTCGTGG
AAGGACACGCTGGACTACTCCAGCAACACCATGGAGTCCGCGCTGCAGTTTGAGAAGTTC
ATGAACGAGTTTTTCCTAAACGTGAAAGACGTCCTCGTCGACGTCACCGGCCAGGAAAAG
TGGGAGAAGGAAGAAGCAGAGCTGAATGAGAGCTTCTACGACAAGAAGGCGGCGGTTCAC
GAAGCCCTGTGCGATAACGTCGACACGCGCACCGTCCTGGAGGAGATGCGGGCGCTGGTC
AGCCAGTGCAACCTCTACATGGCCGCCCGCAAGGCCGCCCCCAGCCGGACGCTGCTGGAG
AGCGTCGCCCTGTACCTCACGCACATGCTGAAGATCTTCGGGGCCATAGAAGAGGAGAGC
TCCCTGGGCTTCCCGGTGGGAGGACCCGGAACCAGCCTGGATCTCGAGTCCACGCCGTAC
CTCCAGGTGCTGTCGGAGTTCAGGCACGGGGTGCGGAAGATCGCCCGGGAGAAGCAAGTC
CCCGAGGTCCTGCAGCTCAGTGACGCCCTGCGCGACGACGTCCTGCCCGAGCTCGGGGTG
CGGCTGGAGGACCACGAAGGACTGCCGACCGTGGTCAAGCTGGTGGACAGGGACACCCTG
TTGAAAGAGAGAGAAGAAAAGAAAAAGGTGGAGGAGGAGAAGAGGAGGAAAAAGGCAGAG
GCCGCCAGGAAGAAGCAAGAGCTGGAGGCAGCCAAGCTGGCCAAGATGAAGATCCCACCC
AGTGAGATGTTCTTGTCCGAAGACAAGTATTCCAAGTTTGATGAAAACGGCCTGCCCACG
CACGACACGGAAGGCAAGGAGCTGAGCAAGGGGCAAGCCAAGAAGCTG
