# Supplementary material for: Positively selected genes in the hoary bat (Lasiurus cinereus) lineage: prominence of thymus expression, immune and metabolic function, and regions of ancient synteny
Source: PeerJ. 2022 Mar 17;10:e13130. doi: 10.7717/peerj.13130 (PMC8934532; doi:10.7717/peerj.13130)
Supplement: Supplemental Information 3 — Initially tested orthogroups that have been edge-trimmed as described in the Methods. [file peerj-10-13130-s003.zip › original.trimmed/trimmed-OG0002305.fas]

>EpFu
GGCCTCCTGGACATCATCTTGATGATGTGCATCCTGGTCAAATGCCACAGACTCCGCCAG
GTGGAACACACCTACTTCCTGAACTTGGCCGTGTCTAATCTGTGCTTCTTGCTCACCTTG
CCGATCCAGGCTCACGCTGCCTCCTACGGGGGGCCCCTGGGCCATCCCATGTGCACAGTT
CTCGTGGCACTGTCCTCCGTGGGCCTGCACAGCGAGGCGTTGTTCAACGCCCTCCTGACC
GTGTGCTCCTGCGAGAGACGCTTGCCAGCGGCCAGGAGAGGGGCCTGTGGCGCCCTCGCC
AGTGGCCTGGCCTGGCTGGCGGCCGCTCTGCTGGCGCTGCCCGAGGTCCTGTTGTGCGCG
GCTCCGGGGGACAGCCGGGGGTCCAGGTGCCCCTGCAGCGGGCCTCACTTCCTGCCGGGC
CAGGGGACGGCCTGGGAGCCCATTCTGACCTTGAAGGTGAACCTGGCGGGCCTTCTGGTC
CCACTGCTGGTTTTCATCGTTTGCCTTGTGCGTCTGGGAAAAACATTAAGGAAGTCTGAC
CTTTTCCGGCTGGTTTTCGTCATCATGGTTGTTTTCCTGCTGATGTGGGGACCCTACAAT
GTGGCGCTGTTCCTGTCTACGTTCAAGGACTCCTTCTCCCTGCGGGACTGCGGGAGCCGC
TACCACCTGGACAGGAGCGTCCAGGTGACGGGCATCATCGCCAGCACCCACTGCTGCGTG
AACCCGCTCCTCTACGTGCTCCTCGAC
>HiAr
GGTCTCCTGGACAACTTCTTGGTTGTGTTTATCCTGGTGAAATATAAAAGGCTCAGACAC
GTGGAAAATATCTATTTCCTCAACTTGGCCGTTTCTAATTTGTGTTTCCTGCTAACCCTG
CCATTCTGGGCTCACAGTGCCTCCCATGGGGGGCTTGTGGGCATTTCCATGTGTAAGATG
CTTGCTGCTCTCTCCTCCATGGGGCTGCACAGTGAGGCATTTTTCAATGTCCTTCTGACT
GTGTTTTTCCACGTGAGAAACTTCTCAGCCGCCAGGAAGGTGCCCTGTGGCATCATCACG
AGTGTCCTGGCATGGGTAATGACCATCCTGGTCACTTTGCCTGAATTCCTCTCTTACAAA
TCTCAGATGGGAAGCCAGGAACACAAGTGCTTCTTTAGCAGACCACATTTTCTTCCAGGT
GACGAGACGTTCTGGAAGCATTTTCTCACCTTAAAGATGAACATTGTGGGACTTCTCGTT
CCATTGCTGCTTTTCATATTTTGCTACGTGCGAATGCGAGAAACACTGAGGAAGTATGAC
CTTTTCAAGCTTGTTTTCGCCATCATGGTTGTTTTCCTGCTGATGTGGGGACCCTATGGT
ATGGCACTTTTCCTGTCTACTTTCAAGAAATGCTTCTCCCTGAAGGACTGCAAGAGCAGC
TACAACCTGGACAAAAGTGTTCAGATAACGAGAATCATCGCCAGCACCCACTGCTGCGTC
AATCCGCTCCTCTACGGGCTTCTCGAC
>LaCi
GGCCTCCTGGACAACCTCCTGATGGTCACTGTCCTGCTCAAGTGCCACAGGCTCCGGCAG
GTGGAGCACATCTGCCTCCTGAACGTGGCCGCGTCCAACCTGTGCTTCTTGCTCACCTTG
CCGCTCCGGGCGCACGCGGCCTCCCCGGGGAGGGCCCTGGGCCGGCCCACGTGCACGGTG
CTCGTGACCCTGACCTCCGTGGGCCTGCACAGCGAGGCGCTGTTCGCCGCCCTGCTGGCC
CTGTGCTTCCCGGCCAGGCGCCTGCCGGCCGCCAGGAGGAGGTCCTGCGGCNNNNNNNNN
NNNNNNNNNNNNNNNNNNNNGGCCGCGCTGTTGGCGCTGCCCGAGGTCCTGTTGTGCGTC
CTGCCGGGGGGCGGCCGGGGGTCCAGGTGCCCCTGCAGCAGCCCTCGCTTCCTGCCGGGC
CAGGGGACGGCCTGGGCGCCCTTTCTGACCGTGAAGGTGAACGTGGCGGGCCTCCTGGTC
CCCCTGCTGGCGTTCAGCGTCTGCCTGGGGCGGCTGGGGAAAACGCTACGGAAATCTGAC
CTCTTCCGGCTGGTTTCCGCCATCGTGGCTGTCTTCCTTCTGATGTGGGGGCCCCACCAC
GTGGCGCTGTTCCTGTCTGCGTTCAGGGACTCCTTCTCCCTGCGGGACTGCGGGAGCCGC
TACCACCTGGACAGGTGCGTCCAGGTGACGGGCATCATCGCCAGCACCTACTGCTGCGTG
AACCCGCTCCTCTTCCTGCTCCTCGAC
>MyLu
GGCCTCCTGGACATCATCTTGGTGGTGTTTATCCTGGTCAAAGGCCGAAGACTCCGACAG
GTGGAACACATCTACCTCCTAAACTTGGCCGTATCTAATCTGTGTTTCTCGCTCACCTTG
CCGTTCCGGGCCCACGCTGCCTCCCACGGGGGGACCCTGGGCCATCCCACGTGTACCGTT
CTGGTGGCACTGTCCTCCGTGGGCCTGCACAGCGAGGCGTTGTTCAACGCCCTCCTGACC
GTGTGTTTCCACGTGAGAGGCTTGCCAGCGGCCAGGAGGCAGGCCTGTGGCGTCCTCGCC
AGTGGCCTGGCCTGGCTGGTGGCCGCTCTGCTGGCGCTGCCCGAGGTCCTGCTGTGCGTG
GCTCAGGGGGAAAGCCAGGGGGACAGGTGCCCCTGCAGCAGGCCTCACTTCCTGCCGGGC
CAGGGGACGGCCTGGCAGCCCTTTCTGGCCTTGAAGGTGAACGTGGCGGGCCTTCTGGTC
CCACTGCTGGTTTTTATCGTTTGCCTTGTGCGACTGGGGAAAACGCTCAGGAAGTCGGCC
CTTTCCCAGCTGGTTTTCGCCATCATGGTTGTTTTCCTTCTGATGTGGGGACCCTACAAT
GTGGCGCTGTTCCTGTCTACGTTCAAGGACTCCTTCTCGCTGCGGGACTGCAGGAGCCGC
TACCACCTGGCCAGGAGCGTCCAGGTGACGGCCATCATCGCCAGCACCCACTGCTGCGTG
AACCCGCTCCTCTACGTGCTCCTCGAC
>PhDi
GGGCTCCTGGACAACTTCTTGGCTGTGCTCGCCCTGGTGAAGTACAAAGGGCTCAAACAC
GTGGAGAACACCTACTTCCTAAACTTGGTCTTTTCCAATTTGTGTTTCTTGCTCACCTTA
CCCTTCTGGGCTCACGCTGCCTCGCACGGGGGGGTCCTGGGCCATCCCATGTGCATCATT
CTCGTGACGCTGTCCTCCGTGGGCCTGCACAGTGAGGCGTTTTTCAGTGTCCTTCTGACT
GTGCTGTTCCACACGGGCGGCTTCTCAGCCGCCAGGAAGGTGTCCTGCAGCATCGTCACA
AGCGTCCTGGCCTGGGGGGTGGCCATTCTGGTCACTTTGCCTGAACTCCTGGCGCACAAG
TCTCGGGTGGAAACCCAGGGATACCAGTGCCTCCTGATAAGGCCCCATTTCCTGCCGGGC
GAGGACCCCTCCTGGGAGCGCTCTCTGACCTTGAGGACGAACATTGTGGTGCTTCTTGTC
CCGCTGCTGGTTTTTATACTTTGCTCCGTGCGCAGGAGAGAAACGCTAAGGAAGAACAAC
CTTGTCAAGCTCGTGTTCGCCGTAATGGTTGTTTTCCTTCTGATGTGGGGGCCCTACAAC
GTTGCACTGTTCCTGTCTACTTTCAAGAAACACTTCTCCCTACATGACTGCCGGAGCAGC
TACAGCCTGGACAGAGGTGTTCAGGTGACCCGAGCCATCGCCAGCACCCACTGCTGTGTC
AACCCGCTGCTCTACATGCTTCTGGAC
>PtVa
GGTCTCCTGGGCAACGGCTTGGTGGTGCGCGACCTGGTAAAATTTAAAGGACTCAAGCAC
GTGGAAAATATTTATTTCCTCAACTTGGCAGTTGCTAATGTGTGCTTCTTGCTTACCCTG
CCGTTCTGGGTTCACAGTGCCTTACACGGGGGGCTGCTGGCTGACCCCACGTGCAAGATT
CTCGCCGCTCTCTCCTCCGTGGGCCTGCACGGCGAGGCGTTGTTCAGTGTCCTTCTGACT
GTGTTTTTTCACAAAAGAAGCTTTTCAAGTGCCAGGAAGGTGCCTTGTGCCACCGTCACA
AGTGTCGTGACGTGGGCAGCAGCCATGCTGGTCGCTTTGCCCGAATTCCTGTTTTACCAA
CCTCAGACGGGAAGCCAGGAACCCGAGTGTTTCTTCAGCAGGCTGCATTTTCTCCCAGGG
AACGAGACGTTCTGGAAGTATTTTCTCACCTTAAGGATGAACATCGTGGGTCTTCTCGTT
CCCCTGTCGGTTTTTATCGTTTGCTACGTGCGAATGAGAAAAACGCCGAGGAACCGTGAC
CTCCTCAAGCTCGTTTTTGCCATCACGTTTGTCTTCCTTCTGATGTGGGGACCCTACGCC
ACCACGCTTTTCCTGTCCACTTTCAAGGACTACTTCCCCCTGCGCGGCTGCAAGGGCGGC
TACGCCCTGGACAGGAGCGTTCAGGTGACGAGAATCGTCGCCACCACGCACTGCTGCGTC
AACGCGCTCCTCTACGTGCTTCTGGAC
>RhFe
GGTCTCCTGGACAATTTCTTGGTTATGCTTATCCTGGTCAAATATAAAAGACTCAGACAC
GTGGAAAATATCTATTTCCTCAACTTGGCCATGTCTAATTTGTGTTTCTTGTTTACCCTG
CCGTTCTGGGCTCACAGCGCCTCCCATGGGGAGCTTCTGGGCGATTCCATGTGTAAAATT
CTCGCGGCTCTCTCCTCCATGGGCCTGCAAGGTGAGGCATTGTTCAATGTCCTTCTGACA
GTGTTTTTCCACGTGAGAAACTTCTCAGCCGCCGGGAAGATGGCCTGTGGCATCATCACA
AGTGTCCTGGCATGGATAACAGCCATCCTGGTCACTTTGCCTGAATTCCTGCCTTACAAA
TCCCAGATGGGAAGACAGGAACACAAGTGCTTCTTTAGCAGACCCCATTTCCTACCAGGT
GATGAGACATTCTGGAAGTATTTTCTCACCTTAAAGGTGAATATTGTGGGACTTCTCGTG
CCATCGCTAGTTTTCATATTTTGCTACGTGCGAATGAGAATAACACTGAGGAAGTATGAC
CTTTTCAAGCTTGTTTTCGCCATCATGGTTGTTTTCCTGCTGATGTGGGGACCCTACGGT
ATGGCGCTTCTCCTGTCTACTTTCAAGGAACACTTCTCTCTGCAGGACTGCAAGAGCAGC
TACAACCTGGACAGAAGCGTTCAGATAACGAGAATCATTGCAGCCACCCACTGCTGCGTC
AACCCGCTCCTCTACGGACTTCTCGAC
>RoAe
GGTCTCCTGGGCAACGGCTTGGTGGTGCTCGTCCGGGTAAAATCCAAAGGACTCGGGCAC
GTGGAAAATATTTATTTCCTCAACTTGGCAGTCGCCAACTTGGGCTTCTTGCTCACCCTG
CCAGTCTGGGTTCACAGCGCCTTGCACGGGGGGCTGCTGGCTGACCCCGCGTGTAAGGTC
GTCGCCGCGCTCTCCTCCGTGGGCCTGTACGGCGAGGTGTTGTTCAGTGTCCTTCTGACT
GTGTTTTTCCACAAAAGGAGCTTTTCGAATGGCAGGACGGTGTCCTGCGCCGCCGTCACG
AGTGTCGTGACGTGGGCAGCAGCCGTTCTGGTCGCTTCGCCCGAATTCCTGTCGTACAGC
TCTCAGACCGGAAGCCGAGAGCACAGGTGCTTCCTCAGCAGACTGCATGTTCTTCCAGGG
GACCAGACGCCCTGGAAGTATTTCCTCACCTTGAGGATGAACGTCGTGGGTTTTCTCGTT
CCGCTGTTGGTTCTCCTCGTTTGCTGCGTGCGGATGGGGAAAACGCCGAGGGGCTGTGAC
CTTGGCAAGCTCGTTTCCGCCATCGTGCTGGTCTTCCTTCTGATGTGGGGGCCCTACAGC
ACCGCGCTCTTCCTGTCCACGTTCAAGGACTACTTCTCCCTGCAAGACTGCAAGCGCAGC
TACGACCTGGACAGGAGCGTCCAGGTGACGAGAATCATCGCCACCACCCACTGCTGCGTC
AACCCGCTGCTCCACGTGCTTCTCGAC
