# Supplementary material for: Positively selected genes in the hoary bat (Lasiurus cinereus) lineage: prominence of thymus expression, immune and metabolic function, and regions of ancient synteny
Source: PeerJ. 2022 Mar 17;10:e13130. doi: 10.7717/peerj.13130 (PMC8934532; doi:10.7717/peerj.13130)
Supplement: Supplemental Information 3 — Initially tested orthogroups that have been edge-trimmed as described in the Methods. [file peerj-10-13130-s003.zip › original.trimmed/trimmed-OG0002310.fas]

>EpFu
CTCGAGCTCTGCACCTTTACCCTGGCGGTTTCCCTGGGTGCCGTACTGCTCCTGCCCTTC
TCCATCATCAGCAATGAGGTGTTGCTGTCACTGCCTCGGAACTACTACATCCAGTGGCTC
AACGGCTCCCTCATCCATGGCCTCTGGAACCTCGTTTTTCTCTTCTCCAACCTGTCCCTC
ATCTTCCTCATGCCCTTTGCATACTTCTTCACTGAGTCTGAGGGCTTCGCTGGCTCCAGA
AAGGGTGTCCTGGGCCGAGTCTACGAGACAGTGGTAATGTTGATGCTCCTCACTCTGCTG
GTGCTGGGCATGGTGTGGGTGGCGTCAGCCATTGTGGACAACAAGACCAGCAGGGAGTCA
CTCTATGACTTCTGGGAGTACTACCTCCCCTACCTCTATTCCTGCATTTCCTTCCTTGGC
GTCCTGCTGCTCCTGGTGTGTACTCCGCTAGGTCTCGCACGCATGTTCTCGGTTACTGGG
AAGCTGCTGGTCAAGCCGCGGGTGCTAGAAGACCTGGAGGAGCAGCTGTACTGCTCAGCC
TTTGAAGAAGCAGCTTTGACCCGCAGGATTTGCGATCCCACCTCCTGCTGGTTGCCTTTG
GACATGGAGCTGCTGCACAGACAGGTGCTGGCTCTGCAGACACAGAGGGTCCTACTGGAG
AAGCGATGGAAGGCTTCAGCCTGGCAGCGGAACCTGGGTTATCCCCTGGCCATGCTGTGC
TTGCTGTTATTGACGGGCCTATCCGTGCTCATTGTGGCCATCCACATTCTGGAGCTGCTC
ATCGATGAGGCTGCCATGCCCCGGGGCATGCAGGGTGCCTCCCTGGGCCAGGTCTCCTTC
TCCAAGCTGGGCTCCTTTGGTGCTGTCATTCAGGTTGTACTCATCTTTTATCTGATGGTG
TCCTCGATCGTGGGATTCTACAGTTCTCCACTCTTCCGGGGCCTGCGGCCCAGATGGCAT
GACACAGCCATGACACAGATAATCGGGAACTGTGTCTGTCTCCTGGTCCTAAGCTCAGCA
CTTCCTGTCTTCTCTCGAACCCTGGGACTCACTCGCTTTGACCTGCTGGGTGATTTTGGA
CGCTTCAACTGGCTGGGCAATTTTTACATCGTGTTCCTCTACAATGCAACCTTTGCGGGC
CTCACCACTCTCTGTCTGGTGAAGACCTTCACCGCAGCTGTTCGGGCAGAGCTGATCCGG
GCTTTTGGACTGGACAGACTGCCATTGCCTGTCTCTGGTTTCCCCAGGGCATCTAGGAAG
ACCCAACACCAG
>HiAr
CTCGAGCTCTGCACCTTTACCCTGGCGGTTGCCCTGGGTGCTGTCCTGCTCCTGCCCTTC
TCCATCATCAGCAATGAGGTGCTACTCTCACTGCCTCGGAACTACTACATCCAGTGGCTC
AACGGCTCCCTCATCCATGGCCTCTGGAACCTCGTTTTTCTCTTCTCCAACCTGTCCCTT
ATCTTCCTCATGCCCTTTGCGTACTTCTTCACTGAGTCTGAGGGCTTTGCTGGATCCAGA
AAGGGTGTCCTGGGCCGGGTCTACGAGACGGTGGTGATGTTGATGCTCCTCACTCTGCTG
GTGCTGGGTATGGTATGGGTGGCATCAGCCATTGTGGACAACAAGGCCAGCAGGGAGTCC
CTCTATGACTTCTGGGAGTACTACCTTCCCTACCTCTACTCTTACATCTCCTTCCTTGGG
GTCCTGCTGCTCCTGGTGTGTACTCCGCTAGGTCTCGCCCGCATGTTCTCCGTCACTGGG
AAGCTGCTGGTCAAGCCCCGGCTGCTGGAAGACCTGGAGGAGCAACTGTACTGCTCTGCC
TTTGAGGAAGCAGCTTTGACCCGCAGGATTTGTAATCCCACCTCTTGCTGGCTGCCTTTG
GACATGGAGCTGCTGCACAGACAGGTCCTGACTCTGCAGGCACAGAGAGTTCTGCTGGAG
AAGCGGCGGAAGGCTTCAGCCTGGCAGCGGAACCTGGGCTACCCCCTGGCCATGCTGTGT
TTGCTGGTACTGACGGGACTAGCTGTGCTCATTGTGGCCATCCACATCCTGGAGCTGCTC
ATCGATGAGGCTGCCATGCCCCGGGGCATGCAGGGTGCTTCCCTGGGCCAGGTCTCCTTC
TCCAAGCTGGGGTCCTTTGGTGCCGTCATTCAAGTTGTACTCATCTTTTACCTGATGGTA
TCCTCAGTCGTGGGATTCTACAGCTCTCCACTCTTCCGGGGCCTGCGGCCCAGATGGCAT
GACACAGCCATGACACAGATAATCGGGAACTGTGTCTGTCTCCTGGTCCTAAGCTCAGCA
CTTCCTGTCTTCTCTCGAACTCTGGGGCTCACTCGCTTTGACCTGCTGGGTGATTTTGGA
CGCTTCAACTGGCTGGGCAATTTCTACATCGTGTTCCTCTACAATGCAGCATTCACGGGC
CTCACCACTCTCTGTCTGGTGAAGACCTTCACTGCAGCTGTGCGGGCAGAGCTGATCCGG
GCCTTTGGGCTAGACAGACTGCCATTGCCTGTCGCCGGTTTCCCCCGGGCATCTAGGAAG
ACCCAACACCAG
>LaCi
CTCGAGCTCTGCACCTTTACCCTGGCGGTTTCCCTGGGTGCCGTACTGCTCCTGCCCTTC
TCCATCATCAGCAATGAGGTGTTGCTGTCACTGCCTCGGAACTACTACATCCAGTGGCTC
AATGGCTCCCTCATCCATGGCCTCTGGAACCTTGTTTTTCTCTTCTCCAACCTGTCCCTC
ATCTTTCTCATGCCCTTTGCTTACTTCTTCACTGAGTCTGAGGGCTTCGCTGGCTCCAGA
AAGGGTGTCCTGGGCCGAGTCTACGAGACAGTGGTAATGTTGATGCTCCTCACTCTGCTG
GTGCTAGGCATGGTGTGGGTGGCGTCAGCCATTGTGGACAACAAGACCAGCAGGGAGTCA
CTCTATGATTTCTGGGAGTACTACCTTCCCTACCTCTATTCCTGCATTTCCTTCCTTGGG
GTCCTGCTGCTCCTGGTGTGTACTCCACTAGGTCTCGCCCGCATGTTCTCGGTTACTGGG
AAGCTGCTGGTCAAGCCACGGGTGCTAGAAGACCTGGAAGAGCAGCTGTACTGCTCAGCC
TTTGAGGAAGCAGCTTTGACTCGCAGGATTTGCAATCCCACCTCCTGCTGGCTGCCTTTG
GACATGGAGCTGCTGCACAGACAGGTGCTGGCTCTGCAGACACAGAGGGTCCTACTGGAG
AAGCGGTGGAAGGCTTCAGCTTGGCAGCGGAACCTGGGTTATCCTCTGGCCATGCTGTGC
TTGCTGTTATTGACGGGCTTATCCGTGCTCATTGTGGCCATCCACATTTTGGAGCTGCTC
ATCGATGAGGCTGCCATGCCCCGGGGCATGCAGGGTGCCTCCCTGGGCCAGGTCTCCTTC
TCCAAGCTGGGCTCCTTTGGTGCTGTTATTCAGGTTGTACTCATCTTTTATCTGATGGTG
TCCTCAATCGTGGGATTCTACAGTTCTCCACTCTTCCGGAGCCTGCGGCCCAGATGGCAT
GACACAGCCATGACACAGATAATCGGGAACTGTGTCTGTCTCCTGGTCCTAAGCTCAGCA
CTTCCTGTCTTCTCTCGAACCCTGGGACTCACTCGCTTTGACCTGCTGGGTGATTTTGGA
CGCTTCAACTGGCTGGGCAATTTTTACATCGTGTTCCTCTACAATGCAACCTTTGCGGGC
CTCACCACTCTCTGTCTGGTGAAGACCTTCACTGCAGCTGTTCGGGCAGAGCTGATCCGG
GCTTTTGGACTGGATAGACTGCCATTGCCTGTCTCTGGTTTCCCCAGGGCATCTAGGAAG
ACCCAACACCAG
>MyLu
CTCGAGCTCTGCACCTTTACCCTGGCGGTTGCCCTGGGTGCCGTACTGCTCCTGCCCTTC
TCCATCATCAGCAACGAGGTGTTGCTCTCACTGCCTCGGAACTACTACATCCAGTGGCTC
AACGGCTCCCTCATCCATGGCCTCTGGAACCTCGTTTTTCTCTTCTCCAACCTGTCCCTC
ATCTTCCTCATGCCCTTTGCATACTTCTTCACTGAGTCTGAGGGCTTCGCCGGCTCCAGA
AAGGGTGTCCTGGGCCGAGTCTACGAGACAGTGGTAATGTTGATGCTCCTTACTCTGCTG
GTGCTGGGCATGGTGTGGGTGGCGTCAGCCATTGTGGACAACAAGACCAGCAGGGAGTCA
CTCTATGACTTCTGGGAGTACTACCTCCCCTACCTCTACTCCTGCATTTCCTTCCTTGGG
GTCCTGCTGCTCCTGGTGTGTACTCCGCTAGGTCTCGCCCGCATGTTCTCGGTTACTGGG
AAGCTGCTGGTCAAGCCGCGGGTGCTGGAAGACCTGGAAGAGCAGCTGTACTGCTCAGCC
TTTGAGGAAGCAGCTTTGACCCGCAGGATTTGCGATCCCACCTCCTGCTGGTTGCCTTTG
GACATGGAGCTGCTGCACAGACAGGTGCTGGCTCTGCAGACACAGAGGGTCCTACTGGAG
AAGCGGTGGAAGGCTTCAGCCTGGCAGCGGAACCTGGGTTATCCCCTGGCCATGCTGTGC
TTGCTGTTATTGACGGGCCTATCCGTGCTCATTGTGGCCATCCACATCCTGGAGCTGCTC
ATCGATGAGGCTGCCATGCCCCGGGGCATGCAGGGTGCCTCCCTGGGCCAGGTCTCCTTC
TCCAAGCTGGGCTCCTTTGGTGCTGTCATTCAGGTTGTACTCATCTTTTATCTGATGGTG
TCCTCGATTGTGGGATTCTACAGTTCTCCACTCTTCCGGGGCCTGCGGCCCAGATGGCAT
GACACAGCCATGACACAGATAATCGGGAACTGTGTCTGTCTCCTGGTCCTAAGCTCAGCA
CTTCCTGTCTTCTCTCGAACCCTAGGACTCACTCGCTTTGACCTGCTGGGTGATTTTGGA
CGCTTCAACTGGCTGGGCAATTTTTACATCGTATTCCTCTACAATGCAATCTTTGCGGGC
CTCACCACTCTCTGTCTGGTGAAGACCTTCACCGCAGCTGTTCGGGCAGAGCTGATCCGG
GCTTTTGGACTGGACAGACTGCCATTGCCTGTCTCTGGTTTCCCCAGGGCATCTAGGAAG
ACCCAACACCAG
>PhDi
CTCGAGCTCTGCACCTTTACCCTGGCAGTTTCCCTGGGTGCTGTCCTCCTCCTGCCCTTC
TCCATCATCAGCAATGAGGTGTTGCTCTCACTGCCTNCGAACTACTACATCCAGTGGCTC
AATGGCTCCCTCATCCATGGCCTCTGGAACCTTGTTTTTCTCTTCTCCAACCTGTCCCTC
ATCNTCCTCATGCCCTTTGCATACTTCTTCACTGAGTCCGAGGGCTTTGCTGGATCCAGA
AAGGGTGTCCTGGGCCGAGTCTACGAGACGGTGGTAATGTTGGTGCTGCTCACCCTGCTG
GTGTTGGGCATGGTGTGGGTGGCATCAGCCATCGTGGACAACAAGGCCAGCAGGGAGTCA
CTCTATGACTTCTGGGAGTACTACCTCCCCTACCTCTACTCCTGCATTTCCTTCCTTGGG
GTCCTGCTGCTCCTGGTGTGTACTCCGCTAGGTCTCGCCCGCATGTTTTCGGTTACCGGG
AAGCTGCTGGTCAAGCCCCGGCTGTTAGAAGACCTGGAGGAGCAGCTATACTGCTCAGCC
TTTGAGGAAGCAGCTTTGACTCGCAGGATTTGCAATCCCACCTCCTGCTGGCTGCCTTTG
GACATGGAGCTGCTGCACAGACAGGTCCTGGCTCTACAGACACAGAGGGTCTTGCTGGAG
AAGCGGCGGAAGGCTTCAGCCTGGCAGCGGAACTTAGGCTATCCCCTGGCCATGCTGTGC
TTGCTGGTATTGACGGGCCTGTCTGTGCTCATTGTGGCCATCCACATCCTGGAGCTGCTC
ATTGATGAGGCTGCCATGCCCCGGGGCATGCAGGATGCCTCCCTGGGCCAGGTCTCCTTC
TCCAAGCTGGGCTCCTTTGGTGCCGTCATTCAGGTCGTACTCATCTTTTACCTGATGATA
TCCTCAGTCGTGGGATTCTACAGTTCTCCACTCTTCTGGAGGCTGCGGCCCAGATGGCAT
GACACAGCCATGACGCAGATAATCGGGAACTGTGTCTGTCTTCTGGTCCTAAGCTCAGCA
CTTCCTGTCTTCTCTCGTACTCTAGGACTCACTCGCTTTGACCTGTTGGGTGATTTTGGA
CGCTTCAACTGGCTGGGCAATTTCTACATCGTGTTCCTCTACAATGCAACCTTCGCAGGC
CTCACCACTCTCTGTCTGGTGAAGACGTTCACGCAGCTGTGCGGGCAGAAGCTGATCCGG
GCTTTAGGGCTGGACAGACTGCCATTGCCTGTCTCTGGTTTCCCCAGGGCATCTAGGAAG
ACCCAGCACCAG
>PtVa
CTTGAGCTCTGCACCTTTACCCTGGCGGTCGCCCTGGGTGCTGTCCTGCTCCTGCCCTTC
TCCATCATCAGCAACGAGGTGCTGCTCTCACTGCCTCGGAACTACTACATCCAGTGGCTC
AACGGCTCCCTCATCCATGGCCTTTGGAATCTTGTTTTTCTCTTCTCCAACCTGTCCCTT
ATCTTCCTCATGCCCTTTGCGTACTTCTTCACTGAGTCTGAGGGCTTCGCTGGCTCCAGA
AAGGGTGTCCTGGGCCGGGTCTACGAGACGGTGGTGATGTTGATGCTCCTTACTTTGCTG
GTGCTGGGCATGGTGTGGGTGGCATCAGCCATTGTGGACAACAAAGCCAGCAGGGAGTCA
CTCTATGACTTCTGGGAGTACTACCTCCCCTACCTCTATTCCTGCATCTCCTTCCTTGGG
GTCCTGCTGCTCCTGGTGTGTACTCCGCTAGGTCTCGCCCGCATGTTCTCGGTCACTGGG
AAGCTGCTGGTCAAGCCCCGGCTGTTGGAAGACCTGGAGGAGCAGCTGTACTGCTCAGCC
TTTGAGGAAGCAGCTTTGACCCGCAGGATTTGCGATCCCACTTCCTGCTGGCTGCCTTTG
GACATGGAGCTGCTACACAGACAGGTCCTGGCTCTGCAGACACAGAGGGTCCTGCTGGAG
AAGCGACGGAAGGCCTCAGCCTGGCAGCGGAACCTGGGCTACCCCCTGGCCATGCTGTGC
TTGCTGGTACTGACGGGCCTATCTGTGCTCATTGTGGCCATCCACATCCTGGAGCTGCTC
ATTGATGAGGCTGCCATGCCCCGGGGCATGCAGGATGCCTCCCTGGGCCAGGTCTCCTTC
TCCAAGCTGGGCTCCTTTGGTGCCGTCATTCAAGTTGTACTCATCTTTTATCTGATGGTA
TCCTCGGTTATGGGATTCTACAGCTCTCCACTCTTCCGGGGCCTGCGGCCCAGATGGCAT
GACACAGCCATGACTCAGATAATCGGGAACTGTGTCTGTCTCCTCGTTTTAAGCTCAGCA
CTTCCTGTCTTCTCTCGAACCCTGGGGCTCACTCGCTTTGACTTGCTGGGTGATTTTGGA
CGCTTCAACTGGCTGGGCAATTTCTACATCGTGTTCCTCTACAATGCAGCCTTCGCGGGC
CTCACCACTCTTTGTCTGGTGAAGACCTTCACCGCAGCTGTGCGGGCAGAGCTGATCCGG
GCCTTTGGGCTGGACAGATTGCCATTGCCCGTCTCCGGTTTCCCCCGGGCATCTAAGAAG
GCCCAGCACCAG
>RhFe
CTCGAGCTCTGCACCTTTACCCTGGCGGTTGCCCTGGGTGCTGTCCTGCTCCTGCCCTTC
TCCATCATCAGCAATGAGGTGCTACTCTCACTGCCTCGGAACTACTACATCCAGTGGCTC
AACGGCTCCCTCATCCATGGCCTCTGGAACCTCGTTTTTCTCTTCTCCAACCTGTCCCTT
ATCTTCCTCATGCCCTTTGCATACTTCTTCACTGAGTCTGAGGGCTTTGCTGGCTCCAGA
AAGGGTGTCCTGGGCCGGGTCTACGAGACGGTGGTAATGTTGATGCTCCTCACTCTGCTG
GTGCTGGGGATGGTGTGGGTGGCGTCAGCCATTGTGGACAACAAGGCCAGCAGGGAGTCA
CTCTATGACTTCTGGGAGTACTACCTTCCCTACCTCTACTCGTGCATCTCCTTCCTTGGG
GTCCTGCTGCTCCTGGTGTGTACCCCACTGGGTCTCGCCCGCATGTTCTCGGTCACTGGG
AAGCTGCTGGTCAAGCCCCGGCTGCTGGAAGACCTGGAGGAGCAGCTGTACTGCTCAGCC
TTTGAGGAAGCAGCTTTGACCCGCAGGATTTGTGATCCCACCTCTTGCTGGCTGCCTTTG
GACATGGAGCTGCTGCACAGACAGGTCCTGACTCTGCAGACACAGAGGGTGCTGCTGGAG
AAGCGGCGGAAGGCTTCAGCCTGGCAGCGGAACCTGGGCTACCCCCTGGCCATGCTGTGC
TTGCTGGTACTGACGGGCCTAGCTGTGCTCATTGTGGCCATCCACATCCTAGAGCTGCTC
ATCGATGAGGCTGCCATGCCCCGGGGCATGCAGGGTGCCTCCCTGGGCCAGGTCTCCTTC
TCCAAGCTGGGCTCCTTTGGTGCCGTCATTCAAGTTGTACTCATCTTTTACCTGATGGTG
TCCTCAGTCGTGGGATTCTACAGCTCTCCACTCTTCCGGGGCCTGCGGCCCAGATGGCAT
GACACAGCCATGACGCAGATCATCGGGAACTGTGTCTGTCTCCTAGTCCTAAGCTCAGCA
CTTCCTGTCTTCTCTCGAACTCTGGGGCTCACTCGCTTTGACCTGCTGGGTGATTTTGGA
CGCTTCAACTGGCTGGGCAATTTCTACATAGTGTTCCTCTACAATGCAGCCTTCACGGGC
CTCACCACTCTCTGTCTGGTGAAGACCTTCACTGCAGCTGTGCGGGCAGAGCTGATCCGG
GCCTTTGGGCTAGACAGACTGCCATTGCCTGTCTCCGGTTTCCCCCGGGCATCTAGGAAG
ACCCAGCACCAG
>RoAe
CTTGAGCTCTGCACCTTTACCCTGGCGGTTTCCCTGGGTGCTGTCCTGCTCCTGCCCTTC
TCCATCATCAGCAACGAGGTGCTGCTCTCACTGCCTCGGAACTACTACATCCAGTGGCTC
AACGGCTCCCTCATCCATGGCCTCTGGAATCTTGTTTTTCTCTTCTCCAACCTGTCCCTT
ATCTTCCTCATGCCCTTTGCGTACTTCTTCACTGAGTCTGAGGGCTTCGCTGGCTCCAGA
AAGGGTGTCCTGGGCCGAGTCTACGAGACGGTGGTGATGTTGATGCTCCTTACTCTGCTG
GTGCTGGGCATGGTGTGGGTGGCATCAGCCATTGTGGACAACAAGGCCAGCAGGGAGTCA
CTCTATGACTTCTGGGAGTACTACCTCCCCTACCTCTATTCCTGCATCTCCTTCCTTGGG
GTCCTGCTGCTCCTGGTGTGTACTCCGCTAGGTCTCGCCCGCATGTTCTCGGTCACTGGG
AAGCTGCTGGTCAAGCCCCGGTTGCTGGAAGACCTGGAGGAGCAGCTATACTGCTCAGCC
TTTGAGGAAGCAGCTTTGACCCGCAGGATTTGCAATCCCACCTCCTGCTGGCTGCCTTTG
GACATGGAGCTGCTACACAGACAGGTCCTGGCTCTGCAGACACAGAGGGTCCTGCTGGAG
AAGCGGCGGAAGGCCTCAGCCTGGCAGCGGAACCTGGGCTACCCCCTGGCCATGCTGTGT
TTGCTGGTACTGACGGGCCTATCCGTGCTCATTGTGGCCATCCACATCCTGGAGCTGCTC
ATTGATGAGGCTGCTATGCCCCGGGGCATTCAGGATGCCTCCCTGGGCCAGGTCTCATTC
TCCAAGCTGGGCTCCTTTGGTGCCGTCATTCAAGTTGTACTCATCTTTTATCTGATGGTA
TCCTCAGTTGTAGGATTCTACAGCTCTCCACTCTTCCGGGGCCTGCGGCCCAGATGGCAT
GACACAGCTATGACTCAGCTTATCGGGAACTGTGTCTGTCTCCTCGTTTTAAGCTCAGCA
CTTCCTGTCTTCTCTCGAACCCTGGGACTCACTCGCTTTGACCTGCTGGGTGATTTTGGA
CGCTTCAACTGGCTGGGCAATTTCTACATCGTGTTCCTCTACAATGCAGCCTTCGCGGGC
CTCACCACTCTTTGTCTGGTGAAAACCTTCACTGCAGCTGTGCGGGCAGAGCTGATCCGG
GCCTTTGGGCTGGACAGATTGCCATTGCCTGTCTCCGGTTTCCCCCGGACATCTAAGAAG
GCTCAGCACCAG
