# Supplementary material for: Positively selected genes in the hoary bat (Lasiurus cinereus) lineage: prominence of thymus expression, immune and metabolic function, and regions of ancient synteny
Source: PeerJ. 2022 Mar 17;10:e13130. doi: 10.7717/peerj.13130 (PMC8934532; doi:10.7717/peerj.13130)
Supplement: Supplemental Information 3 — Initially tested orthogroups that have been edge-trimmed as described in the Methods. [file peerj-10-13130-s003.zip › original.trimmed/trimmed-OG0002311.fas]

>EpFu
ATGGCAAATAAAGAAAATGAACTGGCTTGTGCAGGCCACCTGCCTGAAAAATTACACCAT
GATAGTCGAACATATTTGCTTAACTCCAGTGATTCTGGTTCTTCACAGACAGAAAGCGCA
TCATCAAAATACAGTGGGTTTTTTTCTGAGGTTTCTCAGGATCATGAAACAATGGCACAA
GTTTTGTTCAGCAGGAATTTGAGATTGAATGTAGCTTTAACTTTCTGGAAAAAGAGAAGT
ATAACTGAACTTGTAGCTTATTTGGTGAGGATAGAAGACCTTGGAGTGGTGGTGGATTGT
CTTCCTGTGCTTACCAATAGTTTACAGGAAGAAAAACAATACATCTCACTTGGCTGCTGT
GTAGACTTGTTGCCTCTTGTAAAGTCACTACTTAAAAGCAAATTTGAAGAATATATAATA
GTTGGTTTAAACTGGCTTCAAGCAGTCATAAAAAGGTGGTGGTCAGAACTATCGTCCAAA
ACAGAAATTATAAATGATGGAAATATTCATATTTTAAAACAACAATTAAGCAGATTGTGG
GAACAAGAAAACCATCTTACTTTGGTTCCAGGATATACTGGTAATATAGCTAAG
>HiAr
ATGGCAAATAAAGAAAATGAACTGGCTTGTGCAGGCCACCTGCCTGAAAAATTACATCAT
GATGGTCGAACATATTTGCTTAACTCCAGTGATTCTGGTTCTTCACAGACAGAAAGCCCA
TCATCAAAATATAGTGGGTTTTTTTCTGAGGTTTCTCAGGACCATGAAACAATGGCACAA
GTTTTGTTCAGCAGGAATTTGAGATTGAATGTAGCTTTAACTTTCTGGAAAAAGAGAAGC
ATAACTGAACTTGTAGCTTATTTGGTGAGGATAGAAGACCTTGGAGTGGTGGTAGATTGC
CTTCCTGTGCTCACCAATAGTTTACAGGAAGAAAAACAGTACATCTCACTAGGCTGCTGT
GTAGACTTGTTGCCTCTAGTAAAATCACTACTTAAAAGCAAGTTTGAAGAGTATATAATA
GTTGGCTTAAACTGGCTTCAAGCAGTCATAAAAAGGTGGTGGTCAGAACTATCTTCCAAA
ACAGAAATTATAAATGATGGAAATATTCAGATTTTAAAAGAACAATTAAGTGGATTGTGG
GAACAAGAAAACCATCTTACTTTGGTTCCAGGATATACTGGTAATATAGCTAAG
>LaCi
ATGGCAAATAAAGAAAATGAACTGGCTTGTGCAGGCCACCTGCCTGAAAAATTACACCAT
GATAGTCGAACATATTTGCTTAACTCCAGTGACTCGGGTCCTTCACAGACAGAAAGCGCA
TCATCAAAATACAGTGGGTTTTTTTCTGAGGTTTCTCAGGATCACGAAACAATGGCACAA
GTTTTGTTCAGCAGAAATTTGAGATTGAATGTAGCTTTAACTTTCTGGAAAAAGAGAAGT
ATAAGTGAACTTGTAGCTTATTTGGTGAGGATAGAAGACCTTGGAGTGGTGGTGGATTGT
CTTCCTGTGCTTACCAATAGTTTACAGGAAGAAAAACAATACATCTCACTTGGCTGCTGT
GTAGACTTGTTTCCTCTTGTAAAGTCACTACTTAAAAGCAAATTTGAAGAATATATAATA
GTTGGTTTAAACTGGATTCAAGCAGTCATAAAAAGGTGGTGGTCAGAACTATCATCCAAA
ACAGAAATTATAAATGATGGAAATATTCATATTTTAAAACAACAATTAAGCAGATTGTGG
GAACAAGAAAACCATCTTACTTTGGTTCCAGGATATACTGGTAATATAGCTAAG
>MyLu
ATGGCAAATAAAGAAAATGAACTGGCTTGTGCAGGCCACCTGCCTGAAAAATTACACCAT
GATAGTCGAACATATTTGCTTAACTCCAGTGATTCTGGTTCTTCACAGACAGAAAGCGCA
TCATCAAAATACAGTGGTTTTTTTTCTGAGGTTTCTCAGGATCATGAAACAATGGCACAA
GTTTTGTTCAGCAGGAATTTGAGATTGAATGTAGCTTTAACTTTCTGGAAAAAGAGAAGT
ATAAGTGAACTTGTAGCTTATTTGGTGAGGATAGAAGACCTTGGAGTGGTGGTAGATTGC
CTTCCTGTGCTTACCAATAGTTTACAGGAAGAAAAACAATACATCTCACTCGGCTGCTGT
GTAGACTTGTTGCCCCTTGTAAAGTCACTACTTAAAAGCAAATTTGAAGAATATATAATA
GTTGGTTTAAACTGGCTTCAAGCAGTCATAAAAAGGTGGTGGTCAGAACTCTCGTCCAAA
ACAGAAATTATAAATGATGGAAATATTCAGATTTTAAAACAACAATTAAGCAGATTGTGG
GAACAAGAAAACCATCTTACTTTGGTTCCAGGATATACTGGTAATATAGCTAAG
>PhDi
ATGGCAAATAAAGAAAATGAACTGGCTTGTGCAGGCCACCTGCCTGAAAAATTACACCAT
GATAGTCGAACATATTTGCTTAACTCCAGTGATTCTGGTTCTTCACAGACAGAAAGCCCA
TCATCAAAATACAGTAGTTTTTTTTCTGAGGTTTCTCAGGACCATGAAACAATGGCACAA
GTTTTGTTCAGCAGGAATTTGAGATTGAATGTGGCTTTAACTTTCTGGAAAAAGAGAAGT
ATAAGTGAACTTGTAGCTTATTTGGTGAGGATAGAAGACCTGGGTGTGGTGGTGGATTGC
CTTCCTGTGCTTACCAATAGTTTACAGGAAGAAAAACAATATATATCACTTGGCTGCTGT
GTAGACTTGTTGCCTCTAGTAAAGTCACTACTTAAAAGCAAATTTGAAGAATATATAATA
GTTGGTTTAAACTGGCTTCAAGCAGTCATAAAAAGATGGTGGTCAGAACTATCATCCAAA
GCAGAAATTATAAATGATGGAAATATTCAGATTTTAAAACAACAATTAAGTGGATTGTGG
GAACAAGAGAACCATCTTACTTTGGTTCCAGGATATACTGGTAATATTGCTAAG
>PtVa
ATGGCAAATAAAGAAAATGAACTGGCTTGTGCTGGCCACCTGCCTGAAAAATTATACCAT
GATAGTAGAACATATTTGCTTAACTCCAGAGATTCTGGTTCTTCACAGACAGAAAGCCCA
TCATCAAAATATAGTGGGTTTTTTTCTGAGGTTTCTCAGGACCATGAAACAATGGCACAA
GTTTTATTCAGCAGGAATTTGAGATTGAATGTAGCTTTAACTTTCTGGAAAAAGAGAAGT
ATAAGTGAACTTGTAGCTTATTTGGTGAGGATAGAAGATCTTGGAGTGGTGGTGGATTGC
CTTCCTGTGCTCACCAATAGTTTACAAGAAGAAAAACAATACATCTCACTCGGCTGCTGT
GTAGACTTGTTGCCTCTAGTAAAATCACTGCTTAAAAGCAAATTTGAAGAATATATAATA
GTTGGTTTAAACTGGCTTCAAGCAGTCATAAAAAGGTGGTGGTCAGAACTCTCATCTAAA
ACAGAAATTATAAATGATGGAAATATTCAGATTTTAAAACAACAATTAAGTGGATTGTGG
GAACAAGAAAACCATCTTACTTTGGTTCCAGGATATACTGGTAATATAGCTAAG
>RhFe
ATGGCAAATAAAGAAAATGAACTGGCTTGTGCAGGCCACCTGCCTGAAAAATTACACCAT
GATGGTCGAACATATTTGCTTAACTCCAGTGATTCTGGTTCTTCACAGACAGAAAGCCCA
TCATCAAAATATAGTGGTTTTTTTTCTGAGGTTTCTCAGGACCATGAAACGATGGCACAA
GTTTTGTTCAGCAGGAATTTGAGGTTGAATGTAGCTTTAACTTTCTGGAAAAAGAGAAGT
ATAACTGAACTTGTAGCTTATTTGGTGAGGATAGAAGACCTTGGAGTGGTGGTGGATTGC
CTTCCTGTGCTCACCAATAGTTTACAGGAAGAAAAACAGTACATCTCACTTGGCTGCTGT
GTAGACTTGTTGCCGCTAGTAAAATCACTACTTAAAAGCAAGTTTGAAGAGTATATAATA
GTTGGCTTAAACTGGCTTCAAGCAGTCATAAAAAGGTGGTGGTCAGAACTATCTTCCAAA
ACAGAAATTATAAATGATGGAAATATTCAGATTTTAAAAGAACAATTAAGTGGGTTGTGG
GAGCAAGAAAACCATCTTACTTTGGTTCCAGGATATACTGGTAATATAGCTAAG
>RoAe
ATGGCAAATAAAGAAAATGAACTGGCTTGTGCTGGCCACCTGCCTGAAAAATTACACCAT
GATAGTAGAACATATTTGCTTAACTCCAGCGATTCTGGTTCTTCACAGACAGAAAGCCCA
TCATCAAAATATAGTGGGTTTTTTTCTGAGGTTTCTCAGGACCATGAAACAATGGCACAA
GTTTTATTCAGCAGGAATTTGAGATTGAATGTAGCTTTAACTTTCTGGAAAAAGAGAAGT
ATTAGTGAACTTGTGGCTTATTTGGTGAGGATAGAAGACCTTGGAGTGGTGGTGGATTGC
CTTCCTGTGCTCACCAATAGTTTACAGGAAGAAAAACAATACATCTCACTCGGCTGCTGT
GTAGACTTGTTGCCTCTAGTAAAATCACTGCTTAAAAGCAAATTTGAAGAATATATAATA
GTTGGTTTAAACTGGCTTCAAGCAGTGATAAAAAGGTGGTGGTCAGAACTGTCATCTAAA
ACAGAAATTATAAATGATGGAAATATTCAGATTTTAAAACAACAATTAAGTGGATTATGG
GAACAAGAAAACCATCTTACTTTGGTTCCAGGATATACTGGTAATATAGCTAAG
