# Supplementary material for: Positively selected genes in the hoary bat (Lasiurus cinereus) lineage: prominence of thymus expression, immune and metabolic function, and regions of ancient synteny
Source: PeerJ. 2022 Mar 17;10:e13130. doi: 10.7717/peerj.13130 (PMC8934532; doi:10.7717/peerj.13130)
Supplement: Supplemental Information 3 — Initially tested orthogroups that have been edge-trimmed as described in the Methods. [file peerj-10-13130-s003.zip › original.trimmed/trimmed-OG0002312.fas]

>EpFu
TATAGACCATTTTATCTTCAACTGACCAATATGCCTTATATAAATTACTCTATTCAGAAG
CCTTCCAGTCCATTTGATATAGATAAGCCATCCAACATCCAAAAGCAAACTCAGGTTAAA
CTAAGAATCGAAATGGATGGCGATAAATGTGAAATCCCAACTCAACTCCAATTGAAAGAG
AAGAAAAAAAAAGGATATTGTGAATGTTGCTTGCAAAAATATGAAGATCTTGAAACTCAT
CTCCTAACTGAGCAACACAGAAACTTTGCACAGAGTAATCGCTATCAAGTTGTTGATAAC
ATCGTATCTAAGTTAATTTTTGAATTTGTGGAACATGAAAGGGACATGCCTAAAAAGAAA
AGATTAAAATACAGCATTGGATCCCTTTCTCCTATTACTATCCTGAAAAAGTCTGAACCA
AAAGAAAAGCTAGAATTGCAACATATTTCTCAGAGAAACTTCAGGGAAAATGTACAGGTA
ATCAAGCGGAGTTGTCTATATAAAGAAACCCAGCAACCTGAAGAGAAGCTTGTGTTTATT
TCAGAGCACATCCCTAACCCTTCAAATGAATTGAGAGGACTTGATGAGAAAACAAATCAA
TGTTCCACATTAAATCCAGCTGAAAATGACATAAGACAAAATTTTACACATCTATTTCCA
GGTAAAAACGGACAGGGTTGCATTCTTGATATTTCTAAACGTAAATTAATTATAAATGAA
AACAACTTGGAAGAAGTAAGAACAGATCATTGTAGGCTACAGACATCTATACAAGTTTCT
AATTTCAATATAGATAATAGTGCATCTCAACCAAAACAAAAATCAGATGCTGTGCTTTTT
CCAGCAAAGGATCTGAAGGAAAAGGACCATTTAATATGTCATGATTATAGTCTGTCAGCA
ATGAACAGTTCACAGGAGCACCGAACTCTTCAGGCAAACACTTCATCCCAAAGTTGTCTT
GGGGAACCCAATGAATGTGACATCAAGAATATGGATAGCTTACCTTCTAAAATCTGTCGG
AAAGTGAAAATATTACGAAGAAATAAAAAAAATCTGGAACCAAATGATTTAGATAAGAAA
AGAACTGAGTGTCTTATTACACAAGAGGAAAACAGAATTTGTAGTTCACAATCTCTACTA
GACTTATTTCAGACTAGTGAAGAGACATCAGAATTTTTGGGTTTCACAAACTACACCGAA
AATGGTGGAATCTGTGATGGTGATATTTGGAGGGAGGATGATTCAAATCTGTCATCAATG
TTTTCCTCTTTCTCAAATTCTACATTTACTGGCTTT
>HiAr
TATAGACCATTTTATCTTCAGCTGACCAATATGCCTTTAATAAATTATTCTATTGAGAAG
CCTTCCAGTCCATTTGATGTAGATAAGCCACCTAGCATCCAAAAGCAAACTCAGGTTAAA
TTAAGAATCCGAACTGATGACGATAAATGTGGATTCCCAATTCAACTCCAATTGAAAGAG
AAGAAAAAAAAAGGATATTGTGAATGTTGCTTGCAAAAATATGAAGATCTCGAAACTCAT
CTTTCAACTGAGCAACACAGAAACTTTGCACAGAGTAATTACTATCAAGTTGTTGATGAT
ATTGTATCTAAGTTAGTTTTTGACTTTGTGGAATATGAAAGGGAAGTGCCTAAAAAGAAA
AGAATAAAATACAGCATTGGATCCCTATCTCCTGTTACTGTTCTGAAAAAGCCTAAACCA
AAAGAAAAGCTAGAATTGCAACCTATCTGTCAGAAAGACTTCAGGGAAAATGAACAGGTG
ATGGAGCAGAGTTTCCTATATAAAGAAACCCAGAAACCTGAACAAAAGCTTGTGTTTATT
CCAGAACACATCCCCTACCCTTCAAGTGAATTGAGAGGACTTGATGAGAAAACAAATAAA
TGTTCCATGTTAAATCCAACTGAAAATGACATAAAACAACATTTTACACATCTACCTCCA
GATAAAAATGAACAGGGATGCATTCTTGATGTTTGTGAACATAAATCAATTATAAATGAA
AATGACATAGAAGAACTAAGGGTAGATCACTGTAGGCTACAGACATCTATACAAGCTTCT
AATTTCAATGTGGATAATAGTGAATGTCAACCAAAACAAAAGTCAGGTACTGTGCTTTTT
CCAGCAAAGGATCTGAAAGAAAAGGACCATATATTTGGTCATGATTCTGGTCGGTCAGCA
ATAAACAGCTCCCAGGAGCAGCTAACAATTCAGGCAAAGACTCCATCCCGAAGTCGTCCA
AAGGAACCCAGTGAATGTGATATGAAGAATATGGATAATTTACCTTCTAAAATCTATCGG
AAAGTGAAAATATTAGGAAGAAATAAAAAAAATCTAGAACCAAATGAATTAAATAAAAAA
AGAACTGAATGCCTTATTACTCAAGACAAGAACAGAATTTGTAGTTCACAGTCTCTACTG
GACTTATTTCAGACTAGTGAAGAGAAGTCAGAATTTTTGGGTTTTACAAGCTACTCCGAA
AACAGTGATATATGTGATGTAGGTATTTGGGAAGAGGAAAATTCAAATCTGTTAATGTTG
TTCTCTTCCCCTTCAACGTCTACATTTACTGGCTTT
>LaCi
TATAGACCATTTTATCTTCAACTGACCAATATGCCTTATATAAATTACTCTATTCAGAAG
CCTTCCAGTCCATTTGATATAGATAAGCCATCCAACATCCAAAAGCAAACTCAGGTTAAG
CTAAGAATTGAAATGGATGGCGATAAATGTGAAATTCCAACTCAACTCCAATTGAAAGAG
AAGAAAAAAAAAGGATATTGTGAATGTTGCCTGCAAAAATATGAAGATCTCGAAACTCAT
CTCCTAACTGAGCAACACAGAAACTTTGCACAGAGTAATCGCTATCAAGTTGTTGATAAC
ATCATATCTAAGTTAATTTTTGAATTTGTAGAACATGAAAGGGACATGCCTAAAAAGAAA
AGATTAAAATACAGCGTTGGATCCCTTTCTCCTATTACTATCCTGAAAAAGTCTGAAGCA
AAAGAAAAGCTAGAATTGCAACCTATTTCTCAGAGAAACTTCAGGGAAAATGTACAGGTA
ATCAAGCGGAGTTATCTATATAAAGAAACCCAGCAACCTGAAGAGAAGCTTGTGTTTATT
TCAGAGCACCTCCCTAACCCTTCAGATGAATTGAGGGGACTTGATGAGAAAACAAATCAA
TGTTCCACGTTAAATCCAGCTGAAAACGACATAAGACAAAATTTTGCACATCTATTTTCA
GGTAAAAACAGACAGGGATGCATTCTTGATATTTCTAAACGTAAATTAATTATAAATGAA
AACAACTTGGAAGAAGTAAGAACAGATCATTGTAGGCTACAGACATCTACACAAGTTTCT
AATTTCAATATAGATAATAGTGCATCTCAACCAAAACAAAAATCAGATGCTGTGCTTTTT
CCAGCAAAAGATCTGAAGGAAAAGGACCATTTAATATGTCATGATTATAGTCTGTCAACA
ATGAACAGTTCACAGGAGCACCGAACTATTCAGGCAGACACTTCATCCCAAAGTTGTCTC
GAAGAACCCAATGAATGTGACATCAAGAATATGGATAGCTTACCTTCTAAAATCTGTCGG
AAAGTGAAAATATTACGAAGAAATAAAAAAAATCTGGAACCAAATGATTTAGATAAGAAA
AGAACTGAATGTCTTATTACACAAGAGGAAAACAGCATTTGTAGTTCACAATCTCTTCTA
GACTTATTTCAGACTAGTGAAGAGACATCAGAATTTTTGGGTTTCACCAACTACACCGAA
AATGGTGGAATCTGTGATGGTGATATTTGGAGGGAGGATGATTCAAATTTGTCATCAATG
TTTTCCTCTTTCTCAAATTCTACATTTACTGGCTTT
>MyLu
TATAGACCATTTTATCTTCAACTGACCAATATGCCTTATATAAATTACTCTATTCAGAAG
CCTTCCAGTCCATTTGATATAGATAAGCCATCTAACATCCAAAAGCAAACTCAGGTTAAA
CTAAGAATCCAAATGGATGGAGATAAATGTGGAATCCCAACTCAACTCCAATTGAAAGAG
AAGAAAAAAAAAGGATATTGTGAATGTTGCTTGCAAAAATATGAAGATCTCGAAACTCAT
CTCTTAACTGAGCAACACAGAAACTTTGCACAGAGTAATCACTATCAAGTTGTTGATAAC
ATTGTATCTAAGTTAGTTTTTGAATTTGTGGAACATGAAAGGGACATGCCTAAAAAGAAA
AGATTAAAATACAGCGTTGGATCCCTTTCTCCTATTACTATCCTGAAAAAGTTTGAACCA
AAAGAAAAGCTAGAATTGCAACCTATTTCTCAGAAAGACTTCAGGGAAAATGTACAGGTG
ATCAAGCGGAGTTTTCTATATAAAGAAACCCAGCAACCTGAAGAGGAGCTTGTGTTTATT
TCAGAGCACATCCCGAGCCCTTCAAATGAATTGAGAGGACTTGATGAGAAAACAAATCAA
TATTCCACATTAAATCCAGCTGAAAATGACATAAAACAAAATTTTACACATCTATTTCCA
GGTAAAAATGGACAGGGATGCATTCTTGATATTTCTAAACATAAATTAATTATAAATGAA
AACAACTTGGAAGAAATAAGAACAGATCATTGTAGGCTACAGACATCTATACAAGTTTCT
AATTTCAATATAGATAATAGTGCATCTCAACCAAAACAAAAATCAGATGTTGTGCTTTTT
CCAGCAAAGGATCTGAAGGAAAAGGACCATTTAATATGTCATGATTATGGTCTGTCAGCA
GTGAACAGTTCACAGGAGCACCGAACTATTCAGGCAAACACTCCATCCCGAAGTTGTCTC
GGGGAACCCAATGAATGTGACATCAAGAATATGGATAGCTTACCTTCTAAAATCTGTCGG
AAAGTGAAAATATTACGAAGAAATAAAAAAAATCTGGAACCAAATGATTTAGATAAGAAA
AGAACTGAATGTCTTATTACACAAGAGGAAAACAGAATTTGTAGTTCACAATCTCTACTG
GACTTATTTCAGACTAGTGAAGAGACATCAGAATTTTTGGGTTTCACAAGCTACACCGAA
AATGGTGGAATATGTGATGGTGATATTTGGAGGGAGGATGATTCAAATCTGTCATCACTG
TTTTCCTCTTTCTCAAATTCTACATTTACTGGCTTT
>PhDi
TATAGACCATTTTATCTTCAGCAGACCAGTATGCCTTTAATAAATTACTCAGTTCAGAAG
CCTTCCAGTCCATTTGATATAGATAAGCCACCTAACATCCAAAAGCAAACTCAGGTTAAA
CTAAGAATGCAAACAGATGATGATAAATGTGGAATCCCAATTCAACTCCAACTGAAAGAG
AAGAAAAAAAAAGGATATTGTGAATGTTGCTTGCAAAAATATGAAGATCTCGAAACTCAT
CTCCTAACTGAGGAACACAGAAACTTTGCACAGAGTAATCACTATCAGGTTGTTGATAAT
ATCATATCTAAGTTAGTTTTTGACTTTGTGGAATGTGAAAGGGGCATGCCTAAAAAGAAA
AGGTTAAAATGCAGTCTTGGATCTTTTTCTCCTGTTACTATACTGAAAAAGTCTCAACCA
AAAGAAAGACTAGAATTGCAACCTACTTCTCAGAAGGACTTCAGGGAAAACGTACAGGTG
ATCGAGCAGAATTTTCAATATAAAGAACCCCAGCAACCTGAAGAAAAGCTTGTGTTTACT
TCAGAGCACATCACTTACCCTTCAAATGAATTGAGAGAACTTGATAAGGAAACAAACAAA
TGTTCTATGTTAAATCCAGCTGAAAATGACATAAAACACAATTTTACACATCTACCTCCA
GATAAAAATGAACAAGGATGCATTCTTGATGTTTCTAAACATAAATTAATTATAAGTGAA
AATAACTTGGAAGAAGTAAGAACAGATCACTGTAGGCTACAGACATCTATACAAGTTTCT
GATTTCATTATGGATAATAGTACATCTCAACCAAAACAAAAGTCAGATACTGTGCTGCTG
CCAGCAAAGGATCTGAAGGAAAAGGACCATATATTTGCTCATGATTCTGGTCTGTTAGCA
ATAAGTAGTTCACGGGAGCACCTGCCTGTTCAGGCAAATACTCCATTCCAAAGTCGTCCT
GAAGAATCCAATGAATGTGACATCAAGAGTAAGGATAGCTTACCTTCTAAAATCTGTCGG
AAGGTGAAAATATTAGGAAGAAATAAAAAGAATCTGGAACCAAATGAATTAGATAAGAAA
AGAACTGAATGTCTTACTACACAAGAGGAAAACAGAATTTGTAGTTCACAGTCTCTACTG
AACTTATTTCAGACTAGTGAGGAAAAATCAGAATTTTTGGGTTTCACAAGCTATACCGAA
AATAGTAGTATAGGTGATGTTCATATTTGTGGGGAGGAAGATTCAAATCTGTTGTCAGTG
TTTTCCTCTTCCTCAACTTCTACATTTACTGGCTTT
>PtVa
TATAGACCATTTTATCTTCAGCTGACCAATATGCCTTTTATAAATTATTCTATTCAGAAG
CCCTCCAGTCCATTTGATGTAGATAAGCCATCTAGCATCCAAAAGCAGACTCAGGTTAAA
CTAAGAATCCAAACAGATGGCGATAAATGTGGAATCCCAGTTCAACTCCAGTTGAAAGAG
AAGAAAAAAAAAGGATATTGTGAATGTTGCTTGCAAAAATATGAAGATCTTGAAACCCAT
CTTTTAACTGAGCAACACAGGAACTTCGCACAGAGTAATCACTATCAAGTTGTTGATGAT
ATTGTATCAAAGTTAGTTTTTGACTTTGTGGAATATGAAAAGGAAGTGCCTAAGAAAAAA
AGAATAAAATACAGCATTGGGTCCCTGTCTCCTGTTACTGTCCTGAAAAAACCTGAACCA
AAAGAAAAACTAGAATTGCAACTTATTTCTCAGAAAGACTTTAAGGAAGATGTACAGGTG
ATCAAGCAGAGTTTTCTATATAAAGAAACCCAGGAACCTGAACAAAAGCTTGTGTTTATT
TCAGAACACATCCCCCACCCTTCAGTTGAATTGAGAGAACTTGATGAGAAAACAAATAAA
TGTTTCCTGTTAAATCCAGCTGAAAATGACATAAAACAAAATTTTACACATCTGCCTTCA
GATAAAAATGAAAAGGGATGCATTCTTGATATTTCCGAACATAAATTAATTACAAATGAA
AATGACTTGGAAGAACTAAGGGTAGATCACTGTAGGCTACAGGCATCTATACAAGTTTCT
GATTTCAGTATGGATAATTGTGCATCTCAACCAAAACAAAAGTCAGATACTGTGCTTTTT
TCAGCAAAGGATCAGAAGGAAAAGGACCATGTATTTGGTCATGTTTCTGGTCAGTTAGCA
TTAAACAGTTCACAGGAGCATCTAACATTTCAGGCAATGAGTCCATCCCGAAGTTGTCCA
GAAGACCCTAATGAATGTGACATCAAGAATACAGATAATTCACCTTGTAAGATTCATCGA
AAAGTGAAAATATTAGGAAGAAATAAAAAAAATCTGGAACCAAATGAATTAGATGAGAAA
AGAACTGAATGTCTTATTACACAAGAGGAAAGCAGAATTTGTAGTTCACAGTCTCTACTG
GACTTATTTCAGACTAGTGAAGAGAAGTCAGAATTTTTGGGTTTTACAAGCTACACTGAA
AACAGTAGTATATGTGATATTGGTATTTGGGAAGAGGAAAATTCAAATTTGTCAATGTTT
TTCTCTTCCCCTTCAACTTCTACATTTACTGGCTTT
>RhFe
TATAGACCATTTTATCTTCAGCTGACCAATATGCCTTTTATAAATTATTCTGTTCAGAAG
CCCTCCAGTCCATTTGACGTAGATAAGCCATCTAGCATCCAAAAGCAAACCCAGGTTAAA
CTAAGAATCCAAATGGATGGCGATAAATGTGGAATCCCAATTCAACTCCAGTTGAAAGAG
AAGAAAAAAAAAGGATATTGTGAATGTTGCTTGCAAAAATACGAAGATCTCGAAAATCAT
CTTTTAACTGAGCAACACAGAAACTTTGCACAGAGTAATCACTATCAAGTTGTTGATGAT
ATTGTATCTAAGTTAGTTTTTGACTTTGTGGAATGTGAAAGGGAAGTGCCTAAAAAGAAA
AGAATAAAATATAGTGTTGGATCCCTGTCTCCTGTTACAGTCCTGAAAAAGCCTAAACCA
AAAGAAAAGCTAGAATTGCAACCTATTTCTCACAAAGACTTCAGGGAAAACGTACAGGTG
ACTGAACAGAGTTTCCTATATAAAGAAACCCAGAAACCTGAACAAAAGCTTGTGTTTATT
TCAGAACATGACCCCTACCTTTCAAGTGAATTGAGAAGACTTGATGAGAAAACAAATAAA
TGTTCCATGTTAAATACAACTGAAAATGACATACAACAAAATTATACACATCTACCTCCA
GATAAAAATGAACAGGGATGCATTCTTGATGTTTGTGAACATAAATCAATTATAAATGAA
AATGACTTAGAAGAACTAAGGGTAGGTTACTGTAGGCTACAGACATCTATACAAGTTTCT
GATTTCAATATGGATAATAGTGACTGTCAACCAAAACAAAAGTCAGATACTGTGTTTCTT
CCAGCAAAGGATCTGAAAGAAAAGGATCATATATTTGGTCATGATTCTGGTCTGTCAGCA
AAAAACAGTTCACAGGAGCACCTAACAATTCAGGCAAAGACTCCATCCCAAAGTCGTCCC
GAGGAACCCAGTGAGTGTGACATCAAGATTATGGATAATTTACCTTCTGAAATCAGTCGG
AAAGTGAAAATATTAGGAAGAAATATAAAAAATCTAGAACCAAATGAATTAGATAAGAAA
AGAACTGAATGCCTTATTACACAAGACGAAAACAGAATTTGTAGTTCACAATCTCTACTG
GACTTATTTCAGACTAGTGAAGAGAAGTCAGAATTTTTGGGTTTTACAAGCTACACTGAA
AACAGTGGTATATGTGATGTTGGTATTTGGGAAGGGGAAAATTCAAATCTGTTGTCAATG
TTTTTCTCTTCTTCAACTTCTACATTTACTGGTTTT
>RoAe
TATAGACCATTTTATCTTCAGCTGACCAATATGCCTTTTATAAATTATTCTATTCAGAAG
CCCTCCAGTCCATTTGATGCAGATAAGCCATCTAGCATCCAAAAGCAGACTCAGATTAAA
CTAAGGATCCAAACAGATGGCGATAAATGTGGAATCCCCGTTCAACTCCAGTTGAAAGAG
AAGAAAAAAAAAGGATATTGTGAATGTTGCTTGCAAAAATATGAAGATCTTGAAACCCAT
CTTTTAACTGAGCAACACAAGAACTTTGCACAGAGTAATCACTATCAAGTTGTTGATGAT
ATCATATCAAAGTTAGTTTTTGACTTTGTGGAATATGAAAAGGAAGTGCCTAAGAAAAAA
AGAATAAAATACAGCATTGGGTCCCTGTCTCCTGTTACTGTTCTGAAAAAACCTGAACCA
AAAGAAAAACTAGAATTGCAACTTATTTCTCAGAAAGACTTTAAGGAAGATATACAGGTG
ATCAAGCAGAGTTTTCTATATAAAGAAACCCAGGAACCTGAACAAAAGCTTGTGTTTATT
TCAGAACACATCGCCCACCCTTCAGTTGAATTGAGAGAACTTGATGAGAAAACAAATAAA
TGTTTCCTGTTAAATCCAGCTGAAAATGACATAAAACAAAATTTTACACGTTTACCTTCA
GATAAAAATGAAAAGGGATGCATTCTTGATGTTTCTGAACATAAATTAATTACAAATGAA
AATGACTTAGAAGAACTAAGGGTAGATCACTGTAGGCTACAGACATCTATGCAAGTTTCT
GATTTCAGTATGGATAATCGTGCATCTCAACCAAAACAAAAGTCAAATACTGTGGTTTTT
TCAGCAAAGAATCACAAGGAAAAGGACCATGTATTTGGTCATGTTTCTGGTCAGTCAGCA
TTAAACAGTTCACAGGAGCATCTAACATTTCAGGCAATGAGTCCATCCCGAAGTTGTCCA
GAAGACCCCAATGAATGTGACATCAAGAATACAGATAATTCACCTTGTAAGATTCATCGG
AAAGTGAAAATATTAGGAAGAAATAAAAAAAATCTGGAACCAAGTGAATTAGATGAGAAA
AGAACTGAATGTCTTATTACACAAGAGGAAAGCAGAATTTGTAGTTCACAGTCTCTACTG
GACTTATTTCAGACTAGTGAAGAGAAGTCAGAATTTTTGGGTTTTACAAGCTACAGTGAA
AACAGTAGTATATGTGATATTGGTATTTGGGAAGAGGAAAATTCAAATTTGTCAATGTTT
TTCTCTTCCCCTTCAACTTCTACATTTACTGGCTTT
