# Supplementary material for: Positively selected genes in the hoary bat (Lasiurus cinereus) lineage: prominence of thymus expression, immune and metabolic function, and regions of ancient synteny
Source: PeerJ. 2022 Mar 17;10:e13130. doi: 10.7717/peerj.13130 (PMC8934532; doi:10.7717/peerj.13130)
Supplement: Supplemental Information 3 — Initially tested orthogroups that have been edge-trimmed as described in the Methods. [file peerj-10-13130-s003.zip › original.trimmed/trimmed-OG0002314.fas]

>EpFu
ATGAGCAACAAAGAAGGACCCGGAGGGTTCAGGAAGAGGAAGCACGACAATTTCCCCCAC
AGCCAGCGGAGGGAAGGGAAGGACGTGAACGCGTCGTCACCCGTGATGGTGGCCTTCAAA
GCATTTCAGCAGGAACTTGATGCAAGACATGACAAATATGAAAGACTTGTAAAACTTAGT
CGGGATATAACTGTAGAAAGTAAAAGGATAATCTTTCTGCTCCATAGGATTACAAGTGCT
CCTGATATGGAGGAAATACTGACTGAGGCGGAAATTAAATTGGATGGTGTCAGACAAAAG
ATACTGCAGGTGGCCCAGGAGCTCCTGGGAGAGGAGATGCATCAGTTCCATAGAGCCATT
ACGACAGGACTACAGGAATATGTGGAGGCCGTCTCTTTTCAACACTTTATCAAAACAAGA
TCACTTATCAGTATGGATGAAATTAATAAACAATTGGTATTTACAACCGAAGACAATGGG
AAAGAAAATCAGACTCCCTCTTCCGATGCTCACGATAAAGAGTTTCGTACTTGGAGACTG
AGAATCACCCCTGTCGATTACCTCCTGGGAGTGGCCGATCTGACTGGCGAGTTGATGCGC
ATGTGCATCAACAGTGTGGGCAACGGGGACATCGACACCCCCTTTGAAGTGAGCCAGTTC
TTACGCCAGGTGTATGACGGGTTCTCATTCATTGGCAACACCGGCCCTTACGAGGTGTCC
AAGAAGCTCTACACCCTGAAACAGAGCCTGGCCAAAGTGGAGAATGCCTGCTATGCCTTG
AAAGTCAGGGGCTCAGAAATCCCCAAACATATGCTGGCTGATGTCTTCTCAGTTAAAACA
GAAATGATTGATCAAGAAGAGGGCATTTCT
>HiAr
ATGAGCAACAAAGAAGGGTCTGGAGGGTTCAGGAAAAGGAAGCATGACAATTTCCCACAT
AACCAGAGGAGAGAAGGGAAGGATGTTAATTCATCTTCACCTGTGATGTTGGCCTTCAAA
TCATTTCAGCAGGAACTTGATGCAAGACATGACAAATACGAGAGACTTGTAAAACTTAGT
CGTGATATAACAGTAGAAAGTAAAAGGACAATTTTTCTCCTCCATAGGATTACAAGTGCT
CCTGACATGGAAGAAATACTGACTGAATCAGAAATTAAGTTAGACGGTGTCAGACAGAAG
ATACTGCAGGTGGCCCAGGAGCTCTCAGGAGAAGACATGCATCAGTTCCACAGAGCTGTG
ACTACAGGACTACAGGAATATGTGGAGGCTGTCACTTTTCAACACTTTATCAAAACACGA
TCACTTATCAGTATGGATGAAATTAATAAACAATTGATATTCACAACAGAAGACAATGGA
AAAGAAAATAAGACCCCCTCCTCTGATTCTCAGGATAAGCAATGTGGTACTTGGAGACTG
AAAATCACACCTGTCGATTACCTCCTGGGAGTAGCTGACTTAACTGGAGAGCTGATGAGG
GTGTGTATCAACAGTGTGGGGAATGGGGACATCGACACCCCCTTCGAAGTGAGCCAGTTT
CTACGTCAGGTCTATGACGGGTTTTCATTCATTGGCAATACTGGACCTTACGAGGTTTCT
AAGAAGCTGTACACCTTGAAACAAAGTCTGGCCAAAGTGGAGAATGCTTGTTACGCCTTG
AAAGTCAGAGGTTCAGAAATTCCAAAGCATATGCTGGCAGATGTCTTCTCAGTTAAAACA
GAAATGATTGATCAAGAAGAGGGTATTTCT
>LaCi
ATGAGCAACAAAGAAGGCCCCGGAGCGTTCCGGAAGAGGAAGCACGACAATTTCCCGCAC
GGCCAGCGGCGGGAAGGGAAGGACGTGAACGCGTCGTCCCCCGTGATGCTGGCCTTCAAG
GGTGGGCGCCAGGAACTTGATGCGAGACATGACAAATATGAGAGACTTGTAAAACTTAGT
CGGGATATAACTGTAGAAAGCAAAAGGATAATCTTTCTGCTCCATAGGATTACAAGTGCT
CCTGACATGGAGGAAATACTGACCGAGTCGGAAATGAAATTGGACGGCGTCCGACAGAAG
ATCCTGCAGGCGGCCCAGGAGCTCCTGGGAGAGGAGATGCATCAGTTCCACCGAGCCATC
ACGACAGGACTGCAGGAATATGTGGAGGCCGTCTCTTTTCAGCACTTCATCAAAACACGA
TCGCTTATCAGTATGGATGAAATTAATAAACAGTTGGTATTTACGACAGAAGACAGTGGG
AAAGAAAATCAGACGCCCTCCCCCGACGCTCAGGACAAAGAGCCTGGCACTTGGCGGCTG
AGAATCACCCCTGTCGACTACCTCCTGGGCGTGGCCGACCTGACGGGCGAGCTGATGCGG
ATGTGCATCAACAGCGTGGGCAACGGCGACATCGACACCCCCTTCGAGGTGAGCCAGTTC
CTGCGCCAGGTGTACGATGGCTTCTCCTTCATCGGCAACACCGGCCCCTACGAGGTCTCC
AAGAAGCTCTACACGCTGAAGCAGAGCCTGGCCAAGGTGGAGAACGCCTGCTACACCCTG
AGAGTGCGCGGCTCGGAGATCCCCAAACACATGCTGGCGGACGTCTTCTCCGTGAAAACG
GACATGATCGATCAAGAGGAGGGCATTTCG
>MyLu
ATGAGCAACAAAGAAGGATCGGGCGGGTTCCGGAAGAGGAAGCACGACAGCTTCCCCCAC
GGCCCGCGGAGGGAAGGGAAGGACGTGAACGCGTCGTCCCCCGTGATGGTGGCCTTCAAA
TCCTTTCAGCAGGAACTCGATGCACGACATGACAAATATGAGAGACTTGTAAAACTCAGT
CGGGATATAACTGTAGAAAGTAAAAGGATAATCTTTCTGCTCCATAGGATTACAAGCACT
CCTGATATGGAGGAAATATTGACTGAGTCGGAAATTAAATTGGATGGTGTCAGACAAAAG
ATACTGCAGGTGGCCCAGGAGCTCCTGGGAGAAGAGATGCATCAATTCCATAGAGCCATT
ACGACAGGGCTCCAGGAATATGTGGAGGCCGTCTCTTTCCAACACTTCATCAGAACACGA
TCACTGATCAGTATGGAGGAAATCAATAAGCAGTTGGTATTTACAACGGAAGACAGTGGG
AAAGAAAACAAGACGCCCTCCTCCAACGCTCACGATAAAGAGTCTGGTACTTGGAGACTG
AGAATCACCCCTGTCGATTACCTGCTGGGAGTGGCCGATCTGACTGGCGAGTTGATGCGG
ATGTGCATTAATAGCGTGGGCAACGGAGACATCGACACCCCCTTTGAAGTGAGCCAGTTC
TTACGCCAGGTGTATGATGGGTTTTCATTCATTGGCAATACCGGCCCTTACGAGGTGTCT
AAGAAGCTCTATACCTTGAAGCAGAGCCTGGCCAAGGTGGAGAATGCCTGTTATGCCTTG
AAAGTCAGAGGCTCAGAAATTCCCAAACACATGCTGGCAGATGTCTTTTCAGTTAAAACA
GAAATGATTGATCAAGAAGAGGGCATTTCT
>PhDi
ATGAGCAACAAAGAAGGATCAGGAGGGTTCAGGAAAAGGAAGCATGACAATTTCCCACAT
AACCAGAGGAGAGAAGGGAAGGATGTTAATTCATCTTCACCTGTGATGTTGGCCTTCAAA
TCGTTTCAGCAAGAACTGGATGCGAGACACGACAAACACGAGAGACTTGTGAAACTCAGT
CGGGATATAACTGTGGAAAGTAAGAGGACAATCTTTCTGCTCCACAGGATTACAAGTGCT
CCTGATATAGAAGACATACTGGCCGAATCAGAAATTAAGTTGGATGGTGTCAGACAGAAG
ATACTGCAGGTGGCCCAGGAGCTCTCGGGAGAGGACCTGCATCAGTTCCATAGGGCCATT
ACTACAGGACTGCAGGAATACGTGGAAGCCGTCTCTTTTCAACACTTCATCAAAACACGA
TCACTGATCAGCATGGATGAAATTAATAAACAGTTGATATTTACAACAGAAGACAGTGGG
AAAGAAAATAAGACTCCCTCGTCTGATGCCCTGGAGAAGCAGTTTGATTCCTGGCAACTG
AGGATCACGCCCGTGGACTACCTGCTGGGCGTGGCCGACCTCACGGGGGAGCTCATGCGG
ATGTGCATCAACAGCGTGGGCAACGGGGACATCGACACCCCCTTCGAAGTGAGCCAGTTC
CTGCGGCAGGTTTACGACGGCTTCTCCTTCATCGGCAACACTGGGCCTTACGAGGTTTCT
AAGAAACTGTACACCTTGAAGCAGAGTCTGGCCAAGGTGGAGAATGCTTGTTATGCTTTG
AAAGTCAGGGGTTCAGAAATTCCCAAACACATGCTGGCAGATGTCTTTTCAGTGAAGACA
GAAATGATTGATCAAGAAGACGGCATTTCC
>PtVa
ATGAGCAACAAAGAAGGTTCAGGAGGGTTCAGGAAAAGGAAGCATGACAATTTCCCACAT
AACCAGAGGAGAGAAGGGAAGGATGTTAATTCCTCTTCACCCGTGATGTTGGCCTTCAAA
TCATTTCAGCAGGAACTCGATGCAAGACATGACAAATATGAGAGACTTGTAAAACTTAGT
CGGGATATAACCGTAGAGAGTAAAAGGACAATTTTTCTCCTCCATAGGATTACGAGTGCT
CCTGACATGGAAGAAATCCTGACTGAATCCGAAAACAAGTTGGACAGTGTCAGACAGAAG
ATCCTGCAGGTGGCACAGGAGCTCTCAGGGGAAGACACGCATCAGTTTCACAGAGCCGTG
ACCACAGGACTCCAGGAGTATGTGGAGGCTGTCACTTTCCAACACTTTATCAAAACACGG
TCACTTATCAGTATGGATGACATTAACAAGCAGCTGATATTTACAACAGAAGACACCGGG
AAAGAAAACAAGACCCCCTCTTCCGATGCTCCAGATAAACAGTGTGGTCCTTGGAGACTG
AAAGTCACACCCGTCGACTACCTTCTGGGAGTGGCAGATTTAACTGGAGAATTGATGCGG
ATGTGTATTAACAGTGTGGGCAACGGGGACATCGCCACCCCCTTTGAAGTGAGCCGGTTT
TTACGGCAGGTTTACGATGGCTTTTCCTTCATTGGCAACACCGGGCCTTACGAGGTCTCT
AAGAAGCTGTACACCCTGAAGCAGAGTCTGGCCAAGGTGGAGAACGCTTGCTATGCCCTG
AAAGTCCGGGGGTCCGAAATTCCAAAGCACATGCTGGCAGATGTCTTCTCAGGTAAAACG
GAGATGATCGATCGAGAAGAGGGCATTTCG
>RhFe
ATGAGCAACAAAGAAGGATCTGGAGGGTTCAGGAAAAGGAAGCATGACAATTTCCCACAT
AACCAGAGAAGAGAAGGGAAGGATGTTAATTCATCTTCACCTGTGATGTTGGCCTTCAAA
TCATTTCAGCAGGAACTTGATGCAAGACATGACAAATATGAGAGACTTGTAAAACTTAGT
CGGGATATAACTGTAGAAAGTAAAAGGACAATTTTTCTCCTCCATAGGATTACGAGTGCT
CCTGACATGGAAGAAATACTGACTGAATCAGAAATTAAGTTAGATGCTGTCAGACAAAAG
ATACTGCAGGTGGCCCAGGAACTCTCAGGGGAAGACATGCATCAGTTCCACAGAGCCATA
ACTACAGGACTACAGGAATATGTGGAGGCCGTCACTTTTCAACACTTTATCAAAACACGA
TCACTTGTCAGTATGGATGAAATTAATAAACAACTGATATTCACAACGGAAGACAATGGC
AAAGAAAATAATACCCCGCCTTCTGATTCTCAGGATAAGCAGCTTGGTACTTGGAGACTG
AAAATCACACCTGTTGATTACCTTCTGGGAGTGGCCGACCTGACTGGAGAGCTGATGCGC
GTGTGTATCAACAGTGTGGGCAATGGGGACATTGACACCCCCTTTGAAGTGAGCCAGTTT
CTACGGCAGGTCTATGACGGGTTTTCATTCATTGGCAACACTGGACCTTACGAGGTTTCT
AAGAAGCTCTATACCTTGAAACAAAGTCTGGCCAAAGTGGAGAATGCTTGTTATGCCTTG
AAAGTCAGAGGTTCAGAAATTCCAAAACATATGCTGGCAGATGTCTTCTCGGTTAAAACA
GAAATGATTGATCAAGAAGACGGCATTTCT
>RoAe
ATGAGCAACAAAGAAGGTTCAGGAGGGTTCAGGAAAAGGAAGCATGACAATTTCCCACAT
AACCAGAGGAGAGAAGGGAAGGATGTTAATTCCTCTTCACCCGTGATGTTGGCCTTCAAA
TCATTTCAGCAGGAACTTGATGCAAGACATGACAAATATGAGAGACTTGTGAAACTCAGT
CGGGATATAACTGTAGAGAGTAAAAGGACAATTTTTCTCCTCCACAGGATTACGAGTGCC
CCTGACATGGAAGAAATACTGACCGAGTCCGAAAGCAAGCTGGACGGCGTCAGACAGAAG
ATACTGCAGGTGGCCCAGGAGCTCTCGGGAGAAGACATGCATCAGTTCCACAGAGCTGTG
ACCACAGGACTGCAGGAGTACGTGGAGGCGGTCACGTTCCAACACTTCATCAAAACGCGA
TCGCTCATCAGTATGGATGACATTAACAAGCAGCTGGTATTTACGACGGAAGACACTGGG
AAAGAAAATAAGATGCCCTCTCCCGACGCTCCAGATAAGCAGTGTGGGACCTGGAGACTG
AAAATCACTCCCGTCGACTACCTCCTGGGGGTGGCCGACCTGACGGGCGAGCTCATGCGC
ATGTGCATCAACAGCGTGGGCAACGGCGACATCGCCACGCCCTTCGAGGTGAGCCAGTTC
TTGCGCCAGGTGTACGACGGCTTTTCCTTCATCGGCAACACTGGACCTTACGAGGTCTCG
AAGAAGCTGTACACCCTGAAACAGAGCCTGGCCAAGGTGGAGAATGCGTGCTATGCCCTG
AAGGTCCGGGGCTCAGAAATCCCGAAGCACATGCTGGCGGACGTCTTTTCAGTTAAAACG
GAGATGCTCGATCAAGAAGAGGGCATTTCT
