# Supplementary material for: Positively selected genes in the hoary bat (Lasiurus cinereus) lineage: prominence of thymus expression, immune and metabolic function, and regions of ancient synteny
Source: PeerJ. 2022 Mar 17;10:e13130. doi: 10.7717/peerj.13130 (PMC8934532; doi:10.7717/peerj.13130)
Supplement: Supplemental Information 3 — Initially tested orthogroups that have been edge-trimmed as described in the Methods. [file peerj-10-13130-s003.zip › original.trimmed/trimmed-OG0002315.fas]

>EpFu
GCTTCTGCTCTCCTGGTTCTATTCCTCTCAGCCTTTGTGCCCCCGCCACAGTGTGCTCAG
GACCCAGGCATGGTGCACTACATCTACCAGCGCTTTCAAGTCTTGGAGCAAGGACTGCAA
AAATGTACCCAAGCAACAAGAGCAAACATTCAAGACTTCCACGAGTTCTCCAAAAACATA
TCCGTTATGCTGGGGCAATGCCACACCTACACAAGCGAGTACAAGAGCGCAGTGAACAAC
CTGGCACTGAGGGTCGAGCGCGCCCAGCGGGAGATTGACTACCTAGAGTACCTTCGGGCA
GCAGACATGTGCGTGGAATCAGAGGACAAGATGCTGGCAGAAAAGCTACTCCAAGAAGCC
GAAGAAGAGAAGAAGATCCAGACTCTGCTGAATGCAAGCTGTGACAACATGCTGATGGGC
ATAAAGTCTCTGAAAATCGTGAAGAAGACTCTGGACACAGATGGCTCTTGGATGAAAGAT
GCTGTCAGCAACTCTCCGAAGGTTTATTTCTTAATCGGATCCAGAAACAACACTGTTTGG
GAATTTGCAAACATGCGGGCACTCCTGGAGGATGGCACCAAGTCAGGCCCCCGGAAGCTG
ATCTTACCACAATCCTGGCAGGGAACAGGCCAAGTGGTCTACAAAGGTTTCCTATTTTTT
CATAAGCAAGGGACTCCCAATGAGATAATCAAATACAATCTGCAGAAGAGGACTGTGGAG
GATCGCATGCTGCTCCCAGGAGGGGCAGGCCGAACCCTGGTCTACCAGCACTCCCCTTCC
ACTTACATTGACCTGGCCGTGGATGAGCATGGGCTCTGGGCCATCCACGCAGGGCCAGGC
CTCCATGGCCATTTGGTTCTCACAAAAATTGATCCTGGCACGCTCGGAGTGGAGCACTCA
TGGGACACTCCATGCAGAAGCCAGGATGCTGAGGCTGGGTTCCTCTTGTGTGGGGTCCTG
TATGTGGTCTATAGTTCTGGTGGCCATGGCCCGCATCGCATCACCTGTGTCTATGACCCA
CGGGGCACTATCAGTGAGGAGGATCTGCCCAACGTGTTCTTTCCCAGGCGGCTGAGAAGT
CACTCCATGATCCATTACAATGTCAGAGATAAGCAGCTCTATGCCTGGAATGATGGAAAC
CAGATCATTTACAAACTCCAGACCAAGAGAAAGCAGCCT
>HiAr
GCTTCTGCCTTCCTGGTCCTGTTCCTCGCAGCTTTCCTGCCCCCGCCGCACTGTGCTCAA
GACCCAGCCATGGTGCACTACATCTACCAGCGCTTTCGAGTCTTGGAGCAAGGACTACAA
AAGTGTACACAAGCAACAAGGGCATACATTCAAGACTTCCGTGAGTTCTCAAAAAACATA
TCCGTTATGCTGGGACGATGCCAGACCTACACAAGTGAGTATAAGAGTGCAGTGAGTAAC
CTGGCACTGAGAGTCGAGCATGCCCAACGGGAGATCGACTACCTAGAGTACCTGCGAGAA
GCTGACATATGCATAGAATCAGAGGAGAAGATCCTGACAGAAAAGCTAGTCCAAGAAGCT
GAAGAAGAAAAAAAGATTCGGACTCTGCTGAATGCAAGCTGTGACAACATGCTGATGGGT
ATAAAGTCTCTGAAAATAGTGAAGAAGACTATGGATAGAGATGGCTCTTGGATGAAAGAT
GCTGTCAGTGCCTCTCCCAAGGTTTATTCCTTCATTGGATCCAGAAACAACACTGTTTGG
GAGTTTGCAAACATGCGGGCACTCATGGAAGATAGCACCAAGCTGGGCCCACGGAAGCTA
ATCTTAACGCATTCCTGGCAGGGAACAGGCCAAGTGATCTACAAAGGTTTCCTATTTTTT
CACAACCAAGGGACTCCTAATGAAATAATCAAATACAATCTGCAGAAGAGGACTGTGGAA
GATCGAATGCTGCTCCCAGGAGGGGCAGGCCGAGCACTGGCCTACCAGCACTCCCCGTCA
ACTTACATTGACCTGGCTGTGGATGAGCATGGGCTCTGGGCCATCCACTCAGGGCCAGGG
ATCCATGGCCATTTGGTTCTCACGAAAATTGAGCCCGACACACTGGGAATGGAACACTCA
TGGGTCACTCCATGCAAAAGCCAGGAGGCTGAAGCTGCGTTCCTCTTGTGTGGGGTTCTG
TATGTAGTCTATAGTTCTGGTGGCCAGGGCCCCCATCGCATCACCTGTGTCTACGACCCG
AGGGGCACTATCAGTGAGGAGGATCTGCCCAACTTGTTCTTCCCCAGGCGGCCAAGAAGT
CACTCCATGATCCATTATAATGCCAGAGATAAGCAGCTGTATGCGTGGAATGATGGAAAC
CAGATCATTTACAAACTCCAGACAAAGCGAAAGCAGCCT
>LaCi
GCTTCTGCTTTCCTGGTTCTTTTCCTCTCAGCCTTTGTTCCCCCACCACAGTGTGCTCAG
GACCCAGGCATGGTGCACTATATCTACCAGCGCTTTCAAGTCTTGGAGCAAGGACTGCAA
AAATGTACCCAAGCAACAAGAGAATACATTCAAGACTTCCACGAGTTCTCAAAAAACATA
TCGGTTATGCTGGGGCAATGCCACACCTACACAAGCGAGTACAAGAGCGCAGTGAACAAC
CTGGCACTGAGAGTTGAGCGCGCCCAGCGGGAGATTGATTACCTAGAGTACCTTCGGGCA
GCAGACATGTGCGTGGAATCAGAGGACAAGATGCTGGCAGAAAAGCTACTCNNNNNNNNN
NNNNNNNNNNNNNNNNTCCAGACTCTGCTGAATGCAAGCTGTGACAACATGCTGATGGGC
ATAAAGTCGCTGAAAATAGTGAAGAAGACTCAGGACACAGATGGCTCTTGGATGAAAGAT
GCTGTCAGCGACTCTCCGAAGGTTTATTTCTTAATCGGATCCAGAAACAACACCGTTTGG
GAATTTGCAAACATGCGGGCACTCCTGGAGGATAGCACTAAGCCAGGCCCCCGGAAGCTG
ATTTTACCACAATCCTGGCAGGGAACAGGCCAAGTAGTCTACAAAGGTTACCTATTTTTT
CATAACCAAGGGACTCCCAATGAGATAATCAAATACAATCTGCAGAAGAGGACTGTGGAG
GATCGAATGCTACTCCCAGGAGGGGCAGGCCGAGCCCTGGTCTACCAGCATTCCCCTTCA
ACTTACATTGACCTGGCCGTGGATGAGCATGGGCTCTGGGCCATCCATGCAGGGCCAGGA
CTCCATAGCCATTTGGTTCTCACAAAAATTGAGCCTGGCACGCTCGGAGTGGAACACTCA
TGGGACACTCCATGCAGAAGCCAGGATGCTGAAGCTGGGTTCCTCTTGTGTGGGGTCCTC
TATGTGGTCTATAGTTCTGGTGGCCACGGCCCACATCGCATCACCTGTGTCTATGACCCA
CGGGGCACTATCAGTGAGGAGGATCTGCCCAACTTGTTCTTTCCCAGGCGGCCGAGAAGT
CATTCCATGATCCATTACAATGCCAGAGATAAGCAGCTCTATGCCTGGAATGATGGAAAC
CAGATCATTTACAAACTCCAGACCAAGAGAAAGCAGCCT
>MyLu
GCTTCTGCTCTCCTGGTGCTGTTCCTCTCCGCCTTTGTGCCCCCGCCACAGTGTGCTCAG
GACCCAGGCATGGTGCACTACATCTACCAGCGCTTTCAAGTCTTGGAGCAAAGACTGCAA
ACATGTACCCAAGCAACGAGGGCATACATTCAAGACTTCCGGGAGTTCTCAAAAAACATA
TCCGTAATGCTCGGGCAATGCCACACCTACACAAGCGAGTACAAGAGCGCAGTGAACAAC
CTGGCACTGAGGGTGGAGCGCGCCCAGCGGGAGATTGACTACCTAGAGTACCTTCGGAAA
GCAGACATGTGCGTGGAATCAGAGGACAAGACGCTGGCAGAAAAGCTACTCCAAGAAGCC
GAAGAAGAGAAGAAGATCCAGACTCTGCTGAACGCAAGCTGTGACAACATGCTGATGGGC
ATAAAGTCTCTGAAAATAGTGAAGAAGACTCTGGACACAGATGGCTCTTGGATGAAAGAT
GCTTCCAGCAACTCTCCAAAGGTTTATTTCTTAATCGGATCCAGAAATAACACCGTTCGG
GAATTTGCAAACATGGGGGCACTCCTGGAAGATAGCACCAAGCCACGCCCCCGGAAGCTG
ATCTTACCACATTCCTGGCAGGGAACAGGCCAAGTGGTCTACAAAGGTTTCCTATTTTTT
CATAATCAAGGGACTCCCAATGAGATAGTCAAATACAATCTGCAGAAGAGGACTGTGGAG
GATCGGATGCTGCTCCCCGGAGGGGCAGGCCGAGCCCTGGTCTACCAGCACTCCCCTTCA
ACTTACATTGACCTGGCCGTGGATGAGCATGGGCTCTGGGCCATCCACGCAGGGCCAGGC
CTCCATGCCCACTTGGTTCTCACAAAAATTGAGCCTGGCACGCTCGGAGTGGAACACTCA
TGGGACACTCCATGCAGCAGCCAGGACGCTGAAGCTGGGTTCCTCTTGTGTGGGGTCCTC
TATGTGGTCTATCGTTCTGGTGGCCACGGCCCGCATCGCATCACCTGTGTCTATGACCCA
CGGGGCACTATCAGTGAGGAGGATCTGCCCAACTTGTTCTTTCCCAGGCGGCCGAGAAGT
CATTCCATGATCCATTACAACGCCAGAGATAAGCAGCTCTATGCCTGGAATGATGGAAAC
CAGATCATTTACAAACTCCAGACAAAGAGAAAGCAGCCT
>PhDi
GCTTCCGCTTTCCTGGTTCTGCTCCTCTCAGCTTTTCTGCCCCCGCCACAGTGTGCTCAG
GACCCAGGCATGGTGCACTACATCTACCAGCGCTTTCGAGTCATGGAGCAAGGACTGCAA
AAATGTACCCAAGCAACGAGGGCATACATTCAAGACTTCCGCGAGTTCTCGAAAAACATA
TCCATTATGCTGGGGCAATGTCAGACCCACACGAGTGAATATAAGAGTGCAGTGGACAAC
CTGGCACTGAGGGTTGAACGTGCCCAACGGGAGATTGACTACCTAGAGTACCTGCGAGAA
GCTGACTTGTGCGTAGAATCAGAGGACAAGATGCTGGCAGAAAAGCTAGTCCAAGAAGCT
GAAGAAGAGAAAAAGATCCAGACTCTGCTGAATGCAAGCTGTGACAACATGCTAACAGGC
ATAAAGTCTCTGAAAATAGTGAAGAAGACTGTGGACACACATGGCTCTTGGATGAAAGAT
GCTGTCAGCAACTCTCCCAAGGTTTATCTCTTAATTGGATCCAGAAACAACACTGTTTGG
GAATTTGCAAACATGCGGGCGCTCATGGAGGATAGTACCAAGCCAGGCCCCCGGAAGCTC
ATCTTAACACATTCCTGGCAGGGAACAGGCCAAGTGATTTACCAAGGCTTCCTATTTTTT
CATAACCAAGGGACTCCCAATGAGATAATCAAATACAATCTGCAGAAGAGGACTGTGGAA
GACCGAATGCTGCTCCCGGGAGGAGCAGGCCGAGCACTGGTCTACCAGCACTCCCCATCA
ACTTACATTGACTTGGCTGTGGATGAGCATGGGCTCTGGGCCATCCACTCAGGGCCAGGC
ATCCATGGCCATTTGGTTCTCACCAAAATTGAGCCTGGCACACTGGGAGTGGAACACTCA
TGGGACACTCCATGTGGAAGCCAGGATGCCGAAGCTGCGTTCCTCTTGTGTGGGGTTCTT
TACGTGGTCTATAGTTCTGGTGGCCATGGCCTGCATCGCATCACCTGTGTCTATGACCCA
CGAGGCACTATCAGAGAGGAAGATCTGCCCAACTTGTTCTTTCCCAGGCGGCCAAGAAGT
CACTCCATGATCCATTACAATGCCAGAGATAAGCAGCTCTATGCCTGGAATGATGGAAAC
CAGATCATTTACAAGCTCCAGACAAAGAGAAAGCAGCCT
>PtVa
GCTTCTGCTTTCCTGGTTCTGTTCCTTGCAGCTTTTCTGCCCCCACCACAGTGTGCTCAG
GACCCAGCCATGGTGCACTACATCTACCAGCGCTTTCGAGTCTTGGAGCAAGGACTGGAA
AAATGTACCCAAGAGACAAGGGCATACATTCAAGACTTCCGTGAGTTCTCAAAAAACATA
TCTGCTATGCTGGGAAGATGTCAGACCCACACAAGTGAATATAAGAGTGCAGTGGACAAC
TTGGCAATGAGAGTCGAACGTGCCCAACGGGAGATTGACTATCTAGAGTACCTGCGAGCA
GCTGACGTGTGCATAGAATCAGAGGACAAAATGCTGGCAGAAAAGCTAGTCCAAGATGCC
GAAGAAGAAAAAAAGATCCAGACTCTGCTGAATGCAAGCTGTGACAACATGCTAATGGGC
ATAAAGTCTCTGAAAATAGTGAAGAAGACTATGGACACAGATGGCTCTTGGATGAAAGAT
GCCGTCAGCAACTCTCCAAAGGTTTATTTCTTAATTGGATCCAGAAACAACACTGTTTGG
GAATTTGCAAACATGCGAGCACTCATGGAGGATAGTACCAAGCCAGGCCCCCGGAAGCTA
ATCTTAACACATTCCTGGCAGGGAACAGGCCAAGTGATCTACAAAGGTTTCCTATTTTTT
CATAACCAAGGGACTCTCAATGAGATAATCAAATACAGTCTGCAAAAGAGGACTGTGGAA
GATCAAATGCTGCTCCCTGGAGGGGCAGGCCGAGCACTGGTTTACCAGCACTCCCCATCA
ACTTATATTGACCTGGCTGTGGATGAGCATGGGCTCTGGGCCATTCACGCAGGGCCAGGC
ATCTATGGTCATTTGGTTCTCACAAAAATTGAGCCTGACACACTGGGAGTGGAACACTCA
TGGGACACTCCATGCAAAAGCCAGGACGCTGAAGCTGCATTCCTCTTGTGTGGGGTTCTG
TATGTGGTCTATAGTTCTGGTGGCCACGGCCCCCATCGCATCACCTGTGTCTATGACCCA
CGGGGCACTATCAGTGAGGAGGATCTGCCCAACTTGTTCTTCCCCAGGCGGCCAAGAAGT
CACTCCATGATCCATTACAACGCCAGAGAAAAGCAGCTCTATGCCTGGAATGATGGAAAC
CAGATCATTTACAAACTCCAGACAAAGAGAAAGCAGCCT
>RhFe
GCTTCTGCTTTCCTGGTTCTGTTCCTCGCAGCTTTCCTGCCCGCGCCACACTGTGCTCAG
GACCCAGCCATGGTGCACTACATCTACCAGCGCTTTCAAGTCTTGGAGCAAGGACTACAA
AAGTGTACACAAGCAACAAAGGCATACATTCAAGACTTCCGTGAGTTCTCAAAAAACATA
TCCGTCATGCTGGGAAGATGTCTGACCTACACAAGTGAGTTTAAGAGTGCAGTGAATAAC
CTGGCGCTGAGAGTCGAACATGCCCAACGAGAGGTTGACTACCTAGAGTACCTGCGAGAA
GCTGACATGTGCATCGAATCAGAGGACAAGATGCTGGCAGAAAAGCTAGTCCAAGAAGCT
GAAGATGAAAAAAAGATTCGGACTCTGCTGAACGCAAGCTGTGACAACATGCTGATGGGT
ATAAAGTCTCTGAAAATAGTGAAGAAGACTATGGACAGGGATGGCTCTTGGATGAAAGAT
GCTGTCAGTAACTCTCCAAAGGTTTATTTCTTAATTGGATCCAGAAACAACACTGTTTGG
GAATTCTCAAACATGCGGGCACTCATGGAGGACAGCACCAAGCCAGGTCCACGGAAGCTA
ATCTTAACACATTCCTGGCAGGGAACAGGCCAAGTGATCTACAAAGGTTTCCTATTTTTT
CACAACCAAGGGACTCCTAATGAAATTATCAAATACAATCTGCAGAAGAGGACTGTGGAA
GATCGAATGCTGCTCCCAGGAGGGGCAGGCCGAGCACTGGTCTACCAGCACTCCCCATCA
ACTTACATTGACCTGGCTGTGGATGAGTATGGGCTCTGGGCCATCCACTCCGGGCCAGGG
ATCCATGGCCATTTGGTTCTCACGAAAATCGAGCCTGGCACACTGGGAATGGAACACTCA
TGGGTCACCCCATGCAAAAGCCAGGATGCCGAAGCTGCATTCCTCTTGTGTGGGGTTCTG
TATGTAGTCTATAGTTTTGGTGGCCATGGCCCCCATCGCATCACCTGTGTCTATGACCCG
CGGGGCACCATCAGTGAGGAGGATCTGCCCAACTTGTTCTTCCCCAGGCGGCCAAGAAGT
CACTCCATGATCCATTACAACGCCAGAGATAAGCAGCTCTACGCCTGGAATGATGGAAAC
CAGATCATTTACAAACTCCAGATAAAGCGAAAGCAGCCT
>RoAe
GCTTCTGCTTTCCTGGTTCTGTTCCTTGCAGCTTTTCCGCCCCCACCACAGTGTGCTCAG
GACCCAGGCATGGTGCACTACATCTACCAGCGCTTTCAAGTCTTGGAGCAAGGACTGCAA
AAATGTACCCAAGCGACGAGGGCATACGTTCAAGACTTCCGTGAGTTTTCAAAAAACATA
TCTGCTATGCTGGGAAGATGTCAGACCCACACAAGTGAATATAAGAGTGCAGTGAACAAC
TTGGCCCTGAGAGTCGAACGTGCCCAACGGGAGATTGACTATCTAGAGTACCTGCGAGAA
GCTGACATGTGCATAGAATCAGAAGACAAGATGCTGGCAGAAAAGCTAGTCCAAGATGCC
GAAGAAGAAAAAAAGATCCAGACTCTGCTGAATGCAAGCTGTGACAACATGCTAATGAGC
ATAAAGTCTCTGAAAATAGTGAAGAAGACTATGGACACTGATGGCTCTTGGATGAAAGAT
GCCGTCAGCAACTCTCCAAGGGTTTATTTCTTAATTGGATCCAGAAACAACACTGTTTGG
GAATTTGCAAACATGCGAGCATTCATGGAAGATAGCACCAAGCCAGGCCCTCGGAAGCTA
ATCTTAACACATTCCTGGCAGGGAACAGGCCAAGTGATCTACAAAGGTTTCCTATTTTTT
CATAACCAAGGGACTCTCAATGAGATAATCAAATACAGTCTGCAAAAGAGGACTGTGGAA
GATCGAATGCTGCTCCCAGGAGGGGCAGGCCGAGCACTGGTTTACCAGCACTCCCCATCA
ACTTATATTGACCTGGCTGTGGATGAGCATGGGCTCTGGGCCATCCACGCAGGGCCAGGC
ATCTATGGTCATTTGGTTCTCACAAAAATTGAGCCTGACACACTGGGAGTGGAACACTCA
TGGGACACTCCATGCAAAAGCCAGGATGCTGAAGCTGCATTCCTCTTGTGTGGGGTTCTG
TATGTTGTCTATAGTTCTGGTGGCCACGGCCCCCATCGCATCACCTGTGTCTATGACCCA
CGGGGCACTATCGGTGAGGAGGATCTGCCCAGCTTGTTCTTCCCCAGGCGGCCAAGAAGT
CACTCCATGATCCATTACAACACCAGAGATAAGCAGCTCTATGCCTGGAATGATGGAAAC
CAGATCATTTACAAACTCCAGACAAAGCGAAAGCAGCCT
