# Supplementary material for: Positively selected genes in the hoary bat (Lasiurus cinereus) lineage: prominence of thymus expression, immune and metabolic function, and regions of ancient synteny
Source: PeerJ. 2022 Mar 17;10:e13130. doi: 10.7717/peerj.13130 (PMC8934532; doi:10.7717/peerj.13130)
Supplement: Supplemental Information 3 — Initially tested orthogroups that have been edge-trimmed as described in the Methods. [file peerj-10-13130-s003.zip › original.trimmed/trimmed-OG0002316.fas]

>EpFu
ATGGATCCATGTTCAGTTGGAGTTCAGCTTCGTACCACAAATGAATGCCATAAAACCTAC
TATACTCGTCATACAGGTTTCAAGACTTTGCAAGAATTGTCATCAAATGATATGCTTCTA
CTTCAACTTAGAACTGGAATGACACTTTCTGGGAACAATACAATTTGCTTTCATCATGCA
AAAATTTACATTGAAAGATTTGAGGATTTGCAGAAGTCATGTTGTGACCCCTTTAACATA
CATAAAAAACTAGCCAAAAAGAACTTGCATGTAATTGATTTAGATGATGCCACTTTTCTG
AGTGCAAAATTTGGCAGACAGCTTGTACCTGGTTGGAAGCTTTGTCCAAAATGCACACAG
ATAATCAATGGAAGTGTGGATGTTGATTCTGAAGACCGGCAGAAAAGAAAACCTGATTCA
GATGGAAGAACTGCTAAAGCTTTGAAGTCATTACAGTTTGCAAATCCAGGAAAGCAAACT
GAATTTCCTCCAGAAACTGGTAAAAGAGAAAAAAGAAGGCTTACAAAAAGTGTAACCTCT
GGTTCAGACAGACAAGTGATACCAGCAAAGAGTAAGGTCTATGATAGCCAGGGTCTCCTG
ATTTTCAGCGGAATGGACCTCTGCGACTGCCTTGATGAAGATTGCTTAGGGTGTTTCTAC
GCTTGCCCTGCCTGTGGTTCCACCAAATGTGGAGCTGAATGCCGCTGTGACCGCAAGTGG
CTCTATGAGCAAATCGAAATTGAAGGAGGAGAAATAATTCATAATAAACATGCTGGA
>HiAr
ATGGATCCGTGCTCAGTTGGAGTCCAGCTTCGTAGCACAAATGAGTGCCATAAAACCTAC
TATACTCGTCACACAGGTTTCAAGACTTTGCAAGAATTGTCATCAAATGATATGCTTTTA
CTTCAACTTAGAACTGGAATGACACTTTCTGGGAACAATACAATTTGCTTTCATCATGCA
AAAATTTACATTGATAGATTTGAGGATTTGCAGAAGTCATGTTGTGACCCATTTAACATA
CACAAAAAACTAGCCAAAAAAAATTTGCATGTAATTGACTTAGATGATGCCACTTTTCTG
AGTGCAAAATTTGGCAGACAGCTGGTACCTGGTTGGAAGCTTTGTCCCAAATGTACACAG
ATCATCAATGGAAGTGTGGAGATTGATTGTGAAGACCGGCAGAGGAGAAAACCTGACTCA
GATGGAAGAACTGCTAAAGCTTTGAGGTCATTACAATTTGCAAACCCAGGAAAGCAAACT
GAATTTGCTCCAGAAACTGGTAAAAGAGAAAAAAGAAGGCTTACAAAGAATGCAGCTGCT
GGTTCAGACAGACAAGTGATACCAGCAAAGAGTAAGGTCTATGATAGCCAGGGTCTCCTC
ATTTTCAGCGGGATGGACCTCTGCGACTGCCTTGATGAAGACTGCTTAGGATGCTTCTAT
GCCTGTCCTGCCTGTGGCTCTACCAAGTGTGGGGCTGAATGCCGCTGTGACCGCAAGTGG
CTGTACGAGCAAATTGAAATAGAAGGAGGAGAAATAATTCATAATAAACATGCTGGA
>LaCi
ATGGATCCATGTTCAGTTGGAGTTCAGCTTCGTACCACAAATGAATGCCATAAAACCTAC
TATACTCGTCATACAGGTTTCAAGACTTTGCAAGAATTGTCATCAAATGATATGCTTCTA
CTTCAACTTAGAACTGGAATGACCCTTTCTGGGAACAATACAATTTGCTTTCATCATGCA
AAAATTTACATTGAAAGATTTGAAGATTTGCAGAAGTCATGTTGTGACCCCTTTAACATA
CATAAAAAACTAGCCAAAAAAAACTTGCATGTAATTGACTTAGATGATGCCACTTTTCTG
AGTGCAAAATTTGGCAGACAGCTTGTACCTGGTTGGAAGCTTTGTCCAAAATGCACACAG
ATAATCAATGGAAGTGTGGATGTTGATTCTGAAGACCGGCAGAAAAGAAAACCTGATTCA
GATGGAAGAACTGCTAAAGCTTTGAAGTCATTGCAGTTTGCAAATCCAGGAAAGCAAACT
GAATTTCCTCCAGAAACTGGTAAAAGAGAAAAAAGAAGGCTTACAAAAAGTGTAACCTCT
GGTTCAGACAGACAAGTGATACCAGCAAAGAGTAAGGTCTATGATAGCCAGGGTCTCCTG
ATTTTCAGCGGAATGGACCTCTGCGACTGCCTTGATGAAGATTGTTTAGGCTGTTTCTAT
GCTTGTCCTGCCTGTGGTTCCACCAAATGTGGAGCCGAATGCCGCTGTGATCGCAAGTGG
CTCTATGAGCAAATCGAAATTGAAGGAGGAGAAATAATTCACAATAAACATGCTGGA
>MyLu
ATGGATCCGTGTTCAGTTGGAGTTCAGCTTCGTACCACAAATGAGTGCCATAAAACCTTC
TATACTCGTCATACAGGTTTCAAGACTTTGCAAGAATTGTCATCAAATGATATGCTTTTA
CTTCAACTTAGAACTGGAATGACACTTTCTGGGAACAATACAATTTGCTTTCATCATGCA
AAAATTTACATTGACAGATTTGAGGATTTGCAGAAGTCATGTTGTGACCCCTTTAACATA
CATAAAAAACTAGCCAAAAAAAACTTGCATGTAATTGACTTAGATGATGCCACTTTTCTG
AGTGCAAAATTTGGCAGACAGCTTGTACCTGGTTGGAAGCTTTGTCCAAAATGCACACAG
ATAATCAATGGAAGTGTGGATGTTGATTCTGAAGACCGGCAGAAAAGAAAACCTGATTCA
GATGGAAGAACTGCTAAAGCTTTGAAATCATTACAGTTTGCAAATCCAGGAAAGCAAACT
GAATTTCCTCCAGAAACTGGTAAAAGAGAAAAAAGAAGGCTTACAAAAAGTGTAACCTCT
GGTTCAGACAGACAAGTGATACCAGCCAAGAGTAAGGTCTATGATAGCCAGGGTCTCCTG
ATTTTCAGCGGAATGGACCTCTGCGACTGCCTGGATGAAGATTGCTTAGGGTGTTTCTAT
GCTTGTCCTGCCTGTGGTTCCACCAAATGTGGAGCTGAATGCCGCTGTGACCGCAAGTGG
CTCTATGAGCAAATCGAAATTGAAGGGGGAGAAATAATTCATAATAAACATGCCGGA
>PhDi
ATGGATCCGTGTTCAGTTGGAGTCCAGCTTCGTACCACAAATGAGTGCCATAAGACTTAC
TATACTCGTCACACAGGTTTCAAGACTTTGCAAGAGTTATCATCAAATGATATGCTTTTA
CTTCAACTTAGAACCGGAATGACACTTTCTGGGAACAATACAATTTGTTTTCATCATGCA
AAAATTTACATTGACAGATTTGAGGATTTGCAGAAGTCATGTTGTGACCCATTTAACATA
CACAAAAAGCTAGCCAAAAAAAATCTGCATGTAATTGACTTAGATGATGCCACTTTTCTG
AGTGCAAAATTTGGCAGACAGCTTGTACCTGGTTGGAAGCTTTGTCCAAAATGTACACAG
ATAATCAATGGAAGTGTGGATGTTGATACTGAAGACCGGCAGAAAAGAAAACCTGATTCA
GATGGAAGAACTGCTAAAGCTTTGAAGTCATTACAATTTGCAAACCCAGGGAAGCAAACT
GAATTTGCTCCAGAAACTGGTAAAAGAGAAAAAAGAAGGCTTACAAAAAATGCAGCCTCT
GGTTCAGACAGACAAGTGATACCAGCAAAGAGCAAGGTCTATGATAGCCAGGGCCTTCTG
ATCTTCAGTGGAATGGACCTGTGCGACTGCCTTGATGAAGATTGCTTAGGCTGTTTCTAT
GCTTGTCCTGCCTGTGGCTCTACCAAGTGTGGGGCAGAATGCCGCTGTGACCGCAAGTGG
CTGTACGAGCAAATTGAAATTGAAGGAGGAGAAATTATTCATAATAAACATGCTGGA
>PtVa
ATGGATCCATGTTCAGTTGGAGTCCAGCTTCGTACCACAAATGAGTGCCATAAAACCTAC
TATACTCGTCACACAGGTTTCAAGACTTTGCAAGAATTGTCATCAAATGATATGCTTTTA
CTTCAACTTAGAACTGGAATGACACTTTCTGGGAACAATACAATTTGCTTTCATCATGCA
AAAATTTACATTGATAGATTTGAGGATTTGCAGAAGTCATGTTGTGACCCATTTAACATA
CACAAAAAATTAGCCAAAAAAAATTTGCATGTAATTGACTTAGATGATGCCACTTTTCTG
AGTGCAAAATTTGGCAGGCAGCTTGTACCTGGTTGGAAGCTTTGTCCAAAATGTACACAG
ATTATCAATGGAAGTGTGGATGTTGATTCTGAAGACCGGCAGAGAAGAAAACCTGATTCA
GATGGAAGAACTGCTAAAGCTTTGAGGTCATTACAATTTGCAAACCCAGGAAAGCAAACA
GAATTTGCTCCAGAAACTGGTAAAAGAGAGAAAAGAAGGCTTACAAAAAATGTAACCGCT
GGTTCAGACAGACAAGTGATACCGGCAAAGAGTAAGGTCTATGATAGCCAGGGTCTCCTG
ATTTTCAGTGGAATGGACCTCTGCGACTGCCTTGACGAAGATTGCTTAGGATGTTTCTAC
GCTTGTCCTGCCTGTGGCTCTACCAAATGTGGAGCTGAATGCCGCTGTGACCGCAAGTGG
CTATATGAGCAAATTGAAATTGAAGGAGGAGAAATAATTCATAATAAACATGCTGGA
>RhFe
ATGGATCCATGTTCAGTTGGAGTCCAGCTTCGTATCACAAACGAGTGCCATAAAACCTAC
TATACTCGTCACACAGGTTTCAAGACTTTGCAAGAGTTGTCATCAAATGATATGCTTTTA
CTTCAACTGAGGACTGGAATGACACTTTCTGGGAACAATACAATTTGCTTTCATCATGCA
AAAATTTACATTGATAGATTTGAGGATTTGCAGAAGTCATGTTGTGACCCATTTAACATA
CACAAAAAACTAGCCAAAAAAAATTTGCATGTAATTGACTTAGATGATGCCACTTTTCTG
AGCGCAAAATTTGGCAGACAGCTGGTACCTGGTTGGAAGCTTTGTCCCAAATGTACGCAG
ATCATCAATGGAAGTGTGGATGTTGACTCTGAAGACCGGCAGAGGAGAAAACCTGACTCA
GATGGAAGAACTGCTAAAGCTTTGAGGTCATTACAATTTGCAAACCCAGGAAAGCAAACT
GAATTTGCTCCAGAAACTGGTAAAAGAGAAAAAAGAAGGCTTACAAAGAATGCATCCGCT
GGTTCAGACAGACAAGTGATACCAGCAAAGAGTAAGGTCTATGATAGCCAGGGCCTCCTC
ATTTTCAGCGGGATGGACCTCTGCGACTGCCTTGATGAAGACTGCTTAGGATGCTTCTAT
GCGTGTCCTGCCTGTGGTTCTACCAAGTGTGGGGCTGAATGTCGCTGTGACCGCAAGTGG
CTGTACGAGCAGATTGAAATCGAAGGAGGAGAAATCATTCATAATAAACATGCTGGA
>RoAe
ATGGATCCATGTTCAGTTGGAGTCCAGCTTCGTACCACAAATGAGTGCCATAAAACCTAC
TATACTCGTCACACAGGGTTCAAAACTTTGCAAGAATTGTCATCAAATGATATGCTTTTA
CTTCAACTTAGAACTGGAATGACACTTTCTGGGAATAATACAATTTGCTTTCATCATGCA
AAAATTTACATTGATAGATTTGAGGATTTGCAGAAGTCATGTTGTGACCCATTTAACATA
CACAAAAAATTAGCCAAAAAAAATTTGCATGTAATTGATTTAGATGATGCCACTTTTCTG
AGTGCAAAATTTGGCAGACAACTTGTACCTGGTTGGAAGCTTTGTCCAAAATGTACACAG
ATTATCAATGGAAGTGTGGATGTTGATTCTGAAGACCGGCAGAGAAGAAAACCTGATTCA
GATGGAAGAACTGCTAAAGCTTTGAGGTCATTACAATTTGCAAACCCAGGAAAGCAAACG
GAATTTGCTCCAGAAACTGGTAAAAGAGAGAAAAGAAGGCTTACTAAAAATGTAACCGCT
GGTTCAGACAGACAAGTGATACCGGCGAAGAGTAAGGTCTATGATAGCCAGGGTCTCCTG
ATTTTCAGTGGAATGGACCTCTGCGATTGCCTTGATGAAGATTGCTTAGGATGTTTCTAC
GCTTGTCCTGCCTGTGGCTCTACCAAATGTGGAGCTGAGTGCCGCTGTGACCGCAAGTGG
CTATATGAGCAAATTGAAATCGAAGGCGGAGAAATAATTCATAATAAACATGCTGGA
