# Supplementary material for: Positively selected genes in the hoary bat (Lasiurus cinereus) lineage: prominence of thymus expression, immune and metabolic function, and regions of ancient synteny
Source: PeerJ. 2022 Mar 17;10:e13130. doi: 10.7717/peerj.13130 (PMC8934532; doi:10.7717/peerj.13130)
Supplement: Supplemental Information 3 — Initially tested orthogroups that have been edge-trimmed as described in the Methods. [file peerj-10-13130-s003.zip › original.trimmed/trimmed-OG0002319.fas]

>EpFu
ATGCCAACCGTGGTGGTGATGGACGTATCCCTGTCCATGACCCGACCTGTGTCTGTTGAG
GGGTCTGAGGAATATCAGCGCAAGCACCTAGCAGCCCACGGTTTGACGATGCTGTTTGAG
CACATGGCCACGAATTACAAGCTTGAGTTTACAGCCCTGGTGGTTTTTTCATCACTCTGG
GAGCTGATGGTTCCCTTCACAAGAGATTATAACACCCTACAGGAACAGGTTGTTCTGGTG
ACAGATGGCTGTCTTGGCATTGGTAGAGGGTCACTGCGGCATTCCCTAGCTACACACAAT
CAACGAAGTGAGAGCAACAGGTTCCCACTACCTTTCCCCTTCCCATCTAAGTTATACATC
ATGTGTATGGCAAATTTGGAGGAGCTTCAGAGCACTGACTCCTTGGATTGCCTTGAACGT
CTCATAGATTTAAATAATGGCGAAGGGCAGATTTTTACTATTGATGGCCCCTTATGCTTG
AAAAATGTTCAGTCTATGTTTGGAAAACTGATAGATCTGGCATACACGCCTTTCCATGCT
GTTCTCAAGTGTGGCCACCTGACGGCAGATGTGCAAGTCTTCCCCAGGCCAGAACCTTTT
GTTGTAGATGAGGAAATCGACCCTATCCCTAAAGTCATTAACACAGATGAAAATTCAGCT
AATCAGATTGCAGGCAAAATACCCAACTTCTGTGTCCTGCTCCATGGCAGCCTAAAAGTG
GAAGGAATGGTAGCAATAGTTCAGCTAGGTCCTGAATGGCATGGAATGCTCTACTCCCAA
GCTGACAGCAAGAAGAAATCAAACCTCATGATGTCCCTCTTTGAGCCTGGCCCAGAACCT
CTCCCATGGCTAGGGAAAATGGGACAGTTGGGTCCTATTTCAGATGCTAAAGAAAACCCT
TATGGTGAGGATGACAATAAGAGCCCATTCCCCCTGCAGCCCAAAAACAAACGCAGTTAT
GCCCAGAATGTGACTGTCTGGATCAAACCCAGTGGCCTGCAGACAGATGTACAGAAGATT
TTAAGAAATGCAAGGAAATTACCTGAAAAAACACAGACATTCTATAAGGAACTGAACCGT
TTACGAAAGGCTGCCCTGGCCTTTGGTTTCCTGGACCTGCTCAAAGGGGTGGCTGACATG
CTGGAAAGGGAGTGCACGCTGCTGCCCGACACAGCCCACCCCGATGCAGCGTTCCAGCTG
ACCCACGCTGCCCAGCAGCTCAAGCTGGCCAGTACTGGCACCTCCGAGTACGCTGGCTAT
GACCACAACATCACACCTTTGCAGACAGACTTCTCTGGGAGCAGC
>HiAr
ATGCCAACAGTGGTGGTAATGGACGTATCCCTTTCCATGACCCGACCTGTGTCTATCGAA
GGGTCTGAGGAATATCAGCGCAAGCACCTCGCAGCCCATGGTTTGACAATGCTGTTTGAG
CACATGGCCACAAATTACAAGCTAGAGTTTACAGCCCTGGTGGTTTTTTCATCACTCTGG
GAGTTGATGGTGCCCTTCACAAGAGATTATAACACCTTACAGAAACAGGTTGTTCTAGTG
ACAGATGGCTGCCTTGGCATTGGTAGAGGGTCACTGCGTCATTCCCTAGCTACTCACAGT
CAGCGAAGCGAGAGCAACAGGTTTCCACTACCTTTTCCTTTTCCATCTAAGTTATACATC
ATGTGCATGGCAAATTTGGAGGAGCTTCAGAGCACTGATTCCTTGGACTGCCTTGAACGT
CTCATAGATTTAAACAATGGTGAAGGGCAGATTTTTACTATTGATGGTCCCCTGTGCTTG
AAAAATGTACAGTCTATGTTTGGAAAACTGATTGATCTGGCATACACACCTTTCCATGCT
GTTCTCAAGTGCGGCCACCTGACTGCCGATGTGCAAGTCTTCCCCAGGCCAGAGCCTTTT
GTGGTAGATGAGGAAATCGATCCTATCCCCAAAGTCATTAACACAGATGAAAATTCAGCC
AATCAGATTGCAGGCAAAATACCCAACTTTTGTGTGCTGCTCCATGGCAGCCTAAAAGTG
GAAGGAATGGTGGCAATAGTTCAATTAGGTCCTGAATGGCATGGAATGCTCTACTCCCAA
GCTGACAGCAAGAAGAAATCAAACCTCATGATGTCTCTCTTTGAGCCTGGCCCAGAACCT
CTCCCATGGCTAGGGAAAATGGCACAGTTGGGTCCTATTTCAGATGCCAAAGAAAACCCT
TATGGTGAGGATGACAATAAGAGCCCATTCCCCCTGCAGCCCAAAAACAAACGCAGCTAT
GCCCAGAATGTGACTGTCTGGATCAAACCCAGTGGCCTGCAGACAGATGTACAGAAGATT
TTAAGAAATGCAAGGAAACTACCTGAAAAAACACAGACATTCTATAAGGAGTTGAACCGT
TTACGAAAGGCTGCCCTGGCTTTTGGTTTCCTGGACCTGCTCAAAGGGGTGGCTGACATG
CTGGAAAGGGAGTGCACGCTGCTGCCCGACACAGCCCACCCTGATGCTGCATTCCAGCTG
ACCCACGCTGCCCAGCAGCTCAAGCTGGCCAGTACTGGCACCTCCGAGTATGCCGGCTAT
GACCACAACATCACACCTTTGCAGACAGACTTCTCTGGGAGCAGC
>LaCi
ATGCCAACAGTGGTGGTAATGGACGTATCCCTTTCCATGACCCGACCTGTGTCTGTTGAG
GGGTCTGAGGAATATCAGCGCAAGCACCTAGCAGCCCACGGTTTGACAATGCTGTTTGAG
CACATGGCCACAAATTACAAGCTTGAGTTTACAGCCCTGGTGGTTTTTTCATCACTCTGG
GAGCTGATGGTTCCCTTCACTAGAGATTATAACACCCTACAGGAACAGGTTGTTCTGGTG
ACAGATGGATGTCTTGGCATTGGTAGAGGATCACTGCGGCATTCCCTAGCTACACACAAT
CAACGAAGTGAGAGCAACAGGTTCCCACTACCTTTCCCCTTCCCATCTAAGTTATACATC
ATGTGTATGGCAAATTTGGAGGAGCTTCAGAGCACTGACTCCTTGGATTGCCTTGAACGT
CTCATAGATTTAAATAATGGCGAAGGGCAGATTTTTACTATTGATGGTCCCCTATGCTTG
AAAAATGTTCAATCTATGTTTGGAAAACTGATAGATCTGGCATACACGCCTTTCCATGCT
GTTCTCAAGTGTGGCCACCTGACGGCAGATGTGCAAGTCTTCCCCAGGCCAGAACCTTTT
GTTGTAGATGAGGAAATCGATCCTATCCCTAAAGTCATTAACACAGATGAAAATTCAGCT
AATCAGATTGCAGGCAAAATACCCAACTTCTGTGTCCTGCTCCATGGCAGCCTAAAAGTG
GAAGGAATGGTAGCAATAGTTCAGCTAGGTCCTGAATGGCATGGAATGCTCTACTCCCAA
GCTGACAGCAAGAAGAAATCAAACCTCATGATGTCCCTCTTTGAGCCTGGCTCAGAACCT
CTCCCATGGCTAGGGAAAATGGGACAGTTGGGTCCTATTTCAGATGCTAAAGAAAATCCT
TATGGTGAGGATGACAATAAGAGCCCATTCCCCCTGCAGCCCAAAAACAAACGCAGTTAT
GCCCAGAATGTGACTGTCTGGATCAAACCCAGTGGCCTGCAGACAGATGTACAGAAGATT
TTAAGAAATGCAAGGAAGTTACCTGAAAAAACACAGACATTCTACAAGGAACTGAACCGC
TTACGAAAGGCTGCCCTGGCTTTTGGTTTCCTGGACCTGCTCAAAGGGGTGGCTGACATG
CTGGAAAGGGAGTGCACGCTGCTGCCCGACACAGCCCACCCCGATGCAGCGTTCCAGCTG
ACCCACGCTGCCCAGCAGCTCAAGCTGGCCAGTACTGGCACCTCTGAGTACGCTGGCTAC
GACCACAACATCACACCTTTGCAGACAGACTTCTCTGGGAGCAGC
>MyLu
ATGCCAACAGTGGTGGTAATGGACGTATCCCTTTCCATGACCCGACCTGTGTCTGTTGAG
GGGTCTGAAGAATATCAGCGCAAGCACCTAGCAGCCCACGGTTTGACAATGCTGTTTGAG
CACATGGCCACGAATTACAAGCTTGAGTTTACAGCCCTGGTGGTTTTTTCATCGCTCTGG
GAGCTGATGGTTCCCTTCACAAGAGATTATAACACCCTACAGGAACAGGTTGTTCTGGTG
ACAGATGGCTGTCTTGGCATTGGTAGAGGGTCACTGCGGCATTCCCTAGCTACTCACAAT
CAACGAAGTGAGAGCAACAGGTTCCCACTACCTTTTCCCTTCCCATCTAAGTTATACATC
ATGTGTATGGCAAATTTGGAGGAGCTTCAGAGCACTGACTCCTTGGATTGCCTTGAACGT
CTCATAGATTTAAACAATGGTGAAGGGCAGATTTTTACTATTGATGGCCCCCTATGCTTG
AAAAATGTTCAGTCTATGTTTGGAAAACTGATAGATCTGGCATACACGCCTTTCCATGCT
GTTCTCAAGTGTGGCCACCTCACTGCAGATGTGCAAGTCTTCCCCAGGCCAGAACCTTTT
GTTGTAGATGAGGAAATCGATCCTATCCCTAAAGTCATTAACACAGATGAAAATTCAGCC
AATCAAATTGCAGGCAAAATACCCAACTTCTGTGTCCTGCTCCATGGCAGCCTAAAAGTG
GAAGGAATGGTAGCAATAGTTCAACTTGGTCCTGAATGGCATGGAATGCTCTACTCCCAA
GCTGACAGCAAGAAGAAATCAAACCTCATGATGTCCCTCTTTGAGCCTGGCCCAGAACCT
CTCCCATGGCTAGGGAAAATGGGACAGTTGGGTCCTATTTCAGATGCGAAAGAAAACCCT
TACGGTGAGGATGACAATAAGAGCCCATTCCCGCTGCAGCCCAAAAACAAACGCAGTTAT
GCCCAGAATGTGACTGTCTGGATCAAACCCAGTGGCCTGCAGACAGATGTACAGAAGATT
TTAAGAAATGCAAGGAAATTACCTGAAAAAACACAGACATTCTATAAGGAACTGAACCGT
TTACGAAAGGCTGCCCTGGCCTTTGGTTTCCTGGACCTGCTCAAAGGGGTGGCTGACATG
CTGGAAAGGGAGTGCACGCTGCTGCCCGACACAGCCCACCCCGATGCAGCGTTCCAGCTG
ACCCACGCTGCCCAGCAGCTCAAGCTGGCCAGTACTGGCACCTCCGAGTACGCTGGCTAC
GACCACAACATCACACCTTTGCAGACAGACTTCTCCGGGAGCAGC
>PhDi
ATGCCAACAGTGGTGGTGATGGATGTGTCCCTTTCCATGACCCGGCCTGTGTCCATCGAG
GGGTCTGAAGAATATCAGCGAAAGCACCTCGCAGCCCATGGTTTGACAATGCTGTTTGAA
CACATGGCCACAAATTACAAGCTTGAGTTTACAGCCCTGGTGGTTTTTTCATCACTCTGG
GAGCTGATGGTTCCCTTCACTAGAGATTATAACACTCTACAGGAACAGGTTGTTCTGGTG
ACCGATGGCTGTCTTGGCATTGGTAGAGGGTCACTGAGGCATTCCCTAGCTACTCACAGT
CAACGGAGTGAGAGCAACAGGTTCCCACTACCTTTTCCTTTCCCATCCAAGTTGTACATC
ATGTGCATGGCCAATTTGGAGGAGCTTCAGAGCACTGATTCCTTGGATTGCCTCGAACGT
CTCATAGATTTAAACAACGGTGAGGGGCAGATTTTCACTATTGATGGCCCCCTGTGCTTG
AAAAATGTACAGTCTATGTTTGGGAAGCTGATAGATCTGGCATATACGCCTTTCCATGCT
GTTCTCAAGTGCGGCCACTTGACTGCCGATGTGCAGGTCTTCCCCAGGCCAGAACCTTTT
GTTATAGATGAGGAGATCGACCCGATCCCTAAAGTCATTAACACAGATGAAAATTCAGCC
AATCAGATTGCAGGGAAAATACCCAACTTTTGTGTCCTGCTCCATGGCAGCCTAAAAGTG
GAAGGCATGGTAGCGATAGTTCAGCTAGGTCCTGAGTGGCATGGAATGCTCTACTCCCAA
GCTGACAGCAAGAAGAAATCAAACCTCATGATGTCTCTCTTTGAGCCTGGCCCAGAACCT
CTCCCATGGCTAGGGAAAATGGCACAGCTGGGTCCTATTTCAGATGCTAAAGAAAATCCT
TATGGTGAGGATGACAATAAGAGCCCATTCCCCCTGCAGCCCAAAAACAAACGCAGTTAC
GCCCAGAATGTAACTGTCTGGATCAAACCCAGTGGCCTGCAGACAGATGTACAGAAGATT
TTAAGAAATGCAAGGAAGCTACCTGAAAAAACACAGACATTCTATAAGGAGCTGAACCGT
TTACGAAAGGCTGCCCTGGCCTTCGGTTTCCTGGACCTGCTCAAGGGCGTGGCGGACATG
CTGGAAAGGGAGTGCACGCTGCTGCCCGACACGNCCCACCCTGATGCCGCCTTCCAGCTG
ACCCACGCTGCCCAGCAGCTCAAGCTGGCCAGCACCGGCACCTCTGAGTATGCCGGCTAT
GACCACAACATCACGCCTTTGCAGACAGACTTCTCTGGGAGCAGC
>PtVa
ATGCCAACAGTAGTGGTAATGGATGTGTCCCTTTCCATGACCCGACCTGTGTCTGTCGAG
GGGTCTGAGGAATATCAGCGCAAGCACCTCGCAGCCCATGGTTTGACAATGCTGTTTGAG
CACATGGCCACAAATTACAAACTTGAGTTTACAGCCCTTGTGGTTTTTTCATCGCTCTGG
GAACTGATGGTGCCCTTCACAAGAGATTATAACACCCTACAGGAACAGGTTGTTCTGGTG
ACAGATGGCTGTCTTGGCATTGGTAGAGGGTCACTGCGGCATTCCCTAGCTACACACAGT
CAACGAAGTGAGAGCAACAGGTTTCCACTACCTTTTCCTTTCCCATCTAAGTTATACATC
ATGTGCATGGCAAATTTGGAGGAGCTTCAGAGCACTGATTCCTTGGATTGCCTTGAACGT
CTCATAGACTTAAACAATGGCGAAGGGCAGATTTTTACTATTGATGGCCCCCTGTGCTTG
AAAAATGTACAGTCTATGTTTGGAAAACTGATAGATTTGGCATATACTCCTTTCCATGCT
GTTCTCAAGTGTGGCCACCTAACCGCTGACGTGCAAGTCTTCCCCAGGCCAGAACCTTTT
GTTGTAGATGAGGAAATCGATCCTATCCCTAAAGTCATTAACACAGATGAAAATTCAGCC
AATCAGATTGCAGGCAAGATACCCAACTTTTGTGTCCTGCTCCATGGCAGCCTAAAAGTG
GAAGGAATGGTAGCGATAGTTCAATTAGGTCCTGAATGGCATGGAATGCTCTACTCCCAA
GCTGACAGCAAGAAGAAATCAAACCTCATGATGTCTCTCTTTGAGCCTGGCCCAGAACCT
CTCCCATGGCTAGGGAAAATGGCACAGTTGGGTCCTATTTCAGATGCTAAAGAAAACCCT
TATGGTGAAGATGACAATAAGAGCCCATTCCCCCTGCAGCCCAAAAACAAACGCAGTTAT
GCCCAGAATGTGACTGTCTGGATCAAACCCAGTGGCCTGCAGACAGATGTACAGAAGATT
TTAAGAAATGCAAGGAAACTACCTGAAAAAACACAGACATTCTATAAGGAGCTGAACCGT
TTACGAAAGGCCGCCCTGGCCTTTGGTTTCCTGGACCTGCTCAAAGGGGTGGCTGACATG
CTGGAAAGGGAGTGCACACTACTTCCTGACACAGCCCACCCCGATGCTGCGTTCCAGCTG
ACCCACGCTGCCCAGCAGCTCAAGCTGGCCAGTACTGGCTCCTCCGAGTATGCCGGCTAC
GACCACAATATCACACCTTTGCAGACAGACTTCTCTGGGAGCAGC
>RhFe
ATGCCAACAGTGGTGGTAATGGACGTATCCCTTTCCATGACCCGACCTGTGTCCATCGAG
GGGTCTGAGGAATATCAGCGTAAGCACCTTGCAGCCCATGGTCTGACAATGCTGTTTGAG
CACATGGCCACAAACTACAAGCTAGAGTTTACAGCTCTGGTGGTTTTTTCGTCACTCTGG
GAGCTGATGGTGCCCTTCACAAGAGATTACAACACCTTACAGGAACAGGTTGTTCTGGTG
ACGGATGGCTGCCTTGGCATTGGTAGAGGGTCACTGCGTCATTCCCTAGCTACGCACAGT
CAGCGAAGCGAGAGCAACAGGTTTCCACTACCTTTTCCTTTCCCATCTAAGTTATACATC
ATGTGCATGGCAAATTTGGAGGAGCTTCAGAGCACTGATTCCTTGGATTGCCTTGAACGT
CTCATAGATTTAAACAATGGTGAAGGGCAGATTTTTACTATTGATGGCCCCCTGTGCTTG
AAAAATGTACAGTCTATGTTTGGAAAGCTGATTGATCTGGCATATACGCCTTTCCATGCT
GTTCTCAAGTGCGGCCACCTGACGGCAGACGTGCAAGTCTTCCCCAGGCCAGAGCCTTTT
GTGGTAGATGAGGAGATCGATCCGATCCCCAAGGTCATTAACACAGATGAAAATTCAGCC
AATCAGATTGCAGGCAAAATACCCAACTTTTGTGTCCTGCTCCATGGCAGCCTAAAAGTG
GAAGGAATGGTGGCTATAGTTCAATTAGGTCCTGAATGGCATGGAATGCTCTACTCCCAA
GCTGACAGCAAGAAGAAATCAAACCTCATGATGTCTCTCTTTGAGCCTGGCCCAGAACCT
CTCCCATGGCTAGGGAAAATGGCACAGTTGGGTCCCATTTCAGATGCTAAAGAAAACCCT
TACGGTGAGGATGACAACAAGAGCCCATTCCCCCTGCAGCCCAAAAACAAACGCAGTTAT
GCCCAGAATGTGACTGTCTGGATCAAACCCAGTGGCCTGCAGACAGATGTACAGAAGATT
TTAAGAAATGCAAGGAAACTACCTGAAAAAACACAGACATTCTATAAGGAGTTGAACCGT
TTACGCAAGGCTGCCCTGGCCTTTGGTTTCCTGGACCTGCTCAAAGGAGTGGCTGACATG
CTGGAAAGGGAGTGCACATTGCTGCCCGACACAGCCCACCCTGACGCTGCATTCCAGCTG
ACCCACGCTGCCCAGCAGCTCAAGCTGGCCAGTACCGGCAGCTCTGAGTACGCCGGCTAC
GACCACAACATTACACCTCTCCAGACAGACTTCTCGGGGAGCAGC
>RoAe
ATGCCAACAGTAGTGGTAATGGATGTGTCACTTTCCATGACCCGACCTGTGTCCGTCGAG
GGGTCCGAGGAATATCAGCGCAAGCACCTCGCAGCCCATGGTTTGACGATGCTGTTTGAG
CATATGGCCACAAATTACAAGCTTGAGTTTACAGCCCTCGTGGTTTTTTCATCTCTCTGG
GAGCTGATGGTGCCCTTCACAAGAGATTATAACACCCTGCAGGAACAGGTTGTTCTGGTA
ACAGATGGCTGTCTTGGCATTGGTAGAGGGTCATTGCGGCATTCCCTAGCTACTCACAGT
CAACGAAGTGAGAGCAACAGGTTTCCACTACCTTTTCCTTTCCCATCTAAGCTATACATC
ATGTGCATGGCCAATTTGGAGGAGCTTCAGAGTACTGACTCCTTGGATTGCCTTGAACGT
CTCATAGACTTAAACAATGGCGAAGGGCAGATTTTTACTATTGATGGCCCGCTGTGCTTA
AAAAATGTACAGTCTATGTTTGGAAAACTGATAGATTTGGCATATACTCCTTTCCATGCT
GTTCTCAAGTGTGGCCACCTAACTGCTGATGTGCAAGTCTTCCCCAGGCCAGAACCTTTT
GTTGTAGATGAGGAAATTGATCCTATCCCTAAAGTCATCAACACAGATGAAAATTCAGCC
AATCAGATTGCAGGCAAAATACCCAACTTTTGTGTCCTGCTCCATGGCAGCCTAAAAGTG
GAAGGAATGGTAGCGATAGTTCAATTAGGTCCTGAATGGCATGGAATGCTCTACTCTCAA
GCTGACAGCAAGAAGAAATCAAACCTCATGATGTCTCTCTTTGAGCCTGGCCCAGAACCT
CTCCCATGGCTAGGGAAAATGGCACAGTTGGGTCCTATCTCAAATGCTAAAGAAAATCCT
TATGGTGAAGATGACAATAAGAGCCCATTTCCCCTGCAGCCCAAAAACAAACGCAGTTAT
GCCCAGAATGTGACTGTCTGGATCAAACCCAGTGGCCTGCAGACAGATGTACAGAAGATT
TTGAGAAATGCAAGGAAACTACCTGAAAAAACACAGACATTCTATAAGGAGCTGAACCGT
TTACGAAAGGCTGCCCTGGCCTTTGGTTTCCTGGACTTGCTCAAAGGGGTGGCTGACATG
CTGGAAAGGGAATGCACACTGCTTCCTGACACAGCCCACCCCGATGCTGCGTTCCAGCTG
ACTCACGCTGCCCAGCAGCTCAAGCTGGCCAGTACTGGCTCCTCCGAGTATGCCGGCTAT
GACCACAACATCACACCTTTGCAGACAGACTTCTCTGGGAGCAGC
