# Supplementary material for: Positively selected genes in the hoary bat (Lasiurus cinereus) lineage: prominence of thymus expression, immune and metabolic function, and regions of ancient synteny
Source: PeerJ. 2022 Mar 17;10:e13130. doi: 10.7717/peerj.13130 (PMC8934532; doi:10.7717/peerj.13130)
Supplement: Supplemental Information 3 — Initially tested orthogroups that have been edge-trimmed as described in the Methods. [file peerj-10-13130-s003.zip › original.trimmed/trimmed-OG0002321.fas]

>EpFu
CTGTGGCAGACCTGGCTTCCTAACCACGTCGTGTTCTCGTGGCTCCGGGAGGGACTGAAA
AACCAGAGTCCGGCCGAGGCCGAGAAACCGGGTTCTCCGCCGCAGTTGCTGACGAGAAAC
CTGGTCTTGGGCCTCGGCGGAGAACTCTTCCTGTGGGACGGGCAAGGCAGCTCTTTCCTA
GTGGTTCGCCTTCGGGGCCTCGGCAGCGCGGGTGAGGAGTCCGCCCTCTCCCGGCACCAG
AGATTGCTTTGCATAAATCCACCCCTGTTTGAAATCTATCAAGTCTTATTAAGTCCAACA
CAACATCACATAGCACTTATAGGAATAAAAGGACTTATGGTATTAGAATTACCTAAAAGA
TGGGGGAAGAATTCTGAATTTGAAGGTGGAAAATCAACAGTGAATTGTAGTACCACTCCA
ATTGCTGAGAGATTTTTCACCAGTTCTACCTCTCTGACTCTAAAGCATGCTGCCTGGTAT
CCAAGTGAAATGCTGGATCCCCACATAGTTCTGTTAACATCAGACAATGTAATAAGAATT
TACTCTCTACGTGAGCCCCAGACACCCACTAAGGTCATCGTACTTTCAGAAACAGAAGAG
GAAAGTTTAATACTCAAAAAAGGGAGGGCATATACCGCATCTCTAGGAGAAACAGCAGTT
GCATTTGACTTTGGGCCATTGGCAGCCATCCCGAAGAATATTTTTGGACAAAAAGGCAAA
GATGAAGTAGTGGCATACCCACTGTACATCTTATATGAGAATGGGGAGACTTTCCTTACA
TATGTTAGTCTGTTACACAGCCCTGGGAATATCGGAAAGCTGTTAGGTCCATTGCCCATG
CATCCTGCAGCTGAAGATAACTATGGTTATGACGCTTGTGCTATACTCTGCCTACCCTGT
GTCCCCAACATCTTAGTGATTGCTACTGAGTCAGGAATGCTCTATCACTGTGTTGTGCTG
GAAGGGGAAGAAGAAGATGACCAAACATCAGAAAAGTCCTGGGATTCCAGGGCCGACCTC
ATTCCTTCTCTGTACGTGTTTGAGTGTGTTGAGTTGGAGCTTGCCCTGAAACTGGCGTCT
GGAGAGGATGATCCCTTTGATTCCGACTTCTCTTGTCCAATCAAACTTCACAGAGATCCC
AAGTGTCCCTCAAGATACCACTGTACTCATGAAGCTGGTGTACATAGTGTTGGACTAACT
TGGATTCATAAACTTCATAAATTTCTTGCATCAGATGAAGAAGATAAGGATAGTTTACAG
GAACTTGCTACGGAACAGAAATGCTTTGTGGAACACATCCTTTGTACAAAGCCATTGCCA
TGCAGGCAGCCAGCTCCCATTCAAGGGTTCTGGATTGTCCCTGATATCCTGGGGCCCACG
ATGATCTGCATCACCAGTACCTATGAATGCCTCATAAGGCCTTTATTAAGCACAGTCCAT
CCAGCGTCTCCTCCCCTGCTTTGTACTCAAGGCGATGTTGAAGTGGCAGAGTCTCCCCTC
CGAATTTTAGCTGAAGCCCCGGATTCCTTTGAAAAGCATATAAGAAGCATTTTGCAACGT
AATGTTGCAAATCCAGCATTTTTGAAATCATCTGAAAAAGATACAGCCCCTCCTCCCGAA
GAATGTCTTCAGCTCATCAGCAGAGCCACCCAGGTGTTCAGAGAACAGTACATTCTTAAA
CAGGACCTGGCCAAGGAGGAGATTCAGCGGAGGATCAAATTACTATGTGACCAAAAAAAG
AAACAACTTGAAGATCTCAATTATTGTCGAGAGGAAAGGAAAAGTCTGCGGGAAATGGCT
GAGCGCTTAGCTGACAAATATGAGGAAGCCAAGGAAAAACAAGAAGATATCACAAACAGG
ATGAAAAAAGTACTTCACAGTTTTCATTCTCAGCTTCCAGTTCTCTCTGATAGTGAGAGA
GACATGAAGAAAGAATTACAGCTGATACCTGATCAACTTCGACATTTGGGCAATGCCATC
AAACAGGTTACTATGAAAAAAGACTATCAGCAGCGCAAGATGGAAAAGGTACTGAGTCCT
CAAAAACCCACCATTACCCTCAGTGCCTACCAGCGGAAGTGCATTCAGTCCATCCTGAAG
GAAGAGGGTGAACACATAAGAGAAATGGTGAAGCAGATTAATGATATCCGAAATCAT
>HiAr
CTGTGGCAGACCTGGCTTCCTAACCACGTCGTGTTCTTGCGACTCCGGGAGGGACTGAAA
AACCAGATACCAGTCGAGGCTGGGACATCGGCATCTCCGCCGCAGTTGCTGACGAAAAAC
CTTGTCTTAGGCCTCAGCGGAGAACTCTTCCTGTGGGACGGAGAAGGCAGCTCTTTCTTA
GTGGTTCGCCTTCGGGGCCTCAGCGGCGCGGGTGAGGAGCCCAACTTCTCCCAGTACCAG
AAATTGCTTTGCATAAATCCGCCCCTGTTTGAAGTCTATCAAGTCTTGTTAAGTCCAACA
CAACATCATGTAGCACTTATAGGAATAAAAGGACTTATGGTATTAGAATTACCCAAAAGA
TGGGGGAAGAATTCTGAATTTGAAGGTGGAAAATCAACAGTGAATTGTAGTACCACTCCA
ATTGCTGAGAGATTTTTCACCAGTTCTACCTCTCTGACTCTAAAGCATGCTGCCTGGTAT
CCAAGTGAAATGCTGGATCCCCACGTGGTGCTGTTAACATCGGACAACGTAATAAGAATT
TACTCTCTACGTGAGCCCCAGACACCCACTAAGGTCATCATACTTTCAGAAGCAGAAGAA
GAAAATCTATTACTCAACAAAGGAAGGGCATACACCGCATCTCTAGGAGAGACAGCAGTT
GCATTTGACTTTGGGCCACTGACAGCAGTCCCGAAGAATATATTTGGACAGAAAGGCAAA
GATGAAGTAGTGGCATACCCACTGTACATCTTATATGAGAACGGGGAGACGTTCCTTACA
TACGTCAGTCTGTTACACAGCCCTGGGACCTTCGGAAAGCTGTTAGGTCCATTGCCCATG
CACCCTGCAGCTGAAGATAACTACGGTTATGATGCTTGTGCTATACTCTGCTTACCCTGT
GTCCCCAACATCCTAGTGATTGCTACTGAGTCAGGAATGCTGTATCACTGTGTTGTGCTG
GAAGGGGAAGAAGAAGATGACCAAACATCAGAAAAGTCCTGGGATTGCAGGGCCGATCTC
GTTCCTTCATTGTATGTGTTTGAGTGTGTTGAGTTGGAGCTTGCCCTGAAGCTGGCATCT
GGAGACGATGAGCCCTTTGATTCTGACTTTTCTTGTCCAATCAAACTTCACAGAGATCCC
AAGTGTCCCTCCAGATATCACTGTACTCATGAAGCTGGTGTACACAGTGTTGGGCTAACT
TGGATTCATAAACTTCATAAATTTCTTGGATCAGATGAAGAAGATAAGGATAGTTTACAG
GAGCTTGCTACCGAACAGAAATGCTTCGTAGAACACATCCTTTGTACGAAGCCATTGCCG
TGCAGGCAGCCAGCTCCGATTCGAGGATTCTGGATTGTCCCTGACATTCTGGGGCCCACG
ATGATCTGCATCACCAGCACCTACGAGTGCCTCATAAGGCCTTTATTAAGCACAGTCCAT
CCAGCTTCTCCTCCCCTCCTTTGTACCCAAGAAGATGTGGAAGTGGCAGAGTCTCCCCTC
CGAATTCTGGCTGAATCCCCGGATTCTTTTCAAAAGCATATCAGAAGCATTTTGCAACGT
AGTGTTGCAAATCCAGCATTTTTGAAATCATCTGAAAAAGATACAGCCCCTCCTCCCGAG
GAATGTCTTCAGCTCATCAGCAGAGCCACCCAGGTGTTCAGAGAGCAGTACATTCTCAAG
CAGGACCTGGCAAAGGAGGAGATTCAGCGAAGGGTCAAATTACTGTGTGACCAAAAAAAG
AAACAACTAGAAGATCTCAGTTATTGTCGAGAGGAAAGGAAAAGTCTGCGGGAAGTGGCT
GAGCGCTTAGCTGACAAATATGAGGAAGCCAAGGAAAAACAAGAAGATATCATGAACAGG
ATGAAGAAAGTACTTCACAGTTTTCATTCTCAGCTCCCAGTTCTCTCTGATAGTGAGAGA
GACATGAAGAAAGAATTACAGCTGATACCTGATCAACTGCGACATTTGGGCAATGTCATC
AAACAGGTTACTATGAAAAAAGACTATCAGCAGCGAAAGATGGAAAAGGTCCTGAGTCCT
CAAAAACGCACCATCACACTCAGTGCCTACCAGCGAAAGTGCATTCAGTCCGTCCTGAAG
GAGGAGGGTGAACACATAAGACAAATGGTGAAGCAAATTAATGATATCCGAAATCAT
>LaCi
CTGTGGCAGACCTGGCTTCCTAACCACGTCGTGTTCTTGCGGCTCCGGGAGGGACTGAAA
ACCCAGAGTCCGGCCGAGACCGAGAAACCGGCTTCTNNNNNNNAATTGCTGACGAGAAAC
CTGGTCTTGGGCCTGGGCGGAGAACTCTTTCTGTGGGACGGGGAAGGCAGCGCTTTCCTG
GTGGTTCGCCTTCGGGGCCTCGGCAGCGCGGGTGAGGAGGCCTCCCTCTCCCAGTACCAG
AGATTGCTTTGCATAAATCCACCCCTGTTTGAAATCTATCAAGTCTTATTAAGTCCAACA
CAACATCACATAGCACTTATAGGAATAAAAGGACTTATGGTATTAGAATTACCTAAAAGA
TGGGGGAAGAATTCTGAATTTGAAGGTGGAAAATCAACAGTGAATTGTAGTACCACTCCA
ATTGCTGAGAGATTTTTCACCAGTTCTACCTCTCTGACTCTAAAGCATGCTGCCTGGTAT
CCAAGTGAAATGCTGGATCCCCACATAGTTCTGTTAACATCAGACAATGTAATAAGAATT
TACTCTCTACGTGAGCCCCAGACACCCACTAAGGTCATCGTACTTTCAGAAGCAGAAGAG
GAAAGTCTGATACTCAATAAAGGGAGGGCATATACCGCATCTCTAGGAGAAACAGCTGTT
GCATTTGACTTTGGGCCATTGGCAGCCATCCCGAAGAATATTTTTGGACAAAAAGGCAAA
GATGAAGTAGTGGCATACCCACTATACATCTTATATGAAAATGGGGAGACTTTCCTTACA
TATGTTAGTCTGTTACACAGCCCTGGGAATATCGGAAAGCTGTTAGGTCCATTGCCCATG
CATCCTGCAGCTGAAGATAACTATGGTTATGACGCTTGTGCTATACTCTGCTTACCCTGT
GTCCCCAACATCTTAGTGATTGCTACTGAGTCAGGAATGCTCTATCACTGTGTTGTGCTG
GAAGGGGAAGAAGAAGATGACCAGACATCAGAAAAGTCCTGGGATTCCAGGGCCGACCTT
ATTCCTTCTCTGTATGTGTTTGAGTGTGTTGAATTGGAGCTTGCCCTGAAACTGGCATCT
GGAGAGGATGATCCCTTTGATTCTGACTTCTCTTGTCCAATCAAACTTCATAGAGATCCC
AAGTGTCCCTCAAGATATCACTGTACTCATGAAGCTGGTGTACATAGTGTTGGACTAACT
TGGATTCATAAACTTCATAAATTTCTTGCATCAGATGAAGAAGATAAGGATAGTTTACAG
GAACTTGCTACGGAACAGAAATGCTTTGTGGAACACATCCTTTGTACAAAGCCATTGCCA
TGCAGGCAGCCAGCTCCCATTCAAGGGTTCTGGATTGTCCCTGACATCTTGGGGCCCACG
ATGATCTGCATCACCAGTACCTATGAATGCCTCATAAGACCTTTATTAAGCACAGTCCAT
CCAGCGTCTCCTCCCCTACTTTGTACTCAAGGAGATGTTGAAGTGGCAGAGTCTCCCCTC
CGAATTCTAGCTGAAGCCCCGGATTCCTTTGAAAAGCATATAAGAAGCATTCTGCAACGT
AATGTTGCAAATCCAGCATTTTTGAAATCATCTGAAAAAGATACAGCCCCTCCTCCCGAA
GAATGTCTTCAGCTCATCAGCAGAGCCACCCAGGTGTTCAGAGAACAGTACATTCTTAAA
CAGGACCTGGCTAAGGAGGAGATTCAGCGGAGGATCAAATTACTATGTGACCAAAAAAAG
AAACAACTTGAAGATCTCAATTATTGTCGAGAGGAAAGGAAAAGTCTTCGGGAAATGGCT
GAGCGCTTAGCTGACAAATATGAGGAAGCCAAGGAAAAACAAGAAGATATCACAAACAGG
ATGAAAAAAGTACTTCACAGTTTTCATTCTCAGCTTCCAGTTCTCTCTGATAGTGAGAGA
GACATGAAGAAAGAATTACAGCTGATACCTGATCAACTTCGACATTTGGGCAATGCCATC
AAACAGGTTACCATGAAAAAAGACTATCAGCAACGCAAGATGGAAAAGGTACTGAGTCCT
CAGAAACCCACCATTACCCTCAGTGCCTACCAGCGGAAGTGCATTCAGTCCATCCTGAAG
GAGGAGGGTGAACACATAAGAGAAATGGTGAAGCAGATTAATGATATCCGAAATCAT
>MyLu
CTGTGGCAGACCTGGCTTCCTAACCACGTCGTGTTCTTGCGGCTCCGGGAGGGACTGAAA
AACCAGAGTCCAGCCGAGGCCGAGAAGCCGGCTTCTCCGCCGCAGTTGCTGACGAGAAAC
CTGGTCTTGGGCCTCGGCGGAGAACTCTTCCTGTGGGACGGGGAAGGCAGCTCTTTCCTA
GTGGTTCGCCTCCGGGGCCTCGGCAGCGCGGGGGAGGAGTCCTCCCTCTCCCAGTACCAG
AGATTGCTTTGCATAAACCCACCCCTGTTTGAAATCTATCAAGTCTTACTAAGTCCAACA
CAACATCACATAGCACTTATAGGAATAAAAGGACTTATGGTATTAGAATTACCTAAAAGA
TGGGGGAAGAATTCTGAATTTGAAGGTGGAAAATCAACAGTGAATTGTAGTACCACTCCA
ATTGCTGAGAGATTTTTCACCAGTTCTACCTCTCTGACTCTAAAGCATGCTGCCTGGTAT
CCAAGTGAAATGCTGGATCCCCACATAGTTCTGTTAACATCAGACAATGTAATAAGAATT
TACTCTCTACGTGAGCCCCAGACACCCACTAAGGTCATCGTACTTTCAGAAGCAGAAGAG
GAAAGTCTAATACTCAATAAAGGGAGGGCATATACTGCATCTCTAGGAGAAACAGCAGTT
GCATTTGACTTTGGGCCATTGGCAGCCATCCCGAAGAATATTTTTGGACAAAAAGGCAAA
GATGAAGTAGTGGCATACCCACTGTACATCTTATATGAGAATGGGGAGACTTTCCTTACA
TATGTTAGTCTGTTACACAGCCCTGGGAATATCGGAAAGCTGTTAGGTCCATTGCCTATG
CATCCTGCGGCTGAAGATAACTATGGTTATGATGCTTGTGCTATACTCTGCCTACCCTGT
GTCCCCAACATCTTAGTGATTGCTACCGAGTCAGGAATGCTCTATCACTGCGTTGTGCTG
GAAGGCGAAGAAGAAGATGACCAAACATCAGAAAAGTCCTGGGATTCCAGGACCGACCTC
ATTCCTTCTCTGTATGTGTTTGAGTGTGTGGAGTTGGAGCTTGCCCTGAAACTGGCGTCT
GGAGAGGAGGATCCCTTTGATTCCGACTTCTCTTGTCCAATCAAACTTCACAAAGATCCC
AAGTGTCCCTCAAGATATCACTGTACTCATGAAGCTGGTGTACATAGTGTTGGACTAACT
TGGATTCATAAACTTCATAAATTTCTTGGATCAGATGAAGAAGATAAGGATAGTTTACAG
GAACTTGCTACAGAACAGAAATGCTTTGTGGAACACATCCTTTGTACAAAGCCATTGCCA
TGCAGGCAGCCAGCTCCCATTCAAGGGTTCTGGATTGTCCCTGACATCCTGGGGCCCACG
ATGATCTGCATCACCAGCACCTATGAATGCCTCATAAGGCCTTTATTAAGCACAGTCCAT
CCAGCGTCTCCTCCCCTGCTTTGTACTCAAGGAGATGTTGAAGTGGCAGAGTCTCCCCTC
CGAATTCTAGCTGAAGCCCCGGATTCCTTTGAAAAGCATATAAGAAGCATTTTGCAACGC
AATGTTGCAAATCCAGCATTTTTGAAATCATCTGAAAAAGATACAGCCCCTCCTCCTGAA
GAATGTCTTCAGCTCATCAGCAGAGCCACCCAGGTGTTCAGAGAACAGTACATTCTTAAA
CAGGACCTGGCCAAGGAGGAGATTCAGCGGAGGATCAAATTATTATGTGACCAAAAAAAG
AAACAACTTGAAGATCTCAATTATTGTCGAGAGGAAAGGAAAAGTCTGCGGGAAATGGCT
GAGCGCTTAGCTGACAAATATGAGGAAGCCAAAGAAAAACAAGAAGATATCACAAACAGG
ATGAAAAAAGTACTTCACAGTTTTCATTCTCAGCTTCCAGTTCTCTCTGATAGTGAGAGA
GACATGAAGAAAGAATTACAGTTGATACCTGATCAACTTCGACATTTGAGCAATGCCATC
AAACAGGTTACCATGAAAAAAGACTATCAGCAGCGCAAGATGGAAAAGGTACTAAGTCCT
CAAAAACCCACCATTACCCTCAGTGCCTACCAGCGGAAGTGCATTCAGTCCATCCTGAAG
GAGGAGGGTGAACACATAAGAGAAATGGTGAAGCAGATTAATGATATCCGAAATCAT
>PhDi
CTGTGGCAGACCTGGCTTCCTAACCACGCTGTGTTCTTGCGGCTCAGGGAGGGACTGAAA
AGCCAGAGTCCAGCCGAGGCTGGGAATGCGGCTTCTCCGCCGCAGTTGCTGACGAGAAAC
CTGGTCTTCGGCCTTGGCGGAGAACTCTTCCTGTGGGACGGAGAAGGCAGCTCCTTCTTA
GTGGTTCGCCTTCGGGGCCTCAGCGGCGCGGGTGAGGAGCCCTCTCTCTCCCAGTACCAG
AGATTGCTTTGCATAAATCCACCCCTGTTTGAAGTCTATCAAGTCTTGTTAAGCCCAACA
CAGCATCATGTGGCACTTATAGGAGTAAAAGGACTTACAGTGTTAGAATTACCTAAAAGA
TGGGGGAAGAATTCTGAATTTGAAGGTGGAAAATCAACAGTAAATTGTAGTACCACTCCA
ATTGCTGAGAGATTTTTCACCAGTTCTACCTCTCTGACTCTAAAGCATGCTGCCTGGTAT
CCAAGTGAAATGCTGGATCCCCACATAGTGCTGTTAACATCAGACAACGTAATAAGAATT
TACTCTCTGCGAGAGCCCCAGACACCCACTAATGTCATCATACTTTCAGAAGCAGAAGAG
GAAAGTCTAATGCTCGGTAAAGGAAGGGCATACACAGCATCTCTAGGAGAAACGGCAGTA
GCATTTGACTTTGGGCCACTGGCAGCAGTCCCAAAGAATACATTTGGACAAAAAGGCAAA
GATGAAGTCGTGGCATACCCACTGTACATCTTATATGAGAATGGGGAGACTTTCCTTACG
TATGTTAGTCTGTTACACAGTCCTGGGGATATCGGAAAGCTGTTGGGTCCATTGCCCATG
CATCCTGCAGCTGAAGATAACTATGGTTATGACGCTTGTGCAATACTCTGCTTACCCTGT
GTCCCCAACATCTTAGTGATTGCCACTGAATCAGGAATGTTGTATCACTGTGTTGTGCTG
GAAGGGGAGGAAGAAGATGACCAAACATCAGAAAAGTCGTGGGATTCCAGGGCCGATCTT
ATTCCTTCTCTGTATGTGTTTGAGTGTGTTGAGTTGGAGCTAGCCCTGAAACTGGCATCA
GGAGAAGATGAGCCCTTTGATTCTGACTTTTCTTGTCCAATCAAACTTCACACAGATCCC
AAGTGTCCCTCAAGATACCACTGCACTCATGAAGCTGGTGTACATAGTGTTGGGCTAACT
TGGATTCATAAACTTCACAAATTTCTTGGATCAGATGAAGAAGACAAGGATAGTTTGCAG
GAACTTGCTACTGAACAGAAATGCTTTGTAGAACATATCCTTTGTACAAAGCCATTGCCA
TGCAGGCAGCCAGCTCCAATTCGAGGATTCTGGATCGTCCCTGATATTCTGGGGCCCACG
ATGATCTGCATAACCAGTACCTATGAATGCCTCATAAGGCCTTTGTTAAGCACAGTCCAT
CCAGCGTCTCCTCCACTGCTTTGTACTCAAGAAGATGTTGAAGTGGCAGAGTCTCCTCTC
CGAATTTTAGCAGAAACCCCGGATTCCTTTGAAAAGCACATAAGAAGCATTTTGCAACGT
AGTGTTGCAAACCCAGCATTTTTGAAATCATCTGAAAAAGATACGGCCCCTCCTCCTGAA
GAATGTCTGCAGCTCATCAGCAGAGCCACCCAGGTGTTCAGAGAACAGTACATTCTTAAA
CAGGACCTGGCAAAGGAGGAGATTCAGCGGAGGGTCAAATTACTATGTGACCAAAAAAAC
AAACAACTGGAAGATCTCAATTATTGTCGAGAGGAAAGGAAAAGTCTGCGGGAAATGGCT
GAGCGTTTAGCTGACAAATATGAGGAAGCTAAGGAAAAACAAGAAGACATCATGAACAGG
ATGAAAAAAGTACTTCACAGTTTCCATTCTCAGCTGCCAGTTCTCTCTGACAGTGAGAGA
GACATGAAGAAGGAATTACAGCTGATACCTGATCAACTTCGACATTTGGGCAATGCCATC
AAACAGGTTACTATGAAAAAAGACTATCAACAACGGAAGATGGAAAAGGTACTGAGTCCT
CAAAAACCCACCATCAGTCTCAGTGCCTACCAGCGCAAGTGCATTCAGTCCATCCTGAAG
GAGGAGGGTGAACACATAAGAGAAATGGTGAAGCAAATTAATGATATCCGAAATCAT
>PtVa
CTCTGGCAGACCTGGCTTCCTAACCACGTTGTGTTTTTGCGACTCCGGGAAGGACTGAAA
AACCAGAGCCCAGCCAAGGGCGAGAAACCAGCTTCTCTGCCGCAGTTGCTGACGAGAAAC
CTAGTCTTAGGCCTCGGCGGAGAACTCTTCTTGTGGGACGAACAAGGCAGTTCTTTCTCA
GTTGTTCGCCTTCGGGGCCTCAGCGGCACGGGTGAGGAGCCCTTCCTTTCCCAGTACAAG
ACATTGCTTTGCATAAATCCACCCCTGTTTGAAATCTATCAAGTCTTATTAAGTCCAACA
CAACATCATGTAGCACTTATAGGAATAAAAGGACTTATGGTATTAGAATTACCTAAAAGA
TGGGGGAAGAATTCTGAATTTGAAGGTGGAAAATCAACAGTGAATTGTAGTACCACTCCA
ATTGCTGAGAGATTTTTCACCAGTTCTACTTCTCTGACTCTAAAGCATGCTGCCTGGTAT
CCAAGTGAAATGCTAGATCCTCACATAGTGCTGTTAACATCAGACAACGTAATAAGAATT
TACTCTCTTCGTGAGCCCCAGACACCCATTAAGGTCATCATACTTTCAGAAGCAGAAGAG
GAAAGTCTACTACTCAGTAAAGGAAGAGCATATACCGCATCTCTAGGAGAGACAGCAGTT
GCATTTGACTTTGGGCCATTGGCAGCAGTCCCGAAGAATATATTTGGACAAAAAGGCAAA
GATGAAGTCGTGGCATACCCATTGTACATCTTATATGAGAATGGGGAGACTTTCCTTACA
TATGTTAGTCTGTTACACGGCCCTGGGAACATCGGAAAGCTATTAGGTCCATTACCCATG
CATCCTGCAGCTGAAGATAACTATGGTTATGATGCTTGTGCAATACTCTGCTTACCCTGT
GTCCCCAACATCTTAGTGATTGCTACTGAATCAGGAATGCTATATCACTGTGTTGTGCTG
GAAGGGGAAGAAGAAGATGACCAAACATCAGAAAAGTCTTGGGATTGCAGGGCCGACCTT
ATTCCTTCTCTGTATGTGTTTGAGTGTGTTGAATTGGAGCTTGCCCTGAAACTGGCATCT
GGAGAGGATGATCCTTTTGATTCTGACTTTTCTTGTCCAATCAAACTTCACAGAGATCCC
AAATGTCCCTCAAGGTATCATTGTACTCATGAAGCTGGTGTACATAGTGTTGGGCTAACT
TGGATTCATAAACTTCATAAGTTTCTCGGATCAGATGAAGAAGATAAGGATAGTTTACAG
GAACTTGCTACCGAACAGAAATGCTTTGTAGAGCACATCCTATGTACTAAGCCATTGCCA
TGCAGGCAGCCAGCTCCGATTCAAGGATTCTGGATTGTTCCTGACATTCTGGGGCCCACA
ATGATCTGTATCACCAATACCTACGAATGTCTCATAAGGCCTTTATTAAGCACGGTCCAT
CCAGTATCTCCTCCCCTGCTTTGTACCCAAGAAGATGTTGAAGTGGCAGAGTCTCCCCTC
CGAATTCTGGCTGAAACCCCAGATTCCTTTGAAAAGCATATTAGAAGCATTTTGCAACGT
AGTGTTGCAAATCCAGCATTTTTGAAGTCATCTGAAAAAGATACAGCCCCTCCTCCCGAA
GAATGTCTTCAGCTTATCAGCAGAGCCACCCAGGTGTTCAGGGAACAGTATATTCTTAAA
CAGGACCTGGCAAAGGAGGAGATACAGCGGAGGGTCAAATTACTATGTGACCAAAAAAAG
AAACAACTAGAGGATCTCAATTGTTGTCGGGAGGAAAGGAAAAGTCTACGGGAAATGGCT
GAGCGCTTAGCTGACAAATATGAGGAAGCCAAGGAAAAACAAGAAGATATCATGAACAGG
ATGAAAAAAGTACTTCACAGTTTTCATTCTCAACTCCCAGTTCTCTCTGATAGTGAGAGA
GACATGAAGAAAGAATTACAACTGATACCTGATCAACTTCGACATTTGGGCAATGCCATC
AAACAGGTCACTATGAAAAAAGACTATCAGCAGCGAAAGATGGAAAAGGTACTGAGTCCT
CAAAAACCCACCATTACTCTCAGTGCCTACCAGCGAAAGTGCATTCAGTCCATCCTCAAG
GAGGAGGGTGAACACATAAGAGAAATGGTGAAGCAAATTAATGATATCCGAAATCAT
>RhFe
CTGTGGCAGACTTGGCTTCCTAACCACGTCGTGTTCTCGCGACTCCGGGAGGGATTGAAA
CACCAGAGCCCCGTCGAGGCTGAGAAACCAGCATCTCCACCGCAGTTGCTGACGAGAAAC
CTGGTCTTAGGCCTCGGCGGAGAACTCTTCCTGTGGGACGGAGAAGACAGCTCTTTCTTA
GTGGTTCGCCTTCGGGGCCTCAGCGGCGCGGGTGAGGAGCCCATCCTCTCACAGTACCAG
AAATTGCTTTGCATAAATCCGCCCCTGTTTGAAATCTATCAAGTCTTGTTAAGTCCAACA
CAACATCATATAGCACTCATAGGAATAAAAGGACTTATGGTATTAGAATTACCTAAAAGA
TGGGGGAAGAATTCTGAATTTGAAGGTGGAAAATCAACAGTGAATTGTAGTACCACTCCA
ATTGCTGAGAGATTTTTCACCAGTTCTACCTCTCTGACTCTAAAGCATGCTGCCTGGTAT
CCAAGTGAAATGCTGGATCCCCACATAGTGCTGTTAACATCGGACAATGTAATAAGAATT
TACTCTCTACGTGAACCCCAGACACCCACTAAGGTTATCATACTTTCAGAAGCAGAAGAA
GAAAGTCTAATACCCAACAAAGGAAGGGCATACACCGCCTCTCTAGGAGAGACAGCAGTT
GCATTTGACTTTGGGCCACTGGCAGCAGTCCCGAAGAATATATTTGGACAGAAAGGCAAA
GATGAAGTAGTGGCATACCCACTGTACATCTTGTATGAGAATGGGGAGACGTTCCTTACA
TACGTCAGTCTGTTACACAGCCCTGGGATCATCGGAAAGCTGTTAGGCCCGTTGCCCATG
CATCCTGCAGCTGAAGATAACTACGGTTATGACGCTTGTGCTATCCTCTGCTTGCCCTGT
GTCCCCCACACCCTCGTGATTGCTACTGAGTCAGGAATGCTCTATCACTGCGTGGTGCTG
GAAGGGGAAGAGGAAGATGAACAAACATCAGAAAAGTCCTGGGATTGCAGGGCCGACCTC
GTCCCTTCTCTGTATGTGTTTGAGTGTGTTGAGTTGGAGCTTGCCCTGAAACTGGCGTCT
GGAGAGGATGAGCCCTTTGATTCTGACTTTTCTTGTCCGATCAAACTTCACAGAGATCCC
AAGTGTCCCTCAAGATATCATTGTACTCATGATGCTGGTGTACACAGTGTTGGGCTAACT
TGGATTCATAAACTTCATAAATTTCTTGTATCAGATGAAGAGGATAAGGATAGTTTACAA
GAACTTGCTACCGAACAGAAGTGCTTTGTAGAGCACATCCTTTGTACGAAGCCATTGCCG
TGCAGGCAGCCGGCTCCGATCCGAGGATTCTGGATTGTCCCTGACATTCTGGGGCCCACG
ATGATCTGCATCACCAGTACCTACGAATGCCTCATAAGGCCTTTATTAAGCACAGTCCAT
CCAGCGTCTCCTCCCCTCCTTTGTATGCAAGAAGATGTCGAAGTGGCAGAGTCTCCCCTC
CGAATTCTGGCTGAATCCCCAGATTGTTTTGAAAAGCATATTAGAAGCATTTTGCAACGT
AGTGTTGCAAATCCAGCATTTTTGAAATCATCTGAAAAAGATACGGCCCCTCCTCCCGAG
GAGTGTCTTCAGCTCATCAGCAGAGCCACCCAAGTGTTCAGAGAGCAATACATTCTTAAA
CAGGACCTGGCAAAGGAGGAGATTCAGCGGAGGGTCAAATTACTATGTGACCAAAAAAAG
AAACAACTAGAAGATCTCAATTACTGTCGAGAGGAAAGGAAAAGTCTACGGGAAATGGCT
GAGCGCTTAGCTGACAAATATGAGGAAGCCAAGGAAAAACAAGAAGATATCATGAACAGG
ATGAAAAAAGTACTTCACAGTTTCCATTCTCAGCTCCCAGTTCTCTCTGATAGTGAGAGA
GACATGAAGAAAGAATTACAGCTGATACCTGATCAACTGCGACATTTGGGCAATGTCATC
AAACAGGTTACTATGAAAAAAGACTATCAGCAGCGAAAGATGGAAAAGGTCCTGAGTCCT
CAAAAACCCACCATCACTCTCAGTGCCTACCAGCGGAAGTGCATTCAGTCCGTCCTGAAG
GAGGAGGGTGAACACATAAGACAAATGGTGAAGCAAATTAATGATATCCGGAATCAT
>RoAe
CTCTGGCAGACCTGGCTTCCTAACCACGTTGTGTTCTTGCGACTCCGGGAGGGACTGAAA
AACCAGAGCCCAGCCAAGACCGAGAAACCAGCTTCTGTGCCGCAGTTGCTGACGAGAAAC
CTAGTCTTAGGCCTCGGCGGAGAACTCTTCTTGTGGGACCAACAAGACAGTTCTTTCTCA
GTTGTTCGCCTTCGGGGCCTCAGCGGCGCGGGTGAAGAGCCCTTCCTTTCCCAGTACAAG
AAACTGCTTTGCATAAATCCACCCCTGTTTGAAATCTATCAAGTCTTATTAAGTCCAACA
CAACATCATGTAGCACTTATAGGAATAAAAGGACTTATGGTATTAGAACTACCTAAAAGA
TGGGGGAAGAATTCTGAATTTGAAGGTGGAAAATCAACAGTGAATTGTAGTACCACTCCA
ATTGCTGAGAGATTTTTCACCAGTTCTACTTCTCTGACTCTAAAGCATGCTGCCTGGTAT
CCAAGTGAAATGCTAGATCCCCACATAGTGCTGTTAACATCAGACAACGTAATAAGAATT
TACTCTCTACGTGAGCCCCAGACACCCATTAAGGTCATCATACTTTCAGAAGCAGAAGAG
GAAAGTCTACTACTTAGTAAAGGAAGAGCATATACCGCATCTCTAGGAGAGACAGCAGTT
GCATTTGACTTTGGGCCATTGGCAGCAGTCCCGAAGAATATATTTGGACAAAAAGGCAAA
GATGAAGTAGTGGCATACCCATTGTACATCTTATATGAGAATGGGGAGACTTTCCTTACA
TATGTTAGTCTGTTACACAGCCCTGGGAATATCGGAAAGCTCTTAGGTCCATTGCCCATG
CATCCTGCAGCTGAAGATAACTATGGTTATGATGCTTGTGCTATACTCTGCTTACCCTGT
GTCCCCAACATCTTAGTGATTGCTACTGAATCAGGAATGCTGTATCACTGTGTTGTGCTG
GAAGGAGAAGAAGAAGATGACCAAACATCAGAAAAGTCCTGGGATTGCAGGGCTGACCTT
ATTCCTTCTCTCTATGTGTTTGAGTGTGTTGAGTTGGAGCTTGCCCTGAAACTGGCATCT
GGAGAGGATGATCCTTTTGATTCTGACTTTTCTTGTCCAATCAAACTTCACAGAGATCCC
AAGTGTCCCTCAAGGTATCACTGTACTCATGAAGCTGGAGTACATAGTGTTGGGCTAACT
TGGATTCATAAACTTCATAAATTTCTTGGATCAGATGAAGAAGATAAGGATAGTTTACAG
GAACTTGCTACCGAACAGAAATGCTTTGTAGAGCACATCTTATGTACTAAGCCATTGCCA
TGCAGGCAGCCAGCTCCAATTCAAGGATTCTGGATTGTTCCTGACATTCTGGGGCCCACA
ATGATCTGTATCACCAGTACCTACGAATGTCTCATAAGGCCTTTATTAAGCACGGTCCAT
CCAGTATCTCCTCCCCTGCTTTGTACCCAAGAAGATGTTGAAGTGGCAGAGTCTCCCCTT
CGAATTCTGGCTGAAACCCCAGATTCCTTTGAAAAGCATATTAGAAGCATTTTGCAACGT
AGTGTTGCAAATCCAGCATTTTTGAAGTCATCTGAAAAAGATACAGCCCCTCCGCCAGAA
GAATGTCTTCAGCTTATCAGCAGAGCCACCCAGGTGTTCAGGGAACAGTATATTCTTAAA
CAGGACCTGGCAAAGGAGGAGATACAGAGGAGGGTCAAATTACTATGTGACCAAAAAAAG
AAACAATTAGAGGACCTCAATTGTTGTCGAGAGGAAAGGAAAAGTCTACGGGAAATGGCT
GAGCGCTTAGCTGACAAGTATGAGGAAGCCAAGGAAAAACAAGAAGATATCATGAACAGG
ATGAAAAAAGTACTTCACAGTTTTCATTCTCAGCTCCCAGTTCTCTCTGATAGTGAGAGA
GACATGAAGAAAGAATTACAGCTGATACCTGATCAACTTCGACATTTGGGCAATGCCATC
AAACAGGTCACTATGAAAAAAGACTATCAGCAGCGAAAGATGGAAAAGGTACTGAGTCCT
CAAAAACCCACCATTACTCTCAGCGCCTACCAGCGAAAGTGCATTCAGTCCATCCTGAAG
GAGGAGGGTGAACACATAAGAGAAATGGTGAAGCAAATTAATGATATCCGAAATCAT
