# Supplementary material for: Positively selected genes in the hoary bat (Lasiurus cinereus) lineage: prominence of thymus expression, immune and metabolic function, and regions of ancient synteny
Source: PeerJ. 2022 Mar 17;10:e13130. doi: 10.7717/peerj.13130 (PMC8934532; doi:10.7717/peerj.13130)
Supplement: Supplemental Information 3 — Initially tested orthogroups that have been edge-trimmed as described in the Methods. [file peerj-10-13130-s003.zip › original.trimmed/trimmed-OG0002322.fas]

>EpFu
AAGCTGAAACTCAGCAATACTGTGCTGCCTTCGGAGTCAATGAAGGTGGTGGCCGAATCA
ATGGGCATCGCCCAGATTCAGGAAGAAACCTGTCAGCTGCTGACAGATGAAGTCAGTTAC
CGCATCAAGGAGATTGCACAGGATGCCTTAAAATTCATGCACATGGGGAAGCGGCAGAAG
CTCACCACCAGTGACATTGACTATGCGCTAAAGCTAAAGAATGTTGAGCCACTGTATGGC
TTCCATGCTCAAGAGTTCATTCCTTTCCGGTTCGCCTCTGGTGGGGGCCGGGAGCTCTAC
TTCTATGAGGAGAAGGAGGTTGACCTGAGTGACATCATCAATACCCCTCTGCCCCGGGTG
CCCCTGGACGTCTGCCTCAAAGCTCATTGGTTGAGCATTGAAGGCTGCCAGCCAGCTATC
CCAGAGAACCCACCTCCAGCTCCCAAAGAGCAGCAGAAGGCTGAGGCCACAGAGCCCCTG
AAGTCAGCAAAGCCAGGCCAGGAAGAAGATGGACCCTTGAAAAGCAAAGGTCAAGGGGCT
GCTCCAGCTGATGGCAAAGGGAAAGAGAAGAAGGCACCACCCCTCCTGGAGGGGGGCCCT
TTTCGATTAAAGCCCCGAAGTATCCATGAGTTGTCTGTGGAGCAGCAGCTGTACTACAAG
ATCACTGAAGCCTGTGTGGGGTCATGTGAAGCCAAGAGAGCGGAAGCCCTTCAGAGCATC
GCAACAGACCCAGGGCTCTATCAGATGCTGCCGCGATTCAGCACCTTCATCTCAGAGGGG
GTCCGTGTGAACGTGGTGCAGAACAACCTGGCCCTGCTCATCTACTTGATGCGCATGGTG
AAGGCACTGATGGACAACCCGACGCTGTATCTAGAAAAATACGTGCATGAACTGATTCCA
GCTGTGATGACCTGCATCGTGAGCAGACAGTTGTGTCTGAGGCCAGATGTGGACAATCAC
TGGGCACTCCGGGACTTTGCTGCCCGCCTGGTGGCCCAGATCTGCAAGCATTTCAGCACA
ACCACTAACAACATCCAGTCCCGGATCACCAAGACCTTCACCAAGAGCTGGGTGGACGAG
AAGACTCCATGGACTACACGTTATGGCTCCATCGCAGGCCTGGCCGAGCTGGGACATGAT
GTGATTAAAACTCTGATTCTGCCACGGCTGCAGCAGGAGGGGGAGCGGATCCGAAGTGTC
CTGGATGGCCCTGTGCTGAGCAACATTGACCGAATTGGAGCTGACCACGTGCAGAGCCTC
CTCCTGAAGCACTGTGCCCCTGTTCTGGCAAAGCTGCGCCCACCACCTGACAATCAGGAT
GCCTATCGGGCAGAATTCGGGTCCCTTGGACCCCTCCTCTGCTCCCATGTGGTCAAGGCC
CGGGCTCAAGCTGCTCTGCAGGCTCAACAGGTCAACAGGACCACTCTGACCATCACTCAG
CCCCGACCCACGCTGACCCTTTCTCAGGCCCCTCAACCTGGCCCTCGGACCCCTGGCTTG
CTGAAGGTCCCTGGCTCCATCGCACTGCCCGTCCAGACACTGGTGTCTGCACGAGCTGCT
GCTCCACCTCAGCCTTCCCCTCCTCCAACCAAGTTTATTGTAATGTCGTCCTCTAGTGCC
TCATCCACCCAACAGGTCCTGTCCCTCAGCACCTCA
>HiAr
AAGCTGAAGCTCAGCAATACCGTGCTGCCTTCGGAGTCAATGAAGGTGGTGGCCGAGTCG
ATGGGCATTGCCCAGATTCAGGAGGAAACCTGCCAGCTGCTGACAGATGAAGTCAGCTAC
CGCATCAAGGAGATTGCACAGGACGCCTTGAAGTTCATGCACATGGGGAAGCGGCAGAAG
CTCACCACCAGTGACATTGACTACGCACTGAAGCTTAAGAATGTTGAGCCACTTTATGGC
TTCCACGCTCAGGAGTTCATTCCTTTCCGGTTTGCCTCTGGTGGGGGCCGGGAGCTTTAC
TTTTACGAGGAGAAGGAGGTTGACCTGAGCGACATCATCAATACCCCTCTGCCCCGGGTA
CCCCTGGACGTCTGCCTCAAAGCTCATTGGTTGAGCATTGAAGGCTACCAGCCAGCTATC
CCAGAGAACCCACCCCCAGCTCCCAAAGAGCAGCAGAAGGCTGAGGCCACAGAACCCCTG
AAGTCAGCAAAGCCAGGCCAGGAGGAAGATGGACCCTTGAAAGGCAAAGGTCAGGGGGCT
GCTCCAGCTGATGGCAAAGGGAAAGAGAAGAAGGCACCACCCCTGCTGGAGGGGGGCCCT
TTGCGACTAAAGCCTCGAAGTATCCATGAGCTGTCTGTGGAGCAGCAGCTGTACTACAAG
ATCACCGAAGCCTGTGTGGGGTCATGTGAAGCCAAGAGAGCGGAAGCTCTTCAGAGCATT
GCAACAGACCCGGGGCTCTATCAAATGCTGCCAAGATTCAGCACCTTCATCTCAGAGGGG
GTCCGTGTGAACGTGGTGCAGAACAACCTGGCCCTGCTCATCTACCTGATGCGCATGGTG
AAGGCACTGATGGATAACCCTACGCTGTATCTAGAAAAATACGTTCATGAGTTGATTCCA
GCTGTGATGACCTGCATCGTGAGCAGACAGCTGTGCCTGCGGCCAGATGTGGACAATCAC
TGGGCACTCCGGGACTTTGCTGCCCGCCTGGTAGCCCAGATCTGCAAGCATTTCAGCACA
ACCACAAACAACATCCAGTCCCGGATCACCAAGACCTTCACCAAGAGCTGGGTGGATGAG
AAGACACCGTGGACCACGCGTTATGGCTCCATCGCAGGCCTGGCCGAGCTGGGACATGAT
GTAATTAAGACTCTGATTCTGCCCCGGCTGCAGCAGGAGGGGGAACGGATCCGCAGTGTC
CTGGATGGCCCTGTGCTGAGCAACATTGACCGCATCGGAGCTGACCACGTGCAGAGCCTC
CTCCTGAAACACTGTGCCCCTGTTCTGGCAAAGCTGCGCCCACCGCCTGACAATCAGGAT
GCCTATCGGGGAGAATTTGGGTCCCTTGGACCCCTCCTCTGCTCCCATGTGGTCAAGGCC
CGGGCCCAAGCTGCTCTGCAGGCTCAACAGGTCAATAGGACCACTCTGACCATCACTCAG
CCCCGGCCCACGCTGACCCTCTCACAGGCCCCTCAGCCTGGCCCTCGGACCCCTGGCTTG
CTGAAGGTCCCTGGCTCCATTGCACTGCCTGTCCAGACACTGGTGTCTGCACGAGCAGCT
GCCCCACCTCAGCCTTCCCCTCCTCCAACTAAGTTTATTGTAATGTCATCCTCTAGCGCC
TCATCCACCCAACAGGTTCTGTCCCTCAGCACCTCA
>LaCi
AAGCTGAAGCTCAGCAATACTGTGCTGCCTTCAGAGTCAATGAAGGTGGTGGCCGAATCA
ATGGGCATCGCCCAGATTCAGGAAGAAACCTGTCAGCTGCTGACAGATGAAGTCAGTTAC
CGCATCAAGGAGATTGCACAGGATGCCTTAAAATTCATGCACATGGGGAAGCGGCAGAAG
CTCACCACCAGTGACATTGACTATGCACTGAAGCTAAAGAATGTTGAGCCACTGTATGGC
TTCCATGCTCAAGAGTTCATTCCTTTCCGGTTCGCCTCTGGTGGGGGCCGGGAACTCTAC
TTCTATGAGGAGAAGGAGGTTGACCTGAGTGACATCATCAATACCCCTCTGCCCCGGGTA
CCCCTGGACGTCTGCCTCAAAGCTCACTGGTTGAGCATTGAAGGCTGCCAGCCAGCTATC
CCAGAGAATCCACCTCCAGCTCCCAAAGAGCAACAGAAGGCTGAGGCCACAGAACCCCTG
AAATCCGCAAAGCCAGGCCAGGAGGAAGATGGACCCTTGAAAAGCAAAGGTCAAGGGGCT
GCTCCAGCTGATGGCAAAGGAAAAGAGAAGAAGGCACCACCCCTCCTGGAGGGGGGCCCT
TTTCGATTAAAGCCCCGAAGTATCCATGAGTTGTCTGTGGAACAGCAACTGTACTACAAG
ATCACTGAAGCCTGTGTGGGGTCATGTGAAGCCAAGAGAGCGGAAGCCCTTCAGAGCATC
GCAACAGACCCAGGGCTTTATCAGATGCTGCCACGATTCAGCACCTTCATCTCAGAGGGA
GTCCGTGTGAACGTGGTGCAGAACAACCTGGCCCTGCTCATCTATTTGATGCGCATGGTG
AAGGCACTGATGGACAACCCTACACTGTATTTAGAAAAATACGTGCATGAATTGATTCCA
GCTGTGATGACCTGCATCGTGAGCAGACAGTTGTGTCTGAGGCCAGATGTGGACAATCAC
TGGGCACTCCGGGACTTTGCTGCCCGCCTGGTAGCCCAGATCTGCAAGCATTTCAGCACA
ACCACTAACAACATCCAGTCCCGGATCACCAAGACCTTCACCAAGAGCTGGGTGGACGAG
AAGACTCCATGGACTACACGTTATGGCTCCATCGCAGGCCTGGCAGAGCTGGGACATGAT
GTGATTAAAACTCTGATTCTGCCACGGCTGCAGCAGGAGGGAGAGCGGATCCGAAGTGTC
CTGGATGGCCCTGTGCTGAGCAACATTGACCGAATTGGAGCTGACCATGTGCAGAGCCTC
CTCCTGAAGCACTGTGCCCCTGTTCTGGCAAAGCTGCGCCCACCACCTGACAATCAGGAT
GCCTATCGGGCAGAATTTGGGTCCCTTGGACCCCTCCTTTGCTCCCATGTGGTCAAGGCC
CGGGCTCAAGCTGCTCTGCAGGCTCAACAGGTCAACAGGACCACTCTGACCATCACTCAG
CCTCGACCCACGCTGACCCTTTCTCAGGCCCCTCAACCTGGCCCTCGGACCCCTGGCTTG
CTGAAGGTCCCTGGCTCCATCGCACTGCCGGTCCAGACACTGGTGTCTGCACGAGCTGCT
GCTCCACCTCAGCCTTCCCCTCCTCCAACCAAGTTTATTGTAATGTCGTCCTCTAGTGCC
TCGTCCACCCAACAGGTCCTATCCCTCAGCACCTCA
>MyLu
AAGCTGAAGCTCAGCAATACTGTGCTGCCTTCAGAGTCAATGAAGGTGGTGGCCGAATCA
ATGGGCATCGCCCAGATTCAGAAAGAAACCTGTCAGCTGCTGACAGATGAAGTCAGTTAC
CGCATCAAGGAGATTGCACAGGATGCCTTAAAATTCATGCACATGGGGAAGCGGCAGAAG
CTCACCACCAGTGACATTGACTATGCACTGAAGCTAAAGAACGTTGAGCCGCTGTATGGC
TTCCATGCTCAAGAGTTCATTCCTTTCCGGTTCGCCTCTGGTGGGGGCCGGGAACTCTAC
TTCTATGAGGAGAAGGAGGTTGACCTGAGTGACATCATCAATACCCCTCTGCCCCGGGTG
CCCCTGGACGTCTGCCTCAAAGCTCATTGGTTGAGCATTGAAGGCTGCCAGCCAGCTATC
CCAGAGAATCCACCTCCAGCTCCCAAAGAGCAGCAGAAGGCTGAGGCCACAGAACCCCTG
AAGTCAGCAAAGCCAGGCCAGGAGGAAGATGGACCCTTGAAAAGCAAAGGTCAAGGGGCT
GCTCCAGCTGATGGCAAAGGGAAAGAGAAGAAGGCACCACCCCTCCTGGAGGGGGGCCCT
TTTCGATTAAAGCCCCGAAGTATCCATGAGTTGTCTGTGGAGCAGCAACTGTACTACAAG
ATCACTGATGCCTGTGTGGGGTCATGTGAAGCCAAGAGAGCGGAGGCCCTTCACAGCATC
GCAACAGATCCAGGGCTCTATCAGATGCTGCCACGATTCAGCACCTTCATCTCAGAGGGG
GTCCGTGTGAACGTGGTGCAGAACAACCTGGCCCTGCTCATCTATTTGATGCACATGGTG
AAGGCACTGATGGACAACCCTACGCTATATCTAGAAAAATACGTGCATGAATTGATTCCA
GCTGTGATGACCTGCATCGTGAGCAGACAGTTGTGTCTGAGGCCAGATGTGGACAATCAC
TGGGCACTCTGGGACTTTGCTGCCCGCCTGGTGGCCCAGATCTGCAAGCATTTCAGCACA
ACCACTAACAACATCCAGTCCCGGATCACCAAGACCTTCACCAAGAGCTGGGTGGATGAG
AAGACTCCATGGACTATACGTTACGGCTCCATTGCAGGTCTGGCCGAGCTGGGACATGAT
GTGATTAAAACTCTGATTCTGCCACGGCTGCAGCAGGAGGGGGAGCGGATCCGAAGTGTC
CTGGATGGCCCTGTGCTAAGCAACATTGACCGAATTGGAGCTGACCACGCGCAGAGCCTC
CTCCTGAAGCACTGTGCCCCTGTTCTGGCAAAGCTGCGCCTACCACCTGACAATCAGGAT
GCCTATCGGGCAGAATTTGGGTCCCTTGGACCCCTCCTCTGCTCCCATGTGATCAAGGCC
CGGGCTCAAGCTGCTCTGCAGGCTCAACAGGTCAACAGGACCACTCTGACCATCACTCAG
CCCCGACCCACGCTGACCCTTTCTCAGGCCCCTCAACCTGGCCCTCGGACCCCTGGCTTG
CTGAAAGTCCCTGGCTCCATTGCACTGCCCATCCAGACACTGGTGTCTGCACGAGCTGCT
GCTCCACCTCAGCCTTCCCCTACTCCCACCAAGTTTATTGTAATGTCGTCCTCTAGTGCC
TCATTCACCCAACAGGTCCTGTCCCTCAGTACCTCA
>PhDi
AAGCTGAAGCTCAGCAATACTGTGCTGCCCTCGGAGTCAATGAAGGTGGTGGCTGAGTCA
ATGGGCATTGCTCAGATTCAGGAGGAAACCTGCCAGCTGCTCACAGATGAGGTCAGCTAC
CGCATCAAGGAGATTGCACAGGATGCCTTAAAGTTCATGCACATGGGGAAGCGGCAGAAG
CTCACCACAAGTGACATTGACTACGCGCTGAAGCTAAAGAATGTTGAGCCACTCTATGGC
TTCCATGCTCAAGAGTTCATTCCTTTCCGGTTCGCCTCTGGTGGCGGCCGGGAGCTTTAC
TTCTATGAAGAGAAGGAGGTTGACCTGAGTGACATCATCAATACCCCTCTGCCCCGGGTG
CCCCTGGATGTCTGCCTCAAAGCTCATTGGTTGAGCATTGAAGGCTGCCAGCCAGCTATC
CCAGAGAATCCGCCCCCAGCTCCCAAAGAGCAGCAGAAGGCTGAGGCCACAGAACCCCTG
AAGTCAGCAAAACCAGGCCAGGAGGAAGATGGACCCTTGAAAGGCAAAGGTCAAGGGGCC
ACACCAGCTGATGGCAAAGGGAAAGAGAAGAAGGCACCACCCCTGCTAGAGGGGGGCCCT
TTGCGACTAAAACCCCGAAGTATCCATGAATTATCTGTGGAGCAGCAGCTGTACTACAAG
ATCACTGAAGCCTGTGTGGGGTCGTGTGAAGCGAAGAGAGCGGAAGCCCTTCAGAGCATC
GCAACAGACCCAGGGCTCTATCAGATGCTGCCACGATTCAGCACCTTCATCTCAGAGGGG
GTCCGTGTGAACGTGGTGCAGAACAACCTGGCCCTGCTTATCTATTTGATGCGCATGGTG
AAGGCACTGATGGATAACCCTACTCTATATCTAGAAAAATATGTGCATGAATTGATTCCA
GCTGTGATGACCTGCATTGTGAGCAGACAGCTGTGCCTGCGGCCAGATGTGGACAACCAC
TGGGCACTCCGAGACTTTGCCGCCCGCCTAGTGGCCCAGATCTGCAAGCATTTTAGCACA
ACCACTAACAACATCCAGTCCCGGATCACTAAGACCTTCACCAAGAGCTGGGTGGACGAG
AAGACTCCATGGACTACACGTTATGGCTCCATCGCAGGCCTGGCGGAGCTGGGACATGAT
GTGATTAAGACTCTGATTCTGCCACGGCTGCAGCAGGAGGGGGAGCGGATACGCAGTGTC
CTGGATGGCCCCGTATTGAGCAACATTGACCGAATTGGAGCTGACCATGTGCAGAGCCTC
CTCCTGAAGCACTGTGCCCCTGTTCTAGCAAAGCTGCGCCCTCCACCTGACAATCAGGAT
GCCTACAGGGCAGAATTTGGGTCCCTCGGACCCCTCCTCTGTTCCCATGTGGTCAAGGCC
CGGGCCCAAGCTGCACTGCAGGCTCAGCAGGTCAACAGGACCACTCTGACCATCACTCAG
CCCCGGCCCACACTGACCCTCTCACAGGCCCCTCAGCCTGGCCCTCGGACCCCTGGCTTG
CTGAAGGTCCCTGGCTCCATTGCATTGCCTGTCCAGACGCTGGTGTCTGCACGAGCTGCT
GCCCCGCCTCAGCCTTCCCCTCCTCCAACCAAGTTTATTGTAATGTCGTCCTCCAGCGCC
TCATCTACTCAACAGGTCCTGTCCCTCAGCACTTCA
>PtVa
AAGCTCAAGCTCAGCAATACCGTGCTGCCCTCAGAGTCAATGAAGGTGGTGGCTGAGTCG
ATGGGCATCGCCCAGATTCAGGAGGAAACCTGCCAGCTGCTGACAGATGAGGTCAGCTAC
CGCATCAAGGAGATTGCACAGGATGCCTTGAAGTTCATGCACATGGGGAAGCGGCAGAAG
CTCACCACCAGTGACATTGACTATGCACTGAAGCTTAAGAACGTTGAGCCACTCTATGGC
TTCCACGCTCAGGAGTTCATTCCTTTCCGGTTTGCCTCTGGTGGGGGCCGGGAGCTTTAC
TTTTATGAGGAGAAGGAGGTTGACCTGAGCGACATCATCAATACCCCTCTGCCCCGGGTG
CCCCTGGACGTCTGCCTCAAAGCTCATTGGTTGAGTATTGAAGGCTGCCAGCCAGCTATC
CCAGAGAATCCACCACCAGCTCCCAAAGAGCAACAGAAGGCTGAGGCCACAGAACCCCTG
AAGTCAGCAAAGCCAGGCCAGGAAGAAGATGGACCCTTGAAAGGCAAAGGTCAAGGGGCT
GCTCCAGCCGATGGCAAAGGAAAAGAAAAGAAAGCACCACCCCTGCTGGAGGGAGGCCCT
TTGCGACTAAAGCCCCGAAGTATCCATGAGTTGTCTGTGGAGCAGCAACTGTACTACAAG
ATCACAGAAGCCTGTGTGGGGTCATGTGAAGCCAAGAGAGCGGAAGCTCTTCAGAGCATT
GCAACAGACCCTGGGCTCTATCAGATGCTGCCACGGTTCAGCACCTTCATCTCAGAGGGG
GTCCGTGTGAACGTGGTGCAGAACAACCTGGCCCTGCTCATCTATCTGATGCGCATGGTG
AAGGCACTGATGGATAACCCTACGCTGTATCTAGAAAAATACGTGCATGAGTTGATTCCA
GCTGTGATGACGTGCATCGTGAGCAGGCAGCTTTGCCTGCGGCCAGATGTGGACAATCAC
TGGGCGCTCCGGGACTTTGCTGCCCGCCTGGTAGCCCAGATCTGCAAGCATTTCAGCACA
ACCACTAACAACATCCAGTCCCGGATTACCAAGACCTTCACCAAGAGCTGGGTGGATGAG
AAGACTCCGTGGACCACACGTTATGGCTCCATCGCAGGCCTGGCTGAGCTGGGACACGAT
GTGATTAAAACTCTGATTCTGCCACGGCTGCAGCAGGAGGGGGAGCGGATCCGCAGTGTC
TTGGATGGCCCTGTGCTGAGCAACATTGACCGCATTGGAGCTGATCATGTGCAGAGCCTC
CTCCTGAAACACTGTGCCCCTGTACTGGCAAAGCTGCGCCCACCACCTGACAATCAGGAT
GCCTATCGGGGAGAATTTGGGTCCCTCGGACCCCTCCTCTGTTCCCATGTGGTCAAGGCC
CGGGCCCAAGCTGCTCTGCAGGCTCAGCAGGTCAACAGGACCACTCTTACCATCACCCAG
CCCCGGCCCACGCTGACCCTCTCACAGGCCCCTCAGCCTGGCCCTCGTACCCCTGGCTTG
CTGAAGGTTCCTGGCTCTATTGCTCTGCCTGTCCAGACACTGGTGTCTGCACGAGCTGCT
GCCCCACCTCAGCCTTCCCCTCCTCCAACTAAGTTTATTGTAATGTCGTCCTCCAGCGCT
TCATCCACCCAACAGGTCCTGTCCCTCAGCACCTCA
>RhFe
AAGCTGAAGCTCAGCAATACGGTGCTGCCCTCGGAGTCAATGAAGGTGGTGGCCGAGTCA
ATGGGCATTGCCCAGATTCAGGAGGAAACCTGCCAGCTGCTGACGGATGAGGTCAGCTAC
CGCATCAAGGAGATTGCACAGGATGCCTTGAAGTTCATGCACATGGGGAAGCGGCAGAAG
CTCACCACCAGTGACATTGACTACGCACTGAAGCTTAAGAATGTTGAGCCACTCTATGGC
TTCCACGCTCAGGAGTTCATTCCTTTCCGGTTTGCCTCTGGTGGGGGCCGGGAGCTTTAC
TTTTACGAGGAGAAGGAGGTTGACCTGAGTGACATCATCAATACCCCTCTGCCCCGGGTG
CCCCTGGACGTCTGCCTCAAAGCTCATTGGTTGAGCATTGAAGGCTGCCAGCCCGCTATC
CCAGAGAACCCACCCCCAGCTCCCAAAGAGCAGCAGAAGGCTGAAGCCACAGAACCCCTG
AAGTCAGCAAAGCCAGGCCAGGAGGAAGATGGACCCTTGAAAGGCAAAGGTCAAGGGGCT
GCTCCAGCTGACGGCAAAGGGAAAGAGAAGAAGGCACCACCCCTGCTGGAGGGAGGTCCT
TTGCGACTAAAGCCTCGAAGTATCCATGAGTTGTCTGTGGAGCAGCAGCTGTACTATAAG
ATCACCGAAGCCTGTGTGGGGTCATGTGAAGCCAAGAGAGCGGAAGCTCTTCAGAGCATT
GCAACAGACCCGGGGCTGTATCAGATGCTGCCACGATTCAGCACCTTCATCTCAGAGGGG
GTCCGTGTGAACGTGGTGCAGAACAACCTGGCCCTGCTCATCTACCTGATGCGCATGGTG
AAGGCATTGATGGACAACCCTACGCTGTATCTAGAAAAATACGTGCATGAGTTGATTCCA
GCTGTGATGACCTGCATCGTGAGCAGACAGCTGTGCCTGCGGCCAGATGTGGACAATCAC
TGGGCACTCCGGGACTTCGCTGCCCGCCTGGTAGCCCAGATCTGCAAGCATTTCAGCACA
ACCACGAACAACATTCAGTCCCGGATCACCAAGACCTTCACCAAGAGCTGGGTGGACGAG
AAGACGCCGTGGACCACGCGTTACGGCTCCATCGCAGGCCTGGCCGAGCTGGGACATGAT
GTGATTAAGACTCTGATTCTGCCCCGGCTGCAGCAGGAGGGGGAGCGGATCCGCAGTGTC
CTGGATGGCCCCGTGCTGAGCAACATTGACCGCATCGGAGCTGACCACGTGCAGAGCCTC
CTCCTGAAACACTGTGCCCCTGTTCTGGCAAAGCTGCGCCCACCGCCTGATAATCAGGAT
GCCTATCGGGGAGAATTTGGGTCCCTTGGACCACTCCTCTGCTCCCATGTGGTCAAGGCC
CGGGCCCAAGCAGCTCTGCAGGCTCAGCAGGTCAACAGGACGACTCTGACCATCACTCAG
CCCCGGCCCACGCTGACCCTCTCACAGGCCCCTCAGCCTGGCCCTCGGACCCCTGGCTTG
CTGAAGGTCCCTGGCTCCATCGCACTGCCTGTCCAGACGCTGGTGTCTGCACGAGCAGCT
GCCCCACCTCAGCCTTCCCCTCCTCCAACAAAATTTATTGTAATGTCATCCTCCAGCGCC
TCATCCACCCAACAGGTCCTGTCCCTCAGCACCTCA
>RoAe
AAGCTCAAGCTCAGCAATACTGTGCTGCCCTCAGAGTCAATGAAGGTGGTGGCTGAGTCG
ATGGGCATCGCCCAGATTCAGGAGGAAACCTGCCAGCTGCTGACAGATGAGGTCAGCTAC
CGCATCAAGGAGATTGCACAGGATGCCTTGAAGTTCATGCACATGGGGAAGCGGCAGAAG
CTCACCACCAGTGACGTTGACTATGCGCTGAAGCTTAAGAACGTTGAGCCACTCTATGGC
TTCCACGCTCAGGAGTTCATTCCTTTCCGGTTTGCCTCTGGTGGGGGCCGGGAGCTTTAC
TTTTACGAGGAGAAGGAGGTTGACCTGAGTGACATCATCAATACCCCTTTGCCCCGGGTG
CCCCTGGACGTCTGCCTCAAAGCTCATTGGTTGAGTATTGAAGGCTGCCAGCCAGCTATC
CCAGAGAATCCACCACCAGCTCCCAAAGAGCAACAGAAGGCTGAGGCCACAGAACCCCTG
AAGTCAGCAAAGCCAGGCCAGGAAGAAGATGGACCCCTGAAAGGCAAAGGTCAAGGGGCT
TCTCCAGCTGATGGCAAAGGAAAAGAAAAGAAAGCACCACCTCTGCTGGAGGGAGGCCCT
TTGCGACTAAAGCCCCGAAGTATCCATGAGCTGTCTGTGGAGCAGCAGCTGTACTACAAG
ATCACAGAAGCCTGTGTGGGATCATGTGAAGCCAAGAGAGCGGAAGCTCTTCAGAGCATT
GCAACAGACCCTGGCCTCTATCAGATGCTCCCACGATTTAGCACCTTCATCTCAGAGGGG
GTCCGTGTGAATGTGGTGCAGAACAACCTGGCCCTGCTCATCTATCTGATGCGCATGGTA
AAGGCACTGATGGATAACCCTACGCTGTATCTAGAAAAATACGTGCATGAGTTGATTCCA
GCTGTGATGACCTGCATCGTGAGCAGGCAGCTGTGCCTGCGACCAGATGTAGACAATCAC
TGGGCGCTCCGTGACTTTGCTGCCCGCCTAGTAGCCCAGATCTGCAAGCATTTCAGCACA
ACCACTAACAACATCCAGTCCCGGATTACCAAGACCTTCACCAAGAGCTGGGTGGATGAG
AAGACTCCATGGACCACACGTTATGGCTCCATCGCAGGCCTGGCCGAGCTGGGACACGAT
GTGATTAAAACTCTGATTCTGCCACGGCTGCAGCAGGAGGGGGAGCGGATCCGCAGTGTC
CTGGATGGCCCTGTACTGAGCAACATTGACCGCATCGGAGCTGACCATGTGCAGAGCCTA
CTCCTGAAACACTGTGCCCCTGTTCTGGCAAAGCTGCGCCCACCACCTGACAATCAGGAT
GCCTATCGGGGAGAATTTGGGTCCCTCGGACCCCTCCTCTGTTCCCATGTGGTCAAGGCC
CGGGCCCAAGCTGCTCTGCAGGCTCAGCAGGTCAACAGGACCACTCTTACCATCACCCAG
CCCCGGCCCACGCTGACCCTCTCACAGGCCCCTCAGCCTGGCCCTCGTACACCTGGCTTG
CTGAAGGTTCCTGGCTCTATTGCTCTGCCTGTCCAGACACTGGTGTCTGCACGAGCTGCT
GCCCCACCTCAGCCTTCCCCTCCTCCAACTAAGTTTATTGTAATGTCATCCTCCAGTGCT
TCATCCACCCAACAGGTCCTGTCCCTCAGCACCTCA
