# Supplementary material for: Positively selected genes in the hoary bat (Lasiurus cinereus) lineage: prominence of thymus expression, immune and metabolic function, and regions of ancient synteny
Source: PeerJ. 2022 Mar 17;10:e13130. doi: 10.7717/peerj.13130 (PMC8934532; doi:10.7717/peerj.13130)
Supplement: Supplemental Information 3 — Initially tested orthogroups that have been edge-trimmed as described in the Methods. [file peerj-10-13130-s003.zip › original.trimmed/trimmed-OG0002323.fas]

>EpFu
AGGTATGAAAATGACAGCAAGTCAACCGAATTTCCAGGACAGGCATCTCCGAGTCGGGTC
TCAAGGTCTGGCTTCTCTTCCAACCCCGAGGGGAAGCCCTTAAAAAGAAGGCGGGTCTCC
TTTGGGGGTCATCTGAGACCTGAGTTATTTGATGAAAACTTACCTCCTAACACACCTCTC
AAAAGAGGAGAGACACCGATGAAAAGACGCTCTCTGGTAACCCACTCTCCACCTGTCCTG
AAGAAGATCATCAAGGAACAGCCTCAGCCATCAGAAAAGGGAGAATCTTCAGGAACCCGT
TTGGAGGTGACCACGCAAAACATGTTTACGGGCTCCCCAGTGCACAGTCCTGCGCAAACG
CCACTTGCAAATGACGGTCGCCGGCGCTCCCCCAAATCACCCACCTCGAGTGGCGCAGAT
GCCCCCAAGAGGGGAGGCCGGAGGAGCAGCAGCGGGCCCAGGGCCTCTGTGGACCGGAGC
CAACGTGGAATCCTGCAGACCATCCACTCCCGGCGGCGGAGCGGAGCCTCGGAAGCCAAT
CTGATGGTGTCGAGGTCGTGGGCAGACGTGGTGAAACTTTGTGCCAAACAAACGCAAACT
AAAGTCGTGAGACATGGTCCCCCAAGACCGCCGAGCAAAAGGCCGAGAAGAGTGAACACC
CCAAAGAAGCCTCTGGCCAGCGTTCACAATGAGTTCAGCACCGGCCACGCCGCCTCTCCC
TGCACCATCGTGATCGGGAAAGCTCACATCGCAAAGGTCAGCGCGCCTGCTCGGCCCTAC
AGAATGCTGAACAACTTCGTGATCAACAAAAAAATCGACTTCAGTGAAGACCTTTCCGGG
TTAACCGAAATGTTCAAGACCCCAGCAAAAGAGAGGCCACAAACAACGAACATAGGTCCC
ACCGCTTTTTCAAAGTCAGAGGACTTGCTTCAAGTACTTAACTCAGAAGACAGACCTCTG
CTGTGCACCCCAGAAAAGTCTGGAGAAAAGGATCTGAATGCACCAGAAGAGCCAGGGGAT
AAACAGTCTTCAAGCCCAGCCCTAACGCAACAGTATGTTACAGTCAATGGAAATGTGAAA
ACCCCACGATCGGAGACGGAGCCTCCGAAGGCAGCATCCAGCACAAACAAATTGAGGAGG
TCCGTGGAGCTCAGAAATATGCAGGTGACAAGTGCAGAATGTGAAAAGGATGACAAAGAA
GTCGACACTGTCCAGAACATCTTGGGAAGATGTCTGAGAAAGTCAGTACAAGCACAACTA
CCAGAGGAGATGAAGGAAAGATCCTTTGAAACATGTAAGAAAAATACTGAACCAAAAGAA
AATTCTGAAAAACGGATCACTGGGAGGAGATCGAGAAGATCATCAGAGCTGAAATGTACA
CCAAGAGCAGGCCTGATCCCCATCCAGAGATTGCAAGAGACGGAATCTGAAGACCTGGAG
GGCAGCCACAGTTTCCAAAACCCAAGTTACACTGAGGAACCAGTGGATACGGAAACCAAA
ACCATGCTGATGCACTGCAGATCTCCAGCGCCAGTCAGCACACCAGCCAAGGCGAACACA
CGCATTAAGACTCCTTCCCAGAGAGTGAATGTAGACGATCTCTCAGACCTCAGGAAGCCC
CCACGAACTCCAGGGGACACAGCAGATACACAAAAAGAACCAGCAGGTGGTGCCAAAAGC
ATGAAAGAATTTAAGGAAGCTCCAGAACAGAAATTGGATTCATCAGAAAATGTAACCGAA
AGCAGGAGGAGGTCGAGAACACCC
>HiAr
AGGTATGAAAATGAAAGCACATCAACTGAATTTCCAGGACAGGCGTCTCCGCGTCGGGTC
TCCACATCCGGCCGAGGCAGCCAGCCAGAGGGCATGCCCTTGAAAAGAAGGCGGGTTTCC
TTTGGTGGCCATCTGAGACCCGAGTTATTTGATGAAAACCTGCCTCCTAATACACCTGTC
AAGAGAGGAGAAACACCCATGAGAAGAAGGTCTCTTGTAACCCACACCGCCACTGTCCTG
AAGAAAATCATCAAGGAGCAATCTCAACCACCTGGACAAGAAGACCCTTCAGAAATCCAT
TTGGGGGTGACGGCACAAAATGTGTTTCTGAGCTCGCCAGCTCGTAATCCTGTGAAAACT
CCGGCTGCAACTGACAAACGCCGGAGGTCATCCGAGTCTTCTGCCTCCAGTGGCACAGAT
ACTCCTAAGAGGGAAGGGAGGAGGAGCAGCAGCGGGCCTAGGATGTCCGTGGACCGCAGC
CAGCAGGAAATCTTACAGATGATTCAATCCAAGCGGCGGAGTGGCGCCTCTGAGGCCAAC
TTGATAGTGGCAAAATCATGGGCAGACGTCGTAAAACTTAGTGCCAAACAAACACAAACT
AAAGTCATTAAACACGGCCCACGGAGACAGCTGAACAAAAGACAAAAAAGAGTTAATACT
CCAAAGAAGCCTACGGGCAGTGTTCACAATCAATTTAGCACAGGCCATGCAAACTCTCCC
TGTACCATCGTAGTAGGCAAAGCTCACATCGAAAAAGTAAACGTGCCAGCCCGGCCCTAC
AGAATGCTGAACAACTTCATGTTCAACAAAAAAATCGACTTTAATGAAGACCTCTCAGGG
CTAACTGAGATGTTCAAGACACCAGCAAAAGAGAAGCCACAAGCGATGAGCATATGTCCC
ATCTCTTTTTCAAATTCAGAGGATTTCCATCAAGTACTGAAGTCAGAAGAAAAACCTCTG
CTATGCACCCCAGAAAATTTTGGAGACAGTACTCAGAATGCACCAAAACAGACGTCTTAT
AAAAGCTCTGCGAGCCCGGCCTTAAAACTACACTGTTTTGCAGTAAAAGAAAATAGGAAA
ACTCTGCCATCTGAGGCAGAGCCTCCAAAGGTGGCATCCAATACAAACAAGTTCAGAAGG
TCCATGGAGCTCAGAAATACACAGGTGCCAGGTGCAGACTGTGAGAACAAAGATGCAGAG
GCCAACACTACTGAGAACATCTTGGGAAGACATCGGAGGAAAACACAAGAAGAGAAACTA
AAGGAAGAGATGAAGGAAAGAACCTTTGAAACATGTAACAAAAACATCGAATCAAAAGAA
AATTCTGAAAAGATGATAGCTGCGAAGAGGTCAAGAAGATCTTCAGAGCTGAAATGTGCA
CAAAGAGCAGACCTGATCACCCCCAAGAGACTGCAACAGACAGAACCCGAAGACCTGGTG
GACACCCATAGTCTCGGAACCCCAGGTCATGCCAAGGAACCAGTGGATGTGGAAAACAGA
ACCACCGTGAAGCACTGTAAATCTCCAGAACCAGTGAGCACGCCAGCCAAGATGAATGCA
TGCATCAAAACACCTTCCCAGAAAGTGAATGTAGACGAGCTGTCAGCACTCAGGAAGTCT
ACACAGACACCAGAGGAAACCACACACTCACATAGAGAAGCAGTAGGTGATGATAAAATC
ACCGAATTCTTTAAGGAAACTCCAGAACAGATATTGGACGCAGTAGAAAATGTAACTGGA
AGCAGGAGGAGATCAAGAACACCA
>LaCi
AGGTATGAAAATGACGGCAAGTCGACTGAGTTTCCAGGACAGGCATCTCCGAGCCAGCTC
TCGAGGTCCAGCTTCTCTTCCAGCCCTGAGGGGAAGCCCCTAAAAAGAAGGCGGGTCTCC
TTTGGGGGCCATCTGCGACCTGAGCTGTTTGATGAGAACTTACCTCCTAACACACCTCTC
AAAAGAGGGGAGACGCCGGCGAGAAGACGCTCTCTCGCAGCTCACACCCCGCCTGTGCTG
AAGAAGATCATCAAGGAACAGCCTCGGCCGTCAGAAAAGGGAGAATCTTCGGAAATCCGT
TTGGAGGTGACTCCGCTAAACATGTTCACGAGCCCGCCGGTGCACAGTCCTCCGAAAACG
CCACTTGCAAATGAGGGTGGCCGGCGGTCCCCCAAATCCCCGGCCTCGAGTGGCATGGAC
GCTCCGAAGAGGGGGTGCAGGAGGAGCAGCGGCGGGCCGAGGGCCTCCGGGGACCGGGGC
CAGCAGGGAATCCTGCAGACGATCCACTCCCGGCGGCGCAGTGGGGCCTCGGAAGCCAAT
CTGATGGTGTCGAGATCGTGGGCAGACGTGGTGAAACTTTCTGCCAGACAAACGCAGACT
AAAGTCCTGAGACACGGTCCCCCGAGACCGCCGAGCAAAAGGCAGCGAAGAATTCACACC
CCAAAGAAGCCTCTGGCCAGCGTGCACCATGAGTTCAGCACCGGCCACGCCGCCTCCCCC
TGCACCATCGTCATAGGGAAGGCCCACCTCGAGAAGGTCAGCGTGCCTGCCCGGCCCTAC
CGGATGCTGAACAACTTCGTGATCCACAAGAAAATCGACTTCAGCGAGGACCTGTCAGGG
TTAACGGAAATGTTCAAGACCCCAGCAAAAGAGAGGCCACAAACAATGAACATGGGTCCC
GTCACTTTTTCAAATTCAGAGGACTTGCTTCAAGCCCTTGATTCAGAAGAACAACCTCAG
CTGTGCACCCCAGAAAAGCATGGAGAAAGGGCTCAGAATGCACCAGAAGAGCCATGGGAT
AAACAGTCTTCAAACCCTGCTGTAACTCAACAGTGTGTTACAGTGAATCGAAATCTGAAA
ACCTCACAACCTGAGACAGCGCTTCCGAAGGCAGCAGCCAGCACAAACAAATTCAGGAGG
TCCAGGGAGCTCAGAAATATACAGGTGGCAAGTGCCACGTGTGAAAAGGATGACAGAGAA
GTCTACACTGTTCAGAACATCATAGGAAAATGTCTGAGAAAATCAGTACAAACACAACTG
CCAGAGGAGATGAAGGAAAGATCCTTGGAAACATGCAAGAAAAATATTGAACCAAAAGAA
AATTCTGAAAAACTGATCTCTGGCAGGAGATCAAGAAGATCATCAGAGCTGAAATGTACA
CCAAGAGCAGGCCTGATCCCCATCCCGAGATTGCAAGAGACAGAATCTGAAGGTCTAGAG
GGCATCCACAGTTTCCAAAACTCAAGTCACGCTGAGGAACCAGTGAATATGGAAACCAAA
ATCATACTGATGCGTTGCAAATCTCCAGCACCGGTCAGCACACAGACCAAGGCGAACACA
CGCACCAAGACTCCTTCCCAGAGAGTGAATGTAGACGGTCTCTCAGACATCAGGAAGCTC
ACAAGAACCCCAGGGGACACAACAGACACACAAAAAGAACCAGCAGCTGGTGCCAAAAGC
ATGAAAGAACTGAAGGAAGCTCCAGAACAGAAATTGGACTCATCAGAAAATGTAACCAGA
AGCAGGAGGAGGTCGAGAACACCC
>MyLu
AGGTATGAGAATGACAGCAAGTCAACTGAATTTCCAGGACAGGCATCTCCGAGTCGGGTC
TCAAGATCTGGTCGGAGCAGCCAGCCAGAGGGGAAGCCCTTAAAAAGAAGGCGGGTCTCC
TTTGGGGGTCATCTGAGACCTGAATTATTTGATGAGAACTTACCTCCTAATACACCTCTC
AAAAGAGGAGAAACGCCGATGACAAGACGCTCTCTGGTCACCCACACTCCACCCGTCCTG
AAGAAAATCATCAAGGAACAGCCTCCGCCATCAGAAAAGGGAGGATCTTCAGAAATCCGT
TTGGAAGTGACCACGCAAAACATGTTGACGAGCTCCCCGGCGCACAGTCCTCCGAAAACG
CCACTTGCAAATGATGGTCGCCGGCGGTCCCTCAAATCGCCTGCCTCGAGTGGCACAGAT
GCTCCTCAGAGGGGAGGGAGGCGGAGCAGCAGCGGGCCTAGGGCCTCCGTGGACCGCAGC
CAACATGGAATCCTGCAGACGATCCACTCCCGGCGGAGGAGCGGAGCCTCGGAAGCCAAT
TTGATGGTGGCGAGATCGTGGGCAGACGTCGTGAAACTTTGTGCCAAACAAACGCAAACT
AAAGTCGTGAGACACGGTCCTCCAAGACCTCCGAGCAAAAGGCAGAGAAGGATGAACACC
CCAAAGAAGCCTCTGGGCAGTGTTCACAACGAGTTCAGTACAGGCCACGCCGCCTCTCCC
TGCACCATCGTGATAGGGAAAGCTCACATCGAAAAGGTCACTGTGCCAGCTCGGCCCTAC
AGAATGTTGAACAACTTCGTGATCAACAAAAAAATTGACTTCAATGAAGACCTTTCAGGG
TTAACTGAAATGTTCAAGACCCCAGGAAAAGAGAAGCCACAAACAATGAACATAGGTCCC
ACCGCTTTTTCACATTCAGAGGACTTGCTTCAAGCACTTGATTCAGAAGAAAAAACTCTG
CTCTGCACCCCAGAAAAGTTTGGAGAAAGGGCTCAGAATGCACCAGAAGAGCCATGGGAT
AAACAGTCTTCAAGCCCAGCCTTAACACAACAGTATGTTACAGTAAATGGAAATATGAAA
ACCCCACGATCTGAGACAGAGCCTCCGAAGGCAGCATCCAGTACAAACAAATCCAGGAGG
TCCGTGGAGCTCAGAAATATACAGGTGACAAGTACAGAATGTGAAAAGGATGACAAAGAA
GTCGACACTGTTCAGAACATCTTGGGAAGATGTCTGAGAAAATCAGTACAAGCACAACTA
CCAGAGGAGATGAAGGAGAGATCCTTTGAAACATGTAAGAAAAATATTGAACCTAAAGAA
AATTCTGAAAAACTGATCACTGTGAGGAGATCAAGAAGATCATCAGAGCTGAAATGTACA
CCAAGAGCAGGCCTGATCCCCATCCAGAGATTGCAAGAGACAGAATCCGAAGACTTGGAG
GGCATCCACAGTTTCCAAAACCCATGTCATGCTGAGGAACCAGTGGATACAGAAGCCAAA
ACCATACTGATGCACTGCAAATCTCCACCACCAGTCAGCACACCAACCAAGGTGAACGCA
CATATCAAGACTCCTTCCCAGAGAGTGAACGTAGAAGATCTCTCAGACCTCAGGAAGCCC
ACACAAACCCCAGGAGACACAACCGATACACAAAAAGAACCAGCAGGTGGTGAAAAAAGC
ATGAAAGAATTTAAGGAAGCTCCAGAACAGAAACTGGATTCATCAGAAAATGTAACTAGA
AGCAGGAGGAGGTCAAGAACACCC
>PhDi
AGGTATGAAGACGACTCGGCGTCGGCTGAGTTTCCAGGACAGGCCGCTCCACGTCGGGTC
TCCCGGTCTGGCTTCTCTCCGGACCCTGACGGGGTGCCCTTGAAGACACGGCGGGTCTCC
TTTGGGGGCCACCTGAGACCCGAATTATTCGATGAAAACTTACCTCCTAACACGCCTCTC
AAGAGAGGAGAGACACCCACAAAGAGGAGGTCTCTTGTGCCCCACGCTCCAGCTGTCCTC
AAGAAAATCATCAAGGGACAGCCCCAGGAGTCAGGGAAAGGAGACTCTTCGGAAATCCGC
CTGGAGGTGACCACACAAGACGTGTCTGCGAGCTCCCCAGCGGGCCGTCCTACAAGATCG
TCAGGGGCAAATGACGGTCGCCGGAGGTCGTCCAAGCCACCAGCCTGGAGCGGCACAGAG
GCCCCTAAGCGGGGCGGGCGGAGGAGCAGCGGCGGCCCTAGGGCCGCCGCGGAGCGCGGC
CAGCAGGGCCTCCTCCAGATGATCCAGTCCCGGCGGAGGAGCGGGGCCTCGGAGGCCAAT
CTGATCGTGGCGAAGTCCTGGGCAGACATAGTGAAGCTCAGCGCCAAACAGACACAAGCG
AAGGCCGTGAAACGCGGGCCTCCGAGACAGCCGAGCAAGAGGCAGAGGAGAGCTAAAACC
CCGAAGAAGCCCGCGGGCCGCGTGTACAGTGAGTTCAGTACCGGCCACGCCAACTCCCCC
TGCACCATCGTGATAGGGAAGGCGCACGTGGAGAAGGTGACTGTGCCCGCGCGGCCCTAC
AGAATGCTGAACAACCTGGTGTTCGACAAGAAAATCGACTTCAACGAGGACCTTTCAGGG
CTAACTGAAATGTTCAAGACCCCAGCGAAAGAGAAGCCGAAGAAGATGAGCTTATGTCCC
ACCACCTTTTCCAGTTCGGAGGGTTTGCTCCAGGGCCCCGAGTCAGAAGAGAAACCTCCG
CTCCGCGCCCCGGCCAAGTCTGGAGAGAATGCTCAGAATGTGCCAGAAGAGCTGTTGGAT
AAAAAGTCTGCAAGCCCCGCCCTGAGAAGACAGTATATGACAGTGAATAAAATCATGAAA
ACTCCGCCCTCTGAGACAGAGCCTTCGAAGGCAGCATCCAGTGTGAACAGACCCAGGAGG
TCCGCAGGGCTCAGGAGCACCCCGGTGCCGGGCACAGAGTGTGAGCAGGAAGACCCAGAG
TTGGACACTGTCGAGAGCATCTCGGGAAGAGGTCTGGGGAAATCGGGACAGGCATGGCTC
GCAGAGGAGATGAAGGAAGGCGCCTTTGCGACATGGAATGGAAACTTGGAACCGAAAGAA
AACTCTGAAAAGAAGACAGTTGCGAGGAGATCAAGAAGATCGTCGGAGCTGAAAGGCACA
CCAAGAGCAGATGTGATCGCCACGAAGAGACCACAAGAGATGGAATCCGAAGACCTGCTG
GGCACCCACAGCCTTCAAACCCCAGGTCACGCCGAGGCACCAGTGGGTGTGGAGCACGGA
GCCACAGGGATGTGCACCAGATCCCCGAAACCAGTCGGCACGCCAGCCAAGGAGACCGGG
CAGATCAAGACGCCTTCCCGGAGTGTGCGTGCAGAAGCGCTCTCCGCGCTCGGGAAGCCC
GCACCGACCCCAGGGGGTACCGAGCACACACACACAGAACCAGCGGGTGCTGACGAGAGC
ATGAAAGCATCACAGAAGTTTTCAGAACAGCAACAGGACTCAGCAGACCATGTGATTGGA
AGTAGGAGGAGGTCAAGGACACCC
>PtVa
AGGTATGAGAACGAAAGCCAGACGACTGAGTTTCCAGGACAGGTTTCTCCACATCAGGGC
ACAAGGTCGGGCCCGCGCTCCCAACCAGAGGGGGTGCCCTCCAAGAGAAGGCGGGTCTCC
TTCGGTGGTCATCTGAGACCAGAATTATTTGATGAAAACCTACCTCCCAATACACCCCTC
AAAAGAGGAGAAACGCCAACGAAGAGGAGGTCCCTGGGAACCCACACACCAGCCGTCCTG
AAGAAGATCATCAAGGAGCAGCCTCCGCCCTCGGGGAAGGATGACACATCGGAGATCCGC
TTGGGGACACCTGCACAGAACGCGCTTCCCAGCCTGCCGGCCCGGACTCCCACAGGCCCC
GCTGCGCACACGCACGGCGCGCGCCCGCTGCCCTCCCCACCGTGCGCACAGGGGACTGAC
CTTCCGCGGAGCGGGGGCCGGCGGAGCAGCGGCAGGCCCAGGCCGTCCGTGGGGCGCAGC
CAGCTGGAGCTCCTGCAGGCCATTCACTCCAAGAGGCGGAGCGGCGCCTCCGAGGCCAAC
CTAATCGTGGCGAAATCGTGGGCGGACGTCGTGAGGCTCAGCGCCAAACAAGCACAAACC
AAAGTCGCCAAACGCAGCGCCCAAAGGCCCCCGAGCAAACGGCAACGGAGAAGCAATACG
CCGAAGAAGCCCGTGGGCAGCGTCCACCATCTGTCCAGCACCGGCCACGCAAACTCGCCG
TGTACCATAGTCATAGGGAAAGCTCACCTGGAGAAGGTAAACGCGCCCGCACGGCCCTGC
AGAATGCTGAACAGCTTCATATTCAGCAGAAAAGCCGACTTTAATGAAGATCTTTCAGGG
CTAACCGAAATGTTCAAGACGCCAGCGAAAGAGAAGGTGCAAATGACGAGCATATGTCCC
ACCACCTTTTCAAATTCAGAGGATTTGCTGGCAGTCCCTAGTTCAGAAGAAGAAACACTG
CTACGCACCGCAAAAAATTCCGGAGAGAGCACTCGGAATGCACCAGAAGAGCCATCGGAG
AAAAGCTCTATAAACCCGGCCTTCAGACGACAGCGCCTTATAGTAAATGGAGAGATGGGC
CGCGCACCGCCGGAGGCGGAGCCTCTGCGGCCGGCATCCAGCGCACACAAGCTCAGAAGG
TCCGCGGAGCTCGGAAACGCACAGACGCCAGGTGCGGAGGGCGAGCACGGAGTCACGGAA
GCCAGCGCTGTGGAGGACACCTGGGGAGGACGTCTTGGGAGGACGTCGAGAGAGCAGAAG
CCGGAGGAGCTGAAGGCGAGATCCTTCGAAACACGTAGGAAAAGCAACAGATCGGAGGAA
AATTCCGAAAAGGCAGCAGCCGCCAGGAGATCGAGGGCTTTGGAGCCGAGGCGGGTGCTG
AGACCGGAAGACCCAGTCGCCCTCGGGAGACCGCACGACACAGACCCCGCGGGAGCCCGG
GACAGCCACGGGCCTCGGAGCCCAGCTCATCCCAAGGAACCAGGGGACACAGAGAGCAGA
ACCACAACGGTGGGCTCTCAACCTCCGGAACCATTCAGAACGCCAGCCCAGGGGAACATG
CAGGTCAAGACGCCTTCCCAGAAGGTGAGCGTGGAAGTGCTGTCGGCACAGAGGAAGCGC
CCGCATACCCCAGGGGAGTCCACGAACACGCCCAGAGAACCGGAAGGTGATGAGAAAGAT
GTCACAGCATGTGAGGACACTCCGGAGCGGAAACGGAACCCTGCAGAACATGCACCTGGG
AGCAGGAGAAGACCCAGAACACCC
>RhFe
AGGTATGAAGATGAAAGCAAGTCAACTGAGTTTCCCGGACAGGCGTCTCCGCGTCAGGTC
TCAACATCCGGCCGAAGCTCTCAACCAGAGGGCACGCCCTTGAAGAGAAGACGGGTCTCC
TTTGGTGGCCATCTGAGACCTGAGTTATTTGATGAAAACCTACCTCCCAATACACCTCTC
AAGAGAGGTGAAACGCCCATGAAAAGAAGGTCTCTTGTAACGCACACTGCGACTGTCCTG
AAGAAAATCATCAAGGAACAGTCTCAACCATCTGGAAAAGAAGACTCTTCAGAAACCCAT
TTGGGAGTGACTGCACAAAATGTGTTTCGGAGCTCCCCTGCTCAGAATCCTGTGAAAACT
CCAGCTGCAAATGACAAACACCGGAGGTCCTCCGAGTCTTCTGCCTCCAGTGGCACAGAG
ACTCCTAAGAGGGGAGGCAGGAGAAGCAGCAGCGGACCTAGAACGTCCGTGGATCGAAGC
CAGCAGGAAATCTTACAGCTGATTCATTCCAAGAGGAGGAGTGGCGCCTCTGAGGCCAAC
TTGATCGTGGCAAAATCATGGGCGGATGTCGTAAAACTTAGTGCCAAACAAACACAAACT
AAAGTCGTTAAACACGGCCCACGGAAACAGCTGAACAAAAGACAAAGGAGAATTAATACT
CCAAAGAAGCCTGCAAGCAGTATTCACAATCAATTTAGCACAGGCCACGCAAACTCTCCC
TGTACCATCGTAGTAGGCAAAGCTCACATCGAAAAAGTAAACGTGCCTGCTCGGCCCTAC
AGAATGCTGAACAACTTCGTGTTCAACCAAAAAATCGACTTTAATGAAGACCTTTCAGGG
CTAACTGAGATGTTCAAGACACCAGCAAAAGAGAAGCCACACGTGAGAAGCCTATGTTCC
ATCACTTTTTCAAATTCAGAGGATTTGCGTAGCGTACCTAAGCCAGAAGAAAAACCTCTG
CTATGCACCCCAGAAAATTATGGAGACAGTACTCAGAATGTACCAGAACAGATGTCCGAT
AAAAGATCTGCAAGCCCAGCATTAAGACGGCACTGTTTTGCAGTAAATGAAAATATGAAA
ACTGTGCTATCTGAGGCAGACCCTCCAAAGGTGGAATCCAGTACAAACAAGTTCAGAAGG
TCCATGGAGCTCAGAAATACACAAGTGCCAGGTGCAGAGTGTGAGAACAAAGATGAAGAG
GCCAACGCTGTTGAAAACATCTTGGGAAAACATCTGAGGAAAACACGAGAAGAGAAACTA
GAGGAAGAGATGAAGGAAAGAACCTTTGAAACATGTAAGAAAAACATCGAATCAAAAGAA
AATTCTGAAAAGATGATAGCTGTGAAGAGGTCAAGAAGATCTTCAGAGATGAAATATGCA
CAAAGAGCAGACCTAATCACCCCCAAGAAATTGCAAGAGATAGAACCTAAAGAACTGGTG
GACATCCATAGTCTTGGAACACCAGGTCACACCAAGGAATCAGTGGAGGTGGAGAAGCGA
TCTGCCATGATGAACTGTAAATCTCCAGAACCAGTGAGCACGCCAGTCAAGATGAACGTA
CGGATCAAGCCACCTTCCCAGAAAGTGAATGTAGGACAGCTGTCAGCACGTGGGAGGTCC
ACACAGACCCCAGGGGAAACCACACACTCACACAGAGAACAAATAGGTGATGACAAAATC
ATCGAATTATTTAAGGAAACTCCCGAACAGAAATTGGACCCTACAGAAAATGTAACAGGA
AGCAGGAGGCGGTCAAGAACTCCC
>RoAe
AGGTACGAGAACGAAAGCAAGACGACAGAGTTTCCAGGACAGGCATCTCCGTGTCGGGGC
CCAAGGTCGGGCCCGCGCCCCCACCTGGAGGGCGTGCCCTCGAAGAGAAGGCGGGTCTCC
TTCGGTGGTCATCTGAGGCCGGAATTATTTGATGAAAACCTACCTCCCAACACACCCCTC
AAAAGAGGAGAAACGCCCACGAAGAGGAGGTCTCTGGGCACCCACACGCCAGCCGTCCTG
AAGAAGATCATCAAGGAGCAGCCTCCGCCCTCGGGGAAGGACGACGCATCGGAGAGCCCC
TCGGGGACGCCTGCGCAGAACGCGCTTCCCAGCCTGCCGGCGCGGACTCCCACGGGCCCC
GCCGCGCACACACACGGCGCGCGCCCACTGCCCTCCGCACCGTGCGCGCAGGGCACGGAC
CTGCCGCGGAGCGGGGGCCGGCGCAGCAGCGGCAGGCCCAGGCCATCCGTGGGGCGCAGC
CAGCTGGAGCTCCTGCAGGCCATTCACTCCAAGAGGCGGAGCGGCGCCTCCGAGGCCAAC
CTGATGGTGGCGAAATCGTGGGCAGACGTCGTGAGGCTCAGCGCCAAACAAGCGCAAACC
AAAGTCGCCAAACGCGGCGCCCAAAGGCCGCCGAGCAAACGGCAGCGGAGAAGCAGCGCG
CCCAAGAAGCCCGTGGGCGGCGTTCACCATCCGTCCAGCACCGGCCATGCCAACTCGCCG
TGTACTATAGTCGTAGGGAAAGCTCACCTGGAGAAGGTAAACGCGCCCGCCCGGCCCTGC
AGAATGCTGAACAGCTATGTGTTCAGCAGAAAAATCGACTTTAATGAAGACCTTTCAGGG
CTAACCGAAATGTTCAAGACCCCAGCGAAGGAGAAGCTGCAAATGCCGAGCATACGTCCC
ACCACCTTTTCAAATTCAGAGGATTTGCTCGCAGTCCCTAATTCAGAGGAAGAAACACTG
CTTCACACCGCAAAACACTCTGGAGAGGGTACGCGGAGCGCACCAGGAGAGCCATCGGAT
AAGACCTCTGCGAGCCCGGCCTTCAGACTGCAGCGCTTTATAGTAACTGGAGACGTGGGC
CGTGCGCGGCCCCGGGCAGAGCCTCTGCGGGCGGCGTCCGGTGCGGACGGGCTCGGAAGG
TCCGCGGAGCTCGGGAACACACAGACGCCCGGTGCGGCGGGCGGGCCCGAAGTCTCGGAG
GCTGACGCCGTTGAGGCCACCCGGGGGAGACGTCTGGGGAAGACGCTGAGAGAACAGACG
GCGGAGGAGCTGACGGAAGGAGCCGCCCAAAAGTGCAGGAAGAACGACAAATTGGAGGAA
AATTCTGAAAAGGCAGCACGTGCGAGGAGATCGAGGGCTTCAGAGCTGAGGCGCGCGGTG
AGACCCGAAGACCCGCTCGCCCTCTGGAGACTGCAAGGCACAGACCCGGAGGGAGCCCGG
GACGGCCGCGGTGCGCGGAGCCCGGTTCGTGCCAAGGAACCAGGGGACACAGAGAGCAGA
ACCACAACGGCGGGCTCTAAACCTCCGGAACCACTCGGGACGCCGGCCAGGGCGAACATA
CGGATCAGGACGCCTTCCCGGGAAGCGAGCATGGGAGTGCTGTCGGCACACGGGGAGCGC
CCACGTACCCCGGGGGAGTCCACGAACACGCGCGGAGACCCAGAAGGGGGTGCGAAAGAG
GTCAAGGCATCGGTGGAAACTCCGGAGCAGAAACGGGACCCTGCAGAAAACGCAGCCGGG
AGCAGGAGAAGATCAAGAACGCCC
