# Supplementary material for: Positively selected genes in the hoary bat (Lasiurus cinereus) lineage: prominence of thymus expression, immune and metabolic function, and regions of ancient synteny
Source: PeerJ. 2022 Mar 17;10:e13130. doi: 10.7717/peerj.13130 (PMC8934532; doi:10.7717/peerj.13130)
Supplement: Supplemental Information 3 — Initially tested orthogroups that have been edge-trimmed as described in the Methods. [file peerj-10-13130-s003.zip › original.trimmed/trimmed-OG0002324.fas]

>EpFu
ATGTCCACTCTCTCAGAGGTTCACGTCACCCCCAAGGAGGATGGTATGGAGGTGGACCTG
CCCGTGCGTGCCAATTCCCGCAAGCAGTTCTTAGTTCCTACTGGCCCCCCTCGGAACTCC
TGCCCTGCAGTGGCTGAAATACCATTTACGATGGTCAGCGAGGAGGTAGAAGAGCAAGTC
CATTCCGTGCGAGGCAGCTCTTCTGCAAACGCGGTGAACTCAGTTCGGAGGAAATCATGT
ATTGTGAAGGAAATGGAAAAAATGAAGAACAAACGAGAAGAGAAGAGGGCCCAGATCTCT
GAAATGAGAACCAAGCGAGCTCAGGAGTATGACAACAGCTTTCCAAACTGGGAATTTGCC
CGGATGATTAAAGAATTTCGGGCTACCTTGGATTGTCATCCCCTTACTATGACTGATCCT
ATAGAAGAGCACAGGATATGCGTTTGTGTTAGGAAACGCCCGCTGAATAAACAAGAATTG
GCCAAGAAAGAAATTGATGTGATTTCCATTCCTAGCAAGTGTCTCCTCTTCGTACATGAG
CCCAAGTTAAAAGTGGACTTAACAAAGTATCTGGAGAACCAGTCGTTCTGCTTTGACTTT
GCATTTGATGAAACAGCTTCAAATGAAGTCATCTATAGGTTCACAGCAAGGCCACTGGTA
CACACAATTTTCCAAGGCGGAAAAGCGACCTGTTTTGCATATGGCCAGACAGGAAGTGGC
AAGACGCATACTATGGGCGGAGGCCTCTCTGGGAAAGCCCAGAATGCATCCAAAGGAATC
TATGCAATGGCCTCCCAGGATGTCTTCCTCATGAAGAATCAGCCCCGCTACCGGAACCTG
GGCCTGGAAGTCTATGTGACGTTCTTTGAGATCTATAATGGGAAGGTGTTCGATTTGCTA
AACAAGAAGGCCAAGCTGCGCGTGCTGGAGGATGGGAAGCAGCAGGTGCAGGTGCTGGGG
CTGCAGGAGCACCTGGTTAACTGTGCTGACGATGTCATCAAGATGATCGACATAGGCAGT
GCCTGCAGGACCTCTGGGCAGACATTTGCCAACTCCAACTCTTCCCGCTCCCATGCCTGC
TTCCAGATTCTCCTTCGAGCCAAAGGGAGAGTGCATGGCAAGTTCTCTTTGGTGGATCTG
GCAGGGAACGAACGAGGTGCAGACACTTCCAGTGCTGACCGGCAGACCCGCATGGAAGGC
GCAGAAATCAACAAAAGTCTCCTGGCTCTGAAGGAGTGCATCAGGGCCCTGGGACAGAAC
AAGGCTCACACCCCATTCCGCGAGAGCAAGCTGACACAGGTGCTGCGGGACTCCTTTATC
GGGGAGAACTCAAGGACCTGTATGATTGCCATGATCTCACCAGGCATAAGCTCCTGTGAA
TATACTTTAAATACACTAAGATACGCAGACAGGGTCAAGGAGCTGAGCCCCCACAGTGGG
CCCAGTGGGGAGCAGCCAATTCAAATGGAAACAGAAGAGACAGAAGCCAGCTTTCAGGAG
TCTCTGGTCACAAGCAATTTTTCCAAGGAAGAAGAGGAACTGTCTTCCCAGATGTCCAGC
TTTAATGAAGCCATGACTCAGATCAGGGAGCTGGAGGAGAGGGCCATTGAAGAGCTCAAG
GAGATTGTCCAGCAAGGGCCAAGCTGGCTTGAGCTGGCCGAGATGACCGAGCAGCCCGAC
TACGACCTGGAGACCTTTGTGAACAAGACCGAGTCTGCCCTGGCCCAGCAAGCCAAGCAC
TTCTCAGCCCTGCAAGATGACATCAAGGCCCTACGCTTGGCCATGCAGCTGGAAGAACAG
GCCAGCAAACAAATAAGCAGCAAGAAA
>HiAr
ATGTCCACTGTCCCAGAGGTTCGCATCACCACTCAGGAGAATGATATGGATGTGGAGCTG
CCTGCATCTGCAAGTTCCCGCAAGCAGTTTTCAGTTCCCGCCGGCCCCCCTAGGCCCTCC
TGCCCTGCAGTGGCTGAAACACCATTGACGATAGTCAGCGAGGAAGTGGAAAAACAAGTC
CATTCCACCCGAGGCAACTCTTCTGCAAACCCTGTGAACTCAGTGCGGAGGAAATCATGT
CTTGTGAAGGAAATGGAAAAAACGAAGAACAAGCGAGAAGAAAAGAGGGCCCAGAACTCT
GAAATGAGAGTAAAGCGAGCTCAGGAGTATGACAACAGCTTTCCAAACTGGGAATTTGCC
CGGATGATAAAAGAATTTCGGGCTACTTTGGATTGTCATCCACTTACTCTGACTGATCCT
ACTGAAGAGCACAGGATATGCGTTTGTGTTAGGAAACGCCCGCTGAATAAACAAGAATTG
ACCAAGAAAGAAATTGATGTCATTTCCATTCCTAGCAAGTGTCTCCTCTTCGTACACGAG
CCCAAGTTAAAAGTGGACTTAACAAAGTATCTGGAGAACCAGGCATTCTGCTTTGACTTC
GCATTTGATGAAACGGCTTCAAATGAAGTTGTCTATAGGTTCACAGCAAGGCCACTGGTA
CATACAATTTTCCAAGGTGGAAAAGCAACCTGTTTTGCATATGGCCAGACGGGAAGTGGC
AAGACACATACTATGGGCGGAGACCTCTATGGGAAGGCCCAGAATGCATCCAAAGGGATC
TATGCGATGGCCTCCCACGATGTCTTCCTCCTGAAGAATCAGCCCCGCTACCGGAACCTG
GGTCTGGAAGTCTATGTGACATTCTTCGAGATTTATAATGGGAAGCTGTTCGACCTGCTC
AACAAAAAGGCCAAGCTGCGCGTGCTGGAGGATGGCAGGCAGCAGGTGCAGGTGGTGGGG
CTGCAGGAGCACCTGGTGAGCTGTGCAGATGATGTCATCAAGATGATCAACATAGGCAGT
GCCTGCAGGACCTCTGGGCAGACATTTGCCAACTCCAACTCTTCCCGCTCCCACGCCTGC
TTCCAGATTCTTCTTCGAACCAAAGGGAGAGTGCATGGCAAGTTCTCTTTGGTGGATCTG
GCAGGGAATGAGCGAGGGGCGGACACTTCCAGTGCTGACCGGCAGACCCGCATGGAGGGC
GCAGAAATTAACAAAAGTCTCCTGGCTCTGAAGGAGTGCATCAGGGCCCTGGGACAGAAC
AAGGCTCACACCCCGTTCCGTGAGAGCAAGCTGACACAGGTGCTACGGGACTCCTTTATC
GGGGAGAATTCAAGGACCTGCATGATTGCCATGATCTCACCAGGCATAAGCTCCTGTGAA
TATACTTTAAACACACTAAGATATGCAGACAGGGTCAAGGAGCTAAGCCCCCACAGTGGG
CCCAGTGGGGAGCAGCCAACTCAAATGGAAACTGAGGAGATGGAAGCCAGCTCTGATGGA
GCCCTGATCACAGGCGATTTCTCCAAGGAAGAGGAGGAACTGTCTTCCCAGATGTCCAGC
TTTAATGAAGCCATGACTCAGATCAGGGAGCTGGAAGAGAGGGCCATGGAAGAGCTCAAG
GAGATTATACAGCAAGGGCCAGGCTGGCTTGAGCTCTCTGAGATGACGGAGCAGCCGGAC
TACGACCTGGAGACCTTTGTGAACAAGGCAGAGGCTGCCCTGGCCCAACAAGCCAAGCAC
TTCTCTGCTCTGCAAGATGTCATCAAGGCCTTGCGCCTGGCCATGCAGCTGGAAGAGCAG
GCCAGCAAACAAATAAGCAGTAAGAAA
>LaCi
ATGTCCACTCTCTCAGAGGTTCGAATCACCCCTAAGGAGGACAGTATGGAGGTGGACCTG
CCCGTGCGTGCCAATTCCCGCAAGCAGTTCTTAGTTCCTACTGACCCCCCTAGGAATTCC
TGTCCTGCAGTGGCTGAAATACCAATTATGATGGTCAGCGAGGAGGTAGAAGAGCAAGTC
CGTTCCGTGCGAGGCAGCTCTTCTGCAAACCCGGTAAACTCAGTTCGGAGGAAATCGTGT
ATTGTGAAGGAAATGGAAAAAATGAAGAACAAACGAGAAGAGAAGAAGGCCCAGATCTCT
GAAATGAGAACCAAGCGAGCTCAGGAGTATGACAACAGCTTTCCAAACTGGGAATTTGCC
CGGATGATTAAAGAATTTCGGGCTACGTTGGATTGTCATCCCCTTACTATGACTGATCCT
ATAGAAGAGCACAGGATATGCGTTTGTGTTAGGAAACGCCCGCTGAATAAACAAGAATTG
GCCAAGAAAGAAATTGATGTGATTTCCGTTCCTAGCAAATGTCTCCTCTTCGTACATGAG
CCCAAGTTAAAAGTGGACTTAACAAAGTATCTGGAGAACCAGTCGTTCTGCTTTGACTTT
GCATTTGATGAAACAGCTTCAAATGAAGTCATCTATAGGTTCACAGCAAGGCCACTGGTA
CACACAATTTTCCAAGGCGGAAAAGCGACCTGTTTTGCATATGGCCAGACAGGAAGTGGC
AAGACATATACTATGGGCGGAGGCCTCTCTGGGAAAGCCCAGAATGCATCCAAAGGAATC
TATGCAATGGCCTCCCAGGATGTCTTCCTCATGAAGAATCAGCCCCGCTACCGGAACCTG
GGCCTGGAAGTCTATGTGACATTCTTTGAGATCTATAATGGGAAGCTGTTTGATTTGCTG
AACAAGAAGGCCAAGCTGCGCGTGCTGGAGGATGGGAAGCAGCAGGTGCAGGTGCTGGGG
CTGCAGGAGCATCTGGTTAACTGTGCTGACGATGTCATCAAGATGATCGACATAGGCAGT
GCCTGCAGGACCTCTGGGCAGACATTTGCCAACTCCAACTCTTCCCGATCCCATGCCTGC
TTCCAGATTCTCCTTCGAGCCAAAGGGAGAGTACATGGCAAGTTCTCTTTGGTGGATCTG
GCAGGGAACGAACGAGGTGCAGACACTTCCAGTGCTGACCGGCAGACCCGCATGGAAGGC
GCAGAAATCAACAAAAGTCTCCTGGCTCTGAAGGAGTGCATCAGGGCCCTGGGACAGAAC
AAGGCTCACACCCCATTCCGAGAGAGCAAGCTGACACAAGTGCTACGGGACTCCTTTATC
GGAGAGAACTCAAGAACCTGTATGATTGCCATGATCTCACCAGGCATAAGCTCCTGTGAA
TATACTTTAAATACACTAAGATACGCAGACAGGGTCAAGGAGCTAAGCCCCCACAGTGGG
CCCAGCGGGGAGCAGCCAATTCAAATGGAAATAGGAGAGACAGGAGCCAACTTTCAGGAG
TCTCTGATCATAAACAATTTTTCCAAGGAAGAAGAGGAACTGTCTTCCCAGATGTGCAGC
TTTAATGAAGCCATGACTCAGATCAGAGAGCTGGAGGAGAAGGCCATTGAAGAGCTCAAG
GAGATTGTCCAGCAAGGGCCACGCTGGCTTGAGCTCTCCGAGATGACTGAGCAGCCCGAC
TACGACCTGGAGACCTTTGTGAACAAGACAGAATCTGCCCTGGCCCAGCAAGCCAAGCAC
TTCTCAGCCCTGCAAGATGACATCAAGGCCTTACGCTTGGCCATGCAACTGGAAGAACAG
GCCAGCAAACAAATAAGCAGCAAGAAA
>MyLu
ATGTCCACCCTCTCAGAGGTTCACATCACCCCTAAGGAGGATGGTATGGAGGTGGACCTG
CCCGTGCGTGCCAATTCCCGGAAGCAGTTCTTAGTTCCCACTGGCCCCCCTAGGAACTCC
TGCCCTGCAGTGGCTGAAATACCGTTTACGATGGTCAGCGAGGAGGTAGAAGAGCAAGTC
CATTCCATGCGAGGCAGCTCTTCTGCAAACCCAGTGAACTCAGTTCGAAGGAAATCATGT
ATTGTGAAGGAAATGGAAAAAATGAAGAACAAACGAGAAGAGAAGAGGGCCCAGATCTCT
GAAATGAGAACAAAACGAGCTCAGGAGTATGACAACAGCTTTCCAAACTGGGAATTTGCC
CGGATGATTAAAGAATTTCGGGCTACGTTGGATTGTCATCCCCTTACTATGACTGATCCT
ATAGAAGAGCACAGGATATGCGTTTGTGTTAGGAAGCGCCCGCTGAATAAACAAGAACTG
GCCAAGAAAGAAATTGATGTGATTTCTGTTCCTAGCAAGTGTCTCCTCTTCGTACACGAG
CCCAAGTTAAAAGTGGACTTAACAAAGTATCTGGAGAACCAGGCGTTCTGCTTTGACTTT
GCATTTGATGAAACAGCTTCGAATGAAGTCATCTATAGGTTCACAGCAAGGCCACTGGTA
CACACAATTTTCCAAGGCGGAAAAGCGACTTGTTTTGCATATGGCCAGACGGGAAGTGGT
AAGACACATACTATGGGCGGAGGCCTCTCTGGGAAAGCCCAGAATGCATCCAAAGGAATC
TATGCGATGGCCTCCCAGGATGTCTTCCTCATGAAGAATCAGCCCCGCTACCGGAACCTG
GGCCTGGAAGTCTATGTGACGTTCTTTGAGATCTATAATGGGAAGCTGTTCGATTTGCTG
AACAAGAAGGCCAAGCTGCGTGTGCTGGAGGATGGAAAGCAGCAGGTGCAGGTGCTGGGG
CTGCAGGAGCACCTGGTTAACTGTGCTGACGATGTCATCAAGATGATCGACATAGGCAGT
GCCTGCAGGACCTCTGGGCAGACATTTGCCAACTCCAACTCTTCCCGCTCTCATGCCTGC
TTCCAGATTCTCCTTAAAGCCAAAGGGAGAGTGCATGGCAAGTTCTCTTTGGTGGATCTG
GCAGGGAACGAACGAGGTGCAGACACTTCCAGTGCTGACCGGCAGACCCGCATGGAAGGC
GCAGAAATCAACAAAAGTCTCCTGGCTCTGAAGGAGTGCATCAGGGCCCTGGGACAGAAC
AAGGCTCACACCCCTTTCCGCGAGAGCAAGCTGACACAGGTGCTACGGGACTCCTTCATC
GGGGAGAACTCAAGGACCTGTATGATTGCCATGATCTCACCAGGCATAAGCTCCTGTGAA
TATACTTTAAATACACTAAGATATGCAGACAGGGTCAAGGAGCTGAGCCCCCACAGCGGG
CCCAGTGGGGAGCAGCCAATTCAAATGGAAACCGAAGAGACAGAAGCCAACTCTCAGGAG
TCTCTGATCACAAGCAACCTTTCCAAGGAAGAAGAGGAACTGTCTTCCCAGATGTCCAGC
TTTAATGAAGCCATGACTCAGATCAGGGAGCTGGAGGAGAGGGCCATTGAAGAGCTCAAG
GAGATTGTCCAGCAAGTGCCAAGCTGGCTTGAGCTCTCCGAGATGACCGAGCAGCCTGAC
TACGACCTGGAGACCTTTGTGAACAAGACAGAGTCTGCCCTGGCCCAGCAAGCCAAGCAC
TTCTCAGCCCTGCAAGATGACATCAAGGCCTTACGCTTGGCCATGCAGATGGAAGAACAG
GCCAGCAAACAAATAAGCAGCAAGAAA
>PhDi
ATGTCCACTGTCTCAGAGGGTCGCATCACCACTCAGGAAAATAATATGGAGGTGGAGCTG
CCTGCACCCGCAAACCCCCGAAGGCACTTTTCAGTTCCCACTGGCCCTCCTAGGAACGCC
TGCCCTGCGGTGGCTGAAACACCATTTCCGATGGTCAGCGAGGAGGTGGAAGAGCAAGTC
CATTCCATTCAAGGCAGCTCTTCTGCAAACCCTGTGAGCTCAGTTCGGAGGAAATCGTGT
ATTGTGAAGGAAATGGAAAAAATGAAGAACAAACGAGAAGAGAAGAGGGCCCAGAACTCT
GAAATGAGAATGAAGCGAGCTCAGGAGTATGACAACAGCTTTCCAAACTGGGAATTTGCC
CGGATGATTAAAGAATTTCGGGCTACTTTGGATTGCCATCCACTTAATATGACTGATCCT
ATCGAAGAGCATAGGATATGCGTTTGTGTTAGGAAACGCCCACTGAATAAACAAGAACTG
GCCAAGAAAGAAATAGATGTGATTTCTGTTCCTAGCAAGTGTCTGCTCTTTGTACACGAG
CCCAAGTTAAAAGTGGACTTAACAAAGTATCTGGAGAACCAGGCGTTCTGCTTTGACTTT
GCATTTGATGAAACAGCTTCAAATGAGGTCGTCTATAGGTTCACAGCAAGGCCACTGGTA
CACACAATTTTCCAAGGTGGAAAAGCAACCTGTTTTGCATATGGTCAGACAGGAAGTGGC
AAGACACACACAATGGGTGGAAACCTCTATGGGAAAGCCCAGAATGCATCCAAAGGAATC
TATGCGATGGCCTCCCACGACGTCTTCCTCCTGAAGAATCAGCCCCGTTACCGGAACCTG
GGCCTGGAAGTCTATGTGACATTCTTTGAGATTTATAACGGGAAGCTGTTCGACCTGCTC
AACAAAAAGGCCAAGCTGCGAGTGCTGGAGGACGGGAAGCAGCAGGTGCAGGTGCTGGGG
CTGCAGGAGCACCCGGTGAGCTGTGCTGACGACGTCATCAAGATGATCGACATAGGAAGT
GCCTGCAGGACCTCGGGGCAGACATTTGCCAACTCCAACTCTTCCCGCTCCCATGCCTGC
TTCCAGATTCTTCTTCGAGCCAAAGGGAGAGTGCATGGCAAGTTCTCTTTGGTGGATCTG
GCAGGGAATGAACGAGGTGCGGACACTTCCAGTGCTGACCGGCAGACCCGCATGGAAGGC
GCAGAAATCAACAAAAGTCTCCTGGCTCTGAAGGAGTGCATCAGGGCCCTGGGACAGAAC
AAGGCTCACACCCCATTCCGAGAGAGCAAGCTGACACAGGTGCTGCGGGACTCCTTTATC
GGAGAGAACTCAAGGACCTGTATGATTGCCATGATCTCACCAGGCATAAGCTCCTGTGAA
TACACTTTAAATACACTAAGATATGCAGACAGGGTCAAGGAGCTGAGCCCCCACAGTGGG
CCCATTGGGGAGCAGCCAGTTCAGATGGAAATAGAAGAGACAGAAGCCAGCTCGAATGGC
TCCCTGACCGCAGACAATTTTTCCAAGGAAGAAGAAGAACTGTCTTCCCAGATGTCCAGC
TTTAATGAAGCCATGACCCAGATCAGGGAGCTGGAGGAGAGGGCTGTGGAAGAGCTGAAG
GAGATTATACAGCAAGGGCCAGGCTGGCTTGAGCTCTCCGAGATGACTGAACAGCCAGAC
TATGACCTGGAGACCTTTGTGAACAAGGCAGAGTCTGCCCTGGCCCAGCAAGCCAAGCAC
TTCTCAGCCCTGCAAGATACCATCAAGGCCTTGCGTCTGGCCATGCAGCTGGAAGAGCAG
GCCAGCAAACAAATGAGCAGCAAGAAA
>PtVa
ATGTCCACTGTCTCAGAGGTTCGCATCACCACTGAGGAAAATGATATGGAGGTGGAGCTG
CCTGCATCTGCAAATTCTCGCAAGCAGTTTTCAGTTCCCGCTGGCCCCGCTAGGCCTTCC
TGCCCTGCAGTGGCTGAAATACCATTGACGATGGTCAGCGAAGAGGTAGAAGAGCAAGTC
CATTCCATCCGAGGCAGCTCTTCTGCAAACCCTGTGAACTCAGTTCGGAGGAAATCATGT
ATTGTGAAGGAAATGGAAAAAATGAAGAACAAGCGGGAAGAGAAGAGGGCCCAGAACTCT
GAAATGAGAATAAAGCGAGCTCAGGAGTATGACAACAGCTTTCCAAACTGGGAATTCGCC
CGGATGATTAAAGAATTTCGGGCTACTTTGGATTGTCATCCACTTACTATGACTGATCCT
ATCGAAGAGCACAGGATATGTGTTTGTGTTAGGAAACGCCCGCTAAATAAACAAGAATTG
ACCAAGAAAGAAATTGATGTGATTTCCGTTCCTAGCAAATGTCTCCTTTTTGTACACGAG
CCCAAGTTAAAAGTGGACTTAACAAAGTATCTGGAGAACCAAGCATTCTGCTTTGACTTT
GCATTCGATGAAACGGCTTCAAATGAAGTTGTCTATAGGTTCACAGCAAGGCCACTGGTA
CACACAATTTTCCAAGGTGGAAAAGCAACCTGTTTTGCATATGGCCAGACGGGAAGTGGC
AAGACACATACTATGGGCGGAGACCTCTCCGGGAAAGCCCAGAATGCATCCAAAGGGATC
TATGCAATGGCCTCCCGCGATGTCTTCCTCCTGAAGAATCAGCCCCGCTACCGGAACCTG
GGCCTGGAAGTCTATGTGACATTTTTCGAGATTTATAATGGGAAGCTGTTCGACCTGCTC
AACAAGAAGGCCAAACTGCGCGTGCTGGAGGATGGCAAGCAGCAGGTGCAGGTGGTGGGG
CTGCAAGAGCACCTGGTTACCTGTGCTGACGATGTCATCAAGATGATCGACATAGGCAGT
GCCTGCAGGACCTCTGGGCAGACATTTGCCAACTCCAACTCTTCCCGCTCCCACGCCTGC
TTCCAGATTCTTCTTCGAGCCAAAGGGAGGGTGCATGGCAAGTTCTCGTTGGTGGATCTG
GCAGGGAATGAGCGAGGCGCGGACACTTCTAGTGCTGACAGGCAGACCCGCATGGAAGGC
GCAGAAATCAACAAAAGTCTCCTGGCTCTGAAGGAGTGCATCAGGGCCTTAGGACAGAAC
AAGGCTCACACCCCCTTCCGCGAGAGCAAGCTGACACAGGTGCTACGGGACTCCTTTATC
GGGGAGAACTCAAGGACCTGCATGATTGCCATGATCTCACCGGGCATAAGCTCCTGCGAA
TATACTTTAAACACACTAAGATATGCAGACAGGGTCAAGGAGCTGAGCCCTCACAGTGGG
CCCAGTGGGGAGCAGCCAACTCAAATGGAAACAGAAGAGATGGAAGCCAGCTCTAATGGG
GCCTTGATCGCAAGCGATTTCTCCAAGGAAGAGGAAGAATTGTCTTCCCAGATGTCCAGC
TTTAATGAAGCCATGACTCAGATCAGGGAGCTGGAAGAGAGGGCCATGGAAGAGCTCAAG
GAGATTATACAGCAAGGGCCAGGCTGGCTTGAGCTCTCCGAGATGACCGAACAGCCAGAC
TATGACCTGGAGACCTTTGTGAACAAGGCAGAGTCTGCCCTGTCCCAGCAAGCCAAGCAC
TTCTCAGCCCTGCGAGATGTCATCAAGGCCTTGCGCCTGGCCATGCAGCTAGAAGAGCAG
GCCAGCAAACAAATAAGCAGCAAGAAA
>RhFe
ATGTCCACTGTCCCCGAGGTTCGCATCACCACTCAGGAGAATGATATGGAGGTGGAGCTG
CCTGCGCCAGCAAATTCCCGCAAGCAGTTCTCAGTTCCCACTGGTCCCCCTAGGCCCTCC
TGCCCTGCAGTGGCTGAAATACCATTGGCGATAGTCAGCGCAGAAGTGGAAGAACAAGTC
CATTCCATCCGAGGCAGCTCTTCTGCAAATCCTGGGAACTCAGTTCGGAGGAAATCATGT
ATTGTGAAGGAAATGGAAAAAATGAAGAGCAAGCGAGAAGAGAAGCGGGCCCAGAACTCT
GAAATGAGAGTAAAGCGAGCTCAGGAGTATGACAACACCTTTCCAAACTGGGAATTTGCC
CGGATGATAAAAGAATTTCGGGCTACTTTGGATTGTCATCCACTTACTCTGACTGATCCT
ATTGAAGAGCACAGGATATGTGTTTGTGTTAGGAAACGCCCGCTGAATAAACAAGAATTG
ACCAAGAAAGAAATTGATGTCATTTCCATTCCTAGCAAGTGTCTCCTCTTTGTACACGAG
CCCAAGTTAAAAGTGGACTTAACAAAGTATCTGGAGAACCAGGCATTCTGCTTTGACTTT
GCATTTGATGAAACGGCTTCAAATGAAGTTGTCTATAGGTACACAGCAAGGCCACTGGTA
CACACAATTTTTCAAGGCGGAAAAGCAACCTGTTTTGCATATGGCCAGACAGGAAGTGGC
AAGACACATACTATGGGCGGAGACCTCTCTGGGAAAGCCCAGAATGCATCCAAAGGGATC
TACGCGATGGCCTCCCGTGATGTCTTCCTCCTGAAGAATCAGCCCCGCTACCGGAACCTG
GGTCTGGAAGTCTACGTGACATTCTTCGAGATTTACAATGGGAAGCTGTTCGACCTGCTC
AACAAGAAGGCCAAGCTGCGCGTGCTGGAGGATGGCAGGCAGCAGGTGCAGGTGGTGGGG
CTGCAAGAGCACCTGGTGAGCTGTGCGGACGATGTTATCAGGATGATCGACGTAGGCAGT
GCCTGCAGGACCTCTGGGCAGACATTTGCCAACTCCACCTCTTCCCGCTCCCACGCCTGC
TTCCAGATTCTTCTTCGAACCAAAGGGAGAGTGCATGGCAAGTTCTCTTTGGTGGATCTG
GCAGGGAATGAGCGAGGTGCAGACACTTCCAGTGCTGACCGGCAGACCCGCATGGAGGGT
GCAGAAATCAACAAAAGTCTCCTGGCTCTGAAGGAGTGCATCAGGGCCCTAGGACAGAAC
AAGGCTCACACCCCGTTCCGCGAGAGCAAGCTGACACAGGTGCTACGGGACTCCTTTATC
GGGGAGAACTCAAGGACATGCATGATTGCCATGATCTCACCGGGCATAAGCTCCTGTGAA
TATACCTTGAACACACTAAGATATGCAGACAGGGTCAAGGAGCTAAGCCCCCACAGCGGG
CCCAGTGGGGAGCAGCTAACTCAGATGGAAACAGAAGAGATGGAAGCCAGCTCTAGTGGA
GCCCTGATCGCAGGCGATTTCTCCAAGGAAGAGGAGGAACTGTCTTCTCAGATGTCCAGC
TTTAATGAAGCCATGACTCAGATCAGAGAGTTGGAAGAGAGGGCCATGGAAGAGCTCAAG
GAGATCATACAGCAAGGGCCAGGCTGGCTTGAGCTCTCTGAGATGACGGAGCAGCCGGAC
TACGACCTGGAGACCTTTGTGAACAAGGCAGAGGCAGCCCTGGCCCAGCAAGCCAAGCAC
TTCTCTGCTCTGCAAGATGTCATCAAGGCCTTGCGCCTGGCCATGCAGCTGGAAGAGCAG
GCCAGCAAACAAATCAGCAGCAAGAAA
>RoAe
ATGTCCACTGTCGCAGAGGTTCGCATCACCGCTGAGGAGAATGATATGGAGGTGGAGCTG
CCTGCATCTGCTAATTCTCGCAAGCAGTTTTCAGTTCCCGCTGGCCCCCCTAGGCCTTCC
TGCCCTGCAGTGGCTGAAATACCATTGACGATGGTCAGCGAGGAGGTGGAAGAGCAAGTC
CATTCCATCCGAGGCAGCTCTTCTGCAAACCCTGTGAACTCAGTTCGGAGGAAATCATGT
ATTGTGAAGGAAATGGAAAAAATGAAGAACAAGCGGGAAGAGAAGAGGGCCCAGAACTCT
GAAATGAGAATAAAGCGAGCTCAGGAGTATGACAACAGCTTTCCAAACTGGGAATTTGCC
CGGATGATTAAAGAATTTCGGGCTACTTTGGATTGTCATCCACTTACTATGACTGATCCT
ATCGAAGAGCACAGGATATGTGTTTGTGTTAGGAAACGCCCGCTAAATAAACAAGAATTG
ACCAAGAAAGAAATTGATGTGATTTCCGTTCCTAGCAAATGTCTCCTTTTTGTACATGAG
CCTAAGTTAAAAGTGGACTTAACAAAGTATCTGGAGAACCAAGCATTCTGCTTTGACTTC
GCATTCGATGAAACAGCTTCAAATGAAGTTGTCTATAGGTTCACAGCAAGGCCACTGGTA
CACACAATTTTCCAAGGTGGAAAAGCGACCTGTTTTGCATATGGCCAGACGGGAAGTGGC
AAGACACATACTATGGGTGGAGACCTCTCTGGAAAAGCCCAGAATGCATCCAAAGGGATC
TATGCAATGGCCTCCCGTGATGTCTTCCTCCTGAAGAATCAGCCCCGCTACCGGAACCTG
GGCCTGGAAGTCTATGTGACATTTTTCGAGATTTATAATGGGAAGCTGTTTGACCTGCTC
AACAAGAAGGCCAAACTGCGCGTGCTGGAGGACGGCAAACAGCAGGTGCAGGTGGTGGGG
CTGCAGGAACACCTGGTTACCTGTGCTGATGATGTCATCAAGATGATCGACATAGGCAGT
GCTTGCAGGACCTCTGGGCAGACATTTGCCAACTCCAACTCTTCCCGCTCCCACGCCTGC
TTCCAGATTCTTCTCCGAGCCAAAGGGAGGGTGCATGGCAAGTTCTCTTTGGTGGATCTG
GCAGGGAATGAGCGAGGTGCAGACACTTCTAGTGCTGACCGGCAGACCCGCATGGAAGGC
GCAGAAATCAACAAAAGTCTCCTGGCTCTGAAGGAGTGCATCAGGGCCTTGGGACAGAAC
AAGGCTCACACCCCGTTCCGCGAGAGCAAGCTGACACAGGTGCTACGGGACTCCTTTATC
GGGGAGAACTCAAGGACCTGCATGATTGCCATGATCTCACCGGGCATAAGCTCCTGTGAA
TATACTTTAAACACACTAAGATATGCAGACAGGGTCAAGGAGCTGAGCCCCCACAGTGGG
CCCAGTGGGGAACAGCCAACTCAAATGGAAACAGAAGAGATGGAAGCCAGCTCTAACGGG
GCCCTGATCACAAGCGATTTCTCCAAGGAAGAGGAAGAACTGTCTTCTCAGATGTCCAGC
TTTAATGAAGCCATGACTCAGATCAGGGAGCTGGAAGAGAGGGCCATGGAAGAGCTCAAG
GAAATTATACAGCAAGGGCCAGGCTGGCTTGAGCTCTCCGAGATGACCGAACAGCCAGAC
TATGACCTGGAGACCTTTGTGAACAAGGCAGAGTCTGCCCTGTCCCAGCAAGCCAAGCAC
TTCTCAGCCCTGCGAGATGTCATCAAGGCCTTGCGCCTGGCCATGCAGCGGGAAGAGCAG
GCCAGCAAACAAATAAACAGCAAGAAA
