# Supplementary material for: Positively selected genes in the hoary bat (Lasiurus cinereus) lineage: prominence of thymus expression, immune and metabolic function, and regions of ancient synteny
Source: PeerJ. 2022 Mar 17;10:e13130. doi: 10.7717/peerj.13130 (PMC8934532; doi:10.7717/peerj.13130)
Supplement: Supplemental Information 3 — Initially tested orthogroups that have been edge-trimmed as described in the Methods. [file peerj-10-13130-s003.zip › original.trimmed/trimmed-OG0002332.fas]

>EpFu
CTCTGTCTGGGTCACGCCGCGGGGGAGGTGGCGCAGGGTCCACGGGTGCTGGGCATTTGC
CTGGAGCAGGCCGGGTCCGCGGGAGCGGCGTGGGCGCGCGGAGGGGAGGTGCCGGCCGTC
CCTGAGGCCACCTTCCGCTTGCGCCTCTTTGGCTCGGGCTTCGGGAACAGCTCCTGGTCC
TGGGCGGCCCCTGAGGGGCCGGCCGCGGCGGCCTCGACAGGCGAGTGGCGCGCGCTGCTA
CGCCTGCGAGCCGAGGCCGAGCACCCACACTCGACGCTGCTTGCGGGAGAGCCGGACGGC
GCGGCATGGCTGGGGGCTGCGGGGCTGCTGGCGCTGGCAGCGCTGGCTCGCGGCCTGCAG
CTGAGCGCGCTGGTGTTGACACCAGCTGAGGTGCAGGTGCTGCGCGAGAACGGGTCGGAG
GCGGAGCGCGCGGCGGCGCGGCGTCTGGAGTCGGCGCGGCGCTGGGCCAGCTACGCCCTT
GGCGCGCTGCTGCTGCTAGCCTGCCTGGCACAGGCGGCGCTGGCGGTGCTGCTGTATCGC
GCGGCCGGCCAGCGCGCTGTGCCCGCCGTGCTGGGCAGTGCAGGGCTCGCGTTCCTGGTG
GCCGAGGTGCTGCCGGCCGCCGTGAGCGGACGCTGGACGCTGGCGCTGGCCCCGCGCGCT
CTGGCGCTCAGCCGCCTGGCCGTGTTGCTCACCCTGCCCGTGGCCTTGCCGGTGGGTCAG
CTGCTGGAGCTGGCGGCGCGACCCGGGCGGCTGCGCGAGCGCGTGCTGGAGCTGGCACGA
GGGGGCGGCGATCCCTACAGCGACCTCAGTAAGGGCGTGCTGCGGTACCGGACCGTGGAG
GAGGTGCTCACTCCGCTTGAGGACTGCTTCATGCTAGACGCCAGCACCGTGCTGGACTTT
GGCGTCCTGGCCAGCATCATGCAGAGCGGCCACACGCGCATCCCTGTGTACGAGGAGGAG
CGCTCCAATATCGTGGACATGCTCTACCTCAAGGACTTGGCCTTCGTGGACCCCGAGGAC
TGCACGCCGCTCAGCACCATCACCCGCTTCTACAACCACCCGCTCCACTTTGTCTTCAAC
GACACCAAGCTGGACGCCGTTTTGGAGGAGTTCAAGCGAGGGAAGTCCCACATGGCCATC
GTGCAGAAGGTGAACAACGAGGGGGAAGGTGACCCCTTCTACGAGGTCCTGGGCCTGGTC
ACCCTGGAGGACGTCATTGAGGAGATCATCAAGTCCGAGATCCTGGACGAGTCCGAGGAC
TACCGAGACACCACGGTGAGGAAGAAGCCTGCTGCTCTCAGTGTCCCTCTCAGGCGGAAA
GAGGAATTCTCCTTGTTCAAGGTGTCTGACGATGAGTATAAAGTGAAAATCTCGCCTCAG
CTGCTCTTGGCCACCCAGCGCTTCCTTTCCCGAGAGGTGGATGTGTTCAGCCCATTGCGA
ATCTCCGAGAAGGTCCTGTTGCACCTGCTGAGGCACCCCAGCGTCAACCAGGAGGTGAGG
TTTGACCAGAGCAACCGCCTGGCTGCACACCATTACCTGTACCAGCGCAGCCAGCCGGTG
GATTACTTCATCCTCATCCTGCAGGGCAGGGTTGAGGTGGAGATCGGGAAGGAGGGCCTG
AAGTTCGAGAACGGGGCGTTCACCTACTATGGCTTGTCTGCCCTGACAGCCCCATCTTCG
GTTCACCAGTCCCCGGTGTCCTCGCTCCAGGCCCTCCCGCAGCCCGAGCCAGCTGACGGC
ACCCGCTTGTCCACGTATTGTCCTGACTACACCGTGAGGGCCCTCTCCGACCTGCAGTTC
ATCAAGGTCACGCGGCTCCAGTACCTCAATGCACTCCTGGCCAGCCGAGCCCAGCTCCTG
CCACCGTCCCCTGAGAGCGCGGACCTCCAGGTC
>HiAr
CTCTGCCTGGGCCACGCCGCCGGGGAGGCAGCGCCGGGCCCGCGAGTGCTGGGCGTCTGC
CTGGAACAGGCCGGGGCCGCGGGCGCGGTGTGGGCGCGCGGAGGGGAGGTGTTGGCCGCG
CCGGAGGCCACCTTCCGCCTGCGCCTCTTCGGCTCGGGCTTCGCCAACAGCTCCTGGTTC
TGGGCGGCCCCCGAAGGGCCGGTTGCTCCGGCCTCGACGGGCGAGTGGCGCGCGCTGTTG
CGCCTGCGCGCCGAGGCCGAGCGCCCACAGTCGGCGTTGCTGGCCGGGGAGCCTGGTGGC
ACGGCATGGCTGGGGGCGGCGGGGCTGCTGGCACTGGCGGCGCTGGCGCGGGGCCTGCAA
CTGAGCGCCCTGGCACTGGCGCCGGCCGAGGTACAGGTGCTGCGCGAAAGCGGCTCGGAG
GCGGAGCGCGCGGTGGCGCGGCGCCTGGAGCCGGCGCGGCGCTGGGCGGGCTGCGCCTTG
GGCGCGCTGCTGCTGCTGGCTAGCCTGGCACAGGCTGCGCTGGCGGTGCTGCTTTACCGC
GCAGCCGGCCAGCGCGCCATGCCCGCTGTGCTAGGCAGCGCTGGGCTCGCTTTCCTCGTG
GCCGAGGTGCTGCCGGCCGCCGTAAGCGGGCGCTGGACGCTGGCTCTGGCCCCGCGCGCG
CTGGCGCTCAGCCGCTTGGCCGTGCTGCTCACCCTGCCCGTGGCCTTGCCCGTGGGGCAG
CTGCTCGAACTGGCGGCACGGCCCGGGCGGCTGCGCGAGCGCGTGCTAGAGCTGGCGCGC
GGCGGTGGAGACCCCTACAGCGACCTCAGCAAGGGCGTGCTGCGGTGCCGGACGGTGGAA
GACGTGCTCACGCCGCTTGAGGACTGCTTCATGCTAGACGCCGGCGCCGTGCTGGACTTC
GGCGTCCTGGCCAGCATCATGCAGAGCGGCCACACGCGCATACCCGTGTACGAGGAGGAG
CGCTCCAACATCGTGGACATGCTCTACCTCAAGGACTTGGCCTTCGTGGACCCCGAGGAC
TGCACGCCTCTCAGCACTATCACCCGCTTCTACAACCACCCGCTTCACTTCGTCTTCAAC
GACACCAAGCTGGACGCCGTCCTGGAGGAGTTCAAGCGAGGGAAGTCCCACCTGGCCATT
GTGCAGAAGGTGAACAACGAGGGTGAAGGCGACCCCTTCTATGAGGTCTTGGGCCTGGTC
ACCTTGGAGGACGTCATTGAGGAGATCATCAAGTCCGAGATCCTGGACGAGTCTGAGGAC
TACCGAGACTCCACGGTAAGGAGGAAGCCAGTGTGTCTGAGCGCCCCTGTCAGGCGGAAG
GAGGAATTCTCCTTGTTCAAGGTGTCCGAAGATGAGTATAAAGTGAAGATCTCGCCTCAG
CTGCTCTTGGCCACCCAGCGCTTTCTTTCCCGAGAGGTGGACGTGTTCAGCCCACTGCGA
GTGTCCGAGAAGGTCCTGCTACATTTGCTGAGGCACCCCAGCGTCAACCAGGAGGTGAGG
TTTGATGAGAGCGACCGCCTGGCGGCACACCATTACCTGTACCAGCGTAGCCAGCCGGCG
GACTACTTCACCCTCATCCTGCAGGGCAGGGTTGAGGTGGAGATTGGGAAGGAGGGCCTG
AGATTCGAGAATGGGGCCTTCACCTACTATGGCGTGTCTGCCCTGACAGTGCCGTCCTCG
GTTCACCAGTCCCCAGTGTCCTCGCTTCAGTCCCTCCTGCAGCCGGAGCCAGCCGACGGC
ACCCACTTGTCCGCATATTGTCCTGACTACACCGTGAGGGCCCTTTCCGACCTGCAGTTC
ATCAAGGTCACGCGGCTGCAGTACCTCAATGCACTCCTAGCCACGCGAGCCCAGAACCTG
CCACCGTCCACCGAAAACTCGGACCTCCAGGTC
>LaCi
CTCTGTCTGGGTCACGCCGCGGTGGAGGTGGTGCAGGGCCCACGGGTGCTGGGCATTTGC
CTGGAGCAGACCGGATCCGCGGGAGCGGTGTGGGCGCGCGGAGGGGAGGTGCCGGCCGTG
CCTGAGGCCACCTTCCGCTTGCGCCTCTTTGGCTCGGGCTTCGGGAACAGCTCCTGGTCC
TGGGCGGCCCCGGAGGGGCCAGCCGCGGGGGCCCCGACAGGCGAGTGGCGCGCGCTGCTA
CGCCTGCGAGCCGAGGCCGAGCACGCACACTCGGCGCTGCTGGCGGGAGAGCCGGACGGC
GCAACATGGCTGGGGGCTGCCGGGCTGCTAGCGCTGGCAGCGCTGGCACGCGGCCTGCAG
CTGAGCGCGCTAGTGTTGGCACCAGCTGAGGTGCAGGTGCTGCGCGAGAACGGGTNNNNN
NNNNNNNNNNNNNNNNNNNNNNNNNNNNNNNNNNNNNNNNNNTGGGCCAGCTACGCCCTT
GGCGCGCTGCTGCTGCTAGCCTGCCTGGCACAGGCGGCGCTGGCGGTGCTGCTGTATCGC
GCGGCCGGCCAGCGCGCTGTGCCCGCCGTGCTGGGCAGTGCAGGGCTCGCGTTCCTGGTG
GCCGAGGTACTGCCGGCCGCCGTGAGCGGACGTTGGACGCTGGCGCTGGCCCCGCGCGCT
CTGGCGCTCAGCCGCCTGGCTGTGTTGCTCACCCTGCCCGTGGCCTTGCCGGTGGGTCAG
CTGCTGGAGCTGGCGGCGCGACCCGGGCGGCTGCGCGAGCGCGTGCTGGAGCTGGCACGA
GGTGGCGGCGATCCCTACAGCGACCTCAGTAAGGGCGTGCTGCGCTACCGCACCGTGGAG
GAGGTACTCACTCCGCTTGAGGACTGCTTCATGCTCGAGGCTAGCACTGTGCTGGACTTT
GGCGTCCTGGCCAGCATCATGCAGAGCGGCCACACGCGCATCCCTGTGTACGAAGAGGAG
CGCTCCAATATCGTGGACATGCTCTACCTCAAGGACTTGGCCTTCGTGGACCCCGAGGAT
TGCACGCCGCTCAGCACCATCACCCGCTTCTACAACCACCCCCTCCACTTTGTCTTCAAC
GACACCAAGCTGGACGCTGTTTTGGAGGAGTTCAAGCGAGGGAAGTCTCACCTGGCCATC
GTGCAGAAGGTGAACAACGAGGGGGAAGGTGACCCCTTCTACGAGGTTCTGGGCCTGGTC
ACCCTGGAGGACGTCATTGAGGAGATCATCAAGTCTGAGATCCTGGATGAGTCCGAGGAC
TACCGAGACACCCCGGTGAGGAAGAAGCCTGCTGCTCTCAGTGTCCCTCTGAGGCGTAAA
GAGGAATTCTCCTTGTTCAGGGTGTCTGACGATGATTATAAAGTGAAAATCTCGCCTCAG
CTGCTCTTGGCCACCCAGCGCTTCCTTTCCCGAGAGGTGGATGTGTTCAGCCCATTGCGA
GTCTCCGAGAAGGTCCTGTTGCACCTGCTGAGGCACCCCAGCGTCAACCAGGAGGTGAGG
TTTGACCAGAGCAACCGCCTGGCTGCACACCATTACCTGTACCAGCGCAGCCAGCCGGTG
GATTACTTCATCCTCATCCTGCAGGGCAGGGTTGAGGTGGAGATCGGGAAGGAGGGCCTT
AAGTTCGAGAACGGGGCGTTCACCTACTATGGCTTGTCTGCCCTGACAGCCCCATCTTCG
GNNNNNNNNNNNNNNNNNNNNNNNNNNNNNNNNNTCCCGCAACCCGAGCCAGCTGACGGC
ACCCGCTTGTCCACGTATTGTCCTGACTACACCGTGAGGGCCCTCTCTGACCTGCAGTTC
ATCAAGGTCACGCGGCTACAGTACCTCAATGCACTCCTGGCCAGCCGAGCCCAGCACCTG
CCACCGTCTCCTGAGAACCTGGACCTCCAGGTC
>MyLu
CTCTGTCTGGGTCACGCCGCGGGGGAGGTGGCGCAGGGTCCACGGGTGCTGGGCATTTGC
CTGGAGCAGGCCGGGTCCGCGGGAGCGGCGTGGGCGCGCGGAGGGGAGGTGCCGGCCGTG
CCTGAGGCCACCTTCCGCTTGCGCCTCTTTGGCTCGGGCTTTGGGAACAGCTCCTGGTCC
TGGGCGGCCCCCGAGGGACCGGCCGCGGCGGCCCCGACAGGCGAGTGGCGCGCGCTGCTA
CGCCTGCGCGCCGAGGCCGAGCACCCACACTCGGCGCTGCTGGCGGTGCGGTGCGACCTG
AGCGCCTGGCTGGGGGCTGCGGGGCTGCTGGCGCTGGCAGCGCTGGCACGGGGCCTGCAG
CTGAGCGCGCTGGTGTTGGCACCAGCTGAGGTGCAGGTGCTGCGCGAGAATGGGTCGGAG
GCGGAGCGCGCGGCGCCGCGGGGTCTGGAGTCGGCGCGGCGCTGGGCCAGCTACGCCCTG
AGCGCGCTGCTGCTGCTAGCCTGCCTGGCACAGGCGGCGCTGGCGGTGCTGCTGTATCGC
GCGGCCGGCCAGCGCGCTGTGCCCGCCGTGCTGGGCAGTGCAGGGCTCGCGTTCCTGGTG
GCCGAGGTGCTGCCGGCCGCCGTGAGCGGACGCTGGACGCTGGCGCTGGCCCCGCGCGCT
CTGGCGCTCAGCCGCCTGGCCGTGTTGCTCACCCTGCCGGTGGCCTTGCCGGTGGGTCAG
CTGCTGGAGCTGGCGGCGCGACCCGGGCGGCTGCGGGAGCGCGTGCTGGAGCTGGCGCGA
GGTGGCGGCGATCCCTACAGCGACCTCAGCAAGGGCGTGCTGCGCTACCGGACGGTGGAG
GAGGTGCTCACTCCGCTGGAGGACTGCTTCATGCTGGACGCCAGCACCGTGCTGGACTTC
GGCGTCCTGGCCAGCATCATGCAGAGCGGCCACACGCGTATCCCTGTGTACGAGGAGGAG
CGCTCCAATATCGTGGACATGCTCTACCTCAAGGACTTGGCCTTCGTGGACCCCGAGGAC
TGCACGCCGCTCAGCACCATCACCCGCTTCTACAACCACCCGCTCCACTTTGTCTTCAAC
GACACCAAGCTGGACGCCGTGTTGGAGGAGTTTAAGCGAGGGAAGTCCCACCTGGCCATC
GTGCAGAAGGTGAACAACGAGGGGGAAGGTGACCCCTTCTACGAGGTCCTGGGCCTGGTC
ACCCTGGAGGACGTCATCGAGGAGATCATCAAGTCCGAGATCCTGGACGAGTCCGAGGAC
TACCGAGACACCACGGTGAGGAAGAAGCCTGCTGCTCTCAGTGTCCCTCTCAGGCGGAAA
GAGGAATTCTCCTTGTTCAAGGTGTCTGACAATGAGTATAAAGTGAAAATCTCGCCTCAG
CTGCTCTTGGCCACCCAGCGCTTCCTTTCCCGAGAGGTGGATGTGTTCAGCCCATTGCGA
ATCTCCGAGAAGGTCCTGTTGCACCTGCTGAGGCACCCCAGCGTCAACCAGGAGGTGAGG
TTTGACCAGAGCAACCGCCTGGCTGCACACCATTACCTGTACCAGCGCAGCCAGCCGGTG
GATTACTTCATCCTCATCCTGCAGGGCAGGGTTGAGGTGGAGATCGGGAAGGAGGGCCTG
AAGTTCGAGAACGGGGCGTTCACCTACTATGGCTTGTCTGCCCTGACAGCCCCGTCCTCG
GTTCACCAGTCTCCAGTGTCCTCGCTCCAGTCCCTCCCGCAGCCCGAGCCAGCTGACGGC
ACCCGCCTCTCCACGTATTGTCCTGACTACACCGTGAGGGCCCTCTCTGACCTGCAGTTC
ATCAAGGTCACGCGGCTACAGTACCTCAATGCACTCCTGGCCAGCCGAGCCCAGAACCTG
CCACCGTCCCCTGAGAACTTGGACCTCCAGGTC
>PhDi
CTGTGCCTGGGGCACGCCGCCGGGGAGGCGGCACAGGGCCCGCGAGTGCTGGGCGTCTGC
CTGGAGCAGGCCGGGGCTGCGGGCGCGTCGTGGGCACGCGGAGGGGAGGTGCCGGCTGCG
CCCGAGGCCACCTTCCGCTTGCGCTTCTTCGGCTCGGGCTTCGCTAACAGCTCCTGGTCT
TGGGCGGTCCCCGAGGGGCCGGCTGTGGTGGCCCCTACTGGCGAGTGGCGTGCGCTGCTG
CGCCTGCGCGCCGAGGCCGAGCTCCCGCATTTGGCACTGCTGGCAGGGGAGCCCAGCGGC
ACGGCATGGCTCGGGGCGGCGGGGCTGCTAGCACTGGCAGCGCTGGCACGAGGCCTCCAG
TTGAGCGCGCTGGTGCTGGCACCAGCCGAGGTGCAGGTGCTGCGCGAGAACGGCTCAGAG
GCAGAGCGCGCGGCGGCGCGGCGCCTGGAGCCAGCGAGGCGCTGGGCCGGCTGCGTCCTT
GGCGCGCTGCTGCTGTTAGCTAGCCTGGCGCAGGCGGCGCTGGCTGTGCTGCTGTACAGC
GCTGCCGGCCATCGCGCCTTGCCCGCCGTGTTGGGCAGCGCAGGGCTCGCGTTCCTGGTA
GCTGAGGTGTTGCCGGCCGCCGTGAGCGGACGCTGGACACTGGCTCTGGCCCCGCGCGCT
CTGGCGCTCAGCCGCCTGGCTGTGCTGCTCACGTTGCCCGTGGCCTTGCCGGTGGGGCAG
CTGCTGGAGCTGGCGGCGCGACCTGGGCGGCTGCGAGAGCGCGTGCTGGAGCTGGCAAGA
GGCGGCGGCGACCCCTACAGCGACCTAAGCAAGGGCGTGCTGCGCTACCGGACGGTGGAG
GAAGTGCTCACGCCGCTTGAGGACTGCTTTATGCTAGACGCCAGCACCGTGCTGGACTTC
GGCGTTTTGGCTAGCATCATGCAGAGTGGCCACACGCGCATCCCTGTGTACGAGGAGGAG
CGCTCGAACATCGTGGACATGCTCTATCTCAAGGACTTGGCCTTTGTGGATCCCGAGGAC
TGCACGCCGCTCAGCACCATCACCCGCTTCTACAACCACCCACTCCACTTTGTCTTCAAC
GACACGAAGCTAGACGCTGTTCTGGAGGAGTTCAAGCGAGGGAAGTCCCACCTGGCCATC
GTGCAGAAGGTGAACAACGAGGGTGAAGGTGACCCCTTCTATGAGGTCCTGGGCCTGGTC
ACCCTGGAGGACGTCATTGAGGAGATCATCAAGTCCGAGATCCTGGATGAGTCTGAGGAC
TACCAAGACACCATGGTGAGGAAGAAGCCTGCTTCTCTCAGTGCCCCTCTCAGACGGAAA
GAGGAGTTTTCCTTGTTCAAGGTGTCTGACGATGAGCATAAAGTGAAAATCTCGCCTCAG
CTGCTCTTGGCCACCCAGCGCTTCCTTTCCCGAGAGGTGGATGTGTTTAGCCCATTACGA
ATCTCCGAGAAGGTCCTGCTGCACCTGCTGAGGCACCCCATCGTCAACCAGGAGGTGAGG
TTTGACGAGAGCAACCGCCTGGCTGCACATCATTACCTGTACCAGCGCAGCCAGCCTGTG
GATTACTTCATCCTCATTCTGCAGGGCAGGGTTGAGGTGGAGATTGGGAAGGAGGGCCTG
AAGTTCGAGAATGGGGCCTTCACCTATTACGGCGTGTCTGCCCTGACCGTGCCATCCTCG
GTTCACCAGTCCCCAGTGTCCTCGCTTCAGTCCCTTCTGCAGCCTGAGCCAGCTGACGGC
ACCCACTTGTCCACGTATTGTCCTGACTACACCGTGAGGGCCCTCTCTGACCTGCAGTTC
ATCAAGGTCACACGACTACAGTACCTCAATGCGCTCCTGGCTACCCGGGCCCAGAACCTG
CCTCCGTCCCCTGAGAACTTGGACCTCCAGGTC
>PtVa
CTCTGCCTGGGCCACACGGCCGGGGAGGCGGCACCGGACCCAAGAGTGCTGGGCGTCTGC
CTGGAGCAGGCCGGCACTGCGGGCACGGCGTGGGCGCGCTGGGGGCAGGTGCTGGCCGCG
CCCGAGGTTACCTTCCGCCTGCGCCTCTTCGGTTCGGGCTTCGCCAACAGTTCCTGGTCC
TGGGCAGCCCCGGAGGGGTCGGCTGCGGCGGCCCAGACGGGCGAGTGGCGCGCGCTGTTG
CGCCTGCGCGCAGAGACCGAGCGCCCGTACTCGGCACTGCTGGCAGGGGAGCCGGGCGGT
GCGGCGTGGTTAGGGGCGGCGGGGCTGCTGGCGCTCGCGGCGCTGGCACGGGGCTTGCAG
CTGAGTGCTTTGGCGCTGGCGCCCGCGGAGCTGCAGATTCTGCGCGAGAATGGCTCGGAA
GAGGAGCGCGCGGCAGCGCGACGCCTGGAGCCGGCGCGGCGCTGGGCGTGCTGCGCCCTG
GGCGCGCTGTTGCTGCTGGCTAGTCTGGCGCAGGCGGGGCTGGCAGTGTTGCTGTACCGC
GCGGTGGCCGAGCGCTCCGTGCCCGCCGTGCTGGGCAGTGCGGGGCTCGCATTCTTGGTA
GCTGAGGTGCTGCCGGCCACGGTGAGCGGGCGCTGGACCCTGGCTCTGGCTCCGCGCGCG
CTGGCGCTAAGCCGCTTGGCCGTGCTGCTCACTCTCCCCGTGGCCTTGCCGGTGGGGCAG
CTGCTGGAGCTGGCGTCGCGGCCCGGGCGGCTGCGCGAGCGCGTGCTGGAGCTGGCGCGC
GGCTGCGGCGATCCCTACAGTGACCTCAGCAAGGGCGTGTTGCGCTGCCGGACAGTGGAG
GATGTGCTCACGCCTCTCGAGGACTGCTTCATGCTGGACGCCGGCACCGTGCTGGACTTC
GGTGTCCTGGCCAGCATCATGCAGAGTGGCCATACGCGCATACCCGTGTACGAGGAGGAG
CGCTCCAACATTGTGGACATGCTCTACCTCAAGGACTTGGCCTTTGTGGACCCCGAGGAC
TGCACACCCCTCAGCACCATCACCCGTTTCTACAACCACCCGCTCCACTTCGTCTTCAAC
GACACCAAGCTGGACGCAGTTCTCGAGGAGTTCAAGCGAGGGAAGTCCCACCTGGCCATC
GTGCAGAAGGTGAACAACGAGGGTGAAGGGGACCCCTTCTATGAGGTCCTGGGGCTGGTC
ACCCTGGAGGACGTCATCGAGGAGGTCATCAAGTCGGAGATCCTGGACGAGTCGGAGGGC
CCTCGGGACATCTCAGTGAGGAAGAAGCCGGCCTCCTTGAGTGCCCCTGCCAGGCGGAAG
GAGGACCGCTCCCTGTTCAAGGAGTCTGGCGAGGGGTGCAAAGTGAAGATCTCACCTCAG
CTGCTCTTAGCCACCCAACGCTTCCTTTCCCAAGAGGTGGACGTGTTCAGCCCCCTGCGA
GTCTCCGAGACGGTCCTGTTGCACCTGCTGAGGCACCCGAGCGTTAGCCAGGAGGTGATG
TTTGATGAGCATGACCGCCTGGCTGCACACCATTACCTGTACCAGCGCAGTCGGCCGGTG
GACTACTTCATCCTCATCTTGCAGGGCAGGGTGGAGGTGGAGATTGGGAAGGAGGGCCTC
AAGTTCGAGAACGGGGCCTTCACCTACTATGGCGTGTCTGCCCTGACAGTGCCGTCCTCG
GTTCACCAGTCCCCAGTGTCCTCGCTGCAGCCCCTCCTGCAGCCCGAGCCAGCTGATGGC
ACCTGTTTATCCACGTACTGTCCTGACTACACCGTGAGGGCCCTCTCCGACTTGCAGTTC
ATCAAGGTCACGCAGCTGCAGTACCTCAACGCACTCCTGGCTACCCAAGCCCAGAACCTG
CCGCAGACCCCAGAGGACACGGGTCTCCAGGTT
>RhFe
CTCTGCCTGGGCCACGCCGCCGGGGAGGCGGCGCCGGGCCCGCGAGTGCTGGGCGTCTGC
CTGGAGCAGGCCGGGGCCGCGGGCGCGGCGTGGGCGCGCGGAGGGGAGGTGCCGGCCGCG
CCGGAGGCCACCTTCCGCCTGCGCCTCTTCGGCTCGGGCTTCGCCAACAGCTCCTGGTCC
TGGGCGGCCCCCGAGGGGCCGGCTGCTACGGCCCCGACGGGCGAGTGGCGCGCGCTGTTG
CGCCTGCGCGCCGAGGCTGAGCGCCCACAGTCGGCGCTGCTGGCGGGGGAGCCTGGCGGC
ACGGCTTGGCTGGGGGCGGCGGGGCTGCTGGCGCTGGCGGCGCTGGCACGGGGCCTGCAG
CTGAGCGCGCTGGCGCTGGCGCCGGCCGAGGTACAGGTGCTGCGCGAAAGCGGCTCGGAG
GCGGAGCGCGCGGCGGCGCGGCGCCTGGAGCCGGCGCGGCGCTGGGCGGGCTGCGCCCTG
GGCGCGCTGCTGCTGTTGGCCAGCGTGGCTCAGGCGGCGCTGGCGGTGCTGCTCTACCGC
GCGGCCGGCCAGCGCGCCGTGCCCGCGGTGCTGGGCAGCGCGGGGCTCGCGTTCCTGGTG
GCCGAAGTGCTGCCGGCCGCCGTAAGCGGGCGCTGGACGCTGGCTCTGGCTCCGCGCGCG
CTGGCGCTCAGCCGCCTGGCGGTGCTACTCACCCTGCCGGTGGCCTTGCCGGTCGGGCAG
CTGCTGGAACTGGCGGCGCGGCCCGGGCGGCTGCGCGAGCGCGTGCTGGAGCTGGCGCGA
GGTGGTGGCGACCCCTACAGCGACCTCAGCAAGGGCGTGCTACGGTGCCGGACGGTGGAA
GACGTGCTCACGCCGCTTGAGGATTGCTTCATGCTGGACGCCCGCGCCGTGCTGGACTTC
GGCGTCCTGGCCAGCATCATGCAGAGCGGCCACACGCGCATACCCGTTTACGAAGAGGAG
CGCTCCAACATCGTGGACATGCTCTACCTGAAGGACTTGGCCTTTGTGGACCCCGACGAC
TGCACGCCGCTCAGCACCATCACCCGCTTCTACAACCACCCGGTGCACTTCGTCTTCAAC
GACACCAAGCTGGACGCCGTCCTGGAGGAGTTCAAGCGAGGGAAGTCCCACCTGGCCATC
GTGCAGAAGGTGAACAACGAGGGTGAAGGTGACCCCTTCTACGAGGTCCTGGGCCTGGTC
ACCCTGGAGGACGTCATTGAGGAGATCATCAAGTCCGAGATCCTGGACGAGTCTGAGGAC
TACCGAGACAGCACGGCGCGGAGGCGGCCCACGTGTCTGAGCGCCCCTGTCAGGCGGAAG
GAGGACTTCTCCTTGTTCAGGGTGTCCGATGATGAGCATAAAGTGAAGATCTCGCCCCAG
CTGCTCTTGGCCACCCAGCGCTTCCTTTCTCGAGAGGTGGACGTGTTCAGCCCCCTGCGA
GTGTCTGAGAAGGTCCTGCTGCACCTGCTAAGGCACCCCAGTGTCAACCAGGAGGTGAGG
TTTGATGAGAGCGACCGCCTGGCGGCACACCATTACCTGTACCAGCGCAGCCGGCCGGCG
GACTACTTCACCCTCATCCTGCAGGGCAGGGTCGAGGTGGAGATTGGGAAGGAGGGCCTG
AGGTTCGAGAACGGAGCCTTCACCTACTATGGCGTGTCTGCCCTGACACTGCCATCCTCG
GTTCACCAGTCCCCAGTGTCCTCGCTGCAGTCCCTCCTGCAGCCAGAACCCACCGACAGC
ACCCGCTCGTCCGCGTACTGTCCTGACTACACTGTGCGGGCCCTTTCCGACCTGCAGTTC
ATCAAGGTCACACGGCTGCAGTACCTCAACGCACTCCTGGCCACGCGAGCCCAGAACATG
CCACCGTCCCCTGAGAACCCTGACCTCCAGGTC
>RoAe
CTCTGCCTGGGCCACACGGCCGGGGAGGCGGCGCTGGGCCCAAGAGTGCTGGGCGTCTGC
CTGGAGCAGGCCAGCACTGCGGGCACGGTGTGGGCGCGCGGGGAGCAGGTGCCGGCCGCG
CCCGAGGCTACCTTCCGCCTGCGCCTCTTCGGTTCGGGCTTCGCCAACAGTTCCTGGTCC
TGGGCAGCCCCCGAGTGGTCGGCCACGGCGGCCCAGACGGGCGAATGGCGCGCGCTGTTG
CGCCTGCGCGCTGAGGTCGAGCGCCCGTACTCAGCGCTGCTGGCAGGGGAGCCCGGCGGC
TCGGCGTGGCTAGGGGCGGCGGGGCTGCTGGTGCTCGCGGCGCTGGCACGGGGCCTGCAG
CTGAGTGCTTTGGCGCTGGCGCCGGCGGAGCTGCAAGTTCTGCGCGAGAATGGCTTGGAA
GAGGAGCGCGCGGCGGCGCGACGCTTGGAGCCGGCTCGGCGCTGGGCATGTTGCGCCCTG
GGCGCATTGTTGCTGCTGGCTAGCCTGGCGCAGGCGGGGCTGGCAGTGTTGCTGTACCGC
GCGGCGGCCGAGCGCTCCGTGCCCGCCGTGCTGGGCAGTGCGGGGCTCGCATTCTTGGTA
GCCGAGGTGCTGCCGGCCACGGTGAGCGGGCGCTGGACCTTGGCTCTGGCCCCGCGCGCG
CTGGCGCTAAGCCGCCTGGCCGTGCTGCTCACCCTGCCCGTGGCCTTGCCGGTGGGACAG
CTGCTGGAGCTGGCATCGCGGCCCGGGCGGCTGCGCGAGCGCGTGCTGGAGCTGGCGCGA
GGCTGTGGCGATCCCTACAGTGACCTCAGCAAGGGCGTGTTGCGCTGCCGGACCGTGGAG
GACGTGCTCACGCCGCTCGATGACTGCTTCATGCTGGACGCCGGCACCGTGCTGGACTTC
GGTGTCCTGGCCAGCATCATGCAGAGCGGCCACACGCGCATACCCGTGTACGAGGAGGAG
CGCTCCAACATTGTGGACATGCTCTACCTCAAGGACTTGGCCTTTGTGGACCCCGAGGAC
TGCACGCCGCTCAGCACCATCACCCGTTTCTACAACCATCCGCTCCACTTCGTCTTCAAC
GACACCAAGCTGGACGCAGTTCTCGAGGAGTTCAAGCGAGGGAAGTCCCATCTGGCCATC
GTGCAGAAGGTGAACAACGAGGGTGAAGGGGACCCCTTCTATGAGGTCCTGGGGCTGGTC
ACCCTGGAGGACGTCATCGAGGAAGTCATCAAGTCGGAGATCCTGGACGAGTCGGAGGGC
TCTCAGGACATCTCAGTAAGGAGGAAGCCGGCCTCCCTGAGTGCCCCTGCCAAGTGGAAG
GAGGACTGCTCCCTGTTCAAGGAGTCAGGCGAGGGGTACAAAGTGAAGATCTCACCTCAG
CTGCTCTTAGCCACCCAGCGCTTCCTTTCCCAAGAGGTGGACGTGTTCAGCCCCCTGCGA
GTCTCTGAGACAGTCCTGCTGCACCTGCTGAAGCACCCGAGCGTTAGCCAGGAGGTGATA
TTTGACGAGCGTGACCGCCTGGCTGCACACCATTACCTGTACCAGCGTAGTCGGCCAGTG
GACTACTTCATCCTCATCTTGCAGGGCCGGGTGGAGGTGGAGATTGGGAAGGAGGGCCTC
AAGTTCGAGAACGGGGCCTTCACCTACTATGGCGTGTCTGCCCTGACAGTGCCGTCCTCG
GTTCACCAGTCCCCAGTGTCCTCGCTGCAGCCCCTCCTGCAGCCCGAGCCAGCTGACGGC
ACCTGCTTATCCACATACTGTCCTGACTACACCGTGAGGGCCCTCTCCGACCTGCAGTTC
ATCAAGGTCACGCAGCTGCAGTACCTCAACGCACTCCTGGCTACTCAAGCCCAGAACCTG
CCGCAGACCCCTGAGGACACGGGTCTCCAGGTT
