# Supplementary material for: Positively selected genes in the hoary bat (Lasiurus cinereus) lineage: prominence of thymus expression, immune and metabolic function, and regions of ancient synteny
Source: PeerJ. 2022 Mar 17;10:e13130. doi: 10.7717/peerj.13130 (PMC8934532; doi:10.7717/peerj.13130)
Supplement: Supplemental Information 3 — Initially tested orthogroups that have been edge-trimmed as described in the Methods. [file peerj-10-13130-s003.zip › original.trimmed/trimmed-OG0002342.fas]

>EpFu
ATGAGCTCCCAGAGAGGGAACGTGACCCGTTCCAGGCCTCAGAGACATCAAAATACGTTT
AGCTTCAAAAATGACAAGTTTGATAAGACTGTTCAGACCAAGAAAATTAATACCAAACTT
CATGATGGAGTATGTCAGCGCTGTAAAGAAGTTCTTGAATGGCGTGTAAAATACAGCAAA
TACAAACCATTGTCAAAGCCTAAAAAATGTGTTAAATGTTTACAAAAGACAGTGAAAGAT
TCTTATCACATAATGTGTAGACCATGTGCCTGTGAACTTGAAGTTTGCGCAAAATGTGGA
AAGAAAGAAGACATTGTT
>HiAr
ATGAGCTCGCAGAAAGGGAACGTGGCCCGTTCCAGGCCTCAGAGGCACCAGAATACGTTT
AGCTTCAAAAATGACAAGTTTGATAAGAGTGTTCAGACCAAGAAAATTAATGCAAAACTT
CATGATGGAGTATGTCAGCGCTGTAAAGAAGTTCTTGAATGGCGTGTGAAGTACAGCAAA
TACAAACCGTTATCAAAGCCTAAAAAATGTGTTAAATGTTTACAAAAGACAGTGAAGGAT
TCTTACCACATAATGTGTAAACCATGTGCCTGTGAACTTGAAGTTTGTGCAAAATGTGGA
AAGAAAGAAGACATTGTT
>LaCi
ATGAGCTCCCAGAGAGGGAACGTGACCCGTTCCAGGCCTCAGAGACATCAGAATACGTTT
AGCTTCAAAAATGACAAGTTTGATAAGACTGTTCAGACCCAGAAAATTAATACAAAACTT
CATGATGGAGTATGTCAGCGCTGTAAAGAAGTTCTTGAATGGCGTGTAAAATACAGCAAA
TACAAACCATTGTCAAAGCCTAAAAAATGTGTTAAATGTTTACAAAAGACAGTGAAAGAT
TCTTACCACATAATGTGTAGACCATGTGCCTGTGAACTTGAAGTTTGCGCAAAATGTGGA
AAGAAAGAAGACATTGTT
>MyLu
ATGAGCTCCCAGAGAGGGAACGTGGCCCGTTCCAGGCCTCAGAGACATCAAAATACGTTT
AGCTTCAAAAATGACAAGTTTGATAAGACTGTTCAGACCAAGAAAATTAATACAAAACTT
CATGATGGAGTATGTCAGCGCTGTAAAGAAGTTCTTGAATGGCGTGTAAAATACAGCAAA
TACAAACCATTGTCAAAGCCTAAAAAATGTGTTAAATGTTTACAAAAGACCGTGAAAGAT
TCTTATCACATAATATGTAGACCATGTGCCTGTGAACTTGAAGTTTGCGCAAAATGTGGA
AAGAAAGAAGACATTGTT
>PhDi
ATGAGCTCCCAGAAAGGGAACGTGGCCCGTTCCAGGCCTCAGAGGCATCAGAATACGTTT
AGCTTCAAAAATGACAAGTTTGATAAGACTGTTCAAACCAAGAAAATTAATGAAAAACTT
CATGATGGAGTATGTCAGCGCTGTAAAGAAGTTCTTGAATGGCGTGTAAAATACAGCAAA
TACAAACCATTGTCAAAGCCTAAAAAATGTGTTAAATGTTTACAAAAGACAGTGAAGGAT
TCTTATCACATAATGTGTAGACCATGTGCCTGTGAACTTGAAGTTTGTGCAAAATGTGGG
AAAAAAGAAGACATTGTT
>PtVa
ATGAGCTCCCAGAAAGGGAACGTGGCTCGTTCCAGGCCTCAGCGGCACCAGAATACGTTT
AGCTTCAAAAATGACAAGTTTGATAAGAGTGTTAAGACCAAGAAAATTAATGCAAAACTT
CACGATGGAGTGTGTCAGCGCTGTAAAGAAGTTCTTGAATGGCGAGTAAAATACAGCAAA
TACAAACCATTGTCAAAGCCTAAAAAATGTGTGAAATGTTTACAAAAGACAGTAAAGGAT
TCTTATCATATAATGTGTAGACCATGTGCCTGTGAACTTGAAGTCTGCGCAAAATGTGGA
AAGAAAGAAGACATTGTT
>RhFe
ATGAGCTCGCAGAAAGGCAACGTGGCTCGTTCCAGGCCTCAGAGGCACCAGAATACGTTT
AGTTTCAAAAATGACAAGTTTGATAAGAGTGTTCAGACCAAGAAAATTAATGCAAAACTT
CATGATGGAGTATGTCAGCGCTGTAAAGAAGTTCTTGAATGGCGTGTAAAGTACAGCAAG
TACAAACCATTATCAAAGCCTAAAAAATGTGTTAAATGTTTACAAAAGACGGTGAAGGAT
TCTTATCACATAATGTGTAGACCATGTGCCTGTGAACTTGAAGTCTGTGCAAAGTGTGGA
AAGAAAGAAGACATTGTT
>RoAe
ATGAGCTCCCAGAAAGGGAACGTGGCTCGTTCCAGGCCTCAGCGGCACCAGAATACATTT
AGCTTCAAAAATGACAAGTTTGATAAGAGTGTTAAGACCAAGAAAATTAATGCAAAACTT
CATGATGGAGTGTGTCAGCGCTGTAAAGAAGTTCTTGAATGGCGAGTAAAATACAGCAAA
TACAAACCATTGTCAAAGCCTAAAAAATGTGTCAAATGTTTACAAAAGACAGTGAAGGAT
TCTTATCACATAATGTGTAGACCATGCGCCTGTGAACTTGAAGTCTGTGCAAAATGTGGA
AAGAAAGAAGACATTGTT
