# Supplementary material for: Positively selected genes in the hoary bat (Lasiurus cinereus) lineage: prominence of thymus expression, immune and metabolic function, and regions of ancient synteny
Source: PeerJ. 2022 Mar 17;10:e13130. doi: 10.7717/peerj.13130 (PMC8934532; doi:10.7717/peerj.13130)
Supplement: Supplemental Information 4 — Likely alignment errors have been manually deleted between conserved codons. Recovery of the original codon positions requires alignment to the original accessions in each orthogroup. [file peerj-10-13130-s004.zip]

Archive with 214 entries (214 files):
- renamed.manual/OG0001871.manual.fas
- renamed.manual/OG0001909.manual.fas
- renamed.manual/OG0002187.manual.fas
- renamed.manual/OG0002423.manual.fas
- renamed.manual/OG0002434.manual.fas
- renamed.manual/OG0002723.manual.fas
- renamed.manual/OG0003182.manual.fas
- renamed.manual/OG0003199.manual.fas
- renamed.manual/OG0003209.manual.fas
- renamed.manual/OG0003242.manual.fas
- renamed.manual/OG0003284.manual.fas
- renamed.manual/OG0003313.manual.fas
- renamed.manual/OG0003323.manual.fas
- renamed.manual/OG0003325.manual.fas
- renamed.manual/OG0003335.manual.fas
- renamed.manual/OG0003359.manual.fas
- renamed.manual/OG0003375.manual.fas
- renamed.manual/OG0003379.manual.fas
- renamed.manual/OG0003407.manual.fas
- renamed.manual/OG0003429.manual.fas
- renamed.manual/OG0003451.manual.fas
- renamed.manual/OG0003497.manual.fas
- renamed.manual/OG0003522.manual.fas
- renamed.manual/OG0003553.manual.fas
- renamed.manual/OG0003554.manual.fas
- renamed.manual/OG0003558.manual.fas
- renamed.manual/OG0003616.manual.fas
- renamed.manual/OG0003623.manual.fas
- renamed.manual/OG0003644.manual.fas
- renamed.manual/OG0003646.manual.fas
- renamed.manual/OG0003653.manual.fas
- renamed.manual/OG0003688.manual.fas
- renamed.manual/OG0003764.manual.fas
- renamed.manual/OG0003792.manual.fas
- renamed.manual/OG0003854.manual.fas
- renamed.manual/OG0003910.manual.fas
- renamed.manual/OG0003971.manual.fas
- renamed.manual/OG0003996.manual.fas
- renamed.manual/OG0004023.manual.fas
- renamed.manual/OG0004140.manual.fas
- renamed.manual/OG0004144.manual.fas
- renamed.manual/OG0004175.manual.fas
- renamed.manual/OG0004220.manual.fas
- renamed.manual/OG0004224.manual.fas
- renamed.manual/OG0004230.manual.fas
- renamed.manual/OG0004266.manual.fas
- renamed.manual/OG0004322.manual.fas
- renamed.manual/OG0004359.manual.fas
- renamed.manual/OG0004390.manual.fas
- renamed.manual/OG0004459.manual.fas
- renamed.manual/OG0004492.manual.fas
- renamed.manual/OG0004496.manual.fas
- renamed.manual/OG0004497.manual.fas
- renamed.manual/OG0004602.manual.fas
- renamed.manual/OG0004615.manual.fas
- renamed.manual/OG0004708.manual.fas
- renamed.manual/OG0004741.manual.fas
- renamed.manual/OG0004846.manual.fas
- renamed.manual/OG0004890.manual.fas
- renamed.manual/OG0004897.manual.fas
- renamed.manual/OG0004898.manual.fas
- renamed.manual/OG0004901.manual.fas
- renamed.manual/OG0004958.manual.fas
- renamed.manual/OG0004981.manual.fas
- renamed.manual/OG0004983.manual.fas
- renamed.manual/OG0005017.manual.fas
- renamed.manual/OG0005038.manual.fas
- renamed.manual/OG0005121.manual.fas
- renamed.manual/OG0005173.manual.fas
- renamed.manual/OG0005175.manual.fas
- renamed.manual/OG0005196.manual.fas
- renamed.manual/OG0005205.manual.fas
- renamed.manual/OG0005235.manual.fas
- renamed.manual/OG0005246.manual.fas
- renamed.manual/OG0005267.manual.fas
- renamed.manual/OG0005288.manual.fas
- renamed.manual/OG0005449.manual.fas
- renamed.manual/OG0005463.manual.fas
- renamed.manual/OG0005554.manual.fas
- renamed.manual/OG0005588.manual.fas
- renamed.manual/OG0005674.manual.fas
- renamed.manual/OG0005691.manual.fas
- renamed.manual/OG0005700.manual.fas
- renamed.manual/OG0005811.manual.fas
- renamed.manual/OG0005876.manual.fas
- renamed.manual/OG0005893.manual.fas
- renamed.manual/OG0005895.manual.fas
- renamed.manual/OG0005952.manual.fas
- renamed.manual/OG0005965.manual.fas
- renamed.manual/OG0005971.manual.fas
- renamed.manual/OG0005994.manual.fas
- renamed.manual/OG0006004.manual.fas
- renamed.manual/OG0006034.manual.fas
- renamed.manual/OG0006115.manual.fas
- renamed.manual/OG0006129.manual.fas
- renamed.manual/OG0006139.manual.fas
- renamed.manual/OG0006144.manual.fas
- renamed.manual/OG0006184.manual.fas
- renamed.manual/OG0006257.manual.fas
- renamed.manual/OG0006276.manual.fas
- renamed.manual/OG0006297.manual.fas
- renamed.manual/OG0006331.manual.fas
- renamed.manual/OG0006356.manual.fas
- renamed.manual/OG0006384.manual.fas
- renamed.manual/OG0006395.manual.fas
- renamed.manual/OG0006423.manual.fas
- renamed.manual/OG0006479.manual.fas
- renamed.manual/OG0006486.manual.fas
- renamed.manual/OG0006492.manual.fas
- renamed.manual/OG0006533.manual.fas
- renamed.manual/OG0006551.manual.fas
- renamed.manual/OG0006584.manual.fas
- renamed.manual/OG0006605.manual.fas
- renamed.manual/OG0006665.manual.fas
- renamed.manual/OG0006686.manual.fas
- renamed.manual/OG0006714.manual.fas
- renamed.manual/OG0006715.manual.fas
- renamed.manual/OG0006720.manual.fas
- renamed.manual/OG0006787.manual.fas
- renamed.manual/OG0006827.manual.fas
- renamed.manual/OG0006851.manual.fas
- renamed.manual/OG0006904.manual.fas
- renamed.manual/OG0006908.manual.fas
- renamed.manual/OG0006913.manual.fas
- renamed.manual/OG0006940.manual.fas
- renamed.manual/OG0006947.manual.fas
- renamed.manual/OG0006989.manual.fas
- renamed.manual/OG0007026.manual.fas
- renamed.manual/OG0007061.manual.fas
- renamed.manual/OG0007066.manual.fas
- renamed.manual/OG0007128.manual.fas
- renamed.manual/OG0007129.manual.fas
- renamed.manual/OG0007181.manual.fas
- renamed.manual/OG0007499.manual.fas
- renamed.manual/OG0007509.manual.fas
- renamed.manual/OG0007574.manual.fas
- renamed.manual/OG0007715.manual.fas
- renamed.manual/OG0007738.manual.fas
- renamed.manual/OG0007814.manual.fas
- renamed.manual/OG0007988.manual.fas
- renamed.manual/OG0008134.manual.fas
- renamed.manual/OG0008179.manual.fas
- renamed.manual/OG0008203.manual.fas
- renamed.manual/OG0008205.manual.fas
- renamed.manual/OG0008208.manual.fas
- renamed.manual/OG0008214.manual.fas
- renamed.manual/OG0008242.manual.fas
- renamed.manual/OG0008288.manual.fas
- renamed.manual/OG0008385.manual.fas
- renamed.manual/OG0008496.manual.fas
- renamed.manual/OG0008524.manual.fas
- renamed.manual/OG0008573.manual.fas
- renamed.manual/OG0008582.manual.fas
- renamed.manual/OG0008587.manual.fas
- renamed.manual/OG0008666.manual.fas
- renamed.manual/OG0008683.manual.fas
- renamed.manual/OG0008697.manual.fas
- renamed.manual/OG0008732.manual.fas
- renamed.manual/OG0008853.manual.fas
- renamed.manual/OG0008887.manual.fas
- renamed.manual/OG0008907.manual.fas
- renamed.manual/OG0008960.manual.fas
- renamed.manual/OG0009039.manual.fas
- renamed.manual/OG0009052.manual.fas
- renamed.manual/OG0009058.manual.fas
- renamed.manual/OG0009059.manual.fas
- renamed.manual/OG0009076.manual.fas
- renamed.manual/OG0009127.manual.fas
- renamed.manual/OG0009131.manual.fas
- renamed.manual/OG0009199.manual.fas
- renamed.manual/OG0009217.manual.fas
- renamed.manual/OG0009272.manual.fas
- renamed.manual/OG0009278.manual.fas
- renamed.manual/OG0009294.manual.fas
- renamed.manual/OG0009362.manual.fas
- renamed.manual/OG0009543.manual.fas
- renamed.manual/OG0009752.manual.fas
- renamed.manual/OG0009899.manual.fas
- renamed.manual/OG0010163.manual.fas
- renamed.manual/OG0010308.manual.fas
- renamed.manual/OG0010358.manual.fas
- renamed.manual/OG0010459.manual.fas
- renamed.manual/OG0010546.manual.fas
- renamed.manual/OG0010614.manual.fas
- renamed.manual/OG0010627.manual.fas
- renamed.manual/OG0010734.manual.fas
- renamed.manual/OG0010738.manual.fas
- renamed.manual/OG0010773.manual.fas
- renamed.manual/OG0010833.manual.fas
- renamed.manual/OG0010844.manual.fas
- renamed.manual/OG0010867.manual.fas
- renamed.manual/OG0010945.manual.fas
- renamed.manual/OG0011028.manual.fas
- renamed.manual/OG0011136.manual.fas
- renamed.manual/OG0011174.manual.fas
- renamed.manual/OG0011183.manual.fas
- renamed.manual/OG0011240.manual.fas
- renamed.manual/OG0011323.manual.fas
- renamed.manual/OG0011467.manual.fas
- renamed.manual/OG0011799.manual.fas
- renamed.manual/OG0011868.manual.fas
- renamed.manual/OG0011957.manual.fas
- renamed.manual/OG0012026.manual.fas
- renamed.manual/OG0012120.manual.fas
- renamed.manual/OG0012147.manual.fas
- renamed.manual/OG0012165.manual.fas
- renamed.manual/OG0012279.manual.fas
- renamed.manual/OG0012324.manual.fas
- renamed.manual/OG0012395.manual.fas
- renamed.manual/OG0012403.manual.fas
- renamed.manual/OG0012505.manual.fas
- renamed.manual/OG0012654.manual.fas
- renamed.manual/OG0012863.manual.fas
- renamed.manual/OG0012876.manual.fas
