# Supplementary material for: Positively selected genes in the hoary bat (Lasiurus cinereus) lineage: prominence of thymus expression, immune and metabolic function, and regions of ancient synteny
Source: PeerJ. 2022 Mar 17;10:e13130. doi: 10.7717/peerj.13130 (PMC8934532; doi:10.7717/peerj.13130)
Supplement: Supplemental Information 4 — Likely alignment errors have been manually deleted between conserved codons. Recovery of the original codon positions requires alignment to the original accessions in each orthogroup. [file peerj-10-13130-s004.zip › renamed.manual/OG0001871.manual.fas]

>EpFu
ATGTCAGAGCCGACGCCGGCGGAGGCCGGTACCGCGGGGGCCCGGGAGGACGCCTGTCGG
GATTATCAGTCATCCCTCGAAGACCTGACCTTCAATAGCAAACCGCACATCAATATGCTG
ACCATTCTAGCCGAGGAGAACCTGCCCTTCGCCAAGGAGATCGTCTCTCTCATCGAGGCC
CAAACCGCCAAGGCTCCTTCCTCAGAGAAGCTTCCTGTTATGTACCTTATGGATTCTATC
GTGAAAAACGTTGGACGAGAGTATCTCACTGCCTTTACTAAAAATCTAGTTGCAACATTT
ATTTGTGTGTTTGAAAAGGTGGATGAAAATACTAGAAAAAGTTTATTTAAATTACGTTCC
ACATGGGATGAGATATTCCCATTGAAGAAACTTTATGCCCTGGATGTCAGAGTCAATTCG
TTAGATCCTGCTTGGCCTATTAAACCTCTACCCCCCAATGTGAATACATCTAGCATCCAT
GTGAATCCTAAATTTTTAAATAAATCGCCTGAAGAGCCTTCAACACCTGGCACAGTGGTC
AGTTCCCCTAGCATCTCTACTCCTCCAATTGTTCCTGATATACAAAAGAATCTTACCCAA
GAACAACTAATAAGGCAGCAGTTACTTGCAAAACAAAAACAGTTATTAGAACTTCAGCAG
AAAAAGCTGGAGCTTGAACTAGAGCAAGCTAAAGCACAACTGGCAGTTTCTCTTAGTGTT
CAGCAGGAGACATCCAACTTAGGTCCTGGATCTGCACCATCCAAATTACATGTTTCACAA
ATTCCCCCTATGGCAGTTAAAACTCCCCATCAGATTCCTTTGCAACCTGAAAAAAGCCGT
CCAGGTCCATCCTTACAAATTCAGGACTTGAAAGGAACAAACCGGGATCCCCGTCTTAAT
AGGATGAGTCAGCATTCTTCTCATGGAAAAGATCAAAGTCACAGAAAAGAATTCCTAATG
AACACATTAAACCAGTCTGATATTAAGACAAGTAAAACTGTACCTTCTGAAAAACTAAAC
TCATCCAAACAAGAAAAAAGTAAATCAGGTGAAAAAACCAAGAAAGAACTTGACCAGTTA
GATCCATCACCTTTGAAAAACAAATTCTCTCACACAAAAGACTTGAAAAATCAAGAATCT
GAATGCCCAAGGGTGTCTGACTTGAGTAAGAGAGATCCAAGATTAAAAAAACATCTTCAA
GAAAAGACTGATAGCAAAGATGATGACATAAAAGAGAAGAGAAAAACTTCAGAAAAAAAA
GATAAAGATGAGCATATGAAATCTGAACATAGAATGGCTGGAAGTCGAAATAAAATCGTT
AATGGCATTGTTCAAAAACAAGATATAATAACGGAAGACTCAGAAAAACAGGGAACAAAA
CCAGGGAGATCAAGTACTAGAAAGCGATCAAGGTCAAGATCACCCAAGTCTCGGTCACCA
ATTATACATTCTCCTAAAAGAAGAGATAGGCGGTCACCCAAACGAAGGCAAAGGAGTATG
TCTCCAACCTCGACAGCCAAAGCTGGAAAGATTCGCCAATCTGGATGTAAGCAGTCACAT
ATGGAAGACTTTATGCCACCTTCCAGGGAAGAAAGAAATGCTAAGAGAAGTACTAAACAG
GATGTTCGAGATCCAAGGCGAATAAAAAAGACTGAAGAGGAACGACCACAAGAAACTACA
AGTCAGCATTCTACAAAGTCAGGCACGGAACCAAAGGAGAATGTAGAAAACTGGTCAAGT
TCCAAGAACAAAAGATGGAAATCTGGTTGGGAAGAAAATAAAAGCTTACAACAAGGTGAT
GACCATAGTAAATCTCCTCATCTAAGGCATAGGGAAAGCTGGTCAAGCACTAAAGGAATC
TTGTCACCTCGAGCCCCAAAGCAACAGCATCGATTAAGTGTAGATGCCAATCTTCAGATT
CCTAAAGAGTTAACTCTTGCAAGCAAAAGAGAATTACTTCAAAAGACGAGTGAACGTTTA
GCAGCTGGTGAAATTACACAGGAAGACTTCCTTGTTGTTGTGCATCAAATTCGACAGATA
TTTCAGTATCAAGAAGAATGTGAGCCATCCAAAAGTAAACATGCAAGTAGGAATAGTGGA
GCACAGTTTGACAGAAAAGAACAATTTAGTGAAAGAGCAAGACGTCTTTCTCCTATATCT
GGGAGTCGTTCTTATGCTGAGAATCTTTCACCCCATGAGGGCCGGAGAAGACATGACGAG
CAAGTCTCTGCTAAAGGTGTACGAGAAGAGCAGAGGTCACCATTCAATGATCGTTTTCCA
CTTAAGCGACCTAGATATGAAGATTCAGATAAACCATTTGTAGATAGCCCAGCATCACGA
TTTGCCGGCCTCGATACAAATCATCGACTTACAGCGTTAGCTGAAGACAGACCATTATTT
GATGGACCTAGTAGGCCATCAGTAACAAGAGATGGCCCAACCAAGATGATTTTTGAAGGA
CCTAATAAATTAAGCCCTAGAATTGATGGACCTCCTGCACCAGGTTCTCTTCGATTTGAT
GGGTCACCTGGACAAATGGGAGGAAGTGGCCCTTTGAGATTTGAAGGACCACAAGGTCAG
CTAGGAGGCGGGTGTCCTTTGAGATTTGAAGGTCCTCCAGGACCAGTAGGGACACCTCTG
AGGTTTGAGGGTCCAATTGGTCAAGCAGGCGGAGGTGGTTTTCGATTTGAAGGTTCCCCT
GGTCTGAGGTTTGAGGGATCTGCAGGTCTTCAAGGCCACAATCTTCAAAGTTCTCAAGGA
AACATTCAGGCATCTCAACAGGTTCTGACTGGTGTTGCTCAGCCAGTACCATTTGGCCAG
GGACAACAATTTTTACCAGTTCATCAACAAAATCCTGGAGCATTTGTTCAAAATCCTTCA
GGAGCCCTTCCTAAGGCATATCCTGATAATCACCTCAGTCAGGTGGATGTAAATGAATTA
TTTTCAAAACTGCTAAAAACAGGAATTCTGAAATTGTCCCAGCCTGATTCAGCTACAACA
CAAGTAAATGAAGTTGCTGCTCAGCCTCCCACTGAAGAGGAGGAAGATCAAAATGAAGAT
CAAGATGTTCCAGATCTTACCAATTTTACAATTGAAGAATTAAAACAGCGTTATGATAGT
GTTATAAATCGACTGTACACTGGTATTCAGTGTTACTCTTGTGGAATGAGGTTTACAACA
TCACAGACAGATGTATATGCAGATCACTTGGACTGGCATTATCGGCAAAATAGAACTGAA
AAAGATGTTAGCAGAAAAGTCACTCATAGACGTTGGTACTACAGTTTAACAGATTGGATA
GAATTTGAGGAAATAGCTGATTTGGAAGAACGTGCAAAGAGCCAGTTTTTTGAAAAGGTG
CATGAAGAAGTTGTGCTCAAAACTCAGGAAGCTGCTAAAGAAAAGGAGTTCCAAAGTGTA
CCTGCAGGGCCAGCTGGAGCAGTGGAGAGTTGTGAAATCTGTCAAGAACAATTTGAACAA
TACTGGGATGAAGAGGAGGAGGAATGGCATTTAAAGAATGCCATTAGAGTGGATGGAAAG
ATTTATCATCCATCATGTTATGAAGATTATCAAAATACATCTTCATTTGATTGTACACCA
TCTCCCAGCAAGACACCAGTTGAAAACCCTTTGAACATTATGTTGAACATTGTCAAAAAC
GAATTGCAGGAACCCTGTGAAAGTCCCAAAGTTAAGGAAGAACAAATTGATACCCCACCA
GCTTGTACAGAGGAGAGCGTAACAACACCCACTGAAATTAAAACAGAAAATGAT
>HiAr
ATGTCAGAGCAGACGCCGGCCGAGGCCGGTACTGCGGGGGCCCGGGAGGACGCCTGTCGG
GATTATCAGTCGTCACTCGAAGACCTGACCTTCAATAGCAAACCGCACATCAATATGCTG
ACCATTCTAGCCGAGGAGAACCTGCCCTTCGCCAAGGAGATCGTCTCTCTCATCGAGGCC
CAAACCGCCAAGGCTCCTTCCTCAGAGAAGCTTCCTGTTATGTACCTTATGGATTCTATC
GTGAAAAACGTTGGACGAGAGTATCTCACTGCCTTTACTAAAAATCTAGTTGCAACATTT
ATTTGTGTGTTTGAAAAGGTGGATGAAAATACTAGAAAAAGTTTATTTAAGTTACGTTCC
ACATGGGATGAAATATTCCCATTGAAGAAACTTTATGCCCTGGATGTCAGAGTCAATTCG
TTAGATCCTGCTTGGCCTATTAAACCTCTACCCCCCAATGTGAATACATCTAGCATCCAT
GTGAATCCTAAATTTTTAAATAAATCGCCCGAAGAGCCTTCGACACCTGGCACAGTGGTC
AGCTCCCCTAGCATCTCTACTCCTCCAATTGTTCCTGATATACAAAAGAATCTTACCCAA
GAACAACTAATAAGGCAGCAGTTACTGGCAAAACAAAAACAGTTGTTAGAACTTCAGCAG
AAAAAGCTGGAGCTTGAACTAGAACAAGCTAAGGCACAACTGGCAGTTTCTCTTAGTGTT
CAGCAGGAGACATCCAACTTAGGTCCTGGATCTGCACCATCCAAATTACATGTTTCACAA
ATTCCTCCTATGGCGGTTAAATCTCCCCATCAGGTTCCTGTGCAACCCGAGAAAAGCCGT
CCAGGTCCATCCTTACAAATTCAAGATTTGAAAGGAACTAACCGGGATCCCCGTCTTAAT
AGGATGAGTCAGCATTCTTCTCATGGAAAAGATCAAAGTCACAGAAAAGAATTCCTGATG
AACACATTGAACCAATCTGATACTAAAACAAATAAAACTGTACCCTCTGAAAAACTGAAT
TCATCCAAACAAGAAAAAAGTAAATCAGGTGAAAAAACCAAGAAAGAACTTGACCAATTA
GATCCATCACCTTTGAAAAACAAATTATCTCACACAAAAGACTTGAAAAATCAAGAATCT
GAAAGCTCGAGGGTGTCTGATATGAGCAAGAGAGATCCAAGATTAAAAAAACACCTTCAG
GATAAGACTGATAGCAAAGATGATGATATAAAAGAGAAGAGAAAAACTGCAGAGAAAAAG
GATAAAGATGAGCATATGAAATCTGAACACAGACTGGTTGGAAGTAGAAATAAAATCATT
AATGGCATTGTACAAAAACAGGATACAATACCGGAAGAATTGGAAAAACAGGGAACAAAA
CCAGGAAGATCGAGTAATAGAAAGAGATCAAGATCGCGATCACCTAAATCTCGATCACCA
ATTATACATTCTCCAAAGAGAAGAGAGAGGCGGTCACCCAAACGAAGGCAAAGGAGTATG
TCTCCAACCTTGACACCCAAAGTTGGAAAGATTCGCCAATCAGGAGTTAAGCAATCACAT
ATGGAAGATTTTACGCCGCCTTCCAGGGATGAAAGAAATGCTAAGAGAAGTACTAAACAG
GATGTTAGAGATCCAAGACGAATAAAAAAGAGTGAAGAAGAACGACCACAAGAAACTGCA
AATCAGCATTCTACAAAGTCAGGCACTGAACCAAAGGAGAATATAGAAAATTGGCCAAGT
TCCAAGTCTAAAAGATGGAAATCTGGTTGGGAAGAAAATAAAAGCTTACAACAGGGTGAT
GAACATAGTAAATCTCCTCATCTAAGGCATAGGGATAGCTGGTCAAGCACTAAAGGAATA
TTGTCACCTCGAACCCCAAAGCAACAGCATCGATTAAGTGTAGATGCCAATCTTCAGATT
CCTAAAGAGTTAACTCTTGCAAGCAAAAGAGAATTACTTCAAAAGACGAGTGAACGTTTA
GCATCTGGTGAAATTACACAGGATGAGTTCCTTGTTGTTGTGCATCAAATTCGACAGCTA
TTTCAGTATCAAGAAGAATGTGAGCCATCCAAAAGTAAACATGCAAGTAGGAATAGTGGA
GCACAGTTTGACAGAAAAGAACAATTTAGTGAAAGAGCAAGACGTCTTTCTCCTATATCT
GGGAGTCGTACTTATGCTGAGAATCTTGCACCCCATGAGGGCCGGAGAAGACATGACGAG
CAAGTCTCTGCTAAAGGTGTACGTGAAGAGCAGAGATCGCCATTCAATGATCGTTTTCCG
CTTAAGCGACCTAGATATGAAGATTCAGATAAATCATTTGTAGATAGCCCAGCATCACGA
TTTGCCGGCCTCGATACAAATCAGCGACTTACCGCTTTAGCTGAAGACAGACCATTATTT
GATGGGCCTAGTAGGCCATCAGTACCAAGAGATGGCCCAACCAAGATGATTTTTGAAGGA
CCTAATAAATTAAGCCCTAGAATTGATGGACCTCCTACACCAGGTTCTCTTCGGTTTGAT
GGATCACCTGGACAAATGGGGGGAGGTGGCCCTTTGAGATTTGAAGGGCCACAAGGTCAG
CTAGGAGGTGGGTGTCCTATGAGATTTGAAGGTCCTCCAGGACCAGTAGGGACACCTCTG
CGATTTGAGGGGCCAATTGGTCAAGCAGGAGGAGGTGGTTTTCGGTTTGAAGGTTCCCCT
GGTATGAGGTTTGAAGGATCTGCAGGTCTTCAAGGCCACAATCTTCAGAGTTCTCAAGGA
AATATTCAGGCATCTCAACAGGTTCTGACTGGTGTTGCCCAGCCAGTACCATTTGGCCAA
GGACAACAGTTTTTACCAGTTCATCCACAAAATCCAGGAGCATTTGTTCAGAATCCTTCA
GGAGCTCTTCCGAAAGCATACCCTGATAATCATCTCAGTCAGGTGGATGTAAATGAATTG
TTTTCAAAACTGCTAAAAACAGGAATTCTCAAATTGTCCCAGACTGATTCAGCTACAACA
CAAATAAATGAAGTTGCTGCTCAGCCTCCCCCCGAGGAGGAGGAAGATCAAAATGAAGAT
CAGGATGTTCCAGATCTTACCAATTTTACAATTGAAGAATTGAAACAACGTTATGATCGC
GTTATAAATCGACTGTATACTGGTATTCAGTGTTACTCTTGTGGAATGAGGTTTACAACA
TCACAGACAGATGTATACGCAGATCACTTGGACTGGCATTATCGGCAAAATAGAACTGAA
AAAGATGTTAGCAGAAAAGTCACTCATAGACGCTGGTACTACAGTTTAACAGACTGGATA
GAATTTGAGGAAATAGCAGATCTAGAAGAACGTGCCAAGAGCCAGTTTTTTGAAAAGGTG
CACGAAGAAGTTGTGCTCAAAACGCAGGAGGCTGCTAAAGAAAAGGAGTTCCAAAGTGTA
CCTGCGGGGCCAGCAGGAGCAGTTGAGAGTTGTGAAATCTGTCAAGAACAATTTGAACAG
TACTGGGACGAAGAAGAGGAGGAATGGCACTTAAAAAATGCTATTAGAGTAGATGGAAAG
ATTTATCATCCATCATGTTATGAAGATTATCAAAATACATCTTCATTTGATTGTACACCA
TCTCCCAGCAAGACACCAGTTGAAAACCCCTTGAACATTATGTTGAACATTGTCAAAAAC
GAATTGCAGGAACCCTGTGAAAGTCCCAAAGTTAAGGAAGAACAAATTGATACCCCACCA
TCTTGTACAGAGGAAAGCATAGCAACACCCACTGAAATTAAAACAGAAAATGAT
>LaCi
ATGTCAGAGCAGACGCCGGCCGAGGCCGGTACCGCGGGGGCCCGGGAGGACGCCTGTCGG
GATTATCAGTCATCCCTCGAAGACCTGACCTTCAATAGCAAACCGCACATCAATATGCTG
ACCATTCTAGCCGAGGAGAACCTGCCCTTCGCCAAGGAGATCGTCTCTCTCATCGAGGCC
CAAACCGCCAAGGCTCCTTCCTCAGAGAAGCTTCCTGTTATGTACCTTATGGATTCTATC
GTGAAAAACGTTGGACGAGAGTATCTCACTGCCTTTACTAAAAATCTAGTTGCAACATTT
ATTTGTGTGTTTGAAAAGGTGGATGAAAATACTAGAAAAAGTTTATTTAAATTACGTTCC
ACATGGGATGAGATATTCCCATTGAAGAAACTTTATGCCCTGGATGTCAGAGTCAATTCA
TTAGATCCTGCTTGGCCTATTAAACCTCTACCCCCCAATGTGAATACATCTAGCATCCAT
GTGAATCCTAAATTTTTAAATAAATCGCCTGAAGAGCCTTCAACACCTGGCACAGTGGTC
AGTTCCCCTAGCATCTCCACTCCTCCAATTGTTCCTGATATACAAAAGAATCTTACCCAA
GAACAACTAATAAGACAGCAGTTACTTGCAAAACAAAAACAGTTGTTAGAACTTCAGCAG
AAAAAGCTGGAGCTTGAACTAGAGCAAGCTAAAGCACAACTGGCAGTTTCTCTTAGTGTT
CAGCAGGAGACATCCAACTTAGGTCCTGGATCTGCACCATCCAAATTACATGTTTCACAA
ATTCCCCCTATGGCAGTTAAAACTCCCCATCAGATTCCCTTGCAACCTGAAAAAAGCCGC
CCAGGTCCATCCTTACAAATTCAGGACTTGAAAGGAACAAACCGGGATCCCCGTCTTAAT
AGGATGAGTCAGCATTCTTCTCATGGAAAAGATCAAAGTCACAGAAAAGAATTCTTAATG
AACACATTAAACCAATCCGATATTAAGACAAGTAAAACTATACCTTCTGAAAAACTAAAC
TCATCCAAACAAGAAAAAAGTAAATCAGGTGAAAAAACCAAGAAAGAACTTGACCAGTTA
GATCCATCACCTTTGAAAAACAAATTCTCTCACACAAAAGACTTAAAAAATCAAGAATCT
GAATCCCCAAGGGTGTCTGACTTGAGTAAGAGAGATCCAAGATTAAAAAAACATCTTCAA
GATAAGACTGATAGCAAAGAAGATGATATAAAAGAGAAGAGAAAAACTTCAGAAAAAAAA
GATAAAGATGAGCATATGAAATCTGAACATAGAATGGTTGGAAGTCGAAATAAAATCGTT
AATGGCATTGTACAAAAACAAGATATAATAACGGAAGACTCAGAAAAACAGGGAACAAAA
CCAGGGAGATCAAGTACTAGAAAGCGATCAAGGTCGAGATCACCCAAGTCTCGGTCACCA
ATTATACATTCTCCTAAGAGAAGAGATAGGCGGTCACCCAAACGAAGGCAAAGGAGTATG
TCTCCAACCTCAACAGCCAAAGCTGGAAAGATTCGCCAATCTGGATGTAAGCAGTCACAT
ATGGAAGACTTTATGCCACCTTCCAGGGAAGAAAGAAATGCTAAGAGGAGTACTAAACAA
GATGTTCGAGATCCAAGGCGAATAAAAAAGAACGAAGAGGAACGACCACAAGAAACTATA
AGTCAGCATTCTACAAAGTCAGGCACTGAACCAAAGGATAATGTAGAAAATTGGTCAAGT
TCCAAGAACAAAAGATGGAAGTCTGGTTGGGAAGAAAATAAAAGCTTACAACAAGGTGAT
GACCATAGTAAATCTCCTCATCTAAGGCATAGGGAAAGCTGGTCAAGCACTAAAGGAATC
TTGTCACCTCGAGCCCCAAAGCAACAGCATCGATTAAGTGTAGATGCCAATCTTCAGATT
CCTAAAGAGTTGACACTTGCAAGCAAAAGAGAATTACTTCAAAAGACGAGTGAACGTTTA
GCATCTGGTGAAATTACACAGGATGAGTTCCTTGTTGTTGTGCATCAAATTCGACAGCTA
TTTCAGTATCAAGAAGAATGTGAGCCATCCAAAAGTAAACATGCAAGTAGGAATAGTGGA
GCACAGTTTGACAGAAAAGAACAATTTAGTGAAAGAGCAAGACGTCTTTCTCCTATATCT
GGGAGTCGTTCTTATGCTGAGAATCTTTCACCCCATGAGGGCCGGAGAAGACATGACGAG
CAAGTCTCTGCTAAAGGTGTACGAGAAGAGCAGAGGTCACCATTCAATGATCGTTTTCCA
CTTAAGCGACCTAGATATGAAGATTCAGATAAACCATTTGTAGATAGCCCAGCATCACGA
TTTGCCGGCCTCGATACAAATCAGCGACTTACAGCATTAGCTGAAGACAGACCATTATTT
GATGGACCTAGTAGGCCATCAGTAACAAGAGATGGCCCAACCAAGATGATTTTTGAAGGA
CCTAATAAATTAAGCCCTAGAATTGATGGACCTCCTGCACCAGGTTCTCTTCGATTTGAT
GGGTCACCTGGACAAATGGGGGGAGGTGGCCCTTTGAGATTTGAAGGACCACAAGGTCAG
CTAGGAGGCGGGTGTCCTTTGAGATTTGAAGGTCCTCCAGGACCAGTAGGGACACCTCTG
CGGTTTGAGGGGCCAATTGGTCAAGCAGGCGGAGGTGGTTTTCGATTTGAAGGTTCCCCT
GGTCTGAGGTTTGAGGGATCTGCAGGTTTGATGGGCCACAACACCAGCAAGCATCAAGGA
AACATTCAGGCGTCTCAACAGGTTCTGACTGGTGTTGCTCAGCCAGTACCATTTGGCCAG
GGACAACAATTTTTACCAGTTCATCCACAAAATCCTGGAGCATTTGTTCAAAATCCTTCA
GGAGCCCTTCCTAAGGCTTATCCTGACAATCACCTCAGTCAGGTGGATGTAAATGAACTA
TTTTCAAAACTGCTAAAAACAGGAATTCTGAAATTGTCCCAGCCTGATTCAGCTACAACA
CAAGTAAATGAAGTTACTGCTCAGCCTCCCACTGAAGAGGAGGAAGATCAAAATGAAGAT
CAAGATGTTCCAGATCTTACCAATTTTACAATTGAAGAATTAAAACAGCGTTATGATAGT
GTAATAAATCGACTGTACACTGGTATTCAGTGTTACTCTTGTGGAATGAGGTTTACAACA
TCACAAACAGATGTATATGCAGATCACTTGGACTGGCATTATCGGCAAAATAGAACTGAA
AAAGATGTTAGCAGAAAAGTCACTCATAGACGTTGGTACTACAGTTTAACAGATTGGATA
GAATTTGAGGAAATAGCTGATTTGGAAGAACGTGCAAAGAGCCAGTTTTTTGAAAAGGTG
CATGAAGAAGTTGTGCTCAAAACTCAAGAAGCTGCTAAAGAAAAGGAGTTCCAAAGTGTA
CCTGCAGGGCCAGCTGGAGCAGTGGAGAGTTGTGAAATCTGTCAAGAACAATTTGAACAA
TACTGGGATGAAGAGGAGGAGGAGTGGCATTTAAAGAATGCCATTAGAGTGGATGGCAAG
ATTTATCATCCATCATGTTACGAAGATTATCAAAATACATCTTCATTTGATTGTACACCA
TCTCCCAGCAAGACACCAGTTGAAAACCCTTTGAACATTATGTTGAACATTGTCAAAAAT
GAATTGCAGGAACCCTGTGAAAGTCCCAAAGTTAAGGAAGAACAAATTGATACCCCACCA
GCTTGTACAGAGGAGAGCATAGCAACACCCACTGAAATTAAAACAGAAAATGAT
>MyLu
ATGTCAGAGCCGACGCCGGCCGAGGCCGGTACCGCGGGGGCCCGGGAGGACGCCTGTCGG
GATTATCAGTCATCTCTCGAAGACCTGACCTTCAATAGCAAACCGCACATCAATATGCTG
ACCATTCTAGCCGAGGAGAACCTGCCCTTCGCCAAGGAGATCGTCTCTCTCATCGAGGCC
CAAACCGCCAAGGCTCCTTCCTCAGAGAAGCTTCCTGTTATGTACCTTATGGATTCTATC
GTGAAAAACGTTGGACGAGAGTATCTCACTGCCTTTACTAAAAATCTAGTTGCAACATTT
ATTTGTGTGTTTGAAAAGGTGGATGAAAATACTAGAAAAAGTTTATTTAAATTACGTTCC
ACATGGGATGAGATATTCCCATTGAAGAAACTTTATGCCCTGGATGTCAGAGTCAATTCA
TTAGATCCTGCTTGGCCTATTAAACCTCTACCCCCCAATGTGAATACATCTAGCATCCAT
GTGAATCCTAAATTTTTAAATAAATCGCCTGAAGAGCCTTCAACACCTGGCACAGTGGTC
ACTTCCCCTAGCATCTCCACTCCTCCAATTGTTCCTGATATACAAAAGAATCTTACCCAA
GAACAACTAATAAGGCAGCAGTTACTTGCAAAACAAAAACAGTTATTAGAACTTCAGCAG
AAAAAGCTGGAGCTTGAACTAGAGCAAGCTAAAGCACAACTGGCAGTTTCTCTTAGTGTT
CAGCAGGAGACATCCAACTTAGGTCCTGGATCTGCACCATCCAAATTACATGTTTCACAA
ATTCCCCCTATGGCAGTTAAAACTCCCCATCAGATTCCTTTGCAACCTGAAAAAAGCCGT
GCAGGTCCATCCTTACAAATTCAGGACTTGAAAGGAACAAACCGGGATCCCCGTCTTAAT
AGGATGAGTCAGCATTCTTCTCATGGAAAAGATCAAAGTCACAGAAAAGAATTCCTAATG
AATACATTAAACCAATCTGATATTAAGACAAGTAAAACTATACCTTCTGAAAAACTAAAT
TCATCTAAACAAGAAAAAAGTAAATCAGGTGAAAAAACCAAGAAAGAACTTGACCAGTTA
GATCCATCACCTTTGAAAAACAAATTCTCTCACACCAAAGACTTGAAAAATCAAGAATCT
GAATGCCCAAGGGTGTCTGACATGAGTAAGAGAGATCCAAGATTAAAAAAACATCTTCAA
GATAAGGCTGATAGCAAAGATGATGATATAAAAGAGAAGAGAAAAACTTCAGAAAAAAAA
GATAAAGATGAGCATATGAAATCTGAACATAGACTGGTTGGAAGTCGAAATAAAATCGTT
AATGGCATTGTACAAAAACAAGATGTAATAACGGAAGACTCAGAAAAACAGGGAACAAAA
CCAGGGAGATCAAGTACTAGAAAGCGATCAAGATCGAGATCACCCAAGTCTCGGTCACCA
ATTATACATTCTCCTAAGAGAAGAGATAGGCGGTCACCCAAACGAAGGCAAAGGAGTATG
TCTCCAACCTCGACAGCCAAAGCTGGAAAGATTCGCCAATCTGGATGTAAGCAGTCACAT
ATGGAAGACTTTATGCCACCTTCCAGGGAAGAAAGAAATGCTAAGAGAAGTACTAAACAG
GATGTTCGAGATCCAAGGCGAATAAAAAAGACTGAAGAGGAACGACCGCAAGAAACTACA
AGTCAGCATTCTACAAAGTCAGGCACTGAACCGAAGGAGAATGTAGAAAATTGGTCAAGT
TCCAAGAACAAAAGATGGAAATCTGGTTGGGAAGAAAATAAAAGCTTACAACAAGGTGAC
GACCATAGTAAATCTCCTCATCTAAGGCATAGGGAAAGCTGGTCAAGCACTAAAGGAATT
TTGTCACCTCGAGCCCCAAAGCAACAGCATCGATTAAGTGTAGATGCCAATCTTCAGATT
CCTAAAGAGTTAACTCTTGCAAGCAAAAGAGAATTACTTCAAAAGACGAGTGAACGTTTA
GCATCTGGTGAAATTACACAGGATGAGTTCCTTGTTGTTGTGCATCAAATTCGACAGCTA
TTTCAGTATCAAGAAGAATGTGAGCCATCCAAAAGTAAACATGCAAGTAGGAATAGTGGA
GCACAGTTTGACAGAAAAGAACAATTTAGTGAAAGAGCAAGACGTCTTTCTCCTATATCT
GGGAGTCGTTCTTATGCTGAGAATCTTTCACCCCATGAGGGCCGGAGAAGACATGACGAG
CAAGTCTCTGCTAAAGGTGTGCGAGAAGAGCAGAGGTCACCATTCAATGATCGTTTTCCA
CTTAAGCGACCTAGATATGAAGATGCAGATAAACCATTTGTAGATAGCCCAGCATCACGA
TTCGCCGGCCTCGATACAAATCAGCGACTTACAGCGTTAGCTGAAGACAGACCATTATTT
GATGGACCTAGTAGGCCATCAGTAACAAGAGATGGCCCAACCAAGATGATTTTTGAAGGA
CCTAATAAATTAAGCCCTCGAATTGATGGACCTCCTGCACCAGGTTCTCTTCGATTTGAT
GGGTCACCTGGACAAATGGGGGGAGGTGGTCCTTTGAGATTTGAAGGACCACAAGGTCAG
CTAGGAGGCGCATGTCCTTTGAGATTTGAAGGTCCTCCAGGACCAGTAGGGACACCTTTG
CGGTTTGAAGGGCCAATTGGTCAAGCAGGCGGAGGTGGTTTTCGGTTTGAAGGTTCCCCT
GGTCTGAGGTTTGAGGGATCTGCAGGTCTTCAAGGCCACAATCTTCAAAGTTCTCAAGGA
AACATTCAGGCATCTCAACAGGTTCTGACTGGTGTTGCTCAACCAGTACCATTTGGCCAG
GGACAACAATTTTTACCAGTTCATCCACAAAATCCTGGAGCATTTGTTCAGAATCCTTCA
GGAGCCCTTCCTAAGGCATATCCTGATAATCACCTCAGTCAGGTGGATGTAAATGAATTA
TTTTCAAAACTGCTAAAAACAGGAATTCTCAAATTGTCCCAGCCTGATTCAGCTACAACA
CAAGTAAATGAAGTTGCTGCTCAGCCTCCCACTGAAGAGGAGGAAGATCAAAATGAAGAT
CAAGATGTTCCAGATCTTACCAATTTTACAATTGAAGAGTTAAAACAGCGTTATGATAGT
GTTATAAATCGACTATACACTGGTATTCAGTGTTACTCTTGTGGAATGAGGTTTACAACA
TCACAGACAGATGTTTATGCAGATCACTTGGACTGGCATTATCGGCAAAATAGAACTGAA
AAAGACGTTAGCAGAAAAGTCACTCATAGACGTTGGTACTACAGTTTAACAGACTGGATA
GAATTTGAGGAAATAGCTGATTTGGAAGAACGTGCAAAGAGCCAGTTTTTTGAAAAGGTG
CATGAAGAAGTTGTGCTCAAAACTCAGGAAGCTGCTAAAGAAAAGGAGTTCCAAAGTGTA
CCGGCAGGGCCAGCTGGAGCAGTGGAGAGTTGTGAAATCTGTCAAGAACAATTTGAACAA
TACTGGGATGAAGAAGAGGAGGAGTGGCATTTAAAGAATGCCATTAGAGTGGATGGAAAG
ATTTATCATCCATCATGTTATGAAGATTATCAAAATACATCTTCATTTGATTGTACACCA
TCTCCCAGCAAGACACCAGTTGAAAACCCTTTGAACATTATGTTGAACATTGTCAAAAAT
GAATTGCAGGAACCCTGTGAAAGTCCCAAAGTTAAGGAAGAACAAATTGATACCCCACCA
GCTTGTACAGAGGAGAGCATAGCAACACCCACTGAAATTAAAACTGAAAATGAT
>PhDi
ATGTCAGAGCAGACGCCGGCCGAGGCCGGTACTGCGGGGGCCCGGGAGGACGCCTGTCGG
GATTATCAGTCGTCACTCGAAGACCTGACCTTCAATAGCAAACCGCACATCAATATGCTG
ACCATTCTAGCCGAGGAGAACCTGCCCTTCGCCAAGGAGATCGTCTCTCTCATCGAGGCC
CAAACCGCCAAGGCTCCTTCCTCAGAGAAGCTTCCTGTTATGTACCTTATGGATTCTATC
GTGAAAAACGTTGGACGAGAGTATCTCACTGCCTTTACTAAAAATCTAGTTGCAACATTT
ATTTGTGTGTTTGAAAAGGTGGATGAAAATACTAGAAAAAGTTTATTTAAGTTACGTTCC
ACATGGGATGAAATATTCCCATTGAAGAAACTTTATGCCCTGGATGTCAGAGTCAATTCG
TTAGATCCTGCTTGGCCTATTAAACCTCTACCCCCCAATGTGAATACATCTAGCATCCAT
GTGAATCCTAAATTTTTAAATAAATCGCCTGAAGAGCCTTCAACACCTGGCACAGTGGTC
AGTTCCCCTAGCATCTCCACTCCTCCAATTGTACCTGATATACAAAAGAATCTTACCCAA
GAACAACTAATAAGGCAACAGTTACTGGCAAAACAAAAACAGTTATTAGAACTTCAGCAG
AAAAAGCTGGAGCTTGAACTAGAGCAAGCTAAAGCACAATTGGCAGTTTCTCTTAGTGTT
CAGCAGGAGACATCCAACTTAGGTCCTGGATCTGCACCATCCAAACTACATGTTTCACAA
ATTCCTCCTATGGCAGTTAAAACTCCCCATCAGGTTCCTATGCAACCTGAGAAAGGTCGT
CCAGGTCCATCCTTACAAATTCAGGATTTGAAAGGAACAAACCGGGATCCCCGTCTTAAT
AGGATGAGTCAACATTCTTCACATGGAAAAGATCAAAGTCACAGAAAAGAATTCCTGATG
AACCCATTAAACCAATCTGATATTAAGACAAGTAAAACTATACCCTCTGAAAAACTAAAT
TCATCCAAACAAGAAAAAAGTAAATCAGGTGAAAAAACCAAGAAAGAACTTGACCAATTA
GATCCATCACCTTTGAAAAACAAACTATCCCACACAAAAGACTTGAAAAATCAAGAATCT
GAATGCCCAAGGGTGTCTGATATGAGCAAGAGAGATCCAAGATTAAAAAAACACCTTCAG
GATAAGACTGATAGCAAAGATGATGATATAAAAGAGAAGAGAAAAACTACAGAAAAAAAG
GATAAAGATGAGCATATGAAATCTGAACACAGACTGGTTGGAAGTAGAAATAAAATTGTT
AATGGCATTGTACAAAAACAGGATACAATAACAGATGAATTGGAGAAACAGGGAACAAAA
CCAGGGAGATCAAGTACTAGAAAGCGATCAAGATCGCGATCACCCAAGTCTCGATCACCA
ATTATACATTCTCCTAAGAGAAGAGACAGGCGGTCACCCAAACGAAGGCAAAGGAGTATG
TCTCCAACCTTGACACCCAAACCTGGAAAGATGCGCCAACCGGGATGTAAGCAGTCACAT
ATAGAAGAATTTATGCCACCTTCCAGGGAAGAAAGAAACGCTAAGAGAAGTACTAAACAG
GATATTCGAGATCCAAGACGAATGAAAAAGACTGAAGAGGACCGACCACAAGAAGCTGCA
AATCAGCATTCTACAAAATCAGGCACTGAACCAAAAGAGAATGTAGAAAATTGGCAAAGT
TCCAAGACCAAAAGATGGAAATCTGGTTGGGAAGAAAATAAAAGCATACAACAGGGTGAT
GAACATAGTAAATCTCCTCATTCAAGACATAGGGAAACCTGGCCAAGCACTAAAGGAATC
TTGTCACCTCGAGCCCCAAAGCAGCAGCATCGATTAAGTGTAGATGCCAATCTTCAGATT
CCTAAAGAGTTAACTCTTGCAAGCAAAAGAGAATTACTTCAAAAGACGAGTGAACGTTTA
GCATCTGGTGAAATTACACAGGATGAGTTCCTTCTTGTTGTGCATCAAATTCGACAGCTA
TTTCAGTATCAAGAAGAATGTGAGCCATCCAAAAGTAAACATGCAAGTAGGAATAGTGGA
GCACAGTTTGACAGAAAAGAACAATTTAGTGAAAGAGCAAGACGTCTTTCTCCTATATCT
GGGAGTCGTACTTATGCTGAGAATCTTTCACCCCATGAGGGCCGGAGAAGACATGACGAG
CAAGTCTCTGCTAAAGGTGTACGAGAAGAGCAGAGATCACCATTCAATGATCGTTTTCCA
CTTAAGCGACCTAGATATGACGATTCAGATAAACCATTTGTAGATAGCCCAGCATCACGA
TTTGCCGGCCTTGATACAAATCAGCGACTTACAGCTTTAGCTGAAGACAGACCATTATTT
GATGGACCTAGTAGGCCATCAGTAACCAGAGATGGCCCAACCAAGATGATTTTTGAAGGA
CCTAATAAATTAAGCCCTAGAATTGATGGACCTCCTACACCAGGTTCTCTTCGGTTTGAT
GGGTCACCTGGACAGATGGGGGGAGGTGGCCCTTTGAGATTTGAAGGACCACAAAGTCAG
CTAGGAGGCGGGTGTCCTTTGAGATTTGAAGGTCCTCCAGGACCAGTAGGGACACCTTTG
CGGTTTGAGGGGCCAATTGGTCAAGGAGGTGGAGGTGGTTTTCGGTTTGAAGGTTCCCCT
GGTCTGAGGTTTGAGGGATCTGCAGGTCTTCAAGGACACAATCTTCAGAGTTCTCAAGGA
AATATTCAGGGATCTCAACAGGTTCTGACTGGTGTTGCTCAGCCAGTATCGTTTGGCCAA
GGACAACAATTTTTACCAGTTCATCCACAAAATCTTGGAGCATTTGTTCAGAATCCTTCA
GGAGCCCTTCCTAAGGCATACCCTGACAATCATCTCAGTCAGGTGGATGTAAATGAATTA
TTTTCAAAACTGCTTAAAACAGGAATTCTCAAATTGTCCCAGCCTGATTCAGCTACAACA
CAAGTAAATGAAGTTGCTGCGCAGCCTTCCACTGAAGAGGAGGAAGATCAAAATGAAGAT
CAAGATGTTCCAGATCTTACCAATTTTACAATTGAAGAATTGAAACAACGTTATGATAGT
GTTATAAATCGACTGTACACTGGTATTCAGTGTTACTCTTGTGGAATGAGATTTACAACA
TCACAGACAGATGTATATGCAGATCACTTGGACTGGCATTATCGGCAAAACAGAACTGAA
AAAGATGTTAGCAGAAAAGTCACTCATAGACGTTGGTACTACAGTTTAACAGACTGGATA
GAATTTGAGGAAATAGCTGATTTGGAAGAACGTGCAAAGAGCCAGTTTTTTGAAAAGGTG
CATGAAGAAGTTGTGCTCAAAACTCAGGAAGCTGCTAAGGAAAAGGAGTTCCAGAGTGTA
CCTGCAGGGCCAGCTGGAGCAGTTGAGAGTTGTGAAATCTGTCAAGAACAATTTGAACAA
TACTGGGATGAAGAAGAGGAGGAATGGCATTTAAAAAATGCTATTAGAGTAGATGGAAAG
ATTTATCATCCATCATGTTATGAAGATTATCAAAATACATCTTCATTTGATTGTACACCA
TCTCCCAGCAAGACACCAGTTGAAAACCCTTTGAACATTATGTTGAACATTGTCAAAAAT
GAATTGCAGGAACCCTCTGAAAGTCCCAAAGTTAAGGAAGAACAAATCGATACCCCACCA
GCGTGTACAGAGGAAAGCATGGCAACACCCACTGAAATTAAAACAGAAAATGAT
>PtVa
ATGTCAGAGCAGACGCCGGCCGAGGCCGGTACTGCGGGGGCCCGGGAGGACGCCTGTCGG
GATTATCAGTCATCACTCGAAGACCTGACCTTCAATAGCAAACCGCACATCAATATGCTG
ACCATTCTAGCCGAGGAGAACCTGCCCTTCGCCAAGGAGATCGTCTCTCTCATCGAGGCC
CAAACCGCCAAGGCTCCTTCCTCAGAGAAGCTTCCTGTTATGTACCTTATGGATTCTATC
GTGAAAAACGTTGGACGAGAGTATCTCACTGCCTTTACTAAAAATCTAGTTGCAACATTT
ATTTGTGTGTTTGAAAAGGTGGATGAAAATACTAGAAAAAGTTTATTTAAGTTACGTTCT
ACATGGGATGAAATATTCCCATTGAAGAAACTTTATGCCCTGGATGTCAGAGTCAATTCG
TTAGATCCTGCTTGGCCTATTAAACCTCTACCCCCCAATGTGAATACATCTAGCATCCAT
GTGAATCCTAAATTTTTAAATAAATCGCCCGAAGAGCCTTCAACACCTGGTACAGTGGTC
AGTTCTCCTAGCATCTCCACTCCTCCAATTGTTCCTGATATACAAAAGAATCTTACCCAA
GAACAACTAATAAGGCAGCAGTTACTGGCAAAACAAAAACAGTTGTTAGAACTTCAGCAG
AAAAAGCTGGAGCTTGAACTAGAGCAAGCTAAGGCACAACTGGCAGTTTCTCTTAGTGTT
CAGCAGGAGACATCCAACCTAGGTCCTGGATCTGCACCATCCAAATTACATGTTTCACAA
ATTCCCCCTATGGTAGTTAAAGCTCCCCATCAGGTTCCTGTGCAACCTGAGAAGAGCCGG
CCAGGTCCATCCTTACAAATTCAAGATTTGAAAGGAACTAACCGCGATCCCCGTCTTAAT
AGGATGAGTCAACATTCTTCTCATGGAAAAGATCAAGGTCACAGAAAAGAATTTCTAATG
AACACATTGAACCAATCTGATATTAAGACAAGTAAAACTATACCCTCTGAAAAACTAAAT
TCATCCAAACAAGAAAAAAGTAAATCAGGTGAAAAAACCAAGAAGGAACTTGACCAATTA
GATCCATCACCTTTGAAAAACAAATTATCCCACACAAAAGACTTGAAAAATCAGGAATCT
GAAAGCACACGGGTGTCCGATATGAGCAAGAGAGATCCAAGATTAAAAAAACATCTTCAG
GATAAGACTGATAGCAAAGATGATGATATAAAGGAGAAGAGAAAAACTGCAGAAAAAAAG
GATAAAGATGAACATATGAAATCTGAACACAGACTGGTTGGAAGTAGAAATAAAATCATT
AATGGCATTGTACAAAAACAGGATACTATAACGGAAGAACCGGAAAAACAGGGCACAAAA
CCAGGGAGATCTAGTACTAGAAAGCGATCAAGATCACGATCACCCAAGTCTCGGTCACCA
ATTATTCATTCTCCAAAGAGAAGAGATAGGCGGTCACCCAAACGAAGGCAAAGGAGTATG
TCTCCAACCTTGACACCCAAAGCTGGGAAGATTCGCCAATCAGGAGTTAAGCAGTCACAT
ATGGAAGAATTTACGCCACCTTCCAGGGAAGAAAGAAATGCTAAGAGAAGTACTAAACAG
GATATTCGAGATCCAAGGCGAATAAAAAAGACTGAAGAGGAGCGACCACAAGAAACTGCA
AGTCAGCATTCAATGAAATCAGGCACTGAACCAAAGGAGAATGTAGAAAATTGGCAAAGT
TCCAAGACCAAGAGATGGAAATCTGGTTGGGAAGAAAGTAAAAGCTTACAACAGGGTGAT
GAACATAGTAAATCTCCTCATCTAAGGCATAGGGAAAGCTGGTCAAGCACTAAAGGAATC
TTGTCACCTCGAGCCCCAAAGCAGCAGCATCGATTAAGTGTAGATGCCAATCTTCAGATT
CCTAAAGAGTTAACTCTTGCAAGCAAGAGAGAATTACTTCAAAAGACGAGTGAACGTTTA
GCATCTGGTGAAATTACACAGGATGAGTTCCTTGTTGTTGTGCATCAAATTCGACAGCTA
TTTCAGTATCAAGAAGAATGTGAGCCATCCAAAAGTAAACATGCAAGTAGGAATAGTGGA
GCACAGTTTGACAGAAAAGAACAATTTAGTGAAAGAGCAAGACGTCTTTCTCCTATATCT
GGGAGTCGTACTTATGCTGAGAATCTTTCACCCCATGAGGGCCGGAGAAGACATGACGAG
CAAGTCTCTGCTAAAGGTGTACGAGAAGAGCAGAGATCACCATTCAATGATCGTTTTCCA
CTTAAGCGACCTAGATATGAAGATACAGATAAACCATTTGTAGATGGTCCAGCATCACGA
TTCGCGGGCCTCGATACAAATCAGCGACTTACAGCTTTAGCTGAAGATAGACCATTATTT
GATGGACCTAGTAGGCCATCAGTAACAAGAGATGGCCCAACCAAGATGATTTTTGAAGGA
CCTAATAAATTAAGCCCTAGAATTGATGGACCTCCTACACCAGGTTCTCTTCGGTTCGAT
GGGTCATCTGGACAAATGGGAGGAGGTGGCCCTTTAAGATTTGAAGGACCACAAGGTCAG
CTAGGAGGTGGGTGTCCTTTGAGATTTGAAGGTCCTCCAGGACCAGTAGGGACACCTCTG
CGGTTTGAGGGGCCAATTGGTCAAGCAGGAGGAGGAGGTTTTCGGTTTGAAGGTTCTCCT
GGTCTGAGGTTTGAGGGCTCTGCAGGCCTTCAAGGCCACAATCTTCAGAGTTCTCAGGGA
AATATTCAGGCATCTCAACAGGTTCTGACTGGTGTTGCTCAGCCAGTACCATTTGGCCAA
GGACAACAATTTTTACCAGTTCATCCACAAAATCCAGGAGCATTTGTTCAGAATCCTTCA
GGAGCCCTTCCTAAGGCATATCCTGATAATCATCTCAGTCAGGTGGATGTAAATGAATTA
TTTTCAAAACTGCTAAAAACAGGAATTCTTAAATTGTCCCAGCCTGATTCAGCTACAACA
CAAGTAAATGAAGTTGCTGCTCAGCCTTCCCCTGAAGAGGAGGAGGATCAAAATGAAGAT
CAAGATGTTCCAGATCTTACCAATTTTACAATTGAAGAATTGAAACAACGTTATGATAGT
GTTATAAATCGACTTTACACTGGTATTCAGTGTTACTCTTGTGGAATGAGGTTTACAACA
TCACAGACTGATGTATACGCAGATCACTTGGACTGGCATTATCGGCAAAATAGAACTGAA
AAAGACGTTAGCAGAAAAGTCACTCATAGACGCTGGTACTACAGTTTAACAGACTGGATA
GAATTTGAGGAAATAGCTGATCTGGAAGAACGTGCAAAAAGCCAGTTTTTTGAAAAGGTG
CATGAAGAAGTTGTGCTCAAAACTCAGGAGGCTGCTAAAGAAAAGGAGTTCCAAAGTGTA
CCTGCGGGGCCTGCTGGAGCAGTTGAAAGTTGTGAAATCTGTCAAGAACAATTTGAACAA
TACTGGGATGAAGAAGAGGAAGAATGGCATTTAAAAAATGCTATTAGAGTAGATGGAAAG
ATTTATCATCCATCATGTTATGAAGATTATCAAAATACATCTTCATTTGATTGTACACCA
TCTCCCAGCAAGACACCAGTTGAAAACCCCTTGAACATTATGTTGAACATTGTCAAAAAC
GAATTGCAGGAACCCTGTGAAAGTCCTAAAGTTAAGGAAGAACAAATTGATACTCCACCA
GCTTGTACAGAGGAAAGCATAGCAACGCCCACTGAAATTAAAACAGAAAATGAT
>RhFe
ATGTCAGAGCAGACGCCGGCCGAGGCCGGTACTGCGGGGGCCCGGGAGGACGCCTGTCGG
GATTATCAGTCGTCACTCGAAGACCTGACCTTCAATAGCAAACCGCACATCAATATGCTG
ACCATTCTAGCCGAGGAGAACCTGCCCTTCGCCAAGGAGATCGTCTCTCTCATCGAGGCC
CAAACCGCCAAGGCTCCTTCCTCAGAGAAGCTTCCTGTTATGTACCTTATGGATTCTATC
GTGAAAAACGTTGGACGAGAGTATCTCACTGCCTTTACTAAAAATCTAGTTGCAACATTT
ATTTGTGTGTTTGAAAAGGTGGATGAAAATACTAGAAAAAGTTTATTTAAGTTACGTTCC
ACATGGGATGAAATATTCCCATTGAAGAAACTTTATGCCCTGGATGTCAGAGTCAATTCG
TTAGATCCTGCTTGGCCTATTAAACCTCTACCCCCCAATGTGAATACATCTAGCATCCAT
GTGAATCCTAAATTTTTAAATAAATCGCCCGAAGAGCCTTCGACTCCTGGCACAGTGGTC
AGTTCCCCTAGCATCTCCACTCCTCCAATTGTTCCTGATATACAAAAGAATCTTACCCAA
GAACAACTAATAAGGCAGCAGTTACTGGCAAAACAAAAACAGTTGTTAGAACTTCAGCAG
AAAAAGCTGGAGCTTGAACTAGAGCAAGCTAAGGCACAATTGGCAGTTTCTCTTAGTGTT
CAGCAGGAGACATCCAACTTAGGTCCTGGATCTGCACCATCCAAATTACATGTTTCACAA
ATTCCCCCTATGGCGGTTAAAGCTCCCCATCAGGTTCCTGTGCAACCCGAGAAAAGCCGT
CCAGGTCCATCCTTACAAATTCCAGATTTGAAAGGAACTAACCGGGATCCCCGTCTCAAT
AGGATGAGTCAGCATTCTTCTCATGGAAAAGATCAGAGTCACAGAAAAGAATTCCTAATG
AACACATTGAACCAATCTGATACTAAAACAAGTAAAACTGTACCCTCTGAAAAACTGAAT
TCATCCAAACAAGAAAAAAGTAAATCAGGTGAAAAAACCAAGAAAGAACTTGACCAATTA
GATCCATCACCTTTAAAAAACAAATTATCCCACACAAAAGACTTGAAAAACCAAGAATCT
GAAAGCACGAGGGTGTCTGATATGAGCAAGAGAGATCCAAGATTAAAAAAACATCTTCAG
GATAAAACTGATAGCAAAGAAGATGATATAAAAGAGAAGAGAAAAACTGCAGAGAAAAAG
GATAAAGATGAGCATATGAAATCTGAACACAGACTGGTTGGAAGTAGAAATAAAATCATT
AATGGCATTGTACAAAAACAGGATACAATACCAGAAGAATTGGAAAAACAGGGAACAAAA
CCAGGAAGATCGAGTAATAGAAAGCGATCAAGATCGCGATCACCCAAATCTCGATCACCA
ATTATACATTCTCCAAAGAGAAGAGATAGGCGGTCACCCAAACGAAGGCAAAGGAGTATG
TCTCCAACCTCGACACCCAAAGTTGGGAAGATTCGCCAATCAGGAGTTAAGCAGTCACAT
ATGGAAGAATTTGCGCCACCTTCCAGGGATGAAAGAAATGCTAAGAGAAGTACTAAACAG
GATGTTAGAGATCCAAGGCGAATAAAAAAGAGTGAAGAGGAACGACCACAAGAAACTGCA
AATCAGCATTCTACAAAGTCAGGCACTGAACCAAAGGAGAATGTAGAAAATTGGCCAAGT
TCCAAGAGTAAACGATGGAAACCTGGTTGGGAAGAAAATAAAAGCTTACAACAGGGTGAT
GAACATAGTAAATCTCCTCATCTAAGGCATAGGGAAAGCTGGTCAAGCACTAAAGGAATA
TTGTCACCTCGAGCCCCAAAGCAACAGCATCGATTAAGTGTAGATGCCAATCTTCAGATT
CCTAAAGAGTTAACTCATGCAAACAAAAGAGAATTACTTCAAAAGACGAGTGAACGTTTA
GCATCTGGTGAAATTACACAGGATGAGTTCCTTGTTGTTGTGCATCAAATTCGACAGCTA
TTTCAGTATCAAGAAGAATGTGAGCCATCCAAAAGTAAACATGCAAGTAGGAATAGTGGA
GCGCAGTTTGACAGAAAAGAACAATTTAGTGAAAGAGCAAGACGTCTTTCTCCTATATCT
GGGAGTCGTACTTATGCTGAGAATCTTGCACCCCATGAGGGCCGGAGAAGACATGACGAG
CAAGTCTCTGCTAAAGGTGTACGAGAAGAGCAGAGATCACCATTCAATGATCGTTTTCCA
CTTAAGCGACCTAGATATGAAGATTCAGATAAACCGTTTGTAGATAGCCCTGCTTCACGA
TTCGCCGGCCTCGATACAAATCAGCGACTTACAGCTTTAGCTGAAGACAGACCATTATTT
GATGGACCTAGTAGGCCATCAGTACCAAGAGATGGCCCAACCAAGATGATTTTTGAAGGA
CCTAATAAATTAAGCCCTAGAATTGATGGACCTCCCACACCAGGTTCTCTTCGGTTTGAT
GGGTCACCTGGACAAATGGGGGGAGGTGGCCCTTTGAGATTTGAAGGGCCACAAGGTCAG
CTAGGAGGTGGGTGTCCTTTGAGATTTGAAGGTCCTCCGGGACCAGTAGGGACACCTCTG
CGGTTTGAGGGGCCAATTGGTCAAGCAGGAGGAGGTGGTTTTCGGTTTGAAGGTTCCCCT
GGTCTGAGGTTTGAGGGATCTGCAGGTCTTCAAGGCCACAATCTTCAGAGTTCTCAAGGA
AATATTCAGGCATCTCAACAGGTTATGACTGGTGTTGCTCAGCCAGTACCATTTGGCCAA
GGACAGCAGTTTTTACCAGTTCATCCACAAAATCCAGGAGCATTTGTTCAGAATCCTTCA
GGAGCTCTTCCGAAGGCATACCCTGATAATCATCTCAGTCAGGTGGATGTAAATGAATTA
TTTTCAAAACTGCTAAAAACAGGAATTCTCAAATTGTCCCAACCTGATTCAGCTACAACA
CAAATAAATGAAGTTGCTGCTCAGCCTCCCCCTGAGGAGGAGGAAGATCAAAATGAAGAT
CAGGATGTTCCAGATCTTACCAATTTTACAATTGAAGAATTGAAACAACGTTATGATAGT
GTTATAAATCGACTGTACACTGGTATTCAGTGTTACTCTTGTGGAATGAGGTTTACAACA
TCACAGACAGATGTATACGCAGATCACTTGGACTGGCATTATCGGCAAAATAGAACTGAA
AAAGATGTTAGCAGAAAAGTCACTCATAGACGTTGGTACTACAGTTTAACAGACTGGATA
GAATTTGAGGAAATAGCAGATCTCGAAGAACGTGCCAAGAGCCAGTTTTTTGAAAAGGTG
CATGAAGAAGTTGTGCTCAAAACGCAGGAGGCTGCTAAAGAAAAGGAGTTCCAGAGTGTA
CCTGCGGGGCCAGCGGGAGCAGTCGAGAGTTGTGAAATCTGTCAAGAACAATTTGAACAA
TACTGGGATGAAGAAGAGGAGGAATGGCATTTAAAAAATGCTATCAGAGTAGATGGAAAG
ATTTATCATCCATCATGTTATGAAGATTATCAAAATACATCTTCATTTGATTGTACACCA
TCTCCCAGCAAGACACCAGTTGAAAACCCCTTGAACATTATGTTGAACATTGTCAAAAAC
GAATTGCAGGAACCTTGCGAAAGTCCCAAAGTTAAGGAAGAACAAGTTGATACCCCACCA
TCTTGTACAGAGGAAAGCATAGCAACACCCGCTGAAATTAAAACAGAAAATGAT
>RoAe
ATGTCAGAGCAGACGCCGGCCGAGGCCGGTACTGCGGGGGCCCGGGAGGACGCCTGTCGG
GATTATCAGTCATCACTCGAAGACCTGACCTTCAATAGCAAACCGCACATCAATATGCTG
ACCATTCTAGCCGAGGAGAACCTGCCCTTCGCCAAGGAGATCGTCTCTCTCATCGAGGCC
CAAACCGCCAAGGCTCCTTCCTCAGAGAAGCTTCCTGTTATGTACCTTATGGATTCTATC
GTGAAAAACGTTGGACGAGAGTATCTCACTGCCTTTACTAAAAATCTAGTTGCAACATTT
ATTTGTGTGTTTGAAAAGGTGGATGAAAATACTAGAAAAAGTTTATTTAAGTTACGTTCT
ACATGGGATGAAATATTCCCATTGAAGAAACTTTATGCCCTGGATGTCAGAGTCAATTCG
TTAGATCCTGCTTGGCCTATTAAACCTCTACCCCCCAATGTGAACACATCTAGCATCCAT
GTGAATCCTAAATTTTTAAATAAATCGCCCGAAGAGCCTTCAACACCTGGTACAGTGGTC
AGTTCTCCTAGCATCTCCACTCCTCCAATTGTTCCTGATATACAAAAGAATCTTACTCAA
GAACAACTAATAAGACAGCAGTTACTGGCAAAACAAAAACAATTGTTAGAACTTCAGCAG
AAAAAGCTGGAGCTTGAACTAGAGCAAGCTAAGGCACAACTGGCAGTTTCTCTTAGTGTT
CAGCAGGAAACATCCAACCTAGGTCCTGGATCTGCACCATCCAAATTACATGTCTCACAA
ATTCCGCCTATGGTAGTTAAAGCTCCCCATCAGGTTCCTGTGCAACCAGAGAAGAGCCGG
CCAGGTCCATCCTTACAAATTCAAGATTTGAAAGGAACTAACCGGGATCCCCGTCTTAAT
AGGATGAGTCAACATTCTTCTCATGGAAAAGATCAAGGTCACAGAAAAGAATTTTTAATG
AACACATTGAACCAATCTGATATTAAGACAAGTAAAACTATACTCTCTGAAAAACTAAAT
TCATCCAAACAAGAAAAAAGTAAATCAGGTGAAAAAACCAAGAAGGAACTTGACCAATTA
GACCCATCACCTTTGAAAAACAAATTATCCCACACAAAAGACTTGAAAAATCAGGAATCT
GAAAGCACACGGGTGTCTGATATGAGCAAGAGAGATCCAAGATTAAAAAAACATCTTCAA
GATAAGACTGATAGCAAAGATGATGATATAAAGGAGAAGAGAAAAACTGCAGATAAAAAG
GATAAAGATGAACATATGAAATCTGAACACAGACTGGTTGGAAGTAGAAATAAAATAATT
AATGGCATTGTACAAAAACAGGATGCGATAACTGAAGAACCAGAAAAACAGGGCACAAAA
CCAGGGAGATCTAGTACTAGAAAGCGATCAAGATCACGATCACCCAAGTCTCGGTCACCA
ATTATTCATTCTCCAAAGAGAAGAGATAGGCGGTCACCCAAACGAAGGCAAAGGAGTATG
TCTCCAACCTTGACACCCAAAGCTGGAAAGATTCGCCAATCAGGAGTTAAGCAGTCACAT
ATGGAAGAATTTCCGCCACCTTCCAGGGAAGAAAGAAATGCTAAGAGAAGTACTAAACAG
GATATTCGAGATCCAAGGCGAATAAAAAAGACTGAAGAGGAGCGACCACAAGAAACTGCA
AGTCAGCATTCTATGAAATCAGGCACTGAACCAAAGGAGAATGTAGAAAATTGGCAAAGT
TCCAAGACCAAAAGGTGGAAATCTGGTTGGGAAGAAAGTAAAAGCTTACAACAGGGTGAT
GAACATAGCAAATCTCCTCATCTAAGGCATAGGGAAAGCTGGTCAAGCACTAAAGGAATC
TTGTCACCTCGAGCCCCAAAGCAGCAGCATCGATTAAGTGTAGATGCCAATCTTCAGATT
CCTAAAGAGTTAACTCTTGCAAGCAAGAGAGAATTACTTCAAAAGACGAGTGAACGTTTA
GCATCTGGTGAAATTACACAGGATGAGTTCCTTGTTGTTGTGCATCAAATTCGACAGCTA
TTTCAGTATCAAGAAGAATGTGAGCCATCCAAAAGTAAACATGCAAGTAGGAATAGTGGA
GCACAGTTTGACAGAAAAGAACAATTTAGTGAAAGAGCAAGACGTCTTTCTCCTATATCT
GGGAGTCGTACTTATGCTGAGAATCTTTCACCCCATGAGGGCCGGAGAAGACATGACGAG
CAAGTCTCTGCTAAAGGTGTACGAGAAGAGCAGAGATCACCATTCAATGATCGTTTTCCA
CTTAAGCGACCTAGATATGAAGATACAGATAAACCATTTGTAGATGGTCCAGCATCACGA
TTCGCAGGCCTCGATACAAATCAGCGACTTACAGCTTTAGCCGAAGATAGACCATTATTT
GATGGACCTAGTAGGCCATCAGTAACAAGAGATGGCCCAACCAAGATGATTTTTGAAGGA
CCTAATAAATTAAGCCCTAGAATTGATGGACCTCCTACACCAGGTTCTCTTCGGTTTGAT
GGGTCATCTGGACAAATGGGAGGAGGTGGCCCTTTGAGATTTGAAGGACCACAAGGTCAG
CTAGGAGGTGGGTGTCCTTTGAGATTTGAAGGTCCTCCAGGACCAGTAGGGACACCTCTG
CGGTTTGAGGGGCCAATTGGGCAAGCAGGAGGAGGAAGTTTTCGGTTTGAAGGTTCTCCT
GGTCTGAGGTTTGAGGGATCTGCAGGCCTTCAAGGTCACAATCTTCAGAGTTCTCAAGGA
AATATTCAGGCATCTCAACAGGTTCTGACCGGCGTTGCTCAGCCAGTACCATTTGGCCAA
GGACAACAATTTTTACCAGTTCATCCACAAAATCCAGGAGCGTTTGTTCAGAATCCTTCA
GGAGCCCTTCCTAAGGCATATCCTGATAATCATCTCAGTCAGGTGGATGTAAATGAATTA
TTTTCAAAACTGCTAAAAACAGGAATTCTTAAATTGTCCCAACCTGATTCAGCTACAACA
CAAGTAAATGAAGTTGCTGCTCAGCCTTCCCCTGAAGAGGAGGAAGATCAAAATGAAGAT
CAAGATGTTCCAGATCTTACCAATTTTACAATTGAAGAATTGAAACAACGTTATGATAGT
GTTATAAATCGACTTTACACTGGTATTCAGTGTTACTCTTGTGGAATGAGGTTTACAACA
TCACAAACCGATGTATATGCAGATCATTTGGACTGGCATTATCGGCAAAATAGAACTGAA
AAAGACGTTAGCAGAAAAGTCACTCATAGACGTTGGTACTACAGTTTAACAGACTGGATA
GAATTTGAGGAAATAGCTGATCTGGAAGAACGTGCAAAAAGCCAGTTTTTTGAAAAGGTG
CATGAAGAAGTTGTGCTCAAAACTCAGGAGGCTGCTAAAGAAAAGGAGTTCCAAAGTGTA
CCTGCGGGGCCAGCTGGAGCAGTTGAAAGTTGTGAAATCTGTCAAGAACAATTTGAACAA
TACTGGGATGAAGAAGAGGAAGAATGGCATTTAAAAAATGCTATTAGAGTAGATGGAAAG
ATTTATCATCCATCATGTTATGAAGATTATCAAAATACATCTTCATTTGATTGTACACCA
TCTCCCAGCAAGACACCAGTTGAAAACCCCTTGAACATTATGTTGAACATTGTCAAAAAC
GAATTGCAGGAACCCTGTGAAAGTCCTAAAGTTAAGGAAGAACAAATTGATACTCCACCA
GCTTGTACAGAGGAAAGCATAGCAACATCCACTGAAATTAAAACAGAAAATGAT
