# Supplementary material for: Positively selected genes in the hoary bat (Lasiurus cinereus) lineage: prominence of thymus expression, immune and metabolic function, and regions of ancient synteny
Source: PeerJ. 2022 Mar 17;10:e13130. doi: 10.7717/peerj.13130 (PMC8934532; doi:10.7717/peerj.13130)
Supplement: Supplemental Information 4 — Likely alignment errors have been manually deleted between conserved codons. Recovery of the original codon positions requires alignment to the original accessions in each orthogroup. [file peerj-10-13130-s004.zip › renamed.manual/OG0001909.manual.fas]

>EpFu|XM_008155004.2_cds_XP_008153226.1_1
ATGCCCATCGTCGAGAAGCTGAAGGAAGCCCTGAAACCCGGCCGCAAAGACCCGGCCGAC
GATGGCGAGCTGGGGAGGCTGCTGGCCGCCTCTGCCAAGAAGGTCCTGCTGCAGAAGATC
GAGTTCGAGCCGGCCAGCCGGGGCTTCTCCTGCCAGCTGCAGTTCCTGCGGAGCAAATAC
GTGCTGCTGAACCCCAGGCCGGAGGGCGCCGCTCACCCCCGTGGG---GATGAGCCTCCT
GCCAGGAGACAGGGCTGCGAGCGCGTGTACGAGGACGGAGTCCCCGCCCCGCAGAAGGTG
CTCTTCCCCATGGAGCGGCTGTCTCTGAAGTGGGAGCGCGTCTACCGCGTGGGCGCCGGG
CTCCACAACCTGGGCAACACGTGCTTCCTGAACTCCACCGTGCAGTGCCTGACCTACACG
CCGCCGCTGGCCAACTACCTGCTCTCCCGGGAGCACGCGCGCAGCTGTCCGCAGGGCAGC
TTCTGCATGCTGTGCGTCATGCAGAACCACCTCGTGCAGGCCTTCGCCAACAGCGGCAAC
GCCATCAAGCCCGTGTCCTTCATCCGGGACCTGAGAAAGATTGCCCGGCATTTCCGCTTC
GGGAACCAGGAGGACGCACATGAGTTCCTGCGGTACACCATCGACGCCATGCAGAAGGCC
TGCCTGAACGGCTACGCCAAGTTGGACCGTCAAACGCAGGCCACCACTTTGGTCCACCAG
ATTTTTGGAGGCTACCTCAGGTCGCGTGTGAAGTGCTCCGTGTGTAAGAGCGTCTCGGAC
ACCTACGACCCCTACCTGGACGTGGCGCTGGAGATCCGGCAGGCGGCGAACATCGTGCGC
GCGCTTGAGCTCTTTGTGAAGCCGGACGCCCTGAGCGGGGAGAATGCCTACATGTGCGCC
AGGTGCAAGAAGAAGGTGCCCGCCAGCAAGCGCTTCACCATCCACAGGGCGTCCAACGTC
CTGACGCTTTCCCTCAAGCGCTTCGCCAACTTCAGCGGGGGCAAGATCACCAAGGACGTG
GGCTACCCCGAGTTCCTGAACATCCGCCCGTACATGTCGCAGAGCAGTGGCGAGCCCGTC
GTGTACGGGCTGTACGCCGTCCTGGTCCACTCGGGCTACAGCTGCCACGCCGGCCACTAC
TACTGCTACGTGAAGGCGAGCAGCGGGCAGTGGTACCAGATGAACGATTCCCTGGTCCAT
TCCAGCAACATCCAGGTGGTTCTGAACCAGCAGGCCTACGTGCTCTTCTACCTGCGAATT
CCAGGCTCCAAGAAGAGTCCCGAGGGCGCCATTTCCAGGGCAGGCTCCGCCCTCCCCGGC
CGCCCCGGTGGGGTTCTCCCTGGAAAGAGACCGGACCCAAGGAAGCTGCAGGCCCCCGAG
GAGACGGGTGTGCCCGTGTCCAGGAACGGCTTCCTGTCGGGCCCGAAGACTCAGAATGGA
CACACTCCTCCAAAGCTGCCCTTGGGGTCCCCTTCCCCCCGACTCTCCAAAGCACCCACC
CCCCTGCCGACCATCCTGGCTGAGCCTGGAAAGAAAGTCAAGAAGTCAGCCCCCCTGCAG
---CACCTCTCCCCGCCCCCCAAGACTTCTCCGGGGTCCCACGGTGCCAGCGGC------
------AGGTGTGACAGCCACAGGCCAGGCTCCTGGGATGGCAGGGCCGCTGGCCTCTCT
ACCTCACCCAAGCTCGTGCCTGCAGCGACTGCCAACGGGCACGGGCCTGCGGGCAGTTCC
AGCCCCGAGCACCCCGGGAGCAGCGACCCCGCCCAGGGCCCCCCAACCCCCAGGACCGGG
GCCCTCTGTGACTCTCAGGAAAGGACCGGCTCGCCCAGGGCGCTGCTGAACGGTGAAGCC
TCCACGGCGGTGAAGCCGCGGTCCCCCGCCCTGAGCAACATGGCCACTGAGCCCGCAAAC
GCCATGTCTCCTCCGCCCGCCAAGAAGCTGGCCCTTTCTGCCAAGAAGGCCAGCCCCCTG
CGGAGGGCCCCCGGCACTGACCGA---GCGCCGCCCCTCCCGCCACTCTCCGACCTCACC
CACCCCAGGAAAGCCACTCACCCCGCCGCCGCCTGCGCCCGGCCTGTCGGTGCGGCCAGG
GCTGTGTCGCCTGTTCCCGGATCATCTGGCCTCCCAAAGCCCGCTCCCCTGCCTCAGGTC
AACGGGGGCTTTCGGGCCCCCCCACACCCGCCA---GAGGCCAGCGAGCCC---CTCGGT
CTTTGTAAGAAGAAGAAACGGAAGCACCTGGGAGAGGCCCTGAGGCAGGGCTCAGAGACG
GGG---GAGGCAGCGGCCCCTCCTGGGAAGAGGAGGAGGAGGAAGAGGAAGCGCCCCGAG
GACACGGACGGCCGGGGCCTGGTGAACGGCTGGCCGGTGGGATGCAGGACCAACAGCCCC
CACATGAGCCCACCTTGGCACAGGAGCCGCTCCCCCTCGGACCCC---GAGCCAGAGGCC
ACGGCAGCATCT
>HiAr|XM_019644246.1_cds_XP_019499791.1_1
ATGCCAATTGTCGATAAGTTGAAAGAAGCCCTGAAGCCTGGCCGCAAGGACTCGGCTGAC
GATGGAGACCTGGGGAAGCTTCTGGCCTCATCTGCCAAGAAGGTCCTTTTACAGAAGATT
GAGTTCGAGCCAGCCACCAAGAGCTTCTCTTATCAGCTGGAGTCATTGAAGAGCAAATAT
GTGTTGTTGAACCCCAAATCGGAGGGAGCCAGTCGCCACCGGAGCGGAGATGAAACGCAG
GCCAGGAGACAGGGCAGCGAGCATGTGTATGAGGACGGCGTTCCCGCCCCGCAGAAAGTG
CTCTTCCCCACGGAGCGGCTGTCTCTGAGGTGGGAGCGGGTATACCGAGTCGGAGCCGGT
CTCCACAACCTTGGCAACACGTGCTTCCTCAACTCGACCGTGCAGTGCTTGACCTACACG
CCGCCTCTGGCCAACTACCTGCTCTCCAAGGAGCATTCTCGGAGCTGT------------
------------------------------------------------------------
------------------------------------------------------------
------------------------------------------------------------
------------------GAGTTGGATCGTCAAACGCAGGCTACTACTTTGGTCCATCAA
ATTTTTGGAGGCTATCTCAGATCACGTGTGAAGTGCTCGGTGTGCAAGAGCGTCTCGGAC
ACCTACGACCCCTACCTGGACGTGGCGCTGGAGATCCGGCAAGCTGCAAATATTGTGCGT
GCTCTGGAACTTTTTGTGAAACCAGATGTCCTGAGTGGCGAGAACGCCTACATGTGTGCT
AAATGCAAGAAGAAAGTTCCCGCCAGCAAGCGCTTCACCATCCACAGAACCTCCAACGTC
CTAACCCTCTCCCTCAAGCGCTTCGCCAACTTCAGCGGGGGCAAGATCACCAAGGATGTA
GGCTATCCGGAATTCCTGAACATCCGTCCGTATATGTCGCAGAGTAGTGGCGAGCCTGTT
ATGTATGGTCTGTACGCCGTCCTGGTCCACTCGGGCTACAGCTGCCATGCCGGGCACTAT
TACTGCTACGTGAAGGCGAGCAATGGACAGTGGTATCAGATGAATGATTCCTTGGTCCAT
CCCAGCAACGTCAAGGTGGTTCTGAACCAGCAGGCCTACGTGCTCTTCTACCTGCGAATT
CCAGGCTCCAAGAAGAGTCCTGAGGGCTCCATCTCCAGGACCGTCTCCTCGCTCTCCGGC
CGCTCCAGTGCGGCTCCAACTGGAAAGAGACTGGACCCTAAGAAGACGCAGAGCACTGAG
GAGACGGGTGCACCTGTTTCCAGGAACGGCTCCATGTCGGGCCTGAAGTCGCAGAATGGA
TACGCTCCGCCAAAGCTGCCCTCGGGGTCCCCGTCCCCCAGACTCTCTAAAACACCCACA
CACCTGCCGACCATTCTGGATGAGCCTGGAAAGAAAATCAAGAAATCGACTCCTCTACAG
---CACTTCTCCCCAGCTCTCAAAACTTCTCAGGGGTTCCATGGTGCCAGCGACCCAAGC
GGCAGCCGGTCTGAGGGCCGCAGGCCAGGCTCCTGGGACGGCAGGGGCTCCATCCTCTCT
ACCTCACCCAAGCTCCCGGCTGCAGTGACTGCCAATGGGCACGGGCCCAAGGGCAGTTCC
AGCCCGGAGCATTCTGCCAGCAGCGACCCCTCCCAGGCCCCCCAAACCCCCAGGAGTGGA
GCCTTCCGTGATTCTCAGGGAACAACTGGCCCCTCCAGGGCACTGCCGGGTGGAGAAGAC
TCGAAGGCGGCGAAGCCGAGGTCCCCTGTCCTGAGCAGCACCACCCCCGAGCCCGCAAAC
ACCATGTCTCCTCCTCCAGCCAAAAAACTGGCCCTCTCTGCCAGGAAGGCCAGCACCCTG
CGGAGGGCAACCGGCAATGACCTCCATGCACCTCCCCCCTCACCATTCTCCGACCTCACC
TACCCCAGGAAAGCCACTCACCCCGCCGTCGCCTGCACCCGGCCTGTCAGCACAGCCAGG
GCCGTCTCACCTGCTCCCAGACCACCCAGCCAGCTGAAGCCCGCTCCCCTGCCTCAGGTC
AATGGGGGCTTCAGGGTCCCTCCATACCAGCTGCCGGAGGCCAGCGCGCGCCCCCAGAGC
CTCCATAAGAAGAGGAAAAGGAACCGCTCGGGAGCGATGCAGGAGGGGGGCGCAGAGGCC
GGG---GAGGCAGCGACCCCTCCCGGGAAGAAGAGGAGGAAGAAGAGGAAGCGCCCGGAG
GACTCAGACGGCCAGCACCTGGCGAATGGCTGGCAAGTGGGGTGCGGGACAGGCGGCCCC
CACGTGAGCCCACCTTGGCACAGC---TGCCCTCCTCCGGACGTCCTCGAGCCAGAGGCC
ACTGCAGCTTCT
>LaCi|156-exonerate_protein2genome-gene-6.9-mRNA-1
ATGCCCATCGTGGACAAGCTGAAGGAAGCCCTGAAACCCGGCCGCAAGGACGCGGCCGAC
GATGGCGAGCTGGGGAGGCTGCTGGCCGCCTCCGCCAAGAAGGTGCTGCTGAAC------
------------------------------------------------------------
------------CCCCGGCCGGAGGGCGCCGCTCGCCCCCGGGGG---GAGGAGCTGCCT
GCCAGGAAACAGGGCTGCCCGCGCGGGCACGAGGACGGAGTCCCCGCCCCGCAGAAGGTG
CTCTTCCCCGGGGAGCGGCTGTCTCTGAAGTGGGAGCGCGTCTACCGCGTGGGCGCCGGG
CTCCACAACCTGGGCAACACGTGCTTCCTGAACTCCACCGTGCAGTGCCTCACCTACACG
CCGCCGCTGGCCAACTACCTGCTCTCCCGGGAGCACGCCCGCAGCTGTCCGCAGGGCAGC
TTCTGCATGCTGTGCGTCATGCAGAACCACCTGGTGCAGGCCTTCGCCAACAGCGGCAAC
GCCATCAAGCCCGTGTCCTTCATCCGGGACCTGCGGAAGATCGCCCGGCACTTCCGCTTC
GGAAACCAGGAGGACGCGCACGAGTTCCTGCGGTACACCATCGACGCCATGCAGAAGGCC
TGCCTGAACGGCTATGCCAAGTTGGACCGTCAGACGCAGGCCACCACTTTGGTCCACCAG
ATTTTTGGGGGCTACCTCAGGTCGCGTGTGAAGTGCTCGGCGTGCAAGAGCGTCTCGGAC
ACCTACGACCCCTTCCTGGACGTGGCGCTGGAGATCCGGCAGGCGGCGAACATCGTGCGG
GCGCTCGAGCTCTTCGTGAAGCCGGACGCCCTGAGCGGCGACAATGCCTACATGTGCGCC
AGGTGCAAGAAGAAGGTGCCCGCCAGCAAGCGCTTCACCATCCACAGGGCCTCCAACGTC
CTGACGCTGTCCCTCAAGCGCTTCGCCAACTTCAGTGGGGGCAAGATCACCAAGGACGTG
GGCTACCCCGAGTTCCTGAACATCCGCCCGTACATGTCGCAGAGCAGCGGCGAGCCCGTC
GTGTACGGGCTGTACGCCGTCCTGGTCCATTCGGGCTACAGCTGCCACGCCGGGCACTAC
TACTGCTACGTGAAGGCCAGCAGCGGGCAGTGGTACCAGATGAACGACTCCCTGGTCCAT
TCCAGCAACATCCAGGTGGTCCTGAACCAGCAGGCCTACGTGCTCTTCTACCTGCGAATC
CCAGGCTCCAAGAAGAGTCCCGAGGGCGCCATCTCCAGGGCAGGCTCCGCCCCCTCCGGC
CGCCCCGGCGCGGTTCTC---------AGACCGGACCCAAGGAAGCTGCAGGCGCCCGAG
GAGACGGGGGTGCCCGTGCCCAGGAACGGCTTCCTGTCGGGCCTGAAGACTCAGAATGGA
CACGCTCCTCCGAAGCTGCCCGTGGGGTCCCCTTCCCCCCGACTCCCCAAAGCACCCACG
CCCCTGCCCACCGTCCTGGATGAGCCTGGAAAGAAAGTCAAGAAGCCGGGCCCCCTGCAG
---CGCCTCTCCCCGCCCCTCAAGACTTCCCCGGGGGCCCCCGCTGCCAGCGGC------
------ACGTGTGACCGCCCCCGGCCCGGCTCCTGGGATGGCAGGGGTGCCGGCCTCTCT
ACCTCACCCAAGCTCGTGCCTGCAGCGACCGCCAACGGGCACGGGCCTGCGGGCGGTTCC
AGCCCCGAGCACTCCGGGAGCAGCGACCCTGCCCAGAGCCCCCCAACCCCCAGGAGCGGG
GCCCTCTGTGACTCTCAGGGAAGGCCCGGCTCGCCCAGGGCGCCGCTCAGCGGCGAGGCC
TCC---CCAGCGAAGCCGCGGTCCCCCGCCCGGAGCAATGTGGCCACCGAGCCCGCCAGT
GCCATGTCGCCTCCGCCCGCCAAGAAGCTGGCCCTCTCTGCCCGGAAGGCCAGCTCCCTG
CGGAGGGCCCCCGGCACTGACCGA---GCGCCGCCCCTCCCGCCTCTCTCCGACCTCACG
CCCCCCCGGAAAGCCACTGTCCCCGCCGCCGCCTGCGCCCGGCCCGGCAGTGCCGCCAGG
GCTGAGTCGCCTCCTCCCGGGTCATCCGGCCTCCCCAAGCCCGCTCCCCTGCCCCAGGCC
AACGGGGGCTTCCGGGCCCCCCCACACCAGCCA---GCGGCCAGCGAGCCCCCCCAGAGC
CTTTGTAAGAAGAGGAAACGGAAGCGCCTGGGAGAGGCCCTGAGGCCGGGCTCAGAGACC
GGT---GAGGCAGCGGCCCCCCCTGGGAAGAGGAGGAGGCGGAAGAGGAAGCGCCCCGAG
GACTTGGACGGCCAGGGCACGGCGAACGGCTGGCCGCTGGCAGGCAGGCCCGACAGCGCC
CACGGGAGCCCGCCTTGGCACAGGAGCTGCTCCCCCTCGGACGCC---GAGCCAGAGGCC
ACCACGGCCTCT
>MyLu|XM_006107963.3_cds_XP_006108025.1_1
ATGCCCATCGTCGACAAGCTGAAGGAAGCCCTGAAACCCGGCCGCAAGGACTCGGCCGAC
GATGGCGAGCTGGGGAGGCTGCTGGCCGCCTCTGCCAAGAAGGTCCTGCTGCAGAAGATC
GAGTTCGAGCCGGCCAGCCGCAGCTTCTCCTACCAGCTGCAGTCCCTGCGGAGCAAATAC
GTGCTGCTGAACCCCAGGCCGGAGGGCACCGCTCGCCCCCGCGGG---GATGAGCCACCC
GCCAGGAGACAGGGCTGCGAGCGCGTGTACGAGGACGGAGTCCCCGCCCCGCAGAAGGTG
CTCTTCCCCGTGGAGCGGCTGTCTCTGAAGTGGGAGCGCGTCTACCGCGTGGGCGCCGGG
CTCCACAACCTGGGCAACACGTGCTTCCTGAACTCCACCGTGCAGTGCCTGACCTACACG
CCGCCGCTGGCCAATTACCTGCTCTCCCGGGAGCACGCGCGCAGCTGTCCGCAGGGCAGC
TTCTGCATGCTGTGCGTCATGCAGAACCACCTCGTGCAGGCCTTCGCCAACAGCGGCAAC
GCCATCAAGCCCGTGTCCTTCATCCGGGACCTGAGAAAGATCGCCCGGCACTTCCGCTTC
GGGAACCAGGAGGACGCACATGAGTTCCTGCGGTACACCATCGACGCCATGCAGAAGGCC
TGCCTGAGCGGCTACGCCAAGTTGGACCGTCAAACGCAGGCCACCACTTTGGTCCACCAG
ATTTTTGGAGGCTGCCTCAGGTCACGTGTGAAGTGCTCGGTGTGCAAGAGCGTGTCGGAC
ACCTACGACCCCTACCTGGACGTGGCGCTGGAGATCCGGCAGGCGGCGAACATCGTGCGT
GCGCTCGAGCTCTTTGTGAAGCCGGACGCCCTGAGCGGGGAGAACGCCTACATGTGCGCC
CGGTGCAAGAAGAAGGTGCCCGCCAGCAAGCGCTTCACCATCCACAGGGCGTCCAACGTC
CTGACGCTTTCCCTCAAGCGCTTCGCCAACTTCAGTGGGGGCAAGATCACCAAGGACGTG
GGCTACCCCGAGTTTCTGAACATCCGCCCGTACATGTCGCAGAGCAGCGGCGAACCCGTC
GTGTACGGGCTGTACGCCGTCCTGGTCCATTCGGGCTACAGCTGCCACGCCGGGCACTAC
TACTGCTACGTGAAGGCAAGCAACGGGCAGTGGTACCAGATGAACGATTCCCTGGTCCAT
TCCAGCAACATCAAGGTGGTTCTGAACCAGCAGGCCTACGTGCTCTTCTACCTGCGAATC
CCAGGCTCCAAGAAGAGTCCCGAGGGTGCCATCTCCAGGGCCGGCTCCGCCCTCTCCGGC
CGCCCCGGTGGGGCTCCCCCTGGAAAGAGACCGGACCCAAGGAAGCTGCAGGCCCCCGGG
GAGACGGGTGTGCCCGTGTCCAGGAACGGCTTCCTGTCGGGCCTAAAGGCTCAGAATGGA
CACATTCCTCCAAAGCTGCCCTTGGGGTCCTCTTCCCCCCGACTCTCCAAAGCACCCACA
CCCCTGCCGACCATCCTGGATGAGCCTGGAAAGAAAGTCAAGAAGTCGGCCCCCCTCCAG
---CACCTCTCCCCGCCCCTCAAGACTTCTCCGGGGTCCCACGGGGCCAGCAGC------
------CGGGGTGACAGCCACAGGCCAGGCTCCTGGGATGGCAGGGGCGCTGGCCTCTCT
ACCTCACCCAAGCCCGTGCCCGCAGCGACCGCCAACGGGCACAGGCCTGCGGGCAGTTCC
AGCCCCGAGCATTCAGGGAGCAGCGACCCCGCCCAGGGTCCCCCAACCCCCAGGAGCGGG
GCCTTCTGTGACTCTCAGGGAAGGACCGGCCCGCCCAGGGCGCTGCTAAACGGCGAAGCC
TCCACAGTGGTGAAGCCGCGGGCCCCCGCCCTGAGCAATATGGCCGCCGAGCCCGCAAAC
GCCATGTCTCCTCCGCCCGCCAAGAAGCTGGCCCTTTCTGCCAAGAAGGCCAGCCCCCTG
CGGAGGGCCCCCGGCACTGACCGA---GCGCCGCCCCTCCCGCCACTCTCCGACCTCACC
CACCCCAGGAAAGCCACTCACCCCGCCGCCGCCTGCGCCCGGCCTGTGGGTGCCAGCAGG
GCTGTGTCACCTGCTCCCGGATCACCCAGCGTCCCAAAGCCCGCTCCCCTGCCTCAGGTC
AACGGGGGCTTTCGGGCTCCTCCACACCAGCCC---GAGGCCAGCGAGCCCNTCCAGAGC
CTTTGTAAGAAGAGGAAACGGAAGCACCTGGGAGAGGCCCCGNAGCCGAGCACGGAGGCT
GGG---GAGGCAGCAGCCCCTCCTGGAAAGAGGAGGAGGAAGAAGAGGAAGCGCCCCGAG
GACACGGGCGGCCGGGGCCTGGTGAATGGCTGGCCGGTGGGATGCAGGACGGACAGCCCC
CACATGAGCCCGCCTCGGCACAGGAGCTGCTCCCCCTCGGACGCC---GAGCCAGAGGCC
ACGGCAGCATCT
>PhDi|XM_028520779.1_cds_XP_028376580.1_1
ATGCCGATCGTCGACAAGCTGAAGGAAGCCCTGAAGCCCGGCCGCAAGGACTCGGCCGAC
GATGGGGAGCTGGGGAGGCTCCTGGCCGCCTCGGCCAAGAAGGTCCTCCTGCAGAAGATC
GAGTTCGCGCCGGCCAGCAGGAGCTTCTCCTACCAGCTGGAGTCCCTGAAGAGCAAGTAC
GTGCTGCTGAACCCCCGAGCCGAGGGGGCCGGCCGCCGCAGGAGCTCAGACGAGCCGCCA
GTCAGGAGACAGGGCAGCGAGCGCCCGAGCGACGACGGCGTCCCCGCCCCCCAGAAAGTG
CTCTTCCCCGTGGAGCGGCTGTCCCTGAAGTGGGAGCGCGTCTGCCGCGTGGGCGCCGGG
CTGCACAACCTGGGCAACACCTGCTTCCTGAACGCCACCGTGCAGTGCCTGACCTACACG
CCGCCGCTGGCCAACTACCTGCTGTCCCGGGAGCACGCGCGCGCCTGCCACCAGGGAGGC
TTCTGCATGCTGTGCATCATGCAGAACCACATCGTCCAGGCCTTCGCCAACAGCGGCAAC
GCCATCAAACCCGTGTCCTTCATCCGGGACCTGAGAAAGATCGCCCGGCACTTCCGCTTC
GGGAGCCAGGAGGACGCGCACGAGTTCCTGCGGTACACCGTGGACGCCATGCAGCGGGCC
TGCCTGGGCGGCTGTGCCAAGTTGGACCGGCAGACGCAGGCTACGACCCTGGTCCATCAG
ATTTTCGGAGGCTACCTGAGATCACGTGTGAAGTGCTCGGTGTGCAAGAGCGTCTCGGAC
ACCTATGACCCCTACCTGGACGTGGCGCTGGAGATCCGGCAAGCCGCGAACATCGTGCGG
GCCCTGGAGCTGTTCGTGAAGCCGGACGTCCTGAGCGGGGAGAACGCCTACATGTGTGCC
AAGTGCAAGAGGAAGGTGCCCGCCAGCAAGCGCTTCACCGTCCACCGGGCGTCCAACGTC
CTGACCCTGTCGCTCAAGCGCTTCGCCAACTTCAGCGGCGGGAAGATCACCAAGGACGTG
GGCTACCCGGAGTTCCTGAACGTCCGCCCGTACATGTCGCAGAGCAGCGGCGAGCCGGTG
CTGTACGGGCTGTACGCCGTGCTGGTGCACTCGGGCTACAGCTGCCACGCCGGGCACTAC
TACTGCTACGTGAAGGCCAGCAACGGGCAGTGGTACCAGATGAACGACTCCCTGGTCCAC
TCCAGCAACATCAAGGTGGTTCTGAACCAGCAGGCCTACGTGCTCTTCTACCTGCGGCTT
CCCAGCGCCAAGAAGGGCCCCGAGGGCCCCGTCTCCAGGCCCGGCTCCGCCCTCGCTGGC
CGCCCCGGCGTCCTCCCCGCCGGAAAGAGACCGGACCCGAGGCGGCCGCAGAGCACCGAG
GAGACGGGCGTGCCCGTGTCCCGGCACGGCGCCCTGTCGGGCCTGAAGCCTCAGAACGGA
CACGCTCCTCCAAAGCCACCCTCGGGGTCCCCTTCCCCCCGACTTTCCAAAGCACCCGCG
CCCCAGCCGACCCTTCTGGACGAGCCGGGAAAGAAGGCCAAGAAGCCAGCGCCCCTGCAG
CCCCGCCTCTCCCCGCCCCTCCAGACCCCTCGGGGGCCCCACGGAGCCCGAGCCCCAAGC
GGCAGCCGGTGTGACGGCCACCGGCCCAGCTCCTGGGACCGCAGGGGCGCCGGCCTCTCT
ACCTCGCCCAAGCTGCCGGCCGCCGCCGCCGTCAACGGGCACGGGCTCGGGGCCAGTTCC
AGCCCCGAGCGCTCGGCCAGCAGCGACCCTCCCCGGCCCCCCTCGACCCCCCGGAGCGGC
GCTTTCTGTGACTCTCAGGGAAGGACCGGCGCCCCCAGGGCACAGCCCACCGGCGACGAC
GCGAAGGTGGCGAAGCCACGGTCCCCCGTCCTGAGCAACGCCGCCTTGGAGCCCACCAAT
GCCACGTCCCCTCCGCCAGCCAAGAAGCTGGCCCTTTCTGCCAAGAAGGCCAGCACCCCG
CGGAGGGCCCCCGGCACTGACCGCCGCGCACCCCCCTTCCCGCCGCCCTCCGACCTCGCC
CGCCCCAGGACAGCCGATCACCCCGCTGCCGCCTGCACCCGGCCCGTGGGTCCCACCAGG
CCTCTTCCTCCTGCTCCCAGGTCACCCGGCCGCCTGAGCCCCGCTCCCCTGCCTCAGGTC
AACGGGGGCTCCCCGGCTCCTCCACACCAGCCGCTGGGGGCCAGCGAGCCCCCACAGAGC
CCCTCTAAGGAG---CACAGGAGCCGCCCGGGGGAGATTCGGGGGCAGGGCCCAGAGGCG
GGGAAGGTGGCCGCAGCCCCGCCTGGGAAGAGGAAGAGGAGGAAGAGAAAGCGCCTAGAG
GACTCAGACGGCCAGGGCCCCGTGAATGGCTGGCAGGCGGGACGCAGGGCAGACGGCCCC
CACGCGAGCCCGCCGTGGCCCGGGAGCGGCTCTCCCTCCGAGGTCTCCGAGCCGGAGAGC
GCTGCAGCGTCC
>PtVa|XM_023531759.1_cds_XP_023387527.1_1
ATGCCAATAGTCGATAAGTTAAAGGAGGCCCTGAAGCCCAGCCGCAAGGACTCGGCCGAC
GATGGAGAGCTGGGGAAGCTGCTGGCCGCCTCCGCCAAGAAGGTCCTTTTGCAGAAGATC
GAGTTCGAGCCTGCCAGCAAGAGCTTCTCCTATCAGCTGGAGTCCTTGAAGAGCAAATAT
GTGCTGCTGAACCCTAGAGTGGAGGGAGCCGGCCGCCACAGGGGCGGGGATGAGCCCCAG
GCCAGGAGACCGGGCGGCGAGCACGTGAACGAGGATGGCGTCCCCGCCCCACAGAAAGTG
CTCTTCCCCCTGGAGCGGCTGTCCCTGAAGTGGGAGCGCGTGTACCGCGTGGGAGCCGGT
CTGCACAACCTGGGCAACACGTGCTTCCTCAACTCCACCGTGCAGTGCCTGACCTACACG
CCACCCCTGGCCGGCTACCTGCTCTCCAAGGAGCATTCCCGCAGCTGCCGCCAGGGGAGC
TTCTGCATGCTGTGCCTCATGCAGAACCACATCGTCCAGGCCTTCGCCAACAGCGGCAAC
GCCATCAAGCCCGTGTCCTTCATCCGGGATCTGAAAAAGATCGCCCGGCACTTCCGCTTC
GGGAGCCAGGAGGATGCGCACGAGTTCCTGCGGTACACCATCGACGCCATGCAGAAGGCC
TGCCTGAGCGGCTGTGCCAAGTTGGATCGTCAGACGCAGGCTACTACTTTGGTCCATCAA
ATTTTTGGCGGCTATCTCAGATCGCGTGTGAAGTGCTCGGTGTGCAGGAGCGTCTCGGAC
ACCTACGACCCCTACCTGGACGTGGCGCTGGAGATCCGGCAAGCTGCAAACATTGTGCGT
GCTCTGGAACTCTTTGTGAAGCCAGATGTCCTCAGTGGAGAGAACGCCTACATGTGTGCC
AAGTGCAAGAAGAAAGTCCCCGCCAGCAAGCGCTTCACCATCCACCGCACGTCTAACGTC
CTCACGCTGTCCCTCAAGCGCTTTGCCAACTTCAGCGGGGGCAAGATCACCAAGGACGTG
GGCTATCCGGAGTTCCTGAATATCCGTCCGTACATGTCGCAGAGCAGCGGCGAGCCCGTC
ATGTACGGGCTGTACGCCGTCCTGGTCCACTCGGGCTACAGCTGCCACGCCGGGCACTAC
TACTGCTACGTGAAGGCAAGCAACGGACAGTGGTATCAGATGAACGACTCGTTGGTCAAC
TCCAGCAACATCAAGGTGGTTCTGAACCAGCAGGCCTACGTGCTCTTCTACCTGCGAATT
CCAGGCTCCAAGAAGAGTCCCGAGGGCTCCGTGTCCAGGCCGGTCTCCTCCCTGTCCAGC
CGCCCTGCCGTGGTTCCGGCTGGAAAGAGACTGGACCCTAAGAAGCTGCAGACCGCTGAA
GAGATTGGTGTGCCCGTGTCCAGGAACGGCTCGGCGCTGAGCCTGAAGTCCCAGAATGGA
CACGTCCCTCCAAAGCCACCCTCGGCATCCCCTTCCCCCAGACTCCCCAAAACCCCCACA
CACTTGCCGACTATTCTGGACGAGCCTGGAAAGAAAGTCAAGAAATCGGCTCCCCTACAG
---TACTTCTCCTCACCCCTCAAAGCTTCTCAGGGGCTCCACGGTGCCCGCGACCCG---
---AGCAGGTGTGAGGGCCGCAGGCCGGGC---------------------GCCATCACT
ACCTCACCCCAGGTCCCGGCCGCAGTGACTGCCAATGGGCACGGGCCCAAGGGCAGCTCC
AGCCCGGAGCACTCCACCAGCAGCGACCCCGCCCAGGCGCCC---------AAGAGCGGA
GCCGTCTGCGACCCTCAGGGAACCTCCGGCCCCTCCAGAGCGCTGCCCAGTGGAGAGGAC
ACGAAGGTGGCGAAGCCGAGGTCCCCCGTCCTGAGCAGCGCTGCCACCGAGCCCGCAAGC
ACCATGTCTCCTCCACCAGCCAAGAAGCTGGCCCTCTCTGCCAAGAAGGCCAGCACCCTG
CGGAGGGCGGCCGGCAGTGACCTCCGTGCTCCT---------CCCCTCTCCGGCCTCACC
CACCCCAGGAAAGCCACTCACCCCGCCGTCGCCTGCACCTGGCCTGTCAGCACAAGCAGG
GCTCTTTCACCGGCTCCCCGATCATCCGGCCATCTGAAGCCCGCTCCCCTGCCTCAGGTC
AATGGGGGCTTCGGGGCCCCTCCACACCAGCCGCCGGAGGCCGACGAGCCTCCCAGGAGC
CCGTGCAAGAAGAGGAAGAGGAAGCGCTCGGCGGAGACGCGGGGGCCGGGCTCGGAGGTG
GGG---GAGGCGGCCGCCCCTCCCGGGAGGAGGAGGAGGAAGAGGAGGAAGCGCCCGGGG
GACACGGACGGCCCGCGCCTGGAGAACGGCTGGCAGGCGGGCTGCGGGACGGACGGCCCC
CACGTGAGCCCACCTTGGCACAGC---TGCTCTCCCTCGGACGTCACGGAGCCAGAGGCC
ACTGCAGCATCT
>RhFe|XM_033090922.1_cds_XP_032946813.1_1
ATGCCAATTGTCGATAAGTTGAAGGAAGCCCTGAAACCTGGCCGCAAGGACTCGGCTGAC
GATGGAGACCTGGGCAAGCTTCTGGCCTCCTCTGCCAAGAAGGTCCTTTTGCAGAAGATC
GAGTTCGAGCCAGCCAGCAAGAGCTTCTCCTATCAGCTGGAGTCATTAAAGAGCAAATAT
GTGTTGTTGAACCCCAAAACGGAGGGAGCCTGTCGCCACAGGAGCGGAGATGAAACGCAG
GCCAGGAGACAGGGCAGCGAGCATGTGTATGAGGATGGTGTTCCCGCCCCACAGAAAGTG
CTCTTCCCCATGGAGCGGCTGTCTCTGAAGTGGGAGCGGGTTTACCGTGTTGGAGCCGGA
CTCCACAACCTTGGCAACACGTGCTTCCTAAACTCCACCATACAGTGCTTGACCTACACA
CCGCCTCTCGCCAACTACCTGCTCTCCAAGGAGCATTCTCGTAACTGTCACCAGGGAAGC
TTCTGCATGTTGTGCGTCATGCAGAACCACATCGTCCAGGCCTTCGCCAACAGCGGCAAC
GCCATCAAGCCCGTGTCCTTCATCCGGGATCTGAAAAAGATCGCCCGGCATTTCCGCTTT
GGGAACCAGGAGGACGCACACGAGTTTCTGCGGTACACCATTGATGCCATGCAAAAAGCC
TGCTTGAACGGCTGTGCGAAGTTGGATCGTCAAACACAGGCTACCACTTTGGTCCATCAA
ATTTTTGGAGGCTATCTCAGATCACGTGTGAAGTGCTCGGTGTGCAGGAGCGTCTCGGAC
ACCTACGACCCCTACCTGGACGTGGCGCTGGAGATCCGGCAAGCTGCAAATATTGTGCGC
GCTCTGGAACTTTTTGTGAAACCAGATGTCCTGAGTGGAGAGAACGCCTATATGTGTGCT
AAATGCAAGAAGAAGGTTCCAGCCAGCAAGCGCTTCACCATCCACAGGACCTCCAACGTC
CTAACCCTGTCCCTCAAGCGCTTTGCCAACTTCAGCGGGGGGAAGATCACCAAGGATGTA
GGCTATCCGGAATTCCTGAACATCCGTCCCTATATGTCACAGAGCAGCGGCGAGCCTGTC
ACGTACGGGCTGTACGCCGTCCTGGTGCACTCGGGCTACAGCTGCCACGCCGGGCACTAT
TACTGCTACGTGAAGGCAAGCAACGGACAGTGGTATCAGATGAATGATTCCTTGGTCCAT
CCCAGCAACGTCAAGGTGGTGCTGAACCAGCAGGCCTACGTGCTCTTCTACCTGCGAATT
CCAGGCTCCAAGAAGAGTCCTGAGGGCTCCATCTCCAGGACAGTCCCCTCCCTCTCCGGC
CGCGCCAGTGTGGCTCCAACTGGAAAGAGACAAGACCCTAAGAAGCTGCAGACCACTGAA
GAGACTGGCGTGCCCGTGTCCAGGAACGGCTCCTTGTTGGGCCTGAAGACTCAGAATGGA
TACGCTCCCCCAAAGCCGCCCGCAGGGTCCCCTTCCCCCAGACTGTCTAAAACACCCACC
CACCTGCCAACCATTCTGGATGAGCCTGGAAAGAAAGTCAAGAAATCAGCTCCCCTACAG
---CACTTCTCCCCAGCTCTCAAAACTTCTCAGGGGTTCCATGGTGGCAGCGACCTGAGT
GGCAGCCGGTGTGAGAGCCGCAGGCTGGGCTCCTGGGATGGCAGGGGCCCCATCCTCTCT
ACCTCACCCAAGCTCCCGGCTGCAGTGACTGCCAACGGGCACGGGCCCAAGGGCAGTTCC
AGCCCAGAGCACTCCGCCAGCAGCGACCCTGCCCAGGCCCCCCACACCCCCAAGAGCGGA
GCCTTCTGTGATTCTCAGGGAACGACT---CCCTCCAGAACGCTGCTGGGTGGGGAAGAC
TCCAAGGTGGTGAAGCCAAGGTCCCCCGTCCTGAGCAACACCGCCACCGAGCCTGCAAAT
ACCATGTCTCCTCCACCAGCCAAAAAACTGGCCCTCTCTGCCAAGAAGGCCAGCACCCTG
CGGAGGGCAAGCGGCAGTGACCTCCGTGCACCCCCCCACTCACCATTCTCCGGCCTCACC
TACCCCAGGAAAGCCGCTCACCCCGCCGTCGCCTGCACCCGGCCTGCCAGCACAACCAGG
GCTGTTTCACCTGCTCCCAGATCATCCAGCCATCTGAAGCCCGCTCCCCTGCCTCAGGTC
AATGGGGGCTTCAGGGTCCCTCCATACCAGCTGCCGGAGGCCAGGGAGCCCCCCCAGAGC
CTCTGTAAGAAGAGGAAAAGGAACCGCTCAGGAGAGATGCAGGGGTGGGGTTTAGAGGCA
GGG---GAGGCAGTGGCCCCTCCCGGGAAGAGGAGGAAGAAGAAGAGGAAGCGCCCAGAG
GACTCGGACGGCCAGTGCCTGATGAACGGTTGGCAAGTGGGGTGTGGGACAGACGGCCCC
CACGTGAGCCCACCTTGGCACAGC---TGCCCTCCCTCGGATGTCCTCGAGCCAGAGGCC
ACTGTGGCATCT
>RoAe|XM_016143239.1_cds_XP_015998725.1_1
ATGCCAATAGTCGATAAGTTAAAGGAAGCCCTGAAGCCCGGCCGCAAGGACTCGGCAGAC
GATGGCGAGCTGGGGAAGCTGCTGGCCGCCTCCGCCAAGAAGGTGCTCTTACAGAAGATC
GAGTTCGAGCCGGCCAGCAGGAGCTTCTCCTATCAGCTGGAGTCCTTGAAGAGCAAATAC
GTGCTGCTGAACCCCAGGGCGGAGGGGCCCGGCCGCCACAGGGGCGGGGAGGAGCCCCAG
GCCAGGAGACCGGGCGGCGAGCCCGTGCGCGAGGATGGCGTCCCCGCCCCGCAGAAGGTG
CTCTTCCCCCTGGAGCGGCTGTCCCTGAAGTGGGAGCGCGTGTACCGCGTGGGCGCCGGG
CTGCACAACCTGGGCAACACGTGCTTCCTCAACTCCACCGTGCAGTGCCTGACCTACACG
CCGCCCCTGGCCGGCTACCTGCTCTCCAGGGAGCACTCCCGCAGCTGCCGCCAGGGCAGC
TTCTGCATGCTGTGCCTCATGCAGAACCACATCGTCCAGGCCTTCGCCAACAGCGGCAAC
GCCATCAAGCCCGTGTCCTTCATCCGGGACCTGAAAAAGATCGCCCGGCACTTCCGCTTC
GGGAGCCAGGAGGACGCGCACGAGTTCCTGCGGTACACCATCGACGCCATGCAGAAGGCC
TGCCTGAGCGGCTGCGCCAGGTTGGACCGTCAGACGCAGGCTACGACTTTGGTTCATCAA
ATTTTTGGCGGCTACCTCAGATCGCGTGTGAAGTGCTCGGTGTGCAGGAGCGTCTCGGAC
ACCTACGACCCCTACCTGGACGTGGCGCTGGAGATCCGGCAAGCTGCAAACATTGTGCGT
GCGCTGGAGCTCTTCGTGAAGCCAGACGTCCTGAGCGGGGAGAACGCCTACATGTGCGCC
AAGTGCAAGAAGAAGGTCCCCGCCAGCAAGCGCTTCACCATCCACCGCACGTCCAATGTC
CTCACGCTGTCCCTCAAGCGCTTTGCCAACTTCAGCGGGGGGAAGATCACCAAGGACGTG
GGCTACCCGGAGTTCCTGAACATCCGCCCGTACATGTCACAGAGCAGCGGCGAGCCCGTC
ATGTACGGGCTGTACGCCGTCCTGGTCCACTCGGGCTACAGCTGCCACGCCGGCCACTAC
TACTGCTACGTGAAGGCGAGCAACGGGCAGTGGTACCAGATGAACGACTCCCTGGTCAAC
TCCAGCAGCATCAAGGTGGTGCTGAACCAGCAGGCCTACGTGCTCTTCTACCTGCGGATT
CCAGGCTCCAAGAAGAGTCCCGAGGGCTCCGTGTCCAGGCCGGTCTCCTCCCTGTCCGGC
CGCCCTGCTGTGGTTCCGGCTGGAAAGAGACCGGACCCTAGGAAGCTGCAGACCGCCGAA
GAGATCGGCGTGCCCGTGCCCAGGAATGGCTCGGTGCTGGGCCTGAAGTCCCAGAACGGA
TACGGCCCTCCAAAGCCACCCTCGGGGTCCCCTTCCCCCAGACTCTCCAAAACCCCCACA
CACCTGCCGACTATTCTGGACGAGCCTGGAAAGAAAGTCAAGAAATCGGCTCCCCTACAG
---CACTTCTCCCCACCCCTCAAAGCTTCTCAGGGGCTCCATGGTGCCAGCGACCCG---
---AGCAGGTGTGAGAGCCACAGGCCGGGC---------------------GCCATTACT
ACCTCGCCCAAGGTCCCGGCCGCAGTGACTGCCAATGGGCACGGGCCCAAGGGCAGCTCC
AGCCCGGAGCGCTCCCCCAGCAGCGACCCCGCCCAGGCGCCC---------AAGAGCGGA
GCCGCCTGCGACCCTCAGGGACCCACCGGCCCCCCCAGAGCGCTGCCCAGTGGGGAGGAC
GCGAAGGCGGCGAAGCTGAGGGGCCCCGTCCTGAGCAGCACCGCCAGCGAGCCCGCGAGC
GCCATGTCTCCTCCACCAGCCAAGAAGCTGGCCCTCTCTGCCAAGAAGGCCAGCACCCCG
CGGAGGGCGGCCGGCAGTGACCTCCGTGCTCCTCCCCTCTCACCGCTCTCCGACCTCACC
CACCCCAGGAAAGCCACCCACCCCGCCGTCGCCTGCACCCGGCCTGTCAGCACAACCAGG
GCTCTTTCTCCTGCTCCCCGATCATCCGGCCATCTGAAGCCCGCCCCCCTGCCTCAGGTC
AATGGGGGCTTCAGGGCCCCTGCACACCAGCCGCCCGAGGCCGATGAGCCTCCCCGGAGC
CTGTGCAAAAAGAGGAAGAGGAAGCGCTCGGCGGAGCCGCGGGGGCAGAGCTCGGAGGCG
GAG---GAGGCGGCCGCCCCTCCTGGGAGGCGGAGGAGGAAGAGGAGGAAGCGCCCAGGA
GACACAGACGGCCAGTGCCTAGGGGGCGGCCGGCAGGCGGGCTGCGGGGCGGACGGCCCC
CACGTGAGCCCACCGTGGCACAGCAGCGGCTCTCCCTCGGACGTCACGGAGCCGGAGGCC
ACTGCCGCGTCT
