# Supplementary material for: Positively selected genes in the hoary bat (Lasiurus cinereus) lineage: prominence of thymus expression, immune and metabolic function, and regions of ancient synteny
Source: PeerJ. 2022 Mar 17;10:e13130. doi: 10.7717/peerj.13130 (PMC8934532; doi:10.7717/peerj.13130)
Supplement: Supplemental Information 4 — Likely alignment errors have been manually deleted between conserved codons. Recovery of the original codon positions requires alignment to the original accessions in each orthogroup. [file peerj-10-13130-s004.zip › renamed.manual/OG0002187.manual.fas]

>EpFu|XM_028143405.1_cds_XP_027999206.1_1
ATGCCAGGAAAACTTGTCCACACTAACGAAGTCACTGTGTTACTTGGGGACAACTGGTTT
GCCAAGTGTTCCGCAAAGCAGGCCGTGGGCTTAGTCGAGCACCGGAAAGGACATGTAAGA
AAAACAATAGATGATTTAAAAAAAGTGATGACAAATTTTGAATCCAGAGTTGAATTTACA
GAAGATTTGCAGAAAATGAGTGATGCTGCAGGTGATATTGTTGACATAAGAGAAGAAATT
AAAAGTGACTTCGAATTTAAAGCAAAACACCGGATTGCTCATAAACCTCACTCCAAACCC
AAAACTTCAGATGGTTTTGAAGCAGATTTTGCAAAT---GTCGAATCCAAGGATCTGCTT
GCGGACCAGGAGCTGTGGGCTCGGCTTGAAGAACTGGAGCGACAGGAGGAGCTGCTGGGT
GAACTTGAGAGTCAGCCTCCTCCTGTGATTGCAAACGGAGAAGATACAGCGTCTTCCGAA
---GAGGAGAAGGAGGATGCGGTGCGAATAAATACTGGAAAAAAACGGAAGCGAAAGAAC
AGCTGTGGTGGTGGCCACCCTGCCCCGGAGCTGCCCGCCATCAGGCCTGCGGACATCTAC
AGGGTCTTCGTGGACCTGGTGAACGGGGCGTACGTCCCTCGGAAGTCCATCCTGAAGTCG
CGCAGCCGGGAGAACAGCGTGTGCAGCGACACCAGCGAGGGCAGCGCCGCCGACTGCGAG
GAGCGCCGCGGGCTGCTGCGGAGCGTCAGCTGCGAGGAGGCCGCGGGCAGCGACGCCGGC
GAGAGCATTTTGGAGTCGCCCGCGCCCGGAGCACTCGAGGCTTTTTCTGGAACTGTAATA
GAGAAAGAA---TTGTCTATGCTGCCCACGATCCCTGAGCGGAGAGAAGTCCCATCAGAA
GGGTCGGAGGTTAAGCGGGTGTCCAAGTTCAAAGCCGCCAGGCTG---
>HiAr|XM_019642744.1_cds_XP_019498289.1_1
ATGCCAGGAAAACTTGTCCATACTAATGAAGTTACTGTTTTACTTGGGGACAACTGGTTT
GCAAAGTGCTCAGCAAAGCAGGCCGCGGGCTTAGTCGAGCACCGGAAAGAACATGTAAGG
AAAACAATAGATGATTTAAAAAAAGTGATGAACAATTTTGAATCCAGAGTTGAATTTACA
GAAGATTTGCAGAAAATGAGTGATGCTGCAGGTGATATTGTTGACATAAGAGAAGAAATT
AAAAGTGACTTCGAATTTAAAGCAAAGCACCGAATTGCTCATAAACCTCACTCCAAACCC
AAAACTTCAGATATTTTTGAAGCAGATTTTGCAAATGATGTACAATCCAAGGATTTGCTT
GCTGATAGGGAGCTGTGGGCTCGACTTGAAGAACTAGAGAGACAAGAAGAATTGCTGGGT
GAACTTGACAGTAAGCCTGATACTGTGATTGCAAATGGAGAAGATGCATCGTCTTCTGAA
---GAGGAAAAGGAGGATCAGGTCCGAATAAATACTGGAAAAAAACGTAAACGAAAGAAC
AGCTGTGGTGGTGGCCACTGTTCCCAGGAGCTGCCCACGCTCAGGCCTGCTGACATTTAC
AGAGTTTTTGTTGATCTTGTGAATGGAGAATATGTCCCTCGGAAGTCCATCCTGAAGTCT
CGCAGCAGAGAGGACAGTGTTTGCAGTGACACCAGTGAGAGCAGTGCCGCCGACCTTGAT
GACAGACGCGGGCTTTGGAGGAGCATGAGCTGTGAAGAGGCCACTTGTAGTGACACCAGC
GAGAGCATTTTGGAATCGCCCATAACAGGAACACCTGAGGCTTTTTCTGGAACTGTGGTA
GAAAAAGAATTTCTACCTGTGCTACCCACCATTCCGGAACGCAGAGAGGCCCTGGCAGAG
GGGTCAGGCGGAAAGCGGGTTTCAAAGTTCAAAGCTGCCAGACTG---
>LaCi|489-exonerate_protein2genome-gene-0.12-mRNA-1
ATGCCGGGAAAACTCGTCCATACTAACGAAGTCACCGTTTTACTTGGGGACAATTGGTTT
GCCAAGTGCTCCGCGAAGCAGGCCGTGGGCTTAGTGGAGCACCGGAAAGGACATGTAAGA
AAAACAATAGATGACTTAAAAAAAGTGATGACAAATTTTGAATCCAGAGTTGAATTTACA
GAAGATTTACAGAAAATGAGCGATGCTGCGGGTGATATCGTTGACATAAGAGAAGAAATC
AAGAGTGACTTCGAAGTTAAAGCGAAACACCGAATTGCTCATAAACCTCACTCCAAACCC
AAAACTTCAGATAGTTTTGAAGCGGATTTTGCAAAT---GTCGAATCCAAGGATCTGCTT
GCGGACCAGGAGCTGTGGGCGCGGCTTGAAGAACTGGAGCGACAGGAGGAGCTGCTGGGT
GAACTGGAGAGCCAGCCTCCTCCTGTGATGGCCAACGGAGACGACGCGGCATCTTCCGAG
---GAGGAGAAGGAGGACGCGGTGCGAATAAATACTGGGAAAAAACGGAAGCGGAAGAGC
AGCTGTGGCGCCGGCCACCCTGCCCCGGAGCTGCCCACCATCAGGCCTGCGGACATCTAC
AGGGTCTTCGTGGACCTGGTGAACGGGGCGTACGTCCCTCGGAAGTCCATCCTGAAGTCG
CGCAGCCGGGAGAACAGCGTGTGCAGCGACACCAGCGAGGGCAGCGCCGCCGACTGCGAG
GAGCGCCGCGGGCTGCTGCGGAGCGTCAGCTGCGAGGAGGCCGCGGGCAGCGACGCCGGC
GAGAGCGTCCTGGAGGCGCCCGCAGCGCTGCAGGTGTGTGCCTTCTCGGGAACCGTGGTA
GAGAAAGAA---CTGCCTGTGCTGCCCACCATCCCCGAGCGGAGAGAGGTCCCATCGGAA
GGGCCGGAGGTTAAGCGGGTGTCCAAGTTCAAAGCCGCCAGGCTGCAG
>MyLu|XM_014450312.2_cds_XP_014305798.1_1
ATGCCAGGAAAACTCGTCCACACCAATGAAGTCACTGTCTTGCTGGGGGACAATTGGTTT
GCCAAGTGTTCCGCAAAGCAGGCCGTGGGCTTAGTCGAGCACCGGAAAGGACTTGTAAGA
AAAACAATCGATGACTTAAAAAAAGTGATGACCAATTTTGAATCCAGAGTTGAATTTACA
GAAGATTTGCAGAAAATGAGTGATGCTGCAGGTGATACTGTTGACATAAGAGAAGAGATT
AAAAGTGACTTCGAATTTAAAGCAAAACACCGAATTGCTCATAAACCTCACTCCAAACCC
AAAACTTCAAATAGCTTTGAAGCGGATTTTGCAAAT---GTTGAATCCAAGGATCTGCTC
GCGGACCAGGAGCTGTGGGCTCGGCTGGAAGAACTGGAGCGACAGGAGGAGCTGCTGGGC
GAACTTGAGAGTCAGCCTCCCACCGGGACTGCAAACGGAGAAGACACAGCGTCTTCACAG
AGAGAGGAGAAGGAAGACGCCGTTCGAATCAATACTGGGAAAAAACGGAAGCGAAGGAAC
AGCTGTGGT---GGGCCACCCGGCCCGGAGCTGCCCACGATCAGGCCTGCGGACATCTAC
AGGGTCTTCGTGGACCTGGTGAACGGGGCGTACATCCCTCGGAAGTCCATCCTGAAGCCG
CGCAGCCGCGAGAACAGCGTGTGCAGCGACACCAGCGAGGGCAGCGCCGACTGCGAGGAG
GAGCGCCGCGGGCTCCTGCGGAGCGTCAGCTGCGAGGAGGCCATGGGCAGCGGCGCCGGC
GAGAGCATTTTGGAGTTGCCCGCGCCCGGGACGCTTGAGGCTTTTTCTGGAACTGTAATA
GAGAAAGAA---TTGCCTGTGCTGCCCACGATCCCTGAGCGGAGAGAAGTCCCGTCAGAA
GGGTCAGAGGTCAAGCGGGTGTCCAAGTTCAAAGCCGCCAGGCTG---
>PhDi|XM_028504071.1_cds_XP_028359872.1_1
ATGCCGGGACAACTCGTCCACACGAACGAAGTCACCGTTCTGCTCGGGGACAACTGGTTC
GCAAAGTGTTCGGCAAAGCAGGCCGTGGGCCTGGCCGAGCACCGGAAAGCACACGTGAGG
AGGACGATAGACGATCTAAAGAAGGTGATGAAAAGTTTTGAGTCCAGAGTGGAATTTACA
GAAGATTTGCAGAAAATGAGCGATGCTGCCGGCGACATCGTCGACATAAGAGAAGAAGTT
AACAGTGACTTCGAATTTAAAGCAAAACACCGCATCGCTCACAAACCTCACTCCAAGCCC
AAAACCTCAGGTAGTTTCGAAGCAGAGTTTCCTGATGGCACGAAGGCCCAGGCCCTGCTG
GCGGACGAGGCGCTGTGGGCGCGGCTGGAGGAGCTGGAGCGGCGCGAGGCGCTGCTGGGC
GAGCTGGACAGCAAGCCTGACACCGTGATTGCCAATGGACAGGACGCCACATCTTCCGAA
GAGGAGGAGGCGGAGGAGCAGGTCCGAATCAATACTGGAAAGAAGCGGAAGCGGAAGAAC
AGCTGTGGCGGCGGCCACGCCACCCCCGAGCTGCCCACCATCAGGCCGGCGGACATCTAC
AGGGTCTTCGTGGACGTCGTGAACGGGGAGTACGTGCCCCGGAAGTCCATCCTGAAGTCA
CGCAGCCGGGAGAACAGCGTCTGCAGCGACACCAGCGAGAGCAGCGCCGCCGACCCGGAG
GAGCGCCGCGGGCTACTGCGGGGCCTCAGCTGGGAGGAGGCGGCGTGCAGCGACGCCGGC
GAGAGCATCCCGGAGCCCCCCCTGGCGGGGCCGCCCGAGGCCTTCTCTGGAACCGTGGTA
GAAAAGGACGTGCTGCCGCTGCTGCCCCCCATTCCCGAGCGGAAGGAACTTCTGTCGGAG
GCCTCAGAAGAAAAGAGGGTTTCCAAGTTCAGAGCTGCCAGGTTG---
>PtVa|XM_023523053.1_cds_XP_023378821.1_1
ATGCCAGGAAAACTCGTTCATACTAATGAAGTCACCGTTTTACTGGGGGACAATTGGTTT
GCAAAGTGCTCAGCAAAGCAGGCCGCGGGCTTGGTCGAACACCGGAAAGAACATGTTAGA
AAAACAATAGATGATTTAAAAAAAGTGATGAAAAATTTTGAATCCAGAGTTGAATTTACA
GAAGATTTGCAGAAAATGAGTGATGCTGCAGGTGATATTGTTGACATAAGAGAAGAAATT
AAAAGTGATTTTGAATTTAAGGCAAAACACCGAATTGCTCATAAACCTCACTCCAAACCC
AAAACTTCAGATATTTTCGAAGCAGATTTTGCAAATGATGTCAAGTCCAAGGATTCACTT
GCTGATAAGGACCTGTGGGCTCGACTTGAGGAACTGGAAAGACAAGAACAATTGCTGGGC
GAACTCGATAGTAAGCCTGATACTGTGATTGCAAATGGGGAAGAGACAACATCTTCTGAA
---GAGGAGAGGGAAGATCAGGTCCGAATAAATACTGGAAAAAAACGGAAGCGGAAGAGC
AGTGGCGGCGGGGGACACTGGGCCCAGGAGCTGCCCACGATCCGGCCTGCCGACGTTTAC
AGAGTCTTTGTGGACGTCGTGAACGGGGAGTACATCCCTCGGAAGTCGATCCTGAAGTCT
CGCAGCAGAGAGGACAGTGTCTGCAGTGACACCAGTGAGAGCAGTGCCGCTGACTTCGAT
GACAGACGTGGGCTTTCGAGGAGCATTAGCTGTGACGAGGCCACTTGTAGTGACACCAGT
GAGAGCATTTTGGAACCACCCGTAACAGGGTCGCCTGAGGCTTTCTCTGGAACCGTAATA
GAAAAAGAACTTTTGCCCGTGCTCTCCACCATCCCGGAACGAAAAGAGGTCCCGTCAGGA
GTGTCGGGAGTAAAGAGGGTTTCAAAGTTCAAAGCTGCCAGATTG---
>RhFe|XM_033128841.1_cds_XP_032984732.1_1
ATGCCAGGAAAACTTGTCCATACTAATGAAGTTACTGTTTTACTTGGGGACAATTGGTTT
GCAAAGTGCTCAGCAAAGCAGGCAGTGGGCTTAGTTGAGCACCGGAAAGAACACGTAAGA
AAAACAATAGATGATTTAAAAAAAGTGATGAACAATTTTGAATCCAGAGTTGAATTTACA
GAAGATTTGCAGAAAATGAGTGATGCTGCAGGTGATATTGTTGACATAAGAGAAGAAATT
AAAAGTGACTTCGAATTTAAAGCAAAGCACCGAATTGCTCACAAACCTCACTCCAAACCC
AAAACTTCAGATATTTTTGAAGCAGATTTTGCAAATGATGTACAATCCAAGGGTTTGCTT
GCTGACGAGGGGCTGTGGGCTCGACTTGAAGAACTGGAGAGACAAGAAGAATTGCTGGGC
GAACTTGACAGTAAGCCTGATGCTGTGATTGCAAATGGAGAAGACACAACATCTTCTGAA
---GAGGAGAAGGAGGAGCAGGTCCGAATAAATACTGGAAAAAAACGTAAACGAAAAAAC
AGCTCAGGCGGTGGTCACTGTTCCCAGGAGCTGCCCACCATCAGGCCTGCCGACATTTAC
AGAGTTTTTGTTGATCTTGTGAATGGAGAATATGTCCCTCGGAAGTCCATCCTGAAGTCT
CGCAGCAGAGAAGACAGTGTTTGCAGTGACACCAGTGAGAGCAGTGCCGCCGACCTCGAT
GACCGACGTGGCCTTTGGAGGAGCATCAGCTGTGAAGAGGCCACTCACAGTGACACCAGT
GAGAGCATTTTGGAATCGCCGGTAACTGGAACACCTGAGGCTTTTTCTGGAACTGTGATA
GAAAAAGAATTTCTGCCTGTGCTACCCACCATTCCGGAACGCAGAGAAGTCCTGTCAGAA
GTGTCAGGAGAAAAGAGGGTTTCAAAGTTCAAAGCTGCCAGACTG---
>RoAe|XM_016154995.1_cds_XP_016010481.1_1
ATGCCAGGAAAACTTGTTCATACTAATGAAGTCACCGTTTTACTGGGGGACAATTGGTTT
GCAAAGTGCTCAGCAAAGCAGGCCGCGGGCTTGGTTGAACACAGGAAAGAGCATGTAAGA
AAAACAATAGATGATTTAAAAAAGGTGATGAAAAATTTTGAATCCAGAGTTGAATTTACA
GAAGATTTGCAGAAAATGAGTGATGCTGCAGGTGATATTGTTGACATAAGAGAAGAAATT
AAAAGTGATTTTGAATTTAAAGCAAAACACCGAATTGCTCATAAACCTCACTCCAAACCC
AAAACTTCAGATGTTTTTGAAGCAGATTTTGCAAATGATGTCAATTCTAAGGATTCACTT
GCTGATAAGGACCTGTGGGCTCGACTTGAGGAACTGGAAAGACAAGAAGAATTGCTGGGC
GAACTCGATAGTAAGCCTGATACTGTGATTGCAAATGGGGAAGATACAACGTCTTCCGAA
---GAGGAGAGGGAAGATCAGGTCCGAATAAATACTGGAAAAAAACGGAAGCGGAAGAGC
AGCGGCGGCGGGGGACACTGGGCTCAGGAGCTGCCCACGATCCGGCCTGCCGACGTTTAC
AGAGTCTTTGTCGACGTCGTGAATGGGGAGTACGTCCCTCGGAAGTCGATCCTGAAGTCT
CGCAGCAGAGAGGACAGTGTCTGCAGCGACACCAGTGAGAGCAGCACCGCTGACTTCGAC
GACCGGCGCGGGCTTCCAAGGAGCGTCAGCTGTGACGAGGCCACTTGTAGCGACACCAGT
GAGAGCATTTTGGAACCGCCTGTAACAGGGACACCTGAGGCTTTCTCTGGAACTGTAATA
GAAAAAGAACTTTTGCCCGTGCTCTCCACCATCCCGGAGCGAAAAGAGGTCCTGTCAGGA
GTGGCAGGAGGAAAGAGGGTTTCAAAGTTCAAAGCTGCCAGATTG---
