# Supplementary material for: Positively selected genes in the hoary bat (Lasiurus cinereus) lineage: prominence of thymus expression, immune and metabolic function, and regions of ancient synteny
Source: PeerJ. 2022 Mar 17;10:e13130. doi: 10.7717/peerj.13130 (PMC8934532; doi:10.7717/peerj.13130)
Supplement: Supplemental Information 4 — Likely alignment errors have been manually deleted between conserved codons. Recovery of the original codon positions requires alignment to the original accessions in each orthogroup. [file peerj-10-13130-s004.zip › renamed.manual/OG0002423.manual.fas]

>EpFu|XM_008144979.2_cds_XP_008143201.1_1
ATGGAAGTCAAAGCAAAACAAAAATTCACAGGAAAAGGTACAAAGACGTCACAAGAAAAA
AACAGATTTTATAAGAACAATGATTCTGGTTCTTCAAAGACATTCCCAAGAAAAGTTGTT
AAGGAAGGTGGACCTAAAATCACATCTAAGAACTTTCAGAAAAGTGCCACAAAACCAGGG
AAAAAAGGTGTGAAACAGTTCAAGAGTAAGCAACATGGGGATAAAATACCAAAGAACAAA
TTCCAGCAGGCAAATAAATTCCACAAGAAGAGAAAATTCCAGCCGGACAGTAAAAGTGAT
GAATCAGCAGCCAAGAAACCCAAATGGGATGATTTCAAAAAGAAGAAGAAAGAACTGAAG
CAAAGCAGACAACTAAGTGATAGAACCAACTATGACATTGTTGTTCGGGCAAAGCAGATT
TGGGAGATCGTGAGAAGAAAAGACTGTGACAAAGAAAAAAGAGTGAAGTTGATGAGTGAT
TTGCAGAAGTTGATTCAAGGAAAAATTAAAACTATTGCATTTGCACATGATTCAACTCGT
GTGATCCAGTGTTACATTCAGTTTGGCAATGAAGAACAGAGAAAACAGGCTTTTGAAGAA
CTACGAGATGATTTGGTTGAATTAAGTAAAGCTAAATATTCCAGAAATATTGTTAAGAAA
TTTCTCATGTATGGGTTTCAGCTTTACAAGTCAGCAGATCACCCAACTCTGGACAAAGTA
TTAGAAGTACAGCCGGAAAAACTAGAGCTTATCATGGATGAAATGAAACAGATTCTAACT
CCAATGGCCCAAAAGGAAGCTGTGATTAAGCACTCATTGGTGCATAAAGTGTTCTTGGAC
TTTTTTACCTATGCGCCCCCAAAGCTAAGATCAGAAATGATCGAAGCCATCGAAGCGGTG
GTGTACCTGGCGCACACACACGATGGTGCCAGAGTGGCCATGCACTGCCTGTGGCATGGC
ACGCCCAAGGACAGGAAAGTGATTGTGAAAACAATGAAGACTTATGTTGAAAAGGTGGCT
AATGGCCAATACTCCCATTTGGTTTTACTGGCGGCATTTGATTGTATTGATGATACTAAG
CTTGTGAAGCAGATAATCATATCAGAAATTATTAGTTCCTTGTCTAACATATTAAATGAC
AAATATGGAAGGAAGGTCCTGTTGTACCTACTAAGCCCCCGAGATCCTGCACATACAGTA
CGAGAAATCATTGAAGTTCTGCAGAAAGGAGATGGAAACGCACACAGTAAAAAAGATACA
GCGATCCGGCGCCGAGAGCTCTTAGAATCCATCTCCCCGGCTTTGTTAAGCTACCTGCAA
GGTCACGCCCATGAAATGGTGCTAGATAAGTCTGCCTGTGTGTTGGTGCCTTGCATTCTG
GGAGCTGCCATTGGAGACGCTCAACCTGCCATGAATGCCGTCGCCAGCTTGGCAGTAGCA
GAACTGCATCCTGGTGGCAAGGATGGAGAGCTTCACATTGCAGAACATCCTGCAGGACAC
CTTGTTTTGAAGTGGTTAATAGAGCAAGATAAAAAGATGAAAGAAAACGGAAGAGAAGGT
TGTTTTGCAAAAACACTTGTAGAGCATGTTGGTATGAAGAACTTGAAGTCGTGGGCTGGT
GTAAATCGAGGTGCCATTATTCTTTCTAGCCTTCTCCAGAGTTCTGATCAAGAAGTTGCA
AGCAAAGTCAAAGCTGGACTGAAAAGCCTGATCCCCACATTGCAGAAAAACAAAAGCACC
AGCAAAGGAGTAGAAATGCTGCTTGAAAAACTG---
>HiAr|XM_019645934.1_cds_XP_019501479.1_1
ATGGAAGTCAAAGCGAAAAAAAAATTTACAGGAAAAAGTACAAAGACATCACAAGAAAAA
AACAGATTTCGTAAAAACAGTGATTCTGGTTCTTTAAAGACGTTCCCAAGAAAAGTTCTT
AAGGTGGGTGGACCTAAAATCACACCTAAGAACTTTGAGAAAAGTGCCACAAAGCCAGGG
AAAAAGGGTGTGAAGCAGTTCAAGAATAAGCAGCAAGGGGATAAAATACCAAAGAATAAA
TTCCAGCAGGCAAATAAATTCAGCAAGAAGAGGAAATTCCAGCTGGACGGGAAAAGTGAT
GAATCAGCAGCCAAGAAACCCAAATGGGATGATTTCAAAAAGAAGAAGAAAGAACTGAAG
CAAAGCAGACAACTTAGTGATAGAACCAACTATGACATTGTTGTTCGGGCAAAGCAGATT
TGGGAGATCTTACGAAGAAAAGACTGTGACAAAGAAAAAAGAGTGAAGTTGATGAGTGAT
CTGCAGAAGTTGATTCAAGGAAAAATTAAAACTATTGCATTTGCACATGATTCAACTCGT
GTGATCCAGTGTTACATTCAGCATGGTAATGAAGAACAGAAAAAACAGGCTTTTGAAGAA
CTGCGAGATGATTTGGTTGAATTAAGTAAAGCTAAATATTCCAGAAATATTGTTAAGAAA
TTTCTCATGTATGGGTTTCAGCTTTACAAGTCAGCAGATCACCCAACTCTGGACAAAGTA
TTAGAGGTACACCCAGAAAAACTAGAGCTTATCATGGATGAAATGAAACAGATTCTAACG
CCAATGGCCCAAAAGGAAGCTGTGATTAAGCACTCTTTGGTACATAAAGTATTCTTGGAC
TTTTTTACCTATGCACCCCCAAAGCTAAGATCAGAAATGATTGAAGCCATCGAAGCAGTG
GTATACCTGGCCCACACACACGATGGTGCCAGAGTGGCCATGCACTGCCTGTGGCACGGC
ACTCCCAAGGACAGGAAAGTGATTGTGAAAACAATGAAGACTTATGTTGAAAAGGTGGCT
AATGGCCAATACTCCCATTTGGTTTTACTGGCGGCATTTGATTGTATTGATGATACTAAG
CTTGTGAAGCAGATAATCATATCAGAAATTATTAGTTCCTTGCCTAACATGTTAAATGAC
AAATACGGAAGGAAAGTCCTACTGTACCTACTAAGCCCCAGAGATCCTTCACATACAGTA
CGAGAAATCATTGAAGTTCTGCAGAAAGGAGATGGAAATGCACACAGCAAGAAAGATACA
GAGATCCGTCGCCGAGAGCTCTTAGAATCCATCTCTCCAGCTTTGTTAAACTACCTGCAA
GGCCACGCCCAAGAAGTGGTTCTAGATAAGTCTGCCTGTATGTTGGTTTCTGACATTCTG
GGAGCTGCCATCGGAGACGTTCAGCCTGCCATGAATGCCATCGCCAGCTTGGCATCAGCA
GAACTGCACCCTGGTGGCAAGGATGGAGAGCTTCACATTGCAGAACATCCTGCAGGACAT
CTTGTTCTGAAGTGGCTAATAGAGCAAGATAAAAAGATGAAAGAAAACGGAAGAGAAGGT
TGTTTTGCAAAAACACTCATGGAGCATGTTGGAATGAAGAACCTGAGGTCCTGGGCTAGT
GTAAATCGAGGTGCCATTATTCTTTCTAGCCTTCTCCAGAGTTCTGATCAAGAAGTTGCA
AACAAAGTCAAAGCGGGACTGAAAAGCCTGATTCCCACATTGGAAAAAAACAAAAGCAAC
AGCAAAGGAGTAGAGACACTACTTGAGAAACTG---
>LaCi|355-exonerate_protein2genome-gene-161.2-mRNA-1
ATGGAAGTCAAAGCAAAACAAAAATTCACAGGAAAAGGTACAAAGAAGTCACAAGAAAAA
AACAGATTTTATAAGAACAATGATTCTGGTTCTTTAAAGACATTCCCAAGAAAAGTTGTT
AAGGAAGGTGGACCTAAAATCACATCTAAGAACTTTCAGAAAAGTGCCACAAAACCAGGG
AAAAAAGGTGTGAAACAGTTCAAGAATAAGCAACAAGGGGATAAAATACCAAAGAACAAA
TTCCAGCAGGCAAATAAATTCAACAAGAAGAGAAAATTCCAGCCAGACATTAAAAGTGAT
GAATCAGCAGCCAAGAAACCCAAATGGGATGATTTCAAAAAGAAGAAGAAAGAACTGAAG
CAAAGCAGACAATTAAGTGATAGAACCAACTATGACATTGTTGTTCGGGCAAAGCAGATT
TGGGAGATCATGAGAAGAAAAGACTGTGACAGAGAAAAAAGAGTGAAGTTGATGAGTGAT
TTGCAGAAATTGATTCAAGGAAAAATTAAAACTATTGCATTTGCACATGATTCAACTCGT
GTGATCCAGTGTTACATTCAGTTTGGCAATGAAGAACAGAGAAAACAGGCTTTTGAAGAA
CTACGAGATGATTTGGTTGAATTAAGTAAAGCTAAATATTCCAGAAATATTGTTAAGAAA
TTTCTCATGTATGGGTTTCTTCTGTTCCAGTCAGCAGATCACCCAACTCTGGACAAAGTA
TTAGAGGTACAGCCAGAAAAACTAGAGCTTATCATGGATGAAATGAAACAGATTCTAACT
CCAATGGCCCAAAAGGAAGCTGTGATTAAGCATTCACTGGTGCATAAAGTGTTCTTGGAC
TTTTTTACCTATGCGCCTCCAAAGCTAAGATCAGAAATGATCGAAGCCATCGAAGCGGTG
GTGTACCTGGCGCACACACACGATGGTGCCAGAGTGGCCATGCACTGCCTGTGGCATGGC
ACGCCCAAGGACAGGAAAGTGATTGTGAAAACAATGAAGACTTATGTTGAAAAGGTGGCT
AATGGCCAATACTCCCATTTGGTTTTACTGGCGGCATTTGATTGTATTGATGATACTAAG
CTTGTGAAGCAGATAATCATATCTGAAATTATTAGTTCCTTGTCTAACATCCTAAATGAC
AAATATGGAAAGAAGGTCCTGTTGTACCTACTAAGCCCCCGAGATCCTGCACATACGGTA
CGAGAAATCATTGAAGTTCTGCAGAAAGGAGATGGAAATGCACACAGTAAGAAAGATACA
GAGATCCGGCGCCGAGAGCTCTTAGAATCCATCTCCCCAGCTTTGTTAAGCTACCTGCAA
GGTCACGCCCAGGAAATGGTGCTAGATAAGTCTGCCTGTGTGTTGGTGCCTTGCATCCTG
GGAACTGCCATTGGAGATGCTCAACCTGCCATGAATGCCATTGCCAGCTTGGCAGCAGCA
GAACTGCATCCTGGCGGCAAGGATGGAGAGCTTCACATTGCAGAACATCCTGCAGGGCAC
CTTGTTCTGAAGTGGTTAATAGAGCAAGATAAAAAGATGAAAGAAAACGGAAGAGAAGGT
TGTTTTGCAAAAACACTTGTAGAGCATGTCGATATGAAAAACCTGAAGTCATGGGCTGGT
GTAAATCGAGGTGCCATTATTCTTTCTAGCCTTCTCCAGAGTTCTGATCAAGAAGTTGCA
AGCAAAGTCAAAGCTGGACTGAAAAGCCTGATCCCTACATTACAGAAAAACAAAAGCACC
AGCAAAGGAGTAGAAATGCTGCTTGAAAAACTGTCC
>MyLu|XM_014460345.2_cds_XP_014315831.1_1
ATGGAAGTCAAAGCGAAACAAAAATTCACAGGAAAAGGTACAAAGATGTCACAAGGAAAA
AACAGATTTTATAAGAACAATGATTCTGGTTCTTCAAAGACATTCCCAAGAAAAGTTGTT
AAGGAAGGTGGACCTAAAATCACATCTAAGAACTTTCAGAAAAGTGCCACAAAACCAGGG
AAAAAAGGTGTGAAACAATTCAGGAATAAACAACAAGGGGATAAAATACCAAAGAACAAA
TTCCAGCAGGCAAATAAATTCAACAAGAAGAGAAAATTCCAGCCGGACAGTAAAAGTGAT
GAATCAGCAGCCAAGAAACCCAAATGGGATGATTTCAAAAAGAAGAAGAAAGAACTGAAG
CAAAGCAGACAACTAAGTGATAGAACCAACTATGACATTGTTGTTCGGGCAAAGCAGATT
TGGGAGATCGTGAGAAGAAAAGACTGTGACAAAGAAAAAAGAGTGAAGTTGATGAGTGAT
TTGCAGAAGTTGATTCAAGGAAAAATTAAAACTATTGCATTTGCACATGATTCAACTCGT
GTGATCCAGTGTTACATTCAGTTTGGCAATGAAGAACAGAGAAAACAGGCTTTTGAAGAA
CTACGAGATGATTTGGTTGAATTAAGTAAAGCTAAATATTCCAGAAATATTGTTAAGAAA
TTTCTCATGTATGGGTTTCAGCTTTACAAGTCAGCAGATCACCCAACTCTGGACAAAGTG
TTAAAGGTACAGCCGGAAAAACTGGAGCTTATCATGGATGAAATGAAACAGATTCTAACT
CCAATGGCCCAAAAGGAAGCTGTGATTAAGCACTCATTGGTGCATAAAGTGTTCTTGGAC
TTTTTTACCTATGCGCCCCCAAAGCTAAGATCAGAAATGATCGAAGCCATCGAGGCGGTG
GTGTACCTGGCACACACACACGATGGTGCCAGAGTGGCCATGCACTGCCTGTGGCATGGA
ACGCCCAAGGACAGGAAAGTGATTGTGAAA---------ACTTATGTTGAAAAGGTGGCT
AATGGCCAATACTCCCATTTGGTTTTACTGGCGGCGTTTGATTGTATTGATGATACTAAG
CTTGTGAAGCAGATAATCATATCTGAAATTATTAGTTCCTTGTCTAACATATTAAATGAC
AAATATGGAAGGAAGGTCCTGTTGTACCTACTAAGCCCCCGAGATCCTGCACATACAGTA
CGAGAAATCATTGAAGTTCTGCAGAAAGGAGATGGAAACGCACACAGTAAAAAAGATACA
CAGATCCGGCGCAGAGAGCTCTTAGAATCCATCTCCCCAGCTTTGTTAAGCTACCTGCAA
GGTCACGCCCAAGAAATGGTGCTAGATAAGTCTGCCTGTGTGTTGGTGCCTTGCATTCTG
GGAGCTGCCATTGGAGACGCTCAACCTGCCATGAATGCCGTCGCCAGCTTGGCAGCAGCA
GAACTGCATCCTGGCGGCAAGGATGGAGAGCTTCACATTGCAGAACATCCTGCAGGACAC
CTTGTTCTGAAGTGGTTAATAGAACAAGATAAAAAGATGAAAGAAAACGGAAGAGAAGGT
TGTTTTGCAAAGACACTTGTAGAACATGTCGGTATGAAGAACCTGAAGTCGTGGGCTGGT
GTAAATCGAGGTGCCATCATTCTTTCTGGCCTTCTCCAGAGTTCTGATCAAGAAGTTGCA
AGCAAAGTCAAAGCTGGACTGAAAAGCCTGATCCCCACATTGCAGAAAAACAAAAGCACC
AGCAAAGGAGTAGAAATGCTGCTTGAAAAACTG---
>PhDi|XM_028525241.1_cds_XP_028381042.1_1
ATGGAAGTCAAACCAAAAAAAAAATTCACAGGAAAAGGTCCAAAGGCATCCCAAGAAAAA
AACAGATTTTATAAAAATAATGATTCTGGTTCTTCAAAGACATTCCCAAGAAAAGTTGTT
AAGGAAGGTGGGCCTAAAATCACATCAAAGAACTTTCAGAAAAGTGCCACAAAACCAGGG
AAAAAAGGTGTGAAGCAGTTCAAGAACAAGCAGCCAGGGGATAAAATACCAAAGAACAAA
TTCCAGCAGGCAAATAACATCAACAAGAAAAGAAAATTCCGGCCGGACGGTAAAAGTGAT
GAATCAGCAGCCAAGAAACCCAAATGGGATGATTTCAAAAAGAAGAAGAAAGAACTGAAG
CAAAGCAGACAACTCAGTGATAGAACCAACTATGACATTGTTGTTCGGGCAAAGCAGATT
TGGGAGATCATAAGAAGAAAAGACTGTGACAAAGAAAAAAGAGTGAAGTTGATAAGTGAT
TTGCAGAAGTTGATTCAAGGAAAAATTAAAACTATTGCATTTGCACACGATTCAACTCGG
GTGATCCAGTGTTACATTCAGTATGGCAACGAAGAACAGAGAAAGCAGGCTTTTGAGGAG
CTGCGAGATGATTTGGTTGAATTAAGTAAAGCTAAATATTCCAGAAATGTTGTTAAAAAA
TTTCTCATGTATGGGTTTCAGCTTTACAAGTCAGTGGATCACCCAACTCTGGACAAAGTT
CTAGAGGTACAGCCAGAAAAACTACAGCTTATCATGGATGAAATGAAACAGATTCTAACT
CCAATGGCCCAAAAGGAAGCTGTGATTAAGCACTCATTGGTACATAAAGTATTCTTGGAC
TTCTTTACCTATGCACCCCCAAAGCTAAGATCAGAAATGATCGAAGCCATCGAAGCGGTG
GTGTACCTGGCGCACACACACGACGGCGCAAGAGTGGCCATGCACTGCCTGTGGCATGGC
ACGCCCAAGGACAGGAAAGTGATTGTGAAAACAATGAAGACTTATGTTGAAAAAGTTGCT
AATGGCCAGTACTCCCATTTGGTTTTATTGGCGGCATTTGATTGTATTGATGATACTAAG
CTTGTGAAGCAGATAATCATATCAGAAATTATTAGTTCCTTGCATAATATAGTAAACGAC
AAATATGGAAGGAAGGTCTTGCTGTACCTACTAAGCCCCAGAGATCCTGCACATATAGTG
AGAGAAATCATTGAGGTTCTGCAGAAGGGAGATGGAAATGCACACAGTAAGAAAGATCCA
GAGATCCGACGCCGAGAACTCCTAGAATCCATCTCTCCAGCCTTGTTAAGCTACTTGCAA
GGTCATGCCCGAGAAGTGGTGCTAGATAAGTCTGCGTGTGTGTTGGTGTGTGACATTCTG
GGAGCTGCTGTTGGAGACGTTCAGCCTGCCATGAATGCCATCGCCAGCTTGGCAGCAGCA
GAACTGCATCCTGGTGGCAAAGATGGAGAGCTTCACATTGCAGAACATCCTGCAGGACAT
CTTGTTCTGAAGTGGCTAATAGAGCAAGATAAAAAGATGAAAGAAAATGGAAGACAAGGT
TGTTTTGCTAAAACACTCGTTGAGCACGTTAGTCTGAAGAACCTGAAGTCCTGGGCGAGT
GTGAACCGAGGTGCCATTATTCTTTCCAGCCTTGTACAGAGTCCTGATCAGGAAGTTGCA
GACAAAGTCAAAGCTGGACTGAAAAGCCTGATCCCCACACTGGAAAAAAACAAGAACACC
AGCAAAGGAATAGAAATGCTACTTGAAAAACTG---
>PtVa|XM_011376669.2_cds_XP_011374971.1_1
ATGGAAGTCAAAGCGAAAAAAAAATTTACAGGAAAAGGTACAAGGACATCACAAGAGAAA
AACAGATTTCATAAAAACAATGATTCTGGTTCTTCAAAGACATTCCCAAGGAAGGTTGTT
AAGGAAAGTGGACCTAAAACCACACCTAAAAACTTTGAGAAAAGTGCCACAAAACCAGGG
AAAAAAGGTGTCAAGCAGTTCAAGAATAAGCAGCAGTGGGATAAAATACCAAAGAACAAA
TTCCAGCAGGCAAATAAATTCAACAAGAAGAGAAAATTCCAGCCAGACAGTAAAAGTGAC
GAGTCAGCAGCCAAGAAACCTAAATGGGATGATTTCAAAAAGAAGAAGAAAGAACTGAAG
CAAAGCAGACAACTTAGTGATAGAACCAACTATGACATTGTTGTTCGGGCAAAGCAGATT
TGGGAGATCTTAAGAAGAAAAGACTGTGACAAAGAAAAAAGAGTAAAGTTGATGAGTGAT
TTGCAGAAGTTGATTCAAGGAAAAATTAAAACTATTGCATTTGCACATGATTCAACTCGT
GTGATCCAGTGTTACATTCAGTACGGGAATGAAGAACAGCGAAAACAGGCTTTTGAAGAA
CTGCGAGATGATTTTGTTGAATTAAGTAAAGCTAAATATTCCAGAAATATCGTTAAGAAA
TTTCTCATGTATGGGTTTCAGCTTTATAAGTCAGCGGATCACCCAACTCTGGACAAAGTA
TTAGAGATACAGCCAGAAAAACTAGACCTTATCATGGATGAAATGAAACAGATTCTAACT
CCGATGGCCCAAAAGGAAGCTGTGATTAAGCACTCATTGGTACATAAAGTATTCTTGGAT
TTTTTTACCTATGCACCCGCAAAGCAAAGAACAGAAATGATCGAAGCCATCGAAGCAGTG
GTATACCTGGCACACACACACGATGGCGCCAGAGTGGCCATGCACTGCCTATGGCACGGT
ACCCCCAAGGACAGGAAAGTGATTGTGAAAACAATGAAGACTTATATTGAAAAGGTGGCT
ACTGGCCAATACTCTCATTTGGTTTTACTGGCGGCATTTGATTGTATTGATGATACTAAG
CTTGTAAAGCAGATAATCATATCAGAAATTATTAGTTCCTTGCCTAACATATTAAATGAC
AAATATGGAAGGAAGGTCCTTTTGTACTTACTAAGCCCCAGAGATCCTGCACATACAGTA
CGAGAAATCATTGAAGTTCTACAGAAAGGAGATGGAAATGCACACAGTAAGAAAGATACA
GAGATCCGTCGCCGAGAGCTCTTAGAATCCATCTCTCCAACTTTGTTAAGCTACCTGCAA
GAACATGCCCAAGAAGTGGTACTCGATAAGTCTGCCTGTGTGTTGGTTTCTGACATTCTG
GGAGCCGCCACTGGAGATGTTCAGCCTGCCATGAATGCCATCGCCAGCTTGGCTGCGGCA
GAACTGCATCCTGGTGGCAAGGACGGAGAGCTTCACATTGCAGAACATCCCGCAGGACAT
CTCGTTCTAAAGTGGTTGGTAGAGCAAGATAAAAAGATGAAAGAAAAAGGAAGACAAGGG
TGTTTTGCAAAAATACTGGTAGAGCATGTTGGTATGAAGAACCTGAAGTCCTGGGCTAGC
GTAAATCGAGGCGCCATTATTCTTTCTAGCCTTCTCCAGAGTTCTGATGAAGAAGTTGCA
AGCAAAGTCAAAGCTGGACTGAAAAGCCTGATTCCCACATTAAAAAAAAACAGAAACACC
AGCAAAGGAATAGAAACGCTACTTGAAAAACTG---
>RhFe|XM_033103852.1_cds_XP_032959743.1_1
ATGGAAGTCAAAGGGAAAAAAAAATTTACAGGGAAAAATACAAAGACGTCACAAGAAAAA
AACAGATTTCATAAAAACAGTGATTCTGGTTCTTCAAAGACGTTCCCAAGAAAAGTT---
AAGGAAGGTGGACTTAAAATCACACCTAAGAACTTTGAGAAAGGTGCCACAAAACCAGGA
AGAAAAGGTGTGAAGCAGTTCAAGAATAAGCAGCAAGGGGATAAAATACCAAAGAATAAA
TTCCAGCAGGCAAATAAATTCAACAAGAAGAGAAAATTTCAGCCGGACAGTAAAAGTGAG
GACTCAGCAGCCAAGAAACCCAAATGGGATGATTTCAAAAAGAAGAAGAAAGAACTGAAG
CAAAGCAGACAACTTAGTGACAGAACCAACTATGACATTGTTGTTCGGGCAAAGCAGCTT
TGGGAGATGTTGAGAAGAAAAGACTGTGACAAAGAAAAAAGAGTGAAGTTGATGAGTGAT
TTGCAGAAGTTGATTCAAGGAAAAATTAAAACCATTGCATTTGCACATGATTCAACTCGT
GTGATCCAGTGTTACATTCAGTATGGTAATGAAGAACAGAAAAAACAGGCTTTTGAAGAA
CTGCGAGATGATTTGGTTGAATTAAGTAAAGCTAAATATTCCAGAAATATTGTTAAGAAA
TTTCTCATGTATGGTTTTCAGCTTTACAAGTCAGCAGATCACCCAACTCTGGACAAAGTA
TTACAGGTACACCCAGAAAAACTAGAGCTTATCATGGATGAAATGAAACAGATTCTAACT
CCAATGGCCCAAAAGGAAGCTGTGATTAAGCACTCATTGGTGCATAAAGTATTCTTGGAC
TTTTTTACCTATGCACCCCCAAAGCTAAGATCAGAAATGATCGAAGCCATCGAAGCGGTT
GTATACGTGGCACACACACACGATGGCGCCAGAGTGGCCATGCACTGCCTGTGGCATGGC
ACTCCCAAGGACAGGAAAGTGATTGTGAAAACAATGAAGACTTATGTTGAAAAGGTGGCT
AATGGCCAATATTCCCATTTGGTTTTACTGGCAGCATTTGATTGTATTGATGATACTAAG
CTTGTGAAGCAGATAATCATATCAGAAATTATTAGTTCCTTGCCTAACATATTAAATGAC
AAATATGGAAGGAAGGTCCTATTGAACCTACTAAGCCCCCGAGATCCTGCACATACAGTA
CGAGAAATCATTGAAGTTCTGCAGAAAGGAGATGGAAACGCACACAGCAAGAAAGATACA
GAGATCCGTCGCCGAGAGCTCTTAGAATCCATCTCTCCAGCTTTGTTAAACTACTTACAA
GGACATGTCCAAGAAGTGGTTCTAGATAAGTCTGCATGTGTGTTGGTTTCTGACATTCTG
GGAGCTGCCACTGAAGACGTTCAGCCTGCCATGAATGCCATCGCCAGCTTGGCATCAGCA
GAACTGCACCCTGGTGGCAAGGATGGAGAGCTTCACATTGCAGAACATCCTGCAGGACAT
CTTGTTCTGAAGTGGTTAATAGAGCAAGATAAAAAGATGAGAGAAAACGGAAGAGAAGGT
TGTTTTGCAAAAACACTCATAGAGCATGTTGGTATGAAGAACCTGAAGTCCTGGGCCAGT
GTAAATCGAGCTGCCATTATTCTTTCTTGCCTTCTCCAGAGTTCTGATCAAGAAGTTGCA
AAGAAAATCAAAGCTGGACTGAAAAGCCTGATTCCCACATTGGAAAAAAACAAAAACAAC
AGCAAAGGAATAGAAACGCTACTTGAAAAACTG---
>RoAe|XM_016138322.1_cds_XP_015993808.1_1
ATGGAAGTTAAAGCGAAAAAAAAATTTACAGGAAAAGGTACAAGGACATCACAAGAGAAA
AACAGATTTCTTAAAAACAATGATTCTGGTTCTTCAAAGACATTCCCAAGGAAGGTTGTT
AAAGAAAGTAGACCTAAAACCACACCTAAGAACTTTGAGAAAAGTGCCACAAAACCAGGG
AAAAAAGGTGTGAAGCAGTTCAAGAATAAGCAGCAGGGAGATAAAACAGCAAAGAACAAA
TTCCAACAGGCAAATAAATTCAACAAGAAGAGAAAATTCCAGCCAGACAGTAAAAGTGAC
GAGTCAGCAGCCAAGAAACCTAAATGGGATGATTTCAAAAAGAAGAAGAAAGAACTGAAG
CAAAGCAGACAACTTAATGATAGAACCAACTATGATATTGTTGTTCGGGCAAAGCAGATT
TGGGAGATCTTAAGAAGAAAAGACTGTGACAAAGAAAAAAGAGTAAAGTTGATGAGTGAT
TTGCAAAAGTTGATTGAAGGAAAAATTAAAACTATTGCATTTGCACATGATTCAACTCGT
GTGATCCAGTGTTACATTCAGTATGGGAATGAAGAACAGCGAAAACAGGCTTTTGAAGAA
CTGCGAGATGATTTTGTTGAATTAAGTAAAGCTAAATATTCCAGAAATATTGTTAAGAAA
TTTCTCATGTATGGGTTTCAGCTTTACAAGTCAGCAGATCACCCAACTCTGGACAAAGTA
TTAGAGATACAGCCAGAAAAACTAGACCTTATCATGGATGAAATGAAACAGATTCTAACT
CCAATGGCCCAAAAGGAAGCTGTGATTAAGCACTCATTGGTGCATAAAGTATTCTTGGAC
TTTTTTACCTATGCACCTGCAAAGTTAAGATCAGAAATGATCGAAGCCATCGAAGCAGTG
ATATACCTGGCGCACACACACGATGGCGCCAGAGTGGCCATGCATTGCCTCTGGCACGGC
ACCCCCAAGGACAGGAAAGTGATTGTGAAAACAATGAAGACTTATGTTGAAAAGGTGGCT
AATGGCCAATACTCTCATTTGGTTTTACTGGCAGCATTTGATTGTATTGATGATACTAAG
CTTGTCAAGCAGATCATAATATCAGAAATTATTAGTTCCTTGCCTAACATATTAAATGAC
AAATATGGAAGGAAAGTCCTTTTGTACTTACTAAGCCCCAGAGATCCTGCACATACAGTA
CGAGAAATCATTGAAGTTCTACAGAAAGGAGATGGAAATGCACACAGTAAGAAAGATACA
GAGATCCGTCGCCGAGAGCTCTTAGAATCCATCTCTCCAACTTTGTTAAGCTACCTGCAA
GAACATGCCAAAGAAGTGGTACTCGATAAGTCTGCCTGTGTGTTGGTTTCTGACATTCTG
GGAGCCGCCACTGGAGATGTTCAACCTGCCATGAATGCCATCGCCAGCTTGGCTGCAGCA
GAACTGCATCCTGGTGGCAAGGATGGAGAGCTTCACATCGCAGAGCATCCTGCAGGACAT
CTCGTTCTAAAGTGGTTGATAGAGCAAGATAAAAAGATGAAAGAAAAAGGAAGACAAGGG
TGTTTTGCAAAAATACTGGTAGAGTGTGTTGGTATGAAGAACCTGAAGTCCTGGGCCAGC
GTGAATCGAGGTGCCATTATTCTTTCTAGCCTTCTCCAGAGTTCTGATCAAGAAATTGCA
AACAAAGTCAAAGCTGGACTGAAAAGCCTGATTCCCACATTAAAACAAAACAGAAACACC
AGCAAAGGAATAGAAACGCTACTTGAAAAACTG---
