# Supplementary material for: Positively selected genes in the hoary bat (Lasiurus cinereus) lineage: prominence of thymus expression, immune and metabolic function, and regions of ancient synteny
Source: PeerJ. 2022 Mar 17;10:e13130. doi: 10.7717/peerj.13130 (PMC8934532; doi:10.7717/peerj.13130)
Supplement: Supplemental Information 4 — Likely alignment errors have been manually deleted between conserved codons. Recovery of the original codon positions requires alignment to the original accessions in each orthogroup. [file peerj-10-13130-s004.zip › renamed.manual/OG0002434.manual.fas]

>EpFu|XM_028147632.1_cds_XP_028003433.1_1
TCTTCTAAGACAGAATCCACTCTGCAAAAACCATCCTTAGATGTTCACACAGAAAATCAC
CACGTGAGCCCTTCGGATACAGTGCTTCTCAGTGTTGATATGGAAGGCAGTTCGGATGGA
GACAGCGATGAAGATACATCAGGCCTGGATGATTTTTCAGGATTGTCACCATATGAAAGG
AAGAGACTGAAGAACATATCAGAAAATGCAAACTTTTTTGCTTCACTTCAGTTGTCTGAG
TCAGCTGCAAGGTTCCGTGAAATGATAAAGAAGAGACAGCCTTCTGAATCCAGAAGAAAG
AAGCCTAAGAAGAGAGAAAATGGGATTGGATGTAGAAGATCAATGCGATTACTAAATGTA
GATCCTTTAGGAGTTTCATTACCGGAAACCCCAACTCAGCCAACAGTAGTAGAAGATGAA
AATCCTTTGTTACCTCCTGGGCCTTTAGAAATGACTCCTGAAAATCGAGATGATAACAGT
GAACTATTTAAAGGATTTCTACGGACTTGGGCAGAAGTGAACAAGACAAGT---AGTAAG
AATACTGAGAAGGGGTTATCGAGCATTAAAAGCTACAAAGCCAATTTAAGTGGCATGGTC
ATTAGTGAAGATACTGTTTGTAAAGTTACCCAAGGTTCAATATTCTCTATGGCTGTTCAT
CCATCAGAAATTAGAACTTTGGTGGCAGCTGGGGCCAGATCTGGGCAAGTTGGACTTTGG
GATTTGACTCACCAACCCAAAGAAGATGGAGTTTATGTTTTTCAACCCCATAGTCAGCCA
GTTAGCTGTCTTTACTTCTCACCTGCCAATCCGGCTCACATATTGTCCCTGAGCTATGAT
GGCACATTACGCTGTGGGGATTTCTCCAAGGCTGTTTTTGAGGAGGTCTATAGAAACAGA
GATGTTCATATTTATGATGCAAGGCACCTGAATCCCAAGAGAAGCCAGCCTTTGATTTCT
TTGTCTGAACACACAAAGAGCATCGCTTCTGCTTATTTTTCACCTCTGACTGGCAACAGA
GTTGTAACCACATGTGCTGATTGTAAGCTGAGAATCTTTGACAGTAGCTGCATATCCTCT
CAGATTCCTCTCCTCACCACCATCTGGCACAACACCAATACTGGGCGATGGCTGACCCGG
TTCCGAGCTGTGTGGGACCCTAAACAAGAAGACTGTGTCATAGTAGGCAGCATGGCCTAT
CCACGACGGGTGGAAATCTTCCATGAGACAGGGAAGCAGGTGCATTCTTTCCTTGGTGGA
GAATGCCTGGTTTCTGTGTGTTCCATCAATGCTATGCATTCAACCCGGTATATTTTGGCC
GGAGGTAATTCCAGTGGGAAGATACATGTTTTT---
>HiAr|XM_019644851.1_cds_XP_019500396.1_1
TCTTCCAAGGCAGAATCCACTCTGCAAAAATCATCCGTAGATGTTCACACAGGAAATAAC
CACAAGAGCACTTCTGATACAGCGATTCTCGGTGTTGATATGGAAAGCATTCAGGATGGA
GACAGTGATGAAGAT---ACAGGCCCGGATGGCTTTTCAGGATTGTCACCATACGAAAGG
AGGAGACTGAAGAACATATCAGAAAATGCAAACTTTTTTGCTTCTCTTCAGCTGTCTGAG
TCAGCTGCAAGGCTCCGTGAAATGATAGAGAAGAGACAGCCTCCAGAATCCAAAAGAAAG
AAGCCTAAGAAGAAAGAAAACGAGACTGGATGTAGACAGTCAATGCGATTACGAAATGTA
GATCCTCCAGAAGTTTCATTACCAGCAACCCCAACCAAGCTAACATTAGTAGCAGAGGAA
AAACCTTTGTTACCTCCTGGGCCTTTAGAAATGACTCCCGAAAATCGAGATGACAACAGT
GAACTATTCAAAGAATTTTTACAGACTTGGGCTGAAGTGAGCAAGACAAGT---AATAAG
AATGTTGAGAAGGAGTTATCTAGCATTAAAATCTACAAAGACAATTTAAGTGGCATGGCC
ATTAGTGAAGATACGGTTCATAAACTTACCAAAGGTGCAATTTACTCTGTGGCTTTCCAC
CCATCAGAAATTAAAACTTTGGTGGCAGCTGGGGCAAAATCTGGGCAAGTTGGACTTTGG
GATTTGACTCACCAACCTAAAGAAGATGGAGTTTATGTTTTTCAGCCCCATAGAGGGGCA
GTTGGCTGTCTTTACTTCTCGCCTGCCAATCCTGCTCACATACTGTCACTGAGCTATGAT
GGCACATTACGCTGTGGAGATTTTTCCAGGGCTGTTTTTGAGGAGGTATATAGAAATAGG
GACATTCATATTTATGATGCAAGGCGCCTGAATCCCAGGGGAAACCAGCCTTTGATTTCT
GTGACTGCACACACAAAGAGCATCGCTTCTGCTTATTTTTCACCTCTTACTGGTAACAGA
ATAGTGACCACATGTGCCGATTGTAAGCTGAGAATCTATGACAGCAGCTGTATATCCTCT
GAGATTCCTCTCCTCACTACCATCAGGTACAACACCATCACTGGGCGATGGCTGACCAGG
TTCCGAGCTGTGTGGGACCCTAAACAAGAAGACTGTATCATAATTGGCAGCATGGCCCAT
CCACGACAGGTGGAAATCTTCCACGAGACAGGAAAGCGGGTGCATTCTTTTTTTAATGGA
GAATACCTTGTCTCTGTGTGTTCCATCAATGCTATGCACCCAACTCGGTATATTTTGGCT
GGTGGTAATTCCAGTGGGAAGATACATGTTTTT---
>LaCi|187-exonerate_protein2genome-gene-281.8-mRNA-1
TCTTCTAAGACAGAATCCACTCTGCAAAAATCATCCTTAGATGTTCACACAGAAAATCAC
GACATGAGCACTTCAGATACAGTGCTTCTCAGGGTTGATATGGAAGGCAGTCTGGATGGA
GACAGTGATGAAGATACATCAGGCCTGGAT---TTTTCAGGATTGTCACCATATGAAAGG
AAGAGACTGAAGAACATATCAGAAAATGCAAACTTTTTTGCTTCACTTCAGTTATCTGAG
TCAGCTGCAAGGTTGCGTGAAATGATAAAGAAGAGACAGCCTTCTGAATCCAGAAGAAAG
AAGCCTAAGAAGAGAGAAAATGAAATTGGATGTAGAAGATCAATGAGATTACTAAATGTA
GATCCATTAGGAGTTTCATTACCAGTAACCCCAAACCAGCCAACAGTAGTAGAAGATGAA
AATCCTTTGTTACCTCCTGGGCCTTTAGAAATGACTCCTGAAAATCGAGATGATAACAAT
GAACTATTTAAAGGATTTCTACGGACTTGGGCAGAAGTGAACAAGACAAGT---AGTAAG
AATACTGAGAAGGAATTATTGAGCATTAAAAGCTACAAAGCCAATTTAAATGGCATGGTC
ATTAGTGAAGATACTGTTTGTAAAGTTACCAAAGGTTCAATATTATCTATGGCTCTTCAT
CCATCAGAAATTAGAACTTTGGTGGCAGCTGGGGCCAGATCTGGGCAAGTTGGACTTTGG
GATTTGACTCACCAACCAAAAGAAGATGGAGTTTATGTTTTTCAACCCCATAGTCAGCCA
GTTAGCTGTCTTTACTTCTCACCTGCCAATCCAGCTCACATATTGTCCCTGAGCTATGAT
GGCACATTACGCTGTGGGGATTTCTCCAAGGCTGTTTTTGAGGAGGTAAATGTTAATAGA
GATGTTCATATTTACGATGCAAGGCACCTGAATCCCAAGAGAAGTCAGCCTTTGATTTCT
TTGTCTGAACACACAAAGAGCATCGCTTCTGCATATTTTTCACCTCTGACTGGTAACAGA
GTAGTAACCACATGTGCTGATTGTAAGCTGAGAATCTTTGACAGTAGCTGCATATCCTCT
CAGATTCCTCTCCTTACCACCATCAGGCACAACACCAATACTGGGCGATGGCTCACCAGG
TTCCAAGCTGTGTGGGATCCTAAACAAGAAGACTGTATCATAGTTGGCAGCATGGCCTAT
CCACGACAGGTGGAAATCTTCCATGAGACAGGAAAGCAGGTGCATTCTTTTCTTGGA---
GAATGCCTAGTTTCTGTGTGTTCCATCAATGCTATGCATTCAACTCGGTATATTTTGGCT
GGAGGTAATTCCAGTGGGAAGATACATGTTTTTATG
>MyLu|XM_006093114.3_cds_XP_006093176.2_1
TCTTCTAAGACAGAATCCACTCTGCAAACATCATCCTTGGACGTTCACACAGAAAATCAC
CACATGAGCATGTCGGACACAGGGCTTCTCAGTGTCGAGATGGAAGACAGTCAGGATGGA
GACAGCGATGAAGATACATCAGGCCTGGATGATTTTTCGGGATTGTCACCATATGAAAGG
AAGAGACTGAAGAACATATCAGAAAATGCAAACTTTTTTGCTTCACTTCAGTTGTCTGAG
TCAGCTGCAAGGTTCCGTGAAATGATAAAGAAGAGACAGCCTTCTGAATCCAGAAGAAAG
AAGCCTAAGAAGAGAGAAAATGAAATTGGATGTAGAAGGTCAATGCGATTACTAAATGTA
GATCCTTTAGGAGTTTCATTACCGGAAACCCCAACCCAGCCAACAGTAGTAGAAGATGAA
AATCCTTTGTTACCTCCTGGGCCTTTAGAAATGACTCCTGAAAACCGAGATGATAACAGT
GAACTACTTAAAGGATTTCTGCAGACTTGGGCAGAAGTGAACAAGACAAGT---AGTAAG
AATAATGAGAAGGAGTTATCGAGCATTAAAAGCTACAAAGCCAATTTAAGTGGCATGGTC
ATTAGTGAAGATACTGTTTGTAAAGTTACCAAAGGTTCAGTATTCTCTATGGCTCTTCAT
CCATCAGAAATTAGAACTTTGGTGGCAGCTGGGGCCAGATCTGGGCAAGTTGGACTTTGG
GATTTGACTCACCAACCAAAAGAAGATGGAGTTTATGTTTTTCAACCCCATAGTCAACCG
GTTAGCTGTCTTTACTTCTCACCTGCCAATCCAGCTCACATATTGTCACTGAGCTATGAT
GGCACATTACGCTGTGGGGATTTCTCCAAGGCTGTTTTTGAAGAGGTGTATAGAAACAGA
GATGTTCATATTTACGATGCAAGGCACCTGAGTCCCAAGGGAAGCCAGCCTTTGATTTCT
TTGTCTGAACACACAAAGAGCATCGCTTCCGCTTATTTTTCACCTCTGACTGGTAACAGA
GTAGTAACCACATGTGCTGATTGTAAGCTAAGGATCTTTGACAGTAGCTGCATATCCTCT
CAGATTCCTCTCCTCACCACCATCAGGCACAACACCAATACTGGGCGATGGCTGACCAGG
TTCCGAGCTGTGTGGGACCCTAAACAAGAAGACTGTATCATAGTGGGCAGCATGGCCTAT
CCACGACAGGTGGAAATCTTCCACGAGACAGGAAAGCGGGTGCATTCTTTTCTTGGTGGA
GAATGCCTAGTTTCTGTGTGTTCCATCAATGCTATGCATCCCACTCGGTATATTTTGGCT
GGAGGTAATTCCAGTGGAAAAATACATGTTTTT---
>PhDi|XM_028506157.1_cds_XP_028361958.1_1
TCTTCTAAGGCAGAATCCACTCTGCAAAAATCACACTTAGATGTTCCTGTGGCAAATAAC
CGCCTGAGCACTTTGGATACAGCGGTCCTCGGTGTTGATATGGAAGGTAGTCCTGACGGA
GACAGTGATGAAGACACCACAGGCCTGGATGATTTTTCAGGATTGTCACCATATGAGAGG
AAGAGACTGAAGAACATATCAGAAAATGCGAACTTTTTTGCTTCGCTTCAGTTGTCTGAG
TCAGCTGCAAGACTCCGTGAAATGATAACGAAGAGACAGCCTCCTGAATCCAAAAGAAAG
AAGCCTAAGAAGAGAGAAAATGGGACTGGATGTAGAAGATCAATGAGATTACAAAATGTG
GATCCTTCAGGAGTTTCATTACCAGAAACCCCAACCCAGCCAACAGTAGTAGAAGATGAA
AATCCTTTGTTACCTCCTGGGCCTTTAGAAATGACTCCTGAAAACCAAGATGATAACAAT
GAACTATTTAAAGGATTTCTACAGACCTGGGCAGAAGCGAGCAAGACAAGTCGTAGTAAG
AACACTGAGAAGGAATTGTCTAGCATTAAAAGCTACAAAGCCAGTTTAGGTGGCATGGTC
ATTAGTGGAGATACTGTTTGTAAAGTTACCAAAGGTTCAGTACTGTCTATGGCTCTTCAT
CCATCAGAAATTAGAACTTTGGTGGCAGCTGGGGCCAAATATGGGCAAGTTGGACTTTGG
GATGTGACTCACCAACCTAAAGAAGATGGAGTTTATGTTTTTCAACCCCATAGTCAGCCG
GTTAGTTGTCTTTACTTCTCACCTGCCAATCCGGCTCACATACTGTCCCTGAGCTATGAT
GGCACACTACGCTGTGGGGATTTTTCCAAGGCTGTTTTTGAAGAGGTATACAGAAACAGT
GATGTTCATCTTTATGATGCTAGGCGCCTGAATCCCAAGGGAAGCCAGCCTTTGATTTCT
TTGACTGAACACACAAAGAGCATCGCTTCTGCTTATTTTTCACCTTTTACTGGTAACAGA
GTAGTGACCACATGTGCTGATTGTAAGCTGAGAATCTTTGACAGCAGCTGTATGTCCTCT
CAGATTCCTCTCCTCACCACCATCAGGCACAACACCATTACTGGGCGATGGCTGACCAGA
TTTCAAGCTGTGTGGGACCCTAAACAAGAAGACTGTGTCATAGTTGGCAGCATGGCCCAT
CCACGACAGGTGGAAATCTTCCATGAGACAGGAAAGCGGGTGCATTCTTTTCTTGATGGA
GAATGCCTTGCCTCTGTGTGTTCCATCAATGCTATGCACCCAACTCAGTATATTTTGGCT
GGAGGTAATTCCAGTGGGAAGATACATGTTTTT---
>PtVa|XM_011355025.2_cds_XP_011353327.1_1
TCTTCCAAGGCAGAATCTACTCTGCAAAACTCATCCATAGATGTTCATGCAGAAAATTAC
CACAAGAGCACTTCTGATACAGTGATTCCCCATGTTGATATGGAAAGCAGTGAGGAGAGA
GAGAGTGATGAAGATACCACAGGCCCGGATGATTTTTCAGGATTGTCACCGTATGAAAGG
AAGAGACTGAAGAACATATCAGAAAATGCAAACTTTTTTGCTTCTCTTCAGTTGTCTGAG
TCAGCTGCAAGGCTCCGTAAAATGATAAAGAAGAGACAGCCTCCTGAATCCAAACGAAAG
AAGCCTAAGAAGAGAGAAAACGGAATTGGATGTAGAAGGTCAATGCGATTACTAAATGTA
GATCCTTCAGGAATTTCATTACCAGCAACTCCAACCCAGCCAGCATTAGTAGCAGATGAA
AATCCTTTATTACCTCCTGGACCTTTAGAAATGACTCCTGAAAATCGAGATGACAACAGT
GAACTATTTAAAGGATTTCTACATACTTGGGCAGAAGTGAGCAAGACTAGT---AGTAAG
AACACAAAGAAGGAGTTACCTAGCATTAAAAGCTATAAAGCCAATTTGAGTGGCATGGTC
ATTAGTGAAGATACTGTTTATAAAGTTACTAAAGGTCCAATACTCTCTATGGCTCTCCAC
CCATCAGAAATTAAAACTTTGGTGGCAGCTGGGGCCAAATCTGGGCAAGTTGGACTTTGG
GATTTGACTCACCAACCTAAAGAAGATGGAACTTATGTTTTTCAGCCCCATAGTCAGCCA
GTTAGCTGTCTTTACTTCTCACCTACCAACCCGGCTCACATACTGTCACTGAGCTATGAT
AGCACGTTACGTTGTGGAGACTTTTCCACGGCTGTTTTTGACGAGGTATATAGAAATAGG
GATATTCATATTTATGATGCAAGGCATCTGAATCCCAGGGGAAGCCAGCCTTTGATTTCT
GTGACTGAACACACAAAGAGCATCGCATCTGCTTATTTTTCACCTCTTACTGGTAACAGA
GTAGTGACCACATGTGCTGATTGTAAACTGAGGATCTTTGACAGCAGCTGTTTATCCTCT
CAGATTCCTCTCCTCACCACTATCAGGCACAACACCATCACTGGGCGATGGCTGACCAGG
TTCCAAGCTGTGTGGGACCCTAAACAAGAAGATTGTCTCATAGTTGGCAGCATGGCCCAT
CCACGACAGGTGGAAATCTTCCATGAGACAGGAGAGCGGGTGCATTCTTTTCTTGATGGA
GAATGCCTTGTCTCTGTGTGTTCTATCAATGCTATGCACCCGACTCGGTATATTTTGGCT
GGAGGTAATTCCAGTGGGAAGATACATGTTTTT---
>RhFe|XM_033107081.1_cds_XP_032962972.1_1
TCTTCCAAGGCAGAATCCACTCTGCAAAAATCATCCATAGATGTTCACACAGAAAATAAC
CACAAGAGCACTTCTGATACAGTGAGTCTCGGTGTTGATACGGAAAGCAGTCAGGATGGA
GACAGTGATGAAGATACCACAAGCCTGGATGATTTTTCAGGATTGTCACCGTATGAAAGG
AAGAGACTGAAGAACATATCAGAAAATGCAAACTTTTTTGCTTCTCTTCAGTTGTCTGAG
TCAGCTGCAAGGCTCCGTGAAATGATAGAGAAGAGACAGCCTCCTGAGACCAAAAGAAAG
AAGCCTAAGAAGAAAGAAAATGAGACTGGATGTAGAAGGTCAATGCGATTACTAAATGTA
GATCCTTCAGGAGTTTCATTACCAGTAATCCCAACCGAGCCGACATTAGTAGCAGATGAA
AATCCTTTGTTACCTCCTGGGCCTTTAGAAATGATTCCTGAAAATCGAGATGACAACAGT
GAACTATTCAAAGAATTTCTACAGACTTGGGCTGAAGTGAGCAAGACAAGT---AGTAAG
AACATTGAGAAGGAGTTATCTAGCCTTAAAACCTACAAAGCCAATTTAAGTGGCATGGTC
ATTAGTGAAGACACTGTTTATAAAGTTACCAAAGGTGCAATATTCTCTATAGCTTTCCAT
CCATCAGAAATTAAAACTTTGGTGGCAGCTGGGGCCAAATCTGGGCAAGTTGGACTTTGG
GATTTGACTCACCAACCTAAAGAAGATGGAGTTTATGTTTTTCAACCCCATAGTCAGCCA
GTCAGCTGTCTTTACTTCTCACCAGCCAATCCGGCTCACATGCTATCACTGAGCTATGAT
GGCACGTTACGCTGTGGAGATATTTCCAGCGCTGTTTTTGAGGAGGTGTATAGAAATAGG
GACACTCATATTTATGACGCAAGGCGCCTGACTCCCAGGGGAAGCCAGCCTTTGATTTCC
TTGACTGAACACACAAAGAGCATCGCTTCTGCTTATTTTTCACCTCTTACTGGTAACAGA
ATAGTGACCACATGTGCTGATTGTAAGCTGAGATTCTTTGACAGCAGCTGTATATCCTCT
CAGATTCCTCTCCTCACTACCATCAGGCACAACACCATCACTGGGCGATGGCTGACCAGG
TTGCGAGCTGTGTGGGACCCTAAACAAGAAGACTGTGTCATAATTGGCAGCATGGCCCAT
CCACGACAGGTGGAAATCTTCCATGAGACGGGAGAGCAGGTGCATTCTTTTCTTGGTGGA
GAGTGCCTTGTCTCTGTGTGTTCCATCAATGCTGTGCACCCAACTCGGTATATTTTGGCT
GGAGGTAATTCCAGCGGGAAGATACATGTTTTT---
>RoAe|XM_016145006.1_cds_XP_016000492.1_1
TCTTCCAAGGCAGAATCTACTCTGCAAAACTCATCCATAGATGTTCATGCAGAAAATAAC
CACAAGAGCACTTCTGATACAGTGATTCCCTGTGTTGAAATGGAAAGCAGTGAGGAGAGA
GAGAGAGATGAAGATACCATAGGCCCGGATGATTTTTCAGGATTGTCACCGTATGAAAGG
AAGAGACTGAAGAACATATCAGAAAATGCAAACTTTTTTGCTTCTCTTCAGTTGTCTGAG
TCAGCTGCAAGGCTTCGTAAAATGATAAAGAAGAGACAGCCTCCTGAATCCAAACGAAAG
AAGCCTAAGAAGAGAGAAAACGGAATTGGATGTAGAAGGTCAATGCGATTACTAAATGTA
GATCCTTCAGAAATTTCATTACCAGCAACCGCAACCCAGCCAGCATTAGTAGCAGATGAA
AATCCTTTGTTACCTCCTGGGCCTTTAGAAATGACTCCTGAAAATCGAGATGACAACAGT
GAACTATTTAAAGGATTTCTACATACTTGGGCAGAAGTGAGCAAGACTAGC---AGTAAG
AACACTAAGAAGGAGTTACCTAGCATTAAAAGCTACAAAGCCAATTTAAGTGGCATGGTC
ATTAGTGAAGATACTGTTTATAAAGTTACTAAAGGTCCAATACTCTCTTTGGCTCTTCAC
CCATCAGAAATTAAAACTTTGGTGGCAGCTGGGGCCAAATCTGGGCAAGTTGGACTTTGG
GATTTGACTCACCAACCTAAAGAAGATGGAACTTACGTTTTTCAGCCCCATAGTCAGCCA
GTTAGCTGTCTTTACTTCTCACCTACCAACCCGGCTCACATACTGTCACTGAGCTATGAT
AGCACGATACGTTGTGGAGACTTTTCCTCAGCTGTTTTTGAGGAGGTATATAGAAATAGG
GATATTCATATTTATGATGCAAGGCATCTGAATCCCAGGGGAAGCCAGCCTTTGATTTCT
GTGACTGAACACACAAAGAGCATTGCATCTGCTTATTTTTCACCTCTTACTGGTAACAGA
ATAGTGACCACATGTGCTGATTGTAAACTGAGAATCTTTGACAGCAGCTGTATATCCTCT
CAGATTCCTCTCCTCACCACTATCAGGCACAACACCATCACTGGGCGATGGCTGACCAGG
TTCCAAGCTGTGTGGGACCCTAAACAAGAAGACTGTCTCATAGTTGGCAGCATGGCCCAT
CCACGACAGGTGGAAATCTTCCATGAGACAGGAAAGCGGGTGCATTCTTTTCTTGATGGA
GAATGCCTTGTCTCTGTGTGTTCTATCAATGCTATGCACCCAACTCGGTATATTTTGGCT
GGAGGTAATTCCAGTGGGAAGATACATGTTTTT---
