# Supplementary material for: Positively selected genes in the hoary bat (Lasiurus cinereus) lineage: prominence of thymus expression, immune and metabolic function, and regions of ancient synteny
Source: PeerJ. 2022 Mar 17;10:e13130. doi: 10.7717/peerj.13130 (PMC8934532; doi:10.7717/peerj.13130)
Supplement: Supplemental Information 4 — Likely alignment errors have been manually deleted between conserved codons. Recovery of the original codon positions requires alignment to the original accessions in each orthogroup. [file peerj-10-13130-s004.zip › renamed.manual/OG0002723.manual.fas]

>EpFu
AAGGAGCAGGCAGCAATTAGCCGGCTCTTGAGTTTTTTACAGGATTGGGACAATGCTGGA
AAAGCCGCAAGGAGTCACATCCTTGACAATTTCATTGAAAACAACCAAGGCAAGACTGCC
CCTGAACTGGAGCAGGAGTTTTCCCAGGGAGCCAGCTTGTTCCTGGTACGCCTGACCACC
TGGCTTAGACTCACATATATGACTGGCTCAAGCTTAGAGAAGGTTTTAAAGTCCATTGGC
ATCTTCTTAGCATCTGTAAACAGTAACCGGTACCTTATAGAATTTCTTGAGGTTGGAGGC
GTCCTAACACTCTTGGAAATACTGGGGCTGGAGAAGATCAAAGAGGAGGACAAGAAGGAA
TCCATCAAGCTACTTCAGGTTATTGCAAACTCTGGCAGGAAGTACAAGGAGCTCATTTGT
GAAAGCTATGGTGTACGATCCATAGCAGAATTTTTGGCAAAGTCTAAGTCAGAAGAGACC
CAGGAGGAAGTGCAGGTTCTGTTGAATTCTTTGGTCCACGGTAATCCCAAGTACCAGAAT
CAAGTGTACAAAGGTCTAATAACTTTACTGCCCTCTGTGTCCCCGAAAGCTCAGCAGCTG
GCCCTGCAGACGCTCAGGACTGCCCAGGCCATCGAGCTGATCAAGGACCTGGTCAACTAC
GACGTGTGCGAGGCGCTGCTCAAGGGCCTCGTG
>LaCi
AAGGAGCAGGCAGCAATTAGCCGGCTCTTGAGTTTTTTACAGGATTGGGACAATGCTGGA
AAAGCCGCAAGGAGTCACATCCTTGACAATTTCATTGAAAATAACCAAGGCAAGACTGCC
TCTGAACTGGAGCAAGAGTTTTCCCAGGGAGCCAGCTTGTTCCTGGTACGCTTGACCACC
TGGCTTAGACTCATCTATATGACCGGCTCAAGCATAGAGAAGGTTTTAAAGTCCATTGGC
ATCTTCTTAGCATCTGTAAATAGTAACCGGTACCTTATAGAATTTCTTGAGATTGGAGGC
GTCCTAACACTCTTGGAAATACTGGGGCTGGAGATGATCAAAGAGGAGGACAAGAAGGAA
TCCATCAAACTACTTCAGGTTATTGCAAACACTGGCAGGAAGTACAAGGAGCTCATTTGT
GAAAGCTATGGTGTACGATCCATAGCAGAATTTTTGGCAAAGTCTAAGTCAGAAGAGACC
CAGGAGGAAGTGCAGGTTCTGTTGGATTCTCTGGTCCACGGTAATCCCAAGTACCAGAAT
CAAGTGTACAAAGGTTTAATAACTTTACTGCCCTCTGTGTCCCCGAAAGCTCAGCAGCTG
GCCCTGCAGACGCTCAGGACTGCCCAGGCCATCGAGCTGATCAAGGACCTCGTCAACTAC
GACGTGTGCGACGTGCTGCTCAAGGGCCTCGTG
>MyLu
AAGGAGCAGGCAGCAATCAGCCGGCTCTTGAGCTTTTTACAGGATTGGGACAATGCTGGG
AAAGCCGCAAGGAGTCACATCCTTGACAATTTCATTGAAAACAACCAAGGCAAGACTGCC
TCTGAGCTGGAGCAGGAGTTTTCCCAGGGAGCCAGCTTGTTCCTGGTACGCTTGACCACC
TGGCTTAGACTCACCTATATGACCGGCTCAAGCTTAGAGAAGGTTTTAAAGTCCATTGGC
ATCTTCTTAACATCTGTAAACAGTAACCGGTACCTTATAGAATTTCTTGAGGTTGGAGGC
GCCCTGACACTCCTGGAAACACTGGGGATGGAGAAGATCAAAGAGGAGGACAAGAAGGAA
TCCATCAGGCTACTGCAGGTTATTGCGAACTCTGGCAGGAAGTACAAGGAGCTCATTTGT
GAAAGCTATGGTGTACGATCCATAGCAGAATTTTTGGCAAAGTCTAAGTCAGAAGAGACC
CAGGAGGAAGTGCAGGTTCTGCTGGATTCTTTGCTCCACGGTAATCCCAAGTACCAGAAT
CAGGTGTACAAAGGTCTGATAACGTTACTGCCCTCCGTGTCCCCGAAAGCTCAGCAGCTG
GCCCTGCAGACGCTCCGGTGTGCCCAGGCCATCGAGCTGATCAAGGACCTGGTCAACTAC
GACGTGTGCGAGGCGCTGCTCATCGGCCTCGTG
>PhDi
AAGGAGCAGGCAGCAATTAGCCGGCTCTTGAGTTTTTTACAGGATTGGGACAATGCTGGA
AAAGTCTCAAGGAGACATATCCTCAACAATTTCATTGAAATCAACCAAGGCAAGACTGGC
CCTGAACTGGAGCAGGAGTTTTCCCAGGGTGCCAGCTTGTTCCTGGTGCGCTTGACCACC
TGGCTCAGACTCACCTACATGACTGGCTCGTGCCTAGAGAAGCTTTTAAAGTCCATTGGC
ATCTTCTTATCAGCTGTAAGCAGTAATCGGTACCTCATAGAGTTCCTTGAGGTTGGAGGC
GTCCTAACACTCTTAGAAATACTTGCACTGGAGAAGATCAGTGAGGGAGACAAGAAGGAA
TCCATCAAGCTACTTCAGGTTATTGCAAACTCTGGCAGGAAGTACAAGGAGCTCATTTGT
GAAAGCTATGGTGTACGGTCCATAGCAGAATTTTTGGCAAAGTGTAAGTCAGAAGAGACC
CAGGAGGAAGTGCAAGTTCTGTTGGATTCTTTGCTCCACGGCAACCCCAAGTACCAGAAT
CAAGTGTACAAAGGTCTAATAGCTTTGCTGCCCTGCACGTCCCCGAAAGCTCAGCAGCTA
TCCTTGCAGACCCTCAGGACTGCCCAGGCCATCAAGCTGATCAAGGACCTGGTCAACTAC
GACGTGTGTGTCCCGCTGCTCAAGGGCCTCGTG
>PtVa
AAGGAGCAAGCAGCTATCAGCCGGCTCTTGAGTTTTTTACAGGATTGGGACAATGCTGGC
AAAGTCGCAAGGAGTCACATCCTCAATAGTTTCATTGACACCAACCAAGGCAAGACTGCC
CCTGAGCTGGAGCAAGAGTTTTCCCAGGGAGCCAGCTTGTTCCTGGTACGCTTAACCACG
TGGCTTAGACTCACCTACATGACTGGCTCGTGTTTAGAGAAGCTTCTAAGGGCCATTGGC
ATCTTTTTATCATCTGTAAACAGTAATCGCTACCTTATAGAATTTCTTGAGGTCGGAGGC
GTCCTAACACTCTTGGAGATACTTGGACTGGAGAAGATCAAGGAAGAGGACAAGAAGGAA
TCCATCAAACTACTTCAGGTTATTGCAAACTCTGGCAGGAAGTACAAGGAGCTCATTTGT
GAAAGCTATGGTGTACGATCCATAGCAGAATGTTTGGCAAAGTCCAAGTCAGAAGAGACC
CAGGAGGAGGCACAGGTTCTGTTGGATTCTTTGGTCCATGGTAATCCCAAGTACCAGAAT
CAAGTGTACAAAGGTCTAATAGCTTTGCTGCCCTCTGCGTCCCCAAAAGCTCAACAGCTG
TCCCTGCAGACTCTCAGGACTGCCCAGGCCATCGAGCTGATCAAGGACCTGGTCAACTAC
GAAGTGTGCATAGCGCTGCTCCAGGGCCTCGTG
>RhFe
AAGGAACAGGCAGCAATTAGCCGCCTCTTGAGTTTTTTACAGGATTGGGACAATGCTGGC
AAAGTCACAAGGAGTCACATCCTCAACAATTTCATTGAAAACAACCGAGGCAAGACTGCC
CCTGAACTGGAGCAGGAGTTTTCCCAGGGAGCCAGCCTGTTCCTGGTACGCTTGACCACC
TGGCTTAGACTCACCTATATGACTGGCTTGTGTTTAGAGAAGATTCTAAAGGCCATTGGC
ATCTTCCTATCAGCTGTAAGCAGCAATCGGTACCTTATAGAATTTCTTGAGGTTGGAGGT
GTCCTAACACTCTTGGAAATACTTGGGCTGGAGAAGATCAAGGAAGAAGACAAGAAGCAA
TCCATCAAGCTCCTTCAGGTCATTGCAAACTGTGGCAGGAAGTACAAGGAGCTCATTTGT
GAAAGTTATGGTGTACGATCCATAGCAGAATTTTTGGCAAAGTCTAAATCAGAAGAGACT
CAGGAGGAAGTGCAGGTTCTGTTGGATTCTTTGGTCCACGGTAATCCCAAGTACCAGAAT
CAAGTGTACAAAGGTCTAATAGCTTTGCTGCCCTCTGCGTCGCCAAAAGCTCAGCAGCTG
TCCCTGCAGACGCTCAGGACTGCCCAGGCCATCGAGCTGATCAAGGACCTGGTCAAATAT
GACGTGTGCACAGCACTGCTCAAGGGCCTCGTG
>RoAe
AAGGAGCAGGCAGCTATTAGCCGGCTCTTGAGTTTTTTGCAGGATTGGGACAATGCTGGC
AAAGTCTCAAGGAGTCACATTCTCAACAGTTTCATTGAAACTAACCAAGGCAAGACTGCC
CCTGAGCTGGAGCAGGAGTTTTCCCAGGGAGCCAGCTTGTTCCTGGTACGCTTAACCACC
TGGCTTAGACTCACCTATATGACTGGCTCGTGTTTAGAGAAGCTTCTAAGGGCCATTGGC
ATCTTTTTATCATCTGTAAACAGTAATCGCTACCTTATAGAATTTCTTGAGGTTGGAGGC
GTCCTAACACTCTTGGAGATACTAGGGCTGGAGAAGATCAAGGAAGAGGACAAGAAGGAA
TCCATCAAACTACTTCAGGTTATTGCAAACTCTGGCAGGAAGTACAAGGAGCTCATTTGT
GAAAACTATGGTGTACGATCCATAGCAGAATGTTTGGCAAAGTCTAAGTCAGAAGAGACC
CAGGAGGAGGCACAGGTTCTGTTGGATTCTTTGGTCCATGGTAATCCCAAGTACCAGAAT
CAAGTGTACAAAGGTCTAATAGCTTTGCTGCCCTCTGCATCTCCAAAAGCTCAACAGCTG
TCCCTGCAGACTCTCAGGACTGCCCAGGCCATCGAGCTGATCAAGGACCTGGTCAACTAC
GAAGTGTGCATGGCGCTGCTCCAGGGCCTCGTG
>HiAr
AAGGAGCAGGCAGCAATTAGCCGCCTCTTGAGTTTTTTACAGAATTGGGACAATGCTGGC
AAAGTCACCAGGAGTCACATCCTCAGCAATTTCATTGAGACCAACCAAGGCAAGACTGCC
CCTGAGCTGGAGCAGGAGTTTTCCCAGGGAGCCAGCTTGTTCCTGGTACGCTTGACCACC
TGGCTTAGACTCACCTATATGACTGGCTTGTGTTTAGAGAAGCTTCTAAAGTCCATTGGC
ATCTTCTTATCAGCTGTAAGCAGCAATCGGTACCTTATAGAATTTCTTGAGGTTGGAGGA
GTCCTAACGCTCTTGGAAATACTTGGGCTGGAGAAGATCAAGGAAGAAGACAAGAAGGAA
TCCATCAAGCTTCTTCAGGTCATTGCAAACTCTGGCAGGAAGTACAAGGAGCTCATTTGT
GAAAGTTATGGTGTACGATCCATAGCAGAATTTTTGGCAAAGTCTAAGTCAGAAGAGACC
CAGGAGGAAGTGCAGGTTCTGTTGGATTCTTTGGTCCACGGTAATCCCAAGTACCAGAAT
CAAGTGTACAAAGGTCTAATAGCTTTGCTGCCCTCTGCGTCGCCAAAAGCTCAGCAGCTG
TCCCTGCAGACACTCAGGACTGCCCAGGCCATCGAGCTGATCAAGGACCTGGTCAACTAC
GACGTGTGCACAGCGCTGCTCAAGGGCCTCGTG
