# Supplementary material for: Positively selected genes in the hoary bat (Lasiurus cinereus) lineage: prominence of thymus expression, immune and metabolic function, and regions of ancient synteny
Source: PeerJ. 2022 Mar 17;10:e13130. doi: 10.7717/peerj.13130 (PMC8934532; doi:10.7717/peerj.13130)
Supplement: Supplemental Information 4 — Likely alignment errors have been manually deleted between conserved codons. Recovery of the original codon positions requires alignment to the original accessions in each orthogroup. [file peerj-10-13130-s004.zip › renamed.manual/OG0003182.manual.fas]

>EpFu|XM_028155387.1_cds_XP_028011188.1_1
CTGGAGTCAGAGTACTTGAAGATTCCTGGAGACCAGATTGTCAGTGTGGTGTTCATCAAG
GAACTGGATGGCTGGGTCTTTGTGGAGTTGGACGTGGGCTCCGAAGGGAACGCAGATGGC
GCTCAGATTCAGGAGGTGCTGTACTCGGTCGTCTCC------------------------
------------------------------AGGGGCTCCATTGCCTCCTACACCACCTCT
CCCCAGGGATTCCAGTTTCGACACCTGGGCACAGCACAGACACCCCCGCCCCACTTGGCC
GCTGTGGCGGCCGCAGTGACACCAGTGCCCCAGATCTCCAGAGTGTGCACCGAGAATGAG
TTTGCCTGCCACAGCCACAATGAGTGTGTGGCCCTGGAATATCGCTGTGACCGGAGGCCT
GACTGCAGGGACATGTCTGATGAGCTCAATTGTTGTGGGCCCCATGAGACCAAATGTCAT
AGCGGGCACTGCATCCCCAAAGACTATGTCTGTGACGGGCAAGAGGACTGCAAGGATGGC
AGTGATGAGCTGGACTGTGGCCCCACGCCGCCCTGCGAGCCCAACGAGTTCCCCTGTGGA
AACGGGCACTGTGTCCTCAAGCTGTGGCGCTGTGATGGCGACTCTGACTGTGAGGACCAC
ACCGATGAGGCCAACTGCGAGCACTGGGTCCATGAGTCTGGCCAGCCAGTGCAGCGGGCG
GAGATGATGCAGGTGCTGCAAAGCCTGGAGGCTGTGCTCATCCAGACGGTGTATAACGCC
AAGATGGCCAGCGTGGGGCTGAGCGACATCGCCATGGATACCACTGTCACCTACGCCACC
AGCCACGGCCGTGCCCACAGCGTAGAGGAGTGCAGGTGCCCTGTTGGCTATTCTGGCTTA
TCCTGCGAGAGCTGCGATGCCCACTTTACCCGGGTGCCTGGAGGGCCCTACCTGGGTACC
TGCTCTGGCTGCAACTGCAATGGCCACGCCACCTATTGCGACCCTGTGTATGGCCACTGT
CTGAATTGCCAGCACAACACCGAGGGGCCACAGTGCAACAAATGCAAGGCCGGCTTCTTT
GGGGATGCCACAAAGGGCACGGCTACGGCCTGCCGGCCCTGCCCTTGCCCGTATATTGAT
GCTTCCCGCAGATTCTCAGATACCTGCTTCCTGGACACAGATGGCCAAGCCACATGTGAT
GCATGCGCCCCAGGCTACACAGGGCGCCGCTGTGAGAGCTGTGCCCCTGGATATAAAGGA
AACCCCATCCAGCCAGGAGGGAAGTGCAAGCCCACCGGCCAGGAGATTGTACGCTGTGAT
GAGCGAGGCACCTTGGAGACCTCCGGGGAGGCCTGCCGCTGTAAGAAC------------
---------AACGTGGTGGGGCGTCTCTGCAATGAGTGTGTCACTGGTTCTTTCCACCTG
AGTGCCCGCAACCCCGAGGGCTGCCTGAAGTGCTTCTGCATGGGCGTCAGTCGCCAGTGC
ACCAGCTCCTCTTGGACCCGCGCCCAGGTGCATGGGGCCTCCGAGGCCCCCAGTCAGTTC
AGCCTGACCAACGCTGCGGGCACCCACACCACCAGCATGGGCATCTCATCCCCCTCGCCG
GGGGAGCTGGTCTTCTCCTCCTTCCACAGCCTCCTATCTGGACCCCACTTCTGGAACCTC
CCTTCGTGTTTCCGGGGGGACAAGGTGACCTCCTATGGAGGAGAGCTGCGCTTCACAGTG
ACCCAGCAGCCCCAGCCTGGCTCGCTGCCCCTGCACAGGCAGCCGTTGGTGGTACTGCAA
GGCAATGGCATCGTCTTGGAGCATCACTCCTCCCGGGAGCCTAGCCCCGGCCAGCCCAGC
ACCTTCACTGTGCCCTTCCGGGAGCAAGCATGGCAGCGGCCTGATGGGCAGCCGGCCACA
CGGGAGCATCTGCTGATGGCACTGGCAGGCATTGATACTCTCCTGATCCAGGCATCCTAC
AGCCAGCAGCCAGCTGAGAGCAGGATCTCGGGCATCAGCATGGACGTGGCTGTGCCTGAG
GACACTGGCCAGGACCAGGCACTGGAAGTGGAGCAGTGCACCTGCCCCACCGGGTACCGT
GGCCCGTCCTGCCAGGACTGTGACACTGGCTACACACGCACGCCTAGTGGGCTCTACCTG
GGCACCTGCGAACGCTGCAGCTGCCATGGCCACACGGAGGTCTGTGAGCCCGAAACAGGC
GACTGCCAGGGTTGCCAGCACCACACAGAGGGCCCTCGGTGTGAGCAGTGCCAGCCGGGA
TACTACGGGGACGCCCAACAAGGGACACCACATGACTGCCAGCCATGCCCATGCCATGGA
GCCCCCTCTGCTGGCCAGGCCACCCACACTTGCTTTCTGGACACAGACGGCCACCCTACC
TGTGATGCTTGCTCCCCGGGCCACAGTGGGCGTCACTGTGAGAGGTGTGCCCCGGGTTAC
TATGGCAACCCCAGCCAGGGCCAGCCATGCCGAAGAGACGGCCAAATACCAGAGCCAATT
GGCTGTGCCTGTGACCCCCAGGGCAGCATCAGCAGCCAGTGTGACGCTGCTGGCCAGTGT
CAGTGCAAGGCCCGGGTGGAAGGCCTCACCTGCAGCCACTGCCAGCCCCACTACTTCTAC
CTAAGCGCCAGCAACCCCGACGGCTGCCTGCCCTGCTTCTGCATGGGCATCAGCCAGCAG
TGCACCAGCTCCTCCTACACCCGCCACCTGATCTCCACCCACTTTGCCCCCGGGGACTTC
CAAGGCTTTGCCCTGGTGAATCCGCAGCGGAACAGCCGACTGACAGGAGGCTTCACCGTG
GAACCGGTGCCTGAGGGTACCCAGCTCTCTTTTGGCAACTTCGCCCAACTTGGTCACGAA
TCCTTCTACTGGCAGCTGCCGGAGACATACCAGGGAGACAAG------------------
------------------------------------------------------------
------------------------------------------------------------
------------------------------------------------------------
------------------------------------------------------------
------------------------------------------------------------
------------------------------------------------------------
------------------------------------------GTGGCGGCCTATGGCGGG
AAGCTGCGGTACACCCTGTCCTACACAGCCGGGGCGCAGGGCAGCGCGCTCTCTGACCCC
GACATCCAGATCATGGGCAACAACATCATGCTGGTGGCCTCCCAGCCAGCACTGCAGGGC
TCCGAGAGGAAGAGCTATGAGATTGTTTTCCGAGAGGAATTCTGGCGCCGGCCTGATGGG
CAGCCAGCTACACGTGAGCACCTCCTGATGGCGCTGGCTGACCTGGACGAGCTTCTGGTC
CGGGCCACGTTCTCCTCTGTGCCCCTGGCGGCCAGCATCAGCGGGGTCAGCCTGGAGGTC
GCCCAGCCCGGGCCCTCGAGGGGACCCCCGGCCCTGGAGGTGGAGGAATGCCGCTGCCCC
CCAGGCTATGTGGGCTTGTCCTGCCAGGACTGCGCCCCGGGCTACACACGCACTGGGAGT
GGGCTCTACCTCGGCCATTGTGAGCTGTGTGAATGCAACGGCCACTCAGACCTGTGCCAC
CCAGAGACTGGGGCCTGCTCGCAATGCCAGCACAATGCCATTGGGGAGTTCTGCGAGCTG
TGTGCACCTGGCTACTATGGAGATGCCACGGCCGGAACACCTGAGGACTGCCAGCCCTGT
GCCTGCCCACTGACCAACCCGGAGAACATGTTCTCCCGTACCTGTGAGAGCCAGGGAGGT
GGTGGGTACCGCTGCACAGCCTGCGAACCTGGCTACACTGGCCAGTACTGTGAGCAGTGC
GCCCCAGGTTATGTGGGGAACCCCAATGTGCGAGGGGGCCGATGCCTGCCACAGGCAGAC
CAAGCCCCCCTGGTGGTCCAGGTGCAACCGACTCGGAGCATAGTACCCCAAGGTGGTCCC
CACTCCCTGAGGTGCCAAGTCAGTGGGAACCCACCCCACTACTTCTACTGGTCTCGTGAG
GATGGGCGGCCCTTGCCCAGTAGCACCCAGCAGCGACATCAAGGCTCTGAGCTCCACTTC
CCCAGCGTCCAGCCCTCTGATTCTGGGGTCTACATTTGCACCTGTCGTAATCACCATCAT
GCCAATACCAGTCGCGGAGAACTGCTGGTCACTGAGGCTCCGAGCAAGCCTATCACAGTG
ACAGTGGAGGAGCAGCGGAGCCAGAGTGTGCGCCCTGGAGCCGATGTCACCTTCATCTGC
ACAGCCAAGAGCAAGTCTCCGGCCTACACCCTGGTGTGGACCCGCCTGCACAATGGGAAG
CTGCCAGACCGAGCCATGGATTTCAATGGCATCCTGACCATTCGCAATGTCCAGCCAAGT
GACGCGGGCACCTACGTATGCACTGGCTCCAACATGTTTGCCATGGACCAGGGCACAGCC
ACACTGCATGTGCAAGCCTCGGGCACCCCATCTGCCCCCATGGTGTCTGTCCACCCACCA
CAGCTCACAGTGCAGCCTGGGCAGACGGCCGAGTTCCGCTGCAGCGCCACGGGGCACCCC
ACGCCCACCCTTGAGTGGACAGGGGGTCCTGGTGGCCAGCTACCTCAGAAGGCACAAGTC
CATGGTGGTATCCTGCGCCTGCCAGCTGTGGAGCCCTCGGACCAAGCCCAGTACCTGTGC
TATGCCCACAGTAGCGCCGGGCAACAGGTGGCCAGGGCCGTGCTCCATGTGCATGGGGGC
AATGGGCCCAGGGTCCAGGTGAGTCCAGAGAGGACCCAAGTGCACGAGGGCCGCACGGTC
AGGCTGTACTGCAGGGCTGCAGGTGTGCCCAGTGCCACCATCACCTGGCGGAAGGAAGGG
GGCAGCCTCCCCACACAGGCCCGGTCTGAGCACACAGACATCGCCACACTGCTCATCCCA
GCCATCACGACCGCTGATGCCGGCTTCTACCTCTGCGTGGCCACCAGCCCCGCTGGCACC
GCGCAGGCCCGGATCCAAGTGGTCGTCCTTCCA------GGTGCCAGCCCCCTGCCAGTC
AGGATTGAGTCCTCATCACCTTCTGTGACGGAAGGCCAGACGCTAGACCTCAACTGTGTG
GTGACAGGGCTACCCCAAACCCAGGTCAAATGGTACAAGCGAGGGGGCAGTCTGCCTCCC
CACACCCAGGTGCACGGCTCCCGACTTCGGCTCCCCCAGGTTTCCTCAGCTGATTCTGGA
GAATACGTGTGCCGAGTGGAGAACGGGTCAGACTCCAAGGAGGCCTCCATCACCATCTCT
GTCCTCCCCATCCGCATCGAGTCCTCCTCCTCCCACGTGGCTGAAGGGCAGACCCTGGAT
CTGAACTGCGTGGTGCCCGGGCAGGCCCATGCCCAGGTCACATGGCACAGGCGTGGGGAC
AGCCTCCCCACCCGGCACCAGACCCACGGCTCGCTGCTGCGGCTGTACCAGGTGTCCCCG
GCAGACTCCGGCGAGTATGTGTGCCGAGTAGTCCTTGGCTCTGGGCCCTTGGAGACCTCT
GTCCTGGTCACTATCAAGGCCTCGGACTCCAGCGCTGGCTCCCTTCCTGCCCCAGGACCC
GTCCCTCCTGTCAGGATCGAGTCCTCATCCTCCACCGTGGCTGAGGGGCAAACCTTGGAC
CTGAACTGTGTGGTGGCAGGGCAGGCCCATGCCCAGGTCACGTGGTACAAGCGTGGCGGC
AGCCTCCCCGCCCGGCACCAGGTCCGCGGCTCCCGCCTCTACATCTTCCAGGCGTCACCA
GCTGACGCAGGCGAGTACGTTTGCCGGGCCAACAATGGTGTGGAGGCCTCCATCACAGTT
ACAGTAACCGGCACCCAGGGGGCGAACTTTGCCTACCCTCCTGTTGGCACCCAGCCCATC
CGCATCGAGTCCTCCTCCTCCCACGTGGCTGAAGGGCAGACCCTGGATCTAAACTGCGTG
GTGCCCGGGCAGGCCCATGCCCAGGTCACATGGCATAAGCGCGGGGGCAGCCTCCCTGCC
CGGCACCAGACCCACGGCTCACTGCTGAGACTATACCAGGTGTCCCCAGTTGACTCGGGC
GAGTATGTGTGCCGTGTGGTGGGGGGCTCGGTGCCCCTGGAGGCCTCTGTCCGGGTCACC
ATTGAGTCTGTGGGCTCTGTGCCTGCGCTTGGAGTTACCCTCCCAATCCGGATTGAGTCA
TCCTCCTCACACGTGGCAGAAGGGCAGAACCTGGATCTGAACTGCCTGGTCACTGGGCAG
GCCCACGCCCAGATCACGTGGCACAAGCGTGGGGGCAGCCTTCCTGCCCGGCACCAGGTG
CATGGTTCCAGGCTGTGGCTGCCCCGGGTGACTCCAGCGGACTCTGGAGAGTACGTCTGC
CGTGTGGCCAGCAGCTCGGGCCCCCAGGAAGCCTCGGTCCTCGTCACCATCCAGCAGCGC
CTTAGTCCCTCCCACCCCCAGAGTGTGGTGTACCCCGTCCGCATCGAGTCCTCCTCGTCC
TCCCTGGCCAATGGACATACCCTGGACCTCAACTGCCTGGTGGCCAGCCAAGCCCCCCAC
ACCATCACCTGGTACAAGCGTGGAGGCAGCCTACCCAGACGGCACCAGATCGTGGGCTCC
CGGCTACGGATCCCCGAGGTGACGCCAGCCGACTCCGGCGAGTATGTGTGTCATGTCAGT
AATGGCGCCAGCTCCCAGGAAACCTCGCTGATCGTCACCATCCAGGGCAGCAGCTCCTCC
CATGTGCCCAGTGTCTCCCCACCAATCAGGATCGAGTCCTCATCCCCC---ACAGTGGTC
GAAGGGCAGACCTTGGATCTGAACTGCGTGGTGGCTGGGCAGCCCCAGGCCATTATCACG
TGGTACAAGCGTGGGGGCAACCTTCCTGCCCGACACCAGGCCCACGGCTCCCACCTGCGG
CTGAATCAGATGTCCGTGGCCGACTCGGGCGAGTACGTGTGCCGGGCGAACAACAACATC
GATGCCCGGGAGGCTTCCATCATGGTCTCAGTCTCCCCCAATGCTGGCAACCCCTCCGCC
CCTGCTGGTGCCGTGCCCATCAGAATTGAGTCATCATCTTCACTCGTGGCCGAAGGGCAG
ACCCTGGATCTGAACTGTGTGGTCCCTGGACAGGCCCACGCCCAGGTCACGTGGCACAAG
CGTGGGGGCAGCCTCCCAGCTCACCACCAGGCTCACGGCTCGCGGCTGCGGCTGTACCAG
TTGTCCCCCGCTGACTCGGGCGAGTACATGTGCCGCGTGGTGAGCAGCTCTGGCTCCCTG
GAGGCCTCGATCATGGTCACCGTTGAGGCCTCTGGCTCTAGTGCCGTTCCTGTCCCTGCC
CCAGGCAGAGTCCCACCCATTCGAATCGAAACCTCCTCCTCCCACGTGGCTGAAGGGCAG
ACCCTGGATCTGAAATGTGTGGTGCCTGGGCAGCCCCACCCCCAGGTCACCTGGCACAGG
CGAGGGAACAGCCTTCCCGCCGGGCACCAGGTCCACGGCCCCCTGCTGAGGCTGAACCAG
GTGTCCCCAGCTGACTCTGGCGAGTACTCCTGTCAAGTGACCAGCGGCTCAGACATCCTG
GGAACTTCTGTCCAGGTCACAATTCAGGCCTCCAGCCCAGACCCCATTCCTGCCCCAGGA
CTGGCCCAGCCCATCTACATCGAGGCCTCCTCCTCC---CATGTGGCTGAAGGACAGACC
CTGGACCTGAACTGTGTGGTTCCCGGGCAGGCCCACGCCCAGGTCACATGGTACAAGCGT
GGGGGCAGCCTGCCCGCCCAGCACCAGACCCATGGCTCCCAGCTACGGCTTCACAACATC
TCCCCAGCCGATTCCGGCGAGTACGTTTGCCGCATAGTTGGCGGTGCAGGCCCTGAGCAG
GAGGCCTCCTTCAAGGTCACTGTCCCACCCAAAGCCGCGGGCTCCTCCTACCGCCTTAAT
AGCCCTGTCATCTCCATCGACCCACCCAGCAGCACCGTGCAGCAGGGCCAGGATGCCAGC
TTCAAGTGCCTCATTCATGACGGGGCAGCCCCCATCAGCATTGAGTGGAAGTTTCGTAAC
CAAGAGCTGGAGGACAACGTCCATATCAGCCCCAACGGCTCCATCATCACCATTGTGGGC
ACCCGGCCCAGCAACCATGGTGCCTACCGCTGCGTGGCCTCCAATGCCTATGGCGTGGCC
CAGAGCGTCGTGAACCTCAGTGTACATGGGCCGCCTACGGTGTCTGTGCTCCCCGAGGGC
CCTGTGCGGGTGAAAGTGGGGAAGGCCGTCACCCTGGAATGTGTCAGTGCCGGGGAGCCC
CGCTCTTCTGCTCGCTGGACTCGGGTCGGCACCCCCACCAACTTGGAGCAGCAGATGTTT
GGGTTCGTGGACAGCCACACGATGCTGCAGATTTCATCAGCTAAACCATCAGATGCGGGT
ACCTATGTATGCCTAGCTCAGAATGCACTGGGCACGGCACAGAAGCGGGTGGAGGTGATT
GTGGACACGGGCGACGTGACCCCAGGGGCCCCACAGGTCCAGGTTGAAGAAGTTGAGTTG
ACTGTGGAAGCTGGACACACGGCCACCCTGCGCTGCTCAGCCACAGGCAGCCCCAAGCCC
ACCATCCACTGGTCTAAGCTGCGCTCCCCACTGCCCTGGCAGCACAAGCTGGAAGGTGAC
ACACTGATCATCCCCCGGGTAGCCCAGCAGGACTCGGGCCAGTACATCTGCAACGCCACC
AGCCCTGCCGGCCATGCGGAGGCCACCATCCTCCTGCATGTGGAGAGCCCACCGTATGCC
ACCACGGTCCCAGAGCACACTTCGGTGAGAGCCGGGGAGGCGCTGCAGCTCCAGTGCCTG
GCTCATGGGACGCCCCCACTCACCTTCCAGTGGAGCCGCGTGGGTGGTAGCCTCCCTGGG
AGGGTGACGGCCAGGAACGAGATGCTACACTTTGAGTCTGTGGCCCCCGAGGACTCGGGC
CGCTACCGCTGTCAGGTCACCAACAAGGTGGGCTCGGCGGAGGCCTTCACCCTGGTACTC
GTTCAAGGCGCCTCCGGCTCTCTCCCTGCCACCCCCGTCCCAGGAGGATCCACGCCCACC
GTTCAGGTCACGCCTGAGCTGGAGACCAAGAGCATAGGGGCCAGCGTGGAGTTCCATTGT
GCCGTGCCCAACGACCAAGACACCCAGCTCCGCTGGGTCAAGCAAGGGGGTCAGCTGCCT
CCTGGCCACAGTGTGCAGGATGGGGTGCTCCGAATCCAGAACTTGGACCAGAGCTGCCAA
GGGACATATGTTTGCCAGGCTTATGGGCCATGGGGACAGGCCCAGGCCAGTGCCCAGCTA
GTTGTCCAAGCCCTGCCCTCGGTGCTCATCAACATCCGGACTTCCGTGCACACCGTGGTG
GTCGGCCATGCTGTGGAGTTCGAGTGCCTGGCCATGGGTGACCCCAAGCCTCAAGTGACA
TGGAGCAAAGTTGGAGGACGCCTGCGGCCTGGCATCATGCAGAGCGGAGGCATCGTCAGG
ATTGCCCGCGTAGAGTTGGCCGATGCTGGACAGTACCGCTGCACCGCTACCAACGCCGCA
GGCACCACCCAGTCCCACGTGCTGCTGCTCGTGCAAGCCTTGCCCCAGATCTCAACACCC
CCAGAGGTCCGTGTGCCTGCTGGTTCTGCAGCCGCCTTCCCCTGCATGGCCTCTGGCTAC
CCTACTCCTGAGATCACCTGGAGCAAGCTGGATGGGAACCTGCCACCTGGCAGCCGCGTG
GAGAACAACATGCTGCTGCTGCCCTCAGTTCGACCCCAGGACGCAGGCACCTACGTCTGC
ACGGCCACTAACCGCCAGGGCAAGGTCAAAGCCTTCGCCGACCTGCAGGTACCAGAGCGG
GTGGTGCCCTACTTCACACAGACCCCCCACTCCTTCCTGCCACTGCCCACCATCAAGGAT
GCCTACAGAAAGTTTGAGATCAAGATCACCTTCCGGCCTGACTCAGCTGAT---------
---------GGGATGCTGCTGTACAACGGGCAGAAGCGGATCCCAGGCAGCCGCACCAAC
TTGGCCAACAGGCTGCCCGACTTTATCGCCTTCGGCCTCGTGGGTGGGAGGCCCGAGTTC
CGGTTTGACGCAGGCTCTGGCATGGCCACCATCCGCCACCCCACACCGCTGGTGCTGGGC
CAGTTCCATACCGTGACCCTGCTGCGCAGCCTCACCCAGGGCTCCCTGATTGTAGGCAGC
CTGGCCCCAGTCAACGGGACCTCCCAGGGCAAGTTCCAGGGCCTGGACCTGAATGAGGAG
CTCTACCTGGGCGGCTACCCTGACTATGGCGCCATCCCCAAAGCGGGGCTGAGCAGCGGC
TTCATAGGCTGTGTCCGGGAGCTGCAAATCCAGGGTGAGGAGATCGTCTTCCACGACCTC
AACCTCACAGCACATGGCATCTCCCACTGCCCCACCTGTCGGGACCAGCCTTGCCAGAAC
GGGGGCTGGTGCCAGGACTCGGAGAGCAGCAGCTACCTGTGCATCTGCCCAGCTGGCTTC
ACCGGGAGCCGCTGTGAGCACTCCCAGGCCCTGCACTGCCACCCAGAGGCCTGTGGGCCC
GACGCTACCTGTGTAAACCAGCCCGATGGCCGAGGCTACAACTGCCGCTGTCACCTGGGC
CGCTCCGGGCCCAGGTGTGAGGAAGGTGTGACCGTGACCACGCCCTCCATGTCGGGCACC
GGCTCCTATCTGGTGCTGCCCGCCCTCACCAACACGCACCACGAGCTACGCCTGGACATT
GAGTTCAAGCCGCTGGCACCCAACGGGATCCTGCTGTTCAGCGGGGGCAAGCGCGAGCCT
GTGGAGGACTTCGTGTCCCTGGCGATGGCTGGTGGCCACCTGGAGTTCCGCTACGAGTTG
GGGTCAGGGCTGGCTGTTCTGAGGAGCACAGAGCCACTGGCCCTGGGCCGCTGGCACCGT
GTGTCTGCCGAGCGCCTCAACAAGGACGGCAGCCTGCGGGTGGACGGTGGACGCCCTGTG
CTGCGCTCCTCCCCAGGCAAGAGCCAGGGCCTCAACCTGCACACCCTCCTCTACCTCGGT
GGTGTGGAGCCCTCGGTGCAGCTGTCCCCGGCCATCAACATGAGCACTCCCTTCCATGGC
TGCCTGGGTGAGGTGTCAGTGAATGGAAAGAGGCTAGACCTCACCTACAGCTTCCTGGGC
AGCCGGGGCGTCGGGCAGTGCTATGACAGCTCCCCGTGTGAGCGCCAGCCGTGCCAGAAC
GGCGCCACGTGCTTTCCTGCTGGCGAGTTTGAGTTTCAGTGTCTGTGTCGAGATGGCTTC
AAAGGAGACCTCTGTGAGCATGAGGAGAACCCCTGCCAGCTCCGCGAGCCCTGTCTGCAT
GGGGGCACCTGCCAGGGCACCCATTGCCTCTGTCCCCCCGGCTTCTCTGGCCCACGCTGC
CAACAAGGCTCTAGACATGGCACCGCGGAATCCGACTGGCATCTTGAAGGCAGTGGAGGC
AACGATGCCCCAGGACAGTACGGAGCCTATTTCGATGATGGTGGCTTCCTAGCCCTCCCC
AGCTACGTCTTCCCCAGGAGCCTGCCCAGGGTGCCTGAGACCATCCAGCTGGAAGTCCGG
ACCAGCACAGCCAGCGGCCTCCTGCTCTGGCAGGGCATGGAGGCGGGGGAGGCCAGCCAA
GGGAAGGACTTCATCAGTCTCGGGCTTCAGGATGGGCACCTTGTCTTCAGCTACCAGCTG
GGCAGCGGGGAGGCCCGCCTCGTCTCTGAGGACCCCATCAATGACGGCGAGTGGCATCGG
GTGACGGCCCTGCGAGAGGGCCGGAGGGGCTCCATCCAGGTGGACGGTGAGGAGCTGGTC
AGCGGCCAGTCCCCAGGCCCGAATGTGGCCGTCAACACCAAGAGCAGCATCTACGTCGGC
GGAGCCCCCGACGTGGCCACACTGACCGGGGGCAGGTTCTCCTCAGGCATCATGGGCTGT
CTCAGGAACCTGGTGCTGCACTCGGCGGGGCCGGGCGCCCCTCCCCCACAGCCCCTGGAC
CTGCAGCACAACACCCAGGAGGGGGCCAACACGCGGCCCTGCCCCTCG
>HiAr|XM_019668857.1_cds_XP_019524402.1_1
CTGGAGTCAGAGTACTTGAAGATTCCCGGAGACCAGATTGTCAGTGTGGTGTTCATCAAG
GAGCTGGACGGCTGGGTCTTTGTGGAGCTGGATGTGGGCTCCGAAGGGAATGCGGACGGG
GCTCAGATTCAGGAGGTGCTGCGCACGGTCATCTCC------------------------
------------------------------AGTGGCTCCATCGCCTCCTATATCACCTCT
CCCCAAGGATTCCAGTTTCGACGCCTGGGCACAGCACAGACACCCCCGCCCCCCTTGGCC
GCAGTGGCGGCTGCAGTCACACCAGTGGCCCACATCCCGAGAGTCTGCACCGAGAAGGAG
TTCGCCTGCCACAGCCACAATGAGTGCGTGGCCCTGGAATATCGCTGTGACCGGAGGCCT
GACTGCAGGGACATGTCTGATGAGCTCAATTGTTGTGGTCCCCATGAGGCCACGTGCCGC
AGCGGGCACTGCATCCCCAAAGACTATGTCTGTGATGGGCAGGAGGACTGCAAGGATGGC
AGTGATGAGCTGAACTGTGAAGCCCCTCCACCCTGTGAGCCCAACGAGTTCGCCTGTGGA
AACGGGCACTGTGTCCTCAAGCTGTGGCGCTGTGATGGCGAACCTGACTGTGAGGACCGC
ACCGATGAGGTCAACTGCGAGCACTGGGTCCATGAGTCTGGCCAGCCAGTGCGGCGGGCG
GAGATGATGCAGGTGCTGCAAAGCTTGGAGGCCGTGCTCATCCAAACAGTGTACAACGCC
AAGATGGCCAGCGTGGGGCTGAGCGACGTCGCCATGGATACCACTGTCACCTACACCACC
AGCCACGGCCGCGCCCACAGCGTAGAGGAGTGCAGATGCCCTATTGGCTATTCTGGCTTG
TCCTGTGAGAGCTGTGATGCCCACTTCACCCGAGTGCCTGGTGAGCCCTACCTGGGTACC
TGCTCTGGCTGCAACTGCAATGGCCACGCCAACTATTGTGACCCTGTGTATGGCCACTGC
CTGAATTGTCAGCACAACACGGAGGGGCCACAGTGCAACAAATGCAAGGCCGGCTTCTTT
GGGGACGCTACAAAGGCCACGGCCACTGCCTGCAGGCCCTGCCCTTGCCCATACATCGAC
GCCTCCCGCAGATTCTCAGATACCTGCTTCCTGGACACAGATGGCCAAGCCACGTGTGAT
GCATGTGCCCCAGGCTATACAGGCCGCCGCTGTGAGAGCTGTGCCCCCGGATATGAGGGC
AACCCCATCCAGCCAAGTGGGAAGTGCAGGCCCGCCAACCAGGAGATTGTGCGCTGTGAT
GAGCGAGGCAGTGTGGGGACCTCTGGGAAGGCCTGCCGCTGTAAGCTCCCAGCTCTGTGC
CTGCAGAACAACGTAGTGGGGCGCCTATGCAATGAGTGTGTCGCTGGCTCTTTCCACCTG
AGTTCTCACAACCCCGATGGCTGCCTCAAGTGCTTCTGCATGGGCGTCAGTCGTCAGTGC
GCCAGCTCCTCTTGGAGTCGAGCCCAGGTGCAAGGGGCCTCCGAAGAGCCTGCTCAGTTC
AATCTGATCAACGCCGCAGGCACGCACACCACCTCCATGGGCATCTCATCCCCCGGGCCC
GGGGAACTGGTCTTCTCCTCCTTCCACAGCCTCCTATCTGAACCCTACTTCTGGAACCTC
CCTGAGCGCTTCCGGGGGGACAAGGTGACCTCCTATGGAGGAGAGCTGCGCTTCACAGTG
ACCCAGACGCCCCAGCCTGGCTCCCTGCCCCTGCACGGGCAGCCCCTGGTGGTCCTGCAG
GGCAATGGCATCGTCTTGGAACATCACCCCTCCCGGGAACCCATCCCTGGGCAGCCCAGC
ACCTACACCGTGCCCTTCCGGGAGCAAGCGTGGCAGCGGCCTGATAGGCAGCCGGCCACG
CGGGAGCACCTGCTGATGGCACTGGCGGGCATCGACACCCTCCTGATCCAGGCATCCTAC
AGCCAGCGGCCAGCTGAGAGCAGGATCTCTGGCATCAGCATGGATGTGGCTGTGCCGGAG
GACACCGGCCAGGACCCTGCGCTGGAAGTAGAACAGTGTACCTGCCCACCTGGGTACCGT
GGCCCATCCTGCCAGGACTGTGACACAGGCTACACACGCATGCCCAGCGGCCTCTACCTG
GGCACTTGCGAGCGCTGCAGCTGCCATGGCCACACGGAAGTCTGTGAGCCTGAAACGGGT
GTCTGCCAGGGCTGCCAGCACCACACTGAGGGCCCTCAGTGTGAGCAGTGCCAGCCGGGA
TACTACGGGGACGCCCAGCAGGGCACACCGCAGGACTGCCAGCCATGCCCATGCTATGGA
CCCCCTGCTGCTGGCCAGGCCACCCACACTTGCTTTTTGGACACTGATGGCCACCCTACC
TGTGACGCGTGCTCCCCAGGCCACAGTGGGCGTCACTGTGAGAGGTGTGCCCCAGGTTAC
TATGGCAACCCCAGCCAGGGCCAGCCATGCCGAAGAGATGGCCAAATGCCAGAGCCGATC
GGCTGTGGCTGTGATCCCCAGGGCAGCGTCAGCAGCCAGTGCGATGCTGCTGGCCAGTGC
CAGTGCAAGGCCCAGGTGGAAGGCCTCACCTGCAGCCACTGCCGGCCCCACCACTTCCAC
CTGAGTGCCAGCAACCCCGACGGCTGCCTGCCCTGCTTCTGCATGGGCATCACCCAGCAG
TGTGCCAGCTCCTCCTACACCCGCCACCAGATCTCCACCCGCTTTGCCCCCGGAGACTTC
CAAGGCTTTGCCCTGGTGAACCCGCAGCGCAACAGCCGCCTGACAGGAGGCTTCACTGTG
GAACCTGTGCCCGAAGGTGCCCAGCTCTCCTTCGGCAACTTTGCCCACCTTGGCCACGAG
TCCTTCTACTGGCAGCTACCAGAGACGTACCAGGGAGACAAG------------------
------------------------------------------------------------
------------------------------------------------------------
------------------------------------------------------------
------------------------------------------------------------
------------------------------------------------------------
------------------------------------------------------------
------------------------------------------GTGGCAGCTTATGGTGGG
AAGCTGCGATACACACTGTCCTACAGAGGAGGGGCACAAGGCAGCCCACTCTCTGACCCT
GACATCCAGATCACGGGCAACAACATCATGCTGGTGGCCTCCCAGCCATCACTGCAGGGC
CCTGAGAGGAAGAGCTACGAGATTGTTCTCCGGGAGGAATTCTGGCGTCGGTCTGACGGG
CAGCCGGCCACACGTGAACACCTCCTGATGGCGCTGGCTGACCTGGATGAGCTCCTGGTC
CGGGCCACGTTCTCCTCAATGCCACTGGCAGCCAGCATCAGCGCGGTCAGCCTGGAGGTT
GCCCAGCCCGGGCCCTCACACGGACCCCGGGCCCTCGAGGTGGAGGAATGCCGCTGTCCC
CCGGGCTATGTCGGCTTGTCCTGCCAGGACTGCGCCCCAGGCTACACACGCACTGGGAGT
GGGCTCTACCTCGGGCACTGTGAGATGTGTGAATGCAACGGCCACTCAGACCTGTGCCAC
CCAGAGACCGGGGCCTGTTCGGTATGTCAGCACAACGCCGCTGGGGAGTTCTGCGAGATG
TGTGCACCTGGCTACTATGGAGATGCCACAGCTGGGACCCCTGAGGACTGCCAGCCCTGT
GCCTGCCCACTGACCAACCCGGAGAACATGTTCTCCCGCACCTGTGAGAGCCTAGGAGCT
GGTGGGTACCGCTGCACGGCCTGTGAACCTGGCTACACCGGCCAGTACTGTGAGCAGTGC
GCCCCAGGTTACGTGGGGAACCCCAATGTGCGAGGGGGCCGGTGCCTGCCACAGACTGAC
CAAGCCCCGCTGGTGGTCCAGGTGCAACCAGCTCGGAGCGTAGTACCCCAAGGTGGCCCC
CACTCCCTGCGGTGCCAGGTCAGTGGGAGCCCACCCCACTACTTCTACTGGTCTCGTGAG
GATGGGCGGCCCTTGCCCAGTAGCACCCAGCAGCGCCATCAAGGCTCTGAGCTCCACTTC
CCCAGCATTCAGCCCTCGGATGCCGGAGTCTACATCTGTACCTGTCGTAACCTCCATCAT
GCCAATACCAGCCGGGCAGAGCTGCTGGTCACTGAGGCTCCAAGCAAACCCATCACGGTG
ACAGTGGAGGAGCAGCGGAGCCAGAGTGTGCGCCCCGGAGCCGACGTCACCTTCATCTGT
ACAGCCAAGAGCAAGTCTCCAGCTTACACCCTGGTGTGGACCCGCCTGCACAATGGGAAA
CTACCAGCCCGAGCCATGGATTTCAATGGCATCCTGACCATTCGCAATGTCCAGCTGAGT
GACGCAGGCACCTACGTGTGCACCGGCTCCAACATGTTTGCTATGGACCAGGGCACAGCC
ACACTGCATGTGCAAGCCTCGGGTACCCCGTCTGCCCCCGTGGTCTCTATCCACCCACCA
CAGCTCACGGTGCAGCCTGGGCAGCTGGCTGAGTTCCGCTGCAGCGCCACAGGGCACCCC
ACGCCCACCCTCGAGTGGACAGGGGGCCCCGGTGGCCAGCTCCCTCAGAAGGCACAACTC
CATGGCGGTATCCTGCGCCTGCCAGCCGTCGAGCCCTCGGATCAAGGCCAGTACCTGTGC
CGAGCCCACAGCAGCGCAGGGCAGCACGTGGCCAGGGCCATGCTCCACGTACACGGGGGC
AACGGGCCCAGGGTCCAGGTGAGTCCAGAGAGAACCCAGGTACACGAAGGCAGCATCGTC
AGGCTGTACTGCCGGGTCGCAGGTGTCCCCAGTGCTACCATCACCTGGAAGAAGGAAGGG
GGCAGCCTCCCCCCACAGGCCCGGTCTGAGCGCACAGACATCGCCACACTGCTCATCCCA
TCCATCACAACCGCTGATGAAGGCTTCTACCTCTGCGTGGCCACCAGCCCCGCGGGCACT
GCACAGGCCCGGATCCAAGTGACTGTCCTTGCAGCTTCAGGTGCCAGCTCCCTACCAGTC
AGGATTGAGTCATCATCACCTTCTGTGACAGAAGGGCAGACACTAGACCTCAACTGTGTG
GTGGCAGGGATGGCCCAAGCCCAGGTCACATGGTACAGGCGAGGGGGTAGTCTGCCCCCC
CACACCCAGGTGCATGGCTCCCGGCTGCGGCTCTCCCAGGTTTCCTCAGCTGACTCTGGA
GAATACGTGTGCCGAGTGGAGAATGGGTCAGGCTCCAAGGAGGCCTCCATCACCATCTCT
GTCCTCCCCATCCGAATCGAGTCTTCCTCCTCCCACGTGGCTGAAGGGCAGACACTGGAT
CTGAACTGCATCGTGCCTGGGCAGGCTCATGCCCAGGTCAAGTGGCACAGGCGCGGGGGC
AGCCTCCCTGCCAGGCACCAGACCCATGGCTCACTGCTGCGGCTGCACCAGGTGTCACCA
GCTGACTCAGGCGAGTATGTGTGCCGCGTAGTCCTTGGCCCTGGGCCCGTAGAGACTTCC
GTCCTGGTCACCATCGAGGCCTCCGGCTCCAGCGCTGGCTCCATCCCTGCACCAGCACCC
GTCCCACCTGTCAGGATCGAGTCCTCATCCTCCACAGTGTCTGAGGGTCAGACCGTGGAT
CTGAGCTGTGTGGTGGCAGGGCAGGCCCATGCCCAGGTCACGTGGTACAAGCGCGGTGGC
AGCCTCCCTGCCCGGCACCAGGTCCGCGGCTCGCGCCTCTACATATTCCAGGCATCGGCA
GCTGACGCAGGCGAGTACGTCTGCCGGGCCAGCAACGGTGTGGAGGCCTCTATTACAGTC
ACAGTTACCGGAACCCAGGGGGCCAACTTCGCCTACCCTCCTGGTGGCACCCAGCCCATC
CGCATCGAGTCTTCCTCCTCCCACGTGGCTGAAGGGCAGACCCTGGATCTGAACTGCGTG
GTGCCTGGGCAGGCCCACGCCCAGGTCACATGGCACAAGCGCGGGGGCAGCCTTCCCGCC
CGGCACCAGACCCACGGATCACTGCTGAGGCTACACCAGGTGTCCCCAGTTGACTCGGGC
GAGTATGTGTGCCGTGTGGTGGGCGGCTCGGTGCCCCTGGAGGCCTCCGTCCTGGTCACC
ATTGAGCCTGTTGGCTCTGTGCCTGCGCTGGGGGTTACCCTCCCAATCCGGATCGAGTCG
TCCTCTTCACACGTATCTGAAGGGCAGACCCTGGACCTGAACTGCCTGGTCACTGGGCAG
GCCCACGCCCAGATCACATGGCACAAGCGTGGGGGCAGCCTCCCCGCCCGGCATCAGGTG
CATGGCTCGAGACTGCGGCTGCCCCAGGTGACTCCAGCCGACTCTGGAGAGTACATGTGC
CGTGTGGTCAGCAACTCGGGCACCCAGGAAGCCTCAGTCCTCGTCACCATCCAGCAGCGT
CTTGGCCCCCCCCACACCCAGAGTGTGGTGTACCCCGTCCGCATCGAGTCCTCCTCGGCC
TCCCTGGCCAATGGCCATACCCTGGACCTCAACTGCCTAGTGGCCAGCCAAGCCCCCCAC
ACCATCACCTGGTATAAGCGTGGAGGCAGCCTACCCAGCCGGCACCAGATCGTGGGCTCC
CGGCTACGGATCCCCCAGGTGACGCCAGCGGACTCGGGCGAGTACGTGTGTCATGTTAGT
AATGGTGCTGGCTCCCAGGAGACCTCGCTCATTGTCACCATCCAGGGCAGCGGCTCCTCC
CAAGTGCCCAGTGTCTCCCCACCAATCCGGATCGAGTCCTTGTCCCCC---ACAATGGTT
GAAGGGCAGACTTTGGATCTGAACTGCGTGGTTGCTGGGCAGCCCCAAGCCACCATCACA
TGGTACAAGCGAGGGGGCAGCCTTCCTGCCCGACACCAGGCCCATGGCTCCCGCCTGCGG
CTGCACCAGCTATCCATGGCTGACTCAGGAGAGTATGTGTGCCGAGCGAACAACAACATT
GATGCTCGGGAGGCTTCCTTCATGGTCTCAGTCTCCCCCAACTCCGGCAACCCCTCCGTC
CCTGGCAATGCCATGCCCATCAGAATTGAATCTTCATCTTCACATGTGGCCGAAGGGCAG
ACCCTGGATCTGAACTGCGTGGTCCCCGGACAGGCCCACGCCCAGGTCACGTGGCACAAG
CGTGGGGGCAGCCTCCCTGCTCATCACCAGGCCCACGGCTCACTGCTTCGGCTGCACCAG
GTGTCCCCAGCTGACTCGGGCGAGTATGTGTGCCGCGTGGTGAGCAGCTCTGGCCCCCTG
GAGGCCTCGGTCCTGGTCACCATCGAGGCCTCTGGCTCTAGCGCCGTTCCTGTCCCTGCC
CCAGGCAGAGTCCCACCCATTCGCATCGAGACCTCCTCGTCCCACGTGGCTGAAGGGCAG
ACCCTGGATCTGAACTGTGTTGTGCCCGGGCAGGCCCATGCCCAGGTCACATGGCACAGG
CGCGGGGGCAGCCTTCCTGCGCGGCACCAGGTCCACGGTCCCCTGCTGAGGTTGAACCAG
GTGTCCCCAGCTGACTCTGGCGAGTACACGTGTCAAGTGACCGGCAGCTCAGGCACCCTG
GAGGCCTCTGTCCTGGTCACAATTGAGGCCTCTAGCCCAGGCCCTATTCCTGCCCCTGGG
CTGGCCCAGCCTCTCTACATCGAGGCCTCCTCTTCC---CACGTGGCTGAAGGGCAGACT
CTGGACCTGAACTGCGTGGTGCCCGGACAGGCCCACGCCCAGGTCACATGGCACAAGCGT
GGGGGCAGCCTCCCCGCCCGGCACCAGACCCACGGCTCTCAGCTACGGCTCCATCACGTG
TCCCCTGCCGACTCTGGCGAGTATGTGTGCCGTGTGGTTGGCAGTGCAGGCTCGGAGCGG
GAAGCCTCCTTCACAGTCACTGTCCCACCC---AGCGCGGGGTCATCCTACCGCCTTAGG
AGCCCTGTCATCTCCATTGAGCCGCCCAGCAGCACCGTGCAGCAGGGCCAGGATGCCAGC
TTCAAGTGCCTCATCCATGATGGGGCAGCCCCCATAAGCCTTGAGTGGAAGACTCGGAAC
CAAGAGCTGGAGGACAATGTTCATATCAGCCCCAACGGCTCCATCATCACCATCGTGGGC
ACCCGGCCCAGCAACCATGGTGCCTACCGCTGCATAGCCTCCAATGCCTACGGCGTGGCC
CAGAGTGTCGTGAACCTCAATGTACACGGGCCCCCTACGGTGTCTGTGCTCCCTGAGGGC
CCTGTGAGGGTGAAAGTGGGAAAAGCCGTCACCCTGGAGTGTGTCAGTGCTGGGGAGCCC
CGTTCTTCTGCTCGCTGGACCCGGATCGGCGCCCCCACCCACTTGGAGCAGCAGACGTTT
GGGGTTGTGGACAGCCACACGATGCTGCAGATTTCATCAGCTAAACCATCAGATGCAGGT
ACCTATGTATGCCTAGCTCAGAATGCACTCGGCACAGCACAGAAGCGAGTGGAGGTGATT
GTGGACACAGGCACCATGACCCCAGGGGCCCCCCAGGTCCAGGTTGAAGAAGTCGAGTTG
ACTGTGGAAGCTGGACACACGGCCACCCTGCGCTGCTCAGCCACAGGCAGCCCCACACCC
ACCATCCACTGGTCCAAGCTGCGCTCCCCACTACCCTGGCAGCACCAGCTGGAAGGTGAC
ACACTGATCATCCCCCGGGTAGCCCAGCAGGACTCCGGCCAGTACATCTGCAACGCCACT
AGCCCTGTTGGACATGCTGAGGCCACCATCGTCCTGCATGTGGAGAGCCCACCATATGCC
ACCACAGTCCCGGAGCACGCTTCGGTGCGGGCAGGAGAGACAGTGCAGCTCCAGTGCCTG
GCGCATGGGACACCGCCGCTCACCTTTCTGTGGAGCCGCGTGGGTGGCAACCTCCCTGGG
AGGGTGACCGCCAGGAATGAGATCCTGCGCTTTGAACTTGTGGCCCCTGAGGACTCAGGC
CGCTACCGCTGTCAGGTCACCAACAAGGTGGGCTCAGCTGAGGCCTTCGCCCAGGTGCTA
GTCCAAGGCCCCTCTGGCTCTGTCCCTGCCACCCCCATCCCAGGAGGATCTACACCCACC
GTTCAGGTCACACCTCAGCTGGAGACCAAGAGCATAGGTGCCAGCGTGGAGTTCCACTGT
GCCGTGCCCAGTGACCAGGACACCCAGCTCCGCTGGTTCAAGGAAGGAGGTCAGCTGCCC
CCTGGCCACAGCGTGCAGGATGGGGTGCTTCGAATCCAGAACTTGGACCAGAGCTGCCAA
GGGACATATGTGTGCCAGGCCCATGGTCCATGGGGACAGGCGCAGGCAAGTGCCCAGCTG
GTTGTCCAAGCCCTGCCCTCTGTGCTTATCAACATCCGGACCTCCGTGCAGACCGTGGTG
GTCGGCCATGCTGTGGAGTTCGAGTGCCTGGCCCTGGGTGACCCCAAGCCTCAGGTGACA
TGGAGCAAAGTCGGAGGACGTATGCGGCCTGGCATTGTACAGAGCGGAAGCATCATCAGG
ATTGCCCATGTGGAGATGAGCGATGCTGGACAGTACCGCTGCACTGCCACCAACGCCGCT
GGCACCACCCAGTCCCATGTGCTGCTGCTTGTGCAAGCCTTGCCCCAGATCTCAACGCCC
CCAGAGGTCCGTGTACCTGCTGGCTCTGCAGCTGCCTTCCCTTGCATGGCCTCTGGCTAC
CCGACTCCTGACATCACCTGGAGCAAGCTGGATGGTAACCTGCCACCCGGCAGCCGCCTG
GAGAACAACATGCTGCTGCTGCCCTCAGTCCGACCCCAGGACGCAGGCACCTATGTCTGC
ACCGCCACTAACCGCCAGGGCAAGGTCAAAGCCTTTGCCCATCTGCAGGTGCCAGAGCGG
GTGGTGCCCTACTTCACGCAGACCCCCCACTCCTTCCTGCCGCTGCCCACCATCAAGGAT
GCCTACAGGAAATTTGAAATTCAGATCACCTTCCGGCCTGACTCAGCCGAT---------
---------GGGATGCTGCTGTACAATGGGCAGAAGAGGATCCCCGGCAGCCCCACCAAC
CTGGCCAACAGGCAGCCCGACTTTATCTCCTTCGGCCTCGTGGGCGGAAGGCCCGAGTTC
CGGTTTGATGCAGGCTCAGGCATGGCCACCATCCGCCACCCTACCCCACTGGCCCTGGGC
CAGTTCCACACCGTGACCCTGATACGCAGCCTCACCCAGGGCTCCCTGGTCGTGGGCAGC
CTGGCCCCCGTCAACGGGACCTCCCAGGGCAAGTTCCAGGGCCTGGACCTGAACGAGGAG
CTCTACCTGGGTGGCTACCCCGACTATGGCGCCATCCCTAAGGCGGGGCTGAGCAGCGGC
TTCGTAGGCTGCGTCCGGGAGCTGCGCATCCAGGGCGAGGAGATCGTCTTCCATGACCTC
AACCTCACGGCGCATGGCATCTCCCACTGCCCTACCTGTCGGGACCGACCTTGCCAGAAC
GGGGGGCTGTGCCAGGACTCGGAGAGCAGCAGCTACAAGTGCGTCTGCCCAGCTGGCTTC
ACCGGGAGCCGCTGTGAGCACTCGCAGGCTCTGCACTGTCACCCAGAAGCCTGTGGTCCT
GATGCCACCTGTGTGAACCGGCCTGATGGCCGAGGCTACACCTGCCGCTGCCACCTGGGC
CGCTCAGGGATGAGGTGTGAGGAAGGTGTGACCGTCACCACCCCCTCCATGTCGGGCGTT
GACTCCTACCTGGTGCTGCCCGCCCTCACCAACATACACCATGAGCTGCGTCTGGACATC
GAGTTCAAGCCACTGGCGGATGACGGAATCCTGCTGTTCAGTGGGGCGGAGAGAGGGCCT
GTGGAGGACTTCGTGTCCCTGGCAATGGTTGGCGGCCATCTGGAGTTCCGCTACGAGCTG
GGGTCAGGGCTGGCTGTTCTGCGGAGCACAGAGCCTCTGGCCCTGGGCCGCTGGCACCGT
GTGTCTGCCGAGCGCCTCAACAAGGACGGCAGCCTGCGGGTGAATGGCGGTCGCCCTGTG
CTGCGCTCCTCGCCGGGCAAGAGCCAAGGCCTCAACCTGCACACCCTCCTCTACCTCGGT
GGCGTGGAGCCCTCTGTGCAGCTGTCCCCGGCCACCAACATCAGCACTCCTTTCCGTGGC
TGCTTGGGTGAGGTGTCAGTGAATGGAAAGCGGCTGGACCTCACCTACAGTTTTCTGGGC
AGCCGGGGCATCGGGCAGTGCTATGACAGCTCCCCGTGTGAACGCCAGCCTTGCCAGAAT
GGTGCCACATGCTTGCCTGCTGGCGAGTATGAGTTCCAGTGCCTGTGTCGAGACGGCTTC
AAAGGAGACCTCTGCGAGCATGAAGAGAACCCCTGCCAGCTCCGTGAGCCCTGTCTGCAT
GGGGGCACCTGCCAGGGCACCCACTGCCTCTGTCCCCCCGGCTTTTCTGGCCCACGCTGC
CAGCAAGGCTCTGGACATGGCACAGCGGAGTCCGATTGGCATCTTGAAGGCAGCGGGGGC
AACGATGCCCCAGGACAGTACGGAGCCTATTTCTACAATGACGGCTTCCTAGCCCTCCCC
AGCCACACCTTCTCCCGGAGCCTGCCCGAGATCCCTGAGACCATTGAGCTGGAGGTCCGG
ACCAGCACGGCCAGTGGCCTCCTGCTCTGGCAGGGCATGGAGGTGGGAGAGGCCGGCCAA
AGCAAGGACTTCATCAGCCTTGGGCTTCAGGACGGGCACCTTGTCTTCAGCTACCAGCTT
GGCAGTGGGGAGGCCCGCCTTGTCTCTGAGGACCCCATCAATGATGGCGAGTGGCATCGG
GTGACAGCACTAAGAGAGGGCCGGAGAGGCTCCATCCAGGTGGACGGTGAGGAGCTGGTC
AGCGGCCAGTCCCCAGGCCGGAACGTGGCAGTCAACACCAAGGGCAGCATCTACATTGGC
GGAGCCCCCAATGTGGCCTTGCTGACTGGGGGCAGGTTCTCTTCAGGCATCACGGGCTGT
ATCAGGAACCTGGTGCTGCACTGTGCCCGGCCTGGCACTCCACCCCCACAGCCACTGGAC
CTGCAGCACGGTGCCCAGGCGGGGGCCAACACACGCCCCTGCCCCTCA
>LaCi|309-exonerate_protein2genome-gene-17.8-mRNA-1
CTGGAGTCAGAGTACTTGAAGATTCCTGGAGACCAGATTGTCAGCGTGGTGTTCATCAAG
GAGCTGGATGGCTGGGTCTTTGTGGAGTTGGACGTGGGCTCCGAAGGGAACGCCGATGGG
GCTCAGATTCAGGAGGTGCTGCACTCGATCGTCTCC------------------------
------------------------------AGGGGCTCCATTGCCTCCTACACCACCTCT
CCCCAGGGATTCCAGTTTCGACACCTGGGCACAGCACAGACACCCCCGCCCCCCTTGGCC
GCTGTGGCGGCCGCAGTGACACCAGTGCCCCAGATCACCAGAGTGTGCACGGAGACTGAG
TTTGCCTGCCACAGCCACAATGAGTGTGTGGCCCTGGAGTATCGCTGTGACCGGAGGGCT
GACTGCAGGGACATGTCCGATGAGCTCAATTGTTGTGGGCCCCATGAGACCACATGTCAC
AGTGGGCACTGCATCTCCAAAGACTATGTCTGTGATGGGCAAGAGGACTGCAAGGATGGC
AGTGATGAGCTGGACTGTGGCCCCACGCCGCCGTGCGAGCCCAACGAGTTCCCCTGTGGA
AACGGGCACTGTGTCCTCAAGCTGTGGCGTTGTGATGGCGACTCCGACTGTGAGGATCAC
ACCGATGAGGCCAACTGCGAGCACTGGGTCCATGAGTCTGGCCAGCCGGTGCAGCGGGCG
GAGATGATGCAGGTGCTGCAAAGCCTGGAGGCTGTGCTCATCCAGACAGTGTACAATGCC
AAGATGGCCAGCGTGGGGCTGAGCGACATCGCCATGGATACCACGGTCACCTACGCCACC
AGCCACGGCCGTGCCCACAGCGTAGAGGAGTGCAGGTGCCCTGTTGGCTATTCTGGCTTA
TCCTGCGAGAGCTGTGATGCCCAGTTTACCCGGGTGCCTGGAGGGCCCTACCTGGGTACC
TGCTCTGGCTGCAACTGCAATGGCCATGCCACCTATTGCGACCCTGTGTATGGCCACTGT
CTGAATTGCCAGCACAACACCGAGGGCCCACAGTGCAACAAATGCAAGGCCGGCTTCTTT
GGGGATGCCACCAAGGGCACGGCTACGGCCTGCCGACCCTGCCCTTGCCCGTACATTGAT
GCTTCCCGCAGATTCTCAGACACCTGCTTCCTGGACACAGATGGCCAAGCCACGTGTGAT
GCATGTGCCCCAGGCTACACAGGACGCCGCTGTGAGAGCTGTGCCCCTGGATATAAGGGC
AACCCCATCCAGCCAGGTGGGAAGTGCAAGCCCACCGGCCAGGAGATTGTCCGCTGTGAT
GAGCGAGGCACCTTGGAGACCTCCGGGGAGGCCTGCCGCTGTAAGCTCCCAGCTCTGTGC
TTGCAGAACAACGTGGTGGGGCGTCTCTGCAACGAGTGTGTCACCGGCTCTTTCCACCTG
AGCGCCCGCAACTCCGAGGGCTGCCTGAAGTGCTTCTGCATGGGCGTCAGCCGCCAGTGC
ACCAGCTCCTCTTGGACCCGCGCCCAGGTGCATGGGTCTTCCGAGGCGCCCAGTCAGTTC
AGCCTGACCAATGCTGCGGGCACCCACACCACCAGCATGGGCATCTCGTCCCCCTCGCCT
GGGGAGCTGGTCTTCTCCTCCTTCCACAGCCTCCTCTCCGGACCCCACTTCTGGAACCTC
CCTTCATGTTTCCGGGGGGATAAGGTGACCTCCTATGGAGGAGAGCTACGCTTCACGGTG
ACCCAGCAGCCCCAGCCTGGCTCGCCGCCCCTGCACCGGCAGCCGTTGGTGGTACTGCAA
GGCAATGGCATCGTCTTGGAGCATCACTCCTCCCAGGAGCCTAGCCCCGGCCAGCCCACC
ACCTTCACTGTGCCCTTCCGGGAGCAAGCATGGCAGCGGACTGATGGGCAGCCGGCCACC
CGGGAGCATCTGCTGATGGCACTGGCGGGCATCGATACTCTCCTGATCCAGGCATCCTAC
AGCCAGCAGCCAGCCGAGAGCAGGATCTCGGGCATCAGCATGGACGTGGCTGTGCCTGAG
GACACGGGCCAGGACCCTGCCCTGGAAGTGGAGCAGTGCACCTGCCCCACCGGGTACCGG
GGCCCATCCTGCCAGGACTGTGACACCGGCTACACCCGCACGCCTAGCGGGCTCTACCTG
GGCACCTGTGAACGCTGCAGCTGCCATGGCCACTCGGAGGTCTGTGAGCCCGAAACAGGC
GACTGCCAGGGTTGCCAGCACCACACAGAGGGCCCTCGGTGTGAGCAGTGCCAGCCGGGA
TACTACGGGGACGCCCAACAAGGGACGCCACACGACTGCCAGCCATGCCCATGCTATGGA
GCCCCCTCTGCTGGCCAGGCCACCCACACTTGCTTTCTGGACACAGACGGCCACCCTACC
TGCGACGCTTGCTCCCCAGGCCACAGTGGGCGTCACTGTGAGAGGTGTGCCCCAGGTTAC
TATGGCAATCCCAGCCAGGGCCAGCCATGCCGAAGAGACGGCCAAATGCCAGAGCCAATT
GGCTGTGCCTGTGACCCCCAGGGCAGCATCAGCAGCCAGTGTGACGCTGCTGGCCAATGC
CAGTGCAAGGCCCGGGTGGAAGGCCTCACCTGCAGCCGCTGCCAGCCCCATTACTTCTAC
CTGAGCGCCAGCAATCCCGACGGCTGCCTGCCCTGCTTCTGCATGGGCATCAGCCAGCAG
TGCGCCAGCTCCTCCTACACCCGCCACCTGATCTCCACCCCCTTCGCCCCTGGGGACTTC
CAAGGCTTTGCCCTGGTGAATCCGCAGCGGAACAGCCGCCTGACAGGAGGCTTCACCGTG
GAGCCCGTGCCTGAGGGTACCCAGCTCTCTTTTGGCAACTTCGCCCAACTCGGTCACGAA
TCCTTCTACTGGCAGCTGCCGGAGACATACCAGGGAGACAAGAGGGAGGCATATTTTGCG
CGGTTGCGCCGGGCTCACCAGAACCGCACGTCCCTCTCAGAGGAGCAGTTGCGGGTAGCT
GTGACTACTGGGAGGATCCCAGGACCCCCAGAGGGCAGGGGCCGAGCACAGCAGCTCTCA
CAG---------------------------------------------------------
------------------------------------------------------------
------------------------------------------------------------
------------------TTCTCTCTCTCCTACGAAGGCTTCTCTCTGCTTCCTGAAAGC
CTCTATTATTGGCAGCTGCCCCGAGTCTTCCTGGGGAACAAGGTGGCGGCCTATGGCGGG
AAGCTGCGGTACACCCTGTCCTACACCGCCGGGCCGCAGGGCAGCTCGCTCTCTGACCCT
GACATCCAGATCATGGGCAACAACATCATGCTGGTGGCCTCCCAACCAGCCCTGCAGGGC
TCCGAGAGGAAGAGCTATGAGATTGTTTTCCGGGAGGAATTCTGGCGCCGGTCTGACGGG
CAGCCAGCTACACGCGAGCACCTCCTGATGGCGCTGGCTGACCTGGACGAGCTTCTGGTT
CGGGCCACGTTCTCCTCGGTGCCCCTGGCGGCCAGCATCAGTGGGGTCAGCCTGGAGGTC
GCCCAGCCAGGGCCCCCGAGGGGACCCCCTGCCCTGGATGTGGAGGAATGCCGCTGCCCC
CCAGGCTATGTGGGCTTGTCCTGCCAGGACTGCGCCCCGGGCTACACACGCACTGGGAGT
GGGCTCTACCTTGGTCACTGTGAGCTGTGTGAATGCAACGGCCACTCGGACGTGTGCCAC
CCAGAGACTGGGGCCTGCTCGCAATGCCAGCACAATGCCAGTGGGGAGTTCTGCGAGCTC
TGTGCACCTGGCTACTATGGAGATGCCACAGCCGGAACACCTGAGGACTGCCAGCCCTGT
GCCTGCCCACTGACCAACCCAGAGAACATGTTCTCCCGTACCTGTGAGAGCCAGGTAGCC
GGTGGATACCGTTGCACAGCCTGTGAACCTGGCTACACTGGCCAGTACTGTGAGCAGTGC
GCCCCGGGTTACGTGGGGAACCCCAATGTGCGAGGGGGCCGATGCCTGCCACAGGCAGAC
CAAGCCTCACTGGTGGTCCAGGTGCAACCGACTCGGAGCGTAGTACCCCAAGGTGGCCCT
CACTCCATGAGGTGCCAAGTCAGTGGGAGCCCACCCCACTACTTCTACTGGTCTCGTGAG
GATGGGCGGCCCTTGCCCAGTAGCACCCAGCAGCGACATCAAGGCTCCGAGCTCCACTTC
CCCAGCGTCCAGCCCTCTGATTCCGGGGTCTACATTTGCACCTGTCGTAATCACCATCAT
GCCAACACCAGTCGCGGAGAACTGCTGGTCACTGAGGCTCCGAGCAAGCCCATCACCGTG
ACAGTGGAGGAGCAGCGGAGCCAGAGTGTGCGCCCCGGAGCCGATGTCACCTTCATCTGC
ACAGCCAAGAGCAAGTCTCCGGCTTACACCCTGGTGTGGACCCGCCTGCACAATGGGAAG
CTGCCAGACCGAGCCATGGATTTCAACGGCATCCTGACCATTCGCAATGTCCAGCCAAGT
GACGCGGGCACCTACGTCTGCACTGGCTCCAACATGTTTGCCATGGACCAGGGCACAGCC
ACGCTGCATGTGCAAGCCTCGGGCACCCCATCTGCCCCCCTGGTGTCTATCCACCCACCA
CAGCTCACAGTGCAGCCCGGGCAGCTGGCCGAGTTCCGCTGCAGCGCCACAGGGCACCCC
ACGCCCACCCTGGAGTGGACAGGGGGTCCTGGTGGCCAGCTACCTCAGAAGGCACAAGTC
CATGGTGGCATCCTGCGCCTGCCCGCTGTGGAGCCCTCGGACCAAGCCCAGTACCTGTGC
TATGCCCGCAGCAGCGCCGGGCAACATGTGGCCAGGGCCGTGCTCCATGTGCATGGGGGC
AACGGGCCCAGGGTCCAGGTGAGTCCAGAGAGGACCCAAGTGCACGAAGGCCGCACGGTC
AGGCTGTACTGCCGGGCGGCAGGTGTGCCCAGTGCCACCATCACCTGGCGGAAGGAAGGG
GGCAGCCTCCCCACACAGGCCCGGTCCGAGCACACAGACATCGCCACCCTGCTCATCCCA
GCCATCACGACCGCGGATGCCGGCTTCTACCTCTGCGTGGCTACCAGCCCCGCTGGCACC
GCGCAGGCCCGGATCCAAGTGGTCGTCCTTCCAGCCGTAGGTGCCAGCCCCCTGCCCGTC
AGGATTGAGTCCTCATCACCTTCTGTGGCTGAAGGCCAGACACTAGACCTCAACTGTGTG
GTGACAGGGCTACCCCAAACCCAGGTCACCTGGTACAAGCGAGGGGGTAGCCTGCCTCCC
CACACCCAGGTGCACGGCTCCCGGCTGCGGCTCCCCCAGGTTTCCTCAGCCGATTCTGGA
GAATACGTGTGCCGAGTGGAGAACGGGCCAGACTCCAAGGAGGCCTCCATCACCATCTCC
GTCCTCCCCATCCGCATCGAGTCCTCCTCCTCCCACGTGGCTGAAGGGCAGACCTTGGAT
CTGAACTGCGTGGTGCCCGGGCAGGCCCATGCCCAGGTCACGTGGCACCGGCGTGGGAAC
AGCCTCCCCACCCGGCACCAGACCCACGGCTCGCTGCTGCGGCTGAACCAGGTGTCCCCC
GCCGACTCCGGCGAGTACGTGTGCCGAGTAGTCCTTGGCTCTGGGCCCTTGGAGACCTCT
GTCCTCGTCAGCATCAAGGCCTCGGACTCCAGCTCC------CTTCCTGCCCCAGGACCC
GTCCTTCCGGTCAGGATCGAGTCCTCATCCTCCACCGTGACCGAGGGGCAAACCTTGGAC
CTGAACTGTGTGGTGGCAGGCCAGGCTCATGCCCAGGTCACGTGGTACAAGCGTGGCGGC
AGCCTGCCCGCCCGGCACCAGGTCCGCGGCTCCCGCCTCTACATCTTCCAGGCGTCACCA
GCTGACGCCGGCGAGTACGTCTGCCGAGCCAACAACGGTGTGGAGGCCTCCATCACAGTT
ACAGTAACCGGCACCCAAGGGGCCAACTTTGCCTACCCTCCTGTTGGCACCCAGCCTATC
CGCATCGAGTCCTCCTCCTCCCACGTGGCTGAAGGGCAGACCCTGGATCTAAACTGCGTG
GTGCCCGGGCAGGCCCATGCCCAGGTCACATGGCATAAGCGCGGGGGCAGCCTCCCTGCC
CGGCACCAGACCCACGGCTCGCTGCTGAGACTATACCAGGTGTCCCCAGTTGACTCGGGC
GAGTATGTGTGCCGTGTGGTGGGGGGCCCGGTGCCCCTGGAGGCCTCTGTCCGGGTCACC
ATTGAGTCTGTGAGCTCTGTGCCTGCGCTTGGCGTTACCCTCCCAATCCGGATTGAGTCC
TCCTCCTCACACGTGGCAGAAGGGCAGAACCTGGATCTGAACTGCCTGGTCACCGGGCAG
GCCCACGCCCAGATCACATGGCACAAGCGTGGGGGCAGCCTTCCTGCCCGGCACCAGGTG
CACGGTTCCAGGCTGTGGCTGCCCCAGGTGACGCCAGCGGACTCGGGAGAGTACGTCTGC
CGTGTGGCCACCAGCTCGGGCCCCCAGGAAGCCTCGGTCCTCGTCACCATCCAGCAGCGC
CTTAGTCCCCCCCACTCCCAGAGTGTGGTGTACCCCGTCCGCATTGAGTCCTCCTCGTCC
TCCCTGGCCAATGGACATACCCTGGACCTCAACTGCCTGGTGGCCAGCCAAGCCCCCCAC
ACCATCACCTGGTACAAGCGTGGAGGCAGCCTTCCCAGACGGCACCAGATCGTGGGCTCC
CGGCTACGGATCCCTGAGGTGACGCCGGCCGACTCGGGCGAGTACGTGTGTCATGTTAGC
AATGGCGCCAGCTCCCAGGAAACCTCGCTGATCGTCACCATCCAGGGAAGCAGCCCCTCC
CATGTGCCCAGTGTCTCCCCGCCAATCAAGATCGAGTCCTCATCCCCCCCCACAGTGGCC
GAAGGGCAGACCTTGGATCTGAACTGCGTGGTGGCTGGGCAGCCCCAGGCCATTATCACG
TGGTACAAGCGCGGGGGCAACCTTCCTGCCCGACACCAGGCCCACGGCCCCCACCTGCGG
CTGCATCAGCTGTCCGTGGCCGACTCGGGCGAGTACGTGTGCCGGGCAAACAACAACATC
GATGCCCGGGAGGCTTCCATCATGGTCTCCGTCTCTCCCAACGCTGGCAACCCCTCCGCC
CCTGCTGGTGCCTCGCCCATCAGAATTGAGTCCTCATCTTCACACGTGGACGAAGGGCAG
ACCCTGGATCTGAACTGTGTGGTCCCTGGACAGGCCCATGCCCAGGTCACGTGGCACAAG
CGTGGGGGCAGCCTCCCAACTCACCACCAGGCTCACGGCTCGCGGCTGCGGCTGTACCAG
TTGTCCCCCGCTGACTCGGGCGAGTACCTGTGCCGCGTGGTGAGCAGCTCTGGCTCCATG
GAGGCCTCGATCATGGTCACCGTTGAGGCCTCTGACTCTAGTGCTGTCCCTGTCTCTGCT
CCAGGCAGAGTGCCACCCATTCGAATCGAAACCTCTTCCTCCCACGTGGCTGAAGGGCAG
ACCCTGGATCTGAAATGTGTGGTGCCTGGGCAGCCCCACGCTCAGGTCACCTGGCAGAGG
CGAGGGAACAGCCTTCCCGCCGGCCACCAGGTCCACGGCCCCCTGCTGAGGCTGAACCAG
GTGTCCCCAGCTGACTCGGGCGAGTACTCCTGTCAAGTGACCAGCGGCTCAGACATCCTG
GGAACTTCTGTCCAGGTCACCATTCAGGCCTCCAGCCCAGACCCCATTCCTGCCCCAGGA
CTGGCCCAGCCCCTCTACATCGAGGCCTCCTCCTCC---TCTGTGGCTGAAGGACAGACC
CTGGACCTGAACTGTGTGGTTCCCGGGCAGGCCCACGCCCAGGTCACATGGTACAAGCGT
GGGGGCAGCCTGCCCGCCCAGCACCAGACCCATGGCTCCCAGCTCCGGCTTCACAACCTC
TCCCCCGCCGATGCCGGCGAGTATGTTTGCCGCGTAGTTGGCGGTGCAGGCCCTGAGCAG
GAAGCCTCCTTCACAGTCACTGTCTCACCTAAAACGACGGGCAACTCCTACCGCTTTCCA
AACCCCATCATCTCCATCTACCCGCCCAGCAGCACCGTGCAGCAGGGCCAGGATGCCAGC
TTCAAGTGCCTCGTCCGTGAAGGAGCAGCCCCCATCAAGTTTGAGTGGAAGTTTCGTAAC
CAGGAGCTGGAGGACAACGTCCATATCAGCCCCAACGGCTCCATCATCACCATTGTGGGC
GCCCGGCCCAGCAACCATGGTGCCTACCGCTGCGTGGCCTCCAATGCCTATGGCGAGGCC
CAGACCGTCGTGAACCTCAGTGTACATGGGCCGCCTACGGTGTCCGTGCTCCCCGAGGGC
CCTGTGCGGGTGAAAGTGGGAAAGGCCGTCACGCTGGAATGCGTCAGTGCTGGCGAGCCC
CGCTCTTCTGCTCGCTGGACTCGGATCGGCACCCCCACCAGCTTGGAGCAGCAGATGTTC
GGGTTCGTGGACAGCCACACGATGCTGCAGATTTCATCAGCTAAACCATCCGATGCGGGC
ACCTATGTGTGCCAAGCGCAGAATGCACTGGGCACGGCACAGAAGCGGGTGGAGGTGATT
GTGGACACGGGCGACGTGACCCCGGGGGCCCCACAGGTGGAGGTTGAAGAAGTTGAGTTG
ACGGTGGAAGCTGGACACACGGCCACCCTGCGCTGCTCGGCCACAGGCAGCCCCGCGCCC
ACCATCCACTGGTCTAAGCTGCGCTCCCCACTGCCCTGGCAGCACAGGCTGGAAGGTGAC
ACCCTGGTCATCCCCCGGGTAGCCCAGCAGGACTCGGGCCAGTACATCTGCAACGCCACC
AGCCCCGCCGGACACGCGGAGGCCACCGTCCTCCTGCATGTGGAGAGCCCACCGTACGCC
ACCACGGTCCCGGAGCACACTGCGGTGACAGCCGGCGAGGCGCTGCAGCTCCAGTGCCTG
GCTCACGGGACGCCCCCACTCACCTTCCAGTGGAGCCGCGTGGGGGGTAGCCTCCCTGGG
AGGGTGACGGCCAGGAACGAGGTGCTGCACTTTGAGGCTGTGGCCCCCGAGGACTCGGGC
CGCTACCGCTGTCAGGTCACCAACAAGGTGGGCTCGGCGGAGGCCTTCACCGTGGTCCTC
GTTCAAGGCTCCTCCGGCTCTCACCCTGCCACCCCCATCCCAGAAGGATTCACACCCACC
ATTCAGGTCACACCTCAGCTGGAGACCAAGAGCATAGGGGCCAGTGTGGAGTTCCATTGT
GCCGTGCCTAACGACCAAGACACCCAGATCCGCTGGGTCAAGCAAGGGGGTCAGCTGCCT
GCTGGCCACAGTGTGCAGGATGGGGTGCTCCGAATCCAGAACTTGGACCAGAGCTGCCAA
GGAACATATATTTGCCAGGCTTATGGACCATGGGGACAGGCCCAGGCCAGTGCCCAGCTA
GTTGTCCAAGCCCTGCCCTCGGTGCTCATCAACATCCGGACTTCCGTGCAGACCGTGGTG
GTCGGCCACGCCGTGGAGTTTGAGTGCCTGGCCATGGGTGACCCCAAGCCCCAAGTGACG
TGGAGCAAAGTTGGAGGACGCCTGAGGCCGGGCATCATGCAGAGCGGAGGCATCGTCAGG
ATTGCCCACGTAGAGCTGGCCGACGCTGGACAGTACCGCTGCACAGCCACCAACGCCGCC
GGCACCACCGAGTCCCACGTGCTGCTGCTCGTGCAAGCTTTGCCCCAGATCTCAACCCCC
CCGGAGGTCCGTGTGCCTGCTGGTTCTGCAGCCGCCTTCCCCTGCATGGCCTCTGGCTAC
CCTACACCTGACATCACCTGGAGCAAGCTGGATGGGGACCTGCCACCTGACAGCCGCGTG
GAGAACAACATGCTGCTGCTGCCCTCAGTTCGACCCGAGGACGCAGGCACCTACGTCTGC
ACAGCCACTAACCGCCAGGGCAAGGTCAAAGCCTTTGCCAACCTGCAGGTACCAGAGCGG
GTGGTGCCCTACTTCACGCAGACCCCCCACTCCTTCCTGCCACTGCCCACCATCAAGGAT
GCCTATAGAAAGTTTGAGATCAAGATCACCTTCCGGCCCGACTCAGCTGATGGCCTCCTC
CTCTACTCAGGGATGCTGCTGTACAACGGGCAGAAGCGGGTCCCAGGCAGCTCCACCAAC
TTGGCCAACAGGCTGCCCGACTTCATCTCCTTCGGCCTCGTGGGTGGGAGGCCCGAGTTC
CGGTTTGACGCAGGCTCAGGCATGGCCACCATCCGCCACCCCACCCCGCTGGTGCTGGGC
CAGTTCCATACCGTGACCCTGCTGCGCAGCCTCACGCAGGGCTCCCTGATTGTGGGCAGC
CTGGCCCCAGTCAACGGGACCTCCCAGGGCAAGTTCCAGGGCCTGGACCTGAATGAGGAG
CTCTACCTGGGCGGCTACCCTGACTATGGCGCCATCCCCAAGGCGGGGCTGAGCAGCGGT
TTCATAGGCTGTGTCCGGGAGCTGCAAATCCAGGGTGAGGAGATCGTCTTCCACGACCTC
AACCTCACGGCACATGGCATCTCCCACTGTCCCACCTGTCGGGACCAGCCTTGCCAGAAC
GGGGGCTGGTGCCAGGCCTCGGAGAGCAGCAGCTACCTGTGCATCTGCCCAGCTGGCTTC
ACCGGGAGCCGCTGTGAGCACTCCCAGGCCCTGCACTGCCACCCAGAGGCCTGTGGGCCC
GACGCCACCTGTGTAAACCGGCCCGATGGCCGAGGCTACAGCTGCCGCTGTCACCTGGGC
CGCTCCGGGCCCAGGTGTGAGGAAGGTGTGACCGTGACCACGCCCTCCATGTCGGGCACC
GGCTCCTACCTGGTGATGCCCGCCCTCACCAACACGCACCACGAGCTGCGCCTGGACATT
GAGTTCAAGCCGCTGGCACCCAACGGGATCCTGCTGTTCAGCGGGGGCAAGCGCGAGCCC
GTGGAAGACTTCGTGTCCCTGGCGATGGCTGGCGGCCACCTGGAGTTCCGCTACGAGCTG
GGGTCAGGGCTGGCCGTTCTGAGGAGCGCCGAGCCGCTGGCCCTGGGCCGCTGGCACCGC
GTGTCTGCCGAGCGCCTCAACAAGGACGGCAGCCTGCGGGTGGACGGCGGGCGCCCTGTG
CTGCGCTCCTCCCCGGGCAAGAGCCAGGGCCTCAACCTGCACACCCTCCTCTACCTCGGT
GGCGTGGAGCCCTCGGTGCAGCTGTCCCCGGCCACCAACATGAGCACCCCCTTCCGTGGC
TGCCTGGGGGAGGTGTCAGTGAACGGGAAGCGGCTAGACCTCACCTACAGCTTCCTGGGC
AGCCGGGGCGTTGGGCAGTGCTACGACACCTCCCCGTGTGAGCGCCAGCCGTGCCAGAAC
GGCGCCACGTGCTTTCCTGCCGGCGAGTTTGAGTTCCAGTGTCTCTGTCGAGATGGCTTC
AAAGGAGACCTCTGTGAGCACGAGGAGAACCCCTGCCAGCTCCGTGAGCCCTGTCTGCAT
GGGGGCACCTGCCAGGGCACCCACTGCCTCTGTGCCCCCGGCTTCTCGGGCCCACGCTGC
CAACAAGGCCCCAGACATGGCACCGCGGAATCCGACTGGCATCTGGAAGGCAGTGGAGGC
AATGATGCCCCAGGACAGTATGGAGCCTATTTCGAGGAGGGTGGCTTCCTAGCCCTCCCC
AGCTACGTCTTCCCCAGGAGCCTGCCCAGGGTGCCCGAGACCATCCAGCTGGAAGTGCGG
ACCAGCACGGCCAGCGGCCTGCTGCTCTGGCAGGGCATGGAGGCGGGAGATGCCAGCCAC
GGGAAGGACTTCATCAGCCTCGGGCTTCAGGATGGGCACCTGGTCTTCAGCTACCAGCTG
GGCAGCGGGGAAGCCCGCCTTGTCTCCGAGGACCCCATCAACGACGGCGAGTGGCATCGG
GTGACGGCCCTGCGGGAGGGCCGGAGGGGCTCCATCCAGGTGGACGGTGAGGAGCTGGTC
AGCGGCCAGTCCCCCGGCCCGAACGTGGCAGTCAACACCAAGAGCAGCATCTATGTGGGC
GGAGCCCCCGACGTGGCCACACTGACCGGGGGCCGGTTCTCCTCGGGCATCCTGGGCTGC
CTCCGGAACCTGGTGCTGCACGCGGCGGGCCCGGGCGCCCCTCCCCCACAGCCCCTGGAC
CTGCAGCACAGCGCCCAGGACGGGGCCCGCACGCGGCCCTGCCCCTCC
>MyLu|XM_023758322.1_cds_XP_023614090.1_1
CTGGAGTCAGAGTACTTGAAGATTCCTGGAGACCAGATTGTCAGTGTGGTGTTCATCAAG
GAGCTGGATGGCTGGGTCTTCGTGGAGTTGGACNNNNNNNNNNNNNNNNNNNNNNNNNNN
NNNNNNNNNNNNNNNNNNNNNNNNNNNNNNNNNNNNNNNNNNNNNNNNNNNNNNNNNNNN
NNNNNNNNNNNNNCTGCGCTCGGTCGTCTCCAGGGCTCCATTGCCTCCTACACCACCTCT
CCCCAGGGATTCCAGTTTCGACACCTGGGC------------------------------
---------------------ACAGTGCCCCAGATCCCCAGAGTCTGCACGGAGACTGAG
TTTGCCTGCCACAGCCACAATGAGTGTGTGGCCCTGGAGTATCGCTGTGACCGGAGGCCT
GACTGCAGGGACATGTCTGATGAGCTCAATTGTTGTGGGCCCCACGAGACCACATGTCAC
AGTGGGCACTGCATCCCCAAAGACTATGTCTGTGATGGGCAAGAGGACTGCAAGGACGGC
AGTGATGAGCTGGACTGTGGCCCCACTCCGCCCTGCGAGCCCAACGAGTTCCCCTGCGGA
AACGGGCACTGTGTCCTCAAGCTGTGGCGCTGTGACGGCGACTCTGACTGTGAGGACCAC
ACCGATGAGGCCAACTGCGAGCACTGGGTCCACGAGTCTGGCCAGCCAGTGCAGCGGGCG
GAGATGATGCAGGTGCTGCAGAGCCTGGAGGCTGTGCTCATCCAGACAGTGTACAATGCC
AAGATGGCCAGCGTGGGGCTGAGCGACATCGCCATGGATACCACTGTCACCTACGCCACC
AGCCACGGCCGTGCCCACAGCGTAGAGGAGTGCAGGTGCCCTGTTGGCTATTCTGGCTTA
TCCTGCGAGAGCTGTGATGCCCACTTTACCCGGGTGCCTGGAGGGCCCTACCTGGGTACC
TGCTCTGGCTGCAACTGCAATGGCCATGCCACCTATTGCGACCCTGTGTATGGCCACTGC
CTGAATTGCCAGCACAACACCGAGGGGCCACAGTGCAACAAATGCAAGGCCGGCTTCTTC
GGGGATGCCACAAAGGGCACGGCTTCGGCCTGCCGGCCCTGCCCTTGCCCGTACATTGAT
GCCTCCCGC---------------------------------------------------
------------------------------------------------------------
------------------------------------------------------------
------------------------------------------------------------
------------------------------------------------------------
------------------------------------------------------------
------------------------------------------------------------
------------------------------------------------------------
------------------------------------------------------------
------------------------------------------------------------
------------------------------------------------------------
------------------------------------------------------------
------------------------------------------------------------
------------------------------------------------------------
------------------------------------------------------------
------------------------------------------------------------
------------------------------------------------------------
------------------------------------------------------------
------------------------------------------------------------
------------------------------------------------------------
------------------------------------------------------------
------------------------------------------AGGTGTGCCCCAGGTTAC
TATGGCAATCCCCGCCAGGGCCAGCCATGCCGAAGAGACGGCCAAATACCAGAGCCAATT
GGCTGTGCCTGCGACCCCCAGGGCAGCGTCAGCAGCCAGTGTGACGCTGCTGGCCAATGC
CTGTGCAAGGCCCGGGTGGAAGGCCTCACCTGCAGCCACTGCCAGCCCCACTACTTCTAC
CTAAACGCCAGCAACCCAGACGGCTGCCTGCCCTGCTTCTGCATGGGCATCAGCCAGCAG
TGCGCCAGCTCCTCCTACACCCGCCACCTGATCTCCACCCCCTTTCTGCCG---------
------------------------------------------------------------
------------------------------------------------------------
---------------------GAGACATACCAGGGAGACAAG------------------
------------------------------------------------------------
------------------------------------------------------------
------------------------------------------------------------
------------------------------------------------------------
------------------------------------------------------------
------------------------------------------------------------
------------------------------------------GTGGCGGCCTATGGCGGG
AAGCTGCGGTACACCCTGTCCTACACAGCCGGGGCGCAGGGCAGCTCGCTCTCTGACCCT
GACATCCAGATCATGGGCAACAACATCATGCTGGTGGCCTCCCAGCCAGCACTGCAGGGC
TCCGAGAGGAAGAGCTATGAGATTGTTTTCCGAGAGGAATTCTGGCGCCGGCCTGACGGG
CAGCCAGCCACACGCGAGCACCTCCTGATGGCGCTGGCTGACCTGGACGAGCTTCTGGTC
CGGGCCACGTTCTCCTCGGTGCCCCTGGCGGCCAGCATCAGCGGGGTCAGCCTGGAGGTG
GCCCAGCCCGGACCCTCAAGGGGACCCCCGGCCCTGGAGGTGGAGGAATGCCGCTGCCCC
CCAGGCTATGTGGGCTTGTCCTGCCAGGACTGCGCCCCTGGCTACACACGCACTGGGAGT
GGGCTCTACCTCGGCCATTGTGAGCTGTGTGAATGCAATGGCCACTCGGACCTGTGCCAC
CCAGAGACTGGGGCCTGCTCGCAATGCCAGCACCATGCCGCTGGGGAGTTCTGCGAGTTG
TGTGCACCTGGCTACTATGGAGACGCCACGGCCGGAACACCTGAGGACTGCCAGCCCTGT
GCCTGCCCACTGACCAACCCGGAGAACATGTTCTCCCGTACCTGTGAGAGCCAGGGAGGT
GGTGGGTACCGCTGCACAGCCTGCGAACCTGGCTACACTGGCCAGTACTGTGAGCAGTGC
GCCCCAGGTTACGTGGGGAACCCCAATGTGCGAGGGGGCCGATGCCTGCCACAGACAGAC
CAAGCCCCACTGGTGGTCCAGGTGCAACCGACTCGGAGCATAGTACCCCAAGGTGGCCCC
CACTCCCTGAGGTGCCAAGTCAGTGGGAGCCCACCCCACTACTTCTACTGGTCTCGTGAG
GATGGGCGGCCCTTGCCCAGTAGCACCCAGCAGCGACATCAAGGCTCCGAGCTCCACTTC
CCCAGCGTCCAGCCCTCTGATTCTGGGGTCTACATTTGCACCTGTCGTAATCATCATCAT
GCCAATACCAGCCGCGGAGAACTGCTGGTCACTGAGGCTCCGAGTAAGCCCATCACGGTG
ACAGTGGAGGAGCAGCGGAGCCAGAGTGTGCGCCCCGGAGCTGATGTCACCTTCATCTGC
ACAGCCAAGAGCAAGTCTCCGGCTTACACCCTGGTGTGGACCCGCCTGCACAATGGGAAA
CTGCCAGACCGAGCCATGGATTTCAATGGCATCTTGACCATTCGCAATGTCCAGCCAAGT
GACGCGGGCACCTACGTATGCACTGGCTCCAACATGTTCGCCATGGACCAGGGCACAGCC
ACACTGCATGTGCAAGCCTCGGGCGCCCCATCTGCCCCCGTGGTGTCTATCCACCCACCA
CAGCTCACAGTGCAGCCCGGGCAGCTGGCCGAGTTCCGCTGCAGCGCCACAGGGCACCCC
ACGCCCACCCTTGAGTGGACAGGGGGTCCTGGTGGCCAGCTACCTCAGAAGGCACAAGTC
CATGGCGGTATCCTGCGCCTGCCAGCTGTGGAGCCCTCGGACCAAGCGCAGTACCTGTGC
TATGCCCGCAGTAGCGCCGGGCAGCATGTGGCCAGGGCCATGCTCCATGTGCATGGGGGC
AATGGGCCCAGGGTCCAGGTCAGTCCAGAGAGGACCCAAGTGCACGAAGGCCGCACGGTC
AGGCTGTACTGCAGGGCTGCTGGTGTGCCCGGTGCCACCATCACCTGGCGGAAGGAAGGG
GGCAGCCTCCCCACACAGGCCCGGTCCGAGCACACAGACATCGCCACCCTGCTCATCCCA
GCCATCACGACCGCGGATGCCGGCTTCTACCTCTGCGTGGCCACCAGCCCCGCCGGCACC
GCGCAGGCCCGGATCCAAGTGGTCGTCCTTCCA------GGTGCCAGCCCCCTGCCAGTC
AGGATTGAGTCCTCATCATCTTCTGTGACTGAAGGGCAGACACTAGACCTCAACTGTGTG
GTGACAGGGCTACCCCAAGCCCAGGTCACATGGTACAAGCGAGGGGGCAGCCTGCCTCCC
CACACCCAGGTGCACGGCTCCCGACTTCGGCTCTCCCAGGTTTCCTCAGCTGATTCTGGA
GAATACGTGTGCCGAGTGGAGAACGGGTCAGACTCCAAGGAGGCCTCCATCACCATCTCT
GTCCTCCCCATCCGCATCGAGTCCTCCTCCTCCCATGTGGCGGAAGGGCAGACCCTGGAT
CTGAACTGCGTGGTGCCCGGGCAGGCCCATGCCCAGGTCACATGGCACAGGCGTGGGGAC
AGCCTCCCCGCCCGGCACCAGACCCACGGCTCGCTGCTGCGGCTGCACCAGGTGTCCCCA
GCAGACTCCGGCGAGTATGTGTGCCGAGTCATCCTTGGCTCTGGGCCCTTGGAGACCTCT
GTCCTGGTCACTATCAAGGCCTCGGACTCCAGCGCTGGCTCCCTTCCTGCCCCAGGACCC
GTCCCTCCTGTCAGGATTGAGTCCTCATCCTCCACAGTGGCCGAGGGGCAAACCTTGGAC
CTGAGCTGTGTGGTGGCAGGGCAGGTCCATGCCCCGGTCACGTGGTACAAGCGTGGCGGC
AGCCTCCCCGCCCGGCACCAGGTCCGCGGCTCCCGCCTCTACATCTTCCAGGCGTCACCA
GCTGACGCAGGCGAGTACGTTTGCCGGGCCAACAATGGTATGGAGGCCTCCATCACAGTT
ACAGTAACCGGCACCCAGGGGGCCAACTTTGCCTACCCTCCTGTTGGCACCCAGCCTATC
CGTATCGAGTCCTCCTCCTCCCACGTGGCTGAAGGGCAGACCCTGGATCTGAACTGCGTG
GTTCCCGGGCAGGCCCATGCCCAGGTCACATGGCATAAGCGCGGGGGCAGCCTCCCTGCC
CGGCACCAGACCCACGGCTCACTGCTGAGACTATACCAGGTGTCCCCAGTTGACTCGGGC
GAGTATGTATGCCGTGTGGTGGGGGGCTCGGTGCCCCTGGAATCCTCTGTCCGGGTCACC
ATCGAGTCTGTGAGCTCTGTGCCTGCGCTTGGAGTCACCCTCCCAATCCGGATTGAGTCC
TCCTCCTCACACGTGGCAGAAGGGCAGAACCTGGATCTGAACTGCCTGGTCACTGGGCAG
GCCCACGCCCAGATCACGTGGCACAAGCGTGGGGGCAGCCTTCCTGCCCGGCACCAGGTG
CGTGGTTCCAGGCTGTGGCTGCCCCAGGTGACTCCAGCGGACTCTGGAGAGTACGTCTGC
CGTGTGGCCAGCAGCTCGGGCGCCCAGGAAGCCTCAGTCCTCGTCACCATCCAGCAGCGC
CTTAGTCCCTCCCACTCCCAGAGTGTGGTGTATCCCGTCCGCATCGAGTCCTCCTCGTCC
TCCCTGGCCCATGGACATACCCTGGACCTCAACTGCCTGGTGGCCAGCCAAGCCCCCCAC
ACCATCACCTGGTACAAGCGTGGAGGCAGCCTACCCAGACGGCACCAGATCGTGGGCTCC
CGGCTACGGATCCCCGAGGTGACGCCAGCCGACTCAGGCGAGTACGTGTGTCACGTCAGT
AACGGCGCCAGCTCCCAGGAAACCTCGCTGATTGTCACCATCCAGGGCAGCAGCTCCTCC
CATGTGCCCAGTGTCTCCCCACCAATCAGGATCGAGTCCTCATCCCCC---TCAGTGGTC
GAAGGGCAGACCTTGGATCTGAACTGCGTGGTCGCTGGGCAGCCCCAGGCCATTATCACG
TGGTACAAGCGTGGGGGCAACCTTCCTGCCCGACACCAGGCCCACGGCTCCCTCCTGCGG
CTGTATCAGATGTCCGTGGCCGACTCGGGCGAGTACGTGTGCCGGGCGAACAACAACATC
GATGCCCGGGAGGCTTCCATCATGGTCTCAGTCTCCCCCAGTGCTGGCAACCCCTCCGCC
CCTGCGGGTGCCGTGCCCATCAGAATTGAGTCATCATCTTCACACGTGGCCGAAGGGCAG
ACCCTGGATCTGAACTGTGTGGTCCCTGGACAGGCCCACGCCCAGGTCACGTGGCACAAG
CGTGGGGGCAGCCTCCCGGCTCACCACCAGGCTCACGGCTCACGGCTGCGGCTGTACCAG
TTGTCCCCCGCTGACTCCGGCGAGTACATGTGCCGCGTGGTGAGCAGCTCTGGCTCCCTG
GAGGCCTCGATCATGGTCACCGTTGAGGCCTCTGGCTCCAGTGCTGTTCCTGTCTCTGCC
CCAGGCAGAGTCCCACCCATTCGCATCGAAACCTCCTCCTCCCACGTGGCTGAAGGGCAG
ACCCTGGATCTGAAATGTGTGGTGCCTGGGCAGCCCCACGCCCAGGTCACATGGCACAGG
CGAGGGAGCAGCCTTCCCGCCGGGCACCAGGTCCACGGCCCCCTGCTGAGGCTGAACCAG
GTGTCCCCAGCTGACTCTGGTGAGTACTCCTGTCAAGTGACCAGCGGCTCAGACATCCTG
GGAACTTCTGTCCAGGTCACAATTCAGGCCTCCAGCCCGGACCCCATTCCCGCCCCAGGA
CTGGCCCAGCCCATCTACATCGAGGCCTCCTCCTCC---CATGTGGCTGAAGGACAGACC
CTGGACCTGAACTGTGTGGTTCCCGGCNAGGCCCATGCCCAGGTCACATGGTACAAGCGT
GGGGGCAGCCTCCCCGCCCAGCACCAGACCCATGGCTCCCTGCTACGTCTTCACAACGTC
TCCCCAGCCGATTCCGGCGAGTACGTGTGCCGCGTAGCTGGCGGTGCAGGCCCTGAGCAG
GAGGCCTCCTTCACAGTCACTGTCCCACCTAGAGCAGCGGGCTCCTCCTACCGCCTTAAT
AGCCCTGTCATCTCCATCGACCCGCCCAGCAGCACCGTGCAGCAGGGCCAGGATGCCAGC
TTCAAGTGCCTCATTCACGACGGGGCAGCCCCCATCAACATTGAGTGGAAGTTTCGTAAC
CAAGAGCTGGAGGACAACGTCCAGATCAGCCCCAACGGCTCCATCATCACCATTGTGGGC
ACCCGGCCCAGCAACCACGGTGCCTACCGTTGCGTGGCCTCTAATGCCTACGGCGTGGCC
CAGAGCGTCGTGAACCTCAGCGTCCATGGGCCGCCTACGGTGTCTGTGCTCCCCGAGGGC
CCTGTGCGGGTGAAAGTGGGGAAGGCCATCACCCTGGAATGTGTCAGTGCTGGGGAGCCC
CGCTCTTCTGCTCGCTGGACTCGGATCGGCACCCCCACCAACTTGGAGCAGCAGATGTTT
GGGTTCGTGGACAGCCACACGATGCTGCAGATTTCATCAGCTAAACCATCAGATGCGGGT
ACCTATGTATGCCTAGCTCAGAACGCACTGGGCACGGCACAGAAGCGGGTGGAGGTGATT
GTGGACACGGGCAACGTGACCCCGGGGGCCCCACAAGTCCAGGTTGAAGAAGTTGAGTTG
ACTGTGGAAGCTGGACACACGGCCACCCTGCGCTGCTCAGCCACAGGCAGCCCACAGCCC
ACCATTCATTGGTCTAAGCTGCGCTCCCCACTGCCCTGGCAGCACAAGCTGGAAGGTGAC
ACACTGATCATCCCCCGGGTAGCCCAGCAGGACTCGGGCCAGTACATCTGCAACGCCACC
AGCCCTGCCGGACATGCGGAGGCCACCATCCTCCTGCATGTGGAGAGCCCACCGTACGCC
ACCACGGACCCGGAGCACACTTCGGTGAGGGCAGGGGAGGCGGTGCAGCTCCAGTGCCTG
GCTCATGGGACGCCCCCACTCACCTTCCAGTGGAGCCGCGTGGGTGGTAGCCTCCCCGGG
AGGGCGACGGCCAGGAACGAGATGCTACACTTTGAGTCTGTGGCTCCCGAGGACTCAGGC
CGCTACCGCTGTCAGGTCACCAACAGGGTGGGCTCGGCAGAGGCCTTCACCCTGGTACAC
GTTCAAGGCCCCTCCGGCTCTCTCCCTGCCACCGCCATCCCAGCAGGATCCACACACACC
GTTCAGGTCACGCCTCAGCTGGAGACCAGGAGCATAGGGGCCAGTGTGGAGTTCCATTGT
GCCGTGCCTAACGACCAAGACACCCAGCTCCGCTGGGTCAAGGAAGGGGGTCAGCTGCCG
CCTGGCCACAGTGTGCAGGATGGGGTGCTCCGAATCCAGAACTTGGACCAGAGCTGCCAA
GGGACATATATTTGCCAGGCTTATGGACCATGGGGACAGGCCCAGGCCAGTGCCCAGCTA
GTTGTCCAAGCCCTGCCCTCGGTGCTCATCAACATCCGGACCTCCGTGCAGACCGTGGTG
GTCGGCCATGCTGTGGAGTTCGAGTGCCTGGCCATGGGTGACCCCAAGCCTCAAGTGACA
TGGAGCAAAGTTGGAGGACGCCTGCGGCCTGGCATCATGCAGAGCGGAGGCATCGTCAGG
ATTGCCCGCGTAGAGTTGGCCGACGCTGGACAGTACCGCTGCACCGCTACCAACGCCGCC
GGCACCACCCAGTCCCACGTGCTGCTGCTCGTGCAAGCTTTGCCCCAGATCTCAACACCC
CCAGAGGTCCGTGTGCCTGCTGGTTCTGCAGCCGCCTTCCCCTGCATGGCCTCTGGCTAC
CCTACTCCTGACATCAGCTGGAGCAAGCTGGATGGGAACCTGCCACCCGGCAGCCGCGTG
GAGAACAACATGCTGCTGCTGCCCTCAGTTCAGCCCCAGGACGCAGGCACCTACGTCTGC
ACTGCCACTAACCGCCAGGGCAAGGTCAAAGCCTTTGCCGATCTGCACGTACCAGAGCGG
GTGGTGCCCTACTTCACGCAGACCCCCCACTCCTTCCTGCCACTGCCCGCCATCAAGGAT
GCCTACAGAAAGTTTGAGATCAAGATCACCTTCCGGCCTGATTCAGCTGAT---------
---------GGGATGCTGCTGTACAATGGCCAGAAGCGGATCCCAGGCAGCTCCTCCAAC
TTGGCCAACAGGCTGCCCGACTTCATCTCCTTCGGCCTCGTGGGTGGGAGGCCCGAGTTC
CGGTTTGACGCAGGCTCAGGCATGGCCACCATCCGCCACCCGACACCGCTGGTGCTGGGC
CGGTTCCATACCGTGACCCTGCTGCGCAGCCTCACCCAGGGCTCCCTGATTGTAGGCAGC
CTGGCCCCAGTCAACGGGACCTCCCAGGGCAAGTTCCAGGGCCTGGACCTGAATGAGGAG
CTCTACCTGGGCGGCTACCCTGACTATGGCGCCATCCCCAAAGCGGGGCTGAGCAGCGGC
TTCATAGGCTGTGTCCGGGAGCTACAGATCCAGGGCGAGGAGATTGTCTTCCATGACCTC
AACCTCACAGCGCATGGCATCTCCCACTGCCCCACCTGTCGGGACCAGCCTTGCCAGAAC
GGGGGCTGGTGCCAGGACTCGGAGAGCAGCAGCTACCTGTGCATCTGCCCAGCTGGCTTC
ACCGGGAGCCGCTGTGAGCACTCCCAGGCCCTGCACTGCCACCCAGAGGCCTGTGGGCCC
GACGCTACCTGTGTAAACAGGCCCGATGGCCGAGGCTACAACTGCCGCTGTCACCTGGGC
CGCTCCGGGCCCCGGTGTGAGGAAGGTGTGACCGTGACCACGCCCTCCATGTCGGGCACT
GGCTCCTATCTGGTGCTGCCCGCCCTCACCAACATGCACCACGAGCTACGCCTGGACATT
GAGTTCAAGCCGCTGGCACCCAACGGAATCCTGCTGTTCAGCGGGGGCAAGCGCGAGCCT
GTGGAGGACTTCGTGTCCCTGGCGATGGTTGGTGGCCACCTGGAGTTCCGCTACGAGTTG
GGGTCAGGGCTGGCTGTTCTGAGGAGCCCAGAGCCACTGGCCCTGGGCCGCTGGCACCGT
GTGTCTGCCGAGCGCCTCAACAAGGACGGCAGCCTGCGGGTGGACGGCGGACGCCCTGTG
CTGCGCTCCTCCCCGGGCAAGAGCCAAGGCCTCAACCTGCACACCCTCCTCTACCTCGGT
GGCGTGGAGCCCTCGGTGCAGCTGTCCCCGGCCACCAACATTAGCACTCCCTTCCGTGGC
TGCCTGGGTGAGGTGTCAGTGAATGGGAAGCGGCTAGACCTCACCTACAGCTTCCTGGGC
AGCCGGGGCATCGGGCAGTGCTATGACAGCTCCCCGTGTGAGCGCCAGCCTTGCCAGAAC
GGCGCCACATGCTTTCCTGCTGGCGAGTTTGAGTTTCAGTGTCTATGTCGAGATGGCTTC
AAAGGAGACCTCTGTGAGCATGAGGAGAACCCCTGCCAGCTCCGTGAGCCCTGTCTGCAT
GGGGGCACCTGCCAGGGCACCCACTGCCTCTGTCCCCCCGGCTTCTCTGGCCCCCGCTGC
CAACAAGGCTCTAGACATGGCACCGCGGAATCTGACTGGCATCTTGAAGGCAGTGGGGGC
AACGATGCCCCAGGACAGTACGGAGCCTATTTCGACGATGGTGGCTTCCTAGCCCTCCCC
AACTACGTCTTCCCCAGGAGCCTGCCCAGGGTGCCTGAGACCATCCAGCTGGAAGTTCGG
ACCAGCACAGCCAGCGGCCTCCTGCTCTGGCAGGGCATGGAGATGGGAGAGGCCAGCCAA
GGGAAGGACTTCATCAGTCTCGGGCTTCAGGATGGGCACCTTATCTTCAGCTACCAGCTG
GGCAGCAGGGAGGCCGCCTTGTCTCTGAAGGACCCCATCAATGACGGCGAGTGGCATCGG
GTGACGGCGCTGCGAGAGGGCCGGAGGGGCTCCATCCAGGTGGACGGTGAGGAGCTGGTC
AGCGGCCAGTCCCCAGGCCCGAATGTGGCCGTCAACACCAAGGGCAGCATCTACGTCGGC
GGAGCCCCCAACGTGGCCACGCTGACCGGGGGCCGGTTCTCCTCAGGCATCATGGGCTGT
CTCAGGAACCTGGTGCTGCACTCGGCCGGGCCCGGCGCCCCGCCCCCACAGCCCCTGGAC
CTGCAGCACAACGCCCAGGAGGGGGCCAACACGCGGCCCTGCCCCTCA
>PhDi|XM_028512605.1_cds_XP_028368406.1_1
CTGGAGTCAGAGTACTTGAAGATTCCCGGAGACCAGATTGTCAATGTGGTGTTCATCAAG
GAGCTGGACGGCTGGGTCTTTGTGGAGCTGGACGTGGGCTCCGAAGGAAACGCAGACGGG
GCTCAGATTCAGAAGGTGCTGCACACGGTCATCTCC------------------------
------------------------------AGCGGCTCCATTGCCTCCTACAGCACCTCT
CCCCAGGGGTTCCAGTTTCGGCGCCTGGGC------------------------------
---------------------ACCGTGCCCCAGGTGCCAAGAGTCTGCACCGAGACCGAG
TTTGCCTGCCACAGCTACAATGAGTGTGTGGCCCTGGAGTATCGCTGTGACCGGAGGCCT
GACTGCAGGGACATGTCTGATGAGCTTGACTGTTGTGGGCCCCTCGAGGCCACATGCCAC
AGTGGGCACTGCATCCCCAAAGACTATGTCTGTGATGGGCAGGAGGACTGCAAGGATGGC
AGTGACGAGCTGGACTGCGGCCCCACTCCGCCCTGTGAGCCCAACGAGTTCCCCTGTGGA
AATGGGCACTGTGTCCTCAAGCTGTGGCGCTGCGATGGCGACTCTGACTGTGAGGACCAC
ACCGATGAGGCCAACTGCGAGCACTGGGTCCATGAGTCTGGGCAGCCAGTGCAGCGGGCC
GAGATGATGCAGGTGCTGCAAAGCCTGGAGGCCGTGCTCATCCAGACAGTGTACAATACC
AAGATGGCCAGCGTGGGGCTGAGCGACATCGCCATGGATACTACTGTCACCTATGCCACC
AGCCACGGCCACGCCCACAGCGTGGAGGAGTGCAGGTGCCCCGTTGGCTATTCTGGCTTA
TCCTGTGAGAGCTGCGAGGCCCACTTTACCCGGGTGCCCGGTGGGCCCTACCTGGGTACC
TGCTCTGGCTGCAACTGCAATGGCCATGCCAGCTACTGTGACCCTGTGTACGGCCACTGC
CTGAATTGCCAGCACAACACCGAAGGGCCACAGTGCAACAAGTGCAAGGCCGGCTTTTTT
GGGGATGCCACGAAGGCCACGGCGACTGCCTGCCGGCCCTGCCCTTGCCCGTACATCGAT
GCCTCCCGCAGATTCTCAGACACCTGCTTCCTGGACACAGATGGCCAAGCCACGTGTGAT
GCATGTGCCCCAGGCTACACAGGCCGCCGCTGTGAGAGCTGTGCCCCCGGATATGAGGGC
AACCCCATCCAGCCGGGCGGGAAGTGCAGGCCCACCAACCAGGAACTTACACGCTGTGAT
GAGCGAGGCAGCTTGGGGACCCCTGGGGAGGCCTGCCGCTGTAAGAAC------------
---------AACGTGGTGGGGCGCCTGTGCAATGAGTGTGTCGCTGGTTCTTTCCACCTG
AGCGCCCGCAACCCCGACGGCTGCCTGAAGTGCTTCTGCATGGGTGTCAGTCGCCAGTGC
ACCAGCTCCTCTTGGAGCCGAGCCCAGGTGCTCGGTGCCTCTGAGACACCCCTTGAGTTC
AGCCTGATCAACGCTGCCAGCACCCACACCACCAGCATGGGCATCTCATCCCCTGTGCCC
GGGGAACTGGTCTTCTCCTCCTTCCACAGCCTCCTATCTGGACCCTACTTCTGGGCCCTC
CCTTCACGCTTCCTGGGGGACAAGGTGACCTCCTATGGAGGAGAGCTGCGCTTCACAGTG
ACCCAGCAGCCGCAGCCTGGCTCCCTGCCCCTGCACAGGCAGCCGCTGGTGGTACTGCAG
GGCAATGGCATCGTCTTGGAGCATCACCCCTCCCGGGAGCCCAGCCCCGGCCAGCCCAGC
ACCTTCACCGTGCCCTTCCGGGAGCAAGCATGGCAGCGGCCTGACGGGCAGCCGGCCACG
CGGGAGCACCTGCTGATGGCGTTGGCGGGCATCGACACACTCTTGATCCAGGCATCCTAC
AGCCAGCGGCCAGCCGAGAGCAGGATCTCTGGCATCAGCATGGACGTGGCCGTGCCCGAG
GACACTGGCCAGGACCCTGCCCTGGAAGTGGAACAGTGCACCTGCCCACCCGGGTACCGT
GGTCCATCCTGCCAGGACTGTGACACAGGCTATACACGCATGCCCAGTGGCCTCTACCTG
GGCACCTGTGAACGCTGCAGCTGCCATGGCCACACGGAGGTCTGTGAGCCCGAAACAGGG
GCCTGCCAGGATTGCCAGCACCACACAGTTGGCCCTCGGTGTGAGCAGTGCCAGCCAGGG
TACTATGGGGACGCCCAGCAAGGGACACCGCAGGACTGCCAGCCATGCCCATGCTATGGG
CCCCCCTCTGCTGGCCAGGCCACCCACACTTGCTTTCTGGACACAGACGGCCACCCTACC
TGTGACGCGTGCTCCGCAGGCCACAGTGGGCGACACTGTGAGAGGTGTGCCCCAGGTTAC
TATGGCAATCCCAGCCAGGGCCAGCCGTGCCGAAGAGAAGGCCAAATGCCAGAGCCGATC
CGCTGTGGCTGCGACCCCCAGGGCAGCGTCGGCAGCCAGTGTGACGCTGCCGGCCAATGC
CAGTGCAAGGCCCAGGTGGAAGGCCTCACCTGCAACCGCTGCCGACCCCACCACTTCCAC
CTGAGCATCAGCAACCCCGATGGCTGCCTGCCCTGCTTCTGCATGGGCATCACCCAGCAG
TGCGCCAGCTCCTCCTACACCCGACACCTGATCTCCACCCACTTTGCCCCAGGGGACTTC
CAAGGCTTCGCCCTGGTGAACCCACAGCGGAACAGCCGCCTGACGGGGGGCTTCACCGTG
GAACCCGTGCCTGAGGGTGCCCGGCTCTCTTTTGGCAACTTTGCCCAACTTGGCCACGAA
TCCTTCTACTGGCAGCTGCCGGAGACGTACGAGGGAGACAAG------------------
------------------------------------------------------------
------------------------------------------------------------
------------------------------------------------------------
------------------------------------------------------------
------------------------------------------------------------
------------------------------------------------------------
------------------------------------------GTGGCAGCCTATGGCGGG
AAGCTGCGATACACCCTGTCCTACACATCCGGGGCCCAGAGTAGCCCGCTCTCTGACCCT
GATGTCCAGATCACGGGCAACAACATCATGCTGGTGGCCTCCCAGCCAGCGCCGCAGGGC
CCCGAGAGGAAGCGCTATGAGATTGTTTTCCGAGAGGAATTCTGGCGCCGGCCTGACGGA
CAGCCAGCCACACGTGAACACCTCCTGATGGCGCTGGCTGACCTTGACGAGATCCTGATC
CGGGCCACATTCTCCTCGATGCCAGTGGCAGCCAGCATCAGCTCCGTCAGCCTGGAGGTC
GCCCGGCCAGAGCCCTCACAGGGGCCCCGGGCCCTGGAGGTGGAGGAATGCCGCTGCCCC
CCGGGCTATGTCGGCTTGTCTTGCCAGGACTGCGCCTCGGGCTACACACGCACTGGGAGT
GGACTCTACCTCGGCCACTGCGAGCTGTGTGAATGCAACGGCCACTCGGACCTGTGCCAC
CCAGAGACTGGGGCCTGCTCGCAATGCCAGCACAACACCGCCGGGGAGTTCTGCGAGCTG
TGTGCGCCTGGCTACTACGGAGATGCCACGGCCGGAACGCCCGAGGACTGCCAGCCCTGT
GCCTGCCCGCTGACCAACCCCGAGAACATGTTCTCCCGCACCTGTGAGAGCCTGGCGGCC
GGTGGGTACCGCTGCACGGCCTGCGAACCTGGCTACACCGGCCAGTACTGTGAGCAGTGC
GCCCCAGGTTACGTGGGGAACCCCAACGTGCAGGGCGGTCGGTGCCTGCACCAGGCAGAC
CAAGCCCCTCTGGTGGTCCAGGTGCAGCCGGCTCGGAGCATAGTATCCCAAGGCAGCCCC
CACTCCCTGCGGTGCCAGGTCAGTGGGAGCCCGCCCCACTACTTCTACTGGTCTCGTGAG
GATGGGCGGCCCTTGCCCAGTGGCACCCAGCAGCGACATCAAGGCTCCGAGCTGCACTTC
CCCAGCGTCCAGCCGGCAGACGCCGGAGTCTACATCTGCACCTGTCGCAACCTCCATCAT
GCCAACACCAGCCGGGCAGAATTGCTGGTCACCGAGGCTCCAAGCAAGCCCATCACAGTG
AAGGTGGAGGAGCAGCGGAGCCAGAGTGTGCGCCCCGGGGCCGACGTCACCTTCATCTGC
ACGGCCAAGAGCAAGTCTCCGGCGTATACCCTGGTGTGGACCCGCCTGCACAACGGCAAA
CTGCCAGCCCGCGCCATGGATTTCAACGGCATCCTGACCATTCGCAATGTCCAGCCGAGT
GACGCGGGCACCTACGTGTGCACTGGCTCCAACATGTTCGCCATGGACCAAGGCACAGCC
ACGCTGCATGTGCAAGCCTCAGGCACCCCATCTGCCCCCGTGGCCTCTATCCACCCACCA
CAGCTCACGGTGCAGCCCGGGCAGCTGGCCGAGTTCCGCTGCAGCGCCACAGGCCACCCC
CTGCCCGCCCTTGAGTGGACAGGGGGCCCTGGTGGCCAGCTTCCTCAGAAGGCACAGATC
CACGGCGGCATCCTGCGCCTGCCAGCCGTCGAGCCCTCGGACCAAGGCCAGTACCTGTGC
CGGGCCCTCAGCAGCGCTGGGCAGCACGTGGCCAGGGCTGTGCTCCACGTGCACGGGGGC
AATGGGCCCAGGGTCCAGGTGAGTCCAGAGAGGACCCAGGTGTATGAAGGCCGCACTGTC
AGGCTGTACTGCAGGGCTCCAGGTGTGCCCAGTGCCACCATCACCTGGAGGAAGGAAGGG
GGCAGCCTCCCCCCACAGGCCCAGCCCGAGCACACGGACATCGCCACGCTGCTCATCCCA
GACATCACAGCCGCCGACGCCGGCTTCTACATCTGCGTGGCCACCAGCCCTGCGGGCACC
GCACAGGCCCGGATCGAAGTGGTCGTCCTCTCAGCTGCAGGTACCAGCCCCCTGCCGGTC
AGGATTGAGTCCTCATCACCTTCTGTGACTGAAGGGCAGACACTAGACCTCAACTGTGTG
GTGGCGGGGCTGGCCCACACCCAGGTCACGTGGTACAAGCGAGGGGGCATTCTGCCTGCC
CGCGCCCAGGTGCACGGCTCCCGGCTTCGGATCCCCCAGGTTTCCTCCGCTGACTCTGGA
GAATACGTGTGCCGTGTGGAGACCGGGTCAGGCGCCAAGGAGGCCTCCATCACCGTCTCT
GTCCTCCCCATCCGCATCGAGTCCTCCTCCTCCCACGTGGCTGAAGGGCAGACCCTGGAT
TTGAACTGTGTGGTGCCCGGGCAGGCCCACGCCCAGGTCACATGGCACAGGCGCGGGGGC
AGCCTCCCCGCCCGGCACCAGACCCACGGCTCCCTGCTGCGGCTACACCAGGTGTCCCCA
GCCGACTCCGGTGAATACGTGTGCCGAGTAGTCCTTGGCTCTGGGCCCGTGGAGACCTCT
GTTCTGGTCACCATCGAGGCCTCTGGCTCCAGCACTAACTCCATGCCTGGA------CCT
GTCCCTCCTGTCAGGATCGAGTCCTCGTCCTTCACAGTGGCTGAGGGACAAACCCTGGAT
CTGAGCTGTGTGGTGGCAGGGCAGGCCCATGCCCAGGTCACGTGGTACAAGCGTGGTGGC
ATCCTCCCCGCCCGGCACCAGGTGCGCGGCTCCCGCCTCTACATCTTCCAGACGTCGCCA
GCCGACGCAGGCGAGTACGTTTGCCGGGCCAGCAATGGTGCGGAGGCTTCCATCACGGTC
ACAGTAACCAGGACCCAGGGGGCCAACTTCGCCTACCCTCCTGTTGGCACCCAGCCCATC
CGCATCGAGTCCTCCTCCTCCCACGTGGCTGAAGGGCAGACCCTGGATCTGAACTGTGTG
GTGCCCGGGCAGGCCCACGCTCAAGTCACGTGGCATAAACGTGGGGGCAGCCTCCCCGCC
CGGCACCAGACCCACGGCTCCCTGCTGAGACTCCACCAGGTGTCCCCCGCCGACTCTGGC
GAGTACGTGTGCCGCGTGGTCGGGGGCTCCGTGCCTCTGGAGGCGTCCGTCCTGGTCACC
ATTGAGCCCGTAGGCACCGTTCCCGCGTTCGGGGTGACCCTCCCGATTCGGATCGAGTCC
TCCTCCTCGCACGTGGCAGAAGGGCAGACCCTGGATCTGAACTGCCTGGTGACGGGGCAG
GCCCACGCCCAGATCACATGGCACAAGCGCGGGGGCAGCCTTCCTGCTGGGCACCAGGTG
CATGGCTCGAGGCTGCGGCTGCCCCAGGTGACTCCAGCCGACTCTGGGGAGTACGTGTGC
CGCGTGGGCAGCAGCTCGGGCACCCAGGAAGCCTCCGTCCTCGTCACCATCCAGAAGCGC
CTTGGCCCCTCCGTGCCCCAGAGTGTGGTGTACCCCGTCCGCATCGAGTCCTCCTCGGCC
TCCCTGGCCAACGGACATACCCTGGACCTCAACTGCCTGGTGGCCAGCCAAGCCCCCCAC
ACCATCACGTGGTATAAGCGTGGAGGCAGCCTGCCCAGCCGGCACCAGATCGTGGGCTCC
CGGCTACGGATCCCCCAGGTGACACCAGCAGACTCAGGCGAGTACGTGTGTCACGTCAGC
AACGGTGCCAGCTCCCAGGAGACTTCGCTGATCATCACCATCCAGGGCAGCAGCTCCTCC
CACGTGCCCAGCGTCTCACCACCAATCAGGATCGAGTCCTCGTCCCCC---ACAGTGGTC
GAAGGGCAGACCCTGGATCTGAACTGCGTGGTCGCCGGGCAGCCCCAGGCCATCATCACG
TGGTACAAGCGTGAGGGCGACCTTCCCACCCGACACCAGGCCCACGGCTCCCGCCTGCGG
CTGCACCATATGTCCGTGGCTGACTCGGGCGAGTACGTGTGTCGGGCAAACAACAACATC
GATGCCCGGGAGGCTTCCATCATGGTCTCAGTCTCCCCCAGTGCCGGCAACCCCTCCGTC
CCTGGCAGTGCCACGCCCATCAGAATCGAGTCATCATCTTCACATGTGGCCGAAGGGCAG
ACCCTGGATCTCAACTGTGTGGTCCCTGGACAGCCCCACGCCCAGGTCACATGGCAGAAG
CGTGGGGGCAGCCTCCCAGCTCACCACCAGGCTCACGGCTCACTGCTGCGGCTGTACCGG
GTGTCCCCGGCTGACTCGGGCGAGTACGTGTGCCGCGTGGTGAGCGGCTCTGGCTCCCTG
GAGGCCTCGGTCCTGGTCACCATTGAGGCCTCGGGCCCCAGCACTGTTCCTGTCCCTGTC
CCAGGCAGAGCTCCGCCCATCCGAATCGAGACCTCCTCCTCCCGTGTGGCCGAAGGGCAG
ACCCTGGATCTGACCTGCGTGGTGCCCGGACAGGCCCACGCCCAGGTCACGTGGCACAGG
CGCGGGGGCAGCCTCCCCGCCCGGCACCAGACCCACGGCCCCCTGCTGAGGCTGAACCAA
GTGTCCCCTGCTGACTCGGGCGAGTACTCATGTCAGGTGACCAGCAGCTCGGGCACCCTG
GAGGCTTCCGTCCTGGTCACGATTGAGGCCTCCAGCCCAGGCCCCATTCCTGCCCCAGGA
CTGGCCCAGCCCATCTACGTCGAGGCCTCCTCCTCCTCCCACGTGGCTGAAGGGCAGACC
CTGGATCTGAACTGCGTGGTGCCCGGGCAGGCCCACGCCCAAGTCACGTGGTACAAGCGC
GGAGGCAGCCTCCCCGCCCGGCACCAGACCCACGGCTCCCTGCTCCGGCTTCCCCACCTG
TCCCCCGCCGACTCCGGCGAGTACGTGTGCCGCGTGGTCGGCGCCACAGGCCCCGAGCAG
GAGGCCTCCTTCACGGTCACCGTACCGCCC---AGTGCAGGCTCCTCCTACCGCCTCAGT
AGCCCCGTCATCTCCATCGACCCGCCCAGCAGCACCGTGCAGCAGGGCCAAGACGCCAGC
TTCAAGTGCCTCGTCCACAACGGGGCAGCCCCCATCAGCCTTGAGTGGAAGACGCGGAAC
CAAGAGCTGGAGGACAACGTCCACATCAGCCCCAATGGCTCCGTCATCACCATTGTCGGC
GCCCGGCCCAGCAACCACGGCACCTACCGCTGCGTGGCCTCCAATGTCTACGGCGTGGCC
CAGAGTGTCGTGAACCTCAATGTACACGGGCCCCCTGCGGTGTCTGTGCTCCCCGAGGGC
CCCGTGCGGGTGAAAGTGGGCAAGGCCATCACCCTGGAATGCGTCGGTGCCGGGGAGCCC
CGCTCTTCCGCTCGCTGGACCCGGCTCGGGACCCCTGCCAGCGTGGAGCAACAGGTGTTC
GGGGTCGTGGACAGCCACACGCTGCTGCAGATTCCGTCAGCGAAGCCGTCAGACGCTGGC
ACCTACGTGTGCCTGGCGCAGAACGCCCTGGGCACGGCACAGAAGCAGGTGGAGGTGATC
GTGGACACGGGCCACGTGCTCCCAGGCGCCCCGCAGGTCCAGGTGGAGGAAGTGGAGCTG
ACCGTGGAAGCTGGACACACGGCCACCCTGCGCTGCTCAGCCACAGGCAGCCCCACGCCC
ACCATCCACTGGTCTAAGCTGCGCTCCCCCCTGCCCTGGCAGCACAAGCTGGAAGGCAAC
ACACTGATCATCCCCCGAGTAGCCCAGCAGGACTCGGGCCAGTACATCTGCAATGCCACC
AGCCCGCTCGGACATGCTGAGGCCACCATCGTCCTGCATGTGGACAGCCCACCGTATGCC
ACCACGGTCCCGGAGCACGCCTCGGTGAGGGCAGGGGAGACGGTGCAGCTGCAGTGCCTG
GCTCACGGGACGCCCCCGCTCACCTTCCAGTGGAGCCGCGTGGGTGGTGGCCTCCCCGGG
AGGGTGACGGCCAGGAACGAGATGCTCCGCCTGGAGTCTGCGGCCCCCGAGGACTCGGGC
CGCTACCGCTGTCAGGTCACCAACAAGGTGGGCTTGGCCGAGGCCTTCGCCGTGGTGCTG
GTTCAAGGCCCCTCTGGCTCTCTCCCTGCCACCGCCAGCCCAGCAGGGTCCACACCCACC
GTTCAGGTCACACCTCAGCAGGAGACCAAGAGCACCGGGGCCAGCGTGGAGTTCCACTGC
GCCGTGCCCACCGACCAAGGCACCCAGCTCCGCTGGTTCAAGGAAGGGGGTCAGCTGCCT
CCTGGCCACAGTGTGCAGGACGGGGTGCTCCGAATCCAGAACTTGGACCAGAGCTGCCAA
GGGACATATGTTTGCCAGGCCCATGGGCCATGGGGACAGGCCCAGGCCAGTGCCCAGCTA
ATTGTCCAAGCCCTGCCCTCCGTGCTCATCAACATCCGGACCTCTGTGCAGACCGTGGTG
GTCGGCCACGCTGTGGAGTTTGAGTGCCTGGCCCTGGGGGACCCCAAGCCTCAAGTGACG
TGGAGCAAAGTGGGAGGACGCATGCGGCCTGGCATCGTGCAGAACGGGGGCATCGTCAGG
ATCGCCCACGTGGAGATGGCAGACGCCGGGCAGTACCGCTGCACCGCTTCCAATGCCGCC
GGCACCACCCAGTCCCATGTGCTGCTGCTCGTGCAAGCCTTGCCCCAGATCTCAACGCCC
CCCGAGGTCCGTGTGCCTGCTGGTTCTGCAGCTGTCTTCCCCTGCATGGCCTCTGGCTAC
CCGACTCCTGACATCACCTGGAACAAGCTGGATGGGGAGCTGCCGCCCGACAGCCGCGTG
GAGAACAACGTGCTGCTGCTGCCCTCGGTCCGCCCCCAGGACGCAGGCACCTACGTCTGC
ACTGCCACTAACCGTCAGGGCAAGGTCAAAGCCTTTGCCAATCTGCAGGTGCCAGAGCGG
GTGGTGCCCTACTTCACGCAGACCCCCCACTCCTTCCTGCCGCTGCCCACGATCAAGGAT
GCCTACAGGAAGTTCGAGATCAAGATCACCTTCCGGCCCGACTCAGCTGAT---------
---------GGGATGCTGCTGTACAACGGCCAGAAGCGGGTCCCCGGCAGCCGCACCAAC
CTGGCCAGCAGGCTGCCCGACTTCATCTCCTTCGGCCTCGTGGGTGGAAGGCCCGAGTTC
CGGTTTGACGCAGGCTCAGGCATGGCCACCATCCGCCACCCCACCCCGCTGGCCCTGGGC
CAGTTCCACACCGTGACCCTGCTGCGCAGCCTCACCCAGGGCTCCCTGATTGTGGGCAGC
CTGGCCCCAGTCAACGGGACCTCCCAGGGCAAGTTCCAGGGCCTGGACCTAAATGAGGAG
CTCTACCTGGGCGGCTACCCTGACTACAGCACCATCCCCAAAGCAGGGCAGAGCAGCGGC
TTCATAGGCTGCGTCCGGGAACTACGAATCCAGGGCGAGGAGATCGTCTTCCACGACCTC
AACCTCACAGCGCACGGCATCTCCCACTGCCCCACCTGCCGGGACCACCCTTGTCAGAAC
GGGGGCTGGTGCCAGGACTCGGAGAGCCGCAGCTACGTGTGCATCTGCCAGGCAGGCTTC
ACCGGAAGCCGCTGTGAGCACTCCCAGGCCCTGCACTGCCACCCAGAGGCCTGTGGGCCC
GACGCGACCTGTGTGAACCGGCCCGATGGCCAAGGCTACACCTGCCGCTGCCACCTGGGC
CGCTCAGGGACGAGGTGTGAGGAAGGTGTGACCGTGACCACCCCCTCCATGTCGGGCATC
GGCTCCTACCTGGCATTGCCCGCCCTCACCAACACGCACCACGAGCTACGCCTGGACATT
GAGTTCAAGCCACTGGCGCCCAGCGGAATCCTCCTGTTCAGCGGAGGGAAGAGGGAGCCT
GTGGAAGATTTCGTGTCCCTGGCGATGGTTGGTGGCCACCTGGAGTTCCGCTACGAGCTA
GGGTCAGGGCTGGCTGTCCTGCGGAGCACAGAGCCGCTGGCCCTGGGCCGCTGGCACCGC
GTGTCCGCCGAGCGCCTCAACAAGGACGGCAGCCTGCGGGTGAACGGCGGGCGCCCTGTG
CTGCGCTCCTCACCGGGCAAGAGCCAAGGCCTCAACTTGCACACCCTCCTCTACCTCGGT
GGCGTGGAGCCCTCCGTGCAGCTGTCCCCGGCCACCAACATGAGCACTCCCTTCCATGGC
TGCATAGGCGAGGTGTCGGTGAATGGGAAGCGGCTAGACCTCACCTACAGCTTCCTGGGC
AGTCGGGGCATCGGGCAGTGCTACGACAACTCGCCGTGCGAGGGCCAGCCCTGCCAGAAC
GGCGCCACGTGCTTTCCTGCTGGCGAGTATGAGTTTCAGTGCCTGTGTCGGGACGGCTTC
AAAGGGGACCTCTGCGAGCACGAGGAGAACCCCTGCCAGCTCCCTGAGCCCTGTCTGCAT
GGGGGCACCTGCCAGGGCACCCGCTGCCTCTGTCCCCCCGGCTTCTCTGGCCCACGTTGC
CAACAAGGCTCTGGACACGGGGCAGCGGAGTCCGATTGGCATCTTGAAGGCAGCGGGGGC
AACGATGCCCCGGGACAGTACGGAGTCTATTTCCACGATGACGGCTTCCTAGCCCTCCCC
AGCCACGTCTTCTCCAGGAGCCTGCCGGGGGTGCCTGAGACCATCCAGCTGGAAGTTCGG
ACCCGCACGGCCAGCGGCCTCCTGCTCTGGCAGGGCATGGAGATGGGAAGGGCCGGCCAA
GGGAAGGACTTCATCAGCCTCGGACTTCAGGAAGGGCACCTTGTCTTCAGCTACCAGCTG
GGCAGCGGGGAGGCTCGCCTCGTCTCTGAGGATCCCATCAATGACGGCGAGTGGCATCGG
GTGACGGCACTGCGAGAGGGCCGGAAAGGCTCCATCCAGGTGGATGGTGAGGAGCTGGTC
AGCGGCCAGTCCCCAGGCCCCAACGTGGCAGTCAACACCAAGGCCAGCATCTACATCGGC
GGAGCCCCCCACGTGGCCACGCTGACCAGGGGCAGGTTCTCCTCGGGCATCACAGGCTGT
CTCAGGAACCTGGTGCTGCACTCCGCCCAGCCCGGTGGCCCTCCCCCGCAGCCACTGGAC
CTGCAGCACGGTGCCCAGGCGGGGGCCAACACTCGTCCCTGCCCCTCG
>PtVa|XM_023529396.1_cds_XP_023385164.1_1
CTGGAGTCAGAGTACTTGAAGATTCCCGGAGACCAGATTGTCAGTGTGGTATTCATCAAG
GAGCTGGACGGCTGGGTCTTTGTGGAGCTGGATGTGGGCTCCGAAGGGAACGCGGATGGG
GCTCAGATTGAGGAGGTGCTGCGCACTGTCATCTCC------------------------
------------------------------AGTGGCTCAATCGCCTCCTATATCACCTCT
CCCCAGGGATTCCAATTCCGACGCCTGGGC------------------------------
---------------------ACAGTGCCCCAGATCTCGAGAGTCTGCACTGATACCGAG
TTTGCCTGCCACAGCCACAATGAGTGCGTGGCCTTGGAGTATCGCTGTGACCGGAGGCCT
GACTGCAGGGACATGTCTGATGAGCTCAATTGTTGTGGGCCTCACGAGGCCACATGCCGC
AGTGGGCACTGCATTCCTAAAGATTATGTCTGTGATGGGCAGGAAGACTGCAAGGACGGC
AGTGATGAGCTGGACTGTGGCCCTGCTCCGCCCTGTGAGCCCAATGAGTTCCCCTGTGGA
AATGGGCACTGTGTCCTCAAGCTGTGGCGCTGTGATGGTGACTCTGACTGTGAGGACCAC
ACCGATGAGGCCGACTGCGAGCACTGGGTCCATGAGTCTGGCCGGCCAGTGCAGCGGGCA
GAGATGATGCAGGTGCTTCAAAGTCTTGAGGCCGTGCTCATCCAGACAGTGTACAACGCC
AAGATGGCCAGCGTGGGGCTGAGCGACATCGCCATGGATACCACCGTCACCTACACCACT
AGCCATGGCCGTGCCCACAGTGTAGAAGAGTGCAGATGCCCCATTGGCTATTCTGGCTTG
TCCTGCGAGAGCTGTGATGCTCACTTCACCCGGGTACCTGGTGGGCCCTACCTGGGCACC
TGCTCTGGCTGCAACTGCAATGGCCACGCCAGCTATTGTGACCCTGTGTACGGCCACTGC
CTGAACTGCCAGCACAACACCGAGGGACCACAGTGCAACAAATGCAAGGCCGGCTTCTTT
GGGGATGCCACAAAGGCCACGGCTACTGCCTGCCGGCCTTGCCCTTGCCCATACATCGAT
GCCTCCCGCAGATTCTCAGATACCTGCTTCCTGGACACAGATGGCCAAGCCACGTGTGAC
GCATGTGCCCCAGGGTACACAGGCCGCCGCTGTGAGAGTTGTGCCCCTGGATATGAGGGC
AACCCCATCCAGCCAGGCGGGAAGTGCAGGCCCACCAACCAGGAGATTATACGCTGCGAT
GAGCGAGGCAGCTTGGGGACCACTGGGGAGGCCTGCCGCTGTAAGAAC------------
---------AACGTGGTGGGGCGCCTATGCAACGAATGTGTCCCTGGCTCTTTCCACCTG
AGTACCGGCAACCCCGACGGCTGCCTCAAGTGCTTCTGCATGGGCGTCAGTCGCCAGTGC
ACCAGCTCCTCTTGGAGCCGTGACCAGGTGCATGGGGCCTCCGAGGAGCCCTCTCAGTTC
AGCCTGACCAATGCCGCAGGCACCCACATCACCACCCTGGGCATCTCATCCCCCACGCCC
GGAGAACTGGCCTTCTCCTCGTTCCAGCACCTCTTGTCTGGACCTTACTTCTGGAGCCTC
CCTTCGCGCTTCCAGGGGGACAAGGTGACCTCCTATGGAGGAGAGCTACGCTTCACAGTG
ACCCAGCAGCCCCAGCCTGGCTCCCTGCCCCTGCACAGGCAGCCATTGGTAGTACTGCAA
GGCAATGGCATTGTCTTGGAGCATCACCCTTCCCAGGAGCCTAGCCCTGGCCAACCCACC
ACCTTCACTGTGCCCTTCCGGGAGCAAGCATGGCAGCGGCCTGATGGGCAGCCAGCCACA
CGGGAGCACCTGCTGATGGCACTGGCGGGCATCGACACACTCCTGATCCAGGCATCCTAC
AGCCAGCAGCCAGCCGAGAGCAGGATCTCTGGCATCAGCATGGACGTGGCTGTACCGGAG
AACACCGGCCAGGACCCTGCACTGGAAGTGGAGCAGTGTACCTGCCCACCTGGGTACCGT
GGCCCATCCTGCCAGGACTGTGACACAGGCTACACACGCATGCCCAGTGGCCTCTACCTG
GGCACCTGTGAACGCTGCAGCTGCCATGGCCACACGGAGGTCTGCGAGCCCGAATCAGGT
GCCTGCCAGGGCTGCCAGCACCATACCGAGGGCCCTCAGTGCGAGCAGTGCCAGCCAGGA
TACTATGGGGACGCCCAGCGGGGGACACCTCAAGACTGCCAGCCATGCCCATGCTATGGA
GCCCCTGCTGCTGGCCAAGCCACCCACACTTGCTTTTTGGACACAGACGGCCAACCTACC
TGTGATGCGTGCTCCCCAGGCCACAGCGGGCGTCACTGTGAGAGGTGTGCCCCAGGTTAC
TATGGCAACCCCAGCCAGGGCCAGCCATGCCGAAGAGACGGCCAAATGCCAGAGCCAATC
GGCTGTGGCTGTGATCCCCAGGGCAGCGTCAGCAGCCACTGTGACTCTGCTGGCCAATGC
CAGTGCAAGGCCCAGGTGGAAGGCCTCACCTGCAGCCACTGCCGGCCCCACCACTTCCAC
CTGAGTGCCAGCAACCCCGATGGCTGCCTGCCCTGCTTCTGTATGGGCGTCACACAGCAG
TGTGCGAGCTCCTCCTACACCCGCCACCTGATCTCTACTCGCTTTGCCCCCGGGGACTTC
CAAGGCTTTGCCCTGGTGAACCCACAGCGGAACAGCCGCCTGACAGGAGGCTTCACCGTG
GAACTCGTGCCCGAGGGTGCCCAGCTCTCTTTTGGCAACTTTGCCCACCTTGGCCACGAG
TCTTTCTACTGGCAGCTGCCGGAGACATACCAGGGAGACAAG------------------
------------------------------------------------------------
------------------------------------------------------------
------------------------------------------------------------
------------------------------------------------------------
------------------------------------------------------------
------------------------------------------------------------
------------------------------------------GTGGCGGCTTATGGCGGG
AAGCTGCGCTACACCCTGTCCTACTCAGCAGGGCCACAGAGCAGCCCACTCTCTGACCCC
GACATCCAGATCACGGGGAACAACATCATGCTGGTGGCCTCCCAGCCACCGCTGCAGGGC
CCCGAGAGGAAGAGCTATGAGATTGTTCTCCGAGAGGAATTCTGGCGCCGGCCTGACGGG
CAGCCAGCCACACGTGAACACCTCCTGATGGCACTGGCTGACCTAGACGAGCTCCTGGTC
CGGGCCACGTTCTCCTCGATGCCAGTGGCTGCCAGCATCAGTGCAGTCAGCCTGGAGGTC
GCCCAGTCTGGGCCCTCAGATGGACCCCGGGCCCTCGAGGTGGAAGAATGCCGCTGCCCC
CCAGGCTACGTCGGCTTGTCCTGCCAGGACTGCGCCCCAGGCTACACACGCACTGGGAGT
GGGCTCTACCTTGGCCACTGTGAGATGTGTGAATGCAATGGCCACTCGGACCTGTGCCAC
CCAGAGACTGGGTCCTGCTCGCAATGCCAGCACAATGCTGCTGGGGAGTTCTGTGAGCTG
TGTGCACCCGGCTACTATGGAGATGCCACGGCTGGAACACCTGAGGACTGCCAGCCCTGT
GCCTGCCCACTGGCCAACCCGGAGAACATGTTCTCCCGTACCTGTGAGAGCTTGGGAGCT
GGTGGGTACCGCTGCACAGCCTGTGAACCTGGCTACACTGGCCAGTACTGTGAGCAGTGC
GCCCCAGGTTATGTGGGGAACCCCAATGTGCGGGGAGGCCGGTGCCTGCCACAG---GAC
CGGGCCTCGCTGGTGGTCCAGGTGCAACCAGCTCAGAGCATAGTACCCCAAGGTGGCCCC
CACTCCCTGCGGTGCCAGGTCAGCGGAAGCCCACCACACTACTTCTACTGGTCTCGTGAG
GATGGGCGGCCCTTGCCTAGTAGCACTCAGCAGCGCCATCAAGGCTCTGAGCTCCACTTC
CCCAGCGTCCAGCCCTCGGATGCTGGAGTCTATATTTGTACCTGTCGTAATCTCCATCAT
GCCAATACCAGCCGGGCAGAGCTGCTGGTCACTGAGGCTCCAAGCAAGCCCATCACGGTG
ACGGTCGAGGAGCAGCGGAGCCAGAGCGTACGTCCTGGAGCTGACGTCACTTTCATCTGC
ACAGCCAAGAGCAAGTCTCCGGCTTACACCCTGGTGTGGACCCGCCTGCACAATGGGAAA
CTACCAGCCCGAGCCATGGATTTCAATGGCATCCTGACCATTCGCAATGTCCAGCCAAGT
GATGCAGGCACCTACGTGTGCACCGGCTCCAACATGTTCGCCATGGACCAGGGCACAGCC
ACGCTGCATGTGCAAGCCTCGGGCACCCCATCTGCCCCCATTGTCTCTATCCACCCACCA
CAGCTCACAGTGCAGCCTGGGCAGATGGCCGAGTTCCGCTGCAGTGCCACGGGGAACCCC
ATGCCCACCCTAGAGTGGACAGGGGGCCCTGGTGGCCAGCTCCCTCAGAAGGCACAAATC
CATAGGAATATCCTGCGCCTGCCAGCCATTGAGCCCTCGGATCAAGGCCAGTACCTGTGC
CAAGCCCACAACGGCGTAGGGCAGCATGTGGCCAGGGCTGTGCTCCACGTGCACGGGGGC
AATGGGCCTAGGGTCCAGGTGAGCCCAGAGAGAACCCAGGTGCATGAAGGCCGCACTGTC
AGGCTGTACTGCAGGGCCGCAGGTGTGCCCAGTGCCACCATCACCTGGAGGAAGGAAGGG
GGCAGCCTTCCCCAACAGGCCCGGTCTGAGCACACAGACATCGCCACACTGCTCATCCCG
GCCATCACAGCTGCTGACGCCGGCTTCTACCTCTGTGTGGCCACCAGCCCTGCGGGCACT
GCGGAGGCCCGGATCCAGGTGATCGTCCTTCCAGCTTCAGGTGCCAGCTCCCTGCCAGTC
AGGATTGAGTCCTCATCACCTTCTGTGACTGAAGGGCAGACATTAGATCTCAACTGTGTG
GTGGCAGGGCTGGGCCAAGCCCAGGTCACATGGTACAAGCGAGGGGGCAGTCTGCCTCCC
CACGCCCAGATTCACGGCTCCCGGCTACGGCTCTCCCAGGTTTCCTCAGCCGATTCTGGA
GAATACGTGTGCCGAGTGAAGAACGGGTCAGGCTCCAAGGAGGCCTCCATCACCATCTCT
GTCCTCCCTATCCGCATCGAGTCCTCCTCCTCCCACGTGGCTGAAGGGCAGACCCTGGAT
CTGAACTGCGTGGTGCCTGGGCAGGCCCATGCCCAGGTCACATGGCACAGGCGTGGGGGC
AGCCTCCCCACTAGGCACCAGACCCATGGCTCGTTGCTGCGGCTGCACCAAGTATCCCCA
GCTGACTCAGGAGAGTACGTGTGCCACGTAGTCCTTGGCTCTGGGACCCTGGAGGCCTCT
GTCCTGGTCACCATCGAGGCCTCCGGCTCCAGCACTGGCTCCATCCCTGCCCCAGGACCT
GTCCCGCCTGTCAGGATCGAGTCCTCATCCTCCACAGTGGCTGAGGGGCAGACCCTGGAT
CTGAGCTGTGTGGTGGCAGGACAGCCCCATGCCCAGGTCACGTGGTACAAGCGTGGCGGC
AGCCTCCCTGCCCGGCACCAGGTCCGTGGCTCCCGCCTCTACATCTTCCAGACATCACCA
GCTGACGCTGGCGAGTACGTTTGCCGGGCCAGCAATGGTGTGGAGGCCTCCATCACAGTC
ACAGTAACTGGGACCCAGGGGGCCAACTTTGCCTACCCTCCTGGTGGCACCCAGCCCATC
CGCATCGAGTCTTCTTCCTCCCATGTGGCTGAAGGGCAGACCCTGGATCTGAACTGCGTG
GTGCCT------------------------------------------------------
------------------------------------------------------------
------------------------------------------------------------
------------------------------------------------------------
------------------------------------------------------GGGCAG
GCCCACGCCCAGGTCACGTGGCATAAGCGTGGGGGCAGCCTCCCCGCCCGGCACCAGGTA
CATGGCTCAAGGCTGCGGCTGTCCCAGGTGACTCCAGCTGACTCTGGAGAGTATGTGTGC
CGTGTGGGCAGCAGCTCAGGCACTCAGGAAGCCTCAGTCCTCGTCACCATCCAGCAGCAC
CCCGGCCCCTCCCACTCCCAGAGTGTGGTGTACCCCGTCCGCATCGAGTCCTCCTCAGCC
TCCCTGGCCAATGGACATACCCTGGACCTCAACTGCATAGTGGCCAGCCAAGCCCCCCAC
ACCATCACCTGGTATAAGCGTGGAAGCAGCCTACCCAGCCGACACCAGATCGTGGGCTCC
CGGCTACGGATCCCCCAGGTGACGCCAGCGGACTCGGGCGAGTACGTGTGTCATGTCAGT
AATGGTGTCGGGTCCCAGGAGACCTCGCTCATTGTCACCATCCAGGGCAGCGGCACCTCC
CACGTGCCCAGTGTCTCCCCACCAATCAAAATTGAGTCCTCATCCCCT---GCAGTGGTC
GAAGGGCAGACCTTGGATCTGAACTGTGTGGTCGCTGGGCAGCCCCAGGCCACCATCACG
TGGTACAAGCGTGGGGGCAGCCTTCCCACCCGACACCAGGCCCATGGCTCCCACCTGAGG
CTGTACCAGATGTCCGTGGCCGACTCCGGTGAGTACGTGTGCCGAGCAAACAACAACATC
GATGCCCGGGAGGCTTCCATCGTGGTCTCGGTCTCCCCCAACGCCGGCAGCCCCTCCGTC
CCTGGCAGTGCTGTGCCCATCAGAATTGAGTCATCATCTTCAGATGTGGCCGAGGGGCAG
ACCTTGGATCTGAACTGCGTGGTCCCTGGACAGACCCACGCCCAAGTCACGTGGCACAAG
CGTGGGGGT---------------------------------------------------
------------------------------------------------------------
------------------------------------------------------------
------------------------------------------------------------
------------------------------------------------------------
---------AGCCTCCCCGCTAACCACCAGGTCCATGGTCCCCTGCTGAGGCTGAACCAG
GTGTCCCCAGCTGACTCTGGCGAGTACTCATGTCAAGTGACAGGCAGCTCAGGCACCCTG
GAGGCTTCTGTCCTGGTCACAATTGAGGCCTCCAACCCAGACCCCATTCCTGCCCCAGGA
CTGGCCCAGCCCATCTACATTGAAGCCTCCTCGTCC---CACGTGGCTGAAGGGCAGACC
TTGGACCTGAACTGCGTGGTGCTTGGGCAAGCCCACGCCCAGGTCACATGGTACAAGCGT
GGGGGCAGCCTCCCTGCCCGGCATCAGACCCACGGCTCCCAGCTGCGGCTCCACCACGTC
TCCCCTGCCGACTCCGGCGAATATGTGTGCCGCGTAGTTACCAGTGCAGGCCCTGAGCAG
GAAGCCTCCTTCACAGTCACTGTCCCACCC---AGTGCAGGGTCCTCCTACCGCCTTAGG
AGCCCTGTCATCTCCATCGACCCGCCCAGCAGTACCGTGCAGCAAGGCCAAGATGCCAGC
TTCAAGTGCCTCATCCATGATGGGGCAGCCCCTGTCAGCCTTGAGTGGAAGACTCGGAAC
CAAGAACTGGAGGACAACGTCCATATTAGCCCCAACGGCTCCATCATCACCATCGTGGGC
ACCCGGCCCAGCAACCGTGGTCCCTACCGCTGCGTGGCCTCCAATGCCTACGGTGTGGCC
CAGAGTGTCGTGAACCTCAGTGTACATGGGCCCCCTACGGTGTCTGTGCTCCCCGAGGGC
CCTGTGCGGGTGAAAGTGGGAAAGGCTGTCACCCTGGAGTGTGTCAGTGCTGGGGAGCCC
CGCTCTTCTGCTCGCTGGACCCGGATCGGCACCCCCACCAACCTGGAGCAGCAGACATTT
GGGCTTGTGGACAGCCACACGATGCTGCAGATTTCATCAGCTAAACCATCAGATGCGGGT
ACCTATGTATGCCTAGCCCAGAATGCACTGGGTACAGCACAGAAGCAGGTGGAGGTGATT
GTGGACACGGGCGCTGTGACCCCAGGGGCCCCCCAGGTCCAGGTTGAAGAAGTCGAGTTG
ACTGTGGAAGCTGGACACACGGCCACTCTGCGCTGCTCAGCTACAGGCAGCCCCACACCC
ACCATCCACTGGTCGAAGCTGCGCTCCCCGCTGCCCTGGCAGCACCAGCTGGAAGGTGAC
ACATTGATCATCCCTCGGGTAGCCCAGCAGGACTCAGGCCAGTACATCTGCAATGCCACT
AGCCCTACTGGATATGCTGAGGCCACCATCGTCCTGCATGTGGAGAGCCCACCATATGCC
ACCACAGTCCCTGAGCACGCTTCGGTGCGGGCAGGAGAGACGGTGCAGCTCCAGTGCCTG
GCTCACGGGACACCCCCGCTCACCTTCCAGTGGAGCCGTGTGGGTGGCAGCCTCCCTAGG
AGGGTGACCGCCAGGAACGAGATGCTGCGCTTTGAGCCCGTGGCCCCCGAGGACTCAGGC
CGCTACCGCTGCCAGGTCACCAACAGGGTGGGCTCAGCGGAGGCCTTTGCCCAGGTGCTC
GTCCAAGGCTCCTCTGGCTCTCTCCCCGCCACC------CCAGCAGGATCCACACCCACC
GTTCAGGTCACGCCTCAGCTGGAGACCAAGAGCATAGGGGCCAGCGTGGAGTTCCACTGT
GCCGTGCCCAGCGACCAGGGCACCCAGCTCCGATGGATCAAGGAAGGGGGTCAACTGCCT
CCTGGCCATAGCGTGCAGGACGGGGTGCTCCGAATCCAGAACTTGGACCAGAGTTACCAA
GGGACATATATTTGCCAGGCCCATGGGCCATGGGGACAGGCGCAGGCCAGTGCCCAGCTA
GTTGTCCAAGCCCTGCCTTCGGTGCTCATCAACATCCGGACCTCCGTGCAGACTGTGGTG
GTCGGCCATGCTGTGGAGTTCGAGTGCCTGGCCCTGGGTGACCCCAAGCCTCAGGTGACG
TGGAGCAAAGTCGGAGGTCGCCTGCGGCCTGGCATCGTGCAGAGCGGAGGCATTGTTAGG
ATTGCCCACGTGGAGTTGGCTGATGCTGGACAGTACCGCTGCAGTGCCACCAATGCTGCC
GGCACCACCCAGTCCCACGTGCTGCTGCTCGTGCAAGCCTTGCCCCAGATCTCAACACCC
CCAGAAGTTCGAGTGCCTGCTGGTTCTGCCGCCGTCTTCCCCTGCATGGCCTCTGGCTAC
CCCACTCCTGACATCACCTGGAGCAAGCTGGATGGTAACCTGCCACCTGACAGCCGCCTG
GAGAACAACATGTTGCTGCTGCCCTCGGTCCGACCCCAGGATGCAGGCACCTACGTCTGC
ACTGCCACTAACCGCCAGGGCAAGGTCAAAGCCTTTGCCCATCTGCAGGTGCCAGAGCGG
GTGGTGCCCTACTTCACACAGACCCCCTACTCCTTCCTGCCGCTGCCCACCATCAAGGAT
GCCTACAGGAAGTTTGAGATCAAGATCACCTTCCGGCCTGACTCAGCTGAT---------
---------GGAATGCTGCTGTACAATGGGCAGAAGCGGATCCCAGGCAGCCCCACCAAC
CTGGCCAACAGGCAGCCCGACTTCATCTCCTTCGGCCTCGTGGGCGGAAGGCCCGAATTC
CGATTTGATGCAGGCTCAGGCATGGCCACCATCCGCCACCCTACCCCACTGGCGCTGGGC
CAGTTCCACACCGTGACCCTGCTGCGCAGCCTCACCCAGGGCTCCCTGATTGTGGGCAGC
CTGGCCCCAGTCAATGGGACCTCCCAGGGCAAGTTCCAGGGCCTGGACCTGAACGAGGAG
CTCTACCTGGGTGGCTACCCTGACTATGGCGCCATCCCCAAGGTGGGGCTGAGCAGCGGC
TTCGTAGGCTGCGTCCGGGAGCTGCGCATCCAGGGCGAGGAGATTGTCTTCCATGACCTC
AACCTCACAGTGCATGGCATCTCCCACTGCCCTACCTGTCGGGACCGGCCTTGCCAGAAC
GGGGGCCTGTGCCAGGACTCGGAGAGTAGCAGCTACACGTGCATCTGCCCTGCTGGCTTT
ACTGGGAGCCGCTGTGAACACTCGCAGGCCCTACACTGCCACCCAGAAGCCTGTGGGCCC
GACGCCACCTGTGTGAACCGGCCTGATGGCCGAGGCTACACCTGCCGCTGCCACCTGGGC
CGCTCAGGGATGAGGTGTGAGGAAGGTGTGACCGTGACCACCCCCTCCATGTCGGGCACT
GGCTCCTACCTGGTGCTGCCTGCCCTCACCAACACACACCATGAGCTACGCCTGGACGTC
GAGTTCAAGCCACTGGCGCCTGATGGAATCCTGCTGTTCAGTGGGGGGAAGAGCGGGCCT
GTGGAGGACTTCGTGTCCCTGGCGATGGTTGGCGGCCACCTTGAGTTCCGCTACGAGTTG
GGGTCAGGACTGGCTATTCTGCGGAGCCCTGAGCCGCTGGCCCTGGGCCGCTGGCACCAC
GTATCTGCCGAGCGCCTCAACAAGGACGGCAGCCTGCGGGTGAATGGCGGACGCCCTGTG
CTGCGTTCCTCGCCGGGCAAGAGCCAGGGCCTCAACCTGCACACCCTCCTCTACCTTGGT
GGTGTGGAGCCCTCCGTGCAGCTGTCCCCGGCCACCAACGTTAGCACTCCCTTCCGCGGC
TGTGTGGGTGAGGTGTCAGTGAATGGAAAGCGGCTGGACCTCACCTACAGCTTCCTGGGC
AGCCGAGGCATTGGGCAGTGCTACGATAGCTCCCCATGTGAGCGCCAGCCTTGCCAGAAT
GGTGCCACGTGCTTGCCTGCTGGCGAGTATGAGTTCCAGTGCCTGTGTCGAGATGGCTTC
AAAGGTGACCTCTGCGAGCATGAGGAGAACCCCTGCCAGCTCCGTGAGCCCTGTCTGCAT
GGGGGCACCTGCCAGGGCACCCGCTGCCTCTGTCCCCCCGGCTTCTCTGGCCCACGCTGC
CAACAAGGCTCTGGACATGGCACAGCAGAATCCGACTGGCATCTCGAAGGCAGTGGGGGC
AATGACGCCCCGGGACAGTATGGAGCCTATTTCCATGACGACGGCTTCCTAGCCCTCCCC
AACCACGTCTTCTCCAGGAGCCTGCCCGAGGTGCCTGAGACCATCGAGCTGGAGGTTCGG
ACTAGCATAGCCAGTGGCCTCCTGCTCTGGCAGGGCATGGAGGTGGGAGAGGCCAGCCAA
GGCAAGGACTTCATTGGTCTCGGGCTTCAGGATGGGCACCTTGTCTTCAGCTACCAGCTG
GGCAGTGGAGAGGCCCGCCTTGTCTCTGAGGACCCCATCAATGATGGCGAGTGGCATCGG
GTGACGGCGCTGCGAGAGGGCCGGAGAGGCTCCATCCGGGTGGACGGTGAGGAGCTAGTC
AGTGGCCAGTCCCCAGGCCCGAACGTGGCAGTCAACACCAAGGGTAGCATCTACATTGGC
GGAGCCCCCAATGTGGCCATGCTGACCGGGGGCAGGTTCTCCTCGGGCATCACGGGCTGT
CTCAGGAACCTGGTGCTGCACTCTGCCCGGCCCGGCGCCCCACCCCCACAGCCACTGGAC
CTGCAGCACAGTGCCCAGGCGGGAGCCAACACGCGCCCCTGCCCCTCG
>RhFe|XM_033113772.1_cds_XP_032969663.1_1
CTGGAGTCAGAATACTTGAAGATTCCGGGAGACCAGATTGTCAGTGTGGTATTCATCAAG
GAGCTGGACGGCTGGGTCTTTGTGGAGTTGGATGTGGGCTCCGAGGGGAATGCGGACGGG
GCTCAGATTCAGGAGGTGCTGCACACAGTCATCTCC------------------------
------------------------------AGCGGCTCCATCGCCTCCTACGTCACCTCT
CCCCAAGGATTCCAGTTTCGACGCCTGGGC------------------------------
---------------------ACAGTGCCCCATGTCTCGAGAGTCTGCGCCGAGAACGAG
TTTGCCTGCCACAGCCACAATGAATGTGTGGCCCTGGAGTATCGCTGCGACCGGAGGCCT
GACTGCAGGGACATGTCTGATGAGCTCGATTGTTGTGGGCCCCATGAGGCCAAGTGCCGC
AGCGGGCACTGCATCCCCAAAGCCTATGTCTGCGATGGGCAAGAGGACTGCAAGGACGGC
AGTGACGAGCTGGGCTGTGAACCCACTCCGCCCTGTGAGCCCAACGAGTTCGCCTGTGGC
AACGGGCACTGTGTCCTCAAGCTGTGGCGCTGCGATGGCGACCCTGACTGTGACGACCGC
ACCGATGAAGCCGACTGCGAGCACTGGGTCCATGAGTCTGGCCAGCCCGTGCAGCGGGCA
GAGATGATGCAGGTGCTGCAAAGCCTGGAGGCCGTCCTCATCCAGACAGTGTACAACGCC
AAGATGGCCAGCGTGGGGCTGAGCGACATCGCCATGGATACCACTGTCACCTACACCACG
AGCCACGGCCGCGCCCACAGCGTAGAGGAATGCAGATGCCCTATTGGCTATTCTGGCTTG
TCCTGTGAGAGCTGTGATGCCCGTTTCACCCGAGTGCCCGGCGGGCCCTACCTGGGTACC
TGCTCTGGCTGCAACTGCAATGGCCATGCCAACTCTTGTGACCCTGTGTATGGCCACTGC
CTGAATTGCCAACACAACACCGAGGGGCCACAGTGCAACAAATGCAAGGCCGGCTTCTTT
GGGGACGCCACAAAGGCCACGGCCACTGCTTGCCGGCCCTGCCCTTGCCCGTACATCGAC
GCCTCCCGCAGATTCTCAGATACCTGCTTCCTGGACACCGATGGCCAAGCCACGTGTGAC
GCGTGTGCCCCAGGCTACACAGGCCGCCGCTGTGAAAGCTGTGCCGCCGGGTATGAAGGC
AACCCCATCCAGCCCAGTGGGAAGTGCAGGCCCACCAACCAGGAGATTGTACGCTGTGAT
GAGCGAGGCAGCATGGGGGCCTCTGGGAAGACCTGCCGCTGTAAGAAC------------
---------AACGTGGTGGGGCGCCTGTGCAATGAGTGTGTCGCCGGCTCTTTCCACCTG
AGTACCCACAACCCCGATGGCTGCCTCAAGTGCTTCTGCATGGGTGTCAGTCGTCAGTGC
ACCAGCTCCTCTTGGAGCCGAGCCCAGGTGCAAGGGGCCTCTGAAGAGCCCACTCAGTTC
AGTCTGATCAATGCCGCAGGCACCCACACCACCAGCATGGGCATCTCATCCCCCGTGCCT
GGGGAACTGGTCTTCTCCTCCTTCCATAGCCTCCTATCTGGACCCTACTTCTGGAACCTC
CCTGAGTGCTTCCGGGGGGACAAGGTGACCTCCTATGGAGGAGAGCTACGCTTCACAGTG
ACCCAGACGCCCCAGCCTGGCTCCCTGCCCCTGCACGGGCAGCCACTGGTGGCACTACAG
GGCAATGGCATCGTCTTAGAACATCATCCCTCCCGGGACCCAACCCCTGGCCAGCCCAGC
ACCTACACCGTGCCCTTCCGGGAGCAAGCATGGCAGCGGCCTGATAGGCAGCCGGCCACA
CGGGAGCACCTGCTGATGGCCCTGGCGGGCATCGACGCCCTGCTGATCCAGGCATCCTAC
AGCCAGCGGCCCGCTGAGAGCAGGATCTCTGGCATCAGCATGGATGTGGCTGTGCCAGAG
GACACCGGCCAGGACCCTGCGCTGGAAGTAGAACAGTGTACCTGCCCACCTGGGTACCGT
GGCCCATCCTGCCAGGACTGTGACACAGGCTACACACGCATGCCCAGTGGCCTCTACCTA
GGCACCTGCGAACGCTGCAGCTGCCATGGACACACGGAAGTCTGTGAGCCTGAAACAGGT
GCCTGCCAGGGCTGCCAGCACCACACTGAGGGCCCACGGTGTGAGCAGTGCCAGCCAGGA
TACTACGGGGACGCCCAGCAGGGGACACCGCAGGACTGCCAGCCATGCCCATGCTATGGA
CCCCCTGCTGCTGGCCAGGCCACCCATACTTGCTTTTTGGACACAGATAGCCACCCCACC
TGTGATGCGTGCTCCCCAGGCCACAGTGGGCGTCACTGTGAGAGGTGTGCCCCGGGTTAC
TATGGCAATCCCAGCCAGGGCCAGCCATGCCGAAGAGACGGCCAAATGCCAGAGCCAATC
GGCTGTGGCTGTGATCCCCAGGGCAGCGTCAGCAGCCAGTGCGATGCTGCTGGCCAATGC
CAGTGCAAGGCCCAGGTGGAAGGACTCACCTGCAGCCACTGCCGGCCCCACCACTTCCAC
CTGAGTGCCAACAACCCTGACGGCTGCCTGCCCTGCTTCTGCATGGGCATCACCCAGCAG
TGTGCCAGCTCTTCCTACACCCGCCACCAGATCTCCACCCGCTTTGCCCCTGGGGACTTC
CAAGGCTTTGCCCTGGTGAACCCACAGCGGAACAGCCGCCTGACAGGAGGCTTCACCGTG
GAACCTGTGCCCGAAGGTGCCCAGCTCTCTTTCGGCAACTTTGCCCACCTTGGCCACGAG
TCCTTCTACTGGCAGCTACCGGAGACGTACCAGGGAGACAAG------------------
------------------------------------------------------------
------------------------------------------------------------
------------------------------------------------------------
------------------------------------------------------------
------------------------------------------------------------
------------------------------------------------------------
------------------------------------------GTGGCGGCTTATGGTGGG
AAGCTGCGATACACCCTGTCCTACAGAGGAGGGGTACAGGGCAGCCCACTCTCTGACCCT
GACATCCAGATCACGGGCAACAACATCATGCTGGTGGCCTCGCAGCCAGCACTGCAGAGC
CCCGAGAGGAAGAGCTATGAGATTGTTCTCCGAGAGGAATTCTGGCGTCGGTCTGACGGG
CAGCCAGCCACGCGCGAGCACCTCCTCATGGCGCTGGCTGACTTGGACGAGCTCCTGGTC
CGGGCCACCTTCTCCTCAATGCCACTGGCAGCCAGCATCAGTGCAGTCAGCCTGGAGGTC
GCCCAGCCCGGGCCCTCAGACAGACCCCGGGCTCTCGAGGTGGAGGAATGCCGCTGTCCC
CCAGGCTATGTCGGCTTGTCCTGCCAGGACTGCGCCCCAGGCTACACACGCACGGGGAGT
GGGCTCTACCTCGGGCACTGTGAGATGTGCGAATGCAATGGCCACTCGGACCTGTGCCAC
CCAGAGACCGGAGCCTGTTCGCTATGCCAGCACAACGCCGCTGGGGAGTTCTGTGAGATG
TGTGCGCCTGGCTACTACGGAGATGCCACGGCTGGGACACCTGAGGATTGTCAGCCCTGT
GCCTGCCCACTGACCAACCCAGAGAACATGTTCTCCCGCACCTGTGAGAGCCTAGGAGCT
GGTGGGTACCGCTGCACGGCCTGTGAACCTGGCTACACTGGCCAGTACTGTGAGCAGTGT
GCCCCAGGTTACGTGGGGAACCCCAATGTGCGGGGGGGCCGGTGCCTGCCACAGACAGAC
CAAGCGCCGCTGGTGGTCCAGGTGCAACCAGCTCGGAGCATAGTACCCCAAGGTGGCCCC
CACTCCCTGCGGTGCCAGGTCAGTGGGAGCCCACCCCACTACTTCTACTGGTCTCGTGAG
GACGGGCGGCCTTTGCCGAGTAGCACCCAGCAGCGTCATCAAGGCTCTGAACTCCATTTC
CCCAGCGTCCAGCCCTCAGATGCAGGAGTCTACATTTGTACCTGTCGTAATCTCCATCAT
GCCAATACCAGCCGGGCAGAGCTGCTGGTCACCGAGGCTCCAAGCAAGCCCATCACGGTG
ACAGTGGAGGAGCAGCGGAGCCAGAGTGTGCGCCCCGGAGCCGACGTCACCTTCATCTGT
ACAGCCAAGAGCAAGTCTCCAGCTTACACCCTGGTGTGGACCCGCCTGCACAATGGGAAA
CTGCCAGCCCGAGCCATGGATTTCAATGGCATCCTGACCATTCGCAATGTCCAGCTGAGT
GACGCGGGCACCTACGTGTGCACCGGCTCCAACATGTTTGCTATGGACCAGGGCACAGCC
ACACTGCATGTGCAAGCCTCGGGTACCCCATCTGCCCCTGTGGTCTCTATCCACCCACCA
CAGCTCACAATGCAGCCTGGGCAGACGGCTGAATTCCGCTGCAGCGCCACGGGGCACCCC
ACACCCACCCTTGAGTGGACAGGGGGCCCTGGTGGCCAGCTCCCTCAGAAAGCACAAATC
CATGGCGGTATCCTGCGCCTGCCGGCCGTCGAGCCCTCGGATCAAGGCCAGTACCTATGC
CGAGCCCTCAGCAGCGCAGGGCAGCAGGTGGCCAGGGCCATGCTCCACGTACACGGGGGC
AACGGGCCCAGGGTCCAGGTGAGTCCAGAGAGAACCCGGGTGCACGAAGGCAGCATTGTC
AGGCTGTACTGCAGGGCCGCAGGTGTTCCCAGTGCCACCATCACCTGGAAGAAGGAAGAG
GGCAGCCTCCCCCCACAGGCCCGGTCTGAGCGTACAGACATCGCCACGCTGCTCATCCCA
GCCATCACAACCGCAGATGAAGGCTTCTACCTCTGCGTGGCCACCAGCCCCGCGGGCACT
GCACAGGCCCGGATCCAAGTAATCGTCCTTCCAGCTTCAGGTGCCAGCTCCTTACCAGTC
AGGATTGAGTCCTCATCACCTTCTGTGACAGAAGGGCAGACACTAGACCTCAACTGTGTG
GTGACAGGGCTGGCCCAAGCCCAGGTCACATGGTACAGGCGAGGGGGCAGTCTGCCCCCC
CACACCCAGGTGCATGGCACCCGGCTGCGGCTCACCGAGGTGTCCTCAGCTGATTCTGGA
GAATACGTGTGCCGAGTGGAGAATGGGTCAGGCTCCAAGGAGGCCTCCATCACCGTCTCG
GTCCCCCCCATCCGAATCGAGTCGTCCTCCTCCCACGTGGCTGAAGGGCAGACACTGGAT
CTGAACTGCATTGTACCTGGGCAGGCTCATGCCCAGGTCACATGGCATAGGCGCGGGGGC
AGCCTCCCGGCCAGGCACCAGACCCACGGCTCACTGCTGCGGCTGCACCAGGTGTCCCCA
GCCGACTCAGGCGAGTATGTGTGCCGCGTGGTCCTTGGCTCTGGGCCCCTAGAGACCTCC
GTCCTGGTTACCATCGAGGCCTCTGGCTCCAGCGCTGGCTCCATCCCTGCACCAGGACCC
GTCCCACCTGTCAGGATCGAGTCCTCCTCCTCCACAGTGGCTGAGGGGCAGACCCTGGAT
CTGAGCTGTGTGGTGGCAGGGCAGGCCCATGCCCAGGTCACATGGTACAAGCGTGGTGGC
AGCCTCCCTGCCCGGCACCAGGTCCGTGGCTCCCGCCTGTACATATTCCACGCATCACCA
GCTGACGCAGGCGAGTACGTTTGCCGGGCCAGCAATGGGGTGGAGGCCTCCATCACAGTC
ACAGTTACAGGGACGCAGGGGGCCAACTTCGCCTACCCTCCTGGTGGCACCCAGCCCATC
CGCATCGAGTCCTCCTCCTCCCATGTGGCTGAAGGGCAGACCCTGGATCTGAACTGCGTG
GTGCCCGGGCAGGCCCATGCCCAGGTCACGTGGCATAAGCGCGGGGGCAGCCTCCCCGCC
CGACATCAGACGCACGGCTCACTGCTGAGACTACACCAGGTGTCCCCAGTCGACTCGGGA
GAGTATGTGTGCCGCGTGGTGGGCGGCTCGGTGCCCCTGGAAGCCTCTGTCCTGGTCACC
ATTGAGCCTGTAGGCTCTGTACCTGCGCTGGGGGTTACCCTCCCAATCCGGATAGAGTCG
TCCTCTTCCCACGTGTCTGAAGGGCAGACCCTGGATCTGAACTGCCTGGTTACTGGACAG
CCCCACGCCCAGGTCACATGGCACAAGCGTGGAGGCCACCTCCCCGCCCAGCATCAGGTG
CATGGCTCGAGGCTGCGGCTGTCCCAGGTGACTCCAGCCGACTCTGGAGAGTACATGTGC
CGTGTGGTCAGCAGCTCGGGCACCCAGGAAGCCTCGGTCCTCGTTACCATCCAGCAGCGC
CTTGGCCCCTCCCACCCCCAGAGTGTGGTGTACCCCGTCCGCATCGAGTCCTCCTCGGCC
TCCCTGGCCAATGGACATACCCTGGACCTCAACTGCCTAGTGGCCAGCCAAGCCCCCCAC
ACCATCACCTGGTATAAGCGTGGAGGCAGCCTACCCAGCCGGCACCAGATCGTGGGCTCC
CGGCTCCGGATCCCCCAGGTGACACCAGCAGACTCGGGCGAGTATGTGTGTCATGTTAGT
AATGGTGCTGGCTCCCAGGAGACCTCGCTCATTGTCACCATCCAGGGCAGCGGCTCCTCC
CAAGTGCCCAGTGTCTCCCCACCAATCCGGATCGAGTCCTCATCCCCC---ACAGTGGTC
GAAGGGCAGACCTTGGATCTGAACTGTGTGGTTGCCGGGCAGCCCCAGGCCACCATCACG
TGGTACAAGCGAGGGGGCAGTCTTCCTGCCCGACACCAGGCCCATGGCTCCCGCCTGCGG
CTGCACCAGCTGTCCGTAGCTGACTCCGGCGAGTACGTGTGTCGGGCGAACAACAACATC
GACGCTCGGGAGGCTTCCTTCATGGTCTCAGTGTCCCCCAACTCCGGCAACCCCTCCGCC
CCTGGCAATGCCATGCCCATCAGAATTGAGTCCTCATCTTCACATGTGGCCGAAGGGCAG
ACCCTGGATCTGAACTGCGTGGTGTCTGGACAGGCTCACGCCCAAGTCACGTGGCACAAG
CGTGGGGGCAGCCTCCCTGCTCACCACCAGGCCCACGGCTCACGGCTGCGGCTGCACCAG
GTGTCTCCAGCTGACTCGGGGGAGTATGTGTGCCGCGTGGTGAGCAGCTCTGGTCCCCAA
GAGGCCTCCGTCCTGGTCTCCATCGAGGCCTCTGGCTCTAGTGCTGTTCCTGTCCCTGCC
CCAGGCAGAGTCCCACCCATCCGCATCGAGACCTCCTCCTCCCACGTGGCTGAAGGGCAG
ACCCTGGATCTGAATTGTGTTGTGCCTGGGCAGGCCCATGCCCAGGTCACGTGGCACAGG
CGTGGGGGCAGCCTTCCTGCACGGCACCAGGTCCACGGCCCCCTGCTGAGGTTGAACCAG
GTGTCCCCAGCTGACTCTGGCGAGTACTCATGTCAAGTGACTGGTAGCTCAGGCATCCTG
GAGGCTTCTGTCCTGGTCACAATTGAGGCCTCTAGCCCAGGCCCTATTCCTGCCCCTGGA
CTGGCCCAGCCTATCTACATCGAGGCCTCCTCTTCC---CACGTGGCTGAAGGGCAGACC
CTGGACCTGAACTGTGTGGTGCCCGGACAGGCCCACGCCCAGGTCACATGGCACAAGCGT
GGGGGCAGCCTCCCCGACCGGCATCAGACCCACGGCTCTCGGCTACGGCTCCACCACGTC
TCCCCCGCCGATTCGGGCGAGTATGTGTGCCGCGTGGTTGGTGGTGCAGGCCCAGAGCGG
GAAGCCTCCTTCACGGTCACCGTGCCCCCC---AGTGCGGGGTCGTCCTACCGCCTTAGG
AGCCCTGTCATCTCCATTGAGCCGCCCAGCAGCACCGTGCAGCAGGGCCAAGATGCCAGC
TTCAAGTGCCTCATCCATGATGGGGCAGCCCCCATAAGGCTTGAGTGGAAGACTCGGAAC
CAAGAGCTGGAGGACAATGTCCAGATCAGCCCCAACGGCTCCGTCATCACCATCGTGGGC
ACCCGGCCCAGCAACCATGGTGCCTACCGCTGCGTGGCCTCCAATGCCTATGGCGTGGCC
CAGAGTGTCGTGAACCTCAGTGTGCACGGGCCCCCGACGGTGTCTGTGCTCCCTGAGGGC
CCTGTGAGGGTGAAAGTGGGAAAGGCCGTCACCCTGGAGTGTGTCAGTGCTGGGGAGCCC
CGCTCATCCGCTCGCTGGACCCGGATCGGCGCCCCCACCCACTTGGAGCAGCAGACATTT
GGGCTCGTGGACAGCCACACGATGCTGCAGATTTCATCAGCTAAACCATCAGATGCAGGT
ACCTATGTATGCCTAGCTCAGAACGCACTCGGCACAGCACAGACGCGGGTAGAGGTGATT
GTGGACGCGGGCACCGTGATCCCAGGGGCCCCCCAGGTCCAGGTTGAAGAAGTCGAGTTG
ACTGTGGAAGCTGGACACACGGCCACCCTGCGCTGCTCAGCCACAGGCAACCCCACACCC
ACCATCCACTGGTCCAAGCTGCGCTCCCCACTACCCTGGCAGCACCAGCTGGAAGGTGAC
ACACTGATCATCCCCCGGGTAGCCCAACAGGACTCCGGCCAGTACATCTGCAACGCCACT
AGCCCTACCGGACATGCTGAGGCCACCATCGCCCTGCATGTGGAGAGCCCACCATATGCC
ACCACAGTCCCAGAGCACACTTCGGTGCGGGCAGGAGAGACAGTGCAGCTACAGTGCCTG
GCGCACGGGACACCCCCGCTCACCTTCCAGTGGAGCCGTGTGGGTGGCAGCCTCCCTGAG
AGGGTGACCACCAGGAATGAGATGCTGCACTTTGGACCTGTGGTCCCTGAGGACTCAGGC
CGCTACCGCTGCCAGGTCACCAACAAGGTGGGCTCTGCGGAGGCCTTCGCCCAGGTGCTT
GTCCAAGGCCACTCCGGCTCTCTCCCTGCCACCGCCATCCCAGCAGGATCCACACCCACC
GTTCAGGTCACACCTCAGCTGGAGACCAAGAGCATTGGGGCCAGCGTGGAGTTCCACTGC
GCCGTGCCCAGTGACCAGGACACCCAGCTCCGCTGGTTCAAGGAAGGGGGTCAGCTACCT
CCTGGCCACAGCGTGCAGGATGGGGTGCTTCGAATTCAGAACTTGGACCAGAGCTGCCAA
GGGACATATGTTTGCCAAGCCCGTGGACCCTGGGGACAGGCCCAGGCCAGTGCCCAGCTG
GTTGTCCAAGCCCTGCCGTCGGTGCTTATCAACATCCGGACTTCCGTGCAGACTGTGGTG
GTTGGCCATGCCGTGGAGTTCGAATGCCTGGCCCTGGGTGACCCCAAGCCTCAGGTGACG
TGGAGCAAAGTCGGAGGACGCCTGCGGCCTGGCGTCGTGCAGAGCGGAGGCATTGTCAGG
ATTGCCCACGTGGAGCTGAGCGATGCCGGGCAGTACCGCTGCACCGCCACCAATGCCGCC
GGCACCACCCAATCCCATGTTCTGCTGCTCGTGCAAGCCTTGCCCCAGATCTCAACGCCC
CCAGAGGTCCGAGTGCCTGCTGGTTCTGCAGCCGCCTTCCCCTGCATGGCCTCTGGCTAC
CCGACTCCTGACATCACCTGGAGCAAGCTGGATGGTAACCTGCCACCCGACAGCCGCCTG
GAGAACAACATGCTGCTGTTGCCCTCAGTCCGACCCCAGGACGCGGGCACCTACGTCTGC
ACTGCCACTAACCGCCAGGGCAAGGTCAAAGCCTTTGCCCATCTGCAGGTGCCAGAGCGG
GTGGTACCCTACTTCACGCAGACCCCCCACTCCTTCCTGCCTCTGCCCACCATCAAGGAT
GCCTACAGGAAATTTGAGATTAAGATCACCTTCCGGCCTGACTCAGCCGAT---------
---------GGGATGCTGCTGTACAACGGGCAGAAGCGGATCCCAGGCAGCCCCACCAAC
CTGGCCAACAGGCAGCCCGACTTCATCTCCTTCGGCCTCGTGGGAGGAAGGCCTGAGTTC
CGGTTCGATGCAGGCTCAGGCATGGCCACCATCCGCCACCCTACCCCCCTGGCCCTGGGC
CAGTTCCACACCGTGACCCTGCTACGCAGCCTCACCCAGGGCTCCCTGATTGTGGGCAGC
CTGGCCCCAGTCAATGGGACCTCCCAGGGCAAGTTCCAGGGCCTGGACCTGAACGAGGAG
CTCTACCTGGGTGGCTACCCCGACTACGGCGCCATCCCCAAGGCGGGGCTGAGCAGCGGC
TTCGTAGGCTGCGTGCGGGAGCTGCGCATCCAGGGCGAGGAGATCGTCTTCCATGACCTC
AACCTCACGGCACATGGCATCTCCCACTGCCCGACCTGTCGGGACCGACCTTGCCAGAAC
GGGGGCCTGTGCCAGGACTCGGAGAGCAGCAGCTACGTGTGCATCTGCCCAGCTGGCTTC
ACCGGGAGCCGCTGTGAGCACTCTCAGGCTCTGCACTGCCACCCAGAAGCCTGTGGTCCT
GACGCCACCTGTGTAAACCGGCCCGACGGCCGAGGCTACACCTGCCGCTGCCACCTGGGC
CGCTCAGGGATGAGGTGTGAGGAAGGTGTGACTGTAACCACCCCCTCCATGTCGGGCACT
GGCTCCTACCTGGCGCTGCCCGCCCTCACCAACACACACCACGAGCTACGCCTGGATGTG
GAGTTCAAGCCACTGGCGCCTGACGGAATCCTGCTGTTCAGTGGGGGGAAAAGGGGACCT
GTGGAGGACTTCGTGTCCCTGGCCATGGTTGGCAGCCATCTGGAGTTCCGCTACGAGCTG
GGGTCAGGGCTGGCTGTTCTGCGGAGCACAGAGCCGCTGGCCCTGGGCCGCTGGCACCAT
GTGTCTGCCGAGCGCCTCAACAAGGACGGCAGCCTGCGGGTGAATGGTGGACGCCCTGTG
CTGCGTTCCTCGCCGGGCAAGAGCCAAGGCCTCAACCTGCACACCCTCCTCTACCTCGGT
GGCGTGGAGCCCTCCGTGCAGCTGTCCCCAGCCACCAACATTAGCACTCCTTTCCATGGC
TGCGTGGGTGAGGTGTCAGTGAATGGAAAGCGGCTGGACCTCACCTACAGTTTCCTGGGC
AGCCAGGGCATTGGGCAGTGCTATGACAGCTCCCCGTGTGAACGCCAGCCTTGCCAGAAT
GGCGCCACGTGCTTGCCTGCTGGCGAGTATGAGTTCCAGTGCCTATGTCGAGATGGCTTC
AAAGGAGACCTCTGTGAACATGAAGAGAACCCCTGCCAGCTCCGTGAGCCCTGTCTGCAT
GGGGGCACCTGCCAGGGCACCCGCTGCCTTTGTCCTCCTGGCTTTTCTGGCCCACGCTGC
CAAAAAGGCTCTGGACATGGCACAGCGGAGTCCGATTGGCGTCTTGAAGGCAGCGGGGGC
AATGATGCCCCAGGACAGTACGGAGCCTATTTCTACAATGACGGCTTCCTAGCTCTCCCC
AGCCACATCTTCTCCAGGAGCCTGCCTGAGGTCCCTGAGACCATCGAGCTGGAGGTCCGG
ACCAGCACAGCCAGTGGCCTCCTGCTTTGGCAGGGCATGGAGCTGGGAGAGGCCAGCCAA
AGCAAGGACTTCATCAGTCTTGGGCTTCAGGACGGGCACCTCATCTTCAGCTACCAGCTG
GGCAGTGGGGAGGCCCGCCTCGTCTCTGAGGACCCCATCAATGATGGCGAGTGGCATCGG
GTGACGGCACTACGAGAGGGCCGGCGAGGCTCCATCCAGGTGGATGGTGAGGAACTAGTC
AGCGGCCAGTCCCCAGGCCCGAACGTGGCGGTCAACACCAAGGGCAGCATCTACATCGGC
GGAGCCCCTAACGTGGCCTTGCTGACCGGGGGCAGGTTCTCCTCAGGCATCACGGGCTGT
CTCCGGAACCTGGTGCTGTACTGTGCGCGGCCTGGCGCCCCACCCCCACAGCCGCTGGAC
CTGCAGCACGGCGCCCAGGCGGGGGCCAACACGCGCCCCTGCCCCTCA
>RoAe|XM_016149257.1_cds_XP_016004743.1_1
CTGGAGTCAGAGTACTTGAAGATTCCCGGAGACCAGATTGTCAGTGTGGTATTCATCAAG
GAGCTGGACGGCTGGGTCTTTGTGGAGCTGGATGTGGGCTCCGAAGGGAACGCAGACGGG
GCTCAGATTGAGGAGGTGCTGCGCACAGTCGTCTCC------------------------
------------------------------AGTGGCTCAGTCGCCTCCTACATCACCTCT
CCCCAGGGGTTCCAGTTCCGACGCCTGGGCACAGCACAGACACCCCCGCCCCCCTTGGCC
GCCGTGGCGGCCGCAGTGACACCAGTGCCCCAGATCTCGAGAGTCTGCACCGAGACCGAG
TTTGCCTGCCACAGCCACAATGAGTGCGTGGCCCTGGAGTATCGCTGTGACCGGAGGCCT
GACTGCAGGGACATGTCTGATGAGCTCAACTGTTGTGGGCCCCACGAGGCCACATGCCAC
AGTGGGCACTGCATTCCTAAAGATTATGTCTGTGATGGGCAGGAGGACTGCAAGGACGGC
AGCGATGAGCTGGACTGTGGCCCCGCTCCGCCCTGTGAGCCCAATGAGTTCCCCTGTGGA
AATGGGCACTGTGTCCTCAAGCTGTGGCGCTGTGATGGTGACTCTGACTGCGAGGACCAC
ACCGATGAGGCCGACTGCGAGCACTGGGTCCATGAGTCTGGCCAGCCAGTGCAGCGGGCA
GAGATGATGCAGGTGCTTCAAAGTCTTGAGGCCGTGCTCATCCAGACAGTGTACAACGCC
AAGATGGCCAGCGTGGGGCTGAGCGACATCGCCATGGATACCACCGTCACCTACACCACT
AGCCATGGCCGTGCCCACAGTGTAGAAGAGTGCAGATGCCCCATTGGCTATTCTGGCTTG
TCCTGCGAGAGCTGTGATGCTCACTTCACCCGGGTACCTGGTGGGCCCTACCTGGGCACC
TGCTCTGGCTGCAACTGCAATGGCCACGCCAGCTATTGTGACCCTGTGTATGGACACTGC
CTGAACTGCCAGCACAACACCGAGGGACCACAGTGCAACAAATGCAAGGCCGGCTTCTTT
GGGGATGCCACAAAGGCCACGGCTACTGCCTGCCGGCCTTGCCCTTGCCCATACATTGAC
GCCTCCCGCAGATTCTCAGATACCTGCTTCCTGGACACGGATGGCCAAGCCACGTGTGAC
GCATGTGCCCCAGGCTACACAGGCCGCCGCTGTGAGAGTTGTGCCCCCGGATATGAGGGC
AACCCTATCCAGCCAGGCGGGAAGTGCAAGCCCACCAACCAGGAGATTATACGCTGCGAT
GAGCGGGGCAGCTTGGGGACCACTGGGGAGGCCTGCCGCTGTAAGCTCCCAGCTCTGTGC
CTGCAGAACAACGTGGTGGGGCGCCTCTGCAACGAATGTGTCTCCGGCTCTTTCCACCTG
AGTAACCGCAACCCCGACGGCTGCCTCAAGTGCTTCTGCATGGGCGTCAGTCGCCAGTGC
ACCAGCTCCTCTTGGAGCCGTGACCAGGTGCTTGGGGCCTCCGAAGAGCCCGCTCAGTTC
AGCCTGACCAATGCTGCAAGCACCCATATCACCAGCCTGGGCATCTCATCCCCCGCGCCT
GGAGAACTGGTCTTCTCCTCCTTCCAGAACCTCTTGTCTGGACCTTACTTCTGGAGCCTC
CCTTCGCGCTTCCAGGGGGACAAGGTGACCTCCTATGGAGGAGAGCTACGCTTCACAGTG
ACCCAGAGGCCCCAGCCTGGCTCCCCGCCCCTGCACAAGCAGCCATTGGTGGTCCTGCAA
GGCAATGGCATTGTCTTGGAGCATCACCCGTCTCAGGAGCCCAGCCCTGGCCAACCCACC
ACCTTCACTGTGCCCTTCTGGGAGCAAGCATGGCAGCGGCCTGATGGGCAGCCGGCCACA
CGGGAGCACCTGCTGATGGCACTGGCGGGCATCGACACCCTCCTGATCCAGGCATCCTAC
AGCCAGCAGCCAGCCGAGAGCAGGATCTCTGGCATCAGCATGGACGTGGCTGTGCCGGAG
AACACCGGCCAGGACCCTGCACTGGAAGTGGAGCAGTGTACCTGCCCACCTGGGTACCGT
GGCCCATCCTGCCAGGACTGTGACACAGGCTACACGCGCATGCCCAGCGGCCTCTACCTG
GGCACCTGTGAACGCTGCAGCTGCCATGGCCACACGGAGGTCTGCGAGCCCGAATCAGGT
GCCTGCCAGGGCTGCCAGCACCATACCGAGGGCCCTCAGTGCGAGCAGTGCCAGCCAGGA
TACTATGGGGACGCCCAGCGGGGGACACCGCAAGACTGCCAGCCATGCCCGTGCTATGGA
GCCCCTGCTGCTGGCCAGGCCACCCACACTTGCTTTTTGGACACAGACGGCCACCCTACC
TGTGATGCCTGCTCCCCAGGCCACAGCGGGCGTCACTGCGAGAGGTGTGCCCCAGGTTAC
TATGGCAACCCCAGCCAGGGCCAGCCATGCCGAAGAGACGGCCAAATGCCAGAGCTAATC
GGCTGTGGCTGTGATCCCCAGGGCAGCGTCAGCAGCCAGTGTGACTCTGCTGGCCAATGC
CAGTGCAAGGCCCAGGTGGAAGGCCTCACCTGCAGCCACTGCCGGCCCCACCACTTCCAC
CTGAGTGCCAGCAACCCCGACGGCTGCCTGCCTTGCTTCTGTATGGGCGTCACACAGCAG
TGCGCCAGCTCCTCCTACAGCCGCCACCTGATCTCTACCCACTTTGCCCCCGGGGACTTC
CAAGGCTTTGCCCTGGTGAACCCACAGCGGAACAGCCGCCTGACAGGAGGCTTCACCGTG
GAACCCGTGCCTGAGGGTGCCCAGCTCTCTTTCGGCAACTTTGCCCAACTTGGCCATGAG
TCTTTCTACTGGCAGCTGCCAGAGACATACCAGGGAGACAAGGGGGAGGCATATTTTGCG
CGGATGCGCCGGGCTCACCAGAACCGCACATCCCTCTCAGAAGAGCAGTTGCGGGTAGCC
GTGACAGCTGGGAGGATCCCGGGGCTCCCAGAGGCCAGGGGCCAGGCACAGCAGCTATCA
CAGGTGGATGAGGCCCAGAGGCGGATGGATGCCGAGATCTGGCAACTCCTCTCCAGCTTT
GCTGCTCGCCCCCACCCCCCTCCCCGGAGGCTCCCGCCCCATCCCCAGCCTGCAGCTGCT
CTGCGGGCAGCCCCACCTTTCTCCCCTTCCTCCTCTTCTTCCTCCTCAGTCCCTCTGTCT
TCCTCAGCAGGCTCTCAGTTCTCTCTGTTCTACGAAGGCTTCTCTCTGCTTCCCGAAAGC
CTCTATTACTGGCAGCTGCCCCAAGCCTTCCTGGGGGACAAGGTGGCGGCTTACGGCGGG
AAGCTGCGCTACACGCTGTCCTACACAGCAGCGCCACAGAGCAGCCCGCTCTCTGACCCC
GACATCCAGATCACGGGGAACAACATCATGCTGGTGGCCTCCCAGCCGGCACTGCAAGGG
CCCGAGAGGAAGAGCTATGAGATTGTTCTCCGAGAGGAATTCTGGCGCCGGCCTGACGGG
CAGCCAGCCACACGCGAGCACCTCCTGATGGCACTGGCTGACCTAGACGAGCTCCTGGTC
CGGGCCACGTTCTCCTCGATGCCACTGGCAGCCAGCATCAGCGCAGTCAGCCTGGAGGTC
GCCCAGCCTGGGCCCTCAGGTGGACCCCGGGCCCTCGAGGTGGAAGAATGCCGCTGCCCC
CCAGGCTACGTCGGCTTGTCCTGCCAGGACTGTGCCCCAGGCTACACACGCACTGGGAGT
GGGCTCTACCTCGGCCACTGTGAGATGTGTGAATGCAATGGCCACTCTGACCTGTGCCAC
CCAGAGACCGGGTCCTGCTCGCAATGCCAGCACAATGCCGCCGGGGAGTTCTGTGAGCTG
TGTGCACCTGGCTACTATGGAGATGCCACGGCTGGAACACCTGAGGACTGCCAGCCCTGT
GCATGCCCACTGGCCAGCCCGGAGAACATGTTCTCCCGTACCTGTGAGAGCCTGGGAGCT
GGTGGGTACCGCTGCACAGCCTGTGAACCTGGCTACACTGGCCAGTACTGTGAGCAGTGC
GCCCCAGGTTATGTGGGGAACCCCAATGTGCGGGGAGGCCGGTGCCTGCCACAGGCAGAC
TGGGCCTCGCTGGTGGTCCAGGTGCAACCAGCTCGGAGCATAGTACCCCAAGGCGGCCCC
CACTCCCTGCGGTGCCAGGTCAGCGGAAGCTCTCCACACTACTTCTACTGGTCTCGTGAG
GATGGGCGGCCCTTGCCCAGCAGCACTCAGCAGCGCCATCAAGGCTCTGAGCTCCACTTC
CCCAGCGTCCAGCCCTCGGATGCTGGAGTCTATATTTGTACCTGTCGTAATCTCCATCAT
GCCAATACCAGCCGAGCAGAGCTGCTGGTCACTGAGGCTCCAAGCAAGCCCATCACAGTG
ACAGTGGAGGAGCAGCGGAGCCAGAGCGTGCGTCCTGGAGCTGACGTCACTTTCATCTGC
ACAGCCAAGAGCAAGTCTCCGGCTTACACCCTGGTGTGGACCCGCCTGCACAATGGGAAA
CTACCAGCCCGAGCCATGGATTTCAATGGCATCCTGACCATTCGCAATGTCCAGCCAAGT
GATGCGGGCACCTACGTGTGCACCGGCTCCAACATGTTCGCCATGGACCAGGGCACAGCC
ACGCTGCATGTGCAAGCCTCGGGCACCCCATCTGCCCCCGTGGTCTCTATCCACCCACCA
CAGCTCACAGTGCAGCCTGGGCAGACGGCCGAGTTCCGCTGCAGTGCCACGGGGAACCCC
ATGCCCGCCCTAGAGTGGACAGGGGGCCCTGGCGGCCAGCTCCCTCAGAAGGCACAAATC
CATAAGAATATCCTGCGCCTGCCAGCCATCGAGCCCTCGGATCAAGGCCAGTACCTGTGC
CAAGCCCTCAACAGCGTTGGGCAGCAAGTGGCCAGGGCTGTACTCCACGTGCACGGGGGC
AATGGGCCTAGGGTCCAGGTGAGCCCAGAGAGAACCCAGGTGCACGAAGGCCGCACTGTC
AGGCTGTACTGCAGGGCCGCAGGTGTGCCCAGTGCCACCATCACCTGGAGGAAGGAAGGG
GGCAGCCTTCCCCAACAGGCCCGGTCTGAGCACACAGACATCGCCACACTGCTCATCCCG
GCCATCACAGCTGCTGACGCCGGCTTCTACCTCTGTGTGGCCACCAGCCCTGCGGGCACT
GCGGAGGCCCGGATCCAAGTGATCGTCCTTCCAGCTTCAGGTGCCAGCTCCTTGCCGGTC
AGGATTGAGTCCTCATCACCTTCTGTGACTGAAGGGCAGACTTTAGATCTCAACTGTGTG
GTGACAGGGCTGGGCCAAGCCCAGGTCACATGGTACAAGCGAGGGGGCAGTCTGCCTCCC
CACGCCCAGATTCACGGCTCCCGGCTACGGCTCTCCCAGGTTTCCTCAGCTGATTCCGGA
GAATACGTGTGCCGAGTGAAGAACGGATCAGGCTCCAAGGAGGCCTCCATCACCATCTCT
GTCCTCCCTATCCGCATCGAGTCCTCCTCCTCCCACGTGGCCGAAGGGCAGACCCTGGAT
CTGAACTGCGTGGTGCCTGGGCAGGCCCATGCCCAGGTCACATGGCACAGGCGTGGGGGC
AGCCTCCCCGCCCGGCACCAGACCCATGGCTCGCTGCTGCGGCTGCACCAGGTATCCCCA
GCTGACTCAGGAGAGTATGTGTGCCGCGTAGTCCTTGGCTCTGGGACCCAGGAGGCCTCT
GTCCTGGTCACCATCGAGGCCTCCGGCTCCAGCGCTGGCTCCATTCCTGCCCCAGGACCT
GTCCCACCTGTCAGGATCGAGTCCTCATCCTCCACAGTGGCTGAGGGGCAGACCCTGGAT
CTGAGCTGTGTGGTGGCAGGACAGGCCCATGCCCAGGTCACGTGGTACAAGCGTGGCGGC
AGCCTCCCTGCCCGGCACCAGGTCCGCGGCTCCCGCCTCTACATCTTCCAGACATCGCCA
GCTGACGCAGGCGAGTACGTTTGCCGGGCCAGCAATGGTGTGGAGGCCTCCATCACAGTC
ACAGTAACTGGGACCCAGGGGGCCAACTTTGCCTACCCTCCTGGTGGCACCCAGCCCATC
CACATCGAGTCCTCCTCCTCCCACGTGGCCGAAGGGCAGACCCTGGATCTGAACTGTGTG
GTGCCTGGGCAGGCCCACGCCCAGGTCACGTGGCATAAGCGTGGGGGCAGCCTCCCCGCC
CGGCACCAGACCCACGGCTCATTGCTGAGACTACACCAGGTGTCCCCAGTCGACTCGGGC
GAGTACGTGTGCCGCGTAGTGGGTGGCTCAGTTCCCTTGGAGGCCTCCGTCCTGGTCACC
ATTGAGCCCGTAGGCTCTGTGCCGGCACTGGGGGTTACCCTCCCAATCCGGATCGAGTCG
TCCTCCTCACACGTGGCTGAAGGGCAGACCCTGGATTTGAACTGCCTGGTTACTGGGCAG
GCCCATGCCCAGGTCACATGGCATAAGCGCGGGGGCAGCCTTCCTGCCCGGCATCAGGTA
CATGGCTCAAGGCTGCGGCTGTCCCAGGTGACTCCAGCTGACTCTGGAGAGTATGTGTGC
CGTGTGGGCAGCAACTCAGGCACTCAGGAAGCCTCAGTCCTCGTCACCATCCAGCAGCAC
CCTGGCCCCTCCCACTCCCAGAGTGTGGTGTACCCCGTCCGCATCGAATCCTCCTCAGCC
TCCCTGGCCAATGGACACACCCTGGACCTCAACTGCCTAGTGGCCAGCCAAGCCCCTCAC
ACCATCACCTGGTATAAGCGTGGAAGCAGCCTACCCAGCCGACACCAGATCGTGGGCTCC
CGGCTACGGATCCCCCAGGTGACACCAGCGGACTCGGGCGAGTACGTGTGTCATGTCAGT
AATGGTGTCGGGTCCCAGGAGACCTCGCTCATTGTCACCATCCAGGGCAGCGGCTCCTCC
CACGTGCCCAGTGTCTCCCCACCCATCAAAATCGAGTCCTCATCCCCC---TCAGTGGTT
GAAGGGCAGACCTTGGATCTGAACTGTGTGGTCGCTGGGCAGCCCCAGGCCACCATCACG
TGGTACAAGCGTGGGGGCAGCCTTCCCACCCGACACCAGGCCCACGGCTCCCACCTGAGG
CTGTACCAGATGTCCGTGGCCGACTCCGGTGAGTACGTGTGCCGAGCAAACAACAACATT
GATGCCCGGGAGGCTTCCATCGTGGTCTCGGTCTCTCCCAACGCTGGCAGCCCCTCTGTC
CCTGGAAGTGCTGTGCCCATCAGAATCGAGTCATCATCTTCACATGTGGCCGAAGGGCAG
ACCCTGGATCTGAACTGCGTGGTCCCTGGACAGGCCCATGCCCAAGTCACGTGGCACAAG
CGCGGGGGCAGCCTCCCTGCTCACCACCAGACCCACGGCTCACGGCTTCGGCTGCACCAG
GTGTCCCCAGCTGACTCGGGCGAGTACGTGTGCCGTGTGGTGAGCAGCTCTGGCCCCCTG
GAGGCCTCGGTCCTGGTCGCCATTGAGGCCTCTGGCTCTAGTGCTGTTCCTGTCCCTGCC
CCAGGCAGAGTCGCACCCATTCGCATCGAGACCTCCTCCTCCCATGTGGCTGAAGGGCAG
ACCCTGGATCTGAACTGCGTGGTGCCTGGGCAGGCCCACGCCCAGGTCACGTGGCACAGG
CGCGGGGCCAGCCTTCCCGCCCGGCACCAGGTCCACGGCCCCCTGCTGAGGCTGAACCAG
GTGTCCCCAGCTGATTCTGGCGAGTACTCATGTCAAGTGACAGGCAGCTCAGGCACCCTG
GAGGCTTCTGTCCTGGTCACAATTGAGGCCTCCAACCCAGGCCCCATTCCTGCCCCAGGA
CTGGACCAGCCCATCTACATTGAGGCCTCCTCATCC---CATGTGGCTGAAGGGCAGACC
TTGGACCTGACCTGCGTGGTGCCTGGGCAGGCCCACGCCCAGGTCACATGGTACAAGCGT
GGGGGCAGCCTCCCTGCCCGGCATCAGACCCACGGCTCGCAGCTGCGGCTCCACCACGTC
TCCCCTGCCGACTCCGGCGAGTACGTGTGCCGCGTGGTTACCAGTGCAGGCCCTGAGCAG
GAAGCCTCCTTCACAGTCACTGTCCCACCC---AGTGCAGGGTCCTCCTACCGCCTTAGG
AGCCCTGTCATCTCCATCGACCCGCCCAGCAGTACCGTGCGACAAGGCCAGGATGCCAGC
TTCAAGTGCCTCATCCATGATGGGGCAGCCCCTGTCACCATTGAGTGGAAGACTCGGAAC
CAAGAGCTGGAGGACAACGTCCATATTAGCCCCAACGGCTCCATCATCACCATCGTGGGC
ACCCGGCCCAGCAACCACGGTCCCTACCGCTGTGTGGCCTCCAATGCCTACGGTGTGGCC
CAGAGTGTCGTGAACCTCAGTGTACACGGACCCCCTACGGTGTCTGTGCTCCCCGAGGGC
CCTGTGCGGGTGAAAGTGGGAAAGGCTGTCACCCTGGAGTGCGTCAGTGCTGGCGAGCCC
CGCTCTTCTGCTCGCTGGACCCGGGTCGGCACCCCCACCAACCTGGAGCAGCAGACGTTT
GGGCTTGTGGACAGCCACACGATGCTGCAGATTTCATCGGCTAAACCATCAGATGCGGGT
ACCTATGTATGCCTAGCCCAGAATGCACTGGGTACAGCACAGAAGCAGGTGGAGGTGATT
GTGGACACAGGCGCTGTGACCCCAGGGGCCCCCCAAGTCCAGGTTGAAGAAGTCGAGTTG
ACTGTGGAAGCTGGACACACGGCCACCCTGCGCTGCTCAGCTACAGGCAGCCCCACGCCC
ACCATCCACTGGTCTAAGCTGCGCTCGCCGCTGCCCTGGCAGCACCAGCTGGAAGGTGAC
ACACTGATCATCCCTCGGGTAGCCCAGCAGGACTCAGGCCAGTACATCTGCAATGCCACT
AGCCCTGCTGGATATACTGAGGCCACCATCGTCCTGCATGTGGAGAGCCCACCATATGCC
ACCACAGTCCCTGAGCACGCTTCGGTGCGGGCAGGAGAGATGGTGCAGCTCCAGTGCCTG
GCTCACGGGACACCCCCGCTCACCTTCCAGTGGAGCCGTGTGGGTGGCAGCCTCCCGAGG
AGGGTGACCGCCAGGAATGAGATGCTGCGCTTTGAGCCCGTGGCCCCCGAGGACACAGGC
CGCTACCGCTGCCAGGTCACCAACAGGGTGGGCTCAGCAGAGGCCTTCGCCCAGGTGCTT
GTCCAAGGCTCCTCTGGCTCTCTCCCCGCCACC------CCAGCAGGATCCACACCCACT
GTTCAGGTCACGCCTCAGCTGGAGACCAAGAGCATAGGGGCCAGCGTGGAGTTCCACTGT
GCCGTGCCCAGCGACCAGGGCACGCAGCTCCGTTGGATCAAGGAAGGGGGTCAACTGCCT
CCTGGCCACAGCGTGCAGGACGGGGTGCTCCGAATCCAGAACTTGGACCAGAGTTGCCAA
GGGACATATATTTGCCAGGCCCATGGACCATGGGGACAGGCCCAGGCTAGTGCCCAGCTG
GTTGTCCAAGCCCTGCCTTCGGTGCTCATCAACATCCGGACCTCCGTGCAGACTGTGGTG
GTCGGCCATGCTGTGGAGTTCGAGTGCCTGGCCCTGGGTGACCCCAAGCCTCAGGTGACG
TGGAGCAAGGTTGGAGGTCGCCTGCGGCCTGGCATCGTGCAGAGCGGAAGCATCATCAGG
ATCGCCCACGTGGAGCTGGCCGATGCCGGACAGTACCGCTGCAGTGCCACCAACGCCGCC
GGCACCACCCAGTCCCACGTGCTGCTGCTCGTGCAAGCCTTGCCCCAGATCTCAACACCC
CCAGAAGTTCGAGTGCCCGCTGGTTCTGCCGCCGTCTTCCCCTGCATGGCCTCTGGCTAC
CCCACTCCTGACATCACCTGGAGCAAGCTGGATGGTAACCTGCCACCTGACAGCCGTCTG
GAGAACAACATGCTGCTGCTGCCCTCCGTCCGACCCCAGGATGCAGGCACCTACGTCTGC
ACTGCCACTAACCGCCAGGGCAAGGTCAAAGCCTTTGCCCATCTGCAGGTGCCAGAGCGG
GTGGTACCCTACTTCACACAGACCCCGCACTCCTTCCTGCCGCTGCCCACCATCAAGGAT
GCCTACAGGAAGTTTGAGATCAAGATCACCTTCCGGCCTGACTCAGCTGATGGCCTCCTT
CTCTACTCGGGAATGCTGCTGTACAATGGGCAGAAGCGGACCCCAGGCAGCCCCACCAAC
CTGGCCAACAGGCAGCCCGACTTCATCTCCTTCGGCCTCGTGGGCGGAAGGCCCGAGTTC
CGATTTGATGCAGGCTCAGGCATGGCCACCATCCGCCACCCTACCCCACTGGCACTGGGC
CAGTTCCACACCGTGACCCTGCTGCGCAGCCTCACCCAGGGCTCCCTGATTGTGGGCAGC
CTGGCCCCGGTCAACGGGACCTCCCAGGGCAAGTTCCAGGGCCTGGACCTGAACGAGGAG
CTCTACCTGGGCGGCTACCCCGACTATGGCGCCATCCCCAAGGTGGGGCTGAGCAGCGGC
TTCGTAGGCTGCGTCCGGGAGCTGCGCATCCAGGGTGAGGAGATTGTGTTCCATGACCTC
AACCTCACGGCACACGGCATCTCCCACTGCCCTACTTGTCGGGACCGGCCTTGTCAGAAC
GGGGGCCTGTGCCAGGACTCGGAGAGCAGCAGCTACATGTGCATCTGCCCCGCTGGCTTT
ACCGGGAGCCGCTGTGAACACTCGCAGGCCCTACACTGCCACCCAGAAGCCTGTGGGCCC
GACGCCACCTGTGTGAACCGGCCTGATGGCCGAGGCTACACCTGCCGCTGCCACCTGGGC
CGCTCAGGGATGAGGTGTGAGGAAGGTGTGACCGTGACCACGCCCTCCATGTCGGGCACT
GGCTCCTACCTGGTGCTGCCTGCCCTCACCAACACACACCATGAGCTACGCCTGGACGTC
GAGTTCAAGCCAGTGGCACCGGATGGAATCCTGCTGTTCAGCGGGGGGAAGAGCGGGCCT
GTGGAGGACTTCGTGTCCCTGGCGATGGTTGGCGGCCACCTGGAGTTCCGCTACGAGTTG
GGGTCAGGACTGGCTGTTCTGCGGAGCCCCGAGCCACTGGCCCTGGGCCGCTGGCACCAC
GTGTCTGCCGAGCGCCTCAACAAGGACGGCAGCCTGCGGGTGAATGGCGGACGCCCTGTG
CTGCGTTCCTCGCCGGGCAAGAGCCAGGGCCTCAACCTGCACACCCTCCTCTACCTTGGC
GGCGTGGAGCCCTCCGTGCAGCTGTCCCTGGCCACCAACGTTAGCACCCCCTTCCGCGGC
TGTGTGGGTGAGGTATCAGTGAATGGAAAGCGGCTGGACCTCACCTACAGCTTCCTGGGC
AGCCGAGGCATCGGGCAGTGCTACGACAGCTCCCCATGTGAGCGCCAGCCTTGCCAGAAT
GGCGCCACGTGCTTGCCTGCTGGCGAGTACGAGTTCCAGTGCCTGTGTCGAGATGGCTTC
AAAGGTGACCTCTGTGAGCATGAGGAGAACCCCTGCCAGCTCCGTGAGCCCTGTCTGCAT
GGGGGCACCTGCCAGGGCACCCGCTGCCTCTGTCCCCCCGGCTTCTCTGGCCCACGCTGC
CAACAAGGTTCTGGACATGGCACAGCGGAGTCCGACTGGCATCTCGAAGGCAGCGGGGGC
AATGATGCCCCGGGACAGTATGGAGCCTATTTCTATGATGACGGCTTCCTAGCCCTCCCC
AGCCACGTCTTCTCCAGGAGCCTGCCTGAGGTGCCTGAGACCATCGAGCTGGAGGTTCGG
ACTAGCATAGCCAGTGGCCTCCTGCTCTGGCAGGGCATGGAGGTGGGAAAGGCCAGCCAA
GGCAAGGACTTCATCGGTCTCGGACTTCAGGATGGGCACCTTGTCTTCAGCTACCAGCTG
GGCAGCGGGGAGGCCCGCCTTGTCTCTGAGGACCCCATCAATGACGGCGAGTGGCATCGG
GTGACGGCGCTGCGAGAGGGCCGGAGAGGCTCCATCCGGGTGGACGGTGAGGAGCTAGTC
AGTGGCCAGTCTCCGGGCCCGAACGTGGCAGTCAACACCAAGGGCAATATCTACATCGGC
GGAGCCCCCAACGTGGCCATGCTGACCGGGGGCAGGTTCTCCTCGGGCATCACGGGCTGT
CTCAGGAACCTGGTGCTGCACTCTGCCCGGCCTGGCGCCCCACCCCCACAGCCACTGGAC
CTGCAGCACAGTGCCCAGGCGGGAGCCAACACGCGCCCCTGCCCCTCG
