# Supplementary material for: Positively selected genes in the hoary bat (Lasiurus cinereus) lineage: prominence of thymus expression, immune and metabolic function, and regions of ancient synteny
Source: PeerJ. 2022 Mar 17;10:e13130. doi: 10.7717/peerj.13130 (PMC8934532; doi:10.7717/peerj.13130)
Supplement: Supplemental Information 4 — Likely alignment errors have been manually deleted between conserved codons. Recovery of the original codon positions requires alignment to the original accessions in each orthogroup. [file peerj-10-13130-s004.zip › renamed.manual/OG0003199.manual.fas]

>EpFu|XM_028160359.1_cds_XP_028016160.1_1
AATGGCAGAACTGGGATTCACCAGAGCAGACTATCAAGTAATACCTCCTTGCTTGACAAA
GATGGGATATTCGCTAACTCAGCTAGCAGCAAACTATTGGAAAGAGCCCATGGAATTCTC
ACGAGAAACAGAAACTTCAAATTGAAGCCTGGCCTTCCGAAGCACTTGCTAGAGGTAAAT
TCTTTAAAGCACCTGGCAAGACTGACTCTGCAGGATCGCATTACCAAGTCCCTTCTTCAT
TTGCACAAGAAGAAGAAACCTCTCAGCATCAGTGCTCAGTTTCAGGCCTCATTAAACAAG
CTGATGGAGACACTTGGTCAAGCAGAACCATATTTTGTAAAATGCATTCGCTCTAATGCA
GAAAAGCTGCCATTGAGGTTCAGTGAAGCCTTGGTGCTTAGGCAGCTTCGGTATACTGGG
ATGCTGGAGACAGTTCGAATTCGCCAATCAGGATACAGCTGCAAATACTCTTTCCAGGAT
TTTGTGAGCCACTTCCATGTACTTCTTCCTCGAAATATTACTCCATCTAAATTTTACATT
CAGGATTTCTTCAGGAAAATAAATACTAATCCAAATAATTATCAAGTTGGAAAATCTATG
GTGTTCCTAAAGGAACAGGAACGACAGCACCTACAAGACCTGCTTCACCAAGAGGTGCTC
CGCAGAATAGTATTGTTACAGCGATGGTTTAGGGTCTTGCTGTGCAGGCTGCATTTTCTC
CATCTGAGACAGGCCTCCATTGTCATTCAGCGATTCTGGCGGAATTACTTAAACCAAAAG
CAAGTCAGA---GACGCAGCTGTGCAAAAGGATGCTCTAGTTATGGTTAGTGCAGCTACT
CTTCTCCAAGCGTCCTGGCGTGCTCACTTAGAGAGGCAGCGGTATTTGGAGCTCCGGACT
GCAACCCTCATCATCCAGCAGAGATGGAGGGAGTGCTATCGGTGGAGGCACTTGGCTGCT
ATTTGTATACAGGCAAGGTGGAAAGGCTACAGGGAAAGTAAGAAGTATCAAGAACAAAGG
AACAAAATTATCCTTTTGCAGTCAATATGTAGAGGATTCAGAGCAAGACAAAGATTTAAA
GCTTTAAAAGAACAAAGGCTAAAAGAAACAAAACTAGAACTTGGGTTGATGAATATTGAG
CCACATGGAGCTCTGAAAATTCAGGGTTCAGACCCTTCAGAATGGGAGGATTGTTCCTTT
GACAACAGAGTAAAAGCCATAGAGGAATATAAGTCTGTGATAGAGAGTAATCGAATTAGT
TCAGTGGACTGCTTGAAGGATTCCTCAAACAAGCAACAGGAGAGAGCCAGAAGCCAGAGT
GGTGTGGATTTGCAGGAAGATGTGATTATAAGAGAGAGACCCAAGTCCTTGGAAGATCTC
CACCAGAAAAAAGTAGGTCGGGCCAAAAGAGAAAGTCGGAGAATGAGAGAACTAGAACAA
GCTATATTTAGCTTAGAATTGCTAAAAGTTCGTTCTCTTGGTGGTGTGTCTCCTTCAGAA
GAACGCCGATGGTCTACAGAACTGATGCCTGAGGGCCTTCAGTCTTTACAGGGCACACCT
GATAGTGAAAGCTCTCAAGAAAGTTTGGAACTTCTGAGCTGTGAGGAAAGCCAAAAGGGC
AAACTAGAGTCTGTCATGTTAGATGAAGGAGACCTGCAGTCTCTCTCACCTAAGATATCT
AGCAGTCAGAAATGTGATTCACAGGCCAATGCCCAAAGTGCCTCAAGTGAGACTAACTAT
ACTTTGATTCAAAAGGGAGCATCCTCTGATTCAGTGCATTTGAATAATGGGACTGTGACG
GAAAAACTGGTTTGCAGTTCTGAATCTGTTACCTGTAAGCCACAACTGAGAGAGTCCTTT
GTTTCCAGTAGTCTGCCTACATTTTTTTATATTCCTCAA---GACCCACTGAAAACAAGT
TCCCAACTAGACACAAGTATCCAGAGAAACAAACTAATGGAAAGTGAAGAAACAATTCCA
GCTCTTACTTTGGATATTAACAGGAAAACTAGAATGTATCGCTTCTCAGGAGAAAATCAA
---GTTGTTGCTTTGAGTACAGATTCTTCTAATACTGTGCTTAAGAAGTTGGAAAAGCTG
AACACTGAGAAGGAAGAAAGGCAAAAACAGTTGCAGCAGCAGAATGAAAAAGAGATGATG
GAACAGATTCGACAGCAAACAGATATTTTAGAGAGGGAGCGTAAAACCTTCAAGACAATT
GAAAAACAAAGAATTGGGGAGTCTTTTCCAGTATCATCTTTCTATCAATCAAAGCAAAGA
GTAGAGAGGCCGTCCTCTCTCCTCATTCCGAATACCCCTAATAAGAAAGAATCTGATGTC
GTAGGGCATCCATCGGTAACTGTACAAGATGCAGCTCTTGCCCTAAAAGACAATCCCTCT
GCTCACTTTCCCCTGAAGGATCGACCTGTCACCCTGTTCTTTGAAAGAAAAGGAGGCCCA
AGCCAATCTAGTACTGTCAATGAATTATCCAAGACAGACAGAATGTCCAACCAACTGAAT
GTAGCCTGTAAATTCAATAATAATGGCATTTCAAAAAGAGAACACTTTAGGCCAACTCAG
TCT---AATAGCCACAAATCTAATGACCCTCCCAGAGATGGAACTACTAGGGCCATTTTC
TTCACACCAAAGGAAAATAGGAGTATTTCCCTTGTCAACAAGGAATCCTTAAACAATGGA
AATCCTAAACTTCATAAACAAGATGAACCAATTTGGAAACCTGTGAAGTTAAGTGGGCCG
GGCCAAGGAGAGCAGGTTGCCAGACCGGCCCATAAAAAGAAAGCTCGAATGGCGCGGACG
CGCTCCGATTTCTTGACTAGAGGTACTTTTGCTGATGGGGAGGGGGATACAGAGGAAGAT
GATTACGATGAC---ATTGAGCCCCTTCTCTCCCTTGACCAACCTTCTCACTGTGAGCTA
GAGCCGGCTCCCATCCTGGGTCAGGCCTCTCACAGTGACTCCGAAATGACATCACAACGA
TTTTCTTCGGTTGATGAAGAAACAAAGCTTCATAAGACTATGTCTCAAGGAGAAATTACG
AAGTTGGCAGTGAGAGAGAAGTCTTCAGATTTGGATATAAGACCTCAGAGAGCGAGGATG
AGATTCTGGGCCAAAGGGAAGCAAGGGGAGAAGAAGACCGCCAGAGTAAAACCCGCCCCC
CAGGTGGAGGTTTTCCCGCTCTTGGCTGGCTCAGATATGATTCCAGTGCATCCCTTTCCA
GATGAATTAGCTCAGTATCACCCAACACCTCCTTTGAGCCCAGAATTACCTGGTAGTTGC
CAGAAGGAGTTCAAAGAGAATAAAGAGCCCTCTCCAAAGGCAAAGCGTAAGCAAAGTGTG
AAGATCAGCGGCGTGACTTTGGAATCTATGCATTGGCAAAATGACTCTGTCCAGATCATA
GAAAGTGCCAGTGATTTAAAGAACATGGATGAATTTCTTCTGAAAAAGTACAAAAACTCT
TTCTGTGGTCCCCAGATGAATGACCTAGATAATGAAGACAGCAAGAAAGACACACTAGTG
GATGTTGTATTTAAAAAAGCCCTGAAAGAATTCCGGCAGAATATCTTCAGCTTTTATTCA
TCTGCATTGGCGATAGATGATGGGAAAAGCATACGGTATAAAGACCTTTATGCACTATTT
GAGCAGATTCTGGAAAAGACCATGAGACTTGAGCAGCGAGATTGGAGAGAATCTCCAGTC
AGAGTTTGGGTCAACACTTTTAAAGTGTTTTTAGATGAATATATGAATGAATTCAAGACT
TTGGATTGTATACCCCCAAAGGTGTGCAAGTATGCTTGCCATAAGAAGTGCTGTCTGAAA
ACCACAGCCAAGTGTTCTAAAAAGTATGACCCAGAGCTATCATCTCGACAATTTGGGGTT
GAACTGTACCGTTTGACTAGTGAAGACCGAACTGTTCCTTTAGTGGTGGAAAAGCTCATA
AACTACATTGAAATGCATGGACTGTACACAGAAGGTATTTACCGGAAGTCTGGTTCAACT
AATAAAATCAAGGAGCTTCGACAAGGTCTAGACACAGATGCTGAGAGTGTAAACCTAGAT
GACTATAACATACATGTCATTGCAAGTGTATTCAAACAATGGCTTCGTGATTTGCCCAAT
CCACTCATGACCTTTGAGCTGTATGAGGAATTTCTTCGA---------------------
------GCTATGGGTCTTCAGGAGAGGAAAGAGACAATCCGTGGTGTATACTCTGTGATT
GATCAGCTCTCCCGAACTCATCTTAATACACTGGAACGCCTCATCTTTCATCTTGTCAGG
ATTGCTCTGCAGGAAAACACTAATCGAATGTCTGCTAATGCTTTAGCCATTGTGTTTGCA
CCCTGCATTCTACGCTGCCCTGATACCATTGACCCACTACAAAGCGTGCAGGACATCAGT
AAGACTACCACTTGTGTGGAGCTGATTGTTGTGGAACAAATGAATAAATATAAGGCTCGT
CTCAAAGACATCAGTAGCTTGGAATTTGCTGAGAATAAGGCAAAGACCAGGTTGTCACTG
ATTCGTAGATCAATGAAACCTGTACTAATTGCAGTTAGATTTATGAGCATTACCCGCAGT
TCAGTCTCGGGAAAGGGGTGTCTTCGTCGAGGAAGCTATGCAAGTCCATCCTCTACTGTT
GTAGTTCGGTTGCCCTCTATGTCTGATGTCCCAGAAGAGACCTTGACTAGTGAGGCAACC
ATGGAGATGGACATCACAGAACAGCAGCAAGCAGCTATGCAGCAGGAGGAGAGAGTGCTG
ACTGAGCAGATTGAGAACCTACAGAAAGAGAAGGAGGAGCTGACATTTGAGATGCTTATA
CTGGAACCCCGTGCCTCTGATGATGAAACTCTTGAGTCTGAGGCCTCCATTGGGACCGCC
GATAGCTCAGAAAACTTAAATATTGAGTCTGAAGGTGCCATTTCTGAGAAATCG
>HiAr|XM_019659575.1_cds_XP_019515120.1_1
AATGGCAGAACTGGGATTCGCCCGAGCAGACTATCAAGTAGCACCTCCTTGCTTGACAAA
GATGGTATATTTGCTAATTCAGCTAGCAGCAAACTCTTGGAAAGAGCCCATGGAATACTC
ACGAGAAACAAAAACTTGAAATCCAAGCCTGGCCTTCCAAAGCACTTATTAGAGGTAAAT
TCTTTAAAGCACCTGACAAGACTGACCCTACAGGATCGCATTACCAAGTCGCTTCTTCAT
TTGCACAAGAAGAAGAAACCTCCCAGCATCAGTGCCCAGTTTCAGGCCTCATTAAACAAG
CTGATGGAGACACTCGGTCAGGCAGAACCATATTTTGTCAAATGTATTCGCTCTAACGCA
GAAAAGCTACCTTTGAGGTTCAGTGATGCCTTGGTGCTTCGACAGCTTCGGTACACCGGG
ATGCTGGAGACAGTGCGAATTCGCCAGTCAGGATACAGTTGCAAATACTCTTTCCAGGAT
TTTGTGAGCCACTTCCATGTACTTCTTCCTCGAAATATTATTCCATCCAAATTGAACATT
CACAATTTCTTCAGGAAAATAAATCTTAATCCAAATAATTACCAAGTTGGAAAATCCATG
GTATTCCTGAAAGAGCAGGAGCGGCAGCACTTGCAGGACCTGCTTCACCAGGAGGTGCTC
CGCAGAATCGTGCTGTTGCAGCGATGGTTCCGGGCCCTGCTGTGCAGGCAGCACTTTCTC
CGCCTGAGACAGGCGTCTGTTATTATCCAGCAATTCTGGAGGAATTAC------CAGAAG
CGAGTCAGA---CATGCATCTGTGCAGCAGGATGCTTTGGTTAAGACCAGTGCAGCTACT
CTTCTCCAAGCTTCCTGGCGTGCTCATGTAGAGAGGCAGCGGTATTGGGAGCTGCGGACT
GCAGCCATCATCATTCAGCAGAGATGGAGGGAGCACTGTAGGCGGAGGCACATGGCTGCC
ATCTGCATACAGGCAAGATGGAAAAGCTACAGGGAAAGTAAGAGGTATCAAGAGCAAAGA
AACAAAATTATCTTTTTGCAGTCAATATGTAGAGGATTCAGAGCAAGACAAAGATTTAAA
GCTTTAAAAGAACAAAGACTAAAAGAAACAAAACTAGAACTTGGGTTGATGAATACTGAG
CCCTATGGAGCTCTGAAAATTCAGGGTTCAGACCCATCAGAATGGGAGGACTGTTCCTTT
GACAACAGAGTAAAAGCCATAGAGGAATGTAAATCTGTGGTAGAGAGTAATCGAATTAGT
TCAGTGGACTGCGTGAAGGACTCCCCAAAAAAGCGACAGGAGAGAGCCAGGAGCCACAGT
GGTGTGGACTTGCAGGAAGATGTGATTGTAAGAGAGAGACCCAAGTCCTTGGAGGATCTC
CACCAGAAGAAAGTAGGCCGGGCCAAAAGAGAAAGTCGGAGAATGAGAGAACTAGAACAA
GCTATATTTAGCTTGGAACTGCTGAAAGTCCGTTCTCTTGGTGGTGTGTCTCCTTCAGAA
GAACGTAGGTGGTCTACAGAACTGATGCCCGAGGGCCTTCAGTCTCTGCAAGGTACACCT
GACAGTGAAAGCTCTCAAGGAAGCTTGGAACTTTTGAGCTGTGAGGAAAGCCAAACGAGC
AAACGAGAGTCCTTAATTTTGGGTGAAGGAGACTTGCAGTTTCTGTCCCCTAAGACATCT
AGCAGTCCAAAACCTGATTCACAGGGCAGTGCCCTCAGTGCCTCACGTGAGACTGACTAT
TTACTGATTCCAAAGGGGGCACCCTCGGACTCAGTGCACTTGAAGAATGGGACTGCAAAG
GAAAACCAGGTCTGCAGCTCTGAATCTATTTCATGTAAGCCGCAGCTGAGAGATTCCTTT
ATTTCAAATAGCCTGCCTACATTTTTTTATATTCCCCAACAAGACCCACTGAAAACTAAT
TCCCGACTAGACACAAGTATCCAGAGAAACAAACTAACGGAAAGTGAAGAAACCCTTCCA
GCTCTTACTTTGGATAGCAACAGGGAAGCCAGAAAGTATCATTTTTCAGGAGAAAATCAA
GGTGTTGCTTCTTTGAATACAGATTCTTCTAATACTGTGCTGAAGAAGTTAGAAAAGCTA
AACACTGAGAAGGAAGTAAGGCAAAAGCAGTTGCAGCGGCAGAATGAAAAAGACATGATG
GAACAGATTCGTCAGCAAACAGATATTTTAGAGAGGGAGCGTAAAGCCTTCAAGACAATT
GAAAAGCCAAGAAGTGGGGAGTCTTTCACGGTAACATCTTTCCATCAATCAAAGCAAAGA
GTAGAGAGGCCATCCTCT---GCCATCCTGAATAAA------------GAACCCAGTGTA
CCAGGGCCTCCATCAGTAACTGTAAAAGATGCAGCTCTTGCTCCAAAAGACAGCCCCTCT
GTTCACTTACCCCCAAGAAACCGACCCGTCACCCTGTTCTTTGAAAGAAAAGGAGGCCCA
TGCCAGTCTAGTACTGTCAGTGAACTATCCAAGACAGACAGAATGCGCACCCAAGCGAAT
GTAACCTGTAAACTCTCTAATAATCGCATTTCAAAAAGAGAACAATTTAGGCCAACTCAG
TCT---TATGGCCACACAACTAATGACTCTTCCAGAGATGGAACCACTAGGGCCATTTTC
TTCACGCCAAAGGAAAATATGAGTATTTCCCTTGTCAACAAGGAATCCTTAAACAGTGGA
AATTCTCAACTCCATAAACAAGATGAACCAACCTGGAAACCTATGAAATTAACGGGGCCG
GGCCAAGGACAG------------------------------------------------
------------------------------------------------------------
------------------------------------------------------------
------------------------------------------------ACATCGCAGCGA
TTTTCTTCAGTTGACGAAGAAGCAAAGCTTCATAAGACTATGTCTCAAGGAGAGATTACG
AAGTTGGCAGTGAGACAGAAGGCTTCAGATTCGGATATAAGGCCTCAGAGAGCTAGGATG
AGATTCTGGGCCAAAGGGAAACAAGGGGAGAAGAAGACTACCAGAGTGAAACCTGCCACC
CAGTCGGAGGCTTCGGCACTCTTTCCTGGTTCAGATACGATTCCAACTCATCCATTTCCA
GATGAATCAGCGCATCTTCACCCAACACCTCCTTTGAGCCCAGAGCTGCCTGGCAGTTGC
CAGAAGGAGTTCAAGGAGAACAAGGAGCCTTCCCCAAAGGCAAAGCGCAGGCGCAGTGTG
AAGATCAGCAGCGTGGCCTTGGAGTCCGTTCACCAGCAGAATGATTCTGTTCAGATCATA
GCAAGTGCCAGTGACTTAAAAAGCATGGATGAGTTTCTTCTGAAAAAG------------
---------------ATGAACGACCTAGATAATGAAGACAGCAAAAAAGACACACTAGTG
GATGTAGTATTTAAAAAAGCCCTGAAAGAATTTCGGCAGAATATCTTCAGCTTTTATTCG
TCTGCATTGGCGATAGATGATGGGAAAAGCATACGGTATAAAGACCTCTACGCACTATTT
GAGCAGATTCTGGAAAAGACCATGAGGCTTGAACAACGTGATTGGAATGAATCTCCAGTC
AGAGTTTGGGTCAACACTTTTAAAGTGTTTTTAGATGAATATATGAACGAATTTAAGACT
TTGGATTATATACCCACAAAGGTGTGCAAGTATGCTTGCCATAAGAAGTGCTGTATGAAA
ACCACAGCCAAGTGCTCTAAAAAGTATGATCCAGAGTTATCATCTCGACAATTTGGGGTT
GAATTGTCCCGTTTGACCAGTGAAGACCGAACTGTTCCTTTAGTGGTGGAAAAGCTCATA
AACTACATTGAAATGCATGGCCTGTACACAGAGGGTATCTACCGAAAGTCTGGTTCAACT
AATAAAATCAAGGAGCTTCGACAAGGTCTAGATACAGATGCTGAGAATGTAAACCTGGAT
GACTATAACATACACGTCATTGCAAGTGTATTCAAACAATGGCTTCGTGATTTGCCCAAT
CCACTCATGACCTTTGAACTCTACGAGGAATTTCTTCGA---------------------
------GCTATGGGTCTTCAGGAGAGGAAGGAGACAATCCGTGGTGTGTACTCTGTGATT
GATCAGCTCTCCCGAACGCATCTCAATACACTGGAACGCCTCATCTTTCATCTGGTCAGG
ATTGCTCTGCAAGAAGACACTAATCGGATGTCGGCTAATGCTTTGGCCATTGTGTTTGCT
CCCTGTATCCTCCGCTGCCCTGACACCACTGACCCACTACAAAGCGTGCAGGACATCAGT
AAGACGACCACCTGTGTGGAGCTGATTGTTGTGGAACAAATGAATAAATACAAAGCTCGT
CTCAAAGACATCAGTAGCCTGGAATTTGCTGAGAATAAGGCCAAGACCAGACTGTCACTG
ATTCGCAGATCAATGGGA------------------------------------------
------------AAGGGGCGTCCTCGTCGTGGAAACTATCCAGGCCCATCCTCCCCTGTT
GTAGTTCAGTTGCCTTCTGTGTCTGATGTCCCAGAAGAGACGCTAACTGGTGAGGCGGCC
ATGGAGACTGACATCACAGAGCAACAGCAGGCAGCTATGCAGCAGGAGGAAAGGGTGCTG
ACGGAGCAGATCGAGAGCCTGCAGAAGGAGAAGGAGGAACTAACATTTGAGATGCTTGTC
CTGGAACCCCGTGCCTCTGATGATGAAACGCTTGAGTCTGAGGCCTCCATTGGGACTGCT
GACAGCTCAGAAAATTTGAACATTGAGTCTGAAGGTGCCATCTCTGAGAAATCA
>LaCi|139-exonerate_protein2genome-gene-169.9-mRNA-1
AATGGCAGAAGTGGGATTCATCAGACCAGACTATCAAGTAACACCTCCTTGCTTGACAAA
GATGGGATATTCGCTAACTCAGCTAGCAGCAAACTATTGGAAAGAGCCCATGGAATTCTC
ACGAGAAACAGAAACTTCAAATTCAAGCCTGGCCTTCCAAAGCATTTGCTAGAGGTAAAT
TCTTTAAAGCACCTGACAAGACTGACTCTGCAGGATCGCATTACCAAGTCTCTTCTTCAT
TTGCACAAGAAGAAAAAACCTCCCAGCATCAGTGCTCAGTTTCAGGCCTCATTAAACAAG
CTGATGGAGACACTTGGTCAAGCAGAACCATATTTTGTAAAATGTATTCGCTCTAATGCA
GAAAAGCTGCCATTAAGGTTCAGTGATGCCTTGGTACTTAGGCAGCTTCGATATACTGGG
ATGCTGGAGACAGTTCGAATTCGCCAATCAGGATACAGCTGCAAATACTCTTTCCAGGAT
TTTGTGAGCCACTTCCATGTACTTCTTCCTCAAAATATTACTCCATCTAAATTTTACGTT
CAGGATTTCTTCAGGAAAATAAATATTAATACAAATAATTATCAAGTTGGAGAATCTATG
GTATTCCTAAAGGAACAGGAACGACAGCACCTACAAGATCTGCTTCACCAAGAGGTGCTC
CGCAGAATAATATTGTTACAACGATGGTTTAGAGTCTTGCTGTGCAGGCAGCGTTTTCTC
CATCTGAGACAGGCATCAGTTATCATTCAGCGATTCTGGCGGAATTACTTAAATCAAAAG
CAAGTCAGA---GACGCAGCTGTGCAAAAGGATGCTCTAGTTATGGTTAGTGCAGCTACT
CTTCTCCAAACTTCCTGGCGTGCTCACTTAGAGAGGCAGCGGTATTTGGAGCTCCGAACT
GCAGCTATCATCATCCAGCAGAGATGGAGGGAGTGCTATAGGTGGAGGCACATGGCTGCT
GTTTGTATACAGGCAAGATGGAAAGGCTACAGGGAAAGTAAGAAGTATCAAGAACAAAGG
AACAAAATTATCCTTTTGCAGTCAATATGTAGAGGATTCAGAGCAAGACAAAGATTTAAA
GCTTTAAAAGAACAAAGGCTAAAAGAAACAAAACTAGAACTTGGGTTGATGAATATTGAG
CCACATGGAGCTCTGAAAATTCAGGGTTCAGACCCTTCAGAATGGGAGGATTGTTCCTTT
GACAACAGAGTAAAAGCCACAGAGGAATGTAAATCTGTGATAGAGAGTAATCGAATTAGT
TCAGTGGACTGCTTGAAGGATTCCTCAAATAAGCGACAGGAGAGAGCCAGAAGCCAGAGT
GGTGTGAACTTTCAGGAAGATGTGATTATAAGAGAGAGACCCAAGTCCTTGGAAGATCTC
CCCCAGAAAAAAGTAGGTCGGGCCAAAAGAGAAAGTCGGAGAATGAGAGAACTAGAACAA
GCTATATTTAGCTTAGAATTGCTAAAAGTTCGTTCTCTTGGTGGTGTGTCTCCTTCAGAA
GAATGCAGATGGTCTACAGAACTGATGCCTGAAGGCCTTCGGTCTTTACAGGGCACACCT
GATAGTGAAAGCTCTCAAGAAAGTTTGGAACTTCTGAGTTCTGAGGAAAGCCAAAAGAAC
AAACTAGAGTCTGTAATGTTAGATGAAGGAGACTTGCAGTTTTTATCACCTAAGATATCT
AGCAGTCAAAAATTTGATTCACAGGCCAATGCCCGAAGTGCCTCAAATGAGACTAACTAT
ACATTGATTCAAAAGGGAACAACCTCTGATTCAGTGCATTTGAATAATGGGATTATGACA
GAAAAACTGGTTTGCAGTTCTGAATCTATTACCAATAAGCCACAACTGAGAGACTCCTTT
GTTTCCAGTAGTCTGCCTACATTTTTTTATATTCCTCAA---GACCCACTGAAAATAAGT
TCCCAACTAGACACAAGTATCCAGAGAAACAAACTAATGGAAAGCGAAGAAACAATTCCA
GCTCTTACTTTGGATGTTAACAGGAAAACTAGAATGTATCGCTTCTCAGGAGAAAATCAG
---GTTGTTGCTTTGAGTACAGATTCTTCTAATAGTGTGCTTAAGAAGTTGGAAAAGTTG
AACACTGAGAAGGAAAAAAGGCAAAAACAGTTGCAGCAGCAGAATGAAAAAGAGATGATG
GAACAGATTCGACAGCAAACAGATATTTTAGAGAGGGAGCGTAAAACCTTCAAGACAATT
GAAAAACAAAGAATTGGAGAGTCTTTTCCAGTATCATCTTTCTATCAATCAAAGCAAAAA
GTAGAGAGGCCGTCCTCTCTCCTCATTCCGAATACCTCAAATAAGAAAGAACCTGATGTT
GTAGGGCATCCATCAGTAACTGTAAAAGATGCAGCTCTTGCCCTAAAAGACAATCCCTCT
GCTCACTTTCCCCTGAAGGATCAACCTGTCACCCTGTTCTTTGAAAGAAAAGGAGGCCCA
TGCCAATCTAGTACTGTCAATGAATTATCCAAGACAGACAGAATGTCCAACCAACTGAAT
GTAGCCGGTAAATTCAATAATAATGGCATTTTAAAAAGAGAACACTTTAGGCCAACTCAG
TCT---AATAGCCACAAATCTAATGACCCTCCCAGAGATGGAACTACTAGGGCCATTTTC
TTCACACCAAAGGAAAATATGAGTATTTCCCTTGTCAACAAGGAATTCTTAAACAATGGA
AATCCTAAACTCCATAAACAAGATGAACCAATTTGGAAACCTGTGAAGTTAACTGGGCTG
GGCCAAGGAGATCAGGTTGCCAGAGCGGCCCATAAAAAGAAAGCTCGAATGGCGCGGACG
CGCTCCGATTTCTTGACTAGAGGTACTTTTGCTGACGGGGAGGGGAATACAGAGGAAGAT
GATTACGATGAC---ATTGAGCCCCTTCTCTCCCTTGACCAACCTTCTCACTCTGAGCTA
GAGCCAGCTCCCATCCTGGGTCAGGCCTCTCACAGTGACTCCGAAATGACATCACAACGA
TTTTCGTCAGTTGATGAAGAAACAAAGCTTCATAAGACTATGTCTCAAGGAGAAATTACG
AAGTTGGCAGTGAGAGAGAAGTCTTCAGATTTGGACATAAGACCTCAGAGAGCAAAGATG
AGATTCTGGGCCAAAGGGAAACAAGGGGAGAAGAAGACCACCAGAGTAAAACCTGCCACC
CGGTTGGAGGTTTTACCGCTCTTGGCTGGCTCAGATATGATTCCAGTGCATCAGTTTTCA
GATGAATTAGCTCAGTATCATTCAACACCTTCTTTGAGCCCAGAATTGCCTGATAGTTGC
CAGAAGGAGTTCAAAGAGAATAAAGAGCCCTCTCCAAAGGCAAAGCGTAAACAAAGTGTG
AAGATCAGCAGCGTGGCTTTGGAATCTATGCATTGGCAAAATGACTCTGTCCAGGTCATA
GAAAGTGCCAGTGATTTAAAGAGCATGGATGAATTTCTTCTGAAAAAGTATAAAAACTCT
TTCTGTGGTCCCCAGATGAATGACCTAGATAATGAAGACAGCAAGAAAGACACACTAGTG
GATGTTGTATTTAAAAAAGCCCTAAAAGAATTCCGGCAGAATATCTTCAGCTTTTATTCA
TCTGCATTGGCGATAGACGATGGGAAAAGCATACGGTATAAAGACCTCTATGCACTATTT
GAGCAGATTCTGGAAAAGACCATGAGACTTGAGCAACGAGATTGGAGAGAATCTCCAGTC
AGAGTTTGGGTCAATACTTTTAAAGTGTTTTTAGATGAATATATGAATGAATTCAAGATT
TTGGATTGTATACCCACAAAGGTATGCAAGTATGCTTGCCATAAGAAGTGCTGTCTGAAA
AATACAGCCAAGTGTTCTAAAAAGTATGATCCAGAGCTATCATCTCGACAATTTGGGGTT
GAACTGTCCCGTTTGACTAGTGAAGACAGAACTGTTCCTTTAGTGGTGGAAAAGCTCATA
AATTACATTGAAATGCATGGACTGTACACAGAAGGTATTTACCGAAAGTCTGGTTCAACT
AATAAAATCAAGGAGCTTCGACAAGGTCTAGACACAGATGCTGAGAGTGTAAGCCTGGAT
GACTATAACATACACGTCATTGCAAGTGTATTCAAACAATGGCTTCGTGATTTGCCCAAT
CCACTCATGACCTTTGAACTGTATGAGGAATTTCTTCGA---------------------
------GCTATGGGTCTTCAGGAGAGGAAAGAGACAATCCGTGGTGTATATTCTGTGATT
GATCAGCTCTCCCGAACTCATCTTAATACACTGGAACGCCTCATCTTTCATCTTGTCAGG
ATTGCTCTGCAGGAAAACACTAATCGAATGTCTGCTAATGCTTTAGCCATTGTGTTTGCA
CCCTGCATTCTACGCTGCCCTGATACCATTGACCCACTACAAAGCGTGCAGGACATCAGT
AAAACTACCACTTGTGTCGAGCTGATTGTTGTGGAACAAATGAATAAATATAAGGCTCGT
CTCAAAGACATCAGTAGCTTGGAATTTGCTGAGAATAAGGCAAAGACCAGGTTGTCACTG
ATTCGTAGATCAATGAAACCTGTACTAATTGCAGTTAGATTTATGAGCATTACCCGCAGT
TCAGTCTCGGGAAAGGGGTGTCTTCGTCGAGGAAACTATGCAAGTCCATCCTCTCCTGTT
GTAGTTTGGTTGCCTTCTATGTCTGATGTCCCAGAAGAGACCTTGACTAGTGAGACAACC
ATGGAGATGGACATCACAGAACAGCAGCAAGCAGCTATGCAGCAGGAGGAGAGAGTGCTG
ACTGAGCAGATTGAGAACCTACAGAAAGAGAAGGAGGAGCTGACATTTGAGATGCTTATA
CTGGAACCCCGTGCTTCTGATGATGAAACCCTTGAGTCTGAGGCCTCCATTGGGACTGCT
GATAGCTCAGAAAACTTAAATAATGAGTCTGAAGGTGCCATTTCTGAGAAATCG
>MyLu|XM_023753167.1_cds_XP_023608935.1_1
AATGGCAGAACTGGGATTCACCAGAGCAGACTATCAAGTAACACCTCCTTGCTTGACAAA
GATGGGATATTCGCTAACTCAGCTAGCAGCAAACTATTGGAAAGAGCCCATGGAATTCTC
ACGAGAAACAGAAACTTCAAATTCAAGCCTGGCCTTCCAAAGCACTTGCTAGAGGTAAAT
TCTTTAAAGCACCTGACAAGACTGACTCTGCAGGATCGCATTACCAAATCCCTTCTTCAT
TTGCACAAGAAGAAGAAACCTCCCAGCATCAGTGCTCAGTTTCAGGCCTCATTAAACAAG
CTGATGGAGACACTTGGTCAAGCAGAACCATATTTTGTAAAATGCATTCGCTCTAATGCA
GAAAAGCTGCCATTAAGGTTCAATGATGCCTTGGTACTTAGACAGCTTCGGTATACTGGG
ATGCTGGAGACAGTTCGAATTCGCCAATCAGGATACAGCTGCAAATACTCTTTCCAGGAT
TTTGTGAGCCACTTCCATGTACTTCTTCCTCGAAATACTATTCCATCTAAATTTTACATT
CAGGATTTCTTCAGGAAAATAAATATTAATCCAAATAATTATCAAGTTGGAAAATCCATG
GTGTTCCTAAAGGAACAGGAACGACAGCACCTACAAGATCTGCTTCACCAAGAGGTGCTC
CGCAGAATAATATTGTTACAACGATGGTTTAGGGTCTTGCTGTGCAGGCAGCATTTTCTC
CATCTGAGACAGGCATCAGTTATCATTCAGCGATTCTGGCGGAATTACCTAAATCAAAAG
CAAGTCAAA---GACGCAGCTGTGCAAAAGGATGCTCTAGTTATGGCTAGTGCAGCTACT
CTTCTCCAGGCTTCCTGGCATGCTCACTTAGAGAGGCAGCGGTATTTGGAGCTCCGGACT
GCAACCATCATCATCCAGCAGAGATGGAGGGAGTGCTATAGGTGGAGGCACATGGCTGCT
ATTTGTATACAGGCAAGATGGAAAGGCTACAGGGAAAATAAGAAGTATCAAGAACAAAGG
AACAAAATTATCCTTTTGCAGTCAATATGTAGAGGATTCAGAGCAAGACAAAGATTTAAA
GCTTTAAAAGAACAAAGGCTAAAAGAAACAAAACTAGAACTTGGATTGATGAATATTGAG
CCACATGGAGCTCTGAAAATTCAGGGTTCAGACCCTTCAGAATGGGAGGATTGTTCTTTT
GACAACAGAGTAAAAGCCATAGAGGAATGTAAATCTGTGATAGAGAGTAATCGAATTAGT
TCAGTGGACTGCTTGAAGGATTCCCCAAACAAGCGACAGGAGAGAGCCAGAAGCCAGAGT
GGTGTGGACTTGCAGGAAGATGTGATTATAAGAGAGAGACCCAAGTCCTTGGAGGATCTC
CACCAGAAAAAAGTAGGTCGGGCCAAAAGAGAAAGTCGGAGAATGAGAGAACTAGAACAA
GCTATATTTAGCTTAGAATTGCTAAAAGTTCGTTCTCTTGGTGGTGTGTCTCCTTCAGAA
GAACGCCGATGGTCTACAGAACTGATGCCTGAGGGCCTTCAGTCTTTACAGGGTACACCT
GATAGTGAAAGCTCTCAAGAAAGCTTGGAACTTCTGAGCTGCGAGGAAAGCCAAAAGAGC
AAACTAGAGTCTGTAATGTTAGATGAAGGAGACTTGCAGTTTCTATCACCTAAGATATCT
AGCAGTCAAAAATTTGATTCACAGGCCAATGCCCGAAGTACCTCAAGTGAGACTAACTAT
ACATTGAGTCAAAAGGGAGCATCCTCTGACTCAATGCATTTGAAGAATGGGACTATGAAG
GAAAAACTGGTTTGCAGTTCTGAATCTATTACCTGTAAGCCACAACTGAGAGACTCCTTT
GTTTCCAGTAGTTTGCCTACATTTTTTTATATTCCTCAACAAGACCCACTGAAAACAAGT
TCCCAACTAGACACAAGTATCCAGAGAAACAAACTAATGGAAAGTGAAGAAACAATTCCA
GCTCTTACTTTGGATATTAACAGGAAAACTAGAAAGTATCGCTACTCAGGAGAAAATCAA
---GTTGTTGCTTTGAGTACAGATTCTTCTAATACTGTGCTTAAGAAGTTGGAAAAGCTG
AACACTGAGAAGGAAGAAAGGCAAAAACAGTTGCAGCAGCAGAATGAAAAAGAGATGATG
GAACAGATTAGACAGCAAACAGATATTTTAGAGAGGGAGCGTAAAACCTTCAAGACAATT
GAAAAACAAAGAATTGGGGAGTCTTTTCCAGTATCATCTTTCTATCAATCAAAACCAAGA
GTAGAGAGGCCATCCTCTCTCCTCATTCCGAATACCCCAAATAAGAAAGAATCTGATGTA
CTAGGGCATCCATCAGTAACTGTAAAAGATGCAGCTCTTGCCCTAAAAGACAGTCCCTCT
GCTCACTTTCCCCTGAAGGATCGACCTGCCACCCTGTTCTTTGAAAGAAAAGGAGGCCCA
TGCCAATCTAGTACTGTCAATGAATTATCCAAGACAGACAGAATGTGCAACCAACCGAAT
GTAGCCTGTAAATTCAATAATAATGGCATTTCAAAAAGAGAACACTTTAAGCCAACTCAG
TCT---AAGAGCCACAAATCTAATGACCCTCCCAGAGATGGAACTACTATGGCCATTTTC
TTCACACCAAAGGAAAATATGAGTATTTCCCTTGTCAACAGGGAATTCTTAAACAGTGGA
AATCCTAAAGTCCATAAACAAGATGAACCAATTTGGAAACCTATGAAGTTAACTGGGCCG
GGCCAAGGAGAG------------------------------------------------
------------------------------------------------------------
------------------------------------------------------------
------------------------------------------------ACATCACAACGA
TTTTCTTCGGTTGATGAAGAAACAAAACTTCATAAGACTATGTCTCAAGGAGAGATTGCG
AAGTTGGCAGTGAGAGAGAAGTCTTCAGATTCGGATATAAGACCTCAGAAAGCGAGGATG
AGATTCTGGGCCAAAGGGAAACAAGGGGAGAAGAAGACCACCAGAGTGAAACCTGCCACC
CAGTCGGAGGTTTTACCGCTCTTGGCTGGCTCAGATATGATTCCAATGCATCAGTTTCCA
GATGAATTAGCTCAGTATCACCCAACACCTCCTTTGAGCCCAGAATTGCCTGGTAGTTGC
CAGAAGGAGTTCAAAGAGAACAAAGAGCCCTCTCCAAAGGCAAAGCGCAAGCGAAGTGTG
AAGATCAGCAGCCTGGCTTTGGAATCTATGCATTGGCAAAATGACTCTGTCCAGATCATA
GAAAGTGCCAGTGATTTAAAGAGCATGGATGAATTTCTTCTGAAAAAG------------
---------------ATGAATGACCTAGATAATGAAGACAGCAAGAAAGACACACTAGTG
GATGTTGTATTTAAAAAAGCCCTGAAAGAATTCCGGCAGAATATCTTCAGCTTTTATTCA
TCTGCATTGGCGATAGATGATGGGAAAAGCATACGGTATAAAGACCTCTATGCACTATTT
GAGCAGATTCTGGAAAAGACCATGAGACTTGAGCAGCGAGATTGGAGAGAATCTCCAGTC
AGAGTTTGGGTCAACACTTTTAAAGTGTTTTTAGATGAATATATGAATGAATTCAAGACT
TTGGATTGTATACCCCCAAAGGTGTGCAAATATGCTTGCCATAAGAAGTGCTGTCTGAAA
ACCATAGCCAAGTGTTCTAAAAAGTATGACCCAGAGCTATCATCTCGACAATTTGGGGTT
GAACTGTCCCGTTTGACTAGTGAAGACCGAACTGTTCCTTTAGTGGTGGAAAAGCTCATA
AACTACATTGAAATGCATGGACTGTACACAGAAGGTATTTACCGAAAGTCTGGTTCAACT
AATAAAATCAAGGAGCTTCGACAAGGTCTAGACACAGATGCTGAGAGTGTAAACCTAGAT
GACTATAACATACACGTCATTGCAAGTGTATTCAAACAATGGCTTCGTGATTTGCCCAAT
CCACTCATGACCTTTGAACTGTATGAAGAATTTCTTCGA---------------------
------GCTATGGGTCTTCAGGAAAGGAAAGAGACAATTCGTGGTGTATACTCTGTGATT
GATCAGCTCTCCCGAACTCATCTTAATACACTGGAACGCCTCATCTTTCATCTTGTCAGG
ATTGCTCTGCAGGAAAACACTAATCGAATGTCTGCTAATGCTTTAGCCATTGTGTTTGCA
CCCTGCATTCTACGCTGCCCTGATACCATTGACCCACTACAAAGCGTGCAGGACATCAGT
AAGACTACCACTTGTGTGGAGCTGATTGTTGTGGAACAAATGAATAAATATAAGGCTCGT
CTCAAAGACATCAGTAGCCTGGAATTTGCTGAGAATAAGGCAAAGACCAGGTTGTCACTG
ATTCGTAGATCAATGGGA------------------------------------------
------------AAGGGGTGTCTTCGTCGAGGAAACTATGCAAGTCCATCCTCTCCTGTT
GTAGTTCGGTTGCCCTCTATGTCTGATGTCCCAGAAGAGACCTTGACTAGTGAGGCAGCC
ATGGAGATGGACATCACAGAACAGCAGCAAGCAGCTATGCAGCAGGAGGAGAGAGTGCTG
ACTGAACAGATTGAGAACCTACAGAAAGAGAAGGAGGAGCTAACATTTGAGATGCTGATA
CTGGAACCCCGTGCCTCTGATGATGAAACCCTTGAGTCTGAGGCCTCCATTGGGACCGCC
GATAGCTCAGAAAACTTAAATATTGAGTCTGAAGGTGCCATCTCTGAGAAATCA
>PhDi|XM_028507508.1_cds_XP_028363309.1_1
AATGGCAGAACTGGGATTCGCCAGACCAGACTATCAAGTAGCACCTCCTTGCTTGACAAA
GATGGGATATTCGCTAATTCAGCTAGCAGCAAACTCTTGGAAAGANGCCATGGAATTCTC
ACGAGAAACAAAAACTTCAAATTCAAGCCTGGCCTTCCAAAGCACTTGCTAGAGGTAAAT
TCTTTAAAGCACCTGACAAGACTGACCCTGCAGGATCGAATTACCAAGTCCCTTCTTCAT
TTGCACAAGAAGAAGAAACCTCCCAGCATCAGTGCTCAGTTTCAGGCCTCATTAAACAAG
CTGATGGAGACACTTGGTCAAGCAGAACCATATTTTGTAAAATGCATTCGCTCTAACGCA
GAAAAGCTGCCATTAAGGTTCAATGATGCCTTGGTACTTAGACAGCTTCGATATACTGGG
ATGCTGGAGACAGTTCGAATTCGCCAGTCAGGATATAGCTGTAAATACTCCTTCCAGGAT
TTTGTGAGCCACTTCCATGTTCTTCTTCCTCGAAATATTATTCCATCCAAATTTAACATT
CAGGATTTCTTCAGGAAAACAAATATTAATCCAGACAATTATCAAGTTGGAAAATCCATG
GTGTTCCTGAAGGAGCAGGAACGACAGCACCTACAAGATCTGCTTCACCAAGAGGTGCTG
CACAGAATCATACTGTTGCAACGATGGTTTAGGGTCTTGCTCTGCAGGCAGCATTTCCTC
CAGCTGAAACAAGCATCAGTTATCATCCAGCGATTCTGGAGAAATTACCTAAATCAGAAG
CAAGTCATCAGAGATGCAGCTGTGCAAAAAGATGCTTTAGTTATAGCTAATGCAGCTACT
CTCCTCCAAGCTTCTTGGCGTGCTCACTTAGAGAGGCAGCGATATTTGGAGCTCCGGACA
GCAGTCATCATCATCCAGCAGAGATGGAGGGAGCACTACAGGCGGAAGCAAAGAGCTGCT
ATTTGTATACAGGCACAATGGAAAGGCTATAGGGAAAGTAAGAGGTATCACGAGCAAAGG
AACAAAATTATCCATTTGCAGTCAATATGTAGAGGATTCAGAGCAAGACAGAGATTTAAA
GCTTTAAAAGAACAAAGACTAAAAGAAACAAAAATAGATCTTGGATTGATAAATATTGAG
CCATATGGTTCTGTGAAAATTCATGGTTCAGACCCTTCAGAATGGGAGGATTGTTCCTTT
GACAACAGAGTAAAAGCCATAGAAGAATGTAAATCTGTGACAGAGAGCAATGAAAATAAT
TCAGTGGATTGTTGGAAGGAGTCCCCAAACAAGCGACAGGAGAGAGCCAGAAGCCAAAGT
GGTGTGGACTTGCAGGAAGATGTAATTGTAAGAGAGAGACCCAAGTCTTTGGAGGATCTC
CACCAGAAAAAAGTAGGACGTGCCAAAAGAGAAAGTCGGAGAATGAGAGAACTAGAACAA
GCTATATTTAGCTTAGAATTGCTGAAAGTCCGTTCTCTTGGTGGTGTGTCTCCTTCAGAA
GAACGCAGATGGTCTACAGAATTGATGCCCGAGGGTCTTCAGTCCCTTCAGGGTACACCT
GATAGTGAAAGCTCTCAAGGAAGCTTGGAACTTCTGAGCTGTGAGGAAAGCCAAAAGTGC
AAACTAGAGTCCGTAATTTTAGATGAAGGAGACTTGCAGTTTCTATCACCTGAGATATCT
GCTAGTAAAAAATTTGATTCACAGGACAATGCCCTCAGTGCATCAAGTGAGACTAATTGT
ACATTGATTCAAAAGGGCGCACCCTCTGAATCAGTGCATTTGAAGAATGGANCTATGAAG
GAAAAACTGGTTTGCAGTTCTGAATCTATTACCTATAAGCCACCCCTGAGAGACCCCTTT
ATTTCCAGTAGTCTGCCTACATTTTTTTATATTCCTCAACAAGACCCACTGAAAACAAGT
TCCCAACTAGACACAAGTATCCAGAGAAACAAACTAATAGAAAGTGAAGAAACACTTCCA
GTTCTTACTTCAGATATCAACAGGGAAGCCAGAAAGTATCACTTCTCAGGAGAAAATCAA
GTTGTTGCTTCTTGGAATATAGATTCTTCTAATACTGTGCTTAAAAAGTTGGAAAAGCTC
AACACTGAGAAGGAAAAAAGGCAAAAGCAATTGCAGCAACAGAATGAAAAAGAGATGATG
GAACAGATTCGCCAGCAAACAGATATTTTAGAGAGGGAGCGGAAAGCTTTCAAGACAATT
GAAAAACCAAGAATTGGGGAGTCTTTCCCGGTATCATATTCCCATCAATCAAAGCAAAGA
GTAGAAAGGCCATCCTCTCTCCTCATCCTGAATACCCCAAATAAGGAAGAACTCGATGTA
CAAGGGCCTCCATCAATAACTGTAAAAGATGCAGCTCTTGCCCCAAAAGACAGTTCCTCT
TCTCACTTACCCATGCACGATCAAACCGCCTTCCTGTGCTTTGAAAGAAAAGGAGGCCCG
TGTCAATCTGGTACTGTCGATGAATTGTCCAAGACAGACAGAAGGTGCACCCAACTGAAT
GTAGCCTGTAACCTCTCTAATAATCGCGTTTCAAAAAAAGGACAGTTTAGGCCAACTCAG
GCATATTATGGCCACAAATCTAATGACCCTCCCAGAGATGGAACTACTAGGGCCATTTTC
TACACACCAAAGGAAAATATGAGTATTCCTCTCATCAGCAAGGAATCCTTAAACAGTGGA
AATCTTCAACTCCATAAACAAGATGAACCAGCTTCGAAACCTGTAAAGTTAACTGGGCCG
GGCCAAGGAGAG------------------------------------------------
------------------------------------------------------------
------------------------------------------------------------
------------------------------------------------ACATCACAGCGA
TTTTCTTCAGTTGATGAAGAAACAAAGCTTCATAAGACTATGTCTCAAGGAGAGATTACG
AAATTGTCAGTAAGACAGAAGACTTCAGATTTGGATATAAGACCTCAGAGAGCTAGGATG
AAATTCTGGGCCAAAGGGAAACAAGGGGAGAAGAAGATTACCAGAGTGAAACCTGCCACC
CAGTCAGAGGTTTCGGCACTCTCTGCTGGCTCAGATACGTTTCCAGCTCATCAGTTTTCA
GATGAATTAGCTCCCTATCATCCAACACCTCCTTTGAGCCCAGAATTGCCTGGTAGTTCC
CAGAAGGAATTCAAAGAGAACAAAGAGCCCTCTCCAAAGGCAAAGCGCAAGCGAAGTGTG
AAGATCAGCAGTGTGGCTTTGGAATCTATGCACTGGCAAAATGACTCTGTCCAGATCATA
GCAAGTGCCAGTGATTTAAAAAGCATGGATGAATTTCTTCTGAAAAAG------------
---------------GTGAATGACTTAGATAATGAAGACAGCAAGAAAGACACACTCGTG
GATGTTGTATTTAAAAAAGCCCTGAAAGAATTCCGGCAGAATATCTTCAGCTTTTATTCA
TCTGCATTGGCGGTGGATGATGGCAAAAGCATACGATATAAAGACCTCTACGCACTGTTT
GAGCAGATTCTGGAAAAGACCATGAGGCTTGAGCAACGTGATTGGAGAGAATCTCCAGTC
AGAGTTTGGGTGAACACTTTTAAAGTGTTTTTAGATGAATATATGAATGAATTCAAGACT
TTGGATTGTATACCCCCAAAGGTGTGTAAGTATGCTTGCCATAAGAAATGCTGTCTGAAA
ACCACAGCCAAGTGTTCTAAAAAGTATGATCCAGAGCTATCATCTCGACAGTTTGGGGTT
GAACTGTCCCGTTTGACAAGTGAAGACCGAACTGTTCCTTTAGTGGTGGAAAAGCTCATA
AACTACATTGAAATGCATGGACTGTATACAGAAGGTATTTATCGAAAGTCTGGTTCAACT
AATAAAATCAAGGAGCTTCGACAAGGTCTAGATACAGATGCTGAGAGTGTAAACCTAGAT
GACTATAACATACATGTCATTGCAAGTGTATTCAAACAATGGCTTCGTGATTTGCCCAAT
CCACTCATGACCTTTGAGCTCTATGAGGAATTCTTCGAGCTATGGTCTTATTTGCTGCTC
TTACTGTGTTTAGGTCTTCAGGAGAGGAAAGAGACAATCCGTGGTGTATACTCTGTGATT
GACCAGCTCTCTCGAACTCATCTCAATACACTGGAACGCCTCATCTTTCATTTAGTCAGG
ATCGCTCTGCAGGAAAACACTAATCGAATGTCTGCTAATGCTTTGGCCATTGTGTTTGCA
CCCTGCATTCTCCGCTGCCCTGACACCATAGACCCACTACAAAGCGTGCAGGACATCAGT
AAGACTACCACCTGTGTGGAGCTGATTGTTGTGGAACAAATGAATAAATATAAGGCTCGT
CTCAAAGACATCAGTAGCCTGGAATTTGCTGAGAATAAGGCAAAGACCAGGTTGTCTCTG
ATTCGTAGATCAATGGGA------------------------------------------
------------AAGGGGCGTCTTCATCGAGGAAACTATCCAAGCCCATCCTCTCCTGTT
GCCGTTGGGTTGCCCTCTGTGTCTGATGTCCCAGAAGAGGCCTTGACTGGCGATGCAGCC
ATGGAGACCGACATGACGGAGCAGCAGCGTGCGGCCATGCAGCAGGAGGAGAGAGTGCTA
GCTGAGCAGATTGAGAGCCTACAGAAGGAGAAGGAGGAGCTAACATTTGAAATGCTTGTA
CTGGAACCCCGTGCTTCCGATGATGAAACCCTTGAGTCTGAGGCCTCCATTGGGACTGCC
GATAGCTCAGAAAACTTGAACATTGAGTCTGAAGGTACAGTCTCTGAGAAATCA
>PtVa|XM_023521568.1_cds_XP_023377336.1_1
AATGGCAGAACTGGAATTCGCCAGAGCAGACTATCAAGTAGCCCCTCCTTGCTTGACAAA
GATGGGATATTCACTAATTCAGCCAGCAGCAAGCTCTTGGAAAGAGCCCATGGAATTCTC
ACGAGAAACAAAAACTTCAAATCCAAGCCTGGCCTTCCAAAGCATTTGCTAGATGTAAAT
TCTTTAAAGCACCTGACAAGACTGACCCTGCAGGATCGCATTACCAAGTCTCTTCTTCAT
CTGCACAAGAAGAAGAAACCTCCCAGCATCAGTGCCCAGTTTCAGGCTTCGTTAAACAAG
CTGATGGAGACTCTTGGTCAGGCAGAACCATATTTTGTAAAATGCATTCGTTCTAACGCC
GAAAAGCTGCCGTTACGGTTCAATGATGTCTTGGTACTTAGACAGCTTCGGTATACTGGG
ATGCTGGAGACAGTTCGAATTCGCCAATCAGGTTATAGCTGCAAATACTCTTTCCAGGAT
TTTGTGAGCCACTTCCATGTACTTCTTCCTCGAAATATTATTCCATCCAAATTTAACATT
CAGGATTTCTTCAGGAAAATAAGTCTTAATCCAGATAATTATCAAGTTGGAAAATCCATG
GTGTTTCTGAAAGAGCAAGAACGACAACACCTACAAGATTTGCTTCACCAGGAGGTGCTT
CGCAGAATCATATTGTTGCAGCGATGGTTCAGGGTTTTGTTGTGCAGGCAGCATTTCCTT
CATCTGAGACAGGCATCCATTATTATCCAGCAATTCTGGAGGAATTATCTAAATCAGAAG
CGAGTCAGA---GATGCAGCTATGCAGAAGGATCCTTTACTTAAGGCTAGTGCAGCTACC
CTTCTCCAGGCTTCCTGGCGTGCTCACTTAGAGAGGCAACGGTATTTGGAACTCCGGACT
GCAGCCATCATCATCCAGCGGAGTTGGAGGGAGCACTGTAGGCTCAGGCACATGGCTGCT
GTCTGCATACAGGCAAGATGGAAAGGCTACAGGGAAAGTAAGAGGTATCAAGAACAAAGG
AACAAAATTATCCTTTTGCAGTCAATATGTAGAGGATTCGGAGCAAGACAAAGATTTAAA
ACTTTGAAAGGACAAAGACTAAAAGAAACAAAACTAGAATCCGAATTGACGAATACTGAG
CCATATGGAGCTCTGAATATTCAGGGTTCAGACCCTTCAGAATGGGAGGATTGTTCGTTT
GACAACAGAGTAAAAGCTGTAGAGGAATGTAAATCTGTGATAGAGAGTAATCGAATTAGT
TCAGTGGACAGCTTGCAGGAGTCCCCAAACAAGCGACAGGAGAGAGCCAGAAGCCAAAGC
GGTGTGGATTTGCAGGAAGATGTGATTGTAAGAGAGAGACCCAAGTCCTTGGAAGATCTC
CACCAGAAAAAAGTAGGTCGGGCCAAAAGAGAAAGTCGGAGAATGAGGGAACTGGAACAA
GCTATATTTAGCTTAGAATTGCTGAAAGTTCGTTCTCTTGGTGGTGTGTCTCCTTCAGAA
GAACGCAGATGGTCTGCAGAACTGATGTCCGAGGGCCTTCAGTCTCTACAGGATACACCT
GATAGTGAAAGCTCTCAAGGAAGCTTGGAACTTCTGAGCTGTGAGGAAAGCCAAAAGAGC
AAACGAGAGTCCATAATTTTGGATGAAGGAGATTTGCATTTTCTTCCACCTAAGATATCT
AGGAGTCCAAAATTTGATTCACAGGACAATGCCCTTAGTGCCTCAAGTGAAACT------
ACATTGATTCAAAAGGGAGCACCCTCTGACTCTATGCATTTGAAGAATGGGACTATGAAA
GAAAACTTGGTTTGCAGTTCTGAATCTATTACTTGTAAGCCACAGCTGAGAGATTCCTTT
ATTTCAAGTAGTCTGCCTACATTTTTTTATATTCCCCAGCAGGACGCATTGAAAACAAGT
TCCCAAGTAGACACAAATGTCCAGAAAAATAAACTATTGGAAAGTGAAGAAACACTTCCA
GCTCTTACTTTGGCTGTCAACAGGGAAGGCAGAAAGTATCACTTCTTAGGAGAAAATCAA
ATTGTTGCTGCTTTGAATACAGATTCTTCTAATACTGTGCTTAGGAAGTTGGAAAAGCTA
AACACTGAGAAGGAAGAAAGGCAGAAGCAGTTGCAGCAGCAGAATGAAAAAGAGATGATG
GAACAGATTCGCCAGCAAACAGATATTTTAGAGAGAGAGCGTAAAGCCTTCAAGACAATT
GAAAAGCCAAGAATGGGGGAGTCTTTCCTGGTTCCATCTTTTCACCAATCAAAGCAAAGA
GTAGAGAGGCCATCCTCTCTCCTTATCCTAAATACCCCAAATAAGGAAGAACCCAGTGTA
CTAGGACCTTCACCAGTAACTGTAAAAGAGGCAGCTCTTGCTCCAAAATACGGTCCCTCT
GTTCACTTACCCCTGAAAGACCGACCTGTCACCCTGTTCTTTGAAAGAAAAGAAAGCCCA
TGCCAATCTAGTACTGTCAATGAATTATCCAAGACAGACAGAATGTGTACTCAACTCAAT
GTAGCCTGTAAACTCTCTAATAATCGCATTTCAAAAAGAGAACACTTTAGGCCGACTCAG
TCT---TATGGCCATTCTTCTGATGACCCTTCCAGAGATGGAACTACTAGGGCCATTTTC
TTCACACCAAAAGACAATACGAATATTTCTCTTGTCAACAAGGAAGCCTTAAACAGTGGA
AATCCTCAACCCCATAAACAAAATGAACCAACTTGGAAACCCATGAAATTAACTGGGCCG
GGCCAAGGAGAG------------------------------------------------
------------------------------------------------------------
------------------------------------------------------------
------------------------------------------------ACCTCACAGCGA
TTTTCTTCAGTTGATGAAGAAGCAAAGCTTCATAAGACTATGTCTCAAGGAGAGATTACT
AAGTTGGCAGTGAGACAGAAGTCTTCAGATTCGGATATAAGACCTCAGAGACCTAGGATG
AGATTCTGGGCCAAAGGGAAACAAGGGGAGAAGAAGACTACCAGAGTGAAACCTGCCACC
CAGCCAGAGGTTTCGGCACTCTTTGCTGGCTCAGATATGATTCCAACTCATCAGTTTCCA
GATGAATCAGCTCGGTATCACCCAACACCTCCTTTGAGCCCAGAATTGCCTGATAGTTCC
CGGAAGGAGTTCAAAGAGAACAAAGAGCCTTCTCCAAAGGCAAAGCGCAAGCGAAGTGTG
AAGATCAGCAGCGTGGCTTTGGAGTCTATGCATTGGCAAAATGACTCTGTCCAGATCATA
GCAAGTGCCAGTGATTTAAAAAGCATGGATGAATTTCTTTTGAAAAAG------------
---------------ATGAATGACCTAGATAATGAAGACAGCAAGAAAGACACACTAGTG
GACGTTGTATTTAAAAAAGCCCTGAAAGAATTTCGGCAGAATATCTTCAGCTTTTATTCA
TCTGCATTGGCGGTAGATGATGGGAAAAGCATACGGTATAAAGACCTCTATGCACTATTT
GAGCAGATTCTGGAGAAGACCATGAGGCTTGAGCAGCGTGATTGGAGTGAATCTCCAGTT
AGAGTTTGGGTCAACACTTTTAAAGTGTTTTTAGATGAGTATATGAATGAATTCAAGACT
TTGGATTGTATACCCACCAAGGTATGCAAGTATGCTTGCCATAAGAAGTGCTGTCTGAAA
ACCACAGCCAAGTGCTCTAAAAAGTATGATCCAGAGCTGTCATCTCGACAGTTTGGGGTG
GAACTGTCCCGTTTGACCAGTGAAGACCGAACTGTTCCTTTAGTGGTGGAAAAGCTCATA
AACTACATTGAAATGCATGGACTGTACACAGAAGGTATTTACCGAAAGTCTGGTTCAACT
AATAAAATCAAGGAGCTTCGACAAGGTCTAGATACAGATGCTGAGAGTGTAAACTTAGAT
GACTACAACATACACGTCATTGCAAGCGTATTCAAACAATGGCTTCGTGATTTGCCCAAT
CCACTCATGACTTTTGAACTTTACGAGGAGTTTCTTCGA---------------------
------GCTATGGGTCTTCAGGAGAGGAAAGAGACAATCCGTGGTGTATATTCTGTGATT
GACCAGCTCTCCCGAACTCATCTCAATACACTAGAACGCCTCATCTTTCATCTAGTCAGG
ATTGCTCTGCAGGAAGACACTAATCGAATGTCTGCTAATGCTTTGGCCATCGTGTTTGCA
CCCTGCATTCTCCGCTGCCCTGACACCATTGACCCACTACAAAGTGTGCAGGACATCAGT
AAGACTACCACCTGTGTGGAGCTGATTGTTGTGGAACAAATGAATAAATATAAGGCTCGT
CTCAAAGACATCAGTAGCCTGGAATTTGCTGAGAATAAGGCAAAGACTAGGCTGTCACTG
ATTCGTAGATCAATGGGA------------------------------------------
------------AAGGGGCGTATTCGTCGAGGAAACTATGCAAGTCCATCTTCTCCTGTT
GTAGTTCAGTTGCCCTCCATGTCTGATGTCCCAGAAGAGACGTTGACTAATGAGGCAGCC
ATGGAGACTGACATCACAGACCAGCAGCAAGCAGCTATGCAGCAGGAGGAGAGAGTACTC
ACTGAACAGATTGAGAACCTACAGAAAGAGAAGGAGGAGCTAACATTTGAGATGCTTGTA
CTGGAACCCCGTGCCTCTGATGATGAAACTCTTGAGTCTGAGGCTTCCATTGGGACTGCT
GATAGCTCAGAAAATTTGAATATTGAGTCTGAAGGTGCCATCTCTGAGAAATCA
>RhFe|XM_033109662.1_cds_XP_032965553.1_1
AATGGCAGAACTGGAATTCGCCAGAGCAGACTATCAAGTAGCACCTCCTTGCTTGACAAA
GAGGGTATATTTGCTAATTCAGCTAACAGCAAACTCTTGGAAAGAGCCCATGGAATTCTC
ACGAGAAACAAAAACTTGAAATCCAAGCCTGGCCTTCCAAAGCACTTGCTAGAGGTAAAT
TCTTTAAAGCACCTGACAAGACTGACCCTCCAGGATCGTATTACCAAGTCTCTTCTTCAT
TTGCACAAGAAGAAGAAACCTCCCAGCATCAGTGCCCAATTTCAGGCCTCCTTAAACAAG
CTGATGGAGACACTTGGTCAGGCAGAACCATATTTTGTCAAATGCATTCGCTCTAACGCC
GAAAAGCTGCCGTTGAGGTTCAATGATGCCTTGGTACTTCGACAGCTTCGATATACTGGG
ATGCTGGAGACAGTGCGAATTCGCCAGTCAGGATACAGCTGCAAATACTCTTTCCAGGAT
TTTGTGAGCCACTTCCATGTACTTCTTCCTCGAAATATTATTCCATCCAAATTTAACATC
CAGAATTTCTTCAGGAAAATAAATCTTAATCCAGATAATTACCAAGTTGGAAAATCCATG
GTGTTCCTGAAAGAGCAGGAACGGCAGCATCTGCAGGATCTGCTTCACCAAGAGGTGCTC
CGCAGAATCGTGCTGTTGCAGCGATGGTTCCGGAGCCTGCTATGCAGGCAGCATTTCCTC
CGTCTGAGACAGGCGTCCGTTATTATCCAGCAATTCTGGAGGAATTAC------CAGAAG
CAAGTCAGA---AATGCATCTGTGCAGAAAGATGCTTTAGTTAAAGCTAGTGCAGCTACT
CTCCTCCAAGCTTCCTGGCGTGCTCACGTAGAGAGGCAGCGGTATTGGGAGCTGCGGACT
GCAGCCATCATCATTCAGCAGAGATGGCGGGAGCACTGTAGGCGGAGGCACATGGCTGCC
ATCTGCATACAGGCAAGATGGAAAAGCTACAGGGAAAGTAAGAGGTATCAAGAACAAAGA
AACAAAATTATCCTTTTGCAGTCAATATGTAGAGGATTCAGAGCAAGACAAAGATTTAAA
GCTTTTAAAGAACAAAGACTAAGAGAAACAAAACTAGCACTTGGGTTGATGAGTATTGAG
CCCTATGGAGCTCTGAAAATTCAGGGTTCAGACCCGTCAGAATGGGAGGATTGTTCCTTT
GACAACAGAGTAAAAGCCATAGAGGAATGTAAATCTGTGGTAGAGAGTAATCGTATTAGT
TCAGTGGACTGCTTGAAGGAGCCCCCAAACAAGCGACAGGAGAGAGCCATGAGCCACAGT
GGTGTGGACTTGCAGGAAGATGTGATTGTAAGAGAGAGACCCAAGTCCTTGGAGGATCTC
CACCAGAAAAAAGTAGGTCGGGCCAAAAGAGAAAGTCGGAGAATGAGGGAACTGGAACAA
GCTATATTTAGCTTGGAGCTGCTGAAAGTCCGTTCTCTTGGTGGTGTGTCTCCTTCAGAA
GAACGTAGGTGGTCTACAGAACTGATGCCTGAGGGCCTTCAGTCTCTACAGGGGACACCT
GACAGTGAAAGCTCTCAAGGAAGCTTGGAACTTTTGAGCTGTGAGGAAAGCCAAACGAGC
AAACGGGAGTCCTTAATTTTAGATGAAGGAGACTTGCAGTTTCTGTCACCTAAGACACCT
AGCAGTCCAAAACCTGATTCACAGGGCAGTGCCCTCAGTGCCTCACATGAGACTGACTAC
TCACTGATTCAAAAGGGGGCACCTTCTGACTCAGTGCATTTGAAGAATGGGACTACGAAG
GAAAACCTGGTCTGCAGCTCTGAATCTATTTTGTGTAAGCCACAGCTGAGAGATTCCTTT
ATTTCAAATAGCCTGCCTACATTTTTTTATATTCCCCAACAAGACCCACTGAAAACGAGT
TCCCGACTAGAAGCAAGTATCCAGAGAAACAAACTATTGGAAAGTGAAGAAACACTTCCA
GCTCTTACTTTGGATATCAACAGGGAAACCAGAAAGTATCACTTCTCAGTAGAAAATCAA
GGTGTTGCTTCTTTGAATACAGATTCTTCTAACACTGTGCTGAAGAAGTTAGAAAAGCTA
AACACTGAGAAGGAAGAAAGACAAAAGCAGTTGCAGCAGCAGAATGAAAAAGAGATGATG
GAACAGATTCGTCAGCAAACAGATATTTTAGAGAGGGAGCGTAAAGCCTTCAAGACAATT
GAAAAGCCAAGAAGTGGGGAGTCTTTCCTGGTACCATCTTTCCATCAATCAAAGCAAAGA
GTAGATAGGCCATCCTCT---GTCATCCTGAATACCCCAAATAAAGAAGAACCCAGTGTA
CTACGGCCTCCGTCAGTAACTGTAAAAGATGCAGCTCTTGCTCCAAAAGACAGTTCCTCT
GTTCACTTACCCCCCAGGGACCGACCCGTCACCCTGTTCTTTGAAAGAAAAGGAGGTCCA
TGCCAATCTAGTACGGTCAGTGACTTATCCAGGACAGACAGAATGTGCACCCAAGTGAAT
GTAGCCTGTAAACTCTCTAATAGTCGCATTTCAAAAAGAGAACAATTTAGGCCAACTCAG
TCT---TATGGCCACATGTCTTATGACCCTTCCAGAGATGGAACTACTAGAGCCATTTTC
TTCACGCCAAAGGACAATATGAATATTTCCCTTGTCAACAAGGAAGCCTTAAACAGTGGA
AATCCTCAACTCCATAAACAAGATGAACCAACTTGGAAACCTGTGAAATTAACTGGGCCG
GGCCAAGGAGAGCAGGTTGCCAGACCGGCCCATAAAAAGAAAGCTCGAATGGCGCGGACG
CGCTCCGATTTCTTGACTAGAGGTACTTTGGCCGATGGGGAGGGGGAAACAGAGGAAGAT
GATTACGATGACAATGTTGAGCCCCTTCTGTCCCTTGAGCAGCCTCCTCACTCTGAGCGA
GGGCCTGCACCCAGCCTGGGGCAGGCCTCTCACAGTGACTCCGAAATGACATCACAGCGA
TTTTCTTCAGTTGATGAAGAAGCAAAGCTTCATAAGACTATGTCTCAAGGAGAGATTACG
AAGTTGGCAGTGAGACAGAAGGCTTCAGATACGGATCTAAGACCTCAGAGAGCTAGGATG
AGATTCTGGGCCAAAGGGAAACAAGGGGAGAAGAAGACTACCAGAGTGAAACCTGCCACC
CATTCAGAGGTTTCGGCACTCTTTCCTGGTTCAGATTCGATTCCAGCTCATCCGTTTCCA
AACGAATCAGCTCATCGTCACCCAACACCTCCTTTGAGCCCAGAGCTGCCTGGTAGTTGC
CAGAAGGAGTTCAAGGAGAACAAAGAGCCTTCTCCAAAGGCGAGGCGCAGGCGCAGTGTG
AAGATCAGCAGTGTGGCCTTGGAGTCTGTGCAGCAGCAGAACGATTCCATTCAGATCATA
GCGAGCGCCAGTGATTTAAAAAGCATGGATGAGTTTCTTCTGAAAAAG------------
---------------ATGAACGACCTAGATAATGAAGACAGCAAAAAAGACACACTAGTG
GATGTTGTATTTAAAAAAGCCCTGAAAGAATTTCGGCAGAATATCTTCAGCTTTTATTCA
TCTGCATTGGCGATAGATGATGGGAAAAGCATACGGTATAAAGACCTCTATGCACTATTT
GAGCAGATTCTGGAAAAGACCATGAGGCTTGAGCAACGTGATTGGAATGAGTCTCCAGTC
AGAGTTTGGGTCAACACTTTTAAAGTGTTTTTAGATGAATATATGAACGAATTCAAGACT
TTGGATTGTATACCCACAAAGGTGTGCAAGTATGCTTGCCATAAGAAGTGCTGTATGAAA
ACCACAGCCAAGTGCTCTAAAAAGTATGATCCAGAGTTATCATCTCGACAATTTGGGGTT
GAATTGTCCCGTTTGACCAGTGAAGACCGAACTGTTCCTTTAGTGGTGGAGAAGCTCATA
AATTACATTGAAATGCACGGCCTGTACACAGAAGGCATTTACCGAAAGTCTGGTTCAACT
AATAAAATCAAGGAGCTTCGACAAGGTCTAGATACAGATGCTGAGAACGTAAACCTGGAT
GACTATAACATACACGTCATTGCAAGTGTTTTCAAACAATGGCTTCGTGATTTGCCCAAT
CCACTCATGACCTTTGAACTCTACGAGGAATTTCTTCGA---------------------
------GCGATGGGTCTTCAGGAGAGGAAAGAGACAATCCGTGGTGTGTACTCTGTGATT
GACCAGCTCTCCCGAACTCATCTCAATACGCTGGAACGCCTCATCTTCCATCTGGTCAGG
ATTGCTCTGCAAGAAGACACTAATCGGATGTCGGCTAATGCTTTGGCCATTGTGTTTGCT
CCCTGCATTCTCCGCTGCCCTGACACCACTGACCCACTGCAAAGCGTGCAGGACATCAGT
AAGACTACCACCTGTGTAGAGCTGATTGTTGTGGAACAAATGAATAAATACAAGGCTCGT
CTCAAAGACATCAGTAGCTTGGAATTTGCTGAGAATAAGGCCAAGACCAGACTGTCACTG
ATTCGCAGATCAATGAAACCCGTACTAATTGCAGTTAGATTTATGAGCATTACCCGCAGT
TCAGTCTCGGGAAAGGGGCGCCTTCGTCGAGGAAACTATCCAGGTCCGTCCTCTCCTGTT
GTAGTTCAGTTGCCCTCCATGTCCGATGTCCCAGAAGAGACGCTGACTGGTGAGGCGGCC
ATGGAGACGGACATCACAGAGCAGCAGCAGGCAGCCATGCAGCAGGAGGAGAGGGTGCTG
ACAGAGCAGATTGAGAGCCTGCAGAAGGAGAAGGAGGAGCTGACATTTGAGATGCTTGTC
CTGGAACCACGTGCCTCTGATGATGAGACACTTGAGTCGGAGGCCTCCATTGGGACTGCT
GAGAGCTCAGAAAATTTGAATATTGAGTCTGAAGGTGCCGTCTCTGAGAAATCA
>RoAe|XM_016126826.1_cds_XP_015982312.1_1
AATGGCAGAACTGGAATTCGCCAGAGCAGACTGTCAAGTAGCTCCTCCTTGCTTGACAAA
GATGGGATATTCACTAATTCAGCCAGCAGTAAACTCTTGGAAAGAGCCCATGGAATTCTC
ACGAGAAACAAAAACTTCAAATCCAAGCCTGGCCTTCCAAAGCATTTGCTAGAGGTAAAT
TCTTTAAAGCACCTGACAAGACTGACCCTGCAGGATCGCATTACCAAGTCTCTTCTTCAT
TTGCACAAGAAGAAGAAACCTCCCAGCATCAGTGCCCAGTTTCAGGCCTCGTTAAACAAG
CTGATGGAGACTCTGGGTCAGGCAGAACCATATTTTGTAAAATGCATTCGTTCTAACGCC
GAAAAGCTGCCATTACGGTTCAATGATGTCTTGGTCCTTAGACAGCTTCGGTACACTGGG
ATGCTGGAGACAGTTCGAATTCGCCAATCAGGATATAGCTGCAAATACTCTTTCCAGGAT
TTTGTGAGCCACTTCCATGTACTTCTTCCTCGAAATATTATTCCATCCAAATTTAACATT
CAGGATTTCTTCAGGAAAATAAATCTTAATCCAGATAATTATCAAGTTGGAAAATCCATG
GTATTTCTAAAAGAGCAAGAACGACAACACCTACAAGATTTGCTTCACCAAGAAGTGCTT
CGCAGAATCATATTGTTGCAGCGATGGTTCAGGGTTTTGTTGTGCAGGCAGCATTTCCTT
CATCTGAGACAGGCATCCATTATTATCCAGCAATTCTGGAGGAATTATCTAAATCAGAAG
CAAGTCAGA---GATGCAGCTGTGCAGAAGGATCCTTTACTTAAGGCTAGTGCAGCTACT
CTTCTCCAGGCTTCCTGGCGTGCTCACTTAGAGAGGCAACGGTATTTGGAACTCCGGATG
GCAGCCATCATCATCCAGCGGAGTTGGAGGGAGCATTGTAGGCTCAGGCACATGGCTGCT
GTCTGCATACAGGCAAGATGGAAAGGCTACAGGGAAAGTAAGAGATACCAAGAACAAAGG
AACAAAATTATCCTTTTGCAGTCAATATGTAGAGGATTCAGAGCAAGACAAAGATTTAAA
ACTTTAAAAGGACAAAGACTAAAAGCAACAAAACTAGAATCTGAATTGATGAATACTGAG
CCATATGGAGCTCTGAATATTCAGGGTTCAGACCCTTCAGAATGGGAGGATTGTTCATTT
GACAACAGAGTAAAAGCTGTAGAGGAATGTAAATCTGTGATAGAGAGTAATCGAATTAGT
TCAGTGGACTGCTTGCAGGAGTCCCCAAACAAGCGACAGGAGAGAGCCAGAAGCCAAAGT
GGTGTGGACTTGCAGGAAGATGTGATTGTAAGAGAGAGACCCAAGTCCTTGGAGGATCTC
CACCAGAAAAAAGTAGGTCGGGCCAAAAGAGAAAGTCGGAGAATGAGAGAACTGGAACAA
GCTATATTTAGCTTAGAATTGCTGAAAGTTCGTTCTCTTGGTGGTGTGTCTCCTTCAGAA
GAACGCAGATGGTCTGCAGAACTGATGTCCGAGGGCCTTCAGTCTCTACAGGATACACCT
GATAGTGAAAGCTCTCAAGGAAGCTTGGAACATCTGAGCTGTGAGGAAAGCCAAAAGAGC
AAACAAGAATCCATAATTTTAGATGAAGGAGACTTGCCGTTTCTATCACCTAAGATATCC
AGGAGTCCAAAATTTGATTCACAGGACAATGCCCTTAGTGCCTCAAGTGAAACT------
ACATTGATTCAAAAGGGAGTACCCTCTGACTCAATGCATTTGAAGAATGGGACTAAGAAA
GAAAACTTGGTTTGCAGTTCTGAATCTATTACTTGTAAGCCACAGCTGAGAGACTCCTTT
ATTTCAAGTAGTCTGCCTACATTTTTTTATATTCCCCAGCAGGACCCATTGAAAACAAGT
TCCCAAGTAGACACAAGTATCCAGAAAAATAAACTATTGGAAAGTGAAGAAACACTTCCA
GCTCTTACTTTGGCTGTCAACAGGGAAGGCAAAAAGTATCACTCCTTAGGAGAAAATCAA
GTTGTTGCTTCTTTGAATACAGATTCTTCTAATACTGTGCTTAAGAAGTTGGAAAAGCTA
AACACTGAGAAGGAAGAAAGGCAGAAGCAGTTGCAGCAGCAGAATGAAAAGGAGATGATG
GAACAGATTCGCCAGCAAACAGATATTTTAGAGAGGGAGCGTAAAGCCTTCAAGACAATT
GAAAAACCAAGAATGGGGGAGTCTTCCCTGGTTCCATCTTTCCACCAATCAAAGCAAAGA
ATAGAGAGGCCATCCTCTCTCCTTATCCTAAATACCCTAAATAAGGAAGAACCCAGTGTA
CTAGGACCTTCACCAGTAACTGTAAAAGAGGCAGCTCTTGCTCCAAAATATGGTCCCTCT
GTTCACTTACCCCTGAAAGACCGACCTGTCACCCTGTTCTTCGAAAGAAAAGAAAGCCCA
TGCCAATCTAGTACTGTCAATGAATTATCCAAGACAGACAGAATGTGTACTCAACTCAAT
GTAGCCTGTAAACTCTCTAATAATCGCATTTCAAAAAGAGAACACTTTAGGCCGACTCAT
TCT---TATGGCCATTCTTCTGATGACCCTTCCAGAGATGGAACTACTAGGGCCATTTTC
TTCACACCAAAAGACAATACGATTATATCCCTTGTCAACAAGGAAGCCTTAAACAGTGGA
AATCCTCAACCCCATAAACAAAATGAACCAACTTGGAAACCCATGAAATTAACTGGGCCG
GGCCAAGGAGAGCAGGTTGCCAGACCGGCCCATAAAAAGAAAGCTCGAATGGCGCGGACG
CGCTCCGATTTCTTGACTAGAGGTACTTTTGCTGATGGGGAGGGGGATACAGAGGAAGAT
GATTACGATGACATTATTGAGCCCCTTCTCTCCCTTGACCAACCTTCTCACTCTGAGCTA
GGGCCTGCACCCAGCCTGGGTCAGGCCTCTCACAGTGACTCCGAAATGACCTCACAGCGA
TTTTCTTCAGTCGATGAAGAAGCAAAGCTTCATAAGACTATGTCTCAAGGAGAGATTACT
AAGTTGGCAGTGAGACAGAAGTCTTCAGATTCGGATATAAGACCTCAGAGAGCTAAGATG
AGATTCTGGGCCAAAGGAAAACAAGGGGAGAAGAAGACTACCAGAGTGAAACCTGCCACC
CAGTCAGAGGTTTCGGCACTCTTTGCTGGCTCAGATATGACTCCAACTCATCAGTTTCCA
GATGAATCAACTCGGTATCATTCAACACCTCCTTTGAGCCCAGAATTGCCTGGTAGTTCC
CGGAAGGAGTTCAAAGAGAACAAAGAGCCTTCTCCAAAGGCAAAGCGCAAGCGAAATGTG
AAGATCAGCAGTGTGGCTTTGGAGTCTATGCATTGGCAAAATGACTCTGTCCAGATCATA
GCAAGTGCCAGTGATTTAAAAAGCATGGATGAATTTCTTTTGAAAAAG------------
---------------ATGAATGACCTAGATAGTGAAGACAGCAAGAAAGACACACTAGTG
GACGTTGTATTTAAAAAAGCCCTGAAAGAATTTCGGCAGAATATCTTCAGCTTTTATTCA
TCTGCATTGGCGGTAGATGATGGGAAAAGCATACGTTATAAAGACCTCTATGCACTATTT
GAGCAAATTCTGGAAAAGACCATGAGGCTTGAGCAGCGTGATTGGAGTGAATCTCCAGTT
AGAGTTTGGGTCAACACTTTTAAAGTGTTTTTAGATGAATATGTGAATGAATTCAAGACT
TTGGATTATATACCCACCAAGGTATGCAAGTATGCGTGCCATAAGAAGTGCTGTCTGAAA
ACCACAGCCAAGTGCTCTAAAAAGTATGATCCAGAGCTGTCATCTCGACAATTTGGGGTG
GAACTGTCCCGTTTGACCAGTGAAGAACGAACTGTTCCTTTAGTGGTGGAAAAGCTCATA
AACTACATTGAAATGCATGGACTGTACACAGAAGGTATTTACCGAAAGTCTGGTTCAACT
AATAAAATCAAGGAGCTTCGACAAGGTCTAGATACAGATGCTGAGAGTGTAAACTTAGAT
GACTATAACATACACGTCATTGCAAGCGTATTCAAACAATGGCTTCGTGATTTGCCCAAT
CCACTCATGACCTTTGAACTTTACGAGGAATTTCTTCGA---------------------
------GCTATGGGTCTTCAGGAGAGGAAAGAGACAATCCGCGGTGTATATTCTGTGATT
GACCAGCTCTCCCGAACTCATCTCAATACACTAGAACGCCTCATCTTTCATCTAGTCAGG
ATTGCTCTGCAGGAAGACACTAATCGAATGTCTGCTAATGCTTTGGCCATCGTGTTTGCA
CCCTGCATTCTCCGCTGCCCTGACACCATTGACCCACTACAAAGCGTGCAGGACATCAGT
AAGACTACCACTTGTGTGGAGCTGATTGTTGTGGAACAAATGAATAAATATAAGGCTCGT
CTCAAAGACATCAGTAGCCTGGAATTTGCTGAGAATAAGGCAAAGACTAGGCTGTCACTG
ATTCGTAGATCAATGAAACCTGTACTAATTGCAGTTAGATTTATGACCATTACCCGCAGT
TCAGTCTCGGGAAAGGGGCGTATTCGTCGAGGAAACTATGCAAGTCCATCTTCTCCTGTT
GTAGTTCAGTTGCCCTCCATGTCTGATGTCCCAGAAGAGACGTTGACTAATGAGGCAGCC
ATGGAGACTGACATCACAGACCAGCAGCAAGCAGCTATGCAGCAGGAGGAGAGAGTACTG
ACTGAACAGATTGAGAACCTACAGAAAGAGAAGGAGGAGCTAACATTTGAGATGCTGGTA
CTGGAACCCCGTGCCTCTGATGATGAAACCCTTGAGTCTGAGGCCTCTATTGGGACTGCC
GATAGCTCAGAAAATTTGAATATTGAGTCTGAGGGTGCCATCTCTGAGAAATCA
