# Supplementary material for: Positively selected genes in the hoary bat (Lasiurus cinereus) lineage: prominence of thymus expression, immune and metabolic function, and regions of ancient synteny
Source: PeerJ. 2022 Mar 17;10:e13130. doi: 10.7717/peerj.13130 (PMC8934532; doi:10.7717/peerj.13130)
Supplement: Supplemental Information 4 — Likely alignment errors have been manually deleted between conserved codons. Recovery of the original codon positions requires alignment to the original accessions in each orthogroup. [file peerj-10-13130-s004.zip › renamed.manual/OG0003209.manual.fas]

>EpFu|XM_028126966.1_cds_XP_027982767.1_1
ATGACAGATCCAATGATGGACTTTTTTGATGATGCCAATCTTTTTAGTGAGACCTTAGAA
GGTTTGTCAGATGATGCATTTGTACAACCAGGACCTGTTTCACTAGTTGATGAATTGAAC
TTGGGTGCAGAATTTGAACCTTTGCACATAGACTCATTGAACCATGTTCAAGGTACTCCA
ACACATCAGAAGATGACTGATTATGAACAATTAAGTCAGTTTGATTCAATGAAATTTCAT
CAGGTTAATCAGTCTTTTGGTAGCCCAACTGAACATGTATTATCTCCACACTCTCAGTTT
AATTGTTCTCCGATCCACCCCCAAAACCAACCCAATGGTTTATTTCCAGATGTAGCAGAT
GGCAGTCCAATGTGGGGCCATCAGACAGCTACTAGCATTTCAAATCAGAATGGGTCTCCT
TTTCACCAACAAGGACATTCTCACTCTATGCATCAAAACAAAAGCTTTGTGGCACACCAT
GACTTTGCCTTATTTCAGGCCAATGAACAACACACACAGTGCACTTCACTGCGCTCGCAA
CAAAACAGGAATAATCTTAACCCAGGGCAAAATTCTCTCAGCCAGTCTAAAAATTTTATG
GATGTTAATGTTTCTGGTCCACACAGAGTCAGTGTCAACCACCCATCACAGATTACCAAT
GCATCTACTTCACAACAGTCTCTTTTGATGCAACAGTTTTCTCAAACATCAAATCCTTCA
GTACACTTTCTCAAGTGTAGCAACCGGCAAGAAGGAAATTTTAATGGACCTTCTCCAAAT
ATGACTTCTTGTTCTGTCAGTAACTCACAGCAATTTTCTTCACATTATTCCTTTTCTAGT
AATCACGTATCACCAAATAGTCTTCTCCAGTCCTCTGCAGTTCTTGCACCCAATCATACA
AATCAGACTCTATCTGATTTTTCTGGAAGTAATTCCTTTTCACCTCATAGGGGAATCAAG
CAAGAATCTGCTCAGCATATGCTCAATCCCAATACATCACTGAATTCAAGTAATTTCCAA
ATGTTGCATTCATCACATCCTCAGGGTAATTACAGCAATTCAAAATTATCTCCTGTGCAC
GTGAACTTCCAGGATCCTGTTGACTCAGGAACGCAAATGGGCCATTTCAGTGATCATGTA
GAAACTAATGGCTTTTCATCTTTAGAAGAGAATTTACTTAATCAAGTGGAGTCTCAAGCT
GAGCCATTCACAGGACTTGATCCAGAAGACCTCCTTCAGGAGGGTCTCCTACCCCCGTTT
GATGAGTCAGCATTTGGGCAAGATAATTCAAGTCATGTTTTAGATCATGACCTTGATCGG
CACTTTACTTCACATCTGGTAACACGGCCTTCTGATATGGCTCAAACTCAGTTTCATTCT
CAGGCTCGGAGCTGGCATTCATCACTTTCTAATCATCAGCATTTACATGACAGAAATCGC
CTATGTTTACAGCGACAGCCTCCGTCTTCCAAGAAGAATGATGGTTCTGGGACATACACT
AAGTTGCAGAATACCCAGGTGAGGATCATGTCTGAGAAGAAGCAGAGAAAAAAGGTGGAA
TCAGAAAGCAAGCAAGAAAAGGCCAATCGTATAATATCAGAGGCCATAGCCAAAGCAAAG
GAGCGTGGGGAGCGCAATATTCCACGAGTCATGAGCCCTGAGAACTTTCCTAGTGCTTCA
GTTGAAGGAAGAGAGGAGAAGAGAGGCAGAAGGATGAAAGCCAAGCCAAAGGACAAAGAG
AGCAAAAAAGCAAGAACTTGTTCTAAGTTAAAAGAGAAGTCAAAAATTGGCAAACTCATT
ATTACATTGGGTAAGAAACAAAAAAGAAAGAATGAGTCTTCAGATGAAATATCTGATGCA
GAGCAG---ATGCCACAGCATGCATGCAAGGAGGAAGACTCTAAAAGAAGATCAAATCGA
CAAATTAAAAGGAAAAAGTACGCAGAAGATGGAGAGGGGAAACAATCTGAGGAAGAGGTT
AAAGGTTCTATGAAAATAAAAAAGAATTCAGCTCCTTTACCTGGGGAACAGCCTTTACAG
TTATTTGTGGAGAATCCAAGTGAAGAAGATGCAGCAATTGTGGACAAAATATTATCTTCG
AGAATTGTGAAAAAGGAAATATCACCTGGAGTGATGATTGATACAGAAGAATTTTTTGTA
AAATACAAGAATTACTCCTATCTTCACTGTGAATGGGCCACAGAACAGCAGCTTTTGAAA
GATAAAAGGATCCAGCAGAAAATCAAACGATTCAAATTGAGACAAGCACAAAGAGCACAT
TTTTTTGCAGATATGGAAGAAGAACCATTTAACCCAGACTATGTTGAAGTAGACAGAGTG
TTAGAAGTCTCTTTTTGTGAAGATAAAGATACTGGCGAGCCTGTTATTTACTATTTAGTA
AAGTGGTGCTCATTACCATATGAAGATAGTACCTGGGAACTAAAAGAAGATGTAGATCTT
GCAAAAATAGTAGAGTTTGAACAATTGCAATCTTCAAGACCTGACACAAGACATTTGAGA
CGAAACTGCATTTTAGCAGATGAAATGGGTCTTGGCAAAACAATTCAATCAATTACATTC
CTCTACGAAATCCTTCTGACTGGTATAAGAGGACCTTTCCTGATTATTGCTCCACTTTCT
ACTATTGCAAACTGGGAGAGAGAATTTCGTACGTGGACTGATATTAATGTTGTGGTTTAT
CATGGGAGCCTGATTAGCAGACAGATGATACAGCGGTATGAGATGTACTTCAGGGACTCA
CAGGGGCGTATCATTCGAGGAGCTTACAGATTTCAAGCCATCATCACCACTTTTGAAATG
ATTCTTGGAGGTTGTGCAGAGCTTAATGCAATTGAATGGCGATGTGTGATCATTGATGAA
GCACATAGGTTAAAAAATAAAAATTGTAAACTTCTAGAAGGTCTGAAACTCATGAATCTG
GAACACAAGGTGCTTTTGACAGGCACACCTCTCCAAAACACAGTTGAAGAACTATTCAGT
CTTCTTCACTTTCTAGAACCTTTAAGGTTTCCTTCTGAATCAACATTTATGCAAGAATTT
GGGGATCTGAAAACAGAGGAACAGGTGCAGAAACTTCAGGCTATACTGAAACCGATGATG
TTGAGACGATTGAAGGAAGATGTGGAGAAGAAGTTGGCACCAAAAGAAGAAACCATCATT
GAAGTGGAACTTACTAACATTCAAAAGAAATACTACCGGGCTATTTTGGAGAAGAACTTT
TCATTTTTATCCAAAGGAGCAGGACAGACTAATGTACCTAACTTGGTCAATACCATGATG
GAGCTTAGGAAGTGCTGTAACCATCCATATCTTATCAAAGGTGCTGAGGAGAAAATACTT
GGAGAATTTAGAGATACATATAATCCAGCTGCTTCTGATTTTCATCTCCAAGCAATGATC
CAGTCTGCCGGTAAACTGGTCCTTATTGATAAATTGCTTCCCAAAATGAAAGCAGGGGGT
CATAAAGTGCTCATCTTCTCTCAGATGGTACGCTGCCTTGACATCCTCGAGGACTATCTT
ATACATAAAAGATATTTATATGAGCGAATTGATGGCAGAGTCAGAGGGAATCTTCGACAA
GCTGCTATAGATCGATTTAGTAAGCCTGACTCAGATCGATTTGTTTTCCTGCTGTGTACC
CGAGCTGGTGGGCTGGGCATCAACTTAACTGCTGCTGATACATGTATAATTTTTGACTCT
GATTGGAATCCTCAAAATGACCTTCAGGCCCAAGCTCGTTGTCACAGAATTGGTCAGAAT
AAAGCAGTTAAAGTCTACCGATTAGTAACTCGTAACTCATACGAGAGGGAGATGTTTGAC
CGAGCCAGTCTGAAACTGGGTCTAGACAAGGCTGTGTTACAGAGCATGAGTGGAAGAGAA
AGTAATGTTGGTGGTATTCAACAGCTTTCCAAAAAGGAAATAGAAGATCTGCTTCGAAGA
GGTGCTTATGGTGCAATTATGGAAGAAGAAGATGAAGGTTCTAAATTCTGTGAAGAGGAC
ATTGATCAGATTTTACTGCGACGTACAAAAACTATTACAATTGAGTCAGAAGGACGTGGG
TCAACATTTGCTAAGGCGAGTTTTGTGGCATCTGGAAATCGGACAGATATTTCCTTAGAT
GATCCCAACTTCTGGCAAAAATGGGCTAAAAAGGCAGAAATAGATATAGATACAATCAGT
GGTCGAAACAGCTTGGTTATTGACACTCCAAGAATTAGGAAGCAAACAAGACCCTTTAGT
GCCACAAAAGATGAATTGGCAGAATTATCTGAAGCCGAAAGTGAAGGAGAAGAAAAGCCC
AAACTCCGGAGGCCCTGTGACCGTTCCAATGGATATGGAAGAACTGAATGCTTTAGAGTA
GAGAAAAATCTGCTGGTTTATGGATGGGGCCGATGGAGAGAGATTCTATCTCATGGTCGT
TTTAAAAGACAGCTAAACGAGCATGATGTAGAAATAATTTGCCGAGCCCTCTTAGCATAT
TGCCTTATTCACTACCGAGGAGATGAGAAAATTAAAGGCTTCATATGGGACCTCATTACT
CCAACCGAAGACGGACAAACTCGAGAGCTTCAGAATCATCTAGGC---CTATCAGCCCCC
GTACCCAGGGGCCGAAAAGGGAAGAAAGTAAAGACCCAGACAAGCTCATTTGACATCCAG
AAAGCAGAATGGCTTCGAAAATATAATCCTGAGCAGCTACTTCAAGATGAAGGCTACAAA
AAACATATAAAGCACCATTGTAATAAGGTGTTGCTTCGTGTAAGAATGCTATATTACCTA
AAGCAAGAAGTCATTGGAAATGAGTGCCAGAAAGTATTTGATGGAGTTGATGCAAGTGAC
ATTGATGTTTGGGTCCCAGAACCAGACCACTCAGAAGTTCCTGCTGAATGGTGGGATTTT
GATGCTGATAAGTCACTCCTTATTGGAGTTTTTAAACATGGCTATGAGAAATATAACACT
ATCCGAGCAGACCCGGCATTATGCTTCTTGGAAAGAGTGGGGAAGCCTGACGAAAAAGCA
GTGGCTGCGGAACAGAGGGCAAATGATTACATGGACGGGGATGTGGAAGATCCAGAATAC
AAACCTGCCCCAGCTTTCTTTAAAGATGACATAGAGGATGATGTTTCGTCACCAGGAGAT
CTTGTTATAGCAGATGGAGATGGTCAACTGATGGAGGGTGATAAAGTTTATTGGCCTACT
CAATCAGCTTTAACCACACGTTTGAGGCGTCTCATCACTGCATATCAGCGCACTAATAAA
AATAGACAAATCCAGCAAATCCAACCTACTTTCTCAGTGCCTGCCAGCGTCATGCAGCCT
CTTTATGAAGAAGCCACTCTTAATCCTAAAATGGCAGCCAAGATAGAAAGACAGCAAAGA
TGGACAAGAAGAGAAGAAGCTGACTTTTACAGAGTGGTGTCTACATTTGGAGTGGTATTT
GATCCTGACAGAGGTCAATTTGATTGGACAAAATTTAGAGCTATGGCTAGGCTGCACAAG
AAAACTGACGATAGCTTGGAGAAATATTTGTATGCATTCATGTCTATGTGTCGGAGGGTT
TGCCGTCTTCCTTCCAAAGAAGAATTGGTGGATCCAAATATTTTTATTCAGCCCATCACA
GAAGAACGTGCTTCTAGGACTTTGTATCGCATTGAACTTCTAAGGAAAGTAAGGGAACAG
GCGCTCCGCCATCCGCAGTTGTGTGAACGCTTGAAGCTTTGCCATCCAAATCCAGACTTG
CCAGTCTGGTGGGAATGTGGCCCTCATGATAGGGACTTACTTATTGGAGCCGCTAAACAT
GGGGTGAGCCGAACAGACTATCACATCCTTCGTGATCCTGAACTCTCATTTATGGCAGCA
CAGAGGAACTACAGTCAGAACAGGATGGCTCATTCAAGGACCTCCACGCCACTTTTACAG
CAATATCAAGTAGCACTTTCTGCTTCTCCTCTTACCTCTCTACCTAGGATCCTAGATTCT
AAAGGTACTGTTCTAGAGGATCTGAAAATTAAAAATGAAAACCTTAAAGAGGAGCCTCAG
TCTTCTGAAGAAGAATCCATGTCTTCTGAGGAAACCAGGACACTAATAAAGTCTGAGCCT
GTAAGTCCAAAGAATGGTGTTTTACCACAGGCTGCTGGAGACCAGAAATCTGGCGGAAAA
GGGGAAGCAGATAGACGCATGGTTGCCGCCAGAACAGAACCCCTGACTCCAAACCCTGCG
TCTACCAAACAGCGCCTCCACAAAAGAGGGTCAGCATCTAGTTCGGATTCTGACTCTGAT
TCCGAGAGGTCCTCCTGTTCTTCCAGATCGTCTTCTTCCTCGTCTTCCTCCTCCTCTTGT
TCCCACTCTCGTTCAGGCTCCAGTTCTTCTTCATCCTCCTCTTGTTCTTCGGCATCGTCT
TCGTCCTCTTCATCTTCCTCCTCCTCCTCCTCCTCTTCATCGTCATCA---GAAGAAAGT
GACAGTGAAGAAGAGGAAGTCCAAAAGCGAGCAGGAGGTACCCCTCACATGAAAGCCTAC
GATGAAGAAAGCGTAGCATCACTGAGCACTACCCAGGATGAGACCCAGGACAGCTTTCAG
ATGAACAATGGGACACCAGAGTCTGCCTACATCTTACACAGTGGATACATGCTGGCAGCT
TCCTATTGGCCAAAGGATCGTGTGATGATCAACCGGCTGGACAGTATTTGTCAAACAGTT
CTGAAAGGGAAGTGGCCTTCAGCTAGAAGAAGTTACGATGCCAACACAGTGGCTTCTTTC
TATACCACAAAGCTGCTGGACAGCCCTGGTGCAGCCACAGAGCTTCGCGAGCCCAGTGTG
CCCACTCCTCCCCGTGCCGGT---GTGAAGGAAGAACATGATCAGTCAGCACAGATGTCA
AAGGTGAAGAAGCATGTACGAGAAAAGGAGTTTACAGTGAAAATCAAAGACGAAGGTGGT
TTGAAGCTGACATTTCAGAAGCAAGGATTTGCTCAGAAAAGGCCACCCGACACTGAAGAC
TGTGGGCTGGGCCAGCAGCAGCACCTCCCTCGGCTGCGGGAGCTCCAGGTTGCATCCGAG
ACCAGCCTCGCCAGTGTTGCAAAGTGTACGCCCGTGTCAGGTACTTCCAATCAATCTGCC
GCTGGTGCCAATGGAGTTATATTAGACAACCAGCCTATAGTCAAAAAAAGGCGGGGAAGG
AGGAAGAATGTAGAAGGTGTTGACATCCTCTTTTTTAACAAAAATAAACCACCTAATCAT
GTTACTTTGGGCTTAACCACCTCACAAATTACTCCAGGGATAAACCCAGCACTGTCCTAT
CCTCAGCCTCAAGGCATTCCTGATACAGAAAGTCCAGTCCCAGTTATTCACCTGAAAGAT
GGAACAAGACTTGCTGGTGATGACGCACCGAAGAGAAAGGATTTGGAAAAATGGCTTAAG
GAGCACCCAGGTTATGTGGAAGATTTAGGAGCTTTTATTCCTAGAATGCAGCTCCATGAA
GAGAGGCCCAAACAAAAAAGGCATCGCTGCCGAAACCCCAATAAACTAGACGTCAACAGT
CTCACTGGGGAGGAACGTGTCCAGCTGATTAACAGAAGAAATGCCAGGAAGGTTGGAGGT
GCATTTGCTCCTCCTCTGAAAGATTTGTGTAGATTCCTAAAAGAAAATTCAGAATATGGA
GTCGCTCCTGAATGGGGAGATGTTGTTAAACAATCTGGGTTTCTTCCAGAAAGTATGTAC
GAACGTATTCTCACTGGCCCTGTTGTGAGAGAGGAAGTAAGCAGGCGAGGGAGACGGCCT
AAAAGTGGAATTGCGAAGGCCACAGCCGCGGCGGCGGGCAGTCCTTTGTTAGCCAATGGA
TTACTTCCAGGTATGGATCTCACAACTCTTCAGGCCTTACAACAAAACCTACAAAACTTG
CAGTCACTGCAAGTAACCGCAGGGCTGATGGGAATGCCTGCCGGCCTTTCTTCTGGAGGA
GAAGCTAAAAACGTGGCCGCCATGTTCCCCATGCTGCTGTCAGGAATGCCTGGATTACCA
AATCTGTTGGGCATGGGCGGACTCTTGACAAAGCCTGCAGAATCTGGAACAGAAGAGAAA
AAGGGAAATGACTGTAAGGAGCTAGAAGGAAAAAAAGAAAGGACAGAAAGCCAAAATTCA
GAGAATGGTGGAGAAAACTCTGTGTCAAGTTCTCCTTCAACATCCTCTACTGCTGCATTA
AATGCAGCTGCAGCTGCCAACTCCCTAGCTCTTAACCCACTGCTACTATCTAATATACTC
TATCCAGGG---CTTCTCACTCCAGGCCTTAATCTTCATATTCCAGCTTTGTCCCAGTCC
AATACATTTGATGTACAGAAAAGCAAG---AGCAGTGGCTTAGGCTCGTCTAAGTCTGTG
GAAGTAAAGGAAGAAGATTCCAGAGTTAGCGATCAGGAAGACAAAGGGGGAACTGAGCCG
AGTCCTCTCAATGAAAACAGCACAGATGAGGGTTCAGAGAAAGCCGATGCTTCCTCTGGA
TCTGACAGTACCTCGTCGTCATCCGAGGACTCAGATTCTAGTAACGAAGAC
>HiAr|XM_019644273.1_cds_XP_019499818.1_1
ATGACAGATCCAATGATGGACTTTTTTGATGATGCCAATCTTTTTAGTGAGACTTTAGAA
GGTTTGTCAGATGATGCATTTGTACAACCAGGACCTGTTTCACTAGTTGATGAATTGAAC
TTGGGTGCAGAATTTGAACCTTTGCACATAGACTCATTGAATCATGTTCAAGGTACTCCA
ACTCATCAGAAGATGACTGATTATGAACAGTTAAATCAGTTTGACTCAATGAAATTTCAT
CATGTTAATCAGTCTTTTGGTAGCCCAGCTGAACATGTGTTATCTCCACACTCTCAGTTT
AATTGTTCTCCGATCCACCCCCAAAACCAGCCCAATGGTTTGTTTCCAGATGTCACAGAT
GGCAGTCCAATGTGGGGCCATCAGACAGCTACTGGCATTTCAAATCAAAACGGATCTCCT
TTTCACCAACAAGGACATTCTCACTCTATGCATCAGAATAAAAGCTTTGTGGCACACCAT
GACTTTGCCTTATTTCAGGCCAATGAACAACACTCACAATGTACTTCACTGCGCTCACAG
CAAAACAGAAATAATCTTAACCCAGGGCAAAATTCTCTTAGCCAGTCTAAAAATTTTATG
GATATTAATGTTTCTGGTCCACACAGAGTCAGTGTTAACCACCCACCACAAATAACTAAT
GTACCTACTTCACAACAGTCTCTTTCGATGCAACAATTTTCTCAAACATCAAATCCTTCA
GTACACTTTCTCAAGTGTAGCAATCGGCAAGAAGGAAATTTTAATGGACCGTCTCCAAAT
ATGACTTCTTGTTCTGTCAGTAATTCACAGCAGTTTTCTTCACATTACTCCTTTTCCAGT
AATCATGTGTCTCCAAACAGCCTTCTTCAGTCCTCTGCAGTCCTAGCCCCTACGCATGCA
AATCAGACTTTATCTGACTTTGCTGGAAGTAATTCCTTTTCGCCTCATAGGGGAATCAAG
CAAGAATCTACTCAGCATATGCTAAATCCCAATACATCGCTGAATTCAAACAATTTCCAA
ATGATGCATTCATCACATCCTCAGGGTAATTATAGCAATTCAAAATTATCTCCTGTGCAC
ATGAACTTCCCGGGTCCTGTTGACTCAGGAACTCAAATGGGCCATTTCAACGATCATGTA
GAAACTAATGGCTTTTCATCTTTAGAAGAGAATTTACTTCATCAAGTGGAGTCTCAAACT
GAGCCATTCACCGGACTTGACCCAGAAGACCTCCTTCAGGAGGGTCTCCTTCCCCAATTT
GATGAGTCAACATTTGGGCAGGAAAATTCAAGTCATGTTTTAGATCATGACCTTGATCGG
CACTTTACTTCACATCTTGTAGCACGGCCTTCTGATATGGCTCAAGCTCAGTTGCATAGT
CAGGCTCGGAGTTGGCATTCATCACTTTCGAATCATCAGCATTTGCATGACAGAAATCGC
CTATGTTTACAGCGACAGCCTCCATCTTCCAAGAAGAATGATGGTTCTGGGACATATACT
AAGTTGCAGAATACCCAGGTGAGGATCATATCTGAGAAGAAGCAGAGAAAAAAAGTGGAA
TCAGAAAGCAAGCAAGAAAAGGCTAATCGTATAATATCAGAGGCCATAGCGAAAGCAAAG
GAGCGTGGGGAGCGCAATATTCCACGAGTAATGAGCCCTGAAAACTTCCCTAGTGCTTCA
GTTGAAGGAAAAGAGGAAAAGAAAGGTAGAAGGATGAAATCCAAGCCAAAGGACAAAGAG
AGCAAGAAAACAAAAACTTGTTCTAAGTTAAAAGAGAAGACAAAAATTAGCAAACTCATT
ATTACATTGGGTAAGAAACAAAAAAGAAAGACCGAATCTTCAGATGACATATCTGATGTG
GAGCAG---ATGGCACAGCATACTTGCAAAGAGGAAGACTCTAAAAGAAGATCAAATCGA
CAAATTAAAAGGAAAAAATATGCAGAAGATGGAGAGGGGAAGCAATCTGAAGAAGAGGTT
AAAGGCTCTTTGAAAATAAAAAAGAATTCAGCTCCTTTACCTGGTGAACAGCCTTTACAA
TTATTTGTGGAGAATCCAAGTGAAGAAGATGCTGCAATTGTGGACAAAATATTATCTTCT
AGAGTTGGAAAAAAGGAAATATCACCTGGAGTGATGATTGATACAGAAGAATTTTTTGTA
AAATACAAAAATTACTCCTATCTTCACTGTGAGTGGGCCACGGAACAACAGCTTTTGAAA
GATAAAAGGATTCAGCAGAAAATCAAACGATTCAAATTGAGACAAGCACAAAGAGCACAT
TTTTTTTCAGACATGGAAGAAGAACCATTTAACCCAGACTATGTTGAAGTAGACAGAGTG
TTAGAAGTCTCTTTTTGTGAAGATAAAGATACTGGTGAGCCTGTTATTTACTATTTAGTA
AAGTGGTGCTCATTACCATATGAAGATAGTACCTGGGAACTAAAAGAAGATGTAGATCTT
GCAAAAATAGAAGAGTTTGAACAACTGCAAGCTTTAAGACCTGACACAAGACATTTGAGA
CGAAACTGCATTTTAGCAGATGAAATGGGTCTTGGCAAAACCATTCAATCAATTACATTC
CTCTACGAAATCCTTCTGACTGGTATAAGAGGACCTTTCCTGATTATTGCTCCACTATCT
ACTATTGCAAACTGGGAGAGAGAGTTTCGTACGTGGACTGATATTAATGTTGTGGTTTAT
CATGGGAGCCTGATTAGCAGACAGATGATACAGCAATATGAGATGTACTTCAGGGACTCA
CAGGGGCGTATCATTCGAGGAGCTTACAGATTCCAAGCCATCATCACCACTTTCGAAATG
ATTCTTGGAGGCTGCGGAGAGCTTAATGCAATTGAATGGCGATGTGTGATTATTGATGAA
GCACATAGGTTAAAAAATAAAAATTGTAAACTTCTAGAAGGTCTGAAACTCATGAATCTG
GAACACAAGGTGCTTTTGACTGGCACCCCTCTCCAAAATACAGTTGAAGAACTATTCAGT
CTTCTTCACTTTCTAGAACCCTTAAGGTTTCCTTCTGAATCAACATTTATGCAAGAATTT
GGGGATCTAAAAACAGAGGAACAGGTGCAGAAGCTTCAGGCCATCCTGAAACCAATGATG
CTGAGACGATTAAAAGAAGATGTGGAAAAGAAGTTGGCCCCTAAGGAAGAAACCATCATT
GAAGTAGAACTTACCAACATTCAAAAGAAATACTACCGGGCTATTTTGGAGAAGAACTTT
TCATTTCTATCGAAAGGAGCAGGGCAGACTAATGTACCAAACTTGGTCAATACCATGATG
GAGCTCAGGAAGTGCTGTAATCATCCTTACCTCATCAAAGGTGCTGAGGAGAAAATACTT
GGAGAATTTAGGGATACCTATAATCCAGCTGCTTCTGATTTTCATCTTCAAGCGATGATC
CAGTCTGCTGGTAAATTGGTCCTAATTGATAAATTGCTTCCCAAAATGAAAGCGGGAGGG
CACAAAGTGCTCATCTTCTCTCAGATGGTGCGCTGCCTTGACATCTTGGAGGACTACCTG
ATCCATAAAAGATATTTATATGAGCGAATTGATGGAAGAGTCAGAGGGAATCTCCGACAA
GCTGCTATAGATCGCTTTAGTAAACCTGATTCAGATCGATTTGTTTTTCTTCTGTGCACC
CGAGCTGGTGGGTTGGGCATCAACTTAACTGCAGCTGACACATGTATAATTTTTGATTCT
GATTGGAATCCTCAGAATGACCTTCAG---------------------------------
------------------------------------------------------------
------------------------------------------------------------
---------------ATTCAACAGCTTTCCAAAAAGGAAATAGAAGATCTGCTTCGAAGA
GGTGCTTATGGCGCTATTATGGAAGAGGAAGATGAAGGTTCTAAATTCTGTGAAGAGGAT
ATTGATCAGATTTTACTACGTCGCACAAAAACTATTACAATTGAGTCAGAAGGTCGTGGG
TCGACATTTGCTAAGGCGAGTTTTGTAGCATCTGGAAACCGGACAGATATTTCCTTAGAT
GATCCTAACTTCTGGCAAAAATGGGCTAAAAAGGCAGAAATAGATATTGATGCCATCAGT
GGCAGAAACAGTTTGGTTATTGACACGCCAAGAATTAGGAAGCAAACGAGACCCTTTAGT
GCCACAAAAGATGAATTGGCTGAATTATCTGAAGCCGAAAGTGAAGGAGAAGAAAAGCCC
AAACTCCGGAGACCCTGTGACCGTTCCAATGGCTATGGAAGAACCGAGTGCTTCAGAGTG
GAGAAAAATCTGCTGGTTTATGGATGGGGCCGATGGAGAGAGATTCTATCACATGGTCGT
TTTAAAAGGCAGCTAAATGAACATGATGTGGAAATAATTTGCCGAGCCCTCTTAGCATAT
TGCCTTATTCATTACCGGGGAGATGAGAAAATTAAAGGCTTCATATGGGATCTCATTACT
CCAACTGAAGATGGGCAGACACGAGAGCTACAAAATCATCTTGGC---CTATCAGCCCCA
GTACCCAGGGGCCGAAAAGGGAAGAAAGTAAAGACCCAGACCAGCTCATTTGATATCCAG
AAAGCAGAATGGCTTCGGAAATATAATCCTGAGCAGCTACTTCAAGATGAAGGCTACAAA
AAACATATAAAACACCACTGTAATAAGGTTTTGCTTCGTGTAAGAATGCTGTATTATCTG
AAGCAAGAAGTCATTGGAAGTGAATGTCAGAAAGTATTTGATGGAGTTGATGCAAGCGAC
ATTGATGTTTGGGTCCCAGAACCAGACCACTCAGAAGTCCCTGCTGAATGGTGGGATTTT
GATGCCGATAAGTCACTCCTCATTGGGGTTTTTAAGCATGGTTATGAGAAATATAACACT
ATCCGAGCAGACCCAGCACTGTGCTTCCTGGAAAGAGTGGGGAAACCTGATGAGAAAGCA
GTTGCTGCGGAACAGAGGGCGAATGATTATATGGACGGGGATATAGAAGACCCAGAATAC
AAACCTGCCCCAGCTCTCTTTAAAGATGATATAGAGGATGATGTTTCCTCGCCAGGAGAT
CTTGTTATAGCAGATGGAGATGGTCAGCTGATGGAAGGTGATAAAGTGTATTGGCCAACT
CAGTCAGCTTTAACCACACGCTTGAGGCGCCTCATCACTGCATATCAGCGTACCAATAAA
AACAGACAAGTCCAGCAGATACAACCTACTTTCTCAGTGCCTGCCAGTGTAATGCAGCCT
CTTTATGAAGAAGCCACTCTTAATCCTAAAATGGCAGCCAAGATAGAAAGACAGCAGAGA
TGGACAAGAAGAGAAGAAGCTGACTTCTACCGAGTTGTGTCTACATTTGGAGTGGTATTT
GATCCTGACCGAGGCCAGTTTGATTGGACAAAATTCAGAGCTATGGCTAGACTCCATAAG
AAAACTGATGATAGCTTGGAGAAATATTTGTATGCATTCATGTCTATGTGTCGGAGGGTT
TGCCGTCTTCCTTCCAAAGAGGAATTTGTGGATCCAAATATTTTTATTCAGCCTATCACA
GAAGAGCGTGCTTCTAGGACTTTGTATCGCATTGAACTTCTAAGGAAAGTAAGGGAACAG
GCCCTCCGACATCCACAGTTGTTTGAACGATTGAAGCTTTGCCATCCAAACCCAGACTTA
CCAGTCTGGTGGGAATGTGGCCCTCATGATAGGGACTTGCTTATTGGAGCTGCTAAACAT
GGGGTGAGCCGCACAGACTATCACATTCTTCGTGATCCGGAACTCTCATTTATGGCAGCT
CAGAGGAACTACAGTCAAAGTAAGATGGCTCATTCAAGGACTTCTACCCCTCTTTTACAG
CAATATCAAGTAGCACTTTCTGCTTCTCCTCTTACCTCTCTACCTAGGCTCCTAGATGCT
AAAGGGATTGTTCTAGAGGATGTGAAAGTTAAAAGTGAAAACCTTAAAGAGGAGCCTCAG
TCTTCTGAAGAAGAATCGATGTCTTCTGAGGAGACCAGGACACTAATAAAGTCTGAGCCT
GTAAGTCCAAAGAATGGCGTCTTACCACAGGCCACTGGAGACCCGAAACCTGGTGGGAAA
GGCGAAGCAGACAGACGCATGGTTGCAGCCAGAACAGAACCCCTAACTCCAAACCCGGCT
TCTAAGAAACAGCGCGTCCGCAAAAGGGGATCAGAGTCTAGTTCGGATTCGGACTCTGAT
TCTGCGCGGTCATCCTGTTCCTCCAGGTCCTCGTCTTCCTCGTCCTCCTCCTCCTCTTGT
TCCCACTCGCGATCAGGCTCTAGTTCTTCGTCGTCCTCCTCCTGTTCTTCAGCCTCGTCC
TCCTCCTCGTCCTCCTCCTCGTCCTCCTCCTCGTCCTCCTCCTCTTCATCAGAAGAAAGT
GACAGTGAAGAAGAGGAGGCCCAGAAGCGA---GAAGGTACCCCTCACATGAAAGCCTAC
GATGAAGAAAGTGTCGCGTCACTGAGCACCACCCAGGACGAGACTCAGGATAGTTTCCAG
ATGAACAATGGAACTCTGGATTCTGCTTACCTACTGCAAGGTGGATACATGCTGGCAGCT
TCCTATTGGCCAAAGGATCGTGTGATGATTAACCGATTGGACAGTATTTGTCAAACAGTT
CTGAAAGGAAAGTGGCCTTCAGCCAGAAGGAGTTATGATGCCAACACAGTGGCTTCTTTC
TATACCACCAAGCTGCTGGACAGCCCTGGCGCAGCTACAGATCATAGCGAGCCCAGCGTG
CCCACTCCTCCAGGTGCCACCGGTGTTAAAGAAGAGCATGACCAGTCAGCACAGATGTCA
AAGGTGAAGAAGCATGTACGAGAAAAGGAGTTTACAGTGAAAATCAAAGACGAAGGTGGT
TTGAAGTTGACATTTCAGAAGCAAGGGCTTGCTCAGAAGAGACCGTTTGACAGCGAAGAC
TGTGCCCTGGGACAGCAGCAGTACCTCACCCGCCTTCGGGAGCTTCAGGGTGCGTCCGAG
ACCAGCCTCGCCAGTTTCCCCAAGGCTGTGCCAGGATCAGGTACTTCCATTCAATCAACT
CTTGGTGCCAATGGAGTTATATTAGACAACCAGCCCATAGTAAAAAAAAGGCGGGGAAGG
AGGAAGAATGTAGAAGGTGTTGACATCCTCTTTTTTAACAGAAATAAACCACCTAATCAT
GTTACCTTGGGCTTAACCACCTCACAGATTTCCACAGGGATCAATCCAGCACTGTCCTAC
CCTCAATCTCAAGGAATTCCTGATACAGAAAGTCCAGTTCCAGTTATTCATCTTAAAGAT
GGGACAAGACTTGCAGGCGACGATGCACCAAAGAGAAAGGATTTGGAAAAATGGCTTAAG
GAGCATCCAGGCTATGTGGAAGATTTAGGAGCTTTTATTCCTAGAATGCAGCTCCATGAA
GGGAGGCCCAAACAAAAAAGGCATCGTTGCAGAAACCCCAATAAGCTAGATGTTAACAGT
CTCACTGGAGAAGAGCGTGTTCAGTTGATTAATAGAAGAAATGCCAGAAAGGTTGGAGGT
GCTTTTGCTCCCCCTTTGAAAGATTTATGTAGATTCTTAAAAGAAAATTCAGAATACGGA
GTTGCTCCTGAATGGGGAGATGTTGTGAAGCAGTCTGGATTCCTTCCAGAAAGTATGTAT
GAACGTATTCTCACTGGTCCTGTTGTTAGAGAGGAAGTAAGCAGGCGAGGGAGACGGCCT
AAAAGTGGCATTGCGAAGGCCACAGCAGCAGGAGCGGGCAGTCCTCTGCTAGCCAATGGA
TTACTTCCAGGTATGGATCTCACAACTCTTCAGGCCTTACAACAAAACCTACAAAACTTG
CAGTCACTGCAAGTAACCGCAGGGTTGATGGGAATGCCTGCCGGCCTTTCTTCTGGAGGA
GAAGCGAAAAACATGGCTGCCATGTTCCCCATGCTGCTGTCAGGAATGGCTGGATTACCA
AATCTGTTGGGCATGGGAGGAGTCCTGACAAAGCCTGCAGAATCTGGAACAGAG---AAA
AAGGGAAATGACTCGAAGGAACTGGAAGGAAAAAAAGAAAGGACAGAGAGCCAAAATTCA
GAGAATGGTGGAGAAAACTCTGTGTCAAGTTCTCCTTCAACATCCTCTACTGCTGCATTA
AGTACAGCTGCAGCTGCCAACTCGTTAGCTCTTAACCCACTGTTACTATCTAATATCATT
TATCCAGGGATGCTTCTCACTCCAGGCCTTAATCTTCATATTCCAACTTTGTCCCAGTCC
AATACTTTTGATGTACAGAAAAACAAA---AACAGGGACTTAGGCTCATCTAAGGCTGTA
GAGGTAAAGGAAGAAGATTCCAGAGTCAGAGATCAGGAAGACAAAGGGGGGACTGAACCA
AGTCCCCTCAATGAAAACAGCACAGATGAGGGTTCAGAGAAAGCCGATGCTTCGTCTGGA
TCTGACAGTACATCATCGTCATCCGAGGACTCAGATTCTAGTAATGAAGAC
>LaCi|626-exonerate_protein2genome-gene-10.0-mRNA-1
ATGACAGATCCAATGATGGACTTCTTTGATGATGCCAATCTTTTTAGTGAGACCTTAGAA
GGTTTGTCCGATGATGCATTTGTACAACCAGGACCTGTTTCACTAGTGGATGAATTGAAC
TTGGGTGCAGAATTTGAGCCTTTGCACATAGACTCACTGAACCATGTTCAAGGTACTCCA
ACCCATCAGAAGATGACTGATTATGAACAATTAAGTCAGTTTGATTCCATGAAATTCCAT
CAGGTTAATCAGTCTTTCGGTAGCCCCGCGGAACACGTGTTATCGCCACACTCTCAGTTT
AATTGTTCTCCCATCCACCCCCAGAACCAACCCAATGGTTTATTTCCAGAGGTAGCAGAT
GGCAGTCCGATGTGGGGCCATCAGACAGCGGCTAGCATTTCAAATCAGAATGGCTCTCCT
TTCCACCAACCAGGACACTCGCACTCTATGCATCAAAACAAAAGCTTTGTGGCACACCAC
GACTTTGCCTTATTTCAGGCCAATGAACAACACACCCAGTGCACTTCCCTGCGCTCGCAA
CAAAACAGGAATAATCTCAATCCAGGGCAAAATTCTCTCAGCCAGTCCAAAAGTTTTATG
GACGTCAATGTTTCTGGTCCACACAGAGTCAATGTCAACCACCCACCGCAGATTACCAAT
GCATCCCCTTCACAACAGTCTCTCTTGATGCAACAGTTTTCTCAAACATCGAATCCCGCA
GTGCATTTTCTCAAGTGTAGCAACCGGCAAGAAGGCAATTTTAATGGACCTTCTCCAAAT
ATGACTTCTTGTTCTGTCAGTAACTCGCAGCAGTTTTCTTCCCATTATTCCTTTTCTAGT
AATCACGTATCGCCAAACAGTCTTCTCCAGTCCTCTGCAGTTCTTGCACCCAATCACACA
AATCAGACTCTCTCTGATTTTTCTGGAAGTAATTCCTTTTCGCCTCATAGGGGAATCAAG
CCAGAATCTGCCCAGCATATGCTCAATCCCAATACATCCCTGAATTCAAGTAATTTCCAA
ATGTTGCATTCATCACATCCTCAGGGCAATTACAGCAATTCAAAATTATCTCCCGTGCAC
GTGAACTTCCAGGATCCTGTTGACTCAGGCACGCAAATGGGCCATTTCAACGATCACGTA
GAGACCAATGGCTTTTCATCTCTAGAAGAGAACTTGCTTCATCAAGTGGAGTCTCAAACT
GAGCCATTCACCGGACTTGATCCGGAAGACCTCCTTCAGGAGGGCCTCCTTCCCCAGTTT
GATGAGTCAGCCTTTGGGCAAGATCATTCAAGTCACGTTCTAGATCATGACCTTGATCGG
CACTTTCCGACACATCTGGTGACGCGGCCTTCTGATATGGCTCCAACTCAGTTTCATTCT
CAGGCTCGGAGCTGCCATTCATCCCTCTCTAATCATCAACATGTGCATGACAGAAATCGC
CTATGTTTACAGCGACAGCCTCCGTCTTCCAAGAAGAACGATGCTTCCGGGACATACACG
AAGTTGCAGAATCCCCAGGTGAGGGCCGTGTCGGAGAGGAAGCAGAGGAAAAAGGTGGAA
TCGGAAAGCAAGCAGGAGAAGGCCAATCGCATAATATCCGAGGCCATCGCCAAAGCGAAG
GAGCGAGGGGAGCGCAATATCCCACGGGTCATGAGCCCCGAGAACTTCCCCAGCGCTCCC
GCGGAGGGCCGGGAGGAGAAGAGGGGCAGGAGGGCGAAAGCCAAGCCGAGGGACAAAGAC
AGCAAGAGGGCGAGAGCTTGCTCCAAGCTGAAGGACAAGTCAAAGATCGGCAAACTCATT
ATTACATTGGGTAAGAAACAAAAAAGAAAGAATGAGTCTTCAGATGAAATATCTGATGCA
GAGCAG---ATGCCACAGCATGCATGCAAAGAGGAAGACTCGAAAAGAAGATCAAATCGA
CAAATTAAAAGGAAAAAGTATGCAGAAGATGGAGAAGGGAAACAATCTGAGGAAGAGGTT
AAAGGTTCTATGAAAATAAAAAAGAATTCAGCTCCTTTACCTGGGGAACAGCCTTTACAG
TTATTTGTGGAGAATCCAAGTGAAGAAGATGCAGCAATTGTGGACAAAATACTATCTTCG
AGAATTGTGAAAAAGGAAATATCACCTGGAGTGATGATTGATACAGAAGAATTTTTTGTA
AAATACAAGAATTACTCCTACCTTCACTGTGAATGGGCCACAGAACAGCAGCTTTTGAAA
GATAAAAGGATCCAGCAGAAAATCAAACGATTCAAATTGAGACAAGCACAAAGAGCACAT
TTTTTTGCAGACATGGAAGAAGAACCATTTAACCCAGACTACGTTGAAGTAGACAGAGTA
TTAGAAGTCTCTTTTTGTGAAGATAAAGATACTGGTGAGCCTATTATTTACTATTTAGTG
AAGTGGTGCTCATTACCATATGAAGATAGTACCTGGGAACTAAAAGAAGATGTAGATCTT
GCAAAAATAGTAGAGTTTGAACAATTGCAATCTTCAAGACATGACACAAGGCATTTGAGA
CGAAACTGCATTTTAGCAGATGAAATGGGTCTTGGCAAAACAATTCAATCAATTACATTC
CTCTACGAAATCCTTCTGACTGGTATAAGAGGACCTTTCCTGATTATTGCTCCACTTTCG
ACTATTGCAAACTGGGAGAGAGAATTTCGTACGTGGACTGATATTAATGTTGTGGTTTAT
CATGGGAGCCTGATTAGCAGACAGATGATACAGCGGTATGAGATGTACTTCAGGGACTCA
CAGGGGCGTATCATCCGAGGAGCTTACAGATTCCAAGCCATCATCACCACTTTTGAAATG
ATTCTTGGAGGTTGTGCAGAGCTTAATGCAATTGAATGGCGATGTGTGATCATTGATGAA
GCACATAGGTTAAAAAATAAAAATTGTAAACTACTAGAAGGTCTGAAACTCATGAATCTG
GAACACAAGGTGCTTTTGACAGGCACGCCTCTCCAAAACACAGTTGAAGAACTATTCAGT
CTCCTTCACTTTCTGGAACCTTTAAGGTTTCCTTCTGAATCAACATTTATGCAAGAATTT
GGGGACCTGAAAACAGAGGAACAGGTGCAGAAACTTCAGGCGATCCTGAAACCCATGATG
TTGCGACGGTTAAAGGAAGACGTGGAGAAGAAGTTGGCACCTAAAGAAGAAACCATCATC
GAAGTGGAACTTACTAACATTCAGAAGAAATACTACCGGGCTATTTTGGAGAAGAACTTC
TCATTTTTATCCAAGGGAGCCGGACAGACTAATGTTCCTAACTTGGTCAATACCATGATG
GAGCTCCGGAAGTGCTGTAACCATCCCTATCTCATCAAAGGTGCTGAGGAGAAAATACTT
GGCGAATTCAGAGATACATATAATCCAGCTGCTTCTGACTTTCATCTCCAAGCAATGATC
CAGTCTGCTGGTAAATTGGTCCTTATTGATAAATTGCTTCCCAAAATGAAAGCAGGGGGC
CATAAAGTGCTCATCTTCTCTCAGATGGTACGCTGCCTTGACATCCTGGAGGACTATCTT
ATACATAAAAGATATTTATATGAGCGAATTGACGGCAGAGTCAGAGGGAATCTTCGACAA
GCTGCTATAGATCGGTTTAGTAAGCCTGACTCGGATCGATTTGTTTTCCTGCTGTGTACC
CGAGCTGGCGGGCTGGGCATCAACTTAACTGCTGCTGATACATGTATAATTTTTGACTCT
GATTGGAATCCTCAAAATGACCTTCAGGCCCAAGCTCGTTGTCACAGAATTGGTCAGAAT
AAAGCAGTTAAAGTCTACCGACTAGTAACTCGTAACTCATACGAGAGGGAGATGTTTGAC
CGAGCCAGTCTGAAACTGGGGCTAGACAAGGCTGTGTTGCAGAGCATGAGTGGAAGAGAC
AGTAATGTTGGTGGTATTCAACAGCTTTCCAAAAAGGAAATAGAAGATCTGCTTCGGAGA
GGTGCTTATGGTGCAATTATGGAAGAAGAAGACGAAGGCTCTAAATTCTGTGAAGAGGAC
ATTGATCAGATTTTACTGCGACGAACGAAAACGATTACAATTGAGTCAGAGGGACGTGGG
TCAACATTTGCTAAGGCGAGTTTTGTGGCATCTGGAAATCGGACAGATATCTCCTTAGAC
GATCCCAACTTCTGGCAAAAATGGGCTAAAAAGGCAGAAATAGATATAGATACCATCAGT
GGCAGAAACAGCTTGGTTATTGACACTCCAAGGATTAGGAAGCAAACAAGACCCTTCAGT
GCCACCAAAGACGAACTGGCTGAATTATCTGAAGCCGAAAGTGAAGGAGAGGAGAAGCCC
AAACTGCGGAGGCCCTGTGACCGGTCCAGTGGGTACGGGAGGACGGAGTGCTTTAGAGTG
GAGAAAAACCTGCTGGTGTACGGGTGGGGCCGATGGAGAGAGATTCTCTCTCATGGTCGT
TTTAAAAGACAGCTAAACGAGCATGACGTGGAAATCATTTGCCGAGCCCTCTTAGCATAC
TGCCTCGTTCACTACCGAGGAGACGAGAAAATTAAAGGCTTCATATGGGACCTCATTACT
CCAACCGAAGATGGACAGACTCGAGAGCTTCAGAATCATCTAGCAGGCCTGTCAGCCCCC
GTACCCAGGGGCCGAAAAGGGAAGAAAGTAAAGACCCAGACAAGCTCCTTTGACATACAG
AAAGCAGAATGGCTCCGAAAATATAATCCTGAGCAGCTACTTCAAGATGAAGGCTACAAA
AAACATATAAAGCACCACTGTAATAAGGTTTTGCTTCGTGTAAGAATGCTATATTATCTA
AAGCAAGAAGTCATTGGAAATGAGTGCCAGAAAGTATTTGATGGAGTTGATGCAAGTGAC
ATTGATGTTTGGGTCCCAGAACCAGACCACTCAGAAGTCCCTGCTGACTGGTGGGATTTT
GATGCTGATAAGTCGCTCCTCATTGGGGTTTTTAAACATGGCTATGAGAAGTACAACACG
ATCCGCGCAGACCCGGCGCTGTGCTTCTTGGAGAGAGTGGGGAAGCCCGACGAGAAGGCC
GTGGCTGCGGAACAGAGGGCCAATGATTACATGGACGGGGATGTGGAAGATCCAGAATAC
AAACCTGCCCCAGCTTTCTTTAAGGATGACATCGAGGATGATGTTTCCTCACCAGGAGAT
CTTGTTATAGCAGATGGAGATGGTCAGCTGATGGAGGGTGATAAAGTTTATTGGCCTACT
CAGTCAGCTTTAACCACACGTTTGAGGCGTCTCATCACTGCATATCAGCGCACCAATAAA
AACAGACAAATCCAGCAAATCCAGCCGACTTTCTCAGTGCCTGCCAGCGTCATGCAGCCT
CTTTATGAAGAAGCCACTCTTAATCCTAAAATGGCAGCCAAGATAGAAAGACAGCAAAGA
TGGACAAGAAGAGAAGAAGCTGACTTTTACAGAGTGGTGTCTACATTTGGAGTGGTATTT
GACCCTGACAGAGGTCAATTTGATTGGACAAAATTTAGAGCTATGGCTAGGCTGCATAAG
AAAACTGACGATAGCTTGGAGAAATATCTGTATGCATTCATGTCTATGTGTCGGAGGGTT
TGCCGTCTTCCTTCCAAAGAAGAACTGGTGGACCCGAGCATCTTCATCCAGCCCATCACA
GAGGAGCGCGCTTCTCGCACCTTGTACCGCATCGAGCTGCTGAGGAAAGTGAGGGAGCAG
GCCCTGCGCCACCCGCAGCTGTGCGCCCGCCTGAAGCTCTGCCACCCCCATCCCGACCTG
CCCGTCTGGTGGGAGTGTGGCCCCCACGACCGGGACCTGCTTCTCGGGGCCGCCAAGCAT
GGCGTGAGCCGGACAGACTACCACATCCTGCGCGACCCCGAGCTCTCGTTCATGGCAGCG
CAGCGCAGCTACAGCCAGAACCGGATGGCCCATTCCGGGGCCTCGACGCCCCTCTTGCAG
CAGCACCCCGCCGCACTCGCCGCCTCGCCGCTCGCCCCCCTGCCTAGGCTCCTGGACGCG
AAAGGCCCTGTCCTGGAGGACCTGAAAGTGAAGCCCGAAAGCCTGAAAGAGGAGCCCCCG
TCTTCAGAGGCGGAGTCCCTGTCTTCCGAGGAG---CGGCCACGGGTGAAGTCTGAGCCC
CCGAGTCCGAAGAACGGCGTCGTGCCCCCGGCCGCCGGCGACCCGAAACCCGGCGGGAGA
GGCGAGGCCGACAGGCGCATGGTGGCCGCCCGAACAGAGCCCCTGACCCCCAACCCCCCG
GCTAACAAGCAGCGCCTCCACAAGAGGGGGNNNNNNNNNNNNNNNNNNNNNNNNNNNNNN
NNNNNGCGNNNNNNNNNNNNNNNNNNNNNNNNNNNNNNNNNNNNNNNNNNNNNNNNNNNN
NNNNNNNNNNNNNNNNNNNNNNNNNNNNNNNNNNNNNNNNNNNNNNNNNNNNNNNNNNNN
NNNNNNNNNNNNNNNNNNNNNNNNNNNNNNNNNNNNNNNNNNNNNNNN---GAAGAAAGC
GACAGTGAAGAAGAGGAAGTCCAAAAGCGA---GGGGGCGCCCCTCACCTGAAAGCCTAC
GACGAAGAAAGCGTGGCCTCCCTGAGCACGACCCAGGATGAGACCCAGGACAGCTTCCCG
ATGAGCAACGGGACGCCGGAGTCTGCCTACATCTTGCACAGTGGATACATGCTGGCAGCT
TCCTATTGGCCAAAGGATCGGGTGATGATCAACCGGCTGGACAGCATCTGCCAGACAGTC
CTGAAAGGGAAGTGGCCTTCAGCCAGAAGAAACTACGATGCCAACACGGTGGCTTCTTTC
TATACCACGAAGCTGCTGGACAGCCCCGGCGCAGCCACAGAGCCTCACGAGCCCAGCGCG
CCCACCCCTCCCCGGGCCGGC---GTGAAGGAAGAGCACGATCAGCCAGCACAGATGTCA
AAGGTGAAGAAGCATGTACGAGAAAAGGAGTTTACAGTGAAAATCAAAGACGAAGGCGGC
TTGAAGCTGACATTCCAGAAGCAAGGCTTTGCCCAGAAAAGGCCGCCTGACGCTGAGGAC
GGG---CTGGGCCAGCCG------CTCCCTCGGCTGCGGGAGCTCCCGGGCGCGTCCGAG
ACCGGCCTGGCCAGTGCCGCCAAGTACACGCCCGTGTCCGGTACTTCCAATCAGTCTGCC
GCTGGTGCCAATGGAGTTATATTAGACAACCATCCTGTCGTCAAAAAAAGGCGGGGAAGG
AGGAAGAATGTGGAAGGTGTTGACATCCTCTTCTTTAACAAAACTAAACCACCTAATCAT
GTTACTTTGGGCTTAACCACCTCACAAATTACTCCAGGGATAAACCCCGCACTGTCCTAT
CCTCAGCCTCAAGGCATTCCTGACACCGAGAGTCCAGTCCCAGTCATTCACCTGAAAGAT
GGAACCAGACTTGCTGGAGATGACGCTCCGAAGAGGAAAGATTTGGAGAAATGGCTGAAG
GAGCACCCGGGTTATGTGGAAGATTTAGGAGCTTTCATTCCCAGAATGCAGCTCCATGAA
GGGAGGCCCAAACAGAAGAGGCATCGCTGCCGCAACCCCAATAAGCTGGACGTCAGCAGC
CTCACCGGGGAGGAGCGTGTGCAGCTGATCAACAGGAGGAACGCCAGGAAGGTTGGGGGT
GCCTTTGCTCCTCCTCTGAAAGATTTGTGTAGATTCCTCAAAGAAAATTCCGAATATGGA
GTTGCTCCTGAATGGGGAGATGTCGTTAAACAATCTGGGTTTCTTCCAGAAAGCATGTTC
GAACGGATTCTCACGGGCCCTGTTGTGAGAGAGGAAGTGAGCAGGCGCGGGAGACGGCCT
AAAAGCGGGATGGCGAAGGTCACGGCCGCGGCGGCGGGCAGCCCTTTGTTAGCCAATGGA
TTACTTCCAGGTATGGATCTCACCACTCTGCAGGCCTTACAACACAACCTGCAGAACCTG
CAGTCCCTGCGGGTGCCCGCGGGGCTGATGGGCATGCCCGCCGGCCTTTCCTCGGGAGCA
GAAGCTAAGAACGCGGCCGCCCTCTTCCCCCTGCTGCTGTCAGCAGGGCCCGCGCTACCC
AGCCTCCTGGGCCCGGGCGGACTCCTGAGCGCCCCTGCGGACCCGGCAGCCGAAGACAAG
AGGGCAAGTGACTGTCAGGAGCTAGAAGGCAGAAAAGAAAGGACAGGAAGCCCAGAGCCA
GAGCGTGGCGGAGACAGCTGTGTGGCCAGCTCTCCTTCAACCTCCTCC---GCCGCGCTA
AGTGCGGCCGCAGCGGCCAGCTCCCTAGCGCTGAGCCCGCTGCTGCTCTCTAACGTGCTC
TATCCAGGG---CTCCTCACTCCAGGCCTTAACCTTCATCTTCCAGCCTTGTCCCCGTCC
AGTACGCTTGACGCACAGCAAAGCCAG---AGCAGTGGCGTAGGCTCGTCTCAGTCTGTG
GCAGTAAAGGAAGAAGATGCCAGAGGTAGCGAGCAGGAGGACAAAGGGGCACCCGGGCCG
AGCCCTCTGCATGAAAACAGCACAGACGAGGGCTCAGAGAAAGCCGAGGTGTCCTCGGGA
TCTGACAGTACCTCGTCGTCATCCGAGGACTCAGATTCTAGTAACGAAGAC
>MyLu|XM_023744400.1_cds_XP_023600168.1_1
ATGACAGATCCAATGATGGACTTTTTTGATGATGCCAATCTTTTTAGTGAGACCTTAGAA
GGTTTGTCAGATGATGCATTTGTACAACCAGGACCTGTTTCACTAGTTGATGAATTGAAC
TTGGGTGCAGAATTTGAACCTTTGCACATAGACTCATTGAACCATGTTCAAGGTACTCCA
ACGCATCAGAAGATGACTGATTATGAACAGTTAAATCAGTTTGATTCAGTGAAATTTCAT
CAGGTTAATCAGTCTTTTGGTAGCCCAGCTGAACATGTGTTATCTCCGCACTCTCAGTTT
AATTGTTCTCCAATCCACCCCCAAAACCAACCCAATGGTTTATTTCCAGATGTAGCAGAT
GGCAGTCCAATGTGGGGCCATCAGACAGCTACTAGCATTTCAAATCAAAATGGGTCTCCT
TTTCACCAACAAGGACATTCTCACTCTATGCATCAAAACAAAAGCTTTGTGGCACACCAT
GACTTTGCCTTATTTCAGGCCAATGAACAACACACACAGTGCACTTCACTGCGCTCGCAA
CAAAACAGGAATAATCTTAACCCAGGGCAAAATTCTGTCAGCCAGTCTAAAAATTTTATG
GATGTTAATGTTTCTGGTCCACACAGAGTCAGTGTCAACCACCCACCACAGATTACCAAT
GCATCTACTTCACAGCAGTCTCTTTTGATGCAACAGTTTTCTCAAACATCAAATCCTTCA
GTACACTTTCTCAAGTGTAGCAACCGGCAAGAAGGAAATTTTAATGGACCGTCTCCAAAT
ATGACATCTTGTTCTGTCAGTAACTCACAGCAATTTTCTTCACATTATTCCTTTTCTAGT
AATCACGTATCACCAAATAGTCTTCTCCAGTCCTCTGCAGTTCTTGCACCCAATCATACA
AATCAGACTTTATCTGATTTCTCTGGAAGTAATTCCTTTTCACCTCATAGGGGAATCAAG
CAAGAATCTACTCAGCATATGCTCAATCCCAATACATCACTGAATTCAAGTAATTTCCAA
ATGTTGCATTCAACACATCCTCAGGGTAATTACAGCAATTCAAAATTATCTCCTGTGCAT
GTGAACTTCCAGGATCCTGTTGACTCAGGAACGCAAATGGGCCATTTCAATGATCATGTA
GAAACTAATGGCTTTTCATCTTTAGAAGAGAATTTACTTCATCAAGTGGAGTCTCAAACT
GAGCCATTCACAGGACTTGATCCAGAAGACCTCCTTCAGGAGGGTCTCCTTCCCCAGTTT
GATGAGTCAGCGTTTGGGCAAGATAATTCAAGTCATGTTTTAGATCATGACCTTGATCGG
CACTTTACTTCACATCTTGTAACACGGCCTTCTGATGTGGCTCAAACTCAGTTTCATTCT
CAGGCTCGGAGCTGGCATTCATCAATTTCTAATCATCAGCATTTACATGACAGAAATCGC
CTATGTTTACAGCGACAGCCTCCGTCTTCCAAGAAGAATGATGGTTCTGGGACATACACT
AAGTTGCAGAATACCCAGGTGAGGATCGTGTCCGAGAAGAAGCAGAGAAAAAAGGTGGAA
TCAGAAAGCAAGCAAGAAAAGGCCAATCGTATAATATCAGAGGCCATAGCCAAAGCAAAG
GAGCGTGGGGAGCGCAATATCCCACGAGTCATGAGCCCTGAGAACTTTCCTAGTGCTTCA
GTTGAAGGAAGAGAGGAGAAGAGAGGCAGAAGGATGAAAGCCAAGCCAAAGGACAAAGAG
AGCAAAAAAGCAAGAACTTGTTCTAAGTTAAAAGAGAAGTCAAAAATTGGCAAACTCATT
ATTACATTGGGTAAGAAACAAAAAAGAAAGAATGAGTCTTCAGATGAAATATCTGATGCA
GAGCAG---ATGCCACAGCGTGCATGCAAAGAGGAAGACTCTAAAAGAAGATCAAATCGA
CAAATTAAAAGGAAAAAGTACGCAGAAGATGGAGAGGGGAAACAATCTGAGGAAGAGGTT
AAAGGTTCTATGAAAATAAAAAAGAATTCAGCTCCTTTACCGGGGGAACAGCCTTTACAG
TTATTTGTGGAGAATCCAAGTGAAGAAGATGCAGCAATTGTGGACAAAATATTATCTTCA
AGAATTGTGAAAAAGGAAATATCACCTGGAGTGATGATTGATACAGAAGAATTTTTTGTA
AAATACAAGAATTACTCCTATCTTCACTGTGAATGGGCCACAGAACAGCAGCTTTTGAAA
GATAAAAGGATCCAGCAGAAAATCAAACGATTCAAATTGAGACAAGCACAAAGAGCACAT
TTTTTTGCAGACATGGAAGAAGAACCATTTAACCCAGACTACGTAGAAGTAGACAGAGTG
TTAGAAGTCTCTTTTTGTGAGGATAAAGATACTGGTGAGCCCGTCATTTACTACTTAGTA
AAGTGGTGCTCATTACCGTATGAAGATAGCACCTGGGAACTAAAAGAAGATGTAGATCTT
GCAAAAATAGTAGAGTTTGAACAATTGCAATCTTCAAGACCTGACACAAGACATTTGAGA
CGAAACTGCATTTTAGCAGATGAAATGGGTCTTGGCAAAACAATTCAATCAATTACATTC
CTCTACGAAATCCTTCTGACTGGTATAAGAGGACCTTTCCTGATTATTGCTCCACTTTCT
ACTATTGCAAACTGGGAGAGAGAATTTCGTACGTGGACTGATATTAATGTTGTGGTTTAT
CATGGGAGCCTGATTAGCAGACAGATGATACAGCGGTATGAGATGTACTTCAGGGACTCA
CAGGGGCGTATCATTCGAGGAGCTTACAGATTCCAAGCCATCATCACCACTTTTGAAATG
ATTCTTGGAGGATGTGCAGAGCTTAATGCAATTGAATGGCGATGTGTGATCATTGATGAA
GCACATAGGTTAAAAAACAAAAATTGTAAACTTCTAGAAGGTCTGAAACTCATGAATCTG
GAACACAAGGTGCTTTTGACAGGCACGCCTCTCCAAAACACAGTTGAAGAACTATTCAGT
CTTCTTCACTTTCTAGAACCTTTAAGGTTTCCTTCTGAACCAACATTTATGCAAGAATTT
GGGGATCTGAAAACAGAGGAACAGGTGCAGAAACTTCAGGCTATACTGAAACCGATGATG
TTGAGACGATTGAAGGAAGATGTGGAGAAGAAGTTGGCACCAAAAGAAGAAACCATCATT
GAAGTGGAACTTACTAACATTCAAAAGAAATACTACCGGGCTATTTTGGAGAAGAACTTT
TCATTTTTATCCAAAGGAGCAGGACAGACTAATGTACCTAACTTGGTCAATACCATGATG
GAGCTCAGGAAGTGCTGTAACCATCCATATCTTATCAAAGGTGCTGAGGAGAAAATACTT
GGAGAATTTAGAGATACATATAATCCAGCTGCTTCTGATTTTCATCTCCAAGCAATGATC
CAGTCTGCTGGTAAATTGGTCCTTATTGATAAATTGCTTCCCAAAATGAAAGCAGGAGGT
CATAAAGTGCTCATCTTCTCTCAGATGGTACGCTGCCTTGACATCCTGGAGGACTATCTT
ATACATAAAAGATATTTATATGAGCGAATTGATGGCAGAGTCAGAGGAAATCTTCGACAA
GCTGCTATAGATCGATTTAGTAAGCCTGACTCAGATCGATTTGTTTTCCTGCTGTGTACC
CGAGCTGGTGGGCTGGGCATCAACTTAACTGCTGCTGATACATGTATAATTTTTGACTCT
GATTGGAATCCTCAAAATGACCTTCAGGCCCAAGCTCGTTGTCACAGAATTGGTCAGAAT
AAAGCAGTTAAAGTCTACCGATTAGTAACTCGTAACTCATACGAGAGGGAGATGTTTGAC
CGAGCCAGTCTGAAACTGGGTCTAGACAAGGCTGTGTTGCAGAGCATGAGTGGAAGAGAA
AGTAATGTTGGTGGTATTCAACAGCTTTCCAAAAAGGAAATAGAAGATCTGCTTCGAAGA
GGAGCTTATGGTGCCATTATGGAAGAAGAAGATGAAGGTTCTAAATTCTGTGAAGAGGAC
ATTGATCAGATTTTACTACGACGTACAAAAACTATTACAATTGAGTCAGAAGGACGTGGG
TCAACATTTGCTAAGGCGAGTTTTGTGGCATCTGGAAATCGGACAGATATTTCCTTAGAT
GATCCCAACTTCTGGCAAAAATGGGCTAAAAAGGCAGAAATAGATATAGATACCATCAGT
GGTAGAAACAGCTTGGTTATTGACACTCCAAGAATTAGGAAGCAAACAAGACCCTTTAGT
GCCACAAAAGATGAATTGGCTGAATTATCTGAAGCCGAAAGTGAAGGAGAAGAAAAGCCC
AAACTCCGGAGGCCCTGTGACCGTTCTAATGGATATGGAAGAACTGAATGCTTTAGAGTA
GAGAAAAATCTGCTGGTTTATGGATGGGGCCGATGGAGAGAGATTCTATCTCATGGTCGT
TTTAAAAGACAGCTAAATGAGCATGATGTAGAAATAATTTGCCGAGCCCTCTTAGCATAT
TGCCTTGTTCACTACCGAGGAGATGAGAAAATAAAAGGCTTCATATGGGACCTCATTACT
CCAACCGAAGATGGACAAACTCGAGAGCTTCAGAATCATCTAGGC---CTATCAGCCCCC
GTACCCAGGGGCCGAAAAGGGAAGAAAGTAAAGACCCAGACAAGCTCATTTGATATACAG
AAAGCAGAATGGCTTCGAAAATATAATCCTGAGCAGCTACTTCAAGATGAAGGCTACAAA
AAACATATAAAGCACCACTGTAATAAGGTTTTGCTTCGTGTAAGAATGCTTTATTATCTA
AAGCAAGAAGTCATTGGAAATGAGTGCCAGAAAGTATTTGATGGAGTTGATGCAAGTGAC
ATTGATGTTTGGGTCCCAGAACCAGACCACTCAGAAGTTCCTGCTGAATGGTGGGATTTT
GATGCTGATAAGTCACTCCTTATTGGAGTTTTTAAACATGGCTATGAGAAATATAACACT
ATCCGAGCAGACCCGGCATTATGCTTCTTGGAAAGAGTGGGGAAGCCTGACGAAAAAGCA
GTGGCTGCAGAACAGAGGGCAAATGATTACATGGACGGGGATGTGGAAGATCCAGAATAC
AAACCTGCCCCGGCTTTCTTTAAAGATGACATAGAGGATGATGTTTCCTCACCAGGAGAT
CTTGTTATAGCAGATGGAGATGGTCAACTGATGGAGGGTGATAAAGTTTATTGGCCTACT
CAGTCGGCTTTAACCACACGTTTGAGGCGTCTCATCACTGCATATCAGCGCACTAATAAA
AATAGACAAATCCAGCAAATCCAACCTACTTTCTCAGTGCCTGCCAGCGTCATGCAGCCT
CTTTATGAAGAAGCCACTCTTAATCCTAAAATGGCAGCCAAGATAGAAAGACAGCAAAGA
TGGACAAGAAGAGAAGAAGCTGACTTTTACAGAGTGGTGTCTACATTTGGAGTGGTATTT
GATCCTGACAGAGGTCAATTTGATTGGACAAAATTTAGAGCTATGGCTAGGCTACATAAG
AAAACTGACGATAGCTTGGAGAAATATTTGTATGCATTCATGTCTATGTGTCGGAGGGTT
TGCCGTCTTCCTTCCAAAGAAGAATTGGTGGATCCAAATATTTTTATTCAGCCAATCACA
GAAGAACGTGCTTCTAGGACTTTGTATCGCATTGAACTTCTAAGGAAAGTAAGGGAACAG
GCGCTCCGCCATCCGCAATTGTGTGAACGCTTGAAGCTTTGCCATCCAAATCCAGACTTG
CCAGTCTGGTGGGAATGTGGCCCTCATGATAGGGACTTGCTTATTGGAGCCGCTAAACAC
GGGGTGAGCCGAACAGACTATCACATCCTTCGTGATCCTGAACTCTCATTTATGGCAGCA
CAGAGGAACTACAGTCAGAATAGGATGGCTCATTCAAGGACCTCCACGCCGCTGTTACAG
CAATATCAAGTAGCACTTTCTGCTTCTCCTCTGACCTCTCTACCTAGGATCCTAGATGCT
AAAGGTACTGTTCTAGCGGACCTGAAAGTGAAAAATGAAAATCTTAAAGAGGAGCCTCAG
TCTTCGGAAGAGGAATCCATGTCTTCTGAGGAAACCAGGACACTAATAAAGTCTGAGCCT
GTAAGTCCAAAGAATGGTGTTTTACCACAGGCTGCTGGAGACCAGAAATCTGGCGGGAAA
GGGGAAGCAGATAGACGCATGGTTGCCGCCAGAACAGAACCCCTGACTCCAAACCCTGCG
TCTAACAAACAGCGCGTCCACAAAAGAGGGTCAGCATCTAGTTCAGACTCTGACTCTGAT
TCCGAGAGGTCCTCCTGTTCTTCCAGATCGTCGTCTTCCTCGTCTTCCTCCTCCTCTTGT
TCCCACTCTCGTTCAGGCTCCAGTTCTTCTTCATCCTCCTCTTGTTCTTCAGCATCGTCT
TCATCCTCATCGTCTTCCTCCTCCTCCTCCTCCTCTTCATCGTCATCA---GAAGAAAGT
GACAGTGAAGAAGAGGAAGTCCAAAAGCGAGCAGGAGGTACCCCTCACATGAAAGCCTAT
GATGAAGAAAGCGTTGCATCACTGAGCACTACCCAGGATGAGACCCAGGACAGCTTCCAG
ATGAACAATGGGACACCAGAGTCTGCCTACATCTTACACAGTGGATACATGCTGGCAGCT
TCCTATTGGCCAAAGGATCGTGTGATGATCAACCGGTTGGACAGTATTTGTCAAACAGTT
CTGAAAGGGAAGTGGCCTTCAGCTAGAAGAAGTTACGATGCCAACACAGTGGCTTCTTTC
TATACCACAAAGCTGCTGGACAGCCCTGGCGCAGCCACAGAGCTTCGCGAGCCCAGTGTG
CCCACTCCTCCCCGTGCCGGT---GTGAAGGAAGAACATGATCAGTCAGCACAGATGTCA
AAGGTGAAGAAGCATGTACGAGAAAAGGAGTTTACAGTGAAAATCAAAGACGAAGGTGGT
TTGAAGCTGACATTTCAGAAGCAAGGATTTGCTCAGAAAAGGCCACCCGACACTGAAGAC
TGTGGGCTGGGCCAGCAGCAGCACCTCCCTCGGCTGCGGGAGCTCCCAGGTGCATCCGAG
ACCAGCCTCACCAGTGTTGCAAAGTGTACGCCCGTGTCAGGTACTTCCAGTCAATCTGCT
GCTGGTGCCAATGGAGTTATATTAGACAACCAGCCTATAGTCAAAAAAAGGCGGGGAAGG
AGGAAGAATGTAGAAGGTGTTGACATCCTCTTTTTTAACAAAAATAAACCACCCAATCAC
GTCACTTTGGGCTTAACCACCTCCCAAATTACTCCAGGGATAAACCCAGCACTGTCCTAT
CCTCAGCCTCAAGGCATTCCTGACACAGAAAGTCCAGTCCCAGTCATTCACCTGAAAGAT
GGAACAAGACTTGCTGGTGATGATGCACCGAAGAGAAAGGATTTAGAAAAATGGCTTAAG
GAGCACCCAGGTTATGTGGAAGATTTAGGAGCTTTTATACCTAGAATGCAGCTCCATGAA
GGGAGGCCCAAACAAAAAAGGCATCGCTGTAGAAACCCCAATAAACTAGACGTCAACAGT
CTCACTGGGGAAGAACGTGTCCAGCTGATTAACAGAAGAAATGCCAGAAAGGTTGGAGGT
GCATTTGCTCCTCCTCTGAAAGATTTGTGTAGATTCCTGAAAGAAAATTCAGAATATGGA
GTCGCTCCTGAATGGGGAGATGTTGTTAAACAATCTGGATTTCTTCCAGAAAGTATGTAC
GAACGTATTCTCACTGGCCCTGTTGTGAGAGAGGAAGTAAGCAGGCGAGGGAGACGGCCT
AAAAGTGGAATTGCGAAGGCCACAGCCGCGGCGGCGGGCAGTCCTTTGTTAGCCAATGGA
TTACTTCCAGGTATGGATCTCACAACTCTTCAGGCCTTACAACAAAACCTACAAAACTTG
CAGTCACTGCAAGTAACCGCAGGGCTGATGGGAATGCCTGCCGGCCTTTCTTCTGGAGGA
GAAGCTAAAAACGTGGCCGCCATGTTCCCCATGCTGCTGTCAGGAATGCCTGGATTACCA
AATCTGTTGGGCATGGGCGGACTCTTGACAAAGCCTGCAGAATCTGGAACAGAAGAGAAA
AAGGGAAATGACTGTAAGGAGCTAGAAGGAAAAAAAGAAAGGACAGAGAGCCAAAATTCA
GAGAATGGTGGAGAAAACTCTGTGTCAAGTTCTCCTTCAACATCCTCTACTGCTGCATTA
AATGCAGCTGCAGCTGCCAACTCCCTAGCTCTTAACCCACTGCTACTATCTAATATACTC
TATCCAGGG---CTTCTCACTCCAGGCCTTAATCTTCATATTCCAGCTTTGTCCCAGTCC
AATACTTTTGATGTACAGAAAAGCAAG---AGCAGTGACTTAGGCTCGTCTAAGTCTGTG
GAAGGAAAGGAAGAAGATTCCAGAGTTAGCGATCAGGAAGACAAAGGGGGAACCGAGCCG
AGTCCTCTCAATGAAAACAGCACAGATGAGGGTTCAGAGAAAGCCGATGCTTCCTCTGGA
TCTGACAGTACCTCGTCGTCATCCGAGGACTCAGATTCTAGTAACGAAGAC
>PhDi|XM_028501723.1_cds_XP_028357524.1_1
ATGACAGATCCAATGATGGACTTTTTTGATGATGCCAATCTTTTTAGTGAGACTTTAGAG
GGTTTGTCAGATGATGCATTTGTACAGCCGGGACCTGTTTCACTAGTCGATGAATTGAAC
TTGGGTGCAGAATTTGAACCTTTGCACATAGACTCATTGAACCATGTTCAAGGTACTCCA
ACACATCAGAAAATGACTGATTATGAACAGATAAATCAATTTGATTCAATGAAATTTCAT
CAAGTTAATCAGTGTTTTGGTAGCCCAGCGGAACATGTGTTATCTCCACACTCTCAGTTT
AATTGTTCTCCCATCCACCCCCAAAACCAACCCAATGGTTTATTTCCAGATGTAGCAGAT
GGCAGTCCAATGTGGGGCCATCACACAGCTTCTAGCATTACAAATCAAAATGGGTCTCCT
TTTCACCAACAAGGACATTCTCACTCTATGCATCAAAACAAAAGCTTTGTGGCACACCAT
GACTTTGCCTTATTTCAGGCCAATGAACAACACACACAGTGTACTTCACTGCGCTCACAG
CAAAACAGAAATAATCTTAACCCAGGGCAAAATTCTCTTAGCCAGTCCAAAAATTTCATG
GATGTTAATGTTTCTGGTCCACACAGAGTCACTGTCAACCACCCACCACAGATTACCAAT
GCATCTACTTCACAACAGTCTCTTTTGATGCAACAGTTTCCTCAAACATCAAATCCTCCA
GCACACTTTGTCAAGTGTAACAATCGGCAAGAAGGAAATTTTAACGGACCTTCTCCAAAT
ATGACTTCCTGTTCTGTCAGTAATTCACAACAGTTTTCTTCACATTATTCCTTTTCTAGT
AATCATATATCACCGAATAGT---CTTCAGTCCTCTGCAGTTCTTGCACCCAATCACACA
AATCAGACTCTATCTGATTTTACTGGAAGTAACTCCTTTTCACCTCATAGGGGAATTAAG
CAAGAATCTACTCAGCATATGCTAAATCCCAATACATCATTGAATTCAAGTAATTTCCAA
ATGTTGCATTCATCACATCCTCAGGGTAATTACAGCAATTCAAAATTATCTCCTGTGCAC
ATGAACTTCCCGGATCCTGTTGACTCAGGAACTCAAATGGGCCACTTCAATGATCATGTG
GAAACGAATGGCTTCTCATCTTTAGAAGAGAATTTACTTCATCAAGTGGAGTCCCAAACT
GAGCCATTCACAGGACTTGACCCAGAAGATCTCCTTCAAGAGGGTCTCCTTCCCCAGTTT
GATGAGACAACATTTGGGCAAGATAATTCAAGTCATGTTTTAGATCATGACCTTGATCGG
CACTTTACTTCACATCTTGTAACAAGGCCTTCTGATGTGGCTCAAACTCAGTTTCATACT
CAGGCTCGGAGTTGGCATTCATCACTTTCTAATCATCAACATTTACATGACAGAAATCGC
CTATGTTTACAGCGACAGCCTCCATCTTCCAAGAAGAATGATGGTTCTGGGACATATACT
AAGTTGCAGAATACCCAGGTGAGGATCATGTCTGAGAAGAAGCAGAGAAAGAAGGTGGAA
TCAGAAAGCAAGCAAGAAAAAGCCAACCGTATAATATCAGAGGCCATAGCCAAAGCAAAG
GAGCGTGGGGAGCGCAATATTCCACGAGTCATGAGCCCTGAGAACTTTCCTAGTGCTTCA
GTTGAAGGAAGAGAGGAGAAGAGAGGTCGAAGGATGAAAGCTAAGCCAAAGGACAAAGAG
AGCAAAAAAACAAGAACTTCTTCTAAGTTAAAAGAGAAGACAAAAATTGGCAAACTCATT
ATTACATTGGGTAAGAAACAAAAAAGAAAGAACGAGTCTTCAGACGAAATATCGGATGCA
GAGCAG---ATGCCACAGCGTACATGCAAAGAGGAAGACTCTAAAAGAAGATCAAATCGA
CAAATTAAAAGGAAAAAATATGCAGAAGACGGAGAGGGAAAACAGTCTGAAGAAGAGGTT
AAGGGCTCTATGAAAATAAAAAAGAATTCAGCTCCTTTACCTGGTGAACAGCCTTTACAA
TTATTTGTGGAGAATCCAAGTGAAGAAGATGCTGCAATTGTGGACAAAATATTATCTTTT
AGAATTGTGAAAAAGGAAATATCACCTGGAGTGATGATTGATACAGAAGAATTTTTTGTA
AAATACAAGAATTACTCCTATCTTCACTGTGAATGGGCCACAGAGCAGCAGCTTTTGAAA
GATAAAAGGATCCAGCAGAAAATCAAACGATTCAAACTGAGACAAGCACAAAGATCACAC
TTTTTTGCAGACATGGAAGAAGAACCATTTAACCCAGACTACGTTGAAGTAGACAGAGTG
TTAGAAGTTTCTTTTTGTGAAGATAAAGATACTGGTGAGCCTGTTATTTACTACTTAGTA
AAGTGGTGCTCATTACCATATGAAGACAGTACCTGGGAACTCAAAGAAGACGTAGATCTT
GCAAAAATAGAAGAGTTTGAACAACTGCAGGCTTCAAGACCTGACACAAGACACTTGCGA
CGAAACTGCATTTTAGCAGATGAAATGGGTCTTGGCAAAACAATTCAATCAATTACATTC
CTCTACGAAATCCTTCTGACGGGTATAAGAGGACCTTTCCTGATAATTGCTCCACTTTCT
ACTATTGCAAACTGGGAGAGAGAATTTCGTACGTGGACTGATATTAATGTTGTGGTTTAT
CATGGGAGCCTGATTAGCAGACAGATGATACAGCGATATGAGATGTACTTCAGGGATGCA
CAGGGGCGTATTATTCGAGGAGCTTACAGATTCCAAGCCATCATCACCACTTTTGAAATG
ATTCTTGGAGGTTGTGGAGAGCTTAATGCAATTGAATGGCGCTGTGTAATCATTGATGAA
GCACATAGGCTAAAAAATAAAAATTGCAAACTTCTAGAAGGTCTGAAACTCATGAATCTG
GAACACAAGGTGCTTTTGACTGGCACGCCTTTGCAAAACACAGTTGAAGAGCTATTCAGT
CTTCTCCACTTTCTAGAACCTTTAAGATTTCCTTCTGAATCAACATTTATGCAAGAATTT
GGGGATCTGAAAACAGAGGAACAGGTGCAAAAGCTTCAGGCTATCCTGAAACCAATGATG
TTGAGAAGATTGAAGGAAGATGTGGAAAAGAAGTTGGCACCAAAGGAAGAAACCATTATT
GAAGTGGAACTCACTAACATCCAAAAGAAATACTATCGGGCTATTTTGGAGAAGAACTTT
TCGTTTTTGGCCAAAGGAGTGGGGCAGACTAATGTGCCTAACCTGGTCAATACCATGATG
GAGCTCAGGAAGTGCTGTAACCATCCCTATCTTATCAAAGGTGCTGAGGAGAAAATACTT
GGAGAATTTAGAGAGACATATAATCCAGCTGCTTCTGATTTTCATCTTCAAGCAATGATC
CAGTCTGCTGGTAAATTGGTCCTTATTGATAAATTGCTTCCCAAAATGAAAGCAGGAGGT
CATAAAGTGCTCATCTTCTCTCAGATGGTACGCTGCCTTGACATCCTGGAGGACTATCTT
ATACATAAACGATATTTATATGAGCGAATTGATGGAAGAGTCAGAGGGAATCTTCGGCAA
GCTGCTATAGATCGGTTTAGTAAGCCTGATTCAGATCGATTTGTTTTTCTGCTGTGTACC
CGAGCTGGTGGGCTGGGCATCAATTTAACTGCCGCTGATACATGTATAATTTTTGATTCT
GATTGGAATCCTCAAAATGACCTTCAGGCTCAAGCTCGTTGCCACAGAATCGGTCAGAAT
AAAGCAGTGAAAGTCTATCGACTAGTAACTCGTAACTCATACGAAAGAGAGATGTTTGAC
CGAGCCAGTCTGAAGCTGGGTCTTGATAAGGCCGTGTTACAGAGCATGAGTGGCAGAGAA
AGTAATGTTGGTGGCATTCAACAGCTTTCCAAAAAGGAAATAGAAGATCTGCTTCGAAGA
GGTGCTTACGGTGCCATTATGGAAGAGGAAGATGAAGGTTCTAAATTCTGTGAAGAGGAT
ATTGATCAGATTTTACTACGTCGTACAAAAACTATTACCATTGAGTCAGAAGGACGTGGG
TCAACTTTTGCTAAGGCAAGTTTTGTGGCATCTGGAAATCGAACAGATATATCCTTAGAT
GATCCCAACTTCTGGCAAAAATGGGCTAAAAAGGCAGAAATAGATATAGATACCATCAGT
GGTAGAAACAGCTTGGTTATTGACACTCCAAGAATTAGGAAGCAAACAAGACCCTTTAGT
GCCACAAAAGATGAATTAGCTGAACTATCTGAAGCTGAAAGTGAAGGAGAAGAAAAGCCC
AAACTCCGGAGACCCTGTGACCGTTCCAATGGCTACGGAAGAACTGAATGCTTTAGAGTA
GAAAAAAATCTACTGGTCTATGGATGGGGACGATGGAGAGAGATCCTATCTCATGGTCGT
TTTAAAAGGCAGCTAAACGAGCATGATGTAGAGATCATTTGCCGAGCACTCTTAGCCTAT
TGCCTCATTCACTACCGAGGAGATGAGAAAATTAAAGGCTTCATCTGGGATCTCATTACT
CCAACTGAAGATGGACAGACACGGGAGCTGCAGAATCATCTAGGC---CTCTCAGCCCCA
GTACCCAGGGGCCGAAAGGGGAAGAAAGTAAAGACCCAGACGAGCTCATTTGATATACAG
AAAGCAGAATGGCTTCGAAAATACAACCCTGAGCAGCTGCTTCAAGATGAAGGCTACAAA
AAACACATCAAGCACCACTGTAACAAGGTTTTGCTTCGGGTAAGAATGCTATATTATCTA
AAGCAAGAAGTCATTGGAAATGAGTGTCAGAAGGTTTTCGATGGAGTTGATGCAAGTGAC
ATCGATGTTTGGGTCCCAGAACCAGATCACTCAGAAGTTCCTGCTGAATGGTGGGATTTT
GACGCCGATAAGTCACTCCTTATAGGAGTTTTTAAACATGGTTATGAGAAATACAACACT
ATCCGAGCAGACCCGGCCTTGTGCTTCTTGGAAAGAGTGGGGAAGCCTGACGAGAAAGCA
GTTGCTGCAGAACAGAGGGCGAATGATTACATGGATGGAGATGTGGAAGATCCAGAATAC
AAACCTGCCCCAGCTATCTTTAAAGATGATATAGAGGATGATGTTTCCTCACCAGGAGAT
CTTGTTATAGCAGATGGAGATGGCCAACTGATGGAGGGTGATAAAGTTTATTGGCCTACT
CAGTCGGCTTTAACCACACGCTTGAGGCGTCTCATCACTGCATATCAGCGTACTAATAAA
AACAGACAAATCCAGCAAATACAGCCTGCTTTCTCAGTGCCTGCCAGTGCAATGCAGCCT
CTTTATGAAGAAGTCACTCTCAATCCGAAAATGGCAGCCAAGATCGAAAGACAGCAAAGA
TGGACAAGAAGAGAAGAAGCCGACTTTTACAGAGTCGTATCTACATTTGGAGTGGTGTTT
GATCCCGACAGAGGCCAATTTGATTGGACAAAATTTAGAGCCATGGCTAGGCTACATAAG
AAAACTGATGATAGCCTGGAGAAATATTTGTATGCATTCATGTCTATGTGTCGCAGGGTT
TGCCGTCTTCCCTCCAAAGAAGAATTGGTGGATCCAAATATTTTTATTCAGCCAATCACA
GAAGAGCGTGCTTCTAGGACTTTGTATCGCATTGAACTTCTAAGGAAAGTAAGGGAACAG
GCCCTCCGCCATCCACAACTGTTCGAGCGTTTGAAGCTTTGCCATCCAAATCCAGACCTA
CCGGTCTGGTGGGAATGTGGCCCTCATGACAGGGACTTGCTCATTGGAGCCGCTAAACAC
GGGGTGAGCCGAACAGACTATCACATCCTTCGTGATCCTGAACTCTCATTTATGGCCGCA
CAGAGGAACTACAGTCAAAGTAAGATGGCTCATTCAAGGACCTCCACCCCACTTTTACAG
CAATACCAAGTTGCACTTTCAGCTTCTCCACTTGCCCCTTTACCTAAGCTCCTAGACGCT
AAAGGA---ATTCTAGAGGATATGAAAGTTAAAAGTGAAAACCTTAAAGAGGAGCCTCAG
TCTTCTGAAGAAGAATCCATGTCTTCTGATGAAACCAGGACACTAATAAAGTCTGAGCCA
GTAAGTCCAAAGAATGGTGTTTTACCACAGGCTGCTGGAGACCAGAAATCTGGCGGAAAA
GGCGAAGCAGACAGACGCATGGTTGCAGCCAGAACAGAACCCCTAACTCCAAACCCGGCC
TCTAACAAACAGCGCGTCCACAAAAGAGGGTCGGAATCTAGTTCCGATTCTGACTCTGAC
TCCGAGAGGTCCTCCTGTTCTTCCAGATCGTCTTCCTCCTCGTCTTCCTCCTCCTCTTGT
TCCCACTCTCGATCGGGCTCCAGTTCTTCTTCATCCTCCTCTTGTTCTTCAGCATCATCT
TCATCCTCCTCCTCCTCTTCCTCCTCCTCCTCATCCTCTTCATCTTCATCAGAAGAAAGT
GACAGTGAAGAAGAGGAAGTTCAAAAGCAA---GAAGTTACCCCGCACATGAAAGCCTAT
GACGAAGAAAGTGTTGCGTCCCTGAGCACGACCCAGGACGAGACCCAGGACAGCTTCCAG
ATGAACAACGGGACCCCAGAGTCAGCTTACCTCTTGCAGGGAGGGTACATGCTGGCAGCT
TCGTATTGGCCGAAGGATCGTGTGATGATCAACCGGTTGGACAGTATTTGTCAAACGGTT
CTGAAAGGGAAGTGGCCTTCAGCTAGAAGAAGTTATGACGCCAACTCAGTGGCTTCTTTC
TATACCACAAAGCTGCTGGACAGCCCTGGCGCAGCCACAGAGCACAATGAGCCCAGTGTG
CCCGCTCCTCCAGGTGCTGGT---GTGAGAGAAGAGCACGATCAGTCAGCACAGATGTCA
AAGGTGAAGAAGCATGTACGAGAAAAGGAGTTTACAGTGAAAATCAAAGACGAAGGTGGT
TTGAAGTTGACATTTCAGAAGCAAGGGCTCGCTCAGAAAAGACCGTTGGACAGCGAAGAC
TGTGCTCTGGGCCAGCAGCAGTACCTCGCGCGGCTCCGGGAGCTCCAGAGCGCGTCCGAG
ACCAGCCTCGCCAATTTCCCAAAATCCGTGCCAGTATCAGGTACTTCCATTCAGTCTACC
CTCGGTGCCAATGGAGTTATATTAGATAACCAGCCTGTAGTGAAAAAAAGGCGAGGGAGG
AGGAAGAATGTAGAAGGTGTCGACATTCTCTTTTTTAACAAAAATAAACCACCTAATCAC
GTTACTTTGGGCTTAACCACCTCACAGGTCACTGCAGGGATACACCCAGCACTGTCATAC
TCTCAGCCTCAAGGAGTCCCTGACACGGAGAGTCCCGTCCCTGTCATTCACCTGAAAGAT
GGAACAAGACTCGCAGGCGATGATGCACCGAAGAGAAAGGATTTGGAAAAATGGCTTAAG
GAGCACCCAGGTTATGTGGAAGATTTAGGAGCTTTTATTCCTAGAATGCAGCTCCATGAA
GGGAGGCCCAAACAAAAAAGGCATCGCTGCAGGAACCCCAATAAACTAGACGTTAATAGT
CTCACTGGGGAAGAACGCGTTCAGCTGATTAACAGAAGAAATGCCAGAAAGGTTGGAGGT
GCATTTGCTCCTCCTTTGAAAGATTTGTGTAGATTCCTGAAAGAAAACTCAGAGTATGGA
GTCGCTCCTGAGTGGGGAGATGTTGTCAAGCAGTCTGGGTTTCTTCCAGAAAGTATGTAT
GAACGTATTCTCACTGGTCCCGTCGTGAGAGAGGAAGTAAGCCGGCGGGGGAGGCGGCCT
AAAAGCGGGATTGCGAAGGCCACGGCGGCGGCGGCCGGCAATCCTTTGTTAGCCAATGGA
TTACTTCCAGGTATGGATCTCACAACTCTTCAGGCCTTACAACAAAACCTACAAAACTTG
CAGTCACTGCAAGTAACCGCAGGGTTGATGGGAATGCCTGCTGGCCTTTCTTCTGGAGGA
GAAGCTAAAAACGTGGCCACCATGTTCCCCATGCTGCTGTCAGGAGTGACTGGATTACCA
AATCTGTTGGGCATGGGAGGACTCCTGACAAAGCCTACTGAATCTGGAACGGAAGAAAAA
AAGGGAAATGACTCTAAGGAGCTAGATGGAAATAAAGAAAGGACAGAGAGCCAAAATTCA
GAGAATGGTGGAGAAAACTCTGTGTCAAGTTCTCCTTCAACATCCTCTACTGCTGCTTTA
AATACAGCTGCAGCTGCCAACTCGTTAGCTCTTAACCCACTGTTACTCTCTAATATACTT
TATCCAGGGATGCTTCTCACTCCAGGCCTTAATCTTCATATTCCAGCTCTGTCCCAGCCC
AATACTTTTGACGTACAGAAAAGCAAA---AGCAGTGACTTAGGCTCCTCTAAGTCTGTC
GAAGTAAAGGAAGAAGATTCCCGAGTTAGCGATCAGGAAGACAAAGGGGGGCCTGAACCC
AGCCCTCTCAATGAAAACAGCACAGACGAGGGTTCAGAGAAAGCCGATGCCTCCTCTACA
TCTGACAGTGCGGCGTCGTCATCCGAGGACTCAGACTCTAGTAACGAAGAC
>PtVa|XM_023530641.1_cds_XP_023386409.1_1
ATGACAGATCCAATGATGGACTTTTTCGATGATGCCAATCTTTTTAGTGAGACCTTAGAA
GGTTTGTCAGATGATGCATTTGTACAACCAGGACCTGTTTCACTAGTTGATGAATTGAAC
TTGGGTGCAGAATTTGAACCTTTGCACATAGACTCATTGAACCATGTTCAAGGTACTCCA
ACACATCAGAAGATGACTGATTACGAACAGTTAAATCAGTTTGACTCAATGAAATTTCAT
CAAGTTAATCAGTCTTTTGGTAGCCCAGCCGAACATGTTTTATCTCCACACTCTCAGTTT
AACTGTTCTCCGATCCACCCCCAAAACCAACCCAATGGTTTGTTTCCAGATGTAGCAGAT
GGCAGTCCAATGTGGGGCCATCAGACAGCTACTGGCATTTCAAATCAAAATGGGTCTCCT
TTTCACCAACAAGGACATTCTCACTCTATGCATCAAAATAAAAGCTTTGTGGCACACCAT
GACTTTGCCTTATTTCAGGCCAATGAACAACATACACAGTGTACTTCACTGCGCTCACAA
CAAAACAGAAATATTCTCAACCCAGGGCAAAATTCTCTCAGCCAGTCTAAAAATTTTATG
GATGTTAATGTTTCTGGTCCACACAGAGTCAGTGTTAACCACCCACCACAGATTACTAAT
GCATCTTCTTCACAGCAGTCTCTTTCGATGCAGCAGTTTCCTCAAACGTCAACTCCTTCA
GTACACTTTCTCAAGTGTAGCAGTCGGCAAGAAGGAAATTTTAATGGACCGTCTCCAAAT
ATGACTTCTTGTTCTGTCAGTAATTCGCAGCAGTTTTCTTCACATTATTCCTTTTCCAGT
AATCACGTATCACCGAACAGTCTCCTTCAGTCCTCGGCAGTTCTTGCACCTAATCATGCA
AATCAGACTTTATCAGATTTTACTGGAAGTAATTCCTTTTCACCTCATAGGGGAATCAAG
CAAGAATCTACTCAGCATATGCTAAATCCCAATACATCACTGAATTCAAATAATTTCCAA
ATGTTGCATTCATCACATCCTCAGGGTAATTATAGCAATTCAAAATTATCTCCTGTGCAC
ATGAACTTCCCAGATCCTGTTGACTCAGGAACTCAAATGGGCCATTTCAATGATCATGTA
GAAACGAATGGCTTTTCATCCATAGAAGAGAATTTACTTCATCAAGTGGAGTCTCAAACT
GAGCCATTCACAGGACTTGACCCAGAAGACCTCCTTCATGAGGGTCTCCTTCCCCAATTT
GATGAGTCAACATTTGGGCAAGATCATTCAAGTCATGTTTTAGATCATGACCTTGATCGG
CACTTTACTTCCCATCTTGTAACACGGCCTTCTGACATGGCTCAAACTCAGTTGCATAGT
CAGGCTCGGAGCTGGCATTCATCGCTTTCTAATCATCAACATTTACATGAGAGAAATCGC
CTATGTTTACAGCGACAGCCTCCATCTTCCAAGAAGAATGATGGTTCTGGGACATATACT
AAGTTGCAGAATACCCAGGTGAGGATCATGTCTGAGAAGAAGCAGAGAAAAAAGGTGGAA
TCAGAAAGCAAGCAAGAAAAGGCTAATCGTATAATATCAGAAGCCATAGCCAAAGCAAAG
GAGCGCGGGGAGCGCAATATTCCACGAGTCATGAGCCCTGAAAACTTTCCTAGTGCTTCA
GTCGAAGGAAAGGAGGAAAAGAAAGGTAGAAGGATGAAATCCAAGCCAAAGGACAAAGAG
AGCAAAAAAACAAAAACTTGTTCTAAGTTGAAAGAGAAGACAAAAATTGGCAAGCTTATT
ATTACATTGGGTAAAAAACAAAAAAGAAAGAATGAGTCTTCGGATGAAATATCCGATGTG
GAGCAG---ATGCCACAGCATACATGCAAAGAGGAAGACTCTAAAAGAAGATCAAATCGA
CAAATCAAAAGGAAAAAGTATGCGGAAGATGGAGAGGGGAAACAATCTGAAGAAGAGGTT
AAAGGCTCTGTGAAAATAAAAAAGAATTTACCTCCTTTACCTGGTGAACAGCCTTTACAG
TTATTTGTGGAAAATCCAAGTGAGGAAGATGCTGCAATTGTAGACAAAATACTATCTTCC
AGAATTGTGAAAAAGGAAATATCACCTGGAGTGATGATTGATACAGAAGAATTTTTTGTA
AAATACAAGAATTACTCCTATCTTCACTGTGAGTGGGCCACAGAACAGCAGCTCCTGAAA
GATAAAAGGATCCAGCAGAAAATCAAACGATTCAAATTGAGACAAGCACAAAGAGCACAT
TTTTTTGCAGATATGGAAGAAGAACCATTTAACCCAGACTACGTTGAAGTAGACAGGGTG
TTAGAAGTCTCTTTTTGTGAAGACAAAGATACTGGTGAGCCTGTTATTTACTACTTAGTG
AAGTGGTGCTCATTGCCATATGAAGATAGTACCTGGGAACTAAAAGAAGATGTAGATCTT
GCGAAAATAGAAGAGTTTGAACAATTGCAAGCGTCAAGACCTGACACAAGACATTTGAGA
CGAAACTGCATTTTAGCAGATGAAATGGGTCTTGGCAAAACCATTCAATCAATTACATTC
CTCTATGAAATCCTTCTGACTGGTATAAGAGGACCTTTCCTGATTATTGCTCCACTTTCT
ACCATTGCAAACTGGGAGAGAGAATTTCGTACGTGGACTGATATTAATGTTGTGGTTTAT
CATGGGAGCCTGATTAGCAGACAGATGATACAGCGATATGAGATGTACTTCAGGGACTCA
CAGGGGCATATTATTCGAGGAGCTTATAGATTCCAAGCCATCATCACCACTTTTGAAATG
ATTCTTGGAGGCTGTGGAGAGCTTAATGCAATTGAATGGCGATGTGTGATCATTGATGAA
GCACATAGGTTAAAAAATAAAAATTGTAAACTTCTAGAAGGTCTCAAACTCATGAATCTG
GAACACAAGGTGCTTTTGACTGGCACACCTCTCCAAAATACAGTTGAAGAACTATTCAGT
CTTCTTCACTTTCTAGAACCCTTAAGGTTTCCTTCTGAATCAACATTTATGCAAGAGTTT
GGGGATCTGAAAACAGAGGAGCAGGTGCAGAAACTTCAGGCTATCCTGAAACCAATGATG
TTGAGACGATTGAAAGAAGATGTAGAAAAGAAGTTGGCCCCTAAGGAAGAAACCATCATC
GAAGTAGAACTTACCAACATTCAAAAGAAATACTACCGGGCTATTTTGGAGAAGAACTTT
TCATTTTTATCCAAAGGAGCAGGGCAGACTAATGTGCCTAACTTGGTCAACACCATGATG
GAGCTCAGGAAGTGCTGTAATCATCCATATCTTATCAAAGGTGCTGAGGAGAAAATACTT
GGAGAATTTAGAGATACATATAATCCAGCTGCTTCTGATTTTCATCTTCAAGCAATGATC
CAGTCTGCTGGAAAACTGGTCCTTATTGATAAATTACTTCCCAAAATGAAAGCAGGAGGT
CATAAAGTGCTCATCTTCTCTCAGATGGTACGCTGCCTTGACATCCTGGAGGATTACCTC
ATACATAAAAGATATTTGTATGAGCGAATTGATGGAAGAGTCAGAGGGAATCTTCGACAA
GCTGCTATAGATCGATTTAGTAAACCTGATTCAGATCGATTTGTTTTTCTTCTGTGTACC
CGAGCTGGTGGATTGGGCATCAACTTAACTGCAGCTGATACATGTATAATTTTCGATTCA
GATTGGAATCCTCAGAATGATCTTCAGGCCCAAGCCCGTTGTCACAGAATCGGTCAGAAT
AAAGCAGTGAAAGTCTACCGACTAGTAACTCGTAATTCATATGAGCGAGAGATGTTTGAC
CGAGCCAGTCTGAAACTGGGTCTAGATAAGGCTGTGTTACAGAGCATGAGTGGAAGAGAA
AGTCACGTTGGTGGCATTCAACAGCTTTCCAAAAAGGAAATAGAAGATCTTCTTCGTAGA
GGTGCTTATGGTGCTATTATGGAAGAAGAAGATGAAGGTTCTAAATTCTGTGAGGAGGAT
ATTGATCAGATTTTACTACGTCGTACAAAAACTATTACAATTGAGTCAGAAGGACGCGGG
TCAACATTTGCTAAGGCGAGTTTTGTGGCATCTGGAAACCGGACAGATATTTCCTTGGAT
GATCCCAATTTCTGGCAAAAATGGGCTAAAAAAGCAGAAATAGATATAGATGCCATCAGT
GGCAGAAACAGCTTGGTTATTGACACTCCAAGAATTCGGAAGCAGACGAGACCCTTTAGT
GCCACCAAGGATGAACTGGCTGAATTATCTGAAGTTGAAAGTGAAGGAGAGGAGAAGCCC
AAACTCCGGAGACCCTGTGACCGTTCCAATGGCTATGGAAGAACCGAATGCTTCCGAGTC
GAGAAAAACCTGCTGGTTTATGGATGGGGCCGGTGGAGAGAGATTCTGTCTCATGGTCGT
TTTAAAAGGCAGCTTAATGAGCATGATGTAGAAATAATTTGCCGAGCCCTCTTAGCGTAT
TGCCTTGTTCATTACCGAGGAGATGAGAAAATTAAAGGCTTCATTTGGGATCTCATTACT
CCAACTGAAGATGGGCAGACACGAGAGCTACAAAATCATCTAGGC---CTATCAGCTCCT
GTACCCAGGGGCCGAAAAGGGAAGAAAGTAAAGACTCAAACAAGCTCATTTGATATACAG
AAAGCAGAATGGCTTCGAAAATATAATCCTGAGCAGCTACTTCAAGATGAAGGCTATAAA
AAACACATAAAACACCACTGTAATAAAGTTTTGCTTCGTGTAAGAATGCTCTATTATCTA
AAGCAAGAAGTCATTGGAAATGAGTGTCAGAAAGTATTTGATGGAGTTGATGCAAGTGAC
ATTGATGTTTGGGTCCCAGAACCAGACCACTCAGAAGTTCCTGCTGAATGGTGGGATTTT
GATGCTGATAAGTCACTCCTTATCGGAGTTTTTAAACACGGTTATGAGAAATATAACACG
ATCCGAGCAGATCCAGCATTATGCTTCTTGGAGAGAGTGGGGAAACCTGACGAAAAAGCA
GTTGCTGCAGAACAGAGAGCGAATGATTACATGGATGGGGATGTGGAAGATCCGGAATAC
AAACCTGCCCCAGCTATCTTTAAAGATGATATAGAGGATGATGTTTCCTCGCCAGGAGAT
CTTGTTATAGCAGATGGAGATGGTCAGCTGATGGAAGGTGATAAAGTTTATTGGCCTACT
CAGTCAGCTTTAACCACACGTTTGAGGCGTCTGATCACTGCATATCAGCGTACTAATAAA
AACAGACAAATCCAGCAGATACAACCTACTTTCTCGGTGCCTGCCAGTGTGATGCAGCCT
CTTTATGAAGAAGCCACTCTTAACCCTAAAATGGCAGCCAAGATAGAAAGACAGCAGAGA
TGGACAAGAAGAGAAGAAGCTGACTTTTACAGAGTTGTATCTACATTTGGAGTTGTATTT
GATCCTGACAGAGGCCAGTTTGATTGGACAAAATTTAGAGCCATGGCGAGGCTTCATAAG
AAAACCGATGATAGCTTGGAGAAGTATTTATATGCATTTATGTCTATGTGTCGGAGAGTT
TGCCGTCTTCCTTCCAAAGAAGAATTGGTGGATCCAAATATTTTTATTCAGCCGATCACA
GAAGAACGTGCTTCTAGGACTTTGTATCGCATTGAACTTCTAAGGAAAGTGCGGGAACAG
GCACTCCGACATCCACACTTATTGGAACGCTTGAAGCTGTGCCATCCAAATCCAGACTTA
CCAGTCTGGTGGGAATGTGGCCCTCATGATAGGGACTTGCTTATTGGAGCAGCTAAACAC
GGGGTGAGCCGAACAGACTATCACATTCTTCGTGATCCTGAACTCTCATTTATGGCAGCC
CAGAGGAACTACAGTCAAAGTAAGATGGCTCATTCAAGGACGTCCACCCCACTTTTACAG
CAATATCAAGTAGCACTTTCTGCTTCTCCTCTTACCTCTCTGCCTAGGCTCCTAGATGCC
AAAGGTGTTATTCTAGAGGATGTGAAAGTTAAAAGTGAAAACCTTAAAGAGGAGCCTCCA
TCTTCGGAAGAAGAATCTATGTCTTCTGAGGAAACCAGGACACTAATAAAGTCTGAGCCT
GTAAGTCCAAAGAATGGTGTGTTACCACAGGCTCCTGGAGACCAGAAATCCGGTGGGAAA
GGCGAGGCTGACAGGCGCATGGTTGCAGCCAGAACAGAGCCCCTAACTCCAAACCCAGCC
TCTAAGAAGCAGCGGGTCCGCAAAAGGGGATCAGAATCTAGTTCCGACTCGGACTCCGAC
TCCGAGAGATCGTCCTGCTCATCCAGGTCATCTTCTTCCTCGTCTTCCTCCTCTTCCTGC
TCCCACTCGAGGTCGGGCTCTAGTTCCTCCTCCTCCTCTTCTTGTTCTTCAGCGTCCTCC
TCCTCCTCCTCATCCTCATCCTCCTCCTCATCCTCCTCTTCATCTTCATCAGAAGAAAGC
GACAGCGAAGAAGAGGAAGCCCAAAAGCGAGCAGAAGGTGCCCCTCACATGAAAGCCTAT
GATGAAGAGAGTGTCGCATCACTGAGCACCACCCAGGATGAGACCCAGGACAGTTTCCAG
ATGAACAATGGGACACCGGAGTCTGCTTACTTATTACAAGGTGGTTACATGCTGGCAGCT
TCATACTGGCCAAAGGATCGTGTGATGATCAACCGATTGGATAGTATTTGTCAAACGGTT
CTGAAAGGGAAGTGGCCTTCAGCTAGAAGAAGTTATGATGCCAACACGGTGGCTTCTTTC
TATACCACAAAGCTGTTGGACAGCCCTGGCGCAGCTGCAGAGCACAGCGAGCCCAGTGTG
CCCACTCCGCCAGGCGCCGGC---CTTAAAGAAGAGCACGATCAGTCAACACAGATGTCA
AAGGTGAAGAAGCATGTACGAGAAAAGGAGTTTACAGTGAAAATCAAAGACGAAGGTGGT
TTGAAGTTGACATTTCAGAAGCAAGGGCTTGCTCAGAAAAGGCTGTTTGACAGTGAAGAT
TGCACCCTGGGACAGCAGCAGTACCTCACTCGACTGCGGGAGCTTCAGAGTGCGTCAGAG
ACCAGCCTTGCCAGTTTCCCAAAATCTGTGCCTGTGTCAGGTACTTCCATTCAATCAACT
CTTGGTGCCAATGGAATTATATTAGACAACCAGCCTGTAGTCAAAAAAAGGCGGGGAAGG
AGGAAGAATGTGGAAGGTGTTGACATCCTCTTTTTTAACAGAAATAAACCACCTAATCAT
GTTAACTTGGGCTTAACCACCTCACAGATTTCTACAGGGATAAATCCAGCACTGTCTTAT
CCTCAACCTCAAGGAATTCCTGATACGGAAAGTCCAGTTCCTGTTATTCACCTTAAAGAT
GGAACTAGACTTGCAGGCGATGATGCACCAAAGAGAAAGGATTTGGAAAAATGGCTTAAG
GAGCACCCAGGTTATGTGGAAGATTTAGGAGCTTTTATTCCTAGAATGCAGCTCCATGAG
GGGAGGCCCAAACAAAAAAGGCATCGTTGCAGAAACCCCAATAAACTAGATGTTAATAGT
CTTACTGGAGAAGAACGTGTTCAGTTGATTAACAGAAGAAATGCCAGAAAGGTCGGAGGT
GCATTTGCTCCCCCTTTGAAAGATTTATGTAGATTCTTGAAAGAAAATTCAGAGTACGGA
GTCGCTCCTGAATGGGGAGATGTTGTTAAACAGTCTGGCTTTCTTCCGGAAAGCATGTAC
GAACGAATTCTCACTGGTCCTGTGGTGAGAGAAGAAGTAAGCAGGCGAGGAAGACGGCCT
AAAAGCGGAATTGCGAAG---GCCGCGGCGGCGGCGGGCAGTCCTCTGTTAGCCAATGGA
TTACTTCCAGGTATGGATCTCACAACTCTTCAGGCCTTACAACAAAACCTACAGAACTTG
CAGTCACTGCAGGTCACCGCGGGGTTGATGGGAATGCCTGCCGGCCTTTCTTCTGGAGGA
GAAGCTAAAAACGTGGCTGCCCTGTTCCCCATGCTGCTGTCAGGAGTGACGGGATTACCA
AACCTGTTGGGCATGGGAGGGCTCCTGACAAAGCCTACAGACTCTGGAACAGAAGAAAAA
AAGGGAAATGACTCTAAGGAGCTAGAAGGAAAAAAAGAAAGGACAGAGAGCCAAAACTCA
GAGAATGGTGGAGAAAACTCTGTGTCAAGTTCTCCGTCAACATCCTCTACTGCTGCATTA
AATACAGCTGCAGCTGCCAACTCGTTAGCTCTTAACCCACTGTTACTATCTAATATACTT
TATCCAGGGATGCTTCTCACTCCAGGCCTTAATCTTCATATTCCAACTTTATCCCAGTCC
AATACTTTTGATGTACAGAAAAACAAA---AACAGTGACTTAGGCTCATCTAAGTCTGTA
GAAGTAAAGGAAGAAGATTCCAGAGGTAGAGATCAGGAGGACAAAGGGGGGACTGAACCA
AGTCCTCTCAATGAAAACAGCACAGATGAGGGTTCAGAGAAAGCCGATGCTTCGTCTGGC
TCTGACAGTACATCAGCGTCATCCGAGGATTCAGATTCTAGTAACGAAGAC
>RhFe|XM_033127231.1_cds_XP_032983122.1_1
ATGACAGATCCAATGATGGACTTTTTTGATGATGCCAATCTTTTTAGTGAGACTTTAGAA
GGTTTGTCAGATGACGCATTTGTACAACCAGGACCTGTTTCACTAGTTGATGAATTGAAC
TTGGGTGCAGAATTTGAACCTTTGCACATAGACTCATTGAACCATGTTCAAGGTACTCCA
ACACATCAGAAGATGACTGATTATGAACAGTTAAATCAGTTTGATTCAATGAAATTTCAT
CACGTTAATCAGTCTTTTGGTAGCCCAGCTGAACATGTGTTATCTCCACACTCTCAGTTT
AATTGTTCTCCTATCCACCCCCAAAACCAGCCCAATGGTTTGTTTCCAGATGTCGCAGAT
GGCAGTCCAATGTGGGGCCATCAGACCGCTACTAGCATATCCAATCAAAATGGATCTCCT
TTTCACCAACAAGGACATTCTCACTCTATGCATCAGAATAAAAGCTTTGTGGCACACCAT
GACTTTGCCTTATTTCAGGCCAATGAACAACACACACAGTGTACTTCACTGCGCTCACAG
CAAAACAGAAATAATCTTAACCCAGGGCAAAATTCTCATAGCCAGTCTAAAAATTATATG
GATATTAATGTTTCTGGTCCACACAGAGTCAGTGTTAACCACCCACCACAAATTACTAAT
GCATCTACTTCACAACAGTCTCTTTCGATGCAACAGTTTTCTCAAACATCCAGTCCTTCA
GTACACTTTCTCAAGTGTAGCAGTCGGCAAGAAGGAAATTTTAATGGACCGTCTCCAAAT
ATGACTTCTTGTTCTGTCAGTAATTCACAGCAGTTTTCTTCACATTACTCCTTTTCCAGT
AATCACATATCTCCGAACAGCCTTCTTCAGTCCTCTGCAGTCCTAGCACCTAATCATGCA
AATCAGACTTTATCTGACTTTACTGGAAGTAATTCCTTTTCGCCTCATAGGGGAATCAAG
CAAGAATCTACTCAGCATATGCTAAATCCCAATACATCGCTGAATTCAAACAGTTTCCAA
ATGATGCATTCATCACATCCTCAGGGTAATTACAGCAATTCAAAATTATCTCCTGTGCAC
ATGAACTTCCCGGGTCCTGTTGACTCAGGAACTCAAATGGGCCATTTCAACGATCATGTA
GAAACTAATGGCTTTTCGTCTTTAGAAGAGAATTTACTTCATCAAATGGAGTCTCAAACT
GAGCCATTCACAGGACTTGACCCAGAAGACCTCCTTCAGGAAGGTCTCCTTCCCCAATTT
GATGAGTCAGCATTTGGGCAGGAAAATGCAAGTCATGTTTTAGATCATGACCTTGATCGG
CACTTTACTTCACATCTTGTAACACGGCCTTCAGATATGACTCAAACTCATTTGCATAGT
CAGGCTCGGAGTTGGCATTCATCACTTTCAAATCATCAGCATTTACATGACAGAAATCGC
CTATGTTTACAGCGACAGCCTCCATCTTCCAAGAAGAATGATGGTTCTGGGACATATACT
AAGTTGCAGAATACCCAGGTGAGGATCATGTCTGAGAAGAAGCAGAGAAAAAAGGTGGAA
TCGGAAAGCAAGCAAGAAAAGGCTAATCGTATAATATCAGAGGCCATAGCCAAAGCAAAG
GAGCGTGGGGAGCGCAATATTCCACGAGTAATGAGCCCTGAAAACTTTCCTAGTGCTTCA
GTTGAAGGAAAAGAGGAAAAGAAAGGCAGAAGGATGAAATCCAAGCCAAAGGACAAAGAG
AGTAAGAAAACAAAAACTTGTTCTAAGTTAAAAGAGAAGACAAAAATTAGTAAACTCATT
ATTACATTGGGTAAGAAACAAAAAAGAAAGAACGAATCTTCAGATGACGTATCCGATGTG
GATCAGCAGATGGCACAGCATACATGCAGAGAGGAAGACTCTAAAAGAAGATCAAATCGA
CAAATTAAAAGGAAAAAATATGCAGAAGATGGAGAGGGGAAACAATCTGAAGAAGAAGTT
AAAGGCTCTTTGAAAGTAAAAAAGAATTCAACTCCTTTACCTGGTGAACAGCCTTTACAA
TTATTTGTGGAAAATCCAAGTGAAGAAGATGCTGCAATTGTGGACAAAATATTATCTTCT
AGAATTGTGAAAAAGGAAATATCCCCTGGAATGATGATTGATACAGAAGAATTTTTTGTA
AAATACAAGAATTATTCCTATCTTCACTGTGAGTGGGCCACTGAACAACAGCTTTTGAAA
GATAAAAGGATCCAGCAGAAAATCAAACGGTTCAAATTGAGACAAGCACAAAGAGCACAT
TTTTTTGCAGACATGGAAGAAGAACCATTTAACCCAGACTACGTTGAAGTAGACAGAGTG
TTAGAAGTCTCTTTTTGTGAAGATAAAGATACTGGTGAGCCTGTTATTTACTATTTAGTA
AAGTGGTGCTCATTACCGTATGAAGATAGTACCTGGGAACTAAAAGAAGATGTAGATCTT
GCAAAAATAGAAGAGTTTGAGCAACTGCAAGCTTTAAGACCTGACACAAGACATTTGAGA
CGAAACTGCATTTTAGCAGATGAAATGGGTCTTGGCAAAACCATTCAATCAATTACATTC
CTCTACGAAATCCTTCTGACTGGTATAAGAGGACCTTTCCTGATTATTGCTCCACTTTCT
ACTATTGCAAACTGGGAGAGAGAATTTCGTACATGGACTGATATTAATGTTGTGGTTTAT
CATGGGAGCCTGATTAGCAGACAGATGATACAGCAATATGAGATGTACTTCAGGGACTCA
CAGGGGCGTATCATTCGAGGAGCTTACAGATTCCAAGCCATCATCACCACTTTTGAAATG
ATTCTTGGAGGCTGTGGAGAACTTAATGCAATTGAATGGCGATGTGTGATCATTGATGAA
GCACATAGATTAAAAAATAAAAATTGTAAACTTCTAGAAGGTCTGAAACTCATGAATCTG
GAACACAAGGTGCTTTTGACTGGCACACCTCTCCAAAATACAGTTGAAGAACTATTCAGT
CTTCTTCACTTTCTAGAACCCTTAAGGTTCCCTTCTGAATCAACATTTATGCAAGAATTT
GGGGATCTAAAAACAGAGGAACAGGTACAGAAGCTTCAGGCCATCCTGAAACCGATGATG
TTGAGACGATTAAAAGAAGATGTGGAAAAGAAGTTGGCCCCTAAGGAAGAAACCATCATT
GAAGTAGAACTTACCAACATTCAAAAGAAATACTACCGGGCTATTTTGGAGAAGAATTTT
TCCTTTCTCTCCAAAGGCGCAGGGCAGACAAATGTACCGAACTTGGTCAATACCATGATG
GAGCTCAGGAAGTGCTGCAATCACCCTTACCTCATCAAAGGTGCTGAGGAGAAAATACTT
GGAGAATTTAGAGATACGTATAATCCAGCTGCTTCTGATTTTCATCTTCAAGCAATGATC
CAGTCTGCTGGTAAATTGGTCCTTATTGATAAATTGCTTCCCAAAATGAAAGCAGGAGGG
CACAAAGTGCTCATCTTCTCTCAGATGGTACGCTGCCTTGACATCCTGGAGGACTATCTG
ATACACAAAAGATATTTATATGAGCGAATTGATGGAAGAGTCAGGGGGAATCTTCGACAA
GCTGCTATAGATCGATTTAGTAAACCTGATTCGGATCGATTTGTTTTTCTTCTGTGCACC
CGAGCTGGTGGGTTGGGCATCAACTTAACAGCAGCTGACACATGTATAATTTTTGATTCT
GACTGGAATCCTCAGAATGACCTTCAGGCCCAAGCTCGTTGTCATAGAATTGGTCAGAAT
AAAGCAGTTAAAGTCTACCGACTGGTAACTCGGAACTCATACGAGAGAGAGATGTTTGAC
CGAGCCAGTCTGAAACTGGGTCTAGATAAGGCTGTGCTGCAGAGCATGAGCGGAAGGGAA
AGTAATGTTGGTGGGATTCAACAGCTTTCCAAAAAGGAAATAGAAGATCTGCTTCGAAGA
GGTGCTTATGGTGCTATTATGGAAGAGGAAGATGAAGGTTCTAAATTCTGTGAAGAGGAT
ATCGATCAGATTTTACTACGTCGCACAAAAACTATTACAATTGAGTCAGAAGGTCGTGGG
TCAACATTTGCTAAGGCGAGTTTTGTGGCATCTGGAAACCGGACAGATATTTCCTTAGAT
GATCCCAACTTCTGGCAAAAGTGGGCTAAAAAGGCAGAAATAGATATAGATGCTATCAGT
GGCAGAAACAGCTTGGTTATTGACACTCCAAGAATTAGGAAGCAAACGAGACCCTTTAGT
GCCACAAAAGATGAATTGGCTGAATTATCTGAAGCCGAAAGTGAAGGAGAAGAAAAGCCC
AAACTCCGGAGACCCTGTGACCGTTCCAATGGCTATGGAAGAACCGAATGCTTCAGAGTA
GAGAAAAATCTGCTGGTTTATGGATGGGGCCGATGGAGAGAGATTCTATCACATGGTCGT
TTTAAAAGGCAGCTAAACGAGCATGATGTGGAAATAATTTGCCGAGCCCTCTTAGCATAT
TGCCTTATTCATTACCGGGGAGATGAGAAAATTAAAGGCTTCATATGGGATCTCATTACT
CCAACTGAAGATGGGCAGACACGAGAGCTACAAAACCATCTAGGC---CTATCAGCCCCT
GTACCCAGGGGCCGAAAAGGGAAGAAAGTAAAGACCCAGACAAGCTCATTTGATATCCAG
AAAGCAGAATGGCTTCGAAAATATAACCCTGAGCAGCTACTTCAAGATGAAGGCTACAAA
AAACATATAAAACACCACTGTAATAAGGTTTTGCTTCGTGTAAGAATGCTGTATTATCTA
AAGCAAGAAGTCATCGGAAGTGAGTGTCAGAAAGTATTTGATGGAGTTGATGCAAGTGAC
ATTGATGTTTGGGTCCCGGAACCAGACCACTCAGAAGTGCCTGCTGAGTGGTGGGATTTT
GATGCTGATAAGTCACTCCTCATTGGAGTTTTTAAGCATGGTTATGAGAAATATAACACT
ATCCGAGCAGACCCAGCATTATGCTTCTTGGAAAGAGTGGGAAAACCTGATGAGAAAGCA
GTTGCTGCAGAACAGAGGGCGAATGATTATATGGATGGGGACGTGGAAGACCCAGAGTAC
AAACCTGCCCCAGCTCTCTTTAAAGATGATATAGAGGATGATGTTTCCTCACCAGGAGAT
CTTGTTATAGCAGATGGAGATGGTCAGCTGTTGGAGGGTGATAAAGTTTATTGGCCAACT
CAGTCAGCTTTAACCACACGTTTGAGGCGTCTCATCACTGCATATCAGCGTACCAATAAA
AATAGACAAGTCCAGCAGATACAACCTACTTTCTCAGTGCCTGCCACTATAATGCAGCCT
CTTTATGAAGAAGCCACTCTTAATCCTAAAATGGCAGCCAAGATAGAAAGACAGCAGAGA
TGGACAAGAAGAGAAGAAGCTGACTTTTACAGAGTTGTATCTACATTTGGAGTGGTATTT
GATCCTGACAGAGGCCAGTTTGATTGGACAAAATTTAGAGCTATGGCTAGGCTCCATAAG
AAAACTGATGATAGCTTGGAGAAATATTTGTATGCGTTTATGTCTATGTGTCGGAGGGTT
TGCCGTCTTCCTTCCAAAGAAGAGTTCGTGGATCCAAATATTTTTATTCAGCCAATCACA
GAAGAACGTGCTTCTAGGACTTTATACCGCATTGAACTTCTAAGGAAAGTAAGGGAACAG
GCCCTCCGACATCCACAGTTGTTTGAGCGATTGAAGCTTTGCCATCCAAATCCAGACTTA
CCAGTCTGGTGGGAATGTGGCCCTCATGATAGGGACTTGCTTATTGGAGCTGCTAAACAC
GGGGTGAGCCGAACAGACTATCACATTCTTCGTGATCCAGAACTCTCCTTTATGGCAGCT
CAGAGGAACTACAGTCAAAGTAAGATGACTCATTCCAGGACTTCTACCCCACTTTTACAG
CAATATCAAGTAGCGCTGTCTGCTTCTCCTCTTACCTCTCTACCTAGGCTCCTAGAAGCT
AAAGGGATTGTTCTAGAGGAGATGAAAGTTAAAAGTGAAAACCTTAAAGAGGAGCCTCAG
TCTTCTGAAGAAGAATCTATGTCTTCTGAGGAAACCAGGACACTAATCAAATCTGAGCCT
GTAAGTCCAAAGAATGGTGTTTTACCTCAGGCTCCTGGAGACCCGAAACCTGGTGGAAAG
GGTGAAGCAGACAGACGCATGGTTGCAGCCAGAACAGAACCCTTAACTCCAAACCCAGCT
TCTAAGAAACAGCGAGTCCGCAAAAGAGGATCAGAATCGAGTTCGGATTCGGACTCAGAT
TCTGCGCGGTCGTCCTGTTCGTCCAGGTCCTCGTCTTCCTCGTCTTCCTCCTCCTCTTGT
TCCCACTCTCGATCAGGCTCTAGTTCTTCTTCATCGTCCTCCTGTTCTTCCGCATCGTCT
TCCTCCTCCTCCTCTTCCTCCTCCTCATCCTCGTCCTCCTCATCTTCATCAGAAGAAAGT
GACAGTGAAGAAGAGGAAGTCCAAAAGCGA---GAAGGTACCCCTCACATGAATGCCTAT
GACGAAGAAAGCGTCGCATCACTGAGTACCACTCAGGATGAGACTCAGGACAGTTTCCAG
ATGAACAACGGGACGCCGGAGTCCACTTACTTCCTGCAAGGCAGTTACATGCTGGCAGCT
TCCTATTGGCCAAAGGATCGTGTGATGATCAACCGACTGGACAGTATTTGTCAGACAGTT
CTGAAAGGGAAGTGGCCTTCAGCCAGAAGGAGCTACGACGCCAACACAGTGGCTTCTTTC
TATACCACAAAGCTGCTGGACAGCCCTGGCGCAGCTCCAGATCATAGCGAGCCCACTGTG
CCCACTCCTCCAGGTGCTGCCGGTGTCAAGGAAGAACATGACCAGTCAGCACAGATGTCA
AAGGTGAAGAAGCATGTACGAGAAAAGGAGTTTACAGTGAAAATCAAAGACGAAGGTGGT
TTGAAGTTGACATTTCAGAAGCAAGGGCTTGCTCAGAAGAGACCGTTCGACAGCGAAGAC
TGTGCCCTGGGACAGCAGCAGTACCTCACCCGCCTTCGGGAGCTTCAGAGTGCATCAGAG
ACCAGCCTCGCCAGTTTCCCCAAATCTGTGCCAGGATCAGGTACTTCCATTCAATCAACC
CTTGGTGCCAATGGAGTTATATTAGACAACCAGCCCATAGTCAAAAAAAGGCGGGGAAGG
AGGAAGAATGTAGAAAATGTTGACATCCTCTTTTTTAACAGAAATAAACCACCTAATCAT
GTTACTTTGGGCTTACCCACCTCACAGATTTCTACAGGGATAAATCCAGCACTGTCCTAT
CCTCAACCTCAAGGAATTCCTGATACGGAAAGTCCAGTTCCAGTTATTCATCTTAAAGAT
GGGACAAGACTTGCAGGCGATGATGCACCGAAAAGAAAGGATTTGGAAAAATGGCTTAAG
GAGCACCCAGGCTATGTGGAAGATTTAGGAGCTTTTATTCCTAGAATGCAGCTCCACGAA
GGGAGGCCCAAACAAAAAAGGCATCGTTGCAGAAACCCCAATAAGCTAGATGTTAACAGT
CTCACTGGAGAAGAACGTGTTCAGTTGATTAATAGAAGAAATGCCAGAAAGGTTGGAGGT
GCATTTGCTCCCCCTTTGAAAGATTTATGTAGATTCTTAAAAGAAAATTCAGAATACGGA
GTTGCGCCTGAATGGGGAGATGTTGTTAAGCAGTCTGGATTTCTTCCAGAAAGTATGTAT
GAACGTATTCTCACTGGTCCTGTTGTGAGAGAAGAAGTAAGTAGGCGAGGGAGACGGCCT
AAAAGTGGTATTGCGAAGGCCACAGCAGCAGCAGCGGGCAGTCCTCTGTTAGCCAATGGA
TTACTTCCAGGTATGGATCTCACAACACTTCAGGCCTTACAACAAAACCTACAAAACTTG
CAGTCACTGCAAGTAACCGCAGGGTTGATGGGAATGCCTGCCGGCCTTTCTTCTGGAGGA
GAAGCTAAAAACGTGGCTGCCATGTTCCCCATGCTCCTGTCAGGAATGACTGGATTACCA
AATCTGCTGGGCATGGGAGGACTCCTGACAAAGCCTGCAGAATCTGGAACAGAA---AAA
AAGGGAAATGACTCGAAGGAGCTGGAAGGAAAAAAAGAAAGGACAGAGAGCCAAAATTCA
GAGAATGGTGCAGAAAACTCTGTATCAAGTTCTCCTTCGACATCCTCTACTGCTGCATTA
AATACAGCTGCAGCTGCCAACTCGTTAGCTCTTAATCCACTGTTACTATCTAATATCATT
TACCCAGGGATGCTTCTCACTCCAGGCCTTAATCTTCATATTCCAACTTTGTCCCAGTCC
AATACTTTTGATGTACAGAAAAACAAA---AACAGTGACTTAGGCTCATCTAAGTCTGTA
GAGGTAAAGGAAGAAGATTCCAGAGTTAGAGATCAGGAAGACAAAGGGGGGACCGAACCA
AGTCCTCTCAATGAAAACAGCACAGATGAGGGTTCAGAGAAAGCCGATGCTTCGTCTGGA
TCTGACAGTACATCGTCGTCATCCGAGGATTCAGATTCTAGTAACGAAGAC
>RoAe|XM_016142395.1_cds_XP_015997881.1_1
ATGACAGATCCAATGATGGACTTTTTTGATGATGCCAATCTTTTTAGTGAGACCTTAGAA
GGTTTGTCAGATGATGCATTTGTACAACCAGGACCTGTTTCACTAGTTGATGAATTGAAC
TTGGGTGCAGAATTTGAACCTTTGCACATAGACTCATTGAACCATGTTCAAGGTACTCCA
ACACATCAGAAGATGACTGATTATGAACAGTTAAATCAGTTTGATTCAATGAAATTCCAT
CAAGTTAATCAGTCTTTTGGTAGCCCAGCCGAACATGTGTTATCTCCACACTCACAGTTT
AACTGTTCTCCGATCCACCCCCAAAACCAACCCAATGGTTTGTTTCCAGATGTAGCAGAT
GGCAGTCCAATGTGGGGCCATCAGACAGCTACTGGCATTTCAAATCAAAATGGGTCTCCT
TTTCACCAACAAGGACATTCTCACTCTATGCATCAAAATAAAAGCTTTGTGGCACACCAT
GACTTTGCCTTATTTCAGGCCAATGAACAACATACACAGTGTCCTTCACTGCGCTCACAA
CAAAACAGAAATAACCTTAACCCAGGGCAAAATTCTCTCAGCCAGTCTAAAAATTTTATG
GATGTTAATGTTTCTGGTCCACACAGAGTCAGTGTTAACCACCCACCACAAATTACTAAT
GCATCTTCTTCACAGCCGTCTCTTTCGATGCAACAATTTTCTCAAACGTCAAACCCTTCA
GTACACTTTCTCAAGTGTAGCAGTCGGCAAGAAGGAAATTTTAATGGACCGTCTCCAAAT
ATGACTTCTTGTTCTGTCAGTAATTCACAGCAGTTTTCTTCCCATTATTCCTTTTCCAGT
AATCATGTATCACCGAACAGTCTTCTTCAGCCCTCTGCAGTTCTTGCACCTAATCATGCA
AATCAGACTTTATCAGATTTTACTGGAAGTAATTCCTTTTCACCTCATAGGGGAATCAAG
CAAGAATCTACTCAGCATATGCTAAATCCCAATACATCACTGAATTCAAATAATTTCCAA
ATGTTGCATTCATCACATCCTCAGGGTAATTATAGCAATTCAAAATTATCTCCTGTGCAC
ATGAACTTCCCGGATCCTGTTGACTCAGGAACTCAAATGGGCCATTTCAATGATCATGTA
GAAACTAATGGCTTTTCATCCATAGAAGAGAATTTACTTCATCAAGTGGAGTCTCAAACT
GAGCCATTCACAGGACTTGATCCAGAAGACCTCCTTCATGAGGGTCTCCTTCCCCAATTT
GATGAGTCAGCATTTGGGCAAGATCATTCGAGTCATGTTTTAGATAATGACCTTGATCGG
CACTTTACTTCCCATCTTGTAACACGGCCTTCTGACATGGCTCAAACTCAGTTGCATAGT
CAGGCTCGGAGCTGGCATTCATCACTTTCTAATCATCAACACTTACATGACAGAAATCGC
CTATGTTTACAGCGACAGCCTCCATCTTCCAAGAAGAATGATGGTTCTGGGACATATACT
AAGTTGCAGAATACCCAGGTGAGGATCATGTCTGAGAAGAAGCAGAGAAAAAAGGTGGAA
TCAGAAAGCAAGCAAGAAAAGGCTAATCGTATAATATCAGAAGCCATAGCCAAAGCCAAG
GAGCGCGGGGAGCGCAATATTCCACGAGTCATGAGCCCCGAAAACTTTCCTAGTGCTTCA
GTCGAAGGAAAGGAGGAAAAGAAAGGCAGAAGGATGAAATCCAAGCCAAAGGACAAAGAG
AGCAAAAAAACAAAAACGTGTTCTAAGTTGAAAGAGAAGACAAAAATTGGCAAGCTTATA
ATTACATTGGGTAAAAAACAAAAAAGAAAGAATGAGTCTTCAGATGAAATATCTGATGTG
GAGCAG---ATGCCACAGCATACATGCAAAGAGGAAGACTCTAAAAGAAGATCAAATCGA
CAAATTAAAAGGAAAAAGTATGCAGAAGATGGAGAGGGGAAACAATCTGAAGAAGAGGTT
AAAGGCTCTGTGAAAATAAAAAAGAATTTGCCTCCTTTACCTGGTGAACAGCCTTTACAG
TTATTTGTGGAAAATCCAAGTGAGGAAGATGCTGCAATTGTAGACAAAATATTATCTTCT
AGAATTGTGAAAAAGGAAATATCACCTGGAGTGATGATTGATACAGAAGAATTTTATGTA
AAATACAAGAATTACTCCTATCTTCACTGTGAGTGGGCCACAGAACAGCAACTCCTGAAA
GATAAAAGGATCCAGCAGAAAATCAAACGGTTCAAATTGAGACAAGCACAAAGAGCACAT
TTTTTTGCAGATATGGAAGAAGAACCATTTAACCCAGACTACGTTGAAGTAGATAGGGTG
TTGGAAGTGTCTTTTTGTGAAGATAAAGATACTGGTGAGCCTGTTATTTACTACTTAGTA
AAGTGGTGCTCATTGCCATATGAAGATAGTACTTGGGAACTAAAAGAAGATGTAGATCTT
GCAAAAATAGAAGAATTTGAACAGTTGCAAGCGTCAAGACCTGACACAAGACATTTGAGA
CGAAACTGCATTTTAGCAGATGAAATGGGTCTTGGCAAAACCATTCAGTCAATTACATTC
CTCTACGAAATCCTTCTGACTGGTATAAGAGGACCTTTCCTGATTATTGCTCCACTTTCT
ACCATTGCAAACTGGGAGAGAGAATTTCGTACGTGGACTGATATTAATGTTGTGGTTTAT
CATGGGAGCCTGATTAGCAGACAGATGATACAGCGATATGAGATGTACTTCAGGGACTCA
CAGGGGCATATTATTCGAGGAGCTTATAGATTCCAAGCCATCATCACCACTTTTGAAATG
ATTCTTGGAGGCTGTGGAGAGCTTAATGCAATTGAATGGCGATGTGTGATCATTGATGAA
GCACATAGGTTAAAAAATAAAAATTGTAAACTTCTAGAAGGTCTCAAACTCATGAATCTG
GAACACAAGGTGCTTTTGACTGGCACACCTCTCCAAAATACAGTTGAAGAACTATTCAGT
CTTCTTCACTTTCTAGAACCCTTGAGGTTTCCTTCTGAATCAACGTTTATGCAAGAGTTT
GGGGATCTGAAAACAGAGGAGCAGGTGCAGAAACTTCAGGCTATCCTGAAACCAATGATG
TTGAGACGATTGAAAGAAGATGTAGAAAAGAAGTTGGCCCCTAAGGAAGAAACCATCATC
GAAGTAGAACTTACCAACATTCAAAAGAAATACTACCGGGCTATTTTGGAGAAGAACTTT
TCATTTTTATCCAAAGGAGCAGGGCAGACTAATGTACCTAACTTGGTCAACACCATGATG
GAGCTCAGGAAGTGCTGTAATCATCCGTATCTTATCAAAGGTGCTGAGGAGAAAATACTT
GGAGAATTTAGAGACACATATAATCCAGCTGCTTCTGATTTTCATCTTCAAGCAATGATC
CAATCTGCTGGAAAACTGGTCCTTATTGATAAATTACTTCCCAAAATGAAAGCAGGAGGT
CACAAAGTGCTCATCTTCTCTCAGATGGTACGCTGCCTTGACATCCTGGAGGATTATCTC
ATACATAAAAGATATTTGTATGAGCGAATTGATGGAAGAGTCAGAGGGAATCTTCGACAA
GCTGCTATAGATCGATTTAGTAAACCTGATTCAGATCGATTTGTTTTTCTTCTGTGTACC
CGAGCTGGTGGATTGGGCATCAACTTAACTGCAGCTGATACATGTATAATTTTCGATTCA
GATTGGAATCCTCAGAATGACCTTCAGGCCCAAGCCCGTTGTCACAGAATCGGTCAGAAT
AAAGCAGTGAAAGTCTACCGACTAGTAACTCGTAATTCATATGAGCGGGAGATGTTTGAC
CGAGCCAGTCTGAAACTGGGTCTAGATAAGGCTGTGTTACAGAGCATGAGTGGAAGAGAA
AGTCACGTTGGTGGTATTCAACAGCTTTCCAAAAAGGAAATAGAAGATCTTCTTCGCAGA
GGTGCTTATGGTGCTATTATGGAAGAAGAAGATGAAGGTTCTAAATTCTGTGAGGAGGAT
ATTGATCAGATTTTACTACGTCGTACAAAAACTATTACAATTGAGTCAGAAGGCCGAGGG
TCAACATTTGCTAAGGCAAGTTTTGTGGCATCTGGAAACCGGACAGATATTTCCTTGGAT
GATCCCAATTTCTGGCAAAAATGGGCTAAAAAAGCAGAAATAGATATAGATGCCATCAGT
GGCAGAAACAGCTTGGTTATTGACACTCCAAGAATTAGGAAGCAGACGAGACCCTTTAGT
GCCACCAAGGACGAACTGGCTGAATTATCTGAAGTCGAAAGTGAAGGAGAAGAGAAGCCC
AAGCTCCGGAGACCGTGTGACCGTTCCAATGGCTATGGAAGGACCGAATGCTTCCGAGTC
GAGAAGAACCTGCTGGTTTATGGATGGGGCCGGTGGAGAGAGATTCTGTCTCATGGCCGT
TTTAAAAGGCAGCTTAATGAGCATGATGTAGAAATAATTTGCCGAGCCCTCTTAGCGTAT
TGCCTTGTTCATTACCGAGGAGATGAGAAAATTAAAGGCTTCATATGGGATCTCATCACT
CCAACTGAAGATGGGCAGACACGAGAGCTACAAAATCATCTAGGC---CTATCAGCCCCT
GTACCCAGGGGCCGAAAAGGGAAGAAAGTAAAGACTCAAACAAGCTCATTTGATATACAG
AAAGCAGAATGGCTTCGAAAATATAATCCTGAGCAGCTACTTCAAGATGAAGGCTATAAA
AAACACATAAAACACCACTGTAATAAGGTTTTGCTTCGTGTAAGAATGCTGTATTATCTA
AAGCAAGAAGTCATTGGAAATGAGTGTCAGAAAGTATTTGATGGAGTTGATGCAAGTGAC
ATTGATGTTTGGGTCCCAGAACCAGACCACTCAGAAGTTCCTGCTGAATGGTGGGATTTT
GATGCCGATAAGTCACTCCTTATTGGCGTTTTTAAACATGGTTATGAGAAATACAACACG
ATCCGAGCAGATCCAGCGTTGTGCTTCTTGGAAAGAGTGGGAAAACCTGACGAAAAAGCA
GTTGCTGCAGAACAGAGAGCGAATGATTACATGGATGGGGATGTGGAAGATCCGGAATAC
AAACCTGCCCCAGCTATCTTCAAAGATGATATAGAGGATGATGTTTCCTCACCAGGAGAT
CTTGTTATAGCAGATGGAGATGGTCAACTGATGGAAGGTGATAAAGTTTATTGGCCTACT
CAGTCAGCTTTAACCACACGTTTGAGGCGCCTCATCACTGCATATCAGCGTACTAATAAA
AACAGACAAATCCAGCAGATACAACCTACTTTCTCAGTGCCTGCCAGTGTAATGCAGCCT
CTTTATGAAGAAGCCACTCTTAACCCTAAAATGGCAGCCAAGATAGAAAGACAGCAGAGA
TGGACAAGAAGAGAAGAAGCTGACTTTTATAGAGTTGTATCTACATTTGGAGTTGTATTT
GATCCTGACAGAGGCCAGTTTGATTGGACAAAATTTAGAGCCATGGCGAGGCTCCATAAG
AAAACCGATGATAGCTTGGAGAAGTATTTATATGCATTCATGTCTATGTGTCGGAGGGTT
TGCCGTCTTCCTTCCAAAGAAGAATTGGTGGATCCAAATATTTTTATTCAGCCGATCACA
GAGGAACGTGCTTCTAGGACTTTGTATCGCATCGAGCTTCTGAGGAAAGTGCGGGAACAG
GCGCTCCGACACCCACACTTGCTGGAACGCTTGAAGCTGTGCCGTCCGAATCCAGACTTA
CCCATCTGGTGGGAATGTGGCCCTCATGACAGGGACTTGCTTATTGGAGCAGCTAAACAT
GGGGTGAGCCGGACAGACTATCACATTCTTCGTGATCCCGAACTCTCGTTTATGGTGTCG
CAGAGGAACTACAGTCAAAGTAAGATGGCGCATTCAAGGACGTCCACCCCACTTTTACAG
CAATATCAAGTAGCACTTTCTGCTTCTCCTCTTACCTCTCTGCCTAGGCTCCTAGATGCC
AAAGGTGTCATTCTAGAGGATGTGAAAGTTAAAAGTGAAAACCTTAAAGAGGAGCCTCCA
TCTTCAGAAGAAGAATCTATGTCTTCTGAGGAAACCAGGACACTAATAAAGTCTGAGCCT
GTAAGTCCAAAGAACGGTGTTTTACCACAGGCTCCCGGAGACCAGAAATCTGGTGGAAAA
GGCGAGGCTGACAGGCGCATGGTTGCAGCCAGAACAGAGCCCCTAACTCCAAACCCAGCC
TCTAAGAAACAGCGGGTCCGCAAAAGGGGGTCAGAATCTAGTTCCGACTCTGACTCCGAC
TCCGAGAGATCCTCCTGCTCGTCCAGGTCATCTTCTTCCTCGTCTTCCTCCTCTTCCTGC
TCCCACTCGAGGTCGGGCTCTAGTTCCTCCTCCTCCTCCTCTTGTTCTTCAGCGTCCTCC
TCCTCCTCCTCATCATCCTCCTCGTCCTCGTCCTCCTCTTCATCTTCATCGGAAGAAAGC
GACAGCGAAGAGGAGGAAGCCCAAAAGCGAGCAGAAGGTGCCCCTCACATGAAAGCCTAT
GATGAAGAGAGTGTCGCGTCACTGAGCACAACCCAGGATGAGACCCAGGATAGTTTCCAG
ATGAACAATGGGACACCAGAGTCGGCTTACTTACTACCAGGTGGATACATGCTGGCTGCT
TCATACTGGCCAAAGGATCGTGTGATGATCAACCGATTGGATAGTATTTGTCAAACGGTT
CTGAAAGGGAAGTGGCCTTCAGCTAGGAGAGGTTACGATGCCAACACGGTGGCTTCTTTC
TATACCACAAAGCTGTTGGACAGCCCTGGCGCGGCTGCAGAGCACAGCGAGCCCAGCGTG
CCCACTCCGCCAGGCGCCGGC---CTTAAAGAAGAGCACGATCAGTCAACACAGATGTCA
AAGGTGAAGAAGCATGTACGAGAAAAGGAGTTTACAGTGAAAATCAAAGACGAAGGTGGT
TTGAAGTTGACATTTCAGAAGCAAGGGCTTGCTCAGAAAAGACTGTTTGACAGTGAAGAT
TGCGCCCTGGGACAGCAGCAGTACCTCACTCGCCTGCGGGAGCTTCAGAGTGCCTCAGAG
ACCAGCCTTGCCAGTTTCCCAAAATCTGTGCCCATGTCAGGTACTTCCATTCAATCAACT
CTTGGTGCCAATGGAATTATATTAGACAACCAGCCTGTAGTCAAAAAAAGGCGGGGAAGG
AGGAAGAATGTGGAAGGTGTTGACATCCTCTTTTTTAACAGAAATAAACCACCTAATCAT
GTTAACTTGGGCTTAACCACCTCACAGATTTCTGCAGGGATAAATCCAGCACTGTCTTAC
CCTCAACCTCAAGGAATCCCTGATACAGAAAGTCCAGTTCCTGTTATTCACCTTAAAGAT
GGGACCAGACTTGCAGGCGATGATGCACCAAAGAGAAAGGATTTGGAAAAATGGCTGAAG
GAGCACCCAGGTTATGTGGAAGATTTAGGAGCTTTTATTCCTAGAATGCAGCTCCATGAG
GGGAGGCCCAAACAAAAAAGGCATCGCTGCAGAAACCCCAATAAACTAGATGTTAATAGT
CTTACCGGAGAAGAACGTGTTCAGTTGATTAACAGAAGAAATGCCAGAAAGGTTGGAGGT
GCATTTGCTCCCCCTTTGAAAGATTTATGTAGATTCTTGAAAGAAAATTCAGAGTATGGA
GTCGCTCCTGAATGGGGAGATGTTGTTAAGCAGTCTGGCTTTCTTCCGGAAAGCATGTAC
GAACGAATTCTCACTGGTCCTGTGGTGAGAGAAGAAGTAAGCAGGCGGGGAAGACGGCCT
AAAAGCGGAATCGTGAAGGCCGCGGCGGCGGCGGCAGGCAGTCCCCTGTTAGCCAATGGA
TTACTTCCAGGTATGGATCTCACAACTCTTCAGGCCTTACAACAAAACCTACAGAACTTG
CAGTCCCTGCAGGTCACCGCGGGGTTGATGGGAATGCCCGCCGGCCTTTCTTCTGGAGGA
GAAGCTAAAAACATGGCTGCCCTGTTCCCCATGCTGCTGTCAGGAGTGACGGGATTACCA
AACCTGTTGGGCATGGGAGGGCTCCTGACAAAGCCTACAGACTCTGGAACAGAAGAAAAA
AAGGGAAATGACTCTAAGGAGCTAGAAGGAAAAAAAGAAAGGACAGAGAGCCAAAACTCA
GAGAATGGTGGAGAAAACTCTGTGTCAAGTTCTCCGTCCACATCCTCTACTGCTGCATTA
AATACAGCTGCAGCTGCCAGCTCGTTAGCTCTTAACCCACTGTTACTATCTAACATACTT
TATCCAGGGATGCTTCTCACTCCAGGCCTTAATCTTCATATTCCAACTTTATCCCAGTCC
AATACTTTTGATGTACAGAAAAACAAAAAAACCAGTGACTTAGGCTCATCTAAGTCTGTA
GAAGTAAAGGAAGAAGATTCCAGAGGTAGAGATCAGGAGGACAAAGGGGGGACTGAACCA
AGTCCTCTTAATGAAAACAGCACAGATGAGGGTTCAGAGAAAGCCGATGCTTCGTCTGGC
TCTGACAGTACATCAGCGTCATCCGAGGATTCAGATTCTAGTAACGAAGAC
