# Supplementary material for: Positively selected genes in the hoary bat (Lasiurus cinereus) lineage: prominence of thymus expression, immune and metabolic function, and regions of ancient synteny
Source: PeerJ. 2022 Mar 17;10:e13130. doi: 10.7717/peerj.13130 (PMC8934532; doi:10.7717/peerj.13130)
Supplement: Supplemental Information 4 — Likely alignment errors have been manually deleted between conserved codons. Recovery of the original codon positions requires alignment to the original accessions in each orthogroup. [file peerj-10-13130-s004.zip › renamed.manual/OG0003242.manual.fas]

>EpFu|XM_028137992.1_cds_XP_027993793.1_1
ATGGAGGAGAGTAAGAATGAGACAATGAATCAAGCACACACCCTCTTTGACCAGTTTGTG
CAGGCTACCACCTGCAAGGGGACTCTTAAGGCCTTCCAAGAGCTCTGTGATCACCTGGAA
CTGAAGCCTAAGGACTATCGCTCCTTTTATCACAAGCTCAAGTCCAAGCTCAACTACTGG
AAAGCCAAAGCCCTCTGGGCAAAGCTGGACAAACGGGGCAGCCACAAAGACTACAAAAAG
GGAAAAGCATGTACTAACACCAAGTGTCTCATCATTGGAGCTGGCCCCTGTGGTCTCCGC
ACAGCCATCGACTTATCCTTACTGGGAGCTAAGGTAGTTGTTATTGAGAAACGAGATGCC
TTCTCCCGCAACAATGTCTTGCATCTCTGGCCGTTCACCATACATGATCTGCGAGGTTTG
GGTGCCAAGAAATTCTATGGCAAGTTCTGTGCTGGAGCCATTGACCATATCAGTATCCGT
CAGCTTCAACTAATACTTTTGAAAGTAGCATTGATCCTAGGAATTGAAATTCATGTCAAT
GTAGAATTCCAAGGACTCGTACACCCTCCTGAGGACCAAGAAAATGAACGGATAGGTTGG
CGGGCACTGGTGCACCCTAAAACCCATCCTGTGTCAGAATATGAATTTGAAGTGATCATT
GGAGGGGATGGCCGTAGGAACACCTTGGAAGGATTTCGTCGGAAAGAATTTAGAGGCAAA
CTGGCCATTGCCATTACAGCAAATTTTATCAACCGAAATACAACAGCAGAAGCCAAAGTG
GAAGAGATCAGTGGAGTGGCTTTCATATTTAACCAAAAATTTTTCCAGGAGCTCAGGGAA
GCTACAGGTATCGATTTGGAGAACATCGTCTACTACAAAGATGACACACACTATTTTGTT
ATGACAGCCAAAAAGCAGAGCCTACTGGACAAAGGGGTGATACTGCATGACGATTTTGAT
TCTTTGGATGAACAAAATGTGGAGAAGAATAACCAACTGGCCTTTGATATTGCTGAAAAG
GAACTGGGCATTTCTCCCATCATGACAGGCAAAGAGATGGCCTCGGTGGGGGAGCCTGAC
AAGCTGTCCATGGTGATGTACCTGACCCAGTTCTACGAGATGTTCAAAGACTCGCTCCCC
TCCAGCGATGCCTTGGACCTGAGCGCTGAAGAGAAAGCAGTCCTGATAGCCAGCACCAAA
TCTCCTATCTCCTTCCTCAGCAAGCTTGGGCAGACCATCTCTCGGAAGCGTTCTCCCAAG
GATAAGAAGGAAAAGGACTTGGATGGTGCTGGAAAGAGGAGAAAGACCAGTCAATCAGAA
GAGGAGGAAGTGCCCCGTGTGTGCAGAGGA---AGAGCCACATTAGTGAGCACTCTGCCT
GACAGGAGGACTGATGTCACACTCAGCAACCAGAACAAAGTAAAGTACATGGCAACCCAG
CTGCTGGCCAAGTTTGAAGAGAATGCACCTCCACAGTCCACTGGCATAAGGAGACAGCCA
ACACAAGAGCGTGGGGTCAGCCAGCCGTCCTACTGCCTACCTGAGCAGGGTCTCCCTGCT
CCCACCCCACAGTGGAAACAGCGACGCGAAAAGGAGCATTCTCGGACCTGCCCCAAAAAA
GTGATTGCA---CTTTCTCCACCCCCTACTCCACCTCCCTGTCGGGCACATGGCGGCCAG
CAGACGTACAGGGACCTTGGTGCTGACAGCTGTGGCAAGCAGAGTCCCCATCATGAGAGG
CCAGGGCCTGAACCTTCTCGACGATTTTTTGTCCACCAGTGGGAGCTTTCTCTTAACCTT
CGCTCCTCCAGCCGCCCTGCCTCTCCTTCCTCTGACTCCCTCCGACAGAAGTATATAAAG
ATGTACACGGGTGGAGTGAGCTCATTGGCTGAGCAGATAGCCAATCAGCTTCAAAGGAAA
GAACAACCCAAAACCCTTCTAGACAAGAAGGAACTGGGCTCAGTAAAGAAGGAGTTTCCA
CAGAACTTGGGAGGCAGCGACACGTGCTATTTTTGCCAGAAGCGGGTCTACGTGATGGAG
AGACTGAGTGCCGAGGGCAAGTTCTTCCATCGGAGCTGCTTCAAATGCGAGTACTGTGCC
ACCACTCTGCGCCTCTCGGCCTATGCCTATGACATCGAGGACGGTAAATTCTACTGCAAA
CCACACTACTGTTACCGA---CTCTCCAGCTCTGCACAGAGGAAGAGACCAGCGGTGACT
CCTCTGTCTGGAAAGGACGCCAGAGGACCCCTGCAGGATGGCCCCATTGCAGACGCAAAT
GGATCGGCCAGTACCGTCACCAACCCTGCTGATAGA---ACTCCAGGTTCAGGTGTGGAT
GGCCTGGAGGAGCCCAGCATTGCCAAGAGACTGAGGGGCACCCCTGAGAGGATTGAGCTA
GAGAACTACCGCCTGTCGGTGGAGCCGGCAGAGGAGCTGCAGGAGGTGCCTGAGGAGACA
CAGGCCGAGCACAACCTGACCAGCGCGCTGGACAAGGGCCTGGAGGAGGACGTGGCCAGC
CTGCCTACCTCGGACCTGGGTGGCGTTCCTTGGAAGGAAGCTGTGAGGATCCATGCTCTT
TTAAAAGGAAAGAGTGAAGAGGAACTGGATGCCTTGAAGAGCTACGAGCAGAGGCTACAG
CAGATCATAAATGCAACCGATCCCTTGGAAATCCAGGCTGATGTGCACTGGACACATGTT
CGTGAGAAAGAGGAGGAGGAGCGAATGGTACCAACCTCTGAGCCCTCCACTTCCAGAGTG
CCTGACCTTCCCTCCATACGCCGTGCAGCAGTTCAGGCCTGGCTGGAGACAGTGTCCGGA
GCCCCGTTTGGTGAGGATGGCCTGGAGGAAGATGTGGATTCAGAGCCA------------
---------GCAGAGAACGGGGACACGGGGGACACTGGTGCTGAGCTGGATGATGATCAG
CACTGGTCTGACGACATCCCATCAGATGCGGAAATAGAGTTTTGCAGGCAGCACCAAGAG
GTGGTAGAAGCGGAGCTGGAGCTGAACGTCTCAGAAAACCAGGACGAACGACCCCCTGCC
ACTCTACAGCATAACAAGAGAGGTCCCTCCCAAGTCTCCAGTCCTACCTGGTCCCCTTCA
GAACAAGCTGTTCTGTTCTCTCCTGCCCACAGCCCCGTGGGAGAGGGGGCCCGGATTCCA
CTCCCCTCTGAGGCTACCAAGGTGAAATTGCCCAAGGAGCACCTTTTCCCAGAGCTTTTG
GTTTCCAAAGCGAAGTTCAAAGCAGAAGTTCCCACTGATCAGAAAGCTGTGCACTCTCCC
ATCCAGTCCCAGCCAGCAGCTCTGCTGGAAGCCAGGACACATACCTCTCCAGTTAGTTCA
CAGGGCCTGTCCCCATTGGCCACTTCCACCATCACCCCCACTCAGCTCCCCATTTGCTCC
CAGCCTAAACCTTCCTGTGAGGCCACCATTCCATCCTCCACCAAGTCCCCCATATGCTTC
CAGCCTGTTCCAGTGAAAACATCCACTCCCTTCACCCCCCTCCACATGAAGAACCAAGGG
GATGCCAAGGACAGACTGGGCAGCCCTCTTGCTATGGACGAGGCCCTGAAGCCAAATGAC
TTGGTGGCCGAGTTCTGGATGAAGAGCGCGGAAATTCGCCGCAGCCTTGGGCTCACACCC
GTGGATCGGAGCAAGGGGCCCAAGCACAGCTTCCCCTCACCTGCCTTTAAACCCTTGTCC
CTAAAATCCTATTCAGTTGAGAAGTCTCCTCAGGATGAGGGGCTCCATCTTCTAAAACCT
CCACCTAGG------------AGACTGGCAAAGTCAGATAGTGACCAGCCCTCTCTGCCA
ACCCCCAAGTCCCCGTCTGACAGAGAACTAAACAGCTCTCACGAGGAGCGAAGAGACCTA
TCCAACAGTTCTGGGCTGGGACTTCATGGGAGCTCCTCCAACATGAAGACCTTGGGCAGC
CAGAGCTTCAATACCTCAGACTCCACCATGCTCACTCCACCCTCAAGCCCGCCTCCACCC
CCACCCCAGGATGAGGAGCCCGCAACTCTTCGAAGGAAGCCATCTCAGCTATATGGG---
CAGGAAACCAAACCCAAGGCCTCCGTAATCCCACCACCCCCACCTGCCACCTTTATGCGG
CCCCCCCGGGAGCCTGCCCAGCTGCCCCGGGAGGAGGTACGGAAGTCATTTGTAGAGAGT
GTAGCTGAGATCCCCTTTGCTGATGACGTGGAGGATACATATGATGACAAGACCGAGGAC
TCAGATCTGCAGGAGAAGTTCTTCACGCCCCCTTCCTGCTGGCCCCTCTCTGACAAGCTC
CTCCCCCCACCCCTAGCCACGGAGAATGTCAGGTTGCTTACTCTCGAGAGCAGGGTCCAA
CTGCAGAAGAGGGGGCTACCTGTCGTCTCTCCAGAAGCCAAGGAGCTAGCTGAGGAGCGC
ATGCGAGCCAGAGAGAAGTCTATAAAGAGCCAGGTGTTGAGAGACGCCATGGCCAAACAG
CTGAGTCGGATGAAGGAGATGGAAATTGGGGCTGAGACCTTCAGGCCCCCAGGAGGCACC
TGCCACAAAGCCTCCTCAATGCCCTCTAAAGGCAAAGCCCTTGGCCTTAAATCGCCTAAA
CACCCGGTGCACAAAGGCCCTGAGCAGCCCACCTTGAAACACAAAACCACTAGTGAAGAA
TTCCTCTCCCCCACATTGGACTCTGGGGCCCCAGATGGTTCAGTCACTTCATCCGAGGGC
TCTAGCGGGAAGAGCAAGAAGAGATCGTCACTCTTCTCCCCCCGTAGAAACAAG---GAG
AGAAAATCTAAAGGTGAGGGCCGGCCCCTGGAGAAACACAGCCCAGATCTCCTGGAGGAA
GCAGCTGCCAAGCCCAGGTCCTTGTGGAAGTCGGTCTTCTCAGGGTATAAGAAGGACAAG
AAGAAGAAGGGTGACAACAAGTCCTGTTCCAGCACCCCTTCCAGTGGTGCCACTGTGGAC
TCTAGCAAGCACAGGATGTCTCCAATAGTGAGAGCAGAGCTGCAGCTGCGGGACCAGCTG
AGTTTCTCCGAGGACTCTGACCTCTCCAGCGACGACATCCTCGAGAAAGTCTCCCAGAAG
TCCAAGAGAGAGCCAAGAACTTACACAGAGGAGGAACTGAATGCCAAGCTGACCCGGCGT
GTGCAGAAGGCAGCTCGGAGACAGGCCAAGCAAGAGGAACTTAAGCGGCTGCACCGAGCC
CAGATCATCCAGCGGCAGCTGGAGCAGGTGGAGGAGAGGCAGCGACAGCTGGAGGAGAGA
GGTGTTGCTGTGGAGAAGGCGCTCCGTGGGGAAGCA
>HiAr|XM_019627036.1_cds_XP_019482581.1_1
ATGGAGGAGAGTAAGAATGAGACGATGAATCGAGCACATGCCCTCTTTGACCGGTTTGTG
CAGGCCACCACCTGCAAGGGAACCCTCAAGGCCTTCCAAGAGCTCTGTGACCACCTGGAA
CTGAAGCCGAAGGACTATCGCTCCTTTTATCATAAGCTCAAGTCCAAGCTCAACTACTGG
AAAGCCAAAGCCCTCTGGGCAAAGCTGGACAAACGGGGCAGCCACAAAGACTACAAAAAA
GGAAAAGCATGCACCAATACCAAGTGTCTCATCATTGGAGCTGGGCCCTGTGGTCTCCGC
ACAGCCATCGACTTATCCCTGCTGGGAGCCAAGGTGGTCGTTATCGAGAAACGAGATGCC
TTCTCCCGCAACAATGTCCTGCATCTCTGGCCATTCACCATCCATGACCTGCGAGGTCTG
GGGGCCAAGAAGTTCTACGGCAAGTTCTGTGCTGGAGCCATCGACCATATCAGTATCCGT
CAACTTCAACTAATACTTTTGAAAGTAGCCTTGATCCTAGGCATTGAAATCCATGTCAAT
GTGGAATTCCAAGGACTCGTACACCCTCCTGAAGACCAAGAAAATGAACGGATAGGTTGG
CGGGCACTGGTGCACCCCAAAACACATCCTGTATCAGAATATGAATTTGAAGTGATCATC
GGAGGGGATGGCCGTAGGAACACCTTGGAAGGATTTCGTCGGAAAGAATTTCGTGGCAAA
CTGGCCATTGCCATTACTGCAAATTTTATTAACCGAAATACAACAGCTGAAGCCAAAGTG
GAGGAGATCAGTGGTGTGGCTTTTATATTCAACCAAAAATTTTTCCAGGAGCTGAGGGAA
GCCACAGGTATCGATTTGGAGAACATCGTCTACTACAAAGATGACACGCACTATTTCGTT
ATGACTGCCAAAAAGCAGAGCTTACTGGACAAAGGAGTGATACTGCATGACGATTTTGAT
TCTTTGGATGAGCAAAATGTGGAGAAGAATAACCAGCTGGCTTTTGATATTGCGGAGAAG
GAACTGGGCATTTCTCCCATCATGACTGGCAAAGACATGGCATCGGTGGGGGAGCCCGAC
AAGCTGTCCATGGTGATGTACCTGACGCAGTTCTACGAGATGTTTAAGGACTCGCTCCCC
TCCAGCGACGCCCTGAACCTGAATGCAGAGGAGAAGGCAGTCCTGATAGCCACTACCAAG
TCCCCCATCTCTTTCCTGAGCAAGCTGGGGCAGACCATCTCTCGGAAGCGGTCTCCCAAG
GATAAAAAAGAAAAGGACTTGGATGGTGCTGGAAAGAGGAGAAAGACCAGTCAGTCAGAG
GAGGAGGAAGCTCCCCGCGGCTGCAGAGGAGCAAGGCCCACGCTGGTGAGCACCCTGACA
GACAGGAGGATGGACGTGGCTCTTGGCAGCCAGAACAAAGTGAAGTACATGGCCACCCAG
CTGCTGGCCAAATTTGAGGAGAATGCGCCCACACAGTCCACCGGCATGAGGAGACAGCCG
ACACAAGACCGTGGGGTCAGCCAGCCTTCCTGCTGCCTACATGAGCAGGGTCGCCCTGCT
CCCACCCCCCAGTGGAAACAGCGACTGGAAAAGGAGCGTTCTCGGACCTGCCCCAAAAAA
GTGATCACA---CTCTCTCCTCTCCCCACCCCACCTCCCTGTGAGGCGTGTGGCGACCAG
CAGACGAACAGGGACCTTGGTGCTGAGAGCTGCGGCAAGCAGAACCCCCATCATGAGAGG
CCAGAGCCTGAACCTTCTCGTCGGTTTTTTGTCGATCAGTGGGAGCTTTCTCTTAGTCTC
CGCTCCTCCAGCCGCCCCGCCTCTCCTTGCTCTGACTCCCTCCGACAGAAGTATATAAAG
ATGTACACAGGCGGAGTGAGCTTATTGGCTGAGCAGATAGCCAATCAGCTTCAAAGGAAA
GAACAGCCCAAAACCCTTCTAGACAAGAAGGAACTGGGCTCTATCAAGAAGGAGTTCCCG
CAGAACTTGGGGGGCAGCGACACGTGCTATTTCTGCCAGAAGCGGGTCTATGTGATGGAG
AGGCTGAGTGCTGAGGGCAAGTTCTTCCACCGCAGCTGCTTCAAATGCGAGTACTGTGCC
ACCACCCTACGCCTGTCGGCGTACGCCTACGACACTGAGGACGGTAAATTCTACTGCAAG
CCACACTACTGTTACCGA---CTCTCCGGCTCCGCACAGAGGAAGAGGCCAGCAGTGACT
CCTCTGTCTGGAAAGGAGGCCAGAGGACCCCTGCAGGATGGCCCCACTGCAGATGCAAAT
GGACGGGCCAGTACCGTCGCCAACCCTGCTGAGAGA---ACTCCAGGATCCAGTGTGAAC
GGCCTGGAGGAGCCCAGCATTGCCAAGAGACTGCGGGGCACGCCTGAGAGGATCGAGCTG
GAGAACTACCGCCTGTCCGTGAGGCAGGCCGAGGGGCTGCAGGAGGTGCCTGAGGAGACG
CAGGCTGAGCACAACCTGAGCAGCGTGCTGGACAAGGGCACGGAGGAGGACGCCGCCAGC
CTGCCCACCTCGGACCTGGGCGGCGTTCCTTGGAAGGAGGCTGTGCGGATCCACGCTCTT
CTGAAAGGAAAGGGTGAAGGGGAGCTGGAGGCCTTGGAGAGCTATGAGCAGAGGCTACGG
CAGATTATAAATGCAGCCGATCCCCTGGAGATCCAGGCTGATGTGCACTGGACACATGTT
CGTGAGAAAGAGGAGGAGGAGCGAATGGCACCAGCCTCTGAGTCCTGTGCTTCT------
---------------------------------------------------------GGA
GTCCCATTTGATGAGAATGACCTGGAGGAA---GAGGACTCGGAGCCAGCAGAGATAGAA
GGGGAGGCAGCAGAGAATGGGGACACAGGGGACACTGGTGCTGAGCTGGACGATGATCAG
CACTGGTCTGAAGATGGCTCGTCCGATGCCGAGACAGAGCTTTGCAGGCAGCACCAGGCC
AAGGTGGAAGTGGAACTGCTGAGG---GTCTCAGAAAATGAGGAGGAGCGGCCCCCTGCC
ACACCATGGCACCATGAGAGAGGTCCCTCCAAAGTCTCCAGCCCCACCCAGCCCCCTGAG
GAACAAGCTGTCCTGTTCCCCCCAGTCCACAGCCCCATGGCAGAGGGAGCCCGGATCCCA
CTTGTCTCTGCAGCTGCCAAGCTGAGATCACCCAAGGAGCGCCTTTTCCCGGAGCTTTTG
GTCCCC------------ACAGCAGAAGCTCCCTCTAGCCAGAAAGCTGTACACTCTCCC
ATCCGGTCGCAACCGGTGGCTCTGCCAGAAGCTGTGACGCCTGCCTCCTCAGTTAGTTCA
CAGGGCCTGTCCCCATTGGCCACCTCCACCATCACCCCTACCCAGCTTCCCGTTTGCTCT
CAGCCTCAGCCTTCCTCTGAGACCACCGTCCCATCCCCCACCAAGTCCCCGATATGCTTC
CAGCCTGTTCCAGCCAATACATCCACCCCCTTGACCCCCCTCCCTCTGAATAACCAAGGG
GACACCAAGGACAGACTGGGCAGTGCTCTGGCTGCGGACGAGGCCCTGAAGCGGAATGAC
CTGGTGGCAGAGTTCTGGATGAAGAGTGCCGAAATCCGCCGCAGCCTCGGGCTCACACCC
GTGGAGCGGAGCGCGGGGCCTACGCCCAGTTTCCCCTCGCCTGCCTTGAAGCCAGTGTCC
CTGAAATCCTATTTGGTAGAGAAGTCCCCTCAGGGTGAGGGACTCCATCTTCTAAAACCT
CCACCCATTCCTAAGAGGCTGGGCCTGCCCAAGTCAGATGGTGACCAGCTCTCCCTTCCG
ACCCCCAAGTCCCCGTCTGACAGAGAGCTGAAAAGCTCCCACGAAGAGCGGAGAGACCTG
TCTAGCAGCTCCGGGCTGGGCCTTCACGGGAGCTCCTCCAATATGAAGACCTTGGGCAGC
CAGAGCTTCAACACATCAGACTCCACCATGCTCACCCCCCCCTCGAGCCCGCCCCCGCCC
NNNNNNNNNNNNNNNNNNNNNNNNNNNNNNNNNNNNNNNNNNNNNNNNNNNNNNNNNNNN
NNNNNNNNNNNNNNNNNNNNNNNNNNNNNN------------------GCCTTTATGCGG
CCCCCCCGGGAGTCTGCCCAGCCCCCCCGGGAGGAGATGCGGAAGTCATTTGTAGAGAGT
GTGGATGAGATCCCCTTTGCCGATGACGTGGAGGATACGTATGATGACAAGACCGAGGAC
TCGAGCCTGCAGGAGAAGTTCTTCACACCCCCTTCCTGCTGGTCCCGCTCCGAGAAGCCC
CTCCACCCACTCCCAGCCAAGGAGAATGGTAGGTTGCCTGCTATGGAGAGTGGGCTCCAG
CCGCAGAAAAGGGGGCTGCCTGTGGTCTCTCCAGAAGCCAAGGAGCTGGCTGAGGAGCGC
ATGCGAGCCAGAGAGAAGTCTGTGAAGAGCCAGGTATTGAGAGACGCCATGGCCAAGCAG
CTGAGTCGGATGAAGGAGATGGAAATGGCGGCTGGGACCTCCAGGCCTCCAGGAAGCACC
TCCCGCAAAGCCTCCTCAACGCCCTCCAAGGGCAAAGCCCTCGGCCTCGACTCCCCTAAA
CAGCTGGCCCTCACAGGCCCCGGGGAGCCCACCCTGAAGCACGAAGCCACTAGTGAGGAG
ATCCTCTCTCCTCCATCAGACATGGGGGGCCCAGATGGCTCAGTCACCTCATCCGAGGGC
TCCAGTGGGAAGAGCAAGAAGAGATCGTCACTCTTCTCCCCCCGCAGAAACAAGAAGGAG
AGGAAGTCCAAAGGTGAGGGCCGGCTCCCAGAGAAGCCCAGCCCCAGCCTGCTGGAGGAA
GCAGCCGCCAAGCCCAGGTCCTTGTGGAAGTCGGTCTTCTCTGGGTATAAGAAGGACAAG
AAGAAGAAGGGTGACAACAAGTCTTGCTCCAGCACCCCTTCCAGTGGTGCCACCTTGGAC
TCTGACAAGCTCAGGACATCCCCGATAGTGAGAGCAGAGCTGCAGCTCCGGCGCCAGCTG
AGTTTCTCCGAGGACTCTGACCTCTCCAGTGACGACATCCTTGAGAGGGCCTCCCAGAAG
TCCAAGCGAGAGCCAAGAACGTACACCGAGGAGGAACTGAATGCCAAGCTGACCCGGCGT
GTGCAGAAGGCAGCTCGGAGACAAGCCAAGCAAGAGGAACTGAAGCGACTTCACCGAGCC
CAGATTATCCAGCGGCAGCTGGAGCAGGTGGAGGAAAAGCAGCGGCAGCTGGAGGAGAGA
GGGGTCGCTGTGGAGAAGGCTCTCCGTGGTGAAGCA
>LaCi|533-exonerate_protein2genome-gene-29.0-mRNA-1
ATGGAGGAGAGTAAGAATGAGACCACGAATCAAGCACACACCCTCTTTGATCAGTTTGTG
CAGGCTACCACCTGCAAGGGGACTCTTAAGGCCTTCCAAGAGCTCTGTGACCACCTGGAA
CTGAAGCCTAAGGACTATCGCTCTTTTTATCACAAGCTCAAGTCCAAGCTCAACTACTGG
AAAGCCAAAGCACTCTGGGCAAAGCTGGATAAACGGGGTAGCCACAAAGACTACAAAAAG
GGAAAGGCATGTACTAACACCAAGTGTCTCATCATTGGAGCTGGCCCCTGTGGTCTCCGC
ACAGCCATCGACTTATCCTTACTGGGAGCTAAGGTAGTTGTTATTGAGAAACGAGATGCC
TTCTCCCGCAACAATGTCTTGCATCTCTGGCCATTCACCATACATGATTTGCGAGGATTG
GGTGCCAAGAAATTCTATGGCAAGTTCTGTGCTGGAGCCATTGACCATATCAGTATCCGT
CAGCTTCAACTAATACTTTTGAAAGTAGCATTGATCCTAGGCATTGAAATTCATGTCAAT
GTAGAATTCCAAGGACTCATACACCCTCCTGAGGACCAAGAAAATGAAAGGATAGGTTGG
CGGGCACTGGTGCAGCCTAAAACCCATCCTGTGTCAGAATATGAATTTGAAGTGATCATT
GGAGGGGATGGCCGTAGGAACACCTTGGAAGGATTTCGTCGGAAAGAATTTCGAGGCAAA
CTGGCCATTGCCATTACAGCAAATTTTATCAACCGAAATACAACAGCAGAAGCCAAAGTA
GAAGAGATCAGTGGAGTGGCTTTCATATTTAATCAAAAATTTTTCCAGGAGCTCAGGGAA
GCTACAGGTATCGATTTGGAGAACATCGTCTACTACAAAGATGACACACACTATTTTGTT
ATGACAGCCAAAAAGCAGAGCTTACTGGACAAAGGGGTGATACTGCATGACGATTTTGAT
TCTTTGGATGAACAAAATGTGGAGAAGAATAACCAACTGGCCTTTGATATTGCTGAAAAG
GAACTGGGCATTTCTCCCATCATGACAGGCAAAGAGATGGCCTTGGTAGGGGAGCCTGAC
AAGCTGTCCATGGTGATGTACCTGACCCAGTTCTACGAGATGTTCAAAGACTCCCTACCC
TCCAGTGATTCCTTGAACTTGAATGCTGAAGAGAAAGCAGTCCTGATAGCCAGCACCAAA
TCTCCTATCTCCTTCCTAAGCAAACTTGGGCAGACCATCTCTCGGAAGCGTTCTCCCAAG
GATAAGAAGGAAAAGGACTTGGATGGTGCTGGAAAGAGGAGAAAGACGAGTCAATCAGAG
GAGGAGGAAGTGCCACATGTGTGCAGAGGA---AGATCCACATTAGTGAGCACTCTGCCT
GACAGGAGGACAGATGTCATACTCAGCAACCAGAACAAAGTAAAGTACATGGCAACCCAG
CTGCTGGCCAAGTTTGAAGAGAATGCACCTCCACAGTCCACTGGCATAAGGAGACAGCCA
ACACAAGAGCATGGGGTCAGCCAGCCGTCCTGCTGCCTACCTGAGCAGGGTCTCCCTGCT
CCCACCCCACAGTGGAAACAGATGTACAGG------------------------------
------------------------------------------------------------
------------GATCTTGATGCTGACAGCTGTGTCAAGCAGAGTCCCCATCATGAGAGG
CCAGGGCCTGAACCTTCTCGACGATATTTTGTCCACCAGTGGGAGCTTTCTCTTAATCTT
CGCTCCTCCAGCCGCCCTGCCTCTCCTTCCTCTGACTCCCTCCGACAGAAGTATATAAAG
ATGTACACGGGTGGAGTGAGCTCATTGGCTGAGCAGATAGCCAATCAGCTTCAAAGGAAA
GAACAGCCCAAAACCCTTCTAGACAAGAAGGAACTGGGCTCAGTAAAGAAGGAGTTTCCA
CAGAATTTGGGAGGCAGCGACACGTGCTATTTTTGCCAGAAGCGGGTCTACGTGATGGAG
AGACTGAGTGCCGAGGGCAAGTTCTTCCATAGGAGCTGCTTCAAATGCGAGTACTGTGCC
ACTACACTGCGCCTCTCGGCCTATGCCTATGACATCAAGGACGGTAAATTCTACTGCAAA
CCACACTACTGTTACCGA---CTCTCCAGCTCTGCACAGAGAAAGAGACCAGCAATGACT
CCTTTGTCTGGAAAGGACCCCAGAGGACCCCTGCAGGATGGCCCCATTGCAGACACAAGT
GAACCAGCCAGTACCGTCACCAGCCCTGCTGATAGA---ACTCCAGGTTCAAGTATGAAT
GGCCTGGAGGAGCCCAGCATTGCCAAGAGACTGAGGGGCACTCCTGAGAGGATTGAGCTA
GAGAACTACCGCCTGTCTGTGAAGCAGGCAGAGGAGCTGCAGGAAGTGCCTGAAGAGACA
CAGGCTGAGCATAACCTGAGCAGTGTGCTAGACAAGGGCCTGGAGGAGGATGTGGCCAGC
CTGCCCACCTCAGACCTGGGTGGCGTTCCTTGGAAGGAAGCTGTGAGGATCCATGCTCTT
TTAAAAGGAAAGAGTGAAGAGGAACTGGATGCCTTGAAGAGCTATGAGCAGAGGCTACAG
CAGATCATAAATGCAACTGATCCCTTGGAAATCCAGGCTGATGTGCACTGGACACATGTT
CGTGAGAAAGAGGAGGAGGAGCGAATGGTACCAACCTCTGAGTTCTCCACTTCTAGAGTG
CCTGACCTTCTCTCCATACGCCGTGCAGCAGTTCAGGCCTGGCTGGAGACAGTGTCCGGA
GTCCCATTTGATGAGGATGGCCTGGAGGAAGATGTGGATTCGGAGCCAGCAGAAATAGAA
GGGGAGGCAGCAGAGAATGGGGACACGGTTGACACTGTTGCTGAGCTGGATGATGACCAG
CACTGGTCTGATAACATCCCATCAGATACTGAAATAGAATTGTGCAGGCAACACCAAGAG
GTGGTAGAAACAAAGCTGGAGCTGAACGACTCAGAAAACCAGGACAAACAACCCCCTACT
ACTCTACAGCATAGCAAGAGAGGTCCCTCCCAAGTCTCGAGTCCTACCTGGTCCCCTTCG
GAACAAGCTGTTCTGTTCTCTCCTGCCCATAGCCCTGTGGGAGAGGGGGCCCAGATTTCA
CTCCCCTCTGAGGCTACCAAGGTGAAATTGCCCAAGGAGCACCTTTTTCCAGAGCTTTTG
GTTTCCAAAGCAAAGTTCAAAGCAGAAGTTCTTACTGAGCAGAAAGCTGGGCACTCTCCC
ATCCATTCCCAGCCAGCAGCTCTGCTGGAAGCCAGGACACATACCTCTCCAGTTAGTTCA
CAGGGCCTGTCCCCATTGGCCACTTCCACCATCACCCCCACTCAGCTCCCCATTTGCTCC
CAGCCTAAACCTTCCTATGAGGCCACCATTCCATCCCCCACCAAGTCCCCCATATGCTTC
CAGCCTGTTCCAGTGAAAACATCCACCCCCCTGAACTCCCTCCACATGAAGAATCAAGGG
GATGCCAAAGGCAGACTGGGCAGTCCTCTTGCTATGGACGAGGCCCTGAAACCAAATGAT
TTAGTGGCCGAGTTTTGGATGAAGAGCGCGGAAATTCGCCGCAGCCTTGGGCTCACACCC
GTGGATCGGAGCAAGGGGCCCAAGCACAACTTCCCCTCACCTGCCTTTAAGCCATTGTCC
CTAAAATCCTATTCAATTGAGAAGTCTCCTCAGGATGAGGGGCTCCATCTTCTAAAACCT
CCACCTAGG------------AGATTGGAAAAGTCAGATAGTAACCAGCCCTCTCTGCCA
ACCCCCAAGTCCCCATCTGACAGAGAACTAAAAAGCTCCCACGAGGAGCGAAGAGACCTG
TCCAGCAGTTCTGGGCTTGGCCTTCATGGGAGCTCCTCCAACATGAAGACCTTGGGCAGC
CAAAGCTTCAATACCTCAGATTCCACCATGCTTACCCCACCCTCAAGCCCGCCTCCACCC
CCACCCCAAGATGAGGAGCCTGCAACTCTTCGAAGGAAGCCATATCAGATATATGGGCAG
AAGGAAACCAAGCCCAAGGCCTCTATAATTCCACCCCCCCCACCTGCCACCTTTATGCAG
CCCCCCCAGGAGCCTGTCCAGCTGCCCTGGGAGGAGGTACGGAAGTCATTTGTAGAGAGT
GTAGCTGAGATCCCCTTTGCTGATGACGTGGAGGATACATATGATGACAAGACCGAGGAC
TCAAATCTGCAGGAGAAGTTCTTCACACCCCCTTCCTGCTGGACCCTCTCTGACAAGCTC
CTCCCTCCACCCCTATCTAAGGAGAATGTCAGGTTGCTTACTTTAGAGAGCAGGGTCCAA
CTGCAGAAGAGAGGGCTACCTATAGTCTCTCCAGAAGCCAAGGAGCTGGCTGAGGAGCGT
ATGCGAGCCAGAGAGAAGTCTATAAAGAGCCAGGTGTTGAGAGATGCCATGGCCAAACAG
CTGAGTCGGATGAAGGAGATGGAAATTGGGGCTGAGACCTCCAGGCCCCCAGGAGGCACC
TGCCACAAAGCCTCC---------TCTAAAGGCAAAGCCCTTGGCCTTAAATCCCCTAAA
CACCCGGTGTACAAAAGCCCTGAGGAGCCCACTTTGAAGCAAAAAACCAATAGTGAAGAA
TTCCTCTCCCCCACATTGGACTCTGGGGCCCCAGATAGTTCAGTCACTTCATCCGAGGGC
TCTAGCGGGAAGAGCAAGAAGAGATCATCACTCTTTTCCCCCCGTAGAAACAAG---GAA
AGAAAATCTAAAGGTGAGGGCCGGCCCCTGGAGAAACATAGCCCAGATCTTCTGGAGGAA
ACAGCTGCCAAACCCAGGTCCTTGTGGAAGTCGGTCTTCTCAGGGTATAAGAAGGACAAG
AAGAAGAAGGGTGACAACAAGTCCTGTTCCAGCACCCCTTCCAGTGGTGCCACTGTGGAC
TCTAGCAAGCACAAGATGTCTCCAATAGTGAGAGCAGAGCTGCAGCTGCGGGACCAGCTG
AGTTTCTCCGAGGACTCTGACCACTCCAGCGACGACATCCTTGAGAAGGTCTCCCAGAAG
TCCAAGCGAGAGCCAAGAACTTACACAGAGGAGGAACTGAATGCCAAGCTGACCCGGCGT
GTGCAGAAGGCAGCTCGAAGACAAGCCAAGCAAGAGGAACTTAAGCGGCTGCACCGAGCC
CAGATCATCNNNNNNNNNNNNNNNNNNNNNNNNNNNNNNNNNNNNNNNNTGGAGGAGAGA
GGTGTTGCTGTGGAGAAGGCACTCCGCGGGGAAGCA
>MyLu|XM_023751303.1_cds_XP_023607071.1_1
ATGGAGGAGAGTAAGAATGAGACAATGAATCAAGCACACACCCTCTTTGACCAATTTGTG
CAGGCTACCACCTGCAAGGGGACTCTTAAGGCCTTCCAAGAGCTCTGTGACCATCTTGAA
CTGAAGCCTAAGGACTATCGCTCCTTTTATCACAAGCTCAAGTCCAAACTCAACTACTGG
AAAGCCAAAGCCCTCTGGGCAAAGCTGGACAAACGGGGCAGCCACAAAGACTACAAAAAG
GGGAAAGCATGTACTAACACCAAGTGTCTCATCATTGGAGCTGGCCCCTGTGGTCTCCGC
ACAGCCATCGACTTATCCTTACTGGGAGCTAAGGTAGTTGTTATTGAGAAACGAGATGCC
TTCTCCCGCAACAATGTCTTGCATCTCTGGCCATTCACCATACATGATCTGCGAGGTTTG
GGTGCCAAGAAGTTCTATGGCAAGTTCTGTGCTGGAGCCATTGACCATATCAGTATCCGT
CAGCTTCAACTAATACTTTTGAAAGTAGCATTGATCCTAGGCATTGAAATTCATGTCAGT
GTAGAATTCCAAGGACTTGTACACCCTCCTGAGGACCAAGAAAATGAACGGATAGGTTGG
CGGGCACTGGTGCACCCTAAAACCCATCCTGTGTCAGAATATGAATTTGAAGTGATCATT
GGAGGGGATGGCCGTAGGAACACCTTGGAAGGATTTCGTCGGAAGGAATTTCGAGGCAAA
CTGGCCATTGCCATTACAGCAAATTTTATCAACCGAAATACAACAGCAGAAGCCAAAGTG
GAAGAGATCAGTGGAGTGGCTTTCATATTCAACCAAAAATTTTTCCAGGAGCTCAGGGAA
GCTACAGGTATTGACTTGGAGAACATCGTCTACTACAAAGATGACACACACTATTTTGTA
ATGACGGCCAAAAAGCAGAGTTTACTGGACAAAGGGGTGATACTGCATGATGATTTTGAT
TCTTTGGATGAACAAAATGTGGAGAAGAATAACCAACTGGCCTTTGATATTGCTGAAAAG
GAACTGGGCATTTCTCCCATCATGACAGGCAAAGAGATGGCCTCGGTGGGGGAGCCTGAC
AAGCTGTCCATGGTGATGTACCTGACCCAGTTCTACGAGATGTTCAAGGACTCACTCCCC
TCCAGTGATGCCTTGGACCTGAATGCTGAGGAGAAAGCAGTCCTGATAGCCAGCACCAAA
TCTCCCATCTCCTTCCTAAGCAAACTTGGGCAGACCATCTCTCGGAAGCGTTCTCCCAAG
GATAAGAAGGAAAAGGACTTGGATGGTGCTGGAAAGAGGAGAAAGACCAGTCAATCAGAA
GAGGAGGAAGTGCCCCGGGTATGCAGAGGA---AGATCCACATTAGTGAGCACTCTGCCT
GACAGGAGGACTGATGTCACACTCAGCAACCAGAACAAAGTGAAGTACATGGCAACCCAG
CTGCTCGCCAAGTTTGAAGAGAATGCACCTCCACAATCCACTGGCATAAGGAGACAG---
------------------------------------------------------------
------------------------------------------------------------
------------------------------------------------------------
------------------------------------------------------------
------------------------------------------------------------
------------------------------------------------------------
------------------------------------------------------------
------------------------------------GGCTCAGTAAAGAAGGAGTTTCCA
CAGAACTTGGGAGGCAGCGACACGTGCTATTTTTGCCAGAAGCGGGTCTACGTGATGGAG
AGACTGAGTGCCGAGGGCAAGTTCTTCCATCGGAGCTGCTTCAAATGTGACTACTGTGCC
ACCACACTGCGCCTCTCAGCCTATGCCTATGACATCGAAGATGGTAAATTCTACTGCAAA
CCACACTACTGTTACCGA---CTCTCCAGCTCTGCACAGAGGAAGAGACCAGCAGTGACT
CTTCTGTCTGGAAAGGAGGCCAGAGGACCCCTGCAGGATGGCCCCATTGCAGACGCAAAT
GCACCTGCCAGTACCATCACCAACCCTGCTGATAGA---ACTCCAGGTTCAAGTGTGAAT
GGCCTGGAGGAGCCCAGCATTGCCAAGAGACTGAGGGGCACTCCTGAGAGGATTGAGCTA
GAGAACTACCGCCTGTCTGTGAAGCAGGCAGAGGAGCTACAGGAAGTGCCTGAGGAGACA
CAAGCTGAGCACAACCTGAGCAGTGTGCTAGACAAGGGCCTGGAGGAGGACGTGGCCAGC
CTGCCCACCTCGGACCTGGGTGGCGTTCCTTGGAAGGAAGCTGTGAGGATCCATGCTCTT
TTAAAAGGAAAGAGTGAAGAGGAACTGGATGCCTTGAAGAGCTACGAGCAGCGGCTACAG
CAGATCATAAATGCAACCGATCCCTTGGAGATTCAGGCTGATGTGCACTGGACACATGTT
CATGAGAAAGAGGAGGAGGAGCGAACGGTACCAACCTCTGAGCCCTCCACTTCTAGAGTG
CCTGACCTTCCCTCCATACGCCGTGCAGCAGTTCAGGCCTGGCTGGAGACAGTGTCCGGA
GTCCCATTTGATGAGGATGGCCTGGAGGAAGATGTGGATTCGGAGCCGGCAGAAATAGAA
GGGGAGGCAGCAGAGAATGGGGACACGGGTGACACTGGTGCTGAGCTGGATGATGATCAG
CACTGGTCTGATGACAGCCCATCGGATGCTGAAACAGAGTTTTGCAAGCAGCACCAAGAG
GTGGTAGAAGCGGATCTGGAGCTGAACGTCTCAGAAAACCAGGACGAACGACCCCCTGCC
ACTCTACAGCATAACAAGAGAGCTCCCTCCCAAGTCTCCAGTCCCACCTGGTCCCCTTCG
GAACAAGCTGTTCTGTTCTCTCCTGCCCACAGCCCCGTGGGAGAGGGGGCCCGGATTCCA
CTCCCCTCTGAGGCTATCAAAGTGAAATTGCCCAAGGAGCACCTTTTCCGAGAGCTTTTG
GTTTCCAAAGCAAAGTTCAAAGCAGAAGTTCCCACTGATCAGAAAGCTGTGCACTCTCCC
ATCCAGTCCCAGCCAGCAGCTCTGCTGGAAGCCAGGACACATACCTCTCCAGTTAGTTCA
CAGGGCCTGTCCCCATTGGCCACTTCCACCATCACCCCCACTCCGCACCCCATTTGCTCC
CAGCCTAAACCTTCCTGTGAGGCCACCATTCCATCCCCTACCAAGTCCCCCATATGCTTC
CAGCCTGTTCCAGCGAAAACATCAACCCCCCTCACCCCCCTCCACGTGAAGAACCAAGGG
GATGCCAAGGACAGACTGGGCAGCCCTCTTGCTATGGACGAGGCCCTGAAGCCAAACGAC
TTGGTGGCAGAGTTCTGGATGAAGAGCGCTGAAATTCGCCGCAGCCTGGGGCTCACACCC
GTGGATCGGAGCAAGGGGCCCAAGCACAGCTTCCCCTCACCTGCCTTTAAGCCATTGTCC
CTAAAATCCTATTCAGTTGAGAAGTCTCCTCAGGATGAGGGGCTCCATCTTCTAAAACCT
CCATCTAAG------------AGACTGGCAAAGTCGGATAGTGACCAGCCCTCTCTGCCA
ACCCCCAAGTCCCCATCTGACAGAGAGCTAAAAAGCTCCCATGAGGAGCGGAGAGACCTG
TCCAGCAGTTCTGGGCTGGGCCTTCATGGGAGCTCCTCCAACATGAAGACCTTGGGCAGC
CAGAGCTTCAATACCTCAGACTCCACCATGCTTACTCCACCCTCAAGCCCGCCTCCACCC
CCACCCCAGGACGAGGAGCCCGCAACTCTTCAAAGGGAGCCATATCAGATATATGGGCAG
AAGGAAACCAAGCCCAAGGCCTCCGTAATCCCACCCCCCACACCTGCCACCTTTATGCGG
CCCCCCCGAGAGCCTGCCCAGCTGCCCTGGGAAGAGGTACGGAAGTCATTTGTAGAGAGT
GTAGCTGAGATCCCCTTTGCTGATGACGTGGAGGATACATATGATGACAAGACCGAGGAC
TCAGATCTGCAG------TTCTTCACACCCCCTTCCTGCTGGCCCCTCTCTGACAAGGCC
CTTCCCCCACCCCTAGCCAAGGAGAATGTCAGGTTACTTACTCTAGAGAGCGGGGTCCAA
CTGCAGAAGAGGGGGCTACCTGTAGTCTCTCCAGAAGCCAAGGAGCTGGCTGAAGAGCGC
ATGCGAGCCAGAGAGAAGTCTATAAAGAGCCAGGTGTTGAGAGATGCCATGGCCAAACAG
CTGAGTCGGATGAAGGAGATGGAAATTGGGGCTGAGACCTCCAGTCCCCCAGGAGGCACC
TGCCACAAAGCCTCCTCAATGCCCTCTAAAGGCAAAGCCCTTGGCCTTGAATCCCCTAAA
CACCCAGTGCACAAAGGCCCTGAGGAGCCCACCTTGAAGCACAAAAACACTAGTGAGGAA
TTCCTCTCCCCCACATTGGACTCAGGGGCCCCAGATGGTTCAGTCACTTCATCCGAGGGC
TCTAGTGGGAAGAGCAAGAAGAGATCGTCACTCTTCTCCCCCCGTAGAAACAAG---GAG
AGAAAATCTAAAGGTGAGGGCCGGCCCCTGGAGAAACACAGCCCAGATCTCCTGGAGGAA
GCAGCCGCCAAGCCCAGGTCCTTGTGGAAGTCAGTCTTCTCAGGGTATAAGAAGGACAAG
AAGAAGAAGGGTGACAACAAGTCCTGTTCCAGCACCCCTTCCAGTGGTGCCACTGTGGCC
TCTAGCAAGCACAGGATGTCTCCAATAGTGAGAGCAGAGCTGCAGCTGCGGGACCAGCTG
AGTTTCTCCGAGGACTCTGACCTCTCCAGCGACGACATCCTCGAGAGGGTCTCCCAGAAG
TCCAAGCGAGAGCCAAGAACTTACACAGAGGAAGAACTGAATGCCAAGCTGACCCGGCGT
GTGCAGAAGGCAGCTCGGAGACAGGCCAAGCAAGAGGAACTTAAGCGGCTGCACCGAGCC
CAGATCATCCAGCGGCAGCTGGAGCAGGTGGAGGAGAGGCAGCGACAGCTGGAGGAGAGA
GGTGTTGCTGTGGAGAAGGCGCTCCGCGGGGAAGCA
>PhDi|XM_028526549.1_cds_XP_028382350.1_1
ATGGAGGAGAGCAAGGACGAGGCAGCAAACCGGGCACATGCCCTCTTTGACCGCTTCGTG
CAGGCTGCCACCTGCAAGGGGACCCTGAAGGCCTTCCAGGAGCTCTGTGAGCACTTGGAG
GTGAAGCCCCAAGACTACCGCTCCTTCTATCACAGGCTCAAGTCCAAGCTCCACTACTGG
AAAGCCAAAGCCCTGTGGGCAAAGCTGGACAAGCGGGGCAGCCACAAGGACTACAGGAAG
GGGAGGGCCTGCAGCAACACCAAGTGTCTCATCATCGGAGCCGGTCCCTGTGGTCTCCGC
ACAGCCATTGACTTGTCCTTGCTGGGAGCAAAGGTGGTCGTGATTGAGAAGCGAGATGCC
TTCTCCCGAAACAATGTCCTGCACCTCTGGCCCTTCACCATACATGATCTGCGAGGTTTG
GGTGCCAAGAAGTTCTATGGCAAGTTCTGTGCTGGGTCCATCGACCACATCAGTATCCGC
CAGCTGCAGCTCATCCTTCTGAAAGTCGCGTTGATCCTGGGCATTGAAATCCATGTCAAT
GTGGAGTTCCAAGGACTCGTGCAGCCTCCTGCGGACCAGGAAAACGAGCGGATAGGCTGG
CGGGCCCTGGTGCACCCTAAAACCCACCCCGTGTCAGAGTACGAGTTTGAAGTGATCATC
GGAGGGGACGGCCGCAGGAACACCCTGGAAGGGTTTCGTCGGAAAGAGTTCCGTGGCAAA
CTGGCCATTGCTATCACAGCCAACTTCATCAACCGAAACACAACAGCGGAAGCCAAAGTG
GAAGAGATCAGTGGTGTGGCTTTTATATTCAACCAGAAGTTTTTCCAGGAGCTTCGGGAG
GCCACAGGCATTGATCTGGAGAACATCGTCTACTACAAGGACGACACGCACTATTTCGTT
ATGACAGCCAAGAAGCAGAGCTTGCTGGACAAAGGGGTGATACTGCACGACGACTTTGAT
TCTCTGGAAGAGCAAAACGTGGAGAAGAACAACCAGCTGGCCTTCGACATCGCGGAGAAG
GAGCTGGGCATCTGCCCCATCATGACGGGCAAGGAGATGGCCTCAGTGGGCGAGCCCGAC
CAGCTGTCCATGGTCATGTACCTGACCCAGTTCTACGAGATGTTCCGGGACTCGCTGTCC
TCCCGTGATGCCGCAGCCCTGAACGCTGAGGAGAAGGCAGTGCTGGTAGCCAGCACCAAG
TCCCCCATCTCCTTCCTGAGCAAGCTCGGCCAGACCATCTCCCGGAAGCGGTCCCCCAAG
GACAAGAAGGAGAAGGACTCGGACGGGGCTGGGAAGAGGAGGAAGACCAGTCAGTCCGAA
GAGGAGGAAGTGCCCCGGGGCTGCAGAGGAGGGCGTCCAGCTCTGGGGAGTGCTCTGACC
GACCGGAGGACCGATGTTGCCCTCGGCAACCAGAACAAAGTCAAGTACATGGCGACCCAG
CTGCTGGCCAAGTTTGAAGAGAACGCGCCTGCCCAGTCCAGCGGCCTGAGGAGACAG---
------------------------------------------------------------
------------------------------------------------------------
------------------------------------------------------------
------------------------------------------------------------
------------------------------------------------------------
------------------------------------------------------------
------------------------------------------------------------
------------------------------------GGCTCCATGAAGAAGGAGTTCCCA
CAGAACCTGGGAGGCAGCGACACGTGCTACTTCTGCCAGAAGCGGGTGTACGTGATGGAG
CGGCTGAGCGCCGAGGGCAAGTTCTTCCACCGGAGCTGCTTCAAGTGCGAGTACTGCGCC
ACCACGCTGCGCCTGTCGGCCTATGCCTATGACATCGAGGACGGTAAATTCTACTGCAAA
CCTCACTACTGTTACCAACCCCTGTCCGGCTCCGCACAGAGGAAGAGACCAGCGGTGACC
GCCCTGTCTGGGAAGGATGCCAGAGCACCCCTGCAGGAGGGCCCCGTGGCAGATGCAAGT
GGACGGGCCAGCGCTGTGGCATGTCAGACCCAGAGCCCGAGCCCCGGGTCCAGTGTGAAC
GGCCTGGAGGAGCCCAGCATCGCCAAGCGGCTGCGCGGCACCCCCGAGAGGATCGAGCTG
GAGAACTGCCGCCTGTCGGTGCAGCCGGCCGCAGAGCTGCAGGAGGTGCCCGAGGAGACG
CAGGCCGAGCACAACCTCAGCAGCGTGCTGGACAAGGGCCTGGAGGACGACGCCGCCAGC
CTGCCCACCTCGGACCTGGGCGGCGTTCCCTGGAAGGAAGCTGTGCGGATCCACGCGCTG
CTCAAAGGGAAGAGCGAGGAGGACCTGGATGCCTCCAGGAGCCGGGAGCAGAGGCTGCCG
CAGGCCCCGAGCGCGGCCGACCCCCTGGAGATCCAGGCGGACGTGCACTGGACACACGTC
CGGGAGAAGGAGGAGGAGGAGCGCATGGCGCCCGGCTCCGCGCCCTCCACTTCCCGA---
------------------------------------------------------------
GGCCCTTCGGACGAGCGTGACCTGGAGGAGGACGCGGACTCGGAGCCAGCGGAGATAGAA
GGGGAGGCCGCTGAGAATGGGGACACGGGGGACACTGGCGCAGAGCTGGATGACGATCAG
CACTGGTCTGACGACATCCCCTGGGAGGCCGAGGCCGAGGTGCACGGGCCACTGCCGCCG
ACGGCAGCCGTGGAGCTGGAGCTGAAGGTCTCAGAAGACCGAGTGGCTTGGCCCGCTGCC
TCTCCACAACCCCGAGGGAGAGGTCCCTCCCAAGTCTCCAGTCCCATCCGGTCCACGGTG
GCAGAAGCTGCGCTGTTCCCCCGTGTCCACAGCCCCTCGGCCGAGGGCGCCCGGGGCCCT
CTCCTGTCTGGGGTCGCCAGGCTGAAATCGCCTGAGGAGCGCCTCTTCCCGGAGCTCTTG
GTCCCC------------AGAGTGGACATTGCCGCTGACCAGAAAGCTACGCCCTCTCCT
GCCCACACCCCTCCCGCGGCCCTGCCGCCGCGC---------------------------
---------TCCCCGCTGGCCGCC------------CCCACCCCGCTCCCCATTTGCTCC
CAGCCGCAGCCTTCCTGCGAGGCCGCCGTCCCATCGCCCACCTTGTCCCCCATATGCTTC
CAGCCTGGTCCAGCCAAGACGTCCACCCCCCTGGCCCCCGTCCCCGTGAAGAGCCAAGGG
GACGCCCAGGACAGGCTGGGCAGCCCCCTGGCTGCAGACGAGGCTCTGCGGCGCAGCGAC
CTGGTAGCCGAGTTCTGGACGAAGAGCGCCGAGATCCGCCGCAGCCTCGGGCTCACGCCC
GTCGAGCGGGGCAAGGCGCCCGAGCTCGGCTTCCCCTCACCCTCCCTGAAGCCCGTGTCC
CTCAAGGCCTACTCAGTGGAGAAGTCCCCTCAGGGCGAGGGGCTCCCTCTCCTGAAAGCC
CCGCCTGTTCCCAAGAGACTGGGCCTCCCGCCCTCGGAGGGCGACCAGCCCTGCCTGCCC
ACCCCCAAGTCCCCGTCTGACCGCGAGCCGAGGAGCGCCCAGGAGGAGCGGCGGGACCTG
TCCAGCAGCTCCGGCCTGGGCCTGCACGGGAGCTCCTCCAACACGAAGACCCTGGGCAGC
CAGAGCTTCAACACCTCGGACTCCACGATGCTCACCCCGCCCTCCAGCCCGCCCCCACCC
CCGCCGCAGGGCGAGGAGCCCGCCACTCTGCGCAGGAAGCCCCCCCAGATGCCTGAGCCT
CAGGAGGCAGAGCCCAAGGCCTCGGGGGTCCCACCTCCCCCAGCAGCCACCGCCCTGCGG
CCACCCCGGGAGCCGGCCCAGCCCCCCCGAGAGGAGGTGCGGAAGTCGTTTGTGGAGAGC
GTGGATGACATCCCCTTCGCCGACGACGTGGAGGACACCTACGAGGACCGGACCGAGGAC
TCGAGTCTGCAGGAGAAGTTCTTCACGCCCCCGTCCGGCCCGCCCCTCTCCGAGAAGCCC
CTCCGGCCACCCGTGGCCAAGGAGAACGGCAGGTTGCCCAGTCTGGAGAGTGGGGTGCAC
CTGCAGAAGAGGGGGCTGCCTGTCGTCTCCCCGGAGGCCAAGGAGCGGGCTGAGGAGCGC
ATGAGGGCCCGGGAGAGGTCAGTGAAGAGCCAGGCGCTGAGGGACGCCATGGCCACGCAG
CTGCGTCGCATGAAAGAGATGGAGACGGCGGCCAAGGCCTCCAGGCCCCCCGGGGGCCCC
GGCCGCAAACCCTCCTCGGGGCCCCCCAAGGGCAGAGTCCCCGGCCTCGCGTCC------
---------CACAGAGTTCCGGAAGAGCCCACCGCCAAGCACAAAGCCGCCAGCGAGGAG
GCCCTGTCGCCCGCGTCGGACTCGGGGCCCCCCGACGGCTCGCTCACCTCCTCCGAGGGC
TCCAGCGGGAAGAGCAAGAAGAGAGCGTCGCTCTTCTCCCCACGCAGAGCCAAG---GGG
GGGGCGGCCAAGGCGGGGGGGCGGCCCCCGGGGGAGCCGGGCGCACGCCTTGCAGAGGAG
GCGGCCCCCAAGCCCCGGTCCCTGTGGAAGTCGGTCTTCTCTGGGTACAAGAAGGACAAG
AAGAAGAAGGGAGACCACAAGTCCTGCCCCAGCACCCCCTCCAGCGGGGCCACTGTGGAC
TCAGGGACGCACCGGGCGTCGCCCAGACTGAAAGCAGAGTTGCAGCTCCGACGCCAGCTG
AGCTTCTCAGAGGACTCAGACCTCTCTAGTGATGACGTCCTCGAGAGTGCCTCCCAGAGG
TCGAAGCGAGAGCCGAGAACTTACACGGAGGAGGAGCTGAGCGCCAAGCTGACGCGGCGC
GTGCAGAAGGCGGCACGGAGGCAGGCCAAGCAGGAGGAGCTGAAGCGACTGCACCGCGCC
CAGATCATCCAGCGGCAGCTGGAGCAGGTGGAGGAGCGGCAGCGGCACCTGGAGGAGAGG
GGGGTCGCGGTGGAGAAGGCGCTCCGTGGGGAAGCA
>PtVa|XM_011367775.2_cds_XP_011366077.1_1
ATGGAGGAGAGTAAGAATGAGACAATGAATCGAGCGCATGCCCTCTTTGACCGGTTTGTG
CAGGCCACCACCTGCAAGGGAACCCTCAAGGCCTTCCAAGAGCTGTGCGACCACCTAGAA
CTGAAGCCTAAGGACTACCGCTCTTTTTATCACAAGCTCAAGTCCAAGCTCAACTACTGG
AAAGCCAAAGCCCTCTGGGCAAAGCTGGACAAACGAGGCAGCCACAAAGACTACAAAAAG
GGAAAAGCATGCACCAACACCAAGTGTCTCATCATTGGAGCTGGCCCCTGTGGTCTTCGG
ACAGCCATCGACTTATCCTTACTGGGAGCTAAGGTGGTCGTTATTGAGAAACGAGATGCC
TTCTCCCGCAACAATGTCTTGCATCTCTGGCCATTCACCATACATGATCTACGAGGTCTG
GGTGCCAAGAAGTTCTATGGCAAGTTCTGTGCTGGAGCCATTGACCATATTAGTATCCGT
CAGCTTCAATTAATACTTTTGAAAGTAGCCTTGATCCTAGGCATTGAAATCCATGTCAAT
GTGGAATTCCAAGGACTTGTACACCCTCCTGAGGACCAAGAAAATGAACGGATAGGTTGG
CGGGCACTGGTGCACCCCAAAACACATCCTGTATCAGAATATGAATTTGAAGTGATCATT
GGAGGAGATGGCCGTAGGAACACCTTAGAAGGATTTCGTCGGAAAGAATTTCGTGGCAAA
CTGGCCATTGCCATTACAGCAAATTTTATTAACCGAAATACAACAGCAGAAGCCAAAGTG
GAAGAGATCAGTGGCGTGGCTTTTATATTCAACCAAAAATTTTTCCAGGAGCTTAGAGAA
GCCACAGGTATTGATTTGGAGAACATCGTCTACTACAAAGATGACACACACTATTTTGTT
ATGACAGCCAAAAAGCAGAGCCTGCTGGACAAAGGGGTGATACTGCATGACGATTTTGAT
TCTTTGGATGAGCAAAACGTGGAGAAGAATAACCAACTGGCCTTTGATATTGCCGAGAAG
GAACTGGGCATTTCTCCCATCATGACAGGCAAAGAGATGGCCTCGGTCGGGGAGCCTGAC
AAGCTGTCCATGGTGATGTACCTGACCCAGTTCTACGAGATGTTCAAGGACTCACTCCCT
TCCAGCGATGCCTTGGACCTGAATGCTGAGGAGAAAGTAGTCTTGATAGCCAGCACGAAA
TCCCCCATCTCCTTCCTAAGCAAACTTGGGCAGACCATCTCTCGGAAGCGTTCTCCCAAG
GATAAAAAAGAAAAGGACTTGGATGGTGCTGGAAAAAGGAGAAAAACCAGTCAATCGGAA
GAGGAGGAAGCGCCCCGGGTCTGCAGAGGAGGAAGGCCCACGCTGGTGAGCACTCTGACG
GACAGGAGGATGGATGTGGCTCTTGGCAACCAGAACAAAGTGAAGTACATGGCAACCCAG
CTGCTGGCCAAATTTGAAGAGAATGCGCCTCCACAGTCCACTGGCCTGAGGAGACAGCCG
ACACAAGAGCGTGGGGTCAGCCAGCCGTCCTGCTGCCTACCTGAGCAGGATTGCCCTGCT
CCCACCCCTCAGTGGAAACAGCGACGGGAAAAGGAGCGTTCTCGGACCTGCCCCAAAAAA
GTGATCACA---CTCTCTCCTCCCCCTGCTCCACCTCCCTGTCGGGTGCCTGGCGGCCAG
CAGACGTACAGGGATCTTGATGCTGACATCCGTGGCAAGCAGAGTCCCCACCATGAGAGG
CCAGAGCCTGAACCTTCTCGTCGATTTTTTGTAGACCAGTGGGAGCTTTCTCTTAGTCTC
CGCTCCTCCAGCCACCCCGCCTCTCCCTCCTCTGACTCCCTCCGACAGAAGTATATAAAG
ATGTACACGGGCGGAGTGAGCTCATTGGCTGAGCAGATAGCCAATCAGCTTCAAAGGAAA
GAACAGCCCAAAACCCTACTAGACAAGAAGGAACTGGGCTCAATAAAGAAGGAGTTTCCG
CAGAACTTGGGAGGCAGCGACACGTGCTATTTTTGCCAGAAGAGAGTCTACGTGATGGAG
AGGCTGAGTGCCGAGGGCAAGTTTTTCCATCGGAGCTGCTTCAAATGCGAGTACTGCGCC
ACCACCTTGCGCCTCTCAGCCTACGCCTATGACATTGAGGACGGTAAATTCTACTGCAAA
CCACACTACTGTTACCGA---CTCTCTGGCTCCACACAGAGGAAGAGACCAGCAGTGACT
CCTCTGTCTAGAAAGGAGGCCAGAGGACCCCTGCAGGATGGCCCTACTGCAGATGCAAAT
GGACGGGCCAGCACCATCACCAACCCTGCTGAGAGA---ACTCCAGGTTCAAGTGTGAAT
GGCCTGGAGGAGCCCAGCATTGCCAAGAGACTGAGGGGCACTCCTGAGAGGATTGAGCTG
GAGAACTACCGTCTATCTGTGAAGCAGGCAGAGGAGCTGCAGGAGGTACCTGAGGAAACG
CAGGCCGAGCACAACCTGAGCAGCGTGCTGGACAAGGGCACGGAGGAGGACGTGGCCAGC
CTGCCCACCTCAGATCTGGGTGGCGTTCCTTGGAAGGAGGCTGTAAGGATCCATGCTCTT
CTAAAAGGAAAGAGTGAAGAGGAGCTGGAGGCCTCAAAGAGCTGCGAGCAGAGGCTACAG
CAGATCATAAACGCAGCCGATCCCTTGGAGATCCAGGCTGACGTGCACTGGACGCATGTT
CGTGAGAAAGAGGAGGAGGAGCGAATGGTACCGACCTCTGAGTCCTCTACTTCTAGAGTG
CCTGACCTTCCTTCCATACGCCGTGCAGCAGTGCAGGCCTGGCTGGAGACGGTCTCCGGA
GTCCCATTTGATGAGAATGACCTGGAGGAAGATGTGGACTCGGAACCAGCAGAGATAGAA
GGGGAGGCAGCAGAGAATGGGGACACTGGGGACACTGGTGCTGAGCTGGATGATGATCAG
CACTGGTCTGTTGATGTCCCATCAGAT---------------------------------
---GCCGAAGCGGAGCTACAGCTGAGGGTCTCAGAAAATGAGGAAGAGCAACCCTCTGTC
GCAGCATGGCGCCAAGAGAGAGATCCCTCCCGAGTCTCCAGTCCCACCTGGTCCCCTGTA
GAGCAGGCTGTTCTGTTCTCCCCAGTCCACAGCCCCATGGCAGAGGGAGCGCGAATCCCT
CATACCTCTGTGGCTACCAAGGTGAAATCCCCTGAGGAGCACCTTTTCCCTGAACATTTG
GTCCCC------------AGAACCGAAGCTCCCACTGATCAGAAAGCCCTGCATTCTCCC
ATCCGGTCGCAGCCGGTGGCTCTGCCAGAAGCCATGACACCTACCTCCCCCGTTACTTCA
CAGGGCCTGTCCCCGTTGGCCACCTCCACTGCCACGCCCACCCAGCTCCCCATTTGCTCC
CAGCCTCAGCCTTCCTCTGAGGCCACTGTCCCATCCCCCACCAAGTCCCCCATATGCTTC
CAGCCTGTTCCAGCCAAAGCATCCACTCCCCTATCCCCTCTCCCCTTGAAGAACCAAGGG
GATGCCAAGGACGGTCTCGGCAGCCCGCTTGCAATGGACGAGGCCCTGAAGCGGAACGAC
CTGGTGGCGGAGTTCTGGATGAAGAGTGCCGAAATCCGCCGCAGCCTCGGCCTCACACCC
GTGGATCGGAGCAAGGGGCCAGAGCCCAGCTTCCCGTCACCTGCCTTTAAGCCAGTGTCC
CTAAAATCCTATTCAGTTGAGAAGTACCCCCAGGGTGAGGGGCTCCATCTTCTAAAACCT
CCACCTGCTCCTAAGAGACTGGGCCTGGCAAAGTTGAATGGCGACCAGTCCTCCCTGCCG
TCCCCTAAGTCCCCGTCTGACAGAGAGCTGAAAAGCTCCCACGAGGAGCAGAGAGACCTG
TCCAGCAGCTCTGGGCTGGGCCTTCACGGGAGCTCCTCCAACATGAAGACCTTGGGCAGC
CAGAGCTTCAACACCTCAGACTCCACCATGCTCACTCCACCCTCGAGCCCGCCCCCACCC
CCACCCCAGGACGAGGAGCCTGCAACTCTTCGAAGGAAGCTGTATCAGACATATGAGCAC
AAGGAAACCAAGCCCAAGGCCTCTGTGACCCCACCCCCTCCACCTGCCACCTTTATGCGG
CCCCTCCGAGAACCTGCCAAGCCTCCCCGGGAGGAGGTGCGAAAGTCATTTGTAGAGAGT
GTAGACGAGATCCCTTTTGCTGATGATGTGGAGGATACATATGATGACAAGACCGAAGAC
TCAAGTCTGCAAGAGAAGTTCTTCACACCCCCTTCCTGCTTGCTCCGCTCAGAAAAGCCT
CTCCACCCACCCCTAGCCAAGGAAAGTGGTAGGTTGCCTACTCTGGAGAGTGGGATCCAA
CCACAGAAGAGAGGGCTGCCTGTAGTCTCTCCCCAAGCCAAGGAGCTGGCTGAGGAGCGC
ATGCGCGCCAGGGAGAAGTCCGTGAAGAGCCAGGCACTGAGAGATGCCATGGCCAAACAG
CTGAGTCAGATGAAGGAGATGGAGATGACAGCTGGGACCACCAGGCCCCCAGGAGGCACT
TCCCACAAAGCCTCCTCAGTACCCTCCAAGGGCAAAGTCCTCAGTCTCGAGTCCCCTGAA
TACCCAATCCACAAAGGCCCAGACGAGCCCACCCTGAGGCATGAAGCCACTAGTGAGGAG
ATCTTC---CCTCCGTCGGACTCAGGGGGCCCAGACGGTTCAGTCACCTCATCTGAGGGT
TCCAGTGGAAAGAGCAAGAAGAGATCATCACTCTTCTCCCCCCGCAGAAACAAGAAGGAG
AGGAAGTCCAAAGGTGAGGGCCGGCCCCCGGAGAAGCCCAGCCCAAAC---CTGGAGGAA
GCAGCCTCCAAGCCCCGGTCCTTGTGGAAGTCGGTCTTCTCTGGGTATAAGAAAGATAAG
AAGAAGAAGGGCGACAACAAGTCTTGCTCCAGCACCCCTTCCAGTGGTGCCACCGTGGAC
TCTGGCAAGCACAGGATGTCTCCGATGGTTAGAGCAGAGCTGCAGCTCCGGCGCCAGCTG
AGTTTCTCCGAGGACTCTGACCTCTCCAGTGATGACATCCTTGAGAGGGCCTCCCAGAAG
TCCAAGCGAGAGCCAAGAACTTACACGGAGGAAGAACTGAATGCCAAGCTGACCCGGCGT
GTGCAGAAGGCAGCTCGGAGACAGGCCAAGCAAGAGGAACTTAAGCGGCTGCACCGAGCC
CAGATTATCCAGCGGCAGCTGGAGCAAGTAGAAGAGAAGCAGAGGCAACTGGAGGAGAGG
GGGGTCGCTGTGGAGAAGGCGCTCCGTGGTGAAGCA
>RhFe|XM_033118574.1_cds_XP_032974465.1_1
ATGGAGGAGAGTAAGAACGAGATGATGACTCGAGCACATGCCCTCTTTGACCGGTTTGTG
CAGGCCACTACCTGCAAGGGAACCCTCAGGGCCTTCCAAGAGCTCTGTGACCACCTGGAA
CTGAAGCCCAAGGACTATCGCTCCTTTTATCACAAGCTCAAGTCCAAGCTCAACTACTGG
AAAGCCAAAGCCCTCTGGGCAAAGCTGGACAAACGGGGCAGCCACAAAGACTACAAGAAG
GGAAAAGCATGCACAAATACCAAGTGTCTCATCATTGGAGCCGGGCCCTGCGGTCTCCGC
ACAGCCATCGACTTATCCTTGCTGGGAGCCAAGGTGGTCGTTGTCGAGAAACGAGACGCC
TTCTCCCGCAACAACGTCTTGCACCTCTGGCCGTTCACCATCCATGACCTGCGAGGTCTG
GGGGCCAAGAAATTCTACGGCAAGTTCTGTGCTGGAGCCATTGACCACATTAGTATCCGT
CAGCTTCAACTAATACTTTTGAAAGTAGCCTTGATCCTAGGCATTGAAATCCATGTCAAT
GTGGAATTCCAAGGACTCGTACATCCTCCTGAGGACCAAGAAAATGAACGGATAGGTTGG
CGGGCACTGGTGCACCCCAAAACACATCCTGTATCAGAATATGAATTTGAAGTGATCATC
GGAGGGGATGGCCGTAGGAACACCTTGGAAGGATTTCGTCGGAAAGAATTTCGTGGCAAA
CTGGCCATTGCCATTACAGCAAATTTTATTAACCGAAATACAACAGCCGAAGCCAAAGTG
GAGGAGATCAGTGGTGTGGCTTTTATATTCAACCAAAAATTTTTCCAGGAGCTGAGAGAA
GCCACAGGTATCGATTTGGAGAACATTGTCTACTACAAAGACGACACACACTATTTCGTT
ATGACGGCCAAAAAGCAGAGCTTACTGGACAAAGGGGTTATACTGCACGACGATTTTGAT
TCTTTGGATGAGCAAAACGTGGAGAAGAATAACCAGCTGGCCTTTGATATTGCTGAGAAG
GAACTGGGTATTTCTCCCATCATGACTGGCAAAGACATGGCATCGGTGGGGGAGCCAGAC
AAGCTGTCCATGGTGATGTACCTGACGCAGTTCTATGAGATGTTTAAGGACTCGCTCCCC
TCCAGTGATGCCCTGGACCTGAATGCGGAGGAGAAGGCAGTCCTGATAGCCACCACCAAG
TCCCCCATCTCCTTCCTGAGCAAGCTGGGCCAGACCATCTCTCGGAAGCGTTCGCCCAAG
GATAAAAAGGAAAAGGACTTGGATGGTGCTGGAAAGAGGAGAAAGACCAGTCAGTCGGAG
GAGGAGGAAGTGTCCCGGGGCGGCAGAGGAGCGAGGCCCATGCTGGTGAGCACCCTGACA
GACAGGAGAATGGATGCAGCTCTGGGCAGCCAGAACAAAGTGAAGTACATGGCCACCCAG
CTGCTGGCCAAATTTGAGGAGAATGCGCCCCCACAGTCCGCCGGCACCAGGAGACAGCCG
ACACAAGAGCGTGGGGTCAGCCAGCCGTCCTGCTGCCTACCTGAGCAGGGTCGCCCTGCT
CCCACCCCTCAGTGGAAACAGCGACAGGAAAAGGAGCGTTCTCGGACCTGCCCCAAAAAA
GTGATCACACTCCTCTCTCCTCCCCACACCCTACCTCCCTGTGGGGCACGTGGAGGCCAG
CAGACGAACAGGGACCTTGATGCTGACAGCCGCGGCAAGCAGAGTCCCCGTCATGAGAGG
CCAGAGCCTGAACCTTCTCGTCGGTTTTTTGTCGATCAGTGGGAGCTTTCTCTTAGCCTC
CGTTCCTCCAGCCGCCCCGCCTCTCCCTCCTCTGACTCCCTCCGACAGAAGTATATAAAG
ATGTACACAGGCGGAGTGAGCTCATTGGCTGAGCAGATAGCCAATCAGCTTCAAAGGAAA
GAACAGCCCAAAACCCTTCTAGACAAGAAGGAACTGGGCTCCATCAAGAAGGAGTTCCCG
CAGAACTTGGGGGGCAGCGACACCTGTTATTTCTGCCAGAAGCGGGTCTACGTGATGGAG
AGGCTGAGTGCCGAGGGCAAGTTCTTCCATCGTAGCTGCTTCAAATGCGACTACTGTGCT
ACCACCCTGCGCCTGTCGGCATACGCGTATGACACCGAGGACGGTAAATTCTACTGCAAA
CCGCACTACTGTTACCGA---CTCTCGGGCTCCGCACAGAGGAAGAGGCCGGCGTTGACT
CCTCTGTCTGGAAAGGAGGCCAGAGGACCCCTGCAGGATGGCCCCACTGCAGACGCAAAT
GGACGGGCCAGCACCGTCGCCAGCCCTGCTGAGAGA---ACTCCAGGTTCCAGTGTGAAC
GGCCTGGAGGAGCCCAGCATTGCCAAGAGACTGCGGGGCACACCTGAGAGGATTGAGCTG
GAGAACTACCGCCTGTCCGTGAGGCAGGCCGAGGGGCTGCAGGAGGTGCCTGAGGAGACG
CAGGCCGAGCACAACCTGAGCAGCATGCTAGACAAGGGCACCGAGGAGGACGCCGCCAGC
CTGCCCACCTCAGACCTGGGTGGCGTTCCTTGGAAGGAGGCTGTGCGGATTCACGCTCTT
CTGAAAGGAAAGAGTGAAGGGGAGCTGGAGGCCTTGGAGAGCTACGAGCAGAGGCCACAG
CAGATCGTAAGTGCAGCCGACCCCCTGGAGATCCAGGCCGATGTGCACTGGACACACGTG
CGCGAGAAAGAGGAGGAGGAGCGGGTGGCACCGGCCTCCGGGTCCTGTGCTTCTGGAGTG
CCTGACCTTCCCTCCATACGCCGTGCAGCAGTGCAGGCCTGGCTGGAGACGGTCTCCGGA
GTCCCATTTGATGAGAATGACCTGGAGGAAGATGAGGACTCGGAGCCGGCAGAGATAGAA
GGGGAGGCAGCAGAGAATGGGGACACAGGGGACACTGGTGCTGAGCTGGACGATGATCAG
CACTGGTCTGACGATGGCCCATCAGATGCCGAGACGGAGCTTTGCAGGCAGCACCAGGCC
GAGGTGGAAGTGGAACTGCTGAGG---ATCTCAGAAAACGAGAAGCAG---CCCCCTTCC
ACACCATGGCGCCATGAGAGAGGTCCCTCCAAAGTCTCCAGCCCTACCCCGTCCCCTGAG
GAACAAGCTGTGCTGTTCCCCCCAGTCCACAGCCCCGTGGCAGAGGGGGCCCGGATCCCA
CTCGCCTCTGTGGCTGCCAAGATGAGATCTCCCGAGGAGCGCCTTTTCCCAGAGCCTCTG
GTCCCC------------ATAGCAGAAGCTCCCTCTGGCCAGAAAGCTGTGCACTCTCCC
ATCCGGTCACAGCCGGTGGCTCTGCCAGAGGCCGTGACGCCTGCCTCCCCAGTTAGTTCA
CAGGGCCTGTCTCCGTTGGCCACCTCCACCCCCACCCCCACCCAGCTCCCCATTTGCTCC
CAGCCTCAGCCTTCCTCTGAGGCCACCGTCCCATCACCCACCAAGTCCCCAATATGCTTC
CAGCCTGTTCCAGCCAAAACATCCACCCCCCTTGCGCCCCTCCCCCTGAGTAACCAAGGG
GACACCAAGGACAGACTGGGCAGCGCCCTGGCTGCAGACGAGGCCCTGAAGCGGAGCGAC
CTGGTGGCCGAGTTCTGGATGAAGAGCGCCGAGATCCGCCGCAGCCTCGGCCTCACACCC
GTGGAGCGGAGCCAGGGGCCTGCGCACGGCTTCCCCTCACCTTCCTGGAAGCCAGTGTCC
CTAAAATCCTCTTTGGTCGACAAGTCCCCTCAGGGTGAGGGGCTCCATCTTCTAAAACCT
CCCCCCGTTCCTAAGAGGCTGGGCCTGCCGAAGACAGATGGTGACCAGCCCTCCCTGCCG
ACCCCCAAGTCCCCGTCTGACAGAGAGCTGAAAAGCTCCCACGAGGAGCGGAGAGACCTG
TCTAGCAGCTCCGGGCTGGGCCTTCACGGGAGCTCCTCCAACATGAAGACCTTGGGCAGC
CAGAGCTTCAACACGTCCGATTCCACCATGCTCACCCCGCCCTCGAGCCCACCCCCGCCC
CCACCCCAGGACGAGGAGCCCGCCACTCTGCACAGGAGGCCGTATCAGACACGTGAGCAT
AAGGACACAGAGCCCAAGGCCTCTGTGATCCCACCCCCCCCGCCTGCCACCTTCATGCGG
CCCCCCCGAGAGCCTGCCCAGCCCCCCCGAGAGGAGGTACGGAAGTCATTTGTAGAGAGT
GTGGACGAGATCCCCTTTGCCGATGACGTGGAGGATACGTATGATGACAAGACTGAGGAC
GTGAGCCTGCAGGAGAAGTTCTTCACACCCCCTTCCTGCCGGTCCCGCTCCGAGCAGCCC
CTCCACACACCCCCAGCCAAGGAGAACGGTCCGTTGCCTGCTCTGGACAGTGGGCTCCAG
CCGCACAAAAGGGTGCTGCCTGTGGTCTCTCCAGAAGCCAAGGAGCTGGCTGAGGAGCGC
ATGCGAGCCAGAGAGAAGTCTGTGAAGAGCCAGGCATTGAGAGACGCCATGGCCAAGCAG
CTGAGTCGGATGAAGGAGATGGAAATGGTAGCCGGGACCTCCAGGCCCCCAGGAGGCACC
TCTCGCAAAGTCTCCTCAACACCCTCCAAGGGCAAAGCCCTCAGCCTTGACTCCCCTAAA
CACCTGGTCCACACAGGCCCTGGGGAGCCCACTCTGAAGCACGAAGCTACTAGTGAGGAG
ATCCTCTCCCCTCCATCGGACTCGGGGGGCCCAGATGGCTCAGTCACCTCATCCGAGGGC
TCCAGTGGGAAGAGCAAGAAGAGATCGTCCCTGTTCTCCCCCCGCAGAAACAAGAAGGAG
AGGAAGTCCAAAAGTGAGGTCCGGCCCTCAGAGAAGCCCAGCCCCAGCCTGCTGGAGGGA
GCGGCCGCCAAGCCCAGGTCATTGTGGAAGTCAGTCTTCTCTGGGTATAAGAAGGACAAG
AAGAAGAAGGGCGACAACAAGTCCTGCTCCAGCACCCCTTCCAGTGGTGCCACCGTGGAC
TCTGGCAAGCTCAGGACGTCCCCGATAGTGAGAGCAGAGCTGCAGCTCCGGCGCCAGCTG
AGTTTCTCCGAGGACTCTGACCTCTCCAGTGACGACGTCCTTGAGAGGGCCTCGCAGAAG
TCTAAGCGAGAGCCAAGAACATACACGGAGGAGGAACTGAATGCCAAGCTGACCCGGCGT
GTGCAGAAGGCGGCTCGGAGACAGGCCAAGCAAGAGGAACTGAAGCGGCTGCATCGAGCC
CAGATTATCCAGCGGCAGCTGGAACAGGTGGAGGAGAAGCAGCGGCAGCTGGAGGAGAGA
GGGGTCGCTGTGGAGAAGGCTCTCCGTGGTGAAGCA
>RoAe|XM_016125587.1_cds_XP_015981073.1_1
ATGGAGGAGAGTAAGAATGAGACAATGAATCGAGCACATGCCCTCTTTGACCGGTTTGTG
CAGGCCACCACCTGCAAGGGAACCCTCAAGGCCTTCCAAGAGCTCTGCGACTACCTAGAA
CTGAAGCCTAAGGACTATCGCTCCTTTTATCACAAGCTGAAGTCCAAGCTCAACTACTGG
AAAGCCAAAGCCCTCTGGGCAAAGCTGGACAAACGAGGCAGCCACAAAGACTACAAAAAG
GGAAAAGCGTGCACCAACACCAAGTGTCTCATCATTGGAGCTGGTCCCTGTGGTCTTCGC
ACAGCCATCGACTTATCCTTACTGGGAGCTAAGGTGGTCGTTATTGAGAAACGAGATGCC
TTCTCCCGCAACAATGTCTTGCATCTCTGGCCATTCACCATACATGATCTACGAGGTCTG
GGTGCCAAGAAGTTCTATGGCAAGTTTTGTGCTGGAGCCATTGACCATATTAGTATCCGT
CAGCTTCAATTAATTCTTCTGAAAGTTGCCTTGATCCTAGGCATTGAAATCCATGTCAAT
GTGGAATTCCAAGGACTTGTATACCCTCCTGAGGACCAAGAAAATGAACGGATTGGTTGG
CGGGCGCTGGTGCACCCCAAAACACATCCTGTATCAGAATATGAATTTGAAGTGATCATT
GGAGGAGATGGCCGTAGGAACACCTTAGAAGGTTTTCGTCGGAAAGAATTTCGTGGCAAA
CTGGCCATTGCCATTACAGCAAACTTTATTAACCGAAATACAACAGCAGAAGCCAAAGTG
GAAGAGATCAGTGGTGTGGCTTTTATATTCAACCAAAAATTTTTCCAGGAGCTTAGAGAA
GCCACAGGTATTGATTTGGAGAACATTGTCTACTACAAAGATGACACACACTATTTTGTT
ATGACGGCCAAAAAGCAGAGCCTGCTGGACAAAGGGGTGATACTGCATGACGATTTTGAT
TCTTTGGATGAGCAAAATGTGGAGAAGAATAACCAACTGGCCTTTGATATTGCTGAGAAG
GAACTGGGCATTTCTCCCATCATGACAGGCAAAGAGATGGCCTCGGTCGGGGAGCCTGAC
AAGCTGTCCATGGTGATGTACCTGACCCAGTTCTACGAGATGTTCAAGGACTCACTCCCT
TCCAGCGATGCCTTGGACCTGAATGCTGAGGAGAAAGTAGTCTTGATAGCCAGCACCAAA
TCCCCCATCTCCTTCCTAAGCAAACTTGGGCAGACCATCTCTCGGAAGCGTTCTCCCAAG
GATAAAAAAGAAAAGGACTTGGATGGTGCTGGAAAAAGGAGAAAAACCAGTCAATCGGAA
GAGGAGGAAGTGCCCCGGGGCTGCAGAGGAGGAAGGCCCACGCTGGTGAGCACTCTGACG
GACAGGAGGATGGATGTGGCTCTTGGCAACCAGAACAAAGTGAAATACATGGCAACCCAG
CTGCTGGCCAAATTCGAAGAGAACGCACCCCCACAGTCCACTGGCCTGAGGAGACAGCCA
ATACAAGAACGTGGGGTCAGCCAGCCGTCCTGCTGCCTACCTGAGCAGGGTTGCCCTGCT
CCCACCCCCCAGTGGAAACAGCGACGGGAAAAGGAGCGTTCTCGGACCTGCCCCAAAAAA
GTGATCACA---CTCTCTCCTCCCCCTGCTCCACCTCCCTGTCGGGTGCGTGGCGGCCAG
CAGACATACAGGGATCTTGATGCTGACAGCCGTGGCAAGCAGAGTTCCCACCATGAGAGG
CCAGAGCCTGAACCTTCTCGTCGATTTTTTGTAGACCAGTGGGAGCTTTCTCTTAGTCTC
CGCTCCTCCAGCCACCCCGCCTCTCCCTCCTCTGACTCCCTCCGACAGAAGTATATAAAG
ATGTACACGGGCGGAGTGAGCTCATTGGCTGAGCAGATAGCCAATCAGCTTCAAAGGAAA
GAACAGCCCAAAACCCTACTAGACAAGAAGGAACTGGGCTCCATAAAGAAGGAGTTTCCG
CAGAACTTGGGAGGCAGCGACACGTGCTATTTTTGCCAGAAGAGGGTCTACGTGATGGAG
AGGCTGAGCGCCGAGGGCAAGTTTTTCCATCGGAGCTGCTTCAAATGCGAGTACTGTGCC
ACCACCTTGCGCCTCTCTGCCTACGCCTATGACATTGAGGACGGTAAATTCTACTGCAAA
CCACACTACTGTTACCGA---CTCTCTGGCTCCACACAGAGGAAGAGACCAGCAGTGACT
CCTCTATCTGGAAAGGAGCCCAGAGGACCCCTGCAGGATGGCCCTACTGCAGCTGCAAAT
GGACGGGCCAGCACCACCACCAACCCTGCTGAGAGA---ACTCCAGGTTCCAGTGTGAAT
GGCCTGGAGGAGCCCAGCATTGCCAAGAGACTGAGGGGCACTCCTGAGAGGATTGAGCTG
GAGAACTACCGTCTCTCTGTGAAGCAGGCGGAGGAGCTGCAGGAGGTACCTGAGGAAACG
CAGGCCGAGCACAACCTGAGCAGCGTGCTGGACAAGGGCACGGAGGAGGACGTGGCCAGC
CTGCCCACCTCAGATCTGGGTGGCGTTCCTTGGAAGGAGGCGGTAAGGATCCATGCTCTT
CTGAAAGGAAAGAGTGAAGAGGAGCTGGAGGCTTCAAAGAGCTGCGAGCAGAGGCTACAG
CAGATCATAAACGCAGCCGATCCCTTGGAGATCCAGGCTGACGTGCACTGGACGCATGTT
CGTGAGAAAGAGGAGGAGGAGCGAATGGTACCGACCTCTGAGTCCTCTACTTCTAGAGTG
CCTGACCTTCCTTCCATACGCCGTGCAGCAGTGCAGGCCTGGCTGGAGACGGTCTCTGGA
GTCCCATTTGATGAGAATGACCTGGAGGAAGATGTGGACTCGGAGCCAGCAGAGATAGAA
GGGGAGGCAGCAGAGAATGGGGACACTGGGGACACTGGTGCTGAGCTGGATGATGATCAG
CACTGGTCTGACGATGTCCCATCAGAT---------------------------------
---GCTGACGCGGAGCTACAGCTGAGGGTCTCAGAAAACGAGGAGGAGGAACCCCCTGTC
ACAGCATGGCACCAGGAGAGAGATCCCTCCCGAGTCTCCAGTCCCACCTGGTCCCCTGCA
GAGCAGGCTGTTCTGCTCTCCCCAGTCCACAGCCCCATGGCAGAGGGAGCGCGAACCCCA
CGTACCTCTGTGGCTATCAAGGTGAAATCCCCTGAGGAGCACCTTTTCCCTGAGCGTCTG
GTCCCT------------GAAACAGAAGCTCCCACTGTTCAGAAAGCCCTGCACTCTCCC
ATCCGGTCGCAGCCAGTGGCTCTGCCAGAAGCCAGGACACCTACCTCCCCCGTTAGTTCA
CAGGGCCTGTCCTTGTTGGCCACCTCCACTGCCTCGCCCACCCAGCTCCCCATTTGCTCC
CAGCCGCAGCCTTCCTCCGATGCCACTGTCCCATCTCCTACCAAGTCCCCCATATGCTTC
CAGCCTGTTCCAGCCAAAACATCCACTCCCCTATCCCCGCGCCCCTTGAAGAACCAAGGG
GATGCCAAGGACAGTCTGGGCAGCCCTCTTGCTATGGACGAGGCCCTGAAGCGGAACGAC
CTGGTGGCGGAGTTCTGGATGAAGAGTGCCGAAATCCGCCGCAGCCTCGGCCTCACACCC
GTGGATCGCAGCAAGGGGCCAGAGCCCAGCTTCCCCTCACCTGCCTTTAAGCAAGTGTCC
CTAAAATCCTATTCAGTGGAGAAGTACCCTCAGGGTGAGGGGCTCCATCTTCTAAAACCC
CCACCTGCTTCTAAGAGACTGGGCCTGGCAAAGTCGAATGGCGACCAGCCCTCCCTGCCA
TCCCCTAAGTCCCCGTCTGACAGAGAGCTGAAAAGCTCCCATGAGGAGCAGAGAGACCTG
TCCAGCAGCTCCGGGCTGGGCCTTGCCGGGAGCTCCTCCAACATGAAGACCTTGGGCAGC
CAGAGCTTCAACACCTCAGACTCCACCATGCTCACTCCACCCTCGAGCCCGCCCCCGCCC
CCACCCCAGGACGAGGAACCTGCAACTCTTCGAAGGAAGCCATGTCAGACATATGAGCAC
AAGGAAACCAAGCCCAAGGCCTCTGTGACCCCACCCCCTCCACCTGCCACCTTTATGCGG
CCCCCGCGAGAGCCTGCCAAGCCTCCCCGGGAGGAGGTGCGAAAGTCATTTGTAGAGAGT
GTAGACGAGATCCCCTTTGCTGATGACGTGGAAGATACGTATGATGATAAGACCGAGGAC
TCAAGTCTGCAAGAGAAGTTCTTCACACCCCCTTCCTGCTGGCCCCGCTCAGAAAAGCCT
CTCCACCCACCCCTAGCCAAGGAAACTGGGAGGTTGCCTACTCTGGAGAGTGGGATCCAA
CCACAGAAGAGGGGGCTGCCTGTAGTCTCTCCTGAAGCCAAGGAGCTGGCTGAGGAGCGC
ATGCGTGCCAGGGAGAAGTGTGTGAAGAGCCAGGCATTGAGAGATGCCATGGCCAAACAG
CTGAGTCAGATGAAGGAGATGGAGATGACAGCTGGGACCACCAGACCCCCAGGAGGCACT
TCCCACAAAGCCTCCTCAGTACCCTCCAAGGGCAAAGCCCTCAGTCTCGAGTCCCCTAAA
TACCCAACCCACAAAGGCCCAGACGAGCCCACCCTGAGGCATGAAGCCACTAGTGAGGAG
ATTTTCTCCCCTCCATCGGACTCAGGGGGCCCAGATGGTTCAGTCACCTCATCTGAGGGC
TCCAGCGGAAAGAGCAAGAAGAGATCATCACTCTTCTCCCCCCGCAGAAACAAGAAGGAG
AGGAAGTCCAAAGGTGAGGGCCGGCCCCCTGAGAAGCCCAGCCCAAACCTCCTGGAGGAG
GCCGCCTCCAAGCCCCGGTCCTTGTGGAAGTCAGTCTTCTCTGGGTATAAGAAAGATAAG
AAGAAGAAGGGCGACAACAAGTCTTGCTCCAGCACCCCTTCCAGTGGTGCCACCGTGGAC
TCTGGCAAGCACAGGATGTCTCCGATGGTGAGAGCAGAGCTGCAGCTCCGGCGCCAGCTG
AGTTTCTCTGAGGACTCGGACCTCTCCAGTGACGACATCCTCGAGAGGGCCTCCCAGAAG
TCCAAGCGAGAGCCAAGAACTTACACGGAGGAGGAACTGAATGCCAAGTTGACCCGGCGT
GTGCAGAAGGCAGCTCGGAGACAGGCCAAGCAAGAGGAACTTAAGCGGCTGCACAGAGCC
CAGATTATCCAGCGGCAGCTGGAGCAAGTAGAAGAGAAGCAGAGGCAGCTGGAGGAGAGG
GGGGTCGCTGTGGAGAAGGCGCTCCGTGGTGAAGCA
