# Supplementary material for: Positively selected genes in the hoary bat (Lasiurus cinereus) lineage: prominence of thymus expression, immune and metabolic function, and regions of ancient synteny
Source: PeerJ. 2022 Mar 17;10:e13130. doi: 10.7717/peerj.13130 (PMC8934532; doi:10.7717/peerj.13130)
Supplement: Supplemental Information 4 — Likely alignment errors have been manually deleted between conserved codons. Recovery of the original codon positions requires alignment to the original accessions in each orthogroup. [file peerj-10-13130-s004.zip › renamed.manual/OG0003284.manual.fas]

>EpFu|XM_008148430.2_cds_XP_008146652.1_1
AATGAAAGACTAAAGAAACTTTGTTCTGATCTAGAAGAAAAGCATGAAGCTTCTGAGCTT
CAAATAAAGCACCAATCTACCAGTTATCGAAATGAACTACAACAGAAAGAGGTGGAAATC
AGCCATCTTAAAGCAAGACAGATTGCACTACAGGATCAATTGCTAAAGCTGCAGTCCGCT
GCTCAGTCTGTAAATTCAGGAGCTGGCAGTGTGCCCACAACCACTGCATCATCATCA---
TTCAATTATGGTACCAGCCATCATGCTGCAGCTTTCCACGATGATGACATGGACTTCGGT
GATGTAATTTCATCTCAACAAGAAATAAACAGATTGTCAAATGAAATTTCAAGGCTTGAA
TCTGAAGTTGCACATTGGAGGCATATTGCTCAGATTTCTAAAGCACAAGGATCAAACAGC
TCTGATCAAAGTGAGATTTGCAAACTGCAAAATATAATTAAGGAACTTAAACAGAACCGA
AGTCAGGAAATTGATGATCATCAACATGAAATGTCAGTATTACAGAATGCACATCAACAG
AAATTGGCAGAAATAACTCGTCGGCATCGAGAAGAATTAAGTGAATATGAAGAACGAATT
GAAGAACTGGAAAATCTGTTACAACAAGGTGGCTCAGGAATTGCAGTAACTGATTACCCT
AAAATCCATGAGATGCAAAGAACTATTCAAGTTCTACAAACTGAAAAAGTAGAGTCTACA
AAAAAAATGGAAGAACTTGAAGACCAAATAAAAGATATAAGTAGAAAATTATCGTCTTCA
GAAAAGGACAGAGAAGTTTTGAGGAAGGAACAAGAACGACTAAATGTGGAAAACAGGCAA
ATAAGTAAAGAATATGAAAGCTTGAAACTGGAATGTAGTAAATTGCAGCCTTATGCTATG
AAGCAAAGTGACACTGTGAAGGAAGAGGAAAGCATTCTTCCACAGAGCACATCACTGGAA
GAAGAGGTGTTCAGACTACAGCAGGCACTGTCTGATGCTGAAAGTGAAATAACAAGATTG
AGTCATTTAAACCAGCATAAT---CTCACTGAAGACAATCTGGAACTTAAAATGCGTGTC
CAAGTTTTAGAAAAAGAGAATTCATTATTGACTCAAGAAAAGCAAGAACTCCACATATCA
CTTTTAAAATTAAACAATGAATATGAAGAAATTAAAAGTACAACTGTGAGAGACATGGAT
TTGGATTCAAAATTACATGACTTAAGACTTAATTTGGAGGCAAAGGAACAAGAGCTCAAT
CAGAGTATTACTGAAAAGGAAGTACTGATAGCTGAGTTAGAAGAACTGGATAAGCAGAAC
CAAGAAGCTACAAAGCACATGATTTTGATAAAAGATCAGCTATCAAAACAGCAAAATGAG
GGAGATAGCATCATCAATAAACTTAAAATAGATCTAAATGATGAAAAAAAGAGAGTTCAT
CAACTTGAAGATGATAAAATGAACATTACTAAAGAGTTAGATGTGCAGAAAGAAAAGTTA
ATTCAAAGTGAGCTGGTCCTAAATGACTTGCATTTAACCAAGCAGGAGCTAGAGGATAAA
ATAGAAGATTTAGTAGATCAACTGAATAAATCACAAAACAATAATTTAAATATCCAGAAG
GAGAACTTTGAGCTTAAGGAACATATTAAACAAAAGGAGGAGGAACTTTCTAGAGTCAGA
TGTGAATTAACTCAGCCTCTTAATCAAGACTCTAACAGTAATCTTAAGGATGACTTACTT
AAAGAAAGAGAAGCTGACATCAGAAACTTAAAGCAAAATCTTTCAGAAGTAGAACAGCTC
AATGAAAATTTAAAGAAAGCTTCATTTGAACTCAAAATGGAAAATGAAAAGTTGGTCTTA
GCATGTGAAGATTTAAGACATCAGTTGGAAGAATCTATTGCTGGTAACAATCAAATTTCT
CTGGAAAAAAACACAATTTTGGAGACTCTGAAAACGGAAAAAGGACAGTTAGAAGCAGAA
TTGTGTCGGGCTGAAAAGAGGCTGTTGGAAGAAGCAAACAAGTATGAGCAGACCATTGAA
GAACTGTCAAATGCACAGAACTTGAGTGCCTCTACTTTACAGCTGGAACATGAGCGCTTA
ATTAAGCTCAGTCAAGAGAAAGACTTGGAAATAGCAGAACTCAAAAAGAATATTGAGCAG
ATAGATATTGATCATACAGAGACTAAGAACATTTTGTCATCTAGTTTAGAAGAGAGGAAG
CAATTAACACAACTTATAGATGAGAAAGAAGTTTTTATTGAAAGACTTAAAGAGAGAAGT
TCAGAGCTCCAGGAGGAGTTAGATAAATATACTGAAGCCTTAAGAAAAAATGAAATTTTG
AAGCAAACCATAGAGGAGAAAGACAGACATCTTGGATCCATGAAAGAAGAAAACAATCAC
CTAAAAGAAGAACTGGAACGACTCAGGGAACAGCAGAGTCGAGCTGCACCTGTGGCTGAG
CCTAAAACCCTTGACTGTATTACAGAACTAGAATCTGAGATATCTCAACTGAATATAATA
AAGGATAATCTTGAAGAGGAAATAAAACAGCACCGAAAGATAATTGAAGATCAAAACCAG
AGTAAAATGCAACTACTTCAGTCTTTACAAGAGCATAAGAAGGAAATGGATGAGTTTAAA
TACCAGCATGAGCAAATGAATGTCACGCACACCCAACTCGTATTAGAGAAAGATGAGGAA
ATTAAGACTTTGCAAAAAACAATTGAAGAAATCAAAACCCAGTTGCATGAAGAAAGGCAG
GGTATTCAAACAGAGAATTCTAATATTTTTCAAGAAACAAAAGTTCAGAGCCTTAACATA
GAAAACGGAAGTGAAAAGCATGACTTATCTAAAGCTGAAACTGACAGATTAGTAAAAGGA
ATAAAGGAACGAGAATTAGAGATTAAACTTCTAAATGAAAAGAATATATCTTTAACTAAA
CAGATTGATCAGCTGTCCAAGGATGAGGTTGGAAAGCTAACTCGAATTATCCAGCAGAAA
GATTTGGAGATTCAGGCTCTCCACGCTAGAATTTCTTCAGTTTCCTACAATCAGGATATT
GTTTACCTTCAACAGCAGCTGCAGGCCTTTGCTATGGAAAGAGAACAAGTATTAGCTGTT
TTGAATGAGAAGACTAGGGAAAATAGCCAACTTAAAACAGAATATCACAAAATGATGGAT
ATAGTTGCTGCCAAAGAAGCAGCCCTCCTTAAGCTGCAAGATGAAAATAAGAAAATGTCT
ACTAAATTTGAAGGTGCTGGCCAAGAAATGTTTCGAGAAACTGTTCAGAATTTATCTCGT
ATCATTCGAGAAAAAGACATTGAAATAGATGCATTAAGTCAGAAATGTCAGACCTTATTG
ACAGTTTTACAAACATCCAGCACCAGTGATGAGGTTGGAGGTGTTAATAGTAATCAGTTT
GAGGAGCTTCTACAGGAGCGTGATAAATTAAAACAACAAGTAAAGAAAATGGAGGAGTGG
AAACAGCAGGTGATGACCACAGTACAGAATATGCAACACGAATCAGCCCAGCTTCAGGAA
GAACTTCATCAGCTTCAGGCACAAGTGTTGGTTGACAGTGATAATAATTCTAAGTTACAA
GTGGACTATACTGGCCTGATCCAAAGCTATGAGCAGAATGAAACCAAACTCAAAATTTTT
GGCCACGAATTAGCACAAGTTCAGCATAGCATAGGGCAGCTTTGCAACACCAAAGATCTT
CTTTTAGGAAAACTTGATATTATCTCACCTCAGTTCTCTTCTGGA------TCATCGCTT
GCCTCCCAGTCTGCAGAGTCTCTTACAACAGCTAAGTCTGAAACATTAAGTGAAGCTTCT
CAGCAGGAGATAGAAGAGCTAAGAAAGTTGCTGCAGGAAAAAGATGCAGCAATTAGAACT
CTCCAGGAAAATAATCACAGACTGTCTAATTCAATTGCTGCCACCTCAGAGCTAGAAAAA
AAAGAACACGAACAAACAGATTCAGAAATTAAACAGCTGAAGGAGAAACAAGATGTTTTG
CAAAAGTCACTTAAAGAGAAAGACCTCTTAATTAAAGCCAAAAGTGATCAATTACTTTCT
GTAAATGAAAATTTCACAAACAAGGTGAATGAAAATGAACTTTTAAGGCAGGCAGTAACA
AACCTGAAGGAGAGGACATTAAGTTTAGAAATGGACATTTGTAAATTAAAAGAGGAAAAT
GAAAATATAGTAGAAAAAACCAGGGAAAAGGAAACAGAATATCAAGCATTACAAGAGACT
AATATGAAGTTTTCTATGATGTTGCAAGAAAAAGAGTTTGAGTGCCACTCAATGAAGGAG
AAAGCTCTTGCTTTTGAGCAACTACTGAAAGAAAAAGAG---GGCGAGACAGGGGAGTTA
AATCAGCTTTTAAATACGGTTAAGTCAATGCAGGAGAAGACGGTTACATTTCAACAGGAG
AGAGATCAAGTCATGTTGGCCCTGAAACAGAAACAAATGGAAAACACTGCTGTGCAGAAT
GAGGTTCAACATTTACGTGACAAAGAATTACGCTTAAACCAGGAACTAGAGAGATTGCGT
AACCATCTTTTAGAAACAGAAGATTCTCACACCCGTGAAGCTTTGGCTGCAGAAGACAGA
GAGGCTAATCTAAGAAAGAAAGTCACAGCGTTGGAGGAAAAGCTGGTTTCATCCTCTAAT
GCAATGGAAAATGCAAGCCATCAAGCCAATTTGCAGGTAGAGTCATTGCAGGAACAATTG
AATGTAGTCTCCAAGCAAAGGGATGAGACTGCCCTGCAGCTTTCTATGTCTCGGGAACAA
GTAAAGCAGTATGCTCTATCACTCTCCAACCTGCAGATGGTACTAGAGCATTTCCAGCAA
GAGGAAAAAGCTATGTATTCTGCTGAACTAGAAAAGCACAAACAGCTTGGAGCTGAATGG
AAGAAAAAGGCAGAAAATCTGGAAGGAAAACTGATGTCAGTACAGGAG
>HiAr|XM_019642293.1_cds_XP_019497838.1_1
AATGAGAGACTTAAAAAAGTTTGTACTGATCTGGAAGAGAAGCATGAAGCTTCAGAGCTT
CAAATAAAGCAGCTATCTACAAGTTATCGAAATCAGCTGCAACAAAAAGAGGTGGAAATC
AGCCATCTTAAAGCAAGACAGATTGCGCTGCAGGATCAGTTGCTGAAGCTGCAGTCAGCG
GCTCAGTCAGTCAATTCAGGAGCTGGCGGCGTGTCAGCACCCACCGCAGCATCTTCA---
TTCGGTTACGGGGTCAGCCATCATGGTTCAGCTTTCCATGATGATGACATGGACTTTGGT
GACATCATTTCTTCACAGCAAGAAATAAACAGATTGTCAAATGAAGTTTCAAGACTTGAG
TCTGAAGTTGGCCATTGGAGGCATATTGCACAGATTTCTAAAGCACAAGGATCAAATAGC
TCTGATCAAAGTGAAATCTGCAAACTGCAAAATATCATTAAGGAACTTAAACAGAACCGA
AGTCAGGAAATTGATGATCATCAACATGAAATGTCGGTATTGCAGAATGCGCATCAACAG
AAATTGACAGAAATAACTCGTCGGCATCGAGAAGAATTACGTGACTATGAAGAACGAATT
GAAGAACTGGAAAATCTGTTACAACAAGATGGCTCAGGAATTGCAATAACTGATCACTCT
AAAATCCAGGAGATGCAGAAAACTATTCAAATTCTACAAACTGAAAAAGTAGAGTCTGTT
AAAAAAACTGAAGAACTTGAGAATAAAATAAAAGACATAAGTAAAAAATTATCTTCTGCA
GAAAATGACAGAGATGTTTTGAAGAAGGAACAAGAACGACTAAATGTGGAAAACAGACAA
ATAATTAAAGAATGTGAAAGCTTGAAACTGGAATGTAGTAAATTGCAGCCTTATGCTATG
AAGCAGAGTGGTACTGTGACAGAAAAGGAAAGAATTTGTCCACAGAGTACATCAGTAGAA
GAAGAAGTGCTTAGACTGCAACAAGCACTGTCTGATGCTGAAAATGAAATAATGAGACTG
AGTAATTTAAACCAGGATAACAGTCTCGCTGAAGACAATCTGAAACTTAAAATGCATGTC
CAAGGTTTAGAAAAAGAGAATTCATTATTGAGTCAAGAAAAG------------------
------------------------------------------------------------
------------------------------------------------------------
------------------------------------------------------------
---------------CACATGATTTTGATAAAAGATCAGCTATCAAAACAACAAAATGAG
GGGGATAGTATCATCGGTAAACTCAAAAAAGATCTAAATGATGAAAAAAAGAGAGTTCAT
CAACTTGAAGATGATAAAATGAACATTACTAAAGAGTTAGACATGCAGAAAGAAAAGATA
ATTCAAAGTGAACTGGTCCTCAGTGACTTGCATTTAACCAAACAGAAGCTAGAGGATGAA
GTAAAAGATTTAGTAGATCAACTGAATAAATCACAAAACAATAATTTAAACATCCAGAAG
GAGAACTTTGAACTTAAGGAACATCTGAAACAAAATGAGGAGGAGCTTTCTAGAATCAGG
GACAAGTTAACTCAGCCTCTTAATCAAGACTCTAACAGTAATTTTAAGGACGACTTAATT
AAAGAAAGGGAAGCTGAAATCAGAAACTTAAAGCAAAATCTTGCAGAAATAGAACAGCTC
AATGAAAATTTAAAGAAAGCTGCTTTTGATCTCAAAATGGAAAATGAAAAGTTGGTTTTA
GCATGTGAAAATGTAAGACATCAGTTGGAAGAATCTATTGCTGGTAATGATAAAATTTCT
CTGGAAAAAAACACTATTGTGGAGGCTCTAAAAATGGAAAAAGGACAGTTGGAAGCAGAA
TTGTGTCGGGCTGAAAAGAGGCTGTTGGAAGAAGCAAGTAAGTATAAGCAAACCATTGAA
GAACTGTCCAATGCACGGAGTTTGAGTGCCTCTGCTTTACAGCTCGAACATGAGCGTTTA
ATTCAGCTCAATCAAGACAAAGACTTTGAAATAGCACAGCTCAAAAAGAATATTGAGCAC
ATGGATATGGACCATAAAGAGACTAAGAAAATATTGGCATCTAGTTTAGAAGAGCGGAAG
CAATTGACACAACTTATAAACGAGAAAGAAATTTTTATTGAAAAACTTAAAGAGGGAAGC
TCAGAGCTTCAGGAGGAATTAGATAAACATACTCAGGCCATAAGAAAAAATGAAAATTTG
AAGCAAACCCTAGAGGAAAAAGAAAGAAATCTTGGATTCATGAAAGAAGAAAACAATCAT
CTCAAAGAAGAACTGGAACGACTCAGGGAACAGCAGAGTCGGGCTGCACTTGCGGCCGAG
CCTAAAACCCTTGATTGTGTTACAGAACTAGAATCGGAGGTGTCTCAGCTGAATGTCATA
AAGGATAGCCTGGAAGAGGAAATAAAGCATCACCAAAAGATAATCGAAGACCAAAACCAG
AGTAAAATGCAACTCCTTCAGTCTTTACAGGAGCAGAAGAAGGAAATGGATGTGTTTAAA
TGCCAGCACGAGCAAATGAATGTTATGCACACCCAGCTCCTTTTAGAGAAGGATGAGGAA
ATTAAGACTTTGCAAAAAACGATTGAAGAAATCAAAACCCAGCGGCACGAAGAAAGACAG
AACGTTCAAACAGAGAATTCTGATATTTTTCAAGAAACAAAAGTTCAGAGCCTTAATATA
GAAAATGGAAGTGAGAAGCATGATTTATCCAAAGCTGAAACTGAAAAATTAGTAAAAGGA
ATAAAAGAACGAGAATTGGAGATTAAGCTGCTAAATGAAAAGAATATCTCTTTAACTAAA
CAGATTGATCAGCTGTCCAAAGATGAGGTTGGTAAACTAACTCAGATTATCCAGCAGAAA
GATTTGGAGATACAGGCTCTTACTGCTCGAGTTTCTTCACCTTCCTATACCCAGGATGTC
GTTTACCTCCAACAGCAGCTGCAGGCCTATGCTATGGAGCGAGAACAAGTATTAGCTGTT
TTGAATGAGAAAACGAGGGAAAATAGCCACTTGAAAACAGAATATCACAAAATGATAGAT
ATCGTTGCTGCCAAAGAAGCAGCCCTCATTAAGCTGCAAGATGAAAATAATAAATTGTCC
ACTAGATTTGAAAGTAGTGGACAAGATATGTTTAGAGAAACTGTTCAGAATTTATCACGC
ATCATTCGAGAAAAAGACATTGAAATAGATGCACTAAGTCAGAAGTGTCAGACGTTAGTG
ACAGTTTTACAGACATCCAGCACTGGCGATGAGGCCGGAGGTGTTAACAGTAATCAGTTT
GAGGAGCTTTTGCAGGAACGCAATAAATTAAAACAACAGGTAAAGAAAATGGAAGAGTGG
AAGCAGCAGGTGATGACCACTGTACAAAATATGCATCGTGAATCCGCCCAGCTCCAGGAG
GAACTGCAGCAGCTTCAGGCACAGGTTTTGGTTGACAGTGACAATAATTCTAAATTACAA
GTGGATTATACTGGTCTAATCCAAAGTTACGAGCAGAATGAAACCAAACTCAAAAATTTT
GGGCAGGAATTAGCCCAAGTTCAGCACAGCATAGGGCAGCTTTGCAATACCAAAGATCTT
CTTTTAGGAAAACTTGATATTATTTCCCCTCAGCTCTCTTCTGGG------CCATTGCTT
ACTTCCCAGCCAGCAGAGTCTCTTGAAACGGTTAAGGCTGATGCATTGGGGGAGTCTTCT
CAACAAGAGATAGAAGAGCTAAGAAAGTCGCTGCAGGAAAAAGATGCAACAATTAGAACT
CTGCAGGAAAATAATCACCGATTGTCTGATTCCGTTGCTGCTACCTCAGAGCTAGAAAGA
AAAGAACACGAACAAGCAGATTCAGAAATTAAGCAGCTCAAGGAGAAACAAGACGTTTTA
CAAAAGTCACTTAAGGAGAAAGACCTCCTAATCAAAGCCAAAAGTGATCAGTTACTGTCT
TTAAATGAAAATTTCACTAACAAGGTGAATGAAAATGAACTTTTGAGGCAGGCAGTAACA
AACCTGAAGGAGAGAGCGTTAATTTTAGAAATGAACATTCGTGAACTAAAAGAGGAAAAT
GAAAAAATAGTAGAAACAAGCAGGGAAAAGGAAACAGAATACCAGGCATTGCAAGAGACT
AACATGAAGTTTTCTATGATGCTGCGTGAAAGAGAGTTTGAGTGCCATTCAATGAAGGAG
AAGGCTCTTGCTTGTGAGCAACTCCTGAAAGAGAAAGAGCAGGGCAAGACTGGGGAGTTG
AATCAGCTTTTAAATGCAGTGAAGTCACTGCAGGAGAAGACGGTTACGTTTCAGAAGGAG
AGAGATCAAGTCATGTTGGCCCTGAAACAGAAACAAATGGAAAATGCTGCTGTACAGAAT
GAGGTTCAACATTTACGTGACAAAGAATTACGCTTAAACCAGGAGCTAGAGAGATTGCGT
AACCATCTTTTAGAAACAGAAGATTCTTATACCCGAGAAGTTTTGGCTGCAGAAGATAGA
GAGGCTAAACTAAGAAAGAGAGTCACAGTATTGGAGGAAAAGCTAGTTTCATCCTCTAAT
GCAATGGAAAATGCAAGCCATCAAGCCAGTTTGCAGGTAGAATCATTGCAGGAACAATTG
AACATAGTCTCCAAGCAAAGAGATGAAACTACCCTGCAACTTTCTATGTCCCAAGAACAA
GTAAAGCAGTATGCTCTCTCACTCTCCAACCTGCAGATGGTACTAGAGCATTTCCAACAA
GAGGAAAAAGCTATGTATTCAGCTGAACTAGGAAAGAACAAACAGCTAATAGCTGAATGG
AAAAAAAAGGCAGAAAATCTAGAAGAAAAACTGCTGCTGTTACAGGAG
>LaCi|616-exonerate_protein2genome-gene-2.9-mRNA-1
AATGAGAGACTAAAGAAACTTTGTTCTGATCTAGAAGAAAAGCATGAAGCTTCTGAGCTT
CAAATAAAGCACCAATCTACCAGTTACCGAAATGAACTACAACAAAAAGAGGTGGAAATC
AGCCATCTTAAAGCAAGACAGATTGCACTACAGGATCAATTGCTAAAGATGCAGTCCGCA
GCCCAGTCTATAAATTCAGGAGCTGGCAGTATGCCCACAACCACTGCATCATCATCA---
TTCAATTATGGTATCAGCCATCATGCTGCAGCTTTCCACGATGATGACATGGACTTTGGT
GATGTAATTTCATCTCAACAAGAAATAAACAGATTGTCAAATGAAATTTCAAGGCTTGAA
TCTGAAGTTGCACATTGGAGGCATATTGCTCAGATTTCTAAAGCACAAGGATCAAACAGC
TCTGATCAAAGTGAGATTTGCAAACTGCAAAATATAATTAAGGAACTTAAACAGAACCGA
AGTCAGGAAATTGATGATCATCAACATGAAATGTCAGTATTACAAAATGCACATCAACAG
AAATTGGCAGAAATAACTCGTCGGCATCGAGAAGAATTAAGTGAATATGAAGAACGAATT
GAAGAACTGGAAAATCTGTTACAACAAGGTGGCTCAGGAATGGCAGTAACTGATTACCCT
AAAATCCATGAGATGCAGAGAACTATTCAGGTTCTACAAACTGAAAAAGTAGAGGCTACA
AAAAAAATGGAAGAACTTGAAGATCAAATAAAAGATATAAGTAGAAAGTTATCGTCGTCA
GAAAATGACAGAGAAGTTTTGAGGAAGGAACGAGAACGACTAAATGTGGAAAAGAGGCAG
ATAAGTAAAGAATGTGAAAGCCTGAAACTGGAACGTAGTAAATTGCAGCCTTGTGCTAGG
AAGCAAGGCGACGCTGTGAAGGAGGAGGAAAGCATTCTCCCACAGAGCACATCACTGGAA
GAAGAGGTGTTCAGACTGCAGCAGGCCCTGTCTGATGCTGAAAATGAAATAACAAGACTG
AGTCATTTAAGCCAGGATAAT---CTCACTGAAGACAATCTGGAACTTAAAATGCGTGTC
CAAGTTTTAGAAAAAGAGAATTCATTATTGACTCGAGAAAAGGAAGAACTTCACTTATCA
CTTTTAAAATTAAACAGTGATTATGAAGAAATTAAAAGTTCAGCTATGAGAGACATGGAT
TTGGATTCAAAATTACATGAGTTAAGACTTAACTTGGAGGCAAAGGAACAAGAGCTCAAT
CAGAGTATGACTGAAAAGGAAGTACTGATAGCTGAGTTAGAAGAACTGGATAAGCAGAAC
CAAGAAGCTACAGAGCACATGATTTTGATAAAAGACCAGCTATCAAAACAGCAAAATGAG
GGAGATAGCATCATCAATAAACTTAAAATAGATCTAAATGATGAAAAAAAGAGAGTTCAT
CAACTTGAAGATGATAAAATGAACATTACTAAAGAGTTAGACGTGCAGAAAGAAAAGTTC
ATTCAAAGTGAACTGGTCCTAAATGACTTGTATTTAACCAAGCAAGAGCTAGAAGATAAA
ATAGAAGATTTAGTAGATCAACTGAATAAATCACAAACCAATAATTTAAATATCCAGAAG
GAGAACTTTGAGCTTAAGGAACATATTAAACAAAAGGAGGAGGAACTTTCTAGAGTAGGT
TGTGAATTAACTCAGCCGCTTAATCAAGACTCTAACAGTAATCTGAAGGATGACTTACTT
AAAGAAAGAGAAGCTGACATCAGAAACTTAAAGCAAAATCTTTCAGAACTAGAACAGCTC
CATGAAAATGTAAAGAAAGCTTCTTTTGACCTCAAAATGGAAAATGAAAAGTTGGTGTTA
GCATGTGAAGATTTAAGACATCAGTTGGAAGAATCTATTGCTGGTAACAATCAGATTTCT
CTGGAAAAAAACACAATTTTGGAGACTCTAAAAATGGAAAAAGGACAGTTAGAAGCAGAG
TTGTGTCGGGCTGAAAAGAGGCTGCTAGAAGAAGCAAACAAGTATGAGCAGACCATTCAA
GAACTGTCAAATGCACAGAACATGAGTGCCTCTACCTTACAGCTGGAACATGAGCGCTTA
AGTAAGCTCAGTCAAGAGAAAGACTTGGAAATAGCAGAACTCAAAAAGAATATTGAGCAG
ATAGATATTGAACATGCAGAGACTAAGAACATTTTGTCATCTAGTTTAGAAGAGAGGAAG
CAATTAACACAACTTATAAGTGAGAAAGAAACTTTCATTGAAAGACTTAAAGAGAGAAGT
TCAGAGCTCCAGGTCGAGTTAGATAAATATACTGAAGCCTTAAGAAAAAATGAAATTTTG
AAGCAAACCATAGAGGAGAAAGACAGACATCTTGGATCCATGAAAGAAGAAAACAATCAC
CTGAAAGAAGAACTGGAACGACTCAGGGAACAGCAGAGTCGAGCTGCCCCTGTGGCTGAG
CCTAAAACCCTTGACTGTATTACAGAGCTAGAATCTGAGATATCTCAACTGAATATAATA
AAGGGTAATCTTGAAGAGGAAATAAAGCACCACCGGAAGATCATTGAAGATCAAAACCAG
AATAAAATGCAACTACTTCAGTCTTTACAAGAGCATAAGAAGGAAATGGATGAGTTTAAA
TACCAGCATGAGCAAATGAATGCCATGCACACCCAACTCGTATTAGAGAAAGATGAGGAA
ATTAAGACTTTGCAAAAAACAATTAAAGAAATCAAAACGCAGTTGCAGGAAGAAAGGCAG
GGTACTCAAACAGAGAACTCTAATATTTTTCAAGAAACAAAAGTTCAGAGCCTTAACATA
GAAAACGGAAGTGAAAAGCATGACTTATCTAAAGCTGAAACTGACAGATTAGTAAAAGGA
ATAAAGGAACGAGAATTGGAGATCAAACTTCTAAATGAAAAGAATATATTTTTAACTAAA
CAGATTGATCAGCTGTCCAAGGATGAGGTTGGAAAGCTAACTCAAATTATCCAGCAGAAA
GATTTGGAGATTCAGGCTCTCCACGCTAGAATCTCTTCGGTTTCCTATAACCAGGACATT
GTTTACCTCCAGCAGCAGCTGCAGGCCTTTGCAATGGAAAGAGAACAAGTACTGGCTGTT
TTGAATGAGAAGACTAGGGAAAATAGCCATCTTAAAACAGAGTATCACAAAATGATGGAT
ATAGTTGCTGCCAAAGAAGCAGCCCTCCTTAAGCTGCAGGATGAAAATAAGAAAATGTCT
ACTAAATTTGAAGGTGCTGGCCAAGAGATGTTTCGAGAAACGGTTCAGAACTTATCTCGG
ATCATTCGAGAAAAAGACATTGAAATAGATGCACTGAGTCAGAAATGTCAGACCTTATTG
ACAGTTTTGCAAACATCCAGCACCAGTGACGAGGTCGGAGGGGTTAACAGTAATCAGTTT
GAGGAGCTTCTACAGGAACGTGATAAATTAAAACAACAAGTAAAGAAAATGGAAGAGTGG
AAACAGCAGGTGATGACCACCGTACAGAATATGCAACATGAATCAGCCCAGCTTCAGGAA
GAACTTCATCAGCTTCAGGCGCAAGTGTTGGTTGACAGTGATAATAATTCCAAGTTACAA
GTGGACTATACTGGCCTGATCCAAAGCTATGAGCAGAATGAAACCAAACTCAAAATTTTT
GGACACGAGTTAGCACAAGTTCAGCATAGCATAGGGCAGCTTTGCAACACCAAAGATCTT
CTTCTAGGAAAACTTGATATTATCTCACCTCAGTTCTCTTCGGGA------TCCTCTCTT
GCCTCCCAGTCTGCAGAGCCTCTTCCCGCAGCTAAGTCTGAAACCTTAAGTGAAGCTTCT
CAGCAGGAGATAGAAGAGCTAAGAAAGTTGCTGCAGGAAAAAGATGCGGCAATTAGGACT
CTCCAGGAAAATAATCACAGGCTATCTAATTCAATTGCTGCCACCTCAGAGCTAGAAAAA
AAAGAACACGAGCAAACGGACTCAGAAATTAAACAGCTGAAGGAGAAACAAGATGTTTTG
CAAAGATCACTCAAAGAGAAAGACCTCTTAATTAAAGCCAAAAGTGACCAATTACTTTCT
GTAAATGAAAATTTCACAAACAAGGTGAATGAAAACGAGCTTTTAAGGCAGGCAGTAACA
AACCTGAAGGAGAGGACATTAAGTTTAGAAATGGACATTTGTAAATTAAAAGAGGAAAAT
GAAAAAATAGTAGAGAAAACGAGGGAAAAGGAAACCGAATATCAAGCATTACAAGAGACT
AATATGAAGTTTTCTATGATGTTGCAAGAAAAAGAGTTTGAGTGCCACTCAATGAAGGAG
AAAGCTCTTGCTTTTGAGCAACTCCTGAAAGAAAAAGAG---GGCGAGACGGGGGAGTTA
AATCAGCTTTTAAATACGGTTAAGTCAATGCAGGAGAAGACGGTTACATTTCAACAGGAA
AGAGATCAAGTCATGTTGGCCCTGAAACAGAAACAAATGGAAAACACTGCTGTGCAGAAT
GAGGTTCAACATTTACGTGACAAAGAATTACGCTTAAACCAGGAGCTGGAGAGATTGCGT
AACCATCTTTTAGAAACGGAAGACTCTTACACCCGGGAGGCTTTGGCTGCAGAAGATAGA
GAGGCTAATCTCAGAAAGAAAGTCACAGCATTGGAGGAAAAGCTAGTTTCATCCTCCAAT
GCAATGGAAAATGCAAGCCATCAAGCCAATTTGCAGGTAGAGTCATTGCAGGAACAATTG
AATGTCGTCTCCAAGCAAAGGGATGAGACTGCCCTGCAGCTTTCCATGGCTCGGGAACAA
GTAAAGCAGTATGCTCTGTCCCTCTCCAACCTGCAGATGGTACTAGAGCATTTCCAGCAA
GAGGAAAAAGCTATGTATTCTGCTGAACTAGAAAAGCACAAACAGCTTGGAGCTGAATGG
AAGAAAAAGGCAGAAAATCTGGAAGGAAAACTGATGACAGTACAGGAG
>MyLu|XM_006103092.3_cds_XP_006103154.1_1
AATGAAAGACTAAAGAAACTTTGTTCTGATCTAGAAGAAAAGCATGAAGCTTCTGAGCTT
CAAATAAAGCACCAATCTACCAGTTATCGAAATGAACTGCAACAGAAAGAGGTGGAAATC
AGCCATCTTAAAGCAAGACAGATTGCACTACAGGATCAATTGCTAAAGCTGCAGTCTGCT
GCTCAGTCTGAAAATTCAGGAGCTGGCAGTGTGCCCACAACCACTGCATCATCATCGTCA
TTCAATTATGGTATCAGCCATCATGCTGCAGCTTTCCACGATGATGACATGGACTTTGGT
GATGTAATTTCATCACAACAAGAAATAAACAGATTGTCAAATGAAATTTCAAGGCTTGAA
TCTGAAGTTGCACATTGGAGGCATATTGCTCAGATCTCTAAAGCACAAGGATCAAACAGC
TCTGATCAAAGTGAAATTTGCAAACTGCAAAATGTCATTAAGGAACTTAAACAGAACCGA
AGTCAGGAAATTGATGATCATCAACAGGAAATGTCAGTATTACAGAATGCACATCAACAG
AAATTGGCAGAAATAACTCGTCGGCATCGAGAAGAGTTAAGTGAATATGAAGAACGAATT
GAAGAACTGGAAAATCTGTTACAACAAGGTGGCTCAGGAATTGCAGTAACTGATTACCCT
AAAATCCATGAGATGCAAAGAACTATTCAAGTTCTACAAACTGAAAAAGTAGAGTCTACA
AAAAAAGTTGAAGAACTTGAGGATCAGATAAAAGATATAAGTAGAAAATTATTATCTTCA
GAAAATGACAGAGAAGTTTTGAGGAAGGAACAAGAACGACTAAACGTGGAAAACAGGCAA
ATAAGTAAAGAATGTGAAAACTTGAAACTGGAATGTAGTAAATTGCAGCCTTATGCTATG
AAGCAGAGTGACACTGTGAAGGAAGGGGAGAGCATTCTTCCACAGAGCACATCACTGGAA
GAAGAGGTGTTCAGACTACAGCAAGCACTGTCTGATGCTGAAAGTGAAATAACGAGACTG
AGTCATTTAAACCAGGATAAT---CTCACTGAAGACAATCTGGAACTTAAAATGCGTGTC
CAAGTTTTAGAAAAAGAGAATTCATTATTGAGTCAAGAAAAGGAAGAACTTCACATATCA
CTTTTAAAATTAAACAATGAATATGAAGAAATTAAAAATACAACTGTGAGAGACATGGAT
TTGGATTCAAAATTACATGACTTAAGACTTAATTTGGAGGCAAAGGAACAAGAACTGAAT
CAGAGTATTACTGAAAAGGAAGTACTGATAGCTGAGTTAGAAGAACTGGATAAGCAGAAC
CAAGAAGCTACAAAGCACATGATTTTGATAAAAGATCAGCTATCAAAACAGCAAAATGAG
GGAGATAGCATCATCAATAAACTTAAAATAGATCTAAATGATGAAAAAAAGAGAGTTCAT
CAACTTGAAGATGATAAAATGAACATTACTAAAGAGTTAGATGTGCAGAAAGAAAAGTTA
ATTCAAAGTGAACTGGTCCTAAATAACTTGCATTTAACCAAGCAGGAGCTAGAGGATAAA
ATAGAAGATTTAGTAGATCAACTAAATAAATCACAGAACAATAATTTAAATATCCAGAAG
GAGAACTTTGAGCTTAAGGAACATATTAAACAAAAGGAGGAGGAACTTTCTAGAGTCAGG
TGTGAATTAACTCAGCCTCTTCATCAAGACTCTAACAGCAATTTTAAGGATGACTTACTT
AAAGAAAGAGAAGCTGACATCAGAAACTTAAAGCAAAATCTTTCAGAAGTAGAACAGCTC
AATGAAAATTTAAAGAAAGTTTCTTTTGATCTCAAAATGGAAAATGAAAAGTTGGTTTTA
GCATGTGAAGATTTAAGACATCAGTTGGAAGAATCTATTGCTGGTAACAATCAGATTTCT
CTGGAAAAAAACACAATTTTGGAGACTCTAAAAACGGAAAAAGGACAGTTAGAAGCAGAA
TTGTGTCGGGCTGAAAAGAGGCTGTTGGAAGAAGCAAACAAGTATGAGCAGACCATTGAA
GAACTGTCAAATGCAGGGAACTTGAGTGCCTCTGCTTTACAGCTGGAACATGAGCGCTTA
ATTAAGCTCAGTCAGGAGAAAGACTTGGAAATAGCAGAACTCAAAAAGAATATTGAGCAG
ATAGATCTTGATCATACAGAGACTAAGAACATTTTGTCATCTAGTTTAGAAGAGAGGAAG
CAATTAACACAACTTATAAATGAGAAAGAACTTTTTATCGAAAGACTTAAAGAGAGAAGT
TCAGAGCTCCAGGAGGAGTTAGATAAATATACTGAAGCCTTAAGAAAAAATGAAATTTTG
AAGCAAACCATAGAGGAGAAAGACAGACATCTTGGATCCATGAAAGAAGAAAACAATCAC
CTAAAAGAAGAACTGGAACGACTCCGGGAACAGCAGAGTCGAGCTGCACCTGTGGCTGAG
CCTAAAACCCTTGACTGTATTACAGAACTAGAATCTGAGGTATCGCAATTGAATGTAATA
AAGGATAATCTTGAAGAGGAAATAAAACACCACCGAAAGATAATTGAAGATCAAAACCAG
AGTAAAATGCAACTACTTCAGTCTTTACAGGAGCATAAGAAGGAAATGGATGAGTTTAAA
TACCAGCATGAGCAAATGAATGTCACGCACACCCAACTCTTATTAGAGAAAGATGAGGAA
ATTAAGACTTTGCAAAAAACAATTGAAGAAATCAAAACCCAGTTGCATGAAGAAAGGCAG
GGTATTCAAACAGAGAATTCTAATATTTTTCAAGAAACAAAAGTTCAGAGCCTTAACATA
GAAAACGGAAGTGAAAAGCATGATTTATCTAAAGCTGAAACCGAAAGGTTAGTAAAAGGA
ATAAAGGAACGGGAATTAGAGATTAAACTTCTAAATGAAAAGAATCTATCTTTAACTAAA
CAGATTGATCAGCTGTCCAAGGATGAGGTTGGAAAGCTAACTCGGATTATCCAGCAGAAA
GATTTGGAGATTCAGGCTCTCCACGCTAGAGTTTCTTCCGTTTCCTACAATCAGGATATT
GTTTACCTTCAACAGCAGCTGCAGGCCTTTGCTATGGAAAGAGAACAAGTATTAGCTGTT
TTGAATGAGAAGACTAGGGAAAATAGCCAACTAAAAACAGAATATCACAAAATGATGGAT
ATAGTTGCTGCCAAAGAAGCAGCCCTCCTTAAGCTGCAAGATGAAAATAAGAAAATGTCC
ACTCAATTTGAAGGTGCTGGCCAAGAAATGTTTCGAGAAACTGTTCAGAATTTATCTCGT
ATCATTCGAGAAAAAGACATTGAAATAGATGCATTAAGTCAGAAATGTCAGACCTTATTG
ACAGTTTTACAAACATCCAGCACCAGTGATGAGGTTGGAGGTGTTAATAGTAATCAGTTT
GAGGAGCTTCTACAGGAACGTGATAAGTTAAAACAACAAGTAAAGAAAATGGAAGAGTGG
AAACAGCAGGTGATGACCACAGTACAGAATATGCAACACGAATCAGCCCAGCTTCAGGAA
GAACTTCATCAGCTTCAGGCACAAGTGTTGGTTGACAGTGATAACAATTCTAAGTTACAA
GTGGACTATACTGGCCTGATCCAAAGCTATGAGCAGAATGAAACCAAACTCAAAATTTTT
GGGCACGAATTAGCACAAGTTCAGCATAGCATAGGGCAGCTTTGCAACACCAAAGATCTC
CTTTTAGGAAAACTTGATATTATCTCACCTCAGTTCTCTTCTGGA------TCATCTCTT
ACCTCCCAGTCCGCAGGGTCTCTTAAAACAACTAAGTCTGAAACATTAAGTGAAGCTTCT
CAGCACGAGATAGAAGAGCTAAGAAAGTTGCTGCAGGAAAAAGATGCAGCAATTAGAACT
CTCCAGGAAAATAATCACAGACTCTCTAATTCAATTGCTGCCACCTCAGAGCTAGAAAAA
AAAGAACACGAACAAACGGATTCAGAAATTAAACAGCTGAAGGAGAAACAAGATGTTTTG
CAAAAGTCACTTAAAGAGAAAGACCTCTTAATTAAAGCGAAAAGTGATCAGTTACTTTCT
GTAAATGAAAATTTCACAAACAAGGTGAATGAAAATGAACTTTTAAGGCAGGCAGTAACA
AACCTGAAGGAGAGAACATTGAGTTTAGAAATGGACATTTGTAAATTGAAAGAGGAAAAT
GAAAAAATAGTAGAAAAAACCAGGGAAAAGGAAACAGAATATCAAGCATTACAAGAGACT
AATATGAAGTTTTCTATGATGCTGCAAGAAAAAGAGTTTGAGTGCCACTCAATGAAGGAG
AAGGCTCTTGCTTTTGAGCAGCTGCTGAAAGAAAAAGAG---GGCGAGACGGGGGAGTTA
AATCAGCTTTTAAATACAGTTAAGTCAATGCAGGAGAAGACGGTTACATTTCAGCAGGAG
AGAGATCAAGTCATGTTGGCCCTGAAACAGAAACAAATGGAAAACACTGCTGTGCAGAAT
GAGGTTCAACATTTACGTGACAAAGAATTACGCTTAAACCAGGAACTAGAGAGATTGCGT
AACCATCTTTTAGAAACAGAAGATTCCTATACCCGTGAAGCTTTGGCTGCAGAAGATAGA
GAGGCTAATCTAAGAAAGAAAGTCACAGCATTGGAGGAGAAGCTAGTTTCATCCTCTAGT
GCAATGGAAAATGCAAGCCATCAAGCCAATTTGCAGGTAGAGTCATTGCAGGAACAATTG
AATGTAGTCTCCAAGCAAAGGGATGAGACTGCCCTGCAGCTTTCTATGTCTCGGGAACAA
GTAAAGCAGTATGCTCTATCACTGTCCAACCTGCAGATGGTACTAGAACATTTCCAGCAA
GAGGAAAAAGCTATGTATTCTGCTGAACTAGAAAAGCACAAACAGCTTGGAGCTGAATGG
AAGAAAAAGGCAGAAAATCTGGAAGGAAAACTGATGTCAGTACAGGAA
>PhDi|XM_028506705.1_cds_XP_028362506.1_1
AATGAACGGCTTAAGAAACTTTGTACTGATCTGGAGGAGAAGCTTGAAGTTTCAGAACTT
CAAATAAAGCATCAGTCAGCAAGTTATCGAAATCAACTACAACAAAAGGAGGTGGAAATT
AGTCATCTTAAAGCGAGACAGATCGCACTGCAGGATCAGCTGCAGAAGCTGCAGTCAGCT
GCTCACTCTGTAAATTCAGGACCTGGCAGCGGGCCA------GCAGCCGCCGCCTCTCCA
TTCAGCTATGGCATCGGTCACCACGCCTCAGCCTTCCATGACGATGGCATGGACTTCGGC
GACATAATTTCATCACAACAAGAGATAAACAGACTGTCAAATGAAATTTCAAGACTTGAA
TCTGAAGTTGGACACTGGAGACATGTTGCTCAGATTTCTAAAGCACAAGGATCACAAAGC
TCTGATCAAAGTGAAATCTGCAGACTGCAAAATACCATCCAGGAACTTAAACAGAGCCGA
AGTCAGGAAATTGATGATCATCAGAATGAAATGTCATTTTTACAAAATGCGCATCAACAG
AAATTGACAGAAATAACTCGTCGGCATCGAGAAGAATTAAATGAATATGAAGAACGAATT
GAAGAACTGGAAAACCTGTTACAACAAGGTGGCGCAGGAACTGCGGTAACTGATCACTCT
AAAATCCACGAGATGCAAAGAACTATTCAAGTTCTACAAACTGAAAAAGTAGAGGCTACA
AAAAAAATAGAAGAACTTGAAGATACAATACAAGACATACGTAAAAAATTATCTTCTTCT
GAAAATGACAGAGACGTTTTGAGGAAGGAGCAAGAACGACTAAGCATGGAAAACAGACAA
ATAAGCAAAGAATGTGCGAGTCTGAAGCTGGAGCGCAGTCAGCTGCAGCCGCGCGCTGCG
CAGCGGAGCGGCGGCGTGGAGGCGGAGGAGGCAGTGCTCCCACAGGCTGCGGCGCCCGGA
GACGAAGGGCTCGGACCGCAGCGAGCCCTGTCCGATGCTGGAAATGAGATAACAAGACTG
AGTGATTTAAACCAGGATAAT---CTTGCTGAAGACAACCTGAAACTTAGAATGCGCGTC
CAGGCGTTAGAGGAAGAGAAGTCCCTGCTGAGCGAAGAGAAGGAAGAACTTCAGAAATCT
CTTTTCAAACTAAACAATGAACATGAGGAAGTGAAAAGTGCAACTGTAAAAGACATGGAT
TTGGAATCGAAGTTACATGACCTAAGACGTGATTTGGAGGCAAAGGAACAGGAACTCAAC
CAGAGCCTCACTGAGAAGGACATGCTGGCGGCCGAGCTGGAGGAGCTGGATAGGCAGAAC
CAGGAAGCCACGAAGCACTTGATTCTGATAAAAGACCAGCTATCAAGACAACAAAATGAA
GGAGATGACATCATCAGTAACCTCAGAAAAGATCTAAATGATGAAAAAAAGAGAGTTCAT
CAACTTGAAGATGATAAAATGAACATTACTAAAGAGTTAGACGAGCAGAAAGAAAAGTTA
ATTCAAAGTGAACTGGCCCTGAAT---------TTAACCAAGCAGGAGCTAGAGGATAAA
ATAGAAAAGTTAGTGGATCAACTAAGTAAGTCACAAAACAATAACTTACATATCCAGAAG
GAGAACCTTGAACTTAAGGAACATGTTAAACAAAAGGAGGAGGAGCTTTCTAGAGTCCGG
TGTGAGTTTACTCAGCCCTTTACTCAAGACTCTGACAGTAATTTTAAGGATGACTTACTT
AAAGAAAGGGAAGCCGACATTAGAAACTTAAAGCAAAATCTTTCAGAAGTAGAACAGCTC
AATGAAAATTTAAAGAAAGCTGCTTTTGATCTCAAAACGGAAAATGAAAAGTTGGTTTTG
GCATGTGAAGAGGTAAGGCGCCAGCTGGAAGAATCCGTTGCTGGTAACAGTCAGACTTTT
CTAGAAAAAAACGCTATTCTGGAGGCTCTGAAGATGGAGAAAGGACAGTTAGAAGCAGCA
CTGTGTCTGGCTGAGAAGAGACTGTCGGAAGAAGCGGACAAGTGTGAGCGAGCCACTGAA
GAGCTGGCGCGTGTGCGA---GGGTCGGGTGCCGCCTTGCAGCTGGAGCAGGAGCGCCTG
ACGAAACTCGGCCAGGAGAAGGACTCGGAGATAGCAGCGCTCAGGAGGGACATCGAGCAG
CTGGACAGCGATTGTAAGGCGACTCAGCACGCTCTGTCTTCCAGTCTAGAGGAGCGGGCG
CAGTTGGCACAGCTCGTGAACGAGAAAGAAATTGCTATTGAAAAGCTTAAAGAGAGAAGT
TCAGAGCTCCAGGAGGAGTTAGATAAACATACCGAGGCCTTAAGGAAAAATGAAATTTTG
AAGCAAACCGTGGAGGAAAAAGACAGAATTCTCGGATCTATGAAAGAGGAGAACAGCCAC
CTGAAAGAGGAGCTGGAACGAGTGCGGGAGCAGCAGAGCCGGGCGGCGCCTGCGGCTGAG
CCCAAAACCCTGGACTGCGTCACGGAACTGGAGTCTGAGGTGTCCCAACTGAATGTAATC
AAGGGTAACCTTGAAGAGAGAATAAAACACCATCAAAAGGTAATCGAAGATCAAAACCAG
AGTAAGATGCAGCTACTCCAGTCTTTACAGGAGCAGAAGAAGGAAATGGACGCGTTCAAA
TACCGGCACGAGCAAATGAATGTCACGCACACCCAGCTCTTTTTAGAGAAAGATGAGAAA
ATTAAGACCTTGCAAAAAACAATTGAAGAAATCAAAACCCAGCTGCATGAAGAAAGGCAG
GGCGTTCAAACAGAGAATTCTGATATTTTTCAGGAAACAAAAGTTCAGAACCTGAACATA
GAAAACGGAAGTGAAAAGCATGATTTATCTAAAGCCGAAACTGAAAGATTAGTAAAAGGA
ATAAAAGAGCGAGAATTAGAGATTAAGCTTCTAAACGAAAAGAACGTATCTTTAACTAAA
CAGATTGATCAGCTGTCCAAGGATGAGGTCGGTAAACTAACTCAGATCATCCAGCAGAAG
GACTTGGAGATACAGGCTCTTCACGCGAGAGTTTCCTCCGCCCCCTGCACACAGGACGTC
GTGTACCTTCAGCAGCAGCTGCAGGCCTTCGCTCTGGAACGAGAGCAGCTGTTAGCTGTT
CTGAATGAGAAGACTAGGGAGAACAGCCATCTAAAGACAGAGTACCACAAAGTGATAGAT
ATAGTGGCTGCCAAAGAAGCAGCCCTCATTAAGCTGCAAGATGAAAATAAAAAACTTTCC
ACTAAATTTGAAAGCACGGGCCAAGATATGTTTCGAGAAACCGTTCAGAATTTATCACGT
ATCATTCGAGAAAAAGACATTGAAATAGATGCATTAAGTCAGAAATGTCAGACCTTAGTG
ACCGTTTTGCAGACGTCCGGCACTGGTGACCAGGCCGGCGGCGTTAACAGTAATCAGTTT
GAGGAGCTTCTGCAGGAACGCGACAAATTAAAACAACAAGTGAAGAAAATGGAAGAGTGG
AAACAGCAGGTGATGACCACAGTACAAAATATGCAGCATGAGTCAGCCCAGCTTCAGGAA
GAACTTCATCAACTTCAGGCACAGGTTTTGGTGGACAGCGACAATAATTCCAAGTTGCAG
GTGGACTATACTGGTCTGATCCAAAGTTACGAGCAGAATGAAACCAAGCTCAAAAATTTC
GGGCAGGAATTAGCACAAGTCCAACACAGTATAGGGCAACTCTGTAATACCAAAGATCTT
CTTTTAGGAAAGCTTGATATCATTTCCCCTCAGTTCTCTTCTGGA------CCGCCGCTT
ACTCCCCAGTCGGCGGAGTCTGTTAGAACGGTTAAGTCGGACACGTTGAGTGAGTCTTCT
CAGCAAGAGGTAGAAGAGCTCAGAAAGGCACTGGAGGAAAAGGACGCAACTATTCGAACT
CTGCAGGAAAACAATCACAGACTGTCCGATTCCGTGGCTGCCGCCTCAGAGCTAGGGAAG
AGAGAACACGAACAAGCAGGTGCAGAACTTAAGGAGCTGAGGGACAAACTAGACATTCTG
CAGAAGTCCCTGAAGGAGAAGGACCTCTTAATCAAAGCCCAAAGCGATCAGTTACTCTCC
TTAAATGAAAATTACACGAACAAGGTCAATGAAAATGAGCTGCTGAGGCAGGCAGTGACG
AACCTAAAGGAGAGAATATTAAATTTAGAAATGGACATTTGTAAATTAAAAGAGGAAAAT
GAAAACATAGTAGAAAGAAACAAGGAAAAGGAAACAGAGTACCAAGCATTACAAGAGACG
AATATGAAGTTTTCTGTGATGCTGCAAGAAAAAGAGTTTGAGTGCCACTCAATGAGAGAG
AAGGCTCTTGCCTTTGAGCAGCTACTGAAAGAAAAGGAG---GGTGAGACTGGGGAGTTA
AATCAGCTTTTGAACACGGTGAAGTCGATGCAGGAGCAGACGGTCACGTTTCAGCAGGAG
AGGGACCAAGTGCTGCTGGCCCTGAAGCAGAAGCAGATGGAGCACGCCGCCCTGCAGAAG
GAGGTCCAGCATTTACGTGACAAAGAATTACGCTTAAATCAGGAGCTAGAGAGACTGCGT
AACCATCTTTTAGAGACAGAAGATTCTTACACCCGCGAAGCTTTGGCTGCAGAAGACAGA
GAGGCTAAGCTGAGAAAGAAAGTCACGGTGTTGGAGGAAAAGCTACTTTCGTCCTCTAAT
GCGATGGAGAATGCAAGCCATCAGGCCAGTTTGCAGGTGGAGTCCCTGCAGGAACAGTTG
AACGTCGTCTCCAAGCAACGGGACGAAACCGCCCTGCAGCTCACTGTGTCTCGGGAGCAA
GTGAAGCAGTATGCTCTGTCGCTCTCCAACCTGCAGATGGTCCTGGAGCACTTCCAGCAA
GAGGAAAAAGCTATGTATTCTGCTGAACTAGAAAAGCACAAACAGCTCGTAGCTGAATGG
AAGAAAAAGGCAGAAAATCTGGAAGGGAAACTGATCTCGTTACAGGAG
>PtVa|XM_011373153.2_cds_XP_011371455.1_1
AATGAGAGACTTAAAAAACTTTGTTTTGATCTGGAAGAGAAGCATGAAGCTTCAGAGCTT
CAAATAAAGCAGCAGTCTACAAGTTATCGAAATCAATTACAGCAGAAAGAGGTAGAAATC
AGCCATCTTAAAGCAAGACAGATTGCACTACAGGACCAGTTGCTGAAGCTGCAGTCAGCT
GCTCAGTCAGTAAATTCAGGAGTTGGTGGTGTGCCAACAACCACTGCATCATCTTCA---
TTCAGTTACGGTGTCAGTCATCATGCTTCAGCTTTCCACGACGATGACATGGACTTTGGT
GACATAATTTCTTCACAACAAGAAATAAACAGATTGTCAAATGAAGTTTCAAGACTTGAA
TCTGAAGTTGGCCATTGGAGGCATATTGCTCAAACTTCTAAAGCACAGGGATCAGATAGC
TCTGATCAAAGTGAAATCTGCAAACTACAAAATATCATTAAGGAACTTAAACAGAACCGA
AGTCAGGAAATTGATAATCATCAACATGAAATGTCAGTGTTGCAGAATGCACACCAACAG
AAATTGACAGAAATAACTCGTCGGCATCGAGAAGAATTAAGTGACTATGAAGAACGAATT
GAAGAACTGGAAAATCTGTTACAACAAGGTGGCTCAGGAATTGCAGTAACTGATCATTCT
AAAATCCATGAGATGCAAAAAACTATTGAGAGTCTACAAACTGAAAAAATAGAGTCTACA
AAAAAAATTGAAGAACTTGAGGATAAAATAAAAGACATAAGTAAAAAATTATCCTCTGCA
GAAAATGACAGAGATGTTTTGAGGAAGGAACAGGAACGAGTAAATGTAGAAAACAGGCAA
ATAATTAAAGAATGTGAAAGCTTGAAACTGGAATGTACCAAATTGCAA------------
------AGTGACACTGTGACAGAAAAGGAAAGAATTCATCCACAGAGTACATCAGTAGAA
GAAGAAGTGTTCAGACTACAACAAGCACTGTCTGATGCCGAAAATGAAATAATGAGACTG
AGTAATTTAAACCAGGATAACAATCTCGCTGAAGACAATCTGAAACTTAAAATGCATGTC
CAAGGTTTAGAAAAAGAAAATTCCTTATTGAGTCAAGAAAAGGAAGAACTTGAGAAATCA
CTTTTAAAATTGAACAATGAATATGAAATAGTTAAAACTATAGCTACAAGAGACATGGAT
TTGGATTTAGAATTACAAGATTTAAGACTTAATTTGGAGGCAAAGGAACAAGAACTCAAT
CAGCGTATCACTGAAAAGGAAGAACTGATAGCTGAGTTAGAAGAACTGGATAAACAGAAC
CAAGAAGCTACAAAGCACATGATTTTGATAAAAGATCAGCTATCAAAACAACAAAATGAG
GGAGATGGCATCATCAGTAAACTGAAAAAAGATCTAAATGATGAAAAAAAGAGAGTCCCT
GAACTCGAAGATGATAAAATGAACATTACTAAAGAGTTAGACATGCAGAAAGAAAAGTTA
ATTCAAAGTGAACTGTTCCTAAATGACTTGCATTTAACCAAGCAGAAGCTGGAGAATAAA
GTAGAAGATTTAGTAGATCAACTAAATAAGTCACAAAACAATAATTTAAACATCCAGAAG
GAGAACTTCGAACTTAAGGAACACATTAAACGAAATGAGGAGGAGCTTTCTAGAGTCAGG
GATGAGTTAACTCAGGTTCTTGGTCAGGACTCTAACAGTAATTTTAGGGATGATTTACTT
AAAGAAAGGGAAGCCGAAGTGGGAAGCTTAAAGCAGAATCTTTCAGAAATAGAACAGCTC
AATGAAAATTTAAAGAAAGTTGCTTTTGATCTCAAAATGGAAAATGAAAAGTTGGTTTTA
GCATGTGAAGATGTCAGACATCAGTTGCAAGAATCTGTTGCTGGTAACAGTCGGATTTCT
CTGGAACAGAACACTATTGTGGAGGCTCTAAAAATGGAAAAAGGACAGTTGGAAGCAGAA
TTGTGTCAGGCTGAAAAGAGGCTTTTGGAAGAAGCAAAGAAGTATGAGCAGACCATTGAA
GAACTGTCAAGTGCACAGAATTTGAGTGCCTCTGTTTTACAGTTGGAACATGAGCGTTTA
ATTAAACTCAATCAAGAGAAAGACTTGGAAATAGCACAACTCAAAAAGAATATTGAACAG
ATGGATATTGATCATAAAGAGACTAAGTCAATTTTGTCATCTAGTTTAGAAGAACGGAAG
CATTTGACAGAACTTATAAATGAGAAAGAAATTTTTATTGAAAAACTTAAAGAGAGAAGT
TCAGAGCTCCAGGAGGAATTAACTAAAAATACTCAGGCCTTAAGAAAAAATGAAAATTTA
AAGCAAACCATAGAGGAAAAAGACAGACATCTCGCATCTATGAAAGAGGAAAACAATCAT
CTGAAAGAAGAACTGGAACGACTCAGGGAGCAGCAGAGTCGAGCTGCACCTGCGGCTGAG
CCTAAAACCCTCGATTGTGTTACAGAACTAGCATCTGAGGTATCTCAGCTGAATGTAATA
AAGGATAAACTTGAAGAGGAAATAAAACATCACCAAAAGATCATTGAAGATCAAAACCAG
AGTAAAATGCAACTACTTCAGTCTTTACAGGAGCAGAAGAAGGAAATGGATGAGTTTAAA
TACCAGCATGAGCAAATGAACGTCACACACACCCAGCTCTTCTTAGAGAAAGATGAAGCA
ATTAAGACTTTGCAAAAAACAATTGAAGAAATCAAAACCCAGTTGCATGAAGAAAGGCAG
GATGTTCAAACAGAGAATTCTGATATTTTTCAAGAAACAAAAGTCCAGAGCCTTAATATA
GAAAATGGAAGTGAAAAGCATGACTTATCTAAAGCCGAAACCGAAAGATTAGTAAAAGGA
ATAAAAGAACGAGAATTGGAGATTAAACTTCTAAATGAAAAGAATATCTCTTTAACTAAA
CAGATTGATCAGTTGTCTAAAGATGAGGTTGGTAAACTAACTCAGATTATCCAGCAGAAA
GATTTGGAGATACAGGCTCTTCACGCTAGAATTTCTTCAGCTTCCTACACCCAGGATGTT
GTTTACCTTCAACAGCAGCTCCAGGCCTATGCTATGGAACAAGAAAAACTGTTAGCTGTT
TTGAGTGAAAAGACCAGGGAAAATAGCCATCTCAAAACAGAATATCACAAGGTGATTGAT
ATAGTTGCTGCCAAAGAAGCAGCCCTCAGTAAACTGCAAGATGAAAATAAAAAACTGTCC
ACTAAATTTGAAAGTAATCCCCAAGAAATGTTTAGAGAAACTGTTCAGAATTTATCGCGT
ATCATTCGAGAAAAAGACATTGAAATAGATGCACTAAGTCAAAAATGTCAGACCTTACTG
ACGGTTTTACAGACATCTGGCACTGGTAGTGACGTTGGAGGTGTTAACAGTAATCAGTTT
GAGGAGCTTCTGCAGGAACGCGATAAATTAAAACAACAAGTAAAGAAAATGGAAGAGTGG
AAACAGCAGGTGATGACCACAGTACAAAATATGCAGCACGAATCAGCCCAGCTTCAGGAA
GAACTTCATCAACTTCAGGCACAAGTGTTGGTTGACAGTGACAATAATTCTAAGTTACAA
GTGGACTATACTGGCCTGATCCAAAGTTATGAGCAGAATGAAACCAAACTCAAAAATTTT
GGGCAGGAATTAGCACAGGTTCAGCACAGCATAGGGCAGCTTTGCAATACCAAAGATCTT
CTTTTAGGAAAACTCGATATTATTTCGCCCCAGCTCTCTTTTGGA------TCATTGCTT
ACTTCCCAATCAGCAGAGTCTCTTAGAACGGGTAAGTCTGCTATATCGAGTGAGTCTTCT
CAGCAAGAGCTAGAAGAGCTAAGAAAGTCACTGCAGGAGAAAGACGCAACAATTAGAACT
CTCCAGGAAAATAATCACAGGTTGTCTAATTCAGTCGCTGCTACCTCAGAGCTAGAAAGA
AGAGAACACGAACAAATGGATTCAGAAATTAAGCAACTAAAGGAGAAACACGATGTTTTA
CAAAAGTCTCTTAGAGATAAAGACCTCTTAATCAAAGCCAAAAGTGATCAGTTACTTTCT
TTAAATGAAAATTTCACAAACAAGGTGAATGAAAATGAACTTTTGAGACAGGCAGTAACA
AACCTGAAGGAGAGAATAGTAATTTTAGAAATGGACATTCGTGAACTAAAAGAGGAAAAT
GAAAAAATAGTAGAAACAACCAAGGAAAAGGAAACAGAATATCAAGCATTACAAGAGACT
AATACAAAGTTTTCTGTGATGCTGCGAGAAAAGGAGTTTGAGTGCCTTTCAGTGAAGGAG
AAGTCTCTTGCCTTTGAGCAGCTGCTGAAAGAAAAAGAGCAGGGCAAGGCTGGAGAGTTA
AATCAGCTTTTAAATGCAGTTAAGTCACTGCAGGAGAAGACAGTTATGTTTCAAAAGGAG
AGAGACCAAGTCATGTTGGCCCTGAAACAGAAACAAATGGAAAACACTGCGGTGCAGAAT
GAGGTTCAACATTTACGTGACAAAGAGTTACGTTTAAACCAGGAGCTAGAGAGATTACGT
AACCATCTTTTAGAAACAGAAGATTCTTATACTCGGGAAGCTTTGGCTGCAGAAGATAGA
GAGGCTAAACTAAGAAAGAAAGTCACAGTATTGGAGGAAAAGCTAGTTTCATCCTCTGAT
GCGATGGAAAATGCAAGCCATCAAGCCAGTTTGCAGGTAGAGTCATTACAGGAACAACTG
AATATAGTCTCTAAGCAAAGGGATGAGACTGCCCTGCAGCTTTCTCTGTCTCAGGAACAA
GTAAAGCAGTATGCTCTGTCACTCTCCAACCTGCAGATGGTACTAGAGCATTTCCAACAA
GAGGAAAAAGCTATGTATTCTGCCGAACTAGAAAAGAACCAACAGCTGGTAGCTGAATGG
AAGAAAAAAGCCGAAAATATGGAAGGAAAAATGCTGTCATTACAGGAG
>RhFe|XM_033107265.1_cds_XP_032963156.1_1
AATGAGAGACTTAAGAAACTTTGTGCTGATCTAGAAGAGAAGCATGAAGCTTCAGAGCTT
CAAATAAAGCAGCTGTCTACAAGTTATCGAAATCAGCTGCAACAGAAAGAGGTGGAAATC
AGCCATCTGAAAGCGAGACAGCTCGCGCTGCAGGATCAGTTGCTGAAGCTGCAGTCGGCC
GCTCAGTCGCTCGGTCCAGGAGCTGCCGCTGCGCCGGCAACCACAGCATCTGCTTCA---
TTCAGTTATGGGGTCAGCCATCATGCTTCCGCTTTCCATGAGGACGACATGGACTTCGGG
GACGTCATTTCTTCACAACAAGAAATAAACAGATTGTCGAATGAAGTTTCAAGACTTGAG
TCTGAAGTTGGCCATTGGAGGCATATTGCTCAGATTTCTAAAGCACAAGGATCAGATGGC
TCTGATCAAAGTGAAATCTGCAAACTGCAAAATATCATTAAGGAACTTAAACAGAACCGA
AGTCAGGAAATCGATGATCATCAACATGAAATGTCGGTATTGCAGAATGCGCATCAACAG
AAATTGACAGAAATAACTCGTCGGCATCGGGAAGAATTACATGACTATGAAGAACGAATT
GAAGAACTGGAAAATCTGTTACAACAAGATGGCTCAGGAATTGCAGTACCTGATCACTCT
GCAATCCAGGAGATGCAAAACACTGCTCGAGTACTACAAACTGAAAAAGTAGAGTCTACA
AAAAAAATTAAAGAACTGGAGGATAAAATAAAAGACATAAATAAAAAATTATCTTCTGCA
GAAAATGACAGAGATGTTCTGAAAAAGGAACAGGAACAACTAACTGTGGAAAACAGACAA
ATAATTAAAGAATGTGAAAGCCTGAAGCTGGAATGTAGTAAATTGCAGTCTTATGCTATG
AAGCAGAGTGATACTGTGACAGAAAAGGAAAGAATTTGTCCACAGAGTACATCAGTAGAA
GAAGAAGTGTTCAGACTGCAACAAGCATTATCTGATGCTGAAAATGAAATAATGAGACTG
AGTAATTTAAACCAGGATAACAGTCTCGCCGAAGACAATCTGAAACTTAAGATGCGTGTC
CAAGGTTTAGAAAAAGAGAATTCATTATTGAGTCAAGAAAAGGAAAAACTTCAAGTATCA
CTTTCAAAATTGAGTAATGAATATGAAGTAATTAAAAGTACAGCTACAAGAGACATGGAT
TTGGATTCAGAATTACATGATTTAAGACTTAATTTGGAGGCAAAGGAACAAGAACTCAAT
CAGAGTATAACAGAAAAGGAAACACTGATAGCTGAGTTAGAAGAATTGGATAAGCAGAAC
CAAGAAGCTACAAAGCACATGATTTTGATAAAAGATCAGCTATCAAAACAACAAAATGAG
GGAGATAGCATCATCAGTAAACTCAAAAAAGATCTAAATGATGAAAAAAAGAGAGTTCAT
CAACTTGAAGATGATAAAATGAACATCACTAAAGAGTTAGACATGCAGAAAGAAAAGTTA
ATTCAAAGTGAACTGGTCCTAAATGACTTGCATTCAATCAAGCAGAAGCTAGAGGATAAA
GTAGAAGATTTAGTAGATCAACTTAATAAATCACAAAACAATAATTTAAACATCCAGAAG
GAGAACTTTGAACTTAAGGAACATATGAAACAAAATGAGGAGGAGCTTTCTAGAATCAGG
GACAAGTTAGCTCAGCCTCTTAATCAAGACTCTAACAGTAATTTTAAGGATGACTTCCTT
AAAGAAAGGGAAGCTGAAATCAGCGACTTAAAGCAAAATCTTGCAGAAATAGAACAGCTC
AATGAAAATTTAAAGAAAGTTGCTTTTGATCTCAAAATGGAAAATGAAAAGTTGGTTTTA
GCATGTGAAGATGTAAGACATCAGTTGGAAGAATCTGTTGCTGGTAACAATCAAATTTCT
TTGGAAAAGAACACTATTGTTGAGTCTCTAAGAATGGAAAAAGAACAGTTGGAAGCAGAA
TTGTGTCAGGCTGAAAAGAGGCGGTTGGAAGAAGCAAACAAGTATGAGCAAACCATTGCA
GACCTGTCCAATGCACAGAGTTTGAATACCTCTGCTTTACAGCTCGAACATGAGCATTTG
ATTAAACTCAGTCAAGAGAAAGACTTTGAAATAGCACAACTCAAGAAGAATATTGAGCAG
ATGGATATCGATCATAAAGAAACTAAGAAAATTTTGTCATCTAGTTTAGAAGAGCAGAAG
CAATTGACACAACTTACAAACGATAAAGAAATTTTTATTGAAAAACTTAAAGAGAGAAGT
TCAGAGCTCCAGGAAGAATTAGATAAATATACTCAGGCCTTAAGAAAAAACGAAAATTTG
AAGCAAACCCTAGAGGAAAAAGACAGAAGTCTTGGATCCATGAAAGAAGAAAACAACCAT
CTAAAAGAAGAACTGGAACGACTCAGGGAACAGCAGAGTCGGGCTGCACTTGTGGCCGAG
CCTAAAACCCTTGATTGCATTACAGAACTAGAATCGGAGATTTCTCAACTGAATGTAATA
AAGGATAACCTTGAAGAGGAAATAAAGCATCACCAAAAGATAATTGAAGAGCAAAACCAG
AGTAAAATGCAACTCCTTCAGTCTTTACAGGAGCAGAAGAAGGAAATGGATGAGTTTAAA
TACCAGCATGAGCAAATGAATGTTGTGCACACCCGACTCTTTTTAGAGAAAGACGAGGAA
ATTAAGACTTTGCAAAAAACGATTGAAGAAATCAAAACCCAGTTGCCTATAGAAAGACAC
AACATTCAAACAGAGAATTCTGATATTTTTCAAGAAACAAAAGTTCAGAGCCTTAATATA
GAAAATGGAAGTGAAAAACATGATTTATCTAAAGCTGAAACTGAAAAATTAGTAAAAGGA
ATAAAAGAACGAGAATTGGAGATTAAACTGCTAAATGAAAAAAATATATCTTTAACTAAA
CAGATTGATCAGCTGTCCAAAGATGAAGTTGGTAAACTAACTCAGATTATCCAGCAGAAA
GATTTGGAGATCCAGGCTCTTAATGCTAGAATTTCTTCACCTCCCTTCACCCAGGATGTT
GTTGACCTTCAACAGCAGCTGCAGGCATGTGCTATGGAGCGAGAACAAGTATTAGCTGTT
TTGAGTGAGAAAACAAGGGAAAATAGCCACATGAAAACAGAATATCACAAAATGATGGAT
ATCGTTGCTGCCAAAGAAGCAGCCCTCGTGAAGCTGCAAGATGAAAATAAAACATTGTCC
GCTAGATTTGAAAGTAGTGGCCAAGACATGTTTAGAGAAACTGTTCAGAATTTATCACGT
ATCATTCGAGAGAAAGACATTGAAATAGATGCATTAAGTCAGAAGTGTCAGACATTGTTG
ACAGTCTTACAGACGTCCAGCACCGGTAATGAGGTTGGCGGTGTTAACAGTAATCAATTT
GAGGAGCTTTTGCAGGAACGCGATAAATTAAAACAACAGGTGAAGAAAATGGAAGAGTGG
AAACAGCAGGTGATCACCACAGTACAAAACATGCAGCGTGAATCAGCCCAGCTTCAGGAG
GAACTGCATCAGCTTCATGCACAGGTTTTGGTTGACAGTGACAATCATTCTAAGTTACAA
GTGGACTACACTGGCCTGATCCAAAGTTATGAGCAGAATGAAACCAAACTCAAAAATTTT
GGGCAGGAATTAGCCCAGGTTCAGCACAGCATAGGGCAGCTTTGTAACACCAAAGACCTT
CTTCTAGGGAAACTTGGTATTATTGCCCCTCCACTCTCTTCCGGG------TCATCGCTG
ACATCCCTGTCAGCAGAGCTGCTTCAGACAGCTAAGTCTGATGCATTGAGTGAGTCTTCT
CCACAAGAGATAGAAGAGCTAAGAAAGTTGCTGCAGGAAAAAGATGCAACAATTAGGACT
CTCCAGGAAAATAATCACAGATTGTCTGATTCCGTTGCTGCTACCTCAGAGTTAGAAAGA
AAAGAACACGAACAAGCAGACTCAGAAATTAAGCAGCTCAAGGAGAAACAAGACGTTCTA
CAAAAGTCGCTTAAGGAGAAAGACCTCTTAATCAAAGCCAAAAGTGATCAGTTACTTTCT
TTAAATGAAAATTTCACTAACAAGGTGAATGAAAATGAACTTTTGAGGCAGGCGGTAACA
AACCTGAAGGAGAGAACATTAATTTTAGAAATGAACATTCGGGAATTAAAAGAGGAAAAT
GAAAAAATAATAGAAATAAGCAGGGGAAAGGAAACAGAGTATCAAGCATTACAAGAGACT
AATATGAAGTTTTCTATGATGCTGCGAGAAAGAGAGTTTGAGTGCCATTCAGTGAAGGAG
AAGGCTCTTGCTTTTGAGCAACTCCTGAAAGAAAAAGAGCAGGGCAAAACTGGGGAGTTA
AATCAACTTTTAAATGCAGTTAAATCACTGCAGGAGAAGACAGTTACATTTCAGAAGGAG
AGAGATCAAGTCATGTTGGCCCTGAAACAGAAGCAAATGGAAAATACTGCTGTACAGAAT
GAGGTTCAACATTTACGTGACAAAGAATTACGCTTAAACCAGGAGCTAGAGAGATTGCGT
AACCATCTTTTAGAAACAGAAGATTCTTATACCCGAGAAGCTTTGGCCGCAGAAGATAGA
GAGGCTAAACTAAGAAAGAGAGTCACAGTATTGGAGGAAAAGCTAGTTTCATCCTCTAAT
GCAATGGAAAATGCAAGCCATCAAGCCAGTTTGCAGGTAGAGTCATTGCAGGAACAATTG
AATGTAATCTCCAAGCAAAGGGATGAAACTGCCCTGCAGCTTTCTATGTCCCAGGAACAA
GTAAAGCAGTATGCTCTCTCCCTGTCCAACCTGCAGATGGTACTAGAGCATTTCCAACAA
GAGGAAAAAGCTATGTATTCAGCTGAACTAGAAAAGAACAAACAGCTAATAGCTGAATGG
AAAAAAAAGGCAGAAAATCTGGAAGAAAGACTGCTGTTGTTACAGGAA
>RoAe|XM_016145448.1_cds_XP_016000934.1_1
AATGAGAGACTTAAAAAACTTTGTACCGATCTAGAAGAGAAACATGAAGCTTCAGAGCTT
CAAATAAAGCAGCAGTCTACAAGTTATCGAAATCAGTTACAGCAGAAAGAGGTAGAAATC
AACCATCTTAAAGCAAGACAGATTGCACTGCAGGACCAGTTGCTGAAGCTGCAGTCAGCT
GCGCAGTCAGTAAATTCAGGAGTTGGTGGTGTGCCCACAAGCACTGCATCATCTTCA---
TTCAGTTACGGTGTCAGTCATCATGCTTCAGCTTTCCACGATGATGACATGGACTTTGGT
GACATAATTTCTTCACAACAAGAAATAAACAGATTGTCAAACGAAGTTTCAAGACTTGAA
TCTGAAGTTGGCCATTGGAGGCATATTGCTCAAACTTCTAAAGCACAAGGATCAAATAGC
TCTGATCAAAGTGAAATATGCAAACTACAAAATATCATTAAGGAACTTAAACAGAACAGA
AGTCAGGAAATTGATAATCATCAACATGAAATGTCAGTGTTGCAGAATGCACACCAACAG
AAATTGACAGAAATAACTCGTCGGCATCGAGAAGAATTAAGTGACTATGAAGAACGAATT
GAAGAACTGGAAAACCTGTTACAACAAGGTGGCTCAGGAATTGCAGTAACTGATCACTCT
AAAATCCATGAGATGCAAAAAACTATTCAGAGTCTACAAACTGAAAAAGTAGAGTCTACA
AAAAAAATTGAAGAACTTGAGGATAAAATAAAAGACATAAGTAAAACATTATACTTTGCA
GAAAATGACAGAGATGTTTTGAGGAAGGAACAGGAACGCCTGAACATGGAAAACAGACAA
ATAATTAAAGAATGTGAAAGCCTGAAATTGGAATGTACCAAATTGCAA------------
------AGTGACACTGTGACAGAAAGGGAAAGGATTCATCCACAGAGTACATCCGTAGAA
AAAGAAGTGTTCAGACTACAACAAGCACTGTCTGATGCCGAAAATGAAATAATGAGACTG
AGTAATTTAAACCAGGATAACAATCTCGCTGAAGACAATCTGAAACTTAAAATGCATGTC
CAAGGTTTAGAAAAAGAGAATTCCTTATTGAGTCAAGAAAAGGAAGAACTTCAGATATCA
CTTTTAAAATTGAACAATGAATATGAAGTAGTTAAAACTACAGCTACAAGAGACATGGAT
TTGGATTTGAAATTACAAGATTTAAGACTTAATTTGGAGGCAAAGGAACAAGAACTCAAT
CAGTGTATCACTGAAAAGGAAGAACTGATAGCCGAGTTAGAAGAATTGGATAAACAGAAC
CAAGAAGCTACAAAGCACATGATTTTGATAAAAGACCAGCTATCAAAACAACAAAATGAG
GGAGATAGCATCATCAGTAAACTGAAAAAAGATCTAAATGATGAAAAAAAGAGAGTCCAT
GAACTCGAAGATGATAATATGAACATTACTAAAGAGTTAGACATGCAGAAAGAAAAGTTA
ATTCAAAGTGAAGTGTTTCAAAATGACTTGCATTTAACGAAGCAGAAGCTGGAGAATAAA
GTAGAAGATTTAGTAGATCAACTAAATAAGTCACAAAACAATAATTTAAACATCCAGAAG
GAGAACTTCGAACTTAAGGAACACATTAAACGAAATGAGGAGGAGCTTTCTAGAGTTAGG
GATGAGTTAACTCAGGTTCTTGGTCAGGACTCTAACAGTAATTTTAGGGATGATTTACTT
AAAGAAAGGGAAGCTGAAGTGAGGAGCTTAAAGCAGAATCTTTCAGAAATAGAACAGCTC
AATGAAAATTTAAAGAAAGTTGCTTTTGATCTCAAAATGGAAAATGAAAAGTTGGTTTTA
GCATGTGAAGATGTCAGACATCAGTTGCAAGAATCTGTTGCTGGTAACAGTCGGGTTTCT
ATGGAACAGAACACTATTGTGGAAGCTCTAAAAAGGGAAAAAGGACAGTTGGAAGAAGAA
TTGTGTCAGGCTGAAAAGAGGCTTTTGGAAGAAGCAAAGAAGTATGAGCAGACCATTGAA
GAACTGTCAAGTGCACGGAATTTGAGTGCCTCTGTTTTACAGTTGGAACATGAGCGTTTA
ATTAAACTCAATCAAGAGAAAGACACGGAAATAGCACGACTCAAAAAGAATATCGAACAG
ATGGATATTGATCATAAAGAGACTAAGTCAATTTTGTCATCTAGTTTAGAAGAACGGAAG
CAACTGACAGAACTTATAAATGAGAAAGAAATTTTTATTGAAAACCTTAAAGAGAGAAGT
TCAGAGCTCCAGGAGGAATTAACTAAAAATACTCAGGCCTTAAGAAAAAATGAAAATTTG
AAACAAACCATAGAGGAAAAAGACAGAAGTCTCGGATCTATGAAAGAGGAGAACAATCAC
CTGAAAGAAGAACTGGAACGACTCAGGGAACAGCAGAGTCGAGCTGCACCTGCGGCTGAG
CCGAAAGCCCTCGATTGTGTGGCAGAACTGGCGTCGGAGGTGTCTCAGCTGAATATAATA
AAGGATAAACTTGAAGAGGAAATAAAACATCACCAAAAGATCATTGAAGATCAAAACCAG
AGTAAGATGCAACTACTTCAGTCTTTACAGGAGCAGAAGAAGGAAATAGATGAGTTTAAA
TACCAGCATGAGCAAATGAACGTCATGCACACCCAACTCTTCTTAGAGAAAGATGAAGCA
ATTAAGACTTTGCAAAAAACAATCGAAGAAATCAAAACCCAGTTGCATGAAGAAAGACAG
GACATTCAAACAGAGAATTCTGATATTTTCCAAGAAACCAAAGTCCAGAGCCTTAATATA
GAAAATGGAAGTGAAAAGCATGATTTGTCTAAAGCCGAAACCGAAAGATTAGTAAAAGGA
ATAAAAGAACGAGAATTGGAGATTAAACTTCTAAATGAAAAGAATATCTCTTTAACTAAA
CAGATTGATCAGTTGTCTAAAGATGAGGTTGGTAAACTAATGCAGATTATCCAGCAGAAA
GATTTGGAGATACAGGCTCTTCACGCTAGAATTTCTTCAGCTTCCTACACCCAGGATGTT
GTTTACCTTCAACAGCAGCTCCAGGCCTATGCTATGGAACAAGAAAAACTGTTAGCTGTT
CTGAGTGAAAAGACCAGGGAAAATAGCCATCTCAAAACAGAATATCACAAGGTGATTGAT
ATAATTGCTGCCAAAGAAGCAGCCCTCAGTAAATTGCAAGACGAAAATAAAAAATTGTCC
ACTAAATTTGAAAGTAATCCCCAAGATATGTTTAGAGAAACCGTTCAGAATTTATCACGT
ATCATTCGAGAAAAAGACATTGAAATAGATGCACTAAGTCAAAAATGCCAGACCTTAGTG
ACGGTTTTACAAACATCTGGCACTAGTAGCGAGGTCGGAGGTGTTAATAGTAATCAGTTT
GAGGAGCTTCTGCAGGAACGCGATAAATTAAAACAACAAGTAAAGAAAATGGAAGAATGG
AAACAGCAGGTGATGACCACAGTACAAAATATGCAACACGAATCAGCCCAGCTTCAGGAA
GAACTTCATCAACTTCAGGCACAAGTGTTGGTTGACAGTGACAATAATTCTAAGTTACAA
GTGGACTATACCGGCCTGATCCAAAGTTATGAGCAGAATGAAACCAAACTCAAAAATTTT
GGGCAGGAATTAGCACAGGTTCAGCACAGCATAGGTCAGCTTTGCAATACCAAAGATCTT
CTTTTAGGAAAACTTGATATTATTTCACCTCAGCTCTCTTCTGGATCTGGATCATTGCTT
ACTTCGCAGTCAGCAGAGTCTCTTGGAACGGTTAAGTCTGATATATCGAGTGAGTCTTCT
CAGCAAGAGATAGAAGAGCTAAGAAAGTCACTGCAGGAGAAAGATGCAACAATTAGAACT
CTCCAGGAAAATAATCACAGGTTGTCTAATTCAGTCGCTGCTACCTCAGAGCTGGAAAGA
AGAGAACACGAACAAACGGATTCAGAAATTAAGCAACTAAAGGAGAAACAAGATGTCTTA
CAAAAGTCTCTTAGAGATAAAGACCTCTTAATCAAAGCCAAAAGTGATCAGTTACTTTCT
TTAAATGAAAATTTCACAAACAAGGTGAATGAAAATGAACTTTTGAGACAGGCAGTAACA
AACCTGAAGGAGAGAATAGTAATTTTAGAAATGGACATTTGTGAACTAAAAAAAGAAAAT
GAAAAAATAGTAGAAACAACCAGGGAAAAGGAAACAGAATATCAAGCATTACAAGAGACT
AATACAAAATTTTCTGTGATGCTGCGAGAAAAGGAGTTTGAGTGCCTTTCAGTGAAGGAG
AAGTCTCTAGCTTTTGAGCAACTACTGAAAGAAAAAGAGCAGGGCAAGGCTGGGGAGTTA
AACCAGCTTTTAAATACAGTTAAGTCACTGCAGGAGAAGACAGTTATGTTTCAAAAGGAG
AGAGACCAAGTCATGTTGGCCCTGAAACAGAAACAAATGGAAAGCACTGCTGTGCAGAAC
GAGGTTCAACATTTACGTGACAAAGAGTTACGTTTAAACCAGGAGCTAGAGAGATTACGT
AACCATCTTTTAGAAACAGAAGATTCTTATACTCGGGAAGCTTTGGCTGCAGAAGATAGA
GAGGCTAAACTAAGAAAGAAAGTCACAGTGTTAGAGGAAAAGCTTGTTTCATCCTCTGAC
GCAATGGAAAATGCAAGCCATCAAGCCAGTTTGCAGGTAGAGTCATTACAGGAACAACTG
AATATAGTCTCTAAGCAAAGGGATGAGACTGCCCTGCAGCTTTCTGTGTCCCAGGAACAA
GTAAAGCAGTATGCTCTGTCACTCTCCAACCTGCAGATGGTACTAGAGCATTTCCAGCAA
GAGGAAAAAGCTATGTATTCTGCTGAACTAGAAAAGAACCAACAGCTCGCAGCTGAATGG
AAGAAAAAAGCCGAAAATCTGGAAGGAAAAGTGCTATCATTACAGGAG
