# Supplementary material for: Positively selected genes in the hoary bat (Lasiurus cinereus) lineage: prominence of thymus expression, immune and metabolic function, and regions of ancient synteny
Source: PeerJ. 2022 Mar 17;10:e13130. doi: 10.7717/peerj.13130 (PMC8934532; doi:10.7717/peerj.13130)
Supplement: Supplemental Information 4 — Likely alignment errors have been manually deleted between conserved codons. Recovery of the original codon positions requires alignment to the original accessions in each orthogroup. [file peerj-10-13130-s004.zip › renamed.manual/OG0003313.manual.fas]

>EpFu|XM_028135720.1_cds_XP_027991521.1_1
ATGGGGGATCAGCAGCTGTACAAGACCAACCACGTGGCCCACGGCAGTGAGAACCTTTTC
TACCAACAGCCACCACTCGGCGTCCACGGCGGGCTGAACCACAACTATGGGAATACAGTC
ACGGGGGCTGGAATGGATGCCCCTCAGGCATCACCCATTTCCCCCCACTTCCCTCAAGAT
ACTCGGGATGGTCTAGGCTTGCCTGTTGGCTCCAAAAACCTTGGCCAAGTGGATACCTCG
AGGCAGGGAGGGTGGGGTAGCCACGCAGGGCCTGGGAACCACGTCCAGCTCCGTGGCAAC
CTGACCAACTCAAACATGATGTGGGGGGCACCAGCCCAGGCTGAGCCCACCGAAGGCTAC
CAGTACACCTACTCCCAGGCCAGCGAGATCCGGACCCAGAAGCTCACCAGCGGTGTCCTG
CACAAGCTAGACTCTTTCACCCAGGTGTTTGCCAACCAAAACCTGCGGATCCAGGTCAAC
AATATGGCCCAGGTGCTGCACACCCAGTCAGCAGTGATGGATGGAACCCCTGACAGTGCC
CTCCGCCAGCTGCTGTCCCAGAAGCCCATGGAGCCCCCAGCACCGTCTGTCCCTTCCCGC
TACCAGCAGGTGCCCCAGCAGCCTCACCCAGGTTTCACTGGGGGGCTGTCCAAACCAGCT
CTTCAGGTCGGGCAGCTCCCTAGCCAAGGGCACCTGTACTATGACTACCAGCAGCCACTG
GCTCAGATGCCAGTGCAGGGAGGACAGCCGCTGCAGGGCCCCCAGATGCTGTCCCAGCAC
ATGCAACAGATGCAGCAGCACCAGTATTACCCGCAGCAGCAACAGCAGCAA---------
GCTGGGCAGCAGCGTATGTCCATGCAAGAAATGCAGCCGCCGCAGCAGACTCGCCCGTCA
CAGCTCCAGCCGCAGCAACAGCAGCAG---------------------------------
---------CTGCAGCAGCGGCAGGGTTCAATGCAGATACCTCAGTATTATCAGTCCCCA
CCCATGATGCAGCACTTGCAAGAGCCGCAG---CAGCAACAG---------ATGCACCTG
CAGCCCCCTTCTTATCACAGGGACCCCCACCAGTACACCCCGGAGCAGGCACATGCTGTG
CAGCTGATCCAGTTGGGCTCCATGCCCCAGTACTACTACCAGGAGCCCCAGCAACCCTAC
AGCCACCCCCTCTACCAGCAGAGCCACCTGTCCCAGCACCAGCAGCGTGAGGACAGTCAG
CCCAAGACTTATCCAGGCGAAAGGCAGGCCCATGCCATGCTGAGCTCCCATGGGGACCTG
GGGGCATCTGATGCAGGAATGGGAGACCCAGCCAGCTTGGACCTGAACCGGGTTAGCGGT
GCCCTCCCCCATCGGCCGCTCTTGTCCCCCAGTGGGATCCACCTCAACAACGTGGGGCCT
CAGCACCAGCAGCTGTCTCCCAGCGCCATGTGGCCCCAGATGCACCTACCAGATGGCAGA
GCCCAGACAGGGTCCCCTGAGTCAAGCGGCCAGCCGAAAGCAGTGTTTGGGGAACAGATG
GATGCCAAGAGCAAGCTGACCTGCTCCATCTGCCTGAAGGAGTTCAAGAGCCTGCCTGCC
CTGAATGGCCACATGCGGTCCCACGGGGGAATGAGGGCCTCCCCCAGCATCAAACAGGAG
GAAGGAGAGAAGGCCCCGCCACCGCAGCCCCAGCCACTG---------CCGCCTCCACTG
CCACCGCAGCTCCCTCCTGAGGCCGAAAGCCTCACGCCCATGGTCATGCCCGTGTCTGTC
CCTGTCAAGCTTCTCGTGCCCACGCCCAGCTCTCAGGGCTTCGCCAACAGCGTCGCCGCC
GCCCCCTCCGCCAGAGACAAGCCAGCCAGCGCGATGTCGGACGACGAGATGCCCGTGCTC
GTGAGGATGACCCTCTCTCCCCCACACTCACCCCCGGGGGCTGTCCCCTGCACGCCCGCT
CCCGCCTCC---CACTCGGGCGCCACCCTCTACCAGAGCCAGCTGCGCTCCCCGCGCGTC
CTGGGGGACCACCTGCTCCTGGACCCCGCCCACGAGCTGCCCCCCTACACGCCCCCGCCC
ATGCTGAGCCCGGTGCGCCAGGGCTCGGGCCTCTTCAGCAATGTCCTCATCGCGGGGCAC
---CCCGGCGCCCACGCCCAGCTGCCCCTCACGCCCCTGACGCCCACGCCGCGCGTGCTG
CTGTGTCGCTCCAACAGCATCGATGGCAGCAACGTGACAGTCACCCCCGGGCCTGGAGAG
CAGACCGTCGATGTTGAACCGCGCATCAACATTGGCTTGAGATTCCAAGCAGAGATCCCA
GAACTTCAGGATGTCTCTGCCGTGGCCCAGGACACACACAAGGCCACACTGGTTTGGAAG
CCCTGGCCAGAGCTGGAAAACCACGACTTCCAGCAAAGAGTGGAGAATCTCCTGAATTTG
TGCTGTTCAAGTGCGTTGCCAGGTGGAGGGACCAATTCTGAATTTGCTTTGCACTGTCTC
TTTGAGGCCAAAGGCGATGTGATGGCTGCTCTGGAAATGCTGCTGCTGCGGAAGCCAGTC
AGGTTAAAATGTCATCCTTTAGCCAATTACCACTATGCCGGTTCGGACAAGTGGACCTCC
CTAGAGAGAAAACTGTTTAACAAAGCACTAGCCACTTACAGCAAGGACTTCGTTTTTGTA
CAGAAGATGGTGAAGTCTAAGACGGTGGCTCAGTGCGTGGAGTACTACTACACGTGGAAG
AAAATCATGCGCTTGGGACGGAAGCACCGGACACGCCTCACAGAGCTCGCGGATGAGTGT
ATGGTGAGTGAAGCCGCCGAGTCACTGCTTATGCTGGCCCTGCTCCCACCCCACACCCAG
ACAAGTGAAAGTGAAGTGCCCAAGTCCCCGGAGCCGCAGCCAGGCCCTGTCCTGGCTCCC
GCGGAGGGGCCGCCCCTGCAGGCCCTCGGCCAGCCCGCAGGCTCCTTCACCTGTGAAATG
CCCAACTGTGGGGCTGACTGTAGATGTCATGTCACTCCCTTTCTTCCCCAGGTGTTCAGC
TCCCGACAGGCACTGAACGGCCACGCCCGCATCCACGGTGGCACCAACCAGGTGACCAAA
GCTCGGGGCGCTGTCCCCTCTGGGAAGCAGAAGCCTGGCAGTGCCCAGAGCGGGTACTGC
TCGGTGAAGAGCTCGCCCTCTCATAGCACCACCAGCGGCGAGACAGACCCCACCACCATC
TTCCCCTGCAAGGAGTGTGGCAAA
>HiAr|XM_019642829.1_cds_XP_019498374.1_1
ATGGGAGATCAGCAAATGTACAAGACCAACCACGTGGCCCATGGTGGTGAGAACCTTTTC
TACCAACAGCCACCACTGGGCATCCACGGTGGGCTGAACCACAACTATGGGAATACAGTC
ACAGGGGCTGGAATGGAGGCCCCTCAGGCATCACCCATTTCCCCCCACTTCCCCCAAGAT
ACTCGGGATGGTCTAGGCTTGCCTATTGGCTCCAAAAACCTTGGCCAAGTGGACACCTCG
AGGCAGGGAGGATGGGGAAGCCACACAGGGCCTGGAAATCATGTCCAGCTACGTGGCAAC
CTGACCAACTCAAACATGATGTGGGGGGCACCAGCCCAGGCTGAGCCCGCCGATGGCTAC
CAATATACCTACTCCCAGGCCAGCGAGATCCGGGCCCAGAAGCTCACCAGCGGTGTCCTG
CACAAGCTAGACTCTTTTACCCAGGTGTTTGCCAACCAAAACCTGCGGATTCAGGTCAAC
AACATGGCCCAGGTGCTGCACACCCAGTCAGCAGTGATGGATGGAGCCCCTGACAGTGCC
CTCCGCCAGCTGCTGTCCCAGAAGCCCATGGAGTCCCCGGCGCCGGCTCTCCCTTCTCGT
TACCAGCAGGTGCCCCAGCAGCCTCACCCTGGTTTCACTGGTGGACTGTCCAAACAAGCT
CTTCAGGTCGGGCAGCACCCTAGCCAAGGGCACCTGTATTATGACTACCAGCAGCCGCTG
GCTCAGATGCCAGTGCAGGGAGGACAGCCACTGCAGGCCCCACAGATACTGTCCCAGCAC
ATGCAACAGATGCAGCAGCACCAGTATTACCCGCAGCAGCAACAGCAACAA---------
GCTGGGCAGCAGCGCATGTCCATGCAAGAAATGCAG---CAGCAGCAGATTCGCCCACCA
CAGCCTCAGCAGCAGCAGCAGCAGCAGCAGCAGCAGCAGCAGCAGCCCCAACAGCAACAA
CAGCAGCAGCTACAGCAGCGGCAGGGTTCGATGCAGATACCTCAGTACTATCAATCCCCA
CCCATGATTCAGCACTTGCAAGAGCAACAG---CAGCAACAG---------ATGCACCTG
CAGCCCTCTTCTTATCACAGGGACCCCCACCAGTACACCCCAGAGCAGGCGCACGCTGTC
CAGCTGATTCAGCTGGGCTCCATGCCCCAGTACTACTACCAGGAGCCGCAGCAGCCCTAC
AGCCACCCCCTCTACCAGCAGAGCCACCTGTCCCAGCACCAGCAGCGTGAGGACAGTCAG
CCCAAGACGTACCCAAGCGACAGGCAGACCCAGGCCATGATGAGCTCCCACGGGGACCTG
GGGCCTCCTGATTCAGGAATAGGAGACCCAGCGAGCTCGGACCTGAACCGGGTCAGCAGT
GCCCTCCCCCATCGGCCGCTCCTGTCCCCCAGTGGAATCCACCTCAACAACATGGGACCT
CAGCACCAGCAGCTGTCGCCCAGTGCCATGTGGCCCCAGATGCACCTACCAGATGGCAGA
GCCCAGCCAGGTTCCCCTGAGTCAAGTGGCCAAGCAAAAGGAGTGTTTGGGGAGCAGTTT
GATGCCAAGAACAAGCTGACGTGCTCCATCTGCCTGAAGGAGTTCAAGAGCCTACCTGCC
CTGAATGGCCACATGCGGTCCCATGGGGGGATGAGGGCCTCCCCCAGCCTCAAACAGGAG
GAAGGAGAGAAGGCCCCGCCACCTCAGCCCCAGCCACTG---------CCGCCTCCGCCG
CCACCGCACCTCCCTCCTGAGGCAGAAAGCCTCACGCCTATGGTCATGCCCGTGTCTGTC
CCTGTCAAGCTTCTCGCACCCAAGCCCAGCTCTCAGGGCTTCGCCAACAGCGTCGTTGCT
GCCCCCTCCGCCAGAGACAAGCCAGCCAGCTCGATGTCGGACGACGAGATGCCCGTGCTC
GTGAGGATGACCCTCTCTCCCCCACACTCACCCCAAGGGGCTGTCCCCTGCACGCCTGCT
CCCGCCCCCTCCTACTCGGGCGCCACCCTGTACCAGAGCCAGCTGCGCTCGCCGCGTGTG
CTGGGAGACCATCTGCTCCTGGACGCCGCCCACGAGCTGCCCCCTTACACGCCCCCGCCC
ATGCTGAGCCCGGTGCGCCAGGGTTCGGGGCTCTTCAGCAATGTCCTCATCTCGGGGCAC
GGCCCCGGCGCCCACCCGCAGCTGCCGCTGACGCCCCTGACGCCCACGCCGCGAGTGCTG
CTGTGTCGCTCCAACAGCATCGACGGCAGCAATGTGACAGTCACCCCTGGGCCTGGAGAG
CAGACCGTTGATGTTGAACCACGCATCAACATTGGCTTGAGATTTCAAGCAGAAATCCCA
GAACTCCAAGATGTCTCTGCCCTGGCTCAGGACACACACAAGGCCACACTGGTCTGGAAG
CCCTGGCCGGAGCTGGAAAACCACGACCTCCAGCAAAGAGTGGACAATCTCCTGAATTTT
TGCTGTTCAAGTGCATTGCCAGGTGGAGGGACCAATTCGGAATTTGCTTTGCACTCTCTC
TTCGAGGCCAAAGGTGATGTGATGGCTGCTCTGGAGATGCTACTGCTGCGGAAGCCAGTC
AGGTTAAAATGTCATCCTCTAGCAAATTACCACTATGCCGGTTCGGACAAGTGGACTTCC
CTAGAAAGAAAACTGTTTAATAAAGCACTAGCCACTTACAGCAAAGACTTTATTTTTGTA
CAGAAGATGGTGAAGTCTAAGACCGTGGCTCAGTGTGTGGAGTACTACTACACATGGAAA
AAAATTATGCGGCTAGGGCGGAAGCACCGAACACGCCTCGCGGAAATCATCGATGATTGT
GTGACA------------------------------------------------------
---AGTGAAAGTGAAGTGCCGAAGTCCCCAGAGCCACAGCCAGGCCCAGTCCTGGCTCCC
GCAGAGGGGCCACCCCTGCAGGCCCTTGGCCAGCCCTCAGGCTCCTTCATCTGTGAAATG
CCCAACTGTGGGGCT------------------------------------GTGTTCAGC
TCCCGACAGGCACTGAACGGCCACGCCCGCATCCATGGTGGCACCAACCAGGTGACCAAA
GCTCGGGGTGCTGTCCCCTCTGGGAAGCAGAAGCCTGGCAGTGCCCAGAGCGGGTACTGC
TCGGTGAAGAGCTCACCCTCTCATAGCACCACCAGTGGCGAGACAGACCCCACCACCATC
TTCCCCTGCAAGGAGTGTGGCAAA
>LaCi|648-exonerate_protein2genome-gene-7.0-mRNA-1
ATGGGGGATCAGCAGCTATATAAGACCAACCACGTGGCCCACAGCAGTGAGAACCTTTTC
TACCAACAGCCACCACTCGGTGTCCACAGTGGGCTAAACCACAACTATGGGAATACAGTC
ACAGGGGCTGGAATGGATGCCCCTCAGGCATCACCCATTTCTCCTCACTTCCCTCAAGAT
ACTCGAGATGGACTAGGCTTGCCTGTTGGCTCCAAAAACCTTGGCCAAGTGGATACCTCG
AGGCAGGGAGGGTGGGGTGGCCATCCAGGGCCTGGAAACCACGTCCAGCTCCGTGGCAAC
CTGACCAACTCAAATATGATGTGGGGGACACCAGCCCAGACTGAGCCCACTGAAGGCTAC
CAGTACACCTACTCCCAGGCCAGCGAGATCCGGACCCAGAAGCTCACCAGCGGTGTCCTG
CACAAGCTAGACTCTTTCACCCAGGTGTTTGCCAACCAAAACCTGCGGATCCAGGTCAAC
AATATGGCCCAAGTGCTGCACACCCAGTCAGCAGTGATGGATGGAACCCCTGACAGTGCC
CTCCGCCAATTGCTGTCCCAGAAGCCCATGGAGCCTCCAGCACCGTCTGTCCCTTCCCGC
TACCAGCAGGTGCCCCAGCAGTCTCACCCAGGTTTCACTGGTGGGCTGTCCAAACCAGCT
CTTCAGGTCGGGCAGCTCCCTAGCCAAGGGCACCTGTACTATGACTACCAGCAGCCACTG
GCTCAGATGCCAGTGCAGGGAGGACAGCCACTGCAGGGCCCACAGATGCTGTCCNNNNNN
NNNNNNNNNNNNNNNNNNNNNNNNNNNNNNNNNNNNNNNNNNNNNNNNNNN---------
NNNNNNNNNNNNNGTATGTCCATGCAAGAAATGCAGTCGCAGCAGCAGATTCGCCCATCN
NNNNNNNNNNNNNNNNNNNNNNNNNNN---------------------------------
------------NNNNNNNNNNNNNNNNNNNNNNNNNNNNCTCAGTATTATCAGTCCCCA
CCCATGATNNNNNNNNNNNNNNNNNNNNNN---NNNNNNNNN---------NNNNNNNNN
NNNNCCCCTTCTTATCACAGGGACCCCCACCAGTACACCCCGGAGCAGGCACATGCTGTG
CAGCTGATCCAGTTGGGCTCCATGCCCCAGTACTACTACCAGGAGCCCCAGCAACCCTAC
AGCCACCCTCTCTACCAGCAGAGCCACCTGTCCCAGCACCAGCAGCGTGAGGACAGTCAG
CCCAAGTCTTATCCAAGCGAAAGGCAGGCCCAGGCCATGCTGAGCTCCCATGGGGACCTG
GGGGCATCTGAAACAGGAATGGGAGACCCAGCCAGCTTGGACCTGAACCGGGTTAGCAGT
GCCCTCCCCCATCGGCCGCTCTTGTCCCCCAGTGGGATCCACCTCAACAACGTGGGGCCT
CAGCACCAGCAGCTGTCTCCCAGTGCCATGTGGACCCAGATGCACCTACCGGATGGCAGA
GCCCAGACAGGGTCCCCTGAGTCAAGCGGCCAGCCGAAAGCAGTGTTTGGGGAACAGATG
GATGCCAAGAGCAAGCTGACCTGCTCCATCTGCCTGAAGGAGTTCAAGAGCCTGCCTGCC
CTGAATGGCCACATGCGGTCCCATGGGGGAATGAGGGCCTCCCCCAGCATCAAACAGGAG
GAAGGAGAGAAGNNNNNNNNNNNNNNNNNNNNNNNNNNN---------NNNNNNNNNNNN
NNNNNNNNNNTCCCTCCTGAGGCAGAAAGCCTCACGCCTATGGTCATGCCCGTGTCTGTC
CCTGTCAAGCTTCTCGTGCCCAAGCCCAGCTCTCAGAGCTTCGCCAACAGCGTCGCTGCC
GCCCCCTCCGCCAGAGACAAGCCAGCCAGCTCGATGTCGGACGACGAGATGCCCGTGCTC
GTGAGGATGACCCTCTCTCCCCCACACTCACCCCCAGGGGCTGTCCCCTGCACGCCTGCT
CCGGCCTCC---CACTCGGGCGCCACCCTCTACCAGAGCCAGCTGCGCTCCCCTCGCGTC
CTGGGGGACCACCTGCTCCTGGACCCCGCCCACGAGCTGCCCCCCTACACGCCCCCGCCC
ATGCTGAGCCCCGTGCGCCAGGGCTCGGGCCTCTTCAGCAATGTCCTCATCGCGGGGCAC
---CCCGGCGCCCACGCCCAGCTGCCCCTCACGCCCCTGACGCCCACGCCGCGCGTGCTG
CTGTGTCGTTCCAACAGCATCGATGGCAGCAACGTGACAGTCACCCCCGGGCCTGGAGAG
CAGACCATCGATGTTGAACCGCGCATCAACATTGGCTTGAGATTCCAAGCAGAGATCCCA
GAACTGCAGGATGTCTCTGCCGTGGCCCAGGACACACACAAGGCCACGTTGGTCTGGAAG
CCCTGGCCAGAGCTGGAAAACCACGACTTCCAGCAAAGAGTGGAGAATCTCTTGAATTTG
TGCTGTTCAAGTGCGTTGCCAGGTGGAGGGACCAATTCTGAATTTGCTTTGCACTGTCTC
TTTGAGGCCAAAGGTGATGTGATGGCTGCTCTGGAAATGCTGCTGCTGCGGAAGCCAGTC
AGGTTAAAATGTCATCCTTTAGCCAATTACCACTATGCCGGTTCGGACAAGTGGACCTCG
CTGGAAAGAAAACTGTTTAACAAAGCACTAGCCACTTACAGCAAGGACTTTATTTTTGTA
CAGAAGATGGTGAAGTCTAAGACGGTGGCTCAGTGCGTGGAGTACTACTACACATGGAAG
AAAATCATGCGCTTGGGACGGAAGCACCGGACACGCCTCACAGAGCTCGCGGATGACTGT
ATGGTG------------------------------------------------------
---AGTGAAAGTGAAGTGCCCAAGTCCCCGGAGCCACAGCCAGGCCCTGTCCTGGCTCCC
GCGGAGGGGCCACCCCTGCAGGCCCTCGGCCAGCCCGCAGGCTCCTTCATCTGTGAAATG
CCCAACTGTGGGGCT------------------------------------GTGTTCAGC
TCCCGGCAGGCACTGAACGGCCACGCCCGCATCCACGGTGGCACCAACCAGGTGACCAAA
GCTCGGGGCGCTGTCCCCTCTGGGAAGCAGAAGCCTGGCAGTGCCCAGAGCGGGTACTGC
TCGGTGAAGAGCTCGCCCTCTCATAGCACCACCAGCGGCGAGACAGATCCCACCACCATC
TTCCCCTGCAAGGAGTGTGGCAAG
>MyLu|XM_014447439.1_cds_XP_014302925.1_1
ATGGGGGACCAGCAGCTGTACAAGACCAACCACGTGGCCCACAGCAGTGAGAACCTTTTC
TACCAACAGCCACCACTCGGCGTCCACGGCGGGCTGAACCACAACTATGGGAATACAGTC
ACGGGGGCTGGCATGGATGCCCCTCAGGCATCCCCCATTTCCCCCCACTTCCCTCAAGAT
ACTCGGGATGGTCTAGGCTTGCCTGTTGGCTCCAAAAACCTTGGCCAAGTGGATACCTCG
AGGCAGGGAGGGTGGGGTGGCCATGCAGGGCCTGGAAACCACGTCCAGCTCCGTGGCAAC
CTGACCAACTCAAACATGATGTGGGGGGCACCAGCCCAGGCTGAGCCCACCGAAGGCTAC
CAGTACACCTACTCCCAGGCCAGCGAGATCCGGACCCAGAAGCTCACCAGCGGTGTCCTG
CACAAGCTAGACTCTTTCACCCAGGTGTTTGCCAACCAAAACCTGCGGATCCAGGTCAAC
AATATGGCCCAGGTGCTGCACACCCAGTCGGCAGTGATGGATGGAACCCCTGACAGTGCC
CTCCGCCAGCTGCTGTCCCAGAAGCCCATGGAGCCCCCAGCGCCGTCTGTCCCTTCCCGC
TACCAGCAGGTGCCCCAGCAGCCTCACCCAGGTTTCACTGGCGGGCTGTCCAAACCAGCT
CTCCAGGTCGGGCAGCTCCCGAGCCAAGGGCACCTGTACTATGACTACCAGCAGCCACTG
GCTCAGATGCCAGTGCAGGGAGGACAGCCGCTGCAGGGCTCACAGATGCTGTCCCAGCAC
ATGCAACAGATGCAGCAGCACCAGTATTACCCGCAGCAGCAACAGCAGCAA---------
GCCGGGCAGCAGCGTATGTCCATGCAAGAAATGCAGCAGCAGCAGCAGATTCGCCCGTCA
CAGCTCCAGCCTCAGCCACAGCAGCAG---------------------------------
---------CTGCAGCAGCGGCAGGGCTCCATGCAGATACCTCAGTATTATCAGTCCCCA
CCCATGATGCAGCACTTGCAAGAGCAGCAG---CAGCAACAG---------ATGCACCTG
CAGCCCCCTTCTTATCACAGGGACCCCCACCAGTACACCCCGGAGCAGGCACACGCTGTG
CAGCTGATTCAGTTGGGCTCCATGCCCCAGTACTACTACCAGGAGCCCCAGCAACCCTAC
AGCCACCCCCTCTACCAGCAGAGCCACCTGTCCCAGCACCAGCAGCGTGAGGACAGTCAG
CCCAAGACCTATCCAGGCGAAAGGCAGGCCCAGGCCATGCTGAGCTCCCATGGGGACCTG
GGGGCGTCGGATACAGGAATGGGAGACCCAGCCAGCTTGGACCTGAACCGGGTTAGCGGT
GCCCTCCCCCATCGGCCGCTCTTGTCCCCCAGTGGGATCCACCTCAACAACGTGGGGCCT
CAGCACCAGCAGCTGTCTCCCAGCGCCATGTGGCCCCAGATGCACCTACCGGATGGCAGA
GCCCAGCCAGGGTCCCCTGAGTCAAGCGGCCAACCGAAAGCAGTGTTTGGGGAACCGATG
GATGCCAAGAGCAAGCTGACGTGCTCCATCTGCCTGAAGGAGTTCAAGAGCCTGCCCGCC
CTGAATGGCCACATGCGGTCCCACGGGGGCATGAGGGCCTCCCCCAGCCTCAAACAGGAG
GAAGGAGAGAAGGCCCCGCCACCGCAGCCCCAGCCACTG---------CCGCCTCCACTG
CCACCGCAGCTCCCTCCTGAGGCAGAAAGCCTCACGCCTATGGTCATGCCCGTGTCTGTC
CCTGTCAAGCTTCTCGTGCCCAAGCCCAGCTCTCAGGGCTTCGCCAACAGCGTCGCTGCC
GCCCCCTCCGCCAGAGACAAGCCAGCCAGCTCGATGTCGGACGACGAGATGCCCGTGCTC
GTGAGGATGACCCTCTCTCCCCCACACTCACCCCCAGGGGCTGCCCCCTGCACGCCTGCT
CCCGCCTCC---CACTCGGGCGCCACCCTCTACCAGAGCCAGCTGCGCTCCCCGCGCGTC
CTGGGCGACCACCTGCTCCTGGACCCCGCCCACGAGCTGCCCCCCTACACGCCCCCGCCC
ATGCTGAGCCCGGTGCGCCAGGGCTCGGGCCTCTTCAGCAATGTCCTCATCGCGGGGCAC
---CCCGGCGCCCACGCCCAGCTGCCCCTCACGCCCCTGACGCCCACGCCGCGCGTGCTG
CTGTGTCGCTCCAACAGCATCGATGGCAGCAATGTGACAGTCACCCCCGGGCCTGGAGAG
CAGACCGTTGATGTTGAACCGCGCATCAACATTGGCTTGAGATTCCAAGCAGAGATCCCA
GAACTGCAGGATGTCTCTGCCGTGGCCCAGGACACACACAAGGCCACATTGGTCTGGAAG
CCCTGGCCAGAGCTGGAAAACCACGACTTCCAGCAAAGAGTGGAGAATCTCCTGAATTTG
TGCTGTTCAAGTGCGTTGCCAGGTGGAGGGACCAATTCTGAATTTGCTTTGCACTGTCTC
TTTGAGGCCAAAGGTGATGTGATGGCTGCTCTGGAAATGCTGCTGCTGCGGAAGCCAGTC
AGGTTAAAATGCCATCCTTTAGCCAATTACCACTATGCCGGTTCGGACAAGTGGACCTCC
CTAGAAAGAAAACTGTTTAACAAAGCACTAGCCACTTGCAGCAAAGACTTTATTTTTGTA
CAGAAGATGGTGAAGTCTAAGACGGTGGCTCAGTGCGTGGAGTACTACTACACGTGGAAG
AAAATCATGCGCTTGGGTCGGAAGCACCGCACACGCCTCACGGAGCTCGCGGATGACTGT
ATGACA------------------------------------------------------
---AGTGAAGGTGAAGTGCCCAAGTCCCCGGAGCCGCAGCCAGGCCCTGTCCTGGCTCCC
GCGGAGGGGCCGCCCCTGCAGGCCCTCGGCCAGCCCGCAGGCTCCTTCATCTGTGAAATG
CCCAACTGTGGGGCT------------------------------------GTGTTCAGC
TCCCGACAGGCACTGAACGGCCATGCCCGCATCCACGGTGGCACCAACCAGGTGACCAAA
GCTCGGGGCGCTGTCCCCTCTGGGAAGCAGAAGCCGGGCAGTGCCCAGAGCGGGTACTGC
TCGGTGAAGAGCTCGCCCTCTCATAGCACCACCAGCGGCGAGACCGACCCCACCACCGTC
TTCCCCTGCAAGGAGTGTGGCAAA
>PhDi|XM_028509927.1_cds_XP_028365728.1_1
ATGGGGGATCAGCAGCTGTACAAGACCAACCACGTGGCCCACAGTGGTGAGAACCTTTTC
TACCAACAGCCACCACTTGGCGTCCATGGTGGGCTGAACCACAATTATGGGAATACAGTC
ACAGGGGCTGGAATGGATGCCCCTCAGGCCTCACCTATTTCCCCTCACTTCCCTCAAGAT
ACTCGGGATGGCCTAGGCTTGCCTGTTGGCTCCAAAAGCCTTGGCCAAGTGGATACCTCG
AGGCAGGGAGGGTGGGGTGGTCACACAGGACCTGGAAACCACGTCCAGCTACGTGGAAAT
CTGACCAACTCAAACATGATGTGGGGGGCACCCGCCCAGGCTGAACCCGCCGATGGCTAC
CAGTACACCTACTCCCAGGCCAGCGAGATCCGGACCCAGAAGCTTACCAGCGGTGTCCTG
CACAAGCTAGACTCTTTCACCCAGGTGTTTGCCAACCAGAACCTGCGCATTCAGGTCAAC
AACATGGCCCAGGTGCTGCACACCCAGTCGGCAGTGATGGATGGAGCCCCTGACAGTGCC
CTCCGCCAGCTGCTGTCCCAGAAACCCATGGAGCCCCCAGCACCATCTGTCCCTGCCCGC
TACCAGCAGGTGCCCCAGCAGCCTCACCCTGGTTTCACTGGTGGGCTGTCCAAACCAGCT
CTTCAGGTTGGGCAGCACCCTAGCCAAGGGCACCTGTATTATGACTACCAGCAGCCACTG
GCTCAGATGCCAGTGCAGGGAGGACAGCCACTGCAGGGCCCACAGATGCTGTCGCAGCAC
ATGCAACAGATGCAGCAGCACCAGTATTACTCACCGCAGCAGCAGCAACAG------CAA
GGTGGGCAGCAGCGTATGCCCACCCAAGAAATGCAGCCGCAGCTGCAGATTCGCCCGCCA
CAGCTTCAGCAACAGCAGCAGCAG------------------------------------
---------CTGCAGCAGCGGCAGGGTTCAATGCAGATACCTCAGTATTACCAGTCCCCA
CCCATGATGCAGCACTTGCAAGAGCAGCAG---CAGCAACAG---------ATGCACCTG
CAGCCCCCTTCTTACCACAGGGACCCCCACCAGTATACCCCGGAGCAGGCGCACGCTGTG
CAGCTGATTCAGCTGGGCTCCATGCCCCAGTACTACTACCAGGAGCCTCAGCAGCCCTAC
AGCCACCCCCTCTACCAGCAGAGCCACCTGTCCCAGCACCAGCAGCGTGAGGACAGTCAG
CCCAAGACATATTCAAGCGACAGACCGGTCCAGGCCATGCAGAGCTCCCATGGGGACCTG
GGGCCTTCCGATACAGGAATGGGAGACCCAGCAAGCTTGGACCTGAACCGGGTCAGCAGT
GCCCTTCCCCATCGGCCGCTCATGTCCCCCAGTGGGATCCACCTCAACAACGTGGGGCCT
CAGCACCAGCAGCTGTCTCCTAGTGCCATGTGGCCCCAGATGCACCTACCTGATGGCAGA
GCCCAGCCAGGGTCTCCTGAGTCAAGCGGCCAACCAAAAGGTGTGTTTGGAGAGCAGATT
GATGCCAAGAACAAGCTGACATGCTCCATCTGCCTAAAGGAGTTCAAGAGCTTGCCCGCC
CTGAATGGCCACATGCGGTCCCATGGGGGAATGAGGGCCTCCCCCAGCCTCAAACAGGAG
GAAGGAGAGAAGGCCCCACCACCGCAGCCCCAGCCACTG---------CCGCCTCCACTG
CCACCGCAGCTCCCTCCTGAGGCAGAAAGCCTCACGCCTATGGTCATGCCCGTGTCTGTC
CCTGTCAAGCTTCTCGTGCCCAAGCCCAGCTCTAAGAGCTTCGCCAACAGCGTCGTTGCC
GCCCCCTCTGCCAGAGACAAGCCAGCCAGCTCGATGTCGGACGACGAGATGCCCGTACTC
GTGAGGATGACCCTCTCTCCCCCACACTCACCCCAAGGGGCTGTCCCCTGCACGCCTGCT
CCCGCCTCCTCCTACTCGGGCGCCACCCTGTACCAGAGCCAGCTGCGCTCCCCGCGAGTC
TTGGGGGACCACCTGCTCCTAGACCCCGCCCACGAGCTGCCCGCCTACACGCCCCCGCCC
ATGCTGAGCCCGGTGCGCCAGGGTTCCGGGCTCTTCAGCAATGTCCTCCTCGCGGGGCAA
GGTCCCGGCGCGCACCCCCAGCTGCCCCTCACGCCCCTGACGCCCACGCCGCGCGTGCTG
CTGTGTCGCTCCAACAGCATCGATGGCAGCAATGTGACTGTCACCCCCGGGCCTGGAGAG
CAGACCATTGATGTTGAACCGCGCATCAACATCGGCCTGAGATTCCAAGCAGAGATCCCA
GAGCTCCAGGATGTCTCTGCCGTGGCCCAGGACACACACAAGGCCACACTAGTCTGGAAG
CCCTGGCCAGAGTTGGAAAACCATGACCTACAACAAAGAGTGGAGCATCTCCTGAATTTG
TGCTGTTCAAGTGCATTGCCCGGTGGAGGGACCAATTCTGAATTTGCTTTGCACTGTCTC
TTCGAGGCCAAAGGTGATGTGATGGCTGCTCTGGAAATGTTGCTGCTGCGGAAGCCAGTC
AGGTTAAAATGTCATCCTTTAGCAAATTACCACTATGCCGGCTCGGACAAGTGGACCTCC
CTGGAAAGAAAACTGTTTAATAAAGCACTAGCCACTTACAGCAAAGACTTTATTTTTGTA
CAGAAGATGGTGAAGTCTAAGACAGTGGCTCAGTGTGTGGAGTACTACTACACGTGGAAG
AAAATCATGCGGTTAGGACGGAAGCACCGGACACGCCTCACGGAGCTCATCGACGACAGC
GTGACG------------------------------------------------------
---AGTGAAAGTGAAGTGCCCAAGTCCCCAGAGCCACAGCCGGGCCCGGTCCTGGCTCCC
GCAGAGGGACCGCCCCTGCAGGCCCTCAGCCAGCCCTCAGGCTCCTTCATCTGTGAGATG
CCCAACTGTGGGGCT------------------------------------GTGTTCAGC
TCCCGACAGGCCCTGAACGGCCATGCCCGCATCCATGGTGGCACCAATCAGGTGACCAAA
GCTCGGGGCACTGTACCCTCTGGGAAGCAGAAGCCTGGCAGCGCCCAGAGCGGGTACTGC
TCGGTGAAGAGCTCGCCTTCCCACAGCACCACCAGCGGCGAGACAGACCCCACCACCGTC
TTCCCCTGCAAGGAGTGTGGCAAA
>PtVa|XM_023527602.1_cds_XP_023383370.1_1
ATGGGAGATCAGCAACTGTACAAGACCAACCATGTGGCCCACAGTGGCGAGAACCTTTTC
TACCAACAGCCACCACTTGGCGTCCACAGTGGGCTGAACCACAATTATGGGAATACAGTC
ACAGGGGCTGGAATGGATGCCCCTCAGGCATCACCCATTTCCCCCCACTTCCCTCAAGAT
ACTCGGGATGGTCTCGGTTTGCCTGTTGGCTCCAAAAACCTTGGCCAAGTGGATACCTCG
AGGCAGGGAGGGTGGGGAGGCCATGCAGGGCCTGGAAACCATGTCCAGCTACGTGGCAAC
CTGACCAACTCAAACATGATGTGGGGGGCACCGGCCCAGGCTGAACCCACCGATGGCTAC
CAGTATACCTACTCCCAGGCCAGCGAGATCCGGACCCAGAAACTCACCAGTGGCGTCCTG
CACAAGCTAGACTCCTTCACCCAGGTGTTTGCCAACCAAAACCTGCGTATTCAGGTCAAC
AATATGGCCCAGGTGCTGCACACCCAGTCAGCAGTGATGGATGGAGCTCCTGACAGTGCC
CTCCGCCAGCTGCTGTCCCAGAAGCCCATAGAGTCCTCAGCACCGGCTATCCCTTCTCGC
TACCAGCAGGTGTCCCAACAGTCTCACCCTGGTTTCACTGGTGGGCTGTCTAAACCAGCT
CTTCAGGTCGGGCAGCACCCTAACCAAGGGCACCTATATTACGACTACCAGCAGCCACTG
GCTCAGATGTCAGTGCAGGGAGGACAGCCACTGCAGGCCCCACAGATGCTGTCCCAGCAC
ATGCAGCAGATACAGCAGCACCAGTATTACCCGCAGCAGCAACAGCAGCAACAGCAGCAA
GCTGGGCAGCAGCGTATGTCCATGCAAGAAATGCAG---CAGCAGCAGCAACAGCAACAG
CAG---ATTCGCCCACCACAGCCTCAGCAGCAGCCGCAGCAGCAG---------------
---------CTGCAGCTGCGGCAGAGTTCAATGCAGATACCTCAGTATTATCAGTCCCCA
CCCATGATGCAGCACTTGCAAGAGCAGCAGCAGCAGCAACAA---------ATGCATCTG
CAGCCCCCTTCCTATCACAGGGACCCCCACCAGTACACCCCAGAGCAGGCGCACGCTGTC
CAGCTGATTCAGCTAGGCTCCATGCCCCAATACTACTACCAAGAGCCCCAGCAGCCCTAC
AGCCATCCCCTCTACCAGCAGAGCCACCTGTCCCAGCACCAGCAGCGCGAGGACAGTCAG
CCCAAGACTTACCCAAGCGACAGGCAGACCCAGGTCATGCTGAGTTCTCACGGGGACCTG
GGGCCTCCTGATACAGGAATGGGAGACCCAGCAAGCTCAGACCTGAACCGGGTCAGCAGT
GCCCTCCCCCATCGGCCACTCCTGTCTCCCAGTGGGATCCACCTCAACAACATGGCGCCT
CAGCACCAGCAACTGTCTCCCAGTGCCATGTGGCCCCAGATGCACCTACCTGATGGCAGA
GCCCAGCCAGGGTCCCCTGAATCAAGTGGCCAACCAAAAGGAGTGTTTGGAGAGCAATTT
GATGCCAAGAACAAACTGACGTGCTCCATCTGCCTGAAGGAGTTCAAGAGCCTACCTGCC
CTGAATGGCCACATGCGGTCCCACGGTGGGATGAGGGCCTCCCCCAGTCTCAAACAGGAG
GAAGGAGAGAAGGCCCTGCCACCTCAGCCCCAGCCACTGCCACCT---CCGCCTCCGCCG
CCACCGCAGCTCCCTCCTGAGGCAGAAAGCCTCACACCTATGGTCATGCCCGTGTCTGTC
CCTGTCAAGCTTCTCGCGCCCAAGCCCAGCTCTCAGGGCTTCGCCAACAGCGTCGTTGCT
GCCCCCTCAGCCAGAGACAAGCCAGCCAGCTCGATGTCGGACGACGAGATGCCCGTGCTC
GTGAGGATGACCCTCTCTCCCCCACACTCACCCCAAGGGGCTGTTCCCTGCACGCCTGCT
CCCGCCAACTCTTACTCTGGCGCCACCTTGTACCAGAGCCAGCTGCGCTCCCCGCGTGTC
CTGGGGGACCACCTGCTCCTGGACCCTGCCCACGAGCTGCCGCCCTATACGCCTCCGCCC
ATGCTGAGCCCGGTGCGCCAGGGCTCTGGGCTTTTCAGCAATGTCCTCATCTCGGGGCAC
GGCCCGGGCGCCCACCCGCAGCTGCCCCTCACGCCCCTGACGCCCACGCCCCGTGTGCTG
CTGTGTCGCTCCAATAGCATCGATGGCAGCAATGTGACAGTCACCCCTGGGCCTGGAGAG
CAGACCGTTGATGTTGAACCACGTATCAACATTGGCTTAAGATTCCAAGCAGAGATCCCA
GAACTCCAGGATGTCTCTGCCCTGGCCCAGGACACACACAAGGCCACATTAGTCTGGAAG
CCCTGGCCAGAGTTGGAAAACCATGACCTCCAGCAAAGAGTGGAGAATCTCCTGAATTTG
TGCTGTTCAAGTGCATTGCCAGGTGGAGGGACCAATTCTGAATTTGCTTTGCACTCTCTC
TTTGAGGCCAAAGGTGATGTGATGGCTGCTCTGGAAATGCTGCTGCTGCGGAAGCCCGTC
CGGTTAAAATGTCATCCTTTAGCAAATTACCACTATGCCGGTTCGGACAAGTGGACCTCC
CTAGAAAGAAAACTGTTTAATAAAGCACTAGCCACTTACAGCAAAGACTTTATTTTTGTA
CAGAAGATGGTGAAGTCTAAGACAGTGGCTCAGTGTGTGGAGTACTACTACACATGGAAA
AAAATCACGCGGTTAGGGCGGAAGCACCGGACACGCCTCACAGAAACCATCGACGATTGT
GTGGTGAGTGAAGCCGCTGAGTTGTCACATATACTGGCCCCACTCCCACCCCACACCCAG
ACGAGTGAAAGTGAAGTACCGAAGTCCCCAGAGCCACAGCCAGGCCCAGTCCTGGCTCCC
ACAGAGGGGCCACCCCTGCAGGCCCTCAGCCAGCCCTCGGGCTCCTTCATCTGTGAAATG
CCCAACTGTGGGGCTGACTGTAGATGTCATGTCACTCCCTTTCTTCCCCAGGTGTTCAGC
TCTCGACAGGCACTGAACGGCCACGCCCGCATCCATGGTGGCACCAACCAGGTGACCAAA
GCTCGGGGTGCTGTCCCCTCTGGGAAGCAGAAGCCTGGCAGTGCCCAGAGCGGGTACTGC
TCAGTGAAGAGCTCGCCCTCTCATAGCACCACCAGTGGCGAGACAGACCCCACCACCATC
TTCCCCTGCAAGGAGTGTGGCAAA
>RhFe|XM_033103427.1_cds_XP_032959318.1_1
ATGGGAGATCAGCAACTGTACAAGACCAACCACGTGGCCCACGGTGGTGAGAACCTTTTC
TACCAACAGCCACCACTTGGCATCCACGGCGGGCTGAACCACAACTATGGGAATACAGTC
ACGGGGGCTGGAATGGAGGCCCCTCAGGCATCACCCATTTCCCCCCACTTCCCTCAAGAC
ACTCGGGATGGCCTAGGCTTGCCTGTTGGCTCCAAAAACCTTGGCCAGGTGGATACCTCA
AGGCAGGGAGGATGGGGAAGCCATGCAGGGCCTGGAAATCATGTCCAGTTACGTGGCAAC
CTGACCAACTCAAACATGATGTGGGGGGCCCCAGCCCAGGCCGAGCCCCCCGATGGCTAC
CAATATACCTACTCCCAGGCCAGCGAGATCCGGACCCAGAAGCTCACCAGCGGTGTCCTG
CACAAGCTAGACTCTTTCACCCAGGTGTTTGCCAACCAAAACCTGCGGATCCAGGTCAAC
AATATGGCCCAGGTGCTGCACACCCAGTCAGCAGTGATGGATGGAGCCCCTGACAGTGCC
CTCCGCCAGCTGTTGTCCCAGAAGCCCATGGAGACCCCAGCACCAGCTCTCTCTTCTCGC
TACCAGCAGGTGCCCCAGCAGCCTCACCCTGGTTTCACTGGTGGACTGTCCAAACCAGCT
CTGCAGGTCGGGCAGCACCCTAGCCAAGGGCACCTGTATTACGACTACCAGCAGCCGCTG
GCTCAGATGCCAGTGCAGGGAGGACAGCCACTGCAGGCCCCACAGATGCTATCCCAGCAC
ATGCAACAGATGCAGCAGCACCAGTATTACCCGCAGCAGCAACAGCAGCAA---------
GCTGGGCAGCAGCGCATGTCCATGCAGGAAATGCAA---CAGCAGCAGATTCGCCCACCA
CAGCCTCAGCAGCAGCAGCAGCAGCAGCCCCAACAACAGCAGCAG---------------
------CAGCTGCAGCAGCGGCAGGGTTCGATGCAGATACCTCAGTATTACCAGTCCCCA
CCCATGATGCAGCACTTGCAAGAGCAGCAG---CAGCAACAG---------ATGCACCTG
CAGCCCCCTTCTTATCACAGGGACCCCCACCAGTACACCCCAGAGCAGGCGCACGCTGTC
CAGCTGATTCAACTGGGCTCCATGCCCCAGTACTACTACCAGGAGCCCCAACAGCCCTAC
AGCCACCCCCTCTACCAGCAGAGCCACCTGTCCCAGCACCAGCAGCGTGAGGACAGTCAG
CCCAAGACGTACCCAAGCGACAGGCAGACCCAGGCCATGCTGAGCTCCCACGGGGACCTG
GGGCCTCCTGATACAGCAATGGGAGACCCAGCAAGCTCGGACCTGAACCGGGTCAGCAGT
GCCCTCCCCCATCGGCCGCTCCTGTCCCCCAGTGGGATCCACCTCAACAACATGGGGCCT
CAGCACCAGCAGCTGTCTCCCAGTGCCATGTGGCCCCAGATGCACCTACCAGATGGCAGA
GCCCAGCCAGGTTCCCCTGAGTCAAGTGGCCAAGCCAAAGGAGTGTTTGGGGAGCAGTTT
GATGCCAAGAACAAGCTGACATGCTCCATCTGCCTGAAGGAGTTCAAGAGCCTACCTGCC
CTGAATGGCCACATGCGGTCCCACGGGGGAATGAGGGCCTCCCCCAGCCTCAAACAGGAG
GAAGGAGAGAAGGCCCCGCCACCTCCGCCTCAGCCACTGCAGCCTCCGCCGCCACCGCCG
CCGCCGCCGCTCCCTCCCGAGGCAGAAAGCCTCACGCCTATGGTCATGCCCGTGTCTGTC
CCTGTCAAGCTTCTCGCACCCAAGCCCGGCTCTCAGGGCTTCGCCAACAGCGTCGTTGCT
GCCCCCTCCGCCAGAGACAAGCCAGCCAGTTCGATGTCGGACGACGAGATGCCCGTGCTC
GTGAGGATGACCCTCTCTCCCCCACACTCACCCCAAGGGGCTGTCCCCTGCACGCCTGCT
CCTGCGCCCTCCTACTCGGGCGCCACCCTGTACCAGAGCCAGCTGCGCTCCCCGCGCGTG
CTGGGGGACCACCTGCTCCTGGACCCCGCCCACGAGCTGCCCCCCTACACGCCCCCGCCC
ATGCTAAGCCCAGTGCGCCAGGGCTCGGGGCTTTTCAGCAATGTCCTCATCTCGGGGCAC
GGCCCCGGCGCCCACCCCCAGCTGCCTCTGACGCCCCTGACGCCCACACCGCGAGTGCTG
CTGTGTCGCTCCAACAGCATCGATGGCAGCAATGTGACAGTCACCCCTGGGCCTGGAGAG
CATACCATTGATGTTGAACCACGCATCAACATTGGTTTGAGATTCCAAGCAGAGATCCCA
GAACTCCAGGATGTCTCTGCCCTGGCCCAGGACACACACAAGGCCACACTGGTCTGGAAG
CCCTGGCCGGAGCTGGAAAACCATGACCTCCAGCAAAGAGTGGAGAATCTCCTGAATTTT
TGCTGTTCAAGTGCATTGCCAGGTGGAGGGACCAATTCTGAATTTGCTTTGCACTCTCTC
TTCGAGGCCAAAGGTGACGTGATGGCTGCTCTGGAGATGCTGCTGCTGCGGAAACCAGTC
AGGTTAAAATGTCATCCTTTAGCCAATTACCACTATGCCGGTTCGGACAAGTGGACCTCC
CTAGAAAGAAAACTGTTTAATAAAGCACTAGCCACTTACAGCAAAGACTTTATTTTTGTA
CAGAAGATGGTGAAGTCTAAGACGGTGGCTCAGTGTGTGGAGTACTACTACACGTGGAAA
AAAATTATGCGGTTAGGGCGGAAGCACCGGACACGCCTCGCGGAAATCATCGATGATTGT
GTGGTGAGTGACGCTGCTGAGTCGCTGCTTATTCTGGCCCCACTCCCGCCCCACACGCAG
ACAAGTGAAAGTGAAGCGCCGAAGTCCCCAGAGCCACAGCCAGGCCCAGTCCTGGCTCCC
GCAGAGGGGCCACCCCTGCAGGCCCTTGGCCAGCCCTCGGGCTCCTTCATCTGTGAAATG
CCCAACTGTGGGGCTGACTGTAGATGTCATGTCACTCCCTTTCTTCCCCAGGTGTTCAGC
TCCCGACAGGCACTGAACGGCCACGCCCGCATCCATGGTGGCACCAACCAGGTGACCAAA
GCTCGGGGTGCTGTCCCCTCTGGGAAGCAGAAGCCTGGCAGTGCCCAGAGCGGGTACTGC
TCAGTGAAGAGCTCACCCTCTCACAGCACCACCAGTGGCGAGACAGACCCCACCACCATC
TTCCCCTGCAAGGAGTGTGGCAAA
>RoAe|XM_016128558.1_cds_XP_015984044.1_1
ATGGGAGATCAGCAACTGTACAAGACCAACCATGTGGCCCACAGTGGCGAGAACCTTTTC
TACCAACAGCCACCACTGGGCGTCCACAGTGGGCTGAACCACAGCTATGGGAATACAGTC
ACAGGGGCCGGAATGGATGCCCCTCAGGCATCACCCATTTCCCCCCACTTCCCTCAAGAT
ACTCGGGATGGTCTAGGTTTGCCTGTGGGCTCCAAAAACCTTGGCCAAGTGGATACCTCG
AGGCAGGGAGGGTGGGGAGGCCATGCAGGGCCTGGAAACCATGTCCAGCTACGTGGCAAC
CTGACCAACTCAAACATGATGTGGGGGACACCGGCCCAGGCTGAACCCACCGATGGCTAC
CAGTATACCTACTCCCAGGCCAGCGAGATCCGGACCCAGAAACTCACCAGTGGTGTCCTG
CACAAGCTAGACTCTTTCACCCAGGTGTTTGCCAACCAAAACCTGCGGATTCAGGTCAAC
AATATGGCCCAGGTGCTGCACACCCAGTCAGCAGTGATGGATGGAGCCCCCGACAGTGCC
CTCCGCCAGCTGCTGTCCCAGAAGCCCATGGAGTCCTCAGCACCGGGTGTCGCTTCTCGC
TACCAGCAGGTGTCCCAGCAGTCTCACCCTGGTTTCACTGGTGGGCTGTCTAAACCAGCT
CTTCAGGTCGGGCAGCACCCGAACCAAGGGCACCTATATTACGACTACCAGCAGCCACTG
GCTCAGATGTCAGTGCAGGGAGGACAGCCACTGCAGGCCCCACAGGTGCTGTCCCAGCAC
ATGCAGCAGATACAGCAGCACCAGTATTACCCGCAGCAGCAACAGCAGCAACAGCAGCAA
GCTGGGCAGCAGCGTATGTCCCTGCAAGAAATGCAG---CAGCAGCAGCAGCAGCAGCAA
CAGCAGATTCGCCCACCACAGCCGCAGCAGCCGCCGCAGCAGCAG---------------
---------CTGCAGCTGCGGCAGAGTTCAATGCAGATACCTCAGTATTATCAGTCCCCA
CCCATGATGCAGCACTTGCAAGAGCAGCAGCAGCAGCAGCAGCAGCAACAAATGCACCTG
CAGCCCCCTTCCTATCACAGGGACCCCCACCAGTACACCCCAGAGCAGGCGCACGCTGTC
CAGCTGATTCAGCTAGGCTCCATGCCCCAGTACTACTACCAAGAGCCCCAGCAGCCCTAC
AGCCATCCCCTCTACCAGCAGAGCCACCTGTCCCAGCACCAGCAGCGCGAGGACAGTCAG
CCCAAGACTTACCCAAGCGACAGGCAGACCCAGGTCATGCTGAGTTCTCACGGGGACCTG
GGGCCTCCTGACACAGGAATGGGAGACCCAGCAAGCTCAGACCTGAACCGGGTCAGCAGT
GCCCTCCCCCATCGGCCACTCCTGTCTCCCAGTGGGATCCACCTCAACAACATGGCGCCT
CAGCACCAGCAACTGTCTCCCAGTGCCATGTGGCCCCAGATGCACCTACCTGATGGCAGA
GCCCAGCCAGGGTCCCCTGAATCAAGTAGCCAACCAAAAGGAGTGTTTGGGGAGCAGTTC
GATGCCAAGAACAAGCTGACGTGCTCCATCTGCTTGAAGGAGTTCAAGAGCCTACCTGCC
CTGAATGGCCACATGCGGTCCCACGGGGGGATGAGGGCTTCTCCCAGCCTCAAACAGGAG
GAAGGAGAGAAGGCCCTGCCACCTCAGCCCCAGCCACTGCCGCCT---CCGCCTCCGCCG
CCACCGCAGCTCCCTCCTGAGGCAGAAAGCCTCACACCTATGGTCATGCCCGTGTCTGTC
CCTGTCAAGCTTCTCGCGCCCAAGCCCAGCTCTCAGGGCTTCGCCAACAGCGTCGTTGCT
GCCCCCTCAGCCAGAGACAAGCCAGCCAGCTCGATGTCGGACGACGAGATGCCCGTGCTC
GTGAGGATGACCCTCTCTCCCCCACACTCACCCCAAGGGGCTGTTCCCTGCACGCCTGCT
CCCGCCTCCTCCTACTCTGGCGCCACCTTGTACCAGAGCCAGCTGCGCTCCCCGCGTGTC
CTGGGGGACCACCTGCTTCTGGACCCCGCCCACGAGCTGCCGCCCTATACGCCTCCGCCC
ATGCTGAGCCCGGTGCGCCTGGGCTCTGGGCTTTTCAGCAATGTCCTCATCTCGGGACAT
GGCCCGGGCGCCCACCCGCAGCTGCCCCTCACGCCCCTCACGCCCACACCCCGTGTGCTG
CTGTGTCGCTCCAATAGCATCGATGGCAGCAGTGTGACAGTCACCCCTGGGCCTGGAGAG
CAGACCGTTGATGTTGAACCACGTATCAACATTGGCTTGAGATTCCAAGCAGAGATCCCA
GAACTCCAGGATGTCTCTGCCCTGGCCCAGGATACACACAAGGCCACATTGGTCTGGAAG
CCCTGGCCAGAGTTGGAAAACCATGACCTCCAGCAAAGAGTGGAGAATCTCCTGAATTTG
TGCTGTTCAAGTGCATTGCCAGGTGGAGGGACCAATTCTGAATTTGCTTTGCACTCTCTC
TTCGAGGCCAAAGGTGATGTGATGGCTGCTCTGGAAATGCTGCTGCTGCGGAAGCCCGTC
CGGTTAAAATGTCATCCTTTAGCAAATTACCACTATGCCGGTTCGGACAAGTGGACCTCC
CTAGAAAGAAAACTGTTTAATAAAGCACTAGCCACTTACAGCAAAGACTTTATTTTTGTA
CAGAAGATGGTGAAGTCTAAGACAGTGGCTCAGTGTGTGGAGTACTACTACACGTGGAAA
AAAATCACGCGGTTAGGGCGGAAGCACCGGACACGCCTCACAGAAACCATCGACGATTGT
GTGGTGAGTGAAGCCACTGAGTTGTCACATATCCTGGCCCCACTTCCACCCCACACCCAG
ACGAGTGAAAGTGAAGTGCCGAAGTCCCCAGAGCCACAGCCAGGCCCAGTCCTGGCTCCC
ACAGAGGGGCCACCCCTGCAGGCCCTCAGCCAGCCCTCGGGCTCCTTCATCTGTGAAATG
CCCAACTGTGGGGCTGACTGTAGATGTCATGTCACTCCCTTTCTTCCCCAGGTGTTCAGC
TCTCGACAGGCACTGAACGGCCACGCCCGCATCCATGGTGGCACCAACCAGGTGACCAAA
GCTCGGGGTGCTGTCCCCTCTGGGAAGCAGAAGCCTGGCAGTGCCCAGAGCGGGTACTGC
TCGGTGAAGAGCTCGCCCTCTCACAGCACCACCAGTGGCGAGACAGACCCCACCACCATC
TTCCCCTGCAAGGAGTGTGGCAAA
