# Supplementary material for: Positively selected genes in the hoary bat (Lasiurus cinereus) lineage: prominence of thymus expression, immune and metabolic function, and regions of ancient synteny
Source: PeerJ. 2022 Mar 17;10:e13130. doi: 10.7717/peerj.13130 (PMC8934532; doi:10.7717/peerj.13130)
Supplement: Supplemental Information 4 — Likely alignment errors have been manually deleted between conserved codons. Recovery of the original codon positions requires alignment to the original accessions in each orthogroup. [file peerj-10-13130-s004.zip › renamed.manual/OG0003323.manual.fas]

>EpFu|XM_028135235.1_cds_XP_027991036.1_1
GTCACGGCCAGGGGCTTCGGGCCGCTGTTGCAGTTCGCCTACACCGCCAAGCTGCTGCTC
AGCAGGGAAAACATCCGCGAGGTCATCCGCTGCGCCGAGTTCCTGCGCATGCACAACCTG
GAGGACTCCTGCTTCAGCTTCCTGCAGACCCAGCTCCTGAACAGCGAGGATGGCCTGTTC
GTGTGCCGCAAGGACACG---GCCTGCCCGCGCCCCCGCGCCAAGGTGGCCTGCCCCAGG
GACCAGACGCTTCCCCACCCGGCCAGCTTCGAGGCCGCGGCCGCCCCGGGA------GCA
CAGAAGGAAGAGGCTTTGCTGGTGCCCGAGTCCGACGGGCCCGCGGACGCCAAGGGGAGC
TCCGAAAAGGACGCGTTGACGCAGTACCCGCGATACAAGAAATACCAGCTTGCATGTACC
AAGAATGTCTACAATGCACCGTCGCACAGTACCTCAGGTTTTGCAAGCACATTCAGC---
GAAGACGGCTCTGGCCACAGCCTCAAGCCCGGGCTCGCC------GTGGGGCAGATCAAA
AGTGAGCCGCCCAGCGAGGAGAACGAGGAAGAGAGCATCACGCTCTGCCTGTCCGGGGAT
GAGCCTGAGGTCAAGGACCGAGCCGGG---GATGTGGAAATGGAC---CGGAAGCAGCCC
AGC------------CCCGCGCCCGCGCCCCCCTCGGGCGCCGCCTGCCTGGAGAGGTCC
AGGACCCTGGCCTCTCCCTCC---TGCCTGAGGTCTCTGTTCAGCGTAACAAAAAGTGCG
GAGCTGTCTGGCTTGCCCAGCACGTCTCAGCAGCACTTTGCCAGGAGTTCCGCGTGCCCT
TTCGACAAGGGC---ATCACTCAGGGTGACCTTAAAACTGACTACGCCCCCTTCGCGGGG
AACTATGGACAGGCCCACGTGGGCCCGAAGGATGCGCCCGGCCTCCCGATGGGGTCGCCC
CTCAAGGGCCCTGGGGTGGAGGCTCTCTGTAAGCAGGAAGGAGAGCTGGACCGGAGAAGT
GTCATCTTCTCCTCGAGCGCTTGTGACCAAGTGAGCACTTCGGTGCATTCGTATTCTGGG
GTAAGCAGTTTGGACAAAGACCTCTCCGAGCCGGTGCCAAAGGGTCTGTGGGTGGGGGCT
GGCCAGTCCCTCCCCAGCTCGCAGGCCTACCCCCACGGTGGGCTGATGGCCGACCACTTG
CCAGGAAGGATGCGGCCCAACACTAGCTGCCCGGTGCCAATCAAGGTCTGCCCTCGCTCG
CCCCCCTTGGAGACCAGGACCAGGACTTCCAGCTCGTGCTCCTCCTATTCCTACGCGGAG
GACGGGAGCGGGGGCTCGCCCTGCAGCCTCCCTCTCTGTGAGTTCTCCTCCTCACCCTGT
TCCCAGGGAGCCAGATTCCTTGCCACAGAACATCAGGAGCCAGGCCTGATGGGAGATGGA
ATGTACAACCAAGTCCGACCCCAAATTAAATGTGAGCAGTCTTACGGAACCAACTCCAGT
GACGAATCCGGATCGTTCTCGGAAGCAGACAGTGAGTCGTGTCCTGTGCAGGACAGGGGC
CAGGAGGTCAAACTTCCCTTTCCTGTAGATCAAATCACAGATCTTCCGAGGAACGACTTC
CAGATGATGATTAAGATGCACAAGCTGACCTCAGAACAGTTAGAGTTCATTCACGACGTC
CGGCGGCGCAGCAAGAACCGCATCGCGGCCCAGCGCTGCCGCAAGCGGAAACTGGACTGC
ATTCAGAATTTAGAATGTGAAATCCGCAAATTGGTG---
>HiAr|XM_019655020.1_cds_XP_019510565.1_1
GTCACGGCCAGGGGCTTTGGGCCGCTGTTACAGTTTGCGTACACCGCCAAGCTGTTACTC
AGCAGAGAAAACATTCGTGAGGTCATCCGCTGCGCCGAGTTCCTGCGCATGCACAACCTG
GAGGACTCGTGCTTCAGCTTCCTGCAGACCCAGCTCCTGAACAGGGAGGATGGCCTGTTT
GTGTGCCGGAAGGACACG---GCCTGCCCGCGCGCACACGCCAAGATGGCTTGCCCCAGG
GACCAGATGCTTCCAGACCCCAAAAGCTTTGAGGCCACCACCATCCCAGTG------GCA
GAGAAGGAAGAAGCTTTGCTGCCC---GAGTCCGATGGGCCGACGGACACCAAGGAGAGC
TCTGAAAAGGACGCGTTGATGCAGTACCCCCGATACAAAAAATACCAGCTTGCATGTACC
AAGAATGTCTATAACGCATCATCACATAGTACCTCAGGTTTTGCAAGCACATTCAGT---
GAAGATAACTCTGGCAATAGCCTCAAGCCAGGGCTTGCC------ATGGGGCAGATAAAA
AGTGAGCCGCCCAGTGAAGAGAACGAGGAAGAGAGCATCACGCTCTGCCTGTCCGGAGAT
GAGCCTGACATCAAGGACAGAGCCGGG---GATGTCGAAATGGAGCAGCGGAAGCAGCCC
AGC------CCCGCCCCTGCCCCCACCCTCCCCACCGGGGCCACCTGCCTGGAGAGATCC
AGGAGCGTGTCCTCTCCCTCC---TGCTTAAGGTCTCTATTCAGCATAACAAAAAGTGTG
GAGCTGTCTGGCTTGCCCAGCACATCTCAGCAGCACTTTGCCAGGAGTTCCGCGTGCCCT
TTTGACAAGGGC---ATCACTCAGGGTGACCTTAAAACTGACTACGCCCCTTTCACGGGG
AATTATGGACAGGCCCATATGGGCCAGAAGGACACGCCCAACTTCACGATGGGGTCGCCC
CTCAAGGGGCCTGGGGTGGAGGCTCTCTGTAAGCAGGAAGGAGAGCTGGACCGGAGAAGT
GTGATCTTCTCCTCGAGCGCTTGTGACCAAGTGAGCACCTCTGTGCATTCATATTCTGGG
GTAAGCAGTTTGGACAAAGACCTCTCTGAGCCGGTGCCAAAGGGTCTGTGGGTGGGGGCA
GGCCAATCCCTACCCAGCTCACAGGCCTACTCCCATGGTGGGCTGATGGCTGACCACTTG
CCAGGAAGGATGCGGCCCAACACTAGCTGCCCGGTGCCAATCAAGGTCTGCCCTCGCTCA
CCCCCCTTGGAGACCAGGACCAGGACTTCCAGCTCATGCTCCTCCTACTCCTACGCAGAG
GACGGGAGCGGGGGCTCCCCCTGCAGCCTCCCTCTCTGTGAATTCTCCTCCTCACCCTGT
TCCCAGGGAGCCAGATTCCTTGCCACAGAACATCAGGAACCAGGCCTGATGGGAGACGGA
ATGTACAACCAAGTCCGACCCCAAATTAAATGTGAGCAGTCTTACGGAACCAACTCCAGC
GATGAATCCGGATCATTCTCGGAAGCAGACAGTGAGTCGTGTCCTGTGCAGGACAGGGGC
CAGGAGGTCAAACTTCCCTTTCCTGTAGATCAAATCACAGATCTTCCGAGGAACGATTTC
CAGATGATGATTAAGATGCACAAGCTAACCTCAGAACAGTTAGAGTTCATTCACGACGTC
CGACGGCGCAGCAAGAACCGGATCGCAGCCCAGCGCTGTCGCAAGAGGAAACTAGACTGT
ATTCAGAACTTAGAATGTGAAATCCGCAAATTGGTG---
>LaCi|117-exonerate_protein2genome-gene-218.0-mRNA-1
GTCACGGCCAGGGGCTTCGGGCCGCTGCTGCAGTTCGCCTACACCGCCAAGCTGCTGCTC
AGCCGCGAGAACATCCGCGAGGTCATCCGCTGCGCCGAGTTCCTGCGCATGCACAACCTG
GAGGACTCCTGCTTCAGCTTCCTGCAGACCCAGCTCCTGAACAGCGAGGATGGCCTGTTC
GTGTGCCGCAAGGACGCGGGCGCCTGCCCGCGCCCCCACGCCAAGATAGCCGGCCCCAGG
GACCAGACGCTTCCACACCCCGTCAGCTTCCAGGCCGCGGCCCTCGCCGCCCCGGGAGCC
CAGAAGGAAGAGGCTCTGCTTGTGCCCGAGGCCGAGGGGCCCGCGGACAGCAAGGAGAGC
GCCGAAAAGGACGCGCTGACGCAGTACCCGCGATACAAGAAGTACCAGCTTGCATGTACC
AAGAACGTCTGCAACGCATCGGCGCACAGTACCTCAGGTTTTGCAAGCACATTCGGTGGT
GAAGACAGCTCCGGCCACAGCCTCAAGCCCGGGCTCGCCGCCGCCGTGGGGCAGATCAAG
AGCGAGCCGCCCAGCGAGGAGGCCGAGGAAGAGAGCCTCGCGCTCTGCCTGTCCGGGGAG
GAGCCTGAGGCCAAGGACCGAGCCGGGGGCGACGTGGAAATGGAGCGGAANNNNNNNNNN
NNN------NNNNNNNNNNNNNNNNNNNNNNNNNNNNNNNNNNNNNNNNTGGAGCGGTCC
AGGACCCTGGCCTCGCCCTCCTCCTGCCTGAGGTCTCTGTTCAGCGTGACAAAAAGTGCG
GAGCTGTCCGGCTTGCCCGGCCCGTCTCAGCAGCACTTTGCCAGGAGTTCCGCGTGCCCT
TTCGACAAGGGCCTCCTCACTCAGGGTGACCTTAAAACGGACTACGCCCCCTTCCCGGGG
AACTATGGACAGGCCCACGGGGGCCAGAAGGATGCGTCCAGCCTCCCGATGGGGTCGCCC
CTCAAGGGCCCGGGGGTGGAGGCCCTCTGTAAGCAGGAAGGAGAGCTGGACCGGAGAAGT
GTCATCTTCTCCTCGAGCGCTTGTGACCAAGTGAGCACTTCGGTGCATTCGTATTCTGGG
GTAAGCAGTTTGGACAAAGACCTCTCTGAGCCGGTGCCAAAGGGTCTGTGGGTGGGGGCC
GGCCAGTCCCTCCCCAGCTCGCAGGCCTACCCCCACGGTGGGCTGATGGCCGACCACTTG
CCAGGAAGGATGCGGCCCAACACTAGCTGCCCGGTGCCAATCAAGGTCTGCCCTCGCTCG
CCCCCCTTGGAGACCAGGACCAGGACTTCCAGTTCGTGCTCCTCCTACTCCTACGCGGAG
GACGGGAGCGGGGGCTCGCCCTGCAGCCTCCCTCTCTGTGAGTTCTCCTCCTCACCCTGT
TCCCAGGGAGCCAGATTCCTTGCCACAGAACATCAGGAACCAGGCCTGATGGGAGATGGA
ATGTACAACCAAGTCCGACCCCAGATTAAATGTGAGCAGTCTTACGGAACCAACTCCAGT
GACGAGTCCGGATCGTTCTCGGAAGCAGACAGTGAGTCGTGTCCTGTGCAGGACAGGGGC
CAGGAGGTCAAACTTCCCTTTCCTGTAGATCAGATCACAGATCTTCCGAGGAACGACTTC
CAGATGATGATTAAGATGCACAAGCTGACCTCAGAACAGTTAGAGTTCATTCACGACGTC
CGGCGGCGCAGCAAGAACCGCATCGCGGCCCAGCGCTGCCGCAAGAGGAAACTGGACTGC
ATTCAGAACTTAGAATGTGAAATCCGCAAATTGGTGTGC
>MyLu|XM_023756508.1_cds_XP_023612276.1_1
GTCACGGCCAGGGGCTTCGGGCCGCTGTTGCAGTTCGCCTACACCGCCAAGCTGTTGCTC
AGCAGGGAAAACATCCGCGAGGTCATCCGCTGCGCCGAGTTCCTGCGCATGCACAACCTG
GAGGACTCCTGCTTCAGCTTCCTGCAGACCCAGCTGCTGAACAGCGAGGATGGCCTGTTC
GTGTGCCGCAAGGACACG---GCCTGCCCGCGCCCCCACGCCAAGATGGCCTGCCCCAGG
GACCAGCCGCTCCCACACCCCGGCAGCCTCGAGCCCACGGCCATCCCGGGA------GCC
CAGAAGGAAGAGGCTTTGCTGGCGCCCGAGGCCGACGGGCCCGCGGACACCAAGGAGAGC
TCCGAGAAGGACGCGTTGACGCAGTACCCGCGGTACAAGAAGTACCAGCTCGCATGTACC
AAGAATGTCTACAATGCATCCTCACACAGTACCTCAGGTTTCGCAAGCACATTCGGT---
GAGGACAGCTCCGGCCACAGCCTCAAGCCCGGGCTCGCC------ATGGGGCAGATCAAA
AGCGAGCCGCCCAGTGAGGAGAACGAGGAGGAGAGCATCACGCTCTGCCTGTCCGGGGAC
GAGCCTGACGCCAAGGACCGAGCGGGG---GACGTGGAAATGGAC---CGGAAGCAGCCC
AGC------CCCGCGCCCGCCCCTGCGCCCCCGTCGGGGGCCGCCTGCCTGGAGAGGTCC
AGGACCCTGGCCTCCCCCTCC---TGCCTGAGGTCTCTGTTCAGCGTAACAAAAAGTGCG
GAGCTGTCTGGCCTGCCCGGCACATCTCAGCAGCACTTTGCCAGGAGTTCCGCGTGCCCT
TTCGACAAGGGC---ATCACTCAGGGTGACCTTAAAACTGACTACGCCCCCTTCGCGGGG
AATTATGGACAGGCCCACGGGGGCCAGAAGGATGCGTCCAGCCTCCCGATGGGGTCGCCC
CTCAAGGGCCCTGGGGTGGAGGCTCTCTGTAAGCAGGAAGGAGAGCTGGACCGGAGAAGT
GTCATCTTCTCCTCGAGCGCTTGTGACCAAGTGAGCACTTCGGTGCATTCGTATTCTGGG
GTAAGCAGTCTGGACAAAGACCTCTCTGAGCCGGTGCCAAAGGGTCTGTGGGTGGGGGCT
GGCCAGTCCCTCCCCAGCTCGCAGGCCTACCCCCACGGTGGGCTGATGGCCGACCACTTG
CCAGGAAGGATGCGGCCCAACACTAGCTGCCCGGTGCCAATCAAGGTCTGCCCTCGCTCG
CCCCCCTTGGAGACCAGGACCAGGACTTCCAGTTCGTGCTCCTCCTATTCCTACGCGGAG
GATGGGAGCGGGGGCTCGCCCTGCAGCCTCCCTCTCTGTGAGTTCTCCTCCTCACCCTGT
TCCCAGGGAGCCAGATTCCTTGCCACAGAACATCAGGAACCAGGCCTGATGGGAGATGGA
ATGTACAACCAAGTCCGACCCCAAATTAAATGTGAGCAGTCTTACGGAACCAACTCCAGT
GACGAATCCGGATCGTTCTCGGAAGCAGACAGTGAGTCGTGTCCTGTGCAGGACAGGGGC
CAGGAGGTCAAACTTCCCTTTCCTGTAGATCAAATCACAGATCTTCCGAGGAACGACTTC
CAGATGATGATTAAGATGCACAAGCTGACCTCAGAACAGTTAGAGTTCATTCACGACGTC
CGGCGGCGCAGCAAGAACCGCATCGCGGCCCAGCGCTGCCGCAAGAGGAAACTGGACTGC
ATTCAGAATTTAGAATGTGAAATCCGCAAATTGGTG---
>PhDi|XM_028508406.1_cds_XP_028364207.1_1
GTCACAGCCAGGGGCTTTGGGCCACTGTTGCAGTTTGCCTACACCGCCAAGCTGTTACTC
AGCAGAGAAAACATCCGCGAGGTCATTCGCTGTGCCGAGTTCCTGCGCATGCACAACCTG
GAGGACTCCTGCTTCAGCTTCCTGCAGACCCAGCTCCTGAACAGCGAGGATGGCCTGTTC
GTGTGCCGGAAGGACTCG---GCTTGCCCGCGCCCGCACGCTAAGATGGCCTGCCCCAGG
GACCAGACGCTTCCGCACCCCATCAGCTTCGAGGCCACTACCATCCCAGTA------GCA
CAGAAGGAGGAAGCTTTGCTTCCC---GAGTCAGACGGGCCTACGGACACGAAGGAGAGC
TCCGAAAAGGACGCGTTAACACAGTACCCCCGATACAAGAAATACCAGCTTGCATGTACC
AAGAATGTCTACAATGCATCATCCCACAGTACCTCAGGTTTTGCAAGCACATTCAGT---
GAAGATAACTCCGGCAACAGCCTCAAGCCGGCGCTTGCC------ATGGGGCAGATTAAA
AGTGAGCCGCCCAGTGAAGAGAATGAGGAAGAGAGCATCACGCTCTGCTTGTCCGGAGAC
GAGCCTGACATCAAGGACCGAGCTGGG---GATGTGGAAATGGAC---CCGAAGCAGCCC
AGC------CCCGCGCCCGCCCCTGCCCCCCATCCCGGGGTCGCCTTCCTGGAGAGATCC
AGGAGTGTGTCCTCTCCCTCC---TGCCTAAGGTCTCTATTCAGCATAACAAAAAGTGCG
GAGTTGCCTGGCCTGCCCAGTACATCTCAGCAGCACTATGCCAGGAGTTCTGCATGCCCT
TTTGACAAGGGC---ATCACTCAGGGTGACCTTAAAACAGACTACGCCCCTTTCACGGGG
AATTATGGACAGGCCCATGTGGGCCAGAAGGATGCGTCCAACTTCACAATGGGGTCGCCC
CTCAAGGGCCCTGGGGTGGAAGCTCTCTGTAAACAAGAAGGAGAGCTGGACCGGAGAAGT
GTGATCTTCTCCTCGAGCGCTTGTGACCAAGTGAGCACTTCGGTGCATTCGTATTCTGGG
GTAAGCAGTTCGGACAAAGACCTCTCTGAGCCGGTGCCAAAGGGTCTGTGGGTGGGGGCT
GTCCAGTCCCTGCCAAGCTCACAGGCCTACTCCCACGGTGGGCTGATGGCTGACCACTTG
CCAGGAAGGATGCGGTCCAACACTAGCTGCCCGGTGCCAATCAAGGTCTGCCCTCGGTCG
CCCCCCCTGGAGACCAGGACCAGGACTTCCAGCTCGTGCTCCTCCTATTCCTACGCAGAG
GACGGGAGCGGGGGCTCGCCCTGCAGCCTCCCTCTCTGCGAGTTCTCCTCCTCACCCTGT
TCCCAGGGAGCCAGATTCCTTGCCACAGAACATCAGGAACCAGGCCTGATGGGAGATGGA
ATGTACAACCAAGTCCGACCCCAAATTAAATGTGAGCAGTCTTACGGAACCAACTCCAGT
GACGAGTCCGGATCATTCTCGGAAGCAGACAGTGAGTCGTGTCCTGTGCAGGACAGGGGC
CAGGAGGTCAAACTTCCCTTTCCTGTAGATCAAATCACAGATCTTCCGAGGAACGATTTC
CAGATGATGATTAAGATGCACAAACTAACCTCAGAACAGTTAGAGTTTATTCACGACGTT
CGGCGGCGCAGCAAGAACCGCATCGCAGCCCAGCGCTGCCGCAAGAGGAAACTGGACTGT
ATTCAGAATTTAGAATGTGAAATCCGCAAACTGGTG---
>PtVa|XM_011367348.2_cds_XP_011365650.1_1
GTCACGGCCAGGGGCTTTGGGCCGCTGTTGCAGTTTGCCTACACGGCTAAACTGCTACTC
AGCAGAGAAAACATCCGCGAGGTTATCCGCTGTGCCGAGTTCCTGCGCATGCACAACCTG
GAGGACTCCTGCTTCAGCTTCCTGCAGACCCAGCTCCTGAACAGCGACGATGGCCTGTTC
GTGTGCCGGAAGGATACG---GCGTGCCCGCGTCCGCACGCCAAGATGGCTTGCCCCAGG
GACCAGATGCTTCCAGACCCCAATAACTTTGAGACCACCGCCATCCCAGTA------GCA
GAGAAGGAAGACGCTGTGCTGCCC---GAGTCCGACGGGCCGACGGACACCAAGGAGAGC
TCCGAAAAGGACGCGTTAATGCAGTACCCCCGATACAAGAAATACCAGCTTGCATGTACC
AAGAATGTCTATAATGCATCATCACACAGTACCTCAGGTTTTGCAAGCACTTTCAGT---
GAAGATAACTCTGGCAACAGCCTCAAGCCGGGGCTTGCC------ATGGGGCAGATAAAA
AGTGAGCCGCCCAGTGAAGAGAACGAGGAAGAGAGCATCACGCTCTGCCTGTCCGGGGAT
GAGCCGGACATCAAGGACAGAGCCGGG---GATTTCGAGATGGAC---CGCAAACAGCCC
AGCCCCGCCCCCGCCCCCGCCCCCGCCCCAGCCGCCGGGGCCGCCTGCCTGGAGCGATCC
AGGATCGTGTCCTCTCCCTCC---TGCTTAAGGTCTCTATTCAGCATAACAAAAAGTGCG
GAGCTGTCTGGCTTGCCCAGTACATCTCAGCAGCACTTTGCCAGGAGTTCTGCGTGCTCT
TTTGACAAGGGC---ATCACTCAGGGTGACCTTAAAACTGACTATGCCCCTTTCACGGGG
AATTATGGACAGGCCCACATGGGCCAGAAGGACACGTCCAACTTCACGATGGGGTCGCCC
CTCAAGGGGCCTGGGATGGAGGCTCTCTGTAAACAGGAAGGAGAGCTGGACCGGAGAAGT
GTGATCTTCTCCTCCAGCGCTTGTGACCAAGTGAGCACTTCGGTGCACTCGTATCCTGGG
GTAAGCAGTTTGGACAAAGACCTCGCTGAGCCAGTGCCAAAGGGTCTGTGGGTGGGGGCT
GGCCAGTCCCTCCCCAGCTCACAGGCCTACTCCCATGGTGGGCTGATGGCTGACCACTTG
CCAGGAAGGATGCGGCCCAACACTAGCTGCCCGGTGCCAATCAAGGTCTGCCCTCGCTCT
CCCCCGTTGGAGACCAGGACCAGGACTTCCAGCTCATGCTCCTCCTATTCCTACGCAGAG
GATGGGAGCGGGGGCTCACCCTGCAGCCTCCCTCTCTGTGAGTTCTCCTCCTCGCCCTGT
TCCCAGGGAGCCAGATTCCTTGCCACAGAACATCAGGAACCAGGCCTGATGGGAGATGGA
ATGTACAACCAAGTCCGACCCCAAATTAAATGTGAGCAGTCTTACGGAACCAACTCCAGC
GACGAATCCGGATCGTTCTCGGAAGCAGACAGTGAGTCGTGTCCTGTGCAGGACAGGGGC
CAGGAGGTCAAACTTCCCTTTCCTGTAGATCAAATCACAGACCTTCCGAGGAACGATTTC
CAGATGATGATTAAGATGCACAAGCTAACCTCAGAACAGTTGGAGTACATCCACGACGTC
CGACGGCGCAGCAAGAACCGCATCGCAGCCCAGCGCTGCCGCAAAAGGAAGCTGGACTGT
ATTCAGAATTTAGAATGTGAAATCCGCAAACTGGTA---
>RhFe|XM_033100245.1_cds_XP_032956136.1_1
GTCACGGCCAGGGGCTTTGGGCCACTGTTACAGTTTGCCTACACCGCCAAGCTGTTACTC
AGCAGAGAAAACATCCGTGAGGTCATCCGCTGTGCCGAGTTCCTGCGCATGCACAACCTG
GAGGATTCCTGCTTCAGTTTCCTGCAGACCCAACTCCTGAACAGGGAGGATGGCCTGTTT
GTGTGCCGGAAGGACACG---GCCTGCCCGCGCCCACACGCTAAGATGGCTTGCCCCAGG
GACAAGATGCTTCCAGACCCCAAAAGCTTTGAGGCTACCACCATCCCAGTG------GCA
GAGAAGGAAGAAGCTTTGCTGCCC---GAGTCGGATGGGCCAACAGACACCAAGGAGAGC
TCTGAAAAGGACGCATTAATGCAGTACCCCCGATACAAAAAATACCAGCTTGCATGTACC
AAGAATGTCTATAACGCATCATCACATAGTACCTCAGGTTTTGCAAGCACATTCAGT---
GAAGATAACTCTGGCAACAGCCTCAAGCCAGGGCTAGCC------GTGGGGCAGATAAAA
AGTGAGCCACCCAGTGAAGAAAACGAGGAAGAGAGCATCACACTCTGCCTGTCCGGAGAT
GAGCCTGACATCAAGGACAGAGCAGGG---GATGTCGAAATGGAG---AGGAAAGAGCCC
AGC------CCTGCCCCCGCCCCTGCCCTCCCCGCTGGGGCCACCTGCCTGGAGAGATCC
AGGAGCGTGTCCTCTCCCTCC---TGCTTAAGGTCTCTGTTCAGCATAACAAAAAGTGTG
GAGCTGTCTGGCTTGCCCAGTACATCTCAACAGCACTTTGCCAGGAGTTCCGCATGCCCT
TTCGACAAGGGC---ATCACTCAGGGTGACCTTAAAACTGACTATGCCCCTTTCACGGGG
AATTATGGACAGGCCCACATGGGCCAGAAGGACACGTCCAACTTCACGATGGGGTCGCCC
CTCAAGGGGCCTGGGGTGGAGGCTCTCTGTAAGCAGGAAGGAGAGCTGGACCGGAGAAGT
GTGATCTTCTCCTCGAGCGCTTGTGACCAAGTGAGCAGTTCTGTGCATTCATATTCTGGG
GTAAGCAGTTTGGACAAAGACCTCTCTGAGCCGGTGCCAAAGGGTCTGTGGGTGGGGGCA
GGCCAGTCCCTCCCCAGCTCACAGGCCTACTCGCATGGTGGGCTGATGGCTGACCACTTG
CCAGGAAGGATGCGGCCCAACACTAGCTGCCCGGTGCCAATCAAGGTCTGCCCTCGCTCG
CCCCCCTTGGAGACCAGGACCAGGACTTCCAGCTCATGCTCTTCCTATTCCTACGCAGAG
GACGGGAGCGGGGGCTCTCCCTGCAGCCTCCCTCTCTGTGAGTTCTCCTCCTCGCCCTGT
TCCCAGGGAGCCAGATTCCTTGCCACAGAACATCAGGAACCAGGCCTGATGGGAGATGGA
ATGTACAACCAAGTCCGACCCCAAATTAAATGTGAGCAGTCTTACGGAACCAACTCCAGC
GACGAATCCGGATCATTCTCGGAAGCAGACAGTGAGTCGTGTCCTGTGCAGGACAGGGGC
CAGGAGGTCAAACTTCCCTTTCCAGTAGATCAAATCACAGATCTTCCGCGGAACGACTTC
CAGATGATGATTAAGATGCACAAGCTAACCTCAGAACAGTTAGAGTTCATTCACGACGTC
CGCCGGCGCAGCAAGAACCGCATCGCGGCCCAGCGCTGCCGCAAGAGGAAACTGGACTGT
ATTCAGAACTTAGAATGTGAAATCCGCAAATTGGTG---
>RoAe|XM_016140596.1_cds_XP_015996082.1_1
GTCACGGCCAGGGGCTTTGGGCCGCTGTTACAGTTTGCCTACACGGCTAAGCTGCTACTC
AGCAGAGAAAACATCCGCGAGGTTATCCGCTGTGCCGAGTTCCTGCGCATGCACAACCTG
GAGGACTCCTGCTTCAGCTTCCTGCAGACCCAGCTCCTGAACAGCGACGATGGCCTGTTC
GTGTGCCGGAAGGATACG---GCGTGCCCGCGTCCACACGCCAAGGTGGCTTGCCCCAGG
GACCAGATGCTTCCAGACCCCAATAGCTTGGAGACCACCGCCATCCCAGTA------GCA
GAGAAGGAAGACACTTTGCTGCCC---GAGTCCGACGGGCCGACGGACACCAAGGAGAGC
TCCGAAAAGGACGCGTTAATGCAGTACCCCCGATACAAGAAGTACCAGCTTGCATGTACC
AAGAATGTCTATAATGCATCATCACACAGTACCTCAGGTTTTGCAAGCACATTCAGT---
GAAGATAACTCTGGCAACAGCCTCAAGCCGGGGCTTGCC------ATGGGGCAAATAAAA
AGTGAGCCGCCCAGTGAAGAGAACGAGGAAGAGAGCATCACGCTCTGCCTGTCCGGAGAT
GAGCCGGACATCAAGGACAGAGCCGGG---GATTTCGAGATGGAC---AGCAAACAGCCC
AGC------CCCGCCCCCGCCCCTGCCCCCACAGCTGGGGCCGCCTGCCTGGAGCGATCC
AGGATCGTGTCCTCTCCCTCC---TGCTTAAGGTCTCTATTCAGCATAACAAAAAGTGCG
GAGCTGTCTGGCCTGCCCAGTACATCTCAGCAGCACTTTGCCAGGAGTTCTGCGTGCCCT
TTTGACAAGGGC---ATCACTCAGGGTGACCTTAAAACTGACTATGCCCCTTTCACGGGG
AATTATGGACAGGCCCACGTGGGCCAGAAGGACACGTCCAACTTCACGATGGGGTCGCCC
CTCAAGGGGCCTGGGATGGAGACTCTCTGTAAACAGGAAGGAGAGCTGGACCGGAGAAGT
GTGATCTTCTCCTCCAGCGCTTGTGACCAAGTGAGCACTTCGGTGCACTCGTATCCTGGG
GTAAGCAGTTTGGACAAAGACCTCGCTGAGCCGGTGCCAAAGGGTCTGTGGGTGGGGGCA
GGCCAGTCCCTCCCCAGCTCACAGGCCTACTCCCACGGTGGGCTGATGGCTGACCACTTG
CCAGGAAGGATGCGGCCCAACACTAGCTGCCCGGTGCCAATCAAGGTCTGCCCTCGCTCT
CCCCCTTTGGAGACCAGGACCAGGACTTCCAGCTCATGCTCCTCCTATTCCTACGCAGAG
GATGGGAGTGGGGGCTCACCCTGCAGCCTCCCTCTCTGTGAGTTCTCCTCCTCGCCCTGT
TCCCAGGGAGCCAGATTCCTTGCCACAGAACATCAGGAACCAGGCCTGATGGGAGATGGA
ATGTACAACCAAGTCCGACCCCAAATTAAATGTGAGCAGTCTTACGGAACCAACTCCAGC
GACGAATCCGGATCATTCTCGGAAGCAGACAGTGAGTCGTGTCCTGTGCAGGACAGGGGC
CAGGAGGTGAAACTTCCCTTTCCTGTAGATCAAATCACAGACCTTCCGAGGAACGACTTC
CAGATGATGATTAAGATGCACAAGCTAACCTCCGAGCAGCTGGAGTACATCCACGACGTC
CGACGGCGCAGCAAGAACCGCATCGCAGCCCAGCGCTGCCGCAAGAGGAAGCTGGACTGC
ATTCAGAACTTAGAATGTGAAATCCGCAAACTGGTA---
