# Supplementary material for: Positively selected genes in the hoary bat (Lasiurus cinereus) lineage: prominence of thymus expression, immune and metabolic function, and regions of ancient synteny
Source: PeerJ. 2022 Mar 17;10:e13130. doi: 10.7717/peerj.13130 (PMC8934532; doi:10.7717/peerj.13130)
Supplement: Supplemental Information 4 — Likely alignment errors have been manually deleted between conserved codons. Recovery of the original codon positions requires alignment to the original accessions in each orthogroup. [file peerj-10-13130-s004.zip › renamed.manual/OG0003325.manual.fas]

>EpFu|XM_028138116.1_cds_XP_027993917.1_1
GACTCTGAATTTTCTCATCAGAGGTTTCGGAATTTCCTCTACGTGGAATTTGTCGGGCCT
CGGAAGACCCTGCTCAAACTCCGAAACCTCTGCCTTGACTGGTTGCAGCCGGAGATTCAC
ACCAAGGAGGAGATCATCGAGCTCTTGGTCCTCGAGCAGTACCTGAGCATCCTCCCCGAG
AGGATCAAGCCCTGGGTGCAGGCCCGGAGGCCGCAGACCTGCGAGAAGCTGGTGGCCCTG
CTGGAGATGTACAAGGAGATGTATGGGCCCGAACGCCCCACCTGTTTCTACAGAGAACGG
GACAGGGCCAGAAGCAGGGACCTGGCCTTGCGGGAGCGCTGGCCGTACGGCAGGATTGCC
AGAAGCAGGCTTCCTCACCGGGACCTTTCCCTGCCCGCTGCGATGGAGAGAACCATGGCG
ATGGAGAGAGGGCGCCGCCGCCGGAGCTTCATGATGCAGTGTGATCTGCAGTCCCAGGAC
ACGATGTCATACCAGGACATGGTGAAGCTCACCGAGGACAGGAAGGCTCAGAACTCCATC
AAGGACAACATGGAGAACTACAGGAAGCTGCTTTTCCTGGGGCTTCAGCTTGCCGAAGAT
GATGGCCACTCCCACATGACACAAGGCCATTCA---AGGTCAAAGAGAAGTGCCTACCCA
AGCACCAGTCGAGGTCTGAGAACTACGCCTGAAGCCAAAAAGTCAACCCATCGCCGGGGA
ATTTGTGAGGAGGAACCTTCGCATGGAATGATAATGGAAAAATTCAACAAGGATGCTTCG
CGCAACTCCAAACCCGGAAGAGCGAGAGAACCCAATGACCGGTTCCTGAGGTTCCCCAGA
AGGCCAGACCAGGACTGGAAGGAAGCGTCCTCAAAC---AGAGAGTCAGTGATCCAGGAG
CGGGGCTGTGCGGGCAGTGCCTTTGGGGGAGGAGGTTTTAATTGTAATTCAAACCTTGTT
TCCAAAAAGAGGGTTCTGGAAAGAAAAAGGCGCTATCAGTTTGACACAGATGCGAAGGGT
TCCGTTCAGGATCAGAGAGGCTCTCCGCGCAAGAGGCCCTTTGAGTGTAGTGACATGAGA
AAGGCCATGAGCATGAGCGGCCTTAGCCCCCCCGGC---GCCGAGTCGCAGCCGCCTGAT
TTTGCAGCCATGCCCTATGTGTGTGATGAGTGTGGGAGGGCTTTCGGTGTGATTTCCGAG
TTTGTCGAGCATCAGATCATGCACACTAGAGAGAATCTCTATGAGTACGGGGAAGCGTTC
ATCCGCAGTGTGGCTGTC------ACTCGGAGAAGTGCGGCTCGAGGGAAGTGCTTTGAG
TGTAAGGAGTGTGGGGAAACCTTCGACAAGACTGCCGATCTTGCTGAGCATTGTAAAATC
CACTCTAGAGAGCATCTCACAGAAGGTAATGAGGAGGAGTATGAGGAGCCCTTCCTGCCT
AGCCCCACCTTCAGTGAGCTTCAGAGAATGTACGGAGAAGAGAAATTCTACGAGTGTAAG
GTGTGCAAGGAAACCTTCCTTCACAGCTCTGCTCTGGTCGAACACCAGAAGAAAATCCAT
GGGAGAGACGACAAAGAAGAT---------GAAGTCTTTCAACCCAACCCAGCCTTTAAG
GAGCTGCAGAGGATGTATGCCAGAGAGAAGATGTACGAGTGCAAGGTGTGCGGGGAGACC
TTCCGTCACAGCTCGTCTCTGAAAGAACATCAGAAGATTCACACTAGGGCAAACCTGTTT
GAAAACAAGGGCAAAGTGTGTGAGGAAACCTTTATTCCTGGTCAGGCCCTGAGACGGCGT
CAGAAATCTTACTTGCAGGAAAAGCTCTATGGCATTAAAGATGGTGGCGGCGCCTTTGGG
CAACGCAGGGCGTTCGGGAAGTCTAATATCATTCATAACATGCCCTTGATTGAGTCTCAG
AAGAGTCACACTATAACAAGACCACCTGAAAACGAAGACGAGAAGGCATTCACCATTAGC
TCTAATCCTGATGACAACCAGAAAGTGTCCGCTAACGACAATGTCCTTGAGAAGAAAGCA
AACGAGAGGTCTGTTATTCATAGCTTGTCTTTTGCTGAAGTCCAGAAAAGTCCGAGTGCC
GTGGGGCCCAATAAACCAAAAGTGATCGCAGAGTCTACCATTACGAGCTCAAATATTACT
GAA---CAGAAAGTCCATGCTGGAGAGAAGACCTCTGAAGAAAAGAAAAATGAGAGGTCC
GTTATCCATAGCTTACCTGTTTTCAAACTTCCCAAAATTCCCAGTGGAAACGAA------
---AGTAATGAGAAGGGAGGATCC------------TCAAATCTTAATGATAAGCAACAG
AAAACTCCTGCCAGAGCCAGCCCTAAGGAAACGGACAAGAATAACAACTACAAGGACTCT
GTTATACGCCGTGTATCTGGTACTGAAGCTCCAAAAAGTCTTGCTGCAGAGGGAGCCAGT
GAGTTTAAGAAGGAT---GGCCAATCGCCTGTTTCCAACGCAAATGTCCCTGAATATCAG
AAGGCTCGTGCCAAGAAGAAAAACATTGAGCGCAGGAACTGCGAGACTTCAGTCATTCAC
CCCCTACACATCGGTGAACCTGAAACATTTCGCCCTCGAGAGAAACTCTATGAATGTCCG
GAGTGTGGAGAGGCCTTTGTTCGCAGCTCTGACCTCACTGAGCATCAGAAGATTCACCAC
AGAAAGAAGCCCTTTGGAAACGACAACTACGAACGATCTGTTATTCGCAGCTTGGCCTCC
GCTGACCCTCAGAAGAGTTATGCTGACCAGTCAGTGCAGGTGAATTATGATCAAGAGCCA
GAGGGGATGACTTGCATTCAACAGGGAGAGGGTTCGCCGGAGCAGGCCCCGAGAAGCAAT
GGCGCTGTCCATGCAGGCTTGGCCCTCGCCGAGTTACAGAGAAGTCAGGCCGAAGAGAAG
CACTACGAGTGCGGAACGTGTGGAGAGTCCTTCCTCAGCCAGTCAGACCTGAAGGAGCAC
AAGAAAATTCACGAGAAGGATGACGAGCCCTACGATTATGGGGCTTCCTTCGTTCATACC
TCATTCCTCACTGAGCCCCCCAAAGGAGAGTCTCCGTTCTTTGAGTGCAAGGACTGTGGG
AAGTCCTTCATTCACAACACAGTTCTCACCAAACACCAGAAG---
>HiAr|XM_019628888.1_cds_XP_019484433.1_1
GACTCTGAATTCTTTCATCAGAGGTTTCGGAATTTCCTCTACGTGGAATTTGTTGGGCCT
CGGAAGACCCTGATCAAACTCCGAAACCTCTGCCTCGATTGGTTGCAGCCGGAGACACAC
ACCAAGGAGGAGATTGTCGAGCTCTTGGTCCTTGAGCAGTACCTGACCATCCTCCCAGAA
AGGATCAAGCCTTGGGTGCAAGCAAAAAAGCCACAGAGCTGCGAAAAGCTAGTTACACTG
CTGGAAAGTTACAAGGAGATGTATGAGCCAGAACGCCCTGGCTATTTCTACAGGGACCGG
GACAGGGGCAGAAGCAGGGACCTGGAGTTTAGAGACCGCTGGCCGTACACTCGGGGCCCC
AGAAGCAGATTTCCACAACGGGATCGTTCCCTTCCTGTGATGGAGAAAACA---TTTGCA
ATGGAAAGAGGGCACAGACGTAGGGACTTCATGATGGATTATGAGTTGCGATCCCAGGAT
GCAGTATCATACCAGGATGTCGTGGACCTGACTGAGGACAGGGAGCCTCAGAACCCGATT
CAGGACAACATGGAGAACTATAGGAAGCTGCTCTCACTGGGAGTTCAGCTTGCTGAAGAC
GATGGCCACTCCCATATGACACAAGGCCATTCATCAAGGTCAAAGAGAAGTGCCTACCCA
AGCACCAGTCGAGGTCTGAAAACTATGCCTGAAACCAAAAAGTCAACCCATCGACGGGGA
ATTTGTGAAGATGAATCTTCCCACGGGGTGATAATGGAAAAATTCATCAAGGATGTTTCA
CGCAACTCCAAATCGGGGAGGGCAAGGGAATCTAATGATCGGTCACCAAGGTTCCCCAGA
AGGCCAGGCCGTGATTGGAATGATGTTTCATTCAACAACAGGGAGTCAGTGATTCAGGAG
AGGAGCTATGAAGGGAGTGCCTTCAGGAGAGGC---TTTAATTATAATTCAAACCTTGTT
TCCAAAAAGAGAGTTCTTGAAAGAAAAAGGCGCTATCAATTTGACACCGATGGGAAGGGC
TCAATTCATGATCAGAGAGGCTGTCCAAGGAAGAGGCCCTTTGAATGTAACGAAATGAGA
AAAACCATGAGCATGAGTAGCCTTGGCTCCCCCTCCTTCACCGCGTCGCAGTCACTTGAT
TTTGGGGCAATGCCCTATGTGTGTGATGAATGTGGGAGGGCTTTCAGTGTGATTTCAGAA
TTTGTCGAACATCAGATTATGCATACTAGAGAGAATCTGTATGAGTATGGTGAATCCTTT
ATTCATAGTGTGGCCGTCAGTGAGGTTCAGAAAAGGCAGGCTAGAGGGAAACGCTTTGAA
TGTAAGGAATGTGGGGAAACCTTCTATAAGAGTGCCGCTCTTGCCGAACATCGGGAAATT
CACATTAGAGACTATCTCACAGAATGTAATGATGAGGAGTATGAGGAGCCCTTCATGCCT
AGCCCGACCTTTAGTGAGCTTCAGAAAATATATGGAAAAGATAAGTTCTATGAATGTAAA
GTGTGTAAGGAAACCTTCCTTCATAGTTCTGCCCTGATCGACCACCAGAAA---ACCCAT
GGTAGAGACAACAAATTTAATGAGCGTGGAGAAGCCTTTAAACCCAGCCCAACCTTTAGT
GAGCTTCAGAAAATATATGCTAAAGAGAAAATGTACGAATGTAAGGTGTGTGGGGAGACC
TTCCATCACAGCTCATCTCTAAAAGAACATCAGAAGATCCATACTAGATCAAACCTATTT
GAAAATAAGGGTAAAGTGTGTGAGGAAACGTTTATTCCTGGTCAGTCCCTTAAAAGGCGG
CAGAAAAGTTACCCAAAAGAGAAGCGCTATGACTTTAAAGATGGTGGGGATGCCTTTTGG
CAAAGGAGGGGGTATGAGAAG---TCTGTCATTCATAGTGTGCCCTTCTCTGAATCTCAG
AAGAGCCATACTATAACAAGACCACCTGAAAACGAGGATGAGAAGGCATTCACCATTAGC
TCTAACCCTGATAACAACCAGAAATTTCCCACTAAAGAAATTGTCTATGAGAGGAAACCA
TATGAAAGGTCTGTAATTCACAGCTTAGCCTCTGCTGAAGCTCAGAAAAGTCACAGTACA
GTGGGACCCAGTAAGCCAAAAGTGATTGTAGAGTCGACCATTCAGAGCTCAAATGTTGCT
GAACATCAGCAAGTCCGTGCTGGGGAGAATGCCTCTGAAGGAAAGAAGTATGAGAGGTCC
GTTATCCACAGCTTAGTCACTTTCAAACATCCCAAAAGTAGAGATGGAAATGAAGTCATT
GAATGTAATGAGAAGAGAGAGTTGTCCATTGGTATCTCAGATCTTCATGATAAGCAACAG
AAAAACCCTGCCAAAGAGAGCCCTTACGAAGGGGGTAAGAATAAAAACTACAAGGACTCT
GTTATACGCACTGTACCCCATACTGAACCCCAAAAAAGTCTTACTGTAGAGGGAGTCAAC
GAGTTTAAGAAGGAT---GGCCATTCGTCTGTTCCCAACTCAAATGTCCGTGAACATCAG
AAGGCCCGTGCTAAGAAGAAAAACATTGAGCACAGGAACCCCGAGACCTCTGTAATTCAC
TCCCTACATCTTGGTGAATCGCAAACATTTCGTCCTAGAGAGAAATTCTATGAATGCCCA
GAGTGTGGCGAGTCCTTCGTTCGTAGCTCCGACCTCACTGAGCATCAGAAGATTCATGAT
AAAAAGAAGCCCTCTGAAAGTAAAAACTATGAACGATCTGTTATTCGCAGCTTAGCCTCC
ACTGACCCTCAGACAAGTTACACTGAGATGAGT------------TACGTTCAACAGCCA
GTGCAAACAAGTTATGCTCAACAGGGAGAGGACCCCCCGACACAGGGCCAGGGCAGTAGC
GAGGCTGTCAGTCCAGGCTTAGCCCTCACTGAGCTGCAGAGAAGTGAAGCTGAAGAGAAG
CACTATGAATGTGAAACCTGTGGGGAGTCTTTCCTCAGCCAGTCAGACCTGAGGGAGCAC
ATGAGAGTTCACGAGAAAGAG---GAGCCCTACGATTATGGGGCTTCTTTTGTTCATACC
TCATTTCTTACTGAGCCCCCCAGAAGAGATTCACCGTTCTATGAGTGCAAGGACTGTGGG
AAGTCATTTATTCACAACACAGTTCTCACTAAACATCAGAAG---
>LaCi|183-exonerate_protein2genome-gene-3.42-mRNA-1
GACTCTGAATTTTCTCGTCAGAGGTTTCGGAATTTCCTCTACGTGGAATTTGTCGGGCCT
CGGAAGACCCTGAGCAAACTCCGAAACCTCTGCCTGGACTGGTTGCAGCCGGAGATTCAC
ACCAAGGAGGAGATCATCGAGCTCCTGGTCCTCGACCAGTACCTGAGCATCCTTCCCGAG
AGGATCAAGCCCTGGGTGCAGGCCCGGAGGCCGCAGACCTGCGAGAAGCTCGTGGCGCTG
CTCGAGATGTACAAGGAGATGTACGGGCCCGAACGATGTCTGGCTTTCGCAGGAGACCGG
GACAGGGCCAGAAGCAGGGACCTGGCCTTGCGAGAGCGCTGGCCATACGGCAGGATTGCC
AGAAGCAGGTTTCCGCACCGGGACCTCTCCCTCCCAGCCACCATGGAGCGGACGACGGCC
ATGGAAAGAGGGCGGCGCCGGCGGAGCCTGATGATGCAGTACGAGCTGCAGTCCCAGGAT
ACGATGTCATACCAGGACATGGTGAAGCTCACCGAGGACAGGAAGTCGCAGAACTCCATC
AAGGACAACCAGGAGAACTACCGGAAGCTGCTGTTCCTGGGGCTTCAGCTTGCCGAAGAT
GATGGCCACTCCCACATGACACAAGGCCATTCA---CGGTCAAAGAGAAGTGCCCACCCA
AGCACCAGTCGAGGTCTGAGAGCTATGCCTGAAGCCAAAAAGTCAACCCACCGCCGGGGA
ATTTGTGAAGAGGAGGCTTCGCACGGAGTGATCATGGAGAAATTCAACAAGGATGCTGCC
CGAAACGCCAAATCCGGAAGAGCGCGGGAGCCTAATGACCGGTTTATAAGGCTCCCCAGA
AGGGCAGACCCGGACTGGAAAGACGCGCCCGTGAAC---AGAGAGTCGGTGATTCGCGAG
AGGGGCTGTGCAGGGGGCGCCTGTGCGGGAGGT---TTTAATTGTAACGCAAACCTTGTT
TCCAAAAAGAGAGTCATTGAGAGGAAGAGGCGCTATCAGTTTGACACGGATGGGAAGGGG
GCTGTTCAGGATCAGAGAGGCTCTCCGCGCAAGCGGCCCTTTGAATGTAGCGACATGAGG
AAGGCCATGAGCATGTGCAGCCTTAGCTCCCCTGCG---GCCGAGTCGCAGCCGCTGGAA
TTTGCCGCCATGCCCTATGTGTGTGATGAGTGTGGGAGGGCTTTCAATGTGATCTCCGAG
TTTGTCGAGCATCAGATCATGCACACCAGGGAGAATCTCTATGAGTACGGTGAAGCGTTC
ATCCGTAGTGTGGCTGTC------ACTCGCAAAAATGCGGCTCGAGGGAAGTGCTTTGAG
TGTAAAGAGTGTGGGGAAACCTTCGACAAGACTGCCGATCTTGCCGAGCATTGTAAAATT
CACTCGAGAGAGCATCTCACAGGAAGTAATGAGGAGGAATATGAGGAGCCTTTCCTGCCT
AGCCCCACCTTCAGTGAGCTCCAGAAAATGTATGGGAAAGAGAAATTCTATGAGTGTAAG
GTGTGTAAGGAAACCTTCCTTCACAGTTCTGCTCTGATTGAACACCAGAAGAAGATCCAT
GGGAGAGATGACAAAGATGAG---------GAAGGCTTTAGACCCAACCCAGCCTTTAAG
GATCTGCAGAGAATGTATGTTANNNNNNNNNNNNNNNNNNNNNNNNNNNNNNNNNNNNNN
NNNNNNNNNNNNNNNNNNNNNNNNNNNNNNNNNNNNNNNNNNNNNNNNNNNNNNNNNNNN
NNNNNNNNNNNNNNNNNNNNNNNNNNNNNNNNTGTTCCTGGTCAGTCCCTGAGAAGGCGT
CAGAAATCTTACTTACAAGAAAAGCTCTATGGCTTGAAAGATGGCGAGGGTATCTTGGGG
CAACGCAGGGGGTACAGGAAG---AATTTCATTCGTAACATGCTCCTTCCTGAGTTCCGG
AAGAGTCACACTATCACAAGACCACCTGAGAATGAGGGCAAGAAGGCATTCACCATGAGC
TCTAATCCTGATAACGGCCAGAAGGTTTCCGCTAAAGAAAATGTCCTGGAGAAGAAACTA
AATGAGAGGTCTGTCATTCATAGCTTAGGTTTTATTGGAGTCCAGAAACCTCTCAGTGCC
GTGGGGCCCAATAAACCCAAAGTGATCGCAGAGGCTACCATTACAAGCTCAAATGTTCCT
GAA---CAGAAGGTCCATGCTGGAGAGAAGACCCCTGAAGAAAAGAAAAATGAGAGGTCT
GTTATCCACAGCCTGCCCGTTTTCAAACTTCCCAAAATTCCCAGTGGAAACGAT------
---AACAATGCGAAGGGAGGAGCC------------TCAAATCTTCATGATAAGCAACAG
AAAACTCCTGCCAGAGCCAACCTTAATGAAACAGACAAGAATAACAACTACAAGGACTCT
GTCATACGCCATGTATCTGCCACTGAACCTCCAAAAAGTCTTGCTGCAGCAGGAGCCAGT
GAGTTCAAGAAGGAAACAGGCCAATCACCTGTTTCCAATGCAAATGTCTCTGAACATCAG
AAGGCTCGTGCCAAGAAGAAGAACATTGAGCACTGGAACTGCGAGACTTCAGTGATTCAC
TCCCTGCACTTCAGCAAACCTGAAACATNNNNNNNNNNNNNNNNNNNNNNNNNNNNNNNN
NNNNNNNNNNNNNNNNNNNNNNNNNNNNNNNNNNNNNNNNNNNNNNNNNNNNNNNNNNNN
NNNNNNNNNNNTCTGGGAAACAAGAACTACGAGCGATCTGTTATTCGCAGCTTGGCCTCC
GCTGAACCTCAGGCGCGTCATGCGGAACAGCCCGTGCAAGTGAGTTATGACCAAGAGCCA
GAGGGGATGACCTGCATTCAGCAGGGAGAGGGGTCCCTGGAGCAGGCCCAGAGGAGCAAT
GACGCGGCCAGTGCGGGCTTGGCCCTCGCCGAGTTACAGAGAAGCCAGGCCGAAGAGAAG
CACTACGCATGTGGCACCTGCGGAGAGTCCTTCCTCAGCCCGGCAGACCTGCGGGATCAC
AAGAAGATCCACGAGAAGGATAATGAGCCCTACGATTATGGGGCATCTTTCGTCCATACC
TCATTCCTCACTGAGCCCCCCAAAGGGGATTCCCCATTCTTCGAGTGCAAGGACTGTGGG
AAGTCCTTCATCCATAACACAGTTCTCACCAAACACCAGAAGTTC
>MyLu|XM_014448230.2_cds_XP_014303716.1_1
GACTCTGAATTTTCTCATCAGAGGTTTCGGAATTTCCTCTACGTGGAAGTTGTCGGGCCT
CAGACCACCCTGCTCAGACTCCGAAACCTCTGCCTGGACTGGTTGCAGCCGGAGATTCAC
AGCAAGGAGGAGATCATCGACCTCTTGGTCCTTGAGCAGTACCTGAACATCCTTCCCGAG
AGGGTCAGGCTCTGGGTGCAGGCCCGGCGGCCGCAGACCTGCGAGAAGCTCGTGGACCTG
CTGGAGATGTACCACGAGGTGTACGGTCCCGAACGCACCCTCTATTTCTACAGAGACCGG
GACAGGGCCAGAAGCAGGGACCTGTCCTTGCGAGATCGCTGGCCGTATGGCAGGATTCCC
AGAAACAGGTTTCCTCCCCGGGATCTTTCCCTCCCTGCTTCAATGGAGAGAGCATTTTCT
GTGGACAGAGGGCGCCGCCGTCGGAGCTTGCTGATGCAGTACGAGTTGCAGTCCCAGGAT
ACGATGTCATACCAGGACATGGTGAAGCTCACTGAGGACAGGAAGGCGCAGAACTCGATC
AAGGACAACATGGAGAACTACAGGAAGCTGCTGTTCCTGGGGCTTCAGCTTGCCGAAGAT
GATGGCCACTCCCACATGACACAAGGCCATTCA---CGGTCAAAGAGAAGTGCCTACCCA
AGCACCAGTCGAGGTCTGAGAACCATGCCTGAAGCCAAAAAGTCAACCCAGCGCCGGGGG
ATCTGTGAAGAGGAGGCTTCACATGGAGCGATCATGGAAAAATTC---AAGGACGTTTTG
CGAAACCCCAAATCCGCAAGAGCGAGGGTACCCAGTGACCGGTTTCCAAGGGTCCCCAGA
AGGGCAGACCCTGATTGGAAAGAAGGGTCCTTAGAC---AGAGAGTCGGTGATTCAGGAG
AGGGGCTGCGCGGAGAATGCCTGTCAGGGAGCT---TGTAATTGTAACTCCAACCTTGTT
TCCCAAAAGAAAGTTCTCGAGAGAAAAAGGCGCTATCAGTTTGACACCGATGGGAAGGGT
TCTGCTCACGATCAGAGAGGCTCTCCCCTGAAGAGACCCTTTGAAGGCAGTGAGATGAGA
AAAGCCATGAGCATGAGCAGCCTTAACCCCCCTTCT---GCCGAGTCGCAGCCGCTTGAT
TTTGCCGCCATGCCCTATGTGTGTGATGAGTGCGGGAGGGCTTTCAGTGTGATTTCTGAG
TTTGTCGAACATCAGATCATGCACACTAGAGAGAATCTGTATGAGTATGGTGAAGCGTTT
ATCCGTAGTGTGGCTGTC------ACTCGGAAAAGTGCGGCTCGAGGGAAATGCTTTGAG
TGTAAGGAGTGTGGGGAAACCTTCGACAAGACTGCCGATCTTGCCGAGCATTGTCAGATT
CACTCTAGAGGGCATCTTGCAGAATGTAATGATGAGGAATATGAGGAGCCCTTCATGCCT
AGCCCCACCTTCAGTGAGCTTCAGAAAATGTATGGGAAAGAGAAATTCTATGAGTGTAAG
GTGTGTAAGGAAACCTTCCTTCATAGCTCTGCTCTGGTTGAACACCAGAAGAAAATGCAT
GGGAGAGATGACAAAGATGAT---------GAAGTCTTCAAGCCCAACCCAGCCTTTAAG
GGGCTGCAGAGAATGCATACTAAAGAGAAAATGTACGAATGTCAGGTGTGTGGGGAGACC
TTCCGCCACAGCTCATCTCTGAAGGAACATCAGAAGATTCACACCAGAGCAAACCTGTTG
GAAAACAAGAGCAAAGTCTGTGAGGAAACCTTTATTCTTGGTCAGCCCATTAAAAGGCGT
CAGAGATATTACTTTCAGGATAAGCTCGCAGGCTTTAAAGATGATGGGAGTCCCTTTGGG
CAAAGCAGGGCGTATGGGAAG---TCTGTCATTCATAGCAGGCCCTTTACTGAGTCTCGG
AAGAGTCATACTATAACAAGACCACCTGAGAACGAGGACGAGAAGGCATTCACCATTAGC
TCTAATCCTGATGACAACCAGAAGGTTTCCACTGAAGAAAATGTCCTTGAGAAGAAACCA
AATGAGAGGTCTGTTATTCATAGCTTATCTTTGGCTGAAGTTCAGAAATACCACAGTGCC
GTGGGGCCCACTAAACCAAAGGTGATTGCAGAGTCTACCATTACAAGCCCAAATATTACT
GAA---CAGCAAGTCCATGCTGGAGAGAAGACCTCTGAAGAAAAGAAGAATGAGAGGTCC
GTTATCCATAGCTTAGCCGTTTTCAAACTTCCCAAAAATCCCAGTGGAAACGAA------
---TGGAATGAGAAGGGAGGATTC------------CCAAATCTTCATGCTAAGCAACAG
AAACCTCCTGCCAGACCCACCCCTAATGAAGGGGACAAGAGTAACAACTACAAGGACTCT
GTCATACGCCGTGTATCTGGTACTGAACCTCCAAAAAGTCTTGCTGCAGAGGGAGCCAGT
GAGTTTAAGAAGGAT---GGCCAATCGACCGTTTCCAAATCAGATGTCCCTGATGGTCAG
AAGGCTCGTGCTAAGAAGAAAAACATTGAGCGCAGGAACTGCGAGACTTCAGTAATTCAC
TCCCTGCACTTCGGTGAACCTGAAACCTTTCGCCCCAGAGAGAAACTCTATGAATGTCCA
GAGTGTGGAGAGTCCTTTGTTCGTAGCTCCGACCTCACTGAACATCAGAAGATTCACCAT
GGAAAGAAGCCTTTTGGAAGCAAAAACTACGAACGATCTGTTATTCGCAGCGTAGCCTCC
GCTGACCCACAGACAAGTTATGCTGAACAGCCAGTGCAGGTGAGATATGGCCAAGAGCCA
GAAGGGATGACTTGCATTCAGCAGGGAGAGGGCTCACTGGAGCAGGCCCAGAGGAGCAAT
GACACTGTCAATGCAGGCTTGGCCCTCGCTGAGTTACAGAGAAGCCAGGCCGAAGAGAAG
CACTACGAGTGTGGAACATGCGGAGAGGCCTTCCTCAGCCAGGCAGACCTGAGGGAGCAC
AAGAAAATTCACGAGAAGGATGATGAGCCCTACGATTACGGGGCTTCCTTCGTTCATACC
TCATTTCTTACCGAACCCCCTAAGGGAGATTCTCCATTCTTTGAGTGCAAGGACTGTGGG
AAGTCCTTCATTCATAACACAGTTCTCACTAAGCACCAGAAG---
>PhDi|XM_028529365.1_cds_XP_028385166.1_1
GACTCTGAATTCTTTCATCAGAGGTTTCGGAACTTCCTCTACGTGGAATTTGTTGGGCCT
CGGAAGACCCTGATCAAACTCCGAAACCTCTGCCTCGATTGGTTACAACCAGAGACTCAC
ACCAAAGAGGAGATTGTGGAGCTCTTGGTCCTTGAGCAGTACCTGACCATCCTCCCAGAA
AGGATCAAGCCTTGGGTGCGAGCAAAACGGCCCCAGAGCTGTGAAAAGCTTGTGACCCTG
CTGGAGAGATACAAGGAAATGTATGAGCCAGAACGCTCCGCCTATTTCTACAGGGACAGG
GATAGGGGCAGAAGCAGGGACCTGGAGTTTCGAGAGCGCTGGCCATACACCAGGAGTCCC
AGAAGGAGATTTCCTCAGCGGGATCTTTCCCTTCCTGTGATGGAGAAAACAACTTTTGCA
ATGGAAAGAGGACACAGACGTAGAAACCTCATGATGGAATATGAGTCGCAGTCCCAGGAT
ACAGGGTCATACCAGGACGTTTTGGACCTCACTGAGGACAGGAAGCTTCAGAACCCAATT
CAGGACAACATGGAAAACTACAAGAAGCTGCTTTCACTGGGGGTTCAGCTTGCCGAAGAC
GATGGCCACTCCCACATGACACAAAGCCATTCA---AGGTCAAAGAGAAGTGGCTACCCA
AGCACCAGTCGAGGTCTGAAAACCATGCCCGAAACCAAAAAGTCAACCCTTCGCCGGGGA
ATTTGTGAAGATGAATCTTCCCATGGAGTGATAATGGAAAAATTCATCAATAATGTTTCA
CGAAACTCCAAATCTGGAAGGGCAAGGGACTCTAATGATCGATCACTGAGGTTCCCCGCA
AGGCCAGACCATGATTGGAAAGAAGTTTCCTTCAACAAGAGGGAGTCATTGATTCAGGAG
AGGGGCTGTGAAGGGAATGCTTCTGGGGGAGGC---TTTAATTGTGACTCAGACCATGTT
TCCAAAAAGAGAATTCTTGAAAGGAAAAGGCGCTATCAATTTGACACAGATGGGAATGAT
TCCATTCATGATCAGAGAGGTGGTCCAAGGAAAAGACCCTTTGAATGTAGTGACATGAGA
AAATCCTTGAGCATGACCAGCCTTAGTTCCTCCTCCTTCATTGAGTCGCAGCTGCATGAT
TTTGGGGCAATGCCTTATTTGTGTGATGAGTGTGGGAGGGCTTTCAGTGTGATTTCTGAG
TTTGTTGAACATCAGATCATGCACACTAGAGAGAATCTCTATGAGTATGGTGAATCCTTT
ATTCATAGTGTGGCGGTCAGTGAGGTTCGGAAAAGTCAGGCTCGAGGGAAGCGTTTTGAA
TGTAAGGAGTGTGGGGAAACCTTCAATAAGAGTGGCACTCTTGCTGAACATCGGAAAAGT
CACTCTAGAGAGTATTTCACAGAATGTAATGATGAGGGATATGAGGAGCCCTTCATGCCT
AGCCCCACTTTCCGTGAGCTTCAGAAAATATATGGGAAAGATAAATTCTATGAGTGTAAG
GTGTGTAAGAAAACCTTCCTTCATAGTTCTGCCCTAATTGAACACCAGAAGAAAACTCAT
GGGTTAGATGACAAAGATGATGAACATGGGGAAACCTTTAAGCCCAGCCCAACCTTTAAG
GAGCTTCAGAAAATATATGCTAAAGAGAAAATGTACGAATGTAAGGTGTGTGGGGAGACC
TTCCGTCACAGCTCATCTCTGAAAGAACATCAGAAGATTCACACTAGAGCAAACTTATTT
GAAAAGAAGAGTAAACTGTGTGAGGAAACCTTTATTCCAGGTCAGTCCCTTAAAAGACGG
CAGAAAACTTGCTCAGAGGAGAAGCTCTATGACTTTAAAGATGGTGGGGGTGCCTTTAGG
CAAAGCAGAGGCTATGGGAAG---TCTGTCATTCATAATGTGCCCTTCACTGAATCTCAG
AAGAGTCATACTATAACAAGACCACCTGAAAATGAAGACGAGAAGGCATTCACCATTAGC
TATAACCCCGATGACAACCAGAAATTTCCCACTAAAGAAAATGTCTATGAGAGGAAACCA
AATGAGAGGTCTGTTATTCATAGCTTAGCCTCTGCTGAAACTCAGGAAAGTCACAGTGTA
GTGGGGCCCAGTAAGCTGAAAGTGGTTGCAGACTCTACCATTCAGAGCTCAAGTGTTATC
GAACATCAGGAAGTCCATGCTGGAGAGAAGACCTCTGAAGGACAGAAATACGAGAGATCT
GTCATTCATAGCTTAGCCACTTTCAAACGTCCCAAAAGTCTCAATGGAAGTGAA------
---TGTAATGAGAAGGGAAAGTCCTCCACTTATATCTCAGATCTTCATGATAAACAACAG
AAAACTCCTGCCAGAGTGAGCCCTTATGAAGAGGGTAAAAATAAC------------TCT
GTTATACGCAGTGCATCCCATACTGAACCTCCAAAAAGTCTTACTGGAGAGGGAACCAGT
GAGTTTAAGAAGGAT---GACCAGTCATTTGTTTCCAGCTCAAATGCCCATGAACATCAG
AAGGCTCATGCTAAGAAGAAAAACACTGAGCGTAGGAACTGCGAGACCTCAGTAATTCAC
TCCCTACATTTTGGTGAACCTGAAACATTTCGCCCTGGAGAGAAATGCTATGAATGTCCA
GAGTGTGGAGAGTCCTTTGTTCGTAGCTCTGACCTCACTGAGCATCAGAAGATTCACCAT
AGAAAGAAGCTTTCTGGAAGCCAAAACTATGAACGATCTGTTATTCGAAGTTTAGCTTCC
ACTGACCCCCAAAAGAGTTATGCTGAACAGCCAGTGCAGGCTAGTTATCCTCAACAGTCA
GTGGTGATTACTTATGCTCAACAGGGAGAGGATTCACTGGAACAGGGCCAAAGAAGTAGA
GATGCTGTTAGTCCAGGCTTATCCCTCCCTGAGTCACAGAGAAGTCAGGCTGAAGAG---
CACTATGAATGTGAAACATGTGGAGAATCCTTCCTCACTCAGTCAGACCTGAGGGATCAC
ATGAGAATTCATGAGAAAGAT---GAGCCCTATGATTATGGGGCTTCCTTCGTTCACACT
TCATTTCTTACTGAGCCTCCCAAAAGAGACTCACCATTCTATGAGTGCAAGGACTGTGGG
AAGTCCTTTATTCATAACACAGTTCTCACTAAACATCAGAAG---
>PtVa|XM_011379186.2_cds_XP_011377488.1_1
GACTCTGAATTCTTTCATCAGAGGTTTCGGAATTTCCTCTACGTGGAGTTTGTTGGGCCC
CGGAAGACCTTGATCAAACTCCGAAACCTCTGCCTCGATTGGTTGCAGCCGGAGACTCAC
ACCAAGGAGGAGATCGTCGAGCTCTTGGTTCTTGAGCAGTACCTGACCATTCTCCCTGAA
AGGATCAAGCCTTGGGTGCGAGCAAAAAAGCCGCAGAGCTGTGAAAAGCTAGTTACTCTG
CTGGAAAGTTACAAGGAGATGTATGAGCCAGAACGCTCTGCCTGTTTCTGCAGAGACCGG
GACAGGGGCAGGAGCAGAGACCTGGAATTTCGAGACCGCTGGCCGTACACCAGGAATCCC
AGAAGCAGACTTCCTCAGCGGGATCTTTCCCTACCTGTGATGGAGAAAACT---TTTGCC
ATGGAGAGAGGGCACAGACGTAGGGACTGTATGATGGATTATGAGTCGCGATCCCAGGAT
GCAGTGTCGTACCAGGACGTTGTGGACCTTACTGAGGACAGGAAGCCTCAGAACCCGATT
CAGGACAACATGGAGAACTACAGGAAGCTGTTATCACTGGGGGTTCAGCTTGCTGAAGAT
GATGGCCACTCCCACATGACACAAGGTCATTCATCGAGGTCAAAGAGAAGTGTCTACCCA
AGCACCAGTCGAGGTCTGAAAACTATGCCTGAAACCAAAAAGTCAGCCCATCGGCGGGGA
ATTTGTGAAGATGAATCTTCCCACGGGGTGATAATGGAAAAATTCATCAAGGATGTTTCG
CGTAACCCCAGATCAGGAAGGGCGCGGGAATGTAACGATCGGTCACCGAGGTTCCCCAGA
AGGCCAGACCATGATTGGAGAGACATTTCATTCAACAAAAGGGAGTCGGTGATTCAGGAG
AGGGGCTATGAAGGGAGTGCCTTTGGGGGAGGC---TCTAAGTGTAACCCAAACCTTGTC
TCCAGAAAGAGAGTTCTTGAAAGAAAAAGGCGCTATCAATTTGACATAGACGGGCAGGGC
TCAATTCACGATCAGAAGGTCTGTCCAAGGAAGAGACCCTTTGAATGTAGTGAGATGAGG
AAAGCCACGAGCACGAGCAGCCTTAGTTCCCCATCCTTCACCGTGTCACAGCCACTTGAT
TTTGGGGCCATGCCCTACGTGTGTGATGAGTGTGGGAGGGCTTTCAGTGTGATTTCAGAA
TTCGTCGAACACCAGATCATGCACACTAGGGAGAATCTCTATGAGTATGGTGAGTCCTTT
ATTCATAGTGTGGCTGTAAGTGAGGTTCAGAAAAGGCAGGCGAGAGGGAAATGCTTTGAA
TGTAAGGAGTGTGGGGAAACTTTTAACAAGAGTGCTGCTCTTGCCGAGCATCGGAAAATT
CACGTGCGGAAGTATCTCACAGAATATAATGAGGACGAGTATGAGGAGCCCTTCATGCCC
AGCCCAACCTTTAGCGAGCTTCAGAAAATATACGGAAAAGATAAATTCTATCAATGTAAA
GTGTGTAAGGAAACCTTCCTTCATAGTTCTGCCCTGATTGACCACCAGAAA---ACCCAT
GGTAGAGACGACAAAGATACTGTGCGTGGGGAGGCTTTTAAACCCAGCCCGCCTCTCAGT
GAGCTCCAGAAAATGTACGCTAAAGAGAAAATGTATGAATGTAAGGTGTGTAGAGAGACC
TTCCACCACAGCTCAGCTCTGAAAGAACATCAGAAGATCCACACTAGAGCAAACCTATTT
GAAAGTAAGGGTAAAGTGTGTGAGGAAACCTTTATTCCCAGCCAGTCTCTTAAAAGGCGG
CAGAAAAGTTACTCCAAAGAAAAGCTCTACGACTTTAAAGATGGTGGGGTTACCTTTAGG
CAAAGCAGAGGGTATGAGAAG---TCTGTCATTCGTAGTGTGCCTTGCACTGATTCACAG
AAGAGTCATACTATAACAAGACCACCTGAAAATGGGAGCGAGAAGGCGTTCACCATTAGC
TCTAACCCTGATGACAACCAGAAGCTCCCCACTCAAAAT---GTCTGCGAGAGGAAGCCA
TATGAGAGGTCTGTTATTCATAGCTTAGCCTTCGCTAAAGCTCAGAGAAGTCATAGCACA
GGGGGAACCAATAAACCAAAAGTGATTGCCGAGTCAACCATCCAGAGCTCAAGTGTTGTT
GAACATCAGAAAGTCCACACTAGAGAGAATGCTTCAGAAAGAAAGAAATATCAGCGGTCC
GTTATCCATAGCTTAGCTGCTTTCAGAGCTCCCAAAAGTCGCAGTGGAAGTGAA---TTT
GAGTGTAGTGAGAGGGGAGAATCTTCCATTTATATCTCAGACCTTCGTGAA---CAGCAG
AAAGCTCCTGCCAGAGAGAATCCTTATGAAGGGTGTGAGAATAACAACTGCAAGGATTCC
GTCATACGCAGTGTGGCCCGTGCCGAACCTCAAAAAGGTCTTAACGCAGAGGGAGACAGT
GAGTATAAGAAGGAC---GGCCAGTCT---GTTTCCACTGTAAATGTCCGTGAACATCAG
AAGGCTCGTGCTAAGAAGAAAAACATTGAGCGTCGGAACTGTGAGACCTCTGTAATTCAT
TCCTTACGTTTTGGTGAACCTCAAACATTTCTCCCTAGAGAGAAATTCTATGAATGTCTG
GAGTGTGGAGAGTCCTTTGTTCATAGCTCGGACCTCACTGAGCATCAGAAGATTCACGAT
AGAAAGAAGACTTCTGGAAGTAGAAACTATGAACGATCTGTCATTCGCAGCTTAGCCTCC
ACTGACCCTCAGACAAGTTACGCTGAACAGTCAGTGGGGATGAGTTATGTTCAGCAGCCA
GCACAGAGAAATTACAGTCAGCAGGGAGGAAATTCACCTGAGCAGGGCCAGGGCAGTGGC
AATGCCGTCAGCCCAGGTTTGGCCCTCACCGAGTTACAGAGAAGTCAGGCCGAAGAGAAA
CACTACGAATGTGAAACCTGCGGAGAATCCTTCCTTAGTCAGTCAGACCTTAAGGATCAC
ATGAGAATTCATGAGAAAGAT---GAGCCCTATGATTATGGGGCTGCCTTTGTTCACACT
TCATTTCTTACTGAGCCCCCCAAAAGAGATTCATCATTCTTTGAGTGCAAGGACTGTGGG
AAATCCTTTATTCATAACACTGTTCTCACTAAACATCAGAAG---
>RhFe|XM_033127629.1_cds_XP_032983520.1_1
GACTCTGAATTCTTTCATCAGAGGTTTCGGAATTTCCTCTACGTGGAATTTGTTGGGCCT
CGGAAGACCCTGATCAAACTCCGAAACCTCTGCCTCGATTGGTTGCAGCCGGAGACTCAC
ACCAAGGAGGAGATTGTCGAGCTCTTGGTCCTTGAGCAGTACCTGACCATCCTCCCAGAA
AGGATCAAGCCTTGGGTGCGAGCAAAAAAGCCACAGAGCTGCGAAAAACTAGTTACACTG
CTGGAAAGTTACAAGGAGATGTATGAGCCAGAACGCCCTACCTATTTCTGCAGGGACCGG
GACAGGGGCAGAAGCAGGGACCTGGAGTTTCGAGACCACTGGCCGTACACCCGGAGCCCC
AGAAGCAGATTCCCCCAACGGGATCGCTCCCTTCCTGTGATGGAGAAAACA---TTTGCA
ATGGAAAGAGGGCACAGACGTAGGGACTTCATGATGGATTATGAGTCGCGATCCCAGGAT
GCAGTGTCATACCAGGACGTTGTGGACCTGACTGAGGACAGGGAGCCTCAGAACCCGATT
CAAGACAACATGGAGAACTACAGGAAGCTACTCTCACTGGGGGTTCAACTTGCTGAAGAC
GATGGCCACTCCCACATGACACAAGGCCATTCATCAAGGTCAAAGAGAAGTGCCTACCCA
AGTACCAGTCGAGGTCTGAAAACTATGCCTGAAACCAAAAAGTCAACCCATCGGCGGGGA
ATTTGTGAAGATGAATCTTCCCACGGGGTGATAATGGAAAAATTCATCAAGGACGTTTCT
CGCAACTCCAAATCAGGGAGGGCAAGGGAATCTAATGATCGGTCACCGAGGTTCCCCAGA
AGGCCAGGCCGTGATTGGAAAGATGTTTCATTCAACAAGAGGGAGTCAGTGATTCAGGAG
AGGGGCTATGAAGGGAGTGCCTTCAGGGGAGGC---TTTAATTGTAACTCCAACCTTGTT
TCCAAAAAGAGAGTTCTTGAAAGAAAAAGGCGCTATCAATTTGACACCGATGGGAAGGGC
TCAGTTCATGATCAGAAAGGCTGTCCAAAGAAGAGGCCCTTTGAATGTAGTGAAATGAGA
AAAACAATGAGCATGAGTAGCCTTGGCACCCCCTCCTTCACTGCGTCGCAGCCACTTGAT
TTTGGAGCAATGCCTTATGTGTGTGATGAGTGTGGGAGGGCTTTCAGTGTGATTTCAGAA
TTTGTTGAACATCAAATCATGCATACTAGAGAGAATCTGTATGAGTACGGTGAATCCTTT
ATTCATAGTGTGGCCGTCAGTGAAGTTCAGAAAAGGCAGGCTAGAGGGAAACGCTTTGAA
TGTAAGGAGTGTGGAGAAACCTTCAATAAGAGTGCCGCTCTTGCTGAACATCGGAAAATT
CACGCTGGAGACTATCTCACAGAATGTAAT---GAGGAGTATGAGGAGCCCTTCATGCCC
AGCCCAACCTTCAGTGAGCTTCAGAAAATATATGGAAAAGATAAATTCTATGAATGTAAG
GTGTGCAAGGAAACCTTCCTTCATAGTTCTGCCCTGATTGACCACCAGAAA---ACCCAC
GGTAGAGACGGCAAAGATAATGAGCGTGGGGAAGCCTTTAAACCCAGCCCAACCCTTAAT
GAGCTTCAGAAAATATATGCTAAAGAGAAAATGTACGAATGTAAGGTATGTGGGGAGACC
TTCCATCACAGCTCATCTCTGAAAGAACATCAGAAGATCCATACTAGAGCAAACCTATTT
GAAAATAAGGGTAAAGTGTGTAAGGAAACCTTTATTCCTGGTCAGTCCCTTAAAAGGCGA
CAGAAAAGTTACTCAAAAGAGAAGCGCTATGACTTTAAAGATGCGGGGGATGCCTTTAGG
CACAGCAGGGGGTACGAGAAG---TCTGTCATTCATAGTGTGCCCTTCTCTGAATCTCAG
AAGAGCCATACTATAACAAGACCACCTGAAAACGAGGATGAGAAGGCATTCACCATTAGC
TCTAATCCTGATGACAACCAGAAATTTCTCACTAAAGAAAATGTCTATGAGAGGAAACCA
TATGAAAGGTCTGTCATTCATAGCTTAGCCTCTGCTGAAGCTCAGAAAAGCCACGGTACA
GTGGGGTTCAATAAGCCAAAAGTGATTGTAGAGTCAACCATTCAGAGCTCAAATGTTGCT
GAACATCAGAAAGTCCATGCTGGAGAGAATACCTCTGAAGGAAAGAGTTATGAGAGGTCT
GTTATCCACAGTTTAGCCACTTTCAAACATCCCAAAAGTCGAAATGGAAATGAACTCATT
GAATGTAATGAGAAGGGAGAGTCCTCCATTTGTATCTCAGATCTTCAGGATAAGCAACAG
AAAAATCCTGCCAGAGAGAACCCTTCTGAAGGGAGTAAGAATAAAAACTACAAGGACTCT
GTTATACGCAGTGTACCCCAAACTGAACCCCAGAAAAGTCTTACTGGAGGGGGAGCCAAC
GAGTTTAAGAAGGAT---GGCCACTCGTCAGTTTCCAACACAAATATCCGTGAACATCAG
AAGGCCCGTGCTAAGAAGAAAAACATTGAGCACAGGAACCCCGAGACCTCTGTAATTCAC
TCCCTACGTCTTGGTGAATCTCAAACATTTCATCCTAGAGAGAAAGTCTATGAATGTCCG
GAGTGTGGAGAGTCCTTCATTCATAGCTCCGACCTCACTGAACATCAGAAGATTCACGAT
AGAAAGAAGCCCTCTGGAAGTAAAAACTACGAACGATCAGTTATTCGCAGCTTAGCCTCC
ACTGACCCTCAGACGAGTTTCGCTGAGATGAGT------------TACGTTCAACAGCCA
GTGCAGACAAGTTATGCTCAACAGGGAGAGGAACCCCCAGCACAGGGCCAGGGCAGTGAT
GACGCTGTCAGTCCAGGCTTAGCCCTCGCTGAGCTGCAGAGAAGTGAAGCTGAAGAGAAG
CACTACGAGTGTGACACCTGTGGGGAGTCTTTCCTCAGCCAGTCAGACCTCAGGGAGCAC
AGGAGAGTTCACGAGAAGGAG---GAGCCCTACGATTATGGGGCTTCCTTTGTTCACACC
TCATTTCTTACTGAGCCCCCCAGAAGAGATTCACCGTTTTATGAGTGCAAGGACTGTGGG
AAGTCCTTTATTCACAACACAGTTCTCACTAAACATCAGAAG---
>RoAe|XM_016129380.1_cds_XP_015984866.1_1
GACTCTGAATTCTTTCATCAGAGGTTTCGGAATTTCCTCTACGTGGAGTTTGTTGGGCCC
CGGAAGACCCTAATCAAACTCCGAAACCTCTGCCTCGATTGGTTGCAGCCGGAGACTCAC
ACCAAGGAGGAGATCGTCGAGCTCTTGGTTCTTGAACAGTACCTGACCATCCTCCCCGAA
AGGATCAAGCCTTGGGTGCGAGCAAAAAAGCCACAGAGCTGTGAAAAGCTAGTTACTCTG
CTGGAAAGTTACAAGGAGATGTATGAGCCAGAACGCTCTGCCTGTTTCTGCAGAGACCGG
GACAGGGGCAGGAGCAGAGACCTGGAATTTCGAGACCGCTGGCCATATGCCAGGAATCCC
AGAAGCAGACTTCCTCAGCGGGATCTTTCCCTACCTGTGATGGAGAAAACT---TTTGCC
ATGGAGAGAGGGCACAGACGTAGGGACTGTATGATGGATTATGAGTCGCAATCCCAGGAT
GCAGTGTCATACCAGGACGTTGTGGACCTTACTGAGGACAGGAAGCCTCAGAACCCGATT
CAGGACAACATGGAGAACTACAGGAAGCTGTTATCACTGGGGGTTCAGCTTGCTGAAGAT
GATGGCCACTCCCACATGACACAAGGCCATTCATCGAGGTCAAAGAGAAGTGTCTACCCA
AGCACCAGTCGAGGTCTGAAAACTATTCCTGAAACCAAAAAGTCAGCCCATCGGCGGGGA
ATTTGTGAAGATGAATCTTCTCACGGGGTGATAATGGAAAAATTCATCAAGGATGTTTCG
CGTAACCCCAGATCAGGAAGGGCGCGGGAATGTAACGATCGGTCACCGAGGTTCCCCAGA
AGGCCAGACCATGATTGGAGAGACATTTCATTCAACAAAAGGGAGTCGGTGATTCAGGAA
AGGGGCTATGAAGGGAGTGCCTTTGGGGGAGGT---TCTAAGTGTAACCCAAACCTTGTC
TCCAGAAAGAGAGTTCTTGAAAGAAAAAGGCGCTATCAATTTGACATAGATGGGCAGGGC
TCAATTCATGATCAGAAGGTCCGTCCAAGGAAGAGACCCTTTGAGTGTAGTGAGATGAGG
AAAGCCACGAGCACGAGCAGCCTTAGTTCCCCATCCTCCACCGTGTCGCAGCCACTTGAT
TTTGGAGCCATGCCCTACATGTGTGATGAGTGTGGGAGGGCTTTCAGTGTGATTTCAGAA
TTTGTTGAACACCAGATCATGCACACTAGGGAGAATCTCTATGAGTATGGTGAGTCCTTT
ATTCATAGTGTGGCTGTCAGTGAGATTCAGAAAAGGCAGGCGAGAGGGAAATGCTTTGAA
TGTAAGGAGTGTGGGGAAACCTTTAACAAGAGTGCTGCTCTTGCTGAGCATCGGAAAATT
CACGTGCGGGAGTATCTCACGGAATGTAATGAGGACAAGTACGAGGAGCCCTTCATGCCC
AGCCCAACCTTTAGTGAGCTTCAGAAAATATATGGAAAAGATAAATTCTATGAATGTAAA
GTGTGTAAGGAAACTTTCCTTCATAGTTCTGCCCTGATCGACCACCAGAAA---ACCCAT
GGTAGAGACAACAAAGATACTGTGCATAGGGAGGCTTTTAAACCCAGCCCGCGCCTCAGT
GAGCTCCAGAAAATGTACGCTAAAGAGAAAATGTATGAATGTAAGGTGTGTGGAGAGACC
TTCCACCACAGCTCAGCCCTGAAAGAACATCAGAAGATCCACACTAGAGCAAACCTATTT
GAAAGTAAGGGTAAAGTGTGTGAGGAAACCTTTATTCCCGGCCAGTCTCTTAAAAGGCGG
CAGAAAACTTACTCCAAAGAAAAGCTCTACAACTTTAAAGATGGTGGGGTTATCTTTAGG
CAAAGCAGAGGTTATGAGAAG---TCTGTCATTCGTAGTGTGCCTTGCACTGATTCACAG
AAGAGTCATACTATAACTAGACCACCTGAAGATGGGAGCGAGAAGGCGTTCATCACTAGC
TCTAATCCTGATGACAACCAGAAGCTCCCCACTCAAAAT---GTCTGCGAGAGGAAGCCA
TATGAGAGGTCTGTTATTCATAGCTTAGCCTTCGCTAAAGCTCAGAGAAGTCACAGCACA
GGGGGAACCAGTAAACCAAAAGTGATTGCTGAGTCAACCATCCAGAGCTCAAGTGTTGTT
GAACATCAGAAAGTCCATGCTAGAGAGAATGCTTCAGAAAGAAAGAAATATCAGAGGTCT
GTTATTCATAGCTTAGCCGCTTTCAGATCTCCCAAAAGTCGCAATGGAAATGAA---TTT
GAGTGTAGTGAGAGGGGAGAATCTTCCATTTATATCTCAGACCTTCGTGAAAAGCAGCAG
AAAACTCCTGCCAGAGAGAATCCTTATGAAGGGGGTGAGAATAACAACAGCAAGGATTCC
GTCATATGCAGCGTGGCCAGTGCTGAACCTCAAAAAGGTGTTAATGCAGAGGGAGCCAGT
GAGTATAAGAGGGAC---AGCCAGTCT---GTTTCCAATGTAAATGTCCGTGAACATCAG
AAGGCTCGTGCTAAGAAGAAAAACATTGAGCATAGGAACTGTGAGACCTCTGTAATTCAC
TCCTTACATTTTGGTGAACCTCAAACATTTCTCCCCAGAGAGAAATTCTATGAATGTCCG
GAGTGTGGAGAGTCCTTTGTTCGTAGCTCGGACCTCACTGAGCATCAGAAGATTCACGAT
AGAAAGACCACCTCTGGAAGTAGAAACTATGAACGATCTGTCATTCGCAGTTTAGCCTCC
ACAGACCCTCAGACAAGTTATGCTGAACAGTCAGTGGGGACGAGTTATGCTCAGCAGCCA
GCACAGAGAAATTACAGTCAGCAGGGAGGGAATTTACCCGAGCAGGGTGAGGGCAGCGGC
AGTGCTGTCAGCCCAGGTTTGGCCCTCACTGAGTTACAGAGAAGTCAGGCTGAAGAGAAA
CACTACGAATGTGAAACCTGTGGAGAATCCTTCCTTAGTCAGTCAGACCTTAAGGATCAC
ATGAGAATTCATGAGAAAGAT---GAGCCCTATGATTATGGGGCTGCCTTTGTTCACACT
TCATTTCTTACCGAGCCCCCCAAAAGAGATTCATCATTCTTTGAGTGCAAAGACTGTGGG
AAGTCTTTTATTCATAACACTGTTCTCACTAAACATCAGAAG---
