# Supplementary material for: Positively selected genes in the hoary bat (Lasiurus cinereus) lineage: prominence of thymus expression, immune and metabolic function, and regions of ancient synteny
Source: PeerJ. 2022 Mar 17;10:e13130. doi: 10.7717/peerj.13130 (PMC8934532; doi:10.7717/peerj.13130)
Supplement: Supplemental Information 4 — Likely alignment errors have been manually deleted between conserved codons. Recovery of the original codon positions requires alignment to the original accessions in each orthogroup. [file peerj-10-13130-s004.zip › renamed.manual/OG0003335.manual.fas]

>EpFu|XM_028138339.1_cds_XP_027994140.1_1
ATGTACAAGGAGGACCCAATACAAGGAAAATCCAACAGAGAACTCTCTTTGAGCAGGGAA
AGTGAAGGACAAAAAAATGGCTTAGGC---ATTCTTGGGAAAACGGGTAAAAGAAGAGGA
AGACCCCCCAAACGGAAGAAACTACAGGAGGAGAAGCAGGACAAAAATTCCATGGTATCT
GAGCCACAGACAAGAAATGGGTCCCAAGGGCCAGGTCAAGGCACTTGGTGGCTCCTGTGC
CAAACAGAAGAAGAATGGAGACAGGTCACTGAGAGTTTTCGAGAGAGGACCTCCCTTCGA
GAACGGCAGCTCTATAAGCTCCTCAGCGAGGATTTCCTACCTGAGATCTGCAACATGATT
GCCCAGAAG---------------------------------------------------
---------------------------------GAGACTCCTATGATTACCAGAATAGAA
AAACAGAAGCGCAAAGAGGAGGAAGAAGAACGTCAACTTCTTATAGCAGTGCAGAAGAAG
GAGCAAGAGCAGATGCTAAAGGAAGAGAAGAAAAGAGAGTTGGAGGAAAAGGTCAAGGCA
GTGGAAGACCGAGCTAAAAGGAGAAAGCTCAGGGAAGAAAGGGCATGGCTGCTGGCTCAA
GGCAAGGAGCTCCCCCCAGAGCTTTCCCACCTGGACCCTAATTCCCCCATGAGGGAAGAA
AAAAAGACTAAAGACCTCTTTGAGTTGGATGATGATTTCACTGCCATGTATAAAGTTCTA
GATGTGGTAAAGGCTCACAAGGATTCCTGGCCCTTTTTAGAACCTGTGGATGAATCATAT
GCCCCAAATTATTATCAAATTATTAAGGTCCCAATGGATATTTCAAGCATGGAAAAGAAA
CTAAATGGAGGCTTATACTGTACCAAGGAGGAATTTGTAAATGACATGAAGACAATGTTC
AGGAATTGTCGAAAATATAATGGGGAAAGTAGTGAGTATACCAAGATGTCGGATAATTTA
GAGAGGTGTTTCCATCGGGCAATGATGAAGCATTTTCCTGGCGAAGATGGAGACACAGAT
GAAGAATTTTGGATCAGAGAGGATGAAAAGCGGGAGAAGAGACGGAGTCGGTCTGGGCGA
AGTGGTGGAAGCCACATTTGCACCCGCTCCAGGGACTCCGAAGGGCCCAGCAGGAAACAG
CAGCCTGTGGAGAATGGAGGAAAATCATTGCCACCTGCACGCAGAGCTCCC---TCCTCT
GGGGCTGGTCAGAGTGTCAGCTCTACACAGCTCCCTCCGAAGGTGGGCACACCAAGTAAC
CAAGGCCTTCCTCGTCCCCTGCATTATGGTGGGATGCCCAACCAGGCACCCCTTTTAAAC
CAGATGAGGCCAGCAGTACCAGGAACATTGGGCCACCTTCGAGGGTCAGATCCTGCCAGT
GTGTATGTCTCCTCCAGAGTCCCAGAGCCACACCCTGGGGAGCCTGCGCAGCAGCATCCA
CCTTTTGCCTTGCAGCCTCCAGTTGGAATTAACAAGCATCGAGGACCCAGGCTGGGCACG
CCTGAAGAGAAGCAAATGTGTGGGGGGTTGAGACACCTTTCTAACATGGGATCACATCCT
GGTTCCTTGCCTCTTGGGCAGATGAGTGGCCCCAGTCAGGATAGAAATATGTATCCCCCA
ACTCAATTCCAGCCAGGATTTATTCCTCCCAGGCCTGGAGGGGTTCCAGCTCGACCCCCA
GACTTTCCTGAAAGTTCAGAAATTCCTCCTAGCCACATGTACCGATCATACAAATACCTG
AATCGAGTATACCCTGCTGTCTGGAATGGGAACCACAGTGCTGCAAACCCAAGACCCTTA
GGGCCAGATGAAAAGCCCCTCGTGGGGCCAGGACCGTCCCACCTGCCTCACACTCTTGGT
CACATG---ATGGATTCCCGAGTGATGAGACCTCCTCTTCCTCCAAACCAGTGGACTGAA
CAATCAAGCTTTCTACCTCATGGCGTTCCTTCTTCAGGGTACATGCGGCCACACTGTAAA
TCTGGTGGGCATCGGTTACAGCCACCT---CTAGCACCCAGTCCCCTGTTTGGAGCACCC
TCCCAGGTTCTGAGAGGGGTGCAAGGAGGGGACTCCATGATGGACAGCCCAGAGATGATC
GCCATGCAGCAGCTTTCCTCACGCGTTTGCCTGCCCGGTGTGCCTTACCACCCCCGACAG
CCTGCTCCCCCACATTTACCTGGCCCTTTTCCACAGGGAGCTCACTCAGCATCAGTTAGT
GTGCCAGCCCCCAAGCCTGCCTTGGGGAACCCTGGGAGGACACAGGATAACAGTGAAATA
GAAGAGCCTGAAAATGACCGAGCAGATCCCTTACCTGGGCTTGAG---AAGCCACCAAGC
ATTGGTGCCTCAGAGGGGGTGTACCTCAAACAACTACCTCACACTACACCGCCCTTACCG
ACCAACTGTACCAGGCAGAGTTCGCCACAAGAAAGGGAAGCAGAAGGCCCAGAGCTCAAA
AATGACTCCTCAGCATCTGAAAACAACTGTCAGGCAACAAAGGGCAAAAATACCTGGCCC
TCGGAAAGTGGCTACATCAGCCCAGCAGCCCAGGGATGTATGGGTGACCTCTCCACTCTG
GCAAATCGAGGAGCTCTGCCTGAAAATGGAGTGGTGGTTGAAGTGCCCACTTGTGGATCA
GAAGGGAAGGGCCTTGGTGGCAGTGGTACAGAAAAGCCACTCTGCCCCAGAGGTAAAACA
TTGCAGGAAGCCATTTTGTGTTCAGGACAGAACCCAGCTACACCTCCCAGTGCAGACCCC
AATTTGATGGAAAGCACTGTCAGTCAGTTTTCTCCCTTGTACATGCCTGGCCTGGAATAC
CCAAATTCAGCAACACATTATCACATCAGTTCAGGCCTGCAAGGTCTTGGCCCTGTGATG
GGAGGTAAACCCTCAGTATCACATCTTCAGCATTTTCCCCCTAGGGGCTTTCATACTAAC
AACCCTCATTCTGGAGTCTTTCCCCATTATCGCCCCCACCAAGGAATGAGGTATTCCTAC
CAGCCACCACCTCAGCCCTCCTACCATCACTATCAGCGAACTCCTTATTACTCGTGTCCA
CAGGGCTTTTCTGATTGGCAGAGACACCTTCATTCCCCGGGAAGCCCAAGTGGGCTCCCA
CCTAGCCAGCCTCCCCCTCCAAGACCCCTCTTCTCAGATAAGAATGCCATGGTTAATCTA
CAAGGCTGTGAGACACTGAATGCTGCCTTAACTTCCCCAACCTGCATGGATACAGTGGCT
GCTAAGGTCATTGCAACTGATGGGCAGAATCCTGATCCAGAGGAAGAGAAGCCAGATGAA
TCCATGGAGAGGCCAGAGAGTCCCAAAGAATTTTTAGACCTGGACAACCATAATGCATCT
ACCAAGCAACAGAGTTCGTTGTCAGCCAGCGAGTATCTTTATGGGACTCCTCCTTCACCT
CTGAGTTCAGGGATGGGGTTTGGTTCATCTGCTTTTCCACCTCAGGGTATGATGCTACAA
ACAAGGCCTTCCTATACACCTCACCGGCCAGCCAGTCATCTCCAGCCCAGGGCATATTCT
TCCCCTGTGGCTGCTCACCCACCTCACCATCCAGTGGCTGCCCAGCCCAATGGCCTCTCT
CAGGAGGGCCCCATCTACCACTGTCAGGAAGAGGGCCTGGGCCACTTTCAGGCTGTAATG
ATGGAACAAGTAGGCACTGGAAGTGGAATAAGGGGACCTTTTCAAGAAACGTACAGACCA
TCAGGAATGCAAATGCATCCAGTCCAGTCACAGTCCTCTTTCCCAAAGACTCCAGCACCA
GCAACATTGCAGAAAGAGCTGCCACCACATAAGCCCCAAACACTCTCTCTTGATCAG
>HiAr|XM_019629974.1_cds_XP_019485519.1_1
ATGTACAAGGAGGACCCAGTACAAGGAAAATCCAGCAGAGAACTCTCTTTGGGCAGGGAA
AGTGAAGGACAAAAAAATGTCTCAAGT---GTTCCTGGGAAAACAGGAAAAAGAAGAGGA
AGACCCCCCAAGCGGAAGAAGCTACAGGAGGAGAAGCAGGAAGAAAACTCCTTGGCATCT
GAGCTACAGACAAGAAATGCGTCCCAAGGGCCAGGCCAAGGCACTTGGTGGCTCCTGTGC
CAAACGGAAGAAGAATGGAGACAGGTCACCGAGAGTTTTCGGGAGAGGACCTCCGTTCGA
GAACGACAGCTCTATAAGCTCCTCAGCGAGGACTTCCTGCCCGAGATCTGCAACATGATT
GCCCAGAAG---------------------------------------------------
---------------------------------GAGACGCCTATGCTTACCAGAATAGAA
AAACAGAAGCGCAAAGAGGAGGAAGAAGAGCGTCAAATTCTTCTAGCAGTGCAGAAGAAG
GAGCAAGAACAGATGTTAAAGGAAGAGAGGAAACGAGAGTTGGAGGAAAAAGTAAAGGCA
GTGGAAGATCGAGCTAAGAGGAGAAAGCTCAGGGAAGAAAGGGCATGGCTGCTGGCCCAA
GGGAAGGCGCTCCCCCCAGAACTTTCCCATCTGGACCCTAATTCCCCCATGAGGGAAGAA
AAAAAGACTAAAGACCTCTTTGATTTGGACGATGAATTCACTGCCATGTATAAAGTTCTA
GATGTGGTGAAGGCTCACAAGGACTCCTGGCCCTTTTTGGAACCTGTGGATGAATCATAT
GCCCCAAACTACTACCAGATTATTAAGGTCCCCATGGATATTTCAAGCATGGAGAAGAAA
TTGAATGGAGGTTTATACTGCACCAAGGAGGAATTTGTAAATGACATGAAGACTATGTTC
AGGAATTGTCGAAAGTATAATGGGGAAAGTAGTGAGTATACCAAGATGTCAGATAATTTA
GAGCGGTGTTTCCATCGGGCAATGATGAAGCATTTTCCTGGTGAAGATGGAGATACAGAT
GAAGAATTTTGGATCAGAGAGGATGAAAAGCGGGAGAAGAGACGGAGTCGGGCTGGGCGA
AGTGCTGGAAGCCATGTTTGGACTCGCTCCAGGGACTCAGAAGGGCCTGGCAGGAAACAG
CAGCCCGTGGAGAATGGAGGGAAGTCCTTGCCGCCTGCTCGCCGACTTGCC---TCTGCT
GGAGGTGACCAGCGCAACAGCTCTGGGCAGCCCCCTCGGGAGGCAGGCACTTCAAACGGC
CAAGGCCCTCCTCGTCCCCTGCATTTTGGTGGGATGCCCAACCAGGCTCCCCTTTTAAAC
CCAATGAGGCCAGCAGTACCAGGCACATTTGGCCCTCTTCGAGGATCAGATCCTGCTAAC
TTATATGTGTCCTCTAGAGTCCCAGAGCCACACCCCGGGGAGCCTGTACAG---CATCAA
CCTTTTGCCATGCAGCCTCCAGTTGGAATTAACAACCACCAAGGACCCAGGCTAGGCACA
CCAGAAGAGAAGCAAGTGCGTGGGGGGCTGGCACATCTCCCTAACATGGGGTCACATCCT
GGATCCTTGCCTCTTGGGCAGATGAGTGGCCCCACTCAGGATGGAAATATGTATCCCCAA
ACTCAATTTCAGCCAGGATTTATTCCTCTCAGGCATGGAGGGGTTCCGGCCCGACCCCCA
GATTTTCCTGAAAGCTCAGAAATTCCTCCCAGCCACATGTACCAATCTTACAAATACCTG
AATCGAGTACACCCTGCTGTCTGGAATGGGAACCACGGTGCTGCAAACCCAGGACCCTTA
GGGCCAGATGAGAAGCCCCCCATGGGGCCAGGGCCATCTCACCAGCCTCGTACTTTTGGT
CACATG---ATGGATTCCCGAGTGATGAAACCACCTCTTCCCCCAAACCAGTGGACTGAA
CAATCAAGCTTTCTACCTCATGGAGTTCCTTCTTCAGGATATATGCGAACACCCTGTAAA
TCTGGTGGACATCGGTTACAGCCACCT---CTCACGCCAAGTCCTCTGTTTGGAGCTCCC
CCCCAGGTGCTGCGAGGGGCACAAGGCGGGGACTCCATGATGGACAGCCCGGAGATGATC
GCCATGCAGCAGCTGTCATCCCGCGTGTGCCCACCAGGTGTGCCTTACCACCCCCGACAG
CCCACACCCCCTCATGTATCTGGCCCTTTCCCACAGGTAGCTCACTCGGCATCAGTTAGT
GTGTCAGCCCCCAAGCCTGCCTTGGGGAACGCTGGGAGGACACAGGATACCAGTGAAACA
CAAGAGCCTGAGAACGACCGAGCAGATCCCTTGCCTGGGCTTGAGGAGAAGCCACCAAGC
GTTGGTGCTTCGGAGGGGGTGTACCTCACACAACTACCTCACCCTGCGCCTTCCCCGCAC
ACCAACTGTACCAGGCAGAGCTCACCACAAGAAAGAGAAGCTGAG---------------
---GACTCCTCGGCATCTGGAGACAAGTGTCAGGTGGCACAGGGCAAAAACAACTGGCCC
TCCGAGAGCAGCTACAGCAGCCCAGCAGCCCAGGGCTGTGGGAGGGACCTCTCCACCCTG
GCAAACAGAGGGGCTCTCCCCGAAAATGGGCTGATTGTTGAAGCACCCACTTGTGGATCA
GAGGGGAAGGGCGTTGGTGGTAGTGGTTCAGAAAAGCCTGTCTGCCCCCGAGGCAAAACA
TTGCAGGAAAGCATGCCATGTACAGGACAGAACCCAGCTATGCCTCCTAACACAGACGCC
AGTTTGATGGGCGGCACTATCAGCCAGTTTCCTCCCTTGTACATGCCTGGCCTGGAATAC
CCCAATTCACCTGCACATTACCACATCAGTCCTAGCCTGCAAGGTTTGGGCCCTATGATG
GGAGGTAAACCCTCAGGGTCCCATCCTCAGCATTTTTCTCCTCGGAGCTTTCATTCTAAC
AACCCTCATTCTGGAGTCTTTCCCCGGTACCGCCCTCCCCAAGGAATGAGGTACTCCTAC
CAGCCATCCCCTCAGCCTTCCTACCATCACTATCAGCGAACTCCTTACTACACGTGTCCA
CAGGGCTTTTCTGACTGGCAGAGACATCTCCATCCCCCGGGAAGCCCAGGTGGGCCCCTG
CCAAGTCAGCCTCCTCCTCCAAGGCCCCTCTTCTCAGATAAGAGCGCCATGGCTAACCTA
CAAGGCTGTGAGACACTGAACGCTGCCTTAACTTCCCCAACCCAAATGGATGCAGTGGCT
GCAAAGGTCATCGCAGCTGACGGGCAGAATCCTGGGCCAGACGAAGAGAAGCTGGATGAA
TCTGTGGAGAGACCGGAGAGTCCCAAAGAATTTTTAGACCTGGACAACCATAATGCAGCT
ACCAAGCAACAGAGCTCGTTGTCAGCCAGCGACTATCTGTATGGAACTCCTCCGCCACCT
CTGAGTTCAGGGATGGGCTTTGGTTCATCTGCTTTCCCTCCGCACGGTGTGATGCTACCA
GCGGGGCCTCCTTACACACCTCAGCGGCCGGCCAGTCACTTCCAGCCCAGGGTATACTCT
TCCCCTGTGCCTGCTCACCCACCGCACCATCCAGTGGCTGCCCAGCCCAACGGCCTCGCT
CAGGAGGGCCCCATCTACCGCTGCCAGGAAGAGGGCCTGGGCCACTTTCAGGCTGTAATG
ATGGAGCACATTGGCACTGGAAGTGGAATAAGGGGACCTTTCCAGGAAATGTACAGACCA
TCAGGGATGCAAGTCCATCCAGTTCACTCACAGTCCTCCTTCCCAAAGACCCCAGCACCA
GCAACGTCGCAGGAAGAGCTGCCGCCACATAAGCCCCCAACACTTCCTCTTGATCAG
>LaCi|533-exonerate_protein2genome-gene-26.0-mRNA-1
ATGTATAAGGAGGACCCAATACAAGGAAAATCCAACAGAGAACTCTCTTTGAGC------
------------------------------------------------------------
---------------------------------AAGCAGGACAAAAATTCCATGGTATCT
GAGCCACAGACAAGAAATGGGTCCCAAGGGCCAGGTCAAGGCACTTGGTGGCTCCTGTGC
CAAACAGAAGAAGAATGGAGACGGGTCACTGAGAGTTTTCGAGAGAGGACCTCCCTTCGA
GAACGGCAGCTCTATAAGCTCCTCAGTGAGGATTTCCTACCTGAAATCTGCAACATGATT
GCCCAGAAGCTTAAGCATCCACAGCACACAAAGGCAGAGTTACAGCTTAGGTGGGTGTCT
GACCACCTGTCTATGAAGTCCATCAAGCAGGAGGAGACTCCTATGATTAGCAGAATAGAA
AAACAGAAACGCAAAGAGGAAGAAGAAGAACGTCAACTTCTTATAGCAGTGCAGAAGAAG
GAGCAAGAGCAGATGCTAAAGGAAGAGAAGAAAAGAGAGTTGGAGGAAAAGGTCAAGGCA
GTGGAAGAACGAGCTAAGAGGAGAAAGCTCAGGGAAGAAAGGGCATGGCTGCTGGCTCAA
GGCAAGGAGCTCCCCCCAGAGCTTTCCCACCTGGACCCTAATTCCCCCACGAGGGAAGAA
AAAAAGACTAAAGACCTCTTTGAGTTGGATGATGATTTCACTGCCATGTATAAAGTTCTA
GATGTGGTAAAGGCTCACAAGGATTCCTGGCCCTTTTTAGAACCTGTGGATGAATCATAT
GCCCCAAACTATTATCAGATTATTAAGATCCCAATGGATATTTCAAGCATGGAAAAGAAA
CTAAATGGAGGCTTATATTGTACCAAGGAGGAATTTGTAAATGACATGAAGACAATGTTT
AGGAACTGTCGAAAATATAATGGGGAAAGTAGTGAGTATACCAAGATGTCGGATAATTTA
GAGAGGTGTTTCCATCGGGCAATGATGAAGCATTTTCCTGGCGAAGATGGAGATACAGAT
GAAGAATTTTGGATCAGAGAGGATGAAAAGCGGGAGAAGAGACGGATTCGGGCTGGGCGA
AGTGGTGGAAGCCACATTTGCACCCGCTCCAAGGACTCTGAAGGACCCAGCAGGAAACAG
CAGCCTTTGGAGAATGGAGGAAAATCATTGCCACCTGCACGCAAAGCTTCC---TCCTCT
GGGGCTGGTCAGAGTTTCAGCTCTACACAGCTCCCTATGGAAGTGGCCCAAGCAAGTAAC
CAACGCCTTCCTCGTCCCCTGCATTATGGTGGGATGCCCAACCAGGCACCCCTTTTAAAC
CAGATGAGGCCAGCAGTACCAGGAACATTTGGCCCTCTTCGAGGGTCAGATCCTGCCAGT
GTATATGTCTCCTCCAGAGTCCCAGAACCACACCTTGGGGAGCCTGCGCAGCAACACCCA
TCTTTTGCCTTGCAGCCTCCAGTTGGAATTAACAAGCATCGAGGACCTAGGCTGAGCACG
CCTGAAGAAAAGCAAATGTGTGAGGGGTTGAGGCACCTTTCTAACATGGGATCACATCCT
GGTTCCTTGCCTCTTGGGCAGATGAGTGGCCCCAGTCAGGATAGAAATATGTACCCCCCA
ACTCAATTCCAGCCAGGATTTATTCCTCCCAGGCCTGGAGGGGTTCCACCCCAACCCCCA
GACTTTCCTGAAAGCTCAGAAATTCCTCCCAGCCACATGTACCGATCATACAAATACCTG
AATCGAGTATACTCTGCTGTCTGGAATGGGAACCACAGTGCTACAAACCCAAGACTCTTA
GGGCCAGATGAAAAGCCCCTAATGGGGCCAGGACCCACCCACTTGCCTCACACTCTTGGT
CACATG---ATGGATTCCCAAATGATGAGACCACCTCTTCCTCCAAACCAGTGGACTGAA
CAATCAAGCTTTCTACCTCATGGCGCTCCTTCTTCAGGGTACATGCGACCACACTGTAAA
TCTGGTGGGCATCGGTTACAGCCACCT---CTAGCACCCAGTCCCCTATTTGGAGCACCT
TCTCAGGTTCTAAGAGGGGTACAGGGAGGGGACTCCATGATGGACAGCCCGGAGATGATC
GCCATGCAGCAGCTTTCCTCACGTGTTTGCCTGCCTGGTGTGCCTTACCACCCCCGACAG
CCTGCTACCCCACATTTACCTGGCCCTTTTCCACAGGGAGCTCACTCAGCATCAGTTAGT
GTGTCAACCCCCAAGCCTGCCTTGGGGAACCCTGGGAGGACACAGGATAACAATGATATA
GAAGAGCCTGAAAATGACCGAGCAGATCCCTTACCTGGGCTTGAA---AAGCCACCAAGC
ATTGGTGCCTCCGAGGGGGTTTACCTCAATCAACTACCTCACACTACACTACCCTTACCG
ACCAACTGTACCAGGCAGAGTTCACCACAAGAAAGGAAAGCAGAGGGCCCAGAGTTCAAA
AATGACTCCTCAACATCTGAAAACAACTGTGAGGCAAGAAAGGGCAAAAATACCTGGCCC
TCGGAAAGTGGCTACATCAGCCCAGTAGCCCAGGGATGTATGGGGGAACTCTCTACTCTG
GCAAATAGAGGAGCTCTGCCTGAAAATGGAGTGGTGGTTGAAGTGCCCACTTGTGGATCA
GAAGGGAAAGGCCTTGGTAGTAGTGGTACTGAAAAGCCAGTCTGCCCCAGAGGTAAAACA
CTGCAAGAAACCATTTCGTGTTTAGGACAGAACCCAGCTACACCTCCCAATGCAGACCCC
AATTTGATGGAAAGCACTGTCAGTCAGTTTTCTCCCTTGTACATGCCTGGCCTGGAATAC
CCAAATTCAGCTACCCATTATCACATCAGTTCAGGCCTGCAAGGTCTTGGCCCTGTGATG
GGA---------------------------------------------------------
------------------------------------------------------------
------------------------------------------------------------
------------------------------------------------------------
------------------------------------AATAAGAATGCCATGGTTAATCTA
CAAGGCTGTGAGACACTGAATGCTCCCTTAACTTCCCCATCCTGCATTGATTCAGTGGCT
GCTAAGGCCATTGCAACTGATGGGCAGAATCCTAGTCCAGAGGAAGAGAAGCCAGATGAA
TCTATGGAGAGGCCAGAGAGTCCCAAAGAATTTTTAGACCTGGACAACCATAATGCAGCT
ACCAAGCAACAGAGTTCGTTGTCAACCAGCAAGTATCTTTATGGGACTCCTCCTTCACCT
CTGAGGTCAGGGATGGGGTTTGGTTCATCTGCTTTTCCACCTCAGGGTGTAATGCTACAA
ACAAGGCCTTCCTATACACCTCACCGGCCAGCCAGTCATCTTCAGCCCAGGGCATATTCT
TCCCCTGTAGCTGCTCAC---------CATCCAGTGGCTGCCCAGCCCAACGGCCTCTCT
CAAGAGGGCCCCATGTACCACTGTCAGGAAGAGGGCCTGGGCCACTTTCAGGCTGTAATG
ATGGAACAAATAGGCACTGGAAGTGGAATAAGGGGACCTTTTCAAGAAACGTACAGACCG
TCAGGAATGCAAATGCATCCAGTCCAGTCACAGTCCTCTTTCCCAAAGACCCCAGCACCA
GCAACATTGCAGGAAGAGCTGCCACCACATAAACCCCCAACACTCTCTCTTGATCAG
>MyLu|XM_014452929.2_cds_XP_014308415.1_1
ATGTACAAGGAGGACCCAATACAAGGAAAATCCAACAGAGAACTCTCTTTGAGCAGGGAA
AGTGAAGGACAAAAAAATGGCTCAGGC---ATTCTTGGGAAAACAGGAAAAAGAAGAGGA
AGACCCCCCAAACGGAAGAAACTACAGGAGGAGAAGCAGGACAAAAATTCCATGGCATCT
GAGCCACAGACAAGAAATGGG---------CCAGGTCAAGGCACTTGGTGGCTCCTGTGC
CAAACAGAAGAAGAATGGAGACAGGTCACTGAGAGTTTTCGAGAGAGGACCTCCCTTCGA
GAACGGCAGCTCTATAAGCTCCTCAGCGAGGATTTCCTACCCGAGATCTGCAACATGATT
GCCCAGAAG---------------------------------------------------
---------------------------------GAGACTCCTATGATTACCAGAATAGAA
AAACAGAAGCGCAAAGAGGAGGAAGAAGAACGTCAACTTCTTATAGCAGTGCAGAAGAAG
GAGCAAGAGCAGATGCTAAAGGAAGAGAAGAAAAGAGAGTTGGAGGAAAAGGTCAAGGCA
GTGGAAGACCGAGCTAAGAGGAGAAAGCTCAGGGAAGAAAGGGCATGGCTGCTGGCTCAA
GGCAAGGAGCTCCCCCCAGAGCTTTCCCACCTGGACCCTAATTCCCCCATGAGGGAAGAA
AAAAAGACTAAAGACCTCTTTGAGTTGGATGATGATTTCACTGCTATGTATAAAGTTCTA
GATGTGGTAAAGGCTCACAAGGATTCCTGGCCCTTTTTAGAACCTGTGGATGAATCTTAT
GCCCCAAACTATTATCAGATTATTAAGGTACCAATGGATATTTCAAGCATGGAGAAGAAA
CTAAATGGAGGTTTATACTGTACCAAGGAGGAATTTGTAAATGACATGAAGACAATGTTC
AGGAATTGTCGAAAATATAATGGGGAAAGTAGTGAGTATACCAAGATGTCGGATAATTTA
GAGAGGTGTTTCCATCGGGCAATGATGAAGCATTTTCCCGGCGAAGATGGAGACACAGAT
GAAGAATTTTGGATCAGAGAGGATGAAAAGCGGGAGAAGAGACGGAGTCGGGCTGGGCGA
AGTGGTGGAAGCCACATTTGCACCCGCTCCAGGGACTCCGAAGGGCCCAGCAGGAAACAG
CAGCCTGTGGAGAATGGAGGAAAATCATTGCCACCTGCACACAGAGCTCCC---TCCTCT
GAGGCTGGTCAGAGCGGCAGCTCTACACAGCTCCCTCAGGAGGTGGGCACACCAAGTAAC
CAAGGCCTTCCTCGTCCCCTGCATTATGGTGGGATGCCCAACCAGGCACCCCTTTTAAAC
CAGCTGAGGCCAGCAGTACCTGGAACATTTGGCCATCTTCGAGGGTCAGATCCTGCCAAT
GTATATGTCTCTTCGAGAGTCCCAGAACCACACCCTGGGGAGCCTGCGCAGCAGCATCCA
CCTTTTGCCTTGCAGCCTCCAGTTGGAATTAACAAGCATCGAGGACCCAGGCTGGGCATG
CCCGAAGAGAAGCAAATGTGTGGGGGGTTGAGGCACCTTTCTAACATGGGATCACATCCT
GGTTCCTTGCCTCTTGGGCAGATGAGTGGCCCCAGTCAGGATAGAAATATGTATCCCCCA
ACTCAATTCCAGCCAGGATTTATTCCTCCCAGGCCTGGAGGGATTCCAGCCCGACCCCCA
GACTTTCCTGAAAGCTCAGAAATTCCTCCCAGCCACATGTACCGATCATACAAATACCTG
AATCGAGTACACCCTGCTGTCTGGAATGGGAACCACAGTACTGCAAACCCAAGACCCTTA
GGGCCAGATGAAAAGCCCCTCATGGGGCCAGGACCGTCCCACCTGCCTCACACTCTTGGT
CACATG---ATGGATTCCCGAGTGATGAGACCACCTCTTCCTCCAAACCAGTGGACTGAA
CAATCAAGCTTTCTACCTCATGGCATTCCTTCTTCAGGGTACATGCGACCGCACTGTAAA
TCCGGTGGGCATCGGTTACAGCCACCT---CTAGCACCAAGTCCCCTGTTTGGAGCACCC
TCCCAGGTTCTGAGAGGGGTGCAAGGAGGGGACTCCATGATGGACAGCCCAGAGATGATC
GCCATGCAGCAGCTTTCCTCACGTGTTTGCCTGCCCGGTGTGCCTTACCACCCCCGACAG
CCTGCTCCCCCACATTTACCTGGCCCTTTTCCACAGGGAGCTCACTCAGCATCAGTTAGT
GTGTCAGCCCCCAAGCCTGCCTTGGGGAACCCTGGGAGGACACAGGATAACAGTGAAATA
GAAGAGCCTGAAAATGACCGAGCAGATCCCTTACCTGAGCTTGAG---AAGCCACCAAGC
GTTGGTGCCTCAGAGCGGGTATACCTCAAACAACTACCTCACACTACACCGCCCTTACCG
ACCAACTGTACCAGGCAGAGTTCGCCACAAGAAAGGGAAGCAGAGGGCCCAGAGCTCAAA
AATGACTCCTCAGCATCTGAAAACAACTGTCAGGCAACAAAGGGCAAAAATACCTGGCCC
TCGGAGAGTGGCTACATCAGCCCAGCAGCCCAGGGATGTATGAGGGACCTCTCTACTCTG
GCAAATAGAGGAGCTCTGCCTGAAAATGGAGTGGTGGTTGAAGTACCCACTTGTGGATCA
GAAGGGAAGGGCCTTGGTGGTAGTGGTACAGAAAAGCCACTCTGCCCCAGAGGTAAAACA
TTGCAGGAAACCATTTCGTGTTCAGGACAGAACCCAGCTACACCTCCCAATGCAGACCCC
AATTTGATGGAAAGCACTGTCAGTCAGTTTTCTCCCTTGTACATGCCTGGCCTGGAATAC
CCAAATTCAGCTACACATTATCACATCAGTTCAGGCCTACAAGGTCTTGGCCCTGTGATG
GAAGGTAAACCCTCAGTATCACATCTTCAGCATTTTCCCCCGAGGGGCTTTCATTCTAAC
AGCCCTCATTCTGGAGTCTTTCCCCGTTATCGCCCCCACCAAGGAATGAGATATTCCTAC
CAGCCACCACCTCAGCCTTCCTACCATCACTATCAGCGAACTCCTTACTACACATGTCCA
CAGGGCTTTTCTGATTGGCAGAGACACCTTCATCCCCCAGGAAGCCCAAGTGGGCTCCCA
CCTAGCCAGCCTCCCCCTCCAAGACCCCTCTTCTCAGATAAGAATGCCATGGTTAATCTA
CAAGGCTGTGAGACACTAAATGCTGCCTTAACTTCCCCAACCTGCATGGATGCAGTGGCT
GCTAAGGTCGGTGCAACTGATGGGCAGAATCCTGGTCCAGAGGAAGAGAAGCCAGATGAA
TCTATGGAGAGGCCAGAGAGTCCCAAAGAATTTTTAGACCTGGACAACCATAATGCAGCT
ACCAAGCAACAGAGTTCGTTGTCAGCCAGCGAGTATCTTTATGGGACTCCTCCTTCACCT
CTGAGTTCGGGGATGGGGTTTGGTTCATCTGCTTTCCCACCTCAGGGTGTGATGCTACAA
ACAAGGCCTTCCTATACACCTCACCAGCCGGCCAGTCATCTCCAGCCCAGGGCATATTCT
TCCCCTGTGGCTGCTCACCCACCTCACCATCCAGTGGCTGCCCAGCCCAATGGCCTCTCT
CAGGAGGGCCCCATCTACCACTGTCAGGAAGAGGGCCTGGGCCACTTTCAGACTATAATG
ATGGAACAAATAGACACTGGAAGTGGAATAAGGGGACCTTTTCAAGAAACATACAGACCA
TCAGGAATGCAACTGCATCCAGTCCAGTCACAGTCCTCTTTCCCAAAGACCCCAGCACCA
GCAACATTGCAGGAAGAGCTGCCACCACATAAGCCCCCAACACTCTCTCTTGATCAG
>PhDi|XM_028526347.1_cds_XP_028382148.1_1
ATGTACAAGGAGGACCCGGCGCCGGGGAAGCCCGGCGGGGAGCTCGCCTGCAGCAGGGAG
AGCGAAGGACAGAAAGGTGTCTCTGGT---GTTCCTGGGAAAACGGGAAAGAGGAGAGGA
AGGCCCCCCAAGCGGAAGAAACTGCAGGAGGAGAAGCAGGACGGAAGCTCCTCGGCGCCC
GAGCTGCGGGCGAGAAATGGCTCCCAAGGGCCCGGCCAAGGCACCTGGTGGCTCCTGTGC
CAGACGGAGGAGGAGTGGAGACAGGTCACGGAGAGCTTTCGGGAGAGGACCTCCCTCCGG
GAGCGGCAGCTCTACAAGCTCCTCAGCGAGGACTTCCTGCCCGAGATCTGCAGCATGATC
GCGCAGAAGGTGCGCCGGCCGCCCCGCCCCTGCCCCTGCCCCTGCCCCCGCCCCCGAACT
GACCTCACGCCCGCTGGCCCC------TCCCAGGAGACGCCCCTGCTGGCCCGGATGGAG
AAGCAGAAGCGCCGGGAGGAGGAGGAGGAGCGCCAGGTGCTGCTCGCAGTGCAGAGGAAG
GAGCAGGAGCAGATGCTGCGGGAGGAGAAGAAGCGGGAGCTGGAGGAGAAGGTCAAGGCC
GTGGAAGACCGAGCGAAGCGGCGGAGGCTCAGGGAGGAGCGGGCGTGGCTGCTGGCCCAG
GGGAAGGAGCTGCCCCGGGAGCTGTCCCACCTGGACCCCGGCTCCCCTGCGAGGGACGAG
AGGAGGACGAAGGACCTCTTTGAGCTGGACGACGACGTCACCGCCATGTACAAAGTCCTA
GACGTGGTCAAGGCGCACAAGGACTCCTGGCCCTTCCTGGAGCCTGTGGACGAGTCGTAC
GCCCCTAACTACTACCAGATCATCAAGGCCCCCATGGACATCTCGAGCATGGAGAAGAAG
CTGAATGGAGGCGTGTACTGCACCAAGGAGGAGTTTGCGAGCGACATGAAGACCATGTTC
AGGAACTGCCGGAAGTACAACGGGGAGAGCAGTGAGTACACCAAGATGTCGGACAACCTG
GAGCGGTGCTTCCACCGGGCGATGGCGAAGCACTTCCCCGGCGAGGACGGGGACACGGAC
GAGGAGTTCTGGGTCAGGGAGGATGAGAAGCGGGAGAAGCGGCGCAGCCGGGCGGGGCGG
GGCGGCGGCAGCCAGGTGTGCACGCGCTCCCGCGACCCCGAGGGCCCCAGCCGGAAGCAG
GCGCCTGCGGAGAACGGAGGGAAAGTGCTGCCGCCCTCCCGCCGGGCCCCCCCCTCGTCC
GGAGACGGCCCCAGCAGCAGCCCCGCGCAGCCCCCTCGGGACACGGGGGCCACCAGCGGC
CGGGGCCTCGCTCGTCCCCCACACTGCAGTGGGCCGCCCAGCCAGGCGCCTCTTCTGGGC
CCGACGCGGCCTGCGGTGCCCGGGACGTTCGGCCCTCTCCGAGGATCGGACCCTGCCGGC
CTGTTCGTCCCCTCCCGGGTCCCGGAGCCGCACCCCGGGGAGCCCCTGCAGCAGCCACAG
CTGTTTGCTGTGCAGCCTCCGGTCGGGACGGACAAACGCCGAGGGCCTGGGCTGGGCACG
CCCGACGAGAAGCCCGTGTGTGGGGGGCTCGCCCACCTCTCCCACGGGGGGTTGCGCCCG
GGGCCCCTGCGCCTCGGGCACGGGAGTGGCCCGGGTCAGGATGGAAGTGCGTACCCCCCG
GCTCAGTTCCAGCCCGGGCTGATGGCGCCCCGGCACGGAGGGGTCCCGGCCCGGCCCCTG
GACTTCCCTGAGAGCCCGGAACTTCCTCCCAGCCACGTGTACCGCCCGTACAAATACCTG
AGCCGAGCTCACCCTGCCGTCTGGAACGGGAACCACGGCACCGTGAACCCCGGGCCTGCG
GGCCCCGGCGACAAGGCCCTTCTGGAGGCCGGCCTCCCGCACCAGCCGCGCAGCCTGGGC
CACGCGGGGGTGGACTCCCGGGGCATGCGGCCGCCGCCGCCTCCCGGCCAGTGGGCCGAG
CGCCCCAGTTTCCTACCTCACGGCGTTCCCCCTCCGGGGTACATGCGGCCCCCCTGCAGG
CCCGCTGGGCCCCGGCTGCAGCCCCCGCCGCTGGCGCCGGGCCCCCTGTTTGGAGCCCCC
TCCCAGGCTCTGCGCGGGGTGCAGGGCGGGGACTCCATGATGCAGAGCCCCGAGATGCTG
GCCATGCAGCAGCTGTCCTCCCGCGTGTGCCCGCCCGGCGTGCCTTACGCC---CGGCCG
CCCGCGCCCCCCCACGTGCCCGGCCCCTTCCCGCAGGGGGCTCACACCGTGCCGGTGGGC
CTGCCAGTCCCCAAGCCTGCCTTGGGGGACCCCGGCAGGACACAGGACAACAGCGAGACG
CGGGAGCCCGAGCACGACCCAGCAGCGTCCTTGCCTGGGCTCGAG---AAGCCCCCCGGG
GCAGACGCCTCCGACGGCAGGCACCTCCCGCAGCCACCTCGCCCTGCGCCCCCC------
------------CGGCAGAGCTCGCCCCGGGACGGGGGGGCCGAGGGC------------
------CCCGCGGCCTCTGAGGACAACTGCCGGGCAGCCAAGGGCAAGAGTGCCTGGGCC
TCGGAGAGCAGCTACCCCGGCCCCACAGCTCAGGGGTGCACGAGGGACCTGCCCGCGCTG
GTCGGCCGAGGGGCTCTGCCCGAGAACGGGGTGCTGTCTGAAGGGCCCCCGTGCGGCTCG
GAGGGGAAGGGCCTCGGGGGCTGTGGCCTGGAACAGCCCCTCTGTCCCAGGGGCAAAGCG
CTGCAGGACCCTGTGCTGTGTGCCGGGCCGAGCCCTGCGACGCCCCCCGGCGCAGACCCC
GGTACGGCGGGGGGCGCCCTGGGCCAGTTCCCTGCCCTGTACCTGCCTGGCCTGGAGTAC
CCCGGCTCGGCTGCCCACTTCCACGGCGGCGCTGGCCTGCAGGGCCTGGGCCCCGCCCTG
GGCGCCAAGCCCTCGGGGCCCCAGCCGTCGCATTTCCCGCCTCGGGCCTTCCACCCCGGC
AGCCCTCCCTCGGGGGCGTTCCCCCGGTATCGGCCCCACCAGGGAATGAGGTATCCCTAC
CAGCCGCCGCCTCAGCCTTCCTACCACCACTGCCAGCGAACTCCGTACTACCCCTGCGCC
CAGGGCTTCCCCGACTGGCAGAGACAGCTGCCGGCCCCGGAGAGCCCGGGCGGGCCCCCC
GCCAGCCAGCCGCCCCCCCCGAGGCCCCTGTTCTCGGACAAGAGCACCATGGTCAGCCTG
CAAGGCTGTGAGACGTTGAATGCTGCCTTAATGTCCCCCGCCCGCGTGGACGCGCTGGCC
GCCAAGGCCGCCACCGCCGACGGGCAGGGCCCCGGCCCGGAGGAGGAGGAGCTGGACGAG
CCCCTGGAGCGGCCGGAGAGCCCCAAGGAGTTCCTGGACCTGGACAACCACAACGCGGCC
ACCAAGCAGCAGGGCGCGCTGCCTGCCAGCGAGTACCTCTACGGGGCCCCGCCTCCGGCC
CTGGGCGCCGGGATGGGGTTTGCGCCCCCCGCCTTCCCGCCGCACGGGGGCGTGCTGCAG
GCCAGGCCTCCCTACGCCCCG---CAGCCGGCCGGCCACTTCCAGCCCCGGGCCTTCGCC
TCC---------------------------GCCGTGGCCTCCCAGCCCAACGGCCTCCCG
CCAGAGGGCCCCGTCTACCGCTGCCCGGAGGACGGCCTGGGCCACTTCCAGGCTGTGATG
ATGGAGCAGGCGGGGCCGGCGGGGGCAGCGAGGGGGCCCTTCCAGGACGCGTACAGGCCC
TCGGGCGTGCAGGTGCATCCCGTGCAGCCGCCACCCTCTTTCCCAAAGACCCCCGCCCCA
GGAGCGCTGCAGGAAGAGCTGCCGCCCCACAAGGCCCCGACACTCCCCCTCGATCAG
>PtVa|XM_011367791.2_cds_XP_011366093.1_1
ATGTACAAGGAGGATCCGGTACAAGGAAAATCCAACAGAGAACTCTCTTTGAGCAGGGAA
AGTGAAGGACAAAAAAATATCTCAAAT---GTTCCTGGGAAAACAGGAAAAAGAAGAGGA
AGACCCCCAAAACGGAAGAAACTACAGGAGGAGAAACAGGAAGAAATTTCCTTGGCATCT
GAGCTACAGACAAGAAATGGGTCCCAGGGGCCAGGTCAAGGTACTTGGTGGCTCCTGTGC
CAAACAGAGGAAGAATGGAGACAGGTCACTGAGAGTTTTCGGGAGAGGACCTCCCTTCGA
GAACGGCAGCTCTATAAGCTCCTCAGCGAGGACTTCCTGCCTGAGATCTGCAACATGATT
GCCCAGAAGGGAACGCGTCCACAGCACACAAAGGCAGAGTTGCAACCTAGGTGGATGTCT
GACCACCTGTCCATCAAATCCATCAAGCAAGAGGAGACGCCTGTGCTTACCAGAATAGAA
AAACAGAAGCGCAAAGAAGAGGAAGAAGAACGTCAAATTCTTCTCGCGGTGCAGAAGAAG
GAGCAAGAGCAGATGCTAAAGGAAGAAAGGAAACGAGAGTTGGAAGAAAAGGTCAAGGCA
GTGGAAGATCGAGCCAAGAGGAGAAAGCTCAGGGAAGAAAGGGCATGGCTGCTGGCTCAA
GGGAAGGAGCTCCCCCCAGAACTTTCCCATCTGGACCCTAATTCCCCCATAAGAGAAGAA
AAAAAGACTAAAGACCTCTTTGAGTTGGATGATGATTTCACTGCCATGTATAAAGTTCTA
GATGTGGTAAAGGCTCACAAGGATTCCTGGCCCTTTTTGGAACCTGTGGATGAATCGTAT
GCCCCAAACTATTACCAGATTATTAAGGTTCCTATGGATATTTCAAGCATGGAGAAGAAA
CTGAATGGAGGTTTATACTGTACCAAGGAGGAATTTGTAAATGACATGAAGACTATGTTC
AGGAATTGTCGAAAATATAATGGAGAAAGTAGTGAGTATACCAAGATGTCAGATAATTTA
GAGAGATGTTTCCATCGGGCGATGATGAAGCATTTTCCTGGCGAAGATGGAGACACAGAT
GAAGAATTTTGGATCAGAGAGGATGAAAAGCGGGAGAAGAGACGGAGTCGGACTGGGCGA
AGTGGTGGAAGCCACGTCTGGACCCGGTCTAGGGACTCTGAAGGACCCAGCAGGAAACAG
CAGCCCGTGGAGAATGGAGGAAAGTCATTGCCACCTGCACGCCGAGCTTCC---TCTTCT
GGGGATGATCAGAGCAGCAGCTCCATGCAACTCCCTCGGGAGGTGGGCTCCTCAAATGGC
CGAGGCCTTCCTCGTCCCCTGCATTATGGTGGGATGCCTAACCAGGCACCCCTTTTAAAC
CAGATGAGGCCGACAGTACCAGGAACTTTTGGCCCCCTTCGAGGATCAGATCCTGCCAAC
TTATATGTCTCCTCTAGAGTCCCAGAACCACACCCCGGAGATCCTGTACAGCAGCATCAG
CCTTTTGCCATGCAGGCTCCAGCTGGAATTAACAGCCACCGAGGACCCAGGCTAGGCACA
CCCGAAGAGAAGCAAGTGCGTGGGGGGCTGATGCACCTTTCTAACATGGGCTCACATCCT
GGATCCTTGCCTCTTGGGCAGATAAGTGGCCCCAGTCAGGATGGAAATATGTATCCACCA
ACTCAGTTCCAACCAGGATTTATTCCTCCCAGGCACGGAGGGGTTCCGGCCCGGTCCCCA
GACTTTCCTGGAAGCTCAGAAATTCCTCCCAGCCACATGTACCGATCATACAAATACCTG
AATCGAGTACACCCTGCTGTCTGGAATGGAAACCATGGTGCTGCAAACCCAGGACCCTTA
GGGTCAGATGAGAAGCCCCCTATGGGGCCAGGGCCTTCT---CAGACTCGTACTCTTGGT
CACATG---ATGGATTCCCGAGTGATGAGACCACCTCTTCCTCCAAACCAGTGGACTGAA
CAGTCAAGCTTTCTACCTCATGGAGTTCCTTCTTCAGGGTATATGCGAACACCCTGTAAA
TCTGGTGGACATCGGTTACAGCCACCT---CTAGCACCAAGTCCTCTATTTGGAGCACCG
TCCCAGGTTCTGCGAGGGGTGCAAGGAGGGGACTCCATGATGGACAGCCCAGAGATGATC
GCCATGCAGCAGCTCTCCTCCCGTGTTTGCCCGCCAGGTGTGCCTTACCACCCCCAACAG
CCTACTCCTCCCCATTTACCTGGCCCTTTTCCACAGGTAGCTCACTCGACATCAGCAAGT
GTACCAGCTCCCAAGCCTGCCTTGGGGAACCCTGGGAGGACACAGGATAACAGTGAAACA
CAAGAGCCTGAGAATGACCGAGCAGATCCCTTGCCTGGGCTTGAGGAGAAGCCACCAAGC
GTTGGTGCTTCAGAGGGGGTGTACCTCAAACAACTACCTCACCCTACGCCTCCCCTGCAG
ACCAACTGTACCAGGCAGAGCTCGCCACAAGAAAGAGAAGCAGAGCATACAGAGCTCAAA
AGTGACTCCTCAGCATCTGGTGACAACTGTCAGGCAATACAGGGCAAGAATACCTGGCCC
TCGGAGAGCAGCTACACCAGCCCAGCAGCCCAGGGATGTATGAGGGACCTCTCCACTCTG
GCAAATAGAGGGGCTCTCCCGGAAAATGGTGTGATTATGGAAACACCCACTTGTGGATCA
GAAGGGAAGGGCCTTGGTGGTAGTGGTACAGAAAAGCTGCTCTGCCCCAGAGGCAAAACA
CTGCAGGAAACAATGACATGTACAGGACAGACCCCAGCTATGCCTCCCAATCCTGACCCT
AATTTGATGGGAGGCACTGTCAGCCAGTTTTCTCCCTTGTACATGCCTAGCCTGGAATAC
CCAAATTCAGCTACACATTACCACATCAACCCAGGCCTGCAAGGTTTGGGTCCTGTGATG
GGAGGTAAACCCTCAGTATCACATCCTCAGCATTTTTCCCCTAGGAGCTTTCATTCTAAC
AACCCTCATTCTGGAGTCTTTCCCCGGTATCGCCCTCACCAAGGCATGAGGTATTCCTAC
CAGCCACCACCTCAGCCTTCCTACCATCACTATCAGCGAACTCCTTATTACACATGTCCA
CAGGGCTTTTCTGACTGGCAGAGACATCTCCATCCCCCAGGAAGCCCAGGTGGGCCCCCA
CCTAGTCAGCCTACTCCTCCAAGGCCCCTCTTCTCAGATAAGAATGCTGTGGCTAATCTA
CAAGGCTGTGAGACACTGCATGCTGCCTTAACTTCCCCAACCCGAATGGACGCGGTGGCC
GCTAAGGTCGTCTCAGCTGACGGGCAGAATCCTGGTCCAGAGGAAGAGAATCTGGATGAA
TCTATGGAGAGGCCAGAGAGTCCCAAAGAATTTTTAGACCTGGACAACCATAATGCAGCC
ACCAAGCAACAGAGTTCATTGACAGCCAACGAGTATCTCTATGGAACTCCTCCTCCT---
CTGAGTTCAGGGGTGGGGTTTGGTTCATCTGCTTTCCCACCTCATGGTGTGATGCTACAA
ACAGGGCCTCCTTATACACCTCAGCAGCCAGCCAGTCATTTCCAGCCCAGGGCATATTCT
TCCCCTGTGGCTGCTCACCCACCTCACCATCCAGTGGCTGCCCAGCCCAACGGCCTCTCT
CAGGAGGGCCCCATCTACCGCTGCCAGGAAGAGGGCCTGGGCCACTTTCAGGCTGTAATG
ATGGAACAAATTGGCACTGGAAGTGGAATAAGGGGATCTTTCCAGGAAATATACAGACCA
TCAGGAATGCAGATGCGTCCAGTCCAGTCACAGCCCTCTTTCCCAAAGACCCCAGCACCA
GCAGCATCACAGGAAGAGCTGCCACCACATAAGCCCCCAACACTTTCTCTTGATCAG
>RhFe|XM_033118050.1_cds_XP_032973941.1_1
ATGTACAAGGAGGACCCAGTACAAGGAAAATCCAGCAGAGAACTCTCTTTGGGCAGGGAA
AGTGAAGGACAAAAAATTGTCGCTTCAAGTGTTCCTGGGAAAACAGGAAAAAGAAGAGGA
AGACCGCCAAAACGGAAGAAGCTACAGGAGGAGAAGCAGGAAGAAAACTCCTTGGCATCT
GAGCCACAGACAAGAAATGGGTCCCAAGGGCCAGGCCAAGGCACTTGGTGGCTCCTGTGC
CAAACGGAAGAAGAATGGAGACAGGTCACCGAGAGTTTTCGGGAAAGGACCTCCCTGCGA
GAACGACAGCTCTATAAGCTCCTCAGTGAGGACTTCCTGCCTGAAATCTGCAACATGATT
GCCCAGAAG---------------------------------------------------
---------------------------------GAGACCCCTATGCTTACCAGAATAGAA
AAACAGAAGCGCAAAGAGGAGGAAGAAGAGCGACAAATTCTTCTAGCGGTGCAGAAGAAG
GAGCAAGAGCAGATGCTAAAGGAAGAGAGGAAACGAGAGTTGGAGGAAAAAGTGAAGGCA
GTGGAAGATCGAGCTAAGAGGAGAAAGCTCAGGGAAGAAAGGGCATGGCTGCTGGCCCAA
GGGAAGGAGCTACCCCCAGAGCTTTCCCATCTGGACCCGAATTCCCCCATGAGGGAAGAA
AAAAAGACTAAAGACCTCTTTGAGTTGGACGATGATTTCACTGCCATGTATAAAGTTCTA
GATGTGGTGAAGGCTCATAAGGACTCCTGGCCCTTTTTGGAACCTGTGGATGAATCGTAT
GCCCCAAACTACTACCAGATTATTAAGGTCCCCATGGATATTTCAAGCATGGAGAAGAAA
TTAAATGGAGGTTTATACTGCACCAAGGAGGAATTTGTAAATGACATGAAGACTATGTTC
AGGAATTGTCGAAAGTATAATGGGGAAAGTAGTGAGTATACCAAGATGTCAGATAATTTA
GAGAGGTGTTTCCATCGGGCGATGATGAAGCATTTTCCTGGTGAAGATGGAGACACAGAT
GAAGAATTTTGGATCAGAGAGGATGAAAAGCGGGAGAAGAGACGGAGTCGGGCTGGGCGA
AGTGGTGGAAGCCATGTTTGGACGCGCTCCAGGGACTCGGAAGGGCCCGGCCGGAAACAG
CAGCCCGTGGAGAATGGAGGGAAGTCCTTGCCGCCTGCTCGCCGCGTTTCC---TCTGCT
GGGGATGAGCAGAGCAGCAGCTCCGGGCAGCCCCCTCAGGAGGCGGGCACGTCGAACGGC
AGAGGCCTTCCGCGTCCCCTGCATTACGGGGGGATGCCCCACCAGGCTCCCCTTTTAAAC
CCGGTGAGACCAGCAGTACCGGGCACATTTGGCCCTGTTCGAGGATCAGATCCTGCCAAC
TTATATGTGTCCTCTAGAGTCCCAGAGCCACAGCCCGGGGAGCCTGTACAG---CATCAG
CCTTTTGCCATGCAGCCTCCAGTTGGAATGAAC---CACCAAGGACCCAGGCTAGGCACA
CCTGAAGAGAAGCAAGTGCGTGGGGGGCTGGCACACCTCCCTACCATGGGGTCACACCCT
GGATCCTTGCCTCTTGGGCAGATGAGTGGCCCCAGTCAGGATGGAAATACATATCCCCCA
ACTCAATTCCAGCCAGGATTTATTCCTCCCAGGCATGGAGGGGTTCCAGCCCGACCCCCA
GACTTTCCTGAAAGCTCAGAAATTCCTACCAGCCACGTGTACCGATCCTACAAATACCTG
AATCGAGTGCACCCTGCTGTCTGGAATGGGAGTCATGGTGCTGCAAACCCTGGACCCTTA
GGGCCAGATGAGAAGCCCCCCATGGTGCCAGGGCCATCTCACCAGCCTCGCACTCTTGGT
CACATG---ATGGATTCCCGAATGATGAGACCACCTCTTCCCCCAAACCAGTGGACTGAA
CAATCAAGTTTTCTACCTCATGGAGTTCCTTCTTCAGGGTATATGCGAACACCCTGTAAA
TCTGGTGGACATCGGTTACAGCCACCT---CTCACACCAAGTCCTCTGTTTGGAGCTCCC
CCCCAGGTGCTGCGAGGGGCGCAAGGCGGGGACTCCATGATGGACAGCCCGGAGATGATC
GCCATGCAGCAGCTGTCGTCCCGTGTGTGCCCGCCAGGTGTGCCTTACCACCCCCGACAG
CCCACGCCCCACCACGTTCCTGGCCCTTTCCCACAGATAGCTCACTCGGCATCAGTTAGT
GTGTCAGCCCCCAAGCCTGCCTTGGGGAACGCAGGGAGGACACAGGATACCAGTGAAACA
CAAGAGCCTGAGAACGACCGA---GATCTCTTGCCTGGGCTTGAGGAGAAGCCACCAAGC
GTTGGTGCTTCGGAGGGGGTGTACCTCAAACAACTACCTCACCCTGCGCCTCCCCTGCAC
ACCAACTGTGCCAGGCAGAGCTCACCACAAGAAAGGGAAGCCGAG---------------
---GATTCCTCAGCCTCTGGAGACAAGTGTCAGGCGACACAGGGCAAGAACAGCTGGCCC
TCAGAGAGCAGCTACAGCAGCCCTGCAGCCCAGGGCTGTGTGAGAGACCTCTCCACTCTG
GCAAATAGAGGCGCTCTGCCTGAAAATGGGGTGATTGTTGAAGCACCCACTTGTGGATCA
GAGGCGAAGGGCCTTGGTGGTAGTGGTTCAGAAAAACCACTCTGCCCTAGAGGCAAAACG
TTGCAGGAAAGTGTGCCGTGTACAGGACAGAACCCAGTTATGCCTCCTAACACAGACCCC
AGTTTGATGGGTGGCACTGTCAGCCAGTTTCCTCCCTTGTATATGCCTGGCCTGGAATAC
CCCAATTCAGCTGCACATTACCACATCAGCCCCGGCCTGCAAGGTGTGGGCCCTGTGATG
GGGGGTAAGCCCTCAGGATCCCATCCTCAGCATTTTTCCCCTCGGGGCTTTCATTCTAAC
AACCCTCATTCTGGCGTCTTTCCCCGGTACCGCCCTCCCCAAGGAATGAGGTATTCCTAC
CAGCCGTCACCTCAGCCTTCCTACCACCACTATCAGCGAACTCCTTATTATGCCTGTCCA
CAGGGCTTTTCTGACTGGCAGAGACACCTCCATCCCCCGGGAAGCCCAGGTGGGCCCCCG
CCGAGTCAGCCTCCTCCTCCAAGGTCCCTCTTCTCAGATAAGAGCGCCATGGCTAACCTA
CACGGCTGTGAGACACTGAATGCTGCCTTAACTTCCCCAACCCGAATGGATGCAGTGGCT
GCTAAGGTCGTCGCAGCTGACGGGCAGAATCCGGGTCCAGAAGAAGAAAAGCTAGATGAA
TCTGTGGAGAGGCCAGAGAGTCCCAAAGAATTTTTAGACCTGGACAACCATAATGCAGCT
ACCAAGCAACAGAGTTCGTTGTCAGCCAACGACTATCTTTATGGAACTCCTCCGCCACCT
CTGAGTTCAGGGATGGGCTTTGGTTCATCTGCTTTCCCACCTCACGGTGTGATGCTTCCA
GCAGGGCCTCCTTACACACCTCAGCGGCCGGCCAGTCATTTCCAGCCCAGGGCGTACCCT
TCCCCTGTGCCTGCTCACCCACCGCACCATCCAGTGGCTGCCCAGCCCAACGGCCTCTCT
CAGGAGGGCCCCGTCTACCGCTGCCAGGAAGAGGGCCTGGGTCACTTTCAGGCTGTAATG
ATGGAACACCTCGGCACTGGAAGTGGAATAAGGGGACCTTTTCAGGAAATGTACAGACCA
TCAGGGATGCAAGTCCATCCGGTCCAGTCACAGTCCTCCTTCCCAAAGACCCCAGCACCA
GCAGCGTCGCAGGAAGAGCTGCCGCCACATAAGCCCCCTACACTTCCTCTTGATCAG
>RoAe|XM_016125755.1_cds_XP_015981241.1_1
ATGTACAAGGAGGACCCGGTACAAGGAAAATCCAACAGAGAACTCTCTTTGAGCAGGGAA
AGTGAAGGACAAAAAAATATCTCAAGT---GTTCCTGGGAAAACAGGAAAAAGAAGAGGA
AGACCCCCAAAACGGAAGAAACTACAGGAGGAGAAGCAGGAACAAAATTCCTTGGCATCT
GAGCTACAGACAAGAAATGGGTCCCAGGGGCCAGGTCAAGGTACTTGGTGGCTCCTGTGC
CAAACGGAGGAAGAATGGAGACAGGTCACTGAGAGTTTTCGGGAGAGGACCTCCCTTCGA
GAACGGCAGCTCTATAAGCTCCTCAGCGAGGACTTCCTGCCAGAGATCTGCAACATGATT
GCCCAGAAGGGAAAGCGTCCACAGCGCACAAAGGCAGAGTTGCAACCTAGGTGGATGTCT
GACCACCTGTTCATCAAATCCATCAAGCGAGAGGAGACGCCTGTGCTTACCAGAATAGAA
AAACAGAAGCGCAAAGAAGAGGAAGAAGAACGTCAAATTCTTCTAGCGGTGCAGAAGAAG
GAGCAAGAGCAGATGCTAAAGGAAGAAAGGAAACGAGAGTTGGAAGAAAAGGTCAAGGCA
GTGGAAGATCGAGCCAAGAGGAGAAAGCTCAGGGAAGAAAGGGCATGGCTGCTGGCTCAA
GGGAAGGAGCTCCCCCCAGAACTCTCCCATCTGGACCCTAATTCCCCCATGAGGGAAGAA
AAAAAGACTAAAGACCTCTTTGAGTTGGATGATGATTTCACTGCCATGTATAAAGTTCTA
GATGTGGTAAAGGCTCACAAGGATTCCTGGCCCTTTTTGGAACCTGTGGATGAATCATAT
GCCCCAAACTATTACCAGATTATTAAGGTTCCCATGGATATTTCAAGCATGGAGAAGAAA
CTGAATGGAGGTTTATACTGTACCAAGGAGGAATTCATAAATGACATGAAGACTATGTTC
AGGAATTGTCGAAAATATAATGGAGAAAGTAGTGAGTATACCAAGATGGCAGATAATTTA
GAGAGGTGTTTCCATCGGGCAATGATGAAGCATTTTCCTGGTGAAGATGGAGACACAGAT
GAAGAATTTTGGATCAGAGAAGATGAAAAGCGGGAGAAGAGACGGAGTCGGGCTGGGCGA
AGTGGTGGAAGCCACGTTTGGACCCGGTCCAGGGACTCCGAAGGACCCAGCAGGAAACAG
CAGCCCGTGGAGAATGGAGGAAAGTCATTGCCACCTGCACGCCGAGCTTCC---TCTTCT
GGGGATGATCAGAGCAGCAGCTCCATGCAACTCCCTCGGGAGGTGGGCTCCTCAAATGGC
CGAGGCCTTCCTCGTCCCCTGCATTATGGTGGGATGCCCAACCAGGCACCCCTTTTAAAC
CAGATGAGGCCGACAGTGCCAGGAACTTTTGGCCCCCTTCGAGGATCGGATCCTGCCAAC
TTATATGTCTCCTCTAGAGTCCCAGAACCACACCCAGGAGAGCCTGTACAGCAGCATCAG
CCTTTTGCCATGCAGCCTCCAGCTGGAATTAACAGCCACCGAGGACCCAGGCTAGGCACA
CCCGAAGAGAAGCAAGTGCGTGGGGGGCTGATGCACCTTTCTAACATGGGCTCACATCCT
GGATCCTTGCCTCTTGGGCAGATAAGTGGCCCCAGTCAGGATGGAAATATGTATTCACCA
ACTCAGTTCCAACCAGGATTTATTCCTCCCAGGCACGGAGGGGTTTCGGCCCGGTCCGCA
GACTTCCCTGGAAGCTCAGAAATTCCTCCCAGCCACATGTACCGATCATACAAATACCTG
AATCGAGTACACCCTGCTGTCTGGAATGGAAACCATGGTGCTGCAAACCCAGGATCCTTA
GGGCCAGATGAGAAGCCTCCCATGGGGCCAGGGCCTTCT---CAGACTCGTACTCTTGGT
CACATG---ATGGATTCCCGAGTGATGAGACCACCTCTTCCTCCAAACCAGTGGACTGAA
CAGTCAAGCTTTCTACCTCATGGAGTTCCTTCTTCAGGGTATATGCGAACACCCTGTAAA
TCTGGTGGACCTCGGTTACAGCCACCG---GTAGCACCAAGTCCTCTATTTGGAGCACCC
TCTCAGGTTCTGCGAGGGGTGCAAGGAGGGGACTCCATGATGGACAGCCCAGAGATGATC
GCCATGCAACAGCTCTCCTCCCGCGTTTGCCCGCCAGGTGTGCCTTACCACCCCCAACAG
CCTACTCCACCCCATTTACCTGGCCCTTTTGCACAGGTAGCTCACTCAGCATCAGCAAAT
GTACCAGCTCCCAAGCCTGCCTTGGGGAACCCTGGGAGGACACAGGATAACAGTGAAACA
CAAGAGCCTGAGAATGACCGAGCAGATCCCTTGCCTGGGCTTGAGGAGAAGCCACCAAGC
GTTGGTGCTTCAGAGGGGGTATACCTCAAACAACTACCTCACCCTACGCCTCCCCTGCAG
ACCAACTGTACCAGGCAGAGCTCACCACGGGAAAGGGAAGCAGAGCATACAGAGCTCAAA
AGTGACTCCTCAGCATCTGGTGACAACTGTCAGGCAATACAGGGCAAGAATACCTGGCCC
TTGGAGAGCAGCTACACCAGCCCAGCAGCCCAGGGATGTATGAGGGACCTCTCCACTCTG
GCAAATAGAGGGGCTCTACCGGAAAATGGTGTGACTATGGAAGCACCCACTTGTGGATCA
GAAGGGAAGGGCCTTGGT---AGTGGTTCAGAAAAGCTGCTCTGCCCCAGAGGCAAAACA
CTGCAGGAAACAATGACATGTACAGGACAGACGCCAGCTATACCTCCCAATCCCGACCCT
AATTTGATAGGAGGCACTGTCAGCCAGTTTTCTCCCTTGTACATGGCTGGCCTGGAATAC
CCAAATTCAGCTACACATTACCACATCAACCCAGGCCTGCAAGGTTTGGGTCCTGTGATG
GGAGGTAAACCCTCAGTATCACATCCTCAGCATTTTTCCCCTAGGAGCTTTCATTCTAAC
AACCCTCATTCTGGTGTCTTTCCCCGGTATCGCCCTCACCAAGGCATGAGGTATTCCTAC
CAGCCACCACCTCAGCCTTCCTACCATCACTATCAGCGAACTCCTTATTACACCTGTCCA
CAGGGCTTTTCTGACTGGCAGAGACATCTCCATCCCCCAGGAAGCCCAGGTGGGCCCCCA
CCTAGTCAGCCTACTCCTCCAAGGCCCCTCTTCTCAGATAAGAATGCCATGGCTAATCTA
CAAGGCTGTGAGACACTGCATGCTGCCTTAACTTCCCCAACCCGAATGGACACAGTGGCC
GCTAAGGTTGTCTCAGCCGATGGGCAGAATCCTGGTCCAGAGGAAGAGAACCTGGATGAA
TCTATGGAGAGGCCAGAGAGTCCCAAAGAATTTTTAGACCTGGACAACCATAATGCAGCT
ACCAAGCAACAGAGTTCGTTGTCAGCCAACGAGTATCTTTATGGAACTCCTCCACCT---
CTGAGTTCAGGGGTGGGGTTTGGTTCATCTGCTTTCCCACCTCATGGTGTGATGCTACAA
ACAGGGCCTCCATATACACCTCAGCAGCCAGCTAGTCATTTCCAGCCCAGGGCGTATTCT
TCCCCTGTGGCTGCTCACCCACCTCACCATCCAGTGGCTGCCCAGCCCAATGGCCTCTCT
CAGGAGGGCCCCATCTACCGCTGCCAGGAAGAGGGCCTGGGCCACTTTCAGGCTGTAATG
ATGGAACAAATTGGCACTGGAAGTGGAATAAGGGGATCTTTCCAGGAAATGTACAGACCA
TCAGGAATGCAGATGCGTCCAGTCCAGTCACAGCCCTCTTTCCCAAAGACCCCAGCACCA
GCAGCATCACAGGAAGAGCTGCCACCACATAAGCCCCCAACACTTTCTCTTGATCAG
