# Supplementary material for: Positively selected genes in the hoary bat (Lasiurus cinereus) lineage: prominence of thymus expression, immune and metabolic function, and regions of ancient synteny
Source: PeerJ. 2022 Mar 17;10:e13130. doi: 10.7717/peerj.13130 (PMC8934532; doi:10.7717/peerj.13130)
Supplement: Supplemental Information 4 — Likely alignment errors have been manually deleted between conserved codons. Recovery of the original codon positions requires alignment to the original accessions in each orthogroup. [file peerj-10-13130-s004.zip › renamed.manual/OG0003359.manual.fas]

>EpFu|XM_028149676.1_cds_XP_028005477.1_1
GAGGAGTTTGAAAATTGCGTGACTCAGTACATGAAAGTGATCAACTTCGCCAAAGGAGAA
CCTAGGTATTACTTCTTGGTCTATAACGCATCGGTCCTCTACTGGCAAATGGTGAGGCCC
TTTCTCAAGCCTGGGTATTATCAGTACCTGATCTCCAGCCTCTCCCAGATCGTGAGCGTG
TTAAACCAGACCGAGGAAGAGGACAAGGACTGGCAGGCAGAGCTGATGCTGGAGCTTCTG
GAGTGCTATCTGCAAGCCGGAAAGAAAGAGGAGGCCGCGAAGTTTTGCACCACGGCGGCG
CCCTTCATAAAACAGCACGTGCCGCACAGATACCAGCAGCTGTTTTCTGTGATGGTACGC
CATGAACTGATGGACGAGCATCAGTTAAAGGGAGAAAAGAAAAGCTCCATTAGCCTGGCC
ATCATTTTCCACATTAACTTGCTAAAACAGAAATTGGATAAAAATGATTTACCTGAAGAT
GCCAACAAAATTCTGAAGAGCACCTATAAGCAGTTAGACGCCTATAATCACCAGAGCCCC
CCGCCGACGGAACAGGAAAAACTCTCGTTGCTTTTTGATTTAGCTCATCTTTCTCTGACC
TTGAAGTGTGAGGACGTCGCCGCCAGCTGCCTCTCAGACCTGAAGGACATTGACAGCAAA
GACCCTGGGAAGCTG------------------ATCGAGATTGAATGCTTGGAGTATGAA
TTAGAAGCTTTAAGACTCGAAAGTAAAATTAAAATCTACATGCGAGTGGCTGTGGAGACG
CAGCTGAATATAATACAGAGGCTGGACATCGCGCTGCAGCGAGCCATCCGCCTGGGCGAC
CCCCAGGTCATCCACGTGGTGTGCACCACCCAGTGGAACCTGTGTCTCCCGCTGCTGCAG
CACAACCTGCGGCACCACCTGCGCAAGCCGCTGACCAACATCGCCGAGATCCTGGAGAAG
GTGGACAGCCTCATGGTCCTGCTCCGGTGCCAAGTGCACATGGAGATGGCGCACATCGAG
GAGGACGAGGACCGCCTGGAGCCCGCCATGGAGCACCTGCAGAAGGCCATGAGGCTGGAC
AGCCAGGGCCTGTACCAGGAGAAGCTCCAGATGGCCTTCAACCGGCTGCGCCTCTGCTCC
ATGCTGTACCAGTCCCCCGAGCGTGCCGAGGACAAGGCCATCATGGCCATCGAGCAGGCC
AAGAAAGCCATGCCCAAAGACAGCGTCCGGAAGAAGCGGGCCCTCCTGGTGAACGCCGGC
CTGGCCCTGGCCCCCGACACCTTCCAGATCGTGCTCGACAGCGAGAACGAGACCAAAGTT
TCCACCGGGAGAAACAGGGGCCGGTTCACCGCCCTCTACGCCAAGGCGCGGCACCACATC
ATCAGCGTGGAGAAAGCTGCCGGCCATTTGCGGCGCTTGGGGAATGAGAATGAGAAAGAG
AGAGTCCTGATTTGGGCAGAGCTGGCCAAGGTGGCCCGGAAGCAAGGCGTGTGGGATGTT
TGCCGGACGGCCAGCCGCTTCTGCCTCCTGTACGACAGCGTCAAGGTGAAGAAGATGGCA
CGGGCGAAGAAAGGTAGGCGGCGGCGCGGGGAAGAC------TCGTTGGATGCCAAGGCC
CAGTCGCAGGTCCTGCTACAGAGGCCGGGGTCCCCCAGCCTGCTGCGGAAGTTCGCGGAG
GTGGGGTTCATCAGTGCCGAGGCCACTGTGCACTTGCTCCAGTCAGAGGGTGTGGAGCTC
AATGACCATCCCAAGCCCACCGAGAACTTGAGCCAGCACCCGGCAGGCTATGTGCTCGAG
TCCCCCGAGGAGAACTCAGAGTGGAACACGTACAGGAGCTGGATCGAGGGCCTGTCGCAG
TACGCCATGAACTGCTGGCTGCGGTCGGCGGAGATCGGACAGGAGATTCAGGAAGCCTGG
ATCGTGCACAACGCGATGGTGTACGTCCTGAACCACAACCACCATCTCATCGTGGCCGGG
CGGCAGAAGGAGCTGGTGGACGCCTTGTACCACCTCCTGACCATCGTCAAGGTCGTCGGC
CACAACGGCGACCCCCTCACGTTGGCGATGCTCTGCAACGCTTTGGCTCGAGGCCTAATT
ATCAGCTGGATCCCAACCCAGATGCCAGAAAAGTCTAGAAAAGGGACGAGGCTGGGCCCG
GAGGAGCAGGGCACC------------AACGAGGACATCAACTCCGTGACCAGAATCCTG
GTCGCCCTGGAGATGTATTCCTGCAACGGGCTGGGCCTCATGGACTTCACCGTGACCTCC
TTGTCTCACCTGCTGAAGATGGTCTCCGAGTGCCACTGGACGGACCCCCTGGTCCAGCTG
CAGACGCTGGCCCGCCTGAGCCACTTTGCCTACACCGCCCACGACCACGAGGTCACCATG
GCGTGCTCACAGAAGGTCATCCAGATGGGCGTTAAGTACCTAAAGATGTCCAGCCCGGCC
CAGGCTCAGCTGATGGCAGAAATGCTGAGCGCCAGCGCCTGCATCCGGGGCCGGAGCATC
ATGGAGAACCTGAAGGGGCGGAAGCAGCTGCGCCTGGCAGCCAGCAAGGCCTTCACCGAG
AGCGTGAGGTTTGGGGGCATCGCGCAGAACAGCGCCCTGGTGATGCTGGCCGCACGGCAC
TACTGGAACACCCAGCTCCCGCTCCTGTCCTCCGCGGCCAACAGGAAGAAAGCCTGGCAG
ACCATTCAGAGTATCGTCAACATCATCAACAAGACGGAGGCCAAAACCCAGGAGAAGGAA
GAAGTGCAGCTGCTGCACCAGTGGCCGACCGCGGACCTGCAGAGCGGAGGCACCTCCCAG
GGCTCCTTCCTCCCAGAGGCCGATGATGACCTGTCCCTCCGGGCCGCGCTCTACGGGATG
CTGTTCCACTGCCACGCCGACAATGAGGACTGGGAGGGCGGCCTGAAGGTGCTGGACGAG
GCCGTGCAGATGCTGCCTCGGACAGCGCACCGCCTCTTGATTTTCAAGCATATGGTCATC
GTGAAGGCCAAACTTGGCCAGAACTTTACAATGGAAATCCAGAAGTTTAAAGACGAGAGT
GAGGATTATTTGGCACACATGTGGCACCGCCTGGCCTTGAACTCCAAGAACGTCTACGGG
GAGTTGACCTGCTATCAGAACGCAATCCAGGCCTTGCAGAAGCCCGAGAGCGCGTGGCAC
AAAGTCAACTACGTCATGGAGTTCAGCGAGTGGCTGTATTACCAGCAGTTCCCCATCGAG
GACGTGACCTTCCACCTGAACTGGGCCATCGACATCCTGCTGGGGATGGAGAGGCTGGAG
TCTGAGGACTTGGGGACGGCTTCCTTGGAGAAGCTGCGGAACGTGAGGCAGCTGGAGGCG
CTGGCCCGCGCCCACATCCTGCTGGCCCTGCTGGACACTCCGAGTGCCGCCGGCTACCAG
GACTACTGCCTCATGGCCTACTCCTTCCTCCGGCACATCTGGCAGGTTTCTTTATTAACA
GCAAAAAAATCATTCTCAGAAAGTAAAGTCCCAGCAACAGCTAGTTCCAATTTGTTGCTG
CTTAAAAGCGTGGAGGCGTGGGCTGCCTACTTCTGCCCGGAGGAGGTGATAGCCTTCTTC
AGACAGGACAGGAGCAACTTCACCGTGAACACAGCCAGCATCCAGAGGCCGACATACACT
TTGTATTTCCTGGACCATTTGGTCAGAGCCCTGCAGAAGATGTCCCTCCATGAGCTCACG
ATCCCGGTCCTGCAGTTGGGTGTCCTGATTTCAGCTTGCGTGGTGGACAGCAAGAGCCTC
AAAGACCTCTACCACCTCCGGCTCGCCCTCGTGTGCTCCGACCTGCGGCTCAGAGAAGCA
GCTGCCCTCCACGAGGAC---------------------ACGGTGGGGCAGGCCTACATC
GGGGACGCGGAGCAGTCCAGCTGCAGGAAGGAGATTGCCCTGAGGAAGGAGAAGACCAGG
GAGCCGTCGTTGGAAGAAAGCCTGCCG------------GTGATGACCGAGCCCGTGCCT
GCCGTGCCGCCAGGGGAGGTGCGGCCCCTCGTGGCCAAGGACCAGATCCTGAAGATAAAC
GGGGAGACTGGGCGAGGCCTGGAAGGCACGTCCTTTCCCCTCTTGTGGACCCTCAAAGCG
GAAGTCCTGCTTGACATGGAGCTGTACCAGCCCGCGCGGCTGCTCCTGTCCGAGGCGCAG
CAGGCCTTCCAGGATCTTAAGGATCTTTGTGCAGAAGCCAAATGCCTGCAGCTGCTGGCA
CAGTTGGCCAACAAGGAGAAGAACTACGGCCAAGCCAGGAAGATGATTGAGCGTGCGCAG
CGCCTGGGCGGCGGCGAGGAGTTCTGGTACCGGTCCACGCTGACCCTGGCAGACACCATC
TTGTCCACGGAAAAGGAAGGGAAAGAAGGGATGGCCTGCCAGCTGTTCCAGAAGCTCATC
GAGGTCTTCAAGGTGCTCAAGAGACAACGACCCAACCGCGCGCCCGTCCTGGAGTTCATG
GCCACAGACCTGGAGGCCAGGTGCTTGAACCTCCGGATCCGCGTCGCCCAGGAGTCGGTG
GACAGTGAACCTTCGGAATTCCCGTTTTTGCTGAGCGAGCTGTATGAGCGCTTGTTGGAA
ACTGAGGAAAAGTTTGTCAGCTGTGGCTACAAAGAGAACTGTGTGGACATAAAGCTGGAG
CGGGCCAAGTTAAAGAGGTTATGCGCCCAAATAGAGCCGGACGAGGAGCAAAGGACCGCG
TACTACCTGGAGGCCTACGATCTGGGCCAGAGCGCCGTGGCCGAGGAGGAGGAGCTGCTG
CACAGTGTCCAGAGCCTCCTGGCCCTTCAAGAC---------------------------
---------------------------------TTACAGAACGTCAACACGCCCCTGGCG
AGGAAGCTGGCGCACCTCAAGCTGAACCTGGTGGACGTGTACCTGGACATGTTCCAGCTG
ATCTGGGAGGAGCCCCTGGAGCGCGAGCTGCGGCAGGACTCCATGGAGAAGCTGCTGGCC
GACTACCTGCGGAGCGTGAGCGACCTCACCCCCACCGGCCTGAGATGGTTCACGCTGAAG
CGGACCCTGGCCCACGTTGCGCTGGCGCAGCTGGGGAGCCTGCAGCCGCTGAGCGCCAGC
TGCGTGGAGATCCGCGCGCGGCTCCTGGGCCTGGTGGGCAGGGCCTTGCGCCTGCTGGCC
ATGCAGGCGGACCCCGTGCGCCCCATATTCTACTGGGAGGAGAGCCTCCTGGTGGGGACA
GAGCACAGCAGCCTCAAGTATCTGGAGATAACCCCGGACGACGGGGACTCGCAGCTGGCG
GCCCTGCTGCACCTCCTGTACGGTGCTGCCTATGAGAAACCCAAGTTCATCCCCACAGCC
AAAGGGAAGTTGGTCCAAGTCGGGGACGCCTGCAGGGTGGCGCGGGTGGCTGTGAACCCG
GCCACCTTGTCTGGCCTGGTGGCCGGCGCCCAGCAGTTCCGGGAGCAGAGCCAGGCTGAG
GTGGAGGACTACCTGCGCCCGCTGCTCTTGCTGCTCCGCTGCCCCGAGCCCAGAATCCAC
ATTTCGTCGACCATTGGGGATTTGGGGAAAGCAAAGGGCAAG------GAACGGAAGAGC
CAGGCCGAGTGGGAGCAGCTGCTGGGCCGCTGCGAGGGCTTCTTCTTCTACGGGATGGAG
AACTTCCTGTCGCACTTGTCGGTGGAGAGGTTGGCTGCC
>HiAr|XM_019644076.1_cds_XP_019499621.1_1
GAGGAATTTGAAAATTGCGTGACTCAGTACATGAAGGTGATCAACTTCGCAAAAGGGGAG
CCAAGGTATCACTTCCTGGTGTTCAACGCCTCAGTCCTCTACTGGCAGATGGCGAGGCCT
TTTCTCAAGCCTGGATACTCTCACCATCTGATCGCCAGCCTCGCCCAGATCGTTAACGTG
TTAAATCAGTCGGAGGAGGAGGACAAGGAGTGGCGGGCGGAGCTGATGCTGGAGCTGCTG
GACTGCTACCTCCACGCTGGCAGAAGGGACGAGGCCACGAGGCTGTGTGCCACGGCGGCA
CCCTTCATAAAGGCCCACGTGCCCCACCGGTACCGTCAGGTGTTCGCCGTCATGGTGGAA
CATGAACTGATGGACGCGCTTCAGTTACAGGCAGAAAAGAAAACCTCCGTTAGCCTTTCC
GTCACTTTCCACATGAACGTGCTGAAGGCAAAATTGGATAAAAATGATTTACCTGAAGAC
GTCAACACAATTCTGAAGAAGACGTATGCGAAGTTAGGTTATCACGATCACCAGCTCTCC
CCTTCCATCAGAGAGGAAAAAATCCTTTTGCTTTTCGAATTAGCTCATCTTTCTTTGACC
TTGAAATGTGAGGAGGTCTCCTCCAGCTGCCTCTCAGACTTGAAGAAAATTGACAGCAAA
GACCCTGGGACGCTG------------------ATTGGAATTGAATGTCTGGAGTGTGAA
TTAGAAGCCCTGAGACTGGAAAAGAAAGTCAGAGCCTACACACGAGCGGCCGTGGAGACG
CAGCTGAGCATGACGCAGAGACTGGACGTCGCACTCCAGCGAGCCGCCTGCCTGGGCGAC
CCCCGGGTCATCCAGGTGGTGAGCACCACCCAGTGGAACCTATGCCTCCCGTTGCTGCAG
CACAACCTGCGGCGTCACCTGCGGAAGCCGCTGACCAACATCGCGGACATCCTGGAGAAA
GTGGACAGCCTCCTGGTGCTGCTGCGCTGCCAGGTGCATATGGAGCTGGCGCACATCGAT
GAGGACGAGGACCGGCTGGAGCTGGCCGTGGAGCACCTGCGCAAGGCCATGCTGCTGGAC
GGCCGCGGCCTCTACCGGGAGGAGCTCGGCACGGCCCTGAACCGGCTGCGTCTCTGCACC
TCGCTGTACCAGAGCCCCGAGCGTGCCGAGGATAAGGCCATCATGGCTGTCGAGCAGGCC
AAGAAAGCTGTCCCCAAGGACAGCGTCCGGAAGAAGCGGGCGCTGCTGGTGAACGCGGGC
CTGGCCCTGGCCCCCGACACCTTCCAGATCGTGCTCGACAGCGAGAACGAGGCCAAAGTT
TTCACCGGGAAAAACCGGGGCCGCTTCAGCTACCTGTTTGCGAAGGCGCGTCACCACACC
ATCAGCGTGGACAAGGCTGCCGGGCACTTGCGGCGCTTGGGGAATGAGAATGACACGGAG
AGGATACAGATTTGGGCAGAGCTCGCCAAGGTCGCCCGGAAGCAAGGCGTGTGGGACGTG
TGCCGGGCAGCAAGCCGCTTCTGTCTGCTGTACGACAGAGTCAACACGAAGAAGCCGTTG
CGGTTGAAGAAAGGAAGGAAGAGGCGAGACAAGGAC---------------GCCACGGGC
CAGCCGGAGGGTCTGCTACAGCAGCCGCTGCCCCCGGCGCTGCTGCGGAAACTCGCGGAG
GTGGGCTTCATCAGCGCCGAGGCTACCGTCCACTTGCTGAAGTCAGAAGGTGTACAGCTA
AATGACCGTCCTAACCCCCCTGAGGACTTGAGCCAGCACTCGGCCGGCTACATGCCCGAG
TCCCCAGAGGAGAACTCGGAGTGGGACGTCTATAGC------------------------
------------------------------------------------------------
------------------------------------------------------------
------------------------------------------------------------
---------GACGCCCTCATGTTGGTGATGCTCTGCGATGCTTTGGCTCGCGGCTTGATT
ATCAGCTGGATTCCAACGCAGATGCCAGAAAAATCCCGGAAAGGGCCGCGGCTGGGCACA
GACGAGCAGAGCACC------------AGTGAGGACGTCAGCTCAGTGACCAGAGTCCTT
GTTGCTCTGGAGATGTATTCCTGCAACGGGCTGGGCCTCATGGACTTCACCGTGCCCCCC
TTGGCCCAGCTCGTGAAGATGGCCTCCGAGTGCAGCTGGCCAGACCCCCTGGTGGAACTG
CAGACCCTGATGCGTCTGGCCCACTTCGCCTACGCGGCCCACGACCACGAGCTCACCATG
GCGTGCTCGGAGAAAGCCATCCAGATGGGCGTTAGGTCCCTGAGGACGTTCAGTCGC---
------------------------------------------------------------
------------------------------------------------------------
------------------------------------------------------------
------------------------------------------------------------
ACCATCCAGAGGATCGTCAGCATCATCAACAAGACGGAAGCGAAAAAGCAGGAAAAAGGA
AACGTGCAGCTTCTGCATCAGTGGCCAACAGCGGACTTCCAGAACGGAGGAGCCACTGAT
GGGTCTTTCCTCCCAGAGGCTGAGGATGACCTGACACTGCGGGCTGCGCTCTACGGGGCG
CTCTTCCACTGCCACGCTGACCTCAGTGACTGGGAGGGCGGCCTCAAGGTGCTGGGCGAG
GCGGCACAGGTGCTGCCTCGGACGGTGCACCGCCTCTTGATTTTCAAACATATGGTCATT
GTGAAGGCCAAACTCGGCCAGAATTTCACGATGGAGATACAGAAATTCAAAGACGAGAGT
GAGGACTACTTGGCGCACATGTGGCACCGCCTGGCCTGCAACTCCAAGAACGTCTCGGGG
GAGTTGACCTGCTATCATAACGCAATTCAGGCCTTACAGAAGCCAGAGAGTGAGTGGCAG
AAAGTTGACTACATCATGGAGTTCAGCGAGTGGCTGTATCACAGACAGTTCCCCATCGAG
GATGTGGCCTTCCACCTGAACTGGGCGATCGACATCCTCCTGGGAATGGAGAGTCCGGTG
TCGGAGGACGCAGGGACAGTCTCCTTGGAGAAGCTGCAAAACGTGAGGCAGTTGGAAGCG
CTGGCCCGCGCCTACACCCTGCTGGCCCTGACAGCGTCCCCAGGCGAGGCTGGCTACGAG
GACCACTGCCTCATGGCCTACGCCTTCCTCAGGCGCATCTGGCAGGTTTCTTTAGTAACA
GCAAGAAAATCCATTTCAGAAAGTAGAATTCCAGCAGCAGCTAGTTCGAATTTATTGTTG
CCTAAAAGCGTGGAAGAGTGGGCTTCCTATTCCTGCCCGGAAGAGGTGATGGCTGTCTTC
AGACAAGACACGAGTGAGTTCACCATCAACCCATCCAGCATCCAGTGGCCGACGTACAGC
CTGTATTTCCTGGACCAGCTGGTCAGGTGCCTGCAGAAGCTGTCCCTTCACGAGCTCGCG
GTCTCGGTGCTGCAGCTAGCTGTGCTGATCTCCGCCTCTGTGGTAGGCAGCAAGAGCCTG
GAAGACCTCTACCACCTCCGACTTGCCCTGCTTTGTTCCGACTTGGGGCTGAGAGAAGCA
GCTGCTCTCCATGAAGAA---------------------GTGGTCGGACAAGCCTACATC
GGTGACACGGAGCAGGCGAGCTGCAGAAAAGAAATTGCCTTGAAAAAGGAGAAGAATAGG
GAACCACGGTTAGAAGAAAGCCTGCCG------------ACACTGAATGAGCTTGTGACT
GCCGTCCAGCCGGCAGAGATGCAGGTCCTGGTGGCGAAAGACAAGGTTTTGAAGATAAAC
CAAGCGACTGGGAGAGACCTGGCTGGTACATCGTTTCCCCAGCTGTGGACCCTCAAAGCA
GAGGTGCTGCTGGACATGGAGCAGTACCAGCCGGCGAGGCTGCTCCTGTCGGAGGCGTGC
CAGGCCTTCCAGGAGCTTGACGATCCTTGTGCAGAAGCCAAGTGCCTGCTCCTTCTAGCA
CAACTGGCCAACAAGGAGAAGAACTGCGGACTAGCCAGGAAGCTGGCTGAGCGGGCCCAG
CGGCTGGGGGGCGGCGAGGAGTTTTGGTACAGCTCCACGCTGACCCTGGGAGAGGCCCTC
TTGTCTACGGAGAGCCAGGGGAGAGAA---GTGGTCTGCCAGCTCTTCCAAAAGCTCATC
GAGACCTTCACGGTTCTCCAGAAAGAAAGACCAAACCGAGCACCCATGCTGGAATTCATG
ACCACGGATCTAGAAGCCAGGTGCGTGAGCCTCCGGATCCAGGCAGCTCGCGAGTCCGCG
GCCGGGGAGGCTCCCCGGTGCCGGGTCCTGCTAACCGAGATGGATGGCTGCTTGGTAGAA
ATTGAGAGAAAGTTTATCAGCTGTGGCTACAAAGAGAACTGTGCGGCTATCAAACTGGAA
CGTGCGAATATCAAGAGGTTATGTGCCCGAAGTGAGCCGGATGAGGAGCAGAGGACGGCG
TGTTACCTGGAGGCCTGCAGCCTGGCCCAGAGAGCCGTGGCTGAGGTGGAAGAGCTGTTC
CACAGCGTCCAGGGCCTCCTGTCCCCTCGAGAT---------------------------
---------------------------------TTGCAGACCGTCAACACACCTCTGATG
AGGAAGCTGGCACACGTGAAGCTCAGTCTGGTGGAGGTGTGTCTGGACACAGCCCAGCTC
GCCTGGCAGGAGAGCCTGGAGCAGCGGTTAGAACAGAGCTCTGCAGACAAGCTGCTGGCC
GCCTACCTGCAGAGCATGAGTGACTACACCCCCCTTGGCCTGGAATGGTTCACGCTGAAG
CGGACCCTGGCCCACACGGCGCTGGCACAGCTGGGGAGCCTGCTGCCGCTCTGCGGCGGC
TCCGCGGAGACCCGCGCGCGGCTCCTGGGCCTGGCGGGGAAGGCGCTCCACCTGCTGGCC
ACGCGCAGGGACCCTGTGCAGCCCTCGACC---TGGCAGGAGAGCCTCGTGGCGGGTGCT
GAGCTGAGCAGTCTCAAGTGTCTGGAGATCGTCCAAGATGAGGGTGACTCGCAGCTGGCG
GCCCTGCTGCAGCTCCTGTACGGCGCTGCCTACGAGAGGCCGAGGCGCATCCCTTCAGCC
AAAGGGAGGGTGCTGCAGGTGGGGGGCTTCTGCAAGGTGGCGCGGGTGGCCGTGAGCCCA
GCTGCCTTCTCCCGCCTGTTGGTCTGCACCCAGGAATTCCGTGAGCAGAGCCAGGCAGAG
GTGGAGGAGTACCTGAGGCCGCTGCTCCCCGTGCTCAGCTGCCCGGAGCCCAGAACACTG
AGTCCCACAATCATTGCAGATTTGGGGAAATCGAAAAGCAAGGACAAGGAACGGAAGAGC
CAGGCCGAGTGGGAGCAGCTCCTGGGCAGCTGCGAAGGCTTCTTCTTCTACGGGATGGAG
AGCTTCCTGTCCCACGTGCTGGTGGAACGGTTGGCCGCC
>LaCi|145-exonerate_protein2genome-gene-20.23-mRNA-1
GAGGAGTTTGAAAACTGCGTGACTCAGTACATGAAAGTGATCAACTTCGCAAAAGGAGAA
CCTAGGTACTACTTCCTGGTCTACAACGCATCGGTCCTCTACTGGCAAATGGTGAGGCCC
TTTCTCAAGCCCGGCTATTACCAGTACCTGATCTCCAGCCTCTCCCAGATCGTCAGCGTG
CTAAACCAGACGGAGGAAGAGGACAAGGACTGGCAGGCGGAGCTGATGCTGGAGCTTCTG
GAGTGTTACCTACAAGCCGGAAAGAAGGAGGAGGCCGCGAAGTTTTGCACCACGGCAGCG
CCGTTCATTAAAGAGCACGCGCCGCACCGATACCAGAAGATGTTTTCTGTGATGGTCCGT
CACGAGCTGATGGACGAGCATCAGCTGAAGGAAGAAAAGAAAAGCTCCCTTAGCCTGGCC
ATCATGTTCCACATTAACCTGCTAAAACAGAAACTGGATAAAAATGATTTACCTGAAGAT
ACCAACAAAATCCTGAAGAACACCTACAAGCAGTTAGACGCCTACAGTCGCCAGAGCCCG
CCCGCCACGGAAGAGGAAAAACTCTTCTTGCTTTTTGATTTAGCTCATCTCTCCCTGACC
TTGAAAAATGAGGGCGTCGCCGCCAGCTGCCTCTCAGACCTGAAGGACATTGACAGCAAA
GACCCTGGGAAGCTG------------------ATTGAGATTGAATGCTTGGAGTACGAA
TTAGAAGCTTTAAGACTCGAAAGTAAAATTAAAGTCTACATTCGAGTGGCCGTGGAGACC
CTGCTGAATATAATACAGAGACTGGACGTCGCGCTGCAGCGGGCCATCCGCCTGGGCGAC
CCCCAGGTCATCCACGTGGTGTGCACCACCCAGTGGAACCTGTGTCTGCCGCTGCTGCAG
CACAACCTGCGCCACCACCTGCGCAAGCCGCTGACCAACATCGCGGAGATCCTGGAGAAG
ATGGACAGCCTCATGGTCCTGCTCCGCTGCCAAGTGCACATGGAGATGGCGAACATCGAG
GAGGACGAGGACCGCCTGGAGCCCGCCATAGAGCACCTGCAGAAGGCCATGCGGCTGGAC
AGCCTGGGCCAGTACCGGGAGAAGCTCAAGATGGCCTTCAACCGGCTGCGCCTCTGCTCC
ATGCTGTACCAGTCCCCCGAGCGCGCCGAGGACAAGGCCATCATGGCCATCGAGCAGGCA
AAGAAAGCCATGCCCAAGGACAGCGTCCGGAAGAAACGGGCCCTCCTGGTGAACGCGGGC
CTGGCCCTGGCCCCCGACACCTTCCAGATCGTGCTCGACAGTGAGAACGAGGCCAAAGTT
TCCACCGGGAGAAACAGGGGCCGGTTCACCGCCCTCTACGCCAAGGCGCGGCACCACATC
ATCAGCGTGGAGAAAGCCGCCGGGCACCTGCGGCGCTTGGGGAACGAGAATGAGAAGGAG
AGAGTACTGATCTGGGCAGAGCTGGCCAAGGTGGCCCGGAAGCAAGGCGTGTGGGATGTG
TGCCGGACGGCCTGCCGCTTCTGCCTCCTGTACGACAGCGTCAAGGTGAAGAAGATGGCC
CGGGCGAAGAAAGGAAGGAGGAAGCGGGGCGGGGACACC---TCAGCGGATGCCAAGGCC
CAGTCGCAGGTCCAGCTACAGAGGCCAGGGTCCCCCGGCCTGCTGCGGAAGTTCGCGGAG
GTGGGGTGCATCAGTGCCGAGGCCACTGTCCACTTGCTCCAGTCAGAGGGCGTGGAGCTA
AATGACCACCCAAAGCCCCCCGAGAACTTGAGCCAGCATCCGGCAGGCTATGTGCTCGAG
TCCGCTGAGGAGAACGCGGAGTGGAACACGTACAGGACCTGGATCGAGGGCCTGTCGCAG
TACGCCATGAACAGCTGGCTGCGCTCCGCGGAGATCGGACAGGAGCTTCAGGAGCCCTGG
ATCGTGCATAACGCCATGGTGTACATCCTGAACCACAACCACCACCTCATCGTGGCCGGG
CGGCAGAAGGAGCTGGTGGACGCTTTATACCACATCCTGACCATCGTCAAGATCGTTGGC
CACAATGGCGACCCCCACACGCTGGCCATGCTCTGCAACGCTCTGGCCCGAGGCCTCATT
ATGAGCTGGATCCCAACCCAGGTGCCAGAAAAATCCAGAAAGGGGACGAAGCTGGGCACG
GAGGAGCAGGGCACC------------AACGAGGACATCAACTCGGTGACCCGCATCCTG
GTCGCCCTGGAGATGTATTCCTGCAACGGGCTGGGCCTCATGGACTTCACCGTGCCCTCC
TTGTCTCACCTGCTGAAGATGGTCTCCGAGTGCAACTGGACGGACCCCCTGGTGCAGCTG
CAGACGCTGGCCCGCCTGAGCCACTTCGCCTACACCGTCCACGACCACGAGGTCACCATG
GCGTGCTCGCAGAAGGCCATCCAGATGGGCGTCAAGTACCTGAAGATGTTAAATCCGGTC
CAGACTCAGCTGATGGCAGAAATGCTGAGCGCTAGCGCCTGCATCCGGGGCAGGAGCATC
ATGGAGAACCTGAAGGGGCGGAAGCAGCTGCGCCTGGCAGCCAGCAAGGCCTTCACCGAG
AGCGTGAGGTTCGGGGGCATCGCGCAGAACAGCGGCCTGGTGATGCTGGCGGCTCGGCAC
TACTGGAACACACAGCTGCCGTTCCTGTCCTCCGCGGCCAACAGGAAGAAGGCCAGGAAC
ACCATCCAGAGCATCGTCAACATCATCAACAAGACCGAGGCCAAAACCCAGGAGAAGGAG
GAGGTGCAGCTCCTGCACCAGTGGCCGACCGCCGACCTGCAGAGCGGAGGCACCTCCCAG
GGGTCCTTCCTCCCAGAGTCCGACGATGACCTGTCCCTGCGGGCCGCGCTCTACGGGATG
CTGTTTCACTGCTTCGCCGACCACGAGGACTGGGAGGGCGGCCTGAAGGTGCTGGACGAG
GCCGTGCAGACGCTGCCTCGGACCGCGCACCGCCTCTTGATCTTCAAGCACATGGTGATC
GTGAAGGCCAAGCTGGGCCAGAACTTTACCATGGAGATCCAGAAGTTCAAAGACGAGAGT
GAGGACTACTTGGCACACATGTGGCACCGCCTGGCGCTGAACTCCAAGAACGTCCATGGA
GAGTTGACCTGCTATCAGAACGCCATCCAGGCCCTGCAGAAGCCCGAGAATGCGTGGCAC
AAAGTGGGCTTCATCATGGAGTTCAGCGAGTGGCTGTATTACCAGCAGTTCCCCCTCGAG
GACGTGACCTTCCACCTGAATTGGGCCATCGACATCCTTCTGGGCATGGAGAAGCTGGAG
CCCGAGGACCTGGGCCCCGTGTCCTTGGAGAAGCTGCGGAACGTGAGGCAGCTGGAGACG
CTGGCCCGCGCCCACATCCTGCTGGCCCTGATGGACACCCCGAGTGCCCCCGGCTACCAG
GACTACTGCCTCATGGCCTACGCCTTCCTCCGACAGATCTGGCAGGTTTCTCTATTAACA
GCAAAAAAATCCTTCTCTGAAAATAAAGTCCCGGCCACTAATAGTTTCAATTTGTTGGTG
CTTAAAAGCGTGGAGGGCTGGGCTGCCTACGTCTGCCCGGAGGAGGTGCTGGCCTTCTTC
CGACAGGACAGGACCACCTCTACCGTGAACATCAGCACCATCCAGAAGCCGACATACACC
TTGTATTTTCTGGACCATCTGGTCAAGGCCCTGCAGAAGATGTCCCTCCATGAGCTCACG
ATCCCGGTCCTGCAGTTGGGGGTCCTGATTTCAGCTTCCGTGGTGGAGAGCAAGAGCCTC
AAAGACCTCTACCACCTCCGGCTGGCGCTGGTCTGCTCCGACCTGAAGCTGAGAGAAGCA
GCTGCCCTCCACGAGGAC---------------------GCGGTGGGGCAGGCCTACATC
GGGGACGGGGAGCAGTCCAGCTGCCGGAAGGAGGTGGCGCTGCGGAAGGAGAAGACCAAG
GAGCCGCTGGAGGAGANNNNNNNNNNNNNNNNNNNNNNNNNNNNNNNAGAGCCCGGGCGC
CCCGTGACGCCAGGGGAGGTGCGGCCCTTCGTGGCCAAGGACCAGATCCTGAAGGTAAAC
GGGGAGACCGGGCGCGGCCTGGAAGGCACGTCCTTTCCCCTGCTGTGGACCCTCAAAGGG
GAAGTTCTGCTGGACATGGAGCTGTACCAGCCCGCGCGGCTGCTGCTGTCCGAGGCGCAG
CAGGCCTTCCAGGATCTTAAGGATCCTTGCGCAGAAGCCAAATGCCTGCTGCTGCTGGCA
CAGCTGGCCAACAAGGAGAAGAACTACGGCCTCGCCCGGAGGATGGTGGAGTGGGCGCAG
CGCCTGGGCGGCGGCGAGGAGTTCTGGTACCAGTCCACGCTGACTCTGGCTGACACCATC
TTGTCCACGGAGAAGGAAGGGAAGGAAGTGATGGCCTGCCAGCTGTTCCAGAGGGTCATC
GAGGTCTTCAAGGTGCTCAAGAGACAGCGCCCCAACCGCGCGCCCATCCTGGAGTTCATG
GCCACGGACCTGGAGGCCAGGAGCCTGAACCTCCGGATCCACGTCGCCAAGGAGTCGGTG
GACAGCGAGACTTCCGAGTTCGTGTTTTTGCTGAGCGAGCTGTATGAGGGCCTGTTGGAG
ATCGAGGAAAAGTTTGTCCGCTGCGGCTACAAAGAGAAGTGCGTGGACATCAAGCTGGAG
CGCTCCAAGTTAAAGAGGTTGTTCGCCCAGATCGAGCCGGACGAGGAGCCGCGCACCGAG
CACTACCTGGAGGCCTACGACCTGGCCCAGAGCGCCGTGGCCGAGGAGGAGGGGCTGCTG
CACAGCGTCCAGGGCCTCCTGGCCGTTCAGGAC---------------------------
---------------------------------TTGCAGACGGTGAACACGCCCCTGGCG
AGGAAGCTGGCGCNNNNNNNNNNNNNNNNNNNNNNNNNNNNNNNNNNNNNCTTCCAGCTG
ATCTGGGAGGAGCCCCTGGAGCGCGAGCTGCGCCAGGACTCCATGGAGAAGCTGCTGGCC
GACTACCTGCGGAGCGTGAGCGACCTCACCGCCACCGGCCTGCGATGGTTCACGCTGAAG
CGGGTCCTGGCCCACGTGGCGCTGGCGCAGCTGGGGAGCCTGCAGCCGCTGAGCGCCAGC
TGCGTGGAGATCCGCGGGCGGCTCCTGGGCCTGGTGGGCCGGGCCTTGCGCCTGCTGGCC
ATCCAGACGGACCCCGTGCGCCCCTCCTTCTACTGGGAGGAGAGCCTCCTGGTGGGAACA
GAGCAGAGCAGCCTCAAGTACCTGGAGATAACCCCGGACGAGGGGGACTCGCAGCTGGCG
GCCCTGCTGCACCTCCTGTACGGTGCTGCCTATGAGAAGCCCAAGTTCATCCCCACAGCC
AAAGGGAAGCTGGTCCAAGTCGGGGACGCCTGCAGGGTGGCGCGGGTGACCGTGAACCCG
GGCACCTTGTCCGGCCTGGTGGCCAGCGCCCAGCAGTTCCGGGAGCAGAGCCAGATGGAG
GTGGAGGACTACCTGCGCCCGCTGCTCTCCATGCTCCGCTACCCCGAGCCCAGAATACAC
GTCTCGTCCGCCATTGGGGACCTGGGGAAGGCCAAGGGCAAAGACAAGGAGCGGAAGAGC
CAGGCCGAGTGGGAGCAGATGCTGGGCCGCTGCGAGGGCTTCTTCTTCTTCGGGATGGAG
AACTTCCTGTCGCACCTGTCGGTGGAGCGGCTGGCCGCC
>MyLu|XM_023762663.1_cds_XP_023618431.1_1
GAGGAGTTTGAAAATTGCGTGACTCAGTACATGAAAGCGATCAACTTTGCGAAAGGAGAA
CCTAGGTATTACTTCTTGGTCTATAACGCCTCGGTCCTGTACTGGCAAATGGTGAGGCCC
TTTCTCAAGCCTGGGTATTATCAGTATGTGATCCCCAGCCTCTCCCAGATCGTGAGCGTG
TTAAACCAGACGGAGGAGGAGGACAAGGACTGGCAGGCGGAGCTGATGCTGGAGCTGCTG
GAGTGCTACCTACAGGCTGGAAGGAAGGAGGAGGCCGCGAAGCTCTGTCCCACAGCAGCG
CCGTTCATAAAAGAGCACGCGCCGCACAGATACCAGCAGATGTTTTCTGTGATGGTACGT
CATGAATTGATGGACGAGCATCAGTTACAGGAAGAAAAGAAACGTTCCATTAACCTGGCC
ATCACTTTCCACATTAACTTTCTAAAACAAAAATTGGATAAGAATGATTTACCTGAAGAT
GCCAACAAAATTCTGAAGAGCACCTATAAACAGTTAGATCTCTATAATCACCAGAGCCCG
CCTCCGACGGAAGAGGAAAAATTCTTCCTGCTTTTTGAATTAGCTCATCTTTCTCTGACC
TTGAAATGTGAGGATGTCGCCGTCAGCTGCCTCTCAGACCTGAAGGACATTGACAGCAAA
GACCCTGGGAAGCTG------------------ATCGAGATTGAGTGCTTGGAGTACGAA
TTAGAAGCTCTAAGACTCGAAAGTAAAATTAAAATCTACATTCGAGTGGCTGTGGAGACT
CAGCTGAACATCATACAGAGACTGGAGGTCGTGCTGCAGCGAGCCGTCCGCCTGGGCGAC
CCCCAGGCCATCCACGTGGTGTGCACCACGCAGTGGAACCTGTGTCTCCCGCTGCTGCAG
CACAACCTGCGGCACCACCTGCGCAAGCCGCTGACCAACATCGCGGAGATCCTGGAGAAG
ATGGACAGCCTCATGGTCCTGCTTCGGTGCCAAGTGCACATGGAGATGGCGCGCATCGAG
GAGGACGAGGACCGCCTGGAGCCCGCCATGGAGCACCTGCAGAAGGCCATGCGCCTGGAC
GGCCAGGGCCTGTACCAGGAGAAGCTCAAGATGGCCTTCAACCGGCTGCGCCTCTGCTCC
ATGCTGTACCAGTCCCCCGAGCGTGCCGAGGACAAGGCCATCATGGCCATCGAGCAGGCA
AAGAAAGCCATGCCCAAAGACAGCGTCCGGAAGAAGCGGGCCCTCCTGGTGAACGCGGGC
CTGGCCCTGGCCCCCGACACCTTCCAGATCGTGCTCGACAGCGAGAACGAGACCAAAGTT
TCCATCGGGAGAAACAGGGGCCGGTTCACCGCCCTCTACGCCAAAGCGCGGCACCACATC
CTCAGCGTGGAGAAAGCCGCCGGGCACTTGCGGCGCTTGGGGAATGAGAATGAAAAGGAG
AGAGTACAGATTTGGGCAGAGCTGGCCAAGGTTGCCCGGAAGCAAGGTGTGTGGGATGTT
TGCCGGACGGCCAGCCGCTTCTGCCTCCTGTACGACAGCGTCAAGGTGAAGAAGATGGCG
CGGGCGAAGAAAGGAAAGAAGAAGCGGGGCACGGACGGC---TCGATTGATGCCAAGGCC
CATTCGCAGGTCCTGCTGCAGCGGCCGGGGTCCCCCAGCCTGCTGCGGAAGTTCGCAGAG
GTGGGGTTCATCAGCGCCGAGGCCACTGTCCACTTGCTCCAGTCAGAGGGTGTGGAGCTC
AATGACCATCCCAAACCCACCGAGAACCTGAGCCAGCACCCGACAGGCTATGTGCTCGAG
TCCCCCGAGGAAAACTCAGAGTGGAACACGTACAAGAGCTGGATCGAGAGCCTGTCGCAG
TACGCCATGAACAGCTGGCTGCGGTCCGCGGAGATCGGACAGGAGATCCAGGAGCCCTGG
ATCGTGCAGAACGCGATGGTGTACGTCCTGAACCACAACCACCATCTCATCATGGCCGGG
CGGCAGAAGGAGCTGGTGGACGCCTTGTACCACCTCCTGACCATCGTCAAGGCCGTCGGC
CACAACGGCGACTCCCTCACGTTGGCGATGCTCTGCAACGCTTTGGCTCGAGGCCTAATT
ATCAGCTGGATCCCAACCCAGGTGCCAGAAAAATCTAGAAAAGGGACGAGGCTGGGCACG
GAGGAGCAGGGCACC------------AACGAGGACATCAACGCCGTGACCAGAGTCCTT
GTCGCCCTGGAGATGTATTCCTGCAACGGGCTGGGCCTCATGGACTTCACCGTGCCCTCC
TTGGCTAACCTTCAGAAGATGGTCTCCGAGTGCAACTGGACGGACCCCCTGGTCCAGCTG
CAGACCCTGGCCCGCCTGAGCCACTTCGCCTACGCAGCCCACGACCACGAGGTCACCATG
GTGTGCTCGCAGAAGGCCATCCAGATGGGCATCAAGTACCTGAAGATGTTAAATCCGGTC
CAGGCTCAGCTGGTGGCAGAAATGCTGAGCGCCAGCGCCTGCATCCAGGGCAGGAGCATC
ATGGAGAACCTGAAGGGGCGGAAGCAGCTGCGCCTGTCAGCCAGCATGGCCTTCTTCGAG
AGCGTGAGGTTTGGGGGCATGGCGCAGAGCAACGCCCTGGTGATGCTGGCCGCACGGCAC
TACTGGAACACCCAGCTCCCACTCCTGTCCTCCGCGGCCAACAGGAAGAAAGCCAGGCAC
ATCATCCAGAGGATCGTCAACATCATCAACAAGACGGAGACCAAAACCCAGGAGAAAGGG
GACGTGCAGCTCCTGCACCAGTGGCCGACCGCGGACCTGCAGAGCGGAGGCACCTCCGAG
GGCTCCTTCCTCCCAGGTGCCGATGATGACCTGTCCCTGCGGGCCGCGCTCTACGGGCTG
CTGTTCCACTGCCACGCCGACCATGAGGACTGGGAGGGCGGCCTGAAGGTGCTGGACGAG
GCCGTGCAGATACTGCCTCGGACCGCGCACCGCCTCTTGATTTTCAAGCATATGGTCCTC
GTGAAGGCCAAGCTTGGCCAGAATTTTACAATGGAAATACAGAAGTTTAAAGACGAGAGC
GAAGATTACTTGGCCCACATGTGGCACCGCCTGGCCTTGAACTCAAAGAACGTCTACGGA
GAGCTGACCTGCTATCAGAACGCCATCCAGGCCTTGCAGAAGCCGGAGAGCGCCTGGCAT
AAAGTCGACTACATCATGGAGTTCAGCGAGTGGCTGTATTACCAGCAGTTCCCCATCGAG
GACGTGACCTTCCACCTGAACTGGGCCATCGACATCCTTCTGGGGATGGAGAGCCTGGGG
TCTGAGCACTTGGGGACAGTCTTCTTGGAGAAGCTGCGGAACGTGAGGCAGCTGGAGGCG
CTGGCCCGCGCCCACATCCTGCTGGCCCTGGTGGGCACCCCGAGCGCCGCCGGCTACCAG
GACTACTGCCTCATGGCCTACACCTTCCTCCGGCACATCTGGCAGGTTTCTTTATTAACA
GCAGGAAAGTCATTCTCAGAAAGTAAAATCCTAGCAGCAGTTAGTTCCAATTTGTTGCTT
AAAAAAAGCGTGGAGGCGTGGGCTTCCTACTTCTGCCACGAAGAGGTGATAGCCTTCTTC
AGGCAGGACAGGAGCAACTTTACCGTGAACATATCCAGCATCCAGAGGCCGACATACACT
TTGTATTTTCTGGACCATCTGGTCAAGGCCCTGCAGAAGATGTCCCTCCATGAGCTCACA
ATCCCGGTCCTGCAGTTGGGCGTCCTGATTTCAGCTTGCGTGGTGGACAGCAAGAGCCTC
AAAGATCTCTACCACCTCCGGCTCGCCCTGGTCTGCTCCGACCTGAAGCTGAGAGAAGCA
GCGGCCCTGCACGAGGACGCGGCGGCCCTGCACGAGGACGCGGTGGGGCAGGTCTACATC
GGGGAATCGGAGCAGTCCAGCTGCAGAAAGGAGATTGCCCTGAGGAAGGAGAAGACCAGG
GAGCCGTTGCTGGAAGAAAGCCTGCCG------------ACGCTGACCGAGCCCCCGCCT
GCCGTGCCGCCAGGGGAGATACGGCCCCTCGTGGCGAAGGACCAGATTCTGAAGATGAAC
GGAGAGACGGGGCGAGGCCTGGAAGGCACGTCCTTTCCCCTCCTGTGGACCCTCAAAGCG
GAAGTTCTGCTTGACATGGATTTGTACCAGCCCGCGCGGCTGCTCCTGTCCGAGGCGCAG
CAGGCCTTCCAGGAGCTTAAGGATCCTTGTGCAGAAGCCAGATGCCTGCAGCTGCTGGCC
CAGTTGGCCAACAAGGAGAAAAACTACGGCCAAGCCAGGAAGATGATTGAGCTTGCGCAG
CGCCTGGGCGGCGGCGAGGAGTTCTGGTACCGGTCCACGCTGACTCTGGCAGACACGCTC
TTGTCCATGGGGAAGGAAGGAAAAGAAGTGATGGCCTGCCAGCTGTTCCAGAGGCTCATC
GAGGTCTTCGGGGTGCTCAAGAAACAACGACCCAACCGCACGCCCGTCCTGGAATTCATG
ACCACAGACCTGGAGGCCAGGAGCTTGAACCTCCGGATCCGAGTCGCCCAGGAGTCGCTG
GGCAGCGAATCGTCTGAATTCCCGTTTTTGCTGAGCGAGCTGTATGATCAATTGTTGGAA
ATTGAGGAAAAGTTTGTCAACTGTGGCTACAAAGAGAACTGTGTGGACATAAAGCTGGAG
CGGGGGAAGATAAAGAGGCTGTGCGCCCAAATGGAGCCGGACGAGGACCGGAGGGCCGCG
TACTACCTGGAGGCCTACGACGTGGCGCAGAGCGCCGTGGCCGAGGAGGAGGAGCTGGTG
CACAGTGTCCAGAGCCTCCTGGCCCTTCAAGACCAAACGGACGCTGAGCCTCGCCAGAGG
CTCCGGGGTCTGACCTGTCCCCAAACGCGTCAGTTACAGAACGTCAACACGCCCCTGGCG
AGGAAGCTGGCGCACCTCAAGCTGAACCTGGTGGACGTGTACCTGGACATGTTTCAGCTG
GTCTGGGAGGAGCCCCTGGAGCGCGAGCTGCGGCAGGACTCCATGGAGAAGCTGCTGGCC
GACTACCTGCAGAGCGTGAGCGACTTGACCACCAGCGGCCTGGGATGGTTCACGCTGAAG
CGGATTCTGGCCCACGTCGCCCTGGCGCAGCTGGGGAGCCTGCAGCTGCTGAGCGTCAGC
TGTGTGGAGATCCGCGCACGGCTCCTGGGCCTGGTGGGCCGGGCCTTGCGCCTGCTGGCC
ATGCAGGCGGACCCCGTGCGCCCCACATTCTACTGGGAGGAGAGCCTCCTGATGGGAACA
GAGCACAGCAGCCTCAAGTATCTGGTGATAACCCCGGACGAGGGGGACTCGCAGCTGGCG
GCCCTGCTGCACCTCCTGTATGGTGCTGTCTATGAGAAACCCAAGTTCATCCCCACAGCC
AAAGGGAAGTTGGTCCAAGTCGGGGACGCCTGCAAGGTGGCGCGGGTGGCTGTGAGCCCG
GCCGCCTTGTCTGGCCTGGTGGCCAGCGCCCAGCAGTTCCGGGAGCAGAGCCAGGCTGAG
GTGGAGGACTACCTGCGCCCGCTGCTCTCGCTGCTCCGCAGCCCCGAGCCCAGAATCCAC
ATCTCGTCGACCATTGGGGATTTGGGGAAAGCAAAGCCCAAAGACAAGGATCGGAAGAGC
CAGGCCGAGTGGGAGCAGCTGCTGGGCCGCTGCGAGGGCTTCTTCTTCTACGGGATGGAG
AACTTCCTGTCGCACTTGTCGGTGGAAAGGTTGGCTGCC
>PhDi|XM_028512673.1_cds_XP_028368474.1_1
GAGGAGTTTGAAAATTGCGTGACTCAGTACATGAAGGCCATCAGCTTCGCCAAAGGGGAG
CCCAGGTATTACTTCCTGGTCTTCAACGCCTCGGTCCTCTACTGGCAAATGGCGAGGCCC
TTCCTGAAGCCTGGGTACCACCACCACCTGATCCCCAGCCTGTCCCAGATCGTGAGCGCG
TTGAACCAGACGCAGGACGAGGATGAGGACTGGCAGGCGGAGCTGATGCTGGAGCTCCTG
GAGTGCTACCTGCAGGCCGGGAAGAGGGAGGAGGCCGCGGAGTTCTGCACCACCGCCGCG
CCCTTCGTGAAGGCCCACGCGCCGCACCGGTACCGGCAGGTGTTTGCCGCCATGGTGCGG
CACGGCCTGGTGGGTGAGCAGCAGCTGAAGGAGGAGAGGAAGTCGTCCATCGGCCTGTCC
GTCACGTTCCTCATCAGCCAGCTGCAAGGAAAACTGGATAAAAACGATTTACCTGAGGAC
GCTGACAAGGTGCTGAAGGGGGCCTACAAGCAGCTAGGCCAGTACAACCCCCAGCGCGTC
CCAGAGATCGCGGAGGAGAAAGCCCTTCTGCTCTTCGAGCTGGCGCACCTTGCTCTGACC
TTGAAAAGTGAGGACGTCTCCTCCAGCTGCCTCGCAGACTTGAAGAAAATGGCCGGCAAA
GACCCCGGGAAGCTC------------------ATCGAGACCGAGTGCCTGGAGTGCGAG
CTGGAGGCGCTGAGGCTGGAGAGCAAAGTGAAAACCTACACCCGGGCGGCCGTGGAGACC
CAGCTGGGCATCGTGCAGAGACTGGACGCGGTGCTGCAGCGTGCCATCGGCCTGGGCGAC
CCGCAGGTCATCCACGTGGTGTGCACCGCCCAGTGGAACCTGTGCCTCCCTCTGCTGCAG
CACAACCTGCGGCAGCGCCTGCGGCAGCCGCTGACCAGGATTGCGGAGATCCTGGAGAAG
GTGGACAGCCTCGAGGTCCTGCTGCGCTGCCAGGTGCACAGGGAGCTGGCCCACATTGAG
GAGGACGAGGACCGGCTGGAGCCCGCCATGCAGCACCTGACCAAGGCCATGCAGCTGGAC
AGCCCGGGCCTGTACCAGGAGCGGCTGCGGACGGCCTTCAACCGGCTGCACCTCTGCTCC
ATGCTGTACCAGAGCCCCGAGCGTGCCGAGGATAAGGCCACCATGGCCATCGAGCAGGCC
AAGAAAGCCACCCCCAAGGACAGCGTCCGGAAGAAGCGGGCCCTCCTGGTGAACGCGGGC
CTGGCCCTGGCGCCCGATGCCTTCCAGATCGTGCTGGACGGCGAGAATGAGGCCAAGGTC
TCCACCGGGAAGAGCAGGAGCCGCTTCGCCCCGCTCTTCGCCAGGGCCCGGCACCACATG
GTCAGCGTGGAGAAGGCCAACGGGCACTTGCGGCGTCTGGGGAGCGAGAACGAGAAGGAG
AGAGTGCAGATCTGGGCCGAGCTCGCCAAGGTGGCCCGGAAGCAGGGCGTGTGGGACGTG
TGCCGGGCGGCCTGCCGCTTCTGCCTGCTCTACGACAGCGTCAAGGCGAAGAAGCTGTCG
CGGCTGAAGCGAGGGAGGAGGCGGCGGGCCGGGGACAGCCAGGGGCAGGAGTCCAGGGCC
CAGTCCCTGGCGCTGCTGCGGGTGCCGGGCCCCCCCGCGCTGCTGCGCAAGTTCGCGGAG
GTGGGCTTCATCAACGCCGAGGCCACCGTCCACTTGCTGTGGTCGGAAGGTGTGGAGCTC
AACGACCATCCCAGCCCCCCCGAGGACCTGAGCCAGCACGCGGCCGGCTACACGCTGGAG
TCGCCCGAGGACAACTCGGAGTGGGTCACCTACAGGACCTGGGTGGAGAGCCTGTCGCAG
TACGCCATGAGCAGCTGGCTGCGCTCGGCCGAGCTGGGGCAGGAGATGAAGGAGGCCTGG
GTCGTGCAGAACGCCGTCGTGTACGTCCTGAACCACAACCACCACCTCATCGCGGCCGGG
CGGCAGAAGGAGCTGGTGGACGCCTTGTACCGCCTCCTGAGCATCGTCCAGGTCGTCGGC
CACAACGGCGACCCCGCGCTGCTGGCTGCGCTCTGCAACGCCCTGGCCCGGGGCCTGATC
CTCGGCTGGATCCCGGCCCAGACGCCCGAGAAGGCCAAGCGGGGGTCCCGGCTGGGCGTG
GACGAGCAGAGCGCC------------AGCGAGGACATCAGCTCTGTGACCAAAGTCCTC
GTCGCCCTGGAGATGTACTCCTGCAACGGGCTGGGCCTCATGGACTTCACCGTGCCGCCC
CTGGCCCAGCTGGTGAAGATGGCCTCTGCGTGCACCTGGGCGGAGCCCCTGGTGGAGCTG
CAGACCCTGGCCCGCCTGAGCCACTTTGCCTACGCCGCCCGCGACCACGAGACCACCATG
GCGTGCGCGAAGAAGGCCGTGCAGATGGGCGTGCGGTGCCTGAGGCAGCTCAGCCCGGTC
CAGCAGCAGCTGGCCGCGGAGGCGCTGAGCGCCGCCACCTGCATCCAGGGCCGCAGCATC
GTGGAGAACCTGAAGGGGCGGAAGCAGCTGCGCCTGGTGGCGGCCAAGGCCTTCACGGAG
AGCGTGAGGTTCGGGGGCATGGCGCAGAGCAGCCCGCTGGTGATGCTGGCCGCCCGGCAC
TACTGGAACAGCCAGCTCCCGCTGCTGTCCTCCGCCGCCAGCAGGAAGGAAGCCAAGAGC
GCCATCCAGAGGATCGTCGCCGTCATCAACAAGGTGGAGGCCAAGAAGCAGGACACGGGG
AGCGTGCTGCTGCTGCACCAGTGGCCGACCGCTGACTTCCAGGGCGGAGGCACCCCGGAA
GGCTCCTTCCTCCCAGGGGCCGAGGACGACCTGAGTCTGCGCGCCGCGCTCTACGGGGTG
CTGTTCCACTGCCACGCGGACCAGGGCGACTGGGAGGGCGGCCTGAAGGTGCTGGAGGAG
GCCGTGCAGGTGCTGCCGCGGACGGCCCACCGCCTCTTGATTTTCAAGCACATGGTCCTC
GTGAAGGCCAGGCTCGGCCTGAACTACACGATGGAGATGCAGAAGTTCAAGGACGAGAGT
GAGGACTACGTGGCCCACATGTGGCACCGCCTGGCCTTGAACTCGAAGAACGTCTATGGG
GAGCTGACCTGCTACCAGAACGCAATCCAAGCCCTGCAGAAGCCGGAGAGCGAGTGGCAG
AAGGCGGACTGCGTCACGGAGTTCGCTGAGTGGCTGTACTGCCGGCAGTTCCCCCTGGAC
GACGTGGCCTTCCACCTGAACTGGGCCGTGGACATCGTGCTGGCGATGGAGCGGCCGGGG
CCTGCGGACCCGGGGCCCCTCTCCTTGGAGAAGCTGCGCAGCGTGAGGCAGCTGGAGGCG
CTGGCCCGCGTCCACGTCCTGCTGGCCCTGACCATGTCCCCCAGCGCCGCCAGCTACCAG
GACTGCTGCCTCCTGGCGTACACCGCCGTCCGGCGCATCTGGCAGGTGTCCTTAGCGACG
GCAGGAAGATCCATTTCAGAAAGCAAGCTTCCAGCAGAAGCTAGTTCCCTTTTTTTGTTG
CCTAAAAGCGTGGAGGCCTGGGCTTCCTACTTCTGCCCGGAAGAGGTGACGGCCCTGTTC
AAGCAGGACCACAGCGACTTCACCGTCAACGCCGCCAGCATCCAGAGGCCGACGTACACG
CTGTACTTCCTGGACCAGCTGGTCGTGGCCCTGCGGAAGCTGTCGCTGCACGAGCTCACG
ATCCCGGTGCTGCAGCTGGGGGCCCTGGTGTCGGCCTGCGTCGTGGACAGCAAGAGCCTC
AAAGACCTCTACCACCTCCGGCTCGCCCTGGTCTGCTCGGAGCTGAAGCTGAGGGACGCC
GCCGCCTCCCACGAGGAC---------------------GCCGTGGGGCAGGCCTACATC
GCCGAGGGGGAGCAGGCCAGCTACAGGAAGGAGATCGCCCTGAGGAAGGAGCGGAGCCGG
GAGCCGCTGCGAGACGAGAGTCTGGGG------------TCGCTGACCGAGCCCTCCAGC
ACCGGGGTGTCCGTGGAGACGAAGCCGCTCACGGCCCAGGAGCAGGTGCTGCGGGTGAAC
GCCGAGACCGGGAGGGGCCTGGACGGCACGTCCCTCCCGCAGCTGTGGGCCCTCAAGGCC
GAAGCGCTGCTGGAGCTGGACCTGTGCCAGCCGGCGCGGCTGCTGCTGGCCGAGGCCCGC
CAGGCCTTCCAGGAGCTGGAGGACCCTTGCGCAGAAGCCAAGTGCCTGCTCCTCCTGGCA
CGGCTGGCCAACAAGGAGAGAAACCACGGCCAAGCCAAGAAGATGGTCTGGCACGCCCAG
CACCTGGGCGGTGGCGAGGAGTTCTGGTACCGCTCCACCCTGACCCTGGCAGACACGCTC
CTGGCCGCGGAGGAGGAGGGGCAGAAAGTGACGGTCTGCCAGCTCTTCCAGGAGCTCAGT
GGGACCTTCCAGGAGCTGCAGCAGGAGAGACCTAACCGCGCCCCCGTCCTGGAGTTCATG
GCCACAGACCTGGAGGCCAGGTGCCTCAGCCTCCGGGCCCGGGCCGCCCGGGCGTCGGCC
GGCACAGAGCCCGAGGAGCTCCCGTCGCTGCTGGAGGAGCTGGGTGACCGCCTGTTGGAG
GTGGAGGAGAAGCTGGTCGGCTGCGGCTGCAGGGAGGGCCGCGTGGACGTGATGCTGGAG
CGGGTGCAGCTGAAGAGGCTGTGGGCCCAGAGCGAGCCGGACGAGGAGCAGCGGACAGTG
CGCCAGCTGGAGGCCTACGGCCTGGCCCAGGACGCTGTGGCCGAGGCGGAGCAGCTGCTG
CACGGCGTCCAGAGCCTCCTGTCCCTGCACCAG---------------------------
---------------------------------GCGCAGAGCGTGAACACGCCCCTGATG
CGGAAGCTGGCGCGCCTCAAGCTGACCCTGGTGGAGGTGTCCCTGGACACGCTGCAGCTG
GTGCCAGAGCGACCCCTGGAG------------CAGGGCTCCCTGGACAAGCTGCTGGCC
GACTACCTGCACAGCTCCAGCGACTACACCGCCACGGGCCTGAAGTGGCGCACGCTGCGG
CGCACCCTGGCCCACGTGGTGCTGGCCCAGCTGGGGAGCGTGCAGCCGCTGAGTGTGGGC
TGCGCGGAGATCCGCGCGCGGCTCCTGGGCCTGACGGGGAAGGCCCTGCACCTGCTGGCC
CTGCGGACGGACCCGGTGCCCCCGACCTCCTATTGGCAGGAGGGCCTCCTGGTGGGTGCG
CAGACGAGCAGCCTCAGGTGTGTGCAGATCCTCCCGGAGAATGGGGACTCGCAGGCCGCG
GCCCTGCTGCAGCTCCTCTACGGCGCTGCCTACGAGACACACAGGCCCACACCCACCGCC
AAAGGGAAGGCGTTCCACATGGGGGGCTTCTGCAAGGTGGCCCGGGTGGCCGTGAGCCCA
GCCACCTTCTCTGGCCTGTTGGCCAGCGCCCGGCAGTTCCGGGAGCAGAACCAGGCGGAA
GTGGAGGAGTACCTGCGCCCGCTGCTCCCGCTGCTCCGCAGCTCCGAGCCCAGAATCCAG
GTTCCCACGGCCGCCGCGGACCCGGGGAAACCAAAGGGCAAGGACAAGGAACGGAAGAGC
CAGGCCCAGTGGGAGCAGGCCCTGAGCAGCTGCTCCGGCTTCCTCTTCCACGGGATGGAG
CGCTTCCTGTCGCACCTGTCGGTGGAGCGGCTGGCGGCC
>PtVa|XM_011372605.1_cds_XP_011370907.1_1
GAGGAATTCGAAAATTGCGTGACTCAGTACATGAAGGCCATCAACTTTGCCAAGGGAGAA
CCGAGGTATTACTTCCTGGTGTTCAACGCCTCGGTCCTGTACTGGCAAATGGCGAGGCCC
TTCCTCAAGCCGGGGTACTGTCAGCACCTGATCGCCAGCCTCGCCCAGATCGTGAGCGTG
TTGCAGCAGACGGAGGAAGAAGACAAGGACTGGCAGGCGGAGCTGATGCTACAG------
------------------------------------------------------------
------------------------------------------------------GTGCGC
CATGGACTGATGGATGAGCTTCAGTTAAAGGAAGAGAAGAGAGCTTCTATCAGCATGTCT
GTCACGTTCCACATGAATACGCTAAGGGCGAAATTGGATAAAAACGAACTGCCCGAAGAC
GTGGGCAGGATCCTGAAGAAGACGCACCAGCGTTTAGGCTACTACAATCACCAGCGCTTC
CCCTCGGTCAGGGAGGAGAAAATCCTCTTGCTTTTTGAATTAGCTCATCTTTCTTTGACC
TTGAAATGCGAGGAGGTCTCCTCCGACTGCATCTCAGACTTGAAGATGATGGAAAGCAAA
CTTTATGTGCATTTAGGATTTTTCCTCAGGGCTGCCGGGGCCCCAGGTCGTGCGGGCAGG
CCCGATGGCCGCCACTCGCCGGGCAGTCTTCACGGACCGGTCCCTGTCTCCGTGCAGAGC
CAGCTGAGCATAATACAGAGACTGGACGTCGCGCTCCAGCGAGCCGTCCGCCTGGGCGAC
CTGCGGGTCATCCACGTGCTGTGCACCACCCAGTGGAACCTGTGTCTCCCGCTGCTGCAG
CACAGCCTGCGGCGCCAGCTGCGGAGGCCGCTGGCCAGCGTCGCTGCCATCCTGGAGAAG
GTGGACAGCCTCATGGTCCTGCTCCGCTGCCAAGTGCACATGGAGATGGCGCTCATCGAG
GAGGACGAGGACCGGCTGGAGCCGGCTGTGCAGCACCTGCAGAAGGCTGCGCTGCTGGAC
AGCCAGGGCCTGTACCAGGAGCACCTCAGGGTGGCCTCCAACCGGCTGCGCCTCTGCACC
ATGCTGTACCAGTCCCCCGAGCGCGCCGAGGACAAGGCCATCATGGCCATCGAGCAGGCC
AAGAAAGCCATCCCCAAGGACAGTGTGCGGAAGAAGCGGGCGCTGCTGGTGAACGCAGGC
CTGGCCCTGGCCCCCGACACCTTCCAGATCGTGCTGGACAGCGAGAACGAGGCCAAGGTC
TCCACCGGGAAGAGCAGGGGCCGCTTCGCCCACCTGTCTGCGAAGGCGCGGCACCACACC
ATCAGCGTGGACAAGGCCGCCGGGCACTTGCGGCGTCTGGGGCACGAGAACAACCAGGAG
AGGATACAGATTTGGGCAGAGCTTGCCAAGGTGGCGCGGCAGCAAGCTGTGTGGGACGTC
TGCCGGACCGCGAGCCGTTTCTGCCTCCTGTACGACAGCATCAGGGCGAAGAAGCTGCCC
CGGCTGAGGCGGGCCAGGAAGAGGCGGACCAGAGACGGCTTGGCGCACGACAGCAAGGGC
CAGTCGGAGCACCTGCTGCAGAAGCCGGCGCCCTCCCACCTGCTGCGGAAGTTCGCAGAA
GTGGGGTTCATCAGCGCCGAGGCTACTGTCCAGTTGCTGCAGTCGGAGGGTGTAATGCTA
AATGACCGTCCTATCCCCCCTGAGGACTTGAGCCAGCACCCGGCCGGCTACGTGCCGGAG
GACCCGGAGGACAATGCGGAGTGGATCGTGTACAGGACCTGGATTGAGAGCTTGTCGCAG
TACGCCATGAGCAGCTGGCTGCGGTCCGCAGACATTGGGCAGGACATACAGGAGGCCTGG
ATCGTGCAGAATGCCATGGCCTACGTCCTGAACCACAACCACCACCTCATCACGGCCGGG
CGGCAGAAGGAGCTCGTGGACACCTTGTACCACCTCCTGGGTGTCGTCAAGGTCACGGGC
CACAATGGCGACCCCGTCTTGTTGGTCATGCTCTGCAATGCTCTGGCTCGAGGCTTGATC
ATCGGCTGGATCCCGGCCCAGACGTCAGAAAGGCTGGTGCGCGGCAGCGGCCGCGGACAG
GCGGAAAGGGGGCCGGGCGAGGGCACCGATGAGGACATCAGCTCTGTGACCAGAGTCCTC
GTTGCTCTGGAGATGTACTCCTGCAACGGGCTGGGCCTCATGGACTTTACTGTACCCCCC
TTGGCCCAGCTGGTGCGCATGGCCTCTGAGTGCAGCTGGTCAGACCCCGTCGTGGAGCTG
CAGACCCTGATGCGCCTGACCAACTTCGCCTACGTGGCCCACGACCACGAGGTCACCATG
GCGTGTTCGCAGAAGGCCATCCAGATGGGCATTAAGTTACTGAGGACCACGAGTCCGGTC
CAGGCTCAGCTGGTGGCGGAGATGCTGAGCACCACGGCCTGCGTCCAGGGCAGGAGCATC
ATGGAGAACCTGAAGGGGCAGACACGGCTGCGCCTGGCGGCCACCAAGGCCTTCGCAGAG
AGCGTCAGGTTTGGGGGCATCGCGGGGAGCAGCGCCCTGGTGATGCTGGCCGCGCGGCAC
TTCTGGAACACCTGGCGCCCGCTGCTGTCCTCTGCGGCCAGCAGGAAGAAGGCCAGGAGT
GCCGTCCAGAAGCTCTTGGGGATTGTC------------------TTACTTGAGAAGGGG
GACGTGCAGCTGCTGCACCAGTGGCCGACGGCCGACTTCCAGAACGGAGGGACC---GAC
GGGCACTTCCTCCCAGAGGCCGAGGACGACCTGGCGCTGCGAGCCGCACTCTACGGGGTG
CTGTTCCACTGCCACGCCGACCTGGAGGACTGGGAGGGCGGCCTCAAGGTGCTGGACGAG
GCGGTGCAGGTGCTGCCGCGGACCGCACACCGCCTCTTGATTTTCAAACACATGGTCATC
GTGAAGGCCAGACTCGGCCAGAACTTCACCATGGAGATCCAGAAGTTCAAAGATGACAGC
GAAGAGTACTTGGCACACATGTGGCACCGCCTGGCCTTGAACTCCAAGAGCGTGCACGGG
GAGCTCACCTGCTACCACAACGCCATTCAGGCGTTGCAGAAGCCAGAGAGCGAGTGGCAG
AAGGTCGACTACATCATGGAATTCAGCGAGTGGCTGTACCACAGGCAGTTCCCCATCGAA
GACGTGACCTTCCACCTGAACTGGGCAATCGACATCTTGCTGGGGATGGAGAGCCCCAAG
CCCGAGGACGCGGGGACGGTCTCCTTGGAGAAGCTGCGAAACGTGCGGCAGCTGGAGGCG
CTGGCCCGCGCCCACATCCTGCTGGCCCTGATGGTGTCTCCGGGC---CCCGCCTGCGAG
GAGCACTGCCTCGTGGCCTACACGCTCCTGAAGCGCATCTGGCAGGTGTCTTTATCAACA
GCAGAGAAGTCCCTCTCGGAAAGCGGGGTTACGGCAGCCGCTAGTTCCAACCTGTTGCTG
CCTAAAAGCGTGGAGCAGTGGGCTGTGTACTCGTGCCCTGAGGAGGCGGCAGCTGTGTTC
TCACAGGATACGAGTGACTCCACCGTCAACCCATCCAGCATTCAGAGGCCGATGTACACT
TTGTACTACCTGGACCAGCTGGTCACGGCCCTGCGGAAGATGTCCCTGTGCCAGTTCACC
ATCCCGGTCCTGCAGCTGGGCGTGCTGATCTCGGCCTGCGTGGTGGGCAGCAGGACTCTG
GAGGACCTCTACCACCTCCGACTCGCCCTGGTCTGCTCCGACCTGAAACTGCGGGAGGCG
GCGGCTCTGCACGAGGAG---------------------GCGGTAGGCCAGGCCTACATC
GGCGAGACGGAGCAGGCCAGCTGCAGGAAAGAAATTGCCTTGAGAAAGGAGAAGAATAGG
GAACCGCTCTTAGAAGGAAGCCTGCCA------------GCGCTGGACCGTCCCCGAAGC
ACCGTCCAGCCAGCAGAGACGAAGCCCCTTGTGGCAAAGGACAAGATCATGCAGACAAAC
GGAGAGACCGGAAGAGGCCTGGATGGCACGTCCCTTCCCCAGCTGTGGACCCTCAAAGCG
GAGGTCCTGCTCCAGATGGACCTGTACCAGCCCGCGAGGCTGCTGCTGTCGGAGGCGTAC
CAGGCCTTCCAGGAGCTCGACGACCCCTGTGCGGAATCGAAGTGTCTGCACCTGCTAGCG
CAGCTGGCGAACAAGGAGGGAAACTACGAACAAGCCAAGAAGCTGGTCGAGCAGGCCCAG
CGCCTGGGAGGCGGCGAGGAGTTCTGGTACCGCTCCAGCCTGACGCTGGCGGACACGCTG
CTGTCGCTGGGGATAGACGGAGGGGTAGAGCTGGTCTGCCAGCTGCTTCAGAAGCTCATG
GAGACCTTCACCGTGCTCAAGAGGGAAAGGCCCAACCGCGCGCCCGTGCTGGAGTTCATG
ACCGCAGACCTAGAAACCAGGTGCTTGAGCCTCCAGGTGCAGCTCGCCCAGGAGTCGGCT
GACCGGGGGCTCCCCTACGGCGCGGCGCTGCTGAGCGAGATGGACGGCCGCCTGCTGGAG
CTGGAGGAGAAGTTCGCCAGCTATGGCTGCAGAGAGAGCTGTGCGGACGTCAGACTGGAA
CGTGCAAAGATAAAGAGGTTGTGGGCCCAGAGCGAGCCGGCCGAGGAGCGCAGGGCGGCG
TGGTACCTGGAGGCCCACGACCTGGCCCAGAGCTCCATGGCGGAGCTGGAGAAGCTGTGC
CAGCGTGTCCAGGGCTTCCTGCCGCTTCAGGACTTA------------------------
------------------------------------CAGAACGTGAACTTGCCCCTGATG
AGGAAGCTGGCGCATCTCAAACTCAGCCTGATGGACGTGGTCCTGGGCATGCTGCAGCTG
TCCTGGCAGGAGACGCGGGAGCGGCAGCTCCGGATGGGCTCCTTGGAAAAGCTGCTGGCC
CGCCACCTGCAGAGCCCCAGCGACCACAGCTCTGTCAGCCTGAAGTGGTCCATGCTGCAG
CGGACGCTGGCCCACACCGTGCTGGCGCAGCTGGGAGGCCTGCAGCCGCTGTGTGCACAC
TGCGTGCAGCTGCGCGCCCGCCTCCTGGGCCTGGCCGGGAAGGCCCTGCACCTGCTGGCC
GTGCACACAGACCCCATGCGCCCCACCTTCCACTGGGAGGACAGCCTCTCGGGGGGGACC
GAGCCCAGCAGCCTCAAT---GTGGAGGTAGCCCGGGATGACGGCGACTCGCAGCTGGCC
GCCCTGCTGCAGCTGCTGTACGGCGCCGCCTACGAGAGACCCAGGCCCATCGCCGCGGCC
AAAGGCAGGGTGCTGCAAGTGGGGGGCTCCTGCAGGGTGGCGCGGGTGGCCGTGAGCCCA
GCTGCCTTTTCCTCCCTGTTAGCCGGCGCCCAGCAGTGCCGGGAGCAGATGCAGGCCGAG
GTGGAGACCTACCTGCGGCCGCTGTCCGCCCTGCTCAGCTGCCCGGAGGCCAGGACGCAG
AGTCCCGTGGTGCTCGCCGACGTGGGCAAAGCGAAGGGCAGAGACAAGGAGCGGAAGAGC
CAGGCCGAGTGGGAGCAGCTCCTGGGCAGCTGCGAAGGCTTCTTCTTCTACGGGATGGAG
AGCTTCCTGTCCCACGTGTCGGTAGAGAGTCTGGCTGCT
>RhFe|XM_033129774.1_cds_XP_032985665.1_1
GAGGAATTTGAAAATTGTGTGACTCAGTACATGAAGGTGATCAACTTTGCGAAAGGGGAA
CCGAGGTATCACTTCTTGGTGTTTAACGCCTCGGTCCTCTACTGGCGCATGGCGAGGCCC
TTCCTCAAGCCTGGCTGCTCTCACCGCCTGATCGCCAGCCTCTCCCAGATGGTGAATGTG
TTAAATCAGTTGGAGGAGGAGGACACGGAGTGGCGGGCGGAGCTGATGCTGGAGCTGCTG
GACTGCTACCTCCACGCGGGCAGGAGAGACGAGGCCGCCACGCTGTGTGCCACGGCCGCG
CCCTTCATAAAGGCCTACGTGCCACACAGGTACCGCCAGGTGTTTGCCATCATGGTACAA
CATGAATTAATGGACGAGCTTCAGTTAAAAGAAGAAAAGAAAACTTCCACTAGCCTGTCC
GTCACTTTCCACATGAATGTGCTGAAAGCAAAATTGGATAAAAATGATTTACCTGAAGAC
GTCAACAAAATTCTGAAGAAGACCTATACAGAGTTAGGTCATTGCGATCACCAGAGCACC
CCTTCCATCAGAGAGGAAAAAATCCTTTTGCTTTTTGAATTAGCTCATCTTTCTTTAACC
TTGAAATGTGAGGAGGTCTCCTCTGGCTGCCTCTCAGACTTGAAGAAAATTGACAGTGAG
GATCCTGGGACGCTG------------------ATTGAAATTGAATGCCTGGAGTATGAA
TTAGAAGCCCTGAGACTTGAAAAGAAAATGAGAACCTACACTCGAGCGGCGGTGGAGGCA
CAGCTGAGCATGATGCAGAGACTGGACGTCGCACTCCAGCGAGCCTCCCGCCTGGGCGAC
CCCCGGGTCATCCAGGTGGTGTGTGCGACCCAGTGGAACCTGTGTCTCCCTTTGCTGCAG
CACAACCTGCGGCATCACCTGCGGAAGTCGCTGACCAACATCGCGGACATCCTGGAGAAG
GTGGACAGCCTCCTGGTCCTGCTGCGCTGCCAAGTGCACATGGAGCTGGCCCAGATTGCC
GAGGACGAGGACCGGCTGGAGCCCGCCATGCAGCACCTGCACAAGGCCATGCGACTGGAC
AGCTGCGGCCTCTACCGGGAGGAGCTCAGCTCGGCCCTGAACCGGCTGCGTCTCTGCACT
TTGCTGTACCAGTGCCCCGGGCGCGCCGAGGATAAGGCCACCTTGGCCGTCGAGCAGGCC
AAGAAAGCTGGCCCCAAGGACAGCGTCCGGAAGAAGCGGGCACTGCTGGTGGACGCAGGC
CTGGCCCTGGCCCCCGACACCTTCCAGATCGTGCTCGACAGCGAGAACGAGGCCAAAGTT
TTCACCGGGAAAAACAGGGGCCGCTTCAGCTTCCTGTTCGCGAAGGCTCGTCACCACAGC
ATCAGCGTGGACAAAGCCGCCGGGCACTTGCGGCGCTTGGGGAATGAGAATGACAAGGAG
AGGATACAGATTTGGGCGGAGCTCGCCAAAGTTGCCTGGAAGCAGGGCGTGTGGGATGTG
TGCCGCGCAGCAAGCCGTTTCTGTCTGCTGTATGACAGTGTCAAGACGAAGAAGCCATCA
CGGATGAAGAGAGGAAGGAAGAAGCGGGGCAGGGACAGCTTGGGGCAGGACACCAGTGGC
CAGTCGGCGTGCCTGCTGCAGAGGCCGACACACTCCAGCCTGCTGCGGAAGCTCGCGGAG
GTGGCCTTCATTGCCGCCGAGGCCACTGTCCACTTGCTGCAGTCAGAAGGTGTACAGCTA
AATGAGCGTCCCAACCCCCCCGAGGACTTGAGCCAGCACTCGGCCGGCTACATGCCCGAG
TCCCCAGAGGAGAACGCGGAGTGGGTCGTGTATAGGACATGGATCGAGGGCCTGTCGCAG
TACGCCATGAGCAGCTGGCTGCGGGCTGCAGAGATCGGGCAGGAGCTGCAGGAGGCCTGG
ATCGTGCAGAACGCGGTGGTGTCCATCCTCAACCACAACCGCCACCTGCTCGCCGCCGGG
CGGCAGAGGGAGCTCGTGGATACCTTGCAGCAGCTCCTGAGCATCGTGAAGGCCACCGGC
CACAGCGGCGACTCCCTCATGTTGGTGATGCTCTGCAATGCTTTGGCTCGTGGCTTGATC
CTCGGCTGGATTCCAGCCCAGACACCGGAAAAATCCAGAAGAGGTCCGCGGCTGGGCACA
GACGAGCAGAGCACC------------AACGAGGACGTCAGCTCGGTGACCAGAGTCCTT
GTTGCTCTGGAGATGTACTCCTGCAACGGGCTGGGCCTCATGGACTTCACCGTGCCCCCT
GTGGCCCAGCTGGTGAAGATGGCCTCCGAGTGCAGCTGGGCAGACCCCCTGGTGGAATTG
CAGACTCTGATGCGCCTGGCCCACTTTGCCCACGCGGCCCACGACCACGCGCTCACCATG
GCATGCTCGGAGAAAGCCACCCAGATGGGCATCAGGTCCCTGAGGACGTTCAGTCGGGTG
CAGGCCCAGCTGGTGGCAGAGGTGCTGAGCAGCACAGCCTGCATCCAGGGCATGAGCCTC
ATGGAGAACCTGAAGGGCAGGAAGTGGCTGCGCCTGGCGGCCGCCAAGGCCTTCACAGAG
GGCGTGAGGTTTGGGGGCATGGCGGGGAACAGTGGCCTGGTCATGCTGGCCACACGGCAC
TACTGGAACGCCTGCCTGCCGCTCCTGTCCTCCGCCGTGAGCAGGAGGCAGTCCAAGGGC
ACCATCCAGAGGGTCGTCAGTATCATCAACAAGACGGAAGCGAAAAAGCAGGAAAAAGGA
AACGTGCAGCTTCTGCACCATTGGCCGACAGCGCACTTCCAGAATGGAGGGACCACTGAT
GGGTCTTTCCTCCCAGAGGCCGAGGATGACCTGACACTGCGGGCTGCGCTCTACGGGGTG
CTCTTCCACTGCCACGCCGACTGCAGCGACTGGGAGGGCGCCCTCAAGGTGCTCGGCGAG
GCGGTGCAGGTGCTGCCGCGGACTGCACACCGTCTCTTGATTTTCAAACATATGGTTATC
GTGAAGGCCAAACTAGGCCAGAATTTCATGATGGAGATACAGAAATTCAAAGACGAGAGT
GAGGACTATTTGGCACACATGTGGCAGCGCCTGGCCTGGAACTCCAAGGACCTCTCTGGG
GAGCTGAGCTGCTATCACAACGCGATTCAGGCCTTACAGAAGCCAGAGAGCGAGTGGCAG
AAAGTTGACTACATCGTGGAGTTCAGCAAGTGGCTGTACTACAGACAGTTCCCCATCGAG
GACGTGGCTTTCCACCTGAACTGGGCGATCGACATCCTGCTGGGGATGGAGAGTCCCGTG
TCCGAGGACACAGGGACAGTCTCTTTGGAGAAGCTTCGAAATGTGAGGCAGTTGGAAGCG
CTGGCCCATGCCTACATCCTGCTGGCCCTGATGACGTCCCCAGGCGCGGCCGGCTACCAG
GACCACTGTCTCATGGCCTACGCGTTCCTCAGGCGCATCTGGCAGGTTTCTTTATTAACT
GCAGGAAAATCCATTTCAGAAAGTAGAATTACAGTAGCAGCTAGTTCAAATTTATTGTTG
CCTACAAGCGTGGAAGAATGGGCCTCCTATTGTTGCCCGGAAGAGGTGATGGCTGTATTC
AGACAAGACAAGAGTGAGTTCACCATTAACCCATCCAGCATCCAGAGGCCGACGTACAGC
CTGTATTACCTGGACCAGCTGGTCAGGTGCCTGCAGAAGCTGTCCCTTCATGAGCTTGCG
GTCCCCGTCCTGCAGCTGGCTGTGCTGATCTCGGCCTCCGTGGTGGGCAGCAAGAGCCTG
GAAGACCTCTACCACCTCCGACTTGCCCTGGTTTGCTCTGAATTGAAGTTGAGAGAAGCA
GCTGCTTTCCATGAAGAA---------------------GCAGTCGGACAAGCCTACATC
GGTGACACAGAGCAGGCGAGCTGCAGAACAGAAATTGCCTTGAAAAAGGAGAAGAATAGG
GAACCACGGTTAGAAGAAAGTCTGCCA------------ACACTGAATGAGCCCACGACT
GCCGTTCAGCCCGCAGGGATGAAGGTTCTGGTAGCAAAAGACAAGGTTTTGAAGATAAAC
CAAGAGACTGGGAGAGGCCTGGCCAGCACGTCCTTTCCCCAACTGTGGATGCTCAAAGCA
GAAGTGCTGCTGGACATGGACCAGTACCAGCCGGCGAGGCTGCTCCTGTCGGAGGCGTGC
CAGGCCTTCCAGGAACTTGACGATCCTTGTGCAGAATCCAGGTGCCTGCACCTTCTCGCA
CAGTTGGCCAACAAGGAGAAGAACTACGGACAAGCCAAGAAGCTGGTGGAGCGGGCCCAG
CGCCTGGGGGGTGGTGAGGAGTTTTGGTACAGCTCCACGCTGACTCTCGGAGATGCCCTC
TTGTCCATGGAAAGCGAGGGGAAAGAA---GTGGTCTGCCAGCTCTTTGAAAAGCTCATC
GAGGCCTTCACGGTTCTCAAGAAAGAAAGACCGAACCGAGCACCTGTATTGGAATTCATG
GCCACAGATCTAGAAGCCAGGTGTGTGAGCCTCCGGATCCAGGTGGCCCGGGCGTCCGCT
GCCGGGGAAGCTTCCCGGTGCCAGGTCCTGCTGGACGACATGGATGACAGCTTGGTGGGG
ATTGAGAGAAAGTTTATCAGCTGTGGCTACAAAGAAAATTGTGCGGCTATAAAACTGGAA
CGTGCAAATATCAAGAGGTTTTGTGCCCGAAGTGAGCCAGACGAGGAGCAGAGGACGGCG
TGTTACCTGGCGGCCTGCAGGCTGGCCCAGAGAGCCACGGCCGAGGTGGAAGAGCTGTTC
CGCAGTGTCCAGGGCTTCCTGTCCTCTCAAGAT---------------------------
---------------------------------TTGCAGACCGTCAACTCGCCTCTGATG
AGGAAGCTGGCACACGTCAAACTCAGCCTGGTGGAGGTGTGTCTGGACACGCTCCAACTC
ACCTGGCAGGAGAGCCTGAAGCAGCAGTTAGAGCAGAGCTCCGCGGACAAACTGCTGGCC
GCCTACCTGCAGAGCACGAGCGACTACACCCCCCTCGGCTTGGAATGGTTCATGCTGAAG
CGGACCCTGGCTCACATGGCGCTGGCACAGCTGGGGAGCCTGCAGCCGCTGTGCAACGGC
TGCGTGGAGAACCGTGCCCGGCTCCTCGGCCTGGCGGGGAAGGCCCTCCACCTACTGGCC
ACACACACAGACCCTGTGTACCCATCCTTCTACTGGGAGGAGAACCTCTTGGCGGGTGCT
GACCTGAGCAGCCTCAAGGGTCTGGAGATCATCCAGGATGAGGGCGACTCACAGCTGGCG
GCCCTGCTGCAGCTCCTCTACGGCGCTGCCTACGAGAGTCCCAGGCTCGTCCGTTCAGCC
AAAGGGAAGGAGCTGCAGGTGGGGGGCTTCTGCAAGGTGTCTCGGGTGGCGGTGAGCCCG
GCTGCCTTCTCCTGCCTGTTGGCCAGCGCCCAGGAGTTCCGGGAACAGACCCAGGCTGAG
GTGGAGGACTACCTGCGGCCGCTATTCCCCCTGCTCAGCTGCCGGGAGCCCAGAATGCAG
AGTCCCACGATTGTTGCGGATTTGGGGAAACCAAAGAGCAAGGACAAGGAACGGAACAGC
CAGGCCGAGTGGGAGCAGATCCTGGGCAGCTGTGAAGGCTTCTTCTTCTACGGGATGGAG
AGCTTCCTGTCCCACGTGCTGGTGGAAAGGTTGGCGGCC
>RoAe|XM_016157565.1_cds_XP_016013051.1_1
GAGGAATTTGAAAATTGCGTGACTCAGTACATGAAGGCCATCAACTTTGCAAAAGGAGAA
CCGAGGTATTACTTCCTGGTGTTCAACGCCTCGGTGCTGTACTGGCAAATGGCGAGGCCC
TTCCTCAAGCCAGGGCACTATCACCACCTGATCGCCAGCCTCGCCCAGATCGTGAGCGTG
TTGCAGCAGACAGAGGAAGAGGACAAGGACTGGCAGGCGGAGCTGATGCTGGAGCTCCTG
GAGTGTTACCTGCAGGCTGGGAAAACGGAGGAGGCCGCGAAATTCTGTGCCGCTGCAGCG
CCGTTCATAAAAGCGAACGCACCACACAGATACCGGGAGATGTTCGCTGTCATGGTGCGC
CATGAACTGATGGACGAGCTTCAGTTAAAGGAAGAGAAGAGAACTTCCCTCAGCATGTCT
GTCACGTTCCACATGAACATGCTGAGAGCAAAATTGGATAAAAACGATCTGCCGGAAGAC
GTCAGCAGGATTCTGAAGAAGACCCACCAGCGTTTAGGTTACTTCAATCACCAGCGCTTC
CCCTCGATCAGAGAGGAGAAAATCCTCTTGCTTTTTGAATTAGCTCATCTTTCTTTGACC
TTGAAATGCGAGGAGGTCTCCTCTGACTGCATCTCAGACTTGAAGATAATAGAAAGCAAA
GACCCTGGGACGCTG------------------GTCGAGATCGAGGGCCTGGAGTGTGAG
TTAGAAGCTCTGAGACTCGAGAGTAAGGTCAGGACCTACAGCCGAGCGGCCGTGGAGAGC
CAGCTGAGCATAACACAGAGACTGGACGTCGCGCTCCAGCGAGCTGTCCGCCTGGGCGAC
CTGCGGGTCATCCACGTGCTGTGCACCACCCAGTGGAACCTGTGCCTCCCGCTGCTGCAG
CACAACTTGCGGCGTCGGCTGCGGCGGCCGCTGGCAAGCGTCGCCGCGGTCCTGGAGCAG
GTGGACAGCCTCATGGTCCTGCTCCGCTGCCAAGTGCACATGGAGATGGCACTCATCGAG
GAGGACGAGGACCGGCTGGAGCCAGCCGTGCAGCACCTGCGGAAGGCTGCGCTGCTGGAC
AGCCAGGGCCTTTACCGGGAGTACCTCAAGGTGGCCTCCAACCGGCTGCGCCTCTGCACC
ATGCTGTACCAGAGCCCCGAGCGCGCTGAGGACAAGGCCATCATGGCCATCGAGCAGGCC
AAGAAAGCCATCCCCAAGGACAGCGTGCGGAAGAAGCGGGCCCTCCTGGTGAACGCGGGC
CTGGCCCTGGCCCCCGACACCTTCCAGATCGTGCTGGACAGCGAGAACGAGGCCAAGGTG
TCCACCGGGAAGAGCAGGGGCCGCTTTGCCCACCTGTGTGCGAAGGCGCGGCACCACACC
ATCAGCGTGGACAAGGCCGCCGGGCACTTGCGGCGCCTGGGGCACGAGAACAACCAGGAG
AGGGTGCAGATCTGGGCAGAGCTTGCGAAGGTGGCGCGGCAGCAGGGCGTGTGGGACGTG
TGCCGGACCGCGAGCCGCTTCTGCCTCCTGTACGACAGTGTCAAGGCGAAGAAGCTGCCC
CGGCCGCGGCGGGGCAGGAAGAGGCGGACCAGGGCCAGCTCAGCGCAGGCCAGCAAGGGC
CCGTCGGAGTTCCTGCTGCAGCGGTCGGCGTCCTCCCAGCTGCTGCGGAAGTTCGCGGAA
GTGGGGTTCATCAGCGCCGAGGCCACGATCCAGTTGCTGCAGTCGGAGGGTGTAAAGCTA
AATGACCGTCCCATCCCCCCCGAGGACCTGAGCCAGCACCCGGCCGGCTACGTGCCGGAG
GACCCGGAGGACAACGCGGAGTGGATCGTGTACAGGACCTGGATCGAGAGCCTGTCGCAG
TACGCCACGAGCAGCTGGCTGCGGTCCGCGGACATCGGGCAGGACATCCAGGAGGCCTGG
ATCGTGCAGAACGCCGTGGCCTACGTCCTGAACCACAACCACCACCTGATCGCCGCCGGG
CGGCAGAAGGAGCTCGTGGACACCTTGTACCACCTCCTGGGCATCGTCAAGGTCACCGGC
CACAACGGCGACCCCGTCATGCTGGTCATGCTCTGCAATGCCCTGGCTCGAGGCTTGATC
ATGAGCTGGATCCCGGCCCAGGCGTCAGAGAGAGCCAGGAGGGGGCCGCGGCTGGGCGCA
GAGGAGCAGGGCCCC------------GACGAAGACATCGGCTCTGTGACCAGAGTCCTC
GTGGCTCTGGAGATGTACTCGTGCAACGGGCTGGGCCTCATGGACTTCACGGTACCACCC
CTGACCCAGCTGGTGCGGATGGCCTCCGAGTGCAGCTGGGCAGACCCCGTCGTGGAGCTG
CAGGCCCTGATGCGCCTGACCAACTTCGCCTACATGACCCATGACCACGAGGTCGCCATG
GCATGCTCGCAGAAGGCCATCCGGATGGGCATTGGGTTGCTGAGGCCCACGAGTCCGGTC
CAGGCGCAGCTGGTGGCGGAGATGCTGAGCACCACGGCCTGTGTCCAGGGCAGGAGCATC
ATGGAGAACCTGAAGGGGCAGACACAGCTGCGCCTGGTGGCTGCCAAGGCCTTCGCAGAG
AGCGTCAGGTTTGGGGGCATTGCGAGGAGCAGTGCCCTGGTGATGCTGGCTGCGCGGCAC
TTCTGGAACACCTGGCTTCCGCTGCTGTCCTCTGCGGCCAACAGGAAGAAGGCCAGGAGT
GCCATCCAGAAGGTCGTCAGCACCATCAACAAGACGGAAGCGAATAAGCAGGACAACGGG
GGCGTGCAGCTCCTGCACCAGTGGCCGACGGCCGACTTCCAGAACGGAGGGACC---GAC
GGGTACTTCCTCCCAGAGGCCGAGGACGACCTGACACTGCGGGCTGCGCTCTACGGGGTG
CTGTTCCACTGCCACGCCGACCTGGAGGACTGGGAGGGCGGCCTCAGGGTGCTGGACGAG
GCGGTGCAGGTGCTGCCGCGGACCGCACACCGCCTCTTGATTTTCAAGCACATGGTCATT
GTGAAGGCCAAACTCGGCCAGAACTTCACGATGGAGATCCAGAAGTTCAGAGACGAGAGC
GAGGACTACCTCGCGCACATGTGGCACCGGCTGGCCTTGAACTCCAAGAGCGTGTACGGG
GAGCTGACCTGCTACCACAGCGCCATTCAGGCGCTGCAGACGCCTGAGAGCGAGTGGCAG
AAGGTCGACTACATCATGGAATTCAGCGAGTGGCTGTACCACCGGCAGTTCCCCATCGAA
GACGTGACCTTCCACCTGAACTGGGCCATCGACATCTTGCTGGGGATGGAGAGCCCCGAG
TGCGAGGACACGGGGACGGTCTCCTTGGAGAAGCTGCACAGCGTGCGGCAGCTGGAGGCG
CTGGCCCGCGCCCACACCCTGCTGGCCCTGATGGCGTGGCCGAGC---CCCGCCTGCGAG
GAGGACTGCCTCGTGGCCTGCACGCTCCTGAAGCGCATCTGGCAGGTGTCCCTATCGAGG
GCGGGAAAGTTACTCTCAGAAAGCAGAGTTGCAGCAGCCGCTAGTTCCAACCTGCTGCTG
CCTAAGAGCGTGGAGGAGTGGGCCGCGTACTCGTGCCCCGAGGAGGCGGCAGGTGTGTTC
TCACAGGACGAGAGTGACTTCACCGTCAACGCGTCCAGCATCCAGCGGCCGATGTACACT
TTGCACTACCTGGACCAGCTGGTCACGGTCCTGCAGAAGCTGTCCCTGTGCCAGCTCACC
ATCCCGGTCCTGCAGCTGGGCGTGCTGATCTCGGCCTGCGTGGTGGGCAGCAAGACCCTG
GAGGACCTCTACCACCTCCGACTTGCCCTGGTCTGCTCCGACCTGACGCTGAGGGAGGCA
GCTGCTCTGCACGAGGAG---------------------GCGGTGGGCCAGGCCTACATC
GGCGAGACAGAGCAGGCCAGCTGCAGGAAAGAAATTGCCTTGAAAAAGGAAAAGGGCCGG
GAGCCACTGTTAGAGGAGAGTCTGCCG------------GCGCTGGACCGTCGGCAAAGC
GCTGTGCCGCCAGCGGAGATGAAGCCCCTGCTGGCAAAGGACAAGATCATGAAGACAAAC
GGAGAGACCGGGAGAGGCCTGGATGGCACGTCCCTTCCCCAGCTGTGGACCCTCAAAGCG
GAGGTCCTGCTCCAGATGGACCTGTACCAGCCCACGAGGCTGCTGCTGTCGGAGGCGTAC
CAGGCCTTCCAGGAGCTCGAAGACCCCTGTGCGCAGTCGCGGTGCCTGCACCTGCTCGCC
CAGCTGGCGAACAAGGAGAGGAACCACGAGCAGGCCAGGAGGCTGGTGGAGCAGGCCCGG
CTTCTGGGGGGCGGCGAGGACTTCTGGTACAGCTCCAGCCTGACCCTGGCGGACGCGCTG
CTGTCGCTGGGGTCGGAGGGAGCAGAGACGGTGGTCTGCCAGCTGTTTCAGAAGCTCGTG
GAGACCTTCAACATTCTCAAGAAGGAAAGACCCAACCGCACGCCCGTGCTGGAGTTCATG
ACCGCAGACCTGGAAGCCAGGTACTTGAGGCTCCAGGTGAAGCTCGCCCAGGAGCCGGCT
GACGAGGAGCTCTCCCGCGGCCCGGCCCTGCTGAGCGATTTGGACGGCCGCTTGCTGGAG
CTTGAGAAGAAGTTCGCCAGCTTCGGCTGCAGAAAGAACTGTGCAGACATAAAACTGGAA
CGCGCAAGGATAAAGAGGTTGTGCGCCCTGAGCGAGCCGAACGAGGAGCACAGGGCGGCG
CGGTACCTGGAGGCCCACGGCCTGGCGCAGGGCGCCGTGGTGGAGCTGGAGGCGCTGCTC
CAGCGGGTCCAAGGCTTCCTGCCGCTTCAGGAC---------------------------
---------------------------------------AACGTGAACTCGCCGCTGATG
AGGAAGCTGGCGGACCTCAAACTCGGCCTGGTGGACGTGGCCCTGGGCATGCTGCAGCTG
TCCTGGCAGGAGGCGCAGGAGCGGCAGCTCCGGCTGGGCTCCTTGGACAAGCTGCTGGCC
CGCCACCTGCAGAGCCCCGGCGACCACACCTCCGTCAGCCTGAAGTGGTCTACGCTGCAG
CGGACGCTGGCCCACACCGTGCTGGCGCAGCTGGGGAGCCTGCAGCCGCTGTGCGCGCGC
TGCGTGGGGCTGCGCGCCCGGCTCCTGGGCCTGGCCGGGAAGGCCCTGCACCTGCTGGCG
GTGCACACGGACCCCGTGCGCCCCACCTTGTACTGGGAGGACGGCTTCTCGGCGGGGGCT
GAGCTCAGCAGCCTCAGGTGTCTGGAGGTCGCCCAGGAGGACGGGGACTCACAGCTGGCG
GCTCTGCTGCAGCTGCTGTACGGCGCTGCCTACGAGAGACCCAGGTCCATCGCTGCAGCC
AAAGGCAGGGTGCTCCAAATGGGGGGCTCCTGCAAGGTGGCGCGAGTGGCTGTGAGCCCC
GCCGCCTTTTCCTCCCTGTTAGCCGGCGTCCAGCAGTTCCGGGAGCAGATGCAGGCCGAG
GTGGAGGCCTACCTGCAGCCGCTGTCCGCCCTGCTCAGCTGCCCGGAGGCCAGGACACAG
AGCCCCACGGTGCTCGCCGACGTGGGCAAAGCAAAGGGCAAGGACAAGGAGCGGAAGAGC
CAGGCCGAGTGGGAGCAGCTCCTGGGCAGCTGCGGGGGCTTCTTCTTCTACGGGATGGAG
AGCTTCCTGTCCCACGTGTTTGTGGAGAGTCTGGCTGCC
