# Supplementary material for: Positively selected genes in the hoary bat (Lasiurus cinereus) lineage: prominence of thymus expression, immune and metabolic function, and regions of ancient synteny
Source: PeerJ. 2022 Mar 17;10:e13130. doi: 10.7717/peerj.13130 (PMC8934532; doi:10.7717/peerj.13130)
Supplement: Supplemental Information 4 — Likely alignment errors have been manually deleted between conserved codons. Recovery of the original codon positions requires alignment to the original accessions in each orthogroup. [file peerj-10-13130-s004.zip › renamed.manual/OG0003375.manual.fas]

>EpFu|XM_028141374.1_cds_XP_027997175.1_1
CTGGAAACCCTGGGTGGTGTGGATACCGTTGTCAAGATCCCTCCACACTTGCTGAGGGAG
AAATGCCTCCTGCCTCTCCAGTTGGCTTTGGAATCCAAGAATGTGAAGCTGGCCCAACAT
GCCTTGGCAGGAATACAGAAGCTTCTGTCAGAGGAGAGGTTTGTATCCATGGAAACAGAC
TCCGATGAGAAGCAGCTGCTCAATCAGATCCTGAACGCCGTGAAAGTGACGCCATCCCTC
CATGAAGACCTGCAGGTGGAAGTGATGAAGGTTTTACTCTGCATAACCTACACCCCAACG
TTTGACCTGAACGGGAGTGCGGTACTGAAGATCGCGGAGTTGTGTTTAGCATGCCGTAAA
CCTGGATGTCCACAATTGCATGAAATGATCAAAATGTCCATTATGAAACTCCTCACTGCC
CTGTGTCTTCGTGCGTTCCCTGGTGATCAGGGGCCTGTGGCTTTTCACAAGGTGTGCATT
GAGACATACACATGTAGCTGTCACCAGCGTAGTATAAACACTGCTGTGCGGGCCACTCTC
AGTCAGATGCTGAGTGACTTGACTTTACAGTTACGACAAAGGCAGGAGAATACGATAATT
GAAAACCCGGATGCCCCACAGGAATTCGGGAATCAAGGGTCGACCGTAGAGGCCCTGTGT
GACGACCTCGTCTCTGTGCTCACTGTTCTGTGTGAGAAGCTACAAGCCGCCATCAACGAC
AGTCAGCAGCTGCAGCTGCTGTACCTGGAGTGCATCCTGTCCATGCTCAGCAGCTGTTCC
TCCTCCATGCACCTGCATAGGGGCTTCACAGACCTGACCTGGAAAAACCTTTGCCCTGCT
CTCATCGTGATCCTGGGGAATCCAATCCATGACAAAACCATCACCTCTGCTCACAGCAGC
AGCGCGAGTGCCAGCATGGAGTCGGACTCTGCGTCCCCAGGCGTTTCCGACCACGGCCGG
GGCTCGGGCTGTTCCTCCACCGCCCCTGCCCTGAGCGGGCCTGTGGCTCGGACCATCTAC
TACATTGCAGCCGAGCTGGTCCGGCTGGTGGGGTCGGTGGACTCCATGAAGCCCGTGCTC
CAGTCCCTCTATCACCGCATGCTGCTCTACCCCCCACCCCAGCACCGGGTGGAAGCCATC
AAAGTAATGAAAGAGCTACTTGGGAGCCCACAGCGTCTCTGTGATTTGGCAGGACCCAGC
TCCACTGAACCCGAATCCAGAAAAAGATCAATTTCAAAAAGAAAGTCTCATCTGGATCTT
CTCAAACTCATCATGGATGGCATGACCGAAGCGTGCATCAAGGGTGGCATCGAAGCTTGC
TATGCCGCCGTGTCCTGCGTCTGCACCTTACTCGGGGCCCTAGACGAGCTCAGCCAGGGC
AAGGGCTTGAGTGAAGGTCAGGTCCAGCTGCTGCTCCAGCGCCTGGAGGAGCTGAAGGAC
GGGGCCGAGTCAAGCAGGGACTCCATGGAGATCAACGAGGCCGACTTCCGCTGGCAGCGG
CGAGTCCTGTCCTCGGAACATACGCCGTGGGAGTCGGGGAATGAGAGGAGCCCTGACATC
AGCATCAGTGTCACCACGGACACGGGCCAGACCACTTTGGAGGGAGAGTTGGGTCAGACC
ACACCTGAGGACCACTCCGAAAACCACAAGAATAGCCTCAAGTCCCCAGCCATCCAGGAG
AGCAAGGAGACGCTGAGC---AAAGTGTCAGAACCAGAAGCGGTAGACCAACCAGACGTT
GTTCAGAGAAGCCACACGGTCGCTTACCCTGACATCACGAACTTCCTGTCAGTGGACTGC
AGGATGAGGTCCTACGGATCTAGATACAGTGAGAGCAATTTTAGCGTGGATGACCAGGAT
CTCTCTAGGACGGAATTTGATTCCTGCGACCAGTACTCGATGGCCGCGGAAAAGGACTCG
GGGCGGTCTGACGTGTCGGACATTGGGTCGGACAACTGCTCACTGGCCGATGAGGAGCAG
ACCCCGCGGGATTGCCTGGGCCACAGGTCCCTGCGGACGGCTGCTCTGTCTCTCAAACTG
TTGAAGAACCAGGAGGCCGACCAGCACAGCGCCAGGCTGTTTGTGCAGTCTCTTGAGGGC
CTCCTTCCTCGCCTCCTGGCCCTGCCCAGCGTGGAGGAGGTGGACTCGGCCCTCCAGGAC
TTTGCCTCTACCTTCTGCTCAGGCATGATGCACTCCCCCGGATTTGACGGGAACAGCAGC
CTCAGCCTGCAGATGCTGATGAACGCGGACAGCCTGTACACGGCAGCGCACTGCGCTCTG
CTCCTCAACCTGAAGCTCTCCCATGGCGACTACTACCGGAAGCGGCCAGCCCTGGCGCCT
GGCATGATGAAGGAGTTCATGAAGCAGGTCCAGACCAGCGGGGTGCTGATGATCTTCTCC
CAGGCCTGGATCGAGGAACTCTACCATCAGGTGCTCGACAGAAACATGCTGGGAGAAGCT
GGCTACTGGGGCAGCCCCGAGGACAACAGCCTCCCGCTCATCACCATGCTGACCGATATT
GATGGCTTAGAGAGCAGCGCGATTGGGGGCCAGCTGATGGCCTCTGCTTCTACAGAGTCT
CCTTTCACCCAGAGCAGGAGGATCGATGACTCCACAGTAGCAGGT------------GTG
GCATTTGCTCGCTATATTCTGGTTGGCTGCTGGAAGAACTTGATCGATACTTTATCAACC
CCCCTGACTGGCCGCATGGCGGGGAGCTCCAAAGGGCTGGCCTTCATTCTAGGAGCTGAA
GGCATCAAAGAGCAGAACCAGAAAGAACGCGATGCCATCTGCATGAGCCTGGATGGGCTG
CGGAAAGCGGCGCGGCTGAGCTGTGCTCTAGGAGTTGCAGCTAACTGCGCCTCGGCCCTT
GCCCAAATGGCAGCTGCCTCCTGTGTCCAGGAAGAGAAAGAGGACAAGGAAGTCCAAGAA
CCCAGTGATGCCATAGCACAAGTGAAACTAAAAGTGGAGCAGAAACTGGAGCAGATCGGG
AAGCTGCAGGGGGTGTGGCTGCACACAGCCCACGTCTTGTGCATGGACGCCATCCTCAGT
GTAGGCCTGGAGATGGGAAGCCACAACCCGGACTGCTGGCCACACGTGTTCAGGGTGTGT
GAGTATGTGGGCACGCTGGAGCACACCCACTTCCGTGATGGCACCTCTCAGCCCCCCCTG
ACCATCAGCCAGCCTCAGAAGGCCCCCGGAGGCTCTGGACTCCTTGGGGACCTGGAGTGT
GAAGGCTCGCCCCCGGAGCAGAGCCTGGAGCAGGAGAGCTCCCTGAGCACCGCCCCGGTC
ATCCAGCCCCTCTCCATCCAAGAACTCATCAGGGAAGGCAGCCGCGGCCGGGCCTCCGAC
TTCCGCGGGGGCAGCCTCATGACCGGGAGCAGCGCCGCCAAGGCTGTGCTCACGCTGTCC
ACGCAGGCCGACAGGCTCTTTGAAGATGCTATAGATAAGTTGAACCTCATGGCTTTGGGA
GGTTTTCTTTACCAGCTGAAGAAAGCATCGCAGTCCCAGCTTTTCCATTCTGTGACGGAC
ACAGTTGATTACTCGCTGGCAATGCCAGGAGAAGTGAAATCCACCCAAGACCGAAAAAGT
GCCCTCCACCTGTTCCGCCTCGGGGACGCCATGCTGAGGATCGTGCGCAGCAAGTCCAGG
CCGCTGCTCCACGTGATGCGCTGCTGGAGCCTGGTGGCCCCGCACCTGGTGGAGGCTGCC
TGTCACAAGGAAAGACATGTGTCCCAGAAGGCTGTCTCCTTCATCCATGACATACTGACA
GAGGTCCTCACGGACTGGAACGAGCCACCTCATTTCCACTTCAATGAAGCCCTCTTCCGA
CCCTTTGAGCGGATTATGCAGCTGGAGCTGTGTGACGAGGATGTCCAAGACCAGGTCGTC
ACA------TCCATTGGTGAGCTGGTTGAAGTGTGTTCCACCCAAATCCAGTCGGGCTGG
AGGCCCTTGTTCAGTGCCCTGGAGACGGTGCACAGCGGGAACAAGTCCGAGGTGAAGGAG
TACCTAGTTGGCGATTACTCCATGGGAAAAGGCCAAGCTCCAGTGTTTGATGTATTTGAA
GCTTTTCTCAATACCGACAACATCCAGGTCTTTGCTAATGCAGCCACTAGTTACATCATG
TGCCTTATGAAGTTTGTCAAAGGACTGGGGGAGGTGGACTGTAAGGAGATTGGAGACTGT
GTCCCGGGACCAGGAGCCACCGCCCCCGACCTGTGCCTCCCTGCCCTGGATTACCTCAGG
CGCTGCTCTCAGTTATTGGCCAAAATCTACAAAATGCCGATGAAGCCAATATTCCTTAGT
GGGCGACTTGCTAGCTTGCCTCGAAGACTTCAGGAGCAGTCAGCGAGCAGTGAGGATGGC
ATTGAGTCTGTCCTGTCTGATTTTGATGATGACACGGGTCTGATAGAAGTCTGGATCATC
CTGCTGGAGCAGCTAACAGCAGCTGTGTCCAACTGCCCACGGCAGCACCAGCCGCCAACC
TTGGATTTACTCTTCGAGCTGTTGAGAGATGTCACCAAAACACCTGGACCAGGGTTTGGA
ATCTATGCCGTTGTTCATCTTCTCCTTCCTGTGATGTCCCTTTGGCTCCGTCGGAGCCAT
AAAGACCATTCTTACTGGGATGTGGCCTCGGCTAACTTCAAGCATGCCATCGGTCTGTCC
TGTGAGCTGGTGGTGGAGCACATTCAGAGCTTTATACACTCAGACATTAGGTATGAGAGC
ATGATCAACACCATGCTGAAGGACCTCTTTGAGTTACTGGTAGCCTGTGTGGCCAAGCCC
ACGGAAACCATCTCCAGAGTGGGCTGCTCCTGCATTAGGTACGTTCTCGTGACAGCAGGC
CCTGTGTTCACGGAAGAGATGTGGAGGCTGGCCTGCTGTGCCCTGCAGGACGCATTCTCT
GCCACACTCAAGCCCGTGAAGGATCTGCTGGGCTGCTTCCGCAGCAGCACCGAGGGCTTC
AGTGGGGAAGGCTGCCAGGTGAGGGTGGCAGCCCCCTCCTCCTCCCCCAGTGCCGAAGCC
GAGTACTGGCGCATCCGAGCCATGGCTCAGCAGGTGTTTATGTTGGACACCCAGTGCTCA
CCAAAGACTCCAAACACCTTCGATCACGCCCAGTCCTGTCAGCTCATTATCGAGCTGCCC
CCTGATGAAAAGCCAAACGGACACACCAAGAAAAGTGTTTCTTTCAGGGAAATTGTGGTG
AGCTTACTGTCTCATCAGGTGTTACTCCAGAACTTGTATGACATCTTGTTGGAAGAGTTC
GTCAAAGGCCCCTCTCCCGGAGAGGAGAAGACCCTCCAAGTGCCCGACACCAAGCTGGCC
GGCTTCCTCCGCTACATCTCCATGCAGAACCTGGCCGTCATCTTCGACCTGCTGCTGGAC
TCCTACCGGACAGCCAGGGAGTTTGACACCAGCCCGGGCCTGAAGTGCCTGCTGAAGAAG
GTGTCCGGCATTGGGGGCGCCGCCAACCTCTACCGCCAGTCCGCCATGAGCTTCAACATC
TACTTCCACGCGCTGGTCTGCGCAGTGCTCACCCACCAAGAAACCATCACCGCCGAGCAG
GTGAAGAAAGTCCTTTTCGAGGACGACGAGAGGAGCACAGACTCCTCCCAGCAGTGCTCC
TCCGAGGACGAGGACATCTTTGAGGAGACTGCCCAGGTGAGCCCGCCCAGGGGCAAGGAG
AAGAGGCGGTGGCGGGCCCGCCTGCCCTCGCTGAGCGTGCAGCCCATCAGCAACGCCGAC
TGGGTGTGGCTGGTCAAGCGGCTGCACAAGCTGTGCATGGAGCTGTGCAACCACTACATC
CAGATGCACCTGGACCTGGAAAGCAGCCTGGAGGAGGCGCCCGCCCTCAAGAGCGACCCG
TTCTTCATCCTGCCCTCCTTCCAGTCTGAGTCCTCCACCCCGTCCACGGGCGGGTTCTCG
GGGAAGGACACGCCTTCCGAGGACGACCGCAGC---CAGACGCGGGACCACGAGACGCTG
ATGCTGCCCCCGAGCCCCAAGGTGGAGAAGAAGGACCCC---GGCAGGAAGAAGGAGTGG
TGGGAGAGCGCGGGCAACAAAATCTACAGCATGGCGGCCGACAGAACCATCTCCAAGCTG
ATGACGGAATACAAAAAGAGGAAACAGCAGCACAACCTGCCCTCCTTCCCCAAAGAGGTC
AAAGTGGAGAAGAAGGGAGAGGCCCTGGGCCCCCGGGGCCCGGACTCCCCGCTGCTGCAG
CGGCCCCAGCACCTGATGGACCAAGGGCAGATGCGGCATTCCTTCAGCGCAGGCCCCGAG
CTGCTGCGG---GAGAAGAGGCCCCGCTCCGGCTCCACCGGGAGCTCCCTGAGCGTGTCC
GTGCGGGACGCCGAGGCGCAGATCCAGGCGTGGACCAACATGGTGCTAACAGTTCTCAAT
CAGATTCAGATCCTTCCAGACCCGACCTTCACAGCCCTCCAGCCAGCAGTGTTCCCATGC
ATCAGCCAGCTGACCTGTCACGTGACGGACATCAGAGTTCGCCAGGCTGTGAGAGAGTGG
CTCGGCAGAGTGGGCCGTGTCTATGACATCATTGTG
>HiAr|XM_019648090.1_cds_XP_019503635.1_1
CTGGAAACGCTGGGTAGTGTGGATACTATTGTCAAGATCCCTCCACACTTGCTGAGGGAG
AAATGCCTGCTGCCTCTCCAGTTGGCTTTGGAATCCAAGAATGTGAAGCTGGCCCAACAC
GCCTTGGCAGGGATACAGAAGCTTCTGTCTGAAGAAAGGTTTGTATCCATGGAAACAGAC
TCTGATGAGAAGCAGCTGCTGAATCAGATCCTGAACGCTGTGAAAGTGACGCCTTCCCTC
AACGAAGACCTGCAGGTGGAAGTGATGAAGGTTTTACTCTGCATAACCTACACCCCGACC
TTTGACCTGAATGGGAGTGCAGTGCTGAAGATCGCGGAG---------------------
------------------------------------------------------------
---------------------------------------------------GTGTGTATT
GAGACATACATGTGTAGCTGTCACCAGCGTAGTATAAACACGGCTGTGCGGGCAACTCTC
AGTCAGATGCTGAGTGACTTGACCTTACAGTTACGTCAAAGGCAGGAGAATACGATAATT
GAAAACCCGGATGTCCCACAGGAATTCAGGAATCAAGGGTTGACAGTAGAGGCCCTCTGT
GATGACCTTGTCTCAGTGCTTACTGTTCTGTGTGAGAAGCTACAAGCCACCATCAATGAC
AATCAGCAGCTGCAGCTTCTGTACCTGGAGTGCATTCTGTCTGTGCTCAGCAGTTCCTCG
TCCTCCATGCATCTGCACAGAGGCTTCACCGACCTCATCTGGAAGAACCTTTGTCCTGCT
CTCGTCGTAATCCTGGGGAATCCAATTCTCGACAAAACCATCACCTCTGCTCACAGCAGC
AGCACGAGTACCAGCATGGAGTCGGACTCTGTGGCTCCAGGAGTTTCTGACCACGGCCGG
GGCTCGGGCTGTTCCTCCACAGCGCCAGCCCTGAGTGGGCCCGTGGCTCGCACTATCTAT
TACATTGCAGCCGAGCTGGTCCGGCTGGTGGGGTCGGTGGACTCCATGAAGCCCGTGCTC
CAGTCCCTGTATCACCGCATGTTGCTCTATCCACCCCCCCAGCACCGGGGGGAAGCAATC
AAAGTCATGAAAGAGGTAGGG---------------------------------------
------------------------------------------------------------
------------------------------------------------------------
------------------------------------------------------------
------------------------------------------------------------
------------------------------------------------------------
------------------------------------------------------------
------------------AGGACAGGTCAGACCACCTTGGAGGGAGAGCTGGGTCAGACT
ACACCCGAGGACCACTCCGAAAACCACAAGAGCGGCCTCAAATCCCCAGCCATCCAGGAG
AGCAAGGAGATGCTGAGC---AAAGCGTCAGAACCGGAGGCAGTAGACCAGCCAGATGTT
GTGCAAAGAAGCCACACGGTTCCTTACCCGGATATAACCAACTTCCTGTCAGTGGACTGC
AGGATGAGGTCCTACGGATCCAGATATAGTGAGAGCAATTTTAGCGTCGATGACCAGGAC
CTTTCCAGGACGGAATTTGATTCCTGCGATCAGTACTCAATGGCAGCAGAAAAGGACTCC
GGGCGGTCTGACGTGTCCGACATTGGGTCGGACAACTGTTCCCTCGCTGATGAAGAGCAG
ACCCCTCGGGATTGCCTGGGCCACAGGTCCCTGCGAACTGCTGCTCTGTCTCTGAAACTG
CTGAAGAACCAGGAAGCTGACCAGCACAGCGCCAGGCTGTTTGTGCAGTCCCTCGAGAGC
CTCCTTCCTCACCTGCTGGCCCTGCCCAGTGTGGAAGACGTGGACTTGGCCCTCCAGAAC
TTTGCATCTACCTTCTGCTCAGGCATGATGCAGTCGCCCGGATTTGATGGGAACAGCTGC
CTCAGCCTGCACATGCTCATGAACGCAGACAGCCTGTACACGGCTGCGCACTGCGCTCTT
CTCCTCAACCTGAAGCTCTCCCATGGCGATTACTATCGGAAACGGCCCGCCCTGGCCCCT
GGCATGCTGAAAGAGTTCATGAAGCAGGTGCAGACCAGTGGGGTGCTGATGGTGTTCTCC
CAGGCCTGGATCGAGGAACTCTACCATCAGGTGCTTGACAGAAACATGCTCGGAGAAACT
GGCTACTGGGGCAGCCCCGAGGACAACAGCCTCCCCCTTATCACCATGCTGACAGATATC
GATGGCTTGGAGAGCAGTGCAATTGGGGGCCAGCTAATGGCCTCCGCTTCTACAGAGTCT
CCTTTCACCCAGGGGAGGAGAATCGATGACTCCACAGTGGCAGGT------------GTG
GCATTTGCTCGCTATATTCTGGTTGGCTGCTGGAAGAACCTGATCGATACTTTATCAACC
CCCCTGACTGGCCGAATGGCGGGGAGCTCCAAAGGGCTGGCCTTCATTCTAGGAGCTGAA
GGCATCAAAGAGCAGAACCAAAAAGAACGGGATGCCATCTGCATGAGCCTCGATGGGCTG
CGCAAAGCAGCACGGCTGAGCTGTGCTCTAGGAGTCGCGGCTAACTGCGCCTCGGCCCTT
GCCCAAATGGCCGCTGCCTCCTGTGTCCAGGAAGAGAAAGAGGACAAGGAAGTCCAAGAG
CCCAGCGATGCCATAGCACAAGTGAAACTAAAAGTGGAGCAGAAACTGGAGCAGATCGGG
AAGCTGCAGGGGGTGTGGCTGCACACAGCCCACGTCTTGTGCATGGACGCCATTCTCAGT
GTAGGCCTGGAGATGGGGAGCCACAACCCGGACTGCTGGCCCCACGTGTTCAGGGTATGT
GAATACGTGGGCACGTTGGAGCACACGCACTTCAGCGACGGCACCTCTCAGCCCCCCTTG
ACCATCAGCCAGCCCCAGAAGGCATCCGGAGGCTCTGGGCTTCTTGGGGACCTGGAGTGT
GAGGGCTCGCCCCAGGAGCAGAGACTGGAGCAGGAGAGCTCCCTGAGCACAGCCCCAGTC
ATCCAGCCCCTCTCCATCCAAGAGCTGGTCAGGGAAGGTAGCCGAGGCCGGGCCTCCGAC
TTCCGCGGCGGCAGCCTCATGACGGGGAGCAGTGCCGCCAAGGCTGTGCTCACACTCTCC
ACCCTGGCCGACAGGCTCTTTGAAGATGCTACAGATAAGTTGAACCTAATGTCTTTGGGA
GGTTTCCTTTATCAACTGAAGAAAGCATCGCAGTCCCAGCTTTTCCATTCTGTTACGGAC
ACAGTTGATTACTCTCTGGCAATGCCAGGAGAAGTTAAATCCACCCATGACCGAAAAAGT
GCCCTCCACCTATTCCGCCTCGGGGATGCCATGCTGAGGATCGTGCGGAGCAAGTCGCGG
CCCCTGCTCCACGTGATGCGCTGCTGGAGCCTCGTGGCCCCGCACCTGGTGGAGGCTGCC
TGCCATAAGGAAAGACACGTGTCTCAGAAAGCTGTTTCCTTCATCCATGATATACTGACA
GAGGTTCTCACTGACTGGAATGAGCCACCACATTTTCACTTTAATGAAGCACTGTTCCGA
CCTTTTGAGCGCATTATGCAACTGGAGTTGTGTGATGAAGATGTCCAAGACCAGGTCACA
ACAAAATTCACTCTGGAGGAACTCATTTCAACTCAGTCCACCAAAATATCNNNNGGATGG
AGGCCCTTGTTCAGTGCCCTGGAAACAGTGCACAGCGGAAACAAGTCTGAGGTGAAGGAG
TACCTAGTCAGTGATTACTCCATGGGAAAAGGCCAAGCTCCAGTGTTTGATGTTTTTGAA
GCCTTTCTCAATACTGACAACATTCAGGTCTTTGCGAATGCAGCCACTAGTTACATCATG
TGCCTTATGAAGTTTGTCAAAGGACTA---------------------------------
------------------------------------------------------------
------------------------------------------------------------
------------------------------------------------------------
------------------------------------GGTCTGATAGAAGTCTGGATAATC
CTGCTGGAGCAGCTCACAGCAGCTGTGTCCAACTGTCCACGTCAGCACCAACCCCCTACC
TTGGATTTACTCTTTGAGCTACTGAGAGATGTCACCAATACACCTGGTAACTATTTCTAC
ATCTATCTTTTGGGGGAGTTGTTA------------------------------------
------------------------------------------------------------
------------------CACATAACTTTTTTTCAGGAGGGT------------------
------------------------------------------------------------
------------------------------------------------------------
------------------------------------------------------------
---------------ATTTCTGATCTGTTGGGCTGCTTCCACAGCAGCACCGAGGGCTTC
AGTGGGGAAGGCTGCCAGGTGAGGGTGGCGGCCCCCTCCTCCTCCCCCAGTGCCGAGGCC
GAGTACTGGCGCATCCGAGCCATGGCTCAGCAGGTGTTTATGTTGGATACCCAGTGCTCA
CCAAAGACTCCAAACAACTTCGATCACGCTCAGTCCTGTCAGCTCATTATTGAGCTGCCT
CCTGATGAGAAGCCAAACGGACACACCAAGAAAAGTGTTTCTTTCAGGGAAATTGTGGTG
AGCTTACTATCTCATCAAGTGTTACTGCAGAACTTATATGATATCTTGTTAGAAGAGTTT
GTCAAAGGCCCCTCCCCTGGAGAGGAGAAGACAATCCAAATGCCAGAAACCAAAGTGGCC
GGCTTCCTCAGATACATCTCCATGCAGAACCTGGCGGTCATATTTGACCTGCTGCTCGAC
TCGTACAGGACGGCCAGAGAGTTTGACACCAGCCCTGGGCTGAAGTGCTTGCTGAAGAAA
GTGTCTGGCATTGGAGGTGCTGCCAACCTCTACCGCCAGTCGGCAATGAGTTTTAACATC
TATTTCCACGCACTGGTCTGTGCTGTTCTCACCAATCAAGAAACCATCACTGCCGAGCAA
GTGAAGAGAGTCCTTTTTGAGGATGACGAGAGAAGCACAGATTCGTCGCAACAGTGTTCA
TCAGAAGATGAAGACATTTTTGAGGAGACTGCCCAGGTGAGCCCCCCAAGAGGCAAGGAG
AAGAGGCAGTGGAGGGCTCGGATGCCCTCTCTAAGTGTCCAGCCCGTCAGCAATGCAGAC
TGGGTGTGGCTGGTCAAGAGGCTTCACAAGCTGTGCATGGAGCTGTGCAATAACTACATC
CAGATGCACCTGGACCTGGAAAACAGCATGGAGGAAGCGCCCATCTTCAAGAATGACCCA
TTCTTTATCCTCCCATCCTTCCAGTCGGAGTCATCCACCCCATCCACTGGGGGGTTCTCA
GGGAAAGATACACCTTCTGAGGATGACCGAAGT---CAGACACGAGATCACGAAACGCTG
CTGCTACCCCCAAGCCCCAAGGTGGAGAAGAAGGACCCC---AGCCGGAAGAAAGAGTGG
TGGGAAAATGCGGGGAACAAAATCTATACCATGGCGGCCGACAAAACCATTTCAAAGTTG
ATGACTGAATACAAAAAGAGGAAACAGCAGCATAACTTGCCCACATTCCCCAAAGAGGTC
AAAGTGGAGAAGAAGGGAGAGCCGCTGGGGCCGAGGGGCCAAGACTCCCCACTGCTTCAG
CGTCCCCAGCACTTGATAGACCAAGGACAGATGCGGCATTCTTTCAGTGCGGGCCCCGAG
CTGCTGAGACAGGAGAAGAGGCCCCGCTCGGGCTCCACCGGGAGCTCCCTGAGTGTCTCT
GTGAGAGATGCCGAAGCACAGATCCAGGCGTGGACCAACATGGTGCTAACAGTTCTCAAT
CAGATTCAGATCCTTCCAGACCCAACCTTCACAGCCCTCCAGCCAGCGGTGTTCCCGTGC
ATCAGCCAGCTGACCTGTCACGTGACTGACATCAGAGTTCGCCAGGCCGTGAGAGAGTGG
CTGGGCAGAGTGGGCCGTGTCTATGACATCATTGTG
>LaCi|117-exonerate_protein2genome-gene-76.0-mRNA-1
CTTGAAACCCTGGGTGGTGTGGATACTGTTGTCAAGATCCCTCCACACTTGCTGAGGGAG
AAATGCCTCCTGCCTCTCCAGTTGGCTTTGGAATCCAAGAATGTGAAGCTGGCCCAGCAT
GCCTTGGCAGGAATACAGAAGCTTCTATCAGAGGAGAGGTTTGTATCCATGGAAACAGAC
TCCGATGAGAAGCAGCTGCTCAATCAGATCCTGAACGCTGTGAAAGTGACGCCGTCCCTC
CACGAAGACCTGCAGGTGGAAGTGATGAAGGTTTTACTCTGTATAACCTACACCCCGACG
TTTGACCTGAACGGGAGTGCAGTGCTGAAGATCGCCGAG---------------------
------------------------------------------------------------
---------------------------------------------------GTGTGCATT
GAGACATACACATGTAGCTGTCACCAGCGTAGTATAAACACTGCTGTGCGGGCCACTCTC
AGTCAGATGCTGAGTGACTTGACTTTACAGTTACGGCAAAGGCAGGAGAATACGATAATT
GAAAACCCAGATATCCCACAGGAATTCGGGAATCAAGGGTCGACCACAGAGGCCCTCTGT
GACGACCTCGTCTCTGTGCTCACTGTTCTGTGTGAGAAGCTACAAGCCTCCATTAACGAC
AGTCAGCAGTTGCAGCTGCTGTATCTGGAATGCATCCTGTCCATGCTCAGCAGCTGTTCC
TCCTCCATGCACCTGCACAGGGGCTTCACAGATCTGACCTGGAAGAACCTTTGCCCTGCT
CTCATCGTGATCCTGGGGAATCCAATTCATGACAAAACCATCACCTCTGCTCACAGCAGC
AGCACGAGTGCCGGCATGGAGTCGGACTCTGCATCTCCAGGTGTTTCCGATCATGGCCGG
GGCTCGGGCTGTTCCTCCACCGCACCTGCCTTGAGTGGGCCTGTGGCTCGGACCATCTAT
TACATTGCAGCGGAGCTGGTCCGGCTGGTGGGGTCGGTGGACTCCATGAAGCCCGTGCTC
CAGTCCCTCTATCACCGCATGCTGCTCTACCCCCCACCCCAGCACCGGGTGGAAGCCATC
AAAGTAATGAAAGAGCTACTTGGAAGCCCACAGCGTCTCTGTGATTTGGCAGGACCCAGC
TCCACTGAACCCGAATCCAGAAAAAGATCAATTTCAAAAAGAAAATCTCATCTGGATCTT
CTCAAACTCATCATGGATGGCATGACCGAAGCGTGCATCAAGGGTGGCATCGAAGCTTGC
TATGCCGCCGTGTCCTGCGTCTGCACCTTACTCGGAGCCCTAGACGAGCTCAGCCAGGGC
AAGGGCTTGAGTGAAGGTCAGGTCCAGCTGCTGCTCCAGCGCCTGGAGGAGCTGAAGGAT
GGGGCCGAGTCAAGCAGGGATTCCATGGAGATCAACGAGGCCGACTTCCGCTGGCAGCGG
CGAGTCCTGTCCTCAGAACATACACCGTGGGAGACAGGGAATGAGAGGAGCCCCGACATC
AGCATCAGTGTGACCACTGACACGGGCCAGACCACTTTGGAGGGAGAATTGGGTCAGACC
ACACCTGAGGACCACTCCGAAAACCACAAAAGTAGCCTCAAGTCCCCAGCCATCCAGGAG
AGCAAGGAGACGCTGAGC---AAAGTGTCAGAGCCAGAAGCAGTAGACCAACCAGATGTT
GTTCAGAGAAGCCACACGGTCGCTTACCCTGACATCACAAACTTCCTGTCAGTGGACTGC
AGGATGAGGTCCTACGGATCTAGGTACAGTGAGAGCAACTTTAGCGTGGATGACCAGGAT
CTCTCCAGGACGGAGTTTGATTCCTGTGACCAGTACTCCATGGCAGCGGAAAAGGACTCG
GGGAGGAGTGACGTGTCTGACATTGGGTCGGACAACTGCTCACTGGCCGATGAGGAGCAG
ACTCCGCGGGACTGCCTGGGCCACAGGTCCCTGCGGACTGCTGCTCTGTCTCTCAAACTG
TTGAAGAACCAGGAGGCCGACCAGCACAGTGCCAGGCTGTTTGTGCAGTCTCTTGAGGGC
CTCCTTCCTCGCCTCCTGGCCCTACCCAGCGTGGAGGAGGTAGACTCGGCCCTCCAGAAC
TTTGCCTCTACCTTCTGCTCAGGTATGATGCACTCCCCCGGGTTTGACGGGAACAGCAGC
CTCAGCCTGCAGATGCTGATGAACGCGGACAGCCTGTACACGGCAGCGCACTGTGCTCTG
CTCCTCAACCTGAAGCTCTCCCATGGCGACTACTACCGGAAGCGGCCAACCCTGGCGCCT
GGCATGATGAAAGAGTTCATGAAGCAGGTCCAGACCAGTGGGGTGCTGATGATCTTCTCC
CAGGCCTGGATCGAGGAACTCTACCATCAGGTGCTCGACAGAAACATGCTGGGAGAAGCT
GGCTACTGGGGCAGCCCCGAGGACAACAGCCTCCCCCTCATCACCATGCTGACCGATATT
GACGGCTTAGAGAGCAGCGCGATTGGGGGCCAGCTGATGGCCTCCGCTTCTACAGAGTCT
CCTTTCACCCAGAGCAGGAGGATCGATGACTCCACAGTAGCAGGG------------GTG
GCATTTGCTCGCTATATTCTGGTTGGCTGCTGGAAGAACTTGATCGATACTTTATCAACC
CCCCTGACTGGCCGCATGGCTGGGAGCTCCAAAGGGCTGGCCTTCATTCTCGGAGCTGAA
GGCATCAAAGAGCAGAACCAGAAAGAACGCGATGCCATCTGCATGAGCCTGAATGGGCTG
CGGAAAGCGGCGCGGCTGAGCTGTGCTCTAGGAGTTGCAGCTAACTGCGCCTCGGCCCTT
GCCCAAATGGCAGCTGCCTCTTGTGTCCAGGAAGAGAAAGAGGACAAGGAAGTCCAAGAA
CCCAGTGATGCCATAGCACAAGTGAAACTAAAAGTGGAGCAGAAACTGGAGCAGATCGGG
AAGCTGCAGGGGGTGTGGCTGCACACAGCCCACGTCTTGTGCATGGACGCCATCCTCAGT
GTAGGCCTGGAGATGGGAAGTCACAACCCGGACTGCTGGCCACACGTGTTCAGGGTGTGT
GAGTATGTGGGCACGCTGGAGCACACCCACTTCCGTGATGGCACCTCTCAGCCGCCGCTG
ACCATCAGCCAGCCCCAAAAGGCCCCCGGAGGCTCTGGACTCCTTGGGGACCTGGCGTGT
GAAGCCTCGCCCCCGGAGCAGAGCCCCGAGCAGGAGCGCTCCCTGAGCACCGCCCCGGTC
ATCCAGCCCCTCTCCATCCAAGACCTCATCAGGGAAGGCAGCCGCGGCAGGGCCTCCGAC
TTCCGCGGGGGCAGCCTCATGACGGGGAGCAGCGCCGCCAGGGCCGTGCTCACGCTGTCC
ACGCAGGCTGACAGGCTCTTTGAAGATGCTATCGACAAGTTGAACCTCATGGCTTTGGGA
GGTTTTCTTTACCAGCTGAAGAAAGCATCGCAGTCCCAGCTTTTCCATTCGGTGACGGAC
ACCGTTGATTACTCGCTAGCAATGCCAGGAGAAGTGAAATCCACCCAAGACCGAAAAAGT
GCCCTCCACCTGTTCCGCCTCGGGGATGCCATGCTGAGGATTGTGTGCAGCAAGTCCAGG
CCACTGCTCCACGTAATGCGCTGCTGGAGCCTGGTGGCCCCGCACCTGGTGGAGGCTGCC
TGCCACAAGGAAAGACATGTGTCTCAGAAGGCTGTCTCCTTCATCCATGACATACTGACA
GAGGTCCTCACGGACTGGAATGAGCCACCTCATTTCCACTTCAACGAAGCCCTCTTCCGG
CCCTTTGAGCGGATTATGCAGCTGGAGCTGTGTGATGAGGATGTCCAAGACCAGGTCGTC
ACA------TCCATTGGTGAGCTGGTTGAAGTGTGTTCCACCCAAATCCAGTCGGGCTGG
AGGCCCTTGTTCAGTGCCCTGGAGACGGTGCACAGCGGGAACAAGTCCGAGGTGAAGGAG
TACCTAGTTGGCGATTACTCCATGGGAAAAGGCCAAGCTCCAGTGTTTGATGTATTTGAA
GCTTTTCTCAATACCGACAACATCCAGGTCTTTGCCAATGCAGCCACTAGTTACATCATG
TGCCTTATGAAGTTTGTCAAAGGACTGGGGGAGGTGGACTGTAAGGAGATTGGAGACTGT
GTCCAGGGACCAGGAGCCACCGCCCCCGATCTGTGCCTCCCTGCCCTGGATTACCTCAGG
CGCTGCTCTCAGTTATTGGCCAAAATCTACAAAATGCCGATGAAGCCAATTTTCCTTAGT
GGGCGGCTTGCTAGCTTGCCTCGAAGACTTCAGGAGCAGTCGGCGAGCAGTGAGGATGGC
ATTGAGTCGGTCCTGTCTGATTTTGATGATGACACTGGTCTGATAGAAGTCTGGATCATC
CTGCTGGAGCAGCTAACAGCAGCTGTGTCCAACTGCCCACGCCAGCACCAGCCGCCAACC
TTGGATTTACTCTTCGAGCTGTTGAGAGATGTCACCAAAACACCTGGACCAGGGTTTGGT
ATCTATGCAGTTGTTCATCTTCTGCTTCCTGTGATGTCCCTTTGGCTCCGTCGGAGCCAT
AAAGACCATTCTTACTGGGATGTGGCCTCAGCTAACTTCAAGCATGCCATCGGTCTGTCC
TGTGAGCTGGTGGTGGAGCACATTCAGAGCTTTATACACTCAGACATTAGGTATGAGAGC
ATGATCAACACCATGCTGAAGGACCTCTTTGAGTTACTGGTAGCCTGTGTGGCCAAGCCC
ACGGAAACCATCTCCAGAGTGGGCTGCTCCTGTATTAGGTACGTTCTCGTGACAGCAGGC
CCTGTGTTCACGGAAGAAATGTGGAGGCTGGCCTGCTGTGCCTTGCAGGACGCGTTCTCT
GCCACACTCAAGCCTGTGAAGGATCTGCTGGGCTGCTTCCACAGCAGCACGGAGGGCTTC
AGTGGGGAAGGCTGCCAGGTGAGGGTGGCAGCCCCCTCTTCCTCCCCCAGTGCCGAAGCC
GAGTACTGGCGCATCCGAGCCATGGCTCAGCAGGTGTTTATGTTGGACACCCAGTGCTCA
CCAAAGACTCCAAACACCTTTGATCATGCCCAGTCCTGTCAGCTCATTATTGAGCTGCCT
CCTGATGAAAAGCCAAATGGACACACCAAGAAAAGCGTTTCTTTCAGGGAGATTGTGGTG
AGCTTGCTGTCCCACCAGGTGTTACTGCAGAACCTGTATGACATCTTGCTGGAAGAGTTT
GTCAAAGGCCCGTCCCCAGGAGAGGAGAAGACTGTCCCCGGGCCAGACGCCAAGCTGGCC
GGCTTCCTCCGCTACATCTCCATGCAGAACCTGGCGGTCATCTTCGACCTGCTGCTGGAC
TCCTACCGGACGGCCAGGGAGTTTGACACCAGCCCGGGCCTCAAGTGCCTGCTGAAGAAA
GTGTCCGGCATCGGGGGGGCCGCCAACCTCTACCGCCAGTCGGCCATGAGCTTTAACCTC
TACTTCCACGCGCTGGTCTGTGCCGTGCTCACCAGCCAAGAAACCATCACGGCCGAGCAG
GTGAAGAAGGTCCTTTTCGAGGACGAGGAGCGGAGCACCGACTCGTCGCAGCAGTGCTCC
TCGGAGGACGAGGACATTTTCGAGGAGACGGCCCAGGTGAGCCCGCCCCGGGGCCGGGAG
AAGAGGCAGTGGCGGGCGCGCCTGCCCTCGCTGAGTGTGCAGCCCGTCAGCAACGCGGAC
TGGGTGTGGCTGGTCAAGCGGCTGCACAAGCTGTGCATGGAGCTGTGCAACCACTACATC
CAGATGCACCTGGACCTGGAGAGCAGCCTGGAGGAGGCGCCCCTCCTCAAGAGCGACCCC
TTCTTCATCCTGCCCTCCTTCCAGTCCGAGTCCTCCACCCCGTCCACGGGCGGCTTCTCG
GGGAAAGACACGCCCTCCGAGGACGACCGCAGCAGCCAGGCGCGGGACCACGAGACGCTG
ATGCTGCCCCCCAGCCCCAAGGTGGAGAAGAAGGACGCCGCCGGCCGGAAGAAAGAGTGG
TGGGAGAGCGCGGGCAACAAAATCTACAGCATGGCGGCCGACAGGACCATCTCCAAGCTG
ATGACCGAGTACAAGAAGAGGAAGCAGCAGCATAACCTGCCCGCCTTCCCCAAGGAGGTC
AAAGTGGAGAAG---GGCGAGGCGCTGGGCCTCCGGGGCCCGGACTCGCCGCTGCTGCAG
CGTCCCCAGCACCTGATGGACCAAGGGCAGATGCGGCATTCCTTCAGCGCAGGCCCCGAG
CTGCTGCGG---GAGAAGAGGCCCCGCTCCGGCTCCACCGGGAGCTCCCTGAGCGTGTCC
GTGCGGGACGCCGAGGCGCAGATCCAGGCATGGACCAACATGGTGCTAACAGTTCTCAAT
CAGATTCAGATCCTTCCAGACCCAACCTTCACGGCCCTCCAGCCAGCAGTGTTCCCATGC
ATCAGCCAGCTGACCTGTCATGTGACGGACATCAGAGTTCGCCAGGCTGTGAGAGAGTGG
CTCGGCAGAGTGGGCCGTGTCTATGACATCATTGTG
>MyLu|XM_006084420.3_cds_XP_006084482.1_1
CTGGAAACCCTGGGTGGTGTGGATACCGTTGTCAGGATCCCTCCACACTTGCTGAGGGAG
AAATGCCTCCTGCCTCTCCAGTTGGCTTTGGAATCCAAGAATGTGAAGCTGGCCCAACAT
GCCTTGGCAGGAATACAGAAGCTTCTGTCAGAGGAGAGGTTTGTATCCATGGAAACAGAC
TCCGATGAAAAGCAGCTGCTCAATCAGATCCTGAACGCCGTGAAAGTGACGCCATCCCTC
CACGAAGACCTGCAGGTGGAAGTGATGAAGGTTTTACTCTGCATAACCTACACCCCGACA
TTTGACCTGAACGGGAGTGCAGTGCTGAAGATCGCGGAG---------------------
------------------------------------------------------------
---------------------------------------------------GTGTGCATT
GAGACATACACATGTAGCTGTCACCAGCGTAGTATAAACACTGCTGTGCGGGCCACTCTC
AGTCAGATGCTGAGTGACTTGACTTTACAGTTACGACAAAGGCAGGAGAATACGATAATT
GAAAACCCGGATGTCCCACCGGAATTCGGGAATCAAGGGTCAACCGTAGAGGCCCTCTGT
GACGACCTCGTCTCTGTGCTCACTGTTCTGTGTGAGAAGCTACAAGCCTCCATCAACGAC
AGTCAGCAGCTGCAGCTGCTGTACCTGGAGTGCATCCTGTCCATGCTCAGCAGCTGCTCC
TCCTCCATGCACCTGCACAGGGGCTTCACAGACCTGACCTGGAAAAACCTTTGCCCTGCT
CTGATCGTGATCCTGGGGAATCCAGTTCATGACAAAACCATCACCTCTGCTCACAGCAGC
AGCACGAGTGCCAGCATGGAGTCGGACTCGGCGTCCCCAGGCATTTCCGACCATGGCCGG
GGCTCGGGCTGTTCCTCCACCGCACCTGCCCTGAGCGGGCCGGTGGCTCGGACCATCTAT
TACATTGCAGCCGAGCTGGTCCGGCTGGTGGGGTCGGTGGACTCCATGAAGCCCGTGCTC
CAGTCCCTCTATCACCGCATGCTGCTCTACCCCCCACCCCAGCACCGGGTGGAAGCCATC
AAAGTAATGAAAGAGCTACTTGGGAGCCCACAGCGTCTCTGCGATTTGGCAGGACCCAGC
TCCACTGAACCCGAATCCAGGAAAAGATCAATTTCAAAAAGAAAGTCTCATCTGGATCTT
CTCAAACTCATCATGGATGGCATGACTGAAGCGTGTATCAAGGGTGGCATCGAAGCTTGC
TATGCCGCCGTGTCCTGCGTCTGTACCTTACTCGGGGCCCTAGACGAGCTCAGCCAGGGC
AAGGGCTTGAGTGAAGGTCAGGTGCAGCTGCTGCTCCAGCGCCTGGAGGAGCTGAAGGAC
GGGCCCGAGTCAAGCAGGGACTCCATGGAGATCAACGAGGCCGACTTCCGCTGGCAGCGG
CGAGTCCTGTCCTCGGAACATACGCCGTGGGACCCGGGGAATGAGAGGAGCCCCGACATC
AGCATCAGTGTGACCACGGACACGGGCCAGACCACTTTGGAGGGAGAGTTGGGTCAGACC
ACCCCTGAGGACCACTCTGGAAACCACAAGAATGGCCTCAAGTCCCCAGCCATCCAGGAG
AGCAAGGAGATGCTGAGC---AAAGTGTCAGAGCCAGAAGCAGTAGACCAACCAGATGTT
GTTCAGAGAAGCCACATGGTCGCCTACCCTGACATCACGAACTTCCTGTCAGTGGACTGC
AGGATGAGGTCCTACGGATCTAGATACAGTGAGAGCAATTTTAGCGTGGATGACCAGGAT
CTCTCTAGGACGGAATTTGATTCCTGCGACCAGTACTCGATGGCAGCGGAAAAGGACTCA
GGGCGGTCTGACGTGTCGGACATTGGGTCGGACAACTGCTCACTGGCCGATGAGGAGCAG
ACCCCGCGGGACTGCCTGGGCCACAGGTCCCTGCGGACTGCTGCTCTGTCTCTCAAACTG
TTGAAGAACCAGGAGGCCGACCAGCACAGCGCGAGGCTGTTTGTGCAGTCTCTTGAGGGC
CTCCTTCCTCGCCTCCTGGCCCTGCCCAGCGTGGAGGAGGTGGACTCGGCCCTCCAGAAC
TTTGCCTCTACCTTCTGCTCAGGCATGATGCACTCCCCTGGGTTTGACGGGAACAGCAGC
CTCAGCCTGCAGATGCTGATGAACGCGGACAGCCTGTACACGGCAGCGCACTGCGCTCTG
CTCCTCAACCTGAAGCTCTCCCATGGCGACTACTACCGGAAGCGGCCAGCCCTGGCGCCT
GGCATGATGAAAGAGTTCATGAAGCAGGTCCAGACCAGCGGGGTGCTGATGATCTTCTCC
CAGGCCTGGATTGAGGAACTCTACCATCAGGTGCTCGACAGAAACATGCTGGGAGAGGCT
GGCTACTGGGGCAGCCCTGAGGACAACAGCCTTCCGCTCATCACCATGCTGACCGATATT
GATGGCTTAGAGAGCAGCGCGATTGGGGGCCAGCTGATGGCCTCTGCTTCTACAGAGTCT
CCTTTCACCCAGAGCAGGAGGATCGATGACTCCACAGTAGCAGGT------------GTG
GCATTTGCTCGCTATATTCTGGTTGGCTGCTGGAAGAACTTGATCGACACTTTATCAACC
CCCCTGACTGGCCGCATGGCAGGGAGCTCCAAAGGGCTGGCCTTCATTCTAGGAGCTGAA
GGCATCAAAGAGCAGAACCAGAAAGAACGCGATGCCATCTGCATGAGCCTGGATGGGCTG
CGGAAAGCGGCGCGGCTGAGCTGTGCTCTAGGAGTTGCAGCTAACTGCGCCTCGGCCCTT
GCCCAAATGGCAGCTGCCTCCTGTGTCCAGGAAGAGAAAGAGGACAAGGAAGTCCAAGAA
CCCAGCGATGCCATAGCACAAGTGAAACTAAAAGTGGAGCAGAAACTGGAGCAGATCGGG
AAGCTGCAGGGGGTGTGGCTGCACACAGCCCACGTCTTGTGCATGGACGCCATCCTCAGT
GTAGGCTTGGAGATGGGAAGCCACAACCCGGACTGCTGGCCACACGTGTTCAGGGTGTGT
GAGTATGTGGGCACGCTGGAGCACACCCACTTCCGCGATGGCACCTCTCAGCCCCCGCTG
ACCATCAGCCAGCCCCAGAAGGCCCCCGGAGGCTCTGGACTCCTCGGGGACCTGGAGTGT
GAAGGCTCACCCCCGGAGCAGAGCCCGGAGCAGGAGAGCTCCCTGCGTACCGCCCCGGTC
ATCCAGCCCCTCTCCATCCAAGAACTCATCAGGGAAGGCAGCCGCGGCCGGGCCTCCGAC
TTCCGCGGGGGCAGCCTCATGACCGGCAGCAGCGCCGCCAAGGCTGTGCTCACGCTGTCC
ACGCAGGCCGACAGGCTCTTTGAAGACGCTATAGATAAGTTGAACCTCATGGCTTTGGGA
GGTTTTCTGTACCAGCTGAAGAAAGCCTCGCAGTCCCAGCTTTTCCATTCTGTTACGGAT
ACAGTTGATTACTCGCTGGCAATGCCAGGAGAAGTGAAATCCACCCAAGACCGGAAAAGT
GCCCTCCACCTGTTCCGCCTCGGGGACGCCATGCTGAGGATCGTGCGCAGCAAGTCCAGG
CCGCTGCTCCACGTGATGCGCTGCTGGAGCCTGGTGGCCCCGCACCTGGTGGAGGCTGCC
TGCCACAAGGAAAGACATGTGTCTCAGAAGGCTGTCTCCTTCATCCACGACATACTGACA
GAGGTTCTCACGGACTGGAACGAGCCACCGCATTTCCACTTCAATGAAGCCCTCTTCCGA
CCCTTTGAGCGGATTATGCAGCTGGAGCTGTGTGACGAGGATGTCCAAGACCAGGTCGTC
ACG------TCCATTGGTGAGCTGGTTGAAGTGTGCTCCACCCAGATCCAGTCGGGCTGG
AGGCCCTTGTTCAGTGCCCTGGAGACGGTGCACAGCGGGAACAAGTCCGAGGTGAAGGAG
TACCTAGTTGGCGATTACTCCATGGGAAAAGGCCAAGCTCCAGTATTTGATGTATTTGAA
GCTTTTCTCAATACCGACAACATCCAGGTCTTTGCTAATGCAGCCACCAGTTACATCATG
TGCCTTATGAAGTTTGTCAAAGGACTGGGGGAGGTGGACTGTAAGGAGATTGGAGACTGT
GTCCCGGGACCAGGGGCCACCGCCCCCGACCTGTGCCTCCCTGCCCTGGATTACCTCCAG
CGCTGCTCTCAGTTATTGGCCAAAATCTACAAAATGCCGATGAAGCCAATATTCCTTAGT
GGGCGACTTGCTAGCTTGCCTCGAAGACTTCAGGAGCAGTCGGCGAGCAGTGAGGATGGC
ATTGAGTCGGTCCTGTCTGATTTTGATGATGACACTGGTCTGATAGAAGTCTGGATCATC
CTGCTGGAGCAGCTAACAGCAGCTGTGTCCAACTGCCCACGGCAGCACCAGCCACCAACC
TTGGATTTGCTCTTCGAGCTGTTGAGAGATGTCACCAAAACACCTGGACCAGGGTTTGGT
ATCTATGCAGTTGTTCATCTTCTCCTTCCTGTGATGTCCCTTTGGCTCCGTCGTAGCCAT
AAAGACCATTCTTACTGGGATGTGGCCTCGGCTAACTTCAAGCATGCCATCGGTCTGTCC
TGTGAGCTGGTGGTGGAGCACATTCAGAGCTTTATACACTCAGACATTAGGTATGAGAGC
ATGATCAACACCATGCTGAAGGACCTCTTTGAGTTACTGGTAGCCTGTGTGGCCAAGCCC
ACGGAAACCATCTCCAGAGTGGGCTGCTCCTGTATTAGGTACGTTCTCGTGACAGCAGGC
CCCGTGTTCACGGAAGAAATGTGGAGGCTGGCCTGCTGTGCCCTGCAGGACGCGTTCTCT
GCCACACTCAAGCCCGTGAAGGATCTGCTGGGCTGCTTCCACAGCAGCACCGAGGGCTTC
AGTGGGGAAGGCTGCCAGGTGAGGGTGGCGGCCCCCTCCTCCTCCCCCAGTGCCGAGGCC
GAGTACTGGCGCATCCGAGCCATGGCTCAGCAGGTGTTTATGTTGGACACCCAGTGCTCA
CCAAAGACTCCAAACACCTTCGACCATGCCCAGTCCTGTCAGCTCATTATTGAACTGCCT
CCTGATGAAAAGCCAAACGGACACACCAAGAAAAGCGTCTCTTTCAGGGAAATTGTGGTG
AGCTTACTGTCTCATCAAGTGTTGCTCCAGAACCTGTATGACATCTTGTTGGAAGAGTTT
GTCAAAGGCCCCTCTCCTGGAGAGGAGAAGACCATCCAAGTGCCGGACGCCAAGCTGGCC
GGCTTCCTCCGGTACATCTCCATGCAGAACCTGGCGGTCATCTTCGACCTGCTGCTGGAC
TCCTACCGGACAGCCAGGGAGTTCGACACCAGCCCGGGCCTGAAGTGCCTGCTGAAGAAA
GTGTCGGGCATTGGCGGCGCCGCCAACCTCTACCGCCAGTCGGCCATGAGCTTTAACATC
TACTTCCACGCGCTGGTCTGTGCCGTGCTCACCAACCAGGAACCCATCACCGCCGAGCAG
GTGAAGAGAGTCCTTTTCGAGGACGACGAGAGGAGCTCAGACTCCTCCCAGCAGTGCTCC
TCGGAGGACGAGGACATCTTCGAGGAGACGGCCCAGGTGAGCCCCCCCAGGGGCAGGGAG
AAGAGGCAGTGGCGGGCCCGCCTGCCCTCGCTGAGCGTGCAGCCCGTCAGCAACGCCGAC
TGGGTGTGGCTGGTCAAGCGGCTTCACAAGCTGTGCATGGAGCTGTGCAACCACTACATC
CAGATGCACCTGGACCTGGAGAGCAGCCTGGAGGAGGCGCCCGTCCTCCGGAGCGACCCG
TGCTTCATCCTGCCCTCCTTCCAGTCCGAGTCCTCCACCCCGTCCACCGGCGGCTTCTCG
GGGAAGGACACGCCCTCCGAGGACGACCGCAGT---CAGACGCGGGACCACGACACGCTG
ATGCTGCCCCCCAGCCCCAAGGTGGAGAAGAAGGACCCC---GGCAGGAAGAAGGAGTGG
TGGGAGAGCGCGGGCAACAAAATCTACAGCATGGCGGCCGACAGAACCATCTCCAAGCTG
ATGACGGAGTACAAGAAGAGGAAGCAGCAGCACAACCTGCCCTCCTTCCCCAAAGAGGTC
AAAGTGGAGAAGAAGGGCGAGGCCCTGGGCCCCAGGGGCCCGGACTCGCCGCTGCTGCAG
CGGCCCCAGCACCTGGTGGACCAAGGGCAGATGCGGCACTCCTTCAGCGCAGGCCCCGAG
CTGCTGCGG---GAGAAGAGGCCCCGCTCCGGCTCCACCGGGAGCTCCCTGAGTGTGTCG
GTGAGGGACGCGGAGGCGCAGATCCAGGCGTGGACCAACATGGTGCTAACAGTTCTCAAT
CAGATTCAGATCCTTCCAGACCCGACCTTCACGGCCCTCCAGCCAGCAGTGTTCCCATGC
ATCAGTCAGTTGACCTGTCACGTGACGGACATCAGAGTTCGCCAGGCTGTGAGAGAGTGG
CTCGGCAGAGTGGGCCGTGTCTATGACATCATCGTG
>PhDi|XM_028508631.1_cds_XP_028364432.1_1
CTGGAAACCCTGGGTGGTGTGGATACCATTGTCAAGATCCCTCCCCACTTGCTGAGGGAG
AAATGCCTGCTGCCTCTCCAGTTGGCTTTGGAGTCCAAGAATATGAAGCTGGCCCAGCAC
GCCTTGGCAGGGATACAGAAGCTTCTGTCAGAAGAGAGGTTTGTATCCATGGAAACGGAC
TCTGACGAGAAGCAGCTGCTCAATCAGGTCCTGAACGCTGTGAAAGTGACGCCGTCCCTC
AACGAAGACCTGCAGGTGGAAGTGATGAAGGTTTTACTCTGCATAACCTACACCCCGACA
TTTGACCTGAATGGCAGTGCTGTGCTGAAGATCGCGGAG---------------------
------------------------------------------------------------
---------------------------------------------------GTGTGCATT
GAGACATACACATGTAGCTGTCACCAGCGTAGTATAAACACTGCTGTGCGGGCCACTCTC
AGTCAAATGCTGAGTGACTTGACTTTGCAGTTGCGACAAAGGCAGGAGAATACGATAATT
GAAAACCCAGATGTCCCACAGGAATTCAGGAATCCAGGGTCAACTGTCGAGGCCCTCTGT
GATGACCTTGTGTCTGTGCTCACTGTTCTGTGCGAGAAACTACAAGCTGCCATCAATGAC
AACCAGCAGCTGCAGCTTCTGTACCTGGAGTGCATCCTGTCCGTGCTCAGCAGCTCCTCC
TCCTGCATGCACCTGCACAGAGGCTTCACCGACCTGATCTGGAAAAACCTTTGCCCTGCT
CTCATTGTGATCCTGGGGAATCCAATTCATGACAAAACCATCACCTCCGCTCATAGCAGC
---GCAAGTGCCAGCGTGGACTCGGACTCCACGTCTCCTGGAGTTTCTGACCATGGCCGG
GGCTCGGGCTGCTCCTCCACCGCACCTGCGCTGAGCGGGCCTGTGGCTCGGACCATCTAC
TACATTGCAGCTGAGTTGGTGCGGCTGGTGGGGTCGGTGGACTCCATGAAGCCGGTGCTC
CAGTCCCTCTATCACCGCATGCTGCTCTACCCCCCACCGCAGCACCGAGTGGAAGCCATC
AAAGTAATGAAGGAGCTACTCGGGAGCCCACAGCGTCTCTGTGATTTGGCAGGACCCAGC
TCCACTGAACCCGAAACCAGAAAAAGATCAATTTCAAAAAGAAAGTCTCATCTGGATCTT
CTCAAACTCATCATGGATGGTATGACCGAAGCGTGCATCAAGGGTGGCATTGAAGCTTGC
TATGCCTCCGTGTCCTGCGTCTGCACCTTGCTTGGGGCCTTAGACGAGCTCAGCCAGGGC
AAGGGCTTGAGCGAAGGTCAGGTGCAGCTGCTGCTTCTGCGCCTGGAGGAGCTGAAGGAC
GGGGCCGAGTCCAGCAGGGACTCCATGGAGATCAATGAGGCTGACTTCCGCTGGCAGCGG
CGCGTCCTGTCCTCAGAGCACACGCCGTGGGAGTCGGGGAACGAGAGGAGCCCTGACATC
AGCATTAGTGTGACCACAGACACGGGCCAGACCACTTTGGAGGGAGAGTTGGGTCAGACC
ACACCTGAGGACCACTGCGAAAACCCCAAGAACAGCCTCAAGTCCCCAGCCATCCAGGAG
AGCAAGGAGACGCTGAGC---AAAGCGACAGAACCAGAAGCAGTGGACCAGCCCGACGTC
GTTCAGAGGAGCCACACCGTCGCCTACCCCGACATAACTAACTTCCTGTCGGTGGACTGC
AGGATGAGGTCCTACGGGTCCAGGTACAGCGAGAGCAACTTCAGCGTGGACGACCAGGAC
CTCTCTAGGACAGAGTTTGACTCCTGCGACCAGTACTCGATGGCAGCAGAGAAGGACTCG
GGGAGGTCCGACGTGTCGGACATCGGGTCGGACAACTGTTCGCTGGCCGATGAGGAGCAG
ACCCCTCGGGACTGCCTGGGCCACAGGTCCCTGCGGACGGCGGCTCTGTCTCTCAAACTG
TTGAAGAACCAGGAGGCCGACCAGCACAGCGCCCGGCTGTTTGTGCAGTCCCTCGAAAGC
CTCCTGCCTCGCCTCCTGGCCCTGCCCAGCGTGGAAGAGGTGGACGCGGCCCTCCAGAGC
TTCGCCTCCACCTTCTGCTCAGGCATGATGCACTCCCCGGGCTTCGATGGGAACGGAAGC
CTCAGCCTGCAGATGCTGATGAACGCGGACAGCCTGTACGCGGCTGCGCACTGCGCTCTG
CTCCTGAACCTGAAGCTCTCGCACGGGGACTACTACCGGAAGCGGCCTGCCCTGGCGCCG
GGCATGCTGAAAGAGTTCATGAAGCAGGTGCACAACAGCGGGGTGGTGATGGTCTTCTCC
CAGGCCTGGATCGAGGAACTCTACCATCAGGTGCTCGACAGAAACATGCTGGGAGAAGCT
GGCTACTGGGGCAGCCCGGAGGACAACAGCCTTCCGCTCATCACCATGCTGACCGATATC
GATGGCTTAGAGAGCAGTGCAATCGGGGGCCAGCTGATGGCCTCGGCATCCACAGAGTCT
CCCTTCACCCAGGGCAGGAGAATTGATGACTCCACAGTGGCAGGTAAGGGACACGAGTGT
GGCATTGCTCGCTACATTCTGGTTGGCTGCTGGAAGAACTTGATTGACACTTTATCAACC
CCCCTGACTGGCCGCATGGCAGGGAGCTCCAAAGGGCTGGCCTTCATCCTGGGAGCTGAA
GGCATCAAAGAGCAGAACCAGAAGGAACGCGACGCCATCTGCATGAGCCTGGATGGGCTG
CGGAAAGCGGCGCGGCTGAGCTGTGCTCTAGGAGTTGCGGCTAACTGCGCCTCGGCCCTT
GCCCAAATGGCAGCTGCGTCCTGTGTCCAGGAAGAGAAAGAGGACAAGGAAGTCCAAGAA
CCCAGCGATACCATAGCACAAGTGAAACTGAAAGTGGAGCAGAAGCTGGAGCAGATCGGG
AAGCTGCACGGGGTGTCACTGCACACGGCCCACGTTCTGTGCATGGATGCCATCCTCAGC
GTCGGCCTGGAGATGGGAAGCCACAACCCGGACTGCTGGCCACACGTGTTCAGGGTGTGT
GAGTACGTGGGCACGCTGGAGCACACCCACTTCAGCGACGGCACCTCCCAGCCCGCGCTG
ACCATCAGCCAGCCCCAGAAGGCACCCGGCGGCCCTGGACTGCTCGGGGACCTGGAGGGT
GAGGGCTCACCCCTGGAGCAGAGCCCGGAGCAGGAGAGCTCGCTGAGCATGGCCCCCGTC
ATCCAGCCCCTCTCCATCCAAGAGCTCATCAGGGAAGGCGGCCGAGGCCGGGCCTGCGAC
TTCCGCGGGGGCAGCCTCATGACCGGGAGCAGCGCCGCCAAGGCCGTGCTCACGCTGTCC
ACGCAGGCCGACAGGCTCTTTGAAGATGCTACAGATAAGTTGAACCTCATGGCTTTGGGA
GGTTTTCTTTACCAGCTGAAGAAAGCGTCGCAGTCCCAGCTTTTCCATTCTGTTACTGAC
ACAGTGGACTACTCGCTGGCCATGCCAGGAGAAGTGAAGTCCACCCAAGACCGAAAANGT
GCCCTTCACCTGTTCCGCCTCGGGGACGCCATGCTGAGGATCGTGCGCAGCAGATCAAGG
CCGCTGCTCCACGTCATGCGCTGCTGGAGCCTCGTGGCCCCGCACCTGGTGGAGGCTGCC
TGCCATAAGGAAAGACATGTGTCTCAGAAGGCTGTTTCCTTCATCCATGACATACTGACA
GAGGTTCTCACCGACTGGAATGAGCCACCTCACTTCCACTTTAACGAAGCACTCTTCCGA
CCCTTTGAGCGTATTATGCAGCTAGAGTTATGTGATGAGGATGTTCAAGACCAGGTCGTC
ACA------TCCATTGGTGAGCTGGTTGAAGTGTGTTCCTCCCAAATCCAGTCGGGCTGG
AGGCCCTTGTTCAGTGCCCTGGAAACGGTGCACAGCGGGGACAAGTCTGAGGTGAAGGAC
TACCTCGTTGGTGATTACTCCATGGGAAAAGGCCAAGCTCCAGTGTTTGATGTATTTGAA
GCTTTTCTCAATACCGACAACATCCAGGTCTTTGCTAATGCAGCCACTAGTTACATCATG
TGCCTTATGAAGTTTGTCAAAGGACTGGGGGAGGTGGACTGTAAGGAGATCGGAGACTGC
GTCCCGGGACCCGGAGCCACGTCCCCAGACCTGTGCCTCCCTGCCCTGGATTACCTCCGG
CGCTGCTCTCAGTTATTGGCCAAAATCTACAAAATGCCCATGAAGCCCATATTCCTTAGC
GGGCGCCTGGCCAGCTTGCCTCGCAGGCTCCAGGAGCAGTCAGCGAGCAGTGAGGATGGC
ATGGAGTCGGTCCTGTCTGATTTCGACGATGACACCGGTCTCATAGAAGTCTGGATCATC
CTGCTGGAGCAGCTAACAGCGGCGGTGTCCAACTGTCCGCGGCAGCACCAACCGCCAACC
TTGGACTTACTCTTCGAGCTGTTGAGAGATGTTACCAAAACACCTGGGCCAGGGTTTGGG
ATCTACGCAGTTGTTCATCTTCTCCTTCCTGTGATGTCCCTCTGGCTCCGTCGTAGCCAT
AAGGACCATTCGTACTGGGACGTGGCCTCCGCCAACTTCAAGCACGCCATCGGTCTGTCC
TGTGAGCTGGTGGTGGAGCACATTCAGAGCTTCATACACTCAGACATCAGGTACGAGAGC
ATGATCAACACCATGCTGAAGGACCTCTTCGAGCTGCTGGTCGCCTGCGTGGCCAAGCCC
ACGGAAACCATCTCCAGAGTGGGCTGCTCCTGTATCCGGTACGTCCTCGTGACGGCGGGC
CCGGTGTTCACGGAAGAGATGTGGAGGCTGGCCTGCTGCGCTCTGCAGGATGCGTTCTCC
GCCACGCTCAAGCCTGTGAAGGACCTGCTGGGCTGCTTCCACAGTGGCAGCGAGAGCTTC
AGTGGGGAAGGCTGCCAGGTGAGGGTGGCGGCCCCCTCCTCCTCCCCCAGTGCCGAGGCC
GAGTACTGGCGCATCCGAGCCATGGCTCAGCAGGTGTTTATGCTGGACACCCAGTGCTCA
CCAAAGACTCCGAACAACTTCGACCATGCGCAGTCCTGTCAGCTCATCATTGAACTGCCT
CCCGATGAAAAGCCGAACGGACACACCAAGAAAAGTGTTTCTTTCAGGGAGATTGTGGTG
AGCTTACTCTCTCATCAAGTGTTGCTCCAGAACTTGTATGATATCCTGTTAGAAGAGTTC
GTCAAAGGCCCCTCTCCAGGAGAGGAGAAGGCTGTCCAAGTGCCAGAAGCCAAGCTGGCC
GGCTTCCTCAGATACATCTCCATGCAGAACCTGGCCGTCATCTTTGACCTGCTGCTGGAC
TCCTACAGGACAGCCCGAGAGTTTGACACGAGCCCTGGGCTGAAGTGCCTGCTGAAGAAA
GTGTCCGGCATTGGAGGGGCCGCCAACCTCTACCGCCAGTCGGCGATGAGCTTCAACATC
TACTTCCACGCGCTGGTCTGTGCCGTCCTCACCAACCAGGAAACCATCACGGCCGAGCAG
GTGAAGAAGATCCTTTTCGAGGACGATGAGAGAAGCACAGACTCGTCGCAGCAGTGTTCA
TCCGAAGATGAAGACATTTTTGAGGAGACTGCCCAGGTGAGCCCCCCGAGAGGCAAGGAG
AAGAGGCAGTGGAGGGCTCGGATGCCGTCTCTAAGTGTCCAGCCCATCAGCAACGCAGAC
TGGGTGTGGCTGGTCAAGAGGCTTCACAAGCTGTGCATGGAGCTGTGCAATAACTACATC
CAGATGCACTTGGACCTGGAAAACAGCATGGAGGAAGCGCCCGTCTTCAAGAGCGACCCA
TTCTTCATCCTGCCCTCCTTCCAGTCCGAGTCATCCACCCCGTCCACCGGGGGGTTCTCG
GGGAAAGACACGCCTTCCGAGGATGACCGCAGC---CAGACTCGGGATCACGAAACACTG
ATGCTGCCCCCGAGCCCCAAGGTGGAGAAGAAGGACCCC---GGCAGGAAGAAGGAGTGG
TGGGAGAATGCGGGTAACAAAATCTACACCATGGCGGCTGACAAAACCATTTCGAAGCTG
ATGACGGAATACAAAAAGAGGAAACAGCAGCATAACCTGCCCACGTTCCCCAAAGAGGTC
AAAGTGGAGAAGAAGGGAGAGCCCCTGGGTCCGAGGGGCCAAGGATCCCCGCTGCTTCAG
CGTCCCCAGCACTTGATGGACCAAGGGCAGATGCGGCATTCCTTCAGCGCAGGCCCCGAG
CTGCTGCAGCAGGAGAAGAGGCCCCGCTCGGGCTCCACGGGGAGCTCCCTGAGCGTGTCC
GTGAGGGACGCCGAAGCACAGATCCAGGCATGGACCAACATGGTGCTAACCGTCCTCAAT
CAGATTCAGATCCTCCCAGACCCGACCTTCACGGCCCTCCAGCCTGCAGTGTTCCCGTGC
ATCAGCCAGCTGACCTGCCATGTGACTGACATCAGAGTGCGCCAGGCTGTGAGGGAGTGG
CTTGGCCGGGTAGGCCGTGTCTATGACATTATCGTG
>PtVa|XM_011356156.2_cds_XP_011354458.1_1
CTGGAAACCCTGGGTGGTGTTGACACCATTGCCAAGATCCCTCCACACGTGCTGAGGGAG
AAATGCCTGCTGCCTCTCCAGTTGGCATTAGAATCCAAGAATGTGAAGCTGGCTCAACAT
GCCTTGGCAGGGATACAGAAGCTTCTATCAGAAGAGAGGTTTGTATCCATGGAAACAGAC
TCTGACGAGAAGCAGCTGCTCAATCAGATCCTGAACGCTGTGAAAGTGACGCCTTCTCTC
AACGAAGACCTGCAGGTGGAAGTGATGAAGGTTTTACTCTGCATAACCTACACTCCGACA
TTTGACTTGAATGGGAGCGCAGTGCTGAAGATCGCAGAG---------------------
------------------------------------------------------------
---------------------------------------------------GTGTGCACT
GAGACATACATATGTAGCTGTCACCAGCGTAGTATAAACACTGCTGTGCGAGCAACTCTC
AGTCAAATGCTGAGTGACTTGACTTTACAGTTACGACAAAGGCAGGAGAATACGATAATT
GAAAACCCGGATATCCCGCAGGAATTCAGGAATCAAGGGTCGACAGTAGAGGCTCTCTGT
GACGACCTGGTCTCTGTGCTCACTGTTCTGTGTGAGAAGCTACAAGCCGCTATCAACGAC
AGTCAGCAGCTGCAGCTTCTGTACCTGGAGTGCATCCTGTCTGTGCTCAGCAGCTCCTCC
TCCTCCATGCATCTGCACAGAGGCTTCACGGACCTGATCTGGAAAAACCTTTGCCCTGCT
CTCATCGTGATTCTGGGGAATCCAATTCTTGACAAAACCATCACCTCCGCTCATAGCAGC
AGTGCAGGTACCAGCATGGAGTCGGACTCTGCATCTCCAGGAGTTTCCGACCATGGCCGT
GGCTCCGGCTGTTCCTCCACCGCGCCAGCTCTGAGTGGGCCTGTGGCTCGGACCATCTAT
TACATTGCAGCCGAGCTGGTCCGGCTGGTGGGGTCGGTAGACTCCATGAAGCCAGTGCTC
CAGTCCCTCTACCACCGTGTGCTGCTCTATCCCCCACCCCAGCACCGGGTGGAAGCCATC
AAAGTCATGAAAGAGCTACTTGGGAGCCCACAGCGTCTCTGTGATTTGGCAGGACCCAGC
TCCACTGAACCTGAATCCAGGAAAAGATCAATTTCAAAAAGAAAGTCTCATCTGGATCTT
CTCAAACTCATCATGGATGGCATGACTGAAGCATGCATCAAGGGTGGCATTGAAGCTTGC
TATGCTGCCGTGTCCTGCGTCTGCACCTTGCTTGGGGCCTTAGATGAGCTCAGCCAGGGC
AAGGGCTTGAGCGAAGGTCAAGTCCAGCTGCTGCTTCTGCGCCTTGAAGAGCTGAAGGAT
GGGGCTGAGTCGAGCCGAGACTCCATGGAGATCAACGAGGCCGACTTCCGCTGGCAGCGG
CGAGTCCTGTCCTCAGAACACACGCCGTGGGAGTCCGGGAATGAGAGGAGCCCTGATATC
AGCATTAGTGTGACCACGGACACAGGCCAGACCACCCTGGAGGGGGACTTGGGTCAGACT
ACGCCCGAGGACCACTCTGAATACCACAAGAATGGCATCAAGTCTCCAGCCATCCAGGAG
AGCAAAGAGACACTGAGC---AAAGTGTCAGAACCAGAAGCCGTAGACCAACCAGATGTT
GTTCAAAGAAGCCACACTGTTGCATATCCTGATATAACTAACTTCCTGTCAGTGGACTGC
AGGATGCGATCCTACGGATCTAGATATAGTGAGAGCAATTTTAGTGTAGACGAACAGGAC
CTTTCGAGGACGGAATTTGATTCCTGCGATCAGTACTCCATGGCAGCAGAAAAGGACTCA
GGGAGGTCCGATGTGTCGGACATTGGGTCGGACAACTGTTCTCTAGCTGATGAAGAGCAG
ACCCCTCGGGACTGTCTGGGCCACAGGTCGCTGCGAACTGCTGCTCTGTCTCTCAAACTA
TTGAAGAACCAGGAAGCTGACCAGCACAGCGCCAGGCTGTTTGTGCAGTCTCTTGAGAGC
CTCCTTCCTCGCCTCCTGGCCCTGCCCAGTGTGGAGGAGGTGGACTCAGCCCTCCAGAAC
TTCGCCTCTACCTTCTGCTCAGGCATGATGCACTCTCCCGGATTCGATGGGAACAGCAGC
CTCAGCCTGCAGATGCTGATGAACGCAGACAGCCTGTACACAGCCGCCCACTGCGCTCTC
CTCCTCAACCTGAAGCTCTCCCATGGCGACTACTACCGGAAGCGGCCCACCCTGGCACCC
GGCATGATGAAGGAGTTCATGAAGCAGGTCCAGACCAGCGGGGTGCTGATGGTCTTCTCC
CAGGCCTGGATTGAGGAACTCTACCATCAGGTGCTCGACAGAAACATGCTGGGAGAAGCT
GGCTACTGGGGCAGCCCGGAGGACAACAGCCTCCCCCTCATCACCATGCTGACTGATATC
GATGGCTTAGAGAGCAGTGCCATTGGGGGCCAGCTGATGGCCTCAACTTCCACAGAGTCT
CCTTTCTCCCAGGGCAGGAGAATTGATGACTCCACAGTGGCAGGT------------GTG
GCCTTCGCCCGCTACATTCTGGTTGGCTGCTGGAAGAACTTGATCGATACTTTATCAACG
CCCCTGACTGGCCGAATGGCGGGGAGCTCCAAAGGGCTGGCCTTCATTCTGGGAGCTGAA
GGCATCAAAGAGCAGAACCAAAAAGAACGTGATGCCATCTGCATGAGCCTCGACGGACTG
CGCAAAGCAGCGCGGCTGAGCTGTGCTCTAGGAGTTGCCGCTAACTGCGCCTCAGCCCTT
GCCCAAATGGCAGCTGCCTCCTGTGTCCAGGAAGAAAAAGAGGACAAGGAGGTCCAAGAG
CCCAGTGACGCCATAGCGCAAGTGAAGCTAAAAGTGGAGCAGAAACTGGAGCAGATCGGG
AAGCTGCAGGGGGTGTGGCTGCACGCGGCCCACATCTTGTGCATGGATGCCATCCTCAGT
GTAGGCCTGGAGATGGGAAGCCACAACCCGGACTGCTGGCCACACGTGTTCAGGGTATGC
GAGTACGTGGGTACTTTGGAGCACACCCACTTCAGTGATGGCACTTCTCAGCCCGCCTTG
ACCATCAGCCAACCACAGAAGGCATCCGGAGGCTCTGGACCTTTTGGGGACCCAGAGTGT
GAGGGCTCACCCCATGAGCAGAGCCTGGAGCAGGAGAGCTCCCTGAGCACGGCCCCAGTG
ATCCAGCCCCTCTCCATCCAAGAGCTCGTCAGGGAAGGCAGCCGAGGCCGGGCCTCTGAC
TTCCGTGGGGGCAGCCTCATGACAGGGAGCAGTGCCGCCAAGGCTGTGCTCACGCTCTCC
ACCCAGGCTGACAGGCTCTTTGAAGATGCTACGGATAAGTTGAACCTATTGGCTTTGGGA
GGTTTTCTTTATCAGCTGAAGAAAGCATCGCAGTCCCAGCTTTTCCATTCTGTTACAGAC
ACAGTTGATTACTCTCTGGCAATGCCAGGAGAAATTAAATCCACCCAAGACCGAAAAAGT
GCCCTCCACCTGTACCGCCTCGGGGACGCCATGCTGAGGATCGTGCGGAGCAAATCTCGG
CCCCTGCTCCACGTGATGCGTTGCTGGAGCCTGGTGGCCCCACACCTGGTGGAGGCTGCC
TGCCATAAGGAAAGACATGTGTCTCAGAAGGCTGTTTCTTTCATCCACGATATACTGACC
GAGGTTCTCACTGACTGGAATGAGCCACCTCACTTTCACTTTAATGAAGCACTCTTCCGA
CCCTTTGAGCGTATTATGCAGCTGGAGTTGTGTGATGAGGATGTCCAAGACCAGGTTGTC
ACA------TCCATTGGTGAGCTGGTTGAAGTGTGTTCCACCCAAATCCAGTCAGGATGG
AGGCCCTTGTTCAGTGCCCTAGAAACAGTGCACGGCGGGAACAAGTCTGAGGTGAAGGAG
TACCTCGTCGGCGATTACTCCATGGGAAAATGCCAAGCTCCGGTGTTCGATGTTTTTGAA
GCATTTCTCAACACTGACAACATCCAGGTCTTTGCTAATGCAGCCACTAGTTACATCATG
TGCCTTATGAAGTTTGTCAAAGGACTGGGGGAGGTGGACTGTAAAGAGATTGGAGACTGT
GTCCCAGGACCAGGAGCCACGGCCCCAGACCTGTGCCTCCCTGCACTGGATTACCTCAGG
CGCTGTTCTCAGTTATTGGCCAAAATCTACAAAATGCCCATGAAGCCAATATTCCTCAGT
GGGCGACTTGCTAGCTTGCCTCGAAGACTTCAGGAGCAGTCGGCAAGCAGTGAGGATGGA
ATCGAGTCGGTCCTGTCTGATTTTGATGACGACACTGGTTTGATAGAAGTCTGGATCATC
TTGCTGGAGCAGCTAACAGCAGCTGTGTCTAACTGTCCACGTCAGCACCAACCCCCTACC
TTGGATTTACTCTTTGAGCTATTGAGAGATATTACCAAAACACCTGGACCAGGCTTTGGT
ATCTATGCAGTTGTTCATCTTCTCCTTCCTGTGATGTCCCTCTGGCTCCGTCGTAGCCAT
AAAGACCATTCTTACTGGGATGTGGCCTCTGCTAACTTCAAGCATGCCATTGGTCTGTCC
TGTGAGCTGGTGGTGGAGCACATTCAAAGCTTTATACACTCAGATATCAGATATGAAAGC
ATGATCAATACTATGCTGAAGGACCTCTTTGAGTTACTGGTCGCGTGTGTGGCCAAGCCT
ACAGAAACCATCTCCAGAGTAGGCTGTTCCTGTATTAGGTACGTCCTCGTGACAGCGGGC
CCCGTGTTCACGGAAGAAATGTGGAGGCTGGCCTGCTGTGCGCTTCAGGATGCGTTCTCT
GCCACGCTCAAGCCAGTGAAGGACCTGCTGGGCTGCTTCCACAGTGGCACCGAGAGCTTC
AGTGGGGAAGGCTGCCAGGTGAGGGTGGCGGCCCCCTCCTCTTCCCCCAGCGCCGAGGCT
GAGTACTGGCGCATCCGAGCCATGGCCCAGCAGGTGTTTATGTTGGATACCCAGTGCTCA
CCAAAGACTCCAAACAACTTCGATCATGCTCAGTCCTGTCAGCTCATTATTGAGCTGCCT
CCTGATGAGAAGCCAAATGGACACACCAAGAAAAGTGTTTCTTTCAGGGAAATTGTGGTG
AGCTTACTGTCTCATCAAGTGTTACTGCAGAACTTATACGATATCTTGTTAGAAGAGTTT
GTCAAAGGCCCCTCTCCTGGAGAGGAGAAGACAATTCAAATGCCAGAAACCAAGCTGGCT
GGCTTCCTCAGATACATCTCCATGCAGAACTTGGCCGTCATATTTGACTTGCTGCTGGAC
TCGTACAGGACAGCCAGAGAGTTTGACACCAGCCCTGGGTTGAAGTGCCTGCTGAAGAAA
GTGTCTGGCATTGGAGGTGCTGCCAACCTCTACCGCCAGTCCGCCATGAGTTTCAACATC
TATTTCCATGCGCTGGTCTGTGCTGTTCTCACCAATCAAGAAACCATCACTGCCGAGCAA
GTGAAGAAAGTCCTTTTTGAGGATGATGAAAGAAGCACAGATTCGTCACAGCAGTGTTCA
TCAGAAGATGAAGACATTTTTGAGGAGACTGCCCAGGTGAGCCCCCCGAGAGGCAAGGAG
AAGAGGCAGTGGAGGGCTCGGATGCCCTCTCTAAGTGTCCAGCCCATTAGCAATGCAGAC
TGGGTGTGGCTGGTCAAGAGGCTTCACAAGCTGTGCATGGAACTGTGCAATAACTACATC
CAGATGCACTTGGATTTGGAAAACAGTATGGAGGAAGTGCCCATCTTCAAGAGCGACCCA
TTCTTTATCCTTCCCTCCTTCCAGTCGGAGTCATCCACTCCATCCACCGGGGGGTTCTCA
GGGAAAGATACGCCTTCTGAGGATGACCGAAGT---CAGACACGGGATCACGAAACGCTG
CTGCTGCCTCCGAGCCCCAAGGTGGAGAAGAAGGACCCC---AGCAGGAAGAAAGAGTGG
TGGGAGAACGCAGGTAACAAAATCTACACCATGGCAGCTGACAAAACCATTTCAAAGTTG
ATGACTGAATACAAAAAGAGGAAACAGCAGCATAACTTGCCCACGTTCCCCAAAGAGGTC
AAAGTGGAGAAGAAGGGAGAGCCACTGGGTCCCAGGGGCCAAGAGTCCCCTCTGCTTCAG
CGCCCCCAGCACTTGATAGACCAAGGACAGGTGCGGCATTCCTTCAGTGCGGGCCCTGAG
CTGCTGCGACAGGAGAAGAGGCCCCGCTCAGGCTCCACAGGCAGCTCCCTGAGTGTCTCT
GTGAGGGACGCCGAAGCACAGATCCAGGCGTGGACCAACATGGTGCTCACAGTTCTCAAT
CAGATTCAGATCCTTCCAGACCCGACCTTCACAGCCCTCCAGCCAGCAGTGTTCCCGTGC
ATCAGCCAGCTGACCTGTCACGTGACTGACATCAGAGTTCGCCAGGCCGTGAGAGAGTGG
CTTGGCAGAGTGGGCCGTGTCTATGACATCATTGTG
>RhFe|XM_033099357.1_cds_XP_032955248.1_1
CTGGAAACCCTGGGTAGCGTGGATACCATTGTCAAGGTTCCTCCACACTTGCTGAGGGAG
AAATGCCTGCTGCCTCTCCAGTTGGCTTTAGAATCCAAGAATGTGAAGCTGGCCCAACAT
GCCTTGGCAGGGATACAGAAGCTTCTGTCAGAAGAAAGGTTTGTATCCATGGAAACAGAC
TCTGATGAGAAGCAGCTGCTGAATCAGATCCTGAACGCTGTGAAAGTGACGCCTTCCCTC
AACGAAGATTTGCAGGTGGAAGTGATGAAGGTTTTACTCTGCATAACCTACTCCCCAACA
TTTGACCTGAACGGGAGTGCAGTGCTGAAGATTGCGGAG---------------------
------------------------------------------------------------
---------------------------------------------------GTGTGCATT
GAGACATACATATGTAGCTGTCACCAGCGTAGTATAAACACTGCTGTGCGGGCAACTCTC
AGTCAGATGCTGAGTGACTTGACTTTACAGTTACGTCAAAGGCAGGAGAATACGATAATT
GAAAACCCGGATGTCCCACAGGAACTCAGGAATCAAGGGTTGACAGTAGAGGCCCTCTGT
GATGACCTTGTCTCTGTGCTTACCGTTCTGTGTGAGAAACTACAAGCTACCATCAATGAC
AATCAGCAGCTGCAGCTGCTGTACCTGGAGTGCATTCTGTCCGTGCTCAGCAGTTCCTCC
TCCTCCATGCACCTGCACAGAGGCTTCACCGACCTGATCTGGAAGAACCTTTGCCCTGCT
CTCGTCGTAATCCTGGGGAATCCAATTCTCGACAAAACCATCACCTCTGCTCACAGCAGC
AGCACAAGTACCAGCATGGAGTCAGACTCTGTGTCTCCAGGAGTTTCTGACCACGGCCGG
GGCTCGGGCTGTTCCTCCACGGCGCCAGCTCTGAGTGGGCCTGTGGCTCGGACTATCTAT
TACATTGCAGCCGAGCTGGTCCGGCTAGTGGGGTCAGTGGACTCCATGAAGCCCGTGCTC
CAGTCCCTCTATCACCGCATGTTGCTCTATCCACCACCCCAGCACCGAGTGGAAGCCATC
AAAGTCATGAAAGAGCTACTTGGGAGCCCACAGCGTCTCTGCGATTTGGCAGGACCCAGC
TCCACTGAATCCGAATCCAGAAAAAGATCTATTTCAAAAAGAAAGTCTCATCTGGATCTT
CTCAAACTCATCATGGATGGCATGACCGAAGCATGCATCAAGGGTGGCATTGGAGCTTGC
TATGCTGCCGTGTCCTGCGTCTGCACCTTGCTCGGGGCCTTAGACGAGCTCAGCCAGGGC
AAGGGCTTGAGTGAAAGTCAGGTGCAGCTACTGCTTCTGCGCCTTGAGGAGCTGAAGGAT
GGGGCTGAGTCGAGCCGAGACTCCATGGAGATCAACGAGGCTGACTTCCGCTGGCAGCGG
CGAGTCCTGTCCTCCGAACACACGCCGTGGGAGTCAGGGAACGAGAGGAGCCCTGACATC
AGCATTAGTGTGACCACGGACACGGGCCAGACCACTTTGGAGGGAGAGTTGGGTCAGACT
ACACCTGAGGACCACGCCGAAAACCACAAGAATGGCCTCAAATCCCCCGCCATCCAGGAG
AGCAAGGAGATGCTGCTGAGCAAAGTGTCAGAACCGGAAGCGGGGGACCAACCAGATGTT
GTTCAAAGAAGCCACACAGTTGCTTACCCTGATATAACTAACTTCCTGTCAGTGGACTGC
AGGATGAGGTCCTACGGATCTAGATACAGTGAGAGCAATTTTAGCGTAGAAGACCAGGAC
CTTTCTAGGACGGAATTTGATTCCTGCGATCAGTACTCAATGGCAGCAGAAAAGGACTCG
GGGAGGTCTGACGTGTCAGACATTGGGTCGGACAACTGTTCCCTGGCTGATGAAGAGCAA
ACCCCTCGGGATTGCCTGGGCCACAGGTCCCTGCGAACTGCTGCTCTGTCCCTAAAACTA
TTGAAGAACCAGGAAGCTGACCAGCACAGCGCCAGGCTGTTTGTGCAGTCCCTCGAGAGC
CTCCTTCCTCACCTCCTGGCCCTGCCCAGTGTGGAGGAGGTGGACTTGGCCCTCCAGAAC
TTTGCGTCTACCTTCTGCTCAGGCATGATGCACTCGCCCGGATTTGATGGGAACAGCAGC
CTCAGCCTACACATGCTCATGAACGCAGACAGCCTGTACACGGCCGCCCACTGTGCTCTT
CTCCTCAACCTGAAGCTCTCCCATGGCGACTACTACCGGAAGCGGCCCGCCCTGGCACCC
GGCATGCTGAAAGAGTTCATGAAGCAGGTCCAGACCAGCGGGGTGCTCATGGTCTTCTCC
CAGGCCTGGATCGAGGAACTCTACCATCAGGTGCTTGACAGAAACATGCTGGGAGAAGCT
GGCTACTGGGGCAGCCCAGAGGACAACAGCCTCCCGCTCATCACCATGCTGACAGATATC
GATGGCTTGGAAAGCAGTGCAATTGGGGGGCAGCTGATGGCCTCTGCTTCTACAGAGTCT
CCTTTCACCCAGGGTAGGAGAATTGATGACTCCACAGTGTCAGGT------------GTG
GCATTTGCTCGCTATATTCTGGTTGGCTGCTGGAAGAACTTGATCGATACCTTATCAACC
CCGCTGACGGGCCGAATGGCAGGGAGCTCCAAAGGCCTGGCCTTCATTCTGGGAGCTGAA
GGCATCAAAGAGCAGAACCAAAAAGAACGGGATGCAATCTGCATGAGCCTCGATGGGCTG
CGCAAAGCGGCGCGGCTGAGCTGTGGTCTAGGAGTCGCGGCTAACTGCGCCTCGGCCCTT
GCCCAAATGGCCGCTGCCTCCTGTGTCCAGGAAGAAAAAGAGGACAAGGAAGTCCAAGAA
CCCGGTGATGCCATAGCACAAGTGAAACTAAAAGTGGAGCAGAAACTGGAGCAGATCGGG
AAGCTACAGGGGGTGTGGCTGCACACAGCCCACGTCTTGTGCATGGATGCCATCCTCAGT
GTGGGCCTGGAGATGGGGAGCCACAACCCAGACTGCTGGCCACATGTGTTCAGGGTATGT
GAGTACGTGGGCACATTGGAGCACACCCACTTCAGCGATGGCACCTCTCAGCCCCCGCTG
ACCATCAGCCAGCCCCAGAAGGCATCCGGAGGCTCTGGGCTCCTTGGGGACGTGGAGTGT
GAGGGCTCGGCCCAGGAGCAGAGCCTGGAGCAGGAGAGCTCCCTGAGCACAGCCCCAGTC
ATCCAGCCCCTCTCCATCCAAGAACTGGTCCGGGAAGGCAGCCGAGGCCGGGCCTCCGAC
TTCCGCGGGGGCAGCCTCATGACGGGGAGCAGTGCTGCCAAGGCCGTGCTCACACTCTCC
ACCCAGGCCGACAGGCTCTTTGAAGATGCTACGGATAAGTTGAACCTAATGGCTTTGGGA
GGTTTCCTTTATCAGCTGAAGAAAGCATCACAGTCCCAGCTTTTCCATTCTGTTACGGAC
ACAGTTGATTATTCTCTCGCAATGCCAGGAGAAGTTAAATCCACCCATGACCGTAAAAGT
GCCCTCCACCTGTTCCGGCTGGGGGATGCCATGCTGAGGATCGTACGCAGCAAGTCGCGG
CCCCTGCTCCACGTGATGCGCTGCTGGAGCCTCGTGGCCCCGCACCTGGTGGAGGCTGCC
TGCCATAAGGAAAGACACGTGTCTCAGAAAGCTGTTTCCTTCATCCATGATATACTGACA
GAGGTTCTCACCGACTGGAATGAGCCACCACATTTTCACTTTAATGAAGCCCTCTTCCGA
CCTTTTGAGCGCATTATGCAACTGGAGTTGTGTGATGAGGACGTCCAAGACCAGGTCGTC
ACA------TCCATTGGTGAGCTGGTTGAAGTGTGTTCCACCCAAATCCAGTCGGGATGG
AGGCCCTTGTTCAGTGCCCTGGAAACAGTGCACAGCGGGAACAAGTCTGAGGTGAAGGAG
TACCTAGTTGGTGATTATTCCATGGGAAAAGGCCAAGCTCCAGTGTTTGATGTTTTTGAA
GCCTTTCTCAATACTGACAACATCCAGGTCTTTGCTAATGCAGCCACCAGTTATATCATG
TGCCTTATGAAGTTTGTCAAAGGACTAGGGGAGGTGGATTGTAAAGAGATCGGAGACTGT
GTCCCAGGACCAGGAGCCACGTCCCCAGACCTGTGCCTCCCTGCCCTGGATTACCTCAGG
CGCTGTTCTCAGTTATTGGCCAAAATCTACAAAATGCCCATGAAGCCAATATTCCTTAGT
GGGCGACTTGCTAGCTTGCCTCGAAGACTTCAGGAGCAGTCGGCAAGCAGTGAGGATGGG
ATTGAGTCGGTCCTGTCTGATTTTGATGATGACACTGGTCTGATAGAAGTCTGGATCATC
CTACTGGAGCAGCTCACAGCAGCTGTGTCCAACTGTCCACGTCAGCACCAACCCCCTACC
TTGGACTTACTCTTTGAGCTCCTGAGAGATGTTACCAAAACACCTGGACCAGGGTTTGGC
ATCTATGCAGTTGTTCATCTTCTTCTTCCTGTGATGTCCCTTTGGCTCCGTCGTAGCCAT
AAAGACCATTCTTACTGGGATGTGGCCTCTGCTAATTTCAAGCATGCCATTGGTCTGTCC
TGTGAGCTGGTGGTGGAGCACATTCAAAGCTTTATACACTCAGACATCAGGTATGAAAGC
ATGATCAACACCATGCTAAAGGACCTCTTTGAGTTACTGGTCGCGTGTGTGGCCAAGCCC
ACAGAAACTATCTCCAGAGTGGGCTGTTCCTGTATTAGGTACGTCCTCGTGACAGCGGGC
CCTGTGTTCACTGAAGAAATGTGGAGGCTGGCCTGCTGCGCACTGCAGGATGCATTCTCC
GCCACACTCAAGCCAGTGAAGGATCTGCTGAACTGCTTCCACAGCAGCACCGAGGGCTTC
AGTGGGGAAGGCTGCCAGGTGAGGGTGGCGGCCCCCTCCTCCTCCCCCAGTGCTGAGGCC
GAGTACTGGCGCATCCGAGCTATGGCTCAGCAGGTGTTTATGTTGGATACCCAGTGCTCA
CCAAAGACTCCAAACAACTTTGATCATGCTCAGTCCTGTCAGCTCATTATTGAGCTGCCT
CCTGATGAGAAGCCGAATGGACACACCAAGAAAAGTGTTTCTTTCAGGGAAATTGTGGTG
AGCTTACTATCTCATCAAGTGTTACTCCAGAACTTATATGATATCTTGTTAGAAGAGTTT
GTCAAAGGCCCCTCTCCTGGAGAGGAGAAGACAATCCAAGTGCCAGAAACCAAGCTGGCT
GGTTTCCTCAGATACATCTCCATGCAGAACCTGGCTGTCATATTTGACCTGCTGCTGGAC
TCATACAGGACGGCCAGGGAGTTTGACACCAGCCCTGGGTTGAAGTGCTTGCTGAAGAAA
GTGTCTGGCATCGGAGGTGCTGCCAACCTCTACCGCCAGTCTGCAATGAGTTTTAACATC
TATTTCCACGCACTGGTCTGCGCTGTTCTGACCAATCAAGAAACCATCACTGCTGAGCAA
GTGAAAAGAGTCCTTTTTGAGGATGACGAGAGAAGCACAGATTCGTCACAGCAGTGTTCA
TCAGAAGACGAAGACATTTTTGAGGAGACTGCCCAGGTGAGCCCCCCAAGAGGCAAGGAG
AAGAGGCAGTGGAGGGCTCGGATGCCCTCTCTAAGTGTACAGCCCGTTAGCAATGCAGAC
TGGGTGTGGCTAGTCAAGAGGCTTCATAAGCTGTGCATGGAACTGTGCAATAACTACATC
CAGATGCACTTGGACCTGGAAAACAGTATGGAGGAAGCACCCATCTTCAAGAATGACCCA
TTCTTTATCCTTCCCTCCTTCCAATCAGAGTCATCCACCCCATCCACTGGGGGGTTCTCG
GGGAAAGATACACCTTCTGAGGATGACCGCAGT---CAGACACGGGATCACGATACGCTG
CTGCTACCCCCGAGCCCCAAGGTGGAGAAGAAGGACCCC---AGCCGGAAGAAAGAGTGG
TGGGAAAATGCGGGCAACAAAATCTACACTATGGCAGCTGACAAAACCATTTCAAAGTTG
ATGACTGAATACAAAAAGAGGAAACAGCAGCATAACTTGCCCACATTCCCCAAAGAGGTA
AAAGTCGAGAAGAAGGGAGAGCCACTGGGTCCAAGGGGCCAAGACTCCCCGCTGCTTCAG
CGTCCCCAGCACTTGATAGACCAAGGACAGATGCGGCATTCCTTTAGTGCGGGCCCTGAG
CTGCTGAGACAGGAGAAGAGGCCCCGCTCAGGCTCCACCGGGAGCTCCCTGAGTGTCTCT
GTGAGAGACGCCGAAGCACAGATCCAGGCGTGGACCAACATGGTGCTAACAGTTCTCAAT
CAGATTCAGATCCTTCCAGACCCAACTTTCACAGCCCTCCAGCCAGCAGTGTTTCCATGC
ATCAGCCAGCTGACCTGTCACGTGACTGACATCAGAGTTCGCCAGGCCGTGAGAGAGTGG
CTCGGCAGAGTGGGCCGTGTCTATGACATCATTGTG
>RoAe|XM_016132679.1_cds_XP_015988165.1_1
CTGGAAACCCTGGGTGGTGTTGACACCATTGCCAAGATCCCTCCACACTTGCTGAGGGAG
AAATGCCTGCTGCCTCTCCAGTTGGCATTAGAATCCAAGAATGTGAAGCTGGCTCAACAT
GCCTTGGCAGGGATACAGAAGCTTCTATCAGAAGAGAGGTTTGTATCCATGGAAACGGAC
TCTGACGAGAAGCAGCTGCTCAATCAGATCCTGAACGCTGTGAAAGTGACGCCTTCTCTC
AATGAAGACCTGCAGGTGGAAGTGATGAAGGTTTTACTCTGCATAACGTACACCCCAACA
TTTGACCTGAATGGGAGCGCAGTGCTGAAGATCGCAGAG---------------------
------------------------------------------------------------
---------------------------------------------------GTGTGCACT
GAGACATACATATGTAGCTGTCACCAGCGTAGTATAAACACTGCTGTGCGAGCAACTCTC
AGTCAAATGCTGAGTGACTTGACTTTACAGTTACGACAAAGGCAGGAGAATACGATAATT
GAAAACCCGGATATCCCGCAGGAATTCAGGAATCAAGGGTCGACAGTGGAGGCCCTCTGT
GACGACCTGGTCTCTGTGCTCACTGTTCTGTGTGAGAAGCTACAAGCCGCCATCAACGAC
AGTCAGCAGCTGCAGCTTCTGTACCTGGAGTGCATCCTGTCTGTGCTCAGCAGCTCCTCC
CTCTCCATGCATCTGCACAGAGGCTTCACGGACCTGATCTGGAAAAACCTTTGCCCTGCT
CTCATCGTGATTCTGGGGAATCCAATTCTTGACAAAACCATCACCTCCGCTCACAGCAGC
AGTGCAGGGACCAGCATGGAGTCGGACTCTGCGTCTCCAGGAGTTTCCGACCATGGCCGT
GGCTCCGGCTGTTCCTCCACCGCGCCAGCTCTGAGTGGGCCTGTGGCTCGGACCATCTAT
TACATTGCAGCCGAGCTGGTCCGGCTGGTGGGGTCTGTGGACTCCATGAAGCCAGTGCTC
CAGTCCCTCTACCACCGTGTGCTGCTCTATCCCCCACCCCAGCACCGGGTGGAAGCCATC
AAAGTCATGAAAGAGCTACTTGGGAGCCCACAGCGTCTCTGTGATTTAGCAGGACCCAGC
TCCACTGAACCTGAATCCAGAAAAAGATCAATATCAAAAAGAAAGTCTCATCTGGATCTT
CTCAAACTCATCATGGATGGCGTGACTGAAGCATGCATCAAGGGTGGCATTGAAGCTTGC
TATGCTGCTGTGTCCTGCGTCTGCACCTTGCTTGGGGCCTTAGATGAGCTCAGCCAGGGC
AAGGGCTTGAGCGAAGGTCAAGTCCAGCTGCTGCTTCTGCGCCTTGAGGAGCTGAAGGAT
GGGGCTGAGTCCAGCCGAGACTCTATGGAGATCAACGAGGCCGACTTCCGCTGGCAGCGG
CGAGTCCTGTCCTCAGAGCACACGCCTTGGGAGTCGGGGAATGAGAGGAGCCCTGACATC
AGCATTAGTGTGACCACGGACACAGGCCAGACCACTCTGGAGGGGGACTTGGGTCAGACT
ACGCCCGAGGACCACTCCGAATACCACAAGAACAGCTTCAAGTCTCCAGCCATCCAGGAG
GGCAAGGAGACACTGAGC---AAAGTGTCAGAAGCAGAAGCCGTAGACCAACCAGATGTT
GTTCAAAGAAGCCACACTGTTGCATATCCTGATATAACTAACTTCCTGTCAGTGGACTGC
AGGATGAGATCCTACGGATCTAGATACAGTGAGAGCAATTTTAGTGTAGATGACCAGGAC
CTTTCGAGGACGGAATTTGATTCCTGTGATCAGTACTCCATGGCAGCAGAAAAGGACTCA
GGGAGGTCCGATGTGTCGGACATTGGGTCGGACAACTGTTCCCTAGCTGATGAAGAGCAG
ACCCCTCGGGACTGTCTGGGCCACAGATCCCTGCGAACTGCTGCTCTGTCTCTCAAACTA
TTGAAGAACCAGGAAGCTGACCAGCACAGCGCCAGGCTGTTTGTGCAGTCCCTCGAGAGC
CTCCTTCCTCGCCTCCTGGCCCTGCCCAGTGTGGAGGAAGTGGACTCAGCCCTCCAGAAT
TTTGCCTCTACCTTCTGCTCAGGCATGATGCACTCTCCCGGCTTCGATGGGAACAGCAGC
CTCAGCCTGCAGATGCTGATGAACGCAGACAGCCTGTACACGGCCGCCCACTGCGCTCTC
CTCCTCAACCTGAAGCTCTCCCATGGCGACTACTACCGGAAGCGGCCCACCCTGGCGCCC
GGCATGATGAAGGAGTTCATGAAGCAGGTCCAGACCAGCGGGGTGCTGATGGTCTTCTCC
CAGGCCTGGATTGAGGAACTCTACCATCAGGTGCTTGACAGAAACATGTTGGGAGAAGCT
GGCTACTGGGGCAGCCCGGAGGACAACAGCCTCCCCCTCGTCACCATGCTGACCGATATC
GATGGCTTAGAGAGCAGTGCCATTGGGGGCCAGCTGATGGCCTCAGCTTCTACAGAGTCT
CCTTTCACCCAGGGCAGGAGAATAGATGACTCCACAGTGGCAGGT------------GTG
GCCTTCGCCCGCTACATTCTGGTCGGCTGCTGGAAGAACTTGATCGATACTTTATCGACC
CCCCTGACTGGCCGAATGGCGGGGAGCTCCAAAGGGCTGGCCTTCATTCTGGGGGCTGAA
GGCATCAAAGAGCAGAACCAAAAGGAGCGCGATGCCATCTGCATGAGCCTCGACGGGCTG
CGCAAAGCGGCGCGGCTGAGCTGTGCTCTAGGAGTTGCCGCTAACTGCGCCTCGGCCCTT
GCCCAAATGGCAGCTGCCTCCTGTGTCCAGGAAGAGAAAGAGGACAAGGAGGTCCAAGAG
CCCAGTGACGCCATAGCGCAAGTGAAGCTAAAAGTGGAGCAGAAACTGGAGCAGATCGGG
AAGCTGCAGGGGGTGTGGCTGCACACAGCCCACATCTTGTGCATGGACGCCATCCTCAGC
GTAGGCCTGGAGATGGGAAGCCACAACCCGGACTGCTGGCCGCACGTGTTCAGGGTATGC
GAGTACGTGGGTACATTGGAGCACACCCACTTCAGTGATGGCACCTCTCAGCCCGCCTTG
ACCATCAGCCAGCCACAGAAGGCCTCCGGAGGCTCTGGACCTTTTGGGGACCCGGAGTGT
GAGGGCTCACCTCATGAGCAGAGCCTGGAGCAGGAGAGCTCCCTGAGCACGGCCCCAGTG
ATCCAGCCCCTCTCCATCCAGGAGCTCGTCAGGGAAGGCAGCCGAGGCCGGGCCTCTGAC
TTCCGTGGGGGCAGCCTCATGACAGGGAGCAGTGCCGCCAAGGCCGTGCTCACGCTCTCC
ACCCAGGCTGACAGACTCTTTGAAGATGCTACGGATAAGTTGAACCTAATGGCTTTGGGA
GGTTTTCTTTATCAGCTGAAGAAAGCGTCGCAGGCCCAGCTTTTCCATTCTGTCACAGAC
ACAGTTGATTACTCTCTAGCAATGCCAGGAGAAATTAAATCCACCCAAGACCGAAAAAGT
GCCCTCCACCTGTACCGCCTCGGGGACGCCATGCTGAGGATTGTGCGGAGCAAATCCCGG
CCCCTGCTCCACGTGATGCGCTGCTGGAGCCTGGTGGCCCCGCACCTGGTGGAGGCTGCC
TGCCATAAGGAAAGACATGTATCTCAGAAGGCTGTTTCTTTCATCCATGATATACTGACA
GAGGTTCTCACTGACTGGAATGAGCCACCTCATTTTCACTTTAACGAAGCACTCTTCCGA
CCCTTTGAGCGTATTATGCAGCTGGAGTTGTGTGATGAGGACGTCCAAGACCAGGTTGTC
ACG------TCCATTGGTGAGCTGGTTGAAGTGTGTTCCACCCAGATCCAGTCAGGGTGG
AGGCCCTTGTTCAGCGCCCTAGAAACAGTGCACGGCGGGAACAAGTCCGAGGTGAAGGAG
TACCTCGTTGGCGATTACTCCATGGGAAAATGCCAAGCTCCAGTGTTTGATGTTTTTGAA
GCCTTTCTGAACACTGACAACATCCAGGTCTTTGCTAATGCAGCCACTAGTTACATCATG
TGCCTTATGAAGTTTGTCAAAGGACTGGGGGAGGTGGACTGTAAAGAGATTGGAGACTGC
GTCCCAGGACCAGGAGCCACGTCCCCAGACCTGTGCCTCCCTGCACTGGATTACCTCAGG
CGCTGTTCTCAGTTATTGGCCAAAATCTACAAAATGCCCATGAAGCCAATATTCCTCAGT
GGGCGACTTGCTAGCTTGCCTCGAAGACTTCAGGAGCAGTCGGCAAGCAGTGAGGATGGA
ATCGAGTCGGTCCTGTCTGATTTTGATGACGACACTGGTTTGATAGAAGTCTGGATCATC
TTGCTGGAGCAGCTAACAGCAGCTGTGTCTAACTGTCCACGTCAGCACCAACCCCCTACC
TTGGATTTACTCTTTGAGCTATTGAGAGATATTACCAAAACACCTGGACCAGGCTTTGGT
ATTTATGCAGTTGTTCATCTTCTCCTTCCTGTGATGTCCCTCTGGCTCCGCCGTAGCCAT
AAAGACCATTCTTACTGGGATGTGGCCTCTGCTAACTTCAAGCATGCCATTGGTCTGTCC
TGTGAGCTGGTGGTGGAGCACATTCAAAGCTTCATACACTCAGATATCAGATATGAAAGC
ATGATCAATACTATGCTGAAGGACCTCTTTGAGTTACTGGTCGCGTGTGTGGCCAAGCCC
ACAGAAACCATCTCCAGAGTAGGCTGTTCCTGTATTAGGTACGTCCTCGTGACGGCAGGC
CCCGTGTTCACGGAAGAAATGTGGAGGCTGGCCTGCTGTGCGCTTCAGGATGCGTTCTCC
GCCACACTCAAGCCAGTGAAGGACCTGCTGGGCTGCTTCCACAGCAGCACCGAGGGCTTC
AGTGGGGAAGGTTGCCAGGTGAGAGTGGCGGCCCCCTCTGCATCCCCCAGCGCCGAGGCC
GAGTACTGGCGCATCCGAGCCATGGCCCAGCAGGTGTTTATGTTGGATACCCAGTGCTCA
CCAAAGACTCCAAACAACTTCGATCACGCTCAGTCCTGTCAGCTCATTATTGAACTGCCT
CCTGATGAGAAGCCAAATGGACACACCAAGAAAAGTGTTTCTTTCAGGGAAATTGTGGTG
AGCTTACTATCCCATCAAGTGTTACTGCAGAACTTATATGATATCTTGTTAGAAGAGTTT
GTCAAAGGCCCCTCTCCTGGAGAAGAGAAGACAGTTCAAGTTCCAGAAACCAAGCTGGCT
GGCTTCCTCAGATACATCTCCATGCAGAACTTGGCCGTCATATTTGACCTGCTGCTGGAC
TCGTACAGGACGGCCAGAGAGTTTGACACCAGCCCTGGGTTGAAGTGCCTGCTGAAGAAA
GTGTCTGGCATTGGAGGTGCTGCCAACCTCTACCGCCAGTCCGCCATGAGTTTCAACATC
TATTTCCACGCGCTGGTCTGTGCTGTTCTCACCAATCAAGAAACTATCACTGCCGAGCAA
GTGAAGAAAGTGCTTTTTGAGGATGACGAAAGAAGCACAGATTCGTCACAGCAGTGTTCA
TCAGAAGATGAAGACATTTTTGAGGAGACTGCCCAGGTGAGCCCCCCGAGAGGCAAGGAG
AAGAGGCAGTGGAGGGCTCGGATGCCCTCTCTAAGTGTCCAGCCCATTAGCAATGCAGAC
TGGGTGTGGCTGGTCAAGAGGCTTCACAAGCTGTGCATGGAACTGTGCAATAACTACATC
CAGATGCACTTGGATTTGGAAAACAGTATGGAAGAAGTGCCCATCTTCAAGAGCGACCCA
TTCTTTATCCTTCCCTCCTTCCAGTCGGAGTCATCCACCCCATCCACCGGGGGCTTCTCA
GGGAAAGACACGCCTTCTGAGGATGACCGAAGT---CAGACACGGGATCACGAAACCCTG
ATGCTGCCCCCAAGCCCCAAGGTGGAGAAGAAGGACCCC---AGCAGGAAGAAAGAGTGG
TGGGAGAATGCAGGTAACAAAATCTACACCATGGCAGCTGACAAAACCATTTCAAAGTTG
ATGACTGAATATAAAAAGAGGAAACAGCAGCATAACTTGCCTGCATTCCCCAAAGAGGTC
AAAGTGGAGAAGAAGGGAGAGCCACTGGGTCCCAGGGGCCAAGAGTCCCCGCTGCTTCAG
CGCCCCCAGCACTTGATAGACCAAGGACAGGTGCGGCATTCCTTCAGTGCGGGCCCTGAG
CTGCTGCGACAGGAGAAGAGGCCCCGCTCGGGCTCCACAGGGAGCTCCCTGAGCATCTCC
GTGAGGGACGCGGAAGCACAGATCCAGGCGTGGACCAACATGGTGCTCACAGTTCTCAAT
CAGATTCAGATCCTTCCAGACCCGACCTTCACAGCCCTCCAGCCAGCAGTGTTCCCGTGC
ATCAGCCAGCTGACCTGTCACGTGACTGACATCAGAGTTCGCCAGGCCGTGAGAGAGTGG
CTTGGCAGAGTGGGCCGTGTCTATGACATCATTGTG
