# Supplementary material for: Positively selected genes in the hoary bat (Lasiurus cinereus) lineage: prominence of thymus expression, immune and metabolic function, and regions of ancient synteny
Source: PeerJ. 2022 Mar 17;10:e13130. doi: 10.7717/peerj.13130 (PMC8934532; doi:10.7717/peerj.13130)
Supplement: Supplemental Information 4 — Likely alignment errors have been manually deleted between conserved codons. Recovery of the original codon positions requires alignment to the original accessions in each orthogroup. [file peerj-10-13130-s004.zip › renamed.manual/OG0003379.manual.fas]

>EpFu|XM_028155825.1_cds_XP_028011626.1_1
TCATCATCCTCAGACCAGTCCGAGAGCTCCTCCGGGGAGAACCACGTGGCGGATGGAGGC
TCTCAGGACCTCTCCCACTCGGAGCAGGATGACTCCTCTGAGAAGATGGGCCTCATCTCT
GAAGCAGCCTCTCCTCCTGGGAGCCCTGAGCAGCCCCCACCTGACCTGGCCTCAGCCATC
AGCAACTGGGTTCAATTTGAAGATGACACGCCCTGGACCAGCACTTCACCACCTCCTCCT
AAAGAAACAGGTGGGACAGGTCTACCATTGACCTTGCCCTGCTGGACATGCCCTTCCTTC
AACTCGCTGGGGAGATGCCCTCTGACCTCCGAGAGCAGCTGGACCACGCACTCTGAAGAC
ACCAGTAGTCCTAGTTGCGGCCCCTCGTACACAGACCTGCAGCTCATCAATGCGGAGGAG
CAGATGAGTGGCAGGGCATCTAGGGCCGACTCTACAGACGAGAGGACGGAGTGGCAGACA
GGCAGGCAGACGGCGGTGAGTCCTGTTCAGGCATGCACGGAGCATACCTCTACCCGCACC
CACGTCCTGGACCCCTCGCCACCCTCACCCCACTCCAGGAGGAGCCAGAGCCCGTGTGAG
GGTCCAGAGGGTCCAGAGGGGACCTCCACTCCCAATGACAACTCTTCCTCACTCCAGGAA
GATGAAGAGGTAGACATGGAGGCCATCCGCTGGCAGGCCAGCAGTCCTGTCATGAATGGG
CACGCTGCCACTCCGGTGACATCTGCTCGTTTCCCCAGCTGGGTCACTTTTGATGACAAT
GAAGTCAGCTGCCCTTTGCCACCCGTCACCTCTCCTCTGAAGTCAAACACGCCATCTATT
GCATCTGTGACCCCAGATGTACCTTATTACTCAACCGGCTCATTTAAGAAGAGGGAACGT
CCCAAGAGCACGTTGATGAACTTCTCCAAAATTCAGAAG---CTGGATGTTTCCTCCTTA
AACCATCCGCCTCCCATAGCCGAGGCTCCACCTTGGAGGGCCACCAACCCTTTCCTGAAT
GAGACTCTCCAGGATGTACAACCTTCCCCAATCAACCCTTTCAGTGCTTTCTTTGAGGAG
CAGGAGAGGCGCTCCCAAACCAATTCCACATCTAGTACCACAGGCAAAAGCCAGAGGGAT
TCTCTCATTGTCATCTACCAGGATGCCATCAGTTTTGATGATTCAAGCAAAAACCAGTCA
CACTCTGATGCTGTTGAAAAACTCAAACAACTCCAAATTGACGACCCCGATCACTTAGGC
AGTGCGACACTGCCTGATGATGACCCAGTAGCCTGGCTCGAACTCGAC---CACCCGCCT
GGCTCAGCACCTTCCCAGCCCAGGGATGGGTGGCCAATGATGCTAAGGATCCCTGAGAAG
AAAAACATCATGTCCTCCAGACACTGGGGACCCATCTACATCAGACTGACAGCTGCTGGT
TACCTGCAGCTGTATTATGAGCAGGGCCTAGAGAAACCATTCCGAGAGTTCAAGCTGGAG
ATCTGCCATGAGATTTCAGAACCCCGGCTCCAAAACTATGATGAAAATGGCAGGATCCAC
AGCCTGCGGATAGACCGCGTCACGTACAAGGAAAAGAAGAAATACCAGCCCAAACCTGCT
GTCGCCCACACAGCCGAGAGGGAACAAGTGATTAAGCTGGGCACCACCAATTACGATGAC
TTCCTGAGCTTCATCCGTGCGGTTCAGGACCATCTCATGGACCTGCCCGTGTTGTCCATG
GACTTGAGCACAGTCGGCTTGAACTACCTGGAAGAGGAGATTACCGTGGATGTCAGAGAT
GAATTCTCTGCCCTCGTGAGCAAAGGGGACCCCCAGATTCTCCGGCACCACGTCTTGACC
CGGATCCACATCCTGAGTTTCCTCTCGGGGCTGGCAGAGTGCCGCTTGGGCCTCAACGAC
ATCCTGGTCAAAGGGAACGAAGTTGTTTCCCGGCAAGACATCATGCCGACCACCACCACC
AAGTGGATCAAGCTCCACGAGTGCCGTTTCCACGGGTGTGTGGACGAGGATGTGTTCAAC
AGCTCCCGGGTTATCCTGTTCAACCCTTTGGACGCGTGCCGCTTCGAGCTGATGCGGTTC
AGGACAGTGTTTGCCGAGAAGACCTTGCCTTTCACGCTCCGGACGGCTGCGAGCATCAAC
GGGGCGGAGGTGGAGGTGCAGAGCTGGCTG
>HiAr|XM_019646256.1_cds_XP_019501801.1_1
TCGTCTTCCTCAGACCAGTCTGAGAGCTCCTCTGGGGAGAACCAAGTTGTGGATGGAGGC
TCTCAGGACCTTTCCCACTCAGAGCAGGATGACTCCTCTGAGAAGATGGGCCTCATCTCT
GAAGCGGCCACTCCTCCTGGGAGCCCCGAGCAGCCCCCACCTGACCTGGCCTCAGCCATC
AGCAACTGGGTTCAATTTGAAGATGACACACCCTGGACCAGCACGTCACCAACTCAT---
AAAGAAACAGGC---------TTACCATTGACCATGCCCTGCTGGATGTGCCCTTCCTTC
AACTCCGTGGGGAGATGCCCCCTGACCTCCGAGAGCAGCTGGACCATGCATTCTGAAGAC
ACCAGTAGTCCTAGCTGTGGCCCCTCGTACACAGACCTGCAGCTCATCAATGCAGAGGAG
CATATGAGTGGCCCGGTTTCTGGGGCTGACTCCACTGACGAGAGGACGGAGTGGCAGACA
GGCAGGCAGACGGCGGTGAGTCCTGTTCAAGCATGCACGGAGCATACCTCTACCCGCACC
CACATCCTGGACCCCTCACCACCTTCACCCCACCCCACGAGGAGCCAGAGCCCCTGCGAG
GGTCCAGAGCGG---------ACCTCCACTCCCAATGACAATTCTTCCTCACTCCAGGAA
GATGAAGAGGTAGAAATGGAGGCCATCAGCTGGCAGGCCAGCAGTCCAGCCATGAACGGA
CACCCTGCCACTCCAGTGACCTCTGCCCGTTTCCCTAGCTGGGTCACTTTTGATGACAAT
GAAGTCAGCTGCCCTCTGCCACCCATCACCTCTCCCGTGAAGTCAAACACACCACCTATT
GCACCTGCGATCCCAGATATACCTTATAACTCAACTGGGTCATTTAAGAAGAGGGAACGT
CCCAAGAGCACTTTAGTGAACTTCTCCAAAGTTCAGAAG---CTGGACGTTCCCTCCGTA
AACCATCCGCCTTCCATAACTGAAGCTCCACCGTGGAGGGCAACCAATCCCTTCCTGAAT
GAGACCCTACAGGATGTACAACCCTCCCCTATCAACCCTTTCAGCGCTTTCTTCGAGGAG
CAGGAGAGGCGCTCCCAAAACAACTCCGTTTCCAGTACCACAGGCAAAAGCCAAAGAGAC
TCTCTCATCGTCATCTACCAGGACGCCATCAGTTTTGATGACTCAAGCAGAAACCAGTCA
CACTCTGATGCTGTTGAAAAACTCAAACAACTCCACATTGATGACCCCGATCACTTAGGT
AATGCGACACTAACTGATGATGACCCGGTCGCCTGGATTGAGCTGGATGACCACCCGCCC
GGTTCAGCACCGTCCCAGCGCAGAGATGGGTGGCCAATGATGCTGAGGATCCCTGAGAAG
AAAAACATCATGTCCTCCAGGCACTGGGGACCCATCTACATCAAACTGACGGACGGTGGT
TACCTGCAGCTGTATTACGAACAGGGCCTAGAGAAGCCGTTCCGTGAGTTTAAGCTGGAG
ATCTGCCACGAGATTTCTGAACCCCGACTCCAAAACTATGATGAGAACGGCAGGATCCAC
AGCTTGCGAATAGACCGTGTCACCTACAAGGAGAAGAAGAAATACCAGCCCAAACCCGCG
GTTGCCCACACAGCAGAGAGGGAGCAAGTGATTAAGCTGGGCACCACCGATTACGACGAC
TTCCGGAGCTTCATTCGTGCAGTTCAGGACCGGCTCATGGATCTGCCGGTGTTGTCGATG
GACCTGAGCACGGTTGGCTTGAACTACCTTGAGGAGGAGATTACAGTGGATGTCAGAGAT
GAGTTCTCTGGCGTTGTGAGCAGAGGAGACAACCAGGTTCTCCAGCACCACGTCTTGACA
CGGATCCACATCCTGAGTTTCCTCTCTGGGCTTGCAGAGTGCCGCTTGGGCCTCAATGAC
ATCCTCATCAAGGGGAACGAAATCGTTTCCCGGCAAGACATCATGCCGACCACCACCACC
AAGTGGATCAAGCTCCATGAGTGCCGTTTTCATGGCTGTGTGGATGAGGATGTATTCAAC
AGCTCCCGGGTTATTCTGTTCAACCCTCTGGATGCATGCCGCTTTGAGCTAATGCGATTT
AGGACAGTGTTTGCCGAGAAGACCTTGCCGTTCACACTCAGGACGGCAGCCAGCATCAAT
GGGGCAGAGGTGGAGGTGCAGAGCTGGCTC
>LaCi|187-exonerate_protein2genome-gene-34.8-mRNA-1
TCGTCATCCTCAGACCACTCCGAGAGCTCCTCCGGGGAGAACCACGCGGCGGATGGGGGC
TCTCAGGACCTCTCCCACTCGGAGCAGGATGACTCCTCCGAGAAGATGGGCCTCATCTCT
GAAGCGGCCTCTCCTCCTGGGAGCCCTGGGCAGCCCCCACCTGACCTGGCCTCCGCCATC
AGCAACTGGGTTCAATTTGAAGATGACATGCCCTGGACCAGCACTTCACCACCTCCTCCT
AAAGAAACAGGTGGGGACGGCCTGCCATTGACCTTGCCCTGTTGGACATGCCCTTCCTTC
AACTCGCTGGGGAGATGCCCTCTGACCTCCGAGAGCAGCTGGACCACACACTCTGAAGAC
ACCAGCAGTCTTAGTTGCGGCCCCTCGTACACAGACCTGCAGCTCCTCAATGCGGAGGAG
CAGATGAGTGGCAAGGCATCTAGGGCCGACTCTACAGACGAGAGGACGGAGTGGCAGACA
GGCAGGCAGACGGCGGTGAGTCCTGTTCAGGCATGCACGGAGCATACCTCTACCCACACC
CACAGCCTGGACCCCTCGCCACCCTCGCCCCACTCCACGCGGAGCCGGAGCCTGTGTGAG
GGTCCAGAGGGG---------ACCTCCACTCCCAATGACAACTCTTCCTCACTCCAGGAA
GACGAAGAAGTAGATATGGAGGCCATCCACTGGCAGGCCAGCAGTCCTGTCATGAATGGG
CACGCTGCCACGCCGGTGACCTCTGCTCGTTTCCCCAGCTGGGTCACTTTTGATGACAAT
GAAGTCAGCTGCCCTTTGCCGCCCGTCACCTCTCCTCTGAAGTCAAACACACCACCTATT
GCATCTGTGACCCCAGATGCATCTTATTACTCATCCGGCTCATTTAAGAAGAGGGAACGT
CCCAAGAGCACGTTGATGAAC---TCCAAAATTCAGAAG---CTGGACGTTTCCTCCTTA
AACCATCCGCCTCCCATAGCCGAGGCTCCACCGTGGAGGGCCACCAACCCTTTCCTGAAT
GAGACTCTCCAGGATGTACAACCCTCCCCAATCAACCCTTTCAGTGCTTTTTTTGAGGAG
CAGGAGAGGCGCTCCCAAACCAATTCCACATCTGGCACCACAGGCAAAAGCCAGAGGGAT
TCTCTCATTGTCATCTACCAGGATGCCATCAGTTTTGATGACTCAAGCCAAAACCAGTCA
CACTCCGATGCCGTGGAAAAACTCAAGCAGCTCCAAATTGACGACCCCGATCACTTAGGC
AGTGCGACGCTGCCTGATGATGACCCAGTCGCCTGGCTCGAGCTCGAC---CACCTGCCC
GGCTCAGCACCTTCCCAGCCCAGGGATGGGTGGCCAATGATGCTACGGATCCCCGAGAAG
AAAAACATCATGTCCTCCAGACACTGGGGCCCCATCTACATCAGACTGACGGCTGCCGGT
TACCTGCAGCTGTATTACGAGCAGGGCCTAGAGAAACCGTTCCGAGAGTTCAAGCTGGAG
ATCTGCCATGAGATTTCAGAGCCCCGGCTCCAAAACTATGATGAGAATGGCAGGATCCAC
AGCCTGCGGATAGACCGCGTCACATACAAGGAAAAGAAGAAATACCAGCCCAAACCTGCC
GTCGCCCACACAGCCGAGAGGGAACAAGTGATTAAGCTGGGCACCACCAATTACGATGAC
TTCCTGAGCTTCATCCACGCGGTTCAGGACCACCTCATGAACCTGCCCGTGTTGTCCATG
GACTTGAGCACAGTCGGCTTGAACTACCTGGAAGAGGAGATTACCGTGGATGTCAGAGAC
GAATTCTCTGCCCTCGTGGGCAAAGGGGACCACCAGATTCTCCAGCACCACGTCTTGACA
CGGATCCATATCCTGAGTTTCCTCTCGGGGCTGGCCGAGTGCCGCTTGGGCCTCAACGAC
ATCCTGGTCAAAGGGAACGAAGTCGTTTCCCGGCAAGACATCATGCCCACCACCACCACC
AAGTGGATCAGGCTCCACGAGTGCCGTTTCCACGGGTGTGTGGACGAGGATGTGTTCAAC
AGCTCCCGGGTGATCCTGTTCAACCCTCTGGACGCGTGCCGCTTCGAGCTGATGCGGTTC
AGGACAGTGTTTGCCGAGAAGACCTTGCCTTTCACGCTCCGGACGGCTGCGAGCATCAAC
GGGGCAGAGGTGGAGGTGCAGAGCTGGCTG
>MyLu|XM_023752511.1_cds_XP_023608279.1_1
TCATCCTCCTCAGACCAGTCCGAGAGCTCCTCCGGGGAGAACCACGTGGCGGATGGAGGC
TCTCAGGACCTTTCCCACTCAGAGCAGGATGACTCCTCCGAGAAGATGGGCCTCATCTCT
GAAGCGGCCTCTCCTCCTGGGAGCCCTGAGCAGCCCCCATCTGACCTGGCCTCGGCCATC
AGCAACTGGGTTCAATTTGAAGATGACACACCCTGGACCAGCACTTCACCACCTCCTCCT
AAAGAAACAGGC---------CTACCATTGACCTTGCCTTGCTGGACATGCCCTTCCTTC
AACTCGCTGGGGAGATGCCCTCTGACCTCCGAGAGCAGCTGGACCACGCACTCTGAAGAC
ACCAGTAGTCCTAGTTGCTGCCCCTCATACACAGACCTGCAGCTCATCAATGCGGAGGAG
CAGATGAGTGGCAGGGCATCTAGGGCCGACTCTACAGACGAGAGGACGGAGTGGCAGACA
GGCAGGCAGACGGCGGTGAGTCCTGTTCAGGCATGCACGGAGCATACCTCTACCCGCACC
CACGTCCTGGACCCCTCGCCACCCTCACCCCACTCCAGGAGGAGCCAGAGCCCTTGTGAG
GGTCCAGAGGGTCCGGAGGGGACCTCCACTCCCAATGACAACTCGTCCTCACTCCAGGAA
GATGAAGAGGTAGACATGGAGGCCATCAGCTGGCAGGCCAGCAGTCCTGTCATGAATGGG
CATGCTGCCACTCCAGTGACCTCTGCTCGTTTCCCCAGCTGGGTCACTTTTGATGACAAT
GAAGTCAGCTGCCCTTTGCCACCCATCACCTCTCCTCTGAAGTCAAACACGCCATCTATT
GCATCTGTGACCCCAGATGTACCTTATTACTCAACCGGCTCATTTAAGAAGAGGGAACGT
CCCAAGAGCACGTTGATAAACTTCTCCAAAGTTCAGAAG---CTGGACGTTTCCTCCTTA
AACCATCCGCCTCCCATAGCCGAGGCTCCACCTTGGAGGGCCACCAACCCTTTCCTGAAT
GAGACTCTCCAGGATGTACAACCCTCCCCAATCAACCCTTTCAGTGCTTTCTTTGAGGAG
CAGGAGAGGCGCTCCCAAACCAATTCCACATCTAGTACCACAGGCAAAAGCCAGAGGGAT
TCTCTCATTGTCATCTACCAGGATGCCATCAGTTTTGATGACTCAAGCAAAAACCAGTCA
CACTCTGATGCTGTTGAAAAACTCAAACAACTCCAAATTGATGACCCCGATCACTTAGGC
AGTGCGACACTGCCTGATGATGACCCAGTAGCCTGGCTCGAACTCGAC---CACCCGCCT
GGTTCAGCACCTTCCCAGCCCAGGGATGGGTGGCCAATGATGCTAAGGATCCCTGAGAAG
AAAAACATCATGTCCTCCAGACACTGGGGACCCATCTACATCAGACTAACAGATACTGGT
CACCTGCAGCTGTATTATGAGCAGGGCCTAGAGAAGCCATTCCGAGAGTTCAAGCTGGAG
ATCTGCCATGAGATTTCAGAACCCCGGCTCCAAAACTATGATGAAAATGGCAGGATCCAC
AGCCTGCGGATAGACCGCGTCACGTACAAGGAAAAGAAGAAATACCAGCCCAAACCTGCT
GTCGCCCACACCGCCGAGAGGGAACAAGTGATTAAACTGGGCACCACCAATTACGATGAC
TTCCTGAGCTTCATCCGTGCGGTTCAGGACCGTCTCATGGACCTGCCCGTGTTGTCCATG
GACTTGAGCACAGTCGGCTTGAACTACCTAGAAGAGGAGATTACCGTGGATGTCAGAGAT
GAATTCTCTGCCCTCGTGAGCAAAGGGGACAACCAGATTCTCCAGCACCACGTCTTGACA
CGAATCCACATCCTGAGTTTCCTCTCGGGGCTGGCAGAGTGCCGCTTGGGCCTCAACGAC
GTCCTGGTCAAGGGGAACGAAGTCGTTTCCCGGCAAGACATCATGCCGACCACCACCACC
AAGTGGATCAAGCTCCACGAGTGCCGTTTCCACGGGTGTGTGGACGAGGATGTGTTCAAC
AGCTCCCGGGTTATCCTGTTCAACCCTTTGGACGCGTGCCGCTTCGAGCTGATGCGGTTC
AGGACAGTGTTTGCCGAGAAGACCTTGCCTTTCACGCTCCGGACGGCCGCCAGCATCAAC
GGGGCAGAGGTGGAGGTGCAGAGCTGGCTG
>PhDi|XM_028507679.1_cds_XP_028363480.1_1
TCGTCTTCCTCAGATCAGTCTGAGAGCTCCTCCGCAGAGAACCACGTGGCAGACGGAGGC
TCCCAGGACCTTTCCCACTCGGAGCAGGATGACTCGTCCGAGAAGATGGGTCTCATCTCT
GAGGCCGCCTCTCCTCCTGGGAGCCCTGAGCACCCGTCCCCTGACCTGGCTTCGGCCATC
AGGAACTGGGTTCAGTTTGAAGACGACACCCCCTGGGCCAGCACATCTCCGCCTCCT---
AAAGTAACAGGC---------CAACCACTGACCATGCCCTGCTGGACGTGCCCTTCCTTC
AACTCGCTGGGCAGATGCCCTCTGACCTCCGAGAGCAGCTGGACCACACATTCTGAAGAC
ACCAGTAGTCCTAGTTGTGGACCCTCGTACACAGACCTGCAGTTCATCAATGCGGAGGAG
CAGCTGAGTGGCAGGGCTTCGGGGGCCGACTCGACT------------------------
------------------------------------------------------------
------------------------------------------------------------
------------------------------------GACAATTCGTCCTCACTCCAGGAA
GATGAAGAGGTAGACATGGAGGCCGTCAGCTGGCAGGCCAGCAGTCCAGTCATGAACGGA
CACCCTGCCGCCCCAGTGACCTCTGCTCGTTTCCCCAGCTGGGTCACTTTTGATGACAAT
GAAGTCAGCTGCCCTTTGCCACCCATCACCTCTCCCCTGAAGCTGAACACACCGCCTATT
GCATCTGTGATCCCAGATGTTCCTTATAACGCAACCGGCTCGTTTAAGAAGCGGGAACGT
CCCAAGAGCACTTTGATGAACTTCTCCAAGGTTCAGAAG---CTGGATGTTTCCTCCTTA
AACCATCCTCCTTCCATAGTGGAGGCTCCGCCTTGGAGGGCAACCAATCCTTTCCTGAAT
GAGACTCTCCAGAATGTACAGCCCTCCCCTATCAACCCTTTCAGCGCTTTCTTTGAGGAG
CAGGAGAGGCGCTCCCAAAACAATTCCACTTCTAGCACCACGGGCAAAAGCCAGAGAGAC
TCCCTCATTGTCATCTACCAGGACGCCATCAGTTTTGATGGCTCAAGCAAACACCAGTCA
CACTCCGATGCTCTTGAAAAACTCAAACAACTCCAAATTGATGACCCTGATCACTTACGC
AATGCGACACTGCCTGATGATGACCCAGTAGCCTGGCTTGAACTAGAGGACTACCCGCCT
GGTTTAGCAGTCTCCCAGCCCAGGGATGGGTGGCCAATGATGCTAAGGATCCCTGAGAAG
AAGAACATCATGTCCTCCAGGCACTGGGGACCCATCTACATCAAACTGACAGACAGAGGT
TACCTGCAGCTGTATTATGAGCAGGGCCTAGAGAAGCCATTCCGCGAGTTCAAGCTGGAG
AGCTGCCATGAGATTTCAGAACCTCGGCTCCAAAACTACGACGAGAATGGCAGGATCCAC
AGCTTGCACATAGACCGCGTCACCTACAAGGAGAAGAAGAAATACCAGCCCAAACCCGCC
GTGGCCCACACAGCGGAGAGGGAACAAGTGATTAAGCTGGGCACCACTAATTACGATGAC
TTCCTGAGCTTCATCCGTGCCGTTCAGGACTGTCTCATGGATCTGCCCGTGTTGTCAATG
GACTTGAGCACAGTTGGCTTGAACTACGTCGAAGAGGAGATTACAGTGGATGTCAGAGAT
GAATTCTCTGGCCTTGTGAGCAAAGGAGACAGCCAGATTCTCCAGCACCATGTCTTGACA
CGGATCCACATTCTGAGTTTCCTCTCTGGGCTTGCAGAGTGTCGCCTAGGCCTCAATGAC
ATCCTCGTCAAAGGGAACGAGATAGTTTCCCGGCAAGACATCATGCCGACCACCACCACC
AAGTGGATCAAGCTCCACAAGTGCCGTTTTCACGGGTGTGTGGATGAGGACGTCTTCAAC
AGCTCGCGGGTTATTCTGTTCAACCCTCTGGATGCGTGCCGCTTCGAGCTAATGCGGTTC
AGGACGGTGTTTGCTGAGAAGACCTTGCCTTTCACGCTCAGGACGGCCGCCAGCATCAAC
GGGGCCGAGGTGGAGGTGCAGAGCTGGCTG
>PtVa|XM_011357110.2_cds_XP_011355412.1_1
TCGTCCTCCTCGGGCCAGTCCGAGAGCTCCTCAGGGGAGAACCAAGTGGTGGATGGAGGC
TCTCAGGACCTTTCCCACTCGGAGCAGGATGACTCCTCTGAGAAGATGGGCCTCATCTCC
GAAGCAGCCTCCCCTCCTGGGAGCCCCGAGCAGCCCCCAGCTGACCTGGCCTCCGCCATC
AGCAACTGGGTTCAATTTGAAGACGACGCACCCTGGGCCAGTGTGTCACCACCTCAC---
AAAGAAACAGGC---------CTACCATTGACCATGCCATGCTGGACGTGCCCTTCCTTC
AACTCCCTGGGGAGATGCCCGCTGACCTCTGAGAGCAGCTGGACCACACATTCTGAAGAC
ACCAGTAGTCCTAGTTGTGGCCCCTCGTACACAGACCTGCAGCTCATTGGCGCAGAGGAG
CAGATGAGTGGCAGGGCCTCTGGGGCTGACTCGACTGACGAGAGGACGGAGTGGCAGACA
GGCAGGCAGACGGCAGTGAGTCCTGTTCAAGCATGCACGGAGCATACCTCTACCCGCACC
CACGTCTTGGACCCCTCGCCTCCCTCACCTCACTCCAGGAGGAGCCAGAGTCCCCGCGAG
GGTCTGGAGGGG---------ACCTCTGCTCCCAAGGACAATTCTTCCTCACTCCAGGAA
GATGAAGAGGTAGAGATGGAGGCCATCAGCTGGCAGGCCAGCAGTACAGCCATGAACGGA
CACCCTGCCACTCCAGTAACTTCTGCTCGTTTCCCCAGCTGGGTCACTTTTGATGACAAT
GAAGTCAGGTGCTCTTTGCCACCCGTCACCTCTCCTCTGAAGTCGAACACACCAACTGTT
GCATCTGTGATCCCAGATGTACCTTATAATTCAACTGAGTCATTTAAGAAGAGGGAACGT
CCCAAGAGCACGTTGATGAACTTCTCCAAAGTTCAGAAG---CTGAATGTTTCCTCCTTA
AACCATCCACCTTCTATAACTGAGGCTCCACCCTGGAGGGCAACCAATCCTTTCCTGAAT
GAGACTCTACAGGATGTACAGCCCTCCCCTATCAACCCTTTCAGTGCTTTCTTTGAGGAG
CAGGAAAGGCGCTCCCAAAACAATTCCGTTTCCAGTACCACAGGCAAAAGCCAAAGAGAT
TCTCTCGTTGTCATCTACCAGGATGCCATCAGTTTTGATGACTCAAGCAAAAACCTGTCA
CACTCTGATGCTGTTGAAAAACTCAAACAACTCCAAATCGATGACCCTGATCACTTAGGC
AATGTAACACTAGCTGATGATGACCCAGTAGCTTGGATTGAACTAGATGACCACCCTCCT
GGTTCAGCACTGTCCCAGCCCAGGGATGGGTGGCCAATGATGCTAAGGATCCCTGAGAAG
AAAAACATCATGTCCTCTAGGCACTGGGGACCCATCTACATCAAACTGACAGACAGTGGT
TACCTGCAGCTGTATTATGAGCAGGGCCTAGAAAAACCATTCCGTGAGTTCAAGCTAGAG
ATCTGCCATGAGATTTCAGAACCCCGACTCCAAAACTATGATGACAATGGCAGGATCCAC
AGCTTGCGGATAGACCGTGTCACCTACAAGGAAAAGAAGAAGTATCAGCCCAAACCTGCT
GTTGCCCACACAGCAGAGAGGGAACAAGTGATTAAGCTGGGCACCACCAATTACGATGAC
TTCCTGAGCTTCATCCGTGCAGTTCAGGATCGTCTCATGGATCTGCCTGTGTTATCAATG
GACTTGAGCACAGTAGGCTTGAACTACCTTGAGGAGGAGATTACAGTGGATGTCAGAGAT
GAATTCTCTGGCATTGTGAGCAAAGGAGACAACCAGATTCTCCAGCACCATGTCCTGACA
CGGATCCACATTCTGAGTTTCCTCTCTGGGCTTGCAGAGTGCCGCCTGGGCCTGAATGAC
ATCCTCATCAAAGGGAACGAAATAGTCTCCCGGCAAGACATCGTGCCGACCACCACCACA
AAGTGGATCAAGCTACACGAGTGCCGTTTTCACGGGTGTGTGGACGAGGATGTATTCAAC
AACTCACGGGTTATTCTGTTCAACCCTTTGGATGCGTGCCGCTTTGAGCTAATGCGGTTC
AGGACGGTATTTGCTGAGAAGACTTTGCCTTTCACGCTTAGGACAGCAGCAAGCATCAAT
GGCGCAGAGGTGGAGGTGCAGAGCTGGCTC
>RhFe|XM_033109591.1_cds_XP_032965482.1_1
TCGTCTTCCTCAGATCAGTCCGAGAGCTCCTCTGGGGAGAACCAAGTGGTGGATGGAGGC
TCTCAGGACCTTTCCCACTCGGAGCAGGATGACTCCTCTGAGAAGATGGGCCTCATCTCT
GAAGCGGCCACTCCTCCTGGGAGCCCCGAGCAGCCCCCGCCTGACCTGGCCTCGGCCATC
AGCAACTGGGTTCAATTTGAAGATGACACCCCCTGGGCCAGCATATCACCAACTCAT---
AAAGAAACAGGC---------CCACCATTGACCATGCCCTGCTGGATGTGCCCTTCCTTC
ACCTCCCTGGGCAGATGCCCTCCGACCTCCGAGAGCAGCTGGACCACGCATTCTGAAGAC
ACCAGTAGTCCTAGTTGTGGCCCCTCGTACACAGACCTGCAGGTCATCAGCACAGAGGAG
CAGATGAGTGGCCCGGCTTCTGGGGCTGACTCGACAGACGAGAGGACGGAGTGGCAGACA
GGCAGGCAGACGACGGTGAGTCCTGTTCCAGCATGCATGGAGCATACCTCCACCCGCACC
CACGTCCTGGACCCCTCGCCACCCTCACCCCACCCCAGGAGGAGCCAGAGCCCAGGCGAG
GGTCCGGAGGGG---------ACCTCCACTCCCAATGACAATTCTTCCTCACTCCAGGAA
GATGAAGAGGTAGAGATGGAGGCCATCAGCTGGCAGGCCAGCAGTCCAGCCATGAATGGA
CACCCTGCCACTCCAGTGACCTCTGCTCATTTCCCTAGCTGGGTCACTTTTGATGACAAT
GAAGTCAGCTGCCCTTTGCCACCCATCACCTCTCCCCTGAAGGCAAACACACCACCTAGT
GCATCTGTGATCCCAGGTGTACCTTATAACTCAACTGGGTCATTTAAGAAGAGGGAACGC
CCCAAGAGCACTTTAGTGAACTTCTCCAAAGTTCAGAAG---CTGGACATTTCCTCCTTA
AACCATCCGCCTTCCATAACTGAAGCTCCACCATGGAGGGCAACCAATCCTTTCCTGAAT
GAGACTCTACAGGATGTACAACCCTCCCCTATCAACCCTTTCAGCGCTTTCTTTGAGGAG
CAGGAGAGGCGTTCCCAAAACAATTCCATTTCCAGCACCACAGGCAAAAGCCAAAGAGAT
TCTCTCGTTGTCATCTACCAGGATGCCATCAGTTTTGATGACTCAAGCAAAAACCAGTCA
CACTCTGATGCTGTTGAAAAACTCAAACAACTCCAAATTGATGACCCTGATCACTTAGGT
AATGCGACACTAACTGATGATGACCCAGGAGGCTGGATTGAACTAGGCGACCACCTGCCT
GCTTCAGCACTGTCCCAGCCCAGGAATGGGTGGCCAATGATGCTAAGGATCCCTGAGAAG
AAAAACATCATGTCCTCCAGGCACTGGGGACCCATCTACATCAAACTGACAGACAGTGGT
TACCTGCAGCTGTATTATGAGCAGGGCCTAGAAAAACCATTCCGTGAGTTTAAGCTGGAG
ATCTGCCACGAGATTTCTGAACCCCGACTCCAAAACTACGATGAGAATGGCAGGATCCAC
AGCTTGCGGATAGACCGTGTCACCTACAAGGAGAAGAAGAAATACCAGCCCAAACCTGCT
GTTGCCCACACAGCAGAGAGGGAGCAAGTGATTAAGCTGGGCACCACCAATTACGATGAC
TTCCTGAGCTTCATCCGTGCAGTTCAGAACCAGCTCATGGATCTGCCGGTGTTGTCGATG
GACTTGAGCACGGTCGGCTTGAACTACCTTGAGGAGGAGATTACAGTGGATGTCAGAGAT
GAATTCTCTGGCATTGTGAGCAGAGGAGACAGCCAGATTCTCCAGCACCACATCTTGACA
CGGATCCACATTCTGAGTTTCCTGTCTGGGCTTGCGGAATGCCGCTTGGGCCTCAATGAC
GTCCTCATCAAAGGGAACGAAATCGTTTCCCGGCAAGACATCATGCCGACCACCACCACA
AAGTGGATCAAGCTCCATGAGTGCCGTTTTCATGGCTGTGTGGACGAGGATGTATTCAAC
AACTCACGGGTTATTCTGTTCAACCCTTTGGATGCGTGCCGCTTTGAGCTGATGCGGTTC
CGGACAGTATTTGCTGAGAAGACCTTGCCTTTCACGCTCAGGACGGCAGCAAGCATCAAT
GGGGCAGAGGTGGAGGTGCAGAGCTGGCTA
>RoAe|XM_016137511.1_cds_XP_015992997.1_1
TCGTCCTCCTCGGGCCAGTCCGAGAGCTCCTCAGGAGAGAACCAAGTGGTGGATGGAGGC
TCTCAGGACCTTTCCCACTCAGAGCAGGATGACTCCTCTGAGAAGATGGGCCTCATCTCC
GAAGCAGCCTCCCCTCCTGGGAGCCCTGAGCAGCCCCCAGCTGACCTGGCCTCTGCCATC
AGCAACTGGGTTCAATTTGAAGACGACGCACCATGGGCCAGTGTGTCACCACCTCAC---
AAAGAAACAGGC---------CTACCATTGACCATGCCATGCTGGACGTGCCCTTCCTTC
AACTCCCTGGGGAGATGCCCGCTGACCTCGGAGAGCAGCTGGACCACACATTCTGAAGAC
ACCAGTAGTCCTAGTTGTGACCCCTCGTACACAGACCTGCAGCTCATTGGTGCAGAGGAG
CAGATGAGTGGCAGGGCCTCTGGGGCCGACTCGACTGACGAGAGGACGGAGTGGCAGACA
GGCAGGCAGACGGCGGTGAGTCCTGTTCAAGCATGCACGGAGCATACCTCTACCTGCACC
CACGTCCTGGACCCCTCGCCTCCCTCACCTCACTCCAGGAGGAGCCAGAGTCCCTGCGAG
GGTCTGGAGGGG---------ACCTCTGCCCCCAAGGACAATTCTTCCTCACTCCAGGAA
GATGAGGAGGTAGAGATGGAGGCCATCAGCTGGCAGGCCAGCAGTACAGCCATGAACGGA
CACCCTGCCACTCCAGTAACCACTGCTCGTTTCCCTAGCTGGGTCACTTTTGATGACAAT
GAAGTCCGGTGTCCTTTGCCACCCATCACCTCTCCTCTGAAGTCGAACACACCAACTGTG
GCATCTGTGATCACAGATGTACCTTATAATTCAACTGAGTCTTTTAAGAAGAGGGAACGT
CCCAAGAGCACTTTGATGAACTTCTCCAAGGTTCAGAAGAAGCTGGACATTTCCTCCTTA
AACCATCCACCTTCTATAACTGAGGCTCCACCCTGGAGGGCAACCAATCCTTTCCTGAAT
GAGACTCTACAGGATGTACAGCCCTCCCCTATCAATCCTTTCAGTGCTTTCTTTGAGGAG
CAGGAGAGGCGCTCCCAAAACAATTCTGTTTCCAGTACCACAGGCAAAAGCCAAAGAGAT
TCTCTCATTGTCATCTACCAGGATGCCATCAGCTTTGATGACTCAAGCAAAAACCTGTCG
CACTCTGATGCTGTTGAAAAACTCAAACAACTCCAAATTGATGACCCTGATCACTTAGGC
AATGTAACACTAGCTGATGATGACCCAGTAGCCTGGATTGAACTAGATGACCACCTGCCT
GGTTCAGCACTGTCCCAGCCCAGGGATGGGTGGCCAATGATGCTAAGGATCCCTGAGAAG
AAAAACATCATGTCCTCTAGGCACTGGGGACCCATCTACATCAAACTGACAGACAGTGGT
TACTTGCAGCTGTATTATGAGCAGGGCCTAGAAAAACCATTCCGTGAGTTCAAGCTAGAG
ATCTGCCATGAGATTTCAGAACCCCGACTCCAAAACTATGACGATAATGGCAGGATCCAC
AGCCTGCGGATAGACCGTGTCACCTATAAGGAAAAGAAGAAGTATCAGCCCAAACCTGCA
GTCGCGCACACAGCAGAGAGGGAACAAGTGATTAAGCTGGGCACCACCAGTTATGATGAC
TTCCTGAGCTTCATCCGTGCAGTTCAGGATCGTCTCATGGAGCTGCCCGTGTTATCAATG
GACTTGAGCACAGTAGGCTTGAACTACCTTGAGGAGGAGATTACAGTCGATGTCAGAGAT
GAATTCTCTGGCGTTGTGAGCAAAGGAGACAACCAGATTCTCCAGCACCATGTCCTGACA
CGGATCCACATTCTGAGTTTCCTCTCTGGGCTTGCAGAGTGCCGCCTGGGCCTTAATGAC
GTCCTCATCAAAGGGAACGAAATAGTCTCCCGGCAAGACATCGTGCCGACCACCACCACA
AAGTGGATCAAGCTACACGAGTGCCGTTTTCACGGGTGTGTGGACGAGGATGTATTCAAC
AACTCACGGGTTATTCTGTTCAACCCTTTGGATGCGTGCCGCTTTGAGCTAATGCGGTTC
AGGACGGTATTTGCCGAGAAGACTTTGCCTTTCACGCTTAGGACAGCAGCAAGCATTAAT
GGGGCAGAAGTGGAGGTGCAGAGCTGGCTC
