# Supplementary material for: Positively selected genes in the hoary bat (Lasiurus cinereus) lineage: prominence of thymus expression, immune and metabolic function, and regions of ancient synteny
Source: PeerJ. 2022 Mar 17;10:e13130. doi: 10.7717/peerj.13130 (PMC8934532; doi:10.7717/peerj.13130)
Supplement: Supplemental Information 4 — Likely alignment errors have been manually deleted between conserved codons. Recovery of the original codon positions requires alignment to the original accessions in each orthogroup. [file peerj-10-13130-s004.zip › renamed.manual/OG0003407.manual.fas]

>EpFu|XM_028136885.1_cds_XP_027992686.1_1
TTTGATGTCATGGTCATGTGCCTTCTTCCCAAACCAATGGAATTTGCCAGGGTTGGTGGA
TACTGGGATAAGTCTTGCAGCACAGTGACTCAGCTGAAGGAGGGTCTCAACCGAATTCTC
TGCCTGATCCCCTACAATGTGATCAATCAGTCTGTGTGGGAGTGTATTATGCCAGAATGG
CTGGAAGCCATCAGAACAGAAGTCCCAGATAACCAGTTAAAAGAATTCAGGGAAGTATTA
AGCAAAATGTTTGACATTGAGCTCTGTCCTCTACCTTTTTCAATGGAAGAGATGTTTGGC
TTTATTAGTTGTCGGTTCACAGGATACCCTTCTTCTGTGCAGGAACAAGCTTTACTGTGG
CTGCATGTATTATCGGAGTTAGACATCACGGTCCCACTTCAACTATTAATAAGTATGTTT
TCTGATGGAGTTAATTCTGTCAAAGAACTGGCAAATCAAAGAAAATCAAGAGTCAATGAA
TTGGCAGGGAACATTGCAGCTCGAAGGGTGAGTGTTGCCTCTGATCCTGGTCGACGAGTT
CAGCACAACATGCTGAGTCCATTTCATAGTCCTTTTCAGAGTCCATTTCGGAGTCCTATG
CGTAGTCCTTTTCGTAGCCCTTTCAAGAATTTTGGACACCCAGGAGGAAGGACTATTGAC
TTTGATTGTGAAGATGATGAAATGAATCTAAATTGTTTCATCCTCATGTTTGATCTTCTC
CTGAAGCAGATGGAGTTACAAGATGATGGGATCACGATGGGTTTAGAGCACAGCATATCA
AAAGACATAATTTCCATTATAAACAATGTCTTCCAAGCCCCCTGGGGGGGCTCCCACACC
TGCCAGAAGGACGAAAAAGCAATTGAGTGTAACTTGTGTCAGGCTAGCATTCTCTGCTAT
CAGCTTGCTTGTGAACTCCTGGGGAGACTGGCTCCTAAAGAAGAAAGCCGGCTGGTGGAG
CCCACAGACAGCCTTGAGGATAGCCTCCTTTCTTCCAGACCTGAGTTTACCATAGGCCCT
GAAGGTGAGGAGGAAGAGAATCCAGCCAGCAAGCGTGGGGAGAACCCAGGGAATCACACC
GAGCCCACGGAACATGCTGCAGTAAAGAACGATACTGAAAGAAAGTTTAGCTACCAACAG
CTTCCAGTAACTTTGAGACTAATATACACCATTTTCCAGGAAATGGCTAAATTTGAAGAG
CCAGACATTCTTTTTAATATGCTCAATTGCCTGAAGATTCTCTGTCTACACGGAGAGTGT
TTATACATTGCTAGAAAAGATCATCCTCAATTTTTAGCCTACATTCAGGATCATATGTTG
ATTGCAAGCCTGTGGAGAGTCATCAAATCCGACTTCTCCCAGTTGTCGTCACTGGCGGTT
CCTCTCCTGCTCCATGCGTTGTCACTTCCTCATGGTGCTGACATCTTCTGGACAATCATA
AACGGCAACTTCAACAGCAAAGACTGGAAGATGAGGTTTGAAGCAGTGGAAAAGGTGGCT
GTAATTTGTAGATTTCTGGATATTCACTCAGTGACCAAAAACCACCTGCTGAAGTACTCG
CTGGCACATGCTTTCTGCTGCTTTCTGGCGGCTGTGGAGGACGTCAACCCAGCGGTGGCT
ACCAGGGCCGGGCTCCTGCTTGACACCATCAAGAGGCCGGCGTTGCAGGGTCTGTGTCTT
TGTCTTGACTTCCAGTTTGATACTGTGGTTAAAGATCGACCCACAATATTGAGCAAGCTT
TTACTCCTGCATTTTCTCAAGCAAGATATTCCTGCTTTGAGCTGGGAGTTCTTTGTCAAC
AGATTTGAGACACTTTCTTTGGAAGCTCAGCTGCATTTGGATTGTAACAAAGAATTTCCT
TTTCCTACAACTATCACTGCTGTAAGGACCAATGTCACCAACCTCAGCGACACCGCACTG
TGGAAGATCAAGAGGGCTCGCTTTGCAAGGAACCGCCAGAAGAGTGTGCGTTCCCTGAGG
GACAGTGTGAAAGGGCCCGTGGAGTCCAAGAGGGCGCTCTCCCTCCCCGAGACCCTAACC
TCCAAAATCCCTGTGAGGTTGACCAGGCAAGAGCAGTCTGCTCCAGCTCTCGGTGGGACA
CCCGAACAGATGCCAGGACAACAATCCCCTGAGAATGACAACACCATCAAGGACCTGCTC
CCAGAAGACGCTGGGATCGACCACCAGACAGTTCACCAGCTGATTACAGTGCTCATGAAG
TTCATGGCCAAGGATGAGAGTAGCGCAGAGTCAGACATCAGCAGCGCGAAGGCCTTCAAC
ACAGTCAAGCGGCACCTGTACGTCTTACTCGGCTATGACCAACAGGAAGGTTGCTTTATG
ATTGCACCTCAAAAAATGCGCCTGTCAACTTGCTTTAATGCGTTTATTGCAGGAATTGCC
CAAGTTATGGACTATAACATTAATTTGGGAAAACACCTTCTCCCCTTGGTGGTTCAGGTG
CTCAAATACTGCTCTTGTCCTCAACTACGGCATTATTTCCAACAGCCACCTCGTTGTTCC
CTCTGGTCCCTAAAACCTCACATCCGGCAGATGTGGTTGAAGGCCTTGCTTGTCATCCTG
TACAAGTATCCATACCGGGACTGTGACATCAGCAAGGTCCTGCTGCACCTGATTCACATA
ACAGTCAATACACTCAATGCACAGTATCATAGCTGCAAGCCCCACGCCACGGCAGGACCT
CTGTACAGTGACAACAGTAACATAAGCAGATACAGCGAGAAAGAAAAAGAAGAAGATAGT
GTTTTTGATGAATCTGATATTCATGATACACCTACTGGACCCTGCAATAAAGAGTCTCAA
ACTTTTTTTGCAAGATTGAAAAGGATAGGCGGCAGCAAAATGGTGAAATATCAGCCGGTT
GAGATGAATGTGCAGAGAAGTGACATAGAGCTGGCTGAATATAGAGAAACGGGTGCATTA
CAAGACAGCATTCTCCACTGTGTGAGAGAAGAAAGCATTCAGAAAAAAAAGCTGCGCTCT
TTAAAACAAAAATCTCTTGATATAGGGAACGCAGACTCCCTGTTGTTTACATTAGATGAG
CACCGTAGGAAGTCCTGCATAGACCGGTGTGACGTAGATAAGCCCCCCGCCCAGGCTGCT
TACGTCACGCAAAGACAGCATGACCACGGACGGCCTAGACAGAACTCTGCTACCAGACCG
AACAGTACTGAAGTCCCC------------GAGCACCCCGCCGTGGAAGGTGTTCAGGAG
AGGCGGAGGCCCGTGATACCAGAGGTTAGGTTGAACTGCATGGAGACGTTTGAGGTCAAA
GTTGATTCTCCAATAAAGCCCGCTCCTAAAGAGGACTTAGATCTCATCGATCTGTCCTCA
GATTCGGCATCTGGGCCTGAGAAGCAGTCTATGCTCTCTACATCTGACAGCGACTCCCTC
GTGTTTGAACCTCTTCCCCCTCTCCGAATAGTAGAGAGCGACGAAGAGGAGCAAGTAAGT
GTGGAGGACTGCTCCAAAGACTTTTCCTCAAAGGAC---TCAGGAACTAATCAGTCAGCA
GGGGACAAGGACTTCAGATTCATAGCTCTGGAAGACCCCACAGACTCTGAAGACTTAGCG
AAGCTGGGGGAGCTGCAAGAGTTTCCTGGGGGCAGCCCGCTCACGCTGAAACAAAAACGA
GACCTCCTTCAGAAGTCATCTGCTCTCCCCGAGTTGTCACTAGACGATACCCTGGAGCCT
GGCATCGTCCCTGAAGATGCTGAGAGTCCAATGGAAAGTGAGAAGCCCGACACCAGTGCT
GAATCCGATACAGAACAGAATCCCGAGAGGAAGGTGGAAGAGGAGGGAGCTGAGGAGTCC
------------GAATTTAAGATTCAGATCGTTCCCAGGCAGAGGAAACAGAGGAAGATT
GCGGTCAGTGCCATCCAGAGAGAGTACCTTGACATCTCCTTCAACATTCTGGACAAATTG
GGAGAACAGAAGGATCCAGATCCCTCTACTAAAGGACTTTCTACTTTGGAAATGCCACGA
GAATCCTCGTCCGCCCCTACCTTAGAAGCAGGTGTGCCGGAAACAAGCAGCCATTCCTCG
ATATCA---
>HiAr|XM_019642451.1_cds_XP_019497996.1_1
TTTGATGTCATGGTCATGTGCCTTCTTCCCAAACCAATGGAATTTGCCAGGGTTGGTGGA
TACTGGGATAAATCCTGTAGCACAGTGACTCAGCTGAAGGAAGGTCTCAACCGAATCCTC
TGCCTGATCCCCTACAATGTAATCAATCAGTCCGTGTGGGAGTGTATTATGCCGGAATGG
CTGGAAGCCATCAGAACAGAAGTCCCAGATAACCAGTTAAAAGAATTCAGGGAAGTATTA
AGCAAAATGTTTGACATTGAGCTCTGCCCTCTGCCTTTTTCAATGGAAGAGATGTTTGGC
TTTATTAGCTGTCGGTTCACAGGATACCCTTCCTCTGTGCAGGAACAAGCTTTACTGTGG
CTTCATGTATTATCGGAGTTAGACATCATGGTGCCACTTCAACTATTGATAAGTATGTTT
TCTGATGGAGTTAATTCTGTCAAAGAACTGGCCAATCAAAGAAAATCAAGAGTCAATGAA
TTGGCAGGGAACCTTGCAGCTCGAAGGGTGAGTGTTGCCTCTGATCCCGGTCGACGAGCT
CAGCACAATATGCTCAGTCCATTTCATAGTCCTTTTCAGAGTCCATTTCGGAGTCCTATA
CGTAGTCCATTTCGTAGCCCTTTCAAGAATTTTGGACACCCTGGAGGAAGGACTATTGAC
TTTGACTGTGAAGACGATGAAATGAATCTAAATTGTTTCATCCTTATGTTTGATCTTCTC
CTGAAGCAGATGGAGTTACAAGATGATGGGATCACGATGGGTTTAGAGCACAGCTTATCA
AAGGACATTATTTCCATTATAAACAATGTCTTCCAAGCCCCCTGGGGGGGCTCCCACACC
TGCCAGAAGGACGCAAAAGCAATTGAGTGTAACTTATGTCAGTCTAGTATTCTCTGCTAT
CAGCTTGCTTGTGAACTCCTGGAGAGACTGGCTCCGAAAGAAGAAAGCCGG---------
---------------------------------------------CTGGTGATAGGCCCT
GAAGGTGAGGAGGAG---AATCCAGCAACCAAGCACGGGGAGAACCCAGGCAATCGCGCC
GAGCTCACGGAACACGCTGCAGTAAAGAACGATACTGAAAGGAAGTTTTGCTACCAACAG
CTTCCAGTAACTTTGAGACTCATATACACCATTTTCCAGGAAATGGCTAAGTTTGAAGAG
CCAGACATTCTTTTCAATATGCTCAATTGCCTGAAGATCCTCTGTCTACATGGAGAGTGT
TTATACACTGCTAGAAAAGAACATCCTCAATTTTTAGCCTACATTCAGGATCATATGTTG
ATTGCGAGCCTGTGGAGAGTCGTCAAATCCGAGTTCTCCCAGCTGTCTTCATTGGCAGTT
CCTCTCCTTCTCCATGCTTTGTCACTTCCTCATGGTGCTGACATCTTCTGGACAATCATA
AATGGCAATTTCAACAGCAAAGACTGGAAGATGAGGTTTGAAGCAGTGGAAAAAGTGGCT
GTAATTTGTAGATTTCTGGATATTCACTCAGTGACTAAAAACCATCTGCTGAAGTATTCC
CTGGCACATGCCTTCTGCTGCTTCCTGACGGCCGTGGAGGACGTCAACCCAGCCGTGGCC
ACCAGGGCCGGTCTCCTGCTCGACACCATCAAGAGGCCGGCGTTGCAGGGACTGTGTCTT
TGTCTTGACTTCCAGTTTGATACCGTGGTTAAAGATCGACCCACAATTTTGAGCAAACTG
TTACTCTTGCATTTTCTTAAGCAAGATATTCCTGCTTTGAGTTGGGAGTTCTTTGTCAAC
AGATTTGAAACCCTTTCTTTGGAAGCTCAGCTGCATTTGGATTGTAACAAAGACTTTCCC
TTTCCTACAACTATCACTGCTGTACGGACCAATGTTGCCAACCTCAGTGACACCGCACTG
TGGAAGATCAAGAGGGCTCGTTTCGCCAGGAACCGCCAGAAGAGCGTGCGTTCCCTCAGA
GACAGTGTGAAAGGGCCCGTGGAGTCCAAGAGGGCGCTCTCCCTCCCTGAGACCCTGACC
TCCAAAATCCGA------------------------------------------------
------------------CAACAGTCCCCTGAGAATGACAACACCATCAAGGACCTGCTC
CCAGAAGATGCTGGCATCGACCACCAAACAGTTCACCAGCTGATTACAGTGCTCATGAAG
TTCATGGCCAAGGATGAGAGCAGCGCCGAGTCGGACATCAGCAGTGCGAAGGCCTTCAAC
ACGGTCAAGCGGCACCTGTACGTCTTGCTTGGCTATGACCAGCAGGAGGGCTGCTTCATG
ATCGCGCCTCAAAAGATGCGCCTGTCAACGTGCTTTAATGCGTTTATTGCAGGAATTGCC
CAAGTAATGGACTATAACATTAACTTGGGAAAACACCTTCTCCCCTTGGTGGTTCAGGTG
CTCAAATACTGCTCTTGTCCTCAACTACGGCATTATTTCCAACAGCCACCTCGTTGTTCC
CTCTGGTCCCTAAAACCTCACATCCGGCAGATGTGGTTAAAGGCCTTGCTGGTCATCCTT
TACAAGTATCCATACCGAGACTGTGACATCAGCAAGGTCCTGCTGCATCTGATTCATATA
ACAGTCAATACGCTCAATGCGCAATATCATAGCTGCAAGCCCCATGCCACGGCAGGACCT
CTGTACAGTGACAACAGTAACATAAGCAGATACAGCGAAAAAGAAAAAGAAGAAGATAGT
GTTTTTGATGAATCTGATATTCATGATACACCTACTGGACCCTGCAATAAAGAGTCTCAA
ACTTTTTTTGCAAGATTGAAAAGGATAGGCGGCAGCAAAATGGTGAAATACCAGCCGGTT
GAGATGAATGTTCAGAGAAGTGAAATAGAACTGGCTGAATATAGAGAAACGGGTGCATTA
CAAGACAGCATTCTACACTGTGTGAGAGAAGAAAGCATTCAGAAAAAAAAGCTGCGCTCT
TTAAAACAAAAATCTCTTGATATAGGGAATGCAGACTCCCTGTTGTTTACATTAGATGAG
CACCGTAGGAAGTCCTGCGTAGACCGGTGCGACATAGATAAGCCTCCTGCCCAGGCTGCC
TATATTGTGCAAAGACAACACGACCACGGACGTCCTAGACAGAATTCCGCTACGAGGCCT
GACAGTACTGAAGTTCCT------------GAGAAACCTGCTGTGGATGGTTTTCAGGAA
ACGCGAAGGCCCGTAATCCCAGAAGTTAGGTTAAACTGCATGGAGACATGTGAGGTCAAA
GTTGACTCGCCAATAAAGCCTGCTCCCAAAGAGGACTTAGATCTGATAGATTTGTCCTCA
GATTCAACATCTGGGCCTGAAAAACACTCTGTGCTCTCAACCTCTGATAGCGACTCTCTT
GTGTTTGAACCTCTTCCCCCTCTCCGAATCGTAGAGAGTGACGAAGAGGAGCAAGTAAGC
GTGGAGGACTGTTCCAAAGACTTTTCTTCCAAGGAC---TCAGGAAATAATCAGCCTGCA
GGTGGCAAGGACTCCAGTCTCATAGCCTTGGAAGACCCCACAGACTCTGAGGAATTATCA
AAGCCGAAGGAGCTGCAAGAGTTTTCCTGTGGCAGCCCGCTCACACTTAAACAAAAACGA
GACCTCCTTCAGAAGTCATTCGCTCTTCCCGAGCTGTCCCTGGATGATAACCCTGAGCTC
AGCATCGTCCCTGAAGATGCGGAGAATCCAACAGAAGGTGAGAAACCCGACACGAGTGCT
GAGTCGGATACAGAGCTGAATCCTGAGAGCAAGGTTGAAGAGGAGGGAGCTGAAGAATCG
------------GAGTTTAAGATTCAGATCGTTCCCAGGCAGAGGAAGCAGAGGAAGATA
GCGGTCAGCGCCATCCAGAGAGAGTACCTTGACATCTCCTTCAACATCCTAGACAAGCTG
GGGGAACAGAAAGACCCAGATCCCTCTACTAAAGGACTTTCAACTTTGGAAATGCCACGA
GAATCTGCATCTGCCCCTACATTAGAAGCAGGTGTGCCGGAAACAATTAGCCATTCCTCA
ATATCA---
>LaCi|616-exonerate_protein2genome-gene-8.0-mRNA-1
TTTGACGTCATGGTCATGTGCCTTCTTCCCAAACCAATGGAGTTTGCCAGGGTTGGTGGA
TACTGGGATAAGTCTTGCAGCACAGTGACTCAGCTGAAGGAGGGTCTCAACCGAATCCTC
TGCCTGATCCCCTACAATGTGATCAATCAGTCTGTGTGGGAGTGTATTATGCCGGAATGG
CTGGAAGCCATCAGAACAGAAGTCCCAGATAACCAATTAAAAGAATTCAGGGAAGTATTA
AGCAAAATGTTTGACATTGAGCTCTGTCCTCTACCTTTTTCAATGGAAGAGATGTTTGGC
TTTATTAGTTGTCGATTCACAGGATACCCTTCTTCTGTGCAGGAACAAGCTTTACTGTGG
CTGCATGTATTATCGGAGTTAGACATCACGGTCCCACTTCAACTATTAATAAGTATGTTT
TCTGATGGAGTTAATTCTGTCAAAGAACTGGCAAATCAAAGAAAATCAAGAGTCAATGAA
TTGGCAGGGAACATTGCAGCTCGAAGGGTGAGTGTTGCCTCTGATCCTGGTCGACGAGTT
CAGCACAACATGCTGAGTCCATTTCATAGTCCTTTCCAGAGTCCATTTCGGAGTCCTATG
CGTAGTCCTTTTCGTAGCCCTTTCAAGAATTTTGGACACCCAGGAGGAAGGACTATTGAC
TTTGATTGTGAAGATGATGAAATGAATCTAAATTGTTTCATCCTCATGTTTGATCTTCTC
CTGAAGCAGATGGAGTTACAGGACGATGGGATCACAATGGGTTTAGAGCACAGCATATCC
AAAGACATAATTTCCATTGTAAACAATGTCTTCCAGGCCCCCTGGGGGGGCTCCCACACC
TGCCAGAAGGACGAAAAAGCAATCGAGTGTAGCCTGTGTCAGGCCAGCATTCTCTGCTAC
CAGCTCGCTTGCGAACTCCTGGGGAGACTGGCTCCTAAAGAAGAGAGCCGGCTGGTGGAG
CCCACAGACAGCCTTGAGGATAGCCTCCTTTCTTCCAGACCTGAGTTTACCATAGGCCCT
GAAGGTGAGGAGGAGGACAATCCAGCCGGCAAACGTGGGGAGAACCCAGGGAATCACACC
GAGCCCATGGAACATGCTGCTGTAAAGAATGATACTGAAAGAAAGTTTAGCTACCAACAG
CTTCCAGTAACGTTGAGGCTAATATACACCATTTTCCAGGAAATGGCTAAGTTTGAAGAG
CCAGACATTCTTTTTAATATGCTCAATTGCCTGAAGATTCTCTGTCTACACGGAGAGTGT
TTATACATCGCTAGAAAAGATCATCCTCAATTTTTAGCCTACATTCAGGATCATATGTTG
ATTGCAAGCTTGTGGAGGGTCATAAAATCTGACTTCTCCCAGTTGTCGTCACTGGCAGTT
CCTCTCCTGCTCCATGCGTTGTCACTTCCTCATGGTGCTGACATCTTCTGGACAATCATA
AATGGCAACTTCAACAGCAAAGACTGGAAGATGAGGTTTGAAGCAGTGGAAAAGGTGGCG
GTGATTTGTAGATTTCTGGATATTCACTCAGTGACCAAAAACCACCTGCTCAAGTACTCG
CTGGCACATGCTTTCTGCTGCTTTCTGGCAGCCGTGGAGGACGTGAATCCGGCAGTGGCC
ACCAGGGCCGGGCTCCTGCTGGACACCATCAAGAGGCCGGCGTTGCAGGGTCTCTGTCTT
TGTCTTGACTTCCAGTTTGATACTGTGGTTAAAGATCGACCCACAATACTGAGCAAGCTT
TTGCTCTTGCATTTTCTCAAGCAAGATATTCCTGCTTTGAGCTGGGAGTTCTTTGTCAAC
AGATTTGAGACACTTTCTTTGGAAGCTCAGCTGCATTTGGATTGTAACAAAGAATTTCCT
TTTCCTACAACCATCACTGCTGTGAGGACCAATGTCACCAACCTCAGCGACACCGCGCTG
TGGAAGATCAAGAGGGCTCGCTTTGCCAGGAGCCGCCAGAAGAGTGTGCGTTCCCTGCGG
GACAGCGTGAAAGGGCCCTCGGACTCCAAGAGGGCGCTCTCCCTGCCCGAGACCCTCAGC
TCCAAAATCCCTGTGAGGTTGACCAGGCAAGAGCAGTCTGCTCCAGCTCTCGGTGGGACA
CCCGAACAGATGCCAGGACAACAGTCCCCTGAGAATGACAACATCATCAAGGACCTGCTC
CCAGAAGACGCTGGCATCGACCACCAGACGGTGCACCAGCTGATTACAGTGCTCATGAAG
TTCATGGCCAAGGACGAGAGCAGCGCGGAGTCAGACATCAGCAGCGCGAAGGCCTTCAAC
ACGGTCAAGCGGCACCTGTACGTCTTACTTGGCTATGACCAGCAGGAAGGTTGCTTTATG
ATTGCACCTCAAAAAATGCGCCTGTCAACTTGCTTTAATGCGTTTATTGCAGGAATTGCC
CAAGTTATGGACTATAACATTAATTTGGGAAAACACCTTCTCCCCTTGGTGGTTCAGGTG
CTCAAATACTGCTCTTGTCCTCAACTCCGGCATTATTTCCAACAGCCACCTCGTTGCTCC
CTCTGGTCCCTAAAGCCTCACATCCGGCAGATGTGGTTGAAGGCCTTGCTTGTCATCCTG
TACAAGTATCCATATCGGGACTGTGACATCAGCAAGGTCCTCCTGCACCTGATTCACATC
ACAGTCAATACGCTCAATGCCCAGTATCATAGCTGCAAGCCCCATGCCACGGCAGGGCCT
TTGTACAGTGACAGCAGTAACATAAGCAGATACAGCGAGAAAGAAAAAGAAGAAGATAGT
GTTTTTGATGAATCTGATATTCATGATACACCTACTGGACCCTGCAATAAAGAGTCTCAA
ACTTTTTTTGCAAGATTGAAAAGGATAGGCGGCAGCAAAATGGTGAAATATCAGCCGGTT
GAGATGAATGTACAGAGAAGTGAGATAGAGCTGGCCGACTACAGAGAGCCGGGGGCCCTG
CCGGACAGCGTTCTCCACTGTGTGCGAGAAGAGAGCATCCAGAAGAAGAGGCTGCGCTCC
CTGAAACAGAAATCTCTGGACATAGGGAACGCGGACTCCCTGTTGTTCACGCTGGATGAG
CACCGCAGGAAGTCCTGCGTGGACCGCTGTGACCTAGAGAAGCCCCCCGCCCCGGCTGCT
GATGTCACGCAGAGACCCCCGGACCCCGCCCGGCCCAGGCCGGACTCGGCCAGCAGAGCC
CACGGCGCCGAAGCCCCTGGGCACCCCGAGCAGCACCCTGCCGCCGATGGGCTCCCCGAG
AGGCGGCGGCCCGTGATCCCCGAGGTCAGGTTGAACTGCATGGAGCCCGAGGAGGTCCGA
GTGGACTCGCCGAGGAAGCCGGCCCCGCAAGAGGACCCCGATCTCATCGACCTGTCCTCC
GACTCGGCCTCGGGGCCCGAGAAGCAGTCTGTGCTCTCCACGTCCGACAGCGACTCCCTG
GTGTTCGAGCCGCTGCCCCCGCTGCGAATAGTGGAGAGCGACGAGGAGGAGGTCCTCAGC
GTGGAGGACTGCTCCCAGGACGCCGCCTCCAGGGACAAGGGGGGGACGCAGCGGTCAGCG
GGGGCCAAGGACTTCAGGTTCACGGCCCTGGGAGACCCCCCCGACGCAGCACAGGTGGTG
GGG------GAGCTGCCAGAGTTCCCGGGGGGCAGCCCGCTGACGCTGAAACAAAAGCGA
GACCTCCTGCAGAAGGCACCTGCGCTCCCCGACTTCTCGCTGGACGACGCCCCGGAGCCG
GGCCTCGTCCCCGAGGACGCGGAGAGCCCAATGGAAAGCGACAAGCCCGACACCAGTGCC
GACTCGGATGCCGAGCAGAATCCCGANNNNNNNNNNNNNNNNNNNNNNNNNNNNNNNNNN
NNNNNNNNNNCCGAGTTCAAGATTCAGATCGTGCCCAGGCAGAGGAAGCAGAGGAAGATC
GCGGTCAGCGCCATCCAGAGGGAGTACCTTGACATCTCCTTCAACATCCTGGACAAGCTG
GGCGAACAGAAAGATCCGGATCCCTCTACTAAAGGACTCTCTACTTTGGAAATGCCACGG
GAATCCTCGTCCGCCCCTACCTTAGAAGCGGGTGTGCCGGAAACAAGCAGCCATTCCTCG
ATATCAAGT
>MyLu|XM_023748248.1_cds_XP_023604016.1_1
TTTGATGTCATGGTCATGTGCCTTCTTCCCAAACCAATGGAGTTTGCCAGGGTTGGTGGA
TACTGGGATAAGTCTTGCAGCACAGTGACGCAGCTGAAGGAGGGTCTCAACCGAATCCTC
TGCCTGATCCCCTACAATGTGATCAATCAGTCTGTGTGGGAGTGTATTATGCCGGAATGG
CTGGAAGCCATCAGAACAGAAGTCCCAGATAACCAGTTAAAAGAATTCAGGGAAGTATTA
AGCAAAATGTTTGACATTGAGCTCTGTCCTCTACCTTTTTCAATGGAAGAGATGTTTGGC
TTTATTAGTTGTCGGTTCACAGGATACCCTTCTTCTGTGCAGGAACAAGCCTTACTGTGG
CTGCATGTATTATCGGAGTTAGACATCACGGTTCCACTTCAGCTATTAATAAGCATGTTT
TCTGATGGAGTTAATTCTGTCAAAGAACTGGCAAATCAAAGAAAATCAAGAGTCAATGAA
CTGGCAGGGAACCTTGCAGCTCGAAGGGTGAGTGTTGCCTCCGATCCTGGTCGACGAGTT
CAGCACAACATGCTGAGTCCATTTCATAGTCCTTTTCAGAGCCCATTTCGGAGTCCTATG
CGTAGTCCTTTTCGTAGCCCTTTCAAGAACTTTGGACACCCAGGAGGAAGGACTATTGAC
TTTGATTGTGAAGATGATGAAATGAATCTAAATTGTTTCATCCTCATGTTTGATCTTCTC
CTGAAGCAGATGGAGTTACAAGATGATGGGATCACGATGGGTTTAGAGCACAGCATATCG
AAAGACATAATTTCCATTATAAACAATGTCTTCCAAGCCCCCTGGGGGGGCTCCCACACC
TGCCAGAAGGACGAAAAAGCAATAGAGTGTAACTTGTGTCAGGCTAGCATTCTCTGCTAT
CAGCTCGCTTGTGAACTCCTGGGGAGACTGGCTCCTAAAGAAGAAAGCCGGCTGGTGGAG
CCCACAGACAGCCTTGAGGATAGCCTCCTTTCTTCCAGACCGGAGTTTACCATCGGCCCT
GAAGGTGAGGAGGAGGAGAATCCAGCCAGCAAGCGCGGGGAGAACCCGGGCAATCACACC
GAGCCCACGGAACATGCTGCAGTAAAGAACGATACTGAAAGAAAGTTTAGCTACCAACAA
CTTCCAGTAACTTTGAGACTAATATACACCATTTTCCAGGAAATGGCTAAGTTTGAAGAG
CCAGACATTCTTTTTAATATGCTCAATTGTCTGAAGATTCTCTGTCTACACGGAGAGTGT
TTATACATTGCTAGAAAAGATCATCCTCAATTTTTAGCCTACATTCAGGATCATATGTTG
ATTGCAAGCCTGTGGAGAGTCATCAAATCCGACTTCTCCCAGTTATCTTCACTGGCGGTT
CCTCTCCTGCTCCATGCGTTGTCGCTTCCTCATGGTGCTGACATCTTCTGGACAATCATA
AACGGCAACTTCAACAGCAAAGACTGGAAGATGAGGTTTGAAGCAGTGGAAAAGGTGGCT
GTAATTTGTCGATTTCTGGATATTCACTCAGTGACCAAAAACCACCTGCTGAAGTACTCG
CTGGCACACGCTTTCTGCTGCTTTCTGGCGGCTGTGGAGGACGTCAACCCTGCAGTGGCT
ACCAGGGCTGGGCTCCTGCTGGACACCATAAAGAGGCCGGCGTTGCAGGGTCTGTGTCTT
TGTCTTGACTTCCAGTTTGATACTGTGGTTAAAGATCGACCCACAATATTGAGCAAGCTT
TTGCTCTTGCATTTTCTCAAGCAAGATATTCCTGCGCTGAGCTGGGAGTTCTTTGTCAAC
AGATTTGAGACACTTTCTTTGGAAGCTCAGCTGCATTTGGATTGTAACAAAGAATTTCCT
TTTCCTACAACTATCACTGCTGTAAGGACCAATGTCACCAACCTCAGCGACACCGCGCTG
TGGAAGATCAAGAGGGCTCGCTTTGCAAGGAACCGCCAGAAGAGTGTGCGTTCCCTGAGG
GACAGCGTGAAAGGGCCCGCGGAGTCCAAGAGGGCGCTCTCCCTCCCCGAGACCCTAACC
TCCAAAATCCGA------------------------------------------------
------------------CAACAATCCCCTGAGAATGACAACACCATCAAGGACCTGCTC
CCAGAAGACGCTGGGATCGACCACCAGACCGTGCACCAGCTGATTACAGTGCTCATGAAG
TTCATGGCCAAGGATGAGAGCAGCGCAGAGTCAGACATCAGCAGTGCGAAGGCCTTCAAC
ACGGTCAAGCGGCACCTGTACGTCTTACTCGGCTATGACCAGCAGGAAGGTTGCTTTATG
ATTGCGCCTCAAAAAATGCGCCTGTCAACTTGCTTTAATGCGTTTATTGCAGGAATTGCC
CAAGTTATGGACTATAACATTAATTTGGGAAAACACCTTCTCCCCTTGGTGGTTCAGGTG
CTCAAATACTGCTCTTGTCCTCAACTACGGCATTATTTCCAACAGCCACCTCGTTGTTCC
CTCTGGTCCCTAAAACCTCACATCCGGCAGATGTGGTTGAAGGCCTTGCTTGTCATCCTG
TACAAGTATCCATATCGGGACTGTGACATCAGCAAGGTCCTGCTGCACCTGATTCACATA
ACAGTCAATACACTCAATGCACAGTATCATAGCTGCAAGCCCCATGCCACGGCGGGCCCT
TTGTACAGTGACAACAGTAACATAAGCAGATACAGCGAGAAAGAAAAAGAAGAAGATAGT
GTTTTTGATGAATCTGATATTCATGATACACCTACTGGACCCTGCAATAAAGAGTCTCAA
ACTTTTTTTGCAAGATTGAAAAGGATAGGCGGCAGCAAAATGGTGAAATATCAGCCGGTT
GAGATGAATGTACAGAGAAGTGAAATAGAGCTGGCTGAATATAGAGAAACGGGTGCATTA
CAAGACAGCATTCTCCACTGTGTGAGAGAAGAAAGCATTCAGAAAAAAAAGCTGCGCTCT
TTAAAACAAAAATCTCTTGATATAGGGAACGCAGACTCCCTGTTGTTTACATTAGATGAG
CACCGTAGGAAGTCCTGCATAGACCGGTGTGACGTAGATAAGCCCCCCGCCCAGGCTGCT
TATGTCACGCACAAACAGCATGACCACGGACGGTCCCGACAGAATTCTGCTACCAGAGGG
AGCAATCCTGAAGTCCCC------------GAGAACCCCGCCGTGGGAGGTTCTCAGGAA
AGGCGGAGGCCCGTGATCCCCGAGGTCAGGTTGAACTGCATGGAGACGTTTGAGGTCAAA
GTTGATTCGCCAAGAAAGCCTGCTCCTAAGGAGGACTTAGATCTGATCGATCTGTCCTCA
GATTCGGCTTCTGGGCCTGAGAAGCAGTCTATGCACTCCACCTCTGACAGCGACTCCCTC
GTGTTTGAACCGCTGCCCCCTCTCCGAATAGTAGAGAGCGACGAAGAGGAGCAAGTAAGT
GTGGAGGACTGTTCCCAAGGCTTTTCCTCCAAGGAC---TCAGGAACTCATCAGCCAGCA
GGGGACAAGGACTTCCGTTTCATAGCTCTGGAAGACCCCGCCGACTCCGAAGACGTAGCG
AGGCCGGGGGAGCTGCAAGAGCTTTCCGGGGGCAGCCCGCTCACGCTGAAACAAAAACGA
GACCTCCTTCAGAAGTCATCTGCTCTCCCCGCCTTGTCCCTGGACGAGACCCTGGAGCCT
GGCCTCGTCCCTGAGGATGCCGAGAGTCCAATGGAAAGTGAGAAGCCGGACACCAGCGCT
GAATCCGATACCGAACAGAATCCCGAGGGGAAGGTCGAAGAGGAGGGAGCTGAGGAGTCG
------------GAATTTAAGATTCAGATCGTTCCCAGGCAGAGGAAGCAGAGGAAGATT
GCGGTCAGCGCCATCCAGAGAGAGTACCTGGACATCTCCTTCAACGTTCTGGACAAACTG
GGAGAACAGAAGGATCCAGATCCCTCTACTAAAGGACTTTCTACGTTGGAAATGCCACGA
GAATCCTCGTCCGCCCCTACCCTAGAAGCAGGTGTGCCAGAAACAAGCAGCCATTCCTCG
ATATCAACT
>PhDi|XM_028507178.1_cds_XP_028362979.1_1
TTCGATGTCATGGTCATGTGCCTTCTCCCCAAACCCATGGAATTCGCCAGGGTCGGTGGG
TACTGGGACAAGTCCTGCAGCACGGTGACTCAGCTGAAGGAGGGTCTCAACCGCATCCTC
TGCCTGATCCCCTACAACGTGGTCAGCCAGTCCGTGTGGGAGTGCATCATGCCGGAGTGG
CTGGAAGCCGTCAGAACCGAAGTCCCAGACAACCAGTTAAAAGAATTCAGGGAAGTATTA
AGCAAAATGTTTGACATTGAGCTCTGTCCTCTCCCTTTTTCAATGGAAGAGATGTTTGGC
TTTATTAGCTGTCGGTTCACGGGCTACCCTTCCTCTGTGCAGGAACAAGCTTTACTGTGG
CTTCATGTATTGTCGGAGTTAGACATCATGGTTCCACTTCAACTATTAATAAGTATGTTT
TCTGACGGAGTGAATTCAGTCAAAGAACTGGCAAATCAGAGAAAATCAAGAGTCAATGAG
CTGGCAGGGAACCTTCCAGCTCGAAGGGTGAGTGTCGCCTCTGATCCTGGTCGGCGAGTT
CAGCACAATATGCTGAGTCCGTTTCATAGTCCTTTTCAGAGTCCATTTCGGAGTCCTATG
CGTAGTCCCTTTCGTAGCCCGTTCAAGAATTTTGGACACCCAGGAGGAAGGACTATTGAC
TTTGATTGTGAAGATGATGAAATGAATCTAAATTGTTTCATCCTCATGTTTGATCTTCTC
CTGAAGCAGATGGAGTTACAGGACGATGGGATCACGATGGGCTTAGAGCATTGCTTGTCC
AAGGACATCATGTCCATCATAAACAACGTCTTCCAAGCCCCCTGGGGGGGCTCGCACACC
TGCCGCAAGGACGAAAAGGCAACGGAGTGCAACTTATGTCAGTCCAGTATTCTCTGCTAC
CAGCTCGCTTGCGAACTCCTGGAGAGGCTGGCTCCTAAGGAGGAAAGCCGGCTGGTGGAG
CCCACAGACAGCCTCGAGGAGAGCCTCCTTTCTTCCAGAGCAGAGTTTATTATAGGCCCT
GAAGGGGAAGAGGAGGAGAACCCAGCCACCAGGCACGGGGAGAACCCAGGCAACCGCACG
GAGCCCTCGGAACCCGCTGCAGTCAAGAACGACACCGAGAGAAAGCTTTGCTACCAGCAG
CTCCCGGTAACTCTGAGACTAATCTACACCATTTTCCAGGAAATGGCGAAGTTTGAAGAG
CCAGACATTCTCTTTAACATGCTCAACTGCCTGAAGATCCTCTGTCTGCACGGACAGTGC
TTGTACAGTGCTAGGAAAGATCACCCTCAGTTTCTAGCCTACATTCAGGATCACATGTTG
ATCGCGAGCCTGTGGAGAGTCATCAAGTCGGAGTTCTCCCAGCTATCCTCGCTGGCGGTC
CCTCTCCTCCTCCACGCATTGTCTCTTCCTCATGGTGCTGACATTTTCTGGACAATCATA
AACGGCAACTTCAACAGCAAAGACTGGAAGATGAGGTTTGAAGCAGTGGAAAAAGTGGCC
GTGATTTGCAGATTTCTGGATATTCACTCCGTGACCAAGAACCACCTGCTGAAGTACTCC
CTGGCACACGCCTTCTGCTGCTTTCTGACGGCGGTGGAGGACGTGAACCCAGCCGTGGCT
ACCAGGGCCGGCCTCCTGCTCGACACCATAAAGAGGCCGGCGTTGCAGGGTCTGTGCCTC
TGTCTCGACTTCCAGTTTGACACTGTGGTGAAAGACCGGCCCACGATACTGAGCAAGCTT
TTGCTCCTGCATTTCCTTAAGCAAGACATTCCTGCTTTGAGCTGGGAGTTCTTTGTCAAT
AGATTTGAGACGCTTTCTTTGGAAGCTCAGCTGCATTTGGATTGCAATAAAGAATTTCCT
TTTCCTACAACCATCACCGCCGTGCGGACCAACGTGGCCAACCTCAGTGACGCGGCGCTG
TGGAAGATCAAGCGCGCGCGCTTCGCCAGGAACCGGCAGAAGAGCGTGCGCTCCCTGCGG
GACAGCGTGAAGGGGCCCGCCGAGTCCAAGAGGGCGCTCTCCCTCCCCGAGACCCTAACC
TCCAAAATTCGG------------------------------------------------
------------------CAACAGTCCCCCGAGAACGACAACACCATCAAGGACCTGCTC
CCAGAGGATGCGGGGATCGACCACCAGACAGTCCACCAGCTGATCACAGTGCTCATGAAG
TTCATGGCCAAGGATGAGAGCAGTGCCGAGTCAGACATCAGCAGCGCGAAGGCCTTCAAC
ACGGTCAAGCGGCACCTGTACGTCTTACTCGGCTATGACCAGCAGGAAGGTTGCTTCATG
ATTGCGCCTCAAAAAATGCGCCTGTCAACTTGCTTTAATGCATTTATTGCAGGAATTGCC
CAAGTTATGGACTATAACATTAACTTGGGAAAACACCTTCTCCCCTTGGTGGTTCAGGTG
CTCAAATACTGCTCTTGTCCTCAACTCCGGCATTATTTCCAACAGCCACCTCGTTGTTCC
CTCTGGTCCCTAAAGCCGCACATCCGGCAGATGTGGTTGAAGGCCTTGCTCGTCATCCTT
TACAAGTATCCGTACCGAGACTGTGACATCAGCAAGGTCCTGCTGCACCTGATTCACATC
ACAGTCAACACACTCAATGCGCAGTACCATAGCTGCAAGCCCCACGCCGCGGCGGGCCCT
TTGTACAGCGACAACAGTAACATAAGCAGATACAGCGAAAAGGAGAAAGAAGAAGATAGT
GTTTTTGATGAATCTGATATTCATGACACACCTACTGGACCCTGCAATAAAGAGTCTCAA
ACTTTTTTTGCAAGATTGAAAAGGATAGGCGGCAGCAAAATGGTGAAATATCAGCCGGTT
GAGATGAATGTGCAGAGAAGTGAAATAGAGCTGGCTGAATATAGAGAATCGGGTGCATTA
CAAGACAGCATTCTCCACTGTGTGAGAGAAGAAAGCATTCAGAAAAAAAAGCTGCGCTCT
TTAAAACAAAAATCTCTTGATATAGGGAACGCAGACTCCCTGTTGTTTACATTAGACGAG
CACCGTAGGAAGTCCTGCATAGACCGGTGTGACCTAGATAAGCCTCCCGCCCCGGCGGCG
TACATCACGCCCAGACCGCACGACCCCGCACACCCCCGCCAGAACTCGGCTGCCAGGCCC
GACGGGGCCGAGGGGCCC------------GAGAACCCTGCCGCGGAAGGTTTCCCGGAG
ACGCGGCGGCCCGTGATACCCGAAGTCCGGCTGAACTGCATGGAGACGTTTGAGGTCAAA
GTTGACTCCCCAGTCAAGACTGCTCCCAAGGAGGACTTGGATCTGATAGACCTGTCCTCA
GATTCGGCGTCGGGGCCCGAGAAGCACTCCGTGGTCTCCACGTCCGACAGCGACTCCCTG
GTGTTCGAGCCTCTCCCCCCTCTCCGAATCGTGGAGAGCGACGAGGAGGAGCACGTGAGC
GTGGAGGACTGTTCCAAAGACTTCTCCCCAAAGGAC---TCAGGAAACAACCGGTCGGCA
GGCAACGAGGACTCCAGCCTCAGGGCCCTGCAAGACCCCCCGGACTCGGCGGAGTTCTCC
AAGCCGGGGGCGCTGCAGGAGTTGCCTTGTGGCAGCCCGCTGACGCTCAAACAGAAACGC
GACCTCCTTCAGAAGTCGTGTGCTCTCCCCGAGATATCACCGGACGACCACCTCGAGGCT
GACATCGTCCCTAAAGATGCCGAGAATCCAATGGACAGTGAGAAGCCCGACACCAGTGCT
GAGTCGGACACAGAACAGAACCCCGAGAGGAAGGCCGAGGAGGAGGGAGCTGAGGAATCC
------------GAGTTCAAGATTCAGATCGTCCCCAGGCAGCGGAAGCAGAGGAAGATC
GCGGTGAGCGCCATCCAGAGGGAGTACCTGGACATCTCCTTCAACATCCCGGACAAACTG
GGGGAACAGAAAGAGCCAGAGCCCTCTGCTAAAGGACTCTCCGCCCTGGAAATGCCGCGC
GAGTCCTCGTCCGCCCCCACGTTGGAAGCAGGCGTGCCGGAGACAAGCAGCCACTCGTCC
ATATCA---
>PtVa|XM_023538367.1_cds_XP_023394135.1_1
TTCGATGTCATGGTCATGTGCCTTCTTCCCAAACCAATGGAATTTGCCAGGGTTGGTGGA
TACTGGGATAAGTCCTGCAGCACCGTGACTCAGTTGAAAGAAGGTCTCAACCGAATCCTC
TGCCTGATCCCCTATAATGTGATCAATCAGTCTGTTTGGGAGTGTATCATGCCGGAATGG
CTGGAAGCCATCAGGACGGAAGTTCCAGATAACCAGTTAAAAGAATTCAGGGAAGTATTA
AGCAAAATGTTTGACATTGAGCTCTGTCCTCTACCTTTTTCAATGGAAGAGATGTTTGGC
TTTATCAGTTGTCGGTTCACAGGATACCCTTCCTCTGTCCAGGAACAAGCTTTACTGTGG
CTTCATGTATTATCGGAATTAGACATCATGGTTCCACTTCAACTGTTAATAAGTATGTTT
TCTGATGGAGTTAATTCTGTCAAAGAACTGGCGAATCAAAGAAAATCAAGAGTCAATGAA
CTGGCAGGGAACCTTGCGGCTCGAAGGGTGAGTGTTGCCTCTGATCCTGGTCGACGAGTA
CAGCACAATATGCTGAGTCCATTTCATAGTCCTTTTCAGAGTCCGTTTCGGAGTCCTATG
CGTAGTCCATTTCGTAGCCCTTTCAAGAATTTTGGACACCCAGGAGGAAGGACTATTGAC
TTTGATTGTGAAGATGATGAAATGAATCTGAATTGTTTCATCCTCATGTTTGATCTTCTC
CTGAAGCAGATGGAGTTACAAGATGATGGGATAACGATGGGTTTAGAGCACAGCTTATCA
AAGGACATTATTTCCATTATAAACAATGTCTTCCAAGCCCCCTGGGGGGGCTCCCACACC
TGCCAGAAGGACGAAAAAGCAATTGAGTGTAACTTATGTCAGTCTAGTATTCTCTGCTAT
CAGCTTGCCTGTGAACTCCTGGAGCGGCTGGCTCCTAAAGAAGAAAGCCGGCTGGTGGAG
CCCACAGACAGCCTTGAGGATAGCCTCCTTTCTTCCAGACCAGAGTTTATTATAGGCCCT
GAAGGTGAGGAGGAGGAGAATCCAGCAACCAAGCACGGGGAGAACCCAGGCAATCGCACG
GAGCCCTCAGGACATGCTGCAGTAAAGAACGATACCGAAAGAAAGTTTTGCTACCAACAG
CTTCCGGTAACTTTGAGACTAATATACACCATTTTCCAGGAAATGGCTAAGTTTGAAGAG
CCAGACATTCTTTTTAATATGCTCAATTGCCTGAAGATTCTCTGCCTACATGGAGAGTGT
TTGTACATCGCTAGAAAAGATCATCCTCAATTTTTAGCCTACATTCAGGATCATATGTTG
ATTGCGAGCCTGTGGAGAGTCGTCAAATCCGAGTTCTCCCAGCTCTCGTCATTGGCAGTT
CCTCTCCTCCTCCATGCTCTGTCACTTCCTCATGGTGCTGACATCTTCTGGACAATCATA
AACGGCAATTTCAACAGCAAAGACTGGAAGATGAGGTTTGAAGCAGTGGAAAAAGTGGCT
GTAATTTGTAGGTTTCTGGATATTCACTCAGTAACCAAAAACCATCTGCTGAAGTATTCC
CTGGCACATGCCTTCTGCTGCTTTCTGACAGCTGTGGAAGATGTCAACCCAGCGGTGGCT
ACCAGGGCTGGTCTCCTGCTTGACACTATAAAGAGGCCGGCACTGCAGGGTCTGTGTCTT
TGTCTTGACTTCCAGTTTGATACTGTGGTTAAGGATCGACCCACGATATTGAGCAAGCTT
TTACTTTTGCATTTTCTTAAGCAAGATATTCCTGCTTTGAGCTGGGAGTTCTTTGTCAAT
AGATTTGAGACTCTTTCATTGGAAGCTCAGCTGCATTTGGATTGTAACAAAGAATTTCCT
TTTCCTACAACTATCACTGCTGTAAGGACCAACGTCGCCAACCTCAGTGACACTGCGCTG
TGGAAGATCAAGAGGGCTCGTTTTGCCAGGAACCGCCAGAAGAGCGTGCGTTCCCTGCGA
GACAGCGTGAAGGGGCCCGCGGAGTCCAAGAGGGCGCTCTCCCTCCCCGAGACCTTAACC
TCCAAAATCCGA------------------------------------------------
------------------CAACAATCCCCTGAGAATGACAACACCATCAAGGACCTGCTT
CCAGAAGATGCTGGGATCGACCACCAGACAGTTCACCAGCTGATTACAGTGCTCATGAAG
TTCATGGCCAAGGATGAGAGCAGCGCCGAGTCAGACATCAGCAGTGCGAAGGCCTTCAAC
ACGGTCAAGCGGCACCTGTATGTCTTACTCGGCTATGACCAGCAGGAAGGTTGCTTCATG
ATTGCGCCTCAAAAGATGCGTCTGTCAACTTGCTTTAATGCGTTTATTGCAGGAATCGCC
CAGGTTATGGATTATAACATTAACTTGGGGAAGCACCTTCTGCCCTTGGTGGTCCAGGTG
CTCAAATACTGCTCTTGCCCTCAGCTACGGCATTATTTCCAACAGCCACCTCGTTGTTCC
CTCTGGCCCCTAAAACCTCACATCCGGCAGATGTGGTTGAAGGCCTTGCTTGTCATCCTT
TACAAGTACCCATACCGAGACTGTGACATCAGCAAGGTCCTGCTGCATCTGATTCACATA
ACAGTCAATACACTGAACGCACAGTACCACAGCTGCAAGCCCCACGCTGCGGCAGGGCCT
CTGTACAGTGACTACAGTAACGTAAGCAGATACAGCGAAAAAGAGAAAGAAGAAGATAGT
GTTTTTGATGAATCTGATATTCATGATACACCTACTGGACCCTGCAATAAAGAGTCTCAA
ACTTTTTTTGCAAGATTGAAAAGGATAGGCGGCAGCAAAATGGTGAAATATCAGCCGGTT
GAGATGAATGTTCAGAGAAGTGAAATAGAGCTGGCTGAATATAGAGAAACGGGCGCAGTA
CAAGACAGCATTCTACACTGTGTGAGAGAAGAAAGCATTCAGAAAAAAAAGCTGCGCTCT
TTAAAACAAAAATCTCTTGATATAGGGAATGCAGACTCCCTCTTGTTTACATTAGATGAG
CACCGTAGGAAGTCCTGCATAGACCGGTGTGACATAGATAAGCCTCCTGCCCAGGCTGCT
TATATCACGCAAAGACAACACGACCACGGACGTCCCAGACAGAACTCCGCTACGAGGCCT
GACACCGCCGAAGCCCCC------------GAGAACTCTGCCGCGGGAGGTTTTCAGGAG
ATGCGAAGGCCTGTGATACCGGAAGTTAGGTTAAACTGCATGGAGACGTTTGAGGTCAAA
GTCGATTCTCCGATAAAGCCTGCTCCTAAAGAGGATTTAGACCTGATAGACTTGTCCTCA
GATTCGACATCTGGGCCCGAAAAACATTCTATGCTCTCGACATCTGACAGCGACTCTCTC
GTGTTTGAACCTCTCCCCCCTCTCCGAATAGTGGAGAGTGATGAGGAAGAGCAAGTAAGC
GTGGAGGACTGTTCCAAAGACTTTTCTTTTAAGGAC---TCAGGAAATAATCAGTTGGCA
GGCGACAAGGACTCCAGTCTCATAGCTCTGGGAGACCCCACAGACGCTGAAGAATTATCG
AAGCAGGAGGAGCTGCACGAGTTTTCCTACGGCAGCCCGCTCACGCTTAAACAAAAACGA
GACCTCCTTCAGAAAGCCTACGCTCTTCCCGAGACATCACTGGACGATAACCCTGAGCCC
AGCATCGTCCCTGAAGATGCTGAGAACCCAACAGAAAGCGAGAAGCCCGACACCAGTGCT
GAATCGGATACGGAACAGACTCTTGAGAGGAAGGTCGAAGAGGAGGGAGCCGAGGAATCG
------------GAATTTAAGATTCAGATCGTCCCCAGGCAGAGGAAGCAGAGGAAGATT
GCTGTCAGTGCCATCCAGAGAGAGTACCTTGACATCTCCTTCAACATTCTAGATAAATTG
GGAGAACAGAAAGATCCAGACCCCTCTACTAAAGGACTTTCGACTTTGGAAATGCCACGA
GAATCCTCATCTGCCCCTACATTAGAAGCAGGTGTGCCAGAAACAAGTAGTCATTCCTCA
ATATCA---
>RhFe|XM_033108855.1_cds_XP_032964746.1_1
TTTGATGTCATGGTCATGTGCCTTCTTCCCAAACCAATGGAATTTGCCAGGGTTGGTGGA
TACTGGGATAAGTCCTGTAGCACAGTGACTCAGTTGAAGGAAGGCCTCAACCGAATCCTC
TGCCTGATTCCCTACAATGTGATCAGTCAGTCTGTGTGGGAGTGTATTATGCCAGAATGG
CTGGAAGCCATCAGAACAGAAGTCCCAGATAACCAGTTAAAAGAATTCAGGGAAGTATTA
AGCAAAATGTTTGACATTGAGCTCTGTCCTCTACCTTTTTCAATGGAAGAGATGTTTGGC
TTTATTAGTTGTCGGTTCACAGGATACCCTTCCTCTGTGCAGGAACAAGCTTTACTGTGG
CTTCATGTATTATCGGAGTTAGACATCATGGTTCCACTTCAACTGTTAATAAGTATGTTT
TCTGATGGAGTTAATTCTGTCAAAGAACTGGCAAATCAAAGAAAATCAAGAGTCAATGAA
TTGCAAGGGAACCTTGCAGCTCGAAGGGTGAGTGTTGCCTCTGATCCTGGTCGACGAGCT
CAGCACAATATGCTGAGTCCATTTCATAGTCCTTTTCAGAGTCCATTCCGGAGTCCTATG
CATAGTCCATTTCGTAGCCCTTTCAAGAATTTTGGACACCAAGGAGGAAGGACTATTGAC
TTTGACTGTGAAGATGATGAAATGAATCTAAATTGTTTCATCCTCATGTTTGATCTTCTC
CTGAAGCAGATGGAGTTACAAGATGATGGGATCACGATGGGTTTAGAGCACAGCTTATCA
AAGGACATTATTTCCATTATAAACAATGTCTTCCAAGCCCCCTGGGGGGGCTCCCACACC
TGCCAGAAGGACGCAAAAGCAATTGAGTGTAACTTATGTCAGTCTAGTATTCTCTGCTAT
CAGCTTGCTTGTGAGCTCCTGGAGAGACTGGCTCCTAAAGAAGAAAGCCGGCTGGTGGAG
CCCACAGACAGCCTTGAGGATAGCCTCCTTTCTTCCAGACCAGAGTTTATTATAGGCCCT
GAAGGTGAGGAGGAC---AATCCAGCAACCAAGCATGGGGAGAACCCAGGCAATCGCCCC
GAACCCGCGGAACACACTGCAGTAAAGAATGATACTGAAAGAAAGTTTTGCTACCAACAG
CTTCCGGTAACTTTGAGACTAATATACACCATTTTCCAGGAAATGGCTAAGTTTGAAGAG
CCAGACATTCTTTTTAATATGCTCAATTGCCTGAAGATTCTCTGTCTACATGGAGAGTGT
TTATACATTGCTAGAAAAGATCATCCTGAATTTTTAGCCTACATTCAAGATCATATGTTG
ATTGCGAGCCTGTGGAGAGTCGTCAAATCTGAGTTTTCCCAGCTCTCTTCTTTGGCAGTT
CCCCTTCTTCTCCATGCTTTGTCACTTCCTCATGGTGCTGATGTCTTCTGGACAATCATA
AATGGCAATTTCAACAGCAAAGACTGGAAGATGAGGTTTGAAGCAGTGGAAAAAGTGGCT
GTAATTTGTAGATTTCTGGATATTCACTCAGTGACGAAAAACCATCTGCTGAAGTATTCG
CTGGCACACGCCTTCTGCTGCTTCCTGACGGCTGTGGAGGACGTCAACCCGGCAGTGGCT
ACCAGGGCCGGTCTCCTGCTTGACACCATAAAGAGGCCAGCGCTGCAGGGACTGTGTCTT
TGTCTTGACTTCCAGTTTGATACCGTGGTTAAAGACCGACCCACGATTTTGAGCAAACTG
TTACTCTTGCATTTTCTTAAGCAAGATATTCCTGCTTTGAGTTGGGAGTTCTTTGTCAAC
AGATTTGAGACCCTTTCCTTGGAAGCTCAGCTGCATTTGGATTGTAACAAAGAATTTCCT
TTTCCTACAACTATCACTGCTGTAAGAACCAATGTTGGCAACCTCAGTGACACCGCCCTG
TGGAAGATCAAGAGGGCTCGTTTTGCCAGGAACCGCCAGAAGAGCGTGCGTTCCCTGAGA
GACAGTGTGAAAGGGCCTGCGGAGTCTAAGAGGGCGCTCTCCCTCCCTGAGACCCTCACC
TCCAAAATCCCTGTGAGGTTGACCAGGCATGAGCAGTCTGCTCCAGCTCTCGGTGGGACA
CCTGAACAGACGCCAGGACAACAGTCCCCTGAGAATGATAACACCATCAAGGACCTGCTC
CCAGAAGACGCTGGGATCGACCACCAGACAGTCCACCAGCTGATTACCGTGCTCATGAAG
TTCATGGCCAAGGATGAGAGCAGCGCCGAGTCAGACATCAGCAGTGCGAAGGCATTCAAC
ACGGTCAAGCGGCACCTGTACGTCTTGCTCGGCTACGACCAGCAAGAGGGCTGCTTCATG
ATCGCACCTCAAAAAATGCGCCTGTCAACGTGCTTTAATGCGTTTATTGCAGGAATTGCC
CAAGTGATGGACTATAACATTAACTTGGGAAAACACCTTCTCCCCTTGGTGGTTCAGGTG
CTCAAATACTGCGCTTGTCCTCAACTACGGCATTATTTCCAACAGCCACCTCGTTGTTCC
CTCTGGTCCCTAAAGCCTCACATCCGGCAGATGTGGTTAAAGGCCTTGCTGGTCATCCTT
TACAAGTATCCATACCGAGACTGTGACGTCAGCAAGGTCCTGCTGCATCTGATTCATATA
ACAGTCAATACACTCAATGCACAGTATCATAGCTGCAAGCCCCATGCCACCGCAGGACCT
TTGTACAGTGACAACAGTAATATAAGCAGATACAGCGAAAAAGAAAAAGAAGAAGATAGT
GTTTTTGATGAATCTGATATTCATGATACACCTACTGGACCCTGCAATAAAGAGTCTCAA
ACTTTTTTTGCAAGATTGAAAAGGATAGGCGGCAGCAAAATGGTGAAATACCAGCCGGTT
GAGATGAATATTCAGAGAAGTGAAATAGAGCTGGCTGAATATAGAGAAACGGGTGCATTA
CAAGACAGCATTCTACACTGTGTGAGAGAAGAAAGCATTCAGAAAAAAAAGCTGCGCTCT
TTAAAACAAAAATCTCTTGATATAGGGAATGCAGACTCCCTCTTGTTTACATTAGATGAG
CACCGTAGGAAGTCCTGCGTAGACCGGTGCGACATAGATAAGCCTCCTGCCCAGGCTGCT
TATATCGCGCAAAGACAACACGACCACGGACGTCCTAGACAGAATTCCACTACGAGGCCT
GACAGTACTGAAGTTCCT------------GAGAACCCTGCTGTGGACGGTTTTCAGGAA
ACACGAAGGCCCATAATACCAGAAGTTAGGTTAAACTGCATGGAGACATGTGAGGTCAAA
GTTGACTCGCCAGTAAAGCCTGCTCCCAAAGAGGATCTAGATCTGATAGATTTGTCCTCA
GATTCCACATCTGGGCCTGAGAAGCGCTCTGTGCTCTCAACTTCTGATAGCGACTCTCTT
GTGTTTGAACCTCTTCCCCCTCTCCGAATAGTAGAGAGTGACGAAGAAGAGCAAGTAAGT
GTGGAGGACTGTTCCAAAGACTTTTCTTTTAAAGAC---TCAGGAAATCACCAGTCAGCA
GGTGACAAGAACTCCAGCCTCATAGCTCTGGGAGACCCCACAGACTCTGAAGAGTTATCA
AAGCCGGAGGAGCTGCAAGAGCTTTCCAGTGGCAGCCCACTCACGCTTAAACAAAAACGA
GACCTCCTGCAGAAGTCGTTTGCTCTTCCCGAGCTGTCCCTGGATGATAACCCCGAGCCC
AGCTGCGTCCCTGAAAATGGTGAGAATCCAACGGAAAGTGAGAAGCCCGACACGAGTGCC
GAATCGGATACCGAACAGAATCCTGAGATGAAGGCTGAAGAGGAGGGAGCTGAGGAATCT
------------GAGTTTAAGATTCAGATTGTTCCCAGGCAGAGAAAGCAGAGGAAGATA
GCTGTGAGCGCCATCCAGAGAGAGTACCTCGACATCTCCTTCAACATCCTCGACAAACTG
GGAGAACCGAAAGACCCAGATCCCTCTACAAAAGGACTTTCAACTTTGGAAATGCCACGA
GAATCCTCATCTGCCCCTACATTAGAAGCAGGTGTGCCGGAAACAAGTAGCCATTCCTCA
ATATCA---
>RoAe|XM_016145481.1_cds_XP_016000967.1_1
TTCGATGTCATGGTCATGTGCCTTCTTCCCAAACCAATGGAATTTGCCAGGGTCGGTGGG
TACTGGGATAAGTCCTGCAGCACCGTGACTCAGTTGAAAGAAGGTCTCAACCGAATTCTC
TGCCTGATCCCCTATAATGTGATCAATCAGTCGGTTTGGGAGTGTATCATGCCGGAATGG
CTGGAAGCCATCAGGACGGAAGTTCCAGATAACCAGTTAAAAGAATTCAGGGAAGTATTA
AGCAAAATGTTTGACATTGAGCTCTGTCCTCTACCTTTTTCAATGGAAGAGATGTTTGGC
TTTATCAGTTGTCGGTTCACAGGATACCCTTCCTCTGTTCAGGAACAAGCTTTACTGTGG
CTTCATGTATTATCGGAATTAGACATCATGGTTCCACTTCAACTATTAATAAGTATGTTT
TCCGATGGAGTTAATTCTGTCAAAGAACTGGCAAGTCAAAGAAAATCAAGAGTCAATGAA
TTGGCAGGGAACCTTGCGGCTCGAAGGGTGAGCGTTGCCTCTGATCCTGGTCGACGAGTA
CAGCACAGCATGCTGAGTCCATTTCATAGTCCTTTTCAGAGTCCGTTTCGGAGTCCCATG
CGTAGTCCATTTCGTAGCCCTTTCAAGAATTTTGGACACCCAGGAGGAAGGACTATTGAC
TTTGATTGTGAAGATGATGAAATGAATCTGAATTGTTTCATCCTCATGTTTGATCTTCTC
CTGAAGCAGATGGAGTTACAAGATGATGGGATCACGATGGGCTTAGAGCACAGCTTATCA
AAGGACATTATTTCCATTATAAACAATGTCTTCCAAGCCCCGTGGGGGGGCTCCCACACC
TGCCAGAAGGACGAAAAAGCAATCGAGTGTAACTTATGTCAGTCTAGTATACTCTGCTAT
CAGCTTGCCTGCGAACTCCTGGAGCGGCTGGCTCCTAAAGAAGAAAGCCGGCTGGTGGAG
CCCACAGACAGCCTTGAGGATAGCCTCCTTTCTTCCAGACCAGAGTTTATTATAGGCCCT
GAAGGTGAAGAGGAGGAGAATCCAGCAACCAAGCACGGGGAGAACCCAGGCAACCGCACT
GAGCCCTCAGGACGTGCTGCAGTAAAGAACGACACCGAGAGAAAGTTTTGCTACCAACAG
CTTCCAGTCACTTTGAGACTAATATACACCATTTTCCAGGAAATGGCTAAGTTTGAAGAG
CCAGACATTCTTTTTAATATGCTCAATTGCCTGAAGATTCTCTGTCTACATGGAGAGTGT
TTATACATTGCTAGAAAAGATCATCCTCAATTTTTAGCCTACATTCAGGATCACATGTTG
ATCGCGAGCCTGTGGAGAGTCGTCAAATCCGAGTTCTCCCAGCTCTCCTCGTTGGCGGTC
CCTCTCCTCCTCCACGCCCTGTCACTTCCTCCTGGTGCTGACATCTTCTGGACAATCATC
AATGGCAGTTTCAACAGCAAAGACTGGAAGATGAGGTTTGAAGCAGTGGAAAAAGTGGCT
GTAATTTGTAGATTTCTGGATATTCACTCAGTAACCAAAAACCATCTGCTGAAGTACTCC
CTGGCACATGCCTTCTGCTGCTTTCTGACAGCTGTGGAGGATGTCAACCCAGCGGTGGCT
ACCAGGGCCGGCCTCCTGCTTGACACCATAAAGAGGCCGGCATTGCAGGGTCTGTGTCTT
TGTCTTGACTTCCAGTTTGATACTGTGGTTAAGGATCGACCCACAATATTGAGCAAGCTT
TTACTTTTGCATTTTCTTAAGCAAGATATTCCTGCTTTGAGCTGGGAGTTCTTTGTCAAT
AGATTTGAGACTCTTTCATTGGAAGCTCAGCTGCATTTGGATTGTAACAAAGAATTTCCT
TTTCCTACAACTATCACTGCTGTAAGGACCAACGTCGCCAACCTCAGCGACACTGCGCTG
TGGAAGATCAAGAGGGCTCGTTTTGCCAGGAACCGCCAGAAGAGCGTGCGTTCCCTGCGC
GACAGCGTGAAGGGGCCCGTGGAGTCCAAGAGGGCGCTCTCCCTCCCTGAGACCCTAACC
TCCAAAATCCCTGTGAGGTTGACCAGGCATGAGCAGTCTGCTCCAGCTCTCGGTGGGACA
CCCGAACAGACGCCAGGACAACAATCCCCTGAGAATGACAACACCATCAAGGACCTGCTT
CCAGAAGATGCTGGGATTGACCACCAGACAGTTCACCAGCTGATTACAGTGCTTATGAAG
TTCATGGCCAAGGATGAGAGCAGCGCCGAGTCAGACATCAGTAGTGCGAAGGCCTTCAAC
ACGGTCAAGCGGCACCTGTACGTCTTACTCGGCTATGACCAACAGGAAGGTTGCTTCATG
ATTGCGCCTCAAAAGATGCGCCTGTCAACGTGCTTTAATGCGTTTATTGCAGGAATCGCT
CAGGTTATGGATTATAACATTAACTTGGGGAAGCACCTTCTGCCCTTGGTGGTCCAGGTG
CTCAAATACTGCTCTTGCCCTCAGCTACGGCATTATTTCCAACAGCCACCTCGTTGCTCC
CTCTGGCCCCTAAAACCTCACATCCGGCAGATGTGGTTGAAGGCTTTGCTTGTCATCCTT
TACAAGTACCCATACCGAGACTGTGACATCAGCAAGGTCCTGCTGCATCTGATTCACATA
ACAGTCAATACGCTGAATGCGCAGTACCACAGCTGCAAGCCCCACGCCGCGGCGGGGCCC
CTGTACAGTGACAACAGTAACGTAAGCAGATACAGCGAGAAGGAGAAAGAAGAAGATAGT
GTTTTTGATGAATCTGATATTCATGATACACCTACTGGACCCTGCAATAAAGAGTCTCAA
ACTTTTTTTGCAAGATTGAAAAGGATAGGCGGCAGCAAAATGGTGAAATATCAGCCGGTT
GAGATGAATGTTCAGAGAAGTGAAATAGAGCTGGCTGAATATAGAGAAACGGGCGCAGTG
CAAGACAGCCTTCTACACTGTGTGAGAGAAGAAAGCATTCAGAAAAAAAAGCTGCGCTCT
TTAAAACAAAAATCTCTTGATATAGGGAATGCAGACTCCCTCTTGTTTACATTAGATGAG
CACCGTAGGAAGTCCTGCATAGACCGGTGTGACATAGATAAGCCTCCCGCCCAGGCCGCT
TATCTCACGCAAAGACAACATGACCACGGACGTCCCAGACAGAACTCCGCCACGAGGCCT
GACGCCGCCGAGGCCCCC------------GAGAACTCTGCTGCGGGAGGTTTTCAGGAG
ATGCGAAGGCCTGTGATACCAGAAGTTAGGTTAAACTGCATGGAGACATTTGAGGTCAAA
GTTGATTCTCCGATAAAGGCTGCTCCTAAAGAGGATTTAGACCTGATAGATTTGTCCTCA
GATTCGACATCTGGGCCCGAAAAACATTCAATGCTCTCGACATCTGACAGCGACTCTCTC
GTGTTTGAACCTCTCCCCCCTCTCCGAATAGTGGAGAGTGATGAGGAAGAGCAAGTAAGT
GTGGAGGACTGTTCCAAAGACTTTTCCTTTAAGGAC---TCAGGAAATAATCAGTCAGCA
GGCGACAAGGACTCCAGTCTCATAGCTCTGGGAGACCCCACAGACGCCGAAGAATTATCA
AAGCAGGAGGAGCTGCATGAGTTTTCCTACGGCAGCCCGCTCACGCTTAAACAAAAACGA
GACCTCCTTCAGAAGTCCTACGCGCTTCCCGAGACATCC------------CCTGAGCCC
AGCATCGTCCCTGAAGATGCTGAGAACCCAACAGAAAGCGAGAAGCCCGACACCAGTGCT
GAATCGGATACAGAACAGACTCTTGAGAGGAAGGTTGAAGAGGAGGGAGCCGAGGAATCG
------------GAATTTAAGATTCAGATCGTCCCCAGGCAGAGGAAGCAGAGGAAGATT
GCTGTCAGTGCCATCCAGAGAGAGTACCTTGACATCTCCTTCAACATTCTAGATAAATTG
GGAGAACAGAAAGATCCAGATCCCTCTACTAAAGGACTTTCGACTTTGGAAATGCCACGA
GAATCCTCATCTGCCCCGACATTAGAAGCAGGTGTGCCGGAAACAAGTAGCCATTCCTCA
ATATCA---
