# Supplementary material for: Positively selected genes in the hoary bat (Lasiurus cinereus) lineage: prominence of thymus expression, immune and metabolic function, and regions of ancient synteny
Source: PeerJ. 2022 Mar 17;10:e13130. doi: 10.7717/peerj.13130 (PMC8934532; doi:10.7717/peerj.13130)
Supplement: Supplemental Information 4 — Likely alignment errors have been manually deleted between conserved codons. Recovery of the original codon positions requires alignment to the original accessions in each orthogroup. [file peerj-10-13130-s004.zip › renamed.manual/OG0003429.manual.fas]

>EpFu|XM_028148695.1_cds_XP_028004496.1_1
CCGGTTGCTGAACCAATTCCCATCTGTAGTTTCTGTCTTGGTACAAAAGAACAAAACCGA
GAAAAGAAGCCAGAAGAACTTATCTCCTGTGCTGACTGTGGCAACAGTGGTTCAAAAGGT
CCCTTCAGCAAAGTTCGAACTGGCCCTGGAAGGGGTCGGAAACGGAAAATCACTCTCTCC
AGCCAATCAGCATCATCATCAGAAGAAGGGTATTTGGAGCGAATAGATGGCTTGGACTTC
TGCAGAGATAGCAGTGTCTCTTTGAAATTCAATAAGAAAACCAAAGGGCTCATTGATGGC
CTTACCAAATTCTTCACCCCTTCCCCTGATGGGCGGAAACCACGAGGGGAAGTGGTAGAC
TACTCTGAGCAATATAGAATCAGGAAAAAGGGCAACAGAAAATCAAGCTCTTCAGATTGG
CCCACAGACAATCAGGATGGCTGGGATGGCAAACAAGAAAGCGAGGAGCGCCTTTTTGGG
AGCCAGGAAATCATGACTGAGAAAGATATGGAGTTATTTCGTGATATCCAAGAACAAGCA
CTGCAGAGGCTGCCTAAACTATATCTTTGTGAATTCTGCCTAAAATATATGAAAAGTAGA
ACTATTCTACAGCAGCATATGAAGAAATGTGGTTGGTTCCATCCTCCTGCCAATGAGATT
TACAGAAAGAATAACATATCTGTCTTTGAGGTTGATGGGAATGTGAGTACCATTTATTGT
CAGAATCTGTGTCTCTTGGCAAAGTTGTTTCTTGACCACAAAACACTCTATTATGATGTG
GAGCCGTTTCTTTTTTATGTCCTAACACAGAATGATGTCAAGGGCTGCCACCTTGTTGGC
TACTTTTCTAAAGAAAAGCACTGCCAACAGAAATACAACGTATCCTGTATAATGATTCTT
CCCCAATACCAGCGTAAGGGCTATGGCAGGTTTCTCATCGATTTCAGTTATTTGTTATCA
AAGCGCGAAGGCCAAGCAGGGTCTCCAGAGAAACCATTATCCGATCTAGGTCGTCTTTCC
TACATGGCTTATTGGAAAAGTGTAATATTGGAGTGCCTTTATCACCAAAATGACAAGCAA
ATCAGCATTAAGAAGTTAAGTAAGTTGACTGGAATCTGTCCTCAAGACATTACTTCCACA
CTCCACCACCTAAGAATGCTGGACTTCCGTAGTGACCAATTTGTAATTATCCGCCGGGAA
AAACTTATTCAGGATCACATGACAAAGCTTCAGCTGAATTTGCGACCTGTAGATGTAGAT
CCAGAATGCTTGCGCTGGACTCCTGTCATAGTCTCCAATTCTGTTGTCTCAGAGGAGGAA
GAGGAGGAGGCTGAGGAAGGAGAAAGTGAGGAGCTGCAGTGCCAGGAAAGAGAATTAGAG
ACAAATGTGGGAAAGTCTGCATCTCAGGAGAACAAAGAACAAGATTCTTATTCTTCAATA
GAAAGTGAAAAGAAACCAGAAGTTTTGGCACCAACCAGTTCTACACGTTTGAACAAACAA
GTTCTTCCCCGGGATAGTCTTCCTGCAAATAATCAGCCATCTCGGAGAGGCCGCTGTGGG
AGGAAGAACAAAAAAAACCAGGAACGTTTTGGTGATAAAGATTCTAAACTGCTCTTGGAA
GAGTCATCAACTCCTCAGGAACAATATGGAGAATGTGAGGAAAAATCAGAAACCTCCCAA
GGACAATACACTGAAAGTGAGGAACAGTTGGTAGCCTCTCAGGAGCAGCCAAGCCAGGAT
GGGAAGCCAGACATTCCCAAAAGAAGACTAAGTGAAGGAATTGAGCTGTGGCGAGGACAT
CTAAAGAAAAACCCTGAGGCTCTGAAGTGTAGGTTACCAGAAGGCAATGATAGACTGTCC
CGTCGCTATAGTGATGGTGACAAGGCTCTCCTCAGGGGCTTCAGTGAGAGTAGTGAGGAG
GAAGAGGAGCCGGAAAGTCCTCGGTCCAACTCGCCACCAATTCTTACAAAGCCCACATTG
AAGCGAAAGAAACCAATTCTTCACCGAAGGAGGAGAGTCCGAAAGCGCAAACACCACAAT
AGCAGTGTGGTCACAGAAACTATTTCTGAGACTACAGAAGTTTTAGATGAACCTTTTGAA
GACTCTGACTCTGAGAGGCCGATGCCAAGATTAGAACCCACCTTTGAGATTGATGAAGAA
GAAGAGGAAGAGGATGAAAATGAACTATTCTCTAGAGGATACTTCCATCGGTTGTCCTCA
CAGAATGTTCTCAGGTGTCGATCCTCTTCTAAGAGGAAGTCGAAAGATGAAGATGATGAC
GACGATGACGAAGAGGACACTCCTATCCTAAAGCCAGTACCTGTCTTGAGAAAATGTGAT
GTGAAGGATTCTTCACATGAGCCAGATACATCCACACCTATGAAAAAGAAAAAGGGGTGG
CCCAAAGGCAAGAGCCGCAAACCAATCCACTGGAAGAAAAGACCTGGTCGCAAGCCAGGA
TTTAAGTTGAATCGGGAAATCATGCCCGTTTCTTCTACTCAAGAACGCATTGTTGAGCCC
ATTGTCCCCATTCTTAAACCTGGACGTAAACTCAGAATTCAAGAGAATGAAGAAACTGTT
GAATCAAAGGAAGACTTACCTTTAACCGAAGAAAGGAAGGAAGAAGAGGAGATGCACATG
GAAGCAGAAGAGGTTGAAGAGGGAGAAGAAGAAGATACAACCAGCAGTGAAGTTAGAGCA
GTTTCTCCTGTGGATAGC---AACAGTCCCGAGATGGAAATGAAAGAACCTGAGGTAGAG
GAGGAAGAAGAGAAACCCCGTGTCTCAGAAGAGCAGAGGCAATCTGAGGAAGAGCAACAA
GAACTGGAAGAACAGGAGCAAGAGGAAGAGGATGAAGTGGCTATAGAGACAAACCAGAAT
GAAGACCATGATGCAGATGATGAAGATGATGGTCATCTAGAATCTACAAAGAAAAAAGAA
CTAGAGGAGCAGCCCATTAGAGAAGATGTCAAAGAGGGTCCTGGTAGTCAGGAGTCTTTT
TTAGATACGAATATGCAGAACAGTAGGGAGAATGTAAAGGATAAAGAGGAAACAGAACCA
GATTCTGAAGAAGAACAGACTTCCCATGAAACATCCGTGATATCAGAGCATATGCCAGGG
TCTGAGGATGATCATGAAGAAGATTCAAACTCTAAAGAAGAATTAATTGAGTTAAAAGAG
GAAGATGAAATTCCCCATAGTGAACTGGATCTGGAAACTGTGCAAGCAGTACAGTCCTTG
ACTCAAGAAGAAAGCAATGAGCACGAGGGTGCCTACCAGGACTGTGAAGAGACACTTGCA
GCTTGTCAGACGCTGCAGAGCTACACCCAAGCTGATGAAGACCCTCAGATGTCAATGGTT
GAAGACTGTCATGCTTCTGAACACAATAGTCCAATATCTTCTGTTCAGTCTCATCCCAGT
CAGTCAGTCCGTTCAGTCAGCAGTCCCAATGTGCCTGCCCTTGAAAGTGGTTACACCCAG
ATCAGCCCAGAACAAGGATCCCTGTCCGCCCCCTCTATGCAGAACATGGAGACCAGCCCC
ATGATGGATGTGCCTTCCGTATCAGACCACTCTCAGCAGGTGGTGGACAGTGGCTTCAGT
GATCTGGGCAGCATTGAGAGCACCACAGAAAACTATGAGAACCCTAGCAGTTATGATTCC
ACAATGGGCGGCAGCATTTGTGGGAATAACTCTTCCCAGAGCAGCTGCTCCTATGCGCCT
ATGATCATGGAGATACCAGAATCTGGAAGCACTGGGAACATCAGTATCTATGAGAGGATT
CCAGGGGATTTTGGTGCCGGCAGCTACTCTCAACCGTCAGCCACCTTCAGTTTAGCCAAG
TTACAGCAGCTGACTAACACCATTATGGACCCTCATGCCATGCCTTATAGCCATTCTCCT
GCTGTGACTTCCTATGCAACCAGTGTTTCTTTGTCTAATACAGGGCTGGCTCAGCTAGCT
CCATCTCATCCATTAGCTGGGACCCCTCAAGCACAAGCCACCATGACGCCACCCCCAAAC
TTGGCATCTACCACCATGAACCTCACGTCACCTCTGCTACAGTGCAACATGTCTGCTACC
AACATTGGCATTCCTCACACTCAGAGGTTGCAAGGGCAAATGCCAGTCAAGGGGCACATT
TCCATCCGCTCCAAATCTGCACCACTGCCCTCTGCAGCTGCTCACCAGCAGCAGCTGTAT
GGCCGCAGTCCACCAGCGGTTGCCATGCAGGCTGGCCCTCGTGCATTGGCCGTTCAGCGT
GGCATGAACATGGGGGTTAATTTAATGCCAACCCCTACCTATAATGTTAATTCCATGAAT
ATGAACACCTTGAATGCCATGAACAGTTATCGAATGACACAACCCATGATGAACAGCAGT
TACCATAGTAACCCTGCCTACATGAACCAGACAGCACAGTATCCTATGCAGATGCAGATG
GGAATGATGGGGAGCCAGGCCTATACCCAGCAGCCT
>HiAr|XM_019649239.1_cds_XP_019504784.1_1
CCGGTTGCTGAACCAATCCCCATCTGTAGTTTCTGTCTTGGTACAAAAGAACAAAATCGA
GAAAAGAAGCCAGAGGAACTCATCTCCTGTGCCGACTGTGGAAACAGTGGTTCAAAAAGT
CCCTTCAGCAAAGTTCGAACTGGCCCTGGAAGGGGTCGGAAACGTAAAATCACTATCTCC
AGCCAATCAGCATCATCATCTGAAGAAGGATATTTAGAGCGAATAGATGGCTTGGACTTC
TGCAGAGATAGCAGTGTCTCCTTGAAGTTCAACAAGAAAACCAAAGGGCTCATTGATGGC
CTTACCAAATTCTTCACCCCTTCCCCTGATGGGCGGAAACCTCGAGGGGAAGTGGTAGAC
TACTCTGAGCAATACAGAATCAGGAAAAAGGGCAACAGAAAATCAAGCACTTCAGATTGG
CCCACAGACAATCAGGATGGCTGGGATGGCAAACAAGAAAGTGAGGAACGGCTTTTTGGG
AGCCAGGAAATCATGACTGAGAAAGATATGGAGTTATTTCGTGATATCCAAGAACAAGCA
CTGCAGAGGCTGCCGAAATTGTATCTTTGTGAATTCTGTCTAAAATATATGAAAAGTAGA
ACTATTCTACAGCAGCACATGAAGAAATGTGGTTGGTTCCATCCTCCAGCCAATGAGATT
TACAGAAAGAATAACATATCTGTTTTTGAGGTTGATGGGAATGTGAGTACCATTTATTGT
CAGAACCTGTGTCTCTTGGCAAAGTTGTTTCTTGACCACAAAACACTCTATTATGACGTG
GAGCCATTTCTTTTTTATGTACTAACACAGAACGATGTCAAGGGCTGCCACCTTGTTGGC
TACTTTTCTAAGGAAAAGCACTGCCAACAGAAATACAACGTTTCCTGTATAATGATTCTT
CCCCAATACCAGCGTAAGGGCTATGGCAGGTTTCTCATCGATTTCAGTTATTTGTTATCA
AAGCGTGAAGGCCAAGCAGGGTCTCCAGAGAAACCATTATCCGATCTAGGTCGTCTTTCT
TACATGGCTTATTGGAAAAGTGTAATATTGGAGTGCCTTTATCACCAAAATGACAAGCAA
ATCAGCATTAAAAAGTTGAGTAAATTGACTGGAATCTGCCCTCAAGACATTACTTCCACA
CTCCACCACCTAAGAATGCTGGACTTTCGTAGTGACCAATTTGTGATTATCCGCCGGGAA
AAACTTATTCAGGATCATATGGCGAAACTTCAGCTGAATTTGCGACCTGTAGATGTAGAT
CCAGAGTGTTTGCGCTGGACTCCTGTCATAGTCTCCAATTCTGTTGTCTCAGAGGAGGAA
GAAGAGGAGGCTGAGGAAGGAGAAAACGAAGAGCCGCAGTGCCAGGAAAGAGAACTAGAG
ACAAGTGTGGGAAAGTCTACATCTCGGGAAAACAAAGAACAAAATTCTTATTCTTCAATA
GAAAGTGAAAAGAAACCAGAAGTTATAGCACCAGCTAGTTCTACACGTTTGAACAAACAG
GTTCTTCCCCGTGATAGTCTTCCTGCAAATAATCAGCCATCTCGGAGAGGCCGCTGGGGG
AGGAAGAACAGAAAAACCCAGGAACGTTTTGGTGATAAAGATTCTAAACTGCTCTTGGAA
GAGACATCAGCTCCTCAGGAACAATATGGAGAATGTGAGGAAAAATCAGAAACCTCCCAA
GAGCAATACACTGAAAGTGAGGAGCAGTTGGCAGCCTGTCAGGAGCAGCCAAGCCAGGAT
GGGAAGCCAGACATTCCCAAAAGAAGACTGAGTGAGGGGGTTGACCTATGGCGTGCACAG
CTAAAGAAAAGCCCTGAGTCTCTGAAGTGTAGGCTACCAGAAGGCAATGATAGATTGGCC
CGTCGCTATAGTGATGGTGACAGGGCTCTCCTCAGGGGCTTCAGTGAGAGCAGCGAGGAG
GAAGAGGAGCCCGAGAGTCCTCGATCCACCTCACCACCAATTCTTACAAAGCCCACATTG
AAGCGAAAGAAACCAATTCTTCACCGAAGAAGGAGAGTCCGAAAGCGCAAACACCACAAT
AGCAGTGTGGTCACAGAAACTATTTCTGAGACTACAGAAGTATTAGATGAACCTTTTGAA
GACTCTGACTCTGAGAGGCCGATGCCAAGATTAGAACCCACGTTTGAGATTGATGAAGAA
GAAGAGGAAGAGGATGAAAATGAACTCTTCTCTAGAGGCTACTTCCGTCGTTTGTCCTCA
CAAGATGTTCTCAGGTGTCGATCTTCTTCTAAGAGGAAATCTAAAGATGAAGATGATGAT
GAC------GAAGAAGACACTCCTATCCTAAAGCCAGTATCTCTCTTGAGAAAATGTGAC
GTGAAGGATTCTCCACTTGAGCCAGATACATCCACACCTATGAAAAAGAAAAAGGGATGG
CCCAAAGGCAAGAGCCGCAAACCAGTCCACTGGAAGAAAAGACCCGGTCGCAAACCGGGA
TTCAAGTTGAATCAGGAAATCATACCCATTTCT---ACTCAAGAATGCATTGTTGAGCCC
ATTGTCCCCATTCCTAAATCTGGACGTAAACCCAAAATTCAAGACAATGAAGAAACTGTT
GAATCAAAAGAAGACTTGCCTTTAACTGAAGAAAGGAAGGAAGAGGAGGAGATGCACGTG
GAAGCAGAAGAGGTTGAAGAGGGAGAAGAAGAAGATACAGCCAGCAGTGAGGTTAGAGCA
GCTTCTCCAGTGGACAGCAGCAGCAGTCCCGAGATGGAAACGAAAGAGCCTGAGGGAGAG
GAGGAAGAGGAGAAGCCCCGTGTCTCCGAAGAGCAGGAGCAGCCTGAGGACGAGCAGCAG
GAACCGGGAGAG------------------GAGGAGGCGGCCGTAGCGGCACGCCAGAAT
GAAGACCATGACGCAGATGATGAAGATGACGGCCACCTGGCACCTGCCAAGAAGAAGGAG
CTAGAGGAGCCGCCCCTTAGAGATGATGTCAAGGAGGAGCCTGGTGGCCCAGAGGCTTTT
TTAGATACGAGTATGCAGAACAGTCGGGAGAATATAAAGGATAAAGATGAAACAGAACCA
GATTCTGAAGAGGAGCAGACTTCCCATGAAACATCCGTGGTGTCAGAACATATGCCAGGG
TCTGAGGATGATCATGAAGATGAGCCCAACTCTAAAGAAGAATTAATTGAGTTAAAAGAG
GAAGAAGAGATTCCTCACAGTGAACTGGACCTGGAAACCGTGCAAGCTGTGCAATCTTTG
ACTCAAGAAGAAAGCAATGAGCACGAGGGTGCCTACCAGGACTGTGAGGAGACGCTCGCA
GCTTGTCAGACCCTGCAGAGTTACACCCAGGCTGATGAAGACCCTCAGCTGTCGATGGTT
GAAGACTGCCATCCTTCAGAACACAATAGCCCAATATCTTCTGTTCAGTCTCATCCCAGC
CAGTCAGTCCGTTCAGTCAGCAGTCCCAACGTGCCTGCCCTTGAAAGTGGTTACACCCAG
ATCAGCCCAGAACAAGGATCCCTGTCCGCACCCTCTATGCAGAACATGGAGACCAGCCCC
ATGATGGATGTGCCTTCCGTATCAGACCACTCTCAGCAGGTGGTGGACAGTGGCTTCAGC
GACCTGGGCAGCATAGAGAGCACCACAGAGAACTATGAGAACCCTAGCAGTTACGATTCC
ACAATGGGCGGCAGCATTTGTGGGAATAACTCTTCCCAGAGCAGCTGCTCCTATGCGCCC
ATGATCATGGAGATCCCAGAATCTGGAAGCACTGGGAACATCAGCATCTATGAGAGGATT
CCAGGGGATTTCGGTGCCGGCAGCTACTCTCAGCCATCAGCCACCTTCAGTTTAGCCAAG
CTGCAGCAGCTGACTAACACCATTATGGACCCTCATGCCATGCCTTATAGCCATTCTCCT
GCCGTGACTTCCTATGCAACCAGTGTTTCTTTGTCTAATACAGGACTGGCTCAGCTAGCT
CCATCTCATCCATTAGCTGGGACCCCTCAAGCACAAGCCACCATGACACCGCCCCCGAAC
TTGGCGTCCACCACCATGAACCTCACATCACCTCTGCTGCAGTGCAACATGTCTGCTACC
AACATTGGCATTCCTCACACTCAGAGGTTGCAAGGGCAAATGCCAGTCAAGGGGCATATT
TCCATCCGCTCCAAATCCGCACCGCTGCCCTCTGCGGCTGCTCACCAGCAGCAGCTGTAT
GGCCGCAGCCCACCAGCGGTTGCCATGCAAGCTGGCCCTCGTGCATTGGCTGTTCAGCGC
GGCATGAACATGGGGGTTAATTTAATGCCAACCCCTGCCTATAATGTCAATTCCATGAAT
ATGAACACCTTGAATGCCATGAACAGCTATCGAATGACACAGCCTATGATGAACAGCAGT
TACCATAGTAACCCTGCCTACATGAACCAGACAGCACAGTATCCTATGCAGATGCAGATG
GGGATGATGGGGAGCCAGGCCTATACCCAGCAGCCT
>LaCi|158-exonerate_protein2genome-gene-9.0-mRNA-1
CCGGTTGCTGAACCAATTCCCATCTGTAGTTTCTGTCTTGGTACAAAAGAACAAAACCGA
GAAAAGAAGCCAGAAGAACTTATCTCCTGTGCTGACTGTGGCAACAGTGGTTCAAAAGGT
CCCTTCAGTAAAGTTCGAACTGGCCCTGGAAGAGGTCGGAAACGGAAAATCACTCTCTCC
AGCCAATCAGCATCATCATCAGAAGAAGGCTATTTGGAGCGAATAGATGGCTTGGACTTC
TGCAGAGATAGCAGTGTCTCTTTGAAATTCAACAAGAAAACCAAAGGGCTCATTGATGGC
CTCACCAAATTCTTCACCCCTTCCCCTGATGGGCGGAAACCACGAGGGGAAGTGGTAGAC
TACTCTGAGCAATATAGAATCAGGAAAAAGGGCAACAGAAAATCAAGCTCTTCAGATTGG
CCTACAGACAATCAAGATGGCTGGGATGGCAAACAAGAAAGTGAGGAACGGCTTTTTGGG
AGCCAGGAAATCATGACTGAGAAAGATATGGAGTTATTTCGTGATATCCAAGAACAAGCA
CTGCAGAGGCTGCCTAAACTGTATCTTTGTGAATTCTGCCTAAAATATATGAAAAGTAGA
ACTATTCTACAGCAGCACATGAAGAAATGTGGTTGGTTCCATCCTCCTGCCAATGAGATT
TACAGAAAGAATAACATATCTGTCTTTGAGGTTGATGGGAACGTGAGTACCATTTATTGT
CAGAACCTGTGTCTCTTGGCAAAGTTGTTTCTTGACCACAAAACACTCTATTATGATGTG
GAGCCATTTCTTTTTTATGTCCTAACACAGAATGATGTCAAGGGCTGCCACCTTGTTGGC
TACTTTTCTAAAGAAAAGCACTGCCAACAGAAATACAACGTTTCCTGTATAATGATTCTT
CCCCAATACCAGCGTAAGGGCTATGGCAGATTTCTCATTGATTTCAGTTATTTGTTATCA
AAGCGCGAAGGCCAAGCAGGGTCTCCAGAGAAACCATTATCCGATCTAGGTCGTCTTTCC
TACATGGCTTATTGGAAAAGTGTAATATTGGAGTGCCTTTATCACCAAAATGACAAGCAA
ATCAGCATTAAGAAGTTAAGTAAGTTGACTGGAATCTGTCCTCAAGATATTACTTCCACG
CTGCACCACCTGAGAATGCTGGATTTCCGTAGTGACCAATTTGTAATTATCCGCCGGGAA
AAACTTATTCAGGATCACATGACAAAGCTTCAGCTGAATTTGCGACCTGTAGATGTAGAT
CCAGAATGCTTGCGCTGGACTCCTGTCATAGTCTCCAATTCTGTTGTCTCANNNNNNNNN
NNNNNNNNNNNNNNNNNNNNNNAAAGTGAAGAGCTGCATTGCCAGGAGAGAGAATTAGAG
ACAAATGTGGGAAAGTCTGCATCTCAGGAGAACAAAGAACAAGATTCTTATTCTTCAATA
GAAAGTGAAAAGAAACCAGAAGTTTTGGCACCAACCAGTTCTACACGTTTGAACAAACAA
GTTCTTCCCCGGGATAATCTTCCTGCAAATAATCAGTCATCTCGGAGAGGCCGCTGTGGG
AGGAAGAACAAAAAAAACCAGGAACGTTTTGGTGATAAAGATTCTAAACTGCTCTTGGAA
GAATCATCAGCTCCTCAGGAACAATATGGAGAATGTGAGGAAAAATCAGAAACCTCCCAA
GGACAATACACTGAAAGTGAGGAACAGTTGGTAGCCTCTCAGGAGCAGCCAAGCCAGGAT
GGAAAGCCAGACATTCCCAAAAGAAGACTAAGTGAAGGGATTGAGCTATGGCGAGGACAT
CTAAAGAAAAGCCCTGAGGCTCTGAAGTGT------------------------------
---------------------------------AGGGGCTTCAGTGAGAGTAGTGAGGAG
GAAGAGGAGCCGGAAAGTCCTCGATCCAACTCACCACCAATTCTTACAAAGCCCACATTG
AAGCGAAAGAAACCAATTCTTCACCGAAGGAGGAGAGTCCGAAAGCGCAAACACCATAAT
AGCAGTGTGGTCACAGAAACTATTTCTGAGACTACAGAAGTTTTAGATGAACCTTTTGAG
GACTCTGACTCTGAGAGGCCGATGCCAAGATTAGAACCCACCTTTGAAATTGATGAAGAG
GAAGAGGAAGAGGATGAAAATGAACTATTCTCTAGAGGATACTTCCATCGGTTGTCCTCA
CAGAATGTTCTCAGGTGTCGATCTTCTNNNNNNNNNNNNNNNNNNNNNNNNNNNNNNNNN
NNNNNNNNNNNNNNNGACACTCCTATCCTAAAGCCAGTACCTGTCTTGAGAAAATGTGAT
GTGAAGGATTCTCCACATGAGCCAGATACATCCACACCTATGAAAAAGAAAAAGGGATGG
CCCAAAGGCAAGAGCCGCAAACCAATCCACTGGAAGAAAAGACCTGGTCGCAAGCCAGGA
TTTAAGTTAAATCGGGAAATCATGCCCGTTTCTTCTACTCAAGAACGCATTGTTGAGTCC
ATTGTTCCCATTCTTAAACCTGGACGTAAACTCAGAATTCAAGAGAATGAGGAAACTGTT
GAATCGAAGGAAGATTTACCTTTAACCNNNNNNNNNNNNNNNNNNNNNNNNNNNNNNNNN
NNNNNNNNNNNNNNNNNNNNNNNNNNNNNNNNNNNTACAACCAGCAGTGAAGTTAGAGCA
GTTTCTCCAGTGGATAGC---AACAGTCCAGAGATGGAAATGAAAGAACCTGAGGTAGAG
GAGGAGGAAGAGAAACCCCGTGTCTCAGAAGAGCAGAGGCAATCTNNNNNNNNNNNNNNN
NNNNNNNNNNNNNNNNNNNNNNNNNNNNNNNNNNNAGTGGCTATAGAGACAAACCAGANN
NNNNNNNNNNNNNNNNNNNNNNNNNNNNNNNGTCATCTAGAATCTACAAAGAAAAAAGAA
CTAGAGGAGCAGCCCATTAGAGAAGATGTCAAAGATGGTCCTGGTAGTCAGGAGTCTTTT
TTAGATACGAATATGCAGAACAGTAGGGAGAATATAAAGGATAAAGAGGAGACAGAACCA
GATTCTGAAGAAGAACAGACTTCCCATGAAACATCCGTGATATCAGAGCATATGCCAGGG
TCTGAGGATGATCATGAAGAAGATTCAAACTCTAAAGAAGAATTAATTGAGTTAAAAGAG
GAAGATGAAATTCCCCATAGTGAACTGGATTTGGAAACTGTGCAAGCAGTACAGTCCTTG
ACTCAAGAAGAAAGCAATGAGCACGAGGGTGCCTACCAGGACTGTGAAGAGACACTTGCA
GCTTGTCAGACACTGCAGAGCTACACCCAGGCTGATGAAGACCCTCAGATGTCAATGGTT
GAAGACTGTCATGCTTCTGAACACAATAGTCCAATATCTTCCGTTCAGTCTCATCCNNNN
NNNNNNNNNNNNNNNNNNNNNNNNNCCAATGTGCCTGCCCTTGAAAGTGGTTACACCCAG
ATCAGCCCAGAACAAGGATCCCTGTCCGCCCCCTCTATGCAGAACATGGAGACCAGCCCC
ATGATGGATGTGCCTTCCGTATCAGACCACTCTCAGCAGGTGGTGGACAGTGGCTTCAGT
GATCTGGGCAGCATTGAGAGCACCACAGAAAACTATGAGAACCCTAGCAGTTATGACTCC
ACAATGGGCGGCAGCATCTGTGGGAATAACTCTTCCCAGAGCAGCTGCTCCTATGCGCCT
ATGATCATGGAGATACCAGAATCTGGAAGCACTGGGAACATCAGTATCTATGAGAGGATT
CCAGGGGATTTTGGTGCCGGCAGCTACTCTCAACCGTCAGCCACCTTCAGTTTAGCCAAG
TTACAGCAGCTGACTAACACCATTATGGACCCTCATGCCATGCCTTATAGCCATTCTCCT
GCTGTGACTTCCTATGCAACCAGTGTTTCTTTGTCTAACACAGGGCTGGCTCAGCTAGCT
CCATCTCATCCATTAGCTGGGACCCCTCAAGCACAAGCCACCATGACACCACCCCCAAAC
TTGGCATCTACCACCATGAACCTCACGTCACCTCTGCTACAGTGCAACATGTCGGCTACC
AACATTGGCATTCCTCACACTCAGAGGTTGCAAGGGCAAATGCCAGTCAAGGGGCACATT
TCCATCCGCTCCAAATCTGCACCACTGCCCTCTGCAGCTGCTCACCAGCAGCAGCTGTAT
GGCCGCAGTCCACCAGCGGTTGCCATGCAGGCTGGCCCTCGTGCATTGGCCGTTCAGCGT
GGCATGAACATGGGGGTTAATTTAATGCCAACCCCTACCTATAATGTTAATTCCATGAAT
ATGAACACCTTGAATGCCATGAACAGTTATCGAATGACACAACCCATGATGAACAGCAGT
TACCATAGTAACCCTGCCTACATGAACCAGACAGCACAGTATCCTATGCAGATGCAGATG
GGGATGATGGGGAGCCAGGCCTATACCCAGCAGCCT
>MyLu|XM_006097057.3_cds_XP_006097119.1_1
CCAGTTGCTGAACCAATTCCCATCTGTAGTTTCTGTCTTGGTACAAAAGAACAAAACCGA
GAAAAGAAGCCAGAAGAACTTATCTCCTGTGCTGACTGTGGCAACAGTGGTTCAAAAGGT
CCCTTCAGCAAAGTTCGAACTGGCCCTGGAAGGGGTCGGAAACGGAAAATCACTCTCTCC
AGCCAATCAGCATCATCATCAGAAGAAGGGTATTTGGAGCGAATAGATGGCTTGGACTTC
TGCAGAGATAGCAGTGTCTCTTTGAAATTCAACAAGAAAACCAAAGGGCTCATTGATGGC
CTTACCAAATTCTTCACCCCTTCCCCTGATGGGCGGAAACCACGAGGGGAAGTGGTAGAC
TACTCTGAGCAATATAGAATCAGGAAAAAGGGCAACAGAAAATCAAGCTCTTCAGATTGG
CCCACAGACAATCAGGATGGCTGGGAAGGCAAACAAGAAAGTGAGGAACGGCTTTTTGGG
AGCCAGGAAATCATGACTGAGAAAGATATGGAGTTATTTCGTGATATCCAAGAACAAGCA
CTGCAGAGGCTGCCTAAACTATATCTTTGTGAATTCTGCCTAAAATATATGAAAAGTAGA
ACTATTCTACAGCAGCACATGAAGAAATGTGGTTGGTTCCATCCTCCTGCCAATGAGATT
TACAGAAAGAATAACATATCTGTCTTTGAGGTTGATGGGAATGTGAGTACCATTTATTGT
CAGAACCTGTGCCTCTTGGCAAAGTTATTTCTTGACCACAAAACACTCTATTATGATGTG
GAGCCATTTCTTTTTTATGTCCTAACACAGAATGATGTCAAGGGCTGCCACCTTGTTGGC
TACTTTTCTAAAGAAAAGCACTGCCAACAGAAATACAACGTTTCCTGTATAATGATTCTT
CCCCAATACCAGCGTAAGGGCTATGGCAGGTTTCTCATCGATTTCAGTTATTTGTTATCA
AAGCGCGAAGGCCAAGCAGGGTCTCCAGAGAAACCATTATCCGATCTAGGTCGTCTTTCC
TACATGGCTTATTGGAAAAGTGTAATATTGGAGTGCCTTTATCACCAAAATGACAAGCAA
ATCAGCATTAAGAAGTTAAGTAAGTTGACTGGAATCTGTCCTCAAGACATTACTTCCACA
CTCCACCACCTAAGAATGCTGGACTTCCGTAGTGACCAATTTGTAATTATCCGCCGGGAA
AAACTTATTCAGGATCACATGACAAAACTTCAGCTGAATTTGCGACCTGTAGATGTAGAT
CCAGAATGCTTGCGCTGGACTCCTGTCATAGTCTCCAATTCTGTTGTCTCAGAGGAAGAA
GAAGAGGAGGCTGAGGAAGGAGAAAGTGAAGAGCTGCAGTGCCAGGAAAGAGAATTAGAG
ACAAATGTGGGAAAGTCTGCATCTCAGGAGAACAAAGAACAAGATTCTTATTCTTCAATA
GAAAATGAAAAGAAACCAGAAGTTTTGGCACCAACCAGTTCTACACGTTTGAACAAACAA
GTTCTTTCCCGGGATAGTCTTCCTGCAAATAATCAGCCATCTCGGAGAGGCCGCTGTGGA
AGGAAGAACAAAAAAAACCAGGAACGTTTTGGTGATAAAGATTCTAAACTGCTCTTGGAA
GAGTCATCAACTCCTCAGGAACAATATGGAGAATGTGAGGAAAAATCAGAAACCTCCCAA
GAACAATACACTGAAAGCGAGGAACAGTCGGCAGCCTCTCAGGAGCAGCCAAGCCAGGAT
GGGAAGCCAGACATTCCCAAAAGAAGGCTAAGTGAAGGGATTGAGCTATGGCGGGGACAT
CTAAAGAAAAGCCCTGAGGTTCTGAAGTGTAGGTTACCAGAAGGCAATGATAGACTGTCC
CGTCGCTATAGTGATGGTGACAAGGCTCTCCTCAGGGGCTTCAGTGAGAGTAGTGAGGAG
GAAGAGGAGCCGGAAAGTCCTCGGTCCAACTCGCCACCAGTTCTTACAAAGCCCACATTG
AAGCGAAAGAAACCAATTCTTCACCGAAGGAGGAGAGTCCGAAAACGCAAACACCACAAT
AGCAGTGTGGTCACAGAAACTATTTCTGAGACTACAGAAGTTTTAGACGAACCTTTTGAA
GACTCTGACTCGGAGAGGCCGATGCCAAGGTTAGAACCCACCTTTGAGATTGATGAAGAA
GAAGAGGAAGAGGATGAAAATGAACTATTCTCTAGAGGATACTTCCATCGGTTGTCCTCA
CAGAATGTTCTCAGGTGTCGATCCTCTTCTAAGAGGAAGTCGAAAGATGAAGATGATGAC
GACGATGACGAAGAGGACACTCCTATCCTAAAGCCAGTACCTGTCTTGAGAAAATGTGAT
GTGAAGGATTCTCCACATGAGCCAGATACGTCCACACCTATGAAAAAGAAAAAGGGATGG
CCCAAAGGCAAGAGCCGCAAACCAATCCACTGGAAGAAAAGACCTGGTCGCAAGCCAGGA
TTTAAGTTGAATCGGGAAATCATGCCCGTTTCTTCTACTCATGAACGCATTGTTGAGCCC
ATTGTCCCCATTCTTAAACCTGGACGTAAACTCAGAATTCAAGAGCATGAAGAAACTGTT
GAATCAAAGGAAGACTTACCTTTAACCGAAGAAAGGAAGGAAGACGAGGAGATGCACGTG
GAAGCAGAAGAGGTTGAAGAGGGAGAAGAAGAAGATACAACCAGCAGTGAAGTTAGAGCA
GTTTCTCCAGTGGATAGC---AACAGTCCCGAGATGGAAATGAAAGAACCTGAGGTAGAG
GAGGAAGAAGAGAAACCCCGCGTCTCAGAAGAGCAGAGGCAATCTGAGGAAGAGCAACAA
GAACTGGAAGAACAGGAGCAAGAGGAAGAGGATGAAGTGGCTATAGAGACAAACCAGAAT
GAAGACCATGATGCAGATGATGAAGATGACGGTCATCTAGAATCTACAAAGAAAAAAGAA
CTAGAAGAGCAGCCCATTAGAGAAGATGTCAAAGAGGGTCCTGGTAGTCAGGAGTCTTTT
TTAGATACGAATATGCAGAACAGTAGGGAGAATATAAAGGATAAAGAGGAAACCGAACCA
GATTCTGAAGAAGAACAGACTTCCCATGAAACATCCGTGATATCAGAGCATATGCCAGGG
TCTGAGGATGATCATGAAGAAGATTCAAACTCTAAAGAAGAATTAATTGAGTTAAAAGAG
GAAGACGAAATTCCCCATAGTGAACTGGATCTGGAAACTGTGCAAGCAGTACAGTCCTTG
ACTCAAGAAGAAAGCAATGAGCACGAGGGTGCCTACCAGGACTGTGAAGAGACACTTGCA
GCTTGTCAGACGCTGCAGAGTTACACCCAAGCTGATGAAGACCCTCAGATGTCAATGGTT
GAAGACTGTCATGCTTCTGAACACAATAGTCCAATATCTTCTGTTCAGTCTCATCCCAGT
CAGTCAGTCCGTTCAGTCAGCAGTCCCAATGTGCCTGCCCTTGAAAGTGGTTACACCCAG
ATCAGCCCAGAACAAGGATCCCTGTCCGCCCCCTCTATGCAGAACATGGAGACCAGCCCC
ATGATGGATGTGCCTTCCGTATCAGACCACTCTCAGCAGGTGGTGGACAGTGGCTTCAGT
GATCTGGGCAGCATTGAGAGCACCACAGAAAACTATGAGAACCCTAGCAGTTATGATTCC
ACGATGGGCGGCAGCATTTGTGGGAATAACTCTTCCCAGAGCAGCTGCTCCTATGCGCCT
ATGATCATGGAGATACCAGAATCTGGAAGCACTGGGAACATCAGTATCTATGAGAGGATT
CCAGGGGATTTTGGTGCCGGCAGCTACTCTCAACCGTCAGCCACCTTCAGTTTAGCCAAG
TTACAGCAGCTGACTAACACCATTATGGACCCTCATGCCATGCCTTATAGCCATTCTCCT
GCTGTGACTTCCTATGCAACCAGTGTTTCTTTGTCTAATACAGGGCTGGCTCAGCTAGCT
CCATCTCATCCATTAGCTGGGACCCCTCAAGCACAAGCCACCATGACGCCACCCCCAAAC
TTGGCATCTACCACCATGAACCTCACGTCACCTCTGCTACAGTGCAACATGTCTGCTACC
AACATTGGCATTCCTCACACTCAGAGGTTGCAAGGGCAAATGCCAGTCAAGGGGCACATT
TCCATCCGCTCCAAATCTGCACCACTGCCCTCTGCAGCTGCTCACCAGCAGCAGCTGTAT
GGCCGCAGTCCACCAGCGGTTGCCATGCAGGCTGGCCCTCGTGCATTGGCCGTTCAGCGT
GGCATGAACATGGGGGTTAATTTAATGCCAACCCCTACCTATAATGTTAATTCCATGAAT
ATGAACACTTTGAATGCCATGAACAGCTATCGAATGACACAACCCATGATGAACAGCAGT
TACCATAGTAACCCTGCCTACATGAACCAGACAGCACAGTATCCTATGCAGATGCAGATG
GGGATGATGGGGAGCCAGGCCTATACCCAGCAGCCT
>PhDi|XM_028526364.1_cds_XP_028382165.1_1
CCGGTTGCTGAACCAATTCCCATCTGTAGTTTCTGTCTTGGTACAAAAGAACAAAACCGA
GAAAAGAAGCCAGAGGAACTCATCTCCTGCGCTGACTGTGGCAACAGTGGTTCAAAAGGT
CCCTTCAGCAAAGTTCGAACTGGCCCTGGAAGGGGTCGGAAACGTAAAATCACACTCTCC
AGCCAATCAGCATCATCATCAGAAGAAGGCTATTTAGAGCGAATAGATGGCTTGGACTTC
TGCAGTGATAGCAGCGTTTCCTTGAAATTCAACAAGAAAACCAAAGGGCTCATTGATGGC
CTTACCAAATTCTTCACCCCTTCCCCTGATGGGCGGAAACCACGGGGGGAGGTGGTAGAC
TACTCTGAGCAATATAGAATCAGGAAAAAGGGCAACAGAAAAACAAGCACTTCAGATTGG
CCCACAGACAATCAGGATGGCTGGGATGGCAAACAAGAAAGTGAGGAGCGGCTTTTTGGG
AGCCAAGAAATCATGACTGAGAAAGACATGGAATTATTTCGTGATATCCAAGAACAAGCA
CTACAGAGGCTGCCTAAATTGTATCTGTGTGAATTCTGTCTAAAATATATGAAAAGTAGA
ACTATTCTGCAGCAGCACATGAAGAAATGTGGTTGGTTCCATCCTCCTGCCAATGAGATT
TACAGAAAGAATAACATATCTGTCTTTGAGGTTGATGGGAATGTGAGTACCATTTATTGT
CAGAACCTGTGTCTCTTGGCAAAGTTGTTCCTTGACCACAAAACACTCTATTATGACGTG
GAGCCATTTCTTTTTTATGTACTAACACAGAATGATGTCAAGGGCTGCCACCTTGTAGGC
TACTTTTCTAAAGAAAAGCACTGCCAACAGAAATACAATGTTTCCTGTATAATGATTCTT
CCCCAATACCAGCGTAAGGGCTATGGCAGGTTTCTCATTGATTTCAGTTATCTGTTATCA
AAGCGTGAAGGCCAAGCAGGGTCTCCAGAGAAACCATTATCCGATCTAGGTCGTCTTTCC
TACATGGCTTATTGGAAAAGTGTAATATTGGAGTGCCTTTATCACCAAAATGACAAGCAA
ATCAGCATTAAGAAGTTAAGCAAGTTGACTGGAATCTGCCCTCAAGACATTACTTCCACA
CTCCATCACCTAAGAATGCTGGACTTTCGTAGTGACCAATTTGTGATTATCCGCCGGGAA
AAGCTTATTCAGGATCACATGGCAAAGCTTCAGCTGAATTTGCGACCCGTAGATGTAGAT
CCAGAGTGTTTGCGCTGGACTCCTGTCATAGTCTCCAATTCTGTTGTCTCAGAGGAGGAA
GAGGAGGAGGCTGAGGAAGAAGAAAACGGAGAGCCCCAGTGTCAGGAGAGAGAGTTAGAG
ACAAGTGTGGTAAAGTCTACATCTCGGGAGAACAAAGAACAAGATTCTTACTCTTCAATA
GAAAATGAAAAGAAACCAGAAGTTCTGGCACCAGCTAGTTCTACACGTTTGAACAAACAA
GTCCTTCCCCGTGATAGTCTTCCTGCAAATAATCAGCCGTCTCGGCGAGGCCGCTGGGGG
AGGAAGAACAAAAAAACCCAGGAACGTTTTGGTGATAAAGATTCTAAACTGCTCTTGGAA
GAGTCATCAGCTCCTCAGGAACAATATGGAGAATGTGAGGAAAAATCAGAAACCTCCCAA
GAACAATACACTGAAAGTGAGGAACAGTTGGCAGCTTTTCAGGAGCAGCCAGGCCAGGAT
GGAAAGCCAGACATTCCCAAACGAAGACTCAGTGAGGGGGTTGACCTGTGGCGAGGACAG
TTAAAGAAAAGCCCCGAGGCTCTGAAGTGTAGGTTAGCCGAAGGCAATGACAGACTTCCC
CGTCGCTATAGTGATGGTGACAGGGCTCTGCTTAGGGGCTTCAGTGAGAGCAGTGAGGAG
GAAGAGGAGCCAGAAAGTCCTCGGTCCAGCTCACCACCAATTCTTACAAAGCCCACATTG
AAGCGAAAGAAACCAATTCTTCACCGTAGAAGGAGAGTCCGAAAGCGCAAACATCACAAT
AGCAGTGTGGTCACAGAAACTATTTCGGAGACCACAGAAGTCTTAGATGAACCTTTTGAA
GACTCTGACTCGGAGAGGCCAATGCCAAGATTAGAACCCACATTTGAAATTGATGAAGAA
GAGGAGGAAGAGGATGACAACGAACTCTTCTCTAGAGGATACTTCCATCGGTTATCCTCA
CAGGATGTTCTCAGGTGTCGATCCTCTTCTAAGAGGAAGTCTAAAGATGAAGATGATGAT
GATGAT---GAAGAGGACACTCCTATCCTAAAGCCAGTACCTGTCTTGAGAAAATGTGAT
GCGAAGGATTCTCCACTTGAGCCGGATACATCCACACCTATGAAAAAGAAAAAGGGATGG
CCTAAAGGCAAGAGCCGCAAACCAATCCACTGGAAGAAAAGACCTGGTCGGAAACCAGGG
TTTAAGTTGAATCGGGAAATCATACCCATTTCT---ACTCAAGAATGCATTGTTGAGCCC
ATTGTCCCCATTCCTAAGCCTGGACGTAAACTCAAAATTCAAGAAAATGAAGAAACTGTT
GAGTCAAAAGGAGACTTGCCTTTAACTGAAGAGAGGAAGGAAGAAGAAGAGATGCACATG
GAAGCAGAAGAGGTCGAAGAGGGAGAAGAAGAAGATACAACCAGCAGTGAAGTTAGAGCA
GCTTCTCCAGTGGATAGCAGCAACAGTCCCGAGATGGAAACAAAAGAAGCTGAGGTAGAG
GAGGAAGAGGAGAAACCCCATGTCTCAGAAGAGCAGAGGCAATCTGAGGAAGAGCAACAA
GAACTGGAAGACCAGGAGCCAGAGGAAGAGGATGAAGTGGCTGTAGAGACAAACCAGAAT
GAAGACCATGATGCAGATGATGAAGATGATGGTCATCTGGAATCTGCAAAGAAAAAAGAG
CTAGAGGAGCAGCCCATCAGAGAAGACGTCAAGGAGGAGCCGGGTGGTCAGGAGTCTTTT
TTAGATACGAATATGCAGAGCAGTAGGGAGAATGTAAAGGATAAAGACGAAACAGAGCCA
GACTCTGAAGAGGAACAGACTTCCCATGAGACATCCGTGGTATCAGAGCACATGCCAGGG
TCTGAGGATGATCATGAGGAAGATTCAAACTCTAAAGAAGAGTTAATTGAGTTAAAAGAG
GAAGATGAGATTCCCCATAGTGAGCTGGATCTGGAAACCGTGCAAGCAGTGCAGTCTTTG
ACCCAAGAAGAAAGCAATGAGCACGAGGGCGCCTACCAGGACTGTGAAGAGACACTCGCG
GCTTGTCAGACCTTGCAGAGTTACACCCAGGCTGATGAAGACCCTCAGATGTCCATGGTT
GAAGACTGTCATGCTTCAGAACATAACAGCCCAATATCTTCTGTTCAGTCTCATCCAAGC
CAATCAGTCCGTTCAGTCAGCAGTCCCAACGTGCCTGCCCTTGACAGTGGTTACACCCAG
ATCAGCCCAGAACAAGGATCCCTGTCCGCACCTTCTATGCAGAACATGGAGACCAGCCCC
ATGATGGATGTGCCTTCCGTATCAGACCACTCTCAGCAGGTGGTGGACAGTGGCTTCAGT
GATCTGGGCAGCATTGAGAGCACCACAGAAAACTATGAGAACCCTAGCAGTTACGATTCC
ACAATGGGTGGCAGCATTTGTGGGAATAACTCTTCCCAGAGCAGCTGCTCCTATGCGCCT
ATGATCATGGAGATACCAGAGTCTGGAAGCACTGGGAACATCAGTATCTATGAGAGGATT
CCAGGGGATTTTGGTGCCGGCAGCTACTCTCAACCGTCAGCCACCTTCAGTTTAGCCAAG
TTGCAGCAGCTGACTAACACCATTATGGACCCTCATGCCATGCCTTATAGCCATTCTCCT
GCTGTGACTTCCTATGCAACCAGTGTTTCTTTGTCTAATACAGGACTGGCTCAGCTAGCT
CCATCTCATCCATTAGCTGGGACCCCTCAAGCACAAGCCACCATGACGCCACCCCCAAAC
TTGGCATCCACCACCATGAACCTCACGTCACCTCTGCTACAGTGCAACATGTCTGCTACC
AACATTGGCATTCCTCATACTCAGAGGTTGCAAGGGCAAATGCCAGTCAAGGGGCACATT
TCCATTCGCTCCAAATCTGCACCACTGCCCTCTGCAGCTGCTCACCAGCAGCAGCTGTAT
GGCCGCAGCCCACCAGCGGTTGCCATGCAGGCTGGCCCTCGGGCATTGGCTGTTCAGCGT
GGCATGAACATGGGGGTTAATTTAATGCCAACCCCTGCCTATAATGTCAATTCCATGAAT
ATGAACACCTTGAATGCCATGAACAGCTATCGGATGACACAGCCCATGATGAACAGCAGT
TACCATAGTAACCCTGCCTACATGAACCAGACAGCACAGTATCCTATGCAGATGCAGATG
GGGATGATGGGGAGCCAGGCCTATACCCAGCAGCCT
>PtVa|XM_023520085.1_cds_XP_023375853.1_1
CCGGTTGCTGAACCAATTCCCATCTGTAGTTTCTGTCTTGGCACAAAAGAACAAAACCGA
GAAAAGAAGCCAGAGGAACTCATCTCCTGTGCTGACTGTGGAAACAGTGGTTCAAAATGT
TCCTTCAGCAAAGTTCGAACTGGGCCTGGAAGGGGCCGGAAACGTAAAATCACTATCTCC
AGCCAATCTGCGTCATCATCAGAAGAAGGATATTTAGAGCGAATAGATGGCTTGGACTTC
TGCAGAGATAGCAGTGTCCCCTTGAAGTTCAACAAGAAAACCAAAGGGCTTATTGATGGC
CTTACCAAATTCTTCACCCCTTCCCCTGATGGGCGGAAACCTCGAGGGGAAGTGGTAGAC
TACTCTGAGCAATATAGAATCAGGAAAAAGGGCAACAGAAAATCAAGCACTTCAGATTGG
CCCACAGACAATCAGGATGGCTGGGACGGCAAACAAGAAAGTGAGGAACGGCTTTTTGGG
AGCCAGGAAATCATGACTGAGAAAGATATGGAGTTATTTCGTGATATCCAAGAACAAGCA
CTGCAGAGGCTGCCTAAATTGTATCTTTGTGAATTCTGTCTAAAATATATGAAAAGTAGA
ACTATTCTACAGCAGCACATGAAGAAATGTGGTTGGTTCCATCCTCCTGCCAATGAGATT
TACAGAAAGAATAACATATCTGTTTTTGAGGTTGATGGGAATGTGAGTACCATTTATTGT
CAGAACCTATGTCTCTTGGCAAAGTTGTTTCTTGACCACAAAACACTCTATTATGACGTG
GAGCCATTTCTTTTTTATGTACTAACACAGAATGATGTCAAGGGCTGCCACCTTGTTGGC
TACTTTTCTAAAGTAAGG------------------------------------------
------------------------------------GTTTCTTTAGGTTATTTGTTATCA
AAGCGTGAAGGCCAAGCAGGGTCTCCAGAGAAACCATTATCCGATCTAGGTCGTCTTTCC
TACATGGCTTATTGGAAAAGTGTAATATTGGAGTGCCTTTATCACCAAAACGACAAGCAA
ATCAGCATTAAGAAGTTAAGTAAGTTGACTGGAATCTGCCCTCAAGACATTACTTCCACA
CTCCACCACCTAAGAATGCTGGACTTCCGTAGTGATCAATTTGTGATTATCCGCCGGGAA
AAACTTATTCAGGATCACATGGCAAAGCTTCAGCTGAATTTGCGACCTGTAGATGTAGAT
CCAGAATGTTTGCGCTGGACCCCTGTCATAGTCTCCAATTCTGTTGTCTCAGAGGAGGAA
GAAGAGGAGGCTGAGGAAGGGGAAAACGAAGAGCCACAGTGCCAGGAAAGAGAGTTAGAG
ACAAGCGTGGGAAAGTCTGCATCTCGGGAAAACAAAGAACAAGATTCTTATTCTTCAATA
GAAAGTGAAAAGAAACCAGAAGTTACGGCACCAGCCAGTTCTACACGTTTGAACAAACAA
GTCCTTCCCCGTGATAGTCTTCCTGCAAATAATCAGCCATCTCGGAGAGGCCGCTGGGGA
AGAAAGAACAGAAAAACCCAGGAACGTTTTGGTGATAAAGATTCTAAACTGCTCTTGGAA
GAGACATCAACTCCTCAGGAACAATATGGAGAATGTGAGGAAAAATCAGAGACCTCTCAA
GAACAATACACCGAAAGTGAGGAACAGTTGGCAGCCTCTCAGGAGCAGCCAAGCCAGGAT
GGGAAGCCAGACATTCCCAAAAGAAGACTAAGTGAGGGGGTTGAGCTATGGCGAGGACAG
CTAAAGAAAAGCCCTGAGGCTCTGAAGTGTAGGTTACCAGAAGGCAATGATAGACTGCCC
CGTCGCTATAGTGATGGTGATAGGGCTCTCCTTAGGGGCTTCAGTGAGAGTAGTGAGGAG
GAAGAGGAGCCAGAAAGTCCTAGATCAAACTCACCACCAATTCTTACAAAGCCCACATTA
AAGCGAAAGAAACCAATTCTTCACCGAAGAAGGAGAGTCCGAAAGCGCAAACACCACAAT
AGCAGTGTGGTCACGGAAACTATTTCTGAGACTACAGAGGTATTAGATGAACCTTTTGAA
GACTCTGACTCTGAGAGGCCGATGCCAAGATTAGAACCCACGTTTGAGATTGATGAAGAG
GAAGAGGAAGAGGATGAAAATGAACTCTTCTCTAGAGGATACTTCCGTCATTTGTCCTCA
CAGGATGTTCTCAGGTGTCGATCCTCTTCTAAGAGGAAGTCTAAAGATGAAGATGACGAT
GAT------GACGAGGACACTCCTATCCTAAAGCCAGTATCTCTCTTGAGAAAATGTGAT
GTGAAGGATTCTCCACTTGAGCCAGATACATCTACACCTATGAAAAAGAAAAAGGGATGG
CCCAAAGGCAAGAGCCGCAAACCAATCCACTGGAAGAAAAGACCTGGTCGCAAACCGGGA
TTTAAGTTAACTCGGGAAATCATACCCATTTCT---ACTCAAGAATGCATTGTTGAGTCC
ATTGTTCCTATTCCTAAAACTGGACGCAAACCCAAAATTCAAGAGAATGAAGAAACTGTT
GAATCAAAAGAAGACTTGGCTTTAACTGAAGAAAGGAAGGAAGAGGAGGAGATGCATGTG
GAAACAGAAGAGGTTGAAGAGGGAGAAGAAGAAGATACAACCAGCAGCGAGGTTAGAGCG
GCTTCTCCGGCAGATAGCAGCAACAGTCCCGAGACAGAAACGAAAGAACCTGAGGTAGAG
GAGGAAGAAGAGAAACCCCGTATCTCAGATGAGCAGAGGCAATCTGAGGAAGAGCAACAA
GAACTAGAAGAACAGGAGCAAGAGGAAGAGGATGAAGTGGCTGTAGAGCTAAATCAGAAT
GAAGACCATGATGCAGATGATGAAGATGATGGTCATCTGGAATCTACAAAGAAAAAAGAG
CTAGAGGAGCAGCCTGTGAGAGAAGATGTCAAGGAGGAACCTGGTGGTCAGGACTCTTTT
TTAGATATGAATATGCAGAGCAATAGGGAGAATATAAAGGATAAAGATGAAACAGAACCA
GATTCTGAAGAGGAACAGACTTCCCATGAAACATCCGTGGTATCAGAGCATATGCCGGGG
TCTGAGGATGATCATGAAGAAGATTCAAACTCTAAAGAAGAATTAATTGAGTTAAAAGAG
GAAGAAGAGATTCCTCATAGTGAGCTGGATCTGGAAACTGTGCAAGCCGTGCAGTCTTTG
ACTCAAGAAGAAAGCAATGAGCATGAGGGCGCCTATCAGGACTGTGAAGAGACACTTGCA
GCTTGTCAGACCCTGCAGAGTTACACCCAGGCTGATGAAGACCCTCAGATGTCAATGGTT
GAAGACTGCCATGCTTCAGAACATAATAGTCCAATATCTTCTGTTCAGTCTCATCCCAGC
CAGTCAGTTCGTTCAGTTAGCAGCCCCAACGTGCCTGCCCTCGAAAGTGGTTACACCCAG
ATCAGCCCGGAACAAGGATCCCTGTCCGCACCCTCTATGCAGAACATGGAGACCAGCCCC
ATGATGGATGTGCCTTCTGTATCAGACCACTCTCAGCAGGTGGTGGACAGTGGATTCAGT
GATCTGGGCAGCATTGAAAGCACCACAGAAAACTATGAGAACCCTAGCAGTTATGATTCC
ACCATGGGTGGCAGCATTTGTGGGAATAACTCTTCCCAGAGCAGCTGCTCCTATGCGCCT
ATGATCATGGAGATTCCAGAATCTGGAAGCACCGGGAACATCAGTATCTATGAGAGGATT
CCAGGTGATTTTGGTGCCGGCAGCTACTCTCAACCGTCAGCCACCTTCAGTTTAGCCAAG
TTGCAGCAGCTGACTAACACCATTATGGACCCTCATGCCATGCCTTATAGCCATTCTCCT
GCTGTGACTTCCTATGCAACCAGTGTTTCTTTGTCCAATACAGGACTGGCTCAGTTAGCT
CCATCTCATCCATTAGCTGGGACCCCTCAAGCACAAGCCACCATGACACCGCCCCCAAAC
TTGGCATCCACCACCATGAACCTCACGTCACCTCTGCTCCAGTGCAACATGTCTGCCACC
AACATTGGCATTCCTCACACTCAGAGGTTGCAAGGGCAAATGCCAGTCAAGGGGCACATT
TCCATCCGCTCCAAATCCGCACCGCTGCCCTCTGCAGCTGCTCATCAGCAGCAGCTGTAT
GGCCGCAGCCCACCAGCGGTCGCTATGCAGGCTGGCCCTCGTGCATTGGCTGTTCAGCGT
GGCATGAACATGGGGGTTAATTTAATGCCAACCCCTGCCTATAATGTCAATTCCATGAAT
ATGAACACCTTGAACGCCATGAACAGCTATCGAATGACACAGCCCATGATGAACAGCAGT
TACCATAGTAACCCTGCCTACATGAACCAGACAGCACAGTATCCTATGCAGATGCAGATG
GGGATGATGGGGAGCCAGGCCTATACCCAGCAGCCT
>RhFe|XM_033103832.1_cds_XP_032959723.1_1
CCGGTTGCTGAACCCATCCCCATCTGTAGTTTCTGTCTTGGTACAAAAGAACAAAATCGA
GAAAAGAAGCCCGAGGAACTCATCTCCTGTGCTGACTGTGGAAACAGTGGTTCAAAAAGT
CCCTTCAGCAAAGTTCGAACCGGCCCTGGACGGGGTCGGAAACGTAAAATCACCATCTCC
AGCCAATCAGCATCATCATCGGAAGAAGGATATTTAGAACGAATAGATGGCTTGGACTTC
TGCAGAGATAGCAGTGTCCCCTTGAAGTTCAACAAGAAAACCAAAGGGCTCATTGATGGC
CTTACCAAATTCTTCACCCCTTCCCCGGATGGGCGGAAACCTCGAGGGGAAGTGGTAGAC
TACTCTGAGCAATATAGAATCAGGAAAAAGGGCAACAGAAAATCAAGCACTTCAGATTGG
CCCACAGACAATCAGGATGGCTGGGATGGCAAACAAGAAAGTGAGGAACGGCTTTTTGAG
AGCCAGGAAATCATGACTGAGAAAGATATGGAGTTATTTCGTGATATCCAAGAACAAGCA
CTGCAGAGACTGCCGAAATTGTATCTTTGTGAATTCTGTCTAAAATATATGAAAAGTAGA
ACTATTCTACAGCAGCACATGAAGAAATGTGGTTGGTTCCATCCTCCTGCCAATGAGATT
TACAGAAAGAATAACATATCGGTCTTTGAGGTTGATGGGAATGTGAGTACCATTTATTGT
CAGAACCTGTGTCTCTTGGCAAAGTTGTTTCTTGACCACAAAACACTCTATTACGATGTG
GAGCCATTTCTTTTTTATGTACTAACACAGAATGATGTCAAGGGCTGCCACCTTGTTGGC
TACTTTTCTAAAGAAAAGCACTGCCAACAGAAATACAACGTTTCCTGTATAATGATTCTT
CCCCAATACCAGCGTAAGGGCTATGGCAGGTTTCTCATCGATTTCAGTTATTTGTTATCA
AAGCGCGAAGGCCAAGCAGGGTCTCCAGAGAAACCATTATCCGATCTAGGTCGTCTTTCC
TACATGGCTTATTGGAAAAGTGTAATATTGGAGTGCCTTTATCATCAAAATGACAAGCAA
ATCAGCATTAAAAAGTTAAGTAAGTTGACTGGAATCTGCCCTCAAGACATTACTTCCACA
CTCCACCACCTAAGAATGCTGGACTTCCGTAGTGACCAATTTGTGATTATCCGCCGGGAA
AAACTTATTCAGGATCACATGGCAAAGCTTCAGCTGAATTTGCGACCTGTAGATGTAGAT
CCAGAATGTTTGCGCTGGACTCCTGTCATAGTCTCCAATTCTGTTGTCTCAGAGGAGGAA
GAAGAGGAGGCTGAGGAAGGAGAAAATGAAGAGCCGCAGTGCCAGGAAAGGGACTTAGAG
ACAAGTGTGGGAAAGTCTGCATCTCGGGAAAACAAAGAACAAAATTCTTATTCTTCAATA
GAAAGTGAAAAGAAACCAGAAGTTATGGCACCGGCCAGTTCTACACGTTTGAACAAACAA
GTCCTTCCCCGTGATAGTCTTCCTGCAAATAATCAGCCATCTCGGAGAGGCCGCTGGGGG
AGGAAGAACAGAAAAACCCAGGAACGTTTTGGTGATAAAGATTCTAAACTGCTCTTGGAA
GAGACATCAACTCCTCAGGAACAATATGGAGAATGTGAGGAAAAATCAGAAACCTCCCAA
GAACAATACACTGAAAGTGAGGAACAGTTGTCAGCCTGTCAGGAGCAGCCAAGCCAGGAT
GGGAAGCCAGATATTCCCAAAAGAAGACTGAGTGAGGGGGTTGACCTATGGCGAGGACAG
ATAAAGAAAAGCCCTGAGGCTCTGAAGTGTAGGTTACCAGACGGCAATGATAGATTGCCC
CGTCGCTATAGTGATGGCGACAGGGCTCTCCTCAGGGGCTTCAGTGAGAGCAGTGAGGAG
GAAGAGGAGCCAGACAGTCCTCGATCCAACTCACCACCAGTTCTTACAAAGCCCACACTG
AAGCGAAAGAAACCAATTCTTCACCGTAGAAGGAGAGTCCGAAAGCGCAAACACCACAAT
AGCAGTGTGGTCACAGAAACTATATCGGAGACTACAGAGGTATTAGATGAACCTTTTGAA
GACTCTGACTCTGAAAGGCCAATGCCAAGATTAGAACCCACCTTTGAGATTGATGAAGAA
GAAGAGGAAGAGGATGAAAATGAACTCTTCTCTAGAGGTTACTTCCATCGTTTGTCCTCA
CAGGATGTTCTCAGGTGCCGATCCTCTTCTAAGAGGAAGTCTAAAGATGAAGACGATGAC
GAC------GAAGAAGATACTCCTATCCTAAAGCCAGTATCTCTATTGAGAAAATGTGAT
GTGAAGGATTCTCCACTTGAGCCAGATACATCCACACCTATGAAAAAGAAAAAGGGATGG
CCCAAAGGCAAGAGCCGCAAACCAATCCACTGGAAGAAAAGACCTGGTCGCAAACCGGGA
TTCAAGTTGAATCAGGAAATCATACCCATTTCT---ACTCAAGAATGCATTGTTGAGCCC
ATTGTCCCCATGCCTAAACCTGGACGTAAATCCAAAATTCAAGAGAATGAAGAAACTGTT
GAATCAAAAGAAGACTTGCCTTTAACCGAAGAAAGAAAGGAGGAGGAGGAGATGCACGTG
GAAGCAGAAGAGGGAGAAGAGGGAGAAGAAGAAGACACAGCGAGCAGTGAGGTTAGAGCA
GCTTCTCCAGTGGATAGCAGCAACAGTCCCGAGACAGAAACAAAAGAACCTGAGGTAGAG
GAGGAAGAAGAGAAACCCCGTGTCTCAGAAGAGCAGAGGCAATCCGAGGAAGAGCAGCAG
GAGCTGGAAGAACAGGAGCAAGAGGAAGAGGACGAAGTGGCTGTAGAGACAAACCAGAAC
GAGGACCATGATGCAGATGATGAAGATGATGGTCACCTGGAATGTGTGAAGAAGAAAGAG
CGAGAGGAGCAGCCAATTGGCGAAGAGGTCAAGGAGGAGCCTGGGGGGCCAGAGGCTTTT
TTAGATACGAATATGCAGAGCAGTAGGGAGAACATAAAGGACAAAGATGAAACAGAACCA
GATTCTGAAGAGGAGCAGACTTCCCATGAAGCATCCGTGCTGTCGGAACACGTGCCGGGG
TCTGAGGACGACCATGAAGACGAGTCCAATTCTAAAGAAGAATTAATTGAGTTAAAAGGG
GAGGAAGCGATTCCTCACAGTGAACTGGATCTGGAAACCGTGCAAGCCGTGCAGTCTTTG
ACTCAAGAAGAAAGCAACGAGCATGAGGGCGCCTACCAGGACTGTGAGGAGACGCTGGCC
GCCTGCCAGACGCTGCAGAGCTACACGCAGGCTGACGACGACCCGCACGTGTCCATGGTT
GAAGACTGCCATCCTTCGGAACACAATAGCCCGCTCTCTTCTGTTCAGTCTCATCCCAGC
CAGTCAGTCCGTTCGGTCAGCAGCCCCAACGTGCCTGCCCTCGAAAGCGGTTACACCCAG
ATCAGCTCAGAGCAAGGATCCCTGTCGGCGCCCTCTATGCAGAACATGGAGACCAGCCCC
ATGATGGATGTGCCTTCCGTATCAGACCACTCTCAGCAGGTGGTGGACAGCGGCTTCAGT
GACCTGGGCAGCATAGAGAGCACCACAGAGAACTACGAGAACCCTAGCAGTTACGATTCC
ACAATGGGCGGCAGCATTTGTGGGAATAACTCTTCCCAGAGCAGCTGCTCCTACGCGCCC
ATGATCATGGAGATCCCCGAATCCGGAAGCGCTGGGAACATCAGTATCTATGAGAGGATC
CCAGGGGATTTCGGTGCGGGTAGCTACTCCCAGCCGTCGGCCACCTTCAGTCTAGCCAAG
CTGCAGCAGCTGACCAACACCATTATGGACCCTCATGCCATGCCTTATAGCCATTCTCCT
GCTGTGACTTCCTATGCAACCAGTGTTTCTTTGTCTAATACAGGACTGGCTCAGCTAGCT
CCATCTCATCCATTAGCTGGGACCCCTCAAGCACAAGCCACCATGACACCACCCCCGAAC
TTGGCGTCCACCACCATGAACCTCACGTCACCTCTGCTGCAGTGCAACATGTCTGCTACC
AACATTGGCATTCCTCACACTCAGAGGTTGCAAGGGCAAATGCCAGTCAAGGGGCATATT
TCCATCCGCTCCAAATCGGCACCGCTGCCCTCTGCGGCTGCCCACCAGCAGCAGCTGTAT
GGCCGCAGCCCGCCAGCCGTTGCCATGCAAGCTGGCCCTCGTGCATTGGCTGTTCAGCGC
GGCATGAACATGGGGGTTAATTTAATGCCAACCCCTGCCTATAATGTCAATTCCATGAAT
ATGAACACCTTGAATGCCATGAACAGCTATCGAATGACACAGCCTATGATGAACAGCAGT
TACCATAGTAACCCTGCCTACATGAACCAGACAGCACAGTATCCTATGCAGATGCAGATG
GGGATGATGGGGAGCCAGGCCTATACCCAGCAGCCT
>RoAe|XM_016127361.1_cds_XP_015982847.1_1
CCGGTTGCTGAACCAATTCCCATCTGTAGTTTCTGTCTTGGTACAAAAGAACAAAACCGA
GAAAAGAAGCCAGAGGAACTCATCTCCTGTGCTGACTGTGGAAACAGTGGTTCAAAATGT
TCCTTCAGTAAAGTTCGAACTGGGCCTGGAAGGGGCCGGAAACGTAAAATCACTATCTCC
AGCCAATCAGCATCATCATCAGAAGAAGGATATTTAGAGCGAATAGATGGCTTGGACTTC
TGCAGAGATAGCAGTGTCCCCTTGAAGTTCAACAAGAAAACCAAAGGGCTTATTGATGGC
CTTACCAAATTCTTCACCCCTTCCCCCGATGGGCGGAAACCTCGAGGGGAAGTGGTAGAC
TACTCTGAGCAATATAGAATCAGGAAAAAGGGCAACAGAAAATCAAGCACTTCAGATTGG
CCCACAGACAATCAAGATGGCTGGGATGGCAAACAAGAAAGTGAGGAACGGCTTTTTGGG
AGCCAGGAAATCATGACTGAGAAAGATATGGAATTATTTCGTGATATCCAAGAACAAGCA
CTTCAGAGGCTGCCTAAATTGTATCTTTGTGAATTCTGTCTAAAATATATGAAAAGTAGA
ACTATTCTACAGCAGCACATGAAGAAATGTGGTTGGTTCCATCCTCCTGCCAATGAGATT
TACAGAAAGAATAACATATCTGTTTTTGAGGTTGATGGGAATGTGAGTACCATTTATTGT
CAGAACCTATGTCTCTTGGCAAAGTTGTTTCTTGACCACAAAACACTCTATTATGACGTG
GAGCCATTTCTTTTTTATGTACTAACACAGAATGATGTCAAGGGCTGCCACCTTGTTGGC
TACTTTTCTAAAGAAAAACACTGCCAACAGAAATACAACGTTTCCTGTATAATGATTCTT
CCCCAATACCAGCGTAAGGGCTATGGCAGGTTTCTCATCGATTTCAGTTATTTGTTATCG
AAGCGCGAAGGCCAAGCAGGGTCTCCAGAGAAACCATTATCCGATCTAGGTCGTCTTTCC
TACATGGCTTATTGGAAAAGTGTAATATTGGAGTGCCTTTATCACCAAAATGACAAGCAA
ATCAGCATTAAGAAGTTAAGTAAGTTGACTGGAATCTGCCCTCAAGACATTACTTCCACA
CTCCACCACCTAAGAATGCTGGACTTCCGTAGTGATCAATTTGTGATTATCCGCCGGGAA
AAACTTATTCAGGATCACATGGCAAAGCTTCAGCTGAATTTGCGACCTGTAGATGTAGAT
CCAGAATGTTTGCGCTGGACCCCTGTCATAGTCTCCAATTCTGTTGTCTCAGAGGAGGAA
GAAGAGGAGGCTGAGGAAGGAGAAAACGAAGTGCCACAGTGCCAGGAAGGAGAATTAGAG
ACAAGTGTGGGAAAGTCTGTGTCTCGGGAAAACAAAGAACAAGATTCTTATTCTTCAGTA
GAAAGTGAAAAGAAACCAGAAGTTACGGCACCAGCCAGTTCTACACGTTTGAACAAACAG
GTTCTTCCCCGTGATAGTCTTCCTGCAAATAATCAGCCATCTCGGAGAGGCCGCTGGGGG
AGAAAGAACAGAAAAACCCAGGAACGTTTTGGTGATAAAGATTCTAAACTGCTCTTGGAA
GAGACTTCAGCTCCTCAGGAACAATATGGAGAATGTGAGGAAAAATCAGAAACCTCTCAA
GAACAATACACCGAAAGTGAGGAACAGTTGGCAGCCTCTCAGGAGCAGCCAAGCCAGGAT
GGGAAGCCAGACATTCCCAAAAGAAGACTAAGTGAGGGAGTTGAGCTGTGGCGAGGACAG
CTAAAGAAAAGCCCTGAAGCTCTAAAGTGTAGGTTACCAGAAGGCAATGATAGACTGCCC
CGTCGCTATAGTGATGGTGACAGGGCTCTCCTTAGGGGCTTCAGTGAGAGTAGTGAGGAG
GAAGAGGAGCCAGAAAGTCCTAGGTCCAACTCACCACCAATTCTTACAAAGCCCACATTA
AAGCGAAAGAAACCAATTCTTCACCGAAGAAGGAGAGTCCGAAAGCGCAAACACCACAAT
AGCAGTGTGGTCACGGAAACTATTTCTGAGACTACAGAGGTATTAGATGAACCTTTTGAA
GACTCCGACTCTGAAAGGCCGATGCCAAGATTAGAACCCACATTTGAGATTGATGAAGAG
GAAGAGGAAGAGGATGAAAATGAACTCTTCTCTAGAGGCTACTTCCGTCGTTTGTCCTCA
CAGGATGTTCTCAGGTGTCGATCCTCTTCTAAGAGGAAGTCTAAAGATGAAGATGACGAT
GAT------GATGAGGACACTCCTATCTTAAAGCCAGTTTCTCTCTTGAGAAAATGTGAT
ATGAAGGATTCTCCACTTGAGCCTGATACATCTACACCTATGAAAAAGAAAAAGGGATGG
CCCAAAGGCAAGAGCCGCAAACCAATCCACTGGAAGAAAAGACCTGGTCGCAAACCAGGA
TTTAAGTTAACTCGAGAAATCATACCCATTTCT---ACTCAAGAATGCATTGTTGAGTCT
GTCGTTCCTATTCCTAAAACTGGACGTAAACCCAAAATTCAAGAGAACGAAGAAACGGTT
GAATCAAAAGAAGACTTGACTTTAACTGAAGAAAGGAAGGAAGAGGAGGAGATGCATGTG
GAAGCAGAAGAGGTTGAAGAAGGAGAAGAAGAAGATACAACCAGCAGTGAGGTTAGAGCA
GCTTCTCCAGCAGATAGCAGCAATAGTCCCGAGACAGAATCGAAAGAACCTGAGGTAGAG
GAGGAAGAAGAGAAACCCCGTGTTACAGACGAGCAGAGGCAATCTGAGGAAGAGCAACAA
GAACTAGAAGAACAGGAGCAAGAGGAAGAGGATGAAGTGGCCGTAGAGCTAAATCAGAAT
GAAGACCATGATGCAGATGATGAAGATGACGGTCATCTGGAATCTACAAAGAAAAAAGAG
CTAGAGGAGCAGCCTGTGAGAGAAGATGTCAAGGAGGAGCCTGGTGGTCAGGAGTCTTTT
TTAGATACGAATATGCAGAGCAGTAGGGAGAATATAAAGGATAAAGATGAAACAGAACCA
GATTCTGAAGAGGAACAGACTTCCCATGAAACATCCGTGGTATCAGAGCATATGCCGGGG
TCTGAGGATGATCATGAAGAAGATTCAAACTCTAAAGAAGAATTAATTGAGTTAAAAGAG
GAAGAAGAGATTCCTCATAGTGAGCTGGATCTGGAAACTGTGCAAGCTGTGCAGTCTTTG
ACTCAAGAAGAAAGCAATGAGCATGAAGGCGCCTATCAGGACTGTGAAGAGACACTTGCA
GCTTGTCAGACCCTGCAGAGTTACACCCAGGCTGATGAAGACCCCCAGATGTCAATGGTT
GAAGACTGCCATGCTTCAGAACACAATAGTCCAATATCTTCTGTTCAGTCTCATCCCAGC
CAGTCAGTTCGTTCAGTTAGCAGTCCCAACGTGCCTGCCCTTGAAAGTGGTTACACGCAG
ATCAGCCCGGAACAAGGATCCCTGTCCGCACCCTCTATGCAGAACATGGAGACCAGCCCC
ATGATGGATGTGCCTTCTGTATCAGACCACTCTCAGCAGGTGGTGGACAGTGGCTTCAGT
GATCTGGGCAGCATTGAAAGCACCACAGAAAACTATGAGAACCCTAGCAGTTATGATTCC
ACAATGGGTGGCAGCATTTGTGGGAATAACTCTTCCCAGAGCAGCTGCTCCTATGCGCCT
ATGATCATGGAGATTCCAGAATCTGGAAGCACCGGGAACATCAGTATCTACGAGAGGATT
CCAGGTGATTTTGGTGCCGGCAGCTACTCTCAACCGTCAGCCACCTTCAGTTTAGCCAAG
TTGCAGCAGCTGACTAACACCATTATGGACCCACATGCCATGCCTTATAGCCATTCTCCT
GCTGTGACTTCCTATGCAACCAGTGTTTCTTTGTCCAATACAGGACTGGCTCAGTTAGCT
CCATCTCATCCATTAGCTGGGACCCCTCAAGCACAAGCCACCATGACACCGCCCCCAAAC
TTGGCATCCACCACCATGAACCTCACGTCACCTCTGCTCCAGTGCAACATGTCTGCTACC
AACATCGGCATTCCTCACACTCAGAGGTTGCAAGGGCAAATGCCAGTCAAGGGGCACATT
TCCATCCGCTCCAAATCCGCACCACTGCCCTCTGCAGCTGCTCATCAGCAGCAGCTGTAT
GGCCGCAGCCCACCAGCGGTCGCTATGCAGGCTGGCCCTCGTGCATTGGCTGTTCAGCGT
GGCATGAACATGGGGGTTAATTTAATGCCAACCCCTGCCTATAATGTCAATTCCATGAAT
ATGAACACCTTGAACGCCATGAACAGCTATCGAATGACACAGCCCATGATGAACAGCAGT
TACCATAGTAACCCTGCCTACATGAACCAGACAGCACAGTATCCTATGCAGATGCAGATG
GGGATGATGGGGAGCCAGGCCTATACCCAGCAGCCT
