# Supplementary material for: Positively selected genes in the hoary bat (Lasiurus cinereus) lineage: prominence of thymus expression, immune and metabolic function, and regions of ancient synteny
Source: PeerJ. 2022 Mar 17;10:e13130. doi: 10.7717/peerj.13130 (PMC8934532; doi:10.7717/peerj.13130)
Supplement: Supplemental Information 4 — Likely alignment errors have been manually deleted between conserved codons. Recovery of the original codon positions requires alignment to the original accessions in each orthogroup. [file peerj-10-13130-s004.zip › renamed.manual/OG0003451.manual.fas]

>EpFu|XM_028147374.1_cds_XP_028003175.1_1
TCCTCGCCGCCTCCCCTCTTCTCCGTCATCCCCGGCGGCTTCATCAAGCAGCTGGTCCGG
GAGACTGAGAAAGAGTCCAAGGAAGCAAGACGGAAGAGACAGGCGGTGCTCGCCTCTCCA
GAGCGAGAGACTCCAGAAATTTCCACTAGCCAACCCAACAGCAAGTCCAACAGTGGCACC
AATTCTGGAAGCCAAAAGATTTCCCAGGACAACCAGGCCAGCTCTCCCCAGAACGCAGAC
ATTCCGGGCCAGCAGAGCCAGGGGGCCGGCCCCACGGAGCCCATGCAGAGGACCACCATC
AACGGCGAGAAGGCCCAGGAATCGGGCCCCAGTGGGGCTCCAGCCAAAAAACCTCTGCCC
TTGAAGAGGGGCGTGAGGAGGGGCGATGTGCTGCTGATGGTGGCCAAGCTGGACCCGGAC
TCGGCCAAGCCAGAGCAGAGGACCCAGCCCCGTGACGCCCCCGCCTGCAAGACTCCATCC
CCAGCCACAGACCCTGGAGGGGGAAAGGAGGAGAAGGCCCCACCAACTCCTCGTGGTCCC
CAGGCCAGCACTGAGGACGCAGCCCCGAAGGCTGAGAAGACTCAGACTGGGGGTCCTAGG
GACCCAGGAACTGTGCCAATGACAAAAGGCGAGAAAGATCAGGGCACAGCGGGGAAAGGG
GGTGAGGCCCCCCAGACCAAAGGGCTGAAAGGGGGTGAGCCCCAG---GGCAAAGAGGGG
CCAGGTGACGGGAGGCAACCAGGGACAGTGGAGAAGGGGGGAGCGGACTCCACAAACAAG
ACGGCAAAGGGGAATCTCTCCAAGGATGCAGGGGGCGAAGGG---------------AAG
TTGGCTGGGGCTCAAGTCCAGGTGAAAAAGTGGGGAGGTTCCCTGGGCAGAAGGAACAGG
TGGGATGGTCCCCAG---AGGAAGGACAAAGAAGGTGCCCTCCTGAGTAAGGCGGAGAAG
ACAGGCGAATCGCAGGTCAAGGCGGAGAAGGTGGACAAAGTGCAGGGGAAGGTAGGG---
------GAGGCTCCCGGAGTGATGGAGGAAGCACGTGGGCCTCACAGTGAGTCTGGGGAG
GCAGGGAAGGCTGGGCCTAAGACACAGAAGGGCTGTGAAGCCCCCAAGGAGGTGGGTGCA
GCTGGGAAGGAGAGCCACAAAGTGCAGGGGAAGGTGGAGGAGGCTCCTAGAGGGATGGAG
GAAGCACGTGGGCCTCACAGTGAGATTGGGACTAAGACACAGGGCTGTGAAGCCCCCAAG
GAGGTGGGTGCAGCCGGGAAGGAGAGCCGGCCAGACAGCAGAGGGCAGGAAGCAGAGGGG
CCCTGCGGAAGTGGGAATGCCAGGGCCGGGGCCCTG---GAGACGGAGCTGGAAGCACCC
AGACCACCTGCTCTGGAGAGCCACGCAGAGAGGCCTCAGAGGCAGGAGATCCAAGAGGGA
CCAGCCCTGCAGGAGGGGAGTGAAGGAAGCCAGAGTGGAGACTTGGACCAGGCTCCGGAG
GACAGATGGTACGAGGCAGAGAAAGTCTGGCTGGTTCAGAAGGATGGATTTACTCTTGCA
ACGGTGCTTAAGCCAGATGAGGGAACAGCCGACCTGCCGGCAGGACGGGTGCGACTTTGC
ATTGACGCTGACAAAACCATCACCGAGGTGGACGAGGATCGTGTTCATCGGGCCAACCCC
CCTGAGCTGGACCAGGCCGAGGACCTGGCCTCCCTGGTCAGTGTCAATGAATCGAGTGTC
CTGAATACGCTCCTGCACCGCTACCGGGCTCAGCTGCCACACACCTCCACCGGGCCGGAC
CTGATCGTCCTCCAGCCCCGGGGGCCGTCGGCACCCTCTGCAGGCAAGGTGCCCAAGGGC
CGCCCGGATGGCCTGCCTGCCCACATTGTCTCCCTGGCCCAGCGGGCATACTGGGCACTG
CTGAGCCAGCGGAGGGACCAGAGCATCGTGGCCCTGGGCCGGAGCGGCGCCGGGAAGACC
ACCTGCTGCGAGCAGGTCCTGGAGCACCTCGTGGGGATGGCGGGCAGTGTGGATGGCAGT
GTCTCAGCGGAGAAGATTCGAGCCACCTTCACTCTCCTCCGGGCCTTTGGCTCCGTGTCC
ACCGGCCACAGCCGCAGCGCCACCCGGTTCACCATGGTGATGTCACTGGACTTTAATGCC
ACAGGCCGCGTCACAGCTGCCCAGCTCCAGACGATGCTTTTGGAGAAGAGCCGCGTGGCA
CGGCAGCCGGAGGGGGAAGGCACCTTCGAGGTTTTCTCCCAGATGCTCGCGGGATTGGAC
CTGGACCTCCGGACGGAGCTGTACCTGCACCAGATGGCAGACAGCAGCTCCTTCGGCATG
GGCACTTGGTCTAAGCCCGAAGACAAGCAGAGGGCGGCGGCCGCCTTCGCCCAGCTCCGG
GGTGCCATGGCGACGCTGGGCATTTCGGAGAGCGAGCAGCGAGCCATTTGGCGAGTGTTG
GCAGCCATCTACCACCTGGGCGCGGCGGGCGCCTGCAAAGCCCTGGGCTGTGAGTACGAG
GAGCTGAACACGGCCACCTTCAAGCACCACCTGCGACAGATCATCGAGCAAGTGACATCC
GGGTCAAGCCGCCGGGGCCTCGAGGACGAGGAGACCAGCTCAGGGCTCAAGATGACGGGT
GTGGAGTGTGTGGAGGGGATGGCCTCGGGCCTATACCAGGAGCTTTTTGCTGCCGTGGTC
TCACTCATCAACAGATCTTTCTCCTCCCATCACCTCTCCATGGCCTCCATCATGGTGGTG
GACTCTCCGGGCTTCCAGAACCCCCGGCACCAGGGCAAGGACCGGGCCGCCACCTTCGAG
GAGCTGTGTCACAACTACACCCACGAGCGCTTGCAGCTGCTTTTCTACCAGCGGACCTTC
ACCTCCACGCTGGAGTGCTACCGGGAGGAAGGCCTTCCCGTGCAGTTTGACCTCCCGGAG
CCATCCCCGGGGACCACGGTGGCCATTGTGGATCAGCATCCCTCCCAGGTCCGCCTACCA
CCTGGAGGGGGTGCTGTGGACGCCAGGGGCCTTTTCTGGGTCCTGGACGAGGAGGTCCGG
GTGGAGGGCTCCACTGACGGCGTGGTGCTCGAGCGTCTCTGTGCAGCCTTCGAGAAGAAA
GGAGCTGGCGCCGAAGGGACCTCTGCCCTTCGACCCTGTGAGCAGCCCCTGCAGTGTGAG
ATCGCCCACCAGCGGGGACAGGACCCTGTGCGCTACGACCTCACGGGCTGGCTCCACCGG
GCCAAGCCCAACCTCTCAGCCCTGGACGCCCCCCAGGTCCTGCAGCACTCCAAAAGGGAG
GAGCTGAGGAGCCTGTTCCAGGCCCGGGCCAAGCTGCCCCCCGTGTGCCGCGCGGTGGCC
GGCCTGGAGGGCACCTCCCAGCAGGCCCTGCAGAGGAGCTGCGCCGTCAGGAGGGCCTTT
GCCAGCAGCTTTGCCGCGGTGAAGAGGAGAGCCCCCTGCTCCCAGATCAAGCTGCAGATG
GATGCGTTGTCCAGCGTGATCCGAAGGTCTCAGTTACACTTCATCCACTGCCTGGTGCCG
AGCCTCGTGGTGGAGAGCAAGGGTGGGCAGGGCGCTCCGACCCCGCCGCAGCCTGATGGG
GACAAGCCCGGAGCAGGCGGGCCCCTGCCCTTCGACATCCCTGCACTAAGGGTCCAGCTT
TCCGGGTCCTACATCCTGGAGGCGCTGCGTCTGCACAGGGCAGGTTATGCTGACCACATG
GGGCTCACGCAGTTCCGCCGGCGATTCCAGGTGCTGGACCCCCTGCTCATGAAGAAGCTC
ATGTTGGCCACTGAGGGAGTCGACGAGAGGAAGGCCGTGGAGGAGCTCCTGCAGACCCTG
GATCTGGAGAAGAAGGCAGTGGCCGTGGGGCACAGCCAGGTCTTCCTTAAGGCGGGCGTG
GTCTCCAGGCTCGAGAAGCAGCGGGAGAAGCTGGTGTCCCGCACCTTCGTTTTATTCCAG
GCAGCTTGCAAGGGCTTTCTGTCGCGCCAGGAGTTCAGGAAGCTGAAGATCCGTCGACTG
GCCTCACGGTGCATCCAGAAGAACGTGGCCGTGTTCCTGGCGGTCAAGGACTGGCCGTGG
TGGCAGCTCCTCGGCTCCCTCCGGCCCCTGCTGAGTGCCACCATCGGGGACGAGCAGCTT
CATGCCAAGGAGGAGGAGCTTACAACTCTGCGACAGAAGCTAGAAAAATCAGAAAAGTCT
AGGAATGAACTCCGGCAGAACACAGACCTGCTAGAGAGCAAGATTGCTGACTTGACCACA
GAGCTTGCCGACGAGCGCTTCAAAGGGGACGTGGCCTGCCAGGTGCTGGAGAGCGAGCGG
GCCGAGCGGCTGCGGGCCTTCCGGGAGGTTCAGGAGCTGAAGGGCAAGTGCGAGCAAGTG
CAGCAGAATCTGGGAGAAGTAGAGAAGCAGCTGCAAGAAGCCCAGCAGAAAATCCAGCTG
AATGACTTGGAGAGGAGTCACACTGGAGGAGCGGACGAGTGGCAAATGCGCTTCGACTGT
GCTCAGATGGAGAACGGGTTTCTCAGAAAGCGCCTGCAGCAGTTTGAGGAGAGGCTGGAC
TCAGAGCTGACGTCCAGGAAGGAGCTGGAGCAGCAGCTCGCGGAGCTGCAGAGTGCGTAC
GAGGGGGCCAAGAAGACCGCACACCAATTGAAGAGGAAGTGCCACCGGCTGACCTGTGAC
CTGGAGGACACCCGCTTCCTGCTGGAGAACCAGCAAAGCCGAAACCACGAGCTTGAGAAG
AAGCAAAATAAGTTTGACATGCAGCTCGCCCAGGCCCTGGGT
>HiAr|XM_019663943.1_cds_XP_019519488.1_1
TCCTCCCCTCCTCCCCTTTTCTCTGTCATCCCAGGGGGCTTCATTAGGCAGTTGGTCCGG
GAGACTGAGAAAGAGTCCAAGGAAGCAAGACGGAAGAAACAGGCAGCGCTTGGCTCTCCA
GAACAAGAGACCCCAGAAATTTCCACTAATCGACCCAACAGCACGTCCAACAGTGACACC
AAATCTGGAAGCCAGGAAATTTCCCAAGGCAACCAGGCGAGCTCTCCCCAGAACTCAAAC
ATTCCAGCCAAGGAGAGCCAGGGGGCGAACCCCACGGACCCCGTGCTGATGTCCACCATC
AATGGCGAGAAGCCCCAGGAATCGCGCCCCAGTGGGGCTCCAGCCAAAAAACCTCTGCCC
TTCAAGAGGGGTGTGAGGAGGGGCGACGTATTGCTGATGGTGGCCAAGCTGGACTCGGAC
TCAGCCAAGCTGGAGCAAAGGACCCAGCCCCATGATGCCCCCACCTGCAAGACCTCGCTC
CCAACCACAGACCCTGGAGGGGAAACAAAGGGGGAGATCTCACTGACTCCTGGTGGCCCC
CAGGCCAGCACTGAGAATGCAGCCCTGAAGGCTGAGAAGACCCAGACTGGGGGTGTTGGG
GACCCGGGAACTGTGCTACAGACAAAAGACGAGAAAGATCAAGGCACAGCGGAGAAAGGG
GTTGGGATCCCCCAGACCAAAGGGCCGAAAGGGGGTGAGCCCCAA---GGCAAAGAAGGG
CCAGGTGAAGCGGGGCGACCAAGGACAGTGGAGAAGGGGGGAGGGGACCCGCCAACCAGG
GTGGCAAAAGGACACCTCTCCCAGGATGCAGGGGTTACAGGG---------------AAG
TTGGCTGGGGCCCAAATCCAAGTGCAAAAGTGGGGAGGCTCCCTAGACAGAAGAAGCAGG
TGGGACGGCCCCCAGAGGAAGAAGGACAAAGAAGGTGCACTCCTCAGCAAGGCAGGGAAG
ACAGACGACCATCCGGTCAAGGCAGAGAAGATGGACAAAGAGCTTGAGGAGGTTGGGAAG
GTGGGGGAGGACCCCAGAGCGATGGAGAGAGCAGGCGGGCCTCAGAGTGTGTCCGGGCGC
GCGGGCGAGGCTGGGAGTAAGACAGAGAAGGGCTGTGAAGCCCCCAAGGAGGTGGATGCA
CGCAGG------------------------------------------------------
---------------------------------------------------------GAG
ACCCCAGCGGTTGCTGGGGAGGAGGGCCAGCCAGACAGCAGAGGGCGGAACGCAGAGGAG
CCATGTGCGAGAGGAGGTGGTGGGGCCGCGGCCCTG---GGGACAGAGCTGGAAGGGCCC
AAACCACCTGCTCTGGACAGCCATGCAGAAAGGCCTCGGACGCAGGAGAACCAAGAGGGG
CCGGCCCTGCAACAGGGGGACAAAGGAGACCAGAGCAGAGACTCGGACCAGGCTCCCGAG
GACAGATGGTACGAGGCAGAGAAAGTCTGGCTGGTTCAGAAGGATGGATTTACTCTTGCA
ACGGTGCTAAAGCCAGATGAGGGAACAGCCGACCTGCCAGCAGGAAGGGTACGACTTTGC
ATTGATGCTGACAAAACCATCACCGAGGTGGATGAAGAGCATGTTCACCGGGCCAACCCC
ACAGAGCTGGACCAGGCAGAAGACCTGGCCTTCCTGGTCAGTGTCAATGAATCGAGCGTC
CTGAACACACTTCTGCACCGCTACCGGGCTCAGCTGCCGCACACCTACGCTGGGCCAGAC
CTGATCGTCCTCCAGCCCTGGGGGCTCCCGGCACCCTCCACAGGCAAGGTGCCCAGGGGC
CGTGGGGATGGCCTGCCTGCCCACATTGGCTCGCTGGTCCAGCGGGCATACTGGGCGCTG
CTGAGCCAGCGGAGAGACCAGAGCATCGTGGCCCTAGGCCGGAGTGGCGCTGGGAAGACC
ACCTGCTGTGAGCAGGTCCTCGAGCACCTGGTGGAGATGGCAGGCAGTGTGGACGGCACA
GTCTCAGTGGAGAAGATTCGAGCTACCTTCACCATCCTCCGGGCCTTCGGCTCCATGTCC
ACTGGCCACAGCCGCAATGCTACCCGCTTCACCATGGTCATGTCACTGGACTTCAGTGCC
ACAGGCCGAGTTACAGCCGCCCAGCTCCAGACAATGCTTCTGGAGAAGAGCCGTGTGGCA
CGGCAGCCGGAAGGGGAGGGCAACTTCGAGGTCTTCTCCCAGATGCTAGCGGGTTTGGAC
CTGGATCTCAGGACAGAACTGTACCTGCACCAGATGGCAGACAGCAGCTCTTTCGGCATG
GGCATTTGGCCTAAGCCTGAAGACAAGCAGAGGGCGGCGGCTGCCTTCGCCCAGCTCCAG
GCTGCCATGGAGACGCTGGGTATTTCGGAGGGCGAGCGGCGAGCCATTTGGCGGGTACTG
GCAGCCATCTACCACCTTGGCGCGGCGGGGGCCTGCAAAGCCCTGGGCTGTGACTATGAG
GAGCTGAACACGGCCACCTTCAAGCACCACCTGCGGCAGATCATTGAGCAAGTGACGCAT
GGGCCGAGCCGACGGGGCCTTGCGGATGAGGAGACCAACTCAGGGCTCAAGATGACGGGC
GTGGAGTGTGTGGAGGGGATGGCCTCCGGCCTGTACCAAGAGCTCTTTGCTGCCGTGGTC
TCACTCATCAACAGATCCTTCTCCTCCCATCACCTCTCCATGGCCTCCATCATGGTGGTG
GACTCTCCAGGCTTTCAAAACCCCCGGCACCAGGGCAAAGAGCGGGCCGCCACCTTCGAG
GAGCTGTGCCACAATTATACTCACGAGCGTTTGCAGCTGCTTTTCTACCAGCGGACCTTC
GTCTCCACGCTGGAGAGATACCGCGAGGAAGGTCTTCCTGTGCAGTTTGGCCTCCCGGAG
CCATCCCCGGGGACCACGGTGGCCCTTATGGATCAGAACCCTTCCCAGGTCCGCTTACCA
GCTGGAGGAGGTGCTGAGGATGCCAAGGGCCTTTTCTGGGCCCTGGATGAGGAGGTCCGG
GTGGAGGGCGCCAGTGAGAGTGTGGTGCTCGAGCGTCTCTGTGCAGCCTTCGAGAAGAAA
GGAGCTGGGGCCGAAGGGACCTCTGCCCTTCGGTCGTGTGAGCAGCCCCTCCAGTGTGAG
GTTTTCCACCAGAGGGGACAGGATCCCGTGCGCTATGACCTCACGGGCTGGCTCCACAGG
GCCAAGCCCAACCTCTCGGCGCTGGACGCCCCCCAGGTCCTGCAGCAGTCGAAAAGGGAG
GAGCTGAGGAGCCTGTTTCAGGCCCGGGCCAAGCTGCCCCCCGTGTGCTGGGCTGTGGCA
GGCCTCGAGGGCACCTCCCAGCAGGCGCTGCGGAGAAGCCGCGCCGTGAGAAGGGCCTTT
GCCAGTGGCTTTGCATCGGTGAAGAGGAAAGCCCCGTGCTCCCAGGTCAAGCTGCAGATG
GATGCATTGACCAGCGTGATCAGACGGTCTCAGTTACACTTCATCCACTGCCTGGTGCCA
AGCTCAGTGGTGGAGAACAGGGGCGTGCAGCCGGCTCCCACCCCACAACAGCCTGGCGGG
GACAAGCCTGGGGCAGTCGGACCCCTGCCCTTAGACATCCCGGCACTGAGGGTCCAGCTT
GCAGGCTCCTACATCCTGGAGGCACTACGTCTGCACCGGGCAGGCCACGCGGACCACATG
GGGATCACTCAGTTCCGCAGGCGTTTCCAGGCACTGGACCCCCTGCTCACGAAGAAGCTC
ACGTTGGTCACCGAAGGAATAGACGAGAGGAAGGCTGTGGACGAGCTCCTGCAGACCCTG
GACCTAGAGAAGAAGGCGGTAGCTGTGGGGTCCAGCCAAGTTTTCCTGAAGGCAGGCGTG
GTCTCCCGGCTCGAGAAGCAGCGAGAGAAGCTGGTGCGCCACAGTATTGTTTTATTCCAG
GCGGCCTGCAGGGGCTTCGTGTCTCGCCAGGAATTCAAGAAACTGAAGATCCGTCGGCTG
GCCGCGCAGTGCATCCGGAAGAACATGGCTGTGTTCCTGGTGGTCAAGGACTGGCCGTGG
TGGCAGCTCCTCGGTTCCCTCCGGCCCCTGCTGAGTGCCTCCGTGGGAAGTGAGCAGCTT
CGTGCCAAGGAGGAGGAGCTAACGATGCTGAGACAGAAGCTGGAAAAATTGGAGAAGTCT
CGGAATGAACTCCGGCAGAACGCAGACCTGCTGGAGAGCAAGTTTGCTGACTTGACCACA
GAGCTTGCCGATGAACGCTTCAAAGGGGACGTGGCCTGCCAGGTGCTGGAAAATGAGCGG
GCAGAGCGGCTGCGGCTCTTCCGGGAGGTCCAGGAGCTGCAGAGCAAGCATGAACAAGTC
CAGAAGAATTTGGGAGAAGTAGAGAAGCAGCTGGAAGAAGCCCAGCAGAAAGTTCACTTG
AATGAGTTGGAAAAGAGTCACACCGGAGGAGCAGATGAGTGGCAGATGCGCTTTGACTGT
GCCCAGATGGAGAATGAGTTTCTCAGAAAGCGTCTACAGCAAGTTGAGGAGAGGTTGGAC
TCGGAGTTGACGTCTAGGAAAGAGCTGGAGCAGCAGCTCGGGGAGCTGCAGAGTGCTTAC
GAGGGGGCCAAGAAGATGGCTCACCAACTAAAGAGGAAGTGCCACCATCTGACCTGTGAC
TTGGAGGACACCCGCTTCCTGCTGGAGAACCAGCAAAGCAGAAACCACGAGCTTGAGAAG
AAGCAAAAGAAGTTTGACATGCAGCTGGCTCAGGCCCTGGGT
>LaCi|586-exonerate_protein2genome-gene-131.8-mRNA-1
TCCTCGCCCCCTCCCCTCTTCTCTGTCATCCCCGGCGGCTTCATCAAGCAGCTGGTCCGG
GAGACTGAGAAAGAGTGCAAGGAAGCGAGACGGAAGAAACAGACGGTGCTCGCCTCCCCA
GAGCAGGAGACTCCAGAAATTTCCACCAGCCAACCCAACAGCACGTCCAACAGCGGCACC
GATTCTGGAAGCCAGAAGATTCCCCAGGACAGCCAGGCGGGCTCCCCCCAGAACGCAGCC
ATTCCGGGCCAGCAGAGCCAGGGGGCCGGCCCCACGGAGCCCATGCAGAGGACGGCCATC
AACGGCGAGCAGGCCCAGGCCCCGGGCCCTGGCGCGGCTCCAGCCAAAAAGCCTCTGCCC
CTGAAGCGGGGCGTGCGCAGGGGCGATGTGCTGCTGATGGTGGCCAAGCTGGACCCGGAC
GCCGCCAAGCCGGAGCCCAGGACCCAGCCCCGGGACGCTCCCGCCGGCAAGACCCCCTCC
CCAGCCACAGACCCTGGAGGGGGGAAGGACGGGAAGGCCCCCCCAACTCCTCGAGGTCCT
CAAGCCAGCACTGAGGACGCAGCCCCGAAGGCTGAGAAGACTCAGACCGGGGGTTCTAGG
GACCCAGCAACTGTGCCAGTGACACAAGGCGAGAAAGATCAAGGCACAGCGGGGACAGGG
GGTGAGGCCCCCCAGACCAAAGGGCTGAAAGGGGGTGAGCCGCAG---GGCAAAGAGGGG
CCAGGTGAGGGGGGGCGACCAGGGACGGTGGAGAAGGAGGGAGCGGACTCCACAAACAAG
ATGGCAAAGGGGACTCTCTCCAAGGATCCTGGGGGCGAAGGG---------------AAG
TTGGCCGGGGCTCAACCCCAGGTGAAAAAGTGGGGAGGTTCCCTGGGCAGAAGGAGCAGG
TGGGAGGGTCCCCAG---AAGAAGGACAAAGAAGGTGCCCTCCTGAGTAAGGCGGGGAAG
ACGGGCGAATCGCAGGTCAAGGCGGAGAAGGTGGACAAATTGCGGGGGAAGGTAGGG---
------GAGGCTCCCCGAGTGACGGAGGAAGCACGTGGGCCTCACAGGGAGTCTGGGGAG
GCAGGGGAGGCTGGGGCTAAGACACAGAAGGGCGGTGAGGCCCCCAAGAAGGTGGGTGCA
GCCGGG------------------------------------------------------
---------------------------------------------------------AAG
GAGGTGAGTGCAGCCGGGAAGGAGAGCCGGACGGACGGCAGAGGGCAGGAAGCAGAGGGG
CCCTGCGGAAGTGTGAATGCCAGGGCCGGGGCCCGG---GAGACGGAGCTGGAAGCACCC
AGACCACCTGCTCTGGAGAGCCACGCAGAGAGGCCTCAGAGGCGGGAGAACCAGGAGGGA
CCAGCCCTGCAGGAGGGGAGTGAAGGAAGCCAGAGTGGAGACTTGGACCAGGCTCCGGAG
GACAGATGGTACGAGGCGGAGAAAGTCTGGCTCGTTCAGAAGGATGGATTTACTCTTGCA
ACGGTGCTTAAGCCAGATGAGGGAACAGCCGACCTGCCGGCAGGAAGGGTGCGACTTTGC
ATTGATGCTGACAAAACCATCACCGAGGTGGACGAGGATTGTGTTCATCGGGCCAACCCC
CCCGAGCTGGACCAGGCCGAGGACCTGGCCTCCCTAGTCAGTGTCAATGAGTCGAGTGTC
CTGAACACGCTCCTGCACCGCTACCGGGCTCAGCTGCCACACACCTCCACCGGGCCGGAC
CTGATCGTCCTCCAGCCCCGGGGGCTGTCGGCGCCCTCTGCAGGCAAGGTGCCCAAGGGC
CGCCCGGATGGCCTGCCCGCCCACATTGTCTCCCTGACCCAGCGGGCATACTGGGCACTG
CTGAGCCAGCGGCGGGACCAGAGCATCGTGGCGCTGGGCCGGAGTGGCTCCGGGAAGACC
ACCTGCTGCGAGCAGGTCCTGGAGCACCTCGTGGGGATGGCGGGCAGTGTGGACGGCAGT
GTCTCAGTGGAGAAGATTCGAGCCACCTTCACTCTCCTCCGGGCCTTTGGCTCCGTGTCC
ACCGGCCACAGCCGCAGCGCCACCCGCTTCACCATGGTGATGTCACTGGACTTCAACGCC
ACAGGCCGCGTCACAGCTGCCCAGCTCCAGACGATGCTTTTGGAGAAGAGCCGCGTGGCA
CGGCAGCCGGAAGGGGAAGGCACCTTCGAGGTTTTCTCCCAGATGCTCGCGGGGTTGGAC
CTGGACCTCAGGACGGAACTCTACCTGCACCAGATGGCAGACAGCAGCTCCTTCGGCATG
GGCACTTGGTCTAAGCCTGAGGACAAGCAGAGGGCGGCGGCCGCCTTCGCCCAGCTCCGG
GGCGCCATGGCGACGCTGGGCATTTCGGAGAGCGAGCAGCGGGCCATTTGGCGGGTGCTG
GCAGCCATCTACCACCTGGGCGCGGCGGGGGCCTGCAAAGCCCTGGGCTGC---------
------------------------------------------------------------
------------------------------------------------------------
------------------------------------------------------------
------------------------------------------------------------
------------------------------------------------------------
------------------------------------------------------------
------------------------------------------------------------
------------------------------------------------------------
------------------------------------------------------------
------------------------------------------------------------
------------------------------------------------------------
------------------------------------------------------------
------------------------------------------------------------
------------------------------------------------------------
------------------------------------------------------------
------------------------------------------------------------
------------------------------------------------------------
------------------------------------------------------------
------------------------------------------------------------
------------------------------------------------------------
------------------------------------------------------------
------------------------------------------------------------
------------------------------------------------------------
------------------------------------------------------------
------------------------------------------------------------
------------------------------------------------------------
------------------------------------------------------------
------------------------------------------------------------
------------------------------------------------------------
------------------------------------------------------------
------------------------------------------------------------
------------------------------------------------------------
------------------------------------------------------------
------------------------------------------------------------
------------------------------------------------------------
------------------------------------------------------------
------------------------------------------------------------
------------------------------------------
>MyLu|XM_023743449.1_cds_XP_023599217.1_1
TCCTCGCCCCCTCCCCTCTTCTCTGTCATCCCAGGCGGCTTCATTAAGCAGCTGGTCCGG
GAGACTGAGAAAGAGTCCAAGGAAGCAAGACGGAAGAAACAGGCGGTGCTCGCCTCTCCA
GAGCAAGAGACTCCAGAAATTTCCACTAGCCAACCCAACAGCAAGTCCAACAGTGATACC
AAGTCTGGAAGCCCAAAGATTTCCCAGGACAACCAGGCAAGCTCTCCCCAGAACACAGAC
ATTCCGGGCCAGCAGAGCCAGGGGCCCGGCCCCACGGAGCCCACACAGAGGACCACCATC
AACGGCGAGAAGGCCCAGGAATCGGGCCCCAGTGCGGCTCCAGCCAAAAAACCTCTGCCC
TTGAAGAGGGGCGTGAGGAGGGGCGATGTGCTGCTGATGGTGGCCAAGCTGGACCCAGAC
TCAGCCAAGCCAGAGCAGAGGACCCAGCCCCGTGACGCCCCCGCCTGCAAGACCCCATCC
CCGGCCACAGACCCTGGAGGGGGAAAGGAGGGGAAGGCCCCACCAGCTCCTCGTGGTCCC
CAGGCCAGCACTGAGGACGCAGCCCTGAAGGCTGAGAAGACCCAGACTGGGGGTCCTAGG
GATCCAGGAACTGTGCCAATGACAAAAGGCGAGAAAGATCAAGGCACAGCGGGGAAAGGG
GGTGAGGCCCCTCAGACCAAAGGGCTGAAAGGGGATGAGCCCCAG---GGCAAAGAGGGG
CCAGGTGAGGGGGGGCGACCAGGGACAGTGGAGAAGCGGGGAGCGGACTCCACAAACAAG
ATGGCAAAGGGGAATCTCTCCAAGGATGCAGGGGGCGAAGGGAAGTTGGCTGAAGGGAAG
TTGGCCGGGGCTCAAACCCAGGTGAAAAAGTGGGGAGGTTCCCTGGGCAGG---AGCAGG
TGGGATGGTCCCCAG---AAGAAGGACAAAGAAGGTGCCCTCCTGAGGAAGGCGGAGAAG
ACAGGCCAATCGCAGGTCAAGGCGGAGAAGGTGGACAAAGTGCAGGGGAAGGTGGGG---
------GAGGCTCCCGGAGTGAAGGAGGAAGCACGTGGGCCTCACAGTGAGTCTGGGGAG
GCAGGGGAGGCTGCGGCTAAGACACAGAAGGGCTGTGAAGCCCCCCAGGAGGTGGGTGCA
GCCGGGAAGGAGAGCCACAAAGTGCAGGGGAAGGTGGAGGAGGCTCCCAGAGGGATGGAG
GAAGCACGTGGGCCTCACAGTGAGTCTGGGGCTAAGACACAGGGCTGTGAAGCCCCCAAG
GAGGTGAGTGTAGCTGGGAAGGAGAGCCGGCCAGACAGCAGAGGGCAGGAAGCAGAGGGG
CCCTGCAGAAGTGTGAATGCCAGGGCCGGGGCCCTG---GAGACGGAGCTGCAAGCACCC
AGACCACCTGCTCTGGAGAGCCACGCAGAGAGGCCTCAGAGGCAGGAGAACCAAGAGGGA
CCAGCCCTGCAGGAGGGGAGTGAAGGAAGCCAGAGTGGAGACTTGGACCAGGCTCCAGAG
GACAGATGGTACGAGGCAGAGAAAGTCTGGCTGGTTCAGAAGGATGGATTTACTCTTGCA
ACGGTGCTTAAGCCAGATGAGGGAACAGCCGACCTGCCGGCAGGAAGGGTGCGACTTTGC
ATTGACGCGGACAAAACCGTCACCGAGGTGGACGAGGATCATGTTCATCGGGCCAACCCC
CCTGAGCTGGACCAGGCCGAGGACCTGGCCTCCCTGGTCAGTGTCAATGAATCGAGTGTC
CTGAACACGCTCCTGCACCGCTACCGGGCTCAGCTGTCACACACCTCCACCGGGCCGGAC
CTGATCGTCCTCCAGCCCCACGGGCCGTCGGCACCCTCTGCAGGCAAGGTGCCCAAGGGC
CGCCGGGATGGCCTGCCCGCCCACATTGTCTCCCTGGCCCAGCGGGCATACTGGGCACTG
CTGAGCCAGCGGAGGGACCAGAGCATCGTGGCCCTGGGCCGGAGCGGCGCCGGCAAGACC
ACCTGCTGCGAGCAGGTCCTGGAGCACCTGGTGGGGATGGCAGGGAGTGTGGATGGCAGT
GTCTCAGTGGAGAAGATCCGAGCCACCTTCACTCTCCTCCGGGCCTTTGGCTCCGTGTCC
ACGGGCCACAGCCGCAGCGCCACCCGGTTCACCATGGTGATGTCACTGGACTTCAATGCC
ACAGGCCGAGTCACAGCTGCCCAGCTCCAGACCATGCTTTTGGAGAAGAGCCGCGTGGCA
CGGCAGCCAGAAGGGGAAGGCACCTTCGAGGTTTTCTCCCAGATGCTCGCGGGATTGGAC
CTGGATCTCAGGACGGAGCTGTACCTGCACCAGATGGCAGACAGCAGCTCCTTCGGCATG
GGTACTTGGTCTAAGCCCGAAGACAAGCAGAGGGCGGCGGCTGCCTTCGCCCAGCTCCAG
GGTGCCATGGCGACGCTGGGCATTTCGGAGAGCGAGCAGCGAGCCATTTGGCGGGTGTTG
GCAGCTATCTACCACCTGGGCGCAGCGGGGGCCTGCAAAGCCCTGGGCTGTGAGTATGAG
GAGCTGAACACGGCCACCTTCAAGCACCACCTGCGACAGATAATCGAGCAAGTAACGTCT
GGACCAAGCCGCCGGGGCCTCGAGGACGAGGAGACCAGCTCAGGGCTCAAGATGACGGGT
GTTGAGTGTGTGGAGGGGATGGCCTCGGGCCTGTACCAAGAGCTTTTTGCTGCCGTGGTC
TCACTCATCAACAGATCTTTCTCCTCCCATCACCTCTCCATGGCCTCCATCATGGTGGTG
GACTCTCCGGGCTTTCAAAACCCCCGGCACCAGGGCAAGGACCGGGCCGCCACCTTTGAG
GAGCTGTGCCACAACTACACCCACGAGCGCTTGCAGCTGCTTTTCTACCAGCGGACCTTC
GCCTCCACGCTGGAGTGCTACCGGGAGGAAGGCCTGCCCGTGCAGTTTGACCTCCCGGAG
CCATCCCCCGGGACCACGGTGGCCATTGTGGATCAGCATCCCTCCCAGGTCCGCCTACCA
CCTGGAGGAGGTGCTGCAGATGCCAAGGGCCTTTTCTGGGTCCTGGACGAGGAGGTCCGG
GTGGAGGGCTCCAGTGACAGCGCAGTGCTCGAGCGTCTCTGTGCAGCCTTCGAGAAGAAA
GGAGCTGGTGCTGAAGGGACCTCTGCCCTTCGACCCTGTGAGCAGCCCCTCCAGTGTGAG
ATCGCCCACCAGCGGGGACAGGACCCCGTGCGCTATGACCTCACGGGCTGGCTCCACAGG
GCCAAGCCCAACCTCTCAGCCCTGGACGCCCCCCAGGTCCTGCAGCACTCGAAAAGGGAG
GAGCTGAGGAGCCTGTTCCAGGCCCGGGCCAAGCTGCCGCCTGTGTGCCGCGCGGTGGCC
GGCCTGGAGGGCACCTCCCAGCAGGCCCTGCAGAGGAGCTGCGCTGTGAGGAGGACCTTC
GCCAGCAGCTTTGCCGCAGTGAAGAGGCGAGCCCCCTGCTCCCAGATCAAGCTGCAGATG
GATGCGTTGTCCAGCGTGATCCGAAGGTCTCAGTTACACTTCATCCACTGCCTGGTGCCG
AGCCTCACGGTGGAGAGCAGGGGTGGGCAGGGTGCTCCGACCCCGCCGCAGCCTGATGGG
GACAAGCCCGGAGCAGGCGGGCCCCTGCCCTTGGACATCCCCGCACTGAGGGTCCAGCTT
TCGGGCTCCTACATCCTGGAGGCGCTGCGTCTGCACAGGGCAGGTTATGCTGACCACATG
GGGCTCACGCAGTTCCGCCGGCGATTCCAGGTGCTGGACCCCCTGCTCACGAAGAAGCTC
ATGTTGGCCACTGAGGGAGTCGACGAGAGGAAGGCCGTGGAGGAGCTCTTGCTGACCCTG
GATCTGGAGAAGAAGGCAGTGGCCGTGGGGCACAGCCAGGTCTTCCTTAAGGCGGGCGTG
GTCTCCAGGCTCGAGAAGCAGCGGGAGAAGCTGGTGTCCCGCACCTTCGTTTTATTCCAG
GCGGCTTGCAAGGGCTTTCTGTCGCGCCAGGAGTTCAGGAAGCTGAAGATCCGTCGACTG
GCCTCACGGTGCATCCAGAAGAACGTGGCTGTGTTCCTGGCGGTCAAGGACTGGCCGTGG
TGGCAGCTCCTCGGCTCCCTCCGGCCCCTGCTGAGTGCCACCATCGGGGATGAGCAGCTT
CGCGCCAAGGAGGCGGAGCTTACAACTCTGCGACAGAAGCTAGAAAAATCAGAAAAGTCT
CGGAATGAACTCCGGCAGAACACAGACCTGCTAGAGAGCAAGATCGCTGACTTGACCACA
GAGCTTGCCGACGAGCGCTTCAAAGGGGACGTGGCCTGCCAGGTGCTGGAGAGCGAGCGG
GCCGAGCGGCTACGGGCCTTCCGGGAGGTTCAGGAGCTGAAGGGCAAGTGTGAGCAAGTC
CAGCAGAATCTGGGAGAAGTAGAGAAGCAGCTGCAAGAAGCCCAGCAGAAAATCCAGTTG
AATGACTTGGAGAAGAGTCACACTGGAGGAGCGGACGAGTGGCAGATGCGCTTCGACTGT
GCTCAGATGGAGAACGGGTTCCTCCGAAAGCGCCTGCAGCAGTTCGAGGAGAGGCTGGAC
TCAGAGCTGGCGTCCAGGAAGGAGCTGGAGCAGCAGCTCGGGGAGCTGCAGAGTGCGTAC
GAGGGGGCCAAGAAGACCGCGCACCAACTGAAGAGGAAGTGCCACCGGCTGACCTGTGAC
CTGGAGGACACCCGCTTCCTGCTGGAGAACCAGCAAAGCCGAAACCACGAGCTTGAGAAG
AAGCAAAATAAGTTTGACATGCAGCTCGCCCAGGCCCTGGGT
>PhDi|XM_028528098.1_cds_XP_028383899.1_1
TCCTCGCCCCCTCCCCTTTTCTCTGTCATCCCAGGAGGCTTCATTAAGCAGCTGGTCCGG
GAGACGGAGAAAGAGTCCAAGGAGGCGAGACTGAAGAAACAGGCGGCGCTCGCCTCTCCA
GAGCGAGAGACCCCAGAAATTTCCACGAGCCAACCCAACAGCAAGTCCAACAGTGGCACC
AAGTCTGGAAGCCAAAAGACTTCCCAAGACAGCCAGGCAGGCTCCCCGCAGCACCCCAAC
ATTCCAGGCCAGGAGGGCGAGGGGGCCGGCACCACGGAGCCGGCGCCGATGACCACCGTC
AATGGCGAGAAGCCCCAGGAGTCGGGCCCCGGCGGGGCTCCAGCCAAAAAGCCTCTGCCC
TTCAAGAGGGGTGTGAGGAGGGGTGACGTGTTGCTGATGGTGGCCAAGCTGGACCCCGAC
TCGGCCAAGGTGGAGCAGAGGACTCAGCCCCAGGACGCCCCCACCTGCAAGACCCCAGCC
CCAGCCACAGACCCTGGAGGGGGAAGGAAGGGGGAGTCCCCACAGGCTCCTCATGGCCCC
CGGGCCAGCCCTGAGGACACAGCCCCGAAGGCTGAGAAGACCCAGACTGGGGGTCCTGGG
GGCCCAGGAACTGTGCTTCTGACAAAAGGCGAGAAAGATCAAGGAGCAGCAGGGAAAGGG
GGTGGGGCCCCCCAGGCCAAAGGGCTGAAAGGGGAGGAGCCTCAG---GACACAGTCCGG
CCTGTTGAGGGGGGGCCACCAGGGACAGTGGAGAAGGGGGCAGGGGACCCTCCAAACAAG
GCGGCAAAGGGGAAACTCTCTAAGGACGCAGCAGGTGAAGGG---------------AAG
CTGGCTGGGGCCCAAATCCAGGTGAAAAAGTGGGGCGGTTCCCTGGGCAGAAAGAGCAAG
TGTGACGGTCCCCAG---AAGAAGGACAAAGAAGGTGTGCTCCTCAGTAAGGTGGAGAAG
ACAGAGGAACCACAGACCAAGGGAGAGAAGGTGGACAAAGTGCAGGGGAAGGTCGGGAAG
ACGGCGGAGGTCCTCAGAGGGATGGAGGAAGCGCGTGGGCCTCAGGGAGGGTCTGGGGAG
GCGGATGAGGCCGGGAGTAGGACAGAGAAGGGCTTCGAAGCTCCCAAGGAGGTGGGTGAA
CATGGG------------------------------------------------------
---------------------------------------------------------GAG
GCCCCAGCAGCTGCTGAGAAGGAGCGGCAGCCAGATAGCAGGGGGCAGGACGCTGGGCAG
CCCTGCCAAAGGGCGGATGGCAGGGCCGAGGCCCTG---CAGCCGGAGCCGGGAGGACCC
AGAGTGCCTGCCCCGGGGAGCCCGGCTGAAAGGCCTCTGGTGCCGGAGAACCCAGAGGGG
CCAGCGCTGCCGGAGGGGAGCGGAGGAAGCCCGAGTGGAGCCTCGGCCCAGGCTCCCGAG
GACAGATGGTACGAGGCAGAGAAAGTCTGGCTGGTTCAGAAGGATGGCTTTACTCTTGCA
ACGGTGCTTAAGCCAGATGAGGGCACAGCCGACCTGCCGGCGGGAAGGGTGCGACTTTGC
ATCGATGCCGACAAAACCATCACTGAGGTGGACGAAGAGCATGTTCATCGGGCCAACCCC
CCTGAGCTGGACCAGGCCGAGGACCTGGCCTCCCTGGTCAGCGTCAACGAATCCAGTGTC
CTGCACACGCTTCTGCACCGCTACCGGGCTCAGCTGCCGCACACCTTCATGGGGCCAGAC
CTGATCATCCTCCAGCCCCGGGGGCCGCCGGCACCCTCTGCAGGCAAGGTGCTCAGGGGC
CGCCGGGATGGCCTGCCTGCCCACGTCACCTCTCTGGCCCAGCGGGCATACTGGGCGCTG
CTAAGCCAGCGGAGAGACCAGAGCATCGTGGCCCTGGGCCGAAGCGGCGCTGGGAAGACC
ACCTGCTGCGAGCAGGTCCTGGAGCACCTGGTGGGGATGGCAGGCAGTGTGGATGGCAGT
GTCTCAGTGGAGAAGATTCGAGCCACCTTCACTGTCCTCCGGGCCTTTGGCTCCGTGTCC
ACTGGCCACAGCCGCAGTGCCACCCGATTCACCATGCTGATGTCACTGGACTTCAGTGCC
ACAGGCCGCGTCACAGCTGCTCAGCTCCAGACGATGCTTTTGGAGAAGAGCCGCGTGGCA
CGGCAGCCGGAAGGGGAAGGCAACTTCGAGGTCTTCTCCCAGATGCTGGCAGGACTGGAC
CCGGATCTCAGGACAGAGCTGTACCTGCACCAGATGGCAGACAGCAGCTCCTTCGGCATG
GGCGTGTGGTCCAAGCCTGAAGACAAGCAGAGGGCGGCCGCTGCCTTCGCCCAGCTGCAG
GGCGCCATGGAGACGCTGGGCGTTTCGGAGAGTGAACAGCGAGCCATTTGGCAGGTGCTG
GCAGCCATCTACCACCTCGGCGCGGCGGGGGCCTGCAAAGCCCTGGGCTGTGAGTACGAG
GAGCTGAACACGGCCACCTTCAAGCACCACCTGCGGCAGATCATCCAGCAAGTGACGTCG
GGGCCGAGCCGACGAGGCCTCGAGGATGAGGAGGCCAGCTCAGGGCTCAAGATGACGGGC
GTGGAGTGTGTGGAGGGGATGGCCTCGGGCCTGTACCAGGAGCTCTTCGCCGCCGTGGTC
TCTCTCATCAACAGATCCTTCTCCTCCCGTCACCTGTCCATGGCCTCCATCACGGTGGTG
GACTCTCCGGGCTTCCAGAACCCCCGGCACCAGGGCAAGGACCGGGCGGCCACCTTCGAG
GAGCTCTGTCACAACTACACTCAGGAGCGCTTGCAGCTGCTGTTCTACCAGCGGACCTTC
GTCTCCGCGCTGGAGCGGTACCGGGAGGAAGGTCTCCCCGTGCAGTGTGACCTCCCGGAG
CCGTCCCCGGGGACCACAGTGGCCGTTGTGGATCAGAGTCCCTCCCAGGTCCGCCTCCCG
CCTGGGGGAGGTGTGGAGGATGCCAGGGGCCTTTTCTGGGTCCTGGACGAGGAGGTGCGG
GTGGAGGGCTCCAGCGACAGCGTGGTGCTCGAGCGTCTCTGTGCAGCCTTCGAGAAGAAA
GGGGCTGGGGCCGAAGGGACCTCTGCCCTGCGACCCTGTGAGCAGCCCCTGCAGTGCGAG
GTCTCCCACCAGCGGGGACAGGACCCCGTGCGTTACGACCTCACCGGCTGGCTGCACAAG
GCCAAGCCCAACCTCTCGGCCCTGGACGCGCCCCAGGTCCTGCAGCAGTCGAAGAGGGAG
GAGCTGAGGAGCCTGTTCCAGGCTCGGGCCAAGCTGTCCCCCGTGTGCCGGGCTGTGGCC
GGCCTGGAGGGCACCTCCCAGCAGGCCCTGCAGAGGAGCTGCGCCGTGAGGAGGGTTTTT
GCCAGCAGCTTTGCCGCAGTGAAGAGGAAAGCCCCGTGCTCCCAGATCAAGCTACAGATG
GACGCGCTGTCCAGCGTGATCAGAAGATCGCAGTTATACTTCATCCACTGCCTGGTGCCG
AGCCTGATGCTGGAGAGCAGGGGCGGGCAGGGGCCTCCGACCCCGCCGCAACCTGGCGGG
GACAGACCCGGGGCTGGCGGGGCCCTGCCCGTGGACATCCCGGCGCTGAGGGCCCAGCTT
TCAGGGTCCTGCATCCTGGAGGCGCTGCGTCTGCACAGGACAGGCTATGCTGACCACATG
GGGCTCGCCCGGTTCCGCCGGCGGTTCCAGGTGCTGGACCCCCCGCTCGCGAAGAAGTTC
CTGTCGGCCACCGAGGGAATAGACGAGAGGAAGGCAGTGGAGGAGCTCCTGCGGACGCTG
GACCTGGAGAAGAAGGCCGTGGCCGTGGGGCACAGCCAAGTTTTCCTGAAGGCGGGCGTG
GTCTCCAGGCTCGAGAAGCAGCGAGAGAAGCTGGTGTCTCACAGCATCGTCCTGTTCCAG
GCCGCCTGCAAGGGCTTCCTGTCGCGCCAGGAATTCAAGAAGCTGAAGGTCCGTCGGCTG
GCCTCGCGATGCATCCAGAAGAACGTGGCCGTGTTCCTGGCGGTCAAGGGCTGGCCGTGG
TGGCAGCTCCTGTGCTCCCTCCGGCCCCTGCTGAGTGCCACCGTCGGGGATGAGCAGCTC
CGCGCCAAGGAGGAGGAGCTCACCGTGCTGAAACAGAAGCTAGAAAGATCGGAGAAGTCT
CGGCAGGAACTCCGGCAGAACTCAGACCTGCTGGAGAGCAAGATTGCTGACCTGACCACA
GAGCTTGCTGATGAGCGCTTCAAAGGGGACGTGGCCTGCCAGGTGCTGGAGAGCGAGCGG
GCAGAGCGGCTGCGGACCTTCCGGGAGGTTCAGGAGCTGAAGAGCAAGTATGAGCAGGTC
CAGAAGAGTTTGGGAGAAGTGGAGAAACAGCTGGAAGAAGCCCAGCAGAAAATTCAGTTG
AATGACTCGGAAAGGAGTCTCGCTGGAGGAGCGGACGAGTGGCAGGTGCGCTTCGACTGC
GCGCAGATGGAGAACGCGTTTCTCAGGAAGCGTCTGCAGCAGTCTGAGGAGAGGCTGGAC
GCGGAGCTGACGGCCAGGCGGGAGCTGGAGCAGCAGCTCAGGGAGGTGCAGAGTGCTTAC
GAGGGGGCCAAGAAACTGGCGCACCAGCTGAAGAGGAAGTGCCGCCACCTGACCTGTGAC
CTGGAGGACACCCGCGTCCTGCTGGAGAACCAGCAAAGCCGAAACCACGAGCTCCAGAAG
AAGCAAAATAAGTTTGACATGCAGCTCGCGCAGGCCCTGGGT
>PtVa|XM_011374654.2_cds_XP_011372956.1_1
TCCTCGCCCCCTCCCCTTTTCTCTGTCATCCCAGGGGGCTTCATTAAGCAATTGGTTCGG
GAGACCGAGAAAGAGTCCAAGGAAGCAAGACAAAGGAAACAAGCAGCGCTCGCCTCTCCA
GAACGAGAGACTCCAGAAATCTCCGCTAGTCAACCTAACAGCAAGCCCGACAGTGGCACC
AAATCTGGAAGCCAGCAAATTTCCCAAGACAACCAGGAAAGTTCTCCTCAGAACTCAAAC
GTTCCGGTCAAGGAGAGCGAGGGGGCTGGTACCACGGACCCTGTACTGATGACCACCATC
AATGGCGAGAAGCCCCAGGAATCGAGCCCCAGTGGGGCTCCAGCCAAAAAACCTCTGCCT
TTCAAGAGGGGTGTGAGGAGGGGCGATGTGTTGCTGATGGTGGCCAAGCTGGACCCGGAC
TCAGCCAAGCTGGAGCAGAGGACTCAGCCCCATGATGCTCCCGCCTGTAAGACCTCACCC
TTAGCCACAGACCCTGGAGGGGTGAAAAAGAGGGAGACCCCACCGACTCCTCGTGGTTCC
CAGGCCAGCACCGAGGATGCTGCCTCGAAATCTGAGAAGACCCAGACCGGGGGTCTTGGG
AACCCAGCAACTGTGCTACTGACAAAAGGCGGGAAAGATCAAGGCATAACAGGGCAAAGG
GGTGAGGTCCCCCAGACCAAAGAGCTGAAAGAGGGTGAGCCCCAA---GGCAAAGAGGGG
CCAGGTGAGGCGGGGAGGCCAGGGACAGTGGAGAAGAGGGGAGGTGACCCTCCAAACAAG
ATGGCAAAGGGGAATCTCTCCAAGGATGCGGGGGGTGAAGGG---------------AAG
TTGGCTGGGGCCCAAATTCAGGTGAAAAAGTGGGGAGGTTTCCTGGGCAGAAGGAGCAGG
TTGGATGGTCCCCAG---AAGACAGACAAAGAAGGTATGCTCCCAAGTAAGGCAGAGAAG
ACAGACAAACCACAGATCAAGGCAGAGAAGATGGACAAAGTACAGGGAGAGGTCGGGAAG
GTCAAGGAGGCTCCTAGAGTGATGGAGAAAGCAGATGGATCTCAGAGTGAGTCCCAGGAA
GCAGGTGAGGCTGGGGGTGAGACAGAGAAGGGCCGTGAAGCCTCCAAGGAGGTAGATGCG
TGCAGG------------------------------------------------------
---------------------------------------------------------GAG
ACCCCAGCAGCAGCTGAGAAGGAGGGTCAGCCAGACAGCAGAGGGCAGCAAGCAGAGGAG
CCCTGTGCAAGACTAGACGACAAGGCAAAGGCCCTG---GTTATGGAGCTAGAAGGACCC
AGACCACCTGCTCTGGAGAGCCATGCAGGAAAGCCTCAGACGCAGGAGACTCGAGAGGGG
CCGGCCCCGCAGGAAGAGGGCAAAGGAGGTCAGAGCGGAGACTCGGACCAGGCTTCTGAG
GACAGATGGTATGAGGCAGAGAAAGTCTGGCTGGTTCAGAAGAATGAATTTACTCTTGCT
ACGGTGCTAAAGCCAGATGAAGGAACAGCTGACCTGCCGGCGGGAAGGGTGCGACTTTGC
ATTGATGCTGATAAAACCATCACTGAGGTGGATGAAGAGCATGTTCATCGGGCCAACCCC
CCTGAGCTGGACCAGGCGGAGGACCTGGCCTCCCTGGTCAGTGTCAACGAATCAAGTGTC
CTGAATACACTTCTGCACCGATACCGGGCTCAGCTGCCACACACCTGCACTGGTCCGGAC
CTGATTGTCCTCCAGCCCCGGGAGCCCTGGGCATCCTCTGCAAGCAAGGTGCCCAGGGGC
CGCCGGGATGGCCTGTCTGCTCACATTGGCTCCCTGGCCCAGCGGGCATACTGGACACTG
CTGAGCCAGAGGAGAGACCAGAGCATCGTGGCCCTGGGCCGGAGTGGTGCTGGGAAGACC
ACGTGCTGCCAGCAGGTCCTAGAGCACCTGGTGGGGATGGCAGGCAGCGTGGATGACAGT
GTCTCAGTGGAGAAGATTCGAGCCACCTTCACTATCCTCCGGGCTTTCGGCTCCATGTCC
ACTGGCCACAGCCTCAGTGCCACCCGGTTCACCATGGTGATGTCACTGGACTTCAATGCC
ACAGGCCGAGTCACAGCTGCTCAGCTCCAGACAATGCTTTTGGAGAAGAACCGTGTGGCA
CGCCAGCCAGAAGGGGAAGGCAACTTCGAGATTTTCTCCCAGATGCTAGCGGGATTGGAC
CCGGATCTCAGGACGGAGCTGTACCTGCACCAGATGGCGGACAGCAGCTCCTTCGGCATG
GGCATTTGGCCTAAGCCTGAAGACAAGCAGAGGGCGGCGGCTGCCTTCACCCAGCTCCAA
GATGCCATGAAGACGCTAGGCATTTCGGAGAGTGAGCAGCGAGCCATTTGGCGGGTACTG
GCAGCCATCTACCACCTTGGCGCGGCAGGGGCCTGCAAAGCCCTGGGCTGTGAGTATGAG
GAGCTGAACACAGCCACCTTCAAGCACCACTTGCGACAGATCATTGAGCAAGTGACCTGT
GGACCGAGCCGACGGGGCCTTGTGGACGAGGAGACCAGCTCAGGGCTCAAGATGACAGGT
GTGGAGTGTGTGGAGGGGATGGCCTCGGGCCTGTACCAGGAGCTTTTTGCCACTGTGGTC
TCACTCATCAACAGATCCTTCTCCTCCCATCATCTCTCCATGGCCTCCATTATGGTGGTG
GACTCTCCGGGCTTTCAAAACCCCCGGCACCAGGGCAAGGACCGGGCCGCCACCTTTGAG
GAGCTGTGCCACAATTACACTCACGAGCGCTTGCAGCTGCTTTTCTACCAGCGGACCTTC
GTCTCCTCGCTGGAGAGACACCAGGAGGAAGGTCTTCCTGTGCAGTTTGACCTCCCAGAG
CCTTCCCCGGGGACCACGGTGGCCCTCGTGGATCAGAATCCCTCCCAGGTCCGCTTATCA
GCTGGAGGAGGTGCTGAGGACGCCGGGGGCCTTTTCTGGGTTCTGGACGAGGAGGTCCAG
GTGGAGGGCTCCAGTGACAGCGTGGTGCTCGAGCGTCTCTGTGCAGCCTTCGAGAAGAAA
GGGCCTGGGGCCGAAGGGGCCTCTGCCCTTCGACAGTGTGAGCAGCCCCTCCAGTGCGAG
ATTTCCCACCAGCGGGGGCAGGACCCTGTGCGCTATGACCTCACAGGCTGGCTTCACAAG
GCCAAGCCCAACCTTTCGGCCCGGGACGCCCCCCAGATCCTGCAGCAGTCAAAAAGGGAG
GAGCTGCGGAGCCTGTTCCAGGCCCGGGCCAAGCTGCCCCCCGTGTGCCGGGCTGTGGCA
GGGCTGGAGGGCACCTCCCAGCAGGCCCTGCAGAGGAACTGTGCTGTCAGGAGGGCCTTT
GCCAGTGGCTTTGCCGCGTCGAAGAGGAAAGCCTCATGCTCCCAGATCAAGCTACAGATG
GATGCCTTGACCAGCGTGGTCAGACGGTCTCAGTTACACTTCATCCACTGCCTGGTGCCG
AGCCTAGCGGTGGAGAGCAGGGGCGGACAGGGCTCTCCGACTCTACTGCAGCCTGGTGGG
GACAAGCCTGGGGTAGGCAGGCCCCTGCCCTTGGACATCCCGGCACTGAGGGTCCAGCTT
GCAGGGTCCTACATCCTGGAGGCACTGCGTCTGCACAGGACAGGCTATGCTGACCACATG
GGGTTCACTCAGTTCCGCCGACGATTCCAGGTACTGGACCCTCTGCTCATGAAGAAGTTC
ATGTTGGTCACCGAGGGAGTAGACGAGAGGAAGGCTGTGAACGAGCTCCTGCAGACCCTG
GACCTGGAGAAGAAGGCAGTAGCCATGGGGCACAGCCAAGTTTTCCTTAAGGCGGGCGTG
ATCTCCAGACTTGAGAAGCAGCGAGAGAAGCTGGTGTCTCACAGCATCATTTTATTCCAG
GCAGCCTGCAAGGGCTTTCTGTCTCGCCAGGAATTCAAGAAGCTAAAGATTCATCGGCTG
GCCGCGCAGTGCCTCCAGAAGAACATGGCTGTGTTCCTGGCAGTCAAAGACTGGCCGTGG
TGGCAACTCTTCGGTTCCCTCCGGCCCCTGCTGAGTGCCACCGTTGGAGATGAGCAGCTT
CGTGCCAAAGAGGAGGAGCTTACTGCACTGAGACAGAAGCTAGAGAAATCGGAGAAGTCT
CGGAATGAACTTCGGCAGAATGCGGACCTACTAGAGAGCAAGGTATCT------TCATTT
CTCCTGTGTGGGGTCCCTGTGCAGGGTGACATCTGCGGA---------------------
------------------------------------------------------------
------------------------------------------------------------
------------------CATGAAGAAGATGAGGACGAATGGCAAATGCGCTTTGACTGT
GCTCAGATGGAGAACGAGTTTCTCAGAAAGCGTCTCCAACAATGTGAGGAGAGGTTGGAC
TCAGAGCTGACATCGAGGAAAGAGCTGGAGCAGCAGCTGGGGGAGCTGCAGAGTGCTTAC
GAGGGGGCCAAGAAGATGGCTCACCAACTGAAGAGGAAGTGCCACCATTTGACCTGTGAC
CTGGAAGACACTCGCTTCCTACTGGAGAACCAGCAAAGCCGTAACCACGAGCTTGAGAAA
AAGCAAAAAAAGTTTGACATGCAGCTGGCCCAGGCCCTTGGC
>RhFe|XM_033098254.1_cds_XP_032954145.1_1
TCCTCCCCTCCTCCCCTTTTCTCTGTCATCCCAGGAGGCTTCATTAGGCAATTGGTCCGG
GAGACTGAGAAAGAGTCCAAGGAAGCGAGACGGAGGAAACAGGCAGTGCTTGCCTCTCCA
GAACAAGAGACCCCAGCAATTTCCACTCATCAACCCAAC------------AGTGACACC
CCATCTGGAAGCCAGAAAATTTCCCAGGGCACCCAGGCGAGCTCTCCCCAGAACTCAAAC
ATTCCGGTCAAGGAGAGCGAGAGGGGCGACCCCACGAGCCCCGTGGTGATGACCACCATC
AATGGTGAGAAGCCCCAGGAATCGAGCCCCAGTGGGGCTCCAGCCAAAAAACCTCTGCCC
TTCAAAAGGGGTGTGAGGAGAGGTGACGTGTTGCTGATGGTGGCCAAGCTGGACCCA---
------------------AGGACCCAGGCCCAGGATGCCCCCACCTGCAAGACCTCACCC
CCAGCCACAGACCCTGGAGGGGAAACAAAGGGGGAGACCCCACTGACTCCTCGTGGCCCC
CAGGCCAGCCCTGAGGATGCAGCCCCAAAGGCTGAGAAGACCCAGACTGGGGGTGTTGGG
GACCTGGGAACTGAGCTACTGACTAAAGGCAAGAAAGATCAAGGCACAGCAGAGAAAGGG
GGTGGGGTCCCTCAGACCAAAGGGCCAAAAGAGGGTGAACCCCAG---GGCAAAGAGGGG
CCAGGTGAAAAGGGGCGACCAGGGACAGTGGAGAAGGGGGGAGGGGACCCCCCAACCAAG
GTGGCAAAGGGGAATCTTTCCAAGGGTGCGGGGGGTGAAGGG---------------AAG
TTGGCTGGGGTCCCTATCCAGGTGAAAAAGTGGGGAGGTTCCGTAGGCAGAAGAAGCAGG
TGGGACTGCCCCCCGAGGAAGAAGGACAAAGAAAGTACACTCCTCAATAAGGCGGAGAAG
ACAGATGAACCTCAGCTCAAGGCAGAGAAGATGGACAAAGAGCTTGGGAAGGTGGAGAAG
GTGGGGGAGGCTCCCAGAGTGATGGAGAAAGCAGGCGGACCTCAGAGGGAGTCTGGGGAG
GCAGGCGAAGCTAGGAGTAAGACAGAGAAGGGCTGTGAGGCCCCCAAGGAGGTGGATGCA
CGCAGG------------------------------------------------------
---------------------------------------------------------GAG
ACCCCAGGGGTTTCTGGGCAGGAGGGCCAGCCAGACAGCAGAGGGCAGGAAACAGAGACG
CCCAGTGCAAGAGTGGATGACGGGGCCGCCAAGGTCCCGGGGACAGAGCTGGAAGGACCC
AGACCCCCTGCTCCAGAAAACCACGCAAAACAGCCCCAGGCGCAGGAGAACCAAGAGGGG
CCAGCCCTGCAGGAGGGGGGCAAAGGACAGCAGAGCAGAGACTCGGACCAGGCTCCTGAG
GACAGATGGTATGAGGCAGAGAAAGTCTGGCTGGTTCAGAAGGATGGATTTACTCTTGCA
ACAGTGCTGAAGCCAGATGAGGGAACAGCTGACCTGCCAGCAGGAAGGGTGCGACTTTGC
ATTGATGCTGACAAAACCATCACAGAAGTGGATGAAGAGCATATTCACCGGGCCAACCCC
CCCACGCTGGACCAGGCCGAAGACCTGGCCTCCCTGGTCAGTGTGAACGAATCAAGCGTC
CTGAACACGCTTCTGCACCGCTTCCGGGCTCAGCGGCCACACACCTGCACTGGGCCAGAC
CTGATCGTCCTCCAGCCCCGGGGGCCCCCAGCACCCTCCGCAGGCAAGGTGCCCAGGGGC
CGCCAGGATGGCCTGCCTGCTCACATTGGCTCCCTGGTCCAGCGGGCATACTGGGCGCTG
CTGAGCCAGCGGAGAGACCAAAGCATTGTGGCCCTGGGCCGGAGCGGCGCTGGGAAGACC
ACCTGCTGTGAGCAGGTCCTCGAGCACCTGGTGGAGATGGCAGGCAGTGTGGATGGCAGT
GTCTCAGTGGAGAAGATTCGAGCCACCTTCACCGTCCTCCGGGCCTTTGGCTCCGTGTCC
ACTGGCCACAGCCATAGTGCCACCCGCTTCACCATGGTGATGTCACTGGACTTCAATGCC
ACCGGCCGAGTGACAGCTGCACAGCTCCAGACGATGCTTTTGGAGAAGAGCCGTGTGGCA
CGGCAGCCAGAAGGGGAAGGCAACTTCGAGGTCTTCTCCCAGATGCTAGCGGGATTGGAC
CTGGATCTCAGGACAGAGCTGCACCTGCACCAGATGTCAGACCACAACTCCTTTGGCATG
GGCACCTGGCCTAAGCCTGAAGACAAGCAGAAGGTGGCGGCCGCCTTCACCCAGCTGCAG
GATGCCATGCAGACACTGGGCATTTCGGAGAGTGAGCAGCGAGCCATTTGGCGCGTACTG
GCAGCCATCTACCACCTGGGCGCGGCAGGGGCCTGCAAAGCCCTGGGCTGTGACTATGAG
GAGCTGAACACAGCCACCTTCAAGCACCACCTGCGACAGATCATTGAGCAAGTGACACAT
GGGCCCAGCCGACGGGACCTTATGGACGAAGAGACCAACTCAGGGCTCAAAATGACGGGC
GTTGAGTGTGTGGAGGGGATGGCCTCAGGCCTGTACCAAGAGCTCTTTGCCGCCGTGGTC
TCACTCATCAACAGATCCTTCTCCTCCCATCACCTCTCCCTGGCCTCCATAATGGTGGTG
GACTCTCCAGGCTTTCAAAACCCACGGCACCAGGGCAAGGAGCGGGCCGCCACCTTCGAG
GAGCTGTGCCACAATTATATTCACGAGCGCCTGCAGCTGCTTTTCTACCAGCGGACCTTC
GTCTCCACACTGGAGAGATACCGACAGGAAGGAATTCCTGTGCAGTTTGAGCTCCCGGAG
CCATCCCTGGGGACCACAGTGGCCCTTATGGATCAGACTCCTTCCCAGGTCCGCTTACCA
GTTGGAGGAGGTGCTGAGGATGCCAAGGGCCTTTTCTGGGTCCTGGATGAGGAGGTTCGG
GTGGAGGGCTCCAGTGACACTGTGGTGCTCGAGCGTCTCTGTGCAGCCTTCGAGAAGAAA
GGAGCTGGGGCCGAAGGGACCTCTGCCCTTCGGCCGTGTGAGCAACCCCTCCAGTGTGAG
ATTTTCCACCAGCGGGGACACGACCCTGTGCGCTATGACCTCACGGGCTGGCTCCACAGG
GCCAAGCCCAACCTCTCGGTGTTGAATGCCCCCCAGGTCCTGCAGCAGTCAAAAAGGGAG
GAGCTGAGGAGCCTGTTTCAGGCCCGGGCCAAGCTGCCCCCTGTGTGCTGGGCTGTGACA
GGCCTGGAGGGTACCTCCCAGCAGGCCCTGCAGAGAAGCCGCGCCGTGAGAAAGGCCTTT
GCCAGTGGCTTTGCATCGGTGAAGAGGAAAGCCCCGTGCTCCCAGATCAAGCTACAGGGG
GATGCATTGGCCAGTGTGATCAGACGGTCTCAGTTACACTTCATCCACTGCCTGGTGCCG
AGCCCAGCGGTGGAAAACAGGGGTGTGCAGCGGGCTCCTACCCCACCGCAGCCTGGTGGG
GACAAGCCTGGGGCAATTGGGCCCCTGCCCGTGGACATCCCAGCGCTGAGAGTCCAGCTT
GCAGGCTCCTACATCCTGGAGGCACTACGTCTGCACAGGGCAGGCTACGCTGATCACATG
GGGATCACTCGGTTCCGTAGACGATTCCAGGTGTTGGACCCTCTGCTCACAAAGAAGCTC
ATGTTGGTCACCGAGGGAATAGACGAGAGGAAGGCTGTGGAAGAGCTCCTGCAGACCCTG
GATCTGGAGAAGAAGGCCGTAGTTCTGGGACCCAGCCAAATTTTCCTTAAAGCAGGCGTG
GTCTCCAGGCTTGAGAAGCAGCGAGAGAAGCTGGTGTCACACAGCATTGTTTTGTTCCAG
GCGGCCTGCAGGGGCTTTCTGTCTCGCCAGGAATTCAAGAAGCTGAAGACCCATCGGCTG
GCCACACAGTGCATCCGGAAGAACATGGCTGTGTTCCTGGCGGTCAAGGACTGGCCGTGG
TGGCAGCTCCTCGGTTCCCTCCGGCCCCTGCTGAGCGCCACCATCGGAAATGAGCAGCTC
CGTGCCAAGGAGGATGAGCTTACGATGCTGAGACAGAAGCTAGAAAAATCAGAGAAGTCT
CGGAATGAGCTCCGGCAGAACGCAGACCTGCTAGAGAGCAAGTTTGCTGATTTGACCACC
GAGCTCGCCGATGAACGCTTCAAAGGAGACGTGGCCTGCCAGGTGCTGGAAAGTGAGCGG
GCAGAGCGGCTGCGGGCCTTCCGGGAGGTCCAGGAGCTGACGAGCAAGTATGAGCAAGTC
CAGAAGAAACTGGGAGAAGTAGAGAAGCAGTTGGAAGAAGCCCAGCAGAAAATTCACTTG
AATGACTTGGAAAGGAATCACACTGGAGGAGCAGATGAGTGGCAGATGCGCTTTGACTGT
GCTCAGATGGAGAACGAGTTTCTCAGGAAGCGGCTACAGCAAGTTGAGGAGAGATTGGAC
TCAGAGCTGACGTCCAGGAAAGAGCTGGAGCAGCAGCTCGGGGAGCTGCAGCATGCTTAC
GAGGGGACCAAGAAGATGGCTCACCAACTGAAGAGGAAGTGCCACTATCTGACCTGCGAC
CTGGAGGATACCCGCTTCCTGCTGGAGAACCAGCAAAGCCGAAACCACGAGCTTGAGAAG
AAGCAAAAGAAGTTTGACATGCAGCTGGCCCAGGCCCTGGGT
>RoAe|XM_016124218.1_cds_XP_015979704.1_1
TCCTCGCCCCCTCCCCTTTTCTCTGTCATCCCAGGGGGCTTCATTAAGCAATTGGTTCGG
GAGACTGAGAAAGAGTCCAAGGAAGCAAGACAAAGGAAACAGGCAGCGCTCACCTCTCCA
GAACGAGAGACTCCAGAAATTTCCACTAGTCAACCTAACAGCAAGCCCAACAGTGGCACC
AAATCTTCAAGCCAGCAAATTTCCCAGGACAACCAGGACTCA---------------AAC
GTTCCGGTCAAGGAGAGCGAGGGGGCTGGCACCGCGGACCCTGTACTGATGACCACCATC
AACGGCGAGAAGCCTCAGGAATCGAGCCCCAGTGGGGCTCCAGTCAAAAAACCTCTGCCT
TTCAAGAGGGGTGTGAGGAGGGGCGATGTGTTGCTGATGGTGGCCAAGCTGGACCCGGAC
TCAGCCAAGCCGGAGCAGAGGCCCCAGCCCCATGATGCTCCCGCCTGTAAGACCCCGCCC
CCAGCCACAGACCCTGGAGGGGTGAAAAAGAGGGAGACCCCACCGACTCCTCGTGGTTCT
CAGGCCAGCACTGAGGATGCTTCCCCGAAGTCTGAGAAGACCCAGACTGGGGGTCTTGGG
AACCCAGGAACTGTGCTACTGACAAAAGGCGAGAAAGACCAGGGCACAGCAGGGCAAGGG
GGTGAGGTCCCCCAGACCAAAGAGCTGAAAGAGGGGGAGCCCCAAAGAGGCAAAGAGGGG
CCAGGTGAGCAGGGGAGGCCAGGGACAGTGGAGAAGGGGGGAGGTGACCCTCCAAACAAG
GTGGCAAAGGGGAATCTCTCCAAGGATGCAGGGGGTGAAGGG---------------AAG
TTGTCTGGGGCCCAAATTCAGGTGAAAAAGTGGGGAGGTTTCCTGGGCCGAAGGAGTAGG
TTGGATGGTCCCCAG---AAGACAGACAAAGAAGGTGTGCTCCCAAGTAAGGCAGAGAAG
ACAGACAAACCACAGATCAAGGCAGAGAAGGTGGACAAAGTACAGGGGAAGGTCGGGAAG
GTTGAGGAGGCTCCCAGAGTAAAGGAGAAAGCAGATGGACCTCAGAATGAGCCCCGGGAG
GCAGGTGAGGCTGGGAGTGAGACACAGAAGGGCCGTGAAGCCCCCAAGGAGGTGGATGTG
TGCAGG------------------------------------------------------
---------------------------------------------------------GAG
ACCCCAGCAGCAGCTGAGAAGGAGGGTCAGTCAGATGGCAGAGGGCAGCAAGCAGAGGAG
CCCTGTGCAAGAGTGGACGACAGGGCCAAGGCT---------GTGGAGCTGGAAGGACCC
AGACCACCTGCCCTGGAGAGCCACGCAGGAAGGCCTCAGACGCAGGAGACCCGAGAGGGG
CCGGCCTCTCAGGAAGGGGGCAAAGGAGGCCAGAGTGGAGACTTGGACCAGGCTTCTGAG
GACAGATGGTATGAGGCAGAGAAAGTCTGGCTGGTTCAGAAGAATGGATTTACTCTTGCA
ACGGTGCTGAAGCCGGATGAGGGAACAGCCGACCTGCCGGCGGGAAGGGTGCGGCTTTGC
ATTGATGCTGATAAAACCATCACCGAGGTGGACGAAGAGCATGTTCATCGGGCCAACCCC
CCTGAGCTGGACCAGGCAGAGAACCTGGCCTCCCTGGTCAGTGTCAACGAATCAAGTGTC
CTGAACACACTTCTGCACCGATACCGGGCTCAGCTGCCGCACACCTGCACTGGTCCGGAC
CTGATCGTCCTCCAGCCCCGGGAGCCCTGGGCACCCTCTACAAGCAAGGTGCTCAGGGGC
CGCCGGGATGGCCTGCCTGCTCACATTGGCTCCCTGGCCCAGAGGGCATACTGGGCACTG
CTGACCCAGAGGAGAGACCAGAGCATCGTGGCCCTGGGCCGGAGTGGTGCTGGGAAGACC
ACATGCTGCAAGCAGGTCCTAGAGCACCTGGTGGGGATGGCAGGCAGTGTGGATGGCAAT
GTCTCAGTGGAGAAGATTCGAGCCACCTTCACCATCCTCCGGGCCTTCGGCTCCATGTCC
ACTGGACACAGCCTCAGTGCCACCCGGTTCACCATGGTGATGTCACTGGACTTCAATGCC
ACAGGCCGAGTCACAGCTGCTCAGCTCCAGACAATGCTTTTGGAGAAGAGCCGTGTGGCG
CGCCAGCCAGAAGGGGAAGGCAACTTCGAGATTTTCTGCCAGATGCTAGCGGGTTTGGAC
CTGGATCTCCGGACAGAGCTGTACCTGCACCAGATGGCACACAGCAGCTCCTTCGGCATG
GGCATTTGGCCTAAGCCTGAAGACAAGCAGAGGGCGGCGGCTGCCTTCACCCAGCTCCAA
GATGCCATGAAGACGCTAGGCATTTCAGAGAGTGAGCGGCGAGCCATTTGGCGGGTATTG
GCAGCCATCTACCACCTTGGCGTGGCAGGAGCCTGCAAAGCTCTGGGCTGTGAGTATGAG
GAGCTGAACACGGCCACCTTCAAGCACCACTTGCGACAGATCATCGAGCAAGTGACCTGT
GGACCAAGCCGACGGGGCCTTGTGGATGAGGAGACCAGCTCAGGGCTCAAGATGACAGGC
GTGGAGTGTGTTGAGGGGATGGCCTCGGGCCTGTACCAGGAGCTCTTTGCCGCTGTGGTC
TCACTCATCAACAGATCCTTCTCTTCCCATCATCTCTCCATGGCTTCCATCATGGTGGTG
GACTCTCCGGGCTTTCAAAACCCCCGGCACCAGGGCAAGGACCGGGCCGCCACCTTCGAG
GAACTGTGCCACAATTACACTCACGAGCGCTTGCAGCTGCTTTTCTACCAGCGGACCTTC
GCCTCCTCGCTGGATAGATACCGGGAGGAAGGTCTTCCTGTGCAGTTTGACCTCCCAGAG
CCATCCCCGGGGTCCACGGTGGCCCTCGTGGATCAGAATCCTTCCCAGGTCCGCTTACCA
GCTGGAGGGGGTACTGAGGACGCTGGGGGCCTTTTCTCGGTTCTGGATGAGGAGGTCCAG
GTGGAGGGCTCCAGTGACAGCGTGGTGCTCGAGCGTCTCTGTGCAGCCTTCGAGAAGAAA
GAACCTGGGGCCGAAGGGGCCTCTGCCCTTCGGCCATGTGAGCAGCCCCTCCAGTGCGAG
ATTTCCCACCAGCGGGGACAGGACCCTGTGCGCTATGACCTCGCAGGCTGGCTCCACAAG
GCTAAGCCCAACCTTTCGGCCCGGGACGCCCCCCAGATCCTGCAGCAGTCAAAGAGGGAG
GAGCTGCGGAGCCTGTTCCAGGCCCGGGCCAAGCTGCCCCCCGTGTGCCGGGCTGTGGCG
GGGCTGGAGGGCGCCTCCCAGCAGGCCCTGCAGAGGAACTGTGCTATCAGGAGGGCCTTT
GCCAGTGGCTTTGCCGCGTTGAAGAGGAAAGCCCCGTGCTCCCAGATCAAGCTACAGATG
GATGCCTTGACCAGCGTGATCAGACGGTCTCAGTTACATTTCATCCACTGCCTGGTGCCA
AGCCTAGCGGTGGAGAGCAGGGGCGGCCAGGGTACTCCGACTCTACTGCAGCCTGGTGGG
GACAAGCCTGGGACAGGCACACCCCTGCCCTTGGACATCCCGGCACTGAGGGTCCAGCTT
GCAGGGTCCTACATCCTGGAGGCACTGCGTCTGCACAGGACAGGCTATGCTGACCACATG
GGGTTCACTCAGTTCCGCCGACGATTCCAGGTACTGGACCCTCTGCTCATGAAGAAGTTC
ATGTTGGTCACCGAGGGAGTAGACGAGAGGAAGGCTGTGAACGAGCTCCTGCAGACCCTG
GACCTGGAGAAGAAGGCAGTAGCCATGGGGCACAGCCAAGTTTTCCTTAAGGCGGGCGTG
ATCTCCAGACTTGAGAAGCAGCGAGAGAAGCTGGTGTCTCACAGCATCATTTTATTCCAG
GCAGCCTGTAAGGGCTTTCTGTCTCGCCAGGAGTTCAAGAAGCTGAAGATTCATCGGCTG
GCCACGCAGTGCATCCAGAAGAACATGGCTGTGTTCCTCGCAGTCAAAGACTGGCCGTGG
TGGCAACTCCTCGGTTCCCTCCGGCCCCTGCTGAGTGTCACTGTCGGAGATGAGCAGCTT
CGTGCCAAAGAGGAGGAGCTTACTGCCCTGAGACAGAAGCTAGAGAAATCAGAGAAGTCT
CGGAATGAACTTCGGCAGAACGCGGACCTACTAGAGAGCAAGTTTGCTGACTTGACCACA
GAACTTGCCGATGAGCGTTTCAAAGGGGACGTGGCCTGCCAGGTGCTGGAGAGTGAGCGG
GCAGAGCGGCTGCGGGCCTCCCGGGAGGTCCAGGAGCTGAAGAACAAGTATGAGCAAGTC
CAGAAGAAGTTGGGAGAAGTCGAGAAGCAGTTGGAAGAAGCCCAGCAGAAAATTCAGTTG
AATGACTTGGAAAGAAGTCACGCTGGAGGAGAGGACGAGTGGCAAATGCGCTTCGACTGC
GCTCAGATGGAGAACGAGTTTCTCAGAAAGCGCCTACAACAATTTGAGGAGAGGTTGGAC
TCAGAGCTGACATCGAGAAGAGAGCTGGAGCAGCAGCTGGGGGAGCTGCAGAGTGCTTAC
GAGGGGGCTAAGAAGATGGCTCACCAACTGAAGAGGAAGTGCCACTATCTGACCTGTGAC
CTGGAAGACACTCGCTTCCTACTGGAGAACCAGCAAAGCCGCAACCATGAGCTTGAGAAA
AAACAAAAAAAGTTTGACATGCAGCTGGCCCAGGCTCTTGGC
