# Supplementary material for: Positively selected genes in the hoary bat (Lasiurus cinereus) lineage: prominence of thymus expression, immune and metabolic function, and regions of ancient synteny
Source: PeerJ. 2022 Mar 17;10:e13130. doi: 10.7717/peerj.13130 (PMC8934532; doi:10.7717/peerj.13130)
Supplement: Supplemental Information 4 — Likely alignment errors have been manually deleted between conserved codons. Recovery of the original codon positions requires alignment to the original accessions in each orthogroup. [file peerj-10-13130-s004.zip › renamed.manual/OG0003497.manual.fas]

>EpFu|XM_028136431.1_cds_XP_027992232.1_1
GATGATAAAGTCATTCCTGGTGAAAGTCATACCTATGTCTGGGAGGTCCTGAAGGAGAAT
GGTCCAATGGCCTCTGACCCACCATGTCTCACCTACTCCTATTTTTCTCATGTGGACCTG
GTGAAAGACCTGAATTCAGGTCTCATTGGAACCCTCCTGGTTTGTAGAGAAGGGAGTCTG
GCCAAAGAAAGGACA---------CACGAATTTGTACTACTTTTTGCTGTATTTGATGAA
GGAAAAAGTTGGCATTCAGAAACATATGAGTCCTCCACACAGGCTACGGATCCTGCATCT
GCTCGGCCCCGGACTGAAATGCACACAATCAATGGCTATGTAAACCGGTCTCTTCCAGGT
CTGATTGGATGTCACAAGAAATTGGTCTATTGGCATGTGATTGGAATGGGCACCACCCCC
GAAGTGCACTCAATTTTCCTTGAAGGTCACACATTTCTTTTGAGGAACCATCGACAGGCC
TCCTTGGAGATCTCACCAATAACTTTCCTTACTGCTCAGACACACCTGATGGACCTTGGC
CAGTTTCTACTGTTTTGCCATATCTCTTCGCACCAACATGATGGTATGGAAGCTTATGTC
AAAGTGGAGAGCTGCCCAGAGGAACCCCAACTACGGAAGAAAAATAATGAAAAAGAGGAA
TATGATGATGATGATGAT---CTTTATGACTCTGACATGGATATTGTCAGGTTTGATGAT
GACGACTCTTCTCCCTCTTTCCAAATCCGCTCAGTTGCCAAGAAGCATCCTAAAACTTGG
GTCCACTATATTGCTGCTGAAGAGGAGGACTGGGACTATGCTCCATCAGTCCCTACCCCC
AATGACAGCAGTTACAAAAGTCTATATTTGAATAATGGTCCTCAGCGGATTGGCAGAAAG
TACAGAAAAGTCCGATTTATGGCATACACAAATGAAACATTTAAAACTCGTGAAGCTATT
CAATATGAATCAGGAATCCTGGGACCTTTACTTTATGGAGAAGTTGGAGATACACTGTTG
ATTATATTTAAGAATCAAGCAAGTCGACCATATAACATCTTCCCTCATGGAATCACTGAT
GTCAGGCCTTTGCATGAAGGGAGATTGCCAAAAGGCTCCTTTACTCAGCCCTTATACCGT
GGAGAACTGAATGAGCACTTGGGACTCCTGGGGCCATGTATAAGAGCAGAAGTCGAAGAC
AATATCAGAGTAACTTTCAAAAACCAGGCCTCTCGTCCATACTCCTTCTACTCCAGCCTT
ATTTCGTATGAGGAAGATCAGAGGCAAGGAACAGAACCTAGAAAAAAGTTCGTGGAGCCC
AATGACACCAGAATTTACTTTTGGAAAGTGCAACATCAGATGGCGCCCACTGATGACGAG
TTTGACTGCAAAGCCTGGGCTTATTTTTCTGATGTTGATCTGGAGAAAGATATGCATTCG
GGTTTGATTGGACCTCTTCTGATCTGCCGCACCAACACTCTGAACCCTGCTCACGGGAGA
CAAGTAACAGTGAAGGAATTCGCTCTGTTTTTCACTATTTTTGATGAGACCAAGAGCTGG
TACTTCACTGAAAACATGGAAAGGAACTGCAAGGCTCCCTGCGATATCCGGATGGAGGAC
CCTGCTTTTAAAGAAAAGTATCGTTTCCATGCGATCAATGGCTATGTGATGGATACTCTA
CCTGGCTTAGTAATGGCTCAGGATCAAAGGATCCGATGGTATCTGCTCAGCATGGGCAGC
AATGAAAACATCCATTCTATTCATTTCAGTGGACACGTCTTCACTGTACGGAAAAAAGAG
GAGTACAAAATGGCAGTCTACAACCTCTATCCAGGGGTTTTTGAGACCGTGGAAATGCTA
CCATCCAAAGTTGGGATTTGGCGGATAGAATGCCTTGTTGGCGAACACCTGCAAGCTGGG
ATGAGCACTCTTTTCCTGGTGTACAACAAGCAGTGTCAGACTCCACTGGGAATGGCTTCT
GGGCGCATCAGAGATTTTCAGATTACAGCTTCAGGACAATATGGACAGTGGGCCCCAAAG
CTGGCCAGACTGCATTATTCCGGATCAATCAATGCCTGGAGCACCAAGGATCCCTTTTCC
TGGATCAAGGTGGATCTGTTGGCACCAATGATTATTCACAGCATCATGACCCAGGGTGCC
CGTCACAAGTTCTCCAGCCTCTACATCTCTCAGTTTATCATCATGTATAGTATCGATGGG
CTGAACTGGCAGAGCTATCGAGGGAATTCCACTGGGACCTTAATGGTCTTCTTTGGCAAT
GTGGATTCATCTGGAATAAAACACAATATCTTTAACCCTCCAATTATCGCTCGGTACATC
CGTTTGCACCCAACACACTACAGCATCCGCAGCACTCTCCGAATGGAATTGATGGGCTGT
GATTTAAACAGCTGCAGCATTCCCCTGGGAATGGAAAACAAAGCAATAGCAGATGCACAG
ATCACCGCCTCCTCCTACTTAAACAATATGTTTGCCACCTGGTCTCCTTCACAAGCCAGA
CTTCACCTCCAGGGGAGAACTAATGCCTGGAGACCCCGGGTGAATAGTCCAGAAGAGTGG
CTGCAAGTGGACTTCCGGAAGACAATGAAAGTCACAGGAATAACCACCCAGGGGGTGAAA
TCTCTCCTTACCAGCATGTATGTGAAGGAGTTTCTCATCTCCAGCAGTCAGGATGGCCAT
AACTGGACTCCGTGTCTTCAGAATGGCAAAGTAAAGGTTTTTCAGGGAAATCAAGACTCC
CTCACACCCGTGGTGAACTCGCTAGAACCACCGCTCCTGGCGCGCTACCTGAGAATTCAC
CCCCGGAGCTGGGTGAACCACATTGCCCTGAGGCTGGAGATTCTGGGCTGCGAGGCGCAG
CAGCTG---
>HiAr|XM_019627624.1_cds_XP_019483169.1_1
GATGATAAAGTCATTCCCGGTGAAAGTCATACCTACATCTGGCAGGTCCTGAAAGAGAAT
GGTCCGATGGCCTCTGACCCACCATGTCTCACCTACTCCTATCTTTCTCATGTGGACCTG
GTGAAAGACCTGAATTCAGGCCTCATTGGAGCCCTGCTGGTTTGTAGAGAAGGGAGTCTG
GCCGAAGAACGGACACAGACCTTGCGGGAATTTGTACTACTTTTTGCTGTGTTTAATGAA
GGGAAAAGTTGGCACTCAGAAACAAATGAGTCCTCAACACAGGCTACGGACCCTCCATCT
GCTCAGGCCCAGCCTGAAATGCACACAATCAATGGCTATGTAAACCGGTCTCTGCCAGGT
CTGATTGGATGTCACAAGAAATTGGTATATTGGCATGTGATTGGAATGGGTACCACCCCT
GAAGTGCACTCAATTTTCCTCGAAGGTCACACATTTCTTGTGAGGAACCACCGAGAAGCC
TCCTTGGAGATCTCACCAATAACTTTCCTTACTGCTCAGACACACCTGATGGACCTTGGC
CAATTTCTACTGTTTTGTCACATCTCTTCCCACCAACATGATGGTATGGAAGCTTATGTC
AAAGTAGACACTTGCCCAGAGGAACCCAAACTACGAAAGAAAAATATTGCTGAAGAAGAC
GATTATGATGATGAACTT------TATGACTCTAACATGGACATTGTCAGGCTTGATGAT
GACTACTCTCCTCCCTTTATGCAAATCCGCTCCGTTGCCAAAAAGCATCCTAAAACTTGG
GTCCACTATATTGCTGCTGAAGAGGAGGACTGGGACTATGCTCCCTCAGTCCCCACCCCC
AGTGACAGAAGTTATAAAAGTCTATATTTGAACAATGGTCCTCAGCAGATTGGTAGGAAG
TACAAAAAAGTCCGATTTCTGGCATACACAGATGAAACATTTACAACTCGTGGAGCTATT
CAGTATGAATCTGGAATCCTGGGACCTTTACTTTATGGAGAAGTTGAAGATACACTGTTG
ATTATATTTAAGAATCAAGCAAGCCGACCATACAACATCTTCCCTCATGGAATCACTGAT
GTCACTCCTTGGCACTCAGGGAGATTGCCCAAAGGTTCCTTCACTCAGCCCTTATACCGT
GGAGAACTAAATGAGCACCTGGGACTCTTGGGGCCATGTATAAGAGCAGAAGTTGAAGAC
ACTATCATGGTAACTTTCAAAAACCAGGCATCTCGTCCCTACTCCTTCTATTCTAGCCTT
ATTTCTTATGAGGAAGATCAGAGGCAAGGAGCAGAACCTAGAAAAAAGTTTGTCAAACCT
AATGAAACAAAAGTTTACTTCTGGAAAGTACAACATCATATGGCACCCAGTAAAGATGAG
TTCGACTGCAAAGCCTGGGCTTATTTTTCTGATGTCGATCTGGAAAGAGACATGCACTCA
GGCCTGATTGGACCCCTTCTGATCTGCCGCACGAACACACTGAACCCTGCTCATGGGAGA
CAAATGACAGTGCAGGAATTTGCTCTGTTTTTCACTATTTTTGATGAGACCAAGAGCTGG
TACTTCACTGAAAACGTGGAAAGGAACTGCAGAGCTCCCTGCAATATCCAGATGGAGGAC
CCTGCTTTTAAAGAAAGTTATCGCTTTCATGCAATCAATGGCTATGTCATGGATACTCTA
CCTGGCTTAGTAATGGCTCAGGATCAAAGGATTCGATGGTATCTGCTCAGCATGGGCAGC
AATGAAAACATCCATTCCATTCATTTCAGTGGACATGTATTCACTGTACGGAAGAAAGAG
GAGTATAAAATGGCGGTCTACAACCTCTATCCAGGTGTTTTTGAGACAGTGGAAATGCTG
CCATCCAAAGCTGGAATCTGGCGGATAGAATGCCTTATTGGTGAACACCTACAGGCTGGG
ATGAGCACTCTTTTCCTGGTGTACAGCAAGGAGTGTCAGACCCCTCTGGGAATGGCTTCT
GGACGCATTAGAGATTTTCAGATTACAGCTTCAGGACAATATGGACAGTGGGCCCCAAAG
CTGGCCAGACTTCATCACTCTGGATCAATCAATGCCTGGAGCACCAAGGATCCCTTCTCC
TGGATCAAGGTGGATCTGTTGGTACCAACAATTATACACAGCATCATGACCCAGGGTGCC
CGTCAGAAGTTTTCCAGCCTGTACATCTCTCAGTTTATCATCATGTACAGTCTTGATGGA
AAGAAGTGGCAGAGTTATCAAGGGAATTCCACTGGGACCTTAATGGTCTTCTTTGGCAAT
GTGGATTCATCTGGGATAAAACACAATACTTTTAACCCTCCAATTATCGCTCGGTACATC
CGTTTGCACCCAACACACTACAGCATCCGCAGCACTCTTCGCATGGAGTTGATGGGCTGT
GATTTAAACAGTTGCAGCATTCCATTGGGAATGGAGAATAAAACAATATCAGATGCACAG
ATTACTGCCTCATCTTACTTGAACAACATGTTTGCTACTTGGTCTCCTTCCCAAGCCCGA
CTTCACCTCCAGGGGAGGACTAATGCCTGGAGGCCACAGGCAAATAATCCAGAAGAGTGG
CTGCAAGTGGACTTCCAGAAGACAATGAAAGTTACAGGAATAGCTACCCAGGGGGTGAAA
TCTCTCCTTACCAGCATGTATGTGAAGGAGTTCCTCATCTCCAGTAGTCAAGATGGCCAT
AACTGGACTCTATTTCTTCAGAATGGCAAAGTAAAGTTTTTTCAGGGAAATCAAGACTCC
TTCACACCTGTGGTGAACTCGCTAGACCCACCGCTACTGACTCGCTACCTTAGGATTCAC
CCACAGAGATGGGTGCACCAGATTGCCCTGCGGCTGGAGGTTCTGGGCTGTGAGGCACAG
CAGCTG---
>LaCi|417-exonerate_protein2genome-gene-2.7-mRNA-1
GATGATAAAGTCGTTCCTGGTGAAAGCCATACCTATGTCTGGGAGGTCCTGAGGGAGAAT
GGCCCAATGGCCTCTGACCCCCCATGTCTCACCTACTCCTATTTTTCTCATGTGGACCTG
GTGAAAGACCTGAATTCAGGTCTCATTGGAACCCTCCTGGTTTGTAGAGAAGGGAATCTG
GCCAAAGAAAGGACA---------CACGAATTTGTGCTACTTTTTGCTGTATTCGATGAA
GGAAAAAGTTGGCATTCAGAAACACATGAGTCCTCCACACAT---ATGGATCCTGCATCT
ACTCGGCCCCGGACTAAAATGCACACCATCAATGGCTATGTAAACCGGTCTCTTCCAGGT
CTGATTGGATGTCACAAGAAATTGGTCTGTTGGCATGTGATTGGAATGGGCACCACCCCC
GAAGTGCACTCAATTTTCCTTGAAGGTCACACATTTCTTGTGAGGAACCATCGTCAGGCC
TCCTTGGAGATCTCACCAATAACTTTCCTTACTGCTCAGACACACCTGATGGACCTTGGC
CAGTTTCTACTGTTTTGCCATATCTCTTCACACCAACATGATGGTATGGAAGCTTATGTC
AAAGTGGAGAGCTGCCCAGAGGAACCCCAACTACGGAAAAAAANNNNNNNNNNNNNNNNN
NNNNNNNNNNNNNNNNNNNNNNNNNNNNNCTCTGACATGGATGTTGTCAGCTTTGATGAT
GACGACTCTTCCCCCTCTATCCAAATCCGCTCAGTTGCCAAGAAGCATCCTAAAACTTGG
GTCCACTATATTGCTGCTGAAGAGGAGGACTGGGACTATGCTCCCTCAGTCCCTACCCCC
AATGACAGCAGTTATAAAAGTCTATATTTGAATAATGGTCCTCAGCGGATTGGTAGAAAG
TACAGAAAAGTCCGATTTGTGGCATATACAAATGAAACATTTAAAACTCGTGAAGCTACT
CAATATGAATCAGGAATCCTGGGACCTTTACTTTATGGAGAAGTTGGAGATACACTGTTG
ATTATATTTAAGAATCAAGCAAGCCGACCATATAACATCTTCCCTCATGGAATCACTGAT
GTCAGGCCTTTGCATGAAGGAAGATTGCCAAAAGGCTCCTTTACTCAGCCCTTACACCGT
GGAGAACTGAATGAGCACTTGGGACTCCTGGGGCCATGTATAAGAGCAGAAGTCGAAGAC
AATATCAGGGTAACTTTCAAAAACCAGGCCTCTCGTCCGTACTCCTTCTACTCCAGCCTT
ATTTCATATGAGGAAGATCAGAGGCAAGGAACAGAACCCAGAAAAAAGTTCGTGCAGCCC
AATGAAACCAGAATCTACTTTTGGAAAGTGCAACATCAGATGGCGCCCACTGATGACGAG
TTTGACTGCAAAGCCTGGGCTTATTTTTCTGATGTTGATCTGGAGAAAGATATGCATTCG
GGTTTGATTGGACCCCTTCTGATCTGCCGCGCCAACACTCTAAACCCTGCTCACGGGAGA
CAAGTGACAGTGAAGGAATTCGCTCTGTTTTTCACTATTTTTGATGAGACCAAGAGCTGG
TACTTCACTGAAAACCTGGAAAGGAACTGCAAGGCTCCCTGCGATATCCGGATGGAGGAC
CCTGCTTTCAAAGAAAAGTATCGTTTCCATGCGATCAATGGCTATGTGATGGATACTCTG
CCTGGCTTAGTAATGGCTCAGGATCAAAGGATCCGATGGTATCTGCTCAGCATGGGCAGC
AACGAGAACATCCATTCTATTCATTTCAGTGGACACGTCTTCACTGTACGGAAGAAGGAG
GAGCACAAAATGGCAGTCTACAACCTCTATCCAGGGGTTTTTGAGACAGTGGAAATGCTA
CCATCCAAAGTTGGAATTTGGCGGATAGAATGCCTTATTGGCAAACACCTACAAGCTGGG
ATGAGCACTCTTTTCCTGGTGTACAACAAGAAGTGTCAGACTCCACTGGGAATGGCTTCC
GGGCGCATCAGAGATTTTCAGATTACAGCTTCAGGACACTATGGACAGTGGGCCCCAAAG
CTGGCCAGACTTCATTATTCCGGATCAATCAATGCCTGGAGCACCAAGGATCCCTTTTCC
TGGATCAAGGTGGATCTATTGGCACCAATGATTATTCATGGCATCATGACCCAGGGTGCC
CGTCACAAGTTCTCCAGCCTCTACATCTCTCAGTTTATCATCATGTATAGTATCGATGGA
CTGAAGTGGCAGAGCTATCGAGGGAGTTCTACTGGGACCTTAATGGTCTTTTTTGGCAAT
GTGGATGCATCTGGAATAAAACACAATATTTTTAACCCTCCAATTATTGCTCGGTACATC
CGTTTGCACCCAACACACTACAGCATCCGCAGCACTCTCCGCATGGAATTGTTGGGCTGT
GATCTAAACAGCTGCAGCATTCCGCTGGGAATGGAAAATAAAGCAATCGCAGATGCACAG
ATCACTGCCTCCTCCTACTTAAACAATATGTTTGCCACCTGGTCTCCTTCACAAGCCCGA
CTTCACCTCCAGGGGAGGACTAATGCCTGGAGACCCCGGGTGAATAGTCCAGAAGAGTGG
CTGCAAGTGGACTTCCGGAAGACAATGAAAGTCACAGGAATAACCACCCAGGGGGTGAAA
TCTCTCCTTACCAGCATGTATGTGAAGGAGTTTCTCATCTCCAGCAGTCAAGATGGCCAT
AACTGGACTCCGTGTCTTCAGAATGGCAAAGTAAAGGTTTTCCAGGGAAATCAAGACTCC
CTCACACCTGTGGTGAACTCGCTAGAACCACCGCTCCTGACGCGCTACCTGAGAATTCAC
CCCCGGACCTGGGTGAACCACATTGCCTTGAGGCTGGAGATTCTGGGCTGCGAGGCGCAG
CAGCTGTCC
>MyLu|XM_023759987.1_cds_XP_023615755.1_1
GATGATAAAGTCATTCCTGGTGACAGTCATACCTATGTCTGGGAGGTCCTGAAGGAGAAT
GGCCCAATGGCCTCTGACCCACCATGTCTCACCTACTCCTATTTTTCTCATGTGGACCTG
GTGAAAGACCTGAATGCAGGTCTCATTGGAACCCTCCTGGTTTGTAGAGAAGGGAGTCTG
GCCAAAGAAAGGACA---------CACGAATTTGTACTACTTTTTGCTGTATTTGATGAA
GGAAAAAGTTGGCATTCAGAAACATATGAGTCCTCCACACAGGCTACCAATCCTGCATCT
GCTCGGCCCCGGACTGAAATGCACACAATCAATGGCTATGTAAACCGGTCTCTTCCAGGT
CTGATCGGATGTCACAAGAAATTGGTCTATTGGCATGTGATTGGAATGGGCACCGCCCCC
GAAGTGCACTCAATTGTCCTTGAAGGTCACACATTTCTTGTGAGGAACCATCGACAGGCC
TCCTTGGAGATCTCACCAATAACTTTCCTTACTGCTCAGACACACCTGATGGACCTTGGC
CAGTTTCTACTGTTTTGCCATATCTCTTCGCACCAACATGATGGTATGGAAGCTTATGTT
AAAGTGGATAGCTGCCCAGAGGAACCCCAACTACGGAAGAAAAATAATCAAGAAGAGGAA
TATGAGGATGATGATACT------TATGACCCTGACATGGATTTTGTCAGGTTTGATGAT
GATGACCCTTCTTCCTTTATCCAAGCCCGCTCAGTTGCCAAGAAGCATCCTAAAACTTGG
GTCCACTATATTGCTGCTGAAGAGGAGGACTGGGACTATGCTCCCTCAGTCCCCTCCCCC
AATGACAGCAGTTATAAAAGTCTATATTTGAATAATGGTCCTCAGCGGATTGGTAGAAAG
TACAAAAAAGTCCGATTTATGGCATACACAAATGAAACATTTAAAACTCGTGAAGCTATT
CAATATGAATCAGGAATCCTGGGACCTTTACTTTATGGAGAAGTTGGAGATACGCTGTTG
ATTGTATTTAAGAATCAAGCAAGCCGACCATATAACATCTTCCCTCATGGAATCACTGAT
GTCAGGCCTTTGCATGAAGGGAGATGGCCAAAAGGCTCCTTTACTCAGCCCTTATACCGT
GGAGAACTGAATGAACACTTGGGACTCCTGGGGCCATGTATAAGAGCAGAAGTCGAAGAC
AATATCAGGGTAACTTTCAAAAACCAGGCCTCTCGTCCCTACTCCTTCTACTCCAGCCTT
ATTTCGTATGAGGAAGATCAGAGGCAAGGAACAGAGCCTAGAAAAAAGTTTGTGGAGCCC
AATGAAACCAGAATTTACTTTTGGAAAGTGCAACATCAGATGGCGCCCACTGCCGATGAG
TTTGACTGCAAAGCCTGGGCTTATTTTTCTGATGTTGATCTGGAGAAAGATATGCATTCG
GGCTTGATTGGACCGCTTCTGATCTGCCGCGCCAACACTCTGAACCCTGCTCATGGGAGA
CAAGTGACAGTGCGGGAATTTGCTCTGTTTTTCACTATTTTTGATGAGACCAAGAGCTGG
TACTTCACTGAAAACATGGAAAGGAACTGCAGAGCTCCCTGCGATATCCGGATGGAGGAC
CCTGCTTTTAAAGAAAAGTATCGCTTCCGTGCGATCAATGGCTATGTGATGGATACTCTA
CCTGGCTTAGTAATGGCTCAGGATCAAAGGATCCGATGGTATCTGCTCAGCATGGGCAGC
AATGAAAACATCCATTCTATTCATTTCAGTGGACACGTCTTCACTGTAAGGAAAAAAAAG
GAGTACAAAATGGCAGTCTACAACCTCTATCCAGGGGTTTTTGAGACAGTGGAAATGCTA
CCATCCAAAGCTGGAATTTGGCGGATAGAATGCCTTATTGGCGAACACCTGCAAGCTGGG
ATGAGCACTCTTTTCCTGGTGTACAACAAGCAGTGTCAGGCTCCACTGGGAATGGCTTCT
GGGCGCATCAGAGATTTTCAGATTACAGCCTCAGGACAATATGGACAGTGGGCCCCAAAT
CTGGCCAGACTTCATTATTCTGGATCAATCAATGCCTGGAGCACCAAGGATCCCTTTTCC
TGGATCAAGGTGGATCTGTTGGCACCAATGATTATTCACAGCATCATGACCCAGGGTGCC
CGTCACAAGTTCTCCAGCCTCTACATCTCTCAGTTTATCATCATGTATAGTATCGATGGG
CTGAAGTGGCAGAGCTATCGAGGGAATTCCACTGGGACCTTAATGGTCTTCTTTGGCAAT
GTGGATTCGTCTGGAATAAAACACAATATTTTTAACCCTCCAATTATTGCTCGGTACATC
CGTTTGCACCCAACGCACTACAGCATCCGCAGCACTCTCCGCATGGAGTTGATGGGCTGT
GATTTAAACAGCTGCAGCATTCCACTAGGAATGGAAAATAAAACAATATCAGATGCACAG
ATTACTGCCTCCTCCTACTTAAACAATGTGTTTGCCACCTGGTCTCCTTCACAAGCCCGA
CTTCACCTCCAGGGGAGGACTAATGCCTGGAGACCCCGGGTGAATAGTCCAGAAGAGTGG
CTGCAAGTGGACTTCCGGAAGACAATGAGAGTCACAGGAATAACCACCCAGGGTGCGAAA
TCTCTCCTTACCAGCATGTATGTGAAGGAGTTCCTCATCTCCAGCAGTCAAGATGGCCAT
AACTGGACTCCGTGTCTTCAGAATGGCAAAGTAAAGGTTTTTCAGGGAAATCAAGACTCC
CTCACACCTGTGGTGATTTCGCTAGACCCACCGCTCCTGACACGCTACCTGAGAATTCAC
CCCCGGAGCTGGGTGAACCACATTGCCCTGAGGCTGGAGATTCTGGGCTGCGAGACGCAG
CAGCTG---
>PhDi|XM_028523472.1_cds_XP_028379273.1_1
GATGATAAAGTCATCCCTGGCGAAAGTCACACCTACGTCTGGCAGGTCCTGAAAGAGAAT
GGTCCAATGGCCTCAGACCCACCATGTCTCACCTACTCCTATTTTTCTCATGTAGACCTG
GTGAAAGACCTGAATTCAGGCCTCATTGGAACCCTGCTGGTTTGTAGAGAAGGAAGTTTG
ACCAGAGAAAGGACACAGACCTTGAATGAATTTGTACTACTTTTTGCTGTATTTGATGAA
GGGAAAAGTTGGCATTCAGAAACATATGAGTCCTCTGCACAAGCTATGGATACAGTATCT
GCTTGGGCCCGGCCTGAAATGCACACAATCAATGGCTATGTAAACCGGTCTCTCCCAGGT
CTAATTGGGTGTCACAAGAAATCGATATATTGGCATGTGATTGGAATAGGCACCACCCCC
GAAGTGCACTCAATTTTCCTTGAAGGTCACACATTTCTTGTGAGGAACCATCGACAGGCC
TCCTTGGAGATCTCACCAATAACTTTCCTTACTGCTCAGACACTTCTAATGGAACTTGGC
CAGTTTCTACTCTATTGCCATATCTCTTCCCACCAACATGATGGTATGGAAGCTTATGTC
AAAGTGGATAGTTGCCCAGATGAACCCCAACTACGGATGAAAAACAATAAAAAAGAGGAA
TATTATGATGATGAATTT------TATGACTCTGACATGGATATTGTCAGGATTGATGAT
GACAACTCTCCTCCATTATTCCAAATCCGCTCAGCTGCCAAGAAGCATCCTAAAACTTGG
GTTCACTATATTGCTGCTGAAGAGGAGGACTGGGACTATGCTCCCTCAGTCCCTACCTCC
AATGACAAAAGTTATAAAAGTTTATATTTGAATAATGGTCCTCAGCGGATTGGCAGGATG
TACAAAAAAGTCCGATTTATGGCATACACAGATGAAACATTTAAAACTCGTGAAGCCATT
CAGTATGAATCAGGAATCCTAGGACCTTTACTTTATGGAGAAGTTGGAGACACACTGTTG
ATTATATTTAAGAATCAAGCAAGCCGACCATATAACATCTTCCCTCATGGAATCACTGAT
GTCAGTCCTTTGCACTCAGGGAGATTGCCAAAAGGCTCTTTCACTCAGCCCTTATATCGT
GGAGAACTAAATCAACACTTGGGACTCCTGGGTCCATGTATAAGAGCAGAAGTACAAGAC
AATATCATGGTAACTTTCAAAAACCAGGCCTCTCGTCCCTACTCCTTTTATTCTAGCCTT
ATTTCTTATGAGGAAGATCAGAGGCGAGGAGAAGAACCTAGAAAAAAGTTTGTCAAGCCT
AATGAAACCCAAAGTTACTTTTGGAAAGTGCAACATCATATGGCACCCACTAAAAATGAG
TTTGACTGCAAAGCTTGGGCTTATTTTTCTGATGTTGATCTGGAAAAAGATATGCACTCA
GGCTTGATTGGACCTCTTCTGATCTGCCGCACTAACACGCTGAACCCTGCTCATGGGAGA
CAAGTGACAGTGCAAGAATTTGTTCTGTTTTTCACTATTTTTGATGAGACCAAAAGCTGG
TACTTCACTGAAAACATGGAAAGGAACTGCAGGGCTCCCTGCAATATCCAGATGGAGGAC
CCCACTTTTAAAGAAAATTATCGTTTCCATGCAATCAATGGCTATGTGATGGATACTCTA
CCTGGGTTAGTAATGGCTCAGGATCAAAGGATTCGATGGTATCTGCTCAGTATGGGCAGC
AGTGAAAACATCCATTCTATTCATTTCAGTGGACATGTATTCACTGTACGGAAAAAAGAG
GAGTATAAAATGGCAGTCTACAACCTCTATCCAGGTGTTTTTGAGACAGTGGAAATGCTA
CCATCCAAAGTTGGAATTTGGAGAATAGAATGCCTTATTGGCGAACACCTACAAGCTGGG
ATGAGCACTCTTTTTCTGGTGTATAGCAAGCAGTGTCAGGCTCCACTGGGAATGGCTTCT
GGACGCATTAGAGATTTTCAGATTACAGCTTCAGGACAATATGGACAGTGGGCCCCAAAG
CTGGCCAGACTTCATTATTCTGGATCAATCAATGCCTGGAGCACCAAGGATCCATTTTCC
TGGATCAAGGTGGATTTGTTGGCACCAATGATTATTCACAGCATCATGACCCAGGGTGCC
CGACAGAAGTTCTCCAGCCTCTACATCTCTCAGTTTATCATCATGTATAGTCTTGATGGG
ACTACATGGCAGAGTTATCGTGGGAATTCCACTGGGACCTTAATGGTATTCTTTGGGAAT
GTGGATTCATCTGGAATAAAACACAATATTTTTAACCCTCCAATTATTGCTCGGTACATA
CGTTTGCACCCAACACACTACAGCCTCCGTAGTACTCTTCGCATGGAGTTGATGGGCTGT
GATTTAAACAGTTGCAACATTCCACTAGGAATGGAGAGTAAAGTAATATCAGATGCACAG
ATTACTGCCTCATCCTACTTAAACAATATGTTTGCTACCTGGTCTCCTTCACAAGCCCGA
CTTCACCTCCAGGGGAGGACTAATGCCTGGAGACCCCAGGTGAATAATCCAGAAGAGTGG
CTGCAAGTGGACTTCCGGAAGACAATGAAAGTTACAGGAATAACCACCCAGGGGGCGAAA
TCTCTCCTTACCAACATGTATGTGAAGGAGTTTCTCATCTCCAGTAGTCAAGATGGCCAT
AACTGGACTCCGTTTCTTCAGAATGGCAAAGTTAAGGTTTTTCAGGGAAATCAAGACTCC
TTCAGACCTGTGGTGAACTCTCTAGACCCACCACTGCTGACTCGCTACCTTAGAATTCAC
CCCAAGAGCTGGATGCACCAGATTGCCCTGAGGCTGGAGGTTCTGGGCTGTGAGGCACAG
CAGCTG---
>PtVa|XM_023520657.1_cds_XP_023376425.1_1
GATGATAAAGTCAAGCCTGGTGACAGCCAAACCTACGTCTGGCAGGTCCTGAAAGAGAAT
GGTCCAATGGCCTCTGACCCACCATGTCTCACCTATGCCTACCTTTCTCATGTGGACCTG
GTGAAAGACCTGAATTCAGGCCTCATTGGAGCCCTCCTGGTTTGTAGAGAAGGGAGTCTG
GCCGAAGAAAAGACACGGACCTTGAATGAATTTGTCCTACTTTTTGCTGTATTTAACGAA
GGGAAGAGTTGGTACTCAGAACCAAATGCATCCTCAACACAGGCGATGGATCCTGCGTCT
GTCCGGGCCCGGCCTGAAATGCACACAATCAATGGCTATGTAAACCGCTCTCTGCCAGGT
CTGACTGGATGTCACAAGAAATTGGTACACTGGCATGTGATTGGAATGGGCACCACCCCC
AAAGTGCACTCAATTTTCCTCGAAGGTCACACATTTCTTGTAAGGAACCATCGACAAGCC
TCCTTGGAGATCTCACCAATAACTTTCCTCACCGCTCAGACACACCTGATGGACCTTGGC
CAGTTTCTCCTGTTTTGTCATATCTCTTCCCACCAACATGATGGTATGGAAGCTTACGTT
AAAGTAGAGAGCTGCCCAGAGGAACCCCGACTACGGATGAAAACTAATGAAGAAGAGGAA
TATGATGATGATGATCTT------TATGACTCCGACATGGACGTTGTCAGGTTTGACGGT
GACAACTCTTCTCCCTTTATCCAAATCCGCTCAGTTGCCAAGAAGCATCCTAAAACTTGG
GTCCACTATATAGCTGCTGAAGAGGAGGACTGGGACTATGCTCCCTTGGTCTCCACACCC
AGTGACAAAAGTTATAAAAGTCTATATTTGAACAATGGTCCTCAGCGGATTGGTAGGAAG
TACAAAAAAGTTCGATTTATGGCATATACAGATGAAACATTTAAAACTCGTGAAGCTACT
CAGTATGAATCAGGAATCTTGGGACCTTTACTTTATGGAGAAGTTGGAGACACACTGTTG
ATTATATTTAAGAATCAAGCAAGCCGACCATATAACATCTTCCCTCATGGAATTACTGAT
GTCAGTCCTTTGCACGAAGGGAGATTGCCAAAAGGCTCTTTCACTCAGCCCCTGTACCGT
GGAGAACTCAATGAACACTTGGGACTCTTGGGGCCATGTATAAGAGCGGAAGTCGAAGAC
AATATCATGATAACTTTCAAAAACCAGGCCTCTCGTCCCTACTCCTTCTATTCCAGCCTT
ATTTCTTATGAGGAAGATCAGAGGGAAGGAGTGGAACCTAGAAAGAAGTTTGTCAAGCCT
AACGAAACCAAAATTTACTTTTGGAAAGTGCAACATCACATGGCACCCACTAAAGACGAG
TTTGACTGCAAAGCCTGGGCTTACTTTTCGGATGTTGATCTGGAAAGAGACGTGCACTCA
GGCTTGATGGGGCCGCTTCTGATCTGTCGCGCTAACACGCTGAACCCTGCCCACGGGAGA
CAAGTGACGGTGCAGGAATTTGCTCTGTTTTTCACTATTTTTGATGAGACCAAGAGCTGG
TACTTCACTGAAAACGTGGAAAGGAACTGCAGGGCTCCCTGCAACATCCAAATGGAGGAC
CCCACCTTTAAAGAAAAGTATCGCTTCCACGGAATCAATGGCTATGTGATGGACACTCTG
CCCGGCTTGGTAATGGCTCAGGATGAAAGGACCCGCTGGTACCTGCTCAGCATGGGCAGC
AATGAAAACATCCATTCTGTTCATTTCAGTGGACACGTGTTCACTGTACGGAAAAAAGAA
GAGTATAAAATGGCAGTCTACAACCTCTACCCAGGTGTTTTTGAGACCGTGGAAATGCTA
CCATCCAAAGCTGGAGTCTGGCGAGTAGAGTGCCTCATTGGGGAACACCTGCAGGCTGGG
ATGAGCACGCTTTTTCTGGTGTACAGCAAGAAGTGTCAGACTCCACTGGGAATGGCTTCC
GGACGCATCAGAGATTTTCAGATTACAGCTTCAGGACAATATGGACAGTGGGCCCCAAAG
CTGGCCAGACTTCATTATTCCGGATCGGTCAATGCCTGGAGCACCAAGGATCCCTTTTCC
TGGATCAAGGTGGACCTGTTGGCACCAATGATTATACACAGCATCCTGACCCAGGGTGCC
CGTCAGAAGTTCTCCAGCCTCTACATCTCCCAGTTTATCATCATGTATAGTCTTGATGGA
AAGAAGTGGCAGAGTTATCGAGGGAATTCTACTGGGACCTTAATGGTCTTCTTTGGCAAC
GTGGACTCATCTGGGATAAAACACAATGTTTTTAACCCTCCGATTATTGCTCGGTACATC
CGTTTGCACCCAACACACTACAGTATCCGCAGTACTCTTCGCATGGAGTTGATGGGCTGT
GATTTAAACAGTTGCAGCATCCCACTGGGAATGGAGAATAAAGCAATATCAGATGCACAG
ATTACTGCCTCATCCTACTTAAACAATATGTTTGCCACCTGGTCTCCTTCACAAGCCCGA
CTTCACCTCCAGGGGAGGACTAATGCCTGGAGACCCCAGGTGAATAACCCAGAAGAGTGG
CTGCAAGTGGACTTCCAGAAGACAATGAAAGTTACAGGAATAGCCACCCAGGGAGTGAAA
TCTCTCCTTACCAGCATGTATGTGAAGGAGTTCCTCATCTCCAGTAGTCAAGATGGCCAT
AACTGGACTCTGTTTCTTCAGAATGGCAAAGTAAAGGTTTTTCAGGGAAATCAAGACTCC
TCCACACCCGTGGTGAACTCTCTAGACCCACCGCTACTGACTCGCTACCTTAGAATTCAC
CCGCAGAGCTGGGGGCACCAGATCGCCCTGAGGCTGGAGGTTCTGGGCTGCGAGGCACAG
CAGTTG---
>RhFe|XM_033106138.1_cds_XP_032962029.1_1
GATGATAAAGTCATTCCTGGTGAAAGTCATACCTACGTCTGGCATGTCCTGAAGGAGAAT
GGTCCAATGGCCTCTGACCCACCGTGTCTCACCTACTCCTACCTTTCACATGTGGACCCG
GTGAAAGACCTGAATTCAGGCCTCATTGGAGCCCTGTTGGTTTGTAGAGAAGGGAGTCTG
GCCAAGGAAAGGACACAGACTTTGCAGGAATTTGTACTCCTTTTTGCTGTATTTAATGAA
GGGAAAAGTTGGCACTCAGAAACAAATGAGCCCTCGATACGGGCTATGGACACCCCATCT
GCTCGGGCCAGACCCGAAATGCACACAATCAATGGCTATGTAAACCGGTCTCTGCCAGGT
CTGAGTGGATGTCACAAGAAGTTGGTATATTGGCATGTGATTGGAATGGGCACCACCCCT
GAAGTGCACTCAATTTTCCTCGAAGGTCACACATTTCTTGTAAGGAACCATCGAGAAGCC
TCCTTGGAGATCTCACCAGTAACTTTCCTTACTGCTCAGACACTCCTGATGGACCTTGGC
CAGTTTCTACTGTATTGTCATATCTCTTCCCACCAACATGATGGTATGGAAGCTTATCTC
AAAGTAGACAGTTGCCCAGAGGAACCCCAACTACGGATGAAAAATATTGAAGAA---GAT
GACTATTACGAAGATCCT------TATGACTCTGACATGGACATTGTCAGGTTAGATGAC
AACTACTCTCCTCCCGTTCTCCAAATCCGCTCAGTTGCCAAAAAGCATCCTAAAACGTGG
GTGCACTATATTGCTGCTGAAGAGGACGATTGGGAATATGCTCCCTCAGGCCCCACCTCC
AGTGACACAAGTTATAAAAGTCTGTATTTGAAAAATGGTCCTCAGCAGATTGGCAGGAAG
TACAAAAAAGTCCGATTTATGGCATACACAGATGAAACATTCACAACTCGTGAAGCTATT
CAGTATGAATCAGGAATCCTGGGACCTTTACTTTATGGAGAAGTTGGAGATACACTGTTG
ATTATATTTAAGAATCAAGCAAGCCGACCATATAACATCTTCCCTCACGGAATCACTGAT
GTCACTCCTTTGCACTCAGGGAGACTGCCAAAAGGCTCCTTCACTCAGCCCTTATATCGT
GGAGAACTAAATGAGCACCTGGGACTCTTGGGGCCCTGTATCAGAGCAGAAGTCGAAGAC
AATATCATGGTAACTTTCAAAAACGAGGCCTCTCGTCCCTACTCCTTCTATTCTAGCCTT
ATTTCTTATGAGGAAGATGAGAGCCAAGGAGCACAACCTAGACAAAAGTTTGTCAAACCT
AATGAAACGAAAATTTACTTCTGGAAAGTACAACATCATATGGCACCTACTAAAGATGAG
TTTGACTGCAAAGCCTGGGCTTATTTTTCTGATGTTGATCTGGAACGAGACATGCACTCA
GGCCTAATTGGACCTCTTCTGATCTGCCGCACGAACACACTGAACCCTTCTCATGGGAGA
CAAGTGACAGTGCGGGAATTTGCTCTGTTTTTCACTATTTTTGATGAGACCAAGAGCTGG
TACTTCACTGAAAACATGGAAAGGAACTGCAGGGCTCCCTGCAATATCCAGATGGAGGAC
CCTGCTTTTAAACAAAATTATCGCTTCCATGCAATCAATGGCTATGTGATGGATACTCTA
CCTGGTTTAGTAATGGCTCAGGATCAAAGGATTCGATGGTATCTGCTCAGCATGGGCAGC
AACGAAAACATCCATTCCATTCATTTCAGTGGACACGTATTCACTGTACGGAAGAAAGAG
GAGTATAAAATGGCGGTCTACAACCTCTATCCAGGTGTTTTTGAGACAGTGGAAATGCAA
CCATCCAAAGCTGGAATCTGGCGGATAGAATGCCTTATTGGTGAACACCTACAAGCTGGG
ATGAGCACTCTTTTTCTGGTGTATAGCAAGAAGTGTCAGACTCCTCTGGGAATGGCTTCT
GGACGCATTAGAGATTTTCAGATTACAGCTTCAGGACAATATGGACAATGGGCCCCGAAG
CTGGCCAGACTTCACCATTCTGGATCAATCAATGCCTGGAGCACCAAGGATCCCTTTTCC
TGGATCAAGGTGGATCTCTTGGCACCAATGATTATACACGGCATCATGACCCAGGGTGCC
CGTCAGAAATTCTCCAGCCTGTACATCTCTCAGTTTATCATCATGTACAGTCTTGATGGC
AGTAAGTGGCAGAGTTATCGAGGGAATTCCACTGGGACCTTAATGGTCTTCTTTGGCAAT
GTGGATTCATCTGGGATAAAACACAATACTTTTAACCCTCCAATTATTGCTCGGTACATC
CGTTTGCACCCGACACACTATAGCATCCGCAGCACTCTTCGCATGGAGTTGATGGGCTGT
GATTTAAACAGCTGCAGCATTCCATTGGGAATGGAGAATAAAGCAATATCAGATGCACAG
ATTACTGCCTCATCTTACTTGAACAATATGTTTGCTACCTGGTCTCCTTCACAAGCCCGA
CTTCACCTCCAGGGGAGGACTAATGCCTGGAGACCCCAGGTGAATAATCCAGAAGAGTGG
CTGCAAGTGGACTTCCAGAAGACAATGAAAGTTACAGGAATAACTACCCAGGGGGTGAAA
TCTCTGCTTACCAGCATGTATGTGAAGGAGTTCCTCATCTCCAGTAGTCAAGATGGCCAT
AACTGGACTCCATTTCTTCAGAATGGCAAAGTAAAGGTTTTTCAGGGAAATCAAGACTCC
TTCACACCTGTTCTGAACTCTCTAGACCCACCGCTATTGACACGCTACCTTAGGATTCAC
CCACAGAGCTGGGTGCACCAGATTGCCCTACGGCTGGAGGTTCTGGGCTGCGAGGCACAG
CAGCTG---
>RoAe|XM_016133454.1_cds_XP_015988940.1_1
GATGATAAAGTCAACCCTGGTGACAGTCAAACCTACGTCTGGCAGGTCCTGAAAGAGAAT
GGCCCAATGGCCTCTGACCCACCATGTCTCACCTACGCTTACCTTTCTCATGTGGACCTG
GTGAAAGACCTGAATTCAGGCCTCATTGGAGCCCTCCTGGTTTGTAGAGAAGGGAGTCTG
GCTAAAGAGAGGACACGGACCTCGAATGAATTTGTCCTACTTTTTGCTGTATTTAATGAA
GGGAAGAGTTGGCACTCAGAACCAAATGCATCCTCAACACAGGCAACGGATCCTGCGTCT
GTCCAGGCCCGGCCTGAAATGCACACAATCAATGGCTATGTAAACCGCTCTCTGCCAGGT
CTGATTGGATGTCACAAGAAATTGGTACACTGGCATGTGATTGGAATGGGCACCACCCCC
AAAGTGCACTCAATTTTCCTCGAAGGTCACACATTTCTTGTAAGGAACCATCGACAAGCC
TCCTTGGAGATCTCACCAATAACTTTCCTTACCGCCCAGACACACCTGATGGACCTCGGC
CAGTTTCTCCTGTTTTGTCATATCCCTTCCCACCAACATGATGGTATGGAAGCTTACGTT
AAAGTAGAGAGCTGCCCGGAGGAACCCCAACTACGGAAAAAAAATAACGAAGAAGAGGAA
TATGATGAAGATGATCTT------TATGACTCTGACATGGACATTGTCAGTGTTGACAGT
GACGACTCTTCTCCCTTTATCCAAATGCGCTCAGTTGCCAAGAAGCATCCTAAAACTTGG
GTCCACTATATAGCTGCTGAAGAGGAGGACTGGGACTATGCTCCCTCGGTCTCCACCCCC
AGTAACAAAAGTTATAAAAGTCTATATTTGAACAATGGTCCTCAGCGGATTGGTAAGAAG
TACAAAAAAGTTCGATTTATGGCATATACAGATGAAACATTTAAAATTCGTGAAGCTACT
CAGTATGAATCAGGAATCTTAGGACCTTTACTTTATGGAGAAGTTGGAGATACACTGTTG
ATTATATTTAAGAATCAAGCAAGCCGACCATATAACATCTTCCCTCATGGAATTACTGAT
GTCAGTCCTTTGCACTCAGGGAGATTGCCAAAAGGCTCCTTCACTCAGCCCCTGTACCGT
GGAGAACTCAATGAACACTTGGGACTCTTGGGGCCATGTATACGAGCAGAAGTCGAAGAC
AATATCATGATAACTTTCAAAAACCAGGCCTCTCGTCCCTACTCCTTCTATTCCAGCCTT
ATTTCTTATGAGGAAGATCAGAGGGAAGGAGTGAAACCTAGAAAGAAGTTTGTCAAGCCT
AACGAAACCAAAATTTACTTCTGGAAAGTTCAACATCACATGGCACCCACTGAGGACGAG
TTCGACTGCAAAGCCTGGGCTTACTTTTCTGATGTTGATCTGGAAAGAGACGTGCACTCA
GGCTTGATGGGGCCGCTTCTGATCTGTCGCGCAAACACGCTGAACCCTGCCCACGGGAGA
CAAGTGACGGTGCAGGAATTTGCTCTGTTTTTCACTATTTTTGACGAGACCAAGAGCTGG
TACTTCACTGAAAACATGGAAAGGAACTGCAAGGCTCCCTGCAAGATCCAGATGGAGGAC
CCCACCTTTAAAGAAAAGTATCGCTTCCACGGAATCAATGGCTATGTGATGGACACTCTG
CCCGGCTTGGTAATGGCTCAGGATGAAAGGACCCGCTGGTACCTGCTCAGCATGGGCAGC
AATGAAAACATCCATTCTGTTCATTTCAGCGGACACGTGTTCACTGTACGGAAAAAAGAA
GAATATAAAATGGCAGTCTACAACCTCTACCCAGGTGTTTTTGAGACCGTGGAAATGCTA
CCGTCCAAAGCTGGAGTCTGGCGAGTAGAGTGCCTCATTGGGGAACACCTGCAGGCTGGG
ATGAGCACACTTTTTCTGGTGTACAGCAAGAAGTGTCAGACCCCACTGGGAATGGCTTCT
GGACACATCAGAGATTTTCAGATTACAGCCTCAGGACAATATGGACAGTGGGCCCCAAAG
CTGGCCAGACTTCATTATTCCGGATCAGTCAATGCCTGGAGCACCAAGGATCCCTTTTCC
TGGATCAAGGTGGACCTGCTGGCACCAATGCTGATACACAGCATCCTGACCCAGGGTGCC
CGTCAGAAGTTCTCCAGCCTCTACATCTCCCAGTTTATCATCATGTACAGTCTTGATGGA
AAAAACTGGCGGAGTTATCGAGGGAATTCCACTGGGACCTTAATGGTCTTCTTTGGCAAT
GTGGATTCATCTGGGATAAAACACAATGTTTTTAACCCTCCAATTATTGCTCGGTACATC
CGTTTGCACCCAACACACTACAGCATCCGCAGTACTCTTCGCATGGAGTTGGTGGGCTGT
GATTTAAACAGTTGCAGCATCCCACTGGGAATGGAGAATAAAGAAATATCAGATGCACAG
ATTACTGCCTCATCCTACTTAAACAATATGTTCGCCACGTGGTCTCCTTCACAAGCCCGA
CTTCACCTCCAAGGGAGGACAAATGCCTGGAGACCCCAGGTGAATAATCCAAAAGAGTGG
CTGCAAGTGGACTTCCAGAAGACAATGAAAGTTACGGGAATAGCCACCCAGGGGGTGAAA
TCTCTTCTTACCAACATGTATGTGAAGGAGTTCCTCATCTCCAGTAGTCAAGATGGCCAT
AACTGGACTCTGTTTCTTCAGAATGGCAAAGTAAAGATTTTTCAGGGAAATCAAGACTCC
TCCACACCCGTGGTGAACTCTCTAGACCCACCGCTACTGACTCGCTACCTTAGAATTCAC
CCGCGGAGCTGGGAGCACCAGATCGCCCTAAGGCTGGAGGTTCTGGGCTGCGAGGCACAG
CAGTTG---
