# Supplementary material for: Positively selected genes in the hoary bat (Lasiurus cinereus) lineage: prominence of thymus expression, immune and metabolic function, and regions of ancient synteny
Source: PeerJ. 2022 Mar 17;10:e13130. doi: 10.7717/peerj.13130 (PMC8934532; doi:10.7717/peerj.13130)
Supplement: Supplemental Information 4 — Likely alignment errors have been manually deleted between conserved codons. Recovery of the original codon positions requires alignment to the original accessions in each orthogroup. [file peerj-10-13130-s004.zip › renamed.manual/OG0003522.manual.fas]

>EpFu|XM_028154818.1_cds_XP_028010619.1_1
GTTAATTTATCTCATCAACTAAGTAATATTAAACCTGAAAATGAATCTCCAATTGAAATT
AATAGTGATGATAGCAAAGAAGACTCTAGTTTAAATAATGATGTTGTGGAGAGTAGTACT
TCTTTTTCATCC---AAGCAACCTGTAGAAATACTTGCAGAAAGTATTCAAGATAACAAA
AACCAGTCAAGCATTGTGGCCTCCAAGAAAAGTTCTAAGAAAGTAAATCCTAAACTAGGG
ACCACAGAAAATGATTGTAAAAATTTGAGAAAAAGGAAGCGCCAAGAGATAATAGATCTA
TCTGAAAGTTTACCTTTGGCAGAGGATCTAAATCTCCTTAAAAAAGATTGTAAAGATAGT
AAACAGATAATTCCTTCCCTAATTAATGAAATTGAGAATACTACAGAT------------
------AATGTAACGAAACCAGCCCAGTTAAATGATGGTACAATAACTGTCTCGTATGAA
GAATTTTTAAGAAGTCACAAGGAAAATAAACTGGAACAGATCCCAGACTCTACATTGTTA
ATTTGTGTCCCTTCTAAAACTGTTGAAGATAGAGTCACAAGTGGTTGCACAAGTGATACA
GAAACCTGTGACATTTCCCAGCAAGTACCCTTTAAGACAGTTACTGTTCTTGCACAAGTT
CACCCTATTCCCCCCAAAAAGACAGGGAAAATACCCTCAATTTTCTTGAAACAAAAGCAG
TTGGAAATGGAAAATAGTCTGTCTGATCCCGAGAATGAACAGACAATTCAGAAAAGAAAA
TCTAACGTTGTTATACGTGAGGAAGAACTAGAATTGGCAGTATTGGAAGCTGCAAGTTCT
GAAGCTGCAAGTTCTGAAGCTGTGAAACCAAAATGCACTCTAGAAGAAAGACAGCAATTC
ATGAAAGCATTTAGGCAGCCAGCATCAGATGCACTTAAAAATGGAGTAAAAAAGTCTTCT
GATAAACAGAAAGAGCCTGATGAAAAATCTTTAAATGAGGAAGAGAGAGACAGTAATTCT
AAAAAAATCATGGAAAATCCTAATATCCAAATGGTTTCAGATAATGGCAATTCACAGTCA
CACACTCATAAAGGAAGTTTTTCTAAGGAGAAATGTCAAAAGCTAAAGAAAAAGGATAAG
AAAATGTTAGCTATTGGTGCTACTTCAGGTGAAAATAGAGAGGGAAATCCTCAAATGAGG
GAAACAGCTTTTTCCTTTAAAGGCAAACAAAGTAAAAATAGGCTTAGAATGAGTTTAAGA
CAAAAGAAAACAGGAGTTTTCAAAGACAGCCCATTATTTAGCAGTGCAAGTTTTGTTTGT
GAAGACAGAGCAAATGATGACCCTCTAAAGATTTGTTCT------CAGTATAATAAGTCT
TCAAGAAAAACTAGCACACCAGTTAAGGATAAGGTAATATATCCTAAAGCTGAAACTGAA
GACAGCTTGGTAAATGTTTCTACACCCAAATCAACCAGGAGATCTCTAAGAGGTAGCAGG
ACACCTACTACAACAATCATTGGAGGTACAGATTCTGAAGATGCACAAGATATATGTCCT
GTGAAGGCTTCCACTCCAAGAGCATCCAAGTTATCAGAAAAGCATAGCTTATATACAGCG
GAATTAATCACAGTATCCTCTGATTCAGAGAGTCCTATTAGAATGAAATTCACCAGAATT
AGTACTCCCAAAAAATCTAAGAAGAAATCTAAGAAAAGTTCCAAGAAATCTGAAGCAACT
GGTGGAGATTTTACCTATCAAACTAGAAAGGCAAGCAATACTTCAAAAAATGTATCAAAA
GCAAAAAAACTGATTGAAAAAGCAAAAGCTTTACACATTAGTAGGTCAAAAGCTGCTGAA
GAAATAGTGACACCCTTAAGGCGTTCATCTAGACATCAGATTCTTCCTGAAGGGAAGAAA
ATGTCAGACACAGAAGACTCTGTAATAATAATAAATTCAAGTCCTACTTCTTTAAAGCAT
CCTGGGACAAATCAGAAGAAACTTCAGTGTCTAAATGATGTGCTAGGAAAAAAACCTAAC
AAGACTTCTAAAAATGAACCTGGAAAAATGAAAATCGCTCCTTTATTTCTTACCAGAAAG
GTTCATAAAACAACTGATCCTATCCTTGGTTTTGATGAAAGCAGTCAAGATACCTCCGAA
AGATCTCAGGATTGTGATGTGCGACTTAAAGCAAAGCGTGACTTTCTAATGAGTGGTCTG
CCAGATTTGTTGAAACGACAAATTGCAAAGAAATCTGCTGCATTAGATGTGTACAATGCA
GTGAGTACTAGTTTCCAGAGAGTAGTTCATGTACAACAAAAAGATGATGGGTGCTATTTG
TGGCATTTGAAACCACCCACTTGTTCTCGCTTAATTAAACTTAAACAATGGAATACTAAA
------GTAAATCTTTCTAAGTGTGTTATTGCTCTTGGTGAATTTTCAACATTGAATTCA
AATTTGAAAAGTAATAATTCTGAAAATCCACAACTAGAGCCTGATGTCAATCTAAAGGAA
ACCAAAAGGAAACGAGTGGAAACCAAAAATCGTAAGTCAAAAAGAAGGAAACCAAATGAG
TATTCAGAAAATCCAGAAAATATAAATGGAAAACCAAAAGAACTGGAAAAAACACACAAC
TACACTGGGATAAAGCTTGATTCTTCCAAAAGTCTGTATTCTAAAACACGCAGTAAGAAA
CAAACTGCTGTGAGTACAACATGTGAAGTGGAAACTGAATCAGTAGAAGAATCTGATGTT
CTGATAATAGATGATGACAAAGCACCTACATCAGAAATATCTTCTGTTTCTGATTCTGGA
ACTGAAGACATGCTTTGGACAGAAAAGTATCAACCTCAGAACTCCAGTGAACTCATAGGC
AATGAACTAGCTATAAAAAAGTTACATAGTTGGTTAAAAGACTGGAAAAGAAGAGCTGAA
TTAGAAGAAAGACAGAATTTGAAGGGTAAAAGAGATGAGAAACAAGAAGATCTGTTGGAT
AGAATTGACTTTAAAGACAGTTCAGATGAAGAAGAGAATCGTCTTTGCAATACTGTTCTC
ATAACAGGGCCAACAGGAGTGGGGAAAACTGCTGCAGTATATGCTTGTGCTCAGGAGCTT
GGATTTAAGATATTTGAAGTGAATGCCTCATCTCAGCGCAGTGGTAGACAAATTCTGTCT
CAACTGAAGGAAGCTACTCAGTCCCATCAAGTAGACAAGCAAGGTGTAAACTCACAAAAA
CCTTGTTTTTTCAATAGCTACAACATAGGCAAGTCACCAGTTGATGTCATTTTTGAAGAA
GATGCTGGGTTTTTGAATGCAATCAAAACATTCATGGCAACAACTAAAAGACCTGTAATC
CTTACTACAAGTGATCCTTCATTTAGTTTAATGTTTGATGGCTGCTTTGAAGAAATTAAT
TTCAATATGCCTTCATTGCTAAATGTTGCCAGCTACCTACAGACAATCTGCTTAACTGAG
AATTTTAGAACTGACATAAAAGACCTTGTAACATTGTTAACTGCAAATACTTGTGATATT
AGGAAAAGTATCCTTTACTTACAATTTTGGATTAGAAGTGGAGGTGGATTTTTAGAAGAA
AGGCCGTTATCTCTCTGTCGAGAAAACAGCAGAAATGGACAACTTATTCGCTCTGAAGAT
GGCCCTGATTCCCAAAATAACCCTAAAAATGCTAAAAGGAGTCCTACAGACCTTCCCAAA
TGTGACACTGGCTGTGTTGAGACCTTGTTTGGCCTTAAGAACATTTTTCCCCCATCTGAA
GATTTATTTTCATTTTTAAAGCACAAAATCAGAACAAAAGAAGAATGGCATAAGCTCATC
CAGGTTCTTACAGAATTCCAAATGCGGAATGTAGATTTCTTATATAGTAATCTTGAGTTC
ATCCTACCATTACCTGTTGATATCATTCCAGAAACAGAAAAGCGTTGTGGTTCATCAGTA
AGTGTGGACACCAGTGCAGCAACAAAAAATATGAAATGTCTTGCCAGGAAACAT---TCT
GGAGAGAAGCCATTGAAAAAGTCACAAAAAAAGAAACATAAGAAAAAAATGGTAATTCTA
GATGATAGTGACTTATTTGACACGAACTTGGACTTCTCTGATGAATTTCTTTGCCTTCAC
CCTGAA------TCCTCAAGTTCAGAAGAAAGCAAAGCCAAAGAAAGCAATTCAGAGACA
AAGAAACTAAACAAATGTTTAGATTCTAACATTGAATCTAATCCTCATCTTCCTGAAACA
CCAGCAGAAAAAAAA
>HiAr|XM_019646970.1_cds_XP_019502515.1_1
GTTAATTTATCTTATCAACTAAATAATTTTAAAATTGAAAATGAATCTCCAATTCAAATT
AGTAGTGATGATAGCAAAGAAGACTGTAGTTTAAATAATGACTTTGTGGAAAATAGTACT
TCTGTTTCACTCTGCAAGAAACATGTAGAAGTACTTGCAGAAAGTATTCAAGATATCAAA
AACCAGTCAAGCACTATGACTTCCAGAAAAAGTTCCAAGAAAGTAAATCCTAAACAAGGG
ACCACAAAAAATGATTGTAAAAAATTGAGAAAAAGGAAGCGCCGAGATGTAATAGATTTA
TGTGAAAGTTTACCCTTGGCAGAGGAGCTAAATCTCCTTACAAAGGATGTTAAAGACAGT
AAACAGATAATACCTTCCCCAATTAATGAAATTGAGAGTACCGCAAATGATGCAAGCTCT
AGAGATAATATAACTCAAACAGCCCAGTTAAATGATGGTACAATAACTGTCCCGTATGAG
GAATTTTTAAAAAGCCACAAGGAAAATAAACTGGAACAGATACCAGACTCTACAATGTCA
ATGTGCATTCCTTTTGAAACTGTCAGAAGT------------GGTTGTATAAGTGACGCA
GAAACCTGTGAAATTTCCCAACAAGTACTGTTTAAGACAGTTACTGTTCTTGCACAAGTT
CACCCTATTCCCCCCAAAAAGACAGGGAGAATACCCTCAATTTTCTTGAAACAAAAGCAG
TTGGAAATGGAAAGTAGTCTGTCTGATCCTGAGAGTGAGACGACAGTTCAGAAAAGAAAA
TCGAACGTTGTTATACAGGAGGAAGAATTAGAATTGGCAGTGTTGGAAGCTGGCAAT---
------------TCTGAAGCTGTGAAACCAAAATGCACTCTAGAAGAACGGCAGCAGTTT
ATGAAAGCTTTTAGGCAGCCAGTATCAGATGCACTTAAAAATGGAGTCAAAAAGCCT---
GATAAGCAGAAAGAGCTCAATGAAAAATCTTTAAATGAGGGAGGAAGAGACAATAATTCA
AAAAAAATCATGGAAAATCCTAATATTCAAATGGTTTCAAATAATGGCAATTCACAGTCA
CACATGGATACAGGAAGTTTTCCTAAGGAGAAAAGTAAAAACCTAAAGAAAAAGGATAAA
---ATGTTAGGTACCGGTACTACTCCCAGTGAAACTAGAGAGGAAAATACTCAAAAGAAA
---AACACTTTTTCCTTTAAAGATAAACAAAATAAAAATAGGCTTAGAATGAATTTAAGA
CCAAAAAATCCAGAAGTTTTCAAAAACAGTCCATTATGTAACAGCGAAAGTCAGCTTTGT
GAAGATAGAGCAAATGATGACCCTCTAAAGATTTTTTCCTCTTTGTGTAACAATGAGCGT
TCAAGAAAAACGAGCACACCAGTTAAGGATAAGGTTTTACATTATAAAGCTGACACTGAA
GACAGCTTGGTAAATGTTTTCACACCCAAATCAACCAGAAGATCTGCAAGAAGTAGCAGC
ACACCTACTACAATAATCACTAGAAGTACAGATTCGGGAAATGCACCAGATGGTAGTCCA
GTGAAAGTTTCCACCCCAAAAGCAGCCAACTTAGCAGAAAAGCATAGCTTATATACAGCA
GAATTAATAACAGTGTCCTCTGATTCAGAGAGCCCTATCAGAATGAAATTCACCAGAATT
AGTACTCCCAAAAAATCTAAGAAGAAATCTAAAAAAAGATCCAAGAAATCTGAAGCAACT
GATGGAGATTTTGTCTCTCAAACTAGAAAGGCAATCAATACTTCAAAAAAGGTAACAAAA
GCAAAACAATTGATTGAAAATGCAAAAGCTTTACATATTAGTAGGTCAAAAGCTGCTAAA
GAAACAGTGACACCATTAAGGCGTTCATCAAGACATCAGTCTCTTCCTGAGAGGAAAAAC
ATGTCAGACACAGAAGACTCTGTAATAATAATAGATTCAAGTCCTACTTCTTTAAAGCAT
CCTGAGACAAATCAGAAGAAGCTTCAGTGTCTAAATGATGTGCTAGGAAAAAAACCTAAC
AAGACTCCTAAAAATGTACCTGGAAAAATGAAAGTTGCTCCTCTATTTCTTACCAGAAAG
GCTCATAAAACAGCTGACCCTATCCTTGGTTTTGATGAAAGCAGTCAAGATACATCTGAA
AGATCTCAGGATTGTGATGTGCAACTTAAAGCAAAGCGTGACTTTCTAATGAGTGGTCTG
CCAGATTTGTTGAAACGACAAATTGCAAAGAAAGCTACTGCGTTAGACATGTACAATGCA
GTGAGCGCCAGTTTCCAGAAAGTTGTTCATGTGCAACAAAAAGATGATGGATGCCATTTG
TGGCATTTGAAACCACCCACATGTTCTCTCTTAAGTAAACTTAAAGAACTGAGTACTAAA
---GTAATAGATCTCTCAAAATGTGTTATTGCTCTTGGTGAATTTTCAACATTGAATTCA
AATTTGAAAAGTAATAATTCTGAAAGTGCACAGCTAGAGCCTGATGTCAAGCAAAAAGAA
ACCAAAAGGAAACGAGTGGAAACCAAAAATCATAAGTCAAAAAGAAAGAAACTAAATGAG
TTTTCAGAAAGTCCAAAAAAGATAAGTGGCCAACCAAAAGAACTTGACAAAAGAGACAAT
TCCACTGGGATAAAACTAGAGTCTTCCAAAGGTCTATATTCTAAAACATCCAGGAAGAAA
CAGACCGCTTTAAGTGTAACATGTAAAGAGGAAACAGAAGCAGTGGAAGATTCTGGTATT
CTGATAATAGACGATAACAAAGAATCTACATCAGAAATATCTTCTGTTTCTGATTCTGGA
ACTGAAGACATGCTTTGGACAGAAAAGTATCAACCTCAGAACTCCAGTGAACTTGTAGGC
AATGAGCTAGCTATAAAAAAATTATATAGTTGGTTGAAAGACTGGAAAAAGAGAGCTGAG
TTGGAAGAAAGACAAAATTTGAAGGGAAAAAGAGATGAGAAACAGGAAGATCTGTCGGAT
AGAATAGACTTTAAAGGCAGTTCAGATGAAGAGGAGACTCGCCTTTGCAATACTGTTCTT
ATAACAGGGCCTACGGGAGTGGGGAAAACCGCTGCTGTGTATGCTTGTGCTCAGGAGCTT
GGATTTAAGATATTTGAAGTGAATGCCTCTTCTCAGCGGAGTGGAAGGCAAATTTTGTCC
CAACTGAAGGAAGCTACTCAGTCCCATCAAGTAGACAAGCAAGGTGTAAACTCACAAAAG
CCTTGTTTTTTTAATAGCTACAACATAGGCAAGTCACCAGTTGATGTCATTTTTGAAGAA
GATGCTGGGTTTTTGAATGCAATCAAAACATTCATGGCAACAACTAAAAGACCTGTAATC
CTTACTACAAGTGATCCTACATTTAGTTTAATGTTTGATGGCTGCTTTGAAGAAATTAAT
TTCAATACTCCTTCACTGCTAAATGTTGCCAGCTACCTACAGATGATCTGCTTAACTGAA
AATTTTAGAACTGATGTAAAAGACTTTGTAACATTGTTAACTGCAAATACTTGTGATATA
AGGAAAAGTATCCTTTACTTACAATTCTGGATTAGAAGTGGAGGTGGAGTTTTAGAAGAA
AGGCCATTATCCCTTTGTCGCGGAAACAGCAGAAATGTACAACTTGTTTGTTCTGAAGAT
GGTTCTGACTCCAAAAATAACCCTAAAAATACTAAAAGGAATCCTATACACATTCCCAAA
TGTGACACTGGCTGTGTTGAGACCTTGTTTGGCCTTAAGAACATTTTTTCCCCATCTGAA
GACTTGTTTTCATTTTTAAAGCACAAAATCAGAACAAAGGAAGAATGGCATAAGCTCATC
CAGCTTCTTACAGAATTCCAAATGCGGAATGTAGATTTCTTATATAGTAACCTTGAGTTC
ATTCTACCGTTACCTGTTGATATCATTCCGGAAACAGAAAATCTTTGTGGTTCATCAATA
AGTGTGGACACCAGTGCAGCAACAAAAAATATGAAATGTCTTGCTAGGAAACATTCTGAA
GGAGAGAAGCCGTTGAAAAAGTCACAAAAAAAGAAACGTAAGAAAAAAATGGTAATTTTA
GATGACAGTGACTTATTTGATACTGGATTGGACTTTACCGATGAATTTCTTTGCCTATAC
CCTGCATCTTCTTCCTCAAATTTTGAAGAAAGCAAAGCCAAAGAAAGCAATCCAGAGACA
AAGAAACTAAAC------AAAGAAATTAACATTGAACCTATTCCTCGTCCT---AAAACA
CCAGCAGAAAAAAAA
>LaCi|115-exonerate_protein2genome-gene-118.28-mRNA-1
GTTAATTTATTTAATCAACTAAGTAATATTAAACCTGAAAATGAATCTCCAATTGAAATT
AATAGTGATGATAGCAAAGAAGACTCTAGTTTAAATAATGATGTTGTGGAGAGTAGTACT
TCTGTTTCACTC---AAGCAACCTGTAGAAATACTTGCAGAAAGTATTCAAGATAACAAA
AACCAGTCAAGCATTGTGGCCTCCAAGAAAAGTTCTAAGAAAGTAAATCCTAAACTAGGG
ACCACCGAAAATGATTGTAAAAATTTGAGAAAAAGGAAGCGCCAAGAGATAATAGATCTC
TCTGAAAGTTTACCCCTGGCAGAGGAGCTAAATCTCCTTAAAAAAGATTGTAAAGATAGT
AAACAAATAATTCCTTCCCTAATTAATGAAATCGAGAATTCTACAGAT------------
------AATGTAACTAAACCAGCCCAGTTAAATGATGGTACAATAACTGTCTCGTATGAA
GAATTTTTAAAAAGTCACAAGGAAAATGAACTGGAACAGATCCCAGACTCTACGTTGTCA
ATTTGTGTTCCTTCTAAAACTGTTGAAGGTAGAGTCACAAGTGATTGCACAAGTGATACA
GAAACCTGTGACATTTCCCAGCAAGTACCCTTTAAGACAGTTACTGTTCTTGCACAAGTT
CACCCTATTCCCCCAAAAAAGACAGGGAAAATACCCTCAATTTTCTTGAAACAAAAGCAA
TTGGAAATGGAAAATAGTCTGTCTGATCCTGAGAATGAACAGACAAATCAGAAAAGAAAG
TCTAACGTTGTTATACGGGAGGAAGAACTAGAATTGGCAGTATTAGAAGCTGCAAGT---
------------TCTGAAGCTGTGAAACCAAAATGCACTCTAGAAGAAAGACAACAATTT
ATGAAAGCATTTAGGCAGCCAGCATCAGATGCACTTAAAAATGGAGTAAAAAAGTCTTCT
GATAAACAGAAAGAGACCGATGAAAAATTTTTAAATGAGGAAGAAAGAGACAATAATTCT
AAAAAAATCTTGGAAAATCCTAATATCCAAATGGTTTCAGATAATGGCAATTCACAATCA
CGCACTCATAAAGGAAGTTTTCCTAAGGAGAAATGTCAAAAGCTAAAGAAAAAGGATAAG
AAAATGTTAGATATTGGTGCTACTTCAGGTGAAAATGGAGAGGGAAATTCTCAAATGAGG
GAAACAACTTTTTCCTTTAAAGGCAAACAAAGTAAAAATAGGCTTAGAATGAGTTTAAGA
CAAAAGAAAACAGGAGTTTTCAAAGACAGCCCATTATTTAGCAGTGCAAGTTTTATTTGT
GAAGATAGAGCAAATGATGACCCTCTAAAAATTTGTTCT------CAGTATAATAAGTCT
TCAAGAAAAACTAGCACACCAGTTAAGGACAAGATAATATATTCTAAAGCTGAAACTGAA
GACAGCATGGTAAATGTTTCTACACCCAAATCAACCAGGAGATCTGTAAGAGATAGCAGG
ACACTTACTGCAACAATCATTGGAGGTACAGATTCTGAAGATGCACAAGATATATGTCCT
ATGAAGGCTTCCACTCCAAGAGCATCCAAGTTATCAGAAAAGCATAGCTTATATACAGCG
GAATTAATCACAGTATCCTCTGATTCAGAGAGTCCTATTAGAATGAAATTCACCAGAATT
AGTACTCACAAAAAATCTAAAAAGAAATCTAAGAAAAGTTCCAAGAAATCTGAAGCAACT
GGAGGAGATTTTACCTATCAAACTAGAAAGGCAAGCAATACTTCAAAAAATGTATCAAAA
GCAAAACAATTGATTGAAAAAGCAAAAGCTTTACACATTAGTAGGTCAAAAGCTGCTGAA
GAAATAGTGACACCCTTAAGGCGTTCATCTAGACGTCAGATTCTTCCTGAAGGGAAGAAA
ATGTCAGACACAGAAGACTCTGTAATAGTAATAAATTCAAGTCCTACTTCTTTAAAGCAT
CCTGAGCCAAATCAGAAGAAACTTCAGTGTCTAAATGATGTGCTAGGAAAAAAACCTAAC
AAGACTTCTAAAAATGAACCTGGAAAAATGAAAATCGCTCCTTTATTTCTTACCAGAAAG
ATTCATAAAACAGCTGATCCTATCCTTGGTTTTGATGAAAGCAGTCAAGATACATCCGAA
AGATCTCAGGATTGTGATGTGCGACTTAAAGCAAAGCGTGACTTTCTAATGAGTGGTTTG
CCAGATTTGTTGAAACGACAAATTGCAAAGAAAACTGCTGCATTAGATGTGTACAATGCA
GTGAGTACCAGTTTCCAGAGAATAGTTCATGTACAACAAAAAGATGATGGGTGCTATTTG
TGGCATTTGAAACCACCTACTTGTTCTCGCTTAATTAAACTTAAACAATGGAATACTAAA
------GTAAATCTTTCTAAGTGTGTTATTGCGCTTGGTGAATTTTCAACATTGAATTCA
AATTTGAAAAGTAATAATTCTGAAAATCCACAGCTGGAGACTGATGTCAATCTAAAGAAA
ACCAAAAGGAAACGAGTGGAAACCAAAAATCATAAGTCAAAAAGAAGGAAACCAAATGAG
TATTCAGAAAATCTAGAAAATATAAATGCAAAACCAAAAGAACTGGAAAAAACACACAAT
TTCACTGAGATAAAGCTTGATTCTTCCAAAAGTCTGTATTCTAAAACACGCAGTAAGAAA
CAAACTGCTATGAGTACAACATGTGAAGTGGAAACTGAAGCAGTAGAAGAATCTGATGTT
CTGATAATAGATGATGACAAAGCATCTACATCAGAAATATCTTCTGTTCCTGATTCTGGA
ACTGAAGACATGCTTTGGACAGAAAAATATCAACCTCAGAACTCCAGTGAACTCATAGGC
AATGAACTAGCTATAAAAAAGTTACATAGTTGGTTAAAAGATTGGAAAAGAAGAGCTGAA
TTAGAAGAAAGACAGAATTTGAAGGGTAAAAGAGATGAGAAACAAGAAGATCTGTCGGAT
AGAATTGACTTTAAAGGCAGTTCAGATGAAGAAGAGAATCGTCTTTGCAATACTATTCTC
ATAACAGGGCCAACAGGAGTGGGAAAAACTGCTGCAGTATATGCTTGTGCTCAGGAGCTT
GGATTTAAGATATTTGAAGTGAATGCCTCATCTCAGCGCAGTGGTAGACAAATTCTGTCT
CAACTGAAGGAAGCTACTCAGTCCCATCAAGTAGACAAGCAAGGTGTAAACTCACAAAAA
CCTTGTTTTTTCAATAGCTACAACATAGGCAAGTCACCAGTTGATGTCATTTTTGAAGAA
GATGCTGGGTTTTTGAATGCAATCAAAACATTCATGGCAACAACTAAAAGACCTGTAATT
CTTACTACAAGTGATCCATCATTTAGTCTAATGTTTGATGGCTGCTTTGAAGAAATTAAT
TTCAATATGCCTTCGTTGCTAAATGTTGCCAGCTACCTACAGACAATCTGCTTAACTGAG
AATTTTAGAACTGACATAAAAGACTTTGTAACATTCTTAACTGCAAATACTTGTGATATT
AGGAAAAGTATCCTTTACTTACAATTTTGGATTAGAAGTGGAGGTGGATTTTTAGAAGAA
AGGCCATTATCTCTTTGTCGAGAAAACAGCAGAAATGTACAACTTATTCGCTCTGAAGAT
GGCTCTGATTCCCAAAATAACCCTAAAAATGCTAAAAGGAGTTCTACAAACCTTCCTAAA
TGTGACACTGGCTGTGTTGAGACCTTGTTTGGCCTTAAGAACATTTTCCCCCCATCTGAA
GATTTATTTTCATTTCTAAAGCACAAAATCAGAACAAAAGAAGAATGGCATAAGCTCATC
CAGGTTCTTACAGAATTCCAAATGCGGAATGTAGATCTCTTATATAGTAATCTTGAGTTC
ATCCTACCATTACCTGTTGATATCATTCCAGAAACAGAAAAGCTTTGTGGTTCATCAGGA
AGTGTGGACACCAGTGCAGCAACAAAAAATATGAAATGTCTTGCCAGGAAACAT---TCT
GGAGAAAAGCCATTGAAAAAGTCACAAAAAAAGAAACATAAGAAAAAAATGGTAATTCTA
GATGATAGTGACTTATTTGACACGAACTTGGACTTCTCTGATGAATTTCTTTGCCTTGAA
------------TCCTCAAGTTCAGAAGAAAGCAAAGCCAAAGAAAGCAATTTAGAGACA
AAGAAACTAAACAAATGTTTAGATTATAACATTGAATCTAATCCTCATCTTCCTGAAACA
CCAGCAGAAAAAAAA
>MyLu|XM_014467433.2_cds_XP_014322919.1_1
GTTAATTTATCTCATCAACTAAGTAATATTAAACCTGAAAATGAATCTCCAATTGAAATT
AATAGTGATGATAGCAAAGAAGACTCTAGTTTAAATAATGATGTTGTGGAGAGTAGTACT
TCTGTTTCACTC---AAGCAACATGTAGAAATACTTGCAGAAAGTATTCAAGATATCAAA
AACCAGTCAAGCATTGTGGCCTCCAAGAAAAGTTCTAAGAAAGTAAAACCTAAACTAGGG
ACCACAGAAAATGATTGTAAAAATTTGAGAAAAAGGAAGCGCCAAGAGATAATAGATCTA
TCTGAAAGTTTACCCTTGGCAGAGGAGCTAAATCTCCTTAAAAAAGATGGTAAAGATAGT
AAACAGATAATTCCTTCCCTAGTTAATGAAATGGAGAGTACTACAAAT------------
------AATGTAACTAAACCAGCCCCGTTAAATGATGGTACAATAACTGTCTCGTATGAA
GAATTTTTAAAAAGTCACAAGGAAAATCAACTGGAACAGATCCCAGACTCTACAATGTCA
ATTTGTGTTCCTTCTAAAACTGTTGAAGGTAGAGTCACAAGTGGTTGCACAAGTGATACA
GAAACCTGTGAAATTTCCCAGCAAGTACCCTTTAAGACAGTTACTGTTCTTGCACAAGTT
CACCCTATCCCCCCAAAAAAGACAGGGAAAATACCCTCAATTTTCTTGAAACAAAAGCAG
TTGGAAATAGAAAATAGTCTGTCTGATCCTGAGAATGAACAGACAATTCAGAAAAGAAAA
TCTAACGTTGTCATACGGGAGGAAGAACTAGAATTGGCAGTATTGGAAGCTGCAAGT---
------------TCTGAAGCTGTGAAACCAAAATGCACTCTAGAAGAAAGACAGCAATTT
ATGAAAGCATTTAGGCAGCCAGCATCAGATGCACTTAAAAATGGAGTCAAAAAGTCTTCT
GATAAACAGAAAGAACCTGATGAAAAATCTTTAAATGAGGAAGAAAGAGACAGTAATTCT
AAAAAAATCATGGAAAATCCTAACATCCAAATGGTTTCAGATAATGGCAATTCACAGTCA
CACACTAATAAAGGAAGTTTTCCTAAGGGGAAATGTAAAAAACTAAAGAAAAAGGATAAG
AAAATGTTAGATATTGGTGCTACTTCAGGTGAAAATAGAGAGGGAAATCCTCAAATGAAG
GAAACAACTTTTTCCTTTAAAGGTAAACAAAGTAAAAATAGGCTTAGAATGAGTTTAAGA
CAAAAGAAAACAGGAGTTTTCAAAGACAGCCCGTTATTTGGCAGTGCAAGTTTTATTTGT
GAAGATAGAGCAAATGATGACCCTCTAAAGATTTTTTCT------CAGTATAAGAAGTCT
TCAAGAAAAACTAGCACTCCAGTTAAGGATAAGGTAATATATTCTAAAGCTGAAACTGAA
GACAGCTTGGTAAATGTTTTTACACCCAAATCAACGAGGAGATCTGTAAGAGGTAGCAGG
ACACCTTCTGCAACAATCATTGGAGGTACAGATTCTGGAGATGCACAAGATATATGTCCT
GTGAAGGCTTCCACTCCAAGAGCATCCAACTTATCAGAAAAGCATACCTTATATACAGCG
GAATTAATCACAGTATCCTCTGATTCAGAGAGTCCTATTAGAATGAAATTCACCAGAATT
AGTATTCCCAAAAAATCTAAGAAGAAATCTAAGAAAAGTTCCAAGAAATCTGAAGCAACT
GGTGGAGATTTTACCTATCAAACTAGAAAGGCAAGCAATACTTCAAAAAATGTATCAAAA
GCAAAACAATTGATTGAAAAAGCAAAAGCTTTACACATTAGTAGGTCAAAAGCTGCTGAA
GAAATAGTGACACCCTTAAGGCGTTCATCTAGACGTCAGATTCTTCCTGAAGGGAAGAAA
ATGTCGGACACAGAAGACTCTGTAATAATAATAAATTCAAGTCCTACTTCTTTAAAGCAT
CCTGAGACAAATCAGAAGAAACTTCAGTGTCTAAATGATGTGCTAGGAAAAAAACCTACC
AAGACTTCTAAAAATGAACCTGGAAAAATGAAAATCGCTCCTTTATTTCTTACCAGAAAG
GTTCATAAAACAGCTGATCCTATCCTTGGTTTTGATGAAAGCAGTCAAGATACCTCCGAA
AGATCTCAGGATTGTGATGTGCGACTTAAAGCAAAGCGTGACTTTTTAATGAGTGGTCTG
CCAGATTTGTTGAAACGACAAATTGCAAAGAAATGTGCTGCATTAGATGTGTACAATGCA
GTGAGTACCAGTTTCCAGAGAGTAGTTCATGTACAACAAAAAGATGATGCGTGCTCTTTG
TGGCATTTGAAACCACCCACTTGTTCTCGCTTAATTAAACTTAAACAATGGGATACTAAA
------GTAAATCTTTCTAAATGTGTTATTGCTCTTGGTGAATTTTCAACATTGAATTCA
AATTTGAAAAGTAATAATTCTGAAAATCCACAACTAGAGCCTGATGTCAATCTAAAGGAA
ACCAAAAGGAAACGAGTGGAAACCAAAAATCATAAATCAAAAAGAAGGAAACCAAATGAG
TATTCAGAAAATCCAGAAAATATAAATGGAAAACCAAAAGAACTGGAAAAAACACATAAC
TACACTGGGATAAAGCTAGATTCTTCCAAAAGTCTGTATTCTAAAACACGCAGGAAGACA
CAAACTACTGTGAGTACAACATGTGAAGTGGAAAGTGAAGCAGTAGAAGATTCTGATCTT
CTGATAATAGATGATGACAAAGCATCTACATCAGAAATATCTTCTGTTCCTGATTCTGGA
ACTGAAGACATGCTTTGGACAGAAAAGTATCAACCTCAGAACTCCAGTGAACTCATAGGC
AATGAACTTGCTATAAAAAAGTTACATAGTTGGTTGAAAGACTGGAAAAGAAGAGCTGAA
TTAGAAGAAAGACAGAATTTGAAGGGAAAAAGAGATGAGAAACAAGAAGATCTGTCGGAT
AGCATTGACTTTAAAGGCAGTTCAGATGAAGAAGAGAATCGTCTTTGCAATACTGTTCTC
ATAACAGGGCCAACAGGAGTGGGGAAAACTGCTGCAGTATATGCTTGTGCTCAGGAGCTT
GGATTTAAGATATTTGAAGTGAATGCCTCATCTCAGCGCAGTGGTAGACAAATTCTGTCT
CAACTGAAGGAAGCTACTCAGTCCCATCAAGTAGACAAGCAAGGTGTAAATGCACAAAAA
CCTTGTTTTTTCAATAGCTACAACATAGGCAAGTCACCAGTTGATGTCATTTTTGAAGAA
GATGCTGGGTTTTTGAATGCAATCAAAACATTCATGGCAACAACTAAAAGACCTGTAATC
CTTACTACAAGTGACCCTTCATTTAGTTTAATGTTTGACGGCTGTTTTGAAGAAATTAAT
TTCAATATGCCTTCGTTGCTAAATGTTGCCAGCTACCTACAGACAATCTGCTTAACTGAG
AATTTTAGAACTGACATAAAAGACTTTGTAACATTGTTAACTGCAAATACTTGTGATATT
AGGAAAAGTATCCTTTACTTACAATTTTGGATTAGAAGTGGAGGTGGATTTTTAGAAGAA
AGGCCATTATCTCTTTGTCGAGGAAATGGCAGAAATGTACAGCTTATTCGCTCTGAAGAT
GGCCGTAATTCCAAAAATAACCCTAAAAATGCTAAAAGGAGTCCTACAGACCTTCCCAAA
TGTGACACTGGCTGTGTTGAGACCTTGTTTGGCCTTAAGAACATTTTATCCCCTTCTGAA
GATTTATTTTCATTTTTAAAGCATAAAATCAGAACAAAAGCAGAATGGCATAAGCTCATC
CAGATTCTTACAGAATTCCAAATGCGGAATGTAGATTTCTTATATAGCAATCTTGAGTTC
ATCCTACCATTACCTGTTGATATAATTCCAGAAACAGAAAAGCTTTGTGGTTCATCAGTA
AGTGTGGACACCAGTGCAGCAACAAAAAATATGAAATGTCTTGCCAGGAAACAT---TCT
GGAGAGAAGCCATTGAAAAAGTCGCAAAAAAAGAAACATAAGAAAAAAATGGTAATTCTA
GATGATAGTGACTTATTTGACACGAACTTGGACTTCTCTGATGAATTTCTTTGCCTTCAC
CCTGAATCTTCTTCCTCAAGTTCAGAAGAAAGCAAAGCCAAAGAAAGCAATTCAGAGACA
AAGAAACTAAACAAATGTTTAGATTCTAACCTTGAATCTAATCCTCATCTTCCTAAAACA
CCAGCAGAAAAAAAA
>PhDi|XM_028519658.1_cds_XP_028375459.1_1
GTTAATTTATCTCATCAACTAAATAACATTAAAACTGAAAATGAGTCTCCAATTGAAATT
AGTAGTGATGATAGCAAAGAAGACTCTAGTTTAAATCATGATTTTGTGGAGAGTAGTACT
TCTGTTTCACTTTACAAGAAACATGTAGAAATACATGCAGAAAGTATTCAAGATATCAGA
AACCAGTCAAGCACTATGACCTCCAAAAAAAATTCTAAGAAAGTAAATCCCAAACAAGGG
ACCACAGAAAATAGTTGTAAAAAATTGAGGAAAAGGAAGCTCCGAGAGGTAATAGACCTA
TCTGAAAGTTTATCCTTGGCAGAAGAACTAAATCTCCTTGAAAAAGATGGTAAAGATAAT
AAACAAAGAATGCCTTCCCTAATTAATGAAATTGAGAGTACTGCAAAT------------
------AATATAACTGAAACAACCCAGTTAACCGGGAGTACAATAACTGTCTCGTATGAG
GAATTTTTAAAAAGTCACAAGGAAAATAAAGTGGAACAGATACCAGATTCTACAATGTCA
ATTTGTATTCCTTGCAAAACTGTTGATGATAGAGTCAGGAGTGGCTATATAAGTGATACA
GAAATCTGTGAAGTCTCCCAACAAGTACGCTTTAAAACAGTTACTGTTCTTGCACAAGTT
CACCCCATTCCCCCCAAAAAGAAAGGGAAAATACCCTCAATTTTCTTGAAACAAAAGCAG
TTGGAAATGGAAAATAGTCTGTCTGATCCTGAGAATGAACAGACAATTCAGAAAAGAAAA
TCTAATGTTGTAATACAGGAAGAAGAACTAGAATTGGCAGTATTGGAAGCTGGAAGT---
------------TCTGAAGCTGTGAAATCAAAATGTACTCTAGAAGAAAGACAACAATTT
ATGAAAGCATTTAGGCAGCCAGCATCAGATGCACTTAAAAATGGAGCCAGAAAGTCT---
GATAAGCAGAAAGAGCTCACTGAAAAATCTTCAAATGAGGAAGGAAGAGACAATAATTCA
ACAAAAATCATGGAAAATCCCAATATCCAAGTGGTTTCAAATAATGGCAATTCACAGTCA
CACACTAATAAAGGAAGTTTTCCTAAGGAGAGATGTAAAAAGATGAAGAAAAAGAATAAG
AAAGTGTTAGATACTGGTGTTACTTTGGGTGAAAATAGAGAGGGAAATACTCGAAAGAAA
GAAACAACTTTTTCCTTTAAAGGTAAACAAAATAAAAATAGGCTTAGAATGAGTTTAAGA
CAAAAGAAAAGAGAAGTTTTCAAAAACAGCCCTTTATTTAATAGTGAAAGTCTTGTCTGT
GAAGATACAACAAATGATGACCCTCTAAAGATTTTTTCT---CTTCGTAACAGTAAGTCT
TCAAGAAAAACTAGCACACCAGTTAAGGATAAGGTTATACATTCTACAGCTGAAACTGAA
GACTGCTTGCTAAATGTTTCTACACCCAGGTTAACCAGAAGATCTGCAAGTGGTAGTAGG
ACACCTACTACAATAATCATCAGAGATACAGATCATGGAGATGCACAAGAC---AGCCCA
GTAAAAGCTTCCACTCCAAAAGCAGCCAACTTCACAGAAAAGCATAGCTTGTATACAGCA
GAATTAATAACAGTAGCCTCTGATTCAGAGAGTCCTATTAGAATGAAATTTACCAGAATT
AGCAGTCCCCAAAAATCTAAGAAGAAATCTAAGAAAAGAACCAAGAAATCTGAAGCAACT
GATGGAGATTTTACCTCTCAAACTAAAAAGGCAAGCAATACTTCAAAAAACGTATCAAAA
GCAAAACAATTGGTTGAAAAAGCAAAAGCTTTACACATTAGTAGGTCAAAAGCTGCTGAA
GAAATAATGACACCCTTAAGGCGTTCATCTAGACATCAGATTCTTCCTGAAAGGAACAAA
ATGTCAGGCACAGAAGACTCTGTAATAATAAAT---TCAAGTTCTACTTCTTTAAAGCAT
CCTGAGACAAATCAGAAGAAACTTCAGTGTCTAAATGATGTGCTAGGGAAAAAACCTAAC
AAGACTCCTAAAAATATACCTGGAAAAGTGAAAGTCGCACCTTTATTTCTTACCCGAAAG
GCTCAGAAAACTGCTGATCCAATCCTTGGTTTTGATGAAAGCAGTCAAGATACATCTGAA
AGATCTCAGGATTGTGACGTGCAGCTTAAAGCCAAGCGTGACTTTCTAATGAGTGGTCTG
CCGGATTTGTTGAAACGACAGATTGCAAAGAAATCTGCTGCATTAGATGTGTACAATGCA
GTGAGTACCAGTTTCCAGAGAGTTGTTCACGTACAGCAAAAAGATGATGAGTGCCATTTG
TGGCATTTGAAACCACCCACTTGTCCTCTTTTAACTAAACTTAAACAATTGAATACTAAA
CTAGAGGTAGATCTCTCAAAATGTGTTATTGCCCTTGGTGAATTTTCAACATTGAATTCA
AATTTGAAAAGGAATAATTCTGAAATCCTACAGCTAGAGCCCAATGTCAATCAAAAAGAA
ACCAAAAGGAAACGAGTGGAAACTGAAAACCATAAATCAAAAAGAAAGAAACCAAATGAG
TACTCAGGAAATCCAAAAACGATAAATGGAAAACCAAAAGAACTTGACAAAAGAAACAAT
TCCACTGGAATAAAGCTAAATTCTTCCAAAGGTCGATGTTCTAAAACATGCAGGAGGAAT
CAAACTGCTTTGAGTACCACATGTAAAGTAGAAACAGAAGCAGCAGGAGATTCTGATGTT
CTGATAATAGATGATGACAAAGCATCTACGTCAGAAATATCTTCTATTCCTGATTCTGGA
ACTGAAGACATGCTTTGGACAGAAAAGTATCAACCTCAGAACTCCAGTGAACTCATAGGC
AATGAGCTAGCTATAAAAAAGTTGCACAGTTGGTTGAAAGACTGGAAAAGAAGAGCTGAA
TTGGAAGAAAGACAAAATTTGAAGGGAAAAAGAGATGAGAAGCAA---GATTTGTCGGAT
AGAATTGACTTTAAAGGCAGTTCGGATGAAGAAGAGAATCGTCTTTGCAATACTGTCCTT
ATAACAGGGCCAACGGGCGTGGGGAAAACTGCTGCAGTGTATGCTTGTGCTCAGGAGCTC
GGGTTCAAGATATTTGAAGTAAACGCTTCTTCTCAGCGCAGTGGAAGACAAATTCTATCT
CAACTAAAGGAAGCTACTCAGTCCCATCAAGTAGACAAGCAAGGTGTAAATGCACAAAAA
CCTTGTTTTTTTAATAGCTACAACATAGGCAGGTCACCAGTTGATGTCATTTTTGAAGAA
GATGCTGGGTTTTTGAATGCAATCAAAACATTCATGGCAACAACTAAAAGACCTGTAATC
CTTACTACAAGTGATCCAGCATTTAGTTTAATGTTTGATGGCTGCTTTGAAGAAATTAAT
TTTAATACTCCTCCAGTGCTAAATGTTGCCAGCTATCTACAGATGATCTGCTTAACTGAG
AATTTTAGGACTGATGTGAAAGACTTTGTAACATTGTTAACTGCAAACACATGTGATATT
AGGAAAAGCATCCTTTACTTACAATTTTGGATTAAAAGTGGAGGTGGATTCTTAGAAGAA
AGGCCATTATCCCTTTGTCGAGGAAACAGCAGAAATGTGCAATTGAATTGCTCTGAAGAT
GGCCCTAATTCCAAAAATAACCCTAAAAATACTAAAAGGAATCCTAGAGACCTTCCCAAA
TGTGACACTGGCTGTGTTGATACCTTGTTTGGCCTTAAGAATATTTTTTCTCCATCTGAA
GACTTATTTTCATTTTTAAAGCACAAAATCAAAACAAAAGAAGAATGGCATAAGCTCATC
CAGCTTCTTACAGAATTCCAAATGCAGAGTGTAGATTTTTTATATAGTAATCTTGAGTTC
ATTCTTCCACTACCTGTTGACATCATTCCAGAAACAGAAAAGCTTTGTGGTTCGTCAGTA
AGCGTGGACACCAGTGTAACAACAAAACATATGAACTGCCTTTCTAGGAAACAG---GCT
GGAGAGAAGCCATTGAAAAAGTCACAAAAAAAGAAACGTAAGAAAAAGATGGTAATTCTT
GATGATAGTGACTTATTTGACACCAAATTGGACTTTTCT---GAATTTCTTTGTCTACAC
CCTGCATCTTCTTCCTCAAATTCAGAAGAAAGCAAAACCAAAGAAAGCAATTCAGAGACA
AAGGAACTAAACAAATGTTTAGAGTCTAATATTGAATCTATTCCTTGTCCTCCTAAAACA
CCAGCAGAAAAAAAA
>PtVa|XM_011360017.2_cds_XP_011358319.1_1
GTTAATTTGTCTCATCAATTAAATAACATTAAAACTGAAAATGAATGTCCAATTCAAATT
AATAGTAATGATAGCAAAGAAGACTCTAGTTTAAATAATGATTTTGTGGAAAGTAGCACT
TCTGTTTCACTGTACAAGAAACACGTAGAAGTACTTGCAGAAAGTACTCAAGATATCAAA
AACCAATCAAGCACTATGACCACCAAAAAAAGTTCCAAGAAAGTAAATCCTAAACAAAGG
ACCACAAAAAATGATTGTAAAAAATTGAGAAAAAGGAAGTGCCGAGATATAATAGATCTA
TCTGAAAGTTCACCCTTGGCAGAGGAACTAATTCTCCTTAAAAAAGATGTTAAAGATACT
AAGCAGATAATGCCTTCCCCAATTAATGAAATTGAGAATACTGCAAATGATGCAAACTCT
AGCGATAATATGACAAAAATAGCCCAGTTAAATGATGGTACAATAACTGTCTCATATGAG
GAATTTTTAAAAAGTCACAAGGAAAATAAACTGGAACAGATATCAGACTCTCAAATGTCC
ATTTGCATTCCTTCTGAAACTGTTGAAGATAGAGTCAAAGGTGGTTGTATAAGTGCTATA
GAAACCTGTGAAATTTCCCAACGAGTCCTCTCTAGGACAGTTACTGTTCTTGCACAAGTT
CACTCTGTTCCCCCCAAAAAGACAGGAAAAATAGCCTCAATTTTCTTGAAACAAAAGCAG
TTGGAACTGGAAAATAGTCTATCTGACCCTGAGAATGAACAGACAATTCAGAAAAGAAAA
TCTAATGTTGTTATACAGGAGGAAGAATTAGAATTGGCCGTTTTGGAAGCTGGAACT---
------------TCTGAAAGTGTGAAACCAAAATGCACTCTAGAAGAAAGACAGCAGTTT
ATGAAAGCATTTAGACAGCCAGCAACAGATGCACTTAAAAATGGAGTCAAAAAGCCTTTT
GATAAGCAGAAAGAGCTCAGTGAAAAAGCTTTAAACGAGGAAGGAAAAGACAATAATTCT
AAAAAAATAATAGAAAATTCCAATATCCAAATGATTTCAAATAATGGTAGTTCACAGCCA
CACACCGATAAAGGAAGTTTTCCTAAGGAGAAAAGTAAAAAACTGAAGAAAAAAGATAAG
GAAATATTGGATACTGGTGCTGCTCCAGGCGAAAATAGAGAGGGAAATACTCAAAAGAAA
---AAAACTTTTTCCTTTACAGATAAACAAAATAAAAATAGGTTTAGAATGAGTTTAAGA
CAAAAAACCTCAGAAGTTTATCAAAACAGACTATTATTTAACAGTAAAAGTCTTATTTGT
GAAGATACAGCAAATGATGACCCTCTGAAGATTTCCTCT---CTGTATAAC---AAATCT
TCAAGAAAAACTAGCACACCAGTTAAGTATAAGGTTATACATTCTGAAGCTGATACTGAA
GACAACTTGGTAAATGTTTCTACTCCCAAATCAACCAGAAGATCTGCAAGAAGTAGCAGC
ATGCCTACTACAATAATCACTAGAGGTACAGATTCTGGAGATGCACCAAATGGTAGTCCA
GTAAAGGCTTCCACTCCAAAAGCAGCCAACTTAGCAGAAAAGCATAGCTTATATACAGCG
GAATTAATAATAGTATCCTCTGATTCAGAGAGCCCTATTAGAATGAAATTCACCAGAATT
AGCAGTCCCAAAAAATCTAAGAGGAAATCTAAGAAAAGATCCAAGAAATCTGAAGCAACT
GATGGAGATTTTACCTCTCAAACTAGAAAGGCAATCAATACTTCAAAAAATGTATCAAAA
GCAAAACAATTGATTGAAAAAGCAAAAGCTTTACACATCAGCAGGTCAAAAGCTGCTGAA
GAAATAGCAACACCTTTAAGGCGTTCATCAAGACATCATACTCTTCCTGAAAGGAAGAAA
ATGTCAGACACAGAGGACTCTGTAATAATAATAGATTCAAGTCCTACTTCTTTAAAGCAT
CCTGAGACAAATCAGAAGAAGCTTCAGTGTCTAAATGATGTACTAGGAAAAAAACCTAAC
AAGACTCCTAAAAATGTACCTGGGAAAATGAAAGTCGCTCCTTTATTTCTTACCAGAAAG
GCTCATAAAACAGCTGATCCTATCCTTGGTTTTGATGAAAGCAGTCAAGATACATCTGAA
AGATTTCAGGATTGTGATGTGCAAGCTAAAGCAAAGCGCGACTTCCTAATGAGTGGTCTG
CCAGATTTGTTGAAACGACAAATTGCAAAGAAAGCTGCTGCGTTAGATATGTACAGTGCA
ATGAGTACCAGTTTCCAGAGAGTTATTCATGTACAACAAAAAGATGATGGGTGCCATTTG
TGGCATTTGAAACCACCTACTTGTCCTCTCTTACTTAAACTTAAAGAACTGAATACTAAA
---GTAATAGATCTCTCGAAATGTGTTATTGCTCTTGGTGAATTTTCAACATTGAATTCA
AATTTGAAAAGTAATAATTCAGAAAGTCCACAACTAGAGCCTGATGTCAGTCAAAAAGAA
ACCAAAAGGAAACGAGTGGAAACTGAAAATCATAAGTCAAAAAGAAAGAAACCAAATGAG
TATTCAGAAAGTTCAAAAAAGATAAATGGAAAACCAAAAGAACTTGACAAAAGAAACAAC
TCCACTGAAATAAAGCTAGATTCTTCCAGAGGTCTATATTTTAAAACATCCAGGAAGAAA
CAAACTGCTTTGAGGACAACATGTAAAGTGGAAACAGAAAAAGTAGAAGATTCTGATACT
CTGATAATAGATGATGACAAAGAGTCTGTATCAGAAATATCTTCTGTTCTTGATTCTGGA
ACTGAAGACATGCTTTGGACTGAAAAGTATCAACCTCAGAACTCCAACGAACTCATAGGC
AATGAGCTAGCTATAAAAAAGTTACATAGTTGGTTGAAAGACTGGAAAAGAAGAGCTGAA
TGGGAAGAAAGACAAAATTTGAAGGGAAAAAGAGATGAGAAGCAAGAAGATCTGTCAGAG
AGAATAGACTTCAAAGGCAGTTCAGATGAAGAAGAGAATCGTCTTTGCAATACTGTTCTT
ATAACAGGGCCAACGGGAGTGGGGAAAACTGCTGCGGTCTATGCTTGTGCTCAGGAGCTT
GGATTTAAGATATTTGAAGTGAATGCCTCTTCTCAGCGCAGTGGAAGACAAATTCTGTCT
CAACTGAAGGAAGCCACTCAGTCCCATCAAGTAGACAAGCAAGGTGTAAACTCACAAAAA
CCTTGTTTTTTTAATAGCTACAACATAGGCAAGTCACCAGTTGATGTCATTTTTGAGGAA
GATGCTGGGTTTTTGAATGCAATCAAAACATTCATGGCAACAACTAAAAGACCTGTAATT
CTTACTACAAGTGATCCAACATTTAGTTTAATGTTCGATGGCTGCTTTGAAGAAATTAAT
TTCAATACTCCTTCGCTGCTAAATGTTGCCAGCTACCTACAGATGATCTGCTTAACTGAG
AATTTTAGAACCGATGTAAAAGACTTTGTAACATTGTTAACTGCAAATACTTGTGATATC
AGGAAAAGTATCCTTTACTTACAATTCTGGATTAGAAGTGGAGGTGGATTTTTAGAAGAA
AGGCCATTATCCTTTTGTCGAGGA---AGCAGAAATGTGCAACTTGTTTGCTCTGAAGAT
GGCTCTGATTCTAAAAATAACCCTAAAAATACTAAGAGGACTCCTGTAGACCTTCCCAAA
TGTGACACTGGCTGCGTTGAGACCTCGTTTGGCCTTACGAACATTTTCTCCCCATCTGAA
GACCTGTTTTCATTTTTGAAGCACAAAACCAGAACAAAGGAAGAATGGCATAAGCTCATC
CAGCTTCTTACAGAATTCCAAATGCGGAATGTAGATTTCTTATATAGTAATCTTGAGTTC
ATTCTACCATTACCTGTT---ATCATTTCAGAAACAGAAAACCTTTGTGGTTCATCAGTA
AGTGTGGACACCAGTGCAGCAACAAAAAATATGAAATGTCTTGCTAGGAAACATTCTGAA
GGAGAGAAGCCATTTAAAAAGTCACAAAAAAAGAAACATAAGAAAAAGATGGTAATTCTA
GATGATAGTGACTTATTTGACACCGGATTGGACTTTTCT---------------------
---GCATCATCTTCA---AATTCAGAAGAAAGCAAAACCAAAGAAAGCAATCCAGAGACA
AAGAAACTGAACAAATGTTTAGAGTCTAACATTGAATCTATTCCTTGTCCTCCTAAAACA
CCAGCAGAAAAAAAA
>RhFe|XM_033091725.1_cds_XP_032947616.1_1
GTTAATTTATCTCATCAATTAAATAATTTTAAAACTGAAAATGAATCTCCAATTCTAATT
AGCAGTGATGATAGCAAAGAAGACTGTAGTTTAAATAACGATTTTGTGGAAAACAGTACT
TCTGTTTCATTCTACAAGAAACATGTAGAAGTACTTGCAGAAAGTATTCAAGATATCAAA
AACCAGTCAAGCACTATGACTTCTAAAAAACGTTCTAAGAAAGTAAATACTAAACAAGGG
ACCATAAAAAATGATTGTAAAAAACTGAGAAAAAGGAAGCGCCGAGATGTAATAGATCTA
TCTGAAAGTTTACCCTTGGCAGAGGAACTGAATCTCCTTAAAAAAGATGTTAAAGATGGT
AAACAGATAATGCCTTCCCCAATTAATGAAATTGAGAGTGCCGCAAATGATGCAAACTCT
AAAGATAATAGAACTGAAACAGCCCAGTTAAAAGATGGTACAATAACTGTGTCGTATGAG
GAATTTTTAAAAAGTCACAAGGAAAATAAAGTGGAACAGATACCAGACTCGACAATGTCA
ATGTGCATTCCTTCTGAAACTGCCAGAAAT------------GGTTGTGTAAGTGATACA
GAAACCTGTGAAATTTCCCAACAAGTGCTCTTTAAGACAGTTACTGTTCTTGCACAGGTT
CATCCTATTCCCCCAAAAAAGACAGGGAGAATACCCTCAATTTTCTTGAAACAAAAGCAG
TTGGAAATGGAAAATAGTCTGTCTGATCCTGAGAATGAGCAGACAGTTCAGAAAAGAAAA
TCTAATGTTGTTATACGTGAGGAAGAATTAGAACTGGCAGTGTTGGAAGCTGGCAGT---
------------TCTGATGCTGTGAAACCAAAATGCACTCTAGAAGAAAGGCAGCAGTTT
ATGAAAGCATTTAGGCAGCCAATATCAGATGCACTTAAAAATGGAGTCAAAAAGCCT---
GATAAGCAGAAAGAGCTCAATGAAAAATCTTTAAATGAGGAAGGAAGAGACAATAATTCT
AAAAAAATCATGGAAAATTCTGATACCCAAATGGTTTCAAATAATGGCAATTCACAGTCA
CACACCGATAAAGGAAGTTTTCCTAAGGAGAAAAGTAAAAGACTAAAGAAAAAGGACAAG
AAAATGTTAGATACTGGTACTACTCCATGTGAAAATAGAGAGGGAAATACTCAAAAGAAA
---AAAACTTTTTCCTTTAAAGATAAACGAAACCAAAATAGGCGTGGAATGAATTTAAGA
CCAAAAAACCCAGACGTTTTCAGAAACAGCCCATTATTTAACAGTGAAAGTCTTCTTTGT
GAAGATAGAGCAAATGATGACCCTCTAAAGATTTCCTCT---CTGTGTAACAATAAGTCT
TCAAGGAAAACTAGCACACCAATTAAGGATAAAGTTATACATTCTAAAGCTGATACTGAA
GACAGCTTGGTAAATGTGTTCACACCCAAATCAACCAGGAGATCTGCAAGAAGTAGTAGT
ACGCCTGCTACAGTAATCACTAGAGGTACAGATTCCGGAAATGCACCAGATGGCAGTCCA
GTAAAGCCTTCCACCCCAAAAGCAGCCAATGTAGCAGAAAAGCATAGCTTATATACAGCG
GAATTACTAACAATGCCCTCTGATTCAGAGAGCCCCATTAGAATGAAATTTACCAGAATT
AGTACTCCCAAAAAATCTAAGAAGAAATCTAAGAAAAGATCCAAGAAATCTGAAGCAACT
GACGGAGATTTCACCTCTCAACCTAGAAAGGCAATCAGTACTTCAAAACGTGTATCAAAA
GCAAAACGATTGATTGAAAACGCAAAAGCTTTACATATTAGTAGGTCAAAAGCTGCTGAA
GAAATAGTGACACCCTTAAGGCGTTCATCAAGACATCAGTCTCTTCCTGAAAGGAAAAAA
ATGTCAGACACAGAAGACTCTGTAATAATGATAGATTCAAGTCCTACTTCTTTAAAGCAT
CCTGAGACAAATCAGAAGAAGCTTCAGTGTCTAAATGATGTGCTAGGAAAAAAACCTAAC
AAGACTCCTAAAAATGTACCTGGAAAAATGAAAGTCGCTCCTTTATTTCTTACCAGAAAG
GCTCATAAAACAGCTGAACCTACCCTTGGTTTTGATGAAAGCAGTCAAGATGCATCTGAA
AGATCTCAGGACTGTGAT---GAATTTAAAGCAAAGCGTGACTTCCTAATGAGTGGTCTG
CCAGATTTGTTGAAACGACAAATTGCAAAGAAAGCTACTGCATTAGACGTGTACAATGCA
GTGAGTGCCAGTTTCCAGAGAGTAGTTCATGTGCAACAAAAAGATGATGGATGCCATTTG
TGGCATTTGAAATCACCCACTTATCCGTTCTTAACTAAATTTAAAGAATTGAATACTAAA
---GTAATAGATCTCTCAAAATGTGTTATTGCTCTTGGTGAATTTTCAACATTGGATTCA
AATTTGAAAAGTAATAATTCTGAAAGTCCACAGCTAAAGCCTGATGTCAAGCTAAAAGAA
ACGAAAAGGAAACGAGTGGAAACGGAAAATCATAAGTCAAAAAGAAAGAAACTAAATGAG
TGTTCAGAAAGTCCAAAAAAGATAAATTGCAAACCAAAAGAACTTGATAAAAGAAACAAC
TCCACTGGGATAAAACTAGATTCTTCCAAAGGTCTATATTCTAAAACATCCAGGAAGAAA
CAAACTACTTTGAATATAACATGTAAAGTGGAAACAGAAGCAGAA---GATTCTGGTATT
CTGCAAATAGATGATGACAAAGAATCTACATCAGAAATATCTTCTCTTCCTGATTCTGGA
ACTGAAGACATGCTTTGGACAGAAAAGTATCAACCTCAGAACGCCAGTGAACTTGTAGGC
AATGAGCTAGCTATAAAAAAATTACATAGTTGGTTGAAAGACTGGAAAAGGAGAGCTGAG
TTGGAAGAAAAACAAAATTTGAAGGGAAAAAGAGATGAGAAACAGGAAGATCTGTCGGAT
AGAATAGACTTTAAAGGCAGTTCAGATGAAGAAGAGAATCGCCTTTGCAATACCGTTCTT
ATAACAGGGCCAACGGGAGTGGGGAAAACTGCTGCCGTATATGCTTGTGCTCAGGAGCTT
GGATTTAAGATATTTGAAGTGAATGCCTCTTCTCAGCGCAGTGGAAGGCAAATTCTGTCC
CAACTGAAGGAAGCCACTCAGTCCCATCAAGTAGACAAGCAAGGTGTAAACTCACAAAAA
CCTTGTTTTTTCAATAGCTACAACTTAGGCAAGTCCCCAGTTGATGTCATTTTTGAAGAA
GATGCTGGGTTTTTGAACGCAATCAAAACATTCATGGCAACAACTAAAAGACCTGTAATC
CTTACTACAAGTGATCCAACATTTAGTTTAATGTTTGATGGCTGCTTTGAAGAAATTAAT
TTCAATACTCCTTCACTGCTAAATGTTGCCAGCTACCTACAGACGATCTGCTTAACTGAG
AATTTTAGAACTGATGTAAAAGACTTTGTAACATTGTTAACGGCAAATACTTGTGATATC
AGGAAAAGTATCCTTTACTTACAATTCTGGATTAGAAGTGGAGGTGGATTTTTAGAAGAA
AAGCCATTATCCTTTTTTCGAGGAAATGGCAGAAATGTACAACTTGTTTGGTCTGAAGAT
GGCTCTGATTCCAAAAACAACCCTAAAAATACTAAAAGGAATCCTGCACACCTTCCCAAG
TGTGACACTGGCTGTGCTGAGACCTTGTTTGGTATTAAGAACATTCTTTCCCCATCAGAA
GACTTATTTTCATTTTTAAAGCACAAAATCAGAACAAAGGAAGAATGGCATAAGCTCATC
CAGCTTCTTACAGAATTCCAAATGCGAAATGTAGATTTCTTATACAGTAATCTTGAGTTC
ATTCTACCATTACCTGTTGATATCATTCCAGAAACAGAAAACCTTTGTGGTTCATCAGTA
AGTGTGGACACCGGTGCAGCAACAAAAAATATGAAATGTCTTCCTAGGAAACATTCTGAA
AGAGAGAAGCCATTGAAAAAGTCACAAAAAAAGAAACATAAGAAAAAGATGGTAATTCTA
GATGACAGTGACTTATTTGACACTGGATTGGATTTTACCAATGAATTTCTTTGCCTATAC
CCTGCATCTTCTTCCTCAAATTCTGAAGAAAGCAAAGCCAAAGAAAGCAATCCAGAGACA
AAGAAACTAAAC------AAAGAAACTAATATTGAACATATTCCTTGTCCTCCTAAAACA
CCAGCAGAAAAAAAA
>RoAe|XM_016152495.1_cds_XP_016007981.1_1
GTTAATTTGTCTCATCAATTAAATAACATTAAAACTGAAAATGAATGTCCAATTCAAATT
AATAGTGATGACAGCAAAGAAGACTGTAGTTTAAATAATGATTTTGTGGAAAGTAGCACT
TCTGTTTCACTGTACAAGAAACATGTAGAAGTACTTGCAGAAAGTACTCAAGATATCAAA
AACCAATCAAGCACTATGATCACCAAAAAAAGTTCCAAGAAAGTAAATCCTAAACAAAGG
ACCACAAAAAATGATTGTAAAAAATTGAGAAAGAGGAAGTGCCGAGATATAATAGATCTA
TCTGAAAGTTCACCCTTGGCAGAGGAACTACCTCTCCTTAAAAAT---GTTAAAAATACT
AAACAGATAATGCCTTCCCCAATTAATGAAATTGAGAATACTGCAAATGATGCAAACTCT
AGCGATAATATAACAAAAATAGCCCAGTTAAATGATGGTACAATAACTGTCTCATATGAG
GAATTTTTAAAAAGTCACAAGGAAAATAAACTGGAACAGATATCAGACTCTAAAATGTCA
ATTTGTATTCCTTCTGAAACTGTTGAAGATAGAGTCAAAGGTGATTGTATAAATGCTACA
GAAACCTGTGAAATTTCCCAACAGGTCCTCTCCAGGACAGTTACTGTTCTTGCACAAGTT
CACTCTGTTCCCCCCAAAAAGACAGGGAAAATACCCTCAATTTTCTTGAAACAAAAGCAT
TTGGAATTGGAAAATAGTCTCTCTGATCTTGAGAATGAACAGACAATTCAGAAAAGAAAA
TCTAATGTTGTTATACAGGAGGAAGAATTAGAATTGGCTGTTTTGGAAGCTGGAACT---
------------TCTGAAGCTGTGAAACCAAAATGCTCTCTAGAAGAAAGACAGCAGTTT
ATGAAAGCATTTAGACAGCCAGCAACAGATGCACTTAAAAATGGAGTCAAAAAGCCTTTT
GATAAGCACAGAGAGCTCAGTGAAAAAGCTTTAAATGAGGAAGGAAGAGACAATAATTTT
AAAAAAATAATAGAAAATTCCAATATCCAAATGATTTCAAATAATGGCAGTTCACAGCCA
CACACCGATAAAGGAAGTTTTCCTAAGGAGAAAAGTAAAAAGCTGAAGAAAAAAGATAGG
AAAATATCGAATACTGGTGCTGCTTCAGGCGAAAATAGAGAGGGAAATACTCAAAAGAAA
---AAAACTTTTTCCTTTACAGATAAACAAAATAAAAATAGGTTTAGAATGAGTTTAAGA
CAAAAAAACCCAGAAGTTTATCAAAACAGACTATTATTTAACAGTAAAAGTCTTATTTGT
GAAGATATAGCTAATGATGACCCTCCAAAGATTTCCTCT---CTGTATAACAATAAGTCT
TCAAGAAAAACTAGCACACCAGTTAAGGATAAGGTTATACACTCTGAAGCCAATACTGAA
GAAAACTTGGTAAATGTTTCTACTCCCAAATCAATGAGAAGATCTGCAAGAAGTAGCAGT
ATGCCTACTACAATAATCACTAGAGGTACAGATTCTGAAGATGCACCAAATGGTAGTCCA
GTAAAGGCTTCCACTCCAAAAGCAGCCAACTTAGCAGAAAAGCATAGCTTATATACAGCG
GAATTAATAATAGTATCCTCTGATTCAGAGAGCCCTATTAGAATGAAATTCACCAGAATT
AGTACTCCCAAACAATCTAAGAGGAAATCTAAGAAAAGATCCAAGAAATCTGAAGCAACT
GATGGAGATTTTACCTTACAAACTAGAAAGGCAATCAATACTTCAAAAAATGTATCAAAA
GCAAAACAATTGATTGAAAAAGCAAAAGCTTTACACATTAGCAGGTCAAAAGCTGCTGAA
GAAATAGCAACACCTTTAAGGCGTTCATCAAGACATCATACTCTTCCTGAAAGGAAGAAA
ATGTCAGACACAGAAGACTCTGTAATAATAATAGATTCAAGTCCTACTTCTTTAAAACAT
CCTGAGACAAATCAGAAGAAGCTTCAGTGTCTAAACGACGTACTAGGAAAAAAACCTAAC
AAGACTCCTAAAAATGTACCTGGAAAAATGAAAGTCGCTCCTTTATTTCTTACCAGAAAG
GCTTATAAAACAGCTGATCCTAGCCTTGGTTTTGATGAAAGCAGTCAAGATACATCTGAA
AGATTTCAGGATTGTGATGTGCAAGTTAAAGCAAAGCGTGACTTTCTAATGAGTGGTCTG
CCAGATTTGTTGAAACGGCAAATTGCAAAGAGAGCTGCTGCATTAGATGTGTACAATGCA
ATGAGTACTAGTTTCCAGAGAGTTGTTCATGTACAACAAAAAGATGATGGGTGCCATTTG
TGGCATTTGAAGCCACCTGCTTGTCCTCTCTTACTTAAACTTAAAGAACTGAATACTAAA
---GTAAAAGATCTCTCGAAATGTGTTATTGCTCTTGGTGAATTTTCAACATTGACTTCA
AATTTGAAAAGTAATAATTCTGAAAGTCCACAACTAGAGCCTGATGTTAGTCAAAAAGAA
ACCAAAAGAAAACGAGTGGAAACTGAAAATCATAAGTCAAAAAGAAAGAAACCAAATGAG
TATTCAGAAAGTTCAAAAAAGATAAATGGAAAACCAAAAGAACTTGACAAAAGAAACAAC
TCCACTGAAATAAAGCTAGATTCTTCCAGAGGTCTATATTTTAAAACATCCAGGAAGAAA
CAAACTGCTTTGAGGACAACTTGTAAAGTGGAAAGAGAAAAAGTAGAAGATTCTGATATT
CTGATAATCGATGATGACAAAGAGTCTGTATCAGAAATATCTTCTGTTCCTGATTCTGGA
ACTGAAGACATGCTTTGGACTGAAAAGTATCAACCTCAGAACTCCAGTGAACTCATAGGC
AATGAGCTAGCTATAAAAAAGTTACATAGTTGGTTGAAAGACTGGAAAAGAAGAGCTGAA
TTGGAAGAAAGACAAAATTTGAAGGGAAAAAGAGATGAGAAGCAAGAAGATCTGTCAGAG
AGAATAGACTTCAAAGGCAGTTCAGATGAAGAAGAGAATCGTCTTTGCAATACTGTTCTT
ATAACAGGGCCAACAGGAGTGGGGAAAACTGCTGCGGTCTATGCTTGTGCTCAGGAGCTT
GGATTTAAGATATTTGAAGTGAATGCCTCTTCTCAGCGCAGTGGAAGACAAATTCTGTCT
CAACTGAAGGAAGCAACTCAGTCCCATCAAGTAGACAAGCAAGGTGTAAACTCACAAAAA
CCTTGTTTTTTTAATAGCTACAACATAGGCAAGTCACCAGTTGATGTCATTTTTGAGGAA
GATGCTGGGTTTTTGAATGCAATCAAAACATTCATGGCGACAACTAAAAGACCTGTAATT
CTTACTACAAGTGATCCAACATTTAGTTTAATGTTTGACGGCTGCTTTGAAGAAATTAAT
TTCAATACTCCTTCGCTGCTAAATGTTGCCAGCTACCTACAGATGATCTGCTTAACTGAG
AATTTTAGAACTGATGTAAAAGACTTTGTAACATTGTTAACTGCAAATACTTGTGATATC
AGGAAAAGTATCCTTTACTTACAATTCTGGATTAGAAGTGGAGGTGGAATTTTAGAAGAA
AGGCCATTATCCTTGTGTCGAGGA---AGCAGAAATGTGCGACTTGTTTGCTCTGAAGAT
GGCTCTGATTCTAAAAATAACCCTAAAAATACTAAGAGGACTCCTGTGGACCTTCCCAAA
TGTGACACTGGCTGCGCTGAGACCTCGTTTGGCCTTAAGAACATTTTTTCCCCATCTGAA
AATCTGTTTTCATTTTTGAAGCACAAAACCAGAACAAAGGAAGAATGGCATAAGCTCATC
CAGCTTCTTACAGAATTCCAAATGCGGAATGTAGATTTCTTATATAGTAATCTTGAGTTC
ATTCTACCATTACCTGTT---ATCATTTCAGAAACAGAAAACCTTTGTGGTTCATCAGTA
AGTGTGGACATCAGTGCAGCAACAAAAAATATGAAATGTCTTGCTAGGAAACATTCTGAA
GGAGAGAAACCATTTAAAAAGTCACAAAAAAAGAAACATAAGAAAAAGATGGTAATTCTA
GATGATAGTGACTTATTTGACACAGGATTGGACTTTTCT---------------------
---GCATCATCTTCTTCAAATTCCGAAGAAAGCAAAACCAAAGAAAGCAATCCAGAGACA
AAGAAACCGAACAAATGTTTAGAGGCTAACATTGAATCTATTCCTTGTCCTCCTAAAACA
CCAGCAGAAAAAAAA
