# Supplementary material for: Positively selected genes in the hoary bat (Lasiurus cinereus) lineage: prominence of thymus expression, immune and metabolic function, and regions of ancient synteny
Source: PeerJ. 2022 Mar 17;10:e13130. doi: 10.7717/peerj.13130 (PMC8934532; doi:10.7717/peerj.13130)
Supplement: Supplemental Information 4 — Likely alignment errors have been manually deleted between conserved codons. Recovery of the original codon positions requires alignment to the original accessions in each orthogroup. [file peerj-10-13130-s004.zip › renamed.manual/OG0003553.manual.fas]

>EpFu|XM_028148843.1_cds_XP_028004644.1_1
TACGGGCTGGCGGCGCCCGCCACGGCCGCCTACCGCGAGGTGTGGCAGGTGAACCTGAAG
CCCAAGGGCCTGGGCCAGAGCAAGAACCTGACAGGCGTGTACCGCCTGTGCCTGTCTGCG
CGCACCATCGGCTTCGTGAAGCTGAACTGCGAGCAGCCGTCGGTGACGCTGCAGCTCATG
AACATCCGCCGCTGCGGCCACTCCGACAGCTTCTTCTTCATCGAGGTGGGCCGCTCGGCT
GTCACCGGCCCCGGCGAACTGTGGATGCAGGCTGACGACTCGGTGGTGGCCCAGAACATC
CATGAGACCATCCTGGAGGCCATGAAGGCGCTCAAGGAGCTCTTCGAGTTCCGGCCGCGC
AGCAAGAGCCAGTCGTCTGGCTCCTCTGCCACTCACCCCATCAGCGTCCCCGGCGCGCGC
CGCCACCACCACCTGGTTAACCTGCCTCCCAGCCCGTTGAGCCCGGGGCCGGTGCGTACA
CCTCTGAGCCGCTCACACACCCTGAGCGCCGGCTGCGGCAACCGCGCGAGCAAGGTGATG
CTGGCGCCGGCAGGGGGCGCCCTGCAACACAGCCGCTCGATGTCTATGCCCGTGGCGCAC
TCGCCCCCAGCAGCCACCAGCCCAGGCAGCCTGTCGTCCAGCAGCGGGCATGGCTCGGGC
TCCTACCCGCTGCCTCCAGGCCCGCACCCGCACCTGCAGCATCCCCTGCACCACCACGCG
GGCCAGCGGCCCTCCAGCGGCAGTGCTTCAGCCTCTGGCTCCCCCAGCGATCCCGGCTTC
ATGTCCCTGGATGAGTACGGCTCCAGCCCTGGGGACGTGAGAGCCTTCTGCAGCCACAGG
AGCAACACGCCTGAGTCCATCGCCGAGACGCCCCCTGCCAAGGATGGGAGTGGGAGCGAG
CTATACGGGTACATGAGCATGGACAGGCCCCTGAGCCACTGTGGCCGCCCCTACCGTCGA
GTCTCAGGGGATGGAGCCCAGGACTTGGACAGAGGGTTGAGGAAGAGGACTTACTCCCTG
ACCACACCTGCCCGGCAGCGGGCGGTGCCCCAGCCCTCCTCTGCGTCCCTGGATGAGTAC
ACCCTGATGCGGGCCACCTTCTCTGGCAGCTCTGGCCGCCTCTGCCCATCCTGCCCCACG
TCTTCTCCCAGAGTGGCCTATCACCCTTATCCTGAGGACTATGGTGACATTGAGATCGGG
TCCCATAGGAGCTCCAGCAGCAACCTGGGCACGGATGATGGTTACATGCCCATGACCCCG
GGAGCGGCCCTCATGGGTGCTGGCAGTGGCAGCAGCAAGAGTGACGACTACATGCCCATG
AGCCCCACCAGCGTGTCTGCCCCGAAGCAGATCCTGCACCCACGG---GTTGCTGCTGCA
GCTCTGCCCCCGACGGGCCCT---GCAGCGCCGGCACCCGGCAGTGTGGCGGGC---AGG
GCCTTTCCGGTGAACAGGGCCGGCTACAAGGCCAGCTCCCCGGCGGAAAGCTCTCCTGAG
GACAGTGGCTACATGCGCATGTGGTGTGGCTCCAAGCTGCCTACAGAGAGCACC---GAC
GGCAAGCTGCTTCCCAACGGGGACTACCTCAACATGTCCCCCAGCGAC---GCGGGCACC
TCGGGAACCCCACCGGACTTCTTCACCGCCGCCTTGCACGGCGCTGGA---GAGATGCTC
AGGAGCGTCCCTGGCTACTGCTACAGCTCCTTACCCCGCTCCTACAAGGCTCCCTACACC
TGCAAC---GGGGACAACGACCAGTACGTGCTCATGAGCTCCCCCGTGGGGCGCATTCTG
GAAGAGGAGAGGCCGGAGCCTCAGGCCAGC
>HiAr|XM_019644823.1_cds_XP_019500368.1_1
TACGGGCTGGTGGCACCCGCCACGGCCGCCTACCGCGAGGTGTGGCAGGTGAACCTGAAG
CCCAAGGGCCTGGGCCAGAGCAAGAACCTGACAGGCGTGTACCGCCTGTGCCTGTCGGCG
CGCACCATCGGCTTCGTGAAGCTCAACTGCGAGCAGCCGTCGGTGACACTGCAGCTCATG
AACATTCGCCGCTGCGGCCACTCGGACAGTTTCTTTTTCATCGAGGTGGGCCGCTCGGCT
GTCACGGGACCCGGCGAACTGTGGATGCAGGCCGACGACTCGGTGGTGGCACAGAACATC
CACGAGACCATCCTGGAGGCCATGAAGGCTCTCAAGGAGCTCTTCGAGTTCCGGCCGCGC
AGCAAGAGCCAGTCGTCGGGCTCGTCGGCCACGCACCCTATTAGCGTCCCCGGCGCTCGC
CGCCACCACCACCTGGTCAATCTGCCCCCCNAC---------------------------
------------------------------------GGCAGCCGCGCGAGCAAAGTGACG
CTGGCGCCGGCAGGGGGCGCCCTGCAACACAGCCGCTCCATGTCCATGCCGGTGGCGCAC
TCGCCTCCGGCCGCCACCAGCCCCGGTAGCCTGTCGTCCAGCAGCGGACACGGCTCTGGC
TCCTACCCTCCGCCTCCGGGCCCGCACCCGCACCTGCAGCACCCCTTGCACCATCACGCG
GGCCAGCGGCCCTCCAGCGGCAGCGCCTCAGCCTCCGGTTCCCCCAGTGATCCCGGCTTC
ATGTCCCTGGATGAGTACGGCTCCAGCCCTGGGGACCTGAGAGCCTTCTGTAGCCACAGG
AGCAATACGCCTGAGTCCATCGCCGAGACCCCTCCGGCCAGGGAGGGCAGCGGGAGCGAA
TTGTACGGGTACATGACCATGGACAGGCCCCTGAGCCACTGTGGCCGTCCCTACCGTCGA
ATCTCAGGGGACGGAGCTCAGGACTTGGAGAGAGGGCTGAGGAAGAGGACTTACTCCTTG
ACCACACCTGCCAGGCAGCGGCCGGTGCCCCAGCCCTCCTCCGCATCCCTGGATGAATAC
ACCCTGATGCGGGCCACTTTCTCCGGCAGCTCAGGCCGCCTCTGCCCGTCCTGCCCTGCG
TCTTCTCCCAAAGTGGCCTACCACCCCTATCCCGAGGACTACGGCGACATTGAGATTGGG
TCCCATAGGAGCTCCAGCAGTAACCTGGGCACGGACGATGGCTACATGCCCATGACCCCT
GGCGTAGCCCTCATGGGTAGTGGCAGTGGCAGCTGCAAAAGTGACGACTACATGCCCATG
AGCCCCACCAGCGTGTCTGCCCCAAAGCAGATCCTGCAGCCACGG---GCTGCTGCTGTG
GCCTTGCCCCCCACGGGAGCT---GCAGTGCCAGCGCCTGCCTCTGCGGCCAGT---AGG
GCCTTTCCGGTGAACGGGGCCAGCTACAAGGCTAGCTCCCCGGCGGAGAGTTCCCCTGAG
GACAGTGGATACATGCGCATGTGGTGTGGCTCCAAGCTGTCGATGGAGAACACA---GAC
AGCAAGCTGCTTCCCAATGGGGACTACCTCAACATGTCCCCCAGTGAC---GCGGGCACA
TCGGGAACCCCGCCTGACTTCTTCTCAGCAGCCCTTCATGGCGGTGGA---GAGCTGCTC
AGGAGCGTCCCTGGCTACTGCTACAGCTCCTTGCCCCGCTCCTACAAGGCTCCCTACACC
TGCAAT---GGGGACAATGACCAGTATGTGCTCATGAGCTCCCCCGTGGGACGCATCCTG
GAAGAGGAGAGGCCGGAGCCGCAGGCCAGT
>LaCi|111-exonerate_protein2genome-gene-391.0-mRNA-1
TACGGGCTGGTGGCGCCCGCCACGGCCGCCTACCGCGAGGTGTGGCAGGTGAACCTGAAG
CCCAAGGGCCTGGGCCAGAGCAAGAACCTGACGGGCGTGTACCGCCTGTGCCTGTCGGCG
CGCACCATCGGCTTCGTGAAGCTCAACTGCGAGCAGCCGTCGGTGACGCTGCAGCTCATG
AACATCCGCCGCTGCGGCCACTCGGACAGCTTCTTCTTCATCGAGGTGGGCCGCTCGGCG
GTCACGGGCCCCGGCGAGCTGTGGATGCAGGCCGACGACTCGGTGGTGGCCCAGAACATC
CACGAGACCATCCTGGAGGCCATGAAGGCGCTCAAGGAGCTCTTCGAGTTCCGGCCGCGC
AGCAAGAGCCAGTCGTCCGGCTCCTCGGCCACGCACCCCATCAGCGTGCCCGGCGCGCGC
CGCCACCACCACCTGGTTAACCTGCCGCCCAGCCCGTTGAGCCCCGGGCCGGTGCGCACC
CCTCTGAGCCGCTCCCACACCCTGAGCGCCGGCTGCGGCAACCGCGCCAGCAAGGTGGCG
CTGGCGCCGGCAGGGGGCGCCCTGCAACACAGCCGCTCTATGTCGATGCCCGTGGCGCAC
TCGCCCCCAGCAGCCACCAGCCCCGGCAGCCTGTCGTCCAGCAGCGGGCATGGCTCGGGC
TCCTACCCGCTGCCTCCGGGNNNNNNNNNNNNNNNNNNNNNNNNNNNNNNNNNNNNNNNN
GGCCAGCGGCCCTCCAGCGGCAGTGCTTCGGCCTCGGGCTCCCCCAGCGATCCGGGCTTC
ATGTCCCTGGATGAGTACGGCTCCAGCCCGGGGGACGTGAGAGCCTTCTGCAGCCACCGG
AGCAACACGCCCGAGTCCATCGCCGAGACACCCCCGGCCAAGGATGGGAGTGGGAGCGAG
CTCTACGGGTACATGACCATGGACAGGCCCCTGAGCCACTGCGGCCGCCCCTACCGTCGA
GTCTCCGGGGATGCGGCCCAGGACTTGGACAGGGGCTTGCGGAAGAGGACTTACTCGCTG
ACCACACCGGCCCGGCAGCGGGCCGTGCCCCAGCCCTCCTCGGCGTCCCTGGATGAGTAC
ACCCTGATGCGGGCCACCTTCTCCGGCAGCTCGGGCCGCCTCTGCCCATCCTGCCCCGCG
TCTTCTCCCCGAGTGGCTTACCACCCTTACCCTGAGGACTATGGTGACATTGAGATTGGC
TCCCACCGGAGCTCCAGCAGCAACCTGGGCGCGGACGATGGCTACATGCCCATGACCCCC
GGAGCGGCCCTGCTGAGTGCTGGCAGCGGCAGCTGCAAGAGCGACGAC------------
------------------------------------------------------------
---------------------------------------------GTGGCGGGC---AGG
GCCTTTGCCGTGAACAGGGCCAGCTACAAGGCCAGCTCCCCGGCCGAGAGCTCTCCCGAG
GACAGTGGCTACATGCGCATGTGGTGTGGCTCCAAGCTGCCCCCAGAGAGCACCGCCGAC
AGCAAGCTGCTTCCCAACGGGGACTACCTCAACATGTCCCCCAGTGACGCCGCCGGCCCC
TCGGGAACCCCCCCGGACTTCTTCACCGCAGCCTTGCACGGCGCCGCCGGAGAGATGCTC
CGGAGCGTCCCCGGCTACTGCTACAGCTCCTTACCCCGCTCCTACAAGGCTCCCTACACC
TGCAGCAACGGGGACAATGACCAGTACGTGCTCATGAGCTCCCCCGTGGGGCGCATTCTG
GAGGAGGAGAGGCCGGAGCCTCAGGCCAGC
>MyLu|XM_023752468.1_cds_XP_023608236.1_1
TACGGGCTGGTGGCGCCCGCCACGGCCGCCTACCGCGAGGTGTGGCAGGTGAACCTGAAG
CCCAAGGGCCTGGGCCAGAGCAAGAACCTGACAGGCGTGTACCGCCTGTGCCTGTCTGCG
CGCACCATCGGCTTCGTGAAGCTGAACTGCGAGCAGCCGTCGGTGACGCTGCAGCTCATG
AACATCCGCCGCTGCGGCCACTCCGACAGCTTTTTCTTCATCGAGGTGGGTCGCTCGGCT
GTCACCGGCCCCGGCGAACTGTGGATGCAGGCTGACGACTCAGTGGTGGCCCAGAACATC
CATGAGACCATCCTGGAGGCCATGAAGGCGCTCAAGGAGCTCTTCGAGTTCCGGCCGCGC
AGCAAGAGCCAGTCGTCTGGCTCCTCTGCCACTCACCCCATCAGCGTCCCCGGCGCGCGC
CGCCACCACCACCTGGTTAACCTGCCTCCCAGCCCCTTGAGCCCGGGGCCGGTGCGTACA
CCTCTGAGCCGCTCGCACACCCTGAGCGCCGGCTGCGGCAACCGCGCGAGCAAGGTAACG
CTGGCGCCGGCAGGGGGCGCCCTGCAACACAGCCGCTCCATGTCTATGCCCGTGGCGCAC
TCGCCCCCAGCAGCCACCAGCCCAGGCAGCCTGTCGTCCAGCAGCGGGCATGGTTCGGGC
TGCTACCCGCTGCCTCCGGGCCCGCACCCGCACCTGCAGCACCCCCTGCACCACCACGCG
GGCCAGCGGCCCTCCAGTGGCAGCGCTTCAGCCTCTGGCTCCCCCAGCGATCCCGGCTTC
ATGTCCCTGGATGAGTACGGCTCCAGCCCTGGGGACGTGAGAGCCTTCTGCAGCCACAGG
AGCAACACGCCTGAGTCCATCGCCGAGACACCCCCTGCCAAGGATGGGAGTGGGAGCGAG
CTATACGGGTACATGACCATGGACAGGCCCCTGAGCCACTGTGGCCGCCCCTACCGTCGA
GTCTCAGGGGACGGAGCCCAGGACTTGGACAGAGGGTTGAGGAAAAGGACTTACTCCCTG
ACCACACCTGCTCGGCAGCGGGCGGTGCCCCAGCCCTCCTCTGCGTCCCTGGATGAATAC
ACCCTGATGCGGGCCACCTTCTCTGGCAGCTCTGGCCGCCTCTGCCCATCCTGCCCCACG
TCTTCTCCCAGAGTGGCCTATCACCCTTATCCTGAGGACTATGGTGACATTGAGATTGGG
TCCCATAGGAGCTCCAGCAGCAACCTGGGCACGGATGATGGTTACATGCCCATGACCCCT
GGAGCGGCCCTCATGGGTGGTGGCAGTGGCAGCTGCAAGAGTGACGACTACATGCCCATG
AGCCCCACCAGCGTGTCTGCCCCGAAGCAGATCGTGCACCCACGG---GTTGCTGCTGCA
GCTCTGCCCCCCACCGGCCCTGCAGCAGCGCCGGCACCCACCAATGTGGCCGGC---AGG
GCCTTTCCGGTGAACAGGGCCAGCTACAAGGCTAGCTCCCCGGCGGAAAGCTCTCCTGAG
GACAGTGGCTACATGCGCATGTGGTGTGGCTCCAAGCTGCCTACGGAGAGCACC---GAC
AGCAAGCAGCTTCCCAACGGGGACTACCTCAACATGTCCCCCAGCGAC---GCGGGCACC
GCGGGAACCCCACCCGACTTCTTCACCGCAGCCTTGCACGGCGCTGGA---GAGATGCTC
AGGAGCGTCCCTGGCTACTGCTACAGCTCTTTACCCCGCTCCTACAAGGCTCCCTACACC
TGCAAT---GGGGACAACGACCAGTACGTGCTCATGAGCTCCCCCGTGGGGCGCATCCTG
GAAGAGGAGAGGCTGGAGCCTCAGGCCAGC
>PhDi|XM_028526349.1_cds_XP_028382150.1_1
TACGGGCTGGTGGCGCCCGCCACATCAGTCTACCGCGAGGTATGGCAGGTGAACCTGAAG
CCAAAGGGTTTGGGCCAAAGCAAGAACTTGACAGGCGTCTACCGCCTGTGTCTGTCCGCT
CGCACTATTGGTTTCGTAAAGCTGAACTGTGAGCAGCCGTCGGTGACGCTGCAGCTCATG
AACATCCGCCGCTGCGGCCACTCGGACAGCTTCTTCTTCATCGAGGTGGGCCGCTCAGCT
GTCACCGGCCCTGGCGAGCTGTGGATGCAGGCCGACGACTCGGTGGTGGCCCAGAACATC
CATGAGACCATCCTGGAGGCCATGAAAGCACTCAAGGAGCTCTTCGAGTTCCGGCCGCGC
AGCAAGAGCCAGTCGTCGGGCTCCTCAGCCACACATCCCATTAGCGTCCCCGGCGCTCGC
AGGCACCACCACCTGGTCAACCTGCCCCCCAGCCCCCTGAGCCCCGGGCCGGTGCGCGTG
CCCCTGAGCCGCTCGCACACCCTGAGCGGTGGCTGCGGTAGCCGTGTGAGCAAGGTGACA
CTGCCTCCGGCAGGGGGCGCCCTGCAACACAGCCGCTCCATGTCCATGCCCGTGGCGCAT
TCGCCCCCGGCAGCCACCAGCCCAGGCAGTCTTTCGTCCAGCAGCGGGCATGGTTCGGGC
TCCTACCCACTGCCTCCGGGTCCGCACACGCACCTGCAGCATCCTCTGCACCACCACACG
AGCCAGCGGCCCTCCAGTGGCAGCGCCTCAGCCTCTGGCTCCCCCAGCGATCCCGGCTTC
ATGTCCTTGGATGAGTACGGCTCCAGCCCTGGGGATTTGAGAGCCTTCTGCAGCCACAGA
AGCAACACACCTGAGTCCATTGCCGAGACACCCCCGGCGAAGGATGGGAGTGGGAGCGAG
CTATACGGGTACATGACCATGGACAGGCCCCTGAGCCACTGTGGCCGCCCCTACCGTCGG
GTCTCAGGGGATGGAGCTCAGGACTTGGACAGAGGGCTGAGGAAGAGGACTTACTCCCTG
ACCACACCTGCTCGGCAGCGGCCGGTGCCCCAGCCCTCCTCTGCATCTCTGGATGAATAC
ACTCTCATGCGGGCCACCTTCTCTGGCAGCTCAGGCCGCCTCTGCCCAACCTGCCCGACA
TCTTCTCCCAAAGTGGCCTACCACCCTTATCCTGAAGACTACGGCGATATTGAGATTGGG
TCCCATAGGAGCTCCAGCAGTAACTTGGGCACGGACGATGGTTACATGCCCATGACCCCT
GGCGTGGCCCTCATGGGTGGTGGCAGTGGCAGCTGCAAGAGTGACGACTACATGCCCATG
AGCCCCACCAGTGTGTCTGCCCCCAAGCAGATCCTGCAGCCACGGGCTGCTGCTGCTGCA
GCCTTGCCCCCCACTGGACCT---GCAGTGCCGGCACCCGCCAATGCGGCAGGC---AGG
GCCTTTCCAGAGAACGGGGCCAGCTACAAAGCTAGCTCCCCGGCTGAAAGTTCTCCCGAG
GACAGTGGATACATGCGTATGTGGTGTGGCTCCAAGCTGTCCATGGAGAACACC---GAC
AGCAAGCTGCTTCCCAACGGGGACTACCTCAACATGTCCCCCAGCGAC---GCGGGCACT
TCAGAGACCCCACCCGACTTCTTCTCGGCAGCCTTGCATGGCGGA------GAGATGCTC
AGGGGTGTCCCTGGCTACTGCTACAGCTCTTTGCCCCGCTCCTACAAGGCTCCCTACACT
TGCAGT---GGGGACAATGACCAGTATGTGCTCATGAGCTCCCCCGTGGGTCGCATCCTG
GAAGAGGAGAGGCTGGAACCTCAGGCCAGT
>PtVa|XM_011373928.2_cds_XP_011372230.1_1
TACGGGCTGGTGGCGCCCGCCACAGCCGCCTACCGCGAGGTGTGGCAGGTGAACCTGAAG
CCCAAGGGCCTGGGTCAGAGCAAAAACCTGACGGGCGTGTACCGCCTTTGCCTGTCGGCG
CGCACCATCGGCTTCGTGAAGCTCAACTGCGAACAGCCGTCGGTGACTCTGCAACTCATG
AACATTCGCCGCTGCGGCCACTCGGACAGTTTCTTCTTCATCGAGGTTGGCCGCTCAGCT
GTCACCGGCCCCGGCGAGCTGTGGATGCAGGCCGACGACTCGGTGGTGGCGCAGAACATC
CATGAGACCATCCTAGAGGCCATGAAGGCGCTCAAGGAGCTCTTTGAGTTCCGGCCGCGC
AGCAAGAGCCAGTCGTCGGGATCATCAGCCACGCACCCCATTAGCGTCCCCGGCGCGCGC
CGTCACCACCACCTGGTCAACCTGCCCCCCAGCCCCCTGAGTCCCGGGCCCGTGCGCGCG
CCGCTTAGTCGTTCGCATACCCTGAGCGGCGGCTGCGGCAGCCGCGCGAGCAAGGTAACG
CTGACGCCGGCAGGGGGCGCCCTGCAGCACAGCCGCTCGATGTCCATGCCCGTGGCTCAC
TCGCCCCCTGCCGCTACCAGCCCCGGAAGCCTGTCTTCCAGCAGTGGGCACGGCTCGGGC
TCCTACCCGCCGCCTCCGGGCCCGCACCCACACCTACAGCACCCCTTGCAGCACCACGCG
GGCCAGCGGCCTTCCAGCGGCAGCGCCTCAGCCTCCGGCTCCCCCAGCGATCCCGGCTTT
ATGTCTCTGGATGAGTACGGCTCCAGCCCTGGGGACCTGAGAGCCTTCTGTAGCCACAGG
AGCAACACTCCTGAGTCCATCGCCGAGACACCTCCGGCCAGGGACGGCAGCGGGAGTGAG
CTGTACGGCTACATGACCATGGACAGGCCCCTGAGCCACTGTGGCCGCCCCTACCGTCGT
GTCTCAGGGGACGGAGCTCAGGACTTGGACAGAGGGCTAAGGAAGAGGACTTACTCCCTG
ACCACACCTGCCCGGCAGCGACCGGTGCCCCAGCCCTCCTCAGCGTCCCTGGATGAATAC
ACCCTGATGCGGGCCACCTTCTCTGGCAGCTCGGGCCGCCTCTGCCCGTCCTGCCCTGCG
TCTTCTCCCAAAGTGGCCTACCACCCCTATCCTGAGGACTACGGCGACATTGAGATTGGG
TCCCATAGGAGCTCCAGCAGTAACCTGGGCACGGACGATGGTTACATGCCCATGACCCCT
GGCGTGGCCCTCATGGGTGGTGGCAGTGGCAGCTGCAAGAGTGATGACTACATGCCCATG
AGTCCCACCAGCGTGTCTGCCCCAAAGCAGATCTTGCAGCCACGG---GCTGCTGCAGCA
GCCTTGCCCCCCACAGGAGCT---GCAGTGCCAGCGCCGGCCTCTGTGGCCAGC---AGG
GCCTTTCCAGTGAACGGGGCCAGCTACAAGGCCAGCTCCCCGGCCGAGAGCTCTCCCGAA
GACAGTGGATACATGCGCATGTGGTGTGGTTCCAAGCTGACCATGGAGAATACA---GAC
AGCAAGCTGCTTCCCAACGGGGACTACCTCAACATGTCCCCCAGCGAT---GCAGGCACC
TCGGAAACCCCACCAGATGACTTCTCAGCAGCCTTGCATAGCGGTGGG---GAGATGCTC
AGGGGCATTCCTGGCTACTGCTACAGCTCTTTGCCCCGCTCCTATAAGGCTCCTTACACC
TGTAGT---GGGGACAATGACCAGTACGTACTCATGAGCTCCCCGGTGGGGCGCATCCTA
GAAGAGGAGAGGCCAGAGCCACAGGCCAGC
>RhFe|XM_033105105.1_cds_XP_032960996.1_1
TACGGGCTGGTGGCACCCGCCACGGCTGCCTACCGCGAGGTATGGCAGGTGAACCTGAAG
CCCAAGGGCCTGGGCCAGAGCAAGAACCTGACAGGCGTGTACCGCCTGTGCCTGTCGGCG
CGCACCATCGGCTTCGTGAAGCTCAACTGCGAGCAGCCGTCGGTGACTCTGCAGCTCATG
AACATTCGCCGCTGCGGCCACTCGGACAGTTTCTTTTTCATCGAGGTGGGCCGCTCGGCT
GTCACGGGACCCGGCGAACTGTGGATGCAGGCCGACGACTCGGTGGTGGCACAGAACATC
CACGAGACCATCCTGGAGGCCATGAAGGCGCTCAAGGAGCTCTTCGAGTTCCGGCCGCGC
AGCAAGAGCCAGTCGTCGGGCTCGTCGGCCACGCACCCCATTAGCGTCCCCGGCGCGCGC
CGCCACCACCACCTGGTTAATCTGCCCCCCAGCCCCCTGAGTCCCGGGCCGGTGCGCGCG
CCCCTGAGTCGCTCGCACACCCTGAGTGGCGGCTGCGGCGGCCGCGCGAGCAAGGTGACT
CTGGCGCCGGCAGGGGGCGCCCTGCAACACAGCCGCTCCATGTCCATGCCTGTGGCGCAC
TCGCCCCCGGCTGCCACCAGCCCCGGCAGCCTGTCGTCCAGCAGCGGACACGGCTCTGGC
TCCTACCCTCCGCCTCCGGGCCCGCACCCGCACCTGCAGCACCCCTTGCACCATCATGCG
GGCCAGCGGCCCTCCAGCGGCAGCGCCTCAGCCTCTGGCTCCCCCAGTGACCCCGGTTTC
ATGTCCCTGGATGAGTATGGCTCCAGCCCTGGGGACTTGAGAGCTTTTTGTAGCCACAGG
AGCAATACGCCTGAGTCCATCGCCGAGACACCTCCGGCCAGGGAGGGCAGCGGGAGCGAA
TTGTACGGGTACATGACCATGGACAGGCCCCTGAGCCACTGTGGCCGTCCCTACCGTCGA
GTCTCAGGGGATGGAGCTCAGGACTTGGACAGAGGGCTTAGGAAGAGGACTTACTCCTTG
ACCACACCTGCCAGGCAGCGGCCGGTGCCCCAGCCCTCCTCCGCATCCCTGGATGAATAC
ACCCTGATGCGGGCCACCTTCTCCAGCAGCTCTGGCCGCCTCTGCCCTTCCTGCCCCGCG
TCTTCTCCCAAAGTGGCCTACCACCCCTATCCCGAGGACTACGGGGACATTGAGATTGGG
TCCCACAGGAGCTCCAGCAGTAACCTGGGCACGGACGATGGCTACATGCCCATGACCCCT
GGTGCAGCCCTCATGGGTGGTGGCAGTGGCAGCTGCAAAAGTGACGACTACATGCCCATG
AGCCCCACCAGCGTGTCTGCCCCAAAGCAGATCCTGCAGCCACGG---GCTGCCACTGTG
GCCTTGCCCCCCACGGGAGCT---GCAGTGCCAGCGCCTGCCTCTGCGGCCAGC---AGG
GCCTTTCCGGTGAATGGGGCCAGCTACAAGGCTAGCTCCCCGGCGGAGAGCTCCCCCGAG
GACAGTGGATACATGCGCATGTGGTGTGGCTCCAAGCTGTCCATGGAGAACACA---GAC
AGCAAGCTGCTTCCCAATGGGGACTACCTCAACATGTCCCCCAGCGAC---GCGGGCGCG
TCGGGAACCCCGCCGGACTTCTTCTCCGCAGCCCTGCATGGCGGAGGG---GAGATGCTC
AGGGGCGTCCCTGGCTACTGCTACAGCTCCTTGCCTCGCTCCTACAAGGCTCCCTACACC
TGCAAC---GGGGACAATGACCAGTATGTGCTCATGAGCTCCCCCGTGGGGCGCATCCTG
GAAGAGGAGAGGCTGGAGCCGCAGGCCAGT
>RoAe|XM_016145257.1_cds_XP_016000743.1_1
TACGGGCTGGTGGCGCCCGCCACAGCCGCCTATCGCGAGGTGTGGCAGGTGAACCTGAAG
CCCAAGGGCCTGGGTCAGAGCAAAAACCTGACGGGCGTGTACCGTCTTTGCCTGTCGGCG
CGCACCATCGGCTTCGTGAAGCTCAACTGCGAACAGCCGTCGGTGACGCTGCAACTCATG
AACATTCGCCGCTGCGGCCACTCGGACAGTTTCTTCTTCATCGAGGTTGGCCGCTCAGCT
GTCACCGGCCCCGGCGAGCTGTGGATGCAGGCCGACGACTCGGTGGTGGCGCAGAACATC
CATGAGACCATCCTAGAGGCCATGAAGGCGCTCAAGGAGCTCTTTGAGTTCCGGCCGCGC
AGCAAGAGCCAGTCGTCGGGATCATCAGCCACGCACCCCATTAGCGTCCCCGGCGCGCGC
CGTCACCACCACCTGGTCAACTTGCCCCCCAGCCCCCTGAGCCCGGGGCCTGTGCGCGCG
CCGCTTAGTCGCTCGCACACCCTGAGCGGCGGCTGCGGCAGCCGCGCGAGCAAGGTAACG
CTGACGCCAGCAGGGGGCGCCCTGCAGCACAGCCGCTCGATGTCCATGCCCGTGGCTCAC
TCGCCCCCTGCCGCCACCAGCCCCGGAAGCCTGTCTTCCAGCAGTGGGCACGGCTCAGGC
TCCTACCCGCCGCCTCCGGGCCCGCACCCACACCTACAGCACCCGTTGCAGCACCACGCG
GGCCAGCGTCCTTCCAGCGGCAGCGCTTCAGCCTCCGGCTCCCCCAGCGATCCCGGCTTT
ATGTCTCTGGATGAGTACGGCTCCAGTCCTGGGGACCTGAGAGCCTTCTGTAGCCACAGG
AGCAACACTCCTGAGTCCATCGCCGAGACACCCCCTGCCAGGGATGGCAGCGGGAGTGAG
CTGTATGGCTACATGACCATGGACAGGCCCCTGAGCCACTGTGGCCGCCCCTACCGTCGT
ATTTCAGGAGACGGAGCTCAGGACTTGGACAGAGGGCTAAGGAAGAGGACTTACTCCCTG
ACCACACCTGCCCGGCAGCGACCGGTGCCCCAGCCCTCCTCTGCGTCCCTGGATGAATAC
ACCCTGATGCGGGCCACCTTCTCTGGCAGCTCGGGCCGCCTCTGCCCGTCCTGCCCTGCG
TCTTCTCCCAAAGTGGCCTACCACCCCTATCCCGAGGACTACGGCGACATTGAGATTGGG
TCGCATAGGAGCTCCAGCAGTAACCTGGGCACGGACGATGGCTACATGCCCATGACCCCT
GGCGTGGCCCTCATGGGTGGTGGCAGTGGCAGCTGCAAGAGTGACGACTACATGCCCATG
AGTCCCACCAGCGTGTCTGCCCCAAAGCAGATCTTGCAGCCACGG---GCTGCTGCAGCA
GCCTTGCCCCCCACCGGAGCT---GCAGTGCCAGCGCCAGCCTCTGTGACCAGCAGCAGG
GCCTTTCCAGTGAACGGGGCCAGTTACAAGGCCAGCTCCCCGGCCGAGAGCTCGCCCGAA
GACAGTGGATACATGCGCATGTGGTGTGGTTCCAAGTTGACCATGGAGAATACA---GAC
AGCAAGCTGCTTCCCAATGGGGACTACCTCAACATGTCCCCCAGCGAT---GCAGGCGCC
TCGGAAACCCCGCCAGACTTCTTCTCAGCAGCCTTGCATGGCGGTGGG---GAGATGCTC
AGGGGCGTTCCTGGCTACTGTTACAGTTCTTTGCCCCGCTCCTATAAGGCTCCTTACACC
TGTAGT---GGGGACAATGACCAGTACGTACTCATGAGCTCCCCGGTGGGGCGCATCCTG
GAAGAGGAGAGGCCGGAGCCGCAGGCCAGT
