# Supplementary material for: Positively selected genes in the hoary bat (Lasiurus cinereus) lineage: prominence of thymus expression, immune and metabolic function, and regions of ancient synteny
Source: PeerJ. 2022 Mar 17;10:e13130. doi: 10.7717/peerj.13130 (PMC8934532; doi:10.7717/peerj.13130)
Supplement: Supplemental Information 4 — Likely alignment errors have been manually deleted between conserved codons. Recovery of the original codon positions requires alignment to the original accessions in each orthogroup. [file peerj-10-13130-s004.zip › renamed.manual/OG0003554.manual.fas]

>EpFu|XM_008154788.2_cds_XP_008153010.1_1
TGTCTCAATGAGATCCTGGAGTCAGCAGATGCGCCTTTAGAAGTCACTGAAGGATTCATA
CAGTCAATTTCTCTGTCAGTTCCATGGGGCTCCTTGCTACAGGATAATTGTGCACTGGAA
GTGAAAGGGCTAGAAATGGTCTTCCGACCTAGACCTCGCCTAGCAACTGGATCTGAGCCT
ATGTATTGGTCAAGTTTCATGACCAGCAGTATGCAGTTGGCGAAAGAATGTCTTAGCCAG
AAACTAACAGATGAACAAGGAGAAGGATCCCAGCCTTTTGAAGGACTTGAAAAGGTTCTA
AGAAGAGTAAAAGTCACTTTTATAGACACCGTCTTGAGAATTGAACATGTGCCAGAAAAC
TCCAAAACTGGAACTGCACTTGAAATTCGAATAGAAAGAACTGTATACTGTGATGAAACT
GCAGACGAGTCCTCAGGAATTAATGTCCATCAGCCTACAGCTTTTGCTCACAAGTTACTC
CAGCTCTCTGGAGTGTCTCTCTTCTGGGATGAGTTTTCTGCATCAGCAAAATCTTCCCCA
GTGTGTTCAACTGCACCAGTGGAAACTGAGCCAAAGTTGTCACCTAGCTGGAATCCTAAA
ATTGTTTATGAGCCACACCCACAGCTAACTAGAACTTTACCAGAAGTAGCACCCTCTGAC
CCAGTGCAGATTGGAGGGCTAATTGGTAGGTTGGAGTTGAGTCTCACGCTGAAACAAAAT
GAAGTGCTTCCTGGAGCTAAGTTGGATATTGATGGACAGATAGACTCTATTCATCTATTC
CTGTCTCCAAGACAGGTACACTTGCTTTTGGATATGTTAGCAGCTATTGCTGGACCAGAA
AATTCTAGCAAATTAGGTTTAGCTAATAAAGATAGAAAGAATCGACCCATGCAGCAGGAA
GAAGAATATCGCATTCAGATGGAATTAAACCGCTATTATTTGAGAAAAGATTCCCTTTCT
GTGGGTGTATCTTCAGAGCAAAGCTTTTATGAGTCAGAAACGGCTCGTACACCTTCTAGC
CGTGAAGAAGAAGTTTTCTTCTCCATGGCTGATATGGACATGTCCCATAGTCTCTCTTCT
CTTCCACCCCTTGGGGACCCCCCAAACATGGACCTTGAGTTATCATTAACTAGCACATAT
ACGAATACCCCAGCAGGATCTCCATTAAGTGCTACTGTGCTTCAGCCAACCTGGGGAAAT
TTCCTTGATCATCATAAAGAACAGCCAGTAAGAGGGTCAACACTGCCGTCCAAC---CTA
GTTCACCCGTCGTCTCTACAGAAGACTTCTCTCCCCTCTAGATCTGTCTCAATGGATGAA
TCCAGGCCTGAGCTCATTTTTCGACTAGCTGTGGGAACTTTGTCAGTCTCTGTGCTTCAC
ATTGATCCATTGTCTCCACCTGAAACATCATTGAACCTTAATCCATTGACACCTCTGGCG
ATAGCTTTCTTTTCTTGTATAGAAAAGATAGATCCAGCGAGATTTTCAACAGATGATTTT
AAATCTTTCAGAACAGTATTTGCAGAAGCTTGCTCACATGATCACCTTAGATTCATAGGC
ACTGGCATCAAAGTATCCTATGAACAGAGACAAAGATCAGCTTCCAGGTATTTTAGTACT
GATATGTCTATTGGTCAAATGGAACTTTTGGAGTGCCTGTTTCCAACTGATTTTCATTCT
GTTTCTCCTCACTATACAGAGCTTTTAATGTTCCATTCCAAAGAACAAACTGATTCCCAC
CCCCCTGTGTGTCTTCAGCTTCATTATAAGCATTCTGAGAATAAAGGGCCCCAGGGTAAT
CAAGCAAGACTTAGTTCTGTTCCTCAGAAGGCAGAATTACAAATTAAATTAAATCCCGTA
TTTTGTGAGCTGGATATCAGTATTGTGGACAGGTTAAATTCCTTGCTTCAACCACAGAAA
CTTACTACAGTAGAGATGATGGCATCCCACATGTATACTTCATATAATAAGCATATTAGT
CTGCACAAGGCTTTCACCGAAGTGTTTCTAGATGACTCACATAATCCTGCTAATTGTCGA
ATATCGGTACAAGTTGCCACACCAGCATTAAACCTTTCTGTTCGCTTCCCAATACCCGAT
CTTCGATCAGATCAGGAAAGAGGACCGTGGTTTAAGAAGTCACTTCAGAAGGAGATTCTT
CATTTAGCATTCACAGATCTAGAATTTAAGACTGAATTCATAGGAGGATCAACCCCAGAA
CAAATTAAATTGGAACTTACCTTTAGAGAACTATCTGGGTCATTCCAGGAAGATAAAGGA
GAGCCATCTATTAAGTTTCTCCACGTGTCTGGTGGAGTAGATGGAGATACAACATCGTCA
GATGACTTTGACTGGCCACGAATTGTACTGAAAATAAATCCACTAGCCATGCATTCCATT
TTGGAGAGAATAGCAGCGGAGGAAGAAGAGGAG---------AGTGATGGCCACTATCAG
GAAGAGGAAGAGGGAGGTGCTCACTCCCTGAAAGACGTGTGTGATCTGAGAAGACCCGCC
CCCTCTCCCTTTTCTTCTCGGAGAGTAATGTTTGAAAACGAACAGATGGTGATGCCAGGA
GACCCTGTAGAAATGACAGAATTTCAGGATAAAGCAATCAGCAATTCTCACTATGTCCTG
GAACTGATGTTACCCAATGTTCACATGACACTACCTAATAGAAGCTTTTATGAGAAGCTT
TATAATAGG
>HiAr|XM_019642479.1_cds_XP_019498024.1_1
TGTCTCAATGAGATCCTGGAGTCAGCAGATGCACCTTTAGAAGTCACTGAAGGATTCATC
CAGTCCATTTCTCTGTCCGTTCCTTGGGGCTCCTTGCTACAGGATAATTGTGCACTGGAA
GTGAGAGGGTTAGAAATGGTCTTCCGACCTAGACCTCGCCTAGCAACTGGTTCTGAGCCT
ATGTATTGGTCAAGTTTCATGACCAGCAGTATGCAGTTGGCAAAAGAATGCCTTAGCCAG
AAACTAACAGACGAACAAGGAGAAGGATCTCAGCCTTTCGAAGGACTTGAAAAGGTACTA
AGAAGAGTAAAAGTCACTTTTATAGACACTGTCTTGAGAATTGAACATGTGCCAGAAAAT
TCCAAAACTGGAACTGCACTTGAAATTCGAATAGAAAGAACTGTCTACTGTGATGAAACT
GCTGATGAATCCTCAGGAATTAATGTACATCAGCCTACAGCATTTGCTCACAAGTTACTT
CAGCTCTCTGGAGTGTCTCTCTTCTGGGATGAGTTTTCTGCATCAGCAAAATCTTCCCCA
GTGTGTTCAACTGCACCAGTGGAAACTGAGCCAAAGCTGTCACCTAGCTGGAATCCCAGA
ATCGTCTGTGAGCCACACCCACAGCTAGCTAGGACTTTACCAGAGGCGGCGCCCTCTGAC
CCAGTGCAGATTGGAGGGCTGATGGGGAGGTTGGAGCTGAGTCTCACGCTGAAACAGAAT
GAAGTGCTTCCTGGAGCTAAGTTGGATATTGATGGACAGATAGACTCTATTCATCTATTC
CTGTCTCCAAGGCAGGTACACTTGCTTTTGGATATGTTAGCAGCTATTGCTGGACCAGAA
AATTCTAGCAAAATAGGGTTAGCTAATAAAGATAGAAAAAATCGACCCATGCAGCAGGAA
GAAGAATATCGAATTCAGATGGAATTAAACCGGTATTATTTGAGAAAAGATTCCCTCTGT
GTGGGTGTATCTTCAGAGCAAAGCTTTTATGAGACAGAAACGGCTCGTACACCTTCTAGC
CGTGAAGAAGAAGTTTTCTTCTCCATGGCTGATATGGACATGTCCCACAGTCTCTCTTCT
CTTCCACCCCTCGGGGACCCCCCACACATGGACCTTGAGTTATCGTTAACTAGCACATAT
ACAAATACCCCTGCAGGATCTCCATTAAGTGCTACTGTGCTTCAGCCAACATGGGGAGAT
TTCCTTGATCATCATAAAGAACAGCCAGTAAGAGGGTCAGCATTGCCACCTAATAGCCTA
GTTCACCCAGCATCTTTACAGAAGACTGCTCTCCCATCTAGATCTGCCTCAGTGGATGAG
TCCAGGCCTGAACTTATTTTTAGACTTGCTGTGGGAACCTTCTCCGTCTCTGTGCTTCAC
ATTGATCCGTTATCTCCACCTGAAACGTCGTTGAACCTAAATCCATTGACACCTCTGGCG
ACAGCTTTCTTTTCTTGTATAGAAAAGATTGATCCATCAACATTTTCAACAGATGATTTT
AAGTCTTTCCGTACAGTATTTGCAGAAGCTTGCTCACATGATCACCTTAGATTTATCGGC
ACTGGCATCAAAGTATCCTATGAACAAAGACAGAGATCATCGTCCAGATATTTCAGTACT
GATATGTCCATTGGGCAAATGGAGCTATTGGAATGCCTGTTTCCGACTGATTTTCATTCT
GTTTCCCCTCACTATACAGAGCTTTTAATGTTCCATTCCAAAGAACGAACTGATTCCCAC
TCCCCTGTGTGTCTTCAGCTTCATTATAAGCATTCTGAGAATAAAGGCCCCCAGGGTAGT
CAAGCAAGACTTAGTTCTGTTCCTCAGAAGGCAGAATTACAAATTAAATTAAATCCAGTA
TTTTGTGAGCTGGATATCAGTATTGTGGACAGGTTAAATTCCTTGCTTCAACCACAAAAA
CTTACTACTGTGGAGATGATGGCATCTCACATGTATACTTCATATAATAAGCATATTAGT
CTGCACAAGGCTTTCACTGAAGTATTTCTAGATGATTCACATAATCCTTCAAATTGTCGG
ATATCAGTACAAGTTGCAACACCAGCATTAAACCTTTCTGTTCGCTTCCCAATACCCGAT
CTTCGATCAGATCAAGAAAGAGGACCATGGTTTAAGAAGTCACTTCAGAAGGAGATCCTT
CATTTAGCATTCACAGATCTAGAGTTTAAGACCGAGTTCATAGGCGGATCAACCCCTGAA
CAAATTAAATTGGAACTTACCTTCAGAGAACTAGTTGGGTCATTCCAGGAAGATAAAGGA
GAGCCTTCTATTAAGTTTTTCCACGTGTCTGGTGGAGTCGATGGAGACACGACATCATCA
GATGACTTTGACTGGCCGCGAATCGTACTGAAAATAAATCCACCAGCCATGCATTCCATT
TTGGAGAGAATAGCAGCTGAGGAAGAAGAAGAG---------AGTGACAGCCACTATCAG
GAGGAAGAGGAAGGAGGTGCCCACTCTCTGAAAGATGTGTGTGACCTGAGGAGACCAGCC
CCCTCCCCCTTTTCTTCTCGTAGAGTGATGTTTGAGAATGAACAGATGGTGATGCCAGGA
GATCCTGTAGAAATGACAGAGTTTCAGGATAAAGCAATCAGCAATTCTCACTATGTGCTG
GAACTTACGTTACCCAATATTCATGTAACACTACCTAATAAATGCTTTTATGAGAAGCTT
TATAATAGA
>LaCi|477-exonerate_protein2genome-gene-10.0-mRNA-1
TGTCTCAATGAGATCCTGGAGTCAGCAGATGCGCCGTTAGAAGTCACTGAAGGATTCATA
CAGTCAATTTCTCTGTCAGTTCCATGGGGCTCCTTGCTGCAGGATAATTGTGCACTGGAA
GTGAAAGGGCTAGAAATGGTCTTCCGACCTAGACCTCGCCTAGCAACTGGATCTGAGCCT
ATGTACTGGTCAAGTTTCATGACCAGCAGTATGCAGTTGGCGAAAGAATGTCTTAGCCAG
AAACTAACAGATGAACAAGGAGAAGGATCCCAGCCTTTTGAAGGACTTGAAAAGGTACTA
AGAAGAGTAAAAGTCACCTTTATAGACACCGTCTTGAGAATTGAACATGTGCCAGAAAAC
TCCAAAACTGGAACTGCACTTGAAATTCGAATAGAAAGAACTGTATACTGTGATGAAACT
GCAGACGAGTCCTCAGGAATTAATGTCCATCAGCCGACAGCCTTTGCTCACAAGTTGCTC
CAGCTCTCTGGAGTGTCTCTCTTCTGGGATGAGTTCTCTGCATCAGCAAAGTCTTCCCCA
GTCTGTTCAGCTGCACCAGTGGAAACTGAGCCAAAGCTGTCACCTAGCTGGAATCCTAAA
ATTGTTTATGAGCCACACCCCCAGCTAACCAGAACTTTGCCAGAGGTGGCACCCTCTGAC
CCTGTGCAGATTGGAGGGCTGATTGGTAGGTTGGAGTTGAGTCTCACGCTGAAACAAAAT
GAAGTGCTTCCTGGAGCTAAGTTGGATATTGATGGACAGATCGACTCTATTCATCTATTC
CTGTCTCCAAGACAGGTGCACCTGCTTTTGGATATGTTAGCAGCTATTGCTGGACCAGAA
AATTCTAGCAAATTAGGTTTAGCTAATAAAGATAGAAAGAATCGACCTATGCAGCAGGAA
GAAGAATATCGCATTCAGATGGAATTAAACCGCTATTATTTGAGAAAAGATTCCCTTTCT
GTGGGTGTATCTTCAGAGCAAAGCTTTTATGAGTCAGAAACGGCTCGTACACCTTCTAGC
CGTGAAGAAGAAGTTTTCTTCTCCATGGCTGATATGGACATGTCCCATAGTCTCTCTTCT
CTTCCACCCCTTGGGGACCCCCCAAATATGGACCTTGAGCTATCATTAACCAGCACGTAT
ACAAATACCCCCGCAGGATCTCCATTAAGTGCTACTGTGCTTCAGCCAACCTGGGGAAAT
TTCCTTGATCATCATAAAGAACAACCAGTAAGAGGGTCAGCACTGCCGTCCAAC---CTA
GTTCACCCATCGTCTCTACAGAAAACTTCTCTCCCCTCTAGATCTGTCTCAATGGATGAA
TCCAGGCCTGAGCTCATTTTTCGACTAGCTGTGGGAACTTTGTCAGTCTCTGTGCTTCAC
ATTGATCCATTGTCTCCACCTGAAACATCATTGAACCTTAATCCATTGACACCTCTGGCG
ATAGCTNNNNNNNNNNNNNNNNNNNNNNNNNNNNNNNNNNNNNNNNNNNNNNATGATTTT
AAATCTTTCAGAGCAGTATTTGCAGAAGCTTGCTCACATGATCACCTTAGATTCATAGGC
ACTGGCATCAAAGTATCCTATGAACAAAGACAAAGATCAGCTTCCAGGTATTTTAGTACG
GATATGTCTGTTGGTCAAATGGAACTCCTGGAGTGCCTGTTTCCAACTGATTTTCATTCT
GTTTCTCCTCACTATACAGAGCTTTTAATGTTCCATTCCAAAGAACAAACTGATTCCCAC
CCCCCTGTGTGTCTTCAGCTTCATTATAAGCATTCTGAGAATAAAGGGCCCCAGGGTAAT
CAAGCAAGACTTAGTTCTGTTCCTCAGAAGGCAGAATTACAAATTAAATTAAATCCCGTG
TTTTGTGAGCTGGATATCAGTATTGTGGACAGGTTAAATTCCTTGCTTCAACCACAGAAA
CTTACTACAGTAGAGATGATGGCATCCCACATGTATACTTCATATAATAAGCATATTAGT
CTGCACAAGGCTTTCACTGAAGTGTTTCTAGATGACTCACAGAATCCTGCTAATTGTCAA
ATATCGGTACAAGTTGCCACACCAGCATTAAACCTTTCTGTTCGCTTCCCAATACCCGAT
CTTCGATCAGATCAGGAAAGAGGACCGTGGTTTAAGAAGTCACTTCAGAAGGAGATTCTT
CATTTAGCATTCACAGATCTAGAATTTAAGACCGAATTCATAGGAGGATCAACCCCAGAA
CAAATTAAGTTGGAACTTACCTTTAGAGAACTAGCTGGGTCATTCCAGGAAGATAAAGGA
GAGCTATCTATTAAGTTTCTCCACGTGTCTGGTGGAGTGGATGGAGATACAACATCGTCA
GATCACTTTGACTGGCCACGGATTGTACTGAAAGTGAATCCACTAGCCATGCATTCCATT
TTGGAGAGAATAGCAGCNNNNNNNNNNNNNNNNNNNNNNNNNNNNNNNNNNNNNNNNNNN
NNA---------GGCGGTGCTCACTCCCTGAAGGACGTGTGTGACCTGAGAAGGCCCGCC
CCCTCGCCCTTCTCTTCTCGAAGAGTCATGTTTGAAAACGAACAGATGGTGATGCCGGGA
GACCCTGTGGAAATGACGGAATTTCAGGACAAAGCCATCAGCAATTCTCACTACGTCCTG
GAGCTGGCGCTGCCCAATGTTCACATGACCCTGCCCAACAGAAGCTTTTACGAGAAGCTT
TACAACAGG
>MyLu|XM_014463917.2_cds_XP_014319403.1_1
TGCCTCAATGAGATCCTGGAGTCAGCAGATGCGCCTTTAGAAGTCACTGAAGGATTCATA
CAGTCAATTTCTCTGTCAGTTCCATGGGGCTCCTTGCTACAGGATAATTGTGCACTGGAA
GTGAAAGGGCTAGAAATGGTCTTCCGACCTAGACCTCGCCTAGCAACTGGATCTGAGCCT
ATGTATTGGTCAAGTTTCATGACCAGCAGTATGCAGTTGGCGAAGGAATGTCTTAGCCAG
AAACTAACAGATGAACAAGGAGAAGGATCCCAGCCTTTTGAAGGACTTGAAAAGGTACTA
AGAAGAGTAAAAGTCACTTTTATAGACACCGTCTTGAGAATTGAACATGTGCCAGAAAAC
TCCAAAACTGGAACTGCACTTGAAATTCGAATAGAAAGAACTGTATACTGTGATGAAACT
GCAGACGAGTCCTCAGGAATTAACGTCCATCAGCCTACAGCTTTTGCTCACAAGTTACTC
CAGCTCTCTGGAGTGTCTCTCTTCTGGGATGAGTTTTCTGCATCAGCAAAATCTTCCCCA
GTGTGTTCAACTGCACCAGTGGAAACTGAGCCAAAGCTGTCACCTAGCTGGAATCCTAAA
ATCGTTTATGAGCCACACCCACAGCTAACTAGAACTTTACCAGAGGTAGCACCCTCTGAC
CCAGTGCAGATTGGAGGGCTAATTGGTAGGTTGGAGTTGAGTCTCACGCTGAAACAAAAC
GAAGTGCTTCCTGGAGCTAAGTTGGATATTGATGGACAGATAGACTCTATTCATCTATTC
CTGTCTCCAAGACAGGTACACTTGCTTTTGGATATGTTAGCAGCTATTGCTGGACCAGAA
AATTCTAGCAAATTAGGTTTAGCTAATAAAGATAGGAAGAATCGACCCATGCAGCAGGAA
GAAGAATATCGCATTCAGATGGAATTAAACCGCTATTATTTGAGAAAAGATTCCCTTTCT
GTGGGTGTATCTTCAGAGCAAAGCTTTTATGAGTCAGAAACGGCTCGTACACCTTCTAGC
CGTGAAGAAGAAGTTTTCTTCTCCATGGCTGATATGGACATGTCCCATAGTCTCTCTTCT
CTTCCACCTCTTGGGGACCCCCCAAATATGGACCTTGAGTTATCATTAACTAGCACATAT
ACAAATACCCCAGCTGGATCTCCCTTAAGTGCTACTGTGCTTCAGCCAACCTGGGGAGAT
TTCCTTGATCATCATAAAGAACAGCCAGTAAGAGGGTCAACACTGCCATCCAAC---CTA
GTTCACCCATCGTCTCTACAGAAGACTTCTCTCCCCTCTAGATCTGTCTCAATGGATGAA
TCCAGGCCGGAGCTCATTTTTCGACTAGCTGTGGGAACTTTGTCTGTCTCTGTGCTTCAC
ATTGATCCATTGTCTCCACCTGAAACATCATTGAACCTTAATCCATTGACACCTCTGGCG
ATAGCTTTCTTTTCTTGTATAGAAAAGATAGATCCAGCGAGATTTTCAACAGATGATTTT
AAATCTTTCAGAACAGTATTTGCAGAAGCTTGCTCACATGATCACCTTAGATTCATAGGC
ACTGGCATCAAAGTATCCTATGAACAAAGACAAAGATCAGCTTCCAGGTATTTTAGTACT
GATATGTCTATTGGTCAAATGGAACTTTTGGAGTGCCTGTTTCCAACTGATTTTCATTCT
GTTTCTCCTCACTATACAGAGCTTTTAATGTTCCATTCCAAAGAACGAACTGATTCCCAC
CCCCCTGTGTGTCTTCAGCTTCATTATAAGCATTCTGAGAATAAAGGGCCCCAGGGTAAT
CAAGCAAGACTTAGTTCTGTTCCTCAGAAGGCAGAATTACAAATTAAATTAAATCCCGTA
TTTTGTGAGCTGGATATCAGTATTGTGGACAGATTAAATTCCTTGCTTCAACCACAGAAA
CTTACTACAGTAGAGATGATGGCATCTCACATGTATACTTCATATAATAAGCATATTAGT
CTGCACAAGGCTTTCACTGAAGTGTTTCTAGATGACTCACATAATCCTGCTAATTGTCGA
ATATCGGTACAAGTTGCCACACCAGCATTAAACCTTTCTGTTCGTTTCCCAATACCCGAT
CTTCGATCAGATCAGGAAAGAGGACCGTGGTTTAAGAAGTCACTTCAGAAGGAGATTCTT
CATTTAGCATTCACAGATCTAGAATTTAAGACTGAATTCATAGGAGGATCAACCCCAGAA
CAAATTAAATTGGAACTTACCTTTAGAGAACTAACTGGGTCATTCCAGGAAGATAAAGGA
GAGCCATCTGTTAAGTTTCTCCACGTGTCTGGTGGAGTAGATGGAGATACAACATCGTCA
GATGACTTTGACTGGCCACGAATTGTATTGAAAATAAATCCACCAGCCATGCATTCCATT
TTGGAGAGAATAGCAGCGGAGGAAGAAGAGGAG---------AGTGATGGCCACTATCAG
GAAGAAGAAGAAGGCGGTGCTCACTCCCTGAAAGACGTGTGTGATCTGAGAAGACCCGCC
CCCTCTCCCTTTTCTTCTCGTAGAGTAATGTTTGAGAACGAACAGATGGTGATGCCAGGA
GACCCTGTAGAAATGACAGAATTTCAGGATAAAGCAATCAGCAATTCTCACTATGTCCTG
GAACTTTCGTTACCCAATGTTCACATGACACTACCTAATAGAAGCTTTTATGAGAAGCTT
TATAATAGG
>PhDi|XM_028506388.1_cds_XP_028362189.1_1
TGTCTCAATGAGATCCTGGAGTCAGCAGACGCGCCTCTGGAAGTCACGGAAGGGTTCATA
CAGTCCATTTCCCTGTCGGTCCCGTGGGGCTCCTTGCTGCAGGACAACTGTGCGCTGGAA
GTGAAGGGGCTGGAGATGGTCTTCCGGCCCCGGCCTCGCCTAGCCACTGGTTCTGAGCCT
ATGTACTGGTCCAGCTTCATGACCAGCAGCATGCAGTTGGCGAAAGAATGTCTCAGCCAG
AAACTGACAGATGAGCAAGGAGAAGGATCCCAGCCCTTTGAAGGACTTGAAAAGGTACTG
AGAAGAGTAAAGGTCACTTTTTTAGACACTGTCTTGAGAATTGAACACGTGCCAGAAAAT
TCCAAAACTGGAACCGCACTTGAAATACGAATAGAAAGAACCGTGTACTGTGATGAAACT
GCGGACGAGTCTTCAGGAATTAACGTGCATCAGCCCACGGCCTTTGCTCACAAGTTGCTT
CAGCTCTCTGGAGTGTCGCTCTTCTGGGATGAGTTTTCTGCATCAGCAAAGTCCTCCCCA
GTGTGCTCAGCCGCACCAGTGGAAACTGAGCCAAAGCTGTCCCCCAGCTGGAACCCTAAA
ATTGTCTATGAGCCCCACCCGCAGCTGACCAGAAGTTTGCCAGAGGTAGCGCCCTCTGAC
CCCGTGCAGATTGGAGGGCTCATGGGCAGGCTGGAGTTGAGTCTCATGCTGAAGCAGAAT
GAAGTACTTCCGGGAGCGAAGCTGGACGTGGACGGACAGATAGACTCTGTCCATCTGTTC
CTGTCTCCGAGACAGGTGCACCTGCTCCTGGACATGCTAGCGGCTATTGCTGGGCCAGAA
AATTCTAGCAAAATAGGTCTGGCGACCAAAGGCAGGAAGAACCGGCCCATGCAGCAGGAG
GAAGAGGACCGCATCCAGATGGAGCTGAACCGGTACTACCTGGGGAAAGACCCCCTCTCC
GCCGGCGCGTCTGCGGAACAGAGCTTTTACGAGACCGAGGCAGCGCGCACGCCTTCCAGC
CGCGAAGAAGAAGTCTTCTTCTCCATGGCCGAGATGGGCATGTCCCACAGCCTGTCTTCC
CTGCCGCCCCTGGGGGACCCCCCGGACATGGACCTGGAGCTGTCGCTGACTAGCACGTAC
ACAAACACCCCAGCAGGGTCTCCGCTAAGCGCTACCGTGCTGCAGCCGACGTGGGGAGAC
TTCCTGGACCGCCACCAGGAGCAGCCGGCGAGAGGCCCCGCGCCGCCCGCCGCCCCGGCC
CACCCGTCCCCGCCGCAGCCGCAGGCTCCGCTCCCGTCCAGATCTGTCTCGGTGGACGAG
TCCAGGCCTGAGCTTATTTTCCGACTGGCGGTGGGGACGTTTTCGGCCTCCGTGCTGCAC
ATCGACCCGCTGTCTCCGCCCGAAACATCGCCGAACCTGAACCCGCTGGCGCCCCTGGCG
GTGGCTTTCTTTTCCCGTATAGAGAAGATGGACCCAGCGAGGTTTTCAGCAGAGGATTTC
AAGTCTTTCCGAACAGTGTTTGCAGAAGCTTGCTCCCACGATCACCTCAGGTTTATCGGA
ACTGGCGTCAAAGTAGCCTATGAACAGAGACAGAGGTCGGCGTCCAGGTGTTTCAGCACC
GACATGTGCATCGGGCGGATGGAGCTGCTGGAGTGCCTGTTTCCCACGGACTGCCCGTCT
GCTTCTCCTCACTACACGGAGCTTCTGATGTTCCATTCCGAAGAATGCTCCGACTCCCAC
TCCCCCGTGTGTCTTCAGCTTCACTACAAGCATTCGGAGAGCAAAGGGCCCCAGAGTAAT
CAAGCAAGACTTAGTTCTGTTCCTCAGAAGGCGGAATTACAAATTAAACTAAATCCGGTG
TTTTGTGAGCTGGATATCAGTATCGTGGACCGGTTAAATTCCTTGCTGCAACCACAGAAA
CTTACCACAGTAGAGATGATGGCATCTCACATGTACACTTCGTATAATAAGCATATTAGC
CTGCACAAGGCTTTCACGGAAGTCTTTCTCGACGACGCGCACGGCCCCGCGAACTGCCGG
GTGTACGTCCAGGTCGCCACGCCCGCGCTGAGCCTTTCCGTTCGCTTCCCGATCCCGGAC
CTCCGAGCCGATCAGGAGAGGGGACCGTGGTTTAAGAAGTCACTTCAGAAGGAGATTCTC
CACTTAGCATTCACAGATCTGGAATTTAAGACCGAGTTCGTGGGAGGATCCACCCCGGAA
CAAATCAAACTGGAGCTCACCTTCCGAGAACTAGCTGGGTCGTTCCAGGAGGAGAGAGGA
GCGCCCTCCGTTAAGTTCGCCCACGTGTCCAGCGGGGCGGACGGGGACACGGCGTCGTCA
GACGACTTCGACTGGCCCCGGATCGTGTTGAAGGTGAACCCACCGGCCATGCACTCCATC
CTGGAGAGGGTCGCGGCCGAGGAGGAGGAGGAGGAGGAGGAGGGCGACGGCCACGACCCC
GAGGAGGAGGAGGGAGGCGCCCACTCCCTGAAGGACGTGTGCGACCTCAGGAGGCCGGCG
CCCTCTCCCTTCTCTTCTCGGAGGGTCATGTTCGAGAACGAGCAGATGGTGATGCCAGGA
GACCCTGCGGAAATGACGGAGTTTCAGGACAAAGCCATCAGCAACTCTCACTTCGTGCTG
GAGCTCACGTTGCCCAACGTTCACGTGACACTACCGAACAAAAGCTTTTATGAGAAGCTT
TATAACAGG
>PtVa|XM_023536625.1_cds_XP_023392393.1_1
TGTCTCAATGAGATCCTGGAGTCAGCAGATGCACCTTTAGAAGTCACGGAAGGATTCATA
CAGTCAATTTCTTTGTCAGTTCCATGGGGCTCTCTCCTACAGGATAATTGTGCACTGGAA
GTGAAAGGGTTAGAAATGGTCTTCCGACCTAGACCTCGCCCAGCATCTGGTTCTGAGCCT
ATGTATTGGTCAAGTTTCATGACCAGCAGTATGCAACTGGCAAAAGAATGTCTTAGCCAG
AAACTAACAGATGAACAAGGAGAAGGATCCCAGCCTTTTGAAGGACTTGAAAAGGTACTA
CGAAGAGTAAAAGTCACTTTTATAGACACTGTCTTGAGAATTGAACATGTGCCAGAAAAT
TCCAAAACTGGGACTGCACTTGAAATTCGAATAGAAAGAACTGTATACTGTGATGAAACT
GCTGACGAATCCTCGGGAATTAATGTACATCAGCCCACAGCTTTTGCTCACAAGTTACTT
CAGCTCTCTGGAGTGTCTCTCTTCTGGGATGAATTTTCTGCATCAGCCAAATCTTCCCCA
GTATGTTCAACTGCACCCGTGGAAACTGAGCCAAAGCTGTCACCTAGCTGGAATCCCAGA
ATCATTTGTGAGCCACACCCACAGCTAACTAGGAATTTACCAGAGGCGGCGCCCTCTGAC
CCAGTGCAGATTGGAGGGCTAATGGGTAGGTTGGAGTTGAGTCTCACATTGAAACAGAAT
GAAGTACTTCCTGGAGCCAAGTTGGATATTGATGGACAGATAGACTCTATTCATCTATTC
CTGTCTCCAAGACAGGTACATTTGCTTTTGGATATGTTAGCAGCTATCGCTGGACCAGAA
AATTCTAGCAAAATAGGGTTAGCTAATAAAGATAGAAAAAATCGACCCATGCAACAGGAA
GAAGAATATCGAATTCAGATGGAATTAAACCGATATTATTTGAGAAAAGATTCCCTCTCT
GTGGGTATATCTTCAGAGCAAAGCTTTTATGAGACAGAAACAGCTCGTACACCTTCTAGC
CGTGAAGAAGAAGTTTTCTTCTCCATGGCTGATATGGACATGTCCCATAGTCTCTCTTCT
CTTCCACCCCTTGGAGACCCTCCACATATGGACCTTGAATTATCATTAACTAGTACATAT
ACAAATACCCCAGCAGGATCTCCATTAAGTGCTACTGTGCTTCAGCCAACATGGGGAGAT
TTCCTTGATCATCGTAAGGAACAGCCAGTAAGAGGGTCAGCATTGCCATCCAAC---CTA
GTTCACCCAGCACCCTTACAGAAGACTTCTCTCCCGTCTAGATCTGTTTCGGTGGATGAA
TCCAGGCCTGAACTTATTTTTAGACTAGCTGTGGGAACTTTTTCAGTCTCTGTACTTCAC
ATTGATCCATTATCTCCACCTGAAACGTCATTGAACCTTAATCCATTGACACCCCTGGCG
ATAGCTTTCTTTTCTTGTATAGAAAAGATTGATCCAGCAAGATTTTCAGCAGACAACTTG
AAGTCTTTCAGAACAGTATTTGCAGAAGCTTGCTCACATGATCACCTTAGATTTATAGGT
ACTGGCATCAAAGTATCCTATGAACAGAGACAGAGATCCGCTTCCAGATATTTTAGTACT
GACATGTCCATTGGGCAGATGGAACTTTTGGAGTGCTTGTTTCCCACTGATTTTCATTCT
GTTTCTCCTCATTATACAGAGCTTTTAATGTTCCATTCCAAAGAGCGAATTGATTCCCAT
CCCCCTGTGTGTCTTCAGCTTCATTATAAGCATTCTGAGAATAAAGGACCCCAGGGTAAT
CAAGCAAGACTTAGTTCTGTTCCTCAGAAGGCAGAATTACAAATTAAGTTAAATCCAGTG
TTTTGTGAGCTGGATATCAGTATTGTGGACAGGTTAAATTCCTTGCTTCAACCGCAAAAA
CTTACTACAGTGGAGATGATGGCATCTCATATGTATACTTCATATAATAAGCATATCAGT
CTGCACAAGGCTTTCACTGAAGTATTTCTAGATGATTCACATAATCCTGCAAATTGTCGG
ATATCAGTACAAGTTGCCACACCAGCATTAAACCTTTCTGTTCGCTTCCCAATTCCTGAC
CTTCGATCAGATCAAGAAAGAGGACCATGGTTTAAGAAGTCACTTCAGAAGGAGATCCTT
CATTTAGCATTCACAGATCTCGAGTTTAAGACTGAGTTCATAGGAGGATCTACCCCAGAA
CAAATTAAATTGGATCTTACCTTTAGAGAACTAGTCGGGTCATTCCAAGAAGATAAAGGA
GAGCCATCTATTAAGTTTTTCCATGTGTCTAGTGGAGTAGATGGAGATACAACATCGTCA
GATGACTTTGACTGGCCAAGAATTGTACTGAAAATAAATCCACCAGCCATGCATTCCATC
TTGGAGAGAATAGCAGCCGAGGAAGAAGAGGAG---------AGTGACGGCCACTATCAG
GAAGAAGAGGACGGAGGTGCTCACTCCTTGAAAGATGTGTGCGACCTGAGGAGACCCGCC
CCCTCTCCCTTCTCCTCCCGCAGAGTGATGTTTGAGAACGAACAGATGGTGATGCCAGGA
GACCCTGTAGAAATGACAGAGTTTCAGGATAAAGCAATCAGCAATTCTCACTATGTGCTG
GAACTTACGTTACCCAATGTTCATATGACACTACCTAATAAAAGCTTTTATGAGAAGCTT
TATAATAGA
>RhFe|XM_033109210.1_cds_XP_032965101.1_1
TGTCTCAATGAGATCCTGGAGTCAGCAGACGCACCTTTAGAAGTCACCGAAGGATTCATA
CAGTCCATTTCTCTGTCAGTTCCGTGGGGCTCCTTGCTACAGGATAATTGTGCACTGGAA
GTGAGAGGGTTAGAAATGGTCTTCCGACCTAGACCTCGCCTAGCGACTGGTTCTGAGCCT
ATGTATTGGTCAAGTTTCATGACCAGCAGTATGCAGTTGGCAAAAGAATGTCTTAGCCAG
AAACTAACAGATGAACAAGGAGAAGGATCTCAGCCTTTTGAAGGACTTGAAAAGGTACTA
AGAAGAGTAAAAGTCACTTTTATAGACACTGTCTTGAGAATTGAACATGTGCCAGAAAAT
TCCAAAACTGGAACTGCACTTGAAATTCGAATAGAAAGAACTGTATACTGTGATGAAACT
GCTGACGAATCCTCAGGAATTAATGTACATCAGCCCACAGCTTTTGCTCACAAGTTACTT
CAGCTCTCTGGAGTGTCTCTTTTCTGGGATGAGTTTTCTGCATCAGCAAAATCTTCCCCA
GTGTGTTCAACTGCACCAGTGGAAACTGAGCCAAAGCTGTCACCTAGCTGGAGTCCCAGA
ATCGTCTGTGAGCCACACCCACAACTAACTAGGAATTTACCAGAGGCAGCACCCTCTGAC
CCAGTGCAGATTGGAGGACTGATGGGTAGGTTGGAGCTGAGTCTCACGCTGAAACAGAAT
GAAGTACTTCCTGGAGCTAAGTTGGATATTGATGGACAGATAGACTCGATTCATCTATTC
CTGTCTCCAAGACAGGTACACTTGGTTTTGGATATGTTAGCAGCTATTGCTGGGCCAGAA
AATTCTAGCAAAATAGGGTTAGCTAATAAAGATAGAAAAAATCGACCCATGCAGCAGGAA
GAAGAATATCGAATTCAAATGGAATTAAACCGGTATTATTTGAGAAAAGATTCCCTCTGT
GTGGGTGTATCTTCAGAGCAAAGCTTTTATGAGACAGAAACGGCTCGTACACCTTCTAGC
CGTGAAGAAGAAGTTTTCTTCTCCATGGCTGATATGGACATGTCCCACAGTCTCTCTTCT
CTTCCACCCCTGGGAGACCCCCCACACATGGACCTCGAGTTATCGTTAACCAGTACACAT
ACACACACCCCAGCGGGATCCCCATTAAGTGCTACTGTGCTTCAGCCAACGTGGGGAGAT
TTCCTTGATCGTCATAAAGAGCAGCCAGTGAGAGGGTCAGCGTTGCCATCTAATAACCTC
GGTCACCCAGCATCTTTACCGAAGACTTCTCTCCCTTCTCGATCTGTCTCAGTGGATGAA
TCCAGGCCTGAACTTATTTTCAGACTGGCTGTGGGAACTTTCTCAGTCTCTGTGCTTCAC
ATCGACCCGTTATCTCCACCTGAAACGTCGTTGAACCTAAATCCATTGACACCTCTGGCG
ACAGCTTTCTTTTCTTGTATAGAAAAGATTGATCCATCAACATTTTCAACAGACGATTTT
AAGTCGTTCCGAACAGTATTTGCAGAAGCTTGCTCACATGATCACCTTAGATTTATCGGT
ACTGGCATCAAAGTGTCCTATGAACAAAGACAGAGATCATCATCCAGATATTTCAGTACT
GATATGTCCATTGGGCAAATGGAACTTTTGGAATGCCTGTTTCCGACTGATTTTCATTCT
GTTTCTCCTCACTATACAGAGCTTTTAATGTTCCATTCCAAAGAAGGAACTGATTTCCAC
GCCCCTGTGTGTCTTCAGCTTCATTATAAGCATTCTGAGAATAAAGGACCCCAGGGTAAT
CAAGCAAGACTTAGTTATGTTCCTCAGAAGTCAGAATTACAAATTAAATTAAATCCAGTA
TTTTGTGAGCTGGATATCAGTATTGTGGACAGGTTAAATTCCTTGCTTCAACCACAGAAA
CTCACTACAGTGGAGATGATGGCATCTCACATGTATACTTCATATAATAAGCATATTAGT
TTGCACAAGGCTTTCACTGAAGTATTTCTAGATGATTCACATAATCCTGCAAATTGTCGG
ATATCAGTACAAGTTACAACACCAGCATTAAACCTTTCTGTCCGCTTCCCAATACCCGAC
CTTCGATCAGATCAAGAAAGAGGCCCATGGTTTAAGAAGTCACTGCAGAAGGAGAGCCTT
CATTTAGCATTCACAGATCTAGAATTTAAGACTGAGTTCATAGGAGGATCAACCCCAGAG
CAAATTAAATTGGAACTGACCTTTAGAGACCTAGTTGGGTCATTCCAGGAAGATAAAGGA
GAGCCGTCCATTAAGTTTTTCCACGTGTCTGGTGGAGTCGATGAAGACACAACATCGTCA
GATGACTTTGATTGGCCGCGAATCGTACTGAAAATAAATCCCCCAGCCATGCATTCCATT
TTGGAGCGAATAGCAGCCGAGGAAGAAGAAGAG---------AGTGACGGCCACTATCAG
GAAGAGGAGGAAGGAGGTGCTCACTCCCTGAAAGATGTGTGTGACCTGAGGAGACCAGCC
CCCTCCCCCTTTTCTTCTCGTAGAGTGATGTTTGAGAACGAACAGATGGTGATGCCAGGA
GACCCTGTCGAAATGACAGAGTTTCAGGATAAAGCAATCAGCAATTCTCACTATGTGCTG
GAACTTATGTTACCCAATGTTCATGTAACACTACCCAATAAAAGCTTTTATGAGAAGCTT
TATAATAGA
>RoAe|XM_016159849.1_cds_XP_016015335.1_1
TGTCTCAATGAGATCCTGGAGTCAGCAGATGCACCTTTAGAAGTCACGGAAGGATTCATA
CAGTCAATTTCTTTGTCAGTTCCATGGGGCTCTCTGCTACAGGATAATTGTGCACTGGAA
GTGAAAGGGTTAGAAATGGTCTTCCGACCTAGACCTCGCCTAGCATCTGGTTCTGAGCCT
ATGTATTGGTCAAGTTTCATGACCAGCAGTATGCAATTGGCAAAAGAATGTCTTAGCCAG
AAACTAACAGATGAACAAGGAGAAGGATCCCAGCCTTTTGAAGGACTTGAAAAGGTACTA
CGAAGAGTAAAAGTCACTTTTATAGACACTGTCTTGAGAATTGAACATGTGCCAGAAAAT
TCCAAAACTGGAACTGCACTTGAAATTCGAATAGAAAGAACTGTATACTGTGATGAAACT
GCTGATGAATCCTCGGGAATTAATGTACATCAGCCCACAGCTTTTGCTCACAAGTTACTT
CAGCTTTCTGGAGTGTCTCTCTTCTGGGATGAATTTTCTGCATCAGCCAAATCTTCCCCG
GTGTGTTCAACTGCACCTGTGGAAACTGAGCCAAAGCTATCACCTAGCTGGAATCCCAGA
ATTATTTGTGAGCCACACCCACAGCTAACTAGGAATTTACCAGAGGCGGCGCCCTCTGAC
CCAGTGCAGATTGGAGGGCTAATGGGTAGGTTGGAGTTGAGTCTCACATTGAAACAGAAT
GAAGTACTTCCTGGAGCCAAGTTGGATATTGATGGACAGATAGACTCTATTCATCTATTC
CTGTCTCCAAGACAGGTACATCTGCTTTTGGATATGTTAGCAGCTATCGCTGGACCAGAA
AATTCGAGCAAAATAGGGTTAGCTAATAAAGATAGAAAAAATCGACCCATGCAGCAGGAA
GAAGAATATCGAATTCAGATGGAATTAAACCGGTATTATTTGAGAAAAGATTCCCTCTCT
GTGGGTATATCTTCAGAGCAAAGCTTTTATGAGACAGAAACAGCGCGTACACCCTCTAGC
CGTGAAGAAGAAGTTTTCTTCTCCATGGCTGATATGGACATGTCCCATAGTCTCTCTTCT
CTTCCACCCCTTGGGGACCCTCCAAATATGGACCTTGAATTATCATTAACTAGTACATAT
ACAAATACCCCAGCAGGATCTCCATTAAGTGCTACTGTGCTTCAGCCAACATGGGGAGAT
TTCCTTGATCATCATAAGGAACAGCCAGTAAGAGGGTCAGCATTGCCATCCAAT---CTA
GTTCACCCAGCACCCTTACAGAAGACTTCTCTCCCATGTAGATCTGTTTCGGTGGATGAA
TCCAGGCCTGAACTTATTTTTAGACTAGCTGTGGGAACTTTTTCAGTCTCTGTACTTCAC
ATTGATCCATTATCTCCTCCTGAGACGTCATTGAACCTTAATCCATTGACACCGCTGGCG
ATAGCTTTCTTTTCTTGTATAGAAAAGATTGATCCAGCAAGATTTTCAACAGACAACTTG
AAGTCTTTCCGAACAGTATTTGCAGAAGCTTGCTCACATGATCACCTTAGATTTATAGGT
ACTGGCATCAAAGTATCCTATGAACAAAGACAAAGATCCACTTCAAGATATTTTAGTACC
GACATGTCCATTGGGCAGATGGAACTTTTTGAGTGCCTGTTTCCCACTGATTTTCATTCT
GTTTCTCCTCACTATACAGAGCTTTTAATGTTCCATTCCAAAGAGCGAATTGATTCCCAC
CCCCCTGTGTGTCTTCAGCTTCATTATAAGCATTCTGAGAATAAAGGACCCCAGGGTAAT
CAAGCAAGACTTAGTTCTGTTCCTCAGAAGGCAGAATTACAAATTAAGTTAAATCCAGTA
TTTTGTGAGCTGGATATCAGTATTGTGGACAGGTTAAATTCCTTGCTTCAACCACAGAAA
CTTACTACAGTGGAGATGATGGCATCTCACATGTATACTTCATATAATAAGCATATCAGT
CTGCACAAGGCTTTCACTGAAGTATTTCTAGATGATTCACATAATCCCGCAAATTGTCGG
ATATCAGTACAAGTTGCTACACCAGCATTAAACCTTTCTGTTCGCTTCCCAATCCCTGAC
CTTCGATCAGATCAAGAAAGAGGACCATGGTTTAAGAAGTCACTTCAGAAGGAGATCCTT
CATTTATCATTCACAGATCTCGAGTTCAAGACTGAGTTCATAGGAGGATCAACCCCAGAA
CAAATTAAATTGGATCTTACCTTTAGAGAACTAGTCGGGTCATTCCAAGAAGATAAAGGA
GAGCCATCTATTAAGTTTTTCCATGTGTCTAGTGGAGTGGATGGAGATACAACATCGTCA
GATGACTTTGACTGGCCAAGAATTGTACTGAAAATAAATCCGCCAGCCCTGCATTCCATT
TTGGAGAGAATAGCAGCCGAGGAAGCAGAGGAG---------GGCGACGGCCACTATCAG
GAAGAGGAGGACGGAGGGGCTCACTCCTTGAAAGACGTGTGCGACCTGAGGAGACCCGCC
CCCTCTCCCTTCTCCTCCCGCAGAGTGATGTTTGAGAACGAACAGATGGTGATGCCAGGA
GACCCTATAGAAATGACAGAGTTTCAGGATAAAGCAATCAGCAATTCTCACTATGTGCTG
GAACTTACGTTACCCAATATTTATATGACACTACCTAACAAAAGCTTTTATGAGAAACTT
TATAATCGA
