# Supplementary material for: Positively selected genes in the hoary bat (Lasiurus cinereus) lineage: prominence of thymus expression, immune and metabolic function, and regions of ancient synteny
Source: PeerJ. 2022 Mar 17;10:e13130. doi: 10.7717/peerj.13130 (PMC8934532; doi:10.7717/peerj.13130)
Supplement: Supplemental Information 4 — Likely alignment errors have been manually deleted between conserved codons. Recovery of the original codon positions requires alignment to the original accessions in each orthogroup. [file peerj-10-13130-s004.zip › renamed.manual/OG0003558.manual.fas]

>EpFu|XM_028134409.1_cds_XP_027990210.1_1
GGCAGCTCCGGCTGCCGGAGGCAGGCGGCCTATCACCTGCATATCTACCCACAGCTGGCC
ACCAGCGAGAGTCAGGCCTCGTGCTGTGTGACGGCCACCAAGGACAGCACTACGTCGGAC
GTCATTCAGGACGCTGTCACCAGCCTGCGGCTAGATGGAACCAAGCGCTATGTGCTGGTG
GAGGTCAAGGAGACAGGCGGGGAGGAGTGGGTGCTGGACGCCAACGACTCGCCTGTACAC
CGCGTGTTGCTGTGGCCTCGACGGGCACAGGACGAGCACCCGCAGGAAGATGGTTACTAC
TTCCTGCTGCAAGAGCGTGACTCAGATGGGGCCATCAAGTATGTACATATGCAGCTGATG
GCCCAGGCCACAGCTGCCCGGCGCCTGGTGGAGCGCGGCCTCCTGCCCAGGCAGCAGGCG
GACTTTGACGACCTGTGCAACCTCCCTGAGCTGACCGAGGCTAACCTCCTGAAGAACCTC
AAGCACCGCTTCCTACAGCAGAAGATCTACACGTATGCAGGAAGCATCCTTGTCGCTGTC
AACCCTTTCAAGTTCCTCCCCATCTACAACCCCAAGTACGTGAAGATGTACGAGAACCAG
CAGCTGGGCAAGCTAGAGCCACACGTGTTCGCGCTGGCCGACGTGGCCTACTACGCCATG
CTCCGGAAACGTGTCAACCAGTGCATTGTAATCTCGGGTGAGAGCGGCTCAGGCAAGACA
CAGACCACCAACTTCCTGATCCACTGCCTCACCGCCCTGAGTCAGAAGGGCTACGCCAGT
GGTGTTGAGAGGACCATCCTGGGCGCCGGCCCCGTGCTAGAGGCTTTTGGGAATGCCAAA
ACCGCCCACAACAACAACTCGAGTCGATTTGGAAAATTCATCCAGGTCAACTACCTAGAG
AGTGGCATCGTGAGAGGAGCTGTTGTTGAAAAATACCTGCTTGAAAAGTCTCGTCTGGTC
TCTCAGGAGAAGGATGAGAGAAACTACCACGTGTTTTATTATTTGTTACTTGGCGTCAGC
GAGGAAGAGCGACAAGAATTTCAGCTCAAACAGCCTGAAGATTATTTCTACCTCAACCAG
CATAACTTGAAGATCGAAGACGGAGAAGACCTGAAACATGACTTTGAAAGACTCAAGCAG
GCCATGGAGATGGTGGGCTTCCTTCCCGCCACCAAGAAACAGATTTTTTCTGTGCTCTCG
GCCATCCTGTATCTGGGCAACGTCACGTACAAGAAGAGAGCCACAGGCCGAGACGAAGGC
CTGGAGGTCGGGCCCCCCGAGGTGCTGGACACGCTGTCACAGCTTCTGAAGGTGAAGCGA
GAAATCTTGGTGGAGGTTCTGACCAAAAGAAAAACAGTGACGGCCAACGACAAGCTCATC
CTCCCCTACAGTCTCAGC---------------------GAGGCCATCACTGCCCGAGAC
TCCATGGCCAAGTCTCTGTACAGTGCCCTGTTCGACTGGATTGTGCTGCGCATTAACCAC
GCCCTCCTCAATAAGAAAGACATGGAAGAGTCTGTCTCGTGCTTGTCCATCGGGGTCCTT
GACATCTTTGGGTTTGAGGACTTCGAGAGGAACAGTTTCGAACAGTTCTGCATCAATTAT
GCCAACGAGCAGCTCCAGTATTACTTCAACCAGCACATTTTCAAACTAGAGCAGGAGGAG
TACCAGAGCGAGGGGATCTCATGGCACAACATTGACTACACAGACAACGTCGGCTGCATC
CACCTGATCAGCAAGAAGCCCACCGGCCTCTTCTATCTGCTGGATGAAGAGAGCAACTTC
CCCCACGCCACGAGCCAAACTCTGCTGGCCAAGTTCAAACAGCAGCACGAAGACAACAGG
TACTTCCTCGGCACCCCCATCATGGAGCCAGCATTCATCATTCAGCACTTCGCAGGGAAG
GTGAAATATCAGATTAAGGACTTCCGGGAGAAGAACATGGACTACATGCGGCCAGACATC
GTGGCACTTCTGCGGGGCAGTGATAGCTCCTACGTGCGGGAGCTCATCGGCATGGACCCG
GTGGCAGTGTTCCGCTGGGCCATGCTCCGGGCCGCCATCCGCGCCATGGCCGTGCTCCGG
GAGGCCGGACGCCTGCGGGCCGAGAGGGCTGAGAAGGCTGCAGCAGATCTGTGCAGCCCT
GGCACCCGAAGTCACCTGGGGGAGTTACAGAGAGGAACCATCACCCCCTCGGAAAAGCTG
TACCGC------------------------------------------------------
------------------------------------GATTTGCATGACCAAATCATCAAG
ACCATCAAAGGATTGCCCTGGCAGGGTGAGGACCCCCGTAGGCTTCTCCAGTCCCTCAGT
CGGCTCCAGAAACCCCGCACCTTCATCCTGAAAAGTAAAGGTACCAAACAAAAGCAGATC
ATTCCAAAGAACCTGCTGGACTCCAAGTCCCTGAAGCTCATCATCAGTATGACCCTGCAC
GACCGGACCACCAAGTCGCTGCTGCACCTGCACAAGAAGAAGAAGCCCCCGAGCATCAGC
GCCCAGTTCCAGACATCCCTTAACAAGCTCCTGGAGGCGCTGGGGAAGGCAGAGCCCTTC
TTCATCCGCTGCATCCGCTCCAACGCTGAGAAGAAAGAGCTGTGCTTTGACGAGGAGCTG
GTGCTGCAGCAGCTGCGCTACACGGGCATGCTGGAGACGGTGCGGATCCGGAGGTCAGGC
TACAGTGCCAAGTACACATTCCAGGATTTCACAGAGCAGTTCCAGGTGCTGCTGCCCAAG
GACGCCCAGCCCTGCAGGGAGGTCATCTCTGCCCTGCTGGAGAAGATGAACGTCGACAAG
AGGAGCTACCAGATCGGAAAGACCAAGGTTTTCCTGAAGGAGACAGAGCGGCAGGCCCTG
CAGGAAACACTGCACCGGGAGGTCGTACGGAAGATCCTGCTCCTGCAGAGCTGGTTCCGG
ATGGTGCTGGAACGCCGGCACTTCCTACAGATGAGGCGGGCGGCCATTGCCATCCAGGCC
TGCTGGCGGTCCTACTGCGTTCGACGGGCTCTGGAGCGGACACAGGCAGCCATATACCTC
CAGGCCACGTGGAGGGGCTACCGGCATCGGGCAGCTTACCGGCGCCAGAGACAGAGCATC
ATCCGCCTGCAGAGCCTCTGCCGGGGGCACCTGCAGCGCAAGAGCTTCCGCCAGATGGTT
GCAGAGAAGCAGAAGGCGGAAGAG---GAGAGGAAAGCCCAGCAAGCCTCAAGGGAAGAA
ACTGCCGAGGGTAGGCCCAGCCAAGAACCACCAGAGGACAGCGAGCATTCGCCGCGGGAG
CCCGAGGTGTGGCTGAGCCACGGGCCCCCTGCGGAGAGCTTCCACCCT---GAGGAGAGC
CCCGGCCCCGAGAAGGTTCCCTCTTCCCAGAAAAACCCCCCGGAAAGTCAGGAGAAAGTG
CCCAGCAGCCGGGAGAAGCGCGAGTCCCGGCGGCAGAGAGGACTGGAGCACGTGGAACTG
CAGAACAAGCACAGTCAGTCCTGCAAGGACGGCAGCGCCCTTAGAGAACCTTCCGAAACG
GCCTCCCCCGAGCAGGAGGAGCGCCTCCCCCAAGACAGAAAGGAGAGCGGGCAGGATGAA
GCCCTCGCAGACACAGGGGCGGAGGCCGAGGGCCCTGCTCCTGAAAATCAGCCCGGGGGG
CCTCCTCCAGCCTTGCCAGCCTGCCCTGTGCCCGGGGAAAGCCCGCAGGCACCTCAGGAC
TGCATGGAACGGCCCACCAGCCTGGCTCTGGACAGCAGG---GTCGATGCACCGGCCCCC
GTCACCACCCCCGAGAAGCCTCGGGACAAGAGCAAGCCGAGTGGTGGCGCAAGGGCTCAG
GACAGGCCTGTGAGCCCCGGAGGCTCCACCCAGATCCAGCGGTACCGGGAACCGGTCTCC
GAGCGGCTGGCCAGTGCCGTGGAGGTGTGGCGAGGCAAGAACTTGACGGCTACCGGTCCC
AGTGCTGTGCTGAGCCAGTCCCTGGACCTTAGCGAGCGGCACCGGGCCACGGGGACCTCC
CTCACAGCCACAGAGGAGAGGCGCATTTCATTATCCACCAGTGATGTCTCCAAGCTTCTC
CCG------GCCCAGGCCAAGACTCAGCCTCTGTTGGAAAGCGTGGATGGCGAGCCCAGC
ACGAAGAAGGCAGCCGTGCAGAAGAAGAAGTCGGGCGATGCATCTACCAGC---ACTGAC
TCAGGGCTGTCCCCGGGTGCCCAGGCTGACTCTAAGTCCACATTTAAGAGACTTTTCCTG
CATAAGAACAAGGATAAAAAGTACAGCCTGGAGGGCACGGAGGAGACAGAGAGCTCGGTC
CCCGGGCACATCGTGCTGGAAGCCGTCACCATGAAGAAGAATCTAGAA---GCCCCATCG
GGCCACCAGCACCGCCACGCCACGGGCGAGAAGCACACCAAGGAGGCAGGAGGCAAAGGG
AAGAAAAACCGAAACCTCAAGATAGGCAGAATCACGGTGTCAGAGAAGTGGCGGGAGTCG
GTGTTCCGCCAGATCACCAATGCCAACGAGCTCAAGTACTTGGATGAGTTCCTGCTCAAC
AAGATAAATGACCTGCGTTCCCAGAAGACACCCATCGAGAGCTTGTTCATCGAGGCCACA
GAGAAGTTCAGGAGCAACCTCAAGACCATGTACTCAGTCCCTAACGGGAAGATCCACGTC
GGCTATAAGGACCTGATGGAGAACTACCAGATTGTTGTGAGCAACCTGGCGGCTGAGCGT
GGCGAGAAGGACCCCAACCTGGTCCTCAACCTCTTCCAGTCCCTGCTGGATGAGTTCACC
CGTGGGCACTCCAAGAATGATTTCGAGCTGCCCAAGCAAAGCAAAGCTCAGAAGAAGAAG
CGGAAGCAGGAACGCGCTGTCCAGCAGCACAATGGGCACGTGTTCGCCAGCTACCAGGTG
AGCATCCCGCAGTCGTGCGAGCAGTGCCTCTCCTACATCTGGCTCATGGACAAGGCCCTG
ATCTGCAGCGTGTGCAAGATGACCTGCCACAAGAAGTGCATGCACAAGATTCAGACCTAC
TGCTCCTATCCATGTGGGAGGAAGAGCGAGCCGGGTACCGAGCCGGGCCACTTTGGCGTG
TGCGTGGACAGCTTAACCAGTGACAAGGCTTCAGTGCCCATTGTACTGGAGAAGCTTCTG
GAACACGTGGAGATGCACGGCCTATACACCGAGGGCCTCTACCGCAAGTCAGGCGCCGCC
AACCGCACGCGGGAGCTCCGGCAAGCGCTGCAGACAGACCCCTCGACAGTCAAGCTGGAT
AACTTCCCCATCCACGCCATCACCGGGGTGCTCAAGCAGTGGCTGAGGGAGCTGCCCGAA
CCCCTCATGACCTTCGCCCAGTATGGCGACTTCCTCCGAGCTGTGGAGCTGCCAGAGAAG
CAGGAGCAACTGGCCGCCATCTATGCCGTCCTGGAGCACCTGCCGGAAGCCAATCACAAC
TCCTTGGAGCGGCTCATCTTCCACCTGGTCAAGGTGGCCCTGCTCGAGGATGTGAACCGC
ATGTCACCCGGTGCACTGGCCATCATCTTCGCACCCTGCCTCCTGCGCTGCCCTGACAAC
TCAGACCCGTTGACCAGCATGAAGGACGTCCTTAAGATCACCACC
>HiAr|XM_019641941.1_cds_XP_019497486.1_1
GGCAGCTCTGGCTGCCGGAGGCAAGCGGCCTACCACCTGCACATCTACCCGCAGCTGGCC
ACCAGCGAGAACCAGGCCTCGTGCCGTGTGATGGCCACCAAGGACAGCACCACATCCGAC
GTCATCCAGGATGCCATTGCCAGCCTGCGGCTGGACGGTACCAAGCGCTATGTGCTGGTG
GAGGTCAAGGAGACAGGTGGGGAGGAATGGGTGCTGGATGCCAACGACTCGCCCGTGCAC
CGCGTGCTGCTGTGGCCGCGCCGGGCGCAGGACGAGCACCCGCAGGAGGACGGTTACTAC
TTCCTGCTGCAGGAGCGTGACGCAGATGGGGCCATCAAGTACGTGCACATGCAGCTGGTG
GCCCAGGCCACGGCCACCCGGCGCCTGGTGGAGCGCGGCCTCCTGCCCCGGCAGCAAGCG
GACTTTGATGACCTGTGCAACCTTCCCGAGCTGACTGAGGCCAACCTCCTGAAGAACCTG
AAGCACCGCTTCCTGCAACAGAAGATCTACACATATGCAGGGAGCATCCTCGTGGCCGTC
AATCCCTTCAAGTTCCTCCCCATCTATAACCCCAAGTACGTGAAGATGTACGAGAACCAG
CAGCTGGGCAAGCTGGAGCCGCACGTGTTTGCGCTGGCCGACGTGGCCTACTATGCCATG
CTCCGGAAACGCGTCAACCAGTGCATTGTGATTTCGGGTGAGAGCGGCTCGGGCAAGACA
CAGACCACCAACTTCCTGATCCACTGCCTCACCGCCCTGAGCCAAAAGGGCTATGCCAGC
GGCGTCGAGAGGACCATCCTGGGTGCCGGCCCTGTGCTGGAGGCTTTTGGGAATGCCAAA
ACAGCCCACAACAACAATTCCAGCCGATTTGGGAAATTCATCCAGGTCAACTACCTGGAG
AGTGGCATCGTGAGAGGAGCTGTTGTTGAAAAGTACCTGCTTGAAAAGTCTCGCCTGGTG
TCTCAGGAGAAGGATGAGAGGAATTACCACGTGTTTTATTATTTGTTACTTGGCGTCAGC
AAGGAAGAGCGACAAGAATTTCAGCTCAAGCAGCCTGAAGATTATTTCTACCTCAACCAG
CATAACTTGAAGATTGAAGACGGAGAAGATCTGAAGCATGACTTTGAAAGACTCAAGCAG
GCCATGGAGATGGTGGGCTTCCTCCCTGCCACCAAGAAGCAAATTTTTTCTGTCCTCTCG
GCCATCCTGTACCTGGGCAACGTCACATACAAGAAGAGAGCCACGGGCCGAGATGAAGGT
CTGGAGGTTGGGCCCCCCGAGGTGCTGGACACGCTGTCACAGCTCCTGAAGGTGAAGCGA
GAAATCTTGGTGGAGGTTCTGACCAAAAGAAAAACGGTGACTGCCAATGACAAACTCATC
CTTCCCTACAGCCTCAGC---------------------GAGGCCATCACTGCCCGCGAC
TCCATGGCCAAGTCTCTATACAGCGCCCTGTTCGACTGGATTGTGCTACGCATCAACCAT
GCCCTCCTCAATAAGAAAGACATGGAAGAGTCTGTCTCGTGTTTGTCCATTGGGGTTCTT
GACATCTTCGGGTTTGAGGACTTTGAGAGGAACAGTTTTGAACAGTTCTGCATCAACTAT
GCCAACGAGCAGCTCCAGTATTACTTCAATCAGCATATTTTCAAGCTAGAGCAGGAGGAG
TACCAGAGTGAAGGGATCGCGTGGCACAACATTGACTACACAGACAACATTGGCTGTATC
CATCTGATCAGCAAGAAGCCCACCGGCCTCTTCTATCTGCTGGACGAAGAGAGCAACTTT
CCCCACGCCACGAGCCAGACCCTGCTGGCCAAGTTCAAACAGCAGCACGAGGACAATAGG
TACTTCCTTGGCACCCCAGTCATGGAGCCTGCGTTCATCATTCAGCACTTCGCAGGGAAG
GTGAAATATCAGATCAAGGACTTCCGGGAGAAGAACATGGACTACATGCGGCCGGACATC
GTGGCGCTTCTGCGGGGCAGTGACAGCTCCTACGTGCGGGAGCTCATCGGCATGGACCCG
GTGGCCGTGTTCCGCTGGGCTGTGCTCCGGGCTGCCATCCGGGCCATGGCTGTGCTCCGG
GAGGCTGGGCAACTGCGGGCTGAGAGGGCTGAGAAGGCTGCAGCAGGTCTGGGCAGCCCT
GGCGCCCGAAGTCACCTGGGAGAGCTGCAGAAAGGAGCTAGCACCCCATCGGAAAAGCTG
TACCGCTGCTCAATGCTAGATTTCTCAGTTGACGGCTCTGAGGAGTTCGATATTAACGCT
TTTGAGGACATCTTTGCTTTCTATGAAAGCAAGAACGATTTGCATGACCAAATCATCAAG
ACCATCAAAGGATTGCCCTGGCAGGGTGAGGACCCCCGTAGGCTTCTCCAGTCCCTCAGT
CGGCTCCAGAAACCCCGCACCTTCATCCTGAAAAGTAAAGGTACCAAACAAAAGCAGATC
ATTCCGAAGAACCTGCTGGACTCCAAGTCCCTGAAGCTCATCATCAGCATGACTCTGCAC
GACCGCACCACCAAGTCACTGCTGCACCTGCACAAGAAGAAGAAGCCGCCAAGCATCAGT
GCCCAGTTCCAGACATCGCTTAACAAGCTCCTCGAGGCGCTGGGGAACGCAGAGCCCTTC
TTTATCCGCTGCATCCGTTCCAACGCCGAGAAGAAAGAGCTATGCTTCGATGAGGAGCTG
GTGCTGCAGCAGCTGCGCTACACAGGCATGCTGGAGACCGTGAGGATCCGGAGGTCAGGT
TACAGCGCCAAGTACACGTTCCAGGACTTCACAGAACAGTTCCAGGTGCTGCTGCCCAAG
AACTCCCAGCCCTGCCGGGAGGTCATCTCTACCCTGCTGGAGAAGATGAGCGTAGACAAA
AGGAGCTACCAGATCGGAAAGACCAAGGTTTTCCTGAAGGAGACGGAGCGGCAGGCCCTA
CAGGAGACGCTGCACCGAGAGGTCGTGCGAAAGATCCTGCTTCTGCAAAGCTGGTTCCGG
ATGGTCCTGGAACGCCGGCACTTCCTGCAGATGAGGCGGGCAGCTGTCACCATCCAGGCC
TGCTGGCGGTCCTACCGCGTCAGGCGGGCTCTGGAGAGGACACAGGCGGCTGTGTACCTC
CAGGCCACGTGGAGGGGCTACCGGCAGCGAGTGGTGTACCGGCACCAAAGACAGAGCATC
ATCCACCTGCAAAGCCTCTGCCGGGGGCACCTGCAGCGCAAGAGCTTCCGCCAGATGGTG
GCAGAGAAGCAGAAGGCGGAAGAGAAAGCGAGGGAAGCCCAGCAAGCCGCGAGGGAAGAA
ACCACAGCGGGTAGGCTGAGCCCAGAACCGTCGGAGGATAGCAAGCATTCAGCACTGGAG
CCCGAGGGGTCGCCAACGCACAGGCCACCAGCAGAAAGCTCCCACCCC---AAGGAGGGC
CCCAGCCCTGAGAAGGTTCTCCCACCCCAGAAAAACGCCACTGAAATTCACGAGAAAGTG
TCCAGCAGCCGGGAGAAGCGTGAGTCTCGGAGACAAAGAGGGCTGGAGCATGTGGAACTC
CAGAACAAACACATGCAGTCCTGTAAGGATGAGAACGCCCTCAGAGAGCCTTCTGGAAGG
GTTGCCCTGGAGCAGGAGGAGCACCTTCCCGAAGACAAAAAGGAGAGCAGAGAAGATGAA
GCCCTCTCAGACACGGGAACAGAGATGGAGAACTCCGCTCCGAAAAAGCAACCTGAGGGG
CCACCACAAGCCATGCCAACCTCCCAGGCCCCCAGCGAAACCCCACAGCCACCCCAGGAC
AAAGTGAAACGGCCCACCAGCCTAGCCCTGGACAGCAGCAGCGTTGGCGCACCGGCCCCT
GACACCACCCCCGAGACCCCCCAGGACAAGAGCAAGCTGAGTGATAGCCCACGGGCGCAG
GACAAGCCCGAGAGCCCCGGAGGCTCCACCCAGATCCAGCGGTATCGGGACCCGGCCTCT
GAACGGCTGGCCAACGCTGTGGAGCTGTGGCGGGGCAAGAACCGGATGGCTACCAGCCCC
AGCACCATGCTGAGCCAGTCCCTGGACCTTAGCGAGCGGCACCGAGTCGTGGGGGCCACA
CTCACACCCACAGAGGAGAGGCGCATTTCGTTATCTACCAGCGACGTCTCCAAGCTTCTC
CCAGCCCCGGCCCAGACCAAGACTCAGCCTCCTTCAGAAAGTGTGGACGGTGAGCCCAGC
ACAAAGAAGCCAGCTATCCAGAAGAAGAAATCGGGCGATGCGTCTGCCGCCGGCACAGAT
GCAGGGCTGTCACCAGGCCCCCAGGCCGACTCTAAGTCCACGTTTAAGAGACTTTTCCTA
CATAAGAACAAGGATAAAAAGTACAGCCTGGAGGGCGTGGAGGAGACAGAGAATGCAGTC
TCTGGGAATGTCGTGCTGGAAGCCGCCATCATGAAGAAGAATCTAGAA---GCCCCCTCA
GGCCACCAGCACCGCCATACTGCGGGTGAGAAGCACGCCAAGGAGCCGGGAGGCAAAGGG
AAGAAAAACCGAAACCTCAAGATTGGCAGAATCACGGTGTCAGAGAAGTGGCGGGAGTCT
GTGTTCCGCAAGATCACCAACGCCAATGAGCTCAAGTACCTGGATGAGTTCCTACTCAAC
AAGATAAATGACCTGCGTTCCCAGAAGACCCCCATCGAGAGCTTGTTCATCGAGGCCACC
GAGAAGTTTAGGAGCAACCTCAAGACCATGTACTCTGTCCCCAACGGGAAGATCCACGTT
GGCTACAAGGACCTGATGGAGAACTACCAGATTGTCGTGAGCAACCTGGCAGCCGAGCGC
GGTGAGAAGGACACCAACCTGGTCCTCAACCTTTTCCAGTCATTGCTGGACGAGTTCACC
CGCGGGCATACCAAGAACGACTTCGAGCTGCCCAAGCAGAGCAAAGCTCAAAAAAAGAAG
CGGAAGCAGGAACGCGCTGTTCAGCAGCACAACGGGCACGTCTTCGCCAGCTACCAAGTG
AACATCCCTCAGTCGTGTGAACAGTGCCTCTCCTACATCTGGCTCATGGATAAGGCCCTT
CTCTGCAGCGTGTGCAAGATGACCTGCCACAAGAAGTGCGTGCACAAGATTCAGACCTAC
TGCTCCTACCCGTGTGGGAGGAAGAACGAGCCAGGAGCCGAGCCGGGCCACTTTGGTGTT
TGCGTGGACAGCCTGACCAGCGATAAGGCCTCGGTGCCTATCGTGCTAGAGAAGCTTCTG
GAACACGTGGAGATGCACGGCCTGTACACCGAGGGCCTCTACCGCAAATCAGGCGCTGCC
AACCGCACGAGGGAGCTCCGGCAGGCGCTGCAGTCAGACCCTGCGGCAGTCAAGCTGGAG
AACTTCCCCATACATGCCATCACAGGGGTGCTCAAGCAGTGGCTGCGGGAACTGCCTGAG
CCCCTCATGACCTTCGCCCAGTACAGCGACTTCCTCCGTGCTGTCGAGCTGCCAGAGAAG
CAGGAGCAATTGGCCGCCATCTACGCCGTCCTGGAGCACCTTCCAGAAGCCAATCACAAC
TCCTTGGAGCGGCTCATCTTCCACCTGGTCAAGGTGGCCCTGCTCGAGGACGTGAATCGC
ATGTCACCCAGCGCACTGGCCATCATCTTTGCGCCTTGCCTCCTACGCTGCCCTGACAAC
TCAGACCCACTGACCAGCATGAAGGATGTCCTCAAGATTACCACG
>LaCi|319-exonerate_protein2genome-gene-10.24-mRNA-1
GGCAGCTCCGGCTGCCAGAGGCAGGCAGCCTATCACCTGCATATCTACCCTCAGCTGGCC
ACCAACGAGAGTCAGGCCTCGTGCTGTGTGACAGCCACCAAGGACAGCACTACGTCAGAC
GTCATTCAGGACGCTATCACCAGCCTGCGGCTAGATGGAACCAAGCGCTATGTGCTGGTG
GAGGTCAAGGAGACAGGCGGGGAGGAGTGGGTGCTGGACGCCAACGACTCGCCTGTACAC
CGCGTGTTGCTATGGCCTCGACGGGCACAGGACGAGCACCCGCAGGAAGATGGTTACTAC
TTCCTGCTGCAAGAGCGTGACTCAGATGGGGCCATCAAGTATGTACATATGCAGCTGATG
GCCCAGGCCACAGCTGCCCGGCGCCTGGTGGAGCGCGGCCTCCTGCCCAGGCAGCAGGCA
GACTTTGACGACCTGTGCAACCTCCCTGAGCTGACCGAGGCTAACCTCCTGAAGAATCTC
AAGCACCGCTTCCTACAGCAGAAGATCTACACGTATGCAGGAAGCATCCTTGTCGCTGTC
AATCCTTTCAAGTTCCTCCCCATCTACAACCCTAAGTACGTGAAGATGTACGAGAACCAG
CAACTGGGCAAGCTAGAGCCACATGTGTTCGCGCTGGCCGACGTGGCCTACTACGCCATG
CTCCGGAAACGTGTCAACCAGTGCATTGTAATCTCGGGTGAGAGCGGCTCAGGCAAGACA
CAGACCACCAACTTCCTGATCCACTGCCTCACCGCCCTGAGTCAGAAGGGCTACGCCAGT
GGTGTTGAGAGGACCATCCTGGGCGCCGGCCCTGTGCTAGAGGCTTTTGGAAATGCCAAA
ACAGCCCACAACAACAATTCGAGTCGATTTGGAAAATTCATCCAGGTCAACTACCTAGAG
AGTGGCATCGTGAGAGGAGCTGTTGTTGAAAAATACCTGCTTGAAAAGTCTCGCCTGGTC
TCTCAGGAGAAGGATGAGAGAAACTACCACGTGTTTTATTATTTGTTACTTGGCGTCAGC
GAGGAAGAGCGACAAGAATTTCAGCTCAAACAGCCTGAAGATTATTTCTACCTCAACCAG
CATAACTTGAAGATCGAAGACGGAGAAGACCTGCAACATGACTTTGAAAGACTCAAGCAA
GCCATGGAGATGGTGGGCTTCCTTCCTGCCACCAAGAAACAGATTTTTTCTGTGCTCTCG
GCCATCTTGTATCTGGGCAACGTCACGTACAAGAAGAGAGCCACAGGCCGAGACGAAGGC
CTGGAAGTCGGGCCTCCCGAGGTGCTGGACACGCTGTCACAGCTTCTGAAGGTGAAGCGA
GAAATCTTGGTGGAGGTTTTGACCAAAAGAAAAACAGTGACCGTCAACGACAAGCTCATC
CTTCCCTACAGTCTCAGC---------------------GAGGCCATCACTGCCCGAGAC
TCCATGGCCAAGTCTCTATACAGTGCCCTGTTTGACTGGATTGTGCTGCGCATTAACCAC
GCCCTCCTCAATAAGAAAGACATGGAAGAGTCTGTCTNNTGCTTGTCCATCGGGGTCCTT
GACATCTTTGGGTTTGAGGATTTCGAGAGGAACAGTTTTGAACAGTTCTGCATCAATTAT
GCCAACGAGCAGCTCCAGTATTACTTCAACCAGCACATTTTCAAACTAGAGCAGGAGGAG
TACCAGAGCGAGGGGATCTCATGGCACAACATTGACTACACGGACAATGTCGGCTGCATC
CACCTGATCAGCAAGAAGCCCACCGGCCTTTTCTATCTGCTAGATGAAGAGAGCAACTTC
CCCCATGCCACAAGCCAAACTCTGCTGGCCAAGTTTAAACAGCAGCACGAAGACAACAGG
TACTTCCTTGGCACCCCCATCATGGAGCCAGCATTCATTATTCAGCACTTCGCAGGGAAG
GTGAAATATCAGATTAAGGACTTCCGGGAGAAGAACATGGACTACATGAGGCCAGACATC
GTGGCACTTCTGCGGGGCAGTGATAGCTCCTACGTGCGGGAGCTCATCGGCATGGACCCG
GTAGCAGTGTTCCGCTGGGCCATGCTCCGGGCCGCCATCCGCGCCATGGCCGTGCTCCGG
GAGGCCGGACGCCTGCGGGCCGAGAGGGCCGAGAAGGCTGCAACAGATCTGTGCAGCCCT
GGCACCCGAAGTCACCTGGGGGAGCTACAGAGAGGAACCATCACTCCCTCAGAAAAGCTA
TACCGCTGCTCAATGCTAGATTTCTCAGTTGACGGCTCTGAGGAGTTCGATATTAACGCT
TTTGAGGACATCTTTGCTTTCTATGAAAGCAAGAATGATTTGCATGACCAAATCATCAAG
ACCATCAAAGGATTGCCCTGGCAGGGTGAGGACCCCCGTAGGCTTCTCCAGTCCCTCAGT
CGGCTCCAGAAACCCCGCACCTTCATCCTGAAAAGTAAAGGTACCAAACAAAAGCAGATC
ATTCCAAAGAACCTGCTGGACTCCAAGTCCCTGAAGCTCATCATCAGTATGACCCTGCAT
GACCGTACCACCAAGTCGCTGCTGCACCTGCACAAGAAGAAGAAGCCCCCGAGCATCAGC
GCCCAGTTCCAGACATCCCTTAACAAGCTCCTGGAGGCACTAGGAAAGGCAGAGCCCTTC
TTTATCCGCTGCATCCGTTCCAACGCTGAGAAGAAAGAGCTGTGCTTTGACGAGGAGCTG
GTGCTGCAGCAGCTGCGCTACACGGGCATGCTGGAGACGGTGCGGATCCGGAGGTCAGGC
TACAGTGCCAAGTACACATTCCAGGATTTCACAGAGCAGTTCCAGGTGCTGCTGCCCAAG
GACGCCCAGCCCTGCAGGGAGGTCATCTCTGCCCTGCTGGAGAAGATGAACGTCGACAAG
AGGAGCTACCAGATCGGAAAGACCAAGGTTTTTCTGAAGGAGACAGAGCGGCAGGCCTTG
CAGGAAACACTGCACCGGGAGGTCGTACGGAAGATCCTGCTCCTGCAGAGCTGGTTCCGG
ATGGTGCTGGAACGCCGGCACTTCCTACAGATGAGGCGGGCAGCCGTTACCATCCAGGCC
TGCTGGCGATCCTACCGCGTTCGACGGGCTCTGGAGCGGACACAGGCAGCCATATACCTC
CAGGCCACGTGGAGGGGCTACCGGCATCGGTCAGCTTACCGGCGCCAGAGACAGAGCATT
ATCCGCCTGCAGAGCCTCTGCCGGGGGCACCTGCAGCGTAAGAGCTTCTGCCAGATGGTT
GCAGAGAAGCAGAAGGCGGAAGAG---GAGAGGGAAGCCCGGCAAGCCTCAAGGGAAGAA
ACTGCCGAGGGTAGGCCCAGCCAAGAACCACCGGAGGACAAGGAGCATTCGCTGCTGGAG
CCCGAGGTGTGGCTGAGCCAAGGGCCCCCTGAGGAGAGCTTCCACCCT---GAGGAGAGC
CCCAGCCCAGAGATGGTTCCCTCATCCCAGAAAACGCCCCCAGAAAGTCACGAGAAAGTG
CCTAGCAGCCGGGAGAAGCGTGAGTCCCGGCGGCAGAGAGGACTGGAACATGTGGAACTC
CAGAACAAGCACATTCAGTCTTACAAGGACGGGAACGCCCTTCGCGAACCTTTCGAAACG
GCCTCCCCTGAGCAGGAGGAGCGCCTCTCCCAAGACAGAAAGGAGAGCAGGGAGGGTGAA
GCCCTAGCAGACACAGGGGCGGAGGCCGAGAGCCCTGCTCCTGAAAATCAGCCCAGGGGG
CCTCCTCCAACCTTGGCAGCCTACCATGTGCCTGGGGAAACCCCTCAGGCACCTCAGGAC
TGCATGGAACGGCCCACCAGCCTGGCTCTGGACAGCGGA---GTTGGCACACCAGCCCCC
GTCACCACCCCCGAGAAGTCCCGGGACAAGAGCAAGCCGAGTGGTGGCCCAAAGGCTCAA
GACAGGCCTGTGAGCCCCGGAGGCTCCACCCAGATCCAGCGGTACCGAGAACCGGTCTCC
GAGCGGCTAGCCAGTGCCGTGGAGCTATGGCGAGGCAAGAACTTGATGACTACTGGCCCC
AGTGCTGTGCTGAGCCAGTCCCTCGATCTTAGCGAGCGGCACCGGGCCACAGGGACCTCC
CTCACAGCCACAGAGGAGAGGCGCATTTCATTATCCACCAGTGATGTCTCCAAGCTTCTC
CCA------GCCCAGGCCAAGACACAGCCTCTGTCAGAAAGTGTGGATGGCGAGCCCAGC
ATGAAGAAAGCGGCCGTGCAGAAGAAGAAGTCGAGTGATGCATCTACCAGC---ACAGAC
TCAGGGCTGTCCCCAGGCACCCAGGCTGACTCTAAGTCCACATTTAAGAGACTTTTCCTG
CATAAGAACAAGGATAAAAAATACAACTTGGAGGGCACGGAGGAGACAGAGAGCTCGGTC
CCTGGGCACATCGTGCTAGAAGCCGTCACCATGAAGAAGAATCTAGAA---GTCCCATCG
GGCCACCAGCACCGCCACTCCACGGGCGAGAAGCACACCAAGGAGACAGGAGGTAAAGGG
AAGAAAAACCGAAACCTCAAGATTGGCAGAATCACGGTGTCAGAGAAATGGCGGGAGTCG
GTGTTCCGCCAGATCACCAATGCCAACGAGCTCAAGTACCTGGATGAGTTTCTGCTCAAC
AAGATAAATGACCTGCGTTCCCAGAAGACACCCATCGAGAGCTTGTTCATTGAGGCCACA
GAGAAGTTCAGGAGCAACCTCAAGACCATGTACTCAGTCCCTAATGGGAAGATCCACGTC
GGCTATAAGGACCTGATGGAGAACTACCAGATTGTTGTGAGCAACCTGGCGGCCGAGCGT
GGAGAGAAGGACCCCAACCTGGTCCTCAACCTCTTCCAGTCCTTGCTGGACGAGTTCACA
CGTGGGCACACCAAGAATGATTTCGAGCTGCCCAAGCAAAGCAAAGCTCAGAAGAAGAAG
CGGAAACAGGAACGCGCTGTCCAGCAGCACAATGGGCACGTGTTCGCCAGCTACCAGGTG
AGCATCCCACAGTCGTGCGAGCACTGCCTCTCCTACATCTGGCTCATGGACAAGGCCCTG
ATCTGCAGCGTGTGCAAGATGACCTGCCACAAGAAGTGCATGCACAAGATTCAGACCTAC
TGCTCCTATCCATGTGGGAGGAAGAGCGAGCCGGGTACCGAGCCAGGCCACTTTGGCGTG
TGCGTGGACAGCTTAACCAGTGACAAGGCTTCAGTGCCCATTGTACTGGAAAAGCTTCTG
GAACACGTGGAGATGCACGGCCTATACACCGAGGGCCTCTACCGCAAGTCAGGTGCCGCC
AACCGTACGCGGGAGCTCCGGCAAGCGCTGCAGACAGACCCCACGACAGTCAAGCTGGAT
AACTTCCCCATCCACGCCATCACCGGAGTGCTCAAGCAGTGGCTGAGGGAGCTGCCCGAG
CCCCTCATGACCTTCGCCCAGTATGGCGACTTCCTCCGAGCTGTGGAGCTGCCAGAGAAG
CAGGAGCAACTGGCCGCCATCTATGCCGTCCTGGAGCACCTGCCGGAAGCCAATCACAAC
TCCTTGGAGCGGCTCATCTTCCACCTGGTCAAGGTGGCCCTGCTCGAGGATGTGAACCGC
ATGTCGCCCAGTGCACTGGCCATCATCTTCGCACCCTGCCTCCTGCGCTGCCCTGACAAC
TCAGACCCGTTGACCAGCATGAAGGACGTCCTTAAGATCACCACG
>MyLu|XM_023763324.1_cds_XP_023619092.1_1
GGCAGCTCCGGCTGCCAGAGGCAGGGGGCCTATCACCTGCATATCTACCCACAGCTGGCC
ACCAGCGAGAGCCAGGCCTCGTGCTGTGTGACAGCCACCAAGGACAGCACTACGTCCGAC
GTCATTCAGGACGCTATCACCAGCCTGCGGCTAGATGGAACCAAGCGCTATGTGCTGGTG
GAGGTCAAGGAGACAGGCGGGGAGGAGTGGGTGCTGGACGCCAACGACTCGCCTGTACAC
CGCGTGTTGCTGTGGCCTCGACGGGCACAGGACGAGCACCCGCAGGAAGATGGTTACTAC
TTCCTGCTGCAAGAGCGTGACTCAGATGGGGCCATCAAATATGTACATATGCAGCTGATG
GCCCAGGCCACAGCTGCCCGGCGCCTGGTGGAGCGCGGCCTCCTGCCCAGACAGCAGGCG
GACTTTGATGACCTGTGCAACCTCCCTGAGCTGACCGAGGCTAACCTCCTGAAGAACCTC
AAGCACCGCTTCCTGCAGCAGAAGATCTACACGTATGCGGGAAGCATCCTTGTGGCTGTC
AACCCTTTCAAGTTCCTCCCCATCTACAACCCCAAGTACGTGAAGATGTACGAGAACCAG
CAGCTGGGCAAGCTAGAACCACACGTGTTCGCGCTGGCCGACGTGGCCTACTACGCCATG
CTCCGGAAACGTGTCAACCAGTGCATTGTGATCTCGGGTGAGAGCGGCTCAGGCAAGACA
CAGACCACCAACTTCCTGATCCACTGCCTCACCGCCCTGAGTCAGAAGGGCTACGCCAGT
GGTGTTGAGAGGACCATCCTGGGCGCCGGCCCCGTGCTAGAGGCTTTTGGAAACGCCAAA
ACAGCCCACAACAACAATTCGAGTCGATTTGGAAAATTCATCCAGGTCAACTACCTAGAG
AGTGGCATCGTGAGAGGAGCTGTTGTTGAAAAATACCTGCTTGAAAAGTCTCGTCTGGTC
TCTCAGGAGAAGGATGAGAGAAACTACCACGTGTTTTATTATTTGTTACTTGGCGTCAGC
GAGGAAGAGCGACAAGAATTTCAGCTCAAACAGCCTGAAGATTATTTCTACCTCAACCAG
CATAACTTGAAGATCGAAGACGGAGAAGACCTGAAACATGACTTTGAAAGACTCAAGCAG
GCCATGGAGATGGTGGGCTTCCTTCCCGCCACCAAGAAACAGATTTTTTCTGTGCTCTCG
GCCATCCTGTATCTGGGCAACGTCACGTACAAGAAGAGAGCCACAGGCCGAGACGAAGGC
CTGGAGGTCGGGCCCCCCAAGGTGCTGGACACGCTGTCACAGCTTCTGAAGGTGAAGCGA
GAAATCTTGGTGGAAGTTCTGACCAAAAGAAAAACAGTGACCGCCAACGACAAGCTCATC
CTTCCCTACAGTCTCAGCGAGCAATGGAAAAAATATCTTCAGGCCATCACCGCCCGAGAC
TCCATGGCCAAGTCTCTGTACAGTGCCCTGTTCGACTGGATTGTGCTGCGCATTAACCAC
GCCCTCCTCAATAAGAAAGACATGGAAGAGTCTGTCTCGTGCTTGTCCATCGGGGTCCTT
GACATCTTTGGGTTTGAGGACTTCGAGAGGAACAGTTTCGAACAGTTCTGCATCAATTAT
GCCAACGAGCAGCTCCAGTACTACTTCAACCAGCACATTTTCAAACTAGAGCAGGAGGAG
TACCAGAGCGAAGGGATCTCATGGCACAACATTGACTACACGGACAACGTCGGCTGCATC
CACCTGATCAGCAAGAAGCCCACCGGCCTCTTCTATCTGCTGGATGAAGAGAGCAACTTC
CCCCACGCCACGAGCCAGACTCTGCTGGCCAAGTTCAAACAGCAGCACGAAGACAACAGG
TACTTCCTCGGCACCCCCATCATGGAGCCAGCGTTCATCATTCAGCACTTCGCAGGGAAG
GTGAAATATCAGATTAAGGACTTCCGGGAGAAGAACATGGACTACATGCGGCCAGACATT
GTGGCACTTCTGCGGGGCAGTGACAGCTCCTACGTGCGGGAGCTCATCGGCATGGACCCG
GTGGCAGTGTTCCGCTGGGCCATGCTCCGGGCCGCCATCCGCGCCATGGCCGTGCTCCGG
GAGGCCGGACGCCTGCGGGCCGAGCGGGCCGAGAAGGCTGCCGCAAATCTGTGCAGCCCT
GGCGCCCGAAGTCACCTGGGGGAGCTACAGAGAGGAGCCATCACCCCCTCGGAAAAGCTG
TACCGCTGCTCAATGCTAGATTTCTCAATTGACGGCTCTGAGGAGTTCGATATTAACGCT
TTTGAGGACATCTTTGCTTTCTATGAAAGCAAGAACGATTTGCATGACCAAATCATCAAG
ACCATCAAAGGATTGCCCTGGCAGGGTGAGGACCCCCGTAGGCTTCTCCAGTCCCTCAGT
CGGCTCCAGAAACCCCGCACCTTCATCCTGAAAAGTAAAGGTACCAAACAAAAGCAGATC
ATTCCAAAGAACCTGCTGGACTCCAAGTCCCTGAAGCTCATCATCAGTATGACCCTGCAC
GACCGCACCACCAAGTCGCTGCTGCACCTGCACAAGAAGAAGAAGCCCCCGAGCATCAGC
GCCCAGTTCCAGACATCCCTTAACAAGCTCCTGGAGGCGCTGGGCAAGGCGGAGCCCTTC
TTTATCCGCTGCATCCGCTCCAACGCTGAGAAGAAAGAGCTGTGCTTCGACGAGGAGCTG
GTGCTGCAGCAGCTGCGCTACACGGGCATGCTGGAGACGGTGCGGATCCGGAGGTCAGGC
TACAGCGCCAAGTACACGTTCCAGGATTTCATAGAGCAGTTCCAGGTGCTGCTGCCCAAG
AACGCCCAGCCCTGCAGGGAGGTCATCTCTGCCCTGCTGGAGAAGATGAACGTCGACAAG
AGGAGCTACCAGATCGGAAAGACCAAGGTTTTCCTGAAGGAGACAGAGCGGCAGGCCCTG
CAGGAAACGCTGCACCGGGAGGTCGTACGGAAGATCCTGCTCCTGCAGAGCTGGTTCCGG
ATGGTGCTGGAACGCCGGCACTTCCTACAGATGAGGCGGGCGGCCATTACCATCCAGGCC
TGCTGGCGGTCCTACCGCGTTCGACGGGCTCTGGAGCGGACACAGGCAGCCATATACCTC
CAGGCCACATGGAGGGGCTACCGGCATCGGGCAGCTTACCGGCGCCAGAGACAGAGCATC
ATCCGCCTGCAGAGCCTCTGCCGGGGGCACCTGCAGCGCAAGAGCTTCCGCCAGATGGTC
GCAGAGAAGCAGAAGGCGGAAGAG---GAGAGGGAAGCCCAGCAAGCCTCAAGGGAAGAA
ACTGCCGAGGGTGGGCCCAGCCAAGAACCACCGGAGGACGGCGAGCATTCGCCGCTGGAG
CCCGAGGTGTGGCTGAGGCACGGGCCCCCTGCGGAGAGCGTCCACCCT---GAGGAGAGC
CCCAGCCCAGAGAAGGTTCCCTTATCCCAGAAAACCCCCCCTGAAAGTCACGAGAAAGCG
CCCAGCAGCCGGGAGAAGCGCGAGTCCAGGCGGCAGCGAGGACTGGAGCACGTGGAACTC
CAGAACAAGCACATGCAGTCTTGTAAGGACGAGAGCGCCCTTAGGGAACCTTCCGGAACG
GCCTCCCCCGAGCAGGAGGAGCGCCTCCCCCAAGACAGAAAGGAGAGCAGGGAGGATGAA
GCCCTCGCAGACACAGGGGCGGAGGCCGAGAGCCCTGCTCCTGAAAATCAGCCCGGGGCG
CCTCCTCCAGCCTTGCCAGCCTGCCATGTGCCCGGGGAAACCCCGCAGGCACCTCAGGAC
TGCATGGAACGGCCCACCAGCCTGGCTCTGGACAGCGGG---GTCAGCGCACCGTCTCCC
GTCACCACCCCCGAGAAGCCCCAGGACAAGAGCAAGCCGAGTGGTGGCCCAAGGGCTCAG
GACAGGCCTTTGAGCCCCGGAAGCTCCACCCAGATTCAGCGGTACCGTGAACCAGTCTCC
GAGCGGCTGGCCAGTGCCGTGGAGCTGTGGCGAGGCAAGAACTTGGCTACT---GGCCCC
AGCGCTGTGCTGAGCCAGTCCCTGGACCTTAGCGAGCGGCACCGGGTCACGGGGACCTCC
CTCACAGCCACAGAGGAGAGGCGCCTTTCATTATCCACCAGTGATGTCTCCAAGCTCCTC
CCG------GCCCAGGCCAAGACTCAGCCTCTGTCGGAAAGCGTGGATGGCGAGCCCAGC
ACGAAGAAGGCGGCCGTCCAGAAGAAGAAGTCGGGCGATGCATCTACCTGC---ACAGAC
TCAGGGCTGTCCCCAGGCTCCCAGGCGGACTCTAAGTCCACATTTAAGAGACTTTTCCTG
CATAAGAACAAGGATAAAAAGTACAGCCTGGAGGGCACGGAGGAGGCAGAGAGCTCAGTC
CCCGGGCACATCGTGCTGGAAGCCGTCACCATGAAGAAGAATCTAGAA---GCCCCATCG
GGCCACCAGCACCGCCACGCCACGGGCGAGAAGCACACCAAGGAGACAGGAGGCAAAGGG
AAGAAAAACCGAAACCTCAAGATTGGCAGGATCACGGTGTCAGAGAAGTGGCGGGAGTCG
GTGTTCCGCCAGATCACCAATGCCAACGAGCTCAAGTACCTGGATGAGTTCCTGCTCAAC
AAGATAAATGACCTGCGTTCCCAGAAGACACCCATCGAGAGCTTGTTCATCGAGGCCACA
GAGAAGTTCAGGAGCAACCTCAAGACCATGTACTCAGTCCCTAACGGGAAGATCCACGTC
GGCTATAAGGACCTGATGGAGAACTACCAGATTGTTGTGAGCAACCTGGCGGCCGAGCGC
GGCGAGAAGGACCCCAACCTGGTCCTCAACCTCTTCCAGTCCCTGCTAGATGAGTTCACC
CGTGGGCATAGCAAGAATGATTTCGAGCTGCCCAAGCAAAGCAAAGCTCAGAAGAAGAAG
CGGAAGCAGGAACGAGCTGTCCAGCAGCACAATGGGCACGTGTTCGCCAGCTACCAGGTG
AGCATCCCGCAGTCGTGCGAGCAGTGCCTCTCCTACATCTGGCTCATGGACAAGGCCCTG
ATCTGCAGCGTGTGCAAGATGACCTGCCACAAGAAGTGCATGCACAAGATTCAGACCTAC
TGCTCCTATCCATGTGGGAGGAAGAGCGAGCCGGGGACCGAGCCGGGCCACTTCGGCGTG
TGCGTGGACAGCTTAACCAGTGACAAGGCTTCGGTGCCCATCGTACTGGAGAAGCTTCTG
GAACACGTGGAGATGCACGGCCTATACACCGAGGGCCTCTACCGCAAGTCAGGCGCTGCC
AACCGCACGCGGGAGCTCCGGCAAGCGCTGCAGACAGACCCCTCGACAGTCAAGCTGGAT
AACTTCCCCATCCACGCCATCACCGGGGTGCTCAAGCAGTGGCTGAGGGAGCTGCCCGAA
CCCCTCATGACCTTCGCCCAGTATGGCGACTTCCTCCGAGCTGTGGAGCTGCCAGAGAAG
CAGGAACAACTGGCCGCCATCTATGCCGTCCTGGAGCACCTGCCGGAAGCCAATCACAAC
TCCTTGGAGCGACTCATCTTCCACCTGGTCAAGGTGGCCCTGCTCGAGGACGTGAACCGC
ATGTCGCCCAGTGCACTGGCCATCATCTTTGCACCCTGCCTCCTGCGCTGCCCTGACAAC
TCAGACCCGCTGACCAGCATGAAGGACGTCCTTAAGATCACCACG
>PhDi|XM_028522062.1_cds_XP_028377863.1_1
GGCAGCTCCAGCTGCCGGAGGGAGGCGGCCTACCACCTGCACATCTACCCCCAGCTGGCC
ACCAGCGAGAGCCAGGCCTCATGCCGTGTGACAGCCACCAAGGACAGCACCACGTCCGAT
GTCATTCAGGACGCTATCTCCATCCTGCAGCTGGACGGAACCAAGCCCTACGTGCTGGTG
GAGGTCAAGGAGACAGGCGGAGAGGAGTGGGTGCTGGACGCCAACGACTCGCCTGTGCAC
CGCGTGCTGCTGTGGCCCCGGCGGGCACAGGACGAGCATCCGCAGGAGGACGGTTATTAC
TTCCTGCTGCAGGAGCGTGACTCAGATGGGGCTATCAAGTACAAGCACATGCAGCTGGTG
GCCCAGGCCACGGACACCCGGCGCCTAGTGGAGCGCGGCCTCCTGCCTCGGCAGCAGGCG
GACTTTGACGACCTGTGCAACCTCCCCGAGCTGACCGAGGCCAACCTCCTGAAGAACCTC
AAGCACCGCTTCTCGCTGCAGAAGATCTACACGTATGCGGGGAGCATCCTCGTGGCTGTC
AACCCCTTCAAGTTCCTCCCCATCTACAACCCCAAGTACGTGAAGATGTACGAGAACCAC
CAGCTGGGCAAGCTAGAGCCGCACGTGTTCGCGCTGGCCGACGTGGCCTACTACGCCATG
CTCCGGAAACGCGTCAACCAGTGCATTGTGATCTCGGGCGAGAGCGGCTCGGGCAAGACA
CAGACCACCAACTTCCTGATCCACTGCCTCACTGCCCTGAGTCAGAAGGGCTATGCCAGT
GGCGTGGAGAGAACCATCCTGGGCGCCGGCCCCGTGCTAGAGGCTTTTGGGAACGCCAAA
ACGGCCCACAACAACAATTCTAGCCGATTTGGAAAATTCATCCAGGTCAACTACCTGGAG
AGTGGCATCGTGAGAGGAGCTGTTGTTGAAAAATACCTGCTTGAAAAGTCTCGCCTGGTC
TCTCAGGAGAAGGATGAGAGAAACTACCACGTGTTTTATTATTTGTTACTTGGCGTCAGC
AAGGAAGAACAACAAGAATTTCAGCTCAAACAGCCTGAAGATTATTTCTACCTCAACCAG
CATAACTTGAAGATTGAAGATGGCGAAGACCTAAAGCATGACTTTGAAAGACTCAAGCAG
GCCATGGAGATGGTGGGCTTCCTCCCCGCCACCAAGAAACAGATTTTTTCTATCCTGTCA
GCCATCCTGTACCTGGGCAATGTCACGTACAAGAAGAGAGCCACAGGCCGAGATGAAGGC
CTGGAGGTCGGGCCCCCCGAGGTGCTGGACACTCTGTCACAGCTCCTAAAGGTGAAGCGA
GAGATCTTGGTGGAGGTTCTGACCAAAAGAAAAACGGTGACCGCCAATGACAAGCTCATC
CTTCCCTACAGTCTCAGT---------------------GAGGCCATCACTGCCCGAGAT
TCCATGGCCAAGTCTCTGTACAGTGCCCTGTTTGACTGGATTGTGCTGCGCATTAACCAC
GCCCTCCTCAATAAGAAAGACATGGAAGAGTCTGTCTCGTGCTTGTCCATTGGGGTCCTC
GACATCTTTGGGTTTGAGGACTTCGAGAGGAACAGTTTTGAACAGTTCTGCATCAACTAT
GCCAATGAGCAGCTCCAGTACTACTTCAACCAGCACATTTTCAAACTAGAGCAGGAAGAG
TACCAGAGCGAAGGGATCTCGTGGCACAACATCGACTACACAGACAACGTCGGCTGCATC
CATCTGATCAGCAAGAAGCCCACCGGCCTCTTCTATCTGCTGGACGAAGAGAGCAACTTC
CCCCACGCCACAAGCCAGACCCTGCTGGCCAAGTTCAAACAGCAGCATGAGGACAACAGG
TACTTCCTCGGCACCCCCATCATGGAGCCAGCGTTCATCATTCAGCACTTCGCCGGGAAG
GTGAAATACCAGATTAAGGACTTCCGGGAGAAGAACATGGACTACATGCGGCCAGACATC
GTGGCTCTTCTGCGGGGCAGTGACAGCTCCTATGTGCGGGAGCTCATCGGCATGGACCCG
GTGGCAGTGTTCCGCTGGGCCATGCTCCGGGCCGCTATCCGGGCCATGGCCGTGCTCCGG
GAGGCCGGACGCCTGCGGGCTGAGAGGGCCGAGAAGGCCGCAGCA---CTGGGCAGCCCT
GGCATCCGAAGTCACCCGGGAGAACTACAGAGAGCAGCCACCACCCCCTCGGAAAAGCTG
TACCGC------------------------------------------------------
------------------------------------GATTTGCATGACCAAATCATCAAG
ACCATCAAAGGACTGCCCTGGCAGGGTGAGGACCCCCGTAGGCTTCTCCAGTCCCTCAGT
CGGCTCCAGAAACCCCGCACCTTCATCCTGAAAAGTAAAGGTACCAAACAAAAGCAGATC
ATTCCAAAGAACCTGCTGGACTCCAAGTCCCTGAAGCTCATCATCAGCATGACCCTGCAT
GACCGTACCACCAAGTCCCTGCTGCACCTGCACAAGAAGAAGAAGCCACCGAGCATCAGT
GCCCAGTTCCAGACGTCCCTCAACAAGCTCCTGGAGGCGCTGGGAAAGGCAGAGCCCTTC
TTTATCCGCTGCGTCCGCTCCAACGCCGAGAAGAAAGAGCTGTGCTTCGATGACGAGCTG
GTGCTGCAGCAGCTGCGCTACACAGGCATGCTGGAGACTGTGCGGATCCGAAGGTCCGGC
TACAGTGCCAAGTATACATTCCAGGATTTCACTGAGCAGTTCCAGGTGCTGCTGCCCAAG
AACACCAGGCCCTGCAGGGAGGTCATCTCCGCCCTGCTGGAGAAGATGAACGTCGACAAG
AGGAACTATCAGATTGGAAAGACCAAGGTCTTCCTGAAGGAGACGGAGCGGCAGGCCCTG
CAGGCAACGCTGCACCAGGAGGTGGTACGGAAGATCCTGCTCCTGCAGAGCTGGTTCCGG
ATGGTGCTGGAACGCCGGCACTTTCTACAGATGAGGCGGGCGGCCATCACCATCCAGTCC
TGCTGGCGGTCCTACCGAGTTCGACGGGCTCTAGAGAGGACACAGGCAGCCATGTACCTT
CAGGCCACGTGGAGGGGCTACCGGCATCGGGTGGCCTACCAGCGCCAGAGACAGGGCATC
ATCCGCCTTCAGAGCCTCTGCAGGGGCTACCTGCAGCGCAAGAGCTTCCGCCAAATGGTC
ACAGAGAAGCAGAAGGAGGAAGAGAAGGCGAGGGAAGCCCAGCAAGCCTCCGGGGAAGAA
ACCACAGCGAGTGGGCCATGTCCAGAACCACCAGAGGACAGGGGGCACTCGACACTGGAG
CCCGGGGTGAGGCCGAGCCTCGAGCCCCCGGCAGAGAGCCCCCACCCTGAGACGGAGGGC
CCCGGCCCAGAGAAGGTTCCCTCAGCCCAGAAAACCACCACTGAAGGTCCTGAGAAAGTG
CCCAGCAGCCGGGAGAAGCGCGAGTCTCGGCGGCAGAGAGGACTGGAGCACGTGGAGCTC
CAGCATAAACACATCCAGTCTTGTAAAGATGAGAACACCCTCAGAGAACCTTTGGGAAGG
GTTTCCCCAGAGCAGGAG---TGCCTCCCCCAAGACAGAAGGGAGAGCAGAGAAGACGAA
GCCCCCTCAGACATAGGGACAGATACGGAGAACTCTGCTCCTGAAAGTCAGCCTGAGGGA
CCACCACACGCCACGCCAGCGTGCCTTGTGCCCAGAGAAACCCCACAGGCTCCCCGGGAC
TTCACGGAAAGGCCCAACAGCCTGGCTCTGGACACCAGG---GTCAGCACACCGGCCCCC
GGCACCACCCCCGAGACCCCCCAGGATAAGAGCAAGTCAGGTGGTGGTCCAAGGGCACAG
GACAGGCCTGACAGCCCTGGAGGCTCCACCCACATTCAGCGGTACCGGGACCTGGCCTCC
GAGCGGCTGGCCAATGCTGTGGAGCTGTGGCGGGGCAAGAACTTGACCTCTACCAGCCCC
AGCACTATGCTGAGCCAGTCCTTGGACCTTAGCGATCGACACCGGGCCGCAGGGTCCTCC
CTCACACCCACAGAGGAGAGGCGCATTTCACTATCCACCAGTGATGTCTCCAAGCTGCTC
CCCGCCCTGGCCCAGGCCAAGGCTCAGCCTCTGTCAGAAAGCGTGGATGGTGAGACCAGC
ACGAAGAAACCAGCCATCCAGAAGAAGAAGTCAGGCGACGCATCTGCTGGC---ACAGAC
CTGGGGCTGCCCCCAGGCCCCCAGGCTGACTCTAAGTCCACGTTTAAGAGACTTTTCCAG
CATAAGAACAAGGAGAAGAAGTATAGCCTGGAGGGCGTGGAGGAGACGGAGAGCTTGGGC
CCCGGGCAGGTGGTGCTGGAAGCTGCCACCGTGAAAAAGAATCCAGAAGGGGCCCCATCC
AGCCACCAGCACCGCCACACCACAGGTGAGAAGCACGCCAAGGAGCCGGGAGGCAAAGGG
AAGAAAAACCGAAACTTGAAGATTGGCAGAATCACCGTGTCAGAGAAGTGGCGGGAGTCC
GTGTTCCGCAAGATCACCAACGCCAACGAGCTCAAGTACCTGGATGAGTTCCTGCTCAAC
AAGGTAAATGACCTGCGTTCCCAGAAGACACCCATCGAGAGCTTATTCATTGAGGCCACA
GAGAAGTTCAGGAGCAACCTCAAGACCATGTACTCTGTCCCTAACGGGAAGATCCACGTT
GGCTATAAGGACCTAATGGAGAACTACCAGATTGTGGTGAGCAACCTGGCAGCCGAGCGC
GGTGAGAAGGACCCCAACCTGGTCCTCAACCTCTTCCAGTCACTGCTGGACGAATTCACC
CGCGGGCACACCAAGAATGACTTTGAGCTGCCCAAGACGAGCAAAGCTCAGAAGAAGAAG
CGGAAGCAGGAACGTGCTGTGCAGCAGCACAACGGGCACGTGTTCGCCAGCTACCAGGTG
AGCATCCCGCAGTCATGCGAGCAGTGCCTCTCCTACATCTGGCTCATGGACAAGGCCCTG
ATCTGCAGTGTGTGCAAGATGACCTGCCACAAGAAGTGCATGCACAAGATCCAGACCTAC
TGCTCCTACCCGTGTGGGAAGAAGAGCGAGCCAGGTGCTGAGCCGGGCCACTTTGGCGTG
TGCGTGGACAGCCTGACCAGCGACAAGGCCTCAGTGCCCATCGTACTGGAGAAGCTTCTG
GAACATGTGGAGATGCACGGCCTCTACACCGAGGGCCTCTACCGCAAGTCAGGCGCCGCC
AACCGCACGCGGGAGCTCCGGCAGGCACTGCAGACAGACCCCTCAGCCGTCAAGCTGGAG
AACTTTCCCATCCACGCCATCACCGGGGTGCTGAAGCAGTGGTTGAGGGAGCTGCCTGAG
CCCCTCATGACCTTTGCCCAGTATGGCGATTTCCTCCGAGCCGTGGAGCTGCCAGAGAAG
CAGGAGCAACTGGCCGCCATCTACGCCGTCCTGGAGCACCTGCCGGAAGCCAATCACAAC
TCCTTGGAGCGGCTCATCTTCCACCTGGTCAAGGTGGCCCTGCTCGAGGACGTGAACCGC
ATGTCACCCAGTGCACTGGCCATCATCTTCGCGCCCTGCCTCCTGCGCTGCCCTGACAAC
TCAGACCCATTGACCAGCATGAAGGATGTCCTCAAGATCACCACG
>PtVa|XM_011366859.1_cds_XP_011365161.1_1
GGCAGCTCCAGCTGCCGGAGGCAGGCGGCCTACCACCTGCACATCTACCCACAGCTGGCC
ACCAGCGAGAACCAGGCCTCGTGCTGTGTGACGGCCACCAAGGACAGCACCACGTCCGAC
GTCATCCAGGACGCCATCACCAGCCTGCAGCTGGATGGCACCAAGCGCTATGTGCTGGTG
GAGGTCAAGGAGACAGGTGGAGAGGAGTGGGTGCTGGACGCCAACGACTCACCCGTGCAC
CGCGTACTGCTATGGCCACGACGGGCGCAGGATGAGCATCCGCAAGAGGATGGTTACTAT
TTCCTGCTGCAGGAGCGTGACGCAGACGGGGCCATCAAGTATGTGCACATGCAGCTGGTA
TCCCAGGCCACAGCCACCCGGCGCCTGGTGGAGCGTGGCCTCCTGCCCCGGCAGCAGGCA
GACTTTGATGACCTGTGCAACCTCCCCGAGCTAACTGAGGCCAACCTCCTGAAGAACCTC
AAGCACCGCTTCCTACAACAGAAGATCTACACGTACGCAGGAAGCATCCTCGTGGCTGTC
AACCCCTTCAAATTCCTCCCCATCTACAACCCCAAGTACGTGAAGATGTACGAGAACCAG
CAGCTGGGCAAGCTGGAGCCACATGTGTTTGCACTGGCTGACGTGGCCTATTACGCCATG
CTCCGGAAACGCGTCAACCAATGCATCGTGATCTCAGGAGAGAGCGGCTCAGGCAAGACG
CAGACCACCAACTTTCTGATCCATTGCCTCACCGCCCTGAGCCAGAAGGGCTACGCCAGC
GGCGTCGAGAGGACCATCCTGGGTGCCGGCCCCGTGCTGGAGGCTTTTGGGAACGCCAAA
ACAGCCCACAACAACAATTCCAGCCGATTTGGGAAATTCATCCAGGTCAACTACCTGGAG
AGCGGCATCGTGAGAGGAGCTGTTGTTGAAAAATATCTGCTTGAAAAGTCTCGCCTGGTC
TCTCAGGAGAAGGATGAGAGGAACTACCACGTGTTTTATTACTTGTTACTTGGTGTCAGC
GAGGAAGAGCAACAAGAATTTCAACTCAAGCAGCCTGAAGATTATTTCTACCTCAACCAG
CATAACTTGAAAATCGAAGACGGCGAAGACCTGAAGCATGACTTTGAAAGACTCAAGCAG
GCCATGGAGATGGTGGGCTTCCTCCCTGCCACCAAGAAACAGATTTTTTCTGTCCTCTCA
GCCATCCTGTACCTGGGCAACGTCACATACAAGAAGAGAGCCACGGGCCGAGACGAAGGC
CTGGAGGTCGGGCCTCCCAAGGTGCTGGACACGCTGTCACAGCTCCTAAAGGTAAAGCGA
GAAATCTTGGTGGAGGTTCTGACCAAAAGAAAAACAGTGACTGCCAACGACAAGCTCATC
CTTCCCTACAGTCTCAGC---------------------GAGGCCATCACCGCCCGCGAC
TCCATGGCCAAGTCTCTGTACAGTGCCCTGTTTGACTGGATTGTCCTGCGCATCAACCAT
GCCCTCCTCAATAAGAAAGACATGGAAGAGTCTGTCTCATGCTTGTCCATCGGGGTCCTC
GACATCTTTGGGTTTGAGGACTTCGAGAGGAACAGTTTTGAACAGTTCTGCATCAACTAT
GCCAACGAGCAGCTCCAGTATTACTTCAACCAGCACATTTTCAAACTAGAGCAGGAGGAG
TACCAGAGTGAAGGGATCTCATGGCACAACATCGACTACACAGACAATGTCGGCTGCATC
CATCTGATTAGCAAGAAGCCCACTGGCCTCTTCTATCTGCTGGACGAAGAGAGCAACTTC
CCCCACGCCACGAGCCAGACCCTGCTGGCCAAATTCAAACAGCAGCATGAAGACAACAGG
TACTTCCTCGGCACCCCCGTCATGGAGCCTGCGTTCATCATTCAGCACTTTGCAGGGAAG
GTGAAATATCAGATCAAGGACTTCCGGGAGAAGAACATGGACTACATGCGGCCGGACATT
GTGGCGCTCCTGCGGGGCAGTGACAGCTCCTATGTGCGGGAGCTCATCGGCATGGACCCA
GTGGCCGTGTTCCGCTGGGCCGTGCTCCGGGCTGCCATCCGGGCCATGGCCGTGCTCCGG
GAGGCCGGGCGCCTGCGGGCCGAGAGGGCCGAGAAGGCTGCAGGT---CTGGGCAGCCCT
GGTGCCCGAAGTCCCCTGGGAGAGCTGCATAGAGGAGCCAGCACCCCATCGGAAAAGTTG
TACCGC------------------------------------------------------
------------------------------------GATTTGCATGATCAAATCATCAAG
ACCATCAAAGGATTGCCCTGGCAGGGTGAGGACCCCCGTAGGCTTCTCCAGTCCCTCAGT
CGGCTCCAGAAACCCCACACCTTCGGCCTGAAAAGTAAAGGTACCAAACAAAAGCAGATC
ATTCCGAAGAATCTGCTGGACTCCAAGTCCCTGAAGCTCATCATCAGCATGACCCTGCAC
GACCGTACCACCAAGTCACTGCTACACCTGCACAAGAAGAAGAAGCCACCAAGCATCAGC
GCCCAGTTCCAGACATCCCTTAACAAGCTCCTGGAGGCGCTGGGGAAGGCAGAGCCCTTC
TTCATCCGCTGCATTCGCTCCAACGCTGAGAAGAGAGAGCTGTGCTTTGACGAGGAGCTG
GTGCTGCAGCAGCTGCGCTACACGGGCATGCTGGAGACCGTGCGGATCCGGAGATCGGGC
TACAGTGCCAAGTACACATTCCAGGATTTCACAGAGCAGTTCCAGGTGCTACTACCCAAG
AACGCCCAGCCCTGCAGGGAGGTCATCTCTGCCCTGCTGGAGAAGATGAACGTAGACAAA
AGGAGCTACCAGATTGGGAAGACCAAGGTTTTCCTGAAAGAGACGGAGCGACAGGCACTG
CAGGAGACACTGCACCGGGAGGTTGTGCGGAAGATCCTGCTCCTGCAGAGCTGGTTTCGG
ATGGTGCTGGAACGTCGGCACTTCTTGCAGATGAGGCGGGCAGCAGCCACCATCCAGGCC
TGCTGGAGATCCTACCGTGTCAGGCGGGCTCTGGAGAGGACACAGGCGGCCGTGTACCTC
CAAGCCACATGGAGGGGCTACAGGCAGCGGGCAGCCTACCGACGCCAGAGACAAATCATC
ATCCACCTGCAGAGCCTCTGCCGGGGACACCTGCAGCGCAAGAGCTTCCGCCAGATGGTT
GCAGAGAAGCAGAAGGCAGAAGAGAGGGCGAGGGAAGCCCAGCAAGCCACGAGCGAAGAA
ACCGCCTCGGGTGGGCTGGGTCCAGAACCATCAGAGGACAGCAAGCATTCAGCCCCGGAG
CCCAAGATGTGGCTGAGCCATGAGCCCCCAGCAGAGAGCTCCCACCCCAAGGAGGAGAGC
CCCACCCCTGAGAAGTTTCTCCCACCCCAGAAAAACGCCACCGAAAGTCATGAGAAAGTG
TCCAGCAGCCGGGAGAAGCGCGAGTCTCGGAGGCAGAGGGGGCTGGAGCACGTGGAACTC
CAGAACAGACACATGCAGTCATGTAAGGATGAGAACGCCCTCAGAGAACCTTCTGGAATA
ATCGTCCTGGATCAGGAGGAGGGCCTCCCCGAAGACAGAAAGGAGAGCAGAGAAGATGAA
GCCCCCTCAGACTCAGGGACAGAAACGGAGAACTCTGCTCCTGAAAAGCAGCCCAAGGGG
CCACCACAAGCCACACCGGCCTGCCAGGTCCCCGCAGAAACCCCTCAGGCGCCCCAGGGC
CGAGTGGAACGGCCCACCAGCCTGGCCTTGGACGGCAAG---GTTGGCACACTGGCCCCC
AGCCTCACCCCCGAGACCCCCCAGGACAAGAGCAAGCCAAGTGGTGGCCCAAGGGCACAG
GACAGGCCTGAGAGCCCCGGAGGCTCCACCCAAATCCAGCGGTACCGAGACCCAGCCTCC
GAGAGGCTGGCCAGTGCTGTAGAGCTATGGCGGGGTAAGAACCGGACAGCTGCCAGCCCC
AGCACCATGCTGAGCCAGTCCCTGGACCTTAGCGAGCGGCACCGGGCCATGGGGCCCACT
CTCACACCCACAGAGGAGAGGCGCATTTCATTATCCACCAGCGATGTCTCCAGGCTCCTC
CCAGCCCCTGCTCAGGCCAAGTCTCAGCCTCTTTCAGACAGCATAGATGGCGAGCCCAGC
ATGAAGAAGCCAGTCATCCAGAAGAAGAAGTCAAGCGACGTGTCCACCGGC---ATAGAC
GCAGGGCTATCCCCAGGTTCCCAGGCCGACTCTAAGCCCACATTTATGAGACTTTTCCTG
CATAAGAACAAGGATAAAAAGGGTAGTCTAGAGGGTGTGGAGGAGACGGAGAATGCGACC
CCTGGGCACGTCATGCTGGAAGCCACCACCATGAAGAAGAATCTAGAA---GCCCCCTCC
AGCCAGCAGCACCGCCACACTGCGAGCGAGAAGCACACCAAGGAGCTGGGAGGCAAAGGG
AAGAAAAACCGAAACCTCAAAATTGGCAGAATCACAGTGTCAGAGAAATGGCGGGAGTCA
GTGTTCCGCAAGATCACCAACGCCAATGAGCTCAAGTACCTGGATGAGTTCCTACTCAAC
AAGATAAACGACCTTCGTTCCCAAAAGACACCCATCGAGAGCTTGTTCATTGAGGCCACC
GAGAAGTTCAGGAGCAACCTCAAGACCATGTACTCTGTCCCAAATGGGAAGATCCATGTT
GGCTACAAGGACCTGATGGAGAACTACCAGATCGTTGTGAGCAACCTGGCGGCCGAGCGC
GGCGAGAAGGACCCCAACCTGGTCCTCAATCTCTTCCAGTCACTGCTGGACGAGTTCACC
CGTGGGCACACCAAGAATGACTTTGAGTTGCCCAAGCAGAGCAAAGCTCAGAAAAAGAAG
CGGAAGCAGGAACGCGCTGTCCAGCAGCACAACGGGCACGTGTTTGCCAGCTACCAGGTG
AGCATCCCACAGTCGTGTGAGCAGTGCCTCTCCTACATCTGGCTCATGGACAAGGCCCTG
CTCTGCAGTGTGTGCAAGATGACCTGCCACAAGAAGTGCGTGCACAAGATTCAGACCTAC
TGCTCCTACACATGCAGAAGTAAGAGCGAGCCAGGTGCTGAACCAGGCCACTTTGGTGTG
TGCGTGGACAGCCTGACCAGTGACAAGGCCTCAGTGCCTATCGTGCTAGAGAAACTTCTG
GAACATGTGGAGATGCATGGCCTGTACACTGAGGGGCTGTATCGCAAGTCGGGCGCCGCC
AACCGCACGAGGGAGCTCCGGCAGGCACTGCAGACAGACCCAGCGGCTGTCAAGCTGGAG
AACTTCCCCATCCATGCCATCACCGGGGTGCTCAAGCAGTGGCTGCGGGAGCTTCCCGAG
CCCCTCATGACCTTCGCCCAGTATGGCGACTTTCTCCGCGCCGTCGAGCTGCCAGAGAAG
CAGGAACAGCTGGCTGCCATATACGCCGTCCTGGAGCACCTGCCAGAAGCCAATCACAAC
TCCTTGGAGCGGCTCATCTTCCACTTAGTCAAGGTGGCCCTGCTTGAGGACGTGAACCGC
ATGTCACCCAGTGCTCTGGCCATCATCTTTGCACCCTGCCTCCTGCGCTGCCCTGACAAC
TCAGACCCGCTGACCAGCATGAAGGACGTCCTCAAGATCACCACC
>RhFe|XM_033133756.1_cds_XP_032989647.1_1
GGCAGCTCTGGCTGCCGGAGGCAAGCGGCCTACCACCTGCACATCTATCCGCAGCTGGCC
ACCAGCGAGAGCCAGGCCTCGTGCCGTGTGACGGCCACCAAGGACAGCACCACGTCCGAC
GTCATCCAGGATGCCATCGCCAGCCTGCAGCTGGACGGCACCAAGCGCTATGTGCTGGTG
GAGGTCAAGGAGACAGGTGGGGAGGAGTGGGTGCTGGACGCCAACGACTCGCCCGTGCAC
CGTGTGCTGCTATGGCCACGCCGGGCGCAGGACGAGCACCCGCAGGAGGATGGTTACTAC
TTTCTGCTGCAGGAGCGTGACGCAGATGGGGCCATCAAGTACGTGCACATGCAGCTGGTG
GCCCAGGCCACGGCCACCCGGCGCCTGGTGGAGCGTGGCCTCCTGCCCCGGCAGCAGGCG
GACTTTGACGACCTGTGCAACCTCCCAGAGCTGACCGAGGCCAACCTCCTGAAGAACCTC
AAGCACCGCTTCCTGCAGCAGAAGATCTACACATATGCAGGGAGCATCCTCGTGGCCGTC
AATCCCTTCAAGTTCCTCCCCATCTATAACCCCAAGTACGTGAAGCTGTACGAGAACCAG
CAGCTGGGCAAGCTGGAGCCGCACGTGTTCGCGCTGGCCGACGTGGCCTACTACGCCATG
CTCCGGAAACGCGTCAACCAGTGCATCGTGATCTCGGGCGAGAGCGGCTCGGGCAAGACA
CAGACCACCAACTTCCTGATCCACTGTCTCACTGCCCTGAGCCAGAAGGGCTATGCCAGC
GGCGTCGAGAGGACCATCCTGGGTGCCGGCCCCGTGCTGGAGGCTTTTGGGAATGCCAAA
ACAGCCCACAACAACAATTCCAGCCGATTTGGGAAGTTCATCCAGGTCAACTACCTGGAG
AGTGGCATCGTGAGAGGAGCTGTTGTTGAAAAGTACCTGCTTGAAAAGTCTCGCCTGGTC
TCTCAGGAGAAGGATGAGAGGAATTACCACGTGTTTTATTATTTGTTACTTGGCGTCAGC
AAGGAAGAGCGACAAGAATTTCAGCTCAAGCAGCCTGAAGATTATTTCTACCTCAACCAG
CATAACTTGAAGATTGAAGACGGAGAAGATCTGAAGCATGACTTCGAAAGACTCAAGCAG
GCCATGGAAATGGTGGGCTTCCTCCCTGCCACCAAGAAGCAGATTTTTTCTGTCCTCTCA
GCCATCCTGTACCTGGGCAACGTCACGTACAAGAAGAGAGCCACGGGCCGAGACGAAGGT
CTGGAGGTCGGGCCCCCCGAGGTGCTGGACACCCTGTCACAGCTCCTGAAGGTGAAGCGA
GAAATCTTGGTGGAGGTTCTGACCAAAAGAAAAACAGTGACTGCCAATGACAAACTCATC
CTTCCCTACAGTCTCAGC---------------------GAGGCCATCACCGCCCGTGAC
TCCATGGCCAAGTCTCTGTACAGCGCCCTGTTCGACTGGATTGTGCTACGCATCAACCAT
GCCCTCCTCAATAAGAAAGACATGGAAGAGTCCGTCTCGTGCTTGTCCATTGGGGTCCTT
GACATCTTCGGGTTTGAGGACTTCGAGAGGAACAGTTTTGAACAGTTCTGCATCAACTAT
GCCAACGAGCAGCTCCAGTATTACTTTAACCAGCACATTTTCAAGCTAGAGCAGGAGGAG
TACCAGAGTGAAGGGATCTCGTGGCACAACATTGACTACACAGACAACATTGGCTGCATC
CATCTGATCAGCAAGAAGCCCACCGGCCTCTTCTATCTGCTGGACGAAGAGAGCAACTTC
CCCCACGCCACGAGCCAGACCCTGCTGGCCAAGTTCAAACAGCAGCACGAGGACAACAGG
TACTTCCTGGGCACCCCCGTCATGGAGCCTGCGTTCATCATTCAACACTTCGCAGGGAAG
GTGAAATACCAGATCAAGGACTTCCGGGAGAAGAACATGGACTACATGCGGCCAGACATT
GTGGCCCTTCTGCGGAGCAGTGACAGCTCCTACGTGCGGGAGCTCATTGGCATGGACCCG
GTGGCCGTGTTCCGCTGGGCTGTGCTCCGGGCAGCCATCCGGGCCATGGCCGTGCTCCGG
GAGGCCGGCCGCCTGAGGGCCGAGAGGGCTGAGAAGGCTGCAGGT---CTGGGCAGCCCG
GGTCCCCGAAGTCTCCTGGGAGAGCTGCAGAGAGGAGGTAGCACCCCATCGGAAAAGCTG
TACCGA------------------------------------------------------
------------------------------------GATTTGCATGACCAAATCATCAAG
ACCATCAAAGGATTGCCCTGGCAGGGTGACGACCCCCGTAGGCTTCTCCAATCCCTCAAT
CGGCTCCAGAAACCCCGCACCTTCATCCTGAAAAGTAAAGGTACCAAACAAAAGCAGATC
ATTCCAAAGAACCTCCTGGACTCCAAGTCCCTAAAGCTCATCATCAGCATGACCCTGCAC
GACCGTACCACCAAGTCTCTGCTGCATCTGCACAAGAAGAAGAAACCTCCAAGCATCAGT
GCTCAGTTCCAGACATCCCTTAACAAGCTCCTCGAGGCGCTGGGGAAGGCAGAGCCCTTC
TTTATCCGCTGTATCCGCTCCAATGCTGAGAAGAAAGAGCTGTGCTTCGATGAGGAGCTG
GTGCTGCAGCAGCTGCGCTACACGGGCATGCTGGAAACCGTGAGGATCCGGAGGTCGGGT
TACAGCGCCAAGTACACCTTCCAGGACTTCACAGAGCAGTTCCAGGTGCTGTTGCCCAAG
AACTCCCAGCCCTGCAGGGAGGTCATCTCTGCCCTGCTGGAGAAGATGAATGTCGACAAA
AGGAGTTACCAGATCGGAAAGACTAAGGTTTTCCTGAAGGAGACAGAGCGACAGGCCCTG
CAGGAGACGCTGCACCGGGAGGTCGTACGAAAGATCCTACTCCTGCAAAGCTGGTTCCGG
ATGGTGCTGGAACGCCGGCACTTCCTGCAGATGAGGCGGGCAGCTGTCACCATCCAGGCC
TGCTGGCGGTCCTACCGCGTCAGGCGGGCTCTGGAGAGGACACAGGCAGCCCTGTACCTC
CAGGCCACATGGAGGGGCTACCGGCAGCGAGTGGCCTACCAGCGCCAAAGACAGAGCATC
ATCCACCTACAGAGCCTCTGCCGGGGGCACCTGCAGCGCAAGAGCTTCCGCCAGATGGTC
ACAGAGAAGCAGAAGGCGGAAGAGAAAGAGAGGGAAGCCCAGCAAGCCGCGAGGGAAGAA
ACCACAGTGGGCAGGCTGAGTCCAGAACCGTCGGAGGGTGACATGCATTCAGTACTGGAG
CCCGAGGGATGGCCAACCCATGAGCCCCCAGCGGAAAGCTCCCACCCCACGAAGGAGGGC
CCCAGCCCTGAGAAGGTTCTCCCACCCCAGAAAAACATACCTGAAATTCACGAGAAAGTG
TCCAGCAGCCGGGAGAAGCGCGAGTCTCGGAGGCAGAGAGGGCTGGAGCACGTGGAACTC
CAGAACAAACACATGCAGTCCTGCAAGGATGAGAACGCCCTCAGAGAACCTTCTAGAAAG
GTTACTCTGGAGCAGGAGGAGCATCTCCCCAAAGACAAAAAGGAGAGCAGAGAAGATGAA
GCCCTGTCAGACACAGGGACAGAGATGGAGAAATCTGCTGAGACAAAGCAACCTGAGGGG
CCACCACAAGCCACGCCAACCTGCCAGGTCCCCAGAGAAACCCCGCAGGCACCCCAGGGC
AGAATGGAACGGCCCACCAGCCTGGCCCTGGACAGCAGG---GTTGGCGCAGCAGCCCCT
GGCACCACCCCCGAGACCCCCCAGGAGAAGAGCAAGCTGAGTGGTAGCCCAAGGGCACAG
GACAGGCCCGAGAGCCCCGGAGGCCCCGCCCATATCCAGCGGTACCGGGACCCAGCCTCC
GAACGGCTGGCTAGTGCTGTGGAGCTGTGGCGGGGCAAGAACCGGACGGCTACCAGCCCC
AGCACCATGCTGAGCCAGTCCCTAGACCTGAGCGAGCGGCACCGAGCTGTGGGGGCCACA
CTCACACCCACAGAGGAGAGGCGCATTTCGTTATCTACCAGCGATGTCTCCAAGCTCCTC
CCAGCCCCGGCCCAGGCCAAGACTCAGCCTCCTTCGGAAGGTGTGGATGGTGAGCCCAGC
ACAAAGAAGCCAGCCATCCAGAAGAAGAAATCGGGCGACGCATCAGCCGCCGGCACAGAT
GCAGGACTGTCACCAGGCCCCCAGGCCGACTCTAAGTCCACGTTTAAGAGACTTTTCCTA
CATAAGAACAAGGATAAAAAGTACAGCCTGGAGGGTGTAGAGGACACGGAGAACACGGCC
CCTGGGAACGTTGTGCTGGAAGCTGCCGTCATGAAGAAGAATCTAGAA---GCCCCCTCA
GGCCACCAGCACCGCCACACTGCGGGCGAGAAGCACACCAAGGAGCCAGGAGGCAAAGGG
AAGAAAAACCGAAACCTCAAGATTGGCAGAATCACGGTGTCAGAGAAGTGGCGGGAGTCG
GTGTTCCGCCAGATCACCAACGCCAATGAGCTCAAGTACCTGGACGAGTTCCTGCTCAAC
AAGATAAATGACCTGCGTTCCCAGAAGACCCCCATTGAGAGCTTGTTCATCGAGGCCACC
GAGAAGTTTCGGAGCAACCTCAAGACCATGTACTCCGTCCCCAACGGGAAGATCCACGTT
GGCTACAAGGACCTGATGGAGAACTACCAGATTGTCGTGAGCAACCTGGCAGCCGAGCGC
GGCGAGAAGGACACCAACCTGGTCCTCAACCTTTTCCAGTCATTGCTGGACGAGTTCACC
CGCGGGCACACCAAGAACGACTTCGAGCTGCCCAAGCAGAGCAAAGCTCAAAAGAAAAAG
CGGAAGCAGGAGCGCGCGGTCCAGCAGCACAACGGGCACGTGTTCGCCAGCTACCAAGTG
AGCATCCCTCAGTCGTGTGAGCAGTGCCTCTCCTACATCTGGCTCATGGACAAGGCCCTG
CTCTGCAGCGTGTGCAAGATGACCTGCCACAAGAAGTGCGTGCACAAGATTCAGACCTAC
TGCTCCTACCCATGTGGAAGGAAGAGCGAGCCAGGTGCCGAGCCAGGCCACTTTGGTGTT
TGCGTGGATAGCCTGACCAGCGATAAGGCCTCGGTGCCCATCGTGCTGGAGAAGCTTCTG
GAACACGTGGAGATGCACGGCCTGTACACCGAGGGCCTCTACCGCAAATCAGGCGCTGCC
AACCGCACAAGGGAGCTCCGGCAGGCGCTGCAGTCAGACCCCGCGGCCGTCAAGCTGGAG
AACTTCCCCATACATGCCATCACCGGGGTGCTCAAGCAGTGGCTGCGGGAACTGCCCGAG
CCCCTCATGACCTTCGCCCAGTACAGTGACTTCCTCCGTGCCGTCGAGCTGCCAGAGAAG
CAGGAGCAGCTGGCTGCCATCTACGCCGTCCTGGAGCACCTTCCAGAAGCCAATCACAAC
TCCTTGGAGCGGCTCATCTTCCACCTGGTCAAGGTGGCCCTGCTCGAGGACGTGAATCGC
ATGTCACCCAGTGCACTGGCCATCATCTTTGCGCCCTGCCTCCTACGCTGCCCTGACAAC
TCAGACCCACTGACCAGCATGAAGGACGTCCTCAAGATTACCACG
>RoAe|XM_016157691.1_cds_XP_016013177.1_1
GGCAGCTCCGGCTGCCGAAGGCAGGCGGCCTACCACCTGCACATCTACCCACAGCTGGCC
ACCAGCGAGAGCCAGGCCTCGTGCTGTGTGACAGCCACCAAGGACAGCACCACGTCCGAC
GTCATCCAGGACGCCATCACCAGCCTGCAACTGGATGGCACCAAGCGCTATGTGCTGGTG
GAGGTCAAGGAGACAGGTGGGGAGGAGTGGGTGCTGGACGCCAACGACTCACCTGTGCAC
CGCGTGCTGCTGTGGCCACGACGGGCACAGGATGAGCATCCGCAAGAGGATGGTTACTAC
TTCCTGCTGCAGGAGCGTGATGCAGATGGGGCCATCAAGTATGTGCACATGCAGCTGGTA
TCCCAGGCCACAGCCACCCGGCGCCTGGTGGAGCGCGGCCTCCTGCCCCGGCAGCAGGCA
GATTTTGATGACCTGTGCAACCTTCCCGAGCTGACTGAGGCCAACCTCCTGAAGAACCTC
AAGCACCGCTTCCTGCAACAGAAGATCTACACATACGCAGGAAGCATCCTCGTGGCCGTC
AACCCCTTCAAATTCCTCCCCATCTACAACCCCAAGTACGTGAAGATGTACGAGAACCAG
CAGCTGGGCAAGCTGGAGCCACACGTGTTTGCACTGGCTGACGTGGCCTACTACGCCATG
CTCCGGAAACGCGTCAACCAGTGCATCGTGATCTCAGGAGAGAGCGGCTCAGGCAAGACG
CAGACCACCAACTTTCTGATCCATTGCCTCACCGCCCTGAGCCAGAAGGGCTATGCCAGC
GGTGTTGAGAGGACCATCCTGGGCGCCGGCCCCGTGCTGGAGGCTTTTGGGAACGCCAAA
ACAGCCCACAACAACAATTCCAGCCGATTTGGGAAATTCATCCAGGTCAACTACCTGGAG
AGCGGCATCGTGAGAGGAGCCGTTGTTGAAAAATACCTGCTTGAAAAGTCTCGCCTGGTC
TCTCAGGAAAAGGATGAGAGGAACTACCACGTGTTTTATTACTTGTTACTTGGTGTCAGC
GAGGAAGAGCAACAAGAATTTCAACTCAAGCAGCCTGAAGATTATTTCTACCTCAACCAG
CATAACTTGAAGATCGAAGATGGCGAAGACCTGAAGCATGACTTCGAAAGACTCAAGCAG
GCCATGGAGATGGTGGGCTTCCTCCCTGCCACCAAGAAGCAGATTTTTTCTGTCCTCTCA
GCCATCCTATACCTGGGCAACGTCACATACAAGAAGAGAGCCACGGGCCGAGACGAAGGC
CTGGAGGTCGGGCCTCCCAGGGTGCTGGACACGTTGTCACAGCTCCTAAAGGTAAAGCGA
GAAATCTTGGTGGAGGTTCTGACCAAAAGAAAAACAGTGACTGCCAATGACAAGCTCATC
CTTCCCTACAGTCTCAGC---------------------GAGGCCATCACCGCCCGCGAC
TCCATGGCCAAGTCTCTGTATAGTGCCCTGTTTGACTGGATTGTCCTGCGCATCAACCAT
GCCCTCCTCAATAAGAAAGACATGGAAGAGTCTGTCTCGTGCTTGTCCATCGGGGTCCTT
GACATCTTTGGGTTTGAGGACTTCGAGAGGAATAGTTTTGAACAGTTCTGCATCAACTAT
GCCAACGAGCAGCTCCAGTATTACTTCAACCAGCATATTTTCAAACTAGAGCAGGAGGAG
TACCAGAGTGAAGGGATCTCATGGCACAACATCGACTACACAGACAACGTCGGCTGCATC
CATCTGATTAGCAAGAAGCCCACTGGCCTCTTCTATCTGCTGGACGAAGAGAGCAACTTC
CCCCACGCCACGAGCCAGACCCTGCTGGCTAAGTTCAAACAGCAGCATGAAGACAACAGG
TACTTCCTCGGCACCCCCGTCATGGAGCCTGCGTTCATCATTCAGCACTTTGCAGGGAAG
GTGAAATATCAGATCAAGGACTTCCGGGAGAAGAACATGGACTACATGCGGCCGGACATT
GTGGCGCTCCTGCGGGGCAGTGACAGCTCCTATGTGCGGGAGCTCATCGGCATGGACCCA
GTGGCCGTGTTCCGCTGGGCTGTGCTCCGGGCTGCTATCCGGGCCATGGCCGTGCTCCGG
GAGGCCGGGCGCCTGCGGGCCGAGAGGGCTGAGAAGGCTGCAGGT---CTGGGCAGCCCT
GGCGCCCGAAGTCCCCTGGGAGAGCTGCATAGAGGAGCCAGCACCCCATCAGAAAAGTTG
TACCGCTGCTCAATGCTAGATTTCTCAGTTGACGGCTCTGAGGAGTTCGATATTAACGCT
TTTGAGGACATCTTTGCTTTCTATGAAAGCAAGAACGATTTGCATGATCAAATCATCAAG
ACCATCAAAGGATTGCCCTGGCAGGGTGAGGACCCCCGTAGGCTTCTCCAGTCCCTCAGT
CGGCTCCAGAAACCCCACACCTTCGGCCTGAAAAGTAAAGGTACCAAACAAAAGCAGATC
ATTCCAAAGAATCTGCTGGACTCCAAGTCCCTGAAGCTCATCATCAGCATGACCCTGCAC
GACCGCACCACCAAGTCACTGCTGCACCTGCACAAGAAGAAGAAGCCACCAAGCATCAGC
GCCCAGTTCCAGACATCCCTTAACAAGCTCCTGGAGGCGCTGGGGAAGGCAGAGCCCTTC
TTCATCCGCTGCATTCGCTCCAACGCTGAGAAGAGAGAGCTGTGCTTTGACGATGAGCTG
GTGCTGCAGCAGCTGCGCTACACGGGCATGCTGGAGACTGTGCGGATCCGGAGATCGGGC
TACAGTGCCAAGTACACATTCCAGGATTTCACAGAGCAATTCCAGGTGCTACTGCCCAAG
AACGCCCATCCTTGCAGGGAGGTCATCGCTGCCCTGCTGGAGAAGATGAACATAGACAAG
AGGAGCTACCAGATCGGAAAGACCAAGGTTTTCCTGAAGGAGACGGAGCGACAGGCACTT
CAGGAGACGCTGCACCGGGAGGTCGTGCGGAAGATCCTGCTCCTGCAGAGCTGGTTTCGG
ATGGTGCTGGAACGCCGGCACTTCTTGCAGATGAGGCGGGCAGCAGCCACCATCCAGGCC
TGCTGGAGATCCTACCGTGTTAGGCGGGCTCTGGAGAGGACACAGGCGGCCGTGTACCTC
CAGGCCACATGGAGGGGCTACAGGCAGCGGGCAGCCTACCGACGCCAGAGACAAATCATC
ATCCACCTGCAGAGCCTCTGCCGGGGACACCTGCAGCGCAAGAGCTTCCACCAGATGGTT
GCAGAGAAGCAGAAGGCGGAAGAGAAGGCGAGGGAAGCCCAGCAAGCCACGAGGGAAGAA
ACTGCCTCGAGTGGGCTGGGTCCAGAACCATCAGAAGACAGCAAGCATTCAGCACTAGAG
CCCAACGTGTGTCTGAGCCATGAGCCCCCAGCAGAGAGCTCCCACCCCAAGGAGGAGAGC
CCCACCCCTGAGAAGTTTCTCCCACCCCAGAAAAATGCCACCGAAAGTCATGAGAAAGTG
TCCAGCAGCCGGGAGAAGCGCGAGTCTCGGAGGCAGAGGGGGCTGGAACACGTGGAACTC
CAGAACAAACACATGCAGTCCTGTAAGGATGAGAATGCCCTCAGAGAACCTTCTGGAAGA
ATCTCCCTGGATCAAGAGGAGGGCCTCCCCGAAGACAGAAAGGAGAGCAAAGAAGATGAA
GCCCCCTCAGACACAGGGACAGAAACGGAGAACTCTGCTCCTGAAAAGCAGCCCAAGGGG
CCACCACAAGCCACACTGGCATGCCAGGTCCCCGTAGAAACCCCTCAGGCACCCCAGAGC
CGAGTGGAAAGGCCCACCACCCTGGCCTTGGACAGCAAG---GTTGGCACACTGGCCCCC
AGCCTCACCCCTGAGACCCCTCAGGACAAGAGCAAGCCAAGTGGTGGCCCAAGAAAACAG
GACAGGCCTGAGAGCCCCGGAGGCTCCACCCAAATTCAGCGGTACCGAGACCCAGCCTCC
GAGAGGCTGGCCAGTGCTGTAGAGCTATGGCGGGGTAAGAACCGGACAGCTGCCAGCCCC
AGCACCATGCTGAGCCAGTCCCTGGACCTTAGCGAGCGGCACCGGGCCATGGGGGCCACT
CTCACACCCACAGAGGAGAGGCGCATTTCATTATCCACCAGCGACGTCTCCAGGCTCCTC
CCAGCCCCTGCTCAGGCCAAGTCTCAGCCTCCTTCAGACGGCGTGGATGGCGAGCCCAGC
ATGAAGAAGCCAGTCATCCAGAAGAAGAAGTCAAGCGATGCGTCCACTGGC---ACAGAT
GCAGGGCTGTCCCCAGGTTCCCAGGCTGACTCTAAGCCCACATTTATAAGACTTTTCCTG
CATAAGAACAAGGATAAAAAGGGTAGTCTAGAGGGTGTGGAGGAGACGGAGAATGCGATC
CCTGGGCACGTCGTGCTGGAAGCCACCGCCATGAAGAAGAATCTAGAA---GCCCCCTCC
AGCCACCAGCACCGCCACACTGCGGGCGAGAAACACACCAAGGAGCTGGGAGGCAAAGGG
AAGAAAAACCGAAACCTCAAAATTGGCAGAATCACAGTGTCAGAGAAATGGCGAGAGTCA
GTGTTCCGCAAGATCACCAACGCCAATGAGCTCAAGTACCTGGATGAGTTCCTACTCAAC
AAGATAAACGACCTTCGTTCCCAAAAGACACCCATCGAGAGCTTGTTCATCGAGGCCACC
GAGAAGTTCAGGAGCAACCTCAAGACCATGTACTCTGTTCCTAATGGGAAGATCCATGTT
GGCTACAAGGACCTGATGGAGAACTACCAGATTGTCGTGAGCAACCTGGCGGCCGAGCGC
GGCGAGAAGGACCCCAACCTGGTCCTCAACCTCTTCCAGTCACTGCTAGACGAGTTCACC
CGTGGGCACACCAAGAATGACTTTGAGTTGCCCAAGCAGAGCAAAGCTCAGAAGAAGAAG
CGAAAGCAGGAACGCGCTGTCCAGCAGCACAACGGGCACGTGTTTGCCAGCTACCAGGTG
AGCATCCCGCAGTCATGTGAGCAGTGCCTCTCCTACATCTGGCTCATGGACAAGGCCCTG
CTCTGCAGTGTGTGCAAGATGACCTGCCACAAGAAGTGCGTGCACAAGATTCAGACCTAC
TGCTCCTACACGTGCAGAAGTAAGAGCGAGCCAGGTGCTGAACCAGGCCACTTTGGTGTG
TGCGTGGACAGCCTGACCAGTGACAAGGCCTCAGTGCCTATCGTGCTAGAGAAACTTCTG
GAACATGTGGAGATGCATGGCCTATACACCGAGGGCCTGTACCGCAAGTCGGGTGCCGCT
AACCGCACGAGGGAGCTCCGGCAGGCACTGCAGACAGACCCAGCGGCTGTCAAGCTGGAG
AACTTCCCCATCCATGCCATCACCGGGGTGCTCAAGCAGTGGCTGCGGGAGCTTCCCGAG
CCCCTCATGACCTTCGCCCAGTATGGCGACTTTCTCCGTGCCGTTGAGCTACCAGAGAAG
CAGGAACAGCTGGCTGCCATATACGCCGTCCTGGAGCACCTGCCAGAAGCCAATCACAAC
TCCTTGGAGCGGCTCATCTTCCACTTAGTCAAGGTGGCTCTGCTTGAGGACGTGAACCGC
ATGTCACCCAGTGCACTGGCCATCATCTTTGCACCCTGCCTCCTACGCTGCCCTGACAAC
TCAGACCCACTGACCAGCATGAAGGACGTCCTCAAGATCACCACC
