# Supplementary material for: Positively selected genes in the hoary bat (Lasiurus cinereus) lineage: prominence of thymus expression, immune and metabolic function, and regions of ancient synteny
Source: PeerJ. 2022 Mar 17;10:e13130. doi: 10.7717/peerj.13130 (PMC8934532; doi:10.7717/peerj.13130)
Supplement: Supplemental Information 4 — Likely alignment errors have been manually deleted between conserved codons. Recovery of the original codon positions requires alignment to the original accessions in each orthogroup. [file peerj-10-13130-s004.zip › renamed.manual/OG0003616.manual.fas]

>EpFu|XM_028127721.1_cds_XP_027983522.1_1
ATGCTTTCTGCAACCCCCCTGTATGGGAACGTGCACAGCTGGATGAGCAGCGAGCGGGTC
CGCATGTGCGGGATCAACGAAGACAGGAAAATTCCTGTAAATGACGGTGACGCTTCAAAG
GCCAGACTGGAACTGAGGGAAGAAAATCCCTTGAACCACAACGTGGTGGACGCGACCACT
GCCCATCGGATCGATGGCCTGACGGCGCTGAGCATGGACCGCACTGGCCTCATTCGGGAA
GGGCTGCGGGTCCCGGGCAACATCGTGTACTCCAGCCTCTGCGGCCTGGGCTCCGAGAAG
GGCCGCGAGGCTGCCGCCGGCTCCCTCGGCGGGCTTGGGTTTTCCTCCGAAAGAAACCCA
GAGGTGCAGTTCAAACCCAACACCCCCGAGACGGTGGAGGCCTCCGCCGTCTCAGGAAAA
GCCCCCAATGGCTTCAGCGCCATCTACAAGACGCCCCCCGGAATACAAAAAGGCGCGGTG
CCCCCGGCAGAGGCGCTGGGCTTGGACCGGCCGGCCGGCGACAAGCAGAGCCCCCTCAAC
ATCAACGGTGCTAGCTACCTGCGGCTGCCCTGGGTGAACCCCTACATGGAGGGGGCCACG
CCAGCCATCTACCCCTTCCTGGACTCGCCAAACAAGTACCCCCTGAACATGTACAAGGCC
TTGCTACCTCAGCAGTCCTACAGCCTGGCCCAGCCGCTCTACTCCCCGGTCTGCACCAAC
GGGGAGCGATTCCTCTACCTGCCGCCGCCCCACTACGTCAGCCCCCACATCCCCTCGTCC
CTGGCTTCGCCCATGAGGCTCTCGACGCCTTCGGCCTCCCCGGCCATCCCCCCGCTGGTC
CACTGCGCCGACAAGAGCCTGCCCTGGAAGATGGGCGTCAACCCTGGGAACCCCGTCGAT
TCCCACGCCTACCCCCACATCCAGAACAGCAAGCAGCCCCGGGTGCCGGCCGCCAAGCCG
GTCAGCAGCGGCCTGCCCGGGGACGCGGCGCTCCTGCTGCCGCCCTCGCCGCGGCCTTCG
CCCCGAGTCCACCTGCCCTCGCAGCCCACGGTGGACACCTACTCGGAGTTCCACAAGCAT
TATGCCCGGATCTCCACGTCGCCCTCCATCGCCCTGTCCAAGCCATACATGACGGTCAGC
GGAGACTTCCCCGTGGCCCGGCTCGCC------AAGTACCCGAAGGCGGCAGAGGGGGCC
GACAGCGCGCCGCCGGTGCCCGGGCACCCTCGGAAAGCGGCGGGTCAGGACAGGAAAGAC
GGGGGCTCCCCTCCTCTCCTGGAGAAGCAGACGATTACCAAAGACGTCACCGATAAGCCG
CTGGACTTGTCGTCCAAGGTGGTGGACGCGGATGCGTCCAAGGCCGAGCACCTGAAGAAG
ATGGCCCCCACGGTGCTGGTCCACAGCAGAGCCGCGAGCGGCCTCGTGCTGGCCGGGGCC
GAGATGCCCAAGGAGACCTTATCCCCTCCGGGGGGCGGCTGCGCCATCTACAGATCCGAG
ATCATCAGCACGGCGCCCTCGTCCTGGGTGGTGCCCGGGCCCAGCCCCAGCGAGGAGAGC
AACGGCAAAGGGCTGCCGCTCAAAAACAAGGCCTTGGACTGGGCCATCCCGCAGCAGCGG
AGCTCCTCGTGCCCGCGCATGGGTGGCACGGACACCGTGGTCACCAACGTCTCGGGGGCG
GTGTCCAGCGCGGGCCGCCCGGCCTCCGCGTCGCCGGCCCCCAACGCCAACACCAACGCC
AATGCCGATGGCAGCAAGACCAGCAGGGGCTCCGTGGACACCACGCCGTCCGTCATCCAG
CACGTGGGCCAGCCCCAGACCGCGCCCGCCAAGCACGGCGGG---GCCGGCAGCAAGGGC
GCCAAAGCCGGCAACCCGGACCCGAGCTTCAAAGCGAGCGAGAACGGCCTCCCGCCCAGC
TCCATCTTCCTCTCTCCCAACGAGGCGTTCAGGTCCCCCCCCATCCCCTACCCCAGGAGC
TACCTCCCCTACCCGGCGCCCGAGGGCATTGCTATCAGCCCCCTCTCCTTACACGGCAAG
GGACCTGTCTACCCTCACCCGGTTCTGCTGCCCAACGGCAGTCTCTTTCCCGGGCACCTG
GCCCCCAAGCCCGGCCTGCCCTATGGGCTGCCCACCGGCCGGCCGGAGTTCGTGACCTAC
CAGGACGCGCTGGGGCTGGGCATGGTGCATCCCATGCTGATCCCTCACACGCCCATAGAG
ATCGCGAAGGAGGAGAAGCCGGACAGGAGGTCCCGGTCCCACGAGAGAGGCCGCTACGAG
GACCTGACCCTCCGGAGCCGCTTCTCC---GAGATGCTGGAAGGCAGCAGCGCCAAGTTA
CACCCCGATGTTCCCACCGACAAGACCCCGAAGCCCAGCCCCGGCTGGAGTCAGAGCAAA
ACCGTCATCAAGAGCGACAAGCTCGTCTACGTGGACCTCCTTCGGGAAGAGGCAGACACT
AAACCTGACACCACCGTGTCCAAACCCGCCTTTGCAGCCGACGGCATCGGCCAGACCGCG
GAGCCCGCCAAGCCCCCGGCCGACCCGGCCCTGCAGTCGCACCGCGACTTCCTGGCCCTG
AGAGAGGAGCTGGGGCGGATCAGCGACTTCCACGAAGCCTACGCCTTCAAACAGGCCCCG
GGCCAGTCCGTCTTCGGCTTGAGCAAGGACAGCGTGGCAGCGGGCGCCACCAAGGAGGGC
CTGGGGGTGCCGGTCTCCACCCCG---TTCCTGGAGCCCCCACTCGGGAGCGAGGGCCCT
GCTGTAACTTTTGGGAAAACCCAAGAGGACCCCAAACCATTTTGTGTGGGCGGTGCCCCA
CCCAGTGTGGACGTCACCCCCACCTATACCAAAGATGGAGCTGATGAGGCAGAATCG---
GATGGCAAAGTGCTGAAACCGAAGCCATCGAAGCTGGCCAAGAGAATCGCCAACTCCGCT
GGTTACGTGGGTGACAGATTCAAGTGTGTCACCACCGAACTGTACGCAGATTCCAGCCAG
CTGAGCCGGGAGCAGCGGGCACTGCAGATGGAAGGATTACAAGAGGACAGTATTTTATGT
CTACCCGCTGCTTACTGTGAGCGTGCAATGATGCGCTTCTCAGAGTTGGAGATGAAAGAG
AGAGAAGGTGGCCACCCAGCAACCAAAGACTCCGAGGTGTGCAAGTTCAGCCCTGCAGAG
TGGGAAAGCCTGAAAGGAAGTCAGGACAAAAAGCCAAAGTTGGTCGCCCTGGAGGAGGCC
ATTGCTGACCAGAATGACAGTGAGAGATGTGAATATGGTGTTGGCAACAAGCACGACCCC
TTCGAGCCCCCGGAGAACAAGGAGCTGCCCCTGGAGTCGTACTTTGTGGACAGGCAGCCG
GTGAGCGAGCCGATGACAAACAGTTCCTCTAACCACTTAGAAGACCCACATTGTAATGAG
CTGACCAACCTGAAGGTGTGCATTGAATTAACAGGGCTGCATCCTAAAAAGCAACGCCAC
TTGCTGCACCTTAGAGAACAGTGGGAGCAGCAGGTGTCGGCAGCTGAGAGCAAACCTGGC
CGGCAGGGCAGGAAGGAAGTGACCCAGGCCAGTCAGCCTGAGGCCACTGCCCAGGGCAAT
AGCCTCTCC---GAAGAGAAGCCTGGCAGGAAAAGGGCAGAGACCAAAGGCAACAGAAGC
TGGGCGGAGGAGGCCCTCAAGTCCAGTGACAATGAACAAGGTCTGCCCGTGTTCGCCGCC
TCTCCGCCCATGAAGGGCCTTTCATCCGCCACCGCGAGCGGCAAAAGGCAGACGCCGCCA
AGCTGCACGCCAGCCTCCAGGCCGCCGGCCAAACATCCGAAAATTAAAGAAAACCCGAAG
ACAGATGTGCTGTGCACGGACGAGGAGGAGGACTGCCAGGCCGCG---CTGCTGCAGAAG
TACACCGACGGCGGCGGC---GAGAAGCCGTCCGGGAAGCGGCTGTGCAAGACCAAGCAT
CTGCTCCCGCCGGAGCCGCGCCGCGGCCTGCCGCTGCCCGGGGACTACTACGTGGACAAC
GCCGATGGCAAGGTGACCGTCAGGCGAGTCCGGAAGCGGCCCGAGTCCAGTTCCGACTAC
GACCTGTCACCGGCTAAGCAGGACCAGAAGCCCTTTGACCGTTTGCAGCAACTGCTGCCG
GCGTCACAGTCCGCCCAGCTGCCTCGCTCCAGCTCCCCTCCCGAGGCCACGCAGTCGCGC
CCCATGCCCCCCGAGGCGCGGAGACTTATTGTCAACAAGAACGCGGGCGAGACCCTCCTG
CAGCGCGCGGCCCGCCTGGGCTACGAG---GAGGTGGTCCTGTACTGCTTGGAGAATAAG
ATTTGTGACGTGAACCACCGTGACAATGCCGGATACTGTGCCCTGCACGAAGCCTGCGCC
AGGGGGTGGCTGAACATTGTGCGACACCTTCTTGAATACGGTGCTGACGTCAACTGCAGT
GCCCAGGACGGAACCAGGCCCCTCCACGATGCAGTCGAGAACGACCACCTGGCGATCGTC
CGCCTGCTCCTCTCCTATGGTGCTGACCCCACTTTGGCTACGTACTCAGGTAGAACCATC
ATGAAGATGACGCACAGCGAACTCATGGAAAGGTTTTTAACAGACTATCTGAAAGACCTG
CAGGGCCGCAGCGACGAGGACTCCAGCAGCTTCTGGGACTTTTACGGCAGCTCCGTGTGC
GAGCCGGATGATGAGAGTGGATATGACGTGTTGGCGAACCCCCCGGGGCCGGAGGACCTG
CAGGAGGATGACGAGGCCAGCAGTGATGTGTTCGAGTTTGAGTTTGCAGAAAGCCCCCTC
TTACCGTGTTACAACGTCCAAGTGTCGGTCGCTCAGGGGCCTCGCAACTGGCTGCTGCTG
TCGGACGTGCTGAAGAAGCTGAAGATGTCCTCGCGGATATTCCGCTGCAATTTCCCCAGC
GTGGAGATCGTCACCATCGCCGAGGCCGAGTTCTACCGGCAGGTTGCGGCCAGCCTCCTG
TTCTCTTGCCCCAAAGACATGGAGGCCTTTAACCCCGAGAGCAAGGAGCTCCTGGATCTG
GTGGAGTTCACGGGCGAGCTGCAGAGCCTGCTGGGCTCCACCGTCGAGTGGCTGCACCCC
---
>HiAr|XM_019650140.1_cds_XP_019505685.1_1
ATGCTTTCAGCAACCCCCCTGTATGGGAACGTTCACAGCTGGATGAACAGCGAGAGGGTC
CGCATGTGTGGGATCAACGAAGACAGGAAAATTCCTGTAAATGATGGTGACGCTTCAAAG
GCCAGACTGGAACTAAGGGAAGAAAATCCCTTGAACCACAACGTGGTGGATGCGACCACG
GCCCATCGGATCGATGGCCTTGCAGCGCTGAGCATGGACCGCACTGGCCTGATCCGGGAA
GGGCTGCGTGTCCCAGGCAACATCGTCTATTCTAGCTTGTGTGGACTGGGCTCTGAGAAA
GGTCGGGAGGCTGCCACAAGCACTCTAGGTGGTCTTGGGTTTTCTTCTGAAAGAAACCCA
GAGGTGCAGTTCAAACCGAATACACCCGAGACGGTGGAGGCCTCCGCTGTCTCTGGAAAA
CCCCCAAATGGCTTCAGTGCTATATACAAAACGCCACCTGGAATACAAAAAAGTGCTGTG
CCCACAGCAGAAACACTGGGCTTGGATAGGCCTGCCAGCGACAAACAGAGCCCTCTCAAC
ATCAATGGTGCTAGTTACCTGCGGCTGCCCTGGGTCAATCCTTACATGGAGGGTGCCACG
CCAGCTATCTATCCTTTCCTTGACTCGCCAAATAAGTATTCACTGAACATGTACAAGGCC
TTGCTACCTCAGCAGTCCTACAGCTTGGCCCAGCCGCTGTATTCTCCGGTCTGCACCAAT
GGGGAGCGCTTTCTCTACCTGCCACCACCTCACTATGTCAGTCCCCACATCCCGTCGTCC
CTGGCTTCGCCCATGAGGCTCTCGACGCCTTCGGCCTCTCCAGCCATCCCACCTCTGGTC
CACTGTGCAGACAAAAGCTTGCCCTGGAAGATGGGCGTCAGTCCTGGGAACCCAGTTGAT
TCCCATGCCTATCCCCACATCCAGAACAGTAAGCAGCCTAGGGTGCCCTCCGCGAAGCCG
GTCACCAGTGGCCTGCCGGGGGATGCGGCTCTCCTGTTGCCCCCATCACCTCGGCCTTCA
CCCCGACTCCACCTTCCCTCCCAGCCTCCTGCAGACACCTACTCCGAATTCCACAAGCAT
TATGCCAGGATCTCCACCTCGCCCTCCGTCACCCTGTCAAAGCCATACATGTCGGTCAGC
AGTGAGTTCCCTGTGGCGAGGCTTTCTAATAACAAGTATCCTAAGGCTCCGGAAGGGGCT
GAAAGTACCCAGCCAGTTCCCGGGCACACTCGGAAAACAGCGGGTCAAGACAGGAAAGAT
GGCGGTTCACCTCCTCTCTTGGAGAAGCAGACGATTACCAAAGACGTCACCGATAAGCCA
CTGGACTTGTCTTCTAAAGTGGTGGACGTAGACGCTTCCAAAGCAGAGCACGTGAAAAAG
ATGGCTCCTACAGTCCTGGTGCACAGCAGAGCTGCCAGTGGCTTAGTGCTGTCTGGAAGC
GAGATTCCAAAAGAAACCTTATCTCCTCCAGGAAACGGCTGTGCTATCTATAGATCTGAA
ATCATTAGCACGGCTCCCTCGTCCTGGGTGGTGCCCGGACCCAGTCCCAACGAAGAGAAC
AATGGCAAAGCCATGCCACTGAAAAACAAGGCCTTGGACTGGGCGATACCACAGCAGCGG
AGCTCTTCGTGTCCCCGTATGGGCGGCACAGACGCCGTGGTCACTAACGTCTCGGGGGCA
GTACCCAGCGCGGGCCGCCCAGCCTCCGCGTCACCAGCCCCA------------AATGCC
AATGCAGATGGCAGCAAGACCAGCAGGAGCTCTGTGGACACCACGCCATCCGTCATTCAG
CACGTGGGCCAGCCCCCAACCACGCCTGCCAAGCACAGCGGTAGCACCAGCAGCAAGGGC
GCCAAAGCCAGCAACCCAGAACCGAGCTTCAAAGCAAGCGAGAATGGCCTCCCGCCAAGC
TCAATATTTCTCTCTCCAAATGAGGCATTCAGGTCCCCACCAATTCCCTACCCCAGGAGT
TACCTCCCTTACCCAGCGCCTGAGGGCATTGCTATAAGTCCCCTCTCCTTACATGGCAAG
GGACCTGTCTACCCTCACCCAGTTTTGTTGCCCAATGGCAGTCTCTTTCCTGGGCACCTT
GCCCCCAAGCCTGGACTGCCCTATGGGCTGCCCACAGGCCGGCCAGAGTTTGTGACTTAC
CAAGATGCGCTGGGGTTGAGCATGGTGCATCCTATGTTGATACCTCACACTCCCATAGAG
ATCACTAAAGAGGAGAAGTCAGAGAGGAGGTCCCGCTCTCATGAGAGAGCCCGCTATGAG
GACCCAACCCTCCGTAACCGCTTTTCC---GACATGTTGGACGCTAACAGCACCAAGTTA
CATTCAGACATCCCCGCCGACAAGAACCTAAAGCCCAGCCCGAGCTGGAATCAAGGGAAA
ACTGTTGTCAAAAGTGACAAGCTTGTCTATGTAGACCTCCTCCGGGAAGAGCCAGATGCT
AAAACTGATGCAAACGTGTCCAAACCTGGCTTTGCAGCTGAGAGTGTTGGCCAGAGCGCT
GAGCCCACCAAGCCCCCCGCTGACCCGGCCCTGCAGCCACACCGTGATTTCATCACCCTG
AGAGAAGAGTTGGGGCGCATCAATGACTTCCACGAAGCCTATACTTTCAAACAGGCTCCA
GGCCAGTCAGTCTTCAGCTTAAGCAAGGAGAACGTTCCAGCAGGAACGAACAAGGAGAAC
CTGGGGATACCAGTCTCCACTCCA---TTCCTGGAGCCAAGTCTGGGGAGTGATGGCCCT
GCTGTAACTTTTGGTAAAGCCCAAGAGGATCCCAAACCATTTTGTGTCGGCGGTGCCCCA
CCGAGTGTGGACGTCACCCCCACCTATACCAAAGATGGAGCTGACGAGGCCGAATCAAAT
GATGGCAAAGTGCTGAAACCGAAGCCATCTAAGCTGGCAAAGAGAATCGCCAACTCCGCT
GGTTACGTGGGTGACAGATTCAAGTGTGTCACTACTGAACTGTATGCAGATTCCAGTCAG
CTCAGCCGGGAGCAGCGGGCATTGCAGATGGAAGGATTACAAGAGGACAGTATTTTATGT
CTACCCGCTGCTTACTGTGAGCGTGCAATGATGCGCTTCTCAGAGTTGGAGATGAAAGAG
AGAGAAGGTGGCCACCCAACAACCAAAGACTCCGAGGTGTGCAAATTCAGCCCTGCCGAC
TGGGAAAGGCTGAAAGGAAATCAGGACAAAAAGCCAAAGTCGGTCGCCCTGGAGGAGGCC
ATTGCTGACCAGAATGACAATGAGAGATGTGAGTATAGTGCTGGAAACAAACACGACCCC
TTCGAAACCTCGGAGGACAAAGACCTGCCTGTGGAGAAGTACTTCATGGACAGGCAGCCC
ATGGTTGAGCCATTGACAAACAATTCCTCTAACCACTTAGAAGACCCACATTATAATGAG
CTGACCAACCTGAAGGTGTGCATTGAATTAACAGGGCTCCATCCTAAAAAACAACGCCAC
TTGCTGCACCTTAGAGAACGGTGGGAGCAGCAGGTGTCAGCAGCAGAGAGCAAACCTGGC
CGGCAAGGCAGGAAGGAAGTGACCCAGGCTATTGAGCCTGAGATCACTGCCCAAGGCAAT
AACATCTCCTCCGAAGAGAAACCCGGCCGGAAAAGGGCAGAGGCCAAAGGCAACAGAAGC
TGGTCGGAAGAGTCCCTCAAGTCCAGTGACAATGAACAAGGCTTGCCTGTGTTCTCGGGC
TCTCCGCCCATGAAGAGCCTTTCATCCACCAATGCAAGCGGCAAAAAGCAGACTCAGCCA
AGCTGCACACCAGCCTCGAGGCCGCCTGCCAAACATCAGAAAATTAAAGAAAGCCAGAAG
ACAGATGTGCTGTGCACAGACGAAGAAGAGGATTGCCAGGCTGCCTCCCTGCTGCAGAAA
TACACCGACAACAGCGAG------AAACCATCCGGGAAGAGACTGTGCAAAACCAAGCAT
TTGATCCCCCAGGAGCCCAGGCGGGGCTTGTCGCTGACTGGGGATTACTACGTGGAGAAC
ACTGATGGCAAGGTGACCGTCCGGAGATTCCGAAAGCGGCCTGAGTCCAGTTCCGACTAC
GATCTGTCACCAGCGAAGCAGGAGCAGAAACCCTTTGACCGTTTGCAACAACTGCTACCA
GCTTCCCAGTCCTCACAGATGTCACGCTCAAGTTCCCCTCCAGAGGCCACCCAGTCGCGC
CCGATGCCCCCAGAAGCTCGGAGACTTATTGTCAATAAGAATGCCGGCGAGACCCTCCTG
CAGCGTGCTGCCCGGCTTGGCTATGAG---GAAGTGGTCTTGTACTGCCTGGAGAATAAG
ATTTGTGACGTGAACCATCGAGACAATGCCGGATACTGTGCTCTGCATGAAGCTTGTGCT
AGGGGGTGGCTGAACATCGTGCGACACCTTCTCGAATATGGCGCTGATGTTAACTGCAGT
GCCCAAGATGGAACCAGGCCTCTCCACGATGCTGTCGAAAACGATCACTTGGAAATTGTC
CGCTTACTCCTCTCCTATGGTGCTGACCCTACTTTGGCTACATACTCAGGTAGAACCATC
ATGAAGATGACTCACAGCGAACTTATGGAAAAGTTTTTAACAGATTATTTAAATGACCTA
CAGGGTCGCAGTGACGATGACTCCGGTGGCTTTTGGGAGTTCTATGGCAGTTCTGTGTGT
GAACCAGATGATGAAAGCGGATATGATGTTTTAGCAAACCCCCCAGGGCCGGAGGACCAG
GATGACGACGATGAGGCCCGTAGTGATGTGTTTGAATTTGAATTTTCAGAAACCCCCCTC
TTACCATGCTATAACGTCCAAGTGTCCGTCGCTCAGGGGCCTCGAAACTGGCTGTTGCTT
TCAGACGTGCTTAAGAAATTGAAAATGTCCTCCCGTATATTCCGCTGCAATTTCCCAAAT
GTGGAAATTGTCACCATTGCAGAGGCGGAGTTTTACCGGCAAGTTTCAGCAAGTCTCTTG
TTCTCTTGCTCCAAAGACCTGGAAGCCTTTAACCCTGAAAGCAAGGAGCTTTTGGATCTG
GTAGAGTTCACTAGTGAGCTTCAGACTCTGCTGGGCTCCACCGTGGAGTGGCTACACCCC
---
>LaCi|254-exonerate_protein2genome-gene-33.0-mRNA-1
ATGCTTTCTGCAACCCCCCTGTATGGGAACGTGCACAGCTGGATGAGCAGTGAGCGGGTC
CGCATGTGCGGCATCAACGAAGACAGGAAAATTCCTGTAAATGACGGTGACGCTTCAAAG
GCCAGACTGGAACTGAGGGAAGAAAATCCCTTGAATCACAACGTGGTGGACGCGACCACT
GCCCATCGGATCGATGGCCTGACAGCGCTGAGCATGGACCGCACTGGCCTCATTCGGGAA
GGGCTGCGGGTCCCAGGCAACATCGTGTATTCCAGCCTGTGCGGGCTGGGCTCCGAGAAA
GGCCGGGAGGCTGCCGCCGGCTCCCTCGGCGGTCTGGGGTTTTCTTCCGAAAGAAACCCC
GAGGTGCAGTTCAAACCCAACACCCCCGAGACGGTGGAGGCCTCCGCTGTCTCTGGGAAA
GCCCCCAATGGCTTCAGTGCCATCTACAAGACGCCACCCGGAATACAAAAAGGCGCGGTG
CCCCCGGCAGAGGCGCTGGGCTTGGACCGGCCGGCCGGCGACAAGCAGAGCCCTCTCAAC
ATCAATGGTGCTAGCTACCTGCGGCTGCCCTGGGTCAACCCCTACATGGAGGGGGCCACG
CCAGCCATCTACCCCTTCCTGGACTCGCCAAACAAGTACCCCCTGAACATGTACAAGGCC
TTGCTACCTCAGCAGTCCTACAGCCTGGCCCAGCCGCTCTACTCCCCGGTCTGCACCAAC
GGGGAGCGCTTCCTCTACCTGCCGCCGCCCCACTATGTCAGCCCCCACATCCCCTCGTCT
CTGGCTTCGCCCATGAGGCTGTCGACGCCTTCGGCCTCCCCGGCCATCCCCCCGCTGGTC
CACTGCGCCGACAAGAGCCTGCCCTGGAAGATGGGCGTCAACCCGGGGAACCCCGTGGAT
TCCCACGCCTACCCCCACATCCAGAACAGCAAGCAGCCACGGGTGCCGTCCGCCAAGCCG
GTGAGCAGCGGCCTGCCA------------------------------------------
------------------------------------------------------------
---------------------------------------------TACATGACGGTCAGC
GGAGACTTCCCTGTGACCAGGCTCTCC------AAGTACCCGAAGGCGGCAGAGGGGGCG
GACAGTGCGCAGCCGGTGCCCGGGCACACTCGGAAAAGTGCGGGTCAGGACCGGAAGGAC
GGGGGCTCCCCGCCTCTCCTGGAGAAGCAGACGATTACCAAAGACGTCACCGATAAGCCA
CTGGACTTGTCCTCCAAGGTGGTGGACGCAGACGCGTCCAAGGCCGAGCACCTGAAGAAG
ATGGCCCCCACGGTGCTGGTCCACAGCAGAGCCGCCAGCAACCTGATGCTGGCCGGGGGC
GAGATGCCCAAGGAGACCTTGTCCCCCCCGGGGAGCGGCTGCGCCATCTACAGATCCGAG
ATCATCAGCACGGCGCCCTCCTCCTGGGTGGTGCCCGGGCCGAGTCCCAGCGAGGAGAGC
GGCGCCAAGGGGCTGCCGCTCAAGAACAAGGCCCTAGACTGGGCCATCCCGCAGCAGCGG
AGTTCCTCGTGCCCCCGCATGGGCGGCACAGACACCGTGGTCGCTAACGTCTCGGGGGCG
GTGTCCAGCGCCGGCCGCCCGGCCTCCGCGTCGCCCGCCCCC------------AATGCC
AATGCCGATGGCAGCAAGCCCAGCAGGAGCTCCGTGGACACCACGCCATCCGTCATCCAG
CACGTGGGCCAGCCCCAGAGCGCGCCCGCCAAGCACAGCGGG---GCTGGCAGCAAGGCC
GCCAAAGCCAGCAACCCCGACCCGAGCTTCAAAGCGAGCGAGAACGGCCTCCCACCCAGC
TCCATCTTCCTGTCCCCCAACGAGGCGTTCAGGTCCCCGCCCATCCCCTACCCCCGGAGC
TACCTCCCCTACCCGGCACCCGAGGGCATTGCCATCAGCCCCCTCTCCTTACACGGCAAG
GGACCCGTGTACCCTCACCCGGTTCTGTTGCCCAACGGCAGTCTCTTTCCCGGGCACCTG
GCCCCCAAGCCCGGCCTGCCCTACGGGCTGCCCACCGGCCGGCCGGAGTTTGTGACCTAC
CAGGATGCGCTGGGGTTGGGCATGGTGCACCCCATGTTGATCCCTCACACGCCCATAGAG
ATCACGAAGGAGGAGAAGCCGGAGCGGAGGTCCCGGTCCCACGAGAGGGGCCGCTACGAG
GACCCGACCCTCCGGAGCCGCTTCTCGGCCGAGATGCTGGAAGCCAGCAGCACCAAGCTG
CACCCAGACGTTCCCACCGACAAGAACCTGAAGCCCAGCGCCAGCTGGAACCCCAGCAAA
ACCGTCATCAAGAGCGACAAGCTCGTCTACGTGGACCTCCTTCGGGAAGAGTCAGACACG
AAGCCCGACACAAACGTGTCCAAACCCGCCTTCGNNNNNNNNNNNNNNNNNNNNNNNNNN
NNNNNNNNNNNNNNNNNNNNNNNNCCGGCCCTGCAGTCGCACCGCGACTTCCTGGCCCTG
AGAGAGGAGTTGGGGCGCATCAGTGACTTCCACGAGGCCTATGCCTTCAAGCAGGCCCCG
GGCCAGTCCGTCTTCAGCTTAAGCAAGGAGAACGTCCCCGCGGGCACCGCCAAGGAGAGC
CTGGGGGTGCCCGTCTCCACCTCA---TTCCTGGAGCCCACCCTGGGGAGCGATGGCTCT
GCCGTAACTTTTGGTAAAAGCCAAGAGGACCCCAAACCGTTTTGTGTGGGCGGTGCCCCC
TCCAGTGTGGACGTCACCCCCACCTATACCAAAGATGGAGCTGACGAGGCTGAAGCC---
GATGGCAAAGTGCTGAAACCGAAGCCATCGAAGCTGGCCAAGCGAATCGCCAACTCCGCG
GGTTACGTGGGTGACAGATTCAAGTGTGTCACCACCGAACTGTACGCCGATTCCAGTCAG
CTGAGCCGGGAGCAGCGGGCACTGCAGATGGAAGGATTACAAGAGGACAGTATTTTATGT
CTACCCGCTGCTTACTGTGAGCGTGCAATGATGCGCTTCTCAGAGTTGGAGATGAAAGAG
AGAGAAGGTGGCCACCCAACTACCAAAGACTCCGAGGTGTGCAAGTTCAGCCCTGCCGAG
TGGGAAAGCTTGAAAGGAAATCAGGACAAAAAGCCAAAGTTGGTCGCCCTGGAGGAGGCC
ATTGCTGAGCAGAATGACAGTGAGAGATGTGAATATGGTGTTGGAAGCAAACATGACCCC
TTCGAGCCCCCGGAGAGCAAGGACCTGTCCCTGGAGAAGTACTTTGTGGACAGGCAGCCC
GGGAGCGAGCCGATGACAAACAGTTCCTCTAACCACTTAGAAGACCCACATTATAGTGAG
CTGACCAACCTGAAGGTGTGCATTGAATTAACAGGGCTGCATCCTAAAAAGCAACGCCAC
TTGCTGCACCTTAGAGAACAGTGGGAGCAGCAGGTGTCGGCAGCAGAGAGCAAACCTGGC
CGGCAGGGCAGGAAGGAAGTGACCCAGGCCAGTCAGCCTGAGGCCACTGCCCAGGGCAAT
AGCCTCTCC---GAAGAGAAGCCTGGCAGGAAAAGGGCAGAGACCAAAGGCAACAGAGGC
TGGGCGGAAGAGGCCCTCAAGTCCAGTGACAATGAACAAGGTCTGCCTGTGTTCGCGGGC
TCTCCGCCCACGAAGGGCCTCTCATCCACCAATGTGAGCGGCAAAAAGCAGACTCAGCCG
AGCTGCACGCCAGTCTCGAGGCCGCCTGCCAAACACCCGAAAATTAAAGAAAGCCCGAAG
ACAGATGTGCTGTGCACGGACGAGGAGGAGGACTGCCAG------------------AAG
TACACCGACGGCGGCGGCGGCGAGAAGCCGTCCGGGAAGAGGCTGTGCAAGACCAAGCAT
CTGATCGCGCCCGAGCCGCGCCGAAGCCTGCCGCTGCCTGGCGACTACTACGTGGACAAC
GCCGATGGCAAGGTGACCGTCCGGAGAGTCCGAAAGCGGCCTGAGTCCAGTTCCGACTAC
GATCTGTCACCGGCTAAGCAGGACCAGAAGCCCTTTGACCGTTTGCAACAACTGTTGCCA
GCGTCGCAGTCCTCCCAGCTGCCTCGCTCCAGCTCCCCTCCCGAGGCCACACAGTCGCGC
CCCATGCCCCCGGAGGCCCGGAGACTTATTGTCAATAAGAACGCGGGCGAGACCCTCCTG
CAGCGCGCAGCCCGCCTGGGCTATGAGCAGGAGGTGGTCTTGTACTGCTTGGAGAATAAG
ATTTGTGACGTGAACCACCGTGACAATGCCGGATACTGTGCTCTGCATGAAGCCTGTGCC
CGGGGGTGGCTGAACATTGTGCGACACCTTCTTGAATACGGTGCTGACGTCAACTGCAGT
GCCCAGGACGGAACCAGGCCCCTCCACGATGCTGTCGAGAATGACCACCTGGCGATCGTC
CGCCTGCTCCTCTCCTATGGTGCTGACCCCACTTTGGCTACGTACTCAGGTAGAACCATC
ATGAAGATGACGCACAGCGAACTCATGGAAAGGTTTTTAACAGACTATCTGAAAGACCTG
CAGGGCCGCAGCGACGAGGACTCTAGCAGCTTCTGGGACTTTTACGGCAGCTCCGTGTGC
GAGCCGGATGATGAAAGCGGATATGACGTGTTAGCGAACCCGCCGGGGCCTGAGGACCTG
CAGGAGGATGACGAGGCCTACAGCGACGTGTTCGAATTTGAGTTCGCGGAGAGCCCCCTC
TTGCCGTGTTACAACGTCCAAGTGTCGGTCGCTCAGGGGCCTCGCAACTGGCTGCTGCTG
TCGGACGTGCTGAAGAAGCTGAAGATGTCCTCGCGGATCTTCCGCTGCAACTTCCCCAAC
GTGCAGATCGTCACCATCGCCGAGGCCGAGTTCTACCGGCAGGTTGCGGCCAGCCTCCTG
TTCTCGTGCCCCAAAGACATGGAGGCCTTTAACCCCGAGAGCAAGGAGCTCCTGGATCTG
GTGGAGTTCACGGGCGAGCTGCAGAGCCTGCTCGGCTCCACCGTGGAGTGGCTGCACCCC
AGC
>MyLu|XM_006090557.3_cds_XP_006090619.1_1
ATGCTTTCAGCAACCCCCCTGTATGGGAACGTGCACAGCTGGATGAGCAGCGAACGGGTC
CGCATGTGCGGGATCAACGAAGACAGGAAAATTCCTGTAAATGACGGTGACGCTTCAAAG
GCCAGACTGGAACTGAGGGAAGAAAATCCCTTGAACCACAACGTGGTGGACGCGACCACT
GCCCATCGGATCGATGGCCTGACGGCGCTGAGCATGGACCGCACCGGCCTCATTCGGGAA
GGGCTGCGGGTCCCGGGCAACATCGTGTATTCCAGCCTGTGCGGGCTGGGCTCCGAGAAA
GGCCGGGAGGCCGCCGCCAGTTCCCTCGGCGGTCTCGGGTTTTCTTCCGAAAGAAACCCA
GAGGTGCAGTTCAAACCCAACACCCCCGAGACGGTGGAGGCCTCCGCCGTCTCCGGAAAA
GCCCCCAATGGCTTCAGTGCCATCTACAAAACGCCACCCGGAATACAAAAAGGCGCGGTG
CCCCCCGCAGAGGCGCTGGGCTTGGACCGGCCGGCCGGCGACAAGCAGAGCCCTCTCAAC
ATCAATGGTGCTAGCTACCTGCGGCTGCCCTGGGTCAACCCCTACATGGAGGGGGCCACG
CCAGCCATCTACCCTTTCCTGGACTCGCCAAACAAGTACCCCCTGAACATGTACAAGGCC
TTGCTACCTCAGCAGTCCTACAGCCTGGCCCAGCCGCTCTACTCCCCGGTCTGCACCAAC
GGGGAGCGCTTCCTCTACCTGCCGCCGCCCCACTACGTCAGCCCCCACATCCCCTCGTCC
CTGGCTTCGCCCATGAGGCTCTCGACGCCTTCGGCCTCCCCGGCCATCCCCCCGCTGGTC
CACTGTGCCGACAAGAGCCTGCCCTGGAAGATGGGCGTCAACCCCGGGAGCCCCGTCGAT
TCCCACGCCTACCCCCACATCCAGAACAGCAAGCAGCCCCGGGTGCCGTCCGCCAAGCCG
GTCAGCAGCGGCCTGCCCGGGGACGCGGCGCTCCTGCTGCCGCCCTCGCCTCGGCCTTCA
CCCCGGGTCCACCTGCCCTCGCAGCCCACGGTGGACACCTACCCCGAGTTCCACAAGCAT
TACGGCCGGATCTCCACGTCGCCCTCCGTCACCCTGCCGAAGCCATACATGACGGTCAGC
GGAGACTTCCCGGTGGCCCGGCTCTCC------AAGTACCCGAAGGCGGCAGAGGGGGCG
GACAGCGCGCAGCCGGTGCCCGGGCACCCTCGGAAAACGGCGGGTCAGGACAGGAAAGAC
GGGGGCTCGCCTCCTCTCTTGGAGAAGCAGACGATTACCAAAGACGTCACCGATAAGCCG
CTGGACTTGTCCTCGAAGGTGGTGGACGCAGACGCGTCCAAAGCCGAGCACATGAAGAAA
ATGGCTCCCACGGTGCTGGTGCACAGCAGAGCCGCGAGTGGCCTCGTGCTGGCCGGGGGC
GAGATGCCCAAGGAAACCTTATCCCCTCCGGGGAGCGGCTGCGCTATCTATAGATCTGAG
ATCATCAGCACGGCGCCCTCGTCCTGGGTGGTGCCCGGGCCCAGCCCCAGCGAGGAGAAC
AATGGCAAGGGCCTGCCGCTCAAAAACAAGGCCTTGGACTGGGCCCTCCCGCAGCAGCGG
AGTTCCTCGTGTCCTCGCATGGGCGGCACGGACACCGTGGTCACTAACGTCTCGGGGGCG
GTGTCCAGCGCGGGCCGCCCGGCCTCCGCGTCGCCAGCCCCCAAT------GCCAATGCC
AATGCCGATGGCAGCAAGACCAGCAGGAGCTCCGTGGACACCACGCCGTCCGTCATCCAG
CACGTGGGCCAGCCCCAGACCACGCCCGCCAAGCACAGCGGG---GCCAGCAGCAAGGGC
GCCAAAGCCAGCAACCCAGACCCGAGCTTCAAAGCGAGCGAGAATGGCCTCCCGCCCAGC
TCCATCTTCCTCTCTCCGAACGAGGCGTTCAGGTCCCCACCCATCCCCTACCCCAGGAGC
TACCTCCCCTACCCGGCGCCCGAGGGCATCGCCATCAGCCCCCTCTCCTTACACGGCAAG
GGACCTGTCTACCCTCACCCCGTCTTGTTGCCCAACNGCAGTCTCTTTCCCGGGCACCTG
GCCCCCAAGCCCGGCCTGCCCTATGGGCTGCCCACCGGCCGGCCGGAGTTTGTGACCTAC
CAGGACGCGCTGGGGTTGGGCATGGTGCATCCCATGTTGATACCTCACACGCCCATAGAG
ATCGCGAAGGAGGAGAAGCCGGAGAGGAGGTCCCGGTCCCACGAGAGAGGCCGCTACGAG
GACCCCACCCACCGGAGCCGCTTCGAT------ATGCTGGAAGCGAGCAGCACCAAGTTA
CACCCAGACGTTCCCGCCGACAAGAACCTGAAGCCCAGCCCCGGCTGGAATCAAGGCAAA
ACGGTCATCAAGAGCGACAAGCTCGTCTATGTGGACCTCCTTCGGGAAGAGTCAGACACT
AAACCTGACGCGAACGTGTCCAAAGCCGGCTTCGCCGCCGACAGCATCGGCCAGACCCCC
GAGCCCGCCAAGCCCGCGGCCGAGCCGGCCCTGCAGTCGCACCGCGATTTCATGGCCCTG
AGAGAGGAGCTGGGGCGCATCAGTGACTTCCATGAAGCTTATGCCTTCAAACAGGCCGCG
GGCCAGGCCGTCTTCAGCTTAAGCAAGGAGGGCGCTCCAGCGGGCCCCAGCAAGGAGAAC
CTGGGGGTGCCGGTCTCCGCACCCCCGTTCCTGGAGCCGACACTCGGGAGCGATGGCCCT
GCTGTAACTTTTGGTAAAACCCCAGAGGACCCCAAACCATTTTGTGTGGGCGGTGCCCCA
CCCAGTGTGGACGTCACCCCCACCTATACCAAAGATGGAGCTGATGAGGCAGAATCT---
GATGGCAAAGTGCTGAAGCCGAAGCCATCGAAGCTGGCCAAGAGAATCGCCAACTCCGCT
GGTTACGTGGGTGACAGATTCAAGTGTGTCACCACCGAACTGTACGCAGATTCCAGTCAG
CTGAGCCGGGAGCAGCGGGCACTGCAGATGGAAGGATTACAAGAGGACAGTATTTTATGT
CTACCCGCTGCTTACTGTGAGCGTGCAATGATGCGCTTCTCAGAGTTGGAGATGAAAGAG
AGAGAAGGTGGCCACCCAACAACCAAAGACTCCGAGGCGTGCAAGTTCAGCCCTGCAGAG
TGGGAAAGCTTGAAAGGAAATCAGGACAAAAAGCCAAAGTTGGTCGCCCTGGAGGAGGCC
ATTGCTGACCAGAATGACAGTGAGCGATGTAAGNNNNNTGTTGGAAACAAACACGACCCC
TTCGAGCCCCCGGAGAACAAGGACCTGTCCCTGGAGAAGTACTTTGTGGACAGGCAGCCC
GTGAGCGAGCCGATGACAAACAGTTCCTCTAACCACTTAGAAGACCCACATTATAATGAG
CTGACCAACCTGAAGGTGTGCATTGAATTAACAGGGCTGCATCCTAAAAAGCAACGCCAC
TTGCTGCACCTTAGAGAACAGTGGGAGCAGCAGGTGTCGGCAGCAGAGAGCAAACCTGGC
CGGCAGGGCAGGAAGGAAGTGACCCAGGCCAGTCAGCCTGAGGCCACAGCCCAGGGCAAT
AGCCTCTCC---GAAGAGAAGCCTGGCAGGAAAAGGGCAGAGACCAAAGGCAACAGAAGC
TGGGCGGAAGAGGCCCTCAAGTGCAGTGACAATGAGCAAGGTTTGCCTGTGTTCGCCGCC
TCTCCGCCCATGAAGGGCCTTTCATCCCCCAATGCGAGCGGCAAAAAGCAGACTCAGCCA
AGCTGCACGCCAGCCTCGAGGCCGCCTGCCAAACATCCGAAAATTAAAGAAAACCCGAAG
ACAGATGTGCTGTGCACGGACGAGGAGGAGGACTGCCAGGCCGCG---CTGCTGCAGAAA
TACACCGACGGCGGCGAG------AAGCCGTCCGGGAAGAGGCTGTGCAAGACCAAGCAC
CTGATCCCGCAGGAGCCGCGGCGCAGCCTGCCGCTGCCCGGGGACTACTACGTGGACAAT
GCTGATGGCAAGGTGACGGTCAGGAGAGTCCGAAAGCGGCCCGAGTCCAGCTCCGACTAC
GATCTGTCCCCGGCCAAGCAGGACCAGAAGCCCTTTGACCGTTTGCAGCAACTGCTCCCC
GCGTCGCAGTCCTCCCAGCTGCCTCGCTCCAGCTCCCCACCCGAGGCCACGCAGTCGCGC
CCCATGCCCCCCGAGGCGCGGAGGCTGATTGTCAACAAGAACGCGGGCGAGACCCTCTTG
CAGCGCGCGGCCCGTCTGGGCTACGAG---GAGGTGGTCTTGTACTGCTTGGAGAATAAG
ATTTGTGACGTGAACCACCGCGACAATGCCGGATACTGTGCCCTGCATGAAGCCTGTGCC
AGGGGGTGGCTGAACATTGTGCGACACCTTCTTGAATACGGTGCTGATGTCAACTGCAGT
GCCCAGGACGGAACCAGGCCCCTCCATGATGCGGTCGAGAACGACCACCTGGCGATCGTC
CGCCTGCTCCTCTCCTATGGTGCTGACCCCACTCTGGCCACGTACTCAGGTAGAACCATC
ATGAAGATGACGCACAGCGAACTCATGGAACGGTTTCTCACAGACTATTTGAAAGACCTG
CAGGGCCGCAGCGACGAGGACTCCAGCAGCTTCTGGGAGTTTTACGGCAGCTCCGTGTGC
GAGCCGGATGATGAAAGCGGATATGACGTGTTAGCGAACCCCCCGGGGCCAGAGGACCTG
CAGGAGGATGACGAGGCCTACAGTGATGTGTTCGAATTTGAGTTTTCAGAAAGCCCCCTC
CTGCCGTGTTACAACGTCCAAGTGTCCGTTGCTCAGGGGCCTCGCAACTGGCTGCTGCTG
TCGGACGTGCTGAAGAAGTTGAAGATGTCCTCCCGGATCTTCCGCTGCAACTTCCCCAAC
GTGGAGATCGTCACCATCGCCGAGGCCGAGTTCTACCGGCAGGTTTCAGCCAGTCTCCTG
TTCTCTTGCTCCAAAGACCTGGAGGCCTTTAACCCCGAAAGCAAGGAGCTCCTGGATCTG
GTCGAGTTCACGGGCGAGCTGCAGAGCCTGCTGGGCTCCACCGTGGAGTGGCTGCACCCC
---
>PhDi|XM_028522955.1_cds_XP_028378756.1_1
ATGCTCTCAGCAACCCCCCTGTATGGGAACGTTCACAGCTGGATGAACAGTGAAAGGGTC
CGCATGTGTGGGATCAACGAAGACAGGAAAATTCCTGTAAATGATGGTGACGCTTCAAAG
GCCAGACTGGAACTAAGAGAAGAAAATCCCTTGAACCACAACGTGGTGGACGCGACTGCA
GCCCATCGGATTGATGGCCTGACAGCACTGAGCATGGACCGCACTGGCCTCATTCGGGAA
GGGCTGCGTGTCCCAGGCAACATTGTCTATTCTAGTTTGTGTGGACTGGGCTCAGAGAAA
GGTCGAGAGACTGCCACAAGCACTCTAGGTGGTCTTGGGTTTTCTTCTGAAAGAAACCCA
GAGGTACAGTTCAAACCGAATACACCTGAAACAGTGGAGGCCTCCGCTGTCCCTGGAAAA
CCCCCAAATGGCTTCAGTGCTATATACAAAACACCACCTGGAATACAAAAAAGTGCTGTA
CCCACAGCAGAAACATTGGGCTTGGACAGGCCTGCCAGTGACAAACAGAGCCCTCTCAAC
ATCAATGGTGCTAGTTACCTGCGGCTGCCCTGGGTTAATCCTTACATGGAGGGTGCCACG
CCAGCCATCTACCCTTTCCTTGAGTCGCCAAATAAGTATTCTCTGAACATGTACAAGGCC
TTGCTACCTCAGCAGTCCTACAGCCTGGCCCAGCCACTGTATTCTCCAGTCTGCACCAAT
GGGGAGCGCTTTCTCTACTTGCCACCACCTCACTACGTCAGTCCCCACATCCCATCATCC
CTGGCTTCACCCATGAGGCTCTCAACGCCTTCGGCCTCCCCAGCCATCCCACCTCTGGTC
CACTGCACAGATAAAAGCTTGCCCTGGAAGATGGGCGTCAGTCCTGGGAACCCTGTCGAT
TCCCACACCTATCCCCACATCCAGAACAGTAAACAGCCTAGAGTGCCCTCTACCAAGCCG
GTCACTAGTAGCCTGCCAGGGGATGCGGCTCTCCTCTTGCCCCCCTCACCTCGACCTTCA
CCTCGAGTTCACCTTCCCTCCCAACCCACTGCAGACACCTACTCTGATTTCCACAAGCAT
TATGCCAGGATCTCCACCTCACCTTCTGTCACCCTGTCAAAGCCATACATGACAGTCAGC
AGTGAGTTCCCCGTGGCCAGGCTGTCCAACAGCAAGTACCCTAAGACTCCAGAAGGGGCC
GAAAGTGCCCAGTCAGTTCCTGGGCACACTCGGAAAACAGTGGCTCAGGACAGGAAAGAT
GGCGGCTCACCTCCTCTCTTGGAGAAGCAGACAATTACCAAAGACGTCACTGATAAGCCA
CTGGACTTGTCTTCTAAAGTGGTGGATGTAGATGCTTCCAAAGCTGAGCACGTGAAAAAG
ATGGCTCCCACGGTCCTAGTTCACAGCAGAGCTGGAAGCGGCTTAGTGCTCTCTGGAAGT
GAGATTCCAAAAGAAACCTTATCTCCTCCAGGAAACGGCTGTGCTATCTATAGATCTGAA
ATCATTAGCACAGCTCCCTCGTCCTGGGTGGTGCCCGGGCCAAGTCCCAGTGAAGAGAAC
AATGGCAAGGGCATGCCACTGAAAAACAAGGCTTTGGACTGGGCAATACCACAGCAGCGG
AGTTCTTCATGTCCTCGCATGGGCGGCACAGATGCTGTGGTCACTAATGTTTCAGGGGCA
GTGTCCAGTGCAGGCCGTCCAGCCTCTGCGTCACCAGCCCCA------------AATGCC
AGTGCAGATGGCAGCAAGACTAGCAGGAGCTCTGTGGACACCACACCATCCGTCATTCAG
CATGTGGGCCAGCCTCCGACCACGCCTGCCAAACACAGTGGTGGCACCAGCAGCAAGAGC
GCCAAAGCCAGCAACCCAGAACCGAGCTTCAAAGCAAGCGAGAATGGCCTCCCGCCAAGC
TCAATATTTCTCTCTCCAAATGAGGCATTCAGGTCCCCACCAATTCCCTACCCCAGGAGT
TACCTCCCTTACCCAGCACCTGAGGGCATTGCTATAAGTCCCCTCTCCTTACATGGCAAG
GGGCCTGTCTACCCTCATCCAGTTCTGTTACCCAATGGCAGTCTCTTTCCTGGGCACCTG
GCCCCCAAACCTGGACTGCCCTATGGGCTGCCTAGTGGCCGGCCGGAGTTTGTGACCTAC
CAAGATGCGCTGGGATTGGGCATGGTGCATCCCATGTTGATACCTCACGCACCCATAGAG
ATCACAAAAGAGGAGAAGCCAGAGAAGAGGTCCAGGTCCCACGAGAGAACCCGCTATGAG
GATTCAACCCTCCGGAACCGCTTTTCT---GAGATGTTGGAAGCTAGCAACACCAAGTTA
CATCCAGATGTTCCCACTGACAAGAACCTAAAGCCCAGCCCCAGCTGGAATCAAGGGAAA
ACTGTCACCAAAAGTGACAAGCTTGTCTATGTAGACCTTCTCCGGGAGGAGTCAGATACT
AAAACTGACACAAACATGCCAAAACCCAGTTTCACAGCCGAGGGTGTTGGCCAGACCACC
GAGCCCAGCAAGGCCCCGACTGACCAGGCCCTGCAGCCACACCGTGATTTCATTGCCCTG
AGAGAGGAGTTGGGGCGAATCAGTGACTTCCACGAAGCCTATAATTTCAAACAGGCTCCG
GGCCAGTCAGTCTTCAGTTTAAGCAAGGAGAACATTCCAGCAGGAACCAACAAAGAGAAC
CTGGGAATGCAGGTCTCCACTCCA---TTCCTGGAGCCAACACTAGGGAATGATGGCCCT
GCTGTAACTTTTGGTAAAACCCAAGAGGATCCCAAACCATTTTGTATGAGCGGTGCCCCA
CCAAGTGTGGATGTCACCCCCACCTATACCAAAGATGGAGCTGATGAAACAGAATCAAAT
GATGGCAAAGTGTTGAAACCGAAGCCATCTAAGCTGGCAAAGAGAATCGCCAACTCTGCT
GGTTACGTGGGTGACAGATTCAAGTGTGTCACTACTGAACTGTACGCAGACTCCAGTCAG
CTCAGCCGGGAGCAGCGGGCATTGCAGATGGAAGGATTACAAGAGGACAGTATTTTATGT
CTACCCGCTGCTTACTGTGAGCGTGCAATGATGCGCTTCTCAGAGTTGGAGATGAAAGAG
AGAGAAGGTGGCCACCCAGCAACCAAAGACTCCGAGGTGTGCAAATTCAGCCCTGCCGAG
TGGGAAACCTTGAAAGGGAATCAGGACAAAAAGCCAAAGTCGGTCGCCCTGGAGGAGGCC
ATTGCCGACCAGAATGACAGTGAGAGATGTGAATATAGTGCTGGAAACAAACATGACCCC
TTTGAACCCCCGGAGGACAAAGACCTGCCTGTGGAGAAGTACTTTGTGGACAGGCAGCCT
GTAAGCGAGCCAATGACAAACAATTCCTCTAACCACTTAGAAGACCCACATTATAATGAG
CTGACCAACCTGAAGGTGTGCATTGAATTAACAGGGCTCCATCCTAAAAAACAACGCCAC
TTGCTGCACCTTAGAGAACGGTGGGAGCAGCAGGTGTCGGCAGCAGAGAGCAAACCTGGC
CGGCAGGGCAGGAAGGAAGTGACCCAGGCCACTCAGCCTGAGGCCACTGCCCAAGGCAAT
AACATCTCT---GAAGACAAACCTGGCAGGAAAAGGGCAGAGGCCAAAAGCAACAGAGGC
TGGTCTGAAGAGTCCCTCAAGTCCAGTGATAATGAACAAGGTTTGCCTGTGTTCTCGGGC
TCTCCGCCCATGAAGAGCCTTTCATCCACCAATGCAAGCGGCAAAAAGCAGACTCAGCCA
AGCTGCACGCCAGCCTCGAGGCCGCCTGCCAAACATCAGAAAATTAAAGAAAGCCAGAAG
ACAGATGTGCTGTGCACAGACGAAGAAGAGGATTGCCAGGCTGCCTCCCTGCTGCAGAAA
TACACCGACAACAGTGAG------AAACCATCCGGGAAGAGACTGTGTAAAACCAAGCAT
TTGATCCCCCAGGAGCCCAGGCGGGGCTTGTCGCTAACTGGGGACTACTATGTGGAGAAT
GCTGATGGCAAGGTGACTGTCAGGAGATTCCGAAAGCGGCCTGAGCCCAGTTCCGACTAC
GATCTGTCACCAGCTAAGCAGGACCAGAAGCCCTTTGACCGTTTGCAACAATTGCTACCA
GCTTCCCAGTCCTCACAGCTGCCGCGCTCAAGCTCCCCTCCAGAGACCACCCAGTCGCGC
CCAATGCCCCCTGAGGCACGGAGACTTATTGTCAATAAGAACGCTGGCGAAACCCTTCTA
CAGCGTGCCGCCCGGCTTGGCTATGAG---GAGGTGGTGTTATACTGCCTGGAGAATAAG
ATTTGTGATGTGAACCATCGAGACAATGCTGGATACTGTGCCCTGCATGAAGCTTGTGCT
AGGGGGTGGCTGAACATTGTGCGACACCTTCTTGAATATGGTGCTGATGTCAACTGCAGT
GCCCAGGATGGAACCAGGCCTCTCCACGATGCTGTTGAGAATGATCATTTGGAAATTGTC
CGCTTGCTCCTCTCCTATGGTGCTGACCCTACTTTAGCTACGTACTCAGGTAGAACCATT
ATGAAAATGACACACAGCGAACTTATGGAAAAGTTTTTAACAGACTATTTAAAAGACCTG
CAGGGTCGTGGTGACGAGGACACCAACAGCTTTTGGGAGTTTTATGGCAGCTCTGTGTGT
GAGCCAGATGATGAAAGTGGATATGATGTTTTAGCAAACCCACCAGGGCCGGAGGACCAG
AACGATGATGATGAGGCCTACAGTGATGTGTTTGAATTTGAGTTTTCAGAAAGCCCCCTC
TTACCATGTTACAACATCCAAGTTTCTGTCTCTCAGGGGCCTCGAAACTGGCTGTTGCTT
TCGGATGTGCTTAAGAAATTGAAAATGTCCTCCCGTATATTTCGCTGCAATTTCCCAAAT
GTGGAAATTGTCACCATTGCAGAGGCAGAGTTTTACCGGCAAGTTGCAGCAAGTCTTTTG
TTCTCTTGTTCCAAAGACCTGGAAGCCTTTAACCCTGAAAGCAAGGAGCTCTTGGATCTG
GTTGAGTTCACTAGTGAGCTTCAGACTCTGTTGGGCTCAACTGTGCAGTGGCTACACCCC
---
>PtVa|XM_011380742.2_cds_XP_011379044.1_1
ATGCTTTCAGCAACCCCCCTGTATGGGAACGTTCACAGCTGGATGAACAGCGAGAGGGTC
CGCATGTGTGGGATCAACGAAGACAGGAAAATTCCTGTAAATGATGGTGACACTTCAAAG
GCCAGACTGGAACTAAGGGAAGAAAATCCCTTGAACCACAACGTGGTGGATGCAACCACG
GCTCATCGGATCGATGGCCTTGCAGCGCTGAGCATGGACCGCACTGGCCTGATCCGAGAA
GGGCTGCGTGTCCCAGGCAATATCGTCTATTCTAGCTTGTGTGGACTGGGCTCAGAGAAA
GGTCGGGAGGCTGCCACAAGCACTCTAGGTGGTCTTGGGTTTTCTTCTGAAAGAAACCCA
GAGGTACAGTTCAAACCGAATACACCTGAAACAGTAGAAGCCTCCGCTGTCTCTGGAAAA
CCCCCAAATGGCTTCAGTGCTATGTACAAAACACCACCTGGAATACAAAAAAGTGCTGTG
CCCACAGCAGAAACACTGGGCTTGGACAGACCTGCCAGCGACAAACAGAGCCCTCTCAAC
ATCAATGGTGCTAGTTACCTGCGGCTGCCCTGGGTCAATCCTTACATGGAGGGTGCCACG
CCAGCCATCTACCCTTTTCTTGACTCGCCAAATAAGTATTCACTGAACATGTATAAGGCC
TTGCTACCTCAGCAGTCCTACAGCTTGGCCCAGCCACTGTATTCTCCAGTCTGCACCAAT
GGGGAGCGCTTTCTATACTTGCCGCCACCTCACTATGTTAGTCCTCACATCCCGTCATCC
CTAGCTTCGCCCATGAGGCTCTCAACGCCTTCGGCCTCCCCAGCCATCCCACCTCTGGTC
CACTGCACAGACAAAAGCCTGCCCTGGAAGATGGGCGTCAGTCCTGGGAACCCTGTTGAT
TCCCACACCTATCCTCACATCCAGAACAGTAAACAGCCTAGGGTGCCCTCTGCCAAGCCA
GTTACCAGTGGCCTGCCAGGGGACGCAGCTCTCCTGTTGCCACCCTCGCCTCGGCCTTCA
CCCCGAGTCCACCTTCCCTCTCAGCCCACTGCAGACACCTACTCCGAATTCCACAAGCAT
TATGCCAGGATCTCCACCTCGCCTTCCATCACCCTGTCAAAGCCATACATGACGGTTAGC
AGCGAGTTTCCTGTGGCCAGGCTCTCCAACAGCAAGTATACAAAGGCTCCGGAAGGGGCT
GAAAGTGCGCAGCCACTTTCCGGGCACACTCGGAAAACGGTGAGTCAAGACAGGAAAGAT
GGCGGTTCACCTCCTCTTTTGGAGAAGCAGACGATTACCAAAGACGTCACTGATAAGCCA
CTGGACTTATCTTCTAAAGTGGTGGATGTAGATGCTTCCAAAGCTGAGCACATGAAAAAG
ATGGCTCCCACAGTTCTGGTTCACAGCAGAGCTGGAAGTGGCCTAGTGCTCTCCGGAAGT
GAGATTCCGAAAGAAACCTTATCTCCTCCAGGAAATGGCTGTGCTATCTATAGATCTGAA
ATCATTAGCACAGCTCCCTCATCCTGGGTGGTGCCTGGGCCAAGTCCCAACGAAGAGAAC
AATGGCAAAGGCATGCCACTGAAAAACAAGGCCTTGGACTGGGCAATACCACAGCAGCGG
AGCTCTTCGTGTCCCCGCATGGGCGGCACAGATGCCATGGTCACTAATGTTTCAGGGGCA
GTGTCCAGCACGGGCCGCCCGGCCTCTGCATCGCCAGCCCCA------------AATGCC
AATGCAGATGGCAACAAGACCAGCAGGAGCTCCATGGACACCACACCATCTGTCATTCAG
CACGTGGGCCAGCCCCCAACCACGCCTGCCAAGCACAGCGGTGGCACCAGCAGCAAGGGC
ACCAAAGCCAGTAACCCAGAACCGAGCTTCAAAGCAAGCGAGAATGGCCTCCCACCAAGC
TCAATATTTCTCTCTCCAAATGAGGCGTTCAGATCCCCACCAATTCCCTACCCTAGGAGT
TACCTCCCTTACCCAGCACCTGAGGGCATCGCTATAAGTCCTCTCTCCTTACATGGCAAG
GGACCTGTCTACCCTCACCCAGTTTTATTGCCCAATGGCAGTCTCTTTCCTGGGCACCTT
GCCCCCAAGCCTGGACTGCCCTACGGGCTGCCCACGGGCCGGCCAGAGTTTGTGACCTAC
CAAGACGCTCTGGGGTTGGGCATGGTGCATCCCATGTTGATACCTCACACTCCCATAGAG
ATCACGAAAGAGGAGAAACCCGAGCGGAGGTCCCGGTCCCATGAGAGACCCCGCTATGAG
GACCCAACCCTCCGGAACCGCTTTTCT---GAGATGTTGGAAGCTAGCAACACTAAGTTA
CATCCAGATGTCCCCAGCGACAAGAACCTAAAGCCGAGCTCCAGCTGGAATCAAGGGAAA
ACTGTTGTCAAAAGTGACAAGCTTGTCTATGTAGACCTCCTTCGAGAAGAGCCAGATGCT
AAAACTGATGCAAACGTGTCCAAACCTGGCTTTGGAGCTGAGAGTGTTGGCCAGAGCTCT
GAGCCCACCAAGCCCTCGACTGACCCAGCCCTGCAGCCACACCGTGATTTCATCACCCTT
AGAGAGGAGTTGGGGCGCATCAGTGACTTCCACGAAGCCTATACTTTCAAACAGGCTCCG
GGCCAATCAGTCTTCAGCCTAAGCAAGGAAAATGTTCCAGCAGGAACCAACAAAGAGAAC
CTAGGGATGCCAGTTTCCACTTCA---TTCCTGGAGCCAACTCTGGGGAGCGATGGCCCT
GCTGTAACTTTTGGTAAAACCCAAGAGGATCCCAAACCATTTTGTGTGGGCGGTGCCCCA
CCGAGTGTGGACATCACCCCCACCTATACCAAAGATGGAACTGATGAGGCAGAATCAAAT
GATGGCAAAGTGCTGAAACCGAAGCCATCTAAGCTGGCAAAGAGAATCGCCAACTCCGCT
GGTTACGTGGGTGACAGATTCAAGTGTGTCACTACTGAACTGTATGCAGATTCCAGTCAG
CTCAGCCGGGAGCAGCGGGCATTGCAG---------------------------------
---------------------CGTGCAATGATGCGCTTCTCAGAGTTGGAGATGAAAGAG
AGAGAGGGTAGCCACCCAACAACCAAAGACTCCGAGGTGTGCAAATTCAGCCCTGCCGAG
TGGGAAAGGTTGAAAGGAAATCAGGACAAAAAGCCAAAGTCGGTCGCCCTGGAGGAGGCC
ATTGCCGACCAGAACGACAATGAGAGATGTGAATATAGTGGTGGAAACAAACATGACCCC
TTTGAAACCTCGGAGGACAAAGACTTGCCCATGGAGAAGTACTTCATGGACAGGCAGCCT
GTGATTGAGCCAATGACAAACAATTCCTCTAACCACTTAGAAGACCCACATTATAATGAG
CTGACCAACCTGAAGGTGTGCATTGAATTAACAGGGCTCCATCCTAAAAAACAACGCCAC
TTGCTGCACCTTAGAGAACGGTGGGAGCAGCAGGTGTCAGCAGCAGAGAGCAAACCTGGC
CGGCAGGGCAGGAAGGAAGTGACCCAGGCGGTTCAGCCTGAGGTCACTGCCCAGGGCAAT
AACATCTCC---GAAGAGAAACCCAGCAGGAAAAGGGCAGAGACCAAAGGCAACAGAAGC
TGGTTGGAAGAGTCTCTCAAGTCCAGTGACAATGAACAAGGCTTGCCTGTGTTCTCGGGC
TCTCCGCCCATGAAGAGCCTTTCATCCACCAATGCAAGCGGCAAAAAGCAGACTCAGCCA
AGCTGCACACCAGCCTCGAGGCCGCCTGCCAAACATCAGAAAATTAAAGAAAGCCAGAAG
ACAGATGTGCTGTGCACAGACGAAGAAGAGGATTGCCAGGCTGCCTCCCTGCTGCAAAAA
TACACCGACACCAGCGAG------AAACCATCCGGGAAGAGACTGTGTAAAACCAAGCAT
TTGATCCCCCAGGAGCCCAGGCGGGGCTTGTCGCTTACGGGAGACTACTACGTGGAGAAT
GCTGATGGCAAGGTGACTGTCCGGAGATTCCGAAAGCGGCCTGAGCCCAGTTCCGACTAT
GATCTGTCACCAGCCAAGCAGGACCAGAAGCCCTTTGACCGTTTGCAACAACTGCTACCA
GCTTCCCAGTCTTCACAGCTGCCATGCTCGAGCTCCCCTCCAGAGACCACCCAGTCGCGC
CCGATGCCCCCAGAAGCACGGAGACTTATTGTCAATAAGAATGCCGGTGAGACCCTCCTG
CAGCGTGCCGCCCGGCTTGGCTATGAG---GAGGTGGTTTTATACTGTCTGGAGAATAAG
ATTTGTGATGTGAACCATCGAGACAACGCTGGATACTGTGCCCTGCATGAAGCTTGTGCT
AGGGGGTGGTTGAACATCGTGCGACACCTTCTTGAATATGGCGCTGATGTCAACTGCAGT
GCCCAGGATGGAACCAGGCCTCTCCATGATGCTGTCGAGAACGATCATTTGGAAATTGTC
CGCTTACTTCTTTCCTATGGTGCTGATCCTACTTTGGCTACATACTCAGGTAGAACCATC
ATGAAAATGACCCACAGCGAACTTATGGAAAAGTTTTTAACAGATTATTTAAATGACCTA
CAGGGTCGTAATGACGATGACTCCACTGGCTCTTGGGAGTTTTATGGCAGCTCTGTGTGT
GAACCAGATGATGAAAGCGGATATGATGTTTTAGCAAACCCCCCAGGGCCAGAGGACCAG
GATGACGACGATGAGGCCTACAGTGATGTGTTTGAATTTGAATTTTCAGAAAGCCCCCTC
TTACCATGCTATAACATCCAGGTGTCCGTCGCTCAGGGGCCTCGAAACTGGCTGTTGCTT
TCTGATGTGCTTAAGAAATTGAAAATGTCCTCCCGTATATTCCGCTGCAATTTCCCAAAT
GTGGAAATTGTCACCATTGCAGAGGCGGAGTTTTACCGGCAAGTTTCAGCAAGTCTCTTG
TTCTCTTGCTCCAAAGACCTGGAAGCCTTTAACCCTGAGAGCAAGGAGCTCTTAGATCTG
GTTGAATTCACTAGCGAGCTTCAGACTCTGCTGGGCTCGACCATGGAGTGGCTACACCCC
---
>RhFe|XM_033106725.1_cds_XP_032962616.1_1
ATGCTTTCAGCAACCCCCCTGTATGGGAACGTTCACAGCTGGATGAACAGCGAGAGGGTC
CGCATGTGTGGGATCAACGAAGACAGGAAAATTCCTGTAAATGATGGTGACGCTTCAAAG
GCCAGACTGGAACTAAGGGAAGAAAATCCCTTGAACCACAACGTGGTGGATGCGACCGCG
GCCCATCGGATCGATGGCCTTGCAGCGCTGAGCATGGACCGCACTGGCCTGATCCGGGAA
GGGCTGCGTGTCCCAGGCAACATCGTCTATTCTAGCTTGTGTGGACTGGGCTCCGAGAAA
GGTCGGGAGGCTGCCACAAGCACTCTAGGTGGTCTTGGGTTTTCTTCTGAAAGAAACCCA
GAGGTGCAGTTCAAACCGAATACACCCGAGACGGTGGAGGCCTCCGCTGTCTCTGGAAAA
CCCCCAAATGGCTTCAGTGCTATATACAAAACACCACCTGGAATACAAAAAAGTGCTGTG
CCCACAGCAGAAACACTGGGCTTGGACAGGCCTACCAGCGACAAACAGAGCCCTCTCAAC
ATCAATGGTGCTAGTTACCTGCGGCTGCCCTGGGTCAATCCTTACATGGAGGGTGCCACG
CCAGCTATCTACCCTTTCCTTGACTCGCCAAATAAGTATTCACTGAACATGTACAAGGCC
TTGCTACCTCAGCAGTCCTACAGCTTGGCCCAGCCGCTGTATTCTCCAGTCTGCACCAAT
GGGGAGCGTTTTCTCTACCTGCCACCACCTCATTATGTCAGTCCCCACATCCCGTCGTCC
CTGGCTTCGCCCATGAGGCTCTCGACGCCTTCGGCTTCTCCAGCCATCCCACCTCTGGTC
CACTGCGCAGACAAAAGCTTGCCCTGGAAGATGGGCGTCAGTCCTGGGAACCCAGTGGAT
TCCCATGCCTATCCCCACATCCAGAACAGTAAACAGCCTAGGGTGCCCTCTGCCAAGCCA
GTCACCAGTGGCCTGCCGGGGGATGCAGCTCTCCTGTTGCCCCCCTCGCCTCGGCCTTCA
CCCCGAGTCCACCTTCCCTCCCAGCCCCCTGCAGACACCTACTCCGAATTCCACAAGCAT
TATGCCAGGATCTCCACCTCGCCCTCTGTCACCCTGTCAAAGCCATACATGTCGGTCAGC
AGTGACTTCCCCGTGGCGAGGCTTTCTAATAGCAAGTATCCCAAGGCTCCGGAAGGGACT
GAAAGTGCCCAGCCAGTTCCTGGGCACACTCGGAAAACAGTGGGTCAAGACAGGAAAGAT
GGTGGCTCACCTCCTCTCTTGGAGAAGCAGACGATTACCAAAGACGTCACTGATAAACCA
CTGGACTTGTCTTCTAAGGTGGTGGATGTAGACGCTTCCAAAGCCGAGCACGTAAAAAAG
ATGGCTCCCACAGTCCTGGTGCACAGCAGAGCTGCCGGTGGCTTAGTGCTCTCTGGAAGT
GAGATTCCAAAAGAAACCTTATCTCCTCCAGGCAACAGCTGTGCTATCTATAGATCTGAA
ATCATTAGCACGGCTCCCTCGTCCTGGGTGGTGCCCGGGCCCAGTCCCAACGAAGAGAAC
AATGGCAAAGCCATGCCGCTGAAAAACAAGGCCTTGGACTGGGCCATACCACAGCAGCGG
AGCTCTTCGTGTCCCCGCATGGGCGGCACAGACGCCGTGGTCACTAGCGTTTCGGGGGCA
GTGTCCAGCACGGGCCGCCCAGCCTCCGCGTCACCAGCCCCA------------AATGCC
AATGCAGATGGCAGCAAGACCAGCAGGAGCTCTGTGGACACCACGCCATCCGTCATTCAG
CACGTGGGCCAGCCCCCAACCACGCCTGCCAAGCACAGCGGTAGCACCAGCAGCAAGGGC
GCCAAAGCCAGCAACCCAGAACCGAGCTTCAAAGCAAGTGAGAATGGCCTCCCGCCAAGC
TCAATATTTCTCTCTCCAAATGAGGCGTTCAGGTCCCCACCAATTCCCTACCCCAGGAGT
TACCTCCCTTACCCAGCGCCTGAGGGCATTGCTATAAGTCCCCTCTCCTTACATGGCAAG
GGACCTGTCTACCCTCACCCAGTTTTGTTGCCCAATGGCAGTCTCTTTCCTGGGCACCTT
GCCCCCAAGCCTGGACTGCCCTACGGGCTGCCCACAGGCCGGCCAGAGTTTGTGACTTAC
CAAGATGCGCTGGGGTTGGGTATGGTGCATCCTATGTTGATACCTCACACTCCCATAGAG
ATCACGAAAGAGGAGAAACCAGACAGGAGGTCCCGCTCTCACGAGAGAGCCCGCTATGAG
GACCCAACCCTCCGTAACCGCTTTTCT---GACATGCTGGACGCTAACAGCACCAAGTTA
CATTCAGACATCCCCACCGACAAGAACCTAAAGCCGAGCCCCAGCTGGAATCAAGGGAAA
ACGGTTGTCAAAAGTGACAAGCTTGTCTATGTAGACCTCCGG---GAAGAGCCAGATGCT
AAAACTGACGCAAACGTGTCCAAACCTGGCTTTGCAGCTGAGAGTGTTGGCCAGAGCGCT
GAGCCCACCAAGCCCCCCGCTGACCCACCCCTGCAGCCACACCGTGATTTCATTGCCCTG
AGAGAGGAGATGGGACGCATCAGTGACTTCCACGAAGCTTATACTTTCAAACAGGCTCCA
GGCCAGTCAGTCTTCAGCTTAAGCAAGGAGAACATTCCAGCAGGAACCAACAAGGAGAAC
CTGGGGATGCCAGTCTCCACTCCA---TTCCTGGAGCCAACTCTGGCGAGCGATGGCCCT
GCTGTAACTTTTGGTAAAGCCCAAGAGGATCCCAAACCATTTTGTGTCGGTGGTGCCCCA
CCGAGTGTGGACGTCACCCCCACCTATACCAAAGATGGAGCTGACGAGGCAGAATCAAAT
GATGGCAAAGTGCTGAAACCGAAGCCATCTAAGCTGGCAAAGAGAATCGCCAACTCCGCT
GGTTACGTGGGTGACAGATTCAAGTGTGTCACTACTGAACTGTATGCAGATTCCAGTCAG
CTCAGCCGGGAGCAGCGGGCATTGCAGATGGAAGGATTACAAGAGGACAGTATTTTATGT
CTACCCGCTGCTTACTGTGAGCGTGCAATGATGCGCTTCTCAGAGTTGGAGATGAAAGAG
AGAGAAGGTGGCCACCCAACAACCAAAGACTCCGAGGTGTGCAAATTCAGCCCTGCTGAC
TGGGAAAGGCTGAAAGGAAATCAGGACAAAAAGCCAAAGTCGGTCGCCCTGGAGGAGGCC
ATTGCTGACCAGAATGACAATGAGAGATGTGAGTATAATGCTGGAAACAAACATGACCCC
TTCGAAACCCCGGAGGACAAAGACCTGCCTGTGGAGAAGTACTTCGTGGACAGGCAGCCC
GTCATCGAGCCAATGACAAACAATTCCTCTAACCACTTAGAAGACCCACATTATAATGAG
CTGACCAACCTGAAGGTGTGCATTGAATTAACAGGGCTCCATCCTAAAAAACAACGCCAC
TTGCTGCACCTTAGAGAACGGTGGGAGCAGCAGGTATCAGCAGCAGAGAGCAAACCTGGC
CGGCAGGGCAGGAAGGAAGTGACCCAGGCTATTGAGCCTGAGGTCACTGCCCAAGGCAAT
AACATCTCT---GAAGAGAAACCCGGCAGGAAAAGGGCAGAGGCCAAAGGCAACAGAAGC
TGGTCAGAAGAATCCCTCAAGTCCAGTGACAATGAACAAGGCTTGCCTGTGTTCTCGGGC
TCTCCGCCCATGAAGAGCCTTTCATCCACCAATGCAAGCGGCAAAAAGCAGACTCAGCCA
AGCTGCACACCAGCCTCGAGGCCGCCTGCCAAACATCAGAAAATTAAAGAAAGCCAGAAG
ACAGATGTGCTGTGCACAGACGAAGAAGAGGATTGCCAGGCTGCCTCCCTGCTGCAGAAA
TACACCGACAACAGCGAG------AAACCATCCGGGAAGAGACTGTGCAAAACCAAGCAT
TTGATCCCCCAGGAGCCCAGGCGGGGCTTGTCGCTGACGGGGGACTACTACGTGGAGAAT
GCTGATGGCAAGGTGACCGTCCGGAGATTCCGAAAGCGGCCTGAGTCCAGTTCCGACTAT
GATCTGTCACCAGCGAAGCAGGAGCAGAAACCCTTTGACCGTTTGCAGCAACTGCTACCA
AGTTCCCAGTCCTCACAGCTGCCACGCTCAAGCTCCCCTCCAGAGGCCACCCAGTCGCGC
CCGATGCCCCCAGAAGCACGGAGACTTATTGTCAATAAGAATGCCGGCGAGACCCTCCTG
CAGCGTGCTGCCCGGCTTGGCTATGAG---GAGGTGGTCTTGTACTGCCTGGAGAATAAG
ATTTGTGACGTGAACCATCGAGACAACGCCGGATACTGTGCTCTGCATGAAGCTTGTGCT
AGGGGCTGGCTCAACATCGTGCGACACCTTCTTGAATATGGCGCTGACGTCAACTGCAGT
GCCCAAGATGGAACCAGGCCTCTCCACGATGCTGTCGAGAACGATCACTTGGAAATTGTC
CGCTTGCTCCTCTCCTATGGTGCTGACCCTACTTTGGCTACATACTCAGGTAGAACCATC
ATGAAAATGACCCACAGCGAACTTATGGAAAAGTTTTTAACAGATTACTTAAATGACCTA
CAGGGTCGCAGTGACGATGACTCCGGTGGCTTTTGGGAGTTCTACGGCAGTTCCGTGTGT
GAACCAGATGATGAAAGCGGATATGATGTGTTAGCAAACCCCCCAGGGCCAGAGGACCAG
GATGACGACGATGAGGCGTACAGCGATGTGTTTGAATTTGAATTTTCAGAAACCCCTCTC
TTACCATGCTATAACATCCAGGTGTCCGTTGCACAGGGGCCTCGAAACTGGCTGTTGCTT
TCAGACGTGCTTAAGAAATTGAAAATGTCCTCCCGTATATTCCGCTGCAATTTCCCAAAT
GTGGAAATTGTCACCATTGCAGAGGCGGAGTTTTACCGGCAAGTTTCAGCAAGTCTCTTG
TTCTCTTGCTCCAAAGACCTGGAAGCCTTTAACCCTGAAAGCAAGGAGCTTTTGGATCTG
GTAGAGTTCACTAGTGAGCTTCAGACTCTGCTGGGCTCGACCGTGGAGTGGCTACACCCC
---
>RoAe|XM_016156578.1_cds_XP_016012064.1_1
ATGCTTTCAGCAACCCCCCTGTATGGGAACGTTCACAGCTGGATGAACAGCGAGAGGGTC
CGCATGTGTGGGATCAACGAAGACAGGAAAATTCCCGTAAATGATGGTGACACTTCAAAG
GCCAGACTGGAACTAAGGGAAGAAAATCCCTTGAACCACAACGTGGTGGATGCAACCACG
GCTCATCGGATCGATGGCCTTGCAGCGCTGAGCATGGACCGCACTGGCCTGATCCGGGAA
GGGCTCCGTGTCCCAGGCAATATTGTCTATTCTAGCTTGTGTGGACTGGGTTCAGAGAAA
GGTCGAGAGGCTGCCACAAGCACTCTAGGTGGTCTTGGGTTTTCTTCTGAAAGAAACCCA
GAGGTACAGTTCAAACCGAATACACCTGAAACGGTAGAAACCTCCACTGTCTCTGGAAAA
CCCCCAAATGGCTTCAGTGCTATGTACAAAACACCACCTGGAATACAAAAAAGTGCTGTG
CCCTCAGCAGAAACACTGGGCTTGGACAGACCTGCCAGCGACAAACAGAGCCCTCTCAAC
ATCAATGGTGCTAGTTACCTGCGGCTGCCCTGGGTCAATCCTTACATGGAGGGTGCCACG
CCAGCCATCTACCCGTTCCTTGACTCGCCAAATAAGTATTCACTGAACATGTATAAGGCC
TTGCTACCTCAGCAGTCCTACAGCTTGGCCCAGCCACTGTATTCTCCAGTCTGCACCAAT
GGGGAGCGCTTTCTATACTTGCCGCCACCTCACTACGTTAGTCCTCACATCCCGTCATCC
CTGGCTTCACCCATGAGGCTCTCAACTCCTTCGGCCTCCCCAGCCATCCCACCTCTGGTC
CACTGCACAGACAAAAGCCTGCCCTGGAAGATGGGCGTCAGTCCTGGGAACCCTGTTGAT
TCCCACACCTATCCTCACATCCAGAACAGTAAACAGCCTAGGGTGCCCTCTGCCAAGCCA
GTCACCAGTGGCCTGCCAGGGGACACAGCTCTTTTGTTGCCACCCTCGCCTCGGCCTTCA
CCCCGAGTCCACCTTCCCTCTCAGCCCACTGCAGACACCTACTCCGAATTCCACAAGCAT
TATGCCAGGATCTCCACCTCGCCTTCCATCACCCTGTCAAAGCCATACATGACGGTTAGC
AGTGAGTTCCCTGTGGCCAGGCTCTCCAACAGCAAGTATACAAAGGCTCCGGAAGGGGCT
GAAAGTGCACAGCCACTTTCTGGGCACACTCGGAAAACGGTGAGTCAAGACAGGAAAGAT
GGCGGTTCACCTCCTCTCTTGGAGAAGCAGACGATTACCAAAGACGTCACTGATAAGCCA
CTGGACTTGTCTTCTAAAGTGGTGGATGTAGATGCTTCCAAAGCTGAGCACATGAAAAAG
ATGGCTCCCACCGTTTTGGTTCACAGCAGAGCTGGAAGTGGCCTAGTGCTCTCCGGAAGT
GAGATTCCAAAAGAAACCTTATCTCCTCCAGGAAATGGTTGTGCTATCTATAGATCTGAA
ATCATTAGCACAGCTCCCTCATCCTGGGTGGTGCCTGGGCCAAGTCCCAACGAAGAAAAC
AATGGCAAAGGCATGCCACTGAAAAACAAGGCCTTGGACTGGGCGATACCACAGCAGCGG
AGCTCTTCGTGTCCCCGCATGGGTGGCACAGATGCTGTGGTCACTAATGTTTCAGGGGCA
GTGTCCAGCACGGGCCGCCCAGCCTCTGCATCGCCAGCCCCA------------AATGCC
AATGCAGATGGCAACAAGACCAGCAGGAGCTCCATGGACACCACACCATCTGTCATTCAG
CACGTGGGCCAGCCCCCAACCACGCCTGCCAAGCACAGCGGTGGCACCAGCAGCAAGGGC
ACCAAAGCCAGTAACCCAGAACCGAGCTTCAAAGCAAGCGAGAATGGCCTCCCACCAAGC
TCAATATTTCTCTCTCCAAATGAAGCATTCAGATCCCCACCAATTCCCTACCCTAGGAGT
TACCTCCCTTACCCAGCACCTGAGGGCATCGCTATAAGTCCTCTCTCCTTACATGGCAAG
GGACCTGTCTACCCTCACCCAGTTTTATTGCCCAATGGCAGTCTCTTTCCTGGGCACCTT
GCCCCCAAGCCTGGACTGCCCTACGGGCTGCCCACGGGCCGGCCAGAGTTTGTGACCTAC
CAAGACGCTCTGGGGTTGGGCATGGTGCATCCCATGTTGATACCTCACACTCCCATAGAG
ATCACGAAAGAGGAGAAACCTGAGCGGAGGTCCCGGTCCCATGAGAGACCCCGCTATGAG
GACCCAACCCTCCGGAACCGCTTTTCT---GAGATATTGGAAGCTAGCAACACTAAGTTA
CATCCAGATGTCCCTGGCGACAAGAACCTAAAGCCGAGCTCCAGCTGGAATCAAGGGAAA
ACTGTCGTCAAAAGTGACAAGCTTGTCTATGTAGACCTCCTTCGGGAAGAGCCAGATGCT
AAAACTGATGCAAACGTGTCCAAACCTGGCTTTGCAGCTGAGGGTGTTGGCCAAAGCTCT
GAGCCCACCAACCCCTCGACTGACCCAGCCCTGCAGCCACACCGTGATTTCATCACCCTT
AGAGAGGAGTTGGGGCGCATCAGTGACTTCCACGAAGCCTATACTTTCAAACAGGCTCCG
GGCCAATCAGTCTTCAGCCTAAGCAAGGAGAATGTTCCAGCAGGAACCAACAAAGAGAAC
CTGGGGATGCCAGTCTCCACTTCA---TTCCTGGAGCCAACTCTGGGGAGCGATGGTCCT
---GTAACTTTTGGTAAAACCCAAGAGGATCCCAAACCATTTTGTGTGGGCGGTGCCCCA
CCAAGTGTGGACATCACCCCCACCTATACCAAAGATGGAGCTGAAGAGGCAGAATCAAAT
GATGGCAAACTGCTGAAACCGAAGCCATCTAAGCTGGCAAAGAGAATCGCCAACTCCGCT
GGTTACGTGGGTGACAGATTCAAATGTGTCACTACCGAACTGTATGCAGATTCCAGTCAG
CTCAGCCGGGAGCAGCGGGCATTGCAGATGGAAGGATTACAAGAGGACAGTATTTTATGT
CTACCCGCTGCTTACTGTGAGCGTGCAATGATGCGCTTCTCAGAGTTGGAGATGAAAGAG
AGAGAGGGTAGCCACCCAACAACCAAAGACTCCGAGGTGTGCAAATTCAGCCCTGCTGAG
TGGGAAAGGTTGAAAGGAAATCAGGACAAAAAGCCAAAGTCGGTCGCCCTGGAGGAGGCC
ATTGCCAACCAGAACGACAATGAGAGATGTGAATATAGTGGTGGAAACAAACATGACCCC
TTTGAAACCTCGGAGGACAAAGACTTGTCCATGGAGAAGTACTTCATGGACAGGCAGCCT
GTGATTGAGCCAATGACAAACAATTCCTCTAACCACTTAGAAGACCCACATTATAATGAG
CTGACCAACCTGAAGGTGTGCATTGAATTAACAGGGCTCCATCCTAAAAAACAACGCCAC
TTGCTGCACCTTAGAGAACGGTGGGAGCAGCAGGTATCAGCAGCAGAGAGCAAACCTGGC
CGGCAGGGCAGGAAGGAAGTGACCCAGGCTGTTCAGCCTGAGGTCACTGCCCAAGGCAAT
AACACCTCC---GAAGAGAAACCCAGCAGGAAAAGGGCAGAGGCCAAAGGCAACAGAAGC
TGGTCAGAAGAGTCTCTCAAGTCCAGTGACAATGAACAAGGCTTGCCTGTGTTCTCGGGC
TCTCCGCCCATGAAGAGCCTTTCATCCACCAATGCAAGCAGCAAAAAGCAGACTCAGCCA
AGCTGCACACCAGCCTCGAGGCCGCCTGCCAAACATCAGAAAATTAAAGAAAGCCAGAAG
ACAGATGTGCTGTGCACAGACGAAGAAGAGGATTGCCAGGCTGCCTCCCTGCTGCAGAAA
TACACCGACACCGGCGAG------AAACCATCCGGGAAGAGACTGTGCAAAACCAAGCAT
TTGATCCCCCAGGAGCCCAGGCGGGGCTTGTCGCTTACGGGAGACTACTATGTGGAGAAT
GCTGATGGCAAGGTGACTGTACGGAGATTCCGAAAGCGGCCTGAGCCCAGTTCCGACTAT
GATCTGTCACCAGCCAAGCAGGACCAGAAGCCCTTTGACCGTTTGCAACAACTGCTACCA
GTTTCCCAGTCCTCACAGCTGCCATGCTCAAGCTCCCCTCCAGAGACCACCCAGTCACGC
CCGATGCCCCCAGAAGCACGGAGACTTATTGTCAATAAGAATGCCGGTGAGACCCTCCTG
CAGCGTGCCGCCCGGCTTGGCTATGAG---GAGGTGGTTTTATACTGTCTGGAGAATAAG
ATTTGTGATGTGAATCATCGAGACAACGCTGGATACTGTGCCCTGCATGAAGCTTGTGCT
AGGGGGTGGTTGAACATCGTGCGACACCTTCTTGAATATGGCGCTGATGTCAACTGCAGT
GCCCAGGATGGAACCAGGCCTCTCCATGATGCTGTCGAGAATGATCATTTGGAAATTGTC
CGCTTACTTCTCTCCTATGGTGCTGACCCTACTTTGGCTACATACTCAGGTAGAACCATC
ATGAAAATGACCCACAGCGAACTTATGGAAAAGTTTTTAACAGATTATTTAAGTGACCTG
CAGGGTCGTAATGACGATGACTCCAATGGCTCTTGGGAGTTTTATGGCAGCTCTGTGTGT
GAACCAGATGATGAAAGCGGATATGATGTTTTAGCAAACCCCCCAGGGCCAGAGGACCAG
GATGACGACGATGAGGCCTACAGTGATGTGTTTGAGTTTGAATTTTCAGAAAGCCCCCTC
TTACCATGCTATAACATCCAAGTGTCCGTCGCTCAGGGGCCTCGAAACTGGCTGTTGCTT
TCTGATGTGCTTAAGAAATTGAAAATGTCCTCCCGTATATTCCGCTGCAATTTCCCAAAT
GTGGAAATTGTCACCATTGCAGAGGCGGAGTTTTACCGGCAAGTTTCAGCAAGTCTCTTG
TTCTCTTGCTCCAAAGACCTGGAAGCCTTTAACCCTGAGAGCAAGGAGCTCTTAGATCTG
GTTGAATTCACTAACGAGCTTCAGACTCTGCTGGGCTCGACCATGGAATGGCTACACCCC
---
