# Supplementary material for: Positively selected genes in the hoary bat (Lasiurus cinereus) lineage: prominence of thymus expression, immune and metabolic function, and regions of ancient synteny
Source: PeerJ. 2022 Mar 17;10:e13130. doi: 10.7717/peerj.13130 (PMC8934532; doi:10.7717/peerj.13130)
Supplement: Supplemental Information 4 — Likely alignment errors have been manually deleted between conserved codons. Recovery of the original codon positions requires alignment to the original accessions in each orthogroup. [file peerj-10-13130-s004.zip › renamed.manual/OG0003623.manual.fas]

>EpFu|XM_028143826.1_cds_XP_027999627.1_1
CGACAGTTGGGCAAGAACATCAAGTTTGGGCAGCCGCCACCCCATGCCACTCCCATGAAG
AGGGCAGACAGTGGGGAGGCTAGCCTCGAAGAGGACCCGTTCCCGGCCAGTCCCATGGAA
CCTGTGGCTCCGCAGGACGTCATCCTCTCGGAC------GCCGAGAACAAATCTAGTGAC
ACGCCAAGTTCTCCGAGTCCTCCGAATCCGCCTGGAGCCAGAAGTGAGATGGAAGATAAG
GCAGCTCCAGCTAAACCATCTCGGCCCAAAAGGCACTTCTCTTCTGCTGGCACCATCGAA
AGTGTCAACCTGGATGCCATCCCCTTGGCCATCGCCCGCTTGGACAACAGTGCCGCCAAG
CACAAACTGTCCGTTAAGCCAAAAAACCAGAGGGTGTCAAAGAAGCACAGGCGACTTGGA
CTTGCCGGGGCTCGACCCGAGGAACCAGGGGGCCTTCGGAGCCAGCTGCCCCTGGACCAG
AACGGACACCCTGGAGAAGACAAGCTGACGTGGCACGAGGAGGAGCCCGAGCCTCTGGGC
GCCGAGGAAGAGCAGAGACGCCAGGAGGAATACTGGCGAGAACTGGAGGCCAAGTGCAAG
CGGCAGAAGGCGGAGGCAGCCGAGAGGAGGCGCCTGGAGGAGCAGAGGCTCCGGGCCCTG
GAGCGGCGGCTTTGGGAAGAGAACCGCAGGCAGGAGCTCCTGAGGCAGTGCACCGAGGAA
AGGCGGCGGCTGGACGAGCAAGGTGGCCCAGCCCCGGAGTGCAGGGAGCCAGAGGAAGAC
CGCAGGGTGGAGGAGCTGAGGTGGCAGGAGGTGGAGGAGAGGCAGACCATGCCCAGGCCC
TACACCTTCCAGGTGTCCTCGGGAGGGAAGCAGATCCTCTTCCCCAAGGTCAACCTGAGC
CCAGTGACGCCCACGAAAGACGCAGGGCTGGCGTCCGCCCCCCACCAGCCAAAGGCCCCC
CGAGCCGGCCCTGCCCCGCACGCGCTGCCCTCGTCCCTGAGCATCCCGCACACGGCCATC
CTGGTCACCGGCGCCCAGCTGTGCGGCCCCGCCGTCAACCTGAGCCAGATCAAGGACACG
GCGTGCAAGTCTCTGCTGGGCTTGTCGGAAGAAAAGAAGCCCGGGGATGCCGTCGCCCTG
GAGAGCCCGCCCCGGGCC---------------------GGCAGCGGGCGGGCCCGGCCC
CCGCAGGAGTCGGCGAGCAGCGCGGCTGCCCTGGCCGAGTGGGCCTCCATCCGCTCCCGC
ATCCTGAAGAGCGCAGAGGGCGACCCGCGCGGCAGGAGAGACCCGCCTCCGCCCGGGGAC
GAACCCGCGCCCAGAGCCCGCTGTGATTCCCGGGGGAACCTCCGGAGGGCCCCGCCAGGA
AATGCGAAGTTCTCCATCATGCCCGCCTGGCAGAAGTTCTCCGATGGGGGCACAGAGGCC
TCCAAA---------CAGGGCGCTGAAAGCACGAGGAAAAGACCGGGGCCGGGAGCCAGC
GAGCAGGCGGCGCCCCCGCCCCTGGCGGCTGCTGATAGCGAGGAGCCTCAGAAAGGCCCG
GAGAGTCTGGGGGTGCACCAGGAGCCAACAGACACCACCGAGGGCTGCAAGTTTGCCAAA
GACCTCCCATCGTTCCTTGTTCCCAGCCCTCCTTACCCTCCGCAGAAAGCGGTGGCCCAC
GCGGAGCCCGGGACCGGGTCGGGCAGTGAGGCCGCCAGTGGCACGGGAAGGCCGGACCCG
GTGATG---CCAGGCGGGGAGGAAAAAGCCTCCCCTTTCGGGATCAAGTTGAGAAGGACC
AACTACTCCTTGCGCTTCCACTGCGACCAGCAGGCAGAACAGAAGAAGAAGAAGAGGAAC
AGCAGCGCCGGGGACAGGGCCGAGGGGGCGGCCCCGGCACCAGAGGGCACGGGTGGAGAG
AAGGAGGCAGAGGGTGTG---GCCCTTAAGCACGGCCCATCTCTCCCCGCAGAGAGCAAG
CAAGGCCCAGGC---ACCTGGAAGGACTCCACTGTCGGCCCCTCCAGCCCCCCTCCCACC
GCCCAGCCTGGACCCCCACCCGTCAGCAGCCAGACCCCGGCCCCAGAGCACGCCAAGGCA
GCAAGCAGGATGCCCGTGGCGCAGAAGCCAGCCCTGGCGCCCAAGCCCTCCGGGCAGACC
CCCCCGGCCTCCCCACTCTGCAAACTGAGCAGGCCCTACCTGGTAGAGCTGCTGGCTCGG
CGGCCGGGGAAGCCTGACCCGGAGCCCAATGAGCTGAGCAAGGAGGGCCAGGAGAGCCGC
GAGCCTGGGCCGCCCTCACCACCGCCT---------------------CCCAGGAGGGAA
GAGAAGGAAGAGGTGGAAACAGAGAGGAACGCTGCTTCTCCTGCTCGATCTGCGGCCCCA
CAAGAGAAGCCTTGCCCAGCGCCCGAGGCCGGGAGGAAA---------------GAAAAG
CCGGTGCTTCAGAGCAGACACTCTTTAGATGGCTCCAAACTTGTGGAGAAAGTTGAAACC
GCGCAGCCA------CTGTGGATAACGTTAGCCCTGCAAAAGCAGAAGGGGTTTCGGGAG
CAGCAAGCTACTCGAGAGGAGAGGAAGCAGGCGAGGGAGGCCAAACAGGCAGAAAAGCTC
TCCAAGGACAACGTCAGT---------------------------GTCGGTCCACAGCCA
GGAAGCAGCAGTGTCTGCAGAGCTGGATCCCTGCTCAAGCCCACGGCTCAGCCGGAAGAG
AAGAAG------------------------------CCGGAGACAGCAGGGTCCCGGCTT
GAGCGCAGAGAGCAGCTGAAAAAGGCCAACACCCTTCCCACATCTGTGACAGTGGAGATC
TCTGATTCGCCTCCCCCAGCGCCACTGGTGAAAGAAGTCACAAAGAGGTTTTCCACCCCC
GATGCTGCTCCCGTCTCAACAGAACCAGCCTGGCTGGCTTTGGCCAAAAGGAAAGCCAAG
GCCTGGAGCGACTGCCCACAGATCATTAAG
>HiAr|XM_019664383.1_cds_XP_019519928.1_1
CGACAGTTGAGCAAGAACATCAAGTTTGGGCAGCCACCACCCAATGCCATTCCTGTGAAG
AAGGCAGACAGTGGAGAGGCTAGCTTAGAAGAAGATTCGTTCCTGACCAGTCCTATGGAA
ATTGTGTCCCAGCAGGACGTCATCCTCTCAGAT------ACCGAGAACAAATCTAGTGAT
ACGCCAAGCTCTCCGCGTCCTCTGAATCTGCCTGGAACCAGGAGTGAGATGGAAGAGAAG
GTGGCTCCAGTTAAACCATCTCGGCCAAAAAGGCACTTCTCTTCCGCTGGCACCATTGAA
AGTGTCAACCTAGATGCCATCCCCCTGGCCATCGCCCGCCTGGACAACAGTGCTGCCAAG
CACAAACTGTCCGTTAAGCCAAAAAACCAGAGGGTGTCAAAGAAGCACAGGCGACTT---
---ACCGGGGATCGACCCAATGAACACGGTGGCATTCCACATCAGCTGTCCCTGGACCAG
AACGGACACCCTGGAGAAGACAAGCCAATGTGGCACGAAGAGGAGCCGGAGCCACTGGAC
TCTGAGGAGGAGAAGAGACGCCAAGAAGAATACTGGCGAGAACTTGAGGCCAAGTGCAAA
CGGCAGAAGGCAGAAGCAGCTGAGAGGAGACGCCTGGAAGATCAGAGGCTCCAGGCCCTG
GAGAGGCGGCTTTGGGAAGAGAACCGAAGGCAAGAGCTCTTGAGAGAATGCGAAGCGCAG
AAGCAGAGACTGGGAGAACAAGGCGGCCAAGGCCAAGAGCAGAGGGAGCGAGAGGAAGAC
AGGAAGGTGGAGGAACTCAGGTGGCAGGAAGTGGACGAGAGGCAGACCATGCCCAGGCCC
TACACTTTCCAGGTGTCGTCAGGAGGGAAACAGATTCTCTTCCCCAAAGTCAACCTGAGC
CCAGTGACGCCTGGGAAAGAAGCAGGACTTGCCTCTGCTCCCCATGAGCCAAAGGCCCCC
AAAGCCAGCCCAGCCTCCCACGCCCTGCCCTCCTCCCTGAGCATCCCCCACACGGCCATC
CTGGTCACGGGAGCACAGCTCTGCGGCCCAGCTGTCAACCTGAGCCAGATCAAGGACACG
GCATGCAAGTCTCTCCTGGGTCTGTCAGAAGAAAAAAAGCACGTGGATGTCCCCGCCCTG
GAGAACCCACCCCGAGCTCCCATCGACCCCCGGCCA---GGCAGCGGGAAGGCCAGGCCC
CACCATGAGTCTCCAAGCAGTGTGGCTGCACTGGCCGAATGGGCTTCCATTCGGTCCAGA
ATCCTGAAGAATGCAGAG------------------AGAGACCAATCTCAGCCTGGTGAT
GAGCACCCTCCCCGGGGCCGCTGTGATTCCCGAGGGAACCTCCGCAAGACCCCACCAATA
AATGCAAAGTTCTCCATTATGCCTGCCTGGCAGAAATTCTCTGATGGGGGCACGGAGACC
TCGAAA---CAGAACACAGAAGCTGAAAGCATTAGAAAAAGACCCGTGCTGGGAGCCAGT
GACGAGACAGCACCCCCACCC---CTGGCTGCTGATAGTCATGAGCCCCGGAAGGGCGCA
GAGAAACTGGAGGTACACCAGGAGTCAACAGATACCACCGAGGGATGCAAATTTGCCAAA
GACCTTCCATCTTTCCTTGTTCCAAGCCTTCCTTATTCTCCGCAGAAAGCTGCCGCCCAT
GCAGAGCCCGTGACCACTTCAGACGGTGAGACCACCAGTGGTCCAGGAAAGCCAGACTCC
ATGACG---CCAGGTGGCGAGGAAAAAGCCTCACCTTTTGGAATAAAGTTGAGAAGGACC
AACTACTCCTTGCGCTTCCACTGTGACCAACAGACGGAACAGAAAAAGAAGAAAAGGCAC
AGCAGCACAGGGGATAGTGCTGATGGGGGGCCGCCTGCACCAGGGAGCACAGATGCAGAG
AAAGAGGCAGAAGGTGTG---GCCCTCAAGCGTGGCCCGTCTCTCCCCCCAGAGAGGAAG
CAAGCCCCATCC---ACCTGGAAGGACTCTGCAGAAAGCCCTTCCAGCCCCTCTCCTGCA
GCCCAGCCTGGGCCCCCACCTGCCAGCAGCCAGACCCCGGCTCCAGAGCATGACAAAGCA
GCAAACAGAATGCCATCAGCACAGAAGCCAGCCCTGGCGCCCAAGCCCACCGGTCAGACC
CCACCGTCCTCCCCACTCTGCAAACTGAGCAAGCCCTACCTGGTAGAGCTACTGGCTTGC
CGGCCGGGAAAGCCTGATCCGGAGCCCAGCGAGCCATGT------------------GGT
GACCCTGGGCCGCACTCACCACCACCG---GCTGAGGAGAGGAAGGCTCAGAGGAGAGAT
GAGGAGGAAGAGGTGGAAACAGAGAGAAAATCTGCTTCCCCAGCGCTGTCTGCTGTCCAG
CAAGAGAAGTCTTCCCAAGCACCTGAGGCCGGGAGGAAA---------------GAAAAG
CCGGTGCTTCAGAGCAGACACTCTTTAGATGGCTCCAAAGTTGTGGAGAAAGTTGAAACC
ACGCAGCCA------CTGTGGATAACGTTAGCACTGCAAAAGCAGAAGGGATTCCGTGAG
CAGCAAGCGACTCGAGAGGAGAGGAAGCAAGCCAGGGAGGCCAAACAGGCAGAAAAGCTC
TCCAAAGAGAATGTCAGT---------------------------GTCAGCCCGCAGCCT
GGAAGCAGCAGTGTCAGCAGAGCTGGCTCCCTGCATAAGTCCACTGCTCAGCCAGAAGAG
AAGAAG------------------------------CTGGAGACAACAGTGTCCAGGCTC
GAGCGCAGAGAACAGCTGAAAAAGGCCAACACTCTTCCTACATCTGTGACAGTGGAGCTC
TCGGATTCGGCTCCCCCAACGCCACAGGTGAACGAAGTCACAAAGAGGTTTTCCTCCCCC
GACGCTGCCCCCGTGTCAACAGAACCAGCCTGGCTGGCTTTGGCCAAAAGGAAAGCCAAG
GCCTGGAGCGACTGTCCACAGATTATTAAG
>LaCi|238-exonerate_protein2genome-gene-136.0-mRNA-1
CGACAGTTGTGCAAGAACATCAAGTTTGGGCAGCCGCCGCCCAACGCCACTCCCATGAAG
AGGGCAGACAGTGAAGAAGCGAGCCTCGAAGAGGACCCGTTCCCGGCCAGCCCCATGGAA
CTGGTGGCTCAGCAGGACATCATCCTCTCAGACACCACCGCCGAGAACAAGTCTAGTGAC
ACGCCAAGTTCTCCGGGTCCGTCAAGTCCGCCTGGAGCCAGAAGTGAGATGGAAGATAAG
GCAGCTCCAGCTAAACCGTCTCGGCCAAAGAGGCACTTCTCTTCTGCTGGCACCATCGAA
AGCGTCAACCTGGACGCCATCCCCCTGGCCATCGCTCGCTTGGACAACAGTGCCGCCAAG
CACAAACTGTCCGTGAAGCCAAAAAACCAGAGGGTGTCGAAGAAGCACAGGCGGCTTGGA
CTTGCCGGGGCTCGACCAAATGAACCAGGTGGCCTGCCGAGCCTGCTGTCCCTGGACCAG
AACGGACACCCGGGAGAAGACAAGCTGACGTGGCACGAGGAGGAGCGGGAGCCTCTGGGC
GCCAAGGAAGAGAAGAGGCGCCAGGAAGAATACTGGCAAGAACTGGAGGCCAAGTGCAAG
CGGCAGAAGGCGGAGGCGGCCGAGAGGCGGCGCCTGGAGGAGCAGAGGCTCCGAGCCCTG
GAGCGGCAGCTTTGGGAAGAGAACCGCAGGCAGGAGCTTCTGAGGCAGTGCACAGAGGAA
AGGTGGAGGCTGGACGAGCAAGGCGGCCCAGCCCCGGAGTGCTGGGAGCCGGAGGAAGAC
CGGCGCGGGGAGGAGCTGCGGTGGCAGGAGGTGGAGGAGCGGCAGACCATGCCCAGGCCC
TACACCTTCCAGGTGTCCTCGGGCGGCAAGCAGATCCTCTTCCCCAAGGTCAACCTGAGC
CCCGTGACGCCCGCGAAGGACGCGNNNNNNNNNNNNNNNNNNNNNNNNNNNNNNNNNNNN
NNNNNNNNNNNNNNNNCCCACGCGCTGCCCTCGGCCCTGAGCATCCCCCACACGGCCATC
CTGGTCACCGGGGCGCAGCTGTGCGGCCCGGCCGTCAACCTGAGCCAGATCAAGGACACG
GCGTGCAAGTCCCTCCTGGGCCTGTCGGAGGAGAAGCGGCTCGGNNNNNNNNNNNNNNNN
NNNNNC------------------------------------------------------
------------------------------CTGGCCGAGTGGGCTTCCATTCGGTCCCGC
ATCCTGAGGAGCTCGGAGGGCGACCCGCGCGGCCGCAGAGANNNNNNNNNNNNNNNNNNN
NNNNNNNNNNNNNNNNNNNNNTGTGACTCCCGGGGCGCCCTGCGGAAGGCCCCGCCCGGA
AACGCCAAGTTCTCCATCATGCCCGCCTGGCAGAAGTTCTCCGAGGGGGGCCCGGAGACC
CCCAAACCGAACGCAGCCGCCGCCGAGAGCGGGAGGAAAAGAGCCGCGCTGGCTCCCAGC
GACCAGACCGCGCCCCCGCCC---GCGGCTGCCGAGGGCGAGGAGCCTCCGCGAGGCCCC
GAGAATCTGGGGGTGCCCCCGGAGCCAACAGACACCACCGAGGGCTGCAAGTTTGCCAAA
GACCTTCCATCTTTCCTTGTCCCCAGCCCCCCGGACCCCCCGCAGAGAGCAGTGGCACCC
GCGGGCAGCGAGACCGCCAGCGGCGACCCCGCAAAGCCGGACCCCGCAAAGCCGGACCCC
GCGGCGGGGCCCGGTGCGGAGGACAAGGCCTCGCCTTTTGGAATAAAGCTCAGAAGGACC
AACTACTCCTTGCGCTTCCACTGCGACCAGCAGGCGGAGCAGAAGAGGAAGAAGAGGAAC
AGCAGCACCGCGGACAGCGCCGAGGGGGCGCCACCGGCACCGGAGGGCGCGGAGGGCGCG
GAGGCAGCGGAGGGGGTG---GCCCCGAAGCCTGGCCCGTCCCTCTCCACCGAGAGCAGG
CCCGGCCCCGGTGGCGCCTGGAAGGACTCGGCTGCGAGCCCTTCCAGCCTCCCTCCCACG
GCCCAGCCTGGACCCCCAGCCACGGGCAGCCAGAGCCCGGCGCCGGAGCCCGCCAAGGCA
GCAAACAGAATGCCCTCGGCGCAGAAGCCAGCCCTGGCGCCCAAGCCCTCCGGGCAGACG
CCCCCGACCTCCCCGCTCTGCAAGCTGAGCAGGCCCTACCTGGTGGAGCTGCTGGCTCGG
CGGCCGGGGAAGCCCGACCCGGAGCCCGGTGAGCCGTGCAGGGAGGGCCAGGAGAGCCGT
GAGCCTGGGCCACCCTCGCCACCGCCT---------------------CCCAGGAGGGAA
GGGAAGGAAGAGGTGGAAACGGAGAGGAAAGCTGCGGCTCCTGCTCGGCCTGCAGCCCCG
CAAGAGAGGCCTTCCCAAACGCCCGAGGCTGGGAGGAGA---------------GAAAAG
CCGGTGCTTCAGAGCAGACACTCTTTAGATGGCTCCAAACTTGTGGAGAAAGTTGAAACA
GCGCAGCCA------CTGTGGATCACGTTAGCCCTGCAAAAGCAGAAGGGGTTTCGGGAG
CAGCAAGCGACTCGAGAGGAGAGGAAGCAAGCGAGGGAGGCCAAACAGGCAGGAAAGCTC
TCCAAAGACAACGTGAGTAGCCTGTCTCTGCCCACCCAGGTCAGTGTCAGTCCACAGCCA
GGAAGCAGCAATGTCAGCAGAGCTGGATCCCTGCTCAAGTCCACGGCTCAGCCAGAAGAG
AAGAAG------------------------------CCGGAGACAGCAGGGTCCAGGCTT
GAGCGCAGAGAGCAGCTGAAAAAGGCCAACACCCTCCCCACATCGGTGACAGTGGAGATC
TCTGATTCGTCTCCCCCAGCGCCACTGGTGAAAGAAGTCACAAAGAGGTTTTCCACCCCA
GATGCTGCTCCCGTCTCAACAGAACCAGCCTGGCTGGCTTTGGCCAAAAGGAAAGCCAAG
GCCTGGAGCGACTGCCCACAGATTATTAAG
>MyLu|XM_023758280.1_cds_XP_023614048.1_1
CGACAGTTGGGCAAGAACATCAAGTTTGGGCAGCCGCCGCCCAGTGCCACTCCCATGAAG
AGGGCAGACAGCGGGGAGGCCGGCCTAGAAGGGGACCCGCTCCTGGCCAGTCCCACGGAA
CCTGTGACTCAGCAGGACCTCATCCTCCCAGAC------GCCGAGAACAAATCTAGTGAC
ACACCAAGTTCTCCGAGTCCTCCGAATCCGCCCGGAGCCAGAAGTGAGATGGAAGAGAAG
GCAGCTCCAGCTAAACCTTCTCGGCCAAAAAGGCACTTCTCTTCTGCTGGCACCATCGAA
AGTGTCAACCTGGATGCCATCCCCTTGGCCATCGCTCGCTTGGACAACAGTGCCGCCAAG
CACAAACTGTCCGTTAAGCCAAAAAACCAGAGGGTGTCAAAGAAGCACAGGCGACTTGGA
CTTGCCGGGGCTCGACTAAATGAACAAGGAGGCCTTCCGAGCCAGCTGTCCCTGGACCAG
AACGGACACCCTGGAGAAGACAAGCTGATGTGGCACGAAGAGGAGCCGGAGCCTCTGGAC
GCCGAGGAG---AAGAGATGCCAGGAAGAATACTGGCGAGAACTGGAGGCCAAGTGCAAG
CGGCAGAAGGCGGAGGCAGCCGAGAGGAGACGCCTGGAGGAGCAGAGGCTCCGGGCCCTG
GAGCAGCGGCTTTGGGAAGAGAACCGCAGGCAGGAGCTCCTGAGGCAGTGCACAGAGGAA
AGGCGGAGGCTGGACGAGCAAGGTAGCCCAGCCCCAGAGTGCAGGGAGCCAGCGGAAGAC
CGCAGGGTGGAGGAGCTGAGGTGGCAGGAGGTGGAGGAGCGGCAGACCATGCCCCGGCCC
TACACTTTCCAGGTGTCCTCGGGAGGCAAACAGATTCTCTTCCCCAAAGTCAACCTGAGC
CCCGTGACGCCCACGAAAGACGCGGGACTGGCCTCGGCTCCCCACCAGCCAAAGGGCCCC
CGGGCCAGCCCGGCCCCCCACGCCCTGCCCTCGTCGCTGAGCATCCCCCACACGGCCATC
CTGGTCACGGGGGCCCAGCTGTGCGGCCCCGCCGTCAACCTGACCCAGATCAAGGACACG
GCGTGCAAGTCTCTGCTGGGCTTGTCGGAGGAAAAGAAGCACGGGGACGCCCCCACCCTG
GACCACCCACCCCGCGCCCCGGCCGACCCCCGGACTGGCGGCGGCGGGAAGGCCAGGCCC
CCCCAGGAGTCGGCGAGCAGCGCGGCTGCCCTGGCCGAGTGGGCGTCCATTCGGTCCCGC
ATCCTGAAGAGCGCGGAGGGCGACCCGCGCGGCAAGAGAGACCAGCCCCCGCCTGGGGAT
GAGCCCGCGCCCCGGGGCCGCAGTGACTCCCGGGGGACCCTCCAGAAGACCCCGCCAGGA
AACGCCAAGTTCTCGATCATGCCTGCCTGGCAGAAGTTCTCGGATGGGGGCGCAGAGACC
TCCAAA---CAGAGCGCGGGAGCTGAAAGCACGAGAAAAAGGCCCGGGCTGGGAGCCAGC
GACCAGACAGCGCCCCCGCCC---CTGGCTGCTGAGAGCGATGAGCCCCAGAAAGGCCCA
GAGAATGTGGGGGCGTGCCAGGAGCCAGCAGACACCACCGAGGGCTGCAAATTTGCCAAA
GACCTTCCATCCTTCCTTGTTCCGAGCCCTCCGTACCCTCCGCAGAAAGCGGTGGCCCAG
GCGGAGCCCGTGACCGCGTCGGGCAGTGAGACCGCCAGTGGCGCAGGAAAGCCGGACGCC
GCGTTGACAGGTGGGGAGGAAAAAGCCTCCTCACCTTTTGGAATAAAGTTGAGAAGGACC
AACTACTCCTTGCGCTTCCACTGCGACCAGCAGGCAGAGCAGAAGAAGAAAAAGAGGAAC
AGCAGCGCTGGGGACAGTGCAGAGGGGGGGCCGCCGGCACCAGCGTGCACGGATGGAGAG
AAGGCGGCAGAGGGTGCACCGGCCCTTAAGCGTGGCCCATCCCTCCCCGCAGAGAGCAAG
CAAGGCCCCGGC---AGCTGGAAGGACTCTGCCGTAAGCCCTTCCAGCCCCCCTCCCACA
GCCCAGCCTGGACCCTCACCGGTCAGCAGCCAGACCCCGGCCCCGGAGCACACCAAGGCA
GCAAACAGAATGCCGATGGCGCAGAAGCCAGCCCTGGCGCCCAAGCCCTCCGGTCAGACG
CCACCGACCTCCCCGCTTTGCAAGCTGAGCAGGCCCTACCTGGTAGAGCTGCTGGCTCGG
CGGCCGGGGAAGCCTGACCCGGAGCCCAGCGAGCTGTGCAAGGAAGGCCAGGAGCGCCGT
GAGCCTGGGCCACGCTCGCCACCACCT---------------------CCCAGGAGGGAA
GAGAAGGAAGAGGTGGAAGCAGAGAGGAAAGCTGCTGCCCCTGCTCTGTCTGCAGCCCCA
CAGGAGAAGCCTCCCCAAACGCCCGAGGCCGGGAGGAAA---------------GAAAAG
CCGGTGCTTCAGAGCAGACACTCTTTAGATGGCTCCAAACTTGTGGAGAAAGTTGAAACT
GCGCAGCCA------CTGTGGATAACGTTAGCCCTGCAAAAGCAGAAGGGGTTTCGGGAG
CAGCAAGCGACTCGAGAGGAGAGGAAGCAAGCGAGGGAGGCCAAACAGGCAGAAAAGCTC
TCCAAGGACAACGTCAGT---------------------------GTCAGTCCACAGCCA
GGAAGCAGCAGTGTCAGCAGAGCTGGATCCCTGCTCAAGTCCATGGCTCATCCAGAAGAC
AAGAAG------------------------------CCGGAGACAGCAGGGTCCAGGCTT
GAGCGCAGAGAGCAGCTGAAAAAGGCCAACACCCTTCCCACATCTGTGACAGTGGAGATC
TCTGATTCGCCTCCCCCAGCGCCACTGGTGAAAGAAGTCACAAAGAGGTTTTCCACCCCA
GATGCTGCTCCCGTGTCAACAGAACCAGCCTGGCTGGCTTTGGCCAAAAGGAAAGCCAAG
GCCTGGAGCGACTGCCCACAGATTATTAAG
>PhDi|XM_028505970.1_cds_XP_028361771.1_1
CGACAGTTGGGCAAGAACATCAAGTTTGGGCAGCCGCCACCCAGTGCCACTCCCATGAAG
AAGGCAGACAGTGGAGAGGCTAGCTTAGAAGAGGACCTGTTCCTGGCCAGTCCCATGGAG
ATTGTCACTCAGCAGGACATCGTCCTCTCCGAC------TCCGAGAACAAATCTAGTGAC
ACACCAGGTTCTCTGAGTCCTCTGAATCTGCCTGGAGCCAGAAGTGAGATGGAAGAGAAG
GCAGCTCCAGTTAAACCGTCTCGGCCAAAAAGGCACTTCTCTTCTGCTGGCACCATCGAA
AGTGTCAACCTGGATGCCATCCCCCTGGCCATCGCTCGCCTAGACAACAGTGCCGCCAAG
CACAAACTGTCCGTCAAGCCAAAAAACCAGAGGGTGTCAAAGAAGCACAGGCGACTTGGA
CTTGCCAGGGATCGATCAAACGAACAAGGTGGCCTTCTGAGTCAGCTGCCCCTGGACCAG
AACGGACACCCTGCAGAAGACAAGCCAGTGTGGCATGAAGAGGAGCCAGAACCACTGGAC
TCCGAGGAAGAAAAGAGACGCCAGGAAGAATACTGGCGAGAACTGGAGGCCAAGTGCAAA
CGGCAGAAGGCTGAAGCAGCTGAGAGGAGACGCCTGGAAGAGCAGAGGCTTCAGGCCCTG
GAGAGGAGGCTTTGGGAAGAGAACAGAAGGCAGGAGCTCTTGAGGCAATGCATGGAGGAG
AGACAGAGGCTGGAAGAGCAAGGTGGCAGAGGCCAGGAGCAGAGGGAGCAAGAGGAAGAC
AGAAAGGGGGAGGAACTCAGGTGGCAGGAAGTGGACGAGAGGCAGACCATGCCCAGACCC
TATACTTTCCAGGTGTCATCAGGTGGGAAACAAATTCTCTTCCCCAAAGTCAACCTGAGC
CCTGTGACACCCATGAAAGACACAGAACTTGCCTCTCCTCCCCACGAGCCAAAGGCTGCC
AAAGCCAGCCCTGCCTCCCACACTCTGCCCTCATCACTGAGCATCCCTCACACGGCCATT
CTGGTCACAGGAGCACAGCTGTGCGGCCCAGCTGTCAACCTGAGCCAGATCAAAGACACA
GCCTGCAAGTCTCTCCTGGGTTTGTCAGAAGAAAAGAAGCATGTGGATGTCCCCACTCTG
GAGAATGCACCCCAAGCCCCCACTGACCCCAAGGCA---GGCAGCAGAAAGGCCAGGCCC
CCCCAGGAGTCCTCGAGCAGTGTAGCTGCACTGGCTGAGTGGGCTTCCATTCGCTCCAGA
ATCCTGAAGAACTCAGAGAGTGACCAGTGCAGCAAGAGAGACCAGTCTCAGCCTGGTGAT
GAGCACCCCCCCAGGGGCCGATGTGATTCCCGGGGGAACCTCCGGAAGACTCCACCAGTG
AATGCGAAGTTCTCTATTATGCCTGCCTGGCAGAAATTCTCTGATGGGGGCACAGAGACC
TCCAAA---CAGAGCACGGAAGCTGAAGGCATTAGAAAAAGACCCGTGTTGGGAGCCAGT
GAGGAGACAGCGCCCCTGCCC---CTGGCTGCTGATATCAGTGAGCACCAGAAGGCCACA
GAGAATCTGGGGGTGCACCAGGAGCCAGCGGACACCACTGAGGGATGCAAATTTGCCAAA
GACCTTCCATCTTTCCTTGTTCCAAGCCCTCCTTACCCTCTGCAGAAAGCAGTGGCCCAC
ACAGAGCCTGCGACCTTGTCGGATAATGAGACCACCAGTGGCGTAGGAAAGCCAGACGCC
ATGATG---CCAGGTGGGGAGGAAAAAGCCTCACCTTTCGGAATAAAGTTGAGAAGGACC
AACTACTCCTTGCGCTTCCACTGTGACCAACAGACAGAACAGAAGAAGAAGAAAAGGCAC
AGCAGCATTGGGGACAGCGTCGACGGGGTGCTGCCTGCACCAGGGAGCACAAATGGAGAG
AAAGAGACAGAAGGTGTG---GCCCTCAAGCACGGCCCTTCCCTTCCCCTGGAGAGGAAG
CAAGCCCCGCCC---ACCTGGAAGGACTCTGCTGAAAGCCCTTCCAGCCACTCCCCTGCA
GCCCAGCCCGGGCCCCCACCAGTCAGCCTCCAGACCCCGGCTCCAGAGCAC---AAGGCA
GCAAACAGAATGCCAGTGGTGCAGAAGCCAGCCCTGGCACCCAAGCCCGCCGATAAGACC
CCACCGCCCTCCCCACTCTGCAAACTGAGCAGGCCCTACCTGGGGGAGCTGCTGGCTCGG
CGGCCGGGGAAGCCTGACCCGGGGTCCAGTGAGCCATGCAAGGAGAGCCAGGAGAGCGGT
GACCCTTGGCCACCCTCACCGCCACCC---CCTGAGGAGAGGAAGGCCCAGAGGAGGGAT
AAGGAGGAAGAGATGGAAACAGAGAGGAAACCTGCTTCCCCAGTTCTGCCTGCTGCCCAG
CAAGAGAAGCCTCCCCAGACTCCCGAGGCCGGGAGGAAA---------------GAAAAG
CCAGTGCTTCAGAGCAGACACTCTCTAGATGGCTCCAAACTTGGGGAGAAAGCTGAAACG
GCGCAGCCA------CTGTGGATAACGTTAGCACTGCAAAAGCAGAAGGGCTTTCGGGAG
CAGCAAGCTACACGGGAGGAGAGGAAGCAAGCCAGGGAGGCCAAACAGGCGGAAAAGCTC
TCCAAGGATCCCGCCGGC---------------------------ATCGGTCCACCGCCA
GGAAGCAGCAGTGTGAGCAGAGCCGGGTCCCTGCACAAGGCCTTGGCTCAGCCGGAAGAG
AAGAAA------------------------------CCGGAGACAGCAGGGTCCAGGCTG
GAGCGCAGAGACCAGCTGAAAAAGGCCAACACCCTCCCGACATCTGTGACAGTGGAGATC
TCGGATTCGACCCCCCCAGCGCCGCTGGTGAAAGAAGTCACCAAGAGGTTCTCCACCCCA
GACGCTGCCCCTGCATCCACAGAACCGGCCTGGCTGGCTTTGGCCAAAAGGAAAGCCAAG
GCCTGGAGCGACTGCCCGCAGATCATTAAG
>PtVa|XM_023532129.1_cds_XP_023387897.1_1
CGACAGTTGGGCAAGAACATCAAGTTTGGGCAGCCACCACCCAGTGCCATTCCCATGAAG
AAGGCAGACAGTGGAGAGGCTAGCTTAGAAGAGGACCTGTTCCTGACCAGTCCTATGGAA
ATTGTGACTCATCAGGACATCATCCTCTCAGAC------ACTGAGAACAAATCTAGTGAT
ACGACAAGTTCCCTGAGTCCTCTGAATCTGCCTGGAGCCAGAAGTGAGATGGAAGAGAAG
GTGGCTCCAGTTAAACCATCTCGGCCAAAAAGGCACTTCTCTTCTGCTGGCACCATCGAA
AGTGTTAACCTAGATGCCATCCCCCTGGCCATCGCTCGCCTGGACAACAGTGCCGCCAAG
CACAAACTATCTGTTAAGCCAAAAAACCAGAGGGTGTCAAAGAAGCACAGGCGACTT---
---GCCGGGGATCAGCCAGATGAACAGGATGGCTTTCTGCATCAGCTGTCCCTGGACCAG
AACGGACACCCTGGAGAAGACAAGCCGATTTGGCCTGAAGAGGAGCCAGAGCCACTGGAC
TCTGAGGAAGAGAAGAGACGCCAAGAAGAATACTGGCGAGAACTCGAGGCCAAGTGCAAA
CGACAGAAGGCTGAAGCAGCCGAGAGGAGACGCCTGGAAGAGCAGAGGCTCCAGGCCCTG
GAGAGAAGGCTTTGGGAAGAGAACAGAAGGCAAGAGCTCCTGAGGCAGTGTGAAGAGGGG
AGGCGGAGACTGCAAGAGCAAGGTGGCCAAGGCCAAGAGCAGAGGGAGCAAGAGGAGGAC
AGAAAGGTGGAGGAACTCAGGTGGCAGGAAGTGGATGAGAGGCAGACCATGCCCAGACCC
TATACTTTCCAGGTGTCATCAGGAGGGAAACAAATTCTCTTCCCCAAAGTCAACCTGAGC
CCAGTGACACCCATGAAAGATGCGGGACTTGCCTCTGCTTCCCATGAGCCAAAGGCCCTC
AAAGCCAGCCCGGCCTCTCACGCCCTGCCCTCGTCCCTGAGCATCCCCCACACGGCCATC
CTGGTCACGGGAGCACAGCTCTGCGGCCCAGCCGTCAACCTGAGCCAGATCAAGGACACG
GCATGCAAGTCTCTCCTGGGTTTGGCAGAAGAAAAGAAGCACGTGGATGTTCCCGCCCTG
GATAACTCACCCCGAGCCCCCGTCGACCCCCGGGCA---GGCAGCGGGAAGGCCAGGCCC
CCCCAGCAGTCTCCAAGCAGTGCGGCTGCACTGGCCGAATGGGCTTCCATTCGGTCCAGA
ATCCTGAAGAACGCAGAGAGTGACCAGAACAGCAAGAGAGACCAGTCTCAGCCTGGTGAT
GAGCACACTCCCAGGGGCCGATGTGATTCCCGAGGGAACCTCCGGAAGACCCCACCAGTG
AATGCAAAGTTCTCTATTATGCCTGCCTGGCAGAAATTCTCTGCCGGGGGCACAGAGACC
TCCAAA---CAGAACACAGAAGCTGAAAGCATTAGAAAAAGATTTGTGCTGGGAACCAGT
GATGAGATAGCACCCCCCACT---CTGGCCGCTGATGATAATGAGCACGAGAAGGGCACA
GAGAAACTGGGGGTGCACCAGGAGCCGGCGGACACCACTGAGGGATGCAAATTTGCCAAA
GACCTTCCATCTTTCCTTGTTCCAAGCCTTCCTTACCCTCCGCAGAAAGCAGTGGCCCAT
GCAGAGCCCGTGACCACTTCAGACAGCGAGGTCACCAGTGGTATGGGAAAGCCAGACCCT
GCGATG---CTAGGTAGGGAGGAAAAAGCCTCACCTTTTGGAATAAAGTTGAGAAGGACC
AACTACTCCTTGCGCTTCCACTGTGACCAGCAGACAGAACAGAAAAAGAAGAAAAGGCAC
AGCAGCATAGGGGACAGTGCCAATGGGGGGCCACCTGCACCAGGGAACACACATGGGGAG
AAAGAGACAGAGAGTTTG---GCTCTCAAACATGGCCCATCCCTCCCCCTGGAGAGGAAG
CAAGTCCCGTCC---ACCTGGAAAGACTCTGCTGAAAGCCCTTCCATCCACTCTCCTGCA
GCCCAGCCTGGGCCCCCACTGGCCAGCAGCCAGACCTCAACTCCAGAGCATGACAAGGCA
GCAAACCGAATGCCACTGGCGCAGAAGCCAGCCCTGGCACCCAAGCCCACCAGTCAGACC
CCACCATCCTCCCCACTCTGCAAACTGAGCAGGCCCTACCTGGTAGAGCTGCTGGCTCGC
AGGCCAGGGAAGCCCGACCCGGAGCCCAGCGAGCCATGC------------------GGT
GGCCCCCAGCCACCCTCTCCATCATCC---CCTGAGGAGAGGAAGGCCCGGAGGAGGGAT
GAGGAGGAAGAGATGGAAACGGAGAGGAAACCCACTTCCCCGGCTCTGTCTGCTGTCCAG
CAAGAGAAGCCTCCCCAAACACCCGAGGTTGGGAGGAGA---------------GAAAAG
CCGGTGCTTCAGAGCCGACACTCTTTAGATGGCTCCAAACTTGTGGAGAAAGTCGAAACT
GCACAGCCGCAGCCGCTGTGGGTAACGTTAGCACTGCAAAAGCAGAAGGGGTTTCGGGAG
CAGCAAGCCACTCGAGAGGAAAGGAAGCAAGCCAGGGAGACCAAACAGGCAGAAAAGCTC
CCCAGAGAGAACGTCAGT---------------------------GTCAGCCTGCAGCCT
GGAAGCAGCAGTGTCAGCCGAGCTGGTTCCCTGCACAAGGTCTCTGCTCAGCCAGAAGAG
AAGAAGCCAGAAGAGAAG---CCAGAAGAGAAGAAGCCAGAGACAGCAGTGTCCAGGCTT
GAGCGCAGAGAACAGCTGAAAAAGGCCAACACTCTTCCTACATCTGTGACAGTGGAGATC
TCTGATTCAGCTCCCCCGGCGCCACTGGTGAAAGAAGTCACCAAGAGGTTTTCTACCCCA
GACGTTGCCCCCGTGTCAACAGAACCAGCCTGGCTAGCTTTGGCCAAAAGGAAAGCCAAG
GCCTGGAGCGACTGTCCACAGATTATTAAG
>RhFe|XM_033105791.1_cds_XP_032961682.1_1
CGACAGTTGAGCAAGAACATCAAGTTTGGGCAGCCACCACCCAATGCCATTCCTATGAAG
AAGGCAGACAGTGGAGAGGCTGGCTTA---GAAGACCTGTTCCTGACCAGTCCCATGGAA
ACTGCGGCTCAGCAGGACGTCCTCCTCTCAGAT------ACCGAGAACAAATCTAGTGAT
ACGCCAAGTTCTCCAAGGCCTCTGAATCTGCCTGGAACCAGAAGTGAGATGGAAGAGAAG
GTGGCTCCAGTTAAACCATCTCGGCCAAAAAGGCACTTCTCTTCTGCTGGCACCATCGAA
AGTGTCAACCTGGATGCCATCCCCCTGGCCATCGCCCGCCTGGACAACAGTGCCGCCAAG
CACAAACTGTCCGTTAAGCCAAAAAACCAGAGGGTGTCAAAGAAGCACAGGCGACTT---
---GCCGGGGATCGACCAAATGAACACGGTGGCATTGTGCATCAGCTGTCCCTGGACCAG
AACGGACACCCTGGAGAAGACAAGCCAATTTGGCATGAAGAGGAGCCAGAGCCACTGGAC
TCCGAGGAGGAGAAGAGACGCCAAGAAGAATACTGGCGAGAACTTGAGGCCAAGTGCAAA
CGGCAGAAGGCAGAAGCAGCCGAGAGGAGACGCCTGGAAGAGCAGAGGCTCCAGGCCCTG
GAGAGGAGGCTTTGGGAAGAGAACAGAAGGCAAGAGTTCTTGAGGGAGGGCGAAGAATGG
AGGCCGAGACTGGGAGAGCAAGGTGGTCAAGGCCAAGAGCAGAGGGAGCAGGAGGAAGAC
AGAAAGGTGGAAGAACTCAGGTGGCAGGAAGTGGATGAGCGGCAGACCATGCCCAGACCC
TATACTTTCCAGGTGTCGTCAGGAGGGAAACAAATTCTCTTCCCCAAAGTCAACCTGAGC
CCAGTGACAGCTGTGAAAGATGCAGGACTAGCCTCTGCTCCCCATGAGCCAATGGCCCCC
AAGGCCAGCCCAACCGCCCACGCCCTGCCCTCCTCCCTGAGCATCCCCCACACGGCCATT
CTGGTCACGGGAGCACAGCTTTGTGGCCCAGCCGTCAACCTGAGCCAGATCAAGGACACA
GCATGCAAGTCTCTCCTGGGTTTGTCAGAAGAAAAAAAGCACGCGGATGTCCCCGCTCTA
GAGAACCCACCCCGAGCTGCCATCGACCCCCGGGCA---GGCAGCGGGAAGGCCCGGCCC
CACCAGGAGTCTCCAAGCAGCGTGGCTGCACTGGCCGAATGGGCTTCCATTCGGTCCAGA
ATCCTGAAGAATGCAGAG------------------AGAGACCAGTCTCAGCCTGGTGAT
GAGCATACTCCCAGGGGCCGATGTGATTCCCGAGGGAACCTCCGCAAGACCCCGCCAGTA
AATGCAAAGTTCTCTATTATGCCCGCCTGGCAGAAATTCTCTGATGGGGGCATAGAGACC
TCCAAA---CAGAACACAGAAGCGGAAAGCATTAGAAAAAGACCCATGCTGGGTGCCAGC
GAAGAGACAGCACCCCCGCCC---CTGGCTGCTGATAGCCATGAGCACCGGAAGGGCGCC
GAGAAACTGGAGGTGCACCAGGGGCCAACAGGTACCACCGAGGGATGCAAATTTGCCAAA
GACCTTCCATCTTTCCTTGTTCCAAGCCTTCCTTATCCTCCGCAGAAAGTGACAGCCCAT
GCAGAGCCCGTGACCACTTCAGACGGTGAGACCACCAGTGGCACAGGAAAGCCAGACTCC
GTAATG---CCAGGTGGGGAGGAAAAAGCCTCACCTTTTGGAATAAAGTTGAGAAGGACC
AACTACTCCTTGCGCTTCCACAGTGACCAACAGACAGAACAGAAAAAGAAGAAAAGGCAC
AGCAGCACAGGGGACAGTGCTGATGGGGCGCCACCTGCAGCAGGGAGCACAGATGGAGAG
AACGAGGCAGAGGTTGTG---GCCCTCAAGCATGGCCCGTCCGCCCCCCCAGAGAGGAAA
CAAGCCCCATCC---ACCTGGAAGGACTCCGCTGAAAGCCCTTCCAGCCACTCTCCTGCA
GCCCAGCCTGGGCCCCCACCTGCCAGCAGCCAGACCCCAGCTCCAGAGCATGACAAAGCA
GCAAACAGAATGCCATCGGCACAGAAACCAGCCCTGGCGCCCAAGCCCACCGGTCAGACC
CCGCCGTCCTCCCCACTCTGCAAACTGAGCAGGCCCTACCTGGTAGAGCTGCTGGCTCGC
CGGCCGGGCAGGCCTGATCCGGAGCCCAGCGAGCCTTGT------------------GCT
GACCCCGCGCTGCACTCACCACCACCACCGGCTGAGGAGAGGAAGGCTCAGAGGAGGGAT
GAGGAGGAAGAGGTGGGAACAGACAAGAAACCTGCTTCCCCAGCTGTGTTTGCTGCCCAG
CAAGAGAAGTCTTCCCAAGCACCTGAGGCCGGGTGGAAAGTCTTTCTTCCCACAGAAAAG
CCGGTGCTTCAGAGCAGGCACTCTTTAGATGGCTCCAAAGCTGTGGAGAAAGTGGAAACC
ACGCAGCCA------CTGTGGATAACGTTAGCACTGCAAAAGCAGAAGGGGTTTCGCGAG
CAGCAAGCTACTCGAGAGGAGAGGAAGCAAGCCAGGGAGGCCAAACAGGCGGAAAAGCTC
TCCAAGGAGAACGTCAGC---------------------------GTCAGCCCACAGCCT
GGAAGCAGCAGTGTCAGCAGAGCTGGTTCCCTGCACAAGTCCACTGCTCAGCCAGAAGAG
AAGAAG------------------------------CTGGAGACGACAGTGTCCAGGCTC
GAGCGCAGAGAACAGCTGAAAAAGGCCAACACTCTTCCCACATCTGTGACAGTGGAGATC
TCTGATTCGGCTCCCCCAGCGCCACAGGTGAAAGAAGTCACAAAGAGGTTTTCTTCCCCA
GACGCTGCCCCCGTGTCAACAGAACCAGCCTGGCTGGCTTTGGCCAAAAGGAAAGCCAAG
GCCTGGAGCGACTGTCCACAGATTATTAAG
>RoAe|XM_016126800.1_cds_XP_015982286.1_1
CGACAGTTGGGCAAGAACATCAAGTTTGGGCAGCCACCACCCAATGCCATTCCCATGAAG
AAGGCAGACAGTGGAGAGGCTAGCTTAGAAGAGGACCTGTTCCTGACCAGTCCCATGGAA
ATTGTGACTCATCAGGACATCGTCCTCTCAGAT------ACTGAGAACAAACCTAGTGAT
ACGGCAAGTTCTCTGAGTCCTCTGAATCTGCCTGGAGCCAGAAGTGAGATGGAAGAGAAG
GTGGCTCCAGTTAAACCGTCTCGGCCAAAAAGGCACTTCTCTTCTGCTGGCACCATCGAA
AGTGTTAACCTAGATGCCATCCCCCTGGCCATCGCTCGCCTGGACAACAGTGCTGCCAAG
CACAAACTGTCTGTTAAGCCAAAAAACCAGAGGGTGTCAAAGAAGCACAGGCGACTT---
---GCCTGGGATCAGCCAGATGAACAGCATGGCCTTCTGCATCAGCTGTCCCTGGACCAG
AACGGACACCCTGGAGAAGACAAGCCGGTTTGGCTTGAAGAGGAGCCAGAGCCGCTGGAC
TCCGAGGAAGAGAAGAGACGCCAGGAAGAATACTGGCGAGAACTTGAGGCCAAGTGCAAA
CGGCAGAAGGCCGAAGCAGCCGAGAGGAGACGCCTGGAAGAGCAGAGGCTCCAGGCCCTG
GAGAGGAGGCTATGGGAAGAAAACAGAAGGCAAGAGCTCCTCAGGCGGTGTGAAGAGGAG
AGGCAGAGACTGCAAGAGCAAGGTGGCCAAGGCCAAGAGAAGAGGGAGCAAGAGGAGGAC
AGAAAGGTGGAGGAACTCAGATGGCAGGAAGTGGATGAGAGGCAGACCATGCCCAGACCC
TATACTTTCCAGGTGTCATCAGGAGGGAAACAAATTCTCTTCCCCAAAGTCAACCTGAGC
CCAGTGACACCCATGAAAGATGCGGGACTTGCCTCCGCTTCCCATGAGCCAAAGGCCCCC
AAAGCCAGCTCGGCCTCTCACGCCCTGCCCTCGTCCCTGAGCATCCCCCACACGGCCATC
CTGGTCACAGGAGCACAGCTCTGCGGCCCGGCCGTCAACCTGAGCCAGATCAAGGACACG
GCATGCAAGTCTCTCCTGGGTCTGGCAGAAGAAAAGAAGCACGTGGAGGTTCCCGCCCTG
GATAACTCACCCCGGGCCCCCGTCGACCCCCGGGCA---GGAAGCGGGAAGGCCAGGCCC
CCCCAGGAGTCTCCAAGCAGTGTGGCTGCACTGGCCGAATGGGCTTCCATTCGGTCCAGA
ATCCTGAAGAACACAGAGAGTGACCAGAACAGCAGGAGAGACCAGTCTCAGGCTGGCGAT
GAGCACACTCCCAGGAGCCGAAGTGATTCCCGAGGGAACCTCCGCAAGACCCCACCAGTG
AATGCAAAATTCTCTATTATGCCTGCCTGGCAGAAGTTCTCTGCCGGGGGCACAGAGGCC
TCCAAA---CAGAACACAGAAGCTGAAAGCATTAGGAAAAGACCTGTACTGGGAACCAGT
GACGAGATAGCACCCCCACCT---CTGCCTGCTGATGAT---GAGCACGAGAAGGGCACA
GAGAAACTGGGGGTGCACCAGGAGCCGGCGGACACCTCCGAGGGATGCAAATTTGCCAAA
GACCTTCCATCTTTCCTTGTTCCAAGCCTTCCTCACCCTCCACAGAAAGCAGTGGCCCAT
GCAGAGCCCGTGACCACTTCGGACAGCGAGATCACCAGTGGTACAGGAAAGCCAAACCCC
GTGATG---CCAGGTAGGGAGGAAAAAGCCTCACCTTTTGGAATAAAATTGAGAAGGACC
AACTACTCCTTGCGCTTCCACTGTGACCAGCAAACAGAACAGAAAAAGAAGAAAAGGCAC
AGCAGCACAGGGGACAGTGCCAATGGAGGGCCACCTGCACCAGGGAGCACACATGGGGAG
AAAGAGACAGAGAGCTCG---GCTCTCAAACATGGCCCAGCCCTCCCCCTGGAGAGGAAG
CAGGTCCCATCC---ACCTGGAAAGACTCTGCTGAAAGCCCTTCCAGCCACTCTCCTGCA
GCCCAGCCTGGGCCCCCACTGGCCAGCAGCCAGACCTCAACTCCAGAGCATGACAAGGCA
GCAAACCGAATGCCACTGGCACAGAAGCCAGCCCTGGCGCCCAAGCCCACCACTCAGACC
CCACCGTCCTCCCCACTCTGCAAACTGAGCAGGCCCTACCTGGTAGAGCTGCTGGCTCGC
AGGCCGGGGAAGCACGACCCGGAGCCCAGCGAGCCATGT------------------GGT
GGCCCCCAGCCA---TCTCCACCATCC---CCTGAGGAGAGGAAGGCCCGGAGGAGGGAT
GAGGAGGAAGAGGTGGAAACGGAGAGGAAACCCACTTCCCCAGCTCGGTCTGCTGTCCAG
CAAGAGAAGCCTTCTCAAACGCCCGAGGTTGGGAGGAGA---------------GAAAAG
CCGGTGCTTCAGAGCCGACACTCTCTAGATGGCTCCAAACTTGTGGATAAAGTTGAAACT
GCGCAGCCG------CTGTGGGTAACGTTAGCACTGCAAAAGCAGAAGGGGTTTCGGGAG
CAGCAAGCTACTCGAGAGGAAAGGAAGCAAGCCCGGGAGACTAAACAGGCAGAAAAGCTC
CCGAGAGAGAACGTCAGT---------------------------GTCAGCCTGCAGCCT
GGAAGCAGCAGTGTGAGCCGAGCTGGTTCCCTGCACAAGGTCTCTGCTCAGCCAGAAGAG
AAGAAGCCAGAAGAGAAGAAGCCAGAAGAGAAGCAGCCAGAGACAGCAGTGTCCAGGCTC
GAGCGCAGAGAACAGCTGAAAAAGGCCAACACTCTTCCTACATCTGTGACAGTGGAGATC
TCTGATTCAGCTCCCCCGGCGCCACTGGTGAAAGAAGTCACAAAGAGGTTTTCTACCCCA
GACGTTGCCCCTGTGTCAACAGAACCAGCCTGGCTAGCTTTGGCCAAAAGGAAAGCCAAG
GCCTGGAGCGACTGTCCACAGATTATTAAG
