# Supplementary material for: Positively selected genes in the hoary bat (Lasiurus cinereus) lineage: prominence of thymus expression, immune and metabolic function, and regions of ancient synteny
Source: PeerJ. 2022 Mar 17;10:e13130. doi: 10.7717/peerj.13130 (PMC8934532; doi:10.7717/peerj.13130)
Supplement: Supplemental Information 4 — Likely alignment errors have been manually deleted between conserved codons. Recovery of the original codon positions requires alignment to the original accessions in each orthogroup. [file peerj-10-13130-s004.zip › renamed.manual/OG0003644.manual.fas]

>EpFu|XM_028127409.1_cds_XP_027983210.1_1
ATGGGGACTTCAAAAGCAATTGATGACTCTTCTGCGTCTATTTCTCTGGCCCAGCTTACA
AAGACTGCCAATCTGGCTGAAGCCAATGCTTCTGAAGAAGATAAAATTAAAGCAATGATG
TCGCAATCTGGCCATGAATACGACCCAATCAATTACATGAAGAAACCTCTAGGTCCACCA
CCTCCATCTTATACCTGTTTCCGCTGTGGTAAACCTGGCCATTATATTAAGAATTGCCCA
ACAAATGGGGATAAGAACTTCGAATCTGGTCCTAGGATTAAAAAGAGCACTGGAATTCCC
AGAAGTTTCATGATGGAAGTGAAAGATCCTAACATGAAAGGTGCAATGCTCACCAACACT
GGAAAATACGCAATACCAACTATAGATGCAGAAGCATATGCAATTGGGAAGAAAGAAAAG
CCGCCTTTCTTACCAGAGGAGCCCTCTTCATCTTCTGAAGAGGACGACCCTATCCCAGAT
GAGCTGCTGTGTCTCATCTGCAAAGACATTATGACTGATGCCGTTGTCATTCCCTGCTGT
GGAAATAGCTACTGTGATGAATGTATAAGAACAGCACTCTTGGAATCAGAGGACCATACA
TGCCCAACGTGTCATCAAAATGATGTCTCTCCTGATGCTTTAATTGCCAATAAATTCTTA
CGACAGGCTGTTAATAACTTCAAAAATGAAACTGGTTATACAAAAAGACTACGGAAACAG
ATTCAGCGGAATCTACAACCTCTGATGAGATCTCCAATATCAAGACAACAAGATCCTCTT
ATGATTCCAGTGACGTCTTCGTCAGGTCACCCGGCTCCCTCTATGTCTTCATTAACTTCT
AATCAGTCTTCCTTAGCCCCTGCTGTGCCTGGAAATTCATCT---ACCCCAGCGCCTGTA
CCTGATATAACTGCAACGGTCTCCATATCAGTCCACTCAGAAAAATCAGATGGGCCTTTT
CGGGATTCCGATAATAAGATATTGCCAGCTGCAGCCCTTGCCTCAGAACATTCAAAGGGA
ACCTCTTCAATAGCAATTACTGCTCTTATGGAGGAGAAGGGTTACCAGGTGCCTGTGCTT
GGAGCCCCATCTTTGCTTGGACAGTCATTATTGCATGGACAGTTGATCCCTACAACTGGT
CCAGTAAGAATAAATGCTGCTCGTCCAGGTGGTGGTCGACCAGGTTGGGAGCATTCCAGT
ATAAACCGTGGACGACACCACAGCGAAAGATCACAGAGAACTCAAGGCCCATCACTACCA
GCAACTCCAGTTTTTGTGCCTGTTCCACCCCCTCCTCTGTATCCACCTCCTCCACATACA
CTGCCTCTCCCCCCGGGTGTTCCTCCACCACAGTTTTCTCCTCAGTTTCCTCCTGGCCAG
CCACCACCTGCTGGGTATAGTGTCCCTCCCCCAGGGTTCCCTCCAGCACCAGCCAATTTA
TCAACACCTTGGGTATCATCAGGAGTGCAGACTGCTCATTCAAATACCATCCCAACAACA
CAAGCACCACCTCTGTCCAGAGAAGAATTCTATAGAGAGCAGCGACGGCTCAAAGAAGAG
GAAAAGAAAAAGTCCAAGCTAGATGAGTTTACAAATGATTTTGCTAAGGAATTGATGGAA
TACAAAAAGATTCAAAAGGAGCGTAGGCGCTCATTTTCCAGGTCTAAATCTCCTTATAGT
GGTTCCTCATACTCCAGAAGTTCTTATACTTACTCTAAATCAAGATCTGGTTCAACGCGG
TCACGTTCTTATTCTCGATCATTTAGCCGCTCACACTCTCGTTCCTATTCGAGATCACCT
CCATACCCCAGAAGAGGCAGAGGCAAGAGTCGAAATTACCGCTCACGGTCTAGATCTCAT
GGATATCATCGATCTAGGTCAAGGTCACCACTATATAGACGATATCATTCACGATCAAGA
TCCCCTCAAGCATTTAGGGGACAGTCTCCGAATAAACGTACTGTACCACAAGGGGAAACA
GAACGTGAATATTTTAATAGATACAGAGAAGTTCCACCACCATATGACATAAAAGCTTAT
TATGGGAGGAGTGTTGACTTTAGAGACCCATTTGAAAAAGAGCGTTACCGAGAATGGGAG
AGAAAATACAGAGAGTGGTATGAAAAATACTACAAAGGTTATGCTGCTGGAGCACAGCCT
CGACCATCAGCAAATAGAGAGAACTTTTCTCCAGAGAGGTTATTACCACTTAATATCAGG
AATTCTCCCTTTACAAGGGGCCGCAGAGAAGATTATTCGGGTGGACAAAGTCATAGAAGT
CGAAACATAGGTGGTGGCAACTATCCAGAAAAGCTTTCAACAAGAGACAGTCACAACCAG
AAGGATAGTACAAAGTCAAAAGAGAAGGAAAGTGATGGTGCTGCAGGAGATGGTAAAGGG
AGTAAACATAAGAAACATCGAAGGCGAAGAAAGGGGGAAGAAAGTGAAGGCTTTCTAAAC
CCAGAGTTATTAGAACCTTCTAGAAAATCAAGGGAACCTACAAGTGGCGAAGAAAATAAA
ACGGATTCGTTATTTGTTCTTCCAAGTAGAGATGATGCTACACCAGTTAGAGATGAACCA
ATGGATGCAGAATCCATCACTTTTAAATCAGTGTCTGAAAAGGACAGGAGAGACAAAGAT
AAGCCAAAAGCAAAAGGAGACAAAACCAAACGAAAAAATGATGGATCTGCTGTGTCCAAA
AAAGAA---AATGTAAAACCTGCTAAGGGATCCCAAGAAAAACTAGAGGGAGAACGTGAA
AAATCTCCTCGATCTGAACCTCCACTTAAAAAAGCCAAAGAGGAGACTCCAAAGACTGAC
AGTGCTAAATCATCCTCCTCCTCTCAAAAAGATGAAAAGGCCACTGGCACTCCCAGAAAG
GCTCACTCTAAGTCTGCAAAAGAACACCAAGAGACAAAACCTGTCAAAGAGGAAAAAGTG
AAGAAAGACTATTCCAAAGATGTCAAATCAGAAAAA------CTAACTAGTAAGGAAGAC
AAGGCCAAGAAGCCTACTGAGAAAAGTAAGCCTCTTGACAGCAAAGGATTTGAATCTTCA
---GTGAAAATCTCTAAACTCGAAGTAACTGAAATAGTGAAGCCATCACCAAAACGCAAA
ATGGAACCTGATATTGAAAAGATGGATAGGACCCCTGAAAAGGACAAAAGTTCATCATCA
ACAGCCCCAACCAAAAAAATCAAGCTCAACAGAGAAACTGGTAAAAAAATTGGA---AGT
ACAGAAAATATATCGAATACAAAAGAAACCTCTGAAAAATTGGAGTCAGCATCCAGCAAA
GTTAAACAAGAAAAAGTCAAAGGAAAGGTCAGACGAAAAGTAACTGGAACTGAAGGATCC
AGCTCCACTCTTGTGGACTATACTAGTACGAGTTCAACTGGAGGCAGTCCTGTGAGAAAA
TCTGAAGAAAAAACAGATACAAAGCGAACTGTCATCAAAACTATGGAAGAATATAATAAT
GACAATACAGCTCCTGCTGAAGATGTCATTATTATGATTCAGGTTCCTCAGTCCAAATGG
GATAAAGATGACTTTGAATCTGAGGAAGAAGATGTTAAAGCCACACAGCCTGTATCAAGT
GTAGGAAAACCTGCCAGTGTTATAAAAAATGTTAGCACTAAACCATCAAATATAGTCAAG
TATACTGAAAAGGAAAGCGAGCTAGCAGAGAAGCTTCCAAAACTCACCAAGGAAGTGAGC
CATGAAATCATACAACATGAGGTCAAAGGTTCAAAAACCTCTGCATCTAGTGAAAAAGGG
AAAACCAAAGAGAGAGAGCATTCAGTATTGGAGAAGGAAAATCCTGAGAAGAGGAAGAGC
AGCAGCCAGCCAGAGAAAGATAGTAATTTGGACCGTCTCAATGAACAAGGTAATTTTAAA
AGTTTGTCTCAATCTTCCAAAGAGACTAGAACTTCAGATAAGCATGATTCCACTAGAGGT
TCCTCAAGTAGAGACTTTACTCCCAGTAGAGACAAGAAATCCGACTATGACAGCAGAGAA
TATTCAAATTCCAAACGTAGAGATGAACGGAATGAATTAACAAGAAGAAAAGACTCTCCT
TCTCGAAGCAAAGAGTCTGCATCTGGACAGAAAACTAAGCCAAGGGAGGAAAGAGATTTG
CCTAAAAAAGGAACAGGGGATTCCAAAAAAAGTAATTCTAGTCCCTCAAGAGACAAAAAA
CCTCATGATCATAAAGCCACTTCTGATACTAAACGCTTAAGTGAAGAGACAAAATCTGTA
GATAAAAATCCCTGTAAGGATCGTGAGAAGCATGTGTTAGAAACAAGGAACAGTAAAGAG
TCAAGTGGCAATAAATTACTTTATGTACTTAATCCACCAGACCCACAGACTGAAAAAGAG
CAG---GTTGCTGGGCAAATTGATAAGAGTGCTACCAAGCCTAAACCCCAGTTAAGTCAC
TCCTCTCGACTTTGCTCTGACTTAACTAGAGAAACTGATGAAGCTGCTTTTGAACCAGAT
TATAATGAAAGTGACAGTGAAAGCAATGCATCAGTAATAAAAGAGGAAGATACTTCAGGG
AAAATTTCTAAGGAACTGAAAGAAAAAGTCATAGAGAAAGTAAAAGAGAGCCCGGACACA
GCAGCAGTCAGCCAGGTAGGCGTCCCCAGAAGCCAGAGTCAGAGCAGTCCCAGTGTTAGT
CCAAGTAGAAGTCACAGCCCTTCTGGAAGCCAAACTCGAAGCCACAGTAGCAGTGCCAGC
TCAGCAGAGAGTCAGGACAGCAAGAAGAAGAAGAAAAAGAAGGAAAAGAAAAAGCACAAG
AAACATAAAAAACATAAGAAGCATAAGAAGCATGCAGGCCCTGAAGCAGAATTGGAAAAA
AGC
>LaCi|130-exonerate_protein2genome-gene-20.0-mRNA-1
ATGGGAACTTCAAAAGCAATTGATGACTCTTCTGCATCTATTTCTCTGGCCCAGCTTACA
AAGACTGCCAATCTGGCTGAAGCCAATGCTTCTGAAGAAGATAAAATTAAAGCAATGATG
TCGCAATCTGGCCATGAATACGACCCAATCAATTACATGAAGAAACCTCTAGGTCCACCA
CCTCCATCTTATACCTGTTTCCGCTGTGGTAAACCTGGCCATTATATTAAGAATTGTCCA
ACAAATGGGGACAAGAATTTCGAATCTGGTCCTAGGATTAAAAAGAGCACTGGCATTCCC
AGAAGTTTCATGATGGAAGTGAAAGATCCGAACATGAAAGGTGCAATGCTCACCAACACT
GGAAAATACGCAATACCAACTATAGATGCTGAAGCATATGCAATTGGGAAGAAAGAAAAG
CCACCTTTCTTACCAGAGGAGCCCTCTTCATCTTCTGAAGAGGACGACCCTATCCCAGAT
GAGTTGCTATGTCTCATCTGCAAAGACATTATGACTGATGCCGTTGTCATTCCCTGCTGT
GGAAACAGCTACTGTGATGAATGTATAAGAACAGCACTCTTGGAATCAGAGGACCATACA
TGCCCAACGTGTCATCAAAATGATGTCTCTCCTGATGCTTTAATTGCCAATAAATTCTTA
CGACAGGCTGTTAATAACTTCAAAAATGAAACTGGTTATACAAAAAGACTACGGAAACAG
ATTCAGCGGAATCTACAACCTCTGATGAGATCTCCAATATCAAGACAACAGGATCCTCTG
ATGATTCCAGTGACGTCTTCATCAGGTCACCCGGCTCCCTCTATGTCTTCATTAACTTCT
AATCAGTCTTCCTTAGCCCCTGCTGTGCCTGGAAATTCATCT---ACCCCAGCGCCTGTA
CCTGATATAACTGCTACGGTCTCCATATCAGTCCACTCAGAAAAATCAGATGGGCCTTTC
CGGGATTCCGATAATAAAATATTGCCAGCTGCAGCCCTTGCCTCAGAACATTCAAAGGGA
ACCTCTTCAATAGCAATTACTGCTCTTATGGAGGAGAAGGGTTACCAGGTGCCTGTGCTT
GGAACCCCATCTTTGCTTGGACAGTCATTATTGCATGGACAGTTGATCCCTACAACTGGT
CCAGTCAGAATAAATGCTGCTCGTCCAGGTGGTGGTCGACCAGGTTGGGAGCATACAAGT
ATAAACCGTGGACGACACCACAGCGAAAGATCACAGAGAACTCAAGGCCCATCACTACCA
GCAACTCCAGTTTTTGTGCCTGTTCCACCCCCTCCTCTGTATCCACCTCCTCCACATACC
CTGCCTCTCCCCCCAGGTGTTCCTCCACCACAGTTTTCTCCTCAGTTTCCTCCTGGCCAG
CCACCACCTGCTGGGTATAGTGTCCCTCCCCCAGGGTTCCCTCCAGCACCAGCCAATTTA
TCAACACCTTGGGTATCATCAGGAGTGCAGACTGCTCATTCAAATACCATCCCAACAACA
CAAGCACCACCTCTGTCCAGGGAAGAATTCTATAGAGAGCAGCGACGGCTAAAAGAAGAG
GAAAAGAAAAAGTCCAAGCTAGATGAGTTTACAAATGATTTTGCTAAGGAATTGATGGAA
TACAAAAAGATTCAAAAGGAGCGTAGGCGCTCATTTTCCAGGTCTAAATCTCCTTATAGT
GGTTCCTCATACTCCAGAAGTTCTTATACTTACTCTAAATCAAGATCTGGTTCAACGCGG
TCACGTTCTTATTCTCGATCATTTAGCCGCTCACACTCTCGTTCCTATTCGAGATCACCT
CCATACCCCAGAAGAGGCAGAGGCAAGAGTCGAAATTACCGTTCACGGTCTAGATCTCAT
GGATATCATCGATCTAGGTCAAGATCACCACTCTATAGACGGTATCATTCACGATCAAGA
TCCCCTCAAGCATTTAGGGGACAGTCTCCTAATAAACGTACTGTACCACAAGGGGAAACA
GAACGTGAATATTTTAATAGATACAGAGAAGTTCCACCACCATATGACATAAAAGCTTAT
TATGGGAGGAGTGTTGACTTTAGAGACCCATTTGAAAAAGAGCGTTACCGAGAATGGGAA
AGAAAATACAGAGAGTGGTATGAAAAATATTACAAAGGTTATGCTGCTGGAGCACAGCCT
CGACCATCAGCAAATAGAGAGAACTTTTCTCCAGAGAGGTTATTACCACTTAATATCAGG
AATTCTCCCTTTACAAGGGGCCGCAGAGAAGATTATTCGGGTGGACAAAGTCATAGAAGT
CGAAACATAGGTGGTGGCAACTATCCAGAAAAGCTTTCAACAAGAGACAGTCACAATCAG
AAGGATAGTACCAAGTCAAAGGAGAAGGAGAGCGACGGTGCTGCAGGAGATAGCAAAGGA
AGTAAACATAAGAAACATCGAAGGCGAAGAAAGGGGGAAGAGAGTGAAGGCTTTCTAAAC
CCAGAGTTATTAGAACCTTCTAGAAAATCAAGAGAACCTACAAGTGGCGAAGAAAATAAA
ACGGACTCATTATTTGTTCTTCCAAGTAGAGATGATGCTACACCAGTTAGAGATGAACCA
ATGGATGCAGAATCCATCACTTTTAAATCAGTGTCTGAAAAGGACAGGAGAGAAAAAGAT
AAGCCAAAAGCAAAAGGAGACAAGACCAAACGAAAAAATGATGGATCTGCTGTATCCAAA
AAAGAA---AATGTAAAACCTGCTAAGGGATCCCAAGAAAAACTAGAGGGAGAACGTGAA
AAATCTCCTCGATCTGAACCTCCAATTAAAAAAGCCAAAGAGGAGACTCCAAAGACGGAC
AGTACTAAATCATCATCATCCTCTCAAAAAGATGAAAAGGCCATTGGCACTCCCAGAAAG
GCTCACTCTAAGTCAGCAAAAGAACACCAAGAGACAAAACCTGTCAAAGAGGAAAAAGTG
AAGAAAGATTATTCCAAAGATGTCAAATCAGAAAAA------CTAACTAGTAAGGAAGAA
AAGGCCAAGAAGCCTGCTGAGAAAAGTAAGCCTCTTGACAGCAAAGGATTTGAATCATCT
TCAATGAAAATCTCTAAACTCGAAGTAACTGAAATAGTGAAGCCATCACCAAAACGCAAA
ATGGAACCTGATATTGAAAAGATGGATAGGACCCCTGAAAAGGACAAAAGTTCATCATCA
TCAGCCCCAGCCAAAAAAATCAAGCTCAACAGAGAAACTGGTAAAAAAATTGGA---AGT
ACAGAAAATATATCTAATACAAAAGAAACCTCTGAAAAATTGGAGTCAACATCTAGCAAA
GTTAAACAAGAAAAAGTCAAAGGAAAGGTCAGGCGAAAAGTAATTGGAACTGAAGGATCC
AGCTCTACTCTTGTGGACTATACGAGTACAAGTTCAACTGGAGGCAGTCCTGTGAGAAAA
TCTGAAGAAAAAACAGATACAAAGCGAACTGTCATCAAAACTATGGAAGAATATAATAAT
GACAATACAGCTCCTGCTGAAGATGTCATTATTATGATTCAGGTTCCTCAGTCCAAATGG
GATAAAGATGACTTTGAATCTGAGGAAGAAGATGTTAAAGCCACACAACCTGTATCAAGT
ATAGGAAAACCTGCCAGTGTTATAAAAAATGTTAGCACTAAACCATCAAATATAGTCAAG
TATACTGAAAAAGAAAGCGAGCCTGCAGAGAAACTTCCAAAACTC---AAGGAAGTGAGC
CATGAAATCATACAACATGAGGTCAAAGGTTCAAAGAACTCTGTATCTAGTGAAAAAGGA
AAAGTCAAAGAGAGAGATCATTCAGTGTTGGAGAAGGAAAATCCTGAAAAGAGGAAGAGC
AGCAGTCAGCCAGAGAAAGATAATAATTTGGACCGTCTCAATGAACAAGGTAATTTTAAA
AGTTTGTCTCAATCTTCCAAAGAGACTAGAACTTCAGATAAGCATGATTCCACTAGAAGT
TCCTCAAATAGAGACTTTACTCCCAGTAGAGAGAAAAAATCCGACTATGACAGCAGAGAA
TATTCAAGTTCCAAGCGTAGAGATGAACGGAATGAATTAACAAGAAGAAAAGACTCTCCT
TCTCGGAGCAAAGATTCTGCATCTGGACAGAAAACTAAGCCAAGGGAGGAAAGAGATTTG
CCTAAAAAAGGAACAGGAGATTCCAAAAAAAGTAATTCTAGTCCCTCAAGAGACAAAAAA
CCTCATGACCATAAAGCCACTTCTGATACTAAACGCTTAAGTGAAGAGACAAAATCTATA
GATAAAAATCCCTGTAAGGATCGTGAGAAGTATGTGTTAGAAACAAGGAGCAGTAAAGAG
TCAAGTGGCAATAAGTTACTTTATATACTTAATCCACCAGACCCCCAGACTGACAAAGAG
CAG---GTTGCTGGGCAAATTGAAAAGAGTGCTACCAAGCCTAAACCCCAATTAAGTCAT
TCCTCTCGACTTTGCTCAGACTTAACTAGAGAAACTGATGAAGCTGCTTTTGAACCAGAT
TATAATGAAAGTGACAGTGAAAGCAATGCATCAGTAATAAAAGAAGAAGATACTTTGGGG
AAAATTTCTAAGGAACTGAAAGATAAAGTCATAGAGAAAGTAAAAGAGATCCCGGACACA
GCAGCAGTCAGCCAGATTGGCATCACCAGGAGCCAGAGTCAGAGCAGTCCCAGTGTTAGT
CCAAGTAGAAGTCACAGCCCTTCTGGAAGCCAAACTAGAAGCCACAGTAGCAGTGCCAGC
TCGGCAGAGAGTCAGGACAGCAAGAAGAAGAAGAAGAAGAAGGAAAAGAAAAAGCACAAG
AAACATAAAAAACATAAGAAGCATAAGAAGCATGCAGGCCCTGAAGCAGAATTGGAAAAA
AGC
>MyLu|XM_023751568.1_cds_XP_023607336.1_1
ATGGGAACTTCAAAAGCAATTGATGACTCTTCTGCATCTATTTCTCTGGCCCAGCTTACA
AAGACTGCCAATCTGGCTGAAGCCAATGCTTCTGAAGAAGATAAAATTAAAGCAATGATG
TCGCAATCTGGCCATGAATACGACCCAATCAATTACATGAAGAAACCTCTAGGTCCACCA
CCTCCATCTTATACCTGTTTCCGCTGTGGTAAACCTGGCCATTATATTAAGAATTGCCCA
ACAAATGGGGATAAGAACTTCGAATCTGGTCCTAGGATTAAAAAGAGCACTGGAATTCCC
AGAAGTTTCATGATGGAAGTGAAAGATCCTAACATGAAAGGTGCAATGCTCACCAACACA
GGAAAATACGCAATACCAACTATAGATGCAGAAGCATATGCAATTGGGAAGAAAGAAAAG
CCACCTTTCTTACCAGAGGAGCCCTCTTCATCTTCTGAAGAGGACGACCCTATCCCAGAT
GAGTTGCTGTGTCTCATCTGCAAAGACATCATGACTGATGCCGTTGTCATTCCCTGCTGT
GGAAACAGCTACTGTGATGAGTGTATAAGAACAGCACTCTTGGAATCAGAGGACCATACA
TGCCCAACGTGTCATCAAAATGATGTCTCTCCTGATGCTTTAATTGCCAATAAATTCTTG
CGACAGGCTGTTAATAACTTCAAAAATGAAACTGGTTATACAAAAAGACTACGGAAACAG
ATTCAGCGGAATCTACAACCTCTGATGAGATCTCCAATATCAAGACAACAAGATCCTCTG
ATGATTCCAGTGACGTCTTCATCAGGCCACCCGGCTCCCTCTATATCTTCATTAACTTCT
AGTCAGTCTTCCTTAGCCCCTGCTGTGCCTGGAAATTCATCT---ACCCCAGCGCCTGTA
CCTGATATAACTGCAACGGTCTCCATATCAGTCCACTCAGAAAAATCAGATGGGCCTTTC
CGGGATTCCGATAATAAAATATTGCCAGCTGCAGCCCTTGCCTCAGAACATTCAAAGGGA
ACCTCTTCAATAGCAATTACTGCCCTTATGGAGGAGAAAGGTTACCAGGTGCCTGTGCTT
GGAACCCCT---TTGCTTGGACAGTCATTATTGCATGGACAGTTGATCCCTACAACTGGT
CCAGTAAGAATAAATGCTGCTCGTCCAGGTGGTGGTCGACCAGGTTGGGAGCATTCCAGT
ATAAACCGTGGACGACACCACAGCGAAAGATCACAGAGAACTCAAGGCCCATCACTACCA
ACAGCTCCAGTTTTTGTGCCTGTTCCACCCCCTCCTCTGTACCCACCTCCTCCACATACA
CTGCCTCTCCCTCCAGGTGTTCCTCCACCACAGTTTTCTCCTCAGTTTCCTCCTGGCCAG
CCACCACCTGCTGGGTATAGCGTCCCTCCCCCCGGGTTTCCTCCAGCGCCAGCCAATTTA
TCAACACCTTGGGTATCATCAGGAGTGCAGACTGCTCATTCAAATACCATCCCAACAACA
CAAGCACCACCTCTGTCCAGGGAAGAATTCTATAGAGAGCAGCGACGGCTAAAAGAAGAG
GAAAAGAAAAAGTCCAAGCTAGATGAGTTTACAAATGATTTTGCTAAGGAATTGATGGAA
TACAAAAAGATTCAAAAGGAGCGTAGGCGCTCATTTTCCAGGTCTAAATCTCCCTATAGT
GGTTCCTCATACTCCAGAAGTTCTTATACTTACTCTAAATCAAGATCTGGTTCAACGCGG
TCACGTTCTTATTCTCGATCATTTAGCCGCTCACACTCTCGTTCCTATTCGCGATCACCT
CCATACCCCAGAAGAGGCAGAGGCAAGAGTCGAAATTACCGCTCAAGGTCTAGATCTCAT
GGATATCACCGATCTAGGTCAAGGTCACCACTATATAGACGATATCATTCACGATCAAGG
TCCCCTCAAGCATTTAGGGGACAGTCTCCAAATAAACGTACTGTACCACAAGGGGAAGCA
GAACGTGAATATTTTAATAGATACAGAGAAGTTCCACCACCATATGACATAAAAGCTTAT
TATGGGAGGAGTGTTGACTTTAGAGACCCATTTGAAAAAGAACGTTACCGAGAATGGGAG
AGAAAATACAGAGAGTGGTATGAAAAATACTACAAAGGTTACGCTGCTGGAGCACAGCCT
CGACCATCAGCAAACAGAGAGAACTTTTCTCCAGAGAGGTTTTTACCACTTAATATCAGG
AATTCTCCCTTTACAAGGGGCCGCAGAGAAGATTATTCGGGTGGACAAGGTCATAGAAGT
CGAAACATAGGTGGTAGCAACTATCCAGAAAAGCTTTCAACAAGAGACAGTCACAATCAG
AAGGATAGTACAAAGTCAAAAGAGAAGGAGAGCGACAGTGCTACAGGAGATGGTAAAGGA
AGTAAACACAAGAAACATCGAAGGCGGAGAAAGGGGGAAGAAAGTGAAGGCTTTCTAAAC
CCAGAGTTGTTAGAACCTTCTAGAAAATCAAGAGAACCTACAAGTGGCGAGGAAAATAAA
ACAGACTCATTATTTGTTCTTCCGAGTAGAGATGATGCTACACCAGTTAGAGATGAACCA
ATGGATGCAGAATCCATCACTTTTAAATCAGTGTCTGAAAAAGACAGGAGAGAAAAAGAT
AAGCCAAAAGCAAAAGGAGACAAGACCAAACGAAAAAATGATGGATCTTCTGTGTCCAAA
AAAGAA---AATGTAAAACCTGCTAAGGGATCCCAAGAAAAACTAGAGGGAGAGCGTGAA
AAATCTCCTCGATCTGAACCTCCACTTAAAAAAGCCAAAGAGGAGACTCCAAAGACTGAC
AGTGCTAAATCATCATCTTCCTCTCAAAAAGATGAAAAGGCCATTGGCACCCCCAGAAAA
GCTCACTCTAAGTCATCAAAAGAACACCAAGAGACAAAACCTATCAAAGAGGAAAAAGTG
AAGAAAGACTATTCCAAAGATGTCAAATCAGAAAAA------CTAACTAGTAAGGAAGAC
AAAGCCAAGAAGCCT---GAGAAAAGTAAGCCTCTTGACAGCAAAGGATTTGAATCATCT
TCAATGAAAGTCTCTAAACTCGAAGTAACTGAAATAGTGAAGCCATCGCCAAAACGCAAA
ATGGAACCTGATATTGAAAAGATGGATAGGACCCCTGAGAAGGACAAAACTTCATCATCA
ACAGCCCCAGCCAAAAAAATTAAGCTCAACAGAGAAACTGGTAAAAAAATTGGA---AGT
ACAGAAAATATATCTAATACAAAAGAAACCTCTGAAAAATTGGAGTCAACATCTAGCAAA
GTTAAACAAGAAAAAGTCAAAGGAAAGGTCAGACGAAAAGTAACTGGAACTGAAGGATCC
AGCTCTACTCTTGTGGACTATACCAGTACGAGTTCAACTGGAGGCAGTCCTGTGAGAAAA
TCTGAAGAAAAAACAGATACAAAGCGAACTGTCATCAAAACTATGGAAGAATATAATAAC
GATAATACAGCTCCTGCTGAAGATGTCATTATTATGATTCAGGTCCCTCAGTCCAAATGG
GATAAAGATGACTTTGAATCTGAGGAAGAAGATGTTAAAGCCACACAGCCTGTGTCAAGT
GTAGGAAAACCTGCCAGTGTTATAAAAAATGTTAGCACTAAACCAGCAAATACAGTCAAG
TATACTGAAAAAGAAAGCGAGCCAGCAGAGAAACTTCCAAAACTCACCAAGGAAGTGAGC
CATGAAATCATACAACATGAGATCAAAGGTTCAAAAAACTCTGCATCTAGTGAAAAAGGG
AAAACCAAAGAGAGAGATCATTCAGTGTTGGAGAAGGAAAATCCTGAAAAGAGGAAGAGC
AGCACTCAGCCAGAGAAAGATAGTAATTTGGACCGTCTCAATGAACAAGGTAATTTTAAA
AGTTTGTCTCAATCTTCCAAAGAGACTAGAACTTCAGATAAGCATGATTCCACTAGAGGT
TCCTCAAATAGAGACTTTACTCCCAGTAGAGACAAAAAAACGGACTATGACAGCAGAGAA
TATTCAAGTTCCAAACGTAGAGATGAACGGAATGAATTAACAAGAAGAAAAGACTCTCCT
TCTCGGAGCAAAGATTCTGCATCTGGACAGAAAACTAAGCCAAGGGAGGAGAGAGATTTG
CCTAAAAAAGGAACAGGAGATTCTAAAAAAAGTAATTCTAGTCCCTCAAGAGACAAAAAA
CCTCATGATCATAAAGCCACTTCTGATACTAAACACTTAAGTGAAGAGACAAAATCTGTA
GATAAAAATCCTTGTAAGGATCGTGAGAAGCCTATATTAGAAACAAGGAACAGTAAAGAG
TCAAGTGGCAATAAATTACTTTATATACTTAATCCACCAGACCCACAGACTGAAAAAGAG
CAG---GTTGCTGGGCAAATTGATAAGAATGCTACCAAGCCTAAACCCCAGTTAAGTCAC
TCCTCTCGACTTTGCTCCGACTTAACTAGAGAAACTGATGAAGCTGCTTTTGAACCAGAT
TATAATGAAAGTGACAGTGAAAGCAATGCATCAGTAATAAAAGAGGAAGATACTTCTGGG
AAAATTTCTAAGGAATTGAAAGATAAAGTCATAGAGAAAGTAAAAGAGAGCCCGGACACA
GCAGCAGTCAGCCAGGTCGGTGTCACCAGGAGCCAGAGTCAGAGCAGTCCCAGTGTTAGT
CCAAGTAGAAGTCACAGCCCTTCTGGAAGCCAAACTCGAAGCCACAGTAGCAGTGCCAGC
TCGGCAGAAAGTCAGGACAGCAAGAAGAAGAAGAAAAAGAAGGAAAAGAAAAAGCACAAG
AAACATAAAAAACATAAGAAGCATAAGAAACATGCAGGCCCTGAAGCAGAATTGGAAAAA
AGC
>PhDi|XM_028506231.1_cds_XP_028362032.1_1
ATGGGAACTTCAAAAGCAATTGATGACTCTTCTGCGTCTATTTCTCTGGCCCAGCTTACA
AAGACTGCCAATCTGGCTGAAGCCAATGCTTCTGAAGAAGATAAAATTAAAGCAATGATG
TCGCAATCTGGCCATGAATACGACCCAATCAATTACATGAAGAAACCTCTAGGTCCACCA
CCTCCATCTTATACCTGTTTCCGTTGTGGTAAACCTGGCCATTATATTAAGAATTGCCCA
ACAAATGGGGATAAGAACTTTGAATCTGGTCCTAGGATTAAAAAAAGCACTGGAATTCCC
AGAAGTTTCATGATGGAAGTGAAAGATCCTAACATGAAAGGTGCAATGCTCACCAACACT
GGAAAATATGCAATACCAACTATAGATGCAGAAGCATATGCAATTGGGAAGAAAGAAAAA
CCACCTTTCTTACCAGAGGAACCATCTTCTTCTTCTGAGGAAGACGATCCTATCCCAGAT
GAATTGCTGTGTCTTATCTGCAAAGATATTATGACTGATGCCGTTGTCATTCCCTGTTGT
GGAAACAGTTACTGTGATGAATGTATAAGAACAGCACTGTTGGAATCAGATGACCATACA
TGTCCAACGTGTCATCAAAATGATGTCTCCCCTGATGCTTTAATTGCCAATAAATTCTTA
CGACAGGCTGTTAATAACTTCAAAAATGAAACTGGTTATACAAAAAGACTCCGAAAACAG
ATTCAGCGGAACCTACAGCCTCTGATGAGATCTCCAATATCAAGACAACAAGACCCTCTG
ATGATTCCGGTGACATCTTCATCAGCTCACCCAGCTCCCTCTATAACTTCATTAACTGCT
AATCAGTCTTCCTTGGCCCCTGCTGTGCCTGGAAATTCATCTTCTACCCCAGCGCCTGTA
CCTGATATAACTGCAACAGTCTCCATATCGGTCCACTCAGAAAAATCAGACGGACCTTTC
AGGGATTCTGATAATAAATTATTGCCAGCTGCAGCCCTTGCATCAGAGCATTCAAAGGGA
ACCTCTTCAATTGCAATTACTGCTCTAATGGAAGAGAAGGGTTACCAGGTACCTGTACTT
GGAACCCCATCTTTGCTCGGACAGTCATTATTGCATGGACAGCTGATTCCTACAACTGGT
CCAGTAAGAATAAATACTGCTCGTCCAGGTGGTGGTCGACCAGGTTGGGAACATTCCAGT
ATAAACCGTGGACGACACCACAGCGAAAGATCACAGAGAACTCAAGGCCCGTCACTACCA
GCAACTCCAGTTTTTGTGCCTGTGCCACCCCCTCCTTTGTATCCACCTCCTCCACATACA
CTGCCTCTCCCTCCAGGTGTTCCTCCACCACAGTTTTCTCCTCAGTTTCCTCCCGGCCAG
CCACCACCTGCTGGATATAGTGTCCCTCCCCCAGGGTTTCCTCCAGCACCAGCCAATTTA
TCAACACCTTGGGTATCATCAGGAGTGCAGACCGCTCATTCAAATACCATCCCAACAACA
CAAGCACCACCTCTATCCAGGGAAGAATTCTATAGAGAGCAACGACGGCTAAAAGAAGAG
GAAAAGAAAAAGTCCAAGCTAGATGAGTTTACAAATGATTTTGCTAAGGAATTGATGGAA
TACAAAAAGATTCAAAAGGAGCGTAGGCGCTCATTTTCCAGGTCTAAATCTCCATATAGT
GGTTCCTCATATTCAAGAAGTTCTTATACTTACTCTAAATCAAGATCTGGTTCAACGCGG
TCCCGTTCTTATTCTCGATCATTTAGCCGCTCACACTCGCGTTCCTATTCACGATCACCT
CCATATCCCAGAAGAGGCAGAGGCAAGAGTCGAAATTACCGTTCACGGTCTAGGTCTCAT
GGATATCATCGATCTAGGTCGCGATCACCCCCATATAGGCGATATCATTCACGATCAAGA
TCTCCTCAAGCATTTAGGGGACAGTCTCCTAATAAACGTACTGTACCTCAAGGGGAAACA
GAACGTGAATATTTTAATCGATACAGAGAAGTTCCACCACCTTATGACATAAAAGCTTAT
TATGGAAGGAGTGTTGACTTTAGAGACCCATTTGAAAAAGAACGTTACCGAGAATGGGAG
AGAAAATACAGAGAGTGGTATGAAAAATATTACAAAGGTTATGCTGCTGGAGCACAGCCT
AGACCATCAGCAAATAGAGAGAACTTTTCTCCAGAGAGATTTTTACCACTTAATATCAGG
AATTCTCCCTTTACAAGAGGCCGCAGAGAAGATTATTCTGGTGGACAGAGTCATAGAAGT
CGGACAATAGGTGGC---AACTACCCAGAAAAGCTTTCAACAAGAGATAGTCATAATCAG
AAGGACAGTACAAAGTCAAAAGAGAAGGACAGTGACAATGCTCCAGGAGATGCTAAAGGA
AGTAAACATAAGAAACATAGGAGGAGAAGAAAGGGGGAAGAGAGTGAAGGCTTTTTAAAC
CCAGAGTTATTAGAAACTTCTAGGAAGTCAAGAGAACCTACAGGTGGTGAAGAGAATAAA
ACAGACTCATTATTTGTTCTCCCGAGTAGAGATGATGCTACACCAGTTAGAGATGAACCA
ATGGATGCAGAATCCATCACTTTCAAGTCAGTGTCTGAAAAAGACAAAAGAGAAAAAGAT
AAACCAAAAGCAAAAGGTGATAAGACCAAACGAAAAAATGATGGCTCTGGTGCATCCAAA
AAAGAAACTGTTGTAAGACCTGCTAGGGGACCCCAAGAAAAGCTGGAGGGGGAACGTGAA
AAGTCTCCTCGATCTGAGCCTCCACTTAAAAAAGCCAAAGAGGAGACTCCAAAGGCTGAC
AATGCTAAATCATCATCTTCCTCTCAGAAAGAAGAAAAGACCATTGGCACCCCCAGGAAA
GCTCACTCTAAGTCAGCAAAAGAACACCAAGAAACAAAACCCATCAAAGAGGAAAAAGTG
AAAAAGGACTACCCCAAAGATGTCAAATCAGAAAAG------CTAACTAGTAAGGAAGAC
AAAACCAAGAAACCTAATGAGAAAAGTAAGTCACTTGACAGCAAGGGATTTGAGTCATCT
TCAATGAAAATCTCTAAACTAGAGGTTACTGAAATAGTGAAACCATCACCAAAACGCAAA
ATGGAACTTGATATCGAAAAGTTGGACAGGACCCCAGAAAAAGACAAAGCTTCATTATCA
ACAGCCCCAACCAAAAAAATCAAGCTCAACAGAGAAACTGGTAAAAAAATTGGA---AGT
ACAGAAAGTGTATCTAATACAAAAGAACCCTCTGAAAAATTGGAGTCAACATCTGGCAAA
GTCAAACAAGAAAAAGTCAAAGGAAAGGTCAGACGAAAAGTAACTGCAACTGAAGGATCC
AGCTCCACTCTTGTGGACTATACAAGTACAAGTTCAACTGGAGGCAGTCCTGTGAGAAAA
TCTGAAGAAAAAACAGATACAAAGAGAACTGTCATCAAAACTATGGAAGAATATAATAAT
GACAATACAGCTCCTGCTGAAGATGTTATTATTATGATTCAGGTCCCTCAGTCCAAATGG
GATAAAGATGACTTTGAATCTGAAGAAGAAGATGTTAAAGCCACACAGCCTATATCAACT
GTAGGAAAACCTACCAGTGTTATAAAAAATGTTAGCACTAAACCATCAAATACAGTCAAA
TATACTGAAAAAGAAAGTGAGACATCAGAGAAAGTTCAGAAAGTCACCAAGGAAGTGAGC
CATGAAATTATACAGCATGAAGTCAAAAGTTCAAAAAACACTGCATCTAGTGAAAAGGGG
AAAACCAAAGATAGAGATCATTTAGTATTGGAAAAGGAAAACCCTGAAAAGAGGAAAAGC
AATACTCAGCCAGAGAAAGATAGTAATTTGGACCGTCTGAATGAACAAGGAAATTTTAAA
AGTTTGCCTCAATCTTCCAAAGAGACTAGAACTTCAGATAAGCATGATTCCACTCGAGGT
TCCTCAAATAAAGACTTCACTCCTAATAGAGACAAAAAAATGGACTATGAGAGTAGAGAA
CACTCAGGTTCCAAACGTAGAGATGAAAGGAATGAATTAACAAGAAGAAAAGACTCTCCT
TCTCGGAGTAAAGATTCTGCATCTGGACAGAAAACTAAGCCAAGGGAGGAGAGAGATTTG
TCTAAAAAAGGAACAGGAGATTCAAAAAAAAGTAATTCTAGTCCCTCAAAAGACAAAAAA
CCTCATGACCATAAACCCCCTTATGATGCTAAACGCTTAAGCGAAGAGACAAAATGCATA
GATAAAAATCCTTGTAAAGATCGTGAGAAGCATGTGTTAGAAATGAGGAACAATAAAGAG
TCAAGTGGCAGTAAATTACTTTATATACTTAACCCACCAGACCCAACAATTGAAAAAGAG
CAG---TTTACTGGGCAAATTGACAAGAATGCTACCAAGCCAAAAACCCAGTTAAGTCAC
TCTTCTCGCCTTTCCTCCGACTTAACTAGAGAAACTGATGAAGCTGCTTTTGAACCAGAC
TATAATGAAAGTGACAGTGAAAGCAATGCATCAGTAAAA---GAGGAAGAATCCTCAGGA
AAAGTTTCTAAGGAACTAAAAGATAAAGTCATGGAGAAAGTAAAAGAGAGTCCAGACACA
GCCGCAGCCAACCAGGTAGGCATCAACAGGAGCCAGAGTCAGAGCAGTCCTAGTGTTAGT
CCAAGTAGAAGTCACAGCCCTTCTGGAAGCCAAACTCGAAGCCACAGTAGCAGTGCCAGC
TCTGCAGAAAGTCAGGACAGCAAGAAGAAGAAGAAAAAGAAGGAAAAGAAAAAGCACAAG
AAACATAAAAAACATAAGAAGCATAAGAAACATGCAGGTCCTGAAGCAGAATTGGAAAAA
AGC
>PtVa|XM_011375503.2_cds_XP_011373805.1_1
ATGGGAACTTCAAAAGCAATGGATGACCCTTCTGCATCTATTTCTCTGGCCCAGCTTACA
AAGACTGCCAATCTGGCTGAAGCCAATGCTTCCGAAGAAGATAAAATTAAAGCGATGATG
TCGCAATCTGGCCATGAATACGACCCAATCAATTACATGAAGAAACCCCTAGGCCCGCCA
CCTCCGTCTTACACCTGCTTCCGCTGCGGTAAACCTGGCCATTACATTAAGAACTGCCCG
ACAAATGGGGATAAGAACTTCGAGTCTGGCCCCCGGATTAAGAAGAGCACGGGGATCCCC
AGGAGCTTTATGATGGAGGTGAAGGACCCCAACATGAAAGGGGCCATGCTTACCAACACG
GGGAAATACGCCATACCGACCATAGACGCCGAAGCGTACGCGATCGGGAAGAAAGAAAAG
CCACCCTTCTTGCCAGAGGAGCCGTCCTCGTCCTCCGAAGAGGACGACCCCATCCCGGAC
GAGCTGCTGTGCCTCATCTGCAAGGACATCATGACTGACGCCGTGGTCATCCCCTGCTGT
GGGAACAGCTACTGCGACGAGTGTATAAGGACGGCGCTCTTGGAATCAGAGGACCACACG
TGTCCGACGTGCCATCACACCGACGTCTCTCCTGACGGTTTAATCGCCAACAAGTTCTTA
CGGCAGGCTGTTAATAACTTCAAAAATGAAACCGGTTACACCAAAAGGCTGCGGAAGCAG
ATCCAGCGGAACCTGCAGCCGCTGATGCGGTCGCCAATGCCGAGGCAGCAGGACCCTCTG
ATGATCCCGGCCACGTCCTCGTCAGCCCGCCCGGCGCCCTCGCTGGCTTCCCTGACTTCT
AGCCAGTCGTCCTTGGCCCCCGCCGGGCCTGGCAGCGTGTCTTCCGCCCCAGCCCCCGTG
CCCGACATCACCGCCACAGTCTCCATATCGGTCCACTCGGAAAAGTCAGACGGGCCTTTC
CGGGATTCCGATAATAAATTGTTGCCAGCCACGGCCCTCGCGTCAGAACATCCAAAGGCA
ACCTCCTCGATTGCAATCACTGCTCTCATGGAAGAGAAGGGCTACCAGGTGCCCGTGCTC
GGGGCCCCGTCCTTGCTCGGGCAGTCACTGCTGCACGGGCAGTTGATCCCTACGACCGGT
CCAGTACGAATAAATACTGCTCGTCCCGGAGGTGGTCGGCCCGGCTGGGAACACTCCAGC
ATAAACCGTGGACGCCACCACAGCGAGAGGTCACAGAGGACGCAAGGCCCGTCACTGCCG
ACAGCGCCGGTCTTTGTGCCCGTCCCGCCCCCGCCGCTGTACCCGCCCCCCCCACACACA
CTGCCGCTGCCCCCCGGCGTCCCGCCGCCACAGTTCTCGCCGCAGTTCCCTCCCGGCCAG
CCGCCGCCCGCTGGCTACAGCGTCCCCCCCCCGGGGTTCCCCCCCGCCCCGGCCAATCTG
TCAGCACCTTGGGTGTCGTCAGGAGTGCAGACCGCTCACTCAAACACCATCCCAACAACA
CAAGCACCACCTCTGTCCCGGGAAGAGTTCTATAGAGAGCAGCGGCGACTGAAAGAAGAG
GAAAAGAAAAAGTCCAAGCTAGATGAGTTTACAAATGATTTTGCTAAGGAATTGATGGAA
TACAAAAAGATTCAAAAGGAGCGTAGGCGCTCATTTTCCAGGTCCAAGTCTCCGTACAGC
GGCTCGTCGTACTCCCGGAGCTCGTACACGTACTCGAAGTCGCGCTCGGGCTCCACGCGG
TCCCGCTCCTACTCCCGCTCCTTCAGCCGCTCGCACTCGCGCTCCTGCTCCCGCTCGCCC
CCGTACCCCCGAAGAGGCCGGGCCAAGAGCCGGAGCTACCGCTCGCGGTCCCGCTCGCAC
GGCTACCACCGGTCCCGGTCGCGGTCGCCCCCGTACAGGCGGTACCACTCACGCTCGCGG
TCCCCCCAGGCGTTCCGGGGCCAGTCTCCCAGTAAGCGCGCCGCGCCCCAGGGGGAGGCC
GAGCGCGAGTATTTTAACAGATACCGAGAAGTCCCGCCGCCTTACGACCTGAAGGCGTAC
TACGGCAGGAGCGTGGACTTCAGGGACCCCTTCGAGAAGGAGCGGTACCGGGAGTGGGAG
CGGAAGTACCGCGAGTGGTACGAGAAGTACTACAAGGGCTACGCCACCGGCGCGCAGCCG
CGGCCCGCCGCCAACCGGGAGAGCTTCTCCCCGGAGAGGTTCTTCCCGCTCGGCATCAGG
AACTCGCCCTTCACCAGGGGCCGCCGGGAGGACTACGCGGGCGGACAGGGCCATCGCAGC
AGGAACGTGGGGGGC---AGCTACCCGGAGAAGCTTCCGGCCAGGGACAGCCACAACCCG
AAGGACGCCGCCAAGTCGAAGGAGAGGGAGAGCGACAGCGCCGCGGGGGACGGCAAGGGC
GGCAAGCACAAGAAGCACCGGCGGCGGAGGAAGGGGGACGAGGGCGACGGCCTCCTGAAC
CCGGAGCTGCTGGACGCCTCCAGGAAGTCCAGGGAGCCCACAGGCGGCGACGAGAGCAAA
GCGGACTCGCTGTTCGTTCCCCCCAGCCGGGACGACGCCACCCCGGTCCGAGATGAGCCG
ATGGACGCGGACTCCATCCCGTTCAAGTCGGTGTCCGAGAAGGACAAGCGGGAGCGAGAG
AAACCGAAAGCGAAGGGCGACAAGGCGAAGCGGAAGAGCGACGGCTCCGCCGTGTCCAAG
CGGGAGAGTGTCGCGAGACCCGCCAAGGGGCCCCCGGAGAGGGCGGAGGGCGAGCGCGAA
CGGTCTCCTCGGTCCGAGCCCCCGCCGAAGAGGGCCAAGGAGGAGGCGCCCAAGACGGAC
AGCGCGAAGCCGGCGTCTTCCTCGCAGAGGGACGAGAAGGCCGCCGGCACCCCCAGGAGA
GCGCACTCCAAGCCGGCCAAAGAACACCAGGACGCGAAGCCGGGCAAGGAGGACAGGGCG
AAGAAGGAGCCCGCCAAGGACGGCAAGGCGGAGAAGGAAAAGCCCGCTGGCAAGGACGAC
AAGGCCAGGAAGCCCGGCGAGAAGGCGAAGCCGCCGGACGGCAAGGCGTTCGAGTCCTCG
TCGCTGAAGGTCTCCAAACTGGAGGCCGCGGAGTTGGCGAAGCCGTCGCCGAAGCGCAAG
GTGGAGCCGGACGTCGAGAAGATGGACCGGACCCCAGAAAAAGACAAAACGTCCTCGTCC
ACCGCCCCCGCCAAAAAAATCAAGCTCAACAGAGAAACTGGTAAAAAAATCGGAGGAAGC
ACGGAAAACGTGTCTAACGTGAAGGAACCCTCTGAGAAAGTGGAGTCGGCGTCTGGCAAG
GCGAAACCGGAAAAGGCGAAGGGGAAGGCCAGGCGCAAGGTGGCGGGGACCGAGGGGCCC
AGCTCCACGCTCGTGGACTACACCAGTACGAGTTCGACCGGAGGCAGCCCCGTGAGGAAG
TCCGAAGAAAAGACGGATGCGAAGCGAACCGTCATCAAGACCATGGAAGAATACAATAAC
GACAACACCGCTCCTGCCGAGGACGTCATCATCATGATCCAGGTTCCTCAGTCCAAATGG
GACAAAGACGACTTCGAATCCGAAGAGGAAGACGTGAAGTCCACGCAGCCTGTCCCAAGC
GTCGGAAAACCGGCCAGTGTGATCAAAAACGTCGGCACCAAACCGGCCAACACGGTCAAG
TATGCCGAGAGAGAGGGCGAGCCGTCGGAGAAAACCCAGAAACCCCCCAAGGACACGAGC
CACGACGTCACGCAGCCCGAGGTCAGAAGTTCGAAAACCTCCGCATCGAGTGAAAAAGGG
AAAAGCAAAGATCGAGATCATTCCGCGGTGGAGAAGGAGAACCCTGAAAAGAGGAAGAGC
AGCGGCCAGCCCGAGAAAGAGGGCAGCTCGGACCGTCCGAGCGAGCAGGGGGGCTCCCGA
AGCTTGCCCCAGCCCTGCAAAGAGACCAGGACCCCAAGTAAGCACGACTCCAGCCGCGGC
TCATCGCACAAAGACTTCACGCCCAGCAGGGACAGGAAGGCGGACTACGACGACAGGGCG
CACTCGGGTTCCAAGCGCAGGGACGAGAGGGGCGAGCAGGCGGGACGGAAGGACTCGCCC
CCTCGGAGCAAAGACCCTGCGCCCGGGCAGAAGGCGAAGCCGAGGGAGGAGAGGGACGTG
CCCAAAAAGGGAACGGGAGACTCCAAAAAGAGCAACTCCAGTCCCTCGAGAGACAAAAAA
CCTCACGATCACAAAGCCACCTACGACGCCAAACGCCCGAGTGAGGAGACGAAGCCCGTC
GACAAAATCCCTTGTAAGGAGCGTGAAAAGCACGTGGCAGAAGCGAGGAACAGTAAAGAG
TCCGGTGGCACTAAGTTACCTCACGTACTGAACCCGCCAGACCCACAGGTGGAGAAGGAG
CAGCAGGTCACCGGGCAGAGCGACAAGAATGCGGCCAAGCCCAAACCCCAGTCGAGTCAC
TCTTCGCGGCTTTCTTCCGACTTGACCAGAGAAACCGACGAAGCTGCCTTCGAACCAGAC
TATAACGAAAGCGACAGCGAGAGCAACGTGTCTGTGAAG---GAGGAAGACGCTGCAGGG
AAAGTCTCCAAGGAGCCGAAAGATAAAGGGACGGAGAAAGTCCGAGAGGGCGTGGACGCG
GCCGCCGCCAGCCAGACGGGCGTCACCAGGAGCCACAGCCAGAGCAGCCCCAGCGTCAGT
CCCAGCAGAAGTCACAGCCCTTCCGGGAGCCAGACCCGGAGCCACAGTAGCAGCGCCAGC
TCTGCGGAGACTCAGGACAGCAAGAAGAAGAAGAAGAAGAAGGAGAAGAAGAAGCACAAG
AAGCATAAAAAGCACAAGAAGCATAAGAAGCACGCGGGCCCCGACGCGGACGTGGAGAAG
AGC
>RoAe|XM_016140859.1_cds_XP_015996345.1_1
ATGGGAACTTCAAAAGCAATGGATGACCCTTCTGCATCTATTTCTCTGGCCCAGCTTACG
AAGACCGCCAATCTGGCTGAAGCCAATGCTTCTGAAGAAGATAAAATTAAAGCGATGATG
TCGCAATCTGGCCATGAATACGACCCGATCAATTACATGAAGAAACCCCTAGGCCCGCCC
CCTCCGTCCTACACCTGCTTCCGCTGCGGTAAACCTGGCCATTACATTAAGAACTGCCCG
ACAAACGGGGATAAGAACTTCGAGTCTGGCCCCCGGATTAAGAAGAGCACGGGGATCCCC
AGGAGCTTTATGATGGAGGTGAAGGACCCCAACATGAAAGGGGCCATGCTTACCAACACG
GGGAAATACGCCATACCGACCATAGACGCCGAAGCGTACGCCATCGGGAAGAAGGAAAAG
CCGCCCTTCCTGCCGGAGGAGCCGTCCTCGTCCTCCGAGGAGGACGACCCCATCCCAGAC
GAGCTGCTGTGCCTCATCTGCAAGGACATCATGACGGACGCCGTGGTCATCCCCTGCTGC
GGGAACAGCTACTGCGACGAGTGTATAAGGACGGCGCTCCTGGAGTCGGAGGACCACACG
TGTCCCACGTGCCATCACACCGACGTCTCTCCTGACGGTTTGATCGCCAACAAGTTCTTA
CGGCAGGCCGTTAATAACTTCAAAAACGAAACGGGTTACACAAAAAGGCTGCGCAAGCAG
ATCCAGCGGAACCTGCAGCCGCTGATGCGGACGCCCATGCCGCGGCAGCAGGACCCCCTG
ATGATCCCGGCCACGTCCTCGTCGGCCCGCCCGGCGCCCTCGCTGGCTTCCCTGACGTCC
AGTCAGTCGTCCTTGGGCCCCGCCGGGCCCGGCAGCGCGTCTTCCGCCCCGGCCCCCGTG
CCCGACATCACCGCCACAGTCTCCATATCCGTCCACTCGGAGAAGCCGGACGGGCCTTTC
CGGGATTCTGATAATAAATTGTTGCCAGCCGCGGCTCTTGGTTCAGAACACCCAAAGGCA
ACCTCCTCGATCGCAATCACTGCTCTCATGGAAGAGAAGGGCTACCAGGTGCCCGTGCTC
GGGGCCCCGTCCCTGCTCGGGCAGTCGCTGCTGCACGGGCAGTTGATCCCAACGACCGGT
CCAGTGCGAATAAATACTGCTCGGCCCGGTGGCGGCCGGCCCGGCTGGGAACACTCCAGC
ATAAACCGCGGACGCCACCACAGCGAGAGATCGCAGCGGACGCAAGGCCCGTCTCTGCCG
ACAGCGCCGGTCTTTGTGCCCGTCCCGCCCCCGCCGCTGTACCCGCCCCCCCCGCACACA
CTGCCGCTGCCCCCCGGCGTCCCGCCGCCCCAGTTCTCTCCGCAGTTCCCCCCCGGCCAG
CCGCCGCCCGCTGGCTACAGCGTCCCTCCCCCGGGGTTCCCTCCCGCCCCGGCCAACCTG
TCAGCACCTTGGGTGTCGTCAGGAGTGCAGACCGCTCACTCCAACACCATCCCAACAACA
CAAGCACCACCTTTGTCCCGGGAAGAGTTCTATAGAGAGCAGCGGCGACTGAAAGAAGAG
GAAAAGAAAAAGTCCAAGCTAGATGAGTTTACAAATGATTTTGCTAAGGAATTGATGGAA
TACAAAAAGATTCAAAAGGAGCGTAGGCGCTCATTTTCCAGGTCCAAGTCTCCGTACAGC
GGCTCGTCGTACTCCCGGAGCTCGTACACGTACTCGAAGTCGCGCTCGGGCTCCACGCGG
TCCCGCTCCTACTCCCGCTCCTTCAGCCGCTCACACTCGCGCTCCTGCTCCCGGTCGCCC
CCGTACCCCCGAAGAGGCCGGGCCAAGAGCCGGAGCTACCGCTCGCGGTCCCGATCGCAC
GGCTACCACCGGTCCCGGTCGCGGTCGCCCCCGTACCGGCGGTACCACTCACGCTCGCGG
TCCCCACAGGCGTTCCGGGGCCAGTCCCCCAGTAAGCGCGCCGCGCCCCAGGGGGAGGCC
GAGCGCGAGTATTTTAACAGATGCCGGGAAGTCCCGCCGCCCTACGACCTGAAGGCGTAC
TACGGCCGGAGCGTGGACTTCAGGGACCCGTTCGAGAAGGAGCGGTACCGGGAGTGGGAG
CGCAAGTACCGCGAGTGGTACGAGAAGTACTACAAGGGCTACGCGGCCGGGGCGCAGCCG
CGGCCCTCCGCCAACCGGGAGGGCTTCTCCCCGGAGAGGTTCTTCCCGCTGGGCATCCGC
AACTCGCCCTTCACGCGGGGCCGCCGCGAGGACTACGCGGGCGCACAGGGCCACCGGAGC
CGGAACGTGGGCGGC---GGCTACCCGGAGAAGCTCCCGGCCAGGGACAGCCACGCCCCG
AAGGACAGCGCCAAGCCGAAGGACCGGGAGGGCGACGGCGCCCCGGGGGACGGCAAGGGC
GGCAAGCACCGGAAGCACCGCAGGCGGCGCAAGGGCGACGAGGGCGACGGCCTCCGCGGC
CCGGAGNNCCGCCCCGCGCCCCGCAAGCCCCGGGAGCCCGCGGGCGGCGGCGAGAGCAAG
GCGGACGCGCTGCTCGTCCCCCCGAGCAGGGACGACGCCACGCCGGTCCGAGACGAGCCG
ATGGACGCGGACTCCATCACGTTCAAGTCGGTGTCCGAGAAGGACAAGAGGGAGCGCGAG
AAGCCGAAAGCCAAGGGCGACAAGACGAAGCGCAAGAACGACGGCTCCGCCGCCTCCAAG
AAGGAGAACGTCGCGAAACCCGCCAAGGGGCCCCAGGAGAAAGCCGAGGGGGAGCGCGAA
AAGTCCCCTCGCTCTGAGCCCCCGCCGAAAAGGGCCAAGGAGGAGGCGCCCAAGGCGGAC
AGCGCTAAGCCGGCGTCTTCCTCCCAGAGGGACGAGAAGGCCGCCGGCACCCCCCGGAGA
GCGCACTCCAAGTCGGCCAAGGAGCACCAGGACACGAAGCCGGGCAAGGAGGACAGGGTG
AAGAAGGAGCCCTCCAAGGACGGCAAGGCCGAGAAG------CCCGCCAGCAAGGACGAC
AAGGCCCGGAAGCCCGGCGAGAAGGGGAAGCCGCCGGACAGCAAGGCGTTCGAGTCCTCG
TCGGTGAAGGTCTCCAAGCTGGAGGTCGCGGAGATGGTGAAGCCGTCGCCAAAGCGCAAG
ATGGAGCCAGACGTCGAGAAGATGGACAGGACCCCAGAGAAAGACAAAGCTTCCTCGTCC
ACTGCCCCCGCCAAGAAAATCAAGCTCAACAGAGAAACCGGTAAAAAAATCGGAGGAAGC
ACAGAAAACATATCCAACGTGAAAGAACCCTCTGAGAAACTGGAGTCGGCGTCTGGCAAA
GCGAAACCAGAAAAGGCGAAGGGGAAGGCCAGGCGGAAGGTGGCGGGGACCGAGGGGCCC
AGCTCCACACTCGTGGACTACACCAGCACGAGTTCAACCGGAGGCAGCCCCGTGAGGAAA
TCGGAAGAAAAGACGGATGCGAAGCGAACCGTCATCAAGACCATGGAGGAGTACAACAAC
GACAACAGCGCTCCCGCCGAGGACGTCATCATCATGATCCAGGTTCCTCAGTCCAAGTGG
GACAAGGACGACTTCGAGTCCGAGGAGGAAGACGTGACGTCCACGCAGCCCGTCCCCAGC
GTCGGAAAACCGACCAGTGTGGTCAAAAACGTCGGCACCAAAGCAGCCAACACGGGCAAG
TACGCCGAGAGAGAGAGCGAGCCGGCGGAGAAGGTCCCGAGACCCCCCAAGGACGCGAGC
CACGACGTCGCGCAGCCCGAGGTCAGGAGTTCGAAAACCTCCGCGTCGAGTGAGAAAGGG
AAGAGCAAAGATCGGGATCATTGTGCGCTGGAGAAGGAGAACCCTGAAAAGAGGAAGAGC
AGCGGCCAGCCAGAGAAGGAGGCTAACCCGGAGCGCCCGGGCGAGCAGGGGGCCTCGCGG
AGCCTGCCCCAGCCTGGCAAAGAGAGCAGGACCCCGAGTAAGCACGACTCCAGTCGCGGC
CTGTCGCACAAGGACTTCACGCCCGGCAGGGACAGGAAGGCGGACTGCGACGACCGGGCG
CACGCGGGCTCCAAGCGCAGGGACGAGAGGGGCGAGCAGGCGGGCAGGAAAGACTCCCCG
CCGCGGGGCAGAGACCCTGCGCCCGGGCAGAAGGCGAGGCCGAGGGAGGAGAGGGACGGG
CCCAAAAAGGGAACGGGAGACTCCAGAAAGGGTAGCTCCAGCCCCTCGAGAGACAAAAAA
CCTCACGACCACAAAGCCACTCACGACACTAGGCGCCCAGGTGAGGAGACAAAGCCCGCC
GACAAGAACCCTGGCCAGGAGCGTGAGAAGCACGCGGCGGAAGCGAGGACCAGCAGAGAG
CCCGGCGGCACTAAGTCGCCGTACGTGCCGCACCCGCCAGAGCCGCAGGCGGACAAGGAG
CAG---GCCGCCGGGCAGAGCGACAAGACTGCGGCCAAGCCCAAGCCCCAGCCCAGTCAC
TCGTCGCGGCTCTCTTCCGACTTGACTCGAGAGACCGATGAAGCTGCTTTCGAACCCGAC
TATAACGAGAGTGACAGCGAGAGCAACGTGTCCGTGAGA---GAGGAAAACGCCGCAGAG
AAGACCGCGAAGGAGCCGAGAGAGAAAGCGACGGAGAAGGCCCGAGAGAGCGCGGACCCG
GCCGCCGCCGGCCAGCCGGGCGCCCCCAGGAGCCACAGCCAGAGCAGCCCGAGCGCCAGC
CCCAGCCGAAGCCACAGCCCTTCCGGAAGCCAGACGCGGAGCCGCAGCAGCAGCGCCAGC
TCCGCGGAGACGCAGGACAGCAAGAAGAAGAAGAAGAAGAAGGAGAAGAAGAAGCACAAG
AAGCATAAAAAACACAAGAAGCATAAGAAGCACGCGGGCCCCGAGGCGGAGGCGGAGAAG
AGC
>HiAr|XM_019649874.1_cds_XP_019505419.1_1
ATGGGAACTTCAAAAGCAATTGATGACTCTTCTGCGTCTATTTCTCTGGCCCAGCTTACA
AAGACCGCCAATCTGGCTGAAGCGAATGCTTCTGAAGAAGATAAAATTAAAGCGATGATG
TCGCAATCTGGCCATGAATACGACCCAGTCAATTACATGAAGAAACCGCTTGGCCCACCA
CCTCCATCTTACACCTGTTTCCGGTGCGGTAAACCTGGCCACTATATTAAGAACTGCCCG
ACGAACGGGGATAAGAATTTTGAGTCTGGTCCTAGGATTAAAAAGAGCACTGGGATTCCC
AGAAGTTTTATGATGGAAGTGAAGGATCCGAACATGAAGGGCGCCATGCTCACCAACACT
GGGAAATATGCAATACCCACCATAGACGCTGAGGCATATGCAATTGGGAAGAAAGAAAAG
CCACCTTTCTTACCAGAGGAGCCGTCGTCTTCCTCTGAAGAGGATGACCCGATTCCAGAT
GAGCTGCTGTGTCTCATTTGCAAAGATATCATGACAGATGCAGTCGTCATCCCCTGCTGT
GGGAACAGCTACTGTGATGAATGCATAAGAACGGCGCTCTTGGAATCAGATGACCACACG
TGTCCAACATGCCATCAGAATGACGTCTCCCCTGACGCTTTGATCGCCAATAAGTTTTTA
CGGCAGGCTGTTAATAACTTCAAAAATGAAACTGGTTATACGAAAAGACTGCGAAAGCAG
ATTCAGCGGAACCTGCAGCCTCTGATGAGATCGCCGATATCGAGACAGCAGGACCCTCTG
ATGATTCCATCAACATCTTCGTCAGCCCACCCTGCTCCCTCGCTGTCGTCTTTAGCTTCT
AATCAGTCTCCCTTGGCCCCCACTGTGCCTGGAAACCCACCTTCTGGCCCAACCCCTGTA
CCTGACATCACTGCTACAGTCTCCATATCAGTCCACTCAGAAAAGGCGGACGGGCCTTTC
CGGGATTCTGATAGTAAAATGCTGCCAGCTGCAGCCCTCGCAGCCGAACATTCAAAGGGA
ACGCCCTCAATTGCACTCTCTGCTCTTATGGAAGAAAAGGGTTACCAGGTGCCTGTACTT
GGAACCCCATCTCTGCTTGGACAGTCATTATTGCATGGACAGTTGATCCCTACAACTGGT
CCAGTAAGAATAAATACTGCTCGTCCGGGCGCTGGCCGACCAGGCTGGGAACATTCCAGC
ATAAACCGTGGGCGACACCACAGCGAGAGGTCCCAGAGGACGCAAGGCCCATCGCTGCCA
GCGGCGCCCGTCTTCGTGCCTGTGCCGCCCCCTCCTCTGTACCCGCCTCCGCCCCACACG
CTGCCCCTGCCCCCAGGTGTACCCCCACCTCAGTTTTCTCCTCAGTTTCCTCCTGGCCAG
CCACCTCCTGCTGGGTACAGTGTCCCTCCCCCGGGGTTCCCGCCAGCTCCAGCCAATCTG
TCCGCACCTTGGGTATCGTCAGGAGTGCAGACAGCTCATTCAAACACCATCCCAACAACA
CAGGCACCACCTTTGTCCAGGGAAGAGTTCTATAGAGAGCAGCGGCGGCTGAAAGAAGAG
GAAAAGAAAAAGTCCAAGCTAGATGAGTTTACAAATGATTTTGCTAAGGAATTGATGGAA
TACAAAAAGATTCAAAAGGAGCGTAGGCGCTCATTTTCCAGGTCCAAATCTCCCTATAGT
GGGTCATCATATTCGAGAAGTTCGTACACTTACTCTAAATCGAGGTCTGGCTCCACGCGG
TCCCGTTCGTACTCGCGGTCGTTCAGCCGCTCGCACTCCCGTTCCTACTCACGGTCTCCT
CCGTACCCCCGAAGAGGCAGAGGCAAGAGCCGGAATTACCGTTCTCGGTCCAGGTCTCAT
GGGTACCACCGGTCTAGGTCACGTTCACCCCCCTATAGACGATACCATTCACGATCGAGG
TCCCCTCAGGCCTTTAGGGGACAGTCTCCCAGTAAACGCGCTGCACCCCAAGGGGAACCA
GAGCGTGAGTATTTTAACAGATACCGAGAAGTCCCACCGCCTTATGACATCAAGGCTTAT
TACGGGAGGAGCGTTGACTTCAGAGACCCATTTGAAAAAGAGCGCTACCGAGAATGGGAG
AGAAAATACAGAGAATGGTACGAAAAATACTACAAAGGCTACGCTGCTGGAGCTCAGCCC
CGACCATCCGCCAACAGAGAGAACTTTTCTCCGGAGAGGTTTTTACCGCTGAATGTCAGG
AATTCTCCCTTCACAAGAGGCCGCAGAGAAGATTATTCTGCTGGGCAGAGTCACAGGAGT
CGGAACATGGGCAGC---AGCTACCCAGAAAAGCTTTCGACAAGAGACGGCCACAGCCAG
AAGGATAATGCGAAGTCAAAAGAGAAGGACGGTGACAGCGCTGCAGGAGACGGGAAAGGA
AGCAAGCATAAGAAGCACAGGAGGAGGAGGAAGGGGGAGGAGAGCGAAGGCTTCCTAAAC
CCAGAGCTCCTGGAAACGGCCAGGAAATCCAGAGAGCCTGCGAGTGGTGAAGAAAGTAAA
GCAGACCCATTGTTCGTTCTCCCAGGTAGAGACGACGCCACACCAGTTAGGGACGAACCA
ATGGATGCCGAATCCGTCACTTTTAAATCAGTGTCTGAAAAAGACAGGAGAGAGAAAGAT
AAACCAAAAGCAAAAGGCGACAAAACCAAACGGAAAAATGATGGATCGGCTGTGTCCAAA
AAAGAAAATATTGTCAAGCCTGCTAAAGGGCCCCAAGAAAAACTAGAGGGGGAGCGTGAG
AAGTCTCCTCGACCTGAACCCCCGCTGAAGAAAGCCAAAGAGGAGACGCCAAAGACTGAT
GCTGCCAAGTCATCGTCTTCCTCCCAAAAGGACGAAAAGGCCGCCAGCACGCCCCGGAAA
GCACACTCCAAGTCAGCCAAAGAGCAGCCAGAGCCACGGCCACTCAAAGAGGAGAAAGCG
AAGAAGGACCACTCGAAAGACGTCAAGCCAGAGAAG------CCAGCTGCGAAGGACGAA
AAGGCCAAGAAGCCCAGTGAGAAAAGCAAGCCGCTTGACAGCAAGGGGTTTGAGTCATCT
TCACTGAAAGCCTCCAAACTAGAAGGAGGTGAGATTGTGAAACCATCACCGAAACGCAAA
ATGGAACCTGATGTTGAAAAGATGGACAGGACCCCAGAAAAAGACAAAGCTTCCTCCTCA
ACTGCCCCGGCCAAAAAAATCAAGCTCAACAGAGAAACCGGTAAAAAGATTGGA---AGC
ACGGAAAACCTGTCCAATACAAAAGAACCCTCTGAAAAACTGGAGTCGGCGTCCAGCAGA
GGGAAACAAGAAAAGGGCAAAGGGAAGGCCAGGCGGAAGGTGACTGGCTCCGAAGGACCC
AGCTCCATGCTTGTGGACTACACCAGTACGAGTTCGACTGGAGGCAGTCCTGTGAGGAAA
TCTGAAGAAAAAACAGATACAAAGCGAACTGTCATTAAGACCTTGGAAGAATATAATAAC
GACAACACAGCCCCTGCGGAAGATGTCATCATCATGATCCAGGTCCCTCAGTCCAAGTGG
GACAAAGATGACTTTGAATCCGAAGAAGAAGAAGTCAAGTCCACACAGCCCGTATCAAGT
GTAGGAAAACCTGCTAGTGTTATAAAAAGTGTTGGCACCAAACCATCAAATACAGCCAAG
TACCCTGAAAAAGAGAGCGAGCCGCCAGAGAAAGCTCAGAAGCTCCCCAAGGAAGCGGGC
CCTGAAGTGATGCAGCACGAGGCCAAAAGCTCCAAACCCTCTGCGTCTAGTGACAAAGGG
AAAAGCCGGGACCGAGAGCATTCTGCCTTGGAAAAGGAGAACACCGAAAAGCGGAAGGGC
AGTACTCAGCCCGAAAAGGAGAGTGACGTGGACCGTCTGACCGAGCAGGGGGGTTTCAAA
GGCGTGGCTCTGCCTTCCAAAGAGGCCAGGACGTCAGAGAAGCACGATTCCAGCCGAGCT
TCCTCCAGTAAAGACTTCACCCCCAACAGAGACAAGAAAACAGACTATGACAGCAGAGAG
CACTCGAGCTCCAAACGCAGAGACGAAAGGAGTGAACCGACAAGAAGAAAAGACTCTCCA
TCTCGGAGTAAAGACTCTGCATCTGGACAGAAAACTAAGCCCAGGGAGGAGAGAGATTTG
CCTAAAAAAGGACCAGGAGAGTCCAAAAAAGGTAGTTCTAGTCCCTCAAGAGACAAAAAA
CCTCACGACCACAAAGCCACTCACGATGCTAAACGCTCGAGTGAAGAGACAAAACCTATA
GATAAAAATCCTTGTAAGGACCGTGAGAAGCATGCGTCTGAAGCGAGGAACAGTAAGGAG
TCAAGTGGCAATAAACTACTTCACATACTTAACCCTCCGGACCCACAGATTGAAAAAGAG
CAG---GCTGCTGGGCAAGGTGACAAGAATGCCACCAAGCCTAAACCCCAGTTAAGTCAT
TCTTCTCGACTTTCGTCCGACTTAACCAGAGAAACTGATGAAGCTGCTTTTGAACCAGAC
TATAATGAAAGTGACAGTGAGAGCAATGTGTCTATAAAA---GAGGAAGACACTTCTGGA
AAAGTTGCTAAGGAGCCGAAGGATAAAGTGACAGAGAAAGTCAAAGAGAGCGTGGACGCA
GCCGTGGGCAGCCAGGCGGGCGTCACCAGGAGCCACAGTCAGAGCAGCCCGAGTGTCAGT
CCGAGCAGAAGTCACAGCCCTTCTGGAAGCCAAACCCGAAGTCACAGTAGCAGTGCCAGT
TCTGCAGAAAGTCAGGACAGCAAGAAGAAGAAGAAGAAGAAGGAAAAGAAAAAGCACAAG
AAGCATAAAAAGCATAAGAAGCATAAGAAGCACGCAGGCCCCGAAGCAGAACTGGAGAAA
AGC
>RhFe|XM_033101943.1_cds_XP_032957834.1_1
ATGGGAACTTCAAAAGCAATTGATGCCTCTTCTGCGTCTATTTCTCTGGCCCAGCTCACA
AAGACCGCCAATCTGGCTGAAGCCAATGCTTCTGAAGAAGATAAAATTAAAGCGATGATG
TCGCAATCTGGCCATGAATACGACCCAATCAATTACATGAAGAAACCCCTCGGCCCGCCG
CCTCCATCTTACACCTGCTTCCGTTGCGGTAAACCCGGCCACTATATTAAGAACTGCCCG
ACAAATGGGGATAAGAACTTTGAATCTGGTCCTAGGATTAAAAAGAGTACTGGGATTCCC
CGGAGTTTTATGATGGAAGTGAAGGATCCGAACATGAAGGGGGCCATGCTCACCAACACG
GGGAAGTACGCAATACCGACTATCGACGCAGAAGCATATGCAATTGGGAAGAAAGAAAAA
CCACCTTTCTTACCAGAGGAGCCGTCGTCTTCCTCCGAGGAAGACGACCCTATTCCGGAT
GAGCTGTTGTGTCTCATATGCAAGGACATCATGACGGATGCCGTCGTCATCCCCTGCTGT
GGGAACAGCTACTGTGATGAATGTATAAGAACAGCGCTCTTGGAATCAGATGATCATACC
TGTCCAACCTGTCATCAGAATGATGTCTCCCCTGACGCTTTGATTGCCAATAAATTCTTA
CGGCAGGCTGTGAATAACTTCAAAAATGAAACTGGTTATACGAAAAGACTGCGGAAGCAG
CTTCAGCGGAACCTGCAGCCCCTGATGAGATCGCCGATATCGAGACAGCAGGACCCCCTG
ATGATTCCAGTGACGTCGTCCTCGGCTCACCCGGCCCCTTCTCTGTCGTCTTTAACTTCT
AATCAGTCGTCCTCGGCCCCCGCTGTGCCTGGAAATCCACCTTCTGCCCCAGCCCCTGTA
CCTGACATCACAGCTACGGTCTCCATATCGGTCCACTCAGAAAAGGCAGACGGGCCTTTC
CGGGATTCTGATAGTAAAATACTGCCAGCTGCAGCCCTTGCATCTGAACATTCAAAGGGA
ACGTCCTCGATTGCAATCACTGCTCTTATGGAAGAGAAGGGTTACCAGGTGCCTGTACTT
GGAACCCCGTCTTTACTGGGACAGTCATTATTGCACGGACAGTTGATCCCTACGACTGGT
CCAGTAAGAATAAATACTGCTCGTCCGGGTGCTGGCCGACCAGGCTGGGAACATTCCAGT
ATAAACCGTGGACGACACCACAGCGAAAGATCACAGAGAACGCAAGGCCCGTCACTACCA
ACAACTCCAGTCTTTGTACCTGTGCCACCCCCTCCTCTGTACCCGCCTCCTCCCCACACG
CTGCCTCTCCCTCCAGGTGTCCCCCCACCGCAGTTTTCTCCTCAGTTTCCTCCTGGCCAG
CCACCACCTGCTGGGTACAGTGTCCCTCCCCCAGGGTTCCCGCCAGCTCCGGCCAATTTG
TCAGCACCTTGGGTATCGTCAGGCGTGCAGACAGCTCATTCAAACACCATCCCAACAACC
CAGGCACCACCTTTGTCCAGGGAAGAGTTCTACAGAGAACAGCGGCGGCTGAAAGAAGAG
GAAAAGAAAAAGTCCAAGCTAGATGAGTTTACAAATGATTTTGCTAAGGAATTGATGGAA
TACAAAAAGATTCAAAAGGAGCGTAGGCGCTCATTTTCCAGGTCTAAATCTCCCTATAGT
GGGTCATCATATTCGAGAAGTTCGTACACTTACTCTAAATCGAGGTCTGGCTCCACACGG
TCCCGCTCTTACTCGCGGTCATTTAGCCGCTCGCACTCCCGTTCCTACTCACGGTCACCT
CCGTACCCCAGAAGAGGCCGAGGCAAGAGCCGGAATTACCGTTCTCGGTCCAGGTCTCAT
GGATACCACCGCTCTAGGTCACGGTCACCCCCCTACCGACGGTACCATTCTCGATCAAGG
TCCCCGCAGGCCTTTCGGGGCCAGTCACCCAGTAAACGTGCTGCACCCCAAGGGGAAACA
GAACGTGAGTATTTTAACAGATACAGAGAAGTCCCACCACCATATGACATCAAGGCTTAT
TATGGCAGGAATGTTGACTTTCGAGACCCATTTGAAAAAGAACGTTACCGAGAATGGGAG
AGAAAATACAGAGAGTGGTATGAAAAATATTACAAAGGTTATGCTGCTGGAGCTCAGCCC
CGACCATCAGCAAACAGAGAGAACTTTTCTCCGGAGAGGTTTTTACCACTTACAATCAGG
AATTCTCCCTTCACAAGAGGCCGCAGAGAAGATTATTCTGGTGGACAAAGTCACAGGAGT
AGAAACATAGGCGGC---AACTACCCAGAAAAGCTTTCCACTAGAGACAGTCACAATCAG
AAGGATAATACGAAGTGCAAAGAGAAGGAGAGTGATGGTGGTGCCGGAGATGGGAAAGGA
AGCAAGCATAAGAAGCACAGGAGAAGGAGAAAGGGGGAAGAGAGTGAAGGCTTTCTGAAC
CCAGAGTTACTAGAAACTTCCAGAAAATCAAGAGAACCTACAAGTGGTGAAGAAAATAAA
GCAGAGTCATTGTTTGTTCTCCCAGGTAGAGACGATGCCACACCAGTTAGAGACGAACCA
ATGGATGCAGAATCCGTCACTTTCAAATCGGTGTCTGAAAAAGACAAGAGAGAGAAGGAT
AAACCAAAAGCAAAAGGTGACAAGACCAAACGGAAAAATGATGGATCTACTGTGTCCAAA
AAAGAAAACGTTGTCAAGCCTGCTAAAGGGCCCCAAGAAAAACTAGAGGGGGAGCGTGAG
AAGTCTCCTCGACCTGAACCCCCGCTGAAGAAGGCCAAAGAGGAGACCCCAAAGACTGAC
GGTGCCAAGTCCTCGTCTTCCTCCCAGAAAGACGAAAAGGCCACCGGCACACCCCGGAAA
GCGCATTCCAAGTCAGTCAAAGAGCAGCCAGAGCCCAGGCCGCTCAAAGAGGAGAAAGTG
AAGAAGGAGCACGTGAAAGATGTCAAGCCAGAAAAG------CCAGCTGGGAAGGACGAA
AAGGCCAAGAAGCCCAGTGAGAAAAGCAAGCCGCTTGACAGCAAGGGGTTTGAGTCATCT
TCCCTGAAAATCTCCAAAGTAGAAGGAAGTGAAATTGTGAAGCCATCACCGAAACGCAAA
ATGGAACCTGATGTTGAAAAGATGGATAGGACCCCAGAAAAAGACAAAACTTCCTCA---
GCTGCCCCGGCCAAAAAAATCAAACTCAACAGAGAAACTGGTAAAAAGATTGGA---AGT
ACAGAAAATGTATCCAATGCAAAAGAACCCTCTGAAAAACTGGAGTCAGCGTCCAGCAGA
GTTAAACAAGAAAAAGGCAAAGGAAAGGTCAGGCGAAAGGCGACCGGCTCGGAAGGTCCC
AGCTCCACGCTTGTGGACTACACCAGTACGAGTTCCACGGGAGGCAGTCCTGTGAGGAAA
TCTGAAGAAAAAACAGATACGAAGCGAACGGTCATCAAGACTCTGGAGGAATACAACAAC
GACAGCACAGCTCCTGCTGAAGATGTCATCATCATGATCCAGGTCCCTCAGTCCAAGTGG
GACAAAGATGACTTTGAATCTGAAGAAGAAGATGTCAGGTCCACACAGCCGGTACCAAGT
GTAGGAAAACCTGCCAGTGTCATAAAAAATGTCAGCACCAAACCACCCGTTACAGCCAAG
TACACTGAAAAAGAAAGCGAGCCGCCAGAGAAAGTTCAGAAACTCAGCAAGGAAGTGGGC
CATGAAGTGATGCAGCATGAGGCCAAAAGTTCAAAAACCTCTGCCTCTGGTGAAAAAGGG
AGAAGCAGGGACCGAGAGCATTCCACGTTGGAAAAGGAGAACCCTGAAAAGAGGAAGAAC
AGCACTCAGCCGGAGAAGGAGAGTGACGTGGACCGTCTGAACGAGCAAGGGAACTTGAAA
GGTCCGTCCCAACCTTCCAAAGAGACCAGAACTTCAGATAAGCATGATTCCAGCCGAGGT
TCCTCAAGTAAAGACTTCACTCCCAACAGAGACAAAAAAACGGACTATGACAGCAGAGAA
CATTCGGGTTCCAAACGCAGAGATGAAAAGAATGAATTGACAAGAAGAAAAGACTCTCCA
TCTCGGAGTAAAGACTCTGCCTCTGCACAGAAACCTAAGCCAAGGGAGGAGAGAGAGTTG
CCTAAAAAAGGAACAGGAGAGTCCAAAAAAAGTAATTCCAGTCCCTCGAGAGACAAAAAA
CCTCACGATCACAAAGCTACTTACGATGCTAAACGCTCAAGTGAAGAGATGAAACCTGTA
GATAAAAATCCTTGTAAGGATCGTGAGAAGCATGTGTTGGAAGTGAGGAACAGCAAAGAG
TCAAGTGGCAATAAATTACTTCCCATACTTAACCCTCCAGACCCACAGATTGAGAAAGAG
CAA---GTCCCTGGGCAAGGTGACAAGAGTGCCACCAAGCCCAAGCCCCAGGTAGGTCAC
TCGTCTCGACTCTCCTCCGACTTAACTAGAGAAACTGACGAAGCTGCTTTTGAACCCGAC
TATAATGAAAGTGACAGTGAGAGCAATGTGTCTGTAAAA---GAGGAAGACACTTCTGGA
AAAGTTTCTAAGGAGCTGAAAGATAAAGTAGTGGAGAAAGTCAAAGAGAGCGTGGACGCA
GCAGCGGTCAGCCAGGCGGGCGTCACCAGGAGCCATAGTCAGAGCAGCCCTAGTGTCAGT
CCGAGCAGAAGTCACAGCCCTTCTGGAAGCCAAACCCGAAGCCACAGTAGCAGTGCCAGT
TCTGCAGAAAGTCAGGACAGCAAGAAGAAGAAGAAGAAGAAGGAAAAGAAAAAGCACAAG
AAGCATAAAAAACATAAGAAGCATAAGAAGCACGCAGGCCCCGAAGCAGAACTGGAGAAA
AGC
