# Supplementary material for: Positively selected genes in the hoary bat (Lasiurus cinereus) lineage: prominence of thymus expression, immune and metabolic function, and regions of ancient synteny
Source: PeerJ. 2022 Mar 17;10:e13130. doi: 10.7717/peerj.13130 (PMC8934532; doi:10.7717/peerj.13130)
Supplement: Supplemental Information 4 — Likely alignment errors have been manually deleted between conserved codons. Recovery of the original codon positions requires alignment to the original accessions in each orthogroup. [file peerj-10-13130-s004.zip › renamed.manual/OG0003646.manual.fas]

>EpFu|XM_028135732.1_cds_XP_027991533.1_1
AATGCTGATCCTAAGTCATCCCTCAAAGCTGTGAGCAACCAGCTTGGAGAAGGGCCCAGT
GATGGACTGCCACTTTCCAGTAGCCTTCAGTTTCTTGAAGATGAACTTGAGTCTTCTCCT
CTTCCTGATCTCACTGAGGACCAACCTTTCGACATCCTTCAGAAATCCTTGCAGGAGGCC
AATATCACTGAGCAGACGTTGGCAGAAGAGGCATATTTGGATGCCAGTATAGGTTCAAGC
CAACAGTTTGCACAAGCTCAGCTTCATCCTTCTTCATCAGCATCCTTTACTCAGGCTTCT
AATGTTTCTAATTACTCAGGTCAGACGCTGCAGCCTATAGGGGTGACTCACGTGCCTGTT
GGAGCATCGTTTGCAAGCAATACAGTGGGTGTGCAACATGGCTTTATGCAACACGTGGGG
ATCAGCGTGCCCAGCCAGCATTTGTCTAATAGCAGTCAGCTGAGTGGTTCTGGTCAGATA
CAGTTAATTGGGTCATTTGGTAATCAACCTTCCATGATGACTATTAATAACCTAGATGGA
TCTCAAATCATATTAAAGGGCAGCGGGCAGCAAGCGCCATCCAATGTGAGTGGAGGACTT
CTGGTACATAGACAGACTCCTAATGGCAACTCCTTGTTTGGGAACTCGAGTTCCAGTCCA
GTAGCACAGCCTGTTACCGTTCCGTTTAACAGCACAAATTTTCAAACATCTTTGCCTGTG
CATAACATCATCATACAAAGGGGTCTTGCACCAAATTCAAATAAAGTTCCAATAAACATC
CAGCCAAAGCCTATCCAGATGGGCCAGCAAAATACGTACAATGTGAACAATTTGGGAATA
CAGCAGCATCACGTGCAGCAAGGGATCTCTTTTGCCTCTGCAAGCTCACCCCAGGGTTCA
GTAGTTGGTCCGCACATGTCTGTGAACATCGTAAACCAACAGAACACAAGAAAACCAGGC
ACCTCACAGCCAGTGAGCAGCGCTGCGGGGAGTATCGTCATTCACTCTCCCATGGGCCAG
TCTCACACCCCCCAAAGTCAGTTCCTCGTACCTACAAGCCTTTCCGTCAGTTCCAACTCG
GTACATCACGTCCAGACCATAAATGGGCAACTTGTTCAGACTCAATCTTCTCAGCTCATT
TCTGGCCAAGCGGCCTCAGAGCATGTAATGTTGAACAGAAACTCTTCCAACATGCTCAGG
ACCAACCAGCCGTATTCCGGACAGATGCTGAACAGCCAGAAC---ACCGTCCAGCTGGTG
TCTGGGCAGACGTTTGCCGCCTCCGGAAGTCCAGTGATAGTCAATCACGCCTCCCCTCAG
ATTGTTGGTGGACAGATGCCCTTGCAACAGGCATCACCAACAGTCCTACACCTGTCGCCT
GGGCAGAGCAGCGTCTCCCAGGGAAGACCTGGCTTCACCACCATGCCCTCCGTGACAAGC
ATGTCAGCACCTAGTCGGTTCCCT---GTTAGCTCATCCAGCACTGTCCATCCTAGTCTT
GGGTCTGCGGTTCAGTCGGGTGCATCAGGATCAAACTTTACAGGAGATCAGCTGACCCAG
CCAAACAGGACTCCAGTACCGGTCAGTGTGTCTCATCGTCTTCCAGTTTCTTCTTCCAAA
CCTACCAGCACCTTCAGTAACGCCCCTGGAGCAGGAACCCAGCAGCAATTCTTCTGTCAG
GCTCAGAAGAAATGTTTGAATCAGACTTGCCCCATTTCTGCTTCCAAGACCCCCGATGGC
CTGAGGCAAGCACAGATTCCTGGCCTCCTGAGCACCGCACTGCCAGGGCAGGATTCTGGA
AGCAAAGTTATATCCGCGTCCTTAGGAACCGCACAACCTCAGCAGGAAAAA---GTAGGA
TCATCTCCGGGCCAGCCAGCTGTGCAGGTGGATGGTCATTCGGGAGGACAGAAGAGGCCT
GCCACAAAACAGCTGACTAAAGGGGCTTTCATCCTCCAGCAGCTGCAGAGGGACCAAGCC
CACGCCGTGACACCTGATAAAAGTCAGTTCCGGTCTCTCAGTGACGCGGTGCAGAGGCTG
CTCTCCTACCACGTGTGCCAGGGCTCCATGCCCACCGAGGAGGACCTGAGGAAAGTCGAC
AATGAATTCGAAACAGTTGCCACTCAGCTCCTAAAAAGGACCCAAGCGATGCTTAACAAG
TACAGATGCCTGCTTCTAGAGGACGCCATGCGGATTAATCCCTCGGCTGAGATGGTGATG
ATCGACAGAATGTTCAACCAGGAGGAGAGAGCGTCTCTGTCCCGGGACAAGCGGCTGGCA
CTTGTGGACCCTGGCCCCGAGAGCAAGCTCTCGAGTCTCCTCGTCGACTCCCGCCTGGAG
ATGACGTGCAGCAATTCCTTCCCGGACAAAACGCGCAGGGCTTCTCCGAAGAACGAGGTC
TTACACACGGACATCATGAAGGGGTCGGGCGAGCCCCAGCCGGACCTCCAGCTCACCAGG
AGCCTGGAGACCACGTTCAAGAACATCCTGGAGCTCAAAAAGGCGGCGCGCCCGGCGCCC
GGCGACCCCGCCCGCGGCGGCGCCCTGGAGCTGGACTTCCCCAGCTTTTCCCCCATGGCC
TCGCAGGACAACTGCCTGGAGAAGCTGGGCCCGGACCACAGCGAGGGCGTC------GTG
GAGACGGACTCCATTTTAGAAGCAGCTGTAAATAGTATCCTAGAGTGT
>HiAr|XM_019642827.1_cds_XP_019498372.1_1
AATGCTGATCCTAAGTCATCCCTCAAAGCTGTGAGCAACCAGCTTGGTGAAGGGCCCAGT
GATGGACTGCCACTTTCAAGTAGCCTTCAGTTTCTTGAAGATGAACTTGAGTCTTCTCCT
CTTCCTGATCTCAGTGAGGACCAACCTTTCGACATTCTTCAGAAATCCTTGCAGGAGGCC
AATATCACTGAACAGACGTTGGCAGAAGAGGCATATTTGGATGCCAGTATAGGTTCAAGC
CAACAGTTTGCACAAGCTCAGCTTCATCCTTCTTCATCAGCATCCTTTACTCAGGCTTCT
AATGTTTCTAATTACTCAGGTCAGACGCTGCAGCCTATCGGGGTGACTCACGTGCCTGTT
GGAGCATCGTTTGCAAGCAATACGGTGGGTGTGCAACATGGCTTTATGCAACATGTGGGG
ATCAGTGTTCCCAGCCAGCATTTGTCTAATAGCAGTCAGCTTAGTGGTTCTGGTCAAATA
CAGTTAATTGGGTCATTTGGTAATCAACCTTCCATGATGACTATTAATAACCTAGATGGA
TCTCAAATCATATTAAAGGGCAGCGGGCAGCAAGCCCCCTCAAATGTGAGTGGAGGGCTT
CTGGTTCATAGACAGACTCCTAATGGCAACTCCTTGTTTGGGAACTCCAGTTCCAGTCCA
GTAGCACAGCCTGTCACCGTCCCATTTAACAGCACAAATTTTCAAACATCTTTACCTGTG
CATAACATCATCATACAAAGAGGTCTTGCACCAAATTCAAATAAAGTTCCAATTAACATC
CAGCCAAAGCCTATCCAGATGGGTCAGCAGAACACATACAATGTGAACAATTTGGGACTA
CAGCAGCACCATGTGCAACAAGGGATCTCGTTTGCCTCTGCAAGCTCGCCCCAGGGCTCC
GTAGTGGGTCCGCACATGTCTGTGAACATCGTAAACCAACAGAACCCAAGAAAACCAGTC
ACCTCACAGGCAGTGAGCAGTGCCGCAGGTAGTATCGTCATTCATTCTCCCATGGGCCAG
CCTCACGCACCCCAAAGTCAGTTCCTCATACCTACGAGCCTTTCCGTCAGTTCCAATTCG
GTACACCACGTCCAAACCATAAACGGGCAACTTCTTCAGACTCAGCCTTCTCCACTCATT
TCTGGCCAGGTGGCCTCAGAGCATGTCATGTTGAACAGAAACTCTTCCAACATGCTCAGG
ACCAACCAACCATACTCCGGACAGATGCTTAACAACCAGAATACCGCCGTCCAGTTAGTG
TCTGGGCAGACGTTTGCCACCTCCGGGAGTCCCGTAATTGTCAACCATGCCTCTCCTCAG
ATTGTTGGTGGACAGATGCCCTTGCAGCAGGCATCACCAACTGTGTTACACCTGTCACCT
GGGCAGAGCAGCGTCTCCCAAGGAAGACCTGGCTTCACCACTATGCCCTCGGTGACAAGC
ATGTCAGGACCTAGTCGGTTCCCTGTTGTCAGCTCATCCAGCACTGCCCATCCTAGCCTG
GGGTCTGCGGTTCAGTCGGGTGCGTCAGGATCCAACTTTACGGGAGATCAGCTGACCCAG
CCAAACCGGACTCCAGTACCGGTCAGCGTGTCTCATCGTCTTCCAGTTTCTTCTTCCAAG
CCTACCAGCACCTTCTGCAACACACCTGGAGCAGGAACCCAGCAGCAGTTCTTCTGTCAG
GCTCAGAAAAAAAGTTTGAATCAGACTTCCCCCATTTCTGCTTCCAAGACTACGGATGGC
CTGAGGCAAGCACAGATTCCTGGTCTCTTGAGCACCGTACTGCCAGGGCAGGATTCTGGA
AGCAAAGTTATACCAGCGTCCTTAGGAACTGCACAACCACAGCAGGAAAAAGTAGTTGGA
TCATCACCTGGCCAACCAACTATGCAGGTGGATGGTCATTCAGGAGGACAAAAGAGGCCA
GCTACAAAACAACTAACTAAAGGAGCTTTCATTCTCCAGCAGTTACAGAGGGACCAAGCC
CACGCTGTGACACCTGATAAAAGTCAGTTCCGATCACTAAGTGATGCGATGCAGAGGCTG
CTCTCCTACCATGTGTGCCAGGGCTCCATGCCCACCGACGAAGACTTGAAGAAAGTCGAC
AATGAATTTGAAACAGTTGCCACTCAGCTCCTAAAAAGGACCCAAGCAATGCTTAACAAA
TACCGATGCCTGCTCCTAGAAGACGCTATGCGGATCAATCCCTCCGCCGAGATGGTGATG
ATCGATAGGATGTTCAACCAGGAGGAAAGAGCATCTCTGTCCCGGGACAAGCGACTGGCA
CTTGTGGACCCTGGTACTGAGAGCAAACTCTCAAGTATCCTAGTAGATTCGCACTTGGAG
ATGACGTGTAACAATTCCTTCCAGGACAAAACGCTGAGGAATTCTCCAAAGAATGAAGTT
TTACACACAGACATCATGAAAGGATCAGGCGAGCCCCAGCCAGACCTCCAGCTCACTAAG
AGTTTGGAAACAACATTTAAGAACATCTTGGAACTCAAGAAGGCTGGACGGCAGCCCCAG
AGTGACCCCACCGTTAGTGGCTCCGTTGAGTTAGATTTCCCCAACTTTTCTCCAATGGCT
TCGCAGGAAAACTGCCTGGAAAAATTCATCCCGGACCACAGTGAAGGCGTT------GTA
GAAACTGACTCCATTTTAGAAGCAGCTGTAAATAGTATCCTAGAGTGT
>LaCi|648-exonerate_protein2genome-gene-5.8-mRNA-1
AATGCTGATCCTAAGTCATCCCTCAAAGCTGTGAGCAACCAGCTTGGAGAAGGGCCCAGT
GATGGACTGCCACTTTCCAGTAGCCTTCAGTTTCTTGAAGATGAACTTGAGTCTTCTCCT
CTTCCTGATCTCACTGAGGACCAACCTTTTGACATCCTTCAGAAATCCTTGCAGGAGGCC
AATATCACTGAGCAGACGTTGGCAGAAGAGGCATATTTGGATGCCAGTATAGGTTCAAGC
CAACAGTTTGCACAAGCTCAGCTTCATCCTTCTTCATCAGCATCCTTTACTCAGGCTTCT
AATGTTTCTAATTACTCAGGTCAGACGCTGCAGCCTATAGGGGTGACTCACGTGCCTGTT
GGAGCATCATTTGCAAGCAATACAGTGGGTGTGCAACATGGCTTTATGCAACACGTGGGG
ATCAGTGTGCCCAGCCAGCATTTGTCTAATAGCAGTCAACTGAGTGGTTCTGGTCAGATA
CAGTTAATTGGGTCATTTGGTAATCAACCTTCCATGATGACTATTAATAACCTAGATGGA
TCTCAAATCATATTAAAGGGCAGCGGGCAGCAAGCCTCATCCAATGTGAGTGGAGGACTT
CTGGTACATAGACAGACTCCTAATGGCAACTCTTTGTTTGGGAACTCGAGTTCCAGTCCA
GTAGCACAGCCTGTTACCGTCCCATTTAACAGCACAAATTTTCAAACATCTTTACCTGTG
CATAACATCATCATACAAAGGGGTCTTGCACCAAATTCAAATAAAGTTCCAATAAACATC
CAGCCAAAGCCTATCCAGATGGGCCAGCAAAATACATATAATGTGAACAATTTGGGAATA
CAGCAGCATCACGTGCAGCAAGGAATCTCTTTTGCCTCTGCAAGCTCACCCCAGGGTTCA
GTAGTTGGTCCACACATGTCTGTGAACATCGTAAACCAACAGAACACAAGAAAACCAGTC
ACCTCACAGCCAGTGAGCAGCGCTGCGGGGAGTATCGTCATTCACTCTCCCATGGGCCAG
TCTCACACCCCTCAAAGTCAGTTCCTCGTACCTACAAGCCTTTCCGTCAGTTCCAACTCG
GTACATCACGTCCAGACCATAAATGGGCAACTTGTTCAGACTCAGTCTTCTCAGCTCATT
TCTGGCCAAGGGGCCTCAGAGCATGTAATGTTGAACAGAAACTCTTCCAACATGCTCAGG
ACCAACCAATCGTATTCGGGACAGATGCTGAATAACCAGAAC---ACCGTCCAGTTGGTG
TCTGGGCAGACGTTTGCCACCTCTGGAAGTCCAGTGATAGTCAATCATGCCTCCCCTCAG
ATTGTTGGTGGACAGATGCCCTTGCAACAGGCATCACCAACAGTCTTACACCTGTCGCCT
GGGCAGAGCAGCGTCTCCCAGGGAAGACCTGGCTTCACCACCATGCCCTCTGTGACAAGC
ATGTCAGGACCTAGTCGGTTCCCT---GTTAGCTCATCCAGCACTGTCCATCCTAGTCTT
GGGTCTGCGGTTCAGTCGGGTGCATCAGGATCAAACTTTACAGGAGATCAGCTGACCCAG
CCAAACAGGACTCCAGTACCAGTCAGTGTATCTCATCGTCTTCCAGTTTCTTCTTCCAAA
CCTACCAGCACCTTCAGTAACGCACCTGGAGCAGGAACCCAGCAACAATTCTTCTGTCAG
GCTCAGAAGAAATGTTTGAATCAGACTTGCCCCATTTCTGCTTCCAAGACCTCCGATGGC
CTGAGGCAAGCACAGTTTCCTGGCCTCCTGAGCACCGCACTGCCAGGGCAGGATTCTGGA
AGCAAAGTTATATCCGTGTCCTTAGGAACCACACAACCTCAGCAGGAAAAA---GTAGGA
TCATCTCCTGGCCAGCCAGCTGTGCAGGTGGATGGTCATTCGGGAGGACAGAAGAGGCCT
GCCACAAAACAGCTAACTAAAGGGGCTTTCATCCTCCAGCAGCTGCAGAGGGACCAAGCC
CACGCCGTGACACCCGATAAAAGTCAGTTCCAGTCTCTCAGTGACGCGGTGCAAAGGCTG
CTCTCCTACCACGTGTGCCAGGGCTCCATGCCCACCGAGGAGGACCTGAGGAAAGTGGAC
AATGAATTTGAAACAGTTGCTACTCAGCTCCTAAAAAGGACCCAAGCTATGCTTAACAAG
TACAGATGCCTGCTCCTGGAGGATGCCATGCGGATTAATCCCTCGGCTGAGATGGTGATG
ATAGATAGAATGTTCAACCAGGAGGAGAGAGCGTCTCTGTCCCGGGACAAGCGGCTGGCA
CTTGTGGACCCTGGGGCCGAGGGCAGGCTCTCGGGGACCCTCGCGGACTCCCGCCTGGAG
ACGACGTGTGGCAACTCCTTCCCGGACCGGGCGCGGAGGGGCTCCCCGAAGAGCGAGGTC
CTGCACACAGACGTCATGAAGGGCTCGGGCGAGCCCCAGCCGGACCTGCAGCTCAGCCGG
AGCCTGGAGAGCACGTTCCAGAGCCTCCTGGAGCTGAAGAAGGCGGGCCGGCCGGCCGCC
AGCGCCCCCGCC------------------------------------------------
TCGCAGGACCACTGCCTGGAGGGCTTCGTCCCGGACCACAGCGAGGGCGCGGGCGCCGTG
GAGACGGACTCCGTTTTAGAAGCCGCTGTAAATAGTATCCTGGAGTGT
>MyLu|XM_023764146.1_cds_XP_023619914.1_1
AATGCTGATCCTAAGTCATCCCTCAAAGCTGTGAGCAGCCAGCTTGGAGAAGGGCCCAGT
GATGGACTGCCACTTTCCAATAGCCTTCAGTTTCTTGAAGATGAACTTGAGTCTTCTCCT
CTTCCTGATCTCAGTGAGGACCAACCTTTCGACATCCTTCAGAAATCCTTGCAGGAGGCC
AATATCACTGAGCAGACGTTGGCAGAAGAGGCATATTTGGATGCCAGTATAGGTTCAAGC
CAGCAGTTTGCACAAGCTCAGCTTCATCCTTCTTCATCAGCATCCTATACTCAGGCTTCT
AATGTTTCTAATTACTCAGGTCAGACGCTGCAGCCTATAGGGGTGACTCACGTGCCTGTT
GGAGCATCGTTTGCAAGCAATACAGTGGGTGTGCAACATGGATTTATGCAACACGTGGGG
ATCAGCGTGCCCAGCCAGCATTTGTCTAATAGCGGTCAGCTGAGTGGTTCTGGTCAGATA
CAGTTAATTGGGTCATTTGGTAATCAACCTTCCATGATGACTATTAACAACCTAGATGGA
TCTCAAATCATATTAAAGGGCAGCGGGCAGCAAGCCCCATCCAATGTGAGTGGAGGACTT
CTGGTACATAGACAGACTCCCAATGGCAACTCCTTGTTTGGGAACTCGAGTTCCAGTCCA
GTAGCACAGCCTGTTACTGTTCCGTTTAACAGCACAAATTTTCAAACATCTTTACCTGTG
CATAACATCATCATACAGAGGGGTCTCGCACCAAATTCAAACAAAGTCCCAATAAACATC
CAGCCAAAGCCCATCCAGATGGGCCAGCAAAATACGTACAATGTGAACAATTTGGGAATA
CAGCAGCATCACGTGCAGCAAGGGATCTCTTTTGCCTCTGCGAGCTCACCCCAGGGTTCA
GTCGTTGGTCCGCACATGTCTGTGAACATCGTAAACCAACAGAACACAAGAAAACCAGTC
ACCTCACAGCCAGTGAGCAGCGCTGCGGGTAGTATCGTCATTCACTCTCCCATGGGCCAG
TCTCACACCCCCCAAAGTCAGTTCCTCGTACCCACAAGCCTTTCCGTCAGCTCCAACTCG
GTACATCACGTCCAGACCATAAATGGGCAGCTTGTTCAGGCCCAATCTTCTCAGCTCATT
TCTGGCCAAGCGGCCTCAGAGCATGTAATGTTGAACAGAAACTCTTCCAACATGCTCAGG
ACCAACCAACCGTATTCCGGGCAGATGCTGAACAACCAGAAC---ACCGTCCAGCTGGTG
TCTGGGCAGACGTTTGCCGCCTCTGGAAGTCCAGTGATAGTCAATCATGCCTCCCCTCAG
ATTGTTGGTGGACAGATGCCCTTGCAACAGGCATCACCAACGGTCTTACACCTGTCGCCT
GGGCAGAGCAGCGTCTCCCAGGGAAGACCTGGCTTCACCCCCATGCCCTCAGTGACAAGC
ATGTCAGGACCTAGTCGGTTCCCT---GTTAGCTCGTCCAGCACTGTCCATCCTAGTCTT
GGGTCTGCGGTTCAGTCGGGTGCATCAGGATCAAACTTTACAGGAGATCAGCTGACCCAG
CCAAACAGGACTCCAGTACCGGTCAGTGTGTCTCATCGTCTTCCAGCTTCTTCTTCCAAA
CCTACCAGCACCTTCAGTAACGCACCGGGAGCAGGAACCCAGCAGCAGTTCTTCTGTCAG
GCTCAGAAGAAATGTTTGAATCAGACTTGCCCCATTTCTGCTTCCAAGACCCCCGATGGC
CTGAGGCAAGCACAGATTCCTGGCCTCCTGAGCACCGCACTGCCAGGGCAGGATTCTGGA
AGCAAAGTTATATCCGCATCCTTAGGAACCGCACAACCTCAGCAGGAAAAC---GTAGGA
TCCTCTCCTGGCCAGCCAGCTGTGCAGGTGGATGGTCATTCGGGAGGACAGAAGAGGCCT
GCCGCAAAACAGCTAACTAAAGGGGCTTTCATCCTCCAGCAGCTGCAGAGGGACCAAGCC
CACGCCGTGACGCCCGATAAAAGTCAGTTCCGGTCTCTCGGTGACGCGGTGCAGAGGCTG
CTCTCCTACCACGTGTGCCAGGGCTCCATGCCCACCGAGGAGGACTTGAGGAAAGTCGAC
AATGAATTTGAAACAGTTGCCACTCAGCTCCTAAAAAGGACGCAAGCTATGCTTAACAAG
TACAGATGCCTGCTCCTGGAGGATGCCATGCGGATTAATCCCTCGGCTGAGATGGTGATG
ATCGACAGAATGTTCAACCAGGAGGAGAGGGCGTCTCTGTCCCGGGACAAGCGGCTGGCA
CTTGTGGACCCTGGTCCCGAGAGCAAGCTCTCGAGCATCCTCGGCGACTCTCGCTTGGAG
ATGACGTGTAGCAATTCCTTCCAGGACAAAACTCGCAGGAATTCGCCCCAGAGCGACGTT
TTACACACAGACATCATGAAGGGGTCGGGCGAGCCGCAGGCGGACCTCCAGCTCACCCGG
AGCCTGGAGACCACGTTCAAGAACATCCTGGAGCTCAAGAAGGCGGGGCGGCAGGCCCCC
AGCGACCCCGCCCGGGGC---GCCGTGGAGCTGGACTTCCCCGGCTTCTCCCCCGCCGCC
TCGCAGGACAGCTGCCTGGAGAAGTTCGCCCCGGACCACAGCGAAGGCGCC------GTG
GAAACGGACTCCATTTTAGAAGCCGCTGTAAATAGCATCCTCGAGTGT
>PhDi|XM_028508714.1_cds_XP_028364515.1_1
AATGCTGATCCTAAGTCATCCCTCAAAGCTGTAAGCAACCAGCTTGGAGAAGGGCCCAGT
GATGGACTGCCACTTTCAAGTAGCCTTCAGTTTCTTGAAGATGAACTTGAGTCTTCTCCT
CTTCCTGATCTCAGTGAGGACCAACCTTTCGACATTCTTCAGAAATCCTTGCAGGAGGCC
AATATCACTGAACAGACGTTGGCAGAAGAGGCATATTTGGATGCCAATATAGGTTCAAGC
CAACAGTTTGCACAAGCTCAGCTTCATCCTTCTTCATCAGCATCCTTTACTCAGGCTTCT
AATGTTTCTAATTACTCAGGTCAGACGCTGCAGCCTATAGGGGTGACTCACGTGCCTGTT
GGAGCATCGTTTGCAAGCAATACAGTGGGTGTGCAACATGGCTTTATGCAACACGTGGGG
ATCAGTGTTCCCAGCCAGCATTTATCCAATAGCAGTCAGCTTAGCAGTTCCGGTCAAATA
CAGTTAATTGGGTCATTTGGTAATCAACCTTCCATGATGACTATTAATAACCTAGATGGA
TCTCAAATCATATTGAAGGGCAGCGGACAGCAAGCCCCGTCAAATGTGAGTGGAGGGCTT
CTGGTTCATAGACAGACTCCTAATGGTAACTCCTTGTTTGGGAACTCAAGTTCCAGTCCT
GTAGCACAGCCTGTTACCGTTCCGTTTAACAGCACAAATTTTCAGACATCTTTACCTGTG
CATAACATCATCATACAAAGGGGTCTTGCACCAAATTCAAATAAAGTTCCAATTAATATC
CAGCCAAAGCCTATCCAGATGGGTCAGCAAAGTACGTACAATGTGAACAATCTGGGAATG
CAGCAGCATCACGTGCAACAAGGCATCTCTTTTGCCTCTGCAAGTTCACCCCAGGGCTCA
GTAGTTGGTCCACACATGTCTGTGAACATCGTCAACCAACAGAACACAAGAAAACCAGTC
ACCTCACAGGCAGTGAGCAGCGCTGCAGGCAGTATTGTCATTCATTCTCCCATGGGCCAA
CCTCACACACCCCAAAGTCAGTTCCTCGTACCTACAAGCCTTTCTGTCAGTTCCAACTCG
GTACACCACGTCCAGACCATAAATGGGCAAATTCTTCAGACTCAACCTTCTCAGCTCATT
TCTGGCCAAGTGGCCTCAGAACATGTCATGCTGAACAGAAACTCTTCCAACATGCTCAGG
ACCAACCAACCATATTCCGGACAGATGCTTAACAACCAGAACACCGCCGTCCAGTTAGTG
TCTGGACAGACATTTGCTGCCTCTGGAAGTCCAGTGATAGTCAATCATGCCTCTCCTCAG
ATTGTTGGTGGACAGATGCCCTTGCAGCAGGCATCACCAACAGTATTACACCTGTCACCT
GGGCAGAGCAGCGTCTCCCAAGGAAGACCGGGCTTCACCACCATGCCCTCGGTGACGAGC
ATGTCAGGACCTAGTCGGTTCCCT---GTCAGCTCATCTAGCACTGCCCATCCTAGTCTT
GGGTCTGCGGTTCAGTCAGGTGCATCAGGATCGAACTTCACAGGAGATCAGCTGGCCCAG
CCAAACAGGACTCCAGTACCGGTCAGTGTGTCTCATCGTCTTCCAGTTTCTTCTTCCAAA
TGTACCAGCACCTTCAGTAATGCACCTGGAGCGGGAACCCAGCAACAGTTCTTCTGTCAG
GCTCAGAAAAAATGTTTGAATCAGACTTCGCCCATTTCTGCTTCCAAGACCCCAGACGGC
CTGCGGCAAGCACAGATTCCTGGCCTCTTGAGCACCGCACTGCCAGGGCAGGATTCTGGA
AGCAAAGCTATACCAGTGTCCTTAGGAACCACACAACCACAGCAGGAAAAA---GTTGGA
TCACCACCTGGCCAGCCCACAGTGCAGGTGGACGGTCATCCAGGAGGACAGAAGAGGCCT
GCTGCAAAACAACTCACTAAGGGAGCTTTCATTCTCCAGCAACTACAGAGGGACCAAGCC
CACGCGGTGACACCTGATAAAAGTCAGTTCCAGTCACTGAGTGACGCAGTACAGCGGCTG
CTCTCCTACCACGTGTGCCAGGGCTCCATGCCCACTGAGGAGGACTTGAGGAAAGTTGAC
AATGAATTTGAAACAGTTGCCACTCAGCTCCTTAAAAGGACCCAAGCTATGCTTAACAAA
TACAGATGCCTGCTCCTGGAAGATGCCATGCGGATCAATCCCTCTGCTGAGATGGTGATG
ATTGATAGAATGTTCAACCAGGAGGAAAGAGCGTCTCTATCCCGAGACAAGCGCCTGGCA
CTGGTGGACCCTGGTACTGAGAGCAAACTCTCGAGTACACTAGCAGATTCTCACTTGGAG
ATGACGTGTAACAATTCCTTCCAGGACAAAACTCTGAGGAGTTCTCCAAAGAATGAAGTT
TTACACACAGACATCATGAAAGGGTCGGGCGAGCCCCAGCCAGATCTCCAGCTCACTAAG
AGTTTGGAAACAACATTTAAAAACATCTTGGAACTCAAAAAGGCTGGGCGGCAGACCCAG
AGTGACCCCGCCATTAGCGGCTCTGTTGAGTTAGATTTCCCCAACTTTTCTCCAATGGCT
TCGCAGGAAAACTGCCTGGAAAAGTTCATCCCAGACCACAGTGAAGGCGTT------GTA
GAAACTGACTCCATTTTAGAAGCAGCTGTAAATAGTATTCTAGAGTGT
>PtVa|XM_023527614.1_cds_XP_023383382.1_1
AATGCTGATCCTAAGTCATCCCTCAAAGCTGTGAGCAACCAGCTTGGAGAAGGGCCCAGT
GATGGACTGCCACTTTCAAGTAGCCTTCAGTTTCTTGAAGATGAACTTGAGTCTTCTCCT
CTTCCTGATCTCAGTGAAGACCAACCTTTCGACATTCTTCAGAAATCCTTGCAGGAGGCC
AATATCACTGAACAGACATTGGCGGAAGAGGCATATTTGGATGCCAGTATAGGTTCAAGC
CAACAGTTTGCACAAGCTCAGCTTCATCCTTCTTCATCAGCATCCTTTACTCAGGCTTCT
AATGTTTCTAATTACTCAGGTCAGACGCTGCAGCCTATAGGGGTGACTCACGTGCCTGTT
GGAGCATCATTTGCAAGCAATACAGTGGGTGTGCAACATGGCTTTATGCAACACGTGGGG
ATCAGTGTTCCCAGCCAGCATTTGTCTAATAGCAGTCAGCTTAGTGGTTCTGGTCAAATA
CAATTAATTGGGTCATTTGGTAATCAACCTTCCATGATGACGATTAATAACCTAGATGGA
TCTCAAATCATATTAAAGGGCAGTGGGCAGCAAGCTCCATCAAATGTGAGTGGAGGGCTT
CTGGTTCATAGACAGACTCCTAATGGCAACTCCTTGTTTGGCAACTCCAGTTCCAGTCCA
GTAGCACAGCCTGTTACCGTTCCGTTTAACAGCACAAATTTTCAAACATCTTTACCTGTG
CATAACATCATCATACAAAGAGGTCTTGCACCAAATTCAAATAAAGTTCCGATTAATATC
CAGCCAAAGCCTATTCAGATGGGTCAGCAAAATACATACAATGTGAACAATTTGGGAATA
CAACAGCACCATGTGCAACAAGGGATCTCTTTTGCCTCTGCAAGCTCACCCCAGGGCTCA
GTAGTTGGTCCGCACATGTCTGTGAACATTGTAAACCAACAGAACACAAGAAAACCAGTC
ACCTCACAGGCAGTGAGCAGTGCTGCAGGTAGTATTGTCATTCATTCCCCCATGGGCCAG
CCTCACGCACCCCAGAGTCAGTTCCTCATACCTACAAGCCTTCCCGTCAGTTCCAACTCG
GTACACCACGTCCAAACTATAAATGGGCAACTTCTTCAGACCCAGTCTTCTCAGCTCATT
TCTGGCCAAGTGGCCTCAGAGCATGTCATGTTGAACAGAAGCTCCTCCAACATGCTCAGG
ACCAACCAATCGTATTCCGGACAGATGCTAAACAACCAGAATCCCGCCGTCCAGTTAGTG
TCTGGGCAGACATTTTCCGCCTCTGGAAGTCCAGTGATAGTCAATCATGCCTCTCCTCAG
ATTGTTGGTGGACAGATGCCCTTGCAGCAGGCATCACCAACTGTATTACACCTGTCACCT
GGGCAGAGTAACGTCTCCCAAGGAAGACCGGGCTTCACCACTGTGCCCTCGGTGACAAGC
ATGTCAGGACCTAGTCGGTTCCCTGTTGTCAGTTCATCCAGCACTGCCCATCCTAGTCTT
GGGTCTGCAGTTCAGTCGGGTGCATCAGGATCAAACTTTGCGGGAGATCCACTGACCCAG
CCAAACAGGACTCCAGTACCTGTCAGTGTGTCTCATCGTCTTCCAATTTCTTCTTCCAAA
TCTACCAGCACCTTCAGTAACACCCCTGGAGCAGGAACCCAGCAACAGTTCTTCTGTCAG
GCTCAGAAAAAAAGTTTGAATCAGACTTCCCCCATTTCCGCTTCCAAGACCACAGATGGC
CTGAGACAAGCACAGATTCCTGGCCTCTTGAGCACCGTACTGCCAGGGCAAGATTCTGGA
AGCAAAGTTTTACCAGCGTCCTTAGGAACCACACAGCCACAGCAGGAAAAAGTAGTTGGA
TCATCTCCTGGTCAGCCAGCTGTACAGGTGGATGGTCATTCAGGAGGACAGAAGAGGCCT
GCTACAAAACAACTAACTAAAGGAGCTTTCATTCTCCAGCAGTTACAGAGGGACCAAGCC
CACGCTGTGACACCTGATAAAAGTCAGTTCCGATCACTAAGTGATGCGGTGCAGAGGCTA
CTCTCCTACCACGTGTGCCAGGGCTCCATGCCCACTGAGGAAGACTTGAAGAAAGTCGAC
AGTGAATTTGAAACAGTTGCCACTCAACTCCTAAAAAGGACCCAAGCTATGCTTAACAAA
TACAGATGCCTGCTCCTAGAAGATGCCATGCGGATCAATCCCTCTGCTGAGATGGTGATG
ATCGATAGAATGTTCAACCAGGAGGAAAGAGCGTCTCTTTCCCGGGACAAGCGTCTGGCT
CTTGTGGACCCTGGTACTGAGAGCAAACTCTCAAGTATCTTAGGAGATTCTCACTTGGAG
ATGACATGTAACAATTCCTTCCAAGATAAAACTCTGAGGAATTCTCCAAAGAATGAAGTT
TTACACACAGACATCATGAAAGGATCAGGAGAGCCCCAGCCAGACCTCCAGCTCACTAAG
AGTTTGGAAACAACATTTAAGAACATCTTGGAACTCAAAAAGGCGGGGCGGCAGCCCCAG
AGTGACCCCGCAGTTAGTGGCTCTGTTGAGTTAGATTTTCCCAACTTTTCTCCAATGGCT
TCGCAGGAAAACTGCCTGGAAAAGTTCATCCCGGACCACAGTGAAGGCGTT------GTA
GAAACTGACTCTATTTTAGAAGCAGCTGTAAATAGTATCCTAGAGTGT
>RhFe|XM_033097987.1_cds_XP_032953878.1_1
AATGCTGATCCTAAGTCATCCCTCAAAGCTGTGAGCAACCAGCTTGGAGAAGGGCCCAGT
GATGGACTGCCGCTTTCAAGTAGCCTTCAGTTTCTTGAAGATGAACTTGAGTCTTCTCCT
CTTCCTGATCTCAGTGAGGACCAACCTTTCGACATTCTTCAGAAATCCTTGCAAGAGGCC
AATATCACTGAACAGACATTGGCAGAAGAGGCATATTTGGATGCCAGTATAGGTTCAAGC
CAACAGTTTGCACAAGCTCAGCTTCATCCTTCTTCATCAGCATCCTTTACTCAGGCTTCT
AATGTTTCTAATTACTCAGGTCAGACGCTGCAGCCTATAGGAGTGACTCACGTGCCTGTG
GGAGCATCGTTTGCAAGCAATACGGTGGGTGTGCAACATGGCTTTATGCAACACGTGGGG
ATCAGTGTGCCCAGCCAGCATCTGTCTAATAGCAGTCAGCTCAGTGGTTCTGGGCAAATA
CAATTAATTGGGTCATTTGGTAATCAACCTTCCATGATGACCATTAATAACCTAGATGGA
TCTCAAATCATATTAAAGGGCAGCGGGCAGCAAGCCCCATCAAATGTGGGTGGAGGGCTT
CTGGTCCATAGGCAGACTCCTAATGGCAACTCCTTGTTTGGGAACTCCAGTTCCAGTCCA
GTAGCACAGCCTGTTACCGTTCCGTTTAACAGCACAAATTTTCAAACATCTTTACCTGTG
CATAACATCATCATACAAAGAGGTCTTGCACCAAATTCAAATAAAGTTCCAATTAACATC
CAGCCAAAGCCTATCCAGATGGGTCAGCAGAACACATACAGTGTGAACAATTTGGGACTG
CAGCAGCACCACGTGCAGCAAGGGATCTCTTTTGCCTCTGCAAGCTCGCCCCAGGGCTCC
ATAGTGGGTCCACACATGTCTGTGAACATCGTAAACCAACAGAACACAAGAAAACCAGTC
ACCTCACAGGCAGTGAGCAGCGCCGCAGGTAGTATCGTCATTCATTCTCCGATGGGCCAG
CCTCACGCACCCCAAAGTCAGTTCCTCATACCCACAAGCCTTTCCGTCAGTTCCAACTCG
GTACACCACGTCCAAACCATCAACGGGCAACTTCTTCAGACTCAGCCTTCTCCGCTCATT
TCTGGCCAGGTGGCCGCAGAGCATGTCATGTTGAACAGAAACTCTTCCAACATGCTCAGG
ACCAACCAACCATACTCCGGACAGATGCTTAACAACCAGAATGCCGCCGTCCAGTTAGTG
CCTGGGCAGACGTTTGCCACCTCCGGAAGCCCCGTGATAGTCAATCATGCCTCTCCTCAG
ATTGTTGGTGGACAGATGCCCTTGCAGCAGGCATCACCAACCGTGTTACACCTGTCACCT
GGGCAGAGCAGCGTCTCCCAAGGAAGACCTGGCTTCACCACTATGCCCTCGGTGACGAGC
ATGTCAGGACCCAGTCGGTTCCCTGTCGTCAGCTCATCCAGCTCTGCCCATCCTAGTCTT
GGGTCTGCAGTTCAGTCGGGTGCGTCAGGATCCAACTTTGCAGGAGATCAGCTGACCCAG
CCAAACAGGACTCCAGTACCGGTCAGCGTGTCTCATCGTCTTCCAGTTTCTTCTTCCAAG
TCTACCAGCACCTTCAGTAACACACCTGGAGCAGGAACCCAGCAGCAGTTCTTCTGTCAG
GCTCAGAAAAAAAGTTTGAATCAGACTTCCCCCATTTCTGCTTCCAAGACCCCGGATGGC
CTGAGGCAAGCACAGATTCCTGGCCTCTTGAGCACCGTACTGCCAGGGCAGGATTCTGGA
AGCAAAGTTATACCAGCATCCTTAGGAACCGCACAAACACAGCAGGAAAAAGGAGTTGGA
TCATCGCCTGGCCAACCAGCTGTGCAGGTGGATGGTCATTCAGGAGGACAAAAGAGGCCT
GCTACAAAACAACTAACTAAAGGAGCTTTCATTCTCCAGCAGTTACAGAGGGACCAAGCC
CACGCTGTGACACCTGACAAAAGCCAGTTCCGGTCACTCAGCGATGCGGTACAGAGGCTG
CTGTCCTACCACGTGTGCCAGGGCTCCATGCCCACTGAGGAAGACTTGAAAAAAGTCGAC
AATGAATTTGAAACAGTTGCCACTCAGCTCCTAAAAAGGACCCAAGCAATGCTTAACAAA
TACCGATGCCTGCTCCTAGAAGACGCCATGCGGATCAATCCCTCAGCTGAGATGGTGATG
ATCGATAGAATGTTCAACCAGGAGGAAAGGGCGTCCCTGTCGCGGGACAAGCGTCTGGCC
CTCGTGGACCCTGGTACTGAGAGCAAACTCTCAAGTATCCTAGTAGATTCGCACTTGGAG
ATGACGTGTAACAATTCCTTCCAGGACAAAACTCTGAGGAATTCTCCAAAGAATGAAGTT
TTACACACAGACGTCATGAAAGGATCAGGCGAGCCCCAGCCAGATCTCCAGCTCACTAAG
AGTTTGGAAACAACATTTAAGAACATCTTGGAACTCAAAAAGGCTGGGCGGCAGCCCCAG
AGTGACCCCACGGTTAGCGGCTCCGTTGAGTTAGATTTCCCCAACTTTTCTCCAATGGCT
TCGCAGGAAAACTGCCTGGAAAAGTTCATCCCGGACCACAGTGAAGGTGTT------GTA
GAAACTGACTCCATTTTAGAAGCAGCTGTAAATAGTATCCTAGAGTGT
>RoAe|XM_016128603.1_cds_XP_015984089.1_1
AATGCTGATCCTAAGTCATCCCTCAAAGCTGTGAGCAACCAGCTTGGAGAAGGGCCCAGT
GATGGACTGCCACTTTCAAGTAGCCTTCAGTTTCTCGAAGATGAACTTGAGTCTTCTCCT
CTTCCTGATCTCAGTGAAGACCAACCTTTCGACATTCTTCAGAAATCCTTGCAGGAGGCC
AATATCACTGAACAGACGTTGGCAGAAGAGGCATATTTGGATGCCAGTATAGGTTCAAGC
CAACAGTTTGCACAAGCTCAGCTTCATCCTTCTTCATCAGCATCCTTTACTCAGGCTTCT
AATGTTTCTAATTACTCAGGTCAGACGCTGCAGCCTATAGGGGTGACTCACGTGCCTGTT
GGAGCATCGTTTGCAAGCAATACAGTGGGTGTGCAACATGGCTTTATGCAACACGTGGGG
ATCAGTGTTCCCAGCCAGCATTTGTCTAATAGCAGTCAGCTTAGTGGTTCTGGTCAAATA
CAATTAATTGGGTCATTTGGTAATCAACCTTCCATGATGACAATTAATAACCTAGATGGA
TCTCAAATCATATTAAAGGGCAGTGGGCAGCAAGCTCCATCAAATGTGAGTGGAGGGCTT
CTGGTTCATAGACAGACTCCTAATGGCAACTCTTTGTTTGGCAACTCCAGCTCCAGTCCA
GTAGCACAGCCTGTTACCGTTCCTTTTAACAGCACAAATTTTCAAACATCTTTACCTGTA
CATAACATCATCATACAAAGAGGTCTTGCACCAAATTCAAATAAAGTTCCAATTAATATC
CAGCCAAAGCCTATTCAGATGGGTCAGCAAAATACATACAATGTGAACAATTTGGGAATA
CAACAGCACCATGTGCAACAAGGGATCTCTTTTGCCTCTGCAAGCTCACCCCAGGGCTCA
GTAGTTGGTCCGCACATGTCTGTGAACATTGTAAACCAACAGAACACAAGAAAACCAGTC
ACCTCACAGGCAGTGAGCAGCGCTGCAGGTAGTATTGTCATTCATTCCCCCATGGGCCAG
CCTCACGCACCCCAGAGTCAGTTTCTCATACCTACAAGCCTTCCTGTCAGTTCCAACTCG
GTACACCACGTCCAAACTATAAATGGGCAACTTCTTCAGACTCAGTCTTCTCAGCTCATT
TCTGGCCAAGTGGCCTCAGAGCATGTCATGTTGAACAGAAGCTCCTCCAACATGCTCAGG
ACCAACCAATCGTATTCCGGACAGATGCTGAACAACCAGAATCCTGCCGTCCAGTTAGTG
TCTGGACAGACGTTTTCCGCCTCTGGAAGTCCAGTGATAGTCAATCATGCCTCTCCTCAG
ATTGTTGGTGGACAGATGCCCTTGCAGCAGGCATCACCAACTGTATTACACCTGTCACCT
GGGCAGAGTAACGTCTCCCAAGGAAGACCGGGCTTCACCACCGTGCCCTCGGTGACAAGC
ATGTCAGGACCTAATCGGTTCCCTGTTGTCAGTTCATCCAGCACTGCCCATCCTAGTCTT
GGATCTGCAGTTCAGTCTGGTACATCAGTATCAAACTTTACGGGAGATCCACTGACCCAG
CCAAACAGGACTCCAGTACCTGTCAGTGTGTCTCATCGTCTTCCAATTTCTTCTTCCAAA
TCTACCAGCACCTTCAGTAACACACCTGGAGCAGGAACCCAGCAACAGTTTTTCTGTCAG
GCTCAGAAAAAAAGTTTGAATCAGACTTCCCCCATTTCCGCTTCCAAGACCACAGATGGC
CTGAGGCAAGCACAGATTCCTGGCCTCTTGAGCACCGTACTGCCAGGGCAAGATTCTGGA
AGCAAAGTCTTACCAGCGTCCTTAGGAACCACACAACCACAGCAGGAAAAAGTAGTTGGA
TCATCTCCTGGTCAGCCAGCTGTGCAGGTGGATGGTCATTCAGGAGGACAGAAGAGGCCT
GCTACAAAACAACTAACTAAAGGAGCTTTCATTCTCCAGCAGTTACAGAGGGACCAAGCC
CATGCTGTGACACCTGATAAAAGTCAGTTCCAATCACTAAGTGATGCGGTGCAGAGGCTG
CTCTCCTACCACGTGTGCCAGGGCTCCATGCCCACTGAGGAAGACTTAAAGAAAGTCGAC
AATGAATTTGAAACAGTTGCCACTCAGCTCCTAAAAAGGACCCAAGCTATGCTTAACAAA
TACAGATGCCTGCTCCTAGAAGATGCCATGCGGATCAATCCCTCTGCTGAGATGGTGATG
ATCGATAGAATGTTCAACCAGGAGGAAAGAGCATCTCTTTCCCGGGACAAGCGTCTGGCT
CTTGTGGACCCTGGTACTGAGAGCAAACTCTCAAGTATCTTAGGAGATTCTCACTTGGAG
ATGACATGTAACAATTCCTTCCAGGACAAAACTCTGAGGAATTCTCCAAAGAATGAAGTT
TTACACACAGACATCATGAAAGGATCAGGAGAGCCCCAGCCCGACCTCCAGCTCACTAAG
AGTTTGGAAACAACATTTAAGAACATCTTGGAACTCAAAAAGGCGGGGCGGCAGCCCCAG
AGTGACCCCGCAGTTAGCGGCTCTGTTGAGTTAGATTTCCCCAACTTTTCTCCAATGGCT
TCGCAGGAAAACTGCCTGGAAAAGTTCATCCCGGACCACAGTGAAGGCGTT------GTA
GAAACTGACTCTATTTTAGAAGCAGCTGTAAATAGTATCCTAGAGTGT
