# Supplementary material for: Positively selected genes in the hoary bat (Lasiurus cinereus) lineage: prominence of thymus expression, immune and metabolic function, and regions of ancient synteny
Source: PeerJ. 2022 Mar 17;10:e13130. doi: 10.7717/peerj.13130 (PMC8934532; doi:10.7717/peerj.13130)
Supplement: Supplemental Information 4 — Likely alignment errors have been manually deleted between conserved codons. Recovery of the original codon positions requires alignment to the original accessions in each orthogroup. [file peerj-10-13130-s004.zip › renamed.manual/OG0003653.manual.fas]

>EpFu|XM_028149709.1_cds_XP_028005510.1_1
ATGAACAGGACCCTCTACATCGCTGCCCGGGACCATATTTATACTGTTGATATAGACACA
TCACACACAGAAGAAATTTATTGTAGCAAAAAACTGACATGGAAATCTAAACAAGCTGAT
GTAGACACATGCAGAATGAAGGGAAAACATAAGGATGAGTGTCACAACTTCATTAAAGTT
ATTCTAAAGAAAAACGATGATACTTTGTTTGTCTGTGGAACTAATGCCTTCAACCCTTCC
TGCAGAAACTATAAGATGGATACTTTGGAACCTTTTGGGGATGAACTTAGTGGAATGGCC
AGATGCCCCTATGATGCCAAACATGCCAACATCGCATTGTTTGCAGATGGAAAACTATAC
TCGGCCACAGTGACTGACTTCCTTGCCATCGATGCAGTTATTTACCGGAGTTTTGGAGAC
AGACCAACCCTACGGACTGTCAAGCACGATTCAAAATGGTTGAAAGAACCATATTTCGTC
CAAGCAGTGGACTATGGAGACTATATCTACTTCTTCTTCAGGGAAATAGCAGTGGAGTAC
AACACCATGGGAAAGGTAGTTTTCCCAAGAGTGGCGCAGGTTTGTAAGAATGACATGGGA
GGGTCTCAGAGAGTCCTGGAGAAACAGTGGACATCTTTCCTTAAGGCTCGCCTCAACTGC
TCAGTTCCCGGAGACTCTCACTTTTATTTCAACATACTCCAGGCGGTTACAGATGTGATT
CGTATCAATGGCCGTGACGTTGTCCTGGCAACCTTTTCCACACCTTATAACAGCATCCCT
GGGTCTGCAGTTTGTGCCTATGACATGCTTGACATTGCCAATGTTTTTACTGGGAGATTC
AAAGAACAGAAGTCTCCGGATTCCACTTGGACACCAGTTCCTGATGAACGAGTGCCTAAG
CCCAGGCCGGGCTGCTGTGCTGGCTCATCCTCCTTAGAAAAATATGCAACCTCTAATGAC
TTTCCGGATGATACCCTGAACTTCATCAAAACGCACCCGCTCATGGACGAGGCCGTGCCT
TCTGTCATCAACAGGCCGTGGTTCCTGAGGACGATGGTCAGATACCGCCTCACCAAAATT
GCGGTGGACACCGCGGCTGGGCCCTATCAGAATCACACTGTGGTTTTCCTGGGATCAGAG
AAGGGACTCATCTTGAAGTTCTTGGCCAGAATAGGAAACAGTGGTTTCCTAAATGACAGC
CTTTTCCTGGAGGAGATGAGCGTTTACAATCCTGAAAAGTGTAGCTATGATGGAGTAGAA
GACAAGAGGATTATGGGATTGCAACTGGACAAAGCAAGCAACTCTCTGTATGTTGCATTC
TCCACCTGTGTGATAAAGGTTCCCCTTGGTCGGTGTGAACGACATGGGAAATGTAAAAAG
ACCTGTATCGCCTCCAGAGACCCCTACTGCGGGTGGGTGAAGGAAGGAGGTTCCTGTGCC
TATCTGTTGCCCAGCAGCAGACTAACTTTTGAACAGGACATAGAGCGTGGCAATACAGAT
GGCCTTGGAGACTGTCACGACATTTCAACTCCTCTACCAGATCATGAAATGTCTTACAAC
ACAGTATATGGGCACTCCAGTTCCCTCTTGCCCAGCACCACCACGTCAGATTCGACGGCT
CGAGAGGGGTATGAGTCTAGGGGAGGAATGCTGGACTGGAAAGATCTGCTCCATTCACCC
GGCAGCACAGACCCTATGGGGGCAGTGTCTTCCCATAATCACCAAGACAAGAAGGGAGTG
ATTCGCGAGAGTTACCTCAAAGGCCAGGACCAGCTCGTTCCTGTCACCCTCTTGGCCATT
GCGGTCATCCTGGCGTTTGTCATGGGGGCCGTGTTCTCCGGCATCGTGGTCTACTGCGTC
TGCGATCACCGGCGCAAGGACGGGGCCTCGGCGCAGCGCAAGGAG---GAGCTCAGCCAC
TCGCGCAGGGGCTCCATGAGCAGCGTCACCAAGCTCAGCGGCCTCTTCGGGGACACCCAG
TCCAAAGAGCCGAAGCCGGAGGCCATCCTCACGCCGCTCATGCACAACGGCAAGCTGGCC
ACGCCCGGCAACACGGCCAAGATGCTCATCAAGGCCGACCAGCACCACCTGGACCTGGCG
GCCCTGCCCACGCCCGAGTCCACGCCCACGCTGCAGCAGAAGCGCAAGCCCAGCCGCGGC
AGCCGCGAGTGGGAGAGAAACCAGAACCTCATCAACGCCTGCACGAAGGACATGCCCCCC
ATGGGCTCCCCCGTGATCCCCACGGACCTGCCCCTCCGGGCCTCCCCCAGCCACATCCCC
AGCGTGGTGGTCCTGCCCATCACGCAGCAGGGCTACCAGCACGAGTACGTGGACCAGCCC
AAAATGAGCGAGGTGGCCCAGATGGCCCTGGAGGACCAGGCGGCCACCCTGGAGTATAAG
ACCATCAAGGAACATCTCAGCAGCAAGAGTCCCAACCACGGGGTGAACCTGGTGGAGAAC
CTGGACAGCCTGCCCCCCAAGGTCCCCCAGCGGGAGGCCTCCCTGGGGCCCCCGGGAGCC
CCCCTGTCGCAGAGCGGCCTGAGCAAGCGGCTGGAGATGCACCACTCCTCCTCCTACGGG
CTTGACTATAAGAGGAGCTACCCCACGAACTCGCTCACCAGAAGCCACCAGGCCACCACG
CTCAAAAGAAACAATACTAACTCCTCCAATTCCTCGCACCTCTCCAGAAACCAGAGCTTT
GGCCGGGGAGACAACCCGCCCCCCGCCCCGCAGCGGGTGGACTCCATCCAGGTGCACGGC
TCCCAGACGGCGGGCCCGGCAGTGACTGTGTCGAGGCAGCCCAGCCTCAACGCCTACAAT
TCATTGACCAGGTCGGGGCTGAAGCGCACCCCCTCGCTAAAGCCGGACGTGCCCCCCAAA
CCTACCTTTGCCCCCCTGTCCACATCCATGAAGCCCAACGATGCGTGTACA
>LaCi|133-exonerate_protein2genome-gene-193.0-mRNA-1
ATGAACAGGACCCTCTACATCGCTGCCCGGGACCATATTTATACTGTTGATATAGACACG
TCACACACAGAAGAAATTTATTGTAGCAAAAAACTGACATGGAAATCTAAACAGGCTGAT
GTAGACACATGCAGAATGAAGGGAAAACATAAGGATGAGTGTCACAACTTCATTAAAGTT
ATTCTAAAGAAAAACGATGATACTTTGTTTGTCTGTGGAACTAATGCCTTCAACCCTTCC
TGCAGAAACTATAAGATGGATACTTTGGAACCTTTTGGGGATGAACTTAGTGGAATGGCC
AGATGCCCCTATGATGCCAAACATGCCAACATCGCATTGTTTGCAGATGGAAAACTATAC
TCGGCCACAGTGACTGACTTCCTTGCCATCGATGCAGTTATTTACCGAAGTTTTGGAGAC
AGACCAACCCTACGGACTGTCAAGCATGATTCAAAATGGTTGAAAGAACCATATTTCGTC
CAAGCAGTGGACTATGGAGACTATATCTACTTCTTCTTCAGAGAAATAGCAGTGGAGTAC
AACACCATGGGAAAGGTAGTTTTCCCAAGAGTGGCCCAGGTTTGTAAGAATGACATGGGA
GGGTCTCAGAGAGTCCTGGAAAAACAGTGGACATCTTTCCTTAAGGCTCGCCTCAACTGC
TCAGTTCCCGGAGACTCTCACTTTTATTTCAACATACTCCAGGCGGTTACAGATGTGATT
CGTATTAATGGCCGTGACGTTGTCCTGGCAACCTTTTCCACACCTTATAACAGCATTCCT
GGGTCTGCAGTTTGCGCCTATGACATGCTTGACATTGCCAATGTTTTTACCGGGAGATTC
AAAGAACAGAAGTCTCCGGATTCCACATGGACACCAGTTCCTGATGAACGAGTGCCTAAG
CCCAGGCCAGGTTGCTGTGCTGGCTCATCCTCCTTAGAAAAATATGCAACTTCTAATGAC
TTTCCGGATGATACCCTGAACTTCATCAAAACACACCCGCTCATGGATGAGGCCGTGCCT
TCTGTCATCAACAGGCCGTGGTTCCTGAGGACAATGGTCAGATACCGCCTCACCAAAATA
GCGGTGGACACCGTGGCTGGGCCCTATCAGAATCACACTGTGGTTTTCCTGGGATCAGAG
AAGGGACTCATCTTGAAGTTCTTGGCCAGAATAGGAAACAGTGGTTTCCTAAATGACAGC
CTTTTCCTGGAGGAGATGAGCGTTTACAATCCTGAAAAGTGTAGCTATGATGGAGTAGAA
GACAAGAGGATTATGGGATTGCAACTGGACAAAGCAAGCAACTCTCTGTATGTTGCATTC
TCCACCTGTGTGATAAAGGTGCCCCTTGGTCGGTGTGAACGACATGGGAAATGTAAAAAG
ACCTGCATCGCCTCCAGAGACCCTTACTGTGGGTGGGTGAAGGAAGGAGGTTCCTGTGCC
TATCTGTTACCTGGCAGCAGACTAACTTTTGAACAGGACATAGAGCGTGGCAATACAGAT
GGCCTTGGAGACTGTCACGACATTTCAACTCCTCTACCAGATCATGAAATGTCTTACAAC
ACAGTATATGGGCACTCCAGTTCCCTCTTGCCCAGCACAACCACATCAGATTCGACGGCT
CAAGAGGGGTATGAGTCTAGGGGAGGAATGCTGGACTGGAAAGATCTGCTCCATTCATCC
GGCAGCACAGACCCTATGGGGGCAGTGTCTTCCCATAATCACCAAGACAAGAAGGGAGTG
ATTCGCGAGAGTTACCTCAAAGGCCAGGACCAGCTCGTTCCCGTCACCCTCTTGGCCATT
GCGGTCATTCTGGCGTTTGTCATGGGGGCCGTGTTCTCCGGCATCGTGGTCTACTGCGTC
TGCGACCACCGGCGCAAGGACGGGTCCTCGGCGCAGCGCAAGGAG---GAGCTCAGCCAC
TCGCGCAGGGGCTCCATGAGCAGCGTCACCAAGCTCAGCGGCCTCTTCGGCGACCCCCAG
TCCAAAGAGCCGAAGCCGGAGGCCATCCTCACGCCGCTCATGCACAACGGCAAGCTCGCC
ACGCCCGGCAACACGGCCAAGATGCTCATTAAGGCCGACCAGCACCACCTGGACCTGGCG
GCCCTNNNNNNNNNNNNNNNNNNNNNNNNNNNNNNNNNNNNNNNNNNNNNNNNNNGCGGC
AGCCGTGAGTGGGAGAGAAACCAGAACCTCATCAACGCCTGCACGAAGGACATGCCCCCC
ATGGGCTCCCCCGTGATCCCCACGGACCTGCCCCTGCGGGCCTCCCCCAGCCACATCCCC
AGCGTGGTGGTCCTGCCCATCACGCAGCAGGGCTACCAGCATGAGTACGTGGACCAGCCC
AAAATGAGCGAGGTGGCCCAGATGGCCCTGGAGGACCAGGCGGCCACCCTGGAGTACAAG
ACCATCAAGGAACATCTCAGCAGCAAGAGTCCCAACCACGGGGTGAACCTCGTGGAGAAC
CTGGACAGCCTGCCCCCCAAAGTCCCCCAGCGGGAGGCCTCCCTGGGCCCCCCGGGGGCC
TCCCTGTCGCAGAGCGGCCTGAGCAAGCGGCTGGAGATGCACCACTCCTCCTCCTACGGG
CTTGACTATAAGAGGAGCTACCCCACAAACTCGCTCACCAGAAGCCACCAGGCCACCACC
CTCAAAAGAAACAATACTAACTCCTCCAATTCCTCGCACCTCTCCAGAAACCAGAGCTTT
GGCCGGGGAGACAACCCGCCCCCCGCCCCGCAGCGGGTGGACTCCATCCAGGTGCACGGC
TCCCAGATGGCGGGTCCGGCGGTGACTGTGTCGAGGCAGCCCAGCCTCAACGCCTACAAT
TCATTGACCAGGTCGGGGCTGAAGCGCACCCCCTCGCTAAAGCCGGACGTACCCCCCAAA
CCTACCTTCGCCCCCCTTTCCACATCCATGAAGCCCAACGATGCGTGTACA
>MyLu|XM_006081124.3_cds_XP_006081186.1_1
ATGAACAGGACCCTCTACATCGCTGCCCGGGACCATATTTATACTGTTGATATAGACACA
TCACACGCAGAAGAAATTTATTGTAGCAAAAAACTGACATGGAAATCTAAACAGGCTGAT
GTAGACACATGCAGAATGAAGGGAAAACATAAGGATGAGTGTCACAACTTCATTAAAGTT
ATTCTAAAGAAAAACGATGATACTTTGTTTGTCTGTGGAACTAATGCCTTCAACCCTTCC
TGCAGAAACTATAAGATGGATACTTTGGAACCTTTTGGGGATGAACTTAGTGGAATGGCC
AGATGCCCCTATGATGCCAAACATGCCAACATCGCATTGTTTGCAGATGGAAAACTATAC
TCGGCCACAGTGACTGACTTCCTTGCCATCGATGCAGTTATTTACCGGAGTTTTGGAGAC
AGACCAACCCTACGGACCGTCAAGCATGATTCAAAATGGTTGAAAGAACCATATTTCGTC
CAAGCAGTGGACTATGGAGACTATATCTACTTCTTCTTCAGGGAAATAGCAGTGGAGTAC
AACACCATGGGAAAGGTCGTTTTCCCACGAGTGGCCCAGGTTTGCAAGAATGACATGGGC
GGGTCTCAGCGAGTCCTGGAGAAACAGTGGACATCTTTCCTTAAGGCTCGCCTCAACTGC
TCAGTTCCCGGAGACTCCCACTTCTATTTCAACATACTCCAGGCGGTTACAGATGTGATT
CGTATTAATGGCCGTGACGTTGTCCTGGCAACCTTTTCCACACCTTATAACAGCATTCCT
GGGTCTGCAGTTTGTGCCTATGACATGCTTGACATTGCCAATGTTTTTACTGGGAGATTC
AAAGAACAGAAGTCTCCGGATTCCACTTGGACACCAGTTCCTGATGAACGAGTGCCTAAG
CCCAGGCCGGGTTGCTGTGCTGGCTCATCCTCCTTAGAAAAATACGCAACCTCTAATGAC
TTTCCTGATGATACTCTGAACTTCATCAAAACGCACCCGCTCATGGACGAGGCCGTGCCT
TCTGTCATCAACAGGCCCTGGTTCCTGAGGACGATGGTCAGATACCGCCTCACCAAAATT
GCGGTAGACACCGCGGCTGGGCCCTATCAGAATCACACTGTGGTTTTCCTGGGATCAGAG
AAGGGACTCATCTTGAAGTTCTTGGCCAGAATAGGAAACAGTGGTTTTCTAAATGACAGC
CTTTTCCTGGAGGAGATGAGCGTTTACAATCCTGAAAAGTGTAGCTATGATGGAGTAGAA
GACAAGAGGATTATGGGATTGCAACTGGACAAAGCAAGCAACTCTCTGTATGTTGCATTC
TCCACCTGTGTGATAAAGGTTCCCCTTGGTCGGTGTGAACGACATGGGAAGTGTAAAAAG
ACCTGTATCGCCTCCAGAGACCCGTACTGCGGGTGGGTGAAAGAAGGAGGTTCCTGTGCC
TATCTGTTGCCCGGCAGCAGACTAACTTTTGAACAGGACATAGAGCGTGGCAATACAGAT
GGTCTTGGAGACTGTCACGACATTTCAACTCCTCTACCAGATCATGAAATGTCTTACAAC
ACAGTATATGGGCACTCCAGTTCCCTCTTGCCCAGCACCACCACGTCAGATTCGACGGCT
CGAGAGGGGTATGAGTCTAGGGGAGGAATGCTGGACTGGAAAGATCTGCTCCATTCACCC
GGCAGCACAGACCCTATGGGGGCAGTGTCTTCCCATAATCACCAAGACAAGAAGGGAGTG
ATTCGCGAGAGTTACCTCAAAGGCCAGGACCAGCTCGTCCCTGTCACCCTCCTGGCCATC
GCGGTCATCCTGGCGTTTGTCATGGGGGCCGTGTTCTCCGGCATCGTGGTCTACTGCGTG
TGCGATCACCGGCGCAAGGACGGGTCCTCGGCGCAGCGCAAGGAG---GAGCTCAGCCAC
TCCCGCAGGGGCTCCATGAGCAGCGTCACCAAGCTCAGCGGCCTCTTCGGGGACACCCAG
TCCAAAGAGCCGAAGCCGGAGGCCATCCTCACGCCACTCATGCACAACGGCAAGCTCGCC
GCGCCCGGCAGCACGGCCAAGATGCTCATCAAGGCCGACCAGCACCACCTGGACCTGGCG
GCGCTGCCCACCCCCGAGTCCACGCCCACGCTGCAGCAGAAGCGCAAGCCCAGCCGCGGC
AGCCGCGAGTGGGAGAGAAACCAGAACCTCATCAACGCCTGCACGAAGGACATGCCCCCC
ATGGGCTCCCCCGTGATCCCCACGGACCTGCCCCTCCGGGCCTCCCCCAGCCACATCCCC
AGCGTGGTGGTCCTGCCCATCACGCAGCAGGGCTACCAGCACGAGTACGTGGACCAGCCC
AAAATGAGCGAGGTGGCCCAGATGGCCCTGGAGGACCAGGCGGCCACCCTGGAGTATAAG
ACCATCAAGGAACATCTCAGCAGCAAGAGTCCCAACCACGGGGTGAACCTAGTGGAGAAC
CTGGACAGCCTGCCCCCCAAGGTGCCCCAGCGGGAGGCCTCCCTGGGCCCCCCGGGAGCC
TCCCTGTCGCAGAGCGGCCTGAGCAAGCGGCTGGAGATGCACCATTCCTCCTCCTACGGG
CTTGACTATAAGAGGAGCTACCCCACGAACTCGCTCACCAGAAGCCACCAGGCCACCACT
CTCAAAAGAAACAATACTAACTCCTCCAATTCCTCGCACCTCTCCAGAAACCAGAGCTTT
GGCCGGGGAGACAACCCGCCCCCCGCCCCGCAGCGGGTGGACTCCATCCAGGTGCACGGC
TCCCAGACGGCGGGTCCGGCAGTGACTGTTTCGAGGCAGCCCAGCCTCAACGCCTACAAT
TCATTGACCAGGTCGGGGCTGAAGCGCACCCCCTCGCTAAAGCCGGACGTACCCCCCAAA
CCTACCTTTGCTCCCCTGTCCACCTCCATGAAGCCCAACGATGCGTGTACA
>PhDi|XM_028505255.1_cds_XP_028361056.1_1
ATGAATAGAACCCTCTACATTGCTGCTAGGGATCATATTTATACTGTTGATATCGACACA
TCACACACAGAAGAAATTTATTGTAGTAAAAAACTGACATGGAAATCTAGACAGGCTGAT
GTAGACACGTGCAGAATGAAGGGAAAACATAAGGATGAGTGTCACAACTTTATTAAAGTT
ATTCTAAAGAAAAACGATGATACTTTGTTTGTCTGTGGAACTAATGCCTTCAACCCTTCC
TGCAGAAACTACAAGATGGATACTTTGGAACCTTTTGGGGATGAATTCAGTGGAATGGCC
AGGTGCCCTTACGATGCCAAACATGCCAACATTGCTCTGTTTGCAGATGGAAAACTCTAC
TCGGCCACAGTGACTGACTTCCTTGCCATCGATGCAGTTATTTACCGGAGTCTTGGAGAC
AGCCCGACCCTACGGACCGTCAAGCACGACTCAAAATGGTTGAAAGAACCATACTTTGTA
CAAGCGGTGGACTATGGAGACTATATCTACTTCTTCTTCAGGGAAATAGCAGTGGAATAC
AACACCATGGGAAAGGTAGTTTTCCCAAGAGTGGCCCAGGTTTGTAAGAATGACATGGGA
GGGTCGCAGAGAGTCTTGGAGAAACAGTGGACATCTTTCCTTAAGGCTCGCCTGAACTGC
TCAGTTCCCGGAGACTCCCATTTTTATTTCAACATACTCCAGGCTGTCACAGATGTGATT
CGCATCAATGGCCGTGATGTTGTCCTGGCAACCTTTTCCACACCTTATAACAGCATCCCA
GGGTCTGCGGTCTGTGCCTATGACATGCGTGACATTGCCAGTGTTTTTACTGGAAGATTC
AAAGAACAGAAGTCTCCAGATTCTACTTGGACACCAGTTCCTGATGAGCGAGTGCCTAAG
CCCAGGCCAGGTTGCTGCGCAGGCTCATCCTCCTTAGAAAAATATACGACCTCTAATGAG
TTTCCTGATGATACCCTGAACTTCATCAAAACACACCCGCTCATGGATGAGGCCGTGCCT
TCTATCATCAATAGGCCATGGTTCCTGAGGACGATGGTCAGGTACCGCCTCACCAAAATC
GCGGTGGACACTGCTGCTGGGCCGTATCAGAACCACACTGTGGTTTTCCTGGGATCAGAG
AAGGGAATTATCTTGAAGTTCTTGGCCAGAATAGGAAACAGTGGTTTCCTAAATGACAGC
CTTTTCCTGGAAGAGATGAGTGTTTACAACCCAGAAAAGTGCAGCTATGATGGAGTAGAA
GACAAGAGGATTATGGGATTGCAACTGGACAAAGCAAGCAACTCTCTGTATGTTGCCTTC
TCCACCTGTGTGATAAAGGTTCCCCTTGGCCGGTGCGAACGACATGGGAAATGTAAAAAA
ACCTGCATCGCCTCCAGAGACCCATACTGTGGCTGGGTAAAGGAAGGAGGCTCATGTGCC
CACCTGTCACCTGGCAGCAGACTGACTTTCGAACAGGATATAGAGCGTGGCAATACGGAA
GGCCTAGGAGACTGTCACGACATCTCAACTCCTCTTCCAGATCACGAAATGTCTTACAAC
ACAGTATATGGGCACTCCAGTTCCCTCTTGCCCAGCACCACCACGTCAGATTCGGCGGCT
CGAGAGGGGTATGAGTCTAGGGGAGGAATGCTGGACTGGAAGAATCTGCTCCATTCACCT
GACAGCACAGACTCTTTGGGGGCAGTGTCTTCCCATAATCACCAAGACGAGAAGGGAGTG
ATACGCGAAAGTTACCTCAAAGGCCATGACCAGCTTGTTCCTGTCACTCTCTTGGCCATT
GCGGTGATTCTGGCTTTTGTCATGGGGGCCGTTTTCTCAGGCATCATCGTCTACTGTGTC
TGTGACCACCGGCGCAAAGAGGTGTCCACAGTGCAACGCAAGGAG---GAGCTCACCCAC
TCCCGCCGGGGCTCCATGAGCAGCGTCACCAAGCTCAGCGGCCTCTTTGGTGACACGCAG
TCCAAAGACCCAAAGCCAGAGGCCATCCTCACACCACTCATGCACAACGGCAAGCTCACC
ACGCCCGGCAACACGGCCAAGATGCTCATTAAGGCTGACCAGCACCACCTGGACCTAGCA
GCCTTGCCCACCCCCGAGTCCACGCCAACACTGCAGCAGAAGCGGAAACCCAGCCGCGGC
AGCCGGGAGTGGGAAAGGAACCAGAACCTCATCAATGCCTGCACAAAGGACATGCCCCCC
ATGGGATCCCCTGTGATTCCCACGGACCTGCCCCTCCGGGCCTCGCCCAGCCATATCCCC
AGCGTGGTGGTTCTGCCCATCACGCAGCAGGGCTACCAGCATGAGTACGTGGACCAGCCT
AAAATGAGCGAGGTGGCCCAGATGGCCCTGGAGGACCAGGCGGCCACCCTGGAGTATAAA
ACCATCAAGGAGCATCTCAACAGCAAGAGTCCCAACCATGGGGTGAACCTAGTGGAGAAC
CTGGACAGCCTGCCCCCCAAAGTACCCCAGCGGGAGGCCTCCCTTGGCCCCCAGGGAGCC
TCCCTGTCTCAGAGCGGCCTAAGCAAGCGGCTGGAGATGCACCCCTCCTCCTCCTACGGG
CTTGACTATAAGAGGAGCTACCCCACGAACTCGCTCACGAGAAGCCACCAGGCTACCACT
CTCAAAAGAAACAATACTAATTCCTCCAATTCCTCCCACCTCTCCAGAAACCAGAGCTTT
GGCCGGGGAGACAACCCGCCCCCTGCCCCACAGCGAGTGGACTCCATTCAGGTGCACAGC
TCGCAGGCGTCTGGCCCAGCCGTGACTGTTTCGAGGCAGCCCAGCCTCAACGCCTACAAC
TCATTGACCAGGTCAGGGCTGAAGCGCACACCCTCGCTAAAGCCGGACGTACCCCCCAAA
CCTACCTTTGCCCCCCTTTCCACATCCATGAAGCCCAATGATGCGTGTACA
>PtVa|XM_011358264.1_cds_XP_011356566.1_1
ATGAACAGAACCCTCTACATTGCTGCTAGGGACCATATTTATACAGTTGATATAGACACA
TCATACACAGAAGAAATTTACTGTAGCAAAAAACTGACATGGAAATCTAGACAGGCTGAT
GTAGACACATGCAGAATGAAGGGAAAACATAAGGATGAGTGTCACAACTTTATTAAAGTT
CTTCTGAAGAAAAACAATGATACTTTGTTTGTCTGTGGAACTAATGCCTTCAACCCTTCC
TGCAGAAACTATAAGATGGATACTTTGGAAGCTTTGGGGGATGAATTTAGTGGAATGGCC
AGATGCCCTTATGATGCCAAACAAGCCAACATTGCACTATTTGCAGATGGAAAACTATAC
TCAGCCACAGTGACTGACTTCCTTGCCATCGATGCGGTTATTTACCGGAGTCTTGGAGAC
AGCCCAACCCTACGGACGGTCAAGCACGATTCAAAATGGTTGAAAGAACCATACTTTGTC
CAAGCGGTGGACTATGGAAACTATATCTACTTCTTCTTCAGGGAAATAGCAGTGGAGTAC
AACTCCATGGGGAAGGTAGTTTTCCCCAGAGTGGCTCAGGTTTGTAAGAATGACATGGGA
GGGTCTCAAAGAGTCCTGGAGAAACAGTGGACATCTTTCCTTAAGGCTCGCCTGAACTGC
TCAGTTCCTGGAGACTCTCATTTTTATTTCAACATACTCCAGGCGGTTACAGACGTGATT
CGTATTAATGGCCATGATGTTGTCCTGGCAACCTTTTCCACACCTTATAACAGCATCCCT
GGGTCTGCAGTCTGTGCCTATGACATGCTTGACATTGCCAGTGTTTTTACTGGGAGATTC
AAAGAACAGAAGTCTCCAGATTCTACATGGACACCAGTTCCTGACGATCGAGTGCCTAAG
CCAAGGCCAGGTTGCTGCGCTGGCTCACCCTCCTTGGAAAAATATACAACCTCCAATGAG
TTTCCTGATGATACGCTGAACTTCATCAAAACGCACCCGCTCATGGATGAGGCTGTGCCT
TCTGTCATCAATAGGCCATGGTTCCTGAGGACGATGGTCAGATACCATCTGACCAAAATT
GCAGTGGACACCGCTGCTGGGCCATATCAGAATCACACTGTGGTTTTCCTGGGATCAGAG
AAGGGAATCATCTTGAAGTTCTTGGCCAGGATAGGAAACAGTGGTTTCCTAAATGACAGC
CTTTTCCTGGAGGAGATGAGCGTTTACAACTCTGAAAAATGCAGCTATGATGGAGTAGAA
GACAAGAGGATTATGGGAATGCAACTGGACAAAGCAAGCAACTCTCTGTACGTTGCATTC
TCCACCTGTGTGATAAAGGTTCCCCTTGGCCGGTGCGAACGACATGGGAAGTGTAAAAAA
ACCTGTATCGCCTCCAGAGACCCATATTGTGGGTGGGTAAAGGAAGGAGGTTCCTGTGCC
CATCTGTCACCCAGCAGCAGCCTTACTTTTGAACAGGACATAGAGCGTGGCAATACAGAT
GGCCTCGGAGACTGTCAC------------------------------------------
---------GGGCACTCCAGTTCCCTCTTGCCCAGCACCACCACGTCAGATTCGGCGGCT
CAAGAGGGGTATGAGTCTAGGGGAGGAATGCTGGACTGGAAGGATTTGCTCGATTCACCT
GACAGCACAGACTCTTTGGGGGCAGTGTCTTCCCATAATCACCAAGACAAGAAGGGAGTG
ATTCGCGAAAGTTACCTCAAAGGCCATGACCAGCTCGTTCCCGTCACCCTCTTGGCCATC
GCGGTCATTCTGGCTTTTGTCATGGGTGCCGTCTTCTCGGGCATCATCGTCTATTGCGTC
TGTGATCACCGGCGCAAAGACGTGTCAGCGGTGCAGCGCAAGGAGAAGGAGCTCTCTCAC
TCGCGCCGGGGCTCCATGAGCAGTGTCACCAAGCTCAGCGGCCTCTTCGGTGACACCCAG
TCTAAAGACCCGAAGCCAGAGGCCATCCTCACGCCACTTATGCACAATGGCAAGCTCGCC
ACTCCCAGCAACACGGCTAAGATGCTCATTAAGGCTGATCAGCACCACCTGGATCTGGCA
GCCTTGCCCACCCCAGAGTCCACGCCAACGCTGCAGCAGAAGCGGAAACCCAGCCGTGGC
AGCCGCGAGTGGGAAAGGAACCAGAACCTCATCAATGCCTGCACAAAGGACATGCCCCCC
ATGGGCTCTCCTGTGATTCCCACGGACCTGCCCCTCCGGGCCTCTCCCAGCCACATCCCC
AGCGTGGTGGTCCTGCCCATTACGCAGCAGGGCTACCAGCATGAGTACGTGGACCAGCCC
AAAATGAGCGAGGTGGCTCAGATGGCGCTGGAGGACCAGGCGGCCACCCTAGAGTATAAG
ACCATCAAGGAACATCTCAGCAGCAAGAGTCCCAACCATGGGGTGAACATGGTGGAGAAC
CTGGACAGCCTGCCCCCCAAAGTCCCCCAGCGGGAGGCCTCCCTGGGCCCCCCAGGAGCC
TCCCTGTCTCAGAGCGGCCTAAGCAAGCGGTTGGAGATGCACCACTCCACCTCCTACGGC
CTTGACTATAAGAGGAGCTACCCCACGAACTCGCTCACGAGAAGCCACCAGGCCACCACT
CTCAAAAGAAACAATACTAACTCCTCCAATTCCTCCCACCTCTCCAGAAACCAGAGCTTT
GGCCGGGGCGACAACCCACCTCCCGCCCCGCAGAGGGTGGACTCCATCCAGGTGCACAGC
TCCCAGCCGTCAGGCCAGGCCGTGACTGTTTCAAGGCAGCCCAGCCTCAACGCCTACAAC
TCACTAACCAGGTCGGGGCTGAAGCGCACACCCTCGCTAAAGCCGGACGTACCCCCCAAA
CCTACCTTTGCCCCCCTTTCCACATCCATGAAGCCCAATGATGCGTGTACA
>RhFe|XM_033110130.1_cds_XP_032966021.1_1
ATGAACAGAACCCTCTACGTCGCTGCCAGGGACCATATTTATACCATTGATATAGAAACA
TCACATACAGAAGAAATTTACTGTACCAAAAAACTGACATGGAAATCTAGACAGGCTGAT
GTAGACACATGCAGAATGAAGGGAAAACATAAGGAGGAGTGTCACAACTTTATTAAAGTT
CTTCTAAAGAAAAACAATGATACTTTGTTTGTCTGTGGAACTAATGCCTTCAACCCTTCC
TGCAGAAACTATAAGATGGATACTTTGGAACCTTTGGGGGATGAATTTAGTGGAATGGCC
AGATGCCCTTATGATGCCAAACATGCCAACATTGCACTGTTTGCAGATGGAAAACTATAC
TCGGCCACAGTGACTGACTTCCTTGCCATCGACGCAGTTATTTACCGGAGCCTTGGAGAC
AGCCCAACCCTACGGACCGTCAAGCACGATTCGAAATGGTTGAAAGAACCATACTTTGTC
CAAGCAGTGGACTATGGAGACTATATCTACTTCTTCTTCAGGGAAATAGCCGTGGAGTAC
AACACCATGGGAAAGGTAGTTTTCCCCAGAGTGGCTCAGGTTTGTAAGAATGACATGGGA
GGTTCTCAAAGAGTCCTGGAGAAACAGTGGACATCTTTCCTTAAGGCGCGCCTGAACTGC
TCAGTTCCCGGGGACTCTCATTTTTATTTCAACATCCTCCAGGCGGTTACAGACGTGATT
CATATTAATGGTCGTGATGTTGTGCTAGCAACCTTCTCCACACCTTATAACAGCATCCCT
GGATCTGCAGTTTGTGCCTATGACATGCGCGACATTGCCAATGTTTTTACTGGGAGATTC
AAAGAACAGAAGTCTCCGGATTCTACTTGGACACCAGTTCCTGATGAACGAGTGCCTAAG
CCCAGGCCAGGTTGCTGTGCTGGCTCATCCTCCTTAGAAAAATATACAACCTCCAATGAG
TTTCCTGACGATACCCTGAGCTTCATCAAAACCCACCCGCTCATGGATGAGGCCGTGCCT
TCTATCATCAACAGGCCGTGGTTCCTGAGGACGATGGTCAGATACCATCTGACCAAAATT
GCGGTGGACACTGCTGCTGGGCCGTATCAGAATTACACTGTGGTCTTCCTGGGATCAGAG
AAGGGAATCATCTTGAAGTTCTTGGCCAGGATAGGAAACAGTGGTTTCCTAAATGACAGC
CTTTTCCTGGAGGAGATGAGCGTTTACAACCCTGAAAAATGCAGCTATGATGGGATAGAA
GACAAGAGGATTATGGGAATGCAACTGGACAAAGCAAGCAACTCTCTGTATGTTGCATTC
TCCACCTGTGTGATAAAGGTTCCCCTTGGCCGGTGTGAACGACACGGGAAGTGTAAAAAA
ACCTGCATCGCCTCCAGAGACCCATACTGCGGATGGCTAAAGGAAGCAGGTTCCTGTGCC
CATGTGTCCCCCAGCAGCAGCCTGACTTTTGAACAGGACATAGAGCATGGCAATACAGAT
GGTCTCGGAGACTGTCACGACATTTCAACTCCTCTACCAGATCATGAAATGTCTTACGAC
ACAGTATATGGGCACTCCAGCTCCCTCTTGCCCAGCACCACCACGTCAGATTCGGCGGCT
CGAGAGGGGTATGAGTCTAGGGGAGGAATGCTGGACTGGAAGGATTTGCTCGATTCACCT
GACAGCACAGACTCTTTGGGGGCAGTGTCTTCCCATAATCACCAAGACAAGAAGGGAGTG
ATTCGCGAAAGTTACCTCAAAGGCCATGACCAGCTCGTTCCTGTCACCCTCTTGGCCATC
GCGGTCATTCTGGCCTTTGTCATGGGGGCCGTCTTCTCCGGCATCATCGTGTACTGCGTC
TGCGATCACCGGCGCAAAGACGTGTCCGCGGTGCAGCGCAAGGAGAAGGAGCTCACCCAC
TCGCGCCGCGGCTCCATGAGCAGTGTCACCAAGCTCAGCGGCCTCTTCGGTGACACCCAG
TCCAAAGACCCCAAGCCAGAGGCCATCCTCACACCACTCATGCACAACGGCAAGCTCGCC
ACTCCCAGCAACACGGCCAAGATGCTCATTAAGGCCGACCAGCACCACCTGGACCTGGCA
GCCTTGCCCACCCCAGAATCCACGCCAACGCTGCAGCAGAAGCGGAAGCCCAGCCGCGGC
AGCCGCGAGTGGGAAAGGAACCAGAACCTCATCAACGCCTGCACGAAGGACATGCCCCCC
ATGGGCTCCGCGGTGATTCCCACGGACCTGCCCCTGCGGGCCTCCCCCAGCCACATCCCC
AGCGTGGTGGTCCTGCCCATCACGCAGCAGGGCTACCAGCACGAGTACGTGGACCAGCCC
AAAATGAGCGAGGTGGCCCAGATGGCGCTGGAGGACCAGGCAGCCACCCTGGAGTATAAG
ACCATCAAGGAACATCTCAGC---AAGAGTCCCAACCATGGGGTGAACATGGTGGAGAAC
CTGGACGGCCTGCCGCCCAAAGTCCCGCAGCGGGAGGCCTCCCTGGGCCCCCCGGGAGCC
TCCCTGTCTCAGAGCGGCCTCAGCAAGCGGCTGGAAATGCACCACTCCTCCTCCTATGGG
CTTGACTATAAGAGGAGCTACCCCACGAACTCGCTCACGAGAAGCCACCAGGCCACCACT
CTCAAAAGAAACAATACTAACTCCTCCAATTCCTCCCACCTCTCCAGAAACCAGAGCTTT
GGCCGGGGAGACAACCCGCCGCCCGCCCCGCAGAGGGTGGACTCCATCCAGGTGCACAGC
TCCCAGCCGTCGGGCCAGGCCGTAACTGTCTCGAGGCAGCCGAGCCTCAACACCTACAAC
TCACTGACCAGGTCGGGGCTGAAGCGCACGCCCTCGCTAAAGCCGGACGTACCCCCCAAA
CCTACCTTCGCCCCCCTTTCCACATCCATGAAGCCCAATGATGCGTGTACA
>RoAe|XM_016120881.1_cds_XP_015976367.1_1
ATGAATAGAACCCTCTACATTGCTGCTAGGGACCATATTTATACAGTTGATATAGACACA
TCACACACAGAAGAAATTTACTGTAGCAAAAAACTGACATGGAAATCTAGACAGGCTGAT
GTAGACACGTGCAGAATGAAGGGAAAACATAAGGATGAGTGTCACAACTTTATTAAAGTT
CTTCTAAGGAAAAACGATGATACTTTGTTTGTCTGTGGAACTAATGCCTTCAACCCTTCT
TGCAGAAACTATAAGATGGATACTTTGGAAGCTTTGGGGGATGAATTTAGTGGAATGGCC
AGATGCCCTTATGATGCCAAACAAGCCAACATTGCACTATTTGCAGATGGAAAACTATAC
TCAGCCACAGTGACTGACTTCCTTGCCATCGATGCAGTTATTTACCGGAGTCTTGGAGAC
AGCCCAACCCTACGGACGGTCAAGCACGATTCGAAATGGTTGAAAGAACCATACTTTGTC
CAAGCGGTGGACTATGGAAACTATATCTACTTCTTCTTCAGGGAAATCGCAGTGGAGTAC
AACTCCATGGGGAAGGTAGTTTTCCCCAGAGTGGCTCAGGTTTGTAAGAATGACATGGGA
GGGTCTCAAAGAGTCCTGGAAAAACAGTGGACATCTTTCCTTAAGGCTCGCCTGAACTGC
TCCGTTCCTGGAGACTCTCATTTTTATTTCAACATACTCCAGGCAGTTACAGACGTGATT
CGTATTAATGGCCATGATGTTGTCCTGGCAACCTTTTCCACACCTTATAACAGCATCCCT
GGGTCTGCAGTCTGTGCCTATGACATGCTTGACATTGCCAGTGTTTTTACTGGGAGATTC
AAAGAACAGAAGTCTCCAGATTCTACTTGGACACCAGTTCCTGACGATCGAGTGCCTAAG
CCAAGGCCAGGTTGCTGTGCTGGCTCACCCTCCTTGGAAAAATATGCAACCTCCAATGAG
TTTCCTGATGATACGCTGAACTTCATCAAAACGCACCCGCTCATGGATGAGGCTGTGCCT
TCTGTCATCAATAGGCCATGGTTCCTGAGGACGATGGTCAGATACCATCTGACCAAAATT
GCAGTGGACACCGCTGCTGGGCCATATCAGAATCACACTGTGGTTTTCCTGGGATCAGAG
AAGGGAATCATCTTGAAGTTCTTGGCCAGGATAGGAAACAGTGGTTTCCTAAATGACAGC
CTTTTCCTGGAGGAGATGAGCGTTTACAACTCTGAAAAATGCAGCTATGATGGAGTAGAA
GACAAGAGGATTATGGGAATGCAACTGGACAAAGCAAGCAACTCTCTGTACGTTGCATTC
TCTACCTGTGTGATAAAGGTTCCCCTTGGCCGGTGCGAACGACATGGGAAGTGTAAAAAA
ACCTGTATCGCCTCCAGAGACCCATATTGTGGGTGGGTAAAGGAAGGAGGTTCCTGTGTC
CATCTGTCACCCAGCAGCAGCCTGACTTTTGAACAGGACATAGAGCGTGGCAATACAGAT
GGCCTCGGAGACTGTCACGACATTTCTACTCCTCTACCAGATCATGAAATGTCTTACAAC
ACAGTATATGGGCACTCCAGTTCCCTCTTGCCCAGCACCACCACGTCAGATTCGGCGGCT
CAAGAGGGGTATGAGTCTAGGGGAGGAATGCTGGACTGGAAGGATTTGCTCGATTCACCT
GACAGCACAGACTCTTTGGGGGCAGTGTCTTCCCATAATCACCAAGACAAGAAGGGAGTG
ATTCGCGAAAGTTACCTCAAAGGCCATGACCAACTCGTTCCTGTCACTCTCTTGGCCATT
GCGGTCATTCTGGCTTTTGTCATGGGGGCCGTCTTCTCGGGCATCATCGTCTACTGCGTC
TGTGATCACCGGCGCAAGGACGTGTCCGCGGTGCAGCGCAAGGAGAAGGAGCTCACCCAC
TCGCGTCGGGGCTCCATGAGCAGTGTCACGAAGCTCAGCGGCCTCTTTGGTGACACCCAG
TCTAAAGACCCGAAGCCAGAGGCCATCCTCACACCACTCATGCACAATGGCAAGCTCGCC
ACTCCCAGCAACACGGCTAAGATGCTCATTAAGGCTGATCAGCACCACCTGGATCTGGCA
GCCTTGCCCACCCCAGAGTCCACGCCAACGCTGCAGCAGAAGCGGAAACCCAGCCGCGGC
AGCCGTGAGTGGGAAAGGAACCAGAACCTCATCAATGCCTGCACAAAGGACATGCCCCCC
ATGGGCTCTCCTGTGATTCCCACGGACCTGCCCCTCCGGGCCTCCCCCAGCCACATCCCC
AGCGTGGTGGTCCTACCCATCACGCAGCAGGGCTACCAGCATGAGTACGTGGACCAGCCC
AAAATGAGCGAGGTGGCTCAGATGGCGCTGGAGGACCAGGCGGCCACCCTAGAGTATAAG
ACCATCAAGGAACATCTCAGCAGCAAGAGTCCCAACCATGGGGTGAACATGGTGGAGAAC
CTGGACAGCCTGCCCCCCAAAGTCCCCCAGCGGGAGGCCTCCCTGGGTCCCCCAGGAGCC
TCCCTGTCTCAGAGCGGCCTAAGCAAGCGGTTGGAGATGCACCACTCCACCTCCTACGGC
CTTGACTATAAGAGGAGCTACCCCACGAACTCGCTCACGAGAAGCCACCAGACCACCACT
CTCAAAAGAAACAATACTAACTCCTCCAATTCCTCCCACCTCTCCAGAAACCAGAGCTTT
GGCCGGGGCGACAACCCGCCTCCCGCCCCGCAGAGGGTGGACTCCATCCAGGTGCACAGC
TCCCAGACGTCAGGCCAGGCCGTGACTGTTTCAAGGCAGCCCAGCCTCAACGCCTACAAC
TCACTAACCAGGTCGGGGCTGAAGCGCACACCCTCGCTAAAGCCGGACGTACCCCCCAAA
CCTACCTTTGCCCCCCTTTCCACATCCATGAAGCCCAATGATGCGTGTACA
>HiAr|XM_019651246.1_cds_XP_019506791.1_1
ATGAACAGAACCCTCTACATTGCTGCTAGGGACCATATTTATACTGTGGATATAGACACA
TCACACACAGAAGAAATTTACTGTAGCAAAAAACTGACATGGAAATCTAGACAGGCTGAT
GTAGACACATGCAGAATGAAGGGAAAACATAAGGATGAGTGTCACAACTTTATTAAAGTT
CTTCTAAAGAAAAACAACGATACTTTGTTTGTCTGTGGAACTAATGCCTTCAACCCTTCC
TGCAGAAACTATAAGATGGATACTTTGGAACCTTTGGGGGATGAATTCAGTGGAATGGCC
AGATGCCCTTATGATGCCAAACATGCCAATATTGCACTGTTTGCAGATGGAAAACTATAC
TCGGCCACAGTGACTGACTTCCTTGCCATCGATGCAGTGATTTACCGGAGTCTTGGAGAC
AGCCCAACCCTACGGACCGTCAAGCACGATTCAAAATGGTTGAAAGAACCATACTTTGTT
CAAGCAGTGGACTACGGAGACTATATCTACTTCTTCTTCAGGGAAATAGCCGTGGAGTAC
AACACCATGGGCAAGGTAGTTTTCCCAAGAGTGGCTCAGGTCTGTAAGAATGATATGGGA
GGGTCTCAAAGAGTCCTGGAGAAACAGTGGACATCTTTCCTTAAGGCTCGCCTGAACTGC
TCAGTTCCCGGGGACTCTCATTTTTATTTCAACATCCTCCAGGCGGTTACAGACGTGATT
CGTATTAATGGCCGTGATGTTGTCCTGGCAACCTTCTCCACGCCTTATAACAGCATCCCT
GGGTCTGCAGTTTGTGCCTATGACATGCTTGACATCGCCAACGTTTTTACTGGGAGATTC
AAAGAACAGAAATCTCCGGATTCTACTTGGACACCAGTTCCCGATGAACGAGTGCCTAAG
CCCAGGCCAGGTTGCTGTGCTGGCTCATCCTCCTTAGAAAAATATACAACCTCCAATGAG
TTTCCTGATGATACTCTGAGCTTCATCAAAACGCACCCGCTCATGGATGAGGCCGTGCCT
TCTATCATCAACAGGCCGTGGTTCCTGAGGACGATGGTCAGATACCATCTGACCAAAATT
GCGGTGGACACTGCTGCTGGGCCATATCAGAATTACACTGTGGTTTTCCTGGGATCAGAG
AAGGGAATCATCTTGAAGTTCTTGGCCAGGATAGGAAACAGTGGTTTCCTAAATGACAGC
CTTTTCCTGGAGGAGATGAGCGTTTACAACCCTGAAAAGTGCAGCTATGATGGAATAGAA
GACAAGAGGATTATGGGAATGCAACTGGACAAAGCAAGCAACTCTCTGTATGTTGCATTC
TCCACCTGTGTGATAAAGGTTCCCCTTGGCCGGTGTGAACGACATGGGAAGTGTAAAAAA
ACCTGTATTGCCTCCAGAGACCCATACTGCGGATGGATAAAGGAAGGAGGTTCCTGTGCC
CACCTGTCACCCAGCAGCAGCCTGACTTTTGAACAGGACATAGAGCATGGCAATACAGAT
GGCCTCGGAGACTGTCAC------------------------------------------
---------GGGCACTCCAGTTCCCTCTTGCCCAGCACCACCACGTCAGATTCGGCGGCT
CAAGAGGGGTATGAGTCTAGGGGAGGAATGCTGGACTGGAAGGATTTGCTCGATTCACCT
GACAGCACAGACTCTTTGGGGGCAGTGTCTTCCCATAATCACCAAGACAAGAAGGGAGTG
ATTCGCGAAAGTTACCTCAAAGGCCATGACCAGCTCGTTCCTGTCACCCTCTTGGCCATC
GCGGTCATTCTGGCGTTTGTCATGGGGGCCGTCTTCTCCGGCATCATCGTGTATTGCGTC
TGCGATCACCGGCGGAAAGACGTGTCCGCGGTGCAGCGCAAGGAGAAGGAGCTCACCCAC
TCGCGCCGAGGATCCATGAGCAGTGTCACCAAGCTCAGCGGCCTCTTTGGTGACACCCAG
TCCAAAGACCCGAAGCCAGAGGCCATCCTCACACCGCTCATGCACAACGGCAAGCTCACC
ACTCCCAGCAACACAGCCAAGATGCTCATTAAGGCCGACCAGCACCACCTGGACCTGGCG
GCCCTGCCCACCCCAGAATCCACGCCAACGCTGCAGCAGAAGCGGAAGCCCAGCCGCGGC
AGCCGCGAGTGGGAAAGGAACCAGAACCTCATCAATGCCTGCACAAAGGACATGCCCCCC
ATGGGCTCCGCTGTGATTCCCACGGACCTGCCCCTCCGGGCCTCCCCCAGCCACATCCCC
AGCGTGGTGGTCCTGCCCATCACGCAGCAGGGCTACCAGCATGAGTACGTGGACCAGCCC
AAAATGAGCGAGGTGGCCCAGATGGCGCTGGAGGACCAGGCGGCCACCCTGGAGTATAAG
ACCATCAAGGAACATCTCAGC---AAGAGTCCCAACCATGGGGTGAACATGGTGGAGAAC
CTGGACAGCCTGCCCCCCAAAGTCCCCCAGCGGGAGGCCTCCCTGGGCCCCCCGGGCGCC
TCCCTGTCTCAGAGCGGCCTCAGCAAGCGGCTGGAAATGCACCATTCCTCCTCCTACGGC
CTTGACTATAAGAGGAGCTACCCCACGAACTCGCTCACGAGAAGCCACCAGGCCACCACC
CTCAAAAGAAACAATACTAACTCCTCCAATTCCTCCCACCTCTCCAGAAACCAGAGCTTT
GGCCGGGGAGACAACCCGCCTCCCGCCCCGCAGCGGGTGGACTCCATCCAGGTGCACAGC
GCCCAGCCGGCGGGCCAGGCCGGAACTGTTTCGAGGCAGCCCAGCCTCAATGCCTACAAC
TCACTGACCCGGTCGGGGCTGAAGCGCACGCCCTCGCTAAAGCCGGACGTACCCCCCAAA
CCCACCTTCGCCCCCCTTTCCACATCCATGAAGCCCAATGATGCGTGTACA
