# Supplementary material for: Positively selected genes in the hoary bat (Lasiurus cinereus) lineage: prominence of thymus expression, immune and metabolic function, and regions of ancient synteny
Source: PeerJ. 2022 Mar 17;10:e13130. doi: 10.7717/peerj.13130 (PMC8934532; doi:10.7717/peerj.13130)
Supplement: Supplemental Information 4 — Likely alignment errors have been manually deleted between conserved codons. Recovery of the original codon positions requires alignment to the original accessions in each orthogroup. [file peerj-10-13130-s004.zip › renamed.manual/OG0003688.manual.fas]

>EpFu|
GGCGCAGCGGGGACAGAGTCGCTCGGACCCTGGCTCCCCAACTCCGTCCCGGCCCCCTCC
CTGGGTGCGGCGTCTCCGCGGAGCCCGAAAATGTGGGGCGCCCTGCTTGGGCCGCTGCTC
AGGCTCCTGCTGCTTCTGTCGCCGAGGGACAGCGTGCACGCCGCCCCCCACCGGGCCCCG
GGCTATTTGATCACGGCGCCCTCCGTCTTCCGCTCGGGGGTGGAGGAAGTCATCAGCGTG
ACCATCTTTAACTCCCCAAGGGAAGTCGTGGTCCAGGCTCAGCTGGTGGCCCAGGGCGAG
GCAGTGGCGTGGAGCCAGGGAGCCATCCTGGATAAAGGAACAGTCAAACTCAAGGTGCCC
ACAGGCCTCCGGGGCCAGGCCCTCCTAAAGGTGTGGGGCCGAAGCCGGCAGGCAGAGGAG
GGCCCCCTCTTCCACAACCAGACCTCCGTGACCGTGGATGCCCGGGGAGCCTCCGTGTTC
ATCCAGACCGACAAGCCAGTGTACAGGCCCCAGCACCGAGTGCTCATCAGCGTCTTCACC
GTCACCCCAGACCTGAGGCCCCTCAGTGAGAAGCTGGAAGCCTACATCCTGGACCCCCGG
GGCTCGAGGATGATGGAGTGGAGGCACGCGGAGCCGGTCTGCTGTGGCATCACCAACATG
ACGTTCCCCCTGTCCGACGCGCTGCCCAAGTTTGAGCTCCTTATTGACCCACCCTATATC
CGGGATGTGGACGCCTGCGAGACTGGCACCGTGCAGGCCAGGCCCGTCTCTGGGACCTTA
ACAATCAACATGACCGTGAATGGCGTGGGATACTACAGCCAGGAGGTGGGGTGCCCCGTC
CTCAGAACCATGAAGATTCACGGCTCCCGGGACTTTAACATCTGCGTGAGGGACATGATC
CCAGCGGACATCCCTGAGCACTTCCGGGGCACAGTCAGCATCGCCACGGTGACCACCCCG
GATGGGAGCCAGCAGGTGGCCTTTGACGATTCCACCCCCGTCCAGAAGCAGCTGGTGGAC
ATCCGGTACTCCAAGGTCACCAGGAAGCAGTTCAAGCCGGGTCTGTCCTACGTGGGGATG
CCCCCTCCAGCCCCAGCAGCTGAGCTCAGTGTATGCATGACCTCTCTCCAACTGGCCGTG
ACCCCCAGCATGGTCCCCCTCAGCCGCCTGCTGGTCTTCTATGTCAGGGAGAATGGAGAA
GGGGTTGCGGACAGCCTCCAGTTCCCTGTGGAGACTTTTTTTGAAAACCAGGTTTCACTG
ACGTATTCCGTGAACGAGACCGGCAGCTGCGCGTGTGTCGCCGTGGTTGATAAGAGCGTC
TACCTGCTGAGGTCTGGTTTTCGGCTGACTCCCGCCCAGGTTGAAACAGGACTGGTGGTG
ATGACTGACCTGGTGAGCCTGAACCACCGGCAGGATGGTGGCCTGTACACCGACGAGGCT
GTCCACACCTTCCAGCCCCACACCGGGAGCCTGATGGCCGTGGCATCCTCCAGGCAACCT
CCCAGAGCAGAGAAGAGGAGAAGGACCTTCTTCCCGGAAACGTGGATTTGGCGCTGTCTC
AACATCAGTGACCCGTCTGGCGAGGAGACGTTCAGCGTGCAGGTCCCCGACTCCATCACC
AGCTGGGTGGGCGAGGCGGTGGGTCTGTCCTCGGCGTGGGGCCTGGGGATCGCCACGCCC
TCCTTGCTGAAGACCTTCAAGCCCTTCTTTGTGGACTTCACGCTGCCCCCCCAGGTGGTC
CGCGGGGAGCAGGTCAAGATCCCGCTCAGCATCTACAACTACCTGGGCACCTGCACGGAG
GTGTATGTGAAGATCTCCGTTCCCAAGGGCGTCCGGTTTGTCGGGCATCCCGGCAAACGT
CATCTGACCAAGAAGATGTGCGTGGCCTCTGGGGAGACTGAGCCCATCTGGGTGGTCCTG
GCCTTCAGCGACCTGGGGCTCAGCAACATCCAGATTGATGTCACCTACAATGTGCCAGAC
CCGGTGGCCAAGCCGTCCTTCCAGCTGTTCGTGAGTGTCCAGGAGCCCGAGGCTGAGCCA
GCACCCTCCGCCGATGATGACGACCCAGCAGCCGACCTGCATTACCAGGAGTACCAGGTG
ACCCTGGAGGTGTGC
>HiAr|XM_019642019.1_cds_XP_019497564.1_1
GGCGCAGCGGGGACGGCGGCGCTTGGACCCCGGCCCCCCAGCCCCGGCCCACCCCTTATC
CCCGGCGTGGCGCCTCCGCGGAGCCGGAAAATGTGGGGCGCCCTGCTCTGGTCGCTGCTC
TGGCTCCTACTGCTGCTGTCGCCGCGGGACGGCGTGCACGCTTCACAGCCCCAGGCCTCG
GGCTATTTGATCACTGCACCCTCTGTCTTCCGCTCAGGAGTGGAAGAAGTCATCAGCGTG
ACCATCTTTAACTCCCCAAGGAAAGTCATGGTCCAGGCTCAGCTGGTGGCCCAGGGCGAG
GCTGTGGCACGGAACCAGGGAGCCATTCTGGATAAAGGGACGATCAAACTCAAGGTCCCT
ACGGGTCTCCGGGGCCAGGCCCTCCTGAAGGTGTGGGGCCTTGGCCGACGAGCAGAGGAG
GGCCCCCTCTTCCACAACCAGACCTCAGTGACTGTGGATGGCCGGGGAGCCTCTGTGTTC
ATTCAGACCGACAAGCCAGTGTACAGGCCCCAGCACCGAGTGCTCATAAACGTCTTCACT
GTCACCCCAGACCTGAGGCCTGTCCGCGAGAAGCTGGAAGCCTACATCTTGGATCCCCGG
GGCTCAAGGATGATGGAGTGGAGACACTTGGAGCTGGTCTGTTGCGGCATCACCAACATG
ACCTTCCCCTTGTCCGACGTGCTGCCAAAGTTTGAGCTCCTTATTGACCCACCCTATATC
AGGGACCTGGACGCCTGTGAGATCTGCACCGTGCAGGCCAGGCCCGTGTCCGGAACCTTA
ATGATCAACATGACTGTGAATGGAGTGGGGTACTACAGCCAGGAGGTGGGGCGCGCCGTT
CTTAGGACCATGAAGATCCATGGCTCCCAGGACTTTAACATCTGCGTGAGGGACATGATC
CTGGCCGACGTCCCTGAGCACTTCCGGGGCATAGTCAGCATCGCCACAGTCACCACTGTG
GATGGGAGCCAGCAGGTGGCCTTTGACGACTCCACCCCCGTCCAGAGGCAGCTGGTAGAC
ATCCAGTACTCTAAGGTCACCAGGAAGCAGTTCAAGCCGGGTCTGTCCTATGTGGGGATG
CCCCCTCCAGCCCCAGCAGCAGAGGTCAATGTGTGTGTGACCTCTCTCCAACTGACTGTG
ACCCCCAGCATGGTCCCCCTCGGCCGTTTGCTGGTCTTCTACGTCAGGGAGAATGGAGAA
GGGGTCGCTGACAGCCTCCAGTTCACTGTGGAAACCTTCTTTGAAAACCAGGTTTCACTG
ATGTATTCAGCCAATGAGACCGGCAGCTGCGTGTGTGTCGCCGTGGTTGATAAGAGCGTC
TACCTGCTGAGGTCTGGGTTTCGGTTGACTTCTGCCCAGGTTGAAATGGGACTGGTGGTG
ATGACTGACCTGGTGAGCCTGAACCACCGGCAGGATGGCGGCCTGTACACCGACGAGGCT
GTCCCCGCCTTCCAGCCCCACACGGGGAGCCTGGTGGCAATGGTGTCCTCCAGGCAACCC
CCCAGAGCAGAGAAGAGGAAAAGGACCTTTTTCCCAGAAACATGGATTTGGCAGTGTCTC
AACATCAGTGACCTGTCCAGTGAGGAGACACTCAGTGTGCAGGTCCCTGACTCCATCACC
AGCTGGGTGGCCGAGGCTGTGGGTCTCTCTACAACATGGGGCTTGGGCATCGCTGAGCCC
ACCCTGCTGAAGACCTTCAAGCCTTTCTTCGTGGACTTTACACTGCCCCCCCACGTGGTT
CGTGGGGAGCAGACCAAGATCCCGCTCAACATCTATAACTACATGGGCGTCTGTGCTGAG
GTATACGTGAAGATCTCAGTTCCCAAGGGCATCCGGTTTGTCGGGCATCCTGGCAAACGC
CATCTGACCAAGAAAATGTGCATGGCCCCTGGGGAGACTGAGCCCACCTGGGTGGTTCTG
TCCTTCAGTGACCTGGGGCTCAGCAACATCCAGATTGACGTCACCTACAACGTGCCGGAC
CCAGTGGCCAAGCCAGCCTTCCAGCTGCTCGTGAGCCTCCAGGAGCCTGAGGCTGAGCCG
GCCTCCTCAGCTGATGACGATGACCCTGCAGCCGACCAGCACCGCCAAGAGTACCAGGTG
ACCCTGGAAGTGTGC
>LaCi|319-exonerate_protein2genome-gene-10.9-mRNA-1
GGCGCAGCGGGGACAGAGTCGCTGGGACCCTGGCTCCCCAACTCCGTCGCGGCCCCCTCC
CTGGGTGCGGCGTCTCCGCGGAGCCCGAAAATGTGGGGCGCCCTGCTTGGGCCGCTGCTC
GGGCTCCTGCTGCTTCTGTCGCCGAGGGACAGCGTGCACGCCGCCCACCCCCAGGCCCCG
GGCTATTTGATCACGGCGCCCTCTGTCTTCCGCTCGGGAGTGGAGGAAGTCATCAGCGTG
ACCATCTTTAACTCCCCAAGGGAAGTCATGGTCCAGGCTCAGTTGGTGGCCCAAGGCGAG
GCAGTGGCGTGGAGCCAGGGAACCATCCTGGATAAAGGGACAATCAAACTCAAGGTGCCC
ACGGGCCTCCGGGGCCAGGCCCTCCTGAAGGTGTGGGGCCGTAGCCGGCAGGCAGAGGAG
GGCCGCCTCTTCCACAACCAGACCTCCGTGACCGTGGATGCCCGGGGAGCCTCCGTGTTC
ATCCAGACCGACAAGCCAGTGTACAGGCCCCAGCACCGAGTGCTCATCAGTGTCTTCACC
GTCACCCCAGACCTGAGGCCCATCAGCGAGAAGGTGAGACTTGCTTCTAAAGACCCCCGG
GGCTCAAGGATGATCGAGTGGAGGCACGTGGAGCCGGTCTGCTGTGGCATCACCAACATG
ACCTTCCCATTGTCCGACGCGCTACCCAAGTTTGAGCTCCTTATTGACCCACCCTATATC
CGGGATGTGGACGCCTGCGAGACTGGCACCGTGCAGGCCAGGCCCGTCTCTGGAACCTTA
ACCATCAACATGACTGTGAATGGCGTGGGATACTACAGCCAGGAGATGGGGTGCCCCGTC
CTCAGAACCATGAAGATTCATGGCTCCCAGGACTTTAACATCTGCGTGAGGGACATGATC
CCCGCCGACATCCCTGAGCACTTCCGGGGCACAGTCAGCATCGCCACGGTGACCACCCCG
GATGGGAGCCAGCAGGTAGCCTTTGACGATTCCACCCCCGTCCAGAAGCAGCTGGTGGAC
ATCCGGTACTCCAAGGTCACCAGGAAGCAGTTCAAGCCGGGTCTGTCCTACATGGGGATG
CCCCCTCCAGCCCCAGCAGCTGATCTCAGTGTATGCATGACCTCTCTCCGACTGGCCGTG
ACCCCTAGCATGGCCCCCCTCAGCCGCCTGCTGGTCTTCTATATCAGGGAGAATGGAGAA
GGGGTTGCCGACAGCCTCCAGTTCACTGTGGAGACTTTTTTTGAAAACCAGGTTTCACTG
ACGTATTCTGTGAATGAGACCGGCAGCTGCGTATGTGTCGCTGTGGTTGATAAGAGCGTC
TACCTGCTGAGGTCTGGTTTTCGGCTGACTCCCGCCCAGGTTGAAACAGGACTGGTGGTG
ATGACGGACCTGGTGAGCCTGAACCACCGGCAGGATGGTGGCCTCTACACCGACGAGGCT
GTGCACACCTTCCAGCCCCACACAGGGAGCCTGATGGCCGTGGCATCCTCCAGGCAACCT
CCCAGAGCAGAGAAGAGGAAAAGGACCTTCTTCCCGGAAACCTGGATTTGGCAGTGTCTC
AACATCAGTGACCCGTCGGGCGAGGAGACGTTCAGCGTGCAGGTCCCCGACTCCATCACC
AGCTGGGTGGGCGAGGCTGTGGGTCTGTCCTCGGCGTGGGGCCTGGGCATCGCCACGCCC
TCCTTGCTGAAGACCTTCAAGCCCTTCTTTGTGGACTTCACGCTGCCCCCCCAGGTGGTC
CGCGGGGAGCAGGTCAAGATCCCGCTCAGCATCTACAACTACATGGGCACCTGCACGGAG
GTGTACGTGAAGATCTCCGTGCCCAAGGGCATCCGGTTTGTCGGGCATCCCGGCAGACGT
CATCTGACCAAGAAGATGTGCGTGGCTGCTGGGGAGACTGAGCCCATCTGGATGGTCTTG
TCCTTCAGCGACCTGGGGCTCAGCAACATCCAGATTGATGTCACCTACAATGTGCCAGAC
CCCGTGGCCAAGCCGTCCTTCCAGCTGTTTGTGAATGTCCAGGAGCCCAAGGCTGAGCCA
GCACCCTCCGCTGATGATGACGACCCAGCGGCCGACCTGCATCACTATGAGTACCAGGTG
ACCCTGGAGGTGTGC
>MyLu|XM_023763311.1_cds_XP_023619079.1_1
GGCGCAGCGGGGACAGGGTCGCTCGGACCCTGGCTCTCCAACCCCGTCCCGGCCCCCTCC
CTGGGTGTGGCGTCTCCGCGGAGCCCGAAAATGTGGGGCGCCCTGCTTGGGCCGCTGCTC
GGGCTCCTGCTGCTTCTGTCGCCGAGGGACAGCGTGCACGCCGCCCGCCCCCAGGCCCCG
GGCTATTTGATCACGGCGCCCTCCGTCTTCCGCTCGGGGGTGGAGGAAGTCATCAGCGTG
ACCATCTTTAACTCCCCAAGGGAAGTCATGGTCCAGGCTCAGTTGGTGGCCCAGGGCGAG
GCAGTGGCATGGAGCCAGGGAGCCATGCTGGATAAAGGGACAATCAAACTCAAGGTGCCC
ACGGGCCTCCGGGGCCAGGCCCTCCTGAAGGTGTGGGGCCGAAGCCGGCAGGAAGAGGAG
GGCACCCTCTTCCACAACCAGACCTCTGTGAGCGTGGATGCCCGGGGAGCCTCCGTGTTC
ATCCAGACCGACAAGCCAGTGTATAGGCCCCAGCACCGAGTGCTCATCAGCGTCTTCACC
GTCACCCCAGACCTGAGGCCCATCAGTGAGAAGCTGGAAGCCTACATCCTGGACCCCCGG
GGCTCAAGGATGATGGAGTGGAGGCACGTGGAGCCGGTCTGCTGTGGCATCACCAACATG
ACCTTCCCGTTGTCCGACGCGCTGCCCAAGTTTGAGCTCCTTATTGACCCACCCTACATC
CGGGATGTGGACGCCTGCGAGACTGGCACCGTGCAGGCCAGGCCCGTCTCTGGAACCTTG
ACAATCAACATGACCGTGAATGGCGTGGGGTACTACAGCCAGGAGATGGGGTGCCCCGTC
CTCAGAACCATGAAGATTCACGGCTCCCAGGACTTTCACATCTGCGTGAGGGACATGATC
CCGACTGACATCCCTGAGCACTTCCGGGGCACAGTCAGCATCGCCGCAGTGACCGCCACG
GATGGGAGCCAGCAGGTGGCCTTTGACGATTCCACCCCCGTCCAGAAGCAGCTGGTGGAC
ATCCGCTACTCCAAGGCCACCAGGAAGCAGTTCAAGCCGGGTCTGTCCTACATGGGGATG
CCCCCTCCAGCCCCAGCTGCTGAGCTCAGCGTATGCATGACCTCTCTCCAACTGTCCGTG
ACCCCCAGCATGGTCCCCCTCAGCCGCCTGCTGGTCTTCTATGTCAGGGAGAATGGAGAA
GGGGTTGCCGACAGCGTCCAGTTCACTGTGGAGACTTTTTTTGAAAACCAGGTTTCACTG
ACGTATTCAGCGAATGAGACGGGCAGCTGCGTGTGTGTCGCTGTGGTTGATAAGAGCGTC
TACCTGCTGAGGTCTGGTTTCCGGCTGACTCCCGCCCAGGTTGAAACAGGACTGGTGGTG
ATGACTGACCTGGTGAGCCTGAACCACCGGCAGGATGGTGGCCTATACACCGACGAGGCT
GTCCACACCTTCCAACCCCACACAGGGAGCCTGATGGCCGTGGCATCCTCCAGGCAGCCT
CCCAGAGCAGAGAAGAGGAGAAGGACCTTCTTCCCGGAAACCTGGGTTTGGCGCTGTCTG
AACATCAGCGACCCGTCTGGCGAGGAGACGTTCCGTGTGCAGGTCCCGGACTCCATCACC
AGCTGGGTGGGCGAGGCTGTGGGTCTGTCCTCGGCGTGGGGCCTGGGCATCGCCACGCCC
TCCTTGCTGAAGACCTTCAAGCCCTTCTTTGTGGACTTCACGCTGCCCCCCCAGGTGGTC
CGCGGGGAGCAGGTCAAGATCCCGCTCAGCATCTACAACTACATGGGCACCTGCGCTGAG
GTGTATGTGCAGATCTCCGTTCCCAAGGGCACCCGGTTTGTCGGGCATCCCGGCAAACGC
CATCTGACCAAGAAGCTGTGCGTGGCCTCTGGGGAGACGGAGCCCATCTGGGTGGTCCTG
TCCTTCAGCGACCTGGGGCTCAGCAACATCCAGATTGATGTCAGCTACAATGTGCCAGAC
CCGGTGGCCAAGCCGTCCTTCCAGCTGTTCGTGAATCTCCAGGAGCCCGAGGCGGAGCCA
GCACCCTCAGCTGATGATGACGACCCAGCAGCCGACCTGCATCACCAGGAGTACCAGGTG
ACCCTGGAGGTGTGC
>PhDi|XM_028521357.1_cds_XP_028377158.1_1
GGTGCAGCGGGGACAGAGGCACAAGGACCCCACCCCCCCGACCCCGGCCAGGCCCTCTCC
ATGGGTGCCACGGCTCCGCAGAGCCAGAAAACATGGGGCTCCCTGTTTGGGCTGCTGCTC
CGGCTCCCGCTGCTGCTGTCCCCGAGGCACAGCGTGCACACTGCGCTGTCCCCGGCCCCC
GGCTATTTGATCACTGTGCTCTCTGTCTTCCGCTCAGGAGTGGAGGAAGTCGTCAGCGTG
ACCACCTTTAACTCCCCAAGGGAAGTCACAGTCCAGGCTCAGCTGGCGGCCCAGGGCGAG
GCAGTGGCATGCAGCCAGGGAGCGATCCTGCTTAAAGGAACCCTCCTTGCCCCTATTCCA
ACGGGTCTCAGGGGCCAGGCCCTCCTGGAGGTGTGGGGCCGAAGCCAACGGGCAGAGGAG
GGCCTCCTCTTCCACAACCAGACTTCAGCGACCGTAGATGGCCAGGGAGCCTCCGTGTTC
ATCCAGACCGACAAGCCCGTGTCCAGGCCCTGGCACCGAGTGTTCATAAACATCCTCACT
GTCACCCCAGACCTGAGGCCCATCAGTGAGAAGCTGGAAGCCTACATCCCGGACCCCCGG
GGCTCAAGGATGGTGGAGTGGAGACGCGTGGAGCCGGTCTGCTGTGGTGCCGTCAACATG
ATCTTCCCCCTGTCTGACGTGCTGCCCAAGTTAGAGCTCCTGATTGGCCCATCCTACATC
CGGGACGTGGATGCCTGCGAGATTGGCACCGTGCAGGCCAGGCCCATCCCTGGGACCTTA
ACCATCAACACGACTGTGAGTGGCCTGGCCTACGGCAGCCAGGAGGTGGGCACAGCTTTT
GTCTCCTGCCTGCAGACTCACGGCTCCCAGGACTTTAACATCTGTGTGAGGGACATGATC
CCAGCTGACATCCCTGAGCACTTCCGGGGCACAGTCAGCATCGCCACGGTGACCACCATG
GATGGGGGCCAGCAGGTGGCCTTTGACGATTCCATCCCTGTCCAGAAGCAGCTGGTGGAT
GTCCAGTACTCCAGGGTCACCAGGAAGCAGCTCAAGCCGGGCCTGTCCTATGTGGGGATG
CCCCCTCCAGCCCCAGCAGCCGAGCTCGCTGTGTGCTCGGCCTCTCTCCCGCTGGCCGTG
AACCCCAGCATGGTTCCCCTCAGCCGCCTGCTGGTCTTCTATGTCAGGGAGAATGGAGAA
GGGGTTGCCCACAGCCTCCAGTTCACTGTAGAGCCCTTTTTTGAAAATCAGGTGTCACTG
ACGTATTCAGCGAACGAGACCGGCAGCTGCGTGTGTGTCGCCGTGGTCGATAAGAGTGTC
TACCTGCTGAGGTCTGGTTTCTGGCTGACTCCTGCTCAGGTGGAAACAGGACTGGTGGTG
AGGACTGGTGCAGTGAGCCTGAACCAATGGCAGGATGGCAGCCTATACACCGATGAGGCT
GTCCCTGCCTTCCAGCCCCACACAGGGAGCCTGGGGGCTGCAGCATCTTCCGGGCAACCT
CCCAGAGCAGAGAAGAGGAAAAGGACCTTGTTCCCAGAAACGTGGATTTGGTGCCGTCTG
AACGTCAGTGACCCATCTGGCAAGGAGACGTTCAGCGTCCAGATCCCTGACTCCCTCACC
AGCTGGGTGGGCGAGGCTGGGGGTCTGCCCTCTGCGTGGGGCCTGGGCATCGCCAAGCCC
TCCCTGCTGAAGACCTTCAAACCCTTCTTTGTGGACTTCATGCTGCCCCACCACGTGGGC
CGTGGGGAACAGGTCCAGGTCCCACTCGGCATCTACAACTATGTGGGTGCCTGTGCCGAG
GCATATGTGAAGATCTCTGTTCCCAAGGGCATCCGGTGTGTCGGGCACCGTGGCAAACGT
CGTCTGACCAAGAAGGTGTGTGTGGCTTCTGGGGAGAGCCCACCTGGGTGGTTGTGTCCT
TCAGCAAGTGACCTGGGACGCAGCAACATCCAGATTGGTGTCACCTACCGTGTGCCAGAC
CCGGTGGCCAAGCCGTCCTTGCAGCTCCTCGTGAGGCTCCAGGAGCCCGAGGCTGAGCCA
GCATCCTCGGCCAGTGACGATGACCGGGCAGCCGACCAGCATCGCCAGGAGTACCAGGTG
ACCCTGGAGGTGTGC
>PtVa|XM_011366921.1_cds_XP_011365223.1_1
GGCGCAGCGGGGACGGCGGTGCTCGGACCCCAGCTCCCCGGCCCCGGGCCCGGCCCCTTC
CCCGGCGCGGCGCCTCTGAGGAGCCGGAAAATGTGGGGCGCCCTGCTCGGGCCGCTGCTC
GGGCTCCTGCTGCTGCTGTCGCCGCGGGACAGCGTGCACGCTGCGCAGCCCCAGGCTCCG
GGCTATTTGGTCACTGCACCCTCTGTCTTCCGCTCGGGAGTAGAGGAAGTCATCAGCGTG
ACCATTTTTAACTCCCCAAGGGAAGTCATGGTCCAGGCTCAGCTGGTGGCCCAGGGCGAA
GCGGTGGCACGGAACCAGGGAGCCATCTTGGATAAAGGGACAATCAAACTCAAGGTGCCT
GTGGGCCTCCAGGGCCAGGCCCTCCTGAAGGTGTGGGGCCTTGGCCAGCACGCAGAGGAG
GGTCCCCTGTTCCACAACCAGACCTCCGTGACAGTGGACAGCCGGGGAGCCTCTGTGTTC
ATCCAGACCGACAAGCCTGTGTACAGGCCCCAGCACCGAGTGCTCATAAGTGTCTTCACT
GTCACCCCAGACCTGAGGCCTGTCAGCGAGGAGCTGGAAGCCTACATCCTGGACCCCCGG
GGCTCAAGGATGATGGAGTGGAGACACGTGGAGCCGGTCTGCTGCGGCGTCACCAACATG
ACCTTCCCCTTGTCCGACGTGCTGCCAAAGTTTGAGCTCCTTATTGACCCACCCTATATC
AGGGACCTGGACGCCTGTGAGACCGGGACCGTGCAGGCCAGGCCTGTCTCTGGGACCTTA
ACAATCAACATGACTGTGAATGGCGTGGGGTACTACAGCCAGGAGGTGGGGCGTCCTGTC
CTTAGAACCATGAAGATCCACAGCTCCCAGGACTTTGACATCTGCGTGAGGGACATGATC
CCAGCTGACGTCCCTGAGCACTTCCGGGGGACGGTCAGCATCGCCACTGTAACCGCTGTG
GACGGGAGCCAGCAAGTGGCCTTCGATGACTCAACCCCCGTCCAGAGGCAGCTGGTGGAC
ATTCGATACTCCAAGGTCACCAGGAAGCAGTTCAAGCCGGGTCTGTCCTATGTGGGGATG
CCCCCTCCAGCCCCAGCAGCCGAGGTCAATGTGTGCGTGACCTCTCTCCAGCTGGCTGTA
ACCCCCAGCATGGCCCCTGTTGGCCGCCTGCTGGTCTTCTATGTCAGGGAGAATGGAGAA
GGGGTCGCTGACAGCCTCCAGTTCACTGTGGAGACCTTCTTTGAAAATCAGGTTTCACTG
ACGTATTCAGCGAATGAGACAGGCAGCTGTGTGTGTGTTGCTGTAGTTGATAAGAGCGTC
TACCTGTTGAGGTCTGGGTTTCGTCTGACTCCTGTTCAGGTGGAAACAGGACTGGTGGTG
ATGACTGACCTGGTGAGCCTGAACCACCGGCAGGATGGTGGCCTATACACCGACGAGGCT
GTCCACGCCTTCCAGCCCCACACGGGGAGCCTGGTGGCAGTGGCGTCCTCCAGGCAACTC
CCCAGAGCAGAGAAGAGGAAAAGGACCTTTTTCCCAGAAACATGGATTTGGCGGTGTCTC
AACATCAGTGACCCGTCCGGCGAGGAGACACTCCGCTTGCAGGTCCCTGACTCCATCACC
AGCTGGGTGGCTGAGGCTGTGGGTCTGTCTACCACATGGGGCCTGGGCATCGCTGAGCCC
ACTTTGCTGAAGACCTTCAAACCCTTCTTCGTGGACTTCACGCTGCCCCCCCACGTGGTG
CGCGGGGAGCAGGCCAAGATCCCACTCAGCATCTATAACTACATGGGCATCTGTGCTGAG
GTGTACGTGAAGATCTCGGTGCCCAAGGGCATCCGGTTTGTCGGGCATCCTGGCAAACGC
CATCTGACCAAGAAGATATGCCTGGCCCCCGGGGAGACCAAGCCCACCTGGGTGGTTCTG
TCTTTCAGCGACCTGGGGCTCAGCAACATCCAGATTGACGTCACTTATAACGTGCCAGAC
CCGGTGGCCAAGCCGGCCTTCCAGCTGCTCATGAGCCTCCGGGAGCCTGAGGCTGAGCCA
GCCTCCTCGGCGGATGATGATGACCCAGCTGCTGACCAGCATCGCCAAGACTACCAGGTG
ACCCTGGAGGTGTGT
>RhFe|XM_033134926.1_cds_XP_032990817.1_1
GGCGCAGCGGGGACGGAGGCGCTCGGACCCCGGCCCCCCAACCCCGGCCCGCCCCTCTCC
CCCGGCGCGGCGCCTCCGCAGAGCCGGAAAATGTGGGGCGCCCTGCTCTGGTCGCCGCTC
TGGCTCCTGCTGCTGCTTTCGCCGCGGGACGGCGTGCACGCTGCACAGCCCCAGGCCCCG
GGCTATTTGATCACTGCACCCTCTGTCTTCCGCTCGGGAGTGGAGGAAGTCATCAGCCTG
ACCATCTTTAACTCCCCAAGGGAAGTCACGGTCCAGGTTCAGCTGGTGGCCCAGGGCGAG
GCTGTGGCACGGAACCAGGGAGCCATCCTGGATAAAGGGACAATCAAACTCAAGGTGCCC
ACGGGGCTCCGGGGCCAGGCCCTCCTGAAGGTGTGGGGCCTTGGTCGGCAAGCAGAGGAG
GGCCCCCTGTTCCACAACCAGACCTCAGTGACCGTGGATGGCCGGGGAACCTCTGTGTTC
ATCCAGACTGACAAGCCAGTGTACAGGCCCCAGCACCGAGTGCTCATAAGTGTCTTCACC
GTCACCCCAGACCTGAGGCCGGTCAGCGAGAAGCTGGAAGCCTACATCCTGGACCCCCGG
GGCTCCAGGATGATGGAGTGGAGACACTTGGAGCCGGTCTGCTGCGGTATCACCAACATG
ACCTTCCCCTTGTCCGACGTGCTGCCAAAGTTTGAGCTCCTTATTGACCCACCCTATATC
AGGGACCTGGATAGCTGTGAGACCGGCACTGTGCAGGCCAGGCCTGTCTCCGGGACCTTA
GTGATCAACATGACTGTGAATGGCGTGGGGTACTACAGCCAGGAGGTGGGGCGCCCCATT
CTTAGGACCATGAAGATCCACGGCTCCCAGGACTTTGACATCTGCGTGAAGGACATGATC
CCGGCCGACGTCCCTGAGCACTTCCGGGGCATAGTCAGCATCGCCATGGTCACCACTGTG
GATGGGAGCCAGCAGGTGGCCTTTGATGACTCCACCCCCGTCCAGAGGCAGCTGGTAGAC
ATCCGGTACTCCAAGGTCACCAGGAAGCAGTTCAAGCCGGGTCTGTCCTATGTGGGGATG
CCCCCTCCAGCTCCAGCAGCAGAGGTCAATGTGTGCGTGACCTCTCTCCAACTGGCTGTG
ACCCCCAGCATGGTCCCCCTCGGCCGTCTGCTTGTCTTCTATGTCAGGGAGAATGGAGAA
GGGGTCGCTGACAGCCTCCAATTCACTGTGGGAACCTTCTTTGAAAACCAGGTTTCACTG
ATGTATTCAGCAAATGAGACCGGCAGCTGCGTGTGTGTCACTGTGGTTGATAAAAGCGTC
TACCTGCTGAGGTCTGGGTTTCGGCTGACTCCTGCCCAGGTTGAAACGGGACTGGTGGTG
ATGACTGACCTGGTGAGCCTGAACCACCGGCAGGATGGCGGCCTGTACACCGACGAGGCT
GTCCCCGCCTTCCAGCCCCACACGGGGAGCCTGGTGGCAGTGGCGTCCTCCAGGCAACCC
CCCAGAGCAGAGAAGAGGAAAAGGACCTTCTTCCCGGAAACGTGGATTTGGCAGTGTCTC
AACATCAGTGACCCGTCCGGCGAGGAGACACTCAGTGTGCAGGTCCCTGACTCCATCACC
AGCTGGGTGGCCGAGGCTGTGGGTCTGTCTGCCACGTGGGGTCTGGGCATCGCTGAGCCC
ACCCTGCTGAAGACCTTCAAGCCTTTCTTTGTGGACTTCACGCTGCCTCTCCATGTGGTT
CGTGGGGAGCAGGCCAAGATCCCGCTCAGCATTTACAACTACATGGGCGGCTGCGCTGAG
GTGTATGTGAAGATCTCGGTTCCCAAAGGCATCCGGTTTGTGGGGCATCCTGGCAAACGC
CATCTGACCAAGAAGATGTGCCTGGCCCCTGGGGAGACCGAGCCCACCTGGGTGGTTCTG
TCCTTCAGTGACCTGGGGCTCAGCAACATCCAGATTGACGTCACCTACAACGTGCCGGAC
CCAGTGGCCAAGCCAGCCTTCCAGCTGCTCGTGAGCCTCCAGGAACCCGAGGCTGAGCCA
GCCTCCTCGGCCGATGACGACGACCCTGCAGCTGACCAGCACCGCCAGGAGTACCAGGTG
ACCCTGGAAGTATGC
>RoAe|XM_016157661.1_cds_XP_016013147.1_1
GGCGCAGCGGGGACGGCGGTGCTCGGACCCCAGCCCCCCAGCCCCGGTCCGGCCCCCTTC
CCCGGCGCGGCGCCTCTGAGGAGCCGGAAAATGTGGGGCGCCCTGCTCGGGCCGCTGCTC
CGGCTCGTGCTGCTGCTGTCGCCGCGGGACGGCGTGCACGCTGCGCAGCCCCAGGCTCCG
GGATATTTGGTTGCTGCACCCTCTGTCTTCCGCTCGGGAGTGGAGGAAGTCATCAGTGTG
ACCATCTTTAACTCCCCAAGGAAAGTCATGGTCCAGGCTCAGCTGGTGGCCCAAGGCAAG
GCGGTGGCACGGAACCAGGGAGCCATCCTGGATAAAGGGATAATCAAACTCAAGGTGCCC
GTGGGCCTCCAGGGCCAAGCCCTCTTGAAGGTGTGGGGCCTTGGCCAGCAGGCAGAGGAG
GGTCCCCTGTTTCACAACCAGACCTCAGTGACCGTGGACAGCCGGGGGGCCTCCGTGTTC
ATCCAGACCGACAAGCCCGTGTACAGGCCCCAGCACCGAGTGCTCATAAGTGTCTTCACT
GTCACCCCAGACCTGAGGCCTGTCAGCGAGGAGCTGGAAGCCTACATCCTGGACCCCCGG
GGCTCTAGGATGATGGAGTGGAGACACGTGGAGCCAGTCTGCTGCGGCATCACCAACATG
ACCTTCCCCTTGTCCGACGTGCTGCCGAAGTTTGAGCTCCTTATTGACCCACCCTATATC
AGGGACCTGGACGCCTGTGAGACCGGGACCGTGCAGGCCAGGCCTGTCTCTGGGATCTTA
ACGATCAACATGACTGTGAATGGCGTGGGTTACTACAGCCAGGAGGTGGGGCGTCCTGTC
CTCAGAACCATGAAGATCCACAGCTCCCAGGACTTTGATATCTGCGTGAGGGACATGATC
CCAGCTGACGTCCCTGAGCACTTTCGGGGTACAGTCAGCATCGCCACTGTAACCGCTGTG
GACGGGAGCCAGCAGGTGGCCTTCGATGACTCAACCCCCGTCCAGAGGCAGCTGGTGGAC
ATTCGATACTCCAGGGTCACCAGGAAGCAGTTCAAGCCGGGTCTGTCCTATGTGGGGATG
CCCCCTCCAGCCCCAGCAGCCGAGGTAAACGTGTGTGTGACCTCTCTTCAACTGGCTGTA
ACCCCCGGCATGGTCCCTGTTGGCCGCCTGCTGGTCTTCTATGTCAGGGAGAATGGAGAA
GGGGTCGCTGACAGCCTCCAGTTCACTGTGGAGCCCTTCTTTGAAAATCAGGTTTCACTG
ATGTATTCGGCGAATGAGACAGGCAGCTGTGTGTGTGTGGCCATAGTTGATAAGAGCGTC
TACCTGTTGAGGTCTGGGTTTCGTCTGACTCCTACTCAGGTTGAAACAGGACTGGTGGTG
ATGACTGACCTGGTGAGCCTGAACCACCGGCAGGATGGTGGCCTATACACCGACGAGGCT
GTCCATGCCTTCCAGCCCCACACGGGGAGCCTGGTGGCAGTGGCGTCCTCCAGGCAACTG
CCCAGAGCAGAGAAGAGGAAAAGGACCTTCTTCCCAGAAACATGGATTTGGCGGTGTCTC
AACATCAGTGACCCATCCGGCGAGGAGACACTCCGCTTGCAGGTGCCTGACTCCATCACC
AGCTGGGTGGCTGAGGCTGTGGGTCTGTCTACCGTGTGGGGCCTGGGCATCGCTGAGCCC
ACTTTGCTGAAGACCTTCAAGCCCTTCTTCGTGGACTTCACGCTGCCCCCGCACATGGTC
CGCGGGGAGCAGGCCAAGATCCCACTCAGCATCTACAACTACATGGGCACCTGCGCCGAG
GTGTACGTGAAGATCTCAGTGCCCAAGGGCATCCGGTTTGTCGGGCATCCTGGCAAACGC
CACCTGACCAAGAAGATGTGCCTGGCCCCCGGGGAGACCAAGCCCACCTGGGTGGTTCTG
TCTTTCGGCGACCTGGGACTCAGCAACATCCAGATTGACGTTACTTACAACGTGCCAGAC
CCAGTGGCCAAGCCGGCCTTCCAGCTGCTGCTGAGCCTCCGGGAGCCTGAGGCTGAGCCA
GCCTCCTCGGCCGACGATGATGACCCAGCAGCTGACCAGCATCGCCAAGACTACCAGGTG
ACCCTGGAGGTGTGT
