# Supplementary material for: Positively selected genes in the hoary bat (Lasiurus cinereus) lineage: prominence of thymus expression, immune and metabolic function, and regions of ancient synteny
Source: PeerJ. 2022 Mar 17;10:e13130. doi: 10.7717/peerj.13130 (PMC8934532; doi:10.7717/peerj.13130)
Supplement: Supplemental Information 4 — Likely alignment errors have been manually deleted between conserved codons. Recovery of the original codon positions requires alignment to the original accessions in each orthogroup. [file peerj-10-13130-s004.zip › renamed.manual/OG0003764.manual.fas]

>EpFu|XM_028143642.1_cds_XP_027999443.1_1
ATGCTGAGGATGCGGACCACGGGATGGGCGCGCGGCTGGTGCCTGGGCTGCTGCCTCCTC
TTGCCGCTCTCGCTCAGCCTGGCCGCCGCCAAGCAACTGCTCCGGTACCGACTGGCCGAG
GAGGGCCCCGCGGACGTCCGCATCGGCAACGTGGCCTCGGACCTGGGCATCGTGACGGGC
TCGGGCGAGGTGACTTTCAGCCTGGAGTCGGGCTCGGAGTACCTGAAGATCGACAACCTC
ACGGGGGAGCTGAGCACGAGCGAGCGGCGGATTGACCGCGAGAAGCTGCCCCAGTGTCAG
ATGATCTTCGACGAGAACGAGTGCTTCCTGGACTTCGAGGTGTCGGTGATCGGGCCCTCG
CAGAGCTGGGTGGACCTGTTCGAGGGTCGCGTCATCGTGCTGGACATCAACGACAACACG
CCCACCTTCCCGTCGCCCGTGCTCACCCTCACGGTGGAGGAGAACCGGCCGGTGGGCACC
CTGTACCTGCTGCCCACCGCCACCGACCGCGACTTCGGCCGCAACGGCATCGAGCGCTAC
GAGCTGCTCCAGGAGCCCGGGGGAGGCGGCGGCGGCGGC---------GGCGAGGGNNNN
NNNNNNNNNNNNNNNNNNNNNNNNNNNNNNNNNNNNNNNNNNNNNNNNNNNNNNNNNGGG
------------------------------------------------------------
------GCCAACGCGGGCGGCCGCAGCAGCGTGTTCGAGCTGCAGGTGGCCGACACCCCG
GATGGCGAGAAGCAGCCGCAGCTGATCGTCAAGGGGGCGCTGGACCGCGAGCAGCGCGAC
TCGTACGAACTGACCCTGCGGGTGCGCGACGGCGGCGACCCGCCCCGCTCCTCCCAGGCC
ATCCTGCGGGTGCTCATCACCGACGTGAACGACAACAGCCCCCGCTTCGAGAAGAGCGTG
TACGAGGCCGACCTGGCGGAGAACAGCGCCCCGGGGACCCCCATCCTGCAGCTGCGCGCC
GCCGACCTGGACGTGGGGGTCAACGGGCAGATCGAGTACGTGTTCGGCGCGGCCACCGAG
TCGGTGCGGCGGCTGCTGCGCCTGGACGAGACGTCGGGCTGGCTCAGCGTCCTGCACCGC
ATCGACCGCGAGGAAGTGAACCAGCTGCGCTTCACCGTCATGGCCCGCGACCGCGGGCAG
CCCCCCAAGACCGACAAGGCCACCGTGGTCCTCGTCATCAAGGATGAGAACGACAACGTG
CCGTCCATCGAGATCCGCAAGATCGGGCGCATCCCGCTCAAGGACGGGGTGGCCAGCGTG
GCCGAGGACGTGCTGGTGGACACCCCCATCGCCCTGGTGCAGGTGTCCGACCGGGACCAA
GGGGAGAACGGGGTGGTCACCTGCACCGTGGTGGGCGACGTGCCCTTCCAGCTCAAGCCG
GCCAGCGACACGGAGGGCGACCAGAACAAGAAGAAGTACTTCCTGCACACCTCGGCCCCT
CTGGACTACGAGGCCACCCGGGAGTTCAACGTGGTCATCGTGGCGGTGGACTCGGGCAGC
CCCAGTCTCTCCAGCAACAACTCCCTGCTCGTCAAGGTGGGCGACACCAACGACAACCCG
CCCGTGTTCGACCGGTCGGTGGTGGAGGTGTACTTCCCCGAGAACAACATCCCGGGGGAG
AGAGTGGCCACCGTGCTGGCCACCGACGCCGACAGCGGCAAGAACGCCGAGATCGCCTAC
TCGCTGGACGACCCCTCGGTGACGGGCGTCTTTGCCATCGATCCCGATTCCGGGGACATC
CTGGTCCAGGCGGTGCTGGACCGCGAGCAGACGGACCGGTACGAGTTCAAAGTGAGCGCC
AAAGACAAAGGCCTGCCGGGGCTGCAGGGCAGCACCACGGTGATCGTGCAGGTGGCCGAC
AGGAACGACAACGACCCCAAGTTCATGCAGGACGTCTTCACCTTTTACGTGAAGGAGAAC
TTGCAGCCCAACAGCCCCGTGGGGATGGTCACGGTGATGGACGCTGACAAGGGGCGCAAC
GCGGAGATGAGCCTGTACATAGAGGAGAACAGTAGCATTTTTTCCATCGAAAACGACACG
GGGACCATCTACTCCACCGTGTCTTTCGACCGCGAGCATCAGACCACCTACACGTTCAGA
GTCAAGGCTGTGGACGGAGGCGATCCTCCCAGGTCAGCCACGGCCACCGTGTCTCTCTTT
GTGATGGACGAAAACGACAATGCCCCCACGGTGACCCTCCCCAGAAACCTGACCTACACT
CTGCTGCCACCTTCAAGTAGTGTCAGGACAGTGGTAGCCACGGTGCTGGCAACAGACAGC
GATGATGGCGTCAATGCAGACCTTAACTACAGCATTGTGGGAGGGAATCCCTTCAAGCTC
TTTGAGATTGACCCCACCAGTGGTGTGGTTTCCTTGGTGGGGAAGCTCACCCAGAAGCAT
TACGGCTTGCACAGGTTGGTGGTGCAAGTGAATGACAGTGGGCAGCCTTCCCAGTCCACC
ACAGCTCTGGTGCACGTGTTTGTCAACGAAAGTGTCTCTAATGCGACTGTGATTGACTCC
CAGATAGCCAGGAGTTTGCACACCCCGCTCACCCAGGACATAGCCGGTGACCCAAGCTAT
GAAATTAGCAAACAGAGACTCAGCATTGTCATTGGGGTGGTTGCTGGAATTATGACAGTG
ATTCTGATCATCTTAATTGTAGTGATGGCCAGATACTGCCGGTCCAAAAACAAGAATGGC
TATGAGGCTGGCAAAAAAGATCACGAAGACTTTTTTACACCCCAGCAGCATGACAAATCT
AAGAAGCCCAAAAAGGACAAGAAAAACAAAAAATCCAAGCAGCCTCTCTACAGCAGCATT
GTCACTGTAGAAGCTTCTAAACCAAATGGACAGAGGTACGACAGTGTCAACGAGAAGCTG
TCAGACAGCCCCAGCATGGGCCGGTACCGATCTGTCAATGGTGGGCCTGGTAGTCCTGAC
CTGGCCAGGCATTACAAATCTAGCTCCCCATTGCCTACTGTCCAGCTTCACCCCCAGTCA
CCAACTGCAGGGAAAAAACACCAGGCCGTGCAAGATCTACCACCAGCCAACACATTTGTG
GGAGCAGGAGACAACATTTCAATTGGATCAGACCACTGCTCTGAATACAGCTGTCAAACC
AATAACAAGTACAGCAAACAGCAGGACCCACATCAGGGGTCA
>HiAr|XM_019628662.1_cds_XP_019484207.1_1
ATGCTGAGGATGCGGACCGCGGGATGGGCGCGCGGCTGGTGCCTGGGCTGCTGTCTCCTC
TTGCCACTTTCGCTCAGCCTGGCGGCCGCCAAGCAACTCCTCCGATACCGACTGGCGGAG
GAGGGCCCGGCAGACGTCCGCATCGGCAACGTCGCCTCGGACCTGGGCATCGTGACCGGC
TCGGGTGAGGTGACTTTCAGCCTGGAGTCAGGCTCGGAGTACCTGAAGATCGACAACCTC
ACGGGAGAGCTGAGCACGAGCGAGCGGCGCATCGACCGCGAGAAGCTGCCCCAGTGTCAG
ATGATCTTCGACGAAAACGAGTGCTTCCTGGACTTCGAGGTGTCGGTGATCGGGCCCTCG
CAAAGCTGGGTGGACCTGTTCGAGGGTCGGGTCATCGTGCTGGACATCAACGATAACACG
CCCACCTTCCCGTCGCCCGTGCTCACCCTCACGGTGGAGGAAAACCGGCCAGTGGGCACT
CTCTACCTGCTGCCCACCGCCACGGACCGTGACTTCGGCCGCAACGGCATCGAGCGCTAC
GAGCTGCTCCAGGAGCCCGGGGGTGGCGGCGGCGGCGGCGGCGGCGAGGGCCGGCGCGCC
GGGCCTGCAGACAGCGCCCCCTACCCCGGGGGCGGCGGGAACGGCGCGAGCGGCGGCGGC
---------CCAGGCGGCTCCAAGCGGCGGCCGGACGCGCCAGAGGGCGGCGGCGGG---
------GCCAACCCCGCCGGCCGCAGCAGCGTGTTCGAACTGCAGGTGGCCGACACCCCG
GATGGCGAGAAGCAGCCGCAGCTGATCGTGAAGGGGGCGCTGGACCGCGAGCAGCGCGAC
TCCTACGAGCTTACCCTGCGAGTGCGAGACGGTGGCGACCCGCCTCGCTCCTCTCAGGCC
ATCCTGAGGGTGCTCATCACCGACGTGAACGACAACAGCCCCCGCTTCGAGAAGAGCGTG
TACGAGGCTGACCTGGCGGAGAACAGCGCCCCGGGGACCCCCATTCTGCAGCTGCGTGCC
GCCGACCTGGACGTGGGGGTCAACGGGCAGATCGAGTACGTGTTCGGGGCGGCCACCGAG
TCTGTGCGGCGGCTGCTGCGCCTCGACGAGACGTCCGGCTGGCTCAGCGTCCTGCACCGG
ATAGACCGCGAGGAGGTGAACCAGCTGCGCTTCACCGTCATGGCCCGCGACCGGGGGCAG
CCCCCCAAGACCGACAAGGCCACCGTGGTCCTCAATATCAAGGATGAGAACGACAACGTG
CCGTCCATTGAAATCCGCAAGATCGGGCGTATCCCACTCAAGGATGGGGTGGCCAACGTG
GCCGAGGACGTTCTGGTCGACACCCCCATCGCCCTGGTGCAGGTGTCCGACCGGGACCAA
GGCGAGAACGGGGTGGTCACCTGCACCGTGGTGGGAGACGTGCCCTTCCAGCTCAAGCCG
GCCAGCGACACCGAGGGCGACCAGAACAAGAAAAAGTATTTCCTGCACACGTCGGCCCCT
TTGGACTATGAGACCACCCGGGAGTTTAACGTGGTCATAGTAGCGGTGGATTCAGGCAGC
CCCAGCCTCTCCAGCAACAACTCCCTGATTGTCAAGGTGGGAGATACCAACGACAACCCG
CCCGTCTTCGGACAGTCGGTGGTGGAGGTTTACTTTCCTGAGAACAACATCCCTGGCGAG
AGGGTGGCCACAGTGCTGGCGACAGACGCTGACAGCGGGAAAAACGCTGAGATCGCTTAC
TCGCTGGACTCC---TCTGTGATGGGGATTTTTGCCATCGATCCGGATTCTGGGGACATT
CTCGTCAATACGGTGCTGGACCGCGAGCAGACTGACAGGTATGAGTTTAAAGTTAATGCC
AAAGACAAAGGCATCCCGGTGCTGCAGGGCAGCACCACGGTGATTGTTCAGGTGGCTGAC
AGGAATGACAATGACCCTAAGTTTATGCAGGACGTCTTTACCTTTTATGTGAAAGAAAAC
TTGCAGCCCAACAGCCCCGTGGGGATGGTCACTGTGATGGATGCTGACAAGGGGCGCAAT
GCGGAGATGAGCCTGTACATAGAGGAGAACAGTAACATTTTCTCCATTGAAAATGACACG
GGGACCATTTACTCCACAACGTCTTTTGACCGGGAACATCAGACCACATATACGTTCAGA
GTCAAGGCTGTAGACGGAGGAGACCCTCCCAGATCTGCCACAGCCACAGTCTCTCTCTTT
GTTATGGATGAAAATGACAATGCTCCCACAATTACCCTTCCCAGGAACATTTCCTACACT
TTACTGCCACCTTCAAGTAATGTCAGGACAGTTGTAGCTACAGTGTTGGCAACAGACAGT
GATGATGGCATCAATGCAGACCTTAACTACAGCATTGTGGGAGGGAATCCCTTCAAGCTA
TTTGAGATTGATTCCACCAGTGGTGTGGTTTCCTTAGTGGGAAAACTCACCCAAAAGCAT
TATGGCTTGCACAGGTTGGTGGTGCAAGTGAATGACAGTGGGCAGCCTTCCCAGTCCACC
ACGACTCTAGTGCATGTGTTTGTCAATGAAAGTGTTTCGAATGCAACTGTGATTGACTCC
CAGATAGCCAGAAGTTTGCACACCCCACTCACCCAGGATATAGCTGGTGACCCAAGCTAC
GAAATTAGCAAACAGAGACTCAGCATTGTCATTGGGGTGGTTGCTGGAATTATGACAGTG
ATTCTAATCATCTTAATTGTAGTGATGGCAAGGTACTGCCGGTCCAAAAATAAAAATGGC
TATGAAGCTGGCAAAAAAGATCATGAAGACTTTTTTACACCCCAACAGCATGACAAATCT
AAAAAGCCGAAAAAGGACAAGAAAAACAAAAAATCGAAGCAGCCCCTCTACAGCAGCATT
GTCACTGTAGAAGCTTCTAAACCAAATGGACAGCGGTATGATAGTGTCAATGAAAAGCTG
TCAGACAGCCCCAGCATGGGCCGCTACCGATCTGTTAACGGTGGGCCTGGCAGTCCTGAC
CTGGCCAGGCATTACAAATCTAGTTCCCCGTTGCCTACTGTCCAGCTTCACCCCCAGTCT
CCAACTGCAGGAAAAAAACACCAGGCAGTACAAGATCTACCACCAGCCAACACATTTGTG
GGAGCAGGAGACAACATTTCAATTGGATCTGATCACTGCTCTGAATACAGCTGTCAAACC
AATAACAAGTACAGCAAACAGCAGGACCCACATCAGGGGTCA
>LaCi|238-exonerate_protein2genome-gene-54.2-mRNA-1
ATGCTGAGGATGCGGACCACGGGATGGGCGCGCGGCGGGTGCCGGGGCGGCTGNNNNNNN
NGGCCGCTGTCGCTCAGCCGGGCGGCCGCCAAGCAACTGCTCCGGTACCGGCTGGCCGAG
GAGGGCCCGGCGGACGTGCGCATCGGCAACGTGGCCTCGGACCTGGGCATCGTGACGGGC
TCGGGCGAGGTGACTTTCAGCCTGGAGTCGGGCTCCGAGTACCTCAAGATCGACAACCTC
ACCGGCGAGCTGAGCACGAGCGAGCGGCGCATTGACCGCGAGAAGCTGCCCCAGTGTCAG
ATGATCTTCGACGAGAACGAGTGCTTCCTGGACTTCGAGGTGTCGGTGATCGGGCCCTCG
CAGAGCTGGGTGGACCTGTTCGAGGGGCGCGTCATCGTGCTGGACATCAACGACAACACG
CCCACCTTCCCGTCGCCCGTGCTCACGCTCACGGTGGAGGAGAACCGGCCGGTGGGCACG
CTGTACCTGCTGCCCACCGCCACGGACCGCGACTTCGGGCGCAACGGCATCGAGCGC---
------------------------------------------------------------
------------------------------------------------------------
------------------------------------------------------------
------------------------------------------------------------
------------------------------------------------------------
------------------------------------------------------------
------------------------------------------------------------
------------------------------------------------------------
------------------------------------------------------------
---------------------CTGGACGAGGCGTCGGGCTGGCTCAGCGTCCTGCACCGC
ATCGACCGCGAGGAGGTGGGCCAGCTGCGCTTCAGCGTCGCGGCGCGCGACCGCGGGCAG
CCGCCCAAGGCGGACAAGGCCACGGTGGTGCTGCTCATCCGGGACGAGAACGACAACGTG
CCGTCCATCGACATCCGCAAGATCGGGCGCATCCCGCTCCGGGACGGCGTGGCGCACGTG
GCCGAGGACGTGCTGGTGGACACGCCCGTGGCGCTGGTGCAGGTGTCGGACCGCGACCAG
GGCGAGAACGGCGCGGTCACCTGCACGGTGGTGGGCGACGTGCCCTTCCAGCTCAAGCCG
GCCAGCGACACGGAGGGCGAGCAGAACCGCAAGAAGTACTTCCTGCACACCTCGGCGCCG
CTCGACTACGAGGCGGCGCGCGAGTTCCACGTGGTCATCGTGGCGGTGGACTCGGGCAGC
CCCAGCCTGTCGAGCAACAACTCGCTGGTGGTCAAGGTGGGCGACACCAACGACAACCCG
CCCGTGTTCGGCCAGCCCGTGGTGGAGGTGTACTTCCCGGAGAACAACCGCCCCGGGGAG
CGCGTGGCCACCGTGCTGGCCAGCGACGCCGACAGCGGCAGGAACGCCGAGCTCGCCTAC
TCGCTGGACGCG---GCCGTGGCCGGCGTGTTCGCCATCGACCCGGACTCCGGGGACATC
GTGGTGCACGCGGTGCTGGACCGCGAGCAGGCGGACCGCTACGAGTTCCGCGTGCACGCG
CAGGACAAGGGCGCGCCGCCGCTGCAGGGCAGCGCCACGGTGGTGGTGCAGGTGGCCGAC
AGGAACGACAACGACCCCAAGTTCATGCAGGACGTCTTCACCTTCTACGTCAAGGAGAAC
CTGCCGCCGCACAGCCCCGTGGGCATGGTCACGGTGATGGACGCGGACAAGGGGCGCAAC
GCCGAGATGAGCCTCTCCGTCGAGGAGGACAGCCGCATCTTCTCCATCGAGAACGACACG
GGCACCATCTACTCCACCGTGTCCTTCGACCGCGAGCACCAGACCACCTACACCTTCCGC
GTCAAGGCGGTGGACGGCGGCGACCCGCCCCGCTCCGCCACGGCCACCGTGTCCCTCTTC
GTGATGGACGAGAACGACAACGCCCCCGCCGTGACCCTCCCCCGCAACCTGTCCTACACG
CTGCTGCCCCCTTCCAGCAACGTCAGGACGGTGGTGGCCACCGTGCTGGCCACCGACAGC
GACGACGGCGTCAACGCAGACCTCAACTACAGCATCGTGGGCGGCAACCCCTTCAAGCTC
TTTGAGATCGACCCCACCAGTGGGGTGGTGTCCTTAGTGGGGAAGCTCACCCAGAAGCAC
TACGGCCTGCACCGGCTGGTGGTGCAGGTGAACGACAGCGGGCAGCCCCCCCAGTCCACC
ACCGCCCTGGTGCACGTGTTCGTCAACGAGAGCGTCTCCAACGCCACGGTGATCGACTCG
CAGATAGCCCGGAGCTTGCACACCCCGCTCACCCAGGACATCGCCGGTGACCCCAGCTAT
GAGATCAGCAAGCAGAGGCTCAGCATTGTCATCGGGGTGGTGGCTGGCATCATGACCGTG
ATTCTCATCATCTTGATCGTCGTGATGGCAAGGTACTGCCGGTCCAAAAACAAGAATGGC
TACGAGGCCGGCAAGAAAGACCACGAAGACTTTTTCACGCCCCAGCAGCACGACAAGTCG
AAAAAGCCCAAGAAGGACAAGAAGAACAAAAAGTCCAAGCAGCCTCTCTACAGCAGCATC
GTCACTGTGGAAGCTTCCAAGCCCAATGGACAGAGGTACGACAGTGTCAACGAGAAGCTG
TCCGACAGCCCCAGCATGGGCCGGTACCGATCCGTCAACGGCGGGCCTGGTAGCCCTGAC
CTGGCCAGGCATTACAAATCTAGTTCCCCCTTGCCCACTGTCCAGCTTCACCCCCAGTCA
CCCACTGCAGGGAAAAAACACCAGGCCGTACAAGATCTACCGCCAGCCAACACGTTTGTG
GGAGCAGGAGACAACATTTCCATTGGGTCAGATCACTGCTCTGAATACAGCTGTCAAACC
AATAACAAGTACAGCAAACAGCAATACCCCAGACAAGGCTCC
>MyLu|XM_014463433.2_cds_XP_014318919.1_1
ATGCTGAGGATGCGGACCACGGGATGGGCGCGCGCCTGGTGCCTGGGCTGCTGCCTCCTC
TTGCCGCTCTCGCTCAGCCTGGCGGCCGCCAAGCAACTCCTCCGGTACCGGCTGGCCGAG
GAGGGCCCCGCAGACGTCCGCATCGGCAACGTGGCCTCGGACCTGGGCATCGTGACGGGC
TCGGGCGAGGTGACTTTCAGCCTGGAGTCGGGCTCCGAGTACCTGAAGATCGACAACCTC
ACGGGCGAGCTGAGCACGAGCGAGCGGCGCATTGACCGCGAGAAGCTGCCCCAGTGTCAG
ATGATCTTCGACGAGAACGAGTGCTTCCTGGACTTCGAGGTGTCGGTGATCGGGCCCTCG
CAGAGCTGGGTGGACCTGTTCGAGGGTCGCGTCATCGTGCTGGACATCAACGACAACACG
CCCACCTTCCCGTCGCCCGTGCTCACCCTCACGGTGGAGGAGAACCGGCCGGTGGGCACC
CTGTACCTGCTGCCCACCGCCACCGACCGCGACTTCGGTCGCAACGGCATCGAGCGCTAC
GAGCTGCTCCAGGAGCCCGGGGGAGGCGGCGGCGGAGAG---------GGTCGGCGCGCC
GGGNCTGCCGACAGCGCCCCCTACCCCGGGGGCGGCGGGAGCGGCGCGAGCGGCGGCGGC
GGC---------GGCGGCTCCAAGCGGCGTCTGGACGCTGAGAACGGTGGCGGCGGCGGG
CGGGGTCCAAACCCCGGTGGCCGCAGCAGCGTGTTCGAGCTGCAGGTGGCCGACACCCCG
GATGGCGAGAAGCAGCCGCAGCTGATCGTCAAGGGGGCGCTGGACCGCGAGCAGCGCGAC
TCCTACGAGCTGACCCTGCGGGTGCGCGACGGCGGCGACCCGCCCCGCTCCTCCCAGGCC
ATCCTGCGGGTGCTCATCACCGACGTGAACGACAACAGCCCCCGCTTCGAGAAGAGCGTG
TACGAGGCCGACCTGGCGGAGAACAGCGCCCCGGGGACCCCCATCCTGCAGCTTCGCGCC
GCCGACCTGGACGTGGGGGTCAACGGGCAGATCGAGTACGTGTTCGGCGCGGCCACCGAG
TCGGTGCGGCGGCTGCTGCGCCTGGACGAGACGTCGGGCTGGCTCAGCGTCCTGCACCGC
ATCGACCGCGAGGAGGTGAACCAGCTGCGCTTCACCGTCATGGCCCGCGACCGCGGGCAG
CCCCCCAAGACCGACAAGGCCACCGTGGTCCTCCTCATCAAGGACGAGAACGACAACGTG
CCGTCCATTGAGATCCGGAAGATCGGGCGCATCCCGCTCAAGGACGGGGTGGCCAACGTG
GCCGAGGACGTGCTGGTGGACACCCCCATCGCCCTGGTGCAGGTGTCCGACCGGGACCAA
GGGGAGAACGGGGTGGTCACCTGCACGGTGGTGGGGGACGTGCCCTTCCAGCTCAAGCCG
GCCAGCGACACGGAGGGCGACCAGAACAAGAAGAAGTACTTCCTGCACACCTCGGCCCCC
CTGGACTACGAGGCCACCCGGGAGTTCAACGTGGTCATCGTGGCGGTGGACTCGGGCAGC
CCCAGCCTCTCCAGCAACAACTCGCTGGTGGTCAAGGTGGGAGACACCAACGACAACCCG
CCCGTGTTCGACCAGTCGGTGGTGGAGGTCTACTTCCCGGAGAACAACATCCCCGGGGCG
AGGGTGGCCACCGTGCTGGCCACCGACGCCGACAGCGGGAAGAACGCGGAGATCGCGTAC
TCGCTGGACTCG---TCGGTGATGGGGGTGTTCGCCATCGATCCCGACTCCGGGGACATC
CTGGTCAACACGGTGCTGGACCGCGAGCAGACGGACAGGTACGAGTTTAAAGTGAACGCC
AGAGACAAGGGCGTCCCGGTGCTGCAGGGCAGCACCACGGTGATCGTGCAGGTGGCCGAC
AAGAACGACAACGACCCCAAGTTCATGCAGGACGTCTTTACCTTCTACGTGAAGGAGAAC
TTGCAGCCCAACAGCCCCGTGGGGATGGTCACGGTGATGGATGCCGACAAGGGGCGCAAC
GCAGAGATGAGCCTCTACATAGAGGAGAACAGCAACATTTTTTCCATTGAGAACGACACG
GGGACCATCTACTCCACCGTGTCTTTCGACCGGGAGCATCAGACCACCTACACATTCCGA
GTCAAGGCTGTGGACGGAGGCGATCCTCCCCGATCAGCCACGGCCACCGTCTCTCTCTTT
GTTATGGATGAGAATGACAATGCCCCCACGGTGACCCTGCCCAGAAACCTGTCCTACACT
TTGCTGCCGCCTTCGAGTAATGTCAGGACAGTGGTAGCCACGGTGTTGGCCACAGACAGT
GATGATGGCATCAATGCAGACCTGAACTACAGCATTGTGGGAGGGAATCCCTTCAAGCTC
TTTGAGATTGATTCCACCAGTGGTGTGGTTTCCTTAGTGGGGAAACTCACCCAGAAGCAT
TATGGCTTGCACAGGCTGGTTGTGCAAGTGAATGACAGTGGGCAGCCTTCCCAATCCACC
ACAGCGCTGGTGCATGTGTTTGTCAATGAAAGTGTCTCTAACGCGACTGTGATTGACTCT
CAGATAGCCAGGAGTTTGCACACCCCACTCACCCAGGACATAGCCGGTGACCCAAGCTAT
GAAATTAGCAAGCAGAGACTCAGCATTGTCATTGGGGTGGTTGCTGGAATTATGACAGTG
ATCCTCATCATCTTAATTGTAGTGATGGCAAGATACTGCCGGTCCAAGAATAAGAATGGC
TATGAGGCTGGCAAAAAAGATCACGAAGACTTTTTTACACCCCAACAGCATGACAAATCT
AAAAAGCCTAAAAAGGACAAGAAAAACAAAAAATCCAAGCAGCCTCTCTACAGCAGCATT
GTCACTGTGGAAGCTTCTAAACCAAATGGACAGAGGTACGACAGTGTCAACGAGAAGCTG
TCAGACAGCCCCAGCATGGGCCGGTACCGATCCGTCAATGGTGGGCCTGGCAGTCCTGAC
CTGGCCAGGCATTACAAATCTAGTTCCCCATTGCCTACCGTCCAGCTTCACCCCCAGTCA
CCAACCGCAGGGAAAAAACACCAGGCCGTACAAGATCTACCACCAGCCAACACATTTGTG
GGAGCAGGAGACAACATTTCAATTGGATCAGATCACTGCTCTGAATACAGCTGTCAAACC
AATAACAAGTACAGCAAACAGCAGGACCCACATCAGGGGTCA
>PhDi|XM_028507540.1_cds_XP_028363341.1_1
ATGCTGAGGATGCGGACCGCGGGGTGGGCGCGCGGCTGGTGCCTGGGCTGCTGTCTCCTC
TTGCCGCTCTCGCTCAGCCTGGCCGCCGCCAAGCAACTCCTCCGGTACCGGCTGGCCGAG
GAGGGCCCCGCAGACGTCCGAATCGGCAACGTCGCCTCGGACCTGGGCATCGTGACCGGC
TCGGGCGAGGTGACGTTCAGCCTCGAGTCAGGCTCGGAGTACCTGAAGATCGACAACCTT
ACGGGAGAGCTGAGCACGAGCGAGCGGCGCATCGACCGCGAGAAGCTGCCCCAGTGTCAG
ATGATCTTCGACGAGAACGAGTGCTTCCTGGACTTCGAGGTGTCGGTGATCGGGCCCTCG
CAGAGCTGGGTGGACCTCTTCGAAGGTCGGGTCATCGTGCTGGACATCAACGACAACACG
CCCACCTTCCCGTCGCCGGTGCTCACCCTCACGGTGGAGGAGAACAGGCCGGTGGGCACT
CTGTACCTGCTTCCCACCGCCACCGACCGTGACTTCGGCCGCAACGGCATCGAGCGCTAC
GAGCTGCTCCAGGAACCCGGCGGAGGT------GGCGGT------GAGGGTCGGCGCGCC
GGGCCTGCAGACAGCGCCCCCTACCCCGGGGGCGGCGGGAACGGCGCGAGCGGCGGTGGC
GGC------GGCGGCGGCTCCAAGCGGCGGCCGGACGCACCAGAGGGCGGTGGCGGCGGG
------ACCAGCCCCGGTGGCCGCAGCAGCGTGTTCGAACTGCAGGTGGCCGACACCCCG
GATGGCGAGAAGCAGCCGCAGCTGATCGTGAAGGGGGCGCTGGACCGCGAGCAGCGCGAC
TCCTACGAGCTGACCCTGCGGGTGCGCGACGGCGGCGACCCGCCCCGCTCCTCCCAGGCC
ATCCTGCGGGTGCTCATCACCGACGTGAACGACAACAGCCCCCGCTTCGAGAAGAGCGTG
TACGAGGCAGATCTAGCCGAGAACAGCGCCCCGGGGACCCCTATTCTGCAGCTGCGTGCC
ACCGACCTGGACGTGGGGGTCAACGGGCAGATCGAGTACGTGTTCGGGGCGGCTACTGAG
TCCGTGAGGCGGCTGCTGCGCCTGGACGAGACGTCCGGTTGGCTCAGTGTCCTGCACCGA
ATAGACCGCGAGGAGGTGAACCAGCTGCGCTTCACCGTCATGGCCCGTGACCGCGGGCAG
CCCCCCAAGACCGACAAGGCCACGGTGGTCCTCATCATCAAGGATGAGAACGACAACGTG
CCGTCTATTGAAATCCGCAAGATTGGGCGTATCCCACTCAAGGACGGGGTGGCCAATGTG
GCCGAGGACGTTCTGGTGGACACTCCCATCGCCCTGGTGCAGGTGTCGGACCGGGACCAA
GGCGAGAATGGTGTGGTCGCCTGCACCGTGGTGGGGGACGTGCCGTTCCAGCTCAAGCCG
GCCAGCGACACAGAGGGCGACCAAAACAAGAAAAAGTACTTCCTGCACACCTCGGCCCCT
TTGGACTATGAGACCACCCGGGAGTTTAACGTGATCATAGTGGCGGTGGACTCCGGCGGC
CCCAGCCTCTCCAGCAACAACTCCCTGATTGTCAAGGTGGGAGACACCAACGACAACCCG
CCTGTCTTCGACCAGTCCGTGGTGGAGGTCTACTTCCCGGAGAACAACATCCCTGGAGAG
AGGGTGGCCACCGTGCTGGCGACAGACGCCGACAGCGGGAAAAACGCGGAGATAGCTTAC
TCCCTGGACTCT---TCCGTGATGGGGATTTTTGCCATCGATCCCGATTCTGGGGACATC
CTCGTCAACAAGGTGCTGGACCGCGAGCAGACTGACAGGTACGAGTTTAAAGTTAACGCC
AAAGACAAAGGCATCCCGGTGCTGCAGGGCAGCACCACGGTGATCGTGCAGGTGGCTGAC
AAGAATGACAACGACCCTAAGTTTATGCAGGACGTCTTTACCTTTTACGTGAAAGAAAAC
TTGCAGCCCAACAGCCCCGTGGGGATGGTCACGGTGATGGATGCTGACAAGGGGCGCAAT
GCAGAGATGAGCCTGTACATCGAGGAAAACAGTAATATTTTTTCCATTGAAAACGACACG
GGGACCATTTACTCTACCATGTCTTTTGACCGGGAACATCAGACCACATACACATTCAGA
GTCAAGGCTGTGGACGGAGGAGATCCTCCCAGATCAGCCACAGCCACGGTGTCTCTCTTT
GTTATGGATGAAAACGACAATGCTCCCACAATTACTCTTCCCAAAAACATTTCCTACACT
TTACTGCCACCTTCAAGTAATGTCAGGACAGTAGTAGCTACCGTGTTGGCAACAGACAGT
GACGATGGCATCAATGCAGACCTTAACTACAGCATTGTGGGAGGGAATCCCTTCAAGCTG
TTTGAGATTGATTCCGCCAGTGGTGTGGTTTCCTTAGTGGGGAAACTCACCCAGAAGCAT
TATGGCTTGCACAGGTTGGTGGTGCAAGTGAATGACAGCGGGCAGCCTTCCCAGTCCACC
ACGGCTCTGGTGCATGTGTTTGTCAATGAAAGTGTCTCCAACGCAACTGTGATTGACTCC
CAGATAGCCAGAAGTTTGCATACCCCACTCACCCAGGATATAGCTGGTGACCCGAGCTAT
GAAATTAGCAAACAGAGACTTAGTATTGTCATCGGGGTGGTTGCTGGAATTATGACAGTG
ATTCTAATCATCTTAATTGTAGTGATGGCAAGGTACTGCCGTTCCAAAAATAAAAATGGC
TACGAGGCTGGCAAAAAAGATCACGAAGACTTTTTTACGCCCCAACAGCATGACAAATCT
AAAAAGCCTAAAAAGGACAAGAAAAACAAAAAATCAAAGCAGCCTCTCTACAGCAGCATT
GTCACTGTAGAAGCTTCTAAGCCAAATGGACAGAGGTACGATAGTGTCAATGAGAAGCTG
TCAGACAGCCCCAGCATGGGCCGATACCGGTCAGTCAATGGTGGGCCTGGTAGTCCTGAC
CTGGCTAGGCATTACAAATCCAGTTCCCCATTGCCTACTGTGCAGCTTCACCCCCAGTCA
CCAACTGCAGGAAAAAAACACCAAGCCGTACAAGATCTACCACCAGCCAACACATTTGTG
GGAGCAGGAGACAACATTTCCATTGGATCAGATCACTGCTCTGAATACAGCTGTCAAACC
AATAACAAGTACAGCAAACAGCAGGACCCACATCAGGGGTCA
>PtVa|XM_011365973.2_cds_XP_011364275.1_1
ATGCTGAGGATGCGGACCACGGGGTGGGCGCGCGGCTGGTGCCTGGGCTGCTGTCTCCTC
TTGCCGCTTTCGCTCAGCCTGGCGGCCGCCAAACAACTCCTCCGATACCGACTGGCGGAG
GAGGGCCCAGCAGACGTCCGCATAGGCAACGTCGCCTCGGACCTAGGCATCGTGACCGGC
TCGGGTGAGGTGACTTTCAGCCTCGAGTCAGGCTCGGAGTACCTGAAGATCGACAACCTC
ACGGGAGAGCTGAGCACGAGCGAGCGGCGCATCGACCGCGAGAAGCTGCCCCAGTGTCAG
ATGATCTTCGACGAAAACGAGTGCTTCCTGGACTTCGAAGTGTCGGTGATCGGGCCCTCG
CAGAGCTGGGTGGACCTGTTCGAGGGTCGGGTCATCGTGCTCGACATCAACGACAACACG
CCCACCTTCCCGTCGCCGGTGCTTACCCTCACGGTGGAGGAGAACCGGCCCGTGGGCACT
CTGTACCTGCTGCCCACCGCTACCGACCGTGACTTCGGCCGCAACGGCATCGAGCGCTAC
GAGCTGCTCCAGGAGCCCGGGGGCGGTGGCGGCGGCGGC------GAGGGCCGGCGCTCC
GGGCCTGCCGACAGC---------------------------------------------
------------------------------------------------------------
------------------------------------------------------------
------------------------------------------------------------
------------------------------------------------------------
------------------------------------------------------------
------------------------------------------------------------
------------------------------------------------------------
------------------------------------------------------------
------------------------------------------------------------
------------------------------------------------------------
------------------------------------------------------------
---------------------------ATCGCCCTGGTACAAGTGTCCGACCGTGACCAA
GGCGAGAATGGGGTGGTCACCTGCACCGTGGTGGGAGATGTGCCCTTCCAGCTCAAGCCG
GCCAGCGACACAGAGGGCGATCAGAACAAGAAAAAGTACTTTCTGCATACCTCGGCCCCT
TTGGACTATGAGACCACTCGGGAGTTTAACGTGGTTATAGTGGCGGTGGATTCGGGCAGC
CCCAGCCTCTCCAGCAACAACTCCCTGATTGTCAAGGTGGGAGACACCAACGACAATCCG
CCCGTCTTCGGACAGTCGGTGGTGGAGGTTTACTTTCCTGAGAACAACATTCCTGGCGAG
AGGGTGGCCACAGTGCTGGCGACAGACGCTGACAGCGGGAAAAATGCGGAGATCGCCTAC
TCGCTGGAATCT---TCCGTGATGGGGATTTTTGCCATCGATCCGGATTCTGGGGATATC
CTTGTCAATACGGTGCTGGACCGCGAACAGAATGACAGGTATGAGTTTAAAGTTAACGCC
AAAGATAAGGGCATCCCGGTGCTGCAGGGCAGCACCACCGTGATTGTGCAAGTGGCTGAC
AAGAATGACAATGCCCCTAAGTTTATGCAGGATGTCTTTACCTTTTATGTGAAAGAAAAC
TTGCAGCCCAACAGCCCTGTGGGGATGGTCACGGTGATGGATGCTGACAAGGGGCGCAAT
GCAGAGATGAGCCTGTACATAGAGGAGAACAGTAATATTTTTTCCATTGAAAACGACACG
GGGACCATTTACTCCACAATGTCTTTTGACCGGGAACATCAGACCACATATACATTCAGA
GTCAAGGCTGTGGATGGAGGAGACCCTCCCAGATCTGCCACAGCCACGGTCTCTCTCTTT
GTTATGGATGAAAATGACAATGCTCCCACAGTTACCCTTCCCAGAAACATTTCCTACACT
TTACTGCCACCTTCAAGTAATGTCAGGACAGTAGTAGCTACAGTGCTGGCAACAGACAGT
GATGATGGCATCAATGCAGACCTTAACTACAGCATTGTGGGAGGGAATCCCTTCAAGCTG
TTTGAGATTGATTCCACCAGTGGTGTGGTTTCCTTAGTGGGAAAACTCACCCAAAAGCAT
TATGGCTTGCACAGGTTGGTGGTGCAAGTGAATGACAGTGGGCAGCCTTCCCAGTCCACC
ACGACTCTGGTGCATGTGTTTGTCAATGAAAGTGTTTCTAATGCAACTGTGATCGACTCT
CAGATAGCCAGAAGTTTGCACACTCCACTTACCCAGGATATAGCTGGTGACCCAAGCTAC
GAAATTAGCAAACAGAGACTCAGTATTGTCATTGGGGTGGTTGCTGGAATTATGACAGTG
ATTCTAATCATCTTAATTGTAGTGATGGCAAGGTACTGCCGGTCCAAAAATAAAAATGGC
TATGAAGCTGGCAAAAAAGACCATGAAGACTTTTTTACACCCCAACAGCATGACAAATCT
AAAAAGCCTAAAAAGGACAAGAAAAACAAAAAATCTAAACAACCTCTCTACAGCAGCATT
GTCACTGTAGAAGCTTCTAAACCAAATGGACAAAGGTATGATAGTGTCAATGAGAAGCTG
TCAGACAGCCCCAGCATGGGCCGATACCGATCAGTTAATGGTGGGCCTGGCAGTCCTGAC
CTAGCCAGGCATTACAAATCCAGTTCCCCATTGCCTACTGTCCAGCTTCACCCCCAATCA
CCAACTGCAGGAAAGAAACACCAGGCGGTACAAGATCTACCACCAGCCAACACATTTGTG
GGAGCAGGAGACAACATTTCAATTGGATCAGATCACTGCTCTGAGTACAGCTGTCAAACC
AATAACAAGTACAGCAAACAGCAGGACCCACATCAGGGGTCA
>RhFe|XM_033105869.1_cds_XP_032961760.1_1
ATGCTGAGGATGCGGACCATGGGATGGGCGCGCGGCTGGTGCCTGGGCTGCTGTCTCTTC
TTGCCGCTTTCGCTCAGCCTGGCGGCTGCCAAGCAACTCCTCCGATACCGACTGGCGGAG
GAAGGCCCAGCAGACGTCCGCATCGGCAACGTCGCCTCGGACCTGGGCATCGTGACCGGC
TCGGGTGAGGTGACTTTCAGCCTGGAGTCAGGCTCGGAGTACCTGAAGATCGACAACCTC
ACGGGAGAGCTGAGCACGAGTGAGCGGCGCATCGACCGCGAGAAGCTGCCCCAGTGTCAG
ATGATCTTCGACGAAAACGAGTGCTTCCTGGACTTCGAGGTGTCGGTGATCGGGCCCTCC
CAAAGCTGGGTGGACCTGTTCGAGGGTCGGGTCATCGTGCTCGACATCAACGATAACACG
CCCACCTTCCCGTCGCCCGTGCTCACCCTCACGGTAGAGGAGAACCGGCCAGTGGGCACG
CTCTACCTGCTGCCCACCGCCACGGACCGTGACTTCGGCCGCAACGGCATCGAGCGCTAC
GAGCTGCTCCAGGAGCCCGGGGGTGGCAGCAGCGGCGGC------GAGGGCCGGCGCGCC
GGGCCTGCAGACAGCGCCCCCTACCCCGGGGGCGGCGGGAACGGCGCGAGCGGTGGCGGC
---------CCAGGCGGCTCCAAGCGGCGGCTGGACGCGCCAGAGAGCGGCGGCGGG---
------ACCAACCCGGCTGGCCGCAGCAGCGTGTTCGAACTGCAGGTGGCCGATACCCCG
GATGGCGAGAAGCAGCCGCAGCTGATCGTGAAGGGGGCGCTGGACCGCGAGCAGCGCGAC
TCCTACGAGCTTACCCTGCGAGTGCGAGACGGTGGCGACCCGCCTCGCTCCTCCCAGGCC
ATCCTGAGGGTGCTCATCACCGACGTGAACGACAACAGCCCCCGCTTCGAGAAGAGCGTG
TACGAGGCTGACCTGGCGGAGAACAGCGCCCCGGGGACCCCCATTCTGCAGCTGCGTGCC
GCCGACCTGGACGTGGGGGTTAACGGGCAGATCGAGTACGTGTTCGGGGCGGCTACCGAG
TCGGTGCGACGGCTGCTGCGCCTCGACGAGACGTCCGGCTGGCTCAGTGTCCTGCACCGT
ATCGACCGCGAGGAAGTGAACCAGCTGCGCTTCACCGTCATGGCCCGCGACCGCGGGCAG
CCCCCCAAGACCGACAAGGCCACCGTGGTCCTCAATATCAAGGATGAGAACGACAACGTG
CCATCCATTGAAATCCGCAAGATTGGGCGTATCCCACTCAAGGATGGGGTGGCCAATGTG
GCCGAGGACGTTCTGGTCGACACCCCCATTGCCCTGGTGCAAGTGTCCGACCGAGACCAA
GGCGAGAATGGGGTGGTCACCTGCACCGTGGTGGGAGACGTGCCCTTCCAGCTCAAGCCG
GCCAGCGACACAGAGGGCGACCAGAACAAGAAAAAGTATTTCCTGCACACCTCGGCCCCT
TTGGACTATGAGACCAACCGGGAGTTCAACGTGGTCATAGTGGCGGTGGATTCAGGCAGC
CCCAGCCTCTCCAGCAACAACTCCCTGATTGTCAAGGTGGGAGATACCAACGACAACCCT
CCCGTCTTCGGACAGTCGGTGGTGGAGGTTTACTTTCCTGAGAACAACATCCCTGGCGAG
AGGGTGGCCACAGTGCTGGCGACAGACGCTGACAGCGGGAAAAACGCAGAGATCGCCTAC
TCGTTGGACTCC---TCTGTGATGGGGATTTTTGCCATCGATCCGGATTCTGGAGACATT
CTTGTCAATACGGTGCTGGACCGCGAGCAGACTGACAGGTATGAGTTTAAAGTTAACGCC
AAAGACAAAGGCATCCCGGTGCTGCAGGGCAGCACCACGGTGATCGTTCAGGTGGCTGAC
AAGAATGACAATGACCCTAAGTTTATGCAGGACGTCTTTACCTTTTATGTGAAAGAAAAC
TTGCAGCCCAACAGCCCCGTGGGGATGGTCACTGTGATGGATGCTGACAAGGGGCGCAAT
GCGGACATGAGCCTGTACATAGAGGAGAACAGTAACATTTTTTCCATTGAAAATGACACG
GGGACCATTTACTCCACAACGTCTTTTGACCGGGAACATCAGACCACGTATACATTCAGA
GTCAAGGCTGTGGATGGAGGAGACCCTCCCCGATCTGCCACAGCCACAGTCTCTCTCTTT
GTTATGGATGAAAATGACAATGCTCCCACAATTACCCTTCCCAGAAACATTTCCTACACT
TTACTGCCACCTTCAAGTAATGTCAGGACAGTCGTAGCTACAGTGTTGGCAACAGACAGT
GATGATGGCATCAATGCAGACCTTAACTACAGCATTGTGGGAGGGAATCCCTTCAAGCTA
TTTGAGATTGATTCCACCAGTGGTGTGGTTTCCTTAGTGGGAAAACTCACCCAAAAGCAT
TATGGCTTGCACAGGTTGGTGGTGCAAGTGAATGACAGTGGGCAACCTTCCCAGTCCACC
ACGACGCTAGTGCATGTGTTTGTCAATGAAAGTGTTTCTAATGCAACTGTGATTGACTCC
CAGATAGCCAGAAGTTTGCACACCCCACTTACCCAGGATATAGCTGGTGACCCAAGCTAT
GAAATTAGCAAACAGAGACTCAGCATTGTCATTGGGGTGGTTGCTGGAATTATGACAGTG
ATTCTCATCATCTTAATTGTAGTGATGGCAAGGTACTGCCGGTCCAAAAATAAAAATGGC
TATGAAGCTGGCAAAAAAGATCACGAAGACTTTTTTACACCCCAACAGCATGACAAATCT
AAAAAACCTAAAAAGGACAAGAAAAACAAAAAATCGAAGCAGCCTCTCTACAGCAGCATT
GTCACTGTAGAAGCTTCTAAACCAAATGGACAGCGGTATGATAGTGTCAATGAGAAGCTG
TCAGACAGCCCCGGCATGGGCCGCTACCGATCTGTTAATGGTGGGCCTGGGAGTCCTGAC
CTAGCCAGGCATTACAAATCTAGTTCCCCATTGCCTACTGTCCAGCTTCACCCCCAGTCT
CCAACTGCAGGGAAAAAACACCAGGCAGTACAAGATCTACCACCAGCCAACACATTTGTG
GGAGCAGGAGACAACATTTCAATTGGATCTGATCACTGCTCTGAATACAGCTGTCAAACC
AATAACAAGTACAGCAAACAGCAGGACCCACATCAGGGGTCA
>RoAe|XM_016148534.1_cds_XP_016004020.1_1
ATGCTGAGGATGCGGACCACGGGGTGGGCGCGCGGCTGGTGCCTGGGCTGCTGTCTCCTC
TTGCCGCTTTCGCTCAGCCTGGCGGCCGCCAAACAACTCCTCCGATACCGACTGGCGGAG
GAGGGCCCAGCAGACGTCCGCATCGGCAACGTCGCCTCGGACCTAGGCATCGTGACCGGC
TCGGGCGAGGTGACTTTCAGCCTCGAGTCAGGCTCGGAGTACCTGAAGATCGACAACCTC
ACGGGAGAGCTGAGCACGAGCGAGCGGCGCATCGACCGCGAGAAGCTGCCCCAGTGTCAG
ATGATCTTCGACGAAAACGAGTGCTTCCTGGACTTCGAGGTGTCGGTGATCGGGCCCTCG
CAGAGCTGGGTGGACCTGTTCGAGGGTCGGGTCATCGTGCTCGACATCAACGACAACACG
CCCACCTTCCCGTCGCCGGTGCTGACCCTCACGGTGGAGGAGAACCGGCCCGTGGGCACT
CTGTACCTGCTGCCCACCGCTACCGACCGTGACTTCGGCCGCAACGGCATCGAGCGCTAC
GAGCTGCTCCAGGAGCCCGGGGGCGGCGGCGGCGGCGGC------GAGGGCCGGCGCGCC
GGGCCTGCCGACAGCGCCCCCTACCCCGGGGGCGGCGGGAACGGCGCGAGCGGCGGCGGC
GGCGGCGGCCCCGGAGGCTCCAAGCGGCGGCTGGACGCGCCAGAGGGCGGCGGCGGG---
------ACTAACCCCAGCGGCCGCAGCAGCGTGTTCGAACTGCAGGTGGCCGACACCCCG
GATGGCGAGAAGCAGCCGCAGCTGATCGTGAAGGGGGCGCTGGACCGCGAGCAGCGCGAC
TCCTACGAGCTGACCCTGCGGGTGCGCGACGGTGGCGACCCGCCTCGCTCCTCTCAGGCC
ATCCTCCGGGTGCTCATCACCGACGTGAACGACAACAGCCCCCGCTTCGAGAAGAGCGTG
TACGAGGCTGACCTGGCCGAGAACAGCGCCCCCGGGACCCCCATTCTGCAACTGCGTGCC
GCCGACCTGGACGTGGGGGTCAACGGGCAGATCGAGTACGTGTTCGGGGCGGCTACCGAG
TCCGTGCGGCGGCTGCTGCGCCTCGACGAGACGTCGGGCTGGCTTAGTGTCCTGCACCGT
ATAGATCGCGAGGAAGTGAACCAGCTGCGCTTCACAGTCATGGCCCGCGACCGTGGGCAG
CCCCCCAAGACCGACAAAGCCACTGTGGTCCTCAACATCAAGGACGAGAACGACAACGTG
CCGTCCATTGAAATCCGCAAGATTGGGCGTATCCCACTCAAGGATGGGGTGGCCAGCGTG
GCCGAGGACGTTTTGGTCGACACCCCTATCGCCCTGGTACAAGTGTCCGACCGAGACCAA
GGTGAGAATGGGGTGGTCACCTGCACCGTGGTGGGAGACGTGCCCTTCCAGCTTAAGCCG
GCGAGCGACACAGAGGGCGATCAGAACAAGAAAAAGTACTTTCTGCATACCTCGGCCCCT
TTGGACTATGAGACCACCCGGGAGTTTAACGTGGTTATAGTAGCGGTGGATTCGGGCAGC
CCCAGCCTTTCCAGCAACAACTCCCTGATTGTCAAGGTGGGAGATACCAACGACAATCCG
CCCGTCTTCGGACAGTCGGTGGTGGAGGTTTACTTTCCCGAGAACAACATTCCGGGCGAG
AGGGTGGCCACAGTGCTGGCGACAGACGCTGACAGCGGGAAAAATGCGGAGATCGCCTAC
TCGCTGGAATCT---TCCATGATGGGGATTTTTGCCATCGATCCGGATTCTGGGGATATC
CTTGTCAATACGGTGCTGGACCGCGAACAGAATGACAGGTACGAGTTTAAAGTTAACGCC
AAAGATAAGGGCATCCCGGTGCTGCAGGGCAGCACCACCGTGATTGTGCAGGTGGCTGAC
AAGAATGACAATGACCCTAAGTTTATGCAGGACGTCTTTACCTTTTATGTGAAAGAGAAC
TTGCAGCCCAACAGCCCTGTGGGGATGGTCACGGTGATGGATGCTGACAAGGGGCGCAAT
GCAGAGATGAGCCTGTACATAGAGGAGAACAGTAACATTTTTTCCATTGAAAATGACACG
GGGACCATTTACTCCACAATGTCTTTTGACCGGGAACATCAGACCACATATACATTCAGA
GTCAAGGCTGTGGATGGGGGAGACCCTCCCAGATCCGCCACAGCCACAGTCTCTCTCTTT
GTTATGGATGAAAATGACAATGCTCCCACAGTTACCCTTCCCAGAAACATTTCCTACACT
TTACTGCCACCTTCAAGTAATGTCAGGACAGTAGTAGCTACAGTGCTGGCAACAGACAGT
GATGATGGCATCAATGCAGACCTTAACTACAGCATTGTGGGAGGGAATCCCTTCAAGCTG
TTTGAGATTGATTCCACCAGTGGTGTGGTTTCCTTAGTGGGAAAACTCACCCAAAAGCAT
TATGGCTTGCACAGGTTGGTGGTGCAAGTGAATGACAGTGGGCAGCCTTCCCAGTCCACC
ACGACTCTGGTGCATGTGTTTGTCAATGAAAGTGTTTCTAATGCAACTGTGATCGACTCT
CAAATAGCCAGAAGTTTGCACACTCCACTTACCCAGGATATAGCCGGTGACCCAAGCTAC
GAAATTAGCAAACAGAGACTCAGCATTGTCATTGGGGTGGTTGCTGGAATTATGACAGTG
ATTCTAATCATCTTAATTGTAGTGATGGCAAGGTACTGCCGGTCCAAAAATAAAAATGGC
TATGAAGCTGGCAAAAAAGACCACGAAGACTTTTTTACACCCCAACAGCATGACAAATCT
AAAAAGCCTAAAAAAGACAAGAAAAACAAAAAATCTAAACAACCTCTCTACAGCAGCATT
GTCACTGTAGAAGCTTCTAAACCAAATGGACAAAGGTATGATAGTGTCAATGAGAAGCTG
TCAGACAGCCCCAGCATGGGCCGATACCGATCAGTTAATGGTGGGCCTGGCAGTCCTGAC
CTAGCCAGGCATTACAAATCCAGTTCCCCATTGCCTACTGTCCAGCTTCACCCCCAATCA
CCAACTGCAGGAAAGAAACACCAGGCGGTACAAGATCTACCACCAGCCAACACATTTGTG
GGAGCAGGAGACAACATTTCAATTGGATCAGATCACTGCTCTGAGTACAGCTGTCAAACC
AATAACAAGTACAGCAAACAGCAGGACCCACATCAGGGGTCA
