# Supplementary material for: Positively selected genes in the hoary bat (Lasiurus cinereus) lineage: prominence of thymus expression, immune and metabolic function, and regions of ancient synteny
Source: PeerJ. 2022 Mar 17;10:e13130. doi: 10.7717/peerj.13130 (PMC8934532; doi:10.7717/peerj.13130)
Supplement: Supplemental Information 4 — Likely alignment errors have been manually deleted between conserved codons. Recovery of the original codon positions requires alignment to the original accessions in each orthogroup. [file peerj-10-13130-s004.zip › renamed.manual/OG0003792.manual.fas]

>EpFu|XM_028148213.1_cds_XP_028004014.1_1
AGGCGCAGCGAACCTGCAGGCCGACCACACTCTTGGCATTCAACAAAAATCGAGGAGAGC
CAACCCAATGCCAGCATGATGCAAATATCTCAGGGCACGATTGGCACTCCTTGGCCCCAA
AGCTACCATTCCAGCTCCTCTACAAGTGACCTCTCCAACTATGACCCTGCTTACCTGAGG
CGGAGCCCTGACCGGTGCAGCTCCCAGGGCAGCATGGAGAGCCTGGAGCCCAGTGGGGGA
TACCCAGCCTGCCACCTTCTTTCCCCCGCCAAGTCCACCAGCAGCATCGACCAGCTCGGC
CACCTCCACAGCAAGAGGGACTCGGCGTACAGCTCCTTCTCCACCAGCTCCAGCATCCTG
GAGTACCCGCCCCCCGGCGCCCCAGGCCGGGAGCGGTCGGGCTCCATGGACACTTCT---
GCTCCAGGTGGCCTCCTGGAAGGGATGCGGCAGGCAGACATTCGCTATGTCAAGACCGTC
TACGATCCCCAGAGGAGAGTCTCCGCAGAGTACGAGGTGAACTCGTCGGCCCTGCTCCTC
CACGGGAGGGAGGCCCCAGCCTCGGCAGACAGTCAGGGCTATGACAAAGGGCATCACGTT
CCTCGGGGGGGCCGGAGAGGGCCGCCCCCCTCCTGGAGCCAGCAGGGCCCCAGTTCCTTG
GAGGCGGCCGTTGACAACCTGCCTCCG---AACGTGGGCGCCCCGCTGCCCCCGGCTCGG
AGTGACAGTTACGCGGCCTTTCGGCACAGAGAGCGGCCCAGCTCTTGGTCTAGCCTTGAC
CAGAAACGGTTCTGCCGGCCTCAGGCAAACTCTTCGGGCGCCCTGAAATCTCCCTTTGTG
GAGGAGCTGCTGCATACTGTGCTGGAGAAGAGTCCCGAGAGCAGCCCCCCGGTGAAGCCC
AAGCATCATTATCCCCTGAAGGCCCAGCCCGGCCAACCTCTGCTGCCGACTGGCATCTAC
CCGGTACCATCCCTGGAGCCACACTTTGCCCAGGTGCCTCAGCCCTCCGCGAGTAGCAAT
GGCACGCTCTACCCCGCCCTGGCCAAGGAGAGCGGATATACGGCTCCTCAGGGCGCCTGC
GACAAGACAGCTACCCTTGACGAGAATGGAAACCAAAACGGATCTAGCAGACCTGCGTTT
GCCTTCTATCAACCCCTAGAGCATGAATCTTTGTCCCTGGGAGAGAGAACACCTGAAACT
CCAGTCAAATGTGTCCCCGTCAAAGTCCATTTCCCTCCTGTGCCTGAAAATGTGAAGGAT
ACCTCCCTGAAGAAGCGCCTCACGCCTCTCCAGGGCAACAGCCCACATCCCAGTGAGAGA
AAGAGCCCCCACAGCAACAAACCGGCTTCTAACCACCACCCCACCCAGTCCCCCCCGGCG
CAGGCCTGGCCGGCGGGCGATGGCAAGAGGCCTCCCCGGCCCCCAGAGCTTTGGGAGGGT
GATTTCCAAGAAGACCACAACGCCAACCTCCAGCAGGGGCTGGAGAGAGAGGGCCTACGC
CAGAGCCCGTCGAGCAACTTTGGCAAGACCAAGTCGGCCTTCTCCTCCCTTCAGAACATT
CCTGAGAGTCTAAGAAGGCAGAGCAGCCTGGAGGTAGGAGGC------------------
---------------------------AGCCCCAGGGCAGAGGGCCCTGGAAGGAAAGTG
GTTCCTGATCACGGGAGCCATCCGGACAGGCCGGTTTCCTGCCCAAGGCCCGAGGGGAAA
ACCAGTGCATTGACCTCCTTCCCACTTTCAGACGCCAGGCATGAGGAGCCGCCCTCCCCG
CCC---------CACCAGCAGACCTGCAGCCTGGGCCGGAGGAGGCTCAGCTCCAGCAGC
AGCTCGGCTCTGCCCGGCTTCCAGTACGGGAAGCCCCACTGCTCCGTGCTGGAGAAGGTC
TCCAAGATCGAGCAGCGAGAGCAGGGGCGCCAGAGGCCCCCGAGTGTGGGCAGCTCCGCC
AATGGCTACGCCTACAGGCCCCCCAAG---GTGGCCCCGCCTTCCAGG------AATGAC
TTCCAGGAGACACACGCCAATGACCCCTTTTCCGAACCCGCCGAACCCCTAGGCAATGGG
GAGCACCACTTCAAAAACGGGGACCCGAAGCCGGAAGAAGTTTCCTGGCAGCCTTACGGT
CAGCACTCGAAGAGGGGTGCCGAGGGCAGCCGGGGCTCCCCACTCCAAGGCAGTGAGCCC
CCGAGGCGGGACACCCACCTGCTCCGCAGCCAGAGCACCTTCCAGCTCTTCAGCGAGGCC
GAGGAGAGCTCCTTCGCTGGCGGCCGCCTCCTGGGAGAAAGGCGACGCGGGGACCAAGCC
CAGAGGGAGCTGCTGGGTGGAGCCAACGGCGGTGGGCCAAAAGGCCACCAGAAGATGGAC
AGGACCCCTGGGGAGCCC---TCCTCGTGGGGGGCCGCGGCCGGGAGGGCCGGGAAGTCC
ATGTCGGCTGAGGACCTGCTGGAGCGCTCGGATTTCCTGGCGGTCCCTGTCCACGTGAGG
TCACGGTCATCTCCCACCACCCACAAGAAGAGGTCCCTCGGTTGTCCGGAAAGAGGCGAA
GAAGAGATGCTAGTGCTCAAACACCAGCCCAGCCCTCGATGGGGCGGTTCAGGCTGCAGA
GCAGTTGGTGCCTCCATTCCCAGTGACTGTCCCGGACAGCTGGACCATCAGAGGCCGGCC
AGCAGGATGCCCTGCCCCAGGCCCCTCCCCACAGGGCTGCCAGGGCATCTCACAGACACC
AGGGCAGGGCCACTGACCCCCCTCAGCTCCGCTCTGCCTTCCCCCGCCCCCTCCAGCTAC
TGTCCACAGGCTGCCGGTGATCAGCCGGCCGGGAGGGACGGTCAGCCGGGCCAGCAGCCT
CTTCCGCCCTACACCCCAGCAGGGACTCACAGAAGCAACGGCCCCAGCCTGGCCCAGCCT
CCCCGTCCTAGAGGCCCTGAGCCCCACAGCCCGGAGCACGGGGCAGAAGAGGGGACGAGG
AAGCAGCCTCCCCCACCTCGCGTGAAGTGGGCCCACACCGTCCGAGAGAACAGCCTCCCC
AAGGAGTCTTGCTCGCCCGAGTTAGCAAGCCTGAAGCACTATAGGAAACAGCAGAGCCTC
CCAAGTTCAAGCAGCACTTCCGACCCAGACACGCCTCTTGGGGTCCCAAGCACTCCAGGG
AGGATCTCCCTCCGAATATCGGAGTCCGTCCTGCAGGCCTCCCCACTGCCTCGGGAGGAC
TACGATGACGAAGTGTTTGTGAAGGACTTGCACCCCAATGCCACTTCCCACCCCACATTC
GAAGCTCTCCCCCTACCCCCACCCCCACCCCCTCCACCGAGCCAGGAAATCCTGGTGAAT
AGCTGGGACGACTTTCCTCCCCCTCCTCCC---CCAGCTCTGTGTGAGGCACAGCTGGAC
AGCGAGGATGGCATGGAGCTCCCCACGAGT------AGCTCCAGCAAATCTGCCAACAGG
ACAGTTGCCAAGGAAAGGCCCGTGCCTGGGGCAGCCCAGTTGGTTGGCCATCAGATACCA
GCTTCCAGACCCCAAACTTCCATCAGAGGTTCCGAGGCCCATGGGCCCAGCCTGCCCCCT
ACCACGGGCCCCCGGCCCCAGCATGCTGGGCCCCTTGGCTGGCAGCCAGACCCAGGAAAG
CAGCCTCCCTCTCTGACCCAAGGCCTCGTCCACGACCCACTCAGTGGGACTCGGGGTTTA
GAAGACAGTGCCAGTCCCGGTCCTCAGAAGACGTCAGAAGACATCAGAACGGAGGTGCTG
GCCAAGGAAATTGTCCACCAAGACAAATCTCTGGCAGACATTTGGGACCCCGACTCCAGG
CTGAAGACCACCATGGACCTGATGGAGGGTTTGTTTCCTCGCGATGGTAACTTGCTGCAG
GAAAACGGCGTCAAGAGGAAGGCCATGCAGAGAGCCGTCAGCTGCCCAGGACACGAAGGC
AAGAGGAGTGAAGACAAGGAAGCAGTGGGCATGCTGGTCAACTGCCCTGCCTACTACAGC
GTGTCGGCTCCCAAGGCTGAGCTTCTGAACAAAATCAAACAAATGCCAGAAGAGATGAAT
GAGGAAGAGGAGCAGGTGGATGTCAATGAAAAGAAGGCCGAGCTCATTGGAAGCCTCACC
CACAAGCTGGAGACTCTGCAGGAAGCCAAGAGGAGCCTGCTAATGGACATCAAGCTCAAT
ACGNCCGTGGGAGAGGAGGTGGAGGCTTTGATCAGTGAGCTCTGCAAGCCCAACGAGTTT
GACAAGTACAAGATGTTCATCGGGGACTTGGACAAGGTGGTCAGCCTGCTGCTCTCCCTC
TCGGGGCGCCTGGCCCGCGTGGAGAACGCCCTCGGCGGTCTTGGCGAAGATGCCAGTAAA
GAAGAAAGGAGCTCTCTCAGCGAGAAGAGGAAGGTCCTGGCGGGGCAGCACGAGGATGCG
CGGGAGCTCAAGGAGAACCTGGACCGAAGGGAGCGCGTGGTGCTGGACATCCTGGCCAAC
TACCTCTCCGAGGAACAACTCCAGGATTACCAGCATTTTGTGAAAATGAAGTCAACACTC
CTCATCGAGCAGCGAAAGCTGGACGACAAGATCAAACTGGGCCAGGAGCAGGTCAAGTGC
CTGCTGGAGAGCCTCCCCGCGGATTTCATCCCCAAGGCGGGCACCCTGGCGCTGCCCCCG
GACCTCACGAGTGAAATGACTCCTCTTGGGGGATGTGCTTCCGGTGGCGTCTTCCCACCG
GTGATCTCTCCACTC
>LaCi|238-exonerate_protein2genome-gene-212.0-mRNA-1
AGGCGCAGCGAACCTACAGGCCGACCACACTCTTGGCATTCAACAAAAATTGAGGAGAAC
CAACCCAATGCCAGCATGATGCAAATATCTCAGGGCACGATTGGCACTCCTTGGCCCCAA
AGCTACCATTCCAGCTCCTCTACAAGCGACCTCTCCAACTATGACCATGCTTATCTGAGG
CGGAGCCCTGACCAGTGCAGCTCCCAAGGGAGCATGGAGAGCCTGGAGCCCAGTGGGGGA
TACCCAGCCTGCCACCTCCTTTCCCCCGCCAAGTCCACCAGCAGCATCGACCAGCTCGGC
CACCTCCATAACAAGAGGGACTCTGCTTACAGCTCCTTCTCCACCAGCTCCAGCATCCTA
GAGTACCCACCCCCTTGCGTCCCAGGCCGGGAGCGGTCGGGCTCCGTGGACACGTCG---
GCCCCCGGCGGCCTCCTAGAAGGGATGAGGCAGGCCGACATTCGCTATGTCAAGACAGTC
TACGATCCCCAGAGGGGAGTCTCCGCAGAGTACGAGGTGAATCCGGCAGCCCTGCTTCTC
CAAGGGAGGGAGGCCCAGGCCTCAGCAGACAGTGAGGGCTATGACAAAGGGCCTCATGTT
CCTCGGGGC---CGGAGAGGGCCGCCCCCCTCCTGGAGCCAGCAGGGCCCCAGTTCCTTG
GAGACGGCCATTGACAACCTGCCTCCG---AAAGTGGGCGCTCCGCTGCCCCCAGCTCGG
AGTGACAGTTACGCCGCCTTCCGGCACCGAGAGCGGCCCAGCTCCTGGTCTAGCCTGGAC
CAGAAGCGGTTCTGTCGGCCTCAGGCAAACGCTTCGGGCACCCTGAAATGCCCCTTTGTG
GAGGAACAGCTGCATACTGTGCTGGAGAAGAGTCCAGAGAACAGCCCCCCGGTGAAGCCC
AAGCATAATTATCCCCCGAAGGCCCAGCCCGGCCAGCCTCTGCTGCCGACGGGCATCTAC
CCGGTACCATCCCTGGAGCCACACTTTGCCCAGGTGCCTCAGCCCTCCGCGAACAGTAAC
GGCACGCTCTACCCTGCCCTGGCCAAGGAGAGTGGATATACGACTCCTCAGGGAGCCTGT
GACAAGACAGCGTCCCTGGATGAGAATGGAAACCAAAATGCATCTAGTAGACCTGCGTTT
GCCTTCTATCCACCCCTAGAGCATGAATCTTTGTCCCTAGTAGAGAGAACGCCTGAAACG
CCAGTCAGAGGTGTCCCCCTCAAAGTCCATTTCCCGTCCGTGCCTGAAAATGTG---GAG
ACCTCCCTGAAGAAGCGTCTCTCGCCTCTCCAGGGCAACAGCCCACATCCCAGTGAGAGA
AGGAGCCCCCACAGCCACAAACCAGCCTCTAACTACCACCGCATCCAGCCCCCCCAGGCG
CAGGCCTGGCCGGTGGGCGAGGGCAAGAGACCTTCCCGGCCCACCGAGCTTTGGGAGGGC
GATTTCCAGGAAGACCACAATGCCAACCTCCAGCAGGGGCTGGAGAGAGAGGGCCTAAGC
CAGAGCCCGGCGAGCAGCTTTGGCAAGACCAAGTCAGCCTTCTCCTCTCTCCAGAACATT
CCTGAGAGCCTAAGAAGGCAGAGCAGCCTGGAGGTAGGAGGC------------------
---------------------------AACCCCAAGGCAGAGGGCCCCGGGAAGAAAGCG
GCTCCCGATCACCGGAGCCATCCGGACCGGCCGGTTTCCTGCCCCAGGCCTGAGGGGAAA
ACCAGTGCACTGACCTCTTTCCCACTTTCAGACGCGAGGCACGAGGANNNNNNNNNNNNN
NNNNNNNNNNNNNACCAGCAGACGTCCAGCCTGGGCCGGAGGAGGCTCAGCTCCAGCAGC
GCCTCGGCCCTGCCCGGCTTCCAGTACGGGAAGCCGCACTGCTCCGTGCTGGAGAAGGTC
TCCAAGATCGAGCAGCGAGAGCAAGGGCGCCAGAGGCCCCCGAGTGTGGGCAGCTCCGCC
AATGGCTATGCCTACAGGCCCACCAAGGTGGTGGCCCCGGCGTCCAGG------AATGAC
TTCCAGGAGACCAGCGCCAATAGCCCCTTTTCCGAACCCACCGAGCCCCTAGGCAATGGG
GAGCACCACTTCAAAAATGGGGACCCGAAGCTGGAAGAACTTTCCTGGCAGCCTTACGGG
CAGCCGCTGAAGAGGGGTGCCGAGGGCAGCCGGGGCTCCCCACTCCGGGGCAGTGAGCCC
CCGCGGCGGGACACGCACCTGCTCCGCAGCCAGAGCACCTTCCAGCTCTTCAGCGAGGCC
GAGGAGAGCTCCTTTGCTGGCAGCCGCCTCCAAGGAGAACGGCGACGCGCGGACCAGGCC
CAGAGGGAGCTGCTGGGTGGAGCTCACAGCGCTGGGCCGAAAGGCCACCCGAAGATGGAC
AGGACCCCCGGGGAGCCCCCCTCCTCGTGGGGGTCCGCGGCCGGCAGGGCCGGGAAGTCC
ATGTCCGCCGAGGACCTGCTGGAGCGCTCGGATTTCCTGGCGGCCCCGGTGCACGTGCGC
TCCCGGTCGTCCCCCACCACTCACAAGAAAAGGTCCCTCGGTGGTCCAGAAAGAGGCGAA
GAAGAGATGCTCGTGCTCAAACACCAGCCCAGCCCTCGCTGGGGTGGTTCAGGCTGCAAA
GCAGTGGGTGCCTCCATTCCCAGCGACTGTCCCGGACAGCCGGACCCTCAGAGGCAGGCC
AGCAGGATGCCCTGCCCCAGGCCGCTACCCGCAGGGCTGCAGGGGCATCTCACAGACACC
AGGGCAGGACCACTGACCCCACTCAGCTCCGCTCTGCCTTCCCCTGCCCCCTCCAGCTAC
TGTCCCCAGGCTGCCGGTGATCAGTCGACCGGGAGGGACTGTCAGCCGGGCCAGCAGCCT
CTTCCGCCCTACACCCCCGCAGGGACTCACAGAAGCAACGGCCACAGCCTGGCCCAGCCT
CCCCGTCCTAGAGGCCATGAGCCCCCCAGCCCGGAGCACGGGGCAGAAGAGGGGAAGAGG
AAGCAGCCTCCCCCACCTCGTGTGAAGTGGGCCCACACCATCCGAGGGAACAGCCTCCCC
AAGGAGTCTTGCTCGCCCGAGCTAGCAAGCCTGAAGCACTATAAGAAACAGCAGAGCCTC
CCGAGTTCAAGCAGCACTTCCGACCCAGACACACCTCTTGGGGTCCCAAGCACTCCGGGG
AGGATCTCCCTCCGAATATCGGAGTCCGTCCTGCAGGCCTCCCCACTGCCTCGGGAGGAC
TACGATGATGAC------------------------------------------------
---------------------------------------------GAAACCCTGGTGAAT
AGCTGGGACGACTTTCCTCCTCCTCCTCCC---CCAGCTCTGTGTGAGGCACAGCTGGAC
AGCGAGGATGGCATGGAGCTCCCTGCGAGT------AGCTCCAGCAAACCTGCCAACAGG
ACAGTTGCCAAGGAAAGGCCCGTGCCTGGGGCAGCCCCATCAGTTGGCCATCAGATACCA
GCTTCCAGACCCCAAACTTCCATCAGAGGTCCCGAGGCCCCTGGGCCCAGCCCGCCCCCC
ACCGCGGGCTCCCAGCCCCAGCATGCTGGGCCCCTTGCCTGGCAGCCAGGCCCAGGAAAG
CAGCCTCCCGCTCTGACCCAAGGCCTCGTCCACGACCCACTCGGTGAGACTCAGGATTTA
GAAGACAGTGCCAGTCCCGATCCTCAGAAGACTTCAGAAGACATCAGAACAGAGGTGCTG
GCCAAGGAAATTGTCCACCAAGACAAATCTCTGGCAGACATTTTGGACCCCGACTCCAGG
CTAAAGACCACCATGGACCTGATGGAAGGTTTATTTCCTCGCAATGGTAACTTGCTGCAG
GAAAACGGCGTCAAGAGGAAGACTGTGCAGAGAGCCATCAGCTTCCCAGGACACGAAGGC
AAGAGGAGTGAAGACAAGGAAGCAGTGGGCATGTTGGTCAACTGCCCTGCCTACTACAGC
GTGTCGGCTCCCAAGGCCGAGCTTCTGAACAAAATCAAACATATGCCAGAAGAGATGACT
GAGGAAGAGGAGCAGGTGGATGTCAATGAAAAGAAGGCTGAGCTCATTGGAAGCCTCACC
CACAAGCTTGAGACTCTGCAGGAAGCCAAGAGGAGCCTGCTAATGGACATCAAGCTCAAT
AACGCCTTGGGGGAGGAGGTGGAGGCTTTGATCAGTGAGCTCTGCAAGCCCAACGAGTTT
GACAAGTACAAGATGTTCATCGGGGACTTGGACAAGGTGGTCAGCCTGCTGCTCTCCCTC
TCGGGGCGCCTGGCCCGCGTGGAGAACGTCCTCAGCGGTCTTGGTGAAGACGCCAGTAAA
GAAGAAAGGAGCTCTCTCAACGAGAAGAGGAAGGTCCTGGCGGGGCAGCACGAGGACGCT
CGGGAGCTCAAGGAGAACCTGGACCGCAGGGAGCGTGTGGTGCTGGACATCCTGGCCAAT
TACCTTTCAGAGGAACAGCTCCAGGATTACCAGCATTTTGTGAAAATGAAGTCAACCCTC
CTCATTGAGCAGCGAAAGCTGGACGACAAGATCAAACTGGGCCAGGAGCAGGTCAAGTGC
CTGCTGGAGAGTCTCCCCTCGGATTTCATCCCCAAGGCGGGCACCCTGGCACTGCCCCCC
GACCTCACGAGTGAGATGACTCCTCTGGGGGGATGTACTTCCGGTGGTGTTTTCCCACCG
GTAATCTCTCCACTC
>HiAr|XM_019623516.1_cds_XP_019479061.1_1
AGGCGCAGTGAACCTGCAGGACGACCTCATTCTTGGCATTCAACCAAATTTGGGGAGAAC
CAACCCGATGCCAGCATGATGCAAATATCTCAGGGCACGATTAGCACGCCTTGGCCCCAA
AGCTACCATTCCAGCTCCTCTACAAGTGACCTCTCCAACTATGACCATGCTTATCTGAGG
CGGAGTCCTGACCACTGCAGCTCCCAGGGGAGCATGGAGAGCCTGGAGCCCAGTGGGGGA
TACCCGCCCTGCCATCTCCTTTCCCCTGCCAAGTCAACCAGCAGCATTGACCAGCTCAGC
CACCTCCATAACAAGAGAGACTCGGCTTACAGCTCCTTCTCCACCAGTTCTAGCATCCTA
GAGTATCCACCCCCTGGCATCTCTGGCCGGGAACGTTCAGGCTCCATGGACACCACGTCT
GCTCGAGGTGGCCTCCTGGATGGAATGAGGCAGGCAGACATTCGCTATGTCAAGACAGTC
TATAATCCCCGGAGGGGAGTCTCAGCAGAGTATGAGGTCAACTCTTCAGCGCTGCTTCTC
CAAGGTAGGGAGGCCCGAGCCTCAGCAGACTGTCAGGGCTATGATAAATGGCATAATGTT
CCTCGGGGC---AAGGGAGTGCCGCCCCCATCCTGGGGCCAGCAGGGCCCTAGTTCCTTG
GAGACTGCCACTGACAACATGCCTCCT---AAAGTGGGCGCACCCCTGCCCCCAGCTCGG
AGTGACAGTTATGCAGCCTTTCGGCACCGGGAGCGGCCTAGCTCTTGGTCTAGCCTTGAT
CAGAAACGTTTCTGCCGGCCTCAAACGAACTCTTCTAGCTCCCTGAAAACTCCCCTCATA
GAGGAACAGCTGCATACTGTGCTAGAGAAGAGTCCTGAGAGCAGCCCCCCAGTGAAGCCC
AAGCATAATTACACCCAGAAGGCCCAGCCTGGCCAACCTCTGCTACCGACGGGCATCTAC
CCGGTACCTTCCCTGGAGCCACACTTTGCCCAGGTGCCCCAGCCCTCCACAAGTAGTAAC
GGCACGCTCTACCCTGCACTGGCGAAGGAGAGTGGCTATACGACTCCTCAGGGAGCCTGC
GACAAGGTGGCTACCCTTGATGAGAATGGAAATCAAAATGGATCTAGCAGGCCTGGGTTT
GCCTTCTACCAACCCCCAGAACTTGAGTCA---TCCTCAGTAGAAAGGAAACCTGAAACT
TCAGCCAAATGTGTCTCCTACAAAGTCCATTTCCCTTCAGTGCCTGAAACCGAGGAGGAT
ACCTCCCTGACGAGGCATTTCACACCTCTCCAAGGCGACAGCCCACATCCCAATGAAAGA
AAGAACACCCACAGCAACAAAGCATCTTCTAATTACCACAGCCTCCAATCCCCTCAGGCT
CAGGCCTGGCAAGTGAGTGAAGACAAGAGGTCTGCCCGGCCCTCAGAGCCTTGGGAGAGT
GATTTCCAAGGAGACCACAATGCCAACTTCCAGCAGAGGCTGGAGAGAGAAGGCCCAAGC
CAGAGCCCATCAAGCAACTTTGGCAAGACCAAGTCAGCCTTTTCCTCTCTCCAGAACATT
CCTGAGAGTCTAAGAAGGCAAAGCAGCCTGGAGCCAGGCGGGGGAGCCCAGGAAGGTTAC
CTGGATGGGCGGCCCACCGGTGTAGTCAACACCAAGGCAGAGGACTCTGGAAGGAAAGCT
GTTCCTGATCACAGGAGCCATCTGGACAGGCCGGTTTCCTATCCAAGGCCAGAGGGGAGA
ACCAGTGCCTTGGCCTCTTTCCACAGTTCAGACTCCAGGTATGAAGAGCCGTCCTCCCCA
CCC---------CACCAGCAGACATCCAGTCTGGGCCGGAGGAGGCTCAGCTCTGGCAGC
ACCTCAGCTCTGCAGGGCTTTCAGTACGGAAAACCCCACTGCTCGGTGCTGGAGAAGGTT
TCCAAAATCGAGCAGCAAGTGCAAGGGCGCCAGAGACCCCCAAGTATGGGCAGCTCCGCA
TATGGCTATAACTATAGGTCCAACAGGATGGTCCCAACTTCCAGTACTTCCGGGAATGAC
TTAGAGGAAACAAAAGCCAACATCCGTTCTTCCGAATCCAATGAACCTCTAGGCAGTGGG
GAGCAGCATTACAAAAACGGGGAGCCAAAGTTGGAAGAGGTTTCTTGGCCGATATGTGGC
CAACAGCTGAGGAGGGGCGCCGAGGGTGGCCAAGGCCCCTTACCCCGAGGCAACGAGCCC
CCAAAGCGGGACACTCGCCTGCTCCGCAGCCAGAGCACCTTTCAGCTCTTCAGCGAGGCT
GAAGAGAGCTCCTTTGCTGGTGGCCGCCTCCTTGGGGAAAGGCGACATGGGGACCAAGCC
CAGAGGGAGCTGCTCAGTGGAGCTAACCACGGTGGACCAAAGGGCACCCAGAGGGTCGAC
AGGACCCCTGGGAAGCCC---TCT---TTGGGGGCTGCAGCCCAAAGAGCTGGGAAGTCC
ATGTCGGCCGAGGACCTACTAGAACGCTCAAACTTCTTGGCAGTTCCTGTCCACGTAAGG
TCACGTTCATCTCCCACCGCAGACAAAAAAAGGTCACTCAGTTGTTCAGAAAGAGGCGGA
GAAGAGATGCTGTTGCTCACACACCATCCCAGCCCTCGTTGGGGTGGTTCAGGCTGCAAA
GCAGTTGGTGCCTCAGTTCTCAGCGAACGTCCTGGACCGCTGGACCATCACAGGCAGGCC
AGCAGAACACCTTGCCCCAGGCCCCTGCCCAGAGGAATGCAAGGGCGTCTCACAGACACC
AGGGCTGTACCACTGACCCCACTCACCCCAACCCTGCCTTCCCCTGCCCCCTCCAGCTAC
TGTTCACAGGCTGCCGATGATCAGCCAACTAGAAGGGATGGTCAGATGGGGCAGCAGCCT
CCTCCTCCCTACACCCCAGCTGTGACTCACAAAAGCAATGGTCACAGCCTGGCCCAGCCT
CCCAGCCCAAGAGGTCATGAGTCCAACAGCCCAGAGCGTGGGGTAGAGGAAGGAATGAGG
AAGCGGCCTCCCCCGCCTCGGGTGAAGTGGGCCCACGCAGTCAGAGAGGACAGCCTCCCT
GAGGAATCCTTGTTGCCCGAGTTTACAAACCTGAAGCACTACAGAAAACAGCAGAGTCTT
CCAAGTTCAAGCAGCACTTCTGACCCAGACATGCCTCTTGGGGTCCCACACACTCCGGGG
AGGATCTCCCTCCGAATATCTGAGTCAGCCCTGCAGGCCTCCCCACCACCTCGGGAGGAC
TGTGATGATGACGTGTTTGTGAAGGACCTGGACCCCAGTGCCACTTCCAGCCCCACATTT
GAAGCTCTTCCC------CCACCCCCGCCCCCTCCACCAAGCCAAGAAACCCTGGTGAGT
AGCTGGGAAGACTTTCCTCCGCCTCCTCCC---CAAGTTCTGTATGAAGCACAGCTGGAC
AGCGAGGATGACAAGGCGCTCCACAGCAGC---------TCCAGCAAATTTGCCAATGTG
ACAATTGCCAAGGAAAGGCCCATGCCTGGTGCAGCCCATTTGGTTGATAGTCAGGCACTG
GCTTCCAGATCCCAAACTTCTATCAAGGGTTCAGCAGCCAATGAGACCAGCCCACCCTCT
------GGTGCTCTACCCCAACATGCTGGGTCTCTTGGCTGGCAGCCAAGCCCAGAGCAG
CCACCTCCCGTGTTGACCCAAGGCCTCATCCACGACCCAACCAATGATACTCAGGGGTTA
GAAAAGAATGTCAGCTCTGGTCCTCAGAAGACCTCAGAAGACATCAGAACAGAGGCTCTG
GCCAAGGAAATTGTTCACCAAGACAAATCTCTGGCAGACATTTTGGATCCAGACTCCAGA
ATGAAGACAACTATGGACCTAATGGAAGGTTTGTTTCCCCAAGATGTTAACTTGCTGCAG
GAAAACAGTGTAAAGAGGAAGGCTGTGCAGAAAACTGTCAGCTACCCAGGATATGAAGGC
AAGAGGAGTGAAGACAAGGAAAAGGTGAGGATGTTGGTCAACTGCCCTGCCTACTATAGC
GTGTCTGCCCCCAAGGCTGAACTTCTGAACAAAATCAAAGATATGCCAGAAGAGATGAAT
GAGGACGAGGAACTGGCGGACATCAACGAAAAGAAGGCAGAGCTGATTGGAAGCCTCACT
CACAAGCTTGAGGCTCTCCAGGAAGCAAAGGCGAGTCTACTTATGGACATCAAGCTCAAT
AACGCCTTGGGAGAAGAGGTGGAGGCTTTGATCAGTGGGCTCTGCAAGCCCAATGAATTT
GACAAGTACAAGATGTTCATCGGGGACTTAGACAAAGTGGTAAACCTGCTGCTCTCCCTC
TCGGGGCGCCTGGCCCGTGTGGAGAACGTCCTTAGTGGCCTTGGTGAAGATGCCAGTAAC
GAAGAAAAGAGCTCTCTTAAAGAGAAGAGGAAGGTCCTGGCAGGGCAGCATGAGGATGCC
CGGGAGCTCAAGGAGAACTTGGACCGGAGGGAACGCGTGGTGCTGGACATCCTGGCCAAT
TACCTTTCAGAGGAGCAGCTCCAGGATTACCAGCATTTTGTGAAAATGAAGTCAACACTC
CTCATTGAGCAGCGAAAGCTGGATGACAAGATCAAACTGGGCCAGGAGCAAGTCAAGTGT
CTGCTGGAGAGTCTTCCCTCGGACTTCATCCCCAAGGCAGGGGCCCTGGCGCTGCCCCCA
GACGTCACGAGTGAAATGACTCCTATTGGGGGATGTACTTTCAGTGGTGTTTTCCCAACA
GTCACCTCTCCACTT
>MyLu|XM_023747376.1_cds_XP_023603144.1_1
AGGCGCAGCGAACCTGCAGGCCGACCACACTCTTGGCATTCAACAAAAATTGAGGAGAAC
CAACCCAATGCCAGCATGATGCAAATATCTCAGGGCACGATTGGCACTCCTTGGCCCCAA
AGCTACCATTCCAGCTCCTCTACCAGTGACCTCTCCAACTATGACCATGCTTATCTGAGG
CGGAGCCCTGACCAGTGCAGCTCCCAGGGGAGCATGGAGAGCCTGGAGCCCAGTGGGGGA
TACCCCGCCTGCCACCTTCTTTCCCCTGCCAAGTCCACCAGCAGCATCGACCAGCTCGGC
CACCTCCATAACAAGAGAGACTCGGCTTACAGCTCCTTCTCCACCAGCTCCAGCATCCTA
GAGTACCCACCCCCTGGCGTCCCGGGCCGGGAGCGGTCGGGCTCCATGGACACTTCT---
GCTCAAGGTGGCCTCCTAGACGGGATGAGGCAGGCAGACATTCGCTATGTCAAGACCGTC
TATGACCCCCAGAGGGGCGTCTCCGCCGAGTTCGAGGTGAACTCGTCAGCCCTGCTTCTC
CCGGGGAGGGAGGCCCAGGCCTCAGCAGACGGTCAGGGCTGTGACAAAGGGCATCAAGGT
CCTCGGGGC---CGGAGAGGGCCGCCCCCCTCCTGGAGCCAGCAGGGTCCCAGTTCCTTG
GAGACCGCCCTTGACAACCTGCCTCCG---AAAGTGGGCGCACCGCTGCCCCCCGCTCGG
AGTGACAGTTACGCAGCCTTTCGGCACAGAGAGCGGCCCAGCTCGTGGTCTAGCCTTGAC
CAGAAACGGTTCTGCCGGCCTCAGACAAACTCTGCGGGCGCCCTGAAGTCTCCCTTCGTG
GAGGAACAGCTGCATACCGTGCTGGAGAAGAGTCCAGAGAGCAGCCCGCCGGTGAAGCCC
AAGCATCAGTATCCCCAGAAGGCCCAGCCTGGCCAACCTCTGCTGCCGACTGGCATCTAC
CCGGTACCATCCCTGGAGCCACACTTTGCCCAGGTGCCTCAGCCCTCCGCGAGCAGTAAC
GGCACGCTCTACCCTGCCCTGGCCAAGGAGAGTGGCTATACGACTCCG---GGAGCCGGT
GACAAGACAGCTACCCTTGATGAGAATGGAAACCAGAATGGATCTAGCAGACCTGCGTTT
GCCTTCTGTCAACCCCGAGAGCATGAATCTCTGTCCCCAGGAGAGAGAACACCTGAAACT
CCGGTCAGATGTGCCCCCCTCAAAGTGCATTTCCCTTTGGCGCCTGAAAATGTGAAGGAC
ACCTCCCCGAAGAAGCGCCTCACACCTCTCCAGGGCAGCAGCCCACATCCCAGCGAGAGA
AAGAGCCCCCACAGCGGCACACCGGCTCCCACCTGCCACCGCATCCAGCCCCCTCAGCCT
CAGGCCTGGCAGGTGGGCGACGGCAAGAGGCCCTCCAGGCCCACCGAGCTCTGGGAGGGT
GATTCCCAAGAAGACCACAATGCCAACCTCCAGCAGGGGCTGGAGCGAGAAGGCCCAAGC
CAGAGCCCGTCTAGCAACTTTGGCAAGACCAAGTCGGCCTTCTCCTCCCTTCAGAACATT
CCCGAGAGTCTAAGAAGGCAGAGCAGCCTGGAGGTAGGAGGC------------------
---------------------------AGCCCCAAGGCAGAGGGCCCTGGAAGGAAAGTG
GTTCCCGATCACCGGAGCCATCCGGACAGGCCGGTTTCCTACCCACGGCCCGAGGGCAAA
GCCAGCGCAGTGACCTCTGTCTCCCTTTCCGAGGCGAGGCCGGAGGAGCCGCCCTCCCCG
CCC---------------CACCCGTCCAGCCTGGGCCGGAGGCGGCTCAGCTCCAGCAGC
ACCTCGGCCCTGCCCGGCTTCCAGTACGGGCAGCCCCACTGCTCGGTGCTGGAGAAGGTC
TCCAAGATCGAGCAGCGCGAGCAAGGGCGCCAGCGGCCCCCGAGCGTGGGCAGCTCCGTG
AATGGCTGCACCTACCGGCCCAGCAGG---ATGGCCCCGGCTTCCAGG------AACGAC
TTCCAGGAGACAAACGCCAATATCCGCTTTTCCGAGCCCACGGAACCCCTAGGCAACGGG
---------------------GACCCGAAGCTGGAAGACGTTTCCTGGCAGCCGTGTGGT
CAGCAGGTGAAGAGGGGCGCCGAGGGCAGCCGGGGCGCCCGGCTCCGAGGCAGCGAGCCC
CCGAGGCGGGACACCCAGCTGCTCCGCAGCCAGAGCACCTTCCAGCTCTTCAGCGAGGCC
GAGGAGAGCTCCTTCGCGGGCGGCCGCCTCCTGGGAGAAAGGCGACGCGGGGACCCAGCC
CAGAGGGAGCTGCCGGGT---------------GGGCCAAACGGCAACCAGAAGATGGAC
AGGACCCCTGGGGAGCCC---TCCTCGTGGGGGGCCGCGGCCGGGAGGGCCGGGAAGTCC
ATGTCCGCCGAGGACCTGCTGGAGCGCTCGGATTTCCTGGCGGTCCCTGTCCACGTGAGG
TCGCGGTCATCTCCCACCACCCACCAGAAAAGGTCACTCGGTTGTCCAGAAAGAGGCGAA
GAAGAGATGCTAGTGCTCAAACACCAGCCCAGCCCTCGATGGGGTGGTTCAGGCTGCAAA
GCAGTTGGTGCCTCCATTCCCAGCGACTGTCCGAGACAGCTGGACCATCAGAGGCAGGCC
AGCAGGATGCCCTGCCCCCGGCCACTACCCACAGGGCTGCAAGGGCATCTCACAGACACC
AGGGCAGGACCACTGACCCCACTCAGCTCCGCTCTGCCTTCCCCTGCCCCCTCCAGCTAC
TGTCCACAGGCTGCCGGTGATCAGCCGACTGGGAGGGACGGTCAGACGGGCCAGCAGCCT
CTTCCGCCCTACACCCCCGCAGTGACTCACAGAAGCAACGGCCACAGCCTGGCCCAGCCT
CCCCGTCCTAGAGGCCAGGAGCCCCACAGCCCGGAGCGCGGGGCAGAAGAGGGGAAGAGG
AAGCAGCCTCCCCCACCTCGCGTGAAGTGGGCCCACACCGTCCGAGAGAACAGCCTCCCC
GAGGAATCTTGCTCGCCCGAGTCAGCAAGCCTGAAGCACTACAAAAAGCAGCAGAACCTC
CCAAGTTCAAGCAGCACTTCCAACCCAGACATGCCTCTTGGGGTCCCGAGCACTCCAGGG
AGGATCTCCCTCCGAATATCGGAGTCCGTCCTGCAGGCCTCCCCACTGCCTCGGGAGGAC
TTCGATGACGAAGTGTTTGTGAAGGACTTGCACCCCAATGCCACTTCCCACCCCACCTTC
GAAGCTCTCCCCCTACCCCCACCCCCACCCCCTCCACCGAGCCAGGAAATCCTGGTGAAC
AGCTGGGAAGACTTTCCTCCCCCTCCTCCC---CAAGCTCTGTGTGAGGCACAGCTGGAC
AGCGAGGATGGCATGGAGCCCCCTGCGAGC------TCCAGC---AAATCTGCCAACAGG
ACAGTTGCCAAGGAAAGGCCCGTGCCTGGGGCAGCCCAGTCAGTTGGCCATCAGATACCA
GCTTCCAGACCCCAAACTTCCGTCAGAGGTTCCGAGGACCACGGGCCCAGCCCGCCCCCC
ACCGAGGGCGCCCGGCCCCAGCATGCTGGGCCCCTCGGCTGGCAGCCAGGCCCAGGAAAG
CAGCCTCCCGCTCTGACCCAAGGCCTCGTCCACGACCCACTCAGTGGGACTCGTGGTTTA
GAAGACAATGCCAGTCCTGGTCCTCAGAAGACGTCAGAAGACATCAGAACGGAGGTGCTG
GCCAAGGAAATTGTCCACCAAGACAAATCTCTGGCAGACATTTTGGACCCCGACTCCAGG
CTGAAGACCACCATGGACCTGATGGAGGGTTTGTTTCCTCGCGACGGTAACTTGCTGCAG
GAAAACGGCGTCAAGAGGAAGGCCATGCAGAGAGCCGTCAGCTGCCCAGGACACGAAGGC
AAGAGGAGTGAAGAGAAGGAAGCAGTGGGCATGTTGGTCAACTGCCCTGCCTACTACAGC
GTGTCGGCTCCCAAGGCTGAGCTTCTGAACAAAATCAAACATATGCCAGAAGAGATGAGT
GAGGAAGAGGAGCAGGTGGATGTCAATGAAAAGAAGGCCGAGCTGATTGGAAGCCTCACC
CACAAGCTTGAGACTCTGCAGGAAGCCAAGGGGAGCCTGCTAATGGACATCAAGCTCAAT
AACGCCTTGGGAGAAGAGGTGGAGGCTTTGATCAGTGAGCTCTGCAAGCCCAACGAGTTT
GACAAGTACAAGATGTTCATCGGGGACCTGGACAAGGTGGTCAGCCTGCTGCTCTCCCTC
TCGGGGCGCCTGGCCCGCGTGGAGAACGCCCTCAGTGGTCTTGGTGAAGATGCCAGTAAA
GAAGAAAGGAGCTCTCTCAACGAGAAGAGGAAGGTCCTGGCGGGGCAGCACGAGGATGCC
CGGGAGCTCAAGGAGAACCTGGACCGGAGGGAGCGCGTGGTGCTGGACATCCTGGGCAAT
TACCTTTCGGAGGAGCAACTCCAGGATTACCAGCATTTTGTGAAAATGAAGTCAACACTC
CTCATTGAGCAGCGAAAGCTGGACGACAAGATCAAACTGGGCCAGGAGCAGGTCAAGTGC
CTGCTGGAGAGTCTCCCCGTGGATTTCATCCCCAAGGCGGGCACCCTGGCGCTACCCCCG
GACCTCACGGGTGAAATGACTCCTGTGGGGGGATGTATTTCCAGTGGTGTTTTCCCAGCA
GTAACCTCTCCACTC
>PhDi|XM_028505677.1_cds_XP_028361478.1_1
AGGCGCAGCGAACCTGCAGGCCGGCCTCACTCTTGGCATTCAACAAAATTTGGGGAGAAC
CAGCCCAATGCCAGCATGATGCAAATATCTCAGGGCACGATTGGCACTCCTTGGCCCCAA
AGCTACCATTCCAGCTCCTCCACAAGTGACCTCTCCAACTATGACCATGCTTATCTGAGG
CGGAGTCCTGACCAGTGCAGCTCCCAGGGGAGCATGGAGAGCCTGGAGCCCAGTGGGGGG
TACCCACCCTGCCACCTTCTTTCCCCTGCCAAGTCCACCAGCAGCATAGACCAGCTCAGC
CACCTCCATAACAAGAGAGACTCGGCTTACAGCTCCTTTTCCACCAGCTCTAGCATCTTA
GAGTATCCACCCCCTGGCACATTGGGCCGGGAGCGTTCAGGCTCCATGGACACCACTTCT
GCTCGAGGTGGCCTCCCAGAAGGGATGAGGCAGGCGGACATTCGCTATGTCAAGACAGTC
TATGATCCCCAGAGGGGAGTCTCAGCAGAGTATGAGGTGAACTCTTCAGCCCTGCTTCTC
CAAGGGAGGGAGGCCCGGGCCTCAGCCGACGGTCAGGGCTATGATAAAGGGCATACTGTT
CCTCGGGGC---AAGGGAGTGCCACCCCCATCCCGGAGCCAGCAGTGCCCCAGTTCCTCG
GAGACTGCCACTGACAACTTGCCTCCT---AAAGTGGGTGCACCTCTGCCCCCCACTCGG
AGTGACAGTTATGCAGCCTTTCGTCACAGAGAGCGGCCCAGCTCTTGGTCTAGCCTTGAT
CAGAAGCGGCTCTGCCGGCCTCAGGCTAACTCTTCTGGCTGCCTGAAATCTCCCTTCGCA
GAGGAACCACTGCATACTGTGCTAGAGAAGAGTCCAGAGAGCAGCCCCCCCGTGAAGCCC
AAGCATAATTACACTCAGAAAGCCCAGCCTGGCCAACCTCTGCTGCCGACGGGCATCTAC
CCCGTACCTTCCTTGGAGCCCCACTTTGCCCAGGTGCCCCCACCCTCTGCAAATAGTAAC
GGCACGCTTTACCCTGCACTGGCCAAGGAAAGTGGTTATGCGACTCCTCGGGGAGCCTGT
GACAAGGTGGCCACCCTTGATGAGAATGGAAACCAAAATGGATCTAGCAGACCTGGGTTT
GCCTTCTACCCAGCCCTAGAACATGACTCTTTGTCCCCAGTGGAGAGACCACCTGAAATC
TCAGCCAAATGTGTCCCCTACAAAGTCCATTTCCCTTCCGTGCCTGAACATGAGGAGGAT
ACCCCCCTGAAGAAGCACATCACACCTCTCCAAGGCAACAGCCCATATCCTAATGAGAGA
AAGAACACCCACAGCAACAAACCGTCTTGTAATTACCACAGCCGCCAATCCCCTCAGGCT
CAGGCCTGGCAAGTGGGGGAAGACAAGAGACCTTCCCGGCCCTCAGAGCCTTGGGAGGGT
GGTTTCCAAGAAGACCACAATGCCAACCTCCGGTGGGGGCTGGAGAAAGAAGGCCTAAGC
CAGAGCCCATCAAGCTACTTTGGCAAGACCAAGTCAGCCTTCTCCTCTCTTCAGAACATT
CCTGAGAGTCTAAGGAGGCAAAGC---CTGCAGCCAGGAGGGAGAGTCCAGGACGGCTAC
CTGGATGGCTGCCCCACCTGTGTAGTCAACACCAAGACAGAGAACCCTGGAAGGAAAGCT
GTTCCAGATCACAGGAGCCATCTGGACAGGCCGGTTTCCTATCCAAGGCCTGAGGGCAGA
GTCAGTGCTCTGGGCTCTTTCCACCTTTCAGACCCAAGGTATGAGGAGCCGCTCTCCCCA
CCC---------CACCAGCAGACATCCAGTCTGGGCCGCAGGAGGCTCAGCTCCAGCAGC
ACCTCAGCTCTGCAGGGCGTCCAGTACGGGAAGCCCCACTGCTCCGTGCTGGAGAAGGTT
TCCAAGATTGAGCAGAGAGAGCAAGGGCGCCAGAGACCCCCAAGTGTGGGCAACTCCATT
CATGGCTGTAACTACAGACCCAGCAAGATAGTCTCAACTTCTAGTACTTCTAGGAATGAC
TTCGAGGAGACAAAAGCCAATATCCATTTTTCCGAATCCATCGAACCCCTAGGCAATGGG
GAGCACCACTTCAAAAACGGGGAGCCAAAGTTGGAAGAGATTTCCTGGCAGCCCCGTGGT
CAACAGCTGAAGAGGGGCGCCGAGGGCAGCCGAGGCTCCCCACTCCGAGGCGGTGAGCCC
CCAAGCCGGGACACTCGCCTGCTCCGCAGCCAGAGCACCTTTCAGCTCTTCAGCGAGACC
GAGGAGAGCTCCTTCGCTGGCGGCCGCCTTCTCGCAGAAAGGCGACATGGGGACCAAGCC
CCGAGGGAGCTGCTTTGTGGAGCTAACAGCGGTGGACCAAAGGGCGCCCAGAAGGTGGAC
AGGACCCCTAGGGAGCCC---TCCTCGTGGGTGGCTGCCGCCGGGAGGGCCGGCAAGTCC
ATGTCTGCTGAGGACCTGCTGGAGCGCTCGGATTTCCTCGTGGTCCCTGTCCACGTGAGG
TCACGGTCATCGCCCACCACACACAAGAAGAGGTCACTCGGTTGTTCAGAAAGAGGTGGA
GAAGAGATTCTGTTGCTCAAACACCACCCCAGTTCCCATCTGGGTTGTTCAGGCGGCAAA
GTAGTCGGTGCCTCGGGTCCCAGTGAATATCCTGGACTGCTGGACTATTCAAGGCAGGCC
AGCAGAGTGCCCTGCCCCAGGCCACTGCCCATAGGACTGCAAGGGCATCCCACAGATGCC
AGGGCTGTCCCACTGACCCCAGCCAACTCAGCTTTGCCTTCTGTTGTCCCCTCCAGCTCC
TGTGCACAGGCTGCCGGCAATCAG------------------------------------
------CCCTACACCCCAGCAGTGACTCACAGAAGCAATGGCCACAGCCTGGCCCAGCCT
CCCAGTCCCAGAGGCCATGAGCCCCGCAGCCCAGAGCATGGGGTCGAAGACGGGATGAGG
AAGTGGCCTCCCCCACCCCGGGTGAAGTGGGCCCGCGCTGTCAGAGAGAACAGCCTCCCC
GAGGAATCCCCCTCCCTCGAGGTTGCAAACCTGAAGCACTACAGAAAACAGCAGAATCTT
CCGAGTTCAAGCAGCACTTCTGACCCAGACACACCTCTTGGGGTCCCAAGCACTCCAGGG
AGGATCTCCCTCCGAATATCTGAGTCAGCCCTGCAGGCCTCCCCACCGCCAAGGGAGGAC
TGTGATGACGAAGTGTTTGTGAAGGACGTGCACCCCCGTGCCACTTCCAGCCCCACATTT
GAAGCTCTTCCC------CCACCCCCACCCCCTCCACTGAGCCAGGAAACCCTGGTGAAT
AGCTCCGATGACTTTCCTCCACCTCCTCCC---CAAGCTCTGTGTGAGGCGCAGCTGGAC
AGCGAGGATTACAAGGAGCTCCACACCAGC---------TCCAGCAAGTCTGCCAGTGTG
ACAGTTGCCAAGGAAAGACGCATGTCTGGTGCAGCCCATTTGGTTGGTAGTCAAATACTA
GCTTCTAGGTGCCAAACTTCTATCCAGGGTTCAGAGGCCAATGAGACCAGCCCACCGCCC
ACCACGGGGGCTCTGCCCCACCATGCCGGGCCCCTTGCCTGGCAGTCAAGCCCAGGAAAG
CCACCTCCCATCCTGACCCAAGGCCCCATCCATGACCCAATCAGTGGGGCTCAGGATTTA
GAAAAGAGTGTCACTTCTGGTCCTCAGAAGACCTCAGAAGACCTCAGAACACAGGCTCTG
GCCAAGGAAATTGTCCATCAAGACAAGTCCCTGGCAGACATTTTGGATCCAGACTCCAGA
CTGAAGACAACTATGGACCTGATGGAAGGCTTGTTTCCTCGGGACGTGAGCTCGCTGCAG
GAACACAGCGTGAAGAGGAGGGCCTTGCCAAGAACTGTCAGCTGCCCGGGACCTGAAGGC
AAGAGGAGTGAAGATAAGGAAGCAGTGGGCATATTGATCAACTGCCCTGCCTACTACAGC
GTGTCTGCTCCCAAGGCTGAACTGCTGAACAAAATCAAAGACATGCCAGAAGAGGTGAAT
GAGGAAGAGGAGCAGGTGGATGTCAATGAAAAGAAGGCCGAGCTGATTGGAAGCCTCACC
CACAAGCTTGAGACTCTCCAGGAAGCAAAGGGGAGTCTGCTAATGGACATCAAGCTCAAT
AACGCCTTGGGAGAAGAGGTGGAGGCTTTGATCAGTGAGCTGTGCAAGCCCAATGAATTT
GACAAATACAAGATGTTCATCGGGGACTTGGACAAGGTGGTAAACCTGCTGCTGTCCCTG
TCAGGGCGCCTGGCCCGTGTGGAGAACGTCCTTAGTGGCCTCAGTGAAGATGCCAGTAAG
GAAGAAAGGAGCTTGCTCAACGAGAAGAGGAAGGTCCTGGCGGGGCAGCATGAGGATGCC
CGGGAGCTCAAGGAGAACCTGGACCGAAGGGAACGCCTGGTGTTGGACATCCTGGCCAAT
TACCTCTCAGAGGAACAACTCCAGGATTACCAGCATTTTGTGAAAATGAAGTCAACTCTC
CTCATTGAGCAGCGGAAGCTAGATGACAAGATCAAACTGGGCCAGGAGCAAGTCAAGTGC
CTGCTGGAGAGTCTCCCCTCGGATTTCGTTCCCAAGGCGGGGGCCCTGGCTCTGCCCCCG
GACCTCACGAGTGAAACGGCTCCTGTTGGGGGGTGCGCTTTCCGTGCTATTCCCCCGGCG
TTAACCTCTCCACTT
>PtVa|XM_011360570.2_cds_XP_011358872.1_1
AGGCGCAGCGAACCTGCAGGCCGACCTCACTCGTGGCATTCAACCAAATTTGGGGAGAAC
CAACCAGATCCCAGCATGATGCAAATATCTCAGGGCACGATTGGCACCCCTTGGCCCCAG
AGCTACCATTCTAGCTCCTCTACAAGTGACCTCGTCAACTATGACCATGCTTATCTGAGG
CGGAGCCCTGACCAATGTAGCTCCCAGGGGAGCATGGAGAGCCTAGAGCCCAGTGGGGGA
TACCCACCCTGCCATCTTCTTTCCCCTGCCAAGTCCACCAGCAGCATCGACCAGCTCAGC
CACCTCCATAACAAGAGAGACTCGGCTTACAGCTCCTTCTCCACCAGTTCTAGCATCCTA
GAGTATCCACCCCCTGGCGTCTCTGGCCGAGAGCGTTCAAGCTCCATGGACACCACTTCT
GCTCGAGGTGGGCTCCTAGAAGGGATGAGGCAGGCAGACATTCGCTATGTCAAGACAGTT
TATGACCCCCGGAGGGGAGTCTCTGCAGAGTATGAGGTGAACTCCTCAGCCTTGCTTCTC
CAAGGTAGGGAGACCCGAGCCTCAGCAGACGGCCAGGGCTATGATAAATGGCATAATGTT
CCTCGGGGC---GAGGGTGTGCCACCCCCATCTTGGAGCCAGCAGTGTCCCAGTTCCTCG
GAGACTGCCCCTGACAACTTGCCTCCTCCTAAAGTGGGCGCACCCCTGCCCCCAGCTCGG
AGTGACAGTTATGCAGCCTTTCGGCACCGAGAGCGGCCCAGCTCTTGGTCTAGCCTTGAT
CAGAAACGGTTCTGCCGGCCTCAGGCAAACTCTTCTGGCTCCCTGAAGTCTCCCTGCATC
GAGGAACAGCTGCATACTGTGCTGGAGAAGAGTCCAGAGAGCAGCCCCCCAGTGAAGCCC
AAGCATAATTACACCCAGAAGGCCCAGCCTGGCCAACCTCTGCTGCCGACGGGCATCTAC
CCAGTACCTTCCCTGGAGCCACACTTTGCCCAGGTGCCCCAGCCCTCGGCAAGTAGTAAC
GGCATGCTCTACCCTGCTCTGGCCAAGGAGAGTGGATATACGCCTCCTCTGGGAGCCTGC
GACAGGAGGGCTACCCTCGATGAGAATGGAAACCAAAATGGATCTAGCAAGCCTGGGTTT
GCCTTCTACCAACCCCTAGAACATGACTCATTGTCTCCAGTAGAGAAGACGCCCGAAACT
TCAGCTAAATGTGTCCCCTACAAAGTCCATTTCCCTTCAGTGCCTGAAAATGAG---GAC
AGCTCCCTGAACAGGCATCTCACACCTCTCCAGGGTAACTGCCCACATCCCAGTGAGAGA
AGGAGCACCCACAGCAACAGATCCTCTCCTAATTATCACAGCCTCCAACCGCCTCAGGGT
CAGGCCTGGCACGTGGGTGAAGACAAGAAAGCCTCCAGGCCTTCAGAGCCTTGGGAGAGT
GATTTCCAAGAAGACCACGATGCCAGC---GGGCGGAGGCTGGAGAGAGAAGGCCTAAGC
CAGAGCCCATCAGGCAACTTTGGCAAGACCAAGTCAGCTTTTTCCTCTCTCCAGAACATT
CCTGAAAGTCTAAGAAGGCAAAGCAGCCTGGAGCCAGGAGGGGGAGCCCAAGAGGGCTAC
CTGGATGTCCGGCCCACCTGTGTCGTCAACACCAAGGCAGAGGACTCTGGAAGGAAAGCT
GTTCCTGATCACAGGAGCCATCTGGACAGGCCGGTTTCCTATCCAAGGCCTGAGGGGAGA
ACCAGTGCCTTGGCCTCTTTCCACAATTCAGACCTAAGGTATGAAGAGCCGCCCTCCCCG
TCA---------CACCAGCAGACATCCAGTCTGGGCCGGAGGAGGCTCAGCTCCGGCAGC
GCCTCGGTTCTGCAGGGTTTGCAGTACGGGAAGCCCCACTGCTCCGTGCTGGAGAAGGTT
TCCGAGATCGAGCAGAGAGAGCAAGGGCGCCAGAGACCCCCAAGTGTGGGCAGCAACGTT
TATGGCTATAATTACAAGCCCAACAGGATGACCCCAACTTCTGGTACCTCTGGGATTGAA
TTAGAGGAGACAAAAGCCAATATCCGTTTCTCCGAATCCACTGAACCCGTAGGCAGTGGG
GAGCAGCACTTCAAAAACGGGGAGCCAAAGCTGGAAGAGGTTTCTTGGCAGCCATGTGGT
CAACAGTTGAAGAGGGGCACCGAGGGCGGCCAGGGCCACCCACCCCGAGGCAGCGAACCC
TCGAGGCGGGACAGTCACCTGCTCCGCAGCCAGAGCACCTTTCAGCTCTTCGGCGAGACT
GAGGAGTCTTTCGCTGCCACTGGCCGCCTCCTCGGGGAAAGGCGACGTGGGGACCAAGCC
CCCAGGGAGCTGCTTGGTGGAGCTAACAGCGGCGGACCAAAAGGCACCCAGAAGCTGGAC
AGGACCCCTGGGGAGTCC---TCCTCTTGGGGGTCCGGG------AGGTCCGGGAAGTCC
ATGTCGGCCGAGGACCTGCTGGAGCGCTCAGATTTCCTGGCAGTCCCTATCCATGTGAGG
TCACGGTCATCTCCCACTGCAGACAAGAAAAGGTCACTCAGTTGTTCAGAAAGAGGCGGA
GAAGAGATGCTGTTGCTCAAACACCATCCCAGCCCTCGCTGGGGTGGTTCAGGCTGCAAA
GCAGCTGGTGCCTCAGTTCCCAGCACATGTCCTGGACTGCCAGACCCTCAGAAGCAGGCC
AGAAGAATGCCTTGCCCCAGACCGCTGCCCACGGGAATGCAAGGGCACCCCACAGACAGC
AGGGCTATCCCACTGACCCCACTCAGCTTAGCTCTGCCTTCCCCTGTACCCTCCAGCTAC
TGTTCACAGGCCGCTGATGATCAGCCAACCAGAAGGGACAGTCAGACGGGGCAGCAGCCT
CTTCTCCCTTATACCCCAGCAGCGACTCACAGAAGCAATGGTCACAGCCTGGCCCAGCCT
CCCAGCCCAAGAGGCCAAGAGCCCAACAGCTCAGAGCATGGGGTGGAAGGAGGAATGAGG
AAGCGGCCTCCCCCAACTCGGGTGAAGTGGGCGCATGCAGTCAGAGAGGATAGCCTCCCC
GAGGAATCTTCGTCGCCTGGGTTTGCAAATCTAAAGCACCATAAAAAACAGCAGAATCTT
CCAAGTTCAAGCAGCACTTCCGACCCAGACACGCCTCTTGGGGTACCAGGCACTCCGGGG
AGGATCTCCCTGCGAATATCCGAGTCAGTCCTGCAGGCCTCCCCATCACCTCGGGAGGAC
TATGATGATGAAGTGTTTGTCAGGGACATGCACCCCAACGCTACTTCCAGCCCCACATTT
GAAGCTATTCCT------CCACCTCCTCCCCCTCCTCCAAGTCAGGAAGCCCCAGTGAAT
AGCTGGAATGACTTTCCTCCACCTCCTCCC---CAAGCTTTGTGTGAGGTACAAGTGGAC
AGCGAGGATTACGAGAAGCTCTATAACAGT------AGTTCCAGCAAGTTTGCCAACGTG
ACAATTGCCAAGGAAAGACCCATGCCTGGTGCAGCCCATTTGGTTGGTAGTCAGATAGTG
GCTTCCAGATCCCAAACTTCTGTCAAGGGTTCAGAGGCCTTTGAGACCAGCCCAGCCTCC
ACCAAGGCTGCTCTGCCCCAACATGCCGGGTCTGCTGGCTGGCAGCCAAACTCAGGGCAG
CCACCTCCCATCCTGACCCAAGGCCTTGTCCATGACCCAGTCAGTGGGACTCATGGTTTA
GAAAAGAATGTGAGTTCTAGTCCTCAAAAGACTTCAGAAGACATCAGAACAGAAACTCTG
GCCAAGGAAATTGTCCACCAAGACAAATCTCTGGCAGACATCTTGGATCCAGATTCCAGA
ATGAAGACAACTATGGACCTGATGGAAGGTTTGTTTCCTCGAGATGTTAATTTGCTGCAG
GAAAACAGCATAAAGAGGAAAGCCCTACAAAGAACTGTCAGCTGCCCAGGATATGAAGGC
AAGAGGAGTGAAGACAGGGAAGCAGTGAGCATGCTGGTTAACTGCCCTGCCTACTACAGT
GTGTCTGCTCCCAAGGCTGAGCTGCTGAACAAAATCAAAGATATGCCAGAAGAGGTAAAT
GAGGAAGAAGAGCAGGCGGATGTCAATGAAAAGAAGGCGGAACTGATTGGAAGCCTCACC
CACAAGCTTGAGACCCTCCAGGAAGCAAAGGGGAGTCTGCAAATGGACATCAAGCTCAAT
AACGCCTTGGGAGAAGAGGTGGAGGCTTTGATCAGTGAGCTTTGCAAGCCAAATGAGTTT
GACAAGTACAAGATGTTCATCGGGGACTTGGACAAGGTGGTGAACCTGCTGCTCTCGCTC
TCGGGGCGCCTGGCCCGCGTGGAGAATGTCCTTAGTGGCCTTGGTGAAGATGCCAGTAAT
GAAGAAAGGAGCTCTCTGAATGAGAAGAGGAAGGTCCTGGCAGGGCAGCACGAAGATGCC
CGGGAGCTCAAGGAGAACCTGGACCGAAGGGAACGCGTGGTGTTGGACATTCTTGCCAAT
TACCTTTCGGAGGAGCAACTTCAGGATTACCAGCATTTTGTGAAAATGAAGTCAACACTC
CTCATTGAGCAGCGAAAGCTGGACGACAAGATCAAACTGGGCCAGGAGCAAGTCAAGTGT
CTGCTGGAGAGTCTGCCCTCGGACTTCATTCCCAAGGCAGGGGCCCTGGCTCTGCCCCCA
GACCTCACAAGTGAAATGGCTCCTGTCGGGGGATGTACTTTCAGTGGTACTTTTCCAACG
TTAACCTCTCCACTT
>RhFe|XM_033105947.1_cds_XP_032961838.1_1
AGGCGCAGTGAACCTGCAGGACGACCTCACTCGTGGCATTCAACCAAGTTTGGGGAGAAC
CAACCCGATACCAGCATGATGCAAATATCTCAGGGCACGATTAGCACCCCTTGGCCCCAA
AGCTACCATTCCAGCTCTTCTACAAGTGACCTCTCCAACTATGATCATGCTTATCTGAGG
CGGAGCCCTGACCAGTGTAGCTCCCAGGGGAGCATGGAGAGCCTGGAGCCCAGTGGGGGA
TACCCACCCTGTCATCTTCTTTCCCCTGCCAAGTCCACCAGCAGCATTGACCAGCTCAGC
CACCTCCATAACAAGAGAGACTCGGCTTACAGCTCCTTCTCCACCAGTTCTAGCATCCTA
GAGTATCCACCCCCTGGCGTCTCAGGCCGGGAGCGTTCAGGCTCCATGGACACCACTTCT
GCTCGAGGTGGCCTCCTAGAAGGAATGAGGCAGGCAGACATTCGCTATGTCAAGACAGTC
TATGATCCCCGGAGGGGAGTCTCAGCAGAGTATGAGGTGAACTCTTCAGCCCTGCTTCTC
CAAGGTAGGGAGGCCCGAGCCTCAGCAGATGGTCAGGGCTGTGATAAATGGCATAATGTT
CCTCGGGGC---AAGGGAGCACCACCCCCATCCTGGAGCCAGCAGTGCCCTAGTTCCTTG
GAGGCTGCCACTGACAACTTGCCTCCT---AAAGTGGGCGCACCCCTGCCCCCAGCTCGG
AGTGACAGTTATGCAGCTTTTCGGCACCGAGAACGGCCTAGCTCTTGGTCTAGCCTTGAT
CAGAAACGGTTCTGCCGGCCTCAAGCAAACTCTTCCAGCTCCATGAAAACTCCTTTCATA
GAGGAACAGCTGCATACTGTGCTGGAGAAGAGTCCCGAGAGCAGCCCCCCAGTGAAGCCC
AAGCATAATTACACCCAGAAGGCCCAGCCTGGCCAACCTTTGCTGCCGACGGGCATCTAC
CCGGTACCTTCCCTGGAGCCACACTTTGCCCAGGTGCCCCAGCCCTCCGCGAGTAGTAAT
GGCATGGTCTACCCTGCACTGGCCAAGGAGAGTGGCTATACGACTCCTCAGGGAACCTGT
GACAAGGTGGCTACCCTTGATGAGAATGGAAATCAAAATGGATCTAGCAGGCCTGGGTTT
GCCTTCTACCAACCCCTAGAACTTGACTCATTATCCTCAGTAGAGAGGAAACTTGAAACT
TCAGCCAAATGTGTCCCCTACAAAGTCTGTTTCCCTTCAGTGCCTGAAAATGAGGAGGAT
ACCTCCCTGAAGAGGCATGTCACACCTCTCCAAGGCAACAACCCACATCCCAATGAAAGA
AAGAGCACCCACAGCAACAAAGCATCTTCTAATTACCACAGCCTCCAATCCCCTCAGGCT
CAGGCCTGGCAAGTGAGTGAAGACAAGAGATCTTCCCGGCCCTCCGAGGCCTGGGAGAGT
GATTTCCAGGGAGACCACAATGCCAACTTCCAGCAGAGGCTGGAGAGAGAAGGCCTAAGC
CAGAGCCCATCAAGCAACTTTGGCAAGACCAAGTCAGCCTTTTCCTCTCTGCAGAACATT
CCTGAGAGTCTAAGAAGGCAAAGCAGCCTGGAGTCAGGAGGG------------GGAGCC
CTGGATGGCCGGCCCACCTGTGTAGTTAACACCACCGCAGAGGATTCTGGAAGGAAAGCT
GTTCCGGATCACAGGAGCCATCTGGACAGGCCGGTTTCCTATCCAAGGCCAGAGGGGAGA
ACCAGTGCCTTGGCCTCTTTCCACAGTTCAGACTCAAGGTATGAAGAGCAGTCCTCCCCA
CCC---------CACCAGCAGACATCCAGTCTGGGCCGGAGGAGGCTCAGCTCCAGCAGT
GCCTCAGCTCTGCAGGGCTTTCAGTATGGAAAGCCCCACTGCTCGGTGCTGGAGAAGGTT
TCCAAGATCGAGCAGAGAGAGCAAGGGCGCCAGAGACCCCCAAGTATGGGTAGCTCCATT
TATGGCTATAACTACAGGCCCAACAGGATGGTCCCAACTTCCAATACTACTGGGAATGAC
TTAGAGGAGACAAAAGCCAACATCCGTTTTTCCGAATCCACTGAACCTCTAGGCAGTGGG
GAGCAGCATTTCAAAAATGGGGAGCCAAAGTTGGAAGAGGTTTCTTGGCAGATGTGTGGT
CAACAGCTGAGGAGGGGCGCAGAGGGCAGCCAAGGCCCCTTACCCCGAGGTGGTGAGCCC
CCAAGGCGGGACACTCGCCTGCTCCGCAGCCAGAGCACCTTTCAGCTCTTCAGCGAGGCT
GACGGGAGCTCCTTTGCCGGCGGCCGCCTCCTTGGGGAAAGGCGACGTGGGGACCAGGCC
CAGAGGGAGCTGCTCAGTGGAGCTAACCACAGTGGAACAAAGGGCACCCAGAGAGTGGAC
AGGGCCCCTGGGGAGCCC---TCTTCGTTGGGGGCTGCAGCCGGAAGGGCTGGGAAGTCC
ATGTCCGCCGAGGACCTGCTGGAGCGCTCGGATTTCTTGGCTGTTCCTGTCCACGTGAGG
TCACGGTCATCTCCCACCGCAGACAAAAAGAGGTCCCTCAGTTGTTCAGAAAGAGGCAGA
GAAGAGATGGTGTTGCTCACACACCATCCCAGCCCTCGTTGGGGTGGTTCGGGCTGCAAA
GCAGTTGGTGCCTCAGGTCCCAGCGAATGTCCTGGACTGCCGGACCCTCCGAGGCAGGCC
AGCAGGACGCCTTGCCCCAGGCCGCTGCCCACGGGAATGCAAGGGCATCTCACAGACACC
AGGGCAGTACCACTGACCCCACTCAGCTCAGCTCTGCCTTCCCCTGTCCCCTCCAGCTAC
TGTTCTCAGGCTGCCAATGATCAGCCAACCAGAAGGGACAGTCAGACGGGGCAGCAGCCT
CTTCCACCCTACACCCCGGCAGTGACTCACAAAAGCAGTGGTCACAGCCTCGCCCAGCCC
TCCAACCCAAGAGGCCTTGGCTCCAACAGTCCAGAGCGTGGGGTAGAAGAAGCAATGAGG
AAGCGGCCTCCCCCACCTCGAGTGAAGTGGGCCCACACAGTCAGAGAGGACGGCCTCCCC
GAGGAATCCTCGTCGCCTGAGTTTGCCAACCTGAAGCACTATAAAAAACAGCAGGGTCTC
CCAAGTTCAAGCAGCACTTCCGACCCAGACACGCCTCTTGGGGTCCCACACACGCCAGGG
AGGATCTCCCTCCGAATATCCGAGTCGGTCCTGCAAGCGTCCCCGCCACCTCAGGAGGAC
TGTGATGACGAAGTGTTTGTGAAGGACCTGCACCCAAGTGCCACCTCCAGCCCCACATTT
GAAGCTCTTCCC------CCACCCCCACCCCCTCCACCAGGCCAAGACACCGCAGTGAAT
AGCTGGGATGACTTTCCTCCACCTCCTCCC---CACGCTCGGTGTGAGGCACCGCTGGAC
AGTGAGGGTGACAAGCAGCTCCGCACCAGC---------TCCAGCACATTTGCCAATGTG
ACAATTGCCAAGGAAAGGCCCGTGCCTGGTGCAGCCCATTTGGTTGATAGTCAGGTACTG
GCTTTCAGATCTCACACTTCTATCAAGGATTCAGAGGCCAATGAGACCAGCTCGCCCTCC
ACCACCGGTGCGCTGCCCCAACATGCCGGGGCTCTTGGCTGGCAGCCAAGCCCAGAGCAG
CCACCTCCCATCGTGACCCAAGGCCTCGTCCATGACCCAATCAGTGGGATTCAGGGGTTA
GAAAAGAATGTCAGTTCTGGTCCTCAGAAGACCTCAGAAGATATCAGAACAGAGGCTCTG
GCCAAGGAAATTGTCCACCAAGACAAATCTCTGGCAGACATTTTGGATCCAGACTCCAGA
ATGAAGACAACTATGGATTTGATGGAAGGTTTGTTTCCCCGAGATGTTAACTTGCTGCAG
GAAAACAGTGTAAAGAGGAAGGCCATGCAGAGAACTGTCAGCTACCCAGGATATGAAGGC
AAGAGGAGTGACGACAAGGACACCGTGGGGATGTTGGTCAACTGCCCTGCCTACTACAGT
GTGTCTGCTCCCAAGGCTGAACTTCTGAACAAAATCAAAGACATGCCAGCAGAGGTGAAT
GAGGAAGAGGAGCAGGCAGATGTCAACGAAAAGAAGGCCGAGCTGATTGGAAGCCTCACT
CACAAACTTGAGACCCTCCAGGAAGCAAAGGGGAGTCTGCTCATGGACATCAAGCTCAAT
AACGCGCTGGGAGAGGAGGTGGAGACGTGGATCAGTGAGCTCTGCAAGCCCAATGAGTTC
GACAAGTACAAGATGTTCATTGGGGACTTGGACAAGGTGGTGAACCTGCTCCTGTCCCTC
TCGGGGCGCCTGGCCCGTGTGGAGAACGTCCTCAGTGGCCTCGGTGAAGATGCCAGTAAC
GAAGAAAGGAGCTCTCTTAAGGAGAAGAAGAAGGTCCTGGCGGGGCAGCATGAGGATGCC
CGGGAGCTCAAGGAGAACCTGGACCGCAGGGAACGCCTGGTGTTGGACATCCTGGCCAAT
TACCTTTCGGAGGAGCAGCTCCAGGATTACCAGCATTTTGTGAAAATGAAGTCAACACTC
CTCATCGAGCAGCGAAAGCTGGACGACAAGATCAAACTGGGCCAGGAGCAAGTCAAGTGT
CTGCTGGAGAGTCTGCCGGCCAACTTCACTCCCAAGGCAGGGGCTCTGGTGCTGCCCCCA
AAGCTCACCAGTGAAATGGCTCCTGTTGGGGGACGTCCTTTCAGCAGTAGTTTCCCACCA
GGAACCTCTCCACTT
>RoAe|XM_016156010.1_cds_XP_016011496.1_1
AGGCGCAGCGAACCTGCAGGCCGACCTCACTCGTGGCATTCAACCAAATTTGGGGAGAAC
CAACCAGATGCCAGCATGATGCAAATATCTCAGGGCACGATTGGCACTCCGTGGCCCCAG
AGCTACCATTCTAGCTCCTCTACAAGTGACCTCGTCAACTATGACCATGCTTATCTGAGG
CGGAGCCCTGACCAATGTAGCTCCCAGGGGAGCATGGAGAGCCTAGAGCCCAGTGGGGGA
TACCCACCCTGCCATCTCCTTTCCCCTGCTAAGTCCACCAGCAGCATCGATCAGCTCAGC
CACCTCCATAACAAGAGAGACTCGGCTTACAGCTCCTTCTCCACCAGTTCTAGCATCCTA
GAGTACCCACCCCCTGGCATCTCTGGCCGAGAGCGTTCAAGCTCCATGGACACCACTTCT
GCTCGAGGTGGGCTCCTAGAAGGGATGAGGCAGGCAGATATTCGCTACGTCAAGACAGTT
TATGACCCCCGGAGGGGAGTCTCTGCAGAGTATGAGGTGAACTCTTCAGCCTTGCTTCTC
CAAGGTAGGGAGACCCGAGCCTCAGCAGATGGCCAGGGCTATGACAAATGGCATAATGTT
CCTCGGAGC---GAGGGTGTGCCACCCCCATCCTGGAGCCAGCAGTGTCCCAGTTCCTTG
GAGACTGCCTCTGACAACTTGCCTCCTCCTAAAGTGGGCGCTCCCCTGCCCCCAGCTCGG
AGTGACAGTTATGCAGCCTTTCGGCACCGAGAGCGGCCCAGCTCTTGGTCTAGCCTTGAT
CAGAAACGGTTCTGCCGGACTCAGGCAAGCTCTTCCGGCTCCCTGAAGTCTCCCTGCATC
GAGGAACAGCTGCATACTGTGCTGGAGAAGAGTCCAGAGAGCAGTCCCCCGGTGAAGCCC
AAGCATAATTACACCCAGAAGGCCCAGCCTGGCCAACCTCTGCTGCCGACAGGCATCTAC
CCGGTACCTTCCCTGGAGCCACACTTTGCCCAGGTGCCCCAGCCCTCCGTGAGTAGTAAC
GGCATGCTCTACCCTGCACTGGCCAAGGAGAGTGGATATACGCCTCCTCTGGGAGCCTGC
GACAGGAGGGCTACCCTCGATGAGAATGGAAAGCAAAATGGATCTAGCAAGCCTGGGTTT
GCCTTCTACCAACCCCTAGAACATGACTCATTGTCTCCAGTAGAGAAGATAGCCGAAACT
TCAGCTAAATGTGTCCCCTACAAAGTCCATTTCACTTTAGTGCCTGAAAATGAGAAGGAC
ACCTCCCTGAACAGGCATCTCACACCTCTCCAGGGCAACTGCCCACACCCCAGTGAGAGA
AAGAGCACCCACAGCAACAAATCCTCTCCTAATTATCACAGCCTCCAACCCCCTCAG---
---GCCTGGCACGTGGGTGAAGACAAGAGAGCTTCCAGGCCCTCAGAGCCTTGGGAGAGT
GATTTCCAAGAAGACCACGATGCCAGT---GGGCGGAGGCTGGAGAGAGAAGGCCTAAGC
CAGAGCCCATCAGGCAACTTTGGCAAGACCAAGTCAGCTTTTTCCTCTCTCCAGAACATT
CCTGAGAGTCTAAGAAGGCAAAGCAGCCTGGAGCCAGGAGGGGGAGCTCAAGAGGGCTAC
CTGGATGTCCGGCCCACCTGTGTCGTCAACACCAAGGCAGAGGACTCTGGAAGGAAAGCT
GTTCCTGATCACAGGAGCCATCTGGACAGGCCGGTTTCCTATCCAAGGCCTGAGGGGAGA
ACCAGTGCCTTGGCCTCTTTCCACAATTCAGACCTAAGGTATGAAGAGCCGCCCTCCCCG
TCA---------CACCAGCAGACATCCAGTCTGGGCCGGAGGAGGCTCAGCTCCGGCAGC
GCCTCGGCTCTGCAGGGTTTGCAGTACGGGAAGCCCCACTGCTCCGTGCTGGAGAAGGTT
TCCGAGATCGAGCAGAGAGAGCAAGGGCGCCAGAGACCCCCAAGTGTGGGCAGCAACGTT
TATGGCTATACCTACAGGCCCAACAGGATGATCCCAACTTCCGGTACCTCTGGGAATGAA
TTAGAGGAGACAAAGGCCAATATCCGTTTCTCCGAATCCACTGAACCCGTAGGCAGTGGG
GAGCAGCACTTCAAAAACGGGGAGCCAAAGCCGGAAGAGGTTTCTTGGCAGCCATGTGGT
CAGCAGCTGAAGAAGGGCACCGAGGGCGGCCACGGCCACCCACCCCGAGGCAGTGAACCC
TCGAGGCGGGACAGTCACCTGCTCCGCAGCCAGAGCACCTTTCAGCTCTTCGGGGAGACT
GAGGAGTCTTTCGCCGCCACTGGGCGCCTCCTTGGGGAAAGGCGACTTGGGGACCAATCC
CCCAGGGAGCTGCTTGGTGGAGCTAACAGCGGCGGACCAAAAGGCACCCAGAAGCTGGAC
AGGACCCCTGGGGAGTCC---TCCTCTTGGGGGGCCGGG------AAGCCAGGGAAGTCC
ATGTCGGCTGAGGACCTGTTGGAGCGCTCAGATTTCCTGGCAGTCCCTATCCACGTGAGG
TCACGGTCATCTCCCACTGCAGACAAGAAAAGGTCACCCAGTTGTTCAGAAAGAGGCAGG
GAAGAGATGCTGTTGCTCAAACACCATCCCAGCCCTCGCTGGAGCGGTTCAGGCTGCAAA
GCAGCTGGTGCCTCAGTTCCCAGCATGTGTCCTGGGCTGCCGGACCCTCAGAAGCTGGCC
AGAAGAATGCCTTGCCCCAGACTGCTGCCTACGGGAATGCAAGGGCACCCCACAGATACC
AGGGCTATCCCACTGACCCCACCCAACTTAGCTCTGCCTTCCCCTGTACCCTCCAGCTAC
TGTTCACAGGCCACTGATGATCAACCAACCAGAAGGGATAGTCAGACAGGGCAGCAGCCT
CTTCTGCCCTATACCCCAGCAGCAACTCACAGAAGCAACGGTCACAGCCTGGCCCAGCCT
CCCAGCCCAAGAGGCCATGAGCCCAACAGCTCAGAGCATGGGGTGGAAGGAGGAATGAGG
AAGAGGCCTCCCCCGACTCGGGTGAAGTGGGCCCATGCAGTCAGAGAGGATAGCCTCCCC
GAGGAATCTTCGTCGCCTGGGTTTGCAAACCTGAAGCACCATAAAAAACAGCAGAATCTT
CCAAGTTCAAGCAGCACTTCCGACCCAGACACACCTCTTGGGGTACCAGGCACTCCAGGG
AGGATCTCCCTGCGAATATCCGAGTCAGTCCTGCAGGCCTCCCCACCACCTCGGGAGGAC
TGTGATGATGAAGTGTTTGCCAGGGACATGCACCCCAACGCCACTTCCAGCCCCACATTT
GAAGCTCTGCCC------CCACCTCCTCCCCCTCCCCCAAGTCAGGAAGCCCCAGTGAAT
AGCTGGAATGACTTTCCTCCTCCACCTCCTCCGCAAGCTCTGTGTGAGGCACCACAGGAC
AGCGAGGATTACAAGAAGCTCTATACCAGCCCCAGTAGTTCCAGCAAGTTTGCCAACATG
ACAGTTGCCAAGGAAAGACCCATGCCTGGTGCAGCCCATTTGGTTGGTAGTCAGATAGTG
GCTTCCAGATCCCAAACTTCTGTCAAGGGTTCAGAGGCCACTGAGACCAGCCCAGCCTCC
ACCACGGCTGCTCTGCCCCAACATGCCGGGTCTGTTGGCTGGCAGCCAAGTTCAGGGCAG
CCACCTCCCATCCTGACCCAAGACCTCGTCCATGACCCAATCAGTGGGACTCGTGGTTTA
GAAAAGAATGTGAGTTCTGGTCCTCAGAAGACTTCAGAAGACATCAGAACAGAAGCTCTG
GCCAAGGAAATTGTCCACCAAGACAAATCTCTGGCAGACATCTTGGATCCAGACTCCAGA
ATGAAGACAACTATGGACCTGATGGAAGGTCTGTTTCCTCGAGATGTTAATTTGCTGCAG
GAAAACAGCGTAAAGAGGAAAGCCCTACAGAGAACTGTCAGCTGCCCAGGATATGAAGGC
AAGAGGAGTGAAGACAGGGAAGCAGTGGGCATGCTGGTTAACTGCCCTGCCTACTACAGT
GTGTCTGCTCCCAAGGCTGAGCTGCTGAACAAAATCAAAGATATGCCAGAAGAGGTAAAT
GAGGAAGAGGAGCAGGCGGATGTCAATGAAAAGAAGGCGGAACTGATTGGAAGCCTCACC
CACAAGCTTGAGACCCTCCAGGAAGCAAAGGGGAGTCTGCAAATGGACATCAAGCTCAAT
AACGCCTTGGGAGAAGAGGTGGAGGCTTTGATCAGTGAGCTTTGCAAGCCAAATGAGTTT
GACAAGTACAAGATGTTCATCGGGGACTTGGACAAGGTGGTGAACCTGCTGCTCTCGCTC
TCGGGGCGCCTGGCCCGCGTGGAGAACGTCCTTAGTGGCCTTGGTGAAGATGCCAGTAAT
GAAGAAAGGAGCTCTCTGAATGAGAAGAGGAAGGTCCTGGCGGGGCAGCACGAGGATGCC
CGGGAGCTCAAGGAGAACCTGGACCGAAGGGAACGCGTGGTGTTGGACATCCTGGCCAAT
TACCTTTCGGAGGAGCAACTCCAGGATTACCAGCATTTTGTGAAAATGAAGTCAACACTC
CTTATTGAGCAGCGAAAGCTGGATGACAAGATCAAACTGGGCCAGGAGCAAGTCAAGTGT
CTGCTGGAGAGTCTGCCCTCGGACTTCATTCCCAAGGCAGGGACCCTGGCTCTGCCCCCA
GACCTCACGAGTGAAATGGCTCCTGTCGGGGGATGTACTTTCAGTGGTACTTTCCCAACG
TTAACCTCTCCACTT
