# Supplementary material for: Positively selected genes in the hoary bat (Lasiurus cinereus) lineage: prominence of thymus expression, immune and metabolic function, and regions of ancient synteny
Source: PeerJ. 2022 Mar 17;10:e13130. doi: 10.7717/peerj.13130 (PMC8934532; doi:10.7717/peerj.13130)
Supplement: Supplemental Information 4 — Likely alignment errors have been manually deleted between conserved codons. Recovery of the original codon positions requires alignment to the original accessions in each orthogroup. [file peerj-10-13130-s004.zip › renamed.manual/OG0003854.manual.fas]

>EpFu|XM_028133115.1_cds_XP_027988916.1_1
------------------------------------------------------------
------------------------------------------------------------
------------------------------------------------------------
------------------------------------------------------------
------------------------------------------------------------
------------------------------------------------------------
------------------------------------------------------------
------------------------------------------------------------
------------------------------------------------------------
------------------------------------------------------------
------------------------------------------------------------
------------------------------------------------------------
------------------------TCAGAGAACACTGCTAGTAATAAGGACATGTTTGTG
GAACCCCTGCCTCCAAACTACCCTGGCCAGCCATTGGTGAAGCTTACCTTCCAGCCTCAG
ACTATTCCCAGTGACCCAGGGAGTGCTTCCACAGAATGGAGCGATCCTGTGGAGCTGATG
CCTCCCAGACATACAATGGACTCCTGGGTGAGCACCAGCTTTGAACAACAACCCTCTGCA
AGTCCAGAGAGCACTGCTGTGGAGTGGGGAAATCCTACAGAGCCACTACCTCCCAAAATG
CCTTCTCAGTCCCTAAGGAGACCAGTTGCTGAGCAAGAAGTCTTCTCAGGTTCAATGAGT
GCTCCTGAAGAATGGAGTGGTCTTGTGCAGCTGAAGCCTCCTCGATACACTTTGCAGCCC
TGGGTGAGCCCTGGTCCAAAGAGTGTTGCCATTGAGAGGGACATTTCTACAGAGCTACTG
CCTCCCAGACATTGGTCCATTGTGAGACATAAAATCCAGAAAATGATGCCAACTTCTGAG
AATGCTGCTGTTGGG---TGCATTTCTGAGAGGCCACTGCCTATCGAATATCCCATCCAC
TTCTCAAAG---CCTAACATTCATGAAATATCCTTACATCCAGAGAACACTGCTGTTGAA
GGAGGTATGTCTAAGAAATCACTACATCTCAAGTGTCCTTCTCAGTCATTTGTAAAATTT
ATGGCACAGCATGTCTTTTCAGAGAGCCCTAATATGGAGGAGCAGGTTTATGTGGATCCT
CTGTCTTCTAATCAACCTTCCAAATATTTGTTGAAACCTGCAGTTGAGCACCAAGTTTTC
TCAGGTTGTGAGAGTGCTGATATTGAGGGAGGCATTTCTTCAAAGCTGCTGCCTACAAAA
CACCCTTTACAGTCTTCGGGGAGGCCTGAAGACCCACAAGGAGTTTTCTCATATTCAGAA
AATGCTCCTGTTAAGTGCAGCTATCCTCAAGAGCAGCTGCTTCCTGGATACCTTTCCCAG
GCATGGAGGAAGTTTAAGTATGAGCAAGAAGTAACCTCAGTTTCTGAGAGCTCTCTTAAA
GAATGGAAGAGTTCTGAAGAGCAGCTGCCTTCCAAATGCCCTATTCAAGCTGAGGACGGG
------------------------------------------------------------
------------------------------------------------------------
------------------------------------------------------------
------------------------------------------------------------
------------------------------------------------------------
------------------------------------------------------------
------------------------------------------------------------
------------------------------------------------------------
------------------------------------------------------------
------------------------------------------------------------
------------------------------------------------------------
------------------------------------------------------------
------------------------------------------------------------
------------GCTGAATTCCAGCCACAGATTTCCTCAACAGGCTCAGTGAGTGTACCT
GTAGAGAGGAGCAGTGCTGAGAAT---CGTCTGCCTCCCAGACACCCTTTCCAGGCTTTT
GCAGACCCTCAATATAAGCAACAAGTTTATTCAAGTTCCATGAGTGCTGCTGCCAAGGGA
---ACCATTTTTGAGAGCAATCCTAGCAGCTGGACCCTCCCAAGAGGTCCAGCTTCTCCA
AGCAAAACTAGGGGACACAGCCAAGACTCTGAAGACCTCTTCAAGGACATCTCAACTCCT
GCTACCAAACCTGTGAGGTTCACCCTTGCTCCTGCCTGGCCACCATCCACTTCTGGGGAC
ACTTACTCTAAGGAGGATGTTCTTGAGAGTAGTGATCAAAATAACGACTATTCAAATTTA
TCCACCAGTGAGGCTGATGTTGAAAACGTCTTTGGAGTTCGACTGAAAAGGATCCCTTCC
TCACAGAAGTACAAGAGTAAGGAACAAAACAATTCTACCAAGCTTCCTTCACTCTCCTTG
GGCCCAGTTTCATCTTACACAGGTAGAGAACCACAAATCAGA---AGTGCTTCCCAGGGG
CTCCTGGGCATCGCCAAGAAC---CTTACCACAACATCTGACGTTGCAGAGAAGCAAAAG
AGCAAGCCCAAATCTGACAGCATGCCCAAGAAGAAACCTGATTACAAGATCCCAGGAAAG
GCTCCTGGTAAACACTCAGGTTATGCCACCTCAGAGCCATCTTGGATAACCATGGTCAAG
CAGAAGCAGAAGAATTCCATGACCCAGGTTCCTACGAAAGAGCTGAAAACCAATAATAGA
ACTGGAGCAAAGGCTGGCACTAAAGTGCCTAGATATGGATATGAAAATGAGAAGATAATT
CAAGTGCCTGCCATGAGAAAAGAAACCAGACAATCTTCAGCTCACCCAGCCATGTTCCAA
GAGCCAGCTGAGCCAATCTGGTTCTCCATGGCCAAGAAGAAAGCCAAAGCATGGAGC---

>LaCi|114-exonerate_protein2genome-gene-162.0-mRNA-1
------------------------------------------------------------
------------------------------------------------------------
------------------------------------------------------------
------------------------------------------------------------
------------------------------------------------------------
------------------------------------------------------------
------------------------------------------------------------
------------------------------------------------------------
------------------------------------------------------------
------------------------------------------------------------
------------------------------------------------------------
------------------------------------------------------------
------------------------TCAGAGAACATTGCTAGTAATAAGGACATGTTTGTG
GAACCCTTGCCTCCAAACTACCCTGACCAGCCATCAGTGAAGCTTAACTTCCAGCCACAG
ACTATTTCCAGTGACCCAGGGAGTGCCTCCACAGAATGGAGCGATCCTGTGGAGCTGTTG
CCTCCCAGACACACAATGGGCTCCTGGGTGAGCACCAGCTTTGAACAACAACCCTCTACA
AGTCCACAGAGCACTGCTGTGGAGTGGGGGAATCCTACAGAGCCAATACCTCCCAAAATG
CCTTCTCAGTCCCTAAGGAGACCAGTTGCTGAGCAAGAAGTCTTCTCAGGTTCGATGAGT
GTTCCTGAAGAATGGAGTGGTCTTGTGCAGCTGAAGCCTCCTCAATACACTTTGCAGCCC
TTGGTGAACCCTGGTACAAAGAGTGTTGCCATTGAGGGGGACATTTCTACAGAGATGCTG
CCTCCCAGACATTGGTCCATTGTGAGACATAAAATCCAGAAAATGATGCCAACTTCTGAG
AATGCTACTGTTGGG---TGCATTTCTGAGAGGCCACTGCCTATCGAATATCCCACCCAT
TTCTCAAAG---CCTAACATTGAAGAAATATCCTTACATCCAGAGAACACTGCTATTGAA
GGAGGCATGTCTAAGAAATTACTACATCCGAAGTGTCCTTCTCAGTCATTTGTGAAATTT
ATGGCACAGCATGTCTTTTCAGAGAGCCCTAACATGGGGGAGCAGGTTTATGTGGATCCT
CTGTCTTCTAATCAATCTTCCAAATATTTGTTGAGACCTACAGTTGAGCACCAAGTTTTC
TCAGGATGTGAGAGTGCTGATATCGAGGGAGGCATATCTTCAAAGCTGCTGCCTACGAAA
TGCCCTTTACAGTCCCCGGGGAGGTCTGAAGACCCACAAGGAGTTTTCCCATATTCAGAA
AATGCTCCTGTTAAGTGTAGCTATCCTCAAGAGCAGCTGCTTCCTGTACACCTTTCCCAG
GCATTGGGGAAGCTTAATTATGAGCAAGAAGTGTCCTCAGTTTCTGAGAGCTCTCTTAAA
GAATTGAAGAGTTCTGAAGAGCAGCTGCCTTCCAAATGCCCTGTCCAAGCTGAGGATGGG
------------------------------------------------------------
------------------------------------------------------------
------------------------------------------------------------
------------------------------------------------------------
------------------------------------------------------------
------------------------------------------------------------
------------------------------------------------------------
------------------------------------------------------------
------------------------------------------------------------
------------------------------------------------------------
------------------------------------------------------------
------------------------------------------------------------
------------------------------------------------------------
------------GCTGAATTCCAGCCACAGATTTCCTCAACAGGATCAGTGAGTGTACTT
GTAGAGAGGAGCAGTGCTGAGAAT---CATCTGCCTTCCAGAAACCCTTTCCAGGCTTTT
GCAGACCCTCAATATAAGCAACAAGTTTATTCAAGTTCCATGAGGGCTGTTGCCAAGGGA
---ACCATTTTTGAGAGCAATCCTAGCAGCTGGGACCTCCTAAAAGGTCCAGCTTCTCCA
AGCAAAACTAGAGGACACAGCCAAGACTCTGAAGACATCTTCAAGGACATCTCAACTCCT
GCTACCAAATCTGTGAGGTTTGCCCTTGCTCCTGCCTGGCCACCATCCACTTCTGGGGAC
ACTTACTCTAAGGAGGATATTCTTGAGAATAGTGATCAAAATGACGACTATTCAAATTTA
TCCACCAGTGAAGCTGATGTTGAAAATGTCTTTGGAGTTCGACTGAAAAGGACCCCTTCC
TCACAGAAGTACAAGAGTAAGGAACAAAACAATTCTATCAAGCTTCCTTCACTCTCCTTG
GGCCCAGTTTCATCTTATACAGATAGAGAACCACAAATCAGA---AGTGCTTCCCAGGGG
CTCCTGGGCATTGCCAAGAAC---CTTACCACAACATCTGACGTTGCAGAGAAGCAAAAG
AGCAAGCCCAAATCTGACAGCATGCCCAAGAAGAAACCTGATTACAAGATCCCAGGAAAG
GCTTCTGGTAAACACTCAGGTTATTCCACCTCAGAGCCATCTTGGATAACCATGGTGAAG
CAGAAGCAGAAGAATTCCACGACCCAGATTCCTACGAAAGAGCTGAAAACCAAGAATAGA
GCTGGAGCAAAGGCTGGTACTAAGGTGCCTAAATATGGATGTGAAAATAAGAAGTTAATT
CAAGTGCCTGCCATGAGAAAAGAAACCAGAAAATCTTCATCTCACCCAGCCATGTTCCAA
GAGCCAGCTGAGCCAATCTGGTTCTCCATGGCCAAGAAGAAAGCCAAAGCATGGAGCCAA

>HiAr|XM_019667838.1_cds_XP_019523383.1_1
------------------------------------------------------------
------------------------------------------------------------
------------------------------------------------------------
------------------------------------------------------------
------------------------------------------------------------
------------------------------------------------------------
------------------------------------------------------------
------------------------------------------------------------
------------------------------------------------------------
------------------------------------------------------------
------------------------------------------------------------
------------------------------------------------------------
------------------------TCAGAGAACGCTGCTGGTGACAAGGACATGTTTGTG
GAGCTGCTGCCTCCAAAATACCCTTGCCAGCCCTTGGTGAGGCTTAAATTCCAGCCACAA
ACCATTACCCATGATTCAGTTAGTGCTTCCACAGAATGGAGCAGTCCTGTGGAGCCGATG
CCTCCCAGATATGCTCTACAGTCCTGGATGAGCCCTAAATCTGAACTACAAGCCTCTGCA
AGTCCAGAGAGCATTGTGGCTGAGAGGAGCATTTTTAGGGAGCCTCTGCCTCCCAGAATT
CCTTCTCAGCCTCTGATGAGACCAGTTATGGAGCAAGAAGTCTCCTCAGGTTCAATGAGT
GTCCCTGCAGAATGGAGAGGTCCTATGGAACCAGTGCCTCCCAGAATACCCTCTCAATCT
CTGATGAAGCCAGGTCCAGAGAGTATTGTCATTGAGGTGGACACTTCTACAGAACTGCTG
CCTCCCAGACATTGGTCCATTGTGAGACATAAAATCCAGCAAATGTCCTCAAGTTTAGAA
AGTGCTGCTGTTAAGAGGTGCATTTCGGAGAGGCCACTGCCTCCCAAATATCCCATCCAC
TTCTTAATGAGGTCTAAAGTTCAAGAAATATCCTCATGTCTAGAGAACACTGCTGTTGAA
GAAAGCACGTCTAAGAAATCGCTGCTTCCCAGACATCCTTCCCAGTCATTCGTGAAGTTT
ATGGCACAGCAAGTCTTCTCAGAGAGTCCTGCTATTGAGGGGCAGATTTATGTGACTCCT
CCATCTTCACATCAACCTTCAAAATCTCTGTTGAGTCCTAAAGTCGCACACCAAGTTTTC
TCAGATTGGGAGAGTGCTGATATTGAGGGAGGCATTTCTTTGAAGCTGCTGTCTACAGAA
TGCCCTTTACAGTCCTTGGGGAGACCTGAAGACCCAGAAGAAGTTTCCTCACATTCAGAG
AGTGCTCCTATGAAGTGGAGCAGTTCCCAAGAGCAGCTGCCTCCCAGAGACCTTTCCCAG
GCATTGGGGAAGCTTGAGTACCAGCAAGAAGTCTCCTCAGTTTCTGACAGCTCTCCTGAA
GAATGGTGTTTCCAAGCTGAGGATGGGGCTGAATTCCAGCCACAGACATTCTCAACAGGA
TCAGTGAATGTACCTATAGAGTGGATCGGTGCTGAGGGTCGTCCCTCAAGTCAGGAACAG
AGCAACAAAACTGAGATTGCTCATAAGACAACAGATCAGGCTGTAAACACAGATGCTGCT
GAGAGTCACGGCTACTCATGGTCAGCAGCATATGGAAGACAATGTGGAAAAAAAGGATCA
AGTGCTTCAAGAAAGAGTGAGTGTGTATCCAGAGGAAGACGCTCTAAACGATCCAGTTGC
GAGCTTGGCCTAGGCAATAGAGCTGGGTCCCCACCTGCTAATTGGACTGACCACGGTAGC
CCTTTCTGGCACCTGTCCTTGGAGAAGCAAGTCATGGAGCAGCCCAGAGCTACACAAGCA
GAAACCGCTACTCCTCAGGAATTGCTTTCAGATAAAAATGACATGGGAGGGAGAAAGGCT
GATTTAGATTTTGAAGCCAGTAAAGCATCAGCTTCACATCCCATACCTGAAGACAAGAAA
GAGGCCATAGTTAGTGGTCTATCACCATATTATGGAGATGGGGCTTCTGGAGCCAAGAAG
ACAGAAGCCAAAGCTTCTCTCTTACCAGTGGTGGAAAGCCCTTCTACAACCCAACAAGAT
GTCATGTTCTCCTCAGTGGTAGTGGAGGCTCAGGTGTTCATGGATCCTTCTCATACCCAG
TCAGAAGAAGAAGATGCTTCCTACTTTGATTCGCAAAGTGTCCAATTTAAAATGGATTCA
GCTCAAGATATCTCAACTATCTGCAAAGAAAGCCCTCCTGAAAATGTCCTCCAGGCCTTT
ACAGCAAGCATTTCGGAATTCCAGCCACAGACATTCTCAACAGGATCAGTGAATGTACCT
ATAGAGTGGATCGGTGCTGAGGGT---CGCCTGCCTCCCAGACACCCTTTTCAGGCCTTT
GCAGACCCTGAGTATCAGCAACAAGTTTCTTCAAGTTCCATGAGTGCTGCTGCTGCCGAC
GGAACAATTTTTGAGCGCAATCCTAACAGCTGGTCCCTACTAAGAGGTCCAGGTTCTCCA
AACAAAACCAGAAAACACAGCCAAGGCTCTGAAGACCTCATTAAGAATATCCTGACTCCT
GCTAGAAAG---------CTCACCATCCCTCCTGCCTCGCCAATATCCACTTCTGGAGAC
TCTTACTCCAAGGAGGAAGTTCTTGAAAGTAGCAATCGAAATAACAGCTACTCAAATTTA
CTCTCCAGTAAGGCTGATGTTGCAACCCTTTTTGGAGTCCAACTGAGAAGGATCCCATCT
TCACAGAAGTGCAAGATTGAGAGACAAGACCATTCTACCAAGCTTCCTTCACTATCCTTG
CACCCAATTTCACCTTCCATAGGTAGAGAACCACAAATCAGA---AGTGCTTCCCAGGGA
ATCCTGGGCACCACAGAGAAC---CTCACCGCACGATCTGATTTTGCAGAGAAGCAACAG
AGCAGACCCAAATCTGACAGCATGGCCAAGAATCAACCTGCTTATAAGATCCCAGGAAAG
ACTCCTGGTCAACAATCAGATTATACCACCTCAGAGCCAGCTTGGATAACCATGGTAAAG
CAGAGGCAGAGAAATTTTCCAGGCCACATTTATATGAAAGAACTGGAAACCAAGAACAGA
GCTGGAGCTAATGCTGAGACTATGAAGCCTAAATATGGATTTGAAGATCAGAAGATATCT
CAGGTGCCTGCCATGAGAAGAGAAACCAGACGATCTTCAGCTCTCCCAGCCGTGCTCCAA
GAGCCGGCTGAGCCAGTCTGGTTCTCCCTGGCCAAGAAGAAAGCCAAAGCATGGAGC---

>MyLu|XM_023757316.1_cds_XP_023613084.1_1
------------------------------------------------------------
------------------------------------------------------------
------------------------------------------------------------
------------------------------------------------------------
------------------------------------------------------------
------------------------------------------------------------
------------------------------------------------------------
------------------------------------------------------------
------------------------------------------------------------
------------------------------------------------------------
------------------------------------------------------------
------------------------------------------------------------
------------------------TCAGAGAACACTGCTGGTAATAAGGACATGTTTGTG
GAACCCCTGCCTCCAGACTACCCTGTCCAGACATTGGCGAAGCTTAACTTCCAGCCACAG
ACTATTTCCAGCGACCCAGGGAGTGCTTTCACAGAATGGAGCTATCCTGTGGAGCTGATG
CCTCCCAGACACACAATGGGCTCCTGGGTGAGCACCAGCTTTGAACAA---CCCTCTGCA
AGTCCAGAGAGCACTGCTGTGGAGTGGGGAAACCCTACAGAGCCACTGCTTCCCAAAATG
CCTTCTCAGTCCCTAAGGAGACCAGTTGCTGAGCAAGAAGTCTTCTCAGGTTCGATGAGC
GCTTCTGAAGAATGGAGTGATCTTGTGCAGCTGACGTCTTCTCTATACACTTTACAGCAC
TGGGTGAGCCCTGGTCCAAAGAGTGTTGCCATTGAGGGGGACACTTCTACAGAGATGCTG
CCTCCCAGACATTGGTCCATTGTGAGACATAAAATCCAGAAAATGATGCCAACTTCTGAG
AATGCTGCTGTTGGG---TGCATTTCTGAGAGCCCACTGCCTATCGAATATCCCACCCAC
TTCTCAACG---CCTAGCATTCAAGAAATATCCTTACATCCAGAGAACACTGCTGTTGAA
GGAGGCATGTCTAAGAAATCGCTACATCCCAAGTGTCCT---CAGTCATTTGTGAAATTT
ATGGCACATCATGTCTTTTCAGAGAGCCCTAATATGGAGGATCAGGTTTATGTGGATCCT
CTGTCTTCTAATCAACCTTCCAAATATTTGTTGAAGCCTACAGTTGAGCACCAAGTTTTC
TCAGGTTGTGAGTGTGCTGATATCGAGGGAGGCATTTCTTCAAAGCTGGTGCCTACAAAA
TGCCCTTTACAGTCTTTGGGGAGGCTTGAAGACCCACAAGGAGTTTTCTCATATTCAGAA
AATGCTCCTGTTAAGTGTAGCTATCCCCAAGAGCAGCTGCTTCCTGGATACCTTTCCCAG
GCATGGGGGAAGCTTAAGTATGAGCAAGAAGTCTCCACAGTTTCTGAGAGCTCTTTTAAA
GAATGGGAGAGTTCTGAAGAGCAGTTGCCTTCCAGATGCCCTATCCAAGCTGAGGATGGG
------------------------------------------------------------
------------------------------------------------------------
------------------------------------------------------------
------------------------------------------------------------
------------------------------------------------------------
------------------------------------------------------------
------------------------------------------------------------
------------------------------------------------------------
------------------------------------------------------------
------------------------------------------------------------
------------------------------------------------------------
------------------------------------------------------------
------------------------------------------------------------
------------GCTGAATTCCAGCCACAGGTGTCCTCATCAGGCTCAGTCAGTGTACCT
GTAGAGAGGAGCAGTGCTGAGAAT---CAGCTGCCTCCCAGACACCCTTTTCAGGCTTTT
GCAGACCCTCAATATAAGCAACAAGTTTATTCAAGTTCCATGAGTACTGCTGCCAAGGGA
---ATCATTTTTGAGAGCAATCCTAGCAGCCAGGCCCTCCCAAGAGGTCCGGCTTCTCCA
AGCAAAACTAGGGAACACAGCCAAGACTCTGAAGACCTCTTTAAGAACATTTCGACTCCT
GCTACCAAATCTGTGAAGTTCGCCCTTGCTCCTGCCTGGCCACTATCCACTTCTGGGGAT
ACTTACACTCAGGAGGATGTTCTTGAGAGTAGTGATCAAAATAACGACTATTCAAATTTA
TCCACCAGTGAGGCTGATGTTGAAAACCTCTTTGGAGTTCGACTGAAGAGAATCCCTTCC
TCAGAGAAGTACAAGATTGAGGAACAAAACCATTCTACCAAGCTTCCTTCACTCTCCTTA
GGCCCAGTTTCATCTTACACAGACAGAGAACCACAAATCATA---AGTGCTTCCCAGGGG
CTCCTGGGCATCTCCAAGAAC---CTTACCACAACATCTGACATTGCAGAGAAGCAACAG
AGCAAGCCCAAATCTGCCAGCATGCTCAAGAAGAAACCTGATTACAAGATCCCAGGAAAG
GCTCCTGGTAAACTATCAGGTTATGCCACCTTAGACCCATCTTGGATAACCATGGTCAAG
CAGAAGCAGAAGAATTCCCCAACCCAGGTTCCTACGAAAGAGCTGAAAACCAAGAATAGA
GATGGAGCAAAGGTTGGCACTAAGGTGCCTAGATATGGATATGGAAATGAGAAGATAATT
CAAGTGCTCGCCATGAAAAAAGAAACCAGAAAACCTTCAGCTCACCCAGCCATGTTCCAA
GAGCCAGATGAGCCAATCTGGTTCTCCATGGCCAAGAAGAAAGCCAAAGCATGGAGC---

>PhDi|XM_028522175.1_cds_XP_028377976.1_1
------------------------------------------------------------
------------------------------------------------------------
------------------------------------------------------------
------------------------------------------------------------
------------------------------------------------------------
------------------------------------------------------------
------------------------------------------------------------
------------------------------------------------------------
------------------------------------------------------------
------------------------------------------------------------
------------------------------------------------------------
------------------------------------------------------------
------------------------TCAGAGAACACTGCTGATAATGAAGGCATGTTTGTA
GAGCTGCTGCCTCCAAAGTGTCCTTGCCAGCCTTTGGTGAAGCTTAACGTACAGCCAGAG
AATACTACCTGTGACTCAGGGAGTGCTTCCAAAGAATGGAGCAGTCCTATGGAGGTGATG
CCTTCGAGACACACCTTCTACCCCTACGTGAACACCAGCTTTGAACAA---CCCTCTGCA
GGTCCAAAGAGCACTGCTGTGGAGTGGGGCATTCCTATGGAGCCGCTGCTTCCTAGAATG
CCTTCTCAGCCCCTGATGAGACCAGTTGCCCAGCAAAAAGTCTTCGAACATTCATTGAGT
GCTCATGCACAATGGAGTGGTCTTGTGGAGCCAATACGTCCCACATATACTTCCCAGCCC
AGGGTGAGCCCTGGTCCAGAGAGTGTTGCCAATGACAGGGACACTTCTACGGAGCTGCCA
CCTCCCAGACATTGGTCCATTGTTAGACATAAAGTTCAGAAAATGTCACCAAGGTTTGAG
AAAGCTGCTGTTGAGAGAGTCATTTCTGGGAGAGCACAGCCTCCCAAATATCCCATCCAC
TTCTTAAAC---TTTGAAGCTCAGGAAGTATCCTCAGATCTACAGAACACTGCTGTTGAA
AGAGGTATGTCTAAGAAATCGCTACTTACCAGAGGTCCTTCCCAGTCGTTTGTGAAGTAC
ATGGCACAGCATATCTTTTCAGAGAGCTCTGATAAGGAACAGCAGGTTTATGTGGATCCT
CTGGCTTCAAATCAACCTTCCAAATCTTTGCTGGGGCCTAAAGTTGAGCATCAAGTTATG
TCAGGTTGGGAGAGTGCTGATATTGAGGGAGGCGTTTCTTCAAAGCTGCTGCCTACAAAA
GGCCCTCTACAGTCCTTGGAGAGGCCTGAAAACCCACAAGAAGTTTTCTCATATTCAGAG
AGTGCTCCTGTGAAGTGGAGCTGTCCTCGAGAGCAGTGGCCTCCCAGATACCTTTCCCAG
ACATATGGAGAGTTTGAGCACAAGCAAGAAGTTTCCTCAGTTTCTCAGAGCTCTCTTGAA
GAATGGAGATGTTCTGAAGAGCAGCAGCCTTCAAGAGACACTTTCCAAGCTGAGGGTGGG
------------------------------------------------------------
------------------------------------------------------------
------------------------------------------------------------
------------------------------------------------------------
------------------------------------------------------------
------------------------------------------------------------
------------------------------------------------------------
------------------------------------------------------------
------------------------------------------------------------
------------------------------------------------------------
------------------------------------------------------------
------------------------------------------------------------
------------------------------------------------------------
------------GCTGAATTCCAGCCACAGATTTTGTCAACAGGCTCAGTGAGTGTGCCT
ATAGAGTGTAGCAGTGCTGAGCAT---CACCTGCCTCCCAGACAACCTTTTCAGGCTTTT
GCAGGTCCTGAATAT---GAACAAGTTTATTCAAGTTCCATGAGTGCTGCTGCTAAGGCA
---ACCATTTTTGAGAGTGATCCTAGCAGCTGTTCCCTACCAAAAGGTCCAGCTTCTCCA
AACGAAACTATAAAACACAGCCAAGGCTCTGAAGATCTCATTAAGAACACCCCGACTTCT
GCTACCAAGCCTGTGAAGTCCACTGTCACTCCCGCCTGGCCAACATCCATTTCTGGGGAT
AGTTATCCTAAGGAGGAAGTTCTTGAGAGTAGTGATCAAAATGATGGCTGTTCAAGTTTA
TCCACCAGTGAGGCTGATGTTGAAAACCTTTTTGGAGTCCGACTGAGGAGGATCCCTTCT
TCACAGAAGTATAAGAGTAAGGAACAGGAGCATTTTACCAAGCTTCCTTCACCCTCCTTG
GGCCCAGTGTCAACTTCTGTAGGTGGAGAACCACAAATCAGA---AGTGCTTCCAAGGGA
CTCCTCCACACTGAAGAGAAC---CTCACTGCAATATCTGACTTTGCAGAGAAGCAAGAG
AGCAAGCCCAAATCTGATAGCATGCCCAAGAAGCAACCTGCTTACAAGATCCCAGGAAAG
GCTGAT---CGACAATCAGATTATGCCACCTCAGAGCCAGCTTGGATAACCTTGGCAAAA
CAGAAGCAGAGGAAGTTCCAGACTGAGATTACTATGGAAGAGCTGAAAGCCAGTACTGGA
GCTGGACCAGAGACTGAGACTAAGGTGGCTAGTTATGGATTTGAAAATCAGAAGATATTT
CAAGTGCCTGCCATGAGAAAAGAAACCAGACATTCTTCAGCTCACCCAGCCACATTCCAA
GAGCCAGCTGAGCCAGTCTGGTTCTCCATGGCCAAGAAGAAAGCCAAAGCATGGAGC---

>PtVa|XM_023523327.1_cds_XP_023379095.1_1
------------------------------------------------------------
------------------------------------------------------------
------------------------------------------------------------
------------------------------------------------------------
------------------------------------------------------------
------------------------------------------------------------
------------------------------------------------------------
------------------------------------------------------------
------------------------------------------------------------
------------------------------------------------------------
------------------------------------------------------------
------------------------------------------------------------
------------------------TCAGAGAACGTTGCTGGTAATGAGGGCATTTTTGTG
CAGATGCTGCCTCCAAAATATCTTTGCCAGCCCTTGGCAAGGCTTAAATTCCAGCCACGG
TCCGATACCAGCAAGTCAGCAAGTGCTTCCACAGAATGGAGTAGTCCTATGGAGCCAGTG
CCTTCTAGACATACCTTCCATCCCTGGGAGAGCCTCAGATTTGAACAACATGCCTCTTCA
GATCCAGAGAGCACTGCTGTAGAGTGGGGCATTCCTATGGAGCCACTGCCACCCAGAAGG
CCTTCTCGGCGCCCGAAGAGATCAGTTGTGAAGCAAGACATCTTCTCAAGCTCAGTGAGT
GCTCCAGCAGAATGGAGTGGCCCTATGAAGCCGATGCCTCCCAGACATGCCTTTCAGCCC
TTGATGAGCCCTGGTCCAAAGAATGTTGCCATTGAGGGGGACACGTCTGCAGACCTGCCG
CCTCCCAGAAACTGGTCCGTTGTGAGACATAAAGTCCAGCAAATGTCA---AGTTTTGAG
AGTGCTGCTGTCGAAGGGGGCACATATGAGAGGTCT------TCCAAATATCCCACTCAC
TTATTAAGGAGGTCTAAAGTTCAGGAAATATCCTCATATCTAGAGAATAATGCTGCTGAA
GGAGGCACATCTAAGAAATTGCCGCTTCCCAGGCGTCCTTCCAGGTCATTCGTGAAGTTT
ATGGCACAGCAATTTTTTTCAGAGACCCCTGCTACTGAGGAACGGATTTATGTGGATCCT
CTGTCTTCAAATCAACCTTCCAAATCTTTGTTGAGTCCTAAAGTTGAGCACCAAGTTTTC
TCAGATTGGGAGAGAGCTGATATTGAGGGAGGCATTTCTTTGAAGCCGCTGCCTACAAAA
TGCCCTTTACAGTCCCTGGGTAGGCCTGAAGACCCACAAGAAGTTTTCTCACATTCAGAG
AGTCCTCCTGTGAAGTGGATTAGTTCTCAAGAGCAGCTGCCTCCCAGATACCTTTCCCAG
AAATTGGGGAAGCTTGAGAACCAGCAAAAAGTCTTATCAGTTTCTAAGAGCTCTCCTAAA
GAATGGTGGTCCCAGGCTGAGGATGAGGCTGAATTCCAGCCACATATTTTCTCAACAGAT
------------------------------------------------------------
------------------------------------------------------------
------------------------------------------------------------
------------------------------------------------------------
------------------------------------------------------------
------------------------------------------------------------
------------------------------------------------------------
------------------------------------------------------------
------------------------------------------------------------
------------------------------------------------------------
------------------------------------------------------------
------------------------------------------------------------
------------------------------------------------------------
---------------------------------------------TCAGCAAGTGTACCT
GTAGGGCAGATCAGTGCTAAGGATGATCACCTGCCTCCCAGACACCCTTTTCAGGCCTTT
CCAGACCCTGAATATCAGCAACAAGTTTATTCACGTTCCATGAATGCTCCTGCCAAGGGA
---AATGTTTTTGAGAGCAATGCTAGCAGCTGGTCACTACTAAGAGGTCCAGCTTCTCCA
AATAAAACCAGCAAACATGGCCAGGACTCTGAAAACTTCATTAAGAATATCCCGACTCCT
GCTACCAAACCTGTGAAGTTCACCATCTCTCCTGCCTGGCCAACATCCACTTCTGGGGAA
------AATAAGAAGGAGGTTCTTGATAATAGTGATCGCGATAACAGCTATTCAAATTTA
TTCCCCAGTGGGGCTGATGTTGAAAACCGTTTTGGAGTCCGACTGAGAAGGATCCCTTCC
TCACAGAAGCAGGAGAGTGAGAAACAAGACCATTTTACCAAGCTTCCTTCATTCTCCTTA
AGCCCAGTTTCATCTTATGTGGGTAGAGAACCACAAATCAGA---AGTGCTTCCCAGGGG
CTCCTGGGCATCAGAGAGAAC---GTCACCACAATATCTGACTTTGCAGAGAAGCAACAG
GACAAGACCAGGTCTGGCAGCATGGCCAAGAAGCAACCTGCTTACAAGATCCCAGGAGAG
GCTCCTATTCAACAATCAGATTATGCAACCTCAGAGCCAGCTTGGATAACCATGGTAAAG
CAGAGGCAGAGGAATTTTCCGACCCACATTCCTATGAAAGAACTAAAACCCGATAATAGA
GCTGAAGCTAAGGCTGAGACTAAGAAGCCTACATATGGGTTTGAAGATCGGAAGATATTT
CAAGTGCCTTCTACAAGAAAGGAAATCAGAAAATCTTCAACTCTCCCAACCGTACTCCAA
GAGCCATTTGAGCCAGTCTGGTTCTCCTTGGCCAAGAAGAAAGCCAAAGCATGGAGC---

>RhFe|XM_033116819.1_cds_XP_032972710.1_1
------------------------------------------------------------
------------------------------------------------------------
------------------------------------------------------------
------------------------------------------------------------
------------------------------------------------------------
------------------------------------------------------------
------------------------------------------------------------
------------------------------------------------------------
------------------------------------------------------------
------------------------------------------------------------
------------------------------------------------------------
------------------------------------------------------------
------------------------TCAGAGAACGCTGCTAGTGACAAGGGCATGTTTGTG
GAGCTGCTGCCGCCAAAATACCCTTGCCAGCCCTTGGAGAGGCTTAAATTCCAGCCACTG
ACCATTACCCATGACTCAGCTAGTGCTTCCGCAGAATGTAGCAGTCCTGTGGAGCCAAGG
CCTCCCAAATACACTCACCAGCACTGGATGAGCCCTAAGTCTGAGCTACAAGCCTCTGCA
GGTCCAGAGAGTGTTGTGGCTGAGAGGAGCATTTCTATAGAGCCTTTGCCTCCTAGAATT
CCTTCTCAGCCTCTGATGAGACCAGTTGTGGAGCAACAAGTCTCCTCAGGTTCAATGAGT
GCTCTTGCAGAATGGAGCGGTCATGTGGAGCCAGTGCCTCCCAGAATGCCCTCTCATCCC
CTGGTGAAACCAGGTCCAGAGAGTATTGTCATTGAGGTGGACACTTCTACAGAACTGCTG
CCTCCCAGACATTGGTCCATTGTGAGACATGAAGTCCAGCAAATGTCATCAAGTTTTGAG
AGTGCTGCTGTTAAGGGGTGCATTTCTGAGAGGCCACTGCCTCCCAAATATCCCATCCAC
TTCTTAGTGAGGTCTAAAGTTCAGGAAATATCCTCATGTCTAGAGAACACTGCTGTTGAA
AAAGGCATGTCTAAGAAATCGCTGCTTCCAAGGCATCCTTCCCAGTCATTCGTGAAGTTT
ATGGAACAGCAAGTCTTTTCAGAAGGCCCTGCTATTGAGGAGCAGATTTATGTGACTCCT
CCATCTTCACATCAACCTTCTAAATCTTTGTTGAGGCCTAAAGTCATGCACCAAGTTTTC
CCAGATTGGGAGAGTGCTGATATTGAGGGAGGCATTTCTTTGAAGTTGCTGCCTACAAAA
TGCCCTTTACAGTCCTTGGGGAGACCTAAAGACCCACAAGAAGTTTCCTCACATTCAGAG
AGTGATCCTATGAAGTGGAGCAGTTCTCAAGAGCAGCTGCCTCCCAGAAACCTTTCCCAC
ACATTGGGGAAGCTTGAGTACCAGCAAGAAATCTCCTCAGTTTCTGAGAGCTCTCCTGAA
GAATGGTGCTTCCAAGCTGAGGATGGGGCTGAATTCCAGCCACAGATTTTCTCAACAGGA
------------------------------------------------------------
------------------------------------------------------------
------------------------------------------------------------
------------------------------------------------------------
------------------------------------------------------------
------------------------------------------------------------
------------------------------------------------------------
------------------------------------------------------------
------------------------------------------------------------
------------------------------------------------------------
------------------------------------------------------------
------------------------------------------------------------
------------------------------------------------------------
---------------------------------------------TCAGTGAGTGTACCT
GTAGAGTGGATCAGTGCTGAGGAT---CACCTGCCTTCCAGACACCCTTTTCAGGCTTTT
GCAGACCCTGAGTATCAGCAACAAGTTTCTTTAATTTCCATGAGTGCTGCTGCTACCGAG
GGAACAATTTTTGAGAACAATCCTAGCAGCTGGTCCCTACCAAGAGATCCATCTTCTCCA
AACAAAACCAGAAAACACAACCAAGGCTCTGAAGAACTCATTAAAAATATTCTGACTCCT
GCTAGGAAG---------TTCACCATTCCTCCTATCAGGCCAATATCCACTTCTGGAGAC
ACTTACTCCAAGGAGGAGGTTTTTGAGAGTAGTAATCAAAATAACAGCTACTCAAATTTA
CCCTCCAGTAAGGCTGATGTTGAAAACCTTTTTGGAGTCCGACTGAAAAAGATCCCTTCT
TCACAGAAGCACAAGATTGAGAGACAAGACCATTTTACCAAGCTTCTTTCACTCTCCTTG
CACCCAATTTCACCTTCTGTAGGTATAGAACCACAAATCAGAAGAAGTGCTTCCCAGGGG
ATCCTGGGAAGA---GAGAAC---CTTACCACAAGATCTGATTTTGCAGAGAAGCAACAG
AGCAGACCCAAATCTGACAGCATGGCCAAGAACCAACCTGCTCATAAGATTCCAGGAAAG
GCTCCTGGTCAACAATCAGATTATACCACGTCGGAACCAGCTTGGATAACTATGGTAAAG
CAGAGACAGAAGAATTTTCCGGCCCACATTCCTATGAAAGAACTGGAAACCAAGAATACA
GCTGGAGCTAAGGCTGAGGCTATGAAGCCTAAATATGGATTTGAAGATCAGAAGATATTT
CAAGTGCCTGCCACGAGAAAAGAAACCAGACGATCTTCAACTCTCCCAGCCGTGCTCCAA
GAGTCCGCTGAGCCAGTCTGGTTCTCCCTGGCTAAGAAGAAAGCCAAAGCATGGAGC---

>RoAe|XM_016124444.1_cds_XP_015979930.1_1
TCAGAGAACACTGCTGGTAATGAGGGCATTTTTGTGCAGCCGCTGCCTCAAAAACACTTT
TGCCAGCCCTTGGAAAGTCTTAAGTTCCAGCCAAAGACCATTACCAGCAAGTCAGCAAGT
GCTTCCACAGGATGGGGTGGTCCTGTGGATCCAGTGCCTCCCAGACATACCTACCAGCCC
TGGGAGAGCCCTAAATCCAAGCAGCAAGACTCTGCAGGTCTGGAGAGTGCTGCTCTTGAG
TGGGGCATTTCTATGAAGCCACTGCCTCCCAGAATGACTCCTAAGCGCCTGATGAGGCAT
AAAGTTAAGGAGCCAGTCTCCTCAGGTCTAGAAATTACTGCTGCTGAAGGGATCACTTCT
ATGGAGCTACAGCCTCCAAGACATCATTCTCAGCTCCTCATGAAACCAACAGTTGAACAA
GAAATCTCTGCAGGTCCAGAGAGCCCTGCAGCTAAGGGGAACATTTTTGTGGAGCCACCA
CCTATGAGACACCCTTTCCAGCCATGTTTGAGCCCTAAACTCACGCTAAAAGCTTCCTCA
TTTCCAGAGAACACAGCTGATCAGGAGAGAAATTATGTGGTGCCTCAACTTTCTAAAGTT
TTTGCCCAGCCCTTGATGAACGCGAAAGTTGAACAAAATGTGTTCTCAGGTTCAGAGAGT
GCTGAGACAGTCATTTCGGTGGAGGCACTGCTCCCCCAACATTTTCCCCAATCCTTGACA
AATGCTCAAGCCCAGCATAGCTTCTCAGAGAACACTGCTGGTAATGAGAGCATTTTTGTG
CAGCCGCTGCCTCAAAAACACTTTTGCCAGCCCTTGGAAAGTCTTAAATTCCAGCCAAAG
ACCATTACCAGCAAGTCAGCAAGTGCTTCCACAGGATGGGGTGGTCCTGTGGATCCAGTG
CCTCCCAGACATACCTTCCAGCCCTGGGAGAGCCTCAGATTTGAACAATATACCTCTTCA
GATCCAGAGAGCACCGCTGTGGAGTGGGGCATTCCTAAGGAGCCACTGCCACCCAGAATG
CCTTCTCAGCCCCTGATGAGATCTGTTGTGAAGCAAGAAGTCTTCCCAGGTTCAATGAGT
GCTCCAGCAGAATGGTGTGGCCCTATGAATCCGATGCCTCCCAGACATGCCTTTCAGCCC
CGGATGAGCCCTGGTCCAAAGAATGTTGCCTTTGAGGGGGACACTTCTGCAGAGCTGCTG
CCTTCCAGAAACTGGTCCATTGTGAGACATAAATTCCAGCAAACGTCA---AGTTTTGAG
AGTGCTGCTGTTGAAGGGGGCATATTTGAGAGGTCT------TCCAAATATCCCTCTCAC
TTCTTAATGAGGTCTAAAGTTCATGAAATAATCTCACGTCTAGAGAATACTGCTGTTGAA
GGAGGCACGTCTAAGAAATTGCTGCTGCCCAAGCGTCCTTCCCAGTCATTCGTGAAATTT
ATGGCGCAGCAAATCTTTTCAGAGACCCCTGCTATTGAGGAGCGGATTTATGTGGATCCT
GTGTCTTCAAAACAACCTTCCAAATCTTTGTTGAGGCCTAAAGTTGAGTACCAAATTTTC
TCAGACTGGAAGAGAGCTGATATTGAGGGAGGCATTTCTTTGAAGCTGCTGCCTACAAAA
TGCCCTTCACAGTCCCTAGGTAGGCCTGAAGACCCACGAGAAGTTTTTTCACATTCAGAG
AGTGCTCCTGCCAAGTGGATTAGTTCTCAAGAGCAGCTGCCTCCCAGATACCTTTCCCAG
AAACTCGGAAAGCTTGAGAACCAGCAAAATGTCTTATCAGTTTCTAAGAGCTCTCCTAAA
GAATGGTGGTTCCAGGCTGAGGGTGGGGCTGAATTCCAGCCATATAGTTTCTCAACAGAC
------------------------------------------------------------
------------------------------------------------------------
------------------------------------------------------------
------------------------------------------------------------
------------------------------------------------------------
------------------------------------------------------------
------------------------------------------------------------
------------------------------------------------------------
------------------------------------------------------------
------------------------------------------------------------
------------------------------------------------------------
------------------------------------------------------------
------------------------------------------------------------
---------------------------------------------TCAGTAAGTGTACCT
GTAGAGCAGATCAGTGCTAAGGATGATCACCTGCCTCCCAGATACCCTTTTCAGGCCTTA
TCAGACCCTAAATATCAGCAACAAGTTTATTCATGTTCCATGAATGCTCCTGCCAAAGGA
---AACATTTTTGAGAGCAATCCTAGCAGCTGGTCCCTACTAAGAGGTCCAGCTTCTCAA
AATAAAACAAGGAAACATGGCCAGGACTTTGAAGACGTCATTAAGAATATCCCAACTCCT
GCTACCAAACCTGTGAAGTTCATGATCTCTCCTGCCTGGCCAACATCCACTTCTGGGGAC
------ATTAAGGAGGAGGTTCTTGAGAATAGTGATCACAATAACAGCTATTCAGATTTA
TTGCCCAGTGGTGCTGATGTTGAAAACCATTTTGGAGTCCGACTGAGAAGGATCCCTTCC
TCAAAGAAGCAGGAGAGTGAGAAACAAGACCATTTTACCAAGCTTTCTTCACTCTCCTTA
AGCCCAGTTTCATCTTATGTGGGTGGAGAACCACAAATCAGA---AGTGCTTCCCAGGGT
CCCCTGGGCATCAGAGAGAACGTCGTCACTACAATATCTGACTTTGCAGCGAAGCAACAG
AACAGGACCAGGTCTGGCAGCATGGCCAAGAAGCAACCTACTTACAAAATCCCAGGAGAG
GCTCCTATTGAACAATCAGATTATGCAACCTCAGAGCCAGCTTGGATAACCATGGTAAAG
CAGAGGCAGAGGAATTTTCCGACCCACATTCCTATGAAAGAACTAAAAACCAATAATAGA
GCTGAAGCTAAGGCTGAGATCAAGAAGCCTAGATATGGGTTTGAAGATCAGAAGATATTT
CAAGTGCCTTCCACAAGAAAGGAAATCAGAGAATCTTCAACTTTCCCACCTGTACTCCAA
GAGCCATTTGAGCCAGTCTGGTTCTCCTTGGCCAGGAAGATAGCCAAAGCATGGAGC---
