# Supplementary material for: Positively selected genes in the hoary bat (Lasiurus cinereus) lineage: prominence of thymus expression, immune and metabolic function, and regions of ancient synteny
Source: PeerJ. 2022 Mar 17;10:e13130. doi: 10.7717/peerj.13130 (PMC8934532; doi:10.7717/peerj.13130)
Supplement: Supplemental Information 4 — Likely alignment errors have been manually deleted between conserved codons. Recovery of the original codon positions requires alignment to the original accessions in each orthogroup. [file peerj-10-13130-s004.zip › renamed.manual/OG0003910.manual.fas]

>EpFu|XM_008145121.2_cds_XP_008143343.2_1
TTCGTGCACGCCATAACCTCTGAGTGTGTCATGCTGACCTGTGAGGTGGACCGAGAGGAC
GCCCCTGTGCACTGGTACAAGGACGGGCAGGAGGTGGAGGACAGCGACATCATGGTGCTG
GAGAACGAAGGACCCCATCGCCGTCTGTTGCTGCCCGCGGCCCAGCCCTCGGACGGGGGC
GAGTTTCAGTGTGTCGCTGGAGATGAGCGTGCCTACTTCACCGTGAACATCACAGACGTC
TCCTCATGGATCGTGTACCCCAGCGGCAAGGTGTATGTGGCGGCCGTGCGCCTGGAGCGT
GTGGTGCTGACCTGTGAGCTGTGCCGGCCCTGGGCCGAGGTGCGCTGGACCAAGGATGGC
GAGGAGGTGGTGGAGAGCCCAGCGCGGCTCCTGCAGAAGGAGGACACCATCCGCCGCCTG
GTGCTGCCTGCCGTCCAGCTCGAGGACTCCGGCGAGTACTTGTGTGAAATCGATGACGAG
TCAGCCTCCTTCACTGTCACTGTCACAGAGCCCCCCGTACGCATCCTACACCCCCGGGAT
GAGGTGACCTTGGCCGCCGTGAGCTTGGAGTGTGTGGTGCTAATGTGTGAGCTGTCGCGG
GAGGACGCCCTGGTGCGCTGGTACAAGGATGGGCTGGAGGTGGAGGAGAGCGAGGCCCTG
GTGCTAGAAAGTGACGGGCCCTGCCGCCGCCTGGTGCTGCCTGCTGCCCAGCCCGAGGAC
GGGGGCGAGTTCGTGTGTGATGCTGGAGACGACTCGGCCTTCTTCACTGTCACCGTCACA
GCCCCGCCAGAGAGGATTGTGCGGCCCGCAGCCCGCTCCCTGGACCTGCAGTTTGGGGCT
CCAGGGCGCGTGGAGCTGCGCTGCGAGGTGGCCCCGGCTGGGTCCCAGGTGCGCTGGTAT
AAGGATGGGCTGGAAGTGGAAGCATCGGACACCCTGCAGCTGGGTGCTGAGGGGCCCACC
CGCACCCTCACCCTGCCCCACGCCCAGCCCGAGGACGCCGGGGAGTATGTGTGTGAGACC
CGTGATGAAGCTGTCACCTTCAACGTCAGCCTGGCTGAGCCCCCAGTCCAGTTCCTTGCC
CCAGAGGCAGCCCCCGGCCCTCTCTGTGTGGCCCCCGGGGAGCCGGTGGTGCTGAGCTGT
GAGCTTTCCCGGGCTGGCGCCCTCGTCTTCTGGAGCCACAACGGGAGGCCGGTGCAGGCG
GAGGAGGGCGTGGAGCTCCACGCCGAGGGCCCCCGCCGCGTCCTCTGCATCCGGGCTGCA
GAGCCAGCCCACGCGGGCCTCTACACCTGCCAGTCCGGAGAGGCCCCCGGCGCCCCCAGC
CTCAGCTTCACTGTCCAAGTGGCTGAGCCCCCCGTGCGGGTGGTGACCCCAGAAGCGGCC
CAGACAAGAGTTCGCAGCACCCCAGGCAGGGACCTAGAGCTGGTGGTACACCTCTCCGGG
CCCGGGGGCACTGTGCGCTGGTACAAGGACGGGGAGCGACTGGCGAGCCAGGGGCGGGTG
CAGCTGGAGCAGGCCGGGGCCAGGCAGGCACTGCGGGTGCGGGGCACACAGAGCGGAGAT
GCTGGGGAGTACCTGTGCGACGCACCCCAGGACAGCCGCATCTTCCTCGTCAGTGTGGAA
GAACCGCCACCGGTGAAGCTGGTCTCAGAGCTGACACCACTCACTGTCCACGAGGGCGAC
GACGCCACGTTCCGGTGTGAAGTCTCCCCTCCAGACGCCGACGTCACCTGGCTGCGCAAT
GGGGCCATTGTCACTCCAGGACCTGGGCTAGAGATGGCCCAGAGCGGGTCAACCCGCACC
CTGACCGTGCGAGGGTGCCAGCTGAAGGACGCAGGGACCGTGACTGCCCAAGCAGGGGGC
ACAGCAACAAGTGCCCGGCTCCACATTCGAGAAATCGAGCTGCTGTTCCTTCGGCGGCTG
CAGGACCTGCGGGTGGAGGAAGGCCAGGACGTGTGCCTGGAAGTGGAGACGGGCCGAGTG
GGTGCAGCAGGGGCCGTGCGCTGGGTTCGAGGTGGGGAGCCCCTACCCCACGACTCTCGC
CTGTCTGTGGCCCAGGATGGCCACATCTACCGCCTCTTCATCCATGGTGTTGTACTGGCT
GACCAAGGCACCTACGGCTGCGAGAGCCACCACGATCGCACCCTGGCCAGGCTCAGCGTA
AGGCCAAGGCAGCTAAGGGTGTTGCGGCCTCTGGAGGATGTGACCGTCATCGAGGGGGGC
AGCGCCACCTTCCAGCTGGAGCTGTCCCAGGAGGGTGTGATGGGGGAATGGGCCCGGGGC
GGAGTCCGGCTGCACCCGGGGCCCCAGTGCCGCATTCACACGGAGGGCCGCACCTACCAA
CTGGCACTCAGTGGCTTGGGCCTGGCCGACTCAGGCTGCATCTCCTTCACGGCAGACGCC
CTGCGCTGTGCAGCCAGACTCACTGTGAGAGAGGCCCCAGTGACCTTTGTGCAGGTGCCA
CAGGACCTAGAGGTGACCGAGGGCGACACAGCTACATTCGAGTGCGAGCTTTCCCAGGCC
TTGGCTGATGTCACCTGGGAGAAGGACGGGCGCCCGGTCATCCCCAGCCCCCGGATCAGG
CTCCAGGCCCTCGGCGCGCGGCGCCTTCTCCAGCTGCGGCGCTGTGGCTCCTTGGATGCT
GGGACCTACAGCTGCCGCGTGGTGTCCGTGCTCTCCGAGCTCCGGCCGGTGAGCGCCCGC
GAAGGCGACGGCGCTACGTTCGAGTGCACCGTGTCCGAGGTCGAGGCCACCGGCAGCTGG
AAGCTCGGAGGCCGCCCACTGAGACCCGGAGGCCGCATCCGCATCCGACAGGAAGGGAAG
AAACATATTCTGGTGCTAAGTGAGCTGCGCGCGGAGGACGCCGGTGAGGTCCGCTTCCAG
GCGGGACCCGCCCAGTCCGCAGCTGAGCTGGAGGTGGAGGCACTGCCTCTCCAGATGTGC
CGCCGCCCGCCTCGCGAGAAGACGGTTCTGGTGGGCCGCCGGGCGGTACTGGAGGTGACC
GTGTCGCGCTCCGGGGGGCACGTGTGCTGGTTGCGGGAGGGGGTCGCGCTGTGCCCGGGA
GACAGGTACGAGCTGCGCAGCCATGGCCCCACCCACAGCCTGGTCATCCGTGACGTGCGA
CCTGAGGACCAGGGCACCTATTGCTGCCAGGCCGGCCAAGACAGCGCCCACACGCGGCTG
CTGGTAGAG---
>HiAr|XM_019638284.1_cds_XP_019493829.1_1
TTTGTACATGCCATAACGTCTGAGTGCGTCATGCTGACCTGTGAGCTAGACCGAGAGGAC
GCCCCTGTACACTGGTACAAGGATGGGCAGGAGGTGGAGGAGAGTGACTTCGTGCTGCTG
GAGAACGAAGGACCCCATCACCGCCTGGTGCTGCCTGCCGCCCAGCCCCCCGACGGGGGC
GAGTTTCAGTGTGTCGCGGGAGACGAGCGTGCCTACTTCACCGTCACCATCACAGATGTC
TCTTCGTGGATTGTGTACCCCAGTGGCAAGGTGTACGTAGCAGCCGTGCGCCTGGAGCGC
GTGGTGCTGACCTGTGAGCTGTGCCGGCCCTGGGCCGAGGTGCGCTGGACCAAGGATGGT
GAAGAAGTGGTGGAGAGTCCGGCGCTGCTCCTGCAGAAGGAGGACACCATCCGCCGCCTG
GTGCTGCCCGCGGTCCAGCTCGAGGACTCCGGCGAGTACTTGTGTGAAATCGATGACGAG
TCAGCCTCCTTCACCGTCACTGTCACAGAGCCCCCGGTGCGCATCATATACCCCCGGGAT
GAGGTGACCTTGATCGCGGTGAGCTTGGAATGTATAGTGCTGATGTGTGAGCTGTCGAGG
GAGGATGCCCCAGTTCGCTGGTACAAGGATGGGCTGGAGGTGGAGGAGAGCGAGGCCCTG
GTGCTGCAGAGTGACGGGCCCCGCCGCCGCTTGGTGCTGCCTGCTGCCCAGCCCGAGGAT
GGGGGCGAGTTCGTGTGCGATGCTGGAGATGACTCAGCCTTCTTCACTGTCACCGTCACA
GCCCCACCAGAGAGAATTGTGCGTCCTGCAGCCCGCTCCCTGGACCTGCAGTTTGGGGCT
CCAGGGCGCGTGGAGCTGCGCTGTGAGGTGGCCCCTGCTGGGTCCCAGGTGCGCTGGTAC
AAGGATGGACTGGAGGTGGAAGCATCAGACACCCTGCTGCTGGGTGCTGAGGGGCCCTCT
CGCACCCTGACGCTGCCCCATGCCCAGCCCGAGGATGCTGGGGAGTATGTGTGTGAGACC
CACGATGAAGCTGTCACCTTTAATGTCTGCCTGGCTGAGCCCCCTGTCCAGTTCCTTGCC
CCAGAGGCAGCCCCTGGCCCGCTCTGTGTGGCCCCCGGGGAGCCGATGGTGCTGAGCTGT
GAACTGTCCCGGGCTAGTGCCCTTGTCTTCTGGAGCCACAACGGGAGGCCAGTGCAGGAG
GGTGAGGGCTTGGAGCTCCGTGCCGAGGGCCCCCGCCGCATCCTCTGCATCCAGGCTGCA
GAGCCAGCCCACACAGGCCTCTACACCTGCCAGGCGGGGGTGGCCCCAGGAGCCCCCAGC
CTCAGCTTCACTGTCCAAGTGGCTGAACCA------------------------------
------------------------------------------------------------
------------------------------------------------------------
------------------------------------------------------------
------------------------------------------------------------
------CCGCTGGTGAAACTGGTCTCGGAGCTGACACCACTAACTGTCCATGAAGATGAT
GATGCCACATTCCGGTGCGAAGTCTCCCCTTCAGATGCCGAAGTCACCTGGCTGCGCAAT
GGGGCTATTGTCACTCCAGGGCCCCACCTAGAGATAGCCCAGAATGGGTCAAGCCGCACA
CTGACCGTGCGAGGGTGCCAGCTGGAAGATGCAGGAACCGTGACTGCCCAAGCAGGAGGC
ACAGCCTCAAGTGCCCGACTCCACGTTCGAGAAACGGAGTTGCTGTTCCTTCGGAGGCTG
CAGGATGTGCGGGTAGAAGAAGGCCAGGATGTGTGCCTTGAAGTGGAGACAGGCCGAGTG
GGTGCAGCAGGGGCCGTGCGCTGGGTGCGAGGTGGGGAGCCCCTACCCCATGACTCTCGC
CTGTCTGTGGCCCAGGATGGCCATGTCTACCGCCTCTTCATCCATGACGTCGTACTGGCT
GACCAGGGCACCTACGGCTGTGAGAGCCACCACGATCGAACCCTGGCTAGGCTCTGCGTA
AGGCCGAGGCAACTAAGGGTGCTGCGGTCTCTGGAGGATGTGACCATCATGGAGGGGGGC
AGCGCCACCTTCCAGCTGGAGCTGTCCCAGGAGGGTGTGACTGGGGAATGGGCCCGGGGT
GGAGTCCGGCTGCATCCGGGACCTCAGTGCCACATTCACGCAGAGGGCCCCACTCACCAC
CTGGTACTCAGTGGCTTGGGGCTGGCCGACTCGGGCTGCATCTCCTTCACTGCGGACTCC
CTGCGCTGTGCAGCCAGACTCACCGTGAGAGAGGCCCCAGTGACCGTCGTGCAGGGGCCA
CAAGACCTAGAGGTGACTGAGGGCGACACAGCTACGTTCGAGTGCGAGCTTTCCCAAGCC
TTGGCTGATGTTACCTGGGAGAAGGACGGGAGCCCGCTCATCCCCAGCCCTCGGCTCAGG
CTCCAGGCCCTCGGCACACGGCGCCTTCTCCAGCTGCGGCGCTGCGGCCCCTTGGACGCC
GGGACCTACAGCTGCCGCGTGGTGTCAGTGCTCTCAGAGCTCCAGTCTGTGCGCGCCCGC
GAAGGCGACGGTGCCACGTTCGAGTGCACCGTGTCGGAGGTCGAAAGCACCGGGAGCTGG
AAGCTCGGAGGCCGCCCACTGAAACCCGGAGGCCGCGTCCGCATCCGACAGGAAGGGAAG
AAACATATTCTGGTGCTGAGCGAGCTGCGCACGGAGGACGCCGGTGAGGTCCGCTTCCAG
GCGGGACCAGCCCAGTCCGTGGCTCAGCTGGAGGTGGAGGCACTGCCTCTCCAGATGTGC
CGCCGCCCTCCTCGCGAGAAGACAGTTCTGGTCGGCCGCCGAGCGGTGCTAGAGGTGACT
GTGTCCCGCTCCGGAGGCCAAGTGTGCTGGTTGCGGGAGGGGGTCGAGCTGTGCCCAGGA
GACAAGTACGAGCTGCGCAGCCATGGCCCCACCCACAGCCTGGTCATCCATGACGTGCGG
CTTGAGGACCAGGGCACCTATTGCTGCCAGGCCGGTGAGGACAGCGCCTACACGCGGCTG
CTGGTAGAG---
>LaCi|190-exonerate_protein2genome-gene-43.0-mRNA-1
TTCGTGCACGCCATAACCTCTGAGTGTGTCATGCTGACCTGTGAGGTGGACCGGGAGGAC
GCCCCTGTGCACTGGTACAAGGACGGGCAGGAGGTGGAAGACAGCGACAGCATGGTGCTG
GAGAACGAAGGGCCCTATCGCCGCTTGGTGCTGCCTGCGGCCCAGCCCTCAGATGGGGGC
GAGTTTCAGTGTGTCGCTGGAGATGAGCGTGCCTACTTCACCGTGAACATCACAGACGTC
TCCTCGTGGATCGTGTACCCCACCGGCAAGGTGTATGTGGCGNNNNNNNNNNNNNNNNNN
NNNNNNNNNNNNNNNNNNNNNNNCCGGCCCTGGGCCGAGGTGCGCTGGACCAAGGACGGC
GAGGAGGTGGTGGAGAGCCCAGCGCGGCTCCTGCAGAAGGAGGACACCATCCGCCGCCTG
GTGCTGCCTGCCGTCCAGCTCGAGGACTCCGGCGAGTACTTGTGTGAAATCGATGACGAG
TCAGCCTCCTTCACCGTCACTGTCTCAGAGCCCCCCGTACGCATCATACACCCCCGGGAT
GAGGTGACCTTGACCGCCGTGAGCCTGGAGTGTGTGGTGCTAATGTGTGAGCTGTCGCGG
GAGGACGCCCTGGTGCGCTGGTACAAGGATGGGCTGGAGGTGGAGGAGAGCGAGGCCCTG
GTGCTAGAAAGCGACGGGCCCAGCCGCCGCCTGGTGCTGCCTGCTGCCCAGCCCGAGGAT
GGGGGCGAGTTCGTGTGTGATGCTGGAGACGACTCGGCCTTCTTCACTGTCACCGTCACA
GCCCCGCCGGAGAGGATTGTGCGGCCCGCAGCCCGCTCCCTGGACCTGCAGTTTGGGGCT
CCAGGGCGCGTGGAGCTGCGCTGCGAGGTGGCCCCTGCTGGGTCCCAGGTGCGCTGGTAC
AAGGATGGGCTGGAAGTGGAAGCATCAGACACCCTGCAGCTGGGGGCTGAGGGGCCCGCC
CGCACCCTGACCCTGCCCCACGCCCAGCCTGAGGATGCCGGGGAGTATGTGTGTGAGACC
CGTGATGAAGCTGTCACCTTCAACGTCAGCCTGGCTGAGCCCCCAATCCAGTTCCTTGCC
CCAGAGGCAGCCCCCGGCCCACTCTGTGTGGCCCCCGGGGAGCTGGTGATGCTGAGCTGT
GAGCTCTCCCGGGCTGGCGCCCCCGTCTTCTGGAGCCACAACGGGAGGCCGGTGCAGGCA
GAAGAGGGCGTGGAGCTCCACGCCGAGGGCCCCCGCCGCGTCCTCTGCATCCGGGCCGCA
GAGCCAGCCCACGCCGGTCTCTACACCTGCCATTCCGGGGAGGCCCCAGGCGGCCCCAGC
CTCAGCTTCACTGTCCAAGTGGCTGAGCCCCCCGTGCGGGTGGTGACCCCAGAAGCAGCC
CAGACAAGAGTTCGCAGCACCCCAGGCAAGGACCTAGAGCTGGTGGTACACCTCTCCGGG
CCTAGGGGCACTGTGCGCTGGTACAAGGATGGGGAG------------------------
------------------------CGGGCACTGCGGGTGCGGGGCACACAGAGCAGAGAT
GCTGGGGAGTACCTGTGCGACGCACCCCAGGACAGCCGCATCTTCCTCGTCAGTGTGGAA
GAACCGCCGCTGGTGAAACTGGTCTCAGAGCTGACTCCACTCACGGTCCATGAGGGCGAC
GACGCCACGTTCCGGTGTGAAGTCTCCCCCCCAGACGCTGACGTCACCTGGCTGCACAAT
GGGGCCGTTGTCACTCCAGGACCCGGGCTCGAGATGGCCCAGAGCGGGTCAACCCGCACC
CTGACCGTGCGAGGCTGCCAGCTGAAGGATGCAGGGACCGTGACTGCCCAAGCAGGGGGC
ACAGCAACAAGTGCCCGGCTCCACGTTCGAGAAACCGAGCTGCTGTTCCTTCGGCGGCTG
CAGGACATGCGGGTGGAGGAAGGCCAGGACGTGTGCCTGGAAGTAGAGACGGGCCGAGTG
GGTGCAGCAGGGGCCGTGCGCTGGGTTCGAGGTGGGGAGCCCCTTCCCCATGACTCTCGC
CTGTCGGTGGCCCAGGATGGCCACATCTACCGCCTCTGCATCCATGGTGTTGTACTGGCT
GACCAAGGCACCTACGGCTGCGAGAGCCACCACGATCGCACCCTGGCCAGGCTCATCGTA
AGGCCAAGGCAGCTAAGAGTGTTGCGGCCTCTGGAGGATGTGACCGTCATCGAGGGGGGC
AGCGCCACCTTCCAGCTGGAGCTGTCCCAGGAGGGTGTGATTGGGGAATGGGCCCGGGGC
GGAGTCCGCCTGCACCCGGGGCCCCAGTGCCGCATTCACACCGAGGGCCGCACCTACCAC
CTGGCGCTCAGCGGCTTGGGCCTGGCCGACTCGGGCTGCATCTCCTTCACGGCAGACTCC
GTGCGCTGTGCCGCCAGGCTCACTGTGAGAGAGGCCCCAGTGACCTTTGTGCAGGCGCCA
CAGGACCTAGAGGTGACCGAGGGCGACACAGCTACGTTCGAGTGCGAGCTTTCCCAGGCC
TTGGCTGATGTTACCTGGGAGAAG------------------------------------
------------------------------------------------------------
---------------CGCGTGGTGTCCGTGCTCTCGGAGCTCCAGCCCGTGAGCGCCCGC
GAAGGCGACGGCGCTGCGTTCGAGTGCACGGTGTCAGAGGCCGAGACCCCCGGCAGCTGG
AAGCTCGGAGGCCGCCCGCTGAGACCCGGAGGCCGCATCCGCATCCGGCAGGAAGGGAAG
AAACACATTCTGGTGCTAAGGGAGCTGCGCGCGGAGGACGCCGGCGAGGTCCGCTTCCAG
GCGGGAGCCGCCCAGTCCGCGGCTGAGCTGGAGGTGGAGGCACTGCCTCTCCAGATGTGC
CGCCGCCCGCCTCGCGAGAAGACGGTTCTGGTGGGCCGCCGGGCGGTGCTGGAGGTGACT
GTGTCGCGCTCCGGGGGGCACGTGTGCTGGCTGCGGGAGGGGGTCGCGCTGTGCCCGGGA
GACAAGTACGAGCTGCGCAGCCATGGCCCCACCCACAGCCTGGTCATCCGTGATGTGCGG
CCTGAGGACCAGGGCACCTATTGCTGCCAGGCCGGCCGAGACCGCGCCCACACGCGGCTG
CTGGTAGAGGGT
>MyLu|XM_023763409.1_cds_XP_023619177.1_1
------------------------------------------------------------
------------------------------------------------------------
------------------------------------------------------------
------------------------------------------------------------
------------------------------------------------------------
------------------------------------------------------------
------------------------------------------------------------
------------------------------------------------------------
------------------------------------------------------------
------------------------------------------------------------
------------------------------------------------------------
------------------------------------------------------------
------------------------------------------------------------
------------------------------------------------------------
------------------------------------------------------------
------------------------------------------------------------
------------------------------------------------------------
------------------TTTGTGCACTGGGCCCCTGAGCCCCCAGTCCAGTTCCTTGCC
CCAGAGGCAGCCCCCGGCCCGCTCTGTGTGGCCCCCGGGGAGCCGGTGATGCTGAGCTGT
GAGCTTTCCCGGGCTGGCGCCCTCGTGTTCTGGAGCCACAACGGGAGGCCGGTGCAGGAG
GAGGAGGGCGTGGAGCTCCACGCCGAGGGCCCCCGCCGCGTCCTCTGCATCCGGGCTGCA
GAGCCAGCCCACGCCGGCCTGTACACCTGCCAGTCCGGGGAGGCCCCAGGCGCCCCCAGC
CTCAGCTTCACTGTCCAAGTGGCTGAGCCCTCCGTGCGGGTGGTGACCCCAGAAGCGGCC
CAAACAAGAGTTCGCAGCACCCCAGGCAGGGACCTAGAGCTGGTGGTACACCTCTCCGGG
CCTGGGGGCACTGTGCGCTGGTACAAGGACGGGGAGCGACTGGCGAGCCAGGGGCGGGTG
CAGCTGGAGCAGGCCGGGGCGAGGCAGGTGCTGCGGGTGCGGGGCACACAGAGCGGAGAC
GCTGGGGAGTACCTGTGCGACGCACCCCAGGACAGCCGCATCTTCCTGGTCAGTGTAGAA
GAACCACCACCGGTGAAGCTGGTCTCAGAGCTGACACCACTCACTGTCCACGAGGGTGAC
GACGCCACGTTCCGGTGTGAAGTCTCCCCTCCAGACGCCGACGTCACCTGGCTGCGCAAT
GGGGCCATTGTCACTCCAGGACCTGGGCTAGAGATGGCCCAGAGCGGGTCAACCCGCACC
CTGACCGTGAGAGGGTGCCAGCTGAAGGACGCAGGGATAGTGACTGCCCAAGCAGGGGGC
ACAGCAACAAGTGCCCGGCTCCACATTCGAGAAACCGAGCTGCTGTTCCTTCGGCGGCTG
CAGGACATGCGGGTGGAGGAAGGCCAGGACGTGTGCCTGGAAGTGGAGACGGGCCGAGTG
GGTGCAGTGGGGGCCGTGCGCTGGGTTCGAGGTGGGGAGCCCCTACCCCACGACTCTCGC
CTGTCTGTGGCCCAGGATGGCCACATCTACCGCCTCTTCATCCACGGTGTTGTACTGGCT
GACCAAGGCACCTACGGCTGCGAGAGCCACCACGATCGCACCCTGGCCAGGCTCAGCGTA
AGGCCAAGGCAGCTAAGGGTGTTGCGGCCTCTGGAGGACATGACCATCATCGAGGGGGGC
AGCGCCACCTTCCAGCTGGAGCTGTCCCAGGAGGGTGTGATGGGGGAATGGGCCCGGGGT
GGAGTCCGGCTGCGCCCGGGACCCCAGTGCCGCATTCACACAGAGGGCCGTACCTACCAC
CTGGCGCTCAGTGGCTTGGGCCTGGCCGACTCAGGCTGCATCTCCTTCACGGCGGACTCC
CTGCGCTGTGCAGCCAGACTCACTGTGAGAGAGGCCCCAGTGACCTTTGTGCAGGTGCCA
CAGGACTTCGAGGTGACCGAGGGCGACACAGCTACATTCGAGTGCGAGCTTTCCCAGGCC
TTGGCTGATGTTACCTGGGAGAAGGACGGGCGCCCGCTCATCCCCAGCCCCCGGCTCAGG
CTCCAGGCCCTCGGCGCGCGGCGCCTTCTCCAGCTGCGGCGCTGTGGCTCCTTGGATGCT
GGGACCTACAGCTGCCGCGTGGTGTCCGTGCTGTCCGAGCTCCGGCCGGTGAGCGTCCGC
GAAGGCGACAGCGCTACGTTCGAGTGCACCGTATCAGAGGTCGAGACCACCGGCAGCTGG
AAGCTCGGAGGCCGCCCACTGAGACCCGGAGGCCGCATCCGCATCCGACAGGAAGGGAAG
AAACATATTCTGGTGCTAAGTGAGCTGCGCGCGGAGGACGCCGGTGAGGTCCGCTTCCAG
GCGGGACCCGCCCAGTCCGCAGCTGAGCTGGAAGTGGAGGCACTGCCTCTCCAGATGTGC
CGCCGCCCGCCTCGCGAGAAGACGGTTCTGGTGGGCCGCCGGGCGGTCCTGGAGGTGACT
GTGTCGCGCTCCGGGGGGCATGTGTGCTGGTTGCGGGAGGGGGTCGCGCTGTGCCCGGGA
GACAAGTACGAGCTGCGCAGCCATGGCCCCACCCACAGCCTGGTCATCCGTGACGTGCGA
CCTGAGGACCAGGGCACCTATTGCTGCCAGGCCGGCCAAGACAGCGCCCACACGCGGCTG
CTGGTAGAG---
>PhDi|XM_028510680.1_cds_XP_028366481.1_1
TTTGTGCACGCCGACACCTCCGAGTGCGTCATGCTGGCCTGCGAGGTGGACCGAGAGGGC
GCCCCCGTGCGGTGGTACAAGGACGGGCAGGAGGTGGAGGAGAGCGACACCACGGTGCTG
GAGAAGGAAGGACCCCACCGCCGCCTGGTGCTGCCTGCGGCCCAGCCCTCCGACAGCGGC
GAGTTCCAGTGCGTCGCCGGAGATGAGTGCGCCTCCTTCACCGTTACCGTCACAGACGTC
CCCGCGTGGATTGTGTCCCCCAGTGACAAGGTGTACGTGGCCGCCGTGCACCTGGAGCGA
GTGGTGCTGACCTGTGAGCTGTGCCGGCCCTGGGCCGAGGTGCGCTGGACCAAGGACGGG
AAAGAGGTGGTGGAGAGCCCAGCGCTGCTCCTGCAGAAGGAGGACACCGTCCGCCGCCTG
GTGCTGCCTGCCGTCCAGCTGGAGGACTCCGGCGAGTACTTGTGTGAAATCGATGATGAG
TCAGCCTCCTTCACCGTCACCGTCACAGAGCCCCCGGTGCGCATCATCTACCCCCGGGAC
GAGGTGACCTTGATCGCCGTGAGCCTGGAGTGTGTGGCGCTCGTGTGTGAGCTGTCGCGG
GAGGACGCGCCCGTGCGCTGGTACAAGGACGGGCTCGAGGTGGAGGAGAGCGAGTCCCTG
GTGCTGGAGAGTGATGGGCCCCGCCGCTGCCTGGTGCTGCCCGCGGCCCAGCCCTCGGAC
GGGGGCGAGTTCGTGTGCGACGCTGGGGACGACTCCGCCTTCTTCACCGTCACCGTCACA
GCCCCTCCAGAGAGGATCGTGCGCCCCGCAGCCCGCTCCCTGGACCTGCAGTTTGGGGCT
CCAGGGCGCGTGGAGCTGCGCTGCGAGGTGGCCCCTGCTGGGTCCCAGGTGCGCTGGTAC
AAGGATGGGCTGGAGGTGGAAGCGTCAGACACCCTGCAGCTGGGTGCTGAGGGGCCCGCC
CGCACCCTGACCCTGCCCCACGCCCAGCCTGAGGATGCCGGGGAGTATGTGTGCGAGACC
CGCGATGAAGCTGTCACCTTCAACGTCAGCCTGGCTGAGCCCCCAGTCCAGTTCCTCGCC
CCAGAGACAGATCCTGCCCCACTCTGTGTGGCACCCGGAGAACCGGTGATGCTGAGCTGT
GAGCTGTCCCGGGCCGGGGCCCTTGTGTTCTGGAGCCACAACGGGAGGCCGGTGCGGGAG
GGTGAGGGCCTGCAGCTCCGCGCTGAGGGCCCCCGCCGCATCCTCTGCATCCGGGCTGCA
GAGCCGGCCCATGCAGGCCTCTACACCTGTCAGTCCGGGGAGGCCCCGGGAGCCCCCAGC
CTCAGCTTCACCGTCCAGGTGGCAGAGCCCCCCGTGAGGGTGGTGGCCCCCGAGGCGGCC
CAGACGAGGGTCCGTGGTACCCCAGGCGGGGACCTAGAGCTGGTGGTGCACCTCTCTGGG
CCCGGGGGCGCGGTGCGCTGGTACAAGGACGGGGAGCGACTGGCGAGCCAGGGGCGGGTG
CAGCTGGAGCAGGCCGGGGCAAGGCAGGCGCTGCGGGTGCGGGGGGCGCAGCACGGAGAC
GCTGGGGAGTACCTGTGCGACGCCCCCCAGGACAGCCGCATCTTCCTCGTCCGTGTGGAA
GAGCCGCCGCCGGCGAAGCTGGTCTCGGAGCTGACGCCGCTCACCGTGCACGAGGGCGAC
GATGCCACGTTCCGCTGTGAAGTCTCCCCTCCGGACGCCGACGTCACCTGGCTGCGCAAC
GGGGCTGCGGTGGCTCCCGGGCCCGGGCTGGAGGTGGCCCGGAATGGGCCGAGCCGAACC
CTGACCGTGCGAGGGTGCCAGCTCAAGGACGCGGGGACCGTGACCGCCCAAGCAGGGGGC
ACAGCCACAAGCGCCCGGCTCCACGTCCGAGAAACGGAGCTGCTGTTCCTTCGGCGGCTG
CAGGACGTGCGGGTGGAGGAAGGCCAGGACGTGTGCCTGGAAGTAGAGACGGGCCGTGTG
GGCACAGCGGGGGCCGTGCGCTGGGTTCGGGGCGGGGAGCCCCTGCCCCACGACGCCCGC
CTGTCCGTGGCCCAGGAGGGCCACGTGCACCGCCTCCTCATCTGTGGCGTCGTGCTGGCC
GATCAGGGCACCTACGGCTGTGAGAGCCACCACGACCGCACCCTGGCCAGGCTCAGCGTG
AGGCCGAGGCAGCTAAGGGTGCTGAAGCCTCTGGAGGACGTGGCCATCGTTGAGGGGGGC
AGTGCTACCTTCCAGCTGGAGCTGTCCCAGGAGGGCGTGACCGGGGAATGGGCCCGGGGG
GGAGTCCGGCTGCACCCGGGGCCCCAGTGCCACATCCACGCAGAGGGCCACACTCACCGC
CTGGTGCTCGGTGGCTTGGGCCCGGCCGACTCAGGCTGCATCTCCTTCACCTCGGACTCC
CTGCGCTGTGCGGCCAGACTCACTGTGAGAGAAGCCCCAGTGACCATTGTGCAGGCACCA
CAGGACTTAGAGGTGACTGAGGGCGACACAGCTACGTTCGAGTGTGAGCTTTCCCAGGCC
TTGGCTGACGCTACCTGGGAGAAGGACGGGCGCCCGCTCCTCCCAAGCCCTCGGCTCAGG
CTCCAGGCCCTCGGTACGCGGCGCCTTCTCCAGCTGCGGCGCTGCGGCCCCTCGGACGCC
GGGACCTACAGCTGCCGGGTGGTCTCCGTGGTCTCCGAGCTCCAGTCGGTGAGAGCCCGC
GAAGGCGACGGCGCCACGTTCGAGTGCACTGTGTCGGAGGTCGAGACCCCCGGGAGCTGG
AAGCTCGGAGGCCGCCCCCTGAAGCCCGGAGGCCGTGTCCGCATCCGACAAGAAGGGAAG
AAACACATTCTGGTGCTGAGTGAGCTGCGCCCGGACGATGCGGGTGAGGTCCGCTTCCAG
GCGGGACCCGCCCAGTCCGCAGCTGAGCTGGAGGTGGAGGCACTCCCTCTCCAGATGTGC
CGCCGCCCGCCTCGAGAGAAGACGGTGCTGGCGGGCCGCCGGGCGGTGCTGGAGGTGACG
GTGTCCCGCTCAGGGGGCCACGTGTGCTGGTTGCGGGAGGGGATCGAGCTGTGTCCGGGA
GACAAGTACGAGCTGCGCAGCCATGGCCCCACCCACAGCCTGGTCATCCATGACGTGCGA
CCCGAGGACCAGGGCACCTATTGCTGCCAGGCTGGCGAAGACAGCGCCCACACGCGGCTG
CTGGTCGAG---
>PtVa|XM_023529740.1_cds_XP_023385508.1_1
TTCGTGCATGCCATAACCTCTGAGTGTGTCATGCTGACCTGTGAGGTGGACCGAGAGGAT
GCCCCTGTGCAGTGGTACAAGGATGGACAGGAGGTGGAGGCGAGTGACTTCGTGGTGCTA
GAGAACGAAGGACCCCATCACCACCTGGTGCTGCCCGCTGCCCAGCCCCCCGATGGGGGC
GAGTTTCAGTGTGTCGCTGGAGACGAGCGTGCCTGCTTCACCGTCACCATCACAGATGTC
TCCTCGTGGATCGTGTACCCCAGTGGCAAGGTCTACGTGGCAGCCGTGCGCCTAGAGCGC
GTGGTGCTGACCTGCGAGCTATGCCGGCCCTGGGCCGAGGTGCGCTGGACCAAGGATGGT
GAAGAGGTGGCAGAGAGTCCGGCCCTGCTCCTGCAGAAGGAAGACACCATCCGCCGCCTG
GTGCTGCCCGCTGTCCAGCTCGAGGACTCCGGCGAGTACTTGTGTGAAATCGATGACGAG
TCAGCCTCCTTCACCGTCACTGTCACAGAGCCCCCTGTGCGCATCATATACCCCCGTGAT
GAGGTGACCTTGATCGCCGTGAGCTTGGAGTGTGTGGTGCTGATGTGTGAGCTGTCGAGG
GAGGATGCCCCAGTGCGCTGGTACAAGGATGGGCTGGAGGTGGAGGAGAGCGAGGCTCTG
GTGCTGGAGAGTGACGGGCCCCGCCGCCGCTTGGTGCTGCCCGCTGCCCAGCCCGAGGAT
GGGGGCGAGTTTGTGTGCGATGCCGGAGATGACTCAGCCTTCTTCACTGTCACTGTCACA
GCCCCACCAGAGAGGATTGTGCGCCCAGCAGCCCGTTCCCTGGACCTGCAGTTTGGGGCC
CCAGGGCGAGTGGAGCTGCGCTGCGAGGTGGCCCCTGCTGGCTCCCAGGTACGCTGGTAC
AAAGATGGGCTGGAGGTAGAAGCATCGGATGCCCTGCAGCTGGGTGCTGAGGGGCCCACT
CGCACCCTGACCCTGCCCCACGCCCAGCCCGAGGATGCTGGGGAATATGTGTGTGAGACC
CATGATGAAGCTGTCACCTTCAATGTCAGCCTGGCTGAGCCCCCAGTCCAGTTCCTTGCC
CCAGAGGCAGCCCCCGGGCCACTCTGTGTGGCCCCCGGGGAGCCGGTGGTGCTGAGCTGT
GAACTGTCGCGGGCTGGTGCCCCTGTCTTCTGGAGCCACAATGGGAGGCCGGTGCAGGAG
GGCAAGGGCTTGGAGCTGCGCACGGAGGGCCCCCGGCGCATTCTCTGCATCCAGGCCGCA
GAGCCCGCCCATGCAGGCCTCTACACCTGTCAGTGCGGGGTGGCCCCGGGAGCCCCCAGC
TTCAGCTTCACTGTCCAAGTGGCTGAGTCCCCCGTGCGGGTGGTGGCCCCCGAGGTGGCC
CAGACGAGGGTTTGCAGCACCCCAGGTGGGGACCTAGAGCTGGTGGTGCACCTCTCCGGG
CCGGGGGCCACTGTGCGCTGGTACAAGGATGGGGAGCGACTGGTGAGCCTGGGGCGGGTG
CAGCTGGAGCAGGCCGGGGCGAGGCAGGTGCTGCGGGTGCGGGGGGCACGGAGCAGGGAC
GCTGGGGAGTACCTGTGCGACGCACCCCAGGACAGCCGCATCTTCCTCGTCAGTGTGGAA
GAACCACCACTGGTGAAGCTGGTCTCCGAGCTGACACCACTAACTGTCCATGAGGGCGAT
GATGCCACATTCCGGTGTGAAGTCTCCCCTCCAGACGCCGATGTCACCTGGCTGCGCAAT
GGGGCCGTTGTCACTCCAGGGCCCCAGCTAGAGATGGCCCAGAATGGCTCAAGCCGAACA
TTGACTGTACGAGGGTGCCAGCTCCAGGATGCGGGAACCGTGACTGCCCGAGCAGGGGGC
ACAGCCACAAGTGCCCGGCTCCACGTTCGAGAAATGGAGTTGCTATTCCTTCGGCGGCTG
CAGGATATGCGGGTGGAAGAAGGCCAGGACGTGTGCCTCGAAGTGGAGACAGGCCGAGTG
GGTGCGGCAGGGGCCGTGCGCTGGGTGAGAGGTGGGGAGCCCCTACCCCACGACTCTCGC
CTGTCCATGGCCCAGGATGGCCATGTCTACCGTCTCTTCATCCACGGCGTCGTACTGGCT
GACCAGGGCACCTACGGCTGCGAGAGCCACCACGATCGAACCTTGGCCAGGCTCAGTGTA
AGGCCAAGGCAGCTAAGGGTGCTGCAGCCTCTGAAGGATGTGACCATCATCGAGGGGGGC
AGCGCCACCTTCCAACTGGAGCTGTCCCAGGATGGCGTGACTGGGGAATGGGCCCGGGGT
GGAGTCCGACTGCACCCAGGGCCCCAGTGCCACATTCATGCAGAGGGCCACACTCACCAC
CTGGTACTCAGTGGCTTGGGCCTGGCTGACTCAGGCTGCGTCTCCTTCACTACGGACTCC
CTGCGCTGTGCAGCCAGACTCACTGTGAGAGAGGCCCCAGTGACCATTGTGCAAGGGCCA
CAGGACCTTGAGGTGACCGAGGGCGACACAGCTACGTTCGAATGCGAACTTTCCCAGGCC
TTGGCTGATGTCACCTGGGAGAAGGATGGGCGCCGGCTCATCCCCAGCCCTCGGCTCAGG
CTCCAGGCCCTCGGCACGCGGCGCCTTCTCCAGCTGCGGCGCTGCAGCCCCTTGGACGCC
GGGAACTACAGCTGCCGCGTGGTGTCTGTGCTCTCCGAGCTCCGGTCGGTGCGCGCCCGC
GAAGGCGACAGCGCCACGTTCGAGTGCACCGTGTCAGAGGTCGAGATCACCGGGAGCTGG
AAGCTCGGAGGCCGCCCACTGAGACCTGGAGGCCGCGTCCGCATCCGACAGGAAGGGAAG
AAACATATTCTGGTGCTGAGCGAGCTGCGCACGGAGGAAGCCGGCGAGGTTCACTTCCAG
GCAGGACCCGCCCAGTCCGTGGCTGAGCTGGAGGTGGAGGCACTGCCTCTGCAGATGTGC
CGCCGCCCCCCTCGCGAGAAGACGGTCCTAGTCGGCCGCCGGGCCGTGCTGGAGGTGACT
GTGTCCCGCTCGGGGGACCACGTGTGCTGGTTGCGGGAGGGGGTCAAGCTGTGTCCGGGA
GACAAGTACGAGCTGCGCAGCCATGGCTCCACCCACAGCCTGGTCATCCATGACGTGCGA
CCTGAGGACCAGGGCACCTATTGCTGCCAGGCCGGCCAGGACAGCGCGCACACGCGGCTG
CTGGTAGAG---
>RhFe|XM_033112115.1_cds_XP_032968006.1_1
TTTGTGCACGCCATAACGTCCGAGTGCGTCATGCTGACCTGTGAGCTAGACCGAGAGGAC
GCCCCTGTCCACTGGTATAAGGATGGCCAGGAGGTGGAGGAGAGCGACTTCGTGCTGCTG
GAGGACGAAGGACCCCATCACCGCCTGGTGCTGCCCGCCGCCCAGCCCCCCGATGGGGGC
GAGTTTCAGTGTGTTGCAGGAGACGAGCGTGCCTACTTCACCGTCACCATCACAGACGTC
TCCTCGTGGATTGTGTACCCCAGTGGCAAGGTGTACGTGGCCGCCGTGCGCCTGGAGCGC
GTGGTGCTGACCTGCGAGCTGTGCCGGCCCTGGGCCGAGGTGCGCTGGACCAAGGATGGT
GAAGAAGTGGTGGAGAGTCCGGCGCTGCTCCTGCAGAAGGAGGACACCATCCGCCGCCTG
GTGCTGCCTGCAGTCCAGCTCGAGGACTCCGGCGAGTACTTGTGTGAAATCGATGGCGAG
TCAGCCTCCTTCACCGTCACTGTCACAGAGCCCCCCGTGCGCATCATACACCCCCGGGAT
GAGGTGACCTTGATCGCCGTGAGCTTGGAATGTGTAGTGCTGACGTGCGAGCTGTCGAGG
GAGGATGCCCCAGTTCGCTGGTACAAGGATGGGCTGGAGGTGGAGGAGAGCGAGGCGTTG
GTGCTGCAGAGCGACGGGCGCCACCGCCGCTTGGTGCTGCCTGCGGCGCAGCCCGAGGAC
GGGGGCGAGTTCGTGTGCGACGCTGGGGATGACTCAGCCTTCTTCACTGTGACCGTCACA
GCCCCACCAGAGAGGATTGTGCGTCCGGCAGCCCGCTCTCTGGACCTGCAGTTTGGGGTT
CCAGGGCGTGTGGAGCTGCGCTGCGAGGTGGCCCCTGCTGGGTCCCAGGTGCGCTGGTAC
AAGGATGGGCTGGAGGTAGAAGCATCAGACACCCTGCTGCTAGGTGCTGAGGGGCCTGCT
CGCACTCTGACCCTGCCCCATGCCCGGCCCGAGGATGCTGGGGAGTATGTGTGTGAGACC
CATGATGAAGCTGTCACCTTCAACGTCAGCCTGGCTGAGCCCCCCATCCAGTTCCTTGCC
CCAGAGGCAGCCCCTGGCCCACTCTGTGTGGCCCCCGGGGAGCCGGTGGTGCTCAGCTGT
GAAGTGTCCCGGGCTAGTGCCCTTGTCTTCTGGAGCCACAACGGGAGACCAGTGCAGGAG
GGTAAGGGCTTGGAGCTACGTGCCGAGGGCCCGCGCCGCACCCTCTGCGTCCAGGCTGCA
GAGCCGGCCCACACAGGCCTGTACACCTGCCAGGCCGGGGTGGCCCCAGGAGCCCCCAGC
CTCAGCTTCACTGTGCAAGTGGCTGAGCCCCCCGTGCGGGTGGTGGCCCCCGAGGCGGCC
CAGACGAGGGTCCGCAGCACCCCAGGCGGGGACCTAGAGCTGGTGGTGCACCTCTCCGGG
CCGGGGGGCACTGTGCGCTGGTACAAGGACGGGGAGCGACTGGCGAGCCAGGGGCGGGTA
CAGCTGGAGCAGGCCGGGGCAAGGCAGGTGCTGCGGGTGCGGGGGGCACGGAGCAGGGAC
GCTGGGGAGTACCTGTGCGACGCACCCCAGGACAGCCGCATCTTCCTCGTCAGCGTGGAA
GAACCACCGCAGGTGAAACTGATCTCGGAGCTGACACCACTCACCGTCCATGAGGGTGAT
GATGCCACATTCCGGTGTGAAGTCTCCCCTCCAGATGCCGATGTCACCTGGCTGCACAAT
GGGGCCGTTGTCACTCCAGGGCCCCACCTAGAGATAGCCCAGAATGGGTCAAGCCACACA
CTGACTGTGCGAGGGTGCCAGCTCGAAGACGCAGGAACCATGGCTGCCCAAGCAGGGGGC
ACAGCCACAAGTGCCCGGCTCCACGTTCGAGAAACAGAGTTGCTGTTCCTCCGGAGGCTG
CAGGATGTGCGGGTGGAAGAAGGCCAGGATGTGTGCCTTGAAGTGGAGACAGGTCGAGTG
GGTGCAGCAGGGGCCGTGCGCTGGGTGCGAGGTGGGGAGCCCCTCCCCCATGACCCTCGC
CTGTCCGTGGCCCAGGATGGCCACGTCTACCGCCTCTTCATCCATGGTGTCGTACTGGCT
GACCAGGGCACCTACGGCTGTGAGAGCCACCACGATCGAACCCTGGCCAGGCTCTGCGTA
AGGCCAAGGCAACTAAGGGTGCTGCGGTCTCTGGAAGATGTGACCATCGTTGAGGGGGGC
AGCGCCACCTTCCAGCTGGAGCTGTCCCAGGAGGGTGTGACTGGGGAATGGGCCCGGGGT
GGAGTCCGGCTGCATCCAGGGCCTCAGTGCCACATTCACGCAGAGGGCCACACTCACCAC
CTGGTACTCAGTGGCTTGGGGCTGGCTGACTCGGGCTGCATCTCCTTCACTGCGGACTCC
CTGCGCTGTGCAGCTAGACTCACCGTGAGAGAGGCCCCAGTGACCATCGTGCGGGGGCCA
CAAGACCTAGAGGTGACCGAGGACGACACAGCTACGTTCGAGTGCGAGCTTTCCCAAGCC
TTGGCTGATGTCACCTGGGAGAAGGACGGGCGCCCGCTCACCCCCAGCCCTCGGCTCAGG
CTCCAAGCCCTCGGCACGCGGCGCCTTCTCCAGCTGCGGCGCTGCCGCCCCTCGGACGCC
GGGACCTACAGCTGCCGCGTCGTGTCGATGCTCTCCGAGCTCCAGTCTGTGCGCGCCCGC
GAGGGCGACGGCGCCACGTTCGAGTGCACCGTATCCGAGGTCGAGACTACCGGGAGCTGG
AAGCTCGGAGGCCGCCCACTGAGACCCGGAGGCCGCGTCCGCATCCGACAGGAAGGGAAG
AAACACATTCTGGTGCTGAGCGAGCTGCGCACGGAGGACGCCGGTGAGGTCCGCTTCCAG
GCGGGACCAGCCCAGTCCGTGGCTCAGCTAGAGGTGGAGGCACTGCCTCTCCAGATGTGC
CGCCGCCCTCCTCGCGAGAAGACGGTTCTGGTCGGCCGCCGTGCAGTGCTGGAGGTGACT
GTGTCCCGATCCGGAGGCCAAGTGTGCTGGTTGCGGGAGGGTGTCGAGCTGTGCCCGGGA
GACAAGTACGAGATGCGCAGCCATGGCCCCACCCACAGCTTGGTCATCCATGACGTGCAG
CCTGAGGACCAGGGCACCTATTGCTGCCAGGCCGGAGAGGACAGCGCCCACACGCGGCTG
CTGGTAGAG---
>RoAe|XM_016156789.1_cds_XP_016012275.1_1
TTTGTGCATGCCATAACCTCTGAGTGTGTCATGCTGACCTGTGAGGTGGACCGAGAGGAT
GTCCCTGTGCACTGGTACAAGGATGGACAGGAGGTGGAGGCGAGTGACTTCGTGATGCTG
GAGAACGAGGGACTCCATCACCGCCTGGTGCTGCCTGCTGCCCAGCCCCACAATGGGGGC
GAGTTTCAGTGTGTCGCTGGAGACGAGCGTGCCTACTTCACCGTCACCATCACAGACGTC
TCCTCGTGGATCGTGTACCCCAGTGGCAAGGTCTACGTGGCAGCTGTGCGCCTAGAGCGC
GTGGTGCTGACCTGCGAGCTGTGCCGGCCCTGGGCCGAGGTGCACTGGACCAAGGACGGT
GAAGAGGTGGCAGAGAGTCCGGCCCTGCTCCTGCAGAAGGAAGACACCATCCGCCGCCTG
GTGCTGCCCGCCGTCCAGCTCGAGGACTCCGGCGAGTACTTGTGTGAAATCGATGACGAG
TCAGCCTCCTTCACTGTCACTGTCACAGAGCCCCCGGTGCGCATCATACACCCCCGGGAT
GAGGTGACCTTGATCGCCGTGAGCTTGGAGTGTGTGGTGCTGATGTGTGAGCTGTCGAGG
GAGGACGCCCCAGTGCGCTGGTACAAGGATGGGCTGGAAGTGGAGGAGAGCGAGGCTCTG
GTACTGGAGAGTGACGGGCCCCGCCGCCGCTTGGTGCTGCCCGCTGCCCAGCCCGAGGAT
GGGGGCGAGTTCGTGTGCGATGCCGGAGATGACTCGGCCTTCTTCACTGTCACTGTCACA
GCCCCACCAGAGAGGATCGTGCGCCCGGCAGCCCGCTCCCTGGACCTGCAGTTCGGGGCC
CCAGGGCGAGTGGAGCTGCGCTGTGAGGTGGCCCCTGCTGGGTCCCAGGTACGCTGGTAC
AAAGATGGGCTGGAGGTAGAAGCATCGGATGCCCTGCAGCTGGGTGCGGAGGGGCCCACT
CGCACCCTGACCCTGCCCCACGCCCAGCCTGAGGACGCTGGGGAATATGTGTGTGAGACC
CATGATGAAGCTGTCACCTTCAACGTCAGCCTGGCTGAGCCCCCAGTCCAGTTCCTTGCC
CCAGAGGCAGCCCCCGGCCCACTCTGTGTGGCCCCTGGGGAGCCGGTGGTGCTGAGCTGT
GAACTGTCGCGGGCTGGTGCCCCTGTCTTCTGGAGCCACAATGGGAGGCCGGTGCAGGAG
GGTGAGGGCTTGGAGCTGCGCGCCGAGGGCCCCCGCCGCATCCTCTGCATCCAGGCTGCA
GAGGCAGCCCATGCGGGCCACTACGCCTGTCAGTGTGAGGGGTCTCCGGGAGCCCGCAGC
TTCAGCTTCACTGTCCAAGTGGCTGAGTCCCCCGTGCGGGTGGTGGCCCCCGAGGTGGCC
CAGACGAGGGTGCGCAGCACCCCAGGTGGGGACCTAGAGCTGGTGGTGCACCTCTCCGGG
CCGGGGGCCGCTGTGCGCTGGTACAAGGATGGGGAGCGACTGGTGAGCCAGGGGCGGGTG
CAGCTGGAGCAGGCCGGGGCGAGGCAGGTGCTGCGGGTGCGGGGGGCACGGAGCAGGGAC
GCTGGGGAGTACCTGTGCGACGCACCCCAGGACAGCCGCGTCTTCCTCGTCAGTGTGGAA
GAACCACCACTGGTGAAGCTGGTCTCAGAGCTGACACCACTAACTGTCCATGAGGGCGAC
GATGCCACGTTCCGGTGTGAAGTCTCCCCTCCAGACGCCGATGTCACCTGGCTGCGCAAT
GGGGCCGTTGTCACGCCAGGGCCCCAGCTAGAGATGGCCCAGAATGGCTCAAGCCGAACG
TTGACTGTACGAGATTGCCGGCTCGAGGACGCGGGGACCGTGACTGCCCGAGCAGGGGGC
ACAGCCACAAGTGCCCGGCTCCACGTTCGAGAAATGGAGTTGCTGTTCCTTCGGCGGCTG
CAGGATATGCGCGTGGAAGAAGGCCAGGACGTGTGCTTCGAAGTGGAGACAGGCCGAGTG
GGTGCGGCAGGGGCTGTGCGCTGGGTGCGAGGTGGGGAGCCCCTACCCCACGACTCTCGC
CTGTCCATGGCCCAGGATGGCCACGTCTACCGTCTCTTCATCCGCGGTGTCGTACTGGCT
GACCAGGGCACCTACGGCTGCGAGAGCCACCATGACCGAACATTGGCCAGGCTCAGTGTA
AGGCCAAGGCAGCTAAGGGTGCTGCAGCCTCTGAAGGATGTGACCGTCATCGAGGGGGGC
AGCGCCCCCTTCCAACTGGAGCTGTCCCAGGATGGCGTGACTGGGGAATGGGCCCGGGGT
GGAGTCCGGCTGCACCCAGGGCCCCAGTGCCACATTCATGCAGAGGGCCACACTCACCAC
CTGGTACTCAGCGGCTTGGGCCTGGCCGACTCAGGCTGCATCTCCTTCACTACGGACTCC
CTGCGCTGTGCAGCCAGACTCACTGTGAGAGAGGCCCCAGTGACCATTGTGCAAGGGCCA
CAGGACCTTGAGGTGACCGAGGGCGACACAGCTACGTTCGAGTGCGAGCTTTCCCAGGCC
TTGGCTGATGTCACCTGGGAGAAGGACGGGCGCCGGCTCATCCCCAGCCCTCGGCTCAGG
CTCCAGGCCCTCGGCACGCGGCGCCTTCTCCAGCTGCGGCGCTGCAGCCCCTTGGACGCC
GGGAACTACAGCTGCCGCGTGGTGTCTGTGCTCTCCGAGCTCCAGTCGGTGCGCGCCCGC
GAAGGCGACGGCGCCACGTTCGAGTGCACCGTGTCAGAGGTCGAGATCACCGGGAGCTGG
AAGCTCGGAGGCCGCCCACTGAGACCCGGAGGCCGCGTACGCATCCGGCAGGAAGGGAAG
AAACATATTCTGGTGCTGAGCGAGCTGCGCACAGAGGAAGCCGGTGAGGTCCACTTCCAG
GCGGGACCCGCCCAGTCCGTGGCTGAGCTGGAGGTGGAGGCACTGCCTCTCCAGATGTGC
CGCCGCCCGCCTCGGGAGAAGACGGTCCTAGCCGGCCGCCGGGCTGTGCTGGAGGTGACT
GTGTCCCGCTCGGGGGGCCACGTGTGCTGGTTGCGGGAGGGGGTCAAGCTGTGCCCGGGA
GACAAGTATGAGCTGCGCAGCCATGGCCCCACCCACAGCCTGGTCATCCATGACGTGCGA
CCTGAGGACCAGGGCGCCTACTGCTGCCAGGCCGGCCAGGACAGCGCGCACACACAGCTG
CTGGTAGAG---
