# Supplementary material for: Positively selected genes in the hoary bat (Lasiurus cinereus) lineage: prominence of thymus expression, immune and metabolic function, and regions of ancient synteny
Source: PeerJ. 2022 Mar 17;10:e13130. doi: 10.7717/peerj.13130 (PMC8934532; doi:10.7717/peerj.13130)
Supplement: Supplemental Information 4 — Likely alignment errors have been manually deleted between conserved codons. Recovery of the original codon positions requires alignment to the original accessions in each orthogroup. [file peerj-10-13130-s004.zip › renamed.manual/OG0003971.manual.fas]

>EpFu|XM_028140481.1_cds_XP_027996282.1_1
TCCCAGCCTATTATGGTACAGAGAAGATCTGGACAGGGTTTTCATGGAAACAGTGAAGTA
AATGCAATACTGTCTCCGCGATCAGAAAGTGGAGGCCTTGGTGTGAGCATGGTAGAATAT
GTGCTAAGTTCTTCTCCTGCTGATAAATTGGATTCTCGATTTAGGAAGGGAACTTTTGGC
ACTAGAGATGCTGAAACAGATGGACCTGAGAAAGGAGATCAAAAAGGCAAGGCTTCTCCA
TTTGAGGAGGACCAAAACAGAGATCTTAAACAAGGAGATGATGATGATTCTAAAATAAAT
GGCAGAGGTTTGCCAAATGGAATGGATGCCGATTGCAAAGATTTTCATCGTACTCCTGGA
AGTCGTCAAGCCTCTCCAACTGAAGTAGTTGAGCGCCTGGGCCCCAATACTAATTCCCCA
GAAGGATTGGGCCCTCTTCCTAATTCTACAACTAATAAACCACTTGTTGAAGAATTTTCA
AATCCTGAAACTCAGAATCTGGATGCCATGGAACAAGTTGGTCTGGATTCTTTACAGTTT
GACTATCCTGGTAATCAGGTACCAATGGACTCTTCAGGAGCTACTGTAGGCCTTTTTGAC
TACAATTCCCAGCAGCAGCTCTTTCAAAGGACTAATGCATTAACAGTTCAGCAGTTAACT
GCAGCTCAACAGCAGCAATATGCATTAGCCGCAGCTCAGCAGCCACATATAGCTGGTGTA
TTCTCAGCAGGCCTTGCTCCAGCTGCATTTGTGCCAAATCCATATATTATTAGTGCTGCT
CCTGCAGGGACTGATCCATATACCGCAGCAGGATTGGCTGCAGCAGCAACATTAGCAGGT
CCAGCAGTGGTTCCACCTCAGTATTATGGTGTTCCATGGGGGGTGTATCCAGCCAATTTA
TTTCAGCAACAAGCTGCGGCTGCGGCAAACAACACAGCAAATCAGCAAGCCGCATCTCAA
GCTCAGCCTGGACAGCAACAGGTTCTGCGTGCTGGAACAGGTCAGCGCCCTCTTACTCCC
AATCAGGGCCAGCAAGGGCAACAAGCAGAATCACTTGCAGCAACAAATCCAACTTTGGCT
TTTGGTCAGGGTCTTGCTACTGGCATGCCAGGCTATCAAGTCCTAGCTCCGACTGCCTAT
TACGATCAGACTGGTGCCTTAGTGGTTGGCCCCGGAGCGAGAACTGGCCTTGGAGCTCCA
GTCAGATTAATGGCTCCAACACCTGTTTTAATTAGTTCAGCAGCAGCACAA------GCT
GCGGCGGCAGCAGCAGCTGGAGGAACTGCAAATAGTCTTACAGGCAGCACAAATGGTCTA
TTTCGGCCAATTGGCACTCAGCCACCACAGCAGCAGCAGCAGCAACAGCAG------CCA
AGCACTAATCTACAGTCTAATTCATTTTACGGGAGCACGTCTTTGACTAATAGCTCCCAG
AGCAGTTCTTTATTTTCCCACGGACCTGGCCAACCTGGAAGTACCTCTCTTGGCTTTGGG
AGCAGTAGTTCTTTGGGTGCTGCTATAGGCTCTGCCCTGAGTGGATTTGGTTCATCA---
------------------------------------------------------------
------------------------------------------------------------
------------------------------------------------------------
------------------------------------------------------GGAGGA
CTGACAAATGGTAGTGGTCGCTATATCTCTGCAGCCCCCGGAGCAGAAGCAAAGTATCGA
AGTGCTTCCAGCACTTCCAGTCTGTTCAGCTCCAGCAGCCAGCTCTTTCCTCCTCCGAGG
CTTCGGTACAATAGGTCTGATATTATGCCTTCAGGCCGAAGTAGATTATTGGAAGATTTC
AGAAATAACCGCTTCCCAAACCTGCAACTTAGAGACTTGATTGGACACATAGTTGAGTTT
TCTCAAGACCAGCATGGTTCTAGGTTCATACAGCAAAAACTAGAGAGAGCTACTCCAGCT
GAGCGACAGATGGTTTTTAATGAAATTTTACAAGCAGCATATCAATTAATGACAGATGTT
TTTGGCAACTATGTTATACAAAAGTTTTTTGAGAGTGAAATGGTAAAGGAGCTAGATGGT
CATGTACTCAAATGTGTGAAAGATCAGAATGGGAACCATGTTGTACAAAAATGTATTGAA
TGTGTTCAGCCACAGTCACTACAATTCATCATTGATGCTTTCAAAGGACAAGTGTTTGTA
CTTTCAACTCATCCTTATGGATGCAGAGTAATCCAGCGCATCCTAGAACACTGCACTGCA
GAACAAACCTTGCCCATCTTAGAAGAACTCCACCAACACACAGAGCAGTTGGTCCAGGAT
CAGTATGGCAATTACGTTATTCAGCATGTACTGGAACATGGTCGACCTGAAGACAAGAGC
AAAATTGTTTCCGAAATCAGAGGAAAGGTCTTAGCCCTGAGTCAACACAAATTTGCCAGC
AATGTAGTAGAAAAGTGTGTTACTCATGCCTCCCGTGCTGAGAGAGCTTTACTGATTGAT
GAAGTTTGCTGCCAGAATGACGGTCCTCACAGTGCCTTATACACCATGATGAAGGACCAG
TATGCCAATTATGTGATTCAGAAGATGATTGATATGGCTGAACCTGCTCAGAGAAAGATA
ATCATGCACAAGATTCGACCTCACATTACTACTTTGCGCAAATACACATACGGGAAACAT
ATACTGGCCAAGTTGGAAAAATACTATTTGAAAAATAGCCCAGATCTAGGGCCTATTGGA
GGACCACCAAATGGAATGCTA
>LaCi|149-exonerate_protein2genome-gene-321.0-mRNA-1
TCCCAGCCTATTATGGTACAGAGAAGATCTGGACAGGGTTTTCATGGAAACAGTGAAGTA
AATGCAGTGCTGTCTCCGCGATCAGAAAGTGGAGGCCTTGGTGTGAGCATGGTAGAATAT
GTGCTAAGTTCTTCTCCTGCTGATAAATTGGATTCTCGATTTAGGAAGGGAACTTTTGGC
ACTAGAGATGCTGAAACAGATGGACCTGAGAAAGGAGATCAAAAAGGCAAGGCTTCTCCA
TTTGAGGAGGACCAAAACAGAGATCTTAAACAAGGAGATGATGATGATTCTAAAATAAAT
GGCAGAGGTTTGCCAAATGGAATGGATGCCGATTGCAAAGATTTTCATCGTACTCCTGGA
AGTCGTCAAGCCTCTCCAACTGAAGTAGTTGAGCGCCTGGGCCCCAATACTAATTCCCCG
GAAGGATTGGGCCCTCTTCCTAATTCTACAACTAATAAACCACTTGGTGAAGAATTTTCA
AATCCTGAAACTCAGAATCTGGATGCCATGGAACAAGTTGGTCTGGATTCTTTACAGTTT
GACTATCCTGGCAATCAGGTACCAATGGACTCTTCAGGAGCTACTGTAGGCCTTTTTGAC
TACAATTCCCAGCAGCAGCTCTTTCAAAGGACTAATGCATTAACAGTTCAACAGTTAACT
GCAGCTCAACAGCAGCAATATGCATTAGCCGCAGCTCAGCAGCCACATATAGCTGGTGTA
TTCTCAGCAGGCCTTGCTCCAGCTGCATTTGTGCCAAATCCTTATATTATTAGTGCTGCT
CCTGCAGGGACTGATCCATATACCGCAGCAGGATTGGCTGCAGCAGCAACATTAGCAGGT
CCGGCAGTGGTTCCACCTCAGTATTATGGTGTCCCATGGGGGGTGTATCCAGCCAATTTA
TTTCAGCAACAAGCTGCAGCTGCGGCAAACAACACAGCAAATCAGCAAGCCGCGTCTCAA
GCTCAGCCTGGACAGCAACAGGTTCTTCGTGCTGGAACAGGTCAGCGCCCTCTTACTCCC
AATCAGGGCCAGCAGGGGCAGCAAGCAGAATCACTTGCAGCAACAAATCCAACTTTGGCT
TTTGGTCAGGGTCTTGCTACTGGCATGCCAGGCTATCAAGTACTAGCTCCAACTGCCTAT
TATGATCAGACTGGTGCCTTAGTCGTTGGCCCTGGAGCAAGAACTGGCCTTGGAGCTCCC
GTTAGATTAATGGCTCCCACACCCGTGTTAATTAGTTCAGCAGCAGCACAGGCCGGTAAG
TCGGCGGCGGCAGCAGCCGGGGGAACTGCGAACAGTCTGCCAGGCAGCACGAATGGGCTG
TTCCGGCCGATGGGCACNNNNNNNNNNNNNNNNNNNNNNNNNNNNNNNNNN---------
NNNNCTAACCTGCAGTCCAGCTCGTTCTACGGGAGCTCGTCCCTGACGAACAGCTCCCAG
AGCAGCTCTCTGTTTTCTCACGGACCTGGCCAGCCTGCAAGCTCGTCTCTTGGCTTTGGA
AGCAGTAGCTCTTTGGGGGCTGCTATAGGCTCCGCCCTGAGTGGATTCGGTTCGTCGGTT
GGCAGTTCTGCAAGTAGTAGTGCCACAAGGAGAGAGTCTCTATCTACTAGCTCTGACTTG
TACAAAAGATCTAGTAGCAGCCTAGCACCCATAGGGCAACCATTTTACAATAGTCTGGGA
TTTTCCTCCTCTCCAAGTCCAATAGGCATGCCTCTGCCAAGCCAAACGCCAGGACATTCA
CTTACGCCACCGCCATCACTTTCATCACATGGATCCTCATCCAGTTTGCATTTAGGAGGA
CTGACAAATGGTAGTGGTCGCTATATCTCTGCAGCCCCCGGAGCAGAAGCAAAGTATCGA
AGTGCGTCTAGCACTTCCAGTCTGTTCAGCTCCAGCAGCCAGCTCTTTCCTCCTCCGCGG
CTTCGGTATAACCGCTCTGACATTATGCCTTCAGGCCGAAGCAGGTTATTGGAAGATTTC
AGAAATAACCGCTTCCCAAACCTGCAACTTAGAGATCTGATTGGACACATAGTTGAGTTT
TCTCAAGACCAGCATGGTTCTAGGTTCATACAGCAAAAACTAGAGAGAGCTACTCCAGCT
GAGCGACAGATGGTTTTTAATGAAATTTTACAAGCAGCATATCAATTAATGACAGATGTT
TTTGGCAACTATGTTATACAAAAGTTTTTTGAGAGTGAAATGGTAAAGGAGCTAGATGGT
CATGTACTCAAATGTGTGAAAGATCAGAATGGGAACCATGTTGTACAAAAATGTATTGAA
TGTGTTCAGCCACAGTCACTACAGTTCATCATTGATGCTTTTAAAGGACAAGTGTTCGTA
CTTTCAACTCATCCTTATGGATGCAGGGTAATCCAGCGCATCCTAGAGCACTGCACTGCA
GACCAGACCTTGCCTGTCTTAGAGGAACTCCACCAGCACACGGAGCAACTGGTCCAGGAT
CAGTATGGCAATTATGTTATTCAGCATGTACTGGAACATGGTCGACCTGAAGACAAGAGC
AAAATTGTTTCTGAAATCAGAGGAAAGGTCTTAGCCCTGAGTCAACACAAATTTGCCAGC
AATGTAGTAGAAAAGTGTGTTACTCATGCCTCCCGTGCTGAGAGAGCTTTACTGATTGAT
GAAGTTTGCTGCCAGAATGATGGTCCTCACAGTGCCTTATACACCATGATGAAGGACCAG
TATGCCAATTACGTGATTCAGAAGATGATTGATATGGCTGAACCTGCTCAGAGAAAGATA
ATCATGCACAAGATTCGACCTCACATTACTACTTTGCGCAAATACACATACGGGAAGCAT
ATACTGGCCAAGTTGGAAAAATATTATTTGAAAAATAGCCCAGATCTAGGGCCTATTGGA
GGACCACCAAATGGAATGCTA
>HiAr|XM_019652847.1_cds_XP_019508392.1_1
TCCCAGCCTATTATGGTGCAGAGAAGATCTGGACAGGGTTTTCATGGAAACAGTGAAGTA
AACGCAGTGCTGTCTCCGCGATCCGAAAGTGGGGGCCTTGGTGTGAGCATGGTAGAGTAT
GTGCTAAGCTCTTCTCCTGCTGACAAACTGGATTCTCGCTTTAGGAAGGGAGCTTTTGGC
ACTAGAGATGCTGAAACAGATGGACCTGAGAAAGGAGATCAAAAAGGCAAGGCTTCTCCA
TTTGAGGAGGACCAAAACAGAGATCTTAAACAAGGAGATGATGATGATTCTAAAATAAAT
GGCAGAGGTTTGCCAAATGGAATGGATGCCGATTGCAAAGATTTTAATCGAACTCCTGGA
AGTCGTCAAGCCTCTCCAACTGAAGTAGTTGAGCGCCTGGGCCCCAATACTAATCCCCCA
GAAAGTTTGGGGCCTCTTCCTAATCCTACAGCTAATAAACCACTTGTTGAAGAATTTTCA
AATCCTGAAACTCAGAATCTGGATGCCATGGAACAAGTTGGTCTGGATTCCTTACAGTTT
GACTATCCTGGTAATCAGGTACCAATGGACTCTTCAGGAGCTACTGTAGGCCTTTTTGAC
TACAGTTCCCAGCAGCAGCTCTTTCAGAGGACTAATGCACTAACAGTTCAGCAGTTAACT
GCAGCTCAGCAGCAGCAGTATGCATTGGCCGCAGCTCAGCAGCCACATATAGCTGGTGTG
TTCTCAGCAGGCCTTGCTCCAGCTGCATTTGTGCCAAATCCATATATTATTAGTGCTGCT
CCTCCAGGAACCGATCCATACACTGCAGCAGGATTGGCTGCAGCAGCAACATTAGCAGGT
CCGGCCGTGGTTCCACCTCAGTATTATGGTGTTCCGTGGGGGGTGTATCCAGCCAATTTA
TTTCAGCAACAAGCTGCAGCTGCGGCGAACAACACGGCAAATCAGCAAGCCGCCTCCCAA
GCTCAGCCTGGACAGCAGCAGGTTCTCCGTGCTGGAACAGGTCAGCGCCCTCTCACTCCT
AACCAGGGCCAGCAAGGGCAGCAAGCAGAATCACTTGCAGCAGCAAATCCAACTTTGGCT
TTTGGTCAGGGTCTTGCTACCGGCATGCCAGGCTATCAAGTACTAGCTCCAACTGCCTAT
TATGATCAGACTGGTGCCTTAGTGGTTGGCCCCGGAGCAAGAACTGGCCTTGGAGCTCCA
GTTCGATTAATGGCTCCAACACCTGTTTTAATTAGTTCAGCAGCAGCACAA------GCT
GCAGCGGCAGCAGCAGCAGGAGGAACTGCAAATAGTCTTACAGGCAGCACAAATGGTCTA
TTTCGGCCAATTGGCACTCAGCCACCACAGCAGCAGCAGCAGCAGCAGCAG------CCA
AGCAGTAATCTGCAGTCTAATTCATTTTACGGGAGCACTTCTTTGACTAATAGCTCCCAG
AGCAGTTCTTTATTTTCTCACGGACCTGGCCAACCTGGAAGTACATCTCTTGGCTTTGGA
AGCAGTAGCTCTTTGGGTGCTGCTATAGGCTCAGCCCTCAGTGGATTTGGTTCATCAGTT
GGCAGTTCTGCAAGTAGTAGTGCCACAAGGAGAGAGTCTCTATCTACTAGCTCTGACTTG
TACAAAAGATCTAGTAGCAGCCTAGCAGCCATAGGGCAACCATTTTACAATAGTCTGGGA
TTTTCCTCCTCTCCAAGTCCAATAGGCATGCCTCTGCCAAGCCAAACTCCAGGACATTCA
CTTACGCCACCGCCATCACTTTCATCACATGGATCCTCATCCAGTTTGCATTTAGGAGGA
CTGACAAATGGTAGTGGTCGATATATTTCTGCAGCACCTGGAGCAGAAGCAAAATATCGA
AGTGCTTCAAGCGCTTCCAGTCTGTTTAGCTCCAGCAGCCAGCTCTTTCCTCCTTCTCGG
CTGCGGTATAACAGGTCTGACATTATGCCTTCTGGCCGAAGTAGATTATTGGAAGATTTC
AGGAACAACCGCTTCCCAAACCTTCAACTTAGAGACTTGATTGGACACATAGTTGAGTTT
TCTCAAGACCAACATGGTTCTAGGTTCATACAACAAAAGCTAGAAAGAGCTACTCCAGCT
GAGCGACAGATGGTGTTTAATGAAATTCTCCAAGCAGCATATCAATTAATGACAGATGTT
TTTGGCAACTATGTTATACAAAAGTTTTTTGAGAGTGAAATGGTGAAGGAGCTAGATGGC
CATGTACTCAAATGTGTGAAAGATCAGAATGGGAACCATGTTGTACAAAAGTGTATTGAG
TGTGTTCAGCCACAATCACTACAGTTTATCATTGATGCTTTCAAAGGACAAGTGTTTGTA
CTCTCAACTCATCCTTACGGCTGCAGAGTAATCCAGCGCATCCTTGAGCACTGCACTGCA
GAGCAGACCGTACCTATCTTAGAAGAACTCCACCAACACACAGAGCAATTGGTCCAGGAT
CAGTATGGCAATTATGTTATTCAGCATGTCCTGGAACACGGACGACCTGAAGACAAGAGC
AAAATTGTTTCCGAAATCAGAGGAAAGGTCCTAGCCCTGAGTCAACACAAATTTGCCAGC
AATGTAGTAGAAAAGTGTGTTACTCATGCGTCCCGGGCTGAGAGAGCTTTACTGATTGAT
GAAGTTTGCTGCCAGAATGATGGTCCTCACAGTGCCTTATACACCATGATGAAGGACCAG
TATGCCAATTATGTTGTTCAGAAGATGATTGATATGGCTGAGCCTGCTCAGAGAAAGATA
ATCATGCACAAGATTCGACCTCACATTACTACTTTGCGCAAATACACATATGGAAAGCAT
ATACTGGCGAAGTTGGAAAAATATTATTTGAAAAATAGCCCAGATCTAGGACCTATTGGA
GGACCACCAAATGGAATGCTG
>MyLu|XM_023756466.1_cds_XP_023612234.1_1
TCCCAGCCTATTATGGTACAGAGAAGATCTGGACAGGGTTTTCATGGAAACAGTGAAGTA
AATGCAATACTGTCTCCGCGATCAGAAAGTGGAGGCCTTGGTGTGAGCATGGTAGAATAT
GTGCTAAGTTCTTCTCCTGCTGATAAATTGGATTCTCGATTTAGGAAGGGAACTTTTGGC
ACTAGAGATGCTGAAACAGATGGACCTGAGAAAGGCGATCAAAAAGGCAAGGCTTCTCCA
TTTGAGGAGGACCAAAACAGAGATCTTAAACAAGGAGATGATGATGATTCTAAAATAAAT
GGCAGAGGTTTGCCAAATGGAATGGATGCCGATTGCAAAGACTTTAATCGTACTCCTGGA
AGTCGTCAAGCCTCTCCAACTGAAGTAGTTGAGCGCCTGGGCCCCAATACTAATTCCCCA
GAAGGATTGGGCCCTCTTCCTAATCCTACAACTAATAAACCACTTGTTGAAGAATTTTCA
AATCCTGAAACTCAGAATCTGGATGCCATGGAACAAGTTGGTCTGGATTCTTTACAGTTT
GACTATCCTGGTAATCAGGTACCAATGGACTCTTCAGGAGCTACTGTAGGCCTTTTTGAC
TACAATTCCCAGCAGCAGCTCTTTCAAAGGACTAATGCATTAACAGTTCAGCAGTTAACT
GCAGCTCAACAGCAGCAATATGCATTAGCCGCAGCTCAGCAGCCACATATAGCTGGTGTA
TTCTCAGCAGGCCTTGCTCCAGCTGCATTTGTGCCAAATCCATATATTATTAGTGCTCCT
CCTGCAGGGACTGATCCATATACCGCAGCAGGATTGGCTGCAGCAGCAACATTAGCAGGT
CCGGCAGTGGTTCCACCTCAGTATTATGGTGTTCCATGGGGGGTGTATCCAGCCAATTTA
TTTCAGCAACAAGCTGCAGCTGCGGCAAACAACACAGCAAATCAGCAAGCCGCATCTCAA
GCTCAGCCTGGACAGCAACAGGTTCTTCGTGCTGGAACAGGTCAGCGCCCTCTTACTCCC
AATCAGGGCCAGCAAGGGCAACAAGCAGAGTCACTTGCAGCAACAAATCCAACTTTGGCT
TTTGGTCAGGGTCTTGCTGCTGGCATGCCAGGCTATCAAGTACTAGCTCCAACTGCCTAT
TATGATCAGACTGGTGCCTTAGTGGTTGGCCCTGGAGCAAGAACTGGCCTTGGAGCTCCA
GTTAGATTAATGGCTCCAACACCTGTTTTAATTAGTTCAGCAGCAGCACAAGCTGCAGCG
GCAGCAGCAGCGGCAGCTGGAGGAACTGCAAATAGTCTTACAGGCAGCACAAATGGTCTA
TTTCGGCCAATTGGCACTCAGCCACCACAGCAGCAGCAGCAGCAACAGCAG------CCA
AGCACTAATCTACAGTCTAATTCATTTTACGGGAGCACATCTTTGACTAATAGCTCCCAG
AGCAGTTCTTTATTTTCTCACGGACCTGGCCAACCTGGAAGTACATCTCTTGGCTTTGGA
AGCAGTAGTTCTTTGGGTGCTGCTATAGGCTCTGCCCTCAGTGGATTTGGTTCATCAGTT
GGCAGTTCTGCAAGTAGTAGTGCCACAAGGAGAGAGTCTCTATCTACTAGCTCTGACTTG
TACAAAAGATCTAGTAGCAGCCTAGCACCCATAGGGCAACCATTTTACAATAGTCTGGGA
TTTTCCTCCTCTCCAAGTCCAATAGGCATGCCTCTGCCAAGCCAAACTCCAGGACATTCA
CTTACGCCACCGCCATCACTTTCATCACATGGATCCTCATCCAGTTTGCATTTAGGAGGA
CTGACAAATGGTAGTGGTCGCTATATCTCTGCAGCCCCCGGAGCAGAAGCAAAGTATCGA
AGTGCTTCCAGCACTTCCAGTCTGTTCAGCTCCAGCAGCCAGCTCTTTCCTCCTCCGAGG
CTTCGGTATAATAGGTCTGATATTATGCCTTCAGGCCGAAGTAGATTATTGGAAGATTTC
AGAAATAACCGCTTCCCAAACCTTCAACTTAGAGACTTGATTGGACACATAGTTGAGTTT
TCTCAAGACCAGCATGGTTCTAGGTTCATACAGCAAAAACTAGAGAGAGCTACTCCAGCT
GAGCGACAGATGGTTTTTAATGAAATTTTACAAGCAGCATATCAATTAATGACAGATGTT
TTTGGCAACTATGTTATTCAAAAGTTTTTTGAGAGTGAAATGGTAAAGGAGCTGGATGGT
CATGTACTCAAATGTGTGAAAGATCAGAATGGGAACCATGTTGTACAAAAATGTATTGAA
TGTGTTCAGCCACAGTCACTACAATTCATCATTGATGCTTTCAAAGGACAAGTGTTTGTA
CTTTCAACTCATCCTTACGGGTGCAGAGTGATCCAGCGCATCCTAGAGCACTGCACTGCA
GAGCAGACTTTGCCTATCTTAGAAGAACTCCACCAACACACTGAGCAGTTGGTCCAGGAT
CAGTATGGCAATTATGTTATTCAGCATGTACTGGAACATGGTCGACCTGAAGACAAGAGC
AAAATTGTTTCCGAAATCAGAGGAAAGGTCTTAGCCCTGAGTCAACACAAATTTGCCAGC
AATGTAGTAGAAAAGTGTGTTACTCATGCCTCCCGTGCTGAGAGAGCTTTACTGATTGAT
GAAGTGTGCTGCCAGAATGACGGTCCTCACAGTGCCTTATACACCATGATGAAGGACCAG
TATGCCAATTATGTGATTCAGAAGATGATTGATATGGCTGAACCTGCTCAGAGAAAGATA
ATCATGCACAAGATTCGACCTCACATTACTACTTTGCGCAAATACACATACGGGAAGCAT
ATACTGGCCAAGTTGGAAAAATACTATTTGAAAAATAGCCCAGATCTAGGGCCTATTGGA
GGACCACCAAATGGAATGCTA
>PhDi|XM_028516255.1_cds_XP_028372056.1_1
TCCCAGCCTATTATGGTACAGAGAAGATCTGGACAGGGTTTTCATGGAAACAGTGAAGTA
AATGCAATACTGTCTCCGCGGTCAGAAAGTGGAGGCCTTGGCGTGAGCATGGTAGAATAT
GTGCTAAGTTCTTCTCCTGCTGATAAATTGGACTCTCGATTTAGGAAGGGAACTTTTGGC
ACTAGAGATGCTGAAACAGATGGACCTGAGAAAGGAGATCAAAAAGGCAAGGCTTCTCCA
TTTGAGGAGGACCAAAACAGAGATCTTAAACAAGGAGATGATGATGATTCTAAAATAAAT
GGCAGAGGTTTGCCAAATGGAATGGATGCCGATTGCAAAGATTTTAATCGTACTCCAGGA
AGTCGTCAAGCCTCTCCAACTGAAGTAGTTGAACGCCTGGGCCCCAGTACTAATCCCCCA
GAAGGACTGGGGCCTCTTCCTAATCCTGCAGTTAATAAACCACTTGTTGAAGAATTTTCA
AATCCTGAAACTCAGAATCTGGATGCCATGGAACAAGTTGGGCTGGATTCCTTACAGTTT
GACTATCCTGGTAATCAGGTACCAATGGACTCTTCCGGAGCTACTGTAGGCCTTTTTGAC
TACAATTCCCAGCAGCAGCTCTTCCAAAGGACTAATGCACTAACAGTTCAGCAGTTAACT
GCAGCTCAGCAGCAGCAGTATGCATTAGCCGCGGCTCAGCAGCCACACATAGCTGGTGTA
TTCTCAGCAGGCCTTGCTCCAGCTGCATTTGTGCCAAATCCATATATTATTAGTGCTGCT
CCTCCAGGGACCGATCCGTATACTGCAGCAGGATTGGCTGCAGCAGCAACATTAGCAGGT
CCAGCAGTGGTTCCACCTCAGTATTATGGTGTTCCATGGGGGGTGTATCCAGCCAATTTA
TTTCAGCAACAAGCTGCAGCTGCGGCAAACAACACAGCAAATCAGCAAGCTGCATCTCAA
GCTCAGCCTGGACAGCAACAGGTTCTTCGTGCTGGAACAGGTCAGCGCCCTCTTACTCCC
AATCAGGGCCAGCAAGGGCAGCAAGCAGAATCACTTGCAGCAGCAAATCCAACTTTGGCT
TTTGGTCAGGGTCTTGCTACTGGCATGCCAGGCTATCAAGTACTAGCTCCAACTGCCTAT
TATGATCAGACTGGTGCCTTAGTGGTTGGCCCTGGAGCAAGAACTGGCCTTGGAGCTCCA
GTTCGATTAATGGCTCCAACACCCGTTTTAATTAGTTCAGCAGCAGCACAA------GCT
GCGGCGGCGGCGGCAGCTGGAGGAACTGCAAATAGTCTTTCGGGCAGCACAAATGGTCTG
TTTCGGCCAATTGGCACTCAGCCACCACAGCAGCAGCAGCAGCAGCAGCAGCAGCAGCCA
AGCACTAATCTACAGTCTAATTCGTTTTACGGGAGCACTTCTTTGACTAATAGCTCCCAG
AGCAGTTCTTTATTTTCGCATGGACCCGGCCAACCTGGAAGTACATCACTTGGCTTTGGA
AGCAGTAGCTCTTTGGGTGCTGCTCTAGGCTCAGCCCTCAGTGGATTTGGTTCATCAGTT
GGCAGTTCTGCAAGTAGTAGTGCCACAAGGAGAGAGTCTCTATCTACTAGCTCTGACTTG
TACAAAAGATCTAGTAGCAGCCTAGCACCCATAGGGCAACCATTTTACAATAGTCTGGGA
TTTTCCTCCTCTCCAAGTCCAATAGGCATGCCTCTGCCAAGCCAAACTCCAGGACATTCA
CTTACGCCACCGCCATCACTTTCATCACATGGATCCTCATCCAGTTTGCATTTAGGAGGA
CTGACAAATGGTAGTGGTCGATATATCTCTGCAGCACCTGGAGCGGAAGCAAAATATCGA
AGTGCTTCAGGCACTTCTAGTCTGTTTAGCTCCAGCAGCCAGCTCTTTCCTCCTTCTCGG
CTCCGGTATAATAGGTCTGACATTATGCCTTCCGGCCGAAGCAGATTATTGGAAGATTTC
AGAAATAACCGCTTCCCAAACCTTCAACTTAGAGACTTGATTGGACACATAGTTGAGTTT
TCTCAAGATCAGCATGGTTCTAGGTTCATCCAGCAGAAACTAGAGAGAGCTACTCCAGCT
GAGCGACAGATGGTGTTTAATGAAATTCTACAAGCAGCGTATCAGTTAATGACAGATGTT
TTTGGCAACTATGTTATACAAAAGTTTTTTGAGAGTGAAATGGTGAAGGAGCTAGATGGC
CATGTACTCAAATGTGTGAAAGATCAGAACGGGAACCATGTTGTACAGAAGTGTATTGAA
TGTGTTCAGCCACAGTCCCTGCAGTTCATCATTGATGCGTTCAAAGGACAAGTGTTTGTA
CTTTCAACTCATCCTTACGGCTGCAGAGTGATCCAGCGCATCCTGGAGCACTGCACTGCG
GAGCAGACCTTGCCGGTCTTGGAGGAGCTCCACCAGCACACAGAGCAGTTGGTACAGGAT
CAGTATGGCAATTATGTTATTCAGCATGTACTGGAGCATGGTCGACCTGAAGACAAGAGC
AAAATTGTTTCCGAAATCAGAGGAAAGGTCTTAGCCCTGAGTCAACACAAATTTGCCAGC
AATGTAGTAGAAAAGTGTGTGACTCATGCCTCCCGTGCTGAGAGGGCTTTGCTGATTGAT
GAAGTTTGCTGCCAGAATGACGGTCCTCACAGTGCCTTATACACCATGATGAAGGACCAG
TATGCCAATTACGTGATTCAGAAGATGATTGATATGGCTGAACCTGCTCAGAGGAAGATA
ATCATGCACAAGATTCGACCTCACATTACTACTTTGCGCAAGTACACCTACGGGAAGCAT
ATACTGGCCAAGTTGGAAAAATATTATTTGAAAAATAGCCCAGACCTAGGGCCCATTGGA
GGACCACCAAATGGAATGCTG
>PtVa|XM_023528502.1_cds_XP_023384270.1_1
TCCCAACCTATTATGGTACAGAGAAGATCTGGACAGGGTTTTCATGGAAACAGTGAAGTA
AATGCAATACTGTCTCCGCGATCAGAAAGTGGAGGCCTTGGTGTGAGCATGGTAGAATAT
GTGCTAAGTTCTTCTCCTGCTGATAAATTGGACTCTCGATTTAGGAAGGGAACTTTTGGC
ACTAGAGATGCTGAAACAGATGGACCTGAGAAAGGAGATCAAAAAGGCAAGGCTTCTCCA
TTTGAGGAGGACCAAAACAGAGATCTTAAACAAGGAGATGATGATGATTCTAAAATAAAT
GGCAGAGGTTTGCCAAATGGAATGGATGCCGATTGCAAAGATTTTAATCGTACTCCTGGA
AGTCGTCAAGCCTCTCCAACTGAAGTAGTTGAGCGCCTGGGCCCCAATACTAATCCCCCA
GAAGGATTGGGGCCTCTTCCTAATCCTACAACAAATAAACCACTTGTTGAAGAATTTTCA
AATCCTGAAACTCAGAATCTGGATGCCATGGAACAAGTTGGTCTGGATTCCTTACAGTTT
GACTATCCTGGTAATCAGGTACCAATGGACTCTTCAGGAGCTACTGTAGGCCTTTTTGAC
TACAGTTCCCAGCAGCAGCTCTTTCAGAGGACTAATGCACTAACAGTTCAGCAGTTAACT
GCAGCTCAACAGCAGCAATATGCATTAGCCGCAGCTCAGCAGCCACATATAGCTGGTGTA
TTCTCAGCAGGCCTTGCTCCAGCTGCATTTGTGCCAAATCCATATATTATTAGTGCTGCT
CCTCCAGGGACTGATCCGTATACTGCAGCAGGATTGGCTGCAGCAGCAACATTAGCAGGT
CCGGCAGTGGTTCCACCTCAGTATTATGGTGTTCCGTGGGGGGTGTATCCAGCCAATTTA
TTTCAGCAACAAGCTGCGGCTGCGGCAAACAACACAGCAAATCAGCAAGCTGCGTCACAA
GCTCAGCCTGGACAGCAGCAGGTTCTCCGTGCTGGAACAGGTCAGCGCCCTCTTACTCCT
AATCAGGGCCAGCAAGGGCAACAAGCAGAATCACTTGCGGCAGCAAATCCAACTTTGGCT
TTTGGTCAGGGTCTTGCTACTGGCATGCCAGGCTATCAAGTACTAACCCCAACTGCCTAT
TATGATCAGACTGGTGCCTTAGTGGTTGGCCCTGGAGCAAGAACTGGCCTTGGAGCTCCA
GTTCGATTAATGGCTCCAACCCCGGTTTTAATTAGTTCAGCAGCAGCACAA------GCT
GCAGCGGCAGCAGCAGCTGGAGGAACTGCAAATAGTCTTACAGGCAGCACAAATGGTCTA
TTTCGGCCAATTGGCACTCAGCCACCGCAGCAGCAGCAGCAGCAGCAGCAG------CCA
AGCACTAATCTGCAGTCGAATTCGTTTTATGGGAGCACTTCTCTGACTAATAGCTCCCAG
AGCAGCTCTTTATTTTCTCATGGACCTGGCCAGCCTGGAAGTACATCTCTTGGCTTTGGA
AGCAGCAGCTCTTTGGGCGCTGCTATAGGCTCAGCCCTCAGTGGATTTGGTTCATCAGTT
GGCAGTTCTGCAAGTAGTAGTGCCACAAGGAGAGAGTCTCTATCTACTAGCTCTGACTTG
TACAAAAGATCTAGTAGCAGCCTAGCACCCATAGGGCAACCATTTTACAATAGTCTGGGA
TTTTCCTCCTCTCCAAGTCCAATAGGCATGCCTCTGCCAAGCCAAACTCCAGGACATTCA
CTTACGCCACCGCCATCACTTTCATCACATGGATCCTCATCCAGTTTGCATTTAGGAGGA
CTGACAAATGGTAGTGGTCGATATATCTCTGCAGCACCTGGAGCAGAAGCAAAATATCGA
AGTGCTTCAAGCACTTCCAGTCTATTTAGCTCCAGCAGCCAGCTCTTTCCTCCTTCTCGG
CTTCGGTATAATAGGTCTGATATTATGCCTTCTGGCCGAAGTAGATTATTGGAAGATTTC
AGAAACAACCGCTTTCCAAACCTGCAACTTAGAGACTTGATTGGACACATAGTTGAGTTC
TCTCAAGACCAGCATGGTTCTAGATTCATACAACAAAAGCTAGAGAGAGCTACTCCAGCT
GAGCGACAGATGGTATTTAATGAAATTCTACAAGCAGCATATCAATTAATGACAGATGTT
TTTGGCAACTATGTTATACAGAAGTTTTTTGAGAGTGAAATGGTAAAGGAGCTGGATGGT
CATGTACTCAAATGTGTCAAAGATCAGAATGGGAACCATGTTGTACAAAAGTGTATTGAA
TGTGTTCAACCACAGTCTCTACAGTTCATCATTGATGCTTTCAAAGCACAAGTGTTTGTG
CTCTCAACTCATCCTTACGGCTGCAGAGTAATCCAGCGCATCCTAGAGCATTGCACTGCA
GAGCAGACCTTACCTATCTTAGAAGAACTTCACCAACATACAGAGCAGTTGGTACAGGAC
CAGTATGGCAATTACGTTATTCAACATGTACTGGAACACGGTCGACCTGAAGACAAGAGC
AAAATTGTTTCCGAAATCAGAGGAAAGGTCTTAGCCCTGAGTCAGCACAAATTTGCCAGC
AATGTAGTAGAAAAGTGTGTTACTCACGCATCCCGTGCTGAGAGAGCTTTACTGATTGAT
GAAGTTTGCTGCCAGAATGATGGTCCTCACAGTGCCTTATACACCATGATGAAGGACCAG
TATGCCAATTATGTGGTTCAGAAGATGATCGATATGGCCGAACCTGCTCAGAGAAAGATA
ATCATGCACAAGATTCGACCTCACATTACTACTTTGCGCAAATACACATACGGGAAGCAT
ATACTGGCCAAGTTGGAAAAATACTATTTGAAAAATAGCCCAGATCTAGGGCCTATTGGA
GGACCACCAAATGGAATGCTG
>RhFe|XM_033124244.1_cds_XP_032980135.1_1
TCCCAGCCTATTATGGTACAGAGAAGATCTGGACAGGGTTTTCATGGAAACAGTGAAGTA
AATGCAATACTGTCTCCGCGATCAGAAAGTGGAGGCCTTGGTGTGAGCATGGTAGAATAT
GTGCTAAGTTCTTCTCCAGCTGATAAATTGGATTCTCGATTTAGGAAGGGAACTTTTGGC
ACTAGAGATGCTGAAACAGATGGACCTGAGAAAGGAGATCAAAAAGGCAAGGCTTCTCCA
TTTGAGGAGGACCAAAACAGAGATCTTAAACAAGGAGATGATGATGATTCTAAAATAAAT
GGCAGAGGTTTGCCAAATGGAATGGATGCCGATTGCAAAGATTTTAATCGTACTCCTGGA
AGTCGTCAAGCCTCTCCAACTGAAGTAGTTGAGCGCCTGGGCCCCAATACTAATCCCCCA
GAAAGTTTGGGGCCTCTTCCTAATCCTACAGCTAATAAACCACTTGTTGAAGAATTTCCA
AATCCTGAAACTCAGAATCTGGATGCCATGGAACAAGTTGGTCTGGATTCCTTACAGTTT
GACTATCCTGGTAATCAGGTACCAATGGACTCTTCAGGAGCTACTGTAGGCCTTTTTGAC
TACAATTCCCAGCAGCAGCTCTTCCAGAGGACTAATGCACTTACAGTTCAGCAGTTAACT
GCAGCTCAGCAGCAGCAGTATGCGTTGGCCGCAGCTCAGCAGCCACATATAGCTGGTGTG
TTCTCAGCAGGCCTTGCTCCAGCTGCATTTGTGCCAAATCCATATATTATTAGTGCTGCT
CCTCCAGGGACTGATCCATACACTGCAGCAGGATTGGCTGCAGCAGCAACATTAGCAGGT
CCGGCAGTGGTTCCACCTCAGTATTATGGTGTTCCTTGGGGCGTGTATCCAGCCAATTTA
TTTCAGCAACAAGCTGCAGCTGCGGCAAATAACACAGCAAATCAGCAAGCTGCCTCACAA
GCTCAGCCTGGACAACAACAGGTTCTCCGTGCTGGAACAGGTCAGCGCCCTCTTACTCCT
AACCAGGGCCAGCAAGGGCAACAAGCAGAGTCACTTGCAGCAGCAAATCCAACTTTGGCT
TTTGGTCAGGGTCTTGCTACCGGCATGCCAGGCTATCAAGTACTAGCTCCAACTGCCTAT
TACGATCAGACTGGTGCCTTAGTGGTTGGCCCCGGAGCAAGAACTGGCCTAGGAGCTCCA
GTTCGATTAATGGCTCCAACACCTGTTTTAATTAGTTCAGCAGCAGCACAA------GCT
GCAGCAGCAGCAGCAGCAGGAGGAACTGCAAATAGTCTTACAGGCAGCACAAATGGTCTA
TTTCGGCCAATTGGCACTCAGCCACCACAGCAGCAACAGCAGCAGCAGCAG------CCA
AGCAGTAATCTGCAGTCTAATTCATTTTACGGGAGCACATCTTTGACTAATAGCTCCCAG
AGCAGTTCTTTATTTTCTCACGGACCTGGCCAACCTGGAAGTACATCTCTTGGCTTTGGA
AGCAGTAGCTCTTTGGGTGCTGCTATAGGCTCAGCCCTCAGTGGATTTGGTTCATCAGTT
GGCAGTTCTGCAAGTAGTAGTGCCACAAGGAGAGAGTCTCTATCTACTAGCTCTGACTTG
TACAAAAGATCTAGTAGCAGCCTAGCAGCCATAGGGCAACCATTTTACAATAGTCTGGGA
TTTTCCTCCTCTCCAAGTCCAATAGGCATGCCTCTGCCAAGCCAAACTCCAGGACATTCA
CTTACGCCACCGCCATCACTTTCATCACATGGATCCTCATCCAGTTTGCATTTAGGAGGA
CTGACAAATGGTAGTGGTCGATATATTTCTGCAGCGCCTGGAGCAGAAGCAAAATACCGA
AGTGCTTCAAGCACTTCCAGTCTCTTTAGCTCCAGCAGCCAGCTCTTTCCTCCTTCTCGG
CTTCGGTATAATAGGTCTGATATTATGCCTTCTGGCCGAAGTAGATTATTGGAAGATTTC
AGAAACAACCGTTTCCCAAACCTTCAACTTAGAGACTTGATTGGACACATAGTTGAGTTT
TCTCAAGACCAGCATGGTTCTAGGTTCATACAACAAAAGCTAGAGAGAGCTACTCCAGCT
GAACGACAGATGGTATTTAATGAAATTCTACAAGCAGCATATCAATTAATGACAGATGTT
TTTGGCAACTATGTTATACAGAAGTTTTTTGAGAGTGAGATGGTGAAGGAGCTAGATGGT
CATGTACTCAAATGTGTGAAAGATCAGAATGGGAACCATGTTGTACAAAAGTGTATTGAA
TGTGTTCAGCCACAATCACTACAATTTATCATCGATGCTTTCAAAGGACAAGTGTTTGTA
CTCTCAACTCATCCTTACGGCTGCAGAGTGATCCAGCGCATCCTTGAGCACTGCACTGCG
GAGCAGACCGTACCTATCTTAGAAGAACTCCACCAACACACAGAGCAGTTGGTCCAGGAT
CAGTATGGCAATTACGTTATTCAGCATGTACTGGAACATGGTCGACCTGAAGACAAGAGC
AAAATTGTTTCTGAAATCAGAGGAAAAGTCCTAGCCCTGAGTCAACACAAATTTGCCAGC
AATGTAGTAGAAAAGTGTGTTACTCATGCCTCCCGTGCTGAGAGAGCTTTACTGATCGAT
GAAGTTTGCTGCCAGAATGACGGTCCTCACAGTGCCTTATACACCATGATGAAGGACCAG
TACGCCAACTATGTGGTTCAGAAGATGATTGATATGGCTGAACCTGCTCAGAGAAAGATA
ATCATGCACAAGATTCGACCTCACATTACTACTTTGCGCAAATACACATATGGAAAGCAT
ATACTGGCGAAGTTGGAAAAATATTATTTGAAAAATAGCCCAGATCTAGGACCTATTGGA
GGACCACCAAATGGAATGCTG
>RoAe|XM_016144763.1_cds_XP_016000249.1_1
TCCCAGCCTATTATGGTACAGAGAAGATCTGGACAGGGTTTTCATGGAAACAGTGAAGTA
AATGCAATACTGTCTCCGCGATCAGAAAGTGGAGGCCTTGGTGTGAGCATGGTAGAATAT
GTGCTAAGTTCTTCTCCTGCTGATAAATTGGACTCTCGATTTAGGAAGGGAACTTTTGGC
ACTAGAGATGCTGAAACAGATGGACCTGAGAAAGGAGATCAAAAAGGCAAGGCTTCTCCA
TTTGAGGAGGACCAAAACAGAGATCTTAAACAAGGAGATGATGATGATTCTAAAATAAAT
GGCAGAGGTTTGCCAAATGGAATGGATGCCGATTGCAAAGATTTTAATCGTACTCCTGGA
AGTCGCCAAGCCTCTCCAACTGAAGTAGTTGAGCGCCTGGGCCCCAATACTAATCCCCCA
GAAGGATTGGGGCCTCTTCCTAATCCTACAACAAATAAACCACTTGTTGAAGAATTTTCA
AATCCTGAAACTCAGAATCTGGATGCCATGGAACAAGTTGGTCTGGATTCCTTACAGTTT
GACTATCCTGGTAATCAGGTACCAATGGACTCTTCAGGAGCTACTGTAGGCCTTTTTGAC
TACAATTCCCAGCAGCAGCTCTTTCAGAGGACTAATGCACTAACAGTTCAGCAGTTAACT
GCAGCTCAACAGCAACAATATGCATTAGCCGCAGCTCAGCAGCCACATATAGCTGGTGTA
TTCTCAGCAGGCCTTGCTCCAGCTGCATTTGTGCCAAATCCATATATTATTAGTGCTGCT
CCTCCAGGGACTGATCCGTATACTGCAGCAGGATTGGCTGCAGCAGCAACATTAGCAGGT
CCGGCAGTGGTTCCACCTCAGTATTACGGTGTTCCATGGGGGGTGTATCCAGCCAATTTA
TTTCAGCAACAAGCTGCGGCTGCGGCAAACAACACAGCAAATCAGCAAGCTGCGTCACAA
GCTCAGCCTGGACAGCAACAGGTTCTCCGTGCTGGAACAGGTCAGCGCCCTCTTACTCCT
AATCAGGGCCAGCAAGGGCAGCAAGCAGAATCACTTGCAGCAGCAAATCCAACTTTGGCT
TTTGGTCAGGGTCTTGCTACTGGCATGCCAGGCTATCAAGTACTAACCCCAACTGCCTAT
TATGATCAGACCGGTGCCTTAGTGGTTGGCCCTGGAGCAAGAACTGGCCTTGGAGCTCCA
GTTCGATTAATGGCTCCAACCCCGGTTTTAATTAGTTCAGCAGCAGCACAA------GCT
GCAGCGGCAGCAGCAGCTGGAGGAACTGCAAATAGTCTTACAGGCAGCACAAATGGTCTG
TTTCGGCCAATTGGCACTCAGCCACCGCAGCAGCAGCAGCAGCAGCAGCAG------CCA
AGCACTAATCTGCAGTCGAATTCGTTTTATGGGAGCACTTCTCTGACTAATAGCTCCCAG
AGCAGCTCTTTATTTTCTCACGGACCTGGCCAGCCTGGAAGTACATCTCTTGGCTTTGGA
AGTAGCAGCTCTTTGGGCGCTGCTATAGGCTCAGCCCTCAGTGGATTTGGTTCATCAGTT
GGCAGTTCTGCACGTAGTAGTGCCACAAGGAGAGAGTCTCTATCTACTAGCTCTGACTTG
TACAAAAGATCTAGTAGCAGCCTAGCACCCGTAGGGCAGCCATTTTACAATAGTCTGGGA
TTTTCCTCCTCTCCAAGTCCAATAGGCATGCCTCTGCCAAGCCAAACGCCAGGACATGCA
CTCACGCCACCGCCATCACTCTCATCACACGGATCCTCATCCAGTTTGCATTTAGGAGGA
CTGACAAATGGTAGTGGTCGATATATCTCTGCAGCACCTGGAGCAGAAGCAAAATATCGA
AGTGCTTCAAGCACTTCCAGTCTATTTAGCTCCAGCAGCCAGCTCTTTCCTCCTTCTCGG
CTTCGGTATAATAGGTCTGATATTATGCCTTCTGGCCGAAGTAGATTATTGGAAGATTTC
AGAAACAACCGCTTCCCTAACCTGCAACTTAGAGACTTGATTGGACACATAGTTGAGTTT
TCTCAAGACCAGCATGGCTCTAGATTCATACAACAAAAGCTAGAGAGAGCTACTCCAGCT
GAGCGACAGATGGTGTTTAATGAAATTCTACAAGCAGCATATCAATTAATGACAGATGTT
TTTGGCAACTATGTTATACAGAAGTTTTTTGAGAGTGAAATGGTAAAGGAGCTGGATGGT
CATGTACTCAAATGTGTCAAAGATCAGAATGGGAACCATGTTGTACAAAAATGTATTGAA
TGTGTTCAACCACAGTCACTACAGTTCATCATTGATGCTTTCAAAGCACAAGTGTTTGTG
CTCTCAACTCATCCTTACGGCTGCAGAGTAATTCAGCGCATCCTAGAGCATTGCACTGCA
GAGCAGACCTTACCTATCTTAGAAGAACTTCACCAACATACAGAGCAGTTGGTACAGGAC
CAGTATGGCAATTATGTTATTCAACATGTACTGGAACACGGTCGACCTGAAGACAAGAGC
AAAATTGTTTCCGAAATCAGAGGAAAGGTCTTAGCCCTGAGTCAGCACAAATTTGCCAGC
AATGTAGTAGAAAAGTGTGTTACTCATGCATCCCGTGCTGAGAGAGCTTTACTGATTGAT
GAAGTTTGCTGCCAGAATGATGGTCCTCACAGTGCCTTATACACCATGATGAAGGACCAG
TATGCCAATTATGTGGTTCAGAAGATGATCGATATGGCCGAACCTGCTCAGAGAAAGATA
ATCATGCACAAGATTCGACCTCACATTACTACTTTGCGCAAATACACATACGGGAAGCAT
ATATTGGCCAAGTTGGAAAAATATTATTTGAAAAATAGCCCAGATCTAGGGCCTATTGGA
GGACCACCAAATGGAATGCTG
