# Supplementary material for: Positively selected genes in the hoary bat (Lasiurus cinereus) lineage: prominence of thymus expression, immune and metabolic function, and regions of ancient synteny
Source: PeerJ. 2022 Mar 17;10:e13130. doi: 10.7717/peerj.13130 (PMC8934532; doi:10.7717/peerj.13130)
Supplement: Supplemental Information 4 — Likely alignment errors have been manually deleted between conserved codons. Recovery of the original codon positions requires alignment to the original accessions in each orthogroup. [file peerj-10-13130-s004.zip › renamed.manual/OG0003996.manual.fas]

>EpFu|XM_028139184.1_cds_XP_027994985.1_1
ATCCTTGAGACTATTCCAGATATACCAGTTCATTCCAATGGATCAGCAGGCCCTGGACAG
TCAGTTCAGAATTCTGTGAGCGATGATGATTATCGGGTAAAGAACATTCCACCTGAGGCT
GAAGAGCTGTCCTTTGAAGTATCTTACTCAGAAATGGTTACAGAGGCTCCAAAAAGAAAT
AAATTTAAGAAGTCAGATTTTAAGAAAGAAGACTATGTTTTTACTAAACTTATTGTTCAG
AAAACCAGATTTGGCTTAACTGAAGCAGGAGATCTGTCTTCAGAAGACATGAAGAAAATC
CGCCACCTCTCTCTGATTGAATTGACGGCCTTTTTTGATGCCTTTGGAATTCCATTGAAG
AGAAACAAAACAGAGAAAGTAAAAGGAAGAGACAACGGGATTTTTGGAGTTCCACTTACA
GTCCTACTGGAGAGTGACCGAAAGAAGGACCCTGGAGTGAAAGTGCCCCTTGTGTTACAA
AAATTTTTTGAGAAGGTTGAGGAGTCGGGTTTGGAATCTGAAGGAATTTTTCGACTTTCA
GGATGTACTGCCAAAGTCAAGCAATACCGTGAAGAACTGGATGCCAAGTTTAATACTGAC
AAATTTAAATGGGACAAAATGTGCCATAGAGAAGCTGCAGTGATGTTGAAAGCCTTTTTC
AGAGAATTACCCACTTCTCTCTTCCCTGTGGAATATATACCTGCCTTCATCACTCTAATG
GAAAGAGGGCCTCACATCAAAGTACAGTTTCAAGCCTTACACCTCATGGTCATGGCACTG
CCTGATGCCAACAGGGACACAGCTCAGGCCCTCATGACCTTCTTCAATAAAGTGATTGCC
AATGAATCAAAGAACCGAATGAGCATATGGAACATTTCTACTATAATGGCACCAAACCTT
TTCTTCAGTAGAAGCAAGCATTCTGACTATGAAGAATTACGCTTAGCAAACACTGCAGCC
CACATCATCCGCCTAATGCTTAACTACCAGAAAATTCTGTGGAAGGTCCCATCTTTCTTA
ATCAATCAAGTCCGAAGAATGAATGAAGCCACCATGTTGTTAAAGAAGCAGCTCCCAAGT
GTCAAAAAGTTGCTAAGGCGGAAGACCATAGAACGAGAGGTTTCTGATGTGCCAGAAGGC
GTCATAAGGGTCCATGCTCCACGTCTCTCGAAGGTTTCTATGGCCATTCAGCTCAGTAGT
CAAACCAAAGCCAAAGACATACTGGCAAAATTTCAATATGAGAACAGTCATGGTTCTTCA
GAATGCATTAAAATTCAGAACCAAAGGTTATATGAAATTGGAGGAAATATAGGACAGCAT
TGCTTGGATCCAGATGCTTACATATTGGATGTATATCATGTAAATCCTCAAGCAGAATGG
GTCATTAAACCCCAA---
>HiAr|XM_019633795.1_cds_XP_019489340.1_1
ATCCTTGAGACTATTCCAGATATACCAGTTCATTCCAATGGGTCAGCAAGCCCTGGACGG
TCAGTTCAGAATTCAGTGAGTGGTGATGGTTATCTGGAAAAGAACATTCCACCAGATGCT
GAAGAGCTATCCTTTGAAGTATCTTATTCAGAAATGGTTACAGAAGCTCCAAAAAGAAAT
AAATTTAAGAAGTCAGATTTTAAGAAAGAAGACTATGTTTTAACTAAATTTATTGTTCAG
AAAACCAGATTTGGCCTAACTGAAGCAGGAGATCTGTCTGCTGAAGACATGAAGAAAATC
CGCCATCTCTCTCTGATTGAATTGACAGCCTTTTTTGATGCCTTTGGAATTCAACTAAAA
AGAAACAAAACAGAGAAAGTAAAAGGACGAGACAATGGGATTTTTGGAGTTCCACTTACA
GTCCTACTGGACAATGACCGGAAGAAAGACCCTGGAGTGAAAGTCCCCCTTGTGCTACAA
AAATTTTTTGAAAAAGTTGAGGAATCAGGTCTGGAATCTGAAGGAATTTTTCGACTTTCA
GGATGTACTGCCAAAGTCAAGCAATACCGTGAAGAACTGGATGCCAGATTTAATGCTGAT
AAATTTAAATGGGACAAAATGTGCCATAGAGAAGCTGCAGTGATGTTGAAAGCATTTTTC
AGAGAACTACCTACTTCTCTCTTCCCTGTGGAATATATACCTGCCTTCATCACTCTAATG
GAAAGAGGGCCTCACATCAAAGTACAATTTCAAGCCCTACACCTCATGGTCATGGCACTG
CCTGATGCCAACAGGGACACGGCCCAGGCCCTCATGGCATTCTTCAATAAAGTGATTGCC
AACGAATCAAAAAACCGAATGAGTATATGGAACATTTCTACTATAATGGCACCAAACCTT
TTCTTCAGTAGAAGCAAACATTCTGATTATGAAGAATTACTGTTAGCAAGCACTGCAGCC
CACATCATCCGCCTAATGCTTAAGTACCAGAAAATCTTGTGGAAGGTTCCATCTTTCTTA
ATCACTCAAGTCAGAAGAATGAATGAAGCCACCATGTTGTTAAAGAAGCAGCTCCCAAGT
GTCAAAAAGTTACTAAGGAGGAAGACCATAGAACGAGAGGTTTCTGACGTGCCGGAGGGA
GTCATAAGGGTTCATGCTCCGCTTCTCTCGAAGGTGTCCATGGCCATTCAACTCAATAGT
CAAACCAAAGCTAAAGACATACTGGCAAAATTTCAATATGAGAACAGTCATGGTTCACCG
GAATGCATTAAAATTCAGAACCAAAGATTATATGAAATTGGAGGAAATATAGGACAGCAT
TGCTTGGATCCAGATGCTTATATATTGGATGTGTATCATGTAAACCCTCAAGCAGAATGG
GTGATTAAACCACAA---
>LaCi|662-exonerate_protein2genome-gene-157.0-mRNA-1
ATCCTTGAGACTATTCCAGATATACCAGTTCATTCCAATGGATCAGCAGTCCCTGGACAG
TCAGTTCAGAATTCCGTGAGTGATGATGATTATCGAGTAAAGAACATCCCACCTGAAGCT
GAAGAGCTGTCCTTTGAAATATCTTACTCAGAAATGGTTACAGAGGCTCCAAAAAGAAAT
AAATTTAAGAAGTCAGATTTTAAGAAAGAAGACTATGTTTTTACTAAACTTATTGTTCAG
AAAACCAGATTTGGCTTAACTGAAGCAGGAGATCTGTCATCAGAAGACATGAAGAAAATC
CGCCACCTCTCTCTGATCGAATTGACGGCCTTTTTTGATGCCTTTGGAATTCCACTGAAG
AGAAACAAAACAGAGAAAGTAAAAGGAAGAGACAACGGGATTTTTGGAGTTCCACTTACA
GTCCTTCTGGAGAGTGACCGAAAGAAGGACCCTGGAGTGAAAGTGCCCCTTGTGTTACAA
AAATTTTTTGAGAAGGTTGAGGAATCGGGTTTGGAATCTGAAGGAATTTTTCGACTTTCA
GGATGTACTGCCAAAGTCAAGCAATACCGTGAAGAACTGGATACCAAGTTTAATGCTGAC
AAATTTAAATGGGACAAAATGTGCCATAGAGAAGCTGCAGTGATGTTGAAAGCCTTTTTC
AGAGAATTACCCACTTCTCTCTTCCCTGTGGAATATATACCTGCCTTCATCACGCTAATG
GAAAGAGGGCCTCACATCAAAGTACAGTTTCAAGCCTTACACCTCATGGTCATGGCACTG
CCTGATGCCAACAGGGACACAGCTCAGGCCCTCATGACATTCTTCAATAAAGTGATTGCC
AATGAATCAAAGAACCGAATGAGCATATGGAACATTTCTACTATAATGGCACCAAATCTT
TTCTTCAGTAGAAGCAAGCATTCTGACTATGAAGAATTACGCTTAGCAAACACTGCAGCC
CATATCATCCGGCTAATGCTTAACTACCAGAAAATTCTGTGGAAGGTCCCATCTTTCTTA
ATCAATCAAGTCCGAAGAATGAATGAAGCCACCATGTTGTTAAAGAAGCAGCTCCCAAGT
GTCAAAAAGTTGCTAAGGAGGAAGACCATAGAACGAGAGGTATCTGATGTGCCAGAAGGC
GTCATAAGGGTCCATGCTCCACGTCTCTCGAAGGTTTCCATGGCCATTCAGCTCAGTAGT
CAAACCAAAGCCAAAGACATACTGGCAAAATTTCAATATGAGAGCAGTCATGGTTCTTCA
GAATGCATTAAAATTCAGAACCAAAGGTTATATGAAATTGGAGGAAATATAGGACAGCAT
TGCTTGGATCCAGATGCTTACATATTGGATGTATATCATGTAAATCCTCAAGCAGAATGG
GTCATTAAACCCCAATCA
>MyLu|XM_006089268.3_cds_XP_006089330.2_1
ATCCTCGAGACTATTCCAGATATACCAGTTCATTCCAATGGATCGGCCAGCCCTGGACAG
TCAGTTCAGAATTCCGTGAGTGATGATGATTATCGGGTAAAGAACATTCCACCTGAAGCT
GAAGAGCTGTCCTTTGAAGTATCTTACTCAGAAATGGTTACAGAGGCTCCAAAAAGAAAT
AAATGTAAGAAGTCAGATTTTAAGAAAGAAGACTATGTTTTTACTAAATTTATTGTTCAG
AAAACCAGATTTGGCTTAACTGAAGCAGGAGATCTGTCTGCTGAAGACATGAAGAAAATC
CGCCACCTCTCTCTGATTGAATTGACAGCCTTTTTTGATGCCTTTGGAATTCCACTGAAG
AGAAACAAAACAGAGAAAGTAAAAGGAAGAGACAATGGGATTTTTGGAGTTCCACTTACA
GTCCTGCTGGAGAGTGACCGGAAGAAGGACCCTGGAGTGAAAGTGCCCCTTGTGTTACAA
AAATTTTTTGAGAAGGTTGAGGAATCGGGTTTGGAATCTGAAGGAATTTTTCGACTTTCA
GGATGTACTGCCAAAGTCAAGCAATACCGTGAAGAACTGGATGCCAAGTTTAATACTGAC
AAATTTAAATGGGACAAAATGTGCCATAGAGAAGCGGCAGTGATGTTGAAAGCCTTTTTC
AGAGAATTACCCACTTCTCTCTTCCCTGTGGAATATATACCTGCCTTCATCACTCTAATG
GAAAGAGGGCCTCACATCAAAGTCCAGTTTCAAGCCTTACACCTCATGGTCATGGCACTG
CCTGATGCCAACAGGGACACCGCTCAGGCCCTCATGACATTCTTCAATAAAGTGATTGCC
AATGAATCAAAGAACCGAATGAGCATATGGAACATTTCTACCATAATGGCACCAAACCTT
TTCTTCAGCAGAAGCAAGCATTCTGACTATGAAGAATTACGCTTAGCAAACACTGCAGCC
CACATCATCCGCCTAATGCTTAACTACCAGAAAATTCTGTGGAAGGTCCCATCTTTCTTA
ATCAATCAAGTCCGAAGAATGAATGAAGCCACCATGTTGTTAAAGAAGCAGCTCCCAAGT
GTCAGAAAATTGCTAAGGAGGAAGACCATAGAACGAGAGGTTTCTGATGTGCCAGAAGGA
GTCATAAGAGTCCATGCTCCACGTCTCTCGAAGGTTTCCATGGCCATTCAGCTCAGTAGT
CAAACCAAAGCCAAAGACATACTGGCAAAATTTCAATATGAGAACAGTCATGGTTCTTCA
GAATGCATTAAAATTCAGAACCAAAGGTTATATGAAATTGGAGGAAATATAGGACAGCAT
TGCTTGGATCCAGATGCTTACATATTGGATGTATATCATGTAAATCCTCAAGCAGAATGG
GTCATTAAACCCCAA---
>PhDi|XM_028524908.1_cds_XP_028380709.1_1
ATCCTTGAGACTATTCCAGATATACCAGTTCATTCCAATGGATCAGCAGACCCTGGACAG
GCAGTTCAGAGTGCAGTGAGTGATGATGATTATCTGGAAAAGAACATTCCATCAAAAGCC
GAAGAGCTGTCCTTTGAAGTATCTTACTCGGAAATGGTTACAGAGGCTCCAAAAAGAAAT
AAATTTAAGAAGTCAGATTTTAAAAAAGAAGACTATATTTTAACTAAATTTATTGTTCAG
AAAACCAGATTTGGCCTAACTGAAGCAGGAGATCTATCTGCCGAAGACATGAAGAAAATT
CGCCACCTCTCTCTGATTGAATTGACAGCCTTTTTTGATGCCTTTGGAATTCCACTGAAG
AGAAACAAAACAGAGAAAGTAAAAGGAAGAGACAATGGGATTTTTGGAGTTCCACTTACA
GTCCTACTGGACAATGACCGAAAGAAGGACCCTGGAGTAAAAGTTCCCCTTGTATTACAA
AAATTTTTTGAGAAAGTTGAGGAATCTGGTTTGGAATCTGAAGGAATTTTTCGACTTTCA
GGATGTACTGCCAAAGTCAAGCAATACCGTGAAGAACTGGATGCCAAGTTTAATGCTGAC
AAATTTAAATGGGACAAAATGTGCCACAGAGAAGCTGCAGTGATGTTGAAAGCCTTTTTC
AGAGAATTACCCACTTCTCTCTTCCCTGTGGAATACATACCTGCCTTCATCACTCTAATG
GAAAGAGGGCCTCACATCAAAGTACAGTTTCAAGCCTTACACCTCATGGTCATGGCACTG
CCTGACGCCAACAGGGACACAGCCCAGGCGCTCATGACATTCTTTAATAAAGTGATTGCC
AATGAATCAAAAAACCGAATGAGTATGTGGAACATTTCAACTGTAATGGCACCAAACCTA
TTCTTCAGTAGAAGCAAACATTCTGATTATGAAGAATTGCGGTTAGCAAACACTGCAGCC
CACATCATCCGCTTAATGCTTACCTACCAGAAAATGCTGTGGAAGGTCCCATCTTTTTTA
ATCACTCAAGTCAGAAGAATGAATGAAGCCACAATGTTATTAAAGAAGCAGCTCCCAAGT
GTCAAAAAGTTGCTGAGGAGGAAAACCATAGAACGAGAGGTTTCTGATGTGCCGGAAGGA
GTCATTCGAGTCCACGCTCCACTGCTCTCAAAGGTGTCCATGGCCATTCAGCTCAATAGC
CAAACCACAGCCAAAGACATACTGGCAAAATTTCAGTATGAGAACAGTCATGGTTCCTCA
GAATGCATTAAAATTCAAAACCAAAGGTTATATGAAATTGGAGGAAATATAGGACAGCAT
TGCTTGGACCCAGATGCTTACATTTTGGATGTATATCATGTCAATCCTCAAGCAGAATGG
GTGATCAAACCCCAA---
>PtVa|XM_023534179.1_cds_XP_023389947.1_1
ATCCTTGAGACTATCCAAGATATAACAGTTCATTCCAATGGATCAGCAGACCCTGGACGG
TCAGTTCAGAATTCAGTAACTGATGATGATTATCTGGAAAAGAACATTCCAGCAGAAGCT
GAAGAGCTGTCCTTTGAAGTATCTTATTCAGAAATGGTTACAGAGGTGCCAAAGAGAAAT
AAATTTAAGAAGTCAGATTTTAAAAAAGAAGACTATGTTTTAACTAAATTTATTGTTCAA
AAAACCAGACTTGGCCTAACTGAAGCAGGAGATCTGTCTGCTGAAGACATGAAGAAAATC
CGCCATCTCTCTCTGATTGAATTGACAGCCTTTTTTGATGCCTTTGGAATTCAACTGAAA
AGAAACAAAACAGAGAAAGTAAAAGGACGAGACAATGGGATTTTTGGAGTTCCACTTACA
GTCCTACTGGACAATGACCGAAAGAAAGACCCTGAAGTGAAAGTTCCCCTTGTGTTACAA
AAATTTTTTGAGAAAGTTGAGGAATCAGGTCTGGAATCTGAAGGAATTTTTCGACTTTCA
GGATGTACTGCCAAAGTCAAGCAATACCGTGAAGAACTGGATGCCAAGTTTAATGCTGAT
AAATTTAAATGGGACAAAATGTGCCATAGAGAAGCTGCAGTGATGTTGAAAGCATTTTTC
AGAGAACTACCCACTTCTCTCTTCCCTGTGGAATATATACCTGCCTTCATTACTCTAATG
GAAAGAGGGCCTCACATCAAAGTACAGTTTCAAGCTTTACACCTCATGGTCATGGCACTG
CCTGATGCCAACAGGGACACAGCCCAGGCCCTCATGACATTCTTCAATAAAGTGATTGCC
AACGAATCAAAAAACCGAATGAGTATATGGAATATTTCTACTGTAATGGCACCAAACCTT
TTTTTCAGTAGAAGCAAACATTCTGATCCTGAAGAATTACTGTTAGCAAGCACTGCAGCT
CATATCATCCGCCTAATGCTTAAGTACCAAAAAATTTTATGGAAGGTTCCATCTTTCTTA
ATCACTCAAGTCAGAAGAATGAATGAAGCTACGCTGTTGTTAAAGAAGCAGCTCCCAAGC
GTCAAAAAGTTGCTAAGGAGGAAGACCATAGAACGAGAGGTTTCTGATGTGCCGGAGGGA
GTCATAAGGGTCCATGCTCCACTTCTCTCGAAGGTGTCCATGGCCATTCAACTCAATAGT
CAAACCAAAGCCAAAGACATACTTGCAAAATTTCAATATGAGAACAGTCATGGTTCATCG
GAATGCATTAAAATTCAGAACCAAAGGTTATATGAAATTGGAGGAAATATAGGACAGCAT
TGCTTGGATCCAGATGCTTATATATTGGATGTATATCATGTAAATCCTCAAGCAGAATGG
GTGATTAAACCCCAA---
>RhFe|XM_033087885.1_cds_XP_032943776.1_1
ATTCTTGAGGCTATTCCAGATATACCAGTTCATTCCAATGGATCAGCAAGCCCTGGACGG
CCAGTTCAGAATTCAGTGAGTGATGATGATTATCTGAAAAAGAACATTCCACCAGATGCT
GAAGAGCTATCCTTTGAAGTATCTTATTCAGAAATGGTTACAGACGCTCCAAAAAGAAAT
AAATTTAAGAAGTCAGATTTTAAGAAAGAAGACTATGTTTTAACTAAATTTATTGTTCAG
AAAACCAGATTTGGCCTAACTGAAGCAGGAGATCTGTCTGCTGAAGACATGAAGAAAATC
CGCCACCTCTCTCTGATTGAATTGACAGCCTTTTTTGATGCCTTTGGAATTCCACTGAAA
AGAAACAAAACAGAGAAAGTAAAAGGACGAGACAATGGGATTTTTGGAGTTTCACTTACA
GTCCTACTGGACAATGACCGCAAGAAAGACCCTGGAGTGAAAGTTCCCCTTGTGTTACAA
------------------------------------------------------------
------------------AAACAATACCGTGAAGAACTGGATGCCAAATTTAATGCTGAT
AAATTTAAATGGGACAAAATGTGCCATAGAGAAGCTGCAGTGATGTTGAAAGCATTTTTC
AGAGAACTACCCACTTCTCTCTTCCCTGTGGAATATATACCTGCCTTCATCACTCTGATG
GAAAGAGGGCCTCACATCAAAGTACAATTTCAAGCCTTACACCTCATGGTCATGGCACTG
CCTGATGCCAACAGGGACACAGCCCAGGCCCTCATGACATTCTTCAATAAAGTCATTGCC
AACGAATCAAAAAACCGAATGAGTATATGGAACATTTCTACTGTAATGGCACCAAACCTT
TTCTTCAGTAGAAGCAAACATTCTGATTATGAAGAATTACTGTTAGCAAACACTGCAGCC
CATATCATCCGCCTAATGCTTAAGTACCAGAAAATCTTGTGGAAGGTTCCATCTTTCTTA
ATCACTCAAGTTAGAAGAATGAATGAAGCTACGATGTTGTTGAAGAAGCAGCTCCCAAGT
GTCAAAAAGTTGCTAAGGAGGAAGACCATAGAACGAGAGGTTTCTGACGTGCCGGAAGGA
GTCATAAGGGTTCATGCTCCACTCCTCTCGAAGGTGTCCATGGCCATTCAACTCAATAGT
CAAACCAAAGCCAAAGACATACTGGCAAAATTTCAGTATGAGAGCAGTCATGGTTCATCA
GAATGCATTAAAATTCAGAACCAAAGGTTATATGAAATTGGAGGAAATATAGGACAGCAT
TGCTTGGATCCAGATGCTTATATATTGGATGTGTATCATGTAAATCCTCACGCAGAATGG
GTGATTAAACCACAA---
>RoAe|XM_016120950.1_cds_XP_015976436.1_1
ATCCTTGAGACCATCCAAGATATAACAATTCATTCCAATGGATCAGCAGACCCTGGACGG
TCAGTTCAGAATTCAGTGACTGATGATGGTTATGTGGAAAAGAACATTCCACCAGAAGCC
GAAGAGCTATCCTTTGAAGTATCTTATTCAGAAATGGTTACCGAAGTGCCAAAGAGAAAT
AAATTTAAGAAGTCAGATTTTAAAAAAGAAGACTATGTTTTAACTAAATTTATTGTTCAG
AAAACCAGATTTGGCTTAACTGAAGCAGGAGATCTGTCTGCTGAAGACATGAAGAAAATC
CGCCATCTCTCTCTGATTGAATTGACAGCCTTTTTTGATGCCTTTGGAATTCAACTGAAA
AGAAACAAAACAGAGAAAGTAAAAGGACGAGACAATGGGATTTTTGGAGTTCCACTTACA
GTCCTACTGGACAATGACCGAAAGAAAGACCCTGAAGTGAAAGTTCCCCTTGTGTTACAA
AAATTTTTTGAGAAAGTTGAGGAATCGGGTCTGGAATCTGAAGGAATTTTTCGACTTTCA
GGATGTACCGCCAAAGTCAAGCAATACCGTGAAGAACTGGATGCCAAGTTTAATGCTGAT
AAATTTAAATGGGACAAAATGTGCCATAGAGAAGCTGCAGTGATGTTGAAAGCATTTTTC
AGAGAACTCCCCACTTCTCTCTTCCCTGTGGAATATATACCTGCCTTCATCACTCTAATG
GAAAGAGGGCCTCACATCAAAGTACAGTTTCAAGCCTTACACCTCATGGTCATGGCACTG
CCTGATGCCAACAGGGACACAGCCCAGGCCCTCATGACATTCTTCAATAAAGTGATTGCC
AACGAATCAAAAAACCGAATGACTTTATGGAACATTTCTACTATAATGGCACCAAACCTT
TTTTTCAGTAGAAGCAAGCATTCTGATCCTGAAGAATTACTGTTAGCAAGCACTGCAGTT
CATATCATCCGCCTAATGCTTAAGTACCAGAAAATTTTATGGAAGGTTCCATCTTTCTTA
ATCACTCAAGTCAGAAGAATGAATGAAGCCACAATGTTGTTAAAGAAGCAGCTCCCAAGT
GTCAAAAAGTTGCTAAGGAGGAAGACCATAGAACGAGAGGTTTCTGATGTGCCGGAGGGA
GTCATAAGGGTTCATGCTCCACTTCTCTCGAAGGTGTCCATGGCCATTCAACTCAATAGT
CAAACCAAAGCCAAAGACATACTGTCAAAATTTCAATATGAGAACAGTCATGGTTCATCG
GAATGCATTAAAATTCAGAACCACAGATTATATGAAATTGGAGGAAATATAGGACAGCAT
TGCTTGGATCCAGATGCTTATATATTGGATGTATATCATGTAAATCCTCAAGCAGAATGG
GTGATTAAACCCCAG---
