# Supplementary material for: Positively selected genes in the hoary bat (Lasiurus cinereus) lineage: prominence of thymus expression, immune and metabolic function, and regions of ancient synteny
Source: PeerJ. 2022 Mar 17;10:e13130. doi: 10.7717/peerj.13130 (PMC8934532; doi:10.7717/peerj.13130)
Supplement: Supplemental Information 4 — Likely alignment errors have been manually deleted between conserved codons. Recovery of the original codon positions requires alignment to the original accessions in each orthogroup. [file peerj-10-13130-s004.zip › renamed.manual/OG0004023.manual.fas]

>EpFu|XM_008154813.2_cds_XP_008153035.1_1
TCCATCAGCAGGGAGAGATGGGTGGAGACGCTGGTGGTGGCCGACACCAAGATGGTTGAG
TATCATGGGAGTGAGAACGTGGAGTCCTATATCCTCACCATCATGAACATGGTCACTGGG
TTGTTCCATAACCCCAGCATCGGCAATGCAGTTCACATTGTTGTGGTTCGGCTCGTTCTA
CTTGAAGAGGAAGAGCAAGGCCTGAAAATAGTGCACCATGCAGAGAAGACACTGACCAGC
TTCTGTAAGTGGCAGAAGAGTATCAATCCCAAGAGTGACCTCAACCCTGCCCATCACGAC
GTGGCCGTCCTTCTCACCAATGTTTGCCAGACGCTGTGGTGCTTGGTGAAAGGCTTTTGT
CGCTCTAAGCTGGACGCTGCTGCGGATGGGACCCGGTGTGGCGAGAAGAAGTGGTGTATG
GCTGGCAAGTGCATCACGGTGGGGAAGAAACCGGAGAGCATTCCCGGAGGCTGGGGCCGC
TGGTCGCCCTGGTCCCACTGCTCCAGGACCTGCGGTGCCGGGGCCCAGAGTGCCGAGAGG
CTCTGCAACAACCCCGAACCAAAGTTTGGAGGAAAGTACTGCACCGGAGAGAGAAAACGC
TATCGCTTGTGCAACGTCCACCCCTGTCGCCCAGATGCACCAACGTTTCGGCAGATGCAG
TGCAGCGAGTTTGACACGGTGCCCTACAAGAATGCGTTCTACAACTGGTTTCCGGTTTTT
AATCCAGCACGGCCCTGTGAGCTCTTCTGCCGACCCATCGACGGCCAGTTTTCCGAGAAA
ATGCTGGACGCGGTCATTGACGGTACCCCTTGCTTTGAAGGCGGCAGCAGCAGAAATGTC
TGTATTAATGGCATATGTAAGATGGTCGGCGGGGACGGCTCTGCCTGCCAGACCGTGAGG
AAGATGTATAAACAGAAAGAAGGATCTGGTTATGTTGACATCGGACTGATCCCCAAAGGA
GCACGGGACATTCGGGTAATGGAGGTGGAGGGGGCTGGGAACTTCCTGGCCCTCAGGAGC
GAAGACCCTGAGAAGTATTACCTCAACGGAGGCTTCATTATCCAGTGGAAGGGGAACTAC
AAGCTGGCAGGCACCGTCTTTCAATACGACAGGAAGGGAGACCAGGAGAAGCTGATGGCC
GCCGGCCCCACCAACGAGTCCGTGTGGCTCCAGCTTCTATTCCTGGTGATTAACCCTGGC
ATCAAGTATGAGTACACGATCCGGAAAGATGGCCTTGACAATGATGTGGAGAAGCTGACA
TACTTCTGGCAGTATGGCCGCTGGACAGAGTGCAGTGTGACGTGTGGCACAGGAATCCGC
CGCCAGACCGCCCACTGCGTGAAGAAGGGCCACGGGACGGTGAAGGCCACGTTCTGTGAC
CCAGAAACACAGCCCAATGGGAGACAGAAGAAGTGCCGGACGAAGGACTGTCCGCCCAGG
TGGTGGGCAGGGGAGTGGGAAGCGTGTTCGGCGACGTGTGGGCCGCACGGAGAGAAGACG
CGAACAGTGCTGTGTATCCAGACCATGGGCTCTGACGAGCAGGCTCTGCCGGCTACAGAC
TGCCTGCACCTGCTGAAGCCCAAGGCCCTCGTGTCCTGCAACAGGGACATCTTGTGCCCA
TCGGACTGGACCGTAGGCAACTGGAGTGAGTGCTCTGTGTCTTGCGGTGGCGGCGTGCGG
ACGCGCAGTGTCACCTGCGCCAAGAACCACGACGAGCCTTGCGACGCGACGAGGAAGCCC
AACAGCCGGGCCCTGTGCGGCCTCCAGCAGTGCCCGTCCAGCCGCAGGTTCCTGGCCCCT
GGCCGAGGCTCCGTGCCCAGCGGGAGACCCACCACAGCCTCTGGGGAAGGAGGCCTGGGA
GGGACACGGTGGCAGAACAGCTCCATCCACACAGAGCTGGACACCCCTGATGCCATTCCC
ACTGGGTGGCCGCCGAGCAGCCAGCCACAGGGAGAGAGTGCCCCCCGTTCAGAGCCTGGG
CCCACCTCCGAGGGGAGCCTTTTAGCCACCACCATGAGCAGCTCTGATGGGGCATCGCCC
AGCAGCCCCGGGGCCCGGCAGGTGCCCCCACCCTCCAGCACCCTGGATGGGGAGCCGGAC
GCCGAGAGCCCCAGCGGCTCGGGGGCAGGCAGCGAGCCCCCTGAGGACAGGACCGACAGC
AGCTCTGTCCTGTGGACCCAGACCGTGGCCCCCGGGAAGGATGCTTCAGCGGAAAGAAGC
ACAGACGTGCCCCTTGCACCTCCACCAACGCCTTCTCTTTGGGGGGCATCCTTGTGGCCA
CCCGTCAGCACAGTGACAGGA---CTGCCGCCCAGTCAGGGACCTGCTACTCTCAAAACC
GGGACACCCAGAGCTGAGGGGGTGGGCACTGGAGAGCCAGCTACCACGTCACTCCCTCTG
CGGGGAGGCCACCCGCCAGCACCCTCGGAAAAGTCAGTAAGCCACAGCCCCCCGCAACTG
CCCAGCAGCATGAACCCCACACACAGCCCGGGGCCCGTCCTCACCGAGGACGACGCAGCC
AGTCTGATGGCCGAGGGCTTCCTGCTGAACGCCTCCAGCTACAAGCAGCGCCCGGAC---
CGCAGCCCTGCGCACTGGGTCGTCGGAAACTGGAGTGAGTGCTCCACCACGTGCGGCCTG
GGGGCCTACTGGCGCCGCGTGGAGTGCAGCACCCGGGTGGATTCCGACTGTGCGGCCCTT
CAGAGGCCCGACCCCGCCAAGAGATGTCACCTCCGTCCCTGCGCCGGCTGGAGAGTGGGA
AACTGGAGCAAGTGCTCCAGGAACTGCAGCGGGGGCTTCCAGATCCGGGAGACTCAGTGC
GTGGAC---AGAGAGCACCGCAGCCTGAGGCCGTTTCACTGCCAGTTCCTGGCCGGCGTC
CCTCCCCCGCGGAGCATGAGCTGCAACACGGAGCCCTGCGAGGAGTGGCAGGTGGAGCCC
TGGAGCCAGTGTTCCAGGTCCTGTGGAGGCGGAGTGCAGGAGAGAGCCGTGGCTTGTCCG
AGAAGCCTCTGTGATTGGGCAACACGGCCGGCGTCTACTGCCCCCTGCAACCAGCACCCC
TGTTGTCACTGGGCCACCGGGAACTGGGACCTGTGCACGGCTTCCTGTGGGGGTGGCTTT
CAGAAGAGGACTGTCCACTGTGTTTCCTCAGAGGACAATGGAACTGAAGGTCAAGACCAA
TGCCAGTGTGACCATGAACCCAGACCTCCCGAACTCCAAGAGTGCAACCAGCAGGCCTGC
AGGAAGAGTGCTGACGTGCCGTGCACCAAGGACAACTTATCGGCCGGTTTCTGCCAGACA
CTGAGGACCATGAGGAAGTGTTCTGTGCCCACCGTGCGGGCTCAGTGCTGCCTCTCCTGC
GCCCGGGCCCCCGGGGCCCACGCCCGAAGGCCA---GGGAAGCCACAG---
>HiAr|XM_019647855.1_cds_XP_019503400.1_1
TCCATCAGCAAAGAGAGATGGGTGGAGACGCTGGTGGTGGCGGACACGAAGATGATTGAG
TATCATGGGAGCGAGAACGTGGAGTCCTATATCCTCACCATCATGAACATGGTCACTGGG
TTATTCCATAACCCAAGCATTGGCAATGCAGTTCACATTGTTGTGGTTCGGCTCATTCTG
CTTGAAGAAGAAGAGCAAGGATTGAAAATAGTTCACCACGCAGAGAAGACACTGTCCAGC
TTCTGTAAGTGGCAGAAGAGCATCAACCCCAAGAGCGACCTCAACCCTGCCCACCATGAT
GTGGCCGTCCTTCTCACCAATGTTTGTCAGACACTGTGGTGCTCAGTGAAAGGCTTTTGT
CGCTCAAAGCTGGACGCTGCTGCCGATGGGACACGATGTGGCGAGAAGAAGTGGTGTATG
GCTGGCAAGTGTATCACAGTGGGGAAGAAACCAGAGAGCATTCCCGGAGGCTGGGGCCGC
TGGTCACCCTGGTCCCACTGCTCTAGGACCTGTGGGGCCGGAGCCCAGAGTGCAGAGAGG
CTCTGCAACAACCCTGAACCAAAGTTTGGAGGGAAGTACTGCACTGGAGAAAGAAAACGC
TATCGCTTGTGCAACGTCCACCCCTGCCGCCCAGAGGCACCAACATTTCGGCAGATGCAG
TGCAGTGAGTTTGACACTGTTCCCTACAAGAATGAATTCTACAACTGGTTTCCAGTGTTT
AATCCAGCACACCCCTGTGAGCTCTACTGCCGACCCATAGATGGCCAGTTTTCCGAGAAA
ATGCTGGATGCTGTCATTGATGGTACCCCTTGCTTTGAAGGTGGCAACAGCAGAAATGTC
TGTATTAATGGCATATGTAAGAGGGTTGGCGGGGATGGCTCTGCCTGCCAGACCGTGAGA
AAGATGTTTAAACAGAAAGAAGGATCTGGCTATGTTGACATCGGACTGATTCCAAAAGGA
GCAAGGGACATACGGGTAATGGAGGTGGAGGGAGCTGGAAACTTTCTAGCCATCAGGAGT
GAAGACCCTGAAAAATATTACCTCAATGGAGGATTTATTATCCAATGGAATGGGAACTAC
AAGCTGGCAGGGACCATCTTTCAATATGACAGGAAAGGCGACCTGGAGAAACTGATGGCC
GCAGGTCCCACCAATGAGTCGGTGTGGATCCAGCTTCTGTTCCAGGTGACTAACCCTGGT
ATCAAGTATGAGTACACAATCCGGAAAGACGGCCTTGACAATGACGTGGAGAAGCTGGTG
TACTTCTGGCAGTATGGCCGCTGGACAGAGTGCAGTGTAACATGTGGAACAGGTATCCGC
CGCCAGACTGCCCATTGCGTGAAGAAGGGCCACGGGATGGTGAAAGCTACGTTCTGTGAC
CCAGAAACACAGCCCAATGGGAGACAGAAGAAGTGCCATGAAAAGGATTGTCCACCCAGA
TGGTGGTCAGGAGAGTGGGAAACATGTTCAGCCACTTGCGGGCCCCACGGAGAGAAGAAG
CGAACAGTGCTGTGCATCCAGACCATGGGTTCTGATGAGCAGGCTCTTCCGGCTAAAGAC
TGCCAGCACCTGCTGAAGCCCAAGAGCTTCCTTTCCTGTAACAGAGATATCCTGTGTCCA
TCGGACTGGACAGTAGGCAACTGGAGTGAGTGTTCTGTTTCCTGTGGTGGCGGAGTGCGG
ATTCGCAGTGTCACGTGTGCCAAGAATAATGATGAGCCTTGTGACGTGATGAGGAAACCC
AACAGCCGAGCCCTCTGCGGCCTCCAGCAATGCCCGTCTAGCCGGAGAGTCCTGAGACCC
CCCAAAGTCATCATTTCCCATGGGAAACCTACCACAGCCTCCAAAGAAGGAGACCTGGGT
GGGAAACAGTGGCAGGATAGCTCAACTCAGACTGAACTGGACTCCCATGATGTCATTTCC
TCTGGATGGTCTCTGAGTATCCAGCCACATGAAGAGAACGTTTTCAAATCAGCCCCTGGT
CCTACCTCAGAGGGAGACCTTTTAGCCACAACGATGAGCGGTTCTGATTTGTCATCTTCC
AGCAACCCTGTGACTTGGCACCTGACTCCATTTTATGCTACTTTGACCAAAGAGCCAGAA
ATGGAGATGCACAGTGGCTCAGGGGAAGGCAGTGAACAACCTGAGGACAAAAATGAAAAC
AGCTCTATAATGTGGACCAAGCCCAGGGTACCTGGAAATGATGCTTCAGGGGAAAGAGGC
ACAGAAATGCCACTTGGACCTCTGCCAACACCTTATCTTTGGGGGGTGTCCTTGCGGTCA
CCTTTCAGCACAGTGGCAGAAGGACTGCTACCCAGCCAAAGGCCCACTGCTCTCAAAAAT
GGCACACCCAGAGCTGAGGGGATGGTCACTGAAAAGCCCCCTAACACCCCAGTCCCTCTG
GGTGGAGACCACCAGCCCACACCCTCAGAAAAGCTGATAAACCACAACCTCCCAGAACTT
TCACGCAGTGTGAATCTAACACGTACTTTTAGACCAGTCCTGACCGAGGAAGATGCCACA
AGTCTGATTGCTGAGGGGTTTTTGCTGAATGCTTCCAATTACAAGCAGCTGTCGACGGGC
CACAGCACTGCCTACTGGATTGTTGGAAACTGGAGTGAGTGCTCCACCACCTGCGGGCTC
GGGGCCTACTGGCGCCACGTGGAGTGCAGCACCCAGCTGAATTCCGACTGCGCTGCCCTG
CAGAGGCCCGAGCCCACGAAGAGATGCCACCTCCGCCCGTGCGCCAGCTGGAAAGTGGGA
AACTGGAGCAAGTGCTCCAGGAACTGCAGCGGGGGCTTCCAGATCCGGGACATTCAGTGT
GTGGACAGCAGGGACCACCGGAGCCTCAGGCCATTTCACTGCCAGTTCCAGGCTGGCGTT
ACTCCCGCACCGAGCACAAGCTGTAACATGGAGCCCTGCGAGGAGTGGCAGGTGGAACCC
TGGAGCCAGTGTTCCAGGTCCTGCGGAGGCGGAGTTCAGGAAAGGAGAGTGACTTGTCCG
GGAGGACTCTGTAATTGGGCGAAAAGACCCGCCTCTACTGCCCTCTGCAACAGGCACCCT
TGCTGTCACTGGGCCGTTGGAAACTGGGACCTGTGCACTGCTTCCTGTGGAGGTGGCTTT
CAGAAGAGGGCTGTCCACTGTGTCTCCTCAGAGGACAATAAAACCGAAGACCAAGAACTA
TGCCTATGTGATCATGAACCCAAACCTCTGGAATTCCAAAAATGCAACCAGCAGGCCTGC
AAGAAGAGTGCTGATGTGCTTTGCATCAAGGACAACTTATCAACCAGTTTCTGCCAGACA
CTGAAAACCATGAGAAAATGTTCTGTGCCCACTGTGCGGGCTCAGTGCTGCCTCTCATGC
TCCCAGACATATGTCGTCCACACCCGAAGGCCA---AGAAAGCCACAG---
>LaCi|133-exonerate_protein2genome-gene-538.0-mRNA-1
TCCATCAGCAGGGAGCGGTGGGTGGAGACGCTGGTGGTAGCCGACACCAAGATGGTGGAG
TACCACGGGAGCGAGAACGTGGAGTCCTACATCCTCACCATCATGAACATGGTCACTGGG
CTGTTCCATAACCCAAGCATCGGCAATGCAATTCACATCGTTGTGGTTCGGCTCGTTCTG
CTGGAAGAGGAAGAGCAAGGACTGAAGATAGTGCACCACGCAGAGAAGACGCTGACCAGC
TTCTGTAAGTGGCAGAAGAGCATCAATCCCAAGAGTGACCTCAACCCTGCCCACCATGAC
GTGGCCGTCCTTCTCACCAACGTTTGCCAGACGCTGTGGTGCTTGGTGAAAGGTTTCTGT
CGCTCTAAGCTGGACGCTGCTGCGGACGGGACCCGGTGTGGCGAGAAGAAGTGGTGTATG
GCGGGCAAGTGCATCACGGTGGGCAAGAAGCCAGAGAGCATCCCCGGAGGCTGGGGCGGC
TGGTCGCCCTGGTCGCACTGCTCCAGGACATGTGGAGCCGGGGCCCAGAGCGCCGAGAGG
CTCTGCAACAACCCCGAGCCGAAGTTTGGCGGGAAGTACTGCACGGGGGAGAGGAAGCGC
CACCGCCTGTGCAACGTCCAGCCGTGCCGCCCGGGCGCGCCGACCTTCCGGCAGGTGCAG
TGCAGCGAGTTTGACACGGTGCCCTACAAGAACGCCTTCTACCACTGGTTCCCGGTGTTC
AACCCAGCCCGGCCCTGCGAGCTCTTCTGCCGACCCATCGACGGCCAGTTTTCCGAGAAA
ATGCTGGATGCTGTCATCGACGGCACCCCTTGCTTCGAAGGCGGCAGCAGCAGGAATGTC
TGCATTAATGGCATATGTAAGGTATTGGGTGGAGACGGCTCTGCCTGCCAGACCGTGAGG
AAGATGTATAAGCAGAAACAAGGGTCAGGTTACGTGGACATCGGACTGATCCCTCGAGGA
GCACGGGACATCCGGGTCATGGAGGTGGAGGGCGCTGGCAACTTCCTGGCCCTCCGGAGC
GAAGACCCGGAGAAGTACTACCTCAACGGGGGCTTCATCATCCAGTGGAAGGGCAACTAC
AAGCTGGCCGGCACCGTCTTCCAGTACGACCGCAAGGGGGACCTGGAGAAGCTCCTGGCC
GCCGGCCCCACCAACGAGTCCCTGTGGCTCCAGCTTCTGTTCCTGGTGACGAACCCTGGC
ATCAAGTATGAGTACACGATCCGGAAAGATGGCCTTGGCAATGACGTGGAGAAGCTGACC
TACTCCTGGCAGTACGGCCGCTGGACGGAGTGCAGCGTCACCTGTGGCACAGGAATCCGC
CGGCAGACCGCCCACTGCGTGAGGAAGGGCCACGGGATGGTGAAGGCCACGTTCTGTGAC
CCGGAAACGCAGCCCAACGGCAGACAGAAGAAGTGCCGGGAAAAGGACTGCCCGCCCAGG
TGGTGGGCAGGCGAGTGGGAAGCATGTTCGGCGACGTGTGGGCCCCACGGAGAGAAGACG
CGCACCGTGCTGTGCATCCAGACCACGGGCTCCGACGAGCAGGCGCTGCCGGCCACGGAC
TGCCTGCACCTGCTGAGGCCCAAGGCCCTCGTGTCCTGCAACAGGGACATCCTGTGTCCA
TCGGACTGGACCGTGGGCAACTGGAGCGAGTGCTCGGTGTCCTGCGGCGGCGGCGTGCGG
ACGCGCAGTGTCACCTGCGCCAAGAACCACCACGAGCCCTGCGACGCCACCAGGAAGCCC
AACAGCCGGGCCCTGTGTGGCCTCCAGCAGTGCCCGTCCAGCCGCAGGCTCCTGACCCCC
GGCCGCGGCGGGGTGCCCAGCGGGAGACCCACCTCGGCCTCCGGGGAAGGAGATCTGGGA
GGGACCCGGTGGCAGAACAGCTCGATCCACACCGAGCTGGGCCCCCCGGAGGCCAGGCCC
ACGGGCTGGAGGCCGAGCATCCAGCCCCCGGGAGACAGTGCGCCCGGCTCAGAGGCTGGG
CCCCCCGCACAGGGAGACCTTGTAGCCACGACCGGGAGCAGCTGGGACTGGGCATNNNNN
NNNNNNNNNNNNNNNNNNNNNNNNNNNNNNNNNNNNNNNATCCCGAATGAGGACCCGGAT
GCCGAGAGCCCCAGCGGCTCAGGGGCAGGCGGGGAGCCGCCTGAGGACCGGACT------
------GTCCTGTGGTCCCCG------GCCCCCGGGAAGGATGCTCCTGTGGGAACCAGC
ACAGACTGGCCACTGGCCCCTCCGCCAACGCCCACTCTCTGGGGGGCATCCTCGTGGCCC
GCTGTCAGCACAGGGACAGGA---CTGCCGGCCAGCCAGGGACCCGCCGCTCTCCAAACG
GGGACACCGGGAGCTGCGGGCATGGGCACCGGAGAGCCAGCGACCACGGCACCCCCTGTG
TGGGGAGGGCGCCCGCCAGCGCCCTCAGACAAGCCCGGGAGCCACAGCCCCATGCAGCCT
CCCAGCGGCTCGAACCCCGCACCCAGCCCGGGGCCCGTCCTCAGCGAGGAGGACGCAGCC
GGTCTGATGGCCGAGGGCTTCCTGCTGAACGCCTCCAGCTACAGGCGGCGCCCGGAG---
CCCAGCCCCGCGCGCTGGGTCGTCGGAAACTGGAGTGAGTGCTCCACCACCTGCGGGCTG
GGCGCCTACTGGCGCCACGTCGAGTGCAGCACCCGGGTGGACTCGGACTGTGCGGCCGTC
CAGAGGCCCGATCCCGCCAAGAGATGCCACCTCCGTCCCTGCGCTGGCTGGAGAGTGGGA
AACTGGAGCAAGTGCTCCAGGAACTGCGGCGGCGGCTTCCAGGTGCGGGAGACGCAGTGC
GTGGAC---AGGGAGCACCGCAGCCTGCGGCCCTTCCACTGCCAGTTCCTGGCCGGGGCC
CCGCCCGCGCGGAGCGTGAGCTGCAACACGGAGCCCTGCGAGGAGTGGCAGGCGGCGCCC
TGGAGCCAGTGTTCCAGGTCCTGTGGCGGCGGAGTGCAGGAGAGGGGCGTGGCCTGTCCC
AGCAGCCTCTGTGATTGGGCCGAAAGGCCGGAGTCTACTGCCCCCTGCAACCAGCACCCC
TGTTGTCACTGGGCCACCGGGAACTGGGACCTGTGCACGGCTTCCTGTGGGGGTGGCTTT
CAGAAGAGGACCGTCCGCTGTGTGTCCTCGGAGGACAATGGAACGGAAGGTCAAGATCAA
TGCCAGTGTGACCATGAAGCCAGGCCTCCCGAACTCCGAGAGTGCAACCAGCAGGCCTGC
AGGAAGAGCGCTGATGGGCCGTGCACCAAGGACAACTTATCGGCCGGTTTCTGCCAGACG
CTGCGGACCATGAGGAAGTGCTCCGTGCCCACCGTGCGGGCGCAGTGCTGCCTCTCCTGC
GCCCGGGTGCCCGGGGTCCCCGCCCGAAGGCCC---AGGAAGCCACAGCTG
>MyLu|XM_006106790.3_cds_XP_006106852.2_1
TCCATCAGCCGGGAGAGATGGGTGGAGACGCTGGTGGTGGCCGACACCAAGATGGTTGAG
TATCATGGGAGCGAGAACGTGGAGTCCTATATCCTCACCATCATGAACATGGTCACTGGG
TTGTTCCATAACCCAAGCATCGGCAATGCAATTCACATTGTTGTGGTTCGGCTCGTTCTA
CTTGAAGAGGAAGAGCAAGGACTGAAAATAGTGCACCATGCCGAGAAGACACTGACCAGC
TTCTGTAAGTGGCAGAAGAGTATCAATCCCAAGAGTGACCTCAACCCTGCCCATCACGAC
GTGGCCGTCCTTCTCACCAATGTCTGCCAGACGCTGTGGTGCTTGGTGAACGGCTTTTGT
CGCTCTAAGCTGGACGCGGCTGCGGATGGGACCCGGTGTGGCGAGAGGAAGTGGTGTATG
GCCGGCAAGTGCATCACGGTGGGGAAGAAACCAGAGAGCATTCCCGGAGGCTGGGGCCGC
TGGTCGCCCTGGTCCCACTGTTCCAGGACCTGCGGGGCCGGGGCCCAGAGCGCGGAGAGG
CTCTGCAACAACCCCGAGCCAAAGTTTGGAGGAAAGTACTGCACTGGAGAAAGGAGACGC
TATCGCCTGTGCAACGTCCACCCCTGTCGCCCCGATGCACCCACATTTCGGCAGATGCAG
TGCAGCGAGTTTGACACGGTGCCCTACAAGAATGCGTTCTACAACTGGTTTCCGGTTTTT
AATCCAGCACGTCCTTGTGAGCTCTTCTGCCGACCCATAGACGGCCAGTTTTCCGAGAAA
ATGCTGGACGCTGTCATTGACGGTACCCCGTGCTTTGAAGGCGGCAACAGCAGAAATGTC
TGTATTAATGGCATATGTAAGATGGTCGGCGGGGACGGCTCTGCCTGCCAGACCGTGAGG
AAGATGTATAAACAGAAAGAAGGATCTGGTTATGTTGACATTGGACTGATCCCTAAAGGA
GCAAGGGACATTCGGGTAATGGAGGTGGAGGGAGCTGGGAACTTCCTGGCCATCAGGAGC
GAAGACCCTGAGAAGTATTACCTCAATGGAGGCTTTATTATCCAGTGGAACGGGAACTAC
AAGCTGGCAGGCACCGTCTTTCAATACGACAGGAAAGGAGACCTGGAGAAGCTGATGGCC
GCAGGCCCCACCAACGAGTCCGTGTGGCTCCAGCTTCTATTCCTGGTGACTAACCCTGGC
ATCAAGTATGAGTACACGATCCGGAAAGATAGCCTTGACAATGACGTGGAGAAGCTGCCG
TACTTCTGGCAGTATGGCCGCTGGACAGAGTGCAGCGTGACGTGTGGCACAGGAATCCGC
CGCCAGACCGCCCACTGCGTGAGGAAGGGCCACGGGATGGTGAAGGCCACGTTCTGTGAC
CCGGAAACACAGCCCAACGGGAGACAGAAGAAGTGTCGGGAAAAGGACTGTCCGCCCAGG
TGGTGGGCAGGGGAGTGGGAAGCATGTTCGGCCACATGTGGGCCCCACGGAGAGAAGACG
CGAACAGTGCTGTGTATCCAGACCACGGGCTCTGATGAGCAGGCTCTGCCGGCTAAAGAC
TGCCTGCACCTGCTGAAGCCCAAGGCCCTCGCGTCCTGCAACAGGGACATCTTGTGTCCA
TCGGACTGGACCGTCGGCAACTGGAGTGAGTGCTCCGTCTCCTGCGGTGGCGGCGTGCGG
ACTCGCAGTGTCACCTGCGCCAAAAACCACGACGAGCCTTGCGACGTGACGAGGAAACCC
AACAGCCGGGCTCTGTGCGGCCTCCAGCAATGCCCGTCCGGCCGGAGGGTTCTGAAACCC
AGCAGAGGCACCGTTTTCAGTGGGAAACCTACCACGGCCTCCCGGGAAGGAGACCTGGGT
GGGACGCGGTGGCAGAACAGCTCCATCCACACCGAACTGGACACCCGTGATGCCATTCCC
ACCGGGTGGTCGCTGAGCCCCCAGCCACAGGGAGAGGATGCTTCCAACTCAGAGCCTGGT
CCCACCTCACAGGGAGGCCTCTTAGCCACAACCATGAGCGCTTCTGACTGGTCACCTCCC
AGCAGCCCCGGGGCCCGGCAGGCGCCTCCACTCTCCAGCACCTTGAGCGAGGAGCTGGAC
GCAGAGAGTCACAGCGGCTCAGGGGAAGCCAGTGAGCCCCCTGAGAACAGGAATGGAAGC
AGCTCTGTCCTATGGACCCAGACCACGGCCCCCAGAAAGGATGCTTCAGTGGAAAGAAGC
ACAGACATGCCACTTGCACCTCCGCCAACGCCTTCTCTTGGGGGGGCATCCTTGTGGCCA
CCTGTCGGCACAGTGACAGGA---CTGCTACCCAGCCAGGGACCTGCTACTCTCCAAACC
GGGACACCCAGAGCTGAGGGGATGGTCACTGGAAAGCCAGCTACCGCGTCACTCCCTCTG
GGGGGAGGCCCCCCGCCAGCACCCTCAGAAAAGTCAGTAAGCCACAGCCCCCCACAACTT
CCCAGCAGCATGAATCCCACACAGAGCCCTGGGCCCATCCTCACCGAGGACGACGCCACC
AGTCTAATGGCCGAGGGCTTTCTGCTGAATGTCTCCAGTTACCAGCAGCGCCCGGAC---
CGCGGCCCTGCGCACTGGATCGTCGGAAACTGGAGTGAGTGTTCCACCACATGCGGGCTG
GGGGCCTACTGGCGCCGCGTGGAGTGCAGCACCCGGGTGGATTCCGACTGTGCGGCCGTT
CAGAGGCCGGACCCCGCCAAGAGATGCCACCTCCGTCCCTGCGCCGGCTGGAGAGTGGGA
AACTGGAGCAAGTGCTCCAGGAACTGCAGCGGGGGCTTCCGGATCCGGGAGACTCAGTGC
GTGGAC---AGGGAGCATCGCAGCCTGAGGCCGTTTCACTGCCAGTTCCTGGCCGGCATC
CCTCCCCCGCGGAGCATGAGCTGCAACACGGAGCCCTGCGAGGAGTGGCAGGTGGAGCCC
TGGAGCCAGTGCTCCAGGTCCTGTGGAGGCGGAGTGCAGGAGAGAGGTGTGGCCTGTCCG
AGAGGCCTCTGTGATTGGGCACAACGGCCGGTGTCCACTGCCCCCTGCAACCAGCACCCC
TGTTGTCACTGGGCCACGGGGAACTGGGACCTGTGCACGGCTTCCTGTGGGGGTGGCTTC
CAGAAGAGGACTGTCCACTGTGTTTCCTCAGAGGACAATAGAACTGAAGGTCAAGACCAA
TGCCAGTGTGACCATGAACCCAGACCTCCCGAACTCCAAGAGTGCAACCAGCAGGCCTGC
AGGAGGAGTGCTGATGTGCTGTGCACCAAGGACAACTTGTCAGCGGGTTTCTGCCAGACA
CTGAGAGCCATGAAGAAGTGTTCTGTGCCCACCGTGCGGGCTCAGTGCTGCCTCTCCTGC
GCCCCGGCACACGGGGTCCCCGCCCGAAGGCCA---AGGAAGCCACAG---
>PhDi|XM_028517194.1_cds_XP_028372995.1_1
TCCATCAGCAGGGAGAGGTGGGTGGAGACGCTGGTGGTGGCAGACACGAAGATGGTTGAG
TACCACGGCAGTGAGAACGTGGAGTCCTACATCCTCACCATCATGAACATGGTCACTGGG
TTGTTCCATAACCCAAGCATTGGCAATGCAATTCACATTGTTGTGGTTCGGCTCATTCTA
CTTGAAGAAGAAGAGCAAGGACTGAAAATAGTTCACCATGCGGAGAAGACACTGTCCAGC
TTCTGTAAGTGGCAGAAGAGCATCAATCCCAAGAGTGACCTGAACCCCGCCCACCACGAT
GTGGCCGTCCTTCTCACCAATGTTTGCCAAACACTGTGGTGCTTGGTGAGAGGCTTTTGC
CGCTCCAAGCTGGACGCCGCGGCGGATGGGACGCGCTGTGGCGAGAAGAAGTGGTGCATG
GCCGGCAAGTGTATCACGGTGGGGAAGAAACCAGAGAGCATCCCCGGAGGCTGGGGCCGC
TGGTCCGCCTGGTCCCACTGCTCCAGGACGTGTGGGGCCGGAGCGCAGAGTGCGGAGAGG
CTGTGCAACAACCCCGAGCCCAAGTTTGGCGGCAAGTACTGCACCGGGGAAAGGAAACGC
TACCGCTTGTGCAACGTGCACCCCTGCCGCCCGGGGGCACCGACGTTTCGGCAGATGCAG
TGCAGCGAGTTCGACACCGTCCCCTACAAGAACGAATTCTATAGCTGGTTTCCGGTGTTT
AGTGCAGCACATCCTTGTGAGCTCTACTGCCGACCCATAGACGGCCAGTTTTCCGAGAAA
ATGCTGGATGCTGTTATTGATGGTACCCCTTGCTTTGAAGGCGGCAACAGCAGGAATGTC
TGTATTAATGGCATATGTAAGAGGGTGGGCGGGGACGGCTCTGCCTGCCACACCGTGAGG
AAGATGTTTAAGCAGAAAGAAGGATCCGGTTATGTTGACATCGGACTGATTCCAAAAGGA
GCACGGGACATACGGGTGATGGAGGTGAAGGGAGCTGGAAACTTCCTGGCCATCAGGAGT
GAGGACCCTGAGAAATATTACCTCAACGGAGGCTTCATTATCCAGTGGAATGGGAATTAC
AAGCTGGCGGGGACCGTCTTCCAGTATGACCGGAAGGGGGACCTGGAGAAGCTGATGGCC
ACAGGTCCCACCAACGAGTCTGTGTGGATCCAGCTTCTATTCCAGGTGACTAACCCCGGC
ATCAAGTACGAGTACACAATCCGGAAAGACGGAGTGGACAACGACGTGGAGAAGCTGATG
TACTTCTGGCAGTATGGCCCCTGGACGGAGTGCAGTGTTACCTGTGGGACAGGTGTCCGC
CGCCAGACTGCCCATTGCGTGAGGAAGGGCCACGGCATGGTGAAAGCTACGTTCTGTGAC
CCGGAAACACAGCCCAATGGGAGGCAGAAGAAGTGCCATGAAAAGGACTGTCCCCCCAGG
TGGTGGGCCGGGGAGTGGGAAGCGTGTTCGGCGACGTGCGGGCCCCACGGGGAGAAGAGG
CGCACGGTGCTGTGCATCCAGACCATGGGCTCCGACGAGCAGGCGCTGCCGGCCAAGGAC
TGCCAGCATCTGCTGAAGCCCAAGCCCCTCGTCTCCTGCAACAGAGACATCTTGTGTCCG
TCGGACTGGACAGTAGGCAACTGGAGTGAGTGCTCCGTGTCCTGTGGCGGCGGAGTGCGG
ATTCGCAGTGTCACGTGCGCCAAGAACCACGACGAGCCCTGTGACGCGGCGAGAAAGCCC
AACAGCCGAGCTCTGTGTGGCCTTCAGCAATGCCCGTCCAGCCGGAGAATGATGAACCCC
GGCAAAGGCACAGTGTTCACTGGGAAACCTGCCCCAGCCTCC---GAAGGAGCCCCGGAT
GGGAATCGGTGGCAGAATAGCTCCACCCACACGGCGCTGGACACCCATCACGTCATCTCC
ACTGGATGGTCTCCGAGTATCCAGCCAGAGGAAGAGCGTGTTTCCAATGCAGACCCTGGT
CCTACCTCAGAAGGAGACCTTTTCGCTACAACTGTGATCGGTTCGGAGTTGTCATCGTCC
AGCAACCCCGTGACGTGGCAGGTGACTCCGTTTTACGATACCTGGAGCAAAGGGCCAGAC
ACAGAGGCTCCTAGTGGCTCAGGGGAAGACAGGGAACAACCCCAGAACACAGATGAAAAC
AACTCTGTAATATGGACCAAGACCGTAGCACCAGGAAAGGATGCTTTGGGGGGAAGAAGT
ACAGGAATGCCATTTGGACCTCCGCCAACACCTTATCTTTGGGGGGCATCCTTGTGGCCA
CCTGTCAGCACAGTGACAGAAGGACTGCTCCCCAGCCAAGGGCCCACTGCTCTCAAAAAT
GGCACACCCAAAGCCGAGGGGACAGTCACTGGAAAACCTGAGGATGCTCCTCTCCCCCTG
GGGGGAGACCACCAGCCAGCACCCTCGGAAAAGCCAGTAAACCACGATGCCCCAGCACTT
CCGAGCAACACGGAGCTGACACGGAGTTCTGAACCAGCGCTGACTGAGGAGGATGCCACC
AGCCTGATCGCCGAGGGGTTCCTGCTGAATGTCTCCAATTACACGCAGCTCTCGCACGGC
CACAGCTCTGCGCACTGGGTCGTTGGAAACTGGACGGAGTGTTCCACCACCTGTGGGCTG
GGGGCCTCCTGGCGCCACGTGGAGTGCAGCACCCAGGTGGACGCCGACTGTGCGGCCATT
CAGAAGCCTGACCCCGCCAAGAGATGCCACCTCCGTCCGTGTGCCAGCTGGAGAGTGGGC
AGCTGGAGCAAGTGCTCCAGGAACTGCAGCGGCGGCTTCCAGGTCCGGGAGGTGCAGTGC
GAGGACAGCCGGGACCACCGGAGCCTGAGGCCCTTCCATTGCCAGTCCCTGGCTGGCCCT
CCTCCGCTGCTGAGCAGGAGCTGTAATCCCAAGCCCTGCAAGGACTGGCGGGCAGAGCCC
TGGAGCCAGTGCTCCAGGTCCTGCGGAGGCGGAGTGCGGGAGAGGGCAGTGGCCTGTCCG
AGGGGCCCCTGTGATCCAGCGAAGAGGCCCGTGTCCACCGCAGCCTGCAACGGGCACCCC
TGCTGCCGCTGGGCCACTGGGACCTGGGACCGGTGCTCCGCGTCCTGCGGAGGGGGCTTG
CAGAAGAGGACGGTCCGCTGTGTTTCCTTGGAGGACGACAAAACCGCCGATCAGGACCAA
TGCCTGTGCGATCACGAACCCAGGCCTCCCGAATCCCAGAAATGCAACCGGCAGCCCTGC
AGGAAGAGGGCTGATGTGCTTTGCACCAAAGACAACTTATCAGCCGGTTTCTGCCAGACC
CTGAAAACCATGCAGAAATGTTCCGTGCCCACCGTGCGGGCTCAGTGCTGCCTGTCATGC
TCCCAGGCACACGCCGTCCACACCCAAAGGCCG---AGGAAGCCACAG---
>PtVa|XM_023528495.1_cds_XP_023384263.1_1
TCCATCAGCAAAGAGAGGTGGGTGGAGACGCTGGTGGTGGCTGACACGAAGATGGTCGAA
TACCATGGGGGCGAGAATGTGGAGTCCTATATCCTCACCATCATGAACATGGTCACAGGG
CTGTTCCACAGCCCAAGCATTGGCAATGCCATTCACATTGTCGTGGTGCGGCTCATTCTA
CTTGAAGAAGAAGAGCAAGGATTGAAAATAGTTCACCATGCAGAGAAGACACTGTCCAGC
TTCTGTAAGTGGCAGAAGAGCATCAATCCCAAGAGTGACCTCAACCCTGCCCATCATGAT
GTGGCCGTCCTTCTCACCAATGTTTGCCAGACACTGTGGTGCTCGGTGAAGGGCTTTTGT
CGATCAAAGCTGGATGCTGCTGCAGATGGAACACGATGTGGCGAGAAGAAGTGGTGTATG
GCTGGCAAGTGCATCACGGTGGGGAAGAAACCAGAGAGCATTCCTGGAGGCTGGGGCCGC
TGGTCTCCCTGGTCCCACTGCTCCAGGACCTGTGGGGCCGGAGCCCAGAGTGCAGAGAGG
CTCTGCAACAACCCCGAACCAAAGTTTGGCGGGAAGTACTGCACAGGGGAAAGAAAGCGC
TATCGCTTGTGCAACGTCCACGCCTGCCCCCCGGGCACACCAACGTTTCGGCAGATGCAG
TGCAGCGAGTTCGACACTGTTCCCTACAAGAATGAATTCTACCACTGGTTTCCAGTTTTT
AATCCAGCACATCCTTGCGAGCTCTACTGCCGACCCATAGATGGCCAGTTTTCCGAAAAA
ATGCTGGATGCTGTCATTGATGGTACCCCTTGCTTCGAAGGTGGCAACAGCAGAAATGTC
TGTATTAATGGCATGTGTAAGATGGTCGGCGGGGATGGCTCTGCCTGCCAGACCGTGAGG
AAGATGTTTAAGCAGAAAGAAGGATCTGGTTATGTTGACATCGGACTGATTCCAAAAGGA
GCAAGGGACATACGGGTAATGGAGGTGAAAGGAGCTGGAAACTTTCTAGCCATCAGGAGT
GAAGACCCTGAAAAATATTACCTCAATGGAGGATTTATTATCCAATGGAATGGCAACTAC
AAACTGGCAGGAACTGTCTTCCAGTATGACAGGAAAGGAGACCTGGAGAAACTGATGGCC
GTGGGTCCCACCAATGAGTCAGTGTGGATCCAGCTTCTGTTCCAGGTGACTAACCCTGGT
ATCAAGTATGAGTACACCATCAGGAAAGATGGCCTTGACAATGATGTGGAGAAGCTGGTA
TACTTCTGGCAGTATGGCCGCTGGACAGAATGCAGTGTAACATGTGGAACAGGTATCCGC
CGCCAGACTGCCCATTGCGTGAAGAAAGGCCATGGGGTGGTGAAAGTTACGTTCTGTGAC
CCAGAAACACAGCCCAATGGGAGACAGAAGAAGTGCCATGAAAAGGATTGTCCACCCAGG
TGGTGGGCAGGGGAGTGGGAAGTGTGTTCGGCGACTTGCGGGCCCCACGGAGAGAAGAAG
CGAACGGTGCTGTGCATCCAGACCGTGGGCGCTGACGAGCAGGCTCTGCCCGCTAAAGAC
TGCCAGCACCTGCTGAAGCCCAAGGCCCTCATTTCCTGCAACAGAGATATCTTGTGTCCA
TCAGACTGGACAGTCGGCAATTGGAGTGAGTGTTCTGTTTCCTGTGGCGGCGGAGTGCGG
ATTCGCAGTGTCACATGTGCCAAGAACAATGATGAGCCTTGCGACATGACAAGGAAACCC
AACAGCCGAGCTCTGTGTGGCCTCCGGCAATGCCCGTCCAGCCGGAGAGTTCTGAAACCC
AACAAAGGCACAATTTTCAATGGGAAACCTACCGCAGCCTCCAAAGAGGGAGACCTGGGT
AGGAAACGGTGGCAGAATGGTTCGACCCAGACTGAGCTGGACTCCCATTATGTCGCTTCC
CCTGGATGGTCTCTGAGTGTCCAGTCAAATGAAGAGAATGTTTCCAATTCAGACCCTGGC
CCTAACTCAGATGGTGACCTTTCAGCCACAACAACGAGTGGTTCTGATTTGTCACCTTCC
AGCAACCCTGTGACTTGGCAGGTGACTCCGTTTTATAATACCTTGACTAAAGAGCCAGAA
ACAGAGATTCATAGTGGCTCAGGGGAAAACAGTGACCAGCCTGAGAACAAAAATGAAAAT
AGCTCTATAGCATGGACCAAGATCGGAGTATCTGGAAATGATGCTTCAGTGGAAAGAAGT
ACAGAAATGCCACTGGGACCTCCACCTACACCTTATCTTTCGGGGGCATCCTTGTGGTCA
CCTTTCAGCACAGTGACAGAAGGGCTGCTACCCAGCCAAGGGCCTACTACTCTCAAAAAT
GATATGCCCAGAGCTGAGGGGATGGTCACTGAAAAGCCAGCTAACATGCCACTTCCTCTG
GGTGGAGACCGCCAGCCAGCACCCTCAGAAAAGTTCGTAAACCTCAGCCTCCCAGAACTT
CCA---AACACGACTCCAACACAGAGTTCTGAACTGGTCCTGACTGAAGAAGATGCAACA
AGTCTGATTGCTGAGGGGTTTTTGCTGAACGCCTCCAATTACAAGCAGCTCTCAACGGGC
CGCAGCACCGCATACTGGATTGTTGGTAACTGGAGTGAGTGCTCCACCACCTGTGGGCTG
GGGGCCTACTGGCGCCGTGTGGAGTGCAGCACCCAGGTGGATTCCGACTGTGCGGCCACG
CAGAGGCCTGACCCGGCTAAGAGATGCCACCTCCGTCCGTGTGCCGGCTGGAAAGTGGGA
AACTGGAGCAAGTGCTCCAGGAACTGCAGTGGGGGCTTCCAGATGCGGGAGATTCAGTGT
GTGGACAGCCGGGACCACCGGAGCCTGAGGCCGTTTCACTGCCAGTTCCTGGCCGGCGTT
CCTCCCCCGCTGAGCATGAGCTGTAACATGGAACCCTGCGAGGAGTGGCGGGTGGAGCCC
TGGAGCCAGTGTTCCAGGTCCTGTGGAGGCGGAGTTCAGGAGAGAGGAGTGACTTGTCCG
AGAGGCCTCTGCGATTGGGCAAAAAGGCCCACATCTACTGCACCCTGCAACAGGCATCCT
TGTTGTCACTGGGCCACTGGAAACTGGGACCTGTGCACCGCTTCCTGTGGAGGTGGCTTT
CAGAAGAGGACGGTCTATTGTGTCTCCTCTGAGGACAATAAAACTGAAGACCAGGACCGA
TGCCTGTGTGATCATGAACCCAGACCTCTGGAATTCCAAAACTGCAACCAGCAGGCCTGC
AGGAAGAGTGCTGATGGGCTTTGCACCAAGGACAACTTATCAGCCAGTTTCTGCCAGACA
CTGAAAACCATGAAGAAATGTTCCGTGCCCACCGTGCGGGCTCAGTGCTGCCTTTCATGC
TCCCAGACACACGTCGTCCACACCCGAAGGCCTTTGAGAAAGCCACAG---
>RhFe|XM_033109831.1_cds_XP_032965722.1_1
TCCATCAGCAAAGAGAGGTGGGTGGAGACGCTGGTTGTGGCTGACACGAAGATGATTGAG
TATCATGGGAGCGAGAACGTGGAGTCCTATATCCTCACCATCATGAACATGGTCACTGGG
TTGTTCCATAACCCAAGCATTGGCAATGCAATTCACATTGTTGTGGTTCGGCTCATTCTA
CTTGAAGAAGAAGAGCAAGGATTGAAAATAGTGCACCATGCAGAGAAGACACTGTCCAGC
TTCTGTAAGTGGCAGAAGAGCATCAATCCCAAGAGTGACCTCAATCCTGCCCATCACGAT
GTGGCCGTCCTTCTCACCAATGTTTGTCAGACACTGTGGTGCTCGGTGAAAGGTTTTTGT
CGCTCAAAGCTGGACGCTGCTGCAGATGGGACACGATGTGGTGAGAAGAAGTGGTGTATG
GCTGGCAAGTGTATCACTGTCGGGAAGAAACCAGAGAGCATTCCCGGAGGCTGGGGCCGC
TGGTCACCCTGGTCTCACTGCTCTCGGACCTGTGGGGCCGGAGCCCAGAGTGCAGAGAGG
CTCTGCAACAACCCTGAACCAAAGTTTGGAGGGAAGTACTGCACTGGAGAAAGAAAACGC
TATCGCTTATGCAACGTCCACCCCTGCCGCCCAGAGGCACCAACATTTCGGCAGATGCAG
TGCAGTGAATTTGACACTGTTCCCTACAAGAATGAATTCTACAACTGGTTTCCAGTTTTT
AATCCAGCACACCCCTGTGAGCTCTACTGCCGACCCATAGATGGCCAGTTTTCCGAGAAA
ATGCTGGATGCTGTCATTGATGGAACCCCTTGCTTTGAAGGCGGCAACAGCAGAAATGTC
TGTATTAATGGCATATGTAAGAGGGTTGGCGGGGACGGCTCTGCCTGCCAGACCGTGAGA
AAGATGTTTAAACAGAAAGAAGGATCTGGTTATGTTGACATCGGACTGATTCCAAAAGGA
GCAAGGGACATACGGGTAATGGAGGTGGAGGGAGCTGGAAATTTTCTGGCCATCAGGAGT
GAAGACCCTGAAAAATATTACCTCAATGGAGGATTTATTATCCAGTGGAATGGGAACTAC
AAGCTGGCAGGGACCATCTTTCAATATGACAGGAAAGGAGACCTGGAGAAACTGATGGCT
ACAGGTCCCACCAATGAGTCGGTGTGGATCCAGCTTCTATTCCAGGTGACTAACCCTGGG
ATCAAGTATGAGTACACAATCCGGAAAGATGGCCTTGACAATGACGTGGAGAAGCTGGTA
TACTTCTGGCAGTATGGCCGCTGGACAGAGTGCAGTGTGACATGTGGAACAGGTATCCGC
CGCCAGACTGTCCATTGCATGAAGAAGGGCCATGGGATGGTGAAAGCTACGTTCTGTGAC
CCAGAGACCCAGCCCAATGGGAGACAGAAGAAGTGCCATGAAAAGGATTGTCCACCCAGG
TGGTGGGCAGGGGAGTGGGAAACATGTTCGGCAACTTGTGGGCCCCACGGAGAGAAGAAG
CGAACGGTGCTGTGCATCCAGACCATGGGCTCTGATGAGCAAGCTCTCCCGGCTAAAGAC
TGTCAGCACCTGCTGAAGCCCAAGAGTCTCCTTTCCTGTAACAGAGACATCTTGTGTCCA
TCGGACTGGACAGTAGGCAACTGGAGTGAGTGTTCTGTGTCCTGTGGTGGCGGAGTGCGG
ATTCGCAGTGTCACGTGTGCCAAGAACAATGATGAGCCTTGTGATGTGACGAGGAAACCC
AACAGCCGAGCTCTCTGTGGCCTCCAGCAATGCCCGTCTAACCGGCGAGTTCTGAGACCC
CCCAAAGGCATGATTTCCCATGGGAAACCTACCACAGCCTCCGAAGAAGGAGACCTAGGT
GGGAAATGGTGGCAGGATAGTTCAACCCAGACTGAACTGGACTCCCATGATGTCATTTCC
TCTGGATGGTCTCTGAGTATCCAGCCCAATGAAGAGAATGTTTCCAAATCGGCCCCTGGT
CCTACCTCAGAGGGAAACCTTTTAGCCACAACAATGAGTGGTTCTCATTTGTCATCTTCC
AGCAACCCTGTGACTTGGCACCTGACTCCATTTTAT---ACTTTGACCAAAGAGCCAGAA
ATGGATCTTCACAGTGGCTCAGGAGAAGACAGTGAACAACCTGAAAACAAAAATGAAAAC
AGCTCTATAATATGGACCAAGACCAGGGGACATGAAAATGATGCTTCAGTGGAAAGAAGT
ACAGAAATGCCACTTGGACCTCTGCCAACACCTTATCTTTGGGGGATTTCCTTGCGGTCA
CCTTTCAGCACAGTGGCAGAAGGACTGCTACCCACCCAAAGGCCCACTATTCTCAAAAAT
GGTACACCCAGAGCCGAGGGGATGGTCACTGAAAAGCCAGCTAACACTCCACTCCCTTTG
GGAGGAGACCATCTGCCAGCACCCTCAGAAAAGCTGATAAACCACAACCTCCCAGAACTT
TCAAGCAACATGAATCTAACACATACTTCTAGACCAGTCCTGACTGAGGAAGATGCAACA
AGTCTGATTGCTGAGGGGTTTTTGCTGAATGCCTCCCATTACAAGGAGCTGTCAACGGGC
CACAGCACGGCGCGCTGGATTGTTGGAAACTGGAGTGAGTGCTCCACCACCTGTGGGCTC
GGGGCCTACTGGCGCCATGTGGAGTGCAGCACCCAGGTGGATTCCGACTGTGCTGCCATT
CGGAGGCCTGACCCCACGAAGAGATGCCACCTCCGCCCGTGTGCCAGATGGAAAGTGGGA
AACTGGAGCAAGTGCTCCAGGAACTGCAGCGGGGGCTTCCAGATCCGGGAGATTGAGTGT
GTGGACAGCAAGAACCACCGGAGCCTGAGGCCGTTTCACTGCCAGTTCCTGGCCGGCGTT
ACTCCCCCACTGAGTACAAGTTGTAACATGGAGCCCTGCGAGGAGTGGCGTGTGGAGCCC
TGGAGCCAGTGTTCCAGGTCCTGTGGAGGTGGGGTCCAGGAGAGGAGAGTGACTTGTCCG
AGAGACCTCTGTAATTGGGTGAAAAGGCCTGCATCTACTGCCCTCTGCAACAGGCACCCT
TGTTGTCACTGGGCCACTGGAAACTGGGACCTGTGCAGCGCTTCCTGTGGAGGTGGCTTT
CAGAAGAGGGCTGTCCGTTGTGTCTCCTCAGAGGACAATCAATCTGAAGACCAAGACCTA
TGCCGATGTGATCACGAACCCAAACCTCTGGAATTCCAAAAATGCAACCAGCAGGCCTGC
AAGAAGAGTGCTGATGTGCTTTGCATCAAGGACAACTTATCAGCCAGTTTCTGCCAGACA
CTGAAAACCTTTCAAAAATGTTCTGTGCCTACTGTGCGGGCTCAGTGCTGCTTCTCCTGC
TCCCAGACCTATGTCAGTCATACCCGAAGGCCA---AGAAAGCCACAG---
>RoAe|XM_016121979.1_cds_XP_015977465.1_1
TCCATCAGCAAAGAGAGGTGGGTGGAGACGCTGGTGGTGGCCGACACGAAGATGGTCGAG
TACCATGGGAGCGAGAATGTGGAGTCCTATATCCTCACCATCATGAACATGGTCACAGGG
CTGTTCCACAGCCCAAGCATCGGCAATGCCATTCACATTGTCGTGGTGCGGCTCATTCTA
CTTGAAGAAGAAGAGCAAGGATTGAAAATAGTTCACCACGCAGAGAAGACACTGTCCAGC
TTCTGTAAGTGGCAGAAGAGCATCAATCCCAAGAGTGACCTCAACCCTGCCCATCATGAT
GTGGCTGTCCTTCTCACCAACGTTTGCCAGACACTGTGGTGCTCGGTGAAGGGCTTTTGT
CGATCAAAGCTGGATGCTGCCGCAGATGGAACACGGTGCGGCGAGAAGAAGTGGTGTATG
GCTGGCAAGTGCATCACGGTGGGGAAGAAACCAGAGAGCATTCCCGGAGGCTGGGGCCGC
TGGTCCCCCTGGTCCCACTGCTCCAGGACCTGTGGGGCCGGAGCCCAGAGTGCAGAGAGG
CTCTGCAACAACCCCGAACCAAAGTTTGGCGGGAAGTACTGCACGGGGGAAAGAAAGCGC
TATCGCCTGTGCAACGTCCACGCCTGCCCCCTGGGCACGCCGACGTTTCGGCAGATGCAG
TGCAGCGAGTTCGACACTGTTCCCTACAAGAATGAATTCTACCAATGGTTTCCAGTTTTT
AACCCAGCACAGCCTTGCGAGCTCTACTGCCGACCCATAGATGGCCAGTTTTCTGAAAAA
ATGCTGGATGCTGTCATTGATGGTACCCCTTGCTTCGAAGGTGGCAACAGCAGAAATGTC
TGTATTAATGGCATGTGTAAGATGGTCGGCGGGGATGGCTCTGCCTGCCAGACTGTGAGG
AAGATGTTTAAGCAGAAAGAAGGATCTGGTTATGTTGACATCGGACTGATTCCAAAAGGA
GCAAGGGACATACGGGTTATGGAGGTGAAAGGAGCCGGAAACTTTCTAGCCATCAGGAGT
GAAGACCCTGAAAAATATTACCTCAATGGAGGATTTATTATCCAATGGAATGGCAACTAC
AAACTGGCAGGGACTGTCTTCCAGTATGACAGGAAAGGAGACCTGGAGAAACTGATGGCC
ACGGGTCCCACCAATGAGTCAGTGTGGATCCAGCTTCTATTCCAGGTGACTAACCCTGGT
ATCAAGTATGAGTACACGATCCGGAAGGATGGCCTTGACAATGACGTGGAGAAGCTGGTG
TACTTCTGGCAGTATGGCCGCTGGACAGAGTGCAGTGTGACATGTGGAACAGGTATCCGC
CGCCAGACTGCCCATTGCGTGAAGAAGGGCCATGGGGTGGTGAAAGTTACGTTCTGTGAC
CCAGAAACACAGCCCAATGGGAGACAGAAGAAGTGCCATGAAAAGGATTGTCCACCCAGG
TGGTGGGCAGGGGAGTGGGAAGTGTGTTCGGCGACTTGCGGGCCCCATGGAGAGAAGAAG
CGAACGGTGCTGTGTATCCAGACCGTGGGCACAGATGAGCAGGCTCTGCCCGCTAAAGAC
TGCCAGCACCTGCTGAAGCCCAAGGCCCTCATTTCCTGCAACAGAGACATATTGTGTCCA
TCGGACTGGACAGTCGGCAACTGGAGTGAGTGCTCTGTTTCCTGTGGTGGCGGAGTGAGG
ATTCGCAGTGTCACTTGTGCCAAGAACAACGATGAGCCTTGCGATATGACAAGGAAACCC
AACAGCCGAGCTCTGTGTGGCCTCCGTCAGTGCCTGTCCAGCCGGAGAGTTCTGAAACCC
AACAAAGGCACAGTTTTCAATGGGAAACCTACCGCAGCCTCCAAAGAGGGAGACCTGGGT
AGGAAACGGTGGCAGAATGGTTCGACCCAGACTGAGCCGGACTCCCATGATGTCATTTCC
CCTGGATGGTCTCTGAGTGTCCAGTCAAATGAAGAGAACATTTCCAAATCAGACCCTGGC
CCTACCTCATATGGTGACCTTTCAACCACTACAACAAGTAGTTCTGATTTGTCACCTTCC
AGCAACCCTGTGACTTGGCAGGTGACTCCATTTTACAATACTTTGACTGAAGAGCCAGAA
AAGGAGATTCATAGTGGCTCAGGGGAAAACAGTGAACAGCCTGAGTACAAAAATGAAAAC
AGCTCTATAGTATGGACCAAGATTGGAGTACCTGGAAATGATGCTCCAGAGGAAAGAAGT
ACAGAAATGCCACTTGGACCTCCACCTACCCCTTATCTTTGGGGGGCATCCTTGTGGTCA
CCTTTCAGCACAGTGACAAAAGGACTGCTACCCAGCCAAGGGCCTCCTGCTCTCAAAAAT
GATATGCCCAGAGCTGAGGGGATGGTCACTGAAAAGCCAGCTCACACGCCACTTCCTCTG
CGTGAAGACCGCCAGCCAGCACCCTCAGAAAAGTTGGTAAACCGCAGCCTCCCAGAACTT
CCA---AACACGAGTCCAACACAGAGTTCCGAACCGGTCCTGACTGAAGAAGATGCAACA
AGTCTGATTGCTGAGGGATTTTTGCTGAACGCCTCCAATTATAAGCAGCTCTCGACAGGC
CGCAGCACCGCACACTGGGTTGTTGGTAACTGGAGTGAGTGCTCCACCACCTGTGGACTG
GGGGCCTACTGGCGCCGTGTGGAGTGCAGCACCCAGGTGGATTCCGACTGTGCGGCCACG
AAGAGGCCTGACCCGGCTAAGAGATGCCACCTCCGTCCGTGTGCCGGCTGGAAAGTGGGA
AACTGGAGCAAGTGCTCCAGGAACTGCAGTGGGGGCTTCCAGACGCGGGAGATTCAGTGT
GTGGACAGCCGGGAGGACCGGAGCCTGAGGCCGTTTCACTGCCAGTTCCTGGCGGGCATT
CCTCCCCCGCTGAGCACGAGCTGTAACGTGGAACCCTGCGAGGAGTGGCGGGTGGAGCCC
TGGAGCCAGTGTTCCAGGTCCTGCGGAGGCGGAGTTCAGGAGAGAGGAGTGACTTGTCCG
AGAGGCCTCTGCGATTGGGCAAAAAGGCCCACATCTACTGCACCCTGCAACAGGCACCCT
TGCTGTCACTGGGCCACTGGAAACTGGGACCTGTGCACTGCTTCCTGTGGAGGTGGCTTT
CAGAAGAGGACTGTCTATTGTGTCTCCTCTGAGGACAATAAAACTGAAGACCAGGACCAA
TGCCTGTGTGATCATGAACCCAGACCTCTGGAATTCCAAAAATGCAACCAGCAGGCCTGC
AGGAAGAGTGCTGATATGCTTTGCACCAAGGACAACTTATCAGCCAGTTTCTGCCAGACA
CTGAAAACCATGAAGAAATGTTCCGTACCCACTGTGCGCGCTCAGTGCTGCATGTCATGC
TCCCAGACACACGTCGTTCACACCCGAAGGCCTTTGAGAAAGCCACAG---
