# Supplementary material for: Positively selected genes in the hoary bat (Lasiurus cinereus) lineage: prominence of thymus expression, immune and metabolic function, and regions of ancient synteny
Source: PeerJ. 2022 Mar 17;10:e13130. doi: 10.7717/peerj.13130 (PMC8934532; doi:10.7717/peerj.13130)
Supplement: Supplemental Information 4 — Likely alignment errors have been manually deleted between conserved codons. Recovery of the original codon positions requires alignment to the original accessions in each orthogroup. [file peerj-10-13130-s004.zip › renamed.manual/OG0004140.manual.fas]

>EpFu|XM_028155439.1_cds_XP_028011240.1_1
ATGCCCGGTCTGCTGAACCAGATGACAGGGGCAGCCCTGCCCCTCACTGCTTCTGATGTC
ACCTCCTTCGTCAGTGGTTATGCCCTGGGTCTGACTGCATCCCTCACCTATGGCAACCTG
GAAGCCCAGTCTTTCCAGGGCCTCTTCGTGTACCCGCTGGATGAGTACACCACGGTGATC
GGCTTCGAGGCAGTCATTGCTGACCGGGTTGTAACGGTACAGATCAAGGACAAAGCCAAG
ATGGAGGGTGGCCACTTCAATGCCACCCACCTTCGAGCCACAACTGTCACAGGAAACATC
CTGCGAGAGGGGGTTTCCGTCGCCCCTCCTCCCTGCACACTGGGAAAGGTGGCTTTGGAT
GAGGATTTGGAGCGGATCCTCTTCGTGGTCAACCTGGGGACCATCACCCCGATGGAGAAT
GTCAAGGTCTTCATCAGCACCTCCTCAGAGCTCCCGACGCTGCCCAGCGGGGCCATGCGG
GTCCTGCTGCCTGCTGTCTGCGCCCCAACTGTGCCCCAGTTCTGCACAGAGAGCGGTGAC
CCCTCCGGCCAACAGGCCCAAGGCAAAGACAGGCATTGCTTTGGCGGCCGGGCCCTGGAC
TCCTGGAACAAGCTGTGCCTGGCAACTCTTCTGGACATGGATGTGTCCAACCCCATGGAA
TATGAGTTCAACTTCCAGCTGGAGATCCGTGGGCCATGCCTGCTCGCAGGGGTAGAGAGT
CCCACCCACGAGATTCGAGCTGACGCCGCCCCGTCCGCACGCTCGGCCAAGAGCATAATC
ATCACCTTGGCCAACAGGCACACCTTCGACCGGCCCGTGGAGATCCTCATCCACCCCAGC
ACAGAAATCATCCGGAAACGCCTCCACAAGGACATTCCCCACCATTCTGTCATCATGCTC
AACTTCTGTCCTGACCTCCAGTCTGTCCAGCCGAACCTGAGAAAGACCCATGGCGAGTTT
ATCTTCCTCGTTGACAGGAGCGGCAGCATGAGTGGGACCAATATCCACCGTGTCAAGGAT
GCCATGCTGGTGGCTCTTAAGAGCCTCATGCCAGCCTGCCTCTTCAATGTCATTGGGTTT
GGATCCACATTTAAGACCCTCTTCCCTTCCAGTCAGACCTACAATGAGGAGACCTTGGCC
ATGGCCTGTGAAAACATTCAGAGAATGCGGGCTGACATGGGCGGCACCAACATCCTCTCC
CCGCTCAAGTGGGTCATCCGGCAGCCAGTGCACCGAGGCCACCCGCGACTTCTCTTCGTG
GTCACAGACGGGGCGGTCAACAACACCGGGAAGGTGCTGGAGCTGGTGCGAAACCACGCC
TTCTCCACCAGGTGCTATAGCTTTGGAATTGGACCCAACGTCTGCCACAGGCTAGTGAAG
GGGCTGGCAACCGTGTCCAGGGGCAGTGCTGAGTTCCTGGCGGAGGGGGAGCGGCTGCAG
CCCAAGATGGTCAAATCCCTGAAGAAGGCCATGGCCCCCGTCCTGAGCGATGTGACTGTG
GAGTGGGTCTTCCCTGAGACCACCGAAGTGCTGGTCTCCCCCGTGAGCACCAGCACCCTC
TTCCCTGGGGAACGGCTGGTGGGATACGGCATCGTGTGTGATGCCTCCTTATACACCTCC
AATTCCAGATCTGACAAGAGGAGACGGTACAGCATGCTGCAGTCTCAGGAGTCCTGCAGC
TCCGTCTTCTACCATTCACAGGATGAGGGGCCCGGCTCAGACAATGCAAATTGTGCCAAG
AGCTTGGGGGAGCCCCTCAACCTGAGGCAAGCCACGGATGCCCGGCCATCCAGCGGCGAC
CCCACCACCACTCCTGGTGTGGGACTCTCCCAGCGACGGAGGGCATATAGCACCAACCAG
ATCACCATCCACAAGCCCTCCCCGAGGGCCACCACGGTCAGCGACCCCACGATGGCTGCC
AGGAGATACCCGCTGCGGAAAGCCAAGCTGCAGGACCTCATCAACCAGGCCAGCCCAGAT
GCCCCGCCAAGACAGATTGATTTGCAGCCCTTCCTGAACAATGGCTGGGACCTGTGCCAG
GGCCCCAAACTCCGGGGCCCCGGGGCCCGCAGGCCCTCTCTGCTGCCCCAAGGCTGCCAG
CCCTTCGTGCCCTCTGACCAGGAGACCCAGGCCTGGAGCCCCATGAGGGAGCTGGATCTT
GGGTACAGCCTGAAGCCTGAGCCGTTCCATCAACCCTCCTCCTTCGAGACCCAGACCTCC
CCGGCCTGGGAGCCG------------------CAGGCCAGCACCGGCAGGCTAGCCACC
CCAGACCCCGTGCTGGGCAAGGCCGTGGTCAAGGGCCTGCGCGACAGCCAGCGTTTACAG
TGGGAGGTGAGCTTCGAGCTGGAGCCCCCGGGCCACGAGCCGGGCAGCGAGCGCGACGCC
GACCTGTGGAGGGAGACCTTCCACCACCTGGCGGCCCGCGCCATCATCCGGGACTTCGAG
CAGCTGGCGGAGCGCGAGGGCGAGATAGAGCAAGGATCCAGCCGCCGCTACCAGGTGAAC
GCTGTGCACACCAGCAAGGCCTGCAACATCATCAGCAAGTACACCGCCTACGTGCCTGTG
GACGTGAGCCAGAGGCTGTACCTGCCCACCGTGGTGGCCTACCCCAGCTCCGGTGCTGCA
CTGCGGATGGCCAGCTCCCGGGCCCTGAACCAACAGTGGAGGGGCAGCTCGGCTGGCTTC
AGTCGGTCCCAGACCATGCTCAGGGAAGACTCGGCAGCAGGACCTGGCAAATTTCAGAAC
CTAAATGGGGAAGAAAGCCCCGCTGTGCCCTCCAGCAATGCCACATCCCTGGGCGGAGAG
AAGTACGCTGCTTCTGAGGGTCCCCTGCACGGTCTGGCCACCAACACC---
>HiAr|XM_019666650.1_cds_XP_019522195.1_1
ATGCCAGGTCTGCTGAACCAGATCACAGGGGCAGCCCTGCCCCTCACGGCATCTGATGTC
ACCTCCTTCGTCAGTGGTTATGCCCTGGGTCTGACCGCCTCCCTCACCTATGGCAACCTG
GAGGCCCAGCCCTTCCAGGGCCTGTTCGTGTACCCACTGGATGAGTACACCACGGTGATC
GGCTTTGAGGCGATCATTGCTGACCGGGTCGTCACGGTACAGATTAAAGACAAAGCCAAG
ATGGAGAGCGGTCACTTCAGTGCTAACCGCATGCGAGCGGCAACTGTCACAGGGAACATC
CTACAGGAGGGGGTCTCCATCATCCCTCATGCCTACACACTGGGAAAGCTGGCTTTGGAC
GAGGACTTGGAGCGGATCCTGTTCGTGGTCAACCTGGGGACCATTGCCCCCATGGAGAAC
GTCACCGTCTTCATCAGCACCTCCTCAGAGCTGCCGACACTGCCCAGCGGGGCTGTGCGG
GTCCGGCTGCCTGCTGTCTGTGCCCCAACTGTGCCCCAGTTCTGCACTGAGAGCCCTGGC
CCCTCCAATCAACAGGCCCAAGGCAAAGACAGGCATTGCTTCGGCACCCGGGCCCTGGAC
TCCTGGAACAAGTTGTGCCTGGCGACTCTTCTGGACACCGATGTGTCCAACCCCATGGAA
TACGAGTTCAACTTCCAGCTGGAGATCCGTGGGCCATGCCTGCTCGCAGGTGTGGAGAGT
CCTACCCATGAGATCCGAGCTGACGCCGCCCCGTCCGCGTGCTCGGCCAAGAGCATCATT
ATTACTTTGGCCAACAGGCACACCTTCGACCGGCCGGTGGAGATCCTCATCCACCCCAGC
ACAGAAATCATCCGGAAACGTCTCCACAAGGACATTCCCCACCATTCTGTCATCATGCTC
AACTTCTGCCCTGACCTCCAGTCAGTGCAGCCGAACCTAAGAAAGACCCATGGGGAGTTC
ATCTTCCTCATCGACAGGAGTGGCAGCATGAGTGGGACCAACATCCACCGAGTCAAGGAT
GCTATGGTGGTGGCTCTTAAGAGCCTCATGCCAGCCTGCCTCTTCAATGTCATTGGGTTC
GGATCCACATTTAAGACCCTCTTCCCTTCCAGTCAGACCTACAGTGAGGAGACCTTGGCC
ATGGCCTGTGATAACATTCAGAGAATGCGGGCTGACATGGGTGGCACCAACATCTTGTCC
CCGCTCAAGTGGATCGTGCGACAGCCAGTGCACCAAGGCCACCCGCGGCTCCTCTTCCTG
ATCACAGACGGGTCCGTCAGCAACACCGGGAAGGTGCTGGAGCTGGTGCGAAACCACGCC
TTCTCCACCAGGTGCTATAGCTTTGGAATCGGACCCAACGTCTGCCACAGGCTGGTGAAA
GGGCTGGCAAATGTGTCCAAGGGCAGTGCTGAGTTCCTGGTGGAGGGGGAGCGGCTGCAA
CCCAAGATGGTCAAATCCCTGAAAAAGGCCATGGCCCCAGTCCTGAGTGATGTGACTGTG
GAGTGGGTCTTCCCTGAGACCACCGAAGTCCTGATCTCACCGGTCAGCGCCAGCACCCTC
TTCCCTGGAGAACGGCTGGTGGGGTATGGCATTGTGTGTGATGCCTCCTTATACATCTCC
AGTTCCAGATCTGACAAGAAGAGACGCTGTAACATGCTGCACTCTCAGGAGTCCAGTAGC
TCTGTCTTCTACCAGTCACAGGATGAGGGGCCCGGCCCAGGCAGTGGAGATTGTGCCAAG
AACTTGGGGACACCCCTCAACCAGAGGCAGGACAAAGATGCCCAGCCATCCAAGGGAGGC
TCCACTACCAATTCTGGCCTGGACCACTCCCAGCGACGTCGAGCATATAGCACCAACCAG
ATCACCAACCACAAGCCCTACCCAAGGTCTACCACGGCTAGCGACCCCACCATGGCCGCC
AGGAGGTACCCACTGCGGAAAGTCAAGCTGCAGGACCTTACCAGCCAGACCAGCCTGGAT
GCCCCGCAGTGGCAGATTGATTTTCAGCCCTTCCTGAGCAGGGGCCCGGACCTGAGCCAG
GGCCCCAGACTCCGGGGCCCAGGGGCCCGCAGGCCTTCTCTGCTGCCCCAAGGGTGCCAG
CGCTTCCTGCCCTACAGCCAGGAGACCCAGGTCTGGAGCCCCATGAGAGAGCTGGATCTT
GGGTCCAGCCTGAAGCCTGAGCCGTCCCATCACCCCTCGGCCTTCGAGAGCCAAACGTCT
TCAGACTGGGAGACCCTGGCCGAGTCCGAGGAGCAGGCCAGTCCTGGCAGGCCCGCCACC
CCAGACACCGTGCTGGGCAAGGCCGTGGTCAAGGGTCTGCGCGACAGCCAACGTCTGCAA
TGGGAGGTGAGCTTTGAGCTGGGCCCCCCCGGCCCTGAGCGGAGCGGCGGGCGCGACGCC
GACCTGTGGAGCGAGACCTTCCACCACCTGGCTGCCCGCGCCATTATCCGAGACTTCGAG
CAGCTGGCGGAGCGCGAGGGGGAAATCGAGCAAGGATCCAGCCGCCGCTACCAGGCGAAC
GCCGTGCACACCAGCAAGGCCTGTAACATCATCAGCAAGTACACTGCCTATGTGCCTGTG
GACATGAGCAGGAGCTGGTACCTGCCCACTGTGGTGGCATACCCCAACTCCGGTGCTGCG
TTGCGGATGGTCAGCTCTCGGGTCCTGACCCGACAGTGGAAGGGTGCCTCTGCTGGCTTC
GGACAGTCCCAGACCGTGCTTGGGGAAGACTCAGCAGCAGGAGATGGCAAATTTCAGAAC
CTAAATGTGGCGGAAAGCCCCAGTGCGTTCTCCGGTGAGACCATGTCCCCGGACTGTAAG
AAGTACGCTGCTTACGAAGGTCCCCTGCACAGTCTGGCCACCAATACC---
>LaCi|309-exonerate_protein2genome-gene-12.0-mRNA-1
ATGCCCGGTCTGCTGAACCAGATGACAGGGGCAGCCCTGCCCCTCACTGCTTCCGATGTC
ACTTCCTTCGTCAGTGGTTATGCCCTGGGTCTGACTGCATCCCTCACCTATGGCAACCTG
GAAGCCCAGTCTTTCCAGGGCCTCTTCGTGTACCCGCTGGATGAGTACACCACGGTGATC
GGCTTTGAGGCAGTCATTGCTGACCGGGTTGTAACGGTACAGATCAAGGACAAAGCCAAG
ATGGAAGGTGGCCACTTCAATGCCACCCACTTTCGAGCCACAACTGTCACAGNNNNNATC
CTGCGAGATGGGGTTTCCATCGCCCCTCCTCCCTGCGCTCTGGGAAAGGTGGCTTTGGAT
GAGGATTTGGAGCGGATCCTCTTCGTGGTCAACCTGGGCACCATCATCCCGATGGAGAAC
GTCAAGGTCTTCATCAGCACCTCCTCAGAGCTCCCAACGCTGCCCAGCGGGGCCATGCGG
GTCCTGCTGCCTGCTGTCTGCGCCCCGACCGTGCCCCAGTTCTGCACAGAGAGTGGTGAC
CCCCCCAGCCAACAGGCCCAAGGCAAAGACAGGCATTGCTTCGGC---CGGGCCCTGGAC
TCCTGGAACAGGCTGTGCCTGGCAACTCTTCTGGACATGGAGGTGTCCAACCCCATGGAA
TACGAGTTCAACTTCCAGCTGGAGATCCGTGGGCCATGCCTGCTCGCAGGGGTAGAGAGT
CCCACCCACGAGATTCGAGCTGACGCCGCCCCATCAGCACGCTCTGCCAAGAGCATAATC
ATCACCTTGGCCAACAGGCACACCTTTGACCGGCCCGTGGAGATCCTCATCCACCCCAGC
ACAGAAATCATCCGGAAACGCCTTCACAAGGACATTCCCCACCATTCTGTCATCATGCTC
AACTTCTGTCCTGACCTCCAGTCGGTCCAGCCGAACCTGAGAAAGACCCATGGCGAGTTT
ATCTTCCTCGTTGACAGAAGCGGCAGCATGAGTGGGACCAATATCCACCGTGTCAAGGAT
GCCATGCTGGTGGCTCTTAAGAGCCTCATGCCAGCCTGCCTCTTCAATGTCATTGGGTTT
GGATCCACATTTAAGACCCTCTTCCCTTCCAGTCAGACCTACAACGAGGAGACCTTGGCC
ACGGCCTGTGAAAACGTTCAGAGAATGCGGGCCGACATGGGCGGCACCAACATCCTCTCC
CCGCTCAAGTGGATCATCCGGCAGCCAGTGCACCGAGGCCACCCGCGACTTCTCTTCGTG
GTCACAGACGGAGCGGTCAACAACACCGGGAAGGTGCTGGAGCTGGTGCGAAACAACGCC
TTCTCCACCAGGTGCTATAGCTTTGGAATTGGACCCAACGTCTGCCACAGGCTGGTGAAG
GGGCTGGCAAACGTGTCGAAGGGCAGTGCTGAGTTCTTGATGGAGGGGGAGCGGCTGCAA
CCCAAGATGGTCAAATCCCTGAAGAAGGCCATGGCCCCCGTCCTGAGTGATGTGACTGTG
GAGTGGGTCTTCCCCGAGACCACCGAAGTGCTGGTCTCCCCTGTGAACACCAGCACCCTC
TTCCCGGGGGAACGGCTGGTGGGATACGGCATTGTGTGTGATGCTTCCTTATACATCTCC
AATTCCAGATCTGACAAGAGGAGACGATACAGCATGCTGCACTCTCAGGAGTCCAGCAGC
TCTGTCTTCTACCATTCACAGGATGAGGGGCCCGGCTCAGACAATGCAAATTGTGCCAAG
AGCTTGAGGGAGCCCCTCAACCTGAAGCAAGCCACAGATGCCCGGCCATCCAGCGGCGAC
TCGACCGTCACTCCTGGTGGGAGCCTCTCCCAGCGACGACGGGCATATAGCACCAACCAG
ATCACCATCCACAAGCCCTCCCCAAGGGCCACCACGGTCAGCGACCCCACGATGGCTGCC
CAGAGATACCCGCTGCGGAAAGCCAAGCTGCAGGACCTCATCAACCAGCCCAGCCCAGAT
GCCCCGCCAAGACAGATTGATTTGCAGCCCTTCCTGAACAAAGGTTGGGACCTGTGCCGC
GGCCCCAAACTCCGGGGCCCGGGGGCCCGCAGGCCCTCTCTGCTGCCCCAAGGCTGCCAG
CCCTTCATGCCCTCTGACCAGGACCCCCAGGCCTGGAGCCCCATGAGGGAGCTGGATCTT
GGGTACAGCCTCAGCCCCGAGCCCTGCCATCAACCCGCCTCCTTCGAGAGCCAGACCTCC
CCGGCCTGGGAG------------------------GCCAGTCTGGGCAGGCTAGACACC
CCAGACCCCGTGCTGGGCAAGGCCGTGGTCAAGGGCCTGCGCGACAGCCAGCGTCTACAG
TGGGAGGTGAGCTTCGAGCTGGAGCCCCCGGGCCACGAGCCGGGCAGCCCGGGCGACGCC
GACCTCTGGAGGGAGACCTTCCACCACCTGGCGGCCCGCGCCATCATCNNNNNNNNNNNN
NNNNNNNNNNNNNNNNNNNNNNNNNNNNNNNAAGGATCCGGCCGCCGCTACCAGGTGAAC
GCCGTGCACACCAGCAAGGCCTGCAACATCATCAGCAAGTACACCGCCTACGTGCCTGTG
GACGTGAGCCAGAGGCTGTACCTGCCCACCGTGGTGGCCTACCCCAGCTCTGGTGCTGCC
CTGCGGATGGCCAGCTCTCGGGTCCTGAACCAACAGTGGCGGGACAGCTCCACTGGCTTC
AGTCGCCCCCAGACCATGCTCAGGGAAGACTCAGCGGCAGGACCC---------------
---GATGGGGAGGAGGGTCCTGCTGTGCCCTCTGGAAGCGCCACGTCCCCGGGCAGTGAG
AAGCACGCTGCTCCTGAGGGTCCCCTGCACGGTCTGGCCACCAACACCCTT
>MyLu|XM_023758320.1_cds_XP_023614088.1_1
ATGCCCGGTCTGCTGAACCAGATGACAGGGGCAGCCCTGCCCCTCACTGCTTCTGACGTC
ACCTCCTTCGTCAGTGGTTATGCCCTGGGTCTGACTGCATCCCTCACCTATGGCAACCTG
GAAGCCCAGTCTTTCCAGGGCCTCTTCGTGTACCCGCTGGATGAGTACACCACGGTGATC
GGCTTTGAGGCGGTCATTGCTGACCGGGTTATAACGGTACAGATCAAGGACAAAGCCAAG
ATGGAGAGTGGCCACTTCAATGCCACCCACCTTCGAGCCACAACTGTCACAGGAAACATC
CTGCGAGAGGGGGTTTCCGTGGTCCCGCCTTCCTGCACACTGGGAAAGGTGGCTTTGGAT
GAGGATTTGGAGCGGATCCTCTTCGTGGTCAACCTGGGGACCATCACCCCGATGGAGAAC
GTCAAGGTCTTCATCAGCACCTCCTCAGAGCTCCCGACGCTGCCCAGTGGGGCCATGCGG
GTCCTGCTGCCTGCTGTCTGCGCCCCGACCGTGCCCCAGTTCTGCACAGAGAGCGGTGAC
CCCTCCAGCCAACAGGCCCACGGCAAAGACAAGCATTGCTTCGGCGCCCGGGCCCTGGAC
TCCTGGAACAAGCTGTGCCTGGCAACTCTTCTGGACATGGATGTGTCCAACCCCATGGAA
TATGAGTTCAACTTCCAGCTGGAGATCCGTGGGCCATGCCTGCTCGCAGGGGTAGAGAGT
CCGACCCACGAGATTCGAGCCGACGCCGCCCCGTCCGCATGCTCGGCCAAGAGCATAATC
ATCACCTTGGCCAACAGGCACACCTTCGACCGGCCTGTGGAGATCCTCATCCACCCCAGC
ACAGAAATCATCCGGAAACGCCTCCACAAGGACATTCCCCACCACTCTGTCATCATGCTC
AACTTCTGTCCTGACCTCCAGTCGTTCCAGCCGAACCTGAGGAAGACCCATGGCGAGTTT
ATCTTCCTCATTGACAGGAGCGGCAGCATGAGTGGGACCAACATCCACCGCGTCAAGGAT
GCCATGCTGGTGGCTCTTAAGAGCCTCATGCCTGCTTGCCTCTTCAACGTCATTGGGTTT
GGATCCACGTTTAAGAGTCTCTTCCCTTCCAGTCAGGCCTACAACGAGGAGACCTTGGCC
ATAGCCTGTGAAAACATTCAGAGAATGCGGGCTGACATGGGCGGCACCAACATCCTCTCC
CCGCTCAGGTGGGTCATCCGGCAGCCAGTGCACCGAGGCCACCCGCGACTCCTCTTCGTG
GTCACAGACGGGGCGGTCAACAACACTGGGAAGGTGCTGGAGCTGGTGCGAAACCACGCC
TTCTCCACCAGGTGCTATAGCTTTGGAATTGGGCCCAGCGTCTGCCACAGGCTGGTGAAG
GGGCTGGCAACCGTGTCCAAGGGCAGTGCTGAGTTCCTGATGGAGGGGGAGCGGCTGCAG
CCCAAGATGGTCAAATCCCTGAAGAAGGCCATGGCCCCAATCCTGAGTGATGTGACTGTG
GAGTGGGTCTTCCCGGAGACCACCGAAGTGCTGGTCTCCCCCTTGAGCACCAGCACCCTC
TTCCCTGGGGAACGGCTGGTGGGATACGGCATTGTGTGTGATGCCTCCTTATACATCTCC
AACTCCAGATCTGACAAGAGGAGACGATACAGCATGCTGCACTCTCAGGAGTCCAGCAGC
TCTGTCTTCTACCAGTCACAGGATGAAGGGCCCGGCTCAGACAATGCAAATTGTGCCAAG
AGCTTGGGGGAACCCCTCGACCTGCGGCAGGCCACAGATGCCCGGCCGTCCAGTGGCGAC
CCCGCCACCAGTCCTGGTGTGGGCCTCTCCCAGCGACGACGGGCATATAGCACCAACCAG
ATCATCGACCACAAGCCCTCCCCGAGGGCCACCACGGTCAGCGACCCCACGATGGCTGCC
AGGAGATACCCACTGCGGAAAGCCAAGCTGCAGGACCTCATCAACCAGCCCAGCCCAGAT
GCCCAGCCGAGACAGATTGATTTGCAGCCCTTCCTGAACAGTGGCTGGGACCTGTGCCAG
GGCCCCAAACTCCGGGGCCCAGGGGCCCGCAGGCCCTCTCTGCTGCCCCAAGGCTGCCAG
CTCTTCGTGCCCTCTGACCAGGAGCCCCAGGCCTGGAGCCCCATGAGGGAGCTGGACCTT
GGGTACAGCCCGCAGCCGGAGCCGGTCCATCAACCCTCCTCCTTGGAGACCCAGACCTCC
CCGGCCTGGGAGCCG------------------CAGGCCAGCACCGACAGGCAAGCCACC
CCAGACCCCGTGCTGGGCAAGGCCGTGGTCAAGGGCCTGCGCGACAGCCAGTGTTTACAA
TGGGAGGTGAGCTTCGAGCTGGAGCCCCTGGGCCACGAGCGGAGCAGAGCGCACGACGCC
GACCTTTGGAAGGAGACCTTCCACCACCTGGCGGCCCGCGCCATCATCCGCGACTTCGAG
CAGCTGGCGGAGCGCGAGGGCGAGATAGAGCAAGGATCCAGCCGCCGCTACCAGGTGAAC
GCCGTGCACACCAGCAAGGCCTGCAACATCATCAGCAAGTACACCGCCTACGTGCCTGTG
GACGTGAGCCAGAGGCTGTACCTGCCCACCGTGGTGGCCTACCCCAGCTCCGGTGCTGCA
CTGCGGATGGCCAGCTCTCGGGCCCTGAACCAACAGTGGAGGGGCAGCTCTGCTGGCTTC
AGTCGGTCCCAGTCCGTGTTCACGGAAGACTCGGCAGCAGGACCTGGCAGATTTCAGAAC
CTAAATGTGGAGGAAAACCCCGCTGTGCCCTCCGGCCATGCCACATCCCCGGGCGGGGAG
AAGTACGCTGCTTCTGAGGGTCCCCAGCACGACCTGGCCACCAACACC---
>PhDi|XM_028513810.1_cds_XP_028369611.1_1
ATGCCGGGTCTGCTGAACCAGACCACAGGGGCCGCCCTGCCCCTCACGGCTTCCGACGTC
ACCTCCTTCGTCAGCGGGTACGCGCTGGGTCTGACCGCCTCCCTCACCTATGGCAACCTG
GAATCCCAGCCTTTCCAGGGTCTCTTTGTGTACCCACTGGATGAGTACACTACGGTGATC
GGCTTTGAGGCAGTCATTGCTGACCGGGTTGTGACGGTGCAGATCAAGGACAAAGCCAAG
ATGGAGAGCGGCCACTTCAATGCCACCCGCAGTCGAGCCACCACTATCACGGGAAACGTT
CTGCAGGAGGGCGTTCCCATGGCCCCTCATTCCTGCACGCTGGAAAAGGTGGCTCTGGAT
GAGGATTTGGAGCGGATCCTGTTCGTGGTCAACCTGGGAGCCATCGCCCCCATGGAGAGC
GTCACGGTCTGCATCAGCACCTCCTCGGAGCTCCCAACGCTGCCCAGCGGTGCCGTGCGG
GTCCTGCTGCCCGCCGTCTGCGCCCCGACTGTGCCCCAGTTCTGCACGGACAGCACTGGC
CCCTCCGGCCAACAGGACCAAGGCAAAGACAGCTGTTACTTTGGCCCCCGGGCCCAGGAC
CCCTGCCACACGTTGTGCCTGGAGACGCTCCAGGACACCACCGTGTCCAACCCCATGGAA
TACGAGTTCAGCTTCCAGCTGGAGATCCGGGGGCCGTGTCTGCTCGCAGGGGTAGAGAGT
CCCACCCACGAGATCCGAGCCGACGCTGCCCCGTCCGCACGCTCAGCCAAGAGCATCATT
ATCACCTTGGCCAACAGGCACACCTTCGACCGGCCCGTGGAGATCCTCATCCACCCCAGC
ACAGAAATCATCCGGAAACGCCTCCACAAGGACATTCCCCACCATTCTGTCATCATGCTC
AACTTCTGTCCTGACCTCCAGTCAGTCCAGCCGAACCTGAGAAAGACCCACGGCGAGTTC
ATCTTCCTCCTTGACAGGAGCGGCAGCATGAGTGGGATCAACATCCACCGGGTCAAGGAT
GCCATGCTGGTGGCCCTTAAGAGCCTCATGCCGGCCTGCCTCTTCAATGTCATTGGGTTC
GGATCCACATTTAAGACCCTCTTCCCCTCCAGTCAGACCTACAATGAGGAGACCTTGGCC
ATGGCCTGTGACAACATCCAGAGAATGCGAGCGGACATGGGTGGCACCAACATCCTCTCC
CCACTCAAGTGGGTCATCCGGCAGCCGGCGCACCAAGGCCACCCGCGGCTTCTCTTTGTG
ATCACAGACGGGGCGGTCAGCAACACCGGGAAGGTGCTGGAGCTGGTGCGGAACCACGCC
TTCTCCACCAGGTGCTATAGCTTTGGCATTGGACCCAATGTCTGCCATAGGCTGGTGAAG
GGGCTGGCCACGGTGTCCAAGGGCAGTGCTGAGTTCCTGATGGAGGGGGAGCGGCTGCAA
CCCAAGATGGTCAAGTGCCTGAAGAAGGCCATGGCCCCAGTCCTGAGCGACGTGACTGTG
GAGTGGGTCTTCCCTGAGACCACCGAGGTGCTGATCTCACCCGTCAGCACCAGCACCCTC
TTCCCTGGAGAGCGGCTGGTGGGATACGGAATTGTGTGTGATGCCTCCTTGTACGCCTCC
AGCTCCAGGCCTGACAAGAGGACTCGGTACAGCACGCTGCACTCTCAGGAGTCCGGCAGC
TCTGTCTTCTACCAGTCGCAGGATGAGGGGCCGGGCTCGGAGAGCGGAGACTGTGCCAGG
AGCGTGGGGGCGCCCTTCATCCAGAGGCAGGTCCCGGACGCCCGGCCTTCCAGCGGGGAC
TCCGCCGCCTGTCCCGGTCTGGATCTCTCCCAGCGACGGCGGGCATACAGCACCAACCAG
ATCACCAGCCCCAAGCCTACCCCCAGGGCCACCACGGCCAGCGACCCCACGACGGCTGGC
AGGCGGTACCCCCTGCGGAAAGCGAAGCTGCAGGACCTCACCACCCCGCCCAGCCCAAAC
ACCCCACGGAGGCCGGTCGACATGCAGTCCTTCCTGAACAATGGCCTGGACCTGTGCCAG
GGCCCCAGACTCCGGGGTCCAGGGGCCCGCAGGCCCTCTCTGCTGCCCCAAGCCTGCCAG
CCCTCCCTGCCCTCCGGCCAGGAGACCCAGCCCTGGAGCCCCACGAGAGAGCTGGATCTC
GGGTCCAGCGTGAAGCCTGAGCCGTCCCATCATCCATCTGCCTTGGAGACAGAGACGTCC
TCGGACTGGGAGCCCCCGGCCGAGTCAGAGGAGCAGGCTAGTACCGGCAGGCCCGCCACT
CCAGACCCCGTGCTGGGCAAGGCCGTGGTCAAGGGCCTGCGCGGCAGCCAACTTTTGCAA
TGGGAAGTGAGCTTCGAGCTGGGGCCTCCCGGCCCTGAGCGGGATGGCGGAGGTGACGCC
GACCTTTGGAGTGAGACCTTCCACCACCTGGCGGCCCGCGCCATCATCCGCGACTTCGAG
CAGCTGGCAGAGCGCGAGGGCGAGATCGAGCAAGGGTCCAGCCGCCGCTACCAGGCGAGC
GCCGTGCACACCAGCAGGGCCTGCAACATCATCAGCAAGTACACGGCCTTCGTGCCCGTG
GACGTGAGCAAGAGGCGCTACCTGCCCACCGTGGTGGCCTACCCCAGCTCCGGTGCCACG
TCTCGGATGGTCGGCTCTCGGGTCCTGACCCAGCAGTGGCGGGGCAGCTCTGCGGCCTTC
GGACGGTCCCAGACCTTGCTTGGGGAAGACTTGGCGGCCGGACATGGCAAATTTCAGAAC
CTGAGAGCGGAGGACAGCCCCACCGCGCCCTTCAGCGAGACCACATTCCCAGGCCGTGAG
AAGTCCATGGCTTCCGAAGGTCCCCTGCTCAGTCTGGCCACCAACACC---
>PtVa|XM_011358017.1_cds_XP_011356319.1_1
ATGCCTGGTCTGCTGAACCAGGTCACAGGGGCAGCCCTGCCCCTCACCACGTCTGATGTC
ACCTCCTTCGTCAGTGGTTATGCCCTGGGACTCACCGCCTCCCTTACCTATGGCAACCTG
GAGGCCCAGCCCTTCCAAGGCCTCTTCGTATACCCGCTGGATGAGTACACCACGGTGATC
GGCTTTGAGGCAGTCATTGCTGACCGCGTAGTAACAGTACAGATCAAGGACAAAGCCAAG
ATGGAGAGCGGCCACATCAAAGCCACCCGCATTCGAGCCACAACTGTCACAGGAAACACT
CTGCAAGAGGGGGTTCCCATCATCCCTCATTCCTACACACCGGGAAAGCTGGCTTTGGAT
GAGGATTTGGAGCGGATCCTATTCGTGGTCAACCTGGGGACCATTGCCCCGATGGAGAAC
GTCACCGTCTTCATCAGCACCTCCTCAGAGCTCCCGACACTGCCCAGTGGGGCCGTGCGG
GTCCTGCTGCCTGCCGTCTGCGCCCCAATCGTCCCCCAATTCTGCACCGAGAACGCTGGC
CCCTCCAATCAACAAGCCCAAGGCAAAGACAGACATTGTTTCGGCACGCGGGCCCTGGAT
TCCTGGAACAAGTTGTGCCTGGCGACTCTCCTGGACACTGATGTGTCCAACCCCATGGAA
TATGAGTTCAACTTCCAGCTAGAGATCCGTGGGCCGTGCCTGCTTGCAGGGGTAGAGAGT
CCCACCCACGAGATTCGAGCTGACGCCGCCCCATCCGCACGCTCAGCCAAGAGCATCATT
ATCACCTTGGCCAACAGGCACACCTTCGACAGGCCCGTGGAGATCTTTATCCACCCCAGC
ACAGAAATCATCCGGAAACGCCTCCACAAGGACATTCCCCACCATTCTGTCATCATGCTC
AACTTCTGTCCTGACCTCCAGTCGGTCCAGCCGAACCTAAGAAAGGCCCATGGGGAGTTT
ATCTTCCTCATCGACAGGAGTGGCAGCATGAGTGGGACCAACATCCACCGTGTCAAGGAT
GCCATGTTAGTGGCTCTTAAGAGCCTCATGCCATCCTGCCTCTTCAATGTCATTGGGTTT
GGATCCACATTCAAGGCCCTCTTCCCTTCCAGTCAGACCTACAATGAGGAGAGCTTGGCC
ATAGCCTGTGATAGCATTCAGAGAATGCGGGCTGACATGGGTGGCACCAACATCCTCTCC
CCACTCAAGTGGATCATCCGGCAGCCAGTACACCGCGGCCACCCACGGCTTCTCTTCCTG
ATCACAGATGGGGCAGTCAACAACACCGGGAAGGTGCTGGAGCTGGTGCGAAACCACGCC
TTCTCTACCAGGTGCTATAGCTTTGGAATTGGACCCAACGTCTGCCACAGGCTGGTGAAA
GGACTGGCGACGGTGTCCAAGGGCAGTGCTGAGTTCCTGGTGGAGGGGGAGCGGCTGCAA
CCCAAGATGGTCAAATCCCTGAAGAAGGCCATGGCCCCGGTCCTGAGTGATGTGACTGTG
GAGTGGGTCTTCCCTGAGACCACCGAAGTCCTGATCTCACCTGTCAGCACCAGCACCCTC
TTCCCTGGAGAACGGCTGGTGGGGTATGGCATTGTGTGTGATGCCTCCTTATACAGCTCC
ACTTACACATCTGACAAGAGGCGACGGTACAGCATGCTTCACTCTCAGGAGTCCGGCAGC
TCTGTCTTCTCCCATTCTCAGGATGAGGGGCCCAGCCCAGACAGTGGAGATTGTGCCAAG
GGCTTGGGGACACCCTTCAACCTGAAGCAGGCCAAAGATGCCCAGCCATCCAGTGGAGAC
TCCACCACCAGTCCTAGTCTGGATGTCTCCCAGCGACAGCGGGCATACAGCACCAACCAG
ATCACCAACCATAAGCCCTCCCCAAGGGCTGCCACGGCCAGTGACCCCACAACGGCTGCC
AGGAGATACCCAATGCGAAAAGCCAAGCTGCAGGACCTCACCAACCAGACCAGCCTGGAT
GCCCCGCGGTGGCAAATTGATTTGCAGCCCTTCCTGAACTATGGCTCAGAGCTGAGCCCG
GGCCCCAAACTCAGGGGCCCAGGGGCCCGCAGGCCCTCTCTGCTGCCCCAAGGCTGCCAG
CCTTTCCTGCCCACCAGCCCGGAGACCCAGGCCTGGAGCCCCATGAGAGAGCTGGATCTT
GGGTCCAGCTTAAAGCCTGAACTGTCCCATCACCCCTCTGCCTTCGAGACTGACACGTCC
TCAGACTGGGAGCCCCTGGCCGAGCCCCAAGATCAGGCCAGTCCCAGCAGACCTGTCACC
CCGGACCCCGTGCTGGGCAAGGCCGTAGTCAAGGGCCTACGCAACAGCCAACGTCTGCAA
TGGGAGGTGAGCTTCGAGCTGGGGCCTCCTGGCCCGGAGCAGAGTGGCGCGCAGGACGCT
GACCTGTGGAGCGAGACCTTCCACCACCTGGCGGCCCGGGCCATCATCCGCGACTTCGAG
CAGCTGGCAGAGCGCCAGGGCGAGATCGAGCAAGGGTCCAGCCGCCGCTACCAGGTGAAT
GCCGTGCACACCAGCAAGGCCTGCAACATCATCAGCAAGTACACTGCCTACGTGCCTGTG
GACGTGAGCAAGAGCCGGTACCTGCCCACCGTGGTGGCATACCCCAACTCCGGTGCTGTG
TTGCGGATGGTCAGTTCTCGGGTCCAGAACCGACAGTGGAGGGGCACCTCTGCTGGCCTC
AGGTTGTCCCAGACCATGCTCAGGGAAGACTCAGCACCAGGAGAT---------CAGAAC
CTAAATGTGGAGGAAAGTCCCACTGCGCCCTCCACCGAGACCACGTCCCCAGGCCACAAG
AAGTACGCTGTCTCTGAAGGTCCCCTACACAGTCTGGCCACCAACACC---
>RhFe|XM_033113228.1_cds_XP_032969119.1_1
ATGCCGGGTCTGCTGAACCAGACCACGGGGGCGGCCCTGCCCCTCACTGCCTCTGACGTC
ACCTCCTTCGTCAGTGGTTATGCCCTGGGTCTGACCGCCTCCCTCACCTACGGCAATCTG
GAAGCCCAGCCCTTCCAGGGCCTCTTCGTGTACCCACTGGATGAGTACACCACGGTGATC
GGCTTTGAGGCAGTCATTGCTGACCGGGTCGTAACAGTACAGATTAAAGACAAAGCCAAG
ATGGAGAGTGGTCACTTCAATCCCAACCGCATTCGAGCCGCAACTTTCACAGGAAACCTT
CTGCAAGAAGGGGTCTCCGCCACCCCTCCTTCCTACACACTGGGAAGGCTGGCTTTGGAT
GAGGATTTGGAGCGGATCCTGTTCGTGGTCAACCTGGGGACCATTGGCCCGATGGAGAAC
GTCACTGTCTTCATCAGCACCTCCTCAGAGCTCCCCACTCTGCCCAGCGGGGCTGTGCGG
GTCCTGCTGCCGGCTGTCTGCGCCCCAACTGTGCCCCAGTTCTGCACGGAGAGCACTGGC
CCCTCCAATCAACAGGCCCAAAGCAAAGCCAGGCATTGCTTCGGCACCCGGGCCCTGGAC
TCCTGGAACAAGCTGTGCCTGGAGACTCTCCTGGACACTGACGTGTCCAACCCCATGGAA
TATGAGTTCAACTTCCAGCTGGAAATCCGTGGGCCGTGCCTGCTCGCAGGTGTGGAGAGT
CCCACCCACGAGATCCGAGCGGACGCCGCCCCATCCGCCTGCTCAGCCAAGAGTATCATT
ATCACTTTGGCCAACAGGCACACCTTCGACCGGCCGGTGGAGATCCTCATCCACCCCAGC
ACAGAAATCATCCGGAAACGCCTCCACAAGGACATTCCCCACCACTCTGTCATCATGCTC
AATTTCTGTCCTGACCTCCAGTCAGTCCAGCCGAACCTAAGAAAGACCCATGGCGAGTTT
ATCTTCCTCATTGACAGGAGCGGCAGCATGAATGGGACCAACATCCACCGTGTCAAGGAC
GCCATGGTAGTGGCTCTTAAGAGTCTCATGCCAGCCTGCCTCTTCAATGTCATTGGGTTT
GGATCCACATTTAAGACCCTCTTCCCTTCCAGTCAGACCTACAGTGAGGAGAGCTTGGCC
ATGGCCTGTGATAACATTCAGAGAATGCGGGCTGACATGGGTGGCACCAACATCCTGTCG
CCGCTCAAGTGGATCATGCGACAGCCAGTGCACCAAGGCCACCCGCGGCTTCTCTTCCTG
ATCACAGACGGGGCAGTCAGCAACACCGGCAAGGTGCTGGAGCTGGTGCGAAACCATGCC
TTCTCCACCAGGTGCTACAGCTTTGGAATTGGACCCAACGTCTGCCATAGGCTGGTGAAA
GGCCTGGCAACCGTGTCCAAGGGCAGTGCCGAGTTCCTGGCGGAGGGGGAGCGGCTGCAA
CCCAAGATGGTCAAATCCCTGAAGAAGGCCATGGCCCCAGTCCTGAGTGATGTGACCGTG
GAGTGGGTCTTCCCTGAGACCACTGAAGTCCTCATCTCGCCTGTCAGCACCAGCACCCTC
TTCCCCGGAGAACGGCTGGTGGGGTATGGCATTGTGTGTGATGTCTCCTTATACATCTCC
AATTCCAGATCCGACAAGGACAGACGATATAGCATGCTGCATTCTCAGGAGTCCGGAAGC
TCTGTCTTCTACCATTCACAGGATGAGGGGCCTGGCCCAGACAGTGGAGATTGTGCCAAG
AGCTTGGGGACACCCTTCAACTCAAGGCAGGACAAAGATGCCCAGCCATCCAAGGGAAGC
TCCACTACCAATCCTGGTCTGGACCACTCCCAAAGACGGCGGGCATATAGCACCAACCAG
ATCACCAACCACAAGCCCTACCCAAGGTCCACCACAGCCAGCGACCCCACGATGGCTGCT
AGGAGATACCCACTGCGGAAAGCCAAGCTGCAGGACCTCACGAACCAGACCAGCTTGGAT
GCCCCACGGTGGCAGATTGATTTGCAGCCCTTCCTGAACAGTGGCCCGGACCTGAGCCAG
GGCCCCAAACTCCATGGCCCAGGGGCCCGCCGGCCTTCTCTGCTGCCCCAAGGCTGCCAG
CCCTTCCTGCCCTATAGCCAGGAGACCCCGGCCTGGAGCCCCATGAGAGAGCTGGATCTT
GGGTCCAGTCTGAAGCCTGAGCCGTCCCATCACCCCTCCGCCTTCGAGAGCCAAACGTCT
TCGGACTGGGAGACCCTGGCCGAGTCCGAGGACCAGGCCAGTCGTGGCCGGCCCGCCACC
CCAGACCCCGTGCTGGGCAAGGCCGTGGTCAAGGGTCTGCGCGACAGCCAACGTCTGCAG
TGGGAGGTGACCTTTGAGCTGGGGCCCCCCGGCCCAGAGCGCGGCGGCGGGCGCGACGCC
GACCTGTGGAGCGAGACCTTCCACCACCTGGCGGCCCGCGCCATTATCCGCGACTTCGAG
CAGCTGGCGGAGCGCGAGGGGGAAATCGAGCAAGGGTCCAGCCGTCGCTACCACGTGAAT
GCCGTGCACACCAGCAAAGCCTGTAACATCATCAGCAAGTACACGGCCTACGTGCCCGTG
GACCTGAGCAAGAGCTGGTACCTGCCCACCGTGGTGGCATATCCCAACTCCGGTGCTGCA
TTGCGGATGGTCAGCTCTCGGGTCCTGACCCGGCAGTGGAGGGGCCCCTCTGCTGGCTTC
GGACAGTCCCAGACCATGCTCAGGGAAGACTCGGCAGCAGGAGACGGCAAATTTCAGAAC
CTAAATGTGAAGGAAAGCCCCACTGCGCTCTCCACTGAGACCGTGTCCCCAGGTTACAAG
ATGTACGCTGCTTCTGAAGGTCCCCTGCACAGTCTGGCCACCAATACC---
>RoAe|XM_016137533.1_cds_XP_015993019.1_1
ATGCCTGGTCTGCTGAACCAGGTCACAGGGGCAGCCCTGCCCCTCACCACGTCTGATGTC
ACCTCCTTTGTCAGTGGTTATGCCCTGGGACTCACCGCCTCCCTCACCTATGGCAACCTG
GAGGCCCAGCCCTTCCAAGGCCTCTTCGTGTACCCGCTGGATGAGTACACCACGGTGATC
GGCTTTGAGGCAGTCATTGCTGACCGGGTAGTGACAGTACAGATCAAGGACAAAGCCAAG
ATGGAGAGCGGCCACATCAAAGCCACCCGCATTCGAGCCACCACTGTCACAGGAAACACT
CTGCAAGAGGGGGTTCCCATCATCCCTCATTCCTACACACCGGGAAAGCTGGCTTTGGAT
GAGGATTTGGAGCGGATCCTGTTCGTGGTCAACCTGGGGACCATTGCCCCTATGGAGAAC
GTCACCGTCTTCATCAGCACCTCCTCAGAGCTCCCGACACTGCCCAGTGGGGCTGTGCGG
GTCCTGCTGCCTGCTGTCTGCGCCCCAATCGTGCCCCAATTCTGCACCGAGAACGCTGGC
CCCTCCAATCAACAAGCCCAAGGCAAAGACAGACATTGTTTCGGCACGCGGGCCCTGGAT
TCCTGGAACAAGTTGTGCCTGGCGACTCTCCTGGACACTGACGTGTCCAACCCCATGGAA
TATGAGTTCAACTTCCAGCTAGAGATCCGTGGGCCGTGCCTGCTTGCAGGGGTAGAGAGT
CCCACCCATGAGATCCGAGCTGACGCCGCCCCATCCGCGCGCTCAGCCAAGAGCATCATT
ATCACCTTGGCCAACAGGCACACCTTCGACAGGCCCGTGGAGATCTTCATCCACCCCAGT
ACAGAAATCATCCGGAAACGCCTCCACAAGGACATTCCCCACCATTCCGTCATCATGCTC
AACTTCTGTCCTGACCTCCAGTCGGTCCAGCCGAACCTAAGAAAGGCCCATGGGGAGTTT
ATCTTCCTCATCGACAGGAGTGGCAGCATGAGTGGGACCAACATCCACCGCGTCAAGGAT
GCCATGCTGGTGGCTCTTAAGAGCCTCATGCCATCCTGCCTCTTCAATATCATTGGGTTT
GGATCCACATTCAAGGCCCTGTTCCCTTCCAGTCAGACCTACAGTGAGGAGAGCTTGGCC
ATAGCCTGTGACAGCATTCAGAGAATGCGGGCTGACATGGGTGGCACCAATATCCTCTCC
CCACTCAAGTGGATCATCCGGCAGCCAGTACACCGCGGCCACCCGCGGCTCCTCTTCCTG
ATCACAGATGGGGCAGTCAACAACACCGGGAAGGTGCTGGAGCTGGTGCGAAACCAAGCC
TTCTCTACCAGGTGCTATAGCTTTGGAATTGGACCCAACGTCTGCCACAGGCTGGTGAAA
GGGCTGGCAACGGTGTCCAAGGGCAGTGCCGAGTTCCTGGTGGAGGGGGAGCGGCTGCAA
CCCAAGATGGTCAAATCCCTGAAGAAGGCCATGGCCCCGGTCCTGAGCGATGTGACTGTG
GAGTGGGTCTTCCCTGAGACCGCCGAAGTCCTGATCTCACCTGTCAGCACCAGCACCCTC
TTCCCTGGAGAACGGCTGGTGGGATATGGCATTGTGTGTGACGCCTCCTTATACAGCTCC
AATTACAGATCTGACAAGAGGAGACGATACAGCATGCTGCACTCTCAGGAGTCCGGCAGC
TCTGTCTTCTCCCATTCTCAGGATGAGGGGCCCAGCCCAGACAGTGGAGATTGTGCCAAG
AGCCTGGGGACACCCTTCAACCTGAAGCAGGCCAAAGATGCCCAGCCATCCAGCGGAGAC
TCCACCACCAGTCCTAGTCTGGATGTCTCCCCGCGACAGCGGGCATACAGCACCAACCAG
ATCGCCAACCATAAGCCCTCCCCAAGGGCTGCCACGGCCAGCGACCCCACAACGGCTGCC
AGGAGATACCCCCTGCGGAAAGCCAAGCTGCAGGACCTCACCAACCAGACCAGCCTGGAT
GCCCCGCGGTGGCAGATTGATTTGCAGCCCTTCCTGAACCATGGCTCGGACCTGAGCCCG
GGCCCCAAACTCAGGGGCCCAGGGGCCCGCAGGCCCTCTCTGCTGCCCCAGGGCTGCCAG
CCTGTCCTGCCCACCAGCCCGGAGACCCAGGCCTGGAGCCCCATGAGAGAGCTGGATCTC
GGGTCTAGCCTGAAGCCTGAACTGTCCCATCACCCCTCTGCCTTCGAGACTGACACGTCC
TCAGACTGGGAGCCCCTGGCCGAGTCCCAAGAGCAGGCCAGTCCCAGCAGGCCTGCCACC
CCAGACCCCGTGCTGGGCAAGGCCGTAGTCAAGGGCCTGCGCAACAGCCAACGTCTGCAA
TGGGAGGTGAGCTTCGAGCTGGGGCCTCCTGGCCCCGAGCAGAGTGGCGCGCAGGATGCT
GACCTGTGGAGCGAGACCTTCCACCACCTGGCGGCCCGGGCCATCATCCGCGACTTCGAG
CAGCTGGCAGAGCGCCAGGGCGAGATCGAGCAAGGGTCCAGCCGCCGCTACCAGGTGAAT
GCCGTGCACACCAGCAAGGCCTGCAACATCATCAGCAAGTACACTGCCTACGTGCCTGTG
GACGTGAGCAAGAGCCGGTACCTGCCCACCGTGGTGGCGTACCCCAACTCCGGTGCTGCG
TTGCGGATGGTCAGTTCTCGAGTCCAGAACCGACAGTGGAGGGGCACCTCTGCTGGCCTC
AGGTGGTCCCAGACCATGCTCAGGGAAGACTCAGCACCAGGAGAT---------CAGAAC
CTAAATGTGGAGGAAAACCCCACTGCGCCCTCCAGCGAGACCACGTCCCCAGGCCACAAG
AAGTACGCTGTCTCTGAAGGTCCCCTGCACAGTCTGGCCACCAACACC---
