# Supplementary material for: Positively selected genes in the hoary bat (Lasiurus cinereus) lineage: prominence of thymus expression, immune and metabolic function, and regions of ancient synteny
Source: PeerJ. 2022 Mar 17;10:e13130. doi: 10.7717/peerj.13130 (PMC8934532; doi:10.7717/peerj.13130)
Supplement: Supplemental Information 4 — Likely alignment errors have been manually deleted between conserved codons. Recovery of the original codon positions requires alignment to the original accessions in each orthogroup. [file peerj-10-13130-s004.zip › renamed.manual/OG0004144.manual.fas]

>EpFu|XM_028160718.1_cds_XP_028016519.1_1
GAAATTTATGGCTATAATTTGTGTCGCTGGAAGCTTGCCATAGTTTCTCTAGGAGTGGTT
TGCACTGGTGGCTTTCTCCTCCTCCTCCTCTATTGGATGCCTGAGTGGCGGGTAAAGGCA
ACCTGTATTAGAGCTGCAATTAAAGACTGTGAAGTGGTGCTGCTGAGGACTACTGATGAA
TTCAGAATGTGGTTTTGTGCAAAAATTCGCTTGCTTTCTCTGAAAACTCATCCATTTTCA
AGTCCAAAATCTATGGCTAATAAGGTTTCAAATGGCCATGCTGTTCTTTTAACTGAAAAT
------CTGGCCGAAGAGAACAGGCATGAGATAAGTAAATATTCACAGACACAATCAGAA
CAGATTCGTTATTTCACCCACCATAGTGTAAAATATTTCTGGAATGATACCCTTCACAAT
TTTGATTTCTTAAAGGGACTGGATGAAGGTGTTTCTTGTACGTCAATTTATGAAAAGCAT
AGTGCAGGACTGACAAAGGGGATGCATGCCTACAGAAAATTGCTTTATGGAATAAATGAA
ATTTCTGTGAAAGTGCCTTCTGTTTTTAAGCTTCTAATTAAGGAGGTTCTCAACCCATTT
TACATTTTCCAGCTGTTCAGTGTTATACTGTGGTGCACTGATGAATACTATTACTATGCT
CTAGCCATTGTGATTATGTCTGTAGTATCAATTCTAAGTTCTCTATATTCCATTAAAAAG
CAATATATTATGTTGCATGACATGGTGGCAGCTCACAGTACTGTGAGAGTTTCAGTTTGC
AGAGTAAATGAAGAAAGAGAAGAGATCTTTTCTACAGACCTTGTGCCGGGAGATGTTATG
GTCATTCCATTAAATGGGACTATCATGCCTTGTGATGCAGTACTTATTAATGGTACTTGC
ATTGTAAATGAAAGCATGTTAACAGGAGAAAGTGTTCCAGTGACAAAGACGAATTTGCCA
AATCCTTCAGTGGACATAAAAGGAATGGGAGATGAATTATATAGTCCAGAAATACATAAA
CGACACACTTTGTTTTGTGGGACTACTGTTATTCAAACTCGTTTCTACACTGGAGAACTT
GTCAAGGCCATAGTAGTTAGAACAGGATTTAGTACTTCCAAAGGACAGCTTGTTCGTTCC
ATATTGTATCCCAAACCAACGGATTTTAAACTCTACAGAGATGCCTACTTGTTTCTTCTG
TGTCTTGTGGCGGTGGCTGCCATTGGGTTTATCTACACTATTATCAATAGCATTTTAAAT
GAGGTGGAGATTGGAGTAATAATTATTGAGTCTCTTGATATCATTACAATCACTGTGCCA
CCTGCACTTCCTGCTGCAATGACTGCTGGTATTGTGTATGCTCAAAGAAGACTGAAAAAA
ATTGGTATTTTCTGCATCAGTCCCCAAAGGATAAATATATGTGGACAGCTGAATCTTGTT
TGCTTTGACAAGACTGGAACTCTTACTGAAGATGGTTTAGATCTTTGGGGGATTCAACGA
GTGGAAAATACACGTTTTCTTTTGCCAGAAGAAAATGTTTGCAATGAGATGTTGGTAAAG
TCTCAGTTTGTTGCTTGTATGGCTACTTGCCATTCACTCACAAAAATTGAAGGAGTGCTT
TCTGGTGATCCACTTGATTTGAAAATGTTTGAAGCCATCGGATGGATTTTGGAAGAAGCA
ACTGAAGAGGAAACAGCACTTCATAATCGAATTATGCCAACTGTGGTTCGTCCTCCAAAA
CAACTGCTTCCTGAATCTACACCTGCAGGAGACCAGGAAATGGCTATTTATGAGATAGGA
ATTGTTCGCCAGTTCCCATTTTCTTCTGCTTTGCAACGTATGAGTGTGGTTGCAAGGGTG
CTAGGGGATAAAAAAATGGATGCCTACATGAAAGGAGCACCTGAGGTCATTGCCAGTCTT
TGTAAACCTGAAACAATTCCTGTTGATTTTGAAAATGTTTTAGAGGATTACACTAAACAG
GGCTTCCGTGTAATTGCTCTTGCACACAGAAAATTGGAGTCAAAACTGACATGGCATAAA
GTACAGAATATTAGCAGAGATGCCATTGAAAACAACATGGATTTTATGGGATTAATTATA
ATGCAGAACAAATTAAAGCAAGAAACCCCTGCAGTACTTGAAGATTTGCATAAAGCCAAT
ATTCGCACTGTCATGGTCACAGGTGACAACATGTTGACTGCTGTCTCTGTGGCCAGAGAC
TGTGGAATGATACTACCTCAGGATAAAGTTATTATTGCTGAAGCATTACCTCCAAAGGAT
GGAAAAGTTGCCAAAATAAACTGGCATTATGCAGACACTCTAACACAGTGCAGTAATTCA
TCAGCAATTGACTCGGAGGCAATTCCAATTAAATCAGTCCATGATAGCTTAGAGGATCTT
CAGGTGTCTCGTTATCATTTTGCAATGAATGGAAAATCATTTTCAGTGATACTGGAGCAT
TTTCAAGACCTTGTTCCAAAGTTGATGCTGCATGGCACTGTGTTTGCTCGTATGGCACCT
GATCAGAAGACACAATTAGTAGAAGCATTGCAAAATGTAGATTACTTTGTTGGGATGTGT
GGTGATGGTGCAAATGATTGTGGTGCTCTAAAGAGGGCACATGGAGGCATTTCTTTATCA
GAGCTTGAGGCTTCAGTGGCATCTCCCTTTACCTCCAAAACTCCTAGTATTTCCTGTGTG
CCAAACCTCATCAGGGAAGGCCGTGCTGCTTTAATGACTTCCTTCTGTGTGTTTAAATTT
ATGGCTTTGTACAGCATTATACAATACTTCAGTGTTACTCTACTGTACTCCGTCTTAAGT
AACCTAGGAGACTTCCAGTTTCTCTTCATTGATCTGGCAATCATTTTGGTAGTGGTATTT
ACAATGAGTTTAAATCCTGCCTGGAAGGAACTTGTGGCACAGAGACCACCTTCAGGTCTC
ATATCGGGGGCCCTTCTCTTCTCCGTTTTGTCTCAGATCATCATCAGCATTGGATTTCAG
TCTTTGGGGTTTTTTTGGGTCAAGCAGCAACCTTGGTATGAAATATGGCATCCACATTCA
GATGCTTGTAATACAACAGGAAGTCTATATGGGAATTTCTCACATTTGTACAATGAAACC
GAAGATGATCCACATAATATACAAAATTATGAAAATACCACAGTGTTTTTTATCTCCAGT
TTTCAGTACCTCATAGTGGCAATTGCCTTTTCCAAAGGAAAACCTTTCAGGCAACCTTGC
TATAAGAATTATCTTTTTGTTTTGTCTGTGATTATTTTGTATGTTTTCATATTATTCATC
ATGTTGCATCCAGTTGCCCCTATTGACCAGGCTCTTCAGATTGTGTGTGTACCATATCAA
TGGCGTATAACTATGCTCATCATTGTTCTTGTAAATGCCCTTGTATCTATCATGGTGGAG
AACTTCTGCCTTGACATGGTCCTTTGGAAAGTTGTGTTCAATCGAGACAGACAAGGAGAG
TATCGCTTCACCACCACACAGCCAGCACAGGAGTCAGTGGATTATTGGGGGAAATGCTGC
TTGTCCTGTGCCCTGGACTGTAGAAAGAAGATGCCGAAAGCAAAGTACATGTATCTGGCT
CAGGAGCTCTTGGTTGACCCGGAATGGCCACCAAAACCTCAGACGACAACAGAAGCTAAA
GCTTTAGTTAAAGAAAATGGATCATGTCAAATCATCACC---
>LaCi|153-exonerate_protein2genome-gene-219.20-mRNA-1
GAAATTTATGGCTATAATTTGTGTCGCTGGAAGCTTGCCGTAGTTTCTCTAGGAGTGGTT
TGCACTGGTGGCTTTCTCCTCCTCCTCCTCTATTGGATGCCTGAGTGGCGGGTAAAGGCA
ACCTGTATTAGAGCTGCAATTAAAGACTGTGAAGTGGTGCTGCTGAGGACTACTGATGAA
TTCAGAATGTGGTTTTGTGCAAAAATTCGCTTGCTTTCTCTGAAAACTCATCCATTTTCG
AGTCCAAAATCTATGGCTAATAAGGTTTCAAATGGCCATGCTGTTCTTTTAACTGAAAAT
------CTGGCCGAAGAGAACAGGCATGAGATAAGTAAATATTCACAGACACAATCAGAA
CAGATTCGTTATTTCACCCACCATAGTGTGAAATATTTCTGGAATGATACCCTTCACAAT
TTTGATTTCTTAAAGGGACTGGATGAAGGTGTTTCTTGTACGACAATTTATGAAAAGCAT
AGTGCAGGACTGACAAAGGGGATGCATGCCTACAGAAAATTGCTTTATGGAATAAATGAA
ATTTCTGTGAAAGTGCCTTCTGTTTTTAAGCTTCTAATTAAGGAGGTTCTCAACCCATTT
TACATTTTCCAGCTGTTCAGTGTTATACTGTGGTGCACTGATGAATACTATTACTATGCT
CTAGCCATTGTGATTATGTCTGTAGTGTCAATTCTAAGTTCTCTATATTCCATTAAAAAG
CAATATATTATGTTGCATGACATGGTGGCAGCTCACAGTACTGTGAGAGTTTCAGTTTGC
AGAGTAAATGAAGAAAGAGAAGAGATCTTTTCTACAGACCTTGTGCCAGGAGATGTTATG
GTCATTCCATTAAATGGGACTATCATGCCTTGTGATGCAGTACTTATTAATGGTACTTGC
ATTGTAAATGAAAGCATGCTAACAGGAGAAAGTGTTCCAGTAACAAAGACGAATTTGCCA
AATCCTTCAGTGGATATAAAAGGAATGGGAGATGAATTATATAGTCCAGAAATACATAAA
CGACACACTTTGTTTTGTGGGACTACTGTTATTCAAACTCGTTTCTACACTGGAGAACTT
GTTAAGGCCATAGTAGTTAGAACAGGATTTAGTACTTCCAAAGGACAGCTTGTTCGTTCC
ATATTGTATCCTAAACCAACAGATTTTAAACTCTACAGAGATGCCTACTTGTTTCTTCTG
TGTCTTGTGGCGGTGGCTGCCATTGGGTTTATCTACACTATTATCAATAGCATTTTAAAT
GAGGTGGAGATTGGAGTAATAATTATTGAGTCTCTTGATATCATTACAATCACTGTGCCA
CCTGCACTTCCTGCTGCAATGACTGCTGGTATTGTATATGCTCAAAGAAGACTGAAAAAA
ATTGGTATTTTCTGCATCAGTCCCCAAAGGATAAATATATGTGGACAGCTGAATCTTGTT
TGCTTTGACAAGACTGGAACTCTTACTGAAGATGGTTTAGATCTTTGGGGGATTCAACGA
GTGGAAAATACACGTTTTCTTTTGCCAGAAGAAAATGTTTGCAATGAGATGTTGGTAAAG
TCTCAGTTTGTTGCTTGTATGGCTACTTGCCATTCACTCACAAAAATTGAAGGAGTGCTT
TCTGGTGATCCACTTGATTTGAAAATGTTTGAAGCCATCGGATGGATTTTGGAAGAAGCA
ACTGAAGAGGAAACAGCACTTCATAATCGAATTATGCCAACTGTGGTTCGTCCTCCAAAA
CAACTGCTTCCTGAATCTACACCTGCAGGAGACCAGGAAATGGCTATTTATGAGATAGGA
ATTGTTCGCCAGTTCCCATTTTCTTCTGCTTTGCAACGTATGAGTGTGGTTGCAAGGGTG
TTAGGGGATAAAAAAATGGATGCCTACATGAAAGGAGCACCTGAGGTCATTGCCAGTCTT
TGTAAACCTGAAACAATTCCTATTGATTTTGAAAATGTTTTAGAGGATTACACTAAACAG
GGTTTCCGTGTAATTGCTCTTGCACACAGAAAATTAGAGTCAAAACTGACATGGCATAAA
GTACAGAATATTAGCAGAGATGCCATTGAAAACAACATGGATTTTATGGGATTAATTATA
ATGCAAAACAAATTAAAGCAAGAAACCCCTGCAGTACTTGAAGATTTGCATAAAGCCAAT
ATTCGCACTGTCATGGTCACAGGTGACAACATGTTGACTGCTGTCTCTGTGGCCAGAGAC
TGTGGAATGATACTACCTCAGGATAAAGTTATTATTGCTGAAGCATTACCTCCAAAGGAT
GGAAAAGTTGCCAAAATAAACTGGCATTATGCAGACACTCTAACACAGTGCAGTAATTCA
TCAGCAATTGACTCGGAGGCAATTCCAATTAAATCAGTCCACGATAGCTTAGAAGATCTT
CAGGTGTCTCGTTATCATTTTGCAATGAATGGAAAATCATTTTCAGTGATACTGGAGCAT
TTTCAAGACCTCGTTCCAAAGTTGATGTTGCATGGCACTGTGTTTGCTCGTATGGCACCT
GATCAGAAAACACAATTAGTAGAAGCATTGCAAAATGTAGATTACTTTGTCGGGATGTGT
GGTGATGGTGCAAATGATTGTGGTGCTCTAAAGAGGGCACATGGAGGCATTTCTTTATCA
GAGCTTGAGGCTTCAGTGGCATCTCCCTTTACCTCCAAAACTCCTAGTATTTCCTGTGTG
CCAAACCTCATCAGGGAAGGCCGTGCTGCTTTAATGACTTCCTTCTGTGTGTTTAAATTT
ATGGCTTTGTACAGCATTATACAATACTTCAGTGTTACTCTACTGTACTCCGTCTTAAGT
AACCTAGGAGACTTCCAGTTTCTCTTCATTGATCTGGCAATCATTTTGGTAGTGGTATTT
ACAATGAGTTTAAATCCTGCCTGGAAGGAACTTGTGGCACAGAGACCACCTTCAGGTCTC
ATATCGGGGGCCCTTCTCTTCTCCGTTTTGTCTCAGATCATCATCAGCATTGGATTTCAG
TCTTTGGGGTTTTTTTGGGTCAAGCAGCAACCTTGGTATGAAATATGGCATCCACATTCA
GATGCTTGTAATACAACAGGAAGTTTATATGGGAATTTCTCACATTTGTACAATGAAACC
GAAGATGATCCACATAATATACAAAATTATGAAAATACCACAGTGTTTTTTATCTCCAGT
TTTCAGTACCTCATAGTGGCAATTGCCTTTTCAAAAGGAAAACCTTTCAGGCAACCTTGC
TACAAGAATTATCTTTTTGTTTTGTCTGTGATTATTTTGTACGTTTTCATATTATTCATC
ATGTTGCATCCAGTTGCCCCTATTGACCAGGCTCTTCAGATTGTGTGTGTACCATATCAG
TGGCGTATAACCATGCTCATCATTGTTCTTGTAAATGCCCTTGTATCTATCATGGTGGAG
AACTTCTGCCTTGACATGGTCCTTTGGAAAGTTGTGTTCAATCGAGACAGACAAGGAGAG
TATCGCTTCACCACCACACAGCCAGCACAGGAGTCAGTGGATTGTTGGGGGAAATGCTGC
TTGTCCTGTGCCCTGGACTGCAGAAAGAAGATACCGAAAGCAAAGTACATGTATCTGGCT
CAGGAGCTCTTGGTTGATCCAGAATGGCCACCAAAACCTCAGACAACAACAGAAGCTAAA
GCTTTAGTTAAAGAAAATGGATCATGTCAAATCATCACCATA
>HiAr|XM_019651235.1_cds_XP_019506780.1_1
GAGATTTATGGCTATAATTTGTGTCGCTGGAAGCTTGCCATAGTTTCTCTAGGAGTGGTT
TGCACCGGTGGCTTTCTCCTCCTCCTCCTGTATTGGATGCCCGAGTGGCGGGTGAAGGCG
ACCTGTATTAGAGCTGCAGTTAAAGACTGTGAAGTGGTGCTGCTGAGGACTACTGATGAA
TTCAGAATGTGGTTTTGTGCAAAAATTCGCTCACTTTCTGTGGAAGCTCATCCTTTTTTG
AGTCCAAAATCTATGGCTAATAAAGTTTCAAATGGCCATGCTGTTCTTTTAAATGAAAAT
------CTGGGTGAAGAGAACAGACATGAGATAAGTACACGTTCACAGATGCAATCAGAA
CAGATTCGTTATTTCACCCACCATAGTGTAAAATACTTCTGGAATGACACCCTTCACAAT
TTTGATTTCTTAAAGGGACTGGATGAAGGTGTTTCTTGTACGTCAATTTATGAAAAGCAT
AGTGCAGGACTGACAAAGGGGATGCATGCCTACAGAAAATTGCTGTATGGAGTAAATGAA
ATTTCTGTGAAAGTGCCTTCTGTTTTTAAGCTTCTAATTAAGGAGGTTCTCAACCCATTT
TACATTTTCCAGCTGTTCAGTGTTATACTGTGGTGCACTGATGAATACTATTACTACGCT
CTTGCCATTGTGATTATGTCTATAGTATCAATTCTAAGCTCCCTATATTCCATTAGAAAG
CAATATATTATGTTGCATGACATGGTGGCAGCTCACAGTACTGTGAGAGTTTCAGTTTGC
AGAGTAAATGAAGAAATGGAAGAGATCTTTTCCACAGACCTTGTGCCGGGAGATATCATG
GTCATTCCATTAAATGGGACAGTAATGCCTTGTGATGCAGTACTTATTAATGGTACTTGC
ATTGTAAATGAAAGCATGTTAACAGGAGAAAGTGTTCCAGTGACAAAGACTAATTTGCCA
AATCCTTCAGTGGACATAAAAGGAATGGGCGATGAATTATATAGTCCAGAAATACATAAA
CGGCACACTTTGTTTTGTGGGACTACTGTTATTCAAACTCGTTTCTACACTGGAGAACTT
GTCAAAGCCATAGTAGTTAGAACAGGATTTAGTACTTCTAAAGGACAGCTTGTCCGTTCC
ATATTGTATCCCAAACCAACTGATTTTAAACTCTACAGAGATGCCTACTTGTTTCTTCTG
TGTCTTGTGGCGGTGGCTGGCATTGGGTTTATCTACACTATTATCAATAGCATTTTAAAT
AAGGTGGAAGTTGGGGTAATAATTATCGAGTCTCTTGATATCATTACAATTACTGTGCCA
CCTGCACTTCCTGCTGCGATGACTGCTGGCATTGTGTATGCTCAAAGAAGACTGAAAAAA
ATTGGTATTTTCTGTATCAGTCCCCAAAGGATCAATATCTGTGGGCAGTTGAATCTCGTT
TGCTTTGACAAGACTGGAACTCTTACTGAAGATGGTTTAGATCTTTGGGGGATTCAACGA
GTGGAAAATACATGTTTTCTTTTGCCAGAAGAAAACGTTTGCAATGAGATGTTGGTAAAA
TCTCAGTTTGTTGCCTGTATGGCTACTTGTCATTCACTCACAAAAATTGAAGGAGTGCTT
TCTGGTGATCCACTTGATTTGAAAATGTTTGAAGCCATTGGATGGATTCTGGAAGAAGCA
ACTGAAGAGGAAACAGCACTTCATAATCGAATTATGCCCACTGTGGTTCGTCCTCCAAAA
CAACTGCTTCCTGAATCTACACCTGCAGGAGATCAGGAAATGGCTATTTATGAGATAGGA
ATTGTTCGCCAGTTCCCATTTTCTTCTGCTTTGCAACGTATGAGTGTGGTTGCAAGGGTG
CTAGGGGATAAGAAAATGGATGCTTATATGAAAGGAGCACCTGAGGTCATTGCCAGTCTT
TGTAAACCTGAAACAGTTCCTGTTGATTTTGAAAAAGTTTTAGAGGATTACACTAAACAG
GGCTTCCGTGTGATTGCTCTTGCACACAGAAAATTGGAGTCAAAACTAACATGGCATAAA
GTACAGAATATTAGCAGAGATGCCATTGAAAACAACATGGATTTTCTGGGATTAATTATA
ATGCAGAACAAATTAAAACAAGAAACCCCTGCAGTACTTGAAGATTTGCATAAAGCCAAC
ATTCGCACTGTCATGGTCACAGGCGACAACATGTTGACTGCTGTCTCCGTGGCCAGAGAC
TGTGGAATGATACTACCTCAGGATAAAGTTATTATTGCTGAAGCATTACCTCCAAAGGAT
GGGAAAGTTGCCAAGATAAATTGGCATTATGCAGACACCCTAACACAGTGCAGTAGTTCA
TCTGCTATTGACTCAGAGGCTATTCCAATTAAATCGGTCCATGATAGCTTAGAGGATCTT
CAGGTGACGCATTATCATTTTGCAATGAATGGAAAGTCATTTTCAGTGATATTGGAGCAT
TTTCAAGACCTTGTTCCTAAGTTGATGTTGCATGGCACTGTGTTTGCTCGTATGGCACCT
GATCAGAAGACACAATTAGTAGAAGCGTTGCAGAATGTAGATTACTTTGTTGGGATGTGT
GGTGATGGTGCAAATGATTGTGGTGCTTTGAAGAGGGCACATGGAGGCATTTCCTTATCA
GAGCTTGAGGCTTCGGTGGCATCTCCTTTTACCTCCAAAACTCCTAGTATTTCCTGTGTG
CCAAACCTTATCAGGGAAGGCCGTGCTGCTTTAATGACTTCCTTCTGTGTCTTTAAATTT
ATGGCTTTGTACAGCATTATACAGTACTCCAGTGTTACTCTACTGTATTCCGTCTTAAGT
AACCTAGGAGACTTCCAGTTTCTCTTCATTGATCTGGCAATCATTTTGGTAGTGGTATTT
ACAATGAGTTTAAATCCTGCCTGGAAGGAACTAGTGGCACAAAGACCACCTTCAGGTCTT
ATATCGGGAGCTCTTCTCTTCTCCGTTTTGTCTCAGATCATCATCTGCATTGGGTTTCAA
TCTTTGGGGTTTTTTTGGGTCAAGCAGCAACCTTGGTATGAAGTATGGCATCCATATTCA
GATGCTTGTAATACAACAGGAAGCTTATATTGGAATTCTTCACATTTGTACAATGAAACC
GAACTTGATCCACATAATATACAAAATTATGAAAATACCACAGTGTTTTTTATCTCCAGT
TTTCAGTACCTCATAGTGGCAATTGCCTTTTCAAAAGGAAAACCCTTCAGGCAACCTTGC
TACAAGAATTATCTTTTTGTTGTGTCTGTGATTATTTTGTATGTTTTCATGTTATTCATC
ATGTTGCATCCAGTTGCCTCTATTGACCAGGTTCTTCAGATAGTGTGTGTACCATATCAG
TGGCGTATAACTATGCTCATCATTGTTCTTGTCAATGCCTTTGTGTCTATCCTGGTGGAG
AACTTCTGCCTTGACATGGTCCTTTGGAAAGTTGTGTTCAGTCGAGACAAACAAGGAGAA
TATCGCTTCACCACCACACAGCCACCACAGGAGTCAGTGGATCATTGGGGAAAATGCTGC
TTGTCCTGGTCCCTGGACTGTAGAAAGAAGATGCCAAAGGCAAAGTACATGTATCTGGCC
CAGGAGCTCTTGTTTGATCCGGAATGGCCACCAAAACCTCAGACAACAACAGAAGCTAAA
GCTTTGGTTAATGAAAATGGATCGTGTCAGATCATCACT---
>MyLu|XM_006084753.3_cds_XP_006084815.1_1
GAAATTTATGGCTATAATTTATGTCGCTGGAAGCTTGCCATAGTTTCTCTAGGAGTGGTT
TGCACCGGTGGCTTTCTCCTGCTCCTCCTCTATTGGATGCCTGAGTGGCGGGTGAAGGCA
ACCTGTATTAGAACTGCAATTAAAGACTGTGAAGTGGTGCTGCTGAGGACTACTGATGAA
TTCAAAACGTGGTTTTGTGCAAAAATTCGCTTGCTTTCTCTGAAAACTCATCCATTTTCG
AGTCCAAAATCTGTGGCTAATAAGGTTTCAAATGGCCATGCTGTTCTTTTAACTGAAAAT
------TTGGCCGAAGAGAACAGGCATGAGATAAATAAATATTCACAGACACAATCAGAA
CAGATTCGTTACTTTACCCACCATAGTGTAAAATATTTCTGGAATGATACCCTTCACAAT
TTTGATTTCTTGAAGGGACTGGATGAAGGTGTTTCTTGTACGTCAATTTATGAAAAGCAT
AGTGCAGGACTGACAAAGGGGATGCATGCCTACAGAAAATTGCTTTATGGAATAAATGAA
ATTTCTGTGAAAGTGCCTTCTGTTTTTAAGCTTCTAATTAAGGAGGTTCTCAACCCATTT
TACATTTTCCAGCTGTTCAGTGTTATACTGTGGTGCACTGATGAATACTATTACTATGCT
TTAGCTATTGTGATTATGTCTGTAGTATCAATTCTAAGTTCTCTATATTCCATTAAAAAG
CAATATATTATGTTGCATGACATGGTGGCAGCTCACAGTACTGTGAGAGTTTCAGTTTGC
AGAGTAAATGAAGAAAAAGAAGAGATCTTTTCTACAGAACTTGTGCCGGGAGATGTTATG
GTCATTCCATTAAATGGGACTATCATGCCTTGTGATGCAGTACTTATTAATGGTACTTGC
ATTGTAAATGAAAGCATGTTAACAGGAGAAAGTGTTCCAGTGACAAAGACGAATTTGCCA
AATCCTTCAGTGGACATAAAAGGAATGGGAGATGAATTATATAGTCCAGAAATACATAAA
CGACACACTTTGTTTTGTGGGACTACTGTTATTCAAACTCGTTTCTACACTGGAGAGCTT
GTCAAGGCCATCGTAGTTAGAACAGGATTTAGTACTTCCAAAGGACAGCTTGTTCGTTCC
ATATTGTATCCCAAACCAACAGATTTTAAACTCTACAGAGATGCCTACTTGTTTCTTCTG
TGTCTTGTGGCGGTGGCTGCCATTGGGTTTATCTACACTATTATCAATAGCATTCTAAAT
GAGGGGGGGATTGGGGGAATAATTATCGAGGCTCTTGATATCATTACAATCACTGTGCCA
CCTGCACTTCCTGCTGCAATGACTGCTGGGATTGGGTATGCTCAAAGAAGACTGAAAAAA
ATTGGGATTTTCTGCATCAGTCCCCAAAGGATAAATATATGTGGACAGCTGAATCTTGTT
TGCTTTGACAAGACTGGAACTCTTACTGAAGATGGTTTAGATCTTTGGGGGATTCAACGA
GTGGAAAATACACGTTTTCTTTTGCCAGAAGAAAATGTTTGCAATGAGATGTTGGTAAAG
TCTCAGTTTGTTGCTTGTATGGCTACTTGCCATTCACTCACAAAAATTGAAGGAGTTCTT
TCTGGTGATCCACTTGATTTGAAAATGTTTGAAGCCATCGGATGGATTCTGGAGGAAGCA
ACTGAAGAGGAAACAGCACTTCATAATCGAATTATGCCAACTGTGGTTCGTCCTCCAAAA
CAACTGCTTCCTGAATCTACACCTGCAGGAGACCAGGAAATGGCTATTTATGAGATAGGA
ATTGTTCGCCAGTTCCCATTTTCTTCTGCTTTGCAACGTATGAGTGTGGTTGCAAGGGTG
CTAGGGGATAAAAAAATGGATGCCTACATGAAAGGAGCACCTGAGGTCATTGCCAGTCTT
TGTAAACCTGAAACAATTCCTCTTGATTTTGAAAATGTTTTAGAGGATTACACTAAACAG
GGCTTCCGTGTAATTGCTCTTGCACACAGGAAATTGGAGTCAAAACTGACATGGCATAAA
GTGCAGAATATTAGCAGAGATGCCATTGAAAACAACATGGATTTTATGGGATTAATTATA
ATGCAGAACAAATTAAAGCGAGAAACCCCTGCAGTACTTGAAGATTTGCATAAAGCCAAC
ATTCGCACTGTCATGGTCACAGGTGACAACATGTTGACTGCTGTCTCTGTGGCCAGAGAC
TGTGGAATGATACTACCTCAGGATAAAGTTATTATTGCTGAAGCATTACCTCCAAAGGAT
GGAAAAGTTGCCAAAATAAACTGGCATTATGCAGACACTCTAACACAGTGCAGTAATTCA
TCAGCAATTGACTCGGAGGCAATTCCAATTAAATCAGTCCACGATAGCTTAGAGGATCTT
CAGGTGTCTCGTTATCATTTTGCAATGAATGGAAAATCATTTTCAGTGATACTGGAGCAT
TTTCAAGACCTTGTTCCAAAGTTGATGTTGCATGGCACTGTGTTTGCTCGTATGGCACCT
GATCAGAAGACACAATTAGTAGAAGCATTGCAAAATGTAGATTACTTTGTTGGGATGTGT
GGTGATGGTGCAAATGATTGTGGTGCTCTAAAGAGGGCACATGGAGGCATTTCTTTATCA
GAGCTCGAGGCTTCAGTGGCATCTCCCTTTACCTCCAAAACTCCTAGTATTTCCTGTGTG
CCAAACCTCATCAGGGAAGGCCGTGCTGCTTTAATGACTTCCTTCTGTGTGTTTAAATTT
ATGGCTTTGTACAGCATTATACAATACTTCAGTGTTACTCTACTGTATTCCGTCTTAAGT
AACCTAGGAGACTTCCAGTTTCTCTTCATTGATCTGGCAATCATTTTGGTAGTGGTATTT
ACAATGAGTTTAAATCCTGCCTGGAAGGAACTTGTGGCACAAAGACCACCTTCAGGTCTC
ATATCGGGGGCCCTTCTCTTCTCCGTTTTGTCTCAGATCATCATCAGCATTGGATTTCAG
TCTTTGGGGTTTTTTTGGGTCAAGCAGCAACCTTGGTATGAAATATGGCATCCACATTCA
GATGCTTGTAATACAACAGGAAGCCTATATGGGAATTTTTCACATTTGTACAATGAAACC
GAAGATGATCCACATAATATACAAAATTATGAAAATACCACAGTGTTTTTTATCTCCAGT
TTTCAGTACCTCATAGTGGCAATTGCCTTTTCAAAAGGAAAACCTTTCAGGCAACCTTGC
TACAAGAATTATCTTTTTGTTTTGTCTGTGATTATTTTGTATGTTTTCATATTATTCATC
ATGTTGCATCCAGTTGCCTCTATTGACCAGGCTCTTCAGATTGTGTGTGTACCATATCAG
TGGCGTATAACTATGCTCATCATTGTTCTTGTAAATGCCCTTGTATCTATCATGGTGGAG
------------------------------------------------------------
------------------------------GAGTCAGTGGATTATTGGGGGAAATGCTGC
TTGTCCTGTGCCCTGGACTGTAGAAAGAAGATACCAAAAGCAAAGTACATGTATCTGGCT
CAGGAGCTCTTGGTTGACCCGGAATGGCCACCAAAACCTCAGACGACAACAGAAGCTAAA
GCTTTAGTTAAAGAAAATGGATCATGTCAAATCATCACC---
>PhDi|XM_028505159.1_cds_XP_028360960.1_1
GAGATATATGGCTATAATTTGTGTCGCTGGAAGCTTGCAGTTGTTTCTCTAGGCGTGGTT
TGCACTGGTGGCTTTCTCCTCCTCCTCCTCTATTGGATGCCTGAGTGGCGGGTGAAGGCG
ACCTGTGTTAGAGCTTCAATTAAAGACTGTGAAGTGGTGCTGCTGAGGACTACTGATGAA
TTCAGAATGTGGTTTTGTGCAAAAATTCGCTTGCTTTCTCTAAAAACTCATCCATTTTCA
AGTCCAAAATCTATGGCTAATGTGGTTTCAAATGGCCATGCTGTTCTTTTAACTGAAACT
CTGGATCTGGCTGAAGAGAACAGACATGAGATAAGCAAATATTCACAGATGCAGTCAGAA
CAGATTCGTTATTTCAGTCACCATAGTGTAAAATATTTCTGGAATGATACCCTTCACAAT
TTTGATTTCTTAAAGGGACTGGATGAAGGTGTTTCTTGTACGTCAATTTATGAAAAGCAT
AGTGCAGGACTGACAAAGGGGATGCATGCCTACAGAAAATTGCTTTATGGAGTAAATGAA
ATTTCTGTGAAAGTGCCTTCTGTTTTTAAGCTTCTAATTAAGGAGGTTCTCAACCCATTT
TACATATTCCAGCTGTTTAGTGTAATACTGTGGTGCACTGATGAATATTACTACTATGCT
CTAGCCATTGTCATTATGTCTGTAGTATCAATCCTAAGTTCCCTATATTCCATTAAAAAG
CAATATATCATGTTGCATGACATGGTGGCAGCTCACAGTACTGTGAGAGTTTCAGTTTGC
AGAGTAAATGAAGAAAGTGAAGAGATTTTTTCTACAGACCTTGTACCAGGAGATGTTATG
GTCATTCCATTAAATGGGACAGTCATGCCTTGTGACGCAGTACTTATTAATGGTACTTGC
ATTGTAAATGAAAGCATGTTAACAGGAGAAAGTGTTCCAGTGACAAAGACTAATTTGCCA
AATCCTTCAGTGGACATAAAAGGAATGGAAGATGAATTATATAGTCCAGAAATACATAAA
CGGCACACTTTGTTTTGTGGGACTACTGTTATTCAAACTCGTTTCTACTCTGGAGAACTT
GTCAAAGCCATAGTAGTTAGAACAGGATTTAGTACTTCCAAAGGACAGCTTGTTCGTTCC
ATATTGTATCCCAAACCAACTGACTTTAAACTCTACAGAGACGCCTACTTGTTTCTTCTG
TGTCTTGTGGCAGTGGCTGCCATTGGGTTTATCTACACTATTATCAATAGCGTTTTAAAT
GAGGTAGAGGTGGGAGTAATAATTATTGAGTCTCTTGATATTATTACAATTACTGTGCCA
CCTGCACTTCCTGCTGCAATGACTGCTGGTATTGTGTATGCCCAAAGAAGACTGAAAAAA
ATTGGTATTTTCTGCATCAGTCCCCAAAGGATAAATATCTGTGGACAGCTGAATCTTGTT
TGCTTTGATAAGACTGGAACTCTAACTGAAGATGGTTTAGATCTTTGGGGGATTCAGCGA
GTGGAAAATGCACGTTTTCTTTTGCCAGAGGAAAATGTTTGCAATGAGATGTTGGTAAAG
TCTCAGTTTGTTGCATGTATGGCTACTTGCCACTCACTCACAAAAATTGAAGGCGTGCTT
TCTGGTGATCCACTTGATTTGAAAATGTTCGAAGCCATCGGATGGATTCTGGAAGAAGCA
ACTGAAGAGGAAACAGCACTTCATAATAGAATTATGCCAACTGTGGTTCGTCCTCCAAAG
CAACTGCTTCCTGAATCGACACCTGTGGGAAACCAGGAGATGGCTATTTATGAGATAGGA
ATTGTTCGCCAGTTCCCCTTTTCTTCTGCTTTGCAACGAATGAGTGTGGTTTCAAGGGTT
CTGGGGGATAAGAAAATGGATGCCTACATGAAAGGAGCACCTGAGGTCATTGCCAGTCTT
TGTAAACCTGAAACAGTTCCTGTTGATTTTGAAAAAGTTTTAGAGGATTACACTAAACAG
GGCTTCCGTGTAATTGCTCTTGCACACAAAAAACTGGAGTCAAAACTGACATGGCATAAA
GTACAGAATATTAGCAGAGATGCCATTGAAAACAACATGGATTTTATGGGATTAATTATA
ATGCAGAACAAATTAAAGCAAGAAACCCCTGCAGTACTTGAAGATTTGCATAAAGCCAAC
ATTCGCACTGTCATGGTCACAGGTGACAACATGTTAACTGCTGTCTCTGTGGCCAGAGAC
TGTGGAATGATACTACCTCAGGATAAAGTTATTATTGCTGAAGCATTACCTCCAAAGGAT
GGAAAAGTGGCCAAGATCAATTGGCATTATGCAGACTCCCTAACACAGTGCAGCAATTCC
TTAGCAATTGACTCGGAGGCTATTCCAATTAAATTGGCCCATAATAGCTTAGAGGATCTT
CAGGTGACTCGTTATCATTTTGCCATGAATGGAAAGTCATTTTCAGTGATACTGGAGCAT
TTTCAAGATCTTGTTCCTAAGTTGATGTTGCATGGCACTGTGTTTGCTCGTATGGCACCT
GATCAGAAGACACAGTTGGTAGAAGCACTGCAAAATGTAGATTACTTTGTTGGGATGTGT
GGTGATGGTGCAAATGATTGTGGTGCTCTGAAGAGGGCGCATGGAGGCATTTCCTTATCA
GAGCTTGAGGCTTCAGTGGCATCGCCCTTTACCTCCAAAACACCTAGTATTTCCTGTGTG
CCAAACCTCATCAGGGAAGGCCGTGCTGCTTTAATGACTTCCTTCTGTGTGTTTAAATTT
ATGGCTTTGTACAGCATTATACAATACTTCAGTGTTACTCTACTATATTCCGTGTTAAGT
AACCTAGGAGATTTCCAGTTTCTCTTCATTGATCTGGCAATCATTTTGGTGGTGGTATTT
ACCATGAGTCTAAATCCTGCATGGAAGGAGCTTGTGGCACAAAGACCACCGTCAGGCCTC
ATATCCGGATCTCTGCTCTTCTCCGTTTTGTCTCAGATCCTCATCTGCATTGCGTTTCAG
TCTGTGGCATTCTTTTGGGTCAAGCAGCAATCTTGGTATGAAGTATGGCATCCACATTCA
GATGCTTGTAATACAACAGGAAGCCTATATGGGAATTCCTCACATTTGTACAATGAAACC
GAAGATGATCCACATAATATACAAAATTATGAAAATACCACAGTGTTTTTTATCTCCAGT
TTTCAGTACCTCATAGTGGCAATTGCCTTTTCAAAAGGAAAACCCTTCAGGCAACCTTGC
TACAAGAATTATCTTTTTGTTGTGTCTGTGATTACTTTGTATGCTTTCATATTATTCATC
ATGTTGCATCCAGTTGCCTCTATTGACCAGGTTCTTCAGATAGTGTGTGTACCATATCAG
TGGCGTGTAACTATGCTCATCATTGTTCTTGTCAATGCCCTTGTATCTGTCATGGTGGAG
AACATCTGCCTTGACACGGTCCTTTGGAAAGTTGTGTTCAATCGAGACAGACAAGGAGAA
TACCGCTTCACCACCACACAGCCGCCACAGGAGGCAGTGGACCATTGGGGGAAGTGCTGC
TTGTCCTGGGTCCTGGACTGTAGGAAGAAGATACCAAAAGCAAAGTACATGTACCTGGCT
CAGGAGCTCTTGGTTGATCCGGAATGGCCACCTAAACCTCAAACAACAACAGAAGCTAAA
GCTTTAGTTAAGGAAAATGGATCATGTCAAATCATCACC---
>PtVa|XM_023525555.1_cds_XP_023381323.1_1
GAGATTTATGGGTATAATTTGTGTCGCTGGAAGCTTGCCATAGTTTCTCTAGGAGTGGTT
TGCACTGGCGGCTTTCTCCTCCTCCTCCTCTATTGGATGCCCGAGTGGCGGGTGAAGGCA
ACCTGTATTAGAGCTGCAATTAAAGACTGTGAAGTGGTGTTGCTGAGGACTACTGATGAA
TTCAGAATGTGGTTTTGTGCAAAAATTCGCTTGCTTTCTCTGGAAACTCATCCATTTTCG
AGTCCAAAATCTATGGCTAATAAGGTTTCAAATGGCCACGCTGTTCTTTTAAATGAAAAT
------CTGGCTGAAGAGAATAGGCATGAGATAAGTAAATATTCACAGACGCAATCAGAA
CAGATTCGTTATTTCACTCACCATAGTGTAAAATACTTCTGGAATGATACGCTTCACAAT
TTTGATTTCTTAAGGGGACTGGATGAAGGTGTTTCTTGTACGTCAATTTATGAAAAGCAT
AGTGCAGGACTGACAAAGGGGATGCATGCCTACAGAAAATTGCTTTATGGAGTAAATGAA
ATTTCTGTGAAAGTGCCTTCTGTTTTTAAGCTTCTAATTAAGGAGGTTCTCAATCCATTT
TACATTTTCCAGCTGTTCAGTGTTATACTTTGGTGCACCGATGAATACTATTACTATGCT
CTAGCCATTGTGATTATGTCTATAGTATCAGTTTTAAGCTCCCTATATTCCATTAGAAAG
CAATACGTTATGTTGCATGACATGGTGGCAACTCACAGTACTGTGAGAGTTTCAGTTTGC
AGAGTAAATGAA------------------------------------------------
------------------------------------------------------------
------GGTAAGTACTTCAGTTTAGGAGAAAGTGTTCCAGTGACAAAGACTAATTTGCCA
AATCCTTCAGTGGACATCAAAGGAATGGAAGATGAATTATACAGTCCAGAAATACATAAG
CGGCACACTTTGTTTTGTGGGACTGCTGTTATTCAAACTCGTTTCTATACTGGAGAACTC
GTCAAAGCCATAGTAGTTAGAACAGGATTTAGTACTTCTAAAGGACAGCTTGTCCGTTCC
ATATTATATCCCAAACCAACTGATTTTAAGCTCTACAGAGATGCCTACTTGTTTCTCCTG
TGTCTTGTGGCAGTGGCTGGCATTGGGTTTATCTACACTATTATCAACAGCATTTTAAAT
GAGGTAGAAGCTGGGGTAATAATTATTGAATCTCTTGATATCATTACAATTACTGTGCCA
CCTGCACTTCCTGCTGCAATGACTGCTGGTATTGTGTATGCTCAAAGAAGACTGAAAAAA
ATTGGGATTTTCTGCATCAGTCCCCAAAGGATAAATATCTGTGGACAGCTGAATCTTGTT
TGCTTCGACAAGACTGGAACTCTTACTGAAGATGGTTTAGATCTTTGGGGCATTCAACGA
GTGGAAAATGCATGTTTTCTTTTGCCAGAAGAAAACGTTTGCAATGAGATGTTGGTAAAG
TCTCAGTTTGTTGCTTGTATGGCTACTTGTCATTCACTCACAAAAATTGAAGGAGTGCTT
TCTGGTGATCCACTTGATTTGAAAATGTTTGAAGCCATTGGATGGATTCTGGAAGAAGCA
ACTGAAGAGGAAACAGCACTTCATAATCGAATTATGCCCACTGTGGTTCGTCCTCCAAAA
CAGTTGCTTCCTGAATCTACACCTGCAGGAGACCAGGAAATGGCTATTTATGAGATAGGA
ATTGTTCGCCAGTTTCCATTTTCTTCTGCTTTGCAACGTATGAGTGTGGTTGCAAGGGTG
CTAGGGGATAAGAAAATGGATGCCTACATGAAAGGAGCACCTGAAGTCATTGCCAGTCTT
TGTAAACCTGAAACAGTTCCTGTTGATTTTGAAAAAGTTTTAGAGGATTACACTAAACAG
GGCTTCCGTGTGATTGCTCTTGCACACAGAAAATTGGAGTCAAAACTGACATGGCATAAA
GTACAGAATATTAGCAGAGATGCCATTGAAAACAACATGGATTTTATGGGATTAATTATA
ATGCAGAACAAATTAAAGCAAGAAACCCCTGCAGTACTTGAAGATTTGCATAAAGCCAAC
ATTCGCACTGTCATGGTCACAGGTGACAACATGTTAACTGCTGTCTCTGTGGCCAGAGAC
TGTGGAATGATACTACCTCAAGATAAAGTTATTATTGCTGAAGCATTACCTCCAAAGGAT
GGGAAAGTTGCCAAGATAAATTGGCATTATGCAGATACCATAACACAGTGTAGTAATTCA
TCAGCAATTGAATCAGAGGCTATTCCAATTAAATTGGCCCAGGATAGCTTAGAAGATCTT
CAGGTGACTCGTTATCATTTCGCAATGAATGGGAAGTCATTTTCAGTGATTCTGGAGCAT
TTTCAAGACCTCGTTCCTAAGTTGATGTTGCATGGTACCGTGTTTGCTCGTATGGCACCG
GATCAGAAGACACAGTTAGTTGAAGCATTGCAAAATGTAGATTACTTTGTTGGAATGTGT
GGTGATGGTGCAAATGATTGTGGTGCTTTGAAGAGGGCACATGGAGGCATTTCCTTATCA
GAGCTTGAGGCGTCAGTGGCATCTCCTTTTACCTCTAAAACTCCTAGTATTTCTTGTGTG
CCAAACCTTATCAGGGAAGGCCGTGCTGCTTTAATGACTTCCTTCTGTGTCTTTAAATTT
ATGGCTTTGTACAGCATTATACAGTACTCCAGTGTTACTCTACTGTATTCTGTCTTAAGT
AACCTAGGAGACTTCCAGTTTCTTTTCATTGATCTGGCAATCATTTTGGTAGTAGTATTT
ACAATGAGTTTAAATCCTGCCTGGAAGGAACTTGTGGCACAAAGACCACCTTCAGGTCTT
TTATCCGGGACCCTTCTCTTCTCCGTTTTATCTCAGATCATCATTTCCTTTGGATTTCAA
TCTTTGGGGTTTTTTTGGGTCAAGCAGCAACCTTGGTATGAAGTATGGCATCCACATTCA
GATGCTTGTAATACAACAGGAAACCTATACTGGAATTCTTCACACTTGTACAATCAAACT
GAACTTGATCCACATAATATACAAAATTATGAAAATACCACAGTGTTTTTTATCTCCAGT
TTTCAGTACCTCATAGTGGCAATTGCCTTTTCAAAAGGAAAACCCTTCAGGCAACCTTGC
TACAAGAATTATCTTTTTGTTATGTCTGTGATTATTTTGTATGTTTTCATATTGTTCATC
ATGTTGTATCCAGTTGCTTCTATTGACCAGGTTCTTCAGATAGTGTGTGTACCATATCAG
TGGCGCATAACTATGTTCATCATTGTTCTTATCAATGCCTTTGTATCTATCATGGTGGAG
------------------------------------------------------------
------------------------------GAGTCAGTGGATCACTGGGGGAAATGCTGC
TTGTCCTGCGTCCTGGACTGTAGAAAGAAGATACCAAAGGCAAAGTATATGCATCTGGCT
CAGGAGCTCTTGGTTGATCCAGAATGGCCGCCAAAACCTCAGACAACAACAGAAGCTAAA
GCTTTAGTTAACGAAAATGGATCATGTCAAATCATCACC---
>RhFe|XM_033129201.1_cds_XP_032985092.1_1
GAGATTTATGGCTATAATTTGTGTCGCTGGAAGCTTGCCATAGTTTCTCTAGGAGTGGTT
TGCACCGGTGGCTTTCTCCTCCTCCTCCTGTATTGGATGCCTGAGTGGCGGGTGAAGGCG
ACCTGTATTAGAGCTGCAATTAAAGACTGTGAAGTGGTGCTGCTGAGGACTACTGATGAA
TTCAGAATGTGGTTTTGTGCAAAAATTCGCTTGCTTTCTGTGGAAACTAATCCGTTTTTG
AGTCCAAAATCTATGGCTAATAAAGTTTCGAATGGCCATGCTATTCTTTTAAATGAAAAT
------CTGGCTGAAGAGAACAGACATGAGATAAGTACACGTTCACAGATGCAATCAGAA
CAGATTCGTTATTTCACCCACCATAGTGTAAAATACTTCTGGAGTGATACCCTTCACAAT
TTTGATTTCTTAAAGGGACTGGATGAAGGTGTTTCTTGTACGTCAATTTATGAAAAGCAT
AGTGCAGGACTGACAAAGGGGATGCATGCCTACAGAAAATTGCTGTATGGAGTAAATGAA
ATTTCTGTGAAAGTGCCTTCTGTTTTTAAGCTTCTAATTAAGGAGGTTCTCAACCCATTT
TACATTTTCCAGCTGTTCAGTGTTGTACTGTGGTGCACTGATGAGTACTATTACTATGCT
CTGGCCATTGTGGTGATGTCCATAGTATCAATCCTAAGCTCCCTGTACTCCATTAGAAAG
CAATATATTATGTTGCATGACATGGTGGCAGCTCACAGTACTGTGAGAGTTTCAGTTTGC
AGAGTAAATGAAGAAATAGAAGAGATCTTTTCTACAGACCTTGTGCCGGGAGATATCATG
GTCATTCCATTAAATGGGACAGTCATGCCTTGTGATGCAGTGCTTATTAATGGTACTTGC
ATTGTAAATGAAAGCATGTTAACAGGAGAAAGTGTTCCAGTGACAAAGACTAATTTGCCA
AATCCTTCAGTGGACATAAAAGGAATGGGAGATGAATTATATAGTCCAGAAATACATAAG
CGGCACACTTTGTTTTGTGGGACTACTGTTATTCAAACTCGTTTCTACACTGGAGAACTT
GTCAAAGCCATAGTAGTTAGAACAGGATTTAGTACTTCTAAAGGACAGCTTGTCCGTTCC
ATATTGTATCCCAAACCAACTGACTTTAAACTCTACAGAGATGCCTACTTGTTTCTTCTG
TGTCTTGTGGCGGTGGCTGGCATTGGGTTTATCTACACTATTATCAATAGCATTTTAAAT
GAGGTAGAAGTTGGGGTAATAATTATCGAGTCTCTTGATATCATTACAATTACTGTGCCA
CCTGCACTTCCTGCTGCAATGACTGCTGGCATTGTGTATGCTCAAAGGAGACTGAAAAAA
ATTGGTATTTTCTGTATCAGTCCCCAAAGGATAAATATCTGTGGGCAGCTGAATCTCGTT
TGCTTTGACAAGACTGGAACTCTTACTGAAGATGGTTTAGATCTTTGGGGGATTCAACGA
GTGGAAAATACATGTTTTCTTTTGCCAGATGAAAACGTTTGCAATGAGATGTTGGTAAAA
TCTCAGTTTGTTGCTTGTATGGCTACTTGTCATTCACTCACAAAAATTGAAGGAGTGCTT
TCTGGTGATCCACTTGATCTGAAAATGTTTGAAGCCATTGGATGGATTCTGGAAGAAGCA
ACTGAAGAGGAAACAGCCCTTCATAATCGAATTATGCCCACTGTGGTTCGTCCTCCAAAA
CAACTGCTTCCTGAATCTACACCTGCAGGAAACCAGGAAATGGCTATTTATGAGATAGGA
ATTGTTCGCCAGTTCCCATTTTCTTCTGCTTTGCAACGTATGAGTGTGGTTGCAAGGGTG
CTAGGGGATAAGAAAATGGATGCCTACATGAAAGGAGCACCTGAGGTCATTGCCAGTCTT
TGTAAACCTGAAACAGTTCCTGTTGATTTTGAAAAAGTTTTAGAGGACTACACCAAACAG
GGCTTCCGTGTGATTGCTCTTGCACACAGAAAATTGGAGTCAAAACTGACATGGCATAAA
GTACAGAATATTAGCAGAGATGCCATTGAAAACAACATGGATTTTCTGGGATTAATTATA
ATGCAGAACAAATTAAAACAAGAAACCCCTGCAGTACTTGAAGATTTGCATAAAGCCAGC
ATTCGCACTGTCATGGTTACAGGTGACAACATGTTGACTGCTGTCTCCGTGGCCAGAGAC
TGTGGAATGATACTACCTCAGGATAAAGTTATTATTGCTGAAGCATTACCTCCAAAGGAT
GGGAAAGTTGCCAAGATAAATTGGCATTATGCAGACACCCTAACACAGTGCAGTAGTTCG
TCTGCTATTGACTCCGAGGCAATTCCAATTAAATTGGTCCATGATAGCTTAGAGGATCTT
CAGGTGACTCGTTATCATTTTGCAATGAATGGAAAATCATTTTCAGTGATATTGGAGCAT
TTTCAAGACCTTGTTCCTAAGTTGATGTTGCATGGCACGGTGTTTGCTCGTATGGCACCC
GATCAGAAGACACAATTAGTAGAAGCATTGCAAAATGTAGATTACTTTGTTGGGATGTGT
GGTGATGGTGCAAATGATTGTGGTGCTTTGAAGAGGGCGCATGGAGGCATTTCCTTATCA
GAGCTCGAGGCTTCGGTGGCATCTCCTTTTACCTCCAAAACTCCTAGTATTTCCTGTGTG
CCAAACCTTATCAGGGAAGGCCGTGCTGCTTTAATGACTTCCTTCTGTGTCTTTAAATTT
ATGGCTTTGTACAGCATTATACAGTACTCCAGTGTTACTCTACTGTATTCCGTCTTAAGT
AACCTAGGAGACTTCCAGTTCCTCTTCATTGATCTGGCAATCATTTTGGTAGTAGTATTC
ACAATGAGTTTAAATCCTGCCTGGAAGGAACTTGTGGCACAAAGACCACCTTCAGGTCTT
ATATCGGGAGCTCTTCTCTTTTCCGTTTTGTCTCAGATCATCATCTGCATTGGGTTTCAA
TCTTTGGGGTTTTTTTGGGTCAAGCAGCAGCCTTGGTATGAAGTATGGCATCCACATTCA
GATGCTTGTAATACAACAGGAAGCTTATATTGGAATTCTTCACATTTGTACAATGAAACC
GAACTTGATCCACATAATATACAAAATTATGAAAATACCACAGTGTTTTTTATCTCCAGT
TTTCAGTACCTCATAGTGGCAATTGCCTTTTCAAAAGGAAAACCCTTCAGGCAACCTTGC
TACAAGAATTATCTTTTTGTTGTGTCTGTGATTATTTTGTATGTTTTCATGTTATTCATC
ATGTTGCATCCAGTTGCCTCTATTGACCAGGTTCTTCAGGTAGTGTGTGTCCCGAATCAG
TGGCGTGTAACTATGCTCATCATTGTTCTCGTCAATGCCCTTGTGTCTGTCCTGGTGGAG
AACTTCTGCCTTGACATGGTCCTTTGGAAAGTTGTGTTCAGTCGAGACAAACAAGGAGAA
TATCGCTTCACCACCACACAGCCACCACAGGAGTCAGTGGATCATTGGGGAAAATGCTGC
TTGTCCTGGGTCCTCGACTGTAGAAAGAAGATGCCAAAGGCAAAGTACATGTATCTGGCC
CAGGAGCTCTTGTTTGATCCAGAATGGCCACCAAAACCTCAGACAACAACAGAAGCTAAA
ACCTTGGTTAAGGAAAACGGATCATGTCAGATCATCACC---
>RoAe|XM_016136361.1_cds_XP_015991847.1_1
GAGATTTATGGCTATAATTTGTGTCGCTGGAAGCTTGCCATAGTTTCTCTAGGAGTGGTT
TGTACTGGCGGCTTTCTCCTCCTCCTCCTCTATTGGATGCCCGAGTGGCGGGTGAAGGCG
ACCTGTGTTAGAGCTGCAATTAAAGACTGTGAAGTGGTGTTGCTGAGGACTACTGATGAA
TTCAGAATGTGGTTTTGTGCAAAAATTCGCTTGCTTTCTCTGGAAACTCATCCATTTTCA
ACTTCAAAATCTATGGCTAATAAGGTTTCAAATGGCCATGCTGTTCTTTTAAATGAAAAT
------CTGACTGAAGAGAATAGGCAGGAGATAAGTAAATGTTCACAGACGCAATCAGAA
CAGATTCGTTATTTCACTCACCATAGTGTAAAATACTTCTGGAATGATACTCTTCACAAT
TTTGATTTCTTAAGGGGACTGGATGAAGGTGTTTCTTGTACGTCAATTTATGAAAAGCAT
AGTGCAGGACTGACAAAGGGGATGCATGCCTACAGAAAATTGCTTTATGGAGTAAATGAA
ATTTCTGTGAAAGTGCCTTCTGTTTTTAAGCTTCTAATTAAGGAGGTTCTCAATCCATTT
TACATTTTCCAGCTATTCAGTGTTATACTTTGGTGCACCGATGAATACTATTACTATGCT
CTAGCCATTGTGATTATGTCTATAGTATCAATTTTAAGCTCCCTATATTCCATTAGAAAG
CAATACATTATGTTGCATGACATGGTGGCAGCTCACAGTACTGTGAGAGTTTCAGTTTGC
AGAGTAAATGAAGAAATACAAGAGATCTTTTCTACAGACCTTGTACCAGGAGATATCATG
GTCATTCCATTAAATGGGACAGTCATGCCTTGTGACGCAGTACTTATTAATGGTACTTGC
ATTGTAAATGAAAGCATGTTAACAGGAGAAAGTGTTCCAGTGACAAAGACTAATTTGCCA
AATCCTTCAGTGGACATCAAAGGAATGGGGGATGAATTATATAGTCCAGAAATACATAAG
CGGCACACTTTGTTTTGTGGGACTGCTGTTATTCAAACTCGTTTCTACACTGGAGAACTT
GTCAAAGCCATAGTAGTTAGAACAGGATTTAGTACTTCTAAAGGACAGCTTGTCCGTTCC
ATATTATATCCCAAACCAACTGATTTTAAGCTATACAGAGATGCCTACTTGTTTCTCCTG
TGTCTTGTGGCAGTGGCTGGCTTTGGGTTTATCTACACTATTGTCAATAGCATTTTAAAT
GAGGTAGAAGTTGGGGTAATAATTATCGAATCTCTTGATATCATTACAATTACTGTGCCA
CCTGCACTTCCTGCTGCAATGACTGCTGGTATTGTGTATGCTCAAAGAAGACTGAAGAAA
ATTGGTATTTTCTGCATCAGTCCCCAAAGGATTAATATCTGTGGACAGCTGAATCTTGTT
TGCTTTGACAAGACTGGAACTCTTACTGAGGATGGTTTAGATCTTTGGGGCATTCAACGA
GTGGAAAATACATGTTTTCTTTTGCCAGATGAAAACGTTTGCAATGAGATGTTGGTAAAG
TCTCAGTTTGTTGCTTGTATGGCTACTTGTCATTCACTCACAAAAATTGAAGGAGTGCTT
TCTGGTGATCCACTTGATTTGAAAATGTTTGAAGCCATTGGATGGATTCTGGAAGAAGCA
ACCGAAGAGGAAACAGCACTTCATAATCGAATTATGCCCACCGTGGTTCGTCCTCCAAAA
CAGTTGCTTCCTGAATCTACACCTGCAGGAGACCAGGAAATGGCTATTTATGAGATAGGA
ATTGTTCGCCAGTTTCCATTTTCTTCTGCTTTGCAACGTATGAGTGTGGTTGCCAGGGTG
CTAGGGGATAAGAAAATGGATGCCTACATGAAAGGAGCACCTGAAGTCATTGCCAGTCTT
TGTAAACCTGAAACAGTTCCCGTTGATTTTGAAAAAGTTTTAGAGGATTACACTAAACAG
GGCTTCCGTGTGATTGCTCTTGCACACAGAAAATTGGAGTCAAAACTGACGTGGCATAAA
GTACAGAATATTAGCAGAGATGCCATTGAAAACAACATGGATTTTATGGGATTAATTATA
ATGCAGAACAAATTAAAGCAAGAAACCCCTGCAGTACTTGAAGATTTGCATAAAGCCAAC
ATTCGCACTGTCATGGTCACAGGTGACAACATGTTAACTGCTGTCTCTGTGGCCAGAGAC
TGTGGAATGATACTACCTCAAGATAAAGTTATTATTGCTGAAGCATTACCTCCAAAGGAT
GGGAAAGTTGCCAAGATAAATTGGCATTATGCAGATACCATAACACAGTGTAGTAATTCA
TCAGCAATTGAATCAGAGGCTATTCCAATTAAATTGACCCAGGATAGCTTAGAAGATCTT
CAGGTGACTCGTTATCATTTTGCAATGAATGGGAAGTCATTTTCAGTGATTCTGGAGCAT
TTCCAAGACCTCGTTCCTAAGTTGATGTTGCATGGTACCGTGTTTGCTCGTATGGCACCG
GATCAGAAGACACAGTTAGTAGAAGCATTGCAAAATGTAGATTACTTTGTTGGAATGTGT
GGTGATGGCGCAAACGATTGTGGTGCTTTGAAGAGGGCACATGGAGGCATTTCCTTATCA
GAGCTCGAGGCATCAGTGGCATCTCCCTTTACCTCTAAAACTCCTAGTATTTCCTGTGTG
CCAAACCTTATCAGGGAAGGCCGTGCTGCTTTAATGACTTCCTTCTGTGTCTTTAAGTTT
ATGGCTTTGTACAGCATTATACAGTACTCCAGTGTTACTCTACTGTATTCTGTCTTAAGT
AACCTAGGAGACTTCCAGTTTCTTTTCATTGATCTGGCAATCATTTTGGTAGTAGTATTT
ACAATGAGTTTAAATCCTGCCTGGAAGGAACTTGTGGCACAAAGGCCACCTTCAGGTCTT
TTATCCGGGGCCCTTCTCTTCTCCGTTTTGTCTCAGATCATTATTTCCATTGGATTTCAA
TCTTTGGGGTTTTTTTGGGTCAAGCAGCAACCTTGGTATGAAGTATGGCATCCACATTCA
GATGCTTGTAATACAACAGGAAACCTATACTGGAATTCTTCACACTTGTACAATCAAACT
GAACGTGATCCACATAATATACAAAATTATGAAAATACCACAGTATTTTTTATCTCCAGT
TTTCAGTACCTCATAGTGGCAATTGCCTTTTCAAAAGGAAAACCCTTCAGGCAACCTTGC
TACAAGAATTATCTTTTTGTTATGTCTGTGATTATTTTGTATGTTTTCATATTGTTCATC
ATGTTGTATCCAGTTGCCTCTGTTGACCAGGTTCTTCAGATAGTGTGTGTACCATATCAG
TGGCGCATAACTATGCTCATCATTGTTCTTGTCAATGCCCTTGTATCTATCATGGTGGAG
AACTTCTGCCTTGACATGGTCCTTTGGAAAGTTGTGTTCAGTCGAGACAGACAAGGAGAA
TATCGCTTCACCACCACACAGCCACTGCAGGAGTCAGTGGATCACTGGGGGAAATGCTGC
TTGTCCTGCGTCCTGGACTGTAGAAAGAAGATACCAAAGGCAAAGTATATGCATCTGGCT
CAGGAGCTCTTGGTTGATCCAGAATGGCCGCCAAAACCTCAAACAACAACAGAAGCTAAA
GCTTTAGTTAAGGAAAATGGATCATGTCAAATCATCACC---
