# Supplementary material for: Positively selected genes in the hoary bat (Lasiurus cinereus) lineage: prominence of thymus expression, immune and metabolic function, and regions of ancient synteny
Source: PeerJ. 2022 Mar 17;10:e13130. doi: 10.7717/peerj.13130 (PMC8934532; doi:10.7717/peerj.13130)
Supplement: Supplemental Information 4 — Likely alignment errors have been manually deleted between conserved codons. Recovery of the original codon positions requires alignment to the original accessions in each orthogroup. [file peerj-10-13130-s004.zip › renamed.manual/OG0004175.manual.fas]

>EpFu|XM_008151777.2_cds_XP_008149999.1_1
ATGTTCCTCTACTACCCGCCGCTGGACATCGACATCTCCTACAACGCCTTCGAGATCCGA
AACCACGAGGCCTCCCAGCGTTTCGACGCTCTTGCTCTGGCTCTGAAGTCCCAGTTTGGC
TCCTGGGGGCGAAACCGGCGCGACTTGGCGGACTTCACCTCCGAGACGCTCCAGCGCCTC
ATCTCCGAGCAGCTGCAGCAGCTGCATCTCGGCAACCGCTCGCAGAGGGCGGCCAGGGCC
CCGCGCAATCAGAGCCGTGCCCGCCGGGGCGCCTCGCGGTGGGACTATTCTCGCTCCTAC
GTGAGCACCAACACTCAGACCCACGCACACTGGCGCATCGAGCTCATCTTCCTGGCCCGG
GGCGACGCGGAACGAAACATTTTCACCAGCGAGCGCCTGGTCACAATCCACGAGATTGAG
CGCAAGATCATGGACCATCCGGGCTTCAGGGAGTTCTGCTGGAAGCCACACGAAGTGCTC
AAGGACCTGCCGCTGGGCTCCTACTCCTACTGCTCCCCGCCCAGCTCGCTCATGACCTAC
TTCTTCCCCACGGAGAGGGGCGGCAAGATCTACTACGATGGCATGGGCCAGGACCTGGCG
GACATCCGGGGTTCCCTAGAGCTGGCCATGACTCACCCCGAGTTCTACTGGTACGTGGAC
GAGGGCCTGTCTGCAGAAAACCTCAAGAGCTCCCTCCTGCGCAGTGAGATCCTGTTTGGA
GCGCCCCTGCCCAACTACTACTCTGTGGACGATCGCTGGGAGGAGCAGCGGGCCAAGTTC
CAGAGCTTCGTGGTCACCTACGTGGCCATGCTGGCCAAGCAGTCTACTAGCAAAGTCCAG
GTTCTTTATGGGGGGACAGACCTCTTTGATTATGAGGTGCGCAGAACCTTCAACAACGAC
ATGCTCCTGGCCTTTATCAGCAGCAGCTGCATCGCCGCCCTTGTTTACATCCTCACCTCC
TGCTCAGTGTTCCTGTCCTTCTTCGGGATCGCCAGCATTGGCCTCAGCTGTCTGGTGGCA
CTCTTCCTGTACCACGTGGTCTTTGGTGTTCAGTACTTGGGCATCCTCAACGGCGTGGCT
GCCTTCGTGATAGTGGGCATTGGTGTGGACGACGTCTTTGTGTTCATCAACACCTACCGC
CAGGCCACCCACCTGGAGGACCCTCAGCTTCGGATGATCCACACCATCCAGACGGCAGGC
AAGGCCACCTTCTTCACCTCCCTGACCACGGCCGCCGCCTACGCAGCCAACGTCTTCTCC
CAGATCCCGGCCGTCCATGACTTTGGCCTGTTCATGTCCCTCATCGTGTCCTGCTGCTGG
CTGGCTGTGCTCTTCACCATGCCTGCTGCCCTGGGCATCTGGAGTCTTTACATGGCACCA
CTAGAGGGCGCCTGCCAGACCAGCTGCCACCAGAAATGTGGCCGCAAGAGCTCCCTGCAC
TTCCCCGGGGACGTGTTTGCCACTCCGGAGCGGGCCGGGGGCGGCCCCGCCCAGGGCCCC
CTGCCCTACCTGGACGACGACATCCCCTTGCTGAATGTGGAGGAGGAGCCAGTGTCTCTG
GAGCTGGGGGACGTGTCTTTGGTGTCTGTGCCCCCCACGGGCCTGCAGCCCGCCCCTGAC
AGGGGCAGCCGGGGGCAGCTCATCGCTCAGCTGCAGGAGCTGCTGCACCACTGGGTGCTG
TGGTCAGCCGTCAAGAGCCGCTGGGTGATTGTGGGCCTCTTTGTCTCCATCCTCATCCTG
TCCCTGGTGTTCGCCAGCCGGCTCCGCCCTGCCAGCCGGGCCCCCCTGCTCTTCCGGCCC
GATACCAACATCCAGGTGCTTCTGGACCTCAAGTACAACCTGAGCGCTGAGGGCATCTCC
TGCATCACCTGTTCAGGTCTGTTCCAGGAGAAGCCCCACAGCCTGCAGAACAACATCCGG
ACGTCCCTGGAGAAGAAGAAACGGGGCTCCGGGGTCCTGTGGGCCAGCCGGCCGGAGGTC
ACCCCGCAGGACGCCCCAGGCACCGTGTACGTGTCCAAGGTGAAGAGTAAAGGCCGCCCC
GCTGTCTACAGGTTCTCCCTCAACGCCAGCCTGCCTGCCCCCTGGCAGATCGTGTCCCCC
GGGGACGGGGAGGTGCCCTCCTTCCAGGTGTATAGAGCGCCTTTTGGTAACTTCACCAGG
AAGCTGACCGCTTGTATGTCTACAGTAGGGCAGCTCCAGGCGGCGAGCCCCTCCCGCAGG
TGGATGGTGACGACCTTGGCCTGCGACGCCAGGCGGGGCTGGAAGTTCGACTTCAGCTTC
TACGTGGCCGCCAAGGAGCAGCAGCACACCCGGAAGCTGTACTTTGCGCAGTACCACAGG
CCGCCTTTCCACGGGCGCGTGTGCGCGACACCTCCCGGCTGCCTGCTCAGCTCCAGCCCC
GACGGGCCCACCAAAGGCTTCTTCTATGTGCCCAGTGAGAAAGGGCCCAGGGCCCGCCTC
TCGGCCACCTTTGGCTTCAACCCCTGCGTGAACACGGGCTGCGGGAAGCCGGCGGTGCGG
CCGCTGGTGGACACGGGGGCCATGGTCTTCGTGGTCTTCGGCATCCTTGGCATCAACCGC
ACTCGACAGGTGGACAACCATGTCATCGGAGACCCGGGCAGCGTCATCTATGACAGCGGC
TTTGACCTCTTCAAAGAAATTGGGCACCTGTGTCGCCTCTGCAAGGCCATCGCGGGGAAC
TTGGAGCTGGTGAAGCCGGGCGGGGCCCAGTGCCTGCCCTCAGGCTACAGCATCTCCGCC
TTCCTGCAGATGCTGCACCCCGAGTGCAAGGAGCTGCCAGAGCCCAACCTGCTGCCGGGG
CAGCTGTCCCACGGGGCCGTGGGCGTCAAGGAGGGGCGCGTGCAGTGGATCTCCATGGCC
TTCGAGTCGACCACGTACAAGGGCAAGTCCTCCTTCCAGACCTACTCGGACTACCTGCGC
TGGGAGAGCTTCCTGCAGCAGCAGCTGCAGACCTTCCCCGAGGGCTCGGCCCTGCGCCGC
GGCTTCCAGACCTGCGAGCACTGGAAGCAGATCTTCATGGAGATCATAGGGGTGCAGAGC
GCCCTGTACGGCCTGGCCCTCTCCTTGCTCATCTGCGTGGCCGCGGTGGCCGTGTTCACC
ACCCACGTGCTGCTCCTGCTGCCCGTGCTCATCGTCTGCCTCGTGGTGACCATCATGTAC
TGGAGCGGCTGGGAGATGGGCGCCGTGGAAGCCATCTCGCTGTCCATCCTCGTCGGCTCC
TCCGTGGACTACTGCGTCCACCTGGTTGAGGGCTACCTGCTGGCCGGAGAGAACCTGCCC
CCCCACCAGGCCGAGGACGCCCACTCGCAGCGCCAGTGGCGGACGCTGGAGGCCGTGCGG
CACGTGGGCGTGGCCATCGTGTCCAGTGCCCTCACCACGGTCATCGCCACGGTGCCCCTC
TTCTTCTGCATCATCGCCCCGTTTGCCAAATTCGGCAAGATCGTCGCTCTCAACACAGGC
GTCTCCATCCTCTACACGCTCACGGTCAGCACGGCCCTGCTGGGCATCATGGCACCCGGC
TCCTTCACCCGGACCAGGACTTCCTTCCTCAAGGCCCTGGGCGCCGTGCTCCTGGCGGGG
GCGCTGGGGCTGGGCGCCTGCCTCCTGCTCCTGTGGAGCGGCTATAAGATCCCTCTGCCC
---
>HiAr|XM_019639846.1_cds_XP_019495391.1_1
ATGTTCCTCTACTACCCGCCGCTGGACATTGACATCTCCTACAACGCCTTTGAGATCCGC
AACCACGAGGCCTCCCAGCGTTTTGACGCCCTTGCGCTGGCGCTCAAGTCCCAGTTTGGG
TCCTGGGGGCGCAACCGCCGCGACTTGGCTGACTTCACCTCTGAGACGCTCCAGCGCCTC
ATCTCAGAGCAGCTGCAGCAGCTGCATCTTGGCAACCGCTCACAGAGGGCCGCCAGGGCC
CCACGTAATCAGAGCCGTGCCCGCCGGGGGACCTCCCACTGGGACTACTCTCGCTCATAC
GTGAGCACCAACACCCAGACACACGCGCACTGGCGCATCGAGCTCATCTTCCTCGCACGT
GGCGATGCGGAGCGCAACATTTTCACCAGTGAGCGGCTGGTCACAATCCACGAGATTGAG
CGCAAAATCATGGACCATCCAGGCTTCCGGGAGTTCTGTTGGAAGCCCCATGAAGTGCTC
AAGGACCTGCCACTCGGTTCCTACTCCTACTGCTCTCCGCCCAGCTCGCTCATGACCTAC
TTCTTCCCTACCGAGAGGGGTGGCAAGATCTACTATGATGGCATGGGCCAGGACCTGGCG
GACATCCGGGGCTCCCTGGAGCTGGCCATGACTCACCCCGAGTTCTACTGGTATGTGGAC
GAGGGCCTGTCTGCAGAAAACCTGAAGAGCTCCCTCCTGCGCAGCGAGATCCTGTTTGGA
GCACCGCTGCCCAACTACTATTCGGTGGATGATCGCTGGGAGGAGCAGCGGGCCAAGTTT
CAGAGCTTCGTGGTCACCTACGTGGCCATGCTGGCCAAGCAGTCTACTAGCAAAGTCCAG
GTTCTTTATGGGGGAACAGACCTCTTTGATTATGAGGTGCGCAGAACCTTCAACAACGAC
ATGCTCCTGGCCTTCATCAGCAGCAGCTGCATTGCCGCCCTCGTCTACATTCTCACGTCC
TGCTCAGTGTTCCTGTCCTTCTTTGGGATCGCCAGCATTGGCCTCAGCTGCCTGGTGGCA
CTCTTCCTGTACCACGTGGTCTTTGGTGTCCAGTACTTGGGCATCCTCAACGGGGTGGCT
GCCTTTGTGATAGTGGGCATTGGTGTGGACGACGTCTTTGTGTTCATCAACACCTACCGC
CAGGCCACCCACCTGGAAGACCGACAGCTGCGGATGATCCACACCATCCAGACGGCGGGC
AAGGCCACCTTCTTCACCTCCCTGACCACGGCCGCCGCCTACGCAGCTAATGTCTTCTCC
CAGATCCCGGCTGTCCATGACTTTGGCCTGTTTATGTCTCTCATTGTGTCCTGCTGCTGG
CTGGCTGTGCTCTTCACCATGCCTGCTGCCCTGGGCATCTGGAGCCTTTACATGGCACCA
CTAGAGGGCTCCTGCCAGACCAGCTGCCACCAGAAGTGTGGCCGCAAGCGTTCCCTGCAC
TTCCCCGGAGATGTGTTTGCCACTCCCGAGCGGGCTGGGGGCAGCCCCGCCCAGGGCCCC
ATGCCCTACCTGGACGATGACATCCCCTTGCTGAATGTGGAGGAGGAGCCAGTGTCTCTG
GAGCTGGGCGATGTGTCTCTGGTGTCTGTGCCCCCAGAGGGCCTGCAGCCCACCCCCGAG
AGGGCCAGCCGGGGTCAGCTCATTGCTCAGCTGCAGGAGCTGCTGCACCACTGGGTCCTG
TGGTCGGCCGTCAAGAGCCGCTGGGTGATTGTGGGGCTCTTTGTCTCCATCCTCATCCTG
TCCCTGGTGTTCGCCAGCCGGCTCCGTCCCGCCAGCCGGGCCCCCCTGCTCTTCCGGCCC
GACACCAACATCCAGGTGCTGCTAGACCTCAAGTACAACCTGAGCGCTGAGGGCATCTCC
TGTATCACCTGTTCAGGTCTGTTCCAGGAGAAGCCCCACAGCCTGCAGAACAATATCCGG
GCGTCCCTGGAAAAGAAGAAGCGAGGTTCAGGGGTTCCGTGGGCCAGCCGGCCTGACGCC
ACCCCGCAGGACTCCCCAGGCACCGTGTACGTCTCCAAGGTGAAGAATAAAGGCCACCTG
GCGGTCTACAGGTTCTCCCTCAATGCCAGCCTGCCTGCCCCTTGGCAGATCGTGTCCTCT
GGGGACGGGGAGGTGCCCTCCTTCCAGGTATATAGAACGCCTTTTGGTAACTTCACCAAG
AAGCTGACCGCTTGTATGTCTACAGTAGGGCTGCTCCAGGCGGCGAGCCCCTCCCGCAAG
TGGATGGTGACGACCTTGGCCTGCGACGCCAAGCGGGGCTGGAAGTTTGACTTCAGCTTC
TACGTGGCCGCCAAGGAGCAGCAGCACACCCGGAAACTGTACTTTGCACAGGCCCACAAG
CCGCCTTTCCACGGGCGCGTGTGCATGGCACCTCCCGGCTGCCTGCTCAGCTCCAGCCCC
GACGGGCCGACCAAAGGCTTCTTCTATGTGCCCAGTGAAAAAGGGCCCAGGGCCCGCCTC
TCGGCCACCTTCGGCTTCAACCCCTGTGTGAACACAGGCTGCGGAAAGCCCGCGGTGCGG
CCACTGGTGGACACGGGAGCCATGGTCTTCGTGGTTTTCGGCATTGTGGGCATCAACCGC
ACGCGGCAGGTGGACAACCATGTCATTGGAGACCCGGGCAGCGTCATCTATGACAGCAGC
TTTGACCTCTTCAAAGAAATTGGGCACCTGTGTCGCCTCTGCAAGGCCATTGCCGGGAAC
TCGGAGCTGGTGAAGCCAGGCGGGGCTCAGTGCCTGCCCTCAGGCTACAGCATCTCCTCC
TTCCTGCAGATGTTACACCCTGAGTGCAAGGCGCTGCCCGAGCCCAACCTGCTCCCAGGG
CAGCTGTCACACGGGGCCGTGGGCGTCAAGGAGGGCCGCGTGCAGTGGATCTCCATGGCC
TTCGAGTCGACCACGTACAAGGGCAAGTCCTCCTTCCAGACCTACTCGGACTACCTGCGC
TGGGAGGGCTTCCTGCAGCAGCAGCTGCAGACGTTCCCCGAGGGCTCGGCCCTGCGCCGA
GGCTTCCAGACCTGTGAGCACTGGAAGCAGATCTTCATGGAGATTATAGGGGTGCAGAGT
GCCCTGTACGGCCTGGCCCTCTCCTTGCTCATCTGTGTGGCTGCGGTGGCCGTGTTCACC
ACCCACGTGCTGCTCCTTCTGCCTGTGCTCATCGTGTGCCTCGTCGTGACGATCATGTAT
TGGAGCGGCTGGGAGATGGGCGCTGTGGAAGCCATCTCCCTGTCCATCCTCGTCGGCTCC
TCCGTGGATTACTGCGTCCACCTGGTCGAGGGCTACCTGCTGGCCGGAGAGAACCTGCCC
CCCCACCAGGCCGAGGACGCCCACTCGCAGCGCCAGTGGAGGACGCTGGAAGCCGTGCGG
CACGTGGGCGTGGCCATCGTCTCCAGTGCCCTCACCACCGTCATCGCCACGGTACCCCTC
TTCTTCTGCATCATAGCCCCATTTGCCAAATTCGGCAAGATCGTAGCACTCAACACGGGC
GTCTCCATCCTCTACACGCTCACGGTCAGCACGGCCCTGCTCGGCATCATGGCGCCAGGC
TCCTTCACCCGGACCAGGACTTCCTTCCTCAAGGCCCTGGGCGCTGTGCTCCTGGCAGGT
GCCCTGGGGCTGGGCGCCTGCCTCGTGCTCCTCCGAAGTGGCTATAAGATCCCCCTGCCC
---
>LaCi|357-exonerate_protein2genome-gene-2.43-mRNA-1
ATGTTCCTCTACTACCCGCCGCTGGACATCGACATCTCCTACAACGCCTTTGAGATCCGA
AACCACGAGGCCTCCCAGCGTTTCGACGCCCTGGCTCTGGCTCTGAAGTCCCAGTTCGGC
TCCTGGGGGCGAAACCGGCGCGACGTGGCCGACTTCACCTCCGAGACGCTCCAGCGCCTC
ATCTCCGAGCAGCTGCAGCAGCTGCACCTGGGCAACCGCTCGCGGAGGGTGGCCCGGGCG
CCACGCAATCAGAGCCGGGTCCGCCGGGGCTCCTCGAGGTGGGACTACTCTCGCGCCTCG
GTGAGCGCCAACACGCAGACGCACGCCCACTGGCGCATCGAGCTCATCTTCCTGGCCCGG
GGCGACGCGGAGCGCAACATTTTCACCAGCGAGCGCCTGGTCACCATCCACGAGATTGAG
CGCAAGGTCATGGACCACCCCGGGTTCCGCGAGTTCTGCTGGAAGCCCCACGAAGTGCTC
AAGGACCTGCCGCTCGGCTCCTACTCCTACTGCTCGCCGCCCAGCTCGCTCATGACCTAC
TTCTTCCCCACGGAGCGGGGCGGCAAGATCTACTACGACGGCCTGGGCCAGGACCTGGCG
GACATCCGCGGTTCCCTCGAGCTGGCCATGACTCACCCCGAGTTCTACTGGTACGTGGAC
GAGGGCCTGTCTGCAGAAAACCTCAAGAGCTCCCTCCTGCGCAGCGAGATCTTGTTTGGG
GCGCCCCTGCCCAACTACTACTCGGTGGACGACCGCTGGGAGGAGCAGCGGGCCAAGTTC
CAGAGCTTCGTGGTCACCTACGTGGCCATGCTGGCCAAGCAGTCTACGAGCAAAGTCCAG
GTTCTTTATGGGGGGACGGACCTCTTTGATTATGAGGTGCGCAGAACCTTCAACAACGAT
ATGCTCCTGGCCTTTATCAGCAGCAGCTGCATCGCCGCTCTTGTTTACATCCTCACCTCC
TGCTCAGTGTTCCTGTCCTTCTTTGGGATCGCCAGCATTGGCCTCAGCTGCCTGGTGGCA
CTCTTCCTGTACCACGTGGTCTTCGGCGTTCAGTACTTGGGCATCCTCAACGGGGTGGCT
GCCTTCGTGATAGTAGGCATTGGTGTGGACGACGTCTTTGTGTTCATCAACACCTACCGC
CAGGCCACCCACCTGGAGGACCCTCAGCTCCGCATGATCCACACCATCCAGACGGCAGGC
AAGGCCACCTTCTTCACCTCCCTGACCACGGCCGCTGCCTACGCAGCCAACATCTTCTCC
CAGATCCCGGCCGTCCATGACTTCGGCCTGTTCATGTCGCTCATCGTGTCCTGCTGCTGG
CTGGCCGTGCTCTTCACCATGCCTGCTGCCCTGGGCATCTGGAGTCTTTACATGGCACCA
CTAGAGGGCGCCTGCCAGACCAGCTGCCACCAGACGTGTGGCCGCAAGAGCTCCCTGCAC
TTCCCCGGGGACGTGTTTGCGACTCCAGAACGGGCCGGGGGCGGCCCCGCCCAGGGCCCC
CTGCCCTACCTGGACGATGACATCCCGCTGCTGAATGTAGAGGAGGAGCCAGTGTCTCTG
GAGCTGGGGGATGTGTCCTTGGTGTCGGTGCCCCCCACGGGCCTGCAGCCCGCCCCTGAC
GGGGGCAGCCGGGGGCAGCTCATCGCGCAGCTGCAGGAGCTGCTGCACCACTGGGTCCTG
TGGTCCGCCGTCAAGAGCCGCTGGGTGATTGTGGGCCTCTTTGTCTCCATCCTCATCCTG
TCCCTGGTGTTCGCCAGCCGGCTCCGCCCTGCCAGCCGGGCCCCCCTACTCTTCCGGCCC
GACACCAACATCCAGGTGCTTCTGGACCTCAAGTACAACCTGAGCGCCGAGGGCATCTCC
TGTATCACCTGTTCAGGTCTGTTCCAGGAGAAGCCCCACAGCCTGCAGAACAACATCCGG
ACGTCCCTGGAGAAGAAGAAACGAGGCTCCGGGGTCCTGTGGGCCAGCCGGCCGGAGGTC
ACGCCGCAGGACTCCGCAGGCACCGTGTACGTGTCCAAGGTGAAGAGTAAAGGCCGGCCG
GCTGTCTACAGGTTCTCCCTCAACGCCAGCCTGCCTGCCCCCTGGCAGATGGTGTCCCCC
GGGGACGGCGAGGTGCCCTCCTTCCAGGTATATAGAGCGCCTTTTGGTAACTTCACCAGG
AAGCTGACCGCTTGTATGTCTACAGTAGGGCAGCTCCAGGCGGCGAGCCCCGCCCGCAAG
TGGATGGTGACGACCTTGGCCTGCGACGCCAAGCGGGGCTGGAAGTTCGACTTCAGCTTC
TACGTGGCCACCAAGGAGCAGCAGCATACCCGGAAGCTGTACTTTGCGCAGTACCACCGG
CCGCCTTTCCACGGGCGCGTGTGCGCGGCCCCTCCCGGCTGCCTGCTCAGCTCCAGCCCC
GACGGGCCCACCAAAGGCTTCTTCTACGTGCCCAGTGAGAAAGGGCCCAGGGCCCGCCTC
TCGGCCACTTTCGGCTTCAACCCCTGCGTGAACACGGGCTGCGGGAAGCCGGCGGTGCGG
CCGCTGGTGGACACGGGGGCCATGGTCTTCGTGGTCTTCGGCATCGTTGGCATCAACCGC
ACTCGACAGGTCGACAACCATGTCATCGGAGACCCGGGCAGCGTCGTCTATGACAGCGGC
TTTGACCTCTTCAAAGAAATCGGCCACCTGTGTCGTCTCTGCAAGGCCATCGCGGGGAAC
TTGGAGCTGGTGAAGCCGGGCGGGGCCCAGTGCCTGCCCTCAGGCTACAGCATCTCGGCC
TTCCTGCAGATGCTGCACCCTGAGTGCAAGGAGCTGCCCGAGCCCAACCTGCTGCCCGGG
CAGCTGTCGCACGGTGCCGTGGGCGTGAAGGAGGGGCGCGTGCAGTGGATCTCCATGGCC
TTTGAGTCGACCACGTACAAGGGCAAGTCGTCCTTCCAGACGTACTCGGACTACCTGCGC
TGGGAGCGCTTCCTGCAGCAGCAGCTGCAGGCCTTCCCCGAGGGCTCGGCCCTGCGCCGC
GGCTTCCAGACCTGCGAGCACTGGAAGCAGATCTTCATGGAGATCATAGGGGTGCAGAGC
GCCCTGTACGGCCTGGCCCTCTCCTTGCTCATCTGCGTGGCCGCGGTGGCCGTGTTCACC
ACCCACGTGCTGCTCCTGCTGCCGGTGCTCATCGTCTGCCTCGTGGTGACCATCATGTAC
TGGAGCGGCTGGGAGATGGGCGCCGTGGAGGCCATCTCGCTGTCCATCCTCGTCGGCTCC
TCCGTGGACTACTGCGTCCACCTGGTGGAGGGCTACCTGCTGGCCGGAGAGAATCTGCCC
CCACACCAGGNNNNNGATGCCCACTCACAGCGCCAGTGGCGGACGCTGGAGGCCGTGCGG
CACGTGGGCGTGGCCATCGTCTCCAGCGCCCTCACCACGGTCATCGCCACGGTGCCCCTC
TTCTTCTGCATCATCGCCCCGTTTGCCAAATTCGGCAAAATCGTCGCTCTCAACACCGGC
GTCTCCATCCTCTACACGCTCACGGTCAGCACGGCCCTGCTGGGCATCATGGCCCCCGGC
TCCTTCACCCGGACCAGGACTTCCTTCCTCAAGGCCCTGGGCGCCGTGCTCCTGGCGGGG
CTCCTGGGGCTGGGCGCCTGCCTCCTGCTCCTGTGGAGCGGCTATAAGATCCCTCTGCCC
AAC
>MyLu|XM_006103719.3_cds_XP_006103781.1_1
ATGTTCCTCTACTACCCGCCGCTGGACATCGACATCTCCTACAACGCCTTTGAGATCCGC
AACCACGAGGCCTCCCAGCGTTTCGACGCTCTCGCTCTGGCGCTTAAGTCCCAGTTTGGC
TCCTGGGGGCGAAACCGGCGCGACTTGGCGGACTTCACCTCCGAGACGCTCCAGCGCCTC
ATCTCCGAGCAGCTGCAGCAGCTGCACCTCGGCAACCGCTCGCAGCGGGTGGCCAGGGCC
CCACGCAATCAGAGCCGTGCCCGCCGGGGCGCCTCGCGGTGGGACTATTCCCGCTCCTAC
GTGAGCACCAACACCCAGACCCACGCCCACTGGCGCATCGAGCTCATCTTCCTGGCCCGT
GGCGACGCGGAGCGCAACATTTTCACCAGCGAACGCCTGGTCACGATCCACGAGATTGAG
CGCAAAATCATGGACCACCCCGGCTTCAGGGAGTTCTGCTGGAAGCCCCACGAGGTGCTC
AAGGACCTGCCGCTCGGCTCCTACTCCTACTGCTCCCCGCCCAGCTCGCTCATGACCTAC
TTCTTCCCCACGGAGCGGGGCGGCAAGATCTACTACGATGGCATGGGCCAGGACCTGGCG
GACATCCGGGGTTCCCTAGAGCTGGCCATGACTCACCCCGAGTTCTACTGGTACGTGGAC
GAGGGCCTGTCTGCAGAAAACCTCAAGAGCTCGCTCCTGCGCAGTGAGATCCTGTTTGGA
GCGCCCCTGCCCAACTACTACTCCGTGGACGATCGCTGGGAGGAGCAGCGGGCCAAGTTC
CAGAGCTTCGTGGTCACCTACGTGGCCATGCTGGCCAAGCAGTCTACGAGCAAAGTCCAG
GTTCTTTATGGGGGGACAGACCTCTTTGATTATGAGGTGCGCAGAACCTTCAACAACGAC
ATGCTCCTGGCCTTTATCAGCAGCAGCTGCATCGCCGCCCTCGTTTACATCCTCACCTCC
TGCTCAGTGTTCCTGTCCTTCTTTGGGATCGCCAGCATTGGCCTCAGCTGTCTGGTGGCA
CTCTTCCTGTACCACGTGGTCTTTGGTGTTCAGTACTTGGGCATCCTCAACGGCGTGGCT
GCCTTCGTGATAGTGGGCATCGGTGTGGACGACGTCTTTGTGTTCATCAACACCTACCGC
CAGGCCACCCACCTGGAGGACCCTCAGCTTCGGATGATCCACACCATCCAGACGGCAGGC
AAGGCCACCTTCTTCACCTCCCTGACCACGGCCGCCGCCTACGCAGCCAACGTCTTCTCC
CAGATCCCGGCCGTCCATGACTTTGGCCTGTTCATGTCCCTCATCGTGTCCTGCTGCTGG
CTGGCTGTGCTCTTCACCATGCCTGCGGCCCTGGGCATCTGGAGTCTTTACATGGCACCA
CTAGAGGGCGCCTGCCAGACCAGCTGCCACCAGAAGTGTGGCCGCAAGAGCTCCCTGCAC
TTCCCCGGGGACGTGTTCGCCACTCCGGAGCGGGCCGGGGGTGGCCCCGCCCAGGGCCCC
CTGCCCTACCTGGACGATGACATCCCCTTGCTGAATGTAGAGGAGGAGCCAGTGTCTCTG
GAGCTGGGGGACGTGTCTTTGGTGTCTGTGCCCCCCACCGGCCTGCAGCCCGTCCCTGAC
AGGGGCAGCCGGGGGCAGCTCATCGCTCAGCTGCAGGAGCTGCTGCACCACTGGGTCCTG
TGGTCAGCCGTCAAGAGCCGCTGGGTGATTGTGGGCCTCTTTGTCTCCATCCTCATCCTG
TCCCTGGTGTTCGCCAGCCGGCTCCGCCCCGCCAGCCGGGCCCCCCTGCTCTTCCGGCCC
GATACCAACATCCAGGTGCTGCTGGACCTCAAGTACAACCTGAGCGCGGAGGGCATCTCC
TGTATCACCTGTTCAGGTCTGTTCCAGGAGAAGCCGCACAGCCTGCAGAACAACATCCGG
ACGTCCCTGGAGAAGAAGAAGCGGGGCTCCGGGGTCCTGTGGGCCAGCCGGCCGGAGGTC
ACCCCGCAGGACTCCCCGGGCACCGTGTACGTGTCCAAGGTGAAGAGTAAAGGCCGCCCG
GCTGTCTACAGGTTCTCCCTCAACGCCAGCCTGCCTGCCCCCTGGCAGATCGTGTCCCCT
GGGGACGGGGAGGTGCCCTCCTTCCAGGTGTATAGAGCGCCTTTTGGTAACTTCACCAGG
AAGCTGACCGCTTGTATGTCTACAGTAGGGCAGCTCCAGGCGGCGAGCCCCGCCCGCAGG
TGGATGGTGACGACCTTGGCCTGCGACGCCAAGCGGGGCTGGAAGTTCGACTTCAGCTTC
TACGTGGCCGCCCAGGAGCAGCAGCACACCCGGAAGCTGTACTTTGCACAGTACCACAGG
CCACCTTTCCACGGGCGCGTGTGCGCGACGCCTCCCGGCTGCCTGCTCAGCTCCAGCCCC
GACGGGCCCACCAAAGGCTTCTTCTATGTGCCCAGTGAGAAAGGGCCCAGGGCCCGCCTC
TCGGCCACTTTTGGCTTCAACCCCTGCGTGAACACGGGCTGCGGGAAGCCGGCGGTGCGG
CCGCTGGTGGACACGGGGGCCATGGTCTTCGTGGTCTTCGGCATCGTGGGCATCAACCGC
ACTCGACAGGTGGACAACCACGTCATCGGAGACCCGGGCAGCGTCATCTATGACAGCGGC
TTTGACCTCTTCAAAGAAATTGGGCACCTGTGCCGCCTCTGCAAGGCCATCGCGGGGAAC
TTGGAGCTGGTGAAGCCAGGCGGGGCCCAGTGCCTGCCCTCAGGCTACAGCATCTCCGCC
TTCCTGCAGATGCTGCACCCTGAGTGCAAGGAGCTGCCTGAACCCAACCTGCTCCCGGGG
CAGCTGTCGCACGGGGCCGTGGGCGTCAAGGAGGGGCGCGTGCAGTGGATCTCCATGGCC
TTTGAGTCGACCACGTATAAGGGCAAGTCCTCCTTCCAGACCTACTCCGACTACCTGCGC
TGGGAGAGCTTCCTGCAGCAGCAGCTGCAGACCTTCCCCGAGGGCTCGGCCCTGCGCCGC
GGCTTCCAGACCTGCGAGCACTGGAAGCAGATCTTCATGGAGATCATAGGGGTGCAGAGC
GCCCTGTACGGCCTGGCCCTCTCCTTGCTCATCTGCGTGGCCGCGGTGGCCGTGTTCACC
ACCCACGTGCTGCTCCTGCTGCCGGTGCTCATCGTCTGCCTCGTGGTGACCATCATGTAC
TGGAGCGGCTGGGAGATGGGTGCCGTGGAAGCCATCTCGCTGTCCATCCTCGTCGGCTCT
TCCGTGGACTACTGCGTCCACCTGGTGGAGGGCTACCTGCTGGCCGGAGAGAACCTGCCC
CCCCACCAGGCCGAGGACGCCCACTCGCAGCGCCAGTGGCGGACGCTGGAGGCCGTGCGG
CACGTGGGCGTGGCCATCGTCTCCAGTGCCCTCACCACGGTCATCGCCACGGTGCCCCTC
TTCTTCTGCATCATCGCCCCGTTCGCCAAATTCGGCAAGATCGTCGCTCTCAACACGGGC
GTCTCCATCCTCTACACGCTCACGGTCAGCACGGCCCTGCTGGGCATCATGGCACCCGGC
TCCTTCACCCGGACCAGGACTTCCTTCCTCAAGGCCCTGGGCGCCGTGCTCCTGGCGGGG
GCCCTGGGGCTGGGCGCCTGCCTCCTGCTCCTGTGGAGCGGCTATAAGATCCCTCTGCCC
---
>PhDi|XM_028514020.1_cds_XP_028369821.1_1
ATGTTCCTCTACTACCCGCCGCTGGACATCGACATCTCCTACAACGCCTTTGAGATCCGA
AACCACGAGGCCTCCCAGCGTTTCGATGCCCTTGCACTGGCGCTTAAGTCCCAGTTTGGG
TCCTGGGGACGTAACCGGCGTGACTTGGCTGACTTCACCTCGGAGACACTCCAGCGCCTC
ATCTCAGAGCAGCTGCAGCAGCTGCATCTCGGCAACCGCTCGCGAAGGGCTGCCAGGTTC
CCACGCAATCAGAGCCGCTCGCGTCGGGGCGCCTCGCGTTGGGACTATTCTCGCTCCTAC
GTGAGCACCAACACTCAGACTCACGCGCACTGGCGCATCGAGCTTATCTTCCTGGCACGT
GGCGATGCAGAACGGAACATTTTCACCAGTGAGCGCCTGGTCACAATCCACGAAATTGAG
CGCAAAATCATGGACCATCCGGGCTTCAGGGAGTTCTGCTGGAAGCCCCATGAAGTGCTC
AAGGACCTGCCACTCGGCTCCTACTCCTACTGCTCCCCGCCCAGCTCGCTCATGACCTAC
TTCTTCCCCACCGAGAGGGGCGGCAAGATCTATTACGACGGCATGGGCCAGGACCTGGCA
GACATCCGGGGTTCCCTGGAGCTGGCCATGACTCACCCCGAGTTCTACTGGTACGTGGAC
GAGGGCCTCTCTGCAGAAAACCTCAAGAGCTCCCTCCTGCGCAGTGAGATCCTGTTCGGA
GCACCCCTGCCCAACTACTACTCCGTAGACGATCGCTGGGAGGAGCAGCGCGCCAAGTTT
CAGAGTTTCGTGGTCACCTACGTGGCCATGCTGGCCAAGCAGTCCACTAGCAAAGTCCAG
GTTCTTTATGGGGGCACAGACCTCTTTGACTACGAAGTGCGCAGAACCTTCAACAACGAC
ATGCTCCTGGCCTTTATCAGCAGCAGCTGCATCGCCGCCCTTGTTTACATTCTCACCTCC
TGCTCAGTGTTTCTGTCCTTCTTTGGGATCGCCAGCATCGGCCTCAGCTGCCTGGTGGCC
CTCTTCCTGTACCACGTGGTCTTTGGTGTCCAGTACTTGGGCATCCTCAATGGCGTGGCT
GCCTTCGTGATAGTGGGCATTGGTGTGGACGATGTCTTCGTGTTCATCAACACCTACCGC
CAGGCCACCCACCTGGAAGACCCACAGCTTCGCATGATCCACACCATCCAGACGGCGGGC
AAAGCCACCTTCTTTACCTCCCTGACCACGGCCGCCGCCTACGCCGCTAATGTCTTCTCC
CAGATCCCGGCCGTCCATGACTTCGGCCTGTTCATGTCTCTCATCGTGTCCTGCTGCTGG
CTGGCTGTGCTCTTCACCATGCCTGCTGCCCTGGGCATCTGGAGCCTCTACATGGCACCG
CTAGAGGGCGCCTGCCAGACCAGCTGCCACCAGAAGTGTGGCCGCAAGAGCTCCCTGCAC
TTCCCGGGGGACATGTTTGCCACTCCCGAGAGGGCTGGGGGCAGCCCAGCCCAGGGCCCC
ATGCCCTACCTGGACGATGACATCCCCCTGCTGAACGTGGAGGAGGAGCCAGTGTCTCTG
GAGCTGGGCGACGTGTCCCTGGTGTCTGTGCCCCCCGAGGGCCTGCAGCCCGTCCCCCAT
GGGGGCAGCCGGGGGCAGCTCATCGCTCACCTGCAGGAGCTGCTGCACCACTGGGTGCTG
TGGTCGGCTGTCAAGAGCCGCTGGGTGATTGTGGGGCTCTTTGTCTCCATCCTCATCCTG
TCCCTGGTGTTCGCCAGCCGGCTGCGCCCCGCCAGCCGAGCCCCCCTGCTCTTCCGGCCG
GATACCAACATCCAGGTGCTGCTGGACCTCAAGTACAACCTGAGCGCTGAGGGCATCTCC
TGTATCACCTGTTCAGGTCTGTTCCAGGAGAAGCCCCGCAGCCTGCAGAGCAACCTCCGG
ACGTCCCTGGAGAAGAAGAAGCGGGGCTCAGGGGTCCTGTGGGCTGGCCGGCCCGAGACC
ACCCCGCAGGACTCCCCAGGCACCGTGTACATCTCCAAGGTGATGAGCAGAGGCCGCCCG
GCCGTCTACAGGTTCTCCCTCAACGCCAGCCTGCCTGCCCCTTGGCAGATCGTGTCTCCT
GGGGACGGGGAGGTGTCCTCCTTCCAGGTGTATAGAGCGCCTTTCGGTAACTTCACCAAG
AAGCTGACCGCTTGTATGTCTACAGTAGGGCAGCTGCAGGCGGCGAGCCCCGCCCGCAAG
TGGCTGGTGACGACGGTGGCCTGCGACACCAAGCGGGGCTGGAAGTTCGACTTCAGCTTC
TACGTGGCAGCCAAGGAGCAGCAGCACACCCGGAAGCTGTACTTCTCGCAGTCCCACAAG
CCGCCCTTCCACGGGCGCGTGTGTGCCGCCCCTCCCGGCTGCCTGCTCAGCTCCAGCCCC
GACGGGCCCACCAAAGGCTTCTTCTACGTGCCCAGCGAGAAAGGGCCCAGGGCCCGCCTC
TCGGCCACCTTCGGCTTCAACCCCTGCGTGAACACAGGCTGCGGGAAGCCGGCAGTGCGG
CCGCTGGTGGACACGGGCGCCATGGTCTTCGTGGTCTTCGGCATCGTGGGCATCAACCGC
ACGCGGCAGGTGGACAACCATGTCATCGGGGACCCGGGCAGCGTCATCTACGACGGCAGC
TTTGACCTCTTCAAGGAAATCGGGCACCTGTGTCGCCTCTGTAAGGCCATCGCGGGGAAC
GCAGAGCTGGTGAAGCCAGGCGGCGCCCAGTGCCTGCCCTCAGGCTACAGCATCTCCTCC
TTCCTGCAGATGCTGCACCCCGAGTGCAGGGAGCTGCCCGAGCCCAACCTGCTGCCCGGG
CAGCTGTCGCACGGGGCCGTGGGTGTCAAGGAGGGACGCGTGCAGTGGATCTCCATGGCC
TTTGAGTCGACCACGTACAAGGGCAAGTCCTCCTTCCAGACCTACTCGGACTACCTGCGC
TGGGAGGGCTTCCTGCAGCAGCAGCTGCTGGCGTTCCCCGAGGGCTCGGCCCTGCGCCGC
GGCTTCCAGACCTGCGAGCACTGGAAGCAGATCTTCATGGAGATCATAGGGGTGCAGAGC
GCCCTGTACGGCCTGGCCTTGTCCCTGCTCATCTGTGTGGCCGCGGTGGCCGTGTTCACC
ACCCACGTGCTGCTGCTGCTGCCCGTGCTCATCGTCTGCCTCGTGGTGACCATCATGTAC
TGGAGCGGCTGGGAGATGGGCGCCGTGGAGGCCATCTCCCTGTCCATCCTCGTCGGCTCC
TCGGTGGACTACTGCGTCCATCTGGTCGAGGGCTACCTGCTAGCCGGAGAGAGCCTGCCC
CCCCACCAGGCCGAGGACGCCCACTCCCGGCGCCAGTGGCGGACTCTGGAGGCCGTGCGG
CACGTGGGCGTGGCCATCGTCTCCAGCGCCCTCACCACGGTCGTCGCCACGGTGCCCCTC
TTCTTCTGCATCATTGCCCCTTTCGCCAAGTTCGGCAAGATCGTCGCGCTCAACACAGGC
GTGTCCATCCTGTACACGCTCACGGTCAGCACGGCCCTGCTCGCCATCATGGCCCCCGGC
TCCTTCACCCGCACCAGGACTTCCTTCCTCAAGGCCCTGGGCGCCGTGCTCCTGGCGGGG
GCGCTGGGGCTGGGCGCCTGCCTCGCGCTGCTCCGCAGCGGCTACAAGATCCCCCTGCCC
---
>PtVa|XM_011363631.2_cds_XP_011361933.1_1
ATGTTCCTCTACTACCCGCCGCTGGACATTGACATCTCCTACAACGCCTTTGAGATCCGT
AACCATGAGGCCTCGCAGCGTTTCGACGCCCTTGCGCTGGCGCTCAAGTCTCAGTTTGGA
TCCTGGGGGCGCAACCGGCGCGACTTGGCAGACTTCACCTCTGAGACGCTCCAGCGCCTC
ATTTCAGAGCAGCTGCAGCAGCTGCATCTTGGCAACCGCTCGCGAAGGGTCACCAGGGCC
CCACGCAATCAGAGCCGTGCCCGCCGAGGCGCCTCGCGTTGGGACTACTCTCGCTCGTAT
GTGAGCACCAACACCCAGACACACGCGCACTGGCGCATCGAGCTCATCTTCCTGGCACGC
GGCGATGCCGAGCGCAACATTTTCACCAGTGAGCGGCTGGTCACAATCCACGAGATTGAA
CGCAAAATCATGGACCATCCAGGCTTCCGGGAGTTCTGTTGGAAGCCTCATGAAGTGCTC
AAGGACTTGCCGCTGGGCTCCTACTCCTACTGCTCCCCGCCCAGCTCGCTCATGACCTAT
TTCTTCCCCACTGAGAGGGGCGGCAAGATCTACTATGATGGCATGGGCCAGGACCTGGCG
GACATCCGGGGCTCCCTAGAGCTGGCCATGACTCACCCTGAGTTCTACTGGTACGTGGAC
GAGGGCCTGTCTGCAGAAAACCTCAAGAGCTCCCTCCTACGCAGCGAGATCCTGTTTGGA
GCACCCCTGCCCAACTACTACTCAGTGGACGATCGCTGGGAGGAGCAGCGGGCCAAGTTT
CAGAGCTTCGTGGTCACCTACGTGGCCATGCTGGCCAAGCAGTCTACTAGCAAAGTCCAA
GTTCTTTATGGGGGGACAGACCTTTTTGATTATGAGGTACGCAGAACCTTCAACAACGAC
ATGCTCCTGGCCTTCATCAGCAGCAGCTGCATTGCCGCCCTCGTCTACATTCTCACCTCC
TGCTCAGTGTTCCTGTCCTTCTTTGGAATCGCCAGCATCGGTCTCAGCTGCCTGGTGGCA
CTCTTCCTGTACCACGTGGTCTTCGGTGTCCAGTACTTGGGCATCCTCAACGGGGTGGCT
GCCTTCGTGATAGTGGGCATTGGTGTGGACGACGTCTTTGTGTTCATCAACACCTACCGC
CAGGCTACACACCTGGAAGACCCACAGCTGCGGATGATCCACACCATCCAGACGGCAGGC
AAGGCCACCTTCTTCACCTCCCTGACCACAGCCGCCGCCTATGCAGCTAATGTCTTCTCC
CAGATCCCGGCCGTCCATGATTTTGGCCTGTTTATGTCTCTCATCGTATCTTGCTGCTGG
CTGGCTGTGCTCTTCACCATGCCTGCTGCCCTGGGCATCTGGAGCCTTTACATGGCACCG
CTAGAGGGCGCCTGCCAGACCAGCTGCCACCAGAAGTGTGGCCGGAAGAGCTCCCTGCAT
TTCCCCGGGGAAGTGTTTGCCACTCCTGAGCGGGCTGGGGGCAGCCCAGCCCAGGGTCCC
CTGCCTTACCTGGATGATGACATCCCGTTGCTAAACGTGGACGAGGAGCCAGTGTCTCTG
GAGCTGGGAGATGTGTCTCTGGTGTCTGTGCCCCCCGAGGGCCTGCAGCCCGCCCCCGAC
AGGGGCAGCCGGGGTCAGCTCATTGCCCAGCTGCAGGAGCTGCTGCACCACTGGGTCCTC
TGGTCAGCCGTCAAGAGCCGCTGGGTGATTGTG---------------------------
------------------------------------------------------------
------------------------------------------------------------
------------------------------------------------------------
------------------------------------------------------------
---------GACTCTCCAGGCACCGTGTACATCTCCAAGGTGAAGAATAAAGGCCACCTG
GCTATCTACAGGTTCTCCCTCAACGCCAGCCCGCCTGCTCCTTGGCAGCTAGTGTCCCCT
GGGGACGGGGAAGTACCCTCCTTCCAGGTATATAGAGCGCCTTTTGGTAACTTCACCAAG
AAGCTGACCGCTTGTATGTCTACAGTAGGGCTGCTCCAGGCGGCGAGCCCCTCCCGCAAA
TGGATGGTGACGACCTTGGCCTGTGATACCAAGCGGGGCTGGAAGTTTGACTTCAACTTC
TACGTGGCCGCCAAGGAGCAGCAGCACACCCGGAAACTGTACTTTGCGCAGTCCCACAAG
CCACCCTTCCACGGGCGCGTGTGCGTGGCACCTCCTGGCTGCCTGCTCAGCTCCAGCCCC
GACGGGCCAACCAAAGGCTTCTTCTTCGTGCCCAATGAGAAAGGGCCCAGGGCCCGCCTC
TCGGCCACCTTTGGCTTCAACCCCTGCGTGAACACAGGCTGCGGGAAGCCAGCGGTGCGG
CCACTGGTGGACACGGGGGCCATGGTCTTCGTGGTCTTCGGCATTGTCGGCATCAACCGC
ACGCGGCAGGTGGACAACCACGTCATTGGAGACCCGGGCAGCGTCGTCTATGACAGCAGC
TTTGACCTCTTCAAAGAAATTGGGCACTTGTGTCGCCTCTGCAAGGCCATCGCTGGGAAC
TCGGAGCTGGTGAAGCCAGGCGGGGCCCAGTGCCTGCCCTCAGGCTACAGCATCTCCTCC
TTCCTGCAGATGTTACACCCTGAGTGCAAGGAGCTGCCTGAGCCCAACCTGCTCCCAGGG
CAGCTGTCACATGGGGCTGTGGGTGTCAAGGAGGGCCGAGTGCAGTGGATCTCCATGGCC
TTCGAGTCGACCACGTACAAGGGCAAGTCCTCCTTCCAGACCTACTCGGACTATCTGCGC
TGGGAGAGCTTCCTGCAGCAGCAGCTGCACACGTTCCCAGAGGGCTCCGCCCTGCGCCGA
GGCTTCCAGACCTGCGAGCACTGGAAGCAGATCTTCATGGAGATCATAGGGGTGCAGAGC
GCCCTGTACGGCCTGGCCCTCTCCTTGCTCATCTGCGTGGCTGCAGTGGCCGTGTTCACC
ACCCACGTGCTGCTCCTGCTACCTGTTCTAATCGTCTGCCTCGTGGTGACCATCATGTAC
TGGAGTGGCTGGGAGATGGGCGCCGTGGAAGCCATCTCCCTGTCCATCCTCGTTGGCTCC
TCCGTGGATTACTGCGTCCATCTGGTCGAGGGCTACCTGCTGGCTGGAGAGAACCTGCCC
CCTCACCAAGCTGAGGACGCCCACTCGCAGCGCCAGTGGCGGACGCTGGAGGCCGTGCGG
CACGTGGGAGTGGCCATCGTCTCCAGCGCTCTCACCACGGTCATCGCCACGGTGCCCCTC
TTCTTCTGCATCATCGCCCCATTTGCCAAGTTCGGCAAAATCGTCGCACTCAACACGGGC
GTCTCCATCCTGTACACGCTCACGGTCAGCACGGCCCTGCTCGGCATCATGGCGCCCAGC
TCCTTCACCCGGACTAGGACTTCCTTCCTCAAGGCCCTGGGTGCGGTGCTCCTGGCGGGG
GCCCTGGGGCTGGGGGCCTGCCTGGTGCTCCTCAGGAGTGGCTATAAGATCCCCCTGCCC
---
>RhFe|XM_033115998.1_cds_XP_032971889.1_1
ATGTTCCTCTACTACCCACCGCTGGATATTGACATCTCCTACAATGCCTTTGAGATCCGC
AACCACGAGGCCTCCCAGCGTTTTGACGCCCTGGCGCTGGCGCTCAAGTCCCAGTTTGGG
TCCTGGGGGCGCAACCGGCGCGACTTGGCTGACTTCACCTCTGAGACCCTCCAGCGCCTC
ATCTCAGAGCAGCTGCAGCAGCGGCATCTTGGCAACCGCTCGCAGAGGGCCACCAGGGCC
CCCCGTAATCAGAGCCGTGCCCGCCGGGGAACCTCGCATTGGGACTACACGCGCTCATAC
GTGAGCACCAACACGCAGACACACGCGCACTGGCGCATCGAGCTCATCTTCCTCGCGCGT
GGCGATGCGGAGCGCAACATTTTCACCAGTGAGCGGCTGGTCACCATCCACGAGATCGAG
CGCAAAATCATGGACCACCCAGGCTTCCGCGAGTTCTGTTGGAAGCCTCATGAAGTGCTC
AAGGACCTGCCACTCGGCTCCTACTCCTACTGCTCCCCGCCCAGCTCGCTCATGACCTAC
TTCTTCCCCACTGAGAGGGGTGGCAAGATCTACTATGACGGCATGGGCCAGGACCTGGCA
GACATCCGGGGCTCCCTGGAGCTGGCCATGACTCACCCCGAGTTCTACTGGTATGTGGAC
GAGGGTCTGTCTGCAGAAAACCTGAAGAGCTCCCTCCTGCGCAGCGAGATCTTGTTTGGA
GCACCCCTGCCCAACTACTATTCGGTGGATGACCGCTGGGAGGAGCAGCGGGCCAAGTTT
CAGAGCTTCGTGGTCACCTACGTGGCCATGCTGGCCAAGCAGTCTACTAGCAAAGTCCAG
GTTCTTTATGGGGGGACAGACCTCTTTGATTACGAGGTACGCAGAACCTTCAACAACGAC
ATGCTCCTGGCTTTCATCAGCAGCAGCTGCATTGCCGCCCTCGTCTACATTCTCACATCC
TGCTCAGTGTTCCTGTCCTTCTTTGGGATCGCCAGCATTGGTCTCAGCTGCCTGGTGGCA
CTCTTCCTGTACCACGTGGTCTTTGGTGTCCAGTACTTGGGCATCCTCAACGGGGTGGCT
GCCTTCGTGATAGTGGGCATTGGTGTGGACGATGTCTTTGTGTTCATCAACACATACCGC
CAGGCTGCCCATCTTGAAGACCCACAGCTACGGATGATCCACACCATCCAGACGGCAGGC
AAGGCCACCTTCTTCACCTCCCTGACCACGGCCGCCGCCTACGCAGCGAATGTCTTCTCC
CAGATCCCAGCCGTCCATGACTTTGGCCTGTTTATGTCTCTCATCGTGTCTTGCTGCTGG
CTGGCTGTGCTCTTCACCATGCCTGCTGCTCTGGGCATCTGGAGCCTTTACATGGCACCA
CTAGAGGGCTCCTGCCAGACCAGCTGCCACCAGAAGTGTGGCCGCAGGCGCTCCCTGCAC
TTCCCCGGGGATGTGTTTGCCGCTCCGGAGCGGGCTGGG---GCCCCAGCCCCGGGCCTC
ATGCCCTACCTGGATGATGACATCCCTTTGCTGAATGGAGAGGAGGAACCAGTGTCTCTG
GAGCTGGGAGATGTGTCTCTGGTGTCAGTGTCCCCCGAGGGCCTGCAGCCCACCCCCGAT
AGGGCCAGCCGGGGTCAGCTCATTGCTCAGATGCAGGAGCTGCTGCACCACTGGGTCCTG
TGGTCGGCCGTCAAGAGCCGCTGGGTGATTGTGGGGCTCTTTGTCTCCATCCTCATCCTG
TCCCTGGTGTTCGCCAGCCGGCTCCGCCCCGCCAGCCGGGCCCCCCTGCTCTTCCGGCCA
GATACCAACATCCAGGTGCTGCTAGACCTCAAGTACAACCTGAGCGCTGAGGGCATCTCC
TGTATCACCTGTTCAGGTCTGTTCCAGGAGAAGCCCCACAGCCTGCAGAACAATATCCGG
ACGTCCCTGGAGAAGAAGAAGCGGGGCTCAGGGGTCCTGTGGGCCAGCCGGCCTGAGGCC
ACCCCGCAGGACTCCCCAGGCACCGTGTACGTCTCCAAGGTGAAGAATAAAGGCCACCTG
GCTGTCTACAGGTTCTCCCTCAATGCCAGCCTGCCTGCCCCTTGGCAAATCGTGTCCCCC
GGGGACGGGGAGGTGCCCTCCTTCCAGGTATATAGAACGCCTTTTGGTAACTTCACCAAG
AAGCTGACCGCTTGTATGTCTACAGTAGGGCTGCTCCAGGCGGCGAGCCCCTCCCGCAAG
TGGATGGTGACGACCTTGGCCTGCGACGCCAAACGGGGCTGGAAGTTTGACTTCAGCTTC
TACGTGGCCGCCAAGGAGCAGCAGCACTCCCGGAAACTGTACTTTGCACAGTCCCACAAG
CCACCTTTCCATGGGCGAGTGTGCGTGGCACCTCCCGGCTGCCTGCTCAGCTCCAGCCCC
GATGGGCCGACCAAAGGCTTCTTCTATGTGCCCAGTGAAAAAGGGCCCAGGGCCCGCCTC
TCGGCTACCTTCGGCTTCAACCCCTGCGTGAACGCAGGCTGTGGGAAGCCCGCGGTGCGG
CCACTGGTGGACACGGGGGCCATGGTCTTTGTGGTCTTCGGCATTGTGGGCATCAACCGC
ACGCGGCAGGTGGACAACCATGTCATCGGAGACCCGGGCAGCGTCATCTATGACAGCAGC
TTTGACCTCTTCAAAGAAATTGGGCACCTGTGTCGCCTCTGCAAGGCCATCGCCGGGAAC
TCAGAGCTAGTAAAGCCAGGCGGGGCCCAGTGCCTGCCCTCAGGCTACAGCATCTCCGCC
TTCCTGCAGATGTTACACCCTGAGTGCAAGGAGCTGCCCGAGCCCAACCTGCTCCCAGGG
CAGCTGTCACATGGGGCCGTGGGCGTCAAGGAGGGCCGCGTGCAGTGGATCTCCATGGCC
TTTGAGTCGACCACGTACAAGGGCAAGTCCTCCTTCCAGACCTACTCGGACTACCTGCGC
TGGGAGAGCTTCCTGCAGCAGCAGCTGCAGACGTTCCCCGAGGGCTCGGCCCTGCGCCGA
GGCTTCCAGACCTGCGAGCACTGGAAGCAGATCTTCATGGAGATTATAGGGGTGCAGAGT
GCCCTGTACGGCCTGGCCCTCTCCTTGCTCATCTGTGTGGCTGCAGTGGCCGTGTTCACC
ACCCATGTGCTGCTCCTTCTCCCTGTGCTTATTGTCTGCCTCGTTGTAACCATCATGTAC
TGGAGCGGCTGGGAGATGGGCGCCGTGGAAGCCATCTCCCTGTCCATCCTCGTCGGCTCC
TCCGTGGATTACTGCGTCCATCTAGTCGAGGGCTACCTGCTGGCTGGAGAGAACCTGCCC
CCTCCCCAGGCCGAGGACGCCCATTCGCAGCGCCAGTGGCGGACGCTGGAGGCCGTGCGG
CACGTGGGCGTGGCCATCGTCTCCAGTGCCCTCACCACAGTCATCGCCACAGTACCCCTC
TTCTTCTGCATCATAGCCCCGTTTGCCAAATTCGGCAAGATCGTAGCACTCAACACGGGC
GTCTCCATCCTCTACACGCTCACAGTCAGCACGGCCCTGCTCGGCATCATGGCACCGGGC
TCCTTCACCCGGACCAGGACTTCCTTCCTCAAAGCCCTGGGCGCCGTGCTCCTGGCGGGG
GCGCTGGGGCTGGGCGCCTGCCTCGTGCTCCTCCGAAGTGGCTATAAGATCCCCCTGCCC
---
>RoAe|XM_016149397.1_cds_XP_016004883.1_1
ATGTTCCTCTACTACCCGCCGCTGGACATCGACATCTCCTACAACGCCTTTGAGATCCGC
AACCATGAGGCCTCGCAGCGTTTCGACGCCCTTGCGCTGGCGCTCAAGTCTCAGTTTGGA
TCCTGGGGGCGCAACCGGCGCGACTTGGCAGACTTCACCTCTGAGACGCTCCAGCGCCTC
ATTTCAGAGCAGCTGCAGCAGCTGCATCTTGGCAACCGCTCGCGAAGGGTCACCAGGGCC
CCACGCAATCAGAGCCGTGCCCGCCGGGGCGCCTCACGTTGGGACTACTCTCGCTCGTAC
GTGAGCACCAACACCCAGACACACGCGCACTGGCGCATTGAGCTCATCTTCCTGGCACGT
GGCGATGCCGAGCGCAACATTTTCACCAGTGAGCGGCTGGTCACCATCCACGAGATTGAA
CGCAAAATCATGGACCATCCAGGCTTCCGGGAGTTCTGTTGGAAGCCTCACGAAGTGCTC
AAGGACTTGCCGCTGGGCTCCTACTCCTACTGCTCCCCGCCCAGCTCGCTCATGACCTAC
TTCTTCCCCACTGAGAGGGGCGGCAAGATCTACTATGATGGCATGGGCCAGGACCTGGCG
GACATCCGGGGCTCCCTAGAGCTGGCCATGACTCACCCTGAGTTCTACTGGTACGTGGAC
GAGGGCCTGTCTGCGGAAAACCTCAAGAGCTCCCTCCTGCGCAGCGAGATCCTGTTTGGA
GCGCCCCTGCCCAACTACTACTCAGTGGATGATCGCTGGGAGGAGCAGCGGGCCAAGTTT
CAGAGCTTCGTGGTCACCTACGTGGCCATGCTGGCCAAGCAGTCTACTAGCAAAGTCCAA
GTTCTTTATGGGGGGACAGACCTTTTTGATTATGAGGTACGCAGAACCTTCAACAACGAC
ATGCTCCTGGCCTTCATCAGCAGCAGCTGCATTGCCGCCCTCGTCTACATTCTCACCTCC
TGCTCAGTGTTCCTGTCCTTCTTTGGAATCGCCAGCATCGGTCTCAGCTGCCTGGTGGCA
CTCTTCCTGTACCACGTGGTCTTCGGTGTCCAGTACTTGGGCATCCTCAATGGAGTGGCT
GCCTTTGTGATAGTGGGCATTGGTGTGGACGACGTCTTTGTGTTCATCAACACCTACCGC
CAGGCTACGCACCTGGAAGACCCGCAGCTGCGGATGATCCACACCATCCAGACGGCAGGC
AAGGCCACCTTCTTCACCTCCCTGACCACAGCCGCCGCCTATGCAGCTAATGTCTTCTCC
CAGATCCCGGCCGTCCACGACTTTGGCCTGTTCATGTCTCTCATCGTATCTTGCTGCTGG
CTCGCTGTGCTCTTCACCATGCCTGCGGCCCTGGGCATCTGGAGCCTTTACATGGCACCG
CTGGAAGGCGCCTGCCAGACCAGCTGCCACCAGAAGTGTGGCCGGAAGAGCTCCCTGCAT
TTCCCCGGGGAAGTGTTTGCCACACCTGAGCGGGCTGGGGGCAGCCCAGCCCAGGGTCCC
ATGCCCTACCTGGATGATGACATTCCGTTGCTGAATGTGGACGAGGAGCCAGTGTCTCTG
GAGCTGGGAGATGTGTCTCTGGTGTCTGTGCCCCCCGAGGGCCTGCAGCCCGCCCCCGAC
AGGGGCAGCCAGGGCCAGCTCATTGCCCAGCTACAGGAGCTGCTGCACCACTGGGTCCTC
TGGTCAGCCGTCAAGAGCCGATGGGTGATTGTGGGGCTCTTTGTCTCCATCCTCATCCTG
TCTCTGGTGTTCGCCAGCCGGCTCCGCCCCGCCAGCCGGGCCCCTCTGCTCTTCCGGCCC
GATACCAACATCCAGGTGCTGCTGGACCTCAAGTACAACCTGAGTGCTGAGGGCATTTCC
TGTATCACCTGTTCAGGTCTGTTCCAGGAGAAGCCCCACAGCCTGCAGAACAACGTACGG
ACGTCCCTGGAGAAGAGGAAGCGAGGCTCAGGGGCCTCGTGGGCCAGCCGGCTCGAGGCC
ACACCGCAGGACTCCCCAGGCACCGTGTACATCTCCAAGGTGAAGAATAAAGGCCACCTG
GCTATCTACAGGTTCTCCCTCAACGCCAGCCCGCCTGCTCCTTGGCAGCTAGTGTCCCCT
GGGGACGGGGAAGTGCCCTCCTTCCAGGTATATAGAGCGCCTTTTGGTAACTTCACCAAG
AAGCTGACCGCTTGTATGTCTACAGTAGGGCTGCTCCAGGCGGCGAGCCCCTCCCGCAAA
TGGATGGTGACGACCTTGGCCTGCGATACCAAGCGGGGCTGGAAGTTTGACTTCAACTTC
TACGTGGCCGCCAAGGAGCAGCAGCACACCCGGAAACTGTACTTTGCGCAGTCCCACAAG
CCACCCTTCCACGGGCGCGTGTGCGTGGCACCTCCCGGCTGCCTGCTCAGCTCCAGCCCC
GACGGGCCAACCAAAGGCTTCTTCTTCGTGCCCAGCGAGAAAGGGCCCAGGGCCCGCCTC
TCGGCCACCTTTGGCTTCAACCCCTGCGTGAACACAGGCTGTGGGAAGCCAGCGGTGCGG
CCGCTGGTGGACACGGGGGCCATGGTCTTTGTGGTCTTCGGCATTGTTGGCATCAACCGC
ACGCGACAGGTGGACAACCACGTCATCGGAGACCCGGGCAGCGTCGTCTATGACAGCAGC
TTTGACCTCTTCAAAGAAATTGGGCACCTGTGTCGCCTCTGTAAGGCCATCGCCGGGAAC
TCGGAGCTGGTGAAGCCAGGCGGGGCCCAGTGCCTGCCCTCAGGCTACAGCATCTCCTCC
TTCCTGCAGATGCTACACCCCGAGTGCAAGGAGCTGCCTGAGCCCAACCTGCTCCCAGGG
CAGCTGTCACACGGGGCCGTGGGCGTCAAGGAGGGCCGCGTGCAGTGGATCTCCATGGCC
TTCGAGTCGACCACGTACAAGGGCAAGTCCTCCTTCCAGACCTACTCGGACTACCTGCGC
TGGGAGAGCTTCCTGCAGCAGCAGCTGCACACGTTCCCCGAGGGCTCTGCCCTGCGCCGA
GGCTTCCAGACCTGCGAGCACTGGAAGCAGATCTTCATGGAGATCATAGGGGTGCAGAGC
GCCCTGTACGGCCTGGCGCTCTCCTTGCTCATCTGCGTGGCCGCCGTGGCCGTGTTCACC
ACCCACGTGCTGCTCCTGCTGCCCGTTCTCATCGTCTGCCTCGTGGTGACCATCATGTAC
TGGAGTGGCTGGGAGATGGGCGCCGTGGAAGCCATCTCCCTGTCCATCCTCGTCGGCTCC
TCCGTGGATTACTGCGTCCATCTGGTCGAGGGCTACCTGCTGGCTGGAGAGAACCTGCCT
CCACACCAGGCTGAGGACGCCCACTCGCAGCGCCAGTGGCGGACGCTGGAGGCCGTGCGG
CACGTGGGAGTGGCCATCGTCTCCAGCGCGCTCACCACGGTCATCGCCACGGTGCCCCTC
TTCTTCTGCATCATCGCCCCATTCGCCAAGTTTGGCAAAATCGTCGCACTCAACACGGGC
GTCTCCATCCTGTACACGCTCACGGTCAGCACGGCCCTGCTCGGCATCATGGCGCCCAGC
TCCTTCACCCGGACTAGGACTTCCTTCCTCAAGGCCCTGGGCGCGGTGCTCCTGGCGGGG
GCCCTGGGGCTGGGGGCCTGCCTGGCGCTCCTCAGGAGTGGCTATAAGATCCCCCTGCCC
---
