# Supplementary material for: Positively selected genes in the hoary bat (Lasiurus cinereus) lineage: prominence of thymus expression, immune and metabolic function, and regions of ancient synteny
Source: PeerJ. 2022 Mar 17;10:e13130. doi: 10.7717/peerj.13130 (PMC8934532; doi:10.7717/peerj.13130)
Supplement: Supplemental Information 4 — Likely alignment errors have been manually deleted between conserved codons. Recovery of the original codon positions requires alignment to the original accessions in each orthogroup. [file peerj-10-13130-s004.zip › renamed.manual/OG0004220.manual.fas]

>EpFu|XM_008161975.2_cds_XP_008160197.1_1
GCCGAGGAGTGCAGTTGGGCCGGGCTCTTCTCCTTCCAGGATCTGCGCGCGGTGCACCAG
CAGCTGTGCTCCGTGAACTCGCAGCTGGAGCCGTGCCTGCCCGTCTTCCCCGAGGAGCCC
TCGGGGATGTGGACCGTGCTGTTTGGGGGCGCCCCGGAGATGACCGAGCAGGAGATCGAC
ACCCTATGTTACCAGCTCCAGGTCTACCTGGGCCATGGCCTGGACACCTGCGGTTGGAAG
ATCCTCTCCCAGGTACTGTTTACTGAGACCGACGACCCTGAGGAGTATTACGAAAGCCTT
AGCGAGCTGCGGCAGAAGGGCTACGAAGAAGTGCTGCAGCGGGCCCGGAAGCGCATCCAG
GAGCTCTTGGATAAGCACAAGAATACAGAGAGCATGGTGGAGCTTCTGGACTTGTATCAG
ATGGAGGATGAAGCCTACAGCAGCCTTGCAGAAGCCACAACGGAACTCTATCAGTATTTA
CTACAGCCATTCCGAGACATGAGAGAACTTGCCATGCTACGAAGACAGCAGATCAAGATT
TCCATGGAGAATGATTATCTGGGTCCTCGAAGAATTGAAAGTTTACAAAAAGAAGATGCT
GATTGGCAGCGGAAAGCTCACATGGCTGTGCTCTCTATTCAAGATCTTACTGTCAAATAT
TTTGAAATAACAGCTAAAGCTCAAAAAGCTGTGTACGATCGAATGCGAGCAGATCAGAAG
AAATTTGGTAAAGCATCTTGGGCAGCAGCCGCTGAACGTATGGAGAAACTCCAGTATGCA
GTTTCTAAGGAGACGCTGCAGATGATGCGAGCTAAAGAGATCTGTTTGGAACAGAGGAAA
CATGCACTAAAAGAAGAGATGCAGAGTTTGCAGGGTGGTACAGAAGCCATAGCCCGATTG
GATCAGTTAGAAGCTGATTATTATGATCTGCAACTTCAGTTGTATGAAGTACAGTTTGAA
ATCTTGAAGTGTGAAGAGTTATTGTTGACAGCACAACTAGAAAGCATCAAAAGACTTATA
TCGGAAAAGAGAGATGAAGTGGTGTACTATGACACTTATGAAAGCATGGAGGCCATGCTG
GAGAAGGAAGAGATGGCAGCATCGGTGCATTTACAGAGAGAAGAGCTGCATAAACTTCAG
CAGAAAGCACGCCAGCTGGAAGCAAGACGTGGACGGGTTTCAGCCAAGAAAGCCTACCTC
AGAAATAAAAAGGAAATTTGTATTGCAAAACACAACGAAAAATTCCATCAGCACCTTCAG
AGTGAAGAGAACTACAGAACCCATCATACAGTACAACTAAAGAGAGAGAAATTACATGAT
GAAGAAGAAAGAAAAAGTGCTTGGGTTAGTCAAGAAAGACAGAGAACGCTGGATAGACTT
CGAACTTTTAAACAGTTGCGACTGGCTCATGCAAGAAGT------GCCGCCAGTCCTGTG
CCCTGCGAGGACCAATGCAACTCTGTGCCAGGAGCACTGCAGACAGAAGAGAAAAGTGAA
GAGGTGCAGAAC---------------------GGAAGAGGCAAGCTTGGGTCATCACAG
ACCGCAGAAGCCCAAAGCCTCATACAACTTGAAGATACTTCATTAGTACAACTTGAAGCC
ACTTCATTACCTCTCAGTGGTGTTACCTCGGAACTGTGCCCCACTGTTTCTCTTTCACTT
TTGAATAATATTGACCTTGAACCAGGTTCTGTTACCACAGATCCACTCCCGCCACCTCTT
CCTCCAACACCACCTCCTCCACCACCTCCTCCTCCCCCGCCCCCACCGCCACCACCTCTG
CCTGTTGCTAAGGACAACATCCCAGAGATTCTGGAGAAAGGTCTGCCTAGAGTGGAGGGG
AACGAGAAGAGGATCCCTAAATCTGCGAGTGCCCCTTCAGCACATCTCTTTGATAGCAGC
CAGCTGGTCAGTGCCAGGAAGAAGCTCAAAAAGACTGCTGAAGGTTTGCAGAGAAGGAGA
GTGAGCTCACCCATGGATGAGGTGTTAGCTTCCTTGAAACGTGGTAGTTTTCATCTGAAA
AAGGTTGAACAACGAACTCTCCCTCCTTTTCCTGATGAAGATGATAGTAATAATATCTTG
GCACAAATAAGGAAGGGGGTAAAATTGAAGAAAGTACAGAAGGAAGTTTTGAGAGAATCC
TTCACACTTTTGCCTGACACAGACCCTCTCACACGGAGCATCCATGAAGCTCTTAGGAGA
ATCAAAGAAGCATCCCCTGAGTCGGAGGATGAAGAGGAGGCCTTGCCTTGCACAGACTGG
GAAAAC
>HiAr|XM_019641016.1_cds_XP_019496561.1_1
GCCGAGGAGTGCAGTTGGGCCGGGCTCTTCTCCTTCCAGGACCTGCGCGCAGTGCACCAG
CAGCTGTGCTCCGTGAACTCGCAGCTGGAGCCGTGCCTGCCCGTGTTCCCTGAGGAGCCC
TCGGGCATGTGGACCGTACTGTTCGGGGGCGCACCAGAGATGACCGAGCAGGAGATCGAC
ACACTGTGTTACCAGCTCCAGGTCTACCTGGGCCACGGCCTGGACACCTGCGGCTGGAAG
ATCCTCTCCCAGGTACTCTTCACTGAGACCGACGACCCCGAGGAGTATTACGAAAGCCTT
AGCGAGCTGCGGCAGAAGGGCTACGAAGAAGTGCTTCAGCGGGCCAGGAAGCGCATCCAG
GAGCTCTTGGATAAGCACAAGAATACAGAGAGCATGGTGGAGCTTCTAGACTTGTATCAG
ATGGAGGATGAAGCCTACAGCAGCCTTGCAGAAGCCACAACTGAACTCTATCAGTATTTA
CTACAGCCATTCCGAGACATGAGAGAACTTGCCATGCTACGAAGACAGCAGATCAAGATT
TCCATGGAGAATGATTATCTGGGTCCCCGAAGAATCGAAAGTCTACAAAAAGAAGATGCT
GACTGGCAGCGGAAAGCTCATATGGCCGTGCTATCTATTCAGGATCTTACTGTCAAATAT
TTTGAAATAACAGCTAAAGCTCAAAAAGCTGTGTATGATCGAATGCGAGCAGATCAGAAG
AAATTTGGTAAAGCATCATGGGCAGCAGCCGCTGAACGTATGGAAAAACTCCAGTATGCG
GTTTCTAAGGAGACTCTGCAGATGATGAGAGCTAAAGAGATCTGTTTGGAACAGAAGAAA
CATGCACTAAAAGAGGAGATGCAGAGTTTGCAGGGTGGTACAGAAGCCATAGCCCGATTG
GATCAGTTAGAAGCTGATTATTATGATCTGCAACTTCAGTTGTATGAAGTACAGTTTGAA
ATCTTGAAGTGTGAAGAGTTACTATTGACAGCACAACTGGAAAGCATCAAAAGACTTATA
TCAGAAAAGAGAGATGAAGTGGTGTACTATGACACTTTTGAAAGCATGGAGGCCATGCTG
GAGAAGGAAGAGTTGGCAGCATCAGTGCATTTACAGAGAGAAGAGTTACAGAAACTTCAG
CAGAAAGCACGCCAGCTAGAAGCAAGACGTGGACGGGTTTCAGCCAAGAAAGCCTACCTC
AGAAATAAAAAGGAAATTTGTATTGCAAAACATAATGAAAAATTCCAACAACGCCTTCAC
ACTGAAGAGGAATATAGAACCCATCACACACTACAGCTGAAGAAAGAAAAATTACATGAT
GAAGAAGAAAGAAAAAGTGCCTGGGTTAGCCAAGAAAGACAGAGAACACTGGATAGACTT
CGAACTTTTAAACAGTTGCGACTGGCTCATGCAAGAAGAAGGAGTGCCACCAGTCCTGTG
CCCTGTGAGGACCAGTGCGACTCTCTACCAGGAGTGCTACAGGTAGAAGAGAAAAGTGAA
GAGGTGGGGGAA---------------------GGAAGAGGCAAGCTTGGGTCATCACAC
ACAACAGAAGCTCAGATCCTC------------------------GTGCAACTTGAAGCC
ACTTCATTACCTCTCAGTGGTGTTACCTCGGAACTGCCTCCCACTGTTTCTCTTCCACTT
TTGAATAATACTGACCTTGAACCAGCTTCTGTTACCACAGATCCACTCCCACCACCTCTT
CCTCCAACACCACCTCCCCCACCTCCACCTCCTCCCCCTCCCCCACCACCACCACCTCTG
CCTGTTGCTAAGGACAACAACCCAGAGACACTGGAGACAGGTCAGCCTAGAATGGAGGGA
AACGAGAAGAGGATCCCGAAGTCTGCAAGTGCCCCTTCAGCACACCTCTTTGACAGTAGC
CAGCTGGTCAGTGCCAGGAAGAAGCTCAAAAAGACTGCTGAAGGTTTACAGAGGAGGAGA
GTGAGCTCACCCATGGACGAGGTGCTAGCTTCCTTGAAGCGTGGTAGTTTTCATCTGAAA
AAGGTTGAACAGCGAACTCTGCCTCCTTTTCCTGATGAAGATGACAGTAATAATATCTTG
GCACAAATAAGAAAGGGGGTAAAATTGAAGAAGGTACAGAAGGAAGTTTTGAGAGAATCG
TTCACGCTTCTGCCTGACACAGACCCTTTAACACGGAGCATCCATGAAGCTCTTAGAAGA
ATCAAAGAAGCATCCCCTGAGTCAGAAGATGAAGAGGAGGCTTTGCCTTGCACAGACTGG
GAAAAC
>LaCi|133-exonerate_protein2genome-gene-334.7-mRNA-1
GCCGAGGAGTGCAGCTGGGCCGGGCTCTTCTCCTTCCAGGACCTGCGCGCGGTGCACCAG
CAGCTGTGCTCCGTGAACTCGCAGCTGGAGCCGTGCCTGCCCGTCTTCCCCGAGGAGCCC
TCGGGCATGTGGACCGTGCTGTTCGGGGGCGCCCCGGAGATGACCGAGCAGGAGATCGAC
ACCCTGTGTTACCAGCTCCAGGTCTACCTGGGCCACGGCCTGGACACCTGCGGGTGGAAG
ATCCTCTCCCAGGTCCTGTTTACTGAGACCGACGACCCCGAGGAGTATTACGAGAGCCTT
AGCGAGCTGCGGCAGAAGGGCTACGAGGAAGTGCTCCAGCGGGCCAGGAAGCGCATCCAG
GAGCTCTTGGATAAGCACAAGAATACAGAGAGCATGGTGGAGCTTCTGGACTTGTATCAG
ATGGAGGATGAAGCCTACAGCAGCCTTGCAGAAGCCACAACAGAACTCTATCAGTATTTA
CTACAGCCATTCCGAGACATGAGAGAACTTGCCATGCTACGAAGACAGCAGATCAAGATT
TCCATGGAGAATGATTATCTGGGTCCCCGAAGAATTGAAAGTTTACAAAAAGAAGATGCT
GATTGGCAGCGGAAAGCTCACATGGCTGTGCTCTCTATTCAAGATCTTACTGTCAAATAT
TTTGAAATAACAGCTAAAGCTCAAAAAGCTGTGTACGATCGAATGCGAGCAGATCAGAAG
AAATTTGGTAAAGCATCTTGGGCAGCAGCCGCTGAACGTATGGAGAAACTCCAGTATGCA
GTTTCTAAGGAGACGCTGCAGATGATGCGAGCAAAAGAGATCTGTTTGGAACAGAGGAAA
CATGCACTAAAAGAAGAGATGCAGAGTTTGCAGGGTGGTACAGAAGCCATAGCACGATTG
GATCAGTTAGAAGCTGATTATTATGATCTGCAACTTCAGTTGTATGAAGTACAGTTTGAA
ATCTTGAAGTGTGAAGAGTTATTGTTGACAGCACAACTAGAAAGCATCAAACGGCTTATA
TCGGAAAAGAGAGATGAAGTGGTGTACTATGACACTTATGAAAGCATGGAGGCCATGCTG
GAGAAGGAAGAGATGGCAGCATCAGTGCATTTACAGAGAGAAGAGCTGCATAAACTTCAG
CAGAAAGCACGCCAGCTGGAAGCAAGACGTGGACGGGTTTCAGCCAAGAAAGCCTACCTC
AGAAATAAAAAGGAAATTTGTATTGCAAAACACAACGAAAAATTCCATCAGCACCTTCAG
AGTGAAGAGAACTTCAGAACCCATCACACAGTACAACTAAAGAGAGAGAAAGTACATGAT
GAAGAAGAAAGAAAAAGTGCTTGGGTTAGTCAAGAAAGACAGAGAACGCTGGATAGACTT
CGAACTTTTAAACAGTTGCGACTGGCTCATGCAAGAGGT------GCCGCCAGTCCTGTG
CCCTGCGAGGACCAATGCAACTCTGTGCCAGGAGCACTGCAGATAGAAGAGAAAAGTGAA
GAGGTGCAGAAGAAAAGTGAAGAGGTGCAAAAAGGAAGAGGCAAGCTTGGGTCATCACAG
ACAGCAGAAGCCCAAAGCCTCATACAACTTGAAGATACTTCATTAGTACAACTTGAAGCC
ACTTCATTACCTCTCAGTGGTGTTACCTCGGAACTGTGCCCCACTGTTTCTCTGTCACTT
TTGAATAATATTGACCTTGAACCAGGTTCTGTTACCACAGATNNNNNNNNNNNNNNNNTT
---------------------------------------------------------CTG
CCTGTTGCTAAGGACAACATCCCAGAGACACTGGAGAAAGGTCTGCCTAGAGTGGAGGGG
AACGAGAAGAGGATCCCTAAATCTGCGAGTGCCCCTTCAGCACATCTCTTTGATAGCAGC
CAGTTGGTCAGTGCCAGGAAGAAGCTCAAAAAAACTGCTGAAGGTTTGCAGAGAAGGAGA
GTGAGCTCACCCATGGATGAGGTGTTAGCTTCCTTGAAACGTGGTAGTTTTCATCTGAAA
AAGGTTGAACAACGAACTCTGCCTCCTTTTCCTGATGAAGATGATAGTAATAATATCTTG
GCACAAATAAGGAAAGGGGTAAAATTGAAGAAAGTACAGAAGGAAGTTTTGAGGGAATCC
TTCACGCTTCTGCCTGATACAGACCCTCTCACACGGAGCATCCATGAAGCTCTTAGGAGA
ATCAAAGAAGCATCCCCTGAGTCGGAGGATGAAGAGGAGACCTTGCCTTGCACAGAATGG
GAAAAC
>MyLu|XM_014451384.2_cds_XP_014306870.1_1
GCCGAGGAGTGCAGCTGGGCCGGGCTCTTCTCCTTCCAGGACCTGCGCGCGGTGCACCAG
CAGCTGTGCTCTGTGAACTCGCAGCTGGAGCCGTGCCTGCCGGTCTTCCCCGAGGAGCCC
TCGGGTATGTGGACCGTGCTGTTCGGGGGCGCCCCGGAGATGACGGAGCAGGAGATCGAC
ACTCTGTGTTACCAGCTCCAGGTCTACCTGGGCCACGGCCTGGACACCTGCGGTTGGAAG
ATCCTCTCCCAGGTTCTGTTCACTGAGACCGACGACCCCGAGGAGTATTACGAAAGCCTC
AGCGAGCTGCGGCAGAAGGGCTACGAGGAAGTGCTCCAGCGGGCCAGGAAGCGCATCCAG
GAGCTCTTGGATAAGCACAAGAATACAGAGAGCATGGTGGAGCTTCTGAACTTGTATCAG
ATGGAGGATGAAGCCTACAGCAGCCTTGCAGAAGCCACAACTGAACTCTATCAGTATTTA
CTACAGCCATTCCGAGACATGAGAGAACTTGCCATGCTACGAAGACAGCAGATCAAGATT
TCCATGGAGAATGATTATCTGGGTCCCCGAAGAATTGAAAGTTTACAAAAAGAAGATGCT
GATTGGCAGCGGAAAGCTCACATGGCTGTGCTCTCTATTCAGGATCTTACTGTCAAATAT
TTTGAAATAACAGCTAAAGCTCAAAAAGCTGTGTACGATCGAATGCGAGCAGATCAGAAG
AAATTTGGTAAAGCATCTTGGGCAGCAGCCGCTGAACGTATGGAGAAACTCCAGTATGCA
GTTTCTAAGGAGACGCTGCAGATGATGCGAGCTAAAGAGATCTGTTTGGAACAGAGGAAA
CATGCACTAAAAGAAGAGATGCAGAGTTTGCAGGGTGGTACAGAAGCCATAGCCCGATTG
GATCAGTTAGAAGCTGATTATTATGATCTGCAACTTCAGTTGTATGAAGTACAGTTTGAA
ATCTTGAAGTGTGAAGAGTTATTGTTGACAGCACAACTAGAAAGCATCAAAAGACTTATA
TCTGAAAAGAGAGATGAAGTGGTGTACTATGACACTTATGAAAGCATGGAGGCCATGCTG
GAGAAGGAAGAGATGGCAGCATCAGTGCATTTACAGAGAGAAGAGCTGCATAAACTTCAG
CAGAAAGCACGCCAGCTGGAAGCAAGACGTGGACGGGTTTCAGCCAAGAAAGCCTACCTC
AGAAATAAAAAGGAAATTTGTATTGCAAAACACAACGAAAAATTCCATCAGCACCTTCAG
AGTGAAGAGAACTACAGAACCCATCACACAGTACAACTAAAGAGAGAGAAATTACATGAT
GAAGAAGAAAGAAAAAGTGCTTGGGTTAGCCAAGAAAGACAGAGAACACTGGATAGACTT
CGAACTTTTAAACAGTTGCGACTGGCTCATGCAAGAAAAAGT---GCCGCTAGTCCTGTG
CCCTGCGAGGACCAATGCAACTCTATGCCAGGAGCACTGCAGATAGAAGAGAAAAGTGAA
GAGGTGCAGAAA---------------------GGAAGAGGCAAGCTTGGGTCATCACAG
ACAGCAGAAGCCCAAAGCCTCATACAACTTGAAGATACTTCATTAGTACAACTTGAAGCC
ACTTCATTACCTCTCAGTGGTGTTACCTCGGAACTGTGCCCCACTGTTTCTCTTTCACTT
TTGAATAATATTGACCTTGAACCAGGTTCTATTACCACAGATCCACTCCCACCACCTCTT
CCTCCAACACCACCTCCCCCACCACCCCCTCCTCCCCCACCACCACCGCCACCACCTCTG
CCTGTTGCTAAGGAC---ATCCCAGAGACACTGGAGAAAGGTCTGCCTAGAGTGGAGGGG
AACGAGAAGAGAATCCCTAAATCTGCGAGTGCCCCTTCAGCACATCTCTTTGATAGCAGC
CAGCTGGTCAGTGCCAGGAAGAAGCTCAAAAAGACTGCTGAAGGTTTGCAGAGAAGGAGA
GTGAGCTCACCCATGGATGAGGTGTTAGCTTCCTTGAAACGTGGTAGTTTTCATCTGAAA
AAGGTTGAACAACGAACTCTGCCTCCTTTTCCTGATGAAGATGATAGTAATAATATCTTG
GCACAAATAAGGAAGGGGGTAAAATTGAAGAAAGTACAGAAGGAAGTTTTGAGAGAATCC
TTCACGCTTCTGCCTGACACAGACCCTCTCACACGGAGCATCCATGAAGCTCTTAGGAGA
ATCAAAGAAGCATCCCCTGAGTCGGAGGATGAAGAGGAGGCCTTGCCTTGCACAGAATGG
GAAAAC
>PhDi|XM_028507524.1_cds_XP_028363325.1_1
GCCGAAGAGTGCAGCTGGGCCGGGCTCTTTTCCTTTCAGGATCTGCGTGCTGTGCACCAG
CAACTGTGCTCAGTGAACTCGCAGCTGGAGCCGTGCCTGCCCGTCTTTCCCGAGGAGCCT
TCGGGCATGTGGACCGTGTTGTTTGGGGGGGCCCCTGAGATGACCGAACAGGAGATCGAC
ACTCTCTGTTACCAGCTCCAGGTCTACCTGGGGCACGGCCTGGACACCTGCGGTTGGAAG
ATCCTCTCCCAGGTACTTTTCACTGAGACCGATGACCCCGAGGAGTATTACGAAAGCCTT
AGCGAACTGCGGCAGAAGGGCTATGAAGAAGTGCTTCAGCGAGCTAGGAAGCGCATCCAG
GAGCTCTTGGATAAGCACAAGAATACAGAGAGCATGGTGGAGCTTCTGGACTTGTATCAG
ATGGAGGATGAAGCCTACAGCAGCCTTGCAGAAGCCACAACTGAACTCTATCAGTATTTA
CTGCAGCCATTCCGAGACATGAGAGAACTTGCCATGCTACGAAGACAGCAGATCAAGATT
TCTATGGAGAATGATTATTTGGGTCCACGAAGAATTGAAAGTCTACAAAAAGAAGACGCT
GACTGGCAGCGGAAAGCTCACATGGCTGTGCTCTCTATTCAAGATCTCACTGTCAAATAT
TTTGAAATAACAGCTAAAGCTCAAAAAGCTGTGTATGATCGAATGCGAGCAGATCAAAAG
AAATTTGGTAAAGCATCTTGGGCAGCAGCCGCTGAACGTATGGAAAAACTCCAGTATGCG
GTTTCTAAGGAGACTCTGCAGATGATGAGGGCTAAAGAGATCTGTTTGGAACAGAGGAAA
CATGCACTAAAAGAAGAGATGCAGAGTTTGCAGGGTGGTACAGAAGCCATAGCCCGATTG
GATCAGTTAGAAGCTGATTATTATGACCTGCAACTTCAATTGTACGAAGTACAGTTTGAA
ATCTTGAAGTGTGAAGAGTTACTGTTGACAGCACAACTGGAAAGCATTAAAAGACTTATA
TCAGAAAAGAGAGATGAAGTGGTGTACTATGACACTTACGAAAGCATGGAGGCCATGCTG
GAGAAGGAAGAGATGGCAGCGTCGGTGCACTTACAGAGAGAAGAGCTGCAGAAACTTCAG
CAGAAAGCACGCCAGCTGGAAGCGAGACGTGGACGGGTTTCAGCCAAGAAAGCCTACCTC
AGAAATAAAAAGGAAATTTGTATTGCAAAACACAATGAAAAATTCCAGCAGCGCCTTCGG
AGTGAAGAGGAATATAGAACCCATCACACAGTACAACTAAAGAGAGAAAAATTACATGAT
GAAGAAGAAAGAAAAAGTGCCTGGGTTAGCCAAGAAAGACAGAGAACTCTGGATAGACTT
CGAACTTTTAAACAGTTGCGGCTGGCTCATGCAAGAAGGAGGAGTGCCACCAGTCCTGTG
CCCTGCGAGGACCAATGTGACTCTGTACCAGGAGTGCTGCAGGTAGAAGAGAAAAGTGAA
GAGGTAGAGGAA---------------------AGAAGAGGCAAGCTTGGGTCATCACAG
AAAACAGAAGCCCAGAGCCTCATACAGCTTGAAGATACTTCATTGGTACAACTTGAAGAC
ACTTCATTACCTCTCAGTGGTGTTACCTCGGAACAGTCTCCCACTGTTTCTGTTTCACTT
TTGAATAATAATGACCTTGAACCAGGTTCTGGTACCACAGATCCACTCCCACCACCTCTT
CCTCCAACACCACCTCCCCCACCACCACCTCCTCCCCCTCCACCACCACCACCACCTCTG
CCTGTTGCTAAGGACAGTATCCCAGAGACACTGGAGAAAGGTCTGCCTAGAATGGAGGGG
ACCGAGAAGAGGATCCCTAAGTCTGCGAGTGCCCCTTCAGCACACCTCTTTGATAGTAGC
CAGCTGGTCAGTGCCAGGAAGAAGCTCAAGAAGACTGCTGAAGGTTTGCAGAGAAGGAGA
GTGAGCTCACCTATGGATGAGGTGCTAGCTTCCTTGAAACGTGGTAGTTTTCATCTGAAA
AAGGTTGAACAGCGAACTCTGCCTCCTTTTCCTGATGAAGATGATAGTAATAATATCTTG
GCACAAATAAGGAAGGGGGTAAAATTGAAGAAGGTACAGAAGGAAGTTTTGAGAGAATCC
TTCACGCTGCTGCCTGACACAGACCCATTAACACGGAGCATCCATGAAGCCCTTCGAAGA
ATCAAAGAAGCATCCCCTGAGTCAGAGGATGAAGAGGAGACTTTGCCTTGCACAGAATGG
GAAAAC
>PtVa|XM_011377333.2_cds_XP_011375635.1_1
GCGGAGGAGTGCAGCTGGGCCGGGCTCTTCTCCTTCCAGGATCTGCGCTCTGTGCACCAG
CAATTGTGCTCGGTGAACTCGCAGCTGGAGCCGTGCCTGCCGGTGTTCCCCGAGGAGCCT
TCGGGCATGTGGACCGTGCTGTTCGGAGGCGCCCCGGAGATGACTGAGCAGGAGATAGAC
ACTCTGTGTTACCAGCTTCAGGTCTACCTGGGCCACGGCCTAGACACCTGCGGCTGGAAG
ATCCTCTCCCAGGTACTCTTCACTGAGACCGATGATCCTGAGGAGTATTACGAAAGCCTT
AGCGAGCTGCGGCAGAAAGGCTACGAAGAAGTGCTTCAGCGGGCCAGGAAGCGCATCCAA
GAGCTCTTGGATAAGCACAAGAATACAGAGAGCATGGTGGAGCTTCTGGACTTGTATCAG
ATGGAGGATGAAGCCTACAGCAGCCTTGCAGAAGCCACGACTGAACTCTATCAGTATTTA
CTACAGCCATTCCGAGACATGAGAGAACTTGCCATGCTAAGAAGACAGCAGATCAAGATT
TCCATGGAGAATGATTATCTGGGTCCCCGAAGAATCGAAAGTCTACAAAAAGAAGATGCT
GATTGGCAGCGGAAAGCTCACATGGCTGTGCTGTCCATTCAAGATCTTACTGTCAAATAT
TTTGAAATAACAGCTAAAGCTCAAAAAGCTGTGTACGATCGAATGCGAGCAGATCAGAAG
AAATTTGGTAAAGCATCATGGGCAGCAGCCGCTGAGCGTATGGAAAAACTACAGTATGCA
GTTTCTAAGGAGACTCTGCAGATGATGAGAGCTAAAGAGATCTGTTTGGAACAGAGGAAA
CATGCACTAAAAGAAGAGATGCAGAGTTTGCAGGGTGGTACAGAAGCCATAGCTCAGTTG
GATCAGTTAGAAGCTGATTATTATGATCTGCAACTTCAGTTGTATGAAGTACAGTTTGAA
ATCTTGAAGTGTGAAGAGTTACTATTGACAGCACAACTGGAAAGCATCAAAAGACTTATA
TCAGAAAAGAGAGATGAAGTGGTGTATTATGACACTTATGAAAGCATGGAGGCCATGCTG
GAGAAGGAAGAGATGGCAGCGTCATTGCATTTACAGAGGGAAGAGCTACAGAAACTTCAG
CAGAAAGCACGCCAGCTAGAAGCAAGACGTGGACGGGTTTCAGCCAAGAAAGCCTACCTC
AGAAATAAAAAGGAAATTTGTATTGCAAAACACAATGAAAAATTCCAGCAGCGCCTTCAG
AGTGAAGAGGAATATAGAACCCATCATACACTACAACTAAAGAGAGAAAAATTACATGAT
GAAGAAGAACGAAAAAGTGCCTGGGTTAGCCAAGAAAGACAGAGAACACTGGATAGACTT
CGAACTTTTAAACAGTTGCGATTGACTCATGCAAGAGGAACAGGTGTCGCCAGTCCTGTG
CCCTGTGAGGACCAGTGCGACTCTCTACCAGGAACACTTCAGGTAGAAGAGAAAAGTGAA
GAGGTGGAGGAA---------------------GGAAGAGGCAAACTTGGGTCATCACAG
ACAGCAAAAGCCCGAAGCCTTGGACAACTTGAAGATACTTCATTAGTACAACTTGAAGCC
ACTTCATTACCTCTCAGTGGTGTTACCTTGGAACTGCCTCCCACTGTTTCTCTTCCACTT
TTGAATAATATTGACCTTGAACCAGGTTCTGTTACCACAGATCCACTCCCACCACCTCTT
CCTCCAACACCACCTCCACCACCACCACCTCCTCCCCCTCCCCCACCACCGCCACCTCTC
CCTTTTGCTAGGGACAACAACCCAGAGACACTGGAGCAAGGTCTGTCTAGAATGGAGGGG
AATGAGAAGAGGATCCCTAAGTCTGCGAGTGCCCCTTCAGCACACCTGTTTGACAGTAGC
CAGCTGGTCAGTGCCAGGAAGAAGCTCAAAAAGACTGCTGAAGGTTTACAGAGGAGGAGA
GTGAGCTCACCCATGGATGAGGTGCTAGCTTCCTTGAAGCGTGGTAGTTTTCATCTGAAA
AAGGTCGAACAGCGAACTCTGCCTCCTTTTCCTGATGAAGATGAC---AATAATATCTTG
GCACAAATAAGAAAGGGGGTAAAATTGAAGAAAGTACAAAAGGAGGTTTTGAGAGAATCC
TTCACACTTCTTCCTGACTCAGACCCTCTAACACGGAGTATCCATGAAGCTCTGAGAAGA
ATCAAAGAAGCATCCCCTGAGTCGGAGGATGAAGAAGAGGCTTTGCCTTGCACAGACTGG
GAGAAC
>RhFe|XM_033110198.1_cds_XP_032966089.1_1
GCCGAGGAGTGCAGCTGGGCCGGGCTCTTCTCCTTCCAGGATCTGCGTGCTGTGCACCAG
CAGCTGTGCTCCGTGAACTCGCAGCTGGAGCCGTGCCTGCCGGTGTTCCCTGAGGAGCCC
TCGGGCATGTGGACCGTACTGTTCGGGGGCGCACCGGAGATGACCGAGCAGGAGATCGAC
ACACTGTGTTACCAGCTCCAGGTCTACCTGGGCCACGGCCTGGACACCTGCGGCTGGAAG
ATCCTCTCCCAGGTGCTCTTCACTGAGACCGACGACCCTGAGGAGTATTACGAAAGCCTT
AGCGAGCTGCGGCAAAAGGGCTACGAAGAAGTGCTTCAGCGGGCCAGGAAGCGCATCCAG
GAGCTCTTGGATAAGCACAAAAATACAGAGAGCATGGTGGAGCTTCTGGACTTGTATCAG
ATGGAGGATGAAGCCTACAGCAGCCTTGCAGAAGCCACGACTGAACTCTATCAGTATTTA
CTACAGCCATTCCGAGACATGAGAGAACTTGCCATGCTACGAAGACAGCAGATCAAGATT
TCCATGGAGAATGATTATCTGGGTCCCCGCAGAATCGAAAGTCTACAAAAAGAAGATGCC
GACTGGCAACGGAAGGCTCACATGGCTGTGCTGTCTATTCAGGATCTTACGGTCAAATAT
TTTGAAATAACAGCTAAAGCTCAAAAAGCTGTGTATGATCGAATGCGAGCAGATCAGAAG
AAATTTGGTAAAGCATCATGGGCAGCAGCTGCTGAACGTATGGAAAAACTCCAGTATGCG
GTTTCTAAGGAGACTCTGCAGATGATGAGAGCTAAAGAGATCTGTTTGGAACAGAGGAAA
CATGCACTAAAAGAGGAGATGCAGAGTTTGCAGGGTGGTACAGAAGCCATAGCCCGACTG
GATCAGTTAGAAGCTGACTATTACGATCTGCAACTTCAGTTGTATGAAGTGCAGTTTGAA
ATCTTGAAGTGTGAAGAGTTACTATTGACAGCACAACTGGAAAGCATCAAAAGACTTCTA
TCAGAAAAGAGAGATGAAGTGGTGTACTATGACACTTACGAAAGCATGGAGGCCATGCTG
GAGAAGGAAGAGTTGGCAGCATCAGTGCATTTACAGAGAGAAGAGTTACAGAAACTTCAG
CAGAAAGCACGCCAGCTGGAAGCAAGACGTGGACGGGTTTCAGCCAAGAAAGCCTACCTC
AGAAATAAAAAGGAAATTTGTATTGCAAAACACAATGAAAAATTCCAACAGCGCCTTCAG
AGTGAAGAGGAATATAGAACCCATCACACACTACAACTAAAGAGAGAAAAAGTACATGAT
GAAGAAGAAAGAAAAACTGCCTGGGTTAGCCAAGAAAGACAGAGAACACTGGATAGACTT
CGAACTTTTAAACAGTTACGACTGGCTCATGCAAGAAGAAGGAGTGCCACCAGTCCTGTG
CCCTGTGAGGACCAGTCCCAATCGCTACCAGGAGTGCTACAGGTAGAAGAGAAAAGTGAA
GAGGTGGAGGAA---------------------GGAAAAGGCAAGGTTGGATCATCACAA
ACAACAGAAGCCGAAATCCTCACACAACTTGAAGATACTTCATTAGTGCAACTTGAAGCC
ACTTCATTACCTCTCAGTGGTGTTACCTCGGAACTGCCTCCCACTGTTTCTCTTCCACTT
TTGAATAATACTGACCTTGAACCAGGTTCTCTCACCACAGATCCACTCCCACCACCTCTT
CCTCCGACACCACCTCCCCCACCACCTCCTCCTCCCCCTCCCCCACCACCACCACCTCTG
CCTGTTGCTAAGGACAACACCCCAGAGACACTGGAGAAAGGTCTGCCTAGAATGGAGGGG
AATGAGAAGAGGATCCCTAAGTCTGCAAGTGCCCCTTCAGCACACCTCTTTGACAGTAGC
CAGCTGGTCAGTGCCAGGAAGAAACTCAAAAAGACTGCTGAAGGTTTACAGAGGAGGAGA
GTGAGCTCACCCATGGACGAGGTGCTAGCTTCCTTGAAGCGTGGTAGTTTTCATCTGAAA
AAGGTTGAACAGCGACCTCTGCCTCCTTTCCCTGATGAAGATGACAGTAATAATATCTTG
GCACAAATAAGAAAGGGGGTAAAATTGAAGAAGGTACAGAAGGAAGTTTTGAGAGAATCC
TTCACGCTTCTGCCTGACACAGACCCTCTAACACGGAGCATCCATGAAGCTCTTAGAAGA
ATCAAAGAAGCATCCCCTGAGTCAGAGGATGAAGAGGAGGCTTTGCCTTGCACAGACTGG
GAAAAC
>RoAe|XM_016118825.1_cds_XP_015974311.1_1
GCGGAGGAGTGCAGCTGGGCCGGGCTCTTCTCCTTCCAGGATCTGCGCTCTGTGCACCAG
CAACTGTGCTCCGTGAACTCGCAGCTGGAGCCGTGCCTGCCGGTGTTTCCCGAGGAGCCT
TCGGGCATGTGGACCGTGCTGTTCGGAGGCGCCCCCGAGATGACCGAGCAAGAGATAGAC
ACTCTGTGTTACCAGCTCCAGGTCTACCTGGGCCACGGCCTAGACACCTGCGGCTGGAAG
ATCCTCTCCCAGGTACTCTTCACTGAGACCGATGATCCTGAGGAGTATTACGAAAGCCTT
AGCGAGCTGCGGCAGAAAGGCTACGAAGAAGTGCTTCAGAGGGCCAGGAAACGCATCCAA
GAGCTCTTGGATAAGCACAAGAATACAGAGAGCATGGTGGAGCTTCTGGACTTGTATCAG
ATGGAGGATGAAGCCTACAGCAGCCTTGCAGAAGCCACAACTGAACTCTATCAGTATTTA
CTACAGCCATTCCGAGACATGAGAGAACTTGCCATGCTAAGAAGACAGCAGATCAAGATT
TCCATGGAGAATGATTATCTGGGTCCCCGAAGAATCGAAAGTTTACAAAAAGAAGATGCA
GATTGGCAGCGGAAAGCTCACATGGCTGTGCTGTCCATTCAAGATCTTACTGTCAAATAT
TTTGAAATAACAGCTAAAGCTCAAAAAGCTGTGTACGATCGAATGCGAGCAGATCAGAAG
AAATTTGGTAAAGCATCATGGGCAGCAGCCGCTGAACGTATGGAAAAACTCCAGTATGCA
GTTTCTAAGGAGACTCTGCAGATGATGAGAGCTAAAGAGATCTGTTTGGAACAGAGGAAA
CATGCACTAAAAGAAGAGATGCAGAGTTTGCAAGGTGGTACAGAAGCCATAGCTCAATTG
GATCAATTAGAAGCTGATTATTATGATCTGCAACTTCAGTTGTATGAAGTACAGTTTGAA
ATCTTGAAGTGTGAAGAGTTACTATTGACAGCACAACTGGAAAGCATCAAAAGACTTATA
TCGGAAAAGAGAGATGAAGTGGTGTATTATGACACGTACGAAAGCATGGAGGCCATGCTG
GAGAAGGAAGAGATGGCAGCGTCATTGCATTTACAGAGGGAAGAGCTACAGAAACTTCAG
CAGAAAGCACGCCAGCTAGAAGCAAGACGTGGACGGGTTTCAGCCAAGAAAGCCTACCTC
AGAAATAAAAAGGAAATTTGTATTGCAAAACACAATGAAAAATTCCAGCAGCGCCTTCAG
AGTGAAGAGGAATATAGAACCCATCATACAATACAATTAAAGAGAGAAAAATTACATGAT
GAAGAAGAAAGAAAAAGTGCCTGGGTTAGCCAAGAAAGACAGAGAACACTGGATAGACTT
CGAACTTTTAAACAGCTGCGACTGACTCATGGAAGAGGAACGGGTGCCGCCAGTCCTGTG
CCCTGTGAGGACCAGTGCGACTCTCTACCAGGAGCACTTCAGGTAGAAGAGAAAAGTGAA
GAGGTGGAGAAA---------------------GGAAGAGGCAAGCTTGGGTCATCACAG
ATAGCAGAAGCCCAAAGCCTTGGACAACTTGAAGATACTTCATTAGTACAACTTGAAGCC
ACTTCATTACCTCTCAGTGGTGTTACTTTGGAACTGCCTCCCACTGTTTCTCTTCCACTT
TTGAATAATATTGATCTTGAACCAGGTTCTGTTACCACAGATCCACTCCCACCACCTCTT
CCTCCAACACCACCTCCACCCCCGCCACCTCCTCCCCCCCCCCCCCCACCACCT---CTC
CCTTTTGCTAGGGACAACAACCCAGAGACTATGGAGAAAGGTCTGTCTAGAATGGACGGG
AATGAGAAGAAGATCCCTAAGTCTGCGAGTGCCCCTTCAGCACACCTCTTTGACAGTAGC
CAGCTGGTCAGTGCCAGGAAGAAGCTCAAAAAGACTGCTGAAGGTTTACAGAGGAGAAGA
GTGAGCTCACCCATGGATGAGGTGCTAGCTTCCTTGAAGCGTGGTAGTTTTCATCTGAAA
AAGGTCGAACAGCGAACTCTGCCTCCTTTTCCTGATGAAGATGACAGTAATAATATCTTG
GCACAAATAAGAAAGGGGGTAAAATTGAAGAAAGTACAAAAGGAAGTTTTGAGAGAATCC
TTCACACTTCTGCCTGACTCAGACCCTCTAACACGGAGTATCCATGAAGCTCTGAGAAGA
ATCAAAGAAGCATCCCCTGAGTCAGAGGATGAAGAAGAGGCTTTGCCTTGCACTGACTGG
GAGAAC
