# Supplementary material for: Positively selected genes in the hoary bat (Lasiurus cinereus) lineage: prominence of thymus expression, immune and metabolic function, and regions of ancient synteny
Source: PeerJ. 2022 Mar 17;10:e13130. doi: 10.7717/peerj.13130 (PMC8934532; doi:10.7717/peerj.13130)
Supplement: Supplemental Information 4 — Likely alignment errors have been manually deleted between conserved codons. Recovery of the original codon positions requires alignment to the original accessions in each orthogroup. [file peerj-10-13130-s004.zip › renamed.manual/OG0004224.manual.fas]

>EpFu|XM_028154224.1_cds_XP_028010025.1_1
ATGGAACAAGAAGACAAACACGGTGTGTGTGAAGGCCCGGACTCAGAAGATACAGGAATG
GGCTCCGATTTTGAGAACTCCGAGGACAGGGAAGGGGACCCAGACGAGAGAGAAATGGTT
TCCAACGCACAGGACGCAGAC---AAGAGAGGCGGCCACCCGGAGCAGGAGATGGGCTCT
CACCCACGG------------------------GAGGAGCGGGAACTGGTGTCTGACATC
TGCACAGAGGGGCTGCTGAGTGAGGAAGCAGCAGCGTTCCCAGGACTGTCTGAGGCCCGA
AGCACATCCGAGTGCGGCAAGGGCTTCGGCCGCAACTCGCACCTGGTCAACCACCTGCGC
GTGCACACGGGCGAGAAGCCCTTCCGCTGCGGCCAGTGCGAGAAGCGCTTCAGCGACTTC
TCCACGCTCACGCAGCACCAGCGCACGCACACGGGCGAGAAGCCCTACACGTGCATCGAG
TGCGGCAAGAGCTTCATCCAGAGCTCGCACCTCATCCGCCACCGCCGCATCCACACGGGC
AACAAGCCGCACAAGTGCGCCGGCTGCGGCAAGGGCTTCCGCTACAAGACGCACCTGGCG
CAGCACCAGAAGCTG---
>HiAr|XM_019655828.1_cds_XP_019511373.1_1
ATGGAACAAGAAGACCAGCAGGGTGTGTGTGAAACCCCAGACTCAGAAGACAAAGGGATG
GGCTCCGATTTTGAGAACTCTGAAGACAAGGAAGGGGACCCGGAAGAGAGAGGAATGGGC
TCCAACTCACAGGACACAGAC---AAGAGAGGTGGCCAGCCAGAGCAG---ATGAGCTCC
GACCCACAGGACGAAGCTACAAGAGGGGACTCAGAGGAGCGGGAACTGGTGTCTGACATC
TGCACAGAGGGGCTGCTGAGTGACGAAGAAGCCATGTTCCCAGGACTGTCCGAGTCCGAC
AGCATATCCGAGTGCGGCAAGGGCTTCGGCCGCAACTCGCACCTGGTCAACCACCTGCGC
GTGCACACGGGCGAGAAGCCCTTCCGCTGCGGCCAGTGCGAGAAGCGCTTCAGCGACTTC
TCCACGCTCACGCAGCACCAGCGCACGCACACGGGCGAGAAGCCCTACACGTGCATCGAG
TGCGGCAAGAGCTTCATCCAGAGCTCGCACTTGATCCGGCACCGCCGCATCCACACCGGC
AACAAGCCGCATAAGTGCGCGGGCTGCGGCAAGGGCTTTCGCTACAAAACGCACCTGGCA
CAGCACCAGAAGCTG---
>LaCi|134-exonerate_protein2genome-gene-5.14-mRNA-1
ATGGAACAAGAGGACGAACACGGTGTGTGTGAAGGCCCGGACTCAGAAGAGACAGGAACG
GGCTCCGGTTTTGAGAACTCCGGGGACAGGGCAGGGGACCCAGACGACAGAGGGATGGTT
TCCAAAGCACAGCACGCAGCAGACAAGAGAGGCGGCCGCCCCACGCAGGGGATGGGCTCT
CACCCACGG------------------------CAGGAGCGGGAGCTGGTGTCTGGCATC
TGCACAGAGGGGCTGCTGAGCGAGGACGCAGCAGTGTCCCCGGGCCTGTCTGAGCCCCAC
AGCACATCCGAGTGCGGCAAGGGCTTCGGCCGCAACTCGCACCTCGTCAACCACCTGCGC
GTGCACACGGGCGAGAAGCCCTTCCGCTGCGGCCAGTGCGACAAGCGCTTCGGCGACTTC
TCCACGCTCACGCAGCACCAGCGCACGCACACGGGCGAGAAGCCCTACGCGTGCGTCGAG
TGCGGCAAGAGCTTCATCCAGAGCTCGCACCTCATCCGCCACCGCCGCATCCACACGGGC
AACAAGCCGCACAAGTGCGCCGGCTGCGGCAAGGGCTTCCGCTACAAGACGCACCTGGCG
CAGCACCAGAAGCTGCAC
>MyLu|XM_023761233.1_cds_XP_023617001.1_1
ATGGAGCAAGAAGACAAACACGGTGCGTGTGAAGGCCCAGACTCGGAAGATACAGGAATG
GGCTCCGATTTTGAGAACTCCGAGGACAGGGAAGGGGACCCAGACGAGAGAGAAACGGGT
TCCAACTCGCAGGACGCAGAC---AAGAGAGGCGGCCACCCGGAGCAGGAGATGGGCTCT
GACCCACGG------------------------GAGGAGCGGGAACTGGTGTCTGACACC
TGCACAGAGGGGCTGCTGAGTGAGGAAGAAGCCGTGTTCCCAGGACTGTCCGAGTCCCAC
AGCACATCCGAGTGCGGCAAGGGCTTCGGCCGCAACTCGCACCTGGTCAACCACCTGCGC
GTGCACACGGGCGAGAAGCCCTTCCGCTGCGGCCAGTGCGAGAAGCGCTTCAGCGACTTC
TCCACGCTCACGCAGCACCAGCGCACGCACACGGGCGAGAAGCCCTACACGTGCATCGAG
TGCGGCAAGAGCTTCATCCAGAGCTCGCACCTCATCCGCCACCGCCGCATCCACACGGGC
AACAAGCCGCACAAGTGCGCGGGCTGCGGCAAGGGCTTCCGCTACAAGACGCACCTGGCG
CAGCACCAGAAGCTG---
>PhDi|XM_028503259.1_cds_XP_028359060.1_1
ATGGAACAAGAAGACAAACAGGGTGTGTGTGAAGCCCTGGATTCAGAAGACACAGGGATG
GGCTCCGATTTTGAGAACTCCGAGGACAGGGAAGGGGACCCAGAAGAGAGAGAAATGGGT
TCTCGTGCACAGGATGCGGAC---AGGAGAGGCGGCCACCCAGAGCAGGAAAGGGGCCCC
GGCCCGCAGGGTGAAGCTCCAAGAGAGGACTCCGAGGAGCGGGAACTGGTGCCTGGCATG
TGCGCAGAGGGGCTGCTGAGTGAGGAAGAAGCCGTGTTCCCAGGACTGTCTGTGTCTGAG
AGCATATCCGAGTGTGGCAAGGGCTTCGGCCGCAACTCGCACCTGGTCAACCACCTGCGC
GTGCACACCGGCGAGAAGCCCTTTCGCTGCGGTCAGTGCGAGAAGCGCTTCAGTGACTTC
TCGACGCTGACGCAGCACCAGCGCACGCACACGGGCGAGAAACCCTACACGTGCATCGAG
TGTGGCAAGAGCTTCATCCAGAGCTCGCACCTGATCCGCCACCGCCGCATCCACACCGGC
AACAAGCCGCACAAGTGCGCGGGCTGTGGCAAGGGCTTCCGCTACAAAACGCACCTCGCG
CAGCACCAGAAGCTT---
>PtVa|XM_011368708.2_cds_XP_011367010.2_1
ATGGAACAAGACGACAAACAGGGTGTGTGTGAAGCTCCAGACTCAGAAGACAAAGGGATG
GGCTCTGACTTTGAGAACTCTGAAGACAGGGGAGGGGACCGTGAAGAC---------AGC
TCCGATGCACAGGACGTGGGT---AGGAGAGGCGGCCACCCGGAGGAGGACATGGGCTCC
AACCCGCAGGATGGCACTCCACGAGGGGCCTCGGAGGAGCGGGAACTGGTGTCTGACTTC
TGCACAGAGGGGCTGCTGAGTGAGGAAGAAGCGATGTTCCCGGGCCTGTGTGAGTCCGAC
AGCCGATCCGAGTGCGGCAAGCGCTTCGGCCGCAACTCGCACCTGGTCAACCACCTGCGC
GTGCACACGGGCGAGAAGCCCTTCCGCTGCGGCCAGTGCGAGAAGCGCTTCAGCGACTTC
TCCACGCTCACGCAGCACCAGCGCACGCACACGGGCGAGAAGCCCTACACGTGCCTCGAG
TGCGGCAAGAGCTTCATCCAGAGCTCGCACCTGATCCGCCACCGCCGCATCCACACCGGT
AACAAGCCGCACAAGTGCGCCGGCTGCGGCAAGGGTTTCCGCTACAAGACGCACCTCGCG
CAGCACCAGAAGCTG---
>RhFe|XM_033092355.1_cds_XP_032948246.1_1
ATGGAACAAGAAGACCAGCAGGGTGTGTGTGAAGCCCCGGACTCAGCAGTCAAAGGGATG
GGCTCCGATTTTGAGAACTCTGAAGACAGGGAAGGGGACCCAGAAGAGAGAGGCGTGGGC
TCTAGTGCACAGGACACGGAC---AAGAGAGGTGTCCCCCTGGAGCAGGACATGGGCTCC
AACCCCCAGGATGAAGCTCCACGAGGGGACTCAGAGGAGCGGGAACTAGTGTCTGACATC
TGCACAGAGGGGCTGCTGAGTGACGAAGAAGCCATGTTCCCAGGACTGTCTGAGTCCGAC
AGCATATCCGAGTGCGGGAAGGGCTTCGGCCGCAACTCGCACCTGGTCAACCACCTGCGC
GTGCACACCGGCGAGAAGCCCTTCCGCTGCGGCCAATGCGAGAAGCGCTTCAGCGACTTC
TCCACGCTCACGCAGCACCAGCGCACGCACACGGGAGAGAAGCCCTACACGTGCATCGAG
TGCGGCAAGAGCTTCATCCAGAGCTCACACTTGATCCGTCACCGCCGCATCCATACCGGC
AACAAGCCGCATAAGTGCTCGGGCTGCGGCAAGGGCTTCCGCTACAAAACGCACCTGGCG
CAGCACCAGAAGCTG---
>RoAe|XM_016160899.1_cds_XP_016016385.1_1
ATGGAACAAGACGACAAACAGGGTGTGTGTGAAGCCCCAGACTCAGAAGACAGAGGGATG
GGCTCTGACTTCGAGAACTCTGAAGACAGGGGAGGAGACCGCGAAGAC---------AGC
TCCAATGCGCAGGACGTGGGC---GAGAGAGGCGGCCACCCGGAGGAGGACATGGGCTCC
AACCCTCAGGATGGCACTCCAAGAGGGGCCTCGGAGGAGCGGGAACTGGTGTCTGACTTC
TGCACAGAGGGGCTGCTGAGTGAGGAAGAAGCGACGTTCCCGGGCCTGTGTGAGTCCGAC
AGCAGATCCGAGTGCGGCAAGGGCTTCGGCCGCAACTCGCACCTGGTCAACCACCTGCGC
GTGCACACGGGCGAGAAGCCCTTCCGCTGCGGCCAGTGCGAGAAGCGCTTCAGCGACTTC
TCCACGCTCACGCAGCACCAGCGCACGCACACGGGCGAGAAGCCCTACACGTGCGTCGAG
TGCGGCAAGAGCTTCATCCAGAGCTCGCACTTGATCCGCCACCGCCGCATCCACACCGGA
AACAAGCCGCACAAGTGCGCCGGCTGCGGCAAGGGCTTCCGCTACAAGACGCACCTCGCG
CAGCACCAGAAGCTG---
