# Supplementary material for: Positively selected genes in the hoary bat (Lasiurus cinereus) lineage: prominence of thymus expression, immune and metabolic function, and regions of ancient synteny
Source: PeerJ. 2022 Mar 17;10:e13130. doi: 10.7717/peerj.13130 (PMC8934532; doi:10.7717/peerj.13130)
Supplement: Supplemental Information 4 — Likely alignment errors have been manually deleted between conserved codons. Recovery of the original codon positions requires alignment to the original accessions in each orthogroup. [file peerj-10-13130-s004.zip › renamed.manual/OG0004230.manual.fas]

>EpFu|XM_028128038.1_cds_XP_027983839.1_1
GGGGAACTCCGCTACAGGGAATTCAGAGTGCCCCTGGGGCCCGGCTTGCATGCCTATCCT
GATGAGCTGATCCGCCAGCGATTGGGCCACGATGGGCATCCAGAGTACCAGATCCGCTGG
CTCATCCTCAGGCGTGGGGAGGATGCGCAAGGGGGCTCTAGTCAAGTGGACTGCAAGGCT
GAGCACATCCTGCTATGGATGTCCAGTGACGAGATCTATGCCAACTGCCACAAGATGCTG
GGCGAGGATGGCCAAGTTATCTGGCCTTCCCAGGAGGCTGCCCGGGAGGCTGGGGCCCTG
GACAAATCTGTGCTGGAGGAGATGGAAACGGACGTGAAGTCCCTGATTCAGAGGGCCCTT
CGGCAGCTGGAGGAGTGTGTGGGCACCATCCCTCCTGCTCCTCTGCTTCACACTGTCCAT
GTGCTCAGTGCCTATGCCAGCATTGAGCCCCTCACTGGGGTCTTCAAAGACCCAAGGGTC
CTGGATTTGCTCATGCACATGTTGAGTAGTCCAGATTATCAGATTCGCTGGAGTGCGGGC
CGGATGATACAAGCCCTGGCCTCCCATGATGCTGGGACCCGGACCCAGATTCTCCTGTCC
CTGAGCCAGCAAGAGGCCATTGAGAAACACCTGGATTTTGACAGCCGTTGTGCCCTGCTG
GCTCTGTTTGCACAGGCCACACTCTCTGAACACCCCATGTCTTTCGAGGGCATTCAGCTG
CCACAGGTCCCAGGAAGGCTGCTCTTCTCCCTGGTGAAGCGCTATTTGCATGTCACCTCC
CTCCTGGATCAGCTGAATGACAGTGCTGCAGAACCAGGAGCCCAGAACAGCTCTGCTCCT
GAGGAGTTGAGCAGGGAGAGGGGTCGGCTGGAGTTGGAGTTCAGCATGGCCATGGGCACC
CTGATCTCAGAGCTGGTGCAGGCCATGCGCTGGGACTGGGCCTCCAGCAGACAGGGGCCC
TTGGCTCGGTCCTCCTGTTCCATCTTCCAGCCCCAGCTGGCAGATGCAGGCCTAGGGCTG
CCGCCCACCCAGCCCCAGTCCTCCCTCAGGAGGTCAACACGGTTTCGCCCTCGCTCTGAG
TTCGCAAGTGGCAATACCTATGCCTTGTATGTGCGGGATACCCTGCAGCCGGGGATGCGA
GTGCGGATGCTGGATGATTACGAGGAAATCAGTGCTGGGGAAGAGGGCAAGTTCCAGCAG
AGCAACAATGGCGTGCCCCCGGTGCAGGTGCTGTGGGAATCTACTGGCCGCACCTATTGG
GTACACTGGCACATGCTGGAGATTCTGGGTTTTGAGGAAGACATTGAGGACATGGTTGAG
GCTGATGAGTACCGGGGGGCAGTGGGCAGTGGCGCCCGGGGTGGAGCCCTGCCCTCCTGG
CGATGGAAGCCCATGGCAGAGCTCTATGCCGTGCCCTACGTGCTGCCTGAGGACGAGGAC
ACGGAAGAGAGCGAGCACCTGACCCAGGCCGAGTGGTGGGAACTCCTCTTCTTCATCAAG
AAGCTGGATGGACCTGACCACCAGGAGGTTCTCCAG---ATCCTCCAGGAGAACCTCGAT
GGGGAGGTTCTGGATGACGAGATTCTGGCCGAGCTGGCCGTGCCCATGGAGTTGGCCCAG
GACCTGCTGCTGGCTCTGCCAGAGCGCCTCGATGACAGCGCTCTCAGGGACCTGCTCAAC
TGCCGTGTCTACAGGAAATATGCGCCCGAGGCCCTGGCAGGGCTGCCGGCTCACCCATCC
CTGCTGGAAGCCCAGGCCCAGCCTCAGGAGCCAGCAGAACCTCCGACG---CAGTGCCCC
CGCAGCCCCCTGCGGCGTCTGGTGGAGGGTTGTGGGCCAGCTGGGAAAATTGTCCTGGAT
CTGGAGCAAGCCCTCAGCTCAGAGGGGACCCAGGAGAGCGAGGTCAAGTCGCTGCTGCTG
CTGCTGCGGCAGCAGCCCCAGCCCTTCCTGGCGCTGATGCAGAGCCTGGACACCCCAGCA
GCCAACAGGGCCCTGCACCTGGCCGTTCTGAGAATCCTGATGCAGCTGGTGGACTTCCCT
GAGGCGCTGCTGCTCCCCTGGCACGAGGCCATGGACGCCTGCATGGCCTGCCTGCGGTCC
CCAGACACTGACCGAGAGGTGCTCCAGGAACTGACCTTCTTCCTGCACCGCCTGGCCTCA
GTGAGCAGGGACTATGCCGTGGTGCTGAATCAGCTGGGAGCCCGAGATGCCATCTCCAAG
GCCCTGGAAAAGCACCTGGGGAAGCTGGATCTGGCCCAGGAGCTGCGGGACATGGTGGTC
AAGTGTGAGAAGCACGCCCACCTCTACAGGAAACTCACCACCAACATCCTTGGAGGCTGT
ATCCAGATGGTGCTGGGTCAGATCGAAGACCACAGACGAACCCACCGACCCATCAACATC
CCCTTCTTTGACGTGTTCCTCCGATATCTGTGCCAGGGCTCCAGTGTGGAAGTGAAGGAG
GACAAGTGCTGGGAGAAGGTGGAGGTGTCCTCCAACCCGCTCCGGGCCAGCAAGCTGACG
GACCGCAACCCCAAGACCTACTGGGAGTCCAACGGCAGCACCGGCTCCCACTACATCACC
GTGCACATGCGCCAGGGCGTCCTCATCAGGCAGCTGACTCTGCTGGTGGCCGGCGAAGAC
TCGAGCTACATGCCGGCCAGGGTGGTGGTGTTCGGGGGCGACAGCACCAGCTCTCTTAAC
ACAGAACTCAATTCGGTCAACGTGATGCCCTCCGCCCGCCGGGTGGTCCTCCTGGAGAAC
CTGAACCGCTTCTGGCCCGTCATCCAGATCCGCATAAAGCGCTGCCAGCAGGGCGGCATC
GACACGCGCATTCGGGGGTTGGAGGTCCTGGGCCCCAAGCCCACATTCTGGCCAGTGTTC
CGGGAGCAGCTCTGTCGTCACACACGCCTCTTCTACATGGTGCGGGCGCAGGCCTGGAGT
CAGGACATAGCGGAGGACCGCAAGCGCCTCCTGCACCTGAGTTCTAGACTCAACGGGGCT
CTGCGCCAGGAGCAGACGTTTGCTGATCGCTTCCTCCCTGACAACGAAGCCGCCCAAGCG
CTGGGCAAGACCTGCTGGGAGGCCCTGATCAGCCCCCTGGTGCAGAACATCACCTCCCCC
GATGAGGATGGCATCAGCCCCCTGGGCTGGCTGCTGGACCAGTACCTGGGGTGTCGGGAG
GCTGCCCACAACCCTCAGAGCCGCGCGGCAGCTTTCTCCTCGAGGGTGCGCCGCCTCACC
CACCTGCTGGTGCACGTGGAGCCCTGTGCGGGGCCCGCTGCGGCGGGGGCCGCTCCTCGG
CCCAAAGGCAGAAACAGAAGCCACGACTGGGGCTCCCTGGCTGCCCCGGGGCTTCCCAGC
AGCATCATGAAAAACCTGACCCGCTGCTGGCAGGCAGCAGTGGAGGAGCAGGTGAACAGT
TTTCTGACCTCACACTGGCGGGATGATGACTTTGTGCCACGCTACTGTGAGCACTTCAAT
AATCTGCAGAAGTCCAGCTCCGAGCTGTTTGGGCCACGGGCAGCCTTCTTGCTGGCGCTG
CAGAACGGCTGTGCTGGGGCCTTGCTGAGGCTCCCTTTTCTCAGAGCTGCCCACGTGAGT
GAGCAGTTTGCCCGGCACATTGACCAGCGGATCCAGGGCAGCCGGATTGGTGGGGCCCGG
GGGATGGAGATGCTGGCGCACTTGCAGCGATGCCTGGAAACCGTCCTGATTTTCTCTGGC
CTGGAAATAGCCACCACCTTTGAGCATTACTACCAGCACTACATGGCGGACCGTCTCCTG
AGCCTGGGCTCCAGCTGGCTGGAGGGGGCCGTGCTGGAGCAGATCGGTTCCTGCTTCCCC
AACCGCCTCCCCCAGCAGATGCTGCGGAGCCTGAGCACCTCTGAGGAGCTGCAGCGCCAG
TTCCACGTCTACCAGCTCCAGCGGCTCGACCAGGAACTCCTGAAGCTGGAGGACACAGAG
AAGAAAATACAGAACGAGGACCTCTACTATGAGGGGGCCATGCCGGAAGTGTCTGTGCTG
GTCTTGGCACCACGCTGCTGGCCCATTGCCTCCATCTGCCACACGCTGAACCCCAGAACC
TGCCTGCCCTCCTACCTGAGGGGCACCTTGAACCGATACTCCAACTTCTACAACAAGAGT
CAGAGCTACCCTGCCCCGGAGCAGGGCCCGCAGAGGCGGCTGCAGTGGACGTGGCTGGGC
CGGGCCGAGGTGCAGTTTGGGGACCAGACCCTGCATGTGTCCACCGTGCAGATGTGGCTG
CTGCTGTATCTCAACGACCTGAAGGCGGTCTCCATGGAGAATCTGCGGGCACTCTCGGGG
CTCCCTGCAGACACCCTGAATCAGGCAGTTGGGCTTCTCACCTCCTCACGAGGCCCCCTG
GACCTTCACGAGCAAAAGGACGTCCCAGGAGGTGTGCTCAAGATTCGAGATGACAGCGAG
GAGCCCCGGCCAAGGAGGGGCAACGCGTGGCTCATCCCGCCTCAGACGTACCTGAAAGCT
GAGGATGAAGAGGGCCGGAGCCTGGAGAAGAGACGGAACCTTCTGAACTGCCTCATCGTC
CGAATCCTCAAGGCCCACGGGGACGAGGGGCTGCACATTGGCCAGCTTGTCTGCCTGGTG
CTGGAAGCTTGGCAGAAGGGCCCATGTCCTCCCAGGGGTTTGGTCAGCGGCCTGGGGAGG
GGGTCTGCCTGCAGCAGCACCGATGTCCTCTCCTGCATCCTGCACCTCCTGGGCAAGGGC
ACGGTGAGACGCCGTGACGACCGGCCCCAGGTGCTGTGCTACGCAGTCCCCGTGACTGTG
ACGGAGCCTCACACCGAGTCCCTGAACCCGGGCTCCTCAGGCCCCAACCCACCCCTCACC
TTCCACACCCTGCAGATTCGATCTCGAGGTGTGCCCTATGCCTCCTGCACCGTCACCCAG
AGCTTCTCTACCTTCCGG
>HiAr|XM_019642700.1_cds_XP_019498245.1_1
GGGGAACTCCGCTACAGGGAATTCAGAGTGCCCCTGGGGCCTGGCTTGCATGCCTATCCT
GATGAGCTGATCCGACAGCGGGTGGGCCACGATGGGCATCCTGAGTACCAGATCCGCTGG
CTCATCCTCAGGCGTGGGGAGGATGGGGAAGGGGGCTCTAGCCAGGTGGACTGCAAGGCT
GAGCACATCCTGCTGTGGATGTCCAATGATGAGATCTATGCCAACTGCCACAAGATGCTG
GGCGAGGATGGCCAGGTTATCGGGCCTTCCCAGGAGACTGCAGGGGAAGCCGGGGCCCTG
GACAAATCTGTGCTAGGGGAGATGGAAACCGATGTGAAGTCCCTGATTCAGAGGGCCCTT
CGGCAGCTGGAAGAGTGTGTGGGCACCATCCCTCCTGCTCCTCTGCTTCACACTGTCCAC
GTGCTCAGCGCCTACGCCAGCATCGAGCCCCTCACTGAAGTCTTCAAAGACCCAAGAGTC
CTGGACTTGCTTATGCACATGTTGAGTAGTCCTGATTACCAGATTCGATGGAGCGCAGGC
AGGATGATACAAGCCCTGGCCTCCCATGATGCTGGGACCCGGACCCAGATCCTTCTGTCA
CTGAGCCAGCAAGAGGCCATTGAGAAACACCTGGATTTTGACAGCCGCTGTGCTCTGCTT
GCTCTGTTTGCACAGGCCACGCTCTCTGAGCACCCCATGTCTTTCGAGGGCATTCAGCTG
CCACAGGTCCCAGGAAGGCTGCTCTTCTCCCTGGTGAAGCGCTATTTGCATGTCACCTCC
CTCCTGGATCAGCTGAATGACAGTGCTGCAGAACTAGGAGCCCAGAACAGCTCTGCTGCC
GAGGAGTTGAGTGAGGAGAGGGGTCGGCTGGAGCTGGAGTTCAGCATGGCCATGGGCACC
CTGATCTCAGAGCTAGTGCAGGCCATGCGCTGGGACTGGGCCTCAAGCAGACAGGGGCCC
TCAGCTCGGGCCTCCTGTTCCATCTTCCAGCCCCAGCCGGCAGATGCAGACCCAGGGCTG
CCACCCACGCAAGCCCAGCCCTCTCTCAGGAGGTCAAGGCGGTTTCGCCCTCGCCCTGAG
TTTGCAAGTGGCAACACCTATGCTTTGTATGTGCGGGATACGCTGCAGCCCGGCATGCGA
GTGCGCATGCTCGATGACTACGAGGAGATCAGTGCTGGGGATGAGGGCGAGTTCCGGCAG
AGCAACAATGGCGTGCCCCCTGTGCAGGTGCTTTGGGAATCAACGGGCCGCACCTATTGG
GTACACTGGCACATGCTGGAGATTCTGGGCTTTGCGGAAGACATTGAGGACGTGGTTGAG
GCGGATGGGTACCAGGAGCCTGTGGTCAGTGGAGCACAGGCTATAGCCCTGCCCTCCTGG
CGATGGAAGCCCATGACAGAGCTCTACGCCGTGCCCTATGTGCTGCCTGAGGATGAGGAC
GCTGAGGAGAGTGAACACCTGACCCAGGCCGAGTGGTGGGAGCTCCTGTTCTTCATCAAG
AAGCTCGATGGACCTGACCATCAGGAGGTTCTCCAG---ATCCTCCAGGAGAACCTAGAT
GGGGAGATTCTGGATGACGAGATCCTGGCTGAGCTAGCCGTGCCCATGGAGTTGGCCCAG
GATCTGCTGCTGGCTCTCCCACAGCGACTCGATGACAGCTCTCTCAGGGACCTGCTCAAC
TGCCGTGTCTACAGGAAATATGGGCCCGAGGCCCTGGCAGGGCAGCTGGCTTACCCATCC
CTGCTGGAAGCCCAGGCTAAGCCTCAGGAATCAGCAGAGCCCCTGACT---CAGTGCCCC
AACACTCCCCTGCAGCGTCTGGTGGAGGGTTATGGGCCAGCTGGGAAAATCGTCCTGGAC
CTGGAGCAAGCCTTCAGCTCAGAGGGGACCCAGGAGAGCGAGGTCAAGCCATTGCTGCTG
CTGCTTCGGCGGCAACCCCAGCCCTTCCTCGCGCTGATGCGGGGCCTTGACACTCCGGTG
GCCAACAAGGCCCTGCACCTGGCTGTTCTGAGGATCCTCATGCGGCTGGTGGACTTCCCC
GAGGCGCTGCTCCTCCCCTGGCATGAGGCCATGGACGCCTGCATGGCCTGCCTGCGGTGC
TCAGACACTGACCGAGAGGTGCTCCAGGAACTCATTTTCTTCCTGCACCGCCTGGCCTCG
GTGAGCAGGGACTATGCCGTGGTGCTGAATCAGCTGGGAGCCCGAGATGCCATCTCCAAG
GCCCTGGAAAAGCACCTGGGAAAGCTGGAGCTGGCTCAGGAGCTGCGGGACATGGTGTTC
AAGTGTGAGAAGCATGCCCACCTCTACCGGAAACTTACCACCAACATCCTGGGAGGCTGT
ATCCAGATGGTCCTGGGTCAGATCGAAGACCACAGACGAACCCACCGACCCATCAACATT
CCCTTCTTTGACGTGTTCCTCAGATATCTGTGCCAGGGCTCCAGTGTAGAAGTGAAAGAG
GACAAGTGCTGGGAGAAGGTGGAGGTGTCCTCCAACCCGCACCGGGCCAGCAAGCTGACG
GACCGCAACCCCAAGACCTACTGGGAGTCCAACGGCGGTACCGGCTCCCACTACATCACC
TTGCACATGCGCCAAGGCGTCCACATCAGGCAGCTGACTCTGCTGGTGGCTGGTGAAGAT
TCGAGCTACATGCCGGCCAGGGTGGTAGTGTTCGGGGGCGACAGCACTGGCTCTCTTAAC
ACAGAACTCAACTCGGTCAACGTGATGCCCTCCGCCAGCCGGGTGACCCTCCTGGAGAAC
CTGAACCACTTCTGGCCCGTTGTCCAGATCCGCATAAAGCGCTGCCAGCAGGGCGGCATC
GACACACGCATTCGGGGGCTGGAGGTCCTGGGCCCTAAACCCACGTTCTGGCCAGTGTTC
CGGGAGCAGCTGTGTCGTCACACACGTCTCTTCTACATGGTTCGGGCTCAGGCCTGGAGC
CAGGACATAGCAGAGGACCGTAGGAGCCTTCTGCATCTGAGTTCTAGGCTCAACGGGGCT
CTGCGCCAGGAGCAGAATTTTGCTGATCGCTTCCTCCCTGACAACGAAGCTGCCCAAGCC
CTGGGCAAGACCTGCTGGGAGGCCCTGGTCAGCCCGCTGGTGCAGAACATCACCTCCCCC
GATGAGGATGGCGTCAGCCCCCTGGGCTGGCTGTTGGACCAGTACCTGGAGTGTCGGGAG
GCTGCCCACAACCCTCAAAGCCGTGCGGCGGCTTTCTCCTCTAGAGTGCGCCGCCTCACC
CACCTGCTGGTGCATGTGGAGCCCTGCGAGGCGCCCCCTGCTGTGGTGACCACGCTTCGG
CCCAAGGGCAGAAACAGAAGCCATGACTGGAGCTCTCTGGCTACCCGGGGGCTTCCCAGC
AGCATCATGAGAAACCTGACTCGCTGTTGGCGGGCCGCAGTGGAGGAGCAGGTGAACAGT
TTCCTGACCTCACACTGGCGGGATGATGACTTTGTGCCACGCTACTGTGAACATTTTAAT
AACCTGCAGAAGTCGAGCTCTGAGCTGTTTGGGCCACGGGCAGCGTTCTTGCTGGCGCTG
CAGAACGGCTGTGCTGGTGCCTTGCTGAAGCTCCCTTTTCTCAGAGCTGCCCACGTGAGT
GAGCAGTTTGCCCAGCACATTGACCAGCGGATCCAGGGCAGCCGGATTGGTGGGGCCCGG
GGCATGGAGATGCTGGCGCAGCTGCAGCGATGCCTGGAGACCGTCCTCATTTTCTCTGGC
CTAGAGATAGCCACCACCTTTGAGCATTACTACCAGCACTACATGGCGGACCGTCTGCTG
AGCCTGGGCTCGAGCTGGCTGGAGGGGGCCGTGCTGGAGCAGATCGGCCCCTGCTTCCCC
AACCGCCTCCCCCAGCAGATGCTGCAGAGTCTGAGCACCTCTGAGGAGCTGCAGCGCCAG
TTCCACGTCTACCAGCTCCAGCGACTCGATCAGGAACTACTGAAGCTGGAGGACACAGAG
AAGAAAACACAGAACGAGGACCTCTACTATGAAGGGGCAATGCCAGAAGTGTCTGTGCTT
GTCTTATCAGCACGCTGCTGGCCCATTGCTTCCATCTGCCACACGCTGAACCCCAAAACC
TGCCTTCCCTACTACCTGAGGGGCACTTTGAACCGATACTCCAACTTCTACAACAAGAGT
CAGAGCTATCCTACCCTAGAGCAGGGCCCACAGAGGCGACTGCAGTGGACATGGCTGGGC
CGGGCTGAGCTACAGTTTGGAGACCAGACCCTGCATGTGTCCACCGTGCAGATGTGGCTG
CTGCTGTATCTCAATGACCTGAAGGCGGTCTCCGTGGAGAGTCTGCTGGTGCTCTCAGGG
CTGTCTCCAGACATGCTGAATCAGGCGATTGGGCCTCTTACTTCTTCAAGAGGTCCCTTG
GACCTCCACGAGCAAAAGGATGTCCCAGGAGGGGTGCTCAAGATTCGAGATGATAGCGAG
GAGCTCAGGCCAAGGAGAGGCAACGTGTGGCTCATCCCACCTCAGATCTACCTGAAAGCC
GAGGATGAAGAGGGCCGGAACCTGGAGAAGAGACGGAATCTTCTAAATTGCCTCATTGTC
CGAATCCTCAAGGCCCATGGGGACGAGGGGCTGCACATTGACCAGCTTGTCTGTCTGGTG
CTGGAGGCTTGGCAGAAGGGCCCATGTCCTCCCAGGGGTTTGGTCAGCAGCCTTGGTAGG
GGGTCTGCCTGTAGCAGTACCGATGTCCTCTCTTGCATCCTGCACCTCCTGGGCAAGGGC
ACGGTGAGACGCCATGATGACCGGCCCCAGATGCTGTCCTATGCAGTCCCCGTGACAGTG
ATGGAGCCTCACACCGAGTCCCTGAACCCAGGTTCCTCAGGCCCCAATCCACCCCTCACC
TTCCACACCCTGCAGATTCGCTCTCGGGGTGTGCCCTATGCCTCCTGCACCGGCACCCAG
AGCTTCTCTACCTTCCGG
>LaCi|648-exonerate_protein2genome-gene-4.0-mRNA-1
GGGGAGCTCCGCTACAGGGAATTCAGAGTGCCCCTTGGGCCCGGCTTGCATGCCTATCCT
GATGAGCTGATCCGCCAGCGATTGGGCCACGATGGGCATCCAGAGTACCAGATCCGCTGG
CTCATCCTCAGGCGTGGGGAGGATGCGGAAGGGGGCTCTAGCCAAGTGGACTGCAAGGCT
GAGCACATCCTGCTATGGATGTCCAGTGACGAGATCTATGCCAACTGCCACAAGATGCTG
GGAGAGGATGGCCAAGTTATCTGGCCTTCCCAGGAGACTGCACGGGAGGCTGGGGCCCTG
GACAAATCTGTGCTGGAGGAGATGGAGATGGATGTGAAGTCCCTGATTCAGAGGGCCCTT
CGGCAGCTGGAGGAGTGTGTGGGCACCATCCCTCCTGCTCCTCTGCTTCACACTGTCCAT
GTGCTCAGTGCCTATGCCAGCATTGAGCCCCTCACTGGGGTCTTCAAAGACCCACGGGTC
CTGGATTTGCTCATGCACATGTTGAGTAGTTCAGATTATCAGATTCGCTGGAGCGCGGGC
CGGATGATACAAGCCCTGGCCTCCCATGATGCTGGCACCCGGACCCAGATTCTTCTGTCA
CTGAGCCAGCAAGAGGCCATTGAAAAACATCTGGATTTTGACAGCCGTTGTTCCCTGCTG
GCTCTGTTTGCACAGGCCACACTCTCTGAATACCCAATGTCTTTCGAGGGCATTCAGCTG
CCACAGGTGCCAGGAAGGCTGCTCTTCTCCCTGGTGAAACGCTATTTTCATGTCACCTCC
CTCCTGGATCAGCTGAATGACAGTGCTACAGAACCAGGAGCCCAGAACAGCTCTGCTCCT
GAGGAGTTGAGCAGGGAGAGGGGTCGGCTGGAATTGGAATTTAGCATGGCCATGGGCACC
CTGATCTCAGAGGTGGTGCAGGCCATGCGCTGGGACTGGGCCTCCATCAGACAGGGGCCC
TTGGCTTGGTCCTCCTGTTCCACCTTCCAGCCCCAGCTGGCAGATGCTGGCCCAGTGCTG
CCGCCCACCCAGCCCCAGTCCTCCCTCAGGAGGTCAACACAGTTTCGCCCTCGCTCTGAG
TTCGCAAGTGGCAATACCTATGCCTTGTATGTGCGGGATACCCTGCAGCCGGGGATGCGA
GTGCGGATGCTGGATGATTACGAGGAGATCAGTGCTGGGGAAGAGGGCACATTCCAGCAG
AGCAACAATGGCGTGCCCCCTGTGCAGGTGCTGTGGGAATCTACTGGCTACACCTATTGG
GTACACTGGCACATGCTGGAGATTCTTGGTTTTGAGGAAGACGTTGAGGACATGGTTGAG
GCTGAGGAGTACCGGGGGGCAGTGAGCAGTGGAGCCCGGGGTGGAGCCCTGCCCCCCTGG
CGATGGAAGCCCATCGCAGAGCTCTATGCCGTGCCCTATGTGCTGCCTGAGGATGAGGAC
ACGGAAGAGAACAAACACCTGACTCAGGCCGAGTGGTGGGAGCTCCTCTTCTTCATCAAG
AAGCTGGATGGACCTGGCCACCAGGAGGTTCTCCAG---ATCCTCCAGAAGAACCTCGAT
GGGGAGGTTCTGGATGACGAGATCCTAGCTGAGCTGGCCATGCCCATGGAGTTGGCCCAG
GACCTGCTGCTGGCTCTGCCAGAGCACCTCGATGACAGCGCTCTCAGGAACCTGCTCAAC
TGCCGTGTCTTCAGGAAATATGCGTTCGAGGCCCTGGCAGGGCAGCTGGCTTACCCATCC
CTCCTGGAAACCCAGGCCCAGCCTCAGGAATCAGCAGAACCTCCGACA---CAGTGCCCC
TGCAGTCCCCTGCGGCATCTGGTGGAGCGTTATGGGCCAGCTGGGAAAATTGTCCTGGAT
CTGGAGCGAGCCCTCAGCTCAGAGGGGACCCAGGAGAGCGAGGTCAAGTCACTGCTGCTG
TTGCTGAGGCAACAGCCCCAGCCCTTCCTGATGCTGATGCAGAGCCTGGACACTCCAGCA
GCCAACAGAGCCCTGCACCTGGCCAATCTGAGAATCCTGATGAGGCTGGTGGACTTCCCT
GAGGCACTGCTGCTCCCCTGGCACGAGGCCATGGATGCCTGCGTGGCCTGCCTGCGGTCC
CCAGACACTGACCGAGAGGTACTCCAGGAACTGATCATCTTCCTGCACCGCCTGGCCTCA
GTGAGCAGGGACTATGCCGTGGTGCTGAATCAGCTGGGAGCCCGAGATGCCATCTCCAAA
GCCCTGGAGAAGCACCTGGGGAAGCTGGATCTGGCCCAGGAGCTGCGGGACATAGTGTTC
AAGTGTGAGAAGCATGCCCACCTCTACAGGAAACTCGCCACCAACATCCTAGGAGGCTGT
ATCCAGATGGTGCTGGGTCAGATTGAAGACCACAGACGAACCCACCGACCCATCAACATC
CCCTTCTTTGACGTGTTCCTCCACTATCTGTGCCAGGGCTCCAGTGTGGAAGTGAAGGAG
GACAAGTGCTGGGAGAAGGTGGAGGTGTCCTCCAACCCTCTCTGGGCCAGCAAGCTGACG
GACCGCAACCCCAAGACCTACTGGGAGTCCAATGGCAGCACCGGCTCCCACTACATCACC
GTGCACATGCGCCAGGGCGTCCTCATCAGGCAGCTGACTCTGCTGGTGGCGGGCGAAGAC
TCGAGCTACATGCCGGCCAGGGTGGTGGTGTTCGGGGGCGACAGCACCAGCTCTCTTAAC
ACGGAACTCAATTCGGTAGGGATCCCTTCCCTCCCCCCTGTCCCCCCCCTCCCGCAGAAC
CTCAACCGCTTCTGGCCCATCATCCAGATCTGCATAAAGCGTTGCCAGCAGGGCGGCATC
GACACGCGCATTCGGGGGTTGGAGGTCCTGGGCCCCAAGCCCACATTCTGGCCAGTGTTC
CGGGAGCAGCTCTGTCGTCACACACGCCTCTTCTACATGGTTCGGGCGCAGGCCTGGAGT
CAGGACATAGCGGAGGACCGCAAGCGCCTCCTGCAGCTGAGTGCTAGACTCAATGGGGCT
CTGCGCCAGGAGCAGACTTTTGCTGATCACTTCCTCCTTGACAACGAAGCCGCCCAAGCG
CTGGGCAAGACCTGCTGGGAGGCCCTGGTCAGCCCCCTGGTGCAGAACATCACCTCCCCC
GATGAGGATGGCATCAGCCCCCTGGGCTGGCTGCTGGACCAGTACCTGGGATGTCGGGAG
GCTGCCCACAACCCTCAGAGCCGCGCGGCAGCTTTCTCCTTGAGAGTGCGCCGCCTCACC
CACCTGCTGGTGCACGTGGAGTCCTGTGAGGGGCCCGCTGCGGCGGGA------------
---GAAGGCATAAACAAAAGCCACAACTGGGGCTCCCTGGCTACCCTGGGGCTTCCCAGC
AGCATCATGAAAAACCTGACCCGCTGCTGGCAAGCAGCAGTGGAGGAGCAGGTGAACAGT
TTTCTGACCTCACACTGGCGGGATGATGACTTTGTGCCACGCTACTGTGAGCACTTCAAT
AATCTGCAGAAGTCCAGCTCCGAGCTCTTTGGGCCGCGGGCAGCCTTCTTGCTGGCGCTG
CAGAACGGCTGTGCTGGGGCCTTGCTGAAGCTCCCTTTTCTCAGAGCTGCCCACGTGAGT
GAGCAGTTTGCCCGGCACATTGACCAGCGGATCCAGGGCAGCCGGATTGGTGGGGCCCGG
GGAATGGAGATGCTGGCGCACTTGCAACGATGCCTGGAAACTGTCCTGATTTTCTCTGGC
CTGGAAATAGCTACCACCTTTGAGCATTACTACCAGCACTACATGGCGGACCGTCTCCTG
AGCCTGGGCTCCAGCTGGCTGGAGGGGGCCGTGCTGGAGCAGATCGGTTCCTGCTTCCCC
AACCGCCTCCCCCAGCAGATGCTGCGGAGCCTGAGTGCCTCTGAGGAGCTGCAGCGCCAG
TTCCACATCTACCAGCTCCAGCAGCTTGATCAGGAACTCCTGAAGCTGGAGGACACAGAG
AAGAAAATACAGAACGAAGACCTCTATTATGAGGGGGCAATGCCGGAAGTGTCTGTGCTG
GTCTTGGCACCACGCTGCTGGCCCATTGCCTCCATCTGCCACACGCTGAACCCCAGAGCC
TGTCTGCCCTCCTACCTGAGAGGCACATTGAACCAATATTCCAACTTCTACAACAAGAGT
CAGAGCTACCCTGCCCTGGAGCAGGGCCCGAAGAGGCGGCTGCAGTGGACGTGGCTGGGC
CAGGCGGAGGTGCAATTTGGGGACCAGACCCTGCATGTGTCTACCGTGCAAATGTGGCTG
CTGCTGTATCTCAACGACCTAAAGGCAGTCTCCATAGCAAATCTACGGGCACTCTCGGGG
CTCTCTGCAGACATCCTGAATCAGGCAGTTGGGCTTCTCACTTCCTCACGAGGCCCCCTG
GACTTTCACAAGCAAAAGGACACCCCAGAAGGTATGTACTTAGGGCAGAGGGGCCTGAGC
CAGCCCAGGCCAAGGAGAGGCAATGTGTGGCTCATCCCACCTCAAACGTACCTGAATGCT
GAGGATGAAGAGGGCCAGAACCTGGAGAAGAGACGGAACCTTCTGAATTGCCTCATCGTC
CGAATCCTCAAGGCCCACGGGGACGAGGGGCTGCACATTGGCCATCTTGTCTGCCTGGTG
CTGGATGCTTGGCAGAAGGGCCCATGTCCTCCGAGGGGTTTGGTCAGCGGCCTGGGTAGA
GGGTCTGCCTGCAGCAGCACCGATGTCCTCTCCTGCATCCTGCACCTCCTGGGCAAGGGC
ACGGTGAGACGCCGTGACGACCGGCCCCAGATACTGTTCTACGCAGTCCCCGTGACTGTG
ACGGAGCCTCACACCGAGTCCCTGAACCCAGGCTCTTCAGGCCCCAACCCACCCCTCACC
TTCCACACCCTGCAGATTCGAACTCGAGGTGTGCCCTATGCCTCCTGCACCGTCACCCAG
AGCTTCTCTACCTTCCGG
>MyLu|XM_014465976.2_cds_XP_014321462.1_1
GGGGAGCTCCGCTACAGGGAATTCAGAGTGCCCCTGGGGCCCGGCTTGCATGCCTACCCC
GATGAGCTGATCCGCCAGCGATGGGGCCACAATGGGCATCCAGAGTACCAGATCCGCTGG
CTCGTCCTCCGGCGTGGGGAGGACGGGGAAGGGGGCTCTAGTCAAGTGGACTGCAAGGCT
GAGCACATCCTGCTATGGATGTCCAGTGACGAGATCTACGCCAACTGCCACAAGATGCTG
GGCGAGGACGGCCAAGTGATCTGGCCTTCCCAGGAGACTGCCGGGGAGGCTGGGGCCCTG
GACAAGTCTGTGCTGGAGGAGATGGAAACGGATGTGAAGTCCCTGATTCAGAGGGCCCTG
CGGCAGCTGGAGGAGTGTGTGGGCACCATGCCTCCTGCTCCTCTGCTTCACACTGTCCAT
GTGCTCAGTGCCTATGCCAGCATCGAGCCCCTCACTGGGGTCTTCAAAGACCCGAGGGTG
CTGGATTTGCTCATGCACATGTTGAGTAGCCCAGATTATCAGATTCGCTGGAGCGCCGGC
CGGATGATACAAGCCCTGGCCTCCCATGATGCTGGGACCCGGACCCAGATTCTTCTGTCA
CTGAGCCAACAAGAGGCCATTGAGAAGCACCTGGATTTTGACAGCCGTTGCGCCCTGCTG
GCTCTGTTTGCACAGGCCACACTCTCTGAACACCCCATGTCTTTCGAGGGCATTCAGCTG
CCACAGGTCCCAGGACGGCTGCTCTTCTCCCTGGTGAAGCGCTATTTGCATGTCGCCTCC
CTCCTGGATCAGCTGAATGACAGTGCTGCAGAACCAGGAGCCCAGAACAGCTCTGCTCCC
GAGGAGTTGAGCAGGGAGAGGGGTCGGCTGGAGTTGGAATTCAGCATGGCCATGGGCACC
CTGATCTCAGAGCTGGTGCAGGCCATGCGCTGGGACTGGGCCTCCAGCAGACAGGGGCCC
TTGGCTCGGTCCTCCTGTTCCATCTTCCAGCCCCAGCTGGCAGATGCAGGCCTAGCGCTG
CCACCCACCCAGGCCCAGTCCTCCCTCAGGAGGTCAAGGCGGTTTCGCCCTCGCTCTGAG
TTCGCAAGTGGCAATACCTATGCCTTGTATGTGCGGGATACCCTGCAGCCAGGGATGCGC
GTGCGGATGCTAGATGATTACGAGGAGATCAGTGCTGGGGACGAGGGCAAGTTCCAGCAG
AGCAACAATGGCGTGCCCCCTGTGCAGGTGCTGTGGGAATCTACTGGCCGCACCTACTGG
GTACACTGGCACATGCTGGAGATTCTGGGTTTTGAGGAAGACATCGAGGACATGGCGGAG
GCTGATGAGTACCGGGGGGCAGTGGGCAGTGGAGCCCAGGGTGTAGCCCTGCCCTCCTGG
CGATGGAAGCCCATGGCAGAGCTCTATGCCGTGCCCTACGTGCTGCCTGAGGATGAGGAC
ACGGAGGATAGCGAACACCTGACCCAGGCCGAGTGGTGGGAGCTCCTCTTCTTCATCAAG
AAGCTGGATGGGCCTGACCACCAGGAGGTTCTGCAG---ATCCTCCAGGAGAACCTGGAT
GGGGAGGTTCTGGATGACGAGATCCTGGCTGAGCTGGCCGTGCCCATGGAGTTGGCCCAG
GACCTGCTGCTGGCTCTGCCAGAGCGCCTCGACGACAGCGCTCTCAGGGACCTGCTCAGC
TGCCGCGTCTACAGGAAATACGCGCCCGAGGCCCTGGCAGGGCAGCCGGCTTACCCATCC
CTGCTGGACGCCCAGGCCCAGCCCCAGGAATCAGCGGAACCCCCGACGCAGCAGTGCCCC
CGCAGCCCCCTGCGGCATCTGGTGGAGGGTTATGGGCCAGCTGGGAAAATTGTCCTGGAT
CTGGAGCAAGCCCTCAGCTCAGAGGGGACCCAGGAGAGCGAGGTCAAGTCGCTGCTGCTG
CTGCTGCGGCAGCAGCCCCAGCCCTTCCTGGTGCTGATGCAGAGCCTGGACACTCCAGCA
GCCAACAGAGCCCTGCACCTGGCCGTTCTGAGAATCCTGATGCGGCTGGTGGATTTCCCT
GAGGCGCTGCTGCTCCCCTGGCACGAGGCCATGGACGCCTGCATGGCCTGCCTGCGGTCC
CCAGACGCTGACCGAGAGGTGCTCCAGGAACTGATCTTCTTCCTGCACCGCCTGGCCTCC
GCGAGCAGGGACTATGCCGTGGTGCTGAATCAGCTGGGAGCCCGAGATGCCGTCTCCAAG
GCCCTGGAGAAGCACCTGGGGAAGCTGGACCTGGCCCAGGAGCTGCGGGACATGGTGTTC
AAGTGTGAGAAGCATGCCCACCTCTACAGGAAGCTCACCACCAACATCCTGGGAGGCTGT
ATCCAGATGGTGCTGGGTCAGATCGAAGACTACCGACGAACCCACCGACCCATCAACATC
CCCTTCTTTGACGTGTTCCTCAGATATCTGTGCCAGGGCTCCAGTGTGGAAGTGAAGGAG
GACAAGTGCTGGGAGAAGGTGGAGGTGTCCTCCAACCCGCACCGGGCCAGCAGGCTGACG
GACCGCAACCCCAAGACCTACTGGGAGTCCAACGGCAGCACCGGCTCCCACTCCATCACC
GTGCACATGCGCCAGGGCGTCCTCATCAGGCAGCTGACTCTGCTGGTGGCCGGCGAAGAC
TCGAGCTACATGCCGGCCAGGGTGGTGGTGTTCGGGGGCGACAGCGCCAGCTCTCTTAAC
ACAGAACTCAACTCGGTCAACGTGATGCCCTCCGCCCGCCGGGTGGTCCTCCTGGAGAAC
CTGAACCGCTTCTGGCCCGTCATCCAGATCCGAATAAAGCGCTGCCAGCAGGGCGGCATC
GACACGCGCATTCGGGGCTTGGAGGTCCTGGGCCCCAAGCCCACGTTCTGGCCAGTGTTC
CGGGAGCAGCTCTGTCGTCACACACGCCTCTTCTACATGGTTCGGGCGCAGGCCTGGAGT
CAGGACATAGCGGAGGACCGCAAGCGCCTCCTGCACCTGAGTTCTAGACTCAACGGGGCT
CTGCGCCAGGAGCAGAATTTTGCTGATCGCTTCCTCCCTGACGACGAGGCCGCCCAGGCG
CTGGGCAAGACCTGCTGGGAGGCCCTGGTCAGCCCCCTGGTGCAGAACATCACCTGCCCC
GATGAGGACGGCGTCAGCCCCCTGGGCTGGCTGCTGGACCAGTACCTGCAGTGTCGGGAG
GCGGCCCACAACCCTCAGAGCCGCGCGGCAGCTTTCTCCTCGCGGGTGCGCCGCCTCACG
CACCTGCTGGTGCACGTGGAGCCCTGTGAGGTGCCCGCTGCGGCGGGG---GCCCGTCGG
CCCAACGGCAGAAACAGAAGCCACGACTGGGGCTCCTTGGCTACCCCGGGGCTTCCCAGC
AGCATCGTGAAAAACCTGACCCGCTGCTGGCAGGCAGCGGTGGAGGAGCAGGTGAACAGT
TTTCTGACCTCACACTGGCGGGATGATGACTTTGTGCCACGCTACTGTGAGCACTTTAAT
AATCTGCAGAAGTCCAGCTCCGAGCTGTTTGGGCCACGGGCAGCCTTCTTGCTGGCGCTG
CAGAACGGCTGTGCTGGGGCCTTGCTGAAGCTCCCTTTTCTCCAAGCTGCCCACGTGAGT
GAGCAGTTTGCCCGGCACATTGACCAGCGGATCCAGGGCAGCCGGATTGGTGGGGCCCGG
GGGATGGAGATGCTGGCGCACTTACAGCGATGCCTGGAAACCGTCCTGATTTTCTCTGGC
CTGGAAATAGCCACCACCTTTGAGCATTACTACCAGCACTACATGGCGGACCGTCTCCTG
AGCCTGGGCTCCAGCTGGCTGGAGGGGGCCGTGCTGGAGCAGATCGGTCCCTGCTTCCCC
CACCGCCTCCCCCAGCAGATGCTGCGGACCCTGAGCACCTCTGAGGAGCTGCAGCGCCAG
TTCCACGTCTACCAGCTCCAGCGGCTCGATCAGGAACTCCTGAAGCTGGAGGACACGGAG
AAGAAAATACAGAACGAAGACCTCTTCTATGAAGGGGCAATGCCGGAAGTGTCTGTGCTG
GTCTTGTCACCACGCTGCTGGCCCACTGCCTCCATCTGCCACACGCTGAACCCCAAAACC
TGCCTGCCCTCCTACCTGAGGGGCACTTTGAACCAATACTCCAACTTCTACAACAAGAGT
CAGAGCTACCCTGTCCTGGAGCAGGGCCCGCAGAGGCGGCTGCAGTGGACGTGGCTGGGC
CGGGCCGAGGTGCAGTTTGGGGACCAGACCCTGCATGTGTCCACCGTGCAGATGTGGCTG
CTGCTATATCTCAACGACCTGAAGGCGGTCTCCGTGGAGAACCTGCGGGCCCTCTCGGGG
CTCCCTGCAGACACCCTGAATCAGGCCATTGGGCTTCTCACCTCCTCACGAGGCCCCCTG
GACCTTCATGAGCAAAAGGACATCCCGGGAGGTGTGCTCAAGATTCGAGATGACAGCGAG
GAGCCCAGGCCACGGAGGGGCAACGTGTGGCTCATCCCCCCGCAGACGTACCTGAAAGCT
GAGGATGAAGAGGGCCGGAACCTGGAGAAGAGACGGAACCTTCTGAACTGCCTCATCGTC
CGAATCCTCAAGGCCCACGGGGACGAGGGGCTGCACGTTGGCCAGCTTGTCTATCTGGTG
CTGGAAGCGTGGCAGAAGGGCCCCTGTCCGCCCAGGGCTTTGGTCAGCGGCCTGGGTAGG
GGGTCTGCCTGCAGCAGCACTGATGTCCTCTCCTGCATCCTGCACCTCCTGGGCAAGGGC
ACGGTGAGACGCCGTGATGACCGGCCCCAGATGCTGTCCTACGCAGTCCCCGTGACGGTG
ATGGAGCCTCACACCGAGTCCCTGAACCCGGGCTCCTCAGGCCCCAACCCACCCCTCACC
TTCCACACCCTGCAGATTCGATCTCGAGGTGTGCCCTATGCCTCCTGCACCGCCACCCAG
AGCTTCTCCACCTTCCGG
>PhDi|XM_028509876.1_cds_XP_028365677.1_1
GGGGAACTCCGCTACAGGGAATTCAGAGTGCCCCTGGGGCCCAGCTTGCATGCCTATCCT
GATGAACTGATCCGCCAGCGAGTGGGCCACGATGGGCATCCTGAATACCAGATCCGCTGG
CTTATCCTCAGACGTGGGGAGGATGGGGAAGGAGGC------CAAGTGGACTGCAAGGCT
GATCACATCCTGCTATGGATGTCCAATGATGAGATCTATGCCAACTGCCACAAGATGCTG
GGCGAGGATGGCCAAGTTATTGGGCCTTCCCAGGAGACTGCAGGGGAGGCTGGGGCTCTG
GACAAATCTGTGCTGGGGGAGATGGAAACGGATGTGAAGTCCCTAATTCAGAGGGCCCTT
CGACAGCTGGAGGAATGTGTGGGCACCATCCCGCCTGCTCCTCTGCTTCACACTGTCCAT
GTGCTCAGCGCCTATGCCAGCATTGAGCCCCTCACTGGGGTCTTCAAAGACCCAAGGGTC
CTGGACTTGCTCATGCACATGTTGAGTAGTCCTGATTATCAGATTCGCTGGAGCGCAGGC
CGGATGATACAAGCCCTGGCCTCTCATGATGCTGGGACCCGGACCCAGATCCTTCTGTCA
CTGAGCCAGCAAGAGGCCATTGAGAAACTCCTGGATTTTGACAGCCGCTGTGCTCTGCTG
GCTCTGTTTGCACAGGCCACACTCTCTGAACACCCCATGTCCTTCGAGGGCATTCAGCTG
CCACAGGTCCCAGGAAGGCTGCTCTTCTCCCTGGTGAAGCACTATTTGCATGTTACCTCC
CTCCTGGATCAACTGAATGACAGTGCTGCAGAACCAGGAGGCCAGAACAGCTCTGCACCT
GAGGAATTGAGTGGGGAGAGGGGTCGCCTGGAGCTGGAATTCAGCATGGCCATGGGCACC
CTGATCTCAGAGCTGATGCAGGTCATGCGCTGGGACTGGGCCTCAAGCAGACAGGGGCCC
TCGGCGCGGTCCTCCAGTTCCATCTTCCAGCCCCCGCTAGCAGTTGCAGGCCTCGGGCTG
CCACCCACCCAGGCCCAGGCCTCCCTCAGGAGGTCAAGGCGGTTTCGTCCTCGCTCTGAG
TTCGCAAGTGGCAATACCTATGCCTTGTATGTGCGGGATACACTGCAGCCAGGGATGCGG
GTGCGGATGCTGGATGATTACGAGGAGATCAGTGCTGGGGACGAGGGCGAGTTCCGGCAG
AGCAACAGTGGCGTGCCCCCTGTGCAGGTGCTGTGGGGATCGACAGGCCGCACCTATTGG
GTCCACTGGCATATGCTGGAGATTCTGGGTTTTGAGGAAGACATTGAGAACGTGGTTGAG
GCTGATGAGTACCAGGGAGCCGTGGTCAGTGGAGCCCAGGGTGTAGCCCTGCCCTCCTGG
CGGTGGAAGCCCATGGCAGAGCCCTACGCCATGCCCTACGTGCTGCCTGAGGATAAGGAC
GCTGAAGAGAATGAGCACCTGACCCAGGCTGAGTGGTGGGAGCTTCTCTTCTTCATCAAG
AAGCTGGACAGACCTGCCCATCAGGAGGTTCTCCAG---ATCTTCCAGGAGAACCTGGAT
GGGGAGATTCTGGATGACGAGATGCTGGCTGAGCTGGCCGTGCCCGTGGAGTTGGCTCAG
GACCTGCTGCTAGCTCTGCCACAGCGACTCGATGACAGCACTCTCAGGGACCTGCTTAAC
TGCCGTGTCTACAGGAAATATGCGCCGGAGGCCCTGGCAGGGCAGCCAGCTTACGGGTCC
CTGCTGGAAGCCCAGGCCCAGCCTCGGGAATCAGCCGAGCCCCTGACG---CAGTGCCCC
AGCAGTCCCCTGCAACATCTGGTGGAGGGCCACGGGCCAGCTGGGCAAATTGTCCTGGAC
CTGGAGCAAGCCCTCAGCTCACAGGGGACCCAGGAGAGTGAGGTCAAGTCACTGCTGCTG
CCGCTGCAGCGGCAGCCCCAGCCCTTCCTTGTGCTGATGCGGAGCCTCAACTCTCCAGTG
GCCGACAAGACCCTGCACCTAGCCGTTCTGAGAATCCTGACGCGGTTGGCAGACTTCCCT
GAAGCACTGCTGCTTCCCTGGCACGAGGCCCTGGATGCCTGCGTGGCCTGCCTGCAGTCC
CCCAACACTGACCGAGAGGTGCTCCAGGAACTGACTTTCTTCCTGCACCACCTGGCCTTG
GTGAGCAGGGACTATGCCGTGGTGCTGAATCAGCTGGGAGCCCAAGATGCCATCTCCAAG
GCCCTGGAAAGGCACCTGGGAAAGCTGGATCTGGCTCAGGAGCTGCGGGACATGGTGTTC
AAGTGTGAGAAGCATGCCCACCTCTACTGGAAACTCACCACCAACATCCTGGGAGGCTGT
ATCCAGATGGTGTTGGGTCAGATTGAAGACCACAGACGAACCCACCGACCCATCAACATC
CCCTTCTTTGACGTGTTCCTCAGATATCTGTACCAGGGCTCCAGTGTGGAGGTGAAGGAG
GACAAGTGCTGGGAGAAGGTGGAGGTGTCCTCCAACCCGCACCGGGCCAGCAAGCTCACA
GACCGCAACCCCAAGACCTACTGGGAGTCCAACGGCAGCACCGGCTCCCACCACATCACC
TTGCACATGCAGCAGGGCGTCCTCATCAGGCAGCTGACTCTGCTGGTGGCCAGTGAGGAC
TCGAGCTACATGCCGGCCAGGGTGGTGGTGTTCGGGGGCGACGGCACCAGCTCTCCTAAC
ACAGAACTCAACTTGGTCAACGTGATGCCCTCCGCCAGCCGGGTAATCCTCCTGGAGAAC
ATGAACCGCTTCTGGCCCGTCATCCAGATTCGCATAAAGCGCTGCCAGCAGGGCGGTATT
GACACCCGCATTAGAGGGTTGGAGGTCCTGGGCCCCAAGCCCACATTCTGGCCAGTGTTT
CGGGAGCAGCTGTGTCGTCACACACGCCTCTTCTACATGGTTCGGGCACAGGCCTGGAGC
CAGGACATAGTGGAAGACCGCAGGAACCTCCTGCACCTGAGTTCCAGACTCAATGGGGCT
CTGCGCCACGAGCAGAATTTTGCCGATCGCTTCCTCCCTGACGATGAAGCCGCCCGAGCA
CTGGGCAAGACCTGCTGGGAAGCCCTGGTCAGCCCCCTGGTGCAGAACATCACCTGCCCT
GATGAGAATGGCATCAGCCCCCTGGGCTGGCTGCTGGACCACTACCTGGAGTGCCGGGAG
GCTGCTCACAACCCCCAGAGCCGTGCGGCAGCTTTCTCCTCAAGGGTGCGTCGCCTCACC
CACCTGCTGGTGCACGTAGAGCCCTGTGAGGCGCCTGCTGTGGTGGGGGCCGCTCCTCAG
CCCAAGGGCAGAAACAGAAGCCACGACTGGAGCTCCCTGGCTACCCAGGGGCTTCCCAGC
GGCATCCTGAAAAACCTGACCCGCTGTTGGCAGGCTGTGGTAGAGGAGCAGGTGAACACT
TTTCTGACCTCACACTGGCAGGATGATGACTTTGTGCCGCGCTACTGCGAACACTTTAAT
AAGCTGCAGAAGTCAAGCTCTGAGCTGTTCGGGCCACGGGCGGCCTTCTTGCTGGCGCTG
CAGAACGGCTGTGCTGGGGCCTTGCTGAAGCTCCCTTTTCTCAAAGCCGCCCACGTGAGT
GAGCAGTTTGCCCGGCACATTGACCAGCGGATCCAGGGCAGCCGGATTGGTGGGGCCCGG
GGGATGGAGATGTTGGCGCAGTTGCAGCGGTGCCTGGAAACTGTGCTGATTTTCTCCAGC
CTGGAGATGGCCACCACATTTGAGTATTACTACCAGCACTACATGGCGGACCGTCTCCTG
AGCCTGGGCTCCAGCTGGCTGGAGGGGGCCGTGCTGGGGCAGATCGGCCCCTGCTTCCCC
AGCCGCCTCCCCCAACAGATGCTGCAGAGCCTGAGCACCTCCGAGGAGCTGCAGCGCCAG
TTCCACATCTATCAGCTCCAGCGGCTTGATCAGGAACTCCTGAAGCTAGAGGACACAGAG
AAGGAAATACAGAGTGAGGACCTCTACCATGAAGGGGCAATGCCAGAAGTGTCTGTGCTA
GTCTTGTCACCACGCTGCTGGCCCATAGCCTCCATCTGCCACACACTGAACCCCAGAACC
TGCCTGCCCTCCTACCTGAGGGGCACTTTGAACCGATACTCCAACTTCTATGACAAGAGT
CAGAGCTACCCTGCCGTGGAGCAGACCCCGCAGAGGCGGCTGCAGTGGACGTGGCTGGGC
CGGGCCGAGCTGCAGTTCGGGGACCAGACCCTGCATGTGTCCACCGTGCAGATGTGGCTG
CTGCTACATCTCAATGACCTGAAGGAAGTCTCCATAGAAAGTCTGCTGGCGCTCTCAGGG
CTCTCTCCAGAGATGCTGAATCAGGCAGTTGGGCTTCTCACCTCTTCAAGAGGCCCCCTG
GACCTTCACGAGCAAAAGGACGTCCCAGGAGGTGTGCTCAGGGTTCGAGATGACAGCGAG
GAGCCCAGGCCAAGGAGGGGCAGTGTGTGGCTCATCCCGCCTCAGACCTACCTGAAAGCT
GAAGATGAAGATGGTCGGAACCTGGAAAAGAGACAGAACCTTCTGAATTGCCTCATTGTC
CGAATCCTCAAGGCCCACGGGGACCAAGGGCTGCACATTGATCGGCTCGTCTGTCTGGTG
CTGGAGGCTTGGCAGAAGGGCCCATGTCCTCCCAAGGGTTTGGTCAGCAGCCTGGGAAGG
GGGTCTGCCTGCAGCAGTACCGATGTCCTCTCCTCCATCCTGCACCTCCTGGGCAAGGGC
ACAGTGAGACGCCATGATGACCGGCCCCAGATGCTGTCCTATGCAGTCCCCGTGACTGTG
ATGGAGCCTCACACTGAGTCCCTGAACCCGGGCTCCTCAGGCCCCAACCCACCCCTCACC
TTCCACACCCTGCAGATCCGATCTCGGGGTGTGCCCTATGCCTCCTGCACCGTCACCCAG
AGCTTCTCTACCTTTCGG
>PtVa|XM_011354658.2_cds_XP_011352960.1_1
GGGGAACTACGCTACAGGGAATTCAGAGTGCCCCTGGGGCCTGGCTTACATGCCTATCCT
GATGAGCTGATCCGCCAGCGGGTGGGCCACGATGGGCATCCTGAGTACCAGATCCGCTGG
CTCATCCTGAGGCGTGGGGAGGATGGGGAAGGGAGCTCTAGCCAAGTGGACTGCAAGGCT
GAGCACATCCTGCTGTGGATGTCCAATGACGAGATCTATGCCAACTGCCACAAGATGCTG
GGCGAGGATGGCCAAGTTATCGGGCCTTCCCAGGAGACTGCAGGAGAGGCTGGGGCCCTG
GACAAGTCCGTGCTGGGGGAGATGGAAACCGATGTGAAGTCCCTGATTCAGAGGGCCCTT
CGGCAGCTGGAGGAGTGTGTGGGCACCACTCCTCCTGCTCCTCTCCTTCACACTGTCCAT
GTGCTTAGTGCCTACGCCAGCATTGAGCCCCTAACTGGGGTCTTCAAAGACCCAAGAGTC
CTGGATTTGCTCATGCACATGTTGAGTAGTCCCGATTATCAGATTCGATGGAGCGCAGGC
CGGATGATACAAGCCTTGGCCTCCCATGATGCTGGGACCCGGACCCAGATCCTTCTGTCA
CTGAGCCAGCAAGAGGCCATTGAGAAACACCTGGATTTTGACAGCCGCTGTGCTCTGCTG
GCTCTGTTTGCACAGGCCACGCTCTCTGAACACCCCATGTCTTTTGAGGGCATTCAGCTG
CCACAGGTCCCAGGAAGGCTGCTCTTCTCCCTGGTGAAGCGCTATTTGCATGTCACCTCC
CTCCTGGATCAGCTGAATGACAGTGCTGCAGAACTAGGAGCCCAAAACAGCTCTGCTCCT
GAGGAGTCGAGTGGAGAAAGGGGTCGGCTAGAGCTGGAGTTCAGCATGGCTGTGGGTACC
CTGATCTCAGAGCTGGTGCAGGCCATGCGCTGGGACTGGGCCTCGAGCAGACAGAGGCCC
TCGGCTAGGTCTTCCTGTTCCATCTTCCAGCCCCAGCTGGCAGAAGCAGGTCCAGGGCTG
CCACCCACCCAGGCCCGACCCTCTCTCAGGAGGTCAAGGCGGTTTCGCCCGCGCCCTGAG
TTCGCAAGTGGCAATACCTATGCTTTGTATGTGCGGGATACGCTACAGCCAGGAATGCGA
GTACGGATGCTGGATGATTTCGAGGAGATCAGTGCTGGGGACGAGGGCGAGTTCCGGCAG
AGCAACAGTGGCGTACCCCCTGTGCAGGTGCTGTGGGAATCAACGGGCCGCACTTATTGG
GTACACTGGCACATGCTGGAGATTCTGGGCTTTGAGGAAGACACTGAGGATGTGGTTGAG
GCTGATGAGTACCAGGGTGCAGTGGTCAGTGGAGCGCAGGGTATAGCTCTGCCCTCCTGG
CGATGGAAGCCCATGACAGAGCTCTACGCTGTGCCCTATGTGCTGCCTGAGGATGAAGAC
ACTGAGGAGAGTGAACACCTGACCCAGGCCGAGTGGTGGGAGCTCCTCTTCTTCATCAAG
AAGCTGGATGGACCTGACCATCAAGAGGTTCTCCAG---ATCCTCCAGGAGAACCTGGAT
GGGGAGATTCTGGATGACGAGATCCTGGCTGAGCTGGCCGTGCCCATGGAATTGGCCCAG
GACCTGCTGCTGGCTCTGCCACAGCGACTCGATGACAGTGCTCTCAGGGACCTGCGCAAC
TGTCGTGTCTACAGAAAATATGGGCCTCAGGCCCTGGCAGGGCAGCTGGCTTACCCATCC
CTGCCGGAAGCCCAGGCCCAGCCTCAGGAATCAGCAGAACCCCTGATT---CAGTGCCCC
AACACTCCCTTGCATCGTCTGGTGGAGGGCTGTGGGCCAGCTGGGAAAATCATCCTGGAT
CTGGAGCAAGCCCTCAGCTCAGAGGGGACCCAGGAGAATGAGGTCAAGCCGCTCCTGCTG
CTGCTGCAGCGGCAGCCCCAGCCCTTCCTCACGCTGATGAGGAGCCTGGACACTCCAGTG
GCCAACAAGGCCTTACACCTTGCTGCTCTGAGAATCTTGATGCGGCTGGTGGACTTCCCC
GAGGCACTGCTGCTGCCCTGGCACGAGGCCATGGATGCCTGTATGGCCTGCCTGCAGTCC
CCAGACACTGACCGAGAGGTGCTCCAGGAACTGATCTTCTTCCTGTACCACCTGGCCTCA
GTGAGCAGGGACTATGCTGTGGTGCTGAATCAACTGGGAGCCCGAGACGCCATCTCCAGG
GCCCTGGAAAAGCACCTGGGAGAGCTGGAGCTGGCTCAAGAACTGCGGGACATGGTGTTC
AAGTGCGAGAAGCATGCCCACCTCTACCGAAAACTCACCACTAACATCCTGGGAGGCTGC
ATCCAGATGGTGCTGGGTCAGATCGAAGACCACAGAAGAACCCACCAACCCATCAACATC
CCCTTCTTTGATGTGTTTCTCAGATATCTGTGCCAGGGCTCCAGTGTGGAAGTGAAGGAG
GACAAGTGCTGGGAGAAGGTGGAAGTGTCCTCCAACCCGCACCGGGCCAGCAAGCTGACG
GACCGCAACCCCAAGACCTACTGGGAGTCCAATGGCAGCACTGGCTCCCACTACATCACC
TTACACATGCACCAGGGTGTCCTCATCAGGCAGCTGACTCTGCTGGTGGCTGGTGAAGAC
TCGAGCTACATGCCGGCCAGGGTGGTGGTGTTCGGGGGCGACAGCACCAGCTCTCTTAAT
ACAGAACTCAACTCGGTCAACGTGATGCCCTCTGCCAGCCGGGTGATCCTCCTGGAGAAC
CTGAACCGCTTCTGGCCCGTCATCCAGATCCGCATAAAGCGCTGCCAGCAGGGCGGTATT
GACACACGCATTCGGGGGTTGGAGGTCCTGGGCCCCAAGCCCACTTTCTGGCCAGTGTTC
CGGGAGCAACTGTGTCGTCACACACGCCTCTTCTACATGGTTCGGGCTCAGGCCTGGAGC
CAGGACATAGCCGAGGACCGTAGGAGCCTCCTGCACCTGAGTTCTAGACTCAACGGGGCT
CTGCGCCAGGAGCAGAATTTTGCTGATCACTTCCTCCCTGACAACGAAGCTGCCCAAGCA
CTGGGCAAGACCTGCTGGGAGGCCCTGGTCAGCCCCCTGGTGCAGAACATCACCTCCCCC
GACGAGGACGGCATCAGCCCCCTGGGCTGGCTGCTGGACCAGTACCTGGAGTGTCGGGAG
GCTGCCCACAACCCCCAGAGCCGCGCTGCAGCTTTCTCCTCGAGGGTGCGCCGCCTCACC
CACCTGCTGGTGCACGTGGAGCCCTGTGAGGCACCCCCTGCTGTGGGGACCACACCTCGG
CCCAAGGGCAGAAACAGAAGCCACGACTGGAGCTCCCTGGCTACCCGGGGGCTTCCCAGC
AGCATCATGAGAAACCTGACCCGTTGTTGGCAGTCAGCGGTGGAGGAGCAGGTGAACAGT
TTTTTGACATCACACTGGCGGGATGATGACTTTGTGCCACGCTACTGTGAACACTTTAAT
AATCTGCAGAAATCGAGCTCTGAGCTGTTTGGGCCACGGGCAGCCTTTTTGCTGGCGCTG
CAAAACGGCTGTGCTGGTGCCTTACTGAAGCTCCCTTTTCTCAAAGCTGCCCATGTGAGT
GAGCAGTTTGCCCGGCACATCGACCAGCGGATCCAGGGCAGCCGGATTGGTGGGGCCCGG
GGGATGGAGATGCTGGCGCAACTGCAGCGATGCCTGGAAACCGTCCTAATTTTCTCTGGT
CTGGAGATAGCCACCACCTTTGAGCATTACTACCAGCACTACATGGCGGACCGTCTCCTG
AGCCTGGGCTCGAGCTGGCTGGAGGGGGCCGTGCTGGAGCAGATAGGTCCCTGCTTCCCC
AACCGCCTCCCCCAGCAGATGCTGCGGAGCCTGAGCACCTCTGAGGAGCTGCAGCGCCAG
TTCCACGTCTACCAGCTCCAGCGGCTAGATCAGGAACTCCTGAAGCTGGAGGACACAGAG
AAGAAAATACAGAACGAGGACCTGTATTATGAAGGGGCAATGCCAGAAGTATCTGTGCTA
GTCTTGTCACCACGCTGCTGGCCTACTGCTTCCATCTGCCACATGCTAAACCCTAGAACC
TGCCTGCCTTACTATCTGAGAGGCACTTTGAACCGATACTCCAACTTCTACAATAAGAGT
CAGAGCTACCCTGCCCTGGAGCAGGGCCCACATCAGCTATTGCAGTGGACATGGCTAGGC
AGGGCTGAGCTGCAGTTTGGGGACCAGACCCTGCATGTGTCCACCGTGCAGATGTGGCTG
CTGCTGTATCTCAACGACCTGAAGGTGGTCTCCGTAGAGGGTCTGCTGGCGCTCTCAGGG
CTCTCTCCGGACATGCTGAATCAAGCAATTGGGCCTCTTACCTCTTCAAGAGGCCCGCTG
GACTTTCATGAGCAAAAGGATGTCCCAGGAGGGGTGCTCAAGATTAGAGATGATAGAGAG
GAACCTAGGCCAAGGAGGGGCAACGTGTGGCTCCTCCCACCTCAGACCTACCTGAAAGCT
GAGGATGAAGAGGGCCGGAACCTGGAGAAGAGACGGAACCTTCTGAACTGCCTTATCGTC
CGAATCCTCAAGGCCCACGGGGATGAGGGGCTACACATTGACCAGCTTGTCTGTCTGGTG
CTGGAAGCTTGGCAGAAGGGCCCTTGTCCTCCCAGGGGTTTGGTCAGCAGCCTTGGTAAG
GGGTCTGCCTGCAGTAGTACCGATGTCCTCTCCTGCATCCTGCACCTCCTGGGCAAAGGC
ACGGTGAGACGCCATGGCGACCGGCCGCAGATGCTGTCCTATGCAGTCCCTGTGACTGTG
ATGGAGCCCCACACTGAGTCCCTAAACCCGAGTTCCTCAGGCCCCAACCCACCCCTCACC
TTCCACACCCTGCAGATTCGCTCTCGGGGTGTGCCCTATGCCTCCTGCACCAGCACCCAG
AGCTTCTCCACCTTCCGG
>RhFe|XM_033095643.1_cds_XP_032951534.1_1
GGGGAACTCCGCTACAGGGAATTCAGAGTGCCCCTGGGGCCTGGCTTGCACGCCTATCCC
GATGAGCTGGTCCGACAGCGGGTGGGCCACGATGGGCATCCTGAGTACCAGATCCGCTGG
CTCATTCTCAGGCGCGGGGAGGACGGGGAAGGGGGCTCCAGCCAGGTGGACTGCAAGGCT
GAACACATCCTGCTCTGGATGTCCAACGATGAGATCTATGCCAACTGCCACAAGATGCTG
GGCGAGGATGGCCAGGTTATCAGGCCTTCCCAGGAGACTGCAGGGGAAGCTGGGACCCTG
GACAAATCTGTGCTGGGGGAGATGGAAACTGATGTGAAGTCCCTGATTCAGAGGGCCCTT
CGGCAGCTAGAGGAGTGTGTGGGTACCATCCCTCCGGCTCCTCTGCTTCACACTGTCCAT
GTGCTCAGCGCCTATGCCAGCATCGAGCCCCTCACTGGGGTCTTCAAAGACCCAAGGGTC
CTGGACTTGCTTATGCATATGTTAAGTAGTCCCGATTATCAGATTCGATGGAGTGCAGGC
CGGATGATACAAGCCCTGGCCTCCCATGATGCTGGCACCCGGACCCAGATCCTTCTGTCA
CTGAGCCAGCAAGAGGCCATTGAGAAACACCTGGATTTTGACAGCCGCTGTGCTCTGCTG
GCTCTGTTTGCACAGGCCACACTCTCTGAACATCCCATGTCTTTCGAGGGCATTCAGCTG
CCACAGGTCCCAGGAAGGCTGCTCTTCTCCCTGGTAAAGCGCTATTTGCATGTCACCTCC
CTCCTGGATCAGCTGAATGACAGTGCTGCAGAACTAGGAGCCCAGAACAGCTCTGCTGCT
GAGGAGCTGAGTGGGGAGAGGGGTCGGCTGGAGCTGGAGTTCAGCATGGCCATGGGCACC
CTGATCTCAGAGCTGGTGCAGGCCATGCGCTGGGACTGGGCCTCAAGCAGACAAGGGCCC
TCGGCTCAGTCCTCCTGCTCCATCTTCCAGCCCCAGGCGGCAGATGCAGGCCCAGGGCTG
CCACCCGCCCAGGCCCTGCCCTCCTTCAGGAGGTCAAGGCGGTTTCGCCCTCGCCCTGAG
TTCGCAAGTGGCAACACCTATGCCTTGTATGTCCGGGATACGCTGCAGCCTGGCATGCGA
GTGCGCATGCTCGATGACTTCGAGGAGATCAGTGCCGGGGACGAGGGCGAGTTCCGGCAG
AGCAACAACGGCGTGCCCCCAGTGCAGGTGCTTTGGGAATCAACGGGTCGCACGTATTGG
GTACACTGGCACATGCTGGAGATTCTGGGCTTTGAGGAAGACATTGAGGACGTGGTTGAG
GCTGATGGCTACCAGGGGTCTGTGGTCAGTGGAGCACAGGCTGTAGCCCTGCCCTCCTGG
CGATGGAAGCCCATGACAGAGCTCTACGCCGTGCCCTATGTGCTGCCTGAGGATGAGGAC
GCTGAGGAGAGTGAACACCTGACTCAGGCCGAATGGTGGGAGCTCCTCTTCTTCATCAAG
AAGCTGGATGGACCTGACCATCAAGAGGTTCTTCAGGACATCCTCCAGGAGAACCTGGAT
GGGGAGATTCTGGATGACGACATCCTGGCTGAGCTGGCCGTGCCCATGGAGTTGGCCCAG
GACTTGCTGCTGGCTCTCCCACAGCGACTCGATGACAGCTCTCTCAGGGACCTGCTCAAC
TGCCGTGTCTACAGGAAATATGGGCCCAAGGCCCTGGCAGGGCAGCTGGCTTCCCCATCC
CTGCTGGAAGCCCAGGCTAAGCCTCAGGAATCAGCAGAACCCCTGACT---CAGTGCCCC
AACACTCCCTTGCAGCGTCTGATGGAGGGTTATGGGCCAGCTGGGAAAAGCGTCCTGGAT
CTGGAGCAAGCCCTCAGCTCAGAGGGGACCCAGGACAGCGAGGTCAAACCATTCCTGCTG
CTGCTGCAGCGGCAGCCCCAGCCTTTCCTCGCGCTAATGCGGGGCCTCGACACTCCAGCG
GCCAACAAGGCCCAGCACCTGGCCGTTCTGAGGGTCCTGATGCGGCTGGTGGATTTCCCC
GAGGCGCTGCTGCTCCCCTGGCACGAGGCCATGGATGCCTGCATGGCCTGCCTGCGGTCC
CCAGACACTGACCGAGAGGTGCTCCAGGAACTCATTTTCTTCCTGCACCGCCTGGCCTCA
GTGAGCAGGGACTATGCCGTGGTGCTGAATCAGCTGGGAGCCCGAGATGCCATCTCCAAG
GCCCTGGAAAAGCACCTGGGGAAGCTGGAGCTGGCTCAGGAGCTGCGGGACATGGTGTTT
AAGTGCGAGAAGCATGCCCACCTCTACCGGAAACTCACCACCAACATCCTGGGAGGCTGT
ATCCAGATGGTGCTGGGTCAGATCGAAGACCACAGACGAACCCACCGACCCATCAACATT
CCCTTCTTTGACGTGTTCCTCAGATATCTGTGCCAGGGCTCCAGTGTAGAAGTGAAAGAG
GACAAGTGCTGGGAGAAGGTGGAGGTGTCCTCCAACCCGCACCGGGCCAGCAAGCTGACG
GACCGCAACCCCAAGACCTACTGGGAGTCCAACGGCAGCACCGGCTCCCACTACATCACC
TTGCACATGCGCCAGGGTGTCCTCATTAGGCAACTGACAATGCTGGTGGCTGGTGAAGAC
TCGAGCTACATGCCGGCCAGCGTGGTGGTGTTCGGGGGTGACAGCACCAGCTCTCTTAAC
ACAGAACTCAACTCGGTCAACGTGATGCCCTCCGCCAGCCGGGTGACCCTCCTGGAGAAC
CTGAACCGCTTCTGGCCCATCGTCCAGATTCGCATAAAGCGCTGCCAGCAGGGTGGCATT
GACACGCGCATTCGGGGGTTGGAGGTCCTGGGCCCTAAGCCCACGTTCTGGCCAGTGTTC
CGGGAGCAGCTGTGTCGTCACACACGCCTCTTCTACATGGTTCGCGCGCAGGCCTGGAGC
CAGGACATAGCCGAGGACCGTAGGAGCCTCCTGCACCTGAGTTCTAGGCTCAACGGGGCT
CTGCGCCAGGAGCAGAATTTTGCTGATCACTTCCTCCCTGACAATGAAGCTGCCCAAGCC
CTGGGCAAGACCTGCTGGGAGGCCCTGGTCAGCCCGCTGGTGCAGAATATCACCTCCCCC
GATGAGGAGGGCGTCAGCCCCCTGGGCTGGCTGCTGGACCAGTACCTGGAGTGTCGGGAC
GCTGCCCACAACCCTCAGAGCCGCGCGGCGGCTTTCTCCTCAAGAGTGCGCCGCCTCACC
CACCTGCTGGTGCACGTGGAGCCCTGCGAGGCGCCCCCGGCTGTGGTGACCACTCTTCGG
CCCAAGGGCAGAAACAGAAGCCACGACTGGAGCTCCCTGGCCACCCGGGGGCTTCCCAGC
AGCGTCATGAGAAACCTGACTCGCTGTTGGCGGGCGGCAGTGGAGGAGCAGGTGAACAGC
TTTCTGACCTCACACTGGCGGGACGACGACTTTGTGCCACGCTACTGTGAACACTTCCAT
AATCTGCAGAAGTCGAGCTCCGAGCTGTTTGGGCCACGGGCAGCCTTCTTGCTGGCGCTG
CAGAACGGCTGTGCTGGGGCCTTGCTCAAGCTCCCTTTTCTCAGAGCTGCCCACGTGAGT
GAGCAGTTTGCCCAGCACATCGACCAGCGGATCCAGGGCAGCCGGATTGGTGGGGCCCGG
GGAATGGAGATGCTGGCACAGCTGCAGCGATGCCTGGAGACCGTCCTCATTTTCTCTGGC
CTGGAGATAGCCACCACCTTTGAGCATTACTACCAGCATTACATGGCGGACCGTCTCCTG
AGCCTGGGCTCCAGCTGGCTGGAGGGGGCCGTGCTGGAGCAGATCGGTCCCTGCTTCCCC
AACCGCCTCCCCCAGCAGATGCTGCAGAGTCTGAGCACCTCGGAGGAGCTGCAGCGCCAG
TTCCACGTCTACCAGCTCCAACGGCTCGATCAGGAACTCCTGAAGCTGGAGGACACGGAG
AAGAAAATACAGAACGAGGATCTGTATTATGAAGGGGCGATGCCAGAAGTGGCTGTGTTA
GTCTTATCACCACGCTGCTGGCCCATTGCTTCCATCTGCCACACGCTGAACCCCAAAACC
TGCCTGCCCTACTACCTGAGGGGCACTTTGAACCGATACTCCAACTTCTACAACAAGAGT
CAGAGCTACCCTGCCCTAGAGCAGGGCCCCCCAAGGCGACTGCAGTGGACATGGCTGGGC
CGGGCTGAGCTGCAGTTTGGGGACCAGACCCTGCATGTGTCCACTGTGCAGATGTGGCTG
CTGCTGTATCTCAACGACCTGAAGGCCGTCTCCTTGGAGAGTCTGCTGGCGCTCTCAGGG
CTCCCTCCAGACATGCTGAACCAGGCGATTGGGCCTCTTACCTCTTCCAGGGGCCCCCTG
GACCTTCACGAGCAAAAGGATGTCCCAGGAGGGGTGCTCAAGATTCGAGATGACAGTGAG
GAGCTCCGTCCCAGGACTGGGAACGTGTGGCTCATCCCACCTCAGACCTACCTGAGAGCT
GAGGATGAGGAGGGCCGGAACCTGGAGAAGAGACGGAACCTTCTGCATTGCCTCATCGTC
CGAATCCTCAAAGCCCACGGGGACGAGGGGCTGCACATTGACCAGCTTGTCTGTCTGGTA
CTGGAGGCTTGGCAGAAGGGCCCGTGTCCTCCCAGGGGTTTGGTCAGCAGCCTTGGTAGG
GGGTCTGCCTGCAGCAGTACCGATGTCCTGTCTTGCATCCTGCACCTCCTGGGCAAGGGC
ACGGTGAGACGCCATGATGAGCGGCCTCACATGCTGTCCTATGCAGTCCCCGTGACTGTG
ATGGAGCCGCACACCGAGTCCCTGAACCCAGGGTCCTCGGGCCCCAACCCGCCCCTCACC
TTCCACACCCTGCAGATTCGCTCTCGGGGCGTGCCCTATGCCTCCTGCACCGGCACCCAG
AGCTTCTCCACCTTCCGG
>RoAe|XM_016128508.1_cds_XP_015983994.1_1
GGGGAACTACGCTACAGGGAATTCAGAGTGCCCCTGGGGCCTGGCTTGCATGCCTATCCT
GATGAGCTAATTCGCCAGCGGGTGGGCCACGATGGGCATCCTGAGTACCAGATCCGCTGG
CTCATCCTCAGGCGTGGGGAGGATGGGGAAGCGGGCTCTAGCCAAGTGGACTGCAAGGCT
GAGCACATCCTGCTGTGGATGTCCAATGATGAGATCTATGCCAACTGCCACAAGATGCTG
GGCGAGGATGGCCAAGTTATCGGGCCTTCCCAAGAGACTTCAGGGGAGGCTGGGGCCCTG
GACAAATCTGTCCTGGGGGAGATGGAAACCGATGTGAAGTCTTTGATTCAGAGGGCCCTT
CGGCAGCTGGAGGAGTGTGTGGGCACCACTCCTCCTGCTCCTCTGCTTCACACTGTCCAT
GTGCTCAGCGCCTACGCCAGCATTGAGCCCCTCACTGGGGTTTTCAAAGACCCAAGGGTC
CTGGATTTGCTCATGCACATGTTGAGTAGTCCCGATTATCAAATTCGATGGAGCGCGGGC
CGGATGATACAAGCCTTGGCCTCCCATGATGCTGGGACCCGGACCCAGATCCTTCTGTCA
CTGAGCCAGCAAGAGGCCATTGAGAAACACCTGGATTTTGACAGCCGCTGTGCTCTGCTG
GCTCTGTTTGCACAGGCCACGCTCTCTGAACACCCTATGTCTTTTGAAGGCATTCAGCTG
CCAGAGGTCCCAGGAAGACTGCTCTTCTCCCTGGTGAAGCGCTATTTGCATGTCACCTCC
CTCCTGGATCAGCTGAATGACAGTGCTGCAGAACTAGGAGCCCAAAACAGATCTGCTCAT
GAGGAGTCGAGTGGAGAAAGGGGTCGGCTAGAGCTGGAGTTCAACATGGCTGTGGGTACC
CTGATCTCAGAGCTGGTGCAGGCTATGCGCTGGGACTGGGCCTCGAGCAGACAGGGGCCC
TCGGCTAGGTCTTCCTGTTCCATCTTCCAGCCTCAGCTGGCAGATGCAGGTCCAGGGCTG
CCACCCACCCAGGCCCAACCCTCCCTCAGGAGGTCAAGGCGGTTTCGCCCGCGCCGTGAG
TTTGCAAGTGGCAATACCTATGCTTTGTATGTGCGGGATACGCTACAGCCAGGAATGCGA
GTGCGAATGCTGGATGATTTTGAGGAGATCCGTGCTGGGGACGAGGGCGAGTTCCAGCAG
AGTAACAGTGGCATGCCCCCTGTGCAGGTGCTGTGGGAATCAACAGGCCGCACTTATTGG
GTACACTGGCACATGCTGGAGATTCTGGGCTTTGAGGAAGACATTGAAGATGTGGTTGAG
GCTGATGAGTACCAGGGTGCAGTGGTCAGTGGAGCGCAGGGTATAGCCCTGCCCTCCTGG
CGATGGAAGCCCATGACAGAGCTCTATGCTGTACCCTATGTGCTGCCTGAGGATGAAGAC
ACTGAGGAGAGTGAACACCTGACCCAGGCCGAGTGGTGGGAGCTCCTCTTCTTCATCAAG
AAGCTGGATGGACCTGACCATCAAGAGGTTCTCCAG---ATCCTCCAGGAGAACCTGGAT
GGAGAGATTCTGGATGACGAGATCCTAGCTGAGCTGGCCGTGCCCATGGAGTTGGCCCAG
GACCTGCTGCTGGCTCTGCCACAGCGACTTGATGACAGTGCTCTCAGGGACCTGCGCAAC
TGTCGTGTCTACAGAAAATATGGGCCTGAGGCCCTGGCAGGGCAGCTGGCTTACCCATCT
CTGCCGGAAGCCCAGGCCCAGCCTCAGGAATCAGCAGAACCCCTGACT---CAGTGCCCC
AACACTCCCCTGCATCGTCTGGTGGAGGGCTGTGGGCCAGCTGGGAAAATCATCCTGGAT
CTGGAGCAAGCCCTCAGCTCAGAGGGGACCCAGGAGAATGAGGTCAAGCCACTCCTGCTG
CTACTGCAGCGGCAACCCCAGCCCTTCCTAGCACTGATGCGGATCCTGGACACTCCAGTG
GCCAACAAGGCCCTACACCTTGCTGCTCTGAGAATCCTGATGCGGCTGGTGGACTTCCCC
GAGGCACTGCTGCTGCCCTGGCACGAGGCCATGGATGCCTGTATGGCCTGCCTGAGGTCC
CCAGACACTGACCGAGAGGTGCTCCAGGAACTGATCTTCTTCCTGTATCACCTGGCCTCA
GTGAGCAGGGACTATGCTGTGGTGCTGAATCAACTGGGAGCCCGAGACGCCATCTCCAGG
GCCCTGGAAAAGCACCTGGGAGAGCTGGAGCTGGCCCAGGAACTGCGGGACATGGTGTTC
AAGTGCGAGAAGCATGCCCACCTCTACCGGAAACTCACCACCAACATCCTGGGAGGCTGC
ATCCAGATGGTGCTGGGTCAGATCGAAGACCACAGAAGAACCCACCAACCCATCAACATC
CCCTTCTTTGATGTGTTTCTCAGATATCTGTGCCAGGGCTCCAGTGTGGAAGTGAAGGAG
GACAAGTGCTGGGAGAAGGTGGAGGTGTCCTCCAACCCGCGCCAGGCCAGCAAGCTGACG
GACCGCAACCCCAAGACCTACTGGGAGTCCAATGGCAGCACTGGCTCCCACTACATCACC
TTGCACATGCACCAGGGTGTCCTCATCAGGCAGCTGACTCTGCTGGTGGCTGGTGAAGAC
TCGAGCTACATGCCGGCCAGGGTGGTGGTGTTCGGGGGCGACAGCACCAGCTCTCTTAAC
ACAGAACTCAACTCGGTCAATGTGATGCCCTCTGCCAGCCGGGTGATCCTCCTGGAGAAC
CTGAACCGCTTCTGGCCCATCATCCAGATCCGCATAAAGCGCTGCCAACAGGGCGGTATT
GACACACGCATTCGGGGGTTGGAGGTCCTCGGCCCCAAGCCCACTTTCTGGCCAGTGTTC
CGGGAGCAACTGTGTCGTCATACACGCCTCTTCTACATGGTTCGGGCTCAGGCCTGGAGC
CAGGACATAGCCGAGGACCGTAGGAGCCTCCTGCATCTGAGTTCTAGACTCAACGGGGCT
CTGCGCCAGGAGCAGAATTTTGCTGATCACTTCCTCCCTGACAACGAAGCTGCCCAAGCA
CTGGGCAAGACCTGCTGGGAGGCCCTGGTCAACCCCCTGGTGCAGAACATCACCTCCCCG
GACGAGGACGGCGTCAGCCCCCTGGGCTGGCTGCTGGACCAGTACCTGGAGTGTCGGGAG
GCTGCCCACAACCCCCAGAGCCGCGCTGCAGCTTTCTCCTCGAGGGTGCGCCGCCTCACC
CACCTGCTGGTGCACGTGGAGCCCTGTGAGGCACCCCCTGGTGGGGGGACCACACCTCGG
CCCAAGGGCAGAAACAGAAGCCACGACTGGAGCTCCCTGGCTACCCGGGGTTTTCCCAGC
AGCATCATGAGAAACCTGACCCGCTGTTGGCAGTCAGCGGTGGAGGAGCAGGTGGACAGT
TTTTTGACATCACACTGGCGAGATGATGACTTTGTGCCACGCTACTGTGAACACTTTAAT
AATCTGCAGAAATCAAGCTCTGAGCTGTTTGGGCCACGGGCAGCCTTTTTGCTGGCGCTG
CAGAACGGCTGTGCTGGTGCCTTGCTGAAGCTCCCTTTTCTCAAAGCTGCCCATGTGAGT
GAGCAGTTTGCCCGGCACATCGACCAGCGGATCCAGGGCAGCCGGATTGGTGGGGCCCGG
GGGATGGAGATGCTGGCACAACTGCAGCGATGCCTGGAAACTGTCCTAATTTTCTCTGGT
CTGGAGATAGCCACCACCTTTGAGCATTACTACCAGCACTACATGGCGGACCGTCTCCTG
AGCCTGGGCTCGAGCTGGCTGGAGGGGGCTGTGCTGGAGCAGATCGGTCCCTGCTTCCCC
AACCGCCTCCCCCAGCAGATGCTGCGGAGCCTGAGCACCTCTGAGGAGCTGCAGCGCCAG
TTCCACGTCTACCAGCTCCAGCGGCTAGATCAAGAACTGTTGAAGCTGGAGGACACAGAG
AAGAAAATACAGAACGAGGACCTCTATTATGAAGGGGCAATGCCAGAAGTATCTGTGCTA
GTCTTGTCACCACGCTGCTGGCCTACTGCTTCTATCTGCCACATGCTAAACCCTAGAACC
TGCCTGCCCTACTACCTGAGAGGCACTTTGAACCGATACTCCAACTTCTACAATAAGAGT
CAGAGCTACCCTGTCCTGGAGCAGGGCCCACACCAGCGACTGCAGTGGACATGGCTGGGC
AGAGCTGAGCTACAGTTTGGGGACCAGACCCTGCACGTGTCCACCATGCAGATGTGGCTG
CTGCTGTATCTCAATGACCTGAAGGTGGTCTCCGTAGAGAGTCTGCTGGAGCTCTCAGGG
CTCTCTCCAGACATGCTGAATCAGGCGATTGGGCCTCTTACCTCTTCAAGAGGCCCGCTG
GACTTTCATGAGCAAAAGGATGTCCCAGGAGGGGTGCTCAAGATTAGAGATGATAGAGAG
GAACCCAGGCCAAGGAGGGGCAACGTGTGGCTCCTCCCACCTCAGACCTACCTGAAAGCT
GAGGATGAAGAGGGCCGGAACCTGGAGAAGAGACGGAACCTTCTGAACTGCCTTATCGTC
CGAATCCTCAAGGCCCACGGGGATGAGGGGCTACACATTGACCAGCTTGTCTGTCTGGTG
CTAGAAGCTTGGCAGAAGGGCCCTTGTCCTCCCAGGGGTTTGGTCAGCAGCCTTGGTAGG
GGGTCTGCCTGCAGTAGTACTGATGTCCTCTCCTGCATCTTGCACCTCCTGGGCAAAGGC
ACGGTGAGACGCCATGACGCCCAGCCCCAGATGCTGTCCTATGCAGTCCCTGTGACTGTG
CTGGAGCCCCACACTGAGTCCCTAAACCCGGGTTCTTCAGGCCCCAACCCACCCCTCACC
TTCCACACCCTGCAGATTCGCTCTCGGGGTGTGCCCTATGCCTCCTGCACCAGCACCCAG
AGCTTCTCCACCTTCCGG
