# Supplementary material for: Positively selected genes in the hoary bat (Lasiurus cinereus) lineage: prominence of thymus expression, immune and metabolic function, and regions of ancient synteny
Source: PeerJ. 2022 Mar 17;10:e13130. doi: 10.7717/peerj.13130 (PMC8934532; doi:10.7717/peerj.13130)
Supplement: Supplemental Information 4 — Likely alignment errors have been manually deleted between conserved codons. Recovery of the original codon positions requires alignment to the original accessions in each orthogroup. [file peerj-10-13130-s004.zip › renamed.manual/OG0004266.manual.fas]

>EpFu|XM_008161365.2_cds_XP_008159587.1_1
ATGTCAAGCGAGGAAAGCTACCGGGCCATACTGCGCTACCTGACGAACGAGTGCGAACCG
TACGCGCCGGGCACCGAGGGCAATGTCAAGCGCAAAATCCGCAAGGCGGCCGCCTGCTAC
GTGGTGCGCGACGGGACCTTGTACTACCAGCGGCGGCAGCGGCACCGCAAGACCTTCGCG
GAGCTGGAGGTGGTGCTGCAGCCCGAGCGGCGCTGGGGGCTCATCGAGGCGGCGCACCTG
GGCCCGGGCGGCACTCACCACACCCAGCATCAGACCTGGCACGACTTGTCCAAGACGTAC
TGGTGGCGAGGTATATTAAAGCAAGTCAAAGATTACATTAAACAGTGTAGCAAATGCCAG
GAGAAACTAGATCGCTCCCGTCCAATATCAGATACTTCAGAAATGTTGGAAGAATTAGGA
CTAGACCTTGAATCTGGAGATGAAAGTAACGAATCAGAGGATGACCTGAGCAACTTTACT
TCAACTCCAACTACAGCCTCCAAGCCTGCAAAAAAGAAGCCAATATCTAAACATGAACTT
GTATTTGTTGACACCAAAGGAGTGGTGAAACGTTCTTCTCCAAAACACTGTCAGGCTGTG
TTAAAGCAACTGAATGAACAGAGACTCTCCAACCAGTTCTGTGATGTTACTTTGTTAATT
GAAGGAGAAGAGTACAAAGCTCATAAATCTGTTTTGTCAGCTAATAGCGAATATTTTCGA
GATCTTTTTATTGAGAAAGGAGCTATTTCCAGTCATGAGGCTGTGGTGGATCTTTCCGGT
TTCTGTAAAGCAAGCTTCCTGCCTTTACTGGAATTTGCCTATACTTCTGTGCTAAGTTTT
GATTTCTGTAGCATGGCTGATGTAGCCATCTTGGCTCGGCATCTCTTCATGTCAGAAGTT
TTAGAAATCTGTGAAAGTGTACATAAACTAATGGAAGAGAAGCAGCTAACGGTATATAAG
AAGGGTGAAGTACAAACAGTTGCATCTACCCAGGACTTACCAGAACAAAACGGAGATACA
GCACCTCCTGTGGTTAACAATGAGGGAACCACCACAGCTTTACCTACTGACCTTGGGGAT
TGTGAAATTGTACTGTTGGTGAATGGAGAAGTGCCAGAAACTGAGCAGCATGGCGAGCTC
AAACAGCAGCCTGAGCCCCAGGTCTCTGCAGAGGCTGAAGCTGCTCTGTCACCTTCACCT
ATAGGCTGTGCAACTGATTCTCATCCTGAAGTGGAGTCTGTTGATTTAGTAACAAAAAAC
AACCAGACAGAACTAGAAACTTTAAACAGCAGAGAAGGTAGCACAGTTTCTAATATTTAT
CCCAAACTTTCCAAAGAGAATGTAATCGATGGCTCTCCAGAAAACAGTGATATGGGAAAT
GATACATCAAATGAGGATATTTGTGATGAAGACATTCCAGAGCATAGGCAGAACCTTGAC
CAATCTTTAAAAGATCAGGAAAATCTAGTTGCAAAGACAGACCTCAGTCCTGATGACGAT
ACTTATAGAAGCAGGCTTCGACAGCGCTCTATTAATGAAGGGGGATATATTCGACTACAC
AAAGGAATGGAGAAAAAGCTGCAGAAACGGAAAGCCACTCCCAAGTCAGCAGTTCAACAG
GTAGCCCAGAAATTAGTTCAAAGAGGAAAAAAGATGAAACAGCCAAAAAGGGATGCTAAA
GAGAATACTGAAGAAGAAGCATCGCATAAATGTGGGGAATGTGGAATGGTTTTTCAGAGA
AGATACACACTTATAATGCACACACTGAAACATGAAAGATCTAGAGATTACAAATGCCCG
CTATGTAAGAAACAGTTTCAGTACAGTGCCTCCTTGAGAGCACACCTTATTCGACATACC
AGAAAAGTTGCAACATCTAATGAGGCATCAGGAACATCGTCTGAGAAGGGCAGGACCAAA
CGAGAATTTATATGTTCCATATGTGGAAGGACATTACCTAAATTATATTCTCTTCGAATA
CATATGTTAAAGCACACTGGTGTAAAGCCACATGCATGCCAGGTCTGTGGAAAGACTTTC
ATCTACAAGCATGGTCTAAAATTACACCAGAGTCTCCATCAATCACAAAAGCAGTTCCAG
TGCGAACTATGTGTTAAGTCATTTGTTACCAAACGGAGTCTTCAAGAACATATGAGTATT
CACACAGGAGAGTCCAAGTACCATTGCTCAGTTTGTGGAAAGTCTTTTCACAGGGGCTCT
GGACTCAGCAAGCACCAAAAGAAGCACCAACCAAAGCCTGAGGTTCGAGGCTATCACTGT
ACTCAATGTGAAAAAAGTTTCTTTGAAGCTAGAGATCTTCGTCAGCACATGAACAAACAT
CTTGGTGTGAAGCCATTCCAGTGCCAATATTGTGATAAGTGCTATAGTTGGAAGAAAGAT
TGGTATTCCCATGTGAAGTCTCATTCTGTCACTGAACCTTATAGATGTAATATATGTGGC
AAAGAATTTTATGAAAAAGCATTGTTCAGAAGGCATGTAAAGAAAGCTACCCATGGGAAA
AAAGGAAGAGCAAAGCAAAACCTAGAGCGGGTGTGTGAACGATGTGGAAGGAAATTCACC
CAACTGAGAGAGTATAGGCGACACATGAACAATCATGAAGGAGTTAAGCCATTTGAGTGC
TTAACATGTGGAGTAGCTTGGGCTGATGCCCGATCTCTAAAACGCCACGTCAGAACACAT
ACTGGTGAACGGCCCTATGTTTGCCCTGTGTGCAGCGAAGCCTACATAGATGCTCGGACC
CTCCGAAAACATATGACTAAATTCCACAGAGATTATGTGCCTTGCAAAATTATGCTGGAA
AAAGATACCCTTCAGTTTCATAACCAAGGAACTCAAGTGGAGCATGCTGTTAGCATCGTA
ACAGCAGACATTCATGAGCAGGAAAGCAGTGATCCTCAAGAACTTGAGACTGTGGTAGTG
ACCGGAGAAACTATGGAAGCTCTTGAAGCCGTTGCAGCCACTGAAGAGTATCCGTCTGTA
TCTACACTCTCTGACCAAAGTATTATGCAGGTGGTGAATTATGTGTTGGCACAACAGCAA
GGACAGAAGTTATCTGAAGTTGCAGAAGCTATTCAGACTGTTGAAGTAGAGGTGGCACAT
ATTTCAGAAGCAGAA
>HiAr|XM_019648344.1_cds_XP_019503889.1_1
ATGTCAAGCGAGGAAAGCTACCGGGCCATCCTGCGCTACCTGACGAACGAGTGCGAGCCG
TACGCGCCGGGCACCGAGGGCAATGTCAAGCGTAAAATCCGCAAAGCGGCCGCCTGCTAC
GTGGTGCGCGATGGGACCTTGTACTACCAGCGGCGGCAGCGGCACCGCAAGACCTTCGCG
GAGCTGGAGGTGGTGCTGCAGCCTGAGCGGCGCTGGGGGCTCATCGAGGCGGCGCACCTG
GGCCCGGGCGGCACTCACCACACCCAGCATCAGACCTGGCACGACTTGTCCAAGACGTAC
TGGTGGCGAGGTATATTAAAGCAAGTCAAAGATTACATTAAACAGTGTAGCAAATGCCAG
GAGAAACTAGATCGCTCCCGTCCAATATCAGATACTTCAGAAATGTTAGAAGAATTGGGA
TTAGACCTTGAATCTGGAGAAGAAAGTAATGAATCAGAGGATGACCTGAGCAACTTTACT
TCACCTCCAGCTACAGCCTCCAAGCCTGCAAAAAAGAAGCCAGTATCCAAACATGAACTT
GTATTTGTTGACACCAAAGGAGTAGTGAAACGTTCTTCTCCAAAACATTGTCAGGCTGTC
TTAAAACAGCTGAATGAACAGAGACTCTCCAACCAGTTCTGTGATGTTACTTTGTTAATT
GAAGGAGAAGAGTACAAAGCTCATAAATCTGTTTTGTCAGCTAACAGTGAATATTTTCGA
GATCTCTTTATTGAGAAAGGAGCTGTTTCCAGTCATGAGGCAGTGGTGGATCTTTCTGGT
TTCTGTAAGGCCAGCTTCCTTCCTTTACTGGAATTTGCCTATACTTCTGTGCTAAGTTTT
GACTTCTGTAGCATGGCTGATGTAGCCATCTTGGCTCGGCATCTTTTCATGTCAGAAGTT
TTAGAAATCTGTGAAAGTGTACATAAACTAATGGAAGAGAAGCAGCTAACAGTATATAAG
AAGGGCGAAGTACAAACAGTTGCATCTACTCAGGACTTACCTGAACAAAATGGAGGTACA
GCACCACCTGTGGTTAGCAATGAAGGAACCACAACAACTTTATCTACTGAACTTGGGGAT
TGTGAAATTGTCCTGTTGGTGAATGGAGACTTGCCAGAAGCTGGGCAGAATGGAGAGCTA
GGGCAACAACCTCAGCCCCAGGTTTCTTCAGAGGTGGAAACCACTCTGTCACCTCCACCT
GTAGGCTGTATGACTGATTCCCAACCTGAAATGGAGTCTGTTGATTTAGTAACAAAAAAC
AACCAGACAGAACTAGAAACTTTAAACAGCAGAGAAGATAGCACAGTTTCTAATATTTAT
CCAAAACTTTCAAAAGAGAATATAACCAGCAGCTCTGCAGAAAACAGTGAGATGGGAAAT
GATACATCAATTGAGGATGTCTGTGATGAAGACATTCCAGAGAATAGGCAGAACCTTGGC
CAATCTTTAAAAGATCAGGAAAATCTAGTCGCAAAGACAAACCTTGGCCCTGATGATGAT
ACTTACAGAAGCAGGCTTCGACAGCGTTCTATTAATGAAGGGGGATATATCCGACTTCAC
AAAGGAATGGAGAAAAAGCTGCAAAAACGGAAAGCCATTCCCAAGTCAGCAGTTCAACAG
GTGGCCCAGAAATTAGTTCAAAGAGGGAAAAAGATGAAACAGCCAAAAAGGGATGCTAAA
GAGAATACTGAAGAAGAAGCATCTCATAAATGTGGAGAATGTGGAATGGTTTTTCAGAGA
AGATACACCCTTATAATGCACACACTAAAACATGAAAGAGCTAGAGACTACAAATGTCCG
TTGTGTAAAAAACAGTTTCAGTACAGTGCCTCCTTGCGAGCACATCTTATTCGACATACC
AGAAAAGTTGCGACATCTACTGAGGCATCAGGAACATCGTCTGAGAAGGGCAGAACCAAA
CGAGAATTTATATGTTCCATATGTGGAAGGACATTACCTAAATTATATTCTCTTCGAATA
CATATGTTAAAGCACACTGGTGTAAAGCCACATGCATGCCAGGTTTGTGGAAAGACTTTC
ATCTACAAGCATGGTCTAAAATTACACCAGAGTCTCCATCAATCACAAAAGCAGTTCCAA
TGTGAACTATGTGTTAAGTCATTTGTTACCAAACGGAGTCTTCAAGAACATATGAGTATT
CACACAGGGGAGTCCAAGTACCATTGCTCAGTTTGTGGAAAGTCTTTTCACAGGGGCTCT
GGACTCAGCAAGCACCTAAAGAAACACCAGCCAAAGCCTGAGGTTCGAGGCTATCATTGT
ACTCAATGTGAAAAAAGTTTCTTTGAAGCTAGAGATCTTCGCCAGCACATGAACAAACAT
CTTGGTGTGAAGCCATTCCAGTGCCAGTTTTGTGATAAATGCTATAGTTGGAAGAAAGAT
TGGTATTCCCATGTGAAGTCTCATTCTGTCACTGAGCCTTACAGATGTAATATATGTGGC
AAAGAATTTTATGAAAAAGCGTTGTTCAGAAGGCATGTGAAGAAAGCTACCCATGGGAAA
AAAGGGAGAGCAAAGCAAAACCTGGAACGGGTGTGTGAACGCTGTGGAAGAAAATTCACT
CAGCTGAGAGAGTATAGGAGACACATGAACAACCATGAAGGGGTTAAGCCATTTGAATGC
TTAACATGTGGAGTAGCTTGGGCTGATGCCCGATCCCTAAAACGCCATGTCAGAACACAT
ACTGGTGAGCGGCCCTATGTCTGTCCGGTATGTAGCGAAGCCTACATAGATGCTCGAACA
CTCCGTAAACACATGACAAAATTCCACAGAGATTATGTGCCTTGCAAAATTATGCTGGAA
AAAGATACCCTTCAGTTTCATAACCAAGGAACTCAAGTGGAGCATGCTGTGAGCATCTTA
ACAGCAGACATGCAGGAACCTGAAAGCAGTGGTCCTCAAGAACTTGAGACTGTGGTAGTG
ACAGGAGAAACTATGGAAGCTCTGGAAGCCGTTGCAGCTACCGAAGAGTATCCGTCTGTA
TCTACACTTTCTGACCAAAGTATTATGCAAGTGGTTAATTATGTGTTGGCACAACAGCAA
GGACAGAAGCTCTCTGAGGTTGCAGAAGCTATTCAAACTGTTGAAGTAGAGGTGGCACAT
ATTTCAGAAGCAGAG
>LaCi|430-exonerate_protein2genome-gene-121.23-mRNA-1
ATGTCAAGCGAGGAAAGCTACCGGGCCATACTGCGCTACCTGACGAACGAGTGCGAACCG
TACGCGCCGGGCACAGAGGGCAATGTCAAGCGCAAAATCCGCAAGGCGGCCGCCTGCTAC
GTGGTGCGCGACGGGACCTTGTACTACCAGCGGCGGCAGCGGCACCGCAAGACCTTCGCN
NNNNNNNNNNNNNNNNNNNNNNNNNNNNNNNNNNNNGGGCTCATCGAGGCGGCGCACCTG
GGCCCGGGCGGCACTCACCACACCCAGCATCAGACCTGGCACGACTTGTCCAAGACGTAC
TGGTGGCGAGGTATATTAAAGCAAGTCAAAGATTACATTAAACAGTGTAGCAAATGCCAG
GAGAAACTAGATCGCTCCCGTCCAATATCAGATACTTCAGAAATGTTGGAAGAATTAGGA
CTAGATCTTGAATCTGGAGATGAAAGTAATGAATCAGAGGATGACCTGAGCAACTTTACT
TCAACTCCAACTACAGCCTCCAAGCCTGCAAAAAAGAAGCCAATATCTANNNNNNNNNNN
NNNNNNGTTGACACCAAAGGAGTGGTGAAACGTTCTTCTCCAAAACATTGTCAGGCTGTG
TTAAAGCAACTGAATGAACAGAGACTCTCCAACCAGTTTTGTGATGTTACTTTGTTAATC
GAAGGAGAAGAGTACAAAGCTCATAAATCTGTTTTGTCAGCTAATAGTGAATATTTTCGA
GATCTTTTTATTGAGAAAGGAGCTATTTCCAGTCATGAGGCTGTGGTGGATCTTTCTGGT
TTCTGTAAAGCAAGCTTCCTGCCTTTATTGGAATTTGCCTATACTTCTGTGCTAAGTTTT
GATTTCTGTAGCATGGCTGATGTAGCCATCTTGGCTCGGCATCTCTTCATGTCAGAAGTT
TTAGAAATCTGTGAAAGTGTACATAAACTAATGGAAGAGAAGCAGCTAACGGTATATAAG
AAGGGTGAAGTACAAACGGTTGCATCTACCCAGGAGTTACCAGAACAAAACGGAGGTACT
GCACCTCCTGGGGTTAACAATGAGGGAACCACCACAGCTTTACCTACTGACCTTGGAGAC
TGTGAAATTGTACTGTTAGTGAATGGAGAAGTGCCAGAAACTGAGCAGCATGGAGAGCTC
CGACAGCAGCCTGAGCCCCAGGTCTCTGCAGAGGCTGAAGCTGCTCTGCCACCTTCACCT
GTAGGCTGTGCAACTGATTCTCATCCTGAAGTGGAGTCTGTTGATTTAGTAACAAAAAAC
AAACAGACAGAACCAGAAACTTTAAACAGCAGAGAAGGTAGTACAGTTTCTAATATTGAT
CCTAAACTTTCCAAAGAGAATGTAATCAGTGGCTCTCCAGAAAACAGTGATATGGGAAAT
GATACATCAAATGAGGATATTTGTGATGAAGACATTCCAGAGCATAGGCAGAACCTTGGC
CAATCTTTAAAAGATCAGGAAAATCTAGTTGCAAAGACAGACCTCAGCCCTGATGATGAT
ACTTATAGAAGCAGGCTTCGACAGCGTTCAATTAATGAAGGGGGATATATTCGACTACAC
AAAGGAATGGAGAAAAAGCTGCAGAAACGGAAAGCCACTCCCAAGTCAGCAGTTCAACAG
GTAGCCCAGAAATTAGTTCAAAGAGGAAAAAAGATGAAACAGCCAAAAAGAGATGCTAAC
GAGAATACTGAAGAAGAAGCATCTCATAAATGTGGGGAATGTGGAATGGTTTTTCAGAGA
AGATACACACTTATAATGCACACACTGAAACATGAAAGATCTAGAGATTACAAATGCCCA
CTGTGTAAGAAACAGTTTCAGTACAGTGCCTCCTTGAGAGCACACCTTATTCGACATTCC
AGAAAAGTTGCAACATCTAATGAGGCATCAGGAACATCGTCTGAGAAGGGCAGGACCAAA
CGAGAATTTATATGTTCCATATGTGGAAGGACATTACCTAAATTATATTCTCTTCGAATA
CATATGTTGAAGCACACTGGTGTAAAGCCACATGCATGCCAGGTCTGTGGAAAGACTTTC
ATCTACAAGCATGGCCTAAAATTACACCAGAGTCTTCATCAGTCACAAAAGCAGTTCCAG
TGCGATCTATGTGTTAAGTCATTTGTTACCAAACGGAGTCTTCAAGAACATATGAGTATT
CACACAGGAGAGTCCAAGTACCATTGCTCAGTTTGTGGAAAGTCTTTTCACAGGGGCTCT
GGACTAAGCAAGCACCAAAAGAAGCACCAGCCAAAGCCTGAGGTTCGAGGCTATCACTGT
ACTCAATGTGAAAAAAGTTTCTTTGAAGCTAGAGATCTTCGTCAGCACATGAACAAACAT
CTTGGTGTGAAGCCATTCCAGTGCCAATATTGTGATAAGTGCTATAGTTGGAAGAAAGAT
TGGTATTCCCATGTGAAGTCTCATTCTGTCACTGAACCTTATAGATGTAATATATGTGGC
AAAGAATTTTATGAAAAAGCATTGTTCAGAAGGCATGTAAAGAAAGCTACCCATGGGAAA
AAAGGAAGAGCAAAGCAAAACCTAGAACGGGTGTGTGAACGATGTGGAAGGAAATTCACT
CAACTGAGAGAGTATAGGAGACACATGAACAATCATGAAGGAGTTAAGCCATTTGAGTGC
TTAACATGTGGAGTAGCTTGGGCTGATGCCCGATCTCTAAAACGTCATGTCAGAACACAT
ACTGGTGAACGGCCCTATGTTTGCCCTGTGTGCAGCGAAGCCTACATAGATGCTCGGACA
CTCCGAAAACATATGACTAAATTCCACAGAGATTATGTGCCTTGCAAAATTATGCTGGAA
AAAGATACCCTTCAGTTTCATAACCAAGGAACTCAAGTAGAGCATGCTGTTAGCATCGTA
ACAGCAGACATTCATGAACAGGAAAGCAGTGATCCTCAAGAACTTGAGACTGTGGTAGTG
ACCGGAGAAACTATGGAAGCTCTTGAAGCCGTTGCAGCTACTGAGGAGTATCCATCTGTA
TCTACCCTCTCTGACCAAAGTATTATGCAGGTGGTTAATTATGTGTTGGCACAACAACAA
GGACAGAAGTTATCTGAAGTTGCAGAAGCTATTCAAACTGTTGAAGTAGAGGTGGCACAT
ATTTCAGAAGCAGAA
>MyLu|XM_006098360.3_cds_XP_006098422.2_1
ATGTCAAGCGAGGAAAGCTACCGGGCCATCCTGCGCTACCTGACGAACGAGTGCGAGCCG
TACGCGCCGGGCACCGAGGGCAATGTCAAGCGCAAAATCCGCAAGGCGGCCGCCTGCTAC
GTGGTGCGCGACGGGACCCTGTACTACCAGCGGCGGCAGCGGCACCGCAAGACCTTCGCG
GAGCTGGAGGTGGTGCTGCAGCCCGAGCGGCGCTGGGGGCTCATCGAGGCGGCGCACCTG
GGCCCGGGCGGCACTCACCACACCCAGCACCAGACCTGGCACGACTTGTCCAAGACGTAC
TGGTGGCGAGGTATATTAAAGCAAGTCAAAGATTACATTAAACAGTGTAGCAAATGCCAG
GAGAAACTAGATCGCTCCCGTCCAATATCAGATACTTCAGAAATGTTGGAAGAATTAGGA
CTAGACCTTGAATCTGGAGAAGAAAGTAATGAATCAGAGGATGACCTGAGCAACTTTACT
TCAACTCCAACTACAGCCTCCAAGCCTGCAAAAAAGAAGCCAATATCTAAACATGAACTT
GTATTTGTTGACACCAAAGGAGTGGTGAAACGTTCTTCTCCAAAACATTGTCAGGCTGTG
TTAAAGCAACTGAATGAACAGAGACTCTCCAACCAGTTTTGTGATGTTACTTTGTTAATT
GAAGGAGAAGAGTACAAAGCTCATAAATCTGTTTTGTCAGCTAATAGTGAATATTTTCGA
GATCTTTTTATTGAGAAAGGAGCTATTTCCAGTCATGAGGCAGTGGTGGATCTTTCCGGT
TTCTGTAAAGCAAGCTTCCTCCCTTTACTGGAATTTGCCTATACTTCTGTGCTAAGTTTT
GATTTCTGTAGCATGGCTGATGTAGCCATCTTGGCTCGGCATCTCTTCATGTCAGAAGTT
TTAGAAATCTGTGAAAGTGTACATAAACTAATGGAAGAGAAGCAGCTAACGGTATATAAA
AAGGGTGAAGTACAAACAGTTGCATCTACCCAGGACTTACCAGAACAAAACGGAGGTACA
GCACCTCCTGTGGTTAACAATGAGGGAACCACCACAACTTTACCTACTGACCTTGGGGAT
TGTGAAATTGTACTGTTGGTGAATGGAGAAGTGCCAGAAACTGAGCAGCATGGAGAGCTC
AGACAGCGGCCTGAGCCCCAGGTCCCCGCAGAGGCTGAAGCTGCTCTGTCACCTTCACCT
GTAGGCTGTGCAACTGATTCTCACCCTGAAATGGAGTCTGTTGATTTAGTAACAAAAAAC
AACCAGACAGAACTAGAAACTTCAAACAGTAAAGAAGGTAGCACAGTTTCTAATATTTAT
CCTAAACTCTCCAAAGAGAATGTAATCAGTGGCTCTCCAGAAAACAGTGATATGGGAAAT
GATACATCAAATGAGGATATTTGTGATGAAGACATTCCAGAGCATAGACAGAACCTTGGC
CAATCTTTAAAAGATCAGGAAAATCTAGTTGCAAAGACAGACCTCAGCCCTGATGATGAT
ACTTATAGAAGCAGGCTTCGACAGCGTTCTATTAATGAAGGGGGATATATTCGACTACAC
AAAGGAATGGAGAAAAAGCTGCAGAAACGGAAAGCCACTCCCAAGTCAGCAGTTCAACAG
GTAGCCCAGAAATTAGTTCAAAGAGGAAAAAAGATGAAACAGCCAAAGAGGGATGCTAAA
GAGAATACTGAAGAAGAAGCATCTCATAAATGTGGGGAATGTGGAATGGTTTTTCAGAGA
AGATACACGCTTATAATGCACACACTGAAACATGAAAGATCTAGAGATTACAAATGCCCG
CTGTGTAAAAAACAGTTTCAGTACAGTGCCTCCTTGAGAGCACACCTTATTCGACATACC
AGAAAAGTTGCAACATCTAATGAGGCATCAGGAACATCGTCTGAGAAGGGCAGAACCAAA
CGAGAATTTATATGTTCCATATGTGGAAGGACATTACCTAAATTATATTCTCTTCGAATA
CATATGTTAAAGCACACTGGTGTAAAGCCACATGCATGCCAGGTCTGTGGAAAGACTTTC
ATCTACAAGCATGGTCTAAAATTACACCAGAGTCTCCATCAATCACAAAAGCAGTTCCAG
TGTGAACTATGTGTTAAGTCATTTGTTACCAAACGGAGTCTTCAAGAACATATGAGTATT
CACACAGGAGAGTCCAAGTACCATTGCTCAGTTTGTGGAAAGTCTTTTCACAGGGGCTCT
GGACTCAGCAAGCACCAAAAGAAGCACCAGCCAAAGCCTGAGGTTCGAGGCTATCACTGT
ACTCAATGTGAAAAAAGTTTCTTTGAAGCTAGAGATCTTCGTCAGCACATGAACAAACAT
CTTGGTGTGAAGCCATTCCAGTGCCAATATTGTGATAAGTGCTATAGTTGGAAGAAAGAT
TGGTATTCCCATGTGAAGTCTCATTCTGTCACTGAACCTTACAGATGTAATATATGTGGC
AAAGAATTTTATGAAAAAGCATTGTTCAGAAGGCATGTAAAGAAAGCTACCCATGGGAAA
AAAGGAAGAGCAAAGCAAAACCTAGAACGGGTGTGTGAAAGATGTGGAAGAAAATTCACT
CAACTGAGAGAGTATAGGAGACACATGAACAATCATGAAGGAGTTAAGCCATTTGAGTGC
TTAACATGTGGAGTAGCTTGGGCTGATGCCCGATCTCTAAAACGCCATGTCAGAACACAT
ACTGGTGAACGGCCCTATGTTTGCCCTGTGTGCAGCGAAGCCTACATAGATGCTCGGACA
CTTCGAAAACATATGACTAAATTCCACAGAGATTATGTGCCTTGCAAAATTATGCTGGAA
AAAGATACCCTTCAGTTTCATAACCAAGGAACTCAAGTGGAGCATGCTGTTAGCATCGTA
ACAGCAGACATTCATGAACAGGAAAGCAGCGATCCTCAAGAACTTGAGACTGTGGTAGTG
ACAGGAGAAACTATGGAAGCTCTTGAAGCCGTTGCAGCTACTGAAGAGTATCCATCTGTA
TCTACACTCTCTGACCAAAGTATTATGCAGGTGGTTAATTATGTGTTGGCACAACAGCAA
GGACAGAAGTTATCTGAAGTTGCAGAAGCTATTCAAACTGTTGAAGTAGAGGTGGCACAT
ATTTCAGAAGCAGAA
>PhDi|XM_028503208.1_cds_XP_028359009.1_1
ATGTCAAGCGAGGAAAGCTACCGGGCCATATTGCGCTACCTGACGAACGAGTGCGAGCCG
TATGCGCCGGGCACAGAGGGAAATGTCAAGCGTAAAATCCGCAAGGCTGCAGCCTGCTAC
GTGGTGCGCGACGGGACCTTGTACTACCAGCGTCGGCAAAGGCACCGCAAGACCTTCGCG
GAGTTGGAGGTGGTTCTGCAGCCCGAGCGGCGCTGGGGGCTCATCGAGGCGGCGCACCTG
GGCCCTGGCGGCACTCACCACACCCAGCATCAGACCTGGCACAACTTGTCCAAGACGTAC
TGGTGGCGAGGTATATTAAAGCAAGTCAAAGATTATATTAAACAGTGTAGCAAATGCCAG
GAGAAACTAGATCGCTCCCGTCCAATATCAGATACTTCAGAAATGTTGGAAGAATTGGGG
CTAGACCTTGAATCTGGAGAAGAAAGTAATGAATCAGAGGATGACCTGAGCAACTTTACT
TCAACTCCAAATACAGCCTCCAAGCCTGCAAAAAAGAAGCCAATATCTAAACATGAACTT
GTATTTGTTGACACAAAAGGAGTGGTGAAACGTTCTTCTCCAAAACATTGTCAGGCTGTC
TTAAAACAGCTGAATGAACAGAGACTCTCCAACCAGTTCTGTGATGTTACTTTGTTAATT
GAAGGAGAAGAGTACAAAGCCCACAAATCTGTTCTATCAGCTAATAGCGAATATTTTCGA
GATCTTTTTATTGAAAAAGGAGCTATTTCCAGTCATGAGGCAGTGGTGGATCTTTCTGGT
TTCTGTAAAGCAAGCTTCCTCCCTTTACTGGAATTTGCCTATACTTCTGTGCTAAGTTTT
GATTTCTGTAGCATGGCTGATGTAGCCATCTTGGCTCGGCATCTTTTCATGTCAGAAGTT
TTAGAAATCTGTGAAAGTGTACATAAACTAATGGAAGAGAAGCAGCTAACGGTATATAAG
AAGGGTGAAGTACAAACAGTTGCATCTACCCAAGACTTACCAGAACAAAATGGAGGTACA
GCACCTCCTGTGGCTAACAATGAGGGAGCCACCACAACTTTATCTACTGACCTTGAGGAT
TGTGAAATTGTACTACTAGTGAATGGAGACTTGCCAGAAGCTGAACAGAGTGGAGAGCTA
AGACAGCAGCCTGAGCCCCAGGTTTCTTCAGGGGCTGAAGCTACTCTGTCATCTTTACCT
GTAGGCTGTATACCTGATTCTCATCCTGAAATGGAGTCTGTTGATATAGTAACAAAAAAC
AACCAGACAGAACTAGAAACTTTAAACAACAAA---GATAGCACAGTTTCTAATATTTAT
CCTAAACTTTCCAAAGAGAATATAGTCAGTAGATCTCCAGAAAACACTGATATGAGAAAT
GATATATCAGTGGAGGATCTCTGTGATGAAGACATTCCAGAGCATAGGCTGAACTTTGGC
CAATCTTTAAAAGATCAGGAAAATCTAGTTGCAAAAACAGACCTTGGCCCTGATGAT---
ACTTACAGAAGCAGGCTTCGACAGCGTTCTATTAATGAAGGGGGATATATCCGACTACAC
AAAGGAATGGAGAGAAAGCTGCAGAAACGGAAAGCTATTCCCAAGTCAGCAGTTCAACAG
GTAGCCCAGAAATTAGTTCAAAGAGGAAAAAAGATGAAACAGCCAAAAAGGGATGCTAAA
GAAAATACTGAAGAAGAAGCATCTCATAAATGTGGGGAATGTGGAATGGTTTTTCAGAGA
AGATACACACTTATAATGCACACACTGAAACATGAAAGAGCTAGAGATTACAAATGTCCG
TTGTGTAAAAAACAGTTTCAGTACAGTGCCTCCTTGAGGGCACACCTTATTCGACATACC
AGAAAAGCTGCAACTTCTAATGAAGCATCAGGAACATCGCCTGAGAAGGGCAGAACCAAA
CGAGAATTTATATGTTCCATATGTGGAAGGACATTACCTAAATTATATTCTCTTCGAATA
CACATGTTAAAGCACACTGGTGTAAAGCCACATGCATGTCAGGTCTGTGGAAAGACTTTC
ATCTATAAGCATGGTCTAAAATTACACCAGAGTCTCCATCAATCACAGAAGCAGTTCCAG
TGTGAACTGTGTGTTAAGTCATTTGTTACCAAACGGAGTCTTCAAGAACATATGAGTATT
CACACAGGAGAGTCCAAGTACCACTGCTCAGTTTGTGGCAAGTCTTTTCACAGGGGTTCT
GGACTCAGTAAGCACCTAAAGAAACACCAGCCAAAGCCTGAGGTTCGAGGCTATCATTGT
ACTCAATGTGAAAAAAGTTTCTTTGAAGCTAGAGATCTTCGCCAGCACATGAACAAACAT
CTTGGTGTGAAGCCATTCCAGTGCNCATTTTGTGATAAGTGCTATAGTTGGAAGAAAGAT
TGGTATNCCCATGTGAAGTCTCATTCTGTCACTGAGCCTTACCGATGTAATATATGTGGT
AAANGATTTTATGAAAAAGCATTGTTTAGAAGGCATGTAAAGAAAGCTACCCATGGGAAA
AAAGGAAGAGCAAAGCAAAACCTGGAACGGGTGTGTGAACGATGTGGAAGAAAATTCACT
CAACTGAGAGAGTATAGGAGANCCATGAATAATCATGAAGGAGTTAAGCCATTTGAGTGC
NTTACATGTGGAGTAGCTTGGGCTGATGCCCGATCTCTAAAACGCCACGTCAGAACACTA
CTGGTGAACGGCCCCTATGTCTGTCCTGTATGTAGTGAGGCCTACATAGATGCTCGAACA
CTCCGAAAACATATGACTAAATTTCACAGAGATTATGTGCCTTGCAAAATTATGCTGGAA
AAAGATACTCTTCAGTTTCATAACCAAGGAACTCAAGTGGAGCATGCTGTTAGCATCTTA
ACAGCAGACATGCATGAACAAGAAAGCAGTGGTCCTCAAGATCTTGAGACTGTGGTAGTG
ACAGGAGAAACTATGGAAGCTCTTGAAGCTGTTGCAGCTACTGAAGAGTATCCTTCTGTA
TCTACACTTTCTGACCAAAGTATTATGCAAGTGGTTAATTATGTGTTGGCACAACAGCAA
GGACAGAAATTATCCGAAGTTGCAGAAGCTATTCAAACTGTTGAAGTAGAGGTGGCACAT
ATTTCAGAAGCAGAA
>PtVa|XM_011386996.2_cds_XP_011385298.1_1
ATGTCAAGCGAGGAAAGCTACCGGGCCATCCTGCGCTACCTGACGAACGAGTGCGAGCCG
TACGCCCCGGGAACTGAAGGCAATGTCAAGCGTAAAATCCGCAAGGCGGCCGCCTGCTAC
GTAGTGCGCGACGGGATCTTGTATTACCAGAGGCGGCAGCGGCACCGCAAGACCTTCGCG
GAGCTGGAGGTGGTGCTGCAGCCCGAGCGGCGCTGGGGGCTCATCGAGGCGGCGCACCTG
GGCCCGGGCGGCACTCACCACACCCAACACCAGACCTGGCACGACTTGTCGAAGACGTAC
TGGTGGCGAGGTATATTAAAACAAGTCAAAGATTACATTAAACAGTGTAGCAAATGCCAG
GAGAAGCTAGATCGCTCCCGTCCAATATCAGATACTTCGGAAATGTTGGAAGAATTGGGA
CTAGACCTAGAATCTGGAGACGAAAGTAATGAATCTGAAGATGACCTGAGCAACTTTACT
TCACCTCCAACTACAGCCTCCAAGCCTGCAAAAAAGAAGCCAGTATCTAAACATGAACTT
GTATTTGTTGACACCAAAGGAGTGGTGAAACGTTCTTCTCCAAAACATTGTCAGGCTGTT
TTAAAACAGCTGAATGAACAGAGACTCTCCAACCAGTTCTGTGATGTTACTTTGTTAATT
GAAGGAGAAGAGTACAAAGCTCATAAATCTGTTTTGTCAGCTAATAGCGAATATTTTCGA
GATCTTTTTATTGAGAAAGGAGCTGTTTCCAGTCATGAGGCAGTGGTCGATCTTTCTGGT
TTCTGTAAGGCAAGCTTCCTTCCTTTACTGGAATTTGCCTATACTTCTGTGCTAAGTTTT
GACTTCTGTAGCATGGCTGATGTAGCCATCTTGGCTCGGCATCTTTTCATGTCAGAAGTT
TTAGAAATCTGTGAAAGTGTACACAAACTAATGGAAGAGAAGCAGCTAACAGTATATAAG
AAGGGTGAAGTACAAACAGTTGCATCTACTCAGGACTTACCAGAACAAAATGGAGGTACG
GCACCTCCTGTGGTTAACAATGAAGGAACTACAACAACTTTATCTACTGAACTTGGAGAT
TGTGAAATTGTACTACTGGTGAATGGAGATTTACCAGAAGCTGAGCAGAATGGAGAGCTA
GGACAACAGCCTGAGCCCCAGGTTTCTTCAGAGGCTAAAGCCACTCTGCCTCCTTCACCT
GTAGGCTGTGTAACTGATTCTCATCCTGAAATGCAGTCTGTTGATTTAGTAACAAAAAAC
---CAGACAGAACTAGAAACTTTAAACAACAGAGAAGATAGCACAGTTTCTAATATTTAT
CCTAAACTTTCAAAAGAGAATGTAATCAGTAGCTCTCCAGAAAACAGTGATATGGGAAAT
GACACATCAACTGAGGATATCTGTGATGAAGACATTCCAGAGCCTAGGCAGAACCTTGGC
CAATCTTTAAAAGATCAGGAAAATCTAGTTGCAAAGACAGACCCTGGCCCTGATGATGAT
ACTTACAGAAGCAGGCTTCGACAGCGTTCTATTAATGAAGGGGGATATATCCGACTACAC
AAAGGAATGGAGAAAAAGCTGCAGAAACGGAAAGCCATTCCCAAGTCAGCAGTTCAACAG
GTGGCGCAGAAATTAGTTCAAAGAGGAAAAAAGATGAAACAGCCAAAAAGGGATGCTAAA
GAGAATACTGAAGAAGACGTACCTCATAAATGTGGGGAATGTGGAATGGTTTTTCAGAGA
AGATACACCCTAATAATGCACACACTGAAACATGAAAGAGCTAGAGATTACAAATGTCCG
TTATGTAAAAAACAGTTTCAGTACAGTGCCTCCTTACGAGCACACCTTATTCGACATACC
AGAAAAGTGGCGACGTCTAATGAGGCATCAGGAACATCGTCTGAGAAAGGCAGAACCAAA
AGAGAATTTATATGTTCCATATGTGGAAGGACATTACCTAAATTATATTCTCTTCGAATA
CATATGTTAAAGCACACTGGTGTAAAGCCACATGCTTGCCAGGTCTGTGGGAAAACTTTC
ATCTATAAGCATGGTCTAAAATTACACCAGAGTCTCCATCAATCACAAAAGCAGTTTCAG
TGTGAACTATGTGTTAAGTCATTTGTTACCAAACGGAGTCTTCAAGAACATATGAGTATT
CATACAGGGGAGTCCAAGTACCATTGCTCAATTTGTGGAAAGTCATTTCACAGGGGCTCT
GGACTCAGCAAGCACCTAAAGAAACACCAGCCAAAGCCTGAGGTTCGAGGCTATCATTGT
ACTCAATGTGAAAAAAGTTTCTTTGAAGCTAGAGATCTTCGCCAGCACATGAACAAACAT
CTTGGTGTGAAGCCATTCCAGTGCCAATTTTGTGATAAATGCTATAGTTGGAAGAAAGAT
TGGTATTCCCATGTTAAGTCTCATTCTGTCACTGAGCCTTACAGATGTAACATTTGTGGC
AAAGAATTTTATGAAAAAGCGTTGTTCAGAAGGCATGTAAAGAAAGCTACCCATGGGAAA
AAAGGAAGAGCAAAGCAAAACCTAGAACGGGTATGTGAACGATGTGGAAGAAAATTCACT
CAGCTGAGAGAGTATAGGAGACACATGAACAACCATGAAGGAGTTAAGCCATTTGAGTGC
TTAACATGTGGAGTAGCTTGGGCTGATGCCCGATCTCTAAAACGCCACGTCAGAACACAC
ACCGGTGAACGACCCTATGTCTGTCCTGTATGTAGTGAAGCTTACATAGATGCTCGAACA
CTCCGTAAACATATGACTAAATTCCACAGAGATTATGTGCCTTGCAAAATTATGCTGGAA
AAAGATACCCTTCAGTTTCACAACCAGGGAACTCAGGTGGAGCATGCTGTTAGCATCTTA
ACAGCAGACATGCAGGAACAAGAAAGCAGTGGTCCTCAAGAACTTGAGACTGTGGTAGTG
ACAGGAGAAACTATGGAAGCTCTTGAAGCCGTTGCAGCTACTGAAGAGTATCCATCTGTA
TCTACACTTTCTGACCAAAGTATTATGCAAGTGGTTAATTACGTGTTGGCACAACAGCAA
GGACAGAAGCTATCTGAAGTTGCAGAAGCTATTCAAACTGTTGAAGTAGAGGTGGCACAT
ATTTCAGAAGCAGAA
>RhFe|XM_033130678.1_cds_XP_032986569.1_1
ATGTCAAGCGAGGAAAGCTACCGGGCCATCCTGCGCTACCTGACGAACGAGTGCGAGCCG
TACGCGCCGGGCACCGAGGGCAATGTCAAGCGTAAAATCCGCAAGGCGGCCGCCTGCTAT
GTGGTGCGCGACGGGACCTTGTACTACCAGCGGCGGCAGCGGCACCGCAAGACCTTCGCG
GAGCTGGAAGTGGTGCTGCAGCCCGAGCGGCGCTGGGGGCTCATCGAGGCGGCGCACCTG
GGCCCCGGCGGCACTCACCACACCCAGCATCAGACCTGGCACGACTTGTCCAAGACGTAC
TGGTGGCGAGGTATATTAAAGCAAGTCAAAGATTACATTAAACAGTGTAGCAAATGCCAG
GAGAAACTAGATCGCTCCCGTCCAATATCAGATACTTCAGAAATGTTAGAAGAATTGGGA
TTAGACCTTGAATCTGGAGAAGAAAGTAATGAATCAGAGGATGACCTGAGCAATTTTACT
TCACCTCCAACTACAGCCTCCAAGCCTNGCAAAAAGAAGCCAGTATCTAAACATGAACTT
GTATTAGTG------------GTGATGAAACGTTCTTCGCCAAAACATTGTCAGGCTGTC
TTAAAACAGCTGAATGAACAGAGACTCTCCAACCAGTTCTGTGATGTTACTTTGTTAATT
GAAGGAGAAGAGTACAAAGCTCATAAATCTGTTTTGTCAGCTAACAGTGAATATTTTCGA
GATCTTTTTATTGAGAAAGGAGCTGTTTCCAGTCATGAGGCAGTGGTGGATCTTTCTGGT
TTCTGTAAGGCAAGCTTCCTTCCTTTACTGGAATTTGCCTATACTTCTGTGCTAAGTTTT
GACTTTTGTAGCATGGCTGATGTAGCCATCTTGGCTCGGCATCTTTTCATGTCAGAAGTT
TTAGAAATCTGTGAAAGTGTACATAAACTAATGGAAGAGAAGCAGCTAACAGTGTATAAG
AAGGGTGAAGTACAAACAGTTGCATCTACTCAGGACTTACCAGAACAAAATGGAGGTACA
GCACCTCCTGTGGTTAGCAATGAAGGAACCACAACAACTTTATCTGCTGAACTTGGGGAT
TGTGAAATTGTTCTGCTGGTGAATGGAGACTTGCCAGAAGCTGGGCAGAATCGAGAGCTA
GGACAACAGCCTGAGCCCCAGGTTTCTTCAGAGGCTAAAGCCACTCTGTCACCTCCACCT
GTAGGCTGTATAACTGATTCCCAACCTGAAATGGAGTCTGTTGATTTAGTAACAAAAAAC
AACCAGACAGAGCTAGAAGCTTTAAACAGCAGAGAAGATAGCACAGTTTCTAATATTTAT
CCTAAACTTTCAAAAGAGAATGTAACTAGTAGCTCTCCAGAAAACAGTGAGATGGGAAAT
GATACATCAACTGAGGATGTCTGTGATGAAGACATTCCAGAGCATAGGCAGAACCTTGGC
CCATCTTTGAACGATCAGGAAAATCTGGTTGCAAAGGCAGACCTGGGCCCTGATGATGAT
ACTTACAGAAGCAGGCTTCGACAGCGTTCTATTGATGAAGGGGGATATATCCGACTACAC
AAAGGAATGGAGAAAAAGCTACAGAAACGGAAAGCCATTCCCAAGTCAGCAGTTCAACAG
GTGGCCCAGAAATTAGTTCAAAGAGGGAAAAAGATGAAACAGCCAAAAAGGGATGCTAAA
GAGAATACTGAAGAAGAAGCATCTCATAAATGTGGGGAATGTGGAATGGTTTTTCAGAGA
AGATATACCCTTATAATGCACACACTGAAACATGAAAGAGCTAGAGATTACAAATGTCCA
TTGTGTAAAAAACAGTTTCAGTACAGTGCCTCCTTGCGAGCACACCTAATTCGACATACC
AGAAAAGTTGCGACATCTGCTGAGGCATCAGGAACACCGGCTGAGAAGGGCAGAACCAAA
CGAGAATTTATATGTTCCATATGTGGAAGGACGTTACCTAAATTATATTCTCTTCGAATA
CATATGTTAAAGCACACTGGTGTAAAGCCACATGCATGCCAGGTCTGTGGAAAGACTTTC
ATCTACAAGCATGGTCTAAAATTACACCAGAGTCTCCATCAGTCACAAAAGCAGTTCCAG
TGTGAACTATGTGTTAAGTCATTTGTTACCAAACGGAGTCTTCAAGAACATATGAGTATT
CACACAGGGGAGTCCAAATACCATTGCTCAGTTTGTGGAAAGTCTTTTCACAGGGGCTCT
GGACTCAGTAAACACCTAAAGAAACACCAGCCAAAGCCTGAGGTTCGAGGCTATCATTGT
ACTCAATGTGAAAAAAGTTTCTTTGAAGCTAGAGATCTTCGCCAGCACATGAACAAACAT
CTTGGTGTGAAGCCATTCCAGTGCCAGTTTTGTGATAAATGCTATAGTTGGAAGAAAGAT
TGGTATTCCCATGTGAAGTCTCATTCTGTCACTGAGCCTTACAGGTGTAATATATGTGGC
AAAGAATTTTATGAAAAAGCCTTGTTCAGAAGGCATGTGAAGAAAGCTACCCATGGGAAA
AAAGGAAGAGCAAAGCAAAACCTGGAACGGGTGTGTGAACGATGCGGAAGAAAATTCACT
CAGCTGAGAGAGTATAGGAGACACATGAATAACCATGAAGGAGTTAAGCCATTTGAGTGC
TTAACATGTGGAGTAGCTTGGGCTGATGCCCGATCCCTAAAACGCCATGTCAGAACACAT
ACCGGCGAGCGGCCCTATGTCTGTCCTGTATGTAGCGAAGCCTACATAGATGCTCGAACG
CTCCGTAAACATATGACAAAATTCCACAGAGATTATGTGCCTTGCAAAATTATGCTGGAA
AAAGATACCCTTCAGTTTCATAACCAAGGAACTCAAGTGGAGCATGCTGTGAGCATCTTA
ACAGCAGACATGCAGGAACCCGAAAACAGTGGTCCTCAAGAACTTGAGACTGTGGTAGTG
ACAGGAGAAACTATGGAAGCTCTCGAAGCCGTTGCAGCTACTGAAGAGTATCCATCTGTA
TCTACTCTTTCTGACCAAAGCATCATGCAAGTGGTTAATTATGTGTTGGCACAGCAGCAA
GGACAGAAGCTCTCTGAGGTTGCAGAAGCTATTCAGACTGTTGAAGTAGAGGTGGCACAT
ATTTCGGAAGCAGAA
>RoAe|XM_016144741.1_cds_XP_016000227.1_1
ATGTCAAGCGAGGAAAGCTACCGGGCCATCCTGCGCTACCTGACGAACGAGTGCGAGCCG
TACGCCCCGGGAACTGAAGGCAATGTCAAGCGTAAAATCCGCAAGGCGGCCGCCTGCTAC
GTAGTGCGCGACGGGATCTTGTATTACCAGAGGCGGCAGCGGCACCGCAAGACCTTCGCG
GAGCTGGAGGTGGTGCTGCAGCCCGAGCGGCGCTGGGGGCTCATCGAGGCGGCGCACCTG
GGCCCGGGCGGCACTCACCACACCCAACACCAGACCTGGCACGACTTGTCGAAGACGTAC
TGGTGGCGAGGTATATTAAAGCAAGTCAAAGATTACATTAAACAGTGTAGCAAATGCCAG
GAGAAACTAGATCGCTCCCGTCCAATATCAGATACTTCGGAAATGTTGGAAGAATTGGGA
CTAGACCTAGAATCTGGAGAAGAAAGTAATGAATCTGAAGATGACCTGAGCAACTTTACT
TCACCTCCAACTACAGCCTCCAAACCTGCAAAAAAGAAGCCAGTATCTAAACATGAACTT
GTATTTGTTGACACCAAAGGAGTGGTGAAACGTTCCTCTCCAAAACATTGTCAGGCTGTT
TTAAAACAGCTGAATGAACAGAGACTCTCCAACCAGTTCTGTGATGTTACTTTGTTAATT
GAAGGAGAAGAGTACAAAGCTCATAAATCTGTTTTGTCAGCTAATAGTGAATATTTTCGA
GATCTTTTTATTGAGAAAGGAGCTGTTTCCAGTCATGAGGCAGTGGTGGATCTTTCTGGT
TTCTGTAAGGCAAGCTTCCTTCCTTTACTGGAATTTGCCTATACTTCTGTGCTAAGTTTT
GACTTCTGTAGCATGGCTGATGTAGCCATCTTGGCTCGGCATCTTTTTATGTCAGAAGTT
TTAGAAATCTGTGAAAGTGTACACAAACTAATGGAAGAGAAGCAGCTAACAGTATATAAG
AAAGGTGAAGTACAAACAGTTGCATCTACTCAAGACTTACCAGAACAAAATGGAGGTACG
GCACCTCCTGTGGTTAGCAATGAAGGAACTACAACAACTTTATCTACTGAACTTGGAGAT
TGTGAAATTGTACTCCTGGTGAATGGAGACTTACCAGAAGCTGAGCAGAATGAAGAGCTA
GGACAACAGCCTGAGTCCCAGGTTTCTTCAGAGGCTAAAGCTACCCTGCCTCCTTCACCT
GTAGGCTGTGTAACTGATTCTCATCCTGAAATGCAATCTGTTGATTTAGTAACAAAAAAA
---CAGACAGAAGTAGAAGCTTTAAACAACAGAGAAAATAGCACAATTTCTAATATTTAT
CCTAAACTTTCAAAAGAGAATGTAATCAGTGGCTCTCCAGAAAACAGTGATATGGGAAAT
GATACATCAACTGAGGATATCTGTGATGAAGACATTCCAGAGCCTAGGCAGAACCTTGGT
CAGTCTTTAAAAGATCAGGAAAATTTAGTTGCAAAGACAGACCCTGGCCCTGATGATGAT
ACTTACAGAAGCAGGCTTCGACAGCGTTCTATTAATGAAGGGGGATATATCCGACTACAC
AAAGGAATGGAGAAAAAGCTGCAGAAACGGAAAGCCATTCCCAAGTCAGCAGTTCAGCAG
GTGGCCCAGAAATTAGTCCAAAGAGGAAAAAAGATGAAACAGCCAAAAAGGGATGTTAAA
GAGAATACTGAAGAAGATGTACCTCATAAATGTGGGGAATGTGGAATGGTTTTTCAGAGA
AGATACACCCTAATAATGCACACACTGAAACATGAAAGAGCTAGAGATTACAAATGTCCA
TTATGTAAAAAACAGTTTCAGTACAGTGCCTCCTTGCGAGCACACCTTTCTCGACATACC
AGAAAAGTGGCGACGTCTAATGAAGCATCAGGAACATCATCAGAGAAAGGCAGAACCAAA
AGAGAATTTATATGCTCCATATGTGGAAGGACATTACCTAAATTATATTCTCTTCGAATA
CATATGTTAAAGCACACTGGTGTAAAGCCACATGCTTGCCAGGTCTGTGGAAAGACTTTC
ATCTATAAGCATGGTCTAAAATTACACCAGAGTCTCCATCAATCACAAAAACAGTTTCAG
TGTGAACTATGTGTTAAGTCATTTGTTACCAAACGGAGTCTTCAAGAACATATAAGTATT
CATACAGGGGAGTCTAAGTACCATTGCTCAATTTGTGGAAAGTCATTTCACAGGGGCTCT
GGACTCAGCAAACACCTAAAGAAACACCAGCCAAAGCCTGAGGTTCGAGGCTATCATTGT
ACTCAATGTGAAAAGAGTTTCTTTGAAGCTAGAGATCTTCGCCAGCACATGAACAAACAT
CTTGGTGTGAAGCCATTCCAGTGCCAATTTTGTGATAAATGCTATAGTTGGAAGAAAGAT
TGGTATTCCCATGTAAAGTCTCATTCTGTCACTGAGCCTTACAGATGTAACATTTGTGGC
AAAGAATTTTATGAAAAAGCGTTGTTCAGAAGGCATGTAAAAAAAGCTACTCATGGGAAA
AAAGGAAGAGCAAAGCAAAACCTAGAACGGGTGTGTGAACGATGTGGAAGAAAATTCACT
CAGCTGAGAGAGTATAGGAGACACATGAACAACCATGAAGGAGTTAAGCCATTTGAGTGC
TTAACATGTGGAGTAGCTTGGGCTGATGCCCGATCTCTAAAACGCCACGTCAGAACACAT
ACCGGTGAACGACCCTATGTCTGTCCTGTATGTAGTGAAGCTTACATAGATGCTCGAACA
CTCCGTAAACATATGACTAAATTCCACAGAGATTATGTGCCTTGCAAAATTATGCTGGAA
AAAGATACCCTTCAGTTTCATAACCAGGGAACTCAAGTGGAGCATGCTGTTAGCATCTTA
ACAGCAGACATGCAGGAACAAGAAAGCAGTGGTCCTCAAGAACTTGAGACTGTGGTAGTG
ACAGGAGAAACTATGGAAGCTCTTGAAGCCGTTGCAGCTACTGAAGAGTATCCATCTGTA
TCTACACTTTCTGACCAAAGTATTATGCAAGTGGTTAATTACGTGTTGGCACAACAGCAA
GGACAGAAGCTATCTGAAGTTGCAGAAGCTATTCAAACTGTTGAAGTAGAGGTGGCACAT
ATTTCAGAAGCAGAA
