# Supplementary material for: Positively selected genes in the hoary bat (Lasiurus cinereus) lineage: prominence of thymus expression, immune and metabolic function, and regions of ancient synteny
Source: PeerJ. 2022 Mar 17;10:e13130. doi: 10.7717/peerj.13130 (PMC8934532; doi:10.7717/peerj.13130)
Supplement: Supplemental Information 4 — Likely alignment errors have been manually deleted between conserved codons. Recovery of the original codon positions requires alignment to the original accessions in each orthogroup. [file peerj-10-13130-s004.zip › renamed.manual/OG0004322.manual.fas]

>EpFu|XM_028156716.1_cds_XP_028012517.1_1
ATGAATTACATAGCATCCAGTGGACTTCTATTCAAAGATGGCAAAAAGCGGATTGATTAC
ATTCTGGTTTATAGAAAATCAAATATACAGTTTGACAAAAGAAATACATTTGAAAAGAAC
CTCAGGGCAGAAGGCTTGATGTTGGAAAAGGAGCCAGCCGTTGCAAATGCTGATATCATG
TTTATTAAAATTCACATTCCATGGGACACGTTGTGCAAGTATGCAGAGAGGCTGAATATC
AGGATGCCCTTCAGGAAAAGATCCTATTACACTGACCCACGGAGCAAATCAACAGGCAGT
ATGCACAATTATTTTAGAAGACTCAAAAAATGGATGTCCCAAAACCCAATGGTTCTGGAC
AAGTCAGCTTTTCCAGACCTGGAGGAGTCAGACTGCTACACTGGCCCCTTCAGCCGGGCG
CGGATTCACCACTTCATAATAAACAATAAGGACACCTTCTTCAGCAATGCTACTCGAAGC
AGGATAGTCTACCACATGCTTCAGCACACCAAATATGAAAATGGAATATCAAAAGTGGGT
ATCTGTAAACTGATAAACCATGGCTCATATATAGCAGCTTTTCCCCCACATGAGGGAGCC
TACAAGAGTAGCCAGCCCATCAAAACCCATGGACCTCAGAATAACAGGCATCTATTATAC
GAGCGCTGGGCACGCTGGGGAATGTGGTACAAGCACCAGCCCCTGGATTTAATCAGGCTG
TATTTTGGTGAGAAGATTGGGCTATACTTTGCGTGGCTGGGATGGTATACTGGAATGCTG
ATTCCTGCAGCACTGGTTGGCTTGTGTGTTTTCTTCTATGGAATATTTACAATGAATGCA
AGTCAAGTAAAGGTGACATACTTGTTTGATAATGGAGGGACAGTCTTCTTTGCTATTTTT
ATGGCAATATGGGCCACAGTCTTCCTGGAGTTTTGGAAAAGAAGAAGGAGTACACTGACC
TATACTTGGGACCTTATTGAATGGGAAGAAGAAGAGGAAACACTTCGTCCCCAGTTTGAA
GCAAAGTATTACAAGATGGAGAGAGTGAATCCCATTAGTGGAAAACCTGAGCCACATCAG
CCTTCTTCAGACAAAGTCAGTCGTCTTCTTGTTTCTATATCAGGAATATTCTTCATGATT
TCTTTGGTGATCACTGCAGTGTTTGCAGTTGTGGTGTATCGCCTGGTTGTCATGGAACAG
TTTGCATCATTCAAATGGAATTTCATCAAACAACACTGGCAGTTTGCAACATCTGCTGCT
GCTGTCTGTATCAATTTTGTAATCATCATGGTCCTGAATCTTGCTTATGAAAAAATTGCT
TATCTTCTCACTAATTTAGAATATCCTCGAACAGAATCTGAATGGGAAAACAGTTTTGCC
CTGAAGATGTTCCTCTTCCAGTTTGTTAACTTAAACAGTTCTATTTTCTATATCGCTTTC
TTTTTGGGGAGATTTGTAGGCCACCCAGGAAATTACAATAAACTTTTTAACCGGTGGAGA
CTGGAGGAATGTCATCCTAGTGGCTGCTTGATAGACCTCTGCCTCCAGATGGGTGTTATC
ATGTTTTTGAAGCAAATATGGAACAACTTCATGGAATTGGGATATCCGTTGATACAGAAT
TGGTGGTCACGACATAAAATCAGGCGGGGAATACAAGATGCTTCTATACCTCAGTGGGAA
AATGATTGGAATCTGCAGCCCATGAATATTCACGGACTAATGGATGAATACTTGGAAATG
GTTTTGCAATTTGGCTTTACCACCATATTTGTTGCGGCTTTTCCTCTGGCCCCTCTTTTG
GCTTTGTTAAACAACATCATTGAAATCAGGCTGGATGCATACAAATTTGTCACCCAGTGG
CGGAGGCCTCTGCCGGCCAGAGCAACTGACATAGGTATCTGGTATGGAATTCTTGAAGGA
ATTGGTATACTGGCTGTGATCACCAATGCATTTGTAATTGCTATTACATCTGATTACATC
CCACGTTTTGTCTATGAATACAAATATGGCCCCTGTGCAGGTCATTTTGAATATGGTGAA
AATTGTTTAAAGGGCTATGTCAACAATAGCCTATCCTTCTTTGACCTGAGTGAGCTTGGC
CTGGGAAAATCTGGTTATTGCAGGTACCGAGACTACAGAGGTCCCCCTTGGAGTTCCAAA
CCTTATGAGTTCACCTTACAGTACTGGCATATCCTCGCTGCTCGGCTGGCCTTCATTATC
GTGTTTGAGCACCTTGTGTTTGGGATCAAGTCATTCATTGCATACCTGATTCCAGATGTA
CCGAAGAACCTTTATGACCGAATACGACGGGAAAAGTACTTAGTCCAAGAAATGATGTAT
GAAGCTGAGCTAGAGCATTTGCAACAACAGCGGAGAAAAAGTGGTCACCCTGTTCACCAT
GAATGGCCT
>HiAr|XM_019627091.1_cds_XP_019482636.1_1
ATGAATTACATAGCATCCAGTGGACTTCTATTCAAAGATGGCAAAAAGCGGATTGATTAC
ATCCTGGTTTATAGAAAGTCAAATATACAATATGACAAAAGAAACACATTTGAAAAGAAT
CTCAGAGCAGAAGGCTTGATGTTGGAAAAGGAGCCAGCTGTTGCAAATGCTGATATCATG
TTTATTAAAATTCACATTCCATGGGACACGCTGTGCAAGTATGCAGAGAGGCTGAATATC
AGGATGCCCTTCAGGAAAAAATCATACTACACTGACGGGAGGAACAAACCAATGGGCAGT
GTACACAACTATTTTAGAAGACTCAAAAAATGGATGTCCCAAAACCCAATGGTTCTCGAC
AAGTCAGCTTTTCCAGAACTGGAGGAGTCGGACTGTTATACAGGCCCTTTCAGCCGTGCA
CGGATTCACCACTTCATCATAAACAATAAGGACACCTTTTTCAGCAATGCCACTCGTAGC
AGAATAGTCTATCACATGCTGCAGCACACCAAATATGAAAACGGAATATCCAAAGTGGGT
ATCTGTAAACTTATAAACAATGGCTCATATATAGCAGCTTTTCCCCCACATGAGGGAGCC
TACAAGAGTAGCCAGCCCATCAAAACCCACGGACCTCAGAATAACAGACATCTGTTATAT
GAGCGCTGGGCACGCTGGGGAATGTGGTACAAGCATCAGCCCCTGGATTTAATCAGGCTA
TATTTTGGAGAGAAGATTGGGCTGTACTTCGCTTGGTTGGGATGGTATACTGGAATGCTG
ATTCCTGCAGCTCTGGTTGGCTTGTGTGTGTTCTTCTATGGAATATTTACAATGAATGCA
AGTCAAGTAAAGGTGACGTATTTGTTTGATAATGGCGGGACAGTCTTCTTCGCTATTTTT
ATGGCAATATGGGCCACTGTCTTCCTGGAGTTTTGGAAAAGGAGAAGAAGTACACTGACC
TATACTTGGGACCTTATTGAATGGGAAGAAGAGGAGGAAACACTCCGTCCACAGTTTGAA
GCAAAGTATTACAAGATGGAGAGAGTGAATCCCATCAGCGGAAAACCTGAGCCACATCAG
CCTTCCTCGGACAAAGTCAGCCGTCTTCTTGTTTCTATCTCAGGAATATTCTTCATGATT
TCTCTGGTGATCACTGCAGTGTTCGCAGTTGTAGTATATCGCCTAGTTGTCATGGAACAG
TTTGCCTCGTTCAAGTGGAATTTCATCAAACAACACTGGCAGTTCGCGACATCAGCTGCT
GCCGTCTGTATCAATTTCGTAATCATTATGGCACTGAATCTTGCTTATGAAAAAATTGCC
TACCTTCTCACTAATTTAGAATATCCTCGGACAGAATCTGAATGGGAAAACAGCTTTGCC
CTGAAGATGTTCCTCTTCCAGTTTGTCAATTTAAACAGTTCTATCTTCTATATTGCTTTC
TTTTTGGGGAGATTTGTAGGCCACCCAGGAAATTACAATAAACTTTTTAACCGGTGGAGA
CTGGAGGAATGTCATCCTAGTGGCTGTCTGATAGACCTCTGCCTCCAGATGGGAGTGATC
ATGTTTTTGAAGCAAATATGGAACAACTTCATGGAACTGGGATACCCGTTGATCCAGAAC
TGGTGGTCAAGACATAAAATCAAACGGGGAATCCACGATGCCTCTATACCTCAGTGGGAA
AACGATTGGAATCTGCAGCCCATGAATATTCATGGTCTGATGGACGAATACTTAGAAATG
------------------------------------------------------------
------------------------------------------------------------
---------------------------------GGTATCTGGTATGGAATTCTTGAAGGA
ATTGGTATATTGGCTGTGATCACCAATGCATTTGTAATTGCTATTACATCTGATTACATC
CCACGTTTTGTCTATGAATACAAATATGGTCCCTGTGCAAGTCATTTTGAATATGGTGAA
AATTGTTTAAAGGGATATGTCAACAATAGCCTATCCTTCTTTGACCTGAGCGAGCTTGGT
ATTGGAAAGTCTGGTTATTGCAGATACCGAGACTACAGAGGTCCCCCTTGGAGTTCCAGA
CCCTATGAGTTCACCTTACAATACTGGCATATCCTCGCTGCTCGGTTGGCCTTCATTATC
GTGTTTGAGCACCTTGTTTTTGGGATCAAGTCATTCATTGCATACCTGATTCCAGATGTA
CCAAAGAACCTGTATGACCGAATACGACGGGAGAAGTACTTAGTCCAAGAAATGATGTAT
GAGGCTGAACTTGAGCATTTGCAACAACAGCGGAGAAAAAGTGGTCACCCTGTTCACCAT
GAATGGCCT
>LaCi|151-exonerate_protein2genome-gene-105.14-mRNA-1
ATGAATTACATAGCATCCAGTGGACTTCTATTCAGAGATGGCAAAAAGCGGATTGACTAC
ATTCTGGTTTATAGAAAGTCAAGTATACAGTTTGACAAAAGAAATACATTTGAAAAGAAC
CTCAGAGCAGAAGGCTTGATGTTGGAAAAGGAGCCAGCCGTTTCAAATGCTGACATCATG
TTTATTAAAGTTCACATTCCATGGGACACGTTGTGCAAGTATGCAGAGAGGCTGAATATC
AGGATGCCCTTCAGGAAAAGATCCTATTACACTGACCCACAGAGTGAATCATCAGGCAGT
ATGCAGAGTTATTTTAGAAGATTCAAAAAATGGATATCCGAAAACCCAATGGTTCTGGAC
AAGTCAGCTTTTCCAGACCTGGAGGAGTCAGACTGCTACACTGGCCCCTTCAGCCGTGCA
CGGATTCACCACTTCATCATAAACAATAAGGACACCTTCTTCAGCAATGCTACTCGAAGC
AGGATAGTCTACCACGTGCTTCAGCACACCAAATATGAAAATGGAATATCAAAAGTTGGT
ATCTGTAAACTGATAAACAATGGCTCATATATAGCAGCTTTCCCCCCACATGAGGGAGCC
TACAAGAGTAGCGAGCCCATCAAAACCCATGGACCTCAGAATAACAGACATCTATTATAT
GAGCGCTGGGCACGCTGGGGAATGTGGTACAAGCACCAGCCCCTTGATTTAATCAGGCTG
TATTTTGGTGAGAAGATTGGGCTATACTTTGCATGGCTGGGATGGTATACTGGAATGCTG
ATTCCTGCAGCACTGGTTGGCTTATGTGTTTTCCTCTATGGAATATTTACAATGAATACA
AGTCAAGTAAAGGTGACATACTTGTTTGATAATGGAGGGACAGTCTTCTTTGCTATTTTT
ATGGCAATATGGGCCACAGTCTTCCTGGAGTTTTGGAAAAGAAGAAGGAGTACACTGACC
TATTCTTGGGACCTTATTGAATGGGAAGAAGAAGAGGAAACACTTCGTCCCCAGTTTGAA
GCAAAGTATTACAAGATGGAGAGAGTGAATCCCATTAGTGGAAAACCTGAGCCATATCAG
CCTTCTTCAGACAAAGTCAGTCGTCTTCTTGTTTCTATATCAGGAATATTCTTCATGATT
TCTTTGGTGATCACTGCAGTGTTTGCAGTTGTGGTGTATCGCCTGGTTGTCATGGAACAG
TTTGCATCATTCAAGTGGAATTTCATCAAACAACACTGGCAGTTCGCAACATCTGCTGCT
GCTGTCTGTATCAATTTTGTAATCATCATGGTCCTGAATCTTGCTTATGAAAAAGTTGCT
TATCTTCTCACTAATTTAGAATATCCTCGAACAGAATCTGAATGGGAAAACAGTTTTGCC
CTGAAGATGTTCCTCTTCCAGTTTGTTAATTTAAACAGTTCTATCTTCTATATCGCTTTC
TTTTTGGGGAGATTTGTAGGCCACCCAGGAAAATACAATAAACTTTTTAACCGGTGGAGA
CTGGAGGAATGTCATCCTAGTGGATGCTTGATAGACCTCTGCCTCCAGATGGGTGTTATC
ATGTTTTTGAAGCAAATATGGAACAACTTCATGGAATTGGGATATCCGTTGATCCAGAAC
TGGTGGTCACGACATAAAATCAGGCGGGGCATACAAGATGCTTCTATACCTCAGTGGGAA
AATGATTGGAATCTGCAGCCCATGAATATTCACGGACTAATGGATGAATACTTAGAAATG
GTTTTGCAATTTGGTTTTACCACCATATTTGTGGCAGCTTTTCCTCTGGCCCCTCTTTTG
GCTTTGTTAAACAACATCATTGAAATCAGGCTGGATGCATACAAATTTGTCACCCAGTGG
CGGAGGCCTCTGCCGGCCAGAGCCACTGACATAGGTATCTGGTATGGAATTCTTGAAGGA
ATTGGTATACTGGCTGTGATCACCAATGCATTTGTAATTGCTATCACATCTGATTACATC
CCACGTTTTGTCTATGAATACAAATATGGGCCCTGTGCAGGTCATTTTGAATATGGTGAA
AATTGTTTAAAGGGATATGTCAATAATAGCCTATCCTTCTTTAACCTGAGTGAACTTGGC
CTGGGAAAATCTGGTTATTGCAGGTACCGAGACTACAGAAATCCCCCTTGGGGTTCCAAA
CCTTATGAGTTCACCTTACAGTACTGGCATATACTCGCTGCTCGGTTGGCCTTCATTATT
GTGTTTGAGCACCTTGTGTTTGGGATCAAGTCATTCATTGCATACCTGATTCCAGATGTA
CCGAAGAACCTTTATGACCGAATACGACGGGAAAAGTACTTAGTCCAAGAAATGATGTAT
GAAGCTGAGCTGGAGCATTTGCAGCAACAGCGGAGAAAAAGCGGTCACCCTGTTCACCAT
GAATGGCCT
>MyLu|XM_006091589.3_cds_XP_006091651.1_1
ATGAATTACATAGCATCCAGTGGACTTCTATTCAAAGATGGCAAAAAGCGGATTGATTAC
ATTCTGGTTTATAGAAAGTCAAATATACAGTTTGACAAAAGAAACACATTTGAAAAGAAC
CTCAGGGCAGAAGGCTTGATGTTGGAAAAGGAGCCAGCCGTTGCAAATGCTGATATCATG
TTTATTAAAATTCACATTCCATGGGACACGTTGTGCAAGTATGCAGAGAGGCTGAATATC
AGGATGCCCTTCAGGAAAAGATCCTACTACACTGACCCACGGAGCAAATCAACGGGCAGT
ATGCACAATTATTTTAGAAGACTCAAAAAATGGATGTCCCAAAACCCAATGGTTCTGGAC
AAGTCAGCGTTTCCAGACCTGGAGGAGTCAGACTGCTACACTGGCCCCTTCAGCCGTGCG
CGGATTCACCACTTCATAATAAACAATAAGGACACCTTCTTCAGCAATGCTACTCGAAGC
AGGATAGTCTACCACATGCTTCAGCACACCAAATATGAAAATGGAATATCAAAAGTGGGT
ATCTGTAAACTGATAAACAATGGCTCATATATAGCAGCTTTTCCCCCGCATGAGGGAGCC
TACAAGAGTAGCCAGCCCATCAAAACCCATGGACCTCAGAATAACAGACATCTATTATAC
GAGCGTTGGGCACGCTGGGGAATGTGGTACAAGCACCAGCCCCTGGATTTAATCAGGCTG
TATTTTGGTGAGAAGATTGGGCTATACTTTGCGTGGCTGGGATGGTATACTGGAATGCTG
ATTCCTGCAGCACTGGTTGGCTTGTGTGTTTTCTTCTATGGAATATTTACAATGAATGCA
AGTCAAGTAAAGGTGACATACTTGTTTGATAATGGAGGGACAGTCTTCTTTGCTATTTTT
ATGGCAATATGGGCCACAGTCTTCCTGGAGTTTTGGAAAAGAAGAAGAAGTACACTGACC
TATACTTGGGACCTTATTGAATGGGAAGAAGAAGAGGAAACACTTCGTCCCCAGTTTGAA
GCAAAATATTACAAGATGGAGAGAGTGAATCCCATTAGTGGAAAACCTGAGCCACATCAG
CCTTCTTCAGACAAAGTCAGTCGTCTTCTTGTTTCTATATCAGGAATATTCTTCATGATT
TCTTTGGTGATCACTGCAGTGTTTGCAGTGGTGGTTTATCGCCTGGTTGTCATGGAACAG
TTTGCATCCTTCAAATGGAATTTCATCAAACAACACTGGCAGTTTGCAACATCTGCTGCT
GCTGTCTGTATCAATTTTGTAATCATCATGGTCCTGAATCTTGCTTATGAAAAAATTGCT
TATCTTCTCACTAATTTAGAATATCCTCGAACAGAATCTGAATGGGAAAACAGTTTTGCC
CTGAAGATGTTCCTCTTCCAGTTTGTTAATTTAAACAGTTCTATCTTCTATATCGCTTTC
TTTTTGGGGAGATTTGTAGGCCACCCAGGAAATTACAATAAACTCTTTAACCGGTGGAGG
CTGGAGGAATGTCATCCTAGTGGCTGTTTGATAGACCTCTGCCTCCAGATGGGTGTTATC
ATGTTTTTGAAGCAAATATGGAACAACTTCATGGAATTGGGATATCCGTTGATCCAGAAC
TGGTGGTCACGACATAAAATCAGGCGGGGAATACAAGATGCTTCTATACCTCAGTGGGAA
AATGATTGGAATCTGCAGCCCATGAATATTCACGGACTAATGGATGAATACTTAGAAATG
GTTTTGCAATTTGGTTTTACCACCATATTTGTTGCGGCTTTTCCTCTGGCCCCTCTTTTG
GCTTTGTTAAACAACATCATTGAAATCAGGCTGGATGCATACAAATTTGTCACCCAGTGG
CGGAGGCCTCTGCCAGCCAGAGCAACTGACATAGGTATCTGGTATGGAATTCTTGAAGGA
ATTGGTATACTGGCTGTGATCACCAATGCATTTGTAATTGCTATCACATCTGATTACATC
CCACGTTTTGTCTATGAATACAAATATGGCCCCTGTGCAGGTCATTTTGAATATGGTGAA
AATTGTTTAAAGGGATATGTCAACAATAGCCTATCCTTCTTTGACCTGAGTGAGCTTGGC
CTGGGAAAATCTGGTTATTGCAGGTACCGAGACTACAGAGGTCCCCCTTGGAGTTCCAAA
CCTTATGAGTTCACCTTACAGTACTGGCACATCCTCGCTGCTCGGTTGGCCTTCATTATC
GTGTTTGAGCACCTTGTGTTTGGAATCAAGTCATTCATTGCATACCTGATTCCAGATGTA
CCGAAGAACCTTTATGACCGAATACGACGGGAAAAGTACTTAGTCCAAGAAATGATGTAT
GAAGCTGAGCTAGAGCATTTGCAACAACAGCGAAGAAAAAGTGGTCACCCTGTTCACCAT
GAATGGCCT
>PhDi|XM_028516283.1_cds_XP_028372084.1_1
ATGAATTACATAGCATCCAGTGGACTTCTATTTAAAGATGGCAAAAAGCGGATTGATTAC
ATTCTGGTTTATAGAAAGTCAAATATACAATATGATAAGAGAAACACATTTGAAAAAAAC
CTGAGAGCAGAAGGCTTGATGTTGGAAAAGGAGCCAGCTGTTGCAAACACTGATATCATG
TTTATTAAAATTCACATTCCATGGGACACGCTGTGCAAGTATGCAGAGAGGCTGAATATC
AGGATGCCCTTCAGGAAAAAGTCCTATTACACTGACCCGAGGAGCAAATCAACGGGCAGT
GTACACAATTATTTTAGAAGACTCAAAAAATGGATGTCTCAAAACCCAATGGTTCTGGAC
AAGTCAGCGTTTCCAGAGCTGGAGGAGTCAGACTGCTACACCGGTCCCTTCAGCCGTGCA
AGGATTCACCACTTCATAATAAACAATAAGGACACCTTCTTCAGCAATGCTACTCGAAGC
AGGATCGTCTATCACATGCTGCAGCACACCAAATACGAGAACGGAATATCAAAAGTGGGT
ATCTGTAAACTGATAAACAATGGCTCCTATATAGCAGCTTTTCCCCCACATGAGGGAGCC
TACAAGAGCAGCCATCCCATCAAAACTCATGGACCTCAGAATAACAGGCATCTATTATAT
GAGCGCTGGGCACGCTGGGGAATGTGGTACAAGCATCAGCCCCTGGATTTAATCAGGCTG
TATTTTGGTGAGAAGATTGGGCTGTACTTTGCTTGGCTGGGATGGTATACTGGAATGCTG
ATTCCCGCCGCACTGGTTGGCTTGTGTGTTTTTTTCTATGGGATATTTACAATGAATGCA
AGTCAAGTAAAGGTGACATACTTGTTCGATAATGGAGGAACAGTCTTCTTTGCTATTTTT
ATGGCAATATGGGCCACAGTCTTCCTGGAGTTTTGGAAAAGAAGAAGAAGTACTCTGACA
TATACTTGGGATCTCATTGAATGGGAAGAGGAGGAGGAAACGCTCCGTCCCCAGTTCGAA
GCGAAGTACTACAAGATGGAGAGAGTGAATCCCATCAGTGGAAAGCCTGAGCCGCATCAG
CCTTCCTCAGACAAAGTCAGCCGTCTCCTTGTCTCTATCTCAGGGATATTCTTCATGATC
TCTTTGGTGATCACTGCAGTGTTTGCAGTCGTGGTGTATCGCCTGGTTGTCATGGAGCAG
TTTGCATCATTCAAGTGGAATTTCATCAAACAACACTGGCAGTTTGCAACCTCTGCAGCT
GCTGTCTGTATCAATTTTGTAATCATCATGGCCCTGAACCTTGCTTATGAAAAAATTGCT
TACCTTCTCACTAACTTAGAATATCCTCGAACAGAATCGGAATGGGAAAACAGTTTTGCC
CTGAAGATGTTCCTCTTCCAGTTTGTCAATTTAAACAGTTCTATCTTCTATATCGCTTTC
TTTTTGGGGAGATTTGTAGGCCACCCAGGAAATTACAACAAACTCTTTAACCGGTGGAGA
CTGGAGGAATGTCATCCGAGTGGCTGCCTAATAGACCTCTGCCTCCAGATGGGAGTGATC
ATGTTTTTGAAGCAAATATGGAACAACTTCATGGAGCTGGGATACCCGTTGATCCAGAAC
TGGTGGTCACGACATAAAATCAAGCGAGGAATACAAGATGCTTCTATACCTCAGTGGGAA
AATGATTGGAATCTGCAGCCCATGAATATTCATGGACTGATGGATGAATATTTAGAAATG
GTTTTGCAGTTTGGTTTTACCACCATATTTGTTGCGGCTTTTCCTCTGGCCCCTCTTTTG
GCTTTGTTAAATAATATCATTGAAATCAGGCTGGATGCATACAAATTTGTCACCCAGTGG
CGGAGGCCTCTGCCAGCCCGAGCAACTGACATAGGTATATGGTATGGAATTCTTGAAGGG
ATCGGTATATTGGCTGTGATCACCAATGCATTTGTCATTGCTATTACATCTGATTACATC
CCCCGTTTTGTCTATGAATACAAATATGGCCCCTGTGCAAGACATTTCGACTACGGTGAA
AATTGTTTAAAGGGATATGTCAACAACAGCCTCTCCTTTTTTGACCTGAGTGAGCTTGGT
ATGGGAAAATCGGGTTATTGCAGATACCGAGACTACAGAAGTCCCCCTTGGAGTTCCAGA
CCCTATGAGTTCACCTTACAGTACTGGCACATCCTCGCTGCTCGGTTGGCCTTCATCATC
GTGTTCGAGCACCTTGTTTTTGGGATCAAGTCATTCATCGCATACCTGATTCCAGATGTA
CCAAAAAAACTGTATGACCGAATACGACGGGAGAAGTACTTAGTCCAAGAAATGATGTAT
GAGGCTGAGCTAGAGCATTTGCAACAACAACGAAGGAAAAGCGGTCATCCTGTTCACCAT
GAATGGCCT
>PtVa|XM_023532087.1_cds_XP_023387855.1_1
ATGAATTACATAGCATCCAGTGGACTTCTATTCAAAGATGGCAAAAAGCGGATTGATTAC
ATCTTGGTTTATAGAAAGTCAAATATACAATATGATAAAAGAAACACATTTGAAAAGAAC
CTCAGAGCAGAAGGCTTGATGTTGGAAAAGGAGCCAGCTGTTGCAAATGCTGATATCATG
TTTATTAAAATTCACATTCCATGGGACACGCTGTGCAAGTATGCAGAGAGGTTGAATATC
AGGATGCCCTTCAGGAAAAAATCCTATTACACTGACCAGAGGACCAAATCAATGGGCAGT
GTACACAATTATTTTAGAAGACTCAAAAAATGGATGTCCCAGAACCCAATGGTTCTTGAC
AAGTCAGCTTTTCCAGACCTGGAGGAATCAGACTGCTATACTGGCCCCTTCAGCCGTGCT
CGGATTCACCACTTTATAATAAACAATAAGGACACCTTCTTCAGCAATGCTACTCGAAGC
AGGATAGTCTATCACATGCTGCAGCACACCAAATATGAAAACGGAATATCAAAAGTGGGT
ATCTGTAAACTTATAAACAATGGTTCATATATAGCAGCTTTTCCCCCACATGAGGGAGCC
TACAAGAGTAGCCAGCCCATCAAAACCCACGGACCTCAGAATAACAGACATCTATTATAT
GAGCGTTGGGCACGCTGGGGAATGTGGTACAAGCATCAGCCCCTGGATTTAATCAGGCTA
TATTTTGGTGAGAAGATTGGTCTATACTTTGCTTGGTTGGGATGGTATACTGGAATGCTG
ATTCCTGCTGCACTGGTTGGCTTGTGTGTTTTCTTCTATGGAATATTTACGATGAATGCA
AGTCAAGTAAAGGTGACATATTTGTTTGATAATGGAGGGACAGTCTTCTTTGCTATTTTT
ATGGCAATATGGGCCACAGTCTTCCTGGAGTTTTGGAAAAGGAGAAGAAGTACACTGACC
TATACTTGGGACCTTATTGAATGGGAAGAAGAGGAGGAAACACTTCGTCCACAGTTTGAA
GCAAAGTATTACAAGATGGAGAGGGTGAATCCCATCAGTGGAAAACCTGAGCCACATCAG
CCTTCCTCAGACAAAGTCAGTCGTCTTCTTGTTTCTATCTCAGGAATATTCTTCATGATT
TCTTTGGTGATTACTGCAGTCTTTGCAGTTGTGGTATATCGCCTGGTTGTCATGGAACAG
TTTGCATCTTTCAAGTGGAATTTCATCAAACAACATTGGCAGTTCGCAACATCTGCTGCC
GCTGTCTGTATCAATTTTGTAATCATTATGGCACTGAATCTTGCCTATGAAAAAATTGCT
TACCTTCTCACTAATTTAGAATTTCCTCGAACAGAATCTGAATGGGAAAACAGCTTTGCC
CTAAAGATGTTCCTCTTCCAGTTTGTCAATTTAAATAGTTCTATCTTCTATATTGCTTTC
TTTTTGGGGAGATTTGTAGGCCACCCAGGAAATTACAATAAACTTTTTAACCGGTGGAGA
CTAGAGGAATGTCACCCTAGTGGCTGTTTGATAGACCTCTGCCTCCAGATGGGAGTTATC
ATGTTTTTGAAGCAAATATGGAACAACTTTATGGAACTGGGATACCCGTTGATCCAGAAC
TGGTGGTCAAGACATAAAATCAAGCGGGGAATCCAAGATGCATCTATACCTCAGTGGGAA
AATGATTGGAATCTGCAGCCCATGAATATTCATGGACTGATGGATGAATACTTAGAAATG
GTTTTACAGTTTGGTTTTACCACCATCTTTGTTGCGGCTTTTCCTCTGGCCCCTCTTTTG
GCTTTGTTAAACAATATCATTGAAATTAGGCTGGATGCATACAAATTTGTCACACAGTGG
CGGAGGCCTCTGCCAGCTCGAGCAACTGACATAGGTATCTGGTATGGAATTCTTGAAGGA
ATTGGTATATTGGCTGTGATTACCAATGCATTTGTAATTGCTATTACATCTGATTACATC
CCACGTTTTGTCTACGAATACAAATATGGCCCCTGTGCAAGTCATTTTGAATATGGTGAA
AATTGTTTAAAGGGATATGTCAACAATAGCCTGTCCTTCTTTGACCTGAGTGAGCTTGGC
ATGGGAAAGTCTGGTTATTGCAGATACCGAGACTACAGAGGTCCTCCTTGGAGTTCCAAA
CCCTATGAGTTCACCTTACAATACTGGCATATCCTCGCTGCTCGATTGGCCTTCATTATC
GTGTTTGAGCACCTTGTTTTTGGGATCAAGTCATTCATCGCATACCTGATTCCAGATGTA
CCAAAGAACCTATATGACCGAATACGACGGGAGAAGTACTTAGTCCAAGAAATGATGTAT
GAGGCTGAACTAGAGCATTTGCAACAACAGCGGAGAAAAAGTGGTCATCCTGTTCACCAT
GAATGGCCT
>RhFe|XM_033120577.1_cds_XP_032976468.1_1
ATGAATTACATAGCATCCAGTGGGCTTCTATTCAAAGATGGGAAAAAGCGGATTGATTAC
ATCCTGGTTTATAGAAAGTCAAACGTACAATATGACAAAAGAAATACATTTGAAAAGAAC
CTCAGAGCAGAAGGCTTGATGTTGGAAAAGGAGCCAGCTGTAGCAAATGCTGATATCATG
TTTATTAAAATTCACATTCCATGGGACACGCTGTGCAAGTATGCAGAGAGGCTGAATATC
AGGATGCCCTTCAGGAAAAAATCCTACTACACTGACGGGAGGAACAAATCAATGGGCAGG
GTGCACAGTTATTTTCGAAGACTCAAAAAATGGATGTCCCAAAACCCAATGGTTCTCGAC
AAGACAGCTTTTCCAGAACTGGAGGAGTCAGACTGTTATACCGGCCCCTTCAGCCGTGCA
CGAATTCACCACTTCATCATAAACAATAAGGACACCTTCTTCAGCAATGCCACTCGGAGC
AGAATAGTCTATCACATGCTGCAGCACACCAAATATGAAAATGGAATATCAAAAGTGGGC
ATCTGTAAACTTATTAACAATGGCTCTTACATAGCAGCTTTTCCCCCACATGAGGGCGCC
TACAAGAGTAGCCAGCCCATCAAAACCCACGGACCTCAGAATAACAGACATCTATTGTAT
GAGCGCTGGGCACGCTGGGGGATGTGGTACAAGCATCAGCCCCTGGATTTAATCAGGCTA
TATTTTGGAGAGAAGATTGGGCTATACTTTGCTTGGTTGGGATGGTATACTGGAATGCTG
ATTCCTGCAGCACTGGTTGGCTTGTGTGTGTTCTTCTATGGAATATGTACAATGAATGCA
AGTCAAGTAAAGGTGACATATTTGTTTGATAATGGTGGGACAGTCTTCTTTGCTATTTTC
ATGGCAATATGGGCCACCGTTTTCCTGGAGTTTTGGAAAAGGAGAAGAAGTACACTGACC
TATACTTGGGACCTTATTGAATGGGAAGAAGAGGAGGAAACACTCCGTCCACAGTTTGAA
GCAAAGTATTACCAGATGGAGAGAGTGAATCCCATCAGTGGAAAACCTGAGCCACATCAG
CCTTCCTCAGACAAAGTCAGCCGTCTTCTTGTTTCTATCTCAGGAATATTCTTCATGATT
TCTTTGGTGATCACTGCAGTGTTTGCAGTTGTAGTATATCGCCTGGTTGTCATGGAACAG
TTTGCATCGTTCAAGTGGAATTTCATCAAACAACACTGGCAGTTTGCAACATCTGCTGCT
GCTGTCTGTATCAATTTTGTAATCATTATGGTACTGAATCTTGCTTATGAAAAAATTGCT
TACCTCCTCACTAATTTAGAATATCCTCGGACAGAATCTGAATGGGAAAACAGCTTTGCC
CTGAAGATGTTCCTCTTCCAGTTTGTCAATTTAAACAGTTCTATCTTTTATATCGCTTTC
TTCTTGGGGAGATTTGTAGGTCACCCAGGAAATTACAATAAACTTTTTAACCGGTGGAGA
CTGGAGGAATGTCATCCTAGCGGCTGTCTGATAGACCTTTGCCTCCAGATGGGAGTTATC
ATGTTTTTGAAGCAAATATGGAACAACTTCATGGAACTGGGATACCCGTTGATCCAGAAC
TGGTGGTCAAGACATAAAATCAAACGGGGAATCCAAGATGCTTCTATACCTCAGTGGGAA
AATGATTGGAATCTGCAGCCCATGAATATTCATGGTCTGATGGATGAATACTTAGAAATG
GTTTTGCAGTTTGGTTTTACCACCATCTTTGTTGCGGCTTTTCCTCTGGCCCCTCTTTTG
GCTTTGTTAAACAATATCATTGAAATCAGACTGGATGCATACAAATTTGTCACACAATGG
CGGAGACCTCTGCCAGCCCGAGCAACAGACATAGGTATCTGGTATGGAATTCTTGAAGGA
ATTGGTATATTGGCTGTGATCACCAATGCATTTGTGATTGCTATTACTTCTGATTACATC
CCACGTTTTGTCTATGAATACAAATATGGCCCCTGTGCAAGTCATTTTGAATATGGTGAA
AATTGTTTAAAGGGATATGTCAACAATAGCCTCTCCTTCTTTGACCTGAGTGAGCTTGGT
ATGGGAAAGTCTGGTTATTGCAGATACCGAGATTACAGAGGTCCCCCTTGGAGTTCCAGA
CCCTATGAGTTCACCTTACAATACTGGCATATCCTCGCTGCTCGGTTGGCCTTCATTATC
GTGTTTGAGCACCTTGTTTTTGGGATCAAGTCATTCATTGCATACCTGATTCCAGATGTA
CCAAAGAACCTATATGACCGAATACGACGGGAGAAGTATTTAGTCCAAGAAATGATGTAT
GAGGCTGAACTTGAGCATTTGCAGCAACAGCGGAGAAAAAGTGGTCATCCTGTTCACCAT
GAATGGCCT
>RoAe|XM_016147424.1_cds_XP_016002910.1_1
ATGAATTACATAGCATCCAGTGGACTTCTATTCAAAGATGGCAAAAAGCGGATTGATTAC
ATCTTGGTTTATAGAAAGTCAAATATACAATATGATAAAAGAAACACATTTGAAAAGAAC
CTCAGAGCAGAAGGCTTGATGTTGGAAAAGGAGCCAGCTGTTGCAAATGCTGATATCATG
TTTATTAAAATTCACATTCCATGGGACACGCTGTGCAAGTATGCAGAGAGGTTGAATATC
AGGATGCCCTTCAGGAAAAAATCCTATTACACTGACCAGAGGACCAAACCAATGGGCAGT
GTACACAATTATTTTAGAAGACTCAAAAAATGGATGTCCCAGAACCCAATGGTTCTTGAC
AAGTCAGCTTTTCCAGACCTGAAGGAGTCAGACTGCTATAATGGCCCCTTCAGTCGTGCT
CGGATTCACCACTTTATTATAAACAATAAGGACACTTTCTTCAGCAATGCTACTCGAAGC
AGGATAGTCTATCACATGCTGCAGCACACCAAATATGAAAATGGAATATCAAAAGTGGGT
ATCTGTAAACTTATAAACAATGGTTCATATATAGCAGCTTTTCCCCCACATGAGGGAGCC
TACAAGAGTAGCCAGCCCATCAAAACCAATGGACCTCAGAATAACAGACATCTATTATAT
GAGCGCTGGGCACGCTGGGGAATGTGGTACAAGCATCAGCCCCTGGATTTAATCAGGCTA
TATTTTGGTGAGAAGATTGGGCTATACTTTGCTTGGTTGGGATGGTACACTGGAATGCTG
ATTCCTGCCGCACTGGTTGGCTTGTGTGTTTTCTTCTACGGAATATTTACAATGAATGCA
AGTCAAGTAAAGGTGACATATTTGTTTGATAATGGAGGGACAGTCTTCTTTGCTATTTTT
ATGGCAATATGGGCCACAGTCTTTCTGGAGTTTTGGAAAAGGAGAAGAAGTACACTGACC
TATACTTGGGACCTTGTTGAATGGGAAGAAGAGGAGGAAACACCTCGTCCACAATTTGAA
GCAAAGTATTACAAGATGGAGAGGGTGAATCCCATCAGTGGAAAACCTGAGCCATATCAG
CCTTCCTCAGAGAAAATCAGTCGTCTTCTTGTTTCTATCTCAGGAATATTCTTCATGATT
TCTTTGGTGATCACTGCAGTCTTTGCAGTTGTGGTATATCGCCTGGTTGTCATGGAACAG
TTTGCATCTTTCAAGTGGAATTTCATCAAACAACATTGGCAGTTCGCAACATCTGCTGCT
GCTGTCTGTATCAATTTTGTTATCATTATGGCACTGAATCTTGCCTATGAAAAAATTGCT
TTCCTTCTCACTAATTTAGAATTTCCTCGAACAGAATCTGAGTGGGAAAATAGCTTTGCC
CTAAAGATGTTCCTCTTCCAGTTTGTCAATTTAAACAGTTCTATCTTCTATATTGCTTTC
TTTTTGGGAAGATTTGTAGGCCACCCAGGAAATTACAATAAACTTTTTAACCGGTGGAGA
CTAGAGGAATGCCACCCCAGTGGCTGTTTGATCGACCTCTGCCTCCAGATGGGAGTCATC
ATGTTTTTGAAGCAAATATGGAACAACTTCATGGAACTGGGATACCCGTTGATCCAGAAC
TGGTGGTCAAGACATAAAATCAAGCGAGGAATCCAAGATGCATCTATACCTCAGTGGGAA
AATGATTGGAATCTGCAGCCCATGAATATTCACGGACTGATGGATGAATACTTAGAAATG
GTTTTGCAGTTCGGTTTTACCACCATCTTCGTTGCAGCTTTTCCTCTGGCCCCTCTTTTG
GCTTTGTTAAACAATATCATTGAAATCAGACTGGATGCATACAAATTTGTCACACAGTGG
CGAAGGCCTCTGCCAGCTCGAGCAACTGACATAGGTATCTGGCATGGAATTCTTGAAGGA
ATTGGTATATTGGCTGTGATTACCAATGCATTTGTAATTGCTATTACATCTGATTACATC
CCACGTTTTGTCTACGAATACAAATATGGCCCCTGTGCAAGTCATTTTGAATATGGTGTA
AATTGTTTAAAGGGATATGTCAACAATAGCCTGTCCTTCTTTGACCTGAGCGAGCTTGGC
ATGGGAAAGTCTGGTTATTGCAGATACCGAGACTACAGAGGTCCTCCTTGGAGTTCCAAA
CCCTATGAGTTCACCTTACAGTACTGGCATATCCTCGCTGCTCGATTGGCCTTCATTATC
GTGTTTGAGCACCTTGTTTTTGGGATCAAGTCATTCATCGCATACCTGATTCCAGATGTA
CCAAAGAACCTATATGACCGAATACGACGGGAGAAGTACTTAGTCCAAGAAATGATGTAT
GAGGCTGAACTAGAGCATTTGCAACAACAGCGGAGAAAAAGCGGTCATCCTGTTCACCAT
GAATGGCCT
