# Supplementary material for: Positively selected genes in the hoary bat (Lasiurus cinereus) lineage: prominence of thymus expression, immune and metabolic function, and regions of ancient synteny
Source: PeerJ. 2022 Mar 17;10:e13130. doi: 10.7717/peerj.13130 (PMC8934532; doi:10.7717/peerj.13130)
Supplement: Supplemental Information 4 — Likely alignment errors have been manually deleted between conserved codons. Recovery of the original codon positions requires alignment to the original accessions in each orthogroup. [file peerj-10-13130-s004.zip › renamed.manual/OG0004359.manual.fas]

>EpFu|XM_028140622.1_cds_XP_027996423.1_1
ATGGCAGCTCAGCGGATCCGAGCCGCCAACGCCAGCGGCCTCCCCCGGTGCAAGTCCGAG
GGGACCTTGATCGACCTGAGCGAAGGGTTTTCGGAAACGAGCTTTAATGATGTCAAAGTG
CCTTCTCCCAGTGCCTTGCTAGGAGACAATCCCACACCTTTCGGAAATGCAAAGGAAGTG
ATCGCAATCAAGGACTACTGCCCCAACAACTTCACCACCCTGAAGTTCTCCAAGGGCGAC
CACCTCTACGTGTTGGACACGTCCGGCGGGGAGTGGTGGTATGCCCACAACACCACGGAG
ATGGGCTACATCCCCTCCTCCTACGTGCAGCCCCTCAACTACCGGAACTCCACGCTGAGT
GACAGCGGGATGATCGACAATCTTCCCGACAGCCCAGAGGAAGTAGCCAAGGAGTTAGAT
TTGCTCGGAGGATGGACAGATGACAAGAAGGGATCGGGCAAAACCTACAGTAACAACCCT
TTCTGGAACGGGGTCCAAACGAACCCGTTTCTGAATGGGAAGGTGCCGGGGATGCCCAGT
GTGGACGAGCTGGCTCCCAGAAGTACTGTGGACTTGCTGCTCTTTGACACGGGCACGTCT
TCCTTCACGGGGTCCAGCCCGGCCACCACGAACAGCACCGGCAACATCCTTGACGAGCTG
CCGGCCACCAGCCAGCTCCAGGCCGAGGGGCCCGTCAAGCGGGACAACCCGTTCTTCCGG
AGCAAACGTTCCTACAGTCTGTCGGAACTCTCCGTCCTCCAAGCCAAGTCCGATGCGCCC
GACTCATCGGGGTATTTCACGGGCTTGAAGTCCCCGGCCCCCGAGCAGTTCCAGAGCCGG
GAGGACTTCCGCGCAGCCTGGCTGAGCCACCGGAAGCTGGCGCGGTCTTGCCACGACCTG
GACTTGCTGGGCCAAAGCCCTGGGTGGGGCCAGACCCAAGCAGTGGAGACCAACATCGTG
TGCAAGCTGGACAGCTCCGGGGGCTCCGTGCAGCTCCCCGACACCGGCATCGGCATCCAT
GTGCCGGAAGGCCACGTGGCCCGGGGGGAAACGCAGCAGATCTCCATGAAAGCCCTGCTG
GACCCCCCCTTGGAACTCAACAGCGACCGCTGCTGCACCGTCAGCCCGGTGCTGGAGGTG
AAGCTGAGCACCCTGGAGGTGAAAACCGTCATCATCTTGGAGATGAAAGTTTCAGCCGAG
GTGAAAAACGACATTTTCAGCAAAAGCACCGTGGGCCTCCAGTGCCTGAGGAGCGACCTG
AAGGAAGGGCCGTATGTCCCCATCCCCCTCACCTACAGCTACGGGGACACGGTCCAGGTG
CACCTGGACAACCTGGAGCCCTGTATGTACCTGGCCATCGTGGCCCACGGACCGAACATT
CTCTACCCTTCCACCGTGTGGGACTTCATCAATAAAAAAGTCACGGTGGGTCTCTACGGC
CCCAAACACATTCACCCATCCTTCAAGACAGTGGTGACCCTTTTTGGGCATGATTGTGCC
CCAAAGACTCTCCTGGTCACCGAGGTCACCCGCCAGGCCCCCAGCCCCGCGCCCGTGGCC
CTGCAGCTCTGGGGTAAGCACCAGTTCGTCTTGTCCCGGCCCCAGGACCTCCAGGTCTGC
ATGTTTTCCAACATGACCAACTACGAGGTCAGAGCCGGCGACCAGGCCAAAGTCGTGAGA
GGGTTCCAGATGAAGCTGGGCAAGGTGAGCCGCCTCATCTTCCCCATCGCCTGCCAGAAC
CCCAGCGAGCTCTCCGACTTCACCCTGAGGGTCCAGGTGAAGGACGACCAGGAGGCCATC
CTCACCCAGTTTTGCGTCCAGACGCCCCAGCCGCCCCCCAAAAGTGCCATCAAGCCGTCC
GGGCAGAGGCGGTTCCTCAAGAAGAACGAGGTCGGGAAGATCATTCTGTCCCCGTTCGCC
GCCGCCACCACCAAGTACCCGACCTTTCAGGACCGCCCCGTGTCCAGCCTCAAGTTCGGC
AAGCTGCTGAAGACCGTGGTCCGGCAGAGCAAGAACCACTACCTGCTGGAGTACAAGAAG
GGCGACGCCATCGCCCTGCTCAGCGAGGAGAAGATCCGGCTGAAGGGGCAGCTGTGGACC
AAGGAGTGGTACATCGGCTACCACCAGGGCAAGGTGGGCCTGGTGCACGCCAGGAACGTG
CTGGTGGTGGGCAAGGCCCGGCCCAGCCTCCTGGCGGGACCCGAGCTCAGCACCTCGGTG
CTGCTGGAGCAGATCCTGCGGCCCTGCAAGTTCCTCACCTACATCTACGCCTCCGTCAGG
ACGCTGCTCATGGAGAACATCAGCAGCTGGCGCTCCTTCGCCGACGCCCTGGGCTACGGG
AACCTGCCGCTCACCTTCTTCTGCCGAGCGGAGCTGGACAGCGAGCCCGAGCGGGTGGCG
TCCGTCCTGGAGAAGCTGAAGGAGGACTGTAACAACGCGGAGAACAAGGACCGGAAGTCC
TTCCAGAAGGAGCTCATGATGGCCTTGCTGAAGATGGACTGCCAGGGCCTGGTGGTCCGG
CTCATCCAGGACTTTGTGCTCCTGACCACGGCTGTCGAGGTGGCGCAGCGCTGGAGGGAG
CTGGCCGAGAAGCTCGCCAAGGTGTCCAAGCAGCAGATGGACGCATATGAGTCTCCCCAC
CGGGACAGGAACGGGGTCGTGGACAGCGAGAGCCACCAGATCGGGGACAGCTACCGGGAC
GTCATCCAGGAGCTGCACACCGGCCTGGACAGGATGAAGAACCCCATCACCAAGCGCTGG
AAGCACCTCACGGGCACCCTCATCCTCGTGAACACCCTGGACATCCTGCGAGCGGCTGCC
TTCAGTCCTGCCGACCAGGACGACTTTGTGATT
>HiAr|XM_019630084.1_cds_XP_019485629.1_1
ATGGCGGCTCAGCGGATCCGAGCTGCCAACTCCAGCGGCCTCCCGCGGTGCAAGTCCGAG
GGGACCTTGATTGACCTGAGCGAAGGGTTTCCAGAAACAAGCTTCAACGATGTCAGAGTG
CCTTCTCCCAGTGCCTTGCTAGGAGACAATCCCACACCTTTTGGAAACGCGAAGGAAGTG
ATCGCAATCAAGGACTACTGCCCCAACAACTTCACCACCCTGAAGTTCTCCAAGGGTGAC
CATCTCTACGTCTTGGACACCTCAGGCGGGGAGTGGTGGTATGCGCACAACACCACGGAG
ATGGGCTACATCCCATCCTCCTATGTGCAGCCCTTAAACTACCGGAACTCCACGTTAAGT
GACAGTGGGATGATTGACAACCTTCCCGACAGCCCAGACGAAGTAGCCAAGGAGTTAGAT
TTGCTCGGAGGATGGACGGATGACAAGAAGGGATTGGGAAAAACCTACAGTAACAACCCT
TTCTGGAATGGGGTCCACACAAACCCATTTCTGAACGGGAACGTGCCGGCGATGCCCGGC
GGAGATGAGCTGGCGCCCAGGAGTACTGTGGATTTGCTGCTCTTCGACACAGGCCCGTCC
TCCTTCACTGAGTCCAGCCTGGCCACCACGAGCAGCACCGGCAACATCTTGGACGAGCTG
CCAGCCGCAAATCAACTCCAGGCCGAGCCGCCGGTCAAGCGGGACAACCCCTTTTTCAGA
AGTAAACGTTCCTACAGCCTGTCGGAACTCTCCGTGCTCCAAGCCAAGTCCGACGCGCCT
GCGTCTTCGGGGTTTTTCACGGGCTTGAAGTCACCGGCCCCCGAGCAATTCCAGAGCCGG
GAGGACTTCCGAGCTGCCTGGCTGAGTCATCGGAAGTTGGCCCGGTCTTGCCACGACCTG
GACCTGCTGGGCCAAAGCCCCGGGTGGGGCCAGACCCAGGCAGTGGAGACAAACATTGTG
TGCAAGCTGGATCACTGCGGGGGCTCTGTGCAGCTGCCCGACACCAGCATCAGCATTCAC
GTGCCCGAGGGCCACGTGGCTCCGGGGGACACGCAGCAGATCGCCATGAAAGCGCTGCTG
GACCCCCCCTTGGAGCTCAACAGTGACAGGTGCTGTAGCATCAGCCCCGTGCTGGAGGTG
AAACTGAGCACCCTGGAGGTGAAAACCTTTATCATCTTGGAGATGAAAGTTTCGGCCGAG
GTGAAAAACGACATTTTTAGCAAAAGCACAGTGGGCCTCCAGTGCCTGAGGAGCGACTTA
AAGGAAGGGCCGTATGTCCCCATCCCACTCACCTACAGCTACGGGGACACGGTCCAGGTG
CACCTGGACAACCTGGAGCCCTGTATGTACCTGGCCATTGTCGCCCACGGTCCAAACATT
CTCTACCCTTCCACCGTATGGGACTTCATCAGTAAGAAGATCACAGTGGGTCTCTACGGC
CCCAAACACATTCATCCGTCCTTCAAGACCGTGGTGACCATTTTTGGGCACGATTGTGCC
CCGAAAACTCTGCTGGTCAGCGAGGTCACCCGTCAGGCCCCGAGCCCTGCGCCAGTGGCC
CTGCAGCTCTGGGGCAAGCACCAGTTCGTCCTGTCCCGGCCCCAGGACCTCCAAGTCTGC
ATGTTTTCCAACATGACCCATTACGAGGTCAAAGCCGGCGAGCAGGCCAAAGTCGTGAGG
GGCTTCCAAGTGAAGCTGGGCAAGGTGGGCCGCCTCGTCTTCCCCATCAGCTGCCGGAAC
CCCAGCGAGCTCTCGGACTTCACCCTGCGGGTCCAGGTGAAAGACGACCAGGAGGCCATC
CTGACCCAGTTCTGCGTCCAGACTCCCCAACCACCCCCCAAAAGTGCCGTCAAGCCGTCC
GGGCAGAGACGGTTTCTCAAGAAGAACGAGGTCGGGAAAATCATCCTGTCCCCGTTTGCT
GCC---ACCACCAAGTACCCAACCTTCCAGGACCGCCCGGTGTCCAGCCTCAAGTTCGGC
AAGTTGCTCAAGACCGTGGTCCGGCAGAGCAAGAACCACTACCTGCTGGAGTACAAGAAG
GGCGACGCCATCGCCCTGCTCAGCGAGGAGAAGATCCGCCTGAAGGGGCAGCTGTGGACC
AAGGAGTGGTACATCGGCTACCACCAGGGGAAGGTGGGCCTGGTGCACGCCAAGAACGTG
CTTGTGGTGGGCAGGGCCAGGCCCAGCCTGCTCTCCGGGCCCGAGCTGAGCACGTCGCTG
CTGCTGGAGCAGATCCTGCGGCCTTGCAAGTTCCTCACCTACATCTACGCCTCCGTGCGG
ACCCTGCTCATGGAGAACATCAGCAGCTGGCGCTCCTTCGCCGACGCCCTGGGCTACGGG
AACCTCCCGCTCACCTTTTTCTGCCGCGCGGAGCTCGACAGCGAGCCGGAGCGGGTGGCG
TCTGTCCTGGAGAAACTGAAGGAGGACTGTAACAACGCGGAGAGCAAAGACCGGAAGTCC
TTCCAGAAGGAGCTCATGATGGCCTTACTGAAGTTGGACTGCCAGGGCCTGGTGGTCAGA
CTCATCCAGGACTTTGTGCTGCTGACCACGGCCGTCGAGGTGGCGCAGCGCTGGAGGGAG
CTGGCCGAGAAGCTGGCCAAGGTGTCCAAGCAGCAGATGGACGCGTACGAGTCTCCCCAC
CGGGACAGGAACGGGGTCGTGGACAGCGAGAGCCACCAGGTTGGGGACAGCTACCGGGAT
GTCATCCAGGAGCTGCACACAGGCCTGGACAGGATGAAGAACCCCATCACCAAGCGCTGG
AAACACCTCACGGGGACGCTAATCCTGGTGAACTCCCTGGACGTTCTGCGAGCAGCTGCC
TTCAGCCCTGCGGACCAGGACGACTTCGTGATT
>LaCi|559-exonerate_protein2genome-gene-11.0-mRNA-1
ATGGCAGCTCAGCGGATCCGAGCCGCCAACGCCAGCGGCCTCCCCCGGTGCAAGTCCGAG
GGGACCTTGATCGACCTGAGTGAAGGGTTTTCAGAAACGAGCTTTAATGATGTCAAAGTG
CCTTCTCCCAGTGCCTTGCTAGGAGACAATCCCACACCTTTTGGAAATGCAAAGGAAGTG
ATCGCAATCAAGGACTACTGCCCCAACAACTTCACCACCCTGAAGTTCTCCAAGGGCGAC
CACCTCTACGTCTTGGACACGTCCGGCGGGGAGTGGTGGTATGCCCACAACACCACGGAG
ATGGGCTACATCCCCTCCTCCTACGTGCAGCCCCTCAACTACCGGAACTCCACGCTGAGT
GACAGCGGGATGATCGACAATCTTCCCGACAGCCCAGAGGAAGTAGCCAAGGAGTTAGAT
TTGCTCGGAGGATGGACAGATGACAAGAAGGGATCGGGCAAAACCTATAGTAATAACCCT
TTCTGGAATGGGGTCCAGACGAACCCCTTTCTGAATGGGAAGGTGCCAGGGATGCCCAGT
GTGGACGAGCTGGCTCCCAGAAGTACGGTGGACTTGCTGCTCTTTGACACGGGCACGTCT
TTCTTCACGGAATCCAACTCGGCCACCACGAACAGCACTGGCAACATCCTTGACGAGCTG
CCGGCCACAAACCAGCTCCAGGCCGAGGGGCCTGTCAAGCGGGACAACCCATTCTTCCGG
AGCAAACGTTCCTACAGTCTGTCAGAACTCTCCGTCCTCCAAGCCAAGTCCGATGTGCCC
GACTCATCGGGCTATTTCACGGGCTTGAAGTCCCCGGCCCCCGAGCAGTTCCAGAGCCGG
GAGGACTTCCGCGCAGCCTGGCTGAGCCACCGGAAGCTGGCTCGGTCTTGCCACGACCTG
GACCTGCTGGGCCAAAGCCCTGGGTGGGGCCAGACCCAAGCGGTGGAGACAAACATCGTG
TGCAAGCTGGACAGCTCCGGGGGCTCCGTGCAGCTTCCCGACACGGGCATCAGCATCCAT
GTGCCAGAAGGCCACGTGGCCCCGGGGGAAACCCAGCAGATCTCCATGAAAGCCCTGCTG
GATCCCCCCTTGGAACTCAACAGCGACCGCTGCTGCACCGTCAGCCCGGTGCTGGAGGTG
AAGCTGAGCACCCTGGAGGTGAAAACCGTCATCGTCTTGGAGATGAAAGTTTCCGCCGAG
GTGAAAAATGACATTTTCAGCAAAAGCACAGTGGGCCTCCAGTGCCTGAGGAGCGACCTA
AAGGAAGGGCCCTATGTCCCCATCCCACTCAACTACAGCTATGGGGACACGGTCCAGGTG
CACCTGGACAACCTGGAGCCCTGTATGTACCTGGCCATCGTGGCCCTTGGGCCGAACATC
CTCTACCCTTCCACCGTATGGGACTTCATCAATAAAAAACTCACAGTGGGTCTCTATGGC
CCCAAACACATTCACCCATCCTTCAAGACAGTGGTGACCATTTTTGGGCACGATTGTGCC
CCAAAGACTCTCCTGGTCACCGAAGTCACCCGCCAGGCCCCCAGCCCCGCGCCCGTGGCC
CTGCAGCTCTGGGGTAAGCACCAGTTCATCTTGTCCAGGCCCCAGGACCTCCAGGTCTGC
ATGTTTTCCAACATGACAAATTACGAGGTCAGAGCTGGCGAGCAGGCCAAAGTCGTGAGA
GGGTTCCAGATGAAGCTGGGCAAGGTGAGCCGCCTCATCTTCCCCATCGCCTGCCAGAAC
CCCAGCGAGCTGTCCGACTTCACCCTGAGGGTCCAGGTGAAGGACGACCAGGAGGCCATC
CTCACCCAGTTTTGCGTCCAGACTCCCCAGCCGCCCCCTAAAAGTGCCATCAAGCCTTCC
GGGCAGAGACGGTTCCTCAAGAAGAACGAGGTCGGGAAAATCATTCTGTCCCCGTTTGCC
GCC---ACCACCAAGTACCCGACCTTTCAGGACCGCCCCGTGTCCAGCCTCAAGTTCGGC
AAGCTGCTCAAGACCGTAGTCCGGCAGAGCAAGAACCACTACCTGCTGGAGTACAAGAAG
GGTGATGCCATCGCCCTGCTCAGCGAGGAGAAGATCCGGCTGAAGGGGCAGCTGTGGACC
AAGGAGTGGTACATAGGCTACCACCAGGGCAAGGTGGGCCTGGTGCACGCCAAGAACGTG
CTGGTGGTGGGCAAGGCCCGGCCCAGCCTCCTGGCGGGGCCCGAGCTCAGCACCTCGGTG
CTGCTGGAGCAGATCCTGCGGCCCTGCAAGTTCCTCACCTACATCTACGCCTCCGTCAGG
ACGCTGCTCATGGAGAACATCAGCAGCTGGCGCTCCTTCGCCGACGCCCTGGGCTACGGG
AACCTGCCGCTCACCTTCTTCTGCAGAGCGGAGCTGGACAGCGAGCCCGAGCGGGTGGCG
TCCGTCCTGGAGAAGCTGAAGGAGGACTGTAACAACGCGGAGAACAAAGACCGGAAGTCC
TTCCAGAAGGAGCTCATGATGGCCTTGCTGAAGATGGACTGCCAGGGCCTGGTGGTCCGG
CTCATCCAGGACTTCGTGCTCCTGACCACGGCCGTCGAGGTGGCGCAGCGCTGGAGGGAG
CTGGCTGAGAAGCTGGCCAAGGTGTCCAAGCAGCAGATGGACGCATATGAGTCTCCCCAC
CGGGACAGGAACGGGGTCGTGGACAGTGAGAGCCACCAGATCGGGGACAGCTACCGGGAT
GTCATCCAGGAGCTGCACACCGGCCTGGACAGGATGAAGAACCCCATCACCAAGCGCTGG
AAGCACCTCACGGGCACCCTCATCCTCGTGAACACCCTGGACATCCTGCGAGCGGCTGCC
TTCAGTCCTGCCGACCAGGACGACTTTGTGATT
>MyLu|XM_006082682.3_cds_XP_006082744.1_1
ATGGCAGCTCAGCGGATCCGAGCCGCCAACGCCAGCGGCCTCCCCCGGTGCAAGTCCGAG
GGGACCTTGATCGACCTGAGTGAAGGGTTTTCAGAAACGAGCTTTAATGATGTCAAAGTG
CCTTCTCCCAGTGCCTTGCTAGGAGACAATCCCACACCTTTCGGAAACGCGAAGGAAGTG
ATCGCAATCAAGGACTACTGCCCCAACAACTTCACCACCCTGAAGTTCTCCAAGGGCGAC
CACCTCTACGTCCTGGACACGTCCGGCGGGGAGTGGTGGTATGCCCACAACACCACGGAG
ATGGGCTACATCCCCTCCTCCTACGTGCAGCCCCTCAACTACCGGAACTCCACGCTGAGT
GACAGCGGGATGATCGACAATCTTCCCGACAGCCCAGAGGAAGTAGCCAAGGAGTTAGAT
TTGCTCGGAGGATGGACAGATGACAAGAAGGGGTCGGGCAAAACCTACAGTAATAACCCT
TTCTGGAATGGGGTCCAAACGAACCCCTTTCTGAACGGGAAGGTGCCGGGGATGCCCAGC
GTGGACGAGCTGGCTCCCAGAAGTTCCGTGGACTTGCTGCTCTTCGACACGGGCACGTCT
TCCTTCACGGAGTCCAGCTCGGCCACCACAAACAGCACCGGCAACATCCTTGACGAGCTG
CCGGCCACAAACCAGCTCCATGCCGAGGGGCCGGTCAAGCGGGACAACCCGTTCTTCCGG
AGCAAACGTTCCTACAGTCTGTCGGAACTCTCCGTCCTCCAGGCCAAGTCCGACGCTCCC
GACTCATCGGGGTATTTTACGGGCTTGAAGTCCCCGGCCCCCGAGCAGTTCCAGAGCCGG
GAGGACTTCCGCGCAGCCTGGCTGAGCCACCGGAAGCTGGCTCGGTCTTGCCACGACTTG
GACTTGTTGGGCCAAAACCCTGGGTGGGGCCAGACCCAAGCAGTGGAGACGAACATCGTG
TGCAAGCTGGACAGCTCCGGGGGCTCCGTGCAGCTTCCCGACACCGGCATCAGCATCCAC
GTGCCGGAAGGCCACGTGGCCCAGGGGGAAACGCAGCAGATCTCCATGAAAGCGCTGCTG
GACCCCCCCTTGGAACTCAACAGCGACCGCTGCTGCACCGTCAGCCCGGTGCTGGAGGTG
AAGCTGAGCACCCTGGAGGTGAAAACCGTCATCGTCTTGGAGATGAAAGTTTCGGCCGAG
GTGAAAAATGACATTTTCAGCAAAAGCACAGTGGGCCTCCAGTGCCTGAGGAGCGACCTA
AAGGAAGGGCCCTATGTCCCCATCCCACTCAACTACAGCTACGGGGACACGGTCCAGGTG
CACCTGGACAACCTGGAGCCCTGTATGTACCTGGCCATCGTGGCCCATGGCCCGAACATT
CTCTACCCTTCCACCGTGTGGGACTTCATCAGTAAAAAAGTCACAGTGGGTCTCTATGGC
CCCAAACACATTCACCCGTCCTTCAAGACAGTGGTGACCATCTTTGGGCATGATTGTGCC
CCAAAGACTCTCCTGGTCACCGAGGTCACCCGCCAGGCCCCCAGCCCCGCGCCCGTGACC
CTGCAGCTCTGGGGTAAGCACCACTTCGTCTTGTCCAGGCCCCAGGACCTCCAGGTCTGC
ATGTTTTCCAACATGACAAACTACGAGGTCCGGGCCGGCGAGCAGGCCAAAGTCGTGCGA
GGGTTCCAGATGAAGCTGGGCAAGGTGAGCCGCCTCATCTTCCCCATCGCCTGCCAGAAC
CCCAGCGAGCTCTCCGACTTCACCCTGAGGGTCCAGGTGAAGGACGACCAGGAGGCCATC
CTCACCCAGTTTTGCGTCCAGACTCCCCAGCCGCCCCCCAAAAGTGCCATCAAGCCGTCC
GGGCAGAGACGGTTCCTCAAGAAGAACGAGGTCGGGAAAATCATTCTGTCCCCGTTCGCC
GCC---ACCACCAAGTACCCGACCTTCCAGGACCGCCCCGTGTCCAGCCTCAAGTTCGGC
AAGCTGCTCAAGACCGTGGTCCGGCAGAGCAAGAACCACTACCTGCTGGAGTACAAGAAG
GGCGACGCCATCGCCCTGCTCAGCGAGGAGAAGATCCGGCTGAAGGGGCAGCTGTGGACC
AAGGAGTGGTACATCGGCTACCACCAGGGCAAGGTGGGCCTGGTGCACGCCAAGAACGTG
CTGGTGGTGGGCAAGGCCCGGCCCAGCCTCCTGGCGGGGCCCGAGCTCAGCACCTCGGTG
CTGCTGGAGCAGATCCTGCGGCCCTGCAAGTTCCTCACCTACATCTACGCCTCCGTCAGG
ACGCTGCTCATGGAGAACATCAGCAGCTGGCGCTCCTTCGCCGACGCCCTGGGCTACGGG
AACCTGCCGCTCACCTTCTTCTGCCGAGCGGAGCTGGACAGCGAGCCCGAGCGGGTGGCG
TCCGTCCTGGAGAAGCTGAAGGAGGACTGTAACAACGCGGAGAACAAAGACCGCAAGTCC
TTCCAGAAGGAGCTCATGATGGCCTTGCTGAAGATGGACTGCCAGGGCCTGGTGGTCCGG
CTCATCNNG---------------------GCCGTCGAGGTGGCGCAGCGCTGGAGGGAG
CTGGCTGAGAAGCTCGCCAAGGTGTCCAAGCAGCAGATGGACGCGTACGAGTCTCCCCAC
CGGGACAGGAACGGGGTCGTGGACAGTGAGAGCCACCAGATCGGGGACAGCTACCGGGAC
GTCATCCAGGAGCTGCACACCGGCCTGGACAGGATGAAGAACCCCATCACCAAGCGCTGG
AAGCACCTCACGGGCACCCTCATCCTCGTGAACACCCTGGACATCCTGCGAGCGGCTGCC
TTCAGTCCTGCCGACCAGGACGACTTTGTGATT
>PhDi|XM_028510033.1_cds_XP_028365834.1_1
ATGGCAGCCCAGCGGATCCGCGCCGCCAACGCCAGCGGCCTCCCCCGGTGCAGGTCCGAG
GGGACGCTGATCGACCTGAGCGAAGGATTTTCGGAGGCGAGCTTTAACGATGTCAAAGTG
CCTTCCCCCAGTGCCTTGCTGGGAGACAACCCCACGCCCTTCGGGAACGCCAAGGAAGTG
GTGGCCATCAAGGACTACCGGCCCAGCAACTTCACCACCCTGAAGTTCTCCAAGGGCGAC
CACCTGTACGTGCTGGACACGTGCGGCGGCGAGTGGTGGTACGCCCACAACACCACGGAG
ATGGGCTACATCCCCTCCTCGCACGTGCGGCCCCTGAGCTGCCGGAACTCCACCCTGAGC
GACAGCGGGATGATCGACCTGCTCCCCGACAGCCCCGACGAGGCGGCCAGGGAGTTCGAC
GCGCCCGGGGGGTGGACGGATGACCAGAAAGGGTCCGGCAGGACCCACAGCAACAACCCT
TTCTGGAACGGGGCCCAGACCAACCCGTTCCTGAACGGGCACCTGCCGGTGGGGCCCAGC
GTGGAGGAGCTGGCCCCCAAGAGCACCGTGGACTTGCTGCTCTTTGACACGGGCCCGTCC
GCCTTCACCAATGGCGGCTCGGCCGCCACCAACGGCCCCGGCCCCGGCTTGGACGGGCCG
CCGGCCGCCGATCAGCTGCTCGCCGAGGGGCCCGCCAGGCGGGACAACCCGTTCTTCAGA
AGCAAGCGCTCCTACAGCCTGTCGGAGCTCTCCGTCCTCCAAGCCAAGTCCGACGCGCCC
GCCTCCTCGGGGTTCTTCACGGGCCTGAAGTCCCCGGTCCCCGAGCAGTTCCAGAGCCGG
GAGGACTTCCGGGCGGCCTGGCTGAGCCATCGGAAGCTGGCTCGGTCCTGCCACGACTTG
GACTTGCTGGGCCAAAGCCCCGGGTGGGGCCAGACCCAGGCGGTGGAGACAAACATCGTG
TGCAAGCTGGACAGCTCGGGGGGCTCCGTGCAGCTCCCCGACACCGGCATCAGCATCCAC
GTGCCCGAGGGCCACGTGGCCCCGGGGGACACCCAGCAGATCTCCATGAGGGCGCTGCTG
GACCCGCCCCTGGAACTCAACAGCGACAGGTGCTGCAGCGTCAGCCCGGTGCTGGAGGTG
AAGCTGAGCACCTTGGAGGTGAGGACCGTCCTGGTCCTGGAGATGACGGTGTCGGCCGAG
GTGAAGAGCGACATGTTCAGCAAAAGCACGGTGGGCCTGCAGTGCCTGCGGAGCGACCTG
AAGGAGGGGCCCTATGTCCCCGTCCCCCTCACCTACAGCTACGGCGACACAGTGCAGGTG
CACCTGGACAACCTGGAGCCCTGCATGTACCTGGCCATCGTGGCCCACGGCCCCAACATC
CTCTACCCTTCCACCGTGTGGGACTTCATCAACAAGAAGGTCACCGTGGGGCTCTACGGC
CCCAAACACGTCCACCCATCCTTCAAGACGGTGGTGACCATCTTCGGGCACGACTGCGCC
CCCAAGACCCTCCTGGTCAGCGAGGTCCCCCGCCAGGCCCCCAGCCCCGCCCCGGTGGCC
CTGCAGCTCTGGGGCAGGCACCAGTTCGTCCTGTCCCGGCCGCAGGACCTCCAGGTCTGC
GTGTTCTCCAACATGACGCACTACGAGGTCAAGGCCAGCGAGCAGGCCAAGGTCGTGAGG
GGCTTCCAGATGAAGCTGGGCAAGGTGAGCCGCCTCATCTTCCCCATCACCTGCCAGAGC
CCCGGCGAGCTCTCGGACTTCACCCTGAGGGTGCAGGTGAAGGACGACCAGCAGGCCATC
CTGACCCAGTTCTGCGTCCAGACCCCCCAGCCGCCCCCCAAAAGTGCCATCAAGCCGTCC
GGGCAGAGACGGTTCCTCAAGAAGAACGAGGTCGGCAAAATCATCCTGTCCCCGTTTGCC
GCC---ACCACCAAGTACCCCACCTTCCAGGACCGCCCCGTGTCCAGCCTCAAGTTCGGC
AAGTTGCTCAAGACCGTGGTGCGGCAGAGCAAGAACCACTACCTGCTGGAGTACAAGAAG
GGGGACGCCATCGCCCTGCTCAGCGAGGAGAAGATCCGGCTGAAGGGGCAGCTGTGGACC
AAGGAGTGGTACATCGGCTACCACCAGGGCAAGGTGGGCCTCGTGCACGCCAAGAACGTG
CTGGTGGTGGGCCGGGCGCGGCCCAGCCTCCTGCCGGGGCCCGAGCTGAGCACCTCGGTG
CTGCTGGAGCAGATCCTGCGGCCCTGCAAGTTCCTCACCTACATCTACGCCTCCGTCCGG
ACGCTGCTCATGGAGAACATCAGCAGCTGGCGCGCCTTCGCCGACGCCCTGGGCTACGGG
AGCCTGCCGCTCACCTTCTTCTGCCGCGCCGAGCTGGACAGCGAGCCCGAGCGGGTGGCG
TCCGTGCTGGAGAAGCTGAAGGAGGACTGCAACAACGCCGAGAACAAGGACCGGAAATCC
TTCCAGAAGGAGCTCATGATGGCCTTGCTGAAGATGGACTGCCAGGGCCTGGTGGTCAGG
CTCATCCAGGACTTCGTGCTCCTGACCACGGCCGTCGAGGTGGCGCAGCGCTGGAGGGAG
CTGGCGGAGAAGCTGGCCAAGGTGTCCAAGCAGCAGATGGACGCGTACGAGTCTCCCCAC
CGGGACCGGAACGGGGTCGTGGACAGCGAGAGCCACCAGGTCGGGGACAGCTACCGCGAC
GTCATCCAGGAGCTGCACACGGGCCTGGACCGCATGAGGAACCCCGTCACCAAGCGCTGG
AAGCACCTCACGGGGACGCTCATCCTGGTGAACTCCCTGGACGTGCTGCGCGCGGCCGCC
TTCAGCCCGGCCGACCAGGACGACTTCGTGATC
>PtVa|XM_023537936.1_cds_XP_023393704.1_1
ATGGCGGCTCAGCGGATCCGAGCGGCCAACTCCGGCGGCCTCCCCCGGTGCAGGTCCGAG
GGGACCCTCATTGACCTGAGCGACGGATTCTCAGAAGCGAGCTTTAACGATGTCAAAGTG
CCTTCTCCCAGTGCCTTGCTCGGAGACAATCCCACGCCTTTCGGCAATGCGAAGGAAGTG
ATCGCAATCAAGGACTACCGCCCAGACAACTTCACCACCCTGAAGTTCTCCAAGGGCGAC
CACCTCTACGTGCTGGACACGTCGGGCGGGGAGTGGTGGTACGCACACAACACCACGGAG
ATGGGCTACATCCCATCCTCCTACGTGCAGCCCCTAAACTACCGGAACTCCACGCTGAGC
GACAGCGGCCTGATCGACAACCTTCCCGAAGGCCCCGACGAGGTAGCCAAGGAGTTGGAT
TTGCTCGGAGGGTGGACAGAGGACAAGAAGGGATCGGGCAAAACCTACAGCAACAACCCT
TTCTGGAACGGGGTCCAAACAAACCCATTTCTGAATGGGAACGTGCCGGCGGTGCCCGGC
GTGGACGAGCTGACCCCCAGAAGCGCCGTGGATTTGCTGCTCTTTGACACAGGCACGCCC
TCCTTCACCGAGTCCAGCTCGGCCACCACGAACAGCACCGGCAACATCTTCGACGAGCTG
CCGGCCGCCCATCAGCTGCACGCCGAGCCGCCGGCCAGACGGGACAACCCGTTCTTCAGG
AGCAAACGTTCCTACAGTCTGTCGGAGCTGTCCGTCCTGCAAGCCAACTCCGACGCGCCC
GCGTCCTCGGGGTTCTTCACGGGCCTGAAGTCTCCGGCCCCCGAGCAATTCCAGAGCCGG
GAGGACTTCCGAGCCGCCTGGCTGAGCCACCGGAAGCTGGCTCGGTCTTGCCATGACTTG
GACCTGCTGGGCCAGAGTCCCGGGTGGGGCCAGACGCAGGCGGTGGAGACGAACATCGTG
TGCAAGCTGGATAGCTCCGGGGGCTCGGTGCAGCTCCCGGACACCAGCATCAGCATCCAC
GTGCCCGAGGGCCACGTGGCTGCAGGGGAAACGCAGCAGGTGTCCATGAAGGCGCTGCTG
GATCCCCCCCTGGGCCTCAACAGTGACAGGTGCAGCAGCGTCAGCCCGGTGCTGGAGGTG
AAGCTGAGCACGCTGGAGGTGAGAACCTTCCTCGTCTTGGAGATGAAAGTTTCGGCCGAG
GTGAAAAACGACATTTTTAGCAAAAGCACGGTGGGCCTCCAGTGCCTGAGGAGTGACTTG
AAGGAAGGGCCATATGTCCCCATCCCACTCACCTGCAGCTATGGGGACACGGTCCAGGTG
CATCTGGACAACCTGGAGCCCTGTATGTACCTGGCCATGGTTGCCCACGGCCCGAACATT
CTCTACCCTTCCACCGTGTGGGACTTCATCCATAAAAAAGTCACGGTGGGTCTCTACGGC
CCCAAACACATCCACCCGTCTTTCAAGACAGTGGTGACCGTCTTTGGGCACGACTGTGCC
CCGAAGACCCTGCTGGTCAGCGAGGTCACCCGCCAGGCCCCGAGCCCTGCCCCCGTGGCC
CTGCAGCTCTGGGGCAAGCACCAGTTCGTGCTGTCCAGGCCCCAGGACCTCCAGGTGTGC
ATGTTCTCCAACATGACCAACTACGAGGTCAGAGCCGCTGAGCAGGCCAAGGTCGTGCGA
GGCTTCCAGGTGAAGCTGGGCAAGGTGAGCCGCCTCATCTTCCCCATCGCCTGCCAGAAC
CCCGGCGAGCTCTCCGACTTCACCCTGCGGGTCCAGGTGAAAGACGACCAGGACGCCCTC
CTGACCCAGTTCTGCGTCCAGACTCCCCAGCCGCCCCCCAAGAGCGCCCTCAAGCCGTCC
GGGCCGAGACGGTTTCTCAAGAAGAACGAGGTGGGGAAGATCATCCTGTCCCCGTTTGCC
GCC---ACCACCAAGTACCCGACCTTTCAGGACCGCCCGCTGTCCAGCCTCAAGTTCGGC
AAGCTGCTGAAGACCGTGGTGCGGCAGAGCAAGAACCACTACCTGCTCGAGTACAAGAAA
GGGGACGCCGTCGCCCTGCTCAGCGAGGAGAAGGTCCGGCTCAGGGGGCAGCTGTGGACC
AAGGAGTGGTACATCGGCTACTACCAGGGCAGGGTGGGCCTCGTGCACGCCAGGAACGTG
CTGGTGGTGGGCAGGGCCAGGCCCAGCCTCCTGGCCGGGCCCGAGCTCAGCACCTCGGTG
CTGCTGGAGCAGATCCTGCGACCCTGCAAGTTCCTCACCTACATCTACGCCTCGGTCAGG
ACGCTGCTGATGGAGAACGTCAGCAGCTGGCGCTCCTTCGCCGACGCCCTGGGCTACGGG
GACCTGCCGCTCACCTTCTTCTGCCGGGCGGAGCTGGACAGCGAGCCGGAGCGGGTGGCG
TCCGTCCTGGAGAAGCTGAAGGAGGACTGTAACAACATGGAGAGCAAGGACCGGAAGTCC
TTCCAGAAGGAGCTCATGATGGCCTTACTGAAGATGGACTGCCAGGGCCTGGTGGTCAGA
CTCCTCCAGGACTTCGTGCTGCTGACCACGGCCGTCGAGGTGGCACAGCGCTGGAGGGAG
CTGGCCGAGAAGCTCGCCAAGGTGTCCAAGCAGCAGATGGACGCCTACGAGTCTCCGCAC
CGGGACCGGAACGGGGTCGTGGACAGCGAGAGCCACCAGATCGGGGACAGCTACCGCGAT
GTCATCCAGGAGCTGCACACGGGCCTGGACAGGATGAAGAACCCCATCACCAAGCGCTGG
AAACACCTCACGGGGACCCTGATCCTGGTGAACTGTCTGGACGTTCTGAGAGCAGCTGCC
TTCAGCCCCGCGGACCAGGACGACTTCGTGATC
>RhFe|XM_033112455.1_cds_XP_032968346.1_1
ATGGCAGCTCAGCGGATCCGAGCCGCCAACTCCAGCGGCCTCCCTCGGTGCAAGTCCGAG
GGGACCTTGATTGACCTGAGCGAGGGCTTTCCAGAAACAAGCTTCAACGATGTCAGAGTG
CCTTCTCCCAGTGCCTTGCTAGGAGACAATCCCACCCCTTTTGGAAATGCAAAGGAAGTG
ATCGCAATCAAGGACTACTGCCCAAGCAACTTCACCACCCTGAAGTTCTCCAAGGGTGAC
CATCTCTACGTCTTGGACACGTCGGGTGGGGAGTGGTGGTATGCACACAACACTACAGAG
ATGGGCTACATCCCGTCCTCCTATGTGCAGCCCTTAAACTACCGGAACTCCACCTTAAGT
GACAGTGGGATGATTGACAATCTTCCCGACAGCCCAGACGAAGTAGCCAAGGAGTTAGAT
TTGCTCGGAGGATGGACGGATGACAAGAAGGGATCCGGCAAAACCTACAGTAACAACCCT
TTCTGGAATGGGGTCCAAACAAACCCATTTCTGAATGGGAACGTGCCAGCGAAGCCCAGC
GTGGATGAGCTGGTGCCCAGAAGTACTGTGGATTTGCTGCTCTTTGATACCGGCCCGTCT
TCCTTCACGGAGTCCAGCCTGGCCACCACGAGCAGCACCGGTAACATCTTGGACGAGCTG
CCGGCCCCAAATCCACTCCACGCCGAGCCGCCCGTCAAGCGGGACAACCCGTTCTTCAGA
AGCAAACGTTCCTACAGTCTGTCGGAACTCTCTGTGCTCCAAGCCAAGTCCGACGCGCCC
ACGTCCTCGGGGTTCTTCACGGGCTTGAAGTCACCGGCCCCCGAGCAATTCCAGAGCCGG
GAGGACTTCCGAGCTGCCTGGCTGAGCCACCGGAAGCTGGCCCGGTCTTGCCACGACTTG
GACTTGCTGGGCCAAAGCCCCGGGTGGGGCCAGACCCAAGCCGTGGAGACGAACATTGTG
TGCAAGCTGGATAGCTCCGGGGGCTCCGTGCGGCTGCCTGACACTAGCATCAGCATCCAT
GTGCCCGAGGGCCACGTGGCTCCAGGGGACACGCAGCAGATCGCCATGAAAGCGCTGCTG
GACCCCCCCTTGGAACTCAACAGCGACAAGTGCAGCAGCATCAGCCCGGTGCTGGAGGTG
AAGCTGAGCACCCTGGAGGTGAAAACCTTTATCATCTTGGAGATGAAAGTTTCAGCCGAG
GTGAAAAATGACATTTTTAGCAAAAGCACAGTGGGCCTCCAGTGCCTGAGGAGCGACTTA
AAGGAAGGGCCGTATGTCCCCATCCCACTCACCTACAGCTATGGGGACACGGTCCAGGTG
CATCTGGACAACCTGGAGCCCTGTATGTACCTGGCCATTGTGGCCCACGGCCCGAACATT
CTCTACCCTTCCACCGTATGGGACTTCATCAATAAAAAAGTCACAGTGGGTCTCTACGGC
CCCAAACACATTCACCCATCCTTCAAGACTGTGGTGACCATTTTTGGGCACGATTGTGCC
CCAAAGACTCTCCTGGTCAGCGAGGTCACCCGTCAGGCCCCCAGCCCTGCCCCCGTGGCC
CTGCAGCTCTGGGGCAAGCACCAGTTCGTCTTGTCCCGGCCCCAGGACCTCCAAGTCTGC
ATGTTTTCCAATATGACCAATTATGAGGTCAAAGCCGGTGAGCAGGCCAAAGTCGTGAGG
GGCTTTCAGGTGAAGCTGGGCAAGGTGAGCCGCCTCATCTTCCCCATCACCTGCCAGAAC
CCCAGCGAGCTCTCCGACTTCACCCTGAGGGTCCAGGTGAAAGACGACCAGGAGGCCATC
CTGACCCAGTTCTGCGTCCAGACTCCCCAGCCACCCCCCAAAAGTGCCGTCAAGCCGTCC
GGGCAGAGACGGTTTCTCAAGAAGAACGAGGTCGGGAAAATCATTCTGTCCCCGTTTGCT
GCC---ACTACCAAGTACCCAACTTTTCAGGACCGCCCGGTATCCAGCCTCAAGTTCGGC
AAGCTGCTCAAGACCGTGGTCCGGCAGAGCAAGAACCACTACCTGCTGGAGTACAAGAAG
GGCGACGCCATCGCCCTGCTCAGCGAGGAGAAGATCCGGCTGAAGGGGCAGCTGTGGACC
AAGGAGTGGTACATCGGCTACCACCAGGGGAAGGTGGGCCTGGTGCATGCCAAGAACGTG
CTCGTGGTGGGCAAGGCCAGGCCCAGCCTGCTGTCCGGGCCCGAGCTGAGCACCACGCTG
CTGCTGGAGCAAATCCTGCGGCCATGCAAATTCCTCACCTACATTTACGCCTCCGTCCGG
ACCCTGCTCATGGAGAACATCAGCAGCTGGCGCTCCTTCGCCGACGCCTTGGGCTACGGG
AACCTCCCGCTCACCTTTTTCTGCCGAGCGGAGCTGGACAGTGAGCCTGAGCGGGTGGCG
TCTGTCCTGGAGAAGCTGAAGGAGGATTGTAACAACACGGAGAACAAAGACCGCAAGTCC
TTCCAGAAGGAGCTCATGATGGCCTTACTGAAGTTGGACTGCCAGGGCCTGGTGGTCAGA
CTCATCCAGGACTTCGTGCTCCTGACCACGGCCGTCGAGGTGGCGCAGCGCTGGAGGGAG
CTGGCCGAGAAGCTGGCCAAGGTGTCCAAGCAGCAGATGGACGCGTACGAGTCTCCCCAC
CGGGACAGGAACGGTGTCGTGGACAGCGAGAGCCACCAGGTCGGGGACAGCTACCGGGAT
GTCATCCAGGAGCTGCACACAGGCCTGGACAGAATGAAGAACCCCATCACCAAGCGCTGG
AAACACCTCACGGGTACCCTGATCCTGGTGAACTCCCTGGACATTCTGAGAGCGGCCGCC
TTCAGTCCTGCAGACCAGGACGACTTTGTGATT
>RoAe|XM_016158959.1_cds_XP_016014445.1_1
ATGGCGGCTCAGCGGATCCGAGCGGCCAACTCCGGCGGCCTCCCCCGATGCAGGTCCGAG
GGGACCCTCATCGACCTGAGCGACGGCTTCTCAGAAGCGAGCTTTAATGACGTCAAAGTG
CCTTCCCCCGGTGCCTTGCTCGGCGACAATCCAACGCCTTTCGGCGACGCGAAGGAAGTG
ATCGCAATCAAGGACTACCGCCCAGACAACTTCACCACGCTGAGGTTCTCCAAGGGCGAC
CACCTCTACGTGCTGGACACGTCGGGCGGGGAGTGGTGGTACGCACACAACACCACGGAG
ATGGGCTACATCCCGTCTTCCCACGTGCAGCCCCTGAACTACCGGAACTCCACGCTGAGC
GACAGCGGCCTGATCGACAGCCTCCCCGAGGGCCCCGACGAGGTAGCCAAGGAGCTGGAT
TTGCTCGGAGGGTGGACGGACGACAAGAAGGGACCGGGCAAAACCCACCGCAACAACCCT
TTCTGGAACGGGGTCCAAACAAACCCATTTCTGAATGGGGACGTGCCGGCGACACCCGGC
GTGGACGCGCCGGGCCCCAGCAGCGCCGTGGACTTGCTGCTCTTCGACACGGGCACGTCC
TCCTTCGCCGAGTCCAGCTCGGCCACCGCCAACAGCACCGGCGACACCTTCGACGCGCCG
CCGGCCGCCCATCCGCCGCACGCCGAGCCGCCGGCCAGGCGGGACAACCCGTTCTTCAGA
AGCAAACGTTCCTACAGTCTGTCGGAGCTGTCCGTCCTGCAAGCCAGCGCGGACGCGCCC
GCCTCTTCGGGGTTCTTCACGGGCCTGAAGTCTCCGGCCCCCGAGCAGTTCCAGAGCCGC
GAGGACTTCCGGGCCGCCTGGCTGAGCCACCGGAAGCTGGCTCGGTCTTGCCATGACTTG
GACCTGCTGGGCCAGAGCCCCGGCTGGGGCCAGACACAGGCGGTGGAGACGAACGTCGTC
TGCAAGCTGGACAGCTCCGGGGGCTCGGTGCAGCTCCCGGACACCGGCATCAGCATCCGC
GTGCCCGAGGGCCACGTGGCTGCCGGGGAGACGCAGCAGGTGTCCGTGAAGGCGCTGCTG
GACCCCCCCTTGGGGCTCAACAGCGACAGGTGCAGCAGCGTCAGCCCGGTGCTGGAGGTG
AGGTTGAGCACGCTGGAGGTGAGGACCTGCATCGTCCTGGAGATGAGAGTTTCGGCCGAG
GTGAAAAACGACATTTTTAGCAAAAGCACGGTGGGCCTCCAGTGCCTACGGAGTGACTTA
AAGGAAGGGCCATATGTCCCCATCCCACTCACCTGCAGCTACGGGGACACGGTGCAGGTG
CAGCTGGACAACCTGGAGCCCTGTATGTACCTGGCCATGGTCGCACACGGCCCCAACATC
CTCTACCCTTCCACCGTGTGGGACTTCATCCACAAGAAAGTCACGGTGGGTCTCTACGGC
CCCAAACACATCCACCCGTCTTTCAAGACAGTGGTGACCATCTTTGGGCACGACTGTGCC
CCGAAGACCCTGCTGGTCAGCGAGGTCACCCGCCAGGCCCCGAGCCCTGCCCCCGGGGCC
CTGCAGCTGTGGGGCAAGCACCAGTTCGTGCTGTCCAGGCCCCAGGACCTCCAGGTGTGC
ATGTTTTCCAACATGACCAACTACGAGGTGGGAGGCAGTGAGCAGGCCAGGGTCGTGCGC
GGCTTCCAGGTGAAGCTGGGCCAGGTGAGCCGCCTCATCTTCCCCATCGCCTGCCAGAAC
CCCGCCGAGCTCTCCGACTTCACCCTGCGGGTGCAGGTGAAGGGCGGCCAGGACGCCCTC
CTGACCCAGTTCTGCGTCCAGACTCCCCAGCCGCCCCCCAAGAGCGCCCTCAAGCCGTCT
GGGCCGAGACGCTTTCTCAAGAAGAACGAGGTGGGGAAAATCATCCTGTCCCCGTTTGCC
GCC---ACCACCAAGTACCCCACCTTTCAGGACCGCCCGCTGTCCAGCCTCAAGTTCGGC
AAGCTGCTGAAGACCGTGGTGCGGCAGAGCAAGAACCACTACCTGCTGGAGTACAAGAAA
GGGGACGCCATCGCCCTGCTCAGCGAGGAGAAGGTGCGGCTGCGGGGGCAGCTGTGGACC
AAGGAGTGGTACATCGGCTACTACCAGGGCCGGGTGGGCCTCGTGCACGCCAGGAACGTG
CTGGTGGTGGGCAGGGCCAGGCCCAGCCTCCTGGCCGGGCCCGAGCTCAGCACCTCGCTG
CTGCTGGAGCAGATCCTGCGGCCCTGCAAGTTCCTCACCTACATCTACGCCTCGGTCCGG
ACGCTGCTGATGGAGAACGTGAGCAGCTGGCGCTGCTTCGCCGACGCCCTGGGCTACGGG
GACCTGCCGCTCACCTTCTTCTGCCGGGCGGAGCTGGACAGCGAGCCGGAGCGGGTGGCG
TCCGTGCTGGAGAAGCTGAAGGAGGACTGTAACAACCTGGAGAGCAAGGACCGGAAGTCC
TTCCAGAAGGAGCTCATGATGGCCTTACTGAAGATGGACTGCCAGGGCCTGGTGGTCAGG
CTCCTCCAGGACTTCGTGCTGCTGACCACGGCCGTCGAGGTGGCGCAGCGCTGGAGGGAG
CTGGCCGAGAAGCTCGCCAAGGTGTCCAAGCAGCAGATGGACGCGTACGAGTCTCCGCAC
CGGGACCGGAACGGGGTCGTGGACAGCGAGAGCCACCAGATCGGGGACAGCTACCGCGAT
GTCATCCAGGAGCTGCACATGGGCCTGGACAGGATGAAGAACCCCATCACCAAGCGCTGG
AAGCACCTCACGGGGACCCTGATCCTGGTGAACTGTCTGGACGTGCTGCGCGCAGCCGCC
TTCAGCCCCGCGGACCAGGACGACTTCGTGATC
