# Supplementary material for: Positively selected genes in the hoary bat (Lasiurus cinereus) lineage: prominence of thymus expression, immune and metabolic function, and regions of ancient synteny
Source: PeerJ. 2022 Mar 17;10:e13130. doi: 10.7717/peerj.13130 (PMC8934532; doi:10.7717/peerj.13130)
Supplement: Supplemental Information 4 — Likely alignment errors have been manually deleted between conserved codons. Recovery of the original codon positions requires alignment to the original accessions in each orthogroup. [file peerj-10-13130-s004.zip › renamed.manual/OG0004390.manual.fas]

>EpFu|XM_028146674.1_cds_XP_028002475.1_1
AGAGAGCCTCCTTTTCACCTGACCAGAAGAGGCTGGGGTGAGTTTCCTGTCAGAGTTCAA
GTTCACTTTAAGGACAGCCAGAACAAGCGGATAGATATCATACATAATCTGAAGCTGGAT
AGAACGTACACTGGCTTGCAGACTCTTGGAGCAGAGACGGTAGTGGATGTTGAGCTCCAC
CGGCATTCCCTTGGAGAAGACTCCGTTTACCCTCAGTCCTCCGAGTCAGACATCTCTGAT
GCCCCACCATCTTTGCCTTTGACCATCCCAGCCCCAGTGAAAGCTTCCTCACCAATAAAG
CAGTCGCGTGAGGCAGTACCTGACACCTCTGTGGAGAAAGCAGGATTACCAGCCAATACT
GAAACTGAGAGACATACTACATTTTATTCTTTGCCATCTTCACTGGAACGAACACCCACC
AAAATGACAACATCCCAGAAAGTTATGTTTTGTTCTCATGGCAATTCAGCTTTCCAGCCA
ATAGCATCAAGCTGCAAAATTGTGCCACAGAGTCAGGTTCCTAATCCTGAGTCACCTGGG
AAATCCTTCCAGCCTATCACCATGAGCTGCAAGATTGTTTCAGGTTCCCCCATATCAACG
CCAAGTCCATCACCATTGCCTCGAACCCCAACTTCCACTCCAGTCCATGTGAAGCAAGGC
ACTGCCAGCTCTGTTATTAGTAACCCTTATGTTATCATGGACAAGCCAGGGCAGGTTATT
GGAGCCACCACTCCCACTACAGGAAGTCCTACAAACAAGCTCTCTACTGCTTCTCAAGCC
TCCCAAGGAACAGGTTCCCCTATTCCTAAAATTCATGGAAGTAGTCTTGTAACATCTACT
GTCAAGCAGGAGGATTCTTTGTTTGCATCTATGCCACCTCTTTGCCCAATTGGGAGTCAC
CCTAAGGTTCAAAGCCCCAAACCTATAACTGGAGGACTTGGAGCTTTCACAAAAGTAATC
ATCAAGCAGGAACCTGGCGAAGCCTCTCACGTGCCCACGACTGGAGCTGCCAGCCAGTCA
CCACTCCCCCAGTATGTGACTGTGAAAGGGGGTCACATGATAGCTGTGTCCCCTCAAAAA
CAGGTCACAGCTGCTGGAGAAGGGACTGCCCAGTCACCAAAGATTCAGCCCTCCAAGGTG
GTCGGGGTGCCGGTTGGGTCTACTTTACCTTCAGCAGTGAAACAGGCGGTGGCAATCAGT
GGTGGCCAAATCCTCGTGGCCAAGGCCAGCTCTTCCGTCGCCAAAGCAGTTGGTCCAAAG
CAAGTTGTGACCCAAGGAGTTGCCAAAGCAATTGTGAGTGGAGGTGGAGGAACCATTGTC
GCTCAGCCAGTGCAAACCTTAACCAAGGCCCAGGTCACTGCTCCTGGCCCCCAGAAGAGT
GGATCCCAGGGTTCAGTAATGGCAACATTGCAGCTACCAGCCACTAACTTGGCCAACTTG
GCAAATTTGCCACCTGGCACTAAACTTTACCTTACAACGAACAGCAAGAACCCTTCAGGA
AAAGGAAAACTGCTGCTCATCCCTCAAGGAGCCATCCTGCGAGCCACCAACAGTGCTAAC
CTACAGTCTGGCTCAGCTGCCCAAAGCCCCGCTGGGCCTGGAGGGATATCCCAGCACCTG
ACCTACACATCTTACATTCTCAAGCAAACACCTCAGGGTACATTTTTAGTTGGCCAGCCA
TCACCCCAGACATCTGGAAAACAGCTGACGACTGGGTCAGTGGTCCAAGGTACACTGGGA
GTCAGCACATCTTCTGCTCAAGGACAACAAACATTGAAAGTCATCTCTGGACAAAAAACC
ACTTTGTTTACCCAGGCAGCCCCTGGGGGACAGGCCCCTCTAATGAAAATATCTGATGGG
ACATTGAAGTCTGTGCCAGCCACCTCGCAACTCTCAAAGCCTGGAACCACCATGCTGAGA
GTAGCAGGAGGGGTTATCACAGCTGCCACTTCGCCAGCTGTGGCCCTGTCAGCGAATGGT
CCTGCACAACAGTCAGAAGGAACAGCTCCCAGTTCATCATCCACTGTAGGTTCCATAATG
AAAACTTCTGGGCAGCAGCAAGTGTGTGTGAGCCCGGCCACCATGGGAACCTGCAAGGCT
GCTGCTCCCTCTGTCATCAGTGCCACATCCCTGGTGTCCACACCTAACCCCATCTCCGGG
AAGGCTACAGTGTCAGGATTGTTAAAGATTCACTCCAGTCAATCCAATCCCCAGCAGGCG
GTCCTGACAATCCCCAGCCAGCTCAAACCGCTCAGTGTAAATACATCTGGAGGTGTGCAG
ACTATACTGATGCCTGTGAATAAAGTGGTTCAGTCGTTTTCTGCCAACAAATCACCTACC
ATTCTGCCGGTGGCTGCCCCCACTCCAGTTGTCCCCAGCTCTGTTCCAGCAACTGTTACA
AAAGTGAAGACTGAACCAGAAACTCCCGGGCCAAGCTGCCTCCCTCAGGAGGGCCAGACA
GCAGTGAAAACAGAAGAGAGCTCTGAGCTGGGGAACTATGCTATTAAGATAGACCATTTA
GAGACGATCCAGCAACTCTTAACGGCAGTAGTAAAGAAGATCCCATTAATCACTGCAAAA
AGTGAGGATGCCAGCTGTTTTTCTGCGAAGTCTGTGCAGCAGTATTATGGCTGGAACATC
GGAAAGAGGAGAGCCGCCGAGTGGCAAAGAGCAATGACAATGCGAAAGGTCTTACAAGAA
ATACTGGAGAAGAACCCAAGATTTCACCACCTGACGCCCCTGAAAACCAAGCACATTGCT
CACTGGTGTCGCTGCCACGGCTATACCCCACCTGACCCCGAGAGCCTGAGGAGCGACGGG
GACTCCATTGAGGACGTGCTGACCCAGATCGACAGTGAGCCA---
>HiAr|XM_019668403.1_cds_XP_019523948.1_1
AGAGAGCCTCCTTTTCACCTGACTAGAAGAGGATGGGGTGAGTTTCCTGTCAGAGTTCAA
GTTCACTTTAAGGACAGCCAGAACAAGCGGATAGATATCATACATAATCTGAAGCTGGAT
AGAACTTACACTGGCTTGCAGACTCTTGGAGCAGAGACGGTAGTGGATGTTGAGCTCCAT
CGGCATTCTCTTGGAGAAGACTCCGTTTATCCTCAGTCCTCTGAGTCAGATGTCTCTGAT
GCCCCACCGTCTTTGCCTTTGACCATTCCAGCCCCAGTGAAAGCTTCCTCACCGATAAAG
CAGTCACATGAGCCAGGGGCTGATAGCTCTGTGGAGAAAGCAGGATTCCCAGCCAACACT
GAAGCTGAGAGACACACTGCATTTTATTCTTTGCCATCATCATTGGAACGAACACCCACC
AAAATAACAACATCCCAGAAAGTTACATTTTGTTCTCATGGCAATTCAGCTTTTCAGCCA
ATAGCATCAAGCTGTAAAATTGTGCCTCAAAGTCAGGTTCCTAATCCTGAGTCACCTGGA
AAATCCTTCCAGCCTATCACCATGAGCTGCAAGATTGTTTCAGGGTCCCCTATCTCAACG
CCAAGTCCATCACCATTGCCTCGGACCCCGACTTCCACTCCAGTCCATGTGAAGCAGGGC
ACTGCCAGCTCTGTCATTAGTAATCCCTATGTCATCATGGACAAGCCAGGGCAGGTGATT
GGAGCCACCACTCCCACGACAGGAAGTCCTACAAACAAGCTCTCTACTGCCTCTCAGGCC
TCCCAAGGAACAGATTCCCCTATTCCTAAAATTCATGGAAGTAGTTTTGTAACATCTGCT
GTCAAGCAGGAGGATTCTTTGTTTGCATCTATGCCACCTCTTTGCCCAATTGGGAGTCAC
CCTAAGGTTCAAAGCCCCAAACCTATAACTGGAGGACTTGGAGCGTTCACAAAAGTAATC
ATCAAACAGGAACCTGGTGAAGCCTCTCATGTGCCCACAACAGGAGCTGCCAGCCAGTCA
CCACTCCCTCAGTATGTGACTGTGAAAGGGGGTCACATGATAGCTGTGTCCCCTCAAAAA
CAGGTCATAACTGCTGGAGAAGGGACTGCCCAGTCACCAAAGATTCAGCCCTCCAAGGTT
GTTGGGGTGCCAGTTGGGTCCACTTTACCTCCAACAGTGAAACAGGCGGTGGCAATCAGT
GGTGGCCAAATCCTTGTAGCCAAGGCCAGCTCTTCTGTCGCCAAAGCCGTTGGTCCAAAG
CAAGTTGTGACCCAAGGAGTTGCCAAAGCAATTGTGAGTGGAGGTGGAGGAACCATTGTC
GCCCAGCCAGTGCAGGCCTTAACCAAGGCCCAGGTCACTGCTGCTGGCCCTCAGAAGAGT
GGATCCCAGGGCTCAGTAATGGCAACGTTGCAGCTACCAGCCACTAACTTGGCCAACTTG
GCAAATTTGCCTCCTGGTACCAAACTCTACCTTACAACCAACAGCAAAAACCCTTCAGGA
AAAGGAAAGCTGCTGCTGATCCCTCAAGGAGCCATCCTGAGAGCCACCAACAATGCTAAC
TTGCAGTCTGGCTCCACTGCCCAGAGCCCCGCGGGCCCTGGAGGGATATCCCAGCACCTG
ACTTACACATCCTACATCCTCAAGCAAACGCCTCAGGGGACGTTTTTAGTTGGCCAGCCA
TCACCCCAGACATCTGGAAAACAATTGACTACTGGGTCAGTGGTCCAAGGAACACTGGGA
GTAAGCACATCTTCCGCACAAGGACAGCAAACATTAAAAGTCATCTCTGGACAAAAAACT
ACTTTGTTCACCCAGGCAGCCCCTGGGGGACAGGCGTCTCTAATGAAAATATCTGATGGC
ACATTGAAGTCTGTGCCAGCCACCTCACAACTCTCAAAGCCTGGAACCACAATGCTGAGA
GTAGCAGGAGGGGTTATCACAACTGCCACTTCCCCTGCGGTGGCCCTCTCAGCAAATGGT
ACTGCACAACAGTCAGAAGGAACAGCTCCCAGTTCGTCATCTACTGTCGGTTCTGTAATG
AAAACTTCGGGGCAGCAACAAGTGTGTGTGAGCCAGACCAGCGTGGGAACCTGCAAGGCT
GCTGCTCCCTCTGTCATCAGTGCCACGTCCCTGGTGTCTACCACAAACCCCATCTCCGGA
AAAGCCACAGTGTCAGGATTGTTAAAGATTCACTCCAGTCAATCCAATCCCCAGCAGGCT
GTCTTGACAATCCCCAGCCAGCTCAAACCACTCAGTGTAAATACATCGGGAGGTGTGCAG
ACTATACTGATGCCTGTGAATAAAGTGGTTCAGTCATTTTCTGCCAATAAATCACCTACT
GTTCTGCCTGTAGCTGCCCCAGCACCAGTTGTCCCCAGCTGTGCTCCAGCAACTGTTACA
AAAGTGAAGACTGAACCAGAAACTCCTGGGCCAAGCTGCCTCTCTCAGGAGAGCCAGACA
GCCGTGAAAACAGAAGAAAGTTCTGAGCTTGGAAACTATGTCATTAAGATAGACCATTTA
GAGACTATCCAGCAACTCTTAACAGCAGTAGTAAAGAAGATCCCATTAATCACTGCAAAA
AGTGAAGATGCCAGCTGTTTTTCTGCAAAGTCTGTGGAGCAGTATTATGGCTGGAACATT
GGAAAAAGGAGAGCTGCTGAGTGGCAAAGAGCAATGACGATGCGAAAAGTCTTACAAGAA
ATACTGGAGAAGAATGCAAGATTTCACCACCTGACTCCCCTTAAAACCAAGCACATTGCT
CACTGGTGTCGCTGCCACGGCTACACCCCACCTGATCCCGAGAGCCTGCGGAGCGACGGG
GACTCTATTGAGGATGTGCTGACCCAGATCGACAGCGAGCCA---
>LaCi|153-exonerate_protein2genome-gene-170.0-mRNA-1
AGAGAACCTCCTTTCCACCTGACCAGAAGAGGCTGGGGTGAGTTTCCTGTCAGAGTTCAA
GTTCACTTTAAGGACAGCCAGAACAAGCGGATAGATATCATACATAATCTGAAGCTGGAT
AGAACGTACACTGGCTTGCAGACTCTTGGAGCAGAGACGGTAGTGGATGTTGAGCTCCAC
CGGCATTCTCTTGGAGAAGATTCCATTTACCCACAGTCCTCTGAGTCAGACATCTCTGAT
GCCCCACCGTCTTTACCTTTGACCATTCCAGCCCCAGTGAAAGCTTCCTCACCAATAAAG
CAGTCACATGAGGCAGTACCTGATACTTCTGTGGAGAAAGCAGGATTACCAGCCAACACT
GAAACTGACAGGCATACTACATTTTATTCTTTGCCATCTTCACTGGAACGAACACCCACC
AAAATGACAACATCCCAGAAAGTTATGTTTTGTTCTCATGGCAATTCAGCTTTTCAGCCA
ATAGCATCAAGCTGCAAAATTGTGCCACAGAGTCAGGTTCCTAATCCTGAGTCACCTGGG
AAATCCTTCCAGCCTATCACCATGAGCTGCAAGATTGTTTCAGGTTCCCCCATATCAACG
CCAAGTCCATCACCATTGCCTCGAACCCCAACTTCCACTCCAGTCCATGTGAAGCAAGGC
ACTGCCAGCTCTGTTATTAGTAACCCTTATGTTATCATGGACAAGCCAGGGCAGGTTATT
GGAGCCACCACTCCCACTACAGGAAGTCCTACAAACAAGCTCTCTACTGCCTCTCAAGCC
TCCCAAGGAACAGGTTCCCCTATTCCTAAAATTCATGGAAGTAGTTTTGTAACATCTACT
GTCAAGCAGGAGGATTCTTTGTTTGCATCTATGCCACCTCTTTGCCCAATTGGGAGTCAC
CCTAAGGTTCAAAGCCCCAAACCTATAACTGGAGGACTTGGAGCTTTCACAAAAGTAATC
ATCAAACAGGAACCTGGTGAAGCCTCTCACGTGCCCACAACTGGAGCTGTCAGCCAGTCA
CCACTCCCCCAGTATGTGACTGTGAAAGGGGGTCACATGATAGCTGTGTCCCCTCAAAAA
CAGGTCATAGCTGCTGGAGAAGGGACTGCCCAGTCACCAAAGATTCAGCCCTCCAAGGTT
GTTGGTGTGCCAGTTGGGTCTACTTTACCTTCAACAGTGAAACAGGCGGTGGCAATCAGT
GGTGGCCAAATCCTTGTGGCCAAGGCCAGCTCTTCCGTCGCCAAAGCAGTTGGTCCAAAG
CAAGTTGTGACCCAAGGAGTTGCCAAAGCAATTGTGAGTGGAGGTGGAGGAACCATTGTC
GCTCAGCCAGTGCAAACCTTAACCAAGGCCCAGGTCACTGCTGCTGGTCCCCAGAAGAAT
GTATCCCAGGGTTCAGTAATGGCAACATTGCAGCTACCAGCCACTAACTTGGCCAACTTG
GCAAATTTGCCACCTGGCACTAAACTTTACCTTACAACAAACAGCAAGAACCCTTCAGGA
AAAGGAAAACTGCTGCTCATCCCTCAAGGAGCCATCCTGCGAGCCACCAACAGTGCTAAC
CTGCAGTCCAGCTCAGCTGCCCAAAGCCCCGCTGGGCCTGGAGGGATATCCCAGCACCTG
ACCTACACATCTTACATTCTCAAGCAAACACCTCAGGGTACATTTTTAGTTGGCCAGCCA
TCACCCCAGACATCTGGAAAACAGCTGACTACCGGGTCAGTGGTCCAAGGTACACTGGGA
GTCAGCACATCTTCTGCTCAAGGACAACAAACATTGAAAGTCATCTCTGGACAAAAAACC
ACTTTGTTTACCCAGGCAACCCCTGGGGGACAGGCCTCTCTAATGAAAATATCTGATGGT
ACATTGAAGTCTGTGCCAGCCACCTCACAACTCTCAAAGCCTGGAACCACCATGCTGAGA
GTAGCAGGAGGGGTTATCACAACTGCCACTTCGCCAGCTGTGGCCCTGTCAGCAAATGGT
CCTGCCCAGCAGCCAGAAGGAACAACTCCCAGTGCATCATCCACTGTGGGTTCCATAATG
AAAACT---GGGCAGCAGCAAGTGTGTGTGAGCCAGGCCACCGTGGGACCCTGCAAGACT
GCTGCTCCCTCTGTCATCAGTGCCACATCCCTGGTTTCCACACCTAACCCCATCTCTGGG
AAGGCTACAGTGTCAGGGTTGTTAAAGATTCACTCCAGTCAATCCAATCCCCAGCAGGCG
GTCCTGACAATCCCCAGCCAGCTCAAACCACTCAGTGTAAATACATCTGGAGGTGTGCAG
ACTATACTGATGCCTGTGAATAAAGTGGTTCAGTCGTTTTCTGCCAACAAATCACCTACC
ATTCTGCCAGTGGCTGCCCCCACTCCAGTTGTCCCCAGCTCTGCTCCAACAGCTGTTACA
AAAGTGAAGACTGAACCAGAAACTCCCGGGCCAAGCTGTCTCCCTCAGGAGGGCCAGACA
GCAGTGAAAACAGAAGAGAGCTCTGAGCTGGGGAACTATGCTATTAAGATAGACCATTTA
GAGACTATCCAGCAACTTTTAACGGCAGTAGTAAAGAAGATCCCATTAATCACTACAAAA
AGTGAAGATGCCAGCTGTTTTTCTGCAAAGTCTGTGCAGCAGTATTATGGCTGGAACATC
GGAAAGAGGAGAGCCGCCGAGTGGCAAAGAGCAATGACAATGCGAAAGGTCTTACAAGAG
ATACTGGAGAAGAACCCAAGGTTTCACCACCTGACACCCCTGAAAACCAAGCATATTGCT
CACTGGTGTCGCTGCCATGGCTATACCCCACCGGATCCCGAGAACTCGAGGAGTGACGGG
GACTCCATGGAGGACGTGCTGACCCAGATCGACAGTGAGCCAGGC
>MyLu|XM_023750626.1_cds_XP_023606394.1_1
AGAGAGCCTCCTTTTCACCTGACCAGAAGAGGCTGGGGTGAGTTTCCTGTCAGAGTTCAA
GTTCACTTTAAGGACAGCCAGAACAAGCGGATAGATATCATACATAATCTGAAGCTGGAT
AGAACTTACACTGGCTTGCAGACTCTTGGAGCAGAGACGGTAGTGGATGTTGAGCTCCAC
CGGCATTCTCTTGGAGAAGACTCCATTTACCCTCAGTCCTCCGAGTCAGACATCTCTGAT
GCCCCACCGTCTTTGCCTTTGACCATTCCAGCCCCAGTGAAAGCTTCCTCACCAATAAAG
CAGTCACATGAGGCAGTACCTGATACCTCTGTGGAGAAAGCAGGATTACCAGCCAATACT
GAAACTGAGAGGCATACTACCTTTTATTCTTTGCCATCTTCATTGGAACGAACACCCACC
AAAATGACAACATCCCAGAAAGTTATGTTTTGTTCTCATGGCAATTCAGCTTTTCAGCCA
ATAGCATCAAGCTGCAAAATTGTGCCACAGAGCCAGGTTCCTAATCCCGAGTCACCTGGG
AAATCCTTCCAGCCCATCACCATGAGCTGCAAGATCGTCTCAGGTTCCCCCATATCAACG
CCAAGTCCATCACCATTGCCTCGAACCCCAACTTCCACTCCAGTCCATGTGAAGCAAGGC
ACTGCCAGCTCTGTTATTAGTAACCCTTATGTTATCATGGACAAGCCAGGGCAGGTTATT
GGAGCCACCACTCCCACTACAGGAAGTCCTACAAACAAGCTCTCTACTGCCTCTCAAGCC
TCCCAAGGAACAGGTTCCCCTATTCCTAAAATTCATGGAAGTAGTTTTGTAACATCTACT
GTCAAGCAGGAGGATTCTTTGTTTGCATCTATGCCGCCTCTTTGCCCAATTGGGAGTCAC
CCTAAGGTTCAAAGCCCCAAACCTATAACTGGAGGACTTGGAGCTTTCACAAAAGTAATC
ATCAAACAGGAACCTGGCGACGCCTCTCACGTGCCCACAACTGGAGCTGCCAGCCAGTCA
CCACTCCCCCAGTATGTGACTGTGAAAGGGGGTCACATGATAGCTGTGTCCCCTCAAAAA
CAGGTCATAGCTGCTGGAGAAGGGACTGCCCAGTCACCAAAGATTCAGCCCTCCAAGGTT
GTTGGGGTGCCAGTTGGGTCTACTTTACCTTCAACAGTGAAACAGGCTGTGGCAATCAGT
GGTGGCCAAATCCTCGTAGCCAAGGCCAGCTCTACCGTTGCCAAAGCAGTTGGTCCAAAG
CAAGTTGTGACCCAAGGAGTTGCCAAAGCAATTGTGAGTGGAGGTGGAGGAACCATTGTC
GCTCAGCCAGTGCAAACCTTAACCAAGGCCCAGGTCACTGCTGCTGGCCCTCAGAAGAGT
GGATCCCAGGGTTCAGTAATGGCAACATTGCAGCTACCAGCCACTAACTTGGCCAACTTG
GCAAATTTGCCACCTGGCACTAAACTTTACCTTACAACAAACAGCAAGAACCCTTCAGGA
AAAGGAAAACTGCTGCTCATCCCTCAAGGAGCCATCCTGCGAGCCACCAACAGTGCTAAC
CTACAGTCCGGCTCAGCTGCCCAAAGCCCCGCTGGGCCTGGAGGGATATCCCAGCACCTG
ACCTACACATCTTACATCCTCAAGCAAACGCCTCAGGGCACATTTTTAGTTGGCCAGCCA
TCACCCCAGACATCTGGAAAACAGCTGACTACTGGGTCAGTGGTCCAAGGTACACTGGGA
GTCAGCACATCTTCCGCTCAAGGACAACAAACATTGAAAGTCATCTCTGGACAAAAAACC
ACTTTGTTTACCCAGGCAGCCCCTGGGGGACAGGCCTCTCTAATGAAAATATCTGATGGT
ACATTGAAGTCTGTGCCAGCCACCTCACAACTCTCAAAGCCTGGCACCACCATGCTGAGA
GTAGCAGGAGGGGTTATCACAACTGCCACTTCTCCAGCTGTGGCCCTCTCAGCAAACGGT
CCTGCACAACAGTCAGAAGGAACAGCTCCCAGTTCATCATCCACTGTAGGTTCCATAATG
AAAACTGCTGGGCAGCAGCAAGTGTGTGTGAGCCAGGCCACCATGGGAACCTGCAAGGCT
GCTGCTCCCTCTGTCATCAGTGCCACGTCCCTGGTGTCCACACCTAACCCCATCTCCGGG
AAGGCTACAGTGTCAGGATTGCTAAAGATTCACTCCAGTCAATCCAATCCCCAGCAGGCG
GTCCTGACCATCCCCAGCCAGCTCAAACCACTCAGTGTAAATACATCTGGAGGTGTGCAG
ACTATACTGATGCCCGTGAATAAAGTGGTTCAGTCGTTTTCTGCCAACAAATCACCGACC
ATCCTGCCGGTTGCCGCCCCCACTGCAGTTGTCCCCAGCTCTGCTCCAGCAGCTGTTACA
AAAGTGAAGACTGAACCAGAAACTCCTGGGCCAAGCTGCCTCACTCAGGAGGGTCAGACA
GCAGTGAAAACAGAAGAGAGTTCTGAGCTGGGGAACTATGCTATTAAGATAGACCATTTA
GAGACTATCCAGCAACTCTTAACGGCAGTAGTAAAGAAGATCCCATTAATCACTGCAAAA
AGTGAAGATGCCAGCTGTTTTTCTGCCAAGTCTGTGCAGCAGTATTATGGCTGGAACATC
GGAAAGAGAAGAGCTGCCGAGTGGCAAAGAGCAATGACAATGCGAAAGGTCTTACAAGAA
ATACTGGAGAAGAACCCAAGATTTCACCACCTGACGCCCCTGAAAACCAAGCACATTGCT
CACTGGTGTCGCTGCCATGGCTACACCCCACCTGATCCCGAGAGCTTGAGGAGCGACGGG
GACTCCATTGAGGACGTGCTGACGCAGATCGACAGCGAGCCA---
>PhDi|XM_028504552.1_cds_XP_028360353.1_1
AGAGAGCCTCCTTTTCATCTGACCAGAAGAGGCTGGGGTGAATTTCCTGTCAGAGTTCAA
GTTCACTTTAAGGACAGCCAGAACAAGCGGATAGATATCATACATAATCTGAAGCTGGAT
AGAACTTACACTGGCTTACAGACTCTTGGAGCAGAGACGGTCGTGGACGTTGAGCTGCAC
CGGCACTCTCTCGGAGAAGACTCTGTTTACCCTCCGTCCTCTGAGTCAGATGTCTCTGAT
GCCCCACCGTCTTTGCCTTTGACCATTCCAGCCCCAGTGAAGGCCTCCTCACCAATAAAG
CAGTCTCATGAACCAGCACCTGATACCTCTGTGGAGAAAGGA---TTCCCAGCCAATACT
GAAACTGAGAGACACACTACATTTTACTCTTTGCCATCTTCATTGGAACGAACACCCACC
AAAATGACAACATCCCAGAAGGTTATGTTTTGTTCTCATGGCAATTCAGCTTTTCAGCCA
ATAGCATCGAGCTGCAAAATTGTGCCACCGAATCAGGCTCCTAATCCTGAGTCACCTGGG
AAATCCTTCCAGCCCATCACCATGAGCTGCAAGATTGTTTCAGGTTCCCCTATATCAACA
CCAAGTCCATCACCATTGCCTCGAACCCCAACTTCCACTCCAGTCCATGTGAAGCAAGGC
ACCGCCAGCTCTGTTATCAGCAATCCTTACGTTATCATGGACAAGCCAGGGCAGGTGCTT
GGAGCCGCCACCCCCACTACAGGAAGTCCTACAAACAAGCTCTCCACTGCCTCTCAGGCC
TCCCAGGAAACAGGTTCCCCTATTCCTAAAATTCATGGAAGTAGTTTCGTAACCTCTACT
GTTAAGCAGGAAGACTCTTTGTTTGCATCTATGCCACCTCTTTGCCCAATTGGGAGTCAC
CCTAAGGTTCAAAGCCCCAAACCTATAACTGGAGGACTTGGAGCCTTTACCAAAGTAATC
ATCAAACAGGAACCTGGTGAAGCCTCTCACGTGCCCACAACAGGAGCTGCCAGCCAGTCA
CCACTCCCTCAGTATGTGACTGTGAAAGGGGGTCACATGATAGCTGTGTCCCCTCAAAAA
CAGGTCATAACTGCTGGAGAAGGGACTGCCCAGTCACCAAAGATGCAGCCCTCCAAGGTC
GTTGGGGTGCCAGTTGGGTCTGCTTTACCTTCAACAGTGAAACAGGCTGTGGCCATCAGT
GGCAGCCAGATCCTTGTAGCCAAGGCCAGCTCTTCCGTCGCCAAAGCAGTTGGTCCAAAG
CAAGTTGTGACCCAAGGAGTTGCCAAAGCAATTGTGAGTGGAGGTGGAGGAACCATTGTC
GCTCAGCCAGTGCAAACCTTGACCAAGGCTCAGGTCACTGCTGCTGGCCCTCAGAAGAGT
GGACCCCAGGGTTCAGTGATGGCAACATTGCAGCTACCAGCCACTAATTTGGCCAACTTG
GCAAATTTGCCACCTGGCACAAAACTCTACCTCACAACAAACAGCAAGAATCCTTCAGGA
AAAGGAAAACTGTTGCTGATCCCTCAAGGAGCCATCCTGCGAGCCACCAATAATGCGAAC
CTACAGTCTGGCTCAGCTGCCCAAAGCCCCGCCGGGCCTGGAGGGATAGCTCAGCACTTG
ACGTACACGTCTTACATCCTCAAGCAAACACCTCAGGGTACATTTTTAGTTGGCCAGCCA
TCACCCCAGACATCTGGAAAACAGCTGACCACTGGGTCAGTGGTCCAAGGAACACTGGGA
GTCAGCACATCTTCTGCACAAGGTCAACAAACATTAAAAGTCATCTCTGGACAGAAAACC
ACTTTGTTTACCCAGGCAGCCCCTGGAGGACAGGCATCTCTAATGAAAATATCTGATGGC
ACACTGAAGTCTGTGCCAGCCACCTCGCAACTCTCAAAGCCGGGAACCACAATGCTGAGA
GTCGCAGGAGGGGTTATCACAGCTGCCACTTCTCCAGCTGTGGCCCTCTCAGCAAATGGT
CCTGCACAGCCGTCCGAAGGAACAGCTCCCAGCTCATCATCAACTATAGGTTCCATAATG
AAAACTTCTGCGCAGCAGCCGGTGTGTGTGAGCCAGGCCACCATGGGGACCTGCAAGGCT
GCTGCTCCCTCTGTCATCGGTGCCACGTCCCTCGTGTCCACACCAAACCCCATCTCCGGA
AAGGCTACAGTATCAGGATTGTTAAAGATTCACTCCAGTCAGTCCAGTCCCCAGCAGGCT
GTCCTGACGATCCCCAGCCAGCTCAAGCCACTCAGTGTAAATGCATCTGGAGGTGTGCAG
ACTATACTGATGCCTGTGAATAAGGTGGTTCAGTCATTTTCTGCCAGCAAATCACCTACC
GTTCTGCCTGTAGCTGCCCCAGCTCCAGTTGTCTCCAGCTCTGCACCAGCACCTGTCACC
AAAGTGAAGACCGAACCAGAAACTCCTGGACCAAGCTGCCTCTCTCAGGAGGGTCAGACA
GCAGTGAAAACAGAAGAAAGTTCTGAGCTGGGAAACTATGTTATTAAGATAGACCATTTG
GAGACTATCCAGCAGCTCCTAACGGCAGTGGTGAAGAAGATCCCGCTGATCACCGCAAAG
AGTGAGGATGCCAGCTGTTTCTCTGCGAAGTCTCTGGAGCAGTACTACGGCTGGAACATC
GGAAAGCGGAGGGCTGCCGAGTGGCAAAGAGCAATGACAATGAGAAAAGTCTTACAAGAA
ATACTGGAGAAGAACCCAAGATTTCACCACCTGGCACCCCTTAAGACCAAGCACATTGCT
CACTGGTGTCGCTGCCACGGCTACACCCCACCTGACCCCGAGAGCCTGAGGAGTGACGGG
GACTCGATCGAGGACGTGCTGACCCAGATTGACAGTGAGCCG---
>PtVa|XM_011382601.2_cds_XP_011380903.1_1
AGAGAACCCCCTTTTCACCTGACCAGAAGAGGCTGGGGTGAGTTTCCCGTCAGAGTTCAA
GTTCACTTTAAGGACAGCCAGAACAAGAGGATAGATATCATACATAACCTGAAGCTGGAT
AGAACTTATACTGGCTTGCAGACTCTTGGAGCAGAGACGGTAGTGGATGTTGAGCTCCAT
CGTCATTCTCTTGGAGAAGATTCCATTTATGCTCAGTCCTCTGAGTCAGATGTCTCTGAT
GCCCCACCATCTTTGCCTTTGACCATTCCAGCCCCAGTGAAAGCTTCCTCACCAATAAAG
CAGTCACATGAGCCAGTACCTGATACCTCTGTGGAGAAAGGA---TTCACAGCCAACACT
GAAGCTGAGAGACATACTACGTTTTATTCTTTGCCGTCTTCATTGGAACGAACACCCACC
AAAATGACAACATCCCAGAAAGTTACCTTTTGTTCTCATGGCAATTCAGCTTTTCAGCCA
ATTGCATCAAGCTGCAAAATTGTACCACAAAGTCAGGTTCCTAATCCTGAATCACCGGGA
AAATCCTTCCAGCCTATTACCATGAGCTGCAAGATTGTTTCAGGTTCCCCTATATCGACT
CCAAGTCCATCACCATTGCCTCGAACCCCAACATCCACTCCAGTCCATGTGAAGCAAGGC
ACTGCCAGCTCTGTTATTAGCAATCCTTACGTTATCATGGACAAGCCAGGGCAGGTTATT
GGAGCCACAACTCCTACTACAGGAAGTCCTACAAACAAGCTCTCTACTGCCTCTCAGGCT
TCCCAAGGAGCAAGTTCTCCTATCCCTAAAATTCATGGAAGTAGTTTTGTAACATCTACT
GTCAAGCAGGAGGACTCTTTGTTCGCATCTATGCCACCTCTTTGCCCAATTGGGAGTCAC
CCTAAGGTTCAGAGCCCTAAACCTATAACGGGAGGACTTGGAGCTTTCACAAAAGTAATC
ATCAAACAGGAACCTGGTGAAGCCTCTCACGTGCCCACAACAGGAGCTGCCAGCCAGTCA
CCACTCCCTCAGTATGTGACTGTGAAAGGGGGTCACATGATAGCTGTATCCCCTCAAAAA
CAGGTCATAACTGCTGGAGAAGGGACTGCCCAGTCACCAAAGATTCAGCCCTCCAAGGTC
GTTGGGGTTCCAGTTGGGTCTACTTTACCTTCAACAGTGAAACAGGCTGTGGCAATCAGT
GGTGGCCAAATCCTTGTAGCCAAGGCCAGTTCTTCTGTCACCAAAGCAGTTGGTCCAAAG
CAAGTTGTGACCCAAGGAGTCGCCAAAGCAATTGTGAGTGGAGGTGGAGGAACTATTGTC
GCTCAGCCAGTGCAGGCCTTAACCAAGGCCCAGGTCACTGCTGCTGGCCCTCAGAAGAGT
GGATCCCAGGGTTCAGTTATGGCAACGTTGCAGCTACCAGCCACTAATTTGGCCAACTTG
GCAAATTTGCCTCCTGGCACTAAACTCTACCTTACAACGAACAGCAAAAACCCTTCAGGA
AAAGGAAAACTGCTGCTGATCCCTCAAGGAGCCATCCTGCGAGCCACCAACAATGCTAAC
CTACAGTCTGGATCAGCTGCCCAAAGCCCCGCTGGCCCTGGAGGGATATCCCAGCACCTG
ACTTACACATCTTACATCCTCAAGCAAACACCTCAGGGTACGTTTTTAGTTGGCCAGCCA
TCACCCCAGACATCTGGAAAACAGCTGACTACTGGGTCAGTGGTCCAAGGAACACTGGGA
GTCAGCACATCTTCTGCACAAGGACAACAAACTTTAAAAGTCATCTCTGGACAAAAAACC
ACTTTGTTTACCCAGGCGGCCCCTGGGGGACAGGCGTCTCTGATGAAAATATCTGATGGT
ACATTGAAGTCTGTGCCAGCCACTTCACAACTCTCAAAGCCTGGAACCACAATGCTGAGA
GTAGCAGGAGGGGTTATCACAACTGCCACCTCACCAGCTGTGGCCCTCTCAGCAAATGGT
CCTGCACAACAGTCAGAAGGAACAGCTTCTAGTTCATCATCTACTATAAGTTCTGTAATG
AAAACTTCTGGGCAGCAACAAGCATGTATGAGCCAGGCCACCATGGGCTCCTGCAAGGCT
GCAGCTCCCTCAGTTATCAGTGCTACATCCCTGGTGTCCACACCAAACCCCATCTCCGGA
AAAGCCACAGTATCAGGGCTGTTAAAGATTCACTCCAGTCAATCCAATCCCCAGCAGGCC
GTCCTGACGATCCCCAGCCAGCTGAAACCACTCAGTGTAAATACATCTGGAGGTGTGCAG
ACTATCCTGATGCCTGTGAATAAAGTAGTTCAGTCATTTTCTGCCAGCAAATCACCTACC
ATTCTGCCTGTAGCTGCCCCAACTACAGTCGTCCCCAGCTCTACTCCAGCAACTGTTACA
AAAGTGAAGACCGAACCAGAAACTCCTGGGCCAAGCTGCCTCTCTCAGGACGGTCAGACA
GCAGTGAAAACAGAAGAAAGTTCTGAGCTGGGAAACTATATCATTAAGATAGACCATTTA
GAAACTATCCAGCAACTCTTAACAGCAGTTGTAAAGAAGATCCCATTAATCACTGCAAAA
AGTGAAGATGCCAGCTGTTTTTCTGCAAAGTCTGTGGAGCAGTATTATGGCTGGAACATT
GGAAAGAGGAGAGCTGCCGAGTGGCAAAGAGCAATGACAATGCGAAAAGTCTTACAGGAA
ATACTGGAGAAGAATCAAAGATTTCACCACCTGACTCCCCTTAAAACCAAGCACATTGCT
CACTGGTGTCGTTGCCATGGCTACACCCCACCTGACCCGGAGAGCCTGAGGAACGATGGG
GACTCTATCGAGGATGTGCTGACCCAGATCGACAGCGAGCCG---
>RhFe|XM_033126885.1_cds_XP_032982776.1_1
AGAGAGCCTCCTTTTCACCTGACCAGAAGAGGTTGGGGTGAGTTTCCTGTCAGAGTTCAA
GTTCACTTTAAGGACAGCCAGAACAAGCGGATAGATATCATACATAATCTGAAGCTGGAT
AGAACTTACACTGGCTTGCAGACTCTTGGAGCAGAGACGGTAGTGGATGTTGAGCTCCAT
CGGCATTCTCTTGGAGAAGATTCCATTTATCCTCAGTCGTCTGAGTCAGACATCTCTGAT
GCCCCGCCATCTTTGCCTTTGACCATTCCAGCCCCAGTGAAAGCTTCCTCACCAATAAAG
CAGTCACATGAGCCAGGGTCTGATACCTCCGTGGAGAAAGCAGGATTCCCAGCCAATACT
GAAGCTGAGAGACACACTACATTTTATTCTTTGCCATCTTCATTGGAACGAACACCCACC
AAAATAACAACATCCCAGAAAGTTACCTTTTGTTCTCATGGCAATTCAGCTTTTCAGCCA
ATAGCATCAAGCTGTAAAATTGTGCCACAAAGTCAGGTTCCTAATCCTGAGTCGCCTGGA
AAATCCTTCCAGCCTATCACCATGAGCTGCAAGATTGTTTCAGGGTCCCCTATATCCACG
CCAAGTCCATCACCATTGCCTCGAACCCCAACTTCCACTCCAGTCCATGTGAAGCAAAGC
ACTGCCAGCTCTGTTATTAGTAATCCTTATGTCATCATGGACAAGCCAGGGCAGGTGATT
GGAGCCACCACTCCCACTACAGGAAGTCCTACAAACAAGCTCTCTACTGCTTCCCAGGCC
TCCCAAGGAACAGGTTCCCCTATTCCTAAAATTCATGGAAGCAGTTTTGTAACATCTACT
GTCAAGCAGGAAGATTCTTTGTTTGCATCTATGCCACCTCTTTGCCCAATTGGGAGTCAC
CCTAAAGTTCAAAGCCCCAAACCTATAACTGGAGGACTTGGAGCTTTCACAAAAGTAATC
ATCAAACAGGAACCGGGTGAAGCCTCTCATGTGCCCACAACAGGAGCTGCCAGCCAGTCA
CCACTCCCTCAGTATGTAACTGTGAAAGGGGGTCACATGATAGCTGTGTCCCCTCAAAAA
CAGGTCATAACTGCTGGAGAAGGGACTACCCAGTCACCAAAGATTCAGCCCTCCAAGGTT
GTTGGGGTGCCGGTTGGGTCTACTTTACCTCCAACAGTGAAACAGGCTGTGGCAATCAGT
GGTGGCCAAATCCTTGTAGCCAAGGCCAGCTCTTCTGTCGCCAAAGCTGTTGGTCCAAAG
CAAGTTGTGACCCAAGGAGTTGCCAAAGCGATTGTGAGTGGAGGTGGAGGAACCATTGTC
GCTCAGCCAGTGCAAGCCTTAACCAAGGCTCAGGTCACTGCTGCTGGCCCGCAGAAGAGT
GGATCCCAGGGTTCAGTTATGGCAACATTGCAGCTACCAGCCACTAACTTGGCCAACTTG
GCAAATTTGCCCCCTGGCACTAAACTCTACCTTACAACCAACAGCAAAAACCCTTCAGGA
AAAGGAAAGCTGCTGCTGATCCCTCAAGGAGCCATCCTGAGAGCCACCAACAATGCTAAC
CTGCAGTCTGGCTCAGCTGCTCAGAGCCCCGCGGGCCCTGGAGGGATATCCCAGCACCTG
ACTTACACATCCTACATCCTCAAGCAGACGCCTCAGGGTACGTTTTTAGTTGGCCAGCCA
TCACCCCAGACATCTGGAAAACAGTTGACTACTGGGTCAGTGGTCCAAGGAACGCTGGGA
GTCAGCACATCTTCCACACAAGGACAGCAAACATTAAAAGTCATCTCTGGACAAAAAACG
ACTTTGTTTACCCAGGCCGCCCCTGGAGGACAGGCGTCTCTAATGAAAATATCTGATGGC
ACATTGAAGTCTGTGCCAGCCACCTCACAGCTCTCAAAGCCTGGAACCACGATGCTGAGA
GTAGCCGGAGGGGTCATCACAACTGCCACTTCCCCAGCCGTGGCCCTCTCAGCAAATGGT
CCTGCACAACAGTCAGAAGGAACAGCTCCCAGTTCATCATGTACTGTAGGTTCTGTAATG
AAAACTTCTGGGCAGCAACAAGTGTGTGTGAGCCAGGCCACCGTGGGAACCTGCAAGGCT
GCTGCTCCCTCCGTCATCAGTGCCACATCCCTGGTGTCTACAACAAACCCCATCTCTGGA
AAAGCCACAGTGTCAGGACTGTTAAAGATTCACTCCAGTCAAGCCAGTGCCCAGCAGGCG
GTCCTGACCATCCCCAGCCAGCTCAAACCACTCAGTGTAAACACATCTGGGGGCGTGCAG
ACTATACTGATGCCTGTGAATAAAGTGGTTCAGTCATTTTCTGCCAGCAAATCACCTACA
GTTCTGCCTGTAACTGCCCCAGCACCAGTTGTCCCCAGCTCCGCTCCAGCAATTGTTACG
AAAGTGAAGACTGAACCAGAAACTCCTGGGCCCAGCTGCCTCTCTCAGGAGAGTCAGACA
GCAGTGAAAACAGAAGAAAGTTCTGAGCTTGGAAACTATGTCATTAAAATAGACCATTTA
GAGACTATCCAGCAACTCTTAACAGCAGTAGTAAAGAAGATCCCATTAATAACTGCAAAA
AGTGAAGATGCCAGCTGTTTCTCTGCGAAGTCTGTGGAGCAGTATTATAGCTGGAACATT
GGAAAGAGGAGAGCTGCTGAGTGGCAAAGAGCAATGACGATGCGAAAAGTCTTACAAGAA
ATACTGGAGAAGAATGCAAGATTTCACCACCTGACTCCCCTTAAAACCAAGCACGTTGCT
CACTGGTGTCGCTGCCACGGCTACACGCCCCCGGATCCCGAGAGCCTGCGGAACGACGGG
GACTCTATCGAGGATGTGCTGACCCAGATCGACAGCGAGCCC---
>RoAe|XM_016137995.1_cds_XP_015993481.1_1
AGGGAACCCCCTTTTCACCTGACCAGAAGAGGCTGGGGTGAGTTTCCCGTCAGAGTTCAA
GTTCACTTTAAGGACAGCCAGAACAAGAGGATAGATATCATACATAATCTGAAGCTGGAT
AGAACTTATACTGGCTTGCAGACTCTTGGAGCAGAGACGGTAGTGGATGTTGAGCTCCAT
CGTCATTCTCTTGGAGAAGATTCCATTTATGCTCAGTCCTCTGAGTCAGATGTCTCTGAT
GCCCCACCATCTTTGCCTTTGACCATTCCAGCCCCAGTGAAAGCTTCCTCACCAATAAAG
CCATCACTTGAGCCAGTACCTGATACCTCTGTGGAGAAAGGA---TTCCCAGCCAACACT
GAAGCTGAGAGACACACAACATTTTATTCTTTGCCATCTTCATTGGAACGAACACCCACC
AAAATGACAACATCCCAGAAAGTTACCTTTTGTTCTCATGGCAATTCAGCTTTTCAGCCA
ATTGCATCAAGCTGCAAAATTGTGCCACAAAGTCAGGTTCCTAATCCTGAATCACCGGGG
AAATCCTTCCAGCCTATCACCATGAGCTGCAAGATTGTTTCAGGTTCCCCTATATCAACT
CCAAGTCCATCACCATTGCCTCGAACCCCAACATCCACTCCAGTCCATGTGAAGCAAAGC
ACTGCCAGCTCTGCTATTAGCAATCCTTACGTTATCATGGACAAGCCAGGGCAGGTTATT
GGAGCCACAACTCCCACTACAGGAAGTCCTACAAACAAGCTGTCTACTACCTCTCAGGCT
TCCCAAGGAGCAAGTTCCCCTATCCCTAAAATTCATGGAAGTAGTTTTGTAACATCTACT
GTCAAGCAGGAGGACTCTTTGTTTGCATCTATGCCACCTCTTTGCCCAATTGGGAGTCAC
CCTAAGGTTCAGAGCCCTAAACCTATAACTGGAGGACTTGGAGCTTTCACAAAAGTAATC
ATCAAACAGGAACCTGGTGAAGCCTCTCACGTGCCCACAACAGGAGCTGCCAGCCAGTCA
CCACTCCCTCAGTATGTGACTGTGAAAGGGGGTCACATGATAGCTGTATCCCCTCAAAAA
CAGGTCATAACTGCTGGAGAAGGGACTGCCCAGTCACCAAAGATTCAGCCCTCCAAGGTT
GTTGGGGTTCCAGTTGGGTCTACTTTACCTTCAACAGTGAAACAGGCTGTGGCAATCAGT
GGTGGCCAAATCCTTGTAGCCAAGGCCAGTTCTTCTGTCACCAAAGCAGTTGGTCCAAAG
CAAGTCGTGACCCAAGGAGTCGCCAAAGCAATTGTGAGTGGAGGTGGAGGAACTATTGTC
GCTCAGCCAGTGCAGGCCTTAACCAAGGCCCAGGTCACTGCTGCTGGCCCTCAGAAGAGT
GGATCCCAGGGTTCAGTCATGGCAACGTTGCAGCTACCAGCCACTAATTTGGCCAACTTG
GCAAATTTGCCTCCTGGCACTAAACTCTACCTTACAACAAACAGCAAAAACCCTTCAGGA
AAAGGAAAACTGCTGCTGATCCCTCAAGGAGCCATCCTGCGAGCCACCAACAATGCTAAT
CTACAGTCTGGATCAGCTGCCCAAAGCCCCGCTGGCCCTGGAGGGATATCCCAACACCTG
ACGTACACATCTTACATCCTCAAGCAAACACCTCAGGGTACATTTTTAGTTGGCCAGCCA
TCACCCCAGACGTCTGGAAAACAGCTGACTACTGGATCGGTGGTCCAAGGAACACTGGGA
GTCAGCACATCTTCCACACAAGGACAACAAACTTTAAAAGTCATTTCTGGACAAAAAACC
ACTTTGTTTACCCAGGCGGCCCCTGGGGGACAGGCATCTCTGATGAAAATATCTGATGGT
ACGTTGAAGTCCGTGCCAGCCACTTCACAGCTCTCAAAGCCTGGAACCACCATGCTGAGA
GTAGCAGGAGGGGTTATCACAGCTGCCACCTCACCAGCTGTGGCCCTCTCAGCAAATGGT
CCTGCACAGCAGTCAGAAGGAACAGCTTCTAGTTCATCATCTACTATAAGTTCTGTAATG
AAAACTTCTGGGCAGCAACAAGCATGTGTGAGCCAGGCCACCATGGGCACCTGCAAGGCT
GCAGCTCCCTCAGTTATCAGTGCTACATCCCTGGTGTCCACACCAAACCCCATCTCTGGA
AAAGCCACAGTATCAGGATTGTTAAAGATTCACTCCAGTCAATCCAATCCCCAGCAGGCC
GTCCTGACGATCCCCAGCCAGCTGAAACCACTCAGTGTAAATACATCTGGAGGTGTGCAG
ACTATCCTGATGCCTGTGAATAAAGTGGTTCAGTCATTTTCTGCCAGCAAATCACCTACC
ATTCTGCCTGTAGCTGCCCCAACTACAGTTGTCCCCAGCTCTACTCCAGCAACTGTCACA
AAAGTGAAGACCGAACCAGAAACTCCTGGGCCAAGCTGCCTCTCTCAGGACGGTCAGACA
---GTGAAAACAGAAGAAAGTTCTGAGCTGGGGAACTATATCATTAAGATAGACCATTTA
GAAACTATCCAGCAACTCTTAACAGCAGTTGTAAAGAAGATCCCATTAATCACTGCAAAA
AGTGAAGATGCCAGCTGTTTTTCTGCAAAGTCCGTGGAGCAGTATTATGGCTGGAACATT
GGAAAGAGGAGAGCTGCCGAGTGGCAAAGAGCAATGACAATGCGAAAAGTCTTACAGGAA
ATACTGGAGAAGAATCAAAGATTTCACCACCTGACTCCCCTTAAAACCAAGCACATTGCT
CACTGGTGTCGTTGCCATGGCTACACCCCACCTGACCCTGAGAGCCTGAGAAACGATGGG
GACTCTATCGAGGATGTGCTGACCCAGATCGACAGTGAGCCG---
