# Supplementary material for: Positively selected genes in the hoary bat (Lasiurus cinereus) lineage: prominence of thymus expression, immune and metabolic function, and regions of ancient synteny
Source: PeerJ. 2022 Mar 17;10:e13130. doi: 10.7717/peerj.13130 (PMC8934532; doi:10.7717/peerj.13130)
Supplement: Supplemental Information 4 — Likely alignment errors have been manually deleted between conserved codons. Recovery of the original codon positions requires alignment to the original accessions in each orthogroup. [file peerj-10-13130-s004.zip › renamed.manual/OG0004459.manual.fas]

>EpFu|XM_028154877.1_cds_XP_028010678.1_1
CGTGAGCTGCTGGTCACGCACATCCGCAACACGCAGTGTCTGGTGGACAACCTGCTGGAG
AGTGACTACTTCTCGGCCGAAGACGCGGAGATCGTGGGCGCCTGCCCCACGCAGCCCGAC
AAGGTCCGCAAAATTCTGGACCTGGTGCAGAGCAAGGGCGAGGAGGTGTCCGAGTTCCTC
CTCTACGTGCTCCAGCAGCTCGCAGATGCCTACGTGGACCTCAGGCCCTGGCTGTTGGAG
ATCGGCTTCTCCCCTTCCCAGCGCATCCAGAGCAAAACTGTTGTCAACACTGATCCAGTG
AGCAGGTACATCCAGAAGCTGCGACACCAGCTGGGCCACGACTCCAAGTTCATCCTGTGC
TACTCGCAGAAGGAGGAGGTGATGCTGGAGGAGATGTACACGGACACCCTCATGGAGCTG
GTCAGCTTCAGCAACGAGAGCCTGGGCAGCCTGGGCAGCCTGGCCCGCCTCCTGGACCCC
TCCACGGGCGTCCTCAACGAGCAGGGCGAGACCATCTTCGTCTCGGGCGACGCGGGCGTG
GGCAAGTCCGTGCTGCTGCAGCGGCTGCAGAGCCTCTGGGCCGCCGGCCAGCTGGACGCG
CGGCTCAAGTTCTCCTTCCACTTCCGCTGCCGCATGTTCAGCTGCTTCAGCGAGGGCGCC
GCGCTGAGCCTGCAGGACCTGCTCTTCAAGCACTGCTGCTACCCCGAGCAGGACCCCGAG
GAGGTGTTCGCCTTCCTGCTGCGCTTCCCCCACGCCGCCCTCTTCACCTTCGACGGCCTG
GACGAGCTCCACTCGGACTTCGACCTGAGCCGCGTGCCCGACGCCTCGTCGCCCTGGGAG
CCGGCCCACCCCCTGGTCCTGCTGGCCAACCTGCTCAGCGGGGTGCTGCTCAAGGGGGCC
ACCAAGCTGCTCACGGCCCGCACGGGCGTCGAGATCCCGCGCCAGCTCCTCCGGAAGAAG
GTGCTGCTGCGGGGCTTCTCCCGCGGCCACCTGCGGGCCTACGCCGGGAGGATGTTCCCC
GACCGGGCCACGCAGGACCGCCTGCTGGACCAGCTGGAGGCCAACCCCAACCTCTGCAGC
CTGTGCGCCGTGCCCCTCTTCTGCTGGATCATCTTCCGCTGCTTCCAGCACTTCCACGGC
GCCTGCGACGGCGCCCCCGAGCTGCCCGACTGCGCGGTGACCCTGACCGACGTCTTCCTG
CTGGCCACCGAGGTCCACCTGAACAGGACGCGGCCCACCAGCCTGGTGCGGAGGAACACG
CAGAGCCAGGCGGAGGCCCTGCGCGCCGGCCGGGCCACCCTGTGCGCGCTGGGGCGGCTG
GCCCGCGGGGGCATGGAGCGGGACCTGTTTGCCTTCAGCCAGGAGGAGGTGCGGGCCTGC
GCCCTGCGGGAGGCTGACCTGCAGCTGGGCTTCCTGCGGGCCGTGCCCGAGCCGGGCCTC
GGAGAGGACCAGCAGTCCTATGAGTTCTTCCACACCACCCTCCAGGCCTTCTTCACCGCC
TTCTCCCTCGTGGTGGACGCCACGGTGGGCACGCGGGCGCTGCTCAGGTTCTTCCAGGAG
TGGGTGCCCCCTGAGGAGGCGGCG---GCGGCCTGCTCGCCCCGCTTCCTCCCC---TTC
CAGTGCCTGGGGGCCCGCGGCCCGGCGGGGGACGACCCCTTCAGGAACAAGGACCACTTC
CAGTTCACCAACCTCTTCCTGTGCGGGCTGTTGTCCAAGGCCAAGCACAAACTCCTGCGC
CACCTGGTGCCGGCCGCGGCCCTGAGGAGGAAGCGCCGGGCCCTGTGGGCGCACCTGTTC
GCCAGCCTGCGGACCCACCTGAAGAACCTGCCCCGCACGCGGTCTGGGGGCTTCAACCAG
GTGCAGGCCATGCCCACCTTCATCTGGATGCTGCGCTGCATCTACGAGACGCAGAGCGAG
AAGGTGGGGCAGCTGGCGGCCAAGGGCATCTGCGCCAACTACCTCAAGCTGACCTACTGC
AACGCCTGCTCGGCCGACTGCAGCGCCCTCGCCTTCGTCCTGCACCACTTCCGCAAGCGG
CTGGCCCTCGATCTGGACAACAACAACCTCAACGACTACGGCGTGCGGGAACTGCAGCCC
TGCTTCAGCTGCCTCACGGTCATCAGACTCAGCGTGAACCAGGTCACTGACAGTGGGGTC
AAGGTGCTCTATGAAGAGCTGACCAAGTACAAAATTCTGACGTTTTTAGGCTTGTACAAC
AACCAGATCACTGATGTCGGAGCCGGGTACGTCGCCAGAATCCTGGATGAGTGCACAGGC
CTCACACACCTTAAACTGGGGAAAAACCAGATAACCAGCGAGGGAGGAAAGTGTCTCGCC
CTGGCTGTGAAGAACAGCAAATCCATCTTGGAAATTGGGATGTGGGGCAATCAGATCGGC
GATGAAGGAGCAAAGGCCTTCGCAGAGGCTCTGAGGAACCACCCCAGCTTGACCAACCTC
AGTCTGGCTTCCAACGGCATTTCGACAGGAGGAGGAAAGAGCCTGGCGCAGGCCTTGCAC
TGGAACACGTCGCTGAGAATATTCTGGCTCACCCAGAATGAACTCGACGACGAAGTGGCA
GAGAGCATGGCAGAGATGTTGAAAGTCAACCAGACGCTGAAACATTTATGG
>HiAr|XM_019639960.1_cds_XP_019495505.1_1
CGCGAACTCCTGGTCACGCACATCCACAACACTCAGTGTCTGGTGGACAACCTGCAGGAG
AATGACTACTTCTCGGCCGAAGACGCGGAGATCGTGGGTTCCTGCCCCACGCAGCCCGAT
AAGGTCCGCAAGATTCTGGACATGGTCCAGAGCAAAGGCGAGGAGGTGTCCGAGTTCTTC
CTGTATGTGCTCCAGCAGCTCGCAGACGCCTACGTGGACCTCGGGCCATGGCTGTTGCAG
ATCGGCTTTTCCCCTTCCAAGCTCATTCAGAGCAAAGCTGTCGTCAACACGGACCCAGTG
AGCAGGTACACCGAGAAGCTGCGCCACCAACTGGGCCGCAACTCCAAGTTCATCCTGTGC
TACGCGCAGAAGGAGGAGCTGCTGCTGGAGGACACCTACACGGACACCATCGTGGAGCTG
GTGGGATTTGACCATGAGAGTCTGGGCAACCTGGACAGTCTGGCCTGCCTCCTGGACCAC
TCCACGGGCATCCTCAACGAGCAGGGCGAGACCATCTTCGTCTTCGGCGATGCCGGTGTG
GGCAAGTCCATGCTGCTGCAGCGGCTGCAGAGCCTCTGGGCCGCGGGCCAGCTGGACGCG
GGGCTCAAGTTCTTCTTCCACTTCCGCTGCCGCATGTTCAGCTGCTTCAAGGCGAGCGAC
ACGCTGAGTCTGCAGGACTTGCTCTTCAAGCATTACTGCTACCCGGAGCAGGACCCCGAG
GAGGTGTTCGCTTTCCTGCTGCGCTTCCCCCACACGGCACTCTTTACCTTCGACGGCCTG
GACGAGCTCCACTCAGACTTCGACCTGAGCTGCGTGCCCGACGCCTCCTCGCCTTGGGAA
CCCGCCCACCCCCTGGTCCTGCTGGCCAACCTGCTCAGCGGGACACTGCTCAAGGGGGCC
GCCAAGCTGCTCACGGCCCGCACAGGCATTGAGATCCCACGCCAGCACCTTCGGAAGAAG
GTCCTTCTGCGGGGCTTCTCCCCGAGCCACCTGCGGGCCTACACCAGGAGGATGTTCCCC
GACCGGGCGGTGCGGGACCGTCTGCTGGGCCAGCTGGAGGCCAACCCCAACCTCTGCAGC
CTGTGTGCCGTGCCCCTCTTCTGCTGGATTATCTTCCGCTGCTTCCAGCATTTCTACAGC
GCCTTCGACAGCTCCCCGCAGCTGCCGGACTGCACGGTGACCCTGACCGATGTCTTCCTG
CTGGTCACTGAGGTCCACCTGAACAGGACGCAGCCCACCAGCCTGGTGCAGAGGAACACG
CGGAGCCAGACGGAGACCTTCCATGCGGGCCGGGGCACCCTGCACTCGCTGGGGCAGGTG
GCCCACTGGGGCATGGAGAAGAACCTGTTTGTCTTCAGCCAGGAGGAGGTGCAGGCCTCC
GACGTGCAGGAGGGGGACCTGCAGCTGGGTTTCCTGAGGGCGATGCCCGAGCTGGGCCTT
GGCGGGGATCAGCCGTCCTATGAGTTTTTCCACATCACCCTCCAGGCCTTCTTCACCGCC
TTCTTCCTCGTGGTGGACGACAAGGTGAGCACTCCGGAGCTGCTCAGGTTCTTCCAGGAG
TGGGTGCCTCCTGGGGAGGTAGCAGAGACTTCCTGCTCTCCCCGCCTCCTCCCT---TTC
CAGTGCCTGGGGGACAGCGGCCTAGCGAGGGATGACCCCTTCAAGAAGAAGGATCACTTG
CAGTTCACCAACCTCTTCCTGTGCGGCCTGCTGTCCAAAGCCAAACAGAAGCTCCTGCGG
CACCTGGTGCCGGCTGCCACCCTGCGGAGGAAGCGCAAAGCCCTGTGGGCACACCTGTTT
GCCAGCCTGCGGGCCTACATGAAGAACCTGCCCCGCGTTCGGACTGGGGGCTTCAACCAG
GTGCAGGCCATGCCCACCTTCATCTGGATGCTGCGCTGCATCTACGAAACACAGAGCGAG
AAGGTGGGGCAGCTGGCGGCCCGGGGCATCTGCGCCAACTACCTCAAGCTGACCTACTGC
AATGCCTACTCCGCCGACTGCAGCGCGCTGTCCTTCGTGCTGCACCACTTCCGCAAGCGG
CTCGCCCTGGATTTGGACAACAACAACCTCAATGACTATGGTGTGCGCGAGCTGCAGCCT
TGCTTCAGCCGGCTCACCGTCGTCAGACTCAGTGTAAACCAGATCACCGACTGTGGGGTC
AAGGTGCTATATGAAGAGCTGACCAAGTACAAAATTTTGACGTATTTAGGCTTATACAAC
AACCAGATCACTGACGTGGGAGCCAGGTACATCGCCAGAATCCTGGATGAATGCAAAAGC
CTCACACACCTGAAACTGGGAAAAAACAAAATAACGAGCGAAGGAGGAAAGTGTCTTGCC
CTGGCTGTGAAGAACAGCAAATCAATCATTGAAGTTGGGATGTGGGGCAATACCATCGGT
GACGAAGGAGCCAAGGCCTTCGCAGAGGCTCTGAGGAACCATCCCAGCTTGACCAACCTG
AGTCTTGCGTTCAACGGCATCTCCACAGAAGGAGGAAAGAGCCTCGCGCAGGCGCTGCGG
TGGAACGCGTCTCTGAAAATATTCTGGCTCACCAAAAACGAGCTCAACGATGAAGTGGCA
GAGAGCATGGCAGAGATGTTGGAAGTCAACCAGACGTTGAAACATTTATGG
>LaCi|486-exonerate_protein2genome-gene-4.5-mRNA-1
CGGGAGCTGCTGGTCACGCACATCCGCAACACGCAGTGCCTGCTGGACAACCTCCTGCAC
AGCGGCTACTTCTCGGCCGAGGACGCGGAGATCGTGGGCGCCTGCCCCACGCAGCCCGAC
AAGGTCCGCAAGATTCTGGACCTGGTGCAGAGCAAGGGCGAGGAGGTGGCCGAGTTCCTC
CTGCACGTGCTCCAGCAGCTTGCGGACGCGTTCGTGGACCTGAGGCCCTGGCTGCTGGAG
GTCGGCTTCTCCCCCTCCCCGCGCGTTCAGAGCCACACTGTCGTCAACACTGACCCAGTG
AGCATGTACATCCAGAAGCTGCGACACCAGCTGGGCCGCGACTCCAAGTTCATCCTGTGC
TACTCGCAGAAGGAGGAGGCGCTGCTGGAGGAGGTGTACACGGACACCATCATGGAGCTG
GTGGGCTTCGGCAACGAGAGCCTGGGCCGCCTGGACAGCCCGGCCCTCCTGCTGGACCCG
GCCGCGGGCGTCCTCAACGAGCAGGGCGAGACCATCCTGGTC------------------
------------------------------------------------------------
------------------------------------------TGCTTCCCCGCGGGCGCG
GCGCTCAGCCTGCGGGACCTGCTCTTCCGGCACTGCTGCTGCCCGGAGCGGGACCCCGAG
GAGGTGTTCGCCTTCCTGCTGCGCTTCCCCCGCGCCGCCCTCTTCACCTTCGACGGCCTG
GACGAGCTGCACTCGGACTTCGACCTGAGCCGCGCGCCCGACGCCGCGTCGCCCTGGGAG
CCGGCCCACCCGCTGGCCCTGCTGGCCGGCCTGCTCCGCGGGGCGCTGCTGCCCGGGGCC
ACCAAGCTGCTGGCGGCCCGCACGGGCGTCGAGGTCCCGCGCGGGCTCCTGCGCAAGAAG
GTGGTCCTGCGGGGCTTCTCGCGCGCCCACCTGCGGGCCTACGCCGCCAGGCTGTTCCCC
GAGCGGCCGGCGCGGGACCGCCTGCTGGACCGGCTGGAGGCCAACCCCCAGCTCTGCAGC
CTGTGCGCCGTGCCCCTCTTCTGCTGGATCATCTTCCGCTGCTTCCGCCACTTCCACGGC
GAGGACGAT---GCCCCCGAGCTGCCCGACTGCGCCGTGACCCTGACCGACGTGTTCCTG
CTGGCCACCGAGGTGCACCTGCACCGCACGCGGCCCGCCAGCCTGGTGCAGAGGGACACG
CGGAGCCAGGCGCAGGCGCTGCGGGCCGGGCTGGCCGCCCTGAGCGCGCTGGGACGGCTG
GCCCGCCGGGGCCTGGAGCGGGACCGGTTCGTCTTCGGCCCCGAGGAGGTCCGGGCCGCC
GCCGTGCAGGAGGCCGACCTGCAGCTGGGCTTCGTGCGGGCCGCGCCCGGGCCGGGCCTC
GGGGAGGACCAGCCGTCCTACGAGTTCTTCCACACCACGCTGCAGGCCTTCTTCGCCGCC
TTCTCCCTCGTGGTGGACGCCGGGGCGGGCACGCGGGCGCTGCTCCGGTTCTTCCAGGAG
TGGGTGCCCGCCGAGGAGGCGGCATCGGCGGCCTGCGCGCCCCGCTTCCTCCCCCCCTTC
CCGTGCCTGGGGGCCCGCGGCCCGGCGGGGGACGACCCCTTCAGGAACAAGGAGCACTTC
CAGTTCACCAACCTCTTCCTGTGCGGGCTGCTGTCCAAAGGCCGGCAGAAGCTCCTGCGC
CACCTGGTGCCCGAGGCCGCCCTGCGGCGCAAGCGCCGGGCCCTGTGGGCGCACCTGTTC
GCCAGCCTGCGGGCCCACCTGCAGAACCTGCCCCGCACGCGGGCCGGGGGCTACCACCAG
GTGCAGGCCATGCCCACCTTCATCTGGATGCTGCGCTGCATCTACGAGACGCAGAGCGAG
AAGGTGGGGCGACTGGCGGCCAGGGGCATCTGCGCCAACTACCTCAAGCTCACCTACTGC
AACGCCTGCTCGGCCGACTGCAGCGCCCTCTCCTTCGTCCTGCACCACCTCCGCCAGCGG
CTGGCCCTCGACCTGGACAACAACAACCTCAACGACTACGGCGTGCGGCAGCTGCAGCCC
TGCTTCCGCTGCCTCACCGTCCTCAGACTCAGCGTGAACCAGGTCACTGACAGCGGGGTC
AAGGTGCTCTATGAAGAGCTGACCAAGTACAAAATTGTGACGTTTTTAGGCTTATACAAC
AACCAGATCACTGACGTGGGAGCCGGCTACGTCGCCAGGATCCTGGATGAGTGCAAAGGC
CTCACACACCTGAAACTGGGGAAAAACCAGATCACCAGCGAGGGAGGCAAGCGTCTCGCC
CTGGCCGTGAAGAACAGCCAGTCCATCGTGGAAATCGGGATGTGGGGCAATCAGATCGGC
GATGAAGGAGCGAAGGCCTTCGCAGAGGCTCTGAGGAACCACCCCAGCTTGACCAACCTC
AGCCTGGCTAACAACGGCATCTCGATGGGAGGCGGCAAGAGCCTCGCGCAGGCCCTGCGC
TGGAACGCGTCGCTGAGGATTTTCTGGCTCACCCAAAACGAACTGGACGACGAGGTGGCG
GAGAGCATGGCGGAGATGCTGAAAGTCAACCAGACGCTGAGGCATCTATGG
>MyLu|XM_023753824.1_cds_XP_023609592.1_1
CGTGAACTGCTGGTCACTCACATCCGCAGCACGCAGTGTCTGGTGGACAACCTGCTGGAG
AATGAGTACTTCTCGGCCGAAGACGCGGAGATCGTGGGCGCCTGCCCCACGCAGCCCGAC
AAGGTGCGCAAGATTCTGGACCTGGTACAGAGCAAGGGCGAGGAGGTGTCCGAGTTCCTC
CTCCTCGTGCTCCAGCGACTCGAAGATGCTTACGTGGACCTCAGGCCCTGGCTGGTGGAG
ATCGGCTTCTCCCCTTCCAAGCTCATTCAGAGCAAAACTGTTGTCAACACTGATCCAGTG
AGCAGGTACATCCAGAAGCTGCGACACCAGCTGGGCCGCGACTCCAAGTTCATCCTGTGC
TACTCGCAGAAGGAGGAGGTGTTGCTGGAGGAGGTGTACACGGACACCATCATGGAGCTG
GTCAGCTTCAGCAACGAGAGCCTGGGCAGCCCGGGCAGCCTGGCCCGCCTCCTGGACCAC
TCCACGGGCGTCCTCAACGAGCAGGGCGAGACCATCTTCGTCTCGGGCGACGCGGGCGTG
GGCAAGTCCATGCTGCTGCAGCGGCTGCAGAGCCTCTGGGCCGCCGGCCAGCTGGACGCG
CGGCTCAAGTTCTCCTTCCACTTCCGCTGCCGCATGTTCAGCTGCTTCAAGGAGGGAGCC
ATGCTGAGTCTGCAGGACCTGCTCTTCAAGCACTGCTGCTACCCGGAGCAGGACCCCGAG
GAGGTGTTCGCCTTCCTGGTGCGCTTCCCCCACACCGCCCTCTTCACTTTCGACGGCCTG
GACGAGCTCCACTCGGACTTCGACCTGAGCCGCGTGCCCGACACCTCGTCACCCTGGGAG
CCGGCCCACCCCCTGGTCCTGCTGGCCAACCTGCTCAGCGGGGTGCTGCTCAAGGGGGCC
ACCAAGCTGCTCACGGCCCGCACGGGCATCGAGATCCCGCGCCAGCTCCTTCGGAAGAAG
GTGCTCCTGCGGGGCTTCTCCCGCAGCCACCTGCGGGCCTACGCCAAGAGGATGTTCCCC
GACCGGGCCACGCGGGACCGCCTGCTGGACCAGCTGGAGGCCAACCCCAACCTCTGCAGC
CTGTGCGCCGTGCCCCTCTTCTGCTGGATCATCTTCCGCTGCTTCCAGCATTTCCACGGC
GCCTTCGACAGCTCCCCAGAGCTGCCCGACTGCACGGTGACCCTGACCGACGTGTTCCTG
CTGGTCACCGAGGTCCACCTGAACAGGACGCAGCCCACCAGCCTGGTGCAGAGGAACACG
CAGAGCCAGACGGAGGCCCTCCGAGGCGGCCTGGCTACCCTGCGCGCGCTGGGGCAGCTG
GCCCGCTGGGGCATGGAGAGGGAGCTGTTTGTTTTCAGCCAGGAGGAGGTCCAGGCCGCC
GCCCTGCAGGAAGCTGATCTGCAGCTGGGCTTCCTGCGGGCCGTGCCCGAGCCGGGCCTC
GGAGAGGACCAGCTGTCCTATGAGTTTTTCCACACCACCCTCCAGGCCTTCTTCACCGCC
TTCTCCCTCGTGGTGGACGCCAAGGTGGGCACGCGGGCGCTGCTCAGGTTCTTCCAGGAG
TGGNTGCCTCCGGGGGAGGCAGCAGTGGAGGCCTGCTCGGCCCCCTTCTTCCCC---TTC
CCGTGCCTGGGGGCCCGCGGCCCGGCGGGGGACAACCCCTTCAGGAACAAGGACCACATT
CAGTTCACCAACCTCTTCCTGTGCGGGCTGTTGTCCAAAGCCAAACAGAAACTCCTGCGA
CACCTGGTGCCGGCCGCTGCCCTGAGGAGAAAGCGCAAGGCCCTGTGGGCGCACCTGTTC
GCCAGCCTGCGGACCTACCTGAAGAACCTGCCCCGCACTCGGTCTGGGGGCTTCAACCAG
GTGCAGGCCATGCCCACCTTCATCTGGATGCTGCGCTGCATCTACGAGACGCAGAGCGAG
AAGGTGGGGCAGCTGGCGGCCAAGGGCATCTGCGCCAACTACCTCAAGCTGACCTACTGC
AACGCCTACTCGGCCGACTGCAGCGCCCTCTCCTTCGTCCTGCACCACTTCCGCAAGCGG
CTGGCCCTCGATCTGGACAACAACAATCTCAACGACTACGGCGTGCGGGAGCTGCAGCCC
TGCTTCAGCTGCCTCACGGTCATCAGACTCAGCGTAAACCAGGTCACTGACAGTGGGGTC
AAGGTGCTATATGAAGAGCTGACCAAGTACAAAATCCTGACGTATTTAGGCTTATACAAC
AACCAGATCACTGATGTCGGAGCCGGGTACATCGCCAGCATCCTGGATGAGTGCAAAGGC
CTCACACACCTTAAACTGGGGAAAAACCAGATAACCAGCGAGGGAGGAAAGTGTCTCGCC
CTGGCCGTGAAGAACAGCAAGTCCATCTTTGAAATCGGGATGTGGGGCAATCAAATCGGC
GATGAAGGAGCAAAGGCCTTCGCAGAGGCTCTGAGGAACCACCCCAGCTTGACCAACCTG
AGTTTGGCTTCCAACGGCATTTCCACAGAAGGAGGAAAGAGCCTCGCGCAGGCCTTGCAC
TGGAACACGTCGCTGAGAATATTCTGGCTCACCCAGAATGACCTCGACGACGAAGTGGCA
GAGAGCATGGCAGAGATGCTGAAAGTCAACCAGACGCTGAAACATTTATGG
>PhDi|XM_028525712.1_cds_XP_028381513.1_1
CGCGAACTCCTGGTCACGCATGTCCGCAACACTCAGTGTCTGCTGGACAACCTGCTGAAG
AATGACTACTTCTCCACCGAAGACGTGGAGATCGTGGGCGCCTGCCCCACGCAGCCTGAC
AAGGTCCGCAAAATTCTGGACCTGGTGCAGAGCAAGGGCGAGGAGGTGTCCGAGTACCTC
CTGCACGTGCTCCAGCGCCTCACCGATGCTTATGTGGACCTCAGGCCGTGGCTGGCGGAG
ATCGGCTTCTCCCCTTCCGGGCTCATTCAGAGCAAAACGGTGGTCAACGCCGACCCAGTG
AGCAGGTACACCCAGAAGCTGCGACACCAGCTGGGCCGAGACTCCAAGTTCATCCTGTGC
TACTCACAGAAGGAGGAGGTGCTGCTGGAGGAGACGTACACAGACACCATCATGGAGCTC
GTCAACCTCAGCAATGAGAGCCTGGGCAGCCTGGGCAGCCTGGCCTGCCTCCTGGACCCC
TCCACGGGCGTCCTCAACGAGCAGGGGGAGACCATCTTCGTCTTCGGCGATGCTGGCGTG
GGCAAGTCCATGCTGCTGCAGCGGCTGCAGAGCCTCTGGGCCGCCGGCCAGCTGGACGCG
GGGCTCAAGTTCTTCTTCCACTTCCGCTGCCGCATGTTCAGCTGCTTCAAGGATAGCGAC
ACGCTGAGCCTGCAGGACCTGCTCTTCAAGCATTACTGCTACCCGGAGCAGGACCCCGAG
GAGGTGTTCACGTTCCTGCTGCGCTTCCCCCACACCGCCCTCTTCACTTTCGACGGCCTG
GACGAGCTCCACTCGGACTTTGACCTGAGCCACGTGCCCGACACCTCATCGCCCTGGGAG
CCTGCCCACCCCCTGGTCCTGCTGGCCAACCTGCTCAGCGGGATGCTGCTCAAGGGGGCT
GCCAAGGTGCTCACGGCCCGCACAGGCATCGAGATCCCACGGCAGCTCCTGCGGAAGAAG
GTTCTTCTGCGGGGCTTCTCCCCCAGCCACCTGCGGGCCTACGCCAGGAGGATGTTCCCC
AACCGGGCCACGCAGGCCCACCTGCTGGACCAGCTGGAGGCCAACCCCAACCTCTGCAGC
CTGTGCGCCGTGCCCCTCTTCTGCTGGATCATCTTCCGCTGCTTCCAGCACTTCCACAGC
ACCCTCGACAGCTCCCTGCAGCTGCCCGACTGCACCGTGACCCTGACCGATGTCTTCCTG
CTGATCACCGAGGTCCACCTGAACCGGACGCAGCCCTCCAGCCTGGTGCAGCGGAACACG
CGCAGCCAGACGGAGACCTTCCGCGCCAGCCTGGGCACCCTGCACTCGCTGGGGCACGTG
GCCCACTGGGGCATGGAGAAGAACCTCTTCATCTTCAGCCAGGAGGAGGTACAGGCCTCC
AAGCTGCAGGAGGCTGACCTGCAGCTGGGCTTCTTGCGGGCCATGCCCGAGCTGGGCCTC
GGCGGGGACCAGCAGTCCTATGAGTTCTTCCACACCACCCTCCAGGCCTTCTTTACCGCC
TTCTTCCTCGTGGTGGACGACAAGGTGGGCACTCAGGACCTGCTCAGGTTCTTCCAGGAG
TGGGTGCCTCCCGGGAAGGAAGCAGCTGTGTCCTGTTCCCCCCTTTCCTTCCCT---TTC
CAGTGCCTGGGGGACGGTGGCCTGATGGGGGAAGACCCCTTCAAGAACAAGGATCACTTT
CAGTTCACCAACCTCTTCCTGTGCGGGCTATTGTCCAAAGCCAAAAAGAAGCTCCTGCAG
CACCTGGTGCCAGCTGCGGCCCTTAGGAAAAAGCGCAAGGCCCTGTGGGCACACCTGTTT
ACCAGCCTGCGGTCCTACCTGAAGACCCTGCCCCGTGTTCAGACTGACGGCTTCCACCAG
GTGCAGGCCATGCCCACCTTCATCTGGATGCTGCGCTGCATCTACGAGACGCAGAGCGAG
AAGGTGGGGCAGCTGGCGGCCAGGGGCATCTGTGCCAACTACCTCAAGCTGACCTACTGC
AACGCCTGCTCGGCCGACTGCAGCGCCCTCTCCTTCGTCCTGCACCACTTCCGCAAGCGG
CTGGCCCTCGACCTGGACAACAACAACCTCAACGACTACGGCGTGCGGGAGCTGCAGCCC
TGCTTCAGCTGCCTCACCGTCATCAGACTCAGCGTAAACCAGATCACCGACGCTGGGGTC
AAGGTGCTGTATGAAGAGCTGACCAAGTACAAAATCCTGACGTATTTGGGCTTGTACAAC
AACCAGATCACGGACATTGGAGCCAGATACGTCGCCAGCATCCTGGATGAGTGCAAAGGC
CTCACGCACCTGAAACTGGGGAAAAACAAAATAACGAGCGAGGGAGGCAAGCGTGTCGCC
CTGGCTGTGAAGAACAGCAAGTCCATCTTTGAAGTTGGGATGTGGGGCAATCAAATCGGT
GATGAAGGAGCAAAGGCCTTCGCCGAGGCTCTGAGGAACCACCCCAGCCTGACCAACCTG
AGTCTGGCATTCAATGGCATTTCCAAAGAAGGAGGGAAGAGCCTCGCCCAGGCCCTGAAG
CAGAATGCGTCTCTGAGAATATTCTGGCTCACCAAAAATGAACTCGACGATGACGTGGCC
GAGAGCATGGCAGAGATGTTGAAGNTCAACCAGACGCTGAAACATTTATGG
>PtVa|XM_011384602.2_cds_XP_011382904.1_1
CGTGAACTTCTGGTCACTCACATCCGCAACACGCAGTGTCTGGTGGACAACCTGCTGAAG
AATGACTACTTCTCAGACGAGGACGCGGAGATCGTGGGTGCCTGCCCCACGCAGCCCGAC
AAGGTCCGCAAAATTCTGGACTTGGTACAGAGCAAGGGGGAGGAGGTATCCGAGTTCTTC
CTCTACGTGCTCCAGAAACTCGAAGATGCTTACCTGGACCTCAGGCCTTGGCTGTTGGAG
ATCGGCTTCTCCTCTTCCAAGCTCATTCAGAGCAAAGTTGTTGTCAACACTGACCCAGTG
AGCAGGTACACTCAGAAGCTGCGACACCAACTGGGCCGCGACTCCAAGTTCATCTTGTGC
TACGCACAGAAGGAGGAGCTGCTGCTGGAAGACATGTACACGGACACCATCGTGGAGCTG
GTCAACTTCAGCAACGAGAGCCTGGGCAGCCTGGGCAGCCTGGCCTGCCTGCTGGACCAC
TCCACGGGCGTCCTCAACGAGCAGGGCGAGACCATCTTCATCTTCGGGGACGCCGGCGTG
GGCAAATCCATGCTGCTGCAGCGGCTGCAGAGCTTCTGGGCCACGGGCCGGCTGGACGCC
GGGCTCAAGTTCTTCTTCCACTTCCGCTGCCGCATGTTCAGCTGCTTCAAGGAGAGCGAC
GTGCTGAGTCTGCAGGACCTGCTCTTCAAGCATCACTGCTACCCGGAGCAGGACCCCGAG
GAGGTGTTCGCCTTCCTGCTGCGCTGCCCGCACACGGCCCTCTTTACCTTCGACGGCCTG
GACGAGCTCCACTCGGACTTCGACCTGAGCCACGTGCCCGACACCTCCTCGCCCTGGGAG
CCCGTCCACCCCCTGGTCCTGCTGGCCAACCTGCTCAGCGGGACACTGCTCAAGGGGGCC
GCCAAGCTGCTCACGGCCCGCACGGGCACCGAGATCCCACGCCAGCTCCTTCGGAAGAAG
GTGCTTCTGCGGGGCTTCTCGCCCAGCCACCTGCAGGCCTACACCAGGAAGATGTTCCCG
GACCGGGCGGTGCAGGGCCACCTGCTGGAGCAGCTGGAAGCCAACCCCAACCTCTGCAGC
CTGTGCGCGGTGCCCCTTTTCTGCTGGATCATCTTTCGCTGCTTCCAGCACTTCCACAGC
GCTTTCGACAGCTCCCCGCAGCTGCCCGACTGCACCGTGACCCTGACCGACGTCTTCCTG
CTGGTCACTGAGGTCCACCTGAACAGGACACAGCCCACCAGCCTGGTGCAGAGGAACACG
CGGAGCCAGACGGAGACGTTCCGTGCCAGCCAGGGCACCCTGCACTCGCTGGGGCAGGTG
GCCCACTGGGGCATGGAGAAGAACCTCTTTGTGTTCGGCCAGGAGGCGGTGCAGGCCTCC
GACATGCAGGAGGGAGCTCTGCAGCTGGGCTTCCTGAGGGCCGTGCCCGAGCTGGGCCTC
GGAGGGGACGAGCAGTCCTACGAGTTTTTCCACATCACCCTCCAGGCCTTCTTTACCGCC
TTCTTTCTCGTGGTGGATGACAAGGTGGGCACTCAGGAGCTTCTCAGGTTCTTCCAGGAG
TGGGCGCCTCCCGGGGAGGCGGTGGCGGCCTCCTGCCCTCCCATCTTCCTCCCT---TTC
CAGTGCCTGAGGGACAGTGGCCTGGCGAGGGAAGACCCCTTCAAGAACAAGGATCACTTT
CAGTTCATCAACCTCTTCCTGTGCGGGCTGTTGTCCAAAGCCAAACAGAAGCTCCTGCAG
CACCTCGTGCCCGCCGCAGCCCTGAGGAGGAAGCGCAAGGCCCTGTGGGCACACCTGTTC
GCCAGCCTGCGGTCCTACCTGAAGAACCTGCCCCGTGTTCAGTCCGGGGGCTTCAGCCAG
GTGCAGGCCATGCCCACCTTCATCTGGATGCTGCGCTGCATCTACGAGACGCAGAGTGAG
AAGGTGGGGCAGCTGGCGGCCAGGGGCATCTGCGCCAACTACCTCAAGCTGACCTACTGC
AACGCCTACTCGGCCGACTGCAGCGCCCTCGCCTTCGTCCTGCACCACTTCCGCAAGCGG
CTGGCCCTCGACCTGGACAACAACAACCTCAACGACTACGGCGTGCGGGAACTGCAGCCC
TGCTTCAGCTGCCTCACCGTCATCAGACTCAGCGTAAACCAGATCACTGACAGTGGGGTA
AAGGTGCTGTATGAAGAGCTGACCAAGTACAAAATTCTGACATATTTAGGCTTATACAAC
AACCAGATCACTGATGTCGGAGCCAGGTACGTCGCCAGAATCCTGGATGACTGCAAAGGC
CTCACACACCTTAAACTGGGAAAAAACAAAATCACGAGCGAAGGAGGAAAGTGTCTCGCC
CTGGCCGTGAAGAACAGCAAATCGATCAGTGAAATTGGGATGTGGGGCAACAGCATCGGT
GATGAAGGAGCAAAGGCCTTCGCAGAGGCTCTGAGGAACCACACCAGCCTGACCAACCTA
AGTCTTGCATTCAATGGCATCTCTACAGAAGGAGGAAAGAGCCTCGCTCAGGCCCTGCAG
CAGAACGTGTCTCTGAGAATATTCTGGCTCACCAAAAATGAACTCGACGATGAAGTGGCA
GAGAGCTTGGCGGAGATGTTGCAAGTCAACCAGACATTGAAACATTTATGG
>RhFe|XM_033088642.1_cds_XP_032944533.1_1
CGCGAACTTCTGGTCACTCACATCCACAACACTCAGTGTCTGGTGGACAACCTGCGGGAG
AATGACTACTTCTCAGCCGAAGACGCGGAGATCGTGGGTGCCTGCCCCACGCAGCCCGAC
AAGGTCCGCAAAATTCTGGACCTGGTCCAGAGCAAGGGCGAGGAGATATCCGAGTTCTTC
CTCTACGTGCTCCAGCAGCTCACAGACGCTTACGTGGACCTCGTGCCGTGGCTGTTGCAG
ATCGGCTTTTCCCCTTCCAAGCTCATTCAGAGCAAAGCTGTCGTCAACACTGACCCAGTG
AGCAGGTATACCCAGAAGCTGCGCCACCAACTGGGCCGGGACTCCAAGTTCATCCTGTGC
TATGCGCAGAAGGAGGAGCTGCTGCTGGAGGAGACGTACACAGACACCATTGTGGAGCTG
GTGGGATTTGGCAATGAGAGTCTGGGCAGCCTGGACAGCCTGGCCTGCCTCCTGGACCAC
TCCACGGGTGTCCTCAACGAGCAGGGTGAGACCATCTTCGTCTTCGGTGACGCTGGTGTG
GGCAAGTCCATGCTGCTGCAGCGGCTGCAGAGCCTCTGGGCCACGGGCCAGCTGGACGCG
GGGCTCAAGTTTTTCTTCCACTTCCGCTGCCGCATGTTCAGCTGCTTCAAGGAGAGCGAC
ACGCTGAGTCTGCAGGACCTACTCTTCAAGCATTACTGCTACCCGGAGCAGGACCCCGAG
GAGGTGTTCGCCTTCCTGCTGCGCTTCCCCCACACGGCCCTCTTTACCTTCGATGGCCTG
GACGAGCTCCACTCGGACTTCGACCTGAGCCGCGTGCCCAACACCTCCTCGCCCTGGGAG
CCCGCCCACCCCCTGGTCCTGCTGGCCAACCTGCTTAGCGGGACGCTGCTCAAAGGGGCT
GCCAAGCTGCTCACGGCCCGCACCGGCATTGAGATCCCGCGCCAGCTCCTGCGGAAGAAG
GTGCTTCTGCGGGGCTTCTCCCTCAGTCACCTGCAGGCCTTCACCAGGAGGATGTTTCCC
GACCGGGCGCTGCAGCACCGGGTGCTGGAGCAGCTGGAAGCCAACCCGAACCTCTGCAGC
CTGTGTGCCGTGCCCCTCTTCTGCTGGATCATCTTCCGCTGCTTCCAGCACTTCCACAGC
ACCGTCGACAGCTTCCTGCAGCTGCCCACCTTCACGGTCACCCTGACTGACGTCTTCCTG
CTGCTCACCGAGGTCCACCTGAACAGGACACAGCCCACCAGCCTGGTGCAGAGGAACACA
CGGAGCCAAGCGGAGGCCTACCAGGCTCACCTGGCCACCCTGCGCTCGCTGGGCCAGGTG
GCCCACTGGGGCATGGAGAAGAACCTGTTTGTCTTCAGCCAGGAGGAGGTGCAGGCATCC
GACATGCAGGAGGGAGACCTGCAGCTGGGCTTCCTGAGGGCAGTGCCCGAGCTGGGCCTC
GAAGGGGACCAGCAGTCCTACGAGTTTTTCCACATCACCCTCCAGGCCTTCTTTACCTCC
TTTTTCCTCGTGGTGGACGACAAGGTGAGCACTTCGGAGCTGCTCAGGTTCTTCCAGGAG
TGGGCACCTCCTGGAGAGGCAGCAGCGACATCCTGTTCTCCCCACTTCCTCCCT---TTC
CAGTGCCTGGGGGACAGTGGCCTGGCGAGGGAGGACCCCTTCAGGAACAAGGACCACTTT
CAGTTCACCAGCCTCTTCCTGTGCGGGCTGTTGTCCAAAGCCAAACAGAAACTCCTGCGG
CACCTGGTGCCTGCCGCGACCCTGAAGAGGAAGCGCAAGGCCCTGTGGGCACACCTGTTT
GCCAGCCTGCGCGCCCACATGAAGAACCTGCCCCGCACTCAGTATGAGGGCTTCAAACAG
GTGCAGGCCATGCCCACCTTCATCTGGATGCTGCGTTGCATCTACGAGACGCAGAGCGAG
AAGGTGGGGCAGCTGGCAGCCAGGGGCATCTGCGCCAACTACCTCAAGCTGACCTACTGC
AACGCCTACTCGGCCGACTGCAGCGCGCTGTCCTTCGTCCTGCACCACTTCCGCAAACGG
CTCGCCCTCGATCTGGACAACAACAACCTCAATGACTACGGCGTGCGGGAACTGCAGCCC
TGCTTCAGCCGGCTGACCATCATCAGACTCAGTGTTAACCAGATCACTGACAGTGGGGTA
AAGGTGCTATATGAAGAGCTGACCAAGTACAAAATTGTGACGTATTTAGGCTTATACAAC
AACCAGATCACTGATGTCGGAGCCACGTACGTCGCCAGAATCCTGGATGAATGCAAAGGC
CTCACGCACCTTAAACTGGGAAAAAACAAAATAACGAGCGAAGGAGGAAAGTGTCTCGCC
CTGGCTGTGAAGAACAGCAAATCGATCTTTGAAGTTGGGATGTGGGGCAATAGCATCGGG
GACGAAGGAGCCACGGCCTTCGCAGAGGCTCTGAGGAACCACCCCAGCCTGACCAACCTG
AGTCTGGCATTCAACGGCATCTCTACAGAAGGAGGAAAGAGCCTCGCGCAGGCCCTGCGG
CAGAACTCGTCTCTGAGAATATTCTGGCTCACCAAAAACGAACTCAATGATGAAGTAGCA
GAGAGCTTGGCAGAGATGTTGGAAGTCAACCAGACATTGAAACATTTATGG
>RoAe|XM_016123828.1_cds_XP_015979314.1_1
CGTGAACTTCTGGTCACTCACATCCGCAACACGCAGTGTCTGGTGGACAACCTGCTGAAG
AATGACTACTTCTCGAACGAGGACGCGGAGATCGTGGGCGCCTGCCCTACTCAGCCTGAC
AAGGTCCGCAAAATCCTGGACTTGGTACAGAGCAAGGGGGAGGAGGTGTCCGAGTTCTTC
ATCTACGTGCTCCAGCAACTCGAAGACGCTTACGTGGACCTCAGGCCTTGGCTGTTGGAG
ATCGGCTTCTCCTCTTCCAAGCTCATTCAGAGCAAAGTTGTTGTCAACACTGACCCAGTG
AGCAGGTACACGCAGAAGCTGCGACACCAACTGGGCCGCGACTCCAAGTTCATCTTGTGC
TATGCCCAGAAGGAGGAGCTGCTGCTGGAAGAGATGTACACGGACACCGTCATGGAGCTG
GTCAACTTCAGCAACGAGAGCCTGGGCAGCCTGGGCAGCCTGGCCTGCCTGCTGGACCAC
TCCACGGGCATCCTCAACGAGCAGGGCGAGACCGTCTTCATCTTCGGCGACGCCGGCGTG
GGCAAGTCCATGCTGCTGCAGCGGCTGCAGAGCTTCTGGGCCGCGGGCCAGCTGGACGCT
GGGCTCAAGTTCTTCTTCCACTTCCGCTGCCGCATGTTCAGCTGCTTCAAGGAGGGTGAC
GTGCTGAGCCTGCAGGACCTGCTCTTCAAGCATCACTGCTACCCGGAGCAGGACCCCGAG
GAGGTGTTTGCCTTCCTGCTGCGCTTCCCGCATACGGCCCTCTTTACCTTCGACGGCCTG
GACGAGCTCCACTCGGACTTCGACCTGAGCCACGTGCCCGACACGTCCTCGCCCTGGGAG
CCCGTACACCCCCTGGTCCTGCTGGCCAACCTGCTCAGCGGGACCCTGCTCAAGGGGGCC
GCCAAGCTGCTCACGGCCCGCACGGGTACCGAGATCCCCCGCCAGCTCCTTCGGAAGAAG
GTGCTTCTGCGGGGCTTCTCGCCCAGCCACCTGCAGGCCTACACCAGGAAGATGTTCCCG
GACCGGGCGGTGCAGGGCCACCTGCTGGAGCAGCTGGAAGCCAACCCCAACCTCTGCAGC
CTGTGCGCCGTGCCCCTCTTCTGCTGGATCATCTTTCGCTGCTTCCAGCACTTCCACAGC
GCCTTCGACAGCTCCCCGCAGCTGCCCGACTACACAGTGACCCTGACCGACGTCTTCCTG
CTGGTCACCGAGGTCCACCTCAACAGGACACAGCCCACCAGCCTGGTGCAGAGGAACACA
CGGAGCCAGACGGAGACGTTCCGCGCCGGCCAGGGCACCCTGCACTCGCTGGGGCGGGTG
GCCCACTGGGGCATGGAGAAGAACCTCTTCGTCTTCAGCCAGGAGGTGGTACAGGCCTCC
GACATGCAGGAGGGAGACCTGCAGCTGGGCTTCCTGAGGGCCGTGCCCGAGCTGGGCCTC
GGAGGGGACGAGCAGTCCTACGAGTTTTTCCACCTCACTCTCCAGGCCTTCTTTACCGCC
TTCTTTCTCGTGGTGGATGACAAGGTGGGCACTCCAGAGCTTCTCCGGTTCTTCCAGGAG
TGGGCGCCTCCCGGGGAGGTGGCGGTGGCCTCCTGCCCTCCCATCTTCCTCCCT---TTC
CAGTGCCTGGGGAACAGTGGCCTGGCAAGGGAAGACCCCTTCAAGAACAAGGATCACTTT
CAGTTCATCAACCTCTTCCTGTGCGGGCTGTTGTCCAAAGCCAAGCAGAAGCTCCTGCAG
CACCTGGTGCCCGCCGCGGCCCTGAGGAGGAAGCGCAAGGCCCTGTGGTCACACCTGTTC
GCCAGCCTGCGGTCCCACCTGAAGCACCTGCCGCGCGTTCAGTCCGGGGGCTTCAACCAG
GTGCAGGCCATGCCCACCTTCATCTGGATGCTGCGTTGCATCTACGAGACACAGAGCGAG
AGGGCGGGGCAGCTGGCGGCCAGGGGCATCTGCGCCAACTACCTCAAGCTGACCTACTGC
AACGCCTACTCGGCCGACTGCAGCGCCCTGGCCTTCGTCCTGCACCACTTCCGCAAGCGG
CTGGCCCTTGACCTGGACAACAACAACCTCAACGACTACGGCGTGCGGGAGCTGCAGCCT
TGCTTCAGCTGCCTCACCGTCGTCAGACTCAGCGTAAACCAGATCACTGACAGTGGGGTA
AAGGTGCTGTATGAAGAGCTGACCAAGTACAAAATTCTGACATATTTAGGCTTATACAAC
AACCAGATCACCGATGTCGGAGCCTGGTACGTCGCCAGAATCATGGATGAATGCAAAGGC
CTCACACACCTTAAACTGGGAAAAAACAAAATCACGAGCGAAGGAGGGAAGTGTCTCGCC
CTGGCTGTGAAGAACAGCAAATCGATCACCGAAGTTGGGATGTGGGGCAACAGCATCGGG
GATGAGGGAGCAAAGGCCTTCGCAGAGGCTCTGAGGGACCACCCCAGCCTGGCCAACCTC
AGTCTTGCATTCAATGGCATCTCCACAGAAGGAGGAAAGAGCCTCGCTCAGGCCCTGCAG
CGGAACGCATCTCTGAGAATATTCTGGCTCACCAAAAATGAACTCGATGATGAAGTGGCA
GAGAGCTTGGCAGAGATGTTGGAGGTCAACCAGACATTGAAGCATTTATGG
