# Supplementary material for: Positively selected genes in the hoary bat (Lasiurus cinereus) lineage: prominence of thymus expression, immune and metabolic function, and regions of ancient synteny
Source: PeerJ. 2022 Mar 17;10:e13130. doi: 10.7717/peerj.13130 (PMC8934532; doi:10.7717/peerj.13130)
Supplement: Supplemental Information 4 — Likely alignment errors have been manually deleted between conserved codons. Recovery of the original codon positions requires alignment to the original accessions in each orthogroup. [file peerj-10-13130-s004.zip › renamed.manual/OG0004492.manual.fas]

>EpFu|XM_028154998.1_cds_XP_028010799.1_1
TCAAAGAATGTTGTAATTAGAGAACCTGCAAGTGTGGTTTTCCATTTAGATCCAACTATA
CTGGATTCAAAGCTAGAGCAACCATGGAAGAAAAATCTCTTTGAAAGAGTGGAGGCAAGA
GCTCAAGCAATGCAGCAGAAAATAATAGAGAAGGATAAACTGAAAAAAGAACTAGAAAAA
AATGCTGAGAAAAAAATCCCTAAGGATACTTTGGCCAAAGAGTGGTTTAATATTGACAAC
ATGACTCTGAATACTCGTGCATATTTGCTTGACAAACTTCTACCCACCTTAGTTGTTGGA
ATGGAAAATATGTTAATGCAAGTGGAAAAAAAGAAGCTTTTGTCAGAAGCTGATATTCCA
ACTAAGTTCGATCCAATTATTTATTTGGGGGAATATTTAATGAGAAATAATCCTCATTAT
ATCAAAGACTCAGGAATGACTGGTTATCAGAGGGAGATGAAAAATGTCACAGAAAATCTG
AAGATACATATTACCAACACTATCTGCAACAGAGTATCCAGGATGAAGGAAAAGATTAAA
GAGAAACAAGAACAAAGAGAATCCATAAACCAAGTCAAAGTCCAGGTGGCCAACCTACGT
CAACATGCTCTGCAGGAGCAGTTCAATGAATGGATTCTAGACCCTAAGGGAACGATTCCT
ATGAAAGTGATTTTGAATATTGCTGACTCAATGGAGCAAAGATTGAACAAAATGGAATTT
ACAGAATACATCTCTTCTCACATTGCAGACTTGAAAAGTGAAATCTTTGAAGAACTCCTT
AAGCACCTTTGCCACTGTGCAGATGAATTCCGGGAGGTCATAAAAACGGATATGCGGAGG
CAGATGTTTGTTGAACTCTTCCTGCATTGTGACTGTGCGAAGGTAGGGTTTTTGGATCGG
CAGAGGACATTGGCCTTGCTGGAAACATTCTATGACCAAAGTCCAAAAATGCTTAGACGT
TTATTCCGAAACCCAAGACAATGGCCACTCATTGAATTTGAAGAGATAGAGTTGCCTGAG
TTCTGGGGAGACATGGATAATCAGAAACACATTTATGAAGACTTTGACAAAGATAAAGCC
TGTGAACCCAAGTCCCAAAAAATAGAAGGAAAGTCATGGTCAGGTGAAATTTTGACTTGT
GACTTGAAG---AAGTATGTAAAATGCGAAGATGATGAACAGGCAAAATTAATCTATGAT
AACTCCAGATTCACAGACCTACATTCAATTATCAGGAATATTCAGTTTTACAAAGAAGTG
AAAGGAAGGAGTGCCTTCAATGGAGTTTCTCTTAATCTGCTCCAGTTTGTGCAACTCCTG
GAGACATTTGTTGGTGAAGATGTCCCTTTGAGTACCAGTGAAACCCTCACCTCCTTTTTC
AAGTGGGGCTATGCTGAAACAAAAGAAGAGAAAATAAGTGACTTGGAAGAGGCTATACAA
AACGCTTCCCAAATTCGACGGGGACTTCTCCTAGAAGCCCTCTTTCAGTTGTGGGACAGT
GATGGCTCAGGCTTCTTAGATCTAAATGAAGTTGATGAACTCTTGTATACATACAAGGAG
GGAATGGAAAAAGAAGCTATGAAGACAGCTAAATTACACATCCAATTTCCAAAGCCACAC
CCTGGTCAGGAAGTGAGGTTGTCTTCAAAACAGTTTCAGAAATACATAGAATTGGTTGTA
TCTGAACTCAGGGGCAATGAAGACCAGGTTCTGGAAAGCCTTGTGGAGTTTCTGATGACC
AGCTTAGAAAGAAGCCATTTTGAGGGTTTGAGGAATAGTGCCAGACGGAAGTGGCTGCAC
CAAATTCAGCATGCTGCAGAAACAAGTGGGGTATCCCTGGAGCCAGTGTACACTGAGACC
TTTAAGGCCCTCACACAGGATGCTCAAGTCCATGGAAATAAGAAGATCAGTGCTCACATT
TCCCTCTTAGAAGAAAACCGAGTACTGCCTGATAGAGGGGCTGTCCTATTAAGGAATGTA
GCTTGTACTTTAGATGATGCTCCATTTGTACTGAACAAAGTGCTCTACAGGGATATGAAG
GGAATCAGCTTTACAGTAATAGATAAAGGGAAGCCAGTACATGTCCCTCAAGTTCAGCAC
CATGGGAACATTTTCTTCTGGAACCATTCCCGCAAGGAGAATGATAAAAATGGATCATTC
CTGGCTCTGCCTCTTCAGAATGCATATATGAGGATCTTTGGGGTCCTGGCTGTTGACACA
CTAAGAGATCCCCAGAAAATAAACATCTTCTTGCCTCATGAGATCAAATTCTATCAGGGT
GTTGCCAATGTCTTTAGCGCTGCCTATCACTACGTCCACAGCCGGGAACACATCTTGCAC
GTTGTGATCACTGGCATTAGCTGGCTCTACAACATCGTACCAAGCATTAACTCCATCACC
ACATACTTCATTGAGCCTAGCCCAGAACAGGGTTCAGACTATGTTTTACGCAACATGATG
GTCACAGGGCCCCTAGGTCTAACAGAAATCCACAAAAATCCCCCTACCATCTTCAGGAAG
ACATGCGTCTTCAGGGATTTTCTTTTTAAGTGTACAGACAGTTCAGAAGTTCTTTTGGCC
TCTGTCTGTGGAGAAAACCACATCGCAATTCCACTTCGTGAGAGAACAGGAGAGGCTCTG
GGGGCTCTCGATTTTAACATTGGCAAGAGGAAGATGTTGTTTTTTCGAGAATATAAAGAT
CTACAGAAAATGGTGAAGGTGACCCAAGCTGCCTGCTATGAAATACTGGACGAATTATCT
GGAGAAAAAGAGAAAAATCGTGTCTTAGAGATTGAAAATACGGGAGAAGTTCAGCAGGCA
GGAGTTCTCTTCTTCCGAATCATGCTGCAAGAGCTGCAGAAAAGCCTTCAGCAGCTTACC
TCCATGGACTTTGTATCACTGTTGCTCTATGATTACCGTACTGCAATAATGTCA---AAA
TCTCTGCCAGCCAGCCAGTTACAGGAGTTGGAAGCCAGTGCAAAACTAATACCTGACATC
CTGACAGCAGTTATCTTGTTCATTCATCCAGAGTTGGAATCATCACAGGATTTAGAAACT
TGGGATAAATGTAAACTGTACTTTAACAAACACTTAGTTGAGAGTATTTGTGCCTTTGAT
CCAACTGCTAAAGACGTGAAACTTAATTTAAAGCTCATTGGTGACTATATCAAAGGTCAT
TCCCGAATGGACGTGTGGAAATCGCGTAGTAATGTCATGGAGTACCTATACCACTGGTCA
CACATCTGTTTAGCTCTCATAGAACTAAACAAAAAACTAAGTAGTGCTATTATACCCCCA
TTGCCCTCAAAGACTGACTCCTGTGTGTATGCAAAAATGCCA---
>HiAr|XM_019650418.1_cds_XP_019505963.1_1
TCAAAGAATATTGTGCTTAGAAAACCTGTGAAAATGGTTTTCAATTTAGATCAAACTGTA
CTGGATTCAAAGCTAGAACAACCATGGAAAACAAATCTTTTTGAAAGAGTAGAGGCAAGA
GCTCAGGCAATGCAGCAGAAAATAATAGATGAAGATAATATGAAGAAGAAACTAGAAAAA
AAGACTGAGAAAAAGCTCCCTGAGGATCATTTGCCCCAACACTGGCTTAATACTGAAAAC
ATGACACTGAATACTCGTGTATATTTGCTTGACAAAGTTCTACCCACCTTAGTTCCTGGC
ATGGAAAAAATTGTAATGCAAGTGGAAAAAAAGAAGCTTTTGGAAGAAGTTGATATTCCA
ACCAAGTTCAATCCTATTAATCGTTTGGGGGAATTCTTAATGAGAAACAATCCTTATTAT
ATCAAAGACTCAGGAATGTCTGGTTATCAAAGGGTAATGAGAGATGTCACAGAAAATCTG
AAGATACATGTTCCCAGCTCTATCGGCAACAGAGTAGCTAAGATGAAGGAGAAGATTAAA
GAGCAACAAGAACAAAGAGAACGCTTAAGTGAAGTCAAAGTCAAAGTGGCCAACACACGG
AGACAGGCTCTGCAGGAACAGTTCAATGAATGGATTCTAGACCCCAAAGGAATGATTCCG
ATGATAGTGATTTTGAATATTGCTGATTCAACGGAACCAAGATTGAACAAAATGGAATTT
ACAGAATATATCTCTTTGCACATCGCAGACTTGAAAAGTGAGCTGTTTGAGGAACTCCTG
AAGCACCTTTGCCACTGTGCAGATGAATTCCGGGAGGTCATAAAAGCTGATATACGGAGG
CAGATGTTTGCTGAGCTCTTCCTGCATTGTGACAGTGGGAAGGTAGGGTTTTTGGATCGG
CAGAGGACATTGGCCTTGCTGGAAACGTTCTATGACCAAAGTTCAGAAATGCTGAGACGT
TTACTCTGTAACCCAAGACAATGGCCATTCATTGAGTTTGAAGAGATAGACTTGCCTGAA
CTCTGGGGAGATATGGATGACCAGAAACACATTTATGAAGACTTTGACAAAGACAAGTCC
TGTGAACCCAAGTCCACAGAAATAGAAGGAAAGTCATGGTCAGGTGAACTTTTGACTTAT
AACTGGAACACGAAATATGCCAAATATGAAGATGAAGAACAGGCAAACTTAATCTATGCT
AACTCCAGATTTGCAGACCTGCATTCAAGTGTCAGAAATATCCAGTCTTACAAGGAAGTA
AGAGGTAGGAGTGCCTTCAATGGAGTTTCCCTCGATCTGCTCCAGTTTGTACAACTCCTT
GGGACTTTTGTTGGTGAAGATACCCCCTTGAGTGTCAGTGAGACCCTCACCTCCTTTTTT
AAGAGGGGCTATGCTGAAACAGAAGAAGAGAAAATAAGTGGCTTAGAAGAGGTTAGACAA
AATGCTTCCCGAATCCGCCGGGGACTTCTCCTGGAAGCCCTCTTTCAGAAGTGGGACAGT
GATGCCTCAGGCTTCCTAGATCTGAAAGAAGTTGATGAACTCTTGTACACATACAAGGAA
GGAATGGAAAAAGAATCCATGAAGAAAGCTAAACTACACATCCAGTTTCCAAAGCCACGC
CCTGGCCATGAAGTGAGGTTGTCCTCAAAACAGTTTCAGAAATACATAGAATTGGTCGTA
TCTGAACTCAGAGGCAATGAAGATCATGTTCTGGAAGGCGTTGTGGAGTTTCTAATGACT
GCTTTGGAAAGGAGCCATGTTGAGGAACTGAGGAACCATGTCAGACGGAAATGGCTGCAC
CAAATTCAACATGCTGCAGAGACAAGTGGGGTGTCCCTGGAGCCAGTGTACACTGAGACC
TTTAAAGCCCTCACACAGGATGCTCAAGCCCATGGAAATAAGAAGATCAGTGCTCACATT
TCCCTCTTAGAAGAAAACGTCCTACTGCCTGATAGAGGGACAGTTCTACTGAGGAATGTA
GCTTGTACTTTAGATGATGCTCCATTCGTACTGAACAGAGTGCTCTACAGGGACATGAAG
GGAATCAGTTTTACAGTAGTGGATGAAGGGACACTGATCCACGTCCCCCAAGTTCAACAC
CATGGGAACATTTTCTTCTGGAACCATTCCCGCCAGGAGACTGATCAAAATGGATCATTC
CTGGCTCTGCCTCTTCAGGATGCACATATGAGGATCTTTGGGGTCATGGCTGTTGACACA
CTAAGAGATCCCGATAAAATAAACATCTTCTTACCTCATGAGATGAGGTTCTATCAGGGT
GTTTCCAACGCCTTTAGCACTGCCTATCACTATGTCCACAGCCGGGAGCACATCCTGCAT
GTGGTGATCACTGGCATCAGCTGGCTCTATGACATCGCTCCAGGCATTACCACCATCACC
ACGTACTTCATTGAGCCTAGTCCAGAGAAGGGCTCAGACTATGTTTTACGCAATATGATG
GTTACAGGGCCCCTGGGTCTAACAGAAATCCACAAAAATCCCCCTACCATCTTCAGGAAG
ACATGCATCTTCAGAAATTTCCTCTTTAAGTGTACGGACAGTTCTGAAGTTGTTTTGGCC
TCTGTCTGTGGAGAAAATCACATGGTAATTCCACTTCGTGAGAGAACAGGAGAGGCTTTG
GGAGCTCTCGATTTTAACATTGGCAGAAGTAGGATGCTGTTGTATCGAGAATTTAAAGAT
CTACAGAAAATGATGAAGGTGATCCAAGCTGCCTGCTATGAAATCCTGGGCGAATTATCT
GGAGAAATAAAGAAAACCCATGTCTTAGAGATTGAAAATGTAGGAGAAGTCCAGCGGGCT
GGAGTTCTCTTCTTCCGAATCATGCTGCAAGAGCTGCAGGAAAGCTTCCGACTGCTGACC
TCCATGAACTTTGTCACATTGCTACTCTATGACTATGATCCTCTAGCAGAGCCC---GAA
TCTCCACCAGACAGCCAGTCCCAGGAGCTGGAACCAAACACAAAACTAATACGTGACATC
CTGACAGCGGTTATCTTGTTCTTTCATCCAGAGTTGGAATTATCAAGTGACTTAAAAAAT
TGGGATAAGTGTAAACTGTATGTTAACAGATACTTAGTCGAGAATATTTGTTCCTTTGAT
CCAACTGTCAAGCATGTGAAAGCTAATGTAAAGCTCATTGGTGAATATATCAGAGATCAT
TCTCGAATTGAAGTGTGGAAATTTGGCGATACTGTCATCGAGTACCTATACCACTGGTTA
CACATCTGTTTAGCTCTCACGGAGCTAAACAAAAAGCAAAATAGTGCTATTACACCCCCA
TTGCCCTCCAAGACTGACTCCTGTGTGTATGCAAAAATGCCA---
>LaCi|115-exonerate_protein2genome-gene-133.0-mRNA-1
TCAAAGAATGTTGTAATTAGAGAACCTGCAAGTGTGGTTTTAAATTTAGATCAAACTGTA
CTGGATTCAAAGATAGAGCAACCATGGAAGAAAAATCTTTTTCAAAGAGTGGAGGCAAGA
GCTCAAGCAATGCAACAGAAAATAATAGATAAGGATAAACTGAAAAAAGAACTAGAAAAA
AAGGCTGAGAAAAAAATCCCTAAGGATACTTTGGCCCAAGAGTGGTTTGATATTGACAGC
ATGACTCTGAATACTCGTGCATATTTGCTTGACAAACTTCTACCCACCTTAGTTGTGGGG
ATGGAAAATATGTTAATGCAAGTGGAAAAAAAGAAGCTTTTGTCAGAAACTGATATTCCA
ACTAAGTTTGATCCAATTATTTATTTGGGGGAATATTTAATGAGAAATAATCCTCATTAT
ATCAAAGACTCAGGAATGTCTGGTTATCAGAGAGAGATGAAAAATGTCACAGAAAATCTG
AAGATACATATTACCAACACTATCTGCAACAGAGTATCCAGGATGAAGGAGGAGATTAAA
GAGAAACAAGAACAAAGAGACTCCATAAACGAAGTCAAAGTTCAGGTGGCCAACCTACGT
CAACAGGCTCTACAGGAGCAGTTCAATGAATGGATTCTAGACCCTAACGGAACAATTCCT
ATGAAAGTGGTATTGAATGTTGCTGACTCTATGGAGCAAAGATTGAACAAAATGGAATTT
TCAGAATATATCACTTCGCACATTGCAGACTTGAAAAGCGAAATCTTTGAAGAACTCCTT
AAGCATCTTTGCCACTGTGCAGATGAATTCAGGGAGATCATAAAAACGGATATGCGGAGG
CAGATGTTTCTTGACCTCTTCCTGCATTGTGACTTTGGGAAGGTGGGGTTTTTGGATCGG
CAGAGGACACTGGCCTTGCTGGAAACATTCTATGACCAAAGTCCAAAAATGCTTAGACGT
TTACTCCGAAACCCAAGACAATGGCCACTCGTTGAATTTGAAGAGATAGAGTTGCCTGAG
TTCTGGGGAGACATGGATAATCAGAAACACATTTATGAAGACTTTGACAAAGACAAAGCC
TGTGAACCCAAGTCCCAAAATATAGAAGGAAAGTTATGGACAGGTGAACTTTTGACTTGT
GACTTGAAG---AAGTATGTAAAATGCGAAGATGAGGAACAGGCAAAATTAATCTATGGT
AACTCCAGATTCACAGACCTACATTCAATTATCAGAAATATTCAGTCTTACAAAGAAGTG
AAAGGAAGGAGTGCCTTCAATGGAGTTTCCCTTAATCTGCTCCAGTTTGTGCAACTCCTG
GAGACATTTGTTGGTGAAGATGTCCCTTTGAGTACCAGTGAGACCCTCACCTCCTTTTTT
AAGTGGGGCTATGGTGAAACAAAAGAAGAGAAAATGAGTGACTTGGAAGAGGCTATACAA
AATGCTTCCCAAATTCGACGGGGACTTCTCCTAGAAGCCCTCTTTCAGTTGTGGGACAGT
GATGGCTCAGGCTTCTTAGATCTGAATGAAGTTGATGAACTCTTGTATACATACAAGGAG
GGAATGGAAAAAGAAGCTATGAAGACAGCTAAATTACACATCCAATTTCCAAAGCCACAC
CCTGGTCAGGAAGTGAGGTTGTCTTCAAAACAGTTTCAGAAATACATAGAATTGGTTGTA
TCTGAACTCAGAGGCAATGAAGACCAGGTTCTAGGAAGCCTTGTGGAGTTTCTGATGACC
AGCTTACAAAGAAGCCATTTTGAGGGTCTGAGGAACAGAGCCAGACGGAAGTGGCTGCAC
CAAATTCAACATGCTGCAGAAACAAGTGGGGTATCCCTGGAGCCAGTGTACACTGAGACC
TTTAAGGCCCTCATACAGGATGCTCAAGTCCATGGAAATAAGAAGATCAGTGCTCACATT
TCCCTCTTAGAAGAAAACCGACTAATGCCTGATAGAGGGGCTGTTCTATTAAGGAATGTA
GCTTGTACTCTAGATGATGCTCCATTTGTACTGAACAAAGTGCTCTATAGAGACATGAAG
GGAATCAGCTTTACAGTAATAGATAAAGGGAAGCCAGTACATGTCCCTCAAGTTCAGCAC
CACGGGAACATTTTCTTCTGGAACCATTCCCGCAAGGAGAATGATCAAAATGGATCATTC
CTGGCTCTGCCTCTTCAGAATGCATATATGAAGATCTTTGGGGTCCTGGCTGTTGACACA
CTAAGAGATCCCCAGAAAATAAACATCTTCTTGCCTCATGAGATCAAATTCTATCAGGGT
GTTGCCAATGTCTTTAGCACTGCCTATCACTACGTCCACAGCCGGGAGCACATTCTGCAT
GTTGTCATCAGAGGCATTAGCTGGCTCTACAACATCGTACCAAGCATTAACTCCATCACT
ACATATTTCATTGAGCCTAACCCAGAACAGGGTTCAGACTATGTTTTACGCAACATGATG
GTCACAGGGCCCCTAGGTCTAACAGAAATCCACAAAAATCCCCCTACCATCTTCAGGAAG
ACATGCATCTTCAGGGATTTTCTTTTTAAATGTATAGACAGTTCAGAAGTTCTTTTGGCC
TCTGTCTGTGGAGAAAACCACATCACAATTCCTCTTCGTGAGAGAACAGGAGAGGCTCTG
GGGGCTCTCGATTTTAACATTGGCAAGAGGAAGATGTTGTTTTATCGAGAATATAAAGAT
CTACAGAAAATGGTGAAGGTGACCCAAGCTGCTTGCTATGAAATACTGGACGAATTATCT
GGAGAAAAAGAGAAAAATCGTGTCTTAGAGATTGAAAATTCAGGAGAAGTTCAGCAGGCA
GGAGTTCTCTTCTTCCGAATCATGCTGCAAGAGCTGCAGAAAAGCCTTCGGCTGCTTACC
TCCATGGACTTTATAACATTGTTGCTCTATGATTACCGTGCTGCAATACAGTCA---AAA
TCTCTGTCAGGCAGCCAGTTAAAGGAGTTGGAAGCCACTGCAAAACTAATACCTAACATC
CTGACAGCAGTTATCTTGTTCATTCATCCAGAGTTGGAATCATCACAAGAGTTAGAAATT
TGGGATAAATGTAAACTGCACTTTAACAAACAGTTAGTTGAGAGTATTTGTGCCTTTGAT
CCAACTGCTAAGGATGTGAGATTTAATTTAAAGCTCATTGGTGACTATCTCAAAGGTTAT
TCCAGAATCGACATATGGAAATCGCGTAGTATTGTCATGGAGTATCTATACCACTGGTCA
CACATCTGTTTAGCTCTCATAGAACTAAACAAAAAACTAAGTAGTGCTATTACACCCCCA
TTGCCCTCAAAGACTGACTCCAGTGTGTATGCAAAAATGCCAGGT
>MyLu|XM_023759493.1_cds_XP_023615261.1_1
TCAAAGAATGTTGTAATTAGAGAACCTGCAAGTGTGGTTTTCAATTTAGATCAAACTGTA
CTGGATTCAAAGCTAGATCTACCATGGAAGAAAAATCTTTTTGAACGAGTAGAGGCGAGA
GCTCAAGCAATGCAGCAGAAAATATTAGATAAGGATAAACTGAAAAAAGAACTAGACAAA
CAAGCTGAGAAAAAAATCCCTAAGGAAACTTTGGCCAAAGAGTGGTTTAATATTGACAAC
ATGACTCTGAATACTCGTGCATATTTGCTTGACAAACTTCTACCCACCTTAGTGGTTGGA
ATGGAACATATGTTAATGCAAGTGGAAAAAAAGAAGCTTTTGTCAGAAGCTGATATTCCA
ACTAAGTTTGATCCAATTATTTATTTGGGGGAATATTTAATGAGAAATAATCCTCTTTAT
ATCAAAGACTCAAGGATGTCTGGTTATCAGAGGGAGATGAAAAATGTCACAGAAAATCTG
AAGATACATATTACCAACACTATCTGCAACAGAGTATCCAGGATGAAGGAGAAGATTAAA
GAGAAACAAGAACAAAGAGAAACCATAAGCCAAGTCAAAGTCCAGGTGGCCAACCTACGG
AAACAGGCTCTGCAGGAGCAGTTCAATGAATGGATTCTAGACCCTAAGGGAATGATTCCT
ATGAAAGTGATTTTGGATATTGCTGACTCAATGGAGCAAAGATTGAACAAAACGGAATTT
ACGGAATACATCTCTGCGCACATTGCAGACTTGAAAAGTGAAATATTTGAAGAACTCCTT
AAGCACCTTTGCCACAGTGCAGATGAATTCCGGGAGGTCATAAAAACAGATATGCGGAGG
CAGATGTTTGTTGAACTCTTCCTGCATTGTGACTGTGGGAAGGTAGGGTTTTTGAATCGA
CAGAGGACATTGGCCTTGCTGGAAACATTCTATGACCAAAGTCCAACAATGCTTAGACGT
TTACTCCGAAACCCAAGACAATGGCCACTCCTTGAATTTGAAGAGATAGAGCTGCCTGAG
TTCTGGGGAGACATGGATAATCAGAAACACATTTATGAAGACTTTGACAAAGACAAAGCC
TGTGAACCCAAGTCCCAAGAAATAGAAGGAAAGCCATGGCCAGGTGAACTTTTGACTTGT
GACTTGAAG---AAGTATGTAAAATGCGAAGACGAGGAACAGGCAAAATTAATCTATGAT
AACTCCAGATTCGCAGACCTACATTCAATTATCAGAAATATTCAGTCTTATAAAGAAGTG
AAAGGAAGGAGTGCCTTCAATGGAGTTTCCCTTAATCTGCTCCAGTTTGTGCAACTCCTA
GAGACATTTGTTGGTGAAGATGCCCCCTTGAGTACCAGTGAGACCCTCACCTCCTTTTTC
AAGTGGGGCTATGCTGAAACAAAAGAAGAGAAAATGAGGGAGTTGGAAGAGGCTATACAA
AACACTTCCCAAATTCGACGGGGACTTCTCCTAGAAGCCCTCTTTCAGTTGTGGGACAGT
GATGGCTCAGGCTTCCTAGATCTGAATGAAGTTGATGAACTCTTGTATACATACAAGGAG
GGAATGGAAAAAGAAGCTATGAAGACAGCTAAATTACACATCCAATTTCCAAAGCCACAC
CCTGGTCAAGAAGTGAGGTTGTCTTCAAAACAGTTTCAGAAATACATAGAATTGGTTGTA
TCTGAACTCAGGGGCAACGAAGACCAGGTTCTGGAAAGCCTGGTGGAGTTTCTGATGACC
AGCTTAGAAAGAAGCCATTTTGAAGGTCTGAGGAACAGTGCCAGACGGAAGTGGCTGCAC
CAAATTCAACATGCTGCAGAAACAAGTGGGGTATCCCTGGAGCCAGTGTACACTGAGACC
TTTAAGGCCCTCACACAGGATGCTCAAGTCCATGGAAATAAGAAGATCAGTGCTCACATT
TCCCTCTTAGAAGAAAACCGACTACTGCCTCATAGAGGGGCTGTTCTATTAAGGAATGTA
GCTTGTACTTTAGATGATGCTCCATTTGTACTGAACAAAGTGCTCTACAGGGACATGAAG
GGAATCAGCTTTACAGTAATAGATAAAGGGAAGCCAGTACATGTCCCTCAAGTTCAGCAC
CATGGGAACATTTTCTTCTGGAATGATTCCCGCAAGGAGAATGAGAAAAATGGATCATTC
TTGGCTCTGCCTCTTCAGAATGCATATATGAGGATCTTTGGGGTCCTGGCTGTTGACACA
CTAAGAGATCCCCAGAAAATAAACATCTTCTTGCCTCATGAGATCAGATTCTATCAGGGT
GTTGCCAATGTCTTCAGCACTGCCTATCACTATGTCCACAGCCGGGAGCACATCCTGCAC
GTTGTGATCACTGGCATCAGCTGGCTCTACAACATCATACCAGACATTAACGCCATCTCT
ACATACTTCATTGAGCCTAGCCCAGAGCAGGGTTCAGACTATGTTTTACGCAATATGATG
GTCACAGGGCCCCTAGGTCTAACAGAAATCCACAAAAATCCCCCTACCATCTTCAGGAAG
ACACACATCTTCAGGGATTTCCTTTTTAAGTGTATAGACAGTTCAGAAGTTCTTTTGGCC
TCTGTCTGTGGAGAAAACCACATCGCAATTCCACTTCGTGAGAGAACAGGAGAGGCTCTG
GGGGCTCTCGATTTTAACATTGGCAAGAGGAAGATGTTGTTGTATCGAGAATTTAAAGAT
CTACAGAAAATGGTGAAGGTGACCCAAGCTGCCTGCTATGAAATACTGGACGAGTTATCT
GGAGAAAAAGAGAAGAATCGTGTCTTAGAGATTGAAAATGCAGGAGAAGTCCAGCAGGCA
GGAGTTCTCTTCTTCCGAATCATGCTGCAAGAGCTGCAGAAAAGCCTTCGGCAGCTTACC
TCCATGGACTTTGTATCACTGTTGCTCTATGATTACCGTTCTGCAATACAGTCAAATAAA
TCTCTGACAGCCAGCCAGTTACACGAGTTGGAAGCCAATGCAAAACTAGTACCTGAAATC
CTGACAGCGGTTATCTTGTTCATTCATCCAGAGTTGGAATCATCACATGAATTAGAAATT
TGGGATAAATGTAAACTGTACTTTAACAAACACTTAGTTGAGAGTATTTGTGCCTTTGAT
CCAACTGCGAAGAATGTAAAAGTTAATGTAAAGCTCATTGGTAACTATCTCAAAGGTCAT
TCCCGAATCGATGTGTGGAAATCGCATAGTATTGTCATGGAGTACCTATACCATTGGTCA
CACATCTGTTTAGCTCTCATAGAACTAAAGATAAAACTAAGTGGTGCTATGATACCCCCA
TTGCCCTCAAAGACTGACTCCCGTGTGTATGCAAAAATGCCA---
>PhDi|XM_028521517.1_cds_XP_028377318.1_1
TCAAAGAATATTGTGGTTACAAAACCTGCAAAAGTGGTTTTTGATTTGGACCGAACTATA
CAGGATTCAAACCTAGAACAACTATGGAAGGAAAATCTTTTTGAAAGAGTAGAGGCAAGA
ACTCGGGCAATGCAGCAGAAAATAATAGATAAGGATAACCTGAAGAAAGAACTAGAAAAG
AAGGCTGAGAAAAAAATCCCTAAGGATAATCTGGCCAAAGAGTGGTTTAATATTGAAAAT
ATGACAGTAGATGATCGTGTATATTTGCTTGACAAACTTCTACCCACCTTAGTTCTTGGA
GTGGAAAAAATGTTAATGCAAGTGGAAAAAAAGAAGTTTCTGACAGAAGTTGATATTCCA
ACTAAATTTGATCCAATTAATTATCTGGGGGAATACTTAATGAGAAACAACCCTTATTAT
ATCAAAGGCTCAAGAATGTCTGGTTATCAGAGGGTGATGAGAGAAGTCACAGAAGATCTG
AAGATACATGTTACCAACACTATTAGCAACAGAGTATCTAAGATGAAGGAGAAGATTAAA
GAGAGGCAAGAACAAAGAGAAAACATAAACAATCTAAAAGTCAAGGTGGCCAACACACGG
AAACAGGCTCTCCAGGAACAGTTCAATGAATGGATTGTAGACCCCAAAGGAATGATTCCT
TTGACAGTGATTTTGAATATTGCTGACTCAATGGAACCAAGATTGAACAAAGTGGAATTT
ATAGAATACGTCTCTTCACAAATTGCAGATTTTAAAAGTGAAATGTTTGAGGAATTTCTT
AAGCACCTTTGCCACTGTGCTGATGAATTCCGGGAGGTCATAAAAATGGATATGCAGAGG
CAGATGTTTGCTGAACTCTTCCTGCATTGTGACTGTGGGAAGGTAGGGTTTTTGGATCGG
CAGAGGACATTAGCCTTGCTGGAAACATTCTATGACCAAAGTTCAAAAATGCTGAGAAGT
TTACTCCGAAACCCAAGACAATGGCCATTGATTGAATTTGAAGAGATAGACTTGCCTGAG
TTCTGGGGAGACATGGATAATCAAAAACACATTTATGAAGACTTTGACAAAGACAAAGCC
TGTGAACCCAAGTCCCCCCAAATAGAAGGAAAGTCATGGTCAGGTGAACTTTTCACTTGT
AACTGGAAG---AAGTATGCCAAATGTGAAGATGAGGAACAGGCAAACTTAATCTATGAT
AACTCCAGGTTCACAGACTTACATTCAATTATCAGAAATATTCAGGCTCACAAAGAAGTG
AAAGGTAGGAGTGCCTTCAATGGAGTTTCCTTCGATCTGCTCCAGTTTGTGCAAGTCCTG
GAGACATTTGTTGGTGAAGATGCCCCTCTGAGTGTCAGTGAGACTCTCATCTCCTTTTTT
AAGAAAGGCTATGTTGAAACAGAAGAAGAGAAAATGAGTGCCTTAGAAGGGGCTAGACAA
AAAGCATCCCAAGTTCAACAGAGACTTCTCCTAGAAGCCCTCTTCCAGATGTGGGACAGT
GATGCCTCAGGTTTCCTGGATCTGAAGGAAGTTGATGAACTCTTATATGAATACAAGGAA
GGAATGGAAAAAGAATCTATAGAGACAGCTAAACTGTTCATCCAATTTCCAAAGCCGCAC
CCTGGTGATGAAGTAAGTTTGTCTTCAAAACAGTTTCAGAAATACATACAATTGATTGTA
TCTGAACTCAACAGCAATGAAGATCACGCTCTGGAAAGCCTCGTGGAGTTTCTGATGACT
GCTGTAGAAAGGAGCCACATCGAGAATCTGAGAAATAGTGCCAGACGGAAGTGGCTGCAC
CGCATTCAACGGGCTGCAGAGACAAGTGGGGTGTCCGTGGAGCCAGTGTACACTGAGACC
TTTAAGGCCCTCACACAGGATGCTCAAGTTCATGGAAATAAGAAGATCAGTGCCCACATA
TCCCTTTTAGAAGAAAACCAACTACTGCCTGAAAGAGGGACTGTTCTGTTAAGGAACACA
GCTTGTACTTTAGATGATGCTCCATTTGTATTAAACAAAGTGCTCTACAGGGACATGAAA
GGAATCAGCTTTACAGTTGTAGATGAAGGGAAGCCAATACACGTCCCCCAAGTTCAGCAC
CATGGGAACATTTTCTTCTGGAACCATTCCCACCAGAAGACTGATCAAAATGGGTCCTTG
CTCGCTCTGCCTCTTCAGGATGCATATAGGAGGATTTTTGGGGTCATGGCTGTTGACACC
CTAAGAGATCCCCAGGAAATAAACATCTTCTTGCCTCATGAGATCAAATTCTATCAGGGT
GTTGCCAATGTCTTTAGTACTGCCTATCACTACGTCCATAGCCGGGAGCACATCCTGCAT
GTTGTGATCACTGGTATCAGTTGGCTCTACAATATTACACCTAGCATTACCTCCGTCACT
ACATACTTCATTGAGCCTAGTCCACAGCAGGGTTCAGACTATGTTTTACGCAATATGATG
GTCACAGGGCCCATGGGTCTAACAGAAATTCACAGAAATCCCCCTACCATCTTCAGGAAG
ACATGCACCTTCAGAGATTTCCTGTTTAGGTGTACAGACAGTTCAGAAGTTGTTTTGGCC
TCTGCCTATGGAGAAAACCACATAGTCATTCCACTTCGTGAGAGAACAGGAGAGGCTATG
GGAGCTCTTGATTTTAACATTGGCAGGAGTAAGATGTTGTTCTATCGAGAATTTAAGGAT
CTACAGAAAATGATGAAAGTGATCCAAGCTGCCTGCTATGAAATACTGGGCGAATTATCT
GGAGAAATACAGAAAAATCTTGTCTTAGAGATTGAAAATGCGGGAGAAGTCCAGCGGGCA
GGAGTTCTCTTCTTCCGAATCATGCTGCAAGAGCTGCAGGAAAGCCTCCGGATGCTTCCC
TCCATGCACTTCATATCTCTGCTGCTCTATGATTATAATCCTCTAGCAGAGCCA---GAA
TCTCTGTCAGACAGCCAGTCCCAGGAGGCAGAAGCCAACATCAAACTAATACAGGACATC
CTGACGGGGGTTATCTTGTTCGTTGATCCAGACCTGGAATTATCCAGCGACTTGGGAAAC
TGGGATAAATGTAAACTGCACATTAACAGATACTTAGTTGAGAAAATTTGTGTCTTCGAT
CCAACTACTAAGGATGTGAAAGTTAATTTAAAGCTCATTGGTGAATATATCAAAGATCAT
TCCCGCATCGAAGTATGGAAATTTGGTAACATCGTCATCGAATACCTATACCACTGGTCA
CACATCTGTTTAGCTCTCATAGAGATAAACCAAAAACTAAACGATTCTGTTACACCTCCC
TTCCCCTCCAAGACTGACTCCCGTGTGTATGCAAAAATGCCG---
>PtVa|XM_023530372.1_cds_XP_023386140.1_1
TCAAAGAATATGGTGGTAAGAAAACCTGCAAAAGTGATTTTCAACTTAGATCAAACTCTC
CTGGATTCAAAGCTAGAACAACCATGGAAGAAAAATCTTTTTGAAAGAGTGGAGGCAAGA
GCTCAGGCAATGCAGCAGAAAAGAATATGTAAGGAAAATGAGAAGAAGGAACTAGAAAAA
AAGGCTCAGAAAAAACTCCCTAAGGATAATTTGGCCAAAGAGTGGTTTAATACTGAAAAC
ATGACACTGAACACTCGTGCATATTTGCTTGACAAACTTCTACCCACCTTAGTTCCTGGT
GTGGAAAAAATGTTAATGCAAGTGGAAAACAAGAAGCTTTTGACAGAAATTGATATTCCA
ATCAAGTTTGATCCAATTAATTATTTGGGGGAATACTTAATGAGAAACAATCCTAATTAT
ATCAAAGACTCGGGAATGTCTGGTTATCAGAGGGTAATGAGAGATGTTACAGAAGACCTG
AAGATACATGTTCCCAGCACTATCTGCAACAGAGTGTCTAAGATGAAAGAGAAGGTTAAA
CAGAAACAAGAACAAAGAGAAAGCATAAACGAAGTCAAAGTCAAGGTAGCCAACACACGG
AAACAGGCTCTGCAGGAGCAGTTCAATGAATGGATTCTAGACCCCAAAGGAATGATTCCT
ATGATAGTGATTTTGAATATTGCTGACTCAATGGAACCAAGATTGAACAAAATGGAATTT
ACAGAATATATCTCTTCACACATTGCAGACTTTAAAAGTGAAATGTTTGAGGAACTCCTT
AAGCACCTTTGCCACTGTGCAGATGAATTCCGGGAGGTCATAAAAACTGATATGCGGAGG
CAGATGTTTGCTGAACTCTTCTTGTATTGTGACCGTGGGAAGGTAGGGTTTTTGAATCGG
CAGAGGACATTGGCCTTGTTGGAAACATTCTATGACCAAAGTTCAAAAAGGCTTAGAAGT
TTACTTCGAAACCCAAGACAATGGCCATTCGTTGAATTTGAAGAGATAGATTTGCCTGAG
TTTTGGGGAGACATGGATAATCAAAAACACATTTATGAAGACTTTGACAAAGATAAATCC
TGTGAACCCAAGTCTCCCAAAATAGAAGGAAAATCATGGTCAGGTGAACTTTTGACTTGT
AACTTGGAGAAGAAGTATGCCAAATGTGAAGATGAGGAACAGGCAAACTTAATCTATGGT
AACTCCAGGTTCACAGACCTACATTCAATTATCAGAAATATTCAGTCTTATAAGGAAGTA
AAAGGTAGGAGTGCTTTCAATGGAGTTTCCATCAATCTGCTCCAGTTTGTGCAACTCCTG
GAGACATTTGTTGGTGAAGATACTCCCTTGAGTGTCAGTGAGACCCTCACCTTCTTTTTT
AAGAGAGGCTACGTTGAAACAAAAGAAGAGAAAATAAATGGTTTAGAAGAGGCTAGACAA
AATGCTTCCCGAGTCCGACGGGGACTTCTCCTAGAAGCTCTGTTTCAGAAGTGGGACAGT
GATGGCTCAGGCTTCCTGGATCTAAAGGAAGTTGATGAACTTTTGTACACATATAAGGAA
GGAATGGAAAAAGAATCTATGAAGAAAGCTAAACTACACATCCAATTTCCAAAGCCGCAC
CCTGGTCATGAAGTGAGGCTGTCTTCAAAACAGTTTCAGAAATACATAGAATTGGTTGTA
TCTGAACTGAGGGGCAATGAAGATCATGTTCTGGAAAGTGTTGTGGAGTTTCTGATGACG
ACTTTAAAAAGGAGCCATATTGAGGATCTGAGGAATTGTGCCAGACGGAAGTGGCTGCAC
CAAATTCAACGTGCTTCAGAGACAAGTGGAGTATCTCTGGAGCCAGTGTACACTGAGACC
TTTAAGGCCCTCACACAGGATGCTCAAGCCCATGGAAATAAGAAGATTAGTGCTCACATT
TCTCTCTTAGAAGAAAACCTACTACTGCCTCATAGAGGGACTGTTCTATTGAGGAATGTA
GCTTGTACTTTAGATGATGCTCCATTTGTGCTAAACAAAGTACTCTACAGGGACATGAAG
GGAATCAGCTTTACAGTAGTGGATGAAGGGACACCAATACATGTACCCCAAGTTCAACAC
CATGGGAACATTTTCTTCTGGAATGATTCCCGCAAGAAGACTGATCGAAATGGATCATTC
CTGGCTCTGCCTCTTCAGGATGCTTATATGAGAATCTTTGGGGTCATGGCTATTGACACC
CTAAGAGATCCCCATGAAATAAACATCTTCTTACCTCACGAAATTAGATTCTATCAGGGT
GTTGCCAGTGTCTTTAGCGCTGCCTATCACTATGTCCACAGCCGGGAGCACATCCTGCAT
GTTGTGATCACTGGCATCAGCTGGCTCTACGACATTGTACCAGACATTACCGCCATCACA
ACATACTTCATTGAGCCTGGTCCAGAGCAGGGTTCAGACTATGTTTTACGCAAGATGATG
GTGACAGGGCCCCTGGGTCTAACAGAAATCCACAAAAATCCCCCTACCATCTTCAGAAAA
ACATGCATCTTCAGAGATTTCCTCTTTAAGTGTACGGACAGCTCAGAAGTTGTTTTGGCC
TCTGTCTGTGGAGAAAACCGCATAGCAATTCCACTTCGTGAGAGAACAGGAGAGGCTTTG
GGAGCTCTCGATTTTAACATTGGCAGGAATAGGATGTTGTTGTATCGAGAATTTAAAGAT
CTACAGAAAATGGTGAAGGTGACCCAAGCTGCCTGCTATGAAATACTGGGCGAATTATCT
GGAGAAATAACGAAAACCCGTGTCTTAGGTATTGTGAATGTT------------------
------------------------------------------------------------
------------------------------------------------------------
------------------------------------------------------------
------------------------------------------------------------
------------------TACGTTAACAGACGCTTAGTCGAGAAAATTTGTTCCTTTGAT
CCAACTGCTGAGCATGTGGGACTTAATTTAAAGCTCATTGGTGAATATATTGGAGGTCAT
TCTCGAATCGAAGTATGGAAATTTGGTAACATTGTCATCGAGTACCTATACCACTGGTCA
CACATCTGTTTAGCTCTCATGCAGTTAAACAAAAAACTAAATAGTGCTATTACACCCCCA
TTGCCCTCCAAGACTGACTCCTGTGTGTATGCAAAAATGCCA---
>RhFe|XM_033089418.1_cds_XP_032945309.1_1
TCAAAGAATATTGTGGTTAGAAAACCTGCGAAAGTGGTTTTTGATTTAGATCCAACTGTA
ATGGATTCAAAGCTAGAACAACCATGGAAAAAACATCTTTTTGAAAGAGTGGAGGCAAGA
GCTCAAGCAATGCAGCAGAAAATAATAGCTAAGGATCATCTGAAGAAGGAACTAGAAAAA
AAGGCTGAGAAAAAGCTCCCTAAGGATTATTTGCCCAAAGAGTGGCTCAATACTGAAAAC
ATGACATTGAACACTCGTGTATATTTGCTTGACAAACTTCTACCCACCTTAGTTCCTGGC
GTGGAAAAAATGTTAATGCAAGTGGAAAAAGAAAAGCTTTTGGCAGAAGTTGATATTACA
ACCAAGTTTGATCCGATTAATCATTTGGGGGAATTCTTAATGAGAAACAATCCTTATTAT
ATCAAACACGCAGGAATGTCTGGTTATCAAAATGTGATGAGAGATGTCACAGAAGATCTG
AAGATACATGTTCCCAGCTCTATCTGCAACAGAGTCTCTAAGATGAAGGAGAAGGTTAAA
CAGCAACAAGAACAAAGAGAATGCATAAGTAAAGTCAAAGTCAAGGTGGCCAACACACAG
AGACAGGCTCTACAGGAACAGTTCAATGAATGGATTCTAGACCCCCAAGGAATGATCCCT
ATGCTAGTGATTTTGAATATTGCTGACTCAATGGAACCAAGATTGAATAAAATGGAATTT
ACAGAATATATCTTTTCACAGATTGCAGACTTTAAAAGTGAAATGTTTGAGGAACTCCTT
AAGCACCTTTGCCACTATGCAGATGAATTCCGGGAGGTCATCAAAGCTGATATGCAGAGG
CGGATGTTTGCTGAACTCTTCCTGCATTGTGACTGTGGGAAGGTAGGGTTTTTGGATCGG
CAGAGGACATTGGCCTTGCTGGAAACCTTCTATGACCAAAGTTCAAAAATGCTTAGACGT
TTACTCTGTAACCCAAGACAATGGCCCTTCATTGAGTTTGAAGAGATAGACTTGCCTGAG
TTCTGGGGAGATATGGATGATCAGAAACATATATATGAAGACTTTGACAAAGACAAGTTC
TGTGAACCCAAGTCCCCAGAAATAGAAGGAAAGTCATGGTCAGGTGAACTTTTGACTTGT
AACTGGAAGATGAAGTATGCCAAATATGAAGATGAAAAACAGGCAAACTTAATCTATGGT
AACTCCAGATTCACAGACCTACATTCAATTATCAGAAATATCCAGTCTTACAAGGAAGTA
AAAGGTCTGAGTGCCTTCAACGGAGTTTCCTTGAATCTGCTCCAGTTTGTACAACTCCTG
GAGACATTTGTGGGTGAAGATACCCCCTTGAGTGTCAGTGAGACCCTCACCTCCTTTTTT
AAGAGGGGCTATGCTGAAACAGAAGAAGAGAAAATAAGTGGCTTAGAAGAGGTTAGGCAA
AATGCTTCCCGAATCCGACGGGGACTTCTCCTAGAAGCCCTTTTTCAGAAGTGGGACAGT
GATGGCTCAGGCTTCCTGGATCTGAAGGAAGTTGATGAACTCTTGTACACATACAAGGAA
GGAATGGAAAAAGACTCTATGAAGAAAGCTAAACTGCACATCCAGTTGCCAAAGCCACAC
CCTGGTCATGAAGTGAGGTTGTCTTCCAAACAATTTCAGAAATATATGGAATTGGTCGTA
TCTGAACTCAGGGGCAATGAAGATCATGTTCTAGAAAGTGTTGTGGAGTTTCTGACGAAG
GCTTTGGAAAAGAGCCATATAGAGGATCTGAGGAATCGTGTCAGACGGAAGTGGCTGCAC
CAAATTCAATGGGCTGCGGAGACAAGTGGGGTGTCCCTGGAGCCAGTGTACACTGAGACC
TTTAAGGCCCTCACACAGGACGCTCAAGCCCATGGACATAAGAAGATCAGTGCTCACATT
TCCCTCTTAGAAGAAAATCTACTACTGCCTCATAGAGGGAGTGTTCTATTGAGGAACGTA
GCTTGTACTTTAGAGGATGCTCCATTTGTACTGAACAAAGTGCTCTACAGGGACATGAAG
GGAATCAGTTTTACAGTGGTGGATGAAGGGACGCCAATACACGTCCCCCAAGTTCAACAT
CATGGGAACATTTTCTTCTGGAACAATTCCCACCAGAAGACTGATCAAAATGGATCATTC
CTGGCTCTGCCTCTTCAGGATGCACATATGAGGATCTTTGGGGTCATGGCTGTTGACACA
CTAAGAGATCCCCATAAAATAAACATCTTCTTACCTCATGAGATCAGATTCTATCAGGGT
GTTGCCAATGCCTTTAGCACCGCCTATCACTATGTTCACAGCAGGGAGCACATCCTGCAT
GTCGTGATCACTGGCATCAGCTGGCTCTATGACGTCGCTCCGGGCATTACCACCATTACT
ACATCCTTCATTGAGCCTAGTCCAGAGAAGGGTTCAGACTATGTATTACGCAATATGATG
GTTACAGGGCCCCAGGGTCTAACAGAAATCCACAAAAATCCCCCTACCATCTTCAGGAAG
ACATGCATCTTCAGAGATTTCCTCTTTAAGTGTACGGACAGTTCCGAAGTTGTTTTGGCC
TCTGTCCGTGGAGAAAAACACATGGTAATTCCACTTCGTGAGAGAACAGGAGAGGCTTTG
GGAGCTCTCGATTTCAACATTGGCAGGAGTAGGATGTTGTTGTATGGAGAATTTAAAGAT
CTACAGAAAATGATGAAGGTGATCCAAGCTGCCTGCTATGAAATACTGGGCGAATTATCT
GAAGAAATCAAGAAAACCCGTGTCTTAGAGATTGAATATGGAGGAGAAGTCCAGCGGGCA
GGCGTTCTCTTCTTCCGAATCATGCTGCAAGAGCTGCAGGAGAGCATCCGACTGCTGACC
TCCATGAACTTTGTATCACTGTTGCTCTATGATTATGATCCTTTAGCAGAGCCA---AAA
TCTCCACCAGACAGCCAGTCCCAGGAGTTGGAAGCTAATGTAAAACTCATACGTGACATC
CTGACAGCAGTTATCTTGTTCTTTCATCCAGAGTTGGAATTATCAAGCGACTTGGGAAAT
TGGGATAAGTGTAAAGTGTACGTTAACAGATACTTAGTCGAGAATATTTGTTCCTTTGAT
CCAACTGCTAAGCATGTGCAAGTTAACGTAAAGCTCATTGGTGAATATATCAGAGATCAT
TCTCGAATCGAAGTATGGAAATTTGGTAATACTGTTATCGAGTACCTATACCACTGGTTA
CGCATCTGTTTAGCTCTCATGGAGCTAAACAAAAAACAAAATAGTGCTATTACACCCCCA
TTGCCTTCCAAGACTGACTCCTGTGTGTATGCAAAAATGCCA---
>RoAe|XM_016138747.1_cds_XP_015994233.1_1
TCAAAGAATATGGTGGTAAGAAAACCTGCAAAAGTGATTTTCAACTTAGATCAAACTCTC
CTGGATTCAGAGCTAGAACAACCATGGAAGAAAAATCTTTTTGAAAGAGTGGAGGCAAGA
GCTCAGGCAATGCAGCAGAAAAGAATATATGAGGATAATCAGAAGAAGGAACTAGAAAAA
AAGGCTCAGAAAAAACTCCCTAAGGATAATTTGGCCAAAGAGTGGTTTAATACTGAAAAC
ATGACACTGAACACTCGTGCATATTTGCTTGACAAACTTCTACCCACCTTAGTTCCTGGT
GTGGAAAAAATGTTAATGCAAGTGGAAAACAGGGAGCTTTTGACAGAAATTGATATTCCA
ATCAAGTTTGATCCAATTAATTATTTGGGGGAATACTTAATGAGAAACAATCCTAATTAT
ATCAAAGACTCAGGAATGTCTGGTTATCAGAGGGTAATGAGAGATGTTACAGAAGACCTG
AAGATACATGTTCCTAGCACTATCTCCAACAGAGTTTCTAAGATGAAAGAGAAGGTTAAA
CAGAAACAAGAACAAAGAGAAAGCATAAACAAAGTCAAAGTCGAGGTAGCCAACACACGG
AAACAGGCTCTGCAGGAGCAGTTCAATGAATGGATTCTAGATCCCAAAGGAATGATTCCT
ATGATAGTGATTTTGAATATTGCTGACTCAATGGAACCAAGATTGAACAAAATGGAATTT
ACAGAATACATCTCTTCACACATTGCAGACTTTAAAAGTGAAATGTTTGAGAAACTCCTT
AAGCACCTTTGCCACTGTGCTGATGAATTCCGGGAGGTCATAAAAACTGATATGCGGAGG
CAGATGTTTGCTGAACTCTTCCTGTATTGTGACCGTGGGAAGGTAGGGTTTTTGAATCGG
CAGAGGACATTGGCCTTGTTGGAAACATTCTATGACCAAAGTTCAAAAAGGCTTAGAAGT
TTACTTCGAAACCCAAGACAATGGCCATTCGTTGAATTTGAAGAAATAGACTTGCCTGAG
TTTTGGGGAGACATGGATAATCAAAAACACATTTATGAAGACTTTGACAAAGACAAATCC
TGTGAACCCAAGTCCCCCAAAATAGAAGGAAAATCATGGTCAGGTGAACTTTTGACTTGT
AACTTGGAGAAGAAGTATGCCAAATGTGAAGATGAGGAACAAGCAAACTTAATCTATGGT
AACTCCAGATTCACAGACCTACATTCAATTATCAGAAATATTCAGTCTTATAAGGAAGTA
AAAGGTAGGAGTGCCTTCAATGGAGTTTCCATCAATCTGCTCCAGTTTGTGCAACTCCTG
GAGACATTTGTTGGTGAAGATACTCCCTTGATTGTCAGTGAGACCCTCGCCTCCTTTTTT
AAGAGAAGCTATGTTGAAACAAAAGAAGAGAAAATAAGTGGTTTAGAAGAGGCTAGACAA
AATGCTTCCAGAGTCCGACGGGGACTTCTCCTAGAAGCTCTGTTTCAGAAGTGGGACAGT
GATGGCTCGGGCTTCCTGGATCTGAAGGAAGTTGATGAACTTTTGTACACATACAAGGAA
GGAATGGAAAAAGAATCTATGAAGAAAGCTAAACTACACATCCAATTTCCAAAGCCACAC
CCTGGTCATGAAGTGAGGTTGTCTTCAAAACAGTTTCAGAAATACATAGAATTGGTTGTG
TCTGAACTGAGGGGCAATGAAGATCATGTTCTGGAAAGTGTTGTGGAGTTTCTGATGACT
GCTTTAGAAAGAAGCCATATTGAGGATCTGAGGAATTGTGCCAGACGGAAGTGGCTGCAC
CAAATTCAACGTGCTTCAGAGACAAGTGGAGTATCCCTGGAGCCAGTGTACACTGAGACC
TTTAAGGCCCTGACACAGGATGCTCAAGCCCATGGAAATAAGAAGATTAGCGCTCACATT
TCCCTCTTAGAAGAAAACCTACTGCTGCCTAATAGAGGGACTGTTCTATTGAGGAATGTA
GCTTGTACTTTAGATGATGCTCCATTTGTACTGAACAAAGTACTCTACAGGGACATGAAG
GGAATCAGCTTTACAGTAGTGGACAAAGGGATACCAATACATGTACCCCAAGTTCAGCAC
CATGGGAACATTTTCTTCTGGAATGATTCCCGCAAGAAGACTGATCGAAATGGATCATTC
CTGGCTCTGCCTCTTCAGGATGCATATATGAGAATCTTTGGGGTCATGGCTATTGATACC
CTAAGAGATCCCCATGAAATAAACATCTTCTTACCTCACGAAATTAGATTCTACCAGGGT
GTTGCCAGTTTCTTTAGCGCTGCCTATCACTATGTCCACAGTCGGGAGCACATCCTGCAT
GTTGTTATCACTGGCATCAGCTGGCTCTACGACATTGTACCAGACATTACTGCCATCACT
ACGTACTTCATTGAGCCTGGTCCAGAGCAGGGTTCAGACTACGTTTTACGCAAGATGATG
GTGACAGGGTCCCTGGGTCTAACAGAAATCCACAAAAATCCCCCAACCATCTTCAGAAAA
ACATGCATCTTCAGAGATTTCCTCTTTAAGTGTACGGACAGCTCAGAAGTTGTTTTGGCC
TCTGTCTGTGGAGAAAACCACATAGCAATTCCACTTCGTGAGAGAACAGGAGAGGCTTTG
GGAGCTCTCGATTTTAACATTGGCAGGAATAGGATGTTGTTGTATCGAGAATTTAAAGAT
CTACAGAAAATGGCGAAGGTGACCCAAGCTGCCTGCTATGACATACTGGGCGAATTATCT
GGAGAAATAACGAAAACCCGTGTCTTAGCGATTGAAAATGTAGGAGAAGTCCAGCGGGCA
GGAGTTCTCTTCTTCCGAATCATGCTGCAGGAGCTTCAGGAAAGCATCAGACTGCTTACC
TTCATGAACTTTGTAACACTGTTGCTCTATGATTATGAGGCTCTAGCAGAGCAA---AAG
TCTCCACCAGACCACCAGTTTCAGAAGTGGAAAGCCGACACAAAACTAGTACAAGACATC
CTGAAAGGGGTTATCTTATTCTTTCATCCAGAGTTGGAACTATCAAATAACTTAGGAAAT
TGGAATAAGTGTAAACTGTACGTTGATGGATACTTAGTCGAGAAAATTTGTTCCTTTGAT
CCAACTGCTAAACATGTGAGACTTAATTTAAAGCTCATTGATGAATATATCAGAGGTCAT
TCTCGAATCGAAGTATGGAAATTTGGTAATGTTGTCATCGAGTACCTATACCACTGGTCA
CACATCTGTTTAGCTCTCATGCAGTTAAACAAAAAACTAAATAGTGCTATTACACCCCCA
TTGCCCTCCAAGACTGACTCCTGTGTGTATGCAAAAATGCCA---
