# Supplementary material for: Positively selected genes in the hoary bat (Lasiurus cinereus) lineage: prominence of thymus expression, immune and metabolic function, and regions of ancient synteny
Source: PeerJ. 2022 Mar 17;10:e13130. doi: 10.7717/peerj.13130 (PMC8934532; doi:10.7717/peerj.13130)
Supplement: Supplemental Information 4 — Likely alignment errors have been manually deleted between conserved codons. Recovery of the original codon positions requires alignment to the original accessions in each orthogroup. [file peerj-10-13130-s004.zip › renamed.manual/OG0004496.manual.fas]

>EpFu|XM_008140732.2_cds_XP_008138954.1_1
CCTAGGAAAGCCGAGCCACACAGCTTCCGGGAGAAGGTTTTCCGGAAGAAACCACCTGTC
TGTGCAGTGTGCAAAGTGACCGTCGAGGGGACGGGCGTGTCATGCAGAGTCTGCAAGGTG
GCCACACACAGGAAATGTGAAGCCAAGGTGACTTCGTCCTGTCAGGCCTTGCCTCCTGCA
GAGCTGCGGAGAAACACGGCCCCTGTGAGGCGCATAGAGCACCTGGGATCCACCAAGTCT
CTGAATCACTCAAAGCAGCGCAGCACTCTGCCCAGGAGCTTCAGCCTGGACCCGCTCATG
GAGCGCCGCTGGGACCTGGACCTCACCTACGTGACCGAGCGGATCCTGGCCGCCGCCTTC
CCCGCGCGGCCAGACGAGGAGCGACACCGGAGCCACCTGCGCGAGCTGGCTCACGTGCTG
CAATCCAAACACCGGGACAAGTACCTGTTCTTCAACCTTTCAGAAAAAAGACATGACCTG
ACCCGCCTAAATCCCAAGGTCCAGGACTTTGGTTGGCCTGAGCTGCACGCACCCCCCCTG
GACAAGCTGTGCTCCATCTGCAAAGCCATGGAGACCTGGCTCAGTGCTGACCCACAGCAT
GTGGTCGTACTGTACTGCAAGGGGAGCAAGAGCAAGCTCGGGGTCATCGTCTCTGCCTAC
ATGCACTACAGCAAGATCTCTGCAGGGGCAGACCAGGCACTGGCCACTCTTACCATGCGG
AAGTTCTGCGAGGACAAGGTGGCCGCAGAGCTGCAGCCCTCCCAGCGCCGATACATCAAC
TACTTCAGTGGCCTGCTGTCTGGCTCCATCAGAATGAACAGCAGCCCCCTCTTCCTGCAC
TATGTGCTCGTGCCTGTGCTGCCAGCCTTTGAAGCTGGCACAGGCTTCCAGCCCTTCCTC
AAGATCTACCAGTCCATGCAGCTCGTCTACACGTCTGGAATCTATCACATTGCAGGCCCT
GGTCCCCAGCAGCTTTGCATCAGCCTGGAGCCAGCCCTCCTCCTCAAAGGCGACGTCATG
GTGACGTGCTATCACAAGGGTGGCCGGGGCACAGACCGGACCCTTGTGTTCCGAGTCCAG
TTCCACACATGCACCATCCACGGACCACGGCTCACCTTTCCCAAAGACCAGCTGGATGAG
GCCTGGACGGATGAGAGGTTCCCCTTCCAAGCTTCAGTGGAGTTCATCTTCTCCTCCGGC
CCTGAGAAGATCAAAGGCAACACCCCGCGGAACGACCCCTCCGTCACTGTCGACTACAAC
ACAGCAGAGCCTGCTGTGCGCTGGGACTCCTATGAGAACTTCAACCAGCACCATGAGGAC
AGTGTGGAAGGCTCCCTGACCCACACCCGGGGCCCCCTAGATGGCAGTCCGTATGCCCAG
GTGCAGCGGGCCCCCCGCCAGACTCCACCAGCGCCTTCTCCAGAGCTGCCCCCGGCCCCG
CTGCTGTCCGTCAGCAGCGACTCCGGCCATTCATCCACGCTCACCACTGAGCCGGCGGCA
GAGTCCCCTGGCCGGCCGCCCCCCACAGCCGCTGAGCGGCAGGAGCTGGATCGCCTCCTG
GGAGGCTGTGGCGTGGCCGGTGGGGGCCGGGGGGCCGGGCGCGAGACGGCGATCCTGGAT
GATGAGGAGCAGCCCCCGGCCAGCGCAGGCGCCCACCTTGGAACGTACGCGGGCCACAGA
CCTGCCCTCGGCCGCCACTGCTCCTGCCGCCAGGGCTACCGGGAACCCTGCGGGGTCCCC
AATGGGGGGTACTACCAGCCAGAGGGAACCCTGGAGAGGCGCCGGCTGGCCTATGGG---
TACGAGGGGCCAGCCCAGGGCTATGCCGAGGCCGCTGTGGAGAAGAGGCGACTCTGCAGA
TCACTGTCCGAGGGGCCATACCCCTACGCCCCTGAGCTGGGGAAACCCACCAGCGGGGAC
TTCGGCTACCGCTCCCCAGGCTACCGGGAGGTGGTGATCCTGGAGGACCCTGGCCTGCCT
GCCCTGTGTTCCTGCCCCGCTTGTCAGGAGAAGCTGGCGCTGCCCACCACAGCTCTGTAT
GGGTTACGGCTGGAGAGGGAGGCTGGAGAGGGGTGGGCGAGTGAGGCCAGCAAGCCTCTC
CTGCACCCCGTGCGGTCCGGGCACCCGCTACCCCTGCTGGTGCCAGCTTGCGGGCACCAC
CACGCCCCCATACCTGACTACAGCTGCCTGAAGCCACCCAAGGCAGGCGAGGAAGGGCAT
GAGGGCTGCTCCTATACCATGTGCCCAGAAGGCAGGTATGGGCATCCAGGCTACCCTGCC
CTGGTGACATACGGCTATGGAGGAGCAGTGCCCAGTTACTGCCCAGCATATGGCCGGGTG
CCTCACAGCTTCGGCTCTGCAGGCGAGGGCAGAGGGTATCCCAGCCCTGGGGCCCACTCC
CCACGGGCTGGCTCCATTTCACCGGGCAGCCCACCCTACCCACCATCCAGGAAACTGAGC
TACGAGATCCCTGCAGAGGAGGGAGGGGACAGGTATCCGCTGCCCAGCCACCTGGCCCCA
GCAGGACCCTTGACATCTGCAGATTCGCCCGAGCCAGCGTCCTGGAGGGAGGGCCCCAGC
AGGCACAGTACCCTGCCTCGGTCTCCCCGAGACGCCCCGTGCAGCACCTCTTCAGAGATG
TCTGGTCCCTCCACGCCCCTGCACACCAGCAGCCCAGTCCAGGGCAAGGAAAGCACCCGA
CGGCAGGACACCAGGTCCCCCACTTTGGCACCCACTCAGAGATTGAGTCCTGGCGAGGCC
TTGCTGCCTGTATCCCAGGGGGGTGCTGAAAAGCCCCCCGAGCTGCCAGCAAGAAGCGGG
CTTGAGCCTCCGGCCCCTAGCCCTTTATCCCCGACCTCCCCCCGCAGCTCACCCAATGAC
TGGCCTCAGGAGAGGAGTCCTGGGGGTCGCTCAGACAGTGGCAGTCCAAGGGGCCCTGTG
CCCACCACGCTGCCCGGCCTCCGCCATGCCCCCTGGCAGGGCCTTCGAGAGCCACCAGAC
AGCCCGGACGGGTCCCCCCTCACCCCTGTGCCTACCCAGATGCCCTGGCTTGTGGCCAGC
CCTGAGCCACCTCAGAGCTCACCCACGCCTGCCTTCCCCGTGGCAGCATCCTATGATATC
AATGGCCCCACCCAGCCCCCACTTCCTGAGAAACGCCACCTGCCGGGCCCTGGGCAACAG
CCAGGCCCCTGGGGCCCAGAGCAGGCGTCACCACCAGCCAGAGGCACCAGTCACCATGTC
ACCTTTGCACCTCAGCTCCCAGATAACACCCCTCAACCCCCAGAGCCTCCCCTGCAAGAG
AGCCAGAGCAACGTCAAGTTTGTCCAGGATACATCCAAGTTCTGGTACAAGCCACACCTG
TCCCGTGACCAAGCCATTGCCCTGCTGAAGGACAAGGACCCTGGGGCCTTCCTCATCAGG
GACAGTCATTCATTCCAAGGAGCCTATGGGTTGGCCCTCAAGGTGGCTACACCCCCACCC
AGTGCTCAGCCCTGGAAAGGGGACCCCTCGGAACAGCTGGTCCGCCATTTTCTCATTGAG
ACGGGGCCCAAAGGCGTGAAGATCAAGGGTTGTCCCAGTGAGCCCTACTTTGGCAGCCTG
TCCGCCCTGGTCTCCCAGCACTCCATCTCCCCCCTGTCCCTGCCCTGCTGCCTGCGCATT
CCCAGCAAAGATCCTCTGGAGGAGACCCCAGAGACCCCAGTGCCTGCCAACATGAGCACA
GCGGCAGACCTCCTGCGTCAGGGCGCCGCCTGCAGTGTGCTCTACCTGACTTCCGTGGAG
ACCGAGTCACTGACGGGCCCCCAGGCGGTCGCCCGGGCAAGCTCGGCAGCTCTGGGCTGC
AGCCCCCGCCCAACACCAGCCGTAGTGCACTTCAAGGTCTCAGCCCAGGGCATTACCCTG
ACAGACAACCAAAGGAAGCTCTTCTTTCGCCGCCATTATCCAGTGAACAGCATCACCTTC
TCCAGCACTGACCCTCAGATCTTTGGTTTCGTGGCCAAGAAGCCGGGAAGCCCCTGGGAG
AATGTGTGTCACCTCTTTGCAGAGCTTGACCCAGATCAGCCTGCAGGCGCCATTGTCACC
TTCATCACCAAAGTTCTACTGGGCCAGAGAAAA
>HiAr|XM_019659732.1_cds_XP_019515277.1_1
CCTAGGAAAGCTGAGCCGCACAGCTTCCGGGAGAAGGTTTTCCGGAAGAAACCACCAGTC
TGTGCAGTGTGTAAGGTGACCATCGATGGGACAGGCGTCTCTTGCAGAGTCTGCAAGGTG
GCCACGCACAGAAAATGTGAAGCAAAGGTAACTTCATCCTGCCAGGCCTTGCCTCCCGCA
GAGCTGCGGAGAAACACGGCCCCGGTGAGGCGCATAGAGCACCTGGGATCCACCAAGTCT
CTGAACCACTCAAAGCAGCGCAGCACTCTGCCCAGGAGCTTCAGTTTGGACCCGCTCATG
GAGCGTCGCTGGGACCTGGACCTCACCTACGTGACTGAGCGGATCCTGGCCGCCGCCTTC
CCTGCGCGGCCCGACGAGCAGCGACACCGGGGCCACCTGCGCGAGCTGGCTCACGTGCTT
CAATCCAAGCACCGCGACAAATACCTGCTCTTCAACCTTTCAGAGAAAAGACATGACCTG
ACCCGCCTAAACCCCAAGGTCCAGGACTTTGGCTGGCCTGAACTGCACGCGCCCCCCCTG
GACAAGCTGTGCTCCATCTGCAAAGCCATGGAGACCTGGCTCAGTGCTGACCCACAGCAC
GTGGTCGTACTGTACTGCAAGGGGAGCAAGAGTAAGCTCGGGGTCATTGTCTCTGCCTAC
ATGCACTACAGCAAGATCTCTGCGGGGGCAGACCAGGCACTGGCCACTCTTACCATGCGG
AAGTTCTGCGAGGACAAGGTGGCCACAGAGCTGCAGCCCTCCCAGCGCCGATATATCAGC
TACTTCAGTGGTCTGCTGTCTGGCTCCATCAGAATGAACAGCAGCCCTCTCTTCCTACAC
TATGTGCTCGTGCCCATGCTGCCAGCCTTTGAACCTGGCACAGGCTTCCAGCCCTTCCTT
AAGATCTATCAGTCCATGCAGCTCGTCTACACATCTGGAATCTATCACATTGCAGGCCCA
GGTCCCCAGCAACTTTGCATCAGCCTGGAGCCAGCCCTCCTTCTCAAAGGCGATGTCATG
GTGACATGCTATCACAAGGGTGGCCGGGGGACAGACCGGACCCTTGTATTCCGAGTCCAG
TTCCACACGTGCACCATCCACGGATCACGGCTCACCTTTCCCAAAGACCAGCTGGATGAA
GCCTGGACTGATGAGAGGTTCCCTTTCCAAGCCTCGGTCGAATTCATCTTCTCCTCCAGC
CCCGAGAAGATCAAAGGAAACACCCCACGGAACGACCCCTCGGTCACTGTTGACTACAAC
ACCGCAGAGCCTGCTGTGCGCTGGGACTCCTACGAGAACTTCAACCAGCACCATGAGGAC
AGTGTGGACGGCTCCCTGACCCACACCCGTGGCCCCGTAGATGGCAGTCCTTATGCCCAG
GTGCAGCGGACCCCTCGCCAGACCCCACCAGCACCCTCTCCAGAGCCGCCCCCACCCCCG
CTGCTGTCCATCAGCAGCGACTCGGGCCATTCATCCACGCTGACCACGGAGCCAGCTGCA
GAGTCCCCTGGCCGGCCACCCCCAACGGCTGCTGAGCGACAGGAGCTAGATCGCCTCCTG
GGAGGCTGTGGAGTGGCCAGCGGGGGCCGGGGGGCTGGGCGTGAGACAGCCATCCTGGAT
GACGAAGAGCAGCCCCCTGTGGGAGGAAGCGCCCATCTCGGAACATATTCGGGCCACAAA
CCTGCCCTCAGCCGCCACTGCTCCTGCCGCCAGGGCTACCGGGAACCCTTTGGGGTTCCC
AATGGGGGATACTACCGGCCAGAGGGAACCCTGGAGAGGCGGCGGCTGGCCTACGGGGGC
TACGAGGGGCCTGCCCAGGTCTATGCCGAGGCCTCAGTGGAGAAGAGGCGCCTCTGCCGA
TCGCTGTCCGAGGGGCCATACCCTTATTCCCCTGAGCCAGGGAAACCGGCCAGTGGGGAC
TTTGGCTACCGCTCCCCAGGCTACCGGGAGGTGGTGATTCTGGAGGACCCTGGGCTGCCT
GCCCTATGCTCCTGCCCTGCCTGTGAGGAGAAGCTGGCGCTGCCCACAACAGCCCTGTAT
GGGCTTCGACTGGAGAGAGAGGCTGGAGAGGGGTGGGCAAGCGAGGCCAGCAAGTCTCTC
CTGCACCCAGTGCGGCCCGGGCACCCGTTGCCCCTGCTGCTGCCTGCCTGCGGGCATCAC
CATGCCCCAATGCCTGACTACAGCTGCCTGAAGCCACCCAAGGCA---GAGGAAGGGCAT
GAGGGCTGCTCCTACGCCATGTGCCCTGAAAGCAGGTATGGGCATCCAGGCTACCCTGCC
CTGGTGACATACGGCTATGGAGGAGCAGTTCCCAGTTACTGCCCAGCATATGGCCGGGTG
CCTCACAGCTGCGGGTCTCCAGGCGAGGGCAGAGGATATCCCAGCCCCGGTGCCCACTCC
CCACGGGCTGGCTCCATTTCCCCGGGCAGCCCGCCCTACCCATCATCCAGAAAGCTGAGC
TACGAGATCCCTGCAGAGGAGGGAGGGGACAGGTATCGGCTGCCTGGGCACCTGGCTCCA
GCAGGACCCTTGACATCTGCAGAGTCACCTGAGCCAGTGTCCTGGAGGGAGGGCCCCAGT
GGGCACAGTACTCTGCCTCGGTCTCCCCGAGATGCCCAGTGCAGTGCCTCCTCAGAGTTG
TCTGGTCCCTCCACACCCCTGCACACCAGCAGCCCAGTCCAGGTCAAGGAAAGTACCCGA
CAGCAGGACACAAGGTCCTCCGCCTTGGTGCCCACTCAGAGACTGAGTCCTGGCGAAGCC
TTGTCACCTGTATCCCAGGGAGGCGCTGAAAAGCCTCCTGAGCTGCCATCAAGAAGTGGG
CTTGAGCCTCCAGCCTCCAGCCCCTTCTCCCCAACCTCCCCGCCCAGTTCACCCAACGAC
TGGCCTCAGGAGAGGAGCCCAGGGAGCCGCACAGACAGTGCCAGTCCAAGGGGCCCTGTG
CCCACCACGCTGCCTGGCCTCCGCCATGCCCCTTGGCAGGGCCTTCGAGACCCCCCAGAT
AGCCCGGATGGGTCCCCCCTTACCCCTGTGCCTTCCCAGATGCCCTGGCTTGTGGCCAGC
CCGGAGCCGCCTCAGAGCTCACCCACTCCTGCCTTCCCCCTGGCGGCATCCTATGACATC
AGCGGCCCCACCCAGCCCCCACTTCCTGAGAAACGCCACCTGCCAGGACCTGGGCAACAG
CCAGGCCACTGGGGTCCAGAGCAGGCATCACCACCAGCCAGAGGCACCAGTCACCATGTC
ACCTTTGCACCTCAGCTCCTGGATAACACCCCCCAGCCCTCAGAGCCCCCCATGCAAGAG
AGCCAGAGCAACGTCAAGTTTGTCCAGGATACGTCCAAGTTCTGGTATAAGCCACACCTG
TCCCGTGACCAAGCCATTGCCCTGCTGAAGGACAAGGAACCTGGGGCCTTCCTGATCAGG
GACAGTCATTCATTCCAAGGAGCCTATGGGCTGGCCCTCAAGGTGGCTACGCCCCCACCC
AGTGCCCAGCCCTGGAAAGGGGACCCCTTGGAACAGCTGGTTCGCCATTTTCTCATTGAG
ACTGGGCCCAAAGGCGTGAAAATCAAGGGCTGTCCCAGTGAGCCCTACTTTGGCAGCCTC
TCGGCCCTGGTCTCCCAGCACTCCATTTCCCCCCTGTCCCTGCCCTGCTGCCTGCGCATT
CCAAACAAAGATCCTCTTGAGGAGACCCCGGAGGCCCCAGTGCCCGCCAACATGAGCACA
GCAGCAGACCTCCTGCGTCAGGGTGCCGCCTGCAGTGTGCTCTACCTGACCTCAGTAGAG
ACTGAGTCACTGACGGGCCCCCAGGCGGTGGCCCGGGCCAGCTCTGCAGCTCTAAGTTGC
AGCCCCCGCCCAACACCAGCCATTGTCCACTTCAAGGTCTCAGCCCAGGGTATTACACTG
ACAGACAACCAAAGGAAGCTCTTCTTTCGCCGCCATTATCCAGTGAACAGCATCACCTTC
TCCAGCACTGACCCTCAGATCTTTGGTTTCGTGGCCAAGAAGCCAGGAAGCCCCTGGGAG
AACGTGTGTCACCTCTTTGCAGAGCTTGACCCAGATCAGCCTGCAGGCGCCATTGTTACC
TTCATAACCAAAGTTCTACTGGGCCAGAGAAAA
>LaCi|456-exonerate_protein2genome-gene-11.81-mRNA-1
CCTAGGAAAGCTGAGCCACACAGCTTCCGGGAGAAGGTTTTCCGGAAGAAACCACCTGTC
TGTGCAGTGTGTAAAGTGACCATCGATGGGACAGGCGTGTCATGCAGAGTCTGCAAGATG
GCCACACACAGAAAATGTGAAGCAAAGGTGACTTCGTCCTGTCAGGCCTTGCCTCCTGCA
GAGCTGCGGAGGAACACGGCCCCTGTGCGGCGCATAGAGCACCTGGGATCCACCAAGTCT
CTGAATCACTCCAAGCAGCGCAGCACTCTGCCCAGGAGCTTCAGCCTGGACCCCCTCATG
GAGCGCCGCTGGGACCTGGACCTCACCTACGTGACGGAGCGGATCCTGGCCGCCGCCTTC
CCCGCGCGGCCAGACGAGGAGCGACACCGGAGCCACCTGCGCGAGCTGGCGCACGTGCTG
CAATCCAAACACCGGGACAAGTACCTGTTCTTCAACCTTTCAGAAAAAAGACATGACCTG
ACCCGCCTAAATCCCAAGGTCCAGGACTTTGGTTGGCCTGAGCTGCACGCACCCCCCCTG
GACAAGCTGTGCTCCATCTGCAAAGCCATGGAGACCTGGCTCAGTGCTGACCCGCAGCAT
GTGGTCGTACTGTACTGCAAGGGGAGCAAGAGCAAGCTCGGGGTCATCGTCTCTGCCTAC
ATGCACTACAGCAAGATCTCTGCAGGGGCAGACCAGGCACTGGCTACTCTTACCATGCGG
AAGTTCTGCGAGGACAAGGTGGCCACAGATCTGCAGCCCTCCCAGCGCCGATACATCAGT
TACTTCAGTGGCCTGCTGTCTGGCTCCATCAGAATGAACAGCAGCCCACTCTTCCTGCAC
TACGTGCTCGTGCCTGTGCTGCCAGCCTTTGAACCTGGCACAGGCTTCCAGCCCTTCCTC
AAGATCTACCAGTCCATGCAGCTCGTCTACACATCTGGAATCTATCACGTTGCAGGCCCT
GGTCCCCAGCAGCTTTGCATCAATTTGGAGCCAGCCCTCCTCCTCAAAGGCGACGTCATG
GTGACGTGCTATCACAAGGGTGGCCGGGGGACAGACCGGACCCTGGTGTTCCGGGTCCAG
TTCCACACATGCACCATCCACGGACCACGGCTCACCTTTCCCAAAGACCAGCTGGATGAG
GCCTGGACTGATGAGAGGTTCCCCTTCCAAGCTTCAGTGGAGTTCATCTTCTCCTCCAGC
CCTGAGAAGATCAAAGGCAACACCCCACGGAACGACCCCTCCGTCACCGTCGACTACAAC
ACAGCAGAGCCTGCTGTGCGCTGGGACTCCTATGAGAACTTCAACCTGCACCATGAGGAC
AGTGTGGAAGGCTCCCTGACCCACACCCGTGGCCCCCTAGATGGCAGTCCGTATGCCCAG
GTGCAGCGGGCTCCCCGTCAGACTCCACCAGCGCCTTCTCCAGAGCTGCCCCCGGCCCCG
CTGCTGTCCGTCAGCAGCGACTCCGGCCATTCATCCACGCTCACCACTGAGCCAGCGGCA
GAGTCCCCTGGCCGGCCGCCCCCCACAGCTGCTGAGCGGCAGGAGCTGGATCGCCTCCTG
GGAGGCTGTGGAGTGGCCGGTGCAGGCCGGGGTGCTGGGCGTGAGACTGCAATCCTGGAT
GATGAGGAGCAGCCCCCTGCGAGCGGAGGCGCCCACATTGGACCGTATTCAGGCCACAGA
CCTGCCCTCAGCCGCCACTGCTCCTGCCGCCAGGGCTACCGGGAACCCTGCGGGGTCCCC
AATGGGGGATACTACCAGCCGGAGGGAACCCTGGAGAGGCGGCGGCTGGCCTATGGA---
TATGAGGGGCCAGCCCAGGGCTATGCCGAGGCCTCTGTGGAGAAGAGGCGCCTCTGCAGG
TCACTGTCCGAGGGGCCATACCCCTACGCCCCTGAGCTGGGGAAACCGACCGGTGGGGAC
TTCGGCTACCGCTCCCCAGGCTACCGGGAGGTGGTGATCCTGGAGGACCCGGGTCTGCCT
ACCCTGTGTTCCTGCCCCGCGTGTCAGGAGAAGCTGGCACTGCCCACCACAGCCCTGTAT
GGGTTACGGCTGGAGAGGGAGGCTGGAGAGGGGTGGGCGAGTGAAGCCAGCAAGCCTCTC
CTACACCCCGTGCGGCCCGGGCACCCGCTACCCCTGCTAGTGCCAGCTTGCGGGCACCAC
CATGCCCCAATACCTGACTACAGCTGCCTGAAGCCACCCAAGGCAGGCGAGGAGGGGCAT
GAGGGCTGCTCCTATACCATGTGCCCAGAAGGCAGGTATGGGCATCCAGGCTACCCGGCC
CTGGTGACGTACGGCTATGGAGGAGCCGTTCCCAGTTACTGCCCAGCATATGGCCGGGTG
CCTCACAGCTTTGGCTCCGCAGGCGAGGGCAGAGGGTATCCCAGCCCTGGTGCCCACTCC
CCACGGGCCGGCTCCATTTCACCGGGCAGCCCACCCTACCCACCATCCAGGAAACTGAGC
TACGAGATCCCTGCAGAGGAGGGAGGGGACAGGTATCCACTGCCCGGCCACCTGGCCCCA
GCAGGATCCTTGACATCTGCAGAGTCTCCTGAACCAGCGTCCTGGAGGGAGGGCCCCAGC
AGGCACAGTACCCTGCCTCGGTCTCCCCGAGATGTCCCGTGCAGTACTTCTTCAGAGATA
TCTGGTCCCTCCACACCTCTGCACACCAGCAGCCCAGTCCAGGGCAAGGAAAGCACCCGG
CGGCAGGACACCAGGTCCCCCACTTTGGCACCCGCTCAGAGATTGAGTCCTGGCGAGGCC
TTGCTGCCTGTATCCCAGGGGGCTGCTGAAAAGCCTCCCGAGCTGCCAGCAAGAAGTGGG
CTTGAGCCTCCGGCCCCTAGCCCTTTATCCCCGACCTCCCCGGCCAGCTCACCCAATGAC
TGGCCTCAGGAGAGGAGCCCTGGAGGTCGCTCAGACGGTGGCAGTCCAAGGGGCCCTGTG
CCCACCACGCTGCCCGGCCTCCGCCATGCCCCCTGGCAGGGCCTTCGAGAGCCACCAGAC
AGCCCGGATGGGTCCCCCCTCACCCCTGTGCCTACCCAGATGCCCTGGCTGGTGGCCAGC
CCTGAGCCACCTCAGAGCTCACCCACGCCTGCCTTCCCCGTGGCAGCATCCTATGATATC
AATGGCCCCACCCAGCCCCCACTTCCTGAGAAACGCCACTTGCCAGGGCCTGGGCAACAG
NNNNNNNNNNNNNNNNNNNNNNNNNNNNNNNNNNNNNNNNNNNNNNNNNNNNNNNNTGTC
ACTTTTGCACCTCAGCTCCCAGATAACACCCCTCAACCCCCAGAGCCTCCCCTGCAAGAG
AGCCAGAGCAACGTCAAGTTTGTCCAGGATACATCCAAGTTCTGGTACAAGCCACACCTG
TCCCGTGACCAAGCCATTGCCCTGCTGAAGGACAAGGACCCTGGGGCCTTCCTCATCAGG
GACAGTCATTCATTCCAAGGAGCCTACGGGCTGGCCCTCAAGGTGGCTACACCCCCACCC
AGTGCTCAGCCCTGGAAAGGGGACCCCTTGGAACAGCTGGTCCGCCATTTTCTCATTGAG
ACTGGGCCCAAAGGCGTGAAGATCAAGGGTTGTCCCAGCGAACCGTACTTTGGCAGCCTG
TCCGCCCTGGTCTCTCAGCACTCCATCTCCCCCCTGTCCCTGCCCTGCTGCCTGCGCATT
CCCAGCAAAGATCCCCTGGAGGAGACCCCAGAGGTCCCAGTGCCTGCCAACATGAGCACA
GCAGCAGACCTTCTGCGTCAGGGTGCCGCCTGCAGTGTGCTCTACCTGACTTCAGTGGAG
ACCGAGTCACTGACAGGTCCCCAGGCGGTCGCCCGGGCAAGCTCAGCAGCTCTGGGCTGC
AGCCCCCGCCCAACACCAGCTGTAGTGCACTTCAAGGTCTCAGCCCAGGGCATTACCCTG
ACAGACAACCAAAGGAAGCTCTTCTTTCGCCGCCATTATCCAGTGAACAGCATCACTTTC
TCCAGCACTGACCCTCAGATCTTTGGTTTCGTGGCCAAGAAGCCGGGAAGCCCCTGGGAG
AATGTGTGTCACCTCTTTGCAGAGCTTGACCCAGATCAGCCTGCAGGCGCCATTGTCACC
TTCATCACCAAAGTTCTACTGGGCCAGAGAAAA
>MyLu|XM_006095713.1_cds_XP_006095775.1_1
CCTAGGAAAGCTGAGCCACACAGCTTCCGGGAGAAGGTTTTCCGGAAGAAACCGCCCGTC
TGTGCAGTGTGTAAAGTGACCATCGATGGGACGGGCGTGTCATGCAGAGTCTGCAAGGTG
GCCACACACAGAAAATGTGAAGCAAAGGTGACTTCGTCCTGCCAGGCCTTGCCTCCTGCA
GAGCTGCGGAGAAGCACAGCCCCTGTGAGGCGCATAGAGCACCTGGGATCCACCAAGTCT
CTGAATCACTCAAAGCAGCGCAGCACTCTGCCCCGGAGCTTCAGCCTGGACCCGCTCATG
GAGCGCCGCTGGGACCTGGACCTCACCTACGTGACGGAGCGCATCCTGGCCGCCGCCTTC
CCCGCGCGGCCAGACGAGGAGCGACACCGGAGCCACCTGCGCGAGCTGGCGCACGTGCTG
CAATCCAAACACCGGGACAAGTACCTGTTCTTCAACCTTTCAGAAAAAAGACATGACCTG
ACCCGCCTAAATCCCAAGGTCCAGGACTTTGGTTGGCCTGAGCTGCACGCACCCCCCCTG
GACAAGCTGTGCTCCATCTGCAAAGCCATGGAGACCTGGCTCAGTGCGGACCCACAGCAT
GTGGTCGTACTGTACTGCAAGGGGAGCAAGAGCAAGCTCGGGGTCATCGTCTCTGCCTAC
ATGCACTACAGCAAGATCTCTGCAGGGGCAGACCAGGCGCTGGCTACTCTCACCATGCGG
AAGTTCTGCGAGGACAAGGTGGCCGCAGAGCTGCAGCCCTCCCAGCGCCGATACATCAGC
TACTTCAGTGGCCTGCTGTCTGGTTCCATCAGAATGAACAGCAGCCCTCTCTTCCTGCAC
TATGTGCTCGTGCCTGTGCTGCCAGCCTTTGAACCTGGCACAGGCTTCCAGCCCTTCCTC
AAGATCTACCAGTCCATGCAGCTCGTCTACACATCTGGAATCTATCACATTGCAGGCCCT
GGTCCCCAGCAGCTTTGCATCAGCCTGGAGCCAGCCCTCCTCCTCAAAGGCGACGTCATG
GTGACGTGCTATCACAAGGGTGGCCGGGGGACAGACCGGACCCTTGTGTTCCGAGTCCAG
TTCCACACATGCACCATCCACGGATCACGGCTCACCTTTCCCAAAGACCAGCTGGATGAG
GCCTGGACTGATGAGAGGTTCCCCTTCCAAGCTTCAGTGGAGTTCATCTTCTCCTCCAGC
CCTGAGAAGATCAAAGGCAACATCCCACGGAACGACCCCTCGGTCACTGTCGACTACAAC
ACAGCAGAGCCCGCTGTGCGCTGGGACTCCTATGAGAACTTCAACCAGCACCATGAGGAC
AGTGTGGAAGGCTCCCTGACCCACACCCGTGGCCCCCTAGATGGCAGTCCGTATGCCCAG
GTGCAGCGGGCCCCCCGCCAGACTCCACCAGCGCCTTCTCCAGAGCTGCCCCCAGCCCCG
CTGCTGTCCGTCAGCAGCGACTCCGGCCATTCATCCACACTCACCACTGAGCCAGCGGCA
GAGTCCCCTGGCCGGCCGCCCCCCACAGCAGCTGAGCGGCAGGAGCTGGATCGCCTCCTG
GGAGGCTGTGGAGTGGCCGGTGCGGGCCGGGGGGCCGGGCGTGAGACAGCGATCCTGGAT
GATGAGGAGCAGCCCCCTGCCAGCGGAGGCGCCCACATTGGAACATACTCGGGCCACAGA
CCTCCCCTCAGCCGCCACTGCTCCTGCCGCCAGGGCTACCGGGAACCCTGCGGGGTCCCC
AATGGGGGATACTACCAGCCAGAGGGAACCCTGGAGCGGCGGCGGCTGGCCTATGGA---
TATGAGGGGCCAGCCCAGGGCTATGCCGAGGCCTCTGTGGAGAAGAGGCGCCTCTGCAGA
TCCCTGTCCGAGGGGCCATACCCCTACCCCCCTGAGCTGGGGAAACCGACCAGCGGGGAC
TTCGGCTACCGCTCCCCAGGCTACCGGGAGGTGGTGATCCTGGAGGAACCTGGTCTGCCT
GCCCTGTGTTCCTGCCCTGCTTGTCAGGAGAAGCTGGCGCTGCCCACCACAGCCCTGTAT
GGGTTACGGCTGGAGAGGGAGGCTGGAGAGGGGTGGGCGAGTGAGGCCAGCAAGCCTCTC
CTGCACCCCGTGCGGTCCGGGCACCCACTACCCCTGCTGGTGCCAGCTTGCGGGCATCAC
CATGCCCCAATACCTGACTATAGCTGCCTGAAGCCACCCAAGGCAGGCGAGGAAGGGCAT
GAGGGCTGCTCCTATCCCATGTGCCCAGAAGGCAGGTATGGGCATCCAGGCTACCCTGCC
CTGGTGACATACGGCTATGGAGGAGCAGTTCCCAGTTACTGCCCAGCGTATGGCCGGGTG
CCTCACAGCTGCGGCTCTGCAGGCGAGGGCAGAGGCTATCCCAGCCCTGGTGCCCACTCC
CCACGGGCTGGCTCCATTTCACCGGGCAGCCCACCCTACCCACCATCCAGGAAACTGAGC
TACGAGATCCCTGCAGAGGAGGGAGGGGACAGGTATCCGCTGCCCAGCCACCTGGCCCCA
GCAGGACCCTTGACATCTGCAGAGTCGCCTGAGCCAGCGTCCTGGAGGGAGGGCCCCAGC
AGGCACAGCACCCTGCCTCGGTCTCCCCGAGATGCCCCGTGCAGCACCTCTTCAGAGATG
TCTGGTCCCTCCACACCCCTGCACACCAGCAGCCCAGTGCAGGGCAAGGAAAGCACCCGA
CGGCAGGACACCAGGTCCCCCACTTTGGCACCCACTCAGAGACTGAGTCCTGGCGAGGCC
TTGCTGCCTGTATCTCAGGGGGGTGCTGAAAAGCCTCCTGAGCTGCCAGCAAGAAGTGGG
CTGGAGCCTCCGGCCCCTAGCCCTTTATCCCCGACCTCCCCCCCCAGCTCACCCAATGAC
TGGCCTCAGGAGAGGAGTCCTGGGGGTCGCTCAGACAGTGGCAGCCCAAGGGGCCCTGTG
CCCACCACACTGCCCGGCCTCCGCCATGCCCCCTGGCAGGGCCTTCGAGAGCCACCGGAC
AGCCCGGATGGGTCCCCCCTCACCCCTGTGCCTACCCAGATGCCCTGGCTTGTGGCCAGC
CCTGAGCCACCTCAGAGCTCACCCACGCCTGCCTTCCCCGTGGCAGCATCCTATGATCTC
AATGGCCCCACCCAGCCCCCACTTCCTGAGAAACGCCACCTGCCGGGGCCTGGGCAACAG
CCAGGCCCCTGGGGCCCAGAGCAGGCATCACCACCAGCCAGAGGCACCAGCCACCATGTC
ACCTTTGCACCTCAGCTCCCAGATAACACCCCTCAACCCCCAGAGCCTCCCCTGCAAGAG
AGCCAGAGCAACGTCAAGTTTGTCCAGGATACATCCAAGTTCTGGTACAAGCCACACCTG
TCCCGTGACCAAGCCATCGCCCTGCTGAAGGACAAGGACCCTGGGGCCTTCCTCATCAGG
GACAGTCATTCATTCCAAGGAGCCTATGGGCTGGCCCTCAAGGTGGCTACACCCCCACCC
AGTGCTCAGCCCTGGAAAGGGGACCCCTTGGAACAGCTGGTCCGCCATTTTCTTATTGAG
ACTGGGCCCAAAGGCGTGAAGATCAAGGGTTGTCCCAGTGAGCCCTACTTTGGCAGCCTG
TCCGCCCTGGTCTCCCAGCACTCCATCTCCCCCCTGTCCCTGCCCTGCTGCCTGCGCATT
CCCAGCAAAGATCCTCTGGAGGAGACCCCAGAGATCCCAGTGCCTGCCAACATGAGCACA
GCCGCAGATCTCCTGCGTCAGGGCGCCGCCTGCAGTGTGCTCTACCTGACTTCAGTGGAG
ACCGAGTCACTGACCGGCCCCCAGGCAGTCGCCCGGGCAAGCTCGGCAGCTCTGGGCTGC
AGCCCCCGCCCAACACCAGCCGTAGTGCACTTCAAGGTCTCAGCCCAGGGCATTACCCTG
ACAGACAACCAAAGGAAGCTCTTCTTTCGCCGCCATTATCCAGTGAACAGCATCACCTTC
TCCAGCACTGACCCTCAGATCTTTGGTTTCGTGGCCAAGAAGCCGGGAAGCCCCTGGGAG
AATGTGTGTCACCTCTTTGCAGAGCTTGACCCCGATCAGCCTGCAGGCGCCATTGTCACC
TTCATCACCAAAGTTCTACTGGGCCAGAGAAAA
>PhDi|XM_028532592.1_cds_XP_028388393.1_1
CCTAGAAAAGCTGAGCCACATAGCTTCCGGGAGAAGGTTTTTCGGAAGAAACCACCAGTC
TGTGCAGTGTGTAAGGTGACCATCGATGGGACAGGCATCTCGTGCAGAGTCTGCAAGGTG
GCCACGCACAGAAAATGTGAAGTAAAGGTGACTTCATCCTGTCAGGCCTTGCCTCCTGCA
GAGCTGCGGAGAAACACCGCCCCGGTGAGGCGCATAGAGCACCTGGGATCCACCAAGTCT
CTGAATCACTCAAAGCAGCGCAGTACTCTGCCCCGGAGCTTCAGCCTGGACCCGCTCATG
GAGCGCCGTTGGGACCTGGACCTCACCTACGTGACTGAGCGGATCCTGGCCGCCGCCTTC
CCTGCACGGCCCGATGAGGAGAGACACCAGAGCCACCTGAGAGAGCTGGCTCATGTGCTG
CAATCCAAGCACCGAGACAAGTACCTGCTCTTCAACCTTTCAGAAAAAAGACATGACCTG
ACCCGCCTAAACCCCAAGGTGCAGGACTTTGGCTGGCCTGAGATGCACGCACCCCCCCTG
GACAAGCTGTGCTCCATTTGCAAAGCCATGGAGACCTGGCTCAGTGCTGACCCACAGCAC
GTGGTCGTACTGTACTGCAAGGGGAGCAAGAGCAAGCTCGGGGTCATCGTCTCTGCCTAC
ATGCACTACAGCAAGATCTCTGCAGGGGCGGACCAGGCACTGGCTACTCTTACCATGCGC
AAGTTCTGCGAGGACAAAGTGGCGGCCGAGCTGCAGCCCTCCCAGCGCCGATACATCAAC
TACTTCAGTGGCTTGCTCTCTGGCTCCATCAGAATGAACAGCAGCCCTCTCTTCCTGCAC
TACGTGCTGGTGCCCGTGCTGCCAGCTTTTGAACCTGGCACAGGCTTTCAGCCCTTCCTC
AAGATCTACCAGTCCATGCAGCTCGTCTACACATCCGGGATCTATCACATTGCAGGCCCC
AGTCCCCAGCAGCTCTGCATCAGCCTAGAGCCAGCCCTCCTTCTCAAAGGCGACGTCATG
GTGACATGCTATCACAAGGGTGGCCGGGGAACAGACCGGACTCTTGTGTTCCGAGTCCAG
TTCCACACATGCACCATCCACGGGCCACGGCTCACCTTTCCCAAAGACCAGCTGGATGAG
GCCTGGACTGACGAGAAGTTCCCCTTCCAAGCCTCGGTAGAGTTCGTCTTCTCCTCCAGC
CCTGAGAAGATCAAAGGCAGCACCCCACGGAACGACCCCTCAGTCACTGTTGACTACAAC
ACAGCAGAGCCCGCCGTGCGCTGGGACTCCTACGAGAACTTCAACCAGCACCACGAGGAC
AGTGTGGATGGCTCCCTGACCCACACCCGTGGCCCTCTAGATGGCAGTCCTTATGCCCAG
GTGCAGCGGGCCCCCCGCCAGACCCCGCCGGCACCCTCTCCAGAGCCGCCCGCACCTCCG
CTGCTGTCCGTCAGCAGCGACTCCGGCCATTCATCCACACTCACCACGGAGCCAGCCACA
GAGTCCCCTGGCCGGCCACCCCCAACGGCTGCTGAGCGGCAGGAGCTAGAGCGCCTCCTG
GGAGGCTGTGGAATGGCCAGTGGGGGTCGGGGGGCTGGGCGGGAGACAGCTATCTTGGAT
GATGAAGAACAGCCCCCTGCAGGCGGAGGTGCCCACCTTGGAACATATTCAGGTCACAGA
CCTGCCCTCAGCCGCCACTGCTCCTGCCGCCAGGGCTACCGGGAACCCTGCGGGGTCCCC
AATGGAGGATACTACCAGCCAGAGGGAACCCTGGAGAGGCGGCGGCTGGCCTACGGGGGG
TACGAGGGGCCCACCCAGAGCTATGCCGATGCCTCCGTAGAGAAGAGGCGCCTCTGCAGA
TCGCTGTCTGAGGGGCCGTACCCCTACCCCCCTGAGCTGGGGAAACCAACCGGTGGGGAC
TTCAGCTACCGCTCCCCAGGCTACCGGGAAGTGGTGATCCTGGAGGACCCTGGTCTGCCT
GCCCTGTGCTCCTGCCCTGCTTGTGAAGAGAAGCTGGCACTGCCCACAACAGCTCTGTAC
GGGCTCCGGCTGGAGAGGGAGGCTGGAGAGCGGTGGGCAAGCGAGGCCGGCAAACCTCTC
CTGCACCCAGTGCGGGCCGGGCACCCACTGCCCCTGCTGGTGTCAGCTTGCGGGCATCAC
CATGCCCCAATACCTGACTATAGCTGCCTGAAGCCACCCAAGGCAGGCGAGGAAGGGCAC
GAGGGCTGTTCCTACACCATGTGCCCTGAAGGCAGGTATGGGCATCCAGGCTACCCTGCC
CTGGTGACGTACGGCTATGGAGGAGCAGTTCCCAGTTACTGCCCAGCATATGGCCGGGTG
CCTCACAGCTGTGGTTCTGCAGGCGAGGGCAGAAGGTATCCCAGCCCTGGTGCCCACTCC
CCACGGGCTGGCTCTATTTCCCCGGGCAGCCCGCCCTACCCACCATCCAGGAAGCTGAGC
TACGAGATCCCTGCAGAGGAGGGAGGGGACAGGTATCCACTGCCTGGGCACCTGGCCCCA
GCAGGACCCCTGACGTCTGCAGAGTCGCCTGAGCCAGCGCCCTGGGGGGAGGGCCCCAGC
AGGCACAGCACCCTGCCTCGGTCCTCTCAGGATGCCCAGTGCAGTGCCTCTTCCGAGATG
TCTGGTCCGTCCACACCCCTGCACACCAGCAGCCCAGTCCAGGGCAAGGAAAGCACCCGA
CGGCAAGACGCCAGGTCCCCCACCTTGGCACCCATTCAGAGACTGAGTCCTGGCGAGGCC
TTGTTGCCTGTATCCCAGGGAGGTGTCGAGAAGCCTCCTGAGCTGCCAGCAAGAAGTGGG
CTTGAGCCTCCAGCCCCCAGCCCCTTCTCCCCGACCTCCCCCCCTAGCTCACCCAACGAC
TGGCCTCAGGAGAGGAGTCCGGGGGGCCGCTCAGGCGGCAGCAGTCCGAGGGCCCCTGTG
CCCACTACGCTACCCGGCCTCCGTCACGCCCCCTGGCAGGGCCTTCGAGAGCCCCCAGAC
AGCCCAGATGGGTCCCCTCTCACCCCAGTACCCACCCAGATGCCCTGGCTTGTGGCCAGC
CCAGAGCCACCTCAGAGCTCACCCACGCCTGCCTTCCCCCTGGCGGCATCCTACGACATC
AGTGGCCCCACCCAGCCCCCCCTTCCTGAGAAACGCCACCTGCAGGGGCCTGGGCAGCAG
TCCGGCCCCTGGGGCCCAGAGCAGGCATCACCACCAGCCAGAGGCACCAGTCACCATGTC
ACCTTTGCACCTCAGCTCCCAGATAATACCCCTCAACTTCCAGAGCCCCCCATGCAAGAG
AGCCAGAGCAACGTCAAGTTTGTCCAGGACACATCCAAGTTCTGGTACAAGCCACACCTG
TCCCGTGACCAAGCCATTGCCCTGCTGAAGGACAAGGACCCCGGAGCCTTCCTCATCAGG
GACAGTCATTCATTCCAAGGAGCCTATGGGCTGGCCCTCAAGGTGGCTACACCCCCACCC
AGTGCACAGCCCTGGAAAGGGGACCCATTGGAACAGCTGGTCCGCCATTTTCTCATTGAG
ACTGGGCCCAAAGGCGTGAAGATCAAGGGCTGTCCCAGTGAGCCCTACTTTGGCAGCCTG
TCGGCCCTGGTCTCCCAGCACTCCATCTCCCCGCTGTCCCTGCCCTGCTGCCTGCGCATC
CCCAGCAAAGATCCCCTGGAGGAGACCCCAGAGGCCCCCGTGCCCGCCAACATGAGCACA
GCGGCAGATCTCCTGCGTCAGGGTGCCGCCTGCAGTGTGCTCTACCTGACCTCAGTGGAG
ACCGAGTCACTGACGGGCCCCCAGGCAGTAGCCCGCGCAAGCTCTGCGGCCCTGAGCTGC
AGCTCCCGTCCGACACCAGCCGTTGTCCACTTCAAGGTCTCAGCCCAGGGCATTACACTA
ACAGACAACCAAAGGAAGCTCTTCTTTCGCCGCCATTACCCGGTGAACAGCATCACCTTC
TCCAGCACTGACCCTCAGATCTTCGGTTTCGTGGCCAAGAAGCCAGGAAGCCCCTGGGAG
AATGTGTGTCACCTCTTCGCAGAGCTTGACCCTGATCAGCCTGCAGGCGCCATTGTCACT
TTCATCACCAAAGTTTTACTGGGCCAGAGAAAA
>PtVa|XM_011375847.2_cds_XP_011374149.1_1
CCTAGGAAAGCTGAGCCGCATAGCTTCCGGGAGAAGGTTTTCCGGAAGAAACCGCCAGTC
TGTGCAGTGTGTAAGGTGACCATCGATGGGACGGGCGTCTCGTGCAAAGTCTGCAAGGTG
GCCACACACAGAAAATGTGAAGCAAAGGTGACTTCGTCCTGTCAGGCCTTGCCTCCTGCA
GAGCTGCGGAGAAACACGGCCCCCGTGCGGCGCATAGAGCACCTGGGATCCACCAAGTCT
CTGAACCACTCAAAGCAGCGCAGCACTCTGCCCAGGAGCTTCAGCCTGGACCCGCTCATG
GAGCGCCGCTGGGACCTGGACCTCACCTATGTGACTGAGCGGATACTGGCTGCCGCCTTC
CCTGCACGGCCCGACGAGCAGCGACACCGAGGCCACCTGCGTGAGCTGGCTCACGTGCTG
CAGTCCAAGCACCGTGACAAGTACCTGCTCTTCAACCTTTCAGAGAAAAGACATGATCTG
ACTCGCCTAAACCCCAAGGTCCAGGACTTTGGCTGGCCTGAGCTGCACGCACCCCCGCTG
GACAAGCTGTGTTCCATCTGCAAAGCCATGGAGACCTGGCTCAGTGCTGACCCACAGCAT
GTGGTCGTACTATATTGCAAGGGGAGCAAGAGCAAGCTCGGGGTCATTGTCTCTGCCTAC
ATGCACTACAGCAAGATCTCTGCAGGGGCAGACCAGGCGCTGGCCACTCTTACTATGCGG
AAGTTCTGTGAGGACAAGGTGGCCACAGAGCTGCAGCCCTCCCAGCGCCGATATATCAGC
TACTTCAGTGGTCTGCTGTCTGGCTCCATCAGAATGAACAGTAGCCCTCTCTTCCTGCAC
TATGTGCTCATGCCCATGCTGCCAGCCTTTGAACCTGGCACAGGCTTCCAGCCCTTCCTC
AAGATCTACCAGTCCATGCAGCTTGTCTACACATCTGGAATCTATCATATTGCTGGCCCT
GGTCCTCAGCAGCTTTGCATCAGCCTGGAGCCAGCCCTCCTCCTCAAAGGCGACATCATG
GTGACATGCTATCACAAGGGTGGCCGGGGGACAGACCGGACCCTTGTGTTCCGAGTCCAG
TTCCACACATGCACCATCCATGGATCACGGCTCACCTTTCCCAAGGACCAGCTGGATGAG
GCCTGGACTGATGAGAGATTCCCCTTCCAAGCCTCAGTGGAGTTTGTCTTCTCCTCCAGC
CCCGAGAAGATCAAAGGCAATACCCCACGGAATGACCCCTCGGTCACTGTTGACTACAAC
ACCACAGAGCCCGCTGTGCGCTGGGACTCCTATGAGAACTTCAACCAGCACCATGAGGAC
AGTGTGGATGGCTCCCTGACCCATACCTGTGGCCCCCTAGATGGCAGTCCTTATGCCCAG
GTGCAGCGAGCCCCCCGCCAGACCCCACCAGCACCCCCTCCAGAGCCACCCCCACCCCCA
CTGCTGTCTGTCAGCAGCGACTCTGGCCATTCATCCACACTGACCACGGAGCCAGCCACA
GAGTCCCCTGGCCGGCCACCCCCAACGGCTGCTGAGCGGCAGGAGTTAGATCGCCTCCTG
GGAGGCTGTGGAGTGGCCAGCGGGGGCCGGGGGGCTGGGCGCGAGACAGCTATCCTGGAT
GACGAAGAGCAGCCCGCCATGGGTGGAGGTGCCCACCTTGGAACATATTCAGGCCACAGA
CCTGCCCTCAGCCGTCACTGCTCCTGCCGCCAGGGTTACCGAGAACCCTTTGGGGTCCCC
AATGGGGGCTACTACCGGCCAGAGGGAACCCTGGAGAGGCGGCGGCTGGCCTATGGGGGC
TATGAGGGGCCCACCCAGGGCTATGCCGAGGCCTCTGTGGAGAAGCGGCGCCTCTGCCGA
TCACTGTCCGAGGGGCCATACCCCTACCCCCCTGAGCCGGGGAAACCGGCCAGTGGGGAC
TTCAGCTACCGCTCCCCTGGCTACCGGGAGGTGATGATCCTGGAGGACCCTGGGCTGCCT
GCCCTATGCTCCTGCCCTGCCTGTGAGGAGAAGCTGGCTCTACCCACGACAGCCCTATAT
GGGCTTCGACTGGAGAGGGAGGCTGGAGAGGGGTGGGTGAGTGAGGCTGGCAAGTCTCTC
CTACACCCAGTACGGTCTGGGCACCCACTGCCCCTGCTGGTGCCGGCCTGCGGGCATCAC
CATGTCCCAATGCCTGACTACAGCTGCCTGAAGCCACCCAAGGCAGGCGAGGAAGGGCAT
GAGGGCTGCTCCTACGCCATGTGCCCTGAAGGCAGGTATGGGCATCCAGGCTACCCTGCT
CTTGTGACATATGGCTACGGAGGAGCAGTTCCCAGTTACTGCCCAGCATATGGCCGGGTG
CCTCACAGCTGTGGGTCTCCAGGTGAGGGCAGAGGGTATCCCAGCCCTAGTGCCCACTCC
CCACGGGCTGGCTCCATTTCCCCGGGCAGCCCTCCCTACCCACCATCCAGGAAGCTGAGC
TACGAGATCCCTGCAGAGGAGGGAGGGGACAGGTATCCGCTGCCTGGGCACCTAGCCCCA
GCAGGACCCTTGACATCTGCAGAGTCACCTGAGCCAGTGTCCTGGAGGGAGGGACCCAGT
GGGCACAGTACCCTGCCTCGGTCTCCCCGAGATGCCCAGTGCAGTGCCTCTTCAGAGTTG
TCTGGTCCCTCTACACCCCTGCATACCAGCAGCCCAGTTCAGGGCAAAGAAAGTGCCCGA
CGGCAGGACACCAGGTCCCCCACCTTGGTACCCACTCAGAGACTTAGTCCTGGTGGGGCT
TTATCACCTGTATCTCAGGGAGGCACTGAAAAGGCTGCTGAGCTGCCAGCAAGAAGTGGA
CTTGAGCCTCCAGCGCCTAGCCCCTTCTCCCCAACCTCCTCGGCCAGCTCGCCCAATGAC
TGGCCTCAAGAGAGGAGCCCGGGGGGCCGCTCTGACAGTGCCAGTCCAAGGGGTCCTGTG
CCCACCACACTGCCTGGCCTCCGCCATGCCCCCTGGCAGGGCCTTCGTGACCCCCCAGAC
AGCCCAGATGGGTCCCCGCTCACCCCTGTGCCTACCCAGATGCCTTGGCTTGTGGCCAGC
CCAGAGCCACCTCAGAGCTCACCCACTCCTGCCTTCCCCCTGGCTGCATCCTATGATATC
AGTGGCCCTACCCAGCCCCCACTTCCTGAGAAGCGCCACCTGCCGGGGCCTGGACAACAA
CCAGGCCCCTGGGGCCCAGAGCAGGCATCACCACCAGCCAGAAGCACCAGTCACCACGTC
ACCTTTGCACCTCAGCTCCCAGATAATGTCCCCCACCCCCCAGACCCCCCCATGCAAGAG
AGCCAGAGCAATGTCAAGTTTGTCCAGGATACGTCCAAGTTCTGGTACAAGCCACACCTG
TCCCGTGATCAAGCCATCGCCCTGCTGAAGGACAAGGACCCTGGGGCCTTCCTGATCAGA
GACAGTCATTCATTCCAAGGAGCCTATGGGCTGGCACTCAAGGTGGCTACACCCCCACCC
AGTGCTCAGCCCTGGAAAGGGGACCCTTTGGAACAGCTGGTCCGCCATTTTCTCATTGAG
ACTGGGCCCAAAGGGGTGAAGATAAAGGGCTGTCCCAGTGAGCCCTACTTTGGCAGCCTG
TCCGCTCTGGTCTCCCAGCACTCTATCTCCCCGCTGTCTCTGCCTTGCTGCCTGCGCATT
CCCAGTAAAGATCCTCTGGATGAGGCCCCAGAAGCCCCAGTGCCCCCCAACATGAGCACA
GCGGCAGACCTCCTGCGTCAGGGCGCTGCCTGCAGTGTGCTCTACCTGACCTCAGTGGAG
ACTGAGTCACTGACTGGCCCCCAGGCAGTGGCCCGGGCCAGCTCTGCAGCTTTGAGCTGC
AGCCCCCGCCCAACACCAGCCATTGTCCACTTCAAGGTCTCAGCCCAGGGCATTACATTG
ACAGACAACCAAAGGAAGCTCTTCTTTCGCCGCCATTATCCAGTGAACAGCATCACCTTC
TCCAGCACTGATCCTCAGATCTTTGGTTTCGTAGCCAAGAAACCGGGAAGTCCCTGGGAG
AATGTGTGTCACCTCTTTGCAGAGCTTGACCCAGATCAGCCTGCAGGTGCCATTGTCACC
TTCATCACCAAAGTTCTACTGGGACAGAGAAAA
>RhFe|XM_033116715.1_cds_XP_032972606.1_1
CCTAGGAAAGCCGAGCCACATAGCTTCCGGGAGAAGGTTTTCCGGAAGAAACCACCAGTC
TGTGCAGTGTGTAAGGTGACCATCGATGGGACAGGCGTCTCATGCAGAGTCTGCAAGGTG
GCCACGCACAGAAAATGTGAAGCAAAGGTGACTTCATCCTGTCAGGCCTTGCCTCCTGCA
GAGCTGCGGAGAAACACGGCCCCTGTGAGGCGCATAGAGCACCTGGGATCCACCAAGTCT
CTGAACCACTCAAAGCAGCGCAGCACTCTGCCCAGGAGCTTCAGTTTGGACCCGCTCATG
GAGCGCCGCTGGGACCTGGACCTCACCTACGTGACTGAGCGGATCCTGGCTGCCGCCTTC
CCTGCGCGGCCCGAAGAGCAGCGACACCGGGGCCACCTGCGCGAGCTGGCTCACGTGCTG
CAATCCAAGCACCGCGACAAGTACCTGCTCTTCAACCTTTCAGAGAAAAGACATGACCTG
ACCCGCCTAAACCCCAAGGTCCAGGACTTTGGCTGGCCTGAACTGCATGCGCCTCCCCTG
GACAAGCTGTGCTCCATCTGCAAAGCCATGGAGACCTGGCTCAGTGCTGACCCCCAGCAC
GTGGTTGTACTGTACTGCAAGGGGAGCAAGAGTAAGCTCGGGGTCATCGTCTCTGCATAC
ATGCACTACAGCAAGATCTCTGCAGGGGCAGACCAGGCACTGGCGACTCTTACCATGCGG
AAGTTCTGCGAGGACAAGGTGGCCGCAGAGCTGCAGCCCTCCCAGCGCCGATACATCAGC
TACTTCAGCGGTCTGCTGTCTGGCTCCATCAGAATGAACAGCAGCCCTCTCTTCCTACAC
TATGTGCTCGTGCCTATGCTGCCAGCCTTTGAACCTGGCACAGGCTTCCAGCCCTTCCTT
AAGATCTATCAGTCCATGCAGCTCGTCTACACATCTGGAATCTATCACATTGCAGGCCCG
GGTCCCCAGCAGCTTTACATCAGCCTGGAGCCAGCCCTCCTCCTCAAAGGCGACGTCATG
GTGACATGCTATCACAAGGGTGGCCGGGGGACAGACCGGACCCTTGTATTCCGAGTCCAG
TTCCACACATGCACCATCCACGGATCACGGCTCACCTTTCCCAAAGATCAGCTGGATGAA
GCCTGGACTGATGAGAGGTTCCCTTTCCAAGCCTCGGTGGAATTCATCTTCTCCTCCAGC
CCTGAGAAGATCAAAGGAAACACGCCGCGGAACGACCCCTCCGTCACTGTGGACTACAAC
ACCGCAGAGCCTGCTGTGCGCTGGGACTCCTACGAGAACTTCAACCAGCACCACGAGGAC
AGTGTGGACGGCTCCCTGACCCACACCCGTGGCCCCGTAGATGGCAGTCCTTATGCCCAG
GTGCAGCGGGCCCCCCGCCAGACCCCACCAGCACCTTCTCCAGAGCCACCCCCACCCCCG
CTGCTGTCCATCAGCAGCGACTCTGGCCATTCATCCACGCTGACCACGGAGCCAGCTGCA
GAGTCCCCTGGCCGGCCACCCCCAACGGCTGCTGAGCGGCAGGAGCTAGATCGCCTCCTG
GGAGGCTGTGGAGTGGGCAGCGGGGGCCGGGGCGCTGGGCGTGAGACGGCCATCCTGGAC
GACGAAGAGCAGCCCCCTGTGGGAGGAGGCGCCCATCTCGGAACGTATTCAGGCCACAAA
CCTGCCCTCAGCCGCCACTGCTCCTGCCGCCAGGGCTACCGGGAACCCTTTGGGGTCCCC
AATGGGGGATACTACCGGCCCGAGGGAACCCTGGAGAGGCGGCGGCTGGCCTATGGGGGC
TACGAGGGGCCTGCCCAGGTCTATGCCGAGGCCTCCATGGAGAAGAGGCGCCTCTGCCGA
TCGCTGTCCGAGGGCCCGTACCCCTATCCCCCTGAGCCAGGGAAACCGGCCAGTGGGGAC
TTCGGCTACCGCTCCCCAGGCTACCGGGAGGTGGTGATCCTGGAGGACCCTGGGCTGCCT
GCCCTATGCCCCTGCCCTGCCTGTGAGGACAAGCTGGCGCTGCCCACAACAGCCCTGTAT
GGGCTTCGACTGGAGAGGGAGGCTGGAGAGGGGTGGGCAAGCGAGGCCAGCAAGTCTCTC
CTGCACCCAGTGCGGCCGGGGCACCCATTGCCCCTGCTGGTGCCTGCCTGCGGGCATCAC
CATGCCCCAATGCCTGACTACAGCTGCCTGAAGCCACCCAAGGCAGGCGAGGAAGGGCAT
GAGGGCTGCTCCTATGCCTTGTGCCCTGAAGGCAGGTACGGGCATCCAGGCTACCCTGCC
CTGGTGACATACGGCTATGGAGGAGCAGTTCCCAATTACTGCCCAGCATACGGCCGGGTG
CCTCACAGCTGTGGGTCTCCAAGCGAGGGCAGAGGGTATCCCAGCCCTGGTGCCCACTCC
CCACGGGCTGGCTCCATTTCCCCGGGCAGCCCGCCTTACCCATCATCCAGAAAGCTGAGC
TACGAGATTCCTGCAGAGGAGGGAGGGGACAGGTATCCACTGCCTGGGCACCTGGCTCCA
GCAGGACCCTTGACATCTGCAGAGTCACCTGAGCCAGGGTCCTGGAGGGAGGGCCCCAGC
GGGCACAGTACCCTGCCGCGGTCTCCCCGAGATGCCCAGTGCAGTGCCTCCTCAGAGTTG
TCTGCTCCCTCCACACCCCTGCACACCAGCAGCCCAGTCCAGGCCAAGGAAAGTACCCGA
CAGCAGGACACCAGGTCCCCCACGTTGGTGCCCACTCAGAGATTGAGTCCTGGTGAAGCC
TTGTCACCTGTATCCCAGGGAGGCGCTGAAAAGTCTCCTGAGCTGCCAGCAAGAAGTGGG
CTTGAGCCTCCAGCTTCTAGTCCTTTCTCCCCGACCTCCCCCCGCAGTTCACCCAACGAC
TGGCCTCAGGAGAGGAATCCAGGGGGCCGCACAGACAGTGCCAGTCCAAGGGGCCCTGTG
CCCACCACGCTGCCTGGCCTCCGCCATGCCCCTTGGCAGGGGCTTCGAGACCCCCCAGAT
AGCCCGGATGGGTCCCCCCTGACCCCCGTGCCTTCCCAGATGCCCTGGCTTATGGCCAGC
CCAGAGCCGCCTCAGAGCTCACCCACTCCTGCCTTCCCCCTGGCGGCATCCTATGACATC
AATGGCCCCACCCAGCCCCCACTTCCTGAGAAACGCCACCTGCCGGGGCCTGGGCAACAG
CCAGCCCACTGGGGCCCAGAGCAGGCATCACCACCAGCCAGAGGCACCAGTCACCATGTC
ACCTTTGCACCTCAGCTCCTGGATAACAACCCCCAGTCTTCAGAGCCCCCCATGCAAGAG
AGCCAGAGCAACGTGAAGTTTGTCCAGGATACGTCTAAGTTCTGGTACAAGCCAAACCTG
TCCCGTGAGCAAGCCATTGCCCTGCTGAAGGACAAGGACCCTGGGGCCTTCCTGATCAGG
GACAGCCATTCATTCCAAGGAGCCTACGGGCTGGCCCTCAAGGTGGCTACGCCCCCACCC
AGTGCCCAGCCCTGGAAAGGAGACCCTTTGGAACAGCTGGTCCGCCATTTTCTCATTGAG
ACTGGGCCCAAAGGGGTGAAAATCAAGGGCTGTCCCAGTGAGCCCTACTTTGGCAGCCTC
TCCGCCCTGGTCTCCCAGCACTCCATCTCCCCTCTGTCCCTGCCCTGCTGCCTGCGCATC
CCAAGCAAAGATCCTCTGGAGGAGACCCCGGAGGCCCCAGTGCCCGCCAACATGAGCACA
GCAGCAGACCTCCTGCGTCAGGGTGCCGCCTGCAGTGTGCTCTACCTGACCTCGGTGGAG
ACTGAGTCCCTGACGGGCCCCCAGGCGGTGGCCCGGGCCAGCTCTGCAGCTCTGAGTTGC
AGCCCCCGCCCCACACCAGCCATCGTCCACTTCAAGGTCTCAGCCCAGGGCATTACACTG
ACCGACAACCAAAGGAAGCTCTTCTTTCGCCGCCATTACCCCGTGAACAGCATCACCTTC
TCCAGCACTGACCCTCAGATCTTTGGTTTCGTGGCCAAGAAGCAGGGAAGCCCCTGGGAG
AATGTGTGTCACCTCTTTGCAGAGCTGGACCCAGATCAGCCTGCAGGCGCCATTGTCACC
TTCATAACCAAAGTTCTACTGGGCCAGAGAAAA
>RoAe|XM_016142682.1_cds_XP_015998168.1_1
CCTAGGAAAGCTGAGCCGCATAGCTTCCGGGAGAAGGTTTTCCGGAAGAAACCGCCAGTC
TGTGCAGTGTGTAAGGTGACCATCGATGGGACAGGTGTCTCGTGCAAAGTCTGCAAGGTG
GCCACACACAGAAAATGTGAAGCAAAGGTGACTTCGTCCTGTCAGGCCTTGCCTCCTGCG
GAGCTGCGGAGAAACACAGCCCCCGTGAGGCGCATAGAGCACCTGGGATCCACCAAGTCT
TTGAACCACTCAAAGCAGCGCAGCACTCTGCCCAGGAGCTTCAGCCTGGACCCACTCATG
GAGCGCCGCTGGGACCTAGACCTCACTTACGTGACTGAGCGGATACTGGCCGCCGCCTTC
CCTGCACGGCCCGACGAGCAGCGACACAGAGGCCACCTGCGTGAGCTGGCTCACGTGCTG
CAATCCAAGCACCGTGACAAGTACCTGCTCTTCAACCTTTCAGAGAAAAGACATGATCTG
ACTCGCCTAAACCCCAAGGTCCAGGACTTTGGCTGGCCTGAGCTGCACGCACCCCCTTTG
GACAAGCTGTGCTCCATCTGCAAAGCCATGGAGACCTGGCTCAGTGCTGACCCACAGCAT
GTGGTTGTACTGTATTGCAAGGGGAGCAAGAGCAAGCTCGGGGTCATTGTCTCTGCCTAC
ATGCACTACAGCAAGATCTCTGCAGGGGCAGACCAGGCGCTGGCCACTCTTACTATGCGG
AAGTTCTGTGAGGACAAGGTGGCCACAGAGCTGCAGCCCTCCCAGCGCCGATATATCAGC
TATTTCAGTGGTCTGCTGTCTGGCTCCATCAGAATGAACAGTAGCCCTCTCTTCCTGCAC
TATGTGCTCATGCCCATGCTGCCAGCCTTTGAACCTGGCACAGGCTTCCAGCCCTTTCTC
AAGATCTACCAGTCCATGCAGCTTGTCTACACATCCGGAATCTATCATATTGCAGGCCCT
GGTCCTCAGCAGCTTTGCATCAGCCTGGAGCCAGCCCTCCTCCTCAAAGGCGACATCATG
GTGACATGCTATCACAAGGGTGGCCGGGGGACAGACCGGACCCTTGTGTTCCGAGTCCAG
TTCCACACATGCACCATCCATGGATCACGGCTCACCTTTCCCAAGGACCAGCTGGATGAG
GCCTGGACTGATGAGAGATTCCCCTTCCAAGCCTCTGTGGAGTTTGTCTTCTCCTCCAGC
CCCGAGAAGATCAAAGGCAACACCCCAAGGAATGACCCCTCGGTCACTGTTGACTACAAC
ACCACAGAGCTCGCTGTGCGCTGGGACTCCTATGAGAACTTCAACCAGCACCATGAGGAC
AGTGTGGATGGCTCCCTGACCCACACCTGTGGCCCCCTAGATGGCAGTCCCTATGCCCAG
GTGCAGCGAGCCCCCCGCCAGACCCCACCTGCACCCCCTCCAGAGCCACCCCCACCCCCG
CTGCTGTCTGTCAGCAGCGACTCTGGCCATTCATCCACACTGACCACGGAGCCAGCCACA
GAGTCCCCTGGCCGGCCACCCCCAACGGCTGCTGAGCGCCAGGAGTTAGATCGCCTCCTG
GGAGGCTGTGGAGTGGCCAGCGGGGGCCGGGGGGCTGGGCGCGAGACAGCTATCCTGGAT
GACGAAGAGCAGCCCGCCATGGGTGGAGGTGCCCACCTCGGAACATATTCAGGCCACAGA
CCTGCCCTCAGTCGTCACTGCTCCTGCCGCCAGGGTTACCGGGAACCCTTTGGGGTCCCC
AACGGGGGATACTACCGGCCAGAGGGAACCCTAGAGAGGCGGCGGCTGCCCTATGGGGGC
TATGAGGGGCCCACCCAGGGCTATGTCGAGGCCTCTGTGGAGAAGCGGCGCCTCTGCCGA
TCACTGTCCGAGGGGCCGTACCCTTACCCTCCTGAGCCGGGGAAACCGGCCAGTGGGGAC
TTCAGCTACCGCTCCCCTGGCTACCGGGAGGTGGTGATCCTGGAGGACCCTGGGCTGCCT
GCCCTATGCTCCTGCCCTGCCTGTGAGGAGAAGCTGGCTCTACCCACGACAGCCCTATAT
GGGCTTCGACTGGAGAGGGAGGCTGGAGAGGGGTGGGCAAGCGAGGCTGGCAAGTCTCTC
CTACACCCAGTACGGTCTGGGCACCCACTGCCTCTGCTGGTGCCGGCCTGTGGGCATCAC
CATGTCTCAATACCTGACTACAGCTGCCTGAAGCCACCCAAGGCAGGCGAGGAAGGGCAT
GAGGGCTGCTCCTACACCATGTGCCCTGAAGGCAGGTATGGGCATCCAGGCTACCCTGCT
CTTGTGACATATGGCTATGGAGGAGCAGTTCCCAGTTACTGCCCAGCTTATGGCCGGGTG
CCTCACAGCTGTGGGTCTCCAGGTGAGGGCAGAGGGTATCCCAGCCCTGGTGCCCACTCC
CCACGGGCTGGCTCCATTTCCCCGGGCAGCCCTCCCTACCCACCATCCAGGAAGCTGAGC
TACGAGATCCCTGCAGAGGAGGGAGGGGACAGGTATCCGCTGCCCGGGCACCTCGCCCCA
GCAGGATCCTTGACATCTGCAGAGTCACCTGAGCCAGTGTCCTGGAGGGAGGGACCCAGT
GGGCACAGTACCCTGCCTCGGTCTCCCCGAGATGCCCAGTGCAGTGCCTCTTCAGAGCTG
TCTGGTCCCTCTACACCCCTTCATACCAGCAGCCCAGTCCAGGGCAAGGAAAGTGCCCGA
CGGCAGGACACCAGGTCCCCCACCTTGTTACCCACTCAGAGACTTAGTCCTGGTGGGGCT
TTATCACCTGTATCTCAGGGAGGCACTGAAAAGGCTGCTGAGCTGCCAGCAAGAAGTGGA
CTTGAGCCTCCAGCCCCCAGCCCCTTCTCCCCAACCTCCTCTGCCAGCTCACCCAATGAC
TGGCCTCAGGAGAGGAGCCCAGGCGGCCGTTCTGACAGTGCTAGTCCAAGGGGTCCTGTG
CCCACCACGCTGCCTGGCCTCCGCCATGCCCCCTGGCAGGGCCTTCGAGACCCCCCAGAC
AGCCCAGATGGGTCCCCGCTTACCCCGGTGCCTACCCAGATGCCCTGGCTTGTGGCCAGC
CCAGAGCCACCTCAGAGCTCACCCACTCCTGCCTTCCCCCTGGCTGCATCCTATGATATC
AGTGGCCCTACCCAGCCCCCACTTCCTGAGAAGCGCCACCTGCCGGGGCCTGGACAACAA
CCAGGCCCCTGGGGCCCAGAGCAGGCATCACCACCAGCCAGGAGCACCAGTCACCATGTC
ACCTTTGCACCTCAGCTCCCAGATAATGCCCCCCACTCCCCAGAGCCCCCCATGCAAGAG
AGCCAGAGCAATGTCAAGTTTGTCCAGGATACATCCAAGTTCTGGTACAAGCCACACCTG
TCCCGTGACCAAGCCATCGCCCTGCTGAAGGACAAGGACCCTGGGGCCTTCCTGATCAGG
GACAGTCATTCATTCCAAGGAGCCTATGGACTGGCACTCAAGGTGGCTACACCCCCACCC
AGTGCCCAGCCCTGGAAAGGGGACCCCTTGGAACAGCTGGTCCGCCATTTTCTCATTGAG
ACTGGGCCCAAAGGGGTGAAGATCAAGGGCTGTCCCAGTGAGCCCTACTTTGGCAGCCTG
TCCGCCCTGGTCTCCCAGCATTCTATCTCCCCACTGTCCCTGCCTTGCTGCCTGCGCATT
CCCAGTAAAGATCCTCTGGAGGAGGCCCCAGAGGCCCCAGTGCCCCCCAACATGAGCACA
GCGGCAGACCTCCTGCGTCAGGGCGCTGCGTGCAGTGTGCTCTACCTGACCTCAGTGGAG
ACTGAGTCACTGACTGGCCCCCAGGCAGTGGCCCGGGCCAGCTCTGCAGCTTTGAGCTGC
AGCCCCCGCCCAACACCAGCCATTGTCCACTTCAAGGTCTCAGCCCAGGGCATTACATTG
ACAGACAACCAAAGGAAGCTCTTCTTTCGCCGACATTATCCAGTGAACAGCATCACCTTC
TCCAGCACTGATCCTCAGATCTTTGGTTTCGTAGCCAAGAAACCAGGAAGCCCCTGGGAG
AATGTGTGTCACCTCTTTGCAGAGCTTGACCCAGATCAGCCTGCAGGTGCCATTGTCACC
TTCATCACCAAAGTTCTACTGGGACAGAGAAAA
