# Supplementary material for: Positively selected genes in the hoary bat (Lasiurus cinereus) lineage: prominence of thymus expression, immune and metabolic function, and regions of ancient synteny
Source: PeerJ. 2022 Mar 17;10:e13130. doi: 10.7717/peerj.13130 (PMC8934532; doi:10.7717/peerj.13130)
Supplement: Supplemental Information 4 — Likely alignment errors have been manually deleted between conserved codons. Recovery of the original codon positions requires alignment to the original accessions in each orthogroup. [file peerj-10-13130-s004.zip › renamed.manual/OG0004497.manual.fas]

>EpFu|XM_028152913.1_cds_XP_028008714.1_1
CGGTTGGAGGAGCGAGAGTCAGAAATGAAGAAGGAGTACAACGCTTTGCACCAGCGACAC
ACAGAGATGATACAGACCTACGTGGAGCACATCGAGAGGTCCAAGATACAGCAAGTTGGG
GGGAACAGCCAGACCGAGAGCAGCCTGCCCGGGCGGAGTCCTCGTCAGTCGTGGAGGAAA
AGCAGGAAGGAGCGCCCCACCTCTCTGAATGTCTTCCCCCTGACCGACGGCATGGTACGT
GCACAGATGGGGGGCAAGCTCATGCCTTCGGGGGACCACTGGCACCTGAGTGACCTCGGC
CAGCTGCAGTTCAGCTCCACCTACCAGTGTCCACATGATGAGATGTCTCAGTCGGGCCAG
TCCTCAGTGGCTGCCACGCCCAGCACCACGGGCACCAAGTCCAACACACCCTCGTCCTCC
GTGCCCTCGGCCGCAGTCACACCCCTCAACGAGAGCCTGCAGCCCCTGGGGGATTACAGC
ACTGGCACCAAGAACAGCAAGCGGGCTCGGGAAAAGCGCAACAGCCGCAACATGGAGGTC
CAGGTCACGCAGGAGATGCGAAACGTCAGCATAGGCATGGGCAGCAGTGACGAGTGGTCT
GATGTTCCAGACATTATCGACTCCACCCCAGAGCTGGACGTGGGCCGGGAGCCCCGCCTC
GACCGCACCGGCAACAGCCCGACCCAGGGGATTGTCAACAAGGCGTTTGGCATCAACACT
GACTCCCTGTACCACGAGCTGTCCACCGCGGGGTCCGAGGTCATCGGGGACGTGGACGAA
GGGGCCGACCTGCTAGTGCGCGATGATTTTTTTGGAATGGGCAAGGAAGTGGGGAATCTG
CTGCTGGAGAACTCACAGCTTCTAGAAACCAAAAACGCTCTGAACGTGGTGAAGAATGAC
CTCATCGCCAAAGTGGACCAGCTGTCTGGGGAGCAGGAGGCGCTGAAGGGGGACTTGGAA
GCGGCCAGGCAAGCCAAACTAAGGCTGGAGAGCCGGATCAAGGACCTGGAGGAGGAGCTG
AGGAGAGTGAAGTCCGAGGCCATCATTGCCCGCCGTGAACCCAAAGAAGAGGGGGAGGAT
GTAAGCAGCTATCTCTGTACAGAATTGGACAAGATTCCCATGGCGCAGCGCCGCCGCTTC
ACGCGGGTGGAGATGGCCCGTGTGCTGATGGAGCGCAACCAGTACAAGGAGCGGCTGATG
GAGCTGCAGGAGGCTGTGCGGTGGACCGAGATGATCAGAGCATCCCGAGAGCACCCATCT
GTCCAGGAGAAGAAGAAGTCCACCATCTGGCAGTTCTTCAGCCGCCTCTTCAGCTCCTCG
TCCAGCCCCCCTCCAGCCAAGCGGTCCTACCCCTCAGTGAACATTCATTACAAGTCACCC
ACCACGGCAGGCTTCAGTCAGCGCCGCAGCCACGCCCTGTGCCAAATCTCAGCAGGCAAC
CGGCCCCTGGAGTTCTTCCCAGATGACGACTGCACCTCCTCTGCCAGGCGGGAGCAGAAG
CGTGAGCAGTACCGCCAGGTGCGCGAGCACGTGCGCAACGATGACGGGCGGCTGCAGGCC
TGCGGCTGGAGCCTGCCGGCCAAGTACAAACAGCTGAGTCCTAATGGGGGCCAGGAGGAC
ACTCGGATGAAGAACGTGCCTGTTCCGGTGTACTGCCGCCCTCTGGTAGAGAAGGATCCA
ACCATGAAGCTGTGGTGTGCTGCGGGGGTCAACCTGAGCGGCTGGAAACCCAGTGAGGAC
CACACTGGGAATGGAGTCAAGCTGGAGCCAGGCTTTGACCCTCTGACCTGCAACCGGGAA
GTGGAAGGAGAAACCAAGAGCAACCACACATCGCCAGAGAAGAAAAAGGCAAAGGAGCTC
CATGAGACAGACGCCACCTCAAGCCGGGTGTGGATCCTCACCAGCACCCTGACCACCAGC
AAGGTGGTGATCATAGATGCCAACCAGCCGGGCACCGTGGTGGACCAGTTCACCGTCTGC
AATGCCCATGTCCTGTGCATCTCCAGCATCCCCGCGGCCAGCGACAGTGACTACCCTCCA
GGGGAGATCTTCCTGGACAGCGACGTGAACCCTGAGGACTCTGGTGCAGACGGTGTGTTG
GCCGGCATCACCCTAGTGGGCTGCGCCACACGCTGCAATGTTCCACGGAGCAACTGCTCC
TCCCGAGGGGACACCCCAGTGCTGGACAAGGGCCAGGGGGAGGTGGCTACTGTCGCCAAT
GGGAAGGTCAACCCTTCACAGTCCACGGAAGAGGCCACAGAGGCCACAGAAGTCCCTGAC
TCTGGGCCCAGTGAGGCAGAGGCAGCTGCAGTGCGGCCCGGGCCCCTCACGGAACACGTC
TTCACCGACCCGGCCCCTGCCCCACCCCCCAGTGCCCAGCCTGGCAGTGAAAATGGGCCA
GAGGCTAACCCGAGTGATGTGCAGCCCGAGCCAGAGCCCAGTGGAGACCCCAAGGGCGCC
AGCAGCAGTGCCTCGCCCACCATGTGGCTGGGAGCGCAGAATGGCTGGCTGTACGTGCAC
TCGGCCGTATCCAACTGGAAGAAGTGCCTGCACTCCATCAAGCTGAAGGACTCCGTGCTG
AGCTTGGTGCACGTGAAAGGACGAGTGCTGGTGGCCCTGGCAGATGGGACCCTGGCCATC
TTCCACCGCGGTGAAGATGGCCAGTGGGACCTGAGCAACTATCATCTGATGGACCTGGGC
CACCCACACCACTCCATCCGCTGCATGGCCGTCGTGTACGACCGCGTCTGGTGCGGCTAC
AAGAACAAGGTGCACGTCATTCAGCCCAAGACGATGCAGATAGAGAAGTCGTTTGATGCC
CACCCGCGGCGGGAGAGCCAAGTGCGGCAACTGGCATGGATCGGCGACGGGGTGTGGGTG
TCCATCCGCTTGGACTCCACACTGCGGCTGTACCACGCCCACACCCACCAGCACCTGCAG
GACGTGGACATCGAGCCCTACGTCAGCAAGATGCTGGGCACCGGCAAGCTGGGCTTCTCT
TTCGTGCGCATCACGGCCCTGCTTATTGCGGGCAACCGTCTCTGGGTGGGCACCGGCAAT
GGAGTCGTCATCTCCATCCCACTGACCGAGACTGTGGTTCTGCACCGAGGCCAGCTCCTG
GGGCTCCGAGCCAACAAGACGTCCCCCACATCTGGGGAGGGGGCCCGCCCAGGAGGCGTC
ATCCACGTGTACGGCGACGACAGCGCTGACAAATCGGCTAGCAGCTTCATCCCCTACTGC
TCCATGGCGCAGGCTCAGCTCTGCTTCCATGGGCACCGGGACGCTGTCAAGTTCTTTGTC
TCAGTGCCAGGGAACGTGTTGGCCACGCTCAATGGCAGTGTACTGGACAGTCCGTCTGAG
AGCCCCGGGCCTACCGCCCCTGCCTCAGATGCCGAGGGCCAGAAGCTGAAGAATGTGCTG
GTGCTGAGCGGTGGGGAGGGCTACATTGACTTCCGCATTGGCGATGGGGAGGATGATGAG
ACGGAGGAGAGCGCAGGGGACGTGAGCCAGGTGAAGCCCATGCTGTCCAAGGCTGAGCGC
AGCCACATCATCGTGTGGCAGGTGTCCTACTCCCCTGAG
>HiAr|XM_019648584.1_cds_XP_019504129.1_1
CGGTTAGAGGAGCGGGAGTCAGAGATGAAGAAGGAGTACAACGCCCTGCACCAGCGACAC
ACGGAGATGATACAGACCTACGTGGAGCACATCGAGAGGTCCAAGATGCAGCAAGTTGGG
GGGAACAGCCAGACCGAGAGCAGCCTGCCCGGGCGGAGCCCTCGCCAGTCGTGGAGGAAA
AGCAGGAAGGAGCGCCCCACCTCTCTGAATGTCTTCCCCCTGACCGACAGCATGGTACGT
GCACAGATGGGGGGCAAACTCATGCCTGCGGGGGACCACTGGCACCTGAGTGACCTCGGC
CAGCTGCAGTTCAGCTCCAGCTACCAGTGTCCACACGATGAGATGTCCGAGTCGGGCCAG
TCCTCAGCGGCTGCCACACCCAGCACCACCGGCACCAAGTCCAACACACCCACTTCCTCC
GTGCCCTCGGCCGCGGTCACACCCCTTAACGAGAGCCTGCAGACCCTGGGGGACTATGGC
GCCGGCACCAAGAACAGCAAGCAGGCTCGGGAGAAGCGCAACAGCCGTAACATGGAGGTT
CAGGTCACACAGGAGATGCGCAACGTCAGCATAGGTATGGGCAGCAGTGACGAGTGGTCT
GATGTTCAGGACATTATCGACTCCACCCCGGAGCTGGACATGGGCCGGGAGCCCCGCCTG
GACCGCACCGGAAACAGCCCAACCCAGGGTATCGTCAACAAGGCTTTTGGCATCAACACT
GACTCCCTGTACCACGAGCTGTCCACTGCGGGGTCCGAGGTCATCGGGGACGTGGATGAA
GGGGCTGACCTACTAGTGCGCGATGATTTTTTTGGAATGGGCAAGGAAGTGGGGAACCTG
CTGCTGGAGAACTCACAGCTTCTAGAAACCAAAAATGCTCTGAACGTGGTGAAGAACGAC
CTCATCGCCAAAGTGGACCAACTGTCGGGTGAGCAGGAGGTGCTGAAGGGGGACTTGGAA
GCCGCCAGGCAGGCCAAACTAAGGCTGGAGAGCCGCATCAAGGACCTGGAGGAGGAGCTA
AGGAGAGTGAAGTCGGAGGCCATCATTGCCCGCCGTGAACCCAAAGAAGAGGGGGAGGAT
GTAAGCAGCTATCTCTGTACAGAATTGGACAAGATCCCCATGGCACAGCGCCGCCGCTTC
ACGCGGGTGGAGATGGCCCGCGTGCTCATGGAGCGCAACCAGTACAAGGAGCGGCTGATG
GAGCTCCAGGAGGCTGTGCGGTGGACCGAAATGATCAGAGCATCCCGGGAGCACCCATCT
GTCCAGGAGAAGAAGAAATCTACCATCTGGCAGTTCTTCAGCCGCCTCTTCAGCTCCTCG
TCCAGCCCCCCTCCAGCCAAGAGGTCCTACCCCTCGGTGAACATTCATTACAAGTCGCCC
ACCACAGCTGGCTTCAGCCAGCGCCGAAGCCATGCTCTGTGCCAGATCTCCGCAGGCAGC
CGACCCCTGGAGTTCTTCCCAGACGACGACTGCACCTCCTCCGCCAGGCGGGAGCAGAAG
CGAGAGCAATACCGCCAGGTGCGCGAGCACGTGCGCAACGACGATGGGCGGCTGCAGGCC
TGTGGCTGGAGCCTGCCGGCCAAGTACAAGCAGCTGAGTCCCAGTGGGGGCCAAGAGGAC
ACTCGGATGAAGAATGTGCCCGTTCCCGTGTACTGCCGCCCTCTGGTGGAGAAGGACCCG
ACCATGAAGCTGTGGTGTGCTGCGGGTGTGAACTTGAGTGGGTGGAAACCAAGCGAGGAC
CACGCTGGTAATGGAGTCAAGCCCGCACCAGGCTGCGACCCTCTGACCTGCGACCGGGAA
GTGGAAGGAGAGGCCAAGAGCAACCACACGTCCCCTGAGAAGAAGAAGGCAAAGGAGCTT
CCCGAGACAGATGCCACCTCCAGCCGGGTGTGGATCCTCACCAGCACCCTGACCACCAGC
AAAGTGGTGATCATTGATGCCAACCAGCCGGGCACTGTCGTGGACCAGTTCACTGTCTGC
AATGCCCATGTCCTGTGCGTCTCCAGCATCCCTGCGGCCAGCGAGAGTGACTACCCTCCG
GGGGAGATCTTCCTAGACAGCGACGTGAACCCTGAGGACTCTGGTGCAGATGGCGTGTTG
GCTGGCATCACCCTGGTGGGCTGTGCCACGCGCTGCAATGTGCCACGGAGCAATTGTTCC
TCGCGAGGAGACACCCCAGTGCTGGACAAAGGCCAGGGGGAGGTGGCTGCTGTTGCCAAC
GGGAAGGTCAACCAGTCTCAGTCCACGGAGGAGGCCACAGAGGCCACGGAGGTGCCCGAC
TCTGGGCCCAGTGAGGCAGAGGCAGCTGCAGTGCGGCCCGGACCCCTCACAGAGCACGTC
TTCACTGACCCGGCCCCGGCCCCGGCCCCTAGTACCCAGCCTGGCAGTGAGAATGGGCCA
GAGGCCGACTCAAGTGGTGTGCAGCCCGAGCCAGAGCCCAGTGGAGACTCTGACGGGACC
AGCAGCAGTGCTGCACCCACTATGTGGCTGGGAGCCCAGAATGGCTGGCTGTATGTGCAC
TCAGCTGTGGCCAACTGGAAGAAGTGTCTGCACTCCATCAAGTTGAAGGACTCCGTGCTG
AGCCTGGTGCACGTGAAAGGACGCGTGCTGGTGGCTCTGGCCGATGGGACTCTGGCCATC
TTCCACCGAGGCGAAGACGGCCAGTGGGACCTGAGCAACTACCACCTGATGGACCTGGGC
CACCCACACCACTCCATCCGCTGCATGGCCGTTGTGTACGACCGCGTCTGGTGCGGCTAC
AAGAACAAGGTGCACGTCATCCAGCCCAAGACAATGCAGATCGAGAAGTCATTTGATGCC
CATCCACGGCGGGAGAGCCAGGTGCGGCAGCTGGCATGGATCGGCGATGGGGTGTGGGTG
TCCATCCGCTTGGACTCCACGCTGCGGCTGTACCATGCCCACACCCACCAGCACCTGCAG
GACGTGGACATTGAGCCCTATGTCAGCAAGATGCTGGGCACAGGCAAGCTGGGCTTCTCC
TTCGTGCGCATCACTGCCCTGCTTATCGCCGGCAACCGCCTCTGGGTCGGCACCGGCAAC
GGAGTCGTCATCTCCATCCCACTGACTGAGACTGTGGTCCTGCACCGAGGCCAGCTCCTG
GGGCTCCGAGCCAATAAGACATCCCCCACGTCTGGGGAGGGGGCCCGCCCAGGCGGCGTC
ATCCACGTGTATGGTGATGACAGCAGTGACAAATCGGCCAGCAGTTTCATCCCCTACTGC
TCCATGGCCCAGGCCCAGCTCTGCTTCCATGGGCACCGTGACGCCGTCAAGTTCTTTGTC
TCCGTGCCAGGGAACGTGTTGGCCACTCTCAATGGCAGCGTGCTGGACAGCCCATCCGAG
AGCCCCGGGCCTGCCGCTGCTGCCTCAGACACAGAAGGCCAGAAGCTGAAGAACGTGCTG
GTACTGAGCGGTGGGGAGGGCTACATCGACTTCCGCATAGGTGATGGAGAAGATGACGAG
TCGGAGGAAAGTGCAGGAGACATGAGCCAGGTGAAGCCCATGCTGTCCAAGGCTGAGCGC
AGCCACATCATTGTGTGGCAGGTGTCCTACTCCCCGGAG
>LaCi|133-exonerate_protein2genome-gene-15.0-mRNA-1
CGGTTGGAGGAGCGAGAGTCAGAAATGAAGAAAGAGTACAACGCTTTGCACCAACGACAC
ACAGAGATGATACAGACCTACGTGGAGCACATCGAGAGATCCAAGATACAGCAAGTTGGG
GGGAACAGCCAGACCGAGAGCAGCCTGCCCGGGCGGAGTCCTCGTCAGTCGTGGAGGAAA
AGCCGGAAGGAGCGCCCCACCTCTCTGAATGTCTTCCCCCTGACTGACGGCATGGTACGT
GCACAGATGGGGGGCAAGCTCGTGCCTTCGGGGGACCACTGGCACCTGAGTGACCTCGGC
CAGCTGCAGTTCAGCTCCACCTACCAGTGTCCACATGATGAGATGTCTGAGTCGGGCCAG
TCCTCAGTGGCTGCCACGCCCAGCACCACGGGCACCAAGTCCAACACACCCACGTCCTCC
GTGCCCTCGGCCGCAGTCACACCCCTCAACGAGAGCCTGCAGCCCCTGGGGGATTATAGC
ACTGGCACCAAGAACAGCAAGCGGGCTCGGGAAAAGCGCAACAGCCGCAACATGGAGGTC
CAGGTCACGCAGGAGATGCGAAACGTCAGCATAGGCATGGGCAGCAGTGACGAGTGGTCT
GATGTTCCAGACATTATCGACTCCACCCCAGAGCTTGACGTGGGCCGGGAGCCCCGCCTC
GACCGCACCGGGAACAGCCCAACCCAGGGGATTGTCAACAAGGCTTTTGGCATCAACACT
GACTCCCTGTACCACGAGCTGTCAACCGCGGGGTCCGAGGTCATCGGGGACGTGGACGAA
GGGGCCGACCTGCTAGTGCGCGATGATTTTTTTGGAATGGGCAAGGAAGTGGGGAATCTG
CTGCTGGAGAACTCACAGCTTCTAGAAACCAAAAACGCTCTGAATGTGGTAAAGAATGAC
CTCATCGCCAAAGTGGACCAGCTATCTGGGGAGCAGGAGGTGCTGAAGGGGGACTTGGAA
GCTGCCAGGCAAGCCAAGCTAAGGCTGGAGAGCCGAATCAAGGATCTGGAGGAGGAGCTG
AGGAGAGTGAAGTCCGAGGCCATCATTGCCCGCCGTGAACCCAAAGAAGAGGGGGAGGAT
GTAAGCAGCTATCTCTGTACAGAATTGGACAAGATTCCCATGGCACAGCGCCGCCGCTTC
ACGCGGGTAGAGATGGCCCGTGTGCTGATGGAACGCAACCAGTACAAGGAGCGGCTGATG
GAGCTGCAGGAAGCTGTGCGGTGGACCGAGATGATCAGAGCATCCCGAGAGCACCCATCT
GTCCAGGAGAAGAAGAAGTCCACCATCTGGCAGTTCTTCAGCCGCCTCTTCAGCTCCTCC
TCCAGCCCCCCTCCAGCCAAGCGGTCCTACCCCTCAGTGAACATTCATTACAAGTCACCC
ACCACGGCAGGCTTCAGTCAGCGCCGAAGCCACGCCCTGTGCCAGATCTCAGCAGGCAAC
CGGCCCCTGGAGTTCTTCCCAGATGACGACTGCACCTCCTCTGCCAGGCGGGAGCAGAAG
CGTGAGCAGTACCGCCAGGTGCGCGAGCACGTGCGCAACGATGACGGGCGGCTGCAGGCC
TGTGGCTGGAGCCTGCCGGCCAAGTACAAACAGCTGAGTCCTAACGGGGGCCAGGAGGAC
ACACGGATGAAGAACGTGCCTGTGCCGGTGTACTGCCGCCCTCTGGTAGAGAAGGATCCA
ACCATGAAGCTGTGGTGTGCTGCGGGTGTCAACCTGAGCGGCTGGAAACCCAGTGAGGAC
CACACTGGGAATGGAGTTAAGCTGGAGCCAGGCTTTGACCCTCTGACCTGCAACCGGGAA
GTGGAAGGAGAAACCAAGAGCAACCACACATCACCAGAGAAGAAAAAGGCAAAGGAGCTC
CATGAGACAGACGCCACCTCAAGCCGGGTGTGGATCCTCACCAGCACCCTGACCACCAGC
AAGGTGGTGATCATAGATGCCAACCAGCCAGGCACCGTGGTGGACCAGTTCACCGTCTGC
AATGCCCATGTCCTGTGCATCTCTAGCATCCCCGCGGCCAGCGACAGTGACTACCCTCCA
GGGGAGATCTTCCTGGACAGCGACGTGAACCCTGAGGACTCTGGTGCAGACGGTGTGCTG
GCCGGCATCACCCTAGTGGGCTGTGCCACACGCTGCAATGTTCCACGGAGCAACTGCTCC
TCTCGAGGGGACACCCCAGTGCTGGACAAGGGCCAGGGGGAGGTGGCTACCATCGCCAAT
GGGAAGGTCAACCCTTCACAGTCCACGGAAGAGGCCACAGAGGCCACAGAAGTCCCTGAC
TCTGGGCCCAGTGAGGCAGAGGCAGCTGCAGTGCGGCCTGGGCCTCTCACAGAACACGTC
TTCACCGACCCGGCTCCTACCCCACCCCCCAGTGCCCAGCCTGGCAGTGAAAATGGGCCA
GAGGCTAACTCGAGTGATGTGCAGCCTGAGCCAGAGCCCAGTGGAGACCCCAAGGGGGCC
AGCAGCAGTGCCTCGCCCACCATGTGGCTGGGAGCGCAGAATGGCTGGCTGTACGTGCAC
TCGGCTGTATCCAACTGGAAGAAGTGCCTGCACTCCATCAAGCTGAAGGACTCCGTGCTG
AGCTTGGTGCACGTGAAAGGACGAGTGCTGGTGGCTCTGGCAGATGGGACTCTGGCCATC
TTCCACCGCGGTGAAGATGGCCAGTGGGACCTAAGCAACTATCATCTGATGGACCTGGGC
CACCCTCACCACTCCATCCGCTGCATGGCCGTTGTGTACGACCGTGTCTGGTGTGGTTAC
AAGAACAAGGTGCACGTCATTCAGCCCAAGACGATGCAGATAGAGAAGTCATTTGATGCC
CACCCGCGGCGGGAGAGCCAAGTGCGGCAGCTGGCATGGATCGGCGACGGGGTGTGGGTG
TCCATCCGTTTGGATTCCACACTGCGGCTGTATCATGCCCACACCCACCAGCACCTGCAG
GATGTGGACATCGAGCCCTACGTCAGCAAGATGCTGGGCACCGGCAAGCTGGGCTTCTCT
TTTGTGCGCATCACGGCCCTGCTTATTGCGGGCAACCGTCTCTGGGTGGGCACCGGCAAT
GGAGTCGTCATCTCCATCCCACTGACCGAGACTGTGGTTCTGCACCGAGGCCAGCTCCTG
GGGCTCCGAGCCAACAAGACGTCCCCCACGTCTGGGGAGGGAGCCCGCCCAGGAGGCGTC
ATCCACGTGTACGGCGACGACAGCACCGACAAATCGGCTAGCAGCTTCATCCCCTACTGC
TCCATGGCTCAGGCTCAGCTCTGCTTCCATGGGCACCGGGACGCTGTCAAGTTCTTTGTC
TCAGTGCCAGGGAACGTGTTGGCCACTCTCAATGGCAGTGTACTGGACAGTCCATCTGAG
AGCCCCGGGCCTACAGCCCCTGCCTCAGATGCCGAGGGCCAGAAGCTGAAGAATGTGCTG
GTGCTGAGCGGTGGGGAGGGCTACATTGACTTCCGCATTGGCGATGGGGAGGATGATGAG
ACGGAGGAGAGTGCAGGGGACGTGAGCCAGGTGAAGCCCATGCTGTCCAAGGCAGAGCGC
AGCCACATCATCGTGTGGCAGGTGTCCTACTCCCCTGAG
>MyLu|XM_023764476.1_cds_XP_023620244.1_1
CGGTTGGAGGAGCGAGAGTCAGAAATGAAGAAGGAGTACAACGCTTTGCACCAACGACAC
ACAGAGATGATACAGACCTACGTGGAGCACATCGAGAGGTCCAAGATGCAGCAAGTTGGG
GGGAACAGCCAGACTGAGAGCAGCCTGCCCGGGCGGAGTCCTCGTCAGTCGTGGAGGAAA
AGCAGGAAGGAGCGCCCCACCTCTCTGAATGTCTTCCCCCTGACCGACGGCATG------
------------------------------------------------------------
---------------------------TGTCCCCAGGACGAGATGTCCGAGTCCGGCCAG
TCCTCAGTGGCTGCCACGCCCAGCACCACAGGCACCAAGTCCAACACGCCCACGTCCTCC
GTGCCCTCGGCCGCCGTCACCCCCCTCAGCGAGAGCCTGCAGCCCCTGGGGGATTACGGC
ACCGGCACCAAGAGCAGCAAGCGGGCTCGGGAGAAGCGCAACAGCCGCCACATGGAGGTC
CAGGTCACGCAGGAGATGCGGAACGTCAGCATAGGCATGGGCAGCAGTGACGAGTGGTCT
GATGTTCCAGACATTATCGACTCCACCCCAGAGCTG------------GAGCCCCGCCTC
GATCGCACTGGCAACAGCCCGACCCAGGGGATTGTCAACAAGGCTTTTGGCATCAACACT
GACTCCCTGTACCACGAGCTGTCGACCGCGGGGTCCGAGGTCATCGGGGACGTGGACGAA
GGGGCCGACCTGCTAGTGCGCGATGATTTTTTTGGAATGGGCAAGGAAGTGGGGAATCTG
CTGCTGGAGAACTCACAGCTTCTAGAAACCAAAAACGCTCTGAACGTGGTGAAGAATGAC
CTCATCGCCAAGGTGGACCAGCTGTCTGGGGAGCAGGAGGTGCTGAAGGGGGACTTGGAA
GCTGCCAGGCAAGCCAAACTGAGGCTGGAGAGCCGAATCAAGGACCTGGAGGAGGAGCTG
AGGAGAGTGAAGTCCGAGGCTATCATTGCCCGCCGTGAACCCAAAGAAGAGGGGGAGGAT
GTAAGCAGCTATCTCTGTACAGAATTGGACAAGATTCCCATGGCGCAGCGCCGCCGCTTC
ACGCGGGTGGAGATGGCCCGTGTGCTGATGGAACGCAACCAGTACAAGGAGCGGCTGATG
GAGCTGCAGGAAGCTGTGCGGTGGACCGAGATGATCAGAGCATCCCGAGAGCACCCATCT
GTCCAGGAGAAGAAGAAGTCCACCATCTGGCAGTTCTTCAGCCGCCTCTTCAGCTCCTCG
TCCAGCCCCCCACCAGCCAAGCGGTCCTACCCCTCAGTGAACATTCATTACAAGTCACCC
ACCACAGCAGGCTTCAGTCAGCGCCGAAGCCACGCCCTGTGCCAGATCTCAGCAGGCAAC
CGGCCCCTGGAGTTCTTCCCAGATGACGACTGCACCTCCTCTGCCAGGCGGGAGCAGAAG
CGTGAGCAGTACCGCCAGGTGCGCGAGCACGTGCGCAACGACGACGGGCGGCTGCAGGCC
TGCGGCTGGAGCCTGCCGGCCAAGTACAAACAGCTGAGTCCTAACGGGGGCCAGGAGGAC
ACCCGGATGAAGAACGTGCCTGTCCCGGTGTACTGCCGCCCTCTGGTAGAGAAGGATCCC
ACCATGAAGCTGTGGTGTGCTGCGGGGGTCAACTTGAGCGGCTGGAAACCCAGTGAGGAC
CACACTGGGAATGGAGTCAAGCTGGAGCCAGGCTTTGACCCTCTGACCTGCAACCGGGAA
GTGGAAGGAGAAGCCAAGAGCAACCACACGTCGCCAGAGAAGAAAAAGGCAAAGGAGCTC
CATGAGACAGACGCCACCTCAAGCCGGGTGTGGATCCTCACCAGCACCCTGACCACCAGC
AAGGTGGTGATCATCGATGCCAACCAGCCAGGCACCGTGGTGGACCAGTTCACCGTCTGC
AATGCCCATGTCCTGTGCATCTCCAGCATCCCCGCGGCCAGCGACAGTGACTACCCTCCC
GGGGAGATCTTCTTAGACAGCGACGTGAACCCTGAGGACTCTGGTGCGGACGGGGTGCTG
GCCGGCATCACCCTCGTGGGCTGCGCCACCCGCTGCAATGTGCCGCGGAGCAACTGCTCC
TCCCGAGGGGACACCCCAGTGCTGGACAAGGGCCAGGGGGAGGTGGCTACTGCCGCCAAT
GAGAAGGTCAACCCTTCACAGTCCACGGAAGAGGCCACAGAGGCCACAGAAGTCCCTGAC
TCTGGGCCCAGTGAGGCAGAGGCAGCTGCAGTGCGGCCCGGGCCCCTCACGGAACACGTC
TTCACCGACCTGGCCCCTGCCCCACCCCCCAGTGCCCAGGCTGGCAGTGAAAATGGGCCA
GAGGCTACCTCGAGTGATGTGCAGCCCGAGCCCGAGCCCAGTGGAGACCCCAAGGGGGCC
AGCAGCAGTGCCTCGCCCACCATGTGGCTGGGAGCCCAGAATGGCTGGCTGTACGTGCAC
TCGGCCGTATCCAACTGGAAGAAGTGCCTGCACTCCATCAAGCTGAAGGACTCCGTGCTG
AGCTTGGTGCACGTGAAAGGACGAGTGCTGGTGGCTCTGGCAGATGGGACTCTGGCCATC
TTCCACCGCGGCGAAGATGGCCAGTGGGACCTGAGCAACTACCATCTGATGGACCTGGGC
CACCCACACCACTCCATCCGCTGCATGGCTGTTGTGTACGACCGTGTCTGGTGCGGCTAC
AAGAACAAGGTGCACGTCATTCAGCCCAAGACGATGCAGATAGAGAAGTCCTTTGATGCC
CACCCACGGCGGGAGAGCCAAGTGCGGCAACTGGCATGGATCGGCGACGGGGTATGGGTG
TCCATCCGCTTGGACTCCACACTGCGGCTGTATCACGCCCACACCCACCAGCACCTGCAG
GACGTGGACATCGAGCCCTACGTCAGCAAGATGCTGGGCACCGGCAAGCTGGGCTTCTCT
TTCGTGCGCATCACGGCCCTGCTTATTGCGGGCAACCGCCTCTGGGTGGGCACCGGCAAC
GGAGTCGTCATCTCTATCCCGCTGACCGAGACTGTGGTTCTGCACCGAGGCCAGCTTCTG
GGGCTCCGAGCCAACAAGACATCCCCCACATCTGGGGAGGGGGCCCGCCCAGGAGGCGTC
ATCCACGTGTACGGCGACGACAGCACCGACAAGTCGGCTAGCAGCTTCATCCCCTACTGC
TCCATGGCCCAGGCTCAGCTCTGCTTCCATGGGCACCGCGACGCTGTCAAGTTCTTTGTC
TCAGTGCCAGGGAACGTGTTGGCCACTCTCAATGGCAGCGTACTGGACAGCCCGTCTGAG
GGCCCCGGGCCTGCCGCCCCTGCCTCAGAGGCCGAGGGCCAGAAGCTGAAGAATGTGCTG
GTGCTGAGCGGAGGGGAGGGCTACATTGACTTCCGCATTGGCGATGGGGAGGATGATGAG
ACGGAGGAGAGTGCAGGGGACATGAGCCAGGTGAAGCCCATGCTGTCCAAGGCTGAGCGC
AGCCACATCATCGTGTGGCAGGTGTCCTACTCCCCCGAG
>PhDi|XM_028527832.1_cds_XP_028383633.1_1
CGGTTGGAGGAGCGGGAATCAGAGATGAAGAAGGAGTACAACGCTTTGCACCAGCGACAC
ACAGAGATGATACAGACCTACGTGGAGCACATCGAGAGGTCCAAGATGCAGCAAGTTGGG
GGAAACAGCCAGACTGACAGCAGCCTGCCCGGGCGAAGC---------------------
---AGGAAGGAGCGCCCCACCTCTCTGAATGTCTTCCCCCTGACCGACGGCATGGTACGT
GCACAGATGGGGGGCAAGCTCGTGCCTTCGGGGGACCACTGGCACCTGAGTGACCTCGGC
CAGCTGCAGTTCAGCTCCACCTACCAGTGTCCACACGATGAGATGTCCGAGTCGGGCCAG
TCCTCAGCAGCCGCCACGCCCAGCACCACGGGCACCAAGTCCAACACGCCCACGTCCTCT
GTGCCCTCGGCCGCAGTCACGCCCCTCAACGAGAGCCTGCAGCCCCTGGGGGACTACAGT
GCTGGCACCAAGAACAGCAAGCGGGCCCGGGAGAAGCGCAACAGCCGCAACATGGAGGTT
CAGGTCACGCAGGAGATGCGGAACGTCAGCATAGGCATGGGCAGCAGTGATGAGTGGTCT
GATGTTCAAGACATTATCGACTCCACCCCAGAGCTGGACATGGGTCGGGAGCCCCGCCTA
GACCGCACCGGCAACAGCCCAACCCAGGGGATCGTCAACAAGGCTTTTGGCATCAACACT
GACTCCCTGTACCACGAGCTGTCGACTGCAGGGTCTGAGGTCATCGGGGACGTGGACGAA
GGGGCCGACCTGCTAGTGCGCGATGATTTTTTTGGAATGGGCAAGGAAGTGGGGAATCTG
CTGCTGGAGAACTCACAGCTTCTAGAAACCAAAAATGCTCTGAACGTGGTGAAGAATGAC
CTCATCGCCAAAGTGGACCAGCTGTCAGGGGAGCAGGAGGTACTGAAGGGGGATTTAGAA
GCTGCCAGGCAAGCCAAACTGAGGCTAGAGAGCCGCATCAAGGACCTGGAGGAGGAGCTG
AGGAGAGTGAAGTCCGAGGCCATCATAGCTCGCCGTGAACCCAAAGAAGAGGGGGAGGAT
GTAAGCAGCTATCTCTGTACAGAATTGGACAAGATCCCCATGGCGCAGCGCCGCCGCTTC
ACGCGGGTGGAGATGGCCCGCGTGCTTATGGAGCGCAACCAGTACAAGGAGCGGCTGATG
GAGCTGCAGGAGGCCGTGCGGTGGACTGAGATGATCAGAGCATCCCGAGAGCACCCATCT
GTCCAGGAGAAGAAGAAGTCCACCATCTGGCAGTTCTTCAGCCGCCTCTTCAGCTCCTCG
TCCAGCCCCCCTCCAGCCAAGCGGTCCTACCCCTCGGTGAACATCCATTACAAGTCGCCC
ACTACAGCTGGCTTCAGTCAGCGCCGGAGCCATGCCCTGTGCCAGATCTCGGCGGGCAGC
CGGCCCCTGGAGTTCTTCCCGGATGACGACTGCACCTCCTCTGCCAGGCGGGAGCAGAAG
CGTGAGCAGTACCGCCAGGTGCGCGAGCACGTGCGCAACGACGACGGGCGGCTGCAGGCC
TGCGGTTGGAGCCTGCCGGCCAAGTACAAGCAGCTGAGTCCCAATGGCGGCCAGGAGGAC
ACGCGGATGAAGAACGTGCCCGTCCCTGTGTACTGCCGCCCTCTGGTGGAGAAAGATCCG
ACCATGAAGCTGTGGTGTGCCGCGGGTGTCAACTTGAGTGGGTGGAAACCCAGCGAGGAC
CACACTGGGAATGGAGTCAAGCTGGAGCCAGGCTCTGACCCTTTGACCTGCAACCAGGAA
GTGGAAGGAGAGGCCAAGAGCAACCATACATCCCCCGAGAAGAAGAAGGCAAAGGAGCTC
CCTGAGACAGACGCCACCTCCAGCCGGGTATGGATCCTCACCAGCACCCTGACCACCAGC
AAAGTGGTGATCATTGATGCCAACCAGCCGGGCACCGTCGTGGATCAGTTCACCGTTTGC
AATGCCCATGTCCTGTGCATCTCCAGCATCCCCGCGGCCAGCGACAGCGACTACCCTCCA
GGGGAGATCTTCCTGGACAGCGACGTGAACCCTGAAGACTCTGGTGCAGACGGAGTGCTG
GCCGGCATCACCCTGGTGGGCTGTGCCACCCGTTGCAATGTGCCACGGAGCAACTGCTCC
TCCCGAGGGGACACCCCAGTGCTGGACAAGGGCCAGGGGGAGGTGGCTACTGTCGCCAAT
GGGAAGGTCAACCCATCTCAGTCCACGGAGGAGGCCACAGAGGCCACAGAGGTCCCCGAC
TCTGGGCCCAGTGAGGCAGAGGCAGCTGCGGTGCGGCCTGGGCCCCTCACAGAACACGTC
TTCACTGACCCAGCCCCTGCCCCACCCCCGAGTGCACAGCCCGGCAGTGAAAATGGGCCA
GAGGCCAACCTGAGTGGTGTGCAGCCCGAGCAGGAGCCCAGTGGAGACCCCAAGGGGGCC
AGCAGCAGTGCCTTGCCCACCATGTGGCTGGGAGCCCAGAATGGCTGGCTGTACGTGCAC
TCGGCCGTGTCCAACTGGAAGACGTGTCTGCACTCCATCAAGCTGAAGGACTCGGTGTTG
AGCCTGGTGCATGTGAAAGGACGAGTGCTGGTGGCGCTGGCAGACGGGACTCTAGCCATC
TTCCACCGAGGAGAAGATGGCCAGTGGGACCTGAGCAACTATCACCTCATGGACCTGGGC
CACCCACACCACTCCATCCGCTGCATGGCAGTCGTGTACGACCGAGTCTGGTGCGGCTAC
AAGAACAAGGTGCACGTCATCCAGCCCAAGACCATGCAGATAGAGAAATCATTTGATGCC
CACCCACGGCGGGAGAGCCAGGTGAGGCAGCTGGCGTGGATCGGCGATGGGGTGTGGGTG
TCCATCCGCTTGGATTCCACGCTGCGGCTGTACCACGCTCACACCCACCAGCACCTGCAG
GACGTGGACATCGAGCCCTATGTCAGCAAGATGCTGGGCACAGGCAAGCTGGGCTTCTCT
TTCGTGCGCATCACGGCCTTGCTCATTGCGGGAAACCGGCTCTGGGTGGGCACCGGCAAT
GGAGTCGTCATCTCCATCCCTCTGACGGAGACTGTGGTCCTGCACCGAGGACAACTCCTG
GGGCTCCGAGCCAACAAGACATCCCCTACGTCTGGGGAGGGTGCCCGCCCGGGGGGCGTC
ATCCACGTGTATGGCGACGACAGCACCGACAAATCGGCCAGCAGTTTCATCCCTTACTGC
TCCATGGCCCAGGCCCAGCTCTGCTTCCACGGGCACCGGGATGCCGTCAAGTTCTTTGTT
TCTGTGCCAGGGAACGTGTTGGCCACTCTCAATGGCAGCGTGCTGGACAGCCCATCTGAA
AGCCCTGGGCCTGCCGCCCCCGCCTCAGATGCCGAAGGCCAGAAGCTGAAGAACGTGCTG
GTGCTGAGCGGGGGGGAGGGCTACATTGACTTCCGCATCGGCGACGGAGAAGATGACGAG
ACGGAGGAGAGCGTGGCAGACGTGAGCCAGGTGAAGCCCATGCTGTCCAAGGCCGAGCGC
AGCCACATCATCGTGTGGCAGGTGTCCTACTCCCCTGAG
>PtVa|XM_023521328.1_cds_XP_023377096.1_1
CGGTTGGAAGAGCGGGAGTCAGAGATGAAGAAGGAATACAACGCTCTGCACCAGCGACAC
ACAGAGATGATACAGACCTACGTGGAGCACATCGAGAGGTCCAAGATGCAACAAGTTGGG
GGGAACAGCCAGACCGAGAGCAGCCTGCCCGGGCGGAGTCCTCGCCAGTCGTGGAGGAAA
AGCAGGAAGGAGCGCCCCACCTCTCTGAATGTCTTCCCCCTGACCGACGGCATGGTACGT
GCACAGATGGGGGGCAAACTCGTGCCTTCGGGGGACCACTGGCACCTGAGTGACCTCGGC
CAGCTGCAGTTCAGCTCCAGCTACCAGTGTCCACAAGATGAGATGTCTGAGTCGGGCCAG
TCCTCAGCGGCTGCCACACCCAGCACCACAGGCACCAAGTCCAACACACCCACGTCCTCC
GTGCCCTCGGCTGCAGTCACGCCCCTCAACGAGAGCCTACAGCCCCTGGGGGACTATGGC
GCTGGCACCAAGAACAGCAAGCGGACTCGGGAGAAGCGGAACAGCCGCAACATGGAGGTC
CAGGTCACACAGGAGATGCGCAACGTCAGCATAGGCATGGGCAGCAGTGACGAGTGGTCT
GATGTTCAAGACATTATCGACTCCACTCCAGAACTGGATATGGGTCGGGAGCCCCGCCTG
GACCGCACTGGCAACAGCCCAACTCAGGGGATCGTCAACAAGGCTTTTGGCATCAACACT
GACTCCCTGTACCACGAGCTATCGACTGCAGGGTCTGAGGTCATCGGGGACGTGGACGAA
GGGGCTGACCTACTAGTGCGCGATGATTTTTTTGGAATGGGCAAGGAAGTGGGGAATCTG
CTGCTGGAGAACTCACAGCTTCTGGAAACCAAAAACGCTCTGAACGTGGTGAAGAATGAC
CTTATCGCCAAAGTAGACCAACTGTCAGGGGAGCAGGAGGTGCTGAAGGGGGACTTGGAA
GCGGCCAGGCAGGCCAAACTAAGGCTGGAGAGCCGCATCAAGGACCTGGAGGAGGAGCTC
AGGAGAGTGAAGTCAGAGGCTATCACTGCCCGCCGCGAACCCAAAGAAGAGGGGGAGGAT
GTAAGCAGCTATCTCTGTACAGAATTGGACAAGATCCCCATGGCACAGCGCCGCCGCTTC
ACGCGGGTGGAGATGGCTCGCGTGCTCATGGAGCGCAACCAGTACAAGGAGCGGCTGATG
GAGCTTCAGGAGGCTGTGCGGTGGACCGAGATGATCAGAGCATCCCGAGAGCACCCATCT
GTACAGGAGAAGAAGAAGTCCACCATCTGGCAGTTCTTCAGCCGCCTCTTCAGCTCCTCG
TCCAGCCCCCCTCCGGCCAAGCGGTCCTACCCTTCAGTGAACATTCATTATAAGTCGCCC
ACCACAGCGGGCTTCAGCCAGCGCCGAAGCCATGCCCTGTGCCAGATCTCAGCGGGCAGC
CGGCCCCTGGAGTTCTTCCCTGATGATGACTGCACCTCCTCTGCCCGGCGGGAGCAGAAG
CGAGAGCAATACCGCCAGGTGCGCGAGCACGTGCGCAACGACGATGGGCGGCTGCAGGCC
TGCGGCTGGAGCCTGCCGGCCAAGTACAAGCAGCTGAGTCCCAATGGGGGCCAGGAGGAC
ACCCGGATGAAGAACGTACCTGTCCCTGTGTACTGCCGCCCTCTGGTGGAGAAGGACCCG
ACTATGAAGCTGTGGTGTGCTGCGGGTGTCAACTTGAGTGGGTGGAAACCGAGCGAGGAC
CACACCGGTAATGGAGTCAAGCCCGCACCAGGCTGCGACCCTCTGACTTGCGACCGGGAA
GTGGAAGGAGAAGCCAAGAGCAACCACACGTCCCCCGAGAAGAAGAAGGCAAAAGAG---
CCTGAGACTGACGCCACCTCCAGCCGTGTGTGGATCCTCACCAGCACCTTGACCACCAGC
AAAGTGGTGATCATCGATGCCAACCAGCCAGGCACCGTCGTAGACCAGTTCACTGTCTGC
AATGCCCACGTTCTATGCATCTCCAGCATCCCTGCGGCCAGTGACAGTGACTACCCTCCG
GGGGAGATCTTCCTGGACAGCGACATGAACCCTGAGGACTCTGGTACGGACGGAGTGCTG
GCCGGCATCACCCTGGTAGGTTGTGCCACTCGCTGCAACGTGCCACGGAGCAACTGCTCC
TCCCGAGGGGACACCCCAGTGCTGGACAAGGGCCAGGGGGAGGTGGCGGCTGTCGCCAAT
GGGAAAGTCAATCCTTCTCAGTCCACGGAGGAGGCCACAGAGGCCACAGAGGTTCCTGAC
TCTGGGCCCAGTGAAGCAGAAGCAGCTGCAGTGCGGCCTGGGCCCCTCACGGAGCACGTC
TTCACCGACCCTGCCCCTGCCCCACCCCCCAGTGCCCAGCCTGGCAGTGAGAACGGGCCA
GAGGCCAACACGTGTGGAGTACAGCCTGAGCCAGAGCCTCGCGGAGACCCCGAGGGGGCC
AGCAGCAGTGCTGCGCCCACCATGTGGCTGGGAGCTCAGAATGGCTGGCTGTACGTGCAC
TCAGCTGTGGCCAACTGGAAGAAGTGTCTGCACTCCATCAAGTTGAAGGACTCCGTGCTG
AGCCTGGTGCATGTGAAAGGACGAGTGCTGGTAGCTCTGGCAGATGGGACTCTGGCCATC
TTCCACCGAGGCGAAGATGGCCAGTGGGACCTGAGCAACTATCACCTGATGGACCTGGGC
CACCCACACCACTCCATCCGTTGCATGGCCGTTGTGTACGACCGCGTCTGGTGCGGCTAC
AAGAACAAGGTGCACGTTATCCAACCCAAGACAATGCAGATCGAGAAGTCATTTGATGCC
CACCCACGGCGGGAGAGCCAGGTGCGGCAGCTGGCATGGATTGGTGACGGAGTGTGGGTG
TCTATCCGCTTGGACTCCACGCTGCGGCTGTACCATGCCCACACGCACCAGCACCTGCAG
GATGTGGACATCGAGCCCTATGTCAGCAAGATGCTGGGCACGGGCAAGCTGGGCTTCTCC
TTCGTGCGCATCACTGCCCTGCTCATTGCCGGCAACCGCCTCTGGGTGGGCACCGGCAAC
GGAGTTGTCATCTCCATCCCACTGACCGAGACCGTGGTCCTACATCGAGGCCAGCTCCTG
GGGCTCCGAGCCAACAAGACATCCCCCACATCTGGGGAGGGAGCCCGCCCAGGGGGCGTC
ATCCACGTGTACGGTGATGACAGCAGTGACAAATCGGCCAGCAGCTTCATCCCTTACTGC
TCCATGGCCCAGGCCCAGCTCTGCTTCCACGGGCACCGTGACGCTGTCAAGTTCTTTGTC
TCAGTGCCAGGGAATGTGTTGGCCACTCTCAATGGCAGCGTGCTGGACAGCCCGTCTGAG
AGCCCTGGGCCTGCCGCCCCTGCCTCAGATGCAGAGGGCCAGAAACTGAAGAATGTGCTG
GTGCTGAGCGGTGGGGAGGGCTACATTGACTTCCGCATCGGTGATGGAGAAGACGATGAG
TCGGAGGAGAATGCAGGGGAAGTGAGCCAGGTGAAGCCCATGCTGTCCAAGGCCGAGCGC
AGCCACATCATCGTGTGGCAGGTGTCCTACTCCCCCGAG
>RhFe|XM_033101332.1_cds_XP_032957223.1_1
CGGTTGGAGGAGCGGGAGTCAGAGATGAAGAAGGAATATAACGCCCTGCACCAGCGACAC
ACCGAGATGATACAGACCTACGTGGAGCACATCGAGAGGTCCAAGATGCAGCAAGTTGGG
GGGAACAGCCAGACCGAGAGCAGCCTGCCCGGGCGGAGCCCTCGCCAGTCGTGGAGGAAA
AGCAGGAAGGAGCGCCCCACTTCTCTGAATGTCTTTCCCCTGACCGACGGCATGGTACGT
GCACAGATGGGGGGCAAACTCATGCCTGCGGGGGACCACTGGCACCTGAGTGACCTCGGC
CAGCTGCAGTTCAGCTCCAGCTACCAGTGTCCCCACGATGAGATGTCGGAGTCCGGCCAG
TCCTCCGCGGCTGCCACGCCCAGCACCACGGGCACCAAGTCCAACACGCCCACGTCCTCC
GTGCCCTCGGCCGCAGTCACGCCCCTCAACGAGAGCCTGCAGACCCTGGGGGACTACGGC
GCCAGCTCCAAGAACAGCAAGCGGGCTCGGGAGAAGCGCCACAGCCGTAATATGGAGGTG
CAGGTCACCCAGGAGATGCGTAATGTCAGCATAGGCATGGGCAGCAGTGACGAGTGGTCT
GACGTTCAGGACATTATCGACTCCACCCCCGAGCTGGACATGGGGCGGGAGCCCCGCCTG
GACCGCACTGGCAACAGCCCGACCCAGGGGATCGTCAACAAGGCTTTTGGCATCAACACT
GACTCCCTGTACCACGAGCTGTCCACTGCAGGGTCCGAGGTCATCGGGGACGTGGATGAA
GGGGCTGACCTACTAGTGCGCGATGATTTTTTTGGGATGGGCAAGGAAGTGGGGAATCTG
CTGCTGGAGAACTCACAGCTTCTAGAAACCAAAAATGCCCTGAACGTGGTGAAGAACGAC
CTCATCGCCAAAGTGGACCAACTGTCGGGAGAACAGGAGGTGCTGAAGGGGGATTTGGAA
GCCGCCAGGCAGGCCAAACTAAGGCTGGAGAGCCGCATCAAGGACCTGGAGGAGGAGCTG
AGGAGAGTGAAGTCGGAGGCCATCATCGCCCGCCGTGAACCCAAAGAAGAGGGGGAGGAT
GGAAGCAGCTATCTCTGTACAGAATTGGACAAGATCCCCATGGCACAGCGCCGCCGCTTC
ACACGGGTGGAGATGGCCCGCGTGCTCATGGAGCGCAACCAGTACAAGGAGCGGCTGATG
GAGCTCCAGGAGGCTGTGCGGTGGACCGAAATGATCAGAGCATCCCGGGAGCACCCGTCT
GTCCAGGAGAAAAAGAAGTCTACCATCTGGCAGTTCTTCAGCCGCCTCTTCAGCTCCTCA
TCCAGCCCCCCTCCAGCCAAGCGGTCCTACCCCTCGGTGAACATTCATTATAAGTCACCC
ACCACAGCTGGCTTCAGCCAGCGCCGAAGCCACGCCCTGGGCCAGATCTCGGGGGGCAGC
CGACCCCTGGAGTTCTTCCCTGACGACGACTGCACCTCCTCCGCCAGGCGGGAGCAGAAG
CGGGAGCAGTACCGCCAGGTGCGCGAGCACGTGCGCAACGACGATGGGCGGCTGCAGGCC
TGCGGCTGGAGCCTGCCGGCCAAGTACAAGCAGCTGAGTCCCAATGGGGGCCAAGAGGAC
ACTCGGATGAAGAACGTGCCTGTCCCCGTGTACTGCCGCCCTCTGGTGGAGAAGGACCCA
ACCATGAAGCTGTGGTGTGCCGCGGGTGTCAACTTGAGTGGGTGGAAACCAAGCGAGGAC
CATTCTGGTAATGGAGTCAAGCCGGCACCAGGCTGCGACCCTCTGACCTGCGACGGGGAA
GTGGAAGGAGAGGCCAAGAGCAACCACACGTCCCCTGAGAAGAAGAAGGCAAAGGAGCTC
CCCGAGACCGATGCCACCTCCAGCCGGGTGTGGATCCTCACCAGCACCCTGACCACCAGC
AAAGTGGTCATCATTGATGCCAACCAGCCAGGCACCGTCGTGGACCAGTTCACCGTCTGC
AATGCCCACGTCCTGTGCGTCTCTAGCATCCCCGCGGCCAGCGACAGCGACTACCCTCCG
GGGGAGATCTTCCTGGACAGCGACGTGAATCCCGAGGCCTCTGGTGCAGACGGCGTGCTG
GCCGGCATCACCCTGGTGGGCTGTGCCACGCGCTGCAATGTGCCACGGAGCAACTGCTCC
TCGCGAGGGGACACCCCAGTGCTGGACAAGGGCCAGGGGGAGGTGGCTGCCGTCGCCAAT
GGGAAGGTCAACCCATCTCAGTCCACGGAGGAGGCCACGGAGGCCACGGAGGTGCCTGAC
TCTGGGCCCAGTGAGGCAGAGGCAGCTGGGGTGCGACCCGGGCCCCTCACGGAGCACGTC
TTCACCGACCCGGCCCCTGCCCCGCCCCCCAGTACCCAGCCTGGCAGTGAGAATGGGCCA
GAGGCCGACTCGAGTGGTGTGCAGCCCGAGCCGGAGCCCAGCGGAGACCCTGAGGGGACC
AGCAGCAGTGCCGCACCCACCATGTGGCTGGGGGCCCAGAATGGCTGGCTGTACGTGCAC
TCAGCCGTGGCCAACTGGAAGAAGTGTCTGCACTCCATCAAGCTGAAGGACTCCGTGCTG
AGCCTGGTGCACGTGAAAGGACGAGTGCTGGTGGCTCTGGCCGATGGGACTCTGGCCATC
TTCCACCGAGGCGAAGACGGCCAGTGGGACCTGAGCAACTACCACCTGATGGACCTGGGC
CACCCGCACCACTCTATCCGCTGCATGGCCGTTGTGTACGACCGCGTCTGGTGCGGCTAC
AAGAATAAGGTGCACGTCATCCAGCCCAAGACAATGCAGATCGAGAAGTCATTTGACGCC
CATCCACGGCGGGAGAGCCAGGTGCGGCAGCTGGCGTGGATCGGCGACGGGGTGTGGGTG
TCCATCCGCTTGGACTCCACGCTGCGGCTGTACCACGCCCACACCCACCAGCACCTGCAG
GACGTGGACATCGAGCCCTATGTCAGCAAGATGCTGGGCACCGGCAAGCTGGGCTTCTCG
TTCGTGCGCATCACCGCCCTGCTCATTGCGGGCAATCGCCTGTGGGTCGGCACCGGTAAC
GGCGTCGTCATCTCCATCCCACTGACCGAGACCGTGGTCCTGCACCGAGGCCAGCTGCTG
GGACTCCGAGCCAATAAGACATCCCCCACATCTGGGGAGGGGGCCCGCCCAGGGGGCGTC
ATCCACGTGTATGGTGATGACAGCAGCGACAAGTCGGCCAGCAGCTTCATCCCCTACTGC
TCCATGGCCCAGGCCCAGCTCTGCTTCCACGGGCACCGTGACGCCGTCAAGTTCTTTGTC
TCGGTGCCAGGGAATGTGTTGGCCACTCTCAATGGCAGCGTGCTGGACAGCCCATCCGAG
AGCCCCGGGCCCGCCGCCGCTGCGTCAGACCCAGAAAGCCAGAAGCTGAAGAACGTGCTG
GTTCTGAGCGGCGGGGAGGGCTACATCGACTTCCGCATAGGTGACGGAGAAGATGACGAG
TCGGAAGAGAGCGCGGGGGACATGAGCCAGGTGAAGCCCATACTGTCCAAGGCTGAGCGC
AGCCACATCATTGTGTGGCAGGTTTCCTACTCCCCCGAG
>RoAe|XM_016136469.1_cds_XP_015991955.1_1
CGGTTGGAAGAGCGGGAGTCAGAGATGAAGAAGGAGTACAACGCTCTGCACCAGCGACAC
ACAGAGATGATACAGACCTACGTGGAGCACATCGAGAGGTCCAAGATGCAACAAGTTGGG
GGGAACAGCCAGACCGAGAGCAGCCTGCCCGGGCGGAGC---------------------
---AGGAAGGAGCGCCCCACCTCTCTGAATGTCTTCCCCCTGACCGACGGCATGGTACGT
GCACAGATGGGGGGCAAACTCGTGCCTTCGGGGGACCACTGGCACCTGAGTGACCTCGGC
CAGCTGCAGTTCAGCTCCAGCTACCAGTGTCCACAAGATGAGATGTCTGAGTCGGGCCAG
TCCTCAGCGGCTGCCACACCTAGCACCACAGGCACCAAGTCCAACACACCCACGTCCTCC
GTCCCCTCGGCCGCAGTCACGCCCCTCAACGAGAGCCTACAGCCCCTGGGGGACTATGGT
GCTGGCACCAAGAACAGCAAGCGGACCCGGGAGAAGCGGAACAGCCGCAACATGGAGGTC
CAGGTCACACAGGAGATGCGCAACGTCAGCATAGGCATGGGCAGCAGTGACGAGTGGTCC
GATGTTCAAGACATTATCGACTCCACCCCAGAACTGGATATGGGTCGGGAGCCCCGCCTG
GACCGCACTGGCAACAGCCCAACTCAGGGGATCGTCAACAAGGCTTTTGGCATCAACACT
GACTCCCTGTACCACGAGCTGTCGACCGCGGGGTCCGAGGTCATCGGGGACGTGGACGAA
GGGGCTGACCTACTAGTGCGCGATGATTTTTTTGGAATGGGCAAGGAAGTAGGGAATCTG
CTGCTGGAGAACTCACAGCTTCTGGAAACCAAAAATGCTCTGAACGTGGTGAAGAATGAC
CTTATCGCCAAAGTGGACCAACTGTCAGGGGAGCAGGAGGTGCTGAAGGGGGACTTGGAA
GCAGCCAGGCAGGCCAAACTAAGGCTGGAGAGCCGCATCAAGGACCTGGAGGAGGAGCTC
AGGAGAGTGAAGTCGGAGGCTATCACTGCCCGCCGCGAACCCAAAGAAGAGGGGGAGGAT
GTAAGCAGCTATCTCTGTACAGAATTGGACAAGATCCCCATGGCACAGCGCCGCCGCTTC
ACGCGGGTGGAGATGGCCCGCGTGCTCATGGAGCGCAATCAGTACAAGGAGCGGCTGATG
GAGCTTCAGGAGGCCGTGCGGTGGACCGAGATGATAAGAGCATCCCGAGAGCACCCGTCT
GTACAGGAGAAGAAGAAGTCCACCATCTGGCAGTTCTTCAGCCGCCTCTTCAGCTCCTCA
TCCAGCCCCCCTCCAGCCAAGCGGTCCTACCCTTCAGTGAACATTCATTATAAGTCGCCC
ACCACAGCGGGCTTCAGCCAGCGCCGAAGCCATGCCCTGTGCCAGATCTCAGCAGGCAGC
CGGCCCCTGGAGTTCTTCCCCGATGACGACTGCACCTCCTCTGCCCGGCGGGAGCAGAAG
CGAGAGCAATACCGCCAGGTGCGCGAGCACGTGCGCAACGACGACGGGCGGCTGCAGGCC
TGCGGCTGGAGCCTGCCGGCCAAGTACAAGCAGCTGAGCCCCAATGGGGGCCAGGAGGAC
ACCCGGATGAAGAACGTGCCTGTCCCCGTGTACTGCCGCCCTCTGGTGGAGAAAGACCCG
ACCATGAAGCTGTGGTGTGCTGCGGGTGTCAACTTGAGTGGGTGGAAACCGAGCGAGGAC
CACACTGGTAATGGAGTCAAGCCTGCACCAGGCTGCGACCCCCTCACCTGCGATCGGGAA
GTAGAAGGAGAAGCCAAGAGCAACCACACGTCCCCCGAGAAGAAAAAGGCAAAAGAG---
CCTGAGATGGACGCCACCTCCAGCCGCGTGTGGATCCTCACCAGCACCTTGACCACCAGC
AAAGTGGTGATCATCGATGCCAATCAGCCGGGCACCGTCGTAGACCAGTTCACTGTCTGC
AATGCCCACGTTCTATGCATCTCCAGCATCCCTGCGGCCAGTGACAGTGACTACCCTCCG
GGGGAGATCTTCCTGGACAGCGACATGAACCCTGAAGACTCTGGTACGGACGGCGTGCTG
GCCGGCATCACCCTGGTAGGTTGTGCCACTCGCTGCAACGTGCCACGGAGCAACTGCTCC
TCCCGAGGGGACACCCCAGTGCTGGACAAGGGCCAGGGGGAGGTGGCAGCTGTCGCCAAT
GGGAAGGTCAATCCATCTCAGTCCACGGAAGAGGCCACGGAGGCCACAGAGGTGCCTGAC
TCCGGGCCCAGTGAAGCAGAAGCAGCTGCAGTGCGGCCTGGGCCCCTCACAGAGCACGTC
TTCACTGACCCTGCTCCTGCCCCACCCCCCAGTGCCCAGCCTGGCAGTGAGAACGGGCCA
GAGGCCAACACGTGTGGAGTACAGCCTGAGCCAGAGCCTAGCGGAGACCCCGAGGGGGCC
AGCAGCAGTGCTGCGCCCACCATGTGGCTGGGAGCTCAGAATGGCTGGCTGTATGTGCAC
TCAGCTGTGGCCAACTGGAAGAAGTGTCTGCACTCCATCAAGTTGAAGGACTCCGTGCTG
AGCTTGGTACATGTAAAAGGACGAGTGCTGGTAGCTCTGGCAGATGGGACTCTGGCCATC
TTCCATCGAGGCGAAGATGGCCAGTGGGACCTGAGCAACTATCACCTGATGGACCTGGGC
CACCCACACCACTCCATCCGTTGCATGGCTGTTGTGTATGACCGCGTCTGGTGCGGCTAC
AAGAACAAGGTGCACGTCATCCAACCCAAGACAATGCAGATCGAGAAGTCATTTGACGCC
CACCCACGGCGGGAGAGCCAGGTGCGGCAGCTGGCGTGGATTGGCGACGGGGTGTGGGTG
TCCATCCGCTTGGACTCTACGCTGCGACTGTACCATGCCCACACGCACCAGCACCTGCAG
GATGTGGACATCGAGCCCTATGTCAGCAAGATGCTGGGCACGGGCAAGCTGGGCTTCTCC
TTCGTGCGCATCACTGCCCTGCTCATTGCTGGCAACCGCCTCTGGGTGGGCACCGGCAAT
GGAGTTGTCATCTCCATCCCATTGACTGAGACCGTGGTCCTACACCGAGGCCAGCTCCTG
GGGCTCCGAGCCAACAAGACATCCCCCACATCTGGGGAGGGGGCCCGCCCAGGAGGTGTC
ATCCACGTGTACGGTGACGACAGCAGTGACAAATCGGCCAGCAGCTTCATCCCTTACTGC
TCCATGGCCCAGGCCCAGCTTTGCTTCCATGGGCACCGTGACGCCGTCAAGTTCTTTGTC
TCAGTGCCAGGGAATGTGTTGGCCACTCTCAATGGCAGCGTGCTGGACAGCCCGTCTGAG
AGCCCTGGGCCTGCTGCCCCTGCCTCAGATGCAGAGGGCCAGAAACTGAAGAATGTGCTG
GTGCTGAGCGGTGGGGAGGGCTACATTGACTTCCGCATCGGTGATGGAGAAGACGACGAG
TCGGAGGAGAATGCAGGGGAAGTGAGCCAGGTGAAGCCCATGCTGTCCAAGGCCGAGCGC
AGCCACATCATTGTGTGGCAGGTGTCTTACTCCCCCGAG
