# Supplementary material for: Positively selected genes in the hoary bat (Lasiurus cinereus) lineage: prominence of thymus expression, immune and metabolic function, and regions of ancient synteny
Source: PeerJ. 2022 Mar 17;10:e13130. doi: 10.7717/peerj.13130 (PMC8934532; doi:10.7717/peerj.13130)
Supplement: Supplemental Information 4 — Likely alignment errors have been manually deleted between conserved codons. Recovery of the original codon positions requires alignment to the original accessions in each orthogroup. [file peerj-10-13130-s004.zip › renamed.manual/OG0004602.manual.fas]

>EpFu|XM_008148165.2_cds_XP_008146387.1_1
TACTATGAGCAGGAGGGAAACAGCCCCATCGACCAGGCCGGGCTCTTCCTTACAGCTATC
GCGTCCTGGACCTGGGGCCCCGAGGGCCAGGGAGCCATCCTGCTGGTGAACTGTGACCGG
GAGATACCCTGGTTGTCCAAGGAGGACTGCAGGGACGACAAAGTCTACAGCAAGAACGAC
CTCAAGGACATGTCGCAGATGATCCTGCGGACCAAAGGCCCGGACCGCCTCCCCGCGGGA
TACGAGATCGTCCTCTACATCTCCATGGCGGACTCGGACAGAGTGGGCGTGTTCTACGTG
GAGAAC------------------------------------------------------
------------CCGTTCTTCGGCCAGCGTTACATCCACATCCTGGGCCGGCAGAAGCTC
TACCACGTGGTCAAGTACACAGGCGGCTCGGCGGAGCTGCTGTTCTTCGTGGAAGGCCTG
CGGTTCCCCGACGAGGGCTTCCCAGGCCTGGTCTCCATCCACGTCAGCCTGCTGGAGTAT
ATGAGCGAGGAGATTCCGCTGACACCCATCTTCACGGACACCGTGGTGTTCCGGATTGCT
CCGTGGATCATGACCCCCAACATCCTGCCTCCCGTGTCCGTGTATGTGTGCTGCATGAAG
GACAATTACCTGTTCCTGAAGGAGGTGAAGAACCTGGTCGAGAAAACCAACTGCGAGCTG
AAGGTCTGCTTCCAGTACATAAACCGCGGAGACCGCTGGATCCAGGGCCCAGATTTCGGC
TACGTGTCCCGGGAGCCCCTCTTTGAGCCTGTCACCAGCCTCGATTCCTTTGGGAACCTG
GAGGTCAGTCCCCCCGTGACCGTGAACGGCAAGACATACCCCCTGGGCCGGATCCTCATC
GGGAGCAGCTTTCCTCTGTTGGGCGGAATGAGCAGCAAGCGGATCACCATCAACAAGATT
CTGTCCAATGAGAGCCTGGTGCAGGAGAACCAGTACTTCCAGCGCTGCCTGGACTGGAAC
CGTGACATCCTCAAGAAGGAGCTGGGGCTGACGGAGAAGGACATCATCGACCTGCCTGCT
CTGTTCAAGATGGACGAGGACCGCCAGGCCATAGCCTACTTCCCAAACATGGTGAACATG
ATTGTGCTGGACAAGGACCTCGGCATCCCCAAGCCGTTCGGGCCGCAGATCGAGGAGGTG
TGCTGCCTGGAGACGCACGTGCGCTCGCTGCTGGAGCCCCTGGGCCTCTGCTGCACCTTC
GTGGACGACATCTCCGCCTACCACAAGTTCCTGGGAGAGATCCACTGCGGCACCAACGTC
CGCAGGAAGCCCTTCGCCTTCAAGTGGTGGCACATGGTGCCC
>HiAr|XM_019654928.1_cds_XP_019510473.1_1
TACTATGAGCAGGAGGGGAACACCCCCATCGACCAGGCTGGGCTCTTTCTTACAGCCATT
GCGTCCTGGACCTGGGGCCCTGAGGGCCAGGGGGCCATCCTGCTGGTGAACTGTGACCGA
GACATACCCTGGTTGTCCAAGGAGGACTGCAGAGACGAGAAGGTCTACAGCAAGGAAGAC
CTCAAGGACATGTCCCAGATGATCCTGCGGACCAAAGGCCCGGACCGCCTCCCCGCCGGA
TATGAAATTGTCCTCTACATCTCCATGTCGGACTCGGACAAAGTGGGCGTGTTCTACGTG
GAGAAC------------------------------------------------------
------------CCGTTCTTCGGCCAACGTTATATCCACATCCTGGGCCGGAAGAAGCTC
TACCACGTGGTCAAGTACACGGGTGGCTCCGCAGAGCTGCTGTTCTTCGTGGAAGGCCTA
CGTTTCCCCGACGAGGGCTTCTCAGGCCTGGTTTCCATCCACGTCAGCCTGCTGGAGTAC
ATGGTTGAGGAGATTCCCCTGACACCCATCTTCACGGACACCGTGATATTCCGGATTGCT
CCGTGGGTCATGACCCCCAACATCCTGCCTCCCGTATTGGTGTATGTGTGCTGCATGAAG
GACAATTACCTGTTCCTGAAAGAGGTGAAGAACCTGGTCGAGAAAACCAACTGTGAACTG
AAGGTCTGCTTCCAGTACATAAATCGAGGCGACCGCTGGATCCAGGGCCCAGATTTCGGC
TACGTGACCCGGGAGCCCCTCTTTGAACCTGTCACCAGCCTTGATTCCTTTGGGAACCTG
GAGGTCAGTCCCCCAGTGACCGTGAACGGCAAGACATACCCCCTGGGCCGGATCCTCATT
GGGAGCAGCTTTCCTCTGTTAGGTGGGATGAGCAGCAAGCGAATTACCATCAACAAGATT
CTGTCCAATGAGAGCCTCGTGCAGGAGAACCAGTACTTCCAGCGCTGCCTGGACTGGAAC
CGCGACATCCTCAAGAAGGAGCTGGGGCTGAGGGAGCAGGACATCATCGATCTGCCTGCT
CTGTTCAAAATGGACGAGGGCCGCCAGGCCAGAGCCTACTTCCCAAACATGGTGAACATG
ATTGTGCTCAACAAGGACCTGGGCATCCCCAAGCCGTTCGGGCCCCAGGTTGAGGAGGTG
TGCTGCCTGGAGACACACGTGCGCTCACTGCTCGAGCCCCTGGGCCTCTGCTGCACCTTC
ATCGACGACATTTCCGCCTATCACAAGTTCCTGGGGGAAGTCCACTGCGGCACCAACGTC
CGCAGGAAGCCCTTCACCTTCAAGTGGTGGCACATGGTGCCC
>LaCi|309-exonerate_protein2genome-gene-1.18-mRNA-1
TACTATGAGCAGGAGGGAAACAGCCCCATCGACCAGGCTGGGCTCTTCCTTACCGCGATC
GCGTCCTGGACCTGGGGCCCCGAGGGCCAGGGAGCCATCCTGCTGGTGAACTGTGACCGG
GAGATTCCCTGGTTGTCCAAGGAGGACTGCAAGGACAACAAAGTCTACAGCAAGAACGAC
CTCAAGGACATGTCGCAGATGATCCTGCGGACCAAAGGCCCCGACCGCCTCCCCGCGGGG
TACGAGCTCGTGCTCTACATCTCCATCGCGGACTCGGACAAAGTGGGCGTGTTCTACGTG
GAGACTCTGCGGGGCACAAAGAAACTCCTTCAGGAACTGCATAGGGTCCTACGCCCGTGG
CTTTGCCAATACCCCTTCTTCGGCCAGCGGTACATCCACATCCTGGGCCGGCAGAAGCTC
TTCCACGTGGTCAAGTACACGGGCGGCTCGGCCGAGCTGCTGTTCTTCGTGGAAGGCCTG
CGCTTCCCCGATGAGGGCTTCCCGGGCCTGGTGTCCATCCACGTCAGCCTGCTGGAGTTT
ATGAGCGAGGAGATCCCGCTGACACCCATCTTCACGGACACCGTGGTGTTCCGGATTGCT
CCGTGGATCATGACCCCCAACATCCTGCCTCCCGTGTCTGTGTATGTGTGCTGCATGAAG
GACAATTACCTGTTCCTGAAAGAGGTGAAGAACCTGGTGGAGAAGACCAACTGCGAGCTG
AAGGTCTGCTTCCAGTACATAAACCGAGGAGACCGCTGGATCCAGGGCCCAGATTTCGGC
TACGTGTCCCGGGAGCCCCTCTTTGAGCCTGTCACCAGCCTCGATTCCTTTGGGAACCTG
GAGGTCAGTCCCCCAGTGACTGTGAACGGCAAGACATACCCCCTGGGCCGGATCCTCATC
GGGAGCAGCTTTCCTCTGTTGGGCGGGATGAGCAGCAAGCGGATCACCATCAACAAGATC
CTGTCCAATGAGAGCATGCTGCAGGAGAACCAGTACTTCCAGCGTTGCCTGGACTGGAAC
CGTGACATCCTCAAGAAGGAGCTGGGGCTGACGGAACAGGACATCATTGACCTGCCGGCT
CTCTTCAAGATGGACGAGGACCGCCAGGCCATAGCCTTCTTCCCAAACATGGTGAACATG
ATTGTGCTTGACAAGGACCTGGGCATCCCCAAGCCGTTCGGGCCGCAGATCGAGGAGGTG
TGCCTGCTGGAGACGCACGTGCGCTCGCTGCTGGAGCCCCTGGGCCTCTGCTGCACCTTC
GTGGACGACATCTCCGCCTACCACAAGTTCATGGGAGAGATCCACTGTGGCACCAACGTC
CGCAGGAAGCCCTTCGCCTTCAAGTGGTGGCACATGGTGCCC
>MyLu|XM_023745205.1_cds_XP_023600973.1_1
TACTATGAGCAGGAGGGAAACAGCCCCATCGACCAGGCTGGGCTCTTCCTTACAGCTATC
GCGTCCTGGACCTGGGGCCCCGAGGGCCAGGGAGCCATCCTGCTGGTGAACTGTGACCGG
GAGGTGCCCTGGTTGTCCAAGGAGGACTGCAAGGACAACAAAGTCTACAGCAAGAACGAC
CTCAAGGACATGTCGCAGATGATCCTGCGGACCAAAGGGCCCGACCGCCTCCCCGCGGGA
TACGAGATCGTCCTCTACATTTCCATGGCGGACTCGGACAGAGTGGGCGTGTTCTACGTG
GAGAAC------------------------------------------------------
------------CCGTTCTTCGGCCAGCGTTACATCCACATCCTGGGCCGGCAGAAGCTC
TACCACGTGGTCAAGTACACGGGCGGCTCGGCGGAGCTGCTGTTCTTCGTGGAAGGCCTA
CGGTTCCCCGACGAGGGCTTCCCAGGCCTGGTCTCCATCCACGTCAGCCTGCTGGAGTAT
ATGAGCGAGGACATTCCGCTGACACCCATCTTCACGGACACCGTGGTGTTCCGGATTGCT
CCGTGGATCATGACCCCCAACATCCTGCCTCCCGTGTCCGTGTATGTGTGCTGCATGAAG
GACAATTACCTGTTCCTGAAAGAGGTGAAGAACCTGGTCGAGAAAACCAACTGCGAGCTG
AAGGTCTGCTTCCAGTACATAAACCGGGGCGACCGCTGGATCCAGGGCCCAGATTTCGGC
TACGTGGCCCGGGAGCCCCTCTTTGAGCCTGTCACCAGCCTCGATTCCTTTGGGAACCTG
GAGGTCAGTCCCCCAGTGACCGTGAATGGCAAGACATACCCCCTGGGCCGGATCCTCATC
GGGAGCAGCTTTCCTCTATTGGGCGGGATGAGCAGCAAGCGAATCACCATCAACAAGATT
CTGTCCAATGAGAGCCTGGTGCAGGAGAACCAGTACTTCCAGCGCTGCCTGGACTGGAAC
CGTGACATCCTCAAGAAGGAGCTGGGGCTGACGGAGCAGGACATCATCGACCTGCCTGCT
CTGTTCAAGATGGACGAGGACCGCCAGGCCATAGCCTACTTCCCAAACATGGTGAACATG
ATTGTGCTCGACAAGGACCTGGGCATCCCCAAGCCGTTCGGGCCCCAGATCGAGGAGGTG
TGCTGCCTGGAGACACACGTGCGCTCGCTGCTGGAGCCCCTGGGCCTCTGCTGCACCTTC
GTGGACGACATTTCCGCCTACCACAAGTTCCTGGGAGAGATCCACTGTGGCACCAACGTC
CGCAGGAAGCCCTTCGCCTTCAAGTGGTGGCACATGGTGCCC
>PhDi|XM_028513893.1_cds_XP_028369694.1_1
TACTATGAAGAGGAGGGGAACGCCCCCATCAACCAGGCTGGGCTCTTCCTGACAGCCATT
GCGTCCTGGACCTGGGGCCCCGAGGGCCAGGGGGCCATCCTGCTGGTGAACTGTGACCGA
GAAACGCCCTGGCTGCCCAAGGAAGACCTCAGGGACGAGAAGGTCTACAGCAAAGAAGAC
CTCAAAGATATGTCCCAGATGATCCTACGGACCAAAGGCCCGGACCGCCTCCCCGCGGGA
TACGAGATCGTCCTCTACATTAGCATGTCAGACTCGGACAAAGTGGGCGTGTTCTACGTG
GACACTCTGCGGGGCATAAAGAAACTCCTCTCGGAACTGCGTAGGGTCCTACCTCCACGC
CTTGGCCAGTACCCGTTCTTCGGCCAGCGCTACATGCACATCCTGGGCCGGCAGAAGCTC
TACCACGTGGTCAAGTACACGGGCGGCTCCGCGGAGCTGCTGTTCTTCGTGGAAGGCCTG
CGCTTCCCCGACGAGGGCTTCCCGGGCCTGGTCTCCATCCACGTCAGCCTGCTGGAGTAT
ATGGCCGAGGAGATTCCCCTGACGCCCATCTTCACGGACACCGTGGTCTTCCGGATTGCT
CCGTGGATCATGACCCCCAACATCCTGCCTCCCGTGTCCGTGTATGTGTGCTGCATGAAG
GACAACTACCTGTTCCTGAAAGAGGTGAAGAGCCTAGTGGAGAAAACCAACTGCGACCTG
AAGGTCTGCTTCCAGTACATCAACCGAGGGGACCGCTGGATCCAGGGCCCAGATTTCGGC
TACGTGACCCGGGAACCCCTCTTTGAGCCTGTCACCAGCCTTGATTCCTTTGGGAACCTG
GAAGTCAGTCCCCCAGTGACCGTGAATGGCAAGACATACCCGTTGGGCCGGATCCTCATC
GGGAGCAGCTTTCCACTGTTGGCCGGGATGAGCAACAAGCGGATCACCATCAACAAGATT
CTGTCCAATGAGAGCCTCGTGCAGGAGAACCAGTACTTCCAGCGCTGCCTGGACTGGAAC
CGTGACATCCTCAAGAAGGAGCTGGGGCTGACGGAGCAGGACATCATCGACCTGCCCGCT
CTGTTTAAGATGGACGAGGGCCGCCAGGCCAGAGCCTACTTCCCGAACATGGTGAACATG
ATCGTGCTGGACAAGGACCTGGGCATCCCCAAGCCCTTCGGGCCGCAGGTGGAGGACGTG
TGCTGCCTGGAGACGCACGTGCGCTCCCTGCTGGAGCCCCTGGGCCTCTGCTGCACCTTC
ATCGACGACATCTCCGCCTACCACAAGTTCCTGGGCGAGGTGCACTGCGGCACCAACGTG
CGCCGGAAGCCCTTCCCCTTCAAGTGGTGGCACATGGTGCCC
>PtVa|XM_011363603.1_cds_XP_011361905.1_1
TACTACGAGCAGGAGGGGAACACTCCCATCGACCAGGCTGGGCTCTTCCTTACGGCCATT
GCGTCCTGGACCTGGGGCCCCGAGGGCCAGGGGGCCATCCTGCTGGTGAACTGTGACCGA
GACACGCCCTGGTTGTCCAAAGAGGACTGCAGAGACGAGAAGGTCTTCAGCAAGGAAGAC
CTCAAGGACATGTCCCAGATGATCCTGCGGACCAAAGGCCCAGACCGCCTCCCCGCCGGA
CACGAGATGGTCCTCTACATCTCCATGTCGGACTCGGACAAAGTGGGCGTGTTCTACGTG
GAGAAC------------------------------------------------------
------------CCGTTCTTCGGCCAACGTTATATCCACATCCTGGGCCGACAGAAGCTG
TACCACGTGGTCAAGTACACGGGCGGCTCCGCAGAGCTGCTGTTCTTCGTGGAAGGCCTC
CGGTTCCCCGACGAGGGCTTCTCAGGCCTGGTCTCCATCCACGTCAGCCTGCTGGAGTAT
ATGGCCAAGGACATTCCCTTGACACCCATCTTTACGGACACTGTGATGTTCCGGATTGCC
CCATGGATCATGACCCCCAACATCCTGCCTCCCGTGTCAGTGTACGTGTGCTGCATGAAG
GACAATTACCTGTTCCTGAAAGAGGTGAAGAACCTGGTCGAGAAAACCAACTGCGAACTG
AAAGTCTGCTTCCAGTACATAAACCGAGGCGACCGCTGGATCCAGGGTCCAGATTTTGGC
TACGTGAACCGGGAGCCCCTCTTTGAGCCTGTCACCAGCCTTGATTCCTTTGGGAACCTG
GAGGTCAGTCCCCCAGTGACTGTGAATGGCAAGACATACCCCCTGGGCCGGATCCTCATC
GGGAGCAGCTTTCCTCTGCTGGGCGGGATGAGCAGCAAGCGAATCACCATCAACAAGATT
CTGTCCAATGAGAGCCTCGTGCAGGAGAACCAGTACTTCCAGCGCTGCCTGGACTGGAAC
CGTGACATCCTCAAGAAGGAGCTGGGGCTGACAGAGCAGGACATCATCGATCTGCCCGCT
CTGTTCAAGATGGATGAGTACCGCCAAGCCAGAGCCTACTTCCCAAACATGGTGAACATG
ATTGTGCTGGACAAGGACCTGGGCATCCCCAAGCCCTTCGGGCCCCAGGTGGAGGAGGTG
TGCTGCCTGGAGACGCATGTGCGCTCCCTGCTGGAGCCCCTGGGCCTCTGCTGCACCTTC
GTCGATGACATCTCTGCCTACCACAAGTTTCTGGGGGAGGTGCACTGTGGCACCAACGTC
CGCAGGAAGCCCTTCACCTTCAAGTGGTGGCACATGGTGCCC
>RhFe|XM_033114451.1_cds_XP_032970342.1_1
TACTATGAGCAGGACGGGAACACCCCCATCGACCAGGCTGGGCTCTTCCTTACAGCCATT
ACGTCCTGGACCTGGGGCCCTGAGGGCCAGGGGGCCATCCTGCTGGTGAACTGTGACCGA
GACATACCCTGGTTGTCCAAGGAGGACTGCAGAGATGAGAAGGTCTACAGCAAGGAAGAC
CTCAAGGACATGTCCCAGATGATCCTACGGACCAAAGGCCCGGACCGCCTCCCCGCCGGA
TATGAGATCGTCCTGTACATCTCCATGTCGGACTCGGACAAAGTGGGCGTGTTCTACGTG
GAGAAC------------------------------------------------------
------------CCATTCTTCGGCCAACGTTACATCCATATCCTGGGCCGGCAGAAGCTG
TACCATGTGGTCAAGTACACAGGTGGCTCTGCAGAGCTGCTGTTCTTCGTGGAAGGCCTA
CGTTTCCCCGACGAGGGCTTCTCAGGCCTGGTTTCCATCCACGTCAGCCTGCTGGAGTAC
ATGGTTGAGGAGATTCCCCTGACACCCATCTTCACGGACACCGTGATATTCCGGATTGCT
CCGTGGATCATGACCCCCAACACCCTGCCTCCCGTGTCGGTGTATGTGTGCTGCATGAAA
GACAATTACCTGTTCCTGAAAGAGGTGAAGAACCTGGTCGAGAAAACCAACTGCGAACTG
AAGGTCTGCTTCCAGTACATAAACCGAGGCGACCGCTGGATCCAGGGCCCAGATTTCGGC
TACGTGACCCGGGAGCCCCTCTTTGAGCCTGTCACCAGCCTTGATTCCTTTGGGAACCTG
GAGGTCAGTCCCCCAGTGACTGTGAACGGCAAGACATACCCCCTGGGCCGGATCCTCATC
GGGAGCAGCTTTCCTCTGTTGGGCGGGATGAGCAACAAGCGAATTACCATCAACAAGATT
CTGTCCAATGAGAACCTCGTGCAGGAGAACCAGTACTTCCAGCGCTGTCTGGACTGGAAC
CGTGACATCCTCAAGAAGGAGCTGGGGCTGACGGAGCAGGACATCATCGATCTGCCTGCT
CTGTTCAAGATGGACGAGGACCGGCAGGCCAGAGCCTACTTCCCAAATATGGTGAACATG
ATTGTGCTCAACAGGGACCTGGGCATCCCCAAGCCGTTCGGGCCCCAGGTTGAGGAGGTG
TGCTGCCTGGAGACGCACGTGCGCTCTCTGCTGGAGCCCTTGGGCCTCTGCTGCACCTTC
ATCGATGACATTTCCGCCTACCACAAGTTTCTGGGGGAAGTCCACTGCGGCACCAACGTC
CGCAGGAAGCCCTTCACCTTCAAGTGGTGGCACATGGTGCCC
>RoAe|XM_016128391.1_cds_XP_015983877.1_1
TACTATGAGCAGGAGGGGAACACCCCCATCGACCAGGCTGGGCTCTTCCTTACGGCCGTT
GCGTCCTGGACCTGGGGCCCCGAGGGCCAGGGGGCCATCCTGCTGGTGAACTGTGACCGA
GACACGCCCTGGTTGTCCAAGGAGGACTGCAGAGACGAGAAGGTCTACAGCAAGGAAGAC
CTCAAGGACATGTCCCAGATGATCCTGCGGACCAAAGGCCCAGACCGCCTCCCCGCCGGA
CACGAGATGGTCCTCTACATCTCCATGTCGGACTCGGACAAAGTGGGCGTGTTCTACGTG
GAGAAC------------------------------------------------------
------------CCGTTCTTCGGCCAACGTTATATCCACATCCTGGGCCGACAGAAGCTG
TACCACGTGGTCAAGTACACGGGTGGCTCCGCAGAGTTGCTGTTCTTCGTGGAAGGCCTC
CGGTTCCCCGACGAGGGCTTCTCAGGCCTGGTCTCCATCCACGTCAGCCTGCTGGAGTAT
ATGGCCGAGCACATTCCCCTGACACCCATCTTCACGGACACTGTGATGTTCCGGATTGCC
CCGTGGATCATGACCCCCAACATCCTGCCTCCCGTGTCGGTGTACGTGTGCTGCATGAAG
GACAATTACCTGTTCCTGAAAGAGGTGAAGAACCTGGTCGAGAAAACCAACTGCGAACTA
AAAGTCTGCTTCCAGTACATAAACCGAGGCGACCGCTGGATCCAGGGTCCAGATTTCGGC
TATGTGAACCGGGAGCCCCTCTTTGAGCCTGTCACCAGCCTTGATTCCTTTGGGAACCTG
GAGGTCAGTCCCCCAGTGACTGTGAATGGCAAGACATACCCCCTGGGCCGGATCCTCATC
GGGAGCAGCTTTCCTCTGCTGGGCGGGATGAGCAACAAGCGAATCACCATCAACAAGATT
CTGTCCAATGAGAGCCTCGTGCAAGAGAACCAGTACTTCCAGCGCTGCCTGGACTGGAAC
CGTGACATCCTCAAGAAGGAGCTGGGGCTGACAGAGCAGGACATCATCGATCTGCCCGCT
CTGTTCAAGATGGATGAGGACCGCCAAGCCAGAGCCTACTTCCCAAACATGGTTAACATG
ATTGTGCTGGACAAGGACCTGGGCATCCCCAAGCCCTTCGGGCCCCAGGTGGAGGAGGTG
TGCTGCCTGGAGACACACGTGCGCTCCCTGCTGGAGCCCCTAGGCCTCTGCTGCACCTTC
ATCGATGACATTTCCGCCTACCACAAGTTTCTGGGGGAGGTGCACTGTGGCACCAACGTC
CGCAGGAAGCCCTTCACCTTCAAGTGGTGGCACATGGTGCCC
