# Supplementary material for: Positively selected genes in the hoary bat (Lasiurus cinereus) lineage: prominence of thymus expression, immune and metabolic function, and regions of ancient synteny
Source: PeerJ. 2022 Mar 17;10:e13130. doi: 10.7717/peerj.13130 (PMC8934532; doi:10.7717/peerj.13130)
Supplement: Supplemental Information 4 — Likely alignment errors have been manually deleted between conserved codons. Recovery of the original codon positions requires alignment to the original accessions in each orthogroup. [file peerj-10-13130-s004.zip › renamed.manual/OG0004615.manual.fas]

>EpFu|
ATGGTGGACCTCACCTTCCACAACTTCGTCTCCTACAAGGAGAATGTGGGCAAGGACTGG
GCTGAGGATATACTGGCTCTGGTGAAGCACCCGCTGACAGCCAACGCCCCCCGCACCACC
TTCCTGGACAAGATCCTGGTGAAGCTCAAGATGCAGCTCAACCCTGAAGGGAAGATTCCT
GTGAAGAATTTTTTCCAGATGTTTCCTGCTGACCGAAAGCGGGTAGAAGCTGCCCTCAGT
GCCTGCCACCTCCCCAAAGGCAAAAATGACGCCATCAATCCTGAGGACTTCCCACAATCT
GTCTACAAGAGTTTCCTCATGAACCTCTGCCCTCGGCCGGAAATAGACGAGATCTTCACT
TCCCACCATGCCAAGGCCAAACCCTACATGACCAAGGACCACCTGACCAAATTCATCAAC
CAGAAGCAGAGGGACCCTCGCCTCAACACATTACTGTTCCCGCCAGCGCGGCCTGACCAG
GTGCAGGGCCTCATCGACAAGTACGAGCCCAGTGGCATCAACGTGCAGCGGGGCCAGCTG
TCACCCCAGGGCATGGTGTGGTTTCTCTGTGGGCCGGAGAACAGCGTGCTGGTCCAGGAC
AAGCTGCTGGTTCACCAGGACATGACCCAGCCACTCAATCATTACTTCATCAACTCCTCG
CACAACACCTACCTGACAGCTGGCCAGTTCTCAGGCCTCTCCTCTGCGGAGATGTACCGC
CAGGTCCTGCTGGCTGGCTGCCGCTGTGTGGAGCTGGACTGCTGGAAGGGGAAGCTCCCC
GATGAGGAGCCCATTATCACCCATGGCTTCACCATGACCACAGACATCTACTTCAAGGAA
GCAATTGAAGCGATTGCAGAAAGTGCCTTTAAGACCTCCCCCTATCCTGTTATACTGTCT
TTTGAAAACCACGTGGACTCGCCCCGCCAACAGGCCAAGATGGCTGAGTACTGCCGGGCG
ATGTTTGGTGACATGCTCCTCACCGAGCCCCTGGAAAAGTTTCCGCTGAAACCAGGCAGC
CCCCTGCCCAGCCCTGAGGATCTCCGTGGCAAGATCCTCATTAAGAACAAGAAGAACCAG
TTTTCAGGCCCAGCATCCCCCAGTGGGGAGGCTGAGGGCAGCTGCCCACCCAGTGCCCCT
GTGGGTGGGGACGCAGTGTTGGCTGGCGAGGAAGGCACCGCGGGCCTGGAGGTGACGGCG
TACGAGGAGATGTCCAGCCTGGTCAACTACATCCAGCCCACCAAGTTCCTGTCCTTCGAG
TTCTCTGCCCAGAAGAACCGGAGTTATGTCATCTCCTCCTTCACGGAGCTCAAGGCTTAT
GACTTGCTCTCCAAGGCCGCAGTGCAGTTTGTGGACTACAACAAGCGCCAGATGAGCCGC
ATTTACCCCAAGGGCACCCGCATGGACTCCTCCAATTACATGCCCCAGATGTTCTGGAAT
GCTGGCTGCCAGATGGTTGCCCTCAACTTCCAGACAATGGATCTGCCCATGCAGCAGAAC
ATGGCGCTGTTTGAGTTCAATGGGCAGAGCGGCTACCTCCTCAAGCATGAGTTCATGCGT
CGGCCAGACAAGCAGTTCAACCCATTCTCGGTGGACGGCATCGACGTGGTGGTAGCCACC
ACCCTTTCCATTAAGGTAATCTCGGGGCAGTTCCTGTCAGAACGCAGTGTGCGCACCTAT
GTGGAAGTGGAGCTGTTTGGCCTTCCTGGGGACCCCAAGAGGCGCTATCGCACCAAGCTG
TCCCCCACTGCCAACTCCATCAATCCCATCTGGAATGAGGAGCCCTTTGTGTTTGAGAAG
ATCTTGATGCCTGAGCTGGCCTCCCTCAGGGTGGCTGTGATGGAGGAAGGCAGCAAGTTT
CTTGGACACCGCATCATCCCCATCAATGCCCTGAATTCTGGCTACCACCATCTGTGCCTG
CGCAGTGAGAGCAACATGCCCCTCACCATGCCTGCGCTCTTCGTCCTCCTGGAGATGAAG
GACTATGTACCTGACACCTGGGCAGATCTCACTGTGGCCCTCGCCAATCCCATCAAGTTC
TTCAGTGCCCACGATAAGAAGTCTGTGAAGCTCAAGGAAGCCATGGGAGGTCTGCCTGAG
AAGTCCTTCTTTCCCGGGAGTCCACTTGCCAGCCCGGTGAACGGGGCAACTCCCCCCACC
GGCAATGGGGAGCCGCGCACCGCCAGTCTGGAGGAGCTGCGGGAACTGAAGGGCCTCGTG
AAGCTGCAGCGGCGGCAGGAGGAGCTGCGGGAGCTGGAGCGGCGCGGCGCGCGGCGCTGG
GGCCCCGAGGGC---GCGGACGCGCGCGTGCGG---GAGCTGAGGGACCGGCTGTGCGAG
TGCGTCCTGAAGCGCAAGGAGCAGCACTTGGCCGAGCAAATCGCCAAGATGATGGAGCTG
GCCAGAGAGAAACAGGCCGCAGAGCTGAAGACCCTCAAGGAGACCTCAGAGAGTGACACC
AAAGAGATGAAGAAGAAGCTGGAGGCCAAGAGGCTGGAGCGGATCCAGGCCATGATGAAG
GTCACCGCTGACAAGATGGCCCAGGAGAGGTTGAAGAAAGAGATTAATAACTCCCACATC
CAGGAGGTGGTACAGGTCATCAACCAGATGACAGAGAGCCTGGAGAGGCAGCAGGAGAAG
CTGGAGGAGAAGCAGGCGGCCTGCCTGGAGCAGATCCGGGAGATGGAGAAGCAGTTGCAG
CAGGAGGTGCTGGCAGAGTACGAGGCCAGGATGAAGGGCCTGGAGACTGAGGTGAAGGAG
TCGCTGAGGACCTGCCTCAGGACCTACTTCCCCTCTGAGGCTGAGGACAAG
>HiAr|XM_019644854.1_cds_XP_019500399.1_1
ATGGTGGACCTTACCTTCCACAACTTTGTCTCCTACAAGGAGAATGTGGGCAAGGACTGG
GCTGAAGATGTGCTGGCTCTGGTCAAGCACCCGCTGACGGCTAACGCCTCCCGCAGTACC
TTCCTGGACAAGATCCTGGTGAAGCTCAAGATGCAGCTGAACCCTGAAGGGAAGATTCCT
GTGAAGAATTTTTTCCAGATGTTTCCTGCTGACCGCAAGCGGGTAGAAGCCGCCCTCAGT
GCCTGCCACCTCCCCAAAGGCAAGAATGACACCATCAATCCTGAGGACTTCCCAGAATCT
GTCTATAAGAGTTTCCTCATGAATCTTTGTCCTCGGCCAGAAATTGATGAGATCTTCACT
ACCTACCATGCCAAGGCCAAACCCTACATGACCAAGGAGCACTTGACCAAATTTATCAAC
GAGAAACAGAGGGACTCCCGCCTCAACTCCTTACTGTTCCCGCCAGCGCGGCCTGACCAG
GTGCAGGGCCTCATCCACAAGTATGAGCCCAGTGGCATCAACGTGCAGAGGGGCCAGCTG
TCACCCGAGGGTATGGTGTGGTTTCTCTGTGGGCCGGAGAACAGCGTGCTGGCCCAGGAC
AAGCTGCTGCTCCACCACGACATGACGCAGCCACTCAATCATTACTTCATCAACTCCTCC
CACAACACCTACCTGACAGCTGGCCAGTTCTCAGGCCTTTCCTCGGCTGAGATGTACCGC
CAGGTGCTGCTGGCTGGCTGCCGCTGTGTGGAACTGGACTGCTGGAAGGGGAAGCCCCCT
GATGAGGAGCCTATTATCACCCATGGCTTCACCATGACCACAGACATCTACTTCAAGGAA
GCAATTGAAGCGATTGCAGAAAGTGCCTTTAAGACCTCCCCCTACCCTGTCATCCTGTCA
TTTGAAAATCACGTGGATTCACCCCGCCAACAGGCCAAGATGGCTGAGTATTGCCGGATG
ATGTTTGGCGATATGCTGCTCACAGAGCCCCTGGAAAAGTTCCCACTGAAACCAGGCACC
CCCTTGCCCAGCCCTGAGGATCTCCGTGGCAAGATCCTCATCAAAAACAAGAAGAACCAG
TTTTCTGGGTTAGCTTCCCCCTGCACCGAGGCTGAGGGCAGCTGCCCACCCAATGCCCCT
GTGGGTGAGGACACAGTGTGGGCCAGTGAGGAAGGCACAGCGGGCCTGGAGGTAACAGCT
TACGAGGAGATGTCCAGCCTAGTCAACTACATCCAGCCTACCAAGTTCATCTCCTTCGAG
TTCTCTGCCCAGAAGAACCGAAGTTATGTCATCTCCTCCTTCACAGAACTCAAGGCTTAT
GACCTGCTCTCCAAGGCCGCAGTGCAGTTTGTGGACTACAACAAGCGCCAGATGAGCCGC
ATTTACCCCAAGGGTACCCGCATGGACTCCTCCAACTACATGCCCCAGATGTTCTGGAAT
GCTGGTTGCCAGATGGTCGCACTCAACTTCCAGACGATGGACCTGCCGATGCAGCAGAAC
ATGGCACTGTTTGAGTTCAATGGGCAGAGCGGCTACCTCCTCAAGCATGAGTTCATGCGT
CGACCAGATAAGCAGTTCAACCCGTTCTCAGTGGACCGCATCGATGTGGTGGTAGCCACC
ACCCTTTCCATTAAGGTAATCTCTGGGCAGTTCCTGTCAGAGCGCACTGTGCGTACCTAT
GTGGAAGTGGAGCTGTTTGGCCTTCCTGGCGACCCCAAGAGGCGCTATCGCACCAAGCTG
TCACCCATTGCCAACTCCATCAATCCTGTCTGGAAGGAGGAGCCCTTTGTCTTTGAGAAG
ATCTTGATGCCTGAGCTGGCCTCTCTCAGGGTGGCTGTGATGGAGGAAGGCAACAAATTT
CTTGGACAGCGCATCATCCCCATCAGTGCCCTGAATTGCGGATACCACCATCTGTGCCTG
CACAGTGAGAGCAACATGCCCCTCACCATGCCTTCGCTCTTGGTCCTCCTGGAAATGAAG
GACTATGTACCTGACACCTGGGCAGATCTTACCGTGGCCCTCGCCAATCCCATCAAGTTC
TTCAACGCCCATGATAAGAAGTCTGTGAAGCTCAAGGAAGCCATGGGAAGCCTGCCTGAG
AAGCCCTTCCCTCCTGAGAGTCCAGTTGCTAGCCCAGTCAATGGGACAACTGCCCCAATC
AGCAACGGGGAGCCGCGGACCACCAGCCTGGAGGAGCTGCGGGAGCTGAAAGGCGTCGTG
AAGCTGCAGCGGCGGCACGAGGAGCTGCGAGAGCTGGAGCGGCGCGGCGCGCGGCGCTGG
GGTCCCGAGGGC---GCGGACACACGCGTGCGC---GAGCTGAGGGACAAGCTGTATGAG
TGCCTCCTGAAGCGCAAGGAGCAGCACTTGGCCGAGCAAATCGCCAAGATGATGGAGCTG
GCCAGAGAGAAACAGGCTGCAGAGCTTAAGACCCTCAAGGAGACTTCAGAGACTGACACT
AAAGAAATGAAGAAAAAGCTGGAGGCCAAGAGGTTGGAGCGGATCCAGGCCATGATCAAG
GTCACCACGGACAAAATGGCCCAAGAGAGGTTGAAGAGAGAGATTAACAACTCCCACATC
CAGGAGGTGGTGCAGGTCATCAAACAGATGACAGAGAGCCTGGAGAGACATCAGGAGAAG
CTGGAGGAGAAGCAGGCAGCTTGCCTGGAACAGATCCGGGAGATGGAAAAGCAGTTCCAG
CAGGAGGCACTGACAGAGTACGAGGTCAGGATGAAGGGCCTGGAGGCGGAGGTGAAAGAG
TCGGTGAGGACCTGCCTCAGGGCCTGCTTCCCTTCTGAGGCAGAGGACAAG
>LaCi|187-exonerate_protein2genome-gene-299.0-mRNA-1
ATGGTGGACCTCACCTTCCACAACTTCGTCTCCTACAAGGAGAATGTGGGCAAGGACTGG
GCTGAGGATATACTGGCTCTGGTGAAGCACCCGCTGACAGCCAACGCCCCCCGCAACACC
TTCCTGGACAAGATCCTGGTGAAGCTCAAGATGCAGCTCAACCCCGAAGGGAAGATTCCT
GTGAAGAATTTTTTCCAGATGTTTCCTGCTGACCGAAAGCGAGTAGAAGCTGCTCTCAGT
GCCTGCCACCTCCCCAAAGGCAAAAATGATGCCATCAATCCTGAGGACTTCCCACAATCT
GTCTACAAGAGTTTCCTCATGAACCTCTGCCCTCGGCCAGAAATAGACGAGATCTTCACT
TCCCACCATGCCAAGGCCAAACCCTACATGACCAAGGAGCACTTGACCAAATTCATCAAC
CAGAAACAGAGGGACCCTCGCCTCAACACACTACTGTTCCCGCCAGCGCGGCCTGACCAG
GTGCAGGGCCTCATCGACAAGTACGAGCCCAGTGGCATCAACGTGCAGAGGGGCCAGCTG
TCACCCCAGGGCATGGTGTGGTTTCTCTGTGGGCCTGAGAACAGCGTGCTGGTCCAGGAC
AAGCTGCTGGTTCACCACGACATGACCCAGCCACTCAATCATTACTTTATCAACTCCTCG
CACAACACCTACCTGACAGCCGGCCAGTTCTCAGGCCTCTCCTCTGCGGAGATGTACCGC
CAGGTGCTGCTGGCTGGCTGCCGCTGTGTGGAGCTGGACTGCTGGAAGGGGAAGCTCCCT
GAGGAGGAGCCCATTATCACCCACGGCTTCACCATGACCACAGACATCTACTTCAAGGAA
GCGATTGAAGCGATTGCAGAAAGTGCCTTTAAGACCTCCCCCTATCCTGTTATACTGTCA
TTTGAAAACCACGTGGACTCGCCCCGCCAACAGGCCAAGATGGCTGAGTACTGCCGGGCC
ATGTTTGGTGACATGCTGCTTACCGAGCCCCTGGAAAAGTTTCCGCTAAAACCAGGCAGC
CCCCTGCCCAGCCCTGAGGATCTCCGTGGCAAGATCCTCATTAAGAACAAGAAGAACCAG
TTTTCAGGCCCAGCATCCCCCAGTGAGGAGGCTGAGGGCACCTGCCCACCCAGTGCCCCT
GGGGGTGGGGACACAGGGTTGGCTGGCGAGGAAGGCACAGCGGGCCTGGAGGTGACAGCG
TACGAGGAGATGTCCAGCCTCGTCAATTACATCCAGCCCACCAAGTTCCTCTCCTTTGAG
TTCTCTGCCCAGAAGAACCGAAGTTATGTCATTTCCTCCTTCACGGAGCTCAAGGCTTAT
GACTTGCTCTCCAAGGCCGCAGTGCAGTTTGTGGACTACAACAAGCGCCAGATGAGCCGC
ATTTACCCTAAGGGCACCCGCATGGACTCCTCCAATTACATGCCCCAGATGTTCTGGAAT
GCTGGCTGCCAGATGGTTGCCCTCAACTTCCAGACAATGGATCTGCCCATGCAGCAGAAC
ATGGCGCTATTTGAGTTCAATGGGCAGAGCGGCTACCTCCTCAAGCATGAGTTCATGCGC
CGGCCAGACAAGCAGTTCAACCCATTCTCGGTGGATGGCATCGACGTGGTGGTAGCCACC
ACCCTTTCTATTAAGGTAATCTCGGGGCAGTTCCTGTCAGAACGCAGTGTGCGCACCTAT
GTGGAAGTGGAGCTGTTTGGCCTTCCTGGGGACCCCAAGAGGCGCTATCGCACCAAGCTG
TCCCCCACTGCCAACTCCATCAATCCCATCTGGAATGAGGAGCCCTTTGTGTTTGAGAAG
ATCTTGATGCCTGAGCTGGCCTCCCTCAGGGTGGCTGTGATGGAGGAAAGCAGCAAGTTT
CTCGGGCACCGCATCATCCCCATCAATGCCCTGAATTCTGGCTACCACCATCTGTGCCTG
CGCAGCGAGAGCAACATGCCCCTCACCATGCCCGCGCTCTTCGTCCTCCTGGAGATGAAA
GACTATGTACCTGACACCTGGGCAGATCTCACCGTGGCCCTCGCCAATCCCATCAAGTTC
TTCAATGCCCATGATAAGAAGTCTGTGAAGCTCAAGGAAGCCATGGGAGGTCTGCCTGAG
AAGCCCTTCTTTCCCGGGAGTCCACTTGCCAGCCAGGTGAACGGGGCAACTGCCCTCACC
AGCAATGGGGAGCCGCGCACCGCCAGCCTGGAGGAGCTGCGGGAACTGAAGGGCGTCGTG
AAGCTGCAGCGGCGGCACGAGGAGCTGCGGGAGCTGGAGCGGCGGGGTGCGCGGCGCTGG
GGCCCCGAGGGC---GCGGACCCGCGCGTGCGC---GAGTTGAGGGACCGGCTGTACGAG
TGCGTGCTGAAGCGCAAGGAGCAGCACTTGGCCGAGCAAATCGCCAAGATGATGGAGCTG
GCCAGAGAGAAGCAGGCTGCAGAGCTGAAGACCCTCAAGGAGACCTCAGAGAGTGACACC
AAAGAGATGAAGAAGAAGCTGGAGGCCAAGAGGCTGGAGCGGATCCAGGCCATGATGAAG
GTCACCACTGACAAAATGGCCCAGGAGAGGTTGAAGAAAGAGATTAATAACTCCCACATC
CAGGAGGTGGTACAGGTCATCAACCAGATGACAGAGAGCCTGGAGAGGCAACAGGAGAAG
CTGGAGGAGAAGCAGGCGGCCTGCCTGGAGCAGATCCGGGAGATGGAGAAGCAGTTGCAG
CAGGAGGTACTGGCAGAGCACGAGGCCAGGATGCAGGGCCTGGAGACGGAGGTGAAGGAG
TCGCTGAGGACCTGCCTCAGGGCCTACTTCCCCTCTGAGGCTGAGGACAAG
>MyLu|XM_023757611.1_cds_XP_023613379.1_1
ATGGTGGACCTCACCTTCCACAACTTCGTCTCCTACAAGGAGAACGTGGGCAAGGACTGG
GCTGAGGATATACTGGCGCTGGTGAAGCACCCGCTGACATCCAACGCCCCCCGCACCACC
TTCCTGGACAAGATCCTGGTGAAGCTCAAGATGCAGCTCAACCCTGAAGGGAAGATTCCT
GTGAAGAATTTTTTCCAGATGTTTCCTGCTGACCGAAAGCGGGTAGAAGCTGCCCTAAGT
GCCTGCCACCTCCCCAAAGGCAAAAATGACTCCATCAATCCTGAGGACTTCCCACAATCT
GTCTACAAGAGTTTCCTCATGAACCTCTGCCCTCGGCCGGAAATCGACGAGATCTTCACT
TCCCACCATGCCAAGGCCAAACCCTACATGACCAAGGAGCACTTGACCAAATTCATCAAC
CAGAAACAGAGGGACCCTCGCCTCAACACATTACTGTTCCCGCCAGCGCGGCCTGACCAG
GTGCAGGGCCTCATCGACAAGTATGAGCCCAGTGGCATCAACGTGCAGAGGGGCCAGCTG
TCACCCCAGGGCATGGTGTGGTTTCTCTGTGGGCCCGAGAACAGCGTGCTGGTGCAGGAC
AAGCTGCTGGTTCACCAGGACATGACCCAGCCACTCAATCATTACTTTATCAACTCCTCG
CACAACACCTACCTGACAGCCGGCCAGTTCTCGGGCCTCTCCTCTGCGGAGATGTACCGC
CAGGTACTGCTGGCGGGCTGCCGCTGTGTGGAGCTGGACTGCTGGAAGGGGAAGCTCCCC
GATGAGGAGCCCATTATCACCCATGGCTTCACCATGACCACAGACATCTACTTCAAGGAA
GCAATTGAAGCGATTGCAGAAAGTGCCTTTAAGACCTCCCCCTATCCTGTTATACTGTCA
TTTGAAAACCACGTGGACTCGCCCCGCCAACAGGCCAAGATGGCTGAGTACTGCCGGGCG
ATGTTTGGTGACATGCTGCTCACCGAGCCCCTGGAAAAGTTTCCGCTGAAACCAGGCAGC
CCCCTGCCCAGCCCTGAGGATCTCCGTGGCAAGATCCTCATTAAGAACAAGAAGAACCAG
TTTTCAGTCCCAGCATCCCCCAGTGGGGAGGCTGAGGGCAGCTGCCCACCCAGTGCCCCT
GTGGGTGGGGACACAGTGTTGGCTGGTGAGGAAGGCACAGCGGGCCTGGAGGCGACAGCT
TACGAGGAGATGTCCAGCCTAGTCAACTACATCCAGCCCACCAAGTTCACCTCCTTTGAG
TTCTCTGCCCAGAAGAACCGAAGTTATGTCATCTCCTCCTTCACGGAGCTCAAGGCTTAT
GACTTGCTCTCCAAGGCCGCAGTGCAGTTTGTGGACTACAACAAGCGCCAGATGAGCCGC
ATTTACCCCAAGGGCACCCGCATGGACTCCTCCAATTACATGCCCCAGATGTTCTGGAAT
GCTGGCTGCCAGATGGTTGCCCTCAACTTCCAGACAATGGATCTGCCCATGCAGCAGAAC
ATGGCGCTATTTGAGTTCAATGGGCAGAGCGGCTACCTCCTCAAGCATGAGTTCATGCGT
CGGCCAGACAAGCAGTTCAACCCATTCTCGGTGGATGGCATCGACGTGGTGGTAGCCACC
ACCCTTTCCATTAAGGTAATCTCGGGGCAGTTCCTGTCAGAACGCAGTGTGCGCACCTAT
GTGGAAGTGGAGCTGTTTGGCCTTCCTGGGGACCCCAAGAGGCGCTATCGCACCAAGCTG
TCCCCCACTGCCAACTCCATCAATCCCGTCTGGAATGAGGAGCCCTTTGTATTTGAGAAG
ATCTTGATGCCTGAGCTGGCCTCCCTCAGGGTGGCTGTGATGGAGGAAGGCAGCAAGTTT
CTCGGACACCGCATCATCCCCATCAATGCCCTGAACACTGGATACCACCATCTGTGCCTG
CGCAGTGAGAGCAACATGCCCCTCACCATGCCTGCGCTCTTCGTCCTCCTGGAGATGAAA
GACTATGTACCTGACACCTGGGCAGATCTCACTGTGGCCCTCGCCAATCCCATCAAGTTC
TTCAATGCCCATGATAAGAAGTCTGTGAAGCTCAAGGAAGCCATGGGCGGTCTGCCTGAG
AAGCCCTTCTCCCCCGGGAGCCCACTTGCCAGCCAGGTGAACGGGGCACCCGCCTCGACC
AGCAATGGGGAGCCGCGCACCGCCAGTCTGGAGGAGCTGCGGGAACTGAAGGGCGTCGCG
AAGCTGCAGCGGCGGCACGAGGAACTGCGGGAGCTGAACCGGCCCGCCCCGCGGCGTTGG
GGCCCCGAGGGC---GCGGACCCGCGCGTGCGG---AAGCTGAGGGACCGGCTGTGCGAG
TGCGTCCTGAAGCGCAAGGAGCAGCACTTGGCCGAGCACATCGCCAAGATGATGGAGCTG
GCCAGAGAGAAACAGGCCGCAGAGCTTAAGACCCTCAAGGAGACCTCAGAGAGCGACACC
AAAGAGATGAAGAAGAAGCTGGAGGCCAAGAGGCTGGAGCGGATCCAGGCCATGGTGAAG
GTCACCGCTGACAAGATGGCCCAGGAGCGGTTGAAGAAAGAGATTAACAACTCCCACATC
CAGGAGGTGGTACAGGTCATCAACCAGATGACAGAGAGCCTGGAGAGGCACCAGGAGAAG
CTGGAGGAGAAGCAGGCGGCCTGCCTGGAGCAGATCCGGGAGCTGGAAAAGCAGTTGCAG
CAGGAGGTGCTGGCAGAGTACGAGGCCAGGATGAAGGGCCTGGAGACTGAGGTGAAGGAG
TCGGTGAGGACCTGCCTCAGGACCTACTTCCCTGCTGAGGCTGAGGACAAG
>PhDi|XM_028506542.1_cds_XP_028362343.1_1
ATGGTGGACCTTACCTTCCACAACTTTGTCTCCTACAAGGAGAACGTGGGCAAGGACTGG
GCTGAAGATGTTCTGGCCCTGGTCAAGCACCCGCTGACAGCCAACGCCCCCCGCACCACC
TTCCTGGACAAGATCCTGGTGAAGCTCAAGATGCAGCTCAACCCCGAAGGGAAGATTCCT
GTGAAGAATTTTTTCCAGATGTTCCCTGCTGACCGAAAGCGGGTAGAAGCTGCCCTCAGT
GCCTGCCACCTCGCCAAAGGCAAGAATGACACCATCAATCCTGAGGACTTCCCAGAATCT
GTCTACAAGAGTTTCCTCATGAACCTCTGCCCTCGGCCAGAAATAGACGAGATCTTCACT
TCCTACCACGCCAAGGCCAAACCCTACATGACCAAGGATCACTTGACCAAATTCATCAAC
CAGAAACAGAGGGACTCCCGCCTCAATTCCTTACTGTTCCCGCCTGCGCGGCCGGACCAG
GTGCAGGGCCTCATTGACAAGTATGAGCCCAGCGGCATCAACGTGCAGAGGGGCCAGCTG
TCCCCGGAGGGCATGGTGTGGTTTCTCTGTGGGCCGGAGAACAGCGTGCTGGCCCAGGAC
AAGCTGCTGCTTCACCACGACATGACGCAGCCACTCAACCATTACTTCATCAACTCCTCA
CACAACACGTACCTGACAGCTGGCCAGTTCTCAGGCCTTTCCTCCGCTGAGATGTACCGC
CAGGTACTGCTGGCTGGCTGCCGCTGTGTGGAGCTGGACTGCTGGAAGGGGAAGCCCCCT
GACGAGGAGCCGATCATCACCCATGGCTTTACCATGACCACAGACATCTACTTCAAAGAA
GCAATCGAAGCAATTGCAGAAAGTGCCTTTAAGACTTCCCCCTATCCTGTCATCCTGTCG
TTTGAAAACCACGTGGACTCACCCCGCCAACAGGCCAAGATGGCCGAGTACTGCCGCACG
ATGTTTGGCGATATGCTGCTCACAGAGCCCCTGGAAAAGTTTCCGCTGAAACCAGGCACC
CCCCTGCCCAGCCCTGAGGATCTGCGTGGCAAGATCCTCATTAAGAACAAGAAGAACCAG
TTTTCTGGCCCGGCATCCTCCAGCAAGGAGGCTGAGGGCAGCTGCCCACCCGATGCCCCT
GTGGTTGAGGACACAGTGTGGGCTGGTGCTGAAGGCACAGCCGGCCTGGAAGTGACAGCT
TACGAGGAGATGTCCAGCCTAGTCAACTACATCCAGCCCACCAAGTTCATCTCCTTTGAG
TTCTCTGCCCAGAAGAACCGAAGTTATGTCATCTCTTCCTTCACGGAGCTCAAGGCTTAT
GACCTGCTCTCCAAGGCCGCAGTGCAATTTGTGGATTATAACAAGCGCCAGATGAGCCGC
ATCTACCCCAAGGGCACCCGCATGGACTCCTCCAACTACCTGCCCCAGATGTTCTGGAAT
GCTGGCTGCCAGATGGTCGCCCTCAACTTCCAGACGATGGACCTGCCCATGCAGCAGAAC
ATGGCGCTGTTTGAGTTCAACGGGCAGACGGGCTACCTCCTCAAGCACGAGTTCATGCGT
CGGCCAGACAAGCAGTTCAACCCGTTCTCGGTGGACCGCATCGACGTGGTGGTAGCCACC
ACTCTTTCCATCAAGGTCATCTCCGGGCAGTTCCTGTCAGAGCGCAGTGTGCGCACCTAT
GTGGAGGTGGAGCTGTTCGGCCTTCCTGGGGACCCCAAGAGGCGCTATCGCACCAAGCTG
TCGCCCACTGCCAACTCTATCAACCCTGTCTGGGATGAGGAGCCCTTTGTCTTCGAGAAG
ATCTTGGTGCCTGAGCTGGCCTCCCTCAGGGTGGCCGTGCTGGAGGAAGGCAACAAGTTT
CTTGGACACCGCATCATCCCCATCAATGCCCTCAATTCTGGGTACCACCATCTGTGCCTG
CACAGCGAGAGCAACATGCCCCTCACCATGCCAGCGCTCTTTGTCTTCCTGGAGATGAAG
GACTACGTACCTGACACCTGGGCAGATCTCACCGTGGCCCTCGCCAACCCCATCAAATTC
TTCAGTGCCCATGACAAGAAGTCCGTGAAGCTCAAGGAAGCCATGGGAGGTCTGTCTGAG
AAGCCCTTCTCTCTCGGGAGTCCAGTTGCCAACCAGGCCAACGGAGCAACTGCCCCAACC
AGCAATGGGGAGCCCCGGACCACCAGTCTGGAGGAGCTGCGGGAGCTGAAAGGCGTTGTG
AAGCTGCAGCGACGGCATGAGGAGCTGCGGGAGCTGGAGCGGCGCAGCGCACGACGCTGG
GGCCCTGAGGGCGGCGCGGACACGCGCATGCGCAGCGAGCTGAGGGACCGGCTGTACGAG
AGCATCCTGAAGCGCAAGCAGCAGCAAGTGGCCGAGCAAATCGCCAAGATGATGGAGCTG
GCCAGAGAGAAACAGGCTGCAGAGCTTAAGAGCCTCAAGGAGACCTCGGAGAGTGACACC
AAAGAGATGAAGAAGAAGCTGGAGGCCAAGAGGCTGGAGCGGATCCAGGCCATGGTCAAG
GTCACCACTGACAAGATGGCCCAGGAACGATTGAAGAGAGAGATTAACAACTCCCACATC
CAAGAAGTAGTGCAGGTCATCAAGCAGATGACAGAGAGCCTGGAGAGGCACCAGGAGAAG
CTGGAGGAGAAGCAGGCAGCCTGCCTGGAGCAGATCCGGGAGATGGAAAAGCAGTTCCAG
CAGGAGGCACTGGCAGAGTACGAGGCCAGGATGAAGGGCCTGGAGGCGGAGGTGAAGGAA
TCCATGAGGACCTGCCTCAGGGCCTGTTTCCCCTCTGAGGCCGAGGACAAG
>PtVa|XM_023527744.1_cds_XP_023383512.1_1
ATGGTGGACCTCACCTTCCACAACTTTGTCTCCTACAAGGAGAACGTGGGCAAGAACTGG
GCTGAAGATGTACTGGCTCTGGTCAAGCATCCGCTGACAGCTAATGCCCCCCGCATTACC
TTCCTGGACAAGATCCTGGTGAAGCTCAAGATGCAGCTCAACCCTGAAGGGAAGATTCCT
GTGAAGAATTTTTTCCAGATGTTTCCTGCTGACCGCAAGCGGGTAGAAGCTGCCCTCAGT
GCCTGCCACCTCCCCAAAGGGAAGAATGATGCCATCAATCCTGAGGACTTCCCAGAGTCT
GTCTACAAGAGTTTCCTCATGAGCCTCTGTCCTCGGCCAGAAATAGATGAGATCTTCACT
TCCTACCATTCCAAGGCCAAACCCTACATGACCAAGGAGCACTTGACCACATTCATCAAC
CAGAAACAGAGGGACTCCCGCCTCAACTCCGTACTGTTTCCGAAAGCGCGGTCTGACCAG
GTGCAGGGCCTCATTGACAAGTATGAGCCCAGTGGTATCAACGTGCAGAGGGGCCAGCTG
TCACCTGAGGGCATGGTATGGTTTCTGTGTGGGCCTGAGAATAGTGTGCTGGCCCAGGAC
AAGCTGCTGCTCCACCATGACATGACACAGCCACTCAATCATTACTTCATCAACTCCTCA
CACAACACCTACCTGACAGCTGGCCAGTTCTCAGGCCTTTCCTCGGCTGAGATGTATCGC
CAGGTGCTGCTAGCTGGCTGCCGCTGTGTGGAGCTGGACTGCTGGAAGGGGAAGCCCCCC
GATGAGGAGCCTATTATCACCCATGGCTTCACCATGACCACAGATATTTACTTCAAGGAA
GCAATTGAAGCGATTGCAGAAAGTGCCTTTAAGACCTCCCCATATCCTGTCATTCTGTCA
TTTGAAAACCACGTGGACTCACCCCGCCAACAAGCCAAGATGGCCGAGTACTGCCGGGTG
ATGTTTGGCGATATGCTGCTCACAGAGCCCCTGGAAAAGTTCCCTCTGAAACCAGGCACC
CCCCTGCCCAGCCCAGAGGATCTCCGTGGCAAGATCCTCATCAAGAATAAGAAGAATCAG
TTTTCTGGCCCAGCATCCCCCAGCACAGAGGCTGAGGGCAGCTGCCCACCCAGTGCCCCT
GTGGGTGGAGACACAGTGTGGACCGGTGAGGAAGGCACAGCGGGCCTGGAGGTGACAGCT
TATGAGGAGATGTCCAGCCTAGTCAACTACATTCAGCCCGCCAAGTTCATCTCCTTCGAG
TTCTCTGCCCAGAAGAACCGAAGTTATGTCATCTCCTCATTCACCGAGCTCAAGGCTTAT
GATCTGCTCTCCAAGGCCACAGTGCAGTTTGTGGACTACAACAAGCGCCAGATGAGCCGC
ATTTATCCCAAGGGAACCCGCATGGACTCCTCCAACTACATGCCCCAGATGTTTTGGAAT
GCTGGTTGCCAGATGGTCGCCCTCAACTTCCAGACGATGGACCTGCCTATGCAGCAGAAC
ATGGCGCTGTTTGAGTTCAATGGGCAGAGCGGCTACCTCCTCAAGCATGAGTTTATGCGT
CGGCCGGACAAGCAGTACAACCCATTCTCGGTGGACCGCATTGACGTGGTGGTAGCCACC
ACCCTCTCCATTACGGTAATCTCTGGGCAGTTCCTGTCAGAACGCAGTGTGCGCACCTAT
GTGGAAGTGGAGCTGTTTGGCCTTCCTGGGGACCCCAAGCGGCGCTATCGCACCAAGCTG
TCGCCCAGTACCAACTCCATCAACCCTGTCTGGAAGGAGGAGCCCTTTGTCTTTGAGAAG
ATCTTGATGCCTGAGTTGGCCTCCCTCAGGGTGGCTGTGATGGAGGAAGGCAACAAGTTT
CTCGGACACCGCATCATCCCCATCAATGCCTTGAATTCTGGATACCACCATCTGTGCCTG
CACAGCGAGAGCAACATGCCCCTCACCATGCCTTCACTCTTTGTCTTCCTGGAATTGAAG
GACTATGTACCTGACAGGTGGGCAGATCTCACCGTGGCCCTTACCAATCCCATCAAGTTC
TTCAGTGCCCAAGATAAGAAGTCTGTGAAGCTCAAGGAAGCCACGGGAGGTCTGCCTGAG
AAGCCTTTCCCTCTGGGGAGTCCAGTTGCCAGCCAGGTCAATGGGGCAGCTGCCCCAACA
AGCAATGGAGAGCTGCGGACTACCAGCCCCGAGGAGCTACGAGAGTCGAAGGGCGTCGTG
AAGCTGCAGCGGCGGCATGAGGAACTGCGAGAGCTTGAGCGGCGCGGTGCGCGGCGCTGG
GGTCCCGAGGGC---ACGGACCTGCGTGTGCGC---GAGCTGAGGGACAGGCTGTACGAG
TGTATCCTGAAGCGCAAGGAGCAGCACGTGGCTGAGCAAATCACCAAGATGATGGAGCTG
GCTAGAGAGAAACAGGCTGCAGAGCTTAAGACTCTCAAGGAGACCTCAGAGAGTGACACT
AAAGAGATGAAGAAAAAGCTGGAGGCCAAGAGGCTGGAGCGGATCCAGGCCATGGTCAAG
GTTACCACGGACAAGATGGCCCAGGAGAGGTTGAAAAGAGAGATTAACAACTCCCATATC
CAGGACGTGGTGCAGGTCGTCAAACAGATGACAGAGAACCTGGAGAGGCATCAGGAGAAG
CTGGAGGAGAAGCAGGCAGCTTGCCTGGAACAGATCCGGGAGATGGAAAAGCAGTTCCAG
CAGGAGGCACTGACAGAATATGAGGCCAGGATGAAGGGCCTGGAGGCTGAGGTGAAGGAG
TCATTGAAGACCTGCTTCAGGGCGTGCTTCCCTTCTGAGACTGAGGACAAG
>RhFe|XM_033109462.1_cds_XP_032965353.1_1
ATGGTGGACCTTACCTTCCACAACTTTGTCTCCTACAAGGAGAATGTGGGCAAGGACTGG
GCTGAAGATGTTTTGGCTCTGGTCAAGCACCCGCTGACGACTAACGCTTCCCGCAGCACC
TTTCTGGACAAAATCCTGGTGAAGCTCAAGATGCAGCTGAACCCTGAAGGGAAGATTCCT
GTGAAGAATTTTTTCCAGATATTTCCTGCTGACCGCAAGCGGGTAGAAGCTGCCCTCAGC
GCCTGCCACCTCCCCAAAAGCAAGAATGACTCCATCAATCCTGAGGACTTCCCAGAATCT
GTCTACAAGAGTTTCCTCATGAACCTTTGTCCTCGGCCAGAAATTGATGAGATCTTCACT
ACCTACCATGCCAAGGCCAAACCCTACATGACAAAGGAGCACTTGACCAAATTCATCAAC
GAGAAACAGAGGGACCCCCGCCTCAACTCCTTACTGTTCCCGCCCGCGCGGCCTGACCAG
GTGCAGGGCCTCATCGAGAAGTATGAACCCAGTGGCATCAACGTGCAGAGGGGCCAGCTG
TCACCCGAGGGCATGGTGTGGTTTCTCTGTGGGCCAGAGAACAGCGTCCTGGCCCAGGAC
AAGCTGCTGCTGCACCACGATATGACTCAGCCACTCAATCATTACTTCATCAACTCCTCA
CACAACACCTACCTGACAGCGGGCCAGTTCTCAGGCCTTTCCTCGGCTGAGATGTACCGC
CAGGTGCTGCTGGCTGGCTGCCGCTGTGTGGAGCTCGACTGCTGGAAGGGGAAGCCCCCA
GATGAGGAGCCTATTATCACCCACGGCTTCACCATGACCACAGACATCTACTTCAAGGAA
GCAATTGAAGCGATTGCAGAAAGTGCCTTTAAGACCTCCCCCTATCCTGTCATCCTGTCG
TTTGAAAATCATGTGGACTCACCCCGCCAACAAGCCAAGATGGCTGAGTACTGCCGGATG
ATGTTTGGTGACATGCTGCTCACAGAGCCCCTGGAAAACTTCCCACTGAAAGCAGGCACT
CCCCTGCCCAGCCCCGAGGAGCTCCGTGGCAAGATCCTCATCAAGAACAAGAAGAACCAG
TTTTCTGGGTCAGCATCCCCCAGCACAGAGGCTGAGGGCAGCTGCCCATCCAATGCCCCT
GTGGGTGGGGACACAGTGTGGGCTGATGAGGAAGGCACAGCGGGCCTGGAGGTGACAGCT
TATGAAGAGATGTCCAGCCTAGTCAACTACATCCAGCCCACCAAGTTCATCTCCTTCGAG
TTTTCTGCCCAGAAGAACCGAAGTTATGTCATCTCCTCCTTCACAGAGCTCAAGGCTTAT
GACCTGCTCTCCAAGGCTGCAGTGCAGTTTGTGGACTACAACAAGCGCCAGATGAGCCGC
ATTTACCCCAAGGGCACCCGCATGGACTCCTCCAACTACATGCCCCAGATGTTCTGGAAT
GCTGGTTGCCAGATGGTCGCCCTCAACTTCCAGACGATGGACCTGCCCATGCAGCAGAAC
ATGGCGCTGTTTGAGTTCAATGGGCAGAGCGGCTACCTCCTCAAGCATGAGTTCATGCGA
CGACCAGATAAGCAGTTCAACCCGTTCTCAGTGGACCGCATCGACGTGGTGGTAGCCACC
ACCCTCTCCATTCAGGTAATCTCTGGGCAGTTCCTGTCAGAACGCAGTGTACGTACCTAC
GTGGAAGTGGAGTTGTTTGGCCTTCCTGGGGACCCCAAGAGGCGCTATCGCACCAAGCTG
TCACCCACGACCAACTCTATCAATCCAATGTGGAAGGAGGAGCCCTTCGTCTTTGAGAAG
ATCTTGATGCCTGAGCTGGCCTCTCTCAGGGTGGCTGTGATGGAGGAAGGCAACAAATTT
CTTGGACAGCGTATCATCCCCATCAATGCCCTGAATGCTGGATACCACCATCTGTGCCTG
CACAGTGAGAGCAATATGCCCCTCACCATGCCTTCGCTCTTTGTCCTCCTGGAGATGAAG
GACTATGTACCTGACACCTGGGCAGATCTCACCGTGGCCCTCGCCAATCCCATCAAGTTC
TTCAATGCCCACGATAAGAAGTCTGTGAAGCTCGAGGAAGCCCTGGGAGGCCTGCCTGAG
AAGCCCTTCTCTCCTGAGAGTCCAGTTGCTAGCCAGGTCAATGGGACAACTGCCCCAACA
AGCAACGGGGAGCCGCGAACCACCAGCTTGGAGAAGCTGCGGGAGCTGAAGGGCATCGTG
AAGCTGCAGCGGCGGCACGAGGAGCTGCGAGAGCTGGAGCGGCGCGGGGCGCGGCGCTGG
GGCCCCGAGGGC---GCAGACACGCGCGTGCGC---GAGCTGAGGGACAAGCTGTATGAG
TGCCTTCTGAAGCGCAAGGAGCAGCACGTGGCCGAGCAAATCGCCAAGATGATGGAGCTG
GCCAGAGAGAAACAGACTGCGGAGCTTAAGACCCTGAGGGAGACCTCAGAGAATGACACT
AAAGAAATGAAGAAAAAGCTGGAGGCCAAGAGGTTGGAGCGGATCCAGGCCATGATCAAG
GTCACCGCGGACAAAATGGCCCAAGAGAGGTTGAAGAGAGAGATTAACAACTCCCACATC
CAGGAGGTGGTACAGGTCATCAAACAGATGACAGACAGCCTGGAGAGGCATCAGGAGAAG
CTGGAGGAGAAGCAGGCAGCTTGCCTGGAACAGATCCGGGAGATGGAAAAGCAGTTCCAT
CAGGAGGCACTGGCAGAGTATGAGGTCAGGATGAAGGGCCTGGAGGCTGAGGTGAAAGAG
TCGGTGAGGACCTGCCTCAGGACCTGCTTCCCCTCTGAGGCAGAGGACAAG
>RoAe|XM_016152201.1_cds_XP_016007687.1_1
ATGGTGGACCTCACCTTCCACAACTTTGTCTCCTACAAGGAGAACGTGGGCAAGAACTGG
GCTGAAGATGTACTGGCTCTGGTCAAGCACCCACTGACAGCTAACGCCCCCCGCAGTACC
TTCTTGGACAAGATCCTGGTGAAGCTCAAGATGCAGCTCAACCCTGAAGGGAAGATTCCT
GTGAAGAATTTTTTCCAGATGTTTCCTGCTGACCGCAAGCGGGTAGAAGCTGCCCTCAGT
GCCTGCCACCTCCCCAAAGGGAAGAATGATGCCATCAATCCTGAGGACTTCCCAGATTCT
GTCTACAAGAGTTTCCTCATGAACCTCTGTCCTCGGCCAGAAATAGATGAGATCTTCACT
TCCTACCATGCCAAGGCCAAACCCTACATGACCAAGGAGCACTTGAGCAAATTCATCAAC
CAGAAACAGAGGGACTCCCGCCTCAACTCCTTACTGTTTCCGCCAGTGCGGCCTGACCAG
GTGCAGGGCCTCATTGAAAAGTATGAGCCCAGTGGCATCAACGTGCAGAGGGGCCAGCTG
TCACCTGAGGGCATGGTATGGTTTCTCTGTGGGCCTGAGAATAGTGTGCTGGCTCAGGAC
AAGCTGCTACTCCACCATGACATGACACAGCCGCTCAATCATTATTTCATCAACTCCTCA
CACAACACCTACCTGACAGCTGGCCAGTTCTCAGGCCTTTCCTCGGCTGAGATGTATCGC
CAGGTGCTGCTTGCTGGCTGCCGCTGTGTGGAGCTGGACTGCTGGAAGGGGAAGCCCCCC
GATGAGGAGCCTATTATCACCCATGGCTTCACCATGACCACAGATATCTACTTCAAGGAA
GCAATTGAAGCGATTGCAGAAAGTGCCTTTAAGACCTCCCCGTATCCTGTCATTCTGTCA
TTTGAAAACCATGTGGACTCACCCCGCCAACAAGCCAAGATGGCTGAGTACTGCCGGGTG
ATGTTTGGTGATATGCTGCTCACAGAGCCCCTGGAAAAGTTCCCTCTGAAACCAGGCACC
CCCCTGCCCAGCCCTGAGGATCTCCGTGGCAAGATCCTCATCAAGAATAAGAAGAATCAG
TTTTCTGGCTCAGCATCCCCCAGCACAGAGGCTGAGGGTAGCTGCCCACCCAGTGGCCCT
GTGGGTGGGGACACAGTGTGGACGGGTGAGGAAGGCACAGCGGGCCTGGAGGTGACAGCT
TATGAGGAGATGTCCAGCTTAGTCAACTACATTCAGCCCACTAAGTTCATCTCCTTTGAG
TTCTCTGCCCAGAAGAACCGAAGTTATGTCATCTCCTCATTCACAGAGCTCAAGGCTTAT
GATCTTCTCTCCAAGGCCACAGTGCAGTTTGTGGATTACAACAAGCGCCAGATGAGCCGC
ATTTATCCCAAGGGAACCCGCATGGACTCCTCCAACTACATGCCTCAGATGTTTTGGAAT
GCTGGTTGCCAGATGGTCGCCCTCAACTTCCAGACGATGGACCTGCCTATGCAACAGAAC
ATGGCACTGTTTGAATTCAATGGGCAGAGCGGCTACCTCCTCAAGCATGAGTTTATGCGT
CGGCCGGACAAGCAGTTCAACCCATTCTCGGTGGACCGCATTGATGTGGTGGTAGCCACC
ACCCTTTCCATTACGGTAATCTCTGGGCAGTTCCTGTCGGAACGCAGTGTGCGCACCTAT
GTGGAAGTGGAGCTGTTTGGCCTTCCTGGGGACCCCAAGAGACGCTATCGCACCAAGCTG
TCACCCAGTACCAACTCCATCAACCCTGTCTGGAAGGAGGAGCCCTTTGTCTTTGAGAAG
ATCTTGATGCCTGAGTTGGCCTCCCTCAGGGTGGCTGTGATGGAGGAAGGCAACAAGTTT
CTCGGACACCGCATCATCCCCATCAATGCCCTGAATTCTGGGTACCACCATCTGTGCCTG
CACAGCGAGAGCAACATGCCCCTCACCATGCCTTCACTCTTTGTCTTGCTGGAGATGAAG
GACTATGTACCTGACACGTGGGCAGATCTCACTGTGGCCCTTGCCAATCCCATCAAGTAC
TTCAATGCCCAAGATAAGAAGTCTGTGAAGCTCAAGGAAGACATGGGAGGTCCGCCTGAG
ATGCCCTTCCCTCTGGGGAGTCCAGTTGCCAGCCAGGTCAATGGGGCAGCTGCCCCAACA
AGCAATGGAGAGCCGCGGACCACTAGCCCGGAGGAGCTGCGGGAGTTGAAGGGCATCGTG
AAGCTGCAGCGGCGGCATGAGGAGCTGCGAGAGCTTGAGCGGCGCGGTGCGCGGCGCTGG
GGTCCCGAGGGC---ATGGATCTGCGTGTGCGC---GAGCTGAGGGACAGGCTGTATGAG
TGTGTCCTGAAGCGCAAAGAGCAGCACGTGGCCGAGCAAATCACCAAGATGATGGAGCTG
GCTAGAGAGAAACAGGCTGCAGAGCTTAAGACCCTCAAGGAGACCTCAGAGAGTGACACT
AAAGAGGTAAAGAAAAAGCTGGAGGCCAAGAGGCTGGAGAGGATCCAGGCCATGATCAAG
GTTACGACAGACAAGATGGCCCAGGAGAGGTTGAAAAGAGAGATTAACAACTCCCATATC
CAGGAGGTGGTGCAGGTCATCAAACAGATGACAGAGAGCCTGGAGAGGCATCAGGAGAAG
CTGGAGGAGAAGCAGGCAGCTTGCCTGGAACAGATCCGGGAGATGGAAAAGCAGTTCCAG
CAGGAGGCACTGACAGAATACGAGGCCAGGATGAAGGGCCTGGAGGCTGAGGTGAAGGAG
TCAGTGAAGACCTGCCTCAGGGCGTGCTTCCCTTCTGAGGCCGAGGACAAG
