# Supplementary material for: Positively selected genes in the hoary bat (Lasiurus cinereus) lineage: prominence of thymus expression, immune and metabolic function, and regions of ancient synteny
Source: PeerJ. 2022 Mar 17;10:e13130. doi: 10.7717/peerj.13130 (PMC8934532; doi:10.7717/peerj.13130)
Supplement: Supplemental Information 4 — Likely alignment errors have been manually deleted between conserved codons. Recovery of the original codon positions requires alignment to the original accessions in each orthogroup. [file peerj-10-13130-s004.zip › renamed.manual/OG0004708.manual.fas]

>EpFu|XM_028155752.1_cds_XP_028011553.1_1
CTGCAGTGCGGCTACTGCCACGAGCTCTTCGTGGAGGAGACCTCGCTGCTGGGCCACGTG
GAGCAGGCGCACGGCGGGGAGAAGAAGAAC------GCGTGCGGCCTGTGCTCGGAGAGC
TTCCTCACCGCGGAGGAGCTGTACAGCCACGTGGACAGCCACCAGCAGGCCGAGTCCTGC
AACCACAGCGACAGCCCGTCGCTCGTCACCGTGGGCTACACCTCCGTGTCCAGCACCACG
CCCGACTCCAACCTGTCGGTGGACAGCTCCACCATGGTGGAGGCCGCCCCGCCCCTGCCC
AAGAGCCGCGGGCGGAAGCGGGCCGCCCCGCAGGCCGCCGACGTGGCCGGGGCCTCGGGC
AAGCAGGCCAAGGTGACCTACAGCTGCATCTACTGCAGCAAGCAGCTGTTCTCGAGCCTG
GCCGTGCTGCAGATCCACCTGAAGACGATGCACCTGGACAAGCCCGAGCAGGCGCACATC
TGCCAGTACTGCCTGGAGGTGCTGCCCTCGCTGTACAACCTGAACGAGCACCTGAAGCAG
GCGCACGAGGCCCAGGACCCCGGCCTGCTCGTGTCGGCCGTGCCCGCCATCGTCTACCAG
TGCAACTTCTGCTCCGAGGTCGTCAACGACCTCAACACGCTCCAGGAGCACATCCGCTGC
TCGCACGGCTTCGCCAACCCCGTGGCCAAGGACAGCAACGCCTTCTTCTGCCCCCACTGC
TACATGGGCTTCCTCACGGACTCCTCCCTCGAGGAGCACATCCGGCAGGTCCACTGCGAC
CTCAGCGGC---TCCCGGTTCGGGTCGCCCGTGCTCGGGACGCCCAAGGACCCCGTCGTC
GAGGTCTACTCCTGTTCCTATTGCACCAACTCCCCCATCTTCAACAGCGTCCTCAAGCTG
AACAAGCACATCAAAGAGAACCACAAGAACATCCCCCTGGCCCTGAACTACATCCACAAC
GGGAAGAAGTCCCGGGCCCTGAGCCCGCTGTCCCCCGTGGCCATCGAGCAGGCCTCCCTG
AAGATGATGCAGGCGGCGGGGGGCGCGCCCGCGCGGCCGGCCGGGGAGTACGTCTGCAAC
CAGTGCGGCGCCAAGTACGCGTCCCTGGACAGCTTCCAGACGCACCTGAAGACGCACCTG
GACACGGTGCTGCCGAAGCTGACCTGCCCGCAGTGCAGCAAGGAGTTCCCCAACCAGGAG
TCGCTGCTGAAGCACGTGACCATCCACTTCATGATCACCTCGACCTACTACATCTGCGAG
AGCTGCGACAAGCAGTTCACGTCGGTGGACGACCTGCAGAAGCACCTGCTGGACATGCAC
ACCTTCGTCTTCTTCCGCTGCACGCTGTGCCAGGAGGTCTTCGACTCCAAGGTGTCCATC
CAGCTGCACCTGGCGGTGAAGCACAGCAACGAGAAGAAGGTGTACCGCTGCACCTCCTGC
AACTGGGACTTCCGCAGCGAGGCCGACCTGCAGCTGCACGTGCGCCACAACCACCTGGAG
AACCAGGGCAAGGCCCACAAGTGCATCTTCTGCGGCGAGGCCTTCGGCACCGAGGTGGAG
CTGCAGTGCCACATCACCACGCACAGCAAGAAGTACAACTGCCGCTTCTGCAGCAAGGCC
TTCCACGCCATCATCCTGCTGGAGAAGCACCTGCGCGAGAAGCACTGCGTCTTCGAGGCC
AAGACGCCCAACGGCGGGGCCAACGGG---------------GCGTCCGAGCAGGTGCAG
AAGGAGGAGGCGGAGCTGCAGACGCTGCTGACCAACAGCCAGGAGTCGCACAACAGCCAC
GACGGCAGCGAGGAGGACGTGGACGCGTCGGAGCCCATGTACGGCTGCGACATCTGCGGG
GCGGCCTACACCATGGAGACGCTGCTGCAGAACCACCAGCTGCGCGACCACAACATCCGG
CCGGGCGAGAGCGCCATCGTCAAGAAGAAGGCGGAGCTCATCAAAGGGAACTACAAGTGC
AACGTGTGCTCCCGCACCTTCTTCTCCGAGAACGGGCTCCGCGAGCACATGCAGACGCAC
CTGGGCCCCGTCAAGCACTACATGTGCCCCATCTGCGGCGAGCGCTTCCCCTCGCTGCTC
ACGCTCACCGAGCACAAGGTCACGCACAGCAAGAGCCTGGACACGGGGAACTGCCGCATC
TGCAAGCTGCCGCTGCAGAGCGAGGAGGAGTTCCTGGAGCACTGCCAGATGCACCCCGAC
CTGCGCAACTCGCTCACCGGCTTCCGCTGCGTGGTCTGCATGCAGACGGTCACCTCCACG
CTCGAGCTCAAGATCCACGGCACCTTCCACATGCAGAAGACCGGCGGCGGGGCCGCGGTC
CAGGCCGCGGGGCGCGGC------------CCGCACGTCCCGAAACTGTACAAGTGCGCC
TCCTGCCTCAAGGAGTTCCGCTCCAAGCAGGACGGGGGGCCGAAGACGCGCTGCTCCAGC
TGCAACGTCAAGTTCGAGTCGGAGAGCGAGCTGCAGAGCCACGTGCAGGCCGTGCACCGG
GAGCTGCTGCCCGACGGCGGCGGCGGCGCGCCGCTGAAGACCCCGCAGGTCTCGCCCATG
CCCCGGATCAGCCCCTCCCAG
>HiAr|XM_019656171.1_cds_XP_019511716.1_1
CTCCAGTGTGTCTACTGCCATGAGCTTTTTGTAGAAGAGACCTCCCTCATGAACCACATG
GAGCAGATGCACGGTGGGGAGAAGAAGAAC------TCTTGCAGCATTTGTTCTGAGAGT
TTCCACACGGTGGAGGAATTGTACAGCCACATGGATAGTCACCAGCAACCAGAGTCGTGC
AATCACAGTAACAGTCCTTCCCTGGTCACGGTGGGCTACACCTCCGTGTCCAGCACGACT
CCGGATTCCAACCTTTCAGTGGACAGCTCAACAATGGTGGAAGCTGCCCCACCAATCCCA
AAGAGTCGAGGGAGGAAGCGGGCTGCTCAGCAAACCCCTGACATGACTGTTGCCTCAAGT
AAACAAGCAAAAGTTACCTACAGCTGTATTTACTGCAACAAGCAGCTATTTTCGAGTCTA
GCGGTTCTGCAGATTCACTTGAAAACTATGCATTTAGATAAGCCAGAACAGGCCCATATT
TGTCAGTATTGCTTGGAGGTATTGCCCTCACTCTATAACCTAAATGAACATCTTAAGCAA
GTGCATGAAGCTCAGGACCCAGGTCTGATTGTTTCTGCCATGCCTGCCATAGTCTACCAG
TGCAACTTCTGCTCTGAAGTTGTCAACGACCTCAACACGCTCCAGGAACACATCCGATGT
TCTCACGGATTTGCGAACCCTGCAGCAAAGGATAGCAATGCATTCTTTTGTCCCCATTGC
TACATGGGGTTTCTCACTGACTCTTCCCTTGAAGAGCATATAAGACAGGTCCATTGTGAC
CTCAGTGGC---TCCCGATTTGGGTCTCCAGTACTTGGGACTCCAAAAGAACCTGTAGTA
GAAGTCTATTCTTGTTCCTATTGTACGAATTCTCCAATATTCAACAGCGTTCTTAAACTG
AACAAACATATCAAAGAGAATCATAAAAATATTCCCTTGGCCCTGAATTATATTCATAAT
GGGAAGAAATCCAGGGCCTTGAGCCCCCTATCTCCTGTGACCATAGAGCAAACATCTCTT
AAGATGATGCAGGCAGTGGGAGGTACACCTGCGCGTCCGGCCGGAGAATATATCTGTAAC
CAGTGTGGTGCTAAGTACACGTCCCTAGACAGCTTTCAGACTCACCTAAAAACTCATCTT
GACACTGTGCTTCCGAAGCTGACCTGTCCTCAGTGCAACAAGGAATTCCCCAACCAGGAA
TCCTTGCTGAAGCACGTTACCATTCATTTTATGATCACTTCAACGTATTACATCTGCGAG
AGTTGTGATAAGCAGTTCACATCAGTGGATGACCTTCAGAAACACCTGCTGGACATGCAT
ACCTTTGTCTTCTTCCGCTGCACCCTCTGCCAAGAAGTTTTTGACTCAAAAGTGTCCATT
CAACTCCACTTGGCTGTGAAGCACAGCAACGAAAAGAAAGTCTACAGGTGCACCTCTTGC
AACTGGGACTTCCGCAATGAGACTGACTTGCAGCTCCATGTGAAACACAATCACCTGGAA
AATCAAGGGAAAGTACACAAGTGCATTTTCTGTGGTGAGTCTTTTGGCACTGAGGTGGAG
CTTCAGTGCCACATCACCACCCACAGTAAGAAATACAACTGCAAGTTCTGCAGCAAAGCC
TTCCATGCGATCATTTTGCTGGAGAAACACTTGCGGGAAAAACATTGTGTGTTTGAAACC
AAGACTCCGAACTGTGGAACAAATGGG---------------GCTTCCGAGCAAGTGCAG
AAGGAGGAGGTAGAGCTGCAGACCTTGTTGACCAACAGCCAGGAATCCCACAATAGTCAC
GATGGGAGCGAAGAAGATGTGGACACCTCGGAGCCTATGTATGGGTGTGACATCTGTGGA
GCAGCCTACACTATGGAAACGCTGCTGCAGAATCATCAGCTCCGAGATCACAACATCAGA
CCCGGAGAGAGTGCCATCGTGAAGAAGAAAGCCGAGCTCATTAAAGGGAATTATAAGTGT
AACGTGTGCTCTCGAACCTTCTTCTCTGAAAATGGCCTCCGTGAACATATGCAGACTCAC
CTAGGCCCTGTCAAACACTACATGTGCCCTATTTGCGGAGAGCGGTTTCCCTCCCTTTTA
ACTCTTACCGAACACAAAGTCACGCATAGTAAGAGTCTGGATACTGGAAACTGCCGGATT
TGCAAGATGCCTCTCCAGAGTGAGGAGGAGTTTTTAGAGCATTGCCAAATGCATCCTGAC
TTGCGGAATTCCCTGACGGGATTTCGCTGCGTGGTCTGCATGCAGACAGTGACCTCCACC
TTAGAACTCAAAATCCATGGGACATTCCACATGCAAAAGACAGGAAATGGTTCCGCAGTC
CAGACCACAGGGCGTGGC------------CAGCACGTCCAGAAACTGTACAAGTGCGCG
TCTTGCCTCAAAGAGTTCCGTTCCAAGCAAGATGGGGGACTGAAGACTCGCTGCTCCAGC
TGCAACGTTAAGTTTGAATCTGAAAGTGAACTTCAGAACCACATCCAAACAGTCCACCGA
GAGCTCGTGCCAGATAGCAAC---AGCACACAGTTGAAAACTCCGCAAGTCTCGCCAATG
CCCAGAATCAGTCCCTCCCAG
>LaCi|221-exonerate_protein2genome-gene-0.0-mRNA-1
CTGCAGTGCGGCTACTGCCACGAGCTGTTCGTGGAGGAGACCTCGCTGCTGGGCCACGTG
GAGCAGGCGCACGGCGGCGAGAAGAAGAACAACAACGCCTGCAGCCTCTGCTCCGAGAGC
TTCCTCACCGTGGAGGAGCTGTNNNNNNNNNNNNNNNNNNNNNNNNNNNNNNNNNNNNNN
NNNNNNNNNNNNNNNNCCTCCCTGGTCACCGTGGGCTACACCTCCGTGTCCAGCACCACA
CCCGACTCCAACCTGTCCGTGGACAGCTCCACCATGGTAGAGGCCGCCCCGCCCCTGCCC
AAGAGCCGCGNNNNN------------------------------NNNNNNNNNNNNNGC
AAGCAGGCCAAGGTGACCTACAGCTGCATCTACTGCAGCAAGCAGCTCTTCTCCAGCCTG
GCCGTCCTGCAGGTGCACCTGAAGACCATGCACCTGGACAAGCCCGAGCAGGCGCACATC
TGCCAGTGCTGCCTGGAGGTGCTGCCCTCGCTCTACAACCTCCACGAGCACCTGAGGCAG
GTGCACGAGGCCCAGGAGCCCGGCCTGCTCCTGTCGGCCCTGCCCGCCCTCGTCTACCAG
TGCAACTTCTGCTCCGAGGTGGTCCACGACCTCAACACGCTGCAGGAGCACATCCGCTGC
TCGCACGGCTTCGCCAACCCCGTGGCCAAGGACAGCAACGCCTTCTTCTGCCCCCACTGC
TACATGGGCTTCCTCACGGACTCGTCCCTGGAGGAGCACATCCGGCAGGTGCACTGCGAC
CTGGGCGGCGGCTCGCGGTTCGGCTCGCCCGTGCTGGGGACGCCCAAGGACCCCGTGGTG
GAGGTCTACTCCTGCTCCTACTGCACCAACTCGCCCATCTTCAACAGCGTCCTCAAGCTG
AACAAGCACATCAAGGAGAACCACAAGAACATCCCGCTGGCCCTGAACTACATCCACAAC
GGGAAGAAGGCGCGGGCCCTGAGCCCCCTGTCCCCCGTGGCCCTGGAGCAGACCTCCCTG
AAGATGATGCANNNNNNNNNN---------------NNNNNNNNNNNNTACGTCTGCAAC
CAGTGCGGCGCCAAGTACGCCTCGCTGGACGGCTTCCAGACGCACCTCAAGACGCACCTG
GACACGGTGCTGCCCAAGCTGACTTGCCCGCAGTGCCACAAGGAGTTCCCCAACCAGGAG
TCGCTGCTGAAGCACGTGACCGTCCACTTCATGATCACCTCCACCTACTACATCTGCGAG
AGCTGCGACAAGCAGTTCACGTCGGTGGACGACCTGCAGAAGCACCTGCTGGACATGCAC
ACCTTCGTCTTCTTCCGCTGCACGCTGTGCCAGGAGGTCTTCGACTCCAAGGTGTCCATC
CAGCTGCACCTGGCCGTCAAGCACAGCAACGAGAAGAAGGTCTACCGCTGCACCTCCTGC
AACTGGGACTTCCGCAGCGAGGCCGACCTGCAGCTGCACGTGCGCCACAACCACCTGGAG
AACCAGGGCAAGGCGCACAGGTGCATCTTCTGCGGCGAGGCCTTCGGCACCGAGGTGGAG
CTGCAGTGCCACATCACCACGCACAGCAAGAAGTACAACTGCCGCTTCTGCAGCAAGGCC
TTCCACGCCATCATCCTGCTGGAGAAGCACCTGCGCGAGAAGCACTGCGTCTTCGAGGCC
AAGACGCCCAANNNNNNNNNNNNNNNNNNNNNNNNNNNNNNNNNNNNCGAGCAGGCGCAC
AAGGAGGAGGCGGAGCTGCAGACGCTGCTGGCCAACAGCCAGGAGGCGCCCAACAGCCAC
GACGGCAGCGAGGAGGACGTGGACGCCTCGGAGCCCATGTACGGCTGCGACATCTGCGGC
GCCGCCTACACCATGGAGACGCTGCTGCAGAACCACCAGCTGCGCGACCACAACATCCGG
CCCGGCGAGAGCGCCATCGTCAAGAAGAAGGCGGAGCTCATCAAGGGCAACTACAAGTGC
AACGTCTGCTCCCGCACCTTCTTCTCCGAGAACGGGCTGCGGGAGCACATGCAGACGCAC
CTGGGCCCCGTCAAGCACTACATGTGCCCCATCTGCGGCGAGCGCTTCCCCTCGCTGCTC
ACGCTCACCGAGCACAAGGTCACGCACAGCAAGAGCCTGGACACGGGCACCTGCCGCATC
TGCAAGCTGCCGCTGCAGAGTGAGGAGGAGTTCCTGGAGCACTGCCAGATGCACCCCGAC
CTGCGCAACTCGCTCACGGGCTTCCGCTGCGTGGTCTGCATGCAGACCGTCACCTCCACG
CTCGAGCTCAAGATCCACGGCACCTTCCACATGCAGAAGACGNNNNNNNNNNNNNNNNNN
NNNNNNNNNNNNNNNNNNNNNNNNNNNNNNCCGCACGTCCCCAAACTGTACAAGTGCGCC
TCCTGCCTCAAGGAGTTCCGCTCCAAGCAGGACGGGGGCCCCAAGACCCGCTGCTCCAGC
TGCAACGTCAAGTTCGAGTCCGAGGGCGAGCTGCAGAGCCACGTGCAGGCCGTGCACCGG
GAGCTGCTGCCCGATGGCGGG---GGCGCGCCCCTCAAGACCCCGCAGGTCTCGCCCATG
CCCCGGATCAGCCCCTCCCAG
>MyLu|XM_006105409.3_cds_XP_006105471.2_1
CTGCAGTGCGGCTACTGCCACGAGCTCTTCGTGGAGGAGGCCTCGCTGCTGGGCCACGTG
GAGCAGGCGCACGGCGGCGAGAAGAAGAAC------GCGTGCAGCCTGTGCTCCGAGAGC
TTCCTGACGGTGGAGGAGCTGTACAGCCACGTGGACAGCCACCAGCAGCCCGAGTCCTGC
AACCACAGCAACAGCCCGTCCCTCGTCACCGTGGGCTACACCTCCGTGTCCAGCACCACG
CCCGACTCCAACCTGTCGGTGGACAGCTCCACGATGGTGGAGGCCGCCCCGCCCCTGCCC
AAGAGCCGCGGGCGGAAGCGGGCCGCCCCGCAGGCCGCCGACGTGGCCGGGGCCTCGGGC
AAGCAGGCCAAGGTGACCTACAGCTGCGTGTACTGCAGCAAGCAGCTCTTCTCCAGCCTG
GCCGTCCTGCAGATCCACCTCAAGACGATGCACCTGGACAAGCCGGAGCAGGCCCACATC
TGCCAGTACTGCCTGGAGGTGCTGCCCTCGCTCTACAACCTGAACGAGCACCTGAAGCAG
GTGCACGACGCTCAGGACCCCGGGCTGCTCGTGTCGGCCATGCCCGCCATCGTCTACCAG
TGCAACTTCTGCTCCGAGGTCGTCAACGACCTCAACACGCTCCAGGAGCACATCCGCTGC
TCGCACGGCTTCGCCAACCCCGTGGCGAAGGACAGCAACGCGTTCTTCTGCCCCCACTGC
TACATGGGCTTCCTCACGGACTCTTCCCTCGAGGAGCACATCCGGCAGGTCCACTGCGAC
CTCAGCGGC---TCCCGGTTCGGGTCCCCGGTGCTCGGGACGCCCAAAGACCCCGTGGTG
GAAGTCTACTCCTGCTCCTATTGTACAAACTCCCCCATCTTCAACAGCGTCCTCAAGCTG
AACAAACACATCAAAGAGAACCACAAAAACATTCCCTTGGCCCTGAATTACATCCACAAC
GGGAAGAAGTCCCGGGCCCTGAGCCCCCTGTCCCCCGTGGCCCTGGAGCAGACCTCCCTG
AAGATGATGCAGGCGGTGGGGGGCGCGCCCGCGCGGCCGGCCGGGGAGTACGTCTGCAAC
CAGTGCGGTGCTAAGTACACGTCCCTGGACGGCTTCCAGACGCACCTGAAGACGCACCTG
GACACGGTGCTGCCGAAGCTGACCTGCCCCCAGTGCAGCAAGGAGTTCCCCAACCAGGAG
TCGCTGCTGAAGCACGTCACCATCCACTTCATGATCACCTCGACCTACTACATCTGCGAG
AGCTGCGACAAGCAGTTCACGTCGGTGGACGACCTGCAGAAGCACCTGCTGGACATGCAC
ACCTTCGTCTTCTTCCGCTGCACGCTGTGCCAGGAGGTCTTCGACTCCAAGGTGTCCATC
CAGCTGCACCTGGCGGTGAAGCACAGCAACGAGAAGAAGGTGTACCGCTGCACCTCCTGC
AACTGGGACTTCCGCAGCGAGGCCGACCTGCAGCTGCACGTGCGCCACAACCACCTGGAG
AACCAGGGCAAGGCGCACAAGTGCATCTTCTGCGGCGAGGCCTTCGGCACCGAGGTGGAG
CTGCAGTGCCACATCACCACACACAGCAAGAAGTACAACTGCCGCTTCTGCAGCAAGGCC
TTCCACGCCATCATCCTGCTGGAGAAGCACCTGCGGGAGAAGCACTGCGTCTTCGAGGCC
AAGACGCCCAACGGCGGGGCCAACGGT---------------GCGTCCGAGCAGGTGCAG
AAGGAGGAGGTGGAGCTGCAGACGCTGCTGACCAACAGCCAGGAGTCCCACAACAGCCAC
GACGGCAGCGAGGAGGACGTGGACGCCTCGGAGCCCATGTACGGCTGCGACATCTGCGGC
GCGGCCTACACCATGGAGACGCTGCTGCAGAACCACCAGCTGCGGGACCACAACATCCGG
CCCGGCGAGAGCGCCATCGTCAAGAAGAAGGCGGAGCTCATCAAGGGCAACTACAAGTGC
AACGTGTGCTCGCGCACCTTCTTCTCCGAGAACGGGCTCCGCGAGCACATGCAGACGCAC
CTGGGCCCCGTCAAGCACTACATGTGCCCCATCTGCGGCGAGCGCTTCCCCTCGCTGCTC
ACGCTCACGGAGCACAAGGTCACGCACAGCAAGAGCCTCGACACGGGCAACTGCCGCATC
TGCAAGCTGCCGCTGCAGAGCGAGGAGGAGTTCCTGGAGCACTGCCAGATGCACCCCGAC
CTGCGCAACTCGCTCACGGGCTTCCGCTGCGTGGTCTGCATGCAGACGGTCACCTCCACG
CTCGAGCTCAAGATCCACGGCACCTTCCACATGCAGAAGACCGGCAGCGCGGCCGCGGTC
CAGGCCGCGGGGCGCGGC------------CCGCACGTCCCCAAACTGTACAAGTGCGCC
TCCTGCCTCAAGGAGTTCCGCTCCAAGCAGGACGGGGGGCCGAAGACGCGCTGCTCCAGC
TGCAACGTCAAGTTCGAGTCTGAGAGCGAGCTTCAGAGCCACGTGCAGGCCGTGCACCGC
GAGCTGCTGCCCGACGGC------GGCACGCAGCTGAAGACGCCGCAGGTCTCGCCCATG
CCCCGGATCAGCCCCTCCCAG
>PhDi|XM_028524919.1_cds_XP_028380720.1_1
CTCCAGTGTGTCTATTGCCATGAGCTCTTTGTAGAGGAGACCTCCCTCATGAACCATATG
GAGCAGATCCACAGCGGGGAGAAGAAGAAT------TCATGCAGCATTTGCTCCGAGAGT
TTCCACACAGTTGAGGAACTATACAGCCACATGGATAGTCACCAGCAACCGGAGTCGTGC
AATCACAGCAACAGCCCTTCCCTGGTCACCGTGGGCTACACCTCAGTGTCCAGTACAACT
CCAGATTCCAACCTTTCGGTGGACAGCTCAACAATGGTTGAAGCTGCCCCGCCCATCCCA
AAGAGTCGAGGGAGGAAGCGGGCTGCTCAGCAAACCCCTGACATGACCGTTGCCTCAAGT
AAACAAGCAAAAGTTACCTACAGCTGTATTTACTGCAACAAGCAGTTATTTTCGAGTCTA
GCAGTCCTGCAGATTCACTTGAAAACTATGCATTTAGATAAGCCAGAACAGGCCCATATT
TGTCAGTATTGCTTGGAGGTATTGCCCTCACTCTATAACCTAAATGAACATCTTAAGCAA
GTGCATGAAGCTCAGGACCCAGGTCTGATCGTTTCTGCCATGCCGGCCATAGTCTACCAG
TGCAACTTCTGCTCCGAAGTTGTCAATGACCTCAACACTCTTCAGGAACACATCCGATGT
TCTCACGGGTTTGCTAACCCTGCAGCGAAGGACAGCAATGCATTTTTTTGTCCCCATTGC
TACATGGGGTTTCTCACTGACTCTTCCCTTGAAGAGCATATAAGACAGGTCCATTGTGAC
CTCAGTGGC---TCTCGATTTGGGTCTCCAGTACTTGGGACTCCAAAAGAACCAGTAGTA
GAAGTTTATTCTTGTTCCTATTGTACAAATTCTCCAATATTCAACAGCGTTCTTAAACTG
AACAAACATATCAAAGAGAATCATAAAAACATTCCCTTAGCCCTGAATTATATTCACAAT
GGGAAGAAATCCAGGGCCTTGAGCCCCCTATCTCCTGTGGCCATAGAGCAGACGTCTCTT
AAGATGATGCAGGCGGTGGGAGGTGCACCTGCGCGTCCGGCCGGAGAATACATCTGTAAT
CAGTGTGGTGCTAAGTACACGTCCCTAGACAGCTTTCAGACTCACCTAAAAACTCATCTC
GACACTGTGCTTCCGAAATTGACCTGTCCTCAGTGCAACAAGGAATTCCCCAACCAAGAA
TCCTTGCTGAAGCACGTTACCATTCATTTCATGATCACCTCAACATATTACATCTGCGAG
AGTTGCGATAAGCAGTTCACATCAGTGGATGACCTTCAGAAACACCTGCTGGACATGCAC
ACCTTTGTCTTCTTCCGCTGCACCCTCTGCCAAGAAGTTTTTGACTCAAAAGTCTCCATT
CAGCTCCACTTGGCAGTGAAACACAGTAACGAAAAGAAAGTCTACAGGTGCACTTCTTGC
AACTGGGACTTCCGCAATGAGACCGACTTGCAGCTCCACGTGAAACACAACCACCTGGAA
AACCAAGGGAAAGTGCACAAGTGCATTTTCTGTGGCGAGTCCTTTGGCACCGAGGTGGAG
CTCCAGTGCCACATCACCACTCACAGTAAAAAGTACAACTGCAAGTTCTGCAGCAAAGCC
TTTCATGCCATCATCTTGTTGGAGAAACACCTGCGGGAAAAGCATTGCGTGTTCGAAACC
AAGACTCCCAACTGTGGAACAAACGGG---------------GCTTCTGAGCAAGTGCAG
AAGGAGGAGGTGGAGCTGCAGACGTTGCTGACCAACAGCCAGGAGTCCCATAACAGCCAC
GACGGGAGCGAAGAAGACGTGGACACCTCGGAGCCCATGTACGGGTGTGACATTTGTGGG
GCAGCCTACACGATGGAAACTCTGCTGCAGAACCACCAGCTCCGGGACCACAACATCAGA
CCCGGAGAGAGTGCCATCGTGAAGAAGAAAGCCGAGCTCATTAAAGGGAATTACAAGTGT
AATGTGTGCTCTCGAACCTTCTTCTCTGAAAATGGCCTCCGTGAGCATATGCAGACGCAC
CTAGGCCCTGTCAAACACTACATGTGCCCTATTTGTGGAGAGCGGTTTCCCTCCCTCTTA
ACTCTTACTGAACACAAAGTCACACATAGTAAGAGCCTCGATACTGGAAACTGCCGTATT
TGCAAGATGCCTCTCCAGAGTGAAGAGGAGTTTTTAGAGCATTGCCAAATGCATCCTGAC
TTGAGGAATTCCCTGACAGGATTTCGCTGTGTGGTCTGCATGCAGACGGTGACCTCCACC
TTAGAACTTAAAATTCATGGGACATTCCACATGCAAAAGACAGGGAATGGGTCTGCAGTC
CAGACCACGGGGCGTGGC------------CAGCACGTCCAAAAACTGTACAAGTGTGCA
TCTTGCCTCAAAGAATTCCGTTCCAAGCAAGATGGGGGACTGAAGACTCGCTGCTCTAGC
TGCAACGTTAAGTTTGAGTCTGAAAGCGAACTCCAGAACCACATCCAAACGGTCCACCGA
GAGCTCGTGCCAGATAGCAAC---AGCACACAGTTGAAAACTCCACAAGTCTCGCCAATG
CCCAGAATCAGTCCCTCCCAG
>PtVa|XM_023530847.1_cds_XP_023386615.1_1
CTCCAGTGTGTATACTGCCATGAGCTCTTTGTAGAAGAGACCTCCCTTATGAACCACATG
GAGCAGATGCATGGCGGGGAGAAGAAGAAT------TCTTGCAGCATTTGTTCCGAGAGT
TTCCACACAGTCGAGGAACTGTATAGCCACATGGATAGTCACCAGCAACCGGAGTCGTGC
AATCACAGCAACAGCCCCTCCCTGGTCACAGTGGGTTACACCTCTGTGTCTAGCACGACT
CCAGATTCCAACCTTTCAGTGGACAGTTCGACAATGGTGGAAGCTGCCCCGCCAATCCCA
AAGAGTCGAGGGAGGAAGAGGGCTGCTCAGCAAACCCCTGATATGACTGTTGCCTCAAGT
AAACAAGCAAAAGTTACCTACAGCTGTATTTACTGCAACAAGCAGTTATTTTCGAGTCTA
GCGGTTCTGCAGATTCACCTGAAAACTATGCATTTAGATAAACCAGAACAGGCCCATATT
TGTCAGTATTGCTTGGAGGTGTTGCCCTCACTCTATAACCTAAATGAACATCTTAAGCAA
GTGCATGAAGCTCAGGACCCAGGTCTGATTGTTTCTGCCATGCCTGCCATAGTCTACCAG
TGCAACTTCTGCTCTGAAGTTGTCAACGACCTCAACACTCTTCAGGAACACATCCGATGT
TCTCACGGATTTGCAAACCCCGCAGCGAAGGATAGCAATGCATTCTTTTGTCCCCATTGC
TACATGGGGTTTCTCACTGACTCTTCCCTCGAAGAGCATATAAGACAGGTTCATTGCGAC
CTCAGTGGC---TCCCGATTTGGGTCTCCAGTGCTTGGGACTCCAAAAGAACCAGTAGTA
GAAGTCTATTCTTGTTCCTATTGTACGAATTCTCCAATATTCAACAGCGTTCTTAAACTG
AACAAACATATCAAAGAGAATCATAAAAACATTCCCTTGGCCCTGAATTATATTCATAAT
GGGAAGAAATCCAGGGCCTTGAGCCCACTGTCTCCTGTGGCCATAGAGCAGACATCTCTG
AAGATGATGCAGGCAGTGGGAGGTGCACCCGCACGTCCGGCAGGAGAATATATCTGTAAT
CAGTGTGGTGCTAAATACACATCCCTAGACAGCTTTCAGACTCACCTAAAAACTCATCTC
GACACTGTGCTTCCAAAACTGACCTGTCCTCAGTGCAACAAGGAATTCCCCAACCAAGAA
TCCTTGCTGAAGCACGTCACCATTCATTTTATGATCACCTCAACATATTACATCTGCGAG
AGTTGTGATAAGCAGTTCACATCAGTGGATGACCTTCAGAAACACCTACTGGACATGCAC
ACCTTTGTCTTCTTCCGCTGCACCCTCTGCCAAGAAGTTTTTGACTCAAAAGTCTCTATT
CAACTCCACTTGGCTGTGAAGCACAGTAACGAAAAGAAAGTCTACAGGTGCACCTCTTGC
AACTGGGACTTCCGCAATGAGACTGACTTGCAGCTCCATGTGAAACACAACCACCTGGAG
AATCAAGGGAAGGTACACAAGTGCATTTTCTGTGGTGAGTCTTTTGGCACCGAGGTGGAG
CTTCAGTGCCACATCACCACTCACAGCAAGAAGTACAACTGCAAGTTCTGCAGCAAAGCC
TTCCACGCGATCATTTTGCTGGAGAAACACCTGCGGGAAAAGCATTGCGTGTTTGAAACC
AAGACTCCCAACTGTGGAACAAACGGA---------------GCTTCCGAGCAAGTGCAG
AAGGAGGAGGTGGAGCTGCAGACCTTGCTGGCCAATAGCCAGGAGTCCCACAACAGTCAC
GATGGGAGCGAAGAAGATGTGGATACCTCGGAGCCGATGTACGGGTGTGACATTTGTGGG
GCCGCCTACACCATGGAAACTCTGCTGCAGAACCATCAGCTCCGAGATCACAACATCAGA
CCCGGAGAGAGTGCCATCGTGAAGAAGAAAGCTGAGCTCATTAAAGGGAATTACAAGTGC
AACGTGTGCTCGCGAACCTTCTTCTCTGAAAATGGCCTCCGTGAACACATGCAGACGCAC
TTAGGCCCTGTCAAACACTACATGTGCCCTATCTGTGGAGAGCGGTTTCCCTCCCTCTTA
ACACTTACTGAACACAAAGTCACACATAGTAAGAGTCTCGATACTGGAAACTGCCGGATT
TGCAAGATGCCTCTCCAGAGTGAGGAGGAGTTTTTAGAGCATTGCCAAATGCATCCTGAC
TTGAGGAATTCCCTGACAGGATTTCGCTGCGTGGTCTGCATGCAGACAGTGACCTCTACC
TTAGAACTCAAAATTCATGGGACATTCCATATGCAAAAAACAGGGAATGGGTCCGCAGTC
CAGACCACGGGGCGTGGC------------CAACACGTCCAGAAACTGTACAAGTGCGCA
TCTTGCCTGAAAGAATTCCGTTCCAAGCAAGACGGGGGACTGAAGACTCGCTGCTCTAGC
TGCAACGTTAAGTTTGAGTCTGAAAGTGAACTACAGAACCACATCCAAACGGTCCACCGA
GAGCTCGTGCCAGATAGCAAC---AGCACACAGTTGAAAACTCCACAAGTCTCGCCAATG
CCCAGAATCAGTCCCTCCCAG
>RhFe|XM_033087530.1_cds_XP_032943421.1_1
CTCCAGTGTGTCTACTGCCATGAGCTTTTTGTAGAGGAGACCTCCCTCATGAACCACATG
GAGCAGATGCACGGTGGGGAGAAGAAGAAC------TCTTGCAGCATTTGTTCTGAGAGT
TTCCATACGGTGGAGGAACTGTACAGCCACATGGATAGTCACCAGCAACCAGAGTCGTGC
AATCACAGCAACAGCCCTTCCCTGGTCACGGTGGGCTACACCTCCGTGTCCAGCACGACT
CCGGATTCCAACCTTTCAGTGGACAGCTCAACAATGGTGGAAGCTGCCCCGCCAATCCCA
AAGAGTCGAGGGAGGAAGCGGGCTGCTCAGCAATCCTCTGACATGACTGTTGCCTCAAGT
AAACAAGCAAAAGTTACCTACAGCTGTATTTACTGCAACAAGCAGCTATTTTCGAGTCTA
GCAGTTCTGCAGATTCACTTGAAAACTATGCATTTAGATAAGCCAGAACAGGCCCATATT
TGTCAGTATTGCTTGGAGGTATTGCCCTCACTCTATAACCTAAATGAACATCTAAAGCAA
GTGCATGAAGCTCAGGATCCAGGGCTGATTGTTTCTGCCATGCCTGCCATAGTCTACCAG
TGCAACTTCTGCTCCGAAGTTGTCAACGACCTCAACACTCTCCAGGAACACATCCGATGT
TCTCATGGATTTGCGAACCCTGCGGCGAAGGATAGCAATGCATTCTTTTGTCCCCATTGC
TACATGGGGTTTCTCACAGACTCTTCCCTCGAAGAGCATATAAGGCAGGTCCATTGTGAC
CTCAGTGGC---TCCCGATTTGGCTCTCCAGTGCTTGGGACTCCAAAAGAACCAGTAGTA
GAAGTTTATTCTTGTTCCTATTGTACGAATTCTCCAATATTCAACAGCGTTCTTAAACTG
AATAAACATATCAAAGAGAATCATAAAAACATTCCCTTGGCCCTGAATTATATTCACAAT
GGGAAGAAATCCAGGGCCTTGAGCCCCCTATCTCCTGTGGCCATAGAGCAGACATCTCTT
AAGATGATGCAGGCAGTGGGAGGTGCACCTGCGCGTCCGGCGGGAGAATATATCTGTAAC
CAGTGTGGTGCTAAGTACACGTCCCTAGACAGCTTTCAGACTCACCTAAAAACTCATCTC
GACACTGTGCTTCCGAAACTGACCTGTCCTCAGTGCAACAAGGAATTCCCCAACCAGGAA
TCCTTGCTGAAGCACGTTACCATTCATTTTATGATCACCTCAACGTATTACATCTGCGAG
AGTTGTGATAAGCAGTTCACATCAGTGGATGACCTTCAGAAACACCTGTTGGACATGCAT
ACCTTTGTTTTCTTCCGCTGCACCCTCTGCCAAGAAGTTTTTGACTCCAAAGTCTCCATT
CAGCTCCACTTGGCTGTGAAGCACAGCAATGAAAAGAAAGTCTACAGGTGCACCTCTTGC
AACTGGGACTTCCGCAATGAGACCGACTTGCAGCTCCACGTGAAACACAACCACCTGGAA
AATCAAGGGAAAGTACACAAGTGCATTTTCTGTGGTGAGTCTTTTGGCACGGAGGTGGAG
CTCCAGTGCCACATCACCACCCACAGTAAGAAGTACAACTGCAAGTTCTGCAGCAAAGCC
TTCCACGCGATCATTTTGCTGGAGAAACACTTGCGGGAAAAGCATTGTGTGTTTGAAACC
AAGACTCCGAACTGTGGCACAAATGGG---------------GCTTCCGAGCAGGTGCAG
AAGGAGGAGGTGGAGCTGCAGACCTTGCTGACCAACAGTCAGGAGTCCCACAATAGTCAC
GACGGGAGCGAAGAAGATGTGGACACTTCGGAGCCTATGTACGGGTGTGACATCTGTGGG
GCAGCCTACACTATGGAAACGCTGCTGCAGAACCATCAGCTCCGAGATCACAACATCAGA
CCCGGAGAGAGTGCCATCGTGAAGAAGAAAGCCGAGCTCATTAAAGGGAATTACAAGTGT
AATGTGTGCTCTCGAACCTTCTTCTCTGAAAATGGCCTCCGTGAACATATGCAGACACAC
CTGGGCCCTGTCAAACACTACATGTGCCCTATTTGTGGAGAGCGGTTTCCCTCCCTTTTA
ACTCTTACGGAACACAAAGTCACGCATAGTAAGAGTCTCGATACTGGCAACTGCCGGATT
TGCAAGATGCCTCTCCAGAGTGAGGAGGAGTTTTTAGAGCACTGCCAAATGCATCCTGAC
TTGCGGAATTCCCTGACAGGATTTCGCTGCGTGGTCTGCATGCAGACGGTGACCTCCACC
TTAGAACTCAAAATCCATGGGACATTCCACATGCAAAAGACAGGGAATGGGTCCGCTGTC
CAGACCACAGGGCGTGGC------------CAGCACGTCCAGAAACTGTACAAGTGCGCA
TCTTGCCTCAAAGAGTTCCGTTCCAAGCAAGATGGGGGACTGAAGACTCGCTGCTCCAGC
TGCAACGTTAAGTTTGAGTCTGAAAGTGAACTTCAGAACCACATCCAAACGGTCCACCGA
GAGCTCATGCCCGACGGGAAC---AGCGCACAGTTGAAAACCCCACAAGTCTCGCCGATG
CCCAGAATCAGCCCCTCCCAG
>RoAe|XM_016120171.1_cds_XP_015975657.1_1
CTCCAGTGTGTCTACTGCCATGAGCTCTTTGTAGAAGAGACCTCCCTCATGAACCACATG
GAGCAGATGCACAGCGGGGAGAAGAAGAAT------TCTTGCAGCATTTGTTCCGAGAGT
TTCCACACAGTCGAGGAACTGTACAGCCACATGGATAGTCACCAGCAACCAGAGTCGTGC
AATCACAGCAACAGCCCTTCCCTGGTCACAGTGGGTTATACCTCTGTGTCCAGCACGACT
CCAGATTCCAACCTTTCAGTGGACAGTTCGACAATGGTGGAAGCTGCCCCGCCAATCCCA
AAGAGTCGAGGGAGGAAGAGGGCTGCTCAACAAACCCCTGATATGACTGTTGCCTCAAGT
AAACAAGCAAAAGTTACCTACAGCTGTATTTACTGCAACAAGCAGTTATTTTCGAGTCTA
GCGGTTCTGCAGATTCACCTGAAAACTATGCATTTAGATAAGCCAGAACAGGCCCATATT
TGTCAGTATTGCTTGGAGGTGTTGCCCTCACTCTATAACCTAAATGAACATCTTAAGCAA
GTGCATGAAGCTCAGGACCCAGGTCTGATTGTTTCTGCCATGCCTGCCATAGTCTACCAG
TGCAACTTCTGCTCCGAAGTTGTCAACGACCTCAACACTCTTCAGGAACACATCCGATGT
TCTCACGGATTTGCAAACCCTGCAGCAAAGGACAGCAATGCATTCTTTTGTCCCCATTGC
TACATGGGGTTTCTCACTGACTCTTCCCTCGAAGAGCATATAAGACAGGTTCATTGCGAT
CTCAGTGGC---TCCCGATTTGGGTCTCCAGTGCTTGGGACTCCAAAAGAACCAGTAGTA
GAAGTCTATTCTTGTTCCTATTGTACGAATTCTCCAATATTCAATAGTGTTCTTAAACTG
AACAAACATATCAAAGAGAATCATAAAAACATTCCCTTGGCCCTGAATTATATTCACAAT
GGGAAGAAATCCAGGGCCTTGAGCCCCCTGTCTCCTGTGGCCATAGAGCAGACATCTTTG
AAGATGATGCAGGCAGTGGGAGGTGCACCTGCACGTCCAGCGGGAGAATATATCTGTAAT
CAGTGTGGTGCTAAGTACACGTCCCTAGACAGCTTTCAGACTCACCTAAAAACTCATCTC
GACACTGTGCTTCCAAAACTGACCTGTCCACAGTGCAACAAAGAATTCCCCAACCAAGAA
TCCTTGCTGAAGCATGTTACCATTCATTTTATGATCACCTCAACATATTATATCTGCGAG
AGTTGTGATAAGCAGTTCACATCAGTGGATGACCTTCAGAAACACCTACTGGACATGCAC
ACCTTTGTCTTCTTCCGCTGCACACTCTGCCAAGAAGTTTTTGACTCAAAAGTCTCTATT
CAACTCCACTTGGCTGTGAAGCACAGTAACGAAAAGAAAGTCTACAGGTGCACCTCTTGC
AACTGGGACTTCCGCAATGAGACTGATTTGCAACTCCATGTGAAACACAACCACCTGGAG
AATCAAGGGAAGGTACACAAGTGCATTTTCTGTGGTGAGTCTTTTGGCACCGAGGTGGAG
CTTCAGTGCCACATCACCACTCACAGCAAGAAATACAACTGCAAGTTCTGCAGCAAAGCC
TTCCATGCGATCATTTTGCTGGAGAAACACCTGCGGGAAAAGCATTGCGTGTTTGAAACC
AAGACTCCCAACTGTGGAACAAACGGA---------------GCTTCTGAGCAAGTGCAG
AAGGAGGAGGTGGAGCTGCAGACCTTGCTGGCCAACAGCCAGGAGTCCCACAACAGTCAC
GATGGGAGCGAAGAAGATGTGGACACCTCGGAGCCGATGTACGGGTGCGACATTTGTGGG
GCCGCCTACACTATGGAAACTCTGCTGCAGAACCATCAGCTCCGAGATCACAACATCAGA
CCCGGAGAGAGTGCCATCGTGAAGAAGAAAGCTGAGCTCATTAAAGGGAATTACAAGTGT
AACGTGTGCTCTCGAACCTTCTTCTCTGAAAATGGCCTCCGTGAACACATGCAGACGCAC
CTAGGCCCTGTCAAACACTACATGTGCCCTATCTGTGGAGAGCGGTTTCCCTCCCTCTTA
ACTCTTACTGAACACAAAGTCACACATAGTAAGAGCCTTGATACTGGAAACTGCCGGATT
TGCAAGATGCCTCTCCAGAGTGAGGAGGAGTTTTTAGAGCATTGCCAAATGCATCCTGAC
TTGAGGAACTCCCTGACGGGATTTCGCTGCGTGGTCTGCATGCAGACAGTGACCTCTACC
TTAGAACTCAAAATTCATGGGACATTCCATATGCAAAAGACAGGGAATGGGTCCGCAGTC
CAGACCACGGGGCGTGGC------------CAGCACGTCCAGAAACTGTACAAGTGCGCA
TCTTGCCTCAAAGAATTCCGTTCCAAGCAAGATGGGGGACTGAAGACTCGCTGCTCTAGC
TGCAACGTTAAGTTTGAGTCTGAGAGTGAACTACAGAACCACATCCAAACGGTCCACCGA
GAGCTCGTGCCAGATAGCAAC---AGCACACAGTTGAAAACTCCACAAGTCTCGCCAATG
CCCAGAATCAGTCCCTCCCAG
