# Supplementary material for: Positively selected genes in the hoary bat (Lasiurus cinereus) lineage: prominence of thymus expression, immune and metabolic function, and regions of ancient synteny
Source: PeerJ. 2022 Mar 17;10:e13130. doi: 10.7717/peerj.13130 (PMC8934532; doi:10.7717/peerj.13130)
Supplement: Supplemental Information 4 — Likely alignment errors have been manually deleted between conserved codons. Recovery of the original codon positions requires alignment to the original accessions in each orthogroup. [file peerj-10-13130-s004.zip › renamed.manual/OG0004741.manual.fas]

>EpFu|XM_008142971.2_cds_XP_008141193.1_1
TGTCCAGAGTGTGAAGAATGTTTTGAATCAGAGAAGATTCTTAATGGACACAAGTGTTTT
CCTGCCAGAAGTGGCAAAATTCCAAGCAGTTTCAAAAGAAGCCTCAACTATAAAACTATT
GTTAAAAAAATCTTGGCCAAGCTTAAACATGTCGGGAGTAAGAAATTAGATAATTTTAGA
TCTGAGAAAAAATCATTTAAAAATGGTTTCTTGAAAAATTGTGATCTTATTTCTGGTGAG
CAGAGCCCCGAACACACCCAGAGAACATGTATAGGTTCTCTTGGCAAACATGGAACATAT
AAGACAGTTGGCAATAAAAGGAAGAAGACATTGATGTTGCCATCTTCTTGGCAAAAGCAC
TTGCAGAGCCAAAATATGGGGAAAAACTTGAAAGGTATCCTTACAACAGAAAACATGTTA
ATTATGGAAAATTCAGTGAATAATAAAGACATATCTATCAATGGTTCATCAGGTGAGGAA
TTTTTTGATAACTGTAAAGTGCTTCAATGTGGTTTTTCAGTTCCAAGTGAAAACATGCAT
ACTGGACATAAGATGTGTCCTTGTGACAAATGTGAGAAAGTATTTCCTTCTATATCCAAA
CTACAAAGACACTATTTAATTCATACTGGACAGAGGCCTTTTGGTTGTAATGTTTGTGGG
AAATCTTTTAGACAGTCAGCTCACTTAAAAAGACATAAATTAACTCATATTGAAAAGATT
CCTTATAGACGATCTCTTTGCCAAGTAGAATTTGACAATTTGAGCAAACTTTTTACTCTT
CCGGGTGATAAT---GTTAACTATAATGCTTCCCAACAATGCCAGACTCCTAGTTTTCAA
AAATGTGAGGTCTTGGAGTCAGATCAAATATCAGAAATAAAAGTTAAGGCAGAATCAGAG
GATTTCATTCTTGATGCCCACTATAGGAGCAGGCAGCCCTATCTCTCTAATTCCCTTCTG
GAATCAGAGCAGAGCCATCCTAGTCATTGTAGT---TACTCAGGACACCCTGGGAGGAAT
GATGGCCTTCTTTACCAATGCAGTGTTTGTTCTAAAAGTTTTAGATCTCCGTCTAAACTG
GAGAGACACTATCTAATTCATGCAGGACAGAAGCCATTCGAATGCTCAGTTTGTGGCAAA
ACATTTAGACAGGCCCCTCACTGGAAGAGACATCAACTTACTCATTTTAAG
>HiAr|XM_019649211.1_cds_XP_019504756.1_1
TGTCCAGATTGTGAAGAGTGTTTTGAATCAGAGCAGATTCTCAATGGACACAAGTGTTTT
CCTGCCAGAAGTGGCAAAAGTCCAAGCAGTTTCAAAAAAAGCTGCAACTATAAAACCATT
GTTAAAAAAATCTTGGCCAAGCTTAAACGTGCTGGGGGTAAGAAATTAGATAATTTACGA
TCTGAGAAAAAAGTATTTAAAAACACTTACTTAAAAAACTGTGATCTTATTTCTGGTGAG
CGGAGCCCTGAACAAACCCAGAAAACATTTATGGGTTCTCTTGGCAAACATGGAACATAT
AAGACAGTTGGCAATAAAAAGAAGAAAACATTGACTTTGCCATTTTCGTGGCAAAAGCAC
TTCCAGAGCCAAAATATGGGAAAAAGTGTGAAAGGTATCCTTACAACAGACAACATGTTA
ACTATGGATAATTCAATGAATAATAAAGATGTATCTATCTATGGTTCATCAGGTGAAGAA
TTCTTTGATAACTGCGAAGTGCTTCAGTGTGGTTTTTCAGTTCCAAGTGAAAACATACAT
ACTGGACATAAGATGTGTCCTTGTGACAAGTGTGAAAAAGTATTTCCTTCTATATCCAAA
CTACAAAGACACTATTTAATTCATACTGGACAGAGGCCTTTTGGCTGTAATGTTTGTGGG
AAATCTTTTAGACAGTCAGCTCACTTGAAAAGACATAAATTAACTCATATTGAAAAGATT
CCTTATAGAAGATCTCTTCGCCAAGTAGAATTTGAAAATTTGAACAAACTTTTCATTGAA
CCGAGTGATAACAATGTTAACTATAATGCTTCCCAACAATGTCAGACTCTTGGCTTTCAA
AAATATGAGGTCTCAGAGTCAGAACAAATACCAGAATTAAAAGTGAAGGCAGAATCAGAG
GATTTCATTCTTGGTAGCCACTATAGGAACAGGCAGCCCTATCCTTCTAATGCGCTTCTG
GAATCAGAGCAAAGCTATCATAGTCATTGTTGTAGTTATTCAGGGCGTACGGAGAGGAAT
GATGGTCTTCTTTACCAATGCAGTGTTTGTTCTAAAAGTTTTAGATCTCCATCTAAACTG
GAAAGACACTATCTAATTCACGCAGGGCAGAAGCCATTTGAATGCTCTGTTTGTGGCAAA
ACATTCAGACAGGCCCCTCACTGGAAGAGACATCAGCTCACTCACTTCAAG
>LaCi|187-exonerate_protein2genome-gene-324.0-mRNA-1
TGTCCAGAGTGTGAGGAATGTTTTGAATCAGAGAAGATTCTTAATGGACACAAGTGTTTT
CCTGCCAGAAGTGGCAGAATTCCAAGCAGTTTCAAAAGAAGCCTCAACTATAAAACTATT
GTTAAAAAAATCTTGGCCAAGCTTAAACATGTTGGGAGTAAGAAATTAGATAATTTTAGG
TCTGAGAAAAAATCACTTAAAAATGGTTTCTTGAAAAATTGTGATCTTATTTCTGGTGAG
CAGAGCCCCGAACAAACCCAGAGAACGTTTATAGGTTCTCTTGGCAAACATGGAACATAT
AAGACAGTTGGCAATAAAAGGAAGAAAACATTG---ATGCCATCTTCTTGGCAAAAGCAC
TTCCAGAGCCAAAATATGGGAAAAAACTTGAAAGGTGTCCTTACAACAGAAAACATGTTA
ATTATGGAAAATTCAGTGAATAATAAAGACATATCTATCAATGGTTCATCAGGTGAGGAA
TTTTTTGATAACTGTAAAGTGCTTCAATGTGGTTTTTCACTTCCAAGTGAAAACATTCAT
GTTGGACATAAGATGTGTCCTTGTGACAAATGTGAGAAAGTATTTCCTTCTATATCCAAA
CTACAAAGACACTATTTAATTCATACTGGACAGAGGCCTTTTGGTTGTAATGTTTGTGGG
AAATCTTTTAGACAGTCAGCTCACTTAAAAAGACATAAATTAACTCATATTGAAAAGATT
CCTTACAGACGATCTCTTTGCCAAGTAGAATTTGAAAATTTGAGCAAACTTTTCACTCTT
CCAGGTAATAAT---GTTAACTATAATGCTTCCCCAAAATGCCAGACTCCTAGTTTTCAA
AAATGTGAGGTCTTGGAATCAGATCAAATATCAGAAATAAAAGTTAAGGCAGAATCAGAT
GATTTCATTCTTGATGCCCACTATAGGAGCAAGCAGCCCCATCTCTCCAATTCCCTACTG
GAATCAGAGCAGAGCCATCATAGTCAGTGTAAT---TACTCAGGACATCCTGGGAGGAAT
GATGGCCTTCTTTACCAGTGCAGTGTTTGTTCTAAAAGTTTTAGATCTCCATCTAAACTG
GAGAGACACTATCTAATTCATGCAGGACAGAAGCCATTCGAATGCTCAGTTTGTGGCAAA
ACATTCAGACAGGCCCCTCACTGGAAGAGACATCAACTTACTCATTTTAAA
>MyLu|XM_006087493.3_cds_XP_006087555.1_1
TGTCCAGTGTGTGAAGAATGTTTTGAATCAGAGAAGATTCTCAATGGACACAAGTGTTTT
CCTGCCAGAAGTGGCAAAATTCCAAGCAGTTTCAAAAGAAGCCTCAACTATAAAACTATT
GTTAAAAAGATCTTGGCCAAGCTTAAACATGTCGGGAGTAAGAAATTAGATAATTTTAGA
TCTGACAAAAAATCATTTAAAAACGGTTTCTTGAAAAAATGTGATCTTATTTCTGGTGAG
CAGAGCCCCGAACAAACCCAGAGAACACTTATGGGTTCTCTTGGCAAACATGGAACATAT
AAGACAGTTGGCAATAAAAGGAAGAAAACATTGATGTTGCCATCTTCTTGGCAAAAGCAC
TACCAGAGCCAAAATATGGGGAAAAACTTGAAAGGTATCCTTACAACAGAAAACATGTTA
ATTATGGAAAATTCAGTGAATAATAAGGACATACCTATCAATGGTTCATCAGGTGAGGAA
TTTTTTGATAACTGTAAAGTGCTTCAATGTGGTTTTTCAGTTCCAAGCGAAAACATGCAT
ACTGGACATAAGATGTGTCCTTGTGACAAATGTGAGAAAGTATTTCCTTCTGTATCCAAA
CTACAAAGACACTATTTAATTCATACTGGACAGAGGCCTTTTGGTTGTAATGTTTGTGGG
AAATCTTTTAGACAGTCAGCTCACTTAAAAAGACATAAATTAACTCATATTGAAAAGATT
CCTTACAGACGATCTCTTTGCCAAGTAGAATTTGACAATTTGAGCAAACTTTTCACTCTT
CCGGGTGATAAT---GGTAACTATAATGCTTCCCAACAATGCCAGACTCCTAGTTTTCAA
AAATGTGAGGTCTTGGAGTCAGATCAAATATCAGAAATAAAAGTTAAGGCAGAATCAGAG
GATTTCATTCTTGATGCCCACTATAGGAGCAGGCAGCCCTATCTCTCTAATCCCCTTCTG
GAATCAGAGCAGAGCCATCATAGTCATTGTAGT---TATTCAGGGCATCCTGAGAGGAAT
GATGGCCTTCTTTACCAATGCAGTGTTTGTTCTAAAAGTTTTAGATCTCCATCTAAACTG
GAGAGACACTATCTAATTCATGCAGGACAGAAGCCATTCGAATGCTCAGTTTGTGGCAAA
ACATTCAGACAGGCCCCTCACTGGAAGAGACATCAACTTACTCATTTTAAG
>PhDi|XM_028506441.1_cds_XP_028362242.1_1
TGTCCAGAGTGTGAAGAGTGTTTTGAATCAGAGCAGATTCTCAATGGACACAAGTGTTTT
CCTGCCAGAAGTGGCAAAATTCCAAGCAGTTTCAAAAGAAGCTTCAACTATAAAACCATT
GTTAAAAAAATCTTGGCCAAGCTGAAACGTGTTGGGAGTAAGAAATTAGATAATTTTCCA
TCTGAGAAAAAAGTATTTAAAAACAGTGTCTTAAAAAACTGTGATTTTATTTCTGGTGAG
CAGAACCCCGAACAAACCCAGAGAACATTTATGGGCTCTCTTGGCAAACATGGAACATAC
AAGAAAGTTGGCAATAAAAAGAAGAAAACATTGACTTTGCTGTCTTCTTGGCAAAAACAC
TTCCAGAGTCAAAATATGGGAAAAAACTTGAAGGGTATCCTTACAACAGAAAACATGTTA
ACAGTGGATAATTCGGTGAATAATAAAGAAATATCTCTCAATGGTTCATCAGGTGAGGAA
TTCTTTGATAACTGTGAAGTCCTTCAGTGTGGTTTTTCAGTTCCAAATGAAAACATGCCC
GCTGGACATAAGGTGTGTCCTTGTGACAAATGTGAGAAAGTATTTCCTTCTATCTCCAAA
CTGCAAAGACACTATTTAATTCATACTGGACAGAGGCCTTTTGGCTGTAATGTTTGTGGG
AAATCTTTTAGACAGTCAGCTCACTTAAAAAGACATAAATTAACTCATACTGAAAAGATT
CCTTATAGAAGATCTCTTTGCCAAGTGGAGTTTGACAAGTTGAGCAAACTTTTCATTCAT
CCGGGTGATAAT---GTCAACTATAATGCTTCCCAACAATGCCAGACTCTGGGTTTTCAA
AAATGTGAGGCCCCAGAGTCGGATCAAACATCAGAAATAAAAGTTAAGGCAGAATCAGAG
GATTTCATTCTTGGTACCCACTGTAAGAACAGGCAGCCCCATCTCACTAGTGCACTTCTG
GACTCAGAGCAGAGCCATCATAGCCACTGTTGTAGTTACCCAGGACATACTGAGAAGAAT
GATGGC---CTTTACCAGTGCAGTGTTTGCTCTAAAAGCTTTAGATCTCCATCTAAACTG
GAAAGACACTATCTAATTCATGCAGGGCAGAAGCCATTTGAATGCTCAGTTTGTGGCAAA
ACATTCAGACAGGCTCCTCACTGGAAGAGACATCAACTTACTCACTTTAAG
>PtVa|XM_011354875.2_cds_XP_011353177.1_1
TGTCCAGAGTGTGAAGAGTGTTTTGAATCAGAGCAGATTTTCAATGGACACAAGTGTTTT
CCTGCCAGAGGTGGCAAAATTCCAAGCAGTTTCAAAAGAAGCTACAACTATAAAACTGCT
GTTAAAAATATCTTGGCCAAGCTTAAACGTGCTGGGGGTAAGAAATTAGATAATTTTCGA
TCTGAGAAAAAAGTACTTAAAAACAGTTTTTTGAAAAATTGCGATCTTACTTCTGGTGAG
CAGAACCCTGAACAAACCCAGAGAACATTCATGAGTTCTCATGGCAAACATGGAACATAT
AAAACAGTTGGCAATAAAAAGAAGAAAACAATGACTTTGCCATTTACTTGGCAAAAGCAC
TTTCAGAACCAAAATATGGGAAAAAACTTGAAAGGTATCCTTGCAACAGAAAACATGTTA
ACTATGGATAATTCAGTGAGTAATAAAGATGTATCTATCTATGGTTCATCAGGTGAGGAA
TTCTTTGATAACTGTGAAATGCTTCAGTGTGGTTTTTCAGTTCCAAGTAAAAACATACAT
ACTGGACATAAGATGTGTCCTTGTGACAAATGTGAGAAAGTATTTCCGTCTATATCTAAA
CTACAAAGACACTATTTAATTCATACCGGACAGAGGCCTTTTGGCTGTAATGTTTGTGGG
AAATCTTTTAGACAGTCAGCTCACTTAAAAAGACATAAATTAACTCATATTGAAAAGATT
CCTTATAGAAGATCTCTTTGCCAAGTAGAATTTGAAAATTTGAACAAACTTTTCATTCAA
CCAGGTGATAAT---GTTAACCATAATGCTTCCCAACAATGTCAGACTCTTGGTTTTCAA
AAATATGAGGTCTCAGAGTCAGATCAAATATCAGAAGTAAAAGTTAAGGAAGAATCAGAG
GATTGCATTCTCGGTACCCACTGTAGGAACAAGCAGCCTTATCTCTTGAACACACTTCTG
GAATCAGAGCAGAGCCATCATAGTCATTGTTGTAGTTATTCGGGGCGTACTGAGAGGAAT
GATGGCCTTCTTTATCAATGCAGTGTTTGTTCTAAAAGTTTTAGATCTCCATCTAAACTG
GAAAGACACTATCTAATTCATGCAGGGCAGAAGCCATTTGAATGCTCAGTATGTGGCAAA
ACATTCAGACAGGCCCCTCACTGGAAGAGACATCAACTCACTCACTTCAAG
>RhFe|XM_033109286.1_cds_XP_032965177.1_1
TGTCCAGAGTGTGAAGAATGTTTTGAATCAGAGCAGATTCTCAATGGACACAAGTGTTTT
CCTGCCAGAGGTGGCAAAATTCCAAGCAGTTTCAAAAAAAGCTACAACTATAAAACCATT
GTTAAAAAAATCTTGGCCAAACTTAAACGTGCCGGGGGTAAGAAATTAGATAATTTTCGA
TCTGAGAAAAAAGTATTTAAAAACAGTTTCTTGAAAAACTGTGATCTTATTTCGGGTGAG
CAGAGCCCTGAACAAACGCAGAGAACATTTATGGGTTCTCTTGGCAAACATGGAACATAT
AAGACGGTTGGCAATAAAAAGAAGAAAACATTGACTTTGCCGTTTTCTTGGCAAAAGCAC
TTCCAGACGCAAAATATGGGAAAAAACGTGAAAGGTATCCTTACAACAGACAACATGTTA
ACTATGGATAATTCAGTTAATAATAAAGACGTATGTATCTATGGTTCATCAGGTGAGGAA
TTCTTTGGTAACTGTGAAGTGCTTCAGTGTGGTTTTTCAGTTCCAAGTGAAAACATACAC
ACTGGACATAAGATGTGTCCTTGTGACAAATGCGAGAAAGTATTTCCTTCTATATCCAAA
CTACAGAGACACTATTTAATTCATACTGGACAGAGGCCTTTTGGCTGTAATGTTTGTGGG
AAATCTTTCAGACAGTCAGCTCACTTAAAAAGACATAAATTAACTCATATTGAAAAGATT
CCTTATAGAAGATCTCTTTGCCAAGTAGAATTTGAAAATTTGAACAAACTTTTCATGGAA
CCGGGTGATAAT---GTTAACTGTCATGCTCCCCAACAATGTCAGACTCTTGGCTTTCAA
AAATGTGAGGTCGCTGAGTCAGGACAAATACCAGAAATCAAAGTGAAGGCAGAATCAGAG
GACTTCATTCTTGGTAGCCACTATAGGAGCAGGGAGCCCTTTCCTCCTGATGCACTTCTG
GAATCAGAGCAGAGCCATCATACTCACTGCTGTAGTTATTCAGGGCGTGCCGAGAGGAAC
GATGGTCTTCTTTACCAATGCAGTGTCTGTTCTAAAAGTTTTAGATCTCCATCTAAACTG
GAAAGACACTATCTAATTCACGCAGGGCAGAAGCCATTTGAATGCTCTGTTTGTGGCAAA
ACATTCAGACAGGCCCCTCACTGGAAGAGACATCAACTCACTCACTTCAAG
>RoAe|XM_016139603.1_cds_XP_015995089.1_1
TGTCCAGAGTGTGAAGAGTGTTTTGAATCCGAGCAGATTTTCAATGGACACAAGTGTTTT
CCTGCCAGAGGTGGCAAAATTCCAAGCAGTTTCAAAAGAAGCTACAACTATAAAACTGCT
GTTAAAAATATCTTGGCCAAGCTTAAACGTGCTGGGGGTAAGAAATTAGATAATTTTCGA
TCTGAGAAAAAAGTACTTAAAAACAGTTTCTTGAGAAATTGTGATCTTACTTCTGGTGAG
CAGAACCCTGAACAAACCCAGAGAACATTCATGAGTTCTCATGGCAAACATGGAACATAT
AAAACAGTTGGCAATAAAAAGAAGAAAACATTGACTTTGCCATTTTCTTGGCAAAAGCAC
TTTCAGAACCAAAATATGGGAAAAAACTTGAAAGGTATCCTTGCAACAGAAAACATGTTA
ACTATGGATAATTCAGTGAGTAATAAAGACGTATCCGTCTATGGTTCATCAGGTGAGAAA
TTCTTTGATAACTGTGAAGTGCTTCAGTGTGGTTTTTCAGTTCCAGGTAAAAACATACAT
ACTGGACATAAGATGTGTCCTTGTGACAAATGTGAGAAAGTATTTCCGTCTATATCTAAA
CTACAAAGACACTATTTAATTCATACTGGACAGAGGCCTTTTGGCTGTAATGTTTGTGGG
AAATCTTTCAGACAGTCAGCTCACTTAAAAAGACATAAATTAACTCATATTGAAAAGATT
CCTTATAGAAGATCTCTTTGCCAAGTAGAATTTGAAAATTTGAACAAACTTTTCATTCAA
CCAGGTGATAAT---GTTAACCATAATGCTTCGCAACAATGTCAGACACTTGGTTTTCAA
AAATATGAGGTCTCAGAGTCAGATCAAATATCAGAAGTAAAAGTTAAGGAAGAATCAGAG
GATTGCATTCTCGGTACCCACTGTAGGAACAAGCAGCCTTATCTCTCAAACGCTCTTCTG
GAATCAGAGCAGAGCCATCATAGTCATTGTTGTAGTTATTCGGGGCGTGCTGAGAGGAAT
GATGGCCTTCTTTATCAATGTAGTGTGTGTTCTAAAAGTTTTAGATCTCCGTCTAAACTG
GAAAGACACTATTTAATACATGCAGGGCAGAAGCCATTTGAATGCTCAGTATGTGGCAAA
ACTTTCAGACAGGCCCCTCACTGGAAGAGACATCAACTCACTCACTTCAAG
