# Supplementary material for: Positively selected genes in the hoary bat (Lasiurus cinereus) lineage: prominence of thymus expression, immune and metabolic function, and regions of ancient synteny
Source: PeerJ. 2022 Mar 17;10:e13130. doi: 10.7717/peerj.13130 (PMC8934532; doi:10.7717/peerj.13130)
Supplement: Supplemental Information 4 — Likely alignment errors have been manually deleted between conserved codons. Recovery of the original codon positions requires alignment to the original accessions in each orthogroup. [file peerj-10-13130-s004.zip › renamed.manual/OG0004846.manual.fas]

>EpFu|XM_028136785.1_cds_XP_027992586.1_1
CGCCTGCTCTGGAGGAAAGTGGCCGGCTCCGCCGCCGTCGGGCCCGGGCCGGGTCCAGCA
GCTCCGGGGCGCTGGGTCTCCAGCGAGCAAATCTTCGGGCCCGGCGGCGGGGAGACGCCC
GGCGAGCCCGCGGTGCGCCGCAGCGTGGAGCACCTGCAGAAGCACGGGCTCTGGGGGCAG
CCGGGCGCGCCCCTGCCCGACGTGGAGCTGCGCCTGCCGCCCCTCTACGGGGGCAGCCTG
GACCGGCACTTCCGCCTCCTGGCGCAGAAGCAGAGCCTGCCCTACCTGGAGGCGGCCCAC
TCGCTGCTGCAGGCCCAGCTGCCCCCCAGGCCCCCGAGCTGGGCCTGGGCGGAGGGCTGG
ACCCGGTACGGCCCCGCGGGGGAGGCCGAACCCGTGGCCATCCCCGAGGAGCGGGCCCTG
GTGTTCGACGTGGAGGTCTGCTTGGCAGAGGGAACCTGCCCCACGCTGGCGGTGGCCATA
TCCCCCTCGGCCCAGGGCTCCCGCATGCGCTTCCTGGACACCATGAGCATGCACATGGCC
ATCTCGGGGCTGAGCAGCTTCCAGCGCAGCCTGTGGATGGCGGCCAAGCAGGGCAAGCGC
AAGGCCCGGCAGGTCACACAGCGAGCCCAGAAGTCCCAGAGCAAAGGCAACGGCCCAGCG
ATCTCCTCCTGGGACTGGCTGGACATCAGCAGCGTCAACAACCTGGCGGACGTGCACGGC
CTCTATGTGGGGGGGCCGCCCCTGGAGAAGGAGCCTCGCGAGCTCTTTGTCAAGGGCAGC
ATGAAGGACGTCCGCGAGAACTTCCAGGACCTGATGCAGTACTGTGCCCAGGACGTGTGG
GCCACCTACGAGGTCTTTCAGCAGCAGCTGCCGCTCTTTCTGGAGAGGTGTCCCCACCCG
GTGACTCTGGCCGGCATGCTGGAGATGGGGGTCTCCTACCTGCCCGTCAACCAGAACTGG
GAGCGCTACCTGGCCGAGGCGCAGAGCACCTACGAGGAGCTGCAGCGGGAGATGAAGAAG
TCGCTGATGGACCTGGCCAACGACGCCTGCCAGCTGCTGTCTGGGCGCAGGTACAAAGAT
GACCCCTGGCTCTGGGACCTGGAGTGGGATCTGCAAGAGTTTAAGCAGAAGAAGGTGAAG
AGGGTGAAGAGGAAGGAGCCG------GCTGCCGCCAGCGACGTGCCCACCGAGGGTGCT
GGGGCCCCCGGAGATGCCAAGGATCAGGAAGACCCCGGCCCCCCCAGTGAGGAGGAGGAG
CTGCAGCGCGCAGTCACGGCCCGCGCCTGCTTGGAGCAGCTGAAGGGGACCACGGAGCTC
CTGCCCAAGCGGCCGCAGCACCTTCCTGGACACCCTGGGTGGTACCGGAAGCTCTGTCCC
CGGCTCGATGACCCCGCATGGACCCCGGGCCCCAGCCTCCTCAGCCTGCAGATGCGCGTC
ACACCCAAGCTCATGGCGCTGACCTGGGACGGCTTCCCCCTGCACTTCTCAGAGCGGCAC
GGCTGGGGGTACCTGGTGCCCGGGCGGCGGGACAACCTGGCTCAGGTGCCCCCGACG---
------------------GGCGTGGCCTGCCCCTACAGAGCCATCGAGTCCCTGTACGGG
AAGCACTGCGCCGAGCAGGGGAAGCGGCAGCCGGAGCCGCAGGCGGCGCGCCTGGCCGAG
GAGTTCCTGTTCAGTGAGAGCAGCGCCCAGTGGCAGATGGTGGAAGAGCTGGGCTGCTTA
GAGGTGCAGGATGAGGCCAAGGCGGACAGCTTGGAGGCGGCAGTTCCGGGTCAGCCCCCA
GCTCTGACTGGGGCTGGCGGCCCCAAAGCCAGCCAGCCAGCCTATCACCATGGCAACGGA
CCTTACCACGATGTGGACATCCCCGGCTGCTGGTTCTTCAAGCTGCCACACAAGGACGGC
AACAGCTGCAACGTGGGCAGCCCCTTCGCCAAGGACTTCCTGCCCAAGATGGAGGATGGC
ACCCTGCAGGCGGGCCCGGGAGGCGCCAGTGGGCCCCGGGCCTTGGAAATCAACAAGATG
ATTTCATTCTGGAGGAATGCCCACAAACGGATCAGCTCCCAGATGGTGGTGTGGCTGCCC
AGGTCGGCTCTGCCCCGCACTGTGACCAGGCACCCAGATTACGACGAGGAGAACCGCTAC
GGGGCCATCCTGCCCCAGGTGGTGACGGCCGGCACCATCACGCGCAGGGCCGTGGAGCCC
ACGTGGCTCACTGCCAGCAACGCCCGGCCCGACCGCGTGGGCAGCGAGCTGAAGGCCATG
GTGCAGGCCCCGCCCGGCTACGTCCTGGTGGGCGCCGACGTGGACTCGCAGGAGCTGTGG
ATCGCAGCGGTGCTGGGAGACGCCCACTTCGCGGGCATGCACGGCTGCACGGCCTTCGGG
TGGATGACCCTGCAGGGCCGCAAGAGCAGGGGCACCGACCTGCACAGTAAGACAGCGGCC
ACCGTGGGCATCAGCCGCGAGCACGCCAAGGTCTTCAACTACGGCCGCATCTATGGGGCG
GGGCAGCCCTTCGCCGAGCGCCTGCTCATGCAGTTCAACCACCGCCTCACCTCCGAGGAA
GCAGCCGAGAAGGCCCAGCAGATGTACGCCGTCACCAAGGGCCTGCGCAGGTATCGGCTG
TCCGATGAGGGCGAGTGGCTGGTGAGGCAGCTGCGCATCCCCGTGGAGAGGACTGAGGAC
GGCTGCGTTTCCCTGCAGGATCTGCGCAAGATCCAGAGGGAAGCGTCGAGAAAGTCCCGC
GGGAAGAAGTGGAACGTGGTTGCAGAACGGATGTGGACGGGGGGCACCGAGTCAGAAATG
TTCAACAAGCTGGAGAGCATCGCCACGGCCGACGAGCCCCGCACCCCGGTGCTGGGCTGC
CGCATCAGCCGCGCCCTGGAGCCCGCGGTGGCTCAGGGGGAGTTCATGACCAGCCGGGTG
AACTGGGTGGTGCAGAGCTCCGCCGTGGACTACCTGCACCTCATGCTCGTGGCCATGAAG
TGGCTGTTTGAGGAGTTCGCCATCGACGGGCGCTTCTGCATCAGCATCCACGACGAGGTC
CGCTACCTGGTGCGCGAGGAGGACCGTTACCGCGCCGCCCTGGCCCTGCAGATCAGCAAC
CTGCTGACCAGGTGCATGTTTGCCTACAAACTGGGCCTCAATGACCTGCCCCAGTCAGTC
GCCTTTTTCAGTGCCGTCGACATCGACCGGTGTCTCAGGAAGGAAGTGACCATGGATTGT
AAAACCCCCTCCAACCCGACCGGGATGGAGAGGAGATACGGGATTCCCCAGGGCGAAGCG
CTGGATATCTACCAGGTCCTGGAACTCACCAAAGGCTCCCTG---
>LaCi|408-exonerate_protein2genome-gene-14.54-mRNA-1
CGCCTGCTCTGGAGGAAAGTGGCCGGCTCCGCCGCCGTCGGGCCCGGGCCGGGTCGAGCA
GCGCCGGGGCGCTGGGTCTCCAGCGAGCAGATCTTCGGGCCAGGCGGCGGGGAGGCGCCC
GGCGAGCCCGCGGTGCGCCGCAGCGTGGAGCACCTGCAGAAGCACGGGCTCTGGGGGCAG
CCGGGCGCGCCCCTGCCCGACGTGGAGCTGCGCCTGCCGCCCCTCTACGGGGGCAGCCTG
GACCAGCACTTCCGCCTCCTGGCGCAGAAGCAGAGCCTGCCCTACCTGGAGGCGGCCCAC
TCGCTGCTGCAGGCCCAGCCGCCCCCCCGGCCCCCGAGCTGGGCCTGGGCGGAGGGCTGG
ACCCGGTACGGCCCCGCGGGGGAGGCCGAACCCGTGGCCATCCCCGAGGAGCGGGCCCTG
GTGTTCGACGTGGAGGTCTGCTTGGCAGAGGGAACCTGCCCCACGCTGGCGGTGGCCATA
TCCCCCTCGGCCCAGGGCTCCCGCATGCGCTTCCTGGACACCATGAGCATGCACATGGCC
ATCTCGGGGCTTAGCAGCTTCCAGCGCAGCCTGTGGATGGCAGCCAAGCGGGGCAAACAC
AAGGCCCGGCAGGTCACGCAGCGAGCCCAGAAGTCCCAGAGCAGAGGCAACGGCCCAGCG
ATCTCCTCCTGGGACTGGCTGGACATCAGCAGTGTCAACAACCTGGCGGACGTGCACGGC
CTCTACGTGGGGGGGCCGCCCTTAGAGAAGGAGCCTCGCGAGCTCTTTGTCAAGGGCAGC
ATGAAGGACGTCCGCGAGAACTTCCAGGACCTGATGCAGTACTGTGCCCAGGACGTGTGG
GCCACCTACGAGGTCTTTCAGCAGCAGCTGCCGCTCTTTCTGGAGAGGTGTCCCCACCCG
GTGACTCTGGCCGGCATGCTGGAGATGGGGGTCTCCTACCTGCCCGTCAACCAGAACTGG
GAGCGCTACCTGGCGGAGGCGCAGAGCACCTACGAGGAGCTGCAGCGGGAGATGAAGAAG
TCGCTCATGGACCTGGCCAACGACGCCTGCCAGCTGCTGTCGGGAGAGAGGTACAAAGAC
GACCCCTGGCTCTGGGACCTGGAGTGGGATCTGCAGGAGTTTAAGCAGAAGAAGGTGAAG
AGGGTGAAGAGGAAGGAGCTG------GCTGCCGCCGGCGACGTGCCCACTGCGGCTGCT
GGGGCCCCTGGAGATGCCAAGGATCAGGAAGACCCCGGCCCCCCCAGCGAGGAAGAGGAG
CTTCAGCGCGCCGGCACGGCCCGCGCCTGCCTGGAGCAGCTGAAGGGGACCACGGAGCTC
CTGCCTAAGCGGCCCCAGCACCTGCCAGGGCATCCTGGGTGGTACCGGAAGCTCTGTCCC
CGGCTAGATGACCCTGCATGGACCCCGGGCCCCAGCCTCCTCAGCCTGCAGATGCGCGTC
ACCCCCAAGCTCATGGCGCTGACCTGGGACGGCTTCCCCCTGCACTTCTCAGAGCGGCAC
GGCTGGGGATACCTGGTGCCCGGTCGGCGGGACAACCTGGCCACGGTGCCGCCGACG---
------------------GGGGTGGCCTGCCCCTACAGAGCCATCGAGTCCCTGTACGGG
AAACACTGTGCCGAGCAGGGGAAGCGGCCGCCGGAGCCCCAGGCGGCACGCCTGGCCGAG
GAGTTCCTGTTCAGCGAGAGCAGCGCCCAGTGGCAGATGGTGGAAGAGCTGGGCTGCCTG
GAGGTGCAGGAGGAGGCCAGGGCGGACAGTCCGGAGGCGGCCGTGCTGGGTCAGCCCTCA
GCTCTGACTGGGGCTGGCAGCCCCAAAACCAGCCAGCCAGCCTATCACCATGGCAACGGA
CCTTACCACGACGTGGACATCCCCGGCTGCTGGTTCTTCAAGCTGCCGCACAAGGACGGC
AACAGCTGCAACGTGGGCAGCCCCTTCGCCAAGGACTTCCTGCCGAAGATGGAGGACGGC
ACCCTGCAGGCGGGCCCGGGAGGCGCCAGCGGGCCCCGGGCCTTGGAAATCAACAAGATG
ATTTCTTTCTGGAGGAACGCCCATAAACGGATCAGCTCCCAGATGGTGGTGTGGCTGCCC
AAGTCGGCTCTGCCCCGCACTGTGACCAGGCACCCAGATTACGATGAGGAAAACCGCTAC
GGGGCCATCCTGCCCCAGGTGGTGACGGCCGGCACCATCACCCGCAGGGCCGTGGAGCCC
ACGTGGCTCACTGCCAGCAACGCCCGGCCCGACCGAGTGGGCAGCGAGCTGAAGGCCATG
GTGCAGGCCCCGCCCGGCTACGTCCTGGTGGGCGCCGATGTGGACTCGCAGGAGCTGTGG
ATCGCAGCCGTGCTGGGAGACGCCCATTTCGCGGGCATGCACGGCTGCACGGCCTTCGGG
TGGATGACCCTGCAGGGCCGAAAGAGCAGGGGCACCGACCTTCACAGTAAGACGGCTGCC
ACCGTGGGCATCAGCCGCGAGCACGCCAAGGTCTTCAACTACGGCCGCATCTACGGGGCG
GGGCAGCCTTTCGCCGAGCGCCTGCTCATGCAGTTCAACCACCGCCTCACGTCGCAGGAG
GCGGCGGCGAAGGCCCAGCAGATGTACGCCGTCACCAAGGGCCTGCGCAGGTATCGGCTG
TCCGATGAGGGCGAGTGGCTGGTGAGGCAGCTGGGCATCCCCGTGGAGAGGACTGAGGAC
GGCTGCGTTTCCCTGCAGGATCTGCGCAAGATCCAGAGGGAAGCTTCGAGAAAGTCCCGT
GGGAAGAAGTGGAACTTGGTTGCAGAGCGGATGTGGACAGGGGGCACCGAGTCCGAAATG
TTCAACAAGCTGGAGAGCATCGCCACGGCGGACGAGCCACGCACGCCGGTGCTGGGCTGC
CGCATCAGCCGGGCCCTGGAGCCCGCGGTGGCGCAGGGGGAGTTCATGACCAGCCGGGTG
AACTGGGTGGTGCAGAGCTCCGCTGTGGACTACCTGCACCTCATGCTCGTGGCCATGAAG
TGGCTGTTCGAGGAGTTCGCCATCGACGGGCGCTTCTGCATCAGCATCCATGACGAGGTC
CGCTACCTGGTGCGCGAGGAGGACCGCTACCGCGCGGCCCTGGCCCTGCAGATCAGCAAC
CTGCTGACCAGGTGCATGTTTGCCTACAAGCTGGGCCTCAATGACCTGCCCCAGTCAGTC
GCCTTTTTCAGTGCCGTCGACATTGACCGGTGTCTCAGGAAGGAAGTGACCATGGATTGT
AAAACCCCCTCCAACCCAACCGGGATGGAAAGGAGATACGGGATTCCCCAGGGCGAAGTG
CTGGATATCTACCAGGTCCTGGAACTCACCAAAGGCTCCCTGGAG
>HiAr|XM_019640090.1_cds_XP_019495635.1_1
CGCCTGCTCTGGAAGAAAGTGGTCGGC---GCCACCGTCGGGCTAGGGCCG---GTTCCA
GCTCCGGGGCGCTGGGTCTCCAGCGAGCAAATCTTCGGGCCCGGCGGG---GAGATGCCC
GGCGAGGACGCGGTACGCCGCAGCGTCGAGCACCTGCAGAAGCACGGGCTCTGGGGGCAG
CCGGCCGCTCCCTTGCCCGACGTGGAGCTGCGCCTCCCGCCCCTCTACGGGGGCGGCCTG
GACCAGCACTTCCGCCTCCTGGCCCAGAAGCAGAGCCTGCCTTACCTGGAGGCGGCCAAC
TCGCTATTGCAGGCCCAGCTGCCCCCGCAGCCCCCGAGCTGGGCCTGGGCGGAGGGCTGG
ACCCGGTACGGCCCCGCGGGGGAGGCCGTACCCGTGGCCATCCCCGAGGAGCGGGCCCTG
GTGTTCGACGTGGAGGTGTGCTTGGCAGAGGGAACTTGCCCCACGCTGGCGGTGGCCATA
TCCCCCTTGGCCCAGGGCTCCCGCATGCGCTTCCTGGACACCATGAGCATGCACATGGCC
ATCTCAGGGCTAAGCAGCTTCCAGCGCAGCCTGTGGATGGCAGCCAAGCAGGGCAAGCAC
AAGGCCCAGCACCCCACACAGCGAAGCCAGAAGTCCCAGAGAAAGACCAACGGCCCGGCG
ATCTCATCCTGGGACTGGCTGGACATCAGCAGTGTCAATAATCTAGCAGACGTGCACAGC
CTCTATGTGGGGGGGCCTCCCTTAGAGAAGGAGCCTCGAGAACTGTTTGTCAAGGGCAGC
ATGAAGGACATCCGGGAGAACTTCCAGGACCTGATGCAGTACTGTGCCCAGGACGTGTGG
GCCACCTACGAGGTTTTCCAGCAGCAGTTACCACTCTTCTTGGAGAGGTGTCCCCACCCG
GTGACTCTGGCCGGCATGTTGGAGATGGGTGTCTCCTACCTGCCTGTCAACCAGAACTGG
GAACGTTACCTGGCGGAGGCACAGAACACCTATGAGGAGCTCCAGCGGGAGATGAAGAAG
TCGCTGATGGACCTGGCCAACGATGCCTGCCAGCTGCTCTCCGGAGAGAGGTACAAAGAT
GACCCCTGGCTCTGGGACCTGGAGTGGGACTTGCAAGAATTTAAGCAGAAGAAGGCAAAG
---GTGAAGAGGAAGGAGCCG------GCCGCCGCCAGCAACTTGCCCATCGAGGGGGCT
GGGGCCCCTGGGGACCCCAAGGATCAGGAAGACCCCGGCCCCCCCACTGAGGAGGAGGAG
TTGCAACGAGATGCCACGGCCCGTGCCTGCTTGGAGCAGCTGAAGGGGACCACAGAGCTC
CTGCCCAAGCGGCCCCAGCACCTGCCTGGACACCCTGGGTGGTACCGGAAGCTCTGTCCC
CGGCTAGAGGACCCTGCATGGACCCCGGGCCCCAGCCTCCTCAGCCTGCAGATGCGAGTC
ACACCTAAACTCATGGCGCTGACCTGGGACGGCTTCCCTCTGCACTTCTCAGAGAGGCAC
GGCTGGGGATACCTGGTGCCTGGGCGGCGAGACAACCTGGCTGCGGTGCCCGTGGGC---
AGCACCCTAGCATCGGCCGGGGTGGCCTGCCCCTACAGAGCCATCGAGTCCCTGTACAGG
AAGCACTGTCTCGAGCAGGGGAAGCAGCAGCCGGAGCTTCAGGAGGCGGGTCTGGCCGAG
GAGTTCCTGCTCACCGAGAGC---AGCGTGTGGCAGACGGTGGAAGAACTGGGCTGCTTA
GAGGTAGAGGCTGAGGCCAAGATGGAGAATTTGCACGCAGCAGTTCCGGGTCAACCCCCA
GCTCTGACTGGTGCTGGTGGCCCAACAGCCAGCCAGCCAGCCTATCACCATGGCAATGGA
CCTTACAACGATGTGGACATCCCTGGCTGCTGGTTCTTCAAGCTGCCTCACAAGGATGGT
AACAGCTGCAACGTGGGCAGCCCCTTTGCCAAGGACTTCTTGCCCAAGATGGAGGATGGA
ACCCTGCAGGCTGGTCCAGGGGGTGCCAGTGGGCCTCGTGCCTTGGAAATCAACAAAATG
ATTTCTTTTTGGAGGAATGCCCATAAACGTATCAGCTCCCAGATGGTGGTGTGGCTGCCC
AAGTCGGCTCTGCCCCGCGCTGTGACCAGGCACCCGGATTACGATGAGGAAGGCCGCTAC
GGGGCCATCCTGCCCCAGGTGGTGACCGCTGGCACCATTACCCGCCGGGCCGTGGAGCCC
ACATGGCTCACGGCCAGCAATGCCCGGCCCGACCGAGTAGGCAGCGAGCTGAAGGCCATG
GTGCAGGCTCCACCCGGCTACGTCCTCGTGGGTGCTGACGTGGACTCACAGGAGCTGTGG
ATCGCAGCGGTGCTTGGAGATGCCCACTTTGCCGGCATGCACGGCTGCACGGCCTTCGGG
TGGATGACCCTACAGGGCCGGAAGAGCAGGGGCACCGACCTGCACAGTAAGACAGCTGCT
ACCGTGGGCATCAGCCGTGAGCACGCCAAGATCTTCAACTATGGCCGCATCTACGGGGCG
GGGCAGCCCTTCGCGGAGCGCCTGCTCATGCAGTTCAACCACCGGCTCACGCACCAGGAA
GCAGCTGAGAAGGCCCAGCAAATGTACGCCGTCACCAAGGGCCTTCGCAGGTATCGGCTG
ACAGATGAAGGCGAGTGGCTGGTGAGGCAGTTGCACCTCCCCGTGGAGAGGACTGAGGAT
GGCTGGATTTCCCTGCAGGATCTGCGCAAGATCCAGAGAGAAGCTTCTAGAAAGTCCCGC
AGGAAGAAGTGGGATGTGGTTGCAGAACGCGCGTGGATGGGGGGCACCGAGTCAGAGATG
TTCAATAAGCTGGAGAGCATTGCCACGTCGGACACGCCACGCACCCCGGTGCTGGACTGC
CGCATCAGCCGAGCTCTGGAGCCCTCGACAGTCCAGGGGGAGTTTATGACCAGCCGTGTG
AACTGGGTGGTGCAGAGCTCTGCCGTGGACTACCTACACCTCATGCTCGTGGCCATGAAG
TGGCTGTTTGAGGAGTTTGCCATCGACGGGCGCTTCTGCATCAGCATTCACGACGAGGTC
CGCTACCTGGTGCGCGAGGAGGACCGCTACCGTGCCGCGCTGGCTCTGCAGATCTCCAAC
CTCCTGACCAGGTGTATGTTCGCCTACAAGCTGGGTCTCAACGACTTGCCCCAGTCTGTC
GCCTTTTTCAGTGCAGTCGATATTGACCAGTGCCTCAGGAAGGAAGTGACCATGGATTGT
AAAACCCCTTCCAACCCAACTGGGATGGAAAGGAGATACGGGATTCCCCAGGGTGAAGGG
CTGGATATTTACCAGATAATTGAACTCACCAAAGGCTCCTTG---
>MyLu|XM_023748915.1_cds_XP_023604683.1_1
CGCCTGCTCTGGAGGAAAGTGGCCGGCTCCGCGGCCGTCGGGCCCGGGCCGGGGCCAGCA
GCTCCGGGGCGCTGGGTCTCCAGCGAGCAGATATTAGGGGCCGGCGGCGGGGAGACGCCA
GAAGAGTCCGCGGTGCGCCGCAGCGTGGAGCAATTGCAGAAGCACGGTCTTTGGGGGCAC
CCGGCAGCGCCCCTGCCCGACGTGGAGCTGCGCCTGCCGCCCCTCTACGGGGGCAGCCTG
GACCAGCACTTCCGCCTCCTGGCGCAGAAGCAGAGCCTGCCCTACCTGGAGGCGGCCCAC
TCGCTCTTGCAGGCCCAGCTGCCCCCCAGGCCCCCGAGCTGGGCCTGGGCGGAGGGCTGG
ACCCGGTACGGCCCCGCGGGGGAGGCCGAACCCGTGGCCATCCCCGAGGAGCGGGCCCTG
GTGTTCGACGTGGAGGTCTGCTTGGCAGAGGGAACCTGCCCCACGCTGGCGGTGGCCATA
TCCCCCTCGGCCCAGGGCTCCCGCATGCGCTTCCTGGACACCATGAGCATGCACATGGCC
ATCTCGGGGCTGAGCAGCTTCCAGCGCAGCCTGTGGATGGCGGCCAAGCAGGGCAAGCAC
AAGGCCCGGCAGTTCACACAGCGAGCTCAGAAGTCCCAGGGCAAAGGCAACGGCCCAGCG
GTCTCCTCCTGGGACTGGCTGGACATCAGCAGCGTCAACAACCTGGCGGACGTGCACGGC
CTGTACGTCGGGGGGCCGCCCTTGGAGAAGGAGCCCCGCGAGCTCTTTGTCAAGGGCAGC
ATGAAGGACGTCCGCGAGAACTTCCAGGCCCTGATGCAGTACTGTGCCCAGGACGTGTGG
GCCACCTACGAGGTCTTTCAGCAGCAGCTGCCCCTCTTCCTGGAGAGGTGTCCCCACCCG
GTGACGCTGGCCGGCATGCTGGAGATGGGGGTGTCCTACCTGCCCGTCAACCAGAACTGG
GAGCGCTACCTGGCGGAGGCGCAGAGCACCTACGAGGAGCTGCAGCGGGAGATGAAGAAG
TCGCTGATGGACCTGGCCAACGACGCCTGCCAGCTGCTGTCGGGAGAGAGGTACAAAGAC
GACCCCTGGCTCTGGGACCTGGAGTGGGATCTGCAAGAGTTTAAGCAGAAGAAGGTGAAG
CGGGTGAAGAGGAACGAGCCG------GCTGCCACCAGCGACGTGCCCACCGAGGGTGCC
GGGGCCCCTGGAGACGCCCGGGATCAGGAAGACCCCGGCCCCCCCAGTGAGGAGGAGGAG
CTGCAGCGCGCTGTCACGGCCCGCGCCTGCTTGGAGCAGCTGAAGGGGACCACGGAGCTC
CTGCCCAAGCGGCCCCAGCACCTTCCTGGACACCCCGGGTGGTACCGGAAGCTCTGTCCC
CGGCTAGATGACCCTGCGTGGACCCCGGGCCCCAGCCTCCTCAGCCTGCAGATGCGCGTC
ACACCCAAGCTCATGGCGCTGACCTGGGACGGCTTCCCCCTGCACTTCTCAGAGCGGCAC
GGCTGGGGGTACCTGGTGCCCGGGCGGCGGGACAACCTGGCTAAGGTGCCATCCTCG---
------------------GGGGTGGCCTGCCCCTACAGAGCCATCGAGTCCCTGTACGGG
AAGCACTGCGCCGAGCAGGGGAAGCGGCAGCCGGAGCCGCAGGCAGCGCGCCTGGCCGAG
GAGTTCCTGCTCAGCGAGAGCAGCACCCAGTGGCAGATGGTGGAAGAGCTGGGCTGCTTG
GAGGTGCAGGATGAGGCCAAGGCGGACAACTCGGAGGCGGCAGTTCCGGGTCAGCCCCCA
GCTCTGACAGGGGCTGGCGGCCCCAAAGCCAGCCAGCCAGCCTATCACCACGGCAACGGA
CCCTACCACGACGTGGACATCCCCGGCTGCTGGTTCTTCAAGCTGCCGCACAAGGACGGC
AACAGCTGCAACGTGGGCAGCCCCTTCGCCAAGGACTTCCTGCCCAAGATGGAGGACGGC
ACCCTGCAGGCGGGCCCGGGAGGCGCCAGTGGGCCCCGGGCCTTGGAGATCAACAAGATG
ATTTCTTTCTGGAGGAATGCCCACAAACGGATCAGCTCCCAGATGGTGGTGTGGCTGCCC
AGGTCGGCTCTGCCCCGTGCTGTGACCAGGCACCCAGATTACGATGAGGAAAACCGCTAC
GGGGCCATCCTGCCCCAGGTGGTGACCGCCGGCACCATCACCCGCCGGGCCGTGGAGCCC
ACGTGGCTCACCGCCAGCAACGCCCGGCCCGACCGAGTGGGCAGCGAGCTGAAGGCCATG
GTGCAGGCCCCGCCCGGCTACGTCCTGGTGGGCGCCGACGTGGACTCGCAGGAGCTGTGG
ATCGCAGCGGTGCTGGGAGACGCCCACTTCGCGGGCATGCACGGCTGCACGGCCTTCGGC
TGGATGACCCTGCAGGGCCGCAAGAGCAGGGGCACCGACCTGCACAGCAAGACGGCCGCC
ACCGTGGGCATCAGCCGCGAGCACGCCAAGGTCTTCAACTACGGCCGCATCTACGGGGCT
GGGCAGCCCTTCGCCGAGCGCCTGCTGATGCAGTTCAACCACCGCCTCACCTCCCAGGAG
GCAGCCGAGAAGGCCCAGCAGATGTACGCCGTCACCAAGGGCCTGCGCAGGTATCGGCTG
TCTGATGAGGGTGAGTGGCTGGTGAGGCAGCTGAACATCCCCGTGGAGAGGACCGAGGAC
GGCTGCGTTTCCCTGCAGGATCTGCGCAAGGTCCAGAGGGAAGCTTCGAGAAAGTCCCGC
GGGAAGAAGTGGAACGTGGTTGCGGAACGTATGTGGACGGGGGGCACGGAGTCAGAGATG
TTCAACAAGCTGGAGAGCATCGCCACGGCCGACGAGCCACGCACCCCGGTGCTGGGCTGC
CGCATCAGCCGGGCCCTGGAGCCCTCAGTGGCTCAGGGGGAGTTCATGACCAGCCGGGTG
AACTGGGTGGTGCAGAGCTCCGCCGTGGACTACCTGCACCTCATGCTCGTGGCCATGAAG
TGGCTGTTCGAGGAGTTCGCCATCGACGGGCGCTTCTGCATCAGCATCCACGACGAGGTC
CGCTACCTGGTGCGCGAGGAGGACCGCTACCGCGCGGCCCTGGCCCTGCAGATCACCAAC
CTGCTGACCAGGTGCATGTTCGCCTACAAGCTGGGCCTCAATGACCTGCCCCAGTCAGTC
GCCTTTTTCAGCGCCGTCGACATTGACCGGTGTCTCAGGAAGGAAGTGACCATGGATTGT
AAGACCCCCTCCAACCCGACGGGGATGGAAAGGAGATACGGGGTTCCCCAGGGCGAAGCG
CTGGATATCTACCAGGTCCTGGAACTCACCAAAGGCTCCCTG---
>PhDi|XM_028502365.1_cds_XP_028358166.1_1
CGCCTGCTTTGGAAGAAAGTGGCCGGCTCCACCGTCGTCGGGCCCGGGCCG---GTTCCA
GCTCCGAGGCGCTGGGCCTCCAGCGAGCAAATCTTCGGGCGCGGCGGG---GAGACGCCC
AGCGAGGCCGCGGTGCGCCGCAGCGTCGAGCACCTGCAGAAGCACGGGCTCTGGGGGCAG
CCGGACGCGCCCTTGCCCGACGTGGAACTGCGCCTGCCGCCGCTCTACGGGGGCGACCTG
GACCAGCACTTCCGCCTCCTGGCCCAGAAGCAGAGCCTGCCCTACCTGGAGGCGGCCAAC
GCGCTCTTGCAGGCCCAGCTGCCCCCCAGGCCGCCGAGCTGGGCGTGGGCGGAGGGCTGG
ACCCGGTACGGCCCCGCGGGGGAGGCCGAACCCGTGGCCACCCCCGAGGAGCGGGCCCTG
GTGTTCGACGTGGAGGTCTGCTTGGCAGAGGGAACGTGCCCCACGCTGGCGGTGGCCATA
TCCCCCTCGGCCCAGGGCTCCCCCACGCGCTTCCTGGACACCATGAGCATGCACATGGCC
ATCTCGGGGCTCAGCAGCTTCCAGCGCAGCCTGTGGATGGCTGCCAGGCAGGGCAAGCGC
AAGGCCCTGCTCGACACCCAGCGCCACCAGAAGCCCCGGCACAAAGCCAACGGCCCCACG
ATCTCCTCCTGGGACTGGCTGGACATCAGCAGTGTCAACAACCTGGCGGATGTGCACAGC
CTGTACGTGGGCGGGCCCCCCCTCCGGAAGGAGCCCCGGGAGCTGTTCGTCAAGGGCAGC
ATGAGGGACGTCCGGGAGAACTTCCAGGACCTGATGCAGTACTGCGCCCAGGACGTGTGG
GCCACCTACCAGGTCTTCCAGCAGCAGCTGCCACTCTTCTTGGAGAGGTGTCCCCACCCA
GTGACCCTGGCCGGCATGCTGGAGATGGGGGTCTCCTACCTGCCCGTCAACCAGAACTGG
GAGCGTTACCTGGCAGAGGCACAGAGCACCTACGAGGAGCTGCAGCGGGAGATGAAGAAG
TCGCTGATGGACCTGGCCAACGACGCCTGCCAGCTGCTGTCGGGGGAGAGGTACAAAGAA
GACCCCTGGCTCTGGGACCTGGAGTGGGACCTGCAAGAGTTTAAGCAGAAGAAGGCAAAG
AAGGTGAAGAGGAAGGAGCCGGAGGTGGAGGCTGCCAGCCCCTTGCCCGTCAAGGGGGCT
GAGGCCCCTGGAGCCCCTGGGGATCAGGAAGACCCCGGCCCGCCCGGCGAGGAGGAGGAG
TCTCAGCGAGCCCTCACGGCCCGCACCTGCCTGGAGCAGCTGAAGGGGACCACAGGGCTC
CTGCCCAAGCGGCCCCAGCACCTCCCTGGACACCCCGGGTGGTACCGGAAGCTCTGTCCG
CGGCTGGACGACCCTGCGTGGGCCCCGGGCCCCAGCCTCCTCAGCCTGCAGATGCGGGTC
ACGCCCAAGCTCATGGCGCTGACCTGGGACGGCTTCCCCCTGCACTTCTCCGAGAGGCAC
GGCTGGGGCTACCTGGTGCCCGGGCGGCGGGACAACCTGGCCGAGGTGCCCGAGGGC---
ACCACCCCAGCTTCGACTGGGGTGACCTGCCCCTACAGAGCCATCGAGTCCCTGTACCGC
AAGCACTGCCTGGAGCAGGGGAAGCGGCAGCCGGAGCCGCAGGGGGCGGGCCTGGCCGAG
GACTTCCTGCTGGCCGAGGAG---------TGGCAGATGGTGGAAGAGCTGGGCTGCTTA
GAGGCGGAGGCTGAGACCAAGGTGGAGCCTGTGGAGTCGGCCGTGGCGGCCCAACCCCCA
GCCCCGGTGAGCAGGGCCGGCCCCAGGGGCAGCCAGCCAGCCTATCACCACGGCAACGGG
CCTTACAATGACGTGGACATCCCCGGCTGCTGGTTCTTCAAGCTGCCTCACAAGGACGGG
AACAGCTGCAACGTGGGCAGCCCCTTCGCCAAGGACTTCCTGCCCAAGATGGAGGACGGC
ACCCTGCAGGCCGGCCCCGGAGGTGCCAGCGGGACCCGTGCCCTGGAGATCAACAAAATG
ATCTCTTTCTGGAGGAACGCCCACAAGCGCATCAGCTCCCAGATGGTGGTGTGGCTGCCC
CGGTCCGTTCTGCCCCGTGCCGTGACCAGGCACCCAGATTACGATGAGGAAGGCCGCTAC
GGGGCCATCCTGCCGCAGGTGGTGACTGCTGGCACCATCACCCGCCGGGCCGTGGAGCCC
ACCTGGCTCACTGCCAGCAACGCCCGGCGGGACCGCGTGGGCAGCGAGCTGAAGGCCATG
GTGCAGGCCCCGCCCGGCTACGTCCTGGTGGGCGCGGACGTGGACTCGCAGGAGCTGTGG
ATCGCGGCGGTGCTCGGGGACGCCCACTTCGCCGGCATGCACGGCTGCACGGCCTTCGGG
TGGATGACCCTGCAGGGGCGGAAGAGCAGGGGCACCGACCTGCACAGCAAGACGGCCTCC
ACGGTGGGCATCAGCCGGGAGCACGCCAAGGTCTTCAACTACGGCCGCATCTATGGGGCC
GGGCAGCCCTTCGCCGAGCGCCTGCTCATGCAGTTCAACCACCGGCTCACGCGCCAGGAG
GCCGCCGAGAAGGCCCAGCACATGTACGCCGTCACCAAGGGCCTGCGCCGGTACCGGCTG
TCGGACGAGGGCGAGTGGCTGGTGAGGCAGCTGCGCATCCCCGTGGAGAGGACCGAGGAC
GGCTTCGTGTCCCTGCAGGACCTGCGCAGGGTCCAGAGGGAAGCTTCGAGGAAGTCCCGC
AGGAAGACCTGGAAGGTGGTCGCGGAACGTGCGTGGACGGGGGGCACGGAGTCGGAGATG
TTCAACAAGCTGGAGAGCATCGCCACGTCAGACGAGCCCCGGACGCCCGTGCTGGGCTGC
CGCATCAGCCGGGCCCTGGAGCCCTCGGTGGCCCAGGGGGAGTTCATGACCAGCCGCGTG
AACTGGGTGGTGCAGAGCTCGGCGGTGGACTACCTGCACCTCATGCTCGTGGCCATGAAG
TGGCTGCTCGAGGAGTTTGCCATCGACGGGCGCTTCTGCATCAGCATCCACGACGAGGTC
CGCTACCTGGTGCAGGAGGAGGACCGCTACCGCGCCGCCCTGGCCCTGCAGATCGCCAAC
CTGCTGACCAGGTGCATGTTCGCCTACAAGCTGGGCCTCAACGACCTGCCCCAGTCGGTG
GCCTTCTTCAGTGCGGTCGACGTGGACCGCTGCCTCAGGAAAGAAGTGACCATGGATTGT
GAGACCCCTTCCAACCCCACCGGGATGGAGAGGAGATACGGGATTCCCCAGGGGGAAGCG
CTGGACATCTACCAGGTCATCGACCTCACCAGAGGCTCCCTG---
>PtVa|XM_011379663.2_cds_XP_011377965.1_1
CGCCTGCTCTGGAAGAAAGTGGCCGGC---GTCGTCGTCGGGCCAGGGCCG---GTTCCA
GCTCCGGGGCGCTGGGTCTCCAGCGAGCAAATCTTCGGGCCAGGCGGG---GCGATGCCC
GTCGAGGCCGCGGTGCGCCGCAGCGTCGAACACCTGCAGAAGCACGGGCTCTGGGGGCAG
CCGGCCGCGCCCTTGCCCGACGTGGAGCTGCGCCTACCCCCCCTCTACGGGGGCAGCCTG
GACCAGCACTTCCGCCTCCTGGCGCAGAAGCAGAGCCTGCCCTACCTGGAGGCGGCCAAC
TCGCTATTGCAGGCCCAGCTGCCCCCCCGGCCCCCGAGCTGGGCCTGGGCGGAGGGTTGG
ACCCGGTACGGCCCCGCGGGGGAGGCCGTACCCGTGGCCATCCCCGAGGAGCCGGCCCTG
GTGTTCGACGTGGAGGTCTGCTTGGCAGAGGGAACTTGCCCCACGCTGGCGGTGGCCATA
TCCCCCTCGGCCCAGGGCTCCCGCATGCGCTTCCTGGACACCATGAGCATGCACATGGCC
ATCTCAGGGCTAAGCAGCTTCCAGCGCAGTCTGTGGATGGCAGCCAAGCAGGGCAAGCAC
AAGGCTCGGCACCCCACACAGCGAAGCCAGAAGTCCCAGAGCAAAGCCAGTGGCCCGGCG
ATCTCATCTTGGGACTGGCTGGACATCAGCAGTGTCAATAACCTAGCAGACGTGCACAGC
CTCTACGTTGGGGGGCCTTCCTTAGAGAAGGAGCCTCGAGAACTGTTTGTCAAGGGTAGT
ATGAAGGACATTCGTGAGAACTTCCAGGACCTGATGCAGTACTGTGCCCGGGACGTGTGG
GCCACCTATGAGGTTTTCCAGCAGCAGCTCCCACTCTTCTTGGAGAGGTGTCCCCACCCG
GTGACTCTGGCCGGAATGCTGGAGATGGGTGTCTCCTACCTGCCTGTCAACCAGAACTGG
GAGCGTTACCTGGCGGAGGCACAGAGCACGTATGAGGAACTCCAGCGGGAGATGAAGAAG
TCTCTGATGGATCTGGCCAACGATGCCTGCCAGCTGGTCTCTGGAGAGAGGTACAAAGAA
GACCCCTGGCTCTGGGACCTGGAGTGGGACTTGCAAGAGTTTAAGCAGAAGAAGGCAAAA
---GTGAAGAGGAAGGAGCCA------GCAGCCACCAGCAACTTGCCTGTCGAGGGGGCT
GGGGTCCCAGGGTATCCCGAGGATCAGGAAGACCCCGGCCCCCCCAGTGAGGAGGAGGAA
TTGCGACGAGATGTCACAGCCCGCGCCTGCTTCGAGCAGCTGAAGGGGACCGCAGAGCTC
CTGCCCAAGAGGCCTCAGCACCTTCCCGGACACCCTGGGTGGTACCGGAAGCTCTGTCCC
CGGCTAGATGACCCTGCGTGGACCCCAGGCCCCAGCCTCCTGAGCCTGCAGATGCGGATC
ACACCCAAACTCATGGCACTGACCTGGGACGGCTTCCCTCTGCACTTCTCAGAGCGACAT
GGCTGGGGGTACTTGGTGCCCGGGCGGCGGGACAACCTGGCTAAGGTGCCAGAGGGC---
ACCACCTTAGCATCGGCTGGGGTGTCCTGCCCCTATAGAGCCATCGAGTCCCTGTACAGG
AAGCACTGTCGTGAGCAGGGGAAGCAGCAGCCGGAGCTGCAGGCCGGC---CTGGCCGAG
GAGTTCCTGCTCACCGAGAGCAGCGCCGTGTGGCAGACGGTGGAAGAACTGGGCTTCTTA
GAGGTGGAGGCCGAGGCCAAGGTGGAGAGCTTGCAAGCGGTGGTTCCGGGTCAGCCCCCA
GTTCTGACTGGTGCTGGTGGCCCAAAAGCCAGCCAGCCAGCTTATCATCATGGCAGTGGA
CCTTACAATGATGTGGACATCCCCGGCTGCTGGTTCTTCAAGCTCCCTCACAAGGATGGT
AACAACTTCAATGTGGGCAGCCCCTTTGCCAAGGACTTCCTGCCCAAGATGGAGGATGGC
ACCCTGCAGGCTGGCCCAGGAGGTGCCAGTGGGCCCCGGGCCTTGGAAATCAACAAAATG
ATTTCTTTCTGGAGGAATGCCCATAAACGTATCAGCTCCCAGATGGTGGTATGGCTGCCT
AGGTCGGCTCTGCCCCGTGCTGTGACCAGGCACCCAGACTACGATGAGGAAGGCCGCTAT
GGGGCCATCTTGCCCCAGGTGGTGACCGCTGGCACCATCACCCGCCGAGCTGTGGAGCCC
ACGTGGCTCACTGCCAGCAATGCCCGGCCCGACCGAGTAGGCAGCGAGTTGAAGGCCATG
GTGCAGGCCCCACCGGGCTATGTCCTCGTGGGTGCTGACGTGGACTCACAGGAGCTGTGG
ATTGCAGCTGTGCTTGGAGATGCCCACTTTGCCGGCATGCATGGCTGCACGGCCTTTGGG
TGGATGACTCTGCAGGGTCGGAAGAGCAGGGGCACTGACCTGCATAGTAAGACCGCCGCC
ACAGTGGGCATCAGCCGTGAGCATGCCAAGATCTTCAACTACGGCCGCATCTATGGAGCA
GGCCAGCCCTTCGCCGAGCGCCTGCTCATGCAGTTCAACCATCGGCTCACGCGCCAGGAG
GCAGCCGAGAAGGCCCAGCAGATGTATGCCATCACCAAGGGCCTTCGCCGGTATCGGCTG
TCGGATGAGGGCGAGTGGCTGGTGACGCAGTTGCACCTCCCTGTGGAGCGGACTGAAGAT
GGCTGGGTTTCCCTGCAGGATCTGCGCAAGATCCAGAGAGAAGCTGCACGAAAGTCCCGC
AGGAAGAAGTGGGAGGTGGTTGCAGAACGCGCGTGGATGGGGGGCACAGAGTCAGAAATG
TTCAACAAGTTGGAGAGCATCGCCATGTCCGACACACCGCGTACCCCGGTGCTGGGCTGC
CGCATCAGCCGGGCCCTGGAGCCCTCAGCCGTGCAGGGGGAGTTTATGACCAGTCGTGTG
AACTGGGTGGTGCAGAGCTCTGCTGTGGACTACCTACACCTCATGCTCGTGGCCATGAAG
TGGCTGTTTGAGGAGTTTGCCATCGACGGGCGCTTCTGCATCAGCATTCATGACGAGGTT
CGCTACCTGGTGCGGGAGGAGGACCGCTACCGCGCTGCCCTGGCCCTGCAGGTCACCAAC
CTCCTGACCAGGTGCATGTTTGCCTACAAGCTGGGTCTCAACGACTTGCCCCAGTCGGTC
GCCTTTTTCAGTGCTGTCGATATTGACCAGTGCCTCAGGAAGGAAGTGACCATGGATTGT
AAAACCCCTTCCAACCCGACTGGGATGGAAAGGAGATACGGGATTCCCCAGGGTGAAGCG
CTGGATATTTACCAGATAATTGAACTCACCAAAGGCTCCTTG---
>RhFe|XM_033100072.1_cds_XP_032955963.1_1
CGCCTGCTCTGGAAGAAAGTGGCCGGC---GCCACCGTCGGGCTAGGGCCG---GTTCCA
GCTCCGGGACGCTGGGTCTCCAGCGAGCAAATCTTCGGGCCCGGCGGG---GAGATGCCC
GGCGAGGCCGCGGTACGCCGCAGCGTCGAGCACCTGCAGAAGCACGGGCTCTGGGGGCAG
CCGGCCGTTCCCTTGCCCGACGTGGAGCTGCGCCTTCCGCCCCTCTACGGGGGCAGCCTG
GACCAGCACTTCCGCCTCCTGGCCCAGAAGCAGAGCCTGCCTTACCTGGAGGCGGCCAAC
TCGCTTTTGCAGGCCCAGCTGCCCCCGCGGCCCCCGAGCTGGGCCTGGGCGGAGGGCTGG
ACCCGGTACGGCCCCGCGGGGGAGGCCGTACCCGTGGCCATCCCCGAGGAGCGGGCCCTG
GTGTTCGACGTGGAGGTGTGCTTGGCAGAGGGAACTTGCCCCACGCTGGCGGTGGCCATA
TCCCCCTTGGCCCAGGGCTCGCGCATGCGCTTCCTGGACACCATGAGCATGCACATGGCC
ATCTCAGGGTTAAGCAGCTTCCAGCGCAGCCTGTGGATGGCAGCCAAGCAGGGCAAGCAC
AAGGCCCGGCACCCCACACAGCGAGGCCAGAAGGTCCAGGGCAAAACCAACGGCCCAGCG
ATCTCATCCTGGGACTGGCTGGACATCAGCAGTGTCAATAACCTAGCAGATGTGCACAGC
CTCTATGTGGGGGGGCCTCCCTTAGAGAAGGAGCCTCGAGAACTGTTTGTCAAGGGGAGC
ATAAAGGACATCCGTGAGAACTTCCAGGACCTGATGCAGTACTGTTCCCAGGATGTGTGG
GCCACCTACGAGGTTTTCCAGCAGCAGCTACCACTCTTCTTGGAGAGGTGTCCCCACCCG
GTGACTCTGGCCGGCATGCTGGAGATGGGTGTCTCCTACCTACCTGTCAACCAGAACTGG
GAACGTTACCTGGCGGAGGCGCAGAACACCTACGAGGAGCTCCAGCGGGAGATGAAGAAG
TCGCTGATGGACCTGGCCAATGACGCCTGCCAGCTGCTCTCCGGAGAGAGGTACAAAGAA
GACCCCTGGCTCTGGGACCTGGAGTGGGACTTGCAAGAGTTTAAGCAGAAGAAGGCAAAG
---GTGAAGAGGAAGGAGCCG------GCCGCCGCCAGCGACTTGCCCATCGAGGGGGCT
GGGGCCCCTGGGGATCCCAAGGACCAGGAAGACGCCGGCCCCCCGAGTGAGGAGGAGGAG
TCTCAGCGAGATGCCTTGACCCGTGCCTGCCTGGAGCAGCTGAAGGGGACCACGGAGCTC
CTGCCCAAGCGGCCCCAGCACCTCCCTGGACACCCTGGGTGGTACCGGAAGCTCTGTCCC
CGGCTAGATGACCCTGCATGGACCCCGGGCCCCAGCCTCCTCAGCCTGCAGATGCGAGTC
ACACCTAAGCTCATGGCGCTCACCTGGGACGGCTTCCCTCTGCACTTCTCAGAGCGGCAC
GGCTGGGGATACCTGGTGCCCGGGCGGCGAGACAACCTGGCTCAGGTGCCGGTGGGC---
ACCAGCCACGCATCGACGGGGGTGGCCTGCCCCTACAGAGCCATCGAGTCCCTGTACAGG
AAGCACTGTCTTGAGCAGGGGAAGCAGCAGCTGGAACTTCAGGAGGCGGCCCTGGCCGAG
GAGTTCCTGCTCAGTGAGAGC---AGCGTGTGGCAGACAGTGGAAGAACTGGGCTGCTTC
GAGGTGGAGGCTGAGGTCAAGATGGAGAATTTGCACGCAGTAGTTCCAGGTCATCCCCCA
GCTCTGACTGGTGCTGGTGGCCCGCCAGCCAGCCAGCCAGCCTATCACCATGGCAATGGA
CCTTACAACGACGTGGACATCCCTGGCTGCTGGTTCTTCAAGCTGCCTCACAAGGATGGT
AACAGCTGCAATGTGGGCAGCCCCTTTGCCAAGGACTTCTTGCCCAAGATGGAGGATGGC
ACCCTGCAGGCTGGCCCAGGAGGTGCCAGTGGGCCTCGTGCCTTGGAAATCAACAAAATG
ATTTCTTTTTGGAGGAATGCCCATAAACGTATCAGCTCCCAGATGGTGGTGTGGCTGCCC
AGGTCGGCTCTGCCCCGTGCTGTGACCAGGCACCCACATTATGATGAGGAAGGCCGCTAT
GGGGCCATCCTGCCCCAGGTGGTGACCGCTGGCACCATTACCCGCCGGGCCGTGGAGCCC
ACATGGCTCACTGCCAGCAATGCCCGGCCCGACCGAGTAGGCAGCGAGCTGAAGGCCATG
GTGCAGGCCCCGCCTGGGTACGTCCTCGTGGGTGCTGATGTGGACTCACAGGAGCTGTGG
ATCGCAGCTGTGCTTGGAGATGCCCACTTTGCTGGCCTGCACGGCTGCACTGCCTTCGGG
TGGATGACCCTCCAGGGCCGGAAGAGCAGGGGCACTGACCTTCACAGCAAGACAGCTGCC
ACAGTGGGCATCAGCCGTGAGCACGCCAAAATCTTCAACTACGGCCGCATCTACGGGGCG
GGGCAGCCCTTCGCGGAGCGCCTGCTCATGCAGTTCAACCACCGGCTCACGCGCCAGGAG
GCAGCGGAGAAGGCCCAGCAGATGTACGCCGTCACCAAGGGCCTTCGCAGGTATCGGCTG
ACGGATGAAGGCGAGTGGCTGGTGAGGCAGTTGCACCTCTCCGTGGAGAAGACTGAGGAC
GGCTGGATTTCCCTGCAGGATCTGCGCAAGATCCAGAGAGAAGCTTCTAGAAAGTCTCGC
AGAAAGAAGTGGGAGGTGGTTGCAGAACGCGCGTGGATGGGGGGCACAGAGTCAGAAATG
TTCAATAAGCTGGAGAGCATTGCCACGTCCGACACACCACGTACCCCAGTGCTGGGCTGC
CGCATCAGCCGAGCCCTGGAGCCCTCGGCGGTCCAGGGAGAGTTCATGACCAGCCGTGTG
AACTGGGTGGTGCAGAGCTCCGCCGTGGACTACCTGCACCTCATGCTCGTGGCCATGAAG
TGGCTGTTTGAGGAGTTTGCCATCGATGGGCGTTTCTGCATCAGCATCCACGACGAGGTC
CGTTACCTGGTGCGTGAGGAGGACCGCTACCGCGCGGCGCTGGCGCTGCAGATCTCCAAC
CTGCTGACCAGGTGTATGTTCGCCTACAAGCTGGATCTCAATGACTTGCCCCAGTCAGTC
GCCTTTTTCAGCGCAGTCGATATTGACCAATGCCTCAGGAAGGAAGTGACCATGGATTGT
AAAACCCCTTCCAACCCAACTGGGATGGAAAGGAGATACGGGATTCCCCAGGGTGAAGCG
CTGGATATTTACCAGATAATTGAACTCACCAAAGGCTCCTTG---
>RoAe|XM_016151611.1_cds_XP_016007097.1_1
CGCCTGCTCTGGAAGAAAGTGGCCGGC---GTCGCCGTCGGGCCAGGGCCG---GTTCCA
GCTCCGGGGCGCTGGGTCTCCAGCGAGCAAATCTTCGGGCCAGGCGAG---GCGACGCCC
GTCGAGGCCGCGGTGCGCCGCAGCGTCGAACACCTGCAGAAGCACGGGCTCTGGGGGCAG
CCGGCCGCGCCCTTGCCCGACGTGGAGCTGCGCCTACCCCCCCTCTACGGGGGCAGCCTG
GACCAGCACTTCCGCCTCCTGGCCCAGAAGCAGAGCCTGCCCTACCTGGAGGCGGCCAAC
TCGCTATTGCAGGCCCAGCTGCCCCCCCGGCCCCCGAGCTGGGCCTGGGCGGAGGGTTGG
ACCCGGTACGGCCCCGCGGGGGAGGCCGTACCCGTGGCCATCCCCGAGGAGCAGGCCCTG
GTGTTCGACGTGGAGGTCTGCTTGGCAGAGGGAACTTGCCCCACGCTGGCGGTGGCCATA
TCCCCCTCGGCCCAGGGCTCCCGCATGCGCTTCCTGGACACCATGAGCATGCACATGGCC
ATCTCAGGGCTAAGCAGCTTCCAGCGCAGTCTGTGGATGGCAGCCAAGCAGGGCAAGCAC
AAGGCCCAGCACCCCACACAGCGAAGCCAGAAGTCCCAGAGAAAAGCCAGCGGCCCAGCG
ATCTCATCTTGGGACTGGCTGGACATCAGCAGTGTCAATAACCTAGCAGACGTGCATAGC
CTCTATGTTGGGGGGCCTGCCTTAGAGAAGGAGCCTCGAGAACTGTTTGTCAAGGGTAGT
ATGAAGGACATCCGTGAGAACTTCCAGGACCTGATGCAGTACTGTGCCCGGGACGTGTGG
GCCACCTATGAGGTTTTCCAGCAGCAGCTCCCACTCTTCTTGGAGAGGTGTCCCCACCCG
GTGACTCTGGCCGGAATGCTGGAGATGGGTGTCTCCTACCTGCCTGTCAACCAGAACTGG
GAGCGTTACCTGGCGGAGGCGCAGAGCACCTATGAGGAGCTCCAGCGGGAGATGAAGAAG
TCTCTGATGGATCTGGCCAATGATGCCTGCCAGCTGGTCTCTGGAGAGAGGTACAAAGAA
GACCCTTGGCTCTGGGACTTGGAGTGGGACTTGCAAGAGTTTAAGCAGAAGAAGGCAAAG
---GTGAAGAGGAAGGAGCCG------GCTGCCACCAGCAACCTGCCTGTCGAGGGGGCT
GGGGTGCCCGGGGATCCCAAGGATCAGGAAGACCCCGGCCCCCCCAGTGAGGAGGAGGAA
TTGCAACGAGATGTCGTGGCCCGCGCCTGCTTGGAGCAGCTGAAGGGGACCACAGAGCTC
CTGCCCAAGAAGCCTCAGCACCTTCCCGGACACCCTGGGTGGTACCGGAAGCTCTGTCCC
CGGCTAGATGACCCTGCGTGGACCCCGGGCCCCAGCCTCCTTAGCCTGCAGATGCGGATC
ACACCCAAACTCATGGCGCTGACCTGGGATGGCTTCCCTTTACACTTCTCAGAGCGACAC
GGCTGGGGGTACCTGGTGCCCGGGCGGCGGGACAACCTGGCTAAGGTGCCAGGGGGCGCC
ACCACCTTGGCATCGGCTGGTGTGTCCTGCCCCTACAGAGCCATCGAGTCCCTGTACAGG
AAGCACTGTCATGAGCAGGGGAAGCAGCAGCCGGAGCTGCAGGAGGCCGGCCTGGCCGAG
GAGTTCCTGCTCACCGAGAGCAGTGCCGTGTGGCAGACGGTGGAAGAACTGGGCTTCTTA
GAGGTGGAGGCGGAGGCCAAGATGGAGAGCTTGCAAGTGCTGGTTCCAGGTCAGCCCCCA
GTTCTGAATGGTGCTGGTGGCCCAAAAGCCAGCCAGCCAGCTTATCACCATGGCAGTGGA
CCTTACAATGACGTGGACATCCCTGGCTGCTGGTTCTTCAAGCTCCCTCACAAGGATGGT
AACAACTTCAATGTGGGCAGCCCCTTTGCTAAGGACTTCCTGCCCAAGATGGAGGATGGC
ACCCTGCAAGCTGGCCCAGGAGGTGCCAGTGGGCCCCGTGCCTTGGAAATCAACAAAATG
ATTTCTTTCTGGAGGAATGCCCATAAACGTATCAGCTCCCAGATGGTGGTGTGGCTGCCT
AGGTCGGCTCTGCCCCGTGCTGTGACCAGGCACCCAGATTACGATGAGGAAGGCCGCTAT
GGGGCCATCTTGCCCCAGGTAGTGACCGCTGGCACCATCACCCGCCGAGCTGTGGAGCCC
ACGTGGCTCACTGCCAGCAATGCCCGGCCTGACCGAGTAGGCAGCGAGTTGAAGGCCATG
GTGCAGGCCCCACCGGGCTATGTCCTCGTGGGTGCTGACGTGGACTCACAGGAGCTGTGG
ATTGCAGCTGTGCTTGGAGACGCCCACTTTGCCGGCATGCATGGCTGCACGGCCTTTGGG
TGGATGACTCTGCAGGGTCGGAAGAGCAGGGGCACCGACCTGCACAGTAAGACCGCCGCC
ACGGTGGGCATCAGCCGTGAGCACGCCAAGGTCTTCAACTACGGCCGCATCTACGGGGCG
GGCCAGCCCTTCGCTGAGCGCCTGCTCATGCAGTTCAACCATCGGCTCACGCGCCAGGAG
GCGGCCGACAAGGCCCAGCAGATGTATGCCGTCACCAAGGGCCTGCGCCGGTATCGGCTG
TCGGACGAGGGCGAGTGGCTGGTGAGGCAGTTGGACCTCCCTGTGGAGAGGACTGAAGAT
GGCTGGGTTTCCCTGCAGGATCTGCGCAAGATCCAGAGAGAAGCTTCACGAAAGTCCCGC
AGGAAGAAGTGGGAGGTGGTTGCAGAACGCGCGTGGATGGGGGGCACAGAGTCAGAGATG
TTCAACAAGTTGGAGAGCATCGCCATGTCCGACACGCCGTGTACCCCGGTGCTGGGCTGT
CGCATCAGCCGGGCCCTGGAGCCCTCAGCCGTGCAGGGGGAGTTTATGACCAGTCGTGTG
AATTGGGTGGTGCAGAGCTCTGCTGTGGACTACCTACACCTCATGCTTGTGGCTATGAAG
TGGCTGTTTGAGGAGTTTGCCATCGATGGGCGCTTCTGCATCAGCATTCACGACGAGGTT
CGCTACCTGGTGCGGGAGGAGGACCGCTACCGCGCTGCCCTGGCCCTGCAGGTCACCAAC
CTCCTGACCAGGTGCATGTTTGCCTACAAGCTGGGTCTCAACGACTTGCCCCAGTCAGTC
GCCTTTTTCAGTGCAGTCGATATTGACCAGTGCCTCAGGAAGGAAGTGACCATGGATTGT
AAAACCCCTTCCAACCCGACTGGGATGGAAAGGAGATACGGGATTCCCCAGGGTGAAGCG
CTGGATATTTACCAGATAATTGAACTCACCAAAGGCTCCTTG---
