# Supplementary material for: Positively selected genes in the hoary bat (Lasiurus cinereus) lineage: prominence of thymus expression, immune and metabolic function, and regions of ancient synteny
Source: PeerJ. 2022 Mar 17;10:e13130. doi: 10.7717/peerj.13130 (PMC8934532; doi:10.7717/peerj.13130)
Supplement: Supplemental Information 4 — Likely alignment errors have been manually deleted between conserved codons. Recovery of the original codon positions requires alignment to the original accessions in each orthogroup. [file peerj-10-13130-s004.zip › renamed.manual/OG0004890.manual.fas]

>EpFu|XM_008160128.2_cds_XP_008158350.1_1
GGTCCGAAAATTTATAGTTTTAATTCTGCAAATGATTCTGGTGGTCCTGCAAATCTGGAT
AAATCTATTTTGAAAGTGGTGATTAATAACAAACTAGAACAAAGAATTATTGGAGTGATC
AATGAGCATAAAAAGCAAAATAATGGCAAGGGGATGATTTCTGGAAGACTTACTGCCAAA
AAATTACAGGATTTATACATGGCTCTGCAGGCGTTTTCCTTTAAGACCAAGGACATTGAG
GATGCCATGACCAACACCCTGCTACACGGAGGGGATCTTCACTCGGCCCTGGACTGGCTC
TGCCTAAACCTTCCCGACGATGCACTTCCTGAGGGATTCAGTCAGGAATTTGAAGAGCAA
CAACCTAAAAGTAGGCCCAAGTTCCAGGCTCCTCCAGTGCCAGCCACTGTTTCACCTCCA
GTGCAGCCTAAAACCAAAAGACAGGAAGAGGAGCCTAAGGTTAAGTCAAAAAAGGAAGAA
AAGAATTTGGAAGTGAATATGAAAGAATGGATTTTGCGGTATGCTGAACAACAAAATGAA
CGGTACTTACACCTGGCAGCAAAACTTCTGGATGTGAAGGAGCGAGCAGCTGCCTGTAAA
CTGGAAAAAAACAAGCAAGGGCAAAAGGAAGCGCAAGAAAAAATAAGGAAATTCCAAAGA
GAAATGGAAACTCTAGAAGACCATCCAGTATTCAATCCAGCCATAAAGATTTCACCTCAA
CAGAATGAGAGGAAAAAGCCTCCTGCTGCCACAGAAGGGGAAAGTGCTTTGAACTTGAAT
TTACTTGAAAAATCTGCAGCTGCCACTGAAGAGGAGAAAGAGAAAAAGAAAGAAGCTCAC
GATGTAAGAAATTTTGACTACACTGCTCGGAGCTGGACAGGAAAGTCGCCCAAACAGTTC
CTCATCGACTGGGTCCGGAAGAATCTGCCCAAGAGTCCAAACCCTGCCTTTGAGAAAGTT
CCCGTCGGT---CGGTACTGGAAATGCAGGGTGCGGGTGATCCGGTCTGAAGACGATGTG
CTGGTGGTGTGCCCTACGATCCTGACGGAGGACGGCATGCAAGCGCAGCACCTGGGGGCC
ACCTTGGCTCTTTACCGCCTGGTGAAAGGGCAGTCCGTTCACCAGCTACTTCCTCCGACC
TACCGCACGGTGTGGCTGGAGTGGAGTGATGCCGAAAAGAAAAAGGAAGAATTAAATAAA
ATGGAGACCAACAAGCCCCGGGACCTCTTTATCGCCAAACTTCTGAATAAAGTGTCTGGG
GACAAGAGAGAGAGCTCGGAAGACCCTGAGGAATCCTGGGAAGATCTGGTTTCTGAGGAG
GATTTTTCTGCCCTGTCCTTGGAGTCAGGAAAGGCAGAGGGTTTGGAGCCTGTTCGGGGC
CTCTTCAGAAAGCTGCAGAGCACCCCCAAGTACCAGCGCCTCCTGCGGGAGAGGCAGCAG
CTGCCCGTGTTCAGGCACAGGAGTGCGATCGTGGAAGCCCTGAAGAGGCACCGCGTGGTG
GTGGTGGCGGGGGAAACGGGGAGCGGGAAGAGCACGCAGGTGCCGCACTTCCTTCTGGAG
GACTTGCTTCTCAACGAGCCGGGGACGAGGAAGTGCAACATCGTGTGCACCCAGCCCCGC
AGAATCTCGGCCGTGAGCTTGGCCACGAGAGTGTGTGACGAATTGGGCTGCGACAGCGGA
CCTGGAGGAAGGCTCTCCTTGTGTGGCTATCAGATCCGGATGGAGTCTCGGGCCGGCGAG
TCGACCCGGCTGCTCTATTGTACCACAGGGGTTTTGCTCAGGAAACTTCAAGATGATGGT
CTCCTAACCAATGTGTCTCACGTGATTGTAGATGAGGTTCATGAAAGAAGCGTCCAGTCC
GACTTCTTACTGGTTATCCTGAAGGAGATTTTACAGAAGCGCTCTGATCTGCACTTGATC
CTCATGAGCGCCACCGTCGACAGCGAGAAGTTCTCCACCTACTTCACACACTGCCCCATC
CTCAGGATCTCGGGGCGAAGCTATCCCGTGGAGGTTTTTCATCTTGAAGATATAATAGAA
GAAACAGGCTTTGTACTGGAGAAAGACTCAGAATATTGTCAGAAATTCCTGGAGGAGGAA
GAAGAAATAACCATTAATGTTACAAGCAAAGCAGGGGAAATAAAAAAATACCAGGAATAC
ATCCCAGTGCAGACGGGAGCAGGTCCTGGCTTAAATCCCTTTTACCAGAAGTACAGCAGC
CGCACGCAGCACGCTCTGCTCTACATGAACCCTCACAAGATCAACCTGGACCTCATCTTG
GAGCTTCTTGCGTATTTAGACAGAAGTCCCCAGTTCAGGACCATGGAAGGAGCGGTGCTG
ATCTTCTTGCCTGGCCTCGCCCACATTCAGCAGCTGTACGACCTGCTGTCGGCGGACAGG
AGGTTTTCCTCTGCACGCTATAAAGTGATAGCTCTGCACTCCATTCTCTCCACCCACGAC
CAGGCCGCAGCCTTCACACTCCCCCCTCCGGGAGTCAGGAAGATTGTTTTAGCAACAAAT
ATTGCAGAGACAGGCATCACTATTCCAGATGTTGTATTTGTCATTGACACTGGAAGGACA
AAAGAAAATAAGTACCACGAGAGCAGCCAGATGAGCTCTCTGGTGGAGACCTTTGTCAGT
AAGGCGAGCGCTCTGCAGCGCCAGGGCAGAGCCGGGCGGGTGCGCGACGGGTTCTGCTTC
CGGATGTACACGCGAGAGAGATTTGAAGGCTTTATGGAGTATTCCGTCCCTGAAATCCTC
CGTGTGCCTCTGGAGGAACTATGTCTTCATATTATGAAATGCAATCTGGGTTCCCCTGAA
GATTTCCTCTCCAAGGCCTTAGACCCTCCTCAGCTCCAAGTCATCAGCAACGCAATGAAT
TTGCTCCGAAAAATTGGGGCTTGTGAACTGACGGAGCCTAAACTGACTCCCTTGGGCCAG
CACCTCGCAGCTCTGCCCGTGAACGTCAAGATCGGCAAGATGCTCATCTTTGGCGCCATA
TTCGGCTGCCTGGACCCCGCGGCCACGCTAGCCGCAGTCATGACCGAGAAGTCTCCCTTC
ACCACGCCCATCGGCAGGAAAGATGAAGCGGACCTTGCGAAGTCAGCGTTGGCGACGGCC
GATTCCGACCACCTGACCATCTACAATGCGTATCTAGGGTGGAAGAAGGCGCAGCAGGAA
GGCGGCCCTCGCTCTGAAGTGGCTTATTGCCGGAGGAACTTTCTCAGCAGAACGTCCCTG
CTCACCCTGGAGGACGTGAAGCAGGAGCTGATCAAGCTGGTGAAGGCAGCAGGGTTTTCG
GCGTCCACAGCCTCTAACGGCTGGGAAGGAAGCAAGGCCACCCAGACCCTGTCCTTCCCA
GAAGTCGCCCTCCTGAAGGCCGTGCTGGCCGCGGGGCTCTCGGACAGCGTGGGCAAGATC
CTCTGCACCAAGTCCGTGGACGTCACCGAGAAGCTGGCCTGCGTGGTGGAGACGGCCCAG
GGCAAGGCGCAGGTGCACCCGTCCTCCGTGAACCGGGACCTGCAGACCTACGGGTGGCTC
CTATACCAGGAGAAGGTCAGGTATGCCCGCGTGTACCTGAGGGAGACCACGCTGATCAGC
CCCTTCCCCGTGCTGCTGTTCGGGGGCGACATCGAGGTGCAGCACCGCGAGCGGCTCCTC
TCCGTGGACGGCTGGATCCACTTCCAGGCCCCTGTAAAGATAGCTGTCATTTTCAAGCAG
CTGAGAGTTCTCATTGATTCAGTTCTAAGAAAAAAGCTGGAAAATCCTAAGATGTCCCTT
GAA
>HiAr|XM_019641439.1_cds_XP_019496984.1_1
GGTCCAAAAATTTATAGTTTTAATTCTGCAAATGATTCTGGTGGTCCTGCAAATCTGGAT
AAATCTATTTTGAAAGTGGTAATTAATAACAAACTAGAGCAAAGAATTATTGGAGTGATC
AATGAGCATAAAAAGCAAAATAATGACAAGGGTGTGATTTCTGGAAGACTTACTGCCAAA
AAATTACAGGATTTATACATGGCTTTACAAGCATTTTCATTTAAGACTAAGGACATTGAA
GATGCCATGACTAACACACTCTTACATGGAGGTGATCTTCATTCTGCTTTGGACTGGCTC
TGTTTAAACCTTTCAGATGATGCACTTCCTGAAGGATTTAGTCAGGAATTTGAAGAGGAA
CAACCTAAAAGTAGGCCAAAATTCCAGTCTCCTCAAATACAAGCCACTGTTTTACCTCCA
TTGCAACCTAAAACCAAAAAACAAGAAGAAGACACTAAGATTAAGCCAAAAAAGGAAGAA
AAAAATATGGAAGTAAATATGAAAGAATGGATTTTGCGGTACGCTGATCAACAAAATGAA
AGGTACTTGCACCTTGCAGCAAAACTTCTGGATGCAAAGGAGCAAGCAGCTACCTTTAAA
CTAGAAAAAAACAAGCAAGGGCAAAAAGAGGCTCAAGAAAAAATAAAGAAATTTCAAAGA
GAAATGGAAACTTTAGAAGACCATCCAGTATTCAATCCAGCCATTAAGATTTCACATCAA
CAGAATGAAAAGAAAAAGCCTCCTATAGCCACAGAAGGGGAAAGTACCTTGAACTTCAAT
TTATTTGAAAAATCTACAGCTGCTACTGAAGAAGAGAAAGAGAAAAAGAAAGAACCTCAC
GATGTAAGAAATTTTGACTATACTGCTCGAAGCTGGACTGGAAAATCTCCCAAACAATTT
CTGATTGATTGGGTCAGGAAGAATCTTCCCAAGAGTCCAAATCCTTCCTTTGAAAAAGTT
CCAGTAGGT---AGATACTGGAAATGTAGGGTAAGGGTAATCAAGTCTGAAGATGACGTA
TTGGTAGTATGTCCTACAATCTTAACAGAGGATGGCATGCAAGCTCAGCACCTGGGAGCC
ACGTTGGCTCTTTATCGTTTAGTGAAAGGGCAGTCAGTTCATCAGTTACTTCCTCCAACT
TACCGGAATGTTTGGCTCGAGTGGAGTGATGCAGAAAAGAAAAAGGAAGAATTAAATAAA
ATGGAAACAAATAAACCACGTGATCTTTTTATTGCCAAACTTCTGAATAAATTGTCTGAA
AATAAGAAAGGAAACTCTGAAGATCCTGAGGAATCTTGGGAAAATTTAGTTTCTGACGAG
GATTTTTCTGCACTGTCCTTGGAATCAGAAAAGGCAGAAGATTTGGAACCCGTTAGAAAC
CTCTTTAGAAAGTTGCAAAGCACACCTAAGTACCAGAAATTTCTAAAGGAGAGGCAACAG
TTACCTGTGTTCAAACACAGGAATTCAGTTGTTGAAACTCTGAAAAGGCACCGGGTAGTG
GTTGTGGCAGGTGAAACAGGGAGCGGTAAAAGCACTCAAGTACCACATTTTCTATTGGAA
GATTTGCTTCTAAATGAGTGGGGCACAAGCAAATGTAACATTGTCTGTACCCAGCCCCGA
AGAATCTCAGCAGTGAGTTTAGCCACAAGAGTGTGTGACGAATTGGGCTGTGAAAATGGA
CCTGGAGGAAAGAATTCTTTGTGTGGCTATCAGATTCGAATGGAATCTCGAGCTAGTGAA
TCTACCAGGTTACTCTACTGTACAACAGGGGTTTTGCTAAGGAAGCTTCAAGAAGATGGT
CTCCTAACTAATGTGTCTCATGTTATTGTAGATGAGGTTCATGAAAGAAGTGTCCAGTCA
GACTTCTTACTAATTATCTTGAAGGAAATTTTACAGAAACGCTCTGACCTATACTTGATT
CTAATGAGTGCCACTGTAGACAGTGAAAAGTTTTCCACATATTTCACACACTGCCCTATT
CTCAGAATTTCAGGAAGAAGTTACCCTGTTGAGGTTTTTCATCTTGAAGATATAATAGAA
GAAACAGGCTTTGTACTAGAGAAAGACTCAGAATATTGTCAGAAATTTCTGGAGGAGGAA
GAAGAAATAACCATTAATGTTACAAGCAAAGCAGGGGGAGTGAAAAAGTATCAGGAATAC
ATCCCAGTTCAGACTGGAGCAGGTGCTGAGTTAAATCCATTTTACCAGAAGTATAGCAAC
CGCACTCAGCATGCTATTCTCTATATGAATCATCATAAAATCAACCTTGATCTCATTTTG
GAACTTCTTACATATTTAGACAAAAGTCCCCAATTCAGAAATATTGAAGGAGCAGTATTG
ATCTTTTTACCAGGCCTTGCTTATATTCAACAGTTGTATGATCTCCTATCAACTGACAGA
AGATTTCTTTCTGAACGATATAAAGTGATAGCTCTGCATTCTATTCTTTCAACTCAAGAT
CAAGCTGCAGCATTCACGCTTCCTCCTCCAGGAGTCAGGAAGATTGTTTTAGCAACAAAT
ATTGCAGAGACAGGTATCACTATTCCAGATGTTGTATTTGTAATTGATACTGGAAGAACA
AAAGAAAATAAGTACCATGAAAGCAGTCAGATGAGTTCTTTGGTTGAGACATTTGTCAGT
AAAGCGAGTGCTCTGCAGCGCCAGGGGAGAGCTGGGCGGGTCAGAGATGGCTTCTGCTTC
CGAATGTACACAAGAGAAAGATTTGAAGGCTTTATGGACTATTCTGTCCCTGAAATCTTG
CGTGTGCCTTTGGAGGAATTATGTCTTCATATTATGAAATGCAATCTTGGTTCTCCTGAA
GATTTCCTCGCCAAAGCCTTAGATCCTCCTCAGCTTCAAGTAATCAGCAATGCAATGAAT
TTACTCCGAAAAATTGGAGCTTGTGAACTCAATGAGCCTAAACTGACTCCATTGGGCCAA
CACCTTGCAGCTTTGCCAGTGAATGTCAAGATTGGCAAGATGCTTATTTTTGGTGCCATA
TTTGGCTGCCTTGATCCAGTGGCAACACTAGCTGCAGTTATGACAGAGAAGTCTCCTTTT
ACCACACCAATTGGTCGAAAAGATGAAGCAGATCTTGCAAAATCAGCTTTGGCTATGGCA
GATTCTGACCACCTGACCATCTACAATGCATACCTAGGATGGAAGAAAGCACGGCAAGAG
GGAGGCTATCGCTCTGAAATAGCATATTGCCGGAGGAACTTCCTTAATAGAACATCACTG
TTAACCCTAGAGGATGTAAAGCAGGAATTAATAAAGTTGGTTAAGGCAGCAGGATTTTCA
TCATCCACAACTTCTTATGGCTGGGAAGAAAACAAAGCCTCACAGGCCCTTTCCTTCCAA
GAAATTGCCCTTCTTAAAGCTGTACTGGCTGCTGGACTATATGACAACGTGGGGAAGATA
ATCTTTACAAAATCAGTTGATGTTACAGAAAAATTGGCTTGCATTGTGGAGACAGCCCAA
GGCAAAGCACAAGTACATCCATCCTCAGTAAATCGAGATTTGCAAACTTATGGATGGCTC
TTATACCAAGAGAAGATAAGGTATGCCCGAGTATATTTGCGGGAAACTACCCTAATTACC
CCTTTTCCAGTTTTACTTTTTGGTGGTGATATAGAAGTTCAGCACCGGGAACGCCTTCTT
TCTATTGATGGCTGGATCTATTTTCAGGCCCCTGTAAAGATCGCCGTCATTTTCAAGCAG
CTAAGAGTTCTCATTGATTGTGTTTTAAGAAAAAAGCTTGAAAATCCTAAGATGTCCCTT
GAA
>LaCi|164-exonerate_protein2genome-gene-0.32-mRNA-1
GGTCCGAAAATTTATAGTTTTAATTCTGCAAATGATTCCGGTGGTCCTGCAAATCTAGAT
AAATCTATTTTGAAAGTGGTGATTAATAACAAACTAGAACAAAGAATTATTGGAGTTATC
AATGAGCATAAAAAGCAAAATAATGGCACGGGAGTGATTTCTGGAAGACTTACTGCCAAA
AAATTACAGGATTTATACATGGCTCTGCAAGCATTTTCCTTTAAGACGAAGGACATCGAG
GACGCCATGACCAACACCCTGTTACACGGAGGGGACCTTCACTCGGCCCTGGACTGGCTC
TGCTTAAACCTTTCCGATGATGCTCTTCCTGAGGGATTCAGTCAGGAATTTGAAGAGCAG
CAACCTAAAAGTAGGCCCAAGTTCCAGGCCCCTCCCGTGCCCGCCACTGTGTCACCTCCA
CTGCAGCCTAAAACCAAAAGGCAGGAAGAGGAGCCTAAGGCTAAGCCAAAAAAGGAAGAA
AAAAAATTGGAAGTGAATATGAAAGAATGGATTTTGCGGTATGCTGAACAACAAAATGAA
CGGTACCTACACCTGGCAGCGAAACTTCTGGATGCGAAGGAGCAAGCAGCTGCCTGTAAA
CTGGAGAAGAACAAGCAAGGGCAAAAGGAAGCTCAAGAAAAAATAAGGAAATTCCAAAGA
GAAATGGAAATTCTAGAAGACCATCCAGTATTCAACCCAGCCATAAAGATTTCACCTCAA
CAGAATGAGAGGAAAAAGCCGCCTGTCGCCACAGAAGGGGAAAGTGCTTTGAACTTGAAT
TTACTTGAAAAATCTACAGCTGCTACTGAAGAGGAGAAAGAGAAAAAGAAAGCAGCTCAC
GATGTAAGGAATTTTGACTACACTGCTCGGAGCTGGACGGGAAAGTCGCCCAAACAGTTC
CTCATCGACTGGGTCCGGAAGAACCTGCCCAAGAGTCCAAACCCGGCCTTTGAGAAGGTT
TCCGTCGGCGGCCGGTACTGGAAGTGCAGGGTGCGGGTGATCAGGTCGGACGACGATGTG
CTGGTGGTTTGCCCTACGATCCTGACGGAGGACGGCATGCAGGCGCAGCACCTGGGGGCC
ACGCTGGCTCTTTACCGCCTGGTGAAAGGGCAGTCCGTGCACCAGCTGCTTCCTCCCCCG
TACCGAGCGGTGTGGCTGGAGTGGAGCGATGCGGAGAAGAAGAAGGAGGAACTAAGTAAA
ATGGAGACCAACAAGCCCCGGGACCTGTTCATCGCCAAGCTCCTGAATAAAGTGCCTGCG
GACCAGAGGGAGACCTCGGAAGACCCTGAGGAATCCTGGGAAAATTTAGTGTCCGACGAG
GACTTCTCTGCACTGTCCCTGGAGTCAGAGAAGGCGGAAGACTTGGAGCCTGTTCGGAGC
CTCTTCAGCAGGTTGCAGAGCACGCCCAAGTACCAGAGCCTCCTGAGGGAGCGGCAGCAG
CTCCCCGTGTTCAAGCACAGGGCGGCCATTGTGGAGGCCCTGAAGAGGCACCGCGTGGTG
GTGGTGGCGGGCGACACGGGCAGCGGCAAGAGCACGCAGGTGCCGCATTTCCTCCTGGAG
GACTTGCTTCTCCACGAGCCGGGCACGAGGAAGTGCAACATCGTCTGCACCCAGCCCCGC
AGGATCTCGGCCGTGAGCTTGGCTACGCGAGTGTGTGACGAACTGGGCTGCGACAGCGGC
CCCGGAGGGAGGCATTCCTTGTGTGGCTATCAGATCCGGATGGAGTCTCGGGCCAGCGAG
TCCACCCGGCTACTCTATTGTACGACAGGGGTTTTGCTCAGGAAACTCCAAGAAGATGGT
CTCCTAACCAGTGTGTCGCACGTGATTGTAGATGAGGTTCATGAAAGAAGCGTCCAGTCC
GACTTCTTACTGGTTATCCTGAAGGAGATTTTACAGAAGCGCTCTGACCTGCACTTGATC
CTCATGAGCGCCACGGTCGACAGCGAGAAGTTCTCCACCTACTTCACACACTGCCCCGTC
CTCAGGATCTCAGGGCGGAGCTATCCCGTGGAGGTTTTTCATCTTGAAGATATAATAGAA
GAAACAGGCTTTGTACTGGAGAAAGACTCAGAATATTGTCAGAAATTCCTGGAGGAGGAG
GAGGAAATAACCATTAATGTTACAAGCAAAGCAGGGGAAATAAAAAAATACCAGGAATAC
ATCCCAGTGCAGACGGGAGCAGGTGCTGGCTTAAATCCCTTTTACCAGAAGTACAGCAGC
CGCACGCAGCACGCTCTTCTGTACATGAACCCTCACAAGATCAACCTGGACCTCATCTTG
GAACTTCTTGCATATTTAGACAGAAGTCCCCAGTTCAGGAATATGGAGGGAGCAGTGCTG
ATCTTCTTGCCTGGCCTCGCCCACATTCAGCAGCTGTACGACCTGCTGTTGGCGGACAGG
AGGTTTTCCGCTGGACGATACAGAGTGATAGCTCTGCACTCTATTCTCTCCACCCACGAC
CAGGCCGCAGCGTTCACACTGCCCCCTCCGGGCGTCAGGAAGATTGTTTTAGCAACAAAT
ATTGCAGAGACGGGCATCACTATTCCAGATGTTGTATTTGTCATTGACACCGGAAGGACA
AAAGAAAACAAGTACCACGAGAGCAGCCAGATGAGCTCGCTGGTGGAGACCTTTGTCAGT
AAGGCGAGCGCGCTGCAGCGCCAGGGCCGAGCCGGGCGGGTGCGCGACGGGTTCTGCTTC
CGGATGTACACGCGCGAGAGATTTGAAGGCTTCATGGAGTACTCGGTCCCTGAAATCCTA
CGTGTGCCCCTGGAGGAGTTATGTCTTCATATCATGAAATGCAACCTGGGCTCCCCCGAA
GAGTTCCTCTCCAAAGCCTTAGACCCTCCTCAGCTCCAAGTCATCAGCAACGCCATGAAT
TTGCTCCGAAAAATTGGGGCTTGTGAGCTGACGGAGCCTAAACTGACTCCCTTGGGCCAG
CACCTCGCAGCTCTGCCCGTGAACGTCAAGATCGGCAAGATGCTCATCTTTGGAGCCATC
TTCGGCTGCCTGGACCCGGCGGCCACGCTGGCCGCTGTCATGACCGAGAAGTCTCCCTTC
ACCACGCCCATCGGCAGGAAAGACGAAGCGGACCTGGCGAAGTCAGCGCTGGCCACGGCC
GATTCCGACCACCTGACCATCTACAACGCGTATCTGGGGTGGAAGAAAGCGCGGCAGGAG
GGCGGCCCTCGCTCGGAGGTGGCTTACTGCCGGAGGAACTTTCTCAGCAGAACGTCCCTG
CTCACCCTGGAGGACGTGAAGCAGGAGCTGATCAGGCTGGTGAGGGCAGCGGGGTTTTCG
GCGCCCGCCGCCTCCAGCGGCTGGGAGGGAAGCCACGCCGCCCAGCCCCTCTCCTTCCCG
GAGGTCGCCCTCCTGAAGGCCGTGCTCTCCGCGGGGCTTGCGGACAGCGTGGGCAAGATC
CTCTGCACCAAGTCCGTGGACGTCACCGAGAAGCTGGCCTGCGTGGTGGAGACCGCCCAG
GGCAAGGCACAGGTGCACCCGTCCTCCGTGAACCGGGACCTGCAGACCTACGGGTGGCTC
CTGTACCAGGAGAAGGTCAGGTACGCCCGCGTGTACCTGAGGGAGACCACGCTGATCAGC
CCCTTCCCGATGCTGCTCTTCGGCGGGGACATCGAGGTGCAGCACCGCGAGCGGCTCCTC
TCCGTGGACGGCTGGATCCACTTCCAGGCCCCTGTGAAGATAGCCGTCATTTTCAAGCAG
CTGAGAGTTCTCATTGACTCAGTTCTAAGAAAAAAGCTGGAAAATCCTAAGATGTCCCTT
GAA
>MyLu|XM_006105622.3_cds_XP_006105684.1_1
GGTCCAAAAATTTATAGTTTTAATTCTGCAAATGATTCTGGTGGTCCTGCAAATCTGGAT
AAATCTATTTTGAAAGTGGTGATTAATAACAAACTAGAACAAAGAATTATTGGAGTGATC
AATGAGCATAAAAAGCAAAATAATGGCAAGGGAGTGATTTCTGGAAGACTTACTGCCAAG
AAATTACAGGACTTATACATGGCTCTGCAAGCATTTTCCTTTAAGACGAAGGACATTGAG
GATGCCATGACCAACACCCTGTTACACGGAGGGGATCTGCACTCAGCCCTGGACTGGCTC
TGCTTAAACCTTCCCGATGATGCACTTCCTGAGGGATTCAGTCAGGAATTTGAAGAGCAG
CAACCTAAGAGTAGGCCCAAGTTCCAGGCTCCTCCAGTACCAGCTACGGTTTCACCTCCA
TTGCAGCCTAAAACCAGAAAACAGGAAGAGGAGCCTAAGGTGAAGCCAAAAAAGGAAGAA
AAAAATATGGAAGTGAATATGAAAGAATGGATTTTACGATATGCTGAACAACAAAATGAA
AGGTACTTACACCTGGCAGCAAAACTTCTGGATGCGAAGGAGCAAGCAGCTGCCTGTAAA
CTGGAAAAAAACAAGCAAGGGCAAAAGGAAGCGCAAGAAAAAATAAGGAAATTCCAAAGA
GAAATGGAAACTCTAGAAGACCATCCAGTATTCAATCCAGCCATAAAGATTTCACCTCAA
CAGAATGAAAGGAAAAAGCCTCCTGTAGCCACAGAAGGGGAAAGTGCTTTGAACTTGAAT
TTATTTGAAAAGTCTACAGCTGCTACTGAAGAAGAGAAAGAGAAAAAGAAAGCAGCTCAG
GATGTGAGGAATTTTGACTACACTGCTCGGAGCTGGACGGGGAAGTCGCCCAAACAGTTC
CTCATCGACTGGGTCCGGAAGAACCTGCCCAAGAGCCCGAACCCTGCCTTCGAGAAAGTT
CCCGTCGGT---CGGTACTGGAAATGCAGGGTGCGGGTGATCAGGTCTGAAGACGACGTG
CTGGTGGTTTGCCCTACGATCCTGACGGAGGATGGCATGCAAGCTCAGCACCTGGGGGCC
ACCTTGGCTCTTTACCGCCTGGTGAAAGGGCAGTCAGTTCACCAGTTACTTCCTCCAACC
TACCGAGCGGTCTGGCTAGAATGGAGCGATGCAGAAAAGAAAAAGGAAGAGTTAAATAAA
ATGGAGACCAACAAGCCCCGGGACCTTTTTATCGCCAAACTTCTGAATAAAGTGTCCGAG
GATAAGAGAGAGAGCTCTGAAGACGCTGAGGAATCCTGGGAAAATTTAGTTTCTGACGAG
GATTTTTCTGCATTGTCTTTGGAGTCAGAAAAGGCAGAAGATTTGGAACCTGCTAGGAAC
CTCTTTAGGAAGTTTCAGAGCACACCCAAGTACCAGGGCCTTCTGAAGGAGAGGCAGCAG
CTGCCCGTGTTCAAGCACAGGAGCTCGATCGTGGAGACCCTGAAGAGGCACCGGGTGGTG
GTGGTGGCCGGGGAAACGGGGAGCGGCAAGAGCACTCAGGTGCCGCATTTCCTTCTAGAG
GACTTGCTTCTCCACGAGCCGGGGACCAGGAAGTGCAACATCGTCTGCACCCAGCCCCGC
CGCATCTCCGCAGTGAGCTTAGCCACCAGAGTGTGTGATGAATTGGGCTGCGACAGTGGA
CCTGGAGGAAGGAATTCTTTGTGTGGATATCAGATCCGGATGGAATCTCGGGCCAGTGAG
TCGACCCGGCTGCTCTACTGTACAACAGGCGTTTTGCTCAGGAAGCTTCAAGAAGATGGT
CTCCTAACCAGTGTGTCTCACGTGATTGTAGATGAGGTTCATGAAAGAAGCGTCCAGTCC
GACTTCTTACTGGTAATCCTGAAGGAGATTTTACAGAAGCGCTCTGACCTGCACTTGATC
CTCATGAGCGCCACGGTCGACAGCGAGAAGTTCTCCACCTACTTTACTCACTGCCCCATC
CTCAGAATCTCAGGGCGAAGCTATCCTGTGGAGGTTTTCCATCTCGAAGATATAATAGAA
GAAACAGGCTTTGTACTGGAGAAAGACTCAGAATATTGTCAGAAATTTCTGGAGGAGGAG
GAAGAAATAACCATTAATGTTACAAGCAAAGCAGGGGAAATAAAAAAATATCAGGAGTAC
ATCCCAGTTCAGATGGGAGCAGGTGCTGGCTTAAGTCCCTTTTACCAGAAGTACAGCAGC
CGCACGCAGCACGCGCTCCTCTACATGAACCCTCACAAGATCAACCTGGACCTCGTCTTG
GAGCTTCTTGCGTATTTAGACAGAAGCCCCCAGTTCAGGAATGTGGAGGGAGCAGTGCTC
ATCTTCTTGCCCGGCCTCGCCCACATTCAGCAGCTGTACGACCTGCTGTCGGCTGACAGG
AGGTTTTCTTCTGGACGATATAAAGTGATAGCTCTGCACTCCATCCTTTCCACCCACGAC
CAGGCCTCGGCGTTCACGCTCCCTCCTCCGGGAGTCAGGAAGATTGTTTTAGCAACAAAT
ATTGCAGAGACAGGCATCACAATTCCAGATGTGGTGTTTGTCATCGACACTGGAAGAACA
AAAGAAAATAAGTACCACGAGAGCAGCCAGATGAGCTCTTTGGTGGAGACCTTTGTCAGC
AAGGCGAGCGCTCTGCAGCGCCAGGGCAGAGCCGGGCGGGTGCGCGACGGGTTCTGCTTC
CGGATGTACACGCGAGAGAGGTTTGAAGGCTTTATGGAGTATTCCGTCCCTGAAATCTTA
CGTGTGCCTTTGGAGGAATTATGTCTTCATATTATGAAGTGCAATCTGGGTTCTCCTGAA
GATTTCCTCTCCAAAGCCTTAGACCCTCCTCAGCTCCAAGTCATCAGCAACGCAATGAAC
TTGCTCCGAAAAATTGGGGCTTGTGAACTGACGGAGCCGAAACTGACTCCCTTGGGCCAG
CACCTCGCAGCTCTGCCCGTGAACGTCAAGATCGGCAAGATGCTCATCTTCGGAGCCATA
TTCGGCTGCCTGGACCCAGTGGCCACGCTCGCCGCAGTCATGACCGAGAAGTCTCCCTTT
ACCACGCCCATCGGCAGGAAGGATGAAGCGGACCTGGCGAAGTCCGCGTTGGCGACAGCC
AATTCTGACCACCTGACCATCTACAATGCGTATCTAGGGTGGAAGAAAGCGCGGCAGGAA
GGCGGCCCTCGCTCTGAAGTGGCTTATTGCCGGAGGAACTTTCTCAACAGAACGTCCCTG
CTCACCCTGGAGGACGTGAAGCAGGAGCTGATCAGGCTGGTGAAGGCAGCAGGGTTTTCG
GCGTCCACCTCTAAC---GGCTGGGAAGGAAGCAAGGCCACCCAGACCCTTTCCTTCCAA
GAGGTCGCCCTCCTGAAGGCTGTGCTGGCCGCGGGGCTCTCGGACAGCGTGGGCAAGATC
CTCTGCACCAGGTCCGTGGACGTCACCGAGAAGCTGGCCTGCGTGGTGGAGACGGCCCAG
GGCAAGGCGCAGGTGCACCCGTCCTCCGTGAACCGGGACCTGCAGACCTACGGGTGGCTC
CTGTACCAGGAGAAGGTCAGGTACGCCCGCGTGTACCTGAGGGAGACCACGCTCATCAGC
CCCTTCCCGGTGCTGCTGTTCGGCGGGGACATCGAGGTGCAGCACCGCGAGCGGCTCCTC
TCCGTGGACGGCTGGATCCACTTCCAGGCCCCTGTAAAGATAGCCGTCATTTTCAAGCAG
CTGAGAGTTCTCATTGATTCTGTTCTAAGAAAAAAGCTTGAAAATCCTAAGATGTCCCTT
GAA
>PhDi|XM_028519892.1_cds_XP_028375693.1_1
GGTCCGAAGATTTATAGTTTTAACTCTGCCAATGATTCCGGTGGTGCCGCAAATCTGGAT
AAGTCTATTTTGAAAGTGGTGATCAATAACAACCTGGAGCAGAGGGTCATTGGAGTGATC
AATGAGCATAAGAAGCAAAACGATGACAAGGGGGTGATTTCCGGGAGGCTTACCGCCAAG
AAGTTACAGGACCTGTACACGGCGCTGCAGGCGCTCTCCTTCAAGACCTCGGACATCGAG
GACGCCATGAGCAGCACGCTCCTGCAGGGGGGGGACCTGCACTCCGCCCTGGACTGGCTC
TGCCTCAACCTCTCCGACGACTCGCTCCCCGAGGGCTTCAGCCAGGAGTTCGAGGAGCAG
CAGCCCAGAAGCAGGCCGAGGTTCCAGCCCCCTCCAAGGCCGGCCGCTGTGCCGCCCCCG
GTACACCCCGCAACTGGCACACAGCGGGAGGACCCCAAGAGCAAGCCAAAGAAGGGAGAG
AAAAACACGGAAGTGAACATGAAGGAGTGGATCCTGCGGTATGCCGAGCAGCAGAACGAG
AGGTACCTGCACCTGGCCGCAAAGCTGCTGGATGCGAAGGAGCAGGCGGCCGCCTTCAAG
CTGGAGAAGAACAAGCCGGGGCAGCGGGAGGCCCAGGAGAGGATCCGGAGGCTCCAGAGG
GACATGGAGGCTTTGGAAGAGCACCCCGTGTTCGATCCGGCCGTGAAGGTGTCGCAGCGG
CAGAGCGACCGGAAGAAGCCCCCGGCGGCCACGGAAGGGGACGGCGCTTTGAACTTCAAC
TTGTTTGAGAAGCCGACAGCTGCTGCTGAAGGAGAGAAAGAGGGGAGGAAAGAAGCCCGA
GACGTGCGGAACCTCGACTACACGGCCCGCAGCTGGACCGGCAAGTCCCCCAAGCAGTTC
CTCATCGACTGGGTCAGGAAGAACCTTCCCAAGAGCCCGAACCCTTCCTTTGAGAAAGTT
CCAGTAGGT---CGGTACTGGAAATGCAGGGTGAGGGTGGTGAAGGCGGAGGACGACGTG
CTGGTGGTGTGCCCCGCCATCCTGACGGAGGACGGCATGCAGGCCCAGCACCTGGGGGCC
ACGCTGGCGCTCTACCGGCTGGTGAAAGGGCAGTCCGTCCACCAGTTACTCCCTCCGACC
TACCGGGACGTCTGGCTGGAGTGGAGCGATGCGGAGAAGAAAAAGGAAGAGCTGAACAAG
ATGGAAACCAACAAGCCGCGGGACCTTTTCATCGCCAGACTCCTGAGCAGAGTGTCCGGG
AACGAGAGGGAGGGCTCCGCGGACCCTGAGGGGTCCTGGGAAGACTTAGCTTCCGACGAG
GACTTCTCGGTGCCGCCCTCGGCCCCGGAGCAGGCGGAGGACCTGGAGCCCGCCCGGGCG
CTCTTCCGGAGGCTGCAGGGCACGCCCAAGTACCAGAGGCTGCTCCAGGAGCGGCAGCGG
CTGCCCGTGTTCCGGCACCGGGACGCCATCGTGCAGGCGCTGGAGAGGCACCGGGTGGTG
GTGGTGGCGGGCGACACGGGCAGCGGGAAGAGCACGCAGGTGCCGCACTTCCTGCTGGAG
GACCTGCTCCTGGCGCGGCCGGCGGCCGGCAAGTGCAGCATTGTCTGCACCCAGCCCCGG
CGGATCTCGGCGGTGAGCCTGGCCACCAGGGTGTGTGACGAGCTGGGCTGCGACGGTGGC
CCTGGAGGCAGGAACTCCCTGTGCGGGTACCAGATCCGGATGGAGTCCCGGGCCAGCGAG
GCCACCCGGCTGCTCTACTGCACCACGGGGGTTCTGCTGCGCAAGCTGCAGGAGGACGGC
CTGCTGAGCGGCGTGTCGCACGTCATCGTGGACGAGGTCCACGAGAGGAGCGTGCAGTCG
GACTTCCTGCTGGTCATCCTGAAGGAGATCCTGCAGCGGCGCTCCGACCTGCACCTGGTC
CTGATGAGCGCCACCGTGGACGGCGACAGGTTCTCCGCCTACTTCACGCACTGCCCCGTG
CTCAGGATCTCGGGGCGGAGTTACCCCGTGGAGGTTTTCCACCTGGAAGATATAATAGAA
GAGACGGGGTTTGTGCTGGAGAAGGACTCGGAATACTGCCAGAAGTACCTGGAGGAGGAG
GAGGAGATAACCGTTCACGTCACCGGCAAAGCAGGGGCAACGCAGAAGTACCAGGAGCAC
GTCCCGACCCAGGCGGCGGCGGGGGCGGACTTGAACCCCCGGTACCAGCAGTACAGCGGC
CGCACGCAGCAGGCGCTTCTGCACATGGCCCCCCAGAAGGTCAACCTGGACCTGGTCGTG
GAGCTCCTCGCCTTCCTAGACAGAAGCCCCCGGTTCCGGGGCACCGAAGGGGCGGTGCTG
GTCTTCCTGCCCGGCCTCACCCACATCCAGCAGCTGTATGACCTCCTCTCGACGGACAGA
AGGTTCTCCTCCCAGCGATACAAGGTGATAGCGCTGCATTCCATTCTTTCCACCCACGAC
CAAGCCGCAGCGTTCACGCTCCCGCCTCCAGGAGTCAGGAAGGTTGTTCTCGCCACGAAC
ATCGCCGAGACCGGCATCACCATTCCAGACGTCGTGTTCGTGGTCGACACGGGCAGGACA
AAGGAAAACAAGTACCACGAGAGCAGCCAGATGAGCTCCCTGGTGGAGACCTTCGTCAGC
AAGGCCAGCGCCCTGCAGCGCCAGGGCCGGGCCGGGCGGGTCCGCGACGGGGTCTGCTTC
CGCATGTACACGAGGGAGAGGTTTGAAGGCTTCCTGGACTACTCTGTCCCCGAAATCCTG
CGTGTGCCGTTGGAGGAGTTGTGCCTTCACATCATGAAGTGCAGCCTTGGCCCCCCCGAG
GACTTCCTCTCCAAGGCCCTGGACCCTCCGCAGCCTCAGGTGATCAGCAACGCGATGCAC
CTGCTCCGGAAGGTCGGCGCCTGCGAGCCGAGCGAGCCGAAGCTGACCCCCCTGGGCCAG
CACCTCGCAGCGCTGCCCGTGAACGTCAAGATCGGCAAGATGCTCATCTTCGGGGCCATC
TTCGGCTGCCTGGACCCCGTGGCGACGCTCGCGGCCGTCATGACGGAGAAGTCACCCTTC
ACCACCCCGATCGGGCGGAAGGAGGAGGCGGACCTGGCCAAGGCGGCGCTGGCCGTGGCG
GACTCGGACCACCTGACCATCTACAGGGCGTACCTGGGGTGGAAGAGCGCGCGGCAGGAG
GGCGGCTACCACTCCGAGATGGCGTACTGCCGCCGGCACTTCCTCAGCCGGACCGCGCTG
CTGACGCTGGAGGACGTAAAGCAGGAGCTGATGAAGTTGGTGAGGGCGGCGGGGTTCTCA
CCTCCCGCCCCTGCTGGCAGCTGGGACAGCGGCAGGGCCGGCCAGGCCCTCTCCTTCCAA
GAGATCGCCCTCCTGAAAGCAGTCCTGGCCGCCGGGCTCTACGACAACGTGGGGCGGATC
ATCTGCGCGAAGTCGGTGGATGTCACGGAGAGACTGGCCTGCGTGGTGGAGACCGCCCAA
GGCAAAGCGCAGGTGCACCCGTCCTCGGTGAACCGGGCCCTGCAGACGCACGGCTGGCTC
CTGTACCAGGAGAAGGTGCGGTACGCCCGGGTGTACCTGAGGGAGACCTCCCTGATCTCC
CCGTTCCCGCTGCTGCTCTTCGGCGGCGACATCGAGGTTCAGCACCGCGAGCGCCTGCTC
TCCGTGGACGGCTGGATCTACTTTCAGGCCCCTGTGAAGATAGCCGTCATTTTCAAGCAG
CTCCGGGTCCTCATCGATTCTGTCCTCAGGAAGAAGCTCGAAAACCCCAAGATGTCCCTT
GAG
>PtVa|XM_011380617.2_cds_XP_011378919.1_1
GGTCCAAAAATCTATAGTTTTAGTTCTGCAAATGATTTTGGTGGCCCTGCAAATCTGGAT
AAGTCTATTTTGAAAGTGGTAATTAATAACAAACTAGAGCAAAGAATTATCAGAGTGATC
AATGAGCATAAAAAGCAAAATAATGATAAGGGTGTGATTTCTGGAAGACTTACTGCCAAA
AAATTACAGGATTTATATATGGCTTTACAAGAATTTTCATTTAAGACTAAAGACATTGAA
GATGCCATGACTAACACACTCTTACATGGAGGTGACCTTCATTCTGCCTTGGACTGGCTC
TGTTTAAACCTTTCAGATGATGCACTCCCCGAAGGATTTAGTCAAGAATTTGAAGAGCGA
CAACCTAAAAGTAGGCCAAAATTTCAGTCTCCTCAAATACAAGCCACTATTTCATCTCCA
TTGCAACTTAAAACCAGAAAACAGGAAGAAGACCCTAAGATTAAGCCAAAAAAGGAAGAA
AAAAATATGGAAGTAAATATGAAAGAATGGATTTTGCGGTATGCTGAACAACAAAATGAA
AGGTACTTGCATCTTGCAGCAAAACTTCTGGATGCAAAGGAGCAAGCAGCTACCTTTAAA
CTAGAAAAAAACAAGCAAGGGCAAAAAGAGGCTCAAGAAAAAATAAGGAAATTTCAAAGA
GAAATGGAAACTTTAGAAGACCATCCAGTATTCAATCCAGCCATAAAGATTTCACATCAA
CAAAATGAAAAGAAAAAGCCTCCCATAGCCACAGAAGGGGAAAGTGCTTTGAACTTTAAT
TTATTTGCAAAATCTACAGCTACTACTGAAGAAGAAAAAGAGAAAAAGAAAGAACCTCAT
GATGTAAGAAATTTTGACTATACTGCTCGAAGCTGGACTGGAAAATCTCCCAAACAATTT
CTGATTGATTGGGTCAGGAAGAATCTTCCTAAAAGTCCAAATCCTTCCTTTGAAAAAGTT
CCAGTAGGT---AGATACTGGAAATGCAGGGTAAGGGTAATCAAGTCTGAAGATGACGTA
CTGGTAGTATGCCCTACAATCTTAACAGAGGATGGCATGCAAGCTCAGCATCTGGGAGCT
ACACTAGCGCTTTATCGTTTAGTGAAAGGGCAGTCAGTTCATCAATTACTTCCTCCAACT
TACCGAGATGTTTGGCTGGAATGGAGTGATGCAGAAAAGAAAAAGGAAGAATTAAATAAA
ATGGAAACCAATAAACCACGTGATCTTTTTATTGCCAAACTTCTGAATAAATTGTCTGAA
AATAAGAGAGAAAACTCTGAAGATCCTGAGGAATCTTGGGAAAATTTAGTTTCTGATGAG
GATTTTTCTGCACTGTCCTTGGAATCAGAAAATGTAGAAGACTTGGAACCTGTTAGAAAC
CTCTTTATAAAGTTGCAAAGCACACCGAAGTACCAGAGACTTCTAAAGGAAAGACAGCAG
TTACCTGTGTTCAAACACAGGAATTCAATTGTTGAAACTCTTAAAAGGCACCGGGTAGTG
GTTGTGGCAGGTGAAACAGGGAGTGGTAAAAGTACTCAAGTACCACATTTTCTTTTGGAA
GATTTGCTTCTAAATGAGTCGGGGACAAGCAAATGTAACATTGTCTGTACCCAGCCCCGA
AGAATCTCAGCAGTAAGTTTAGCCACAAGAGTGTGTGACGAATTGGGCTGTGAAAATGGA
CCTGGAGGAAGGAATTCTTTGTGTGGGTATCAGATCCGGATGGAATCTCGAGCTAGTGAA
TCTACCAGGTTACTCTATTGTACAACTGGGGTTTTGCTAAGGAAACTTCAAGAAGACGGT
CTCCTAACTAACGTGTCTCATGTTATTGTAGATGAGGTTCATGAAAGAAGTGTCCAGTCA
GACTTCTTACTAATTATCTTGAAGGAAATTTTACAGAAACGCTCTGACCTACACTTGATT
CTAATGAGTGCCACTGTAGACAGTGAAAAGTTTTCCACATATTTCACACACTGCCCTATT
CTCAGAATTTCAGGAAGAAGTTACCCTGTTGAGGTTTTTCATCTTGAAGATATAATAGAA
GAAACAGGCTTTGTACTGGAGAAAGACTCAGAATATTGTCAGAAATTTCTGGAGGAGGAA
GAAGAAATAACCATTAATGTTACAAGCAAAGCAGGGGGAATAAAAAAGTATCAGGAATAC
ATCCCAGTTCAGATTGGAGCAGGTGCTGATTTAAATCCATTTTACCAAAAGTACAGCAAC
CGCACTCAGCATGCTATTCTCTATATGAATCATCATAAAATCAACCTGGATCTCATTTTG
GAACTTCTTACATATTTAGACAGAAGTCCCCAATTCAGAAATATTGAAGGAGCAGTACTG
ATCTTTTTACCAGGCCTGGCTCATATTCAACAGTTGTATGATCTCCTCTCAAGTGATAGA
AGATTTTTTTCCGAACGATATAAAGTGATAGCTCTGCATTCTATTCTTTCAACTCAAGAT
CAAGCTGCAGCATTCACACTTCCTCCTCCAGGAGTCAGGAAGATTGTTTTAGCAACCAAT
ATTGCAGAGACAGGTATCACTATTCCAGATGTTGTATTTGTAATTGATACTGGAAGAACA
AAAGAAAATAAGTACCATGAAAGCAGTCAGATGAGTTCTTTGGTTGAGACATTTGTCAGT
AAAGCGAGTGCTTTGCAGCGCCAGGGGAGAGCTGGGCGGGTCAGAGATGGCTTCTGCTTC
CGAATGTACACAAGAGAAAGATTTGAAGGCTTTATGGACTATTCTGACCCTGAAATCTTG
CGTGTGCCTTTGGAGGAATTATGTCTTCATATTATGAAATGCAATCTTGGTTCTCCTGAA
GATTTCCTCTCCAAAGCCTTAGATCCTCCTCAGCTTCAAGTAATCAGCAATGCAATGAAT
TTACTCCGAAAAATTGGAGCTTGTGAACTAAATGAGCCTAAACTGACTCCGCTGGGCCAG
CACCTTGCGGCTTTGCCTGTGAATGTCAAGATTGGCAAGATGCTTATTTTTGGTGCCATA
TTTGGCTGCCTTGACTCAGTGGCAACACTAGCTGCAGTTATGACAGAGAAATCTCCTTTC
ACCACACCAATTGGTCGAAAAGATGAAGCAGATCTTGCAAAATCAGCTTTGGCTATGGCA
GATTCAGACCACCTGACAATCTACAATGCATACCTAGGATGGAAGAAAGCACGGCAAGAA
GGAGGCCACCGTTCTGAAATAGCATATTGCCGGAGGAGCTTTCTGAACAGAACCTCACTG
TTAACACTGGAGGATGTAAAGCAAGAGTTAATAAAGTTGGTTAAGGCAGCAGGATTTTCA
TCATCCACAACTTCTAATGGCCATGAAGGAAATAAAGCCTCACAGACCCTTTCCTTCCAA
GAAATTGCACTACTTAAAGCTGTACTGGCTGCTGGACTATATGACAACGTGGGGAAGATA
ATCTATACAAAATCAGTTGATGTTACAGAAAAATTGGCTTGCATTGTAGAGACAGCCCAA
GGCAAAGCACAAGTACATCCATCTTCAGTAAATCGAGATTTGCAAACTTATGGATGGCTC
TTATACCAAGAGAAGATAAGGTACGCCAGAGTATATTTGAGGGAAACTACTCTAATAACC
CCTTTTCCAGTTTTACTTTTTGGTGGTGATATAGAAGTTCAGCACCGGGAACGTCTTCTT
TCTATTGATGGTTGGATCTATTTTCAGGCCCCTGTAAAGATAGCCGTCATTTTTAAGCAG
CTAAGAGTTCTCATTGATTCTGTTTTAAGAAAAAAGCTCGAAAATCCTAAGATGTCTCTT
GAA
>RhFe|XM_033110508.1_cds_XP_032966399.1_1
GGTCCAAAAATTTATAGTTTTAATTCTGCAAATGATTCTGGTGGTTCTGCAAATCTGGAT
AAATCTATTTTGAAAGTGGTAATTAATAACAAACTAGAGCAGAGAATTATTGGAGTGATC
AATGAGCATAAAAAGCAAAATAATGACAAGGGTGTGATTTCTGGAAGACTTACTGCCAAA
AAATTACAGGATTTATACATGGCTTTACAAGCATTTTCATTTAAGACTAAGGACATTGAA
GATGCCATGACTAACACACTCTTACATGGAGGTGATCTTCATTCTGCCTTGGACTGGCTC
TGTTTAAACCTTTCAGATGATGCACTTCCTGAAGGATTCAGTCAGGAATTTGAAGAGCAA
CAACCTAAAAGTAGGCCAAAATTCCAGTCTACTCAAATACAAGCCACTGTTTTACCTCCA
TTGCAGCCTAAAACCCCAAAACAGGAAGAAGACCCTAAGATTAAGCCAAAAAAGGAAGAA
AAAAATATGGAGGTAAATATGAAAGAATGGATTTTGCGGTATGCTGATCAACAAAATGAA
AGGTACTTGCACCTTGCAGCAAAACTTCTGGATGCAAAGGAGCAAGCAGCTACCTTTAAA
CTAGAAAAAAACAAGCAAGGGCAAAAAGAGACTCAAGAAAAAATAAAGAAATTTCAAAGA
GAAATGGAAACTTTAGAAGACCATCCAGTATTCAATCCAGCCATAAAGATTTCACATCAA
CAAAATGAAAAGAAAAAGCCTCCTATAGCCACAGAAGGGGAAAGTACTTTGAACTTTAAT
TTATTTGAAAAATCTACAGCTGCTACTGAAGAAGAGAAAGAGAAAAAGAAAGAACCGCAT
GATGTAAGAAATTTTGACTATACTGCTCGAAGCTGGACTGGAAAATCTCCCAAACAATTT
CTGATTGATTGGGTCAGAAAGAATCTTCCCAAGAGTCCAAATCCTTCCTTTGAAAAAGTT
CCAGTAGGT---AGATACTGGAAATGTAGGGTACGGGTAATAAAGTCTGAAGATGACGTA
CTGGTAGTATGCCCTACAATCTTAACAGAGGATGGCATGCAAGCTCAGCACCTGGGAGCT
ACGTTGGCTCTTTATCGTTTAGTGAAAGGGCAGTCAGTTCATCAGTTACTTCCTCCAACT
TACCGGAATGTTTGGCTGGAGTGGAGTGATGCAGATAAAAAAAGGGAAGAATTAAATAAA
ATGGAAACCAATAAACCACGTGACCTTTTTATTGCCAAACTTCTGAATAAATTGTCTGAA
AATAAGAGAGGAAACTCTGAAGATCCTGAGGAATCTTGGGAAAATTTAGTTTCTGATGAG
GATTTTTCTGCACTGTCCTTGCAATCAGAAAAGGCAGAAGATTTGGAACCTGTTAGAAAC
CTCTTTAGAAAGTTTCAAAGCACACCTAAGTACCAGAGACTTCTAAAGGAAAGACAGCAG
TTACCTGTGTTCAAACACAGGAATTCAATTGTCGAAACTCTTAAGAGGCACCGGGTAGTG
GTTGTGGCAGGTGAAACAGGGAGCGGTAAAAGTACTCAAGTACCACATTTTCTATTGGAA
GATTTGCTTCTAAATGAGAAGGGGACAAGTAAATGTAACATTGTCTGTACCCAGCCCCGA
AGAATCTCAGCAGTGAGTTTAGCCACAAGAGTGTGTGACGAATTAGGCTGTGAAAATGGA
CCTGGAGGAAGGAATTCTTTGTGTGGATATCAGATCCGAATGGAATCTCGAGCTAGTGAA
TCTACCAGGTTACTCTATTGTACAACAGGGGTTTTGCTAAGGAAACTTCAAGAAGATGGT
CTCCTAACTAATGTGTCTCATGTTATTGTAGATGAGGTTCATGAAAGAAGCGTCCAGTCA
GACTTCTTACTAATCATCTTGAAGGAAATTTTACAGAAACGCTCTGATCTATACTTGATT
CTAATGAGTGCCACTGTAGACAGTGAAAAGTTTTCCACATACTTCACACACTGCCCTATT
CTCAGAATTTCAGGACGAAGTTACCCTGTTGAGGTTTTTCATCTTGAAGATATAATAGAA
GAAACAGGCTTTGTACTGGAGAAAGACTCAGAATATTGTCAGAAATTTCTGGAGGAGGAA
GAAGAAATAACCATTAATGTTACAAGCAAAGCAGGGGGAATAAAAAAATATCAGGAATAC
ATCCCAGTTCAGACTGGAGCAGGTGCTGATTTAAATCCATTTTACCAAAAGTACAGCAAC
CGCACTCAGCATGCTATTCTCTATATGAATCATCATAAAATCAACCTGGATCTCATTTTG
GAACTTCTTACATATTTAGATAGAAGTCCCCAATTTAGAAATACTGAAGGAGCAGTATTG
ATCTTCTTACCAGGCCTTGCTCATATTCAACAGTTGTATGATCTCCTATCAACTGACAGA
AGATTTTTTTCTGAACGATATAAAGTGATAGCTCTGCATTCTATTCTTTCAACTCAAGAT
CAAGCTGCAGCATTCACACTTCCTCCTCCAGGAGTCAGGAAGATTGTTTTAGCAACAAAT
ATTGCAGAGACTGGTATCACTATTCCAGATGTTGTATTTGTAATTGATACTGGAAGAACA
AAAGAAAATAAGTACCATGAAAGCAGTCAGATGAGTTCTTTGGTTGAGATGTTTGTCAGT
AAAGCGAGTGCTCTGCAGCGCCAGGGGCGAGCTGGGCGGGTCAGAGATGGCTTCTGCTTC
CGAATGTACACAAGAGAAAGATTTGAAGGCTTTATGGACTATTCTGTCCCTGAAATCTTG
CGTGTGCCTTTGGAGGAATTATGTCTTCATATTATGAAATGCAATCTTGGTTCTCCCGAA
GATTTCCTCTCCAAAGCCTTAGATCCTCCTCAGCTTCAAGTAATCAGCAATGCAATGAAT
TTACTCCGAAAAATTGGAGCTTGTGAACTAAATGAACCTAAACTGACTCCATTGGGCCAA
CACCTTGCAGCTCTACCTGTGAATGTCAAGATTGGCAAGATGCTTATTTTTGGTGCCATA
TTTGGCTGCCTTGACCCAGTGGCAACACTGGCTGCAGTTATGACAGAGAAGTCTCCTTTT
ACTACACCAATTGGTCGAAAAGATGAAGCAGATCTTGCAAAATCAGCTTTAGCTATGGCA
GATTCAGACCACCTGACGATCTACAATGCATACCTAGGATGGAAGAAAGCACGGCAAGAG
GGAGGCTATCGCTCTGAAATAGCATATTGCCGGAGGAACTTTCTTAATAGAACATCACTG
TTAACCCTAGAGGATGTAAAGCAAGAGTTAATAAAGTTGGTTAAGGCAGCAGGATTTTCA
TCATCCACAACTTCTAATGGCTGGGAAGGAAACAAAGCCTCCCAGACCCTTTCCTTCCAA
GAAATTGCCCTTCTTAAAGCTGTACTGGCCGCTGGACTGTATGACAATGTGGGGAAGATA
ATCTGTACAAAATCAGTTGATGTTACGGAAAAATTGGCTTGCATTGTAGAGACAGCCCAA
GGCAAAGCACAAGTACATCCATCCTCAGTAAATCGAGATTTGCAAACTTATGGATGGCTC
TTATACCAAGAGAAGATAAGGTATGCCCGAGTATATTTGAGGGAAACTACCCTAATTACT
CCTTTTCCGGTTTTACTTTTTGGTGGTGATATAGAAGTTCAACACCGGGAACGTCTTCTT
TCTGTTGATGGCTGGATCTATTTTCAGGCCCCTGTAAAGATCGCTGTCATTTTCAAGCAG
CTAAGAGTTCTCATTGATTGTGTTTTAAGAAAAAAGCTTGAAAATCCTAAGATGTCCCTT
GAA
>RoAe|XM_016142331.1_cds_XP_015997817.1_1
GGTCCAAAAATCTATAGTTTTAGTTCTGCAAATGATTTTGGTGGCCCTGCAAATCTGGAT
AAATCTATTTTGAAAGTGGTAATTAATAACAAACTAGAGCAAAAAATTATTGGAGTGATC
AATGAGCATAAAAAGCAAAATAATGATAAGGGTGTGATTTCTGGAAGACTTACTGCCAAA
AAATTACAGGATTTATATATGGCTTTACAAGAATTTTCATTTAAGACTAAGGACATTGAA
GATGCCATGACTAACACACTCTTACATGGAGGTGACCTTCATTCTGCCTTGGACTGGCTC
TGTTTAAACCTTTCAGATGATGCACTCCCTGAAGGATTTAGTCAGGAATTTGAAGAGCGA
CAACCTAAAAGTAGGCCAAAATTTCAGTCTCCTCAAATACAAGCCACTATTTCATCTCCA
TTGCAACCTAAAACCAGAAAACAGGAAGAAGACCCTAAGATTAAGCCAAAAAAGGAAGAA
AAAAATATGGAAGTAAATATGAAAGAATGGATTTTGCGGTATGCTGAACAACAAAATGAA
AGGTACTTGCATCTTGCAGCAAAACTTTTGGATACAAAGGAGCAAGCAGCTACCTTTAAA
CTAGAAAAAAACAAGCAAGGGCAAAAAGAGGCTCAAGAAAAAATAAGGAAATTTCAAAGA
GAAATGGAAACTTTAGAAGACCATCCAATATTCAATCCAGCCATAAAGATTTCACATCAA
CAAAATGAAAAGAAAAAGCCTCCCATTGCCACAGAAGGGGAAAGTGCTTTGAACTTCAAT
TTATTTGAAAAATCTACAGCTGCTACTGAAGAAGAAAAAGAGAAAAAGAAAGAACCTCAT
GATGTAAGAAATTTTGACTATACTGCTCGAAGCTGGACTGGAAAATCTCCCAAACAATTT
CTGATTGATTGGGTCAGGAAGAATCTTCCTAAGAGTCCAAATCCTTCCTTTGAAAAAGTT
CCAGTAGGT---AGATACTGGAAATGCAGGGTAAGGGTAATCAAGTCTGAAGATGATGTA
CTGGTAGTGTGCCCTACAATCTTAACAGAGGATGGCATGCAAGCTCAGCATCTGGGAGCT
ACATTAGCGCTTTATCGTTTAGTGAAAGGGCAGTCAGTTCATCAATTACTTCCTCCAACT
TACCGAGATGTTTGGCTGGAGTGGAGTGATGCAGAAAAGAAAAAGGAGGAATTAAATAAA
ATGGAAACCAATAAACCACGTGATCTTTTTATTGCCAAACTTCTGAATAAATTGTCCGAA
AATAAAAAAGAAAACTCTGAAGATCCTGAGGAATCTTGGGAAAATTTAGTTTCTGATGAA
GATTTTTCTGCACTTTCTTTGGAATCAGAAAATGCAGAAGACTTGGAACCTGTTAGAAAC
CTCTTTATCAAGTTGCAAAGCACACCAAAGTACCAGAGACTTCTTAAGGAAAGACAACAA
TTACCTGTGTTCAAACACAGGAATTCAATTGTTGAAACTCTTAAAAGGCACCGGGTAGTG
GTTGTGGCAGGTGAAACAGGGAGTGGTAAAAGTACTCAAGTACCACATTTTCTTTTGGAA
GATTTGCTTCTAAATGAGTGGGGGACAAGCAAATGTAACATCGTCTGTACCCAGCCCCGA
AGAATCTCAGCAGTAAGTTTAGCCACAAGAGTGTGTGACGAATTAGGCTGTGAAAATGGA
CCTGGAGGAAGGAATTCTTTGTGTGGGTACCAGATCCGGATGGAATCTCGAGCTAGTGAA
TCTACCAGGTTACTCTATTGTACAACTGGGGTTTTGCTAAGGAAACTTCAAGAAGATGGT
CTCCTAACTAATGTGTCTCATGTTATTGTAGATGAGGTTCATGAAAGAAGTGTCCAGTCA
GACTTCTTACTAATTATCTTGAAGGAAATTTTACAGAAACGCTCTGACCTACACTTGATT
CTAATGAGTGCCACTGTAGACAGTGAAAAGTTTTCCACATATTTCACACACTGCCCTATT
CTCAGAATTTCAGGAAGAAGTTACCCTGTTGAGGTTTTTCATCTTGAAGATATAATAGAA
GAAACAGGCTTTGTACTGGAGAAAGACTCAGAATATTGTCAGAAATTTCTGGAAGAGGAA
GAAGAAATAACCATTAATGTTACAAGCAAAGCAGGGGGAATAAAAAAGTATCAGGAATAC
ATGCCAGTTCAGACTGGAGGAGGTGCTGATTTAAATCCATTTTACCAAAAGTACAGCAAC
CGCACTCAGCATGCTATTCAGTATATGAATCATCAAAAAATCAACCTGGATCTCATTTTG
GAACTTCTTACTTATTTAGACAGAAGTCCCCAGTTCAGAAATATTGAAGGAGCAGTACTG
ATCTTTTTACCAGGTCTGGCTCATATTCAACAGTTGTATGATCTCCTGTCAAGTGACAGA
AGATTTTTTTCCGAACGATATAAAGTGATAGCTCTGCATTCTATTCTTTCAACTCAAGAT
CAAGCTGCAGCATTCACACTTCCTCCTCCAGGAGTCAGGAAGATTGTTTTAGCAACAAAT
ATTGCAGAGACAGGTATCACTATTCCAGATGTTGTATTTGTAATTGATACTGGAAGAACA
AAAGAAAATAAGTACCATGAAAGCAGTCAGATGAGTTCTTTGGTTGAGACATTTGTCAGT
AAAGCGAGTGCTTTGCAGCGCCAGGGGAGAGCTGGGCGGGTCAGAGATGGCTTCTGCTTC
CGAATGTACACAAGAGAAAGATTTGAAGGCTTTATGGACTATTCTGACCCTGAAATCTTG
CGTGTGCCTTTGGAGGAATTATGTCTTCATATTATGAAATGCAATCTTGGTTCTCCTGAA
GATTTCCTCTCCAAAGCCTTAGATCCTCCTCAGCTTCAAGTAATCAGCAATGCAATGAAT
TTACTCCGAAAAATTGGAGCTTGTGAACTAAATGAGCCTAAACTGACTCCGCTGGGCCAG
CACCTTGCAGCTTTGCCTGTGAATGTCAAGATTGGCAAGATGCTTATTTTTGGTGCCATA
TTTGGGTGCCTTGACTCAGTGGCAACACTAGCTGCAGTTATGACAGAGAAGTCTCCTTTT
ACGACACCAATTGGTCGAAAAGATGAAGCAGATCTTGCAAAATCAGCTTTGGCTATGGCA
GATTCAGACCACCTGACAATCTACAATGCATACCTAGGATGGAAGAGAGCACGGCAAGAA
GGAGGCTACCGTTCTGAAATAGCATATTGCCGGAGGAACTTTCTGAATAGAACCTCACTG
TTAACACTAGAGGATGTAAAGCAGGAATTAATAAAGTTGGTTAAGGCAGCAGGATTTTCA
TCATCTACAACTTCTAATGGCCTTGAAGGAAACAAAGCCTCACAGACCCTTTCCTTCCAA
GAAATTGCCCTTCTTAAAGCTGTACTGGCTGCTGGACTATATGACAATGTGGGAAAGATA
ATCTATACAAAATCAGTTGATGTTACAGAAAAATTGGCTTGCATTGTAGAGACAGCCCAA
GGCAAAGCACAAGTACATCCATCTTCAGTAAATCGAGATTTGCAAACTTATGGATGGCTC
TTATACCAAGAGAAGATAAGGTACACCAAAGTATATTTGAGGGAAACTACTCTAATAACC
CCTTTTCCAGTTTTACTTTTTGGTGGTGATATAGAAGTTCAGCACCGGGAACGTCTTCTT
TCTATTGATGGCTGGATCTATTTTCAGGCCCCTGTAAAGATAGCCGTCATTTTTAAGCAG
CTAAGAGTTCTCATTGATTCTGTTTTAAGAAAAAAGCTCGAAAATCCTAAGATGTCCCTT
GAA
