# Supplementary material for: Positively selected genes in the hoary bat (Lasiurus cinereus) lineage: prominence of thymus expression, immune and metabolic function, and regions of ancient synteny
Source: PeerJ. 2022 Mar 17;10:e13130. doi: 10.7717/peerj.13130 (PMC8934532; doi:10.7717/peerj.13130)
Supplement: Supplemental Information 4 — Likely alignment errors have been manually deleted between conserved codons. Recovery of the original codon positions requires alignment to the original accessions in each orthogroup. [file peerj-10-13130-s004.zip › renamed.manual/OG0004897.manual.fas]

>EpFu|XM_008160116.2_cds_XP_008158338.2_1
ATGGAGCTAAAGAGAGGAAAGACTTTCATCAAATCCAGCCTTCACATTTCTCATGAGAAG
TACCCAGGCCCAGCAGCCGCTGCCCCAGCTTGGGATGAAGCAGACCCCTGGTCAGTCTCA
TCTGGAGGGCAGCAGCAGATCCATGGTGAGAGAGGCCCCCAAGCCAGTCCCAATACCCAT
GGATATAACATATGCTCCAAAAAGGGGGCACAGCCAGAGCCTAAGGGTGGTGCCACAGAC
CCCTGTGGTGCCACCTTCAAATTGGTATGGAAGAGCAAGACTCACAACAGTGTGCCTGGG
GCTGGAAGGATGGTTGCAGCCACAAGGCAACTGATAGGCAGCACGAGCTTCCCAGGGCCC
TCTGGCAGCCAGCGCATTATTGATTACCGCCACTTGGTGCCCCAAATGCCTTTTGTGCCA
GCCGTGGCTAAGAACATCCCAAGGAAGAGGATTTCCCTGAAAAGACCCAAGAAGTGCTTT
CAGAACCTATTCCACATTCATAGAAACAAGACTGAGAACTTAGCCTCACTGGCAACCAAG
GGAAAGAGCCTGCCTTCCCCCAGAATCCTATCAGAGGCAGGAGGGCAGCGAGGCAAAGCC
TTCTTCCCCTTGGGTGAGGGACTGGGGCTGGATGGCTTGTGCCAGGACCTATCTGACAGT
GAGTTCCTGCCTGACTCCTCTTTCGACTTCTGCAGGGCCCTGTGTGAGGACGTGGCTTCA
CTCAAGAGCTTTGACTCACTCACAGGCTGCGGGGAGATCTTTGCAGATGAAAGCTCAGTG
CCATTCCTGGAGCTGAATGAGGGCCTGGAGAGCTCAGCCAAGTCATCACAGGCCCTTGAG
AGCAAGATTTCTAGTGGTCCCTTCCAGGGCAGCGTGGAAAAGCTGGTGTCTCCTGCCCAG
GATGACATGTCCGACTTTGCCAAGTTCTGGGATAGTGTGAATCACTCTGTGAGGCAACAA
CAGCGCACCCTACTGGGCCCATGGCTGGAGGGTCCTCAGGGAATGGATACAGCCCAGCCT
GGGCTTGATTCAGCTGGGCTCATTGAGTTCCCTCTGTGTCCCTGCAGGGATCTCCTCAGT
GGCTCCAAAGCCAGCTCCATACACACAGGCACCACCAGCAGTGAGCAGCCAGAGTCTGTG
TCCACGAGTGACGAGGGCTACTACGATGCCTTTTCACCTAGCCTTGAGGAGGATAGGAAG
GAAGTCCTGAGCCCAGGCACCCCTGCAACTGCCTTCCCTCGGGAGAGCTATAGTGGAGAT
GCCCTCTATGAGCTTTTCTGTGACCCCAGTGAGGACCCTGTTGGC------CTTGATGAT
---GACCTGTGCGTGTCTGAGAGTCTGTCAGAGCCAGCACTGGGAATGCCACTGTCTATT
TGCAGCTTTCACATGGGGGCAGAGGAGAACTTGGCCCTGGGACCAAGCCCAGACCTGCTC
AGCCAGGGTTTCTTGCAGAGCTCCTGGAAGGGCAAGGAGTGCCTGCTGAAGCTCTGTGAC
ACTGAGCTCACCATCACCATGGGTATTGTCAACTGGCTTCGCCGTAGTCCTGAGCTCCAT
GCTCCTGTTGGAGCCCTACAGATCCACCCA
>HiAr|XM_019627026.1_cds_XP_019482571.1_1
ATGGAGCTGAAGAGAGGAAAGACTTTCATCAAGTCCAGCCTGCAAATTTCCCATGAGAAA
CCCCCAGGGCCAGCAGCCACTGCCTCAGCCAAAGAGGATGCAGCCCCCTGGTCAGTCTCA
CTGGGAGAGCAACAACAGCTCCACAGTGAGAGGGGCCCCCAAGTCAGTCCCAGCACCCAA
GGATATAACAAATGCTCCAATAAGGGGGTGCAGCCAGAGCCTGGGGAGGGTGCAACAGCC
CTCTGTGGGGCCACCTTCAAACTAGCACGAAAGAGTAAGACTCACAATGGCATGCCCGGG
ACTGACAGGGTGGGTGCAGCCACAGGGAAGCTGGCAGGCAGTGAGAGCTTTCCAGGGCCC
TCTGGCAGCCAGCACATGATAGATTACCGCCACTTTGTGCCCCAGATGCCCTTTGTGCCT
GCTGTGGCCAAGAGCATACCAAGGAAGAGAATTTCCCTGAAAAAACCCAAGAAGTGTTTT
CGGAACCTATTCCACATTCGCAGAAACAAGACTGAGAACTTGGCCTCGTTGGCGACCAAG
GGGGGGAACCTGTCCTCCCCCAGTGGCCCATCAGAAGCTGGAGGGCAGCTGGGCAAAGCC
TTTTTTCCCATGGGCGAGGGACCAGGGCTGGACAGCTTGTGCCAGGACCTATCTGACAGT
GAGCTCCTGCCCGACTCTTCCTTTGACCTCTGCAGGGCCCTGTGTGAGGACATGGCCTCA
CTCAAGAGCTTTGACTCACTCACAGGCTGCGGGGAGATTTTTGCAGATGAGAGCTCAGTG
CCATCCTTGGAGCTGAATGAGGGTCTGGAGAGCCCAGCACAGGTATCGCAGGCCCTTGAG
AGCAAGGTTCACAGGGGTCCCTTCCAGGGCAGCGCAGAGTACCTGGTGTCACCTGTCCAG
AATGAAATGTCTGACTTTGTCAGGTTCTGGGACAGTGTGAATCACTCTGTGAGGCAACAG
CAGCGTGCCTTAGTGGGCCCATGGGTGGGGGGTCCTAAGGGAACAGACACAGCCCAGCCC
AAGCTGGATTCAGCTGGGCTTGCCGAACTCCCTCTGTGCCCCTGCAGGGACCCTCCCAGC
GGCTCCAAAGCCAGCTCTGTAGACACAGGCACCCCCAAGAGTGAGCAGCCAGAGTCTGTG
TCCACGAGTGATGAGGGATACTATGATGCCTTCTCACCTGGCCTTGAGGAGGACAGGAAG
GAGGCCCTGAGCCCAGGCATCCCTGCTGCCTCGTTCCCTCGTGACAGCTATAGTGGAGAT
GCCCTCTATGAGCTTTTCTATGACCCTGGTGAAGGCTCTATTGGCCGGAACCTGGATGAT
---GATCTGTGCGTGTCTGAGAGTCTGTCAGGGCCAGCACTGGGGGCGCCACTGTCCATG
TGCAGCTTCCACGTGGGGGCAGAGGAGAACTTGGCTCCGGCACCAGGCCCCGACTTGCTC
AGCCAGGGCTTCTTGCAGAGCTCCTGGAAGGGCAAGGACTGTTTGCTGAAGCTCTGTGAC
ACTGAGCTCACCGTCACCATGGGTGTTATCAACTGGCTCCGCCGTGGCCCTGAGCTCCGA
GCCTCGGTTGCGGGCCTGCCAATCCATCCA
>LaCi|533-exonerate_protein2genome-gene-36.0-mRNA-1
ATGGAGCTAAAGAGAGGAAAGACTTTCATCAAATCCAGCCTTCACATTTCTCATGAGAAG
TACCTAGGCCCAGCAGCAGCTGCCCCAGCCCGGGACGATGCAGACCCCTGGTCAGTCTCA
TCTGGAGGGCAGCAACAGATCCATGGTGAGAGAGGCCCCCAAGCCAATCCCAAT------
GGATATAACATATGCTCCAAAAAGGAGGCACAGCCAGAGCCTGACAGTGGTGCCACAGAC
CTCTGTGGTGCCACCTTCAAATTGATATGGAAGAACAAGACTCACAGCAGTGTGCCTGGG
GCTGGCAGGATGGTTGCACCTACAAGGCAACTGATAGGCAGCATGAGCTTCCCAGGGTCC
TCTGGCAGCCAGCGCATTACTGATTACTGCCACTGTGTGGCCCAAATGCCTTTTGTGCCA
GCTGTGGCTAAGAACATCCTAAAGAAGAGGATTTCCCTGAAACGACCCAAGCAGTGCTTT
CGAAACCTATTCCACATTCATAGAAACAAGACTGAGGACTTTGCCTCACTGGCAACCAAG
AGAAAGAGCCTGCCTTCCCCCAGAATCCTGTCAGAGGCAGGAGGGCAGGAAGGCAAAGCC
TTCTTCCCCTTAGGTGAGGGACTGGGGCTGGATGGCTTGTGCCAGGACATATCTGACAGT
GAGTTCCTTCCTGACTCCTCTTTCAACTTCTGCAAGGCCCTGTGTGAAGATGTGGCTTCA
CTCAAGAGCTTTGACTCACTCACAGGCTGTGGGGAGATCTTTGCGGATGAAAGCTCAGTG
CCATTCCTGGAGCTGAATGAGGACCTGGAGAGCTCAGCCAAGTCA---------------
TCACAAGTTTCTAGAGGCCCCTTCCAGGGCAGTGTGGAAAAGCTGGTGTCTCCTGCCCAG
GATGACATGTCTAACTTTGCCAAGTTCTGGGATAGTGTGGATCACTCTGTGAGGCAACAA
CAGCGCACCCTACTGGGCCCATGGCTGGAGGGTCCTCAGGGAACAGATACTGCTCAG---
---------------------------TGCTCTCTGTATCCATGCAGGGATCTCCGTAGT
GGCTCCAAAGCCAGCTCCATAGTTACAGGCACCACCAGGAGAAAGCAGCCAGAGTCTGCG
TCCACGAGTGATGAGGGCTACTTTGATGCCTTTTCACCTAGTCTTGAGGAGGATAGGAAG
GAAGCCCTGAGTTCAGGCACCCCTGCAACTGCCTTCCCTCGGGAGAGCTATAGTGGAGAT
GCCCTCTATGAGCTTTTCTATGACCCCAGTGAGGACCCCTTTGGC------CTTGATGAT
---GACATGTGCGTGTCTGAGAGTCTGTCAGAGCCAGCACTGGGAATGCCACTGTCTATT
TGCAGCTTCCACATGGGGGCAGAGGAGAACTTGGCCCTAGAACCGAAACCAGACCTGCTC
AGCCAGGGTTTCTTGCAGAGCTCCTGGAAGGGCAAGGAGTGCCTGCTGAAGCTCTGTGAC
ACTGAGCTCACCATCACCATGGGTATTGTCAACTGGCTTCGCCATAGTTCTGAGCTCCAT
GCTCCTGTTGCAGCCCTACAGATCCACCCA
>MyLu|XM_023751305.1_cds_XP_023607073.1_1
ATGGAGCTGAAGAGAGGAAAGACTTTCATCAAATCCAGCTTTCACATTTCTCATGAGAAG
TCCCCAGGCCCAGCAGCAACTGCCCCAGCCTGGGACGATGCAGACCCCTGGTCAGTCTCA
CCTGGAGGGCAGCAGCAGATCCATGGTGAAAGAGGCCCACAAGCCAGTCTTAATACCCAC
GGATATAACATATACTCCAAAAAGGGAGCACAGCCAGAGCCTGAGGGTGGTGCCACAGAC
CTCTGTGGTGCCACCTTCAAATTGGTATGGAAGAGCAAGACTCACAACAGTGTGCCTGGG
GCTGGCAGGATGGTCGCAGCCACAAGGCAACTGGTAGGCAGCACGAGCTTCCCAGGGCCC
TCTGGCAGCCAGCGCATTATTGATTACCGCCACTTTGTGCCCCAAATGCCTTTTGTGCCA
GCCGTGGCTAAGAGCATCCCAAGGAAGAGGATTTCCCTGAAACGACCCAAGAAGTGCTTT
CGGAACCTATTCCACATTCATAGAAACAAGACTGAGAACTTGGCTTCACTGGAAACCAGG
GGAAAGAGCCTGCCTTCCCCCAGAATCCCATCAAAGGCTGGAGGGCAGCGAGGCAAAGCC
TTTTTCCCCTTGGGTGAGGGACTGGGGCTGGATGGCTTGTGCCAGGACCTATCTGACAGT
GAGTTCCTGCCTGACTCCTCTTTCGACTTCTGCAGGGCCCTGTGTGAGGACGTGGCTTCA
CTTAAGAGCTTTGACTCACTCACAGGCTGCGGGGAGATCTTTGCGGATGAAAGCTCAGTG
CCATTCCTGGAGCTGAATGAGGGCTTGGAGAGCTCAGCCAAGTCATCGCAGGCCCTTGAG
AGCAAGGTTTCTAGTGGCCCCTTCCAGGGCAGCATGGAGAAGCTGGTGTCTCCTTCCCAG
GATGACATGTCTGGCTTTGCCAAGTTCTGGGATAGTGTGAATCACTCTGTGAGGCAACAA
CAACACACCCAACTGAGC---------------CCTCAGGGAACGGATACAGCCCAACCT
GGGCTTGATTCAGCTGGGCTCATTGAGTTCCCTCTGTGTCCCTGCAGGGACCTCTTCAGT
GGCTCCAAAGCCAGCTCCATAAACACAGGCACCACCAGGAGCGAGCAGCCAGAATCTGTG
TCCACAAGTGACGAGGGCTACTACGATGCCTTTTCATCTAGCCTTGAGGAGGATAGGAAG
GAAGCCATGAGCCCAGGCACCCCTGCAGCTGCCTTCCCTCGGGAGAGCTATAGTGGAGAT
GCCCTCTATGAGCTTTTCTGTGACCCTAGTGAGGGTCCTGTTGGC------CTTGATGAT
---GACCTGTGCGTGTCTGAGAGTCTCTCAGAGCCAGCACTGGGAATGCCACTGTCTATT
TGCAGCTTCCACATGGGGGCAGAGGAAGACTTGGCCTCGGGACCAAGCCCAGACCTGCTC
AGCCAGGGTTTCTTGCAGAGCTCCTGGAAGGGCAAGGAGTGCCTGCTGAAGCTCTGTGAC
ACTGAACTCACCGTCACCATGGGTATTATCAACTGGCTTCGCCGTAGTCCTGAGCTCCAT
GCTCCTGTTGCAGCGCTACAGATCCACCCA
>PhDi|XM_028526342.1_cds_XP_028382143.1_1
ATGGAGCTGAGGAGAGGGAAGACCTTCATCAAGTCCAGCCCGCACGTCGCCCACGAGAAG
CCCCCGGGCCCCGCGGCCCCGGCACCTGCCCCGGAAAACTCGGGGGCCTGCTCGGTCTCA
CCTGGCGGGCGGCAGCAGGCCCCTGGCGAGAGGGGCCCCCAAGCCGGTCCCAGCACCCAC
GGGTGCCCCCAAGGCTCCAGCAAGGGGGCACAGCCCGACCCCGAGGGG------------
------GGCGCCCCCTTCAAGCTGGTGTGGAAGAGCAAGACCCAGGACAGCGCACCGGGT
GCTGGCAGGGCAGCCTCAGTGGCGGGGCACCTGGTGGGCAGCGCCAGCTTCCCGGGGCCC
TCGGGCAGCCAGCGCATGATTGACTACCGCCACTCCGTGCCGCAGGCGCCCTTCGTGCCG
GCCGTGGCCAAGAGCCTCCCCAGGAAGAGGATCTCCCTGAAGAGGCCCAAGAAGTGCTTC
CGGAACCTGTTCCACCTCCGCAGGAGCAAGACGGAGAGCCTGGCCCCGCCGGCCGGCGCG
GGGAAGGGCCCGCCCTCCCCCGGGAGCCCGCCGGAGGCCCGAGGGCGGCGGGGCCCGGCC
CTGCCTGCCTGGGGCGAGGGCCCGGGGCCGGAGGGCGCGAGCCAGGACCTGTCGGACGGC
GAGGTCCCGCCCGAGGCCCCCTGCGAGCTCTGCAGGGCCCTGGGCGAGGACGCGGCCTCG
CTCAAGAGCTTCGACTCCCTCACCGGCTGCGGCGAGATCTTCGCCGACGAGAGCTCGCTG
CCGCCGCTCATCCTGGACGCCGGCCTGCCCGGCGCGGCCCGCCCACCGCCGGCCTCCGAC
GGCAAGGCGGCCAGGGGCCCCGCCCAGGAC---------CAGCTGCCGTCGCCGGCCCGG
GACGAGGCGTCGGACCTGGCGCGGTTCTGGGACAGCGTGAACCACTGCGTGTGGCAGCAG
CGGCGCGCCCTGCTGGGCCTGCGGCCCGAGGGCGCTCCGGGGGCCGGCCCCGCCCCG---
---------------------------CTCCCTCTGTGGCCCTGCAGGGACCCCCTCGGC
GGCTCCAAGGCCAGCCCCACCGACACGGGCACCCCCAAGAGCGAGCAGCCGGAGTCGGTG
TCCACGAGCGACGAGGGCTACTACGACGCCTTCTCCCCGAGCCTGGAG---GACCGGCCG
GGGGCCCCGAGCCCCGGCACCCCCTCCGCCTCCTTCCCCCGGGAGAGCTACAGCGGCGAC
GCCCTCTACGAGCTCTTCTGCGACCCCGGCGAGGGCCCCGCGGGTCCCGGCCTGGACGAC
GGCGACCTGTGCATGTCCGAGAGCCTGTCGGGGCCGGCCCCGGGGGCGCCCCTGTCCATG
TGCAGCTTCCACGTGGGGGCGGACGAGAACCTGGCGCCGGGCCCGGGCCCCGACCTGCTG
GGCCAGGGCTTCTGGCAGAGCTCCTGGAAGGGCAAGGAGTGCCTGCTGAAGCTCTGCGAC
ACCGAGCTCGCCGTCACCATGGGTGTCATCAACTGGCTGCGCCGCGGCCCCGAGAGGAGA
GGCCCGGTGGCCGCCCTGCAGATCCACCCA
>PtVa|XM_011367880.2_cds_XP_011366182.2_1
ATGGAACTGAAGAGAGGAAAGACTTTCATCAAATCCAGCCTGCAAACTTCCCATGAGAAA
CCTCCAGGCCCAGCAGCTACTGCCCCAGTTAGGGAGGATACAGGCCCTTGGTCAGTCTTG
CCTGGAGGGCAGCAGCAGTCCCACAGTGAAAAGGGTCCCCAAGTCAGTTCCAGCACCCAA
GGATATAACAGATGTTCCAACAAGGGGGTGCAGCCAGACCCTGAGGAGGGTGCCACAGCC
TTCTGTGGGGCCACCTTCAAACTGGTACGAAAGAGCAAGACTCACAACAGTGTGCTTGAG
ACTAACAGGGTG---GTCGCAACTGGGCAACTGGTGGGCAGCACAAGCTTCCCAGAGCCC
TCTGGTAACCAGCGCATGATTGATTACCACCACTTTGTGCCCCAGATGCCCTTCGTGCCA
GCAGTGGCAAAGAGTATCCCAAGGAAGAGGATTTCCCTAAAAAGACCCAAGAAGTGTTTT
CGGAACCTATTCCACATTCGCAGAAACAAGACTGAGAACTTGGCCTCACTGGCAACTAAG
GGGAAGAGCCTGTCATCCTCCAGGGGCCCATCAGAGGCTGGAGGGCAGGAGGGCAAAGCC
TTCTTCCCCTTGGGTGAAGGACTGGGGCTGGATGGCTTGTGCCAAGACCTATCTGACAAC
GAGCTCCTGCCTGACTCCTCCTTCGACCTCTGCAGGGCCCTGTGTGAAGATATAGCCTCA
CTCAAGAGCTTCGACTCACTCACAGGCTGTGGGGAGATCTTTGCAGATGAGAGCTCAGTG
CCATCCCTGGAGCTGAATGAGGGCCTGGAGAGCCCAGCCCGGGCATCTCAGGCCCTTGAC
AGCAAGGTTCCCAGGGATCCCTTTCAGGGC---------------AGCATGCCTGCCCAG
AATGAAATGTCTGACTTTGCCAAGTTCTGGGACAGTGTGAATCACTCTGTGAGGCAACAG
CAGCACGCCCTACTAGGCCCATGGCTGGGGGGCCCGCAGGTGACAGACACAGCCCAACCC
AGGCTGGCTTCAGCTGGGCTCCCCGAGCTCCCTCTGTGCCCCTGCAGGGATGCCCCAAGT
GGCTCCAAAGCCAGCTCCATAGACACAGGCACCCCCAAGAGTGAGCAACCAGAGTCTGTA
TCCACAAGTGATGAAGGCTACTATGATGCCTTCTCACCTGGCCTCGAGGAGGACAGGAAG
GAAGCCCTGAGCCCAGGCACCCATGCAGCCTCCTTTCCTCGGGACAGCTATAGTGGAGAT
GCCCTCTATGAGCTTTTCTATGACCCCAGCGAGGGTCCTATCGGCCCAAGCCTGGAGGAT
---GACTTGTGCGTATCTGAGAGTCTGTCAGGGTCAGCACTGGGAGCACCACTGTCCATG
TGCAGTTTCCATGTTGGGGCAGAGGAGAATTTGCCCCTGGCACCAGGCCCAGACCTGCTT
AGCCAGAGCTTCTTGCAGAGCTCCTGGAAGGGCAAGGAGTGCCTGCTGAAGCTCTGTGAC
ACTGAGCTCGCCATCACCATGGGCATTATCAACTGGCTCCGCCGTGGCCCTGAGCTCCGA
ACTCCAGTTGCAGCCCTGCAGATCCACCCA
>RhFe|XM_033116051.1_cds_XP_032971942.1_1
ATGGAGTTGAAGAGAGGAAAGACTTTCATCAAATCCAGCCCGCACATTTCCCATGAGAAA
CCCCCAGGGCCAGCAGCCACTGCCTCAGCCAAGGAGGATGTAGCCCCCTGGTCAGTCTCG
CTGGGAGGGCAGCAGCCGCCCCACAGTGAGAGGGGCCCCCAAGTCACTCCCAGCACCCAA
GGATATAACAAATGCTCCAATAAGGGGGTGCAGCCAGAGCCTGAGGAGGGTGCCACAGCC
CTCTGTGGGGCCACCTTCAAACTAGCACGAAAGAGTAAGACCCACAACAACATGCCCGGG
ACTGACAGGGTGGCTGCAGCTGCAGGAAAACTGGTGGGCAGCGTGAGCTTTCCAGGGCCC
TCTGGCAGCCAGCACATGATCGATTACCGCCACTTTGTGCCCCAGATGCCCTTCGTGCCC
GCCGTGGCCAAGAGCATCCCAAGGAAGAGGATTTCCCTGAAAAGACCAAAGAAGTGCTTT
CGGAACCTATTCCACATTCGCAGAAACAAAGCTGAGAACTTGGCTTCGCTGGCGACCGAT
GGGAAGAGCCTGTCCTCCCCCAGGAGCCCCTCAGAGGCTGCAGGGCAGCTGGGCAAAGCC
TTTTTCCCTTTGGGCGAGGGACCAGGGCTGGACGGCTTGTGCCAGGACCTATCTGATAGC
GAGCTCCTTCCCGACTCTTCCTTTGACCTCTGCAGGGCCCTGTGTGAGGACGTGGCCTCG
CTCAAGAGCTTTGACTCACTCACAGGCTGTGGGGAGATTTTTGCAGATGAGAGCTCAGTG
CCATCCTTGGAGCTGAATGAGGGCGTGGAGAGCCCAGCCCGGGCATCGCAGGCCCTTGAG
AGCAAGGTTCGCTCCTCC------CAGGACAGCGCAGAGCAGCTGGTGTCTCCTGCCCAG
AATGAAATGTCTGACTTTGCCAGGTTCTGGGACAGTGTGAATCAGTCTGTGAGGCAACAG
CAGCGCGCCCTACTGGGCCCATGGGTGGGGGGTCCTCAGGGAACACACACAGCCCAGCCC
AGGCTGGATTCAGCTGGGCTTGCTGAGCTCCCTCTGTGCCCCTGCAGGGACCCTCCCTGC
GGCTCCAAAGCCAGCTCCATAGACACAGGCACCCCCAAGAGTGAGCAGCCGGAGTCTGTG
TCCACGAGTGATGAGGGCTACTATGATGCCTTCTCACCTGGCCTTGAGGAGGACAGGAAG
GAGGCCCTGAGCCCAGGCACCCCGGCAGCCTCCTTCCCTCGTGACAGCTATAGTGGAGAT
GCCCTCTATGAGCTTTTCTACGACCCTGGTGAGGGCCCTGTTGGCCCAGACCTGGATGAT
---GATCTGTGCGTGTCTGAGAGTCTGTCAGGGCCAGCACTGGGGGCACCACTGTCCATG
TGCAGTTTCCATGTGGGGGCAGAGGAGAACTTGGCTTCAGCACCAGGCCCTGACCTGCTC
AGCCAGGGCTTCTTGCAGAGCTCCTGGAAAGGCAAGGACTGTTTGCTGAAGCTCTGTGAC
ACGGAGCTTGCTGTCACCATGGGTGTTATCAACTGGCTCCGCCGAGGCCCTGAGCTCCGA
GCCCCGGTTGCAGCCCTGCCAATCCACCCA
>RoAe|XM_016125324.1_cds_XP_015980810.1_1
ATGGAACTGAAGAGAGGAAAAACTTTCATCAAATCCAGCCTGCAAATTTCCCATGAGAAA
CCTCCAGGCCCAGCAGTTACTGCCCCAGTTAGGGAGGATGCAATCCCTTGGTCAGTCTTG
CCTGGAGGGCAGCAGCAGTTCCACAGTGAAAGGGGCCCCCAAGTCAGTTCCAGCACCCAA
GGATATAACAAATGTTCCAACAAGGGGGTGCAGCCAGACCCTGAGGAGGGTGCCACAGCC
TTCTGTGGGGCCACCTTCAAACTGGTACGAAAGAGCAAGACTCACAACAGTGTGCTTGGG
ACTGACAGGGTG---GTCACAACTGGGCAACTGGTGGGCAGCACAAGTTTCCCAGAGCCC
TCTGGCAACCAGCGCATGATTGATTACCGCCACTTTGTGCCCCAGATGCCCTTCGTGCCA
GCAGTGGCAAAGAGTATCCCAAGGAAGAGGATTTCCCTAAAAAGACCCAAGAAGTGCTTT
CGGGACCTATTCCACATTCGCAGAAACAAGACTGAGAACTTGGCCTCACTGGCAACTAAG
GGGCAGAATCTATCATCCTCCAGGGGCCCATCAGAGGCTGGAGGGCTGCAGAGCAAAGCC
TTCTTCCCCTTGGGCGAAGGACTGGGGCTGGATGGCTTGTGCCAAGACCTATCTGACAGC
GAGCTCCTGCCTGACTCCTCCTTTGACCTCTGCAGAGCCCTGTGTGAAGATATAGCCTCA
CTCAAGAGCTTTGACTCGCTCACAGGTTGCGGAGAGATCTTTGCAGATGAGAACTCAGTG
CCATCCCTGGAGCTGAATGAGGGCCTGAAGAGCCCAGCCCGGGCATCTCAGGCCCTTGAC
AGCAAGGTTCCCAGGGACCCCTTTCAGGGCAGCATGGAGGAGCTGGCATTGCCTGCCCAG
AATGAAATGTCTGACTTTGCCAAGTTCTGGGACAGCGTGAATCACTCTGTGAGGCAACAG
CAGCATGCCCTACTGGGCCCATTGCTGGGGGACCCACAGGTGACAGACACAGCCCAACCC
AGGCTGGCTTCAGCTGGGCTCCCCGAGCTCCCTCTGTGCCCCTGCAGGGATGCCCCAAGT
GGCTCTAAAGCCAGCTCCATAGACACAGGCACCCCTAAGAGTGAGCAACCAGAGTCTGTA
TCCACAAGTGATGAGGGTTACTGTGATGCCTTCTCACCTGGCCTCGAGGAGGACAGGAAG
GAAGCCCTGAGCCCAGGTACCCCTGCAGCCTCCTTTCCTCGGGACAGCTATAGTGGAGAT
GCCCTCTACGAGCTTTTCTATGACCCCGGCGAGGGTCCTATTGGCCCAAGCCTGGAAGAT
---GACCTGTGTGTATCTGAGAGTCTGTCAGAGTCAGCACTGGGAGCACCACTGTCCATG
TGCAGTTTCCATGTGGGGGCAGAAGAGAACTTGCCCCTGGCACCAGGCCCAGACCTACTC
AGCCAGGGCTTCTTGCAGAGCTCCTGGAAGGGCAAGGAGTGCCTGCTGAAGCTCTGCGAC
ACTGAGCTCGCCATCACCATGGGCATTATCAACTGGCTCCGCCGTGGCCCTGAGCTCCGA
ACCCCGGTTGCAGCCCTGCAGATCCACCCA
