# Supplementary material for: Positively selected genes in the hoary bat (Lasiurus cinereus) lineage: prominence of thymus expression, immune and metabolic function, and regions of ancient synteny
Source: PeerJ. 2022 Mar 17;10:e13130. doi: 10.7717/peerj.13130 (PMC8934532; doi:10.7717/peerj.13130)
Supplement: Supplemental Information 4 — Likely alignment errors have been manually deleted between conserved codons. Recovery of the original codon positions requires alignment to the original accessions in each orthogroup. [file peerj-10-13130-s004.zip › renamed.manual/OG0004898.manual.fas]

>EpFu|XM_008144639.2_cds_XP_008142861.1_1
ATGTCGGGCCAAACGCTCACGGACAGGATCGCCGCGGCTCAGTACAGCGTGACAGGCTCC
GCTGTGGCCAGAGCGGTCTGCAAAGCCACCACTCATGAAGTGATGGGCCCCAAGAAAAAG
CACCTGGACTACTTGATCCAGGCTACCAATGAGACCAATGTTAATATTCCTCAGATGGCC
GACACGCTCTTTGAGCGAGCAACAAACAGTAGCTGGGTGGTTGTATTTAAAGCTTTAGTC
ACAACACATCATCTCATGGTGCATGGAAATGAGAGATTTATTCAGTATTTGGCCTCTAGA
AATACACTATTCAATCTCAGCAATTTTTTGGACAAAAGTGGATCCCATGGTTATGATATG
TCTACCTTCATAAGGCGCTATAGTAGATATTTAAATGAAAAGGCTTTCTCTTACAGACAG
ATGGCATTTGATTTTGCCAGGGTGAAGAAAGGGGCTGATGGTGTAATGAGAACAATGGTT
CCAGAAAAGCTACTAAAGAGTATGCCAATTCTGCAGGGACAAATCGATGCACTGCTTGAA
TTTGATGTGCATCCAAATGAGCTAACAAATGGTGTCATAAATGCTGCATTTATGCTTCTT
TTCAAAGATCTTATCAAACTTTTTGCTTGCTACAATGATGGAGTTATTAACCTACTTGAA
AAGTTTTTTGAAATGAAGAAAGGACAATGTAAAGATGCTCTAGAAATTTACAAACGATTT
CTAACTAGAATGACGCGCGTGTCTGAATTTCTCAAAGTTGCAGAGCAAGTTGGCATTGAT
AAAGGTGATATTCCTGACCTCACACAG---------------------------------
---------------------------------------------------GCTCCCAGC
AGTCTCATGGAGACCCTTGAACAGCATCTAAATACATTAGAAGGAAAGAAACCTGGAAAC
AATGAAGGATCTGGTGCTCCCTCTCCATTAAGTAAGTCTTCTCCAGCCACAACTGTTACG
TCTCCTAATTCTACACCAGCGAAAACTATTGACACGTCCCCACCGGTTGATTTATTTGCA
ACTCCATCCACGGCTGTCCCTGTCAGTACTTCTAAACCATCCAGCGATCTCCTGGACCTC
CAGCCAGACTTTTCCTCTGGAGGGGCGGCGGCAGCCGCGGCGCCAGCACCAGCACCACCT
TCAGGAGGAGCCACTGCATGGGGAGACTCTCTGGCTACGCTTTCCTCTGCTCCCTCTGAA
GCAAAGATTTCAGATCCATTTGCCCCAGAACCCACCCCTCCTACTACAGCTGCTGAAATT
GCAACTGCTTCAGCTTCCGCCTCCACTACTACAACTGTCACCGCTGTCACTGCTGAAGTG
GATCTCTTCGGAGATGCCTTTGCAGCTTCTCCCGGGGAGGCCCCTGCAGCATCCGAAGGG
GCCGCCGCA---GCCACCCCAACCCCGGTAGCCGCGGCACTTGATGCATGTTCAGGAAAT
GACCCCTTTGCCCCATCCGAAGGTAGTGCAGAGGCTGCATCCGAGCTGGACCTCTTTGCC
ATGAAGCCACCCGAGACCAGTGTTCCTGTAGTTACCCCTACAGCTAGCACAGCCCCTCCG
GTTCCTGCCACTGCTCCTTCTCCTGCTCCCGCCATTGCAGCGGCCACCGCTGCCACTACC
GCCGCTACCACCGCCACCGCCGCCGCCGCCACCGCCACCACCTCTGCCGCCACCGCCACC
ACCACCACCGCCGCCGCTCCTCCTGCTCTAGATATCTTTGGTGATTTGTTTGAGGCCGCC
CCTGAAGCCGCTGCAGCGCCCAAGCCGGATGCTGCTCCTAGCATAGACCTGTTCGGTACA
GATGCTTTCTCCTCTCCACCACCTGGGGCCTCTCCTGTGCCTGAGAGCTCTCTCACCGCC
GACCTCTTATCCGTGGATACATTTGCATCACCGGCTCCTGCAACCACTGCCTCTCCAGCA
AAGGTGGATCCTTCAGGTGTGATAGACCTTTTCGGGGATGCATTTGGAACTAGTGCTTCT
GAACCCCAACCTGCACCTCAGGCTGCTTCTAGTTCGTCAGCATCGGCAGACCTACTAGCT
GGATTTGGGGGTTCTTTCATGGCCCCTTCTCCATCACCAGTGACTCCAGCCCAGAACAAC
CTGCTACAGCCCAATTTTGAGGCAGCTTTTGGAACAACGCCTTCAACTTCTAGCAGCAGC
TCCTTTGATCCATCAGTGTTTGATGGTCTAGGTGACCTTCTGATGCCAACCATGGCACCA
ACGGGGCAGCCTGCACCCATCCCGATGGTACCTCCTAGTCCTGCAATGGCAGCAAGCAAA
CCCCTTGGGAGCGATCTTGACTCATCTCTTGCCAGCTTAGTAGGCAATCTTGGGATTTCT
GGCACCACATCCAAAAAGGGAGATCTTCAGTGGAATGCTGGAGAGAAAAAGTTGACCGGT
GGTGCCAACTGGCAGCCAAAAGTGGCCCCAGCAACCTGGTCCGCAGGAGTTCCATCCAGT
GCGCCTTTGCAA------------------------GGAGCTGTACCTCCAACCAGTTCA
GTTCCTCCTGGTGCTGGGGCCCCATCTGTTGGACAGCCAGGAGCAGGGTTTGGAATGCCT
CCGGCTGGGACGGGCATGCCCATGATGCCGCAGCAGCCAGTCATGTTTGCACAGCCCATG
ATGAGGCCACCCTTTGGAGCTGCAGCTGTACCCGGCACACAG---
>HiAr|XM_019652499.1_cds_XP_019508044.1_1
ATGTCGGGCCAAACGCTCACGGATCGGATCGCCGCGGCTCAGTACAGCGTGACAGGCTCC
GCTGTAGCGAGAGCAGTCTGCAAAGCCACCACTCATGAAGTGATGGGCCCCAAGAAAAAG
CACCTGGACTATTTGATCCAGGCTACCAATGAGACCAATGTTAATATTCCTCAGATGGCC
GACACGCTCTTTGAGCGGGCAACAAACAGTAGCTGGGTGGTTGTATTTAAAGCTTTAGTC
ACGACACATCATCTCATGGTGCACGGAAATGAGAGATTTATTCAGTATTTGGCTTCTAGA
AATACACTATTCAATCTCAGCAATTTTTTGGACAAAAGTGGATCCCATGGTTATGATATG
TCTACCTTCATAAGGCGCTATAGTAGATATTTGAATGAAAAGGCTTTCTCTTACAGACAG
ATGGCATTTGATTTTGCCAGAGTGAAAAAAGGGGCTGATGGCGTAATGAGGACAATGGCT
CCTGAAAAGCTACTAAAGAGCATGCCAATACTACAGGGACAGATTGATGCACTGCTTGAA
TTTGATGTGCATCCAAATGAGCTAACAAATGGTGTCATAAATGCTGCGTTTATGCTTCTT
TTCAAAGATCTTATCAAACTTTTTGCTTGCTACAATGATGGAGTTATTAACTTACTTGAA
AAGTTTTTTGAAATGAAGAAAGGACAATGTAAAGATGCTCTAGAAATTTACAAACGATTT
CTAACTAGAATGACGAGAGTTTCTGAATTTCTCAAAGTTGCAGAGCAAGTTGGCATTGAT
AAAGGTGACATTCCTGACCTCACACAGGTTTTGATGTCAGGAATTCTGGTTGATCTGAAA
ACTACTGGTAAAGAAAAGTCTCCTTTTAAAGACTGTACCACTGATGAATCGGCTCCCAGC
AGTCTTATGGAGACCCTTGAACAGCATCTAAATACATTAGAAGGGAAGAAACCTGGAAAC
AATGAAGGATCTGGTGCTCCCTCTCCTTTAAGTAAGTCTTCTCCAGCCACAACTGTTACA
TCTCCTAGTTCTACACCAGCTAAAACTATTGACACATCCCCACCGGTTGATTTATTTGCA
ACTGCATCTGCGGCCGTCCCGGTCAGCACTTCTAAACCGTCTAGTGATCTCCTGGACCTC
CAACCAGACTTTTCTTCTGGAGGGGCGGCAGCAGCTGCAGCACCAGCACCACCACCACCT
TCCGGAGGAGCCACTGCATGGGGAGATTCTTTGGCTGCACTTTCCTCTGTTCCCTCGGAA
GCTCAGATTTCAGACCCATTTGCACCAGAACCTACCCCTCCTACTACAACTGCTGAAATT
GCAACTGCTTCAGCTTCTGCCTCAACTACTACAACTATTACTGCTGTCACTGCTGAAGTG
GATCTCTTTGGAGATGCCTTTGCAGCTTCTCCCGGGGAGGCCCCTGCAACGTCCGAAGGG
GAGGCCCCTGCAGCTACCCCAACCCCTGTAGCAGCAGCGCTTGATGCATGTTCAGGAAAT
GACCCCTTTGCCCCGTCTGAAGGTAGTGCAGAGGCTGCACCCGAGCTGGACCTCTTTGCA
ATGAAGCCACCTGAGACCAGTGTTCCTGTAGTTACCCCTACAGCTAGCACAGCCCCTCCG
GTTCCTGTCACTGCTCCTTCTCCTGCTCCCGCCGTTGCAGCTGCCACTGCTGCCACTACC
ACCGCCACCGCC------GCCGCTGCCACCACCGCCACCACCTCTGCCACCACCACCACC
ACCACCACC------GCTCCTCCTGCTCTAGATATCTTTGGTGATTTATTTGAGTCTGCT
CCTGAAGTCGCTGCAGCGCCTAAGCCAGAGGCTGCGCCTAGCATAGACCTGTTTGGTACA
GATGCTTTCTCCTCTCCACCACAAGGGGCCTCTCCTGTGCCTGAGAGTTCTCTCACTGCT
GACCTCTTATCCGTGGATACATTTGCAGCACCATCTCCTGCAACCACTGCCTCTCCAGCA
AAGGTGGATTCTTCAGGTGTGATAGACCTCTTTGGGGATGCATTTGGAAGTAGTGCTTCT
GAACCCCAACCTGCACCTCAGGCTGCTTCTAGTTCGTCAGCATCGGCAGACCTACTAGCT
GGATTTGGGGGCTCTTTCATGGCCCCTTCTCCATCACCAGTGACTCCAGCTCAGAATAAT
CTGCTACAGCCCAATTTTGAGGCAGCTTTTGGAACAACGCCTTCAACTTCTAGCAGCAGC
TCCTTTGATCCATCAGTGTTTGATGGTCTAGGTGATCTTCTGATGCCAACTATGGCACCA
ACGGGGCAGCCTGCACCCATCTCCATGGTACCTCCCAGTCCCGCAATGGCAGCAAGCAAA
GCCCTTGGGAGTGATCTTGACTCATCTCTTGCCAGCTTAGTAGGCAATCTTGGAATTTCT
GGTACCACATCCAAAAAGGGAGATCTTCAGTGGAATGCTGGAGAGAAAAAGTTGACTGGT
GGAGCAAACTGGCAGCCAAAAGTAGCCCCAGCAACCTGGTCAGCAGGCGTTCCACCAAGT
ACGCCTTTGAAAGATTGGGCAGTTTTCTATTGTCAAGGAGCTGTACCTCCAACCAGCTCA
GTTCCTCCTGTTTCCGGGACCCCATCTGTTGGACAACCAGGAGCAGGATTTGGAATGCCT
CCTGCCGGGACAGGCATGCCCATGATGCCTCAGCAGCCAGTCATGTTTGCACAGCCCATG
ATGAGGCCACCCTTTGGAGCCGCCGCTGGACCTGGCACACAG---
>LaCi|117-exonerate_protein2genome-gene-241.0-mRNA-1
ATGTCGGGCCAGACGCTCACGGACAGGATCGCCGCGGCTCAGTACAGCGTGACAGGCTCC
GCTGTGGCCAGAGCGGTCTGCAAAGCCACCACGCATGAAGTGATGGGCCCCAAGAAAAAG
CACCTGGACTATTTGATCCAGGCTACCAATGAGACCAATGTTAATATTCCTCAGATGGCC
GACACGCTCTTTGAGCGAGCAACAAACAGTAGCTGGGTGGTTGTATTTAAAGCTTTAGTC
ACAACACATCATCTCATGGTGCATGGAAATGAGAGATTTATTCAGTATTTGGCCTCTAGA
AATACACTATTTAATCTCAGCAATTTTTTGGACAAAAGTGGATCCCATGGTTATGATATG
TCTACCTTCATAAGGCGCTATAGTAGATATTTAAATGAAAAGGCTTTCTCTTACAGACAA
ATGGCATTTGATTTTGCCAGGGTGAAGAAAGGGGCTGATGGTGTGATGAGAACAATGGTT
CCAGAAAAGCTACTAAAGAGTATGCCAATACTGCAGGGACAAATCGATGCACTGCTTGAA
TTTGATGTGCATCCAAATGAGCTAACAAATGGTGTCATAAATGCTGCATTTATGCTTCTT
TTCAAAGATCTTATCAAACTTTTTGCTTGCTACAATGATGGAGTTATTAATCTACTTGAA
AAGTTTTTTGAAATGAAGAAAGGACAATGTAAAGATGCTCTAGAAATTTACAAACGATTT
CTAACTAGAATGACACGCGTGTCTGAATTTCTCAAAGTTGCAGAGCAAGTTGGCATTGAT
AAAGGTGATATTCCTGACCTCACACAGGTTTTGATGGCAGGAATTCTGGTTGACCTGAAA
ACTGCTGGTAAAGAAAAGTCTCCTTTTAAAGACTGTGCCATTGATGAATCGGCTCCCAGC
AGTCTTATGGAGACCCTTGAACAGCATCTAAATACATTAGAAGGAAAGAAACCTGGAAAC
AAGTACGCATCTGGTGCTCCCTCTCCATTAAGTAAGTCTTCTCCAGCCACAACTGTTACG
TCTCCTAATTCTACACCAGCGAAAACTATTGACACGTCCCCACCAGTTGATTTATTTGCA
ACTCCATCCGCGGCTGTACCTGTCAGTACTTCTAAACCATCAAGCGATCTCCTGGACCTC
CAGCCAGACTTTTCCTCTGGAGGGNNNNNNNNNNNNNNNNNNNNNNNNNNNNNNNNNCCT
TCCGGAGGAGCCACGGCATGGGGAGACTCTCTGGCTACACTTTCCTCTGCTCCCTCTGAA
GCACAGATTTCAGATCCATTTGCAGTAGAACCCACCCCTCCTACTACAGCTGCTGAAATT
GCAACTGCTTCAGCTTCTGCCTCAACTACTACAACTGTTACCGCTGTCACTGCTGAAGTG
GATCTCTTCGGAGATGCCTTTGCAGCTTCTCCCGGGGAGGCCCCTGCAGCATCCGAAGGG
GCCGCCGCA---GCCACCCCAACCCCTGTAGCCGCGGCACTTGATGCATGTTCAGGAAAT
GACCCCTTTGCCCCATCTGAAGGTAGTGCAGAGGCTGCACCCGAGCTGGACCTCTTTGCA
ATGAAGCCACCTGAGACCAGTGTTCCTGTAGTTACCCCTACAGCTAGCACAGCCCNNNNN
NNNNNNNNNNNNNNNNNNNNNNNNNNNNNNNNCATTGCAGCGGCCACTGCTGCTNNNNNN
NNNNNNNNNNNN------NNNNNNNNNNNNNNNNNNNNNNNNNNNNNNNNNNNNNNNNNN
NNNNNNNNN------GCTCCTCCTGCTCTAGATATCTTTGGTGATTTATTTGAGTCTGCT
CCTGAAGTCGCTGCAGCGCCCAAGCTGGATGCTGCTCCTAGCATAGACCTGTTCGGTACA
GATGCTTTCTCCTCTCCACCACAAGGGGCCTCTCCTGTGCCTGAAAGCTCTCTCACCGCT
GACCTCTTATCCGTGGATACATTTGCATCACCGGCTCCTGCAACCACTGCCTCTCCAGCA
AAGGTGGATTCTTCAGGTGTGATAGACCTTTTCGGGGATGCATTTGGAACTAGTGCTTCT
GAACCCCAACCTGCACCTCAGGCTGCTTCTAGTTCGTCAGCATCGGCAGACCTACTAGCT
GGATTTGGGGGTTCTTTCATGGCCCCTTCTCCATCACCAGTCACTCCAGCCCAGAATAAC
CTGCTACAGCCCAATTTTGAGGCAGCTTTTGGAACAACGCCTTCAACTTCTAGCAGCAGC
TCCTTTGACCCATCAGTGTTTGATGGTCTAGGTGACCTTCTGATGCCAACCATGGCACCA
ACTGGGCAGCCTGCACCCATCTCGATGGTACCTCCTAGTCCTGCAGTGGCAGCAAGCAAA
CCCCTTGGGAGTGATCTTGACTCATCTCTTGCCAGCTTAGTAGGCAATCTTGGGATTTCT
GGCACCACATCCAAAAAGGGAGATCTTCAGTGGAATGCTGGAGAGAAAAAGTTGACCGGT
GGTGCCAACTGGCAGCCAAAAGTGGCCCCAGCAACCTGGTCCGCAGGAGTTCCATCAAGT
GCACCTTTGAAAGATTGGGCAATTTTCCACTGTCAAGGAGCTGTACCTCCAACCAGTTCA
GTTCCTCCTGGTCCTGGGGCCCCATCTGTTGGACAACCAGGAGCAGGGTTTGGAATGCCT
CCAGCTGGGACGGGCATGCCCATGATGCCGCAGCAGCCAGTCATGTTTGCACAGCCCATG
ATGAGGCCACCCTTTGGAGCCACAGCTGTACCCGGCACACAGGTC
>MyLu|XM_023755177.1_cds_XP_023610945.1_1
ATGTCGGGCCAAACGCTCACGGATCGGATCGCCGCGGCTCAGTACAGCGTGACGGGCTCC
GCTGTGGCCAGAGCGGTCTGCAAAGCCACCACTCATGAAGTGATGGGCCCCAAGAAAAAG
CACCTGGACTATTTGATCCAGGCTACCAATGAGACCAATGTTAATATTCCTCAGATGGCC
GACACGCTCTTTGAACGAGCAACGAACAGTAGCTGGGTGGTTGTATTTAAAGCTTTAGTC
ACAACACATCATCTCATGGTGCATGGAAATGAGAGGTTTATTCAGTATTTGGCTTCTAGA
AATACACTATTCAATCTCAGCAATTTTTTGGACAAAAGTGGATCCCATGGTTATGATATG
TCTACCTTCATAAGGCGCTATAGTAGATATTTAAATGAAAAGGCTTTCTCTTACAGACAG
ATGGCATTTGATTTTGCCAGGGTGAAGAAAGGGGCTGATGGTGTAATGAGAACAATGGTT
CCAGAAAAGCTACTAAAGAGTATGCCAATTCTGCAGGGACAAATCGATGCACTGCTTGAA
TTTGATGTGCATCCAAATGAGCTAACAAATGGTGTCATAAATGCTGCATTTATGCTTCTT
TTCAAAGATCTTATCAAACTTTTTGCTTGCTACAATGATGGCGTTATTAACCTACTTGAA
AAGTTTTTTGAAATGAAGAAAGGACAATGTAAAGATGCTCTAGAAATTTACAAACGATTT
CTAACTAGAATGACGCGCGTGTCTGAATTTCTCAAAGTTGCAGAGCAAGTTGGCATTGAT
AAAGGTGATATTCCTGACCTCACACAG---------------------------------
---------------------------------------------------GCTCCCAGC
AGTCTTATGGAGACCCTTGAACAGCATCTAAATACATTAGAAGGAAAGAAACCTGGAAAC
AAA------TCTGGTGCTCCCTCTCCATTAAGTAAGTCTTCTCCAGCCACAACTGTTACG
TCTCCTAATTCTACACCAGCTAAAACTATTGACACGTCCCCACCGGTTGATTTATTTGCA
ACTCCATCCGCGGCTGTCCCTGTCAGCACTTCTAAACCGTCGAGCGATCTCCTGGACCTC
CAGCCAGACTTTTCCTCTGGAGGGGCGGCAGCAGCCGCGGCACCAGCACCAGCACCACCT
TCTGGAGGAGCCACTGCCTGGGGAGACTCTCTGGCTACACTTTCCTCTGCTCCCTCTGAA
GCACAGATTTCAGATCCATTTGCATCAGAACCCACCCCTCCTACTACAGCTGCTGAAATT
GCAACTGCTTCAGCTTCTGCCTCAACTACTACAACTGTTACTGCTGTCACTGCTGAAGTG
GATCTCTTCGGAGATGCCTTTGCAGCTTCTCCCGGGGAGGCCCCTGCAGCATCCGAAGGG
GCCGCCGCCGCAGCCACCCCAACCCCTGTAGCCGCGGCACTTGATGCATGTTCAGGAAAT
GACCCCTTTGCCCCGTCCGAAGGTAGTGCAGAGGCTGCACCTGAGCTGGACCTCTTTGCA
ATGAAGCCACCTGAGACCAGTGTTCCTGTAGTTACCCCTACAGCTAGCACAGCCCCTCCG
GTTCCTGCCACTGCTCCTTCTCCTGCTCCCGCCATTGCAGCGGCCACTGCTGCTACTACC
GCTGCTACCACC------GCCACCGCCGTCACCGCCACCACCTCCGCCACCACCACCACC
ACCACCACC------GCTCCTCCTGCTCTAGATATCTTTGGTGATTTATTTGAGTCTGCT
CCTGAAGTCGCTGCAGCGCCCAAGCCGGATGCTGCTCCTAGCATAGACCTGTTCGGTACA
GATGCTTTCTCCTCTCCACCACAAGGGGCCTCTCCTGTGCCTGAGAGCTCTCTCACCGCT
GACCTCTTATCGGTGGATACATTTGCATCACCGGCTCCTGCAACCACTGCCTCCCCAGCA
AAGGTGGATTCTTCAGGTGTGATAGACCTTTTCGGG------------------------
------------------------------------------------------------
GGATTTGGGGGTTCCTTCATGGCCCCTTCTCCATCACCAGTGACTCCAGCCCAGAATAAC
CTGCTACAGCCCAATTTTGAGGCAGCTTTTGGAACAACGCCTTCAACTTCTAGCAGCAGC
TCCTTTGATCCATCAGTGTTTGATGGTCTAGGTGACCTTCTGATGCCAACCATGGCACCA
ACTGGGCAGCCTGCACCCATCTCGATGGTACCTCCTAGTCCTGCAGTGGCAGCAAGCAAA
CCTCTTGGGAGCGATCTTGACTCGTCTCTTGCCAGCTTAGTAGGCAATCTTGGGATTTCT
GGCACCACATCCAAAAAGGGAGATCTTCAGTGGAATGCTGGAGAGAAAAAGTTGACTGGT
GGTGCCAACTGGCAGCCGAAAGTGGCCCCAGCAACCTGGTCCACGGGAGTTCCATCAAGT
GCACCTTTGCAA------------------------GGAGCTGTACCTCCAACCAGTTCA
GTCCCTCCTGGTGCTGGGGCTCCAACTGTTGGACAACCAGGAGCAGGGTTTGGAATGCCT
CCGGCTGGGACGGGCATGCCCATGATGCCGCAGCAGCCAGTCATGTTTGCACAGCCCATG
ATGAGGCCACCCTTTGGAGCTGCAGCTGTACCCGGCACCCAG---
>PhDi|XM_028510595.1_cds_XP_028366396.1_1
ATGTCGGGCCAGACGCTCACGGATCGGATCGCCGCCGCTCAGTACAGCGTGACAGGCTCC
GCTGTAGCGAGAGCGGTCTGCAAAGCCACCACTCATGAAGTGATGGGCCCCAAGAAAAAG
CACCTGGACTATTTGATCCAGGCTACCAATGAGACCAATGTTAATATTCCTCAGATGGCC
GACACACTCTTTGAGCGGGCAACCAACAGCAGCTGGGTGGTTGTATTTAAAGCTTTAGTC
ACAACACATCATCTTATGGTGCATGGGAATGAGAGATTTATTCAGTATTTGGCCTCTAGA
AATACACTATTCAATCTCAGTAATTTTTTGGACAAAAGTGGATCCCATGGTTATGATATG
TCTACCTTCATAAGGCGCTATAGTAGATATTTGAATGAAAAGGCTTTCTCTTACAGACAG
ATGGCATTTGATTTTGCCAGAGTGAAGAAAGGGGCTGATGGTGTCATGAGGACAATGGCT
CCTGAAAAGCTACTAAAGAGCATGCCAATACTACAGGGACAAATTGATGCACTGCTTGAA
TTTGATGTGCATCCAAATGAGCTAACAAACGGTGTCATAAATGCTGCATTTATGCTTCTT
TTCAAAGATCTTATCAAACTTTTTGCTTGCTACAATGATGGAGTTATTAACCTCCTTGAA
AAGTTTTTTGAAATGAAGAAAGGACAATGTAAAGATGCTCTAGAAATTTACAAACGATTT
TTAACTAGAATGACGCGAGTATCTGAATTTCTCAAAGTTGCAGAGCAAGTTGGCATTGAT
AAAGGTGATATTCCTGACCTCACACAG---------------------------------
---------------------------------------------------GCTCCCAGC
AGTCTTATGGAGACCCTTGAGCAGCATCTAAATACATTAGAAGGAAAGAAACCCGGAAAC
AATGAAGGATCTGGTGCTCCCTCCCCATTAAGTAAGTCTTCTCCAGCCACAACTGTTACA
TCTCCTAACTCTACACCAGCTAAAACTATTGACACATCCCCACCAGTTGATTTATTTGCA
ACTGCGTCTGCGGCTGTCCCAGTCAGCACTCCTAAACCATCCAGTGATCTCCTGGACCTC
CAGCCAGACTTTTCCTCTGCAGGGGCAGCAGCAGCCGCAGCACCAGCACCAGCACCACCC
TCTGGGGGAGCCACTGCATGGGGAGATTCTTTGGCTGCGCTTTCCTCTGCTCCCTCTGAA
GCACAGATCTCAGACCCATTTGCACCAGAACCTACCCCTCCTACTACAGCTGCTGAAATT
GCAACTGCTTCAGCTTCTGCCTCAACCACTACAACTGTCACTGCTGTCACTGCTGAAGTG
GATCTCTTTGGAGATGCCTTTGCAGCTTCTCCTGGGGAGGCCCCTGCAGCATCCGAAGGG
GCCGCCGCACCAGCTACCCCAACCCCTGTAGCCGCAGCACTTGATGCATGTTCAGGAAAT
GACCCCTTTGCCCCGTCTGAAGGTAGTGCAGAGGCTGCGCCCGAGCTGGACCTCTTTGCA
ATGAAGCCACCTGAGACCAGTGTTCCTGTAGTTACCCCTACAGCTAGCACAGCCCCTCCG
GTTCCCGCCACTGCTCCTTCTCCTGCTCCCGCCGTTGCAGCTGCCACTGCTGCTACTACT
GCTGCCACCACC---ACCGCCGCTGCCACCACTGCCACCACCTCTGCCGCCGCCGCCACC
ACCACCACCACTACCGCTCCTCCTGCTCTAGATATCTTTGGTGATTTATTTGAGTCTGCT
CCTGAAGTTGCCGCAGCGCCTAAGCCAGATGCTGCTCCTAGCATAGACCTGTTTGGTACA
GATGCTTTCTCCTCTCCACCACAAGGGGCCTCTCCTGTGCCTGAAAGTTCTCTCACTGCT
GACCTCTTATCCGTGGATACGTTTGCATCACCATCTCCTGCAACCACTGCCTCTCCAGCA
AAGGTGGATTCTGCCGGTGTGATAGACCTTTTTGGGGATGCATTTGGAACTAGTGCTTCT
GAACCCCAACCTGCACCTCAGGCTGCTTCTAGTTCGTCAGCATCGGCAGACCTACTAGCT
GGATTTGGGGGTTCTTTCATGGCCCCTTCTCCATCACCAGTGACTCCAGCTCAGAATAAC
CTTCTGCAGCCCAATTTTGAGGTCGCTTTTGGAACAACGCCTTCAACATCTAGCAGCAGC
TCTTTTGATCCCTCA---------------GGTGATCTTCTGATGCCAACCATGGCACCA
GCTGGGCAGCCGGCACCCATCCCGATGGTACCTCCCAGCCCTGCAATGGCAGCAAGCAAA
CCCCTCGGGAGCGACCTTGACTCATCTCTTGCCAGCTTAGTAGGCAATCTTGGGATTTCT
GGCACCACATCCAAAAAGGGAGATCTTCAGTGGAATGCTGGAGAGAAAAAGTTGACCGGT
GGAGCCAACTGGCAGCCAAAAGTAGCCCCAGCAACCTGGTCAGCAGGAGCTCCGCCAAGC
GCCCCTTTGCAA------------------------GGAGCTGTACCTCCAACCAGCTCA
GTTCCTCCTGTTGCCGGTGCCCCATCTGTTGGACAACCAGGAGCAGGATTTGGAATGCCC
CCTGCTGGGACAGGCATGCCCATGATGCCTCAGCAGCCAGTCATGTTTGCACAGCCCATG
ATGCGGCCACCCTTTGGAGCTGCAGCGGTGCCTGGCACACAG---
>PtVa|XM_023533418.1_cds_XP_023389186.1_1
ATGTCGGGCCAGACACTCACAGATCGGATCGCCGCCGCTCAGTACAGCGTGACAGGCTCC
GCTGTAGCGAGAGCGGTCTGCAAAGCCACCACGCATGAAGTGATGGGCCCCAAGAAAAAG
CACCTGGACTATTTGATCCAGGCTACCAATGAGACCAATGTTAATATTCCTCAGATGGCC
GACACACTCTTTGAGCGGGCAACAAACAGTAGCTGGGTGGTTGTATTTAAAGCTTTAGTC
ACAACACATCATCTCATGGTACATGGAAATGAGAGATTTATTCAGTATTTGGCCTCTAGA
AATACACTATTCAATCTGAGCAATTTTTTGGACAAAAGTGGATCCCATGGTTATGACATG
TCTACCTTCATAAGGCGCTATAGTAGATATTTGAATGAAAAGGCTTTTTCTTACAGACAG
ATGGCTTTTGATTTTGCCAGAGTGAAGAAAGGGGCTGATGGTGTAATGAGGACAATGGCT
CCTGAAAAGCTACTAAAGAGTATGCCAATACTGCAGGGACAAATTGATGCACTGCTTGAA
TTTGATGTGCATCCAAATGAGCTAACAAATGGTGTCATAAATGCTGCATTTATGCTTCTT
TTCAAAGATCTTATCAAACTCTTTGCTTGCTACAATGATGGAGTTATTAACTTACTTGAA
AAGTTTTTTGAAATGAAGAAAGGACAATGTAAAGATGCTCTAGAAATTTACAAACGATTT
CTAACTAGAATGACGAGAGTGTCTGAATTTCTCAAAGTTGCAGAGCAAGTTGGCATTGAT
AAAGGTGACATTCCTGACCTCACACAG---------------------------------
---------------------------------------------------GCTCCCAGC
AGTCTTATGGAGACCCTTGAACAGCATCTAAATACATTAGAAGGAAAGAAACCTGGAAAC
AAA------TCTGGTGCTCCCTCTCCATTAAGTAAGTCTTCTCCAGCTACAACTGTTACG
TCTCCTAATTCTACACCAGCTAAAACTATTGACACATCCCCACCGGTTGATTTATTTGCA
ACTGCATCTGCGGCTGTCCCGGTCAGCACTTCTAAACCATCTAGTGATCTCCTGGACCTC
CAGCCAGACTTTTCTTCTGGAGGGGCGGCAGCAGCTGCAGCACCAGCACCACCACCACCT
TCAGGAGGAGCCACTGCTTGGGGAGACTCTTTGGCTGCACTTTCTTCTGTTCCCTCTGAA
GCACAGATTTCAGATCCATTTGCACCAGAACCTACCCCTCCTACTACAACTGCTGAAATA
GCAACTGCTTCAGCTTCTGCCTCAACTACTACCACTGTTACTGCTGTCACTGCTGAAGTG
GATCTCTTTGGAGATGCCTTTGCAGCTTCTCCCGGGGAGGCCCCTGCAACATCCGAAGGG
GCCGCCGCACCAGCTACCCCAACCCCTGTAGCAGCAGCACTTGATGCATGTTCAGGAAAT
GACCCCTTTGCCCCGTCTGAAGGTAGTGCAGAGGCTGCACCTGAGCTGGACCTCTTTGCA
ATGAAGCCACCTGAAACCAGTGTTCCTGTAGTTACCCCTACAGCTAGCACAGCCCCTCCG
GTTCCCGCCACTGCTCCTTCTCCTGCTCCCGCCGTTGCAGCTGCCGCTGCTGCCACTACC
GCTGCTACCACC------GCCACC---ACCACCGCTACCACCTCCGCCGCCGCCGCCACC
ACCACC---------GCTCCTCCTGCTCTAGATATCTTTGGTGATTTGTTTGAGTCTGCT
CCTGAAGTCGCTGCAGCGCCTAAGCCGGATGCTGCTCCTAGCATAGACCTGTTTGGTACA
GATGCTTTCTCTTCTCCACCACAAGGGGCCTCTCCTGTGCCTGAGAGTTCTCTCACTGCT
GACCTCTTATCCGTGGATACATTTGCAGCTCCATCTCCTGCAACCACTGCCTCTCCAGCA
AAGGCGGATTCTTCAGGTGTGATAGACCTTTTTGGG------------------------
------------------------------------------------------------
GGATTTGGGGGTTCTTTCATGGCCCCTTCTCCATCACCAGTGACTCCAGCTCAGAATAAC
CTGCTACAGCCCAATTTTGAGGCAGCTTTTGGAACAACGCCTTCAACTTCTAGTGGCAGC
TCCTTTGATCCGTCAGTGTTTGATGGTCTAGGTGATCTTCTGATGCCAACCATGGCACCA
GCTGGACAGCCTGCACCCATCTCAATGGTACCTCCCAGTCCCGCAATGGCAGCAAGCAAA
GCCCTTGGGAGTGATCTTGACTCATCTCTTGCCAGCTTAGTAGGCAATCTTGGAATTTCT
GGTACCACATCCAAAAAGGGAGATCTTCAGTGGAATGCTGGAGAGAAAAAGTTGACTGGT
GGAGCCAACTGGCAGCCAAAAGTAGCCCCAGCGACCTGGTCAGCAAGCGTCCCACCAAGT
GCACCTTTGAAAGGTTGGGCAGTTTTCTATTGTCAAGGAACTGTACCTCCGACCAGTTCA
GTTCCTCCTGTTGCCGGGGCCCCATCTGTTGGACAACCGGGAGCAGGATTTGGAATGCCT
CCTGCTGGGACGGGCATGCCCATGATGCCTCAGCAGCCAGTCATGTTTGCACAGCCCATG
ATGAGGCCACCCTTTGGAGCTGCAGCTGTACCTGGCACACAG---
>RhFe|XM_033098619.1_cds_XP_032954510.1_1
ATGTCGGGCCAAACGCTCACGGATCGGATCGCCGCGGCTCAGTACAGCGTGACAGGCTCC
GCTGTAGCCAGAGCAGTCTGCAAAGCCACCACTCATGAAGTGATGGGCCCCAAGAAAAAG
CACCTGGACTATTTGATCCAGGCTACCAATGAGACCAATGTTAATATTCCTCAGATGGCC
GACACGCTCTTTGAGCGGGCAACAAACAGTAGCTGGGTGGTTGTATTTAAAGCTTTAGTC
ACAACACATCATCTCATGGTGCACGGAAATGAGAGATTTATTCAGTATTTGGCATCTAGA
AATACACTATTCAATCTCAGCAATTTTTTGGACAAAAGTGGATCCCATGGTTATGATATG
TCTACCTTCATAAGGCGCTATAGTAGATATTTGAATGAAAAGGCTTTTTCTTACAGACAG
ATGGCATTTGATTTTGCCAGAGTGAAAAAAGGGGCTGATGGCGTAATGAGGACAATGGCT
CCTGAAAAGCTACTGAAGAGTATGCCAATACTACAGGGACAGATTGATGCACTGCTTGAA
TTTGATGTGCATCCAAATGAGCTAACAAATGGTGTCATAAATGCTGCATTTATGCTTCTT
TTCAAAGATCTTATCAAACTTTTTGCTTGCTACAATGATGGAGTTATTAACTTACTTGAA
AAGTTTTTTGAAATGAAGAAAGGACAGTGTAAAGATGCTCTAGAAATTTACAAACGATTT
CTAACTAGAATGACAAGAGTGTCTGAATTTCTCAAAGTTGCAGAGCAAGTTGGCATTGAT
AAAGGTGACATTCCTGACCTCACACAG---------------------------------
---------------------------------------------------GCTCCCAGC
AGTCTTATGGAGACCCTTGAACAGCATCTAAATACATTAGAAGGGAAGAAACCTGGAAAC
AATGAAGGATCTGGTGCTCCCTCTCCTTTAAGTAAGTCTTCTCCAGCCACAACTGTTACA
TCTCCTAGTTCTACACCAGCTAAAACTATTGACACATCCCCACCGGTTGATTTATTTGCA
ACTGCATCTGCGGCTGTCCCAGTCAGCACTTCTAAACCATCTAGTGATCTCCTGGACCTC
CAACCAGACTTTTCCTCTGGAGGGGCGGCAGCAGCTGCAGCACCAGCACCACCACCCCCT
TCTGGAGGAACCACCACATGGGGAGATTCTTTGGCTACACTTTCCTCTGTTCCCTCTGAA
GCTCAGATTTCAGATCCATTTGCACCAGAACCTACTCCTCCTACTACAACTGCTGAAATT
GCAACTGCTTCAGCTTCTGCCTCAACTACTACAACTGTTACTGCTGTCACTGCTGAAGTG
GATCTCTTTGGAGATGCCTTTGCAGCTTCTCCTGGGGAGGCCCCTGCAGCATCCGAAGGG
GCCGCCGCACCAGCTACCCCAACCCCTGTAGCAGCAGCACTTGATGCATGTTCAGGAAAT
GACCCCTTTGCTCCGTCTGAAGGTAGTGCAGAGGCTGCACCTGAGCTGGACCTCTTTGCA
ATGAAGCCACCTGAGACCAGTGTTCCTGTAGTTACCCCTACAGCTAGCACAGCCCCTCCG
GTTCCCGTCACTGCTCCTTCTCCTGCTCCCGCCGTTGCAGCTGCCACTGCTGCCACTACC
GCTGCTACCACT------GCCGCCGCCACCACTGCCACCACCTCTGCCACCACTACCACC
ACCACC---------GCTCCTCCTGCTCTAGATATCTTTGGTGATTTATTTGAGTCTGCT
CCTGAAGTCGCTGCAGCGCCTAAGCCAGATGCTGCTCCTAGCATAGACCTGTTTGGTACA
GATGCTTTCTCCTCTCCACCACAAGGGGCCTCTCCTGTGCCTGAGAGTTCTCTCACTGCT
GACCTCTTATCCGTGGATACATTTGCAGCACCATCTCCTGCAACCACTGCCTCTCCAGCA
AAGGTGGATTCTTCAGGTGTGATAGACCTTTTTGGGGATGCATTTGGAAGTAGTGCTTCT
GAACCCCAACCTGCACCTCAGGCTGCTTCTAGTTCGTCAGCATCGGCAGACCTACTAGCT
GGATTTGGGGGCTCTTTCATGGCCCCTTCTCCATCACCAGTGACTCCAGCTCCGAATAAC
CTGCTACAGCCCAATTTTGAGGCAGCTTTTGGAACAACACCTTCAACTTCTAGCAGCAGC
TCCTTCGATCCATCAGTGTTTGATGGTCTAGGTGATCTTCTGATGCCAACCATGGCACCA
GTGGGGCAGCCTGCACCCATCTCCATGGTACCTCCCAGTCCCGCAATGGCAGCAAGCAAA
GCCCTTGGGAGTGACCTTGACTCATCTCTTGCCAGCTTAGTAGGCAATCTTGGAATTTCT
GGTACCACATCCAAAAAGGGAGATCTTCAGTGGAATGCTGGAGAGAAAAAGTTGACGGGT
GGAGCCAACTGGCAGCCGAAAGTAGCCCCAGCAACCTGGTCAGCAGGCGTTCCATCAAGT
GCACCTTTG------------------------CAAGGAGCTGTACCTCCAACCAGCTCA
GTTCCTCCTGTTGCTGGCGCCCCATCTGTTGGACAACCAGGAGCGGGATTTGGAATGCCT
CCTGCCGGGACGGGCATGCCCATGATGCCTCAGCAGCCAGTCATGTTTGCACAGCCCATG
ATGAGGCCACCCTTTGGAGCTGCAGCTGTACCTGGCACACAG---
>RoAe|XM_016118616.1_cds_XP_015974102.1_1
ATGTCGGGCCAGACACTCACAGATCGGATCGCCGCCGCTCAGTACAGCGTGACAGGCTCC
GCTGTAGCGAGAGCAGTCTGCAAAGCCACCACTCATGAAGTGATGGGCCCCAAGAAAAAG
CACCTGGACTATTTGATCCAGGCTACCAATGAGACCAATGTTAATATTCCTCAGATGGCC
GACACACTCTTTGAGCGGGCAACAAACAGTAGCTGGGTGGTTGTATTTAAAGCTTTAGTC
ACAACACATCATCTCATGGTGCATGGAAATGAGAGATTTATTCAGTATTTGGCCTCTAGA
AATACACTATTCAATCTGAGCAATTTTTTGGACAAAAGTGGATCCCATGGTTATGATATG
TCTACCTTCATAAGGCGCTATAGTAGATATTTGAATGAAAAGGCTTTCTCTTACAGACAG
ATGGCATTTGATTTTGCCAGAGTGAAGAAAGGGGCTGATGGTGTAATGAGGACAATGGCT
CCTGAAAAGCTACTAAAGAGTATGCCAATACTGCAGGGACAAATTGATGCACTGCTTGAA
TTTGATGTGCATCCAAATGAGCTAACAAATGGTGTCATAAATGCTGCATTTATGCTTCTT
TTCAAAGATCTTATCAAACTCTTTGCTTGCTACAATGATGGAGTTATTAACTTACTTGAA
AAGTTTTTTGAAATGAAGAAAGGACAATGTAAAGATGCCCTAGAAATTTACAAACGATTT
CTAACTAGAATGACGAGAGTGTCTGAATTTCTCAAAGTTGCAGAGCAAGTTGGCATTGAT
AAAGGTGACATTCCTGACCTCACACAG---------------------------------
---------------------------------------------------GCTCCCAGC
AGTCTTATGGAGACCCTTGAACAGCATCTAAATACATTAGAAGGAAAGAAACCTGGAAAC
AATGAAGGATCTGGTGCTCCCTCTCCATTAAGTAAGTCTTCTCCAGCTACAACTGTTACG
TCTCCTAATTCTACACCAGCTAAAACTATTGACACATCCCCACCGGTTGATTTATTTGCA
ACTGCATCTGCGGCTGTCCCGGTCAGCACTTCTAAACCATCTAGCGATCTCCTGGACCTC
CAGCCAGACTTTTCTTCTGGAGGGGCGGCAGCAGCTGCAGCACCAGCACCACCACCACCT
TCAGGAGGAGCCACTGCCTGGGGAGACTCTTTGGCCGCACTTTCTTCTGTTCCCCCTGAA
GCACAGATTTCAGACCCATTTGCACCAGAACCTACCCCTCCTACTACAACTGCTGAAATA
GCAACTGCTTCAGCTTCTGCCTCAACTACTACCACTGTTACTGCTGTCACTGCTGAAGTG
GATCTCTTTGGAGATGCCTTTGCAGCTTCTCCCGGGGAGGCCCCTGCAACATCCGAAGGG
GCCGCCGCACCAGCTACCCCAACCCCTGTAGCAGCAGCACTTGATGCATGTTCAGGAAAT
GACCCCTTTGCCCCGTCTGAAGGTAGTGCAGAGGCTGCACCCGAGCTGGACCTCTTTGCA
ATGAAGCCACCTGAGACCAGTGTTCCTGTAGTTACCCCTACAGCTAGCACAGCCCCTCCG
GTTCCCGCCACTGCTCCTTCTCCTGCTCCTGCCGTTGCAGCTGCCGCTGCTGCCACTACC
GCTGCTACTACC------GCCACCGCCACCACTGCTACCACCTCCGCCGCCGCCACCACC
ACCACC---------GCTCCTCCTGCTCTAGATATCTTTGGTGATTTATTTGAGTCTGCT
CCTGAAGTCGCTGCAGCGCCTAAGCCGGATGCTGCTCCTAGCATAGACCTGTTTGGTACA
GATGCTTTCTCTTCTCCACCACAAGGGGCCTCTCCTGTGCCTGAGAGTTCTCTCACTGCT
GACCTCTTATCCGTGGATACATTTGCAGCTCCATCTCCTGCAACCACTGCCTCTCCGGCA
AAGGCGGATTCTTCGGGTGTGATAGACCTTTTTGGGGATGCATTTGGAAGTAGTGCTTCT
GAGCCCCAACCTGCACCTCAGGCTGCTTCTAGTTCATCAGCATCGGCAGACCTACTAGCG
GGATTTGGGGGTTCTTTCATGGCCCCTTCTCCATCACCAGTGACTCCAGCTCAGAATAAC
CTGCTACAGCCCAATTTCGAGGCAGCTTTTGGAACAACGCCTTCAACTTCTAGTGGCAGC
TCCTTTGATCCGTCAGTGTTTGATGGTCTAGGTGATCTTCTGATGCCAACCATGGCACCA
GCTGGGCAGCCTGCACCCATCTCAATGGTACCTCCCAGTCCTGCGATGGCAGCAAGCAAA
GCCCTTGGGAGTGATCTTGACTCATCTCTTGCCAGCTTAGTAGGCAATCTTGGAATTTCT
GGTACCACATCCAAAAAGGGAGATCTTCAGTGGAATGCTGGAGAGAAAAAGTTGACTGGT
GGAGCCAACTGGCAACCGAAAGTAGCCCCAGCGACCTGGTCAGCAAGCGTCCCACAAAGT
GCACCTTTGCAA------------------------GGAGCTGTACCTCCGACCAGTTCA
GTTCCTCCTGTTGCCGGGGCCCCATCTGTTGGACAACCGGGAGCAGGATTTGGAATGCCT
CCCGCTGGGACGGGCATGCCCATGATGCCTCAGCAGCCAGTCATGTTTGCACAGCCCATG
ATGAGGCCGCCCTTTGGAGCTGCAGCTGTACCTGGCACACAG---
