# Supplementary material for: Positively selected genes in the hoary bat (Lasiurus cinereus) lineage: prominence of thymus expression, immune and metabolic function, and regions of ancient synteny
Source: PeerJ. 2022 Mar 17;10:e13130. doi: 10.7717/peerj.13130 (PMC8934532; doi:10.7717/peerj.13130)
Supplement: Supplemental Information 4 — Likely alignment errors have been manually deleted between conserved codons. Recovery of the original codon positions requires alignment to the original accessions in each orthogroup. [file peerj-10-13130-s004.zip › renamed.manual/OG0004901.manual.fas]

>EpFu|XM_028153226.1_cds_XP_028009027.1_1
TTGCCCAAGAAAGGATTGCAGAGATTTGATCAGGTCCAGGATGAGGAAACCTACCTGGAG
AACTTAGCGGTCCAGAGAAACGCTTCTGCCTTTTTTGAGAAATACGATCGGAGCGAAGTG
CAGGAGCTGCTGACCACCGCGCTGGTGAGCTGGCTGTCGGGCAAGGAGGACGTCCACCTC
CAGATGGACTCCCCGAGCGGGATCATGAGCCAGATGAACAACGTGGGCTTCAACAGGACC
ATCCTGCTCATGCCCGTGGACCCCACGGCCCTCCTGGACTACAGAGAGGTCCACCAGATC
ATCCGCGAGCTGGCCGTGGGCATTTACTGCTTAAACCAGATCCCGGGCATCAGCTTAGAG
GCCAATTATGACCAGAGTTCTTCCTGCCAGCTACCGCCGGCCTATTTTGATACCAGAATT
GGGCAGATTCTGATCAACGTCGACTACATGCTGAAAGCCCTGTGGCACGGGATCTACATG
CCCAAGGAAAAGCGGGCCCGGTTCTCCGAACTGTGGCGGACCATCCTGGACATCGACCCG
GAGGGCAAGCCGCAGACAAGCAAAGATATCTTCGCCGAGTTCAGCTCGGCGGGCTTGATC
GACATTACAAATGACCCCGACTTTAACGGGATCTATGACGAGGACATGAATGAAGACCCA
ACATACAATCCCAATTCCCCGGAGGAAACGGCGGTGTTTATGAAATACGCCGAGAACATG
CTGCTGAAGTTGACCTTCAGCACCCTGCAGGTGCAGCAGTGCGAGAACGTGTTTGTGTTC
GACACGGCCTTCTGGCTCACCAACGCCATCAAGTGCACCCAGGACTGCCTGGACATCTGC
ACCTACCAGCGGCTCCAGCAGCGGCTGTACCTCCAGCAGAAGGTGATTCAGAAACACTTT
GAGAAGAAAAGGGAGATCAGAAGAGGGATCGGGTACCTGAAGCTAATATGTTTCCTGACC
CCGTTTCTCCTGAGTCTGAAGAAGAAGATGAAAGTCCCCTATCTGAGCAGTCTGCTGCCG
CCCTTCTCCGACGACAAGGTCAAGACCGAGCGAGAATTGCCTCCGTTTATTTACGGACCA
GACTTTAAATGCCAGAACTTCCAGTTCACGAAGCATCAGTACTTCCACGTGCACGGCGGG
ATTGAGTTTGATATCACCACGCCTGCCATCGAGTACTATGTGATCTGTTTTGAACTGGAA
ACTTTCTATCAGCAACTGTACAAGACGCAGTGGTGGGGAGCCATCAACGAAATCGTGAAC
AACCTGCGGCCCAAGAGGCTTCCGCTGACAGATACCCAGTTACATGAACAATTTAAGAAG
AAATTTGGTTTCAAGAAAGCTATGAAGTGCAAGAGCATCCCTTTCGGCATGAAGTCCGCG
GTGGAGAAAGGCCTGTCCGCCGTGTTCCACACCTTCAGCCGCAAGACCTCCAGCTCCACC
ATCAACGTGTCGGACGAGGCGGGCTACGCCATCTTCCACCACGCCGCCCTGCACAACCGC
GTGCCCATCATCTGCCAGCTCTGCAAGGCCAACTTCAACGTCAACCAGAGGCGCTTCATC
ATGTTCAGCCAAGAGTCATCAAAAACGGACGCAAAAAGAGAAAGGAATGGTCCCACGCCT
CTGCACCTGGCCGCCCAGGCCTGCTCCTTGGAGTCCACCACCTGCCTCCTCTGCTTCAAA
GCCGACTACACGCTTCCCGAGAAAAGGGGCTGGATGCCCATCCACTTCGCCGCTTTCTAT
GACAACATCTGCGTCATCATGATCCTCTGCAGGAAGGACCCGAGCCTGCTGGAGGCCGAG
GCGACGGCTGAGAACCAGTGCACGCCGCTGCTGCTCGCGGCCACGTCAGGAGCGCTGGAC
ACCATCAAGTACCTGTTCTCCCTCGGGGCCAACTGGAGGAAGACGGACATCAAGGGCAAC
AACATCATCCACCTGTCCGTGCTGACCTTCCACACGGAGGTCCTCAAGCACATCATCGAG
CTGCATCTCCCCGAGCTCCCCGTTTGGAAGACTCTGGTAGAAATGCTGCAAGGCGAAAGC
TACAAGCGGAGGATGATGGCCGTCATGTCCTTGGAGGTGATTTGCTTGGCCAAGGAGGAG
TACTGGCAGTGCATTTTGGATGCAGGCACCATCCCTGCCCTGATCAACCTGTTAAAAGGC
TCCAAGATAAAGCTGCAGTGCAAGACGGTGGGGCTGCTGAGCAACATCTCCACACACGCG
AGCGTGGTGCACGCCATCGTGGAGGCGGGCGGCATCCCGGCCCTCATCAGCCTGCTGGCG
TCCGACGAGCCCGAGCTGCACTCGCGCTGCGCCGTCATCCTGTACGACATCGCGCGGCTG
GAGAACAAGGAGGTCATCGCCCGACACAACGGGATCCCGGCTCTGATCAACCTCCTGAAG
CTGGACATCGAGAACGTGCTGGTGAACGTGATGCACTGCATCCGGGTCCTGTGCATGGGC
AACGAGAGCAACCAGCGGGCGGTGAGGGACCACCGGGGCACCCAGTACCTCATCATGTTC
CTGCGCTCCAGCTCGGACTTGCTGAAGGCCGTGGCCTCGGCCACCATAGCGGAGGTGGCC
CGCGACAACAAGGACGTGCAGAACGCGCTGGCGGCCGAGGGGGCCATCCCGCCGCTGGTG
GCCCTGTTCAAGGGGAAGCAGCTGAACGTGCAGGTGAAGGGCGCCATGGCCGTGGAGGCG
CTGGCCAGCTACAACCCGTCCATCCAGAGGGCCTTCCTGGAGGACTCGCTGAGCAAATAC
CTCCTGAAGCTCCTCAAG
>LaCi|210-exonerate_protein2genome-gene-1.4-mRNA-1
TTGCCCAAGAAAGGGCTGCAGCGGTTCGACCAGGTGCAGGATGAGGAGACCTACCTGGAG
AACCTGGCGGTGCAGAGGAACGCGTCCGCCTTCTTCGAGAAGTACGACCGCAGCGAGGTG
CAGGAGCTGCTGACCACGGCGCTGGTGAGCTGGCTGTCGGGCAAGGAGGACGTCCACCTG
CAGATGGACGCGCCGAGCGGCATCATGAGCCAGATGAACAACGTGGGCTTCAACACCACC
ATCCTGCTCATGCCCGTGGACCCCACCGCGCTGCTGGACTACCGGGAGGTGCACCAGATC
ATCCGGGAGCTGGCCGTGGGCATCTACTGCCTCAACCAGATCCCCGGCATCAGCCTGGAG
GCCAACTACGACCAGAGCTCGTCCTGCCAGCTGCCGCCCGCCTACTTCGACACCAGGATC
GGGCAGGTGCTCATCAACGTCGACTACATGCTCAAGGCGCTCTGGCACGGCGTCTACATG
CCCCGAGAGAAGCGGGCGCGCTTCTCCGAGCTGTGGCGCACCATCCTGGACATCGACCCC
GAGGGCAAGCCGCAGACCAGCAAGGACATCTTCGCCGAGTTCAGCTCCGCCGGTTTGGTG
GACATTACCAATGACCCCGACTTCCACGGAATCTACGACGAGGACATGAATGAAGACCCC
ACGTACAACCCCAACTCCGCGGAGGAGACGGCGGTGTTCATGAAGTACGCCGAGAACATC
CTGCTGAAGCTGGCCTTCAGCACCATGCAGGTGCAGCAGTGCGAGAACGTGTTCGTGTTC
GACACGGCCTACTGGCTCACCAACGCCGTCCGCTACACGCAGGACTGCCTGGACATCTGC
ACCTACCAGCGGCTCCAGCAGAGGCTGTACCTGCAGCAGAAGGTCATCCAGAAGCACTTC
GAGAAGAAGAGGGAGATCCGGAGAGGCATCGGCTACCTGAAGCTGATCTGCTTCCTGACC
CCGTTCCTCCTGAGCCTGAAGAAGAAGATGAAGGTCCCCTATCTGAGCAGCCTGCTGCCG
CCCTTCTCCGATGACAAGGTCAAGACCGAGCGGGAATTGCCTCCGTTCATTTTCGGGGCC
GATTTTAAGTGCCGCAACTTCCAGTACACGAAGCACCAGTACTTCCACGTCCATGGCGGC
ATCGAGTTCGACATCACCACGCCCGCCATCGAGTACTACGTGATCTGCTTTGAGCTGGAG
ACCTTCTATCAGCAGCTGTACAAGACGCAGTGGTGGGGCGCCATAAACGAGATAGTGAGC
AACTTGCGGCCCAAGCGGCTCCCGCTGACCGACACGCAGCTACACGAGCAGTTTAAGAAG
AAATTTGGCTTCAAGAAAGCTATGAAGTGCAAGAGCATCCCGTTCGGCATGAAGTCTGCG
GTGGAGAAAGGCCTGAGCGCCGTGTTCCACACCTTCAGCCGCAAGACCTCGAGCTCCACC
ATCAATGTGTCGGACGAGGCGGGCTACGCCATCTTCCACCACGCCGCCCTGCACAACCGC
GTGCCCATCATCTGCCAGCTGTGCAAGGCCAACTTCAACGTCAACCAGAGGCGCTTCATC
ATGTTCAGCCAAGAGTCATCAAAAACGGACGCCAAACGAGAAAGAAACGGTCCCACGCCG
CTGCACCTGGCCGCCCAGGCCTGCTCACTGGAGTCCACCACCTGCCTTCTCTGCTTCAAA
GCCGACTACACGCTCCCCGAGAAGCGGGGCTGGATGCCCATCCACTTCGCCGCCTTCTAC
GACAACATCTGCATCATCATGATCCTCTGCCGCAAGGACCCGGGCCTGTTGGAGGCCGAG
GCCACGGCCGAGAACCAGTGCACGCCGCTGCTGCTGGCCGCCACGTCGGGGGCGCTGGAC
ACCATCAAGTACCTGTTCTCCCTCGGGGCCAACTGGCGGAAGACGGACATCAAGGGCAAC
AACATCATCCACCTCTCGGTGCTCACCTTCCACACGGAGGTGCTCAAGCACATCATCGAG
CTGCACCTGCCCGAGCTGCCCGTGTGGAAGACGCTGGTAGAAATGCTGCAGTGCGAGAGC
TACAAGCGGCGGATGATGGCCGTCATGTCCTTGGAGGTGATTTGCTTGGCCAAGGACGAG
TACTGGCGGTGCATTCTGGACGCAGGCACCATCCCCGCCCTCATCAACCTGCTGAGAGGC
TCCAAGATCAAGCTGCAGTGCAAGACGGTGGGGCTGCTGAGCAACATCTCCACGCACGCC
AGCGTGGTGCACGCCATCGTGGAGGTGGGCGGCATCCCGGCCCTCATCAGCCTGCTGGCC
TCGGACGAGCCCGAGCTGCACTCGCGCTGCGCCGTCATCCTGTACGACATCGCGCAGTTG
GAGAACAAGGACATCATTGCCCGGCACAATGGGATCCCCGCCCTCATCAACCTGCTGAAG
CTGGACATCGAGAACGTGCTGGTGAACGTGATGCACTGCATCCGGGTCCTGTGCATGGGC
AACGAGAGCAACCAGCGGGCCGTGCGGGACCACCGGGGCATCCAGCCGCTCATCATGTTC
CTCACCTCCAGCTCCGACTTGCTGAAGGCCGTGGCCTCGGCCACCATCGCGGAGGTGGCC
CGCGACAACAAGGACGTGCAGAACGCGCTGGCGGCCGAGGGCGCCATCCCGCCGCTGGTG
GCCCTGTTCAAGGGGAAGCAGCTGAACGTGCAGGTGAACGGCGCCATGGCCGTGGAGTCG
CTGGCCAGCTACAACCCATCCATCCAGCGGGCCTTTCTGGAAAACTCGCTGAGCAAATAC
CTCCTGAAGCTCCTCAAG
>HiAr|XM_019626498.1_cds_XP_019482043.1_1
TTGCCTAAAAAAGGATTACCTAGATTTGATCAAATTCAAGATGAAGAAGCCTACCTGGAA
AATTTAGCAGTGCAGAGAAATGCTTCCGCTTTTTTTAAAAAATACGATCGGAACGAAGTA
CAAGAGTTGCTGACGACTGCACTGGTTAGCTGGTTGTCTGGCAAAGAGGACATCCGCTCT
CAGTTAGACGTGCCATATGGGATGATGAGCCAAATGAACAATGTGGGCTTCGGCACCGCA
ATCCTGCTGACTCCTGTGGACCCGACTGCCCTCTTAGACTACAGAGAAGTCCATCAGATC
ATAAGGGAGTTGGCTATTGGAATTTATTGCTTAAATCAGATTCCTTCCATTAGTTTAGAA
GCGAATTATGATCAGAGTTCTTCTTGTCAATTACCTCCAGCTTATTATGATACCAGGATT
GGGCAAATTCTGATCAACATTGACTACATGATGAAAGCGCTATGGCATGGAATGTACATG
CCCAAAGAGAAGCGAGCCAGATTCTCTGAATTGTGGCGTACCGTCATGGAAATTGATCCG
GATGGGAAGCCTCAAACGACTAAAGATATTTTTGCAGAGTTTAGTTTAGCAGGTTTGATT
GATATTACAAAGGATCCAGACTTTAATGGGATCTATGATGAAGACATGAATGAAGATCCA
ACATATAATCCCAATTGCTCTGAAGAAAAAGCTGTGTTTATGAAATATGCTGAAAATATT
ATGCTAAAATTGACATTCAGTACCACAGAAGTTCAGCAGCATGACAATGTTTTTATATTT
GAAACAGCCTATTGGCTGACTAACGCTATAAAATATAATCAGGATTATCTTGATATTTGC
ACCTACCAGAGACTACAGCAAAGATTATATCTTCAAAAAAAGGTTATTCAGAAACACTTT
GAGAAGAAAAAAGAAATCAGAAGAGAGTTAGGATACCTAAAATTAATATGTTTTCTAACT
CCATTTCTATTGAGTTTAAAAAAGAAGATGAAGATTCCATATTTAAGTAGTCTGCTTCAA
CCTTTTTCAGATGACAAGGTTAAGACAGAGCGAGAATTACCTCCATTTATTTATGGACGA
GATTTCAAATGCCAGAATTTTCACTACAAAGAGGATCAGTATTTTCATGTTCATGGAGGA
ATTGAATTTGATATTACCACCCCTTCAATTGAGTACTATGTGATCTATTTTGAACTTGAA
ACTTTCTATCAGCAACTCTATAAGACCCAGTGGTGGGGAGCCATAAATGAAATAATGAAC
AACCTGAGACCGAAAAGACTTCCACTGACAGATGTTCAATTACATGAACAGTTTAAGAAA
AAATTTGGTTTCAAAAAGGCTATGAAATGCAAGAGTATCCCATTTGGTATGAAGTCTGCA
GTTGAAAGAGGATTATCTGCTGTTTTCCACACATTTAGTCGTAAAACCTCCAGCTCAACA
ATCAATGTTTCAGACGAGGCCGGCTATGCTATTTTTCATCATGCTGCTCTGCACAACAGA
GTTTCTATTATATGTCAGCTGTGCAATGCTAACTTCAATGTCAACCAGAGACGCTTCATT
ATGTTTAGCCAA------------------------------------GGTCCAACGCCT
CTACACCTGGCCGCACAGGCTTGCTCATTAGAAACAGCCATCTGTCTACTCTGTTTCAAA
GCTGATTACATGCTTTCTGAAAAAAGAGGCTGGATGCCCATTCACTTTGCCGCTTTCTAT
GACAATATCTGCATCATCATTATTCTTTGTAGGAAGGATCCCAGTTTGCTCGAAGCCGAG
GCAACAGCTGAGAATCACTGTACTCCACTTTTACTTGCTGCCACTTCAGGAGCACTGGAT
ACTATAAAGTACCTATTTTCTCTTGGTGCTAACTGGAGAAAAACAGATATTAAAGGAAAT
AATATAATTCACTTATCCGTGCTAACCTTTCACACAGAGGTTCTCAAGTATATAATAGAG
ATAAATATTCCTGAGCTCCCAGTTTGGAAAACTTTGGTAGAAATGTTGCAGTGTGAAAGC
TATAAACGAAGGATGATGGCCATCATGTCCTTAGAAGTAATTTGCTTAGCAAAGGATGAA
TACTGGCGATATATTTTGGATGCAGGCACCATTCCTGCCCTAATCAATCTATTAAAAATT
TCCAAAATAAAATTACTGTGCAAAACAGTTGGGTTATTGAGCAATATCTCAACCCATGCA
AGTGTAGTGCATGCTATAGTAGAGGCAGGAGGCATTCCAGCTCTGATCAACCTACTGGCT
TCTGATGAACCAGAACTACTCTCTCGCTGTGCTGTCATTCTATATGACATTGCTCAACTT
GAAAACAAGGATGTTATTGCCAAATATGATGGAATCCGATCTCTGATAAATCTCTTAAAG
TTAGACATAGAAAATGTGCTAGTAAATGTAATGCACTGTATACGGGTATTATGTATCGGA
AATGAAAGCAATCAAAGAGCAGTGAGAAACCATAAAGGCATCCAATATCTTATCACTTTT
CTGAGTTCTGATTCAGATGTGTTGAAGGCTGTGTCTTCCGTGACAATAGCTGAGGTTGCA
CGGGACAATAAGGAGATTCAGAACGCAGTGGCTATGGAAGGAGCCATCCCTCCTCTGGTG
GATCTTTTTAAGAGGAAACAGCTTAATGTCCAAGTGAAAGGCGCAGTGGCTGTGGAATCA
CTGGCAAGTTACAACCCTTCTATACAGAGAGCATTTCTGGAAAAATCATTAAGTAGATAC
CTTTTAAAACTCCTCAAG
>MyLu|XM_006098394.3_cds_XP_006098456.1_1
TTGCCCAAGAAAGGATTACAAAGGTTTGATCAAGTTCAGGATGAGGAAACCTACCTGCAG
AATTTAGCCGTCCAGAGAAATGCTTCTGCCTTTTTTGAGAAATACGATCGGAGTGAAGTG
CAGGAGTTGCTGACCATTGCGCTGGTGAGCTGGCTGTCGGGCAAGGAGGACGTCCACCTC
CAAATAGAGTCCCCGAGCGGGATCATGAGTCACCTGAACAACGTGGGCTTCAACACGACC
ATCCTGCTCATGCCCGTGGACCCCACCGCCCTCCTAGACTACAGGGAGGTCCACCAGATC
ATCAGGGAGTTGGCCGTTGGAATTTACTGCTTAAATCAAATCCCTGGCATCAGTTTAGAG
GCTAATTATGACCAGAGCTCCTCTTGTCAATTACCTCCGGCTTATTTTGATACCAGAATC
GGGCAGATTCTGATCAACGTCGACTACATGCTGAAAGCGCTGTGGCACGGGATCTACATG
CCCAAGGAAAAGCGGACGCGCTTCTCCGAACTGTGGCGAACCATCCTGGACATCGACCCG
GAGGGCAAGGCGCAGACAAATAAAGATATCTTTGCAGAGTTTAGTTCAGCGGGTTTGATT
GACATTACAAAGGACCCAGACTTTGATGGAATCTATGACGAGGACATGAATGAAGACCCA
ACATACAACCCCAACTCCCCTGAGGAAACCGCGGTATTCATGAAATACGCCGAGAACATT
CTGCTGAAGTTGACCTTCAGCACCACGCAGATTCAGCAGTATGAGAACGTGTTTGTGTTC
GACACAGCCTACTGGCTCACCAATGCGATCAAATGCACCCAGGACTGTCTCGACATCTGT
ACCTACCAGCGGCTACAGCAGAGGCTGTACCTTCAACAGAAGGTGATTCAAAAACACTTT
GAGAAGAAAAAAGAGATCAGAAGAGGGATCGGATACCTGAAGTTAATATGTTTCCTGACC
CCGTTTCTCCTGAGTTTGAAGAAGAAGATGAAAGTCCCCTATCTGAGCAGTCTGCTGCAG
CCCTTCTCCGACGACAAGGTCAAGACCGAGCGAGAACTGCCTCCATTTATTTACGGACCA
GATTTTAAATGCCAGAGCTTTCAGTACGCAAAGCATCAGTATTTCCATGTTCACGGAGGG
ATTGAATTTGATATCACCACACCTATGATCGAGTACTATGTGATCAGTTTTGAACTGGAG
ACGTTCTATCAGCAACTGTATAAGACGCAGTGGTGGGGAGCCATCAACGAAATAGTGAAC
AACCTGCGACCCAAGAGACTCCCGCTGACAGACACTCAATTACACGAACAATTTAAGAAG
AAATTTGGTTTCAAGAAAGCTATGAAGTGCAAGAGCATCCCCTTCGGCATGAAGTCTGCG
GTGGAGAAAGGGCTGTCCGCGGTCTTCCACACGTTCAGCCGCAAGACCTCCAGCTCCACG
ATCAACGTGTCGGACGAGGCGGGCTACGCCATCTTCCACCACGCCGCCCTGCACAACCGC
GTGCCCATCATCTGCCAGCTGTGCAAAGCCAACTTCAACGTCAACCAGCGGCGCTTCATC
ATGTTCAGCCAA------------------------------------GGTCCGACGCCT
CTGCACCTGGCCGCGCAGGCCTGCTCCCTGGAGTCCACCACCTGCCTCCTCTGCTTCAAG
GCCGACTACACGCTGCCCGAGAAGCGGGGCTGGATGCCCATCCACTTCGCCGCCTTCTAC
GACAACATCTGCATCATCATGATCCTCTGCAGGAAGGACCCGAGCCTGCTGGAAGCCGAG
GCGACGGCCGAGAATCAGTGCACGCCACTGCTCCTCGCGGCCACGTCAGGAGCGCTGGAC
ACCATCAAATACCTGTTCTCTCTGGGGGCCAACTGGAGGAAGACGGACACCAAGGGCAAC
AACATCATCCACCTCTCCGTGCTGACCTTCCACACCGAGGTGCTCAAGCACATCATAGAG
CTGCATCTCCCCGAGCTCCCCGTTTGGAAAACTCTGGTAGAAATGCTGCAGGGCGAGAGC
TATAAGCGGAAGATGATGGCGGTCATGTCCTTGGAGGTGATCTGCCTGGCCAAGGAGGAG
TACTGGCGGTGCATTCTGGACGCAGGCACCATTCCCGCCTTAATCAACCTGTTAAAAGGC
TCCAAGATGAAGCTACTGTGCAAGACGGCGGGGCTGCTGAGCAACATCTCCACGCACGCG
AACGTGGTGCACGCCATCGTGGAGGCGGGGGGCATCCCGGTCCTCATCAGCCTGCTGGTG
TCCGAGGAGCCCGAGCTGCACTCGCACTGCGCCGTCATCCTGTACGACATCGCGCAGCTC
GAGAACAAGGAGGTCATCGCCAAACACAACGGGATCCCAACGCTGATAAACCTCCTGAAG
CTGGACATCGAGAACGTGCTGGTGAACGTCATGAACTGCATCCGGGTCCTGTGCATGGGC
AACGAGAGCAACCAGCGAGCCGTGAGGGACCACAAGGGCATGCAGTATCTCATCAATTTC
CTGAGCTCCAGCTCGGACTTGCTGAAGGCCGTGGCCTCGGCCACCATAGCGGAGGTGGCC
CGCGACAACAAGGAAGTGCAGAACGCGCTGGCGGCCGAGGGAGTCATCCCGCCGCTGGTG
GCCCTGTTCAAGGGGAAGCAGCTGAGCGTGCAGGTGAAGGGCGCCATGGCCGTGGAGGCC
CTGGCCAGCTACAACCCGTCCATCCAGAGAGCGTTTCTGGAAAACTCCCTGAGTAAATAC
CTCCTCAAGCTCCTCAAG
>PhDi|XM_028510684.1_cds_XP_028366485.1_1
CTGCCCAAAAAAGGATTACCTAGATTTGATCAAAGTCAGGATGAAGAAACCTACCTGGAA
AATTTAGCAGTACAGAGAAATGCTTCTGCTTTTTTTGAAAAATATGATCGGAGTGAAGTA
CAAGAGTTGCTAACTACTGCACTAGTTAGCTGGTTGTCTGGTAAAGAAGATGTCCGCTAT
CAACTGGACATCCCGGGTGGAATTATGAGTCAAATGAATAATGTTGCCTTCAGCACTGCA
ATCCTGCTGACTCCTGTGGACCCTACTGCCCTCTTAGACTATAGAGAAGTCCATCAGATC
ATAAGGGAGTTGGCTGTTGGGATTTATTGCTTAAATCAAATTCCTTCAATTAGTTTAGAA
GCTAATTATGATCAGAGTTCTTCTTGTCAATTACCTCCAGCTTATTATGATACCAGAATT
GGTCAAATTTTGATCAACATTGACTACATGCTGAAAGCACTGTGGCATGGAATATACATG
CCCAAAGAAAAGCGAGTCAGATTCTCCGAATTGTGGCGGACCATCATGGACATTGATCCA
GATGGAAAGCCTCAAACAAATAAAGATATTTTTGCAGAGTTTAGTTCAGCAGGTTTGATT
GATATTACAGAGGATCCAGACTTTAATGGAATCTATGATGAAGACATGAATGAAGACCCA
ACATATAACTCCAATTGCCCTGAGGAAAAAGCTGTATTTATGAAACATGCTGAAAATATT
ATGCTAAAGCTGACATTCAGTACCACAGAAGTTCAACAGTGTGAAAATGTTTTTATTTTT
GAAACAACCTATTGGCTCACTAATGCTATAAAGTGTAGTCAGGATTGTCTTGATATTTGT
ACCTACCAGAGACTACAGCAAAGGTTATACCTTCAAAAAAAGGTCATTCAAAAACACTTT
GAGAAGAAAAAGGAAATCAGAAGAGGGATAGGATACCTAAAGTTAATATGTTTTCTGATT
CCATTTCTACTGAATTTAAAAAAGAAAATGAAAGTTCCATATTTAAGTAGTCTGCTTCAG
CCTTTTTCAGATGACAAGGTCAAGACAGAGCGAGAATTGCCTCCATTTATTTACGGGAAA
GATTTTAAATGCCAGAATTTTCACTACACAGAGGATCAGTATTTTCATGTTCATGGAGGA
ATTGAATTTGATATCACCACCTCTTCAATTGAGTACTATGTGATTTATTTTGAACTTGAA
ACTTTCTATCAGCAACTATATAAGACACAGTGGTGGGGAGCCATAAATGAAATAATGAAC
AATCTAAGACCAAAAAGACTTCCACTGACAGATGCTCAGCTACATGAACAATTTAAGAAA
AAATTTGGTTTCAAGAAAGCCATGAAATGCAAGAGTATCCCATTTGGTATGAAGTCTGCT
GTTGAAAGAGGATTATCTGCTATTTTCCACACATTTAGCCGTAAAACCTCAAGCTCAACC
ATCAATGTTTCGGATGAGGCCGGTTACACAATTTTCCACCACGCTGCTCTGCACAACAGA
GTTTCCATCATATGCCAACTGTGCTACGCAAACTTCAACATCAACCAGAGACGCTTTATT
ATGGTGAGCCAA------------------------------------GGTCCAACACCG
CTACACCTGGCTGCACAGGCTTGCTCATTAGAATCAGCCACCTGTCTACTTTGTTTCAAA
GCTGATTACATGCTTTCTGAAAAAAAAGGCTGGCTGCCCATTCACTTTGCTGCTTTCTAT
GACAATATCAGCATCATCATTATTCTCTGTAGGAAAGATCCTAGTCTGCTAGAAGCAGAG
GCAGCAGCTGAGAATCAGTGTACTCCACTGTTACTTGCTGCCACTTCAGGAGCACTGGAC
ACTATTAAGTACCTATTCTCTCTGGGTGCTAACTGGAGAAAAACAGATATTAAAGGAAAT
AATATAATTCATTTATCAGTGCTAAGCTTTCACACAGAAGTTCTCAAATATATAATAGAG
TTAAATATTCCTGAACTCCCAGTTTGGAAAACTTTGGTAGAAATGTTGCAGAGCGAAAGC
TACAAACGAAAGATCATGGCTGTCATGTCCTTAGAAGTAATTTGCTTAGCAAAGGAGGAG
TACTGGCAATATATTTTGAGTGCAGGCACCATTCCTGCTTTAATCAATGCATTAAAAGGT
TCCAAAATAAAATTACAGTGCAAAACTGTTGGGTTATTGAGTAACATCTCAACCCATGCA
AGTGTAGTGCATGCTCTAGTGGAGGCAGGAGGCATTCCAGCTCTGATCAACCTACTGGTT
TCTGATGAACCACAACTACACTCTCGCTGTGCTGCTGTTCTGTATGATATCGCACAACTT
GAAAACAAGGATGTTATTGCCAAATGTAATGGAATCCCAGCTCTGGTTAATCTCTTAAAG
TTAGACATAGAAAATGTGCTAGTAAATGTAATGAGCTGTATACGGGTATTATGTATGGGA
AATGAGAAAAATCAAAGAGCAGTGAGAGACCATAAAGGCATCAAATATCTCATTGACTTT
CTGAGTTCTGATTCAGATATGTTAAAGGCTGCGTCTTCTGCTACAATAGCCGAGGTTGCA
CGTGACAACAGGGATGTTCAGAATGCTATGGCTATGGAAGGAGCCATTCCACCTCTGGTG
GCTCTTTTTAAAGGGAAACATCTGAGTGTACAAGTGAAGGGCGCGATGGCTGTGGAATCA
CTGGCAAGTTACAACCCTTCTATACAGAGAGCTTTTCTGGAAAATTCATTAAGTAAATAT
CTTTTAAAACTTCTCAAG
>PtVa|XM_011356193.2_cds_XP_011354495.1_1
TTGCCTAAAAAAGGATTACCTAGATTCGATCAAATTCAAGATGAAGAAACCTACCTGGAA
AATTTAGCAGTACAGAGAAATGCTTCTGCTTTTTTTGAAAAATATGATCGCAGTGAAGTA
CAGGAGTTGCTAACTACTGTACTAGTTAGCTGGTTGTTTGGCAAAGAAGATGCCCGCTCT
CAATTAGATAACCCGTGTGGAATCATGAGTCAAATGAATAATGTGGGCTTCGGCACCGTA
ATCCTACTGACTCCTGTGGACCCTACTGCCCTCTTAGACTATAGAGAAGTCCATCAGATA
ATAAGAGAATTGGCTGTTGGAATTTATTGCTTAAATCAAATTCCTGCAATCAGCTTAGAA
GCTAATTATGATCAGAGTTCTTCATGTCAATTACCTCCAGCTTATTATGATACCAGGATT
GGGCAAATTCTGATCAACATTGACTACATGCTGAAAGCACTATGGCATGGAATATACATG
CCCAAAGAAAAACGAGCCAGATTCTCTGAATTGTGGCGTACCATCATGGACATTGATCCA
GATGGGAAGCCTCAAACAAATAAAAATATTTTTGCAGAGTTCAGTTCAGCAGGTTTGATA
GATATTACAAATGATCCAGACTTTAATGGAATCTATGATGAAGACATGAATGAAGATCCA
ACATATAATCCCAACTGGCCTGAAGAAAAAGCTATATTTATGAAATATGCTGAAAATATT
ATGCTAAAGTTGACATTCAGTACCACACAAGTTCAACAGTGTGAAAATGTTTTTATATTT
GAAACAGCCTATTGGCTTACTAATGCAATAAAATATAATCAGGATTATCTTGATATTTGT
ACCTACCAGAGACTACAGCAAAGATTATATCTTCAAAAAAAAGTTATTCAAAAACACTTT
GAGAAAAAAAAAGAAATCAGAATAGGAATAGGATACTTAAAGTTAATATGTTTTCTGACT
CCATTTCTACTGAGTTTAAAAAAGAAGATGAAAGTTCCATATTTAAATAGTCTGCTTCAG
CCTTTTTCAGATGACAAAGTTAAGACAGAGCGGGAATTGCCTCCCTTTATCTATGGACGA
GATTTTAAATGCCAGAATTTTCACTACAAAGAGGATCAGTATTTTCATGTTCATGGAGGA
ATTGAATTTGATATTACCACCCCTTCGATTGAGTATTATGTGATCTATTTTGAACTTGAA
ACTTTCTATCAGCAACTATATAAGACACAGTGGTGGGGAGCCATAAACGAAATAGTGAAC
AATCTGAGACTGAAAAGACTTCCACTGACAGATGCTCAATTACATGAACAATTTAAGAAA
AAATTTGGTTTCAAAAAAGCTATGAAATGCAAGAGTATCCCATTTGGTATGAAGTCCGCT
GTTGAAAGGGGATTATCCGCTGTTTTCCATACATTCAGCCGCAAAACCTCAAGTTCAACA
ATCAACGTTTCAGATGAGGCGGGTTACGCTATTTTCCATCACGCCGCTCTGCACAACAGA
GTTTCTATTGTATGTCAACTGTGCAACGCTAACTTCAATGTCAACCAGAGACGCTTTATT
ATGTTTAGCCAAGAGTCATCAAAAACAGATGCGAAAAAAGAAAGAAATGGTCCAACACCT
CTACACCTGGCCGCACAGGCTTGCTCGTTAGAAACAACCATCTGTCTACTCTCTTTCAAA
GCTGATTACATGCTTTCTGAAAAAAGAGGCTGGATGCCAATTCACTTTGCCGCTTTCTAT
GACAATATCTGCATCATCATTGTTCTCTGTAGGAAGGATCCTAGTTTGCTAGAAGCTGAG
GCAACGGCTGAGAATCAGTGTACTCCATTGTTACTTGCTGCCACTTCAGGAGCACTGGAT
ACTATTAAGTACCTATTTTCTCTCGGTGCTAACTGGAGAAAAACAGATATTAGAGGAAAT
AACATAATTCATTTATCAGTCCTAACCTTTCACACAGAGGTTCTCAAGCATATAATAGAG
TTAAATATTCCCGAACTCCCAGTTTGGAAAACTTTGGTAGAAATGTTGCAGTGTGAAAGC
TATAAACGAAGGATGATGGCTATCATGTCCTTAGAAGTAATTTGCTTAGCAAAGGATGAA
TACTGGCAATATATTTTGGATGCAGGCACCATTCCTGCCTTAATCAATCTATTAAAAGTT
TCCAAAATAAAATTACAGTGCAAAGCAGTTGGGTTATTGAGTAATATCTCAACCCATGCA
TGTGTAGTGCGTGCTGTGGTAGAGGCAGGAGGCATTCCAGCTCTGATCAACCTCCTGGTT
TCTGATGAACCAGAACTACACTCCCGCTGTGCTGTCATTCTGTACGATATTGCTCAACTC
GAAAATAAGGATGTTATTGCCAAATACAATGGGATCCCAGCTCTGATAAATCTCTTGAAG
TTAGACATAGAAAATGTGCTAATAAATGTAATGCACTGTTTACGGGTATTATGTATGAGA
AATGAAAACAACCAAAGAGCAGTGAGAGACCATAAAGGCATCCAATACCTTATCACGTTT
CTGAGTTCCGATTCAGATGTGTTGAAGGCTGTATCTTCTGCTACAATAGCTGAGGTTGCA
CGTGACAATAAGGATGTTCAGAATGCTGTGGCTATGGAAGGAGCCATTCCCCCTCTCGTG
GCCCTTTTTAAAGGGAAGCACCTTAGTGTCCAAGTGAAGGGTGCAATGGCTGTGGAATCA
CTAGCAAGTTACAACCCTTCTATACAAAGAGCATTTCTGGAAAGATCATTAAGTAAATAC
CTTTTAAAACTCCTCAAG
>RhFe|XM_033112336.1_cds_XP_032968227.1_1
TTGCCTAAAAAGGGATTACCTAGATTTGATCAAATTCAAGACGAAGAAACCTACCTGGAA
AATTTAGCAGTACAGAGAAATGCTTCTGCTTTTTTTAAAAAATATGATCGGAGTGAAGTA
CAAGAGTTGCTAACTACTGCCCTAGTTAGCTGGTTGTCTGGCAAAGAAGACATCCACTCT
CAATTAGACGTCCCGTGTGGAATTATGAGTCAAATGAGTAATGTGGGCTTCGGCACTGCC
ATCCTTCTGACTCCTGTGGACCCTACTGCCCTCTTAGATTATAGAGAAGTCCATCAGATC
ATAAGGGAGTTGGCTGTTGGAATTTATTGCTTAAATCAAATTCCTTCAATCAGTTTAGAA
GCGAATTATGATCAGAGTTCTTCTTGTCAGTTACCTCCAGCTTATTATGATACCAGGATT
GGGCAAATTCTGATCAACATTGACTACATGATGAAAGCACTATGGCATGGAATGTACATG
CCCAAAGAGAAACGAGCCAGATTCTCTGAATTGTGGCGTACCACGATGGAAATTGATCCG
GATGGGAAGCCTCAAACAAATAAAGATATTTTTGCAGAGTTTAGTTCAGCAGGTTTGATT
GATATTACAAAGGATCCAGACTTTAACGGGATCTATGATGAAGACATAAATGAAGATCCA
ACATATAATCCCAATTGCCCTGAAGAAAAAGCTGTATTTATGAAATATGCTGAAAATATT
ATGCTAAAGTTGACATTCAGTACCACAGAAGTTCAACAGTATGAAAATGTTTTTATATTT
GAAACAGCCTATTGGCTTACTAATGCTATAAAATATAATCAGGATTATCTTGATATTTGC
ACCTACCAGAGACTACAGCAAAGATTATATCTTCAAAAAAAAGTTATTCAAAAACACTTT
GAGAAGAAAAAAGAAATCAGAAGAGAGATAGGATACCTAAAGTTAATATGTTTTCTGACT
CCATTTCTACTGAGTTTAAAAAAGAAGATGAAAGTTCCATATTTAAGTAGTCTGCTTCAG
CCTTTTTCAGATGACAAGGTTAAGACTGAGCGAGAATTACCTCCATTTATTTACGGACGA
GATTTTAAGTGCCAGAATTTTCACTACAAAGAGGATCAGTATTTTCATGTTCATGGAGGA
ATTGAATTTGATATTACCACCCCTTCAATTGAGTACTATGTGATCTATTTTGAACTTGAA
ACTTTCTATCAGCAACTACATAAGACCCAGTGGTGGGGAGCCATAAATGAAATAATGAAC
AACCTGAGACCCAAAAGACTTCCACTGACAGACGTTCAATTACGTGAACAATTTAAGAAA
AAATTTGGTTTCAAAAAAGCTATGAAATGCAAGAGTATCCCATTTGGTATGAAGTCTGCT
GTTGAAAGAGGATTATCTGCTGTTTTCCACACATTTAGCCGTAAAACCTCCAGCTCGACG
ATCAATGTTTCAGACGAGGCCGGCTATGCTATTTTCCATCATGCAGCTCTGCACAACAGA
GTTTCTATTATATGCCAGCTGTGCAACGCTAACTTCAATGTCAATCAGAGACGCTTCATT
ATGTTTAGCCAA------------------------------------GGTCCTACACCT
CTACACCTGGCCGCGCAAGCTTGCTCACTAGAAACAGCCATCTGCCTACTCTGTTTCAAA
GCTGATTACACACTTTCTGAAAAAAGAGGCTGGATGCCAATTCACTTTGCTGCTTTCTAT
GACAATATCTGCATCATCATTATTCTCTGTAGGAAGGATCCTAGTTTGCTCGAAGCTGAG
GCAACAGCTGAGAATCAGTGTACTCCACTTTTACTTGCTGCCACTTCAGGAGCACTGGAT
ACTATAAAGTACCTATTTTCTCTTGGTGCGAACTGGAGAAAAACAGATGTTAAAGGAAAT
AATATAATTCACTTATCAGTGCTAACCTTTCACACAGAGGTTCTCAAATATATAATAGAG
ATAAATATTCCTGAGCTCCCAGTTTGGAAAACTTTGGTAGAAATGTTGCAGTGTGAAAGC
TGTAAACGAAGGATGATGGCCATCATGTCCTTAGAAGTAATTTGCTTAGCAAAGGATGAA
TACTGGCAATATATTTTGGATGCAGGCACCATTCCTACCTTAATCAGTCTATTAAAAAGT
TCCAAAATCAAATTACAGTGCAAAACAGTTGGGTTATTGAGTAATATCTCAACCCATGCG
AATGTAGTGCATGCTATAGTAGAGGCAGGAGGCATTCCAGTTCTGATCAACCTACTGGTT
TCCGATGAACCAGAACTACACTCTCGCTGTGCCGTCATTCTATACGATATTGCTCGACTT
GAAAACAAGGATGTTATTGCCAATTATGATGGAATCCCATCTCTGATAAATCTCTTAAAA
TTAGACATAGAAAATGTGCTAGTAAATGTAATGCACTGTATACGAGTAATATGTATAGGA
AATGAAAAAAATCAAAGAGCAGTGAAAGACCATAAAGGCATCCCATATCTTATCACATTT
CTGAGTTCTGATTCAGATGTGTTGAAGGCTGTATCTTCGGTGACAATAGCTGAGGTGGCC
CGGGACAATAAGGATGTTCAGAATGCCATGGCCATGGAAGGAGTCATTCCTCCTCTGGTG
GATCTTTTTAAAGGGAAACAACTTAATGTCCAAGTGAAAGGGGCAGTGGCTGTGGAATCA
CTGGCAAGTTACAACCGTTCTATACAGAGAGCATTTCTGGAAAAATCATTAAGTAAATAC
CTTCTAAAACTCCTCAAG
>RoAe|XM_016147792.1_cds_XP_016003278.1_1
TTGCCTAAAAAAGGATTACCTAGACTCGATCAAATTCAAGATGAAGAAACCTACCTGGAA
AATTTAGCAGTACAGAGAAATGCTTCTGCTTTTTTTGAAAAATATGATCGCAGTGAAGTA
CAGGAGTTGCTAACTACTGCACTAGTTAGCTGGTTGTTTGGCAAAGAAGATGTCCGCTCT
CAATTAGATAATCCTTGTGGAATCATGAGTCAAATGAATAATGTGGGCTTCAGCACTGTA
ATCCTACTGACTCCTGTGGACCCTACTGCCCTCTTAGACTATAGAGAAGTCCATCAGATA
ATAAGGGAGTTGGCTGTTGGAATCTATTGCTTAAATCAAATACCTTCAATCAGTTTAGAA
GCTAATTATGACCAGAGTTCTTCATGTCAATTACCTCCAGCTTATTATGATACCAGGATT
GGGCAAATTCTGATCAACATTGACTACATGCTGAAAGCACTATGGCATGGAATATACATG
CCCAAAGAAAAACGAGCCAGATTCTCTGAATTGTGGCGTACCATCATGGACATTGATCCA
GATGGGAAGCCTCAAACAAATAAAAATATTTTTGCAGAGTTCAGTTCAGCAGGTTTGATA
GATATTACAAAGGATCCAGACTTTAGTGGAATCTATGATGAAGACATGAATGAAGATCCA
ACATATAATCCCAACTGGCCTGAAGAAAAAGCTATATTTATGAAATATGCTGAAAATATT
ATGCTAAAGTTGACATTCAGCACCACACAAGTTCAACAGTGTGAAAATGTTTTTATATTT
GAAACAGCCTATTGGCTTACTAATGCAATAAAATATAATCAGGATTATCTTGATATTTGT
ACCTACCAGAAACTACAGCAAAGATTATATCTTCAAAAAAAAGTTATCCAAAAACACTTT
GAGAAGAAAAAAGAAATCAGAATCGGAATAGGATACTTAAAGTTAATATGTTTTCTGACT
CCATTTCTACTTAGTTTAAAAAAGAAAATGAAAGTTCCATATTTAAATAGTCTGCTTCAG
CCTTTTTCAGATGACAAAGTTAAGACAGAGCGGGAATTGCCTCCCTTTATCTATGGACGA
GATTTTAAATGCCAGAATTTTCACTACAAAGAGGATCAGTATTTTCATGTTCATGGAGGA
ATTGAATTTGATATTACCACCTCTTCAATCGAGTATTATGTGATCTATTTTGAACTTGAA
ACTTTCTATCAGCAACTATATAAGACACAGTGGTGGGGAGCCATAAACGAAATAGTGAAC
AATCTGAGACTGAAAAGACTTCCACTGACGGATGCTCAATTACATGAACAATTTAAGAAA
AAATTTGGTTTCAAAAAAGCTATGAAATGCAAGAGTATCCCATTTGGTATGAAGTCCGCT
GTTGAAAGAGGATTATCCGCTGTTTTCCATACATTCAGCCGTAAAACCTCAAGCTCAACA
ATCAACGTTTCAGATGAGGCGGGTTATGCTATTTTCCATCATGCCGCTCTGCACAACAGA
GTTTCTATTGTATGTCAACTGTGCAACGCTAACTTCAATGTCAACCAGAGACGCTTTATT
ATGTTTAGCCAA------------------------------------GGTCCAACGCCT
CTACACCTGGCCGCACAGGCTTGCTCATTAGAAACAACCATCTGTCTACTCTCTTTCAAA
GCTGATTACATGCTTTCTGAAAAAAGAGGCTGGATGCCAATCCACTTTGCTGCTTTCTAT
GACAATATCTGCATCATCATTGTTCTCTGTAGGAAGGATCCTAGTTTGCTAGAAGCTGAG
GCAACAGCTGAGAATCAGTGTACTCCATTGTTACTTGCTGCCACTTCAGGAGCACTGGAC
ACTATTAAGTACTTATTTTCTCTCGGTGCTAACTGGAGAAAAACAGATATTAGAGGAAAT
AACATAATTCATTTATCAGTCCTAACCTTTCATACAGAGGTTCTTAAGCATATAATAGAG
TTGAATATTCCCGAACTCCCAGTTTGGAAAACTTTGGTAGAAATGTTGCAGTGTGAAAGC
TATAAACGAAGGATGATGGCTGTCATGTCCTTAGAAGTAATTTGCTTAGCAAAGGATGAA
TACTGGCAATATATTTTGGATGCAGGCACCATTCCTGCCTTAATCAATCTATTAAAAATT
TCCAAAATAAAACTACAGTGCAAAACAGTTGGGTTATTGAGTAATATCTCAACCCATGCA
AGTGTAGTGCGTGCTGTGGTGGAGGCGGGAGGCATTCCAGCTCTGATCAACCTCCTGGCT
TCTGATGAACCAGAACTACACTCTCGCTGTGCTGTCATTCTGTACGATATTGCTCAACTT
GAAAATAAAGATGTTATTGCCAAATACAATGGGATCCCGGCTCTGATAAATCTCTTACAG
TTAGACATAGAAAATGTGCTAATAAATGTAATGCACTGTTTACGGGTATTATGCATGAGA
AATGAATACAACCAAAGAGCAGTTAGAGACCATAAAGGCATCCAATACCTTATCACATTT
CTGAGTTCTGATTCAGATGTGTTGAAGGCTGTATCTTCTGCTACAATAGCTGAGGTTGCA
CGTGACAATAAGGATGTTCAGAATGCTGTGGCTATGGAAGGAGCCATTCCCCCTCTGGTG
GCCCTTTTTAAAGGGAATCACCTTAGTGTCCAAGTGAAGGGTGCAATGGCTGTGGAATCA
CTAGCAAGTTACAACCCTTCTATACAGAGAGCATTTCTGGAAAGATCATTAAGTAAATAC
CTTTTAAAACTCCTCAAG
