# Supplementary material for: Positively selected genes in the hoary bat (Lasiurus cinereus) lineage: prominence of thymus expression, immune and metabolic function, and regions of ancient synteny
Source: PeerJ. 2022 Mar 17;10:e13130. doi: 10.7717/peerj.13130 (PMC8934532; doi:10.7717/peerj.13130)
Supplement: Supplemental Information 4 — Likely alignment errors have been manually deleted between conserved codons. Recovery of the original codon positions requires alignment to the original accessions in each orthogroup. [file peerj-10-13130-s004.zip › renamed.manual/OG0004958.manual.fas]

>EpFu|XM_008153375.2_cds_XP_008151597.1_1
ATGCTCCTAAGGAAGCGATGCAGGCACGGACCATGCAGACTGCAGTTCCTGCTGCTCTTC
CTGATGCTGGGAGGCGTGCTGCTGATGGTGGCTGTGCTGCCCCCACCCCCGCAGGCCCTG
CACCAGGCCGACACAGCCCAGGCCGCCCAGCACAGCCCTGAAGCTGGGTACCGCCTGGAC
TTTGGGGAGTCCCAGGAATGGGTGCTGGAGTCCGAGGATGAGGACCAAGAGTACGGGCCC
TTGGAGGGCCTGCCGCCCTTGATCTCGCTGCGGGAGGATCAGCTCCTCGTGGCCGTGGCC
TTACCCAGGGTCCGAAGGAACCAGAGCCAGGGCAGGAGAGGGGGCAGCTACCGGTTCATC
AAGCAGCCGAGCAGGAGGCTGGACCAGGAGGCCGCAGAGCGGGACTGGGGGGCGGAGGAG
GAGGACGAGGAGGCATCTGAAGAAGATGAGGGGACCAAGCTCAGCCTGGAGGAGACGCTC
AGCGCCCGCATCCCCCTGCAGAGGGCGCTGCCCGAGGTACGGCATCCGCTGTGTCTACAG
CAGCACCCTGAGGACGGCCTGCCCACGGCCAGCGTCATCCTCTGTTTCCACGACGAGGCC
TGGTCCACCCTCCTGAGAACGGTGCACAGCATCCTGGACACGGCGCCCAGGGCCTTCCTG
AAGGAGGTCATCCTCGTGGACGACCTCAGCCAGCAAGGACAGCTCAAGGCCGCTCTCAGC
GAGTATGTGGCCAGGCTGGAGCGGGTGAGGCTGCTCAGGAGCAGCAAGAGGCTGGGCGCC
ATCGGGGCCCGGATGCTGGGCGCCACCAGGGCCACTGGGGACGTGCTGGTCTTCATGGAC
TCCCACTGCGAGTGCCACCCGGGCTGGCTAGAGCCCCTCCTCAGCAGAATAGCTGGTGAC
AGGAGCCGGGTGGTGTCTCCAGTCCTAGATGTGATTGACTGGAAGACTTTCCAGTATTAC
CCCTCCAAGGACCTGCAGCGAGGTGTGCTGGACTGGAAGCTGGATTTCCACTGGGAGCCT
TTGTCGGACAGGGAAAGGAAGGCCCGCCTGTCCCCCATCAGCCCCATCAGGAGCCCTGTG
GTGCCCGGCGGGGTCGTGGCCGTGGACAGACATTACTTCCAAAACACTGGAGCGTATGAC
CCTCTCATGTCACTGCGGGGTGGTGAAAACCTCGAACTGTCTCTCAAGGCCTGGCTTTGC
GGTGGCTCGGTTGAAATCCTTCCCTGCTCTCGGGTGGGACACCTCTACCAGAATCAGGAG
GCCAACTCCCCACCTGACCAGGAGGCCACCCTGCTGAACAAGGTTCGCATTGCTGAGACC
TGGCTGGGCTCATTCAAAGAAACCTTCTACAGGCACAACCCAGAGGCCTTCTCCCTAAGT
AAGGCTGACAAGCCAGACTGCACAGAACGCCTGCAGCTGCAAAGGAGACTGGGGTGTCGA
ACGTTCCACTGGTTTCTGGCCAACGTCTACCCTGAGCTGTACCCATCTGAGCGCAGGCCC
AGGCTCCACAACACCGGGCTTGGCTTCTGTGCAGACTGCCAGGCAGAAGGGGACCTCCTG
GGCTGTGCCATGCTGCTGGCTCCTTGCAGTGACAGCCGGCGGCAACAGCACCTGGAGCAC
ACCGGCAGGAAGCAGATTCACTTTGGAAGCCCACAGCACCTGTGCTTCGATGTTAGGCGA
GAGCAGGTGATTCTTCAGAACTGCACCGCGGAAGGCCCTGCCATCATCCACCAGCAGCAC
TGGGACTTCCAGGAGAATGGAATGATTGTTCACATTCTTTCTGGGAAATGCATGGAAGCT
GTGGTGCAGGAAAACAATAAAGATTTGTACTTGCGCCAGTGTGATGGAAAAGCCAGCCAG
CTGTGGCGATTTGACAATGTC---
>HiAr|XM_019667169.1_cds_XP_019522714.1_1
ATGCTCCTAAGGAAGCGATGCAGGCATGGACCATGCAGACTGCAATTCCTGCTGCTCTTC
CTGATGCTGGGATGCTTGCTGTTGATGGTAGCCATGCTGCACCCTCCCCCACATGCCCTG
CACAAGGCTGTCACAGCCCTGGCAGTCCAGCACAGCCCTGAAGCTGGGTACCACCTGAAC
TTTGGGGAATCCCAGGAATGGGTGCTGGAGTCAGAAGATGAGGACCAAGAGTACGGCCCC
CTGGAGGATCTGCCGCCCCTCATTTCGCTGCGGGAGGATCAGCTCCTGGTGGCTGTGGCC
TCACCCAGGGTGAGAAGGAACCAGAGCCAGGGCAGGAGAGGTGGCAGCTACCGATTCATC
AAGCAGTCGAGCAGGATGCTGGACCACGAGGCCCCAGAGAGGGACTGGGCAGCCGAGGAG
GAGGACGGCGAGGTATCTGAAGAAGATGAGCTGACCCCACTCAGCCTGGAGGAGACGCTC
AGCGCCCGCATCCCCCTGCAGAGGGCGCTGCCCGAGGTACGGCATCCGCTGTGTCTGCAG
CAGCACCCTGAGGACAACCTGCCCACAGCCAGCGTCATCCTCTGTTTCCATGACGAGGCC
TGGTCCATCCTCCTGAGAACCGTACACAGCATCCTCGACACAGCACCCAGGGCTTTCCTA
AAGGAGATCATCCTCGTGGACGACCTCAGCCAGCAAGGACAGCTCAAGTCTGCTCTCAGC
GAATACGTAGCCAGGCTGGAGGGGGTGAAGTTGCTCAGGAGCAACAAGAGGCTGGGTGCC
ATCAGGGCCCGGATGCTGGGGGCCACCAGGGCCACCGGGGAGGTGCTGGTCTTCATGGAC
TCCCACTGCGAGTGCCACCCAGGCTGGCTGGAACCTCTCCTCAGCAGAATAGCTGGTGAC
AGGAGCCGGGTGTTGTCTCCAGTCATAGATGTGATTGACTGGAAGACTTTCCAGTATTAC
CCGTCCAAGGACATGCAGCGTGGGGTGTTGGACTGGAAGCTGGATTTCCACTGGGAGCCT
CTGCCGGAGAGTGAAAGGAAGGCCCTTGTGTCCCCCATCAGCCCCATCAGGAGCCCTGTG
GTGCCTGGTGGGGTCGTAGCTATGGACAGAAATTACTTCCAAAACACTGGAGCTTATGAC
CCTCTCATGTCACTGCGGGGTGGCGAAAACCTAGAACTGTCTCTCAAGGCCTGGCTCTGC
GGTGGCTCTGTCGAAATCCTTCCCTGCTCTCGGGTGGGGCACATCTACCAAAATCAGGAT
GCCCACTCCCCCCTTGACCAGGAGGCGATCCTGCAGAACAAGGTTCGCATCTCTGAGACC
TGGCTGGGCTCATTCAAAGAAACCTTCTACAAGCACAGCCCAGAAGCCTTCTCCTTGAGC
AAGGCTGAGAAGCTGGACTGCACAGAACGCCTGCAGCTGCAAAGGAGACTGGGTTGTCGG
ACGTTCCACTGGTTTCTGGCCAACATCTACCCTGAGTTATACCCATCTGAACACAAGCCC
AGGCTCCACAACACTGGACTTGGCTTCTGTGCAGACTGCCAGGCAGAAGGGGACATCCTG
GGCTGTGCCATGACGCTGGCTCCTTGCAGTGACAGCCGGCAACAACAGCACCTGGAGCAC
ACCGGCAGGAAGGACATTCGCTTTGGCAGCCCACAGCACCTGTGCTTTGACGTCAGGCGA
GAGCAGGTGATTCTTCAGAACTGCACCGAAGAAGGTCCTGCC---ATCCATCAGCAGCAC
TGGGACTTCCAGGAGAATGGGATGATTGTTCACGTTCTTTCTGGGAAATGCATGGAAGCT
GTTATGCAAGAAAACAATAAAGATTTGTGCTTGCGCCAGTGCGATGGAAAAGCCAGCCAG
CTTTGGCGATTTGACAATGTC---
>LaCi|242-exonerate_protein2genome-gene-89.0-mRNA-1
ATGCTCCTAAGGAAGCGATGCAGGCACAGACCATGCGGANNNNNNNNNNNNNNNNNNNNN
NNNNNNNNNNNNNNNNNNNNNNNNNNNNNNNNNNNNNNNNACCCTCCCCAGCAGGCCCTG
CACCAGCCTGGCACAGCCCAGGCCGTCCAGCACAGCCCTGAAGCAAGGTACCGCCTGGAC
TTCGGGGAATCCCAGGAATGGGTGCTGGAGTCCGAGGATGAGGACCAAGAGTACGGGCCC
CTGGAGGGCCTGCCGCCCTTGATCTCGCTGCGGGAGGATCAGCTCCTCATGGCCGTGGCC
TCACCCAGGGTCCGAAGGAACCAGAGCCAGGGCAGGAGAGGTGGCAGCTACCGGTTCATC
AAGCAGCCNNNNNNNNNNNNNNNNNNNNNNNNNNNNNNNNNNNNNNNNNNNNNNNNNNNN
NNNNNNNNNNNNNTATCTGAAGAAGATGAGCTGACCAAGCTCAGCCTGGACGAGACGCTC
AGCGCCCGCATCCCCCTACAGAGGGCGCTGCCCGAGGTACGGCATCCGCTGTGTCTGCAG
CAGCACCCTGAGGACAGCCTGCCCTCGGCCAGCATCATCCTCTGTTTCCACGACGAGGCC
TGGTCCACCCTCCTGAGAACGGTGCACAGCATCCTGGACACGGCACCGAGGGCCTTCCTG
AAGGAGGTCATCCTCGTGGACGACCTCAGCCAGCAAGGACAGCTCAAGACCGCTCTCAGT
GAGCATGTGGCCAGGCTGGAGCGGGTGAGGCTGCTCAGGAGCAACAAGAGGCTGGGTGCC
ATCGGGGCCCGGATGTTGGGTGCCACGAGGGCCACTGGGGACGTGCTGGTCTTCATGGAC
TCCCACTGCGAGTGCCACCCAGGCTGGCTGGAGCCCCTCCTCAGCAGAATAGCTGGTGAC
AGGAGCCGGGTGGTTTCTCCAGTCCTAGATGTGATTGACTGGAAGACTTTGCAGTATTTG
CCCTCCAAGGACCTGCAGCGGGGTGTGCTGGACTGGAAGCTGGATTTCCACTGGGAGCCT
TTGTCGGACAGTGAAAGGAAGGCCCTCCTGTCCCCCATCAGTCCCATCAGGAGCCCTGTG
GTGCCCGGCGGGGTCGTGGCCATGGACAGACATTACTTCCAAAACACTGGAGCATATGAC
CCTCTCATGTCACTGCAGAGTAGTGGAAACCTCGAACTGTCTCTCAAGGCCTGGCTTTGC
GGTGGCTCGGTTGAAATCCTTCCCTGCTCGCGGGTGGGATACCTCTACCAGAATCAGGAG
GCCAACTCCCCACCTGACCAGGAGGCCACCCTGCTGAACAAGGTTCGCATTGCTGAGACC
TGGCTGGGCTCATTCAAAGAAACCTTCTACAGGCACAGCCCAGAGGCCTTCTCCCTGAGC
AAGGTTGAGAAGCCAGACTGCATAGAACGCCTGCAGCTGCAACGGAGACTGGGGTGTCGA
ACGTTCCACTGGTTTCTGGCCAACGTCTACCTTGAGCTGTACCCATCGGAGCGCAGGCCC
AGGCTCCACAACATCGGGCTTGGCTTCTGTGCAGACTGCCAGGCAGAAGGGGACCCCCTG
GGCTGTGCCATGCTGCTGGCTCCTTGCAGTGACAGCCGGCGGCAACAGCACCTGGAGCAC
ACCGGCAGGAAGGATATCCGCTTTGGAAGCCCACAGCACCTGTGCTTCGATGTCAGGCAA
GAGCAGGTGATTCTTCAGAACTGCACCGCGGAAGGCCCTGCC---ATCCACCAGCAGCAC
TGGGACTTCCAGGAGAATGGAATGATTATTCACATTCTTTCTGGAAAATGCATGGAAGCG
GTGGTGCAGGAAAACAATAAAGATTTGTACTTGCGTCAGTGTGATGGAAAAGCCAGCCAG
CTATGGCAATTTGACAATGTCAGC
>MyLu|XM_006083668.3_cds_XP_006083730.1_1
ATGCTCCTAAGGAAGCGATGCAGGCACGGACCCTGCAGACTGCAGTTCCTGCTGCTCTTC
CTCATGCTGGGGTGCGTGCTGCTGATGGTGGCTGTGCTGCACCCTCCCCCGCAGGCCCTG
GACCAGGCCGTCACGGCCCAGGCCGCCCAGCACAGCCCTGACGCTGGGTACCGCCTGGAC
TTCGGGGAATCCCAGGAATGGGTGCTGGAGTCCGAGGATGAGGACCAAGACTACGGGCCC
TTGGAGGGCCTGCCGCCCTTGATCTCGCTGCGGGAGGATCAGCTCCTCATGGCCGTGGCC
TCACCCAGGGTCCGAAGGAACCAGAGCCAGGGCAGGAGAGGTGGCAGCTACCGGCTCATC
AAGCAGCCGAGCAGGAGGCTGGACCAGGAGGCCGCAGAGAAGGACTGGGGGGCGGAGGAG
GAGGACGAGGAGGCATCTGAAGAAGATGCGCTGACCACGCTCAGCCTGGAGGAGACGCTC
AGCGCCCGCATCCCCCTGCAGAGGGCGCTGCCCGAGGTACGGCATCCGCTGTGTCTGCAG
CAGCACCCTGAGGACAGCCTGCCCACGGCCAGCATCATCCTCTGTTTCCACGACGAGGCC
TGGTCCACCCTCCTGAGGACGGTGCACAGCATCCTGGACACGGCGCCCAGGGCCTTCCTG
AAGGAGGTCATCCTCGTGGACGACCTCAGCCAGCAAGGACAGCTCAAGACCGCTCTCAGC
GAGTATGTGGCCAGGCTGGAGCGGGTGAGGCTGCTCAGGAGCAGCAAGCGCCTCGGTGCC
ATCGGGGCCCGGATGCTGGGCGCCACCAGGGCCACTGGGGACGTGCTGGTCTTCATGGAC
TCCCACTGCGAGTGCCACCCGGGCTGGCTGGAGCCCCTCCTCAGCAGAATAGCTGGTGAC
AGGAGCCGGGTGGTGTCTCCAGTCCTAGATGTGATTGACTGGAAGACTTTCCAGTATTAC
CCCTCCAAGGACCTGCAGCGGGGTGTGCTGGACTGGAAGCTGGATTTCCACTGGGAGCCT
TTGTCGGACAGTGAAAGGAAGGCCCTCCTGTCCCCCATCAGCCCCATCAGGAGCCCTGTG
GTGCCCGGCGGGGTCGTGGCCGTGGACAGACATTACTTCCAAAACACTGGAGCGTATGAC
CCTCTCATGTCACTGCAGGGTGGTGGAAACCTCGAACTGTCTCTCAAGGCCTGGCTTTGC
GGTGGCTCGGTTGAAATCCTTCCCTGCTCTCGGGTGGGGCACATCTACCAAAATCAGGAG
GCTAACTCCCCACCTGACCAGGAGGCCACCCTGCTGAACAAGGTTCGCATTGCTGAGACC
TGGCTGGACTCATTCAAAGAAACCTTCTACAGGCACAGCCCAGAGGCCTTCGCCCTGAGC
AAGGCTGAGAAGCCAGACTGCACAGAACGCCTGCAGCTGCAGAGGAGACTGGGTTGTCGA
ACGTTCCACTGGTTTCTGGACAATATCTACCCTGAGCTGTACCCATCCGAGCGCAGGCCC
AGGCTCCACAACACCGGACTTGGCTTCTGTGCAGACTGCCAGGCAGAAGGGGACCTCCTG
GGCTGTGCCATGATGCTGGCTCCTTGCAGTGACAGCCGGCGGCAACAGCACCTGGAGCAC
ACCGGCAGGAAGGAGATCCACTTTGGAAGCCCACAGCACCTGTGCTTCGATGTCAGGCGA
GAGCAGGTGATTCTTCAGAACTGCACCGTGGAAGGCCCTGCC---ATCCACCAGCAGCAC
TGGGACTTCCAGGAGAATGGAATGATTGTTCACATTCTTTCTGGGAAATGCATGGAAGCT
GTGGTGCAGGAAAACAATAAGGATTTGTACTTGCGTCAGTGTGATGGAAAAGCCAGCCAG
CTGTGGCAATTTGACAATGTC---
>PhDi|XM_028518464.1_cds_XP_028374265.1_1
ATGCTCCTAAAGAAGCGATGCAGGCATGGACCATGCAGACTGCACTTCCTGGTGCTCTTG
CTGATGCTGGGAAGCGTGCTGCTGATGGTGGCTCTGCTGCCCCCTCCTCCGCAAGCCCTG
GACCAGGCCGTGACAGCTCAGGCTGCCCAGCATAGTCAGGCAGCTGGGTACCGCCTGGAC
TTCGGGGAATCCCAGGAGTGGGTGCTAGAGTCTGAGGATGAGGACCAAGAGTACGGTCCC
TTGGAGAGCCTGCCGCCTTTTATCTCG---CGGGAGGACCAACTCCTAGTGGCCGTGGCC
TCGCCCAGGATCAGAAGGAACCAGAGCCAGGGCAGGAGAAGTGGCAGCTACAGGCTCATC
AAGCAGCCGAGCCGGAGGCTGGACCAGGAGGCCCCAGAGAAAGACTGGGGAGCAGAGGAG
GAGGATGAGGAGGTATCTGAAGAAGATGAGCTGACGACGCTCCACCTGGAGGAGGCGCTC
AGCGCCCGCATCCCCCTGCAGAGGGCGCTGCCCGAGGCACGGCATCCGCTGTGCCGGCAG
CAGCGGCCGGAAGACAGCCTGCCCACGGCCAGCGTCATCCTGTGTTTCCACGACGAGGCC
TGGTCCACCCTCCTGCGCACCGTGCACAGCATCCTGGACACGGCGCCCAGGGCCTTCCTG
AAGGAGATCATCCTTGTGGACGACCTCAGCCAGCAAGGACAGCTCAAGACTGCTCTCAGC
GCCTACGTGGCCAGGCTGGAGGGCGTGAAGTTGCTCCGGAGCAACAAGAGGCTGGGCGCC
ATCAGGGCCCGGATGTTGGGAGCCACCAGGGCCGCTGGGGACGTGCTGGTCTTCATGGAT
GCCCACTGCGAGTGCCACCCGGGCTGGCTGGAGCCCCTCCTCAGCAGAATAGCTGGTGAC
AGGAGCCGGGTGGTGTCTCCCGTCATCGACGTGATTGACTGGAGGACTTTCCAGTACTAC
CCCTCCCAGGACCTGCAGCGGGGGGTCTTGGACTGGAAGCTGGATTTCCACTGGGAGGCG
CTGCCAGACAGCGAGGGGAAGACCCGCCCGTCCGCCATCAGCCCCATCAGGAGCCCAGTG
GTGCCCGGCGGGGTCGTGGCCGTGGACAGACACTACTTCCACAACACCGGAGCGTATGAC
CCTCTCATGTCACTGCGCGGTGGTGAAAACCTCGAACTGTCTCTCAAGACCTGGCTGTGC
GGTGGCTCCGTGGAAATCCTTCCCTGCTCCCGTGTGGGGCACATCTATAAAAGTCAGGAC
GCTGACTCCCCACTGGACCCAGAGGCCACCCTGCTGAACAAGGTTCGCATTGCTGAGACC
TGGCTGGGCTCGTTCAAAGAAACCTTCTACAAGCACAGCCCAAAGGCCTTCTCCTTGAGC
AAGGCTGAGAAGCCAGACTGCACAGAGCGCCTGCAGCTGCAAAGGAGGCTGGGCTGTCGA
ACGTTCCACTGGTTTCTGGCCAACGTCTACCCTGAGCTGTACCCATCTGAACACAGGCCC
AGGCTCCACAACACCGGACTTGGCTTCTGTGCAGACTGCCGGGCAGAAGGGGACCTCCCG
GGCTGTGCCTTGACGCTGGCTCCCTGCAGTAACAGCCGGCAGCAACAGCACCTGGAGCAC
ACCGGCAGGAAGGAGATCCACTTTGGCAGCTCACAGCACCTGTGCTTCGATGTCAGGCGA
GAGCAGGTGGTTCTTCAGAACTGTACCGAGCAAGGCCCCACC---ATCCATCAGCAGCAC
TGGGACTTCCAGGAGAATGGAATGATTGTTCACGTTGTTTCTGGGAAATGCATGGAAGCA
GTGGTACAGGAAAACAACAAAGACTTGTACTTGCGCCAGTGTGATGGAAAAGCCAGCCAG
CTGTGGCACTTCGACAACGTC---
>PtVa|XM_011354841.2_cds_XP_011353143.1_1
ATGCTCCTAAGGAAGCGATGCAGGCATGGACCGTGCAGACTGCAATTCCTGCTGCTCTTC
CTGATGCTGGGATGTGTGCTGTTGATGGTAGCCATGCTGCACCTGCCCCCACAGGCCCTG
CACCAAGCTGGCACAGCCCAGGCTTCCCGGCACAGCCCTGAGGCTGGGTACCGCCTGGAC
TTTGAGGAATCCCAGGAATGGGTGCTGGAGTCGGAAGATGAGGACCAAGAGTACAGCCCA
CTGGAGGGCCTGCCGCCCTTTATCTCGCTGCGGGAGGACCAGCTCCTGGTGGCTGTGGCC
TCACCCAGGGTCAGAAGGAACCAGAGCCAGGGCAGGAGAGGTGGCAGCTACCGGTTCATA
AAGCAGCGGAGCAAGAGACTGGACCAGGAGGCCCCAGAGAGGGACTGGGGAGCCGAGGAG
GAAGACCGGGAGGTATCTGAAGAAGATGAGCTGACCCCGCTCAACCTGGAGGTGGCGCTC
AGCGCCCGCATCCCCCTGCAGAGGGCGCTGCCCGAGGTACGGCATCCGCTATGTCTACAG
CAGCACCCTGAGGACAGCCTGCCCACAGCCAGCATCATCCTCTGTTTCCATGACGAGCCC
TGGTCCACCCTCCTGAGAACCGTACACAGCATCCTTGACACAGCGCCCAGGGCTTTCCTA
AAGGAGATCATCCTCGTGGACGACCTCAGCCAGCAAGGACAGCTCAAGTCTGCTCTCAGT
GAATATGTGGCCAGGTTGGAGGGGGTGAAGCTGCTCAGGAGCAACAAGAGGCTAGGCGCC
ATCAGGGCCCGGATGCTGGGCGCCACCAGGGCTGCTGGGGATGTGCTGGTCTTCATGGAC
TCCCACTGCGAATGCCACCCAGGCTGGCTGGAACCCCTCCTCAGCAGAATAGCTGGTGAT
AGGAGCCGGGTGGTGTCTCCAGTGATCGACATGATTGACTGGAAGACTTTCCAGTATTAC
CCCTCCAGGGACCTACAGCGTGGGGTGTTGGACTGGAAGCTGGATTTCCACTGGGAGCCT
TTGCCGGAGAGTGAAAGGAAGGCCCTTCAGTCCCCCATCAGCCCCATCAGC---------
---------------------------------------------ACTGGAGCTTATGAC
CCTCTCATGTCACTGCGTGGTGGTGAAAACCTCGAACTGTCTCTCAAGGCCTGGCTCTGC
GGCGGCTCCGTTGAAATCCTTCCCTGCTCTCGAGTGGGGCACATCTACCAAAATCAGGAT
GCCCACTCCACCCCTGACCAGGAGGCCACCCTGCAGAACAAGGTTCGCGTTGCTGAGACC
TGGCTGGGCTCGTTCAAAGACACCTTCTACAGGCACAGCCCAGAGGCCTTCTCCTTAAGC
AAGGCTGAGAAGCTGGACTGCACAGAACGCTTGCAGCTGCAAAGGAGACTGGGTTGTCGG
ACGTTCCACTGGTTTCTGGCCAACATCTACCCTAAGCTGTACCCATCGGAACTCAGGCCC
AGGCTTCACAACACCGGACTTGGCTTCTGTGCAGACTGCCAGGCAGAAGGGGACATCCTG
GGCTGTACCATGATGCTGGCTCCTTGCAGTGATGGCCGGCAGCAACAG------------
------------------------------------------------------------
------------------------------------------------------------
---------------AATGGTATGATTGTTCACATTCTTTCTGGGAAATGCATGGAAGCC
ATGGTGCAGGAAAACAATAAAGATTTGTACTTGCGCCAGTGTGATGGCAAAGCCAGCCAA
CTGTGGCGATTTGACAATGTC---
>RhFe|XM_033132954.1_cds_XP_032988845.1_1
ATGCTCCTAAGGAAGCGATACAGGCATGGACCATGCAGGCTGCAATTTCTGCTGCTCTTC
CTGATGCTGGGATGCGTGCTGTTGATGGTAGCCATGCTGCACCCTCCCCCGCACGCCCTG
CACCAGGCTGTCACACCCCGGGCCACCCAGCACAGCCCTGAAGCTGGGTACCGCTTGAAC
TTTGGGGAATCCCAGGAATGGGTGCTGGAGTCAGAAGATGAGGGCCAGGAGTATGGCCCC
CTGGAGGACCTGCCGCCTTTTATTTCGCTGAGGGAGGATCAGCTCCTGGTGGCTGTGGTC
TCACCCAGGGTCAGAAGGAACCAGAGCCAGGGCAGGAGAGGTGGCAGCTACCGATTCATC
AAGCAGTCGAACAGGAAGCTGGACCACGAGTCCCTAGAGAGGGACTGGGGAGCCGAGGAG
GAGGACGGGGAGGTATCTGAAGAAGATGAGCTGACCCCACTCGGCCTGGAGGAGGCGCTT
AGCTCCCGCATCCCCCTGCAGAGGGCGCTGCCCGAGGTACGGCATCCGCTGTGTCTGCAG
CAGCACCCTGACGACAACCTGCCCACAGCCAGCGTCATCCTCTGTTTCCATGACGAGGCC
TGGTCCACCCTCCTGAGAACCGTACACAGCATCCTGGACACAGCACCCAGGGCTTTCCTG
AAGGAGATCATCCTCGTGGACGACCTCAGCCAGCAAGGACAGCTCAAGTCTGCTCTCAGC
GAATACGTGGCCAGGCTGGAGGGGGTGAAGTTGCTCAGGAGCAACAAGAGGCTGGGGGCC
ATCAGGGCCCGGATGCTGGGCGCCACCAGGGCCACTGGGGATGTGCTGGTCTTCATGGAC
TCTCACTGCGAGTGCCACCCAGGCTGGCTGGAACCCCTCCTCAGCAGAATAGCTGGTGAC
AGGAGCCGGGTGTTGTCTCCAGTCATAGATGTGATTGACTGGAAGACTTTCCAGTATTAC
CCCTCCAAGGACATGCAGCGCGGGGTGTTGGACTGGAAGCTGGATTTCCACTGGGAGCCT
TTGCCGGAGAGTGAAAGAAAGACTCTGCTGTCCCCCGTCAGTCCCATCAGGAGCCCTGTG
GTACCTGGCGGGGTTGTGGCTATGGACAGACATTACTTCCAAAACACTGGAGCTTATGAC
CCTCTCATGTCACTGCGGGGTGGCGAAAACCTCGAACTGTCTCTCAAGGCTTGGCTCTGC
GGTGGCTCCGTTGAAATCCTTCCCTGCTCTCGGGTGGGGCACATCTACCAAAAGCAGGAT
GCACACTCCCCCCTTGACCAGGAGGCGACCCTGCAGAACAAGGTTCGCATTGCTGAGATC
TGGCTGGGCTCATTCAAAGAAACCTTCTACAAGCACAGCCCAGAAGCCTTCTCCTTGAGC
AAGGTGGAGAAGTTGGACTGCACAGAACGCCTGCAGCTGCAGAGGAGACTGGGTTGTCGG
ATGTTCCACTGGTTTCTGGCCAACATCTACCCTGAGTTGTACCCATCTGAGCGCAGGCCC
AGGCTCCACAACACTGGGCTTGGCTTCTGTGCAGACTGCCCGGCAGAAGGGGACATCTTG
GGCTGTGCCATGATGCTGGCTCCTTGCAGTGACAGCCGGCAACAACAGCACCTGGAGCAC
ACCGGCAGGAAGGACATCCACTTTGGCAGCCCGCAGCACCTGTGCTTCGATGTCAGGCGC
GAGCAGGTGATTCTTCAGAACTGCACCGAGGAAGGTCCTGCC---ATCCATCAGCAGCAC
TGGGACTTCCAGGAGAATGGAATGATTGTTCACATTCTTTCTGGGAAATGCATGGAAGCT
GTGGTGCAAGAAAACAATAAAGATTTGTACTTGCGCCAGTGTGATGGAAAAGCTAGCCAG
CTCTGGCGATTTGACAATGTC---
>RoAe|XM_016140227.1_cds_XP_015995713.1_1
ATGCTCCTAAGGAAGCGATGCAGGCATGGACCATGCAGACTGCAATTCCTGCTGCCCTTC
CTGACGCTGGGATGTGTGCTGTTGATGGTAGCCATGCTGCACCTGCCCCCACAGGCCCTG
CAGCAGGCTGTCACGGCCCAGGCCGCCCAGTACAGCCCTGAAGCTGGGTACCGCCTGGAC
TTTGGGGAATCCCAGGAATGGGTGCTGGAGTTGGAGGATGAGGACGAAGAGTACAGCCCG
CTGGAGGGCCTGCCGCCCTTTATCTCGCTGCGGGAGGACCAGCTCCTGGTGGCTGTGGCT
TCACCCAGGGTCAGAAGGAACCAGAGCCAGAGCAGGAGAGGTGGTAGCTACCGGTTCATC
AAGCAGCGGAGCAGGAGGCAGGACCAGAAAGCCCCAGAGAGGGACTGGGCAGCCGAGGAG
GAAGACCGGGAGGTATCTGAAGAGGATGAGCTGACCCCGCTCAACCTGGAGGTGGCGCTC
AGCGCCCGCATCCCCCTGCAGAGGGCGCTGCCGGAGGTACGGCATCCGCTGTGTCTACAG
CAGCACCCTGAGGACAGCCTGCCCACAGCCAGCATCATCCTCTGTTTCCATGATGAGCCC
TGGTCCATCCTCCTGAGAACCATACACAGCATCCTTGACACAGCGCCCAGGGCTTTCCTA
AAGGAGATCATCCTCGTGGACGACCTCAGCCAGCAAGGACAGCTCAAGTCTGCTCTCAGT
GAATACGTGGCCCGGTTGGAGGGGGTGAAGCTGCTCAGGAGCAACAAGAGGCTGGGCGCC
GTCAGGGCCCGGGTGCTGGGCGCCACCAGGGCCGCCGGGGACGTGCTGGTCTTCATGGAC
TCCCACTGCGAATGCCACCCAGGCTGGCTGGAACCCCTCCTCAGCAGAATAGCTGGTGAC
AGGAGCCGGGTGGTGTCTCCAGTGATAGATGTGATTGACTGGAAGACTTTCCAGTATTAC
CCCTCCAGGGACCTACAGCGTGGGGTGTTAGACTGGAAGCTGGATTTTCACTGGGAGCCT
TTGCCAGAGAGTGAAAGGAAGACCCTTCGGTCCCCCATCAGCCCCATCAGGAGCCCTGTG
GTGCCGGGTGGGGTTGTGGCCATGGACAGACATTACTTCCAAAACACTGGAGCTTATGAC
CCTCTCATGTCACTGCGTGGTGGTGAAAACCTCGAACTGTCTCTCAAGGCCTGGCTCTGC
GGCGGCTCCGTTGAAATCCTTCCCTGCTCTCGAGTGGGGCACATCTACCAAAATCAGGAC
GCCCACTCCCCCCCTGACCAGGAGGCCGTCCTGCGGAACAAGGTTCGCGTTGCTGAGACC
TGGCTGGGCTCGTTCAAAGACACCTTCTACAGGCACAGCCCCAAGGCCTTCTCCTTGAGC
AAGGCTGAGAAGCTGGACTGCACAGAACGCTTGCAGCTGCAAAGGAGACTGGGTTGTCGG
ACGTTCCACTGGTTTCTGGCCAACATCTACCCTAAGCTGTACCCATCGGAACTCAGGCCC
AGGCTTCACAACATCGGACTTGGCTTCTGTGCAGACTGCCAGGAAGAAGGGGACATCCTA
GGCTGTACCATGATGCTGGCTCCTTGCAGTGATGACCGGCAGCAACAGCATCTGGAGCAC
ATTGGCAGGAAGGAGATCCACTTCGGCAGCCCACAGCACCTGTGCTTCGATGTCAGGAGA
GAGCAGGTGATTCTTCAGAACTGCACTGAGGAGGGTCCTGTC---ATCCATCAGCAGCTC
TGGGACTTCCAGGACAATGGTATGATTGTTCACATCCTTTCTGGGAAATGCATGGAAGCC
ATGGTGCAGGAAAAAAATAAAGATTTGTACTTGCGTCAGTGTGATGGCAAAGCCAGCCAA
CTGTGGCGATTCGACAATGTC---
