# Supplementary material for: Positively selected genes in the hoary bat (Lasiurus cinereus) lineage: prominence of thymus expression, immune and metabolic function, and regions of ancient synteny
Source: PeerJ. 2022 Mar 17;10:e13130. doi: 10.7717/peerj.13130 (PMC8934532; doi:10.7717/peerj.13130)
Supplement: Supplemental Information 4 — Likely alignment errors have been manually deleted between conserved codons. Recovery of the original codon positions requires alignment to the original accessions in each orthogroup. [file peerj-10-13130-s004.zip › renamed.manual/OG0004981.manual.fas]

>EpFu|XM_008152183.2_cds_XP_008150405.1_1
CCTTATCAACAGAATCCTTACAATCCCCGGGGCAGCTCCAATGCCATCCAGTGCTACCGA
TGTGGAGACACCTGCAAAGGGGAAGTGGTTCGAGTCCACAATAACCACTTCCACATCAGA
TGCTTCACCTGTCAAGTGTGTGGCTGCGGCCTGGCCCAGTCGGGCTTCTTCTTCAAGAAC
CAGGAGTACATCTGCACCCAGGACTACCAGCAACTCTATGGCACCCGCTGCAACAGCTGC
CGGGACTTTATCACTGGCGAGGTCATCTCCGCCCTGGGCCGCACCTACCACCCCAAGTGC
TTCGTGTGTAGCTTGTGCAGGAAGCCTTTCCCCATTGGAGACAAAGTGACCTTCAGCGGG
AAGGAGTGTGTGTGTCAGACGTGCTCCCAGTCCATGACCAGCAGTAAACCCATCAAGATC
CGCGGACCAAGCCACTGTGCCGGATGCAAGGAGGAGATCAAGCATGGCCAGTCGCTCCTG
GCACTGGACAAGCAGTGGCACGTCAGCTGTTTCAAGTGCCAGACCTGCAGCGTCATCCTC
ACCGGGGAGTACATCAGCAAGGATGGCGTTCCGTACTGCGAGTCTGACTACCACTCCCAG
TTTGGCATTAAGTGCGAGACCTGTGACCGATACATCAGCGGCAGGGTCTTGGAGGCAGGA
GGGAAGCACTACCACCCAACATGTGCCAGATGTGTACGCTGCCACCAGATGTTCACTGAA
GGGGAGGAGATGTACCTCACAGGTTCTGAGGTTTGGCATCCAATCTGCAAACAGGCAGCC
CGAGCAGAGAAGAAGTTAAAGCACAGGCGAACGTCTGAAACTTCCATCTCACCCCCTGGA
TCCAGCATTGGGTCACCCAACCGAGTCATCTGCGCTAAAGTGGATAATGAGATCCTTAAT
TACAAAGACCTGGCAGCTCTCCCCAAGGTTAAGTCCATCTACGAGGTACAACGCCCCGAC
CTCATTTCCTACGAGCCTCATTCCAGATACACGTCTGATGAGATGCTGGAGAGATGTGGC
TATGGAGAGTCGCTGGGAACATTATCTCCCTACTCCCAGGACATCTACGAGAACCTGGAC
CTCCGGCAGAGACGGGCCTCCAGCCCGGGATACATCGATTCCCCCACCTACAGCCGGCAG
GGCATGTCCCCTACCTTCTCCCGCTCACCTCACCACTACTACCGCTCTGGGCCCGAGAGT
GGCCGGAGCTCTCCATACCATAGCCAGTTAGATGTGAGGTCCTCCACTCCAACCTCTTAC
CAGGCTCCCAAGCACTTTCACATCCCAGCTGGAGAAAGTAACATCTACCGGAAACCCCCG
ATCTACAAACGGCATGGTGATTTGTCAACAGCAACCAAGAGCAAAACAAGTGAAGACATC
AGCCAGGCCTCCAAGTACAGTCCAGCCTACTCTCCTGACCCCTACTATGCTTCAGAGTCT
GAGTACTGGACCTACCATGGCTCGCCCAAA------GTGCCCCGA------GCCAGGAGG
TTCTCATCTGGAGGAGAGGAGGACGATTTTGACCGCAGCATGCACAAGCTCCAGAGCGGA
ATTGGCCGGCTGATTCTGAAAGAGGAGATGAAGGCCCGGTCCAGCTCCTATGCAGATCCC
TGGACCCCGCCCAGGAGCTCCACCAGCAGCAGGGAGGCCCTGCACACAGCTGGCTATGAC
ATGTCCCTCAATGGCTCCCCTCGGTCCCACTACCTGGCTGACAGTCCCCTCATCTCCAAG
TCCGCCTCCCTGCCTGCCTACAGAAGAAACGGGCTGCACAGGACACCCAGTGCGGACCTC
TTCCACTAC------GACAGCATGAATGCCGTCAACTGGGGCATGCGA---GAGTACAAG
ATCTACCCTTATGAACTGCTGCTGGTGACCACAAGAGGAAGAAACCGACTGCCCAAGGAC
GTGGACCGGACACGTTTAGAGCGCCACCTGTCCCAGGAAGAGTTCTACCAAGTCTTCGGC
ATGACCATCTCTGAGTTTGACCGGCTGGCCCTCTGGAAGAGGAATGAACTGAAGAAGCAA
GCCCGGCTGTTC
>HiAr|XM_019624420.1_cds_XP_019479965.1_1
CCTTATCAGCAGAATCCTTACAATCCCCGAGGCAGCTCCAATGTCATCCAGTGCTACCGA
TGTGGAGACACCTGCAAAGGGGAAGTGGTTCGTGTCCACAATAACCACTTTCACATCAGA
TGCTTCACCTGTCAAGTGTGTGGCTGTGGCCTGGCCCAGTCGGGCTTCTTCTTCAAGAAC
CAAGAGTACATCTGTACCCAGGACTACCAGCAACTCTACGGCACCCGCTGCGACAGCTGC
CGCGACTTCATCACGGGCGAGGTCATCTCGGCCCTGGGCCGCACCTACCACCCCAAGTGC
TTCGTGTGCAGCTTGTGCAGGAAGCCTTTCCCCATTGGAGACAAGGTGACCTTCAGCGGG
AAGGAATGTGTGTGTCAGATGTGCTCCCAGTCCATGACCAGCAGTAAGCCCATCAAGATC
CGCGGACCAAGCCACTGTGCCGGCTGCAAGGAGGAGATCAAGCATGGCCAGTCGCTCCTG
GCGCTGGACAAGCAGTGGCACGTCAGCTGCTTCAAATGCCAGACGTGCAGCGTCATCCTC
ACCGGAGAGTACATCAGCAAGGATGGTGTTCCGTACTGCGAGTCCGACTACCACTCCCAG
TTTGGCATTAAATGTGAGACGTGTGACCGATACATCAGCGGCAGGGTCTTGGAGGCAGGA
GGGAAGCACTACCACCCAACCTGTGCCAGATGTGTACGCTGCCACCAGATGTTCACCGAA
GGAGAGGAGATGTACCTCACAGGTTCTGAGGTTTGGCATCCCATCTGCAAACAGGCAGCC
CGGGCAGAGAAGAAGTTAAAGCACAGGCGCACGTCCGAAACTTCCATCTCACCCCCAGGA
TCCAGCATTGGGTCGCCCAACCGAGTCATCTGCGCTAAAGTGGATAATGAGATCCTTAAT
TACAAAGACCTGGCAGCTCTCCCCAAGGTTAAGTCCATCTATGAGGTACAACGCCCTGAC
CTCATTTCCTACGAGCCTCATTCCAGATACACGTCTGACGAGATGCTGGAGAGATGTGGC
TATGGAGAGTCGCTGGGAACATTATCTCCCTACTCCCAGGACATCTATGAAAACCTGGAC
CTCCGGCAGAGACGGGCCTCCAGCCCGGGATACATCGATTCCCCCACCTACAGCCGGCAG
GGCATGTCCCCCACCTTCTCCCGCTCACCTCACCACTACTACCGCTCTGGGCCCGAGAGT
GGCCGGAGCTCTCCATACCATAGCCAGTTAGATGTGAGGTCCTCCACTCCAACCTCTTAC
CAGGCTCCCAAGCACTTTCACATCCCAGCTGGAGAAAGTAACATCTACCGGAAACCCCCG
ATCTACAAGCGGCATGGTGACCTGTCAACAGCAACCAAGAGCAAAACAAGTGAAGACATC
AGCCAGGCCTCCAAGTACAGTCCAGCCTACTCGCCAGACCCCTACTATGCTGCAGAGTCT
GAGTACTGGACCTACCATGGGTCCCCCAAA------GTGCCCCGA------GCCAGGAGG
TTCTCATCTGGAGGAGAGGAGGACGATTTTGACCGCAGCATGCACAAGCTCCAGAGTGGA
ATTGGCCGGCTGATTCTGAAGGAGGAGATGAAGGCCCGGTCCAGTTCCTACGCGGATCCC
TGGACCCCTCCCAGGAGCTCCACCAGCAGCCGGGAGGCCCTGCACACCGCTGGCTACGAG
ATGTCCCTCAATGGCTCCCCTCGGTCCCACTACCTGGCTGACAGTCCCCTCATCTCCAAG
TCTGCTTCCCTGCCCGCCTACAGAAGAAACGGGCTGCACAGGACACCCAGCGCAGACCTC
TTCCACTAC------GACAGCATGAACGCCGTCAACTGGGGCATGCGA---GAGTACAAG
ATCTACCCTTATGAACTGCTGCTGGTGACCACGAGAGGAAGAAACCGACTGCCCAAGGAT
GTGGACCGGACCCGTTTAGAGCGCCACCTGTCCCAGGAAGAGTTCTACCAAGTCTTCGGC
ATGACCATCTCAGAGTTTGACCGGCTGGCGCTCTGGAAGAGGAATGAACTGAAGAAGCAA
GCCCGGCTGTTC
>LaCi|605-exonerate_protein2genome-gene-86.12-mRNA-1
CCTTATCAACAGAATCCTTACAATCCCCGGGGCAGCTCCAATGCCATCCAGTGCTACCGA
TGTGGAGACACCTGCAAAGGGGAAGTGGTTCGAGTCCACAATAACCACTTCCACATCAGA
TGCTTCACCTGTCAAGTGTGTGGCTGCGGCCTGGCCCAGTCGGGCTTCTTCTTCAAGAAC
CAGGAGTACATCTGCACCCAGGACTACCAGCAACTCTATGGCACACGCTGCGACAGCTGC
CGGGACTTTATCACCGGCGAGGTCATCTCTGCCCTGGGCCGCACCTACCACCCCAAGTGC
TTCGTGTGTAGCTTGTGCAGGAAGCCTTTCCCCATTGGAGACAAAGTGACCTTCAGCGGG
AAAGAGTGTGTGTGTCAGACGTGCTCCCAGTCCATGACCAGCAGTAAACCCATCAAGATC
CGCGGACCAAGCCACTGTGCTGGATGCAAGGAGGAGATCAAGCATGGCCAGTCGCTCCTG
GCATTGGACAAGCAATGGCACGTCAGCTGTTTCAAGTGCCAGACCTGCAGCGTCATCCTC
ACCGGGGAGTACATCAGCAAGGATGGTGTTCCGTACTGCGAGTCTGACTACCACTCCCAG
TTTGGCATTAAGTGCGAGACCTGTGACCGATACATCAGCGGCAGGGTCTTGGAGGCAGGA
GGGAAGCATTACCACCCAACATGTGCCAGATGTGTACGCTGCCACCAGATGTTCACTGAA
GGGGAGGAGATGTACCTTACAGGTTCTGAGGTTTGGCACCCAATCTGCAAACAGGCAGCC
CGAGCAGAGAAGAAGTTAAAGCACAGGCGAACGTCTGAAACTTCCATCTCACCCCCTGGA
TCCAGCATTGGGTCACCCAACCGAGTCATCTGCGCTAAAGTGGATAATGAGATCCTTAAT
TACAAAGACCTGGCAGCTCTCCCCAAGGTTAAGTCTATCTACGAGGTACAACGCCCCGAC
CTCATTTCCTACGAGCCTCATTCCAGATACACGTCCGATGAGATGCTGGAGAGATGTGGC
TATGGAGAGTCGCTGGGAACGTTATCTCCCTACTCCCAGGACATCTACGAGAACCTGGAC
CTTCGGCAGAGACGGGCCTCCAGCCCGGGATACATCGATTCCCCCACCTACAGCCGGCAG
GGCATGTCCCCTACCTTCTCCCGCTCACCTCACCACTACTACCGCTCTGGGCCCGAGAGT
GGCCGGAGCTCTCCATACCATAGCCAGTTAGATGTGAGGTCCTCCACTCCAACCTCTTAC
CAGGCTCCCAAGCACTTTCACATCCCAGTTGGAGAAAGTAACATCTACCGGAAACCGCCA
ATCTACAAACGGCATGGTGATTTGTCGACAGCAACCAAGAGCAAAACAAGTGAAGACATC
AGCCAGGCCTCCAAGTACAGCCCAGCCTACTCTCCAGACCCCTACTATGCTTCAGAGTCT
GAGTACTGGACCTACCATGGCTCCCCCAAA------GTGCCCCGA------GCCAGGAGG
TTCTCATCTGGAGGAGAGGAGGACGATTTTGACCGCAGCATGCACAAGCTCCAGAGCGGA
ATTGGCCGGCTGATTCTGAAAGAGGAGATGAAGGCCCGGTCCAGCTCCTATGCAGATCCC
TGGACCCCGCCCAGGAGCTCCACCAGCAGCAGGGAGGCTCTGCACACAGCCGGCTATGAC
ATGTCCCTCAATGGC------------------------------CCCCTCATCTCCAAG
TCCGCCTCCCTGCCTGCCTACAGAAGAAACGGGCTGCACAGGACACCCAGTGCGGACCTC
TTCCACTAT------GACAGCATGAATGCCGTCAACTGGGGCATGCGAGGTGAGTCATGG
ATCTACCCTTATGAACTACTGCTGGTGACCACAAGAGGAAGAAACCGACTGCCCAAGGAC
GTGGACCGGACACGTTTAGAGCGCCACCTGTCCCAGGAAGAGTTCTACCAAGTCTTCGGC
ATGACTATCTCTGAGTTTGACCGGCTGGCCCTCTGGAAGAGGAATGAACTGAAGAAGCAA
GCCCGGCTGTTC
>MyLu|XM_006097433.3_cds_XP_006097495.1_1
CCTTATCAGCAGAATCCTTACAATCCCCGGGGCAGCTCCAATGCCATCCAGTGCTACCGA
TGTGGAGACACCTGCAAAGGGGAGGTGGTTCGAGTCCACAATAACCACTTCCACATCAGA
TGCTTCACCTGTCAAGTGTGTGGCTGCGGCCTGGCCCAGTCGGGCTTCTTCTTCAAGAAC
CAGGAGTACATCTGCACCCAGGACTACCAGCAACTCTATGGCACCCGCTGCGACAGCTGC
CGGGACTTCATCACCGGCGAGGTCATCTCCGCCCTGGGCCGCACCTACCACCCCAAGTGC
TTCGTGTGCAGCTTGTGCAGGAAGCCTTTCCCCATTGGAGACAAAGTGACCTTCAGCGGG
AAGGAGTGTGTGTGTCAGACGTGCTCCCAGTCCATGACCAGCAGTAAACCCATCAAGATC
CGTGGACCAAGCCACTGTGCCGGATGCAAGGAGGAGATCAAGCATGGCCAGTCGCTCCTG
GCGCTGGACAAGCAGTGGCACGTCAGCTGTTTCAAGTGCCAGACCTGCAGCGTGATCCTC
ACCGGGGAGTACATCAGCAAGGATGGCGTTCCGTACTGCGAGTCTGACTACCACTCCCAG
TTTGGCATTAAGTGTGAGACCTGTGACCGATACATCAGCGGCAGGGTCTTGGAGGCAGGA
GGGAAGCACTACCACCCAACATGTGCCAGATGTGTACGCTGCCACCAGATGTTCACTGAA
GGGGAGGAGATGTACCTCACAGGTTCTGAGGTTTGGCACCCAATCTGCAAACAGGCAGCC
CGAGCAGAGAAGAAGTTAAAGCACAGGCGAACGTCTGAAACTTCCATCTCACCCCCTGGA
TCCAGCATTGGGTCACCCAACCGAGTCATCTGCGCTAAAGTGGATAATGAGATCCTTAAT
TACAAAGACCTGGCAGCTCTCCCCAAGGTTAAGTCCATCTACGAGGTACAACGCCCCGAC
CTCATTTCCTACGAGCCTCATTCCAGATACACGTCTGATGAGATGCTGGAGAGATGTGGC
TATGGAGAGTCGCTGGGAACGTTATCTCCCTACTCCCAGGACATCTACGAGAACCTGGAC
CTCCGGCAGAGACGGGCCTCCAGCCCGGGATACATCGATTCCCCCACGTACAGCCGGCAG
GGCATGTCCCCTACCTTCTCCCGCTCACCTCACCACTACTATCGCTCTGGGCCCGAGAGT
GGCCGGAGCTCTCCATACCATAGCCAGTTAGATGTGAGGTCCTCCACTCCAACCTCTTAC
CAGGCTCCCAAGCACTTTCACATCCCAGCTGGAGAAAGTAACATCTACCGGAAACCCCCG
ATCTACAAACGGCATGGCGATTTGTCGACAGCAACCAAGAGCAAAACAAGTGAAGACATC
AGTCAGGCCTCCAAGTACAGTCCAGCCTACTCTCCAGACCCCTACTACGCTTCAGAGTCT
GAGTACTGGACCTACCATGGCTCCCCCAAA------GTGCCCCGA------GCCAGGAGG
TTCTCGTCCGGAGGAGAGGAGGACGATTTTGACCGCAGCATGCACAAGCTCCAGAGCGGA
ATTGGCCGGCTGATTCTGAAAGAGGAGATGAAGGCCCGGTCCAGCTCCTATGCAGATCCC
TGGACCCCGCCCAGGAGCTCCACCAGCAGCCGGGAGGCCCTGCACACAGCTGGCTATGAC
ATGTCCCTCAATGGCTCCCCTCGGTCCCACTACCTGGCTGACAGTCCCCTCATCTCCAAG
TCTGCCTCCCTGCCTGCCTACAGAAGAAATGGGCTGCACAGGACACCCAGTGCGGACCTC
TTCCACTAC------GACAGCATGAATGCCGTCAACTGGGGCATGCGA---GAGTACAAG
ATCTACCCTTATGAACTGCTGCTGGTGACCACAAGAGGAAGAAACCGACTGCCCAAGGAC
GTGGACCGGACACGTTTAGAGCGCCACCTGTCCCAGGAAGAGTTCTACCAAGTCTTCGGC
ATGACCATCTCTGAGTTTGACCGGCTGGCCCTCTGGAAGAGGAACGAACTGAAGAAGCAA
GCCCGGCTGTTC
>PhDi|XM_028527868.1_cds_XP_028383669.1_1
CCTTATCAGCAGAGTCCTTACAATCCCCGGGGCAGCTCCAACGTCATCCAGTGCTACCGA
TGCGGAGACACCTGCAAAGGGGAAGTGGTTCGTGTCCACAATAACCACTTCCACATCAGA
TGCTTCACCTGTCAAGTGTGTGGCTGTGGCCTGGCCCAGTCTGGCTTCTTCTTTAAGAAC
CAGGAGTACATCTGCACCCAGGACTACCAGCAACTTTATGGCACCCGCTGCGACAGCTGC
CGGGACTTCATCACGGGTGAGGTCATCTCCGCCCTGGGCCGTACCTACCACCCCAAGTGC
TTCGTGTGCAGCTTGTGCAGGAAGCCTTTCCCCATCGGAGACAAAGTGACCTTCAGCGGG
AAGGAATGTGTGTGTCAGACGTGCTCCCAGTCCATGACCAGCAGTAAGCCCATCAAGATC
CGAGGACCAAGCCACTGTGCTGGATGCAAGGAGGAGATCAAGCACGGCCAGTCACTCCTG
GCACTGGATAAGCAGTGGCACGTCAGCTGTTTCAAATGCCAGACCTGCAGCGTGATCCTC
ACCGGGGAGTACATCAGCAAGGATGGCGTTCCATACTGCGAGTCCGACTACCACTCCCAG
TTTGGCATTAAATGCGAGACGTGTGACCGATACATCAGCGGCAGGGTCTTAGAGGCAGGA
GGGAAGCACTACCACCCAACCTGTGCCAGATGCGTACGCTGCCACCAAATGTTCACTGAA
GGGGAGGAGATGTACCTCACGGGTTCTGAGGTGTGGCACCCAATCTGCAAACAGGCAGCC
CGGGCAGAGAAGAAGTTAAAGCACCGACGGACGTCTGAAACTTCCATCTCGCCCCCTGGG
TCCAGCATTGGGTCACCCAACCGAGTCATCTGCGCTAAAGTGGATAATGAGATCCTTAAT
TACAAAGACCTGGCAGCTCTCCCCAAGGTTAAATCCATCTACGAGGTACAACGCCCCGAC
CTCATTTCCTACGAGCCTCATTCCAGATACACGTCTGATGAGATGCTGGAGAGATGTGGC
TATGGAGAGTCGCTGGGAACATTATCTCCCTACTCCCAGGACATCTACGAGAACTTGGAC
CTCCGGCAGAGGCGGGCCTCCAGCCCAGGATACATCGATTCCCCCACCTACAGCCGCCAG
GGCATGTCCCCCACCTTCTCCCGCTCACCTCACCACTACTACCGCTCTGGGCCCGAGAGC
GGCCGGAGCTCTCCATACCATAGCCAGTTAGATGTGAGGTCCTCCACTCCAACCTCTTAC
CAGGCTCCCAAGCACTTTCACATCCCAGCTGGAGAAAGTAACATCTACCGGAAACCCCCG
ATCTACAAACGGCATGGTGATTTGTCAACAACAACCAAGAGCAAAACAAGTGAAGACATC
AGCCAGGCCTCTAAATACAGTCCAGCCTACTCACCAGACCCCTACTATGCTACAGAGTCT
GAGTATTGGACCTACCATGGCTCCCCCAAA------GTGCCCCGA------GCCCGAAGG
TTCTCATCCGGAGGAGAGGAGGACGACTTTGACCGCAGCATGCACAAGCTGCAGAGCGGA
ATTGGCCGGCTGATTCTGAAAGAGGAGATGAAGGCCCGATCCAGCTCCTACGCAGATCCC
TGGACCCCACCCAGGAGCTCCACCAGCAGCCGGGAGGCCCTGCACACGGCTGGCTATGAC
ATGTCTCTCAATGGCTCCCCTCGGTCCCACTACCTGGCTGACAGTCCCCTCATCTCCAAG
TCTGCCTCCCTGCCTGCCTACAGAAGAAACGGGCTGCACAGGACACCCAGCGCTGACCTC
TTCCACTAC------GACAGCATGAATGCCGTCAACTGGGGCATGCGA---GAGTACAAG
ATCTACCCTTACGAGCTGCTGCTGGTGACCACGAGAGGAAGAAACCGACTGCCCAAGGAT
GTGGACCGGACACGTTTGGAGCGCCACTTATCCCAGGAAGAGTTCTACCAAGTCTTCGGC
ATGACCATCTCTGAGTTTGACCGGCTGGCCCTCTGGAAGAGGAATGAACTGAAGAAGCAA
GCCCGGCTGTTC
>PtVa|XM_023537288.1_cds_XP_023393056.1_1
CCTTATCAGCAGAATCCTTACAATCCCCGGGGCAGCTCCAATGTCATCCAGTGCTACCGA
TGTGGAGACACCTGCAAAGGGGAAGTGGTTCGAGTCCACAATAACCACTTCCACATCAGA
TGCTTCACCTGTCAAGTGTGCGGCTGTGGCCTGGCCCAGTCGGGCTTCTTCTTCAAGAAC
CAGGAGTACATCTGCACCCAGGACTACCAGCAACTCTACGGCACCCGCTGCGATAGCTGC
CGGGACTTCATCACAGGCGAGGTCATCTCCGCCCTAGGCCGCACCTACCACCCCAAGTGC
TTCGTGTGCAGCTTGTGCAGGAAGCCTTTCCCCATTGGAGACAAGGTGACCTTCAGCGGG
AAGGAATGTGTGTGTCAGACGTGCTCCCAGTCCATGACCAGCAGTAAGCCCATCAAGATC
CGTGGACCAAGCCACTGTGCTGGGTGCAAGGAGGAGATCAAGCACGGCCAGTCTCTCCTG
GCGCTGGATAAGCAGTGGCACGTTAGCTGCTTCAAATGCCAGACCTGCAGCGTCATCCTC
ACTGGAGAGTACATCAGCAAGGATGGTGTTCCGTACTGCGAGTCCGACTACCACTCCCAG
TTTGGCATTAAATGCGAGACATGTGACCGATACATCAGCGGCAGGGTATTGGAGGCAGGA
GGGAAGCACTACCACCCAACCTGTGCCAGATGTGTACGCTGCCACCAGATGTTCACTGAA
GGAGAGGAGATGTACCTCACAGGTTCTGAGGTCTGGCACCCCATCTGCAAACAGGCAGCC
CGGGCAGAGAAGAAGTTAAAGCACAGGCGGACGTCTGAAACTTCCATCTCACCCCCTGGA
TCCAGCATTGGGTCACCCAACCGAGTCATCTGC---------------------------
------------------------------------------------------------
------------------------------------------------------------
---------------------------------------GACATCTATGAGAACCTGGAC
CTCCGGCAGAGACGAGCCTCCAGCCCAGGATACATCGATTCCCCCACCTACAGCCGGCAG
GGCATGTCCCCCACATTCTCCCGCTCGCCTCACCACTACTACCGCTCTGGT---------
------------------------------------------------------------
------------------------------------------------------------
------------------GACTTGTCAACAGCAACCAAGAGCAAAACAAGTGAAGACATC
AGCCAGGCCTCCAAGTACAGTCCAGCCTACTCACCAGACCCCTACTATGCTACGGAGTCT
GAGTACTGGACCTACCATGGCTCCCCCAAAGGTAATGTGCCCCACAGAGGAGCAAGGCAA
GAGTCACCTGCACCAGGGACACAGGAGGCCAAGACAGTCATCTACTGCTTCACACGATCA
TTCATTTATTCATTTAGCAAACATGTACTGCAGGCTAGCCACAGGCCCTACGCAGACCCC
TGGACCCCACCCAGGAGCTCTACCAGCAGCCGGGAGGCCCTGCACACAGCTGGCTACGAG
ATGACCCTCAACGGCTCCCCTCGGTCCCACTACCTAGCTGACAGTCCCCTCATCTCCAAG
TCCGCTTCCCTGCCTGCCTACAGAAGAAATGGGCTGCACAGGGTAAGAGAGACTGTGTGG
GGACATTGTCCGCATGATGCACTNNNNNNNNTCAACTGGGGCATGCGA---GAATACAAG
ATCTACCCTTACGAACTGCTGCTGGTAACCACAAGAGGAAGAAACCGACTACCCAAAGAT
GTGGACCGGACCCGTTTAGAGCGCCACCTGTCCCAGGAAGAGTTCTACCAAGTCTTCGGC
ATGACCATCTCCGAGTTTGACCGGCTGGCACTCTGGAAGAGGAATGAACTGAAGAAGCAG
GCCCGGCTGTTC
>RhFe|XM_033096115.1_cds_XP_032952006.1_1
CCTTATCAGCAGAGTCCTTACAATCCCAGAGGCAGCTCCAATGTCATCCAGTGCTACCGA
TGTGGAGACACCTGCAAAGGGGAAGTGGTGCGCGTCCACAATAACCACTTCCACATCAGA
TGCTTCACCTGTCAAGTGTGTGGCTGCGGCCTGGCCCAGTCGGGCTTCTTCTTCAAGAAC
CAAGAGTACATCTGTACCCATGACTACCAGCAACTCTATGGCACCCGCTGTGACAGCTGC
CGAGACTTCATCACCGGCGAGGTCATCTCCGCCCTGGGCCGCACCTACCACCCCAAGTGC
TTTGTGTGCAGCTTGTGCAGGAAGCCTTTCCCCATTGGGGACAAGGTGACCTTCAGCGGG
AAGGAATGTGTGTGTCAGACGTGCTCCCAGTCCATGGCCAGCAGTAAGCCCATCAAGATC
CGAGGACCAAGCCACTGTGCTGGGTGTAAGGAGGAGATCAAGCATGGACAGTCGCTCCTG
GCACTGGACAAGCAGTGGCACGTCAGTTGCTTCAAATGCCAGACCTGCAGCGTCATCCTC
ACTGGAGAGTACATCAGCAAGGATGGTGTTCCGTACTGCGAGTCCGACTACCATTCCCAG
TTTGGCATTAAGTGCGAGACGTGTGACCGATACATCAGCGGCAGGGTCTTGGAGGCAGGA
GGGAAGCACTACCACCCAACCTGTGCCAGATGTGTACGCTGCCACCAGATGTTCACCGAA
GGGGAGGAGATGTACCTCACAGGTTCTGAGGTTTGGCACCCCATCTGCAAACAGGCAGCC
CGGGCGGAGAAGAAGTTAAAGCACAGGCGTACGTCTGAAACGTCCATCTCACCCCCTGGA
TCCAGCATTGGGTCACCCAACCGAGTCATCTGCGCTAAAGTGGATAATGAGATCCTTAAT
TACAAAGACCTGGCAGCTCTCCCCAAGGTTAAGTCCATCTATGAGGTACAACGCCCCGAC
CTCATTTCCTACGAGCCCCACTCCAGATACACGTCTGACGAGATGCTGGAGAGATGTGGC
TATGGCGAGTCGCTGGGAACGTTATCTCCCTACTCCCAGGACATCTACGAGAACCTGGAC
CTCCGGCAGAGACGGGCCTCCAGCCCGGGATACATCGATTCCCCCACCTACAGCCGGCAG
GGCATGTCCCCCACCTTCTCCCGCTCACCTCACCACTACTACCGCTCTGGGCCCGAGAGT
GGCCGGAGCTCTCCATACCATAGCCAGTTAGATGTGAGGTCCTCCACTCCAACCTCTTAC
CAGGCTCCCAAGCACTTTCACATCCCAGCTGGAGAAAGTAACATCTACCGGAAACCCCCG
ATCTACAAACGGCATGGTGATCTGTCGACAGCAACCAAGAGCAAAACAAGTGAAGACATC
AGCCAGGCGTCCAAGTACAGTCCAGCCTACTCGCCAGACCCCTACTATGCTGCAGAGTCT
GAGTACTGGACCTACCATGGGTCCCCCAAA------GTGCCCCGA------GCCAGAAGG
TTCTCGTCTGGAGGAGAGGAGGACGATTTTGACCGCAGCATGCACAAGCTCCAGAGTGGA
ATTGGCCGGCTGATTCTGAAGGAGGAGATGAAGGCCCGGTCCAGCTCCTACGCAGATCCC
TGGACCCCACCCAGGAGCTCCACCAGCAGCCGGGAGGCCCTGCACACTGCCGGCTATGAG
ATGTCCCTCAATGGCTCCCCTCGGTCCCACTACCTGGCTGACAGCCCCCTCATCTCCAAG
TCCGCTTCCCTGCCCGCCTACAGAAGAAACGGGCTGCACAGGACACCCAGCGCAGACCTC
TTCCACTAC------GACAGCATGAACGCCGTCAACTGGGGCATGCGA---GAGTACAAG
ATCTACCCTTATGAACTGCTGCTGGTGACTACAAGGGGAAGAAACCGACTGCCCAAGGAC
GTGGACCGGACCCGTTTAGAGCGCCACCTGTCCCAGGAAGAGTTCTACCAAGTGTTCGGC
ATGACCATCTCTGAGTTTGACCGGCTGGCACTCTGGAAGAGGAATGAACTGAAGAAGCAA
GCCCGGCTGTTC
>RoAe|XM_016150335.1_cds_XP_016005821.1_1
CCTTATCAGCAGAATCCTTACAATCCCCGGGGCAGCTCCAATGTCATCCAGTGCTACCGA
TGTGGAGACACCTGCAAAGGGGAGGTGGTTCGAGTCCACAATAACCACTTCCACATCAGA
TGCTTCACCTGTCAAGTGTGCGGCTGTGGCCTGGCCCAGTCAGGCTTCTTCTTCAAGAAC
CAGGAGTACATCTGCACCCAGGACTACCAGCAACTCTATGGCACCCGCTGTGATAGCTGC
CGGGACTTCATCACAGGCGAGGTCATCTCTGCCCTAGGCCGGACCTACCACCCCAAGTGC
TTCGTGTGCAGCTTGTGCAGGAAGCCTTTCCCCATTGGAGACAAGGTGACCTTCAGCGGG
AAGGAATGTGTGTGTCAGACGTGCTCCCAGTCCATGACCAGCAGTAAGCCCATCAAGATC
CGTGGACCAAGCCACTGTGCTGGGTGCAAGGAGGAGATCAAGCACGGCCAGTCTCTCCTG
GCGCTGGATAAGCAGTGGCACGTTAGCTGCTTCAAATGCCAGACCTGCAGCGTCATCCTC
ACTGGAGAGTACATCAGCAAGGATGGTGTTCCGTACTGCGAGTCTGACTACCACTCCCAG
TTTGGCATTAAATGCGAGACCTGTGACCGATACATCAGCGGCAGGGTATTGGAGGCAGGA
GGGAAGCACTACCACCCAACCTGTGCCAGATGTGTACGCTGCCACCAGATGTTCACTGAA
GGGGAGGAGATGTACCTCACAGGTTCTGAGGTCTGGCACCCCATCTGCAAGCAGGCAGCC
CGGGCAGAGAAGAAGTTAAAGCACAGGCGGACGTCTGAAACTTCCATCTCACCCCCTGGA
TCCAGCATCGGGTCACCCAACCGAGTCATCTGCGCTAAAGTGGATAATGAGATCCTTAAT
TACAAAGACCTGGCAGCTCTCCCCAAGGTTAAGTCCATCTACGAGGTACAACGCCCCGAC
CTCATTTCCTACGAGCCTCATTCCAGATACACGTCTGACGAGATGCTGGAGAGATGTGGC
TATGGAGAGTCGCTGGGAACCTTGTCCCCCTACTCCCAGGACATCTACGAGAACCTGGAC
CTCCGGCAGAGACGAGCCTCCAGCCCAGGATACATTGATTCCCCCACCTACAGCAGGCAG
GGCATGTCCCCCACATTCTCCCGCTCGCCTCACCACTACTACCGCTCTGGGCCCGAGAGT
GGCCGGAGCTCTCCATACCATAGCCAGTTAGATGTGAGGTCCTCCACTCCAACCTCTTAC
CAGGCTCCCAAGCACTTTCACATCCCAGCTGGAGAAAGTAACATCTACCGGAAACCCCCG
ATCTACAAACGGCATGGTGACTTGTCGACAGCAACCAAGAGCAAAACAAGTGAAGACATC
AGCCAGGCCTCCAAGTACAGTCCAGCCTACTCACCAGACCCCTACTATGCTACGGAGTCT
GAGTACTGGACCTACCATGGCTCCCCCAAA------GTGCCCCGA------GCCAGAAGG
TTCTCGTCTGGAGGCGAGGAGGATGATTTTGACCGCAGCATGCACAAGCTCCAGAGTGGA
ATTGGCCGTCTGATTTTGAAGGAAGAGATGAAGGCCCGGTCCAGCTCCTACGCAGACCCC
TGGACCCCACCCAGGAGCTCTACCAGCAGCCGGGAGGCCCTGCACACGGCTGGCTATGAG
ATGACCCTCAATGGCTCCCCTCGGTCCCACTACCTGGCTGACAGTCCGCTCATCTCCAAG
TCCGCTTCCCTGCCTGCCTACAGAAGAAACGGGCTGCACAGGACACCCAGCGCAGACCTC
TTCCACTAC------GACAGCATGAACGCAGTCAACTGGGGCATGCGA---GAATACAAG
ATCTACCCTTACGAGCTGCTGCTGGTAACCACAAGAGGAAGAAACCGACTGCCCAAAGAT
GTGGACCGGACCCGTTTAGAGCGCCACCTGTCCCAAGAAGAGTTCTACCAAGTCTTTGGC
ATGACCATCTCCGAGTTTGACCGGCTGGCACTCTGGAAGAGGAATGAACTGAAGAAGCAA
GCCCGGCTGTTC
