# Supplementary material for: Positively selected genes in the hoary bat (Lasiurus cinereus) lineage: prominence of thymus expression, immune and metabolic function, and regions of ancient synteny
Source: PeerJ. 2022 Mar 17;10:e13130. doi: 10.7717/peerj.13130 (PMC8934532; doi:10.7717/peerj.13130)
Supplement: Supplemental Information 4 — Likely alignment errors have been manually deleted between conserved codons. Recovery of the original codon positions requires alignment to the original accessions in each orthogroup. [file peerj-10-13130-s004.zip › renamed.manual/OG0004983.manual.fas]

>EpFu|XM_028143151.1_cds_XP_027998952.1_1
GCACTGCTGCGATGGAGAGCCTACCTGCTCCACACCTGCCTCCCATTGAGGGTGGACTGC
ACATTCAGCTACCTGGAGGTCCAGGCCATGGCACTGCAGGAGACACCCCCTCAGGTTACT
TTTGAGCTGGAGTCCCTGCCTGAGCTGGTCCTGGAGTTTCCTGGTGTGGCTGCCCTGGAG
CAGTTGGCCCAGCATGTGGCTGCGGCCATCAAGAAGGTCTTCCCTCACACCACCCTTGGG
AAGCTATTCCGGAAGCCCACGCCCCCCTCCATGCTGGTTCGTCTGGAGAGAAGCAGCCCC
TCAGAGGCTACCTCACCCAGTAGCCCCTGTGGTGGCTTCTTGGAGACATACGAGGCTCTG
TGTGACTACAATGGCTTCCCTTTCCGAGAGGAGATTCAGTGG------------------
---GATGTGGACACCATCTACCATCGTCAGGGCTGCCGCCATTTCAGCCTCGGAGACTTC
AGCCACCTGGGCAGTCGGGACCTGGCATTGAGTGTGGCTGCCCTGTCCTACAACCTGTGG
TTCCGGTGTCTCTCCTGCGTGGACGTGAAGCTGAGCCTTGAGGTCTTGGAACAGATTCTG
CACATGATGAGTCAGTCGGCCCACCTGGAGGAGCTGGTGCTGGAGACCTGTGGCCTGCGG
GGAGACTTTGTCCGGCGACTGGCCCAGGTGCTGGCAGGCCACTCGAGCTCCGGGCTTCGG
GAACTCAGCCTGGCCGGGAACCTGCTGGATGACCGAGGCGTGGCTGCACTCAGCAGACAC
CTAGAGCATCGTCCTGGAGCCCTGAGGAGACTCAGCCTAGCACAGACAGGGTTGACACCT
CGAGGAATGAAAGCTCTGGGCCGGGCCCTGGCTTCCAATGCGGCCTTTGACTCGGCCCTG
ACCCACCTGGATCTTTCGGGAAACCCCGGGGCACTGGGGGCCTCGGAGGACAACGGGGGA
CTCTATAGTTTCCTGAGCCGTCCTAATGTTCTGACGGTCCTGAACCTCGCAGGCACCGAC
ACCGCCCTGGAC------------------------------------------------
------------------------------------ATTCTCTTCGCCGCGCTGTCCCGC
GGCTGCTGCGCCAGCCTCACCCACCTCGACGCTTCCAGGAATGTCTTCTCCCGCACGAAG
TCCCGGGCTGCGCCCGCCTCGCTGCAACTCTTCCTCAGTCGCGCGGGGACGCTCCGGCAC
CTGGCCCTCGCAGGCTGCAAGCTGCCCCCCGACGCGCTCAGGGCCCTTTTGGAAGGTCTC
GCGCTCAACACGCACGTGGGCGACCTGCACCTGGACCTCAGCGCTTGCGAGCTGCGCTCC
GCGGGCGCTCAGGTGATACAGGACTTAGTGTGCGATGCTGGCGCAGTGAGCTCCCTGGAT
CTGTCGGATAATGGCTTCGGCTCGGACATGGTGACTCTGGTGCTGGCCATCGGGAGGAGT
CGGTCCCTGCGACATGTGGCCCTTGGAAGGAACTTCAACGTCCGGTGCAAGGAGACCCTG
GACGACGTCCTGCACCGGATTGTCCAGCTCATGCAGGATGATGACTGTCCTCTGCAGTCT
CTGTCTGTGGCAGAGTCGAGGCTGAAGCTGGGCGCCAGCGTTCTGCTTCGGGCCCTGGCC
ACCAATCCTAACCTGACAGCCCTGGATATCAGCGGCAACGCCATGGGAGACACGGGTGCC
AAGATGCTGGCCAAGGCGCTTCGCGTTAACACCCAACTCCGGTCTGTGGTCTGGGACCGG
AATCACACATCTGCTGTGGGCCTGCTGGACGTGGCTCAGGCTCTGGAGCAGAACCGAAGC
CTGAAGGCCATGCCTCTGCCACTGACCGACGTGGCCCAGGCGCAGCGAAGCCGCCCGGAA
ATGACAGCACGTGCAGTGCATCAGATCCAAGCCTGTCTCTTGAGGAACAACCACACAGAC
CAGGCCTCTCCTGCCAGCACCTCATGCCAGCAGCCACTAGGTCGGGTCTCTAATCCCTCT
GAGCAGGAAGTGAACGAGCTTTGTCAGTCGGTGCAGGAGCTTGTGGAGCTGCTGGGCTGT
GGTGCTGGGCCTCAGGGTGAAGCCGCTGTGCACCAGGCCGAGGATGCCATCCAAAATGCC
AACTTCTCTCTCAGTATTCTCCCCATTCTATATGAGGCAGGAAGCTCCCCAAGCCATCAG
TGGCAGCTGCGGCAAAAGCTGGAGAGCCTCCTGGGGCAGGTGGGCGAGGTTTGCCGCCAC
GACATTCAGGACTTCACTCAGGCCACACTGGACACAACAAGGAGCCTCTGCCCACAGATG
CTGCAGGGACCCAGGTGGAGGGAGCAGCTAGAGGGGGTCCTGGTGGGGTCAAGGGGCCTC
CCAGAGCTGCTCCCAGAGCACCTGCTGCAAGATGCCTTCACTAGACTCAGGGACATGCGG
CTGTCAGTCACGGGGTCCTTGGCAGAGAGCATTGTGGCTCAAGCTCTGGCGGGTCTGAGT
GCAGCGCAGGATCGGCTGGTGGAGAGTCTGGCTCAGCAGACAACAGTGGCAATGCCCTCT
GCCACACTGGCCCTGGAAGAAGGCCAGCCCACCCCCTTTGGGCCTGGAAAATTGGAAGGC
CTTTTCTTCCCTGACAGTCCTCCACAGAGATGGCCTGAGTCCAACCCCTGTCTTCACCTG
GTTCCCTCCACTCACAGTGCTGCTGAGGAACCGGAGCCCGAGCTGGCGGCTCCTGGAGAG
GATGCGGAGCCGCAGGCGGGCCCATCTGCACGCGGCTCTCCGAGCCCTGCCGCTCCCGGG
GCCCCTGCCGGCCCGCTGCCTCGCATGGACCTGCCACCCTCCGGGCAGCCTCTGCGCCAT
CCGACCAGGGCCCGACCACGGCCCAGGCGCCAGCACCACCACCGCCCGCCACCTGGGGGC
CCTCAGGTGCCCCCAGCGTTGCCGCAGGAAGGAAATGGGCTCAGTGCCCGAGTGGATGAG
GGTGTGGAAGAATTCTTCTCCAAAAGGCTGATCCAGCAGGATCGCCTCTGGGCCCCTGAG
GAGGACCCAGCCACCGAGGGTGGCACCACCCCTGTCCCCCGTACACTGCGAAAGAAGCTG
GGCACCCTCTTTGCCTTCAAGAAGCCTCGTTCAACACGGGGGCCACGGCCTGATCTAGAG
ACCAGCCCTGGGGCAGCTGCCCGCACTCGAAAAACCACACTTGGGGACCTACTGCGGCCA
CCAGCCCGCCCTGGCCGTGGGGAGGAGCCTGGTGGGGCCGAAGGGGGCACTGGCAGCCCT
GACCCTGCCCGTAGGAGCCGGCCTCGCTACACTCGGGAAAGCAAGGCCTACTCAATGATA
CTGCTACCTGCTGAGGAGGAGGAGGCAACACTGGGTGCCAGACCTGACAAGAGGCGGCCT
CTGGAGCGAGGAGACACAGAACTGACCCCATCCTTTGAACAGAGGGTACAAGTGATGCTG
CAGAGGATTGGCGTGAGCAGGGGCAGCGGGAGTGCCGAAGGAAAGAGGAAACAAAGCAAA
GATGGAGAGATCAAGAAGGCTGGCTCAGATGGGGACATTATGGACAGTTCCTCGGAGGCC
CCTCCCATCTCTATCAAGTCCCGCACCCATTCCGTGTCTGCTGACCCCTCATGCAGACCT
GGGCCAGGGGGCCAGGGGCCTGAGTCCACCACCTGGAAGACACTGGGGCAGCAGCTGAAT
GCAGAGCTTAGGAGCCGTGGTTGGGGCCCACACGACGGTCCAGGACCCCCTTCCCCTTGT
CCCAGCCCTCGAAAACCCAGTCCCTCCCCAGACAGCCTGGGCCTCCCAGAGGATCCTTGT
TTGGGCCCCAGAAATGAAGATGGC------CAGCTGAGGCCGAGGCCTCTCTCGGCAGGG
CGACGAGCAGTGTCTGTGCATGAGGACCAGCTCCAGGCCCCTGTTGAACGACCTTTAAGG
CTGCAGCGGTCCCCTGTCCTCAAGCGAAGGCCAAAGCTTGAGGCACCCCCATCTCCAAGC
CTAGGATCTGGCCTTGAAGCCGAGCCTCTGCTCCCACAGGATACAGAGCCCTCCAGCCCC
GAGCGGAGCCCACCCTCCCCAGCCACAGACCAAAGAGGCGGC---CCCAACCCC
>HiAr|XM_019655531.1_cds_XP_019511076.1_1
GCATTGCTGCGATGGAGAGCCTACCTGCTCCATACCTGCCTCCCCCTGAGGGTGGACTGT
ACATTCAGCTACCTGGAGGTCCAGGCCATGGCGCTGCAGGAGACACCCCCTCAGGTCACC
TTTGAGCTGGAGTCCTTGCCTGAGCTGGTCCTGGAGCTTCCTGGTGTGGCTGCCCTGGAA
CAGCTGGCCCAGCACATCGCTGCAGCCATCAAGAAGGTCTTCCCTCGCTCGACCCTTGGG
AAGCTATTCCGGAGACCCACGCCCCCCTCCATGCTGGCTCGTCTGGAGAGAAGCAGCCCC
TCAGAGGCCACTTCACCCAGTAGGCCCTGTGGTGGCTTCCTGGAGACATACGAGGCTCTG
TGTGACTACAATGGCTTCCCTTTCCAAGAGGAGATTCAGTGG------------------
---GATGTGGACACCATTTACCATCGTCAGAGCTGCCGCCATTTCAGCCTAGGAGACTTC
AGCCATCTGGGCAGTCGGGACCTGGCCTTGAGTGTTGCTGCTCTGTCCTACAACCTGTGG
TTCCGGTGCCTCTCCTGTGTGGACATGAAGCTGAGCCTTGAGGTCTTGGAACAGATTCTG
CACATGATGAGTCAGTCGTCCCACCTGGAGGAGCTGGTGCTGGAGACCTGTGGCCTGAGG
GGAGACTTTGTGCGGAGACTGGCCCAGGCGCTGGCAGGACACTCGAGCTCTGGGTTGCGA
GAGCTCAGCCTGGCAGGGAACCTGCTGGATGACCGAGGCATGGCTGCACTTAGCAGACAC
CTAGAACATCGTCCTGGAGCCCTGAGGAGACTCAACCTAGCACAGACAGGGTTGACGCCT
CGAGGAATGAGGGCTCTGGGCCGGGCACTGGCTTCCAATGCAGACTTTGACTCTGCCCTG
ACCCACCTGGACCTTTCTGGGAACCCAGGGGCTCTGGGGGCCTCAGAGGACAATGGGGGC
CTCTATAGTTTCCTGAGCCGTCCTAACGTTCTGACATTCCTGAATCTCGCAGGCACCGAC
ACCGCCCTGGAC------------------------------------------------
------------------------------------ACTCTCTTTGCGGCGCTATCCCGC
GGCTGCTGTGCCAACCTCACCCACCTGGACGCTTCGAGGAACGTCTTCTCCCGCACGAAG
TCTCGGGCTGCGCCCGCCGCTTTGCAACTCTTCCTCAGCCGCGCGGGTACGCTTAGGCAC
CTGGGCCTGGCGGGCTGCAAGCTGCCCGCGGACGCGCTCAGGGCCCTTTTAGAAGGTCTC
GCGCTCAACACGCACATGGCGGACCTGCACCTGGACCTCAGCGCTTGTGAGCTGCGCTCA
GCCGGTGCCCAGGTGATACAGGACTTAGTGTGTGATGCTGGAGCAGTGAGCTCCCTGGAT
CTGTCAGATAATGGCTTCGGCTCAGACATGGTGACTCTGGTGCTGGCCATCGAGAGGAGT
CGGTCCCTGCGACATGTGGCGCTTGGAAGGAACTTCAATGTCCGGTGCAAGGAGACCCTG
GACGACGTTCTGCACCGGATTGTCCAACTTATGCAGGATGACGACTGTCCCCTGCAGTCT
CTGTCTGTGGCTGAGTCAAGGCTGAAGCTGGGCGCCAGCGTCCTGCTCCGGGCCCTGGCC
ACCAATCCTAACCTGACAGCGCTGGATATCAGTGGCAACGCCATGGGAGACACGGGTGCC
AAGATGTTGGCCAAGGCGCTTCGGGTTAACACCAGGCTCCGGTCTGTAGCCTGGGACCGG
AACCACACGTCTGCTGGGGGCCTGCTGGACGTGGCGCAGGCTCTGGAGCAGAACCGAAGC
CTGAAGGTCATGCCTCTGCCACTGACCGACGTGGCTCAGGCGCAGCGCAGCCGCCCAGAA
CTGACAGCACGTGCAGTGAATCAGATCCAAGCCTGTCTCTTGAGAAACAACCGCACGGAT
CACGCTTCTTCTGCTTGCACTTCCTGCCAGCAGCCACTAGGTCTGGTCTCGAACCCCTCC
GAACAGGAAGTGAACGAACTGTGTCAGTCGGTGCAGGAGCATGTGGAGCTTCTGGGCTGT
GGAGCTGGGCCCCAGGGTGAAGCCGCTGTGCACCAGGCCGAGGATGCCATCCAAAATGCC
AACTTCTCTCTCAGCATTCTCCCCATTCTATATGAGGCAGGAAGCTCCCCAAGTCATCAA
TGGCAACTTCGGCAGAAGCTGGAGGGCCTCCTGGGTCAGGTGGGCGAGGTCTGCCGCCAG
GACATTCAGGACTTCACTCAGGCCACACTGGACACAACAAGGAGCCTCTGCCCACAGATG
CTGCAGGGACCCAGGTGGAGGGAGCAGCTAGAGAGGGTCCTGGTAGGCTCAAGGGGCCTC
CCAGAGCTGCTCCCAGAGCACCTGTTGCAAGATGCCTTTACTAGGCTCAGGGATATGAGG
CTGTCAGTCACAGGGTCCTTGGCAGAGAGCATTGTGGCTCAAGCTCTGGCGGGTTTGAAT
GCAGCCCGGGATCGGCTGGTGGACAGTCTGGCTCAGCAGGCAACAGTGGCAATGCCCCCT
GCCATACCAGCACTGGATGGAGGCCAGCCCAGCCCCTTTGGGCCTGGGGAATTGGAAGGC
CTTTTCTTCCCTGACAATCCTCCACAGAAATGGCCTCAATCTAACCACTGTCTTCACCTG
TTACCCTCCACTCACAGTGCTGCTGGGGAACCGGATTCCGAGCTGGCGGCTCCTGGAGAG
GATGCGGAGCCGCAGGCAGGCCCATCCGCACGCGGCTCTCCGAGCCCCGCTGCTCCTGGG
CCCCCAGCCGGCCCTCTGCCTCGCATGGACCTGCCACCCGCCGGGCATCCCCTGCGCCAT
CCTACCAGGGCCAGGCCACGGCCACGGCGCCAGCACCACCACCGCCCGCCGCCTGGAGGC
CCCCAGGTGCCCCCAGCCCTGCCGCAGGAAGGGAATGGGCTCAGTGCCCGCGTGGACGAG
GGCGTGGAAGAATTCTTCTCAAAAAGGCTGATCCAGCAGGATCGCCTCTGGGCCCCCGAG
GAAGACCCAGCCACCGAGGAGGGTACCACCCCTGTACCCCGTACACTGCGAAAGAAGCTG
GGCACCCTCTTTGCCTTCAAGAAGCCTCGTTCAACGCGGGGGCCACGGCCTGATCTAGAG
ACCAGCCCTGGGACAGCTTCCCGCACTCGAAAAACCACACTTGGGGACCTTTTGCGGCCA
CCAGCCCGTCCTGGCCGTGGTGAGGAGCCTGGTGGGGCTGACGGGGGCACCAGCAGCCCT
GACCCTGCCCGCAGGAGCCGCCCTCGCTACACCCGTGAAAGCAAGGCCTACTCAATGATA
CTGCTACCTGCTGAGGAGGAGGAGGCTACACTGGGTACTAGACCTGACAAGAGACGGCCC
CTGGAACGGGGAGACACAGAACTGGCCCCGTCCTTTGAACAGCGGGTACAAGTAATGCTG
CAGAGGATCGGCGTGAGCAGAGGCAGCGGGAGTGCCGAAGGCAAGAGGAAGCAAAGCAAA
GATGGAGAGATCAAGAAGGCTGGCTCAGATGGTGACATTATGGATAGTTCATCTGAGGCC
CCTCCCATCTCGATCAAGTCCCGCACCCACTCCGTGTCTGCTGATCCCTCATGCAGACCT
GGGTCAGGGGGTCAGGGGCCTGGGTCTGCCACGTGGAAGACACTGGGGCAGCAGCTGAAT
GCAGAGCTTAGGAGCCGTGGTTGGGGCCCACAGGATGGTCCAGGCCCCCCTTCTCCTTGT
CCCAGCCCCCGAAAAGCCAGCCCCTCCCCAGACAGCCTGGGCCTCCCAGAGGATCCTTGC
TTGGGCCCCAGGAATGAAGATGGC------CATTTGAGGCCGAGCCCTCTCTCGGCAAGG
CGACGAGCAGTGTCTGTGCATGAGGACCAGCTTCAGGCCCCCGTTGAAAGGCCCCTGAGG
CTGCAGCGCTCCCCTGTCCTCAAGCGCAGGCCAAAGCTTGAGGCACCCCCGTCTCCAAGC
CTAGGATCTGGCCTTGGAGCCGAGCCTCCACCCCTACAGCCTACAGAGCCCTCCAGCCCT
GAGCGGAGTCCACCCTCCCCAGCCACAGACCAAAGAGGCGGCGGCCCCAACCCC
>LaCi|626-exonerate_protein2genome-gene-56.4-mRNA-1
GCGCTGCTGCGATGGAGGGCCTACCTGCTCCACACGTGCCTCCCACTGAGGGTGGACTGC
ACGTTCAGCTACCTGGAGGTCCAGGCCATGGCCCTGCAGGAGGCACCCCCGCAGGTTACT
TTTGAGCTGGAGTCGCTGCCGGAGCTGGTCCTGGAGTTTCCGGGGGTGGCTGCCCTGGAG
CGGCTGGCCCAGCACGTGGCCGCGGCCATCAGGAAGGTCTTCCCTCACTCCACCCTGGGG
AAGCTGTTCCGGAAGACCACGCCCCCCTCTCTGCTGGTTCGCCTGGAGAGGAGCAGCCCC
TCAGAGGCTGCCTGCCCCAGTAGCCCCTGTGGTGGCTTCTTGGAGACGTACGAGGCGCTG
TGCGACTACAACGGCTTCCCTTTCCGAGAGGAGATTCAGTGG------------------
---GATGTGGACGCCATCTACCGTCGCCAGGGCTGCCGCCACTTCAGCCTCGGAGACTTC
AGCCACCTGGGCAGTCGGGACCTGGCCTTGAGCGTGGCCGCGCTGTCCTACAACCTGTGG
TTCCGGCGTCTCTCCTGCGTGGACGTGAAGCTGAGCCTGGAGGTGTTGGAACAGATTCTG
CACCTGATGAGTCAGTCGTCCCACCTGGAGGAGCTGGTGCTGGAGGCCTGTGGCCTGCGG
GGAGACTTTGTGCGGCGACTGGCCCAGGCGCTGGCCGGCCACGCGGGCTCCGGGCTCCGG
GAGCTGAGCCTGGCTGGGAACCTGCTGGACGACCGAGGCCTGGCTGCACTCAGCAGACAC
CTAGAGCACCGTCCTGGAGCCCTCAGGAGACTCAGCCTGGCGCAGACAGGGTTGACCCCG
CGAGGAATGAAAGCTCTCGGCCGGGCCCTGGCCTCCAATGCGGCCTTTGACTCGGCCCTG
ACCCACCTGGATCTTTCGGGAAACCCCGGGGCCCTGGGCGCCTCGGAGGACAACGGGGGG
CTCTACAGTTTCCTGCGCCGCCCCAACGTCCTGGCGGCCCTGAACCTCGCGGGCACCGAC
GCCGCCCTGGAC------------------------------------------------
------------------------------------ATTCTCTTCTCCGCGCTGTCCCGC
GGCTGCTGCGCCAGCCTCACCCACCTGGACGCCTCCAGGAACGTCTTCTCCCGCACCAAG
TCCCGGGCGGCGCCCGCCTCCCTGCAGCTCTTCCTGAGCCGCGCGGGGGCGCTCCGGCGC
CTGGTCCTTGCCGGCTGCAGGCTGCCCCCCGACGCGCTCAGGGCCCTTTTGGAAGGTCTC
GCGCTCAACACGCACCTGGGCGACCTGCACCTGGACCTCAGCGCTTGCGAGCTGCGCTCG
GCGGGCGCTCAGGTGATCCAGGACCTGGTGTGCGACGCCGGCGCCGTGAGCTCCCTGGAC
CTGTCGGATAACGGCTTCGGCTCGGACATGGTGACCCTGGTGCTGGCCATCGGGAGGAGT
CGGTCCCTGCGACATGTGGCCCTTGGAAGGAACTTCAACGTCCGGTGCAAGGAGACCCTG
GACGACGCCCTGCACCGGATTGTCCAGCTCATGCAGGACGATGACTGTCCCCTGCAGTCC
CTGTCTGTGGCAGAGTCCAGGCTGAAGCTGGGCGCCAGCGTTCTGCTTCGGGCGCTGGCC
ACCAATCCGAACCTGACGGCCCTGGATCTCAGCGGCAACGCCATGGGCGACGCGGGCGCC
AAGATGCTGGCCAAGGCGCTTCGAGTTAACACCCGGCTCCGGTCCTTGGTCTGGGACCGG
AATCACACATCGGCTCTGGGCCTGCTGGACGTGGCTCAGGCCCTGGAGCAGAACCGAAGC
CTGAAGGCCATGCCTCTGCCACTGACCGACGTGGCCCAGGCGCAGCGAAGCCGCCCGGAA
ATGACAGCACGTGCAGTGCATCAGATCCAAGCCTGTCTCTTGAGGAACAACCACACAGAC
CAGGCCTCTCCTGCCAGCACCTCATGCCAGCAGCCACTAGGTCGGGTCTCTAATCCCTCC
GAGCAGGAAGTGAACGAGCTTTGTCAGTCGGTGCAGGAGCTCGTGGAGCTGCTGGGCTGT
GGTGCTGGGCCTCGGGGTGAAGCCGCTGTGCACCAGGCGGAGGATGCCATCCAAAATGCC
AACTTCTCTCTCAGTATTCTCCCCATTCTATATGAGGCAGGCAGCTCCCCAAGCCATCAG
TGGCAGCTGCGGCAAAAACTGGAGAGCCTCCTGGGGCAGGTGGGCGAGGTTTGCCGCCAC
GACATTCAGGACTTCACTCAGGCCACACTGGACACAACAAGGAGCCTCTGCCCACAGATG
CTGCAGGGACCCAGGTGGAAGGAGCAGCTAGAGGGGGTCCTGGTGGGCTCAAGGGGCCTC
CCAGAGCTGCTCCAAGAGCACCTGCTGCAAGATGCCTTCACTAGACTCAGGGACATGCGG
CTGTCAGTCACAGGGTACTTGGCAGAGAGCATTGTGTCTCAAGCTCTGGAAGGTCTGAGT
GCAGCGCAGGATCGGCTGGTGGAGAGTCTGGCTCAGCAGACAGCTATGGCATTGCCCTCT
GCCACACTGGCCCTGGAAGAAGGCCAGCCCACCCCCTCTGGGCCTGGGAAATTGGAAGGC
CTTTTCTCCCCTGACAGTCCTCCCCAGGAATGGCCCGAGTCCAACCCCTGTCTTCACCTG
GCTCCCTCCGCTCGCAGTGCTGCTGAGGACCCGGAGCCCGAGCTGGCGGCTCCTGGAGAG
GATGCGGAGCCGCAGGCAGGCCCATCTGCACGCGGCTCTCCGAGCCCTGCCGCTCCCGGG
GCCCCCGCCGGCCCGCTGCCTCGCATGGACCTGCCACCCTCCGGGCAGCCTCTGCGCCAT
CCGACCAGGGCCCGGCCACGACCCAGGCGCCAGCACCACCACCGCCCGCCACCTGGGGGC
CCTCAGGTGCCCCCAGCGTTGCCGCAGGAAGGAAATGGGCTCAGTGCCCGAGTGGATGAA
GGTGTGGAAGAATTCTTCTCCAAAAGGCTGATCCAGCAGGATCGCCTCTGGGCCCCCGAG
GAGGACCAAGCCTCCGAGGGGGGCACCACTCCTGTCCCCCGGACACTGCGAAAGAAGCTG
GGCACCCTCTTTGCCTTCAAGAAGCCTCGTTCAACACGGGGCCCACGGCCTGATCTAGAG
ACCAGCCCCGGGGCAGCTGCCCGCACTCGGAAAACCACGCTTGGGGACCTACTGCGGCCG
CCAGCCCGCCCTGGCCGCGGGGAGGAGCCTGCTGGGGCTGAAGGGGGCACTGGCAGCCCT
GACCCTGCCCGGAGGAGCCGGCCTCGCTACACCCGGGAAAGCAAGGCCTACTCCATGATA
CTGCTGCCTGCTGAGGAGGAGGAGGCGACGTTGGGTGCCAGACCTGACAAGAGGCGGCCT
CTGGAGCGAGGAGAGACAGAACTGACCCCATCCTTTGAACAGAGGGTACAAGTGATGCTG
CAGAGGATTGGCGTGAGCAGAGGCAGCGGGAGTGCCCAAGGAAAGAGGAAACAAAGCAAA
GATGGAGAGATCAAGAAGGCTGGCTCAGATGGGGACATTATGGACAGTTCCTCGGAGGCC
CCTCCCATCTCTATCAAGTCCCGCACCCACTCCGTGTCTGCTGACCCCTCATGCAGACCT
GGGCCAGGAGGCCAGGGACCTGAGTCCACCACCTGGAAGACACTGGGGCAGCAGCTGAAT
GCAGAGCTTAGGAGCCGTGGTTGGGGCCCACACGACGGTCCGGGACCCCCTTCCCCTTGT
CCCAGCCCTCGAAAACCTAGTCCCTCCCCAGACAGCCTAGGCCTCCCAGAGGATACTTCC
TTGGGCCCCAGAAATGAAGATGGCCAGCTGAGGCTGAGGCCGAGGCCTCTCTCGGCAGGG
CGACAAGCAGTGTCCGTGCATGAGGACCAGCTCCAGGCCCCTGTTGAACGGCCTTTAAGG
CTGCAGCGGTCGCCTGTCCTCAAGCGAAGGCCAAAGCTTGAGGCACCCCCGTCACCAAGC
TTAGGATCTGGCCTTGAAGCCGAGCCTCTGCTCCCACAGTCTACAGAGCCCTCCAGCCCT
GAGCGGAGCCCACCCTCCCCAGCCACAGACCAAAGAGGCGGC---CCCAACCCT
>MyLu|XM_023763055.1_cds_XP_023618823.1_1
GCGCTGCTGCGATGGAGAGCCTACCTGCTGCACACCTGCCTCCCATTAAGGGTGGACTGC
ACATTCAGCTACCTGGAGGTCCAGGCCATGGCACTGCAGGAGACACCCCCTCAGGTCACT
TTTGAGCTGGAGTCCCTGCCTGAGCTGGTCCTGGAGTTCCCTGGTGTGGCTGCCCTGGAA
CAGCTGGCCCAGCACGTCGCTGCGGCCATCAAGAAGGTCTTCCCTCACTCCACCCTGGGG
AAGCTGTTCCGGAAGCCCACGCCCCCCTCCATGCTGGTTCGTCTGGAGAGAAGCAGCCCC
TCAGAGGCTACCGCACCCAGTAGCCCCTGTGGTGGCTTCTTGGAGACGTACGAGGCTCTG
TGTGACTACAATGGCTTCCCTTTCCGAGAGGAGATTCAGTGG------------------
---GACGTGGACACCATCTACCATCGTCAGGGCTGCCGCCATTTCAGCCTCGGAGACTTC
AGCCACCTGGGCAGTCGGGACCTGGCATTGAGCGTGGCTGCCCTGTCCTACAACCTGTGG
TTCCGGTGTCTCTCCTGTGTGGACGTGAAGCTGAGCCTTGAGGTCTTGGAACAGATTCTG
CACATGATGAGTCAGTCGGCCCACCTGGAGGAGCTGGTGCTGGAGACCTGTGGCCTGAGG
GGAGACTTTGTCCGGCGACTGGCCCAGGCGCTGGCAGGCCACTCGAGCTCCGGGCTGCGG
GAACTCAGCCTGGCGGGGAACCTGCTGGATGACCGAGGCGTGGTTGCACTCAGCAGATAC
CTGGAGCATCGTCCTGGAGCCCTGAGGAGACTCAGCCTAGCACAGACAGGGTTGACACCT
CGAGGAATGAAAGCTCTAGGCCGGGCACTGGCCTCCAACGCCGCCTTTGACTCGGCCCTG
ACCCACCTGGATCTTTCTGGAAACCCCGGGGCACTGGGGGCCTCGGAGGACAACGGGGGC
CTCTACAGTTTCCTGAGCCGCCCTAACGTCCTGACAGTCCTGAATCTCGCCGGCACCGAC
ACCGCCCTGGAC------------------------------------------------
------------------------------------ATTCTCTTCGCCGCGCTGTCCCGC
GGCTGCTGCGCCAGCCTCACCCACCTCGATGCTTCCAGGAATGTCTTCTCCCGCACGAAG
TCCCGGGCGGCGCCCGCCTCGCTGCAGCTCTTCCTCAGCCGCGCGGGGGCGCTGCGGCAC
CTGGCCCTTGCAGGCTGCAAGCTGCCCCCCGACGCGCTCAGGGCCCTTTTGGAAGGTCTC
GCGCTCAACACGCACATGGGCGACCTGCACCTGGACCTCAGCGCTTGTGAGCTGCGCTCA
GCGGGCGCCCAGGTGATCCAGGACTTAGTGTGCGATGCTGGCGCAGTTAGCTCCCTGGAT
CTGTCGGATAACGGCTTCGGCTCGGACATGGTGACTCTGGTGCTGGCCATCGGGAGGAGT
CGGTCCCTGCGACACGTGGCCCTTGGAAGGAACTTCAACGTCCGGTGCAAGGAGACCCTG
GACGACGTCCTGCACCGGATTGTCCAGCTCATGCAGGATGACGACTGTCCGCTGCAGTCT
CTGTCTGTGGCCGAGTCGAGGCTGAAGCTGGGCGCCAGTGTTCTGCTTCGGGCCCTGGCC
ACCAATCCTAACCTGACAGCCCTGGATATCAGCGGCAACGCCATGGGAGACACGGGTGCC
AAGATGCTGGCCAAGGCGCTACGAGTTAACACCCGACTCCGGTCTGTGGTCTGGGACCGG
AATCACACATCTGCTCTGGGCCTGCTGGACGTGGCTCAGGCTCTGGAGCAGAACCGAAGC
CTGAAGGCCATGCCTCTGCCACTGACCGACGTGGCCCAGGCGCAGCGAAGCCGCCCGGAA
ATGACAGCACGTGCAGTGCATCAGATCCAAGCCTGTCTCTTGAGGAACAACCACACAGAC
CAGGCCTCTCCTGCCAGCACCTCATGCCAGCAGCCACTCGGTCGGGTCTCTAATCCCTCT
GAGCAGGAAGTGAACGAACTTTGCCAGTCGGTGCAGGAGCTTGTGGAGCTGCTGGGCTGT
GGTGCTGGGCCTCAGGGTGAAGCCGCTGTGCACCAGGCCGAGGATGCCATCCAAAATGCC
AACTTCTCTCTCAGTATTCTCCCCATTCTATATGAGGCAGGAAGCTCCCCAAGCCATCAG
TGGCAGCTGCGGCAAAAGCTGGAGGGCCTCCTGGGGCAGGTGGGCGAGGTCTGCCGCCAG
GACATTCAGGACTTCACTCAGGCCACACTGGACACAACAAGGAGCCTCTGCCCACAGATG
CTGCAGGGACCCAGGTGGAGGGAGCAGCTAGAGGGGGTCCTGGTGGGCTCAAGGGGCCTC
CCAGAGCTGCTCCCAGAGCACCTGCTGCAAGATGCCTTCACTAGACTCAGGGACCTGCGG
CTGTCAGTCACAGGGTCCTTAGCAGAGAGCATTGTGGCTCAAGCTCTGGCGGGTCTGAGT
GCAGCACAGGATCGGCTGGTGGAGAGTCTGGCTCAGCAGACAACAGTGGCAATGCCCTCT
GCCACACTGGCCCTGGAAGAAGGCCAGCCCACCCCCTTTGGGCCTGGGAAGTTGGAAGGC
CTTTTCTTCCCTGACAGTCCTCCACAGAAATGGCCTGAGTCCAGCCCCTGTCTGCACCTG
GTTCCCTCCACTCACAGTGCTGCTGAGGAACCGGAGCCCGAGCTGGCGGCTCCTGGAGAG
GATGCGGAGCCGCAGGCGGGCCCATCTGCACGCGGCTCTCCGAGCCCTGCCGCTCCCGGG
GCCATTGCCGGCCCGCTGCCTCGCATGGACCTGCCACCCTCCGGGCAGCCTCTGCGCCAT
CCGACCAGGGCCCGGCCACGGCCCAGGCGCCAGCACCACCACCGCCCGCCGCCTGGGGGC
CCTCAGGTGCCCCCAGCGTTGCCGCAGGAAGGAAATGGGCTCAGTGCCCGAGTGGATGAG
GGCGTGGAAGAATTCTTCTCCAAAAGGCTGATCCAGCAGGATCGCCTCTGGGCCCCTGAG
GAGGACCCAGCCACCGAGGGTGGTACCACCCCTGTCCCCCGTACACTGCGAAAGAAGCTG
GGCACCCTCTTTGCCTTCAAGAAGCCTCGTTCAACACGGGGGCCACGGCCTGATCTAGAG
ACCAGCCCTGGGGCAGCTGCCCGCACTCGAAAAACCACACTTGGGGACCTACTGCGGCCA
CCGGCCCGCCCTGGCCGTGGGGAGGAGCCTGGTGGGGCTGAAGGGGGCACCGGCAGCCCT
GACCCTGCTCGCAGGAGCCGGCCTCGCTACACTCGGGAAAGCAAGGCCTACTCGATGATA
CTGCTGCCTGCTGAGGAGGAGGAGGCAGCATTGGGTGCCAGACCTGACAAGAGGCGGCCT
CTGGAGCGAGGAGACACAGAACTGACCCCATCCTTTGAACAGAGGGTACAAGTGATGCTG
CAGAGGATTGGCGTGAGCAGAGGCAGCGGGAGTGCCGAAGGGAAGAGGAAACAAAGCAAA
GATGGAGAGATCAAGAAAGCTGGCTCAGATGGGGACATTATGGACAGTTCCTCGGAGGCC
CCTCCCATCTCTATCAAGTCCCGCACCCACTCCGTGTCTGCTGACCCCTCATGCAGACCT
GGGCCAGGGGGCCAGGGGCCTGAGTCCACCACCTGGAAGACACTGGGGCAGCAGCTGAAT
GCAGAGCTTAGGAGCCGTGGTTGGGGCCCACACGATGGTCCAGGACCCCCTTCCCCTTGT
CCCAGCCCACGAAAAGCCAGTCCCTCCCCAGACAGCCTGGGCCTCCCAGAGGATCCTTGC
TTGGGCCCCAGAAATGAAGATGGC------CAGCTGAGGCCGAGGCCTCTCTCGGCAGGG
CGACGGGCAGTATCTGTGCATGAGGACCAGCTCCAGGCCCCTGTTGAACGGCCTTTAAGG
CTGCAGCGGTCCCCTGTCCTCAAGCGAAGGCCAAAGCTTGAGGCACCCCCGTCACCAAGC
CTAGGATCTGGCCTTGAAGCCGAGCCTCTGCTCCCACAGTATACAGAGCCCTCCAGCCCT
GAGCGGAGTCCACCCTCCCCAACCACAGACCAAAGAGGCGGC---CCCAACCCC
>PhDi|XM_028501989.1_cds_XP_028357790.1_1
GCACTGCTTCGCTGGAGAGCCTACCTGCTCCACACCTGCCTCCCACTGAGGGTGGACTGC
ACGTTCAGCTACCTGGAGGTCCAGGCCATGGCACTGCAGGAGACACCCCCTCAGGTCACG
TTTGAGCTGGAGTCCCTGCCAGAGCTGGTCCTGGAGTTTCCCGGTGTGGCAGCCTTGGAA
CAGCTGGCCCAGCACATCGCTGCGGCCATCAAGAAGGTCTTCCCTCGCTCTGCCCTTGGG
AAACTATTCCGGAGGCCCACACCCCCCTCCATGCTGGTTCGTCTAGAGAGAAGCAGCCCC
TCCGAGACCACTGCACCCAGTAGCCCCTGTGGTGGCTTCTCGGAGACATACGAGGCTCTG
TGTGACTACAATGGCTTCCCTTTCCGAGAGGAGATTCAGTGG------------------
---GACGTGGACACTGTCTACCACCGTCAGGGCTGCCGCCATTTCAGCCTGGGAGACTTC
AGCCATCTGGGCAGTCGGGACCTGGCGCTGAGTGTGGCTGCCCTGTCCTACAACCTGTGG
TTCCGGTGTCTCTCCTGCGTGGACATGAAGCTGAGCCTTGAGGTCCTGGAACAGATTCTG
CACATGATGAGTCAGTCGTCTCACCTGGAGGAGCTGGTGCTGGAGACCTGTGGCCTGAGG
GGAGAGTTTGTGCGGCGACTGGCCCAGGCGCTGGCAGGGAACGGGAGCTCTGGGCTTCAG
GAGCTCAGCCTGGCGGGGAACCTGCTGGATGACCGAGGCGTGGCTGCGCTCAGCAGACAC
CTAGAACGTCGGCCTGGAGCCCTGAGGAGACTCAGCCTGGCACAGACAGGGTTGACGCCT
CGAGGAATGAAGGCTCTAGGCCGGGCCCTGGCTTCCAATGCGGCCTTTGACTCTGCCCTG
ACCCACCTGGACCTTTCCGGGAACCCGGGGGCACTGGGGGCCTCGGAGGATAATGGGGGA
CTCTACAGTTTCCTGAGCCGCCCTAACGTTCTGACCTTCCTGAATCTCGCAGGCACCGAC
ACCGCCCTGGACACAGTGAGGGGTGGGTGGACTGGAGGGCCAAGCTGGCGGGGAGGGCGC
AATCCTCCGGCCGGTGCAGCCCACACCCTCCTCCTGCAGCTCTTCGCCGCCCTGTCCCGC
GGCTGCTGCGCCAGCCTCACCCACCTCGACGCCTCGAGGAACGTCTTCTCCCGCACGAAG
TCCCGGGCTGCGCCCGCCGCGCTGCAACTCTTCCTCAGCCGCGCCGGGACGCTCCGGCAC
CTGAACCTGGCGGGCTGCAAGCTGCCCCCCGACGCGCTCAGGGCCCTTTTGGAAGGTCTA
GCGCTCAACACGCACATGAGCGACCTGCACCTGGACCTCAGCGCCTGTGAGCTGCGCTCT
GCGGGCGCTCAGGTGATACAGGACTTAGTGTGCGATGCTGGCGCGGTGAGCTCCCTGGAT
CTGTCAGACAACGGCTTCGGCTCCGACATGGTGACTCTGGTGCTGGCCATCGGGAGGAGT
CGGTCCCTGAGGCATGTGGCGCTTGGAAGGAACTTCAACGTTCGGTGCAAGGAGACCCTG
GACGACGTGCTGCACCGGATTGTCCAGCTCATGCAGGATGACGACTGTCCTCTGCAGTCT
CTGTCTGTGGCTGAGTCGCGGCTGAAGCTGGGAGCCAGCGTCCTGCTTCGGGCTCTGGCC
ACCAACCCTAACCTGACAGCTCTGGATGTCAGCGGCAACGCCATGGGGGACACGGGTGCC
AAGATGCTGGCCAAGGCGCTTCGGGTTAACACCAGACTCCGGTCTGTAGTCTGGGACCGT
AATCACACGTCTGCCCTGGGCCTGCTGGACGTGGCGCAGGCCCTGGAGCAGAACCGAAGC
CTGAAGGCCATGCCTCTGCCACTGTCCGACGTGGCCCAGGCGCAGCGCAGCCGCCCGGAA
CTGACAGCACGTGCAGTACATCAGATCCAAGCTTGTCTCTTGAGGAACAACCACACAGAC
CACGTCTCTCCTGCCAGCGCCTCCTACCAGCAGCCACTGGGTCTGGTCTGCAGCCCCTCT
GAGCAGGAAGTGAACGAGCTGTGCCAGGCGGTGCAGGAGCACGTGGAGCTGCTGGGCTGC
GGGGCCGGGCCCCAGGGCGACGCCGCCGTGCACCAGGCCGAGGACGCCATCCAAAACGCC
AACTTCTCTCTCAGCATTCTCCCCATTTTATATGAGGCGGGAAGCTCCCCAAGCCATCAA
TGGCAGCTACGGCAGAAGCTGGAGGGCCTCCTGGGGCAGGTGGGTGAGGTCTGCCGCCAG
GACATTCAGGACTTCACTCAGGCCACACTGGACACAACAAGGAGCCTCTGCCCACAGATA
CTGCAGGAGCCCAGGTGGAGGGAGAAGCTAGAGGGGGTCCTGGCGGGCTCAAGGGGCCTC
CCAGAGCTGCTCCCAGAGCACCTGCTGCAAGATGCCTTCACTAGACTCAGGGACATGCGG
TTGTCGGTGACAGGGTCCTTGGCAGAGAGCATTGTGGCTCAAGCGCTGGCAGGTCTGAGT
GCAGCCCTGGATCGGCTGGTAGAGAGTCTGGCTCAGCAGACAACAATGGCAATGCCCTCT
GCCATACCGGCCCTGGAAGAAGGCCAGCCCACCCACTTTGGTCCTGGGGAACTGGAAGGC
CTTTTCTTCCCTGACAGTCCTCCACAGAAGTGGCCTGCGTCCAACCACTGCCTTCACCCT
GTCCCCTCCATTCACAGTGCTGCTGAGGAACCGGAGCCCGAGCTGGCGGCTCCTGGAGAG
GATGCGGAGCCGCAGGCGGACCCATCTGCACGCGGCTCTCCGAGCCCCGCCGCTCCCGGG
TCCCCGGCCGGCCCGCTGCCTCGCATGGACCTGCCACCCTCCGGGCAGCCTCTGCGCCAT
CCAACGAGGGCCCGGCCGCGGCCCCGGCGTCAGCACCACCACCGCCCGCCGCCTGGGGGC
CCCCAGGTTCCCCCAGCCTTGCCACAGGAAGGGAATGGGCTCAGTGCCCGTGTGGACGAG
GGCGTGGAGGAATTCTTCTCCAAAAAGCTGATCCAGCAGGATCGCCTCTGGGCCCCCGAG
GAGGACCCAGCCACCGAGGGCAGCGCCACCCCTGTCCCCCGTACACTACGTAAGAAGCTG
GGCACCCTCTTTGCCTTCAAGAAGCCTCGTTCAACGCGGGGGCCGCGGCCTGATCTTGAG
ACCAGCCCTGGGGCAGCTCCCCGCACCCGGAAAACCACCCTTGGGGACCTGCTGCGTCCC
CCGGCCCGTCCCGGCCGTGGGGAGGAGCCTGGTGGGGCTGAGGGGGGCATCGGCAGCCCG
GAGGCTGCCCGCAGGAGCCGGCCTCGCTACACGCGGGAGAGCAAGGCCTACTCGATGATC
CTGCTGCCTGCCGAGGAGGAAGAGGCGGCGCTGGGCGCCAGGCCTGACAAGAGGCGGCCC
CTGGAGCGAGGAGACACAGAACTGGCCCCGTCCTTTGAGCAGCGGGTACAAGTGATGCTG
CAGAGGATTGGCGTGAGCAGAGGCAGTGGGAGCACTGAAGGCAGGAGGAAACAAAGCAAA
GATGGAGAGATCAAGAAGGCTGGCTCCGATGGTGACATTATGGACAGTTCCTCGGAGACC
CCTCCCATCTCCATCAAATCCCGCACCCACTCCGTGTCTGCAGACCCCTCATGCAGGCCT
GGGTCAGGGGGCCAGGGGCCCGAGTCCTCCACCTGGAAGACACTGGGGCAGCAGCTGAAT
GCAGAGCTTAGGAGCCGTGGTTGGGGCCAACAGGATGGTCCGGGACCTCCTTCCCCTTGT
CCCAGCCCCCGAAAAGCCAGCCCATCCCCAGACAGTCTGGGCCTCCCAGAGGATCCTTGC
CTGGGCCCCAGAAATGAAGATGGC------CGGCTGAGGCCGAGGCCTCTCTCACCAGGC
CGACGGGCAGCGTCTGTGCACGAGGACCAGCTCCGGGCCCCTGTCGAACGGCCCCTACGG
CTGCAGCGCTCCCCCGTCCTCAAGAGAAGGCCAAAGCTTGAGGCACCCCCATCGCCAAGC
CTAGGACCTGGCCCCGGAGCCGAGCCCCCGCTCCCACAGTACACAGAGCCCGCCAGCCCA
GTGCAGAGCCCACCCTCCCCAGTCACAGACCAAAGAGGCGGC---CCCAACCCC
>PtVa|XM_023523545.1_cds_XP_023379313.1_1
GCACTGCTGCGTTGGAGAGCCTACCTGCTCCACACCTGCCTCCCCCTGAGGGTGGACTGC
ACATTCAGCTATCTGGAGGTCCAGGCCATGGCACTGCAAGAGACACCCCCTCAGGTCACC
TTTGAGCTGGAGTCTCTGCCTGAACTGGTCCTGGAGTTTCCTGGAGTGGGTGCCCTGGAA
CAGCTGGCCCAACATGTTGCTGCGGCCATTAAGAAGGTCTTCCCTCGCTCGACCCTTGGG
AAGCTATTCAGGAGGCCCACACCCCCCTCCATGCTGGCTCGTCTGGAGAGAAGCAGCCCC
TCAGAGGCCACTTCACCCAGTAGCCCTTGTGGTGGCTTCTTGGAGACATACGAGGCTCTG
TGTGACTACAATGGCTTCCCTTTCCGAGAGGAGATTCAGTGG---------------GTG
AGGGATGTGGACACCATCTACCATCGTCAGGGCTGCCGCCATTTCAGCCTAGGAGACTTC
AGCCATCTGGGTAGTCGGGACCTGGCCTTGAGTGTGGCTGCCCTGTCCTACAACCTGTGG
TTTCGGTGCCTCTCCTGTGTGGACATGAAGTTGAGCCTTGAGGTCTTAGAACAGATTCTG
CACATGATGAGTCAGTCTTCCCACCTGGAGGAGCTGGTGCTGGAGACCTGTGGTCTGAAG
GGAGACTTTGTCCGGCGACTGGCCCAGGCACTGGCAGGGCACTCGAGCTCTGGGCTACGG
GAGCTCAGCCTGGCAGGGAACCTGCTGGATGACCGAGGCATGGCTGCGCTCAGCAGACAC
CTAGAGCATCGTCCTGGAGCCCTGAGGAAACTCAGCCTAGCGCAGACAGGGTTGACACAG
CGAGGGATGAGGGCTCTGGGCCGGGCGCTGGTTTCCAATGTGGCCTTTGACTCTGCCCTG
ACCTACCTGGACCTTTCCGGGAACCCTGGGGCACTGGGGGCCTCGGAGGACAATGGGGGC
CTCTATAGTTTCCTGAGCCGTCCTAATGTTTTGACATTCCTGAATCTCGCAGGCACCGAC
ACCGCCCTGGAC------------------------------------------------
------------------------------------ACTCTCTTCTCCGCGCTGTCCCGC
GGCTGCTGCGCCAGCCTCACCCACCTCGACGCTTCGAGGAACGTCTTCTCCCGCACGAAG
TCCCGGGCTGCACCCGCCGCGCTGCAACTCTTCCTCAGCCGCGCAGGAACGCTTCGGCAC
CTGGGACTGGCGGGCTGCAAGCTTCCCCCGGACGCGCTCAGGGCCCTTTTGGAAGGTCTC
GCGCTCAACACGCACATGGGCGACCTGCACCTGGACCTCAGCGCTTGTGAGCTGCGCTCA
GCGGGTGCCCAGGTGATACAGGACTTCGTGTGCGATGCTGGTGCAGTGAGTTCCCTGGAT
CTGTCAGATAATGGCTTCGGCTCAGACATGGTGACTCTGGTACTGGCCATCGGGAGGAGT
CGGTCCCTGCAACATGTGGCGCTTGGAAGGAACTTCAACGTCCGGTGCAAGGAGACCCTG
GATGACGTCCTGCACCGGATTGTCCAGCTCATGCAGGATGACGACTGTCCCTTGCAGTCT
CTGTCTGTAGCTGAGTCGAGGCTGAAGCTGGGTGCCAGCGTACTGCTGCGGGCCCTGGCC
ACCAATCCTAACCTGACAGCGCTGGATATCAGCGGCAACGCCATGGGGGACGCGGGTGCC
AAGATGCTGGCCAAGGCGCTTCGGGTTAACACCAGGCTACGGTCCGTGGTCTGGGATCGA
AACCACACGTCTGCTCTGGGCCTGTTAGACGTGGCGCAGGCCCTGGAGCAGAACCGAAGC
CTGAAGGCCATGCCCCTGCCACTGACCGACGTGGCCCAGGCGCAGCGCAGCCGCCCAGAA
CTGACAGCACGTGCAGTGCACCAGATCCAAGCCTGTCTCTTGAGGAACAACCGCACAGAC
CACACCTCTTCTGCCCTCACCTCCTGCCAGCAGCCACTAGGTCTGGTATCTAAGGTCTCT
GAGCAGGAAGTGAACGAACTGTGTCAGTCGGTGCAGGAGCATGTGGAGCTGCTGGGCTGT
GGGGCTGGACCCCAAGGTGAAGCTGCTGTGCACCAGGCTGAGGATGCCATCCAAAATGCC
AACTTCTCTCTCAGTATTCTTCCCATTCTACATGAGGCGGGAAGCTCCCCAAGCCATCAA
TGGCAACTGCGGCAGAAGCTGGAGGGCCTCCTGGGGCAGGTGGGTGAGGTCTGCCGCCAG
GATGTTAAGGACTTCACTCAGGCCACACTGGACACAACAAGGAGCCTCTGCCCACAGATG
CTGCAGGGACCCAGATGGAGGGAAGAGCTAGAGGGTGTCCTGGTGGGCTCAAGGGGTCTC
CCAGAGCTGTTCTCAGAACACCTGTTACAGGATGCTTTCACTAGGCTCAGGGACATGCGG
CTGTCAGTCACAAGGTCCTTGGCAGAGAGCATTGTGGCTCAAGCTCTGACGGGTCTGAGT
GCTGCTCGGGATCGGCTGGTGGAGAGTCTGGCTCAGCAGGCAACAGTGGTAATGCCCCCT
GCCATACCAGCACTGGGTGGAGGCCAGCCCAGCCCTTTTGGACCCGGGGAATTGGAAAGC
CTTTTCTTCCCTGACATTCCTCCACAGAAATGGCCTAAATCCAACCACTGTCTTCACCTG
GTCCCCTCCACTCACAGTGCTGCTGAGGAACCAGAGCCCGAGCTGGCGGCTCCTGGGGAG
GATGCGGAGCCGCAGGCGGGCCCATCAGCACGCGGCTCTCCGAGCCCCGCTGCTCCTGGG
TCCCCGGCAGGCCCGCTGCCTCGCATGGACCTGCCACCCACCGGACAGCCCCTGCGCCAT
CCGACCCGGGCCCGGCCACGGCCACGGCGCCAGCACCACCACCGCCCACCGCCTGGGGGT
CCCCAGGTGCCCCCAGCCCTACCGCAGGAAGGGAATGGGCTCAGTGCCCGTGTGGACGAG
GGCGTGGAAGAATTCTTCTCCAAAAGGCTAATCCAGCAAGATCACCTCTGGGCCCCCGAG
GAGGACCCGGCCACTGAGGGGGGTACCACCCCTGTCCCCCGTACGCTGCGAAAGAAGCTG
GGTACCCTCTTTGCCTTCAAGAAGCCTCGTTCAACACGGGGGCCACGGCCTGACCTAGAG
ACCAGCCCTGGGGCAGCGCCCCGCACTCGAAAAACCACACTTGGGGACCTGCTGCGGCCA
CCAGCACGTCCTGGCCGAGGTGAAGAGCCTGGTGGAGCTGACGGAGGCACCAGCAGCCCT
GACCCTGCTCGCAGGGGTCGGCCTCGCTACACTAGGGAAAGCAAGGCCTACTCAATGATA
CTGCTACCTGCCGAGGAGGAAGAGGCAACATTGGGTACCAGACCTGACAAGAGGCGGCCC
CTGGAGCGGGGAGACACAGAGCTGGCCCCATCCTTTGAACAACGGGTACAAGTGATGCTG
CAGAGAATCGGTGTGAGCAGAGGCAGCGGGAGTGCTGAAGGCAAGAGGAAGCAAAGCAAA
GATGGAGAAATCAAGAAGGCTGGCTCAGATGGTGACATTATGGACAGTTCCTCGGAGGCC
CCTCCCATCTCGATCAAGTCCCGTACCCACTCTGTGTCTGCTGACCCCTCATGCAGACCT
GGGCCAGGGGGCCAAGGGCCTGAGTCTGCCACCTGGAAGACACTGGGGCAGCAGCTGAAT
GCAGAGCTTAGGAGCCGTGGTTGGGGCCAACAGGATTGTCCAGGCCCCCCTTCT---TGT
CCAAGCCCCCGAAAAGCCAGTCCTTCCCGAGACAGCCTGGGTCTTCCAGAAGATCCTTAC
TTGGGCCCCAGGAATGAGGATGGC------CAGCTGAGGCCGAGGCCTCTCTCAGCAGGG
CGACGAGCAGTGTCTGTGCATGAGGACCAGCTACAGGCCCCCATTGAACGGCCCCTGAGG
CTGCAGCGCTCCCCTGTCCTCAAGCGCAGGCCAAAGCTTGAGGTACCCCCGTCTCCAAGC
CTAGGATCTGGCCTTGGAGCCGAGCCTCTGCCCCCACAGCCTACAGAGCCCTCCAGCCCT
GAGCAGAGTCCACCTTCCCCAGCCACAGACCAAAGAGGCGGCGGCCCCAACCCC
>RhFe|XM_033128791.1_cds_XP_032984682.1_1
GCATTGCTGCGATGGAGAGCCTACCTGCTCCATACCTGCCTCCCCCTGAGGGTGGACTGT
ACGTTCAGCTACCTGGAAGTTCAGGCCATGGCACTGCAGGAGACACCCCCTCAGGTCACC
TTTGAGCTGGAGTCCTTGCCTGAGCTGGTTCTGGAGCTTCCTGGCGTGGCTGCCCTGGAA
CAGCTGGCCCAGCACATCACTGCAGCCATCAAGAAGGTCTTCCCTCGCTCAACCCTTGGG
AAGCTATTCCGGAGGCCCACGCCCTCCTCCATGCTGGCTCGTCTGGAGAGAAGCAGTCCC
TCAGAGGCCACTTCACCCAGTAGCCCCTGTGGTGGCTTCCTGGAGACATATGAGGCTCTG
TGTGACTACAATGGCTTCCCTTTCCAAGAGGAGATTCAGTGG------------------
---GATGTGGACACCATCTACCATCGTCAGGGCTGCCGCCATTTCAGCCTAGGAGATTTC
AGCCATCTGGGCAGTCGGGACCTGGCCTTGAGTGTGGCTGCCCTGTCCTACAACCTGTGG
TTCCGGTGCCTCTCCTGTGTGGACATGAAGCTGAGTCTTGAGGTCTTGGAACAGATTCTG
CACATGATGAGTCAGTCGTCCCACCTGGAGGAGCTGGTGCTAGAGACCTGTGGCCTGAGG
GGAGACTTTGTGCGAAGACTGGCCCAAGCGCTGGCAGGGCACTCAAGCTCTGGGCTGCGG
GAGCTCAGTCTGGCAGGGAACCTACTGGATGACCGAGGCATGGCTGCACTCAGCAGACAC
CTAGAGCATCGTCCTGGAGCCCTGAGAAGACTCAGCCTAGCACAGACAGGGTTGACGCCT
CGAGGAATGAGGGCTCTGGGCCGGGCACTGGCTTCCAATGCAGCCTTTGACTCTGCCCTG
ACCCACTTGGACCTTTCGGGGAACCAGGGGGCACTGGGGGCCTCAGAGGACAATGGGGGC
CTCTACAGTTTCCTGAGCCGTCCTAACGCTCTGACGTTCCTGAATGTCGCAGGCACAGAC
ACTGCCCTGGAC------------------------------------------------
------------------------------------ACTCTCTTTGCTGCGCTATCCCGC
GGCTGCTGCGCCAGCCTCACCCACCTGGACGCTTCGAGGAACGTCTTCTCCCGCACGAAG
TCTCGGGCTGCGCCCGCCGCGTTGCAACTCTTCCTCAGCCGCGCGGGGACGCTTCGGCAC
CTGGGCCTGGCGGGCTGCAAGCTGCCCCCGGACGCGCTTAGGGCCGTTTTAGAAGGTCTC
GCGCTCAACACGCACTTGGCAGACCTGCACCTGGACCTCAGCGCTTGTGAGCTGCGCTCA
GCGGGCGCCCAGGTGATACAGGACTTAGTGTGTGACGCTGGGGCAGTGAGCTCCCTGGAT
CTGTCGGATAACGGCTTTGGCTCAGACATGGTGACTCTGGTGTTGGCCATCGAGAGAAGC
CGGTCCCTGCGACATGTGGCGCTTGGAAGGAACTTCAATGTCCGGTGCAAGGAGACCCTG
GACGACGTTCTGCACCGGATTGTCCAACTTATGCAGGATGACGACTGTCCCCTGCAGTCT
CTGTCTGTGGCTGAGTCGAGGCTGAAGCTGGGCGCCAGCGTCCTGCTCCGGGCCCTGGCC
ACTAACCCTAACCTGACAGCGCTGGATATCAGTGGCAACGCCATGGGAGACGCGGGTGCC
AAAATGCTGGCCAAGGCGCTTCGGGTTAACACCAGGCTCCGGTCTGTAGTCTGGGACCGG
AACCAAACGTCTGCTTTGGGCCTGCTGGATGTGGCTCAGGCTCTGGAGCAGAACCGAAGC
CTGAAGGCCATGCCTCTGCCACTGACCGACGTGGCGCAGGCGCAGCGCAGCCGCCCAGAA
CTGACAGCACGTGCAGTGAATCAGATCCAAGCCTGTCTCTTGAGAAACAACCGCACGGAT
CACGCCTCTTCTGCTTGCACTTCCTGCCAGCAGCCACTAGGTCTGGTCTCGAACCCCTCC
GAGCAGGAAGTGAACGAACTGTGTCAGTCGGTGCAGGAGCATGTGGAGCTTCTGGGCTGT
GGCGCTGGGCCCCAGGGTGAAGCCGCCGTGCACCAGGCCGAGGATGCCATCCAAAATGCC
AACTTCTCTCTCAGCATTCTCCCCATTCTATATGAGGCAGGAAGCTCCCCAAGTCATCAA
TGGCAGCTGCGGCAGAAGCTGGAGGGCCTCCTGGGACAGGTGGGCGAGGTCTGCCGCCAG
GACATTCAGGACTTCACTCAGGCCACACTGGACACGACAAGGAGCCTCTGCCCACAGATG
CTGCAGGGACCCAGGTGGAGGGAGCAGCTAGAGGGGGTCCTGGTGGGCTCCAGGGGCCTC
CCAGAGCTGCTCCCAGAGCACCTGTTGCAAGATGCCTTTACTAGGCTCAGAGATATGCGG
CTGTCAGTCACAGGGTCCTTGGCAGAGAGCATTGTGTCTCAAGCTGTGGCGGGTTTGAGT
GCAGCCAGGGATCGGCTGGTGGACAGTCTAGCTCAGCAGGCAACAGTGGCAATGCCCCCT
GCCATACCAGTACTGGATGGAGGCCAGCTCAGCCCCTTTGGGCCTAGGGAATTGGAAAGC
CTTTTCTTCCCTGACAGTCCTTCACAGAAATGGCCTCAATCCAACCACTGTCTTCACCTG
GTACTCTCCACTCACGGTGCTGCTGAGGAACCGGAGTCCGAGCTGGCGGCTCCTGGGGAG
GATGCGGAGCCGCAGGCGGGCCCATCCGCACGCGGCTCTCCGAGCCCCGCTGCTCCTGGC
CCCCCGGCCGGCCCTTTGCCTCGCATGGAACTGCCACCCGCCGGGCATCCCCTGCGCCAT
CCGACCAGGGCAAGGCCAAGGCCACGGCGCCAGCACCACCACCGCCCGCCGCCTGGGGGC
CCCCAGGTGCCCCCAGCCCTGCCGCAGGAAGGGAATGGGCTCAGTGCCCGCGTGGACGAG
GGCGTGGAGGAATTCTTCTCTAAAAGGCTGATCCAGCAGGACCGCCTCTGGGCCCCCGAG
GAGGATCCAGCCACTGAGGGAGGTACCACCCCTGTACCCCGCACACTACGAAAGAAGCTG
GGCACCCTCTTTGCCTTCAAGAAGCCTCGTTCAACGCGGGGGCCACGGCCTGATCTAGAG
ACCAGCCCTGGGGCAGCTTCCCGCACTCGAAAAACCACCCTTGGGGACCTTCTGCGGCCA
CCAGCCCGTCCTGGCCGTGGTGAGGAGCCTGGTGGGGCTGAGGGGGGCAGCAGCAGCCCG
GACCCTGCCCGCAGGAGCCGGCCTCGCTACACTCGAGAAAGCAAGGCCTACTCGATGATA
CTGCTGCCTGCTGAGGAGGAGGAGGCGACACTGGGTGCTAGACCTGATAAGCGGCGGCCC
CTGGAACGGGGAGACACCGAGCTGGCCCCATCCTTTGAACAGCGGGTACAAGTGATGCTG
CAGAGAATCGGCGTGAGCAGAGGCAGCGGGAGTGCCGAAAGCAAGAGGAAGCAAAGCAAA
GATGGAGAGATCAAGAAGGCTGGCTCAGATGGTGACATTATGGACAGTTCATCGGAGGCC
CCTCCCATCTCGATCAAGTCCCGCACCCACTCTGTGTCTGCTGACCCCTCATGCAGACCT
GGGCCAGGGGGTCAGGGGCCTGAGTCTGCCACCTGGAAGACACTGGGCCAGCAGCTGAAT
GCAGAGCTTAGAAGCCGTGGTTGGGGACAACAGGATGGTCCAGGACCCCCTTCTCCTTGT
CCCAGCCCCCGAAAAGCCAGCCCCTCCCCAGACAGCCTGGGCCTCCCGGAGGATCCTTGC
TTGGGTCCCAGGAATGAAGATGGC------CAGCTGAGGCCGAGGCCTCTCTCGGCAGGG
CGACGAGCAGTGTCTGTGCATGAGGACCAGCTCCAGGCCCCCGTTGAAAGGCCCCTGAGG
CTGCAGCGCTCCCCTGTCCTCAAGCGCAGGCCAAAGCTTGAGGCACCCCCGTCTCCAAGC
CTAGGATCTGGCCTTAGAGCCGAGCCTCCACCCTCACAGCCTACAGAGCCCTCCAGCCCT
GAGTGGAGTCCACCCTCCCCAGCCACAGACCAAAGAGGCGGCGGCCCCAACCCC
>RoAe|XM_016163839.1_cds_XP_016019325.1_1
GCACTGCTGCGTTGGAGAGCCTACCTGCTCCACACCTGCCTACCCCTGAGGGTGGACTGC
ACATTCAGCTATCTGGAGGTTCAGGCCATGGCACTGCAAGAGACACCCCCTCAGGTCACC
TTTGAGCTGGAGTCTCTGCCTGAACTGGTCCTGGAGTTTCCTGGAGTGGGTGCCCTGGAA
CAGCTGGCCCAACACGTTGCTGCGGCCATCAAGAAGGTCTTCCCTCGCTCGACCCTTGGA
AAGCTATTCAGGAGGCCCACACCCCCCTCCATGCTGGCTCGTCTGGAGAGAAGCAGCCCC
TCAGAGGCCACTTCACCCAGTAGTCCCTGTGGTGGCTTCTTGGAGACATACGAGGCTCTA
TGTGACTACAATGGCTTTCCTTTCCGAGAGGAGATTCATTGGAGACACTTTCTTCTTGCC
CAGGATGTGGACACCATCTACCATCGTCAGGGATGCCGCCATTTCAGCCTAGGAGACTTC
AGCCATCTGGGCAGTCGGGACCTGGCCTTGAGTGTGGCCGCCCTGTCCTACAACCTGTGG
TTCCGGTGCCTCTCCTGTGTGGACATGAAGTTGAGCCTTGAGGTCTTAGAACAGATTCTG
CACATGATGAGTCAGTCTTCCCACCTGGAGGAGCTGGTGCTGGAGACCTGTGGTCTGAAG
GGAGACTTTGTCCGGCGACTGGCCCAGGCACTGGCAGGGCACTCGAGCTCTGGGCTACGG
GAGCTCAGCCTGGCAGGGAACCTGCTGGATGATCGAGGCATGGCTGCACTCAGCAGACAC
CTAGAGCATCGTCCTGGAGCCCTGAGGAAACTCAGCCTAGCGCAGACAGGGTTGACACAG
CGAGGGATGAGGGCTCTGGGCAGGGCGCTGGCTTCCAATGTGGCCTTTGACTCTGCCCTG
ACCTACCTGGATCTTTCCGGGAACCCTGGGGCACTGGGGGCCTCGGAGGACAATGGGGGC
CTCTATAGTTTCCTGAGCCGTCCTAATGTTTTGACGTTCCTGAATCTCGCAGGCACCGAC
ACCTCCCTGGAC------------------------------------------------
------------------------------------ACTCTCTTCTCCGCGCTGTCCCGC
GGCTGCTGCGCCAGCCTCACCCACCTCGACGCTTCGAGGAACGTCTTCTCCCGCACGAAG
TCCCGGGCTGCACCTGCCACGCTGCAACTCTTCCTCAGCCGCGCAGGAACGCTTCGGCAC
CTGGGACTGGCGGGCTGCAAGCTTCCCCCGGACGCGCTCAGGGCCCTTTTGGAAGGTCTC
GCGCTCAACACGCACATGAGCGGGCTGCACCTGGACCTCAGCGCTTGTGAGCTGCGCTCA
GCGGGTGCCCAGGTGATACAAGACTTCGTGTGTGATGCTGGTGCAGTGAGTTCCCTGGAT
CTGTCAGATAATGGCTTCGGCTCAGACATGGTGACTCTGGTACTGGCCATCGGGAGGAGT
CGGTCCCTGCAACATGTGGCGCTTGGAAGGAACTTCAACGTCCGGTGCAAGGAGACCCTG
GACGACGTCCTGCACCGGATTGTCCAGCTCATGCAGGATGACGACTGTCCCCTGCAGTCT
CTGTCTGTAGCTGAGTCGAGGCTGAAGCTGGGTGCCAGCGTACTGCTGCGGGCCCTGGCC
ACCAATCCTAACCTGACAGTGTTGGATATCAGCGGCAACGCCATGGGGGACGCGGGTGCC
AAGATGCTGGCCAAGGCGCTTCGGGTTAACACCAGGCTCCGGTCTGTGATCTGGGATCGG
AACCACACGTCTGCTCTGGGCCTGTTAGACGTGGCGCAGGCCCTGGAGCAGAACCGAAGC
CTGAAGGCCATGCCGCTGCCACTGACCGACGTGGCCCAGGCGCAGCGCAGCCGCCCGGAA
CTGACAGCACGGGCAGTGCACCAGATCCAAGCCTGTCTCTTGAGGAACAACCGCACAGAC
CACACCTCTTCTGCCCTCACCTCCTGCCAGCAGCCACTAGGTCTAGTATCTAAGGTCTCT
GAGCAGGAAGTGAACGAACTGTGTCAGTCGGTGCAGGAGCATGTGGAGCTGCTGGGTTGT
GGGGCTGGACCCCAAGGTGAAGCTGCTGTGCACCAGGCTGAGGATGCCATCCAAAATGCC
AATTTCTCTCTCAGTATTCTTCCCATTCTACATGAGGCAGGAAGTTCCCCAAGCCATCAA
TGGCAGCTGCGGCAGAAGCTGGAGGGCCTCCTGGGGCAGGTGGGTGAGGTCTGCCGCCAG
GATGTTAAGGACTTCACTCAGGCCACACTGGACACAACAAGGAGCCTCTGCCCACAGATG
CTGCAGGGACCCAGATGGAGGGAAGAGCTAGAGGGTGTCCTGGTGGGCTCACGGGGTCTC
CCAGAGCTGTTCTCAGAACACCTGTTACAAGATGCTTTCACTAGGCTCAGAGACATGCGG
CTGTCGGTCACAAGGTCCTTGGCAGAGAGCATTGTGGCTCAAGCTCTGACAGGCCTGAGT
GCTGCTCGGGATCGGCTGGTGGAGAGTCTGGCTCAGCAGGCAACAGTGGCAATGCCCCCT
GCCATACCAGCACTGGATGGAGGCCAGCCCAGCCCTTTTGGACCTGGGGAATTGGAAGGC
CTTTTCTTCCCTGATATTCCTCCACAGAAATGGCCTAAATCCAACCACTGTCTTCACCTG
GTCCCCTCCACTCACAGTGCTGCTGAGGAACCAGAGCCCGAGCTGGCGGCTCCTGGGGAG
GATGCGGAGCCGCAGGCAGGCCCATCAGCACGCGGCTCTCCGAGCCCCGCTGCTCCTGGG
TCCCCGGCAGGCCCGCTACCTCGCATGGACCTGCCACCCACCGGACAGCCCCTGCGCCAT
CCGACCCGGGCCCGGCCACGGCCACGGCGCCAGCACCACCACCGCCCACCGCCTGGGGGT
CCCCAGGTGCCCCCAGCCCTACCGCAGGAAGGGAATGGGCTCAGTGCCCGTGTGGACGAG
GGTGTGGAAGAATTCTTCTCTAAAAGGCTAATCCAGCAGGATCACCTCTGGGCCCCCGAG
GAGGACTCGGCCACTGAGGGGGGTACCACCCCTGTCCCCCGTACGCTGCGAAAGAAGCTG
GGTACCCTCTTTGCCTTCAAGAAGCCTCGTTCAACACGGGGGCCACGGCCTGATCTAGAG
ACCAGCCCTGGGGCAGCTCCCCGCACTCGAAAAACCACACTTGGGGACCTGCTGCGGCCA
CCAGCACGTCCTGGCCGAGGTGAAGAGCCTGGTGGGGCTGATGGGGGCACCAGCAGCCCT
GACCCTGCCCGCAGGGGTCGGCCTCGCTATACTAGGGAAAGCAAGGCCTACTCAATGATA
CTGCTACCTGCCGAGGAGGAAGAGATGACATTGGGTACCAGACCTGACAAGAGGCGGCCC
CTGGAGCGGGGAGACACAGAGCTGGCCCCATCCTTTGAACAACGGGTACAAGTGATGCTG
CAGAGAATTGGTGTGAGCAGAGGCAGTGGCAGTGCTGAAGGCAAGAGGAAGCAAAGTAAA
GATGGAGAAATCAAGAAGGCTGGCTCAGATGGTGACATTATGGACAGTTCCTCGGAGGCT
CCTCCCATCTCGATCAAGTCCCGCACCCACTCTGTGTCTGCTGACCCCTCATGCAGACCT
GGGCCAGGGGGCCAGGGGCCTGAGTCTGCCACCTGGAAGACACTGGGGCAACAGCTGAAT
GCAGAGCTTAGGAGCCGTGGTTGGGGCCAACAGGATGGTCCAGGTCCCCCTTCT---TGT
CCCAGCCCCCGAAAAGCCAGTCCTTCCCGAGACAGCCTGGGTCTTCCAGAGGATCCTTAC
TTGGGCCCCAGGAATGAGGATGGC------CAGCTGAGGCCGAGGCCTCTCTCAGCAGGG
CGACGAGCAGTGTCTGTGCATGAGGACCAGCTACAGGCCCCCATTGAACGGCCCCTGAGG
CTGCAGCGCTCCCCTGTCCTCAAGCGCAGGCCAAAGCTTGAGGTACCCCCGTCTCCAAGC
CTAGGATCTGGCCTTGGAGCCGAGCCTCTGCCCCCACAGCCTACAGAGCCCTCCAGCCCT
GAGCAGAGTCCACCTTCCCCAGCCACAGACCAAAGAGGCGGCGGCCCCAACCCC
