# Supplementary material for: Positively selected genes in the hoary bat (Lasiurus cinereus) lineage: prominence of thymus expression, immune and metabolic function, and regions of ancient synteny
Source: PeerJ. 2022 Mar 17;10:e13130. doi: 10.7717/peerj.13130 (PMC8934532; doi:10.7717/peerj.13130)
Supplement: Supplemental Information 4 — Likely alignment errors have been manually deleted between conserved codons. Recovery of the original codon positions requires alignment to the original accessions in each orthogroup. [file peerj-10-13130-s004.zip › renamed.manual/OG0005017.manual.fas]

>EpFu|XM_028130535.1_cds_XP_027986336.1_1
GCAGACCCGCAGGCTCTGCTCCAGGCCATGAAGGATCTGGACGAGATGGATGCTGATCTC
CTGGGTCTGAAG---TCTCCTCTAGCCCCTAGCAAAGGTGCGGCCAAGGGTCCTGGGAAA
GAAGAGTTGCCTAGCAACCCCCAACCTGCTGCTCCGTTAACAGCCCGGGAGGAAGGGGAT
GCCATTCCCACCAAGAAGCCCTCCCCCTCTCCCAGCAGCTTTGGGCATCAATACAAGAAG
TTTTCTTTCGAAAAAGAAGACCCCTGGGCCGACGAGGACTTCACCTTTGGGGCCTATCAG
CCCACCGTGGGCTCCTCCGAGGGCTGGCAGTCCCGCCGGCAGCCCGTC---AGGTTCTTC
GCAGAAGATGGCATAGACCGCAAGGGAGAACCAGGCTCCAAGCAGGCCGCCCCAGCAACA
GCCAGCCCCACCCCCCCCAGGAAGGGCGGCGCTGACTGGTTGGGCCTCAAGGACGAAGAT
GAGGACCTGCTCCCTCCCTCTCCCACCAGAGAGCCTCGCAGGAGAGGCTCCGCACTCCCC
ACACCCTCCGGGCCCCATCCCGAGAGACAGCCTTCGGCTCCAGGCCCACGCTCTGCCCCA
GCTGGGCTGCCCCCCGCCTCCTCCGGGGCACAGCCACCGCCCGAGGGTGCAGATCCCCCT
GCCAAAGCCAGCCAGCCCGCCCAGCCGGGAGCGTCTGCGGAGAGAGAGGAGGAGGACTGG
CTGAGCCATGCCTTGTCCCGGAAGAAGGCCCGAGACCTGGCCAGAGAAGAGCGCGCTGCG
GCCTCTAAGGGCCAGATCTCGGTGGGGGCAGCGGGCCGACCCCCTTCCCCTGTTGCGAGC
CCCCCAGGGCTCGAGCCAGCAGCTGCTGGAGGGACCGCAGGACCAGCAGCACAAAAACCG
CCTGCCCAGCCTGCCGCCTCGGGGGACCCCGGGACTTGGAACCTGGCCACCTTGGCCCTC
GATGCAGGCGACTCAAAGGAGACTGCAATGCGTTTCCCGGGCTCCCAGGACCCCACAGGG
CTTGCTGGGCCTGTCCAGTCCCTGCTGCCGCCGTCCCTGGCGCAGAGCCTGCTGCCGGGC
ACAGGATACCAGCAGCAGCTCCTGGCCGCGCAGGTGCAGCTTCAGAGTGGCACCGCCCAG
CTCCAGGCTGAGCTTCTGCAGAGCCAGGCCCGGCTGGCAGAGCTGGAGGCCCAGGTGCGG
AAGCTGGAGCTGGAGCGGGCCCAGCACACGCTGCTGCTGGAGACGTTGCAACAACGACAC
CAGGTCGACCTGGAGCTCATCGAAAGTGCTCACAGAAGCCGCATCATGGTGCTAGAAACT
TCCTACCAGCAACGGGAAGAGCGGCTGCGGAGAGAGAACGAGGAGCTGTCCGCCCAGTAC
CTGTTGCACTGCCAGGAGGCCGAGCAGGCCCGGGCCGAGCTCACCGCCCAGCACCAGCGG
CGCTTGGCGGCCGCCCGGGCCTCCATCATGGAGATGCGCAAGGACCATGAGGACCAGCTG
CAGCGGCTGAAGCTGTTGAAGGACCGAGAGATCGATGCTGTCACCAGTGCCACCTCCCAC
ACGCGGTCCCTGAATGGCGTCATCGAGCAGATGGAGAAGTTCTCCAGCAGCCTGGACGCA
CTGTCCTCCCGGGTGGAGGCCTCGCACCTCACCACCGCCCAGGAGCGGGAGCTGGGCATC
CGGCAGCAGGACAGGCAGCTCCGAGCGCTGCAGGAGAGGCTGGGCCTGCAGCAGCGGGAC
ATGGAGGAGGAGCGGAGCCGGCTCCAGGAGGTCATCGGGAAGATGGAGGCCCACCTGAGC
GAGCAGAGCCGGCTGCTGGAGCAGGAACGCTGGCGGGCGAGTGCTGAGCAGTCCAAGGCC
GAGTCCACGCAGCGCGCCCTGGAGGAGCAGAGGAAGGTCACGGCCCAGCAGCTGGCCATG
GAGCGGGAGGAGCTGGAGAGGGCCAAGAATGCCTTGCTGGAGGAGCAGAAGTCGGTCATG
CACAAGTGTGGGGAGGAGCGGCGGCGCCTGGCGGCCGAGTGGGCCGAGTTCTTCGCACAG
CAAAAGCTGAGTAAAGAGAGGGCCGAGCGAGAGGTGGAGCGGGCGCTGCAGGCGGACGCC
CAGCGGGAGGGCACCCTCATCAGCCTGGCCAAGGAGCAGGCAGAGCTGAAGATCCGGGCA
AGTGAGCTCCGGGCCAAGGAGGACCAGCTGGCAGCCGAGAAGGAGGCTCTGGAGCGGGAA
CAGGAAGAACTGCGGCGGGAGAAGGAGAGGGTCCGCGCCACTGCCCTGCGCATCAGGCTC
CGCTCCGAGGAGGTGGAGAAGATGAGCCAGGTGGCCTCGGAGAAGTACCAGGAGGGGGAG
CAGGCATTGCGGGAGGCCCGGCAGGTGCAGTCAGAGCATCAGGCCCGGCTACAGCTGGTG
CGGCAGCAGGTGGAGCGGCTGCAGCAGCAGGAGCAGCACATGCAG---------------
------------------------------------------------------------
---------------------------CAGGAGCATCTGAGTCTGGCCCAGCAGAGGCTG
CAGCTGGACCATGTCCGACAGGAC---
>HiAr|XM_019644406.1_cds_XP_019499951.1_1
GCGGACCCACAGGCTTTGCTTCAGACCATGAAGGATCTGAACGACATGGATGCTGATCTC
TTAGGTCTGAAGAAGTCTCGTCTAACCTCTAGCAAAAGTGCTGCAAAGGGTTCTGGGAAA
ATAGAGCTGCCCAGCAACCCCAAGCCTGCTGGCGTCTTCACAGCCAGTGAGAAAGGGGAC
GCCCTTCCCACCAAGAAGCCACCTCCCTCTCCCAGCAGCTTTGGGCATCAGTACAGGAAG
TTTTCCTTTGAAAAAGAAGACACCGGGGGCGATGAGGACTTCATCTTTGGTGCCTATCAG
CCCACCATGGGCTCCTCCGAGGGCCGGCAGTCCCGCCGGCAGTCCGTC---AGATTCTTA
GCGGAAGGCAGCACCGACCTCAAGGGAGAACCAGGCTCCAGACAGAGCACCCCAGTGACA
CCCAGCCCCACCCACCCCAGGAAGGGAGGAGCTGACTGGTTGGGCCTCAGGGACGATGAC
TTGGACCTGCTCCCTCCGTCTCCCACCAGAGAGCCTCGAAGGGAAGGCTCTGTGCTCGCC
ACACCCTCCGTGCCCCATCCTGCCAGCCGGCATTCTGCCCCAGGTGGGCACTCTGCCCCC
GCTGAGCTGCCCTCCTCCTCG---GGGGCAAAGCCGCCACCCCAGGGTGCAGATTCCCCT
GCCAAAGCCAGCCAGGTTTCCCAGCCGGGCGCGCCTGAGGAGGACGAGGAGGAAGATTGG
CTGAGCCATACCTTGTCTCAGAGGAAGTCCCAAGGTCGGGCCAGAGAGCAACACACCACG
ACCTCTAAGGGCCAGAACTCGGTGGGGGCAGCGCGCCAACCCCCTTCCCCTGTCGCCAGC
ATTCAAGGGCTCGAACAAGGAGCTGCTGGAGGGACCTCAGGAACAGCAGCACAGAAGCCA
CCTGCCAGGCCTGCCCCCTCGGGGTCCCCTGTGACTTCGAATCAGGCCGTCTTGGCTGTC
CATGCACATGACCCAAAAGAGCCTGTGATGTGCTTCCCAAGCTCCCAGAAACCCACAGGA
CTTCCTGTGCCTGTCCAGTCCCTGCTCCCAGAGTCCCTGACACAGAGCCTAGTGCCAGGC
ACAGAATACCAGAAGCAGTTGCTGGCTGCTCAGATGCAGCTTCAGAGTGGCACTGCTGAG
CTCCAGACTGAGCTGCTGCAGACCCAGGCCCGGCTGGCAGACTTGGAGGCCCAGGTGCGG
AAGCTGGAACTGGAGCGGACCCAGCACAAGCTGCTGCTGGAGAGTTTGCAGCAGCGACAC
CAGGCTGACCTGGAGCTCATTGAGAATGCTCACAGGAGTCGCATCAAGGTGCTAGAAACG
TCGTACCAGCAACGCGAAGAACGGCTGCGGAGAGAGAATGAGGAGCTGTCCAGCCAGTAC
CTGTCGCGCTGCCAGGAAGCCGAGCAAGCCCGGGCCGAGCTCACAGCCCAGCACCAGCGG
CGCTTGGCAGCTGCCCGGGCCTCCATCCTGGAGATACGCAAGGACCACGAGGAGCAGCTG
CAACGGCTGAAGCTGCTGAAGGACCGGGAAATCGATGCTGTCACCAGCGCCACCTCCCAC
ACACGGTCCCTGAATGGTGTCATCGAGCAGATGGAGAAGTTCTCCAGCAGCCTGAATGAG
CTGTCCTCCCGTGTGGAGGCCTCGCACCTCACCACCACCCAGGAGCGGGAGCTGGGCATC
CGGCAGCGGGACCAGCAGCTCCGAGCACTGCAGGAGCGGCTGGGCCGGCAGCAGCGGGAC
ACGGAGGAGGAGCGGAGCCGGCTCCAGGAGGTCATCGGGAAGATGGAGGCCCGCCTGAAC
GAGCAGAGCCGGCTGCTGGAGCAGGAACGCTGGCGGGTGAGCGCCGAGCAGTCCAAGGCG
GAGTCCACACAGCGCGCGCTGGAGGAGCAGAGGAAGGTCATGGCCCAGCAGATGGCCATG
GAGCGGGAGGAGCTGGAGAGGGCCAAGAGTGCCTTGCTGGAGGAGCAGAAGTCCGTCCTG
CACAAGTGCGGGGAGGAGCAACGACGCCTGGCGGCCGAGTGGGCGGAGTTCTCGGCCCAG
CAGAAGCTGAGCAAGGAGCGGGCGGAGCGAGAGGCCGAGCGAGCCCTGCAGGTGGACTCC
CAGCGGGAGGGCATCCTCGTCAGCCTGGCCAAGGAGCAGGCGGAGCTCAAGATCCGGACA
AGCGAGCTCCGGGCCAAGGAGGACCAGCTGGCGGCCGAGAGGGAGGCTCTGGAGCGCGAG
CGGCAGGAGCTGCGGCTGGAGAAGGAGAGGGTCAACGCCTCCTCCCTGCGCATCAGGCTC
CGAGCTGAGGAGGTGGACAGGCTGAGCCAGGTGGCCTCCGAGAAGTACGAGGAGGGTGAG
CGGGCATTACGCGAGGCCCGGCAGGTGCAGTCGGAGCAGCAGGCCCGGCTACAGCTGGTG
CAGGAGCAGCAGGAGCGGCTGCGGCAACAGGAGCAGCACCTGCAC---------------
------------------------------------------------------------
---------------------------CAGGAGCACCTGAGTATGGCCCAGCAGAGGCTG
CAGCTGGAACGTGTCCGGCAGGAC---
>LaCi|156-exonerate_protein2genome-gene-0.44-mRNA-1
GCGGACCCCCAGGCCCTGCTCCAGGCCATGAAGGATCTGGACGAGATGGATGCTGACCTC
CTGGGTCTGAAGAAGTCTCCTGTAGCCCCGAGCAGAGGCGCCGCCAAGGGTTCTGGGAAA
GAAGAGCTGCCTAGCACCCCGCAATCTGCGGCTCCGCTCACAGCCCGAGAGGAAGGGGAG
GCTGTTCCCACCAAGAAGCCCTCCGCCTCTCCCGGCAGCTTCGGGCATCAGTACAAGAAG
TTTTCTTTCGAAAAAGAAGACGCCTGGGCCAACGAGGACTTCACCTTTGGGGCCTATCAG
CCGACCGTGGGCTCCTCCGAGGCCTGGCAGGCCCGCCGGCAGCAAGCCAGTAGGCTGTTT
GCAGAAGATGGCACGGACCGCAAGGGAGAACCCGGCTCCAAGCAGGCCGCCCCAGCAGCC
GCCAGCCCCACCCCCACCAGGAAGGGGGGTGCCGACTGGTTGGGCCTCAAAGACGAAGAT
GAGGACCTGCTCCCCCCGTCTCCCACCAGAGAGCCTCGCAGGAGAGGCTCCGCACTCCCC
ACGCCCTCCGTGCCCCCTCCCGAGAGACAGCCTTCCGCGCCAGGCCTGTGCCCTGCCCCA
ACGGGGCCGCCCCCCTCCTCCTCCGGGGCTCAGCCACCGCCCGAGGGTGCGACCCCCCCT
GCCAAAGCCGGCCAGCCCCCGCAGCCAGCAGTGTCTGCGGAAGCAGAGGAGGACGACTGG
CTGAGCCACGTCTTGTCTCGGAAGAAGGCCCGAGGCCTGGCCAGGGAAGAGCGAGCTGCG
GCACTAAAGGGCCAGGTCTCGGTGGGGGCAGCGGGCCGGCCCCCTTCCCCTGTTGCTAGC
CCTCCAGCGTTCGAGCCAGCAGCCGCTGGAGGGGCTGCAGGACCAGCGGCACAGAAGCCA
CCCGCCCAGCCTGCCGCCTCGGGGGCCCCTGGGACCTGGACCCCCGCCACCTTGGCCCTC
GATGCAGGCGACTCAAAGGAGCCTGCAGTCCGTTTCCCGAGCTCCCAGGACCCCACGGGG
CTGGCCGGGCCTGTCCAGAGCCTGCTGCCG---------------------------GGC
ACCGGATACCAGCAGCAGCTCCTGGCCGCGCAGGCGCAGCTGCAGAGTGGCACCGCCCAG
CTCCAGACTGAGCTTCTTCAGAGCCAGGCCCGGCTGGCAGAGCTGGAGGCCCAGNNNNNN
NNNNNNNNNNNNNNNNNNNNNNNNNNNNNNNNNNNNNNNNNNACACTGCAGCAGCGACAC
CAGGCCGACCTGGAGCTCATCGAGAATGCTCACAGAAGCCGCATCAAGGTGCTGGAAACT
TCCTACCAGCAGCGGGAAGAGCGGCTGCGGAAAGAGAACGAGGAGCTGTCGGCCCAGTAC
CTGTCGCACTGCCAGGAGGCCGAGCAGGCCCGGGCCGAGCTCACCGCCCAGCACCAGCGG
CGCTTGGCGGCCGCCAGGGCCTCCATCCTGGAGATGCGCAAGGACCACGAGGAGCAGCTG
CAGCGGCTGAAGCTGCTGAAGGAGCGAGAAATCGATGCGGTCACCAGTGCCACCTCCCAT
ACGCGGTCCCTGAATGGCGTCATCGAGCAGATGGAGAAGTTCTCCAGCAGCCTGAACGCG
CTGTCCTCCCGGGTGGAGGCCTCGCACCTCACCACCGCGCAGGAGCGGGAGCTGGGCATC
CGGCAGCAGGACCAGCAGCTCCGAGCGCTGCAGGAGAGGCTGGGCCTGCAGCAGCGGGAC
ATGGAGGAGGAGCGGAGCCGGCTCCAGGAGGTCATCGGGAAGATGGAGGCCCGCCTGAGC
GAGCAGAGCCGGCTGCTGGAGCAGGAACGCTGGCGGGTGAGTGCCGAGCAGTCCAAGGCC
GAGTCCGCGCAGCGCGCCCTAGAGGAGCAGAGGAAGGTCACAGCCCAGCAGCTGGCCATG
GAGCGGGAGGAGCTGGAGAGGGCCAAGAGTGCCCTGCTGGAGGAGCAGAAGTCCGTCATG
CACAAGTGTGGGGAGGAGCGGCGGCGCCTGGCGGCCGAGTGGGCCGAGTACTTCGCCCAG
CAGAAGCTGAGCAAAGAGCGGGCCGAGCGAGAGGTGGAGCGGGCGCTGCAGGTGGACGCC
CAGCGCGAGGGCACCCTCATCAGCCTGGCCAAGGAGCAGGCGGAGCTGAAGATCCGGGCA
AGTGAGCTCCAGGCCAAGGAGGACCAGCTGGCGGCCGAGAGGGCGGCTCTGGAGCGGGAA
CGGGAGGAACTGCGGCGGGAGAAGGAGCGGGTCCGCGCCGCCGCCCTGAGCATCAGGCTC
CGCTCCGAGGAGGTGGAGAAGATGAGCCAGGTGGCCTCGGAGAAGTACCAGGAGGGGGAG
CAGGCGCTGCGGGAGGCCCGGCAGGTGCAGGCAGAGCATCAGGCCCGGCTCCAGCTGGTG
CGGCAGCAGGTGGAGCAGCTGCAGCAGCAGGAGCAGCACATGCACCAGGCAAGCCCCCCC
CCCAGCTCCTGCTCCCCCCGGTCTGGCTCCACCGACCCCCCACCTCCAGACCCTCATGGC
TGTGTCCTGCTCTCTGGGGACGGGGGACAGGAGCATCTGAGTCTGGCCCAGCAGAGGCTG
CAGCTGGACCACGTCCGACAGGACCAG
>MyLu|XM_023744767.1_cds_XP_023600535.1_1
GCAGACCCGCAGGCTTTACTCCAGGCCATGAAGGATCTGGACGAGATGGATGCTGACCTC
TTGGGTCTGAAGACGTCTCCTCGAGCCCCTCACAAAGGCGCCGCCAAGGGTTCTGGGAAA
GAAGAGCTGCCTAGCAGCCCCCAGCCCGCCGCTCCGCTCACCGCCCATGAGAAAGGTGAG
GCATTTCCCACCAAGAAAGCCCTCTCCCCTCCCAGCAGCTTTGGGCATCAATACAAGAAG
TTTTCTTTCGAAAAAGAGGACACCTGGGCCAACGGGGACTTCACCTTCGGGGCCTATCAG
CCCACCGTGGGCTCCTCCGAGGGCCGGCAGTCCCGCCGGCAGCCAGGCAGTAGGTTCTTT
GCAGAAGATGGCATAGACCACAAGGGAGAGCCAGGCTCCAAGCAGGCTGCCCCAGCGCCC
ACCAGCCCCACCCCCCCCAGGAAGGGAGGGGCCGACTGGTTGGGCCTCAAGGATGAAGAT
GAGGACCTGCTCCCTCCCTCTCCCACCAGAGAGCCTCGCAGGAGAGGCTCCGCACTCCCC
ACACCCTCCGTGCCCCATCCCGAGAGACAGCCTTCTGCCCCAGGCCCGCGCTCTGCCCCC
GCTGGGCTGCCCCTCTCCTCCCCCGGGGCACAGCCACCACCCAAGGGTGCAGATCCCCCT
GCCAAAGCCAGCCGGCCTTCCCAGCCGGGAGTGTCTGCGGAGAAGGAGGAGGAGGACTGG
CTGAGCCATGCCTTGTCTCTGAAGAAGGCCCGAGACCTGGCCAGAGAAGAGCGTGCTGCG
GCCTCTAAGGGCCAGATCTCGGTGGGGGCAGCGGGCCGACCCCCTTCCCCGGTTGTGAGC
CCCCGAGGGCTCGAGCCAGCAGCTGCTGGAGGGACCGCAGGACCAGCAGCACTAAAGCCG
CCTGGCCAGCCTGCCGCCTCCGGGGCCCCCGTGACTTGGAACCCAGCCTCCTTGGCCCTC
TATGCAGGCGACTCAAAGGAGGCTGCAGTGCATTTTCCGAGCTCCCAGGATCCCACAGGG
CTTGCTGGGCCGGTCCAGTCCCTGCTGCCG---------------------------GGC
GCAGGATACCAGCAGCAGCTCCTGGCCGCGCAGCTGCAGCTTCAGAGTGGCACTGCCCAG
CTCCAGGCTGAGCTTCTGCAGAGCCAGGCGCGGCTGGCAGAGCTGGAGGCCCAGGTCCGG
AAGCTGGAGCTGGAGCGGGCCCAACACAAGCTGCTGCTGGAGACTTTGCAGCAGCGACAC
CAGGCCGACCTGGAGCTCATCGAGAATGCTCACAGAAGCCGCATCAAGGTGCTAGAAACT
TCCTACCAGCAACGGGAAGAGCGGCTGCGGAGAGAGAACGAGGAGCTATCCGCCCAGTAC
CTGTCGCACTGCCAGGCGGCCGAGCAGGCCCGGGCCGAGCTCACCACCCAGCACCAGCGG
CGCTTGGCGGCCGCCCGGGCCTCCATCCTGGAGATGCGCAAGGACCACGAGGAGCAGCTG
CAGCGGCTGAAGCTGCTGAAGGACCGAGAGATCGACGCCGTCACCAGTGCCACCTCCCAT
ACGCGGTCCCTGAATGGTGTGATCGAGCAGATGGAGAAGTTCTCCAGCAGCCTGAACGAG
CTGTCCTCCCGTGTGGAGGCCTCGCACCTCACCACCGCCCAGGAGCGGGAGCTGGGCATC
CGGCAGCAGGACCAGCAGCTCCGAGCGCTGCAGGAGAGGCTGGGCCTGCAGCAGCGGGAC
ATGGAGGAGGAGCGGAGCCGGCTCCAGCAGGTCATCGGGAAGATGGAGGCCCGCCTGAGC
GAGCAGAGCCGGCTGCTGGAGCAGGAACGCTGGCGGGCGAGTGCCGAGCAGTCCAAGGCC
GAGTCCACGCAGCGCGCCCTGGAGGAGCAGAGGAAGGTCCTGGCCCAGCAGACGGCCATG
GAGCGGGAGGAGCTGGAGAGGGCCAAGAGTGCCTTGCTGGAGGAACAGAAGTCCGTCATG
CACAAGTGTGGGGAGGAGCGGCGGCGCCTGGCGGCCGAGTGGGCCGAGTTCTTCACACAG
CAGAAGCTGAGTAAAGAGAGGGCCGAGCGAGAGGTGGAGTGGGCGCTGCAGGTGGACGCC
CAGCGGGAGGGCACCCTCATCAGCCTGGCCAAGGAGCAGGCAGAGCTGAAGATCCGGGCG
AGTGAGCTCCGGACCAAGGAGGACCAGCTGGCGGCCGAGAGGGAGGCTCTGGAGCGGGAA
CGGGAAGAACTGCGGCGGGAGAAGGAGCGGGTCAGCGCCGCCGCCCTGCGCATCAGGCTC
CGCTCCGAGGAGATGGACAAGATGAGCCAGGTGGCCTCGGAGAAGTACCAGGAGGGGGAG
CAGGCATTGCGGGAGGCCCGGCAGGTGCAGTCAGAGCATCAGGCCCGGCTACAGCTGGTG
CAGCAGCAGCTGGAGCGGCTGCAGCAACAGGAGCAGCACATGCAC---------------
------------------------------------------------------------
---------------------------CAGGAGCGTCTGAGTCTGGCCCAGCAGAGGCTG
CAGCTGGACCATGTCCGACAGGAC---
>PhDi|XM_028519765.1_cds_XP_028375566.1_1
GCGGACCCGCAGGCTTTGCTCCAGGCCATGAAGGATCTGGACGACATGGATGCCGATCTG
TTGGGTCTGAAGAAGGCTCACCCAGCTTCTGGCAAAAGCCCTGCAAAGGGTTCCGGGAAG
GAAGAGCTGCCTAGCACCCCCAAACCTGCTGATACGTTACCAGCCACTGAGAAGGGGGGT
GCCGTTCCCACCATGAAGCCGTCTCCATCCCCCGGCAGCTCTGGCCATCAGTACAAGAAG
TTTTCTTTTGAAAAAGAAGACAGCTGGGGCAACGAGGACTTCGTCTTCGGGGCCTACCAG
CCCAGCGTGGGCTCCTCCGAGGGCCGGCAGTCCCGCCGGCCGTCGGTCAGCAGGTTCTCA
GCAGAAGGTGGCACAGACCTCAGGGGCGAACCAGGCTCCACACAGAGCACCCCGGCGACG
AGCAGCCCCCCGCACCCCAGGAAGGGAGGGGCTGACTGGCTGGGCCTCAAGGACGAAGAC
GAGGACTCGTGCGTCCCCTCTCCCACCAGAGAGCCTCGAAGGGGGGGCTCTGCGCTCTCC
ACCCCCTTCGTGCCCCACCCTGAGGACCCGCTTCCTGCCCCGGGCCAGCACTCCACCCCG
GCAGGGCTGCCCCCCTCCTCCGTGGGGGCCGAGCCGCCACCCGAGGGCGCCGGCGCCCCT
GCCAAAGCCAGCCGGCCTTCCCAGCCGGGAGTGTCTGCGGAGACAGAGGAGGAGGACTGG
CTGAGCCATGCCTTGTCTCGGAAGAAGGCCCGAGGCTTGGCCAGAGAAGAGCCCGCTCTG
ACCTCGAAGGGCCTGAACCGGGAGGGGGCTGCGGGCCGACCCCCCTCCCCTGTTGCCAAC
GCTCCAGGGCTCCAGCAGGCAGCTGCTGAAGGGACCTCAGGACCAGCAGTGCAAAAGCCG
CCTGCCCAGCCTGCCACCTCGGGGTCCTCGGTGACATGGAACCCAGCCACCTTGGCCCTC
TATGCAGGTGACTCAAAGGAGCCTGCACTGCATTTCCTGAGCTCCCAGGAACCCACGGGG
CTCTCTGCACCTGTCCAGTTCCCGGAGGCCCCG------GTGCAGCACGTGCCACCGGAC
GCAGAGTACCAGAGGCGGCTCCTGGCTGCCCGGGTGCAGCTCCAGAGTGGCACTGCCGAG
CTGCAGGCCGAGCTGCTGCAGAGTCAGGCCCGGCTGGCAGAGCTGGAGGCCCAGGTGCGG
AAGCTGGAGCTGGAGCGGACCCAGCACAGGCTGCTGCTGGAGAGTTTGCAGCAGCGACAC
CAGGCTGACCTGGAGCTCATCGAGAGTGCTCACAGAAGCCGTGTCAAGGTGCTGGAAGCC
TCGTACCAGCAACGGGAAGAGCGGCTGCGGAGAGAGAACGAGGAGCTGTCTGCGCAGTAC
TTGTCTCACCGCCAGGAGGCCGAGCAGGCCCGAACCGAACTGCTGGCCCAGCACCAGCGG
CGCCTGGCGGCGGCTCGGGCCTCCATCCTGGAGATGCGCAAGGACCACGAGGAGCAGCTG
CAGCGCCTGAGGCTGCTGAAGGACCGAGAGATCGATGCTGTCACCAGTGCCACCTCGCAC
ACAAGGTCCCTGAACGGCGTCATCGAGCAGATGGAGAAATTCTCCAGCAGCCTGAATGAG
CTGTCCTCCCGCGTGGAGGCCTCGCACGCCACCACCGCCCAGGAGTGGGAGCTGGGCATC
CAGCAGCGCGACAGGCAGCTCCGAGCTTTGCAGGAGCGGCTGGGCCACCAGCAGCGGGAC
ACGGAGGAGGAGCGGAGCCGGCTCCGGGAGGTCATCGCCAAGATGGAGGCCCGCCTGAAC
GAGCAGAGCCGGCTGCTGGAGCAGGAACGCTGGCGGGTGAGCGCTGAGCAGTCCAAGGCA
GAGTCCACGCAGCGCGCCCTGGAGGAGCAGAGGAGGGTCAAGGCCCAGCAGATGGCCATG
GAGCGCGAGGAGCTGGAGAGGGCCAAGAGTGCCTTGCTCGAGGAGCAGAAGTCCGTCATG
CAAAAGTGTGGGGAGGAGCGGCGGCGCCTGGCAGCTGAGTGGGCCGAGTTCTTCGAGCAG
CAGAAGCTGAGTAAGGAGAGGGCCGAGCGAGAGGCGGAGCGAGCGATGCAGGTGGACACC
CAGCGGGAGGGCACTTTCGTCAACCTGGTCAAGGAGCAGGCCGAGCTGAAGGTCAGGGCA
AGCGAGCTGCGGGCCAAGGAGGACCAGCTGGCAGCGGAGAGAGAGGCTCTGGAGCGGGAG
CGGCAAGAGCTGCGGCTGGAGAAGGAGAGGGTCAGCGCCACCGCCCAGCGCATCAGGCTC
CGTGCGGAGGAGGTGGAGAGGATGAGCCAGGTGGCCTCGGAGAAGTACAAGGAGGGGGAG
CAGGCGCTGCGTGAAGCCCGGCAGGTGCAGTCGGAGCAGCAGGCCCGGCTCCAGCTGGTG
CAGCGGCAGCAGGAGTGGCTGCAGCAGCAGGAGCAGCACGTGCAC---------------
------------------------------------------------------------
---------------------------CAGGAGCATCTGAGTCTGGCCCAGCAGAGGCTG
CAGCTGGACCGCGTCCGGCAGGAC---
>PtVa|XM_023531713.1_cds_XP_023387481.1_1
GCAGACCCGCAGGCCTTGCTCCAGGCCATGAAGGATCTGGACGACATGGATGCCGATCTC
CTAGGTCTGAGGAAGTCTCACCTATCCTCTAGCAAAAATGCTGCAAAGGGTTCTGGGAGA
GAAGAGCTGCCTAGCAACCCCAAACCTGCTGGCACCTTTACAGCCAACGAGAAAGGGGAC
ACCATTCCTACCAAGAAGCCATCTCCCTCTCCCAGAAGCCTTGGGCAGCAGTACAGGAAG
TTTTCCTTTGAAAAAGACGATACCTGGGGTGACGAGGACTTCACCTTTGGGGCCTATCAG
CCCACCATGGGCTCCTCCGAGGGCCGACAGTCCCGCCGGCAGCCAGTCAGTAGGTTCTTG
GCAGAAGGGACCACAGACCTCAAGGGAGAAGCAGGCTCTAAGCAGAGCACCCCCGTGGCG
TCCAGCCCCACCCACCCCAGGAAGGGAGGAGCCGACTGGTTAGGCCTCAAGGAAGATGAC
TGGGACCTGCACCCCCCATCAGCCACCAGAGAGCCTCACAGGGGAGGCTCCGCATTCTCC
ACGCCCTCGGCACCTCATCTC------------------GTGGGCCGGCACTCTGCCCCG
GCTGGGCTCCCA---TCCTCCTCGGGGGCAAAGCCAGCGCCCAAGGATGTAGATGCCCTT
GCCAAAGCCAGCCAGGCTTCCCAGCTGGGCGCACCTGAGGGGGAGGAGGAGGAGGACTGG
CTGAGCCACGCCCTGTCTAGGAAAAAGTCCCAAGGTCCGTCCAGAGAGGAGCACGCTGCC
CCCTCCAAGGGCCAGAACACAGTGGGGGTGGTGAGCCAACCCCCGTCCCCAGTTGCCAGC
ACCCAGGGGCTCAAACAAGCAGCTGCTGGAGGGACCTCAGGAACAGCAGCACAAAGGCCG
CCTGCCGGGCCTGCCACCTCGGGGTCCTCTGTGACTTGGAACCAGGCCTCCTTGGCCCTC
CATGCAGGTGACTCGAAGGAGCCTGTGTTGTGTGTCCCAAGTTCCCAGGAACCCACAGGG
CTGCCTGTGCCTGTCCAGTCCCTGCTCCCGGAGTCCCTAGCACGGAGCCTGCTGCCTGGC
ACAGAATACCAGAAACAGCTGCTGGCAGCTCAGGTGCAGCTTCAGAGTGGCACTGCCGAG
CTCCAGGCTGAGCTTCTGCAGAGTCAGGCCCGGCTGGCAGACCTGGAGGCCCAGGTACGG
AAGCTGGAGCTAGAGCGGGCCCAGCACAAGCTGCTGCTGGAGAGTTTGCAGCAGCGACAC
CAGGCCGACCTGGAGCTCATTGAGAATGCTCACAGGAGCCGCATCAAGGTGCTAGAAACC
TCGTGCCAGCAGCGGGAAGAGCGGCTGCGTAGAGAGAACGAGGAGCTGGCCAGCCAGTGC
TCGTCGCAGCGCCAGGCGGCTGAGCAGGCCCGCGCCGAGCTCACGGCCCAGCACCAGCGG
CGCTTGGCGGCCGCCCGGGCCTCCATCCTGGACATGCGCAAGGAGCACGAGGAGCAGCTG
CAGCGGCTGAAGCTGCTGAAGGACCGGGAAATCGATGCCGTCACCAGCGCCACCTCCCAC
ACGCGGTCCCTGAATGGCATCATCGAGCAGATGGAGAAATTCTCCAGCAGCCTGAATGAG
CTGTCCTCCCGCGTGGAGGCCTCGCACCTCAACACTGCCCAGGAGTGGGAGCTGGGGGTC
CGGCAGCGGGACGAGCAGCTCCGAGCACTGCAGGAGAGGCTGGGCCGGCAGCAGCGGGAC
ATGGAGGAGGAGCGGAGCCGGCTCCAGGAGGTCATCGGGAAGATGGAGGCCCGCCTGAGT
GAGCAGAGCCGGCTGCTGGAGCAGGAACGCTGGCGGGTGAGCGCGGAGCAGTCCAAGGCT
GAGTCCACGCAGCGTGCGTTGGAGGAGCAGAGGAGGGTCGTGGCCAGGCAGACCGCCGTG
GAGCGGGAGGAGCTGGAGCGGGCCAAGAGCGCCTTGCTGGAGGAGCAGAAGGCGGTCATG
CACAAGTGCGGGGAGGAGCAGCGGCGCCTGGCGGCCGAGTGGGCCGAGTTCTTCGCGCAG
CAGAAGCTGAGTAAGGAGCGGGCCGAGCGAGAGGCAGAGCGGGCACTGCAAGTGGACGCC
AAGCGGGAGGGCACCCTGGTCAGCCTGGCCAAGGAGCAGGCAGAGCTAAAAATCAGGGCA
AGCGAGCTCCGGGGCAAGGAGGACCAGCTGGCTGCCGAGAGGGAGGCCCTGGAGCGGGAG
CGGCAGGAGCTGCGGCTGGAGCAGGAGAGGGTCAGCGCGGCCGCCCTGCGAATCCGGCTC
CGTGCCGAGGAGGTGGAGAGGATGAGCCAGGTGGCCTCAGAGAAGTACGAGGAGGGGGAA
CGGGCGTTACGGGAGGCCCGGCAGGTGCAGTCCGCGCAGCAGGCTCGGCTACAGCTGGTG
CAGCAGCAGCAGGAGCGCCTGCGGCAGCAGGAGCAGCACATGCAC---------------
------------------------------------------------------------
---------------------------CAGGAGCATCTGAGTCTGGCCCAGCAGAGACTG
CAGTTGGACCGCGTCCGACAGGAC---
>RhFe|XM_033090167.1_cds_XP_032946058.1_1
GCGGACCCACAGGCTTTGCTTCAAACCATGAAGGATCTGAACGACATGGATGCCGATCTC
TTAGGTCTGAAGAAGTCTCGTCCAGCCTCTAGCAAAAGTGCTGCAAAGGGTTCTGGGAAA
GAAGAGCTGCCTAGCAACCCCAAACCTGCTGGCATGTTCACAGCCAGTGAGAAAGGGGAC
GCCCTTCCCACCAAGAAGCCATCTCCTTCTCCCAGCAGCCTTGGGCATCAGTACAGGAAG
TTTTCCTTTGAAAAAGAAGATAATTGGGGCGACGAGGACTTCATCTTTGGGGCCTATCAG
CCCACCGTGGGCTCCTCCGAGAGCCGGCAGTCCCGCCGGCAGTCAGTCAGTAGGTTCTTA
GCAGAAGGTGGCACCGACCTCAAGGCAGAACCGGGCTCCAAGCCAAGCACCCCTGCGGTG
TCCAGTCCCACCCAGCCCAGGAAGGGAGGAGCTGACTGGTTGGGCCTCAAGGACGACGAC
TTGGACCTGCTGCCTCCCTCGCCCACCAGAGAGCCTCGGAGGGGAGGCTCCGCGCTCTCC
ACACCCTCGGCACCCCATCCTGCGAGCCGGCACTCTGCCCCAGGCCGGCACTCTGCCCCA
GCGGGGCTGCCCTCCTCCTCCTTGGGGGCAAAGCCAGCACCCCACGGTGCAGACTCCCCT
GCCAAAGCCAGCCAGCCTTCCCATCCAGGAGCACCTGAG---GACGAGCAGGAGGATTGG
CTGAGCCATACCTGGTCTCAGAAGAAGTCCCTGGGTCGGAGCAGAGAGGAACACACTGCA
ATCTCTAGGGGCCAGAACTTAGTGGGGACAGTGGGCCGACCCCCTTCCCCTGTTGCCAGC
ATTCAAGGGCTCGAACAAGCAGCTCCTGGAGGGACCTCAGGAACAGCAGCACAAAAGCCA
CCTGCCGGGCTTGCCACCTCAGGGTCCCCTGTGACTTCGAATCAGGCCACCTTGGCCCTC
CATGCAGGTGGACCCAAAGAGCCTGTGATGTGTTTCCCGAGCTCCCAGAAACCCACAGGG
CTTCCTGTGCCTGTCCAGTCCCTGCTCCCAGAGTCCCTGGCGCAGAGCCTACTACCGGGC
ACAGAATACCAGAAGCAGCTGCTGGCTGCTCAGAGGCAGCTTCAAAGTGGCACTGCCGAG
CTCCAGGCTGAGCTTCTGCAGAGTCAGGCCCGGCTGGCAGACTTGGAGGCCCAGGTGCGG
AAGCTGGAGCTGGAGCGGACCCAGCACAAGCTGCTGCTGGAAAGTTTGCAGCAGCGACAC
CAGGCCGACCTGGAGCTCATTGAGAATGCTCATAGGAGCCGTATCAAAGTGCTAGAAACA
TCGTACCAGCAACGGGAAGAGCGGCTGCGGAGAGAGAACGAGGAGCTGTCCAGCCAGTAC
TTATCGCACTGCCAGGAAGCCGAGCGGGCCCGGGCCGAGCTCACAGCCCAGCACCAGCGG
CGCTTGGCGGCCGCCCGGGCGTCCATCGTGGAGATGCGCAAGGACCACGAGGAGCAGCTG
CAACGGCTAAAGCTGCTGAAGGACCGGGAAATTGATGCAGTCACCAGCGCTACCTCCCAC
ACGCGGTCCCTGAATGGCGTCATCGAGCAGATGGAGAAGTTCTCCAGCAGCCTGAATGAG
CTGTCGTCCCGCGTGGAGGCCTCGCACCTCACCACCGCCCAGGAGCGGGAGCTGGGGATC
CGGCAGCAGGACGAGCAGCTCCGAGCACTACAGGAGAGGCTGGGCCGGCAGCAGCGGGAC
ACAGAGGAAGAGCGGAGCCGACTCCAGGAGGTCATCGGGAAGATGGAGGCCCGCCTGAAC
GAACAGAGCCGGCTGCTGGAGCAGGAACGCTGGCGGGTGAGCGCTGAGCAGTCCAAGGTG
GAGTCCACACAGCGCGCGCTGGAGGAGCAGAGGAAAGTCGTGGCCCAGCAGATGGCCATG
GAGCGGGAGGAGCTGGAAAGGGCCAAGAGTGCCTTGCTGGAGGAGCAGAAGTCCGTCATG
CTCAAGTGTGGGGAGGAGCAGCGACGCCTGGCGGCCGAATGGGCGGAGTTCTCGACGCAG
CAGAAGCTGAGTAAGGAGCGCGCCGAGCGAGAAGCCGAGCGGGCACTGCAGGTGGACACG
CAGCGGGAGGGCATCCTCATCAGCCTGGCCAAGGAGCAGGCGGAGCTAAAGATCCGGACG
AGCGAGCTTCGGGCCAAGGAGGACCAGCTGGCGGCTGAGAGGGAGGCCCTGGAGCGGGAG
CGGCAGGAGCTGCGGCTGGAGAAGGAGAGGATCAACGCCGCCGCCCTGCGCCTCAGACTC
CGGGCGGAAGAGGTGGACAGGCTAAGCCAGGTGGCCTCGGAGAAGTACGAGGAGGGTGAG
CGGGCATTACGTGAGGCCCGGCAGGTGCAGTCGGAGCAGCAGGCCCGGCTACAGCTGGTG
CAGGATCAGCAGGAGCGGCTGAGGCAGCAGGAGCGCCACCTGCAC---------------
------------------------------------------------------------
---------------------------CAAGAGCATCTGAGTATGGCCCAGCAGAGGCTG
CAGCTGGATCGTGTCCGACAGGAC---
>RoAe|XM_016127603.1_cds_XP_015983089.1_1
GCAGACCCGCAGGCCTTGCTCCAGGCCATGAAGGATCTGGACGACATGGATGCCGACCTC
CTAGGTCTGAGGAAGTCTCACCTAGCCTCTAGCAAAAGTGCTGCAAAGGGTTCTGGGAGA
CAAGAGCCACCTAGCAACCCCAAACCTGCTGGGACCTTTACAGCCAACGAGAAAGGGGAC
GCCATTCCCACCAAGAAGCCATCTACCTCTCCCAGAAGCCTTGGGCAGCAGCACAGGAAG
TTTTCCTTTGAAAAAGACGATTCCTGGGGTGATGAGGACTTCACCTTTGGGGCCTATCAG
CCCACCATGGGCTCCTCCGAGGGCCGGCAGTCCCGCCGGCAGCCAGTCAGTAGGTTCTTG
GCAGAAGAGAGCACAGACCTCAAGGGAGAAGCAGGCTCCAAGCAGAGCACCCCCATGGCG
TCCAGCCCCACCCACCCCAGGAAGGGAGGAGCCGACTGGTTGGGCCTCAAGGAAGATGAC
TGGGACCTGCACCCCACATCGGCCACCAGAGAGACTCGCAGGGGAGGCTCTGCATTCTCC
ACGCCCTCAGCGCCTCATCCC------------------GTGGGCCGGCACTCTGCCCCG
GCGGGGCTCCCA---TCCTCCTCGGGGGCAAAGCCAGCGCCCGAGGTTGCAGATGCCCCT
GCCAAAGCCAGCCAGGCTTTCCAACTGGGTGCCCTTGAGCAGGAGGAGGAGGAGGACTGG
CTGAGCCATGCCCTGTCTCGGAAAAAGTCCCAAGGTCCGGCCAGAGAGGAGCACGCTGCC
CCCTCCAGCGGCCAGAACGTGGTGGGGGCAGTGGGCCGACCCCCGTCCCCTGTTGCCAGC
ACTCGGGGGCTCAGACCAGCAGCTGCTGGGGGGACCTCGGGGCCAGCAGCACGGAAGCCG
CCTGCCGGGCCGGCCCCCTCGGGGTCCCCTGTGGCTCGGAACCAGGCCTCCTCGGCCCTC
CGCGCAGGTGACCCGAAGGAGCCCGTGTTGTGTGTCCCAAGCTCCCAGGAACCCACAGGG
CTGCCCGTGCCTGTCCAGTCCCTGCTCCCAGAGTCCCTAGCACGGAGCCTGCTGCCCGGC
ACGGGATGCCAGAAGCAGCTGCTGGCAGCTCAGGTGCAGCTTCAGAGTGGGACCGCCGAG
CTCCAGGCCGAGCTGCTGCAGAGTCAGGCCCTGCTGGCAGACCTGCAGGCCCAGGTGCGG
AAGCTGGAGCTGGAGCGGGCCCAGCACAAGCTGCTGCTGGAGAGTTTGCAGCAGCGGCAC
CAGGCCGACCTGGAGCTCATCGAGAACGCTCACAGGAGCCGCGTCAAGGTGCTGGAAACC
TCGTACCAGCAGCGGGAAGAGCGGCTGCGCAGGGAGAACGAGGCGCTGTCCAGCCAGTAC
CTGTCGCAGTGCCAGGCGGCCGAGCAGGCCCGCGCCGAGCTCACGGCCCAGCACCAGCGG
CACTTGGCGGCCGCCCGGGCCTCCATCCTGGAGATGCGCAAGGACCACGAGGAGCAGCTG
CAGCGGCTGAAGCTGCTGAAGGACCGGGAAATCGACGCGGTCACCAGCGCCACCTCCCAC
ACGCGGTCCCTGAATGGCATCATCGAGCAGATGGAGAGATTCTCCAGCAGCCTGAGCGAG
CTGTCCTCCCGCGTGGAGGCCTCGCACCTCAGCACAGCCCAGGAGTGGGAGCTGGGGGTC
CGGCAGCGGGACGAGCAGCTCCGAGCACTGCAGGAGAGGCTGGACCGGCAGCAGCGGGAC
ATGGAGGAGGAGCGGAGCCGGCTCCAGGAGGTCATCGCGAAGATGGAGGCCCGCCTGAGC
GAGCAGAGCCGGCTGCTGGAGCAGGAACGCTGGCGGGTGAGCGCGGAGCAGTCCAAGGCC
GAGGCCACGCAGCGCGCGCTGGAGGAGCAGAGGCGGGTCGTGGCCAGGCAGACCGCCGTG
GAGCGCGAGGAGCTGGAGCGGGCCAAGAGCGCCTTGCTGGAGGAGCAGAAGGTGGTCATG
CGCAAGTGCGGGGAGGAGCAGCGGCGCCTGGCGGCCGAGTGGGCCGAGTTCTTTGCGCAG
CAGAAGCTGAGTAAGGAGCGGGCCGAGCGAGAGGCGGAGCGGGCGCTGCAAGCGGACTCC
AAGCGGGAGGGCACCCTGGTCAGCCTGGCCAAGGAGCAGGCAGAGCTAAAGATCAGGGCA
AGCGAGCTCCGGGCCAAGGAGGACCAGCTGGCCGCCGAGAGGGAGGCCCTGGAGCGGGAG
CGGCAGGAGCTGCGGCTGGAGCAGGAGAGGGTCAGCGCAGCCGCCCGGCGCATCCGGCTC
CGTGCCGAGGAGGTGGAAAGGATGAGCCAGGTGGCCTCAGAGAAGTACGAGGAGGGGGAA
CGGGCCTTACGGGAGGCCCGGCAGGTGCAGTCCGCACAGCAGGCCCGGCTGCAACTGGTG
CAGCAGCAGCAGGAGCACCTGCGGCAGCAGGAGCAGCACATGCAC---------------
------------------------------------------------------------
---------------------------CAGGAGCATCTGAGTCTGGCCCAGCAGAGACTG
CAGTTGGACCGTGTCCGACAGGAC---
