# Supplementary material for: Positively selected genes in the hoary bat (Lasiurus cinereus) lineage: prominence of thymus expression, immune and metabolic function, and regions of ancient synteny
Source: PeerJ. 2022 Mar 17;10:e13130. doi: 10.7717/peerj.13130 (PMC8934532; doi:10.7717/peerj.13130)
Supplement: Supplemental Information 4 — Likely alignment errors have been manually deleted between conserved codons. Recovery of the original codon positions requires alignment to the original accessions in each orthogroup. [file peerj-10-13130-s004.zip › renamed.manual/OG0005038.manual.fas]

>EpFu|XM_028157651.1_cds_XP_028013452.1_1
CATGAGACAAAAAAGATATACATGGTGCCTTATGTGGAGTTGGAACATCAAGGAACCTAT
TGGTGTCGTGTACATAATGATCGAGACAGTCAAGATAGCAAGAAGGTAGAAATCATCATA
GGAAGAACAGATGAGGCAGTGGAGTGCACTGAAAATAAAGAGCAAACAGCTGACCAGCCT
TTGGACAAGGTTGCCCTTTTGATAGGAAACATGAATTACTGGGAGCACCCCAAGCTTAAA
GCTCCTTTGGTGGACGTGTATGAACTGACCAACTTGTTAAGGCAGCTGGATTTCAAAGTC
GTTTCACTGTTGGATCTGACTGAATATGAGATGCGCAACGCTGTGGATGAATTTTTACTA
CTTTTAGACAAAGGAGTGTATGGATTATTATACTATGCAGGACATGGTTATGAAAACTTT
GGGAACAGCTTTATGGTTCCTATTGATGCTCCAAATCCATATAGGTCTGAAAACTGCCTG
TGTGTGCAGAATATACTGAAATTGATGCAAGAAAAAGAAACTGGGCTCAATGTGTTCTTG
TTGGACATGTGTAGGAAAAGAAATGACTACGATGATACCATTCCAATCTTGGATGCATTG
AAAGTCACTGCCAATATTGTGTTTGGATATGCCACGTGTCAAGGAGCAGAAGCTTTTGAA
ATCCAGCATTCTGGATTGGCAAATGGAATCTTCATGAAATTTTTAAAAGACAGATTATTG
GAAGACAAGAAAATTACTGTGTTACTGGATGAAGTTGCAGAAGATATGGGTAAATGCCAT
CTCACCAAAGGCAAACAGGCTCTAGAGATTCGAAGTAGCTTGTCTGAAAAGAGAGCACTG
ACTGATCCAATTCAAGGAACCGCGTACTCTGCAGAGTCTCTGGTGCGGAACCTGCAGTGG
GCCAAGGCACACGAACTTCCAGAAAGTATGTGTCTTAAATTTCAATGTGGTGTTCAGATT
CAGTTAGGATTTGCGGCTGAGTTTTCCAACGTCATGATAATCTACACAAGTATAGTCCAC
AAACCACCAGATATAATAATGTGCGATGCCTATGTTACCGATTTTCCACTTGACCTAGAT
ATTGATCCAAAAGATGCAAATAAAGGGACGCCTGAAGAAACCGGCAGCTATTTAGTGTCA
AAGGAGCTTCCCAAGCATTGCCTCTACACGAGACTCAGTTCACTGCAAAAATTAAAGGAA
CATCTGATCTTCACAGTATGCTTATCCTATCAGTACTCCGGATTGGAGGATACCATAGAG
GAAAAGCAGGAAGTGAATGTTGGGAAACCTCTCATTGCTAAACTAGACATCCACCGAGGT
TCAGGAAGGAAGACTTGCTTTCAAACTTGTATTATGTGCAGTGGCCCTTACCAGAGCTCT
ACATCCACCTCAGTGGGAGCCGAA------CATTATCATTCTTCTCAAGACTCATTCCTT
GGTGTTTACCATTCACATCTTGGTAATTCA---AGTAGTGCCGTACCATCAGATAGCTGT
CGATGCAGCCGGACTGCAGATGCATTTATTTCAAGTCATCATACACACCATTATTCATGT
CAGTTTGGTAGAAGTAATGTGCCAGTCGAGACAACT---
>HiAr|XM_019640693.1_cds_XP_019496238.1_1
CATGAGACAAAAAAGCTATACATGGTGCCTTATGTGGATTTGGAACATCAAGGAATCTAC
TGGTGTCGTGCATATAATGACCGAGACAGTCAAGATAGCAAGAAGGCAGAGATCATCATA
GGAAGAACAGATGAGGCAGTGGAGTGCACGGAAAATAAAGAGCAAACAGCTGACCAACCT
TTGGATAAGGTTGCACTTTTGATAGGAAATATGAATTACTGGGAGCACCCCAAGCTTAAA
GCTCCTTTGGTGGATGTGTATGAATTGACCAACTTGTTAAGACAGCTGGATTTCAAAGTC
GTTTCACTGTTGGATCTTACTGAATATGAGATGCGTAACGCTGTGGATGAATTTTTACTA
CTTTTAGACAAAGGAGTATATGGATTATTGTATTATGCAGGACATGGTTATGAAAACTTT
GGGAACAGCTTCATGGTCCCTGTCGATGCCCCAAATCCATATAGGTCTGAAAATTGTCTA
TGTGTACAGAATATACTGAAATTAATGCAAGAAAAAGAAACTGGACTCAATGTGTTCTTG
TTGGATATGTGTAGGAAAAGAAACGACTATGACGATACCATTCCAATCTTGGATGCACTA
AAAGTCACCGCCAATATTGTGTTTGGATATGCCACGTGTCAGGGAGCAGAAGCTTTTGAA
ATCCAGCATTCTGGATTGGCAAATGGAATCTTCATGAAATTTTTAAAAGATAGATTATTA
GAAGACAAGAAAATTACGGTGTTACTGGATGAAGTTGCAGAAGATATGGGTAAATGTCAC
CTCACCAAAGGCAAACAGGCTCTAGAGATCCGAAGCAGTTTATCTGAAAAGAGAGCCCTT
ACCGATCCAATCCAAGGCACGGGTTATTCGGCAGAATCTCTGGTGCGGAATCTACAGTGG
GCCAAGGCACACGAACTTCCAGAAAGCATGTGTCTTAAATTTCAGTGTGGTGTTCAGATT
CAACTAGGATTTGCAGCTGAGTTTTCCAACGTTATGATAATCTATACAAGCATAGTCCAC
AAGCCACCTGATATAATAATGTGCGATGCCTATGTTACCGATTTTCCACTTGACCTAGAT
ATTGATCCAAAAGATGCAAATAAAGGAACACCTGAAGAAACGGGCAGCTATTTAGTATCC
AAGGATCTTCCCAAGCATTGCCTCTACACCAGACTCAGCTCACTGCAAAAATTAAAGGAA
CATCTAATCTTCACAGTATGTTTATCGTATCAGTACTCAGGATTGGAAGATACCGTAGAA
GAAAAGCAAGAAGTGAATGTTGGGAAACCTCTCATTGCTAAACTAGACATTCATCGAGGT
TTAGGAAGGAACACCTGCTTTCAGACTTGTATTATGTGCAATGGCCCTTACCAGAGCTCA
GCATCCACCTCAGCAGGAACTGGA------CATTACCACTCATCTCAAGACTCATTCCTG
GGTGTTTACCACTCACATCTTGACAATTCA---AGTAATGTCATGCCATCAGACAGTTGT
CATTGCAGCCGGACTGCAAATGCGTTCATTTCAAGTCATCATACTCACCATTATTCATGT
CAATTTGGTAGAAGTAATGTGCCCGTTGAGACAACT---
>LaCi|662-exonerate_protein2genome-gene-58.0-mRNA-1
CATGAGACAAAAAAGATATACATGGTACCTTATGTGGAGTTGGAACATCAAGGGACCTAT
TGGTGTCGTGTACATAATGATCGAGACAGCCAAGATAGCAAGAAGGTAGAAATCATCATA
GGAAGAACAGATGAGGCAGTGGAGTGCACTGAAAATAAAGAGCAAACAGCTGACCAGCCT
TTGGACAAGGTTGCCCTTTTGATAGGAAACATGAATTACTGGGAGCACCCCAAGCTTAAA
GCTCCTTTGGTGGATGTGTATGAATTGACCAACTTGTTAAGACAGCTGGATTTCAAAGTT
GTTTCACTGTTGGATCTGACTGAATATGAGATGCGCAATGCTGTGGATGAATTTTTACTA
CTTTTAGACAAAGGAGTGTATGGATTATTATACTATGCAGGACATGGTTATGAAAACTTT
GGGAACAGCTTTATGGTTCCTATTGATGCTCCAAATCCATATAGGTCTGAAAACTGTCTG
TGTGTGCAGAATATACTGAAATTGATGCAAGAAAAAGAAACTGGGCTCAATGTGTTCTTG
TTGGACATGTGTAGGAAAAGAAATGACTACGATGATACCATTCCAATCTTGGATGCATTG
AAAGTCACTGCCAACATTGTGTTTGGATATGCCACGTGTCAAGGAGCAGAAGCTTTTGAA
ATCCAGCATTCTGGATTGGCAAACGGAATCTTCATGAAATTTTTAAAAGACAGATTATTG
GAAGATAAGAAAATTACTGTGTTACTGGATGAAGTTGCAGAAGATATGGGTAAATGCCAT
CTCACCAAAGGCAAACAGGCTCTTGAGATTCGAAGTAGCTTGTCTGAAAAGAGAGCACTG
ACTGATCCAATTCAAGGAACCACGTACTCTGCAGAGTCTCTGGTGCGGAACCTGCAGTGG
GCCAAGGCACATGAACTTCCAGAAAGTATGTGTCTTAAATTTCAATGTGGTGTTCAGATT
CAGTTAGGATTTGCGGCTGAGTTTTCCAACGTCATGATAATCTACACAAATATAGTCCAC
AAACCACCAGATATAATAATGTGCGATGCCTATGTTACCGATTTTCCACTTGATCTTGAT
ATTGATCCAAAAGATGCAAATAAAGGGACGCCTGAAGAAACCGGCAGCTATTTAGTGTCA
AAGGAGCTTCCCAAGCATTGCCTCTACACAAGACTCAGTTCACTGCAAAAATTAAAGGAA
CATCTGATCTTCACAGTATGCTTATCATATCAGTACTCCGGATTGGAAGATACCATAGAG
GAAAAGCAGGAAGTGAATGTTGGGAAACCTCTCATTGCTAAACTAGACATCCACCGAGGT
TCAGGAAGGAAGACTTGCTTTCAAACTTGTATTATGTGCAGTGGCCCTTACCAGAACTCT
ACATCCACCTCAGTGGGAGCCGAA------CATTATCATTCTTCTCAAGACTCATTCCTT
GGTGTTTATCATTCACATCTTGGTAATTCA---AGTAATGCCGTACCATCAGATAGCTGT
CGATGCAGCCGGACTGCAGATGCATTTATTTCAAGTCATCATACACACCATTATTCGTGT
CAGTTTGGTAGAAGTAATGTGCCTGTCGAGACAACTGAT
>MyLu|XM_023752595.1_cds_XP_023608363.1_1
CATGAGACAAAGAAGATATTCATGGTGCCTTATGTGGAGTTGGAACATCAAGGAACCTAT
TGGTGTCGTGTACATAATGATCGAGACAGTCAAGATAGCAAGAAGGTAGAAATCATCATA
GGAAGAACAGATGAGGCAGTGGAGTGCACTGAAAATAAAGAGCAAACAGCTGACCAACCT
TTGGACAAGGTTGCCCTTTTGATAGGAAACATGAATTACTGGGAGCACCCCAAGCTTAAA
GCTCCTTTGGTGGATGTGTATGAATTGACCAATTTGTTAAGACAGCTGGATTTCAAAGTT
GTTTCACTGTTGGACCTGACTGAATATGAGATGCGCAACGCTGTGGATGAATTTTTACTA
CTTTTAGACAAAGGAGTGTATGGATTGTTATACTATGCGGGACATGGTTATGAAAACTTT
GGGAACAGCTTTATGGTTCCTATTGATGCTCCAAATCCATATAGGTCTGAAAACTGTCTG
TGTGTGCAAAACATACTGAAATTGATGCAAGAAAAAGAAACGGGGCTCAATGTGTTCCTG
TTGGACATGTGTAGGAAAAGAAATGACTACGATGATACCATTCCAATCTTGGATGCATTG
AAAGTCACTGCCAACATTGTGTTTGGATATGCCACGTGTCAAGGAGCAGAAGCTTTTGAA
ATCCAGCATTCTGGATTGGCAAATGGAATCTTCATGAAATTTTTAAAAGACAGATTATTG
GAAGACAAGAAAATTACTGTGTTACTGGATGAAGTTGCAGAAGATATGGGTAAATGCCAT
CTCACCAAAGGCAAACAGGCCCTAGAGATTCGAAGTAGCTTGTCTGAAAAGAGAGCACTG
ACTGATCCAATACAAGGAACCGCGTACTCTGCAGAGTCTCTGGTGCGGAACCTCCAGTGG
GCCAAGGCACACGAACTTCCTGAAAGTATGTGTCTTAAATTTCAATGTGGTGTTCAGATT
CAGTTAGGATTTGCGGCTGAGTTTTCCAACGTCATGATAATCTACACAAGTATAGTCCAC
AAACCACCGGATATAATAATGTGCGATGCCTATGTTACCGATTTTCCGCTTGACCTAGAT
ATTGATCCAAAAGATGCAAATAAAGGGACACCTGAAGAAACCGGCAGCTATTTAGTGTCA
AAGGAGCTTCCCAAGCATTGCCTCTACACTAGACTCAGTTCACTGCAAAAATTAAAGGAA
CATCTGATCTTCACAGTATGCTTATCATATCAGTACTCCGGATTGGAAGATACCATAGAG
GAAAAGCAGGAAGTGAATGTTGGGAAACCTCTCATTGCTAAACTAGACATCCACCGAGGT
TCAGGAAGGAAGACTTGCTTTCAAACTTGTATTATGTGCAGTGGCCCTTACCAGAGTTCT
ACATCCACCTCAGTGGGAGCTGGA------CATTATCATTCTTCTCAAGACTCATTCCTT
GGTGTTTACCATTCACATCTTGGTAATTCA---AGTAGTGCCGTACCGTCGGATAGCTGT
CAATGCAGCCGGACTGCAGATGCATTTATTTCAAGTCATCGTACACACCATTATTCGTGT
CAGTTTGTTAGAAGTAACGTGCCGGTCGAGACAACT---
>PhDi|XM_028524648.1_cds_XP_028380449.1_1
CACGAGACGAAAAAGATATACATGGTGCCGTACGTGGATTTGGAGCATCGGGGAACCTAC
TGGTGTCGCGTCTATAATGACCGGGACAGTCTCGATAGCAAGAAGGTAGAAGTCACCGTA
GGAAGAACAGATGGGGCAGTGGAGTGCACGGAAAATAAAGAGCAAACAGCTGAACAACCT
TTGGACAAGGTGGCTCTTTTGATAGGCAACATGAATTACTGGGAGCACCCCAAGCTGAAG
GCCCCGCTGGTGGATGTGTATGAGCTGACCAACCTGCTAAGGCAGCTCGACTTCAAAGTC
GTCTCCCTGCTGGATCTGACCGAGTATGAGATGCGCAATGCTGTGGACGAGTTTTTACTG
CTTTTAGACAAAGGAGTATATGGATTATTATATTACGCGGGACACGGTTATGAAAACTTT
GGAAACAGCTTTATGGTCCCTGTTGACGCCCCAAACCCGTATAGGTCTGAAAATTGCCTG
TGTGTGCAAAACATACTGAAATTGATGCAAGAAAAGGAAACTGGACTCAACGTGTTCTTG
TTGGACATGTGTAGGAAAAGAAATGACTACGACGACACCATCCCAATCCTGGACGCACTG
AAAGTCACGGCCAACATCGTGTTTGGATATGCCACGTGTCAAGGAGCAGAAGCTTTTGAA
ATCCAGCACTCTGGATTGGCAAATGGAATCTTTATGAAATTTTTAAAAGATCGATTATTA
GAAGACAAGAAAATTACTGTGTTACTGGATGAAGTCGCAGAAGATATGGGCAAATGCCAC
CTCACCAAAGGCAAGCAGGCCCTAGAGATCCGAAGCAGCTTGTCGGAGAAGCGGGCACTG
ACGGACCCCATACAAGGAACGGCGCACTCCGCAGAGTCCCTGGTGCGGAACCTGCAGTGG
GCCAAGGCACACGAGCTCCCCGAAAGCATGTGTCTGCGGTTTCAGTGTGGCGTCCAGGTC
CAGCTAGGGTTTGCAGCCGAGTTCTCCAACGTCATGGTCATCTACACGAGCATCGTCCAC
AAGCCGCCCGACATAATGATGTGCGACGCCTACGTCACCGATTTTCCGCTTGACCTAGAT
ATTGATCCGAAAGATGCAAATAAAGGGACACCTGAAGAGACCGGCAGCTATCTAGTATCA
AAGGAGCTTCCCAAGCATTGCCTGTACACTAGACTCAGTTCACTGCAGAAACTAAAGGAA
CAGCTCATCTTCACGGTGTGCTTGTCCTATCAGTACTCGGGGCTGGAAGACACCATCGAG
GAGAAGCAGGAGGTGAACGTGGGGAAGCCTCTCATTGCCAAGCTCGACATCCACCGAGGC
TCGGGGAGGAACACGTGCTTCCAGACCTGCGTCATGTGCAACGGCCCCTACCCGAGCTCC
GCGCCC------GCCCCGGCCGGA------CTCTACCACCCCTCGCAGGACTCCTTCCTC
GGCGTCTACCACTCGCATCTCGGCGACTCCGGCAGCAGCGTCCCGCCGTCAGACAGCTGC
CACTGCAGCCGGACTGCGGACGCATTCATTTCCAGTCACCACGCGCACCGGTACTCGTCT
CCGTTCGGGGGCAGTAACGTGCCCGTCGAGACCACC---
>PtVa|XM_011361140.2_cds_XP_011359442.1_1
CACGAGACAAAAAAGCTATACATGGTGCCTTATGTGGATCTGGAACATCAGGGCACCTAC
TGGTGTCATGTATATAATGATCGAGACAGTCGAGATAGCAAGAAGGTAGACGTCATCATA
GGAAGAACACATGAGGCAGTGGAGTGCACTGAAAATAAAGAGCAAACAGCTGACCAAGCT
TTG---------------------------------------------------------
------------------------------------------------------------
------------------------------------------------------------
---------------------GGATTATTATATTATGCAGGACATGGTTATGAAAACTTT
GGGAACAGCTTTATGGTCCCTGTTGATGCTCCAAATCCATATAGGTCTGAAAATTGTCTA
TGTGTACAAAATATACTGAAATTGATGCAAGAAAAAGAAACTGGACTCAATGTGTTCTTG
TTGGATATGTGTAGGAAAAGAAATGACTACGATGACACCATTCCAATCTTGGACGCTCTG
AAAGTCACCGCCAACATCGTGTTCGGATATGCCACGTGTCAAGGAGCAGAAGCTTTTGAA
ATCCAGCATTCTGGACTGGCAAATGGAATCTTCATGAAATTTTTAAAAGATAGATTATTA
GAAGACAAGAAAATTACTGTGTTACTGGATGAAGTTGCAGAAGATATGGGCAAATGTCAT
CTTACCAAAGGCAAACAGGCTCTGGAGATTCGAAGTAGCTTATCTGAGAAGAGAGCACTT
ACTGATCCCATACAAGGGACGGCGTACTCTGCAGAGTCTCTGGTGCGGAATCTCCAGTGG
GCCAAGGCGCACGAACTTCCAGAAAGTATGTGTCTTAAATTTCAGTGTGGTGTCAAGATT
CAATTAGGATTTGCAGCTGAGTTTTCCAACGTTATGATAATCTATACAAGTATAGTGCAC
AAACCACCTGATATAATAATGTGCGATGCCTATGTCACTGATTTTCCTCTTGACCTAGAT
ATTGATCCAAAAGATGCAAATAAAGGGACACCTGAAGAGACCGGCAGCTATTTAGTATCA
AAGGACCTTCCCAAGCATTGCCTCTATACCAGACTCAGTTCGCTGCAAAAATTAAAGGAA
CACCTGGTCTTCACGGTGTGCTTGTCGTACCAGTACTCAGGATTGGAGGATACCATAGAG
GAGAAGCAGGAAGTGAATGTCGGGAAACCTCTCATCGCTAAACTAGACATTCATCGAGGT
CTGGGAAGGAAGACTTGCTTTCAGACTTGTCTCATGTGCAACGGCCCTTACCAGAGCTCA
GCTTCCACCGCAGCAGGAGCTGGG------CATTATCATTCATCTCAAGACTCATTCCTG
GGCGTTTACCATTCACATCTTGGCAGTGCA---AGTAACGTTATGCCACCAGACAGCTGT
CGCTGCAGCCGGACTGCGGACGCGCTCCTTTCGAGTCATCATGCTCACCACTATTCATGT
CAGTTTGGTAGAAGTAACGTGCCCGTCGAGACGACT---
>RhFe|XM_033087440.1_cds_XP_032943331.1_1
CACGAGACAAAAAAGCTATACATGGTGCCTTATGTGGATTTGGAGCATCAAGGAATCTAT
TGGTGTCGTGTACATAATGACCGAGACAGTCAAGATAGCAAGAAGGCAGAAATCATCATA
GGAAGAACAGATGAGGCAGTGGAGTGCACTGAAAATAAAGAGCAAACAGCTGACCAACCT
CTGGATAAGGTTGCTCTTTTGATAGGAAATATGAATTACTGGGAGCACCCCAAGCTGAAA
GCTCCTCTGGTGGACGTGTATGAATTGACCAACTTGTTAAGGCAGCTGGATTTCAAAGTT
GTTTCACTGTTGGATCTTACCGAATATGAGATGAGGAACGCTGTGGATGAATTTTTACTA
CTTTTAGACAAAGGAGTATATGGATTATTATATTACGCAGGACATGGTTATGAAAACTTT
GGGAACAGCTTCATGGTCCCTGTTGATGCTCCAAATCCATATAGGTCTGAAAATTGTCTG
TGTGTACAGAATATACTGAAATTAATGCAAGAAAAAGAAACTGGACTCAATGTGTTCTTG
TTGGATATGTGTAGGAAAAGAAATGATTATGATGATACCATTCCAATCTTGGATGCACTA
AAAGTCACCGCCAACATTGTGTTTGGATATGCCACGTGTCAAGGAGCAGAAGCTTTTGAA
ATCCAGCATTCTGGATTGGCAAATGGAATCTTCATGAAATTTTTAAAAGATAGATTATTA
GAAGATAAGAAAATTACTGTGTTACTGGATGAAGTTGCAGAAGATATGGGTAAATGTCAT
CTTACCAAAGGCAAACAGGCTCTAGAGATTCGAAGTAGTTTATCTGAAAAGAGAGCACTT
ACCGATCCAATCCAAGGAACGAGTTATTCAGCAGAATCTCTGGTGCGGAACCTCCAGTGG
GCCAAGGCGCACGAACTTCCAGAAAGTATGTGTCTTAAGTTTCAGTGTGGTGTTCAGATT
CAACTAGGCTTTGCAGCGGAGTTTTCCAACGTTATGATAATCTATACAAGTATAGTCCAC
AAACCACCCGATATAATAATGTGTGATGCCTATGTAACCGACTTTCCACTTGACCTAGAT
ATTGATCCAAAAGATGCAAACAAAGGGACGCCTGAAGAAACTGGCAGCTATTTAGTATCG
AAAGATCTTCCCAAGCATTGCCTCTATACTAGACTCAGTTCGCTGCAAAAATTAAAGGAA
CATCTAATCTTCACAGTATGTTTATCGTATCAGTACTCAGGATTGGAAGATACCATAGAG
GAAAAGCAGGAAGTGAATGTTGGGAAACCTCTCATTGCTAAACTAGACATTCATCGAGGT
TTAGGAAGGAAGACTTGCTTCCAGACTTGTATTATGTGCAATGGCCCTTACCAGAGCTCC
ACACCTACCTCAGCAGGAGCTGGA------CATTATCACTCATCTCAAGACTCATTCCTT
GGTGTTTACCACTCACATCTTGACAGTTCA---AGTAATGTCAGACCATCAGAAAGTTGT
CATTGCAGCCAGACTGCAGATGGATTTATTTCAAGGCATCATACTGAGCATTATTTATGT
CAATTTGGTAGAAGTAACGTGCCAGTCGAGACAACT---
>RoAe|XM_016129166.1_cds_XP_015984652.1_1
CACGAGACAAAGAAGCTATACATGGTGCCTTATGTGGATTTGGAACATCAAGGAACCTAT
TGGTGTCATGTATACAATGATCGAGACAGTCAAGATAGCAAGAAGGTAGACATCATCATA
GGAAGGACACGTGAGGCAGTGGAGTGCACTGAAAATAAAGAGCAAACAGCCGACCAAGCT
TTGGACAAGGTTGCTCTTTTGATAGGAAATATGAATTACTGGGAGCACCCCAAGCTTAAA
GCTCCTTTGGTGGATGTGTATGAACTGACCAACTTGTTAAGACAGCTGGATTTCAAAGTC
GTTTCCCTGCTGGATCTGACTGAGTATGAGATGCGTAACGCTGTGGATGAATTTTTACTA
CTTTTAGACAAAGGAGTATATGGATTATTATATTACGCAGGACATGGTTATGAAAACTTT
GGGAACAGCTTCATGGTCCCTGTTGATGCTCCAAATCCATATAGGTCTGAAAATTGCCTA
TGTGTACAAAATATACTGAAATTGATGCAAGAAAAAGAAACTGGACTCAATGTCTTCTTG
TTGGATATGTGTAGGAAAAGAAATGACTACGATGACACCATTCCAATCTTGGATGCTCTA
AAAGTCACCGCCAACATCGTGTTCGGATATGCCACGTGTCAAGGAGCAGAGGCGTTTGAA
ATCCAGCATTCTGGACTGGCAAATGGAATCTTCATGAAATTTTTAAAGGATAGATTATTA
GAAGACAAGAAAATTACTGTGTTACTGGATGAAGTTGCAGAAGATATGGGCAAATGTCAT
CTTACCAAAGGCAAACAGGCTCTGGAGATCCGAAGCAGCTTATCTGAGAAGAGAGCCCTC
ACCGATCCCATACAAGGCACGGCGTACTCCGCGGAGTCCCTGGTGCGCAACCTCCAGTGG
GCCAAGGCGCACGAACTTCCAGAAAGTATGTGTCTTAAATTTCAATGTGGTGTCAAGATT
CAATTAGGATTTGCAGCTGAGTTTTCCAACGTTATGATAATCTATACAAGTATAGTCCAC
AAACCACCTGATATAATAATGTGCGATGCCTACGTCACCGATTTTCCTCTTGACCTAGAT
ATTGATCCAAAAGATGCAAATAAAGGGACGCCTGAGGAGACGGGCAGCTATTTAGTATCG
AAGGACCTTCCCAAGCATTGCCTCTACACCAGACTCAGTTCACTGCAAAAATTAAAGGAA
CACCTGGTCTTCACGGTGTGTCTGTCGTACCAGTACTCAGGATTGGAGGACACCATAGAG
GAGAAGCAGGAAGTGAACGTCGGGAAACCTCTCATCGCCAAGCTAGACATTCATCGAGGC
CTGGGGAGGAAGACTTGCTTTCAGACCTGTCTCATGTGCAACGGCCCTTACCAGAGCTCG
GCCTCCACCGCGGCGGGAGCCGGAGCCGGGCAATACCATTCCTCTCCAGACTCCTTCCTG
GGCGTTTACCACTCACACCTCGGCAGTTCA---GGTGACGTCATGCCGCCAGACAGCTGC
CACTGCAGCCGGACTGCGGACGCTCTCCTCTCAAGTCACCACACTCACCACTACTCCTGT
CGGTTTGGCAGAAGTAACGTGCCAGTCGAGACGACT---
