# Supplementary material for: Positively selected genes in the hoary bat (Lasiurus cinereus) lineage: prominence of thymus expression, immune and metabolic function, and regions of ancient synteny
Source: PeerJ. 2022 Mar 17;10:e13130. doi: 10.7717/peerj.13130 (PMC8934532; doi:10.7717/peerj.13130)
Supplement: Supplemental Information 4 — Likely alignment errors have been manually deleted between conserved codons. Recovery of the original codon positions requires alignment to the original accessions in each orthogroup. [file peerj-10-13130-s004.zip › renamed.manual/OG0005121.manual.fas]

>EpFu|XM_008138341.2_cds_XP_008136563.1_1
GTGGACTTCCCCGAGCCCCTGGTGAAGGCCCACCAGCACGCTTACACCTACCTGCACTCC
TGCCTCTCCAAATACGAAGCCATCCTGAGCCTCACCCGCCAGGCCACCCAGACCCGGGAG
CTGCTGCGGCCCATGGTCAGCTTCCTGCTGCTGTGCTTCGAGGAGGCCAACCAGCTCTTG
GGGGAGATCTCCCGGGATGGAGAGGCGCTCCTCCGGGAAGTCGGGGAGGATCTGGCCTGG
CCGCTGAGGAAAGGGGAGCCCCAGGAGCAGCCGGATCTCCTGCAGCAGCTGCTGCAATAC
ACGGTGAGCCGGCTGCAGGTGCTGGGGGGCGCGGTGGCCTCGCTCACCGGTGGCTGCCTG
GAGGGCTCTGGCAGCCACTTCCAAACCACGGCCAGCCACTTGGGAAACCAGCTGAGCGTG
AAGAGGGGTACGGATGAGCGCCTCCTAAGGACTCTGGGGCAGCTGGAGAGCTTGGCAAGC
GGCCACGGTGACCCTGGGGGGCAGGGCCTACCCTTGTGCTCCGAGGACAGTGGCATCGGT
GCGGACAGTGAGTCTGTGCACCAGGTGGACAGGCTGGGCAAGCAAGCCAGCTGGGACTTC
ACGCCGGAGCCTGCAGAGTGGAGGCCAGGGATTCCCCCCACAGCGGAGGCCGGGCTGGTG
GGACTTACCTGGCAGCAAAGCCCGTTCTGGAGGGGTTCAGACCGACCCCAGGACTGCCCG
CTCTCAGGCCCTCCTGGGGCCAAGGTGCAGCCAGCAGCACAGCGGGGAGCAGGGAGCCCA
GGCCCCTCCAGCTCAGGCCCAGAAAGTGCTCCCTACAGGCCTGGAGGGCTGGGCAAAGGC
GATTCATGTGACACCTTAGGGGCCGGGGTCTCGGTGGAAGCACATCTTCCTAAAGGCTCC
GGGTTGGTGAGCACTCCCTCCCTCGGAGCAGGAGAAGACAGCAGCACAGAGGAGAGGGAG
GACAGCCTCCGTCCGCGGCCGCGGTCTTCCCCTGCTGGCCCGGAGAGCCTGTTTCAGCTA
CACCCCAGGAGGCTGAGGAGCCCCCAAGTGCGGGAAATGATTCTGAAGATGAAGGAAGCC
ATCAGTGACAGGATCAAGTTTGTCCCTGTGTCCTCTGGGCACCTGGATTGGGCTGAGGAG
GAGGAGAGGACAGTGGTCCCACCAAGACCGAGCACGGTCCATGGCAGCAGGAGGGGCCCC
CTGAGGCAGAGGAGGTCCCAGTCAGAGGCGTGTCTTAAGAGCCACGCGGAGGAGCTCACC
CTCCAGGAGCTGCGGAGGGTCCAGGGAGACCTGAGCCAGCGGCTGGAGGCCTTCTACGCC
CTGGGCACCCGGGGGCGGGGGCAGAGCAGGGGGCAGGCTCTGCAACCCAGGGCATCATCT
CTGAGGCCCAACCACCACGGCAGGGGCGCGCCCAGCAGCACCATCGGCAAGCTGAAGGCC
TCTCTGACCCAGAGCTTCAGCATTTTGCCAAGTCAGGACAAGAGCATTCCGCAGAAACGC
AGTCCCCGCCCGGAGGGTGAACGGCCCTGGCAGGGGACAGGCGAGCGGCTTCCAGATGCC
ACCCCACCAGGGGAGAGGGCCGGGGAGGCTGCCAGGGCCCAGGACTGGGCCGGCAGGGGC
CATCCCCCCAGAACCTCCGTCAAGAAACTCATTGAAACCTTCAGTCCCACTGAGAGTCTG
CAGACACTGGGCGAGTCCAAAGACTCTGGGCCGGGCCCCTGCCTCAGGAAGTGGGGGGTC
CCCACCATGCCCCCCAGATTTCCCATTTACAGGGGGCTTGCCCCTTTGTATCCAAAGCCC
CAAATTTCTCCAGCAGCGGGC---------------------CCAGGCTGGAGGCCCTTC
GCTCCCGTCTTCCCCCCTCTGCCGGCTGCGCCCACGAGGGAGGACCTTCCCTGTGAAGCA
GAC---------GACCCAGAGCACCTCCCCCCACCGCCCCTGGAAATCCTGATGGACAAA
TCCTTCATTTCCCTGGAGCCCCCCGAAAGCAGCAGGCTGGCGGGGAGCTCCCCTGAAGGG
ACCCACGTGCCAGGGCTGCGAGAGGCTGGCTCTGCCCGGAGAGCATGGGCTTCCCCAAAG
CCAGGAGCCTCCATCAGCCCCTCGGGCCTGTTGCCCGGCAGGCACGCGGCCACCCCCACG
GGGCCCTGCAGCACAGAGCCCGGGGGCGGCAGGAGCGGCTGCAACGCTGGGAAGCTGGCA
GGGGACCTCAACCCCCCGCCAGCCAACAGCCGAAACCCAGAGGCGGAGGACGGTGAGGCT
CAGGGTCAGGCACGCGTGGACAGGGCCGTGAGCCTCTCCAAGCACCCGCCCCGGAGGGCA
GTTCCCTGGCACCGCTCCAGCCACACATCGGGGCAGAACAGGATCTCGGAGCCCGGCCTG
CCCAGACCAACTCGGGGGCCGCATTCTTCTGAGGCCCCGAGGCAGAGCCAGGAGAGCAGC
TCCCCGCTGGGCAGGAAGGCCTCTCCTACCAGGGCACACGGGGCGCCCAGAGCAGACAGG
AGGCACCCAAGCCTGTCCTCCTCTCACAGACCTGCTCAGCCCAGTGTCCCCTCTGTGCAC
GGGTCCCCCAGCCCCACCATCAGCCCTCCAGCAAGCCCCAGGGCACTGAGCCCCCCAACA
GTGACGCCACCCCAGCACAAGCTGCCCAGCCCTCCCCCTGAGAGCCCACTTGCTCAGCAC
AAGATCTCCAACCCCCCTGCCCAGCACACAGAAGCAAGGTCTCCGGCCTCTGGTCCCTCC
CCTCCCCCTCCAGAGTCCCCCCCTCACGGGCACAAGGAAACAAGAGGCTCTGAAGACAGT
GAGGAGGCCACAGCCAAAGCATCT------GGGAACACATGTCCCGTGTGCTGCCCAGCC
ACCCCCTCTCTGTTGGAAGCTAAATCGTCATTCGCAGCAGCCCACCCGCTCACCCCAGCG
CTGCCACCTGCAGCTGGGGGCCCTCGGGAGACCCCCCCAGGATGCTGCAGGAGCAGCTCA
---GGGCCACGACTGAGGGGGGGCTCGCAGCGGGGAATGACTCTGTGTGCCCTCAACCCT
CAGCCCTTCGTCAGAAGGACAGCTTCTGACCGCCAGCCGGGTGTCCGCCTTCGCCTGCCT
GCCCCGGGCGCCACCAGCAATGCCTGTGAATCCCAGCGCGGC------CAGAGCAGCAGC
AGTGAGGAGAGCCCCAAGAAGGACACCGAGCTGTGGAGCGGC---CCCTGCGCCCCAGAG
CTGAAGGGCGGCGGCAGGGCGGCGTCTCCCCCAGAGCTCTGTGTGCTGGGCCACGGGCTG
CACCGGGAGGCCAGCGCCGGCCGCACC---------CAGGACAAGCCCCAG---
>HiAr|XM_019636619.1_cds_XP_019492164.1_1
GTGGACTTCCCTGAGCCCCTGGTGAAGGCCCACCAGCATGCTTACACCTACCTGCACTCC
TGCCTCTCTAAATACGAAGCGATTCTGAGCCTCACCCATCTGGCCACCCAGACCCAGGAG
CTGCTGCAGCCCATGGTCAGCTGCCTGCTGCTGTGCTCTGATGAGGTCAACCAGCTCTTG
GCGGAGCTCTCCGGGGATGGAGAAGTGCTCCTCCAGGAAGTTAAGGAGAATCTGGCTTGG
CCATTGAGGACAGGGGAGCCCCAGGAGCAGCCAGGTCTCCTGCAGCAGCTCCTGCAGTAC
ACAGTCTGCAGGCTGCAGGGGCTCAGTGGCACCATGGCCTCGCTCACTGGCTGCTTCCTG
GAGAGCTCCAGCAGCTACCTCCAGGCCACCGCAAGCCACTTGGGAACTAAGCTGAGCGTG
AAGAGGGACGTGGATGAACGCCTCCGAAGGGCTCTGGGGCAGCTGGAGAGCTTGGCGAGT
GTCCACAGTGACCCTGGGGTGCAGGGCCTACCCTTGTGTTCTGAGGACAGTGGCATTGGT
GCCGACAGTGAGTCTGTGCACCTGGTGGACGGGCTGGGCAAGCAAGCCAGCTGGGACTCA
GTGTTGGAGCCTGCAGAATGGAAGCTGGGGATGCCACCCACAGTGGAAGCCAGGCTGTCG
GCACATACCTGGCAGCAAAGTCCATTCTGGAGGGGTTCAGACAGACCCCAGAGCTGCCCA
CTCTCAAGGGCTTCTATGACAAAGGTTCAGCCAGCGGCCCAGGATGGAGCAAGGAGCCCA
GATCCCTCCAGCACAGGCCCAGAAAGTGCTACCCCCGGGTCTCTGGAGCTGGGCAAGAGC
ACCCTGTGTGACTCATCTTGGACCGGGATCTCCTCGGAAGCGCATCTTTTTAAAGGCTCC
GGGTTGATGGATACTTTATCCCTCAGTGAAGTGGAGGACAGCAGCACAAAGGAAGAGGAA
CGTGGTTTCCATCCAAGGCCGAGGTCTTCACCTGCTGGCCCAGAAAGCCCATTTCTGCCA
CACCCCAGGAGGCTTAGGGGCCCCCAGGCCCAGGAAATGATTCTGAAGATGAAGGAAGCG
ATCAGCGAAAGGATCAAGTTTGTCCCTGTGCCCTCCGGGCACCAGGACTGGGCTGAGGAG
GAGGAGAGGACAGCGGTGCCA---AGACCGAACACAGTCAGTGGCAGTAGGAGTGCCCCC
GAGAGGCAGAGGAGGTCCCAGTCAGAGGCATGTCTTAAGAGTTACATAGAGAAGCCCACC
CTCCAGGAGCTGCAGAGGATCCAGAGAGACCTCAGCCAGCGGCTGGAGGTGTTCTCTACC
CTGGGCGCACGTCGGCACAGGCAGAGCAGGGAGCAGGTTCTGCAGCCCAGAGCAGCGGCT
CTGAGGCCTGACGGCCACTGTAGAATCGTCCCGAGCAGCACCATCAGCAAGCTGAAGGCA
TCGCTCACTAAGAAGTTCAGCATTTTGCCAAGTCAGGACAAGAGCATTTTGCAGAAATGC
AGTCCCCAGCCTGAGGGTGAACGGCCCTGGCAGGGGAAAACTGAGGGGCTTCCAACTACC
ATCCCATCAGGGGAGAATGCCAGTGAGGCTCCTGGGGCCACGGACTGGGACGTCAGGGCC
CACCCTACCAGAACATCAGTCAGGAAACTCATTGAAACTTTCAGTCCCACTGAAGTACGG
---------GAGAAGTCCAAGGACTTTGGGCCAAATCCCTGCCACAGGAAGTGGGGGGTC
CCCATCATGTCCCCCAGATTTCCCATTTACAGAGGGCTTGCCCCTTTCTATCCAAAGCCT
CAAATTTCTCCAGCAGTGGACAGAGGATCTCTTACAGTAGGCCCAAGCTGGAGGCCCTTA
GCTCCTGTCTTCCCCCCTCTGAGGACTGCAGAGGCATCCAAGAATGAGGACCTCAACTGC
GAAACAGAGGAAGACCCAGAGCACTTCCCTCCACCGCCTCTGGAAATCCTGATGGACAAA
TCATTCACTTCTCTGGAACCCCCTGAAAGCAGCAACCTGGTAGGGAGCTCCCCCAAAGGG
ACCCATGTGCCAGGGCTGGGAGGGGCTGGCCCTGCCCGGAGAAGGTGGGCTTCCCCAAAG
CTAAGAGCCTCCATAAGCCCCACCGACCTGCTGCCCAACAGGAATGCTGCCACCTCTACC
AGGCCCCACAGCACAGGGCCAGGGGGCAGCAAGAGTAACTGCAATCCTGGAAAGCTTACC
TTGGGCCTCAACCACCTGCCAGCAACCAGCCGAAACCCAGAGGGAGAGGGTGGCAGGGCT
CAGAGCCGGGCACAAGCAGACAGGGCCACAAGCCTCTCTAAGCAGCCC---CAGAAGGCA
ATCCCCTGGCACCACGCCAGCCACACATCTGGGCAGAATAGTACCTCAGAACACAGGCTG
CCCAGACCAACCCGGGGGTCACGTTCTCCCGAGGCCCCAAAGCAGAGCCAAGAGAGAAGC
CCTCCACCGGTCAGGAAGGCCTCTCCCACAAGGGCACACTGGACACCCAGAGCAGACAAG
AGGCACCCAAGCCTGTCCTCCTCTCAGAGACCTGCCCGGCCAAGTGGTTCCTCTGTGCAC
GGGTCCCCCAGCCCAACACTCAGCCCTCTGGCAAGCCCCAGGGCACTAAGCCCCCCGACA
GTGCCGCCACCCCAGCACAAGCTGCCCAGCCCTCTCCCAGAGAGCCCACTCATTCAGCAT
GAGGTCTCCAGCACCCCTACCCCATGCACAGAAGCAAGTTCACCTGCCTTGGGCCCCTCC
ACATCTCCCCCAGTATCCCCACCTCAGGGGCACAAGGAAACAAGAGATTCTGAAGACAGC
CAGGCAGACACCACCAAAGCATCT------GGAAACACATGTCCCATATTCTGCCCAGCC
ACCTCCTCTCTGTTTGAAACTAAATCGCCATGCTCAACAACCCACGCACTCACCCCGTCG
CTGGCACCTGAAGCTGGGGGCCTTCGTGGGACCCCTACAAGGTGCTGGAGGAGCAGCTCA
---GGAGCACGACTGAGGGTGGGCTCACAGCGGGGACTGGGTCTGTGTGCCCTAAACCCT
CAGCCCTTCGTCAGAAGGACAGCTTCTGACTGCCAGCCGGGTATCTGCCTCCGACTGCCT
GTGCCGGGTGCCTCCGGCAACACTTGTGAACCCCAGCTTGGCCAGAGCAGCAGCAGCAGT
GAGGAGAGCCCCCCAAAGAAGGACACAGAGCCATGGAGCAGC---CCCTGTGCCCCAGAA
CTGAAGGGCTGCAGCAGGGGTGCGCCTGCCCCAGAGCTCTGTATACTGGGCCACGGGCTG
CAACGGGGGGCCAGCCCCGGCCGCACC---------CAGGACAAGCCCCAG---
>LaCi|149-exonerate_protein2genome-gene-290.18-mRNA-1
GTGGACTTCCCCGACGGCCTGGTGAAGGCCCACCAGCGCGCCTACACCTACCTGCACTCC
TGCCTCGCCAGATACGAGGCCATCCTGAGCCTCACGCACCAGGCCGCCTGCACCCGGGAG
CTGCTGCGGCCCATGGTCCGCTTCCTGCTGCGGTGCTTCGAGGAGGCCCACCGGCTCCTG
GGGGAGATCTCCCGGGACGGAGAGGCGCTCCTCCAGGAAGTCGGGGAGGACCTGGCCTGG
CCGTCCAGAAAAGGGGAGCCCCAGGAGCAGCCGGATCTGCTGCAGCAGCTGCTGCAGTAC
ACGGTGAGCCGGCTGCAGGTGCTGGCGGGCGCCGTGGCCTCGCTCACCGACGGCTGCCTG
CAGGGCTCTGGCGGCCACTTCCAAACCGCGGCCAGCCACCTGGGGAGCCAGCTGAGCGCG
AAGAGGGGCGTGGATGAGCGCCTCCTCTGGACTCTGGGGCAGCTGGAGAGCTTGGCGGGC
GGCCCCGGTGACCCCGGGGCGCAGGGCCACCCCCTGTGCTCGGAGGACAGCGGCATCGGG
GCGGACAGTGAGCCCGGGCACCAGGGGGACAGGCCGGGCGGGCAAGCCAGCTGGGACTTA
ACGCCGGAGCCTGCGGAGGGGCAGCCAGGGATTCCCCCCACAGCGGAGGCCGGGCTGGTG
GGACCGCCCTGGCAGCCGAGCCCCTTCTGGAGGGGTTCAGACCGACCCCAGGACTGCCCG
CTCTCAGGCCCTCCTGCGGCCCAGGTGCAGCCAGCAGCGCCGGGGGGAGCAGGGAGCCGA
GGCCCCTGCAGCGCAGGCCCAGAGAGTGCTCCCTGCAGGCCTGCAGGGCTGGGCAAAGGC
AGTTCCTGTGCCTCCTGTGGGGCCGGGGCCTCCGTGGAAGCACACCTTCCTCCAGGCTGC
GGGCTGGGGAACACGCCCTCCCTCCGAGCAGGAGGAGACAGCAGCGCCGAGGAGAGGGAG
GACAGTCTCCATCCTCGGTCGCCTTCCCCCCCTGCTGGCCCAGAGAGCCTGGGCCAGCTA
CACGCCGGGGGGCTGAGGAGCCCCCGAGAGCGGGAGATGATTCGGAAGATGAAGGAAGCC
ATCAGCGACAGGATCAAGTTCGTCCCTGCGGCCTCTGGGCCCCCGGACTGGGCTGAGGAG
GAGGAGAGGACGGTGGTCCCGCCCAGACCGAGCACGGTCCACGGCAGCAGGAGGGGCCCC
TCGAGGCGGGGGAGGTCCCAGTCAGAGGCGGGTCTGCAGAGCCACGGGGAGGGGCTCAGC
CTCCAGGAGCTGCGGAGGGTCCAGGGGGACCTGAGCCGGCGGCTGGAGGCCTTCTACGCC
CTGGGCACCCGGAGG---------------------------------CAGGCCGCCTCT
CTGAGGCCCGACCCCCCGGGCAGGGGCGCCCCCAGCAGCACCATCGGCAGGCTGAAGGCC
TCCCTCACCCAGAGCTGCAGCATCTTGCCAAGCCAGGACAAGGGCATCCCGCAGAAACGC
CGTCCCCGCCCGGAGGGTGGACAGCCCGGGCCGGGGGCAGCGGGGCAGCTTCCAGAGGCC
ACCCCCNNNNNNNNNNNNNNNNNNNNNNNNNNNNNNNNNNNNNNNNNNNNNNNNNNNNNN
NACCCCCCCAGAACCTCGGTCAAGAAACTCATTGCCACGTTCAGCCCCGCTGAGAGTCTG
CAGACACCGGGCGAGTCCCAAGACTCTGGGCCGGGCCCCGGCCTCAGGACGTGGGGGGTC
CCCATCCTGCCCCCCAGATTTCCCATTTACAGGGGGCTTGCCCCTTTGTATCCAAAGCCC
CAAATTTCCCCAGCAGCGGGC---------------------CCAGGCCGGAGGCCCTTC
GCTCCCCTCTTTCCCCCTCTGCCGGCAGCGCCCCCGAAGGAGGACCTTCCCTGGGAAGTG
GAG---------GACCCAGAGCACCTGCCCCCACCGCCCCTGGAAATCCTGATGGACAAG
TCCTTCATCTCGCTGGAGCCCCCCGCAAGCAGCACGCTGGCGGGGAGCATCCCTGAAGGG
ACCCACGTGCCAGGGCGGGGAGAGGCAGGCTCTGCCCGGAGGACATGGGCTCCCCCAAAG
CTAGGAGCCTCCATCAGCCCCGCTGACCTGCTGCCCAGCAGGCACGCGGCCACCCCCACC
GGGCCCGGCAGCACAGGGCCGGGGGGCGGCAGGAGCGGCTGCAACCAGGGAAAGGTGGCC
GTGGACCCCAGCACCCCGCCAGCGACCCGCCGAAACCCAGAGGCAGAGGACGGTGCGGCT
CAGGGTCGGGCCCGTGTGGACAGGGCCGTGAGCGTCTCCAAGCACCCC---TGGAGGGCA
GCTCCCTGGCACCCT------------TCCGGGCAGCACAGGATCTCGGAGCCCGGCCTG
CCCAGACCCACTCGGGGGCCGCATTCCTCTGAGGCCCGCAGGCAGAGC------------
------------------------CCCGAGAGGGCCCCCGGGGCGCCCAGAGCAGACCGG
AGGCCCCCGAGCCTGTCCTCCGCTCCCAGACCTGCTCAGCCCCGTGTCCCCTCTGGGCAT
GGGTCCCCC------------AGCCCTCCAGCAAGCCCCAGGGCACTGAGCCCCCCAACA
ACAACACCACCCCAGCACAAGCTGCCCAGCCCTCCCCCTGAGAGCCCGCTTGCTCAGCAC
AGGATCTCCCAGCCCCCGGCTCAGCGCACAGAAGCCAGGTCTCCGGCCTCTGGTCCCTCG
CCTCCCCCTCCAGCGTGCGCCCCTCAGGGGCCCAAGGAAACGAGAGGTTCTGCAGACAGT
GAGGCGGCCACAGCCAGCGCCTCTGCATCTGGGAACACATGCCCCGGGCTCTGCCCAGCC
CCCTCCGCTCCGCTGGAGGCTAACTCGCCATTCGCAGCAGCCCACCCGCTCCCCCCAGCG
CTGCCACCTGCAGCTGGGGGCCCTCGAGAGACGCCCCCAGGATGCTGCAGGAGCAGCTCA
---GGGCCACGACTGAGGGGGGCCTCGCAGCACGGAATGACTCTGTGTGCTCTCCACCCT
CAGCCTTTCATCAGGAGGACAGCTTCTGACCGCCCGCCGGAGGTCCGCCTTCGCCTGCCT
GCCCCCGGCGCCACCAGCATCGCCTGTGACTCCCAGCGTGGC------CAGAGCAGCAGC
AGTGAGGAGAGCCCCAAGAAGGACACCGAGCTGTGGATCGGC---CCCTGCGCCCCAGAG
CTGAAGGGCGGC---AGGGCTGTGTCTCCCCCGGAACTCTGTGTGCTGGGCCACGGGCTG
CACCGGGAGGCCAGCGCCGGCCGCACC---------CAGGACAAGCCCCAGCGG
>MyLu|XM_006094368.3_cds_XP_006094430.1_1
GTGGACTTCCCCGAGCCCCTGGTGAAGGCCCACCAGCACGCTTACACCTACCTGCACTCC
TGCCTCTCCAAATACGAAGCCATCCTGAGCCTCACCCACCAGGCTACCCAGACCCGGGAG
CTGCTGCAGCCCATGGTCAGCTTCCTGCTGCTGTGCTTCGAGGAGGCCAACCAGCTCTTG
GGGGAGATCTCCAGGGATGGAGAGGCGCTCCTCCAGGAAGTCGGGGAGGGCCTGGCCTGG
CCGTTGAGGAAAGGGGAGCCCCGGGAGCAGCCGGATCTCCTGCAGCAGCTGCTGCAATAC
ACGGTGAGCCGGCTGCAGGTGCTGGTGGGCGCGGTGGCCTCGCTCACCAGTGGCTGCCTG
GAGGGCTCCGGCAGCCACCTCCAAGCCATGGCCAGCCACTTGGAACACCAGCTGAGCGTG
AAGAGGGGTATGGATGAGCGCCTCCTAAGGACTCTGGGGCAGCTGGAGAGCTTGGCGAGC
GGCCACAGCGACCCTGGGGTGCAGGGCCTACCCTTGTGCTCTGAGGACAGTGGCATCGGT
GCGGACAGTGAGTCTGTGCACCAGGTGGACAGGCTGGGCAAGCAAGCCAGCTGGGACCTA
ATGCCGGAGCCTGCAGAGTGGAAGCCAGGGGTTCCCCCCACGGCGGAGGCCGGGCTGTTG
GGACATACCTGGCAGCAAAGCCCGTTCTGGAGGGGTGCAGACCGACCCCAGGACCAGCCG
CTCTCAGGGCCTCCTGGGGTCAAGGTGCAGCCAGCAGCACAGGGTGGAGCAGGGAGCCTC
GGCCCCTCCAGCTCAGGCCCAGAAAGTGCTCCCCGCAGGCCTGGAGGGCTGGGCAAAGGC
AATGCATGCGACTCCTTTGCGGCCGGGGTCTCCCTGGACGCACATCTTCCTAAAGGCTCC
GGGTTGGTGACCACTCCCTCCCTCGGTGCCGGAGAAGACAGCAGCACAGAGGAGGGGGAA
GACAGTCTGCATCCACGGCCGCGGTCTTCACCTGCTGGCCCGGAGGGCCCGTTTCAGCTA
CTCCCCGGGAGGCTGAGGAGTTCCCAAGCGCGGGAAATGATTCTGAAGATGAAGGAAGCC
ATCAGTGAGAGGATCAAGTTTGTCCCTGTGTCCTCTGGGCACCTGGATTGGGCTGAGGAG
GAGGAGAGGACAGTGGTCCCGTCAAGACCGAGCACGGTCCATGGCAGCAGGGGGGGCCCC
ATGAGGCAGAGGAGGTCCCAGTCAGAGGCGTGTCTGAAGGGCCACGTGGAGGAGCTCACC
CTCCAGGAGCTGCGGAGGGTCCAGGGAGACCTGAGCCAGCGGCTGGAGGCCTTCTACGCC
CTGGGCACCCGGGGGCGGGGGCAGAGCAGGGGGCAGGTTCTGCTGCCCAGAGCAGCATCT
CTGCGGCCCGACCACCACGGCAGGGGCGCCCCGAGCAGCACCATCAGCAAGCTGAAGGCC
TCGCTGACCAAGAGCTTCAGCATTTTGCCAAGTCAGGACAAGAGCATTCCGCAGACACGC
AGTCCCCGCCCGGAGGGTGAACGGCCCTGGCAGGGGACAGCTGAGCGGCTTCCAGCTGCC
ATCCCACCAGGGGAGAGGGCCGGGGAGGCTGCCAGGGCCCAGGACTGGGCCGGCAGGGGC
CATCCCCCCAGAACCTCGGTCAAGAAACTCATTGAAACATTCAGTCCCACTGAGAGTCTG
CAGACACTGGGTGAGTCCAAAGACTCCGGGCCGGGCCCCTGCCTCAGGAAGTGGGGGGTC
CCCATCATGCCCCCCAGATTTCCCATTTACAGGGGGCTTGCCCCTTTGTATCCAAAGCCC
CAAATTTCTCCCGCAGCGGGC---------------------CCAGGCTGGAGGCCCTTC
GCTCCCGCCTTTCCCCCTCTGCCGGCAGCGCCCACGAGGGAGGACCCTCCCCATGAAGCA
GAG---------GACCCAGAGCACCTCCCCCCGCCGCCCCTGGAAATCCTGATGGACAAG
TCCTTCATTTCTCTGGAGCCCCCCGAAAGCAGCAAGCTGGTGGGGAGCTCCCCTGAAGGG
ACCCACGTGCCAGGGCTGGGAGAGGCTAGCTCTGCCCGGAGAACATGGGCTTCCCCAAAG
CTAGGAGCCTCCATGAGCCCCACTGACCTGTTGCCCAGCAGGCATGTGGCCACCCCCACC
AGGCCCTGCAAAACAGGGCCCGGGGGCGGCAGGAGCAGCTGCAACCCCGGGAAGCTGGCC
GGGGACCTCAGCCCCCCGCCAGCGATCAGCCGAAACCCAGAGGCGGAGGACGGTGGGGCT
CAGGGTCAGGTGCGCGTGGACAGGGCCATGAGCCTCTCCAAGCAGCCC---CGGAGGGCA
GTTCCCTGGCACCGCTCCAGCCATACATCTGAGCAGAACAGGACCTCGGAGCCCGGCCTG
CCCAGACCAACTCGGGGGCCGCATTCTTCTGAGGCCTCAAGGCAGAGCCAAGAGAGCAGC
TCCCCGCTGGGCAGGAAGGCCTCTCCTACCAGGGCACACGGGGTGCCCAGAGCAGACAGG
AGGCACCCAAGCCTGTCCTCCTCCTACAGACCTGCTCAGCCCAGTGTCCCCTCTGTGCAC
GAGTCCCCTGGCCCCACAATCAGCCCTCCAGAGAGCCCCAGGGCACTGAGCCCCCCAACA
GTGACGCCACCCCAGCACCAGCTGCCCAGCCCGCCCCCTGAGAGCCCACTGGCTCAGCAC
AAGCTCTCCAACCCCCCTGCCCAGCGCACAGAAGCAAGGTCCCCGGCCTCTGGTCCCTCC
CCTACCCCTCCTGAGTCCCCCCCTCAGGGGCACAAGGAAATAAGAGGTTCTGAAGACAGT
GAGGCGGCCACAGCCAAAGCATCT------GGGAACACATGTCCCGGGTTCTGCCCAGCC
ACCTCCTCTCTGTTTGAAGCTAAATCGTCATTCTCAGCAGCCCACCCACTCACCCCTGCG
CTGCCACCTGCAGCTGGGGGCCCTCATGAGACCCCCACAGGATGCTGGAGGAGCAGCTCA
---GGGCCACGACTGAGGGGGGGCTCGCAGCGGGGAACGACTCTGTGTGCCCTCAACCCT
CAGCCCTTCGTCAGAAGGACAGCTTCCGACCGCCAGCCAGGTGTCCGCCTTCGCCTGCCT
GCCCCGGGCGCCACCAGCAATGCTTGTGAATCCCAGCGTGGC------CAGAGCAGCAGC
AGTGAGGAGAGCCCCAAGAAGGACACCGAGCCGTGGAGCGGT---CCCTGCGCCCCAGAG
CTGAAGGGCGGC---CGGGCCGCGTCTCCCCCAGAACTCTGTGTGCTGGGCCACGGGCTG
CACCGGGAGGCCAGCGCCGGCCGCACC---------CAGGACAAGCCCCAG---
>PhDi|XM_028514499.1_cds_XP_028370300.1_1
GTGGACTTTCCTGAGCCCCTGGTGATGGCCCACCAGCACGCTTACGCCTATCTGCACTCC
TGCCTCTCCAAGTACGAAGCCGTTCTGAGCCTCACCCGTCAGGCCACGCAGACCCAGGAG
CTGCTGCAGCCCATGGTAAGCTTCCTGCTGCTGTGCTGCGATGAGGCCAACCAGCTCTTG
GGGGAGATCTCCAAGGACGGAGAAGTGCTCCTCCGGGAGGTGAGGGGGGATCTGGCTTGG
CCGTGGAAGAAAGGGGAGCCCTGGGAGCAGCCAGATCTCCTGCCGCAGCTTCTGCAGTAC
ACAGTCAGCAGGCTGCAGGGGCTCGGCGGCACAGTGGCCTCACTCACCAGCGGCTTCCTG
GAGGGCTCTGGCAGCTACCTGCAAGCCGCTGCAAGCCACTTGGGAAACACGCTGAGCACG
AAGAAGGGGGTGGATGCGCACCTCCTGCAGGCTCTGGGGCAGCTGGAGAGCTTGGCGAGC
GGCCACAGTGACCCTGGGGTGCAGGGTCTACCCCTGTGCTCTGAGGACAGTGGCATCGGT
GCGGACAGTGAGTCTGTGCACCTGGTGGACAAGCTGGACAAGCAAGCCAGCTGGGACCTA
ACGCCGGAGCCTGCAGACTGGAAGTCAGGGACTTCACCCCCAGGGGAGGCCAGGCTGTTG
GGACGTACCTGGCAGCAGAGCCCAGTCTGGATGGGCTTGGACAGACCCCAGGACTGCCCA
CTCTCAAGGCCTCTTCCGGCAAAGGTTCGGCCAGCAGCAGAGGGTGGAGCAGGGAGTCTA
GGCCCCTCCTGCCCAGGCCCAGAAAATGCTGCCTCCAGGCCTCTGGGGGTAGGCAAAAGC
AATTCCTGTGAGTCCTCTGGGGCCAGGACCTCGGTGGAAGCACGCCTTTCTAAAGGTTCC
AGGTCACTGGGTGCTCCACCCTCCAGTGAAGAGGAAGGCGGGAGCACAGAGGAGGAGGAA
GATGATTTCCATGCAAGGCCTCGGTCTTCTCCTCCTGGC---------CCATTTCAGCCG
TACCCCAGGGGGCTTAGGAGCCTCCAAGCCCAGGAAATGGTTCTGAAGATGAAGGAAGCA
ATCAGTGAAAGGATCAAGTTTGTCCCTGTGTCCGCTGGGCACCAGGAGTGGGCTGAGGAG
GAGGAGAGGACTGTGGTCCCACCGAGACCTAGCACAGTCAGTGGCAGCCGGAGAGCCCCT
GTGAGACAGAGGAGGTCCCAGTCAGAGGGGAGTCTTAAGGGCCACGTGGAGGAGCCCACC
CTCCAGGAGCTGCAGCGGGTCCAGAGAGACCTCAGCCAGAGGCTGGAGGTGTTCTCCTCC
CTGGGCACCCGACGGCAGGGGCTGCGCAGGGAGCAGGTTCCGCAGCCCAGAGCAGCTTCT
CTGAAGCCCGACAGCCACCGCAGGGCCACCCCGAGCAGCCCCATCAACAAACTGAAAGCA
TCCCTGACCAAGAACTTCAGCATTTTGCCAAGTCAGGACAAGAGCATTTTGCAGAAATGC
AGTCCCCGCCCTGAGGGGGAACGGCCCTGGCAGGGGGGAGCTGAGGCGTTTCCAAATGCC
GCCCCATCGGGACAGAGGGCCAGGGAGGCTCCCAGGGCTGAGGTCTGGGATGTCAGGGGC
CATCCCCCCAGGACATCAGTCAAGAAACTCATTGAAACTTTCAGTTCCAGTGAGAATCTG
CAGACACTGGCAGGGTCCAAAGACTCTGGGCCGAGCCCCTGCCTCAGGAAGTGGGGGGTC
CCCATGATGCCCCCCAGATTTCCCATTTACAGGGGGCTTGCCCCTTTGTATCCAAAGCCC
CGAATCTCTCCTGCGGTATGCAGAGGGGATCTCAGAGGGGGCCCAGGCTGCAGGCCCGGA
GTCCCTGCCTCTCCCCCTCTGCAGGCAGCGGCCACGAGT---GAGGAGCTCCATGGTGTA
ACACAGGGGGAGGACCCAGCGCACCTCCCTCCGCCACCTCTAGAAGTCCTGATGGACACA
TCATTCACCACTCTGGAGCCCCAAGAAGGCAGCAAGCCAGCAGGGAGCTCTCCTGACGGG
CCCCACGTGCCTGGGCTGGCAGAGGCTGGCCCTGCCGGGAGAACATGGATGTCCCCAAAG
CTAAGAGCCTCCGTGAGCCCCACTGACCTGCTGCCCAGCAGGAGCACTGCCACCCCCACC
GGGCCCTGCGGCACAGGGCTGGGGAGCAGTGAGAGCGGCTGCAGTCCTGGAAAGCTGGCC
TTGGACCTCAACCACCCCCCGGCAATGAGCCCAAACCCAGAGGAGGAGGCCAGGGAGGCT
CAGAGCCGGGCACACGTGACCAGACCCGCAAGCCTCTCCAGGCAGCCC---CGGAGGGCA
GGTACCAGGCACCACCCCAGCCACATCGCTGGGCAGCACAGGGCCTGGGAGCCCAGCCTG
CCCAGACCAACTCGGGGGCCACATTCATCTGAGGCCACAAGGAAGAGCCAAGAGAGAAGC
TCGGCGCTGGTCAGGAAGGCCTCTCCTGTGAGG---------GCGCCCAGAGCAGACAAG
AGGCACCCGAGCCTGCCCTCCTCTCACAGACCTGCTCAGCCAAGCGTCCCCTCTGTGCAT
GGGTCCCCCAGCCCAACAGTCAGCCCTCTGGCGAGCCCCAGGGCACTGAGCCCCCCAACA
GTACCACCACCCCAGCACGACCTGCCCAGCCCTCCCGCTGAGAGCTCACCTGCTGGGCAC
AAGATCCCCAACCCCCCTGCCCAGCACACAGAAGCAAGCTCCCCTGCCTCTGGCCCCTCC
CCATCCCCTCCGCTGTCCCCCACACAGGGCCAAAAGGAAGCAAGAGAGTCTGAGAATAGC
TGGGCAGCCACAGCCAGAGCATCT------CGGAACACACGGGCCCTTTTCTGCCCAGCC
ACCTCCCCTCTGTTTGAAGCCAAATCTCCACTCTCAACAGCCCACCCAGTCACCCCATTC
CTGCCACCTGAAGCTGGGGGTCCTCGGGGGACCCCCACAGGGTGCTGGAGAGGCAGCTCA
---GGGCCACAGCCGAGGTGGGGCTCGCAGCGGGGAATGGCCCTGTGTGCCCTCAACCCT
CAGCCCTTCATCAGACGGACCGCTTCTGACTGCCAGCCAGGTGCCCGCCTTCTCCTGCCT
GTCCCAGGCGCCACCGGCAACGCTCGTGAACCCCAGCCGGGC------CAGAGCAGCAGC
AGTGAGGCGAGCCCCAAGAGGGACACAGAGCCGTGGAGCAGCAGCCCCTGCGCCCTGGAA
CTGAGGGGCAGTGGCAGGGCCGCGTCTGTCCAGGAACTGTGTGTGCTGGGCCACGGGCTG
CAGCGGGACACCAGCGCCGGCCACACC---------CAGGACAAGCCCCAG---
>PtVa|XM_011370764.1_cds_XP_011369066.1_1
GTGGACTTTCCCGAGCCCCTGGTGAAGGCCCACCAGCACGCTTACACCTATCTGCACTCC
TGCCTCTTCAAATTCGAAGCGATTCTGAGCCTCACACATCAGGCCACCCAGACCCAGGAG
CTGCTGCAGCCCATGGTCAGCTTCCTGCTGCTGTGCTTTGATGAGGTCAACCAGCTCTTG
GGGGAGATCTCCAAGGATGGGGAAGTGCTCCTCCAGGAAGTTAGGGAGGATCTGGCTGGG
CCATTGAGGAAAGGAGAGGCTGGGGAGCAGCCAGATCTCCTGCAACAGCTTCTGCAGTAT
ACAGTCAGCAGGCTGCAGGTGCTCAGTGGCACTGTGGCCTCAGTCACTAGCAGCTTCCTG
GAGGGCTCCAGCAGCTACCTCCAAGCCACCGCAAGCCACTTGGGAAGTAAACTGAGCATG
AAGAGGGGTATGGATGAACACCTCCTAAGGGCTCTGGGGCAGCTGGAGAGCTTGGCAAGT
GGCCACAGTGACATTAGGGTGCAGGGTCTACCCTTGTGCTCCGAGGACAGTGGCATTGGT
GCCGACAGTGAGTCCGTGCACCTGGTGGACAAGCTGAGCAAGCAAGCCAGCTGGGACTTA
GGGTCGGAGCCTGCAGAATCAAGGCAGGGAATTTCACCCATGGTGGAAGCCAGGCTGTCG
GGACATACTTGGCAGCAAAGTCCATTTTGGATGGGTTCAGACAGACCCCAAGACTGCCCA
CTCTCAAGGCCTCCAATGGCAAAAGTTCAGCCAGCACCACAGAGAGGATCAGGGAGCCCA
GGCCCCTGCAGCACGGGCCCAGAAAATACTACCTCCAGGCCTCTGGGGTGGGGCAAGAGC
ACTCCATGTGACTCCTTTGGGCCCGAGATCTCAGAGGAAGCACATCTTTCTAAAGGCTCC
AGGTGGACGAGTATTCCATCCCTCAGTGAAGGGGAGGACAGCAGCTCGAAGGAAGAGGAC
GAGGATTTCCAGCCAAGGCCGAGGTCTTCACCTGCTGGCCCGGAAAGCCCATTTCAGCCA
CACCCCAGAAGGTTTAGGAGCTCCCAGTCCCAGGAAATGATTCTGAAGATGAAGGAAGCA
ATCAGCGAAAGGATCAAGTTTGTCCCTGTGCCCTCCCAACACCAGGACTGGGCTGAGGAG
GAAGAGAGGACAGTGGTCCCACCGAGACCTAGCTCAGTCAGTGGCAGCAGAAGGACCCCC
GAGAGGCAGAGGAGGTCCCAGTCAGAGGCATGTCTTAAGGGCCGCATGGAGGAGCCCACC
CTCCAGGAGCTGCAGAAGGTCCAGAGAGACCTCGGCCAGCGGCTGGAGGTGTTCTACGCC
CTGGGCGCACATCGGCAGGGGCAGAGCCAGGAGCAGGTTCTGCAGCCCAGAGCAGCGTCT
CTGAGGCTGCACAACCAGTGCAGGGTCGCCCCGAGCAGCACCATCAGCAAGCTGAAGGCA
TCCCTCACCAAGAACTTCAGCATTTTGCCAAGTCAGGACAAGAGCATTTTGCAGAAATGC
AGTCCCCGCCTTGAAGGTGAACAGCCCTGGCAGGAGAAAGCAGAGGGGCTTCCAGACGCC
ATCTCGTCAGAGGAGAAGGCCGGCAAGGCTCCTGAGGCCACGGACTGGGACGTCAGAGGC
CATCCCACCAGAATGTCTGTCAAGAAACTCATTGAAACTTTCAGTCCCACTGAGGGTCTG
AGGACACTGGGGGAGTCCAAGGACTTTGGGCCAAGCCCCTGTCTCAGGAAGTGGGGGGTC
CCCATCATGCCTCCCAGATTTCCCATTTATAGGGGGCTTGCTCCTTTGTATCCAAAGCCC
CGAATTTCTCCAGCAGCAGGCAGGGGATCTCCCCTGGGGGACCCAGGCTGGAGGCCCTTA
GCTACTACCTTTCCCCCTCTGCTGACAGCAGAGGCATCCAAGAGTGAGGATTTCAACAGC
GACGTGGAGGAGGACCCAGAGCACCTCCCTCCACCGCCTCTGGAAATCCTGATGGACAAA
TCATTCACTTCTCTGGAGCCCCCCGAAAGCAGTAAGCCAGCAGGAAGCTGCCCTGGCAGG
CCCCACATGCCAGAGCTGGGAGGAGCTGGCCCTGCCTGGAGAACGTGGGCTTCCCCAAAG
CTAAGAGCCTCCATGAGCCCCACTGACCTGCTGCCCAGCAGGACCAGTGCCACCTCCACT
AGGCCCCACAGCACAGGGCCAGGGAGCAGCAAGAGTGGCTGCGATCCTGGAAAGCTGGCC
TTGGACCTCAACCACCTGCCAACCAGC---AGAAACCCAGAGGTGGAGGGCGGCGGGGCT
CAGAGTCAGGCGCGAGCGAACAGGGCCGCCGGCCTCTCCAAGCAGCCC---CAGAGAGCA
ATCCCCTGGCACCATGGCAGCCACACATCTAGACAGAACAGAACCTTGGAACTCAGCATG
CCCAGACCAACTCAAGGGACACTTTCTCCTGAGACCCCAAAGCAGAGCCCAGAGAGAAAC
CCCCAACTGGTCAGGAAGGCCTCCCCCACAAGGGCACACTGGGCACCCAGAGCAGACAAG
AAGCACCCAGGCCTGCCCTCCTCTCACAAACCTGACCAGCCAGCTGGCCCCTCTGTGCCT
GGGTCCCCCAGCCCAACGCTCAGCCCTCTGGCGAGTCCT---------------GCAGCA
GTGCCACCACCCCAGCATGAGCTGCCCAGCCCTCTCCCAGAGAGCCCCCTGGCTCAGCGC
AAGGTCTCCAGCTCCCCTACCCAGCACGCAGAAGCAAGCTCGCCTGCCTCTGGCCCCTCC
CCATCACCCCCAGTATCCCCGCCTCAGGGCCCCAAGGAGACAGGAGATTCTGAAGACAGT
CCGGCAGCTGCAGCCAAAGCGTCT------GGGAACTCGTGTTCCCTATTTTGCCCAGCT
ACCTCCTCTCTGTTTGAAGGTAAATCGCCATTCTCAACAGCCCAGCCACGCACCCCATCT
CTGCCACATGAAACTGGAGGCCCTCGTGGGACTCCCACAGGATGCTGGAGGAGCAGCTCA
---GGACCACGACTGAGGATGGGCTCACAACAAGGAATGGCTCTGTGTGCCCTCAACCCT
CAGCCCTTCGTCAGGAGGACAGTTTTTGACCGCCAGCCAGGTGTCCGCCTTCGCCCGTCT
GTCCCAGGAGCCACCAGCAATGCTTGTGAACCCCACCTTGGC------CAGAGCAGCAGC
AGTGAGGAGAGCCTCAGGAAGGACACAGAGCTGTGGAGCAGC---CCCGGTGCCCCAGAA
TTGAAGGATGGTGGCAGGAGTGCCTCTGCCCCAGAGCTCTGCGTGCTGGGCCATGGGCTG
CAACGGGAGGCCAGCGCCAGCCGCACG---------CAGGACAAGCCCCAG---
>RhFe|XM_033125345.1_cds_XP_032981236.1_1
GTGGACTTTCCTGAGCCGCTGGTGAAAGCCCACCAGCATGCTTACACCTATCTGCACTCC
TGCCTCTCCAAGTACGAAGCAATTCTGAGCCTCACCCATCAGGCCACCCAGACCCAGGAG
CTGCTGCAGCCCATGGTCAGCTGCCTGCTGCTGTGCTTTGACAAGGTCAACCAGCTCTTG
GGGGAGCTCTCCAGGGATGGAGAAGTGCTCCTCCAGGAAGTTAGGGGGGATCTGGCATGG
CCGTTGAGGAAAGGAGAGCCCCAGGAGCAGCCAGATCTCCTGCAGCAGCTTCTGCAATAC
ACAGTCTGCAGGCTGCAGGTGCTCAGTGGCACCGTGGCGTCACTCACCGGCGGCTTCCTG
GAGGGCTCCAGCAGCTACCTGCAGGCCACCGCAGGCCACTTGGGAGATAAGCTGAGCGTG
AAGAGGGATGTGGATGAACGCCTCCTAAGGGCTCTGGGGCAGCTGGAGAGCTTGGCGAGT
GGCCACAGCGACCCCGGGGTGCAGGGTCTCCCCTTGTGCTCCGAGGACAGTGGCATTGGT
GCCGACGCGGAGTCTGTGCACCTGGTGGACAGGCTGGGCCAGCAAAGCAGCTGGGACTCA
GTGTCGGAGCCTGTAGAATGGAAGCCAGGGATGTCACCCACAGTGGAGGCCAGGCTGTCG
GGACACGCCCGGCAGCAAAGTTCGTCCTGGAGGGCTTCAGACAGAGCCCAGGACTGCCCA
CTCTCAAGGCCTCCTACGACAAAGGTTCAGCCAGCGGCACAGCATGAAGCAGGGAGCCCA
GGTGCCTCCAGCACAGGCCCAGAAAATACTACCTCCAGGCCTCTGGGGCTGGGCAAGGGC
ACTCTGTGTGGCTCCTTTGGGACCAGGATCTCCGTGGAAGTGCATCTTTCTAAAGGCTCC
AGGTTGATGGATACTCCATCCCTCAGTGAAGCAGAGAACAGCAGCACAGAGGAAGAC---
---GGTTTCCATCCAAGGCCGAGGTCTTCACCTGCTGGCCCAGAAAGCCCATTCCAGCCA
CACCCCAGGAGGCTGAGGGACCCCCAGGCCCAGGAAATGATTCTGAAGATGAAGGAAGCA
ATCAGTGAAAGGATCAAGTTTGTCCCTGTGCCCTCCAGGCTCCAGGACTGGGCTGAGGAG
GAGGAGAGGAGAGCGGTCCCACCAAGACCGAGCACAGTCGGTGGAGGCCGGAGGACCCCT
GAGAGGCAGAGGAGGTCCCAGTCAGAGGCATGTCTTAGGAGCCACGTGGAGGAGCCCACC
CTCCAGGAGCTGCAGAGGGTCCAGCGAGACCTCAGCCAGCGGCTGGAGGAGTTCTACGCC
CTGGGCACACGTCGGCCCGGGCGGAGCAGGGAGCAGGATCTGCAGCGCAGAGCAGCCGCC
CTGAGGCCTGGCCGCCGCGGCAGGGTCGGCCCGAGCAGCACCATCCACAAGCTCAAGGCA
TCGCTCACCGAGAACTTCAGCATCTTGCCGAGTCAGGACAAGAGCATTTTGCAGAAATGC
AGTCCCCATCCTGAGAGTGAATGGCCCCGGCAGGGGGAAACTGAGGGGCTTCCAAATGCT
ATCCCATCAGGGGAGAAGGCCAGGCAGGCTCCTGGGGCTGCGGACTGGGGCGTCAGGGCT
CACCCCACCAGGACGTCAGTCAGGAAACTCATTGAAACGTTCAGTCCCACTGAGAGTCTG
AACACACTGCGGGAGCCTAAGGAGTCTGGGTCAAGCCCTTGTCCCAGGAAGTGGGGGGTC
CCCATCATGTCCCCCAGATTTCCCATTTACAGAGGGCTTGCCCCTTTGTATCCGAAGCCC
CGAATTTCTCCAGCAGCGGACAGAGGACTTCTCACAGCAGGCCCAGGCTGGAGGCCCTTA
GCTCCTATCTTTCCCGCTCTGCCGACAGCAGAGGCATCCAAGAATGAGGCCCTCTGCTGT
GAAATGCAGGAAGACCCAGAGCACCTCCCTCCACCACCTCTGGAAATCCTGATGGACAAA
TCATTTACTTCTCTGGAGCCCCCTGAAAGCAGCGACCTGGTAGGGAGCTCCCCCGAAGGG
ACCAATGTGCCAAGGCTGGGAGGGACTGGCCCTGCCCGGAGAACATGGGCTTCCCCAAAG
CTCAGAGCCTGCACGAGCCCCACCCACCTGCTGCCCAGCAGGAGCCCTGCCTCCTCCACC
AGGCCCCACAGCACGGGGCCAGGAGGCAGCAAGAGCAGCTGCAATCCTGGAAAGCTTCCC
TTGGACCTCAACCACCTGCCAGCAACCAGCCGAAACGCAGAGGGGGAGGGTGGCAGGGCT
CAGAGTCAGCCACAAGCAGACAGGGCCACAAGCGTCTCCAAGCAGCCC---CAGAAGGCA
ATCCCCTGGCACCACGCCAGCCACACGTCTAGGCAGAATGGGACCCCGGAACCCAGCCTG
CCCAGGCCAATTCGGGGGTCACATTCTCCCGAGGCCCCAAGGCAGAGCCAGGTGAGAAGC
CCCCCGCTGGTCAGGACGACCTCCCCCACAAGGGCACACTGGACACCCAGAGCAGACAAG
AGACACTCAAGCCTGCCCTCCTCTCACAGACCTGCCCAGCCAAGCAGTCCCTCTTTGCAC
GGGTCCTCCAGCCCAACACTTAGCCCTCTGATGAGCCCCAGGGCACTAAGCCCCCCAACA
GTGCCGCCACCCCAGCACGATCGGCCCAGCCCTGTCCCAGAGAGCCCAGACGCTCAGCAC
AAGACCTCCAGCCCCCCTACCCAGTGCACAGAAGCAAGTTCACCTGCCTCTGGCCCCTCC
CCATCTCCCCCAGTATCGCCACCTCAGGGGCACGAGGAAACAAGAGATTCTGAAGACAGT
CAGGCAGCCACCACCAAAGCATCT------GGGAACACAGGTTCCATATTCTGCCCAGCC
ACCTCCTCCCTGTTTGCAGCTAAATCGCCATGCTCAACAACCCACCCACTCACCCCATCG
CTGGCACCTGAAGCGGGGGGCCCTCGTGGGACCCCTACAAGGTGCTGGAGGAGCAGCTCA
---GGAGCACGACCGAGGGTGGGCTCCCAGCGGGGACTGGCCCTCTGTGCCCTCAACCCT
CAGCCCTTCGTCAGAAGGGCAGCTTCTAACCGCCAGCCGGGACTCCGCCTCCGACTGCCT
GTCCCAGGTGCCTCCAGCTACGCTTGTGAACCCCAGCTTGGC------CCGAGCAGCAGC
AGGGAGGAGAGCCCCAAGAAGGACACAGAGCCATGGAGCAGC---CCCTGTGCCCCAGAA
CTGAAGGGCTGCAGCAGGGGTGTACCTGCCCCAGAGCTCTGTGTGCTGGGCCACAGGCTG
CAATGGGAGGACAGCCCTGGCCGCACC---------CAGGACAAGCCCCAG---
>RoAe|XM_016145288.1_cds_XP_016000774.1_1
GTGGACTTTCCCGAGCCCCTGGTGAAGGCCCACCAGCACGCTTACACCTACCTGCACTCC
TGCCTCTTCAAATTCGAAGCCATTCTCAGCCTCACACATCAGGCCACCCAGACCCAGGAG
CTGCTGCAGCCCATGGTCAGCTTCCTGCTGCTGTGCTTTGATGAGGTCAACCAGCTCTTG
GGGGAGATCTCCAAGGACGGGGAAGTGCTCCTCCAGGAAGTCAGGGAGGATCTGGCTGGG
CCATTGGGGAAAGGAGAGGCTGGGGAGCAGCCAGACCTCCTGCAGCAGCTTCTGCAGTAC
ACAGTCAGCAGGCTGCAGGTGCTCAGTGGCACGGTGGCCTCACTCACCAGCAGCTTCCTG
GAGGGCTCCAGCAGCTACCTCCAAGCCACCGCAAGCCACTTGGGAAGGAAACTGAGCATG
AAGAGGGGTGTGGATGAACGCCTCCTAAGGGCTCTGGGGCAGCTGGAGAGCTTGGCAAGT
GGCCACAGTGACCATAGGGTGCAGGGTCTACCCTTGTGCTCTGAGGACAGTGGCATTGGT
GCCGACAGTGAGTCCGTGCACCTGGCGGACAAGCTGAGCAAGCAAGCCAGCTGGGACTTA
GGGTCGGAGCCTGCAGAATGGAGGCCGGGAACTGCACCCATGGTGGAAGCCAGGCTGTCG
GGACATACTTGGCAGCAAAGTCCGTTCTGGATGGGTTCAGACAGACTCCAAGACTGCCCA
CTCTCAAGGCCTCCAATGGCAAAAGTTCAGCCAGCACCGCAGAGAGGAGCAGGGAGCCCA
GGCCCTTGCAGCACAGGCCCCGAAAATACTCCCTCCAGGCCTCTGGGGTGGGGCCAGAGC
ACTCCATGTGACTCCTTTGGGCCCGGGATCTCTGAGGAAGCTCATCTTTCTAAAGGCTCC
AGGTGGACGAGTATTCCATCCCTCAGTGAAGGGGAGGACAGCAGCTCAGAGGAAGAGGAA
GACGATTTCCAGCCAAGGCCGAGGTCTTCACCTGCTGGCCGGGAAAGCCCATTTCAGCCA
CACCCCAGGAGGTTTAGGAGCCCCCAGTCCCAGGAAATGATTCTGAAGATGAAGGAAGCA
ATCAGCGAAAGGATCAAGTTTGTCCCTGTGCCCTCCGAGCACCAGGACTGGGCTGAGGAG
GAAGAGAGGACAGTGGTCTCACTGAGACCTAGCACAGTCAGTGGCAGCAGGAGGACCCCT
GAGAGGCAGGGGAGGTCCCAGTCAGAGGCATGTCTTAAAGGCCACATGGAGGAGCCCACC
CTTCAGGAGCTGCAGAAGGTCCAGAGAGACCTCGGGCAGCGGCTGGAGGTGTTCTACGCC
CTGGGCTCACGTCGGCAGGGGCAGAGCCAGGAACAGGTTCTGCAGCCCAGAGCAGCATGT
CTGAGGCTGGACAACCAGTGCAGGGTCGCCCCGAGCAGCACCATCAGCAAGCTGAAGGCA
TCCCTCACCAAGAACTTCAGCATTTTGCCAAGTCAGGACAAGAGCATTTTGCAGAAATGC
AGTCCCCGCCTTGAGGGTAAACAGCCCTGGCAGGAGAAAGTAGAGGGGCTTCCAAATGCC
ATCTTGTCAGAGGAGAAGGCCAGCGAGGCTCCCAGGGCCAAGGACTGGGATGTCAGGGGC
CACCCCACCAGAACATCTGTCAAAAAACTAATTGAAACTTTTAGCCCCACTGAGGGTCTG
AGGACATTGGGGGAGTCCAAGGACTTTGGGCCAAACCCCTGCCTCAGGAAGTGGGGGGTC
CCCACTATGCCCCCCAGATTTCCCATTTATAGAGGGCTTGCTCCTTTGTATTCAAAGCCC
CGAATTTCTCCAGCGGCAGGCAGGGGATCTCTCCTGGGGAACCCAGGCTGGAGGCCCTCA
GTTCCTACCTTTCCCCCTCTGCTGACAGCAGAGGCATCCAAGAGTGAGGATTTCAACAGT
GACGTGGAGGAGGACCCAGAGCACCTCCCTCCACCGCCTCTGGAAATCCTGATGGACAGA
TCATTCACTTCTCTGGAGCCTCCCGAAAGCAGTAAGCCAGCAGGAAGCTGCCCCGGCAGG
CCCCACGTGCCAGAGCTGGGAGGGGCCGGCCCTGCCCAGAGAACGTGGGCTTCCCCAAAG
CTAAGAGCCTCCATGAGTCCCACTGACCTGCTGCCCAGCAGGACCAGTGCCACCTCCACC
AGGCCCCGCAGCACAGGGCCAGGGAGCAGCAAGAGTGGCTGCAATCCTGGAAAGCTTGCC
TTAGACCTCAGCCACCCGCCAGCCAGC---AGAAATCCAGAGGTGGAGGGTGGCGGGGCC
CAGAGTCAGGCACAAGCAGACAGGGCTGCTAGCCTCTCCAAGCAGCCC---CAGAAAGCA
ATCCCTTGGCACCATGGCAGCCATACATCTAGGCAGAATAGGACCTTGGAACTCAGCATG
CCCAGACCAACTCAAAGGACGCATTCTCCTGAGACTCCAAAGCAAAGCCCAGAGAGAAAC
CCACAACTGGTCAGGAAGACCTCCCCCACAAGGGCACACTGGGCACCCAGAGTAGACAAG
AAGCACACAGGCCTGCCTTCCTCTCACAAACCTGACCAGCCAGCTGGCCCCTCTGTGCCT
GGGTCCCCCAGCCCAACGCTCAGCCCTCTGGCGAGTCCC---------------ACAGCA
GTGCCACCACCCCAGCACAAGCTGCCCAGCCCTCTCCCGGAGAGCCCCCAGGCTCAGCGC
AAGGTCTCCAGCTCCCCTACCCAGCGCACAGAAGCAAGTTCGCCTGCCTCTGGCCCCTCC
CCATCACCCCCAGTATCCCCACCTCAGGGCCCCAAGGAGACAGGAGATTCTGAAGACAGT
GCTGCAGCCACGGCCAAAGCATCT------GGGAGCACGGGTTCCATATTCTGCTCAGCC
ACCTCCTCTCTGTTTGAAGCTAAATCGCCATGCTCAACAGCTCATCCACTCACCCTATCT
CTGCCACCTGAAACTGGGGGCCCTCGTGGGACCCCCACAGGATGCTGGAGGAGCAGCAGC
TCAGGACCACGACTGAGGGTGGGCTCACAGCAAGGAATGGCTCTGTGTGCCCTCCGCCCT
CAGCCCTTCGTCAGGAGGGCAGTTTCTGACCACCAGCCAGGTGTCCGCCTTCGCCCGCCT
GTCCCAGGAGCTACCAGCAACGCTTGTGAAGCTCGCCTTGGC------CAGAGCAGTAGC
AGTGAGGAGAGCCTCAGGAAGGACTCAGAGCTGTGGAGCAGC---CTCGGTGCCCCAGAA
CTGAAGGATGGTGGCCGGAGTGCCTCTGCCCCAGAGCTTTGCGTGCTGGGCCATGGGCTG
CAACGGGAGGCCAGCGCCAGCCGCACCAGCCGCATGCAGGACAAGCCCCAG---
