# Supplementary material for: Positively selected genes in the hoary bat (Lasiurus cinereus) lineage: prominence of thymus expression, immune and metabolic function, and regions of ancient synteny
Source: PeerJ. 2022 Mar 17;10:e13130. doi: 10.7717/peerj.13130 (PMC8934532; doi:10.7717/peerj.13130)
Supplement: Supplemental Information 4 — Likely alignment errors have been manually deleted between conserved codons. Recovery of the original codon positions requires alignment to the original accessions in each orthogroup. [file peerj-10-13130-s004.zip › renamed.manual/OG0005173.manual.fas]

>EpFu|XM_008140346.2_cds_XP_008138568.2_1
ATGCATCGCTGGGTGAAGGAGAGGAACATCACTGTGCGGGACACGCGGTGCGTTTACCCC
AAGTCCCTGCAGGCCCAACCGGTCACGGGCGTGAAGCAGGAGCTGCTGACATGCGATCCT
CCCCTTGAATTACCCTCTTTCTACATGACTCCATCTCACCGTCAAGTCGTGTTTGAAGGG
GACAGCCTTCCCTTCCAGTGTATGGCTTCGTATATTGACCAGGACATGCAAGTGTTATGG
TATCAAGATGGGCGGATCGTTGAAACTGATGAATCGCAAGGTATCTTTGTTGAGAAGAAC
ATGATTCACAACTGCTCGTTGATTGCAAGTGCCCTAACCATTTCTAATATTCAGGCTGGA
TCAACTGGAAATTGGGGCTGTCATGTCCAGACCAAGCGCGGAAACAACACACGAACTGTG
GATATTGTGGTGTTAGAAAGCTCTGCACAGTACTGTCCTCCCGAGAGGGTGGTGAACAAC
AAAGGTGACTTCAGGTGGCCCAGGACGTTGGCGGGCATCACTGCCTACCTGCAGTGCACG
CGGAATACCCATGGCAGTGGGATCTATCCGGGGAACCCGCAGGATGAGAGGAAGGCTTGG
CGCAGATGTGACCGAGGTGGCTTTTGGGCAGATGACGATTATTCTCGCTGCCAGTATGCA
AATGATGTCACTAGAGTCCTTTATATGTTTAACCAGATGCCTCTCAATATCACCAACGCC
GTGGCCACCGCCAGGCAGTTACTGGCTTACACCGTGGAAGCAGCCAACTTCTCTGACAAG
ATGGATGTTATATTTGTGGCCGAAATGATAGAAAAATTTGGAAGATTTACCAAAGAGGAA
AAATCAAAAGAGTTAGGCGATGTGATGGTCGACATTGCAAGCAACATCATGCTGGCCGAT
GAGCGAGTGCTGTGGCTGGCACAGAGGGAGGCGAAAGCCTGCAGCAGGATCGTGCAGTGC
CTGCAGCGGATCGCCACGTACCGACTGGCCAACGGAGCTCACGTGTATTCAACATATTCA
CCCAATATTGCTCTGGAAGCTTATGTCATCAAGGCGACTGGCTTCACTGGAATGACATGC
ACCGTGTTCCAGAAAGTGGCAGCTTCGGACCGCACAGGCCTTTCCGACTATGGGAGGCGG
GACCCCGATGGAGGCCTGGATAAGCAGCTGAGCTTCAAGTGCAACGTTTCCAATACATTT
TCCAGTCTGGCACTGAAGAACACTATTGTAGAAGCTTCTATCCAGCTCCCACCGTCCCTT
TTCTCACCAAAGCAAAAGAGAGAAGTCAGACCAACCGATGACTCTCTCTGTAAGCTCCAG
CTCATCGCTTTCCGCAACGGAAAGCTGTTTCCCGCCACCGGGAACTCCACGAACCTGGCT
GATGATGGGAAGCGGCGCACCGTGGTTACCCCCGTGATTCTCACCAAAATAGATGGTGTG
AACGTGGACGGCCACCGCGTCCCCGTGAATGTGACTCTGCGTCGCATCGCGCACGGAGCA
GATGCCGTGGCCGCCCAGTGGGATTTCGACCTGCTGAACGGACAAGGAGGCTGGAAGTCC
GACGGGTGCCATATCCTCTACTCGGATGAAAATATCACCACCATCCAGTGCTACTCCCTG
AGCAACTATGCCGTGTTAATGGATCTGACGGGATCTGAGCTCTACACCCAGGCCGCCAGC
CTCCTGCACCCTGTGATCTACACCACCGCCGTCATTCTCCTCCTGTGCCTCCTAGCGGTC
ATCGTCAGCTACATGTACCACCACAGTTTGATCAGAATCAGTCTCAAGGGCTGGCACATG
CTTGTGAACTTGTGCTTCCATATTTTTCTAACCTGTGTGGTCTTTGTGGGAGGCATAACC
CAAACCAGAAATGCCAGTGTTTGCCAAGCGGTTGGAATTCTCCTTCATTATTCCACCCTG
GCCACAGTGCTGTGGGTGGGAGTGACAGCTCGCAATATCTACAAGCAGGTCACTAGGAAA
GCGAAAAGATGCCAGGATCCCGATGAACTGCCTCCGCCACCCAGACCGATGCTCAGGTTT
TACCTGATCGGGGGCGGTATCCCCGTCATCGTCTGTGGGATCACGGCGGCAGCAAACATC
AAGAACTATGGCAGCCGGCCAAGCGCGCCCTATTGCTGGATGGCGTGGGAACCGTCCCTG
GGAGCCTTCTACGGGCCTGCCAGCTTCATCGCTTTCGTCAACTGCATGTACTTCCTCAGC
ATATTTATTCAGTTGAAAAGACACCCTGAGCGCAAGTACGAGCTGAAGGAGCCCGCCGAG
GAGCAGCAGAGGTTGGCGGCCAACGAG---AACGGCGAGGTGGCCCAGCAGGACTCCATG
TCCCTGTCTCTGACCTCCACGTCGGCGCTGGAAAACGAGCACACGTTCCAGGCGCAGCTG
CTGGGCGCCGGCCTCACCCTGCTCCTCTACGTGGCCCTGTGGATGTTCAGCTTCTTTTTC
GGGGCCACGTGCTTAAGCCTCAGCGCGTTCCTCGTGGTGCACCACTGCGTCAACCGCGAG
GACGTGCGGCTCGCGTGGATCATGACCTGCTGCCCGGGCCGCAGCTCCTACTCGGTGCAG
GTCAACGTGCAGCCCCCCGGCACGAACGGGGAGGCCCCCAAGTGC---ACCAACAGCAGC
GCCGAGTCCTCGTGCACCAACAAGAGTGCGTCCAGCTTCAAAAACTCCTCCCAGGGCTGC
AAGCTCACCAACCTGCAGGCCGCGGCGGCCCAGTGCCAGGCCAAC------GCGCCCCCT
GCCGGCGCCGCGCCGCAGCTGGACAACAGCCTGACGGAGCACTCGGTGGACAACGACATC
AAGATGCACGTGGCGCCTTTGGAAGTCCAGTTTCGAGCCAACGTGCACCCGGGCCGCCAT
CACAAGAACCGGAGCAAAGGGCACCGGGCCAGCCGGCTGACCGTCCTCCGAGAGTACGCC
TACGACGTCCCCACGAGCGTGGAGGGCAGCGTGCAGAACGGCCTGCCCAAGAGCCGGGAG
GGCCACTCGAGGAGCCGCAGGGCCTAC------CTCGCCTACCGAGAGCGGCAGTACAAC
---CCGCCCCAGCAGGACAGCAGCGACGCG---GCCAGCACGCTTCCC
>HiAr|XM_019642386.1_cds_XP_019497931.1_1
ATGCATCGCTGGGTAAAGGAGAGAAACATCACTGTCCGGGACACACGGTGTGTTTACCCG
AAGTCTCTGCAGGCCCAGCCGGTCACGGGGGTGAAGCAGGAGTTATTGACATGCGATCCT
CCCCTTGAATTACCGTCTTTCTACATGACTCCATCTCATCGTCAAGTTGTGTTTGAAGGA
GACAGCCTTCCCTTCCAGTGCATGGCTTCCTATATTGATCAGGACATGCAAGTGTTATGG
TATCAAGATGGGCGAATAGTTGAAACTGATGAATCCCAAGGTATCTTTGTTGAAAAGAAC
ATGATTCACAACTGCTCCTTGATTGCAAGTGCCCTAACCATTTCTAATATTCAGGCTGGA
TCCACTGGAAATTGGGGCTGTCATGTCCAGACCAAACGCGGGAACAATACCAGAACTGTC
GATATTGTCGTGTTAGAAAGCTCTGCACAGTACTGTCCTCCTGAGAGGGTGGTGAACAAT
AAAGGCGACTTCAGGTGGCCCAGAACGTTGGCAGGCATTACTGCCTATCTGCAGTGTACT
CGGAACACGCACGGCAGTGGGATCTATCCTGGAAACCCACAGGATGAGCGAAAGGCTTGG
CGCAGATGTGACAGAGGTGGCTTTTGGGCAGATGACGACTACTCTCGCTGCCAGTATGCA
AATGATGTCACTAGAGTTCTTTACATGTTTAATCAGATGCCCCTCAATCTCACCAACGCT
GTGGCCACAGCCCGACAATTACTGGCCTATACCGTGGAGGCGGCCAACTTTTCTGACAAG
ATGGATGTCATATTTGTGGCTGAAATGATAGAGAAATTTGGAAGATTTACCAAAGAGGAA
AAATCAAAAGAGCTAGGTGATGTGATGGTTGACATTGCCAGTAACATCATGTTGGCCGAT
GAACGTGTCCTGTGGCTGGCGCAGCGGGAAGCGAAAGCCTGCAGTAGGATCGTCCAGTGT
CTACAGCGGATCGCTACATACCGGCTAGCAAACGGAGCTCATGTTTATTCAACATATTCA
CCCAATATTGCTCTGGAAGCTTATGTCATCAAGGCCACTGGCTTCACCGGCATGACATGC
ACCGTGTTCCAGAAAGTGGCCGCTTCCGACCGAACCGGCCTTTCTGACTATGGGAGGCGG
GATCCTGATGGAAACCTGGACAAGCAGCTGAGCTTCAAGTGCAACATTTCAAATACATTT
TCCAGCCTGGCACTGAAGAATACTATTGTGGAAGCTTCTATTCAGCTTCCGCCATCCCTT
TTCTCCCCAAAGCAAAAAAGAGAAGTCAGACCGACTGATGACTCTCTCTATAAGCTTCAG
CTCATCGCATTCCGCAATGGAAAGCTTTTTCCAGCCACCGGGAATTCAACAAATTTGGCT
GATGATGGAAAACGGCGTACAGTGGTTACTCCCGTGATTCTTACCAAAATAGATGGCGTG
AACGTAGATACCCACCACATCCCTGTTAACGTGACCCTGCGTCGCATAGCGCACGGCGCA
GATGCTGTGGCCGCCCAGTGGGATTTCGATTTGCTGAATGGACAAGGAGGCTGGAAGTCA
GACGGGTGCCACATACTCTACTCCGATGAAAATATCACTACCATTCAGTGCTACTCCCTT
AGTAACTACGCAGTTTTAATGGACCTGACGGGATCTGAACTGTACACCCCGGCAGCCAGC
CTCCTGCACCCCGTGGTTTACACCACTGCTGTCATTCTTCTCTTATGCCTCTTAGCAGTC
ATCGTCAGTTACATATACCATCACAGTTTGATTAGAATCAGTCTCAAGGGCTGGCACATG
CTTGTGAACTTGTGCTTTCATATTTTCCTGACCTGTGTCGTATTTGTGGGAGGAATAACC
CAAACCAGAAATGCCAGTGTCTGCCAAGCGGTCGGAATAATTCTTCATTATTCCACCCTT
GCTACAGTCCTATGGGTGGGAGTGACAGCTCGGAATATCTATAAACAAGTCACTAAAAAA
GCGAAAAGATGCCAGGATCCTGACGAACTGCCACCTCCGCCAAGACCAATGCTC------
------------------------------------------------------------
---------------------AGTGCGCCCTATTGCTGGATGGCGTGGGAACCCTCCTTG
GGAGCCTTCTACGGGCCTGCCAGCTTCATCACTTTCGTGAACTGTATGTACTTTCTAAGC
ATATTTATTCAGTTGAAAAGGCACCCTGAGCGCAAATATGAGCTGAAGGAGCCCACCGAG
GAGCAGCAGAGGCTGGCGGCCAATGAG---AACGGCGAAGTGAATCATCAGGATTCCATG
TCCTTGTCTCTGATACCCACGTCAGCCTTGGAAAATGAGCACACTTTTCATTCTCAACTT
TTGGGAGCCAGCCTGACTTTGCTATTATATGTTGTCTTGTGGATGTTTAGCTTCTTTTTC
GGGGCCACGTGTTTAAGCCTCAGCGCGTTCATCGTGGCTCACCATTGTGTCAATCGGGAG
GACGTCAGACTTGCGTGGATCATGACTTGCTGCCCAGGCCGGAGCTCGTACTCGGTGCAA
GTTAACGTGCAGCCCCCCGGGACAAATGGAGAGGCTCCCAAATGC---ACCAACAGCAGC
GCGGAGTCATCGTGCACAAACAAGAGTGCATCAAGCTTCAAAAATTCCTCCCAGGGATGC
AAATTAACCAACCTTCAGGCTGCTGCAGCTCAGTGCCACGCCAAT------TCTCTGCCT
CTGAACGCCACACCCCAGCTCGATAATAGCCTGACTGAACATTCAATGGACAACGATATT
AAAATGCATGTGGCACCTTTAGAAGTTCAGTTTCGAACAAATGTGCACCCAAGCCGCCAT
CACAAAAATAGAAGTAAAGGGCACCGGGCAAGCCGACTCACCGTCCTCAGAGAATATGCC
TACGATGTCCCCACCAGCGTGGAAGGCAGCGTGCAGAACGGCTTACCAAAAAGTCGGGAA
GGCCACTCGAGGAGCCGGAGAGCTTAC------TTAGCCTATAGAGAGAGACAGTACAAC
---CCACCCCAGCAAGACAGCAGTGATGCT---TGTAGCACACTCCCC
>LaCi|238-exonerate_protein2genome-gene-23.0-mRNA-1
ATGCACCGCTGGGTGAAGGAGAGGAACATCACTGTGCGGGACACGCGGTGCGTGTACCCC
AAGTCCCTGCAGGCCCAGCCGGTCACGGGCGTGAAGCAGGAGCTGCTGACATGCGATCCT
CCCCTGGAATTACCCTCCTTCTACATGACCCCATCCCATCGGCAAGTCGTGTTTGAAGGG
GACAGCCTTCCCTTCCAGTGTATGGCTTCGTATATTGACCAGGACATGCAAGTGTTATGG
TATCAGGATGGGCGAATTGTTGAAACTGACGAATCGCAAGGTATCTTTGTTGAGAAGAAC
ATGATTCACAACTGCTCCTTGATTGCAAGTGCCCTAACCATTTCTAATATTCAGGCTGGA
TCAACTGGAAATTGGGGCTGCCACGTCCAGACCAAGCGCGGGAACAACACGCGGACGGTG
GATATCGTGGTGTTGGAAAGCTCTGCGCAGTACTGTCCTCCCGAGAGGGTGGTCAACAAC
AAGGGCGACTTCAGGTGGCCCAGGACGCTGGCGGGCATCACTGCCTACCTGCAGTGCACG
CGGAATACCCATGGCAGTGGGATCTACCCGGGGAACCCGCAGGACGAGAGGAAGGCGTGG
CGCAGATGTGACCGAGGTGGCTTTTGGGCAGATGACGATTATTCTCGCTGCCAGTATGCA
AATGATGTCACGAGAGTCCTTTATATGTTTAACCAGATGCCCCTCAATATCACCAATGCC
GTGGCCACCGCCAGGCAGCTGCTGGCTTACACCGTGGAAGCGGCCAACTTTTCTGACAAG
ATGGATGTTATCTTTGTGGCTGAGATGATAGAAAAATTTGGCAGATTTACCAAAGAGGAA
AAATCCAAAGAGTTAGGGGATGTGATGGTGGACATCGCAAGCAACATCATGCTGGCGGAT
GAGCGGGTCCTGTGGCTGGCGCAGAGGGAGGCGAAGGCCTGCAGCAGGATCGTGCAGTGC
CTGCAGCGGATCGCCACCTACCGACTGGCCAACGGAGCTCACGTGTATTCCACATACTCG
CCCAACATCGCTCTGGAAGCTTATGTCATCAAGGCGACTGGCTTCACGGGAATGACGTGC
ACCGTGTTCCAGAAAGTGGCGGCTTCCGACCGCACAGGCCTGTCCGACTATGGGCGGCGG
GACCCCGACGGAGGCCTGGATAAGCAGCTGAGCTTCAAGTGCAACGTTTCCAATACGTTT
TCAAGTTTGGCCCTGAAGAATACGATCGTAGAAGCTTCTATTCAGCTCCCGCCATCCCTT
TTCTCACCAAAGCAGAAGAGAGAAGCCAGGCCAGCCGACGACTCCCTGTGCAAGCTTCAG
CTCATCGCCTTCCGCAACGGGAAGCTCTTTCCGGCCACCGGCAACTCCACGCACCTGGCC
GACCACGGCAAGCGGCGCACCGTGGTGACCCCCGTGATTCTCACCAAAATAGACGGCGTG
AGCGTGGACGGCCACCGCGTCCCCGTGAACGTGACCCTGCGGCGCATCGCGCACGGAGCC
GATGCCGTGGCCGCGCAGTGGGACTTCGACTTGCTGAACGGACAAGGAGGCTGGAAGTCG
GACGGGTGCCACATCCTCTACTCGGACGAAAACATCACCACCATCCAGTGCTACTCCCTC
AGCAACTACGCCGTCTTAATGGACCTGACGGGATCTGAACTCTACACCCAGGCCGCCAGC
CTCCTGCACCCCGTGATCTACACCACGGCCGTCATCCTTCTGCTGTGCCTCTTAGCGGTC
ATCGTCAGCTACATGTACCATCACAGTTTGATCCGAATCAGTCTCAAGGGCTGGCACATG
CTTGTCAACTTGTGCTTCCATATTTTCCTGACCTGTGTGGTCTTTGTGGGAGGCATAACC
CAAACCAGAAACGCCAGTGTTTGCCAAGCGGTTGGCATTCTCCTCCACTATTCCACCTTG
GCCACCGTGCTATGGGTGGGAGTGACAGCCCGCAACATCTACAAGCAGGTCACCCGGAAA
GCGAAACGGTGCCAGGATCCCGATGAGCTGCCTCCGCCGCCCAGACCGATGCTCAGGTTT
TACCTGATCGGGGGCGGTATCCCCATCATCGTCTGCGGCATCACCGCGGCCGCCAACATC
AAGAATTACGGCAGCCGGCCAAGCGCGCCCTACTGCTGGATGGCGTGGGAACCGTCCCTG
GGCGCCTTCTACGGGCCGGCCAGCTTCATCGCTTTCGTCAACTGCATGTACTTCCTGAGC
ATCTTCGTGCAGCTGAGACGACACCCGGAGCGCCAGTACGAGCTCAAGGAGGCGGCCGAG
GAGCAGCAGCGGCTGGCGGCCGGCGAGGGCGAGGCGGCCCCGGGGGCCCCGGACTCGCTG
TCGCTGTCGCTGCTGTCGGCGGCGGCGCTGGAGAACGAGCACCCGTTCGGGGCGCAGCTG
CGGGGCGCGGGCCTCACGCTGCTGCTGTACGCGGCGCTGTGGCTGTTCAGCTTCTTCTTC
GGCGCCACGTGCCTGGGCCTGAGCGCCTTCCTGGTGGCGCACCACTGCGTCAGCCGCGAG
GACGTGCGGCTCGCCTGGCTGCTCACCTGCTGCCCGGGCCGCAGCGCCTACGCCGCGCAG
GTCAGCCTGCAGCCGCCCGGCGCCAACGGGGAGGCCCCCAAGTGCGCGCCCAGCAGCAGC
GCCGAGTCCTCCTCC---------------TGCACCCACAGGAACGCGGCCTCGGGCTGC
AAGCTCACCAACCTGCANNNNNNNNNNNNNNNNNNNNNNNNNNNNNNNNNNCAGGGCCCC
GCCAATGCGCCCCCGCCCCCCGACAACAGCCTGACCGAGCACTCGGTGGACAACGACCTC
CAGATGCACGTGGCGCCCCTGGAGGCGCCCTTNNNNNNN------------NNNNNNNNN
NACAAGAACCGCAGCAAAGGGCACCGCGCCGGCCGGCTGACCGTGCTGCGCGAATACGCC
TACGACGTGCCCACCAGCGTGGAGGGCAGCGTGCAGAACGGGCTGCCCAAGAGCCGGGAG
GGCCACGCGCGGAGCCGGCGCGCCCACCTGGCCCTGGCGCACCGGGAGCGGCAGTACAGC
GCGCCCCCCCAGCCCGACAGCAGCGACGCCACGGCCAGCACGCTCCCC
>MyLu|XM_023757741.1_cds_XP_023613509.1_1
ATGCATCGCTGGGTGAAGGAGAGGAACATCACGGTGCGGGACACGCGGTGCGTTTACCCG
AAATCCCTGCAGGCCCAGCCGGTCACGGGCGTGAAGCAGGAACTGCTGACATGCGATCCT
CCCCTTGAATTACCCTCTTTCTACATGACTCCATCTCACCGTCAAGTCGTGTTTGAAGGG
GACAGCCTTCCCTTCCAGTGTATGGCTTCATATATTGACCAGGACATGCAAGTGTTATGG
TATCAGGATGGGCGGATCGTTGAAACTGATGAATCGCAAGGTATCTTTGTTGAGAAGAAC
ATGATCCACAACTGCTCGTTGATTGCAAGTGCCCTAACCATTTCTAATATTCAGGCTGGA
TCAACTGGAAATTGGGGCTGTCATGTCCAGACCAAGCGCGGAAACAACACACGAACTGTC
GATATTGTCGTGTTAGAAAGCTCTGCACAGTACTGTCCCCCCGAGAGGGTGGTAAACAAC
AAAGGTGACTTCAGGTGGCCCAGGACGTTGGCGGGCATCACTGCCTACCTACAGTGCACG
CGGAATACCCATGGCAGTGGCATCTATCCGGGGAGCCCGCAGGATGAGAGGAAGGCTTGG
CGCCGATGTGACCGAGGCGGCTTTTGGGCAGATGACGACTATTCTCGCTGCCAGTATGCG
AACGATGTCACTAGAGTCCTTTATATGTTTAACCAGATGCCTCTCAATATTACCAACGCT
GTGGCCACAGCCAGGCAGTTACTGGCTTACACCGTGGAAGCAGCCAACTTTTCTGACAAG
ATGGATGTCATATTTGTGGCTGAAATGATAGAAAAATTTGGAAGATTTACCAAAGAGGAA
AAATCAAAAGAGCTAGGGGATGTGATGGTCGACATTGCAAGCAACATCATGCTGGCCGAT
GAGCGAGTCCTGTGGCTGGCACAGAGGGAGGCGAAAGCCTGCAGCAGGATCGTGCAGTGC
CTGCAGCGGATCGCCACGTACCGCCTGGCAAACGGAGCTCACGTGTATTCAACATATTCA
CCCAATATTGCTCTGGAAGCTTATGTCATCAAGGCGACTGGCTTCACTGGGATGACATGC
ACCGTGTTCCAGAAAGTGGCAGCTTCGGACCGCACAGGCCTTTCCGACTATGGGAGGCGG
GACCCCGACGGAGGCCTGGACAAGCAGCTGAGCTTCAAGTGCAACGTTTCCAATACATTT
TCAAGTTTAGCACTGAAGAATACTATTGTAGAAGCTTCTATTCAACTCCCACCATCCCTT
TTCTCACCAAAGCACAAAAGAGAAGTCAGACCAACCGATGACTCTCTCTATAAGCTTCAG
CTCATCGCTTTCCGCAACGGAAAGCTGTTTCCAGCCACCGGGAACTCGACGAATCTGGCT
GATGATGGAAAACGCCGCACCGTGGTCACCCCCGTGATTCTCACCAAAATAGATGGTGTG
AGTGTGGATGGCCACCGCATCCCCGTTAATGTGACTCTGCGTCGCATCGCGCACGGAGCA
GATGCCGTGGCCGCCCAGTGGGATTTCGACTTGCTGAACGGACAAGGGGGCTGGAAGTCC
GACGGGTGCCATATCCTCTACTCGGATGAGAATATCACCACCATCCAGTGCTACTCCCTG
AGTAACTACGCTGTGTTAATGGACCTGACAGGATCTGAACTCTACACCCAGGCCGCCAGC
CTCCTGCACCCCGTGGTCTACACCACCGCCATCATCCTTCTCCTGTGCCTGTTAGCGGTC
ATCGTCAGCTACATGTACCATCACAGTTTGATCAGAATCAGTCTCAAGGGCTGGCACATG
CTTGTGAACTTGTGCTTCCATATTTTCCTGACCTGTGTGGTCTTTGTGGGAGGCATAACC
CAAACCAGAAATGCCAGCGTTTGCCAAGCGGTTGGAATTCTCCTTCATTATTCCACCCTT
GCCACAGTGCTGTGGGTGGGAGTGACAGCTCGAAATATCTACAAGCAGGTCACCAGGAAA
GCGAAAAGATGCCAGGATCCCGATGAACTGCCTCCGCCACCCAGACCCATGCTCAGGTTT
TACCTGATCGGGGGCGGCATCCCCGTCATCGTCTGTGGGATCACTGCGGCAGCAAACATC
AAGAATTACGGCAGCCGGCCAAGTGCGCCCTATTGCTGGATGGCGTGGGAACCGTCCCTG
GGAGCCTTCTACGGGCCCGCCAGCTTCATCACTTTCGTAAACTGTATGTACTTCCTCAGC
ATATTTATTCAGTTGAAAAGACACCCTGAGCGCAAGTACGAGCTGAAGGAGCCCGCCGAG
GAGCAGCAGAGGCTGGCGGCCAACGAG---AACGGCGAAGTGGCTCAGCAGGACTCCATG
TCCTTGTCCCTGATTTCCACGTCGGCGCTGGAAAACGAGCACACGTTCCAGGCGCAGCTG
CTGGGGGCCGGCCTCACCCTGCTCCTCTACGTCGCCTTGTGGATGTTCAGCTTCTTTTTC
GGAGCCACGTGTTTGAGCCTCAGTGCGTTCATCGTGGTGCACCACTGCGTCAACCGGGAG
GACGTGCGGCTCGCGTGGATCATGACCTGCTGCCCAGGCCGGAGCTCCTACTCGGTGCAG
GTCAACGTGCAGCCCCCCGGGACGAACGGGGAGGCCCCCAAGTGC---ACCAACAGCAGC
GCCGAATCCTCGTGCACGAACAAGAGTGCGTCCAGCTTCAAGAACTCCTCCCAGGGCTGC
AAACTCACCAACCTGCAGGCTGCTGCGGCCCAGTGCCACGCCAAC------GCGCTCCCC
GGGAACGCCGCGCCGCAGCTGGACAACAGCCTGACGGAACACTCGATGGACAACGACATC
AAGATGCACGTGGCGCCTTTGGAAGTGCAGTTTCGAACCAACGTGCACCCCAGCCGCCAT
CACAAAAACAGAAGTAAAGGGCACCGGGCGAGCCGGCTGACCGTCCTCCGAGAATACGCC
TACGACGTCCCCACGAGCGTGGAGGGCAGCGTGCAGAACGGCTTGCCCAAGAGTCGGGAG
GGCCACTCGAGGAGTCGCAGGGCGTAC------CTCGCCTACAGAGAGAGACAGTACAAC
---CCACCCCAGCAAGACAGCAGCGACGCT---GCCAGCACGCTCCCC
>PhDi|XM_028506146.1_cds_XP_028361947.1_1
ATGCACCGCTGGGTGAAGGAGAGGAACATCACCGTGCGGGACACGCGGTGTGTGTACCCG
AAGTCGCTGCAGGCGCAGCCGGTCACCGGGGTGAAGCAGGAGCTGCTGACGTGCGATCCG
CCCCTTGAACTCCCATCTTTCTACATGACGCCGTCGCATCGCCAGGTTGTGTTTGAAGGA
GACAGCCTTCCCTTCCAGTGCATGGCCTCCTATATCGATCAGGACATGCAAGTCTTGTGG
TACCAGGACGGGCGCATAGTGGAGACTGACGAGTCGCAGGGCATCTTCGTGGAAAAGAAC
ATGATTCACAACTGCTCCTTGATTGCCAGTGCCCTAACCATTTCTAATATTCAGGCTGGA
TCGACTGGAAACTGGGGCTGTCACGTGCAGACCAAGCGCGGGAACAACACGAGGACCGTG
GACATCGTCGTGTTAGAGAGCTCGGCGCAGTACTGCCCGCCCGAGAGGGTGGTCAACAAT
AAAGGCGACTTCAGGTGGCCCAGGACGCTGGCGGGCATCACCGCCTACCTGCAGTGCACG
CGCAACACCCACGGCAGCGGGATCTACCCCGGAAACCCCCAGGATGAGAGGAAGGCTTGG
CGCCGGTGCGACCGCGGCGGCTTTTGGGCGGATGACGACTACTCCCGCTGCCAGTACGCA
AACGATGTCACTCGCGTTCTCTACATGTTCAACCAGATGCCTCTCAATCTCACCAACGCT
GTGGCCACAGCCAGGCAATTGCTGGCGTACACCGTGGAAGCGGCCAACTTTTCTGACAAG
ATGGATGTCATCTTTGTGGCTGAAATGATAGAAAAATTTGGAAGATTTACCAAAGAGGAA
AAATCAAAAGAGCTCGGGGACGTGATGGTGGACATCGCGAGCAACATCATGCTGGCCGAC
GAGCGCGTGCTGTGGCTGGCGCAGCGGGAGGCGAAAGCCTGCAGCCGGGTGGTCCGGTGC
CTCCAGCGGATCGCGACCCACCGACTAGCCAACGGCGCGCATGTTTATTCCACATATTCG
CCCAACATCGCCCTGGAAGCATATGTCATCAAGGCCACCGGCTTCTCCGGGATGACGTGC
ACCGTGTTCCAGAAAGTGGCCGCCTCTGACCGCACAGGCCTTTCCGACTACGGGAGGCGA
GATCCGGACGGAAGCCTGGACAAGCAGCTGAGCTTTAAGTGCAATGTGTCAAATACGTTT
TCCAGCCTGGCACTGAAGAATACTATAGTCGAAGCGTCCATTCAGCTTCCCCCCTCGCTG
TTCTCGCCAAAGCAGAAAAGGGAAGCCAGGCCTGCGGACGACTCGCTGTACAAGCTCCAG
CTCATCGCCTTCCGCAACGGAAAGCTGTTTCCAGCCACAGGGAACTCCACCAACTTGGCC
GATGATGGAAAGCGGCGTACGGTGGTCACCCCCGTGATCCTCACCAAAATAGACGGCGTG
AATGTGGACGGCCACCACGTGCCCGTGAATGTGACCCTGCGGCGGATCGCGCACGGAGCC
GATGCGGTGGCCGCGCAGTGGGACTTCGACCTGCTGAACGGGCAAGGCGGCTGGAAGTCC
GACGGCTGCCACATCCTCTACTCGGACGAGAACATCACCACCATCCAGTGCTACTCCCTC
AGCAACTACGCGGTGTTAATGGATTTAACGGGATCCGAACTCTACACCCAGGCCGCCAGC
CTCCTGCACCCTGTGGTTTACACCACGGCCATCATTCTTCTCTTGTGCCTCTTGGCGGTC
ATCGTCAGTTACCTGTACCACCACAGTTTGATTCGGATCAGTCTCAAGGGCTGGCACATG
CTTGTGAACTTGTGCTTCCACATTTTCCTGACTTGTGTGGTCTTTGTGGGAGGCATAACC
CAAACCAGAAACGCCAGCGTTTGCCAAGCGGTTGGAATACTTCTTCATTACTCCACCCTG
GCCACAGTGCTGTGGGTGGGGGTGACAGCCCGAAATATCTACAAGCAAGTCACGAAGAAA
GCCAAACGATGCCAGGATCCTGACGAACTGCCCCCTCCACCCCGACCGATGCTCAGGTTT
TACCTGATCGGAGGCGGTATACCCATCATTGTTTGTGGCATAACAGCGGCAGCAAACATC
AAGAATTATGGCAGTCGGCCGAGTGCGCCCTATTGCTGGATGGCGTGGGAACCCTCCTTG
GGAGCCTTCTACGGCCCCGCCAGCTTCATCACTTTCATAAACTGTATGTACTTCCTGAGC
ATATTTATTCAGCTGAAAAGACACCCTGAGCGCAAGTACGAGCTGAAGGAGCCCACCGAG
GAGCAACAGAGGCTGGCGGCCACCGAA---AACGGCGAAGTCAATCAGCAGGATTCGATG
TCTTTGTCTCTGATTTCCACGTCGGCGCTGGAGAACGAGCACACTTTCCAGGCTCAGCTG
TTGGGGGCCAGCCTCACTTTGCTCTTGTATGTCACTTTGTGGATGTTCAGCTTCTTTTTC
GGAGCCACGTGCCTGAGCCTCAGTGCGTTCGTCGTGGTTCACCACTGTGTCAACCGGGAG
GACGTCAGACTTGCATGGATCATGACGTGCTGCCCAGGCCGGAGCTCCTACTCGGTGCAG
GTCAACGTGCAGCCTCCCGGGACGAACGGCGAGGCCCCGAAGTGC---ACCAACAGCAGC
GCGGAGTCTTCCTGCACCAACAAGAGTGCGTCGAGCTTCAAGAATTCCTCCCAGGGCTGC
AAACTGACCAACCTGCAGGCTGCGGCCGCCCAGTGCCATACCAAT------TCCCTCCCT
TTGAACGCCACGCCTCAGCTGGATAACAGTCTGACGGAACACTCGATGGACAACGACATT
AAGATGCACGTGGCGCCGCTGGAAGTTCAGTTCCGAGCCAACGTGCACCCGAGCCGCCAT
CACAAGAACAGAAGTAAAGGACACCGGGCGAGCCGGCTGACGGTCCTCCGGGAATACGCC
TACGACGTGCCCACGAGCGTGGAAGGCAGCGTGCAGAACGGCGCACCGAAAAGTCGGGAA
GGCCACGCGAGGAGTCGGAGGGCGTAC------CTGGCCTTCAGGGAGAGGCAGCACAAC
---CCGCCCCAGCAGGACAGCAGCGATGCG---TGTAGCACGCTCCCC
>PtVa|XM_011365194.2_cds_XP_011363496.1_1
ATGCATCGCTGGGTAAAGGAGAGAAACGTCACAGTACGGGACACGCGGTGTGTTTACCCC
AAGTCTCTGCAGGCCCAGCCAGTCACAGGTGTGAAGCAGGAGTTGTTGACATGCGATCCT
CCCCTTGAGTTACCATCTTTCTACATGACTCCTTCTCATCGTCAAGTTGTGTTTGAAGGT
GATAGCCTTCCCTTCCAGTGCATGGCTTCATATATTGATCAGGACATGCAAGTGTTATGG
TATCAGGATGGGCGAATAGTTGAAACTGATGAATCACAAGGTATCTTTGTTGAAAAGAAT
ATGATTCACAACTGCTCATTGATTGCAAGTGCCCTAACCATTTCTAATATTCAGGCTGGA
TCGACTGGAAATTGGGGCTGTCATGTCCAGACCAAACGCGGGAACAATACAAGAACTGTC
GATATTGTCGTGTTAGAAAGCTCTGCACAGTACTGTCCTCCTGAGAGGGTGGTGAACAAT
AAAGGGGACTTCAGGTGGCCCCGAACGTTGGCAGGCATTACTGCTTATCTGCAGTGTACT
CGGAATACCCACGGCAGCGGGATCTATCCTGGAAACACTCAGGATGAGAGAAAGGCTTGG
CGCAGATGTGACAGAGGTGGCTTCTGGGCAGATGATGACTATTCTCGCTGCCAGTATGCA
AACGATGTCACTAGAGTTCTTTATATGTTTAATCAGATGCCCCTCAATCTTAGCAACGCT
GTGGCCACAGCCCGACAATTATTGGCTTACACCGTGGAAGCAGCCAACTTTTCTGACAAG
ATGGATGTTATATTTGTGGCTGAAATGATAGAAAAATTTGGAAGATTTACCAAAGAGGAA
AAATCAAAAGAGCTAGGTGATGTGATGGTTGACATCGCAAGTAACATTATGTTGGCTGAC
GAGCGTGTCCTGTGGCTGGCGCAGAGGGAGGCTAAAGCCTGCAGTAGAATTGTCCAGTGT
CTGCAGCGGATTGCTATGTACCGACTCGCAAATGGAGCTCATGTTTATTCAACATATTCC
CCCAATATTGCTCTGGAAGCTTATGTCATCAAGGCCACTGGCTTCACCGGGATGACATGT
ACCGTGTTCCAGAAGGTGGCAGCTTCTGACCGTACAGGCCTTTCGGACTACGGGAGGCGG
GATCCGGATGGAAACCTGGATAAGCAGCTGAGCTTTAAGTGCAATATTTCAAATACATTT
TCAAGTCTGGCACTAAAGAATACTATTGTGGAAGCTTCTATTCAGCTCCCACCGTCCCTT
TTCTCACCAAAGCAAAAAAGAGAAGTCAGGCCAACTGACGACTCTCTCTTTAAGCTTCAA
CTCATCGCATTCCGCAACGGAAAGCTTTTTCCAGCCACCGGAAATTCAACAAACTTGGCC
GACGACGGAAAACGGCGCGCAGTGGTTACCCCCGTGATTCTCACCAAAATAGATGGTGTG
AACGTAGATACCCACCACAGCCCCGTTAATGTGACACTGCGTCGAATTGCGCACGGAGCA
GATGCCGTGGCCGCCCAGTGGGATTTTGATTTGCTGAACGGACAAGGAGGCTGGAAGTCA
GACGGGTGCCATATACTCTACTCAGATGAAAATATCACGACCATTCAGTGCTACTCCCTT
AGTAACTATGCGGTTTTGATGGATTTGACAGGTTCTGAACTCTATACCCAGGCAGCCAGC
CTCCTGCATCCTGTGATTTACACTACTGCTATCATTCTTCTCTTATGCCTCTTAGCAGTC
ATCGTCAGTTACATATACCATCACAGTTTGATTAGAATCAGTCTCAAGGGCTGGCACATG
CTTGTGAACTTGTGCTTTCATATTTTCCTGACCTGTGTGGTCTTTGTGGGAGGAATAACC
CAAACCAGAAATGCCAGTGTCTGCCAGGCGGTTGGTATAATTCTTCATTATTCCACCCTT
GCTACAGTACTATGGGTGGGAGTGACAGCTCGAAATATCTATAAACAAGTCACTAAAAAA
GCTAAAAGATGCCAGGATCCTGATGAACTGCCACCTCCACCAAGACCAATGCTCAGGTTT
TACCTGATCGGGGGCGGTATACCCGTCATAGTCTGCGGCATCACCGCGGCAGCAAACATC
AAGAATTACGGCAGTCGGCCCGGGGCGCCCTATTGCTGGATGGCGTGGGAACCCTCTTTG
GGAGCTTTCTACGGGCCTGCCAGCTTCATCACTTTCGTAAACTGCATGTACTTTCTGAGC
ATATTTATTCAGCTGAAGAGACATCCTGAGCGCAAATATGAGCTGAAGGAGCCCACGGAG
GAGCAGCAGAGGTTGGCAGCCCACGAA---CACGGCGAAGTCGGTCATCAGGATTCGATG
TCTTTGTCTCTGATTTCCACATCGGCGTTGGAAAACGAGCACACGTTCCGTGCCCAGCTT
TTGGGGGCCGGCCTCGCCTTGCTCTTGTATGTCACGCTGTGGGTGTTCAGCTTCTTCTTC
GCAGCGGCGTGTTTAAGCCTCAGCGCGTTCGTCGTCGTGCACCACTGCGTCCGCCGGGAG
GACGTCAGGCTCGCGTGGATCATGACCTGCTGCCCAGGCCGGAGCGCGTACTCGGTGCAA
GTGAACGTGCAGCCCCCCGGGACCAATGGCGAGGCCCCGAAGTGC---ACCAACAGCAGC
GCGGAATCTTCGTGCACGAACAAGAGCGTGTCCAGCTTCAAAAACTCCTCCCAGGGATGC
AAATTAACAAACTTGCAGGCTGCTGCAGCTCAGTGCCATACCAAT------TCCCTGCCT
TTGAACGCCACACCTCAGCTCGATAATAGCCTGACAGAACATTCGGTGGACAATGATATT
AAAATGCACGTGGCGCCTTTAGAAGTTCAGTTTCGAACAAACGTGCACCCAAGCCGCCAT
CATAAAAATAGAAGTAAAGGACACCGGGCAAGCCGACTCACGGTCCTCAGAGAATATGCA
TACGATGTCCCCACAAGCGTGGAAGGCAGTGTGCAGAATGGCTTACCAAAAAGTCGAGAA
GGCCATTCGAGGAGTCGAAGGGCTTAC------TTAGCGTATAGAGAGAGACAGTACAAC
---CCACCCCAACCAGATAGCAGCGACGCT---TGTAGCACGCTTCCC
>RhFe|XM_033106605.1_cds_XP_032962496.1_1
ATGCATCGCTGGGTAAAGGAGAGGAATATCACTGTACGGGACACGCGGTGTGTTTACCCG
AAATCTCTGCAGGCCCAGCCGGTCACAGGGGTGAAGCAGGAGTTGTTGACATGCGATCCT
CCCCTTGAATTACCATCTTTCTACATGACTCCATCTCATCGTCAAGTTGTGTTTGAAGGA
GACAGCCTTCCCTTCCAGTGCATGGCTTCATATATTGATCAGGACATGCAAGTGTTATGG
TATCAAGATGGGCGAATAGTTGAAACTGATGAATCCCAAGGTATCTTTGTTGAAAAGAAC
ATGATTCACAACTGCTCGTTGATTGCAAGTGCCCTAACCATTTCTAATATTCAGGCTGGA
TCGACTGGAAATTGGGGCTGTCATGTCCAGACCAAACGCGGGAACAATACCAGAACGGTC
GATATTGTCGTGTTAGAAAGCTCTGCACAGTATTGTCCGCCTGAGAGGGTGGTGAACAAT
AAAGGTGATTTCAGGTGGCCCAGAACGTTGGCAGGCATCACTGCCTATCTTCAGTGTACT
CGGAACACGCATGGCAGTGGGATCTATCCTGGAAACCCGCAGGACGAGAGAAAGGCTTGG
CGCAGATGTGACAGAGGTGGCTTTTGGGCCGATGACGACTATTCTCGCTGCCAGTATGCA
AACGATGTCACTAGAGTTCTTTACATGTTTAATCAGATGCCCCTCAATCTTACCAACGCT
GTGGCCACAGCCCGACAATTATTGGCTTATACCGTGGAAGCCGCCAACTTTTCTGACAAG
ATGGATGTTATATTTGTGGCCGAAATGATAGAAAAATTTGGAAGATTTACCAAAGAGGAA
AAATCAAAAGAGCTAGGTGATGTGATGGTTGACATTGCAAGTAACATCATGTTGGCGGAT
GAGCGTGTCCTGTGGCTGGCGCAGAGGGAAGCAAAAGCCTGCAGTAGGATTGTTCAGTGT
CTACAGCGGATCGCAACGTACCGGCTAGCAAATGGAGCTCATGTTTATTCAACATATTCA
CCCAATATTGCTCTGGAAGCTTATGTCATCAAGGCTACTGGCTTCACCGGCATGACATGC
ACCGTGTTCCAGAAAGTGGCAGCTTCTGACCGGACAGGACTTTCTGACTATGGCAGGCGG
GATCCGGATGGAAACCTGGATAAGCAGCTAAGCTTTAAGTGCAATGTTTCAAATACATTC
TCAAGTCTGGCACTGAAGAATACTATTGTGGAAGCTTCTATTCAGCTTCCACCATCCATT
TTCTCCCCAAAGCAAAAAAGAGAAGTCAGACCAACGGATGACTCTCTCTATAAGCTGCAA
CTCATTGCATTCCGTAATGGGAAGCTTTTTCCAGCCACCGGGAATTCAACACATTTGGCT
GACGATGGAAAACGGCGTACAGTGGTTACCCCCGTGATTCTTACCAAAATAGATGGTGTG
AATGTAGATACCCACCACATCCCTGTCAACGTGACGCTGCGTCGAATAGCACACGGAGCA
GATGCCGTGGCCGCGCAGTGGGATTTCGATTTGCTGAACGGACAAGGAGGCTGGAAGTCA
GATGGGTGCCATATACTCTACTCGGATGAAAATATCACTACCATTCAGTGCTACTCCCTT
AGTAACTATGCGGTTTTAATGGATCTGACGGGATCTGAACTCTATACCCAGGCAGCCAGC
CTCCTGCACCCTGTGGTTTACACCACTGCTGTCATTCTTCTCTTATGCCTCTTAGCAGTC
ATCGTCAGTTACATGTACCATCACAGTTTGATTAGAATCAGTCTCAAGGGCTGGCACATG
CTTGTGAACTTGTGCTTTCATATTTTCCTGACCTGTGTAGTGTTTGTGGGAGGAATAACC
CAAACCAGAAATGCCAGTGTCTGCCAAGCGGTCGGAATAATTCTTCATTATTCCACTCTT
GCTACAGTACTATGGGTGGGAGTGACAGCTCGAAATATCTATAAACAAGTCACCAAAAAA
GCCAAAAGATGTCAGGATCCTGATGAACTGCCACCTCCACCAAGACCAATGCTCAGGTTT
TACCTGATCGGGGGCGGTATACCCATCATAGTTTGTGGAATCACCGCAGCAGCAAACATC
AAGAATTACGGCAGTCGGCCAAGCGCGCCCTATTGCTGGATGGCGTGGGAACCCTCCTTG
GGAGCCTTCTATGGGCCTGCCAGCTTCATCACTTTTGTGAACTGTATGTACTTTCTAAGC
ATATTTATTCAGTTGAAAAGGCACCCTGAGCGCAAATATGAGTTGAAGGAGCCCACCGAG
GAGCAACAGAGGCTGGCGGCCAATGAA---AATGGCGAAGTGAATCGTCAGGATTCCATG
TCTTTGTCTCTGATTTCCACGTCAGCGTTGGAAAACGAGCACACTTTTCATTCTCAACTT
TTGGGGGCCAGCCTTACTTTGCTATTATATGTTGCCTTGTGGATGTTCAGCTTCTTTTTC
GGGGCCACGTGTTTAAGCCTCAGTGCGTTCATCGTGGCTCACCATTGTGTCAACCGGGAG
GACGTTAGACTCGCGTGGATCATGACCTGCTGTCCAGGCCGGAGCTCGTACTCGGTGCAA
GTCAACGTGCAGCCCCCCGGGACGAATGGAGAGGCTCCCAAATGC---ACCAACAGCAGC
GCGGAGTCTTCGTGCACCAACAAGAGTGCGTCGAGCTTCAAAAATTCCTCCCAGGGATGC
AAATTGACAAACCTGCAGGCTGCCGCAGCTCAGTGCCACACCAAT------TCTCTGCCT
CCGAATGCCACCCCCCAGCTTGATAATAGCCTGACAGAACATTCGATGGACAATGATATC
AAAATGCACGTGGCGCCTTTAGAAGTTCAGTTTCGAACAAATGTGCACCCAAGCCGCCAT
CATAAAAATAGAAGTAAAGGACACCGGGCAAGCCGACTCACAGTCCTCAGAGAATATGCC
TACGATGTCCCCACAAGTGTGGAAGGCAGCGTGCAGAATGGCTTACCGAAAAGTCGGGAA
GGCCACTCGAGGAGCCGGAGAGCTTAC------TTAGCCTATAGAGAGAGACAGTACAAC
---CCACCCCAGCAAGACAGCAGTGATGCT---TGTAGCACACTCCCC
>RoAe|XM_016121270.1_cds_XP_015976756.1_1
ATGCATCGCTGGGTAAAGGAGAGAAACGTCACAGTACGGGACACACGGTGTGTTTACCCC
AAGTCTCTGCAGGCCCAGCCGGTCACAGGTGTGAAGCAGGAGTTGTTGACATGCGATCCT
CCCCTTGAGTTACCATCTTTCTACATGACTCCTTCTCATCGCCAAGTTGTGTTTGAAGGT
GATAGCCTTCCTTTCCAGTGCATGGCTTCATATATTGATCAGGACATGCAAGTGTTATGG
TATCAGGATGGGCGAATAGTTGAAACTGATGAATCACAAGGTATCTTTGTTGAAAAGAAT
ATGATTCACAACTGCTCATTGATTGCAAGTGCCCTAACCATTTCTAATATTCAGGCTGGA
TCGACTGGAAATTGGGGCTGTCATGTCCAGACCAAACGCGGGAACAATACAAGAACTGTC
GATATTGTCGTATTAGAAAGCTCTGCACAGTACTGTCCCCCTGAGAGGGTGGTGAACAAT
AAAGGGGACTTCAGGTGGCCCCGAACGTTGGCAGGCATCACTGCTTATCTGCAGTGTACT
CGGAACACGCACGGCAGCGGGATCTATCCTGGAAACTCACAGGACGAGAGAAAGGCTTGG
CGCAGGTGCGACAGAGGCGGCTTCTGGGCAGATGATGACTATTCCCGCTGCCAGTATGCG
AACGACGTCACCAGGGTTCTTTATATGTTTAATCAGATGCCCCTCAATCTTAGCAACGCT
GTGGCCACAGCCCGACAATTATTGGCTTACACCGTGGAAGCAGCCAACTTTTCTGACAAG
ATGGACGTTATATTTGTGGCTGAAATGATAGAAAAATTTGGAAGATTTACCAAAGAGGAA
AAATCAAAAGAGCTAGGCGACGTGATGGTTGACATCGCAAGTAACATCATGTTGGCCGAC
GAGCGCGTCCTGTGGCTGGCGCAGAGGGAAGCTAAAGCCTGCAGTAGAATTGTCCAGTGT
CTGCAGCGGATTGCTACGTACCGACTCGCAAATGGAGCTCACGTTTATTCAACATACTCC
CCCAATATTGCTCTGGAAGCTTATGTCATCAAGGCCACTGGCTTCTCCGGAATGACATGT
ACCGTGTTCCAGAAGGTGGCAGCTTCTGACCGTACAGGCCTTTCGGACTACGGGAGGCGA
GATTCAGATGGAAACCTGGATAAGCAGCTGAGCTTTAAGTGCAATATTTCAAATACGTTT
TCAAGTCTGGCACTAAAGAATACTATTGTGGAAGCTTCTATTCAGCTCCCACCGTCCCTT
TTCTCACCAAAGCAAAAAAGAGAAGTCAGACCGACTGACGACTCTCTCTTTAAGCTTCAA
CTCATCGCATTCCGCAACGGAAAACTTTTTCCAGCCACCGGGAATTCAACAAACTTGGCC
GACGATGGAAAACGGCGCGCAGTGGTTACGCCGGTGATTCTCACCAAAATAGATGGCGTG
AACGTAGATACCCAGCACAGCCCCGTTAACGTGACCCTGCGTCGCATCGCGCACGGAGCA
GATGCCGTGGCCGCCCAGTGGGATTTTGATTTACTGAACGGACAAGGAGGCTGGAAGTCA
GACGGGTGCCATATACTCTACTCAGATGAAAACATCACGACCATTCAGTGCTACTCCCTT
AGTAACTATGCGGTTTTGATGGATTTGACGGGTTCTGAGCTCTACACCCAGGCAGCCAGC
CTCCTGCATCCTGTGATTTACACTACTGCTGTCATTCTTCTCCTGTGCCTCTTAGCAGTC
ATCGTCAGCTACATATACCATCACAGTTTGATTAGAATCAGTCTCAAGGGCTGGCACATG
CTTGTAAACTTGTGCTTTCATATTTTCCTGACCTGTGTGGTCTTTGTGGGAGGAATAACC
CAAACCAGAAATGCCAGTGTCTGCCAAGCGGTTGGAATCATTCTTCATTATTCCACCCTT
GCTACAGTACTCTGGGTGGGAGTGACAGCTCGAAATATCTATAAACAAGTCACTAAAAAA
GCTAAAAGATGCCAGGATCCCGATGAACTGCCACCTCCACCAAGACCAATGCTCAGGTTT
TACCTGATCGGGGGCGGCATACCCGTCATAGTGTGCGGCATCACGGCGGCAGCAAACATC
AAGAATTACGGCAGTCGGCCCGGGGCGCCCTATTGCTGGATGGCGTGGGAACCCTCTTTG
GGAGCTTTCTACGGGCCCGCCAGCTTCATCACCTTCGTAAATTGCATGTACTTTCTGAGC
ATATTCATTCAGCTGAAGAGACATCCCGAGCGCAAATATGAGCTGAAGGAGCCCACGGAG
GAGCAGCAGAGGCTGGCAGCCCACGAG---CACGGCGAAGTCGGTCACCAGGACTCCATG
TCTCTGTCTCTGATATCCACATCCGCGTTGGAAAACGAGCACACGTTCCGTGCGCAGCTT
TTGGGGGCCGGCCTCGCCTTGCTCTTGTATGTCACGCTGTGGGTGTTCAGCTTCTTCTTC
GCGGCGGCGTGCCTGGGCCTCAGCGCGTTCGTCGTGGTGCACCACTGCGTCCGCCGGGAG
GACGTCAGGCTCGCGTGGATCATGACCTGCTGCCCGGGCCGCAGCGCGTACTCGGTGCAG
GTGAACGTGCAGCCCCCCGGGCCCAACGGCGAGGCCGCGAAGTGC---ACCAACAGCAGC
GCGGAATCTTCGTGCACGAACAAGAGCGCGTCGAGCTTCAAAAACTCCTCCCAGGGATGC
AAACTAACAAACTTGCAGGCCGCTGCAGCTCAGTGCCACACCAAT------TCCCTACCT
TTGAACGCCACGCCTCAGCTCGATAATAGCCTGACAGAACATTCGGTGGACAACGACATT
AAAATGCACGTGGCGCCGTTAGAAGTTCAGTTCCGAGCAAACGTGCACCCAAGCCGCCAT
CATAAAAATAGAAGTAAAGGACACCGGGCAAGCCGACTCACGGTGCTCAGAGAATACGCG
TACGATGTGCCCACGAGCGTGGAAGGCAGTGTGCAGAACGGCTTAGCGAAGAGCCGGGAA
GGCCACTCGAGGAGTCGACGGGCTTAC------TTAGCGTATAGAGAGAGACAGTACAAC
---CCGCCCCAGCCCGATAGCAGCGATGCT---TGTAGCACGCTTCCC
