# Supplementary material for: Positively selected genes in the hoary bat (Lasiurus cinereus) lineage: prominence of thymus expression, immune and metabolic function, and regions of ancient synteny
Source: PeerJ. 2022 Mar 17;10:e13130. doi: 10.7717/peerj.13130 (PMC8934532; doi:10.7717/peerj.13130)
Supplement: Supplemental Information 4 — Likely alignment errors have been manually deleted between conserved codons. Recovery of the original codon positions requires alignment to the original accessions in each orthogroup. [file peerj-10-13130-s004.zip › renamed.manual/OG0005175.manual.fas]

>EpFu|XM_028153428.1_cds_XP_028009229.1_1
GGAGGTTTATGCTTACTTGGTGCGTATGCTGATAGTGATGATGAAGAGAATGATGTTTTG
GAAAAACCAGCACAGTCTAAAGAAGCGAATGGAAACCAGTCAACTGATATTGATAGTACA
TTGGCCAACTTCCTAGCGGGGTGGCAGTATGACACTCAGTGTTCACTGGCAGGAGTTGAG
ATTGAGATGGGAGATTGGCAAGAAGTCTGGGATGAGAACACAGGATGCTATTATTATTGG
AATACACAAACAAATGAAGTGACATGGGAATTACCCCAGTACCTTGCCACCCAGGTACAG
GGATTACAACATTACCAACCCAGTTCGGTAACAGGTGCTGAAACTAGTTTTGTGGTAAAC
ACAGACATGTATAATAAGGAGAAAAATATTTCTGTTTCCAGTAGTAAAAGTGGACCAGTC
ATAGCCAAGCGAGAAGTTAAAAAGGAAGTAAATGAAGGAATTCAAGCTCTCTCAAATAGT
GAGGAAGAGAGGAAAGGGGTGGCAGCAGCACTGCTTGCTCCGTTATTGCCTGAGGGAATA
AAAGAGGAAGAAGAAAGATGGAGAAGAAAAGTAATTTGTAAAGAAGTAGAGCCAGTTTCA
GAAGTGAAAGAAACAAGTACAACAGAAGAAACAGCAACAATAGTAAAGCCACAGGAAACT
GTATTGGACAATATGGAAGACCCTTCTCAGGAGGATCTTTGTAGTGTTGTTCAATCTGGA
GAAAGTGAGGAGGAGGAA---CAAGATACCCTTGAACTTGAGCTCGTTTTGGAAAGGAAA
AAAGCAGAGTTGCGAGCCTTGGAGGAAGGAGATGGTAGTGTGTCAGGGTCTAGTCCATGT
TCTGATATCAGCCAGCCAGCATCTCAAGATGGAATGCGTAGACTTATGTCTAAAAAAGGA
AAATGGAAGATGTTTGTTCGAGCTACCAGTCCAGAATCTACCAGCCGGAGTTCTAGCAAA
ACTGGACGGGAGACTCCAGAAAATGGAGAAACTGCAATTGGTGCCGAAAATTCAGAAAAA
ATAGATGAGAATTCAGACAAAGAAATGGAAGTAGAAGAATCTTCAGAGAAGAATAAAGTA
CAAACAGCACCTAAAGTAGAAGAAGAACAGGATTTAAAATTTCAGATTGGAGAACTAGCA
AATACCCTGATGAGTAAATTTGAATTTTTAGGCATTAATAGACAGTCCATCTCCAACTTT
CATGTGCTGCTCTTACAGACTGAGACTCGGATTGCAGACTGGCGGGAAGGGGCTCTTAAT
GGAAACTACCTTAAACGAAAACTTCAGGATGCAGCAGAACAACTAAAACAGTATGAAATA
AACGCCACTCCTAAAGGCTGGTCCTGCCACTGGGACAGGGATCATAGACGATATTTCTAT
GTAAACGAACATTCGGGCGAGTCTCAGTGGGAGTTCCCAGATGGTGAGGAGGAGGAGGAA
GAAAGCCAAGCACAAGGAAGTAAAGACGAGACTCTTCCTAAACAGACCTTGAAAGACAAA
ACTGGCACTGATTCAAATTCTACAGAATCCTCTGAGAATTCCACAAATGTGCCTGTGCTT
CAACCTCCATTACCTTTGGAAATGCCACCACCCCCACCTCCACCCCCAGACTNNNNNNNN
NNNNNNNNNNNNNNNNNNNNNNNNNNNNNNNNNNNNNNNNNNNNNNNNNNNNNNNNNNNN
NNNNNNNNNNNNNNNNNNNNNNNNNNNNNNNNTGAGATCCAGGAGGTAGAAATGGAGGAT
GAGGGAAATGAGGAGCCTCCTGCCCCAGGAACAGAGGAGGATACTCCATTGAAACCT---
ACACAAACTACAATTGTAACTAGCCAGAGTTCAGTTGATTCTACCACCTCTAGTTCTCCT
TCCACTAAAGCTGTAAAGAGAAAAGCTACAGAAATTAGTACTGCAGTAGTTCAGAGGTCA
GCTACCATTGGTAGTTCTCCAGTCCTGTACAGCCAATCAGCTATAGCTACAGGTCATCAG
GCAACAGGGACTGGACAACAGTCTGCAGGGATTGGACACCAGGCAGTATCATCAGTTAGC
CATCCAGCAACAGGAATAGGTCATCAGGCCAGAGGAATAAGCTTACAGTCAAATTACCTA
GGACTGGCATCAGCTTCTGCAATTATGAATTATGCTGAATGTTCTGTCCAAATGGCAGTG
ACTGCTCCCACACTGCAGCCAGTACCGGCTCGAAGTGCTGTGCCTACAACTGCTGTTGTA
GAACCACCACCACCTCCGCCTCCTCCACCACCTCCTCCATCAACACCACCACCAGCTCCC
AAAGTGCCACCACCTGAGAAGACAAAAAAAGGAAAGAAAGATAAGGCAAAGAAGAGTAAA
ACAAAAATGCCATCTCTGGTAAAGAAATGGCAGAGCATACAGCGAGAGTTAGATGAAGAG
GAGAACTCTAGTTCCAGTGAAGAGGACCGGGAATCAACTGCACAGAAGCGAATTGAAGAG
TGGAAACAGCAGCAGTTGGTCAGTGGCATGGCAGAGAGAAATGCTAATTTTGAAGCCCTT
CCTGAAGATTGGCGAGCAAGACTGAAGCGAAGGAAAATGGCTCCAAACACA
>HiAr|XM_019656474.1_cds_XP_019512019.1_1
GGAGGTTTGTGCTTGCTTGGTGCATATGCTGACAGTGATGATGAAGAGAGTGATGTTTCA
GAAAAACCAGCACAATCTAAAGAGTCAAATGGAAACCAGTCAACTGATATAGATAGTACA
TTGGCCAACTTCCTAGCGGGGTGGCAGTATGATACGCAGTGTTCACTGGCAGGAGTTGAA
ATTGAGATGGGAGATTGGCAAGAAGTCTGGGATGAGAACACAGGATGCTATTATTATTGG
AACACACAGACAAATGAAGTGACATGGGAGTTACCCCAGTATCTTGCCACCCAGGTACAA
GGATTACAACATTACCAGCCCAGCTCTGTAACAGGTGCTGAATCTAACTTTGTGGTAAAT
ACAGAAGTGTATACTAAGGAGAAAAATATTTCTGTTTCCAGTAGTAAAAGTGGACCAGTC
GTAGCCAAGCGAGAAGTTAAAAAGGAATTAAATGAAGGAATTCAGGCTCTCTCAAATAGT
GAGGAAGAGAGGAAAGGGGTGGCAGCATCATTGCTTGCTCCTTTATTGCCTGAGGGAATA
AAAGAGGAAGAAGAGAGATGGAGAAGAAAAGTAATTTGCAAAGAAGTAGAGCCAGTTTCA
GAAGTGAAGGAAACAACTACAACAGAAGAAACAGCAACCATTGTAAAGCCACAGGAAATT
GTATTGGACAATATAGAAGACCCTTCTCAGGAGGATCTTTGCAGTGTTGTTCAATCTGGA
GAAAGTGAAGAGGAAGAGGAACAAGATACCCTTGAGCTGGAGCTAGTTTTGGAAAGGAAA
AAAGCAGAGTTGCGAGCCTTGGAGGAAGGAGATGGTAGTGTGTCAGGGTCTAGTCCATGT
TCTGATATCAGCCAGTCAGCATCACAAGATGGAATGCGTAAACTGATGTCTAAAAAAGGG
AAATGGAAAACATTTGTTCGAGCTACCAGTCCAGAATCTACCAGCCGGAGTTCTAGCAAA
ACTGGACGGGAGACTCCAGAAAATGGAGAAACTGCAATTGGTGCTGAAAATTCAGAAAAA
GTAGATGAGAATTCAGACAAAGAGATGGAAGTAGAGGAATCTCCAGAGAAGTTGAAAGTA
CAAGCAGCACCTAAAGTAGAAGAAGAACAGGATTTAAAATTTCAGATTGGAGAACTGGCA
AATACCCTGATGAGTAAATTTGAATTTTTAGGCATTAATAGACAGTCCATCTCCAACTTT
CATATGCTGCTCTTACAGACTGAGACTCGGATTGCAGACTGGCGAGAAGGGGCTCTTAAT
GGAAACTACCTTAAACGAAAACTTCAGGATGCAGCAGAACAACTAAAACAGTATGAAATA
AACGCCACTCCTAAAGGCTGGTCCTGCCACTGGGACAGGGATCATAGACGATATTTCTAT
GTAAACGAACAGTCGGGCGAATCTCAGTGGGAGTTCCCAGATGGTGAGGAGGAGGAGGAA
GAAAGCCAAGCAAAAGAAAGCAGAGACGAGACTCTTCCTAAACAGACCTTAAAAGACAAA
ACTGGCGCTGATTCAAATTCTGCAGAATCCTCCGAGAATTCCACAAATGTGCCTGTGCTT
CAACCTCCATTACCTTTGGAAATGCCACCGCCCCCACCTCCACCCCCAGAATCTCCTCCT
CCCCCTCCTCCTCCGCCTCCTCCT------------------------------------
---------------------GTAGAAGATGGTGAGATCCAAGAGGTAGAGATGGAGGAT
GAGGGGAGTGAGGAGCCTCCTGCCCCAGGAACAGAGGAGGATACTCCATTGAAACCTTCT
GTACCAACTACGGTTGTAACTAGCCAGAGTTCAGTTGATTCTACCATCTCTAGTTCTCCT
TCCACTAAAGCGATAAAGAGAAAAGCTACAGAAATTAGTACTGCAGTAGTTCAGAGATCA
GCCACCATTGGTAGTTCTCCGGTCCTCTATAGCCAGTCATCTATAGCTGCAGGTCACCAG
ACGACAGGGACTGCTCAGCAGTCTGCAGGGATTGGACATCAGGCACTATCG---GTTAGC
CATCCAGCAACAGGAATGGGTCACCAGGCCAGAGCAATGAGCCTGCAATCCAATTACCTC
AGCCTGGCATCAGCTTCTGCAATTATGAGCTATGCTGAGTGTTCTGTCCCAATGGCAGTG
ACTGCTCCCACATTGCAGCCAGTCCCAGCCCGAGGTGCTGTTCCCGCCACCACTGCCGTT
GTAGAACCACCACCACCACCACCTCCTCCTCCTCCTCCCCCCCCTCCTCCGCCAGCTCCC
AAAGTGCCACCACCTGAGAAGACGAAAAAGGGGAAGAAAGACAAGGCAAAGAAAAGTAAA
ACCAAAATGCCATCTCTGGTAAAGAAGTGGCAGAGTATCCAGCGTGAGTTAGATGAAGAA
GAGAACTCTAGTTCCAGTGAAGAGGACCGGGAATCAACTGCACAGAAGCGAATTGAAGAG
TGGAAACAGCAGCAGCTGGTCAGTGGCATGGCAGAAAGAAATGCTAATTTTGAAGCCCTT
CCTGAGGATTGGCGAGCAAGACTGAAACGAAGGAAAATGGCTCCAAACACA
>LaCi|151-exonerate_protein2genome-gene-66.42-mRNA-1
GGAGGTTTATGCTTACTTGGTGCATATGCTGATAGTGATGATGAAGAGAATGATGCTTTG
GAAAAACCAGCACAGTCTAAAGAAGCGAATGGAAACCAGTCAACTGATATTGATAGTACA
TTGGCCAACTTCCTAGCGGGGTGGCAGTATGACACTCAGTGTTCACTGGCAGGAGTTGAG
ATTGAGATGGGAGATTGGCAAGAAGTCTGGGATGAGAACACAGGATGCTACTACTATTGG
AATACACAAACAAATGAAGTAACATGGGAATTACCCCAGTATCTTGCCACCCAGGTACAG
GGATTACAACATTACCAACCCAGTTCTGTTACAGGTGCTGAAACTAGTTTTGTGGTAAAT
ACAGACATGTATAATAGGGAGAAAACTATTTCTGTTTCCGGTAGTAAAAGTGGACCAGTC
ATAGCCAAGCGAGAAGTTAAAAAGGAAGTAAATGAAGGAATTCAAGCTCTCTCAAATAGT
GAGGAAGAGAAGAAAGGTGTGGCAGCAGCACTGCTTGCTCCGTTATTGCCTGAGGNNNNN
NNNNNNNNNNNNNNNNNNNNNNNNNNNNNNNTAATTTGTAAGGAAGTAGAGCCAGTTTCA
GAAGTAAAAGAAACAAGTATAACAGAAGAAACAGCAACAATAGTAAAGCCACAGGAAACA
GTATTGGACAATATGGAAGACCCTTCTCAGGAGGATCTTTGCAGTGTTGTTCAATCTGGA
GAAAGTGAGGAGGAGGAA---CAAGATACCCTTGAACTGGAGCTTGTTTTGGAAAGGAAA
AAAGCAGAGTTGCGAGCCTTGGAGGAAGGAGATGGTAGTGTGTCAGGGTCTAGTCCATGT
TCTGATATCAGCCAGCCAGCATCTCAAGATGGAATGCGTAGACTTATGTCTAAAAAAGGA
AAATGGAAGATGTTTGTTCGAGCTACCAGTCCAGAATCTACCAGCCGGAGCTCTAGCAAA
ACTGGACGGGAGACTCCAGAAAATGGAGAAACTGCAATTGGTGCCGAAAATTCAGAAAAA
ATAGATGAGAATTCAGACAAAGAAATGGAAGTAGAAGAATCTTCAGAGAAGAATAAAATA
CAAACAGTACCTAAAGTAGAAGAAGAACAGGATTTAAAATTTCAGATTGGAGAACTAGCA
AATACCCTGATGAGTAAATTTGAATTTTTAGGCATTAATAGACAATCCATCTCCAACTTT
CATGTGCTGCTCTTACAGACTGAGACTCGGATTGCAGACTGGCGGGAAGGGGCTCTTAAT
GGAAATTACCTTAAACGAAAACTTCAGGATGCAGCAGAACAACTAAAACAGTATGAAATA
AACGCCACTCCTAAAGGCTGGTCCTGCCACTGGGACAGGGATCATAGACGATATTTCTAT
GTAAACGAACATTCGGGCGAGTCTCAGTGGGAGTTCCCAGATGGTGAGGAGGAGGAGGAA
GAAAGCCAAGCACAAGAAAGTAAAGACGAGACTCTTCCTAAACAGACCTTGAAAGACAAA
ACTGGCACTGATTCAAATTCTACAGAATCCTCTGAGAATTCCACA---------------
------------------------------------------------------------
------------------------------------------------------------
---------------------GTAGAAGATAGTGAGATCCAGGAGGTAGAGATGGAGGAT
GAGGGAAATGAGGAGCCTCCTGCCCCAGGAACAGAGGAGGATACTCCATTGAAACCTTCT
ACACAAACTACAATTGTAACTAGCCAGAGTTCAGTTGATTCTACCACCTCTAGTTCTCCT
TCCACTAAAGCTGTAAAGAGAAAAGCTTCAGAAATTAGTACTGCAGTAGTTCAGAGATCA
GCTACCATTGGTAGTTCTCCAGTCCTGTACAGCCAATCAGCTGTAGCTACAGGTCACCAG
GCAACAGGGACTGGACAACAGTCTGCAGGGGTTGGACACCAGGCAGTATCATCAGTTAGC
CATCCAGCAACAGGAATAAGTCATCAGGCCAGAGGAATAAGCTTACAGTCAAATTACCTA
GGACTGGCATCAGCTTCTGCAATTATGAATTATGCTGAATGTTCTGTCCAAATGGCAGTG
ACTGCTCCCGCATTGCAGCCAGTCCCTGCTCGAGGTGCTGTGTCTACAACT---GCTATA
GANNNNNNNNNNNNNNNNNNNNNNNNNNNNNNNNNNNNNNNNNNNNNNNNNNNNGCTCCC
AAAGTGCCACCACCTGAGAAGACAAAGAAAGGAAAAAAAGACAAGGCAAAGAAGAGTAAA
ACAAAAATGCCATCACTGGTAAAGAAGTGGCAGAGCATACAGCGTGAGTTAGATGAAGAG
GAGAACTCTAGTTCCAGTGAAGAAGACCGGGAATCAACTGCACAGAAGCGAATTGAAGAG
TGGAAACAGCAGCAGCTGGTCAGTGGCATGGCAGAGAGAAATGCTAATTTTGAAGCTCTT
CCTGAAGATTGGCGAGCAAGACTGAAGCGAAGGAAAATGGCTCCAAACACA
>MyLu|XM_023756530.1_cds_XP_023612298.1_1
GGAGGTTTATGCTTACTTGGTGCATATGCTGATAGTGATGATGAAGAGAATGATGTTTTG
GAAAAACCAGCACAATCTAAAGAAGCGAATGGAAATCAGTCAACTGATATTGATAGTACA
TTGGCCAACTTCCTAGCGGGGTGGCAGTATGACACTCAGTGTTCACTGGCAGGAGTTGAG
ATTGAGATGGGAGATTGGCAAGAAGTCTGGGATGAGAACACAGGATGCTATTATTATTGG
AATACACAAACAAATGAAGTGACATGGGAATTACCCCAGTATCTTGCCACCCAGGTACAG
GGATTACAACATTACCAACCCAGTTCAGTAACAGGTACTGAAACTAATTTTGTGGTAAAT
ACAGACATGTATAACAAGGAGAAAAATATTTCTGTTGCCAGTAGTAAAAGTGGACCAGTC
ATAGCCAAGCGAGAAGTTAAAAAGGAAGTAAATGAAGGAATTCAAGCTCTCTCAAATAGT
GAGGAAGAGAGAAAAGGGGTGGCAGCAGCACTGCTTGCTCCTTTATTGCCTGAGGGAATA
AAAGAGGAGGAAGAGAGATGGAGAAGAAAAGTAATTTGTAAAGAAGTAGAGCCAGTCTCA
GAAGTGAAAGAAACAAGTACAACAGAAGAAACAGCAGCAATAGTAAAGCCACAGGAAACT
GTATTGGACAATATGGAAGACCCTTCTCAGGAGGATCTTTGCAGTGTTGTTCAATCTGGA
GAAAGTGAGGAGGAGGAA---CAAGATACCCTTGAACTGGAGCTCGTTTTGGAAAGGAAA
AAAGCAGAGTTGCGAGCCTTGGAGGAAGGAGATGGTAGTGTGTCAGGGTCTAGTCCATGT
TCTGATATCAGCCAGCCGGCATCACAAGATGGAATGCGTAGACTTATGTCTAAAAAAGGA
AAATGGAAGATGTTTGTTCGAGCTACCAGTCCAGAATCTACCAGCCGGAGTTCTAGCAAA
ACTGGACGGGAGACTCCAGAAAATGGAGAAACTGCAATTGGTGCTGAAAATTCAGAAAAA
ATAGATGAGCATTCAGACAAAGAAATGGAAGTAGAAGAATCTTCAGAGAAGAATAAAGTA
CAAACAGCACCTAAAGTAGAAGAAGAACAGGATTTAAAATTTCAGATTGGAGAACTAGCA
AATACCCTGATGAGTAAATTTGAATTTTTAGGCATTAATAGACAGTCCATCTCCAACTTT
CATGTGCTGCTCTTACAGACTGAGACTCGGATTGCAGACTGGCGGGAAGGTGCTCTTAAT
GGAAACTACCTTAAACGAAAACTTCAGGATGCAGCAGAACAACTAAAACAGTATGAAATA
AACGCCACTCCTAAAGGCTGGTCCTGCCACTGGGACAGGGATCATAGACGATATTTCTAT
GTAAACGAACATTCGGGCGAGTCTCAGTGGGAGTTCCCAGATGGTGAGGAGGAGGAGGAA
GAAAGCCGAGCACAAGAAAGTAAAGACGAGACTCTTCCTAAACAGACCTTGAAAGACAAA
ACTGGCACTGACTCAAATTCTACAGAACCCTCTGAGAATTCCACAAATGTGCCTGTGCTT
CAACCTCCATTACCTTTGGAAATGCCACCACCCCCACCTCCACCCCCGGACTCCCCTCCT
CCTCCGCCTCCTCCTCCCCCTCCTCCTCCTCCTCCACCACCCCCTCCTCCTCCT------
---------------------GTAGAAGATAGTGAGATCCAGGAGGTTGAGATGGAGGAT
GAGGGAAATGAGGAGCCTCCTGCCCCAGGAACAGAGGAGGATACTCCATTGAAACCTTCT
ACACAAACTACAATTGTCACTAGCCAGAGTTCAGTTGATTCTACCACCTCTAGTTCTCCT
TCCACTAAAGCTGTAAAAAGAAAAGCTACAGAAATTAGTACTGCAGTAGTTCAGAGATCA
GCTACCATTGGTAGTTCTCCAGTCCTGTACAGCCAATCAGCTATAGCTACAGGTCACCAG
TCAACAGGGACTGGACAACAGTCTGCAGGGATTGGACACCAGGCAGTATCATCAGTTATC
CATCCAGCAACAGGAATAGGTCATCAGGCCAGAGGAATAAGCTTACAGTCAAATTACCTA
GGACTGGCATCAGCTTCTGCAATTATGAGTTATGCTGAATGTTCTGTCCAAATGGCAGTG
ACTGCTCCCACGTTGCAGCCAGTCCCGGCTCGAGGTGCTGTGCCTACAACTGCTGTTGTA
GAACCACCACCACCTCCACCTCCTCCACCTCCTCCTCCATCAACACCACCACCAGCTCCC
AAAGTGCCACCACCTGAAAAGACAAAAAAAGGAAAGAAAGATAAGGCAAAGAAGAGTAAA
ACAAAAATGCCATCTCTGGTAAAGAAGTGGCAGAGCATACAGCGTGAGTTAGATGAAGAG
GAGAACTCTAGTTCCAGTGAAGAGGACCGGGAATCAACTGCACAGAAGCGAATTGAAGAG
TGGAAACAGCAGCAGCTGGTCAGTGGCATGGCAGAGAGAAATGCTAATTTTGAAGCCCTT
CCTGAAGATTGGCGAGCAAGACTAAAACGAAGGAAAATGGCACCAAACACA
>PhDi|XM_028514488.1_cds_XP_028370289.1_1
GGAGGTTTATGCTTACTTGGTGCATATGCTGATAGTGATGATGAAGAGAGTGATGCTTCA
GAAAAACCAGCACCGTCTAAAGAGACGAATGGAAATCAATCAGCAGATATTGATAGTACA
TTGGCCAACTTTCTAGCGGGGTGGCAGTATGACACTCAGTGTTCACTGGCAGGAGTTGGA
ATTGAGATGGGAGATTGGCAAGAAGTCTGGGATGAGAACACAGGATGCTATTATTACTGG
AACACACAAACTAATGAAGTGACTTGGGAGTTACCCCAGTATCTTGCCACCCAGGTACAA
GGATTACAACATTACCAGCCCAGTTCTGTGACAGGTGCCGAAGCTAGTTTTGTGGTAAAT
ACAGACATGTATAATAAGGAGAAAAATATTCCTGTTTCCAGTAGTAAAAGTGGACCAGTT
GTAGCCAAGCGAGAAGTTAAAAAGGAAGTAAATGAAGGAATTCAGGCTCTCTCAAATAAT
GAGGAAGAAAAGAAAGGGGTGGCAGCATCACTACTTGCTCCTTTATTGCCTGAGGGGATA
AAAGAAGAAGAAGAGAGATGGCGAAGAAAAGTCATTTGTAAAGAAGTAGAGCCAATTTCA
GAAGTGAAAGAAACAAGTACAACAGAAGAAGTAGCAACAATAGTAAAGCCACAGGAAACT
GCATTGGACAATATGGAAGACCCTTCTCAGGAGGATCTTTGCAGTGTTGTTCAATCTGGA
GAGAGTGAGGAGGAAGAGGAACAAGATACCCTTGAACTGGAGCTTGTTTTGGAAAGGAAA
AAAGCAGAGTTGCGAGCCTTGGAGGAAGGAGATGGTAGTGTGTCAGGGTCTAGTCCGTGT
TCGGATATCAGCCAGCCAGCATCTCAAGATGGAATGCGTAGACTTATGTCTAAAAAAGGG
AAGTGGAAGATGTTCGTTCGAGCTACCAGTCCAGAATCTACCAGCCGGAGTTCTAGCAAA
ACTGGACGAGAGACTCCAGAAAATGGAGAAACTGCAACTGGTGCTGAAAATTCAGAAAAA
ATAGATGAGAATTCAGACAAAGAGATGGAAATAGAAGAATCTTCAGAGAAGATAAAAGTA
CAAACAGCACCTAAAGTAGAAGAAGAACAAGATTTGAAATTTCAGATTGGAGAACTAGCA
AATACCCTGACAAGTAAATTTGAATTTTTAGGCATTAATAGACAGTCCATCTCCAACTTT
CATGTGCTACTCTTACAGACTGAGACTCGGATTGCAGACTGGCGGGAAGGGGCTCTTAAT
GGAAACTACCTTAAACGAAAACTTCAGGATGCAGCAGAACAACTAAAACAGTATGAAATA
AACGCCACTCCTAAAGGCTGGTCCTGCCACTGGGACAGGGATCATAGACGATATTTCTAT
GTAAACGAACAATCGGGCGAGTCTCAGTGGGAGTTCCCAGATGGTGAGGAGGAGGAGGAA
GAAAGCCAAGCACAAGAAAGTAGAGACCAGAATCTTCCTAAACAGACCTTGAAAGACAAA
ACTGGCACTGATTCAAATTCTACAGAATCCTCCGAGAATTCCTCAAATGTGCCTGTGCTT
CAACCTCCATTGCCTTTGGAAATGCCACCGCCCCCACCTCCACCCCCAGAATCTCCTCCA
CCGCCACCTCCTCCTCCCCCTCCCCCTCCTCCA---------------------------
---------------------GTAGAAGATGGTGAGATCCAGGAGGTAGAGATGGAGGAT
GAGGGAAGTGAGGAGCCTCCTGCCCCAGGAACAGAGGAGGATACTCCACTGAAACCTTCT
ACACAAACCACGGTTGTAACCAGTCAGAGTTCAGTTGATTCTACCATCTCTAGTTCTCCT
TCCACTAAAGCAATAAAGAGAAAAGCTACAGAAATTAGTACTGCAGTAGTTCAGAGATCA
GCTACCATTGGTAGTTCTCCAGTCCTCTACAGCCAGTCACCTATAGCTACAGGTCTCCAG
ACAACAGGGGCTGGACAACAGTCTGCAGGAATCGGACCCCAGGCAATACCA---GTTAGC
CACCCAGCAACAGGAATGGGTCATCAGGCCAGAGGAATGAGCCTGCAGCCAAATTACCTA
GGACTGGCATCCGCCTCTGCAATTATGAGTTATGCTGAGTGTTCTGTCCCAATGACAGTG
ACTGCTCCCACACTGCAACCTGTGCAGGCCCGAGGTGCTGTGCCTGCCACT---CCTGTT
ACAGAACCGCCACCGCCACCTCCTCCTCCTGCTGCTCCCCCAACGCCACCTCCAGCTCCC
AAAATGCCACCACCTGAGAAGACAAAAAAAGGAAAGAAAGAAAAGGCAAAGAAGAGTAAA
ACCAAAATGCCATCTCTGGTGAAGAAATGGCAGAGTATCCAGCGTGAGTTAGATGAAGAG
GAGAACTCTAGTTCCAGCGAGGAGGACCGGGAATCGACAGCACAGAAGCGGATTGAAGAG
TGGAAACAGCAGCAGCTGGTCAGTGGCATGGCAGAAAGAAATGCTAATTTTGAAGCCCTT
CCTGAGGATTGGCGAGCAAGACTGAAGCGAAGGAAAATGACTCCAAACACA
>PtVa|XM_023528788.1_cds_XP_023384556.1_1
GGAGGTTTATGCTTACTTGGTGCATATGCTGACAGTGATGATGAAGAGAGTGATGTTTCA
GAAAAACCAGCACAATCTAAAGAGTCGAATGGAAACCAGTCAACTGATATTGATAGTACA
TTGGCCAACTTCCTAGCGGGGTGGCAGTATGATACTCAGTGTTCCCTGGCAGGAGTTGGA
ATTGAGATGGGAGATTGGCAAGAAGTCTGGGATGAGAACACAGGATGCTATTATTATTGG
AACACACAAACAAATGAAGTGACATGGGAGTTGCCTCAGTATCTTGCCACCCAGGTTCAG
GGAATACAACATTACCAGCCCAGTTCTGTAACAGGTGCTGAAGCTAGTTATGTGGTAAAT
ACAGACATGTATGCCAAGGAGAAAAATATTTCTATTTCCAATAGTAAAAGTGGACCAGTC
ATAGCCAAGCGAGAAGTTAAAAAGGAAGTAAATGAAGGCATTCAGGCTCTCTCAAATAGT
GAGGAAGAGAAGAAAGGGGTGGCAGCATCACTGCTTGCTCCTTTATTGCCAGAAGGAATA
AAAGAGGAAGAAGAGAGATGGAGAAGAAAAGTAATTTGTAAAGAAGTAGAGCCAATTTCA
GAAGTGAAAGAAACAAGTACAACAGAAGAAGCAACAACAATAGTCAAGCCACAGGAAATT
GTATTGGACAATATGGAAGACCCTTCTCAGGAGGATCTTTGCAGTGTTGTTCAATCTGGG
GAAAGTGAAGAGGAAGAGGAGCAAGATACCCTTGAGCTGGAACTAGTTTTGGAAAGGAAA
AAAGCAGAGTTGCGAGCCTTGGAAGAAGGAGATGGTAGTGTGTCAGGGTCTAGTCCCTGT
TCTGATAGCAGCCAGCCAGCATCTCAAGACGGGATGCGTAGACTTATGTCTAAAAAAGGG
AAATGGAAGATGTTTGTTCGAGCTACCAGTCCAGAATCTACCAGCCGGAGTTCTAGCAAA
ACTGGACGGGAGACTCCAGAAAATGGAGAAACCGCAAATGGTGCTGAAAATTCAGAAAAA
ATAGATGAGAATTCAGACAAAGAGATGGAAGTAGAAGAATCTCCAGAGAAGATGAAAGTA
CAAACAGCGCCTAAAGTAGAAGAAGAACAGGATTTAAAATTTCAGATTGGAGAACTGGCG
AATACCCTGACAAGTAAATTTGAATTTTTAGGAATTAATAGACAATCCATCTCCAACTTT
CATGTGCTGCTCTTACAGACTGAGACTCGGATTGCAGACTGGCGGGAAGGGGCTCTTAAT
GGAAACTACCTTAAACGAAAACTTCAGGATGCAGCAGAACAACTAAAACAGTATGAAATA
AACGCCACTCCTAAAGGCTGGTCCTGCCACTGGGACAGGGATCATAGACGATATTTCTAT
GTAAATGAACAGTCGGGCGAATCTCAGTGGGAGTTCCCAGATGGTGAGGAAGAGGAGGAA
GAAAGCCAAGCACAAGAAAGTAGAGACGAGACTCTTCCTAAACAGACCTTGAAAGACAAA
ACTGGCACCGATTCACATTCTACAGAATCCTCTGAGAATTCCACAAATGTGCCTGTGCTT
CAACCTCCATTACCTTTGGAAATGCCACCACCCCCACCTCCACCCCCAGAATCTCCTCCA
CCCCCTCCCCCTCCCCCGCCTCCT------------------------------------
---------------------GTGGAAGATGGCGAGATCCAGGAGGTAGAGATGGAGGAT
GAGGGAAGTGAGGAGCCTCCTGCCCCAGGAACAGAGGAGGATACTCCACTGAAACCCTCT
ACACAAACCACAGTTGTAACTAGCCAGAGTTCAGTCGATTCTACTGTCTCTAGTTCTCCT
TCCACTAAAGCGATAAAGAGAAAAGCTACAGAAATTAATACTGCAGTGGTTCAAAGGTCA
GCTACCATTGGTAGTTCTCCGGTCCTCTACAGCCAGCCAGCTATAGCTACGGGTCACCAG
ACAACAGGAACTGGACAGCAGTCTGCAGGGATTGGACACCAGGCAATATCT---GTTAGC
CATCCAGCAACAGGAATGGGTCATCAGGCCAGAGGACTGAGCCTGCAGTCCAGTTACCTA
GGATTAGCATCAGCTCCTGCAATTATGAGCTATGCCGAATGTTCTGTCCCAATGGCAGTG
ACTGCTCCCACACTGCAGCCAGTCCAGGCCCGAAGTGCTGTGCCTGCCACT---GCCATT
ATAGAACCACCACCTCCTCCTCCCCCTCCCCCTCCTCCTCCA---CCACCACCAGCTCCC
AAAATGCCACCACCTGAGAAGACGAAAAAAGGAAAGAAAGATAAGGCGAAGAAGAGCAAA
ACCAAAATGCCATCTCTGGTAAAGAAGTGGCAGAGTATCCAGCGTGAGTTAGATGAAGAG
GAGAACTCTAGTTCCAGTGAAGAGGACCGGGAATCAACTGCACAGAAGCGAATTGAAGAG
TGGAAACAACAGCAGCTGGTCAGTGGCATGGCAGAGAGAAATGCTAATTTTGAAGCCCTT
CCTGAGGATTGGCGAGCAAGACTGAAGAGAAGGAAAATGGCTCCAAACACA
>RhFe|XM_033120268.1_cds_XP_032976159.1_1
GGAGGCTTATGCTTGCTTGGTGCGTATGCTGACAGTGATGATGAAGAGAGTGATGTTTCA
GAAAAACCAGCACAATCTAAAGAGTCGAATGGAAACCAGTCAACTGATATAGATAGTACA
TTGGCCAACTTTCTAGCGGGGTGGCAGTATGATACGCAGTGTTCACTGGCAGGAGTTGAA
ATTGAGATGGGAGATTGGCAGGAAGTCTGGGATGAGAACACAGGATGCTATTATTATTGG
AACACACAAACAAATGAAGTGACATGGGAGTTACCTCAGTACCTTGCCACCCAGGTACAG
GGATTACAACATTACCAGCCCAGTTCTGTAACAGGTGCTGAATCTAGTTTTGTGGTAAAT
ACAGAAGTATATACTAAGGAGAAAAATATTTCTGTTTCTAATAGTAAAAGTGGACCAGTC
ATAGCCAAGCGAGAAGTTAAAAAGGAAGTAAATGAAGGAATTCAGGCTCTCTCAAATAGT
GAGGAAGAGAGGAAAGGGGTGGCAGCATCACTGCTTGCTCCTTTGTTGCCTGAGGGAATA
AAAGAGGAAGAAGAGAGATGGAGAAGAAAAGTAATTTGTAAAGAAGTAGAGCCAGTTTCA
GAAGTGAAAGAAACAAGTACAACAGAAGAAGCAGCAACAATAGTAAAGCCACAGGAAATT
GTATTGGACAATATGGAAGACCCTTCTCAGGAGGATCTTTGCAGTGTTGTTCAATCTGGA
GAAAGTGAAGAGGAAGAGGAACAAGATACCCTTGAGCTGGAGCTAGTTTTGGAAAGGAAA
AAAGCAGAGTTGCGAGCCTTGGAGGAAGGAGATGGTAGTGTGTCAGGGTCTAGTCCATGT
TCTGATATCAGCCAGCCAGCATCACAAGATGGAATGCGTAAACTTATGTCTAAAAAAGGG
AAATGGAAGATGTTTGTTCGAGCTACCAGTCCAGAATCTACCAGCCGAAGTTCTAGCAAA
ACTGGACGGGAGACTCCAGAAAATGGAGAAACTGCAATTGGTGCTGAAAATTCAGAAAAA
ATAGATGAGAATTCAGACAAAGAGATGGAAGTAGAGGAATCTCCAGAGAAGATGAAAGTA
CAAACAGCACCTAAAGTAGAAGAAGAACAGGATTTAAAATTTCAGATTGGAGAACTGGCA
AATACCCTGATGAGTAAATTGGAATTTTTAGGCATTAATAGACAGTCCATCTCCAACTTT
CATGTGCTGCTCTTACAGACTGAGACTCGGATTGCAGACTGGCGGGAAGGGGCTCTTAAT
GGAAACTACCTTAAACGAAAACTTCAGGATGCAGCAGAACAACTAAAACAGTATGAAATA
AACGCCACTCCTAAAGGCTGGTCCTGCCACTGGGACAGGGATCATAGACGATATTTCTAT
GTAAACGAACAGTCGGGCGAATCTCAGTGGGAGTTCCCAGATGGTGAAGAGGAGGAGGAA
GAAAGCCAAGCACAAGAAAGTAGAGACGAGACTCTTCCTAAACAGACCTTGAAAGACAAA
ACTGGCACTGATTCAAATTCTACAGAATCCTCTGAGAATTCTACAAATGTGCCTGTGCTT
CAACCTCCATTACCTTTGGAAATGCCACCGCCCCCACCTCCACCCCCAGAATCCCCTCCT
CCCCCTCCCCCTCCCCCTCCTCCT------------------------------------
---------------------GTAGAAGATGGTGAGATCCAGGAGGTAGAGATGGAGGAT
GAGGGAAGTGAGGAGCCTCCTGCCCCAGGAACAGAGGAGGATACTCCGTTGAAACCTTCT
GTACCAACCACGGTTGTAACTAGCCAGAGTTCAGTTGATTCTACCATCTCTAGTTCTCCC
---ACTAAAGCGATAAAGAGAAAAGCTACAGAGATTAGTACTGCGGTAGTTCAGAGATCA
GCTACAATTGGTAGTTCTCCGGTCCTCTACAGCCAGTCATCTATAACTGCAGGTCACCAG
ACGACAGGGACTGGTCAGCAGTCTGCAGGGATTGGACACCAGGCACTATCA---GTTAGC
CATCCAGCAACAGGAATGGGTCATCAGGCCAGAGCAATGAGCCTGCAGTCCAATTACCTA
GGCCTGGCATCAGCTCCTGCGATTATGAGCTATGCTGAGTGTTCTGTTCCAATGTCAGTG
ACTGCTCCCACGTTGCAGCCAGTCCCAGCCCGAGGTGCTGTTCCCGCCGCTACTGCCATT
ATAGAACCGCCACCACCGCCACCTCCTCCCCCTCCTCCGCCTCCTCCACCA---GCTCCC
AAAGTGCCACCCCCTGAGAAGACGAAAAAGGGGAAGAAAGACAAGGCGAAGAAGAGTAAA
ACCAAAATGCCATCCCTGGTAAAAAAGTGGCAGAGTATCCAGCGTGAGTTAGATGAAGAG
GAGAACTCCAGTTCCAGTGAAGAGGACCGGGAATCAACCACACAGAAGCGAATTGAAGAG
TGGAAACAGCAGCAGCTGGTCAGTGGCATGGCAGAAAGAAATGCTAATTTTGAAGCTCTT
CCTGAGGATTGGCGAGCAAGACTGAAACGAAGGAAAATGGCTCCAAACACA
>RoAe|XM_016146598.1_cds_XP_016002084.1_1
GGAGGTTTATGCTTACTTGGTGCATATGCTGACAGTGATGATGAAGAGAGTGATGTTTCA
GAAAAAGCAGCACAATCTAAAGAGTCAAATGGAAGCCAGTCAACTGATATTGATAGTACA
TTGGCCAACTTCCTAGCGGGGTGGCAGTATGATACTCAGTGTTCCCTGGCAGGAGTTGGA
ATTGAGATGGGAGATTGGCAAGAAGTGTGGGATGAGAACACAGGATGCCATTATTATTGG
AACACACAAACAAATGAAGTTACATGGGAATTGCCCCAGTATCTTGCCACCCAGGTTCAG
GGAATACAACATTACCAGCCCAGTTCTGTAACAGGTGCTGAAGCTGGTTTTGTGGTAAAT
ACAGACATGTATGCGAAGGAGAAAAATGTTTCTGTTTCCAGTAGTAAAAGTGGACCAGTC
ATAGCCAAGCGAGAAGTTAAAAAGGAAGTAAATGAAGGCATTCAGGCTCTCTCAAATAAT
GAGGAAGAGAAGAAAGGGGTGGCAGCATCACTGCTTGCTCCTTTATTGCCAGAGGGAATA
AAAGAGGAAGAAGAGAGATGGAGAAGAAAAGTAATTTGTAAAGAAGTAGAGCCAGTTTCA
GAAGTGAAAGAAACAAGTACAACAGAAGAAGCAGCAACAATAGTCAAGCCACAGGAAATT
GTATTGGACAATATAGAAGACCCTTCTCAGGAGGATCTTTGCAGTGTCGTTCAATCTGGA
GAAAGTGAAGAGGAAGAAGAGCAAGATACCCTTGAGCTAGAACTAGTTTTGGAAAGGAAA
AAAGCAGAGTTGCGAGCCTTGGAGGAAGGAGATGGCAGTGTGTCAGGGTCTAGTCCCTGT
TCTGATAGCAGCCAGCCAGCATCTCAAGATGGGATGCGTAGACTTATGTCTAAAAAAGGG
AAATGGAAAATGTTTGTTCGAGCTACCAGTCCAGAGTCTACCAGCCGGAGTTCTAGCAAA
ACTGGACGGGAGACTCCAGAAAATGGAGAAACTGCAAATGGTGCTGAAAATTCAGAAAAA
ATAGATGAGAATTCAGACAAAGAGATGGAAGTAGAAGAATCTCCAGAGAAGATGAAAGGA
CAAACAGCACCTAAAGTAGAAGAAGAACAGGATTTAAAATTTCAGATTGGAGAACTGGCG
AATACCCTGACAAGTAAATTTGAATTTTTAGGAATTAACAGACAGTCCATCTCCAACTTT
CATGTGCTGCTCTTACAGACTGAGACTCGGATTGCAGACTGGCGGGAAGGGGCTCTTAAT
GGAAACTACCTTAAACGAAAACTTCAGGATGCAGCAGAACAACTAAAACAGTATGAAATA
AACGCCACTCCTAAAGGCTGGTCCTGCCACTGGGACAGGGATCATAGACGATATTTCTAT
GTAAACGAACAGTCGGGCGAATCTCAGTGGGAGTTCCCAGATGGTGAGGAAGAGGAGGAA
GAAAGCCAAGCACAAGAAAGTAGAGACGAGACTCTTCCTAAACAGACCTTGAAAGACAAA
ACTGGCACCGATTCACATTCTACAGAATCCTCTGAGAATTCCACAAATGTGCCTGTGCTT
CAACCTCCATTACCTTTGGAAATGCCACCACCCCCACCTCCACCCCCAGAATCTCCTCCA
CCTCCTCCCCCTCCCCCGCCTCCT------------------------------------
---------------------GTGGAAGATGGCGAGATCCAGGAGGTAGAGATGGAGGAT
GAGGGAAGTGAGGAGCCTCCTGCCCCAGGAACGGAGGAGGATACTCCACTGAAACCCTCT
ACGCAAACCACAGTTGTAACTAGCCAGAGTTCAGTCGATTCTACCGTCTCTAGTTCTCCT
TCCACTAAAGCGATAAAGAGAAAAGCTACAGAAATTAATACTGCAGTAGTTCAAAGGTCA
GCTACCATTGGTAGTTCTCCGGTCCTCTACAGCCAGTCAGCTATAGCTACAGGTCACCAG
ACAACAGGAACTGGACAACAGTCTGCAGGGATTGGACACCAGGCAATATCT---GTTAGT
CATTCAGCAACAGGAATGGGTCATCAGGCCAGAGGACTGAGCCTGCAGTCCAATTACCTA
GGATTAGCATCAGCTTCTGCAATTATGAGCTATGCCGAATGTTCTGTCCCAATGGCAGTG
ACCGCGCCTACATTGCAGCCAGTCCAGGCCCGAAGTGCTGTGCCTACCACT---GCCATT
ATAGAACCACCACCTCCTCCTCCCCCTCCCCCTCCTCCTCCA---CCACCACCAGCTCCC
AAAATGCCACCACCTGAGAAGACGAAAAAAGGAAAGAAAGATAAGGCGAAGAAGAGCAAA
ACCAAAATGCCATCTCTGGTAAAGAAGTGGCAGAGTATCCAGCGTGAGTTAGATGAAGAG
GAGAACTCTAGTTCCAGTGAAGAGGACCGGGAATCAACTGCACAGAAGCGAATTGAAGAG
TGGAAACAGCAGCAGCTGGTCAGTGGCATGGCAGAGAGAAATGCTAATTTTGAAGCCCTT
CCTGAGGATTGGCGAGCAAGACTGAAGAGAAGGAAAATGGCTCCAAACACA
