# Supplementary material for: Positively selected genes in the hoary bat (Lasiurus cinereus) lineage: prominence of thymus expression, immune and metabolic function, and regions of ancient synteny
Source: PeerJ. 2022 Mar 17;10:e13130. doi: 10.7717/peerj.13130 (PMC8934532; doi:10.7717/peerj.13130)
Supplement: Supplemental Information 4 — Likely alignment errors have been manually deleted between conserved codons. Recovery of the original codon positions requires alignment to the original accessions in each orthogroup. [file peerj-10-13130-s004.zip › renamed.manual/OG0005196.manual.fas]

>EpFu|XM_008145118.2_cds_XP_008143340.1_1
CACCGCCTGGAAGACAACCCTGGCATGCGGCGGCACCTGGTGAAGAAGCCATCTCGAACA
CAGGGCGGGAGGGGCAGCCCCGGTGGCCTGGCCCCCATCCTGCGCAGGAAGAAGAAGAAG
AAGAAGCTGGACCGGAGGCCTCATGAGGTGTTTGTGGAGCTGAACGAGCTGATGCTGGAC
CGCAGC---CAGGAGCCCCACTGGCGGGAGACGGCGCGCTGGATCAAGTTTGAGGAGGAC
GTGGAGGAAGAGACAGAGCGCTGGGGGAAGCCCCACGTGGCCTCGCTCTCCTTCCGCAGC
CTCCTGGAGCTCAGGAGGACCATCGCCCATGGTGCCACCCTCCTGGACCTGGAGCAGACC
ACTCTGCCGGGCATCGCGCATCTTGTGGTGGAGACCATGATTGTGTCTGACCAGATCCGG
CCAGAGGACAGGGCCAGCGTCCTGCGCACGCTGTTACTAAAGCACAGCCACCCCAATGAT
GACAAGGACAGTGGCTTTTTTCCCCGAAACACATCCAGCTCCAGTGTGAACTCGGTCATG
GGGAATCACCACCCCACCCCCAGTCATGGCCCCGATGGGGCAGTGCCCACCATGGCCGAT
GACCTGGGGGAGCCAGCCCCACTCTGGCCTCACGACCCTGATGCCAAGGAGAAGCCCCTC
CATATGTCTGGGGGAGACAGTCACCGGGGGAAAAGCCTGAAGCTGCTGGAGAAGATCCCC
GAAGATGCTGAGGCCACTGTGGTGCTTGTGGGCTGTGTGCCTTTCCTGGAGCAGCCAGCG
GCAGCCTTTGTGCGGTTGAGTGAGGCGGTGCTCTTGGAGTCTGTGCTTGAGGTCCCCGTG
CCGGTTCGCTTCCTTTTCGTGATGCTCGGGCCCCGCCACACCAGCACTGACTATCACGAG
CTGGGGCGCTCCATCGCTACCCTCATGTCTGACAAGCTGTTTCACGAGGCTGCCTACCAG
GCTGACGACCGGCAGGACCTCCTGAGCGCCATCAGCGAGTTCCTGGACGGCAGCATTGTG
ATCCCCCCGTCGGAGGTGGAGGGCCGC---GACCTGCTGCGCTCCGTGGCCGCCTTCCAG
CGGGAGCTGCTGAGGAAGCGGCGGGAGCGAGAGCAGAACAAAGTGGAGATGACCACCCGG
GGAGGCTACGTGGCCCCTGGGAAAGGACTGTCGCTGGAATTGGGGAGCTCTGAGGTGACC
CCTGAAGACGACCCCCTGCGGCGGACCGGCTCGGTGTTTGGGGGACTTGTCCGGGACGTG
AAGCGCCGCTACCCGCACTACCCCAGTGACCTGCGGGACGCTCTGCACTACCAGTGTGTG
GCCGCCGTGCTCTTCATCTACTTCGCTGCCCTCAGCCCTGCCATCACCTTCGGGGGGCTG
CTAGGGGAGAAGACCGAAGGGCTGATGGGAGTGTCTGAGCTGATCGTGTCCACGGCTGTG
CTTGGAGTCCTCTTTTCTCTGCTGGGGGCCCAACCGCTGCTTGTGGTTGGCTTCTCAGGG
CCACTGCTGGTCTTCGAAGAAGCCTTCTTCAAG---------------------------
------------------------------------TTCTGCCAATCCCATGACCTGGAG
TACCTCACCGGCCGGGTGTGGGTTGGCCTCTGGCTGGTGGTCTTTGTTCTTGCTCTGGTG
GCCGCTGAGGGCAGCTTCCTGGTCCGCTACATCTCGCCTTTCACCCAGGAGATCTTCGCT
TTCCTCATTTCTTTCATTTTCATCTATGAGACCTTCTACAAGCTCTACAAGGTGTTCACG
GAGCACCCACTGCTGCCATTCTACCCCCCTGAGGGGGCACTGGAGCCTAGGCTGGACCTG
AATGGGAGTGCTCTGCCCGCCACTGAGGGGCCACCAGGCCCGAGGAACCAGCCCAACACG
GCCCTGCTGTCCCTCATCCTCATGCTTGGGACCTTCCTCATCGCCTTCTTCCTGCGCAAG
TTCAGGAACAGCCGCTTCCTGGGGGGCAAGGCTCGCCGCATCATCGGGGATTTCGGCATC
CCCATCTCCATTCTGGTGATGGTCCTGGTGGATTACTCCATTACAGACACCTACACACAG
AAGCTGACAGTGCCCACGGGGCTCTCGGTGACCTCCCCCCATAAGCGCACATGGTTCATC
CCGCCTCTGGGCAGTGCCCGTCCTTTCCCGCCTTGGATGATGGTGGCAGCTGCTGTCCCC
GCCCTGCTGGTCCTCATCCTGATCTTCATGGAGACACAGATCACTGCGCTCATTGTCAGC
CAGAAGGCACGGAGGCTGCTCAAAGGCTCCGGCTTCCACCTGGACCTGCTTCTGATCGGC
TCCCTGGGGGGTCTCTGTGGGCTGTTTGGGTTACCCTGGCTCACAGCTGCCACCGTCCGC
TCAGTCACCCACGTTAATGCACTGACTGTCATGCGCACCGCCATCGCGCCTGGAGACAAG
CCCCAGATCCAGGAGGTGCGGGAGCAACGGGTCACTGGCGTGCTCATCTCCAGCCTTGTG
GGC
>HiAr|XM_019638343.1_cds_XP_019493888.1_1
CACCGGCTGGAGGACAACCCCGGCATGCGGCGGCACCTGGTGAAGAAGCCGTCCCGGTCG
CAGGGTGGGAGGGGCAGTCCTGGGGGCGTGGCTCCCATCCTGCGCAGAAAGAAGAAGAAG
AAGAAGTTGGATCGGAGGCCTCATGAGGTGTTTGTGGAGCTGAACGAGCTGATGCTGGAC
CGCAGC---CAGGAGCCCCACTGGCGGGAGACGGCGCGCTGGATCAAGTTTGAAGAGGAC
GTGGAGGAGGAGACGGAGCGCTGGGGGAAGCCCCACGTGGCCTCCCTGTCCTTCCGCAGC
CTCCTGGAGCTCAGGAGGACCATCGCCCATGGAGCTGCGCTCCTGGACCTGGAGCAGACC
ACTCTGCCAGGCATCGCACATCTGGTGGTGGAGACCATGATTGTGTCCGACCAGATCCGG
CCAGAGGACAGGGCCAGTGTCCTGCGTACCCTGCTGTTGAAGCACAGCCATCCCAATGAT
GACAAGGACAGTGGCTTCTTTCCCCGAAACACGTCCAGCTCCAGCATGAACTCTGTCCTG
GGCAATCACCACCCCACCCCCAGCCACGGTCCTGATGGGGCGGTGCCTACCATGGCTGAT
GACCTGGGGGAGCCAGCCCCACTCTGGCCTCATGACCCTGATGCTAAGGAGAAGCCCCTC
CACGTGCCTGGGGGAGACGGTCACCGGGGGAAAAGCCTGAAGCTGCTGGAGAAGATCCCT
GAAGACGCTGAGGCTACTGTGGTGCTCGTGGGCTGTGTGCCTTTCCTAGAGCAGCCAGCA
GCAGCTTTTGTGCGACTGAATGAGGCTGTACTCTTGGAGTCTGTGCTCGAGGTCCCCGTG
CCAGTTCGCTTCCTCTTCGTGATGCTGGGGCCCCGCCACACCAGCACTGACTATCATGAG
CTTGGGCGCTCCATTGCCACCCTCATGTCTGACAAGCTGTTTCATGAGGCTGCCTACCAG
GCAGACGACCGGCAGGACCTCCTGAGTGCCATCAGCGAGTTCCTAGACGGCAGTATTGTG
ATCCCGCCGTCCGAGGTAGAGGGCCGG---GACCTACTGCGCTCCGTAGCTGCCTTCCAG
CGAGAGCTGCTGAGGAAGCGGCGAGAGCGCGAACAGACCAAAGTTGATATGACCACCCAG
GGAAGCTATGCGGCCCCTGGGAAAGAGCTGTCGGTGGAGTTGGGGGTCTCTGAGGCGACC
CCTGAAGATGACCCCCTGCTGCGAACTGGCTCAGTATTCGGGGGACTTGTCCGGGATGTG
AAGCGCCGGTACCCGCACTACCCAAGTGACCTGCGCGATGCCCTGCACTCCCAGTGCGTG
GCAGCCGTGCTCTTCATCTACTTTGCTGCCCTCAGCCCTGCCATCACCTTCGGGGGGCTG
CTAGGGGAGAAGACTGAGGGGCTGATGGGCGTGTCCGAGCTGATCGTGTCCACGGCTGTG
CTTGGAGTCCTCTTCTCTCTGCTGGGGGCCCAGCCACTGCTTGTGGTTGGCTTCTCAGGG
CCACTGCTGGTCTTCGAAGAAGCTTTCTTCAAGGTGACAGCCCTGCCCTTTCCCTCTCCA
GGGATCACTTGCCCTTCCCCCAGTTCCTCAGTCCAGTTCTGCCAATCCCAGGACCTGGAA
TACCTCACTGGCCGGGTGTGGGTTGGACTCTGGCTGGTGGTCTTCGTTCTTGCCCTGGTG
GCCGCTGAGGGCAGCTTCCTGGTCCGCTACATCTCGCCTTTTACCCAGGAGATCTTTGCC
TTCCTGATCTCTCTCATTTTCATCTACGAGACCTTCCATAAGCTGTACAAGGTGTTCACG
GAGCACCCACTGCTGCCATTCTACCCCCCTGAGAGGGGACCGGAGGCTGGGCTGGACCTG
AATGGGAGTGTCCTGTTTCCCACTGAGGGGCCGCCAGGCCCGAGGAACCAGCCCAACACG
GCTCTGCTGTCCCTCATCCTCATGCTCGGGACCTTTCTCATCGCCTTCTTCCTACGCAAG
TTCAGGAACAGCCGCTTCCTGGCCGGCAAGGCTCGCCGCATCATTGGGGATTTCGGCATC
CCCATCTCCATTCTGGTGATGGTCTTGGTGGATTACTCCATTACAGATACCTACACACAG
AAGCTGACCGTGCCCACGGGGCTCTCGGTGACCTCCCCCCATAAGCGTACATGGTTCATC
CCACCCCTGGGCAGTGCCCGTCCTTTCCCGCCCTGGATGATGGTGGCAGCCGCTGTTCCT
GCCCTCCTGGTCCTCATCCTGATCTTCATGGAGACACAAATCACTGCGCTCATTGTCAGC
CAGAAGGCGCGAAGGCTGCTCAAAGGCTCCGGCTTTCACCTGGACCTTCTGCTGATTGGC
TCCCTGGGAGGGCTCTGTGGGCTGTTTGGGTTGCCTTGGCTCACAGCCGCCACCGTCCGC
TCAGTCACCCATGTCAATGCACTGACTGTTATGCGCACTGCCATTGCGCCTGGCGAGAAG
CCCCAGATCCAGGAGGTGCGGGAGCAGCGGGTCACCGGAGTGCTCATTGCCAGCCTCGTG
GGT
>LaCi|190-exonerate_protein2genome-gene-42.1-mRNA-1
CACCGGCTGGAAGACAACCCGGGCATGCGGCGGCACCTGGTGAAGAAGCCGTCTCGAACA
CAGGGCGGGAGGGGCAGCCCCGGTGGCCTGGCCCCCACCCTGCGCAGNNNNNNNNNNNNN
NNNNNNCTAGACCGGAGGCCCCATGAGGTGTTTGTGGAGCTGAACGAGCTGATGTTGGAC
CGCAGC---CAGGAGCCCCACTGGCGGGAGACGGCGCGCTGGATCAAGTTTGAGGAGGAC
GTGGAGGAAGAGACGGAGCGCTGGGGGAAGCCCCACGTGGCCTCGCTCTCCTTCCGCAGC
CTCCTGGAGCTCAGGAGGACCATCGCCCACGGTGCCACCCTCCTGGACCTGGAGCAGACC
ACTCTGCCAGGCATCGCACATCTTGTGGTGGAGACCATGATTGTGTCTGACCAGATCCGG
CCAGAGGACAGGGCCAGCGTCCTGCGCACCCTGCTACTAAAGCACAGCCACCCCAATGAT
GACAAGGACAGTGGCTTCTTTCCCCGAAACACATCCAGCTCCAGTGTGAACTCGGTCATG
GGGAATCACCACCCCACCCCCAGTCATGGCCCTGATGGGGCAGTGCCCACCATGGCCGAT
GACCTGGGGGAGCCAGCCCCGCTCTGGCCTCATGACCCTGATGCCAAGGAGAAGCCCCTC
CATATGTCTGGGGGAGACAGTCACCGGGGGAAAAGCCTGAAGCTGCTGGAGAAGATCCCC
GAAGATGCTGAGGCCACTGTGGTGCTTGTGGGCTGTGTGCCTTTCTTGGAGCAGCCAGCG
GCAGCCTTCGTGCGGCTGAGTGAGGCGGTGCTCTTGGAGTCCGTGCTTGAGGTCCCGGTG
CCGGTTCGCTTCCTCTTCGTGATGCTTGGGCCCCGCCACACCAGCACTGACTATCACGAG
CTGGGGCGCTCTATCGCTACCCTCATGTCTGACAAGCTGTTTCATGAGGCTGCCTACCAG
GCTGATGACCGGCAGGACCTCCTGAGCGCCATCAGCGAGTTCCTGGACGGCAGCATCGTG
ATCCCCCCGTCGGAGGTGGAGGGCCGC---GACCTGCTGCGCTCCGTGGCCGCCTTCCAG
CGGGAGCTGCTGAGGAAGCGGCGGGAGCGAGAGCAGAACAAAGTGGAGATGACCACTCGG
GGAGGCTATGTGGCCCCTGGGAAAGGACTGTCGCTGGAAATGGGGAGCTCTGAGGTGACC
CCTGAAGATGACCCCCTGCGGCGGACTGGCTCGGTGTTTGGGGGACTTGTCCGGGACGTG
AAGCGCCGCTACCCGCACTACCCCAGTGACCTGCGGGACGCTCTGCACTACCAGTGTGTG
GCCGCCGTGCTCTTCATCTACTTCGCTGCCCTCAGCCCGGCCATCACCTTCGGGGGGCTG
CTAGGGGAGAAGACCGAAGGGCTGATGGGAGTGTCTGAGCTGATCGTGTCCACGGCCGTG
CTTGGAGTCCTCTTTTCTCTGCTGGGGGCCCAACCGCTGCTTGTGGTTGGCTTCTCCGGG
CCACTGCTGGTCTTCGAAGAAGCCTTCTTCAAG---------------------------
------------------------------------TTCTGCCAGTCCCATGACCTGGAG
TACCTCACCGGCCGGGTGTGGGTTGGCCTCTGGCTGGTGATCTTTGTTCTTGCTCTGGTG
GCCGCTGAGGGCAGCTTCCTGGTCCGCTACATCTCGCCTTTCACCCAGGAGATCTTCGCT
TTCCTCATTTCTTTCATTTTCATCTATGAGACCTTCTACAAGCTCTATAAGGTGTTCACG
GAGCACCCACTGCTGCCATTCTACCCCCCTGAGGGGGCACTGGAGCCTAGGCTGGACCTG
AATGGGAGTGCTCTGCCCCCCACTGAGGGGCCGCCAGGCCCTAGGAACCAGCCCAACACG
GCCCTGCTGTCCCTCATCCTCATGCTTGGGACCTTCCTCATTGCCTTCTTCCTGCGCAAG
TTCAGGAACAGCCGCTTCCTGGGGGGCAAGGCTCGCCGCATCATCGGGGATTTCGGCATC
CCCATCTCCATTCTGGTGATGGTCCTGGTGGATTACTCCATCACAGACACCTACACACAG
AAGCTGACAGTGCCCACGGGGCTCTCGGTGACCTCCCCCCATAAGCGCACGTGGTTCATC
CCGCCTCTGGGCAGTGCCCGTCCTTTCCCGCCTTGGATGATGGTGGCAGCTGCTGTCCCC
GCCCTGCTGGTCCTCATCCTGATCTTCATGGAGACACAGATCACTGCGCTCATTGTCAGC
CAGAAGGCACGGAGGCTGCTCAAAGGCTCCGGCTTCCACCTGGACCTGCTTCTGATCGGC
TCCCTGGGGGGACTCTGTGGGCTGTTTGGGCTGCCCTGGCTCACGGCTGCCACCGTCCGC
TCGGTCACACATGTTAATGCGCTGACTGTCATGCGCACCGCCATTGCGCCTGGAGACAAG
CCCCAGATCCAGGAGGTGCGGGAGCAGCGGGTCACTGGCGTGCTCATCTCCAGCCTCGTG
GGT
>MyLu|XM_014463059.2_cds_XP_014318545.1_1
CACCGGCTGGAAGACAACCCTGGCATGCGGCGGCACCTGGTGAAGAAGCCATCCCGAACA
CAGGGCGGGAGGGGCAGCCCCAGTGGCCTGGCCCCCATCCTGCGCAGGAAGAAGAAGAAG
AAGAAGCTAGACCGGAGGCCTCATGAGGTGTTTGTGGAGCTGAACGAGCTGATGCTGGAC
CGCAGC---CAGGAGCCCCACTGGCGGGAGACGGCGCGCTGGATCAAGTTTGAGGAGGAC
GTGGAGGAAGAGACAGAGCGCTGGGGGAAGCCCCACGTGGCCTCGCTCTCCTTCCGCAGC
CTCCTGGAGCTCAGGAGGACCATTGCCCATGGCGCCGCCCTCCTGGACCTGGAGCAGACC
ACTCTGCCGGGCATCGCGCATCTTGTGGTGGAGACCATGATTGTGTCTGACCAGATCCGG
CCAGAGGACAGGGCCAGCGTCCTGCGCACCCTGCTACTAAAGCACAGCCACCCCAATGAT
GACAAGGACAGTGGCTTCTTTCCCCGAAACACATCCAGCTCCAGTGTGAACTCGGTCATG
GGGAATCACCACCCCACCCCCAGTCATGGCCCTGATGGGGCAGTGCCCACCATGGCCGAT
GACCTGGGGGAGCCAGCCCCACTCTGGCCTCACGACCCTGATGCCAAGGAGAAGCCCCTC
CATATGTCTGGGGGAGACAGTCACCGGGGGAAAAGCCTGAAGCTGCTGGAGAAGATCCCC
GAAGATGCTGAGGCCACTGTGGTGCTTGTGGGCTGTGTGCCTTTCCTGGAGCAGCCGGCA
GCAGCCTTTGTGCGGTTGAACGAGGCGGTGCTCTTGGAGTCTGTGCTTGAGGTCCCGGTG
CCGGTCCGCTTCCTTTTCGTGATGCTTGGGCCCCGCCACACCAGCACCGACTATCACGAG
CTGGGGCGCTCCATCGCTACCCTCATGTCTGACAAGCTGTTTCACGAGGCTGCCTACCAG
GCTGACGACCGGCAGGACCTCCTGAGCGCCATCAGCGAGTTCCTGGACGGCAGCATCGTG
ATCCCCCCGTCGGAGGTGGAGGGCCGC---GACCTGCTGCGCTCCGTGGCTGCCTTCCAG
CGGGAGCTGCTGAGGAAGCGGCGGGAGCGAGAGCAGAACAAAGTGGAGATGACCACCCGG
GGAGGCTACGCGGCCCCTGGGAAAGGGCTGTCGCTGGAATTGGGGGGCTCTGAGGCGACC
CCTGAAGATGACCCCCTGCGGCGGACCGGCTCGGTGTTTGGGGGACTTGTCCGGGACGTG
AAGCGCCGCTACCCGCACTACCCCAGTGACCTGCGGGACGCTCTGCACTACCAGTGTGTG
GCCGCCGTGCTCTTCATCTACTTCGCTGCCCTCAGCCCTGCCATCACCTTCGGGGGGCTG
CTAGGGGAGAAGACCGAAGGGCTGATGGGAGTGTCTGAGCTGATCGTGTCCACGGCTGTG
CTTGGAGTCCTCTTTTCTCTGCTGGGGGCCCAACCGCTGCTTGTGGTTGGCTTCTCAGGG
CCACTGCTGGTCTTCGAAGAAGCCTTCTTCAAG---------------------------
------------------------------------TTCTGCCAATCCCATGACCTGGAG
TACCTCACCGGCCGGGTGTGGGTTGGCCTCTGGCTGGTGGTCTTTGTTCTTGCTCTGGTG
GCCGCTGAGGGCAGCTTCCTGGTCCGCTACATCTCGCCTTTCACCCAGGAGATCTTCGCC
TTCCTCATTTCTTTCATTTTCATCTATGAGACCTTCTACAAGCTCTATAAGGTGTTCACG
GAGCACCCACTGCTGCCGTTCTACCCCCCTGAGGGGGCACCGGCGCCTAGGCTGGACCTG
AATGGGAGTGCTCTGCCCGCCACTGAGGGGCCACCAGGCCCGAGGAACCAGCCCAACACG
GCCCTGCTGTCCCTCATCCTCATGCTTGGGACCTTCCTCATCGCCTTCTTCCTGCGCAAG
TTCAGGAACAGCCGCTTCCTGGGGGGCAAGGCTCGCCGCATCATCGGGGATTTCGGCATC
CCCATCTCCATTCTGGTGATGGTCCTGGTGGATTACTCCATTACAGACACCTACACACAG
AAGCTGACAGTGCCCACAGGGCTCTCGGTGACCTCCCCCCATAAGCGCACGTGGTTCATC
CCGCCTCTGGGCAGTGCCCGTCCTTTCCCGCCCTGGATGATGGTGGCAGCTGCTGTCCCC
GCCCTGCTGGTCCTCATCCTGATCTTTATGGAGACACAGATCACTGCGCTCATTGTCAGC
CAGAAGGCACGGAGGCTGCTCAAAGGCTCCGGCTTCCACCTGGACCTGCTTCTGATCGGC
TCCCTGGGGGGACTGTGTGGGCTGTTTGGGTTGCCCTGGCTGACGGCTGCCACCGTCCGC
TCAGTCACCCATGTCAATGCACTGACTGTCATGCGCACCGCCATTGCGCCTGGAGACAAG
CCCCAGATCCAGGAGGTGCGGGAGCAGCGGGTCACTGGCGTGCTCATCTCCAGCCTTGTG
GGC
>PhDi|XM_028510512.1_cds_XP_028366313.1_1
CACAGGCTGGAGGACAACCCTGGCATGAGGCGGCACTTAGTGAAGAAGCCGTCTCGAACG
CAGGCCGTGAGGGGCAGCCCCGGTGGCCTGGCCCCCATCCTGCGCAAGAAGAAGAAGAAG
AAGCAGCTGGACCGGAAGTCTCATGAGGTGTTTGTGGAGCTGAATGAGTTGATGCTGGAC
CGCAGTGGCCAGGAGCCCCACTGGCGGGAGACGGCGCGCTGGATCAAGTTCGAGGAGGAC
GTGGAGGAAGAGACGGAGCGCTGGGGGAAGCCGCACGTGGCCTCGCTCTCCTTCCGCAGC
CTCCTGGAGCTCCGGAGGACCATCGCCCACGGAGCTGCCCTCCTGGACCTGGAGCAGACC
ACTCTGCCAGGCATCGCACACCTCATGGTGGAGACCATGATTGTGTCTGACCAGATCCGG
CCGGAGGATAGGGCCAGCGTCCTGCGCACCCTCCTGCTGAAGCACAGCCACCCCAACGAT
GACAAGGACGGTGGCTTCTTTCCCCGAAACATGTCCAGCTCCAGCATGAACTCGATCCTG
GGGAACCACCACCCCACTCCCAGTCACGGCCCCGACGGCGCAGTGCCTACCATGGCCGAT
AGCCTGGGGGAGCCGGCTGTACTCTGGTCTCACGACTCCGATGCCAAGGAGAAGCCCCTC
CACCTGTCCGGGGGAGACGGCTACCGGGGGAAAAGCCTGAAGCTGCTGGAGAAGATCCCC
GAAGATGCCGAGGCTACTGTGGTGCTCGTGGGCTGTGTGCCCTTCTTGGAGCAGCCAGCG
GCGGCCTTTGTGCGGCTGCACGAGGCCGTACTCCTGGAGTCCGTGCTCGAGGTCCCCGTG
CCGGTTCGCTTCCTCTTCGTGATGCTGGGGCCCAGCCACACCACCACCGACTACCACGAG
CTCGGGCGCTCCATCGCCACCCTCATGTCTGATAAGCTGTTTCACGAGGCGGCCTACCAG
GCCGACGACCGGCAGGACCTCCTGAGCGCCATCAGCGAGTTCCTGGACGGCAGCATCGTG
ATCCCGCCGTCCGAGGTGGAGGGCCGCCGTGAGCTGCTGCACTCCGTGGCTGCCTACCAG
CGTGAGCTGCTGAAGAAGCGG---------------------------ATGAGCTCCCTG
GGAGGCTACGTGGCCCCTGGGAAAGAGCTGTCGGTGGAACTGGGGGGCCCCGAGGTGATC
CCTGAAGACGACCCCCTGCGACGGACTGGCGTGGTGTTTGGGGGGCTCATCCGGGACGTG
ATGCGCCGGTACCCGCACTACCCCAGTGACCTGCGGGATGCCCTGCACTCCCAGTGCGTG
GCCGCTGTGCTCTTTATCTACTTCGCTGCCCTCAGCCCTGCCATCACCTTCGGGGGGCTG
CTAGGGGAGAAGACCGAAGGGCTGATGGGCGTGTCCGAGCTGATCGTGTCCACGGCTGTG
CTGGGCATCCTCTTCTCCCTGCTGGGGGCCCAGCCGCTGCTGGTGGTTGGCTTCTCAGGG
CCACTGCTGGTCTTTGAAGAAGCCTTCTTCAAG---------------------------
------------------------------------TTCTGCCAGTCCCAGGACCTGGAG
TACCTCACCGGCCGGGTGTGGGTCGGCCTCTGGCTGGTGGTCTTCGTCGTTGCTCTGGTG
GCCGCGGAGGGCAGCTTCCTGGTCCGCTACATCTCGCCTTTCACCCAGGAGATCTTCGCC
TTCCTCATCTCTCTCATTTTCATCTACGAGACCTTCTACAAGATCTACCAGGTGTTCATG
GAGCACCCACTGCTGCCATTCTACCCCCCTGAGGGGGTGCCGGAGGCTGAGATGGACCTG
AACGGGAGTGCTCTGCCACCCACCGAGGGGCTGCCGGGCCCGAGGAACCAGCCCAACACA
GCCCTGCTGTCGCTCATCCTCATGCTCGGGACCTTCTTCATCGCCTTCTTCCTGCGCAAG
TTCAGGAACAGCCGCTTCCTGGGAGGCAAGGCCCGCCGCATCATCGGGGACTTCGGCATC
CCCATCTCCATCCTGGTCATGGTCCTGGTGAACTCTTCCATCACAGACACCTACATGCAG
AAGCTGACAGTGCCCACGGGGCTCTCGGTGACCTCCCCGAACAAGCGCACGTGGTTCATC
CCGCCCCTGGGCAGTGCCCGACCGTTCCCGTCCTGGATGATGGTGGCAGCTGCTGTGCCC
GCCCTCCTGGTCCTCATCCTGATCTTCATGGAGACCCAGATCACCGCGCTCATTGTCAGC
CAGAAGGCTCGGAGGCTGCGCAAAGGCTCCGGCTTCCACCTGGACCTGCTCCTGATTGGC
TCCCTGGGGGGGCTCTGCGGGCTGTTTGGGTTGCCCTGGCTCAGCGCCACCACCGTCCGC
TCGGTCACCCACGTCAATGCCCTGACCGTCATGCGCACCGCCATCGCGCCCGGAGACAAG
CCCCAGATCCAGGAGGTGCGGGAGCAGAGGGTCACCGGCGTGCTCATCTCCTGCCTCGTG
GGC
>PtVa|XM_023529727.1_cds_XP_023385495.1_1
CATCGGCTGGAGGACAACCCTGGTATGCGGCGGCACCTAGTGAAGAAGCCATCTCGGACA
CAGGGCGGGAGGGGCAGCCCCGGTGGCCTGGCTCCCATCCTGCGCAGGAAGAAGAAGAAG
AAGAAGCTGGACCGAAGGCCTCACGAGGTGTTTGTGGAGCTGAACGAGCTGATGCTGGAC
CGCAGC---CAGGAGCCCCACTGGCGGGAGACGGCTCGCTGGATCAAGTTTGAGGAGGAT
GTGGAGGAGGAGACGGAGCGCTGGGGGAAGCCCCGTGTGGCCTCGCTGTCTTTCCGCAGC
CTCCTGGAGCTCAGGAGGACCATTGCCCACGGAGCTGCCCTCCTGGACCTGGAGCAGACC
ACTCTGCCAGGCATCGCACATCTTGTGGTGGAGACAATGATTGTGTCTGACCAGATTCGG
CCAGAGGACAGGGCCAGTGTCCTGCGTACCCTGCTACTGAAGCACAGCCACCCCAATGAT
GACAAGGACAGTGGCTTCTTTCCCCGAAACACGTCCAGCTCCAGCGTGAACTCAGTCCTG
GGCAATCACCACCCTACCCCCAGCCATGGCCCTGATGGGGCGGTGCCTACCATGGCTGAT
GACCTGGGGGAGCCAGCACCACTCTGGCCTCATGATCCTGATGCTAAGGAGAAGCCCCTC
CACATGCCTGGAGGAGACAGTCACCGGGGGAAAAGCCTGAAGCTGCTGGAGAAGATCCCC
GAAGACGCTGAGGCTACCGTGGTGCTCGTGGGCTGTGTGCCTTTCCTGGAGCAGCCGGCA
GCGGCCTTTGTGCGATTGAATGAGGCTGTGCTCTTGGAGTCTGTGCTTGAGGTCCCCGTG
CCGGTTCGCTTCCTCTTTGTGATGCTGGGGCCCAGTCATACCAGCACGGACTATCATGAG
CTCGGGCGCTCCATTGCCACCCTCATGTCTGACAAGCTGTTTCATGAGGCTGCCTACCAG
GCCGACGACCGGCAGGACCTTCTGAGCGCCATCAGCGAGTTCCTGGATGGCAGCATCGTG
ATCCCCCCGTCGGAGGTGGAGGGACGG---GACCTGCTGCGCTCTGTGGCCGCCTTCCAG
CGAGAGCTGCTGCGGAAGCGGCGGGAGCGTGAACAGACCAAAGTGGAGATGACCACCCGG
GGCAGCTGCGTGGCCCCTGGGAAAGAGCTGTCAGTGGAGTTGGGGGGCTCTGAGGCGACC
CCTGAAGATGACCCCCTGCGGCGGACTGGTTCAGTATTTGGGGGGCTTGTTCGGGACGTG
AAGCGCCGGTACCCACATTACCCCAGCGACCTGCGTGACGCTCTGCACTCCCAGTGTGTG
GCAGCCGTGCTGTTCATCTACTTCGCCGCCCTCAGCCCCGCCATCACCTTTGGGGGGCTG
CTAGGGGAGAAGACCGAGGGGCTGATGGGCGTGTCTGAGCTGATCGTGTCCACCGCGGTG
CTCGGAGTCCTCTTCTCTCTGCTGGGGGCCCAGCCGCTGCTCGTGGTCGGCTTCTCGGGG
CCACTGCTGGTCTTCGAAGAAGCCTTCTTCAAG---------------------------
------------------------------------TTCTGCCGAGCCCAGGACCTGGAG
TACCTCACCGGCCGGGTGTGGGTTGGCCTCTGGCTGGTGGTCTTCGTCCTTGCCCTGGTG
GCCGCTGAGGGTAGCTTCCTGGTCCGCTATATCTCGCCTTTCACCCAGGAGATCTTCGCC
TTCCTGATCTCTCTCATTTTCATCTACGAGACCTTCCACAAGCTCTATAAGGTGTTCACG
GAGCACCCACTGCTGCCATTCTACCCCCCTGAGAGGGCATTGGAGGCTGGGCTGGACCTG
AACGGGAGTGCCCTGCCTCCTACTGAGGGGCCGCCAGGCCCGAGGAACCAGCCCAACACG
GCTCTGCTGTCCCTCATCCTCATGCTCGGGACCTTCCTCATCGCCTTCTTCCTACGCAAG
TTCAGGAACAGCCGCTTCCTGGGTGGCAAGGCTCGACGCATCATCGGGGACTTCGGCATC
CCCATCTCCATTCTGGTCATGGTCCTGGTGGATTACTCCATTACAGACACCTACACGCAG
AAGCTGACAGTGCCCACGGGGCTCTCGGTGACCTCCCCTGATAAGCGTACATGGTTCGTC
CCACCCCTGGGCAGTGCCCGTCCTTTCCCGCCCTGGATGATGGTGGCAGCCGCTGTCCCG
GCCCTCCTGGTCCTCATCCTGATCTTCATGGAGACACAAATCACTGCTCTTATTGTCAGT
CAGAAGGCTCGGAGGCTGCTCAAGGGCTCTGGCTTCCACCTGGACCTGCTGCTGATCGGC
TCTCTGGGTGGGCTCTGTGGGCTGTTTGGGTTGCCCTGGCTCACGGCCGCCACCGTCCGC
TCGGTCACCCACGTCAACGCGCTGACTGTAATGCGCACTGCCATTGCACCTGGTGACAAA
CCCCAGATTCAGGAGGTGCGGGAGCAGCGAGTCACCGGCGTGCTCATCGCCAGCCTCGTA
GGC
>RhFe|XM_033112475.1_cds_XP_032968366.1_1
CACCGGCTGGAGGACAACCCTGGCATGCGGCGGCACCTAGTGAAGAAGCCATCTCGGACA
CAGGGCGGGAGGGGCAGTCCTGGCAGCACGGCTCCCATCCTGCGCAGGAAGAAGAAGAAG
AAAAAGCTGGACCGGAGGCCTCACGAGGTGTTCGTGGAGCTGAATGAGCTGATGCTGGAC
CGCAGC---CAGGAGCCCCACTGGCGGGAGACGGCCCGTTGGATCAAGTTTGAAGAGGAT
GTGGAGGAAGAGACAGAGCGCTGGGGGAAGCCCCACGTGGCCTCCCTGTCCTTCCGCAGC
CTCCTGGAACTCAGGAGGACCATTGCCCATGGAGCTGCACTCCTGGACCTGGAGCAGACC
ACTCTGCCAGGCATTGCACATCTTGTGGTGGAGACCATGATTGTGTCCGACCAGATCCGG
CCAGAGGACAGGGCCAGTGTCCTGCGTACCCTGCTATTGAAGCACAGCCATCCCAACGAT
GACAAGGACAGCGGCTTCTTTCCCCGCAACACGTCCAGCTCCAGCGTGAACTCAGTCCTG
GGCAATCACCACCCCACCCCGAGCCACGGCCCTGATGGGGCGGTTCCTACCATGGCCGAT
GACCTGGGGGAGCCAGCCCCACTCTGGCCTCATGATCCGGATGCTAAGGAGAAGCCCCTG
CACGTGCCTGGGGGAGACGGTCACCGGGGGAAAAGCCTGAAGCTGCTGGAGAAGATCCCT
GAAGACGCGGAGGCTACTGTGGTGCTCGTGGGCTGTGTGCCTTTCCTAGAGCAGCCAGCG
GCCGCTTTTGTGCGACTGAGTGAGGCTGTACTGTTGGAGTCTGTGCTTGAGGTCCCGGTG
CCGGTTCGCTTCCTCTTCGTGATGCTGGGTCCCCGCCACACCAGCACTGACTACCATGAG
CTTGGGCGCTCCATTGCCACCCTCATGTCTGACAAGCTGTTTCATGAGGCTGCCTACCAA
GCAGACGACCGGCAGGACCTCCTGAGTGCCATCAGCGAGTTCCTGGACGGCAGCATCGTG
ATTCCCCCGTCGGAGGTGGAGGGCCGG---GACCTGCTACGCTCCGTGGCGGCCTTCCAG
CGAGAGCTGCTGAGAAAGCGACGGGAACGCGAACAGACCAAAGTGGACATGACCACCCGG
GGAGGCTTTGTGGCCCCTGGGAAAGAGCTGTCAGTGGACTTGGGGGGCTCCGAGGCAACC
CCTGAAGATGACCCCCTGCTGCGGACTGGCTCAGTATTTGGGGGGCTTATCCGGGATGTG
AAGCGCCGGTACCCGTACTACCCGAGTGACCTGCGCGACGCCCTGCACACCCAGTGCGTG
GCAGCCGTGCTCTTCATCTACTTTGCTGCCCTCAGCCCTGCCATCACCTTTGGGGGGCTG
CTAGGCGAGAAGACGGAGGGGTTGATGGGTGTGTCCGAGCTCATCGTGTCCACGGCTGTG
CTTGGAATCCTCTTCTCTCTGCTGGGGGCCCAGCCACTGCTTGTGGTTGGCTTCTCAGGG
CCTCTGCTGGTCTTCGAAGAAGCCTTCTTCAAG---------------------------
------------------------------------TTTTGCCAAGCCCAGGACCTGGAA
TACCTCACCGGCCGGGTGTGGGTTGGCCTCTGGCTGGTGGTCTTCGTCCTTGCCCTGGTG
GCCGCTGAGGGCAGCTTCCTGGTTCGCTACATCTCGCCTTTCACCCAGGAGATCTTTGCC
TTCCTGATCTCTCTCATTTTCATCTATGAGACCTTCCATAAGCTGTACAAGGTGTTCATG
GAGCACCCACTGCTGCCATTCTACCCCCCTGAGGGGGCACTGGAGGCTGGACCGGACCTG
AATGGGAGCGCTTTGTCCCCAACTGAGGGGTCGCCAGGCCCGAGGAACCAGCCCAACACG
GCTCTGCTGTCCCTCATCCTCATGCTCGGGACCTTTCTCATTGCCTTCTTCCTACGCAAG
TTCAGGAACAGCCGCTTCCTGGGCGGCAAGGCTCGCCGCATCATTGGCGATTTCGGCATC
CCCATCTCCATTCTGGTGATGGTCCTGGTGGATTACTCCATTACAGACACCTACACACAG
AAGCTGACCGTGCCCACGGGGCTCTCGGTGACCTCCCCCCATAAGCGTACATGGTTCATC
CCACCCCTGGGCAGTGCCCGTCCTTTTCCGCCCTGGATGATGGTGGCAGCCTCTGTCCCC
GCCCTCCTGGTCCTCATCCTGATCTTCATGGAGACACAAATCACTGCGCTCATTGTCAGC
CAGAAGGCGCGGAGGCTGCTCAAAGGCTCCGGCTTCCACCTGGACCTGCTGCTGATTGGC
TCCCTGGGCGGGCTCTGCGGGCTGTTTGGGTTGCCCTGGCTCACAGCCGCCACCGTCCGC
TCAGTCACCCACGTCAACGCCCTGACTGTTATGCGCACTGCCATTGCGCCTGGCGACAAG
CCCCAGATCCAGGAGGTGCGGGAGCAGCGGGTCACCGGAGTGCTCATTGCCAGCCTCGTG
GGC
>RoAe|XM_016156841.1_cds_XP_016012327.1_1
CATCGGCTGGAGGACAACCCTGGTATGCGGCGGCACCTAGTGAAGAAGCCATCTCGGACA
CAGGGTGGGAGGGGCAGCCCCGGCGGCCTGGCTCCCATCCTGCGCAGGAAGAAGAAGAAG
AAGAAGCTGGACCGGAGGCCTCACGAGGTGTTTGTGGAGCTGAACGAGCTGATGCTGGAC
CGCAGC---CAGGAGCCCCACTGGCGGGAGACGGCTCGCTGGATCAAGTTTGAGGAGGAT
GTGGAGGAAGAGACGGAGCGCTGGGGGAAGCCCCGCGTGGCCTCGCTGTCCTTCCGCAGC
CTCCTGGAGCTCAGGAGGACCATCGCCCACGGAGCTGCCCTCCTGGACCTGGAGCAGACC
ACTCTGCCAGGCATCGCACATCTCGTGGTGGAGACGATGATTGTGTCTGACCAGATTCGG
CCAGAGGACAGGGCCAGTGTCCTGCGTACCCTGCTACTGAAGCACAGCCACCCCAATGAT
GACAAGGACAGTGGCTTCTTTCCCCGAAACACGTCCAGCTCCAGCGTGAACTCGGTCCTG
GGCAATCACCACCCTACCCCCAGCCACGGCCCCGATGGAGCGGTGCCTACCATGGCTGAC
GACCTGGGGGAGCCCGCCCCGCTCTGGCCTCATGATCCTGATGCTAAGGAGAAGCCCCTC
CACATGCCTGGGGGAGACAGTCACCGGGGGAAAAGCCTGAAGCTGCTGGAGAAGATCCCT
GAGGACGCCGAGGCTACCGTGGTGCTCGTGGGCTGTGTGCCTTTCCTGGAGCAGCCGGCA
GCGGCCTTCGTGCGACTGAGTGAGGCTGTCCTCTTGGAGTCCGTGCTTGAGGTCCCCGTG
CCCGTCCGCTTCCTCTTCGTGATGCTGGGGCCCAGTCACACCAGCACTGACTATCATGAG
CTCGGGCGCTCCATCGCCACCCTCATGTCTGACAAGCTGTTTCACGAGGCTGCCTACCAG
GCCGACGACCGGCAGGACCTTCTGAGCGCCATCAGCGAGTTCCTGGATGGCAGCATCGTG
ATCCCGCCGTCGGAGGTGGAGGGGCGG---GACCTGCTGCGCTCGGTGGCCGCCTTCCAG
CGAGAGCTGCTGCGCAAGCGGCGGGAGCGTGAGCAGACCAAAGTGGAGATGACCACCCGG
GGCAGCTGTGTGGCCCCTGGGAAAGAGCTGTCGGTGGAGTTGGGGGGCTCCGAGGCAACC
CCTGAAGATGACCCGCTGCGGCGCACAGGCTCAGTGTTTGGGGGGCTTGTCCGGGACGTG
AAGCGCCGGTACCCACGTTACCCCAGCGACCTGCGGGACGCTCTGCACTCCCAGTGCGTG
GCCGCCGTGCTCTTCATCTACTTCGCCGCCCTCAGCCCCGCCATCACCTTTGGGGGGCTG
CTAGGGGAGAAGACCGAGGGGCTGATGGGCGTGTCCGAGCTGATCGTGTCCACCGCCGTG
CTCGGAGTCCTCTTCTCTCTGCTGGGAGCCCAGCCGCTGCTTGTGGTTGGCTTCTCAGGG
CCGCTGCTGGTCTTTGAAGAAGCCTTCTTCAAG---------------------------
------------------------------------TTCTGCCAAGCCCAGGACCTGGAG
TACCTCACCGGCCGGGTGTGGGTTGGCCTCTGGCTGGTGGTCTTCGTCCTTGCCCTGGTG
GCCGCTGAGGGTAGCTTCCTGGTCCGCTATATCTCGCCTTTCACCCAGGAGATCTTCGCC
TTCCTGATCTCTCTCATTTTCATCTACGAGACCTTCCACAAGCTCTATAAGGTGTTCATG
GAGCACCCACTGCTGCCATTCTACCCCCCTGAAGGAGCATTGGAGGCTGGGCTGGACCTG
AATGGGAGTGCCCTGCCTACTACTGAGGGGCCGCCAGGCCCGAGGAACCAGCCCAACACG
GCTCTGCTGTCCCTCATCCTCATGCTCGGGACCTTCCTGATCGCCTTCTTCCTCCGCAAG
TTCAGGAACAGCCGCTTCCTGGGTGGCAAGGCTCGACGCATCATCGGGGACTTCGGCATC
CCCATCTCCATTCTGGTCATGGTCCTGGTGGACTACTCTATTACAGACACCTACACGCAG
AAGCTGACAGTGCCCACGGGGCTCTCGGTGACCTCCCCCGATAAGCGTACATGGTTCATC
CCACCCCTGGGCAGTTCCCGCCCTTTCCCGCCCTGGATGATGGTGGCAGCCGCCGTCCCG
GCCCTCCTGGTCCTCATCCTGATCTTCATGGAGACACAAATCACTGCTCTTATCGTCAGT
CAGAAGGCTCGGAGGCTGCTCAAAGGCTCTGGCTTCCACCTGGACCTGCTGCTGATTGGC
TCTCTGGGTGGGCTCTGTGGGCTGTTCGGGTTGCCCTGGCTCACGGCCGCCACCGTCCGC
TCGGTCACCCACGTCAACGCGCTGACTGTTATGCGCACTGCCATTGCGCCTGGTGACAAG
CCCCAGATTCAGGAGGTGCGGGAGCAGCGAGTCACCGGGGTGCTCATCGCCAGCCTCGTA
GGC
