# Supplementary material for: Positively selected genes in the hoary bat (Lasiurus cinereus) lineage: prominence of thymus expression, immune and metabolic function, and regions of ancient synteny
Source: PeerJ. 2022 Mar 17;10:e13130. doi: 10.7717/peerj.13130 (PMC8934532; doi:10.7717/peerj.13130)
Supplement: Supplemental Information 4 — Likely alignment errors have been manually deleted between conserved codons. Recovery of the original codon positions requires alignment to the original accessions in each orthogroup. [file peerj-10-13130-s004.zip › renamed.manual/OG0005205.manual.fas]

>EpFu|XM_028157049.1_cds_XP_028012850.1_1
CTGGGCGGGCCGCCGCGAGAGGCGCCGCGGGAGCTGCCCCCGGAGCAGGGCGCTGGGTTC
CGCCGCCTGTCGGCCAGGCTGCGCGCCCTGCGCCCGGATGACAGCAGCGCCTCCCGCACC
GAGATCCACCTGCTCCTGGACCAGCTCATCTCCGAGAACTACAGCGCGGGCGGCGGCGTG
GCCCCGGAGGATGTCAGCACTCTTCTTGTCCAAGCTTGCCGACTGGTGCCTCTTAATCAG
AATCATCTTGTCAGCAAAGTGTCTCAGCTTACCCACCATTTACTGAACACGTTACAGGTG
ATAGTTGATGAGCGAAACCTGGATTTTCTGTTGGCGTATACAATTTCTGCAATTCAACAG
TGCAGTTCCTGGACACATGTGAAAATTCTTCAAGCCCTGGCAGCTCTGGTTTACGGCAAT
GGCTCAAGATGTCAGAAGTATCTCCCAGACTTATTAGGCAAGAGTGGACTCTTGATGAAG
TTGAGTGACTTGGCTCAGTCTGACCCTGAAGTTAGGAGAGCTGCAGTGCATTGTATGGCA
AACTTATGTCTCAGTGTGCCAGGACAGCCATACTTGGAGGAGCCCTACCAGAATATCTGC
TTCCAAGCTTTCTTGACCATTTTACAGTCTCCAAAATCATCTGATATGGATGATATCACA
TTTTGCATGTTGTTACAAAATGCATTAAAAGGTATACAGTCTCTTCTAAATGGTGGGAAA
ATGAAATTGACACAGACTGATGAACTCGGAGCTCTCCTAGCTGTGCTCAAGAAATCCATG
TTTCATGGACTCCCCGGAATAAACATAGAGATGCCCACGGTATTATACCCCACTCCACTT
CCTCAGTATGATGGACGACCACCGGTCAAATTGCAACTACCAGAATCCAGTGTTTCTCGA
CCATCCAGTGGTGAAAGAGAAGCAGCCCCAGTTACTGGCTTGGGCAGAGCGAACTTGCAT
GAAGGGAACACCCAGTCTCCCTCCTCCTTGGCTGTCCAGAGTTTGCGATTAGATGGCAGT
GGA---GCTGCAGGAAAAGATCGAGTCTCCTCACCCTTCAGTTCTTCCAGTTGGAAAAGG
ATCAGCAGTAGTGAGTCAGACTATTCTGATGCTGAAGGAGGCATGCAGAGTAAAATGAGG
TCTTACCAAGCCAAAGTTCGCCAAGGAGCATTAGCTTGTTTTCTTTCTACTATAAAATCA
ATAGAAAAAAAAGTTCTTTATGGCTACTGGTCCGCCTTTGTTTCCGATACACCTGAGCTT
GGAAGCCCACAGTCTGTGTCCTTGATGACCCTGACATTGAAAGATCCTTCCCCAAAGACG
CGTGCCTGCGCTCTGCAAGCTTTGTCTGCCATCTTGGAAGGCTCAAAGCAGTTTCTTTCT
GTTGCTGAAGATACCAGTGACCACAGAAGGGCTTTTACTCCCTTCTCTGTCATGATCGCT
TCCAGCATCAGAGAGTTGCACAGATGTCTTTTGTTAGCGTTGGTGGCTGAGTCATCCTCA
CAGACCCTTACTCAGATCATTAAGTGCCTTGCAAATTTAGTATCAAATTCGCCTTATAAC
CGTCTGAAGCTCAGCCTGCTGACCAAAGTCTGGAACCAAATAAAGCCTTATGTCCGCCAC
AAAGATGTTAATGTTCGTGTGTCTAGTCTTACACTCTTGGGAGCCATAGTATCCACTCAC
GCACCTTTACCTGAAGTTCAGCTACTTCTCCAACAGCCCTGTTCTTCTGGACTCAGCAAT
AGCGATTCAGCAACTCCTCACCTCAGCCCCCCTGATTGGTGGAAGAAAGCCCCCTCAGGA
CCCTTTCTGGAAGAAGCATCAGTTAGCTCACCAGCGGGGTCTTCAGAGCCCTGCTGGCTC
ATTCGACTTTGCATTTCCACTGTTGTGCTGCCCAAGGAGGACTCCTGTTCAGGTAGCGAT
GCTGGCTGTGCAGCAGGAAGCACCTATATGCCGTCCCCCATGCGACTGGAGGCCTTACAG
GTGTTGGCTCATCTGGCAAAGGGCTACTTTTCAGTGGCTCAGGGCTACTTGATGGAGCTT
GGAGAGGTGATTTGCAAGTGCATGGGGGAAGCAGATCCTTCTATTCAGCTTCATGGAGCA
AAGCTGCTGGAAGAACTGGGTACAGGCTTAATACAGCAATACAAACCAGATTCTACCCTA
GCACCTGAACAGAGAGTGCCCGTCACCTTGGTGGTGCTCTTCTGGACTATGATGCTGAGC
GGCCCTTTACCCAGAGCCTTGCAGAATGCAGAGCACCCGACTCTGCAGGCGAGCGCCTGC
GACGCCCTGTCTTCCATCCTGCCAGAAGCCTTCAGCAGTCTGCGGAGTGACTGGCAGATC
CTGTGCATCACAGTGCTGCTTGGGCTGAACGACAGCAAGAACCGTTTAGTGAAAGCTGCA
GCCGCGCGGGCCCTCGGAGTCTACGTGCTGTTTCCCTGTCTCAGACAGGATGTCATATTT
GTTGCAGACACAGCAAATGCAATATTGATGTCACTTCAAGACAAGTCTCTGAATGTCCGG
GCCAAAGCAGCCTGGTCCCTGGGCAACCTGACAGACACTCTGATTGTCAACATGGAAACA
CCAGACCCCAGTTTCCAGGAAGAGTTCTCTGGCCTCCTGCTCTTGAAGATGTTGCGATCA
GCTATAGAAGCTTCCAAGGATAAAGACAAGGTAAAAAGTAATGCAGTCCGGGCCCTTGGA
AATTTGCTTCATTTTCTACAACCATCTCATATAGAAAAACCCCAATTTGCTGAAATCATT
GAGGAGTCTATCCAGGCTTTAATCTCTACTGTTCTGATTGAGGCTGCCATGAAAGTCCGA
TGGAATGCTTGTTATGCAATGGGAAATGTGTTCAAAAATCCTGCTCTTCCATTAGGAACA
GCTCCGTGGACCTCCCAGGCCTACAATGCCCTGACATCGGTTGTGACATCATGCAAGAAT
TTCAAAGTGCGCATCAGATCTGCCACCGCCCTTTCCATCCCGGGCAAGAGAGAACACTAT
GGGTCTGTTGACCAGTACGCTCAGATCTGGAATGCACTGGTCACTGCCTTGCAGAAGAGT
GAAGACACCACAGACTTCTTGGAATTCAAGTACTGTGCCAGCTTACGGACCCAAATCTGT
CAGGCGCTGGTTCACCTCTTGAGCTTGGCCAGTGCCTCAGACCTGCCTTGCATCAAAGAA
ACCCTTGAACTGAATGGGGACATGGTCCAGTCCTATTTCCTGCAGTTTTTAAAATCAGGA
GCAGAGGGAGATGACACTGGAGCACCCCACAGCCCACAGGAAAGAGACCAGATCGTCAGA
ACGGCCCTGGAGCAC---
>HiAr|XM_019636789.1_cds_XP_019492334.1_1
CTGGGCGGGTCGCCGCGGGAGTTGCCGCCGGCGCTACCCCGCGAGCCCGGCACTGGGTTC
CGCCGCCTGTCGGCCAGGCTCTGCGCCCTGCGCCCAGATGACAGTAGCTCCGCCCGCACC
GAGATCCACCTGCTCTTAGACCAGCTCATCTCCGAGAACTACAGCGAGGGCGGCGGCGTG
GCCCCGGAGGATGTCAGCACCCTTCTTGTTCAAGCATGCCGACTGGTGCCTCTTAATCAG
AATCATCTTGTCAGCAAAGTGTCTCAGCTTATCCACCATTTACTGAACACATTACAGGTA
ATTGTTGATGAACAGAACCTGGATTTCCTGTTGGCCTATACGATTTCTGCTCTTCAACAG
TGCAGCTCCTGGACACACGTGAAAATTCTTCAAGCCCTGGCGGCTCTGGTTTACTGCAAT
GGCTCCAAATGTCAAAAGTACCTTCCAGACTTATTAGGCAAAAGTGGACTTTTGATGAAG
TTGAGTGACTCGGCTCAGTCTGACCCTGAAGTTAGGAGAGCTGCAGTGCATTGCATGGCA
AATTTATGTCTCAGTGTGCCAGGACAGCCGTACTTGGAGGAGCCCTACCAGAATATCTGC
TTCCAAGCCTTCTTGACCACTTTACAGTCTCCAAAATTGTCTGATATGGATGATATCACA
TATTGTATGTTGTTACAAAATGCATTAAAAGGTATACAGTCTCTTCTGAATGGTGGGAAG
ATGAAACTGACACAGACTGATGAACTTGGAGCTCTTTTAGCTGTGTTAAAGAAATCCATG
TTTCACGGACTCCCTGGAATAAACATAGAGATGCCCAAAGTGTTATACCCCACTCCGCTT
CCGCAGTATGATGGGCGGCCACCTGTCAAACCCCAGCAGTCAGAATCCAGCACTTCTCGA
CCATCCAATGGTGAAAGAGAAGCAGCCCCGGTCATGGGCTTGGGCAGAGTGAACCTGCAT
GAAGGGAACGTTCAGGGAGCCTTCTCCCTGGGCATCCAGAGTTTGCCATTGGATGGAAGT
GGA---GCTGCAGGAAACGATCTAGTCTCCTCGGCCTTCAGTTCTTCCAGCTGGAAAAGG
GTCAGCAGCAGTGAGTCAGACTACTCTGATGCTGAAGGAGGCATGCAGAGTAAAATGAGG
TCTTACCAAGCCAAAGTTCGCCAAGGAGCATTAGCTTGTTTTCTTTCTACTATAAAATCA
ATAGAAAAAAAAGTTCTTTATGGCTACTGGTCAGCCTTTGTTCCTGATACACCTGAGCTC
GGAAGCCCACAGTCTGTTTCCTTGATGACTCTTACATTAAAAGACCCTTCCCCAAAGACG
CGTGCCTGTGCTCTGCAAGTTTTATCTGCCATCTTGGAAGGCTCAAAGCAGTTTCTTTCT
GTTGCTGAAGATACCAGTGACCACAGAAGGGCTTTTACTCCCTTCTCTGTAATGATTGCT
TCCAGCATCAGAGAGTTGCACAGATGTCTTTTGTTAGCTTTGGTGGCTGAGTCATCCTCA
CAGACCCTCACTCAGATAATTAAGTGCCTTGCAAATGTAGTTACAAATTCACCTTATAAC
CGTCTGAAACTCAGCCTGCTGACCAAAGTCTGGAACCAAATAAAGCCTTATATTTGCCAC
AAAGATGTTAATGTTCGTGTGTCAAGTCTCACACTCTTGGGAGCCATAGTGTCTACTCAT
GCGCCTTTACCTGAAGTCCAGCTTCTTTTACAACAGCCCTGTTCTTCCGGACTTGCCAAT
AGCAATCCAGCAACTCCTCACCTCAGCCCTCCTGATTGGTGGAAGAAAGCTCTTTCAGGA
CCCTTTTTGGAAGAAGCATCCATGAGCTCACCAAAGGGGTCTTCAGAGCCCTGCTGGCTC
ATTCGACTTTGCATTTCCACTGTTGTCCTTCCCAGGGAGGATTCCTGTTTGGGTATTGAT
GCCGCCTGTGTAGCAGGAAGCCCCTATGTACCGTCTCCCATGCGACTGGAGGCCTTACAG
GTGTTAGCTCATCTGGCCAGGGGCTACTTTTCAGTGGCTCAAGTCTACTTGATGGAGCTT
GGAGAGGTGATCTGCAAGTGCATGGGGGAGGTGGATCCGTCCATTCAGCTTCACGGAGCA
AAGCTTCTGGAAGAACTGGGTACAGGCTTAATACAACAGTATAAACCGGATTCTGCCACA
GCACCTGATCAGCGAGTGCCCGTCCCCATGGTGGTGCTGTTCTGGACTCTGATGCTGAAC
GGTCCTTTACCCAGAGCCCTGCAGAACTCCGAGCACCCGACTCTGCAGGCGAGCGCCTGT
GACGCCCTGTCGTCCATCCTGCCAGAAGCCTTCAGCAATCTGCCGAGTGACTGGCAGGTC
CTGTGCATCACGATGCTGCTTGGGCTGAATGACAGCAAGAATCGTTTAGTGAAAGCCGCG
GCCTCGCGGGCCCTTGGAGTCTATGTGCTTTTTCCCTGTCTGAGACAGGATGTCATATTT
GTTGCAGACACAGCCAATGCAGTACTGATGTCACTTCAAGACAAGTCTCTGAATGTCCGG
GCAAAAGCAGCCTGGTCTCTGGGCAACCTGACAGACACTCTGATTGTTAACATGGAAACA
CCAGACCCAAGTTTCCAAGAAGAGTTCTCTGGTCTTCTGCTCTTGAAGATGTTGCGATCA
GCTATAGAAGCAACCAAGGATAAAGACAAGGTAAAAAGTAATGCAGTCCGGGCCCTTGGA
AATTTGCTTCATTTTCTGCAACCATCTCATATAGAAAAACCCAGGTTTGCTGAAATCATT
GAGGAGTCCATCCAGGCCTTAATTTCTACTGTTCTAATTGAGGCTGCCATGAAAGTCCGA
TGGAATGCTTGTTATGCAATGGGAAATGTATTTAAAAATCCTGCTCTTCCATTAGGAACA
GCCCCGTGGACCACCCAGGCCTACAATGCCCTGACGTCGGTCGTGACATCGTGCAAGAAC
TTCAAAGTGCGTATCAGATCTGCCACTGCCCTTTCCATCCCGGGCAAGAGAGAGCACTAT
GGGTCTGTTGACCAGTATGCCCAGATCTGGAACGCATTGGTCACTGCCTTACAGAAGAGC
GAAGACACCACGGACTTCCTGGAATTCAAGTACTGTGCTAGCCTCCGGACCCAGATCTGC
CAGGCACTGATTCACCTCTTGAGCTTGGCCAGTGCCTTAGACCTGCCCTGCATCAAAGAA
ACTGTTGAATTGGATGGAGACATGATTCAGTCCTATATCCTACAGTTTTTAAAATCAGGA
GCAGAGGGAGATGACACGGGAGCCCCCCACAGCCCACAGGAAAGAGACCAGATGGTCAGA
GTGGCCCTGGAGCAC---
>LaCi|115-exonerate_protein2genome-gene-30.3-mRNA-1
TTGGGCGGGCCGCCGCGAGAGGCGCCGCGGGAGCTGCCCCGGGAGCAGGGCGCTGGGTTC
CGCCGCCTGTCGGCCCGGCTGCGCGCCCTGCGCCCGGATGACAGCAGCGCCTCCCGCACC
GAGATCCACCTGCTCTTGGACCAGCTCATCTCCGAGAACTACAGCGCGGGCGGCGGCGTG
GCGCCGGAGGATGTCAGCACTCTTCTTGTCCAAGCTTGCCGACTGGTGCCTCTTAATCAG
AATCATCTTGTCAGCAAAGTGTCTCAGCTTACCCACCATTTACTTAACACATTACAGGTG
ATAGTTGATGAGCAAAACCTGGATTTTCTGTTGGCGTACACAATTTCTGCAATTCAACAA
TGCAGTTCCTGGACACACGTGAAAATTCTTCAAGCCCTGGCAGCTCTGGTTTACGGCAAT
GGCTCAAGATGTCAAAAGTATCTCCCAGACTTATTAGGCAAGAATGGACTCTTGATGAGG
TTGAGTGACTTGGCTCAGTCTGACCCTGAAGTTAGGAGAGCTGCAGTGCATTGTATGGCA
AACTTATGTCTCAGTGTGCCAGGGCAGCCATACTTGGAGGAGCCCTACCAGAATATCTGC
TTCCAAGCTTTCTTGACCATTTTACAGTCTCCAAAATCACCTGATATGGATGATATCACA
TTTTGCATGTTGTTACAAAATGCATTAAAAGGTATACAGTCACTTCTAAATGGTGGGAAA
ATGAAATTGACACAGACTGATGAACTCGGAGCTCTCCTAGCTGTGCTCAAGAAATCCATG
TTTCATGGACTCCCCGGAATAAACATAGAGATGCCCACAGTATTATACCCCACTCCACTT
CCTCAGTATGATGGACGACCACCGGTCAAATTGCAACTACCAGAATCCAGTGCTTCTCGA
CCATCCAGTGGTGAAAGAGAAGCAGCCCCAGTTACTGGCTTGGGCAGAGCGAACTTGCAC
GAAGGGAACACCCAGTGTCCCTCCTCCTTGGCTGTCCAGAGTTTGCGATTAGATGGAAGT
GGA---GCTGCAGGAACAGATCGACTCTCCTCTCCCTTCAGTTCTTCCAGTTGGAAAAGG
ATCAGCAGTAGTGAGTCAGACTATTCTGATGCTGAAGGAGGCATGCAGAGTAAAATGAGG
TCTTACCAAGCCAAAGTTCGCCAAGGAGCATTAGCTTGTTTTCTTTCTACTATAAAATCA
ATAGAAAAAAAAGTTCTTTATGGCTACTGGTCAGCCTTTGTTTCTGATACACCTGAGCTT
GGAAGCCCGCAGTCTGTATCCTTGATGACTCTTACATTAAAAGATCCTTCCCCAAAGACG
CGTGCCTGTGCTCTGCAAGCTTTGTCTGCCATCTTGGAAGGCTCAAAGCAGTTTCTTTCT
GTTGCTGAAGATACCAGTGACCACAGAAGGGCTTTTACTCCCTTCTCTGTTATGATCGCT
TCCAGCATCAGAGAGTTGCACAGATGTCTTTTGTTAGCGTTGGTGGCTGAGTCATCCTCA
CAGACCCTTACTCAGATCATTAAGTGCCTTGCAAATTTAGTATCAAATTCGCCTTATAAC
CGTCTGAAGCTCAGCCTGCTGACCAAAGTCTGGAACCAAATAAAGCCTTATGTCCGCCAC
AAAGATGTTAATGTTCGTGTGTCAAGTCTTACACTCTTGGGAGCCATAGTATCCACTCAC
GCACCCTTACCGGAAGTTCAGTTACTTCTACAACAGCCCTGTTCTTCTGGACTCAGCAAT
AGCGATTCAGCGACTCCTCACCTCAGCCCCCCGGATTGGTGGAAGAAATCCCCCTCAGGA
CCCTTTCTGGAAGAAGCATCAGTTAGCTCACCAATGGGGTCTTCAGAGCCCTGCTGGCTC
ATTCGACTTTGCATTTCCACTGTCGTGCTGCCCAAGGAGGACTCCTGTTCAGATAGCGAT
GCTGGCTGTGCAGCAGGGAGCACCTACATGCCGTCCCCCATGCGACTGGAGGCCTTACAG
GTGTTGGCTCATCTGGCAAAGGGCTACTTTTCAGTGGCTCAGGGCTACTTGATGGAGCTT
GGAGAGGTGATTTGCAAGTGCATGGGGGAAGCGGATCCTTCTATTCAGCTTCATGGAGCA
AAGCTTCTGGAAGAACTGGGTACAGGCTTAATACAACAATACAAACCAGATTCTACCCTA
GCACCTGAACAGAGAGTGCCCGTCACCTTGGTGGTGCTCTTCTGGACCATGATGCTGAGC
GGCCCTTTACCCAGAGCCTTGCAGAATGCAGAGCACCCGACTCTGCAGGCCAGCGCCTGC
GATGCCCTGTCTTCCATCCTGCCAGAAGCCTTCAGCACGCTGCGGAGCGACTGGCAGATC
CTGTGCATCACTGTGCTGCTTGGGCTGAACGACAGCAAGAACCGTTTAGTGAAAGCGGCA
GCCTCGCGGGCCCTCGGCGTCTACGTGCTTTTCCCCTGCCTCAGACAGGATGTCATATTT
GTTGCAGACACTGCAAATGCAATATTGATGTCACTTCAAGACAAGTCTCTGAATGTCCGA
GCCAAAGCAGCCTGGTCCCTGGGCAACCTGACAGACACTCTGATTGTCAACATGGAAACA
CCAGACCCCAGTTTCCAGGAAGAGTTCTCTGGCCTCCTGCTCTTGAAGATGTTGCGATCA
GCTATAGAAGCTTCCAAGGATAAAGACAAGGTAAAAAGTAATGCAGTCCGGGCCCTTGGA
AATTTGCTTCATTTTCTACAACCATCTCATATAGAAAAACCCCAATTTGCTGAAATCATT
GAGGAGTCTATCCAGGCCTTAATCTCTACCGTTCTGATTGAGGCTGCCATGAAAGTCCGA
TGGAATGCTTGTTATGCTATGGGAAATGTGTTTAAAAACCCTGCTCTTCCATTAGGAACA
GCTCCATGGACCTCCCAGGCCTACAATGCCCTGACATTGGTTGTGACATCATGCAAGAAT
TTCAAAGTGCGCATCAGATCTGCCACCGCCCTCTCCATCCCGGGCAAGAGAGAACACTAT
GGGTCTGTTGACCAGTACGCTCAGATCTGGAATGCATTGGTCACTGCCTTGCAGAAGAGT
GAAGACACCACAGACTTCTTGGAATTCAAGTACTGTGCCAGCTTACGGACCCAAATCTGC
CAGGCGCTGGTTCACCTCTTGAGCTTGGCCAGTGCCTCAGACCTGCCTTGCATCCAAGAA
ACCCTTGAGTTGAATGGGGACATGGTCCAGTCCTATTTCCTACAGTTTTTAAAATCGGGA
GCAGAGGGAGATGACACTGGAGCACCCCACAGCCCACAGGAAAGAGACCAGATGGTCAGA
ACGGCCCTGGAGCACATC
>MyLu|XM_006101906.3_cds_XP_006101968.2_1
TTGGGCGGGCCGCCGCGAGAGGCGCCGCGGGAGCTGCCCCGAGAGCAGGGCGCTGGCTTC
CGCCGCCTGTCGGCCCGGCTGCGCGCCCTGCGCCCGGATGACAGCAGCGCCGCCCGCACC
GAGATCCACCTGCTCCTGGACCAGCTCATCTCCGAGAACTACGGCGCGGGCGGCGGCGTG
GCCCCGGAGGATGTCAGTACTCTTCTTGTCCAAGCTTGCCGACTGGTGCCTCTTAATCAG
AATCATCTTGTCAGCAAAGTGTCTCAGCTTACCCACCATTTACTTAACACATTACAGGTG
ATAGTTGATGAGCGAAACCTGGATTTTCTGTTGGCGTATACAATTTCTGCAATTCAACAG
TGCAGCTCCTGGACACATGTGAAAATTCTTCAAGCCCTGGCAGCTCTGGTTTACGGCAAT
GGCTCAAGATGTCAAAAGTATCTCCCAGACTTATTAGGCAAGAGTGGACTCTTGATGAAG
TTGAGTGACTTGGCTCAGTCTGACCCTGAAGTTAGGAGAGCTGCAGTGCATTGTATGGCA
AACCTATGTCTCAGTGTGCCAGGACAGCCGTACTTGGAGGAGCCCTACCAGAATATCTGC
TTCCAAGCTTTCTTGACCATTTTACAGTCTCCAAAATCACCTGATATGGATGATATCACG
TTTTGCATGTTGTTACAAAATGCATTAAAAGGTATACAGTCTCTTCTAAATGGTGGGAAA
ATGAAATTGACACAGACGGATGAACTTGGAGCTCTTCTAGCTGTGCTCAAGAAATCCATG
TTTCATGGACTCCCCGGAATAAACATAGAGATGCCCACGGTATTATACCCGACTCCACTT
CCTCAGTATGATGGACGACCACCTGTCAAATTGCAACTACCAGAATCCAGTGCTTCTCGA
CCATCCAGTGGTGAAAGAGAAGCAGCCCCAGTTACTGGCTTGGGCAGAGCGAACCTGCAT
GAAGGGAGCACCCAGTCTCCCTCCTCCTTGGCTGTCCAGAGTTTGCGGTTAGATGGAAGT
GGA---ACTGCAGGAAAAGATGGAGTCTCCTCACCCTTCAGTTCTTCCGGTTGGAAAAGG
GTCAGCAGTAGTGACTCAGACTATTCTGATACTGAAGGAGGCATGCAGAGTAAAATGAGG
TCTTACCAAGCCAAAGTTCGCCAAGGAGCATTAGCTTGTTTTCTTTCTACTATAAAATCA
ATAGAAAAAAAAGTTCTTTATGGCTACTGGTCAGCCTTTGTTTCTGATACACCTGAGCTT
GGAAGCCCACAGTCTGTTTCCTTGATGACTCTTACATTAAAAGATCCTTCCCCAAAGACG
CGTGCCTGCGCTCTGCAAGCTTTGTCTGCCATCTTGGAAGGCTCAAAGCAGTTTCTTTCT
GTTGCTGAAGATACCAGTGACCACAGAAGGGCTTTCACTCCCTTCTCTGTCATGATCGCT
TCCAGTATCAGAGAGTTGCACAGATGTCTTTTGTTAGCGTTGGTGGCTGAGTCATCCTCA
CAGACCCTTACTCAGATCATTAAGTGCCTTGCAAATTTAGTATCAAATTCGCCTTATAAC
CGTCTGAAGCTCAGCCTGCTGACCAAAGTCTGGAACCAAATAAAGCCTTATGTCCGCCAC
AAAGACGTTAATGTCCGTGTGTCAAGTCTCACACTCTTGGGAGCCATAGTATCCACTCAC
GCACCTTTACCTGAAGTTCAGCTGCTTCTACAACAGCCCTGTTCTTCTGGACTCGGCAAT
AGCGATTCAGCAACCCCCCACCTCAGCCCCCCTGATTGGTGGAAGAAAGCCCCGGCAGGA
CCCTTTCTGGAAGAAGCATCAGTTAGCTCCCCCACGGGGTCTGCAGAGCCCTGCTGGCTC
ATTCGGCTTTGCATTTCCACTGTTGTGCTGCCCAAGGAGGACTCCTGTTCAGGTAGCGAT
GCTGGCTGTGCAGCAGGAAGCACCTATATGCCATCCCCCATGCGACTGGAGGCCTTACAG
GTGTTGGCTCATCTGGCAAAGGGCTACTTTTCCGTGGCTCAGGTCTACTTGATGGAGCTT
GCAGAGGTGATTTGCAAGTGCATGGGGGAAGCAGATCCTTCTATCCAGCTTCATGGAGCA
AAGCTTCTGGAAGAACTGGGTACAGGCTTAATACAACAGTACAAGCCAGATTCCAGCCTA
GCACCTGAACAGAGAGTGCCCGTCACCTTGGTGGTGCTCTTCTGGACTATGATGCTGAGC
GGCCCTTTACCCAGAGCCCTGCAGAACGCAGAGCACCCGACTCTGCAGGCCAGCGCCTGC
GACGCCCTGTCGTCCATCCTGCCAGAAGCCTTCAGCAGCCTGCGGAGTGACTGGCAGATC
CTGTGCATCACAGTGCTGCTTGGGCTGAACGACAGCAAGAACCGTTTAGTGAAAGCTGCA
GCCTCACGGGCCCTCGGAGTCTACGTGCTTTTTCCCTGTCTCAGACAGGATGTCATATTT
GTTGCAGACACAGCAAATGCAATATTGATGTCACTTCAAGACAAGTCTCTGAATGTCCGG
GCCAAAGCAGCCTGGTCCCTGGGCAACCTGACAGACACTCTGATTGTCAACATGGAAACA
CCAGACCCCAGTTTCCAGGAAGAGTTCTCTGGCCTCCTGCTCTTGAAGATGTTGCGATCA
GCTATAGAAGCTTCCAAGGATAAAGACAAGGTTAAAAGTAATGCAGTCCGGGCCCTTGGA
AATTTGCTTCATTTTCTACAACCATCTCATATAGAAAAACCCCAATTTGCTGAAATCATT
GAGGAGTCTATCCAGGCCTTGATCTCTACTGTTCTGATTGAGGCTGCCATGAAAGTCCGA
TGGAATGCTTGTTATGCTATGGGAAATGTATTTAAAAATCCTGCTCTTCCATTAGGAACA
GCTCCGTGGACCTCCCAGGCCTACCATGCCCTGACATCGGTTGTGACATCATGCAAGAAT
TTCAAAGTGCGCATCAGGTCTGCCACCGCCCTTTCCGTCCCAGGCAAGAGAGAACACTAT
GGGTCTGTGGACCAGTATGCTCAGATCTGGAACGCATTGGTCACTGCCTTACAGAAGAGT
GAAGACACCACAGACTTCTTGGAATTCAAGTACTGCGCCAGCTTACGGACCCAAATCTGT
CAGGCGCTGCTTCACCTCTTGAGCTTGGCCAGTGCCTCAGACCTTCCTTGCATCAAAGAA
ACCCTTGAATTGAATGGGGACATGGTCCAGTCCTATTTCCTACAGTTTTTAAAATCAGGA
GCAGAGGGAGATGACACTGGAGCACCCCACAGCCCACAGGAAAGAGACCAGATGGTCAGA
ACGGCCCTGGAGCAC---
>PhDi|XM_028520699.1_cds_XP_028376500.1_1
CTGGGCGGGTCGCCGCGAGAGGCGCCGCGGGAGCTACCCCGAGAGCTGGGCACTGGGTTC
CGCCGCCTGTCGGCCAGGCTCTGCGCCTTGCGCCCGGATGACAGCAGCTCCTCCCGCACC
GAGATCCACCTGCTCTTGGACCAGCTCATCTCCGAGAACTACAGCGAGGGCGGCGGCGTG
GCCCCGGAGGAGGTCAGCACTCTTCTCGTCCACGCTTGTCGGCTGGTGCCTCTCGGTCAG
AACCATCTCGTCAGCAAAGTGTCTCAGCTTATCCACCATTTACTTAACACGTTACAGGTG
ATCGTGGATGAGCAGAACCTGGACTTCCTGCTGGCGTACGCGGCGTCCGCCCTCCGGCAG
TGCAGCTGCTGGACGCACGTGAAGGTGCTCCAGGCCCTGGCGGCGCTGGTTTACGGCAAC
GGCTCCAAGTGCCAGAAGTACCTCCCAGACTTACTGGGCAAGGGCGGACTCTTGGTGAAG
TTGAGCGACTTGGCCCAGCCGGACCCCGAGGTTCGGAGGGCGGCAGTGCACTGCATGGCG
AACCTGTGTCTCAGTGTGCCCGGACAGCCGTACTTGGAGGAGCCCTACCAGAACATCTGC
TTCCAGGCTTTCTTGACCACGTTACAGTCTCCAAAGTCGCCTGACATGGACGATATCACG
TTCTGCATGTTGTTACAAAATGCCTTAAAAGGTATTCAGTCTCTTCTAAACGGCGGGAAG
ATGAAGCTGACACAGACCGAGGAGCTGGGCGCCCTCCTGGCTGTGCTGAAGAAATCCATG
TTCCACGGGCTCCCCGGAATACACGTAGAGATGCCCGCGGTGCTGTACCCGACCCCGCTT
CCGCAGTACGACGGGCGGCCGCCCGCCAGGCTGCAGCCCAGCGAGCCCAGCGCTTCCCGG
CCGTCCGGTGGAGAAAGAGAAGCGGCCCCAGGCGCCGGCTCGGGCCGAGCGAGCCTGCAG
GAGCGGGGCGCACAGCCTCCCTGCCCCCTGGGTGTTCCGGGCTCGCCGTTCCAGGGGAGC
GGAGCTGCCGCGGGGCAGGACCCAGTGCCCTCGCCCTTCAGCTCCTCCGTGTGGAAGCGG
GTCAGCAGCAGCGAGTCGGACTACTCCGACGCCGAGGGAGGCATGCAGAGTAAAATGAGG
TCCTACCAAGCCAAAGTTCGCCAGGGAGCGCTAGCGTGCTTTCTGTCCACGGTGAAGTCC
ATAGAGAAGAAGGTCCTGTACGGCTACTGGTCCGCCTTCGTGTCCGACACGCCCGAGCTC
GGGAGCCCGCAGTCCGTCTCCCTGATGACGCTCACGCTGAAGGACCCCTCCCCGAAGACG
CGTGCCTGCGCCCTGCAAGCCTTGTCTGCCATCTTGGAGGGCTCCAAGCAGTTTCTCTCC
GTTGCCGAGGACACCAGCGACCACAGGAGGGCCTTCACGCCCTTCTCCGCCATGGTCGCG
TCCAGCGTCCGAGAGCTGCACCGGTGCCTCCTGCTGGCGCTGGTGGCGGAGTCGTCCTCG
CAGACCCTCACTCAGATCATTAAGTGCCTTGCGAATTTAGTGTCCAACTCGCCTTACAAC
CGACTGAAGCTCAGCCTGCTGACCAAAGTCTGGAACCAAATAAAGCCTTACATCCGCCAC
AAAGATGTTAATGTCCGTGTGTCCAGTCTCACACTCTTGGGAGCCATAGTGTCCACTCAC
GCACCCCTGCCTGAAGTCCAGCTCCTTCTGCAGCAGCCCTGCTCCTCCGGGCTCGGCAAC
AGCAACTCCGCAACTCCCCACCTGTGCCACCCTGACTGGTGGAAGAAGGCCCCCTCAGGA
CCCTTCCTGGAAGACGCGTCAGCCGGCTCCCCAGCGGGGTCCTCGGAGCCCTGCTGGCTC
ATCCGACTCTGCATTTCCACGGTCGTGCTGCCCAGGGAGGGCTGCTGCGCGGGCGGCGAC
GCCGGCTCTGCGGCGGGAAGCGCCCACGTGCCATCCCCCATGCGCCTGGAGGCCTTGCAG
GTGCTGGCCCACCTGGCGAGGGGCTACTTCTCCGTGGCTCAGGTCTACCTGATGGAGCTT
GGAGAGGTGATCTGCAAGTGCATGGGGGAAGCAGATCCGTCCATTCAGCTCCACGGAGCG
AAGCTTCTGGAAGAGCTGGGCACAGGCATCATACAGCAGTACAAGCCCGACTCGCCCCTC
GCCCCCGGCCAGAGAGTGCCCGTCGCCTTGGTGGTGCTGTTCTGGACCGCGATGCTGAGC
GGCCCGCTGCCCCGGGCCCTGCAGAACTCCGAGCACCCGACGCTGCAGGCCAGCGCCTGC
GATGCCCTGTCGTCCATCCTGCCGGACGCCTTCAGCAGCCTGCCGAGCGACTGGCAGATC
CTGTGCATCACGGTGCTGCTCGGGCTGAACGACAGCAAGAACCGCCTCGTGAAAGCCGCC
GCCTCGCGGGCCCTGGGCGTCTACGTGCTTTTCCCCTGCCTCAGACAGGACGTCATCTTC
GTGGCGGACACGGCGAATGCGATACTGATGTCGCTTCAAGACAAGTCCCTGAACGTGCGA
GCCAAGGCGGCCTGGTCCCTGGGCAACCTGACCGACACTCTGATCGTCAACATGGACACC
CCAGACCCCAGTTTCCAGGAGGAGTTCTCCGGTCTCCTGCTCTTGAAGATGCTGCGGTCG
GCTATAGAAGCATCCAGAGACAAGGACAAGGTGAAAAGCAACGCGGTCCGGGCCCTGGGA
AACCTGCTCCACTTCCTGCAGCCGTGCCACATGGAGAAGCCCCGGTTCGCCGAGATCGTG
GAGGAGTCCGTCCAGGCCCTGATCTCGGCCGTGCTGACCGAGGCCGCCATGAAAGTCCGA
TGGAACGCCTGCTACGCCATGGGGAACGCGTTCAAGAACCCCGCTCTTCCGCTGGGAACG
GCCCCGTGGACCTCCCAGGCCTACCACGCGCTGACCTCGGTGGTGACCTCGTGCAAGAAC
TTCAAGGTGCGCATCAGGTCGGCCGCCGCCCTGTCGCTCCCGGGCAGGAGAGAGCACTAC
GGGCCGGCCGGCCAGTACGCGCAGATCTGGCGGGCGCTGGTCACCGCCCTGCAGAGGAGC
GAGGACACCACGGACTTCCTGGAATTCAAGTACTGCGCCAGCCTCCGGACCCAGATCTGC
CAGGCGCTGGTTCACCTCTTGAGCCTGGCCGGCGCCCCGGACCTGCCCTGCATCGGGGAG
TCCCTGGAGGTGAACGGGGACATGGTCCAGCCCTACATTCTGCAGTTTTTAAAATCGGGC
GCAGAGGGAGATGACAGCGGAGCCCCCCACGGCCCGCAGGGAAGGGACCAGATGGTCAAA
ACAGCCCTGGAGCAC---
>PtVa|XM_011379372.2_cds_XP_011377674.1_1
TTGGGCGGGTCGCCCCGGGAGGCGCCGCGGGAGCCACCCCACGAGCTGGGCACTGGGTTC
CGCCGCTTGTCGGCCAGGCTCTGCGCCTTGCGTCCGGATGACAGCAACTCCGCACGCACC
GAGATCCACCTGCTCCTAGACCAGCTCATCTCCGAGAACTACAGCGAGGGCGGCGACGTG
GCACCGGAGGACGTCAGTGCTCTTCTAGTCCAAGCTTGCCGACTGGTGCCTCTTAATCAG
AATCATCTTGTCAGCAAAGTGTCTCAGCTTATCCACCACTTACTTAACACATTACAGGTA
ATTGTTGATGAACAGAACCTGGATTTCCTGTTGGCGTATACAATTTCTGCTCTTCAACAA
TGCAGTTCCTGGACACATGTGAAAATTCTTCAAGCTCTGGCAGCTCTGGTTTACTGCAAT
GGCTCAAAATGTCAGAAGTACCTCCCAGACTTGTTAGGCAAGAGCGGACTCTTGATGAAG
TTGAGTGACTGGGCTCAGTCCGACCCTGAAGTTAGGCGAGCTGCAGTGCATTGTATGGCA
AACTTATGTCTCAGTGTGCCAGGACAGCCGTACTTGGAGGAGCCCTACCAAAATATTTGC
TTCCAAGCTTTCTTGACCACTTTACAGTCTCCAAAATCATCTGATATGGATGATATCACG
TTTTGCATGTTGTTACAAAATGCTTTAAAAGGTATACAGTCTCTTTTAAATGGTGGGAAG
ATGAAATTGACACAGACTGATGACCTTGGAGCTCTTCTAGCGGTGCTAAAGAAATCCATG
TTTCATGGACTCCCTGGAGTAAACATAGAGATGCCCACGGTATTGTACCCCACTCCACTA
CCTCAGTATGATGGGCGACCACCTGTCAAACCGCAGCAATTAGAATCCAGCGCTTCTCGA
CCATCCAGTGGTGAAAAAGAAGCAGCCCCGGTCACTGGCCTGGGCAGAGTAAACCTGCAT
GAAGGGACCACTCAGCGTCTCTCCTCCCTGGGTGTCCAGAGTTTGTCATTAGATGGAAGT
GGA---GCTGCAGGAAAAGATCGAGTCTCTTCACCCTTCAGCTCTCCCAGTTGGAAAAAG
CTCAGCAGCAGTGAGTCAGATTATTCTGATGCTGAAGGAGGCCTGCAGAGTAAAATGAGG
TCTTACCAAGCCAAAGTTCGCCAAGGAGCATTAGCTTGTTTTCTTTCAACTATAAAATCA
ATAGAAAAAAAAGTTCTTTATGGTTACTGGTCAGCCTTTGTTCCTGATACACCTGAGCTG
GGAAGCCCACAGTCTGTCTCCTTGATGACTCTTACATTGAAAGATCCTTCGCCAAAGACA
CGTGCCTGTGCTCTACAAGTTTTATCTGCCATCTTGGAAGGCTCAAAGCAATTTCTTTCT
GTTGCCGAAGATACCAGTGACCACAGAAGGGCTTTTACTCCCTTCTCTGTAATGATTGCT
TCCAGCATCAGAGAGTTGCACAGATGTCTTTTGTTGGCTTTGGTGGCCGAGTCATCCTCA
CAGACCCTTACTCAGATAATTAAGTGCCTTGCAAATTTAGTATCAAATTCACCTTACAAC
CGTCTGAAACTCAGCCTGTTGACCAAAGTCTGGAACCAAATAAAGCCTTACATCTGCCAC
AAAGATGTTAATGTTCGTGTGTCAAGCCTCACGCTCTTAGGAGCCATAGTGTCCACACAT
GCCCCTTTACCTGAAGTCCAGCTGCTTTTACAACAGCCCTGTTCTTCCGGACTCGGCAAT
AGCAATTCAGCAACTCCTCACCTCAGCCCTCCTGATTGGTGGAAGAAAGCCCCCTCAGGA
CCCTTTCTGGACGAAGCATCAATTAGTTCGCCAAAGGGGTCTTCAGAACCCTGCTGGCTC
ATTCGACTTTGCATTTCCACTGTTGTACTTCCCAGGGAGGATTCCTGTTTGGGTCTTGAT
GCTGGTTCTGCAGCAGGAAGCACCTACGTACCATCCCCTATGCGATTGGAGGCCTTACAG
GTATTGGCTCATCTGGCAAGGGGCTACTTTTCAGTGGCTCAGGTATACCTGATGGAGCTT
GGAGAGGTGATTTGCAAGTGCATGGGGGAAGCAGATCCATCCATTCAGCTTCATGGAGCA
AAGCTTCTGGAAGAACTGGGTACAGGCTTAATTCAACAGTATAAACCAGATTCTACCATA
GCACCTGATCAGAGAGTGCCAGTCACCTTGGTGGTGCTGTTCTGGACTATGATGCTGAAT
GGTCCTTTACCCAGAGCCCTGCAGAATTCAGAGCACCCGACTCTGCAGGCGAGTGCCTGT
GACGCCCTGTCTTCCATCTTGCCAGAAGCCTTCAGCAGTCTGCCGAGTGACTGGCAGATC
CTGTGCATCACGATGCTGCTTGGGCTGAACGACAGCAAGAATCGTTTAGTGAAAGCTGCG
GCTTCGCGGGCCCTTGGAGTCTATGTGCTTTTCCCCTGTCTCAGACAGGATGTCATATTT
GTTGCAGACACAGCAAATGCAGTATTGATGTCACTTCAAGACAAGTCTCTGAATGTCCGG
GCCAAAGCAGCCTGGTCTCTGGGCAACCTGACAGACACTCTGATTGTTAACATGGAAACA
CCAGATCCAAGTTTCCAGGAAGAGTTCTCTGGGCTCCTGCTCTTGAAGATGTTGCGATCG
GCTATAGAGGCATCCAAGGATAAAGACAAGGTGAAAAGTAATGCAGTCCGGGCCCTTGGA
AATTTGCTTCATTTTCTGCAGCCATCTCATATAGAAAAACCCAGATTTGCTGAAATTATT
GAGGAGTCTATCCAGGCCTTAATTTCTACTGTTCTAATTGACGCTGCCATGAAAGTCCGA
TGGAATGCTTGTTATGCAATGGGAAATGTATTTAAAAATCCTTCTCTTCCATTAGGAACA
GCCCCATGGACCTCCCAGGCCTACAACGCCCTGACGTCGGTTGTGACATCATGCAAGAAC
TTCAAAGTGCGCATCAGATCTGCCACTGCCCTATCCATCCCGTGCAAGAGAGAGCACTAT
GGGTCTGTTGACCAGTATGCTCAGATCTGGAATGCACTGGTCACTGCCTTACAGAAGAGC
GAAGACACCACAGACTTTTTGGAATTCAAGTACTGTGCTAGCCTACGGACCCAAATCTGC
CAGGCACTGATTCACCTCTTGAGCTTGGCCAGTGCCTTAGACCTGCCCTGCATCCAGAAA
ACCCTTGAAGTGAATGGAGACATGGTCCAGTCCTATATCCTACAGTTTTTAAAATCAGGA
GCAGAGGGAGATGATACCGGAGCACCCCACAGCCCACAGGAAAGAGACCAGATGATCAAA
ACGGCCCTGGAGCAC---
>RhFe|XM_033091266.1_cds_XP_032947157.1_1
CTGGGCGGGCCGCCGCGGGAGTTGCCGCTGGAGCTACCTGGCGAGCAGGGCAGGGGGTTC
CGCCGCCTGTCGGCCAGGCTCTGCGCCCTGCGGCCGGATGACAGTAGCTCCGCGCGCACC
GAGATCCACCTGCTCTTAGACCAGCTCATCTCCGAGAACTACAGCGAGGGCGGCGGCGTG
GCCCCGGAGGATGTCAGTACACTTCTTGTCCAAGCTTGCCGACTGGTGCCTGTTAATCAG
AATCATCTTGTCAGCAAAGTGTCTCAGCTTATCCACCATTTACTTAACACATTACAGGTA
ATTGTTGATGAACAGAACCTGGATTTCCTGTTGGCGTATACGATTTCTGCTCTTCAACAG
TGCAGCTCCTGGACACACGTGAAAATTCTTCAAGCCCTGGCAGCTCTGGTTTACTGCAAT
GGCTCCAAATGTCAAAAGTACCTCCCAGACTTACTAGGCAAGAGCGGACTCTTGATGAAG
TTGAGTGACTCGACTCAGTGTGACCCAGAAGTTAGGAGAGCTGCGGTGCACTGTATGGCA
AACGTATGTCTCAGTGTACCAGGACAGCCGTACTTGGAGGAGACCTACCAGAATATCTGC
TTCCAAGCCTTCTTGACCACTTTACAGTCTCCAAAATTGTCTGACATGGATGATATCACA
TATTGTATGTTGTTACAAAATGCATTAAAAGGTATACAATCTCTTCTAAATGGTGGGAAG
ATGAAACTGACACAGACTGATGAACTTGGAGCTCTCCTAGCTGTGCTAAAGAAATCGATG
TTTCATGGACTCCCTGGAGTAAACATAGAGATGCCCAAAGTGTTATATCCCACTCCGCTT
CCTCAGTATGATGGGCGGCCACCTGTCAAACCACAGCAATCAGAATCCAGCACTTCTCGC
CCATCCAGTGGTGAAAGAGAAGCGGCCCCAGTCACTGGCTTGGGCAGAGTGAACCTGTAT
GAAGGGAACACTCAGTGTGTCTCCTCCCTGGGTGTCCAGAGTTTCCCATTGGATGGAAGT
GGA---GCTGCAGGAACAGATCGAGTCTCCTCAGCCTTCAGTTCTTCCAGCTGGAAAAGG
ATCAGCAGCAGTGAGTCAGACTATTCTGATGCTGAAGGAGGCATGCAGAGTAAAATGAGG
TCTTACCAAGCCAAAGTTCGCCAAGGAGCATTAGCTTGTTTTCTTTCTACTATAAAATCA
ATAGAAAAAAAAGTTCTTTATGGCTACTGGTCAGCCTTTGTTCCTGATACACCTGAGCTC
GGAAGCCCACAGTCTGTTTCCTTGATGACTCTTACGTTAAAAGATCCTTCCCCAAAGACG
CGTGCCTGCGCTCTGCAAGTTTTATCTGCCATCTTGGAAGGCTCAAAGCAGTTTCTTTCT
GTTGCTGAAGATACCAGTGACCACAGAAGGGCTTTTACTCCCTTCTCTGTCATGATTGCT
TCCAGCATCAGAGAGTTGCACAGATGCCTTTTGTTAGCTTTGGTGGCCGAGTCGTCCTCA
CAGACCCTCACTCAGATAATTAAGTGCCTTGCAAATTTAGTATCAAATTCACCTTATAAC
CGTCTGAAACTCAGCCTGCTGACCAAAGTCTGGAACCAAATAAAGCCTTATATCTTCCAC
AAAGACGTTAATGTTCGTGTGTCAAGTCTCACACTCTTTGGAGCTATAGTATCTACTCAT
GCACCTTTACCTGAAGTCCAGCTACTTTTACAACAGCCCTGTTCTTCCGGACTCGGCAAT
AGCAATTCAGCAACTCCTCACCTCAGCTCTCCTGATTGGTGGAAGAAAGCTCCTTCAGGA
CCCTTTTTGGAAGAAGCATCAGTTAGCCCACCAAAGGGGTCTTCAGAGCCCTGCTGGCTC
ATTCGACTTTGCATTTCCATTGTTGTACTTCCCAAGGAGGATTGCTGCTTGAGTATTGAT
GCCACGTGTGTAGCAGGAAGCTCCTATGTACCATCCCCCATGCGATTGGAGGCCTTACAG
GTATTAGCTCATCTGGCAAGGGGCTACTTTTCAGTGGCTCAGGTCTACCTGATGGAGCTT
AGAGAGGTGATTTGCAAATGCATGGGGGAAGCAGATCCATCTATTCAGCTTCATGGAGCA
AAGCTTCTGGAAGAACTGGGTACGGGCTTAATACAACAGTATAAACCCGATTCTACCACA
GCACCTGATCAGCGAGTGCCAGTCGCCGTGGTGGTGCTGTTCTGGACTGTGATACTGAGT
GGTCCTTTACCCAGAGCCCTGCAGAACTCCGAGCACCCGACTCTGCAGGCCAGCGCCTGT
GACGCCCTGTCGGCCATCTTGCCGGAAGCCTTCGGCAATCTGCCGAGCGACTGGCAGGTC
CTGTGCATCACGATGCTGCTTGGGCTAAACGACAGCAAGAACCGTTTAGTGAAGGCTGCG
GCCTCGCGGGCCCTTGGAGTCTACGTGCTTTTCCCCTGTCTCAGACAGGATGTCATATTT
GTTGCAGACACAGCAAATGCTGTATTGATGTCACTTCAAGACAAGTCTCTGAATGTCCGG
GCGAAAGCAGCCTGGTCCCTGGGCAACCTGACAGACACTCTGATTGTTAACATGGAAACA
CCAGACCCAAGTTTCCAAGAAGAGTTCTCTGGTCTCCTGCTCTTGAAGATGTTGCGATCA
GCTATAGAAGCAACCAAGGATAAAGACAAGGTAAAAAGTAATGCAGTTCGGGCCCTTGGA
AATTTGCTTCATTTTCTGCAGCCATCTCATATAGAAAAACCCATATTTGCTGAAATCATT
GAGGAGTCTATCCAGGCCTTAATTTCTACTGTTCTAATTGAGGCTGCCATGAAAGTCCGA
TGGAATGCTTGTTATGCAATGGGAAATGTATTTAAAAATCCTGCTCTTCCGTTAGGCACA
GCCGCGTGGACCCCCCGGGCCTACAACGCCCTCACGTCAGTCGTGACCTCGTGCAAGAAC
TTCAAAGTACGCATCCGCTCTGCCACTGCCCTCTCCATCCCGGGCAAGAGAGAGCACTAC
GGGCCCGTTGACCAGTACGCGCAGATCTGGAACGCCTTGGTCACCGCCTTGCAGAAGAGC
GAAGACACCACGGACTTCTTGGAATTCAAGTACTGTGCCAGTCTGCGGACCCAAATCTGC
CAGGCGCTGCTTCACCTCCTGAGCTTGGCCAGTGCCTTAGACCTGCCCTGCATCAGAGAA
ACTCTTGAATTGAATGGAGACATGATTCAGTCCTATATGCTACAGTTTTTAAAATCAGGA
GCAGAGGGAGATGACACGGGAGCCCCCCACAGCCCGCAGGAGAGAGACCAGATGGTCAGA
GCAGCCCTGGAGCAC---
>RoAe|XM_016131426.1_cds_XP_015986912.1_1
TTGGGTGGGTCGTCCCGGGAGGTGCCGCGGGAGCCACCCCACGACCTAGGCACTGGGTTC
CGCCGCTTGTCGGCCAGGCTCTGCGCCTTGCATCCGGATGACAGCAACTCCGCACGCACC
GAGATCCACCTGCTCCTAGACCAGCTCATCTCCGAGAACTACAGCGAGGGCGGCGACGTG
GCCCCGGAGGACGTCAGTACTCTTCTTGTCCAAGCTTGCCGACTGGTGCCTCTTAATCAG
AATCATCTTGTCAGCAAAGTGTCTCAGCTTATCCACCATTTACTTAACACATTACAGGTG
ATTGTTGATGAACAGAACCTGGATTTCCTGTTGGCGTATACGATTTCTGCTCTTCAACAG
TGCAGTTCCTGGACACATGTGAAAATTCTTCAAGCTCTGGCAGCTCTGGTTTACTGCAAT
GGCTCAAAATGTCAGAAGTACCTCCCAGACTTGTTAGGCAAGAGTGGACTCTTGATGAAG
TTGAGTGACTGGGCTCAGTCCGACCCTGAAGTTCGGCGAGCTGCAGTGCATTGTATGGCA
AACTTATGTCTCAGTGTGCCAGGACAGCCGTACTTGGAGGAGCCCTACCAAAATATTTGC
TTTCAAGCTTTCTTGACCACTTTACAGTCTCCAAAATCATCTGATATGGATGATATCACG
TTTTGCATGTTGTTACAAAATGCATTGAAAGGTATACAGTCTCTTTTAAATGGTGGGAAG
ATGAAATTGACACAGACCGATGACCTTGGAGCTCTTCTAGCAGTGCTAAAGAAATCCATG
TTTCATGGACTCCCTGGAGTAAACATAGAGATGCCCACGGTATTGTACCCCACTCCGCTA
CCTCAGTATGATGGGCGACCACCCGTCAAACCGCAGCAATCAGAATCCAGCACTTCTCGA
CCATCTAGTGGTGAAAAAGAAGCAGCCCCGGTCACTGGCTTGGACAGAGTAAACCTGCAT
GAAGGGAACACTCAGCGGCTCTCCTCCCTGGGTGTCCAGAGTTTGTCATTAGATGGAAGT
GGA---GCTGCAGGAAAAGATCGAGTGTCTTCACCCTTCAGCTCTCCCAGTTGGAAAAAG
CTCAGCAGCAGTGAGTCAGATTATTCTGATGCTGAAGGAGGCCTGCAGAGTAAAATGAGG
TCTTACCAAGCCAAAGTTCGCCAAGGAGCATTAGCTTGTTTTCTTTCTACTATAAAATCA
ATAGAAAAAAAAGTTCTTTATGGCTACTGGTCAGCCTTTGTTCCTGATACACCTGAGCTG
GGAAGCCCACAGTCTGTCTCCTTGATGACTCTTACATTGAAAGATCCTTCACCAAAGACG
CGTGCCTGTGCTCTGCAAGTGTTATCTGCCATCTTGGAAGGCTCAAAGCAGTTTCTTTCT
GTTGCCGAAGATACCAGTGACCACCGAAGGGCTTTTACTCCCTTTTCTGTAATGATTGCT
TCCAGCATCAGAGAGTTGCACAGATGTCTTTTGTTGGCTTTGGTGGCCGAGTCATCCTCA
CAGACCCTTACTCAGATAATTAAGTGCCTTGCAAATTTAGTATCAAATTCACCTTATAAC
CGTCTGAAACTCAGCCTACTGACCAAAGTCTGGAACCAAATAAAGCCTTACATCTGCCAC
AAAGATGTTAATGTTCGTGTGTCAAGCCTCACACTCTTAGGAGCCATAGTGTCCACTCAT
GCCCCTTTACCTGAAGTCCAGCTGCTTTTACAACAGCCCTGTTCTTCCGGACTCAGCAAT
AGCAATTCAGCAACTCCTCACCTCAGCCCTCCTGATTGGTGGAAGAAAGCCCCCTCAGGA
CCCTTTCTGGACGAAGCAGCAATTAGTTCACCAAAGGGGTCTTCAGAACCCTGCTGGCTC
ATTCGACTTTGCATTTCCACTGTTGTACTTCCCAGGGAGGATTCTTGTTTGGGTATTGAT
GCTGGCTCTGCAGCAGGAAGCACCTACGTACCATCCCCTATGCGATTAGAGGCCTTACAG
GTATTGGCTCATCTGGCAAGGGGCTACTTTTCAGTGACTCAGGTCTACTTGATGGAGCTT
GGAGAGGTGATTTGCAAGTGCATGGGGGAAGCAGATCCATCCATCCAGCTTCATGGAGCA
AAGCTTCTGGAAGAACTGGGTACAGGCTTAATTCAACAGTATAAACCAGATTGTACCATA
GCACCTGATCAGAGAGTGCCAGTCACCTTGGTGGTGGTGTTCTGGACTATGATGCTGAAC
GGTCCTCTACCCAGAGCCCTGCAGAATTCAGAGCACCCAACTCTGCAGGCGAGTGCCTGT
GATGCCCTGTCTTCCATCTTGCCAGAAGCCTTCAGCAGTCTGCCGAGTGACTGGCAGATC
CTGTGCATCACAATGCTGCTTGGGCTGAATGACAGCAAGAACCGTTTAGTGAAAGCTGCG
GCCTCACGGGCCCTTGGAGTCTATGTGCTTTTCCCCTGTCTCAGACAGGATGTTATATTT
GTTGCAGACACAGCAAATGCAGTATTGATGTCACTTCAAGACAAGTCTCTGAATGTTCGG
GCCAAAGCAGCCTGGTCTCTGGGCAACCTGACAGACACTCTGATTGTTAACATGGAAACA
CCAGACCCAAGTTTCCAGGAAGAGTTCTCTGGGCTCCTGCTCTTGAAGATGTTGCGATCG
GCTATAGAGGCGTCCAAGGATAAAGACAAGGTGAAAAGTAATGCAGTCCGGGCCCTTGGA
AATTTGCTTCATTTTCTGCAACCGTCTCATATAGAAAAACCCAGATTTGCTGAAATTATT
GAAGAGTCTATCCAGGCCTTAATTTCTACTGTTCTAATTGACGCTGCCATGAAAGTCCGA
TGGAATGCTTGTTATGCAATGGGAAATGTATTTAAAAATCCTTCTCTTCCATTAGGAACA
GCCCCATGGACCTCCCAGGCCTACAACGCCCTGACATCAGTTGTGACATCGTGCAAGAAC
TTCAAAGTGCGCATCAGATCTGCCACTGCCCTTTCCGTCCCGTGCAAGAGAGAGCACTAC
GGGTCCGTTGACCAGTACGCTCAGATCTGGAATGCACTAGTCACTGCCTTACAGAAAAGC
GAAGACACCACAGACTTTTTGGAATTCAAGTACTGTGCTAGCCTACGGACCCAAATCTGC
CAGGCGCTGATTCACCTCTTGAGCTTGGCCAGTGCCTTAGACCTGCCCTGCATCCAGAAA
ACCCTTGAAGTGAATGGAGACATGGTCCAGTCCTATATCCTACAGTTTTTAAAATCAGGA
GCAGAGGGAGATGACACTGGAGCACCCCACAGCCCACAGGAAAGAGACCAGATGGTTAAA
ACGGCCCTGGAACAC---
