# Supplementary material for: Positively selected genes in the hoary bat (Lasiurus cinereus) lineage: prominence of thymus expression, immune and metabolic function, and regions of ancient synteny
Source: PeerJ. 2022 Mar 17;10:e13130. doi: 10.7717/peerj.13130 (PMC8934532; doi:10.7717/peerj.13130)
Supplement: Supplemental Information 4 — Likely alignment errors have been manually deleted between conserved codons. Recovery of the original codon positions requires alignment to the original accessions in each orthogroup. [file peerj-10-13130-s004.zip › renamed.manual/OG0005235.manual.fas]

>EpFu|XM_008146604.2_cds_XP_008144826.1_1
ATGGCACCCCTAGGTGCCCAGTACAAACTGCTGGTTACCAAGATCAAGCACTTCCAGCTA
CAGACAAATGTTGCCTTTCACTTCACTGCCAGCCCCTCTCAACCTCAGTATTTTCTATAC
AAATTTCCTGAAGATGTGGACTCAGTTGTCATTAAAGTTGTATCTAAAGTGGCTTATCCA
TGTTCTGTTGTCTCTGTCCAGAATATCATGTGCCCAGTGTATGATCTTGACCACAATGTG
GAATTTAATGGTGTCTATCAGTCCATGACCAAGAAAGCTGCCATCACACTACAGAAGAAG
GATTTTCCAGGTGAGCAATTCTTCGTGGTGTTTGTGATAAAGCCTGAAGATTATGCTTGT
GGAGGATCTTTCTTCATCCAGGAAAAGAAGAACCAGACCTGGAATCTACAACGCACAAAG
AACCTTAAAGTGACCGTTGTTCCTTCCATTAAAGAATCCGTTTTTGTGAAATCCATTCTT
CTCAGCTTCCTCATCTTCTTCTCCTTCTATTTGGGATGCCTGCTGATTGCGTTTGTTCAT
TATATCCGGTTTCAGAGAAAATCCATTGACGGAAGCTTTGGTTCCAATGATGGCTCTGGA
ACTCTGGCGGTGTCACATCCCATTGCTGCCAGCACCCCCGAAGGGAGCAGCTACGGGGCA
ATAGATGAGTCAAGCTCCAGTCCCGGCAGGCAGATGTCCTCCTCTGATGGGGGGCAGCCA
TACCAGTCAGACTCGGACAGCTCCGTGGAGGAGAGTGACTTCGACACCATGCCAGACATT
GAGAGTGATAAGAACGTCATCCGGACCAAGATGTTCCTTTACCTGTCAGATCTGTCCAGG
AAGGACCGAAGAATCATCAGCAAAAAATATAAGATTTATTTTTGGAATATCATCACTATC
GCTGTGTTCTATGCACTACCTGTGATCCAGCTGGTCATCACCTACCAGACAGTGGTAAAC
GTCACTGGAAACCAGGATATCTGTTATTACAACTTCCTCTGTGCTCACCCCTTGGGCGTC
CTGAGTGCCTTCAATAACATTCTCAGTAACCTGGGGCACGTGCTCCTGGGCTTCCTCTTC
CTGCTGATAGTCTTGCGCCGGGACATTCTCCATCGAAGAGCCCTGGATGCCAAGGACATC
TTTGCCAAGGAGTATGGGATTCCCAAACACTTCGGTCTCTTCTATGCTATGGGCATCGCA
TTGATGATGGAAGGAGTGCTCAGTGCTTGTTACCACATCTGCCCTAATTACTCCAACTTC
CAATTTGATTTGGGGATTTTCCGGCGGGCTGCTATGGTGCTCTACACGGATTTCATCCAT
CAGTGCAGCCGGCCTCTGTACATGGACAGAATGGTGTTGCTCGTCGTGGGGAATCTGATT
AACTGGTCCTTCGCCCTCTTTGGCCTGATCTACCGGCCCAGGGACTTTGCCTCCTACATG
CTGGGCATCTTCATCGGTAACCTGCTGCTCTACCTGGCCTTTTACATCATCATGAAGCTC
CGCAGCTCCGAGAAGGTCCTCCCCATCCCGCTCTTCTGCATCGTGGCCACCGCGGTGGTG
TGGGCCGCTGCCCTGTATTTTTTCTTCCAGAATCTCAGCAGCTGGGAG
>HiAr|XM_019652225.1_cds_XP_019507770.1_1
ATGGCACCCCGGGGTGCCCAGTACAAACTGCTGGTTACCAGGATCAAGCACTTCCAGCTG
CAGACAAATGTTGCCTTTTACTTCACTGCCAGCCCCTCTCAACCTCAGTATTTTCTATAC
AAATTTCCTGAAGATGTGGACTCAGTTATTATTAAAGTTGTGTCTGAAGTGGCTTACCCA
TGTTCTGTTGTCTCAGTGCAGAATATCATGTGCCCAGTGTATGATCTAGACCACAATGTG
GAATTTAATGGTATCTATCAGTCCATGACCAAGAAAGCTGCCATCACACTCCAGAAGAAG
GATTTTCCCAGTGAGCAGTTCTTCGTGGTGTTTGTGATAAAGCCTGAAGATTATGCATGT
GGAGGATCTTTCTTCATCCAGGAAAAGGGGAACCAGACCTGGAATCTACAACGAACAAAG
AACCTTAAAGTGACCATTGTTCCTTCCATTAAAGAATCCATTTTTGTGAAATCCATTCTT
CTCAGCTTCTTCAGCTTTTTCTCCTTCTATTTGGGATGCCTGCTTGTTGTGCTTGTTCAT
TATATCAGGTTTCAGAGAAAATCCATCAATGGAAGCTTTGGTTCCACTGATGGCTCCGGA
AATATGGTGGCGTCACATCCCATTGCTGCCAGCACCCCTGAAGGGAGCAGTTATGGGGCA
ATAGACGAGTCAAGCTCCAGTCCTGGCAGGCAGGTATCGCCCTCTGAAGGTGGGCAGCCA
TGCCAGTCTGACACAGACAGCTCCGTGGAGGAGAGTGACTTCGACACCATGCCAGACATT
GAGAGTGATAAGAACATCATCCGGACCAAGATGTTCCTTTACCTGTCAGATCTATCCAGA
AAGGACCGAAGAATTGTCAGCAAAAAATATAAGATTTATTTCTGGAATATCACCACTATC
GCTGTGTTTTATGCACTACCTGTGATCCAGCTGGTCATCACCTACCAGACAGTGGTAAAT
GTCACTGGCAACCAAGACATCTGCTACTACAACTTCCTCTGTGCTCACCCCTTTGGCGTC
CTAAGTGCCTTCAACAACATTCTCAGTAACCTTGGCCACGTGCTCCTGGGTTTCCTCTTC
CTGCTGATAGTCTTGCGCCGGGACATTCTCCATCGAAGAGCCCTGGAAGCCAAGGACATC
TTTGCCATGGAGTATGGGATTCCCAAACACTTTGGTCTCTTCTATGCTATGGGCATCGCA
TTGATGATGGAAGGAGTGCTCAGTGCTTGTTACCACGTCTGCCCTAATTACTCCAACTTC
CAATTTGATTTGGGGATTTTCCGGCGGGCTGCTATGGTGCTCTACACAGACTGCATCCAG
CAGTGCAGCCGGCCTCTGTATATGGACAGAATGGTGTTGCTCATCGTGGGGAATCTGGTT
AACTGGTCTTTCGCCCTCTTTGGACTCATCTACCGACCCAGGGACTTTGCTTCCTACATG
CTGGGCATCTTCATCTGTAACCTGCTGCTCTACCTGGCCTTCTACATCATCATGAAGCTT
CGCAGCTCCGAGAAGGTCCTCCCCATGCCACTCTTCTGTATCGTCGCCACCGTTGTGGTG
TGGGCTGCCGCCCTCTATTTCTTCTTCCAGAATCTCAGCAGCTGGGAG
>LaCi|430-exonerate_protein2genome-gene-38.0-mRNA-1
ATGGCACCCTTAGGTGCCCAGTACAAACTGCTGGTTACCAAGATCAAGCACTTCCAGCTA
CAGACAAATGTTGCCTTTCACTTCACTGCCAGCCCCTCTCAACCTCAGTATTTTCTATAC
AAATTTCCTGAAGACGTGGACTCAGTTATCATTAAAGTTGTATCTAAATTGGCTTATCCA
TGTTCTGTTGTCTCTGTCCAGAATATCATGTGCCCAGTGTACGATCTTGACCACAATGTG
GAATTTAATGGTGTCTATCAGTCCATGACCAAGAAAGCTGCCATCACACTACAGAAGAAG
GATTTTCCAGGTGAGCAGTTCTTCGTAGTGTTTGTGATAAAGCCTGAAGATTATGCTTGT
GGAGGATCTTTCTTCATCCGGGAAAAGAAGAACCAGACCTGGAATCTACAACGAACAAAG
AACCTTAAAGTGACCATTGTTCCTTCCATTAAAGAATCCGTTTTTGTGAAATCCANNNNN
NNNNNNNNNNNNNNNNNNNNNNNNNNNNATTTGGGATGCCTGCTGATTGCGTTTGTTCAT
TATATCCGGTTTCAGAGAAAATCCATTGATGGAAGCTTTGGTTCCAATGATGGCTCTGGA
ACTCTGGCGGTGTCACATCCCATTGCTGCCAGCACCCCGGAAGGGAGCAGCTATGGGGCA
ATAGATGAGTCAAGCTCCAGTCCCGGCAGGCAGATGTCCTCCTCTGATGGGGGGCAGCCA
TACCATTCAGATTCGGACAGCTCCGTGGAGGAGAGTGACTTCGACACCATGCCAGACATT
GAGAGTGATAAGAACGTTATCCGGACCAAGGTATTCCTTTACCTGTCAGATCTGTCCAGG
AAAGACCGGAGAATCGTCAGCAAAAAATATAAGATTTATTTTTGGAATATCATCACTATC
GCTGTGTTCTATGCACTACCTGTGATCCAGCTGGTCATTACCTACCAGACAGTGGTAAAT
GTCACTGGAAACCAGGACATCTGTTATTACAACTTCCTCTGTGCTCACCCCTTGGGCGTC
CTGAGTGCCTTCAATAACATTCTCAGTAACCTGGGGCATGTGCTCCTGGGCTTCCTCTTC
CTGCTGATAGTCTTGCGCCGGGACATTCTTCATCGAAGAGCCCTGGATGCCAAGGACATT
TTTGCCAAGGAGTATGGGATTCCCAAACACTTTGGTCTCTTCTATGCTATGGGCATCGCA
TTGATGATGGAAGGAGTGCTCAGTGCTTGTTACCACATCTGCCCTAATTACTCCAACTTC
CAATTT---TTGGGGATTTTCCGGCGGGCTACTATGGTGCTCTACACGGATTTCATCCAT
CAGTGCAGCCGGCCTCTGTACATGGACAGAATGGTGTTGCTCATTGTGGGGAATCTGATT
AACTGGTCCTTCGCCCTCTTTGGACTGATCTACCGGCCCAGGGACTTTGCCTCCTACATG
CTGGGCATCTTCATCGGTAACCTGCTGCTCTACCTGGCCTTTTACATCATCATGAAGCTC
CGCAGCTCCGAGAAGGTCCTCCCCATCCCGCTCTTCTGCATCGTGGCCACCGCGGTGGTG
TGGGCTGCCGCCCTATATTTTTTCTTCCAGAATCTCAGCAGCTGGGAG
>MyLu|XM_023758708.1_cds_XP_023614476.1_1
ATGGCACCCCTAGGCGCCCAGTACAAACTGCTGGTTACCAGGATCCAGCACTTCCAGCTA
CAGACAAATGTTGCCTTTCACTTCACTGCCAGCCCCTCTCAACCTCAGTATTTTCTATAC
AAATTTCCTGAAGATGTGGACTCAGTTATCATTAAAGTTGTATCTAAAGTGGCTTATCCA
TGTTCTGTTGTCTCCGTCCAGAATATCATGGGT---------------------------
------------------------------------------------------------
------------------------------------------------------------
------------------------------------------------------------
------------------------------------------------------------
------------------------------------------------------GTGTGG
ATTTTATGGTTTCAGAGAAAATCCATTGATGGAAGCTTTGGTTCCAATGATGGCTCTGGA
ACTCTGGCGGTGTCACATCCCATTGCTGCCAGCACCCCCGAAGGGAGCAACTATGGGGCA
ATAGATGAGTCGAGCTCCAGTCCCGTCAGGCAGATGTCCTCCTCTGATGGGGGGCAGCCG
TACCAGTCAGACTCGGACAGCTCCGTGGAGGAGAGTGACTTCGACACCATGCCAGACATT
GAGAGCGATAAGAACGTCATCCGGACCAAGATGTTCCTTTACCTGTCAGATCTGTCCAGG
AAGGACCGGAGAATCATCAGCAAAAAATATAAGATTTATTTTTGGAATATCATCACTATC
GCTGTGTTCTATGCACTACCTGTGATCCAGCTGGTCATCACCTACCAGACAGTGGTAAAT
GTCACTGGAAACCAGGACATCTGTTACTACAACTTCCTCTGTGCTCACCCTTTG------
---GCTGCCTTCAATAACATTCTCAGTAACCTGGGGCACGTGCTCCTGGGCTTCCTCTTC
CTGCTGATAGTCTTGCGCCGGGACATTCTCCATCGAAGAGCCCTGGATGCCAAGGACATC
TTTGCCAAGGAGTATGGGATTCCCAAACACTTCGGTCTCTTCTATGCTATGGGCATCGCA
TTGATGATGGAAGGAGTGCTCAGTGCTTGTTACCACATCTGCCCTAATTACTCCAACTTC
CAATTT---CTGGGGATTTTCCGAAGGGCTGCTATGGTGCTCTACACGGACTTCATCCAT
CAGTGCAGCCGGCCTCTGTACATGGACAGAATGGTGTTGCTCGTCGTGGGGAATCTGATT
AACTGGTCCTTCGCCCTCTTTGGACTGATCTACCGGCCCAGGGACTTTGCCTCCTACATG
TTGGGCATCTTCATCGGTAACCTGCTGCTCTACCTGGCCTTCTACATCATCATGAAGCTC
CGCAGCTCCGAGAAGGTCCTCCCCATCCCGCTCTTCTGCATCGTGGCCACCGCGGTGGTG
TGGGCCACCGCCCTGTATTTTTTCTTCCAGAATCTCAGCAGCTGGGAG
>PhDi|XM_028505176.1_cds_XP_028360977.1_1
ATGGCACCCCTGGGGGCCCAGTACAAACTGCTGGTTACCAAGATCAAGCACTTCCAGCTA
CAGACAAATGTTGCCTTTCACTTCACTGCCAGCCCCTCTCAACCCCAGTATTTTCTATAC
AAATTTCCTGAAGATGTGGACTCAGTTATCATTAAAGTTGTATCTAAAATGGCTTATCCG
TGTTCTGTTGTCTCAGTCCAGAATATCATGTGCCCAGTGTATGATCTTGACCACAATGTG
GAATTTAATGGTGTCTATCAGTCCATGACCAAGAAAGCTGCCATCACACTACAGAAGAAG
GATTTTCCCGCCGAGCAGTTCTTCGTGGTATTTGTGATAAAGCCGGAAGACTATGCTTGT
GGAGGATCTTTCTTCATCCAGGAAAAGGAAAACCAAACCTGGAATCTACAACGAACAAAG
AACCTGAAAGTGACAATTGTCCCTTCCATTAAAGATTCCGTTTTTGTGAAATCCATTCTC
CTCAGCTTCCTCATCTTCTTCTCCTTCTATTTGGTGTGCCTGATGATCGCATTTGTTCAT
TACATCAGGTTTCAGAGAAAATCCATTGATGGAAACTTTGGTTCCACTGATGACTCTGGA
ACGATGGCGGTGTCCCATCCCATTGCTGCCAGCACCCCTGAAGGGAGCAATTATGGGGCA
ATAGGCGGGTCAAGCTCCAGTCCTGGCAGGCAGATGTCTTCCCCTGAACGGGGCCAGCCA
TGCCAGTCAGACACGGACAGCTCTGTGGAGGAGAGTGACTTCGACACCATGCCGGACATT
GAGAGTGACAAGAACGTCATCCGGACCAAGGTGTTCCTTTACCTGTCAGATTTGTCCAGG
AAGGATCGGAGAATTGTCAGCAAAAAATATAAGATTTATTTCTGGAACATCATCACTATC
GCCGTGTTCTATGCACTACCTGTGATCCAGCTGGTCATCACCTACCAGACGGTAGTAAAT
GTCACCGGAAACCAGGACATCTGCTACTACAACTTCCTCTGTGCTCACCCCTTGGGCGTC
CTGAGTGCCTTCAACAACATTCTCAGTAACGTGGGACACGTGCTCCTGGGCTTCCTCTTC
CTGCTGATAGTCTTGCGCCGGGACATTCTCCATCGAAGAGCCCTGGAAGCCAAGGACCTC
TTCGCCATAGAGTATGGGATTCCCAAACACTTTGGCCTCTTCTATGCTATGGGCATCGCG
CTGATGATGGAAGGAGTGCTCAGTGCTTGTTACCACATCTGCCCTAATTACTCCAACTTC
CAATTTGATTTGGGGATGTTCCGGCGGGCCGCCATGGTGCTCTACACGGACTGCATCCAC
CAGTGCAGCCGCCCTCTGTACATGGACAGAATGGTGTTGCTCGTCGTGGGGAATCTGGTT
AACTGGTCCTTCGCCCTCTTTGGACTGATCTACCGACCCAGGGACTTCGCTTCCTACATG
CTGGGCATCTTCATCTGTAACCTGCTGCTCTACCTGGCCTTTTACATCATCATGAAGCTC
CGCAGCTCTGAGAAGGTCCTCCCCATCCCGCTCTTCTGCATCGTGGCCACCGCTGTGCTG
TGGGCTGCTGCCCTGTACTTTTTCTTCCAGAATCTCAGCAGCTGGGAG
>PtVa|XM_011355444.2_cds_XP_011353746.1_1
ATGGCACCTCTGGGTGCCCAGTACAAACTGCTGGTTACCAAGATCAAGCACTTCCAGCTA
CAGACAAATGTTGACTTTCACTTCACTGCCAGCCCCTCTCAACCTCAGTATTTTCTATAC
AAATTTCCTGAAGATGTGAACTCAGTTATCATTAAAGTTGTATCTGAAATGGCTTATCCA
TGTGCTGTTGTCTCAATCCAGAATATCAATTGCCCAGTATATGATCTCGACCACAATGTG
GAATTTGATGGTGTCTATCAGTCCATGACCAAGAAAGCTGCCATCACACTACAGAAGAAG
GATTTTCCAGATGAGCAGTTCTTCGTGGTGTTTGTGATAAAGCCTGAAGATTATGCTTGT
GGAGGATCTTTCTTCACTCAGGAAAAGAAGAACCAGACCTGGAATCTACAACGAACAAAG
AACCTTAAAGTGACCATCGTCCCTTCCATTAAAGAATCTGTTTTTGTGAAATCCATTCTT
CTCAGCTTCCTCATCTTTTTCTCCTTCTATTTGGGATGCCTGCTTATTGCATTTGTTCAT
TATATCAGGTTTCAGAGAAAATCCATCAATGGAGGCTTTGGTTCCAATGATGGATCTGGA
AATATGACGGTATCACATCCCATTGCTGCCAGCACACCTGAAGGGAGCAATTATGGGGCA
ATAGATGAGTCAAACTCCAGTCCTGGCAGGCAGATGTCCTCCTCTGATGGTGGGAAGCCA
TGCCAGTCTGACACAGACAGCTCTGTGGAGGAAAGTGACTTCGATACCATGCCAGACATT
GAGAGTGATAAGAATATCATCCGGACCAAGATGTTCCTTTATCTGTCAGATCTGTCCAGG
AAGGACCGGAGAATTGTCAGCAAAAAATATAAGATTTATTTTTGGAACATTATCACTATC
GCTGTGTTTTATGCACTACCTGTGATCCAGCTGGTCATCACCTACCAAACAGTGGTAAAT
GTCACTGGCAACCAAGACATCTGCTACTACAACTTCCTCTGTGCTCACCCCTTGGGTGTC
CTGAGTGCATTCAACAACATTCTCAGTAACCTCGGCCATGTGCTCCTGGGCTTCCTCTTC
CTTCTGGTAGTCTTGCGCCGGGACATTCTCCATCGAAGAGCCCTGGAAGCCAAGGACATC
TTTGCCATGGAGTATGGGATTCCCAAACACTTTGGTCTCTTCTATGCTATGGGCATTGCA
TTGATGATGGAAGGAGTACTCAGTGCCTGTTACCATGTCTGCCCTAATTACTCCAACTTC
CAATTCGATTTGGGGATTTTCCGGCGGGCTGCTATGGTGGTCTACACGGACTGCATCCAG
CAGTGCAGCCGGCCTCTGTACATGGACAGAATGGTATTGCTCATTGTGGGGAATCTGGTT
AACTGGTCCTTTGCCCTCTTTGGACTCATCTACCGACCCAGGGACTTTGCTTCCTACATG
CTGGGCATCTTCATCTGCAACCTGCTGCTCTACTTGGCCTTTTACATCATCATGAAGCTC
CGCAGCTCCGAGAAGGTCCTCCCCATCCCGTTCTTCTGCATCATTGCCACGGCTGTGGTG
TGGGCCGCCGCCCTGTATTTTTTCTTCCAGAATCTCAGCAGCTGGGAG
>RhFe|XM_033087509.1_cds_XP_032943400.1_1
ATGGCACCCCTGGGTGCCCAGTACAAGCTGCTGGTTACAAGGATCAAGCACTTCCAACTG
CAGACAAATGTTGCCTTTCGCTTCACTGCCAGCCCCTCTCAACCTCAGTATTTTCTATAC
AAATTTCCTGAAGATGTGGACTCAGTTATTATTAAAGTTGTGTCTGAAATGGCTTATCCG
TGTTCTGTTGTCTCAGTGCAGAATATCATGTGCCCAGTGTATGATCTAGACCACAATGTG
GAATTTAATGGTGTCTATCAGTCCATGACCAAGAAAGCTGCCATCACATTACAGAAGAAG
GATTTCCCCGACGAGCAGTTCTTTGTGGTGTTCGTGATAAAGCCTGAAGATTATGCTTGT
GGAGGATCTTTCTTCATCCAGGGAAAGGGAAACCAGACCTGGAATCTACAACGAACAAAG
AACCTTAAAGTGACCATTGTTCCTTCCATTAAAGAATCCATTTTTGTGAAATCCATTCTT
CTCAGCGTCTCCATCTTTTTCTCCTTCTATTTGGGATGCCTGCTTGTTGTGCTTGTTCAT
TATATCAGGTTTCAGAGAAAGTCCATCAGTGGAAGCTTTGGTTCCAATGATGGTTCTGGA
AATATGGCGGTGTCTCATCCCATTGCTGCCAGCACCCCTGAAGGGAGCAATTATGGAGCA
ATAGACGAGTCAAGCTCCAGTCCTGGCAGGCAGATGTCCTCCTCTGACGGTGGGCAGCCA
TGCCAGTCCGACACAGACAGCTCCGTGGAGGAAAGTGACTTCGACACCATGCCAGACATT
GAGAGCGATAAGAACGTCATCCGGACCAAGATGTTCCTTTACCTGTCAGATCTATCCAGA
AAGGACCGGAGAATTATCAGCAAAAAATATAAGATTTATTTTTGGAATATCATCACTATT
GCTGTGTTTTATGCACTACCTGTGATCCAGCTGGTCATCACCTACCAGACAGTGGTAAAT
GTCACTGGCAACCAAGACATCTGCTACTATAACTTCCTCTGTGCTCACCCCTTGGGCGTC
CTAAGTGCCTTCAACAACATTCTCAGTAACCTCGGCCACGTGCTCCTGGGCTTCCTCTTC
CTGCTGATAGTCTTGCGCCGGGACATTCTCCACCGAAGAGCCCTGGAAGCCAAGGACATC
TTTGCCATGGAGTATGGGATTCCCAAGCACTTTGGTCTCTTCTATGCTATGGGCATCGCA
TTGATGACGGAAGGAGTGCTCAGTGCTTGCTACCACGTCTGTCCTAATTACTCCAACTTC
CAATTTGATTTCGGGATTTTCCGGCGGGCAGCTATGGTGCTCTACACAGACTGCATCCAT
CAGTGCAGCCGGCCTCTGTACATGGACAGAATGGTGTTGCTCATTGTGGGGAATCTGGTT
AACTGGTCCTTTGCCCTCTTTGGACTCATCTACCGACCCAGAGACTTTGCTTCCTACATG
CTGGGCATCTTCATCTGTAACCTGCTGCTTTACCTAGCCTTCTACATCATCATGAAGCTT
CGTAGCTCCGAGAAGATCCTCCCCATCCCGCTCTTCTGCATCGTTGCCACCGCTGTGATG
TGGGCTGCCGCCCTGTATTTCTTCTTCCAGACTCTCAGCAGCTGGGAG
>RoAe|XM_016150676.1_cds_XP_016006162.1_1
ATGGCACCTCTGGGTGCCCAGTACAAACTGATGGTTACCAAGATCAAGCACTTCCAGCTG
CAGACAAATGTTGCCTTTCACTTCACTGCCAGCCCCTCTCAACCTCAGTATTTTCTATAC
AAATTTCCTGAAGATGTGGACTCAGTTATCATTAAAGTTGTTTCTGAAATGACTTATCCA
TGTGCTGTTGTCTCAGTCCAGAATAGCAATTGCCCAGTATATGATCTCGACCACAATGTG
GAATTCGATGGTGTCTATCAGTCCATGACCAAGAAAGCTGCCATCACACTACAGAAGAAG
GATTTTCCAGACGAGCAGTTCTTTGTGGTGTTTGTGATAAAGCCTGAAGATTATGCTTGT
GGAGGATCTTTCTTCACTCGGGAAAAGAAGAACCAGACCTGGAATCTACAACGAATAAAG
AACCTTAAAGTGACCATCGTCCCTTCCATTAAAGAATCCATTTTTGTGAAATCCATTCTT
CTCAGCTTCCTCATCTTTTTCTCCTTCTATTTGGGATGCCTGCTTATTGCGTTTGTTCAT
TATATCAGGTTTCAGAGAAAATCTATCAATGAAGGCTTTGGTTCCAATGATGGATCTGGA
AATATGGCGGTATCACATCCCATAGCTGCCAGCACACCTGAAGGGAGCAATTATGGGGCA
ATAGATGAGTCAAACTCCAGTCCTGGCAGGCAGATGTCCTCCTCCGATGGTGGGAAGCCA
TGCCAGTCTGACACAGACAGCTCTGTGGAAGAGAGTGACTTTGATACCATGCCAGACATT
GAGAGTGATAAGAATATCATCCGGACCAAGATGTTCCTTTACCTGTCAGACCTGTCCAGG
AAGGACCGGAGAATTGTCAGTAAAAAATATAAGATTTATTTTTGGAACATTATCACTATC
GCTGTGTTTTATGCACTACCTGTGATCCAGCTGGTCATCACCTACCAGACAGTGGTAAAT
GTCACTGGCGACCAAGACATCTGCTACTACAACTTCCTCTGTGCTCACCCCTTGGGCGTC
CTGAGTGCCTTCAACAACATTCTCAGTAACCTCGGCCATGTGCTCTTGGGCTTCCTCTTC
CTGCTGGTAGTCTTGCGCCGGGATATTCTCCATCGAAGAGCCCTAGAAGCCAAGGATATC
TTTGCCATGGAGTATGGGATTCCCAAGCACTTTGGTCTCTTCTATGCTATGGGCATTGCA
TTGATGATGGAAGGAGTGCTCAGTGCCTGTTACCATGTCTGCCCTAATTACTCCAACTTC
CAATTCGATTTGGGGATTTTCCGGCGGGCCGCTATGGTCGTCTACACGGACTGTATCCAG
CAGTGCAGCCGGCCTCTGTACATGGACAGAATGGTATTGCTCATTGTGGGGAATCTGGTT
AACTGGTCCTTTGCCCTCTTTGGACTCATCTACCGACCCAGGGACTTTGCCTCCTACATG
CTGGGCATCTTCATCTGCAACCTGCTGCTCTACTTGGCCTTTTACATCATCATGAAGCTC
CGCAGCTCCGAGAAGGTCCTCCCCATCCCGTTCTTCTGCATCATTGCCACGGCTGTGGTG
TGGGCCGCTGCCCTGTATTTTTTCTTCCAGAATCTCAGCAGCTGGGAG
