# Supplementary material for: Positively selected genes in the hoary bat (Lasiurus cinereus) lineage: prominence of thymus expression, immune and metabolic function, and regions of ancient synteny
Source: PeerJ. 2022 Mar 17;10:e13130. doi: 10.7717/peerj.13130 (PMC8934532; doi:10.7717/peerj.13130)
Supplement: Supplemental Information 4 — Likely alignment errors have been manually deleted between conserved codons. Recovery of the original codon positions requires alignment to the original accessions in each orthogroup. [file peerj-10-13130-s004.zip › renamed.manual/OG0005246.manual.fas]

>EpFu|XM_028155038.1_cds_XP_028010839.1_1
CTGCTGCTCCCA---CTGCTACTGCTCTGGACACAGAGGACCCAGGGGTCTGAGCTGGAC
CCTAATGGGCAGCATGTCTGCAAGGACAACAGCCCCTCTGCTGAGCTCCAGTGCTGCCCA
GGCTGGAGGCAGAAGGATCAAGAATGCACCATTGCCATCTGTGAGGGGCCCGATGCCTGC
CGGGAAAACGAAGTGTGTGTGAAGCCAGGCTTCTGTCGATGCAAACCTGGATTCTTCGGG
GCCCAGTGCAACTCCCGCTGCCCGGGCCAGTACTGGGGCCCCGACTGCCGCGAGAGCTGT
GCCTGCCACCCCCACGGGCAGTGCGAGCCTGACACTGGTGTGTGCCGCTGCCAAGCCAAC
CGCTGGGGTAGCCGCTGCGAGTTCGAGAGCTGTGGCCACTGCGAGCAGAACGAGCCGTGC
TCCGCAGACACGGGCAGCTGTAAGTCCTGCGAGCCAGGCTGGAACGGGACGCAGTGCCTC
CAGCCCTGCCCACCTGGCACCTTTGGTGAGAGCTGTGGACAGCAGTGCCCCCGCTGCTGG
CATGGGGAGGCCTGTCAGCCAGACACTGGGCACTGTCAGAGCTGTGACCCTGGCTGGCTG
GGGCCCAGGTGTGAAGACCCCTGCCCAAATGGCACCTTTGGGGAGGGCTGTGGCTCAACC
TGCCCCCCCTGTGTTCAGGGGGCTTGTGATGCTGTGACTGGGGAATGTGTCTGCAACGCT
GGCTACTGGGGACCCAGCTGCAACGTTTCATGCCCATCTGGCTTCCATGGAAACAACTGC
TCTGCTCCCTGTGAATGCCCAGAGGGCCCCTGCCACCCTGTCTCCGGGGCCTGCCAGCTG
GGGTCTCACAGT---CAGGATGCCACCCTCATCGCTGGCATCCTTGTGCCTCTGCTGCTG
CTCCTCCTGGGCATTGCCTGCTGTGCCTGCTGCTGTTGGGCTGCGCGGTTGGACCCCAAG
GACAGGCCAGCGAGTGATGGAGCTGCTGTGTCCAGGATGAAGCTCCAGGTCTTGTGGGAG
GCATTGACCAGCCTGGACTTCGCGCTGCCCTGCAGGTCCCTCAGCAGCCACAAGCTTCCC
TGGGTGACAGGTAGGTGGGCGCTGAGGGTCGGGGCTGGAATGGGACAAAGCTTCCCATCG
GGCTCTGTGCCTGACCTGGAGCCCCCTGCAGTCTCCCACCACGACCCGGAGATCCCCTTC
AACCACAGCTTCATTGAGCAGCCCTCTGCTGGCTGGGCCTCGGACGACTCCTTCTCTTCT
GATTACGACTGTGGAGATGAGGACGAGGATCCTGCCTACTGCGTGCCACCCAAAGAAGGG
ATGGTCCCTGTGGCCCAAGCAGAGTCGCCAGAGGCCAGCCTGGTTGATGGTCCCTTCCCA
CCCCCCGAGGATGCCTCCACACCATTCGCCATCCCACGCACTTCCAGCCTAGCACGGGCC
AAGCGACCATCGGTCTCCTTTGCTGAAGGCACCAAGTTTGCACCGCAGAATCGCCAAAGC
TCCGGGGAGCTCTCCAACCCGCTCCGGAAGTCCAAGCGGCTCTCCCGGGGCGGCCAGCCA
GGTCCTGAGTGCCAGGAG---GCTGAGGAGTCCACAGGCCCTGACAAAACAGAAAGGGAC
AAGGTCCCTCCTGGGGCACCCAGCCCCAAGGATTCAGCCACGGGCCACCGCCGGCTCCCA
CTTTGTGGCCGGACAGTGGCTGAGCGCGTGGAAGCCATTGAAAGCAGTGTCCAGGAGAGC
TCAGGCTCCGTAACCACAATATACACCTTGGCAGGGACACCCCGGGAATCTGAGGGCCCG
GTCCGGTCTGTCCTCCGCCGTTTTGGCAGCTTCCAGAGAGGCCAGGCAGAGCCCAAGGTC
AAGAGTGCCATCCCCAAGCCTCCACGTCGGGCATTGAGTCGGAACAAGGGCAGATCCGGG
CTGGCCTCTGGCTCTGCCAGTCAGAGCTCTGGCCCAGCCCCGAATGAGGAGCCCGCTGGG
GCCTCGCAGCCTGCAGGGACTGGGCCAGAGCAAGTGGCCAGTGGGCTGAGGGATGGCATC
AAGAGCTCAGGGAGGGTCCAGGAGCTGGCCCCC---GGGGACCCCCCAAAACAGGATCCC
CAGAAGCTGGCTGACGAGGAAGGGCAGGAGGAGCCCCAGTATGAGAATGTTGCACCCATC
TCTGGGCCACCAGAGCCC
>HiAr|XM_019650454.1_cds_XP_019505999.1_1
CTGCTGCTCCCACTGCTGCTGCTGCTCTGGATTCAGGAGACCCAGGGGTCTGAGCTGGAC
CCTAATGGGCGGAACGTCTGCATGGCCAACAGCCCCTCTGCTGAGCTCCAATGCTGCCCA
GGCTGGAGGCAGAAAGATCAAGAATGTACCATCCCCATCTGCGAGGGACCCGATGCCTGC
CGGGAAGGCGAAGTATGCATGAAACCAGGCCTCTGTCGATGCAAACCTGGATTCTTCGGG
GCCCAGTGCAACTCCCGCTGCCCGGGCCAGTACTGGGGCCCCGATTGTCGTGAAAGCTGC
GCCTGCTACCCGCATGGCCAGTGTGAGCCGGATACCGGCGTGTGCCGCTGCCAAGCCGAC
CGCTGGGGCAGCCGCTGCGAGTTCGCGAGCTGTGGCCACTGCAAGCAGAATCAGCTGTGC
TCTACAGACACAGGCAGCTGTGAGTCCTGTGAGCCAGGCTGGAATGGGACTCAGTGCCAC
GAGCCCTGCCCACCTGGCACCTTTGGCGACAGCTGCGGACAGCAGTGCCCCCACTGCCGG
CTTGGGGAGGCCTGTCAGCCAGACACTGGGCACTGTCAGAGCTGTGATCCTGGCTGGATA
GGGCCCAGCTGTGAAGACCCCTGCCCGAGTGGCACCTTTGGGGAGGGCTGTGGCTCGACC
TGCCCCACCTGTGTTCAGGGGTCCTGTGATCCTGTGATTGGGGAATGTGTCTGCAACGCT
GGCTTCTGGGGGCCCAGCTGCAACACCTCGTGCCCATCTGGCTTCCATGGAAACAATTGC
TCTGTTCCCTGTGAATGCCCCGAGGGATCCTGCCACCCTGTCTCTGGGGCCTGCCAGCTG
GGGCCTCAGAGT---CAGGATGCTGCCCTCATCGCGGGCATTCTAGTGCCCCTGCTGCTG
CTCCTCCTGGGCATCACCTGCTGTGCCTACTGCTGCTGGGCTACCCGGTTGGACCCCAAG
GACAGGCCAGCACGAGATGGAGCTGCTGTGTCCAGGATGAAGCTCCAGGTC---TCGGGG
GCACTGACCAGACTGGGCTCCGCGCTGCCCTGCGGTTCCCTCAGTAGCCACAAGCTTCCC
TGGGTGACA---------------------------------------------------
------------------------------GTCTCCCACCACGACCCGGAGATTCCGTTC
AACCCCAGCTTCATCGAGCCGCCCTCTGCCTGCTGGCCCTCGGACGACTCCTTCTCTTCT
GATTCTGAGTCTGGAGAGGAGGACGCAGGTCCTGCCTACTGCGTGCCACCCCATGAAGGG
ATGGTCCCTGTGGCCCAAGCAGAATCTCCAGAGGTCAGCCTAGCTGGAGGTCCCTTCCCT
CCCCCTGAGGATGCCTCCACACCATTCGCTATCCCGCGCACTTCCAGCCTAGCACGGGCC
AAGCGGCCATCGGTCTCCTTTGCTGAAGGTACCAAGTTTGCACCGCAGAGTGGCCGAAGC
TCAGGGGAGCTCTCCAGCCCACTCCGAAAGCCCAAGCGGCTCTCCCGGGGGGGCCAGCCA
GGTCCTGAAAGCCAGGAG---ACTGAGGAGTCCACAAGTCCCGAGCAAGCAGAAAGGGAC
AAGACCCCTCCTGGGGCAGCCAGCCCCAGGGATTCAGCCATTGGCCATCGCCGGCTCCCA
CTTGGTGGCCGGACAGTGGCTGAGCGTGTGGAAGCCATCGAGGGCAGTGTCCAGGAAAGC
TCAGGCTCTGTGAACACAATCTACATGCTGGTGGGGACACCCCGGGAATCTAATGGCCCC
GTCCGGTCTGTTCTCCGCCGCTTTGGTAGCTTTCAGAAAGGCCAGACAGAGCCCAAGGTC
AAGAGTGCCATCCCCAAGCCTCCACGCCGGGCCCTGAGTCGGAACAAGGGCAGCCCCGGG
CTGGCCTCTGGCTCTGCCAGTCAGAGCCCTGGCTCTAGCCTGAATGAGGAGCTCACTGGG
GCCTTGGCGGCTGCAGGACCCGGGCTAGAGGAAGTGGCCAAGGGTCTGGGGGATGGCATC
AAGAGCTCAGGCAGTGCCCAGGAGCTGGTCCCCAAGGATGACCCCCCAAAACAGGATCCC
CAGAAGCTGGCTGATGAGGAAGGGCAGGAAGAGCCCCAGTATGAGAATGTTGCACCCATC
TCTGGGCCACCAGAGCCC
>LaCi|115-exonerate_protein2genome-gene-141.35-mRNA-1
CTGCTGCTCCCT---CTGCTACTGCTCTGGATTCAGAGGACCCAGGGGTCTGAGCTGGAC
CCTAATGGGCAGCATGTCTGCATGGACAACAGCCCCTCTGCTGAGCTCCAGTGCTGCCCA
GGCTGGAGACAGAAGGATCAAGAATGCACCATTGCCATCTGTGAGGGGCCCGATGCCTGC
CGGGAAAACGAAGTATGTGTGAAGCCAGGCCTCTGTCGATGCAAACCTGGATTCTTTGGG
GCCCAGTGCAACTCCCGCTGCCCAGGCCAGTACTGGGGCCCCGACTGCCGTGAGAGCTGT
GCCTGCCACCCCCATGGGCAGTGTGAGCCTGACACTGGTGTGTGCCACTGCCAACCCAAC
CGCTGGGGTAGCCGCTGTGAGTTCGATAGCTGTGGCCACTGCGAGCAGAATGAGCCGTGC
TCTGCAGACACAGGCAGCTGTAAGTCCTGCGAGCCAGGCTGGAACGGGACCCAGTGCCTC
CAGCCCTGCCCACCTGGTACCTTCGGTGAGAGCTGTGGACAGCAGTGCCCCCACTGCTGG
CATGGGGAGGCCTGTCAGCCAGACACTGGGCACTGTCAGAGCTGTGACCCTGGCTGGCTG
GGGCCCAGGTGTGAAGACCCTTGCCCAAATGGCACCTTTGGGGAGGGCTGTGGCTCAACC
TGCCCCACCTGTGTTCAGGGGGCTTGTGATGCTGTGACTGGGGAATGTGTCTGCAACGCT
GGCTACTGGGGACCCAGCTGCAACGTTTCATGCCCATCTGGCTTCCATGGAAACAACTGC
TCTGCTCCCTGTGAATGCCCGGAGGGCCCCTGCCACCCTGTCTCTGGGGCCTGCCAGCTG
GGGTCTCACAGT---CAGGATGCCGCCCTCATTGCTGGCATCCTTGTACCTNNNNNNNNN
NNNNNNNNNNNNNNNNNNNNNNNNNNNNNNNNNNNNNNNNNNNNCCGGTTGGACCCCAAG
GACAGGCCAGCGAGTGATGGAGCTGCTGTGTCCAGGATGAAGCTCCAGGTCTTGTGGGAG
GCAGTGACCAGCCTGGGCTTCGCGCTCCCCTGCAGGTCCCTCAGCAGCCACAAACTTCCC
TGGGTGACA---------------------------------------------------
------------------------------GTCTCCCACCACGACCCGGAGATCCCCTTC
AACCATAGCTTCATTGAGCAGCCCTCTGCTGGCTGGGCCTCGGACGACTCCTTCTCTTCT
GATTACGACTGTGAAGAAGAGGATGAGGATCCTGCCTACTGTGTGCCACCCAAAGAAGGG
ATGGTCCTTGTGGCCCAAGCAGAGTCACCAGAGGCCAGCCTGGTTGATGGTCCCTTCCCA
CCCCCCGAGGATGCCTCCACACCATTCACTATCCCACGCACTTCCAGCCTAGCACGGGCC
AAGCGACCATCAGTCTCCTTTGCTGAAGGCACCAAATTTGCACCGCAGAATCGCCAAAGC
TCCGGGGAGCTCTCCAACCCGCTCCGAAAGTCCAAGCGGCTCTCCCGGGGTGGCCAGCCA
GGCCCTGAAAGCCAGGAG---GCAGAGCAGTCCACAGGCCCTGAAAAAACAGAAAGGGAC
AAGGTCCCTCCTGGGACACCCAGCCCCAAGGATCCAGCCACTGGCCACCGCCGGCTCCCA
CTTTGTGGCCGGACAGTGGCTGAGCGCGTGGAAGCCATTGAAAGCAGTGTCCAGGAGAGC
TCAGGCTCCGTAACCACAATATACACCTTGGCAGGGACACCCGGGGAACCTGAGGGCCCG
GTCCGGTCTGTCCTCCGCCGTTTTGGTAGCTTCCAGAAAGGCCAGGCAGAGCCCAAGGTC
AAGAGTGCCATCCCCAAGCCTCCACGTCGGGCATTGAGTCGGAACAAGGGCAGATCCGGG
CTGGCCTCTGGCTTTGCCGGTCAAAGCTCTGGTCCAGCCCCGAATGAGGAGCCCACTGGG
GCCTCGCAGCCTGCAGGAACTGGGCCAGAGGAAGTGGCCAGTGGGCTGAGGGATGGCATC
AAGAGCTCAGGGAGGGTCCAAGAGCTGGCCTCT---GGTGGCCCCCCAAAACAGGATCCC
CAGAAGATGGCTGACGAGGAAGGGCAGGAGGAGCCCCACTATGAGAATGTTGCACCCATC
TCTGCGCCACCAGAGCCC
>MyLu|XM_023762828.1_cds_XP_023618596.1_1
CTGCTGCTCCCC---CTGCTACTGCTCTGGACTCAGAGGACTGAGGGGTCTGAGCTGGAC
CCTAATGGGCGGCACGTCTGCATGGACAACAGCCCCTCTGCTGAGCTCCAGTGCTGCCCA
GGCTGGAGGCAGAAGGATCGAGAATGCACCATTGCCATCTGTGAGGGGCCCGATGCCTGC
CGGGAAGACGAAGTATGCGTGAAGCCAGGCCTCTGTCGATGCAAACCTGGATTCTTCGGG
GCCCAGTGCAACTCCCGCTGCCCGGGCCAGTACTGGGGCCCCGACTGCCGGGAGAGCTGT
GCCTGCCACCCCCATGGCCAGTGCGAGCCGGACACCGGTGTGTGCCGCTGCCAAGCCAAC
CGCTGGGGTAGCCGCTGCGAGTTCGAGAGCTGTGGCCACTGCGAGCAGGATGAGCCGTGC
TCTGCAGACACAGGCAGCTGTAAGTCCTGCGAGCCGGGCTGGAACGGGACCCAGTGCCTC
CAGCCCTGCCCACCTGGTACCTTCGGTGAGAGCTGTGGACAGCAGTGCCCCCGCTGCAGG
CGTGGGGAGGCCTGCCAGCCAGACACTGGGCACTGTCCGAGCTGTGACCCTGGCTGGCTG
GGGCCCAGGTGTGAAGACCCCTGCCCAAGTGGCACCTTTGGGGAGGGCTGTGGCTCCACC
TGCCCCACCTGTGTTCAGGGGGCTTGTGATGCTGTGACTGGGGAGTGTGTCTGCAACGCT
GGCTACTGGGGACCCAGCTGCAACGTCTCATGCCCATCTGGCTTCCATGGAAACAACTGC
TCTGCTCCCTGTGAATGCCCGGAGGGACCCTGCCACCCTGTCTCTGGGGCCTGCCAGCTG
GGTAAGGTGGAAAGGAGAGACGCCACCCTCATCGCTGGCATCCTTGTGCCTCTGCTGCTG
CTCCTCCTGGGCATTGCCTGCTGTGCCTGCTGCTGTTGGGCTGCCCGGTTGGACCCCAAG
GACAGGCCAGCGAGGGATGGAGCTGCTGTGTCCAGGAAGAAGCTCCAGGTCCTGTGGGAG
ACACTGACCGGCCTGGGCTTCGCGCTGCCCTGCAGGTCCCTCAGCAGCCACAAGCTTCCC
TGGGTGACA---------------------------------------------------
------------------------------GTCTCCCACCACGACCCGGAGATCCCCTTC
AACCACAGCTTCATTGAGCAGCCCTCTGCGGGCTGGGCCTCGGACGACTCCTTCTCTTCT
GATTACGACTGTGGAGAAGAGGACGAGGATCCTGCCTACTGCGTGCCACCCCAAGAAGGG
ATGGTCCCTGTGGCCCAAGCAGCGTCACCAGAGGCCAGCCTGGGTGATGGCCCCTTCCCT
CCCCCTGAGGATGCCTCCACACCATTCGCTATCCCACGCACTTCCAGCCTAGCACGGGCC
AAGCGACCCTCGGTCTCCTTTGCTGAAGGCACCAAGTTTGCACCGCAGAATCGCCAAAGC
TCGGGGGAGCTCTCCAACCCGCTCCGCAAGTCCAGGCGGCTCTCCCGGGGTGGCCAGCCA
GGTCCTGAAAGCCAGGAG---GCTGAGGAGTCCACGGGCCCTGAAAACACTGAAAGGGAC
AAGGCCCCTCCTGGGGCACCCAGCCCCAAGGATTCAGCCACTGGCCACCGCCGGCTCCCA
CTTTGTGGCCGGACAGTGGCTGAGCGCGTGGAAGCCATCGAAAGCAGTGTCCAGGAGAGC
TCAGGCTCCGTAACCACAATATACACCTTGGCAGGGACACCCCGGGAATCTGAGGGCCCG
GTCCGGTCTGTCCTCCGCCGTTTCGGTAGCTTCCAGAAAGGCCAGGCAGAGCCCAAGGTC
AAGAGTGCCATCCCCAAGCCTCCACGTCGGGCATTGAGTCGGAACAAGGGCAGACCCGGG
CTGGCCTCTGGCTCTGCCAGTCAGAGCCCTGGCCCAGCCCCCAATGAGGAGCCCACTGGG
GCCTCGCAGCCTGCAGGAACTGGGCCAGAGGAAGTGGCCAGTGGGCTGAGGGATGGCATC
AAGAGCTCAGGGAGGGTCCAGGAGCTGGGCCCC---GGTGGCCCCCCAAAACAGGATCCC
CAGAAGCTGGCTGATGAGGAAGGGCAGGAGGAGCCCCAGTATGAGAATGTTGCACCCATC
TCTAGGCCACCGGAGCCC
>PhDi|XM_028520022.1_cds_XP_028375823.1_1
CTGCTGCTCCCA---CTGCTACTGCTCTGGACTCCGGGGACCCAGGGGTCTGAGCTGGAC
CCTAATGGGCAGCATGTCTGCGGGGCCAACAGCCCCTCTGCTGAGCTCCAGTGCTGCCCA
GGCTGGAGGCAGAAAGATCAAGAGTGCACCATCCCCATCTGCGAGGGGCCTGACGCCTGC
CGGAAAGACGAAGTGTGCGTGAAACCAGGCCTCTGTCGATGCAGACCTGGATTCTTCGGG
GCCCAGTGCAACTCCCGCTGCCCGGGCCAGTACTGGGGCCCCGACTGCCGCGAGAGCTGC
GCCTGCTACCCCCATGGCCAGTGTGAGCCGGTCACTGGTGTGTGCCGCTGCCAGGCCAAC
CGCTGGGGCAGCCGCTGCGAGTTCGAGCGCTGCGGCCACTGCAAGCAGAATGAGCCATGC
TCTGCGGACACGGGCAGCTGCGAGTCCTGCGAGCCCGGCTGGAATGGGACCCAGTGCCTC
CAGCCCTGTCCACCTGGCACCTTTGGCGAGAGCTGTGGGCAGCAGTGCCCCCACTGCCGG
CTTGGGGAGACCTGTCAGGCAGACACTGGACACTGTCAGAGCTGTGACCCTGGCTGGCTG
GGGCCCAGGTGTGAAGACCCCTGTCCGAGCGGCACCTTTGGGGAGGGCTGTGGCTCAACC
TGCCCCACCTGTGTCCAGGGGGCTTGTGATGCTGTGACTGGGGAATGTGTCTGCAACGCT
GGCTTCTGGGGACCCGGCTGCAACGCTTCCTGCCCATCTGGCTTCTATGGAAGCAACTGC
TCTGATCCCTGTGAATGCCCAGGGGGACCCTGCCACCCTGTCTCTGGGGCCTGCCAGCTG
GGGCCTCACAGC---CAGGATGCAGCCCTCATTGCCGGCATCCTTGTGCCTCTACTGCTG
CTCCTCCTGGGCTTTGCCTGCTGTGCCTGCTGCTGCTGGGCTGCCCGCTTGGACCCCAAG
GACAGGGCAGCGAGAGATGGAGCTGCTGTGTCCAGGATGAAGCTCCAGGTC---TGGGGG
GCGCTGACCAGCCTGGGCTCCACGCTGCCCTGCAGTTCCCTCAGCAGCCACAAGCTTCCC
TGGGTGACA---------------------------------------------------
------------------------------GTCTCCCACCACGACCCGGAGATCCCCTTC
AACCACAGCTTCATCGAGCCGCCCTCTGCCGGCTGGGCCTCGGATGACTCCTTCTCTTCT
GATTCCGAGTCTGGAGAGGAGGACGAGGGTCCTGCCTACTGCGTGCCACCCCAAGAAGGA
ATAGTCCCTGTGGCCCAAGCAGAGTCGCCAGAGGCCAGCCTGGTTGGAGGTCCCTTCCCT
CTCCCTGAGGATGCCTCCACACCATTTGCCATCCCGCGCACCTCCAGCCTAGCACGGGCC
AAGCGACCGTCAGTCTCTTTTGCTGAAGGGACCAAGTTTGCACCGCAGAGTTGCCGGAGC
TCAGGGGAGCTCTCCAGCCCACTCAGAAAGCCCAAGCGGCTCTCCCGGGGGACCCAGCCA
GGTCCTGAAAACCAGGAGGAGGCTGAGGAATCCACAGGCCCTGAGGTAGCAGATGGGGAC
AAAGCGCCTCCTGGAGCTGCCAGCCCCAGAGATTCAGCCAGTGGGCACCGCCGGCTTCCA
TTTGGTGGCCGGACAGTGGCTGAGCGTGTGGAAGCCATTGAAGGCAGCGTCCAAGAAAGC
TCAGGCTCCATAACCACTATCTACATGCTGGCAGGGACGCCCCAGGAATCTGAGGGCCCA
GTCCGGTCTGTCCTCCGCCGTTTTGGCAGCTTCCAGAAAGGCCAGGCAGGGCCCAAGATC
AAGAGTGCCATCCCCAAGCCTCCACGTCGGGCACTGAGCCGGAACAAGGGCAGCTCCGGG
GTGGCCTCTGGCTCTGCCACTCAGAGCCCTAGCTCAGCCACAAATGAGGAGCTTGCTGGG
GCTTTGGAGTCTGCAGGAACCGGGCCAGAAGAAGTGGCCAGAGGACCGAGGGATGGCACC
AAGAGCTCAGGGAGGGTCCAAGAGCCAGACCCCGAGGGTGGTCCCCCAGAACAAGAGCCC
CAGAAGCTGGCTGATGAGGAAGGGCAGGAGGAGCCCCAGTATGAGAATGTTGCACCCATC
TCTGGACCACCAGAGCCC
>PtVa|XM_011359881.2_cds_XP_011358183.1_1
CTACTGCTCCCA---CTGCTGCTGCTCTGGATTCAAGAGACCCAGGGTTCTGAGCTGAAG
CCTAATGGGCGGCACGTCTGCAAGGCCAACAGCCCCTCTGCTGAGCTCCAGTGCTGTCCA
GGCTGGAGGCAGAAAGATCAAGAATGCACCATCCCCATCTGTGAGGGGCCTGACGCCTGC
CAGGAAGATGAGATATGCGTGAAACCAGGCCTCTGTCGATGCAAACCTGGATTCTTCGGG
TCCCAGTGTAAATCCCGCTGCCCGGGCCAGTACTGGGGCCCTGACTGCCGAGAGAGCTGC
GCCTGCTACCCGCATGGCCAGTGCGAGCCGGATACTGGCGTGTGCCGCTGCCAAGCCGAC
CGCTGGGGCAGCCACTGCGAGTTCGCGAGCTGTGGCCACTGCAAGCGGAATGAACCATGC
TCTGCAGACACAGGCAGCTGTGAGTCCTGTGAGCCAGGCTGGAACGGAACCCAGTGTCGC
CAGCCCTGCCCACCTGGAACCTTTGGCGAAAGCTGCAGGCAGCAGTGCCCCCGCTGCTGG
CTTGGAGAGGCCTGTCAGCCAGATACTGGGCACTGTCAGAGCTGTGACCCTGGCTGGCTG
GGGCCCAGCTGTGAAGACCCCTGCCCGAGTGGCACCTTTGGGAAGGGCTGTGGCTCGACC
TGCCCAACCTGTGTTCAGGGGGCCTGTGATGCTATGACTGGTGAATGCATCTGCAACGCT
GGCTACTGGGGGCCCAGCTGCAACACTTCATGCCCATCTGGATTCTATGGAAACAACTGC
TCTGTTCCCTGTGAATGCCCAGAGGGACCCTGCCACCCTGAATCTGGGGTTTGCCAGCTG
GGGTCTCACAGT---CAGGATGCTGCCCTCATAGCTGGCATCCTTGTGCCTCTGCTGCTG
CTCCTCCTGGGTATTGCCTGCTGTGCCTGCTGCTGCTGGGCCAACCGATTGGACCCCAAG
GACAGGCCAGCAAAAGATGGAACTGCTGTGTCCAGGGTGAAGCTCCAAGTC---TGGGGG
GCACTGACCAGTCTGGGTTCTGCACTGCCCTGTAGTTCCCTCAGCAGCCACAAGCTTCCC
TGGGTGACA---------------------------------------------------
------------------------------GTCTCCCACCACGATCCGGAGATCCCCTTC
AACCACAGCTTTATCGAACCGCCCTCTGCTGGCTGGGCCTCAGATGACTCCTTCTCTTCT
GATTCTGAGTCTGGAGAGGAAGATGAGGGTCCTACCTACTGCGTGCCACCCCAAGAAGGG
ATGGTCCCTATAGCCCAACCAGAGTCGCCGGAGGCCAGTCTGGCTGGAGGTCCCTTCCCT
CCCCCTGAGGATGCCTCCACACCATTTGTCATCCCACGCACTTCCAGCCTAGCACGGGCC
AAGCGGCCATCAGTCTCCTTTGCTGAAGGCACCAAGTTTGCACCGCAGAGTCGCCGAAGC
TCAGGAGAGCTCTCCAGCCCGCTCCGAAAGCCCAAGCGGCTCTCCCGGGGGGCCCAGCCA
GGTCCTGAAAACCAGGAA---GCTGAGGAGTCCATAGGCCCAGAGCAAGTAGAAAGGGAC
AAGGCCCCTCCTGGGGCAGCCAGCCCCAGGGATTCAGCTATTGGCCACCGCCGGCTCCCA
CTTGGTGGCCGGACAGTGGCTGAGCGTGTGGAAGCCATTGAGGGCAGTATCCAGGAGAGC
TCAGGCTCTGTGACCACAATCTACATGCTGGCAGGAACACCTCGAGAATCTGATGGCCCT
GTCCGATCTGTTCTACGCCGTTTTGGTAGCTTCCAGAAAGGCCAGGCAGAGCCCAAGATC
AAGAGTGCCATCCCCAAGCCTCCACGCCGGGCCCTGAGTCGGAACAAGGGCAGCCCTGGG
CTAGCCTCTGGCTCTGCCAGTCAGAGCCCTGGCTCAGCCCCTAATGAGGGGCTTACTGGG
GCCTCAGAGTCTGTAGGAAGCAGGCCAGAGGAAGTGGCCAGGGGGCTGGGGGATGGCATG
GAGAGCTCAGGAAGGGCCCAGGAGCCAGACCCCCAGAGTGGCCCCCCAGAACAGGATCCC
CAGAAGGTGGCTGATGAGGAAGGGCAGGAGGAGCCCCAGTATGAGAATGTTACCCCCATC
TCTGGGCCACCAGAGCCC
>RhFe|XM_033091168.1_cds_XP_032947059.1_1
TTGCTGCTCCCA---CTGCTGCTGCTCTGGATTCAAGAGACGCAGGGGTCTGAGCTGGAC
CCTAATGGGCAGCACGTCTGCATGGCCAACAGCCCCTCTGCTGAGCTCCAGTGCTGCCCA
GGCTGGAGGCAGAAAGATCAAGAATGTACCATCCCCATCTGCGAGGGACATGATGCCTGC
CGGGAAGACGAGGTATGCGTGAAACCAGGCCTCTGTAGATGCAAACCTGGATTCTTCGGG
GCCCAGTGCAACTCCCGCTGCCCGGGCCAGTACTGGGGCCCTGACTGCCGCGAGAGCTGC
GCCTGCTACCCGCATGGCCAGTGTGAGCCAGACACCGGCGTGTGCCACTGCCAAGCCGAC
CGCTGGGGCAGCCGCTGCGAGTTCGCGAGCTGTGGCCACTGCAAGCAGAATGAGCTGTGC
TCTGCAGACACAGGCAGCTGTGAGTCCTGTGAACCAGGCTGGAATGGGACTCAGTGCCAC
CAGCCCTGCCCACCTGGCACCTTTGGCGACAGCTGTGGACAGCAGTGCCCCCACTGCCGG
CTTGGGGAGGCCTGTCAGCCAGACACTGGGCACTGTCAGAGCTGTGATCCTGGCTGGATG
GGGCCCAGCTGTGAAGAGCCCTGCCCCAGTGGCACCTTTGGGGAGGGCTGTGGCTCGACC
TGCCCCACCTGTGTTCAGGGGTCCTGTGATCCTGTGACTGGGGAATGTGTCTGCAACGCC
GGCTTCTGGGGGTCCAGCTGCAACACTTCGTGCCCATCTGGCTTCCATGGAAACAACTGC
TCTGTTCCCTGTGAATGCCCTGAGGGATCCTGCCACCCTGTCTCTGGGGCCTGCCAGCTG
GGGCCTCACAGT---CAGGACGCTGCCCTCATCGCAGGCATTCTGATACCTCTGCTGCTG
CTCCTCCTGGGCATGGCCTGCTGTGCCTGCTGCTGCTGGGCCACCCGGTTGGACCCCAAG
GACAGGCCAGCAAGCGATGGAGCTGCTGTATCCAGGATGAAGCTCCAGGTC---TGGGGG
GCACTGGCCAGCCTGGGTTCTGTGCTGCCCTGCGGTTCCCTCAGTAGCCACAAGCTTCCC
TGGGTGACA---------------------------------------------------
------------------------------GTCTCCCACCACGACCCGGAGATCCCATTC
AACCACAGCTTCATCGAGCCACCCTCTGCCGGCTGGGCCTCGGACGACTCCTTCTCTTCT
GATTCTGAGTCTGGAGAGGAGGACGAGGGTCCTGCCTACTGTGTGCCACCCCAAGAAGGG
ATGACCCCTGTGGCCCAAGCAGAGTCTCCAGAGGCCAGCCTGGCTGGAGGTCCCTTCCCT
CCCCCTGAGGATGCCTCCACGCCGTTCGCCATCCCGCGCACTTCCAGCCTAGCGCGGGCC
AAGCGGCCATCGGTCTCCTTTGCTGAAGGCACCAAGTTTGCACCGCAGAGTCGCCGAAGC
TCAGGGGAGCTCTCTAGCCCTCTCCGAAAGCCCAAGCGACTCTCCCGGGGGGCCCAGTCA
GGTCCTGAAAACCAGGAA---GCTGAGGAGACCACAGGCACTGAGCAAGCAGAAAGGGAC
AAGGTCCCTCCTGGGGCAGCCAGCCCCAGGGATTCAGCCAGTGGCCACCGCCGGCTCCCA
TTTGGTGGCCGGACAGTGGCTGAGCGTGTGGAAGCCATCGAGGGCAGTGTCCAGGAGAGC
TCAGGCTCTGTGACCACAATCTACATGCTGGCAGGGACACCCCGGGAATCTGATGGCCCC
GTCCGGTCTGTCCTCCGCCGTTTTGGTAGCTTTCAGAAAGGCCAGGCGGAGCCCAAGGTC
AAGAGTGCTATCCCCAAGCCTCCACGTCGGGCCCTGAGTCGGAACAAGGGCAGCCCCAGG
CTGGCCTCTGGCTCTGCCGGTCAGAGCCCTGGCTCAACCCTGAATCAGGAGCTCACTGGG
GCCTTGGAATCTACAGGAACTGGGCTAGAGGAGGTGGCGAGGGGTCTAGGGGATGGCATC
AAGATTTCAGGCAGTGCCCAGGAGCCAGTCCCTGAGGGTGACCCCCCAAAACAGGATCCC
CAGAAGCTGGCTGACGAGGAAGGGCAGGAAGAGCCCCAATATGAGAATGTTGCACCCATC
TCTGGGCCACCAGAGCCC
>RoAe|XM_016138932.1_cds_XP_015994418.1_1
CTACTGCTCCCA---CTGCTGCTGCTCTGGATTCAGGGGACACAGGAGTCTAAGCTGGAT
CCTAATGGGCAGCACGTCTGCAAGACCAACAGCTCCTCTGCTGAGCTCCAGTGCTGTCCA
GGCTGGAGGCAGAAAGATCAAGAATGCACCATCCCCATCTGTGAGGGGACTGACGCCTGC
CAGGAAGATGAGGTATGCGTGAAACCAGGCCTCTGTCGATGTAAACCTGGATTCTTCGGG
TTCCAGTGTAAATCCCGCTGCCCAGGCCAGTACTGGGGCCCTGACTGCCGAGAGAGCTGC
GCCTGCTACCCGCATGGCCAGTGCGAGCCGGACACTGGCGTGTGCCACTGCCAAGCCGAC
CGCTGGGGCAGCCGCTGCGAGTTCGCGAGCTGTGGCCACTGCAAGCGGAATGAACCATGC
TCTGCAGACACAGGCAGCTGTGAGTCCTGCGAGCCAGGCTGGAACGGGACTCAGTGTCAC
CAGCCCTGCCCACCTGGTACCTTTGGCGAGAGCTGCAGGCAGCAGTGCCCCCGCTGCTGG
CTTGGAGAGGCCTGTCAGCCAGATACGGGGCACTGCCAGAGCTGTGACCCCGGCTGGCTG
GGGCCCAGCTGTGAAGACCCCTGCCCGAGTGGCACCTTTGGGAAGGGCTGTGGCTCGACC
TGCCCAACCTGTGTTCAGGGGGCCTGTGATGCCATGACTGGTGAATGCGTCTGCAACGCT
GGCTACTGGGGTCCCAGCTGCAACATTTCATGCCCATCTGGCTTCTATGGAAACAACTGC
TCTGTTCCCTGTGAATGCCCAGAAGGACCCTGCCACCCTGTCTCTGGGGTTTGCCAGCTG
GGGTCTCACAGT---CAGGATGCTGCCCTCATCGCTGGCATCCTTGTACCTCTGCTGCTG
CTTCTCCTGGGTATTGCCTGCTGTGCCTGCTGCTGCTGGGCCAACCGGTTGGACCCCAAG
GACAGGCCAGCAAAAGATGGAGCTGCTGTGTCCAGGGTGAAGCTCCAAGTC---TGGGGG
GCACTGACCAGTCTGGGTTCTGCACTGCCCTGCAGTTCCCTCAGCAGCCACAAGCTTCCC
TGGGTGACA---------------------------------------------------
------------------------------GTCTCCCACCACGACCCGGAGATCCCCTTC
AACCACAGCTTCATTGAACCGCCCTCTGCTGGCTGGGCCTCAGATGACTCCTTCTCTTCT
GATTCTGAGTCTGGAGAGGAAGATGAGGGTCCTACCTACTGCGTGCCACCCCAAGAAGGG
ATGGTCCCTATGACCCAACCAGAGTCACCGGAGGCCAGTCTGGCTGGAGGTCCCTTCCCT
CCCCCTGAGGATGCCTCCACACCATTTGTCATCCCACGCACTTCCAGCCTAGCACGGGCC
AAGCGGCCATCAGTCTCCTTTGCTGAAGGCACCAAGTTTGCACCACAGAGTCGCCAAAGC
TCAGGAGAGCTCTCTAGCCCACTCCGAAAGCCCAAGCGGCTCTCCCGGGGGGCCCAGCCA
GGTCCTGAAAACCAGGAA---GCCGAGGAGTCCATAGGCCCAGAGCAAGTAGAAAAGGAC
AAGGCCCTTCTTGGGGCAGCCAGCCCCAGGGATTCAGCCATTGGCCACCGCCGGCTCCCA
CCTGGTGGCCGGACAGTGGCTGAGCGTGTGGAAGCCATTGAGGGCAGTATCCAAGAGAGC
TCAGGCTCTGTGACCACAATCTACATGTTGGCAGGAACACCTCGAGAATCTGATGGCCCT
GTCCGATCTGTTCTCCGCCGTTTTGGTAGCTTCCAGAAAGGCCAGGCAGAGCCCAAGGTC
AAGAGTGCCATCCCCAAGCCTCCACGCCGGGCCCTGAGTCGGAACAAGGGCAGTCCTGGG
CTAGCCTCTGGTTCTGCCAGTCAGAGCCCTGGCTCGGCCCCGAATGAGGGGCTCACTGGG
GCCTCAGAGCCTGTAGGAAGCAGGCCAGAGGAAGTGGCCAGGGGACTGGGGGATGGCATG
GAGAGCTCAGGGAAGGCCCAGGAGCCAGACCCCCAGGTTGGCCCCCCAGAACAGGATCCC
CAGAAGGTGGCTGATGAGGAAGGGCAGGAGGAGCCCCAGTATGAGAATGTTACCCCCATT
TCTGGGCCACCAGAGCCC
