# Supplementary material for: Positively selected genes in the hoary bat (Lasiurus cinereus) lineage: prominence of thymus expression, immune and metabolic function, and regions of ancient synteny
Source: PeerJ. 2022 Mar 17;10:e13130. doi: 10.7717/peerj.13130 (PMC8934532; doi:10.7717/peerj.13130)
Supplement: Supplemental Information 4 — Likely alignment errors have been manually deleted between conserved codons. Recovery of the original codon positions requires alignment to the original accessions in each orthogroup. [file peerj-10-13130-s004.zip › renamed.manual/OG0005267.manual.fas]

>EpFu|XM_008141709.2_cds_XP_008139931.1_1
AAGAAGAGAGCAGCAAAACGACCGCTCAAAACAACCCCTGTGGCAAAACATCCTAAGAAG
GGGTCTCGAATGGTACGTGGTCATAGCCAGAAAGAATCAGAGCCACCAGCCAGTGATCTC
TTTGATGCTGTGAAAGGTGCCAAAAGTGACATGCAGTCTTTGGTGGATGAGTGGCTGGAG
AGCTACAAGCAAAACCAGGATTCAGGATTCCTGGAGCTCATTAACTTTTTTATCCGATCT
TGTGGATGTAAAGGCACTGTGACCCTTGAGATGTTTAAGAAGCTGTCCAACTCGGAGATC
ATCAGGCACCTAACAGAACAGTTTAATGAGGACTCAGGAGATTATCCTCTGACAGCTCCA
GGTCCATCCTGGAAGAAGTTCCAGGGTAGTTTCTGTGAATTTGTGAGAACATTGGTCTAT
CAGTGCCAATATAGCCTACTTTATGATGGCTTTCCTATGGACAACCTCATCTCCCTGCTC
ACTGGCCTGTCAGACTCCCAAGTCCGTGCCTTTCGTCACACTAGCACCCTGGCTGCCATG
AAGCTAATGACCTCTCTGGTAAGAGTAGCCCTCCAACTGAGTTTGCACAAAGACAACAAT
CAGCGTCAGTATGAGGCTGAACGAAACAAGGTTCCAGGACAGAGAGCACCTGAGCGGCTG
GAGAGCCTGTTGGAGAAACGCAAAGAGCTCCAAGAGCACCAAGAGGAGATTGAGGGGATG
ATGAATGCCCTCTTCAGAGGTGTCTTTGTACATCGGTACAGGGATGTCCTTCCTGAGATT
CGTGCTATCTGCATCGAGGAGCTCGGGTCTTGGATGCAAAGCTATAGTAGCTCTTTCCTC
ACTGATAGCTATTTAAAATATATTGGCTGGACCCTGCATGATAAGCATCGAGAGGTTCGT
CTGAAATGCCTGAAAGCTCTCAAAGGGTTGTACAGCAACCGGGACTTGACTGCACGCCTA
GAGCTCTTTACTAGCCGCTTCAAGGACCGAATGGTTTCCATGGTCATGGACCGAGAGTAC
GATGTGGCAGTGGAGGCTGTCAGATTGCTAATACTTATCCTTAAGAACATGGAAGGAGTG
CTGACAGATGCAGACTGTGAGAGCATCTACCCTGTTGTGTACGCCTCTAACCGAGCCCTG
GCCTCTGCTGCGGGGGAGTTTCTGTATTGGAAGCTCTTCTACCCTGAGTATGAGGCAAGA
ACGGTGGGTGGGAGAGAGCGGCGCCGAAGTCCACACACCCAGAGGACTTTCTTCCACCTT
CTGCTGTCCTTCTTTGTGGAGAGTGAGCTCCATGACCATGCTGCTTACTTAGTAGACAGC
CTGTGGGACTGTGCAGGGTCTCAGCTGAAGGACTGGGAGAGTCTGACAAGCTTGCTGCTG
GAGAAGGACCAGCTGGGCGATGTGCAGGAGAGCACGCTGATAGAAATCCTTGTGTCCAGT
GTTCGGCAAGCTTCAGAGGGTCACCCGCCTGTGGGACGGGTCACTGGGAGGAAGGGCTTA
ACCCCTAAAGAACGTAAGATTCAAGCGGATGACAAGGTGAAGCTGACTGAGCACCTCATT
CCCCTGTTACCTCAGCTCCTGGCCAAGTTCTCAGCTGATGCAGAGAAGGTTGCTCCCCTA
CTCCAGCTTCTTAACTACTTTGACCTCAACATCTATTGCACCAGGCGCTTAGAGAAGCAC
CTGGAGCTGTTTTTACAGCAACTCCAGGAGGTCGTGGTGAAGCATGCAGACCCAGCAGTG
CTGGAGGCTGGAGCTCATGCCCTCTATCTGCTCTGTAATCCTGAGTTCACCTTCTTTGGC
CGAGTGGACTTTGCCCGCAGCCAACTAGTGGATCTGCTTGCTGACCGTTTCCAGCAGGAA
CTTGAAGAGCTGCTGCAGTCGTCCTTCCTAGATGAGGATGAGGTATACAGTCTGGCAGCC
ACTCTGAAGCGCCTCTCTGCCTTCTACAATGCTCATGACTTAACTCAATGGGAGCTCTAT
GAGCCATGCTATCGACTCCTCCGGAAGGCTGTGGACACAGGAGTGGTTCCTCGCCAGCAG
---------------AAACAGCTATTGAGTTTGAAGGGCAGGATGGTAGCCTTCTGTGAA
CTCTGCCAGAGCTGCCTTTCAGATGTGGATCCTGAGATCCAGGAACAGGCTTTTGTCTTA
TTAAGTGATATACTTATCATCTTCAGCCCTCAGATGATTGTGGGGGGACGCGATTTCCTT
AGGCCCCTTGTCTTTCTTCCTGATGCCACTCTCCAGTCTGAGCTAGCCAGCTTCCTCATG
GACCACATCTTCATCCAGCCTGGAGAAATGGTCAAGGGTCATTCCCAGGAGGATCATTTA
CAGATAGAGCAGCTGCATCAGCGGCGCCGCCTCCTGGCTGGGTTCTGCAAGCTGTTGCTT
TTTGGGGTGCTGGAAATGGATGCAGCCTCAGATGTTTTCAAACACTATAACAAGTTTTAC
AATGACTATGGTGACATTATCAAGGAAACATTAACTAGAGCAAGGCAGATTGACCGAAGT
CATTGTTCCCGAATCCTGCTGCTGAGCCTCAAGCAGTTGTACACAGAACTGCTGCAGGAA
CATGGGCCCCAGGGCCTGAATGAGCTTCCAGCCTTCATTGAGATGAGAGACCTAGCACGG
AGGTTTGCCTTGAGCTTTGGACCCCAGCAGCTACAGAACCGTGACCTTGTGGTCATGCTA
CACAAGGAAGGCATCAAGTTTTCCTTGTCTGAGCTTCCTCCAGCTGGTTCCTCCGGTCAG
CCTCCAAATCTAGCATTCCTGGAGCTCCTTTCAGAGTTTTCCCCCCGACTTTTTCATCAG
GACAAGCAGCTACTACTCTCCTACCTGGAAAAGTGTCTGCAGCGTGTCCCCCAGGCACCC
AGCCATCCCTGGAGTTCAGTCACCACTTACTGCCACTCCCTCAGCCCTATAGAGAACACA
ATAGAGGCCAGCCCTCAGGGCTACCCCCACTCCAAGAAGAGACGCATTGAAGGCTCCTCC
AGGCAGCACAGAGAGGACAGCTCTTCATCCCAGGAGGAAAGCCTACAGCTGAACAGCATC
CCACCCACACCCACCCTCACCTCCACAGCTGTGAAGAATAGGCAGCCCTTGGAGGGGCTG
GAAGAGATGGAAGAAGAAGGCAGCTCAGAATCAGAGTTTACCCAAAGCCAACTACTTCCA
GGCACCCAGAGGTCAAGGTTCTTGAGTCCACAGCATTTCCAGACTCCATTCAACCCTTCA
GGTCCTGGGTTGGGTAACCAGCTGACCCGACTCAGCCTTGTGGAAGAGGACGAAGACAAA
GAAGAGTTAGAAACTCAGAATGAGTCAGGTGAAGAATGGCAAGATCCAGACAAGCACTCT
TCCCCCAGTGAGCCTGGGCTGGACCTCTTAGAT---
>HiAr|XM_019629879.1_cds_XP_019485424.1_1
AAGAAGAGAGCAGCAAAACGACCACTCAAAACAACCCCAGTGGCAAAACATCCAAAGAAG
GGGTCCGGAATGGTATGTGGTCATAGCCAGAAAGAGTCAGAGCCACTAGCCAGTGATCTC
TTTAATGCTGTGAAAGCTGCCAAAAGTGACATGCAGTCTCTGGTGGATGAGTGGCTAGAG
AGCTACAAGCAAGACCAGGATGCAGGATTCCTGGAGCTCATTAACTTTGTCATCCGGTCT
TGTGGATGTAAAGGCACTGTGACCAATGAGATGTTCAAGAAGATGTCCAACTCAGAGATC
ATCCGGCACCTAACAGAACAGTTTAATGAGGACTCAGGAGACTATCCCCTGATAGCGTCA
GGTCCATCCTGGAAGAAGTTCCAGGGAAGTTTCTGTGAATTTGTGAGGACATTGGTCTAC
CAGTGCCAGTACAGCCTCCTCTATGATGGCTTCCCTATGGACAACCTCATCTCCCTGCTC
ACTGGCCTGTCAGACTCCCAAGTTCGTGCCTTCCGTCACACTAGCACTCTGGCTGCCATG
AAGCTAATGACCTCTCTGGTAAGAGTTGCCCTCCAACTGAGTTTGCACAAAGACAACAAC
CAGCGTCAGTATGAGGCTGAACGAAACAAGGGGCCAGGACAGAGAGCACCTGAGCGGCTG
GAGAGCCTGTTAGAGAAACGCAAAGAGCTCCAAGAACATCAAGAGGAGATTGAGGGGATG
ATGAATGCCCTCTTCAGGGGTGTCTTTGTACATCGGTACAGGGATGTCCTTCCTGAGATC
CGTGCTATCTGCATCGAGGAGATTGGGTCTTGGATGCAAAGCTATAGTACCTCTTTCCTG
ACTGACAGCTATTTAAAATATATTGGCTGGACCCTGCACGATAAGCATCGAGAAGTCCGT
CTGAAGTGCCTGAAGGCTCTCAAAGGGCTGTACAGCAACCGGGACTTGACTGCACGCCTG
GAGCTCTTTACCAACCGCTTTAAGGACCGGATGGTTTCCATGGTCATGGACCGGGAGTAC
GATGTGGCAGTGGAGGCCGTCAGGTTGCTAACACTTATCCTTAAGAACATGGAAGGGGTG
CTGACAGATGCAGACTGTGAGAGTATCTACCCTGTTGTGTATGCCTCTAACCGAGCCCTG
GCCTCTGCTGCAGGGGAATTTCTGTACTGGAAGCTCTTCTACCCTGAGTGTGAGGCAAGA
ACGCTGGGTGGGAGAGAGCAACACCGAAGTCCACGTGCCCAGAGGACTTTCATTCACCTT
CTGCTGTCCTTTTTTGTGGAGAGTGAGCTCCATGACCATGCTGCTTACTTAATAGACAGC
CTGTGGGACTGTGCAGGGTCTCAGCTGAAGGACTGGGAGAGTCTGACAAGCTTGCTGCTG
GAAAAGGACCAGCTGGGAGATGTGCAGGAGAGCACACTGATAGAAATCCTTGTGTCCAGT
GTCCGGCAAGCTTCAGAGGGCCACCCCCCTGTGGGGCGGGTCACTGGGAGGAAGGGTTTA
ACCGCTAAAGAACGTAAGATCCAAGCAGATGACAAGGTGAAGCTGACAGAGCACCTCATC
CCCCTGCTACCACAGCTCCTGGCCAAGTTCTCAGCTGATGCAGAGAAGGTTGCTCCCCTG
CTCCAGCTTCTCAACTACTTTGACCTTAACATCTACTGCACCAGGCGCTTGGAAAAGCAC
CTGGAGCTGTTCTTGCAGCAGCTCCAGGAGGTAGTGGTGAAGCATGCAGATCCAGCAGTG
CTCAAGGCTGGAGCTCATGCCCTCTACACGCTCTGTAATCCTGAGTTCACATTCTTCAGC
CGGGTGGACTTTGCCCGCAGCCAACTGCTGGATCTGCTGACTGACCGCTTCCAGCAGGAA
CTTGAAGAGCTGCTGCAGTCGTCCTTCCTAGATGAGGATGAGGTGTATAGTCTGGCAGCC
ACTCTGAAGCGCCTATCTGCCTTCTACAATGCTCATGACCTAACACGCTGGGAACTCTCT
GAGCCATGCTACCGACTCCTCCGGAAGGCTGTGGACACAGGAGAGGTTCCTCACCAGCAG
---------------ATGCAGCTGTTGAGTTTGAGGGGCAGAATGGTGGCCTTCTGTGAA
CTCTGCCAGAGCTGCCTCTCAGATGTGGTTCCTGAGATCCAGGAGCAGGCTTTCACCTTA
TTAAGTGATCTACTTCTTATCTTCAGCCCTCAGATGATTGTAGGGGGCCACGATTTCCTT
AGGCCTCTTGTCTTTCTTCCTGAAGCCTCTCTCCAGTCTGAGCTAGCCAGCTTCCTCATG
GACCATGTCTTCACGCAGCCTGAAGAACTGGGCAGGGGTCATTCCCAGGAGGACCATTTA
CAGATAGAGCGGCTGCACCAGCGGCGCCGCCTCCTGGCCGGGTTCTGCAAGCTGGTGCTT
TACGGGGTGCTGGAGATGGAGGCAGCCTCAGATGTTTTCAAACACTATAATAAGTTTTAC
AGTGACTATGGTGACATTATCAAGGAAACATTAACTAGAGCAAAGCAGATTGACCGAAGT
CATTGTTCCCAAGTCCTGCTACTGAGCCTCAAACAGGTGTACACAGAACTGCTGCAGGAA
CAGGGGCCCCAGAGCCTGAATGAGCTTCCAGCTTTCAATGAGATTAGAGACCTGGCCCGG
AGGTTTGCCTTGAGCTTTGGACCCCAGCAGCTACAGAACCGTGACCTTGTGGTCATGCTA
CATAAGGAAGGCATCAAGTTCTCCTTGTCTGAGCTTCCTCCAGCTGGCTCCTCCGGGCAA
CCCCCCAACCTGGCATTCCTGGAGCTCCTTTCAGAGTTTTCCCCCCGACTCTTCCATCAG
GATAAGCAGCTACTATTGTCCTATCTGGAAAGGTGCCTGCAGCCTGTCTCCCAGGCACCT
GGCTATCCCTGGGGTCCAGTCACCACCTATTGCCACTCCCTCAGCCCTGTAGAGAACACA
GCAGAGGCCAGCCCTCAGGGCTACCCCCACTCCAAGAAGAGGCGCATTGAAGGCTCCTCC
AGTCGGCACAGAGAAGACATCTCTTCATCCCAGGAGGAAAGCCTACAGCTGAACAGCCTC
CCACCCGTACCCACCCTCACCTCCACAGCTGTGAAGAGTAGGCAGCCCCTGGGGGGGTTG
GAAGAGATGGAAGAAGGCGGCGGCTCAGAATCAGAGTTTACCCAAGGCCAGCCCCTTTCA
GGCACCCAGAAGTCAAGATTCTTGAGTCCACAGCATTTCCAGACTCCACTCAATCCTTCA
GGTCCTGGTCTGGACAACCGGCTGACCCGACTCAGCCTCATGGAAGAGGATGAAGAA---
---GAGTTAGAAATTCAGAATGAGTCAGGTGAAGAATGGCAAGATCCAGACAAGCACTCT
TCTCCAAGTGAGCCTGGGCTGGACCTCTTAGAT---
>LaCi|133-exonerate_protein2genome-gene-134.40-mRNA-1
AAGAAGAGAGCAGCAAAACGACCACTCAAAACAACCCCTGTGGCAAAACATCCTAAGAAG
GGGTCTCGAATGGTACGTGGTCATAGCCAGAAAGAATCAGAGCCACCAGCCAGTGATCTC
TTTGATGCTGTGAAAGGTGCCAAAAGTGACATGCAGTCTTTGGTGGATGAGTGGCTGGAG
CGCTACAAGCAAAACCAGGATTCAGGATTCCTGGAGCTCATTAACTTTTTTATCCAATCT
TGTGGATGTAAAGGCACTGTGACCCTTGAGATGTTTAAGAAGCTGTCCAACTCGGAGATC
ATCCGGCACCTAACAGAACAGTTTAATGAGGACTCAGGAGACTATCCTCTGACAGCTCCA
GGTCCATCCTGGAAGAAGTTCCAGGGTAGTTTCTGTGAATTTGTGAGGACATTGGTTTAT
CAGTGCCAATATAGCCTACTTTATGATGGCTTTCCCATGGACAACCTCATCTCCCTGCTC
ACTGGCCTGTCAGACTCCCAAGTCCGTGCCTTTCGTCACACTAGCACCCTGGCTGCTATG
AAGCTAATGACCTCTCTGGTAAGAGTAGCCCTCCAACTGAGTTTGCACAAAGACAACAAT
CAGCGTCAGTATGAGGCTGAACGAAACAAGGTTCCAGGACAGAGAGCACCTGAGCGGCTG
GAGAGCCTGTTGGAAAAACGCAAAGAGCTCCAAGAGCACCAAGAGGAAATTGAGGGGATG
ATGAATGCCCTCTTCAGAGGTGTCTTTGTACATCGGTACAGGGATGTCCTTCCTGAGATT
CGTGCTATCTGCATCGAGGAGCTCGGGTCTTGGATGCAAAACTACAGTAGCTCTTTCCTC
ACTGATAGCTATTTAAAATATATTGGCTGGACCCTGCATGATAAGCATCGAGAGGTTCGT
CTGAAATGCCTGAAAGCTCTCAAAGGGTTGTACAGCAACCGAGACTTGACTGCACGCCTA
GAGCTCTTTACCAGCCGCTTCAAGGACCGAATGGTTTCCATGGTCATGGACCGAGAGTAT
GATGTGGCAGTGGAGGCTGTCAGATTGCTAATACTTATCCTTAAGAACATGGAAGGGGTG
TTGACAGATGCAGACTGTGAGAGCATCTACCCTGTTGTGTATGCCTCTAACCGAGCTCTG
GCCTCTGCTGCGGGGGAATTTCTGTATTGGAAGCTCTTCTACCCTGAATGTGAAGCAAGA
ACGGTGGGTGGAAGAGAGCGGCGCCGAAGTCCACACACCCAGAGGACTTTCTTCCACCTT
CTACTGTCCTTCTTTGTGGAGAGTGAGCTCCATGACCATGCTGCTTACTTAGTAGACAGC
CTGTGGGACTGTGCAGGGTCTCAGCTGAAGGACTGGGAGAGTCTGACAAGCTTGCTGCTG
GAGAAGGACCAGCTGGGTGATGTGCAGGAGAGCACACTGATAGAGATCCTTGTGTCCAGT
GTTCGGCAAGCTTCAGAGGGTCACCCGCCTGTGGGACGGGTCACTGGGAGGAAGGGCTTA
ACCCCTAAAGAACGTAAGATTCAAGCGGATGACAAGGTGAAGCTGACTGAGCACCTCATT
CCCCTGTTACCTCAGCTCCTGGCCAAGTTCTCGGCTGATGCAGAGAAGGTTGCTCCCCTG
CTCCAACTTCTTAACTACTTTGACCTCAACATCTATTGCACCAGGCGCTTAGAGAAGCAC
TTGGAGCTGTTTTTACAGCAACTCCAGGAGGTTGTGGTGAAGCATGCAGATCCAGCAGTG
CTGGAGGCTGGAGCTCATGCCCTCTATCTGCTCTGTAATCCTGAGTTCACCTTCTTTGGC
CGAGTGGACTTTGCCCGCAGCCAACTAGTAGATCTGCTTGCTGACCGTTTCCAGCAGGAA
CTTGAAGAGCTGCTACAGTCGTCCTTCCTAGATGAGGATGAGGTATACAGTCTGGCAGCC
ACTCTGAAACGCCTCTCTGCCTTCTACAATGCTCATGACTTAACTCAATGGGAGCTCTAT
GAGCCATGCTATCGACTCCTCCGGAAGGCTGTGGACACAGGAGCAGTTCCTCGCCAGCAA
---------------AAACAGTTATTGAGTTTGAAGGCCAGAATGGTAGCCTTCTGTGAA
CTCTGCCAGAGCTGCCTCTCAGATGTGGATCCTGAGATCCAGGAACAGGCTTTTGTCTTA
TTAAGTGATATACTTATCATCTTCAGCCCTCAGATGATTGTGGGAGGACGCGATTTCCTT
AGGCCCCTTGTCTTTCTTCCTGAAGCCACTCTCCAGTCTGAGCTAGCCAGTTTCCTCATG
GACCACGTCTTCATCCAGCCTGGAGAAATGGTCAAGGGTCATTCCCAGGAGGATCATTTA
CAGATAGAGCAGCTGCATCAGCGACGCCGCCTCCTGGCTGCGTTCTGTAAGCTGTTGCTT
TTTGGGGTGCTGGAAATGGATGCAGCCTCAGATGTTTTCAAACACTATAACAAGTTTTAT
AATGACTATGGTGACATTATCAAGGAAACATTAACTAGAGCAAGGCAGATTGACCGAAGT
CATTGTTCCCGAATCCTGCTGCTGAGCCTCAAGCAGTTGTACACAGAACTGCTGCAGGAA
CGTGGGCCCCAGGGCCTGAATGAACTTCCAGCCTTCATTGAGATGAGAGACCTAGCACGG
AGGTTTGCCTTGAGCTTTGGACCCCAGCAGCTACAGAACCGTGACCTTGTGGTCATGCTA
CACAAGGAAGGCATCAAGTTTTCCTTGTCTGAGCTTCCTCCAGCTGGTTCCTCCGGTCAG
CCTCCAAATCTAGCATTCCTGGAGCTCCTTTCAGAGTTTTCCCCCCGACTTTTTCATCAG
GATAAGCAGCTACTACTATCCTACCTGGAAAAGTGTCTGCAGCGTGTCTCCCAGGCACCC
AGCCATCCCTGGAGTTCAGTCACCACTTACTGCCACTCCCTCAGCCCTGTAGAGAACACA
ACAGAGGCCAGCCCTCAGGGCTACCCCCACTCTAAGAAGAGGCGCATTGAAGGCTCCTCC
AGGCAGCACAGAGAGGACAGCTCTTTATCCCAGGAGGAAAGCCTACAGCTGAACAGCATC
CCACCTACACCCACTCTCACCTCCACAGCTGTGAAGAATAGGAAGCCCTTGGAGGGGCTG
GAAGAGATGGAAGAAGAAGGCAGCCCAGAATCAGAGTTTACGCAAAGCCAACTACTTTTA
GGCACCCAGAGGTCAAGGTTCTTGAGTCCACAGCATTCCCAGACTCCATTCAACCCTTTA
GGTCCTGGTCTGGGTAACCAGCTGACCCGACTCAGCCTTATGGAAGAGGACGAAGACAAA
GAAGAGACAGGAACTCAGAATGAGTCAGGTGAAGAATGGCAAGATCCAGACAAGCACTCT
TCCCCCAGTGAGCCTGGGCTGGACCTCTTAGATTCT
>MyLu|XM_006081030.3_cds_XP_006081092.1_1
AAGAAGAGAGCAGCAAAACGACCACTCAAAACAACCCCTGTGGCAAAACATCCTAAGAAG
GGGTCTCGAATGATACGTGGTCATAGCCAGAAAGAATCAGAGCCACCAGCCAGTGATCTC
TTTGATGCTGTGAAAGGTGCCAAAAGTGACATGCAGTCTTTGGTGGATGAGTGGCTGGAG
AGCTACAAGCAAAACCAGGATTCAGGATTCCTGGAGCTCATTAACTTTTTTATCCGATCT
TGTGGCTGTAAAGGCACTGTGACCCTTGAGATGTTCAAGAAGATGTCCAACTCGGAGATC
ATCCGGCACCTAACAGAACAGTTTAATGAGGACTCAGGAGACTATCCTCTGACAGCTCCA
GGTCCATCCTGGAAGAAGTTCCAGGGTAGTTTCTGTGAATTTGTGAGAACATTGGTCTAT
CAGTGCCAATATAGCCTGCTTTATGATGGCTTCCCAATGGATAACCTCATCTCCCTGCTC
ACTGGCCTGTCAGACTCCCAAGTCCGCGCCTTTCGTCACACTAGTACCCTAGCTGCCATG
AAACTAATGACCTCTCTGGTAAGAGTAGCCCTCCAACTGAGTTTGCACAGAGACAACAGT
CAGCGTCAGTATGAGGCTGAACGAAATAAGGGTCCAGCACAGAGAGCATCTGAGCGGCTG
GAGAGCCTGTTAGAGAAACGCAGAGAGTTCCAAGAGCACCAACAGGAGATTGAGGGGATG
ATGAATGCCCTCTTCAGAGGTGTCTTTGTACATCGGTACAGGGATGTCCTTCCTGAGATT
CGTGCTATCTGTATCGAGGAGCTCGGGTCTTGGATGCAAAGCTACAGTAGCTCTTTCCTC
ACTGATAGCTATTTAAAATATATTGGCTGGACCCTGCATGATAAGCATCGAGAGGTTCGT
CTGAAATGCCTGAAGGCTCTCAAAGGGTTGTACAGCAACCGGGACATGACTGCACGCCTA
GAGCTCTTTACCAGCCGCTTCAAGGACCGAATGGTTTCCATGGTCATGGACCGAGAGTAC
GATGTGGCAGTGGAGGCTGTCAGATTGCTAATACTTATCCTTAAGAACATGGAAGGGGTG
CTGACAGATGCAGACTGTGAGAGCATCTACCCTGTTGTGTACGCCTCTAACCGAGCCCTG
GCCTCTGCTGCGGGGGAGTTTCTGTATTGGAAGCTCTTCTACCCTGAATATGAGACAAGA
ACAGTGAGTGGGAGAGAGCGGCGCCGAAGTCCACACGCCCAGAGGACTTTCTTCCACCTT
CTGCTGTCCTTCTTTGTGGAGAGTGAGCTCCATGACCATGCTGCTTACTTAGTAGACAGC
CTGTGGGACTGTGCAGGGTCTCAGCTGAAGGACTGGGAGAGTCTGACAAGCTTGCTGCTG
GAGAAGGACCAGCTGAGCGATGTGCAGGAGAGCACGCTGATAGAAATCCTTGTGTCCAGT
GTTCGGCAAGCTTCAGAGGGTCACCCGCCTGTGGGACGGGTCACTGGGAGGAAGGGCTTA
ACCCCTAAAGAACGTAAGATTCAAGCGGATGACAAGGTGAAGCTGACTGAGCACCTCATT
CCCCTGTTACCTCAGCTCCTGGCCAAGTTCTCAGCTGATGCAGAGAAGGTTGCTCCCCTG
CTCCAGCTTCTTAACTACTTTGACCTCAACATCTATTGCACCAGGCGCTTAGAGAAGCAC
CTGGAGCTGTTTTTACAGCAACTCCAGGAGGTTGTGGTGAAGCACGCAGACCCAGCAGTG
CTTGAGGCTGGAGCTCATGCCCTCTATCTGCTCTGTAATCCTGAGTTCACATTCTTTGGC
CGAGTGGACTTTTCCCGCAGCCAACTAGTGGATCTGCTCACTGACCGTTTCCAGCAAGAA
CTTGAAGAGCTGCTGCAGTCGTCCTTCCTAGATGAGGATGAGGTATACAGTCTGGCAGCC
ACTATGAAGCGCCTCTCTGCCTTCTACAATGCTCATGACCTAACTCGATGGGAGCTCTAT
GAGCCATGCTACCGACTCCTCCGGAAGGCTGTGGACACAGGAGCAGTTCCTCGCCAGCAG
---------------AAACAGCTATTGACTTTGAAGGGCAGGATGGTAGCCTTCTGTGAA
CTCTGCCAGAGCTGCCTCTCAGATGTGGATCCTGAGGTCCAGGAACAGGCTTTTGTCTTA
TTAAGTGATATACTCATCATCTTCAGCCCTCAGATGATTGTGGGGGGACGCGATTTCCTT
AGGCCCCTTGTCTTTCTTCCTGAAGCCACTCTCCAGTCTGAGCTAGCCAGCTTCCTCATG
GACCACGTCTTCATCCAGCCTGGAGAAATGGTCAAGGGTCATTCCCAGGAGGATCATTTA
CAGATAGAGCAACTGCATCAGCGGCGCCGCCTCCTGGCTGGGTTCTGCAAGCTGTTGCTT
TTTGGGGTGTTGGAAATGGATGCAGCCTCAGATGTTTTCAAACACTATAACAAGTTTTAC
AGTGACTATGGTGACATTATCAAGGAAACATTAACTAGAGCAAGGCAGATTGACCGAAGT
CATTGTTCCCGAATCCTGCTGCTGAGCCTGAAGCAGTTGTACACAGAACTGCTGCAGGAA
CATGGGCCCCAGGGCCTGAATGAGCTTCCAGCCTTCATTGAGATGAGGGACCTCGCACGG
AGGTTTGCCTTGAGCTTTGGACCCCAGCAGCTCCAGAACCGTGACCTTGTGGTCATGCTA
CACAAGGAAGGCATCAAGTTTTCCTTATCTGAGCTTCCTCCAGCTGGCTCCTCCGGTCAG
CCTCCAAATCTAGCATTCCTGGAGCTCCTTTCAGAGTTTTCCCCCCGACTTTTTCATCAG
GACAAGCAGCTACTACTGTCCTACCTGGAAAAGTGTCTGCAGCGTGTCTCCCAGGCACCC
AGCCACCCCTGGGGTTCAGTCACCACTTACTGCCACTCCCTCAGCCCCGTAGAGAACACA
ACAGAGGGCAGCCCTCAGGGCTACCCCCACTCCAAGAAGAGGCGCATTGAAGGCTCCTCC
AGGCAGCACAGAGAGGACATCTCTTCATCCCAGGAGGAAAGCCTACAGCTGAACAGCATC
CCACCCACACCCACCCTCACCTCCACAGCTGTGAAGAATAGGCAGCCCTTGGAGGGGCTG
GAAGAGATGGAAGACGAAGGCAGCTCAGAATCAGAGTTTACCCAACGCCAACTCCTTTCA
GGCACCCAGAGGTCAAGGTTCTTGAGTCCACGGCATTCCCAGACTCCATTCAGCCCTTCA
GGTCCTGGTCTGGGTAAAAAGCTGACCCGACTCAGCCTTATGGAAGAGGACGAAGACAGA
GGAGAGGTAGAAACTCAGCACGAGTCAGGTGAAGAATGGCAAGATCTAGACAAGCACTCT
TCCCCCCATGAGCCTGGGCTGGACCTCTTAGAT---
>PhDi|XM_028526007.1_cds_XP_028381808.1_1
AAGAAGAGAGCAGCAAAACGGCCACTGAAAACAACCCCAGTGGCAAAACACCCTAAGAAG
GGATCTCAAATGGTACGTGGTCATAGCCAGAAAGAGTCAGAACCACTAGCCAATGATCTG
TTTGATGCTGTGAAAGCTGCCAAAAGTGACATGCAGTCTTTGGTGGATGAATGGCTGGAG
AGCTACAAGCAAAACCAAGAGACAGCATTCCTGGAGCTCATTAACTTTTTCATTCGATCT
TGTGGATGTAAAGGCACTGTGACACCTGAGATGTTCAAGAAGATGTCCAACTCGGAGATT
ATCCAGCACCTAACAGAACAGTTTAATGAGGATTCAGGAGACTATCCCTTGACAGCTCCA
GGTCCCTCCTGGAAGAAATTCCATGGAAGTTTCTGTGAATTTGTGAGGACTTTGGTTTAT
CAGTGTCAGTACAGTCTCCTTTATGATGGCTTTCCTATGGACAACCTCATCTCTCTGCTC
ACTGGCCTGTCAGACTCCCAAGTCCGTGCCTTTCGTCACACTAGCACCCTGGCTGCCATG
AAGCTAATGACCTCTCTGGTAAGAGTAGCCCTCCAACTGAGTTTGCACAAAGAGAACAAT
CAGCGCCAGTATGAGGCTGAACGAAACAAGGGGCCAGGACAGAGAGCACCCGAGAGGCTG
GAAAGCCTGTTGGAGAAACGGAAAGAGCTCCAAGAGCATCAAGAGGAGATTGAGGGGATG
ATGAATGCCCTCTTCAGGGGTGTCTTTGTACACCGGTATAGAGATGTTCTTCCTGAGATT
CGTGCTATCTGCATTGAGGAGATTGGGTCTTGGATGCAAAGCTACAGTGCCTCTTTCCTC
ACTGATAGCTATTTAAAATATATTGGCTGGACCCTGCATGATAAGCATCGAGAGGTCCGT
CTGAAGTGCCTGAAGGCTCTCAAAGAGTTGTACAGCAACCGAGACTTGATTGTACGCCTA
GAGCTCTTTACCAGTCGCTTTAAGGATCGGATGGTATCCATGGTCATGGACCGAGAGTAC
GATGTGGCAGTGGAGGCCGTCAGGTTGCTAATACTTATCCTTAAGAACATGGAAGGAGTG
CTGACAGATGCAGACTGTGAGAGCATCTACCCTGTTGTGTATGCCTCTCACCGAGCCCTG
GCCTCTGCTGCAGGGGAGTTTCTCTACTGGAAGCTCTTCTACCCTGAATATGAGACAAGA
ACGGTGAGTGGGAAAGAGCGACGCCGAAGTCCACTCGCTCAGAGGACTTTCTTCCATCTT
CTGCTGTCCTTCTTTGTGGAGAGTGAGCTCCATGACCATGCTGCTTACTTAGTAGACAGC
CTGTGGGACTGTGCAGGGTCTCAGCTGAAGGACTGGGAGAGTCTGACAAGCTTGCTTCTG
GAGAAGGACCAGCTGGGTGATGTGCAGGAGAACACACTGATAGAAATCCTTGTGTCCAGT
GTTCGGCAAGCTTCAGAGGGTCACCCACCTGTGGGACGGGTCACTGGGAGGAAGGGCTTA
ACTCATAAAGAACGTAAGACCCAAGCAGATGACAAGATGAAGCTGACTGAGCATCTCATT
CCTCTGCTACCCCAGCTCCTGGCCAAGTTCTCAGCTGATGCAGAGAAGGTTGCTCCCCTG
CTGCAGCTGCTTAACTACTTTGACCTCAACATCTATTGCACCAGGCGTTTAGAGAAGCAC
CTGGAGCTGTTTTTACAGCAACTCCAGGAGGTGGTGATGAAGCATGCAGATCCAGCAGTG
CTTGAGGCTGGAGCTCACGCCCTCTGTCTGCTCTGTAATCCTGAGTTCACGTTCTTCAGC
CGGGTAGACTTTACCCGCAGCCAACTAGTTGATCTGCTGACTGACCGCTTCCAGCAGGAG
CTTGAAGAGTTGCTGCAGTCTTCCTTCCTAGATGAGGATGAGGTATATAGCCTGGCAGCC
ACTCTGAAGCGCCTCTCTGCCTTCTACAATGCTCATGATCTAACTCGATGGGAGCTTTAT
GAGCCATGCTACCGACTCATCCGGAAGGCTGTGGACACAGGACAGGTTCCTCACCAGCAG
---------------AAACAGCTTTTGAGTTTGAAGGGCAGAATGGTGGCCTTCTGCGAA
CTCTGCCAGAGCTGCCTCTCGGATGTGGATCCTGAGATCCAGGAACAGGCTTTTGTCTTA
TTAAGTGATCTACTTCTCATCTTCAGCCCTCAGATGATTGTAGGGGGACGTGATTTTCTT
AGGCCCCTTGTCTTTGTTCCTGAAGCCACTCTGCAGTCTGAGCTAGCCAGCTTCCTCATG
GACCACATCTTCATCCAGCCTGGAGAACTGGGCAAGGGTCATTCCCAGGAGGACCATTTA
CAGATAGAGCAGCTGCACAAGCGGCGCCGCCTCCTGGCAGGATTCTGCAAGCTCTTGATT
TATGGGGTGCTGGAGATGGATGCAGCTTCAGATGTTTTCAAACACTATAACAAGTTTTAC
AATGACTATGGTGACATCATCAAGGAAACATTAACTAGAGCAAGACAGATTGACCGAAGT
CATTGTTCCCAAATCCTGCTGCTGAGCCTCAAGCAGCTATACACAGAACTGCTGCAGGAA
CAGGGGCCCCAGGGCCTGAATGAACTTCCAGCCTTCATGGAGATGAGGGACCTAGCCCGG
AGGTTTGCCTTGAGCTTTGGACCCCAGCAGCTACAGAACCGTGACCTTGTAGTCATGCTA
CACAAGGAAGGTATCAAGTTCTCCTTGTCTGAGCTTCCTCCAGCTGGATCCTCCAGTCAG
CCTCCAAATCTTGCATTCCTGGAGCTCCTTTCAGAGTTTTCCCCCAGACTTTTCCATCAG
GACAAGCAGCTACTACTGTCCTACCTGGAAAAGTGTCTGCAGCGTGTCTCTCAGGCCCCT
GGCCATCCCTGGGGTTCAGTCACCATTTACTGCCACTCCCTCAGCCCTGTAGAGAACACA
GCAGAGACCAACCCTCAGGGCTACCCCCACTCCAAGAAGAGGCGCATTGAAGGCTCCTCC
AGGCAGCACAGAGAAGATATCTCTTCATCCCAGGAGGAAAGCCTGCAGCTGAACAGCATC
CCACCTACACCCACCCTTACCTCCACAGCTGTGAAGAATAGGCAGCCCCTGGGGGCATTG
GAAGAGGTGGAAGAAGAAGGTGGCTCAGAGTCAGAGTTTACCAGAGGCCAACTCCTTAGA
GGCACCCAGAGGTCAAGGTTCTTGAGTCCACAGCATTTCCAAACTGCTCTCAACCATTCA
GGTCCTGGTCTGGGCAACCGGCTGACCCGACTCAGCCTTATGGAAGAGGATGAGGAA---
---GAGTTAGAAATTCAGAACGAGTCAGGTGAAGAATGGCAAGATCCAGACAAGCACTCT
TACCCCAGTGAGCCTGGATTGGACCTCTTGGAT---
>PtVa|XM_023537523.1_cds_XP_023393291.1_1
AAGAAGAGAGCAGCAAAACGACCACTCAAAACAACCCCAGTGGCAAAACATCCAAAGAAG
GGGTCCCGAATGGTACGTGGTCGTAGCCAGAAAGAGTCAGAGCCACCAGCCAGTGATCTT
TTTGATGCTGTGAGAGCTGCCAAAAGTGACATGCAGTCTCTGGTGGATGAGTGGCTGGAG
AGCTACAAGCAAGACCAGGATGCAGGATTCCTGGAGCTTATTAACTTTTTCATCCGATCT
TGTGGATGTAAAGGCACTGTGACCCCCGAGATGTTCAAGAAGATGTCCAACTCAGAGATC
ATCCGGCACCTAACAGAACAGTTTAATGAGGACTCAGGAGACTATCCCCTGACAGCTCCA
GGTCCATCCTGGAAGAAGTTCCAGGGAAGTTTTTGTGAATTTGTGAGGACATTGGTCTAC
CAGTGCCAGTACAGCCTCCTTTACGATGGCTTCCCTATGGACAACCTCATTTCCCTGCTC
ACTGGCCTCTCGGACTCCCAAGTCCGTGCCTTCCGTCACACTAGCACCCTGGCTGCCATG
AAGCTAATGACCTCTCTGGTAAGAGTTGCCCTCCAACTGAGTTTGCACAAAGACAACAAT
CAACGTCAGTATGAGGCTGAACGAAACAAGGGGCCAGAACAGAGAGCACCTGAGCGGCTG
GAGAGCCTGTTGGAGAAACGCAAAGAGCTCCAAGAGCATCAAGAGGAGATTGAGGGAATG
ATGAATGCCCTCTTCAGGGGTGTCTTCGTACATCGATACAGGGATATCCTTCCTGAGATC
CGTGCTATCTGCATCGAGGAGATTGGGTCTTGGATGCAAAGCTACAGTACCTCCTTCCTC
ACTGACAGCTATTTAAAATATATTGGCTGGACCCTGCATGATAAGCATCGAGAAGTCCGT
CTGAAGTGCCTGAAGGCTCTCAAAGGACTGTATAGCAACCGGGACTTAACTACACGCCTG
GAGCTCTTTACTAGCCGCTTCAAGGACCGGATGGTTTCCATGGTCATGGACCGAGAGTAT
GATGTGGCAGTGGAGGCCGTCAGGTTGCTAATACTTATCCTTAAGAACATGGAAGGGGTG
CTGACAGATGCTGACTGTGAGAGTATCTATCCTATTGTATACGCCTCTAATCGAGCCCTG
GCCTCTGCTGCAGGGGAATTTCTGTACTGGAAGCTCTTTTACCCTGAGTGTGAGACGAGA
ACAGTGGGTGGGAGAGAGCGACGCCGAAGTCCACGTGCCCAGAAGACTTTCTTCCACCTT
CTGCTGTCCTTCTTTGTGGAGAGTGAGCTCCATAACCATGCTGCTTACTTAGTAGACAGC
CTGTGGGACTGTGCGGGGTCTCAGCTGAAGGACTGGGAGAGTCTGACAAGTTTGCTACTG
GAGAAGGACCAGCTGGGCGATGTGCAGGAGAGCACGCTGATAGAAATCCTTGTGTCCAGT
GTCCGGCAAGCTTCAGAGGGTCACCCCCCTGTTGGGCGGGTCACTGGGAGGAAGGGCTTA
ACCCTTAAAGAACGTAAGATCCAAGCAGATGACAAGGTGAAGCTGACTGAGCACCTCATT
CCCCTGCTACCCCAGCTCCTGGCCAAGTTCTCAGCTGATGCAGAGAAGGTTGCTCCCCTG
CTTCAGCTTCTCAACTACTTTGACCTCAACATCTACTGCACCAGGCGCTTAGAGAAGCAC
CTGGAGCTGTTCTTGCAGCAACTCCAGGAGGTAGTGGTGAAGCATGCAGAGCCAGTGGTG
CTTGAGGCTGGAGCTCACGCCCTCTATCTGCTCTGTAATCCTGAGTTCACGTTCTTTAGC
CGGGTGGACTTTGCCCGCAGCCAATTGGTAGATCTGCTGACTGACCGCTTCCAGCAAGAA
CTTGAAGAGCTGCTGCAGTCATCCTTCCTGGATGAGGATGAGGTGTACAGTCTGACAGCC
ACTCTGAAGCGCCTCTCTGCCTTTTACAATGCTCATGACCTAACACGCTGGGAGCTCTAC
GAACCATGCTACCAACTCCTCCGGAAGGCTGTGGACACAGGAGAGATTCCTCACCAGCAG
CCACTGTCTCCACAGAAGCAGCTGTTGAACTTGAAAGGCAGAATGGTGGCCTTCTGTGAA
CTTTGCCAGAGCTGCCTCTCAGATGTGGATCCTGAGATCCAGGAGCAGGCTTTCGTCTTA
TTAAGTGATCTACTTCTCATCTTCAGCCCTCAGATGACTGTAGGGGGACGTGATTTCCTT
AGGCCCCTTGTCTTTCTTCCTGAAGCCACTCTCCAGTCTGAGCTAGCCAGCTTCCTCATG
GACCACGTCTTCATCCAGCCTGGAGAACTGGGCGGGGGTCATTCCCAAGAGGACCATTTA
CAGATAGAGCAGTTGCACCAGCGGCGCCGCCTCCTTGCTGGGTTCTGCAAGCTGTTACTT
TATGGGGTGCTGGAGATGGACGCAGCTTCAGATGTCTTCAAACATTATAACAAGTTTTAC
AATGACTATGGTGACATTATCAAGGAAACGTTAACAAGAGCGAGACAGATTGACCGAAGT
CATTGTTCCCGAATCCTGCTGCTGAGCCTCAAGCAGTTGTACACAGAACTGCTGCAAGAA
CAGGGGCCCCAGGACCTGAATGAGCTTCCAGCCTTCATTGAGATGAGGGACTTGGCCCGA
AGGTTTGCCCTGAGCTTTGGACCCCAGCAGCTACAGAACCGTGACCTTATAGTCATGCTA
CACAAGGAAGGCATCAAGTTCTCCTTGTCTGAGCTTCCTCCAACTGGCTCCTCCGGTCAG
CCCCCAAACCTAGCATTCCTGGAGCTCCTTTCAGAGTTCTCCCCTCGACTCTTCCATCAG
GACAAGAAGCTACTATTGTCCTACCTGGAGAAGTGTCTGCAGCGTGTCTCCCAGGCACCT
GGCCATCCCTGGGGTCCAGTCACCACCTATTGCCACTCCCTCAGCCCTGTAGAGAACACA
GCAGAGGCTAGCCCTCAGGGCTACCCCCACTCCAAGAAGAGGCGTATTGAAGGCTCCTCC
AGGCAACACAGAGAGGACACCTCTTCATCCCAGGAGGAAAGCCTACCTTTGAACAGCATC
CTACCCACACCTCCCCTCACCTCCACAGCTGTGAAGAATAGGCAGCCCCTGGGGGGCTTG
GAAGAGATAGAAGAAGAAGGCGGCTCAGAATCAAAGTTTACCCAAGGCCAGCCCCTTTCA
GGTACCCAGAGGTCAAGGTTCTCGAGTCCACAGCATTTTCATACTCCACTCAATCCTTCA
GGTCCTGGTCTGGGCAACCGGCTGACCCGACTCAGCCTCATGGAAGAGGATGAAGAG---
---GAGTTAGAAATTCAGAATGAGTCAGGTGAAGAATGGCAAGATCCAGTCAAGCACTCT
TCCCCCAGTGAGCCTGGGCTGGACCTCTTAGAT---
>RhFe|XM_033109796.1_cds_XP_032965687.1_1
AAGAAGAGAGCAGCAAAACGACCACTCAAAACAACCCCAGTGGCAAAACATCCAAAGAAG
GGCTCCCGAATGGTACGTGGTCATAACCAGAAAGAGTCAGAGCCACTAGCCAGTGATCTC
TTTGATGCTGTGAAAGCTGCCAAAAGTGACATGCAGTCTCTGGTGGATGAGTGGCTAGAG
AGCTACAAGCAAGACCAGGATGCAGGATTCCTGGAGCTCGTTAACTTTGTCATCCGGTCG
TGTGGATGTAAAGGCACTGTGACCCGCGAGATGTTCAAGAAGATGTCCAACTCAGAGATC
ATCCGGCACCTAACAGAACAGTTTAATGAGGACTCAGGAGACTATCCCCTGATAGCTTCA
GGTCCATCCTGGAAGAAGTTCCAGGGAAGTTTCTGTGAATTTGTGAGGACATTGGTCTTC
CAGTGCCAGTACAGCCTCCTCTATGATGGCTTCCCTATGGACGACCTCATCTCCCTGCTC
ACTGGCCTCTCAGACTCCCAAGTTCGTGCCTTCCGTCACACTAGCACCCTGGCTGCCATG
AAGCTAATGACGGCTCTGGTAAGAGTTGCCCTCCAACTGAGTTTACACAAAGACAACAAC
CAGCGTCAGTATGAGGCTGAACGAAACAAGGGGCCAGGACAGAGAGCGCCTGAGCGGCTG
GAGAGCCTGTTAGAGAAACGCAAAGAGCTCCAAGAACATCAAGAAGAGATTGAGGGGATG
ATGAATGCCCTCTTCAGGGGTGTCTTTGTACATCGGTACAGGGATGTCCTTCCTGAGATC
CGTGCTATATGCATCGAGGAGATTGGATCTTGGATGCAAAGTTACAGTACCTCTTTCCTC
ACTGACAGCTATTTAAAATACATTGGCTGGACCCTGCACGATAAGCATCGAGAAGTCCGT
CTGAAGTGCCTGAAGGCTCTCAAAGGGCTGTACAGCAACCGGGACTTGACAGCTCGTCTG
GAGCTCTTTACCAACCGCTTCAAGGACCGGATGGTTTCCATGGTCATGGACCGGGAGTAC
GATGTGGCAGTGGAGGCCGTCAGGTTGCTAACACTTATCCTTAAGAACATGGAAGGGGTG
CTGACAGATGCAGACTGTGAGAGTATCTACCCTGTTGTGTATGCCTCTAACCGAGCCCTG
GCCTCTGCTGCAGGAGAATTTCTGTACTGGAAGCTCTTCTTCCCTGAGTGTGAGACAAGA
ACACCGGGAGGGAGACAGCGACGCCGAAGTCCACGTGCCCAGAGGACTTTCTTCCACCTT
CTGCTGTCCTTTTTTGTGGAGAGTGAGCTCCATGACCACGCTGCTTACTTAATAGACAGC
TTGTGGGACTGTGCAGGGTCTCAGCTGAAGGACTGGGAGAGTCTGACGAGCTTGCTGCTG
GAGAAGGACCAGTTGGGCGATGTGCAGGAGAGCACACTGATAGAGATCCTTGTGTCCAGT
GTCCGGCAAGCATCCGAGGGTCACCCCCCTGTGGGGCGAGTCACGGGGAGGAAGGGCTTA
ACCTCTAAAGAACGTAAGATCCAAGCAGATGACAAGGTGAAGCTGACTGAACACCTCATT
CCGCTGCTACCACAGCTCCTGGCCAAGTTCTCAGCTGACGCAGAGAAGGTTGCTCCCCTG
CTCCAGCTTCTCAACTACTTTGACCTCAACATCTACTGCACCAGGCGCTTAGAGAAGCAC
CTGGAGCTGTTCTTGCAGCAGCTCCAGGAAGTGGTGGTGAAGCATGCAGATCCAGCAGTG
CTCGAGGCTGGAGCTCACGCCTTCTACATGCTCTGTAATCCCGAGTTCACGTTCTTCAGC
CGGGTGGACTTTGCCCGCAGCCAACTGCTGGATCTGCTGACCGACCGCTTCCAGCAGGAA
CTTGAAGAGCTGTTACAGTCGTCCTTCCTCGACGAGGATGAGGTGTACAGTCTGGCGGCC
ACTCTGAAGCGCTTATCTGCCTTCTACAATGCTCATGACCTAACACGCTGGGAACTCTCT
GAGCCATGCTCCCGACTCCTCCGGAAGGCTGTGGACACAGGAGAGGTTCCTCACCAGCAG
---------------ATGCAGCTGTTGAGTTTGAAGGGCAGAATGGTGGCCTTCTGTGAA
CTCTGCCAGAGCTGCCTCTCAGATGTGGTTCCTGAGATCCAGGAGCAGGCTTTTATCTTA
CTAAGTGATCTACTTCTCATCTTCAGCCCTCAGATGATTGTAGGGGGCCGCGATTTCCTT
AGGCCCCTTGTCTTTCTTCCTGAAGCCTCTCTCCAGTCTGAACTAGCCAGCTTCCTCATG
GACCACGTCTTCCTACAGCCTGGAGAACTGGGCAGGGGTCATTCCCAGGAGGACCATTTA
CAGATAGAACAGCTGCACCAGCGGCGCCGCCTCCTGGCCGGGTTCTGCAAGCTGGTCCTT
TACGGGGTGCTGGAGATGGAGGCAGCCTCCGATGTTTTCAAACACTATAACAAGTTTCAC
AGTGACTATGGGGACATAATCAAGGAAACGTTAACTAGAGCAAGGCAGATCGACCGAAGT
CACTGTTCCCAAGTCCTGCTGCTGAGCCTCAAACAGGTGTACACAGAACTGCTGCAAGAG
CAGGGGCCCCAGGGCCTGAATGAGCTTCCGGCTTTCACTGAGATGAGGGACCTGGCCCGG
AGGTTTGCCTTGAGCTTTGGACCCCACCAGCTACAGAACCGTGACCTTGTGGTCATGCTA
CACAAGGAAGGCATCAAGTTCTCCTTGTCTGAGCTTCCACCAGCTGGCCCCTCTGGTCAG
CCCCCCAATCTGGCATTCCTGGAGCTCCTTTCAGAGTTTTCCCCCCGACTCTTCCATCAG
GACAAGCAGCTACTATTGTCCTACCTGGAAAAGTGTCTGCAGCCTGTCTCCCAGGCGCCT
GGCTATCCCTGGGGTCCAGTCACCACCTATTGCCACTCCCTCAGCCCTGTGGAGAGCACA
GCAGAGGCCAGCCCTCAGGGCTACCCCCACGCCAAGAAGAGGCGCATTGAAGGCCCCTCC
AGGCGGCACAGAGAGGACATCTCTTCACCCCAGGAGGAAAGCCTGCAGCTGCACAGCATC
CCGCCCACACCCACCCTCACCTCCACAGCTGTGAGGAGTAGGCAGCCCCTGAGGGGGGTG
GAAGAGATGGAAGAAGAAGGCAGCTCAGAATCCGAGTTTACCCAAGGCCAGCCCCTTTCA
GGCACCCAGACGTCAAGGTTCTTGAGCCCACAGCATCTCCAGACTCCACTCAACTCCTCA
GGGCCAGGTCTGGGCAAGCAGCTGACCCGCCTCAGCCTCATGGAAGAGGATGAAGAA---
---GAGTTAGAAATTCAGAATGAGTCAGGTGAAGAATGGCAAGATCCAGATGAGCACTCT
TCTCCAAGTGAGCCTGGGCTGGACCTCTTAGAT---
>RoAe|XM_016124788.1_cds_XP_015980274.1_1
AAGAAGAGAGCAGCAAAACGACCACTCAAAACAACCCCAGTGGCAAAACATCCAAAGAAG
GGGTCCCGAATGGTACATGGTCGTAGCCAGAAAGAGTCAGAGCCACCAGCCAGCGATCTT
TTTGATGCTGTGAGAGCTGCCAAAAGTGACATGCAGTCTCTGGTGGATGAGTGGCTGGAG
AGCTACAAGCAAGACCAAGATGCAGGATTCCTGGAGCTCATTAACTTTTTCATCCGATCT
TGTGGATGTAAAGGCACTGTGACCCCCGAGATGTTCAAGAAGATGTCCAACTCAGAGATC
ATCCGGCACCTAACAGAACAGTTTAATGAGGACTCAGGAGACTATCCCCTGACAGCTCCA
GGTCCATCCTGGAAGAAGTTCCAGGGAAGTTTTTGTGAATTTGTGAGGACATTGGTCTAC
CAGTGCCAGTACAGCCTCCTTTATGATGGCTTCCCTATGGACAACCTCATTTCCCTGCTC
ACTGGCCTCTCAGACTCCCAAGTCCGTGCCTTCCGTCACACTAGCACATTGGCTGCCATG
AAACTAATGACCTCTCTGGTACGAGTTGCCCTCCAACTGAGTTTGCACAAAGACAACAAT
CAGCGTCAGTATGAGGCTGAACGAAACAAGGGGCCAGAACAGAGAGCACCTGAGCGGCTG
GAGAGCCTGTTGGAGAAACGCAAAGAGCTCCAAGAGCATCAAGAGGAGATTGAGGGGATG
ATGAATGCCCTCTTCAGGGGTGTCTTTGTACATCGGTACAGAGATGTCCTTCCTGAGATT
CGTGCTATCTGCATCGAGGAGATTGGGTCTTGGATGCAAAACTACAGTACCTCCTTCCTC
ACTGACAGTTATTTAAAATATATTGGCTGGACCCTGCATGATAAGCATCGGGAAGTCCGC
CTAAAGTGCCTGAAGGCTCTCAAAGGACTGTACAGCAACCGGGACTTAACTGCACGCCTG
GAGCTCTTTACTAGCCGCTTCAAGGACCGGATGGTTTCCATGGTCATGGACCGAGAGTAT
GATGTGGCAGTGGAGGCCGTCAGGTTGCTAATACTTATCCTTAAGAACATGGAAGGGGTG
CTGACAGATGCTGACTGTGAGAGTATCTATCCTGTTGTGTATGCCTCTAATCGAGCCCTG
GCCTCTGCTGCAGGGGAATTTCTATACTGGAAGCTCTTTTACCCTGAGTGTGAGACGAGA
ACAGTGGGTGAGAAAGAGCGACGCCGAAGTCCATGTGCCCAGAAGACTTTCTTCCACCTT
CTGCTGTCCTTCTTTGTGGAGAGTGAGCTCCATAACCATGCTGCTTACTTAGTAGACAGC
TTGTGGGACTGTGCGGGGTCTCAGCTGAAGGACTGGGAGAGTCTGACAAGTTTGCTACTG
GAGAAGGACCAGCTGGGCGATGTGCAGGAGAGCACGCTGATAGAAATCCTTGTGTCCAGT
ATCCGGCAAGCTTCAGAGGGTCACCCCCCTGTGGGACGGGTCACTGGGAGGAAGGGCTTA
ACCCCTAAAGAACGTAAGATCCAAGCGGATGACAAGGTGAAGCTGACTGAGCACCTCATT
CCCCTGCTACCCCAGCTCCTGGCCAAGTTCTCAGCTGATGCAGAGAAGGTTGCTCCCCTG
CTTCAGCTTCTCAACTACTTTGACCTCAACATCTACTGCACCAGGCGCTTGGAGAAGCAC
CTGGAGCTGTTCTTGCAGCAACTCCAGGAAGTGGTGGTGAAGCATGCAGAGCCAGTGGTG
CTTGAGGCTGGAGCTCACGCCCTCTATCTGCTCTGTAATCCTGAGTTCACGTTCTTTAGC
CGGGTGGACTTTGCCCGCAGCCAGTTGGTGGATCTGCTGACTGACCGCTTCCAGCAAGAA
CTTGAAGAGCTGCTGCAGTCATCCTTCCTAGATGAGGATGAGGTGTACAGTCTGACAGCC
ACTCTGAAGCGCCTCTCTGCCTTTTACAATGCTCATGACCTAACACGCTGGGAGCTCTAT
GAACCATGCTACCGACTCCTCCGGAAGGCTGTGGACACAGGAGAGATTCCTCACCAGCAG
---------------AAGCAGCTATTGAACTTGAAGGGCAGAATGGTGGCCTTCTGTGAA
CTTTGCCAGAGCTGCCTCTCAGATGTGGATCCTGAGATCCAGGAGCAGGCTTTCGTCTTA
TTAAGTGATCTACTTCTCATCTTCAGCCCTCAGATGACTGTAGGGGGACGTGATTTCCTT
AGGCCTCTTGTCTTTCTTCCTGAAGCCACTCTCCAGTCTGAGCTAGCCAGCTTCCTCATG
GACCACGTCTTCATCGAGCCTGGAGAACTGGGCAGGGGTCATTCCCAGGAGGACCATTTA
CAGATAGAGCAACTGCACCAGCGGCGTCGCCTCCTGGCCGGGTTCTGCAAGCTGTTACTT
TATGGGGTCCTGGAGATGGATGCAGCTTCAGATGTTTTCAAACATTATAACAAGTTTTAC
AATGACTATGGTGACATTATCAAGGAAACATTAACAAGAGCGAGACAGATTGACCGAAGT
CATTGTTCCCGAATCCTGCTGCTAAGCCTCAAGCAGTTGTACACAGAACTGCTGCAGGAA
CAGGGGCCCCAGGACCTGAATGAGCTTCCAGCCTTCATTGAGATGAGGGACTTGGCCCGA
AGGTTTGCCCTGAGCTTTGGACCCCAACAGCTACAGAACCGTGACCTTATAGTCATGCTA
CACAAGGAAGGCATCAAGTTCTCCTTGTCTGAGCTTCCTCCAGCTGGCTCCTCCGGTCAG
CCCCCAAACCTAGCATTCCTGGAGCTCCTTTCAGAGTTCTCCCCCCGACTCTTCCATCAG
GACAAGAAGCTGCTACTGTCCTACCTGGAAAAGTGTCTGCAGCGTATCTCCCAGGCACCT
GGCCATCCCTGGGGTCCAGTCACCACCTATCGCCACTCCCTCAGTCCTGTAGAGAACACA
GCAGAGGCCAGCCCTCAGGGCTATCCCCACTCCAAGAAAAGGCGTATTGAAGGCTCCTCC
AGGCGGCACAGAGAGGACACCTCTTCATCTCAGGAGGAAAGCCTACCTCTGAACAGCATC
CCACCCACACCCACCCTTACCTCCACAGCTGTGAAGAGTAGGCAGCCCCCGGGGGGCTTG
GAAGAGATAGAAGAAGAAGAAGGCTTAGAATCAAAGTTTACCCAAGGCCAGCCCCTTTCA
GATACCCAGAAGTCAAGGTTTTCGAGTCCACAGCATTTTCATACTCCACTCAATCCTTCA
GGTCCTGGTCTGGGCAATCGGCTGACTCGACTCAGCCTTATGGAAGAGGATGAAGAG---
---GAGTTAGAAATTCAGAATGAATCAGGTGAAGAATGGCAAGATCCAGACAAGCACTCT
TCCCCCAGTGAGCCTGGGCTGGACCTCTTAGAT---
