# Supplementary material for: Positively selected genes in the hoary bat (Lasiurus cinereus) lineage: prominence of thymus expression, immune and metabolic function, and regions of ancient synteny
Source: PeerJ. 2022 Mar 17;10:e13130. doi: 10.7717/peerj.13130 (PMC8934532; doi:10.7717/peerj.13130)
Supplement: Supplemental Information 4 — Likely alignment errors have been manually deleted between conserved codons. Recovery of the original codon positions requires alignment to the original accessions in each orthogroup. [file peerj-10-13130-s004.zip › renamed.manual/OG0005288.manual.fas]

>EpFu|XM_008161983.2_cds_XP_008160205.1_1
ATGTATGCCCTCTACTTCATTCTCGTCTCTGTCCTCTGCTGCATCATGATGTCACAAACC
GTGGCTAATGCGATGAAAGAGCAC------------------------------------
---ATTCCTTTCTACGAAGACATTTGTAAAGGCATTAAAGCGGGTGACACCTGTGAGAAG
CTGGTGGGGTATTCTGCGGTGTACAGAGTCTGCTTCGGAATGGCCTGTTTCTTCTTTATC
TTCTGCCTCCTGACCTTAAATATCAACAACAGCAAAAGCTGCAGAGCCTACATTCACAAC
GGCTTTTGGTTCTTCAAGCTCCTGATCCTGGGGGCCATGTGCTCAGGCGCTTTCTTCATT
CCAGACCAGGAGACCTTCCTGAACGCCTGGCGCTATGTGGGAGCCATCGGAGCCTTCCTC
TTTATAGGCATCCAGCTCATCCTGCTCGTGGAGTTTGCACACAAATGGAACAAGAACTGG
ACCGCAGGCACAGCTCACAACAAGCTGTGGTACGCCTCCCTGGCCCTGGTGACCCTCATC
ATGTACTCCATCGCCGCTGGAGGCTTGATTTTGATGGCAGTGTTTTATACACAGAAAGAT
GGTTGCATGGAAAACAAAATTCTCCTGGGAGTGAACGGAGGCCTGTGTGTGCTGATTTCA
CTGGTCGCCATCTCGCCCTGTGTCCAAAATCGGCAGCCACACTCCGGGTTACTGCAGTCG
GGTCTCATAAGCTGCTATGTCACGTATCTCACTTTCTCAGCTCTGTCCAGCAAACCCGAA
GAAGTGGTTCTGGATGCACATGGGAAGAACATCACGATCTGTGTGCCTGGCTTTGGTCAG
GACCTGTACAGAGACGAGAACTTGGTTACTGGACTGGGTACCACTCTCCTGTTTGCGTGC
ATCTTATATTCCTGTTTGGTAGCTCGGTGTTGCTTTTGCTTCGGTCCCTACGGAGAAGAC
ACTGAAGACCCGCAGAATATGAAAGAGGGGCCGGGCGTCATTTATGACGAGAAGAGAAGC
ACCGTCTACAGCTATTCCTATTTCCACGGAGTCTTCTTCTTGGCTTCCCTCTATGTGATG
ATGACCGTCACCAACTGGTTCAACTATGAGAGTGCCTACATCGAGACCTTCTTCAGCGGG
AGCTGGTCCATCTTCTGGGTCAAGATGGCCTCCTGCTGGGTGTGCGTGCTGCTGTACCTG
TGGACGCTGGTGGCGCCCCTCTGCTGTCCTTCTCGGCAGTTCTATGTG
>HiAr|XM_019641074.1_cds_XP_019496619.1_1
ATGTACGCACTCTACTTCATTCTCGTCTCCGTCCTCTGCTGCGTCATGATGTCACAAACC
GTGGCTAACGCGATGAAAGAGCAC------------------------------------
---ATTCCTTTTTATGAAGACATTTGTAAAGGCATTAAAGCTGGTGACACCTGTGAGACG
CTGGTAGGGTATTCTGCGGTGTATCGAGTCTGCTTTGGAATGGCCTGTTTTTTCTTTATC
TTCTGCCTCCTGACGTTTAATATTAGCAACAGCAAAAGTTGCAGAGCCTATATTCACAAT
GGCTTTTGGTTCTTCAAGCTTCTGCTGTTGGGGGCCATGTGCTCAGGAGCTTTCTTCATT
CCAGATCAGGAGACCTTTCTGAATGCCTGGCGCTATGTGGGAGCCATCGGAGCCTTCATC
TTTATAGGCATCCAGCTCTTCCTGCTTGTGGACTTTGCACATAAATGGAATAAGAACTGG
ACTGCAGGCACAGTTCACAACAAGCTGTGGTACGCCTCTCTGGCCCTGGTGACACTCATC
ATGTACTCCATTGCCACTGGAGGCTTGATTTTGATGGCAGTGTTTTATACACAGAAAGAT
GGCTGCATGGAAAACAAAATTCTCCTGGGGGTAAATGGAGGCCTGTGTCTGCTTATTTCA
CTGGTAGCCATCTCGCCCTGTGTCCAAGATCGACAGCCACACTCCGGGTTACTGCAGTCA
GGTCTCATAAGCTGCTATGTCACGTATCTCACTTTCTCAGCTCTGTCCAGCAAACCTGTA
GAAGTAGTTCTAGATGAACATGGGAAGAACGTTACAATCTGTGTGCCTGACTTGGGTCAG
GACCTGTACAGAGACGAAAACTTGGTTACTGGACTGGGTACCACGCTCTTGTTTGCATGC
ATCTTATATTCATGTTTGGTCGCTCGGTGTTGCTTTTGCTTCAGTCCCTATGGAGAGGAC
ACTGAAGAGCAGAAGAATATGAAAGAGGGACCGGGGGTTATTTATGACGAGAAGAGAGGC
ACCGTCTATAGCTATTCCTATTTCCACTTCGTATTCTTGTTGGCTTCCCTTTATGTGATG
ATGACCGTCACCTGCTGGTTCAACTATGAAAGTGCCTACATTGAAACCTTCTTCAGTGGG
AGCTGGTCCATCTTCTGGGTGAAGATGGCCTCCTGCTGGGTGTGTGTGCTGCTGTACCTG
TGCACGCTGGTTGCACCCCTCTGCTGTCCCACTCGGCAGTTCTATGTG
>LaCi|133-exonerate_protein2genome-gene-331.0-mRNA-1
ATGTATGCCCTCTACTTCATTCTCGTCTCTGTCCTCTGCTGCATCATGATGTCACAAACT
GTGGCTAATGAGATGAAAGAGCAC------------------------------------
---ATCCCTTTTTACGAAGACATTTGTAAAGGCATTAAAGCTGGTGACACCTGTGAGAAG
CTGGTGGGGTATTCTGCGGTGTATAGAGTCTGCTTTGGAATGGCCTGTTTCTTCTTTATC
TTCTGCCTCCTGACCTTAAATATAAAAAACAGCAAAAGCTGCAGAGCCTACATTCACAAT
GGNNNNTGGTTCTTCAAGCTCCTGCTTCTGGGGGCCATGTGCTCAGGCGCTTTCTTCATT
CCAGACCAGGAGACCTTCCTGAACGCCTGGCGCTATGTGGGAGCCATCGGAGCCTTCCTC
TTNNNNNNNNNNNNNNNNNNNNNNNNNNNNNNNNNNNNNNNNNNNNNNNNGACAAATAGG
ACCGCAGGCACAGCTCACAACAAGCTGTGGTACGCCTCTCTGGCCCTGGTGACCCTCATC
ATGTACTCCATCGCCGCTGGAGGCTTGATTTTGATGGCAGTGTTTTATACACAGAAGGAT
GGTTGCATGGAAAACAAAATTCTCCTGGGAGTAAACGGAGGCCTGTGTGTGCTGATTTCA
CTGGTTGCCATCTCGCCCTGTGTCCAAAATCGGCAGCCACACTCCGGGTTACTGCAGTCG
GGTCTCATAAGCTGCTATGTCACGTATCTCACTTTCTCAGCTCTGTCCAGCAAACCTGAA
GAAGTGGTTCTGGATGCACATGGGAAGAACATCACCATCTGTGTGCCTAACTTTGGACAG
GACCTGTACAGAGATGAGAACTTGGTTACTGGACTGGGTACCACTCTCTTGTTTGCGTGC
ATCTTATATTCATGTCTAGTAGCTCGGTGTTGCTTTTGCTTCAGTCCCTATGGAGAAGAC
ACTGAAGACCCGCAGAATATGAAAGAGGGGCCAGGTGTCATTTATGACGAGAAGAGAAGC
ACCGTCTATAGCTATTCCTATTTCCATGGAGTCTTCTTTTTGGCTTCCCTCTATGTGATG
ATGACTGTCACCAACTGGTTCAACTATGAAAGTGCCTACATCGAGACCTTCTTCAGCGGG
AGCTGGTCCATCTTCTGGGTCAAGATGGCCTCCTGCTGGGTGTGCGTGCTGCTGTACCTG
TGGACGCTGGTGGCGCCCCTCTGCTGTCCTTCTCGACAATTCTATGTG
>MyLu|XM_014451309.2_cds_XP_014306795.1_1
ATGTATGCCCTCTACTTCATTCTCGTCTCCGTCCTCTGCTGCATCATGATGTCACAAACC
GTGGCCAATGAGATGAAAGAGCACGTTCTGAACAAATCGACAAAAAGACTACGGTGTCAG
CAGATTCCTTTTTACGAAGACATTTGTAAAGGCATTAAAGCTGGTGACACCTGTGAGAAG
CTGGTGGGGTATTCTGCGGTGTATAGAGTCTGCTTTGGGATGGCCTGTTTCTTCTTTATC
TTCTGCATCCTGACCTTAAATATCAACAACAGCAAAAGCTGCAGAGCCTACATTCACAAT
GGCTTTTGGTTCTTCAAGCTCCTGCTTCTGGGGGCCATGTGCTCAGGCGCTTTCTTCATT
CCAGACCAGGAGACCTTTCTGAAAGCCTGGCGCTATGTGGGAGCCATCGGAGCCTTCCTC
TTTATAGGCATCCAGCTCATCCTGCTCGTGGAGTTCGCACATAAATGGAACAAGAACTGG
ACCGCAGGAACCACTCACAACAAGCTGTGGTACGCCGCTCTGTCCCTGGTGACCCTCATC
ATGTACTCCATCGCCGCTGGAGGCTTGATTTTGATGGCAGTGTTTTATACACAGAAAGAT
GGTTGCATGGAGAACAAAATTCTCCTGGGAGTAAACGGAGGCCTGTGTGTACTGATTTCA
TTGGTCGCCATCTCACCCTGTGTCCAAAATCGGCAGCCCCACTCCGGGTTACTGCAGTCG
GGGCTCATAAGCTGCTATGTCACGTATCTCACCTTCTCAGCTCTGTCCAGCAAACCTGTA
AAAGAGGATCCGGGTGCACATGGGAAGAACGTTACGATCTGTGTGCCTGACTTTGGTCAG
GACCTGTACAGAGACGAAAACTTGGTGACTGGACTGGGTACCACTCTCTTGTTTGCGTGC
ATCTTATATTCATGTTTGGTAGCTCGGTGTTGCTTTTGCTTCGGTCCCTATGGAGAAGAC
ACTGAAGACCCGCAGAATATGAAAGAGGGGCCGGGCGTCATTTATGACGAGAAGAGAAGC
ACCGTCTACAGCTATTCCTATTTCCACGGAGTCTTCTTTTTGGCTTCCCTCTATGTGATG
ATGACCGTCACCAACTGGTTCAACTATGAAAGTGCCTACATTGAAACCTTCTTCAGCGGG
AGCCCGTCCATCTTCTGGGTCAAGATGGCCTCCTGCTGGGTGTGCGTGCTGCTGTACCTG
TGGACGCTGGTGGCGCCCCTCTGCTGTCCTTCTCGGCAGTTCTATGTG
>PhDi|XM_028518804.1_cds_XP_028374605.1_1
ATGTATGCTCTCTACTTCATTCTTGTCGTCGTCCTCTGTTGCATCATGATGTCACCAACT
GTGGCTAGCAAGATGAAAGAGCAT------------------------------------
---ATTCCTTTTTACGAAGACATTTGTAAAGGCATTAAAGCTGGTGACACGTGTGAGAAG
CTGGTGGGGTATTCTGCGGTGTATAGAGTCTGTTTTGGAATGGCCTGTTTCTTCTTTATC
TTCTGCCTCCTGACCCTCAATGTCAGCAACAGCAGAAGCTGCCGAGCCTACATTCACAAC
GGCTTTTGGTTCTTCAAGCTTCTGCTGTTGGGGGCCATGTGCTCAGGAGCTTTCTTCATT
CCAGACCAGGAGACCTTCCTGAATGCCTGGCGCTATGTGGGAGCCGTCGGAGCCTTCCTC
TTTATAGGCATCCAGCTCATCCTGCTCGTGGAGTTTGCACATAAATGGAACAAGAACTGG
ACTGCAGGCACAGCTCACAACAAGCTGTGGTACGCCGCCCTCGCCCTGGTGACCCTCACC
ATGTACTCCATTGCCGCCGGAGGCCTGATTTTGATGGCAGTGTTTTACACACAGCAAGAT
GGTTGCCTGCAAAACAAAATCCTCCTGGGGGTAAACGGAGGCCTGTGTCTGCTGATTTCA
CTGGTAGCCATCTCGCCCTGTGTCCAAAATCGACAGCCACACTCTGGGTTGCTGCAGTCG
GGTCTCATCAGCTGCTATGTCACGTATCTGACCTTCTCAGCTCTGTCCAGCAAACCTGAA
GAAGTAGTGCTGGATAAACACGGGAAGAACATTACAATCTGTGCGCCTGACTTTGGTCAG
GACCTGTACAGAGACGAAAACTTGGTTACTGGACTGGGTACCTTTCTCTTGTTTGCGTGC
ATCTTATATTCATGTCTGGTAGCTCGGTGTTGCTTCTGCTTCGGTCCCTATGGAGAAGAT
ACCGAAGAGCAGCGGAACATGAAAGAAGGACCGGGTGTCATTTATGATGAAAAGAAAAGC
ACCGTCTATAGCTATTCGTATTTCCACTGTGTGTTCTTTTTGGCTTCCCTCTACGTGATG
ATGACCGTCACCAACTGGTTCAACTACGAAAGCGCCAACATCGAAACCTTCTTCAGCGGG
AGCTGGTCCATCTTCTGGGTCAAGATGGCCTCCTGCTGGATGTGTGTCCTCTTGTACCTG
TGGACGCTGGTCGCCCCCCTCTGCTGTCCTACTCGGCAGTTCTACGTG
>PtVa|XM_023522950.1_cds_XP_023378718.1_1
ATGTACGCACTCTATTTCATTCTTGTCGCCGTCCTCTGCTGCATGATGATGTCACAGACT
GTAGCTAATGAGATGAAAGAACAC------------------------------------
---ATTCCTTTTTTTGAAGACATTTGTAAAGGCATTAAAGCTGGAGATACCTGTGAGAAG
CTGGTGGGGTATTCTGCGGTGTATAGAGTCTGTTTTGGAATGGCTTGTTTCTTCTCAATC
TTTTGCCTCCTGACCATCAATATCAACAACAGCAAGAGTTGCAGAGCCTATATTCACAAT
GGATTTTGGTTTTTCAAGCTTCTCTTGTTGGGGGCCATGTGCTCAGGAGCTTTCTTCATC
CCAGATCAGGAGACCTTTCTGAATGCCTGGCGCTATGTGGGAGCCATTGGAGCCTTCATC
TTTATAGGCATCCAGCTCTTCCTGCTCGTGGACTTTGCACATAAATGGAACAAGAATTGG
ACTGCAGGCACAGTTCACAACAAGCTGTGGTACGCCTCTCTGGCCCTGGTGACACTCATC
ATGTATTCCATTGCCGCTGGAGGCTTGATTTTCATGGCAGTATTTTATACACAGAAGGAT
GGTTGCATGGAAAACAAAATTCTCCTGGGAGTGAACGGAGGCCTGTGTCTGCTCATTTCA
CTCGTAGCCATCTCGCCCTGTGTACAAAATCGACAGCCACACTCCGGGTTATTGCAGTCA
GGTCTCATAAGCTGCTATGTCACGTATCTCACTTTCTCAGCTCTGTCCAGCAAGCCTGTA
GAAGTAGTTCTAGATGAACATGGGAAGAACGTTACGATCTGTGTGCCTGACTTGGGTCAG
GACCTGTACAGAGACAAAAACTTGGTTACTGGACTGGGTACTACTCTCTTGTTTGTGTGC
ATCTTATATTCATGTCTAGTAGCTCGCTGTTGCTTCTGCTTCGGTCCCTATGGAGAAGAC
ACTGAAGAACAGCAGAACATGAAAGAAGGACCTGGGGTCATTTACGATGAGAAGAGAGGC
ACCGTTTATAGCTATTCCTATTTCCACTTCGTGTTCTTGTTGGCTTCCCTCTATGTGATG
ATGACTGTCACCAACTGGTTCAACTATGAAAGCGCCAACATCGAAACCTTCTTCAGTGGG
AGCTGGTCCATCTTCTGGGTCAAGACGGCCTCCTGCTGGATGTGCGTGCTGTTATACCTG
TGCACACTGGTCGCGCCCCTCTGCTGTCCCTCTCGGCAGTTCTATGTG
>RhFe|XM_033110179.1_cds_XP_032966070.1_1
ATGTACGCATTCTACTTCATTCTCGTGTCCATCCTCTGCTGCATCATGATGTCACAAACC
GTGGCTAATGCGATGAAAGAGCAC------------------------------------
---ATTCCTTTTTACGAAGACATTTGTAAAGGTATTAAAGCTGGTGACACCTGTGAGAAG
CTGGTGGGGTATTCTGCGGTATATAGAGTCTGCTTTGGAATGGCCTGCTTTTTCTTTATC
TTCTGCCTCCTGACGTTCAATATCAACAACAGCAAAAGTTGCAGGGCCTATATTCACAAT
GGCTTTTGGTTCTTCAAGCTTCTGCTGTTGGGGGCCATGTGCTCAGGAGCTTTCTTTATT
CCGGATCAGGAGACCTTTCTGAATGCCTGGCGCTATGTGGGAGCCGTTGGAGGCTGCATC
TTTATAGGCATCCAGCTCTTCCTGCTTGTGGATTTTGCACATAAATGGAATAAGAACTGG
ACTGCGGGCACTGTTCACAACAAGCTGTGGTACGCCTCTCTGGCCCTGGTGACACTCATC
ATGTACTCCATTGCTACTGGAGGCTTGATTTTGATGGCAGTGTTTTATACAAAGAAAGAT
GATTGCACGGAAAACAAAATTCTCCTGGGGGTAAATGGAGGCCTGTGTCTGCTTATTTCA
CTGGTAGCCATCTCGCCCTGTGTCCAAGATCGACAGCCACATTCCGGGTTACTGCAGTCA
GGTCTCATAAGCTGCTATGTCACGTATCTCACTTTCTCAGCGCTGTCCAGCAAACCTGTA
GAAGTAGTTCTAGGTAATGATGGGAAGAACGTTACGATCTGTGTGCCTGACTTCGGTCAG
GACCTGTACCGAGATGAAAACTTGGTTACTGGACTGGGTACCACTCTCTTGTTTGCGTGC
ATCTTATATTCATGTTTGGTAGCTCGGTGTTGCTTTTGCTTCAGTCCCTATGGAGAGGAC
AGTGAAGAGCAGAAGAATATGAAAGAGGGGCCAGGGGTTATTTATGACGAGAAGAGAAGC
ACCGTCTATAGCTATTCCTATTTCCACTTCGTGTTCTTGTTGGCGTCCCTTTATGTGATG
ATGACCGTCACCAACTGGTTCAACTATGAAAGTGCCTACATTGAAACCTTCTTCAGTGGG
AGCTGGTCCATCTTCTGGGTGAAGATGGCCTCCTGCTGGATGTGTGTGCTGTTGTACCTG
TGCACGCTGGTTGCGCCCCTCTGCTGTCCCACTCGGCAGTTCTATGTG
>RoAe|XM_016118865.1_cds_XP_015974351.1_1
ATGTACGCACTCTACTTCATTCTCGTCTCTGTCCTCTGCTGCATGATGATGTCACAGACC
GTAGCTAATGAGATGAAAGAACAC------------------------------------
---ATTCCCTTTTTTGAAGACATTTGTAAAGGCATTAAAGCTGGTGACACCTGTGAGAAG
CTGGTGGGGTATTCTGCAGTGTATAGAGTCTGTTTTGGAATGGCCTGTTTCTTCTCAATC
TTCTGCCTCCTGACCATCAATATCAACAACAGCAAGAGTTGCAGAGCCTATATTCACAAT
GGCTTTTGGTTTTTCAAGCTTCTGTTGTTGGGGGCCATGTGCTCGGGAGCTTTCTTCATC
CCAGATCAGGAGACCTTTCTGAATGCCTGGCGCTATGTGGGAGCCATTGGAGCCTTCATC
TTTATAGGCATCCAGCTCTTCCTGATCGTGGATTTTGCACATAAATGGAACAAGAATTGG
ACTGCAGGCACAGTTCACAACAAGCTGTGGTACGCCTCTCTGGCCCTGGTGACACTCATC
ATGTATTCCATTGCCACTGGAGGCTTGATTTTCATGGCAGTATTTTATACACAGAGGGAT
GGTTGCACGGAAAACAAAATTCTCCTGGGAGTAAACGGAGGCCTCTGTCTGCTCATTTCA
CTCGTAGCCATCTCGCCCTGTGTCCAAAATCGACAGCCCCACTCCGGGTTATTGCAGTCA
GGTCTCATAAGCTGCTATGTCACGTACCTCACTTTCTCAGCTCTGTCCAGCAAGCCTGGA
GAAGTAGTTCTAGATGAACATGGGAAGAACGTTACGATCTGTGTGCCTGACTTAGGTCAG
GACCTGTACAGAGACAAAAACTTGGTTACTGGACTGGGTACTACTCTCTTGTTTGTGTGC
ATCTTATATTCATGTTTGGTAGCTCGGTGTTGCTTCTGCTTCGGTCCCTATGGAGAAGAC
ACTGAAGAGCAGCAGAATATGAAAGAAGGGCCAGGGGTCATTTACGACGAGAAGAAAGGC
ACCGTTTATAGCTATTCCTATTTCCACTTCGTGTTCTTGTTGGCTTCCCTCTATGTGATG
ATGACCGTCACCAACTGGTTCAACTATGAAAGCGCCAACATCGAAACCTTCTTCAATGGG
AGCTGGTCCATCTTCTGGGTCAAGACGGCCTCCTGCTGGATGTGCGTGCTGTTATACCTG
TGCACACTGGTCGCGCCCCTCTGCTGTCCCTCTCGGCAGTTCTATGTG
