# Supplementary material for: Positively selected genes in the hoary bat (Lasiurus cinereus) lineage: prominence of thymus expression, immune and metabolic function, and regions of ancient synteny
Source: PeerJ. 2022 Mar 17;10:e13130. doi: 10.7717/peerj.13130 (PMC8934532; doi:10.7717/peerj.13130)
Supplement: Supplemental Information 4 — Likely alignment errors have been manually deleted between conserved codons. Recovery of the original codon positions requires alignment to the original accessions in each orthogroup. [file peerj-10-13130-s004.zip › renamed.manual/OG0005449.manual.fas]

>EpFu|XM_008139707.2_cds_XP_008137929.1_1
ATGCTTTCCGTTGTCAAGCCTCTGGACTATGAGATTTCGGCCTTTCACACCCTGCTGATCAAAGTGGAAAACGAGGACCCGCTGGTACCCGATGTGTCCTACGGCCCCAGCTCCACAGCCACCGTCCACATTACCGTCCTGGATGTCAACGAGGGCCCGGTTTTCTACCCCGACCCCATGATGGTGACCAGGCAGGAGAACATCTCCGTGGGCAGTGTGCTGCTGACGGTGAATGCCACGGACCCTGATTCCCTGCAGCATCAAACCATCAGGTATTCTGTCTACAAGGACCCAGCAGGCTGGCTGGACATTAACCCCATCAACGGGACTGTGGACACCACCGCCGTGCTGGACCGCGAGTCGCCGTTCGTCCACAACAGCGTCTACACTGCCCTCTTCCTGGCCATCGACAGTGGCGACCCGCCTGCCACCGGCACTGGGACTTTGCTGATCACCCTGGAGGACGTGAATGACAACGCTCCCTTCATCTACCCCACGGCGGCCGAAGTCTGCGATGATGCCAAAAACCTCAGCGTAGTCATTTTGGGAGCTTCAGATAAGGATCTGCACCCAAATACAGATCCTTTCAAATTTGAAATCTATAAGCAAGCTGTTCCTGATAAAGTCTGGAAGGTCTCCAAGATCAAC
>HiAr|XM_019634915.1_cds_XP_019490460.1_1
ATGCTTTCCGTTGTCAAGCCTCTGGACTATGAGATCTCCGCCTTTCACACCCTGCTGATCAAAGTGGAAAACGAGGACCCGCTGGTACCTGATGTCTCCTATGGCCCCAGCTCCACGGCAACCGTCCACATCACTGTCCTGGATGTCAACGAGGGTCCAGTTTTCTACCCTGACCCCATGATGGTGACCAGGCAGGAGAACATCTCCGTGGGCAGCGTGCTGTTGACGGTGAACGCCACGGACCCAGATACTCTGCAACATCAAACCATCAGGTATTCTGTTTACAAGGATCCAGCAGGCTGGCTGAATATTAACCCCATCAATGGGACTGTTGATACCATGGCCGTGCTGGACCGTGAGTCCCCATTTGTTCACAACAGTGTGTACACTGCCCTCTTCCTGGCAATCGACAGTGGCAACCCACCTGCCACTGGTACTGGAACTCTGCTGATCACCCTGGAAGACGTGAATGACAACGCCCCCTTCATTTACCCCACAGTAGCCGAAATCTGTAATGATGCCAAAAACCTCAGTGTGGTCATTTTGGGAGCATCAGATAAGGATCTCCACCCAAATACAGATCCTTTCAAATTCGAAATCCATAAACAAACTGTTCCTGATAAAGTCTGGAAGATCTCCAAGATAAAC
>LaCi|149-exonerate_protein2genome-gene-1.9-mRNA-1
ATGCTTTCCGTTGTCAAGCCTCTAGACTATGAGATTTTGGCTTTTCACACCCTGCTGATCAAAGTGGAAAACGAGGACCCGCTGGTTCCCGACATGTCCTATGGTCCCAGCTCCACAACCACTGTCCACATTACCGTCCTGGTTGTCAACGAGGGCCCGGTTTTCTACTCTGACCTCATGTTGGTGACCAGGCAAGAGAACATTTCCATGGGCAGTGTGCTGCTGACGGTGAACGCCACGGACCCTGATTCACTGCAGCATCAAACCATCAGGTATTCTGTCTATAAGGATCCAGCAGGCTGGCTGAACATTAACCCCATCAATGGGACTGTGGACACCACCGCCGTGCTGGACCACGAGTCCCCGTTCATCCACAACAGCGTCTACACTGCCCTCTTCCTGGCCATCGACAGTGGCGACCCGCCTACCACTGGCACTGGGACTTTGCTGATCACCCTGGAGGATGTGAACAACAACGCTCCCACTATCTACCCCACGGCGGCCGAAGTCTGCGATGATGCCAAAAACCTCAGCGTAGTCATTTTGGAAGCATCAGATAAGGATCTGTACCCAAATACAGATCCTTTCAAATTTGAAATCTATAAACAAGCTGTTCCTGATAAAGTCTGGAAGGTCTCCAAGATCAAC
>MyLu|XM_006087037.3_cds_XP_006087099.1_1
ATGCTTTCCGTCGTCAAGCCTCTGGACTATGAGATTTCGGCCTTTCACACCCTGCTGATCAAAGTGGAAAACGAGGACCCGCTGGTACCCGACGTGTCCTACGGCCCCAGCTCCACAGCCACCGTCCACATTACCGTCCTGGATGTCAACGAGGGCCCGGTTTTCTACCCCGACCCCATGATGGTGACCAGGCAGGAGAACATCTCCGTGGGCAGCGTGCTGCTGACGGTGAACGCCACGGACCCCGATTCCCTGCAGCATCAAACCATCAGGTATTCTGTCTACAAGGATCCAGCAGGCTGGCTGAACATTAACCCCATCAACGGGACTGTGGACACCACCGCCGTGCTGGACCGCGAGTCCCCATTTGTCCACAACAGCGTCTACACTGCCCTCTTCCTGGCCATCGACAGTGGCGACCCGCCTGCCACCGGCACTGGGACTTTGCTGATCACCCTGGAGGACGTGAACGACAACGCTCCCTTCATCTACCCGACAGCGGCCGAAGTCTGCGATGATGCCAAAAACCTCAGCGTAGTCATCTTGGGAGCATCGGACAAGGATCTGCACCCAAATACAGATCCTTTCAAATTTGAAATCTATAAGCAAGCTGTTCCTGATAAAGTCTGGAAGGTCTCCAAGATCAAC
>PhDi|XM_028501894.1_cds_XP_028357695.1_1
ATGCTTTCCGTTGTCAAGCCTCTGGACTATGAGATCTCCGCCTTCCACACCCTGCTGATCAAAGTGGAAAACGAGGACCCGCTGGTACCTGACGTCTCCTATGGCCCCAGCTCCACGGCGACCGTCCATATCACCGTCCTGGATGTCAACGAGGGTCCGGTTTTCTACCCCAACCCCATGATGGTAACCCGGCAGGAGAACATCTCTGTGGGCAGCATGCTGCTGACGGTGAATGCCACAGACCCCGACTCCCTGCAGCACCAGACCATCAGGTATGCCGTTTACAAGGACCCAGCAGGCTGGCTCAACATCAACCCCATCAACGGGACCATCGACACCACAGCCGTGCTGGACCGTGAGTCCCCGTTTGTGCACAATAGCGTGTACACCGCCCTCTTCCTGGCGATCGACAGCGGCAACCCCCCTGCCACCGGGACTGGAACCGTGCTGATAACCCTGGAAGACGTGAACGACAACGCTCCCTTCATTTACCCCACAGTGGCCGAAGTCTGCGATGACGCCAAAAACCTCAGTGTGGTCATTTTGGGAGCATCAGATAAGGATCTTCACCCAAATACAGATCCTTTCAAATTTGAAATCCACAAACAAACTGTCCCTGATAAAGTCTGGAAGATCTCCAAGATCAAC
>PtVa|XM_011356635.2_cds_XP_011354937.1_1
ATGCTTTCTGTCGTCAAGCCTCTAGACTATGAGATTTCTGCCTTTCACACCCTGCTGATCAAAGTGGAAAACGAGGACCCGCTGGTACCCGATGTCTCCTACGGCCCCAGCTCCACGGCGACCATCCACATCACTGTCCTGGATGTCAACGAGGGTCCAGTTTTCTACCCCGACCCCATGATGGTGACCAGGCAGGAGAACATCTCCGTGGGCAGTGTGCTGTTGACAGTGAATGCCACAGACCCCGATTCCCTGCAGCATCAAACCATCAGGTATTCTGTTTACAAGGACCCAGCAGGCTGGCTGAATATTAACCCCATCAATGGGACAGTTGATACCACGGCTGTGCTGGACCGTGAGTCCCCATTTGTCCACAACAGCGTGTACACTGCCCTCTTCCTGGCAATCGACAGTGGCAACCCACCGGCTACCGGTACTGGAACTTTGCTGATAACCTTGGAAGACGTGAATGACAATGCTCCCTTCATTTACCCCACAGTAGCCGAAGTCTGCGATGATGCCAAAAACCTCAGTGTAGTCATTTTGGGAGCGTCAGATAAGGATCTTCACCCAAATACAGATCCTTTCAAATTTGAAATCCATAAACAAACTGTTCCTGATAAAGTCTGGAAGATCTCCAAGATCAAC
>RhFe|XM_033128954.1_cds_XP_032984845.1_1
ATGCTTTCCGTCGTCAAGCCTCTGGACTATGAGATTTCTGCCTTTCACACCCTGCTGATCAAAGTGGAAAACGAGGACCCACTAGTACCCGATGTCTCCTATGGCCCCAGCTCCACGGCCACCGTCCACATCACCGTCCTGGATGTCAACGAGGGTCCGGTTTTCTACCCCGACCCCATGATGGTGACCAGGCAGGAGGACATCTCTGTGGGCAGCGTGTTGTTGACAGTGAACGCCACGGACCCGGATACCCTGCAACATCAAACCATCAGGTATTCTGTTTACAAGGATCCAGCAGGCTGGCTGAATATTAACCCCATCAATGGGACTGTTGATACAATGGCTGTGCTGGACCGTGAGTCCCCATTTGTCCACAACAGCGTTTACACTGCCCTCTTCCTGGCAATCGACAGTGGCAACCCACCTGCCACCGGGACTGGAACTTTGCTGATCACCCTGGAAGACGTCAATGACAATGCTCCTGTCATTTACCCCACAGTAGCCGAAATCTGTAATGATGCCAAAAACCTCAGTGTAGTCATTTTGGGAGCGTCAGATAAGGATCTCCACCCAAATACAGATCCTTTCAAATTTGAAATCCATAAACAAACTGTTCCTGATAAAGTCTGGAAGATCTCCAAGATAAAC
>RoAe|XM_016165970.1_cds_XP_016021456.1_1
ATGCTGTCTGTCGTCAAGCCTCTGGACTACGAGATTTCTGCCTTTCACACGCTGCTGATCAAAGTGGAGAACGAGGACCCGCTGGTACCCGATGTCTCCTACGGCCCCAGCTCCACGGCGACCATCCACATCACTGTCCTGGACGTCAACGAGGGTCCAGTTTTCTACCCCGACCCCATGATGGTGACCCGGCAGGAGAACGTCTCCGTGGGCAGCGTGCTGTTGACGCTGAACGCCACAGACCCCGATTCCCTGCAGCATCAAACCGTCAGGTATTCGGTTTACAAGGACCCAGCAGGCTGGCTGAATATTAACCCCATCAACGGGACGGTTGATACCACGGCTGTGCTGGACCGTGAGTCCCCATTTGTCCACAACAGCGTGTACACTGCCCTCTTCCTGGCAATCGACAGTGGCAACCCGCCCGCCACCGGGACCGGAACTTTGCTGATAACCTTGGAAGACGTGAACGACAATGCTCCCTTCATTTACCCCACAGTAGCCGAAGTCTGTGATGATGCCAAAAACCTCAGTGTAGTCATTTTGGGAGCGTCAGATAAGGATCTCCACCCAAATACAGATCCTTTCAAATTTGAAATCCATAAACAAACTGTTCCTGATAAAGTCTGGAAGATCTCCAAGATCAAC
