# Supplementary material for: Positively selected genes in the hoary bat (Lasiurus cinereus) lineage: prominence of thymus expression, immune and metabolic function, and regions of ancient synteny
Source: PeerJ. 2022 Mar 17;10:e13130. doi: 10.7717/peerj.13130 (PMC8934532; doi:10.7717/peerj.13130)
Supplement: Supplemental Information 4 — Likely alignment errors have been manually deleted between conserved codons. Recovery of the original codon positions requires alignment to the original accessions in each orthogroup. [file peerj-10-13130-s004.zip › renamed.manual/OG0005463.manual.fas]

>EpFu|XM_028155897.1_cds_XP_028011698.1_1
TTTATCCCAGTGAAGGACTCGGACGATGTGGTTCCTCCT---GTTACAACCTGGTTGAAC
CCTCTGGGGATTTATGATCAATCCACCACCCAGTGGTTACAAGGACAAGGTCCTGCAGAG
CAGGAATCCAAGCAGCCGGACTCACAGCCAGACCGTGAGAACGCGCTGCTCAAGGCCAGG
GTGGAGGAGTTTAACAGGAGGGTGCGGGAGAATCCTCGGGATACTCAGCTGTGGATGGCG
TTCGTTGCTTTTCAGGACGAGGTCATGAGAAGCCCTGGCCTGTATGCCATCGAGGAAGGC
GAGCAGGAGAAGCGGAAGAGGTCCCTGAAGCTCATCCTGGAGAAGAAGCTGGCCATTCTG
GAGCGGGCCATCGACAGCAACCCGAGCAGCGTGGACCTGAAGCTCGCCAAGCTGAAGCTC
TGCACGGAGTTCTGGGAGCCCTCCATGCTGGTCAAAGAGTGGCAGAAACTGATATTCCTA
CACCCCAACAATACAGCCCTTTGGCAGAAATACCTTTTGTTTTGCCAGAGCCAGTTCAGC
ACCTTTTCAATATCAAAAATTCACAGCCTTTATGGGAAATGCTTGAGTACATTGTCTGCT
GTGAAGGACGGCAGCATCTTATCTCACCCTGAGCTGCCTGGCACCGAAGAGGCCATGTTT
GCGCTCTTTCTTCAGCAGTGCCACTTCCTGCGCCAGGCCGGGCACGCGGAGAAGGCCGTC
TCCTTGTTCCAGGCCATGGTCGACTTCACCTTCTTCAAACCCGACAGCGTCAAAGATCTG
CCCACCAGAGGACAGGTGGAGTTCTTTGAGCCCTTTTGGGACAGTGGAGAGCCCCGGGCT
GGGGAGAAGGGCGCCCGAGGCTGGCGAGCGTGGATGCACCAGCAGGAGCGGGGCGGCTGG
GTGGTCATCAACCCAGATGATGATGATGATGAG---------------------------
------------------------------CCAGAAGAGGATGACCAGGACATCAGAGAT
AAGACTCTGCCCAGGTGGCAGATCTGGCTTGCTGCTGAGCGATCCCGAGACCAGAGGCAC
TGGCGGCCGTGGCGCCCTGATAAGACCAAGAAGCAAACGGAGGAAGACTGTGATGATCCA
GAGAGACAGGTGCTGTTTGATGATATTGGACAATCTCTGATCCGGCTTTCCAGCCACGCT
CTTCAGTTCCAGCTGATTGTGGCCTTTCTGCAGTTCTTGGGTGTGCCTGCTGGCTTCAGC
CCTCCAGCCTCCTGCCTCTACCTGGCCATGGATGAGAACAGCATCTTCGATAACGGACTT
TATGACGAACAGCCATTGACTTCTCTCAACCTTTCATTTTCTGGCGTCAGCTGTGTCGGT
CGCACGGACCAGTTGGGCTGTCGGCGCTGGACCAGGGGTCACAGCCGAGAGGGCGAGGAG
TTCATCCGCAACATCTTCCACCTGGTGATGCCTTTGTTTTCAGGCACGGAGAGGTCCCAG
CTCTGCTCCTCCTGGCTACGGTACGAGATTGCAAAGGTCATTTGGTGTCTGCACACTAAA
AACAAGAAGAGGTTAAAATCACGAGGAAAGAACTGCAAAAAACTAGCCAAGAATCTCCTT
AAGGAGCCAGAAAACCGCAACAACGTTTGCCTCTGGAAGCAGTATGCACATCTGGAATGG
TTGCTTGGCGACACAGAGGACGCCAGAAAAGTTTTCGATACAGCACTCAGCTCGGCAGGG
AGCGGGGAGCTGAAGGACCCTGAGGTCTGTGAGCTCAGTCTGCTCTATGCTGAGCTGGAG
CTGGAGCTGGCGCCA------GACACCAGAGTGGCCACCGCGGCCCGAGCTGTTCACATA
CTAACCAGGCTGGCTGAGAGTGGTCCCTATGGGCCCTACACTGGGCAAGTCCTGGCCGTT
CACATTTTGAAAGCTCGGAAGGCTTACGAACATGCACTGCAGGACTGTTTGGGTGAGAGC
TGTGTCTCCGATCCAGCCGCCACCACCTCCCTTAACCGCCTAGTTAGCGTGGTTAAATGC
TTTATGCTCTTCCAGTATTTGACCATAGGGATCGATGCCGCTGTGCAGATACACGAGCAG
GTGTTTGCAAAACTGAAGGGCTCTCTTTCCCCAGAAGGCCTGGGCCTGGAGGACAGTGCC
TGCCCCCCGAGTGTGAGCAGCGTCCTCGAGGCGGTCACACTGATGCACACGAGCCTGCTC
AGGTTCCACATGAAAGTCAGCGTTTACCCTCTGGCTCCTCTGCGGCTGGCGCTCTCAGAG
GCTTTAAAGTTGTATCCAGGCAACCAGGTTCTTTGGAGGTCCTACGTTCAGGTTCAGAAC
AAGTCCCACAGCGCCAGCAAGACCAGGAGGTTCTTCGATGCAGTCACCAGGTCTGCGAGA
CCCTTGGAGCCGTGGTTGTTTGCCATTGAAGCTGAGAAAATGAGGAAAAGGCTGGTGGAG
ACCGTCCAGAGGGTAGATGGCAGAGAGGTCTACGCCACAATTCCTGAGACCGGCTTGACG
CACCGGATCAGAGCCCTGTTTGAAAACGCGATCCGGAGTGAGCACGGCAGCCAGTGCCCC
TTACTGTGGAGGATGTACTTGAGCTTTTTGGTTGGTGTGTTC
>HiAr|XM_019642291.1_cds_XP_019497836.1_1
TTTATCCCAGTGACAGGCTCCGGCGATGTGGTTCCTCCT---GTTACAACCTGGTTGAAT
CCCCTGGGGATTTATGATCAGTCCACCACGCAGTGGCTACAAGGACAGGGTCCTTCGGAG
CAAGAGTCAAAGCAGCCAGACTCACAGCCAGACCGAGAGAATGCGCTTCTCAAGGCCAAG
GTGGAGGAGTTCAACAGGAGGGTTCGGGAGACTCCGCGGGATGTTCAGCTGTGGATGGCG
TTTGTTGCTTTTCAGGACGAGGTCATGAGGAGTCCCGGCCTGTATGCCATTGCGGAAGGG
GAGCAGGAAAAGCGGAAGAAGTCGCTGAAGCTCGTCCTGGAGAAGAAGCTGGCCATCCTG
GAGCGCGCCATTGAAAGCAACCAGAGCAGCGTGGACCTGAAACTCGCCAAGCTGAAGCTC
TGCTCCGAGTTCTGGGAGCCCTCCACGCTGGTCAAGGAGTGGCAGAAGCTGATATTTCTG
CATCCCAACAATACGGCCCTTTGGCAGAAGTACCTGTTGTTTTGCCAGAGCCAGTTTAGC
ACCTTTTCGGTATCAAAAATTCACAGCCTTTATGGGAAGTGCTTGAGTACTTTGTCGGCT
GTGAAGGACGGCAGCATCTTGTCCCACCCTGAGTTGCCTGGCACCGAAGAGGCCATGTTT
GCACTCTTTCTTCAGCAGTGCCACTTCCTGCGCCAGGCTGGCCACTCTGAGAAGGCCATC
TCTTTGTTCCAGGCCATGATTGACTTCACCTTCTTCAAACCTGACAGTGTGAAAGATTTG
CCTACCAAAGGACAGGTAGAATTCTTTGAGCCCTTTTGGGACAGTGGAGAGCCCCGAGCT
GGGGAGAAGGGCGCCCGAGGCTGGAGAGCGTGGATGCACCAGCAGGAGCGGGGCGGCTGG
GTGGTCATCAGTCCAGCACATCTCAGTTCAGACCAGCCTGATGGGAACATGTCAGTGGCT
GCCGTGTTGGACAGCACATCTCTTAACTGTCCAGAAGACGATGACCAGGAAATCAGAGAT
AAGACGCTGCCCAGGTGGCAGGTCTGGCTTGCTGCGGAGCAGTCCCGGGACCAGAGGCAC
TGGCGGCCGTGGCGCCCGGATAAGTCCAAGAAGCAAACGGAGGAAGACTGTGAGGACCCG
GAGAGGCAGGTGTTGTTTGATGATATTGGACAATCCCTGATCCGACTTTCCAGCCCAGAG
CTTCAGTTTCAGCTGATCGCGGCCTTTCTGCAGTTCTTGGGTGTGCCTTCTGAGTTTGGC
CCTCCCGCCTCCTGTCTCTATCTGGCCATGGATGAGAACAGCATCTTCGATCATGGACTT
TGTGATGAAAAGCCATTGACTTGTCTCAACCTGTCATATTCTGGTGTCAGCTGTGTTGGC
CGCACAGACAAGTTGGGCTGCCGGCGCTGGACCAGGGGTCACAACCGAGAGGGCGAGGAG
TTCATCCGTAACATCTTCCACCTTGTGATGCCTTCGTTTTCAGGCAAGGAGAAGTCGCAG
CTCTGCTTCTCCTGGTTACAATACGAGATGGCCAAGGTCATTTGGTGTCTGCACACTAAA
AACAAGAAGAGGTTAAAGTCACAAGGAAAGAATTGCAAAAAACTAGCCAAGAATCTCCTT
AAAGAGCCAGAAAACCGTAACAATTTTTGCCTCTGGAAGCAGTATGCACATCTGGAGTGG
TTGCTTGGCAACACAGAGGACGCCAGAAAAGTGTTCGATACAGCGCTCAGTATGGCAGGG
AAC---------AAAGATCACGAACTCTGTGAGCTCAGCCTGCTCTATGCTGAACTGGAG
GTGGAGCTGTGTCCA------GACCTGAGAAGGGCCACCGCAGCCCGAGCTGTTCATGTA
TTGACCAGACTGACTGAGAACGGCCCCTGTGGGCCCTACACCGAGCCCGTGTTGGCCATT
CACATTCTGAAAGCTCGGAAGGCTTATGAACACGCTCTGCAGGACTGTTGGGGTGAGAGC
CACATCTCCGATCCAGCTGCC---------CTTAGCCGCCTGATCAGCTTGGCCAAATGC
TTTATGCTCTTCCAGTATTTGACTGTCGGGATCGAGGCTGCTGTGCGCGTATACGAGCAG
GTATCTGTGAAACTGAAGGGCCCTGTTTCCCCCGCAGGCCCTGGCCTGGAGGAAGGTGCC
AGCCCCCAGAGCCTGGGCGGTGCTCTCGAGGCCGTCACGCTGATGCACACGAGCCTGCTC
AGATTCCACACCAGAGTCAGTGTCTGCCCTCTGGCTCCCCTGCGAGAGGCGCTCTCCCAG
GCTTTAAAGTTGTACCCGGACAACCACGTTCTGTGGAGGTCATATGTACAGGTTCAGAGT
AAGTCCCACGATGCCAGTAAGACCAGAAGATTCTTCGATGCCATCACTAGGGCTACGAAA
TCCTTGGAGCCTTGGCTGTTTGCAATTGAAGCTGAGAAAATGAGAAAAAGACTGGTGGAA
ACGGTTCAGAGGGTAGATGGCAGAGAGGTCCATGCCACAATTCCTGAGACTGGCTTGACA
CATCGGATCAAAGCCCTGTTTGAAAACGCGATACGGAGCGACAGTGGCAGCCAGTGCCCC
TTACTATGGAGGATGTATTTGAATTTTTTGGTTGGGGTGTTC
>LaCi|187-exonerate_protein2genome-gene-1.0-mRNA-1
TTCATCCCAGTGAAGGACTCGGACGATGTGGCTCCTCCT---GTGACAACCTGGCTGAAC
CCTCTGGGGATTTACGATCAGTCCACCACCCAGTGGTTACACGGACAAGGTCCTGCCGAG
CAGGAACCCAAGCAGCCAGACGCCCAGCCAGACCGTGAGAACGCGCTTCTCAAGGCCAGG
GTGGAGGAGTTCAACAGGAGGGTGCGGGAGAATCCTCGTGATACTCAGTTGTGGATGGCG
TTCGTTGCTTTTCAGGACGAGGTGATGAGAAGCCCTGGCCTGTATGCCATCGAGGAAGGC
GAACAGGAGAAGCGGAAGAGGTCATTGAAGCTCATCCTGGAGAAGAAGCTGGCCATCCTG
GAGCGGGCCATCGACAGCAACCCGAGCAGCGTGGACCTGAAGCTCGCCAAGCTGAAGCTC
TGCACGGAGTTCTGGGAGCCCTCCACGCTGGTCAAGGAGTGGCAGAAACTGATATTCCTG
CACCCCAACAACACAGCACTCTGGCAGAAGTACCTTTTGTTTTGCCAGAGCCAGTTCAGC
ACCTTTTCCATATCAAAAATCCACAGCCTCTATGGGAAATGCCTGAGTACCTTGTCTGCT
GTGAAGGATGGCAGCATCCTATCTCACCCTGAGCTGCCTGGCACCGAAGAGGCCATGTTT
GCGCTCTTTCTCCAGCAGTGCCACTTCCTGCGCCAGGCCGGGCACGCGGAGAAGGCCGTC
TCCCTGTTCCAGGCCATGGTCGACTTCACCTTCTTCAAGCCGGACAGCGTCAAAGAGCTG
CCCACCAGGGGACAGGTGGAGTTCTTTGAGCCGTTCTGGGACAGTGGAGAGCCCCGCGCT
GGGGAGAAGGGCGCCCGAGGCTGGAGAGCGTGGGTGCACCAGCAGGAGCGGGGCGGCTGG
GTGGTCATCACCCCAGATGACGATGATGATGAG---------------------------
------------------------------CCGGAAGAGGATGACCAGGACATCAGAGAT
AAGACTCTGCCTCGGTGGCAGATCTGGCTTACTGCCGAGCGGTCCCGAGACCAGAGGCAC
TGGCGGCCGTGGCGCCCTGATAAGACCAAGAAGCAAACCGAGGAAGACTGTGAGGATCCA
GAGAGACAGGTGCTGTTTGATGACATTGGACAATCTCTCATCCGGCTTTCCAGCCCCGCT
CTTCAGTTCCAGCTGGTCGTGGCCTTCCTGCAGTTCTTGGGTGTGCCTGCTGGCTTCACC
CCCCCAGCCTCCTGCCTCTACCTGGCCATGGATGAGAACAGCGTCTTCGATAGCGGACTT
TATGACGAACAGCCATTGACTTTTCTCAACCTCTCATTTTCTGGCGTCAGCTGTGTCGGT
CGCATGGACCAGTTGGGCTGTCGGCGCTGGACGAGGGGTCACAGCCGAGAGGGCGAGGAG
TTCATCCGCAACATCTTCCACCTGGTGATGCCTTTGTTTTCAGGCGCAGAGAGGTCCCAG
CTCTGCTCCTCCTGGCTACGGTACGAGATCGCAAAGGTCATTTGGTGTCTGCACACTAAA
AACAAGAAGAGGTTAAAATCACGAGGAAAGAACTGCAAAAAACTAGCCAAGAATCTCCTC
AAGGAGCCAGAAAACCGCAACAACGTTTGCCTCTGGAAGCAATATGCACATCTGGAATGG
TTGCTTGGCAACACAGAGGACGCCAGAAAAGTTTTCGATACGGCGCTCAGCTCGGCGGGG
AGCAGGGAGCTGAAGGACCCTGAGGTCTGTGAGCTCAGTCTNNNNNNNNNNNNNNNNNNN
NNNNNNNNNNNNNCA------GACACCAGCGTGGCCACCGCGGCCCGAGCGGTTCACGTA
TTAACCAGGCTGGCCGAGAGTGGCCCCTACGGGCCCTACACTGGGCAGGTCCCGGCCGTC
CACATTCTGAAAGCTCGGAAGGCTTACGAACGTGCACTGCAGGGCTGTTTGGGTGAGAGC
TGTGTCTCCGACCCAGCTGCCACCACCTCCCTGAACCGCCTGGTTAGCGTGGTTCAGTGC
TTTATGCTCTTCCAGTATTTGACCATAGGGATCGATGCCGCTGTGCAGATACACGAGCAG
GTGTTTGCGAAACTGAAGGGCTCTCTCTCCCCAGAAGGCTCGGGCCCGGAGGCCAGTGCC
TGCCCCCCGAGTGTGAGCAGCGTCCTCGAGGCGCTCACACTGATGCACACAAGCCTGCTC
CGGTTCCACATGAAAGTCAGCGTCTACCCGCTGGCTCCTCTGCGGCAGGCGCTCTCGGAG
GCTTTAAAGTTGTATCCAGGCAACCAGGTTCTTTGGAGGTCCTATGTGCAGATCCAGAAC
AAGTCCCACAGTGCCAGCAAGACCAGGAGATTCTTCGACGCCATCACCAGGTCTGCGAAA
CCCTTGGAGCCGTGGCTGTTTGCCATCGAAGCTGAGAAAATGAGGAAAAGACTGGTGGAG
ACCGTCCAGAGGGTAGATGGCAGAGAGGTCTACGCCACGATTCCTGAGACGGGCTTGACG
CACCGGATCAGAGCCCTGTTTGAAAACGCCATCCGGAGTGAGCACGGCAGCCAGTGCCCC
TTGCTGTGGAGGATGTACTTGAGTTTTCTGGTAGGAGTTTTT
>MyLu|XM_023765118.1_cds_XP_023620886.1_1
TTCATCCCAGTGAAGGACTCGGACGATGTGGCTCCTCCT---GTTACAACCTGGTTGAAC
CCTCTGGGGATTTATGATCAATCCACCACCCAGTGGTTACAGGGACAAGGTCCTTCAGAG
CAGGAATCTAAGCAGCCAGACTCACAGCCAGACCATGAGGACGCGCTTCTCAAGGCCAGG
GTGGAGGAGTTCAACCGGAGGGTGCGGGAGAATCCTCGGGATACTCAGCTGTGGATGGCG
TTCGTTGCTTTTCAGGACGAGGTCATGCGGAGCCCTGGCCTGTATGCCATCGAGGAAGGC
GAGCAGGAGAAGCGGAAGCGGTCCCTGAAGCTCATCCTGGAGAAGAAGCTGGCCATTCTG
GAGCGGGCCATCGACAGCAACCCGAGCAGCGTGGACCTGAAACTCGCCAAGCTGAAGCTC
TGCACGGAGTTCTGGGAGCCCTCCACGCTGGTCAAAGAGTGGCAGAAGCTGATATTCCTG
CACCCCAACAATACAGCCCTTTGGCAGAAATACCTTTTGTTTTGCCAGAGCCAGTTCAGC
ACCTTTTCAATATCAAAAATTCACAGCCTTTATGGGAAATGCTTGAGTACATTGTCTGCT
GTGAAGGATGGTAGCATCTTGTCTCACCCTGAGCTGCCTGGCACCGAGGAGGCCATGTTT
GCGCTCTTCCTTCAGCAGTGCCACTTCCTGCGCCAGGCCGGGCACGCGGAGAAGGCCGTC
TCCTTGTTCCAGGCCATGGTCGACTTCACCTTCTTCAAACCCGACAGCGTGAAAGACCTG
CCCACCAGAGGGCAGGTGGAGTTCTTTGAGCCCTTTTGGGACAGCGGAGAGCCCCGGGCT
GGGGAGAAGGGCGCCCGAGGCTGGAGAGCGTGGATGCACCAGCAGGAGCGGGGCGGCTGG
GTGGTCATCAACCCAGATGATGATGATGATGAA---------------------------
------------------------------CCAGAAGAGGATGACCAGGACATCAGAGAT
AAGACCCTGCCCAGGTGGCAGATCTGGCTTGCTGCTGAGCGGTCCCGAGACCAGAGGCAC
TGGCGGCCGTGGCGCCCTGATAAGACCAAGAAGCAAACCGAGGAAGACTGTGAGGATCCA
GAGAGACAGGTGCTGTTTGATGATATTGGACAATCTCTAATCCGACTTTCCAGCCAAGCT
CTTCAGTTCCAGCTGATTGTGGCCTTTCTGCAGTTCTTGGGTGTGCCTGCTGGCTTCAGC
CCTCCAGCCTCCTGCCTCTACCTGGCCATGGATGAGAACAGCATCTTTGATAACGGACTT
TATGACGAACAGCCATTGACTGTTCTCAACCTTTCATTTTCTGGCATCAGCTGTGTTGGT
CGCACGGACCAGTTGGGCTGCCGGCGCTGGACCAGGGGTCACAGCCGAGAGGGCGAGGAG
TTCATCCGCAACATCTTCCACCTGGTGATGCCTTTGTTTTCCGGCAGGGAGAGGTCCCAG
CTCTGCTCCTCCTGGCTACGGTACGAGATCGCAAAGGTCATTTGGTGTCTGCACACTAAA
AACAAGAAGAGGTTAAAATCACGAGGAAAGAACTGCAAAAAACTAGCCAAGAATCTCCTT
AAGGAGCCAGAAAACTGCAACAATTTTTGCCTCTGGAAGCAGTATGCACATCTGGAATGG
TTGCTTGGCAACACAGAGGACGCCAGAAAAGTTTTCGATACAGCGCTCAGCACGGCAGGG
AGCGGGGAGCTGAAGGACCCTGAGGTCTGTGAGCTCAGTCTGCTCTATGCTGAGCTGGAG
CTGGAGCTGGCGCCA------GACACCAGAGTGGCCACCGCGGCCCGAGCTGTTCACATA
TTAACCAGGCTGGCTGAGAGCAGTCCCTATGGGCCCTACACTGGGCAAGTCCTGGCCATT
CACATTTTGAAAGCTCGGAAGGCTTACGAACACGCACTGCAGGACTGTTTGTGTGAGGGC
CGCGTCTCCGATCCCGCTGCCACTGCCTCCCTTAACCGCCTAGTTAGTGTGGTTAAATGC
TTTATGCTCTTCCAGTATTTGACCATAGGGATCGATGCCGCTGTGCAGATATACGAGCAG
GTATTTGCAAAACTGAAGGGCTCTCTTTCCCCAGAGGGCCCAGGCCTGGAGGCCAGTGCC
TGCCCCCCAAGTGTGAGCAGTGTCCTCGAGGCTGTCACACTGATGCACACGAGCCTGCTC
AGGTTCCACATGAAAGTCAGCGTGTACCCTCTGGCTCCTCTGCGGCAGGCGCTCTCAGAG
GCTTTAAAGTTGTATCCGGGCAACCAGGTTCTTTGGAGGTCCTACGTTCAGCTTCAGAGC
AAGTCCCACAGCGCCAGCAAGACCAGGAGATTCTTCGGTGCCATCACCAGGTCTTCGGAA
CCCTTGGAGCCTTGGCTGTTTGCCATTGAAGCTGAGAAAATGAGGAAAAGACTGGTGGAG
ACCGTGCAGAGGGTAGATGGCAGGGAGGTCTACGCCACAATTCCTGAGACCGGCTTGACG
CACCGGATCAGAGCCCTGTTTGAAAACGCGATCCGGAGTGAGCACGGCAGCCAGTGCCCC
TTACTGTGGAGGATGTACTTGAGTTTTTTGGTTGGCGTGTTC
>PhDi|XM_028507129.1_cds_XP_028362930.1_1
TTCATCCCGGTGCAGGGCTCGGACGACGTGGCCCCTCCC---GTGGCAACCTGGCTGAAC
CCTCTGGGGATTTACGATCAGTCCACCACGCAGTGGCTGCAGGGACAGGGTCCTTCAGAG
CAGGAGTCAAAGCAGCCGGACGTAGAGCCAGACCGCGAGGACACGCTTCTCAAGGCCAAG
GTGGAGGAGTTTAACAGGCGGGTGCGGGAGAATCCTCGGGACACTCAGCTGTGGATGGCG
TTCGTTGCTTTCCAGGACGAGGTCATGAAGAGCCCTGGCCTGTATGCCCTGGAGGAAGGA
GGGCAGGAGAAGCGCAAGAGGTCCCTGAAGCTCATCCTGGAGAAGAAGCTGGCCATTCTG
GAGCGAGCCATCGAGAGCAACCAGAGCAGTGTGGACCTGAAGCTCGCCAAGCTGAAGCTC
TGCGCCGAGTTCTGGGAGCCCCCCACGCTGCTCAAGGAGTGGCAGAAGCTGATCTTCCTG
CACCCCAACAACACCGCCCTGTGGCAGAGATACCTTCTGTTTTGCCAGAGCCAGTTCAGC
ACCTTTTCGGTATCGAAAATTCACAGCCTGTATGGGAAATGCCTGAGCACTTTGTCGGCC
GTGAAGGACGGCAGCATCTTGTCTCACCCCGAGCTGCCCGGCACCGAGGAGGCCATGTTT
GCGCTCTTCCTGCAGCAGTGCCACTTCCTGCGCCAGGCCGGCCACGCTGAGAAGGCCATC
TCTCTGTTCCAGGCCATGGTCGACTTCACCTTCTTCAAGCCCGACAGCGTGAAAGGCCTG
CCCACCAAAGGACAGGTAGAGTTCTTCGAGCCCTTCTGGGACAGCGGAGAGCCCCGGGCC
GGGGAGAAGGGCGCCCGCGGCTGGAGAGCGTGGATGCACCAGCAGGAGCGGGGCGGCTGG
GTGGTCATCTCTCCAGACGAGGACGACGATGAC---------------------------
------------------------------CCGGAAGAGGATGACCAGGAAATCGGAGAT
AAGACTCTGCCCAGGTGGCAGATCTGGCTGGCGGCCGAGCGGGCCCGAGACCGGAGGCAC
TGGCGGCCGTGGCGCCCGGACAAGACCAAGAAGCAAACCGAGGACGACTGCGAGGACCCA
GAGAGACAGGTGTTGTTTGACGATATCGGACAGTCTCTGATCCGACTCTGCAGCCAGGAT
CTGCGGTTCCAGCTGATCGAGGCCTTTCTGCAGTTCCTGGGCGTGCCTGCTGGCTTCACC
CCCCCTGCCTCCTGCCTTTACCTGGCCATGGACGAGAACAGCATCTTCGATCACGGACTT
CACGACGAAAAGCCACTGACTTTTCTCAACCTTTCCTTTTCCGGCGTGAGCTGTGTTGGC
CGCACGGACCGGCTGGGCTGCCGGCGCTGGGCCAGAGGCCACGACCGAGAGGGCGGGGAG
TTCGTCCGCAACGTCTTCCACCTGGTGCTGCCGCTGTTCTCGGGCGGGGAGCGGTCCCGG
CTCTGCGTCTCCTGGTTGCGGTACGAGATCGCAAAGGTCATTTGGTGTCTTCACACTAAA
---AAGAAGAGATTAAAGTCACAAGGGAAGAACTGCAAAAAACTAGCCAAGAATCTCCTG
AAGGAGCCAGAAAACCGCAACAATTTTTGCCTCTGGAAGCAGTATGCACATCTGGAATGG
TTGCTGGGCAACATGGAGGACGCCAGGAAAGTTTTTGACACGGCTCTGAGCATAGCAGGG
AGCGGAGAACTGAGGGACCGCGAGGTCTGTGAGCTCAGTCTGCTCTATGCCGAGCTGGAG
CTGGAGCTGGAGCTGGCCGCGGACCTGCGAGGGGCCGCCACGGCCCGGGCTCTTCACATA
CTGACCAGGCTGGCCGAGAACAGTCCCTATGGGCCCTACGCCGGGCAGGTCCCAGCCGTT
CACGTCCTGAAAGCTCGGAAGGCCTACGAACGGGCGCTGCAGGACTGCTTGGGTGAGGAC
CGCGTGTCTGACCCACCTGCCCCCGATTCCCTTAACCGCCTCGTCAGTGTGGTTAAGTGC
TTCATGCTCTTCCAGTATCTGACCGTAGGGATCGACGCCGCCGTGCGGATATACGAGCAG
GTGTTTGCAAAGCTGAAGGGCTCCGTTTCCCCGGAAGGCCCAGGCCCGGAGGCCGGCGCC
GGCGCCGGGAGCGTGAGCAGTGCCCTCGAGGCCGCCACTCTGATGCACACGAGCCTGCTC
CGGTTCCACATGAGAGTCAGCGTCTACCCGCTGGCGCCTCTGCGGCAGGCACTCTCGGAG
GCCCTGAAGTTGTATCCCGGCAACCAGGTGCTTTGGAGGTCGTACGTGCAGATTCAGAGC
CAGTCCCACAATGCCAGTAGGACCAGAAGGTTCTTCGACGCGGTCGCCAGGAGTGCAGAA
CCCTTGGAGCCGTGGCTGTTTGCGATTGAAGCTGAGAAAATGAGGAAAAGGCTGGTGGAG
ACGGTTCAGAGGGTAGATGGCAGAGAGGTGCACGCCACAATTCCCGAGACCGGCCTGACG
CACCGGATCAGAGCCCTGTTTGAAAACGCGACCCGGAGTGACCACGGCAGCCAGTGCCCC
TTACTGTGGAGGATGTATTTGAATTTTTTGGTGGGTGTCTTC
>PtVa|XM_011357136.2_cds_XP_011355438.1_1
TTTATCCCAGTCAAGGGCTCCGACGATGTGGCGCCGCCTCCCGTTACGACCTGGTTGAAC
CCTCTGGGGATTTATGATCAGTCCACCACGCAGTGGCTACAGGGACAGGGTCCTGCGGAG
CAGGAATCGAAGCAGCCAGACTCACAACCAGATAGAGAGAATGCGCTTCTCAAGGCCAAG
GTGGAGGAGTTTAACAGGAAGGTTCGGGAGAATCCTCGAGACATTCAGTTATGGATGGCC
TTTGTTGCTTTTCAGGACGAGGTCATGAAAAGTCCTGGCCTGTATGCCATCGAGGAAGGA
GAGCAGGAAAAGCGGAAAAGGTCCCTGAAGCTCATTCTGGAGAAGAAGCTGGCCATTCTG
GAGCGGGCCATTGAAAGCAACCAGAGCAGTGTGGATCTGAAACTCGCCAAGCTGAAGCTC
TGCGCAGAGTTCTGGGAGCCCTCCACGCTGGTCAAAGAGTGGCAGAAACTGATCTTTTTA
CATCCCAATAATACAGCCCTTTGGCAGAAATACCTTTTATTTTGCCAGAGCCAGTTTAGC
ACCTTTTCAGTATCGAAAATTCACAGTCTCTATGGAAAATGCCTGAGTACTTTGTCTGCT
GTGAGGGATGGCAGCATCTTGTCTCACCCTGAGTTGCCTGGCACCGAGGAGGCCATGTTC
GCGCTCTTTCTTCAGCAGAGCCACTTCCTGCGCCAGGCCGGTCACTCTGAGAAGGCCGTC
GCCTTGTTCCAGGCCATGGTCGACTTCACCTTCTTCAAGCCCAACAGCGTGAAAGACCTG
CCTACCAAGGGACAGGTAGAATTCTTTGAGCCGTTTTGGGACAGTGGAGAGCCCCGGGCT
GGGGAGAAGGGCGCCCGAGGCTGGAGAGCGTGGATGCACCAGCAGGAGCGGGGCGGCTGG
GTGGTCATCAGTCCAGATGATGATGATGATGAA---------------------------
------------------------------CCAGAAGACGATGACCAGGAAATAAGAGAT
AAGACTCTGCCCCGGTGGCAGATCTGGCTCGCTGCCGAGCGCTCCCGTGACCGGAGGCAC
TGGCGGCCGTGGCGGCCTGAAAAGACCAAGAAGCAGACGGAGGAGGACTGCGAGGATCCC
GAGAGACAGGTGTTGTTTGATGATATTGGACAATCCCTGATCCGACTTTCCAGCCCAGAG
CTTCAGTTCGCGCTGATCGCGGCCTTTCTGCAGTTCCTGGGCGTGCCTTCCGGCTTCAGC
CCTCCAGCCTCCTGCTTCTATCTGGCCATGGATGAGAACAGCATCTTTGATAACGGACTT
TATGATGAGAAGCCACTGACTTCTCTCAGCCTTTCATTTTCCGGCGTTAGCTATGTCGGC
CGCATGGACCAGTTGGGCTGCCGGCGCTGGAGCAGGGGTCACGACCGAGAGGGCGAGGAT
TTCATCCGCAACATCTTCCACCTTGTGATGCCGCTGTTTTCTGTTAAGGAGCGGTCTCAG
CTCTGCTTCTCCTGGTTACAGTACGAGATTGCAAAGGTCATTTGGTGTCTGCACACTAAA
AACAAGAAGAGATTAAAGTCACAAGGAAAGAACTGCAAAAAACTAGCCAAGAATCTCCTT
AAGGAGCCAGAAAACCGCAACAATTTTTGCCTCTGGAAGCAGTATGCCCATCTGGAATGG
TTGCTTGGCAACACAGAAGATGCCAGGAAGGTTTTCGATACAGCACTTAGCATGGCGGGG
AGCAAGGAGCTGAAGGACTACGAACTCTGTGAGCTCAGTCTGCTCTACGCGGAATTGGAG
GTGGAGCTGTTGCCG------GACGTGAGAGGGGCCGCCACAGCCCGAGCCGTTCACATA
TTAACCAGACTGACTGAGAATGGTGTGTGTGGGTCCTACACTGGGCAGGTCTTGGCCGTT
CACATTTTGAAAGCTCGGAAAGCTTACGAACATGCCCTGCAGGACTGTTTGGGTGACAGC
TGTGTCTCCGATCCAGCTGCCCCTGATTCCCTTAACCGCCTAATCAGCTTGGTTAAATGT
TTTATGCTCTTCCAGTATTTGACTGTTGGGATCGATGCCACTCTGCGGATATATGAGCAG
GTATCTGCAAAACTGAAGGGCTCTGTCTCCCCAGAAGGCCCTGGCCCGGAGGACAGTGTC
GGCCCCCGGAGTCTGAGCGGCGTTCTCGAGGCCGTCACCCTGATGCACACAAGCCTGCTC
AGGTTCCACATGAAAGTCAGCATTTACCCTCTGGCTCCTCTGCGGTTGGTGCTCTCAGAG
GCTCTGAAGCTGTATCCGGGCAACCAGGTGCTGTGGAGGTCGTATGTCCAGATTCAGAGC
AAATCCCACAGTGCCAGTAAGACCAGAAGATTCTTCGATGCCATCACCAGGTCTGCGAAG
CCCTTGGAGCCTTGGTTGTTTGCAATTGAAGCTGAGAAAATGAGGAAGAGACTGGTGGAA
ACTGTTCAGAGGGTAGATGGCAGAGAGGTCCATGCCACGATTCCTGAGACTGGCTTGACA
CATCGGATCAAAGCCCTGTTCGAAAATGCAATGCGGAGTGACAATGGCAGCCAGTGCCCT
TTACTATGGAGGATGTATTTGAATTTTTTGGTTGGTGTGTTC
>RhFe|XM_033108127.1_cds_XP_032964018.1_1
TTTATCCCAGTGACGGGCTCCGACGATGTGGTCCCTTCT---GTTACAACCTGGTTGAAC
CCTCTGGGGATCTATGATCAGTCCACCACGCAGTGGTTACAAGGACAGGGTCCTTCAGAG
CAAGAGTCAAAGCAGCCGGACTCACAGACAGACAGAGAGAACGTGCTTCTCAAGGCCAAG
GTGGAGGAGTTCAACAGGAGGGTTCGGGAGAATCCGCGGGATATTCAGCTGTGGATGGCG
TTTGTTGCTTTCCAGGATGAGGTCATGAAAAGTCCGGGCCTGTATGCCATCGAGGAAGGG
GGGCAGGAAAAGCGGAAGAGGTCCCTGAAGCTCGTTCTGGAGAAGAAGCTGGCCATCCTG
GAGCGGGCCATTGAAAGCAACCAGAGCAGTGTGGATCTGAAACTCGCCAAGCTGCAGCTC
TGCACCGAGTTCTGGGAACCCTCCACGCTGGTCAAGGAGTGGCAGAAACTGATATTCCTA
CATCCCAACAACACAGCCCTTTGGCAGAAGTACCTTTTATTTTGCCAGAGCCAGTTTAGC
ACCTTTTCAGTATCAAAAATTCACAGTCTTTATGGAAAGTGCTTGAGCACTTTGTCTGCT
GTGAAGGATGGCAGCATCCTGTCCCACCCTGAGTTGCCTGGCACCGAAGAGGCCATGTTT
GCACTCTTTCTTCAGCAGTGCCACTTCCTGCGCCAGGCTGGCCACTCGGAGAAGGCTGTC
TCTCTGTTCCAGGCCATGGTTGACTTCACCTTCTTCAAACCTGACAGCGTGAAAGATTTG
CCTACCAAAGGACAGGTAGAATTCTTTGAGCCCTTTTGGGACAGTGGAGAGCCCCGGGCC
GGGGAGAAGGGCGCCCGAGGCTGGAGAGCATGGATGCACCAGCAGGAGCGGGGCGGCTGG
GTGGCCGTCAGTCCAGATGACGACGACGATGAC---------------------------
------------------------------CCCGAGGGTGATGAACAGGAAATCAGAGAC
AAGACGCTGCCCAGGTGGCAGGTGTGGCTTGCTGCTGAGCGGTCCCGAGACCAGAGGCAC
TGGCGGCCGTGGCGCCCTGATAAGACCAAGAAGCAAACTGAGGAAGACTGTGAGGATCCC
GAGAGGCAGGTGTTGTTTGACGATATTGGACAATCCCTAATCCGACTTTCCAGCCAAGAG
CTTCAGTTTCAGCTGATTGCAGCCTTTCTGCAGTTCTTGGGTGTGCCTTCTGGGTTCGGC
CCTCCGGCCTCCTGCCTCTATCTGGCCATGGATGAGAACAGCATCTTCGATAATGGACTT
TGTGATGAAAAACCATTGACTTCTCTCAACCTGTCATATTCTGGCGTCAGCTGTGTTGGC
CGCACGGACCAGTTGGGCTGCTGGCGCTGGACCAAGGGTCACAACCGAGAGGGCGAGGAA
TTCATCCGTAACATTTTCCACCTTGTGATGCCTTTGTTTTCAGGCAAGGAGAAATCTCAG
CTGTACTTCTCCTGGTTCCAGTACGAGATGGCAAAGGTCATTTGGTGTCTGCACACTAAA
AACAAGAAGAGATTAAAGTCACAAGGAAAGAATTGCAAAAAGCTAGCCAAGAATCTCCTT
AAGGAGCCAGAAAACCGTAATAATTTTTGCCTCTGGAAACAGTATGCACATCTGGAGTGG
TTGCTTGGCAACACAGAGGACGCCAGGAAAGTGTTCGATACAGCACTCAGCCTGGCAGGG
AGC---------AAGGACCACGAACTCTGTGAACTCAGTCTGCTTTACGCTGAACTGGAG
GTGGAGCTATGGTCA------GACCTCAGGGGCGCCCCCCCAGCCCGAGCTGTTCACGTT
TTGACCAGACTGACTGAGAACGGCCCCTATGGACCCTTTACCGGGCCAGTGTTGGCCGTG
CACATTCTGAAAGCTCGGAAGGCTTATGAGCACGCACTGCAGGACTGTTGGGGTGAGAGC
CGTGTCTCCGATCCAGCTACC---------CGTAGTCGCCTGATCAGCTTGGCCAAATGC
TTTATGCTCTTCCAGTATCTGACTGTAGGGATCGAGGCTGCTGCGCGTGTGTACGAGCAG
GTATTTGCAAAACTGAAGGGCTGTGATGCCCCCGAAGGCCCCGGCCTGGAGGACAGCGCC
AGCCCCCAGAGTGTGGGCGGTGTCCTCGAGGCCGTCACACTGATGCACACCAGCCTGCTC
AGATTTCACTCCAGAGTCAGTGTCTGCCCTCTGGCTCCTCTGCGAGAGGCGCTCTCCCAG
GCTTTAAAGTTGTACCCGGACAACCAGGCTCTTTGGAGGTCCTATGTGCAGGTTCAGAGT
AAGTCCCACGATGCCAGTAAGACCAGAAGATTCTTCGATGCCATCACCAGGTCTACGAAA
TCCTTGGAGCCTTGGCTGTTTGCAATTGAAGCTGAGAAAATGAGGAAAAGACTGGTGGAA
ACGGTTCAGAGGGTAGATGGCAGAGAGGTCCACACCACAATTCCTGAGACTGGCTTGACA
CATCGGATCAAAGCCCTGTTTGAAAATGCGATACGGAGTGACAACGGCGGCCAGTGCCCC
TTACTGTGGAGGATGTATTTGAATTTTTTGGTTGGTGTGTTC
>RoAe|XM_016154316.1_cds_XP_016009802.1_1
TTTATCCCGGTCAAGGGCTCCGACGACGTGGCGCCTCCC---GTTACGACCTGGTTGAAC
CCTCTGGGGATTTATGATCAGTCCACCACGCAGTGGCTGCAGGGACAGGGTCCTGCGGAG
CAGGAATCGAAGCAGCCGGACTCACAGCCAGACCGAGAGAATGCGCTTCTCAAGGCCAAG
GTGGAGGAGTTTAACAGGAGGGTTCGGGAGAATCCTCGGGACATTCAGCTGTGGATGGCT
TTTGTCGCTTTTCAGGACGAGGTCATGAAAAGTCCTGGCCTGTATGCCATCGAGGAAGGA
GAGCAGGAGAAGCGGAAGAGGTCCCTGAAGCTCATTCTGGAGAAGAAGCTGGCCATCCTG
GAGCGGGCCATCGAGAGCAACCAGAGCAGCGTGGATCTGAAGCTCGCCAAGCTGAAGCTC
TGCGCGGAGTTCTGGGAGCCCTCCACGCTGCTCAAAGAGTGGCAGAAGCTGATCTTTCTG
CATCCCAACAACACAGCCCTTTGGCAGAAATACCTTTTATTTTGCCAGAGCCAGTTTAGC
ACCTTTTCAGTATCAAAAATTCACAGTCTCTATGGAAAATGCCTGAGTACTTTGTCTGCT
GTGAAGGACGGCAGCATCTTATCTCACCCTGAGTTGCCTGGCACTGAAGAGGCCATGTTT
GCGCTCTTTCTTCAGCAGTGTCACTTCCTGCGCCAGGCCGGTCACTCCGAGAAGGCCGTC
GCCTTGTTCCAGGCCATGGTCGACTTCACCTTCTTCAAGCCGGACAGCGTGAAGGAGCTG
CCTACCCGGGGACAGGTAGAATTCTTTGAGCCCTTTTGGGACAGTGGAGAGCCGCGGGCC
GGGGAGAAGGGCGCCCGAGGCTGGAGAGCGTGGATGCACCAGCAGGAGCGGGGCGGCTGG
GTGGTCATCAGTCCAGATGATGATGACGATGAG---------------------------
------------------------------CCAGAAGACGATGACCAGGAAATAAGAGAT
AAGACGCTGCCCCGGTGGCAGATCTGGCTGGCTGCCGAGCGCTCCCGCGACCGGAGGCAC
TGGCGGCCGTGGCGCCCTGAAAAGACCAAGAAGCAGACGGAGGACGACTGTGAGGATCCA
GAGAGACAGGTGTTGTTTGACGATATCGGACAGTCCCTGATCCGACTCTCCAGCGCAGAG
CTTCAGTTCGGGCTGATCGCGGCCTTTCTGCAATTCCTGGGCGTGCCTTCCGGCTTCAGC
CCTCCAGCCTCCTGCTTCTACCTGGCCATGGATGAGGACAGCATCTTCAGTGACGGACTT
CATGACGAGAAGCCACTGACTTCCCTCAGCCTTTCGTTTTCCGGTGTCAGCTGTGTCGGC
CGCATGGACCGGCTGGGCTGCCGGCGCTGGACCAGGGGTCACGACCGAGAGGGCGAGGAT
TTCATCCGCAACATCTTCCACCTCGTGATGCCTCTGTTTTCCGTTAAGGAGCGGTCTCAG
CTCTGCTTCTCCTGGCTACAGTACGAGATTGCAAAGGTCATTTGGTGTGTGCACACTAAA
AACAAGAAGAGATTAAAGTCACAAGGAAAGAACTGCAAAAAACTAGCCAAGAATCTCCTT
AAGGAGCCAGAAAACCGCAACAATTTTTGCCTCTGGAAGCAGTACGCCCATCTGGAGTGG
TTGCTTGGCAACACAGACGACGCCAGGAAGGTTTTCGATACAGCACTCAGCATGGCGGGG
AGCAAGGAGCTGAAGGACTGCGAGCTCTGTGAGCTCAGTCTGCTGTACGCGGAACTGGAG
GTGGAGCTGTTGCCG------GACGTGAGAGGGGCCGCCACAGCCCGAGCCGTTCACATA
TTAACCAGACTGACCGAGAACGGTCCGTGTGGGGCCTACACCGGGCAGGTCTTGGCCGTT
CACATTCTGAAAGCTCGGAAAGCTTACGAACATGCCCTGCAGGACTGTTTGGGGGACAGC
CATGTCTCCGATCCAGCTGCCACTGATGCCCTTAACCGCCTGATTAGCTTGGTTAAATGC
TTTATGCTCTTCCAGTATTTGACCATTGGGATCGATGCCGCTCTGCGGATATACGAGCAG
GTATCTGCAAAACTGAAGGGCTCTGTCTCCCCCGAAGGCCCTGGCCCGGAGGACAGCGCC
GGCCCCCGGAGTCCGAGCGGCGTTCTCGAGGCCGTCACCCTGATGCACACGAGCCTGCTC
AGGTTCCACATGAAAGTCAGCACTTACCCTCTGGCTCCTCTGCGGTTGGTGCTCTCAGAG
GCTCTGAAGCTGTATCCGGGCAACCAGGTGCTATGGAGGTTGTATGTCCAGATTCAGAGC
AAATCCCACAGTGCCAGTAAGACCAGAAGATTCTTCGATGCCATCACCAGGTCTGCGAAA
CCCTTGGAGCCTTGGTTGTTTGCAATCGAAGCTGAGAAAATGAGGAAGAGACTGGTGGAA
ACTGTTCAGAGGGTAGATGGCAGAGAGGTCCATGCCACGATTCCTGAGACTGGCTTGACT
CATCGGATCAAAGCCCTGTTTGAAAATGCAATGCGGAGTGACAATGGCAGCCAGTGCCCC
TTACTGTGGAGGATGTATTTGAATTTTTTGGTTGGTGTGTTC
