# Supplementary material for: Positively selected genes in the hoary bat (Lasiurus cinereus) lineage: prominence of thymus expression, immune and metabolic function, and regions of ancient synteny
Source: PeerJ. 2022 Mar 17;10:e13130. doi: 10.7717/peerj.13130 (PMC8934532; doi:10.7717/peerj.13130)
Supplement: Supplemental Information 4 — Likely alignment errors have been manually deleted between conserved codons. Recovery of the original codon positions requires alignment to the original accessions in each orthogroup. [file peerj-10-13130-s004.zip › renamed.manual/OG0005554.manual.fas]

>EpFu|XM_028140450.1_cds_XP_027996251.1_1
ATGAGTCGTGGATATTCAGAAAACAACAATTTCCTGAACAATAACAGCCAAATGGTGTTG
GACATGCTCCTTTTTCCATTAATCGGAATCCATCAGACCATCAACTGGGAAACTGTGGCA
AGGCTTGTTCCTGGATGTGCAAAAAGGTTTGAGGAACTGAAGAGCAGTGGAAGCTCACCT
GTTGACAACCGGTATAGTCCCCTAATGGCTGGAGAGAGTCCTGTTGAAACTTTAGCCACG
TATATCAAATCCTCACTTCTTGACACACACGGAGAATTTCAGGAGGCTTCTATTCATCAG
GATGCAGTTTCCAAAACAGGAAGACATAGTATAGCTTCCACAAGGAATTGTTCTTCAGAA
AGTGAAAGTTGTACTACTCGTATCGGTGGAGAAAAGACTGAAGAATCTGAAGGACCAAAT
ATGGTGATCCATGTATGTGATGAAGCAAAAAATTTGAAAGAAGACTTTATTTGCCCACGA
GACCTTTTGATATCAGAAATGAAGTACTTTGCTGAATATTTATCTATGGATGCCCAGCGC
TGGGAAGAGGTGGACATTTCAGTTCACTGTGACGTTCAGATTTTCAACTGGTTGATAAAA
TATGTTAAAAGGAACACTAAGGAGAATAAAGATTGTGAGATGCCCATTTTAGAGCCAGGA
AATGTCATTTCAATTCTTATTTCTTCAGAGTTCTTGAAAATGGATTCATTGGTTGAACAA
TGTATTGAGTATTGCCACAAAAATATGAATGCCATAGTAGCTACGCCATGCAACATGAAC
TGTATTAATGCAAATCTTATTACACGTATAGCTGATCTGTTCACACACAATGAGGTTGAT
GACTTAAAAGACAAGAAAGATAAGTTTAGAAGTAAACTGTTTTGTAAGAAGATTGAGAGA
CTATTTGATCCTGAGTACTTGAACCCAGATTCTCGGAATACTGCAGCGACACTGTACAGA
TGCTGTTTGTGTAAGAAACTTTTGACAAAAGAAACAGAAAGAAGAATTTCTTGCATTCCT
GGAAAAATCAATGTGGATCGACATGGAAATATTGTGTATATTCACATAAGAGATAAGACG
TGGGATGTTCATGAGTATTTGAATAGTCTTTTTGAAGAATTAAAATCTTGGAGAGATGTA
TATTGGCGCTTGTGGGGAACAGTCAACTGGCTAACTTGTTCAAGGTGTTTTCAGATTTTC
CTTTGCACAGAATTTTCACATTGTCAATATCACTCAGAAGCAGTGGTTTATCCTCCTGCA
GCCAGTTCACTTAGTACTGTGGGCACTGGAATTTATCCCTGCTGTAACCAGAAGGTCCTT
CGGTTTGATCCTACCCAGCTTACAAAGGGTTGTAAAGTGAGGGACCACATAGTTGGTTTT
CATGATCAAGGTCAAGGTGGAGATTCACTGTCCTATCCAACTGCTAGAATACTGGAGGAT
CTGCACAAACACAAAGATGTCATTGTTGTGCCTTTTTCTAAAGATACAGTTAGTGATTCT
TGGGTTGGTCCCTGTGATGAGAAGGGTCTGGACTGTGATGTTTTACTGGAGCCAAATACA
CCATGGGGCCCCAAAAGTGGGGAGCTCAACGCTTTTTTATCACTGAAAAACTGGACTCTG
CAACTGAAACAACAGTCATTATTTTCAGAAGAGGAAGAATATACCACTGGATCTGAGGTC
ACAGAAGATGAAGTTGGAGATGAAGAAGAAGTATCCAAGAAACAAAGGAAAAAGGAGAAG
CCAAAGAAGTTCACTAAACAACCAAAAAAGCAGATGTCTTCACCCTGTGGTCAGAAGAAA
GAAAAGGTATTGGAGAAG------------------------------------------
------------------------------------------------------------
------------------------------------------------------------
---------------------GTAATTCTATTTGCAGGCGGTATTTATTCCAGGCTTGAA
GCACAAATCAAGGCCACAGTGCCAGTCAGTGCACGGCAGGGAAGCTCAGAGAAAAAC---

>HiAr|XM_019632209.1_cds_XP_019487754.1_1
ATGAGTCGTGGATATTCAGAAAACAACAATTTCCTGAATAATAACAACCAAATGGTGTTG
GACATGATTCTTTATCCATTAATCGGAATCCATCAGACCATTAACTGGGAAACTGTAGCA
AGGCTTGTGCCTGGATGTGCAAAAAGGTTTGATGAACTGAAGAGCAGTGGAACCTCACCT
GTTGACAACCAGTATAGTTCCCTAATGGCTGGAGAGAGTCCTGTTGAAACTTTAGCTACT
TATATCAAATCCTCACTTCTTGACATACAGGGAGAATTTCAGGAGACTCCGATTGGTCAG
GATGCAGTTTCCAAAACAGGAAGACATAGTATAGCTTCCACAAGGAATTGTTCTTCAGAA
AGTGAAAATTGTACTACTCGTAATGGTGGAGAAAAGACTGAAGAATCTGAAGGGCCAAAC
ATGGTGATCCATGTATGTGATGAAGCAAAAAACTTGAAAGAAGATTTTATTTGCCCACGA
GATCTTTTGATATCAGAAATGAAGTACTTTGCTGAATATTTATCTATGGATGCCCAGCGC
TGGGAAGAGGTGGACATTTCAGTTCATTGTGATGTTCACATTTTCAACTGGTTGATTAAA
TATGTTAAAAGGAACACTAAGGAGAATGAAGATTGTGAGATTCCCGTTTTAGAGCCAGGA
AACGTCGTTTCAATTCTTATTTCTTCAGAGTTTTTGAAAATGGATTCATTGGTTGAACAA
TGTGTTCAGTATTGCCACAAAAATATGGATGCGATAGTAGCTACCCCATGCAACATGAAC
TGTATTAATGCAAATCTTCTTACATGTATAGCTGATCTGTTCACACACAATGAGGTTGAT
GATTTAAAGGACAAGAAAGATAAGTTTAGGAGTAAACTTTTTTGTAAGAAGATTGAGAGA
CTATTTGATCCTGAGTACTTGAACCCAGATTCTCGGAATAATGCAGCAACATTATACAGA
TGCTGTCTGTGTAAGAAACTTTTAACAAAAGAAACAGAAAGAAGAATTCCTTGTATTCCT
GGAAAAATCAATGTGGATCGACATGGAAATATTATCTACATTCACTTAAGAGATAAGACT
TGGGATGTTCATGAGTATTTGAATAGCCTTTTTGAAGAATTAAAATCTTGGAGAGATGTA
TATTGGCGCTTGTGGGGAACAGTCAACTGGCTAATGTGTTCAAGATGTTATCAGGCTTTT
CTCTGTATAGAATTTTCACATTGTCAGTACCATCCAAAAGCAGTGGTTTATCCTCCTGCA
ACAAGTTCACTGAGTACTGCGGGCACTGGAATTTATCCCTGCTGTAACCAAAAGGTTCTT
CGGTTTGATCCTACTCAGCTTACAAAGGGCTGTGAACTGAGGGACCACATAGTTGCTTTT
CATGATCTTGGTGAAGATGGAGATTTGCTATCCTGTCCAACTGCTAGAATACTGGAAGAT
CTGCACCAACACAAAGATGTCATTGTTGTGCCTTTTTCTAAAGACACAGTTAGTGATTCT
GGGGTTGGGCCCTGTGATGAGAAGGGTCTAGACTGTGATGTTTTACTGGAGCCAACTACA
CCATGGGGCCCCAAAACTGGAGAGCTCAATGCCTTCTTGTCACTGAAAAACTGGACTCTG
CAACTGAAACAACAGTCATTATTTTCAGAAGAAGAAGAATATACCACCGGATCTGAGGTC
ACTGAAGATGAAGTTGGAGATGAAGAAGAAGTAGCCAAGAAACAAAGGAAAAAGGAGAAG
CCAAAGAAGTTCACCAAACAACCAAAAAAGCAGATGTCTTCACCCTGTGGTCATAAGAAA
GAAAAGGCATTGGAGAAGTCAACTTCTAGAGATGTGTCTCCTTTCATTGTGAGTATGCAG
AAGAATAAGTGGGATAGCACAAGATCCTTGAGATTCAACCAGGATGCACAAAGAGAAGAC
GATCAGCGGCGGATGTCTGAAATTACAGGGCACCTAATAAAGATGAGATTGGGTGATTTG
GACCGACTGAAGTCAAAGGAAGCAAAAGAATTTGCAGGAGGTATTTATTCCAGGCTCGAA
GCACAAATCAAGGCCTCAGTGCCAGTCAGTGCACGGCAAGGCAGCTCAGAGAAAAAC---

>LaCi|149-exonerate_protein2genome-gene-176.2-mRNA-1
ATGAGTCGTGGATATTCAGAAAACAACAATTTCCTGAACAGTAACAGCCAAATGGTGTTG
GACATGCTCCTTTATCCATTAATCGGAATCCATCAGACCATCAACTGGGAAACTGTGGCA
AGGCTTGTTCCTGGATGTGCAAAAAGGTTTGAGGAATTGAAGAGCAGTGGAAGCTCACCT
GTTGACAACCGGTATAGTCCCCTAATGGCTGGAGAGAGTCCTGTTGAAACTTTAGCCACG
TATATCAAATCCTCACTTCTTGATACATACGGTGAATTTCAGGAGGCTTCTATTGATCAG
GATGCAGTTTCCAAAACAGGAAGACATAGTATAGCTTCCACAAGGAATTGTTCTTCAGAA
AGTGAAAATTGTACTTCTCGTAATGGTGGAGAAAAGACTGAAGAATCTGAAGGGCCAAAT
ATGGTGATCCATGTATGTGATGAAGCAAAAAATTTGAAAGAAGATTTTATTTGCCCACGA
GACCTTTTGATATCAGAAATGAAGTACTTTGCTGAATATTTATCTATGGATGCCCAACGC
TGGGAAGAGGTGGACATTTCAGTTCACTGTGATGTTCAGATTTTCAACTGGTTGATAAAA
TATGTTAAAAGGAACACTAAGGAGAATAAAGATTGTGAGATGCCCATTTTAGAGCCAGGA
AATGTCATTTCAATTCTTATTTCTTCAGAGTTCTTGAAAATGGATTCATTGGTTGAACAA
TGTATTGAGTATTGCTACAAAAATATGAATGCAATAGTAGCTACACCATGCAACATGAAC
TGTATTAATGCAAATCTGATTACACGTATAGCTGATCTGTTCACACACAATGAGGTTGAT
GACTTAAAAGACAAGAAAGATAAGTTTAGGAGTAAACTGTTTTGTAAGAAGATTGAGAGA
CTATTTGATCCTGAGTACTTGAACCCAGATTCTCGGAATACTGCAGCGACACTGTACAGA
TGCTGTTTGTGTAAGAAACTTTTAACAAAAGAAACAGAAAGAAGAATTTCTTGCATTCCT
GGAAAAATTAATGTGGATCGACATGGAAATATTGTGTATATTCACATAAGAGATAAGACT
TGGGATATTCATGAGTATTTGAATAGTCTTTTTGAAGAATTAAAATCTTGGAGAGATGTA
TATTGGCGCTTGTGGGGAACAGTCAACTGGCTAACTTGTTCAAGGTGTTTTCAGGTTTTC
CTCTGCACAGAATTTTCACATTGTCAATATCACTCAGAAGCAGTGGTTTATCCTCCTGCA
GTCAGTTCACTTAATCCTGTGGGCACTGGAATTTATCCCTGCTGTAATCAGAAGGTCCTT
CGGTTTGATCCTACCCAGCTTACAAAGGGTTGTAAAGTGAGGGACCACATAGTTGGTCTT
CATGATCAAGGTCAAGGTGGAGATTCGCTGTCCTATTCAACTGCTAGAATACTGGAGGAT
CTGCACAAACATAAAGATGTCATTGTTGTGCCTTTTTCTAAAGATACAATTAGTGATTCT
GGG---GGTCCCTGTGATGAGAAGGGTCTGGACTGTGATGTTTTACTGGAGCCAAATACA
CCATGGGGCCCCAAAAGTGGAGAGCTCAATGCTTTTTTATCACTGAAAAACTGGACTCTG
CAACTGAAACAACAGTCATTATTTTCAGAAGAGGAAGAATATACCACCGGATCTGAGGTC
ACTGAAGATGAAGTTGGAGATGAAGAAGAAGTATCCAAGAAACAAAGGAAAAAGGAGAAG
CCAAAGAAGTTCACTAAACAACCAAAAAAGCAGATATCTTCACCCTGTGGTCAGAAGAAA
GAAAAGCTATTGGAGAAG------------------------------------------
------------------------------------------------------------
------------------------------------------------------------
---------------------GTAATTCAGTTTGCAGGCGGTATTTATTCCAGGCTCGAA
GCACAAATCAAGGCTACAGTGCCAGTCAGTGCACGGCAGGGAAGCTCAGAGAAAAACACG

>MyLu|XM_006083302.3_cds_XP_006083364.1_1
ATGAGTCGTGGATATTCAGAAAACAACAATTTCCTGAACAATAACAGCCAAATGGTGTTG
GACATGCTTCTTTATCCATTAATCGGAATCCATCAGACCATCAACTGGGAAACTGTGGCA
AGGCTTGTTCCTGGATGTGCAAAAAGGTTTGAGGAACTGAAGAGCAGTGGAAGCTCACCT
GTTGACAACCGGTATAGTCCCCTAATGGCTGGAGAGAGTCCTGTTGAAACTTTAGCCACG
TATATCAAATCCTCACTTCTTGACACACACGGAGAATTTCAGGAGGCTTCTGTTGATCAG
GATGCAGTTTCCAAAACAGGAAGACATAGTATAGCTTCCACAAGGAATTGTTCTTCAGAA
AGTGAAAATTGTACTACTCGTAATGGTGGAGAAAAGACTGAAGAATCTGAAGGGCCAAAT
ATGGTGATCCATGTATGTGATGAAGCAAAAAATTTGAAAGAAGATTTTATTTGCCCACGA
GACCTTTTGATATCAGAAATGAAGTACTTTGCTGAATATTTATCTATGGATGCCCAGCGC
TGGGAAGAGGTGGACATTTCAGTTCACTGTGACGTTCAAATTTTCAACTGGTTGATAAAA
TATGTTAAAAGGAACACTAAGGAGAATAAAGGTTGTGAGATGCCCACTTTAGAGCCAGGA
AATGTCATTTCAATTCTTATTTCTTCAGAGTTTTTGAAAATGGATTCATTGGTTGAACAA
TGTATTGAGTATTGCCACAAAAATATGAATGCCATAGTAGCTACGCCATGCAACATGAAC
TGTATTAATGCAAATCTTATTACACGTATAGCTGATCTATTCACACACAATGAGGTTGAT
GACTTAAAAGACAAGAAAGATAAGTTTAGGAGTAAACTGTTTTGTAAGAAGATTGAGAGA
CTATTTGATCCTGAGTACTTGAACCCAGATTCTCGGAATACTGCAGCAACGCTGTACAGA
TGCTGTTTGTGTAAGAAACTTTTAACAAAAGAAACAGAAAGAAGAATTTCTTGCATTCCT
GGAAAAATCAATGTGGATCGACATGGAAATCTTGTGTATATTCACATAAGAGATAAGACT
TGGGATGTTCATGAGTATTTGAATAGTCTTTTTGAAGAATTAAAATCTTGGAGAGATGTA
TATTGGCGCTTGTGGGGAACAGTCAACTGGCTAACTTGTTCAAGGTGTTTTCAGGTTTTC
CTCTGCACAGAATTTTCACATTGTCAGTATCACTCAGAAGCGGTGATTTATCCTCCTGCA
GCCAGTTCACTTAGTACTGTGGGCACTGGAATTTATCCCTGCTGTAACCAGAAGGTCCTT
CGCTTTGATCCTACTCAGTTTACAAAGGGTTGTAAAGTGAGGGACCACATAGTTGCTCTT
CATGATCAAGGTGAAGGTGGAAGTTCGCTGTCCTATCCAACTGCTAGAATACTGGAGGAT
CTGCACAAACACAAAGATGTCATTGTTGTGCCTTTTTCTAAAGATACAGTTAGTGATTCT
GGGTTTGGTCCCTATGATGAGAAGGGTCTGGACTGTGATATTTTACTGGAGCCAAATACA
CCACGGGGCCCCAAAAGTGGGGAGCTCAATGCTTTTTTATCACTGAAAAACTGGACTCTG
CAACTGAAACAACAGTCATTATTTTCAGAAGAGGAAGAATATACCACCGGATCTGAGGTC
ACTGAAGATGAAGTTGGAGATGAAGAAGAAGTATCCAAGAAAAAAAGGAAAAAGGAGAAG
CCAAAGAAGTTCACTAAACAACCAAAAAAGCAGATGTCTTCACCCTGTGGTCAGAGGAAA
GAAAAGGCACTGGAGAAGTCAACTTCTAGAGATGTGTCACCTTTCCTTGTGAGTATGCAG
AAGAATAAGTGGGATGTCACAAGATCCTTGAGATTCAACCAGGATGCACAAAGAGAAGAT
GATCAGCGACGGATGTCTGAAATTACAGGGCACCTTATAAAGATGAGATTGGGTGATCTG
GACCGAGTCAAATCAAAGGAATCAAAAGAATTTGCAGGAGGTATTTATTCCAGGCTTGAA
GCACAAATCAAGGCCACAGTGCCAGTCAGTGTACGGCAGGGAAGCTCCGAGAAAAAC---

>PhDi|XM_028516759.1_cds_XP_028372560.1_1
ATGAGTCGTGGATATTCAGAAAACAACAATTTCCTGAACAATAACAACCAAATGGTGTTG
GACATGATCCTTTATCCATTAACTGGAATCCATCAGACCATTAACTGGGAAACTGTGGCA
AGGCTTGTACCTGGGTGCGCAAAAAGGTTTGAGGAACTGAAGAGCAGTGGAAGTTCACCT
GTTGACAACCAGTATAGTCTCCTAATGGCTGGAGAGAACCCTGTAGAAACTTTGGCAACA
TATATCAAATCCTCACTTCTTGATACACAGGGAGAATTTCAGGAGACTTCAGTTGGTCAG
GATGCAGTTTCCAAAACAGGAAGACATAGTATAGCTTCCACAAGGAATTGTTCTTCAGAA
AGTGAAAATTGTACTACTCGTAATGGTGGAGAAAAGACTGAAGAATCTGAAGGGCCAAAC
ATGGTGATCCATGTATGTGATGAAGCAAAAAATTTGAAAGAAGATTTTATTTGCCCACGA
GATCTTTTGATATCAGAAATGAAGTACTTTGCTGAATATTTATCTATGGATGCCCAGCGC
TGGGAGGAGGTGGACATTTCAGTTCATTGTGACGTTCAGATTTTCAACTGGTTGATAAAA
TACGTTAAAAGGAACACTAAGGAGAATAAAGATTGTGAGATGCCTACTTTAGAGCCAGGA
AATGCCATTTCAATTCTTATTTCTTCAGAGTTTTTGAAAATGGATTCATTGGTTGAACAA
TGTATTCAGTATTGCCACAAAAATATGAATGCCATAGTAGCTACTCCATGCAACATGAAC
TGTATTAATGCAAATCTTCTTACACGTATAGCTGATGTGTTCACACACAATGAGGTTGAT
GATTTAAAGGACAAGAAAGATAAATTTAGGAGTAAACTGTTTTGTAAGAAGATTGAAAGA
CTATTTGATCCTGAATACTTGAATCCAGATTCTCGGAATAATGCAGCAACATTGTACAGG
TGCTGTTTGTGTAAGAAACTTCTAACTAAAGAAACAGAAAGAAGAATTCCTTGCATTCCT
GGAAAAATCAATGTGGATCAACATGGAAATATTGTGTACATTCACATAAGAGATAAGACT
TGGGACATTCATGAGTATTTGAATAGTCTTTTTGAAGAGCTAAAATCTTGGAGAGATGTG
TATTGGCGCTTGTGGGGAACAGTCAACTGGCTAACTTGTTCAAGATGTTGTCAGGTTTTT
CTCTGTATAGAATTTTCACATTGTCAGTATCATTCAGAAGCAGTGGTTTATCCTCCTGCA
GCAAGTTCGCTGAGTACTGTGGGCACTGGAATTTATCCCTGCTGCAACCAAAAGGTTCTT
CGGTTTGATCCTACTCAGCTTATAAGGGGTTGTAAAGTGAGAGACCACGTGGTTGCTCTT
CACGATCAAGGTGAAGATGGAGATTTGCTCTCCTTTCCAACTGCTAGAATACTGGATGAT
CTGCACAAACACAGAGATGTCGTTGTTGTGCCTTTTTCTAAAGACACAGTTAGTGATTCT
GGAGTTGGTCCCTGGGATGAGAAGGGTCTGGACTGTGATGTTTTACTGGAGCCAAGTACA
CCATGGGGCCCCAAAAGTGGGGAGCTCAATGCTTTTTTATCACTGAAAAACTGGACTCTG
CAGCTGAAACAACAGTCACTATTTTCAGAAGAAGAAGAATATACGACTGGATCTGAAGTC
ACTGAAGATGAAGTTGGAGATGAAGAAGAAGTGTCCAAGAAACAAAGGAAAAAGGAGAAG
CCAAAGAAGTTCACTAAGCAGCCAAAAAAGCAGATGTCTTCACCCTGTGGTCAGAAGAAA
GAAAAGGCACTGGAGAAGTCAACTTCTAGAGATGTGTCTCCTTTCATTGTGAGTATGCAG
AAGAATAAGTGGGATGCTTCAAGGTCATTGAGATTCAATCAGGATGCACAAAGAGAAGAT
GATCAGAGGCGGATGTCTGAAATTACAGGGCACCTAATAAAGATGAGACTGGGTGATCTG
GATCGAGTCAAGTCAAAGGAATCAAAAGAATTTGCAGGAGGTATTTATTCCAGGATCGAA
GCACAAATCAAGGCCTCAGTGCCAGTCAGCGCTCGGCAGGGAAGCTCAGAGAAAAAC---

>PtVa|XM_011363912.2_cds_XP_011362214.1_1
ATGAGTCGTGGATATTCAGAAAACAACAATTTCCTGAGCAATAACAGCCAAATGGTGTTG
GACATGATCCTTTATCCATTAATTGGAATCCATCAGACCATCAACTGGGAAACTGTGGCA
AGGCTTGTGCCTGGGTGTGCAAAAAGGTTTGATGAACTGAAGAGCTGCGGAAACTCACCT
GTTGACAACCAGTATAGTCCTCTCATGGCAGGAGAGAATCCTGTGGACACTTTAGCTACC
TATATCAAATCCTCGCTGCTTGATGTACCGGGAGAATTTCAAGAGCCTCCAGTTGGTCAG
GGTGCAGTTTCCAAAACAGGAAGACATAGTATAGCTTCCACAAGGAATTGTTCTTCAGAA
AGTGAAAATTGTACTACTCGTAATGGTGGAGAAAAGACTGAAGAATCTGAAGGGCCAAAC
ATGGTGATCCATGTATGTGATGAAGCAAAAAACTTGAAGGAAGATTTTATTTGTCCACGA
GATCTTTTGATATCAGAAATGAAGTACTTTGCTGAATATTTATCTATGGATGCCCAGCGC
TGGGAAGAGGTGGACATTTCAGTTCATTGTGACGTTCACATTTTCAACTGGTTGATAAAA
TATGTTAAAAGGAACACTAAGGAGAATAAAGATTGTGAGATGCCCACTTTAGAGCCAGGA
AATGTCATTTCAATTCTTATTTCTTCAGAGTTTTTGAAAATGGATTCATTGGTTGAACAA
TGTATTCAGTATTGCCACAAAAATATGAATGCCATAGTAGCTACTCCATGCAACATGAAC
TGTATTAATGCAAATCTTCTTACACGTATAGCTGACCTGTTCACACACAATGAGGTTGAT
GATTTAAAGGACAAGAAAGATAAGTTTAGGAGTAAACTTTTTTGTAAGAAGATTGAGAGA
CTGTTTGATCCTGAGTACTTGAATCCAGATTCTCAGAATAATGCAGTGACATTATACAGA
TGCTGTTTGTGTAAGAAACTTTTAACAAAAGAAACAGAAAGAAGAATTCCTTGCATTCCT
GGAAAAATTAATGTGGATCGACATGGAAATATTGTCTACATTCACATAAGAGATAAGACT
TGGGATGTTCATGAGTATTTGAATAGTCTTTTTGAAGATTTAAAATCTTGGAGAGATGTA
TATTGGCGCTTGTGGGGAACAGTCAACTGGCTTACTTGTTCAAGATGTTATCAGGCTTTT
CTCTGTATAGAATTTTCACATTGTCAATATCACTCAGAAGCAGTGGTTTATCCTCCTGCT
GCAAGTTCACTGAATACTGTGGGCACTGGAATTTTCCCCTGCTGTAACCAAAAGGTTCTT
CGGTTTGATCCTACTCAGCTTACAAAGGGTTGTAAAGTGAGGGACCACATGGTTGTCCTT
CGTGATCTGGGTGAAGGTGGAGATTTATTGTCCTCTTCAGCTGCTAGAATACTGGATGAT
CTGCATAAACACAAAGATGTCATTGTTGTGCCTTTTTCTAAAGACACAGTTTGTGATTCT
GGGGTTGGTCCCTGCGATGAGAAGGGTCTAGACTGTGATGTTTTACTGGAGCCAAATACA
CCATGGGGCCCCAAAAGTGGGGAGCTCAATGCTTTCTCGTCACTGAAAAACTGGACTTTG
CAACTGAAACAACAGTCATTATTTTCAGAAGAAGAAGAATATACCACTGGGTCTGAGGTC
ACTGAAGATGAAGTTGGAGATGAAGAAGAAGTATCCAAGAAACAAAGGAAAAAGGAGAAG
CCAAAGAAGTTCACTAAACCACCAAAAAAACAGATGTCTTCACCCTGTGGTCATAAGAAA
GAAAAAGCATTGGAGAAGTCAACTACTAGAGATGTGTCTCCTTTCGTTGTAAGTATGCAG
AAGAATAAATGGGATGCTACAAGATCTTTGAGATTCAACCAGGATGCACAAAGAGAAGAT
GATCAACGACGGATGTCTGAAATTACAGGGCACCTAATAAAGATGAGATTGGGTGATCTG
GACCGAGTCAAGTCAAAAGAAGCAAAAGAATTTGCAGGAGGTATTTATTCCAGGCTTGAA
GCGCAAATTAAGGCCTCAGTGCCAGTGAGTGCACGTCAAGGCAGCACTGAGAAAAAC---

>RhFe|XM_033125631.1_cds_XP_032981522.1_1
ATGAGTCGTGGATATTCAGAAAACAACAATTTCCTGAATAATAACAACCAAATGGTGTTG
GACATGCTTCTTTATCCATTAATCGGAATCCATCAGTCCATCAACTGGGAAACTGTGGCA
AGGCTTGTGCCTGGATGTGCAAAAAGGTTTGATGAACTGAAGAGCAGTGGAAGCTCACCT
GTTGACAACCAGTATAGTTCCCTAATGGCTGGAGAGAGTCCTGTTGAAACTTTAGCTACT
TATATCAAATCCTCGCTTCTTGACATACAGGGAGAATTTCAGGAGACTCCAGTTGGTCAG
GATGCAGTTTCCAAAACAGGAAGACATAGTATAGCTTCCACAAGGAATTGTTCTTCAGAA
AGTGAAAATTGTACTACTCGTAATGGTGGAGAAAAGACTGAAGAATCTGAAGGGCCAAAC
ATGGTGATCCATGTATGTGATGAAGCAAAAAACTTGAAAGAAGATTTTATTTGTCCACGA
GATCTTTTGGTATCAGAAATGAAGTACTTTGCTGAATATTTATCTATGGATGCCCAGCGC
TGGGAAGAGGTGGACATTTCAGTTCATTGTGACGTTCACATTTTCAACTGGTTAATAAAA
TATGTTAAAAGGAACACTAAGGAGAATAAAGATTGTGAGATGCCCACTTTAGAGCCAGGA
AATGTCATTTCAATTCTTATTTCTTCAGAGTTTTTGAAAATGGATTCATTAGTTGAACAA
TGTATTCAGTATTGCCACAAAAATATGGATGCCATAGTAGCTACCCCATGCAACATGAAC
TGTATTAATGCAAATCTTCTTACATGTATAGCTGATCTGTTCACACACAGTGAGGTTGAT
GATTTAAAGGACAAGAAAGATAAGTTTAGGAGTAAACTTTTTTGTAAGAAGATTGAGAGG
CTGTTTGATCCTGAGTACTTGAATCCAGATTCTCGGAATAATGCAGCAACCTTATACAGA
TGCTGTTTGTGTAAGAAACTTTTAACAAAAGACACAGACAGAAGAATTCCATGTATTCCT
GGAAAAATTAATGTGGATCGACATGGAAATATTGTCTATGTTCACTTAAGAGATAAGACT
TGGGATGTTCATGAGTATTTGAATAGTCTTTTTGAAGAATTAAAATCTTGGAGAGATGTA
TATTGGCGCTTGTGGGGAACAGTCAACTGGCTAACTTGTTCAAGATGTTATCAGGCTTTT
CTCTGTATAGAATTTTCACATTGTCAGTACCACCCAGAAGCAGTGGTTTATCCTCCAGCA
ACAAGTTCACTGAGTACTGTGGGCACTGGAATTTATCCCTGCTGTAACCAAAAGGTTCTT
CGGTTTGATCCTACTCAGCTTACAAAGGGTTGTGAACTGAGGGACCACGTGGTTGCTTTT
CCTGATCTTGGTGAAGGTGGAGATTTGCTGTCCTGTCCAACTGCTAGAATACTGGAAGAT
CTGCACAAACACAAAGATGTCATTGTTGTGCCTTTTTCTAAAGATACTGTTAGTGATTCT
GGGGTTGGTCCCTGTGATGAGAAGGGTCTAGACTGTGATGTTTTACTGGAGCCAAATACA
CCATGGGGCCCCAAAACTGGGGAGCTCAATGCCTTTTTGTCACTGAAAAACTGGACTCTG
CAATTGAAACAACAGTCATTATTTTCAGAAGAAGAAGAATATACTACCGGATCTGAGGTC
ACTGAAGATGAAGTTGGAGATGAAGAAGAAGTATCCAAGAAACAAAGGAAAAAGGAGAAG
CCAAAGAAGTTCACCAAACAACCAAAAAAGCAGATGTCTTCACCCTGTGGTCAGAAGAAA
GAAAAGGCATTGGAGAAGTCAACTTCTAGAGATGTGTCTCCTTTCATTGTGAGTATGCAG
AAGAATAAGTGGGATGCCACAAGATCCTTGAGATTCAACCAGGATGCACAAAGAGAAGAC
GATCAACGGCGGATGTCTGAAATTACAGGGCACCTAATAAAGATGAGATTGGGTGATTTG
GACCGACTCAAGTCAAAGGAAGCAAAAGAATTTGCAGGAGGTATTTATTCCAGGCTTGAA
GCACAAATCAAGGCCTCAGTGCCAGTCAGTGCACGGCAAGGCAGCTCAGAGAAAAAC---

>RoAe|XM_016129635.1_cds_XP_015985121.1_1
ATGAGTCGTGGATATTCAGAAAACAACAATTTCCTGAACAATAACAGCCAAATGGTGTTG
GACATGATCCTTTATCCATTAATTGGAATCCATCAGACCATCAACTGGGAAACTGTGGCA
AGGCTTGTGCCTGGATGTGCAAAAAGGTTTGATGAACTGAAGAGCTGTGGAAACTCACCT
GTTGACAACCAGTATAGTCTTCTCATGGCGGGAGAGAGTCCTGTGGACACTTTAGCTACC
TATATCAAATCCTCGCTACTTGACATACTGGGAGAATTTCAAGAGCCTCCAGTTGGTCAG
GGTGCAGTTTCCAAAACAGGAAGACATAGTGTAGCTTCCACAAGGAATTGTTCTTCAGAA
AGTGAAAATTGTACTACTCGTAATGGTGGAGAAAAGACTGAAGAATCTGAAGGGCCAAAC
ATGGTGATCCATGTATGTGATGAAGCAAAAAACTTGAAAGAAGATTTTATTTGTCCACGA
GATCTTTTGATATCAGAAATGAAGTACTTTGCTGAATATTTATCTATGGATGCCCAGCGC
TGGGAAGAGGTGGACATTTCAGTTCATTGTGACGTTCACATTTTCAACTGGTTGATAAAA
TATGTTAAAAGGAACACTAAGGAGAATAAAGATTGTGTGATGCCTGCTTTAGAGCCAGGA
AATGTCATTTCAATTCTTATTTCTTCAGAGTTTTTGAAAATGGATTCATTGGTTGAACAG
TGTATTCAGTATTGCCACAAAAATATGAATGCCATAGTAGCTACTCCATGCAACATGAAC
TGTATTAATGCAAATCTTCTTACACGTATAGCTGACCTGTTCACACACAATGAGGTTGAT
GATTTAAAGGACAAGAAAGATAAGTTTAGGAGTAAACTTTTTTGTAAGAAGATTGAGAGA
CTGTTTGATCCTGAGTACTTGAATCCAGATTCTCAGAATAATGCAGTGACATTGTACAGA
TGCTTTTTGTGTAAGAAACTTTTAACAAAAGAAACAGAAAGAAGAATTCCTTGCATTCCT
GGAAAAATTAACGTGGATCGACATGGAAATATTGTTTACATTCACATAAGAGATAAGACT
TGGGATGTTCATGAGTATTTGAATAGTCTTTTTGAAGAATTAAAATCTTGGAGAGATGTA
TATTGGCGCTTGTGGGGAACAGTCAACTGGCTTACTTGTTCAAGATGTTATCAGGCTTTT
CTCTGTATAGAATTTTCACATTGTCAATATCACTCAGAAACAGTGGTTTATCCTCCTGCT
GCAAGTTCACTGAGTACTGTGGGGACTGGAATTTTCCCCTGCTGTAACCAAAAGGTTCTT
CGGTTTGATCCGACTCAGCTTACAAAGGGTTGTAAAGTGAGGGACCACATGGTTGTCCTT
CGTGATCTGGGTGAAGGTGGAGATTTATTGTCCTCTTCAGCTGCTAGAATACTGGATGAT
CTGCACAAACACAAAGATGTCATTGTTGTGCCTTTTTCTAAAGACACAGTTTGCGATTCT
GGGGTTGGTCCCTGTGATGAGAAGGGTCTAGACTGTGATGTTTTACTGGAGCCAAATACA
CCATGGGGCCCTAAAAGTGGGGAGCTCAATGCTTTCTTGTCACTGAAAAACTGGACTTTG
CAACTGAAACAACAGTCATTATTTTCAGAAGAAGAAGAATATACCACTGGATCTGAGGTC
ACTGAAGATGAAGTTGGAGATGAAGAAGAAGTATCCAAGAAACAAAGGAAAAAGGAGAAG
CCAAAGAAGTTCACTAAACCACCAAAAAAGCAGATGTCTTCACCCTGTGGTCATAAAAAA
GAAAAAGCATTGGAGAAGTCAACATCTAGAGATGTGTCTCCTTTCATTGTAAGTATGCAG
AAGAATAAATGGGATGTCACAAGATCTTTGAGATTCAACCAGGATGCACAAAGAGAAGAC
GATCAGCGACGGATGTCTGAAATTACAGGGCACCTAATAAAGATGAGATTGGGTGATCTG
GACCGAGTCAAGTCAAAGGAAGCAAAAGAATTTGCAGGAGGTATTTATTCCAGGCTCGAA
GCGCAAATCAAGGCCTCAGTGCCAGTAAGTGCACGTCAGGGCAGCACAGAGAAAAAC---
