# Supplementary material for: Positively selected genes in the hoary bat (Lasiurus cinereus) lineage: prominence of thymus expression, immune and metabolic function, and regions of ancient synteny
Source: PeerJ. 2022 Mar 17;10:e13130. doi: 10.7717/peerj.13130 (PMC8934532; doi:10.7717/peerj.13130)
Supplement: Supplemental Information 4 — Likely alignment errors have been manually deleted between conserved codons. Recovery of the original codon positions requires alignment to the original accessions in each orthogroup. [file peerj-10-13130-s004.zip › renamed.manual/OG0005588.manual.fas]

>EpFu|XM_008153374.2_cds_XP_008151596.1_1
CCGCCCAGCGCCGTCACGGAGATCAAGCTGCACAGCAACATGTTCATGTTCCGCGCCAGC
CTGGACATGAAGCTCATCTTCCTGGACTCCAGAGTGGCGGAGCTGACGGGGTATGAACCC
CAGGACCTGATTGAGAAGACCCTGTACCACCACGTGCACGGCTGCGACACCTTCCACCTG
CGCTGCGCCCACCACCTGCTGCTGGTGAAGGGGCAGGTGACCACCAAGTACTACAGGTTC
CTGGCGAAGCAGGGCGGCTGGGTCTGGGTGCAGAGCTATGCGACCATCGTGCACAACAGC
CGTTCGTCCAGGCCACACTGTATCGTCAGCGTCAACTACGTTCTCACGGACACAGAGTAC
AAAGGGCTGCAGCTCTCCCTGGATCAGATCTCAGCCTCCAAACCAACCTTCTCCTACGCC
AGCAGCTCCACTCCTACCATCCCTGACAACAGGAAGGGGGCCAAGTCCAGACTCTCCAGT
TCAAAGTCAAAGTCCAGGACTTCCCCATACCCTCAGTATTCGGGATTTCACACGGAGAGA
TCAGAATCTGATCACGACAGCCAGTGGGGCGGAAGTCCCCTGACAGACACGGCCTCCCCG
CAGCTCCTGGACCCC---ACGGACAGACCAGGCTCCCAGCACGACGCGTCCTGCGCCTAC
CGGCAGTTCTCGGACCGCAGCGCGCTCTGCTACGGCTTCGCGCTGGACCCCTCCAGGATG
GTGGAGGAGAGGCACTTCCACACCCAGGCCTGCGAGGGGGGCCGCTGCGAGGCCGGCAGG
TACTTCCTGGGGACGCCGCAGGCCGGGAGGGAGCCCTGGTGGGGCTCCCGCGCAGCCCTG
CCCCTGACCAAGGCCTCCCCAGAAAGCAGAGAAGCCTATGAAAACAGCATGCCGCACATC
GCCTCGGTCCACAGGATCCACGGGCGAGGTCATTGGGATGAAGACAGTGTGGTCAGTTCT
CCAGACCCCGGGTCTGCCAGCGAATCAGGTGACCGATATCGCACCGAGCAATATCAAAGT
AGCCCACACGAACCGAGCAAAATTGAAACTCTGATAAGAGCTACCCAGCAAATGATTAAA
GAGGAAGAGAACAGATTGCAGCTAAGGAAAGCCCCCCCAGACCAACTGGCTTCCATTAAT
GGAGCTGGGAAAAAACACTCCCTCTGTTTTGCAAACTACCAACAGCCCCCACCGACAGGC
GAAGTCTGCCATGGCTCCACCCTTGCCAACACTTCGCCCTGTGACCGCATCCAGCAGAGG
GAGGGAAAGATGCTGAGCCCCCACGAAAACGACTATGACAACAGCCCCACTGCACTGTCT
CGGATAAGTAGTCCCAATTCAGATCGCATTTCAAAATCCAGTTTGATCCTAGCTAAAGAC
TATCTCCATTCGGATATGTCTCCTCATCAGACAGCAGGGGACCACCCTGCCCTCTCTCCA
AACTGCTTTGGCTCTCACCGGCAGTATTTCGATAAGCATGCTTACACGTTAACTGGATAT
GCCTTGGAGCACTTATATGACAGCGAAACCATTAGAAACTATTCCTTGGGCTGTAATGGC
TCACACTTTGATGTAACTTCCCATCTAAGGATGCAGCCAGACCCAGCACAAGGACATAAG
GGAACATCTGTTATAATAACCAATGGAAGC
>HiAr|XM_019643630.1_cds_XP_019499175.1_1
CCACCCAGCGCCGTCACGGAGATCAAGCTGCATAGCAACATGTTCATGTTCCGTGCCAGC
CTGGACATGAAGCTCATCTTCTTGGACTCCAGAGTGGCGGAGTTGACGGGGTATGAACCT
CAGGACCTGATCGAGAAGACTCTGTACCACCACGTGCACGGCTGCGACACCTTCCACCTG
CGCTGCGCCCACCACCTGCTGCTGGTGAAAGGGCAGGTGACCACCAAGTACTACAGGTTC
CTGGCGAAGCACGGCGGCTGGGTATGGGTGCAGAGCTATGCGACCATCGTGCACAACAGC
CGCTCGTCCAGGCCACACTGTATCGTCAGTGTCAACTATGTTCTCACGGACACGGAGTAC
AAAGGGCTGCAGCTCTCCCTGGATCAGATCTCAGCCTCCAAACCAGCCTTCTCCTACACC
AGCAGCTCCACTCCTACCATGCCTGACAACAGGAAGGGGGCCAAGTCCAGGCTCTCAAGT
TCAAAGTCAAAATCCAGGACTTCCCCATACCCTCAGTATTCGGGCTTTCACACGGAAAGA
TCGGAATCTGATCACGACAGCCAGTGGGGCGGGAGTCCCCTGACGGACACAGCGTCTCCG
CAGCTCCTGGACCCC---GCCGACAGGCCAGGATCTCAGCACGACGCGTCCTGCGCCTAC
AGACAGTTCTCGGACCGCAGCTCGCTCTGCTATGGCTTTGCGCTTGACCACTCCAGGCTG
GTGGAGGACAGGCATTTCCACACCCAGGCCTGCGAGGGAGGCCGGTGTGAGGCCGGCAGG
TACTTCCTGGGAACGCCGCAGGCCGGGAGGGAGCCCTGGTGGGGCTCTCGCGCTGCTTTG
CCCCTGACCAAGGCCTCCCCAGAAAGCCGAGAAGCCTATGAAAACAGCATGCCTCACATC
GCTTCCGTCCATAGGATCCACGGGCGAGGTCATTGGGATGAAGATAGCGTGGTCAGTTCT
CCAGATCCTGGGTCTGCCAGCGAATCAGGTGACCGATATCGCACTGAGCAGTATCAAAGT
AGCCCGCATGAACCTAGCAAAATTGAAACTCTGATAAGAGCCACCCAGCAAATGATTAAA
GAAGAAGAGAACAGATTGCAACTAAGGAAAGCCCCTCCAGACCAACTGGCTTCCATTAAT
GGAGCTGGGAAAAAACACTCCCTCTGTTTTGCAAACTACCAACAGCCACCCCCGACAGGC
GAAGTCTGCCATGGCTCCACTCTTGCCAACACCTCACCATGTGACCATATTCAGCAGAGA
GAGGGAAAGATGCTGAGCCCCCATGAAAATGACTATGACAACAGTCCCACTGCGCTGTCT
CGGATGAGTAGTCCCAATTCGGATCGCATTTCCAAATCCAGTTTGATCCTAGCTAAAGAC
TATCTCCATTCGGATATGTCTCCTCATCAGACAGCAGGAGACCATCCTGCGGTCTCTCCA
AACTGCTTTGGCTCTCACCGGCAGTATTTTGATAAGCATGCTTACACATTAACTGGATAT
GCCCTGGAGCACTTATATGACAGCGAAACCATTAGAAACTATTCCTTGGGCTGTAATGGC
TCACACTTTGATGTAACTTCTCATCTAAGGATGCAGCCAGACCCAGCACAAGGACACAAG
GGAACATCTGTTATAATAACCAATGGAAGC
>LaCi|117-exonerate_protein2genome-gene-174.2-mRNA-1
------------------------------------------------------------
------------------------------------------------------------
------------------------------------------------------------
------------------------------------------------------------
------------------------------------------------------------
------------------------------------------------------------
------------------------------------------------------------
---------------------CCACCCTCTCGG---------------------------
------------------------------TTTCAGTATTCGGGATTTCACACGGAGCGA
TCGGAATCGGATCACGACAGCCAGTGGGGCGGAAGTCCCCTGACAGACACGGCCTCCCCG
CAGCTGCTGGACCCC---GCGGACAGGCCGGGCTCTCAGCACGACGCGTCCTGCGCCTAC
AGGCAGTTCTCGGACCGCAGCGCGCTCTGCTACGGCTTCGCGCTGGACCACTCCAGGATG
GTGGAGGAGAGGCACTTCCACACCCAGGCCTGCGAGGGGGGCCGCTGCGAGGCCGGCAGG
TACTTCCTGGGAACGCCGCAGGCCGGGAGGGAGCCCTGGTGGGGCTCCCGAGCAGCCCTG
CCCCTGACCAAGGCCTCCCCGGAAAGCAGAGAAGCCTATGAAAACAGCATGCCGCACATC
GCTTCCGTCCACAGGATCCACGGGCGAGGTCATTGGGACGAAGACAGTGTGGTCAGTTCT
CCAGACCCCGGGTCTGCCAGCGAATCAGGTGACAGATATCGCACCGAGCAATATCAAAGT
AGCCCACATGAACCTAGCAAAATTGAAACTCTGATAAGAGCTACCCAGCAAATGATTAAA
GAAGAAGAGAACAGATTGCAGCTAAGGAAAGCCCCCCCAGACCAACTGGCTTCCATTAAT
GGAGCTGGGAAAAAACACTCCCTCTGTTTTGCAAACTATCAACAGCCCCCACCGGCAGGC
GAAGTCTGCCATGGCTCCACTCTCGCCAACACTTCGCCATGTGACCACATCCAGCAGAGG
GAGGGAAAGATGCTGAGTCCCCATGAAAATGACTATGACAACAGCCCCACTGCACTGTCT
CGGATAAGTAGTCCCAATTCAGATCGCATTTCAAAATCCAGTTTGATCCTAGCTAAAGAC
TATCTCCATTCGGATCTGTCTCCTCATCAGACAGCAGGAGACCACCCCGCCCTCTCTCCA
AACTGCTTTGGCTCTCACCGGCAGTATTTTGATAAGCATGCTTACACATTAACTGGATAT
GCCTTGGAGCACTTATATGACAGTGAAACCATTAGAAACTATTCCTTGGGCTGTAATGGC
TCACACTTTGATGTAACTTCCCATCTAAGGATGCAGCCAGACCCAGCACAAGGACATAAG
GGAACATCTGTTATAATAACCAATGGAAGC
>MyLu|XM_023762287.1_cds_XP_023618055.1_1
CCGCCCAGCGCCGTCACGGAGATCAAGCTGCATAGCAACATGTTCATGTTCCGCGCCAGC
CTGGACATGAAGCTCATCTTCCTGGACTCCAGAGTGGCGGAGCTGACGGGGTATGAACCT
CAGGACCTGATTGAGAAGACCCTGTACCACCACGTGCACGGCTGCGACACCTTCCACCTG
CGCTGCGCCCACCACCTGCTGCTGGTGAAGGGGCAGGTGACCACCAAGTACTACAGGTTC
CTGGCGAAGCAGGGCGGCTGGGTCTGGGTGCAGAGCTATGCGACCATCGTGCACAACAGC
CGCTCGTCCAGGCCACACTGTATCGTCAGCGTCAACTACGTTCTTACGGACACAGAGTAC
AAAGGGCTGCAACTCTCCCTGGATCAGATCTCAGCCTCCAAACCAACCTTCTCCTACGCC
AGCAGCTCCACTCCTACCATGCCTGACAACAGGAAGGGGGCCAAGTCCAGACTCTCCAGT
TCAAAGTCAAAGTCCAGGACTTCCCCATACCCTCAGTATTCGGGATTTCACACGGAGAGA
TCAGAATCTGATCACGACAGCCAGTGGGGCGGAAGTCCCCTGACAGACACGGCCTCCCCG
CAGCTCCTGGACCCC---ACGGACAGACCAGGCTCTCAGCACGACGGGTCCTGCGCCTAC
AGGCAGTTCTCGGACCGCAGCGCGCTCTGCTACGGCTTCGCGCTGGACCACTCCAGGATG
GTGGAGGAGAGGCACTTCCACACCCAGGCCTGCGAGGGGGGCCGCTGCGAGGCCGGCAGG
TACTTCCTGGGGACGCCGCAGGCCGGGAGGGAGCCCTGGTGGGGCTCCCGCGCAGCCCTG
CCCCTGACCAAGGCCTCCCCAGAAAGCCGAGAAGCCTATGAGAACAGCATGCCGCACATC
GCTTCGGTCCACAGGATCCACGGGCGAGGTCATTGGGATGAAGACAGTGTGGTCAGTTCT
CCAGACCCCGGGTCTGCCAGCGAATCAGGTGACCGATATCGCACTGAGCAGTATCAAAGT
AGCCCACACGAACCTAGCAAAATTGAAACTCTGATAAGAGCTACCCAGCAAATGATTAAA
GAAGAAGAGAACAGATTGCAGCTAAGGAAAGCCCCCCCAGACCAACTGGCTTCCATTAAT
GGAGCTGGGAAAAAACACTCCCTCTGTTTTGCAAACTACCAACAGCCCCCACCGACAGGC
GAAGTCTGCCATGGCTCCGCTCTCGCCAACACTTCGCCATGTGACCACATCCAGCAGAGG
GAGGGAAAGATGCTGAGCCCCCACGAAAATGACTATGACAACAGCCCCACTGCACTGTCT
CGGATAAGCAGTCCCAATTCAGATCGCATTTCGAAATCCAGTTTGATCCTAGCTAAAGAC
TATCTCCACTCGGATATGTCTCCTCATCAGACAGCAGGAGACCACCCCGCCCTCTCTCCA
AACTGCTTTGGCTCTCACCGGCAGTATTTTGATAAGCATGCTTACACATTAACTGGATAT
GCCTTGGAGCACTTATATGACAGCGAAACCATTAGAAACTATTCCTTGGGCTGTAATGGC
TCACACTTTGATGTAACTTCCCATCTAAGGATGCAGCCAGACCCAGCACAAGGACATAAG
GGAACATCTGTTATAATAACCAATGGAAGC
>PhDi|XM_028511072.1_cds_XP_028366873.1_1
CCGCCCAGCGCCGTCACGGAGATCAAGCTTCACAGCAACATGTTCATGTTCCGTGCCAGC
CTGGATATGAAGCTCATCTTCCTGGACTCCAGAGTGGCGGAGCTGACGGGCTATGAACCT
CAGGACTTGATAGAGAAGACCCTGTACCACCACGTGCACGGTTGCGACACCTTCCACCTG
CGCTGCGCCCACCACCTGCTGCTGGTGAAGGGACAGGTGACCACCAAGTACTACAGGTTC
CTGGCGAAACACGGCGGCTGGGTATGGGTGCAGAGCTATGCGACCATCGTGCACAACAGC
CGCTCGTCCAGGCCCCACTGTATCGTCAGCGTCAACTATGTTCTTACGGACACAGAGTAC
AAAGGGCTACAACTCTCCCTGGATCAGATCTCAGCCTCCAAACCAACCTTCTCCTATGCC
AGCGGCTCCACTCCTACCATGTCTGACAGCAGGAAGGGGGCCAAGTCCAGACTCTCCAGT
TCAAAGTCAAAATCCAGGACTTCCCCATACCCTCAGTACTCTGGATTTCACACAGAAAGA
TCGGAATCTGATCACGACAGCCAGTGGGGCGGAAGTCCCCTGACAGACACAGCCTCTCCG
CAGCTGCTGGACCCC---GCGGACAGGCCAGGCTCTCAGCACGATGCGTCCTGTGCCTAC
AGACAATTCTCTGACCGCAGCGCCCTCTGCTACGGCTTTGCGCTCGACCCCTCCAGGCTG
GTGGAGGAGAGGCATTTCCACACCCAGGCCTGTGAGGGAGGCCGCTGTGAGGCCGGCAGG
TACTTCCTGGGGACGCAGCAGGCGGGGAGGGAGCCCTGGTGGGGCTCTCGCGCAGCCCTG
CCCCTGACCAAGGCCTCCCCAGAAAGCCGAGAAGCCTATGAAAACAGCATGCCTCACATC
GCTTCAGTCCACAGGATCCACGGGCGAGGTCACTGGGATGAAGACAGTGTGGTCAGTTCT
CCAGACCCCGGATCGGCCAGCGAATCAGGGGAACGGTATCGCACTGAGCCGTATCAAAGT
AGCCCACATGAACCTAGCAAAATTGAAACTCTGATAAGAGCTACCCAGCAAATGATTAAA
GAAGAAGAGAACAGATTGCAGCTAAGGAAAGCCCCCCCAGACCAAGTGGCTTCCATTAAC
GGAGCTGCAAAAAAACACTCCCTCTGTTTTGCAAACTACCAACAGGCCCCACCGACAGGC
GAAGTCTGCCATGGTTCCACCCTTGCCAACACTTCGCCATGTGACCATATCCAGCAGAGA
GAGGGAAAGATGCTGAGCCCCCATGAAAATGACTATGACAACAGTCCCACTGCACTGTCT
CGGATAAGCAGTCCCAATTCGGATCGCATTTCAAAATCCAGTTTGATCTTAGCTAAGGAC
TATCTCCATTCGGATATGTCTCCTCATCAGACAGCAGGAGACCACCCTGCCGTGTCCCCA
AACTGCTTTGGCTCTCACCGGCAATATTTTGATAAGCATGCTTACACATTGACTGGATAT
GCCTTGGAGCACTTATATGATGGCGAAACCATTAGAAACTATTCCTTGGGCTGTAACGGC
TCCCACTTTGAGGTAACGTCCCATCTAAGGATGCAGCCAGACCCAGCACAAGGACACAAG
GGAACATCTGTTATAATAACCAATGGAAGC
>PtVa|XM_011360727.2_cds_XP_011359029.1_1
CCGCCCAGCGCCGTCACGGAAATCAAGTTGCACAGCAACATGTTCATGTTCCGCGCCAGC
CTGGACATGAAGCTCATCTTCCTGGACTCCAGAGTGGCGGAGCTGACGGGGTACGAACCT
CAGGACCTGATTGAGAAGACCCTGTACCACCACGTGCACGGCTGCGACACCTTCCACCTG
CGCTGCGCCCACCACCTGCTGCTGGTGAAGGGGCAAGTGACCACCAAGTACTACAGGTTT
CTGGCGAAGCACGGCGGCTGGGTATGGGTGCAGAGCTATGCGACCATCGTGCACAACAGC
CGCTCATCCAGGCCACACTGTATCGTCAGTGTCAACTACGTCCTCACGGACACGGAGTAC
AAAGGGCTGCAGCTCTCCCTGGATCAGATCTCAGCCTCCAAACCAGCTTTCTCCTATGCC
AGCAGCTCCACTCCTACCATGCCTGACAACAGGAAGGGGGCCAAGTCCAGGGTCTCCGGT
TCAAAGTCAAAATCCAGGACTTCTCCATACCCTCAGTATTCCGGATTTCACACGGAAAGA
TCGGAATCTGATCACGACAGCCAGTGGGGAGGAAGTCCCCTGACCGACACAGCCTCGCCG
CAGCTCCTGGACCCC---ACGGACAGGCCAGGGTCTCAGCACGACGCGTCTTGCGCCTAC
AGACAGTTCTCAGACCGCAGCTCTCTCTGCTATGGCTTTGCGCTCGACCACTCCAGGCTG
GTGGAGGAGAGGCATTTCCACACCCAGGCCTGCGAGGGAGGCCGATGCGAGGCGGGCAGG
TACTTCCTGGGAGCGCCGCCGGCCGGGAGAGAGCCCTGGTGGGGCTCTCGTGCCGCCTTG
CCCCTGACCAAGGCCTCCCCAGAAAGCAGAGAAGCCTATGAAAACAGTATGCCTCACATC
GCTTCAGTCCATAGGATCCACGGACGAGGTCATTGGGATGAAGATAGTGTGGTCAGTTCT
CCAGACCCTGGGTCTGCCAGCGAATCAGGTGACCGATATCGCACCGATCAGTATCAAAGT
AGCCCACATGAACCTAGCAAAATTGAAACTCTGATAAGAGCCACCCAGCAAATGATTAAA
GAAGAAGAGAACAGATTGCAGCTAAGGAAAGCGCCCCCAGACCAACTGGCCTCCATTAAT
GGAGCTGGGAAAAAACACTCCCTCTGTTTTGCAAACTACCAACAGCCCCCACCGACAGGC
GAAGTCTGCCACGGCTCCACTCTTGCCAACACTTCACCGTGTGACCACATCCAGCAGAGA
GAGGGAAAGATGCTGAGCCCCCATGAAAATGACTATGACAACAGTCCTACTGCACTGTCT
CGAATAAGTAGTCCCAATTCAGATCGCATTTCAAAATCCAGTTTGATCCTAGCTAAAGAC
TATCTCCATTCGGATATGTCTCCTCATCAGACAGCAGGAGACCATCCTGCTGTCTCTCCA
AACTGCTTTGGCTCTCACCGGCAGTATTTTGATAAGCATGCTTACACATTAACTGGATAT
GCCCTGGAGCACTTGTATGACAGTGAAACCATTAGAAACTATTCCTTGGGCTGTAATGGC
TCACACTTTGATGTAACTTCCCATCTAAGGATGCAGCCAGACCCAGCACAAGGACACAAG
GGAACATCTGTTATAATAACCAATGGAAGC
>RhFe|XM_033103021.1_cds_XP_032958912.1_1
CCGCCCAGCGCTGTCACGGAGATCAAGCTGCATAGCAACATGTTCATGTTCCGCGCCAGC
CTGGACATGAAGCTCATCTTCCTGGACTCCAGAGTGGCGGAGCTGACGGGGTACGAACCT
CAGGACCTGATTGAGAAGACTCTGTACCACCACGTGCACGGCTGCGACACTTTCCACCTG
CGCTGCGCCCACCACCTGTTGCTGGTGAAGGGGCAGGTGACCACCAAGTACTACAGGTTC
CTGGCGAAGCACGGCGGCTGGGTATGGGTGCAGAGCTATGCGACCATCGTGCACAACAGC
CGCTCGTCCAGGCCACACTGTATCGTCAGTGTCAACTATGTTCTCACGGACACGGAGTAC
AAAGGGTTGCAGCTCTCCCTGGATCAGATCTCAGCCTCCAAACCAACCTTCTCCTACACC
AGCAGCTCCACTCCTACCATGCCTGACAACAGGAAGGGGGCCAAGTCCAGACTCTCAAGT
TCAAAGTCAAAATCCAGGACTTCCCCGTACCCTCAGTATTCGGGGTTTCACACGGAAAGA
TCGGAATCTGATCACGACAGCCAGTGGGGCGGAAGCCCCCTGACCGACACAGCCTCTCCG
CAGCTCCTGGACCCCGCGGCGGACAGGCCAGGATCTCAGCACGACGCTTCCTGCGCCTAC
AGACAGTTCTCGGACCGCAGCTCGCTGTGCTACGGCTTTGCGCTCGACCACTCCCGGCTG
GTGGAGGAGAGGCATTTCCACACCCAGGCTTGCGAGGGAGGCCGGTGTGAGGCCGGCAGG
TACTTCCTGGGAACGCCGCAGGCCGGGAGGGAGCCGTGGTGGGGCTCTCGCGCTGCTTTG
CCCCTGACCAAGGCCTCCCCAGAAAGCCGAGAAGCCTATGAAAACAGCCTGCCTCACATC
GCTGCCGTCCATAGGATCCACGGGCGAGGTCATTGGGATGAAGACAGTGTGGTCAGTTCT
CCAGATCCTGGGTCTGCCAGCGAATCAGGTGACCGATATCGCACTGAGCAGTATCAAAGT
AGCCCACATGAACCTAGCAAAATTGAAACTCTGATAAGAGCCACCCAGCAAATGATTAAA
GAAGAAGAGAACAGATTGCAGCTAAGGAAAGCCCCTCCAGACCAACTGGCTTCCATTAAT
GGAGCTGGGAAAAAACACTCCCTCTGTTTTGCAAACTACCAACAGCCACCCCCGACAGGC
GAAGTCTGCCATGGCTCCACTCTTGCCAACACTTCACCATGTGACCATATTCAGCAGAGA
GAGGGAAAGATGCTGAGCCCCCATGAAAATGACTATGACAACAGTCCCACTGCACTGTCT
CGGATAAGTAGTCCCAATTCGGATCGCATTTCCAAATCCAGTTTGGTCCTAGCTAAAGAC
TATCTCCATTCGGATATGTCTCCTCATCAGACAGCAGGAGACCATCCTGCTGTCTCTCCA
AACTGCTTTGGCTCTCACCGGCAGTATTTTGATAAGCATGCTTACACGTTAACTGGATAT
GCCCTGGAGCACTTATATGACAGTGAAACCATTAGAAACTATTCCTTGGGCTGTAATGGC
TCACACTTTGATGTAACTTCCCATCTAAGGATGCAGCCAGACCCAGCACAAGGACACAAG
GGAACATCTGTTATAATAACCAATGGAAGC
>RoAe|XM_016137891.1_cds_XP_015993377.1_1
CCGCCCAGCGCAGTCACGGAAATCAAGCTACATAGCAACATGTTCATGTTCCGCGCCAGC
CTGGACATGAAGCTCATCTTCCTGGACTCCAGAGTGGCGGAGCTAACGGGGTACGAACCT
CAGGACCTGATTGAGAAGACCCTGTACCACCACGTGCACGGCTGTGACACCTTCCACCTG
CGCTGCGCCCACCACCTGCTGCTGGTGAAGGGGCAAGTGACCACTAAGTACTACAGGTTT
CTGGCGAAGCACGGCGGCTGGGTGTGGGTGCAGAGCTATGCGACCATCGTGCACAACAGC
CGCTCATCCAGGCCACACTGTATCGTCAGTGTCAACTACGTCCTCACGGACACGGAGTAC
AAAGGGCTGCAGCTCTCTCTGGATCAGATCTCAGCCTCCAAACCAGCCTTCTCCTATGCC
AGCAGCTCCACTCCTACCATGCCTGACAACAGGAAGGGGGCCAAGTCCAGGCTCTCCGGT
TCAAAGTCAAAATCCAGGACTTCTCCTTACCCTCAGTATTCTGGATTTCACACGGAAAGA
TCCGAATCCGATCACGACAGCCAGTGGGGAGGAAGTCCCCTGACCGACACAGCCTCGCCG
CAGCTCCTGGACCCC---ACGGACAGGCCAGGGTCTCAGCATGATGCGTCCTGCGCCTAC
AGACAGTTCTCAGACCGCAGTTCCCTCTGCTATGGATTTGCCCTGGACCACTCCAGGCTG
GTGGAGGAGAGGCATTTCCACACCCAGGCCTGTGAGGGAGGCCGGTGCGAGGCGGGCAGG
TACTTCCTGGGAGCGCCGCAGGCTGGGAGGGAGCCCTGGTGGGGCTCTCGTGCTGCCTTG
CCCCTGACCAAGGCCTCCCCAGAAAGCAGAGAAGCCTATGAAAACAGCATGCCTCACATC
GCTTCAGTCCATAGGATCCATGGACGAGGTCATTGGGATGAAGATAGTGTGGTCAGTTCT
CCAGACCCTGGGTCTGCCAGCGAATCAGGTGACCGATATCGCACCGATCAGTATCAAAGT
AGCCCACATGAACCTAGCAAAATTGAAACTCTGATAAGAGCCACCCAGCAAATGATTAAA
GAAGAAGAGAACAGATTGCAGCTAAGGAAAGCGCCCCCAGACCAACTGGCCTCCATTAAT
GGAGCTGGGAAAAAACACTCCCTCTGTTTTGCAAACTACCAACAGCCCCCACCGACAGGG
GAAGTCTGCCACGGCTCCACTCTTGCCAACACTTCACCGTGTGACCACATCCAGCAGAGA
GAGGGAAAGATGCTGAGCCCCCATGAAAATGACTATGACAACAGTCCCACTGCACTGTCT
CGGATAAGTAGTCCCAATTCAGATCGCATTTCAAAATCCAGTTTGATCCTAGCTAAAGAC
TATCTCCATTCGGATATGTCTCCTCATCAGACAGCAGGAGACCATCCTGCTGTCTCTCCA
AACTGCTTTGGCTCTCACCGGCAGTATTTTGATAAGCATGCTTACACATTAACTGGATAT
GCCCTGGAGCACTTGTATGACAGTGAAACCATTAGGAACTATTCCTTGGGCTGTAATGGC
TCACACTTTGATGTAACTTCCCATCTAAGGATGCAGCCAGACCCAGCGCAAGGACACAAG
GGAACATCTGTTATAATAACCAATGGAAGC
