# Supplementary material for: Positively selected genes in the hoary bat (Lasiurus cinereus) lineage: prominence of thymus expression, immune and metabolic function, and regions of ancient synteny
Source: PeerJ. 2022 Mar 17;10:e13130. doi: 10.7717/peerj.13130 (PMC8934532; doi:10.7717/peerj.13130)
Supplement: Supplemental Information 4 — Likely alignment errors have been manually deleted between conserved codons. Recovery of the original codon positions requires alignment to the original accessions in each orthogroup. [file peerj-10-13130-s004.zip › renamed.manual/OG0005674.manual.fas]

>EpFu|XM_028160518.1_cds_XP_028016319.1_1
CTCCTGGAAGCCGACTCCAAATCAATGCGCTCCATGAATGGCTCCCGGCGAAACAGCGGC
TCCTCTCTGGTATCCAGCTCCTCTGCCTCCTCTAACCTGAGCCACCTGGAGGAGGACACG
TGGATCCTATGGGGCCGAATCGCCAATGAGTGGGAAGAGTGGCGGCGTAGGAAGGAGAAG
CTGCTTAAGGTGGCAGGGATGGTGGAGGAGCTTATCCACAAGGGCATCCCGCACCACTTC
CGGGCCATCGTGTGGCAGCTCCTGTGCAGCGCTACGAACATGCCAGTCAAGAACCAGTAC
TCAGAGCTGCTCAAGATGTCCTCGCCATGCGAGAAGCTGATCCGCAGGGACATCGCCCGC
ACCTACCCAGAGCACGAGTTCTTCAAGGGCCAGGACAGCCTGGGCCAGGAGGTCCTCTTC
AATGTCATGAAGGCATACTCTCTGGTGGACCGGGAGGTGGGCTACTGCCAGGGCAGTGCC
TTCATCGTGGGCCTGCTCCTAATGCAGATGCCGGAGGAGGAGGCTTTCTGTGTGTTTGTG
CGGCTGATGCAGGAATATCGCCTTCGGGAGCTCTTCAAGCCCAGCATGGCTGAGCTGGGG
CTCTGCATCTACCAGTTTGAGTACATGCTGCAGGAGCAGCTCCCGGACCTGAACACCCAC
TTCCGCTCCCAGAGCTTCCACACGTCCATGTACGCCTCATCCTGGTTCCTCACACTCTTC
CTGACCACCTTCCCACTGCCTGTCGCCACTCGTGTCTTCGACATTTTCATGTATGAGGGC
CTGGAGATCGTGTTCCGGGTAGGCCTCGCCCTGCTGCAGGTGAACCAGGTGGAGCTGATG
CAGCTGGACATGGAGGGCATGTCCCAGTACTTCCAAAAGGTGATACCCCATCAGTTCGAC
AGCTGCCCAGATAAGCTGATCCTCAAGGCTTACCAGGTCAAGTACAACCCTAAGAAGATG
AAGAGGCTCGAGAAGGAATACGCGGCCATGAAGAGTAAAGAGATGGAGGAACAGATCGAA
ATCAAAAGGCTTCGAACAGAGAACCGACTTCTGAAGCAGCGGATTGAGACCCTGGAGAAG
GAGAGCGCTGCTCTGGCTGATAGGTTAATCCAGGGACAGGTGACACGGGCGCAGGAGGCC
GAGGAAAACTATGTCATCAAGCGGGAGCTGGCGGTGCAGGGTAACCCTCGCCTCACCGAG
GACTTTGTGGCCCACCTGGAGACTGAGCTGGAGCAGTCACGGCTGCGGGAGATGGAGACA
CTAGGGGCCCTACGGGAGATGCAGGACAAGGTTCTAGACATGGAGAAGAGGAACAGTTCC
CTGCCTGATGAGAACAACGTGGCCCAGCTACAGGAGGAGCTAAAGGCGCTCAAGGTGCGG
GAGGGCCAGGCCGTGGCCTCTGCTAGGGAGCTGAAGCTGCAGCTGCAGGAGCTCTCGGAC
ACCTGGCAGGCCCATCTGTCCCGCGGGGGCCGCTGGAAGGAGTCCCCGCGGAAGCTGGTC
CTGGGCGAGCTGCAGGACGAACTGATGAGCGTGCGTCTGCGCGAGGCCCAGGCTCTGGCC
GAGGGCCGAGAGCTGCGGCAGCGCGTGGTGGAGCTCGAGACGCAGGACCACATCCACCGC
AACCTTCTGAACCGCGTGGAGGCGGAACGCGCGGCGCTGCAAGAGAAGCTGCAGTACCTG
GCTGCGCAGAACAAGGGGCTGCAGACACAGCTGAGCGAAAGCCGCCGCAAGCAGGCAGAG
GCCGAGTGCAAGAGCAAGGAGGAGGTGATGGCGGTGCGCCTGCGAGAGGCGGACAGCATG
GCCGCGGTGGCTGAAATGCGGCAACGCATTGCAGAGCTGGAGATCCAGAGGGAGGAGGGC
CGCATCCAGGGCCAGCTGAACCACTCGGACTCTTCGCAGTACATCCGGGAGCTCAAGGAC
CAGATAGAGGAGCTGAAGGCCGAGGTGCGACTGCTGAAGGGCCCGCCGTCCTTCGAGGAC
CCACTGGCCTTCGACGGGCTAGGTCTGGCACGGCACCTGGATGAGGACTCGCTGCCATCG
TCCGATGAGGAGCTGCTGGGCATGGGCGTGGGCACAGCACTGCAGGATACACTCTACCCG
CTGTCCCCCCAAGACGCTCGCTTCCTCCGCAGTCTGGAGCGGCCAGCCAAGGACAGCGAA
GGCAGCTCAGACAGCGACGCCGAGGAGCTGACCACACCCTATAGTCAGGGCCTGGACAAC

>HiAr|XM_019667668.1_cds_XP_019523213.1_1
CTCCTGGAGGCCGACTCCAAGTCCATGCGCTCCATGAACGGCTCACGGCGGAACAGCGGC
TCCTCGCTGGTGTCCAGTTCCTCCGCCTCCTCCAACCTCAGCCACCTGGAGGAGGACACG
TGGATCCTATGGGGCCGAATCGCCAACGAGTGGGAGGAGTGGCGGCGCAGGAAGGAGAAG
CTGCTTAAG------------------GAGCTGATCCGCAAGGGCATTCCGCACCACTTC
CGGGCCATCGTGTGGCAGCTTCTGTGCAGCGCCACAGACATGCCCGTCAAGAACCAGTAC
TCGGAGCTGCTCAAGATGTCCTCGCCATGCGAGAAGCTGATCCGCAGGGACATTGCCCGC
ACCTACCCGGAGCACGAGTTCTTCAAGGGCCAGGACAGCCTGGGCCAGGAGGTCCTCTTC
AATGTCATGAAGGCGTACTCCCTGGTGGACCGGGAGGTGGGCTACTGCCAGGGCAGCGCC
TTCATCGTGGGCCTGCTCCTCATGCAGATGCCTGAGGAGGAGGCCTTCTGCGTGTTCGTG
CGGCTGATGCAGGAGTACCGCCTGCGGGAGCTCTTCAAGCCCAGCATGGCTGAACTGGGG
CTATGCATCTACCAGTTTGAGTACATGCTGCAGGAACAGCTCCCGGACCTGAACACCCAC
TTCCGCTCCCAGAGCTTCCACACGTCCATGTACGCCTCGTCTTGGTTCCTCACACTCTTC
CTGACCACCTTCCCACTGCCTGTCGCCACCCGTGTCTTCGACATTTTCATGTATGAGGGC
CTGGAGATCGTGTTCCGGGTGGGCCTTGCCCTGCTGCAGGTGAACCAGATGGAGCTGATG
CAGCTGGACATGGAGGGCATGTCCCAGTACTTCCAGAGGGTGATCCCCCATCAGTTCGAC
AGCTGCCCAGACAAGCTGATCCTCAGGGCTTACCAAGTCAAGTACAACCCCAAGAAGATG
AAGAGACTTGAGAAGGAGTATGCAGCCATGAAGAGTAAGGAAATGGAGGAGCAGATCGAG
ATCAAAAGGCTTCGGACAGAGAACCGGCTCCTGAAGCAGCGGATTGAAACGCTGGAGAAG
GAGAGCGCTGCTCTGGCTGATAGGTTAATCCAGGGGCAGGTAACGCGGGCACAGGAGGCC
GAGGAGAACTACGTCATCAAGCGGGAGCTTGCAGTGCAGGATAACCCGCGCCTCACCGAG
GACTTTGTGGCCCACCTGGAGACTGAGCTAGAGCAGTCACGACTGCGGGAGACGGAGACA
CTGGGAGCCCTACGGGAGATGCAGGACAAGGTTCTAGATATGGAGAAGAGGAACAGCTCA
CTGCCTGACGAGAACAACGTGGCCCGGCTGCAGGAGGAGCTGAAAGCACTCAAGGTGCGG
GAGGGCGAGGCGGTGGCCTCAGCGCGGGAGCTGAAGCTGCAGCTGCAGGAGCTCTCAGAC
ACCTGGCAGGCCCATCTGTCCCGCGGCGGCCGCTGGAAGGAGTCCCCGCGGAAGCTGGTC
CTGGGCGAGCTGCAGGACGAGCTGATGAGCGTGCGCCTGCGCGAGGCCCAGGCTCTGGCG
GAGGGCCGCGAGCTGCGGCAGCGCGTGGTGGAGCTAGAGACGCAGGACCACATTCACCGC
AACCTTCTGAACCGCGTGGAGGCAGAACGCGCGGCGCTGCAGGAGAAGCTGCATTACCTA
GCCGCGCAGAACAAGGGGCTGCAGACGCAACTGAGCGAAAGCCGCCGCAAGCAGGCCGAG
GCTGAGTGCAAGAGCAAGGAGGAGGTGATGGCCGTGCGCCTGCGGGAAGCGGACAGCATG
GCGGCTGTGGCTGAGATGCGGCAGCGCATCGCCGAGCTAGAGATCCAGAGAGAGGAGGGC
CGCATCCAGGGTCAGCTGAACCACTCCGACTCGTCGCAGTACATCCGAGAGCTCAAGGAC
CAGATCGAGGAGCTGAAGGCCGAGGTGCGGCTGCTGAAGGGCCCGCCACCCTTCGAGGAC
CCACTGGCCTTCGACGGGCTAGGCCTGGCACGGCACCTGGATGAGGACTCGCTGCCATCG
TCGGATGAAGAGCTGCTGGGCGTGGGCGTGGGCGCGGCCCTGCAGGATGCGCTCTACCCC
CTGTCCCCGCGCGATGCTCGTTTCTTCCGCCGTCTGGAGCGGCCGGCGAAGGACAGCGAG
GGCAGCTCAGACAGCGACGCTGACGAGCTGGCCGCGCCCTATAGCCAGGGCCTGGACAAC

>LaCi|214-exonerate_protein2genome-gene-1.0-mRNA-1
CTCCTGGAAGCCGACTCCAAATCAATGCGCTCCATGAATGGCTCCCGGCGAAACAGCGGC
TCCTCTCTGGTATCCAGTTCCTCTGCCTCCTCTAACCTGAGCCACCTGGAGGAGGACACG
TGGATCCTATGGGGCCGAATCGCCAATGAGTGGGAAGAGTGGCGGCGTAGGAAGGAGAAG
CTGCTTAAG------------------GAGCTTATCCACAAGGGCATCCCGCACCACTTC
CGAGCCATCGTGTGGCAGCTCCTGTGCAGCGCTACGAACATGCCAGTCAAGAACCAGTAC
TCAGAACTGCTCAAGATGTCCTCGCCATGCGAGAAGCTGATCCGGAGGGACATCGCCCGC
ACCTACCCAGAGCATGAGTTCTTCAAGGGCCAGGACAGCCTGGGCCAGGAGGTCCTCTTC
AATGTCATGAAGGCATACTCTCTGGTGGACCGGGAGGTGGGCTACTGCCAGGGCAGTGCC
TTTATCGTGGGCCTGCTCCTAATGCAGATGCCGGAGGAAGAGGCTTTCTGTGTGTTTGTG
CGGCTGATGCAGGAGTATCGCCTTCGTGAGCTCTTCAAGCCCAGCATGGCTGAGCTGGGG
CTCTGCATCTACCAGTTTGAGTACATGCTGCAGGAGCAGCTCCCAGACCTGAATACCCAC
TTCCGCTCCCAGAGCTTCCACACATCCATGTACGCCTCATCCTGGTTCCTCACACTCTTC
CTGACCACCTTCCCACTGCCTGTCGCCACTCGTGTCTTCGACATTTTTATGTATGAGGGC
CTGGAGATCGTGTTCCGGGTTGGCCTCGCCCTGCTGCAGGTGAACCAGGTGGAGCTGATG
CAGCTGGACATGGAGGGCATGTCCCAGTATTTCCAAAAGGTGATAACCCATCAGTTCGAC
AGCTGCCCAGATAAGCTGATCCTCAAGGCTTACCAGGTCAAGTACAACCCTAAGAAGATG
AAGAGGCTCGAGAAGGAATACGCGGCCATGAAGAGTAAAGAGATGGAGGAGCAGATCGAA
ATCAAAAGGCTTCGAACAGAGAACCGACTTCTGAAACAGCGGATTGAGACCCTGGAGAAG
GAGAGCGCTGCTCTGGCTGATAGGTTAATCCAGGGACAGGTGACACGGGCGCAGGAGGCT
GAGGAAAACTATGTCATCAAGCGGGAGCTGGCAGTGCAGGGTAACCCTCGCCTCACTGAG
GAATTTGTGGCCCACCTGGAGACTGAGCTGGAGCAGTCAAGGCTGCGGGAGATGGAGACA
CTAGGGGCCTTACGGGAGATGCAGGACAAAGTTCTAGACATGGAGAAGAGGAACAGTTCA
CTGCCTGATGAGAACAACGTGGCCCAGCTACAGGAGGAGCTAAAGGCAGTCAAGGTGCGG
GAGGGCCAGGCGGTGGCCTCAGCGAGGGAGCTGAAGCTGCAGCTGCAGGAGCTCTCCGAC
ACCTGGCAGGCCCATCTGTCCCGCGGGGGCCGCTGGAAGGAGTCCCCACGGAAGCTGGTC
CTGGGAGAGTTGCAGGACGAACTGATGAGCGTGCGTCTGCGCGAGGCCCAGGCTCTGGCC
GAGGGCCGAGAGCTGCGGCAGCGCGTGGTGGAGCTCGAGACACAGGACCACATTCACCGA
AACCTTTTGAACCGCGTGGAGGCGGAACGAGGGGCGCTGCAAGAGAAGCTGCAGTACTTG
GCTGCGCAGAACAAGGGGCTGCAGACACAGCTGAGCGAAAGCCGCCGCAAGCAGGCAGAG
GCCGAGTGCAAGAGCAAGGAGGAGGTGATGGCGGTGCGCCTGCGAGAGGCGGACAGCATG
GCCGCGGTGGCTGAAATGCGGCAACGCATTGCAGAGCTGGAGATCCAGAGGGAGGAGGGC
CGCATCCAAGGCCAGCTGAACCACTCGGACTCTTCGCAGTATATCCGGGAGCTCAAGGAC
CAGATAGAGGAGCTGAAGGCCGAGGTGCGACTGCTGAAGGGCCCACCGTCCTTCGAGGAC
CCACTGGCCTTCGATGGGCTAGGTCTGGCACGGCACCTGGATGAGGACTCGCTGCCATCG
TCTGATGAGGAGCTGCTGGGCATGGGCGTGGGCACAGCACTGCAGGATACACTCTACCCG
CTGTCTCCCCAAGACGCTTGCTTCCTCCGCAGTCTGGAGCGACCAGCCAAGGACAGCGAA
GGCAGCTCAGACAGTGATGCCGAGGAGCTGACCACACCCTATAGTCAGGGCCTGGACAAC

>MyLu|XM_023743361.1_cds_XP_023599129.1_1
CTCCTGGAAGCCGACTCCAAATCAATGCGCTCCATGAATGGCTCCCGGCGAAACAGCGGC
TCCTCTCTCGTATCCAGCTCCTCCGCCTCCTCTAACCTGAGCCACCTGGAGGAGGACACA
TGGATCCTATGGGGCCGAATCGCCAATGAGTGGGAAGAGTGGCGGCGTAGGAAGGAAAAG
CTGCTTAAG------------------GAGCTTATCCACAAGGGCATCCCGCACCACTTC
CGGGCCATTGTGTGGCAGCTCCTGTGCAGCGCTACAAACATGCCAGTCAAGAACCAGTAC
TCAGAGCTGCTCAAGATGTCCTCGCCATGCGAGAAGCTGATCCGCAGGGACATCGCCCGC
ACCTACCCAGAGCACGAGTTCTTCAAGGGCCAGGACAGCCTAGGCCAGGAGGTCCTCTTC
AATGTCATGAAGGCATACTCTCTGGTGGACCGGGAGGTGGGCTACTGCCAGGGCAGTGCC
TTCATCGTGGGCCTGCTCCTAATGCAGATGCCGGAGGAAGAGGCTTTCTGTGTGTTTGTG
CGGCTGATGCAGGAGTATCGCCTTCGGGAGCTCTTCAAGCCCAGCATGGCTGAGCTGGGG
CTCTGCATCTACCAGTTTGAGTACATGCTGCAGGAGCAGCTCCCGGACCTGAACACTCAC
TTCCGCTCCCAGAGCTTCCACACGTCCATGTACGCCTCGTCCTGGTTCCTCACACTCTTC
CTGACCACCTTCCCACTGCCTGTCGCCACTCGTGTCTTCGACATTTTCATGTATGAGGGC
CTGGAGATCGTGTTCCGGGTAGGCCTCGCCCTGCTGCAGGTGAACCAGGTGGAGCTGATG
CAGCTGGACATGGAGGGCATGTCCCAGTACTTCCAAAAGGTGATACCCCATCAGTTCGAC
AGCTGCCCGGATAAGCTGATCCTCAAGGCTTACCAGGTCAAGTACAACCCTAAGAAGATG
AAGAGGCTCGAGAAGGAATACGCAGCCATGAAGAGTAAAGAGATGGAGGAGCAGATCGAA
ATCAAAAGGCTTCGAACAGAGAACCGACTTCTGAAACAGCGGATTGAGACCCTGGAGAAG
GAGAGCGCTGCTCTGGCTGATAGGTTAATCCAGGGACAGGTGACACGGGCGCAGGAGGCC
GAGGAAAATTATGTCATCAAGCGGGAGCTGGCGGTGCAGGGTAACCCTCGCCTCACCGAG
GACTTTGTGGCCCACCTGGAGACTGAGCTGGAACAGTCAAGGCTGCGGGAGATGGAGACA
TTAGGGGCCCTACGGGAGATGCAGGACAAGGTTCTAGACATGGAGAAGAGGAACAGTTCA
CTGCCTGATGAGAACAACGTGGCCCAGCTACAGGAGGAGCTCAAGGCACTCAAGGTGCGG
GAGGGCCAGGCGGTGGCCTCTGCAAGGGAGCTGAAGCTGCAGCTGCAGGAGCTCTCGGAC
ACCTGGCAGGCCCATCTGTCCCGCGGGGGCCGCTGGAAGGAGTCCCCACGGAAGCTGGTC
CTGGGCGAGCTGCAGGATGAACTGATGAGCGTGCGTCTGCGCGAGGCCCAGGCTCTGGCC
GAGGGCCGAGAGCTGCGGCAGCGCGTGGTGGAACTCGAGACGCAGGACCACATCCACCGC
AACCTTCTGAACCGCGTAGAGGCAGAACGCGCGGCTTTGCAAGAGAAGCTGCAGTATTTG
GCTGCGCAGAACAAGGGGCTGCAGACACAGCTGAGTGAAAGCCGCCGCAAGCAGGCAGAG
GCCGAGTGCAAGAGCAAGGAGGAGGTGATGGCGGTGCGCCTGCGAGAGGCAGACAGCATG
GCTGCGGTGGCTGAAATGCGGCAACGCATTGCAGAGCTGGAGATCCAGAGGGAGGAGGGC
CGCATCCAGGGCCAGCTGAACCACTCAGACTCTTCGCAGTACATCCGGGAGCTCAAGGAC
CAGATAGAGGAGCTGAAGGCCGAGGTGCGACTACTGAAGGGCCCGCCATCCTTCGAGGAC
CCACTGGCCTTTGACGGGCTACATCTGGCACGGCACCTGGATGAGGACTCGCTGCCATCG
TCCGATGAGGAGCTGCTGGGCATGGGCGTGGGCGCAGCACTGCAGGATACACTCTACCCG
CTGTCCCCCCAAGACGCTCGCTTCCTCCGCAGTCTGGAGCGGCCAGCCAAGGACAGTGAA
GGCAGCTCAGACAGCGATGCCGAGGAGCTGGCCACACCCTACAGTCAGGGCCTGGACAAC

>PhDi|XM_028534293.1_cds_XP_028390094.1_1
CTCCTGGAGGCCGATTCCAAGTCCATGCGCTCCATGAATGGCTCGCGGCGAAACAGTGGC
TCCTCGCTGGTTTCCAGCTCCTCGGCCTCCTCCAACCTGAGCCACCTGGAGGAGGACACA
TGGATCCTGTGGGGCCGAATTGCCAATGAGTGGGAGGAGTGGCGGCGTAGGAAGGAGAAG
CTGCTTAAG------------------GAGCTGATCCACAAGGGCATCCCGCACCACTTC
CGGGCTATCGTGTGGCAGCTCCTGTGCAGCGCCACGAACATGCCAGTCAAGAACCAGTAC
TCAGAGCTGCTCAAGATGTCCTCGCCATGCGAGAAGCTGATCCGCAGGGACATTGCCCGC
ACCTACCCAGAGCACGAGTTCTTCAAGGGCCAGGACAGCCTGGGCCAGGAGGTCCTCTTC
AATGTCATGAAGGCATACTCTCTGGTGGACCGGGAGGTGGGCTACTGCCAGGGCAGTGCC
TTCATCGTGGGCCTGCTCCTCATGCAGATGCCTGAGGAGGAGGCCTTCTGTGTCTTTGTG
CGGCTGATGCAGGAGTACCGCCTTCGGGAGCTCTTCAAGCCCAGCATGGCTGAGCTGGGG
CTCTGCATCTACCAGTTCGAGTACATGCTGCAGGAGCAGCTCCCGGACCTGAACACCCAC
TTCCGCTCCCAGAGCTTCCACACATCCATGTACGCCTCATCCTGGTTCCTCACGCTCTTC
CTGACCACCTTCCCACTGTCCGTCGCCACTCGTGTCTTCGACATTTTCATGTATGAGGGC
CTGGAGATTGTGTTCAGGGTGGGCCTCGCCCTGCTGCAGGTGAACCAGGTGGAGCTGATG
CAACTGGACATGGAAGGCATGTCTCAGTACTTCCAGAGGGTGATCCCCCATCAGTTCGAC
AGCTGCCCAGACAAGCTGATCCTCAAGGCTTATCAGGTCAAGTACAACCCTAAGAAGATG
AAGAGGCTCGAGAAGGAGTACGCTGCCATGAAGAGTAAGGAGATGGAGGAGCAGATTGAG
ATCAAAAGGCTTCGAACGGAAAACCGGCTCCTGAAACAGCGGATTGAGACCCTGGAGAAG
GAGAGCGCTGCTCTGGCTGATAGGTTAATCCAGGGACAGGTGACACGGGCACAGGAGGCC
GAGGAAAACTATGTCATCAAGCGGGAGCTGGCAGTGCAGGAAAACCCTCGCCTCACCGAG
GACTTTGTGGCCCACCTGGAAACTGAGCTGGAGCAGTCACGGCTTCGGGAGACAGAGACA
TTGGGAGCCCTGCGAGAGATGCAGGACAAGGTTCTAGACATGGAGAAGAGGAACAGTTCA
CTGCCTGATGAGAACAATGTGGCCCGGCTACAAGAGGAGCTGAAGGCGCTCAAGGTGCGA
GAGGGCCAGGCAGTGGCCTCTGCAAGGGAGCTGAAGCTACAGCTGCAAGAGCTCTCAGAC
ACGTGGCAGGCCCATCTGTCCCGCGGGGGCCGCTGGAAGGAGTCCCCACGGAAGCTGGTC
CTGAGCGAGCTGCAGGACGAGCTGATGAGTGTGCGTCTGCGCGAGGCCCAGGCTCTGGCA
GAGGCACGCGAGCTGCGGCAGCGCGTGGTAGAGCTCGAGACGCAGGACCATATCCACCGC
AACCTTCTGAATCGTGTGGAGGCAGAACGCTCGGCGCTGCAGGAGAAGCTGCAGTACTTG
GCGGCGCAGAACAAGGGGCTACAGACGCAGCTGAGCGAAAGCCGCCGCAAGCAGGCTGAG
GCCGAGTGCAAGAGCAAGGAGGAGGTGATGGCCGTGCGCCTGCGAGAGGCGGACAGCATG
GCGGCAGTGGCTGAGATGCGGCAACGCATCGCAGAGCTGGAAATCCAGAGGGAGGAGGGC
CGCATCCAGGGCCAGCTGAACCACTCAGACTCCTCCCAGTACATCCGTGAGCTCAAGGAC
CAGATCGAGGAACTAAAGGCCGAGGTGCGGCTATTGAAGGGCCCGCCGCCCTTTGAGGAC
CCGCTGGCCTTCGATGGGCTAGGCCTGGCACGACACCTGGATGAGGACTCTCTGCCATCG
TCAGATGAGGAGTTGCTGGGCGTGGGTGTGGGCGCAGCCCTGCAGGATGCACTCTACCCG
CTGTCCCCTCAAGATGCTCGCTTCTTCCGCCATCTGGAGCGGCCGGCCAAGGACAGCGAG
GGCAGCTCGGACAGCGACGCCGATGAGCTGGCCACACCCTATAGTCAGGGCCTGGACAAC

>PtVa|XM_023524941.1_cds_XP_023380709.1_1
CTCCTGGAGGCCGACTCCAAGTCCATGCGCTCCATGAATGGCTCCCGGCGGAACAGTGGC
TCCTCGCTGGTGTCCAGCTCCTCAGCCTCCTCCAACCTGAGCCACCTGGAGGAGGACACG
TGGATCCTGTGGGGCCGGATCGCCAACGAGTGGGAAGAGTGGCGGCGCAGGAAAGAGAAG
CTACTTAAG------------------GAGCTGATCCGCAAAGGCATACCACACCACTTC
CGGGCCATTGTGTGGCAGCTCCTGTGCAGCGCCACAGACATGCCAGTCAAGAACCAGTAC
TCGGAGCTGCTCAAGATGTCCTCGCCATGTGAGAAGCTGATCCGCAGGGACATTGCCCGC
ACCTACCCGGAGCATGAGTTCTTCAAGGGCCAGGACAGCCTGGGCCAGGAAGTCCTCTTC
AATGTCATGAAGGCATACTCCCTGGTGGACCGGGAGGTGGGCTACTGCCAAGGCAGCGCC
TTCATCGTGGGCCTGCTCCTCATGCAGATGCCTGAGGAGGAAGCCTTCTGCGTGTTCGTG
CGGCTGATGCAGGAGTACCGCCTGCGGGAGCTCTTCAAGCCCAGCATGGCTGAGCTGGGG
CTCTGCATCTATCAGTTCGAGTACATGCTGCAGGAGCAGCTCCCGGACCTGAACACCCAC
TTCCGATCCCAGAGCTTCCACACATCCATGTACGCCTCGTCCTGGTTCCTCACACTCTTC
CTGACCACCTTCCCACTGCCTGTCGCCACCCGTGTCTTCGACATTTTCATGTATGAGGGC
CTGGAGATTGTGTTCCGGGTGGGCCTCGCCCTGCTGCAGGTGAACCAGATGGAGCTGATG
CAGCTGGACATGGAGGGCATGTCCCAGTACTTCCAGAGAGTGATCCCCCATCAGTTCGAC
AGCTGCCCAGACAAGCTGATCCTCAAAGCTTACCAGGTCAAGTACAACCCCAAGAAAATG
AAGAGACTCGAGAAGGAGTATGCAGCCATGAAGAGTAAGGAGATGGAGGAGCAGATCGAG
ATCAAAAGGCTTCGGACTGAGAACCGGCTCCTGAAACAGCGGATTGAGACCCTGGAGAAG
GAGAGCGCTGCTCTGGCTGATAGGTTAATCCAGGGGCAAGTGACACGGGCTCAGGAGGCC
GAGGAGAACTACGTCATCAAGCGGGAGTTGGCGGTGAAGGATAACCCACGCCTCACCGAG
GACTTCGTGGCCCACCTGGAGACTGAACTGGAGCAGTCTCGGCTGCGCGAGACAGAGACC
CTGGGGGCCCTTCGGGAGATGCAGGACAAGGTTCTAGACATGGAGAAGAGGAACAGCTCA
CTGCCTGATGAGAACAACGTGGCTCAGCTGCAGGAGGAGCTAAAGGCACTCAAGGTGCGG
GAGAGCGAAGCGGTGGCCACGGCCCGGGAGCTGAAGCTGCAGCTGCAGGAGCTTTCAGAC
ACCTGGCAGGCCCATCTGTCCCGCGGCGGCCGCTGGAAGGAGTCCCCGCGGAAGCTGGTC
CTGGGCGAGCTGCAGGACGAGCTGATGAGCGTGCGTCTGCGCGAGGCCCAGGCTCTGGCG
GAGGGCCGTGAGCTGCGGCAGCGCGTGGTGGAGCTTGAGACGCAGGACCACATCCACCGC
AACCTTCTGAACCGCGTGGAGGCAGAACGCGCGGCGCTGCAGGAGAAGCTGCAGTACTTG
GCTGCGCAGAACAAGGGGCTGCAGACGCAGCTGAGTGAAAGCCGCCGCAAGCAGGCGGAA
GCCGAGTGCAAGAGCAAGGAGGAGGTGATGGCCGTGCGCCTGCGGGAGGCTGACAGCATG
GCGGCGGTGGCCGAGATGCGGCAGCGCATCGCGGAGTTGGAGATCCAGAGGGAAGAGGGC
CGCATCCAGGGCCAGCTGAACCATTCAGACTCATCGCAGTACATCCGTGAGCTCAAGGAC
CAGATCGAGGAGCTGAAGGCCGAGGTGCGGCTGCTGAAGGGCCCGCCGCCCTTCGAGGAC
CCGCTGGCCTTCGACGGGCTAGGCCTGGCGCGACACCTGGATGAGGACTCGCTGCCATCG
TCCGACGAGGAGCTGCTGGGCGTGGGCGTGGGCGCGGCGCTCCAGGATGCGCTCTACCCT
CTGTCCCCGCGCGACGCGCGCTTCTTCCGCCGTTTGGAGCGGCCGGCCAAGGACAGTGAA
GGCAGCTCTGACAGTGACGCTGACGAGCTGGCCGCGCCCTACAGCCAGGGCCTGGACAAC

>RhFe|XM_033134763.1_cds_XP_032990654.1_1
CTCCTGGAGGCCGACTCCAAGTCCATGCGCTCCATGAACGGCTCCCGGCGGAACAGCGGC
TCCTCGCTGGTGTCCAGTTCCTCTGCCTCCTCCAACCTCAGCCACCTGGAGGAGGACACG
TGGATCCTATGGGGCCGAATCGCCAACGAGTGGGAGGAGTGGCGGCGCAGGAAGGAGAAG
CTGCTTAAG------------------GAGCTGATCCGCAAGGGCATCCCGCATCACTTC
CGGGCCATCGTGTGGCAGCTCCTGTGCAGTGCCACGGACATGCCCGTCAAGAACCAGTAC
TCGGAGCTGCTCAAGATGTCCTCGCCGTGCGAGAAGCTGATCCGCAGGGACATTGCCCGC
ACCTACCCGGAGCATGAGTTCTTCAAGGGCCAGGACAGCCTGGGCCAGGAGGTCCTCTTC
AATGTCATGAAGGCATACTCCCTGGTGGACCGGGAGGTGGGCTACTGCCAGGGCAGCGCC
TTCATCGTGGGCCTGCTCCTCATGCAGATGCCTGAGGAGGAGGCCTTCTGCGTGTTCGTG
CGGCTGATGCAGGAGTACCGCCTGCGGGAGCTCTTCAAGCCCAGCATGGCTGAACTGGGG
CTGTGCATCTACCAGTTTGAGTACATGCTGCAGGAGCAGCTCCCGGACTTGAACACCCAC
TTCCGCTCCCAGAGCTTCCACACGTCCATGTACGCCTCGTCCTGGTTCCTCACACTCTTT
CTGACCACCTTCCCACTGCCTGTCGCCACCCGTGTCTTCGACATTTTCATGTATGAGGGC
CTGGAGATCGTGTTCCGGGTGGGCCTCGCCCTGCTGCAGGTGAACCAGATGGAGCTGATG
CAGCTGGACATGGAGGGCATGTCCCAGTACTTCCAGAGGGTGATCCCCCATCAGTTCGAC
AGCTGCCCAGACAAGCTGATCCTCAGGGCTTACCAGGTCAAGTACAACCCCAAGAAGATG
AAGAGACTCGAGAAGGAGTACGCAGCCATGAAGAGTAAGGAAATGGAGGAACAGATCGAG
ATCAAAAGGCTTCGGACGGAGAATCGGCTTCTGAAACAGCGGATTGAGACGCTGGAGAAG
GAGAGCGCTGCTCTGGCTGATAGGTTAATCCAGGGGCAGGTGACGCGGGCGCAGGAGGCC
GAGGAGAACTACGTCATCAAGCGGGAGCTGGCAGTGCAGGATAACCCACGCCTGACCGAG
GACTTCGTGGCCCACCTGGAGACTGAGCTGGAGCAGTCACGGCTGCGAGAGACAGAGACG
CTGGGAGCCCTCCGGGAGATGCAGGACAAGGTTCTGGACATGGAGAAGAGGAACAGCTCA
CTGCCTGATGAGAACAACGTAGCCCGGCTGCAGGAGGAGCTGAAGGCGCTCAAGGTGCGG
GAGGGCGAGGCGGTGGCCTCGGCGCGCGAGCTGAAGCTGCAGCTGCAGGAGCTCTCAGAC
ACCTGGCAGGCCCATCTGTCCCGCGGCGGCCGCTGGAAAGAGTCCCCGCGGAAGCTGGTC
CTGGGCGAGCTGCAGGACGAGCTGATGAGCGTGCGCCTGCGCGAGGCCCAGGCTCTGGCG
GAGGGCCGCGAGCTGCGGCAGCGCGTGGTGGAGCTCGAGACACAGGACCACATCCACCGC
AACCTTCTGAACCGCGTGGAGGCAGAACGCGCAGCGCTGCAGGAGAAGCTGCAGTACCTG
GCCGCGCAGAACAAGGGGCTGCAGACGCAGCTGAGCGAAAGCCGCCGCAAGCAGGCAGAG
GCCGAGTGCAAGAGCAAGGAGGAGGTGATGGCCGTGCGCCTGCGGGAAGCAGACAGCATG
GCTGCGGTGGCTGAGATGCGGCAGCGCATCGCGGAGCTAGAGATCCAGAGGGAGGAGGGC
CGCATCCAGGGTCAGCTGAACCACTCCGACTCGTCGCAGTACATCCGAGAGCTCAAGGAC
CAGATCGAGGAGCTGAAGGCCGAGGTGCGGCTGCTGAAGGGCCCGCCACCCTTCGAGGAC
CCGCTGGCCTTTGACGGGCTAGGCCTGGCACGACACCTGGATGAGGACTCGCTGCCATCG
TCCGACGAAGAGCTGCTGGGCGTGGGCGTGGGCGCGGCGCTGCAGGACGCGCTCTACCCC
CTGTCCCCGCGCGATGCGCGCTTCTTCCACCGGCTGGAGCGGCCTGCCAAGGACAGCGAG
GGCAGCTCAGACAGCGATGCCGATGAACTGGCTGCGTCCTATAGCCAGGGCCTGGACAAC

>RoAe|XM_016163162.1_cds_XP_016018648.1_1
CTCCTAGAGGCCGACTCCAAGTCCATGCGCTCCATGAATGGCTCCCGGCGGAACAGTGGC
TCCTCGCTGGTGTCCAGCTCCTCAGCCTCCTCCAACCTGAGCCACCTGGAGGAGGACACT
TGGATCCTGTGGGGCCGGATCGCCAACGAGTGGGAAGAGTGGCGGCGCAGGAAAGAGAAG
CTACTTAAG------------------GAGCTGATCCGCAAGGGCATACCACACCACTTC
CGGGCCATCGTGTGGCAGCTCCTGTGCAGTGCCACAGACATGCCAGTCAAGAACCAGTAC
TCGGAGCTGCTCAAGATGTCCTCACCATGTGAGAAGCTGATCCGCAGGGACATCGCCCGC
ACCTACCCAGAACATGAGTTCTTCAAGGGCCAGGACAGCCTGGGCCAGGAGGTCCTCTTC
AATGTCATGAAGGCATACTCCCTGGTGGACCGGGAGGTGGGCTACTGCCAAGGTAGCGCC
TTCATCGTGGGCCTGCTCCTCATGCAGATGCCCGAGGAGGAGGCCTTCTGTGTGTTCGTG
CGGCTGATGCAGGAGTACCGCCTGCGGGAGCTCTTCAAGCCCAGCATGGCTGAGCTGGGG
CTCTGCATCTATCAGTTCGAGTACATGCTGCAGGAGCAGCTCCCGGACCTGAACACCCAC
TTCCGCTCCCAGAGCTTCCACACATCCATGTACGCCTCATCCTGGTTCCTCACACTCTTC
CTGACCACCTTCCCACTGCCTGTCGCCACCCGTGTCTTCGACATTTTCATGTATGAGGGC
CTGGAGATTGTGTTCCGGGTGGGCCTCGCCTTGCTGCAGGTGAACCAGATGGAGCTGATG
CAGCTGGACATGGAGGGCATGTCCCAGTACTTTCAGAGAGTGATCCCCCATCAGTTCGAC
AGCTGCCCAGACAAGCTGATCCTCAAAGCTTACCAGGTCAAGTACAACCCCAAGAAGATG
AAGAGACTTGAGAAGGAGTATGCAGCCATGAAGAGTAAGGAGATGGAGGAGCAGATCGAG
ATCAAAAGGCTTCGGACTGAGAACCGGCTCCTGAAACAGCGGATTGAAACCCTGGAGAAG
GAGAGCGCTGCTCTGGCTGATAGGTTAATCCAGGGGCAAGTGACACGGGCTCAGGAGGCC
GAGGAGAATTACGTCATCAAGCGGGAGCTGGCAGTGCAGGATAACCCGCGCCTCACTGAG
GACTTCGTGGCCCACCTGGAGACTGAACTGGAGCAGTCTCGGCTGCGCGAGACAGAGACG
CTGGGGGCCCTTCGGGAGATGCAGGACAAGGTTCTAGACATGGAGAAGAGGAACAGCTCA
CTGCCTGATGAGAACAACGTGGCTCAGCTGCAGGAGGAACTAAAGGCACTCAAGGTGCGG
GAGAGTGAAGCGGTGGCCACTGCCCGGGAGCTGAAGCTGCAGCTGCAGGAGCTCTCAGAC
ACCTGGCAGGCCCATCTGTCCCGCGGCGGCCGCTGGAAGGAGTCCCCGCGGAAGCTGGTC
CTGGGCGAGCTGCAGGACGAGCTGATGAGCGTGCGTCTGCGCGAGGCCCAGGCTCTGGCG
GAGGGCCGTGAGCTGCGGCAGCGCGTGGTGGAGCTTGAGACGCAGGACCACATCCACCGC
AACCTTCTGAACCGCGTGGAGGCAGAACGCGCGGCGCTGCAGGAGAAGCTGCAGTATTTG
GCCGCGCAGAACAAGGGGCTGCAGACGCAGCTGAGCGAAAGCCGCCGCAAGCAGGCGGAA
GCTGAGTGCAAGAGCAAGGAGGAGGTGATGGCCGTACGCCTGCGGGAGGCTGACAGCATG
GCGGCGGTGGCCGAGATGCGGCAGCGCATTGCGGAGCTGGAGATCCAGAGGGAGGAGGGC
CGCATCCAGGGCCAGCTGAACCATTCAGACTCGTCGCAGTACATCCGTGAGCTCAAGGAC
CAGATCGAGGAGCTGAAGGCCGAGGTGCGGCTGCTAAAGGGCCCGCCGCCCTTCGAGGAC
CCGCTGACCTTCGACGGGCTAGGCCTGGCGCGACACCTGGATGAGGACTCGCTGCCATCG
TCTGACGAGGAGCTGCTGGGCGTGGGCGTGGGCGCAGCGCTCCAGGATGCGCTTTATCCG
CTGTCCCCGCGCGACGCGCGCTTCTTCCGCTGTCTGGAGCGGCCGGCCAAGGACAGTGAA
GGCAGCTCTGACAGTGACGCTGACGAGCTGGCCGCGCCCTACAGCCAGGGCCTGGACAAC
