# Supplementary material for: Positively selected genes in the hoary bat (Lasiurus cinereus) lineage: prominence of thymus expression, immune and metabolic function, and regions of ancient synteny
Source: PeerJ. 2022 Mar 17;10:e13130. doi: 10.7717/peerj.13130 (PMC8934532; doi:10.7717/peerj.13130)
Supplement: Supplemental Information 4 — Likely alignment errors have been manually deleted between conserved codons. Recovery of the original codon positions requires alignment to the original accessions in each orthogroup. [file peerj-10-13130-s004.zip › renamed.manual/OG0005691.manual.fas]

>EpFu|XM_008156256.2_cds_XP_008154478.1_1
AGACTGCTGAACGAGAGCGAGAAGCGGCCCTTCGTGGAGGAGGCGGAGCGGCTGCGCGTG
CAGCACAAGAAGGACCACCCGGACTACAAGTACCAGCCGCGGCGCAGGAAGTCGGTGAAG
AACGGCCAGGCGGAGGCCGAGGAGGCGGCCGAGCAGACGCACATCTCCCCCAACGCCATC
TTCAAGGCGCTGCAGGCCGACTCGCCGCACTCCTCCTCGGGCATGAGCGAGGTGCACTCC
CCCGGCGAGCACTCCGGGCAATCCCAGGGCCCACCGACGCCACCGACCACCCCCAAAACC
GACGTGCAGCCGGGCAAGGCTGACCTGAAGCGAGAGGGGCGCCCCCTGCCCGAGGGGGGC
CGACAGCCCCCCATCGACTTCCGCGACGTGGACATCGGCGAGCTGAGCAGCGACGTCATC
TCCAACATCGAGACCTTCGACGTCAATGAGTTTGACCAGTACCTGCCCCCCAACGGCCAC
CCGGGGGTGCCG---GCCACGCACGGCCAGGTCACCTACACGGGCAGCTACGGCATCGCG
GGCCACGTGTGGATGTCCAAGCAGCCGGCGCCGCACACGCTGACCCCGCTGAGCGGCGAG
GCGGGCCAGGCGCAGCGCACGCACATCAAGACGGAGCAGCTGAGCCCCAGCCACTACAGC
GAGCAGATCGCCTACAGCCCCTTCAGCCTCCCGCACTACAGCCCCTCCTACCCGCCCATC
ACCCGCTCGCAGTACGACTACACCGACCACCAGAACTCCGGCTCCTACTACAGCCACGCG
GCCGGC---CAGGGCTCCGGC------CTCTACTCCACCTTCACCTACATGAACCCG---
GCGCAGCGGCCCATGTACACCCCCATCGCCGACACCTCCGGGGTCCCCTCCATCCCGCAG
ACCCACAGCCCCCAGCACTGGGAACAGCCCGTCTACACACAGCTCACCAGACCC
>HiAr|XM_019650939.1_cds_XP_019506484.1_1
AGACTGCTGAACGAGAGCGAGAAGCGGCCCTTCGTGGAGGAGGCGGAGCGGCTGCGCGTG
CAGCACAAGAAAGACCACCCGGATTACAAGTACCAGCCCCGGCGAAGGAAGTCGGTGAAG
AACGGACAGACAGAGGCGGAGGAGGCCACGGAGCAGACGCACATCTCCCCCAACGCCATC
TTCAAGGCGCTGCAGGCCGACTCGCCGCACTCCTCCTCCGGGATGAGTGAGGTGCACTCC
CCCGGCGAGCAGTCCGGGCAATCGCAGGGCCCACCGACGCCACCCACCACCCCCAAGACC
GACGTGCAGCCCGGCAAGGCTGACCTGAAACGAGAGGGGCGCCCCCTGCCGGAGGGGGGC
AGACAACCCCCGATCGACTTCCGCGACGTGGACATCGGCGAGCTGAGCAGCGACGTCATC
TCCAACATCGAGACCTTCGACGTCAACGAATTTGACCAGTACCTGCCGCCCAATGGCCAC
CCGGGGGTGCCG---GCCACGCACGGCCAGGTCACCTACACCGGCAGCTACGGCATCGCG
GGCCACGTGTGGATGTCCAAGCAGCAGGCGCCGCACACGCTGACCACGCTGAGCAGCGAG
CCGGGCCAGTCCCAGCGAACGCACATCAAGACGGAGCAGCTGAGCCCCAGCCACTACAGC
GAGCAGATCGCTTACAGCCCCTTCAACCTCCCGCACTACAGCCCCTCCTACCCGCCCATC
ACCCGCTCGCAGTACGACTACACAGACCACCAGAACTCCGGCTCCTACTACAGCCACGCG
GCCGGC---CAGGGCTCCGGC------CTCTACTCCACCTTCACCTACATGAACCCG---
GCGCAGCGGCCCATGTACACGCCCATCGCCGACACCTCCGGGGTCCCTTCCATCCCGCAG
ACCCACAGCCCCCAGCACTGGGAACAGCCCGTCTACACACAGCTCACCAGACCT
>LaCi|598-exonerate_protein2genome-gene-11.0-mRNA-1
AGACTGCTGAACGAGAGCGAGAAGCGGCCCTTCGTGGAGGAGGCGGAGCGGCTGCGCGTG
CAGCACAAGAAGGACCACCCCGACTACAAGTACCAGCCGCGGCGCAGGAAGTCGGTGAAG
AACNNNNNNNNNNNNNNNNNNNNNNNNNNNNNNCAGACGCACATCTCCCCCAACGCCATC
TTCAAGGCGCTGCAGGCCGACTCGCCGCACTCCTCCTCGGGCATGAGCGAGGTGCACTCC
CCCGGCGAGCACTCCGGGCAATCCCAGGGCCCGCCGACGCCTCCGACCACCCCCAAAACC
GACGTGCAGCCGGGCAAGGCCGACCTGAAGCGCGAGGGGCGCCCGCTGGCCGAGGGGGGC
CGCCAGCCCCCCATCGACTTCCGCGACGTGGACATCGGCGAGCTGAGCAGCGACGTCATC
TCCAACATCGAGACCTTCGACGTCAACGAGTTCGACCAGTACCTGCCGCCCAACGGCCAC
CCGGGGGTGCCCACGGCCACGCACGGCCCCGTCCCCTACACGGGCAGCTACGGCATCGCG
GGGCACGTGTGGATGTCCAAGCAGCAGGCANNNCACGCGCTGGCCCCGCTGAGCGGCGAG
GGGGGCCCGGCGCAGCGCCCGCACATCAAGACGGAGCAGCTGAGCCCGAGCCACTACAGC
GAGCAGATCGCCTACAGCCCCTTCGGCCTCCCGCACTACAGCCCCGCGTACCCGCCCCTC
ACCCGCGCGCAGTACGACTACGCCGACCCCCAGAACTCGGGCTCCTACTACAGCCACGCG
GCCGGCGGCCAGGGCTCCGGCGGCGGCCTCTACTCCACCTTCACCTACATGAACCCGGCG
GCGCAGCGGCCCATGTACACGCCCATCGCCGACACCTCGGGGGTCCCCTCCATCCCGCAG
ACGCACAGCCCCCAGCACTGGGAACAGCCCGTCTACACACAGCTCACCAGGCCT
>MyLu|XM_006109814.3_cds_XP_006109876.2_1
AGACTGCTGAACGAGAGCGAGAAGCGGCCCTTCGTGGAGGAGGCGGAGCGGCTGCGCGTG
CAGCACAAGAAGGACCACCCGGACTACAAGTACCAGCCCCGGCGCAGGAAGTCGGTGAAG
AACGGCCAGGCGGAGGCCGAGGAGGCGGCCGAACAGACGCACATCTCCCTCAACGCCATC
TTCNAGGCGCTGCAGGCCGACTCGCCGCACTCT---CTCGGCATGAGCGAGGTGCACTCC
CCCGGCGAGCATGCAGGGCAATCCCAGGGCCCACCGACGCCACCGACCACCCCCAAAACC
GACGTGCAGCCGGGCAAGGCTGACCTGAAGCGAGAGGGGCGCCCCCTGCCTGAAGGGGGC
CGACAGCCCCCCATCGACTTCCGCGACGTGGACATCGGCGAGCTGAGCAGCGACGTCATC
TCCAACATCGAGACCTTCGACGTCAACGAGTTTGACCAGTACCTGCCCCCCAACGGCCAC
CCGGGGGTGCCG---GCCACGCACGGCCAGGTCACCTACACCGGCAGCTACGGCATCGCG
GGCCACGTGTGGATGTCCAAGCAGCAGGCGCCGCACACGCTGACCCCGCTGAGCGGCGAG
GCGGGCCAGGCCCAGCGCACGCACATCAAGACGGAGCAGCTGAGCCCCAGCCACTACAGC
GAGCAGATCGCCTACAGCCCCTTCAATCTCCCGCACTACAGCCCCTCCTACCCGCCCATC
ACCCGCTCGCAGTACGACTACACCGACCACCAGAACTCCGGCTCCTACTACAGCCACGCG
GCCGGC---CAGGGCTCCGGC------CTCTACTCCACCTTCACCTACATGAACCCG---
GCGCAGCGGCCCATGTACACCCCCATCGCCGACACCTCCGGGGTCCCTTCCATCCCGCAG
ACCCACAGCCCCCAGCACTGGGAACAGCCCGTCTACACACAGCTCACCAGACCT
>PhDi|XM_028519391.1_cds_XP_028375192.1_1
AGACTGCTGAACGAGAGCGAGAAGCGGCCCTTCGTGGAGGAGGCGGAGCGGCTGCGTGTA
CAGCACAAGAAAGACCACCCGGATTACAAGTACCAGCCTCGGCGCAGGAAGTCGGTGAAG
AACGGCCAGGCGGAGGCCGAGGAGGCCACGGAGCAGACGCACATTTCCCCCAACGCCATC
TTCAAGGCGCTGCAGGCAGACTCGCCACACTCCTCCTCGGGCATGAGCGAGGTGCACTCC
CCCGGCGAGCACTCGGGGCAATCCCAGGGCCCACCAACGCCACCCACCACCCCCAAAACC
GACGTGCAGCCGGGCAAGGCTGACCTGAAACGAGAGGGGCGCCCCCTGCCAGAGGGGGGC
AGACAGCCCCCCATCGACTTCCGCGACGTGGACATCGGTGAGCTGAGCAGCGACGTCATC
TCCAACATCGAAACCTTCGACGTCAACGAATTTGACCAGTACCTGCCACCCAATGGCCAC
CCGGGAGTGCCG---GCCACTCACGGCCAGGTCACATACACCGGCAGCTATGGCATCGCA
GGTCACGTGTGGATGTCCAAGCAGCAGGCGCCGCACACGCTGACCACGCTGAGCAGCGAG
CCAGGCCAGTCCCAGAGAACGCACATCAAGACCGAGCAGCTGAGCCCCAGCCACTACAGC
GAGCAGATCGCTTACAGCCCCTTCAACCTTCCGCACTACAGCCCCTCCTACCCGCCCATC
ACCCGCTCGCAGTACGACTACACAGACCACCAGAACTCCGGCTCCTACTACAGCCACGCG
GCCGGC---CAGGGCTCCGGC------CTCTACTCCACCTTCACCTACATGAACCCG---
GCGCAGCGGCCCATGTACACCCCCATCGCCGACACATCGGGGGTCCCTTCCATCCCGCAA
ACCCACAGCCCCCAGCACTGGGAACAGCCCGTCTACACACAGCTCACCAGACCT
>PtVa|XM_011370402.2_cds_XP_011368704.1_1
AGACTGCTGAACGAGAGCGAGAAGCGCCCCTTCGTGGAGGAGGCGGAGCGGCTGCGCGTG
CAGCACAAGAAGGACCACCCGGATTACAAGTACCAGCCCCGGCGGAGGAAGTCGGTGAAG
AACGGGCAGGCGGAGGCCGAGGAGGCCGCGGAGCAGACGCACATCTCCCCCAACGCCATC
TTCAAGGCGCTGCAGGCCGACTCGCCGCACTCCTCCTCCGGCATGAGCGAGGTGCACTCC
CCTGGCGAGCACTCGGGGCAATCCCAGGGTCCACCGACGCCACCCACCACCCCCAAAACC
GACGTGCAGCCGGGTAAGGCTGACCTGAAGCGAGAGGGGCGCCCCCTGCCAGAGGGGGGC
CGACAGCCCCCCATCGACTTCCGTGACGTGGACATCGGCGAGCTGAGCAGCGACGTCATC
TCCAACATCGAGACCTTCGACGTCAATGAATTCGACCAGTACCTGCCACCCAATGGCCAC
CCAGGGGTGCCG---GCCACGCACGGCCAGGTCACCTACACTGGCAGCTACGGCATCGCG
GGCCACGTGTGGATGTCCAAGCAGCAGGCGCCGCACACGCTGACCACCCTGAGCAGCGAG
CCGGGCCAGTCCCAGCGAACGCACATCAAGACCGAGCAGCTGAGTCCCAGCCACTACAGC
GAGCAGATCGCTTACAGCCCCTTCAGCCTTCCGCACTACAGCCCCTCCTACCCGCCCATC
ACGCGCTCGCAGTACGATTACACTGACCACCAGAACTCCGGCTCCTACTACAGCCACGCC
GCCGGC---CAGGGCTCCGGC------CTCTACTCCACCTTCACCTACATGAACCCG---
GCGCAGCGGCCCATGTACACCCCCATCGCCGACACCTCCGGGGTCCCGTCCATCCCGCAG
ACCCACAGCCCCCAGCACTGGGAACAGCCCGTCTACACACAGCTCACCAGACCT
>RhFe|XM_033090000.1_cds_XP_032945891.1_1
AGACTGCTGAACGAGAGCGAGAAGCGGCCCTTCGTGGAGGAGGCGGAGCGGCTGCGCGTG
CAGCACAAGAAGGACCACCCGGATTACAAGTACCAGCCCCGGCGAAGGAAGTCGGTGAAG
AACGGACAGACGGAGGCGGAGGAGGCCACGGAGCAGACGCACATCTCCCCCAACGCCATC
TTCAAGGCGCTGCAGGCCGACTCGCCGCACTCCTCCTCCGGCATGAGTGAGGTGCACTCC
CCCGGCGAGCAGTCGGGGCAATCCCAGGGCCCACCGACGCCACCCACCACCCCCAAAACC
GACGTGCAGCCGGGTAAGGCTGACCTGAAGCGAGAGGGGCGCCCCCTGCCGGAGGGGGGC
AGACAACCCCCCATAGACTTCCGCGACGTGGATATCGGCGAGCTGAGCAGCGACGTCATC
TCCAACATCGAGACCTTCGATGTCAACGAATTTGACCAGTACCTGCCGCCCAATGGCCAC
CCGGGGGTGCCG---GCCACGCACGGCCAGGTCACCTACACTGGCAGCTACGGCATCGCG
GGCCACGTGTGGATGTCCAAGCAGCAGGCGCCGCACACGCTGACCACGCTGAGCAGCGAG
CCGGGCCAGTCCCAGCGAACACACATCAAGACGGAGCAGCTGAGTCCCAGCCACTACAGT
GAGCAGATCGCTTACAGCCCCTTCAACCTCCCGCACTACAGCCCCTCCTACCCGCCCATC
ACCCGCTCGCAGTACGACTACACAGACCACCAGAACTCCGGCTCCTACTACAGCCACGCG
GCCGGC---CAGGGTTCCGGC------CTCTACTCCACCTTCACCTACATGAACCCG---
GCGCAGCGGCCCATGTACACCCCCATCGCCGACACCTCCGGGGTCCCTTCCATCCCGCAG
ACCCACAGCCCCCAGCACTGGGAACAGCCCGTGTACACACAGCTCACCAGACCT
>RoAe|XM_016143630.1_cds_XP_015999116.1_1
AGACTGCTGAACGAGAGCGAGAAGCGCCCCTTCGTGGAGGAGGCGGAGCGGCTGCGCGTG
CAGCACAAGAAGGACCACCCGGATTACAAGTACCAGCCGCGGCGGAGGAAGTCGGTGAAG
AACGGGCAGGCGGAGGCCGAGGAGGCCGCGGAGCAGACGCACATCTCGCCCAACGCCATC
TTCAAGGCGCTGCAGGCCGACTCGCCGCACTCGTCCTCCGGCATGAGCGAGGTGCACTCC
CCGGGCGAGCACTCTGGGCAATCCCAGGGCCCCCCGACGCCACCCACCACCCCCAAAACC
GACGTGCAGCCGGGTAAGGCTGACCTGAAGCGAGAGGGGCGCCCCCTGCCCGAGGGGGGC
CGACAGCCCCCCATCGACTTCCGTGACGTGGACATCGGCGAGCTGAGCAGCGACGTCATC
TCCAACATCGAGACCTTCGACGTCAATGAATTTGACCAGTACCTGCCACCCAATGGCCAC
CCAGGGGTGCCG---GCCACGCACGGCCAGGTCACCTACACCGGCAGCTACGGCATCGCG
GGCCACGTGTGGATGTCCAAGCAGCAGGCGCCGCACACGCTGACCACGCTGAGCAGCGAG
CCGGGCCAGTCCCAGCGAACGCACATCAAGACGGAGCAGCTGAGCCCCAGCCACTACAGC
GAGCAGATCGCCTACAGCCCCTTCAGCCTCCCGCACTACAGCCCCTCCTACCCGCCCATC
ACGCGCTCGCAGTACGAGTACACTGACCACCAGAACTCCGGCTCCTACTACAGCCACGCC
GCCGGC---CAGGGCTCCGGC------CTCTACTCCACCTTCACCTACATGAACCCG---
GCGCAGCGGCCCATGTACACCCCCATCGCCGACACCTCCGGGGTGCCATCCATCCCGCAG
ACCCACAGCCCCCAGCACTGGGAACAGCCCGTCTACACACAGCTCACCAGACCT
