# Supplementary material for: Positively selected genes in the hoary bat (Lasiurus cinereus) lineage: prominence of thymus expression, immune and metabolic function, and regions of ancient synteny
Source: PeerJ. 2022 Mar 17;10:e13130. doi: 10.7717/peerj.13130 (PMC8934532; doi:10.7717/peerj.13130)
Supplement: Supplemental Information 4 — Likely alignment errors have been manually deleted between conserved codons. Recovery of the original codon positions requires alignment to the original accessions in each orthogroup. [file peerj-10-13130-s004.zip › renamed.manual/OG0005700.manual.fas]

>EpFu|XM_028160543.1_cds_XP_028016344.1_1
GTGGAGACCCCCTATGGCTTCCACTTAGACCTGGATTTCCTCAAATACGTGGAGGAGCTG
GAGCGCGGCCCCGTCGCCCGTCGCGCCCCCAGCGCCCAGCCGGTACGCCGTCCCCGCGCG
CCCCGGGTCGGCATCACGGGCGCGCGTAGCCCAGGGACCTGGACATCCAGCGAGTCCCTG
GCTAGTGACGAAGGGGGAGCGTCGGGTGCACTCTCTCCGGGCGCACCCACT---TGGTTC
CTGCAGCCGCCGCTGTCGCCGCGCGTGCCGGTGCGTAACCCGCACGTCGAGGACATGCTC
CTGGAGACCAGCCGACGTTTGGAGCTGGCGCAGGCGCACGAGCACGAGCGCGAGCGCAGC
CCGCGTGGTTCGGGCCGCAGCAGCCCAGCCCCAGGCTCCGCCACCAATCCCACCCCTGCC
TCGCCAGGCCCAGCGCAACTGCAGATGGTGCGTGAGCAAATGGCCTTGGCGCTGCGGCGA
CTGCGCGAGCTCGAGGACCAGGCGCGCGCGCTGCCCCAGCTGCAGGAGCAGGTGCGCGTG
CTGCGTGCGGAGAAGGCGAGGCTGCTGGCCGCGCGCCGGCAGCCAGAAGACGATGCGGAG
GCCGAGGCGCGCCCGGACAAGCTCGCACAGCTGCGGCGGCTCACCGAACGCCTGGCGACT
TCCGAGCGCGGCGTTCGCGCCAGGGCCAGTCCCCGGGCGGACGGCCTGGACGAGGAAGCT
CCGAGGCGCAGCGAGGGCGCACTCCAGGTCCTTGACGGGGCGGCGGGGACCCCCGACCGG
GAGCCCCAGACGCAGGAGCCTGGAATCCAGGCCGTGCTGGGGACCCAAGAGGCAGAAGCC
CAGGCAGTGCCGGAGACCCGGGAAGCCAGCGTGCAGGCGGTCTCCAAGACCCTTGAGGCG
GACGCATGGGTGACCGAGGCGCTGCTGGGGCTGCCCGCTGCCGCCGAGCGCGAGCTGGAG
CTGCTGCGCACCAGCCTGGAGCACCAGTGCGGGGTGAGCGAGCTCCTGCGGAGCCGGCTG
CGAGAATTAGAGGAGGCCCGAGAGGCTACG---GAGGAGGCGGCGGCCCAGTCTCAGTCG
---CGCGAGGCTGCAACCCAGACCGCGTGGGGTTGTTTTGAGAAGTCCACGCAGACCGAG
CCTCCCGCGGAGGTCCCTAACCTGACGCAGAGCCCATCGGGACTCACAGATGGGGACAGG
GCCATTGCGCCCGCGGGC---ATCCTCAAATCCATCATGAAGAGGAGAGACGGAACACCT
GGCGCCCAACCCAGCCCCGGACCCAAGAGCCTGCAGTTTGTTGGGGTCACCAACGGAGAG
TACGAGAGCTCATCCAGTGAGGAAGACAGTGAC------AGCGAAGATGGT---------
------GCTGCCGATCCCCCGAGG---AGCAGCTCCTGTGGCTCTGAGGACGACAGCGGC
CAGGGATCCGACTCCGGCACCCCCGGACCTCCCAGCAGCGGAGTCGTTCGGGAGTCGGAG
CGGGAGCCGGAG---AGGTGCGAACTGAGCCCTCGATTGAGGGAGGCGTGCGCAGCGCTG
CAGCGGCAGCTGAGCCAGCCCCGTGGAGTCGCCCGTGACAGCGGCGCAGCGCGCCTGGTG
GCCCTGGAGTGGTTTCGAGTGTCCAGCCAGCGCCGTTCGCAGGCTGAGCTTGTAGCCGGG
GTCCTGCGGGCGGTAGCACGCCTGGGACAGGAGCTGCTGGCCCACGTGGTGAACCTGGCG
GACAGCAACGGGAACACAGCCCTGCACTACAGCGTGTCCCATGGGAACCTTGCCATCTCC
AGCTTGCTGCTGGATACTGGAGTCTGCAATGTTGACTGCCAGAATCAAGCAGGCTACTCA
GCCCTTATGTTAGCTGCACTCACCTCTGTTGGGCAGGAG---GACATGCCGGTGGTCCAA
AGACTCTTCCAAATGGGCAACGTCAATGCCAAGGCTAGCCAGACAGGGCAGACAGCCCTC
ATGCTGGCCATCAGCCATGGCCGACAGGACATGGTAGCAGCCCTGCTAGCATGTGGGGCA
GATGTCAATGTGCAAGATGTGGACGGAGCCACAGCACTGATGTTTGCCAGCGAGTACGGA
CACCTGGAAACTGTCCGGTTGCTACTGGCCCAACCAAGCTGCGATCCTGCCCTCCTGGAT
AATGAGGGCACCAGTGCCCTGGCCATGGCTCTGGAGGCTGAGCAGGATGAGGTGGCTGCT
CTGCTGCATGCCCACCTGAGTTCA---
>HiAr|XM_019667679.1_cds_XP_019523224.1_1
GTGGAGACGCCCTATGGCTTCCACTTGGATCTGGACTTCCTCAAGTACGTGGAGGAGCTG
GAGCGCGGCCCAGTCGCCCGCCGCACTTCTGGTCCCCAGCCGGCGCGTCGCCCCCGCGCG
CCCCGGGCCAGCCTCGCGGGCGCGCGCAGCCCAGGGGCCTGGACATCCAGTGAGTCCCTG
GCTAGTGATGACGGAGGAGCATCGGGCGCACTCTCCCCGGGCGCGCCCTCGGGGTTCCTG
ATGCTGTCGCCGCTGTCGCCACGAACGCCGGTGCGCAACTCGCGCGTCGAGGACACACTC
CTGGAGACCAGCCGGCGGCTGGAGCTGGCGCAGGCACACGAGCGCGCGCGC------AGC
CCTCGTGGGTCCGGCCGCAGCAGCCCAGCCCCAGGCTCCGCCCTCCACCCCGCCCCTGCC
TCTCCCGGGCCGGTGCAACTGCAGCTGGTGCGCGAGCAAATGGCTGCGGCGCTGCGGCGC
CTGCGCGAGCTCGAGGACCAGGCGCGCGCGCTGCCAGAGCTGCAAGAGCAGGTGCGCGCG
CTGCGCGCCGAGAAGGCGCGGCTGTTGGCTGGGCGCCGGCAGCCGGAACCAGACCGGGAG
ACTGAGGCGCGCCCGGACAAGCTCGCTCAGCTGCGGCGGCTCACTGAACGCCTGGCCACC
TCCGAGCGCGGCGTTCGCACCAGGGCCAGCCCCCGGGTCGATGGCCCGGACGAGGAGGCT
CCGAGGCGCAGCGAGGGCGCATTCCAGGTC---GACGGGGCGGCGGGGACTTCCGACGGG
TCACCCCAGACGCGGGATGCAGAAACCCAGGCGGTGCGGGGGACCCAAGAGGCGGGAGCC
CAGGCAGTGCCGGAGATCCGGGAGGCTAGCGTGGAGGCGGCCCCCGAGACCCTTGAGGCG
GACGCGTGGGTGACCGAGGCGCTGCTGGGGCTGCCCGCGGCCGCCGAGCGCGAGCTGGAG
CTGCTGCGCACCAGCCTGGAGCACCAGCGCGGGGTGAGCGAGCTCCTGCGGGGTCGGCTG
CGTGAGCTGGAGGAGGCCCGCGAGGCTGCAGAGGAGGAGGAGGCAGCGGCCCTGCTTCCA
CGGTGCGAGGCTGCCACCCAGACCCCGTGGGGTTGTACCGAGAAGGCCACGCAGACCGAG
TCCCTCGCGGAGGTCCTTTCCCTGACGCAGAACCCACCTGGACTCGCGGATGGGGACAGG
GCCGTGGCGCCTGCGGGC---ATCCTCAAATCCATCATGAAGAGGAGAGACGGTACACCT
GGCGCCCAACCCAGCCCCGGACCCAAGAGCCTGCAGTTTGTTGGCGTCCTCAACGGAGAG
TATGAGAGCTCATCCAGCGAGGATGAAAGCGACGGCGACAGCGAGGACGGC---------
------GCTGCTGAGCCCCCGAGG---AACAGCTCCTCGGGCTCTGGGGACGAGAGCGGC
GGGGGATCCGACTCCAGCACTCCCGGCCCTCCCAGCGGCGAGGATGCCCAG---------
---GACCCGGAG---AGGTGTGAACTTAGCCCGCGATTGAGGGAGGCCTGCGCAGCGCTG
CACCGGCAGCTGATCCGGTCCCGTGGAGTCGCCTGCGACGGCGGCGCGGCGCGCCTTGTG
GCCCAGGAGTGGTTTCGAGTGTCGAGCCAGCGGCGCTCTCAGGCAGAGCCTGTAGCTGGG
GTTCTGGGTGCGATTGTGCGCCTGGGACCCGAGCTGCTGGACTACGTGGTGAACCTGGCA
GATGGCAACGGGAACACAGCCCTGCACTACAGCGTGTCCCATGGGAACCTGGCCATCTCC
AGCTTGCTGCTGGATACCGGGGTCTGCAAGGTTGACCGACAGAATCGAGCAGGATACTCT
GCCCTCATGTTGGCTGCGCTCACCTCTGTGGGGCAAGAGGAGGACATGGCTGTGGTCCAC
AGGCTCTTCCGCATTGGTGATGTCAATGCCAAGGCCAGCCAGACGGGGCAGACAGCTCTC
ATGCTGGCCATCAGCCATGGCCGGCAGGACATGGTGGCGGCCCTGCTGGTATGTGGGGCA
GACGTCAATGTGCAAGATGCGGATGGGGCCACAGCGCTGATGTGTGCCAGTGAGTACGGG
CACCTGGACACTGTCCGGTTGCTGCTGGCCCAGCCAGGCTGCGATCCCACCCTCCTGGAT
AATGAGGGCACTAGTGCCCTGGCCATGGCCTTGGAGACTGGGCAGGATGAGGTGGCAGCT
CTGCTGCATGCCCACCTGAGCTCA---
>LaCi|214-exonerate_protein2genome-gene-3.26-mRNA-1
GTGGAGACACCCTATGGCTTCCACTTGGACCTGGATTTCCTCAAATACGTGGAGGAGCTG
GAGCGCGGACCTGTCGCCCGTCGCGCGCCTAGCGCCCAGCTGGCACGCCGTCCCCGCGCG
CCCCGGGTCGGCATCACGGGCGCGCGTAGCCCTGGGACCTGGACATCAAGCGAGTCCCTG
GCTAGTGACGAAGGT---------------------------------------------
------------------------------------------------------------
------------------------------------------------------------
------------------------------------------------------------
------------------------------------------------------------
------------------------------------------------------------
------------------------------------------------------------
------------------------------------------------------------
------------------------------CCCAGGAAGGACGGCCTGGACGAGGAAGCT
CCTAGGCGCAGCGATGGCGCACTCCAGGTCCTTGACGGGTCGGCGGGGACCCACGACCGG
GCGCCCCGGACGCAGGAGCCTGGACTCCAGGCCGTGCTGGAGACCCAAGAGGCAGAAGCC
CAGGCAGCC---------------------------------------------------
------------------------------------------------------------
---------------CTGGAGCACCAGTGCGGGGTGAGCGAGCTGCTGCGGAGCCGGCTG
CGAGAGTTGGAGGAAGCCCAAGAGGCTACGAAGGAGGCGGCAGCGGCCCAGTCTCAGTCG
---CGCAAGGCTGCAACCCAGACCCCGTGGAGTTGGGTTGAGAAGTCCACGCAGACAGAG
CCTCCCGCTGCGGTTCCTTACTTGACGCAGAGCCCATCTGGACTCACAGATGGGGACAGG
GCCATAGCGCCCGCGGGC---ATCCTCAAATCCATCATGAAGAGGAGAGACGGAACATCT
GGTGCCCAACCCAGCCCCGGACCCAAGAGCCTGCAGTTTGTTGGGGTCACCAACGGAGAG
TACGAGAGCTCATCCAGTGAGGAAGACAGTGAC------AGCGAAGATGGT---------
------ACTGCTGATCCCCAGAGA---AGCAGCTCCTGTGGCTCTGGGGAGGACAGCGGC
CAGGGATCCGACTCGGGCAACCCCGGACCTCCCAGCAGCGGGGTCGTTCGG---------
---GAGCCGGAG---AGGTGCGAACTGAGCCCGCGAATGAGAGAGGCGTGTGCAGCGCTG
CAGCGGCAGCTGAGCCAATCCCGTGGAGTCGCCCACGACAGCGGCGCAGCGCGCATGGTG
GCTCTGGAGTGGTTCCGAGTGTCCAGCCAGCGCCGTTCGCAGGCTGAACTTGTAGCCGGG
GTCCTTCGGGCAGTAGCATGCCTGGGACAGGAGCTGTTGGCCCACGTGGTGAACCTGGCA
GATGGCAATGGGAACACAGCCCTGCACTACAGTGTGTCCCATGGGAATCTTGCCATCTCC
AGCTTGCTGCTGGATACTGGAGTCTGCAATGTTGACTGCCAGAATCAAGCAGGCTACTCA
GCCCTTATGTTAGCTGCACTTACCTCTGTTCGGCAGGAG---GACATACCTGTGGTCCAA
AGACTCTTCCAAATGGGCAACGTCAATGCCAAGGCTAGCCAGACAGGGCAGACAGCTCTC
ATGTTGGCCATCAGCCATGGCCGACAGGACATGGTAGCAGCCCTGCTAGCATGTGGGGCA
GATGTCAATGTGCAAGATGTGGATGGAGCCACAGCACTAATGTTTGCCAGTGAGTACGGG
CACCTGGAAACTGTCCGGTTGCTACTGGCCCAGCCAGGCTGCAATCCTGCTCTCCTGGAC
AATGAGGGCACCAGTGCTCTGGTCATGGCTCTGGAGGCTGAGCAGGATGAGGTGGCTGCT
CTGCTGCATGCCCACCTGAGTTCAGGC
>MyLu|XM_023746096.1_cds_XP_023601864.1_1
GTGGAGACGCCCTATGGCTTCCACTTGGACCTGGATTTCCTCAAATACGTGGAGGAACTG
GAGCGCGGCCCTGTCGCCCGTCGCGCCCCCAGCGCCCAGCTTGCACGCCGTCCCCGCGGG
CCCCGGGTCGGCATCACGGGCGCGCGTAGCCCAGGGGCCTGGACATCCAGCGAGTCCCTG
GCTAGTGATGAAGGGGGAGCGTCGGGTGCACTCTCTCCGGGCGCACCCACT---TGGTTC
CTGCTGCCGCCGCTGTCGCCACGCGTGCCGGTGCGTAACCCGCACGTGGAGGACATGCTC
CTGGAGACCAGCCGACGTCTGGAGCTGGCGCAGGCGCACGAGCGCGAGCGCGAGCGCAGC
CCGCGTGGTTCGGGCCGCAGCAGCCCAGCCCCAGGTTCCGCCCCCAATCCCGCCCCTGCC
TCGCCAGGCCCAGTGCAACTGCAGATGGTGCGTGAGCAAATGGCCCTGGCGCTGCGGCGT
CTGCGCGAGCTCGAGGACCAGGCGCGCGCGTTGCCCCAGCTGCAGGAGCAGGTGCGCGTG
CTGCGTGCAGAGAAGGCGAGGCTACTGGCCGGGCGCCGGCAGCCAGAAGACGGCCTGGAG
GCCGAGGCGCGCCCGGACAAGCTCGCACAGCTGCGGCGGCTCACCGAACGCCTGGCGACT
TCCGAGCGCGGCGTTCGCGCCAGGGCCAGCCCCCGGGCGGACGGCCTGGACGAGGAGGCT
CTGAGGCGCAGCGAGGGCGCACTCCAGGTCCTTGACGGGGCGGCGGGGACCCCCGACCGG
GCGCCCCAGACGCAGGAGCCTGAAATCCAGGCCGTGCTGGGGACCCAAGAGGCAGAAGCC
CAGGCAGTGCCGGAGACCCGGGAAGCCGGCGTGCAGGCGGTCTCCAAGACCCTTGAGGCG
GACGCGTGGGTGACCGAGGCGCTGCTGGGACTGCCCGCTGCCGCCGAGCGCGAGCTGGAG
CTGCTGCGCACCAGCCTGGAGCACCAGTGCGGGGTGAGCGAGCTCCTGCGGAGCCGGCTG
CGAGAGTTGGAGGAGGCCCGAGAGGCTACG---GAGGAGGCAGCGGCCCAGTCTCAGTCG
---CGCGAGGCTGCAACCCAGACCCCATGGGGTTGTGTTGAGAAGTCCACGCAGACCGAG
CCTTCCGCGGAGGTCCCTTACCTGACGCGGAGCCCATCTGGACTCACAGATGGGGACAGG
GCCATAGCGCCCGCGGGC---ATCCTCAAATCCATCATGAAGAGGAGAGACGGAACACCT
GGCGCCCAACCCAGCCCCGGACCCAAGAGCCTGCAGTTTGTTGGGGTCACCAACGGAGAG
TACGAGAGCTCATCCAGTGAGGAAGACAGTGAC------AGCGAAGATGGT---------
------GCTGCCGATCCCCCGAGG---AGCAGCTCCTGTGGCTCTGGGGAGGACAGCGGC
CAGGGATCTGACTCGGGCACCCCCGGCCCTTCCAGCAGCGGAGTCGTTCGG---------
---GACCCTGAG---AGGTGCGAACTGAGCCCGCGATTGAGGGAGGCGTGCGCAGCGCTG
CAGCGGCAGCTGAGCCAGCCCCGTGGAGTCGCCCGTGACAGCGGCGCTGCGCGCCTGGTG
GCACTGGAGTGGTTTCGAGTGTCCAGCCAGCGCCGTTCGCAGGCTGAGCTTGTAGCCGGG
GTCCTGCGGGCGGTAGCATGCCTGGGACAAGAGCTGCTGGCCCACGTGGTGAACCTGGCC
GACGGCAACGGGAACACAGCCCTGCACTACAGCGTGTCCCATGGGAACCTTGCCATCTCC
AGTTTGCTGCTGGACACTGGAGTCTGCAAGGTTGACTGCCAGAATCAAGCAGGCTACTCA
GCCCTAATGTTAGCTGCACTCACCTCTGTTGGGCATGAG---GACATCCCTGTGGTCCAA
AGACTCTTCCAAATGGGCAACGTCAATGCCAAGGCCAGCCAGACAGGACAGACAGCCCTC
ATGCTGGCCATCAGCCATGGCCGACAGGACATGGTAGCAACCCTGCTAGCATGTGGGGCA
GATGTCAATGTGCAAGATGTGGACGGAGCCACAGCACTGATGTTTGCCAGCGAGTACGGG
CACCTGGAAACTGTCCGGCTGCTACTGGCCCAGCCAGGCTGCGATCCTGCCCTCCTGGAT
AATGAGGGCACCAGTGCCCTGGCCATGGCTCTGGAGGCTGAGCAGGATGAGGTGGCTGCT
CTGCTGCATGCCCACCTGAGTTCA---
>PhDi|XM_028520120.1_cds_XP_028375921.1_1
GTGGAGACGCCCTATGGCTTCCACTTGGACCTGGACTTCCTTAAATACGTGGAAGAGCTG
GAGCGCGGTCCCATCGCCTGTCATGCACCGGGGTCCCAGCAGGCACGCTATCTTCGCGTG
CCCCGGGCCGGCCTCGCGGGCGCACGCAGCCCTGGGGTCTGGACATCCACTGAGTCCCTG
GTCAGTGACGACGGGGGAGCGTCTGGCTCACTCTCCCCGAGTGCACCCTCG---TGGTTC
CTGCCCCCACCA---TCGCCTCGTGCGCCTGTGCGCAACCCGCGTGTCCAGGACACACTC
TTGGAGACTAGCAGGCGGCTGGAGCTAGCGCAAGCGTGCGATCCTGGACGC------AGT
CCGAGTCGTTCCAGCCGCAGCAGCCCAGTCCCAGGCTCCGCCCCCAACCCCGCCCCGGCC
TCGCCCGGCCCAGTGCAACTGCAGCTCGTGCGTGAGCAAATGGCCTCAGCGTTGCGGCGT
CTGCGCGAGCTCGAGGACCAGGCGCGCGCTCTACCCGAGCTGCAGGAGCAGGTGCGCAAG
TTGCGAGTGGAGAAGGAGAGGTTGCTGGCTGTACGCCGGCAGCGGGAACCCAACGTAGGG
GTCAAGGCGTGCCCAGACAAGCTCGCACAGCTGCGCCGGCTCACCGAACGCCTAGCCACC
TCCGAGCGCAGCCTGCGGGCCAGGACAAGCCCCCGGGTGGACGGCCCCGACCAAGAACCT
CCGAGGCACAGCAAGGACGCACTCCAGGTCCTCGACGGGGCAGCGGGGAGCCCCGATAGG
GCACCCCAGACGCGGGATCCTGAAACCCAGGCCGTACTGGGGACCAAGGAGGCGGGAACC
CAGGCAGTGCCGGAGACCAGGGAGGCCAGTGTGGAGGCAACCCCCAAGACCCTTGAGGCG
GACGCGTGGGTGACCGAGGCGTTGCTGGGGCTGCCCGCAGCCGCTGAGCGAGAGCTCGAG
CTGCTGCGCACCAGCCTGGAGCACCAGTGTGGGGTGAGCGAGCTCCTGCGGAGCCGGCTG
CGAGAGCGGGCGGAGGCCTGCGAGGATGTGGAGGAGGAGGCAGCAGTTAGGTCTCAGCCG
---CAGGAGGCTGCCACCCAGACCTCAAGGGATTGTGTTGAGAAGGCCACGCAGACCGAT
CCTCCCACGGAGGGCCCTTCTTTGATGCAGAACCCTTCAGGACTCACGGACGCAGACAGG
GCCATGTTGCCCACTGGC---ATCCTTAAATCCATCATGAAAAAGAGAGACGGTACCTCT
GGCGCCCAATCCAGCCCTGGACCCAAAAGCCTGCAGTTTGTTGGGGTCCCCAACGGAGAG
TACGAGACCTCATCCAGTGAGGAAGACAGTGAC------AGCGAGGATGGT---------
------GCTGCTGAGCCCCCGAAG---AGAAACTCCTTTGGCTCTGGGGATGACAGCAAC
CAGGAATCCGACTTTGACACCCCTGGCCCTCCCAGTGGCGGGGTTGCCCGG---------
---GACCCTGAG---AGGTGCGAACTGAGCCCACGGTTGAGGGAGGCATGCGTTGTCCTG
CAGCGACAGCTGAGCCAGCCGCATGGAGTCGCCTGTGATGGCGGTGCAGCACACCTGGTG
GCCATGGAGTGGTTTCGAGTGTCCAGCCAACGACGTTCGCAGGTGGAGCCTGTAGCCCAG
GTCCTGGGTGCTGTGGCGCGCCTGGGACCAGAGCTGCTGGCACATGTGGTGAACCTGGCA
GATGGCAATGGAAACACAGCCCTGCACTATAGCGTTTCCCATGGGAACCTGGCCATTTCC
AGCTTGCTGCTGGATACTGGGGTCTGTAAGGTTGACTGCCAGAATCGAGCAGGCTACTCA
GCTCTCATGTTGGCTGCACTTGCCTCCGTGGGGCACAAG---GACATGGCTGTGGTCCAG
AGACTCTTCCACATGGGCAATGTCAATGCTAAGGCCAGCCAGACAGGGCAGACAGCCCTC
ATGCTGGCCATCAGCCATGGCCGACAGGACATGGTGGCGGCCCTGCTGGCATGTGGGGCA
GACGTCAACGTGCAAGATGTGGATGGGGCCACAGCGCTGATGTGTGCCAGTGAATATGGG
CACCTGGAAACCGTCCAGTTGTTGCTGGCCCAGCCAGGCTGTGACCCCACTCTCCTGGAT
AATGAGGGTACCAGTGCTCTGGCCATGGCCCTGGAGGCTGAGCAGGATGAGGTGGCCACT
TTGCTGCATGCCCACCTGAGCTCG---
>PtVa|XM_023524931.1_cds_XP_023380699.1_1
GTGGAGACGCCTTATGGCTTCCACTTGGACCTGGACTTCCTCAAATACGTGGAGGAGCTG
GAGCGCGGTCCCGTCGCCCGCCGCGCCCCAGGTCCCCCACCAGCGCGCCGCTCCCGCACT
CCCGGGGCTGGCCTCGCGGGCGCGCGCAGCCCAGGGGCTTGGACATCCAGCGAGTCCTTG
GCTAGTGATGACGGGGGAGCGTCGGGCGCACTCTCCCCGGGCGTGCCCACGGGGTTCCTG
CTGCTGCCGCCTCTATCACCGCGCGCGCCGGTGCGCAATCCGCGAGTTGAGAACACGCTC
CTGGAGACCAGCCGGCGGCTGGAGTTGGCGCAGGCGCACGAGCGCGCGCTC------AGC
CCGCGCGTGTCCGGCCGCAGCAGCCCAGCCCCAGGCTCCGCCCCCAACCCCGCCCCTACC
TCGCCCGGCCCAGTGCAACTGCAGCTGGTGCGCGAGCAAATGGCCACGGCGCTGCGGCGC
TTGCGCGAGCTGGAGGACCAGGCGCGCGCGCTGCCTGAGCTGCAGGAGCAGGTGCGCGCG
CTGCGCGCCGAGAAGGCACGGCTGCTGGCTAGGCGCCCGCACTCGGAACCCGACGGGGAA
ATCGAGGCGCGCCCGGACAAGCTCGCTCAGCTGCGGCGGCTCACCGAGCGCTTGGCTACG
TCTGAGCGCGGCGTTCGTGCCAGGGCCTGCCCTCAGGCCGATGGCCCGGACGAAGAGGCT
CCAATGCGCAGCGAGGGCGCACTCCAGGTC---GACAGGGCGGTGGGGACCCCCGACGGG
GCGCCCCAGATGCGGGAGGCGGGAACCCAGTCCGTGCGGGGGACCCAAGAGGCGGGAACC
CAGGCAGTGCAGGAGACCCAGGAGGCCAGCGTGGAGGCGGCCCCCGAGACTCTTGAGGCG
GACACGTGGGTTACCGAGGCGCTACTGGGGCTGCCGGTGGCCGCCGAGCGCGAGCTGGAG
CTACTGCGTACCAGCCTGGAGCATCAGCGCGGGGTGAGCGAGCTCCTCAGAGGTCGGCTG
CGCGAGCTGGAGGAGGCCCGCGAGGCTGCAGAGGAGGAGGCAGCTGCCCGGCTTCAGCCG
---TGCGAAGCTGCCACCCAGACCCCGTGGTGTTGTGCTGAGAAGGCCACGCAGACGGAG
CCCCCCGAGGAGGCTCCTTCCCTGACGCAGAACCCTCCCGGGCCCACGGATGGGAACAGA
GCCGTGGCGCCCGTGGGC---ATCCTCAAGTCCATCATGAAGAGGAGAGACAATACACCT
GGCGCCCAGCCCAGCCCCGGACCAAAAAGCCTACAGTTTGTTGGGGTCCTCAATGGAGAG
TATGAGAGCTCATCCAGCGAGGACGGCAGCGACGGCGACAGCGAAGACGGCGACAGCGAA
GACGACGTTGCCGAGCCCCGGAGGAGGAGCAGCAGCTCGGGCTCCGGGGACGACAGCGGC
GGGGGATCCGACTCTGGCACCCCCAGCCCTCACAGCGGCGAGAATGCCCGG---------
---GACCCAGAG---AGGTGCGAGCTGAGTCCGCGATTGAGGGAGGCGTGCGCAACGCTG
TACCGGCAGCTGAGTCAGCCGCATGGAGCCTCCCGCGACGGCGGCGCGGCGCGCCTAGTG
GCCCAGGAGTGGTTTCGAGTGTCAAGCCAGCGGCGCTCGCGGGCGGAGCCCGTAGCCGGG
GTCCTGAGCGCGGTGGCGCGCCTGGGACCCGAGCTGCTGGCACACGTGGTGAACCTGGCG
GATGGCAACGGGAACACAGCCCTGCACTACAGCGTGTCCCATGGGAACCTGGCCATCTCG
AGCTTGCTGCTGGATACGGGGGTCTGCAAGGTTGATCGACAGAATAGAGCAGGCTACTCA
GCCCTCATGTTGGCTGCGCTTACCTCCGTGGGTTGCGAG---GACATGAGTGTGGTCGAC
AGACTCTTCCGCATGGGTGATGTCAATGCCAAGGCCAGCCAGACGGGGCAGACAGCTCTT
ATGCTGGCCATCAGCCATGGGCGACAGGACATGGTAGCAGCCCTGCTAGAATGTGGGGCA
GATGTCAACGCACAAGATGCAGATGGGGCCACAGCACTGATGTGTGCCAGTGAGTATGGG
CGCCTGGACACTGTCCGGTTGCTGCTGGCCCAGCCAGGCTGTGACCCTGCTCTCCTGGAT
AATGAGGGCACAAGCGCCCTGGCCATGGCCTTGGAAGCCGAGCAGGATGAGGTGGCTGCT
CTGCTGCATGCCCACCTGAGCTCA---
>RhFe|XM_033134458.1_cds_XP_032990349.1_1
GTGGAGACGCCCTATGGCTTCCACTTGGACCTGGACTTCCTCAAGTACGTGGAGGAGCTG
GAGCGCGGCCCGGTTGCCCGCCGCGCTCCGGGTCCCCCGCCAGCGCGCCGTCCCCGCGCG
CCCCGGCCCAGTCTCGCGGGCGCGCGCAGCCCAGGGGTCTGGACATCCAGCGAGTCCCTG
GCTAGCGATGACGGAGGAGCGTCGGGCGCACTCTCCCCGGGCGCGCCCTCGGGGTTCCTG
ATGCTGCCGCCGCTGTCGCCACGAATGCCGGTGCGCAACCCGCGCGTGGAGGACACACTC
CTGGAGACTAGCCGGCGGCTGGAGCTGGCGCAGGCACACGAGCGCGCGCGC------AGC
CCTCGTGGGTCCGGCCGCAGCAGCCCAGCCCTAGGCTCCGCCCCCCATCCCGCCCCTGCC
TCGCCCGGGCCGGTGCAACTGCAGCTGGTGCGCGAGCAAATGGCCGCGGCGCTGCGGCGC
CTGCGCGAGCTCGAGGACCAGGCGCGCGCGCTCCCGGAGCTGCAGGAGCAGGTGCGCGCG
CTGCGCGCTGAGAAGGCGCGGCTGCTCGCTGGGCACCCGCATCCAGAGCCGGACGGGGAG
ACCGAGGCGCGCCCGGACAAGCTCGCTCAGCTGCGGCGGCTCACCGAACGCCTGGCCACC
TCCGAGCGCGGCGTTCGCGCCAGGGCCAGCCCCCGGGCCAACGGCCCGGACGAGGAGGCT
CCGAGGCGCAGCGATGGCGCACTCCAGGTC---GACGGGGCGGCGGGGACTCCCTCCCGG
TCGTCCCAGACGCAGGATGCGGGAACCCAGGCCGTACTGGGGACCCAAGAGGCGGGATCC
CAGGCAGTGCCGGAGATCCGGGAGGCCAGCGTGGAGGCGGCTCCCGAGACCTTTGAGGCG
GACGCGTGGGTGACCGAGGCGCTGCTGGGGCTGCCCGCCGCCGCCGAGCGCGAGCTGGAG
CTGCTGCGCACCAGCCTGGAGCACCAGCGCGGGGTGAGCGAGCTCCTGCGGGGCCGGCTG
CGAGAGCTGGAGGAGGCCCGCGAGGCTGCAGAGGAGGAGGAGGCAGCGGCCCTACTTCAA
CGGCGCGAGGCTGCCACCCAGACGCCGTGGGGTTGTACCGAGAAGGCCACGCAGACCGAG
TCCCTCGCGGAGGCCCTTTCCCTAACGCAGAATCCACCTGGACCGGCGGATGGGGACAGG
GCCATGGCGCCCGCTGGC---ATCCTCAAATCCATCATGAAGAGGAGAGACGGTACACCT
GGCGCCCAACCCAGCCCGGGACCTAAGAGCCTGCAGTTTGTTGGCGTCCTCAACGGAGAG
TATGAGAGCTCATCCAGCGAGGACGACAGTGACGCCGATAGCGAGGACGGC---------
------GTTGCTGAGCCCCCAAGG---AGCAGCTCCTCGGGTTCCGGGGACGATAGCGGC
GGGGGATCCGACTCCGGCACTCCCGGGCCTCCCAGCGGCGAGGATGCCCGG---------
---GACCGGGAG---AGGTGCGAGCTGAGCCCGCGATTGAGGGAGGCCTGCGCAGCGCTG
CAGCGGCAGCTGACCCGGCCCCGTGGAGTCGCCCGCGACGGCGGCACAGCACGCTTTGTG
GCCCAGGAGTGGTTTCGAATGTCGAGCCAGCGGCGCTCTGCGGCGGAGCCTGTAGCCGGG
GTCCTGGGTGCGTTGGCGCGCCTGGGACCCGAGCTGCTGGAGTACGTGGTGAACCTGGCA
GATGGCAACGGGAACACAGCCCTGCACTACAGCGTGTCCCATGGGAACCTGGCCATCTCC
AGTTTGCTGCTGGATACGGGGGTCTGCAAGGTTGACCAGCAGAATCGAGCAGGCTACTCA
GCACTCATGTTGGCTGCGCTCACCTCCGTGGGGCACGAGGAGGACATGGCTGTGGTCCAC
AGGCTCTTCCACATGGGTGATGTCAATGCCAAGGCCAGCCAGACGGGGCAGACAGCCCTC
ATGCTGGCCATCAGCCATGGCCGGCAGGACATGGTGGCGGCCCTGCTGGTATGTGGGGCA
GACGTCAATGTACAAGATGCGGATGGGGCCACAGCGCTGATGTGTGCTAGTGAGTACGGG
CGCCTGGACACCGTCAGGTTGCTGCTGGCCCAGCCAGGCTGCGATCCTGCCCTCCTGGAT
AATGAGGGCACCAGTGCCCTGGCCATGGCCCTGGAGGCTGAGCAGGATGAGGTGGCCGCT
CTGTTGCACGCCCACCTGAGCTCG---
>RoAe|XM_016163128.1_cds_XP_016018614.1_1
GTGGAGACGCCTTATGGCTTTCACTTGGACCTGGACTTCCTCAAGTACGTGGAGGAGCTG
GAGCGCGGTCCAGTCGCCCGCCGCGCCCCAGGTCCCCCACCAGCGCGCCGCTCCCGCACT
CCCGGGGCTGGCCTCGCGGGCGCGCGCAGCCCAGGGGCTTGGACATCCAGTGAGTCCCTG
GCTAGTGATGACGGGGGAGCGTCGGGCGCACTCTCCCCGGGCATGCCCACGGGATTCCTG
CCGCTGCCGCCGCTATCGCCGCGCGCGCCCGTGCGCAATCCGCGAGTTGAGAACACGCTC
CTGGAGACCAGCCGGCGGCTGGAGTTGGCGCAGGCGCACGAGCGTGCGCTC------AGC
CCGCGCGTGTCCGGCCGCAGCAGCCCAGCCGCAGGCTCCGCCCCCAACCCCGCCCCTACA
TCACCCGGCCCAGTGCAACTGCAGCTGGTGCGCGAGCAAATGGCCACGGCGCTGCGGCGC
TTGCGCGAGCTCGAGGACCAGGCGCGCGCGCTGCCGGAGCTGCAGGAGCAGGTGCGCTCG
CTGCGCGCCGAGAAGGCACAGCTGCTGGCTGGGCGCCCGCACTTGGAACCCGACGGGGAA
ATCGAGGCGCGCCCGGATAAGCTCGCTCAGCTGCGGCGGCTCACCGAGCGCTTGGCCGCC
TCTGAGCGCGGCGTTCGTGCCAGGGCCTGCCCTCGGGCCAATGGCCCCGACGAAGAGGCT
CCAACGCACAGCGAGGGCGCACTCCAGGTC---GACAAGGCGGTGGGGACCTCCCACGGG
GCGCCCCAGATGCGGGAGGCAGGAACCCAGTCCGTGCGGGGGACCCAAGAGGCGGGAGCC
CAGGCAGTGCAGGAGACTCAGGAGGCCAGCGTGGAGGCGGTCCCCGAGACCCTTGAGGCG
GACACATGGGTTACCGAGGCGTTGCTGGGGCTGCCCGTGGCCGCCGAGCGCGAGCTGGAG
CTACTGCGTACCAGCCTGGAGCATCAGCGCGGGGTGAGCGAGCTCCTCAGAGGCCGGCTG
CGCGAGCTGGAGGAGGCCCGCGAGGCTGCAGACGAGGAGGCAGTAGCCCGGCTTCAGCCG
---TGCGAAGCTGCCGCCCAGACCCCGTGGTGTTGTGCGGAGAAGGCCACTCAGACGGAG
CCCCCCGAGGAGACCCCTTCTCTGACGCAGAGCCCGCCCAGGCCCACGGATGGGAACAGA
GCCGTGGCGCCCGTGGCAGGCATCCTCAAGTCCATCATGAAGAGGAGAGACGATACACCT
GGTGCCCAGCCCAGCCCTGGACCAAAAAGCCTACAGTTTGTCGGGGTCCTCAATGGAGAG
TATGAGAGCTCATCAAGCGAGGACGGCAGCGATGGCGACAGCGAGGACGGCAACAGCGAA
GACGGCATTGCCGAGCCCCCGAGGAGGAGCAGCTCCTCGGGCTCCGAGGAGGACAGCGGC
GGGGGATCCGACTCAGGCACCCCTAGCCCTCGCAGCGGCGAGAATGCTGGT---------
---GACCCGGAGAGTAGGTGCGAGCTGAGCCCGCGATTGAGGGAGGCGTGCGCAATGCTA
TACCGGCAGCTGAGTCAGCCCTATGGAGTCTCCCGCGACAGCGGCGCGGCACGCCTAGTG
GCCCAGGAGTGGTTTCGAGTGTCGAGCCAGCGGCGCTCGCGGGCAGAGACCGTAGCGGGG
GTCCTGAGCGCGGTGGCGCGCCTGGGCCCCGAGCTGCTGGCACACGTGGTGAACCTGGCA
GATGGCAACGGGAACACAGCCCTGCACTACAGCGTGTCCCATGGGAACCTGGCCATCTCG
AGCTTGCTGCTGGATACGGGGGTCTGCAAGGTTGACCGACAGAATAGAGCAGGCTACTCT
GCCCTCATGTTGGCTGCGCTTACCTCCGTGGGTCGTGAG---GATATGAGTGTGGTTGAC
AGACTCTTCCGCATGGGTGATGTCAATGCCAAGGCCAGCCAGACGGGACAGACAGCTCTC
ATGCTGGCCATCAGCCATGGCCGACAGGACATGGTAGCAGCCTTGCTAGAATGTGGGGCA
GATGTCAACGCACAAGATGCAGATGGGGCCACAGCACTGATGTGTGCCAGTGAGTATGGG
CGCCTGGACACTGTCCGGTTGCTGCTGGCCCAGCCAGGCTGTGACCCTGCCCTCCTGGAT
AATGAGGGCACAAGTGCCCTGGCCATGGCCCTGGAGGCCGAGCAGGATGAAGTGGCTGCT
CTGCTGCATGCCCACCTGAGCTCA---
