# Supplementary material for: Positively selected genes in the hoary bat (Lasiurus cinereus) lineage: prominence of thymus expression, immune and metabolic function, and regions of ancient synteny
Source: PeerJ. 2022 Mar 17;10:e13130. doi: 10.7717/peerj.13130 (PMC8934532; doi:10.7717/peerj.13130)
Supplement: Supplemental Information 4 — Likely alignment errors have been manually deleted between conserved codons. Recovery of the original codon positions requires alignment to the original accessions in each orthogroup. [file peerj-10-13130-s004.zip › renamed.manual/OG0005811.manual.fas]

>EpFu|XM_008142492.2_cds_XP_008140714.1_1
GAGTGGCTGGTGGCCTGGAGCTGGTCGCTGGATGGCCTCCGGGACTGCATCGCCACGGGC
ATCCAGTCGGTGCGGGACTGCGACACCAGCGCCGTGGCCACCGTGGCCTGCCTGCTGGTC
CTGTTCGCGTGGTACTGCTACCACGTGGGCCGGGAGCAGCCCTGGCCCTATGCCTCCGTC
AACGCCCTCATGCAG---GGC---ACGGACGCCAACGGGCTGCAGAACGGGTACGTGTAC
TGCCAGTCCCCCGAGTGCGTGCGCTGCACCCACAACGAGGGCCTCAACCAGAAGCTCTAC
CACAACCTGCAGGAGTACGCCAAGCGCTACTCGTGGTCGGGCATGGGCCGCATCCACAAG
GGCATCCGCGAGCAGGGCCGCTACCTCAGCAGCCGGCCCTCCATCCAGAAGCCCGAGGTC
TTCTTCCTGCCCGACCTCCCCACCACGCCCTACTTCTCCCGGGACGCCCAGAGGCACGAC
GTGGAGCTGCTGGAGCGCAACTTCCAGACGATCCTGGGCGAGTTCGAGGCGCTCTCCAAG
GGCTTCTCCAACTGCAGCCTCCCGCAGGGCTGGAAGATGAACAGCACCCCCAGCGGCGAG
TGGCTCACCTTCTACTTGGTCAACCAGGGGGTGTGCGTTCCCAGGAACTGCAGGAAGTGC
CCACGGACGTACCGCCTGCTCGGCAGCCTTCGGACCTGTATCGGGAACAATGTTTTTGGG
AACGCGTGCATCTCCGTGCTGAGCCCCGGGACTGTGATCACGGAGCACTACGGGCCCACC
AACATCCGCATCCGGTGCCACTTAGGTCTGAAAACTCCGAGTGGCTGTGAGCTGGTGGTG
GGGGGCGAGCCCCAGTGTTGGGCAGAAGGCCGCTGCCTTCTCTTTGACGACTCTTTCCTA
CACACCGCATTCCATGAAGGTGCAGCGGAGGATGGCCCGCGGGTGGTTTTCATGGTGGAT
CTGTGGCATCCGAATGTCGCCGCGGCTGAACGGCAGGCCCTGGATTTCATCTTTGCTCCA
GGCCGA
>HiAr|XM_019663932.1_cds_XP_019519477.1_1
GAGTGGCTGGTGGCCTGGAGCTGGTCCCTGGATGGCCTGAGGGACTGCATCGCCACGGGC
ATCCAGTCCGTAAGGGACTGGGACACCACCGCTGTCGTCACTGTGGCCTGCCTGCTGGTC
CTGTTCGTGTGGTACTGTTATCACGTGGGCCGGGAACAGCCCCGGCCCTACGTCTCCGTC
AACTCCCTCATGCAG---GGC---GCCGACACCAATGGGCTACAGAACGGGTACGTGTAC
TGCCAGTCCCCTGAGTGCATCCGCTGCACCCACAACGAGGGGCTCAACCAGAAACTCTAC
CATAACCTGCAGGAGTACGCCAAGCGCTACTCCTGGTCCGGCATGGGCCGCATCCATAAG
GGCATCCGTGAGCAGGGCCGCTACCTCAACAGCCGGCCCTCCATCCAGAAGCCGGAGGTC
TTCTTCCTGCCAGACCTCCCCACCACGCCGTATTTCTCCCGGGACGCCCAGAAGCATGAC
GTGGAGCTGCTGGAGCGGAACTTCCAGACCATCCTGTGTGAGTTTGAGACCCTCTACAAA
GCTTTCTCAAACTGCAGCCTCCCGCAGGGCTGGAAAATGAACAGTACCCCCAGTGGGGAG
TGGGTCACCTTTTACTTGGTCAATCAGGGGGTTTGCGTTCCCAGGAACTGCAGGAAGTGC
CCACGGACGTACCGCTTACTCGGAAGCCTTCGGACCTGTATTGGGAACAATGTTTTTGGG
AACGCATGCATCTCCGTGCTCAGCCCTGGGACTGTGATAACGGAGCACTATGGACCCACC
AACATCCGCATCCGATGCCATTTAGGTCTGAAAACGCCAAGTGGCTGCGAGCTGGTGGTG
GGGGGCGAGCCCCAGTGTTGGGCCGAAGGCCGCTGCCTGCTGTTCGACGACTCTTTCCTA
CACACTGCGTTCCACGAAGGTTCCGCAGAGGACGGCCCACGGGTGGTTTTCATGGTGGAT
TTGTGGCATCCAAACGTCGCAGCGGCTGAACGGCAGGCCCTGGATTTCATCTTTGCTCCA
GGCCGA
>LaCi|586-exonerate_protein2genome-gene-133.6-mRNA-1
GAGTGGCTGGCGGCCTGGAGCTGGTCCCTGGACGGCCTCCGGGACTGCATCGCCACGGGC
ATCCAGTCGGTGCGGGACTGCGACACCACGGCCGTGGCCACCGTGGCCTGCCTGCTGGTC
CTGTTCGCGTGGTACTGCTACCACGTGGGCCGGGAGCAGCCCTGGCCCCACGCCTCCGGC
AACTCCCTCCTGCCGCCGGGCTGCACGGACGCCCACGGGCTGCAGAACGGGTACGTGTAC
TGCCAGTCGCCCGAGTGCGTGCGCTGCGCCCACAACGAGGGCCTCAACCAGAAGCTCTAC
CACAACCTGCAGGAGTACGCCAAGCGCTACTCCTGGTCCGGCATGGGCCGCATCCACAAG
GGCATCCGCGAGCAGGGCCGCTACCTCAGCAGCCGGCCCTCCATCCAGAAGCCCGAGGTC
TTCTTCCTGCCCGACCTCCCCACGGCGCCCTACTTCTCCCGGGACGCCCAGCGGCACGAC
GTGGAGCTGCTGGAGCGGAACTTCCAGACCATCCTGGGCGAGTTCGAGGCGCTGTACAAG
GGCTTCTCCAACTGCAGCCTCCCGCAGGGCTGGAAGATGAACAGCACGCCCAGCGGCGAG
TGGGTCACCTTCTACCTGGTCAACCAGGGCGTGTGCGTGCCCAGGAACTGCAGGAAGTGC
CCACGGACGTACCGCCTGCTCGGCAGCCTTCGGACCTGTATCGGGAACAATGTTTTTGGG
AACGCGTGCATCTCCGTGCTGAGCCCCGGGACTGTGATCACGGAGCACTACGGGCCCACC
AACATCCGCATCCGATGCCACTTAGGTCTGAAAACTCCAAGTGGCTGTGAGCTGGTGGTG
GGGGGCGAGCCCCAGTGCTGGGCGGAAGGCCGCTGCCTTCTCTTCGACGACTCTTTCCTG
CACACCGCGTTCCACGAAGGTGCGGCGGAGGATGGCCCCCGGGTGGTTTTCATGGTGGAT
CTGTGGCATCCGAACGTCGCCGCGGCTGAACGGCAGGCCCTGGACTTCATCTTTGCTCCG
GGCCGA
>MyLu|XM_023743464.1_cds_XP_023599232.1_1
GAGTGGCTGGTGGCCTGGAGCTGGTCGCTGGATGGCCTCCGGGACTGCATCGCCACGGGC
ATCCAGTCCGTGCGGGACTGCGACACCACCGCCGTGGCCACCGTGGCCTGCCTGCTGGTC
CTGTTCGTGTGGTACTGCTACCACGTGGGCCGGGAGCAGCCCCGGCCCTACGCCTCCGTC
AACTCCCTCATGCAG---GGC---GCCGACGCCAACGGGCTGCAGAACGGGTACGTGTAC
TGCCAGTCCCCCGAGTGCGTGCGCTGCACCCACAACGAGGGCCTCAACCAGAAACTCTAC
CACAACCTGCAGGAGTACGCCAAGCGCTACTCCTGGTCGGGCATGGGCCGCATCCACAAG
GGCATCCGCGAGCAGGGCCGCTACCTCAACAGCCGGCCCTCCATCCAGAAGCCCGAGGTC
TTCTTCCTGCCCGACCTCCCCACCACGCCCTACTTCTCCCGGGACGCCCAGAGGCACGAC
GTGGAGCTGCTGGAGCGGAGCTTCCCCACCATCCTGGGCGAGTTCGAGGCCCTGTACAAG
GGCTTCTCCAACTGCAGCCTCCCGCAGGGCTGGAAAATGAACAGCACCCCCAGCGGGGAG
TGGGTCACCTTCTACTTGGTCAACCAGGGGGTGTGCGTGCCCAGGAACTGCAGGAAGTGC
CCACGGACGTACCGCTTGCTCGGCAGCCTTCGGACCTGTATTGGGAACAATGTTTTTGGG
AACGCGTGCATCTCCGTGCTGAGCCCCGGGACTGTGATCACGGAGCACTACGGACCCACC
AACATCCGCATCCGATGCCACTTAGGTCTGAAAACTCCAAGTGGCTGTGAGCTGGTGGTG
GGGGGCGAGCCGCAGTGTTGGGCAGAAGGCCGCTGCCTTCTCTTTGACGACTCTTTCCTA
CACACCGCATTCCATGAAGGTGCCGCGGAGGATGGCCCACGGGTGGTTTTCATGGTGGAT
CTGTGGCATCCGAATGTCGCCGCGGCTGAACGGCAGGCCCTGGATTTCATCTTTGCTCCA
GGCCGA
>PhDi|XM_028528044.1_cds_XP_028383845.1_1
GAGTGGCTGGTGGCCTGGAGCTGGTCGCTGGACGGCCTGCGGGACTGCATCGCCACGGGC
ATCCAGTCCGTGAGGGACTGCGACACCACCGCCGTGGCCACGGTGGCCGGCCTGCTGGTC
CTGTTCGTGTGGTACTGCTACCGCGTGGGCCGGGAGCAGCCCCGGCCCTACGTCTCCGTC
AATGCCCTCATGCAG---GGC---GCGGACGCCGACGGGCTGCAGAACGGGTACGTGTAC
TGCCAGTCCCCCGAGTGCGTGCGCTGCACCCACAACGAGGGCCTCAACCAGAAGCTCTAC
CACAACCTGCAGGAGTACGCCAAGCGCTACTCCTGGTCCGGCATGGGCCGCATCCACAAG
GGCATCCGCGAGCAGGGCCGCTACCTCAACAGCCGGCCCTCCATCCAGAAGCCCGAGGTC
TTCTTCCTGCCCGACCTGCCCACCACGCCCTACTTCCCCCGGGACGCGCAGAAGCACGAC
GTGGAGCTGCTGGAGCGGAACTTCCAGACCATCCTGTGCGAGTTCGAGGCCCTGTACAAG
GCCTTCTCGAACTGCAGCCTGCCCCAGGGCTGGAAGATGAACAGCACGCCCAGCGGGGAG
TGGGTCACCTTCTACCTGGTCAACCAGGGGGTTTGCGTCCCCAGGAACTGCAGGAAGTGC
CCACGGACGTACCGCTTGCTCGGAAGCCTTCGGACCTGTATCGGGAACAATGTGTTTGGG
AACGCGTGCATCTCCGTGCTGAGCCCCGGGACTGTGATCACGGAGCACTACGGGCCCACC
AACATCCGCATCCGGTGCCACTTAGGTCTGAAGACGCCGAGTGGCTGTGAGCTGGTGGTG
GGCGGGGAGCCCCAGTGCTGGGCCGAAGGCCGCTGTCTTCTCTTCGACGACTCTTTCCTC
CACATGGCGCTCCACGGCGGTTCGGCGGAGGACGGCCCCAGGGTGGTGTTCATGGTGGAT
CTCTGGCATCCGAACGTGGCCGCGGCCGAACGGCAGGCCCTGGACTTCATCTTCGCTCCG
GGCCGG
>PtVa|XM_011374646.2_cds_XP_011372948.1_1
GAGTGGCTGGTGGCCTGGAGCTGGTCATTGGATGGCCTACGGGACTGCATCGCCACGGGC
ATCCAGTCCGTAAGGGACTGCGACACCACCGCTGTTGTCACCGTGGCCTGCCTACTGGTC
CTGTTCGTGTGGTACTGTTACCATGTGGGCCGGGAGCAGCCCCGGCCCTACGTCTCTGTC
AACTCCCTCATACAG---GGC---ACAGATGCCAACGGGCTGCAGAACGGGTACGTGTAC
TGCCAGTCCCCCGAGTGCGTGCGCTGCACCCACAACGAGGGCCTCAACCAGAAACTCTAC
CACAACCTGCAGGAGTACGCCAAGCGCTACTCCTGGTCCGGCATGGGCCGCATCCACAAG
GGCATCCGTGAACAGGGCCGCTACCTCAATAGCCGGCCCTCCATCCAGAAGCCAGAGGTC
TTCTTCCTGCCCGACCTCCCCACCACGCCATATTTCTCCCGGGACGCCCAAAAGCATGAC
GTGGAAGTGCTGGAACGGAACTTCCAGACCATCCTGTGCGAGTTTGAGACCCTCTACAAA
GCTTTTTCAAACTGCAGCCTCCCGCAGGGCTGGAAAATGAACAGCACCCCCAGCGGGGAG
TGGGTCACCTTTTACTTGATCAATCAGGGGGTTTGCGTTCCCAGGAACTGCAGGAAGTGC
CCACGGACGTACCGCTTGCTCGGAAGCCTTCGGACCTGTATTGGGAACAATGTTTTTGGG
AACGCATGCATCTCAGTGCTGAGCCCTGGGACTGTGATAACGGAGCACTATGGACCCACC
AACATCCGCATCCGATGCCATTTAGGTCTGAAAACTCCGAGTGGCTGCGAGCTGGTGGTT
GGGGGAGAGCCCCAGTGCTGGGCGGAAGGCCGCTGCCTCCTCTTTGATGACTCTTTTCTG
CATACCGCATTCCACGAAGGTTCAGCAGACGATGGCCCACGGGTGGTTTTCATGGTGGAT
TTGTGGCATCCAAATGTCGCAGCAGCTGAACGGCAGGCCCTGGATTTCATCTTTGCTCCA
GGGCGA
>RhFe|XM_033097912.1_cds_XP_032953803.1_1
GAGTGGCTGGTGGCCTGGAGCTGGTCACTGGATGGCCTGAGGGACTGCATCGCCACGGGC
ATCCAGTCCGTAAGGGACTGCGACACCACCGCTGTCGTCACCGTGGCCTGCCTGCTGGTC
CTGTTCGTGTGGTACTGTTACCACGTGGGCCGGGAGCAGCCCCGGACCTACGTCTCCGTG
AACTCCCTCATGCAG---GGC---ACCGACGCCAACGGGCTGCAGAACGGGTACGTGTAC
TGCCAGGCCCCTGAGTGTGTACGCTGCACCCACAACGAGGGACTCAACCAGAAACTCTAC
CACAACCTGCAGGAGTACGCCAAGCGCTACTCCTGGTCCGGCATGGGCCGCATCCATAAG
GGCATCCGCGAGCAGGGCCGCTACCTCAACAGCCGGCCCTCCATCCAGAAGCCAGAGGTC
TTCTTCCTGCCCGACCTCCCCACCACGCCCTATTTCTCCCGGGACGCCCAGAAGCATGAC
GTGGAACTGCTGGAACGGAACTTCCAGACCATCCTGTGCGAGTTCGAGACCCTCTACAAA
GCTTTCTCAAACTGCAGCCTCCCGCAGGGCTGGAAAATGAACAGCACCCCCAGTGGGGAG
TGGGTCACCTTTTACTTGGTCAATCAGGGGGTGTGTGTTCCCAGGAACTGCAGGAAGTGC
CCACGGACGTACCGCTTGCTCGGAAGCCTTCGGACCTGTATTGGGAACAATGTGTTTGGG
AACGCGTGCATCTCCGTGCTGAGCCCTGGGACTGTGATAACGGAGCACTACGGACCCACC
AACATCCGCATCCGCTGCCATTTAGGTCTGAAAACTCCAAGTGGCTGTGAGCTGGTGGTG
GGGGGCGAGCCCCAGTGTTGGGCAGAAGGCCGCTGCCTGCTCTTTGATGACTCTTTCCTA
CACACCGCTTTCCATGAAGGTTCAGCAGAAGATGGCCCAAGGGTGGTTTTCATGGTGGAT
TTGTGGCATCCAAATGTCGCTGCGGCTGAACGGCAGGCCCTGGATTTCATCTTTGCTCCA
GGCCGA
>RoAe|XM_016129679.1_cds_XP_015985165.1_1
GAGTGGCTGGTGGCCTGGAGCTGGTCATTGGATGGCCTGCGGGACTGCATCGCCACGGGC
ATCCAGTCCGTAAGGGACTGCGACACCACCGCTGTTGTCACCGTGGCCTGCCTGTTGGTC
CTGTTTGTGTGGTACTGTTACCATGTGGGCCGGGAGCAGCCCCGGCCCTACGTCTCTGTC
AACTCCCTCATGCAG---GGC---ACAGATGCCAACGGGCTGCAGAACGGGTACGTGTAC
TGCCAGTCCCCCGAGTGCGTGCGCTGCACCCACAACGAGGGCCTCAACCAGAAACTCTAC
CACAACCTGCAGGAGTACGCCAAGCGCTACTCCTGGTCCGGCATGGGCCGCATCCACAAG
GGCATCCGCGAGCAGGGCCGCTACCTCAATAGCCGGCCCTCCATCCAGAAGCCAGAGGTC
TTCTTCCTGCCCGACCTCCCCACCACGCCATATTTCTCCCGGGACGCCCAGAAGCATGAT
GTGGAGGTGCTGGAACGGAACTTCCAGACCATCCTGTGCGAGTTCGAGTCCCTCTACAAA
GCTTTTTCAAACTGCAGCCTCCCACAGGGCTGGAAAATGAACAGCACCCCCAGCGGGGAG
TGGGTCACCTTTTACTTGGTCAATCAGGGGGTTTGCGTTCCCAGGAACTGCAGGAAGTGC
CCACGGACGTACCGCTTGCTCGGAAGCCTTCGGACCTGTATTGGGAACAATGTTTTTGGG
AACGCGTGCATCTCCGTGCTGAGCCCTGGGACTGTGATAACGGAGCACTACGGACCCACC
AACATCCGCATCCGATGCCATTTAGGTCTGAAAACTCCGAGTGGCTGTGAGCTGGTGGTT
GGGGGAGAGCCCCAGTGCTGGGCAGAAGGCCGCTGCCTCCTCTTTGACGATTCTTTCCTG
CATACTGCATTCCACGAAGGTTCAGCAGAGGATGGCCCACGGGTGGTTTTCATGGTGGAT
TTGTGGCATCCAAATGTCGCAGCAGCCGAGCGGCAGGCCCTGGATTTCATCTTTGCTCCA
GGGCGA
