# Supplementary material for: Positively selected genes in the hoary bat (Lasiurus cinereus) lineage: prominence of thymus expression, immune and metabolic function, and regions of ancient synteny
Source: PeerJ. 2022 Mar 17;10:e13130. doi: 10.7717/peerj.13130 (PMC8934532; doi:10.7717/peerj.13130)
Supplement: Supplemental Information 4 — Likely alignment errors have been manually deleted between conserved codons. Recovery of the original codon positions requires alignment to the original accessions in each orthogroup. [file peerj-10-13130-s004.zip › renamed.manual/OG0005876.manual.fas]

>EpFu|XM_008148465.2_cds_XP_008146687.1_1
ACTGCTGGTGGGGGTCAGCTTTGGTGCACAACCACGAAGGCCATCTCTGAGGGTGAAGAG
CTAATTGCCTTTGTGGTGGATTTTGACTCAAGGCTCCAAGCTGCCAGTCAGATGTCTCTT
ACAGAAGGGATGTACCCTGCCCGCCTGCTGGACTCAATTCAGTTGCTTCCTCAACAAGCC
GCCATGGCTTCTATTTTGCCTACAGCTATTGTCAATAAGGATATATTCCCTTGCAAGTCC
TGTGGCATCTGGTATCGGAGTGAGCGAAACCTGCAAGCCCATTTGATGTACTATTGCAGT
GGGAGGCAAAGGGAAGCTGCTCCAGTGTCAGAAGAAAGCGAAGACAGTGCTGCTCAGACT
TCCAGCCTGTGTCCCTTCCCACAATGCACCAAGAGTTTCTCAAACGCCCGAGCTCTAGAA
ATGCACCTGAATTCACACAGTGGAGTGAAAATGGAAGAATTCCTCCCCCCGGGTGCTAGT
CTGAAATGCACCGTCTGTAGCTACAACGCGGATTCTGTGATCAACTTTCACCAGCACCTG
TTCTCCCATCTCACTCAAGCTGCCTTCCGATGCACTCACTGCCACTTCGGCTTCCAGACT
CAGCGGGAGCTGCTGCAGCACCAGGAGCTGCACGTCCCTGGAGGC---AAACTTCCCAGG
GAAAGTGACCTGGAGCACTCCCCCAGCGGGACGGAAGACGGCTTACCGCCA---GCCGCG
GACTTGTTGACCAGAAGCGAACTCCCCCAGAGCCAAAAGGCCATGCAGACTAAAGACGCC
AGCTCGGACACCGAGCTGGACAAGTGTGAGAAAAAGGCCCCGCTCTTCCTCACGAACCAG
AGGCCAGAGATCCAGCCGACGGCAAATAAACAGAGCTTTTCTTACACGAAAATAAAGTCT
GAGCCCTCGAGCCCGAGGCTCGCCTCCTCTCCAGTGCAGCCCAATATCGGGCCGTCGTTC
CCTGTGGGTCCCTTTCTCTCTCAGTTCGCTTTCCCCCAAGATATCACCATGGTCCCTCAA
GCTTCAGAGATCCTAGCCAAGATGTCCGAGCTGGTCCACCGGCGACTGAGGCACGGAAGC
AGCAGCTACCCTCCCGTCATTTACAGCCCCTTGATGCCCAAGGGGGCCACCTGCTTTGAG
TGCAACATAACGTTCAACAATCTGGATAACTACCTAGTGCACAAAAAACACTACTGCAGC
AGCCGATGGCAGCAGATGGCCAAGTCCCCCGAGTTCCCCGGCGTTGCGGAAAAGATGCCT
GAGGCCGTGAGTCCCAACGCTGGCCAAACCTCCCTAAACCTCCTCAACCCGGCCGCTCAC
------GCTGCTGATCCCGAGAACCCGCTTCTCCCAACACCCTGCCTCAGTTCCTCCACG
GTGTTAGATTTAATTGGGCCCAGCGGGAAGAGCCACCACGACAAGGACTTCTCTGCCCAA
GCCAAGAAGCTCTCCACCTCCAGTAGC------AACGACGATAAGATGAATGGG---AAA
CCCGTGGATGCA---AAAAACGCCAGTGGC---CCCTTAGTGGACGGGGAAAGTGACCCG
AGTAAGACCACCTGTGAAGCCTGCAACATCACCTTCAGCCGGCACGAGACGTACATGGTC
CACAAACAGTACTATTGTGCCACCCGCCACGACCCGCCGCTCAAGCGATCTGCCGCCAGC
AAAGTGCCTGCCATGCAGAGAACCATGCGCACGCGCAAGCGGAGGAAGATGTACGAGATG
TGCCTACCCGAGCAGGAACAGAGGCCGCCCCTGGTCCAGCAGCGCTTCCTCGACGTAGCC
AACCTCAGCAACCCCTGCACCTCCACCCAAGAGCCCCCCGAGGGGCTAGGGGAGTGCTAC
CACCCGCGCTGTGATATCTTCCCGGGAATCGTCTCCAAGCACTTGGACGCGTCG---CTG
GCGGTCCACAAGTGCGTCCCGGTTTCCAAATGCGACGCCGCCCATTCCAGCACGTCCTGC
CTCGAGATGGACGTGCCCATCGATCTCAGCAAAAAGTGCTTGCCCCAGCCCGAGCGGGCG
ACCACGTCCCCCAAGAGGCTGCTGGACTACCACGAGTGCACCGTGTGCAAGATCAGTTTC
AACAAGGTGGAGAACTACCTGGCCCACAAGCAGAACTTCTGCCCGGTCACTGCCCACCCG
CGTAACGACCTGGGCCGCAGCAGCCCCGAT------GTCGGCTACGACAGG---GGCATC
GCCAAGTGCGAGAAGAACGGGAACCCGAAGCAGCCTTCCCCCAACGGGAACGTGTTCTCC
TCGCACTTGGCCACCCTGCAAGGCCTGAAAGCCTTCAGCGAAGCCGCCCAGCTCGTGGCG
ACAAAAGAAGAGAGCAAACACTTGTTTCTGCCGCAATGCCTTTACCCCGGAGCAATCAAG
AAGGCGAAGGGCGCCGACCAGCTCTCTCCGTATTACGGGATCAAGCCGAGCGATTATATC
GCTGGCTCGCTCGTCATCCACAACGCCGCCGACATCGAGCAGGGC------CCGAATGCA
GAAAATGAATCTCCCAAGGGCCAGGCTTCCTCCAACGGGTGTGCCGCG---------CCC
AAGAAGGATGCCCTGCCTTTGCTTCCCAAGAACAGAGGCATGGTCATCGTCAATGGTGGA
CTGAAGCCGGAGGAGAGACCCGCCGCCGCCAACCCACAGCAGGAGAACATTGCCCAGAAT
CCTCAGCAGGAGGACGGCCACAAATCTCCCTCTTGGATCTCGGAGAACCCGATGGCCGCA
AACGAGAACGTCTCCCCGGGAATGCCCTCCGCGGAGGAACAGTTGTCTAGTATAGCGAAA
GGGGTGAACGGCTCC------ACCCAGGCTCCCACCAGCGGGAAGTACTGCCGGCTGTGT
GACATCCAGTTCAACAACCTCTCGAACTTCATAACTCACAAGAAGTTTTACTGCTCGTCA
CATGCGGCGGAACACGTCAAG
>HiAr|XM_019663971.1_cds_XP_019519516.1_1
ACTGCTGGTGGCGGTCAGCTTTGGTGCACAACTACGAAGGCCATCTCTGAGGGTGAAGAG
CTAATTGCGTTTGTGGTGGATTTTGACTCAAGGCTACAAGCTGCCAGTCAGATGACTCTT
ACAGAAGGGATGTACCCTGCACGCCTGCTGGACTCAATTCAGCTGCTTCCTCAGCAAGCT
GCCATGGCTTCTATTTTGCCTACAGCTATTGTCAAT------------------------
------------------------------------------------------------
------------------------------------------------------------
------------------------AGCACCAAGACCTTCTCAAACGCTCGAGCTCTGGAA
GTGCACCTGAATTCACACAGTGGAGTGAAAATGGAAGAATTCCTCCCCCCTGGTGCTAGT
CTAAAATGCACCGTCTGTAGCTACACTGCTGATTCTGTGATCAACTTTCACCAACACCTG
TTCTCCCATCTCACTCAAGCTGCCTTCCGATGCAATCACTGCCACTTCGGCTTCCAGACA
CAGAGGGAGTTATTGCAGCACCAGGAGCTCCATGTCCCCGGAAGC---AAACTTCCCAGA
GAAAGTGACATGGAGCCCTCTCCAACTGGAACTGAAGATAGCTTACAGCCA---GCCACA
GACTTGTTGACCAGAAGTGAACTCCCCCAGAGCCAAAAGGCCATGCAGACTAAAGATGCA
AGCTCTGACACAGAGCTGGACAAGTGTGAGAAAAAGACTCAGATCTTTCTCACTAACCAG
AGACCAGACATACAGCCTACAATTAATAAGCAAAGCTTTTCTTACACGAAAATCAAATCT
GAGCCCTCTAGTCCAAGACTTGCCTCATCTCCAGTCCAGCCTAATATTGGACCTTCTTTC
CCTGTGGGTCCTTTTCTCTCTCAGTTTGCTTTTCCCCAAGATATCACAATGGTCCCTCAA
GCTTCAGAGATCTTAGCCAAGATGTCGGAGCTCGTACATCGGCGACTGAGGCATGGAAGC
AGTAGCTACCCTCCTGTGATTTACAGCCCCCTGATGCCCAAGGGGGCTACTTGTTTTGAG
TGTAACATAACATTCAATAATTTGGATAATTATCTAGTGCACAAAAAACATTACTGCAGC
AGCCGATGGCAGCAGATGGCCAAGTCCCCAGAGTTCCCCAGTGTTTCAGAAAAGATGCCT
GAGGCTGTGAGTCCCAACACTGGCCAAACCTCCATCAACCTTCTCAACCCAGCTGCTCAT
------TCTGCTGATCCTGAGAACCCACTTCTTCAAACATCATGCATCAATTCTTCCACC
GTTTTAGATCTAATGGGGCCAAATGGGAAGGGC---CACGACAAGGACTTTTCCACTCAA
GCTAAGAAGCTTTCCACCTCCAGTAGC------AATGATGACAAAATTAATGGA---AAA
CCTGTTGATGTG---AAAAATCCCAGTGTC---CCCTTAGTGGATGGGGAAAGTGACCCA
AATAAGACTACCTGTGAAGCTTGCAACATTACCTTCAGCCGGCACGAAACATACATGGTC
CACAAACAGTATTATTGTGCTACACGCCACGACCCTCCGCTCAAGAGGTCTGCTTCCAAC
AAAGTGCCTGCCATGCAGAGAACCATGCGCACGCGCAAGAGAAGGAAGATGTATGAGATA
TGCCTACCTGAACAGGAACAACGGCCTCCCCTAGTTCAGCAGCGATTTCTTGATGTAGCC
AACCTCAGCAATCCTTGTACCTCCACTCAAGAACCCACTGAAGGGCTAGGAGAGTGCTAC
CACCCAAGATGTGATATCTTCCCAGGCATTGTCTCCAAGCACTTGGAAACATCT---CTG
ACCATCAACAAATGTGTTCCGGTTTCCAAATGTGACACTACTCATTCCAGTGTTTCCTGC
CTAGAGATGGACGTGCCCATAGATCTCAGCAAAAAGTGTTTATCCCAGTCTGAGCGGACG
ACCACATCTCCCAAAAGGCTGCTGGACTACCACGAGTGCACTGTGTGCAAGATCAGTTTC
AATAAGGTAGAAAACTACCTGGCCCACAAGCAGAATTTCTGCCCGGTCACTGCCCATCAG
CGTAATGACCTGGGTCGAAACAGCCCTGAC------ATCAGCTATGAAAGA---AGCATA
ATAAAATGTGAGAAAAATGGGAATCTGAAGCAGCCTTCCCCCAACGGAAACTTATTTTCA
TCCCACTTAGCCACCCTGCAAGGCCTGAAAGTCTTCAGTGAAGCCGCTCAGCTCATTGCT
ACGAAAGAAGAAAACAAACATTTATTTCTTCCCCAATGCCTTTACCCTGGAGCAATAAAG
AAGGCCAAAGGAGCTGACCAGCTTTCTCCGTATTATGGCATAAAGACAAGTGATTATATT
TCTGGTTCTCTTGTCATCCATAAC---GCTGACATAGAGCAAAGC------ACCAATGCG
GAAAACGAATCTCCAAAAGGCCAGGCTTCCTCAAATGGGTGTGCTGTG---------ACG
AAGAAAGATTCCCTGCCTTTGTTGCCCAAAAACAGAGGCATGGTAATAGTTAATGGTGGA
CTGAAGCAAGATGAGAGACCTGCCACC---AACCCACAGCAAGAGAACATTTCCCAGAAT
CCTCAGCATGAAGATGGCCACAAATCTCCCTCTTGGATCGCTGAGAACCCATTAGCTACC
AATGAAAACGTCTCACCAGGAATTCCCTCTGCAGAGGAACAGTTGTCTAGTATAGCAAAA
GGTGTAAATGGCTCC------ACCCAGGCTCCAACAAGTGGGAAATATTGCCGGCTGTGT
GATATCCAGTTCAACAACCTCTCAAACTTTATAACTCACAAGAAGTTTTATTGCTCATCA
CATGCAGCGGAACACGTCAAA
>LaCi|441-exonerate_protein2genome-gene-59.0-mRNA-1
ACAGCAGGCGGGGGCCAGCTTTGGTGCACAACGACGAAGGCCATCTCTGAGGGTGAAGAG
CTAATTGCCTTTGTGGTGGATTTTGACTCAAGGCTCCAAGCTGCCAGTCAGATGTCTCTT
ACAGAAGGGATGTACCCTGCCCGCCTGCTGGACTCAATTCAGTTGCTTCCTCAGCAAGCC
GCCATGGCTTCTATTTTGCCCACAGCTATTGTTAATAAGGATATATTCCCTTGCAAGTCC
TGTGGCATCTGGTATCGGAGTGAGCGGAACCTGCAGGCCCATCTGATGTATTATTGCAGT
GGGAGGCAGAGGGAAGCTGCGCCAGTGTCAGAAGAAAGCGAAGACAGTGCTGCTCAGACT
TCCAGCCTGTGTCCCTTCCCACAATGCACCAAGAGTTTCTCAAATGCCCGAGCTCTAGAA
ATGCACCTGAATTCACACAGTGGAGTGAAAATGGAAGAGTTCCTTCCCCCCGGTGCCAGT
CTGAAATGCACCGTCTGCAGCTACAACGCCGACTCGGTGATCAGCTTCCACCAACACCTG
TTCTCCCATCTCACGCAAGCTGCCTTCCGCTGCACTCACTGCCACTTCGGCTTCCAGACT
CAGAGGGAGCTGCTGCAGCACCAGGAGCTCCACGTCCCCGGGGGCGGCAAACTGCCCCGG
GAGAGCGACCTGGAGCACTCGCCCAGCGGCACGGAGGACAGCCTGCCGCCGGCTGCCACC
GACCTGCTGGCCAGGAGCGAGCTCCCCCAGGGCCAGAAGGCCCTGCAGACTAAAGACGCC
AGCTCGGACACGGAGCTGGACAAGTGCGAGAAAAAGACCCCGCTCTTCCTCTCCAACCAG
AGACCGGAGCTGCAGCCGGCCCCAAACAAGCAGGGCTTTTCGTACACGAAAATCAAGTCC
GAGCCCTCGAGTCCCAGACTGGCCTCCTCTCCCGTGCAGCCCAACCTCGGGCCCTCCTTC
CCCGTGGGTCCTTTCCTCTCCCAGTTTGCTTTCCCCCAAGACATCACCATGGTCCCTCAG
GCGTCGGAGATCTTGGCCAAGATGTCCGAGCTGGTCCACCGGCGCCTGAGGCACGGCAGC
AGCAGCTACCCTCCCGTCCTTTACAGCCCCCTGATGCCCAAGGGGGCCACTTGCTTCGAG
TGCAACATCACCTTCAACAATCTGGATAATTATCTCGTGCACAAGAAACATTACTGCAGC
AGCCGGTGGCAGCAGATGGCCAAGTCCCCCGAGTTCCCCGGGGTGGCCGAGAAGATGCCG
GAGGCCTTGAGCCCCAACACGGGCCAGACCTCCCTGAACCTCCTCAACGCGGCCGCCGCT
CACGCCGCTGCCGAGGCCGAGAACCCGCTCCTCCCGACCTCCTGCCTCAATTCGTCCGCG
GTTCTAGATCTGATGGGGCCCAACGGCAAGAGC---CACGACAAGGAGTTTCCCGCGCCA
GCGAAGAAGCTCTCCACCTCCTCCAGCGGCGGCAGCGACGACAAAATGAACGGGGGGAAG
CCCGTGGAGGCCCCCAAAACCCCCAGCGGCGGCCCCTTGGTGGACGGGGAAAGCGACCCC
ACCAAGACCACCTGCGAAGCTTGCAACATCACCTTCAGCCGCCACGAGACCTACATGGTC
CACAAGCAGTACTACTGCGCCACGCGCCACGACCCGCCGCTCAAGCGGTCCGCCTCCGGC
AAGGTGCCTGCCCTGCAGCGGACCATGCGCACGCGCAAGCGGAGGAAGATGTACGAGATG
TGCCTTCCGGAGCAGGAGCCGAGGCCCCCGCTGGTCCAGCAGCGCTTCCTGGACGTGGCC
AACCTCAGCAGCCCCTGNNNNNNNNNNNNNNNNNNNNNNNNNGGGCTAGGCGAGTGCTAC
CACCCGCGCTGTGACATCTTCCCGGGCCTCGTCTCCAAGCACCTGGACGCGTCGCCGCTG
ACCCTCAACAAGTGCGTGCCCGTGTCCAAATGCGACGCCGCCGCCAGCGCGGGCGCCTGC
CTGGAGATGGACGTGCCCATGGACCTCAGCAAGAAGTGCTTGTCGCAGTCGGAGCGGACG
AGCGCGTCCCCCAAGCGGCTGCTGGACTACCACGAGTGCACCGTGTGCAAGATCAGCTTC
AACAAGGTGGAGAACTACCTGGCGCACAAGCAGAATTTCTGCCCCGTCACCGCCCACCAG
CGCCACGACCTGGGCCGCGGCAGCCCTGACCTCCTGCTCGGCTACGAGCGGGGCGGCGTC
CTCAAGTGCGAGAAGAACGGGAACCCCAAGCAGCCGTCCCCCAACGGGAACCTCTTCTCG
TCCCACCTCGCCACGCTGCAGGGCCTCAAGGTCTTCAGCGAGGCCGCGCAGCTCATCGCC
ACCAAGGAAGAGAGCAAACACTTGTTCCTGCCGCCCTGCCTTTACCCCGGCGCCATCAAG
AAGGCCAAGGGCGNNNACCAGCTCTCCCCGTATTACAGCATCAAGCCGAGCGATTACCTN
NNN---------NNNNNNNNNAACGCTGCTGACCTGGAGCCAGCCGGCACCCACGCCGCC
GACAACGAATCCCCCAAAGGCCAGGCTTCCGCCAACGGGTGCGCCGCGGCAGTGCTGCCC
AAGAAGGAGGCCCTGCCTTTGCTGCCCAAAAACAGAGGCATGGTCATCGTCAACGGCGGA
CTGAAGCCCGAGGACAGAGCGGCCGCCCANNNNNNNNNNNNNNNNNNNNNNNNNNNNNNN
NNNNNNNNNNNNNNNNNNNNNNNNNNNNNNTCCTGGATCCCCGAGAACCCCTTAGCCACG
AATGAGAACGTCTCCCCCCCTGCCGCCGCTGCCGAGGACCAGTTGTCCAGTATAGCCAAG
GGCGTGAATGGCTCCTCCACCCAGGCCGCCCCGACCAGCGGGAAGTACTGCCGGCTGTGC
GACATCCAGTTCAACAACCTCTCGAACTTCATCACCCACAAGAAGTTTTACTGCTCCTCG
CACGCGGCCGAGCACGTCAAA
>MyLu|XM_006093337.3_cds_XP_006093399.1_1
ACTGCTGGTGGGGGTCAGCTTTGGTGCACAACAACGAAGGCCATCTCTGAGGGTGAAGAG
CTAATTGCCTTTGTGGTGGATTTTGACTCAAGGCTCCAAGCTGCCAGTCAGATGACTCTT
ACAGAAGGGATGTACCCGGCCCGCCTGCTGGACTCAATTCAGCTGCTTCCTCAGCAAGCG
GCCATGGCTTCTATTCTGCCTACAGCTATTGTCAATAAGGATATATTCCCTTGCAAGTCC
TGTGGCATCTGGTATCGGAGTGAGCGGAACCTGCAAGCCCATTTGATGTACTATTGCAGT
GGGAGGCAACGGGAAGCTGCTCCAGTGTCAGAAGAAAGCGAAGACAGCGCTGCTCAGACT
TCCAGCCTGTGTCCCTTCCCACAATGCACCAAGACTTTCTCAAATGCCCGAGCTCTAGAA
ATGCACCTGAATTCACACAGTGGAGTGAAAATGGAAGAATTCCTCCCCCCTGGTGCGAGT
CTGAAATGCACCGTCTGTAGCTACAATGCTGATTCTGTGATCAACTTTCACCAGCACCTG
TTCTCCCATCTCACTCAAGCTGCCTTCCGATGCACGCACTGCCACTTCGGCTTCCAGACT
CAGAGGGAGCTATTGCAGCACCAGGAGCTCCATGTCCCTGGAGGC---AAACTTCCCAGA
GAAAGCGACATGGACCACTCCCCCAGCGGCACCGAAGACAGCTTACAGCCA---GCCCCA
GACTTGTTGACCAGAAGCGAACTCCCCCAGAGCCAAAAGGCCATGCAGACTAAAGATGCG
AGCTCTGACACAGAGCTGGACAAGTGTGAGAAAAAGACTCCGCTCTTTCTCACGAACCAG
AGACAGGAGCTACAGCCCACGGCAAATAAACAAAGCTTTTCTTACACGAAAATAAAGTCT
GAGCCCTCTAGTCCAAGACTTGCCTCATCTCCAGTGCAGCCTAATATCGGGCCTTCTTTC
CCTGTGGGTCCTTTTCTCTCTCAGTTTGCTTTTCCCCAAGATATCACGATGGTCCCTCAG
GCTTCAGAGATCTTAGCCAAGATGTCTGAGCTGGTACACCGGCGACTGAGGCACGGGAGC
AGCAGCTACCCTCCCGTCATCTACAGCCCCTTGATGCCCAAGGGGGCGACTTGTTTTGAG
TGTAACATAACATTCAACAATTTGGATAATTATCTGGTGCACAAAAAACATTACTGCAGC
AGCCGATGGCAGCAGATGGCCAAGTCCCCGGAGTTCCCTGGCGTCTCAGAAAAGATGCCC
GAGGCCGTGAGCCCCAACACCGGCCAGACCTCCATAAACCTTCTCAACCCGGCCGCTCAT
------GCGGCCGACCCTGAGAACCCGCTTCTCCAAACATCCTGCCTCAACTCTCCCACC
GTTTTAGATTTAATTGGGCCCAACGGGAAGAGC---CACGACAAGGACTTTTCTGCTCAA
GCTAAGAAGCTCTCCACCTCCAGCAGC------AATGACGACAAGATGAATGGG---AAA
CCCGTTGATGCA---AAAAACCCCAGCGGC---CCCTTAGTGGATGGGGAAAGTGACCCA
AATAAGACCACCTGTGAAGCTTGCAACATCACCTTCAGCCGGCACGAGACGTACATGGTC
CACAAACAGTACTACTGTGCCACCCGCCACGACCCGCCGCTCAAGAGATCAGCTTCCAAC
AAAGTGCCTGCCATGCAGAGAACCATGCGCACGCGCAAGCGGAGGAAGATGTATGAGATG
TGCCTACCCGAGCAGGAACAGAGGCCGCCCCTGGTCCAGCAGCGCTTTCTGGACGTGGCC
AACCTCAGCAATCCCTGTACCTCCGCTCAAGAACCGGCCGAAGGGCTCGGAGAGTGCTAC
CACCCAAGATGTGATATCTTCCCAGGAATTGTCTCCAAGCACCTGGAAACGTCT---CTG
ACCATCAACAAGTGCGTCCCGGTTTCCAAATGCGACGCTGCCCACGCCAGTGTTTCCTGC
CTAGAGATGGACGTGCCCATCGATCTCAGCAAAAAGTGCTTATCCCAGGCCGAGCGGACG
ACCACGTCGCCCAAGAGGCTGCTGGACTACCACGAGTGCACCGTGTGCAAGATCAGTTTC
AATAAGGTTGAGAACTACCTGGCCCACAAGCAGAATTCCTGCCCGGTCACTGCCCATCAG
CGGAATGACCTGGGTCGCAGCAGCCCCGAC------GTCAGCTATGACAGG---AGCATC
ATCAAGTGTGAGAAGAACGGGAACCTGAAGCAGCCTTCCCCCAACGGGAACTTATTCTCA
TCCCACTTGGCCACCCTGCAAGGCCTGAAGGTCTTCAGCGAAGCCGCGCAGCTCATTGCT
ACAAAAGAAGAAAGCAAACATTTGTTTCTGCCGCAATGCCTTTACCCCGGAGCAATCAAG
AAGGCAAAGGGAGCCGACCAGCTTTCCCCGTATTATGGGATAAAGCCGAGCGATTATATT
TCTGGTTCTCTCGTCATCCATAAC---GCTGACATCGAGCAAGGC------ACAAATGCA
GAAAATGAATCTCCCAAAGGCCAGGCTTCCTCGAATGGGTGTGCTGTG---------CCC
AAGAAGGACTCCCTGCCTTTGTTGCCCAAAAATAGAGGCATGGTAATAGTCAACGGTGGA
CTGAAGCAAGATGAGAGACCTGCCACC---AACCCACAGCAAGAGAACATTTCCCAGAAT
CCTCAGCATGAAGATGGCCACAAGTCTCCCTCTTGGATCTCGGAGAACCCATTAGCCACG
AATGAGAACGTCTCACCAGGCATGCCCTCCGCGGAGGAACAGTTGTCTAGTATAGCGAAA
GGTGTGAATGGCTCC------ACCCAGGCTCCGACCAGTGGGAAATATTGCCGGCTGTGT
GACATCCAGTTCAACAACCTCTCGAACTTTATAACTCACAAGAAGTTTTATTGCTCATCA
CACGCAGCGGAACACGTCAAA
>PhDi|XM_028533983.1_cds_XP_028389784.1_1
ACTGCTGGCGGAGGTCAGCTTTGGTGCACAACTACAAAGGTCATCTCCGAGGGTGAAGAG
CTAATTGCGTTTGTGGTGGATTTTGACTCAAGGCTACAAGCTGCTAGTCAGATGACTCTT
ACAGAAGGGATGTACCCTGCACGCCTGCTGGACTCAATTCAGCTGCTTCCTCAGCAAGCT
GCCATGGCTTCTATTTTGCCTACAGCTATTGTCAACAAGGATATATTCCCTTGCAAGTCC
TGTGGCATCTGGTATCGGAGCGAGCGGAATCTGCAAGCCCATTTGATGTACTATTGCAGC
GGGAGGCAAAGGGACGCTGCTCCGGTGTCGGAAGAAAACGAAGACAGCGCCCCTCAGATT
TCCAGCCTGTGTCCCTTCCCGCAGTGCACCAAGAGTTTCTCCAATGCCCGAGCTCTAGAG
ATGCACCTGAACTCACACAGCGGAGTGAAAATGGAAGAATTCCTGCCCCCCGGTGCCAGT
CTAAAATGTACCGTCTGCAGCTACAATGCTGATTCTGTGATCAACTTTCACCAACACCTG
TTCTCCCATCTCACTCAAGCTGCCTTCCGATGCAATCACTGCCACTTCGGCTTCCAGACT
CAGAGGGAGTTACTGCAGCACCAGGAGCTGCACGTTCCCGGAGGC---AAAATTCCCAGA
GAAAGTGACATGGAACACTCTCCAAGCGGAACGGAAGACAGCCTGCAGCCT---GCCACC
GACTTGTTGACCAGAAGTGAACTCCCTCAGAGCCAAAAGGCCATGCAGACTAAAGACGCG
AGCTCTGACACCGAGCTGGACAAGTGTGAGAAAAAGACGCAGCTCTTTCTCACTAACCAG
AGACCAGAGGTACAGCCTACAGCAAATAAACAAAGCTTTTCTTACACAAAAATAAAGTCG
GAGCCCTCGAGTCCAAGACTTGCCTCATCTCCAGTCCAGCCGAATATTGGGCCTTCTTTC
CCTGTGGGTCCTTTTCTCTCTCAGTTTGCTTTTCCCCAAGACATCACTATGGTCCCTCAG
GCTTCAGAGATCTTAGCCAAGATGTCTGAGCTGGTGCACCGGCGACTGAGGCACGGAAGC
AGTAGTTACCCTCCCGTTATTTATAGCCCCTTGATGCCCAAGGGGGCTACTTGTTTTGAG
TGTAACATAACATTCAATAATTTGGATAATTACCTAGTGCACAAAAAACATTATTGCAGC
AGCCGATGGCAGCAGATGGCCAAGTCCCCAGAGTTCCCGGGTGTTTCAGAAAAGATGCCT
GAGGCTGTGAGTCCCAACACTGGCCAACCTTCCATAAACCTTCTCAACCCAGCCGCTCAT
------TCTGCTGATTCGGAGAATCCACTGCTTCCAACATCCTGCATCAATTCTTCCACT
GTTTTAGATTTAATTGGGCCAAACGGGAAGAGC---CACGACAAGGATTTTTCCACTCCA
GCTAAGAAGCTCTCCACCTCCAGTAGC------AATGATGATAAAATTAATGGA---AAA
ACTGTTGATGTG---AAAAACCCCAGTGCC---CCCTTAGTGGATGGAGAAAGTGACCCA
AACAAGACTACCTGTGAAGCTTGCAACATTACCTTCAGCCGGCATGAAACATACATGGTC
CACAAGCAGTACTACTGCGCAACGCGCCACGACCCGCCGCTCAAAAGGTCCGCTTCCAGC
AAAGTGCCTGCCATGCAGAGAACCATGCGCACACGCAAGCGAAGGAAGATGTACGAGATG
TGCCTACCTGAACAGGAACAAAGGCCCCCGCTGGTCCAACAGCGGTTTCTGGATGTAGCC
AACCTCAGCAATCCTTGTACCTCCACTCAAGAACCCACCGAAGGGCTAGGAGAGTGCTAC
CACCCAAGGTGTGATATCTTTCCGGGAATTGTCTCGAAGCACTTGGAAACTTCT---CTG
ACCATCAACAAGTGTGTTCCGGTTTCCAAATGTGACACTACTCATTCCAGTGTTTCCTGC
CTAGAGATGGACGTGCCCATAGATCTCAGCAAAAAGTGTTTATCCCAGTCTGAGCGGACG
ACCACGTCTCCCAAAAGGCTGCTGGACTACCACGAGTGCACTGTGTGCAAGATCAGCTTC
AATAAGGTAGAAAACTACCTGGCCCACAAGCAGAATTTCTGTCCGGTCACTGCCCACCAG
CGTAATGACCTGGGTCGAAACAGCCCTGAT------GTCAGCTTTGAGAGA---AGCATA
ATAAAATGTGAGAAAAATGGGAATCTGAAGCAGCCTTCCCCCAATGGAAACTTATTTTCA
TCACACTTAGCAACTCTGCAAGGCCTGAAAGTCTTCAGCGAAGCCGCTCAGCTCATTGCT
ACAAAAGAAGAAAACAAACATTTGTTTCTTCCACAATGCCTTTACCCTGGAGCAATAAAG
AAGGCAAAAGGAGCCGACCAGCTTTCTCCATACTACGGAATAAAGCCAAGTGATTATATT
TCCGGTTCCCTTGTCATCCATAAC---ACTGACGTAGAGCAAAGC------ACAAATGCG
GAAAGTGAATCTCCTAAAAGTCAGGTTTCCTCCAATGGCTGTGCTGTG---------CCG
AAGAAGGATTCCCTGCCTTTGTTGCCCAAAAACAGAGGCATGGTAATAGTTAACGGTGGA
CTGAAGCAAGATGAGAGACCTGCCGCC---AACCCACAGCAAGAGAACATTTCCCAGAAT
CCTCAGCATGAAGAAGGCCACAAATCTCCCTCTTGGATCTCTGAGAACCCGTTAGCCACA
AACGAGAACGTCTCACCGGGAATTCCGTCTGCGGAGGAACAGTTGTCTAGTATAGCAAAA
GGTGTGAATGGCTCC------ACCCAGGCTCCAACCAGCGGCAAATACTGCCGGCTGTGT
GACATCCAGTTCAACAACCTCTCAAACTTTATAACTCACAAGAAGTTTTATTGCTCATCA
CATGCAGCGGAACACGTCAAA
>PtVa|XM_023536142.1_cds_XP_023391910.1_1
ACTGCTGGTGGAGGTCAGCTTTGGTGTACAACTACGAAGGCCATCTCTGAGGGTGAAGAG
CTAATTGCCTTTGTGGTGGATTTTGACTCAAGGCTACAAGCTGCCAGTCAGATGACTCTC
ACAGAAGGGATGTACCCTGCACGCCTGCTGGATTCAATTCAGCTGCTTCCTCAGCAAGCT
GCCATGGCTTCTATTTTGCCTACAGCTATTGTCAATAAGGATATATTCCCTTGCAAGTCC
TGTGGCATCTGGTATCGGAGTGAGCGGAATCTGCAAGCCCATTTGATGTACTATTGCAGT
GGGAGGCAAAGAGAAGCTGCTCCAGTGTCAGAAGAAAATGAAGACAGTGCTCCTCAGATT
TCTAGTCTATGCCCCTTCCCACAATGCACCAAGAGCTTCTCAAATGCCCGAGCACTAGAA
ATGCACCTGAATTCACACAGTGGAGTGAAAATGGAAGAATTCCTCCCTCCAGGTGCCAGT
CTAAAATGCACCGTCTGTAGCTACACTGCTGATTCTGTGATCAACTTTCACCAACACCTG
TTCTCCCATCTCACTCAAGCTGCCTTCCGATGCAATCACTGCCACTTCGGCTTCCAGACT
CAGAGGGAGTTATTGCAGCACCAGGAACTCCATGTCCCTGGAGGC---AAACTTCCCAGA
GAAAGTGATATAGAACACTCTCCAAGTGGAACCGAAGATAGCTTACAGCCA---GCCACA
GACTTGTTGACCAGAAGCGAACTCCCTCAGAGCCAAAAGAACATGCAGACTAAAGACGCA
AGCTCTGACACAGAGCTGGACAAGTGTGAGAAAAAGACTCAGCTCTTTCTCACTAACCAG
AGACCAGAGATACAGCCTACAACGAATAAACAGAGCTTTTCTTACACGAAAATAAAGTCT
GAGCCCTCTAGTCCAAGACTCGCCTCATCTCCCGTCCAGCCTAATATTGGGCCTTCTTTC
CCTGTGGGTCCTTTTCTCTCTCAGTTTGCTTTTCCCCAAGATATTACAATGGTCCCTCAA
GCTTCAGAGATCTTAGCCAAGATGTCTGAGCTGGTACATCGGCGACTGAGGCACGGAAGC
AGTAGCTACCCTCCTGTAATTTACAGCCCCTTGATGCCCAAAGGGGCTACTTGTTTTGAG
TGTAACATAACATTCAATAATCTGGATAATTATCTAGTGCACAAAAAACATTATTGCAGC
AGCCGATGGCAGCAGATGGCCAAGTCTCCAGAGTTCCATGGTGTTTCAGAAAAGATGCCT
GAGGCTGTGAGTCCCAACACGGGCCAAACCTCCATAAACCTCCTCAACCCAGCCGCTCAT
------TCTGCCGATCCTGAGAATCCACTTCTTCAAACGTCCTGCATCAGTTCTTCCACT
GTTTTAGATTTAATCGGGCCAAACGGGAAGGGC---CACGACAAGGACTTTTCCACTCAA
GCTAAGAAGCTCTCCACCTCTAGTAGC------AATGATGATAAAATTAATGGA---AAA
CCTGTTGATGTG---AAAAATCCCAGTGTC---CCCTTAGTGGATGGGGAAAGTGACCCA
AATAAGACGACCTGTGAAGCTTGCAACATCACCTTCAGCCGGCACGAAACATACATGGTC
CACAAACAGTATTATTGTGCTACTCGCCACGACCCTCCGCTCAAGAGGTCTGCTTCCAGC
AAAGTGCCTGCCATGCAGAGAACCATGCGCACACGCAAGCGGAGGAAGATGTATGAGATG
TGCCTACCTGAACAGGAACAACGGCCTCCCCTGGTCCCACAGCGATTTCTTGACGTAGCC
AACCTCAGCAATCCATGTACCTCCACCCAAGAACCCACCGAAGGGCTAGGAGACTGCTAC
CATCCGAGATGTGATATCTTCCCAGGAATTGTCTCAAAGCACTTGGAAACTTCT---CTG
ACGATCAACAAATGTGTTCCGGTGTCCAAATGTGACACCACTCATTCCAGTGTTTCCTGC
CTAGAGATGGACGTGCCCATAGATCTCAGCAAAAAGTGTTTATCCCAGTCTGAGCGGACG
ACCGCGTCTCCCAAAAGGCTGCTGGACTACCACGAGTGCACTGTGTGCAAGATCAGTTTC
AACAAGGTGGAGAACTACCTGGCACACAAGCAGAATTTCTGCCCGGTCACTGCCCATCAG
CGTAACGACCTGGGTCGGAACAGCCCTGAT------GTCGGCTATGAAAGA---AGCATA
ATAAAATGTGAGAAAAATGGGAATCCGAAGCAGCCTTCCCCCAACGGAAATTTATTTTCA
TCCCACCTAGCCACCCTGCAGGGCCTGAAAGTCTTCAGTGAAGCCGCGCAGCTCATTGCT
ACAAAAGAAGAAAACAAACATTTGTTCCTTCCCCAATGCCTTTACCCTGGAGCAATAAAG
AAGGCAAAAGGAGCTGACCAGCTTTCTCCGTATTATGGAATAAAGCCAAGCGATTATGTT
TCCGGCTCTCTTGTCGTCCATAAC---GCTGACATAGAGCAAAGC------ACAAACGCG
GAAAGCGAATCTCCTAAAGGCCAGGCTTCCGCAAATGGGTGCGCTGTG---------CCG
AAGAAAGATTCTCTGCCTTTGTTGCCCAAAAATAGAGGCATGGTAATAGTTAATGGTGGA
CTGAAGCAAGATGAGAGACCTGCCACC---AACCCCCAGCAGGAGAACATTTCCCAGAAT
CCTCAGCATGACGATGGCCACAAGTCTCCCTCTTGGATCTCTGAGAACCCGTTAGCCACA
AACGAGAACGTCTCACCAGGAATTCCCTCCGCAGAGGAACAGTTATCTAGCATAGCAAAG
GGGGTGAATGGCTCC------ACCCAGGCTACAACCAGTGGGAAATATTGCCGGCTATGT
GACATCCAGTTCAACAACCTCTCAAACTTTATAACTCACAAGAAGTTTTATTGCTCATCA
CATGCAGCGGAACACGTCAAA
>RhFe|XM_033126666.1_cds_XP_032982557.1_1
ACTGCTGGTGGAGGTCAGCTTTGGTGCACGACTACGAAGGCCATCTCTGAGGGTGAAGAG
CTAATTGCTTTCGTGGTGGATTTTGACTCAAGGCTACAAGCTGCCAGTCAGATGAGTCTT
ACAGAAGGGATGTACCCTGCACGCCTGCTGGACTCAATTCAGCTGCTTCCTCAGCAAGCT
GCCATGGCTTCTATTTTGCCTACAGCTATTGTCAATAAAGATATATTTCCTTGCAAGTCC
TGCGGCATCTGGTATCGGAGTGAGCGGAATCTGCAAGCCCATTTGATGTACTATTGCAGT
GGGAGGCAAAGAGAAGCTGCTCCAGTGTCAGAAGAAAATGATGACAGTGCTGCTCAGATT
TCCAGCCTGTGCCCCTTCCCACAATGCACCAAGAGCTTCTCAAATGCTCGAGCTCTAGAA
ATGCACCTGAATTCACACAGTGGAGTGAAAATGGAAGAATTCCTTCCCCCTGGTGCTAGT
CTAAAATGCACCGTCTGTAGCTACACTGCTGATTCTGTGATCAACTTTCACCAACACCTG
TTCTCCCATCTCACTCAAGCTGCCTTCCGATGCAATCACTGCCACTTCGGCTTCCAGACT
CAGAGGGAGTTATTACAGCACCAGGAGCTCCACGTCCCTGGAGGC---AAACTTCCCAGA
GAAAGTGACATGGAACACTCTCCCACTGGAACTGAAGACAGCTTACAGCCA---GCCACA
GACTTGTTGACCAGAAGCGAACTCCCCCAGAGCCAAAAGGCCATGCAGACTAAAGATGCA
AGCTCTGACACAGAGCTGGACAAGTGTGAGAAAAAGACTCAGATCTTTCTCACTAACCAG
AGACCAGAGATACAGCCTACAATTAATAAGCAAAGCTTTTCTTACACGAAAATAAAATCT
GAGCCCTCTAGTCCAAGACTCGCCTCATCTCCAGTCCAGCCTAATATTGGGCCTTCTTTC
CCTGTGGGTCCTTTTCTCTCTCAGTTTGCTTTTCCCCAAGATATCACAATGGTCCCTCAA
GCTTCAGAGATCTTAGCCAAGATGTCTGAGCTGGTACATCGGCGACTGAGGCATGGAAGC
AGTAGCTACCCTCCTGTGATTTACAGCCCCCTGATGCCCAAGGGGGCTACTTGTTTTGAG
TGCAACATAACATTCAATAATTTGGATAACTATCTAGTGCACAAAAAACATTATTGCAGC
AGCCGATGGCAGCAGATGGCCAAATCCCCAGAGTTCCCCGGTGTTTCAGAAAAGATGCCT
GAGGCTGTGAGTCCCAACACTGGCCAAACCTCCATAAACCTTCTTAACCCAGCCACTCAT
------TCTGCTGATCCTGAGAATCCACTTCTTCAAACATCCTGCATCAATTCTTCCACT
GTTTTAGATTTAATTGGGCCAAATGGGAAGGGC---CACGACAAGGACTTTTCCACTCAA
GCTAAGAAGCTTTCCACCTCCGGTAGC------AATGATGATAAAATTAATGGA---AAA
CCTGTTGATGTG---AAAAATCCCAGTGTC---CCCTTAGTGGATGGGGAAAGTGACCCA
AATAAGACTACCTGTGAAGCTTGCAACATCACCTTCAGCCGGCACGAAACATACATGGTC
CACAAACAGTATTATTGTGCTACACGCCACGACCCTCCGCTCAAGAGGTCTGCTTCCAAC
AAAGTGCCTGCCATGCAGAGAACCATGCGCACACGCAAGAGAAGGAAGATGTATGAGATG
TGCCTACCTGAACAGGAACAACGGCCTCCACTGGTTCAACAGCGATTTCTTGACGTAGCC
AACCTCAGCAATCCTTGTACCTCCACTCAAGAACCCACTGAAGGGCTAGGAGAGTGCTAC
CACCCAAGATGTGATATCTTTCCAGGAATTGTCTCAAAGCACTTGGAAACTTCT---CTG
ACGATCAACAAATGTGTTCCGGTTTCCAAATGTGACACTACTCATTCCAGTGTTTCCTGC
CTAGAGCTGGACGTCCCCATCGATCTCAGCAAAAAGTGTTTATCCCAGTCTGAGCGGACG
ACCACATCTCCCAAAAGGCTGCTGGACTACCACGAGTGCACTGTGTGCAAGATTAGTTTC
AATAAGGTAGAAAACTACCTGGCCCACAAGCAGAATTTCTGCCCAGTCACTGCCCATCAG
CGTAATGACCTGGGTCGAAACAGCCCTGAT------ATCAGCTATGAAAGA---AGCATA
ATAAAATGTGAGAAAAATGGGAATCTGAAGCAGCCTTCCCCCAACGGAAACTTATTTTCA
TCCCACTTAGCCACCCTGCAAGGCCTGAAAGTCTTTAGTGAAGCTGCTCAGCTCATTGCT
ACAAAAGAAGAAAACAAACATTTATTTCTTCCCCAATGCCTCTACCCTGGAGCAATAAAG
AAGGCAAAAGGAGCCGACCAGCTTTCTCCCTATTATGGAATAAAGACAAGTGATTATATT
TCTGGTTCTCTTGTCATCCATAAC---GCTGACATAGAGCAAAGC------ACAAATGCG
GAAAATGAATCTCCTAAAGGCCAGGCTTCCTCAAATGGGTGTGCTGCA---------ACG
AAGAAAGATTCCCTGCCTTTGCTGCCCAAAAACAGAGGCATGGTAATAGTTAACGGTGGA
CTAAAGCAAGATGAGAGATCTGCCTCC---AACCCACAGCAAGAGAACATTTCCCAGAAT
CCTCAGCATGAAGAAGGCCACAAATCTCCCTCTTGGATCTCTGAGAACCCATTAGCCACA
AATGAGAACGTCTCACCAGGCATTCCCTCCGCAGAGGAACAGTTGTCTAGTATAGCAAAA
GGTGTGAATGGCTCC------ACCCAGGCGCCAACAAGTGGGAAATATTGCCGGCTGTGT
GATATCCAGTTCAACAACCTCTCAAACTTTATAACTCACAAGAAGTTTTATTGCTCATCA
CATGCAGCGGAACACGTCAAA
>RoAe|XM_016147454.1_cds_XP_016002940.1_1
ACTGCTGGTGGAGGTCAGCTTTGGTGCACAACTACGAAGGCCATCTCTGAAGGTGAAGAG
CTAATTGCCTTTGTGGTGGATTTTGACTCAAGGCTACAAGCTGCCAGTCAGATGACTCTC
ACAGAAGGGATGTACCCTGCACGCCTGCTGGATTCAATTCAGCTGCTTCCTCAGCAAGCT
GCCATGGCTTCTATTTTGCCTACAGCTATTGTCAATAAGGATATATTCCCTTGCAAGTCC
TGTGGCATCTGGTATCGGAGTGAGCGGAATCTGCAAGCCCATTTGATGTACTATTGCAGT
GGGAGGCAAAGAGAAGCTGCTCCAGTGTCAGAAGAAAATGAAGACAGTGCTCCTCAGATT
TCTAGCCTGTGCCCCTTCCCACAATGCACCAAGAGCTTCTCAAATGCCCGAGCACTAGAA
ATGCACCTGAATTCACACAGTGGAGTGAAAATGGAAGAATTCCTCCCCCCAGGTGCCAGT
CTAAAATGCACCGTCTGTAGCTACACTGCTGATTCTGTGATCAACTTTCACCAACACCTG
TTCTCCCATCTCACTCAAGCTGCCTTCCGGTGCAATCATTGCCACTTCGGCTTCCAGACT
CAGAGGGAGTTATTGCAGCACCAGGAACTCCACGTCCCTGGAGGC---AAACTTCCCAGA
GAAAGTGACATGGAACACTCTCCAAGTGGAACTGAAGATAGCTTACAGCCA---GCCACA
GACTTGTTGACCAGAAGCGAACTCCCTCAGAGCCAAAAGAACATGCAGACTAAAGACGCA
AGCTCTGACACAGAGCTGGACAAGTGTGAGAAAAAGACTCAGCTCTTTCTCACTAACCAG
AGACCAGAGATACAGCCTACAACGAATAAACAGAGCTTTTCTTACACAAAAATAAAGTCT
GAGCCCTCTAGTCCAAGACTCGCCTCATCTCCTGTCCAGCCTAATATTGGGCCTTCTTTC
CCTGTGGGTCCTTTTCTCTCTCAGTTTGCTTTCCCCCAAGATATTACAATGGTCCCTCAA
GCTTCAGAGATCTTAGCCAAGATGTCTGAGCTGGTACATCGGCGACTGAGGCACGGAAGC
AGTAGCTACCCTCCTGTAATTTACAGCCCCCTGATGCCCAAGGGGGCTACTTGTTTTGAG
TGTAACATAACATTCAATAATCTGGATAATTATCTAGTGCACAAAAAACATTATTGTAGC
AGCCGATGGCAACAGATGGCCAAGTCCCCAGAGTTCCATGGTGTTTCAGAAAAGATGCCT
GAGGCTGTGAGTCCCAACACAGGCCAAACCTCCATAAACCTCCTCAACCCAGCCACTCAT
------TCTGCCGATCCTGAGAATCCACTTCTTCAAACGTCCTGCATCAGTTCTTCCACC
GTTTTAGATTTAATCGGGCCAAATGGGAAGGGC---CACGACAAGGACTTTTCCACTCAA
GCTAAGAAGCTCTCCACCTCTAGTAGC------AGTGATGATAAAATTAATGGA---AAA
CCTGTTGATGTG---AAAAATCCCAGCGTC---CCCTTAGTGGATGGGGAAAGTGACCCA
AATAAGACGACCTGTGAAGCTTGCAACATCACCTTTAGCCGGCACGAAACATACATGGTC
CACAAACAGTATTATTGTGCAACACGCCACGACCCTCCGCTCAAGAGGTCTGCTTCCAGC
AAAGTGCCTGCCATGCAGAGAACCATGCGCACCCGCAAGCGGAGGAAGATGTATGAGATG
TGCCTACCTGAACAGGAACAACGGCCTCCCCTGGTCCCACAGCGGTTTCTTGATGTAGCC
AACCTCAGCAATCCATGTACCTCCACCCAAGAACCCACCGAAGGGCTGGGAGAGTGCTAC
CATCCAAGATGCGATATCTTTCCAGGAATTGTCTCAAAGCACTTGGAAACTTCT---CTG
ACGATCAACAAATGTGTTCCGGTGTCCAAATGTGACACCACTCATTCCAGTGTTTCCTGC
CTAGAGATGGACGTGCCCATAGATCTTAGCAAAAAGTGTTTATCCCAGTCTGAGCGGACA
ACCGCGTCTCCCAAAAGGCTGCTGGACTACCACGAGTGCACTGTGTGCAAGATCAGTTTC
AACAAGGTGGAGAACTACCTGGCGCACAAGCAGAATTTCTGCCCGGTCACTGCCCATCAG
CGTAACGACCTGGGTCGAAACAGCCCTGAT------GTCGGCTATGAAAGA---AGCATA
ATAAAATGTGAGAAAAATGGGAATCCGAAGCAGCCTTCCCCCAACGGGAATTTGTTTTCA
TCCCACCTAGCCACCCTGCAAGGCCTGAAAGTCTTCAGTGAAGCTGCGCAGCTCATTGCT
ACAAAAGAAGAAAACAAACATTTGTTCCTTCCCCAATGCCTTTACCCTGGAGCAATAAAG
AAGGCCAAAGGAGCTGACCAGCTTTCTCCATATTATGGAATAAAGCCAAGCGATTATGTT
TCCGGTTCTCTTGTCATCCATAAC---GCTGACATAGAGCAAAGC------ACAAACGCA
GAAAATGAATCTCCTAAAGGCCAGGCTTCCACAAATGGGTGTGCTGTG---------CCC
AAGAAAGATTCTCTGCCTTTGTTGCCCAAAAATAGAGGCATGGTAATAGTTAATGGTGGA
CTGAAGCAAGATGAGAGACCTGCCACC---AACCCCCAGCAGGAGAACATTTCCCAGAAT
CCTCAGCATGACGATGGCCACAAGTCTCCCTCTTGGATCTCTGAGAACCCGTTAGCCACA
AACGAGAACGTCTCACCAGGAATTCCCTCCGCAGAGGAACAGTTATCTAGCATAGCAAAG
GGGGTGAATGGCTCC------ACCCAGGCTGCAACCAGTGGGAAATATTGCCGGCTATGT
GACATCCAGTTCAACAACCTCTCAAACTTTATAACTCACAAGAAGTTTTATTGCTCATCA
CATGCAGCAGAACATGTCAAA
