# Supplementary material for: Positively selected genes in the hoary bat (Lasiurus cinereus) lineage: prominence of thymus expression, immune and metabolic function, and regions of ancient synteny
Source: PeerJ. 2022 Mar 17;10:e13130. doi: 10.7717/peerj.13130 (PMC8934532; doi:10.7717/peerj.13130)
Supplement: Supplemental Information 4 — Likely alignment errors have been manually deleted between conserved codons. Recovery of the original codon positions requires alignment to the original accessions in each orthogroup. [file peerj-10-13130-s004.zip › renamed.manual/OG0005893.manual.fas]

>EpFu|XM_008145387.2_cds_XP_008143609.1_1
GCCATTGACGAGCTCTTGTATGAGCAGAAGTTGAGCATACACACCAAGAGTCTACAAGAA
GAGTGCCAACAGTGGACCTGTAGTTTCCCTCACCTCAGGATTTTGGGTAAACAGATAATC
GCTCCAAGTGAAGGTTATGAACTGTACCCTAGATCTCCTTCTGCTATTTCAGCTTCACAT
GAGGCAACATTGTCTCAAGAAAGAGATTCTACTATATTTGGTATTAGGGGAAAGAAGTTA
CATTTCTCAACTTCTTATGTTCATAAAGCATCTTCCATTGCCAAACCCCCTAGCTTGTGT
TCTATGGAAAAAGAAGAGGAAGACTGTGTAATTCTCTCTGAAGGAGTAATAGAGGAATAC
TTAGCATTCGACCACACGGATATGGAAGAGGAGTTTCATGGAAAGAAATCAGAAGCAGCT
ACAGAGAAACAGAAATTAGGGTACCCTCCCATTGCTCCATTTTCCTGCATGAAAGAGGAT
GTCCTTGCTTATGTGTTCGATGAAGTGTGGAGCAAGGTCCTGAGCTGCATGGAGCAGTTG
ACACGCAGTCACTGGGAGGGATTTGCTTCTGATGATGAGAGTAATGTTGCAGTCACCAAA
TCGGCTCCAGAAAGCCCCTGTCTGCTGAGTGAACCACAACCTTTGGTCTTACCTCGAGTG
CCACAGTCTAAGGTGCTGTCCATCACCTCAAATCCGATGACTCTCTGTCAAGCAACAGGT
GGTCATCAGCCAAATGTCAATGGTCTCTTGGTTCATGGGATGCCTCTACAGCCAAGAAAT
CTCTCCCTAATGGACAAACTCCTAGATCTCGATGACAAGCTACTTATGAGGCCTGGGTCC
AGTACCATCTTTTCAACCCGAAACTGGTCAAATCGAGCCCTAGAGCTTTGTACATCATCT
CTGTCATATACAGTGCAGTCCGCCAGGAGACGCAATCCCCCACCACGTACCCTTCATCCT
ATCAGCACAAGCCGTTCACAAGCTGGAACTCCAAGAGCCAACTACCTCTCTTCTCCCTCA
CCAATGCCCCTGAGTCGAAATAATTTGCTGCCACCTATTGGCACAGCTGAAGAAGAACAC
ATGAGCTCTGTGGGGACACAAAGGCAAACGAAAACCCATGGTGATTCCAATCGAGCTCGA
AGTGCGGTGGTGAATGAGCCTAAACATCAGCAGCCCCAGGAGAGGCTCCTTTTACCTGAC
TTTTTCTCCAGGCCCAATACAACA---
>HiAr|XM_019624663.1_cds_XP_019480208.1_1
GCCATTGACGAGCTCTTGTATGAGCAGAAGTTGAGTGTGCATACCAAGAGTCTACAAGAA
GAGTGCCAACAGTGGACATGTAGTTTTCCTCACCTCAGA---------------------
------------------------------------------------------------
------------------------------------TTTGGTATTAGGGGAAAGAAGTTA
CACTTTTCT---TCTTATGTTCATAAAGCATCTTCCATTGCCAAATCCCCTAGCTTGTGT
TCTATGGAAAAGGAAGAGGAAGACTGTATAATCTTCTCTGAAGGAATAATAGAGGAATAC
CTAGCATTCGACCACACAGATATGGAAGAAGGGTTTCCTGGAAAGAAATCAGAAGCAGCT
CCAGAGAAACAGAAACTAGGGTACCCTCCCATTGTTCCATTTTACTGCATGAAAGAGGAT
GTCCTTGCTTACGTGTTTGATGACATGTGGAGCAAGGTCCTGAGCTGTATGGCACAATTG
ACACGTAGCCACTGGGAGGGATTTGCTTCTGATGATGAGAGTAGTGTTGAAATCACCAGA
TCAGCTTCAGAAAGCCCCTGTGTGCTGAGTGAACCACCACCTCTGGTCTTACCTCGAGTG
CCACAGTCTAAGGTGCTGTCCATCACCTCAAATCCGATGAGTTTCTGTCAAGCAGCAAGT
GGTCATCAGCCAAATGTGAATGGTCTCTTGGTTCATGGGATGCCTCTACACCCAAGAAAT
GTCTCCCTAATGGACAAACTCCTAGATCTTGATGACAAGCTACTTACAAGGCCTGGGTCC
AGTACCATCCTTTCAACCCGAAATTGGTCACATCGAGCCATGGAGCTTTGTACATCATCT
CTGTCATATACAGTGCAGCCCACCAGGAGACGCAACCCCCCACCACGTACCCTTCATCCC
ATCAGCACAAGCCATTCACGCGCTGGAACGCCAAGAGCCGACTCGCTCTCTTCTCCCTCA
CCAATGCCCCTGAGTCGAAATAATCTGCTGCCCCCTATTGGCACAGCTGAAGTGGAACAC
CTGAGAACTGTAGGGCCACAAAGGCAAACGAAAAGCCATGGCAATACCAATCGAGCTCGA
AGTGCAGTGGTAGATGAGCCTAACCATCAGCAGCCCCAGGAAAGGCTCCTTTTACCTGAC
TTTTTCTCCAGGCCCAACACAACT---
>LaCi|519-exonerate_protein2genome-gene-26.14-mRNA-1
GCCATTGATGAGCTCTTGTATGAGCAGAAGTTGAGCATACATACTAAGAGTCTACAAGAA
GAGTGCCAACAGTGGGCATGTAGTTTCCCTCACCTCAGGATTTTGGGTAAGCAGATAATC
ACTCCAAGTGAAGGTTATGAACTGTACCCTAGATCTCCTTCTGCTATTTCAGCTTCACAT
GAGGCAACCTTGTCTCAAGAAAGAGATTCTACNNNATTTGGTATTAGGGGAAAGAAGTTA
CATTTCTCAACTTCTTATGTTCATAAAGCATCTTCCATTGCCAAATCCCCTAGCTTGTGT
TCTATGGAAAAAGAAGAGGAAGACTATGTAATTCTCTCTGAAGGAGTAATAGAGGAATAC
TTAGCATTCGACCACACAGATATGGAAGAGGGGTTTCCTGGAAAGAAATCAGAAGCAGCT
ACAGAGAAACAGATATTAGGGTACCCTCCCATTGCTCCATTTTACTGCATGAAAGAGGAT
GTCCTTGCTTATGTGTTCGATGAAGTGTGGAGCAAGGTCCTGAGCTGTATGGAGCAGTTG
ACACGCAGTCACTGGGAGGGATTTGCTTCTGATGATGAGAGTAATATTGCAGTCACCAAA
TCGGCTCCAGAAAGCCCCTGTGTGCTGAGTGAACCACAACCTTTGGTCTTACCTCGAGTG
CCACAGTCTAAGGTGCTGTCTATCACCTCACATCCGATGAGTCTCTGTCAAGCAGCAGGT
GGTCATCAGCCAAATGTCAATGGTCTCTTGGTTCATGGGATGCCTCTACAGCCAAGAAAT
CTCTCCCTAATGGACAAACTCCTGGATCTCGATGACAAGCTACTTATGAGGCCTGGGTCC
AGTACCATCTTTTCAACCCGAAATTGGTCAAATCGAGCCCTAGAGCTTTGTACATCATCT
CTGTCATATACAGTGCAATCCGCCAGGAGACGCAATCCCCCACCACGTACCCTTCATCCC
ATCAGCACAAGCCGTTCACAAGCTGGAACTCCAAGAGCCAACTACCTCTCTTCTCCCTCA
CCAATGCCCCTGAGTCGAAATAATCTGCTGCCACCTATTGGCACAGCTGAAGAACAACAC
ATGAGCACTGTGGGGACACAAAGACAAACGAAAACCCATGGTGATTCTAATCGAGCTCGA
AGTGCAGTGGTGAATGAGCCTAAACATCAGCAGCCCCAGGAGAGGCTCCTTTTACCTGAC
TTTTTCTCCAGGCCCAATACAACTCAC
>MyLu|XM_023755113.1_cds_XP_023610881.1_1
GCCATTGATGAGCTCTTGTATGAACAGAAGTTGAGCATACATACTAAGAGTCTACAAGAA
GAGTGCCAACAGTGGACATGTAGTTTCCCTCACCTCAGGATTTTGGGTAAGCAGATAATC
ACTCCAAGTGAAGGTTATGAACTGTACCCTAGATCTCCTTCTGCTATTTCAGCTTCACAT
GAGGCAACACTGTCTCAAGAAAGAGATTCTACTATATTTGGTATTAGGGGAAAGAAGTTA
CATTTTTCAACTTCTTATCTTCATAAAGCATCTTCCATTGTCAAATCCCCTAGCTTGTGT
TCTATGGAAAAAGAAGAGGAAGACTGTGTAATCCTCTCTGAAGGCGTCATAGAGGAATAC
TTAGCATTCGACCACACAGATATGGAAGAGGGGTTTCATGGAAAGAAATCAGAAGCAGCT
ACAGAGAAACAGAAATTAGGGTACCCTCCCATTGCTCCATTTTACTGCATGAAAGAGGAT
GTCCTTGCTTATGTGTTCGATGAAGTGTGGAGCAAGGTCCTGAGCTGTATGGAGCAGTTG
ACACGCAGTCACTGGGAGGGATTTGCTTCTGATGATGAGAGTAATGTTGCAATCACCAAA
TCGGCTCCAGAAAGCCCCTGTGTGCTGAGTGAACCACAACCTTTGGTCTTACCTCGAGTG
CCACAGTCTAAGGTGCTGTCCATCACCTCAAATCCGATGAGTCTCTGTCAAGCAACAGGT
GGTCATCAGCCAAATGTCAACGGTCTCTTGGTTCATGGGATGCCTCTACAGCCAAGAAAT
CTCTCCCTGATGGACAAACTCCTAGATCTCGATGACAAGCTACTTATGAGGCCTGGGTCC
AGTACCATCTTTTCAACCCGAAATTGGTCAAATCGAGCCCTAGAGCTTTGTACATCATCT
CTGTCATATACAGTGCAGTCCGCCAGGAGACGCAATCCCCCACCACGCACCCTTCATCCC
ATCAGCACAAGCCGCTCACAAGCTGGAACTCCAAGAGCCAATTACCTCTCTTCTCCCTCA
CCAATGCCCCTGAGTCGAAATAATCTGCTGCCACCTATTGGCACAGCTGAAGAGGAACAC
ATGAGCACTGTGGGGACACAAAGGCAAACGAAAACCCATGGCGATTCTAATCGAGCTCGA
AGTGCGGTAGTGAATGAGCCTAAACGTCAGCAGCCCCAGGAGAGGCTCCTTTTACCTGAC
TTTTTCTCCAGGCCCAATACAACT---
>PhDi|XM_028513133.1_cds_XP_028368934.1_1
GCCATTGATGAGCTCCTGTATGAGCAGAAGCTGAGTGCACACACCAAGAGTCTACAGGAG
GAGTGCCAACAGTGGACATGCAGTTTTCCTCACCTCAGGATTTTGGGTAAGCAGATAATC
ACTCCAAGTGAAGGTTATGGACTGTATCCCAGATCCCCTTCTGCTATTTCAGTTTCACAT
GAGGCAACACTGTCTCAGGAAAGAGATTCTACTATATTTGGTATCAGGGGAAAGAAGTTA
CACTTTTCAAGTCCTTATGTTCATAAAGCATCTTCCATTGCCAAACCCCCTAGCCTGTGT
TCTATGGGAAAAGAAGAGGAAGACTGTGTAATCCTCTCTGAAGGGATAATAGAGGAATAT
CTAGCATTTGACCACACAGATACGGAAGAGGGGTTTCATGGAAAGAAAGCAGAAGCAGCT
ACAGAGAAACAGAAATTAGGGTATCCTCCCATTGCTCCATTTTACTGCATGACAGAGGAT
GTCCTTGCTCACGTGTTTGATGACGTGTGGAGCAAGGTCCTGAGCTGCATGGAGCAGTTG
ACACGTACTCACTGGGAGGGATTTGCTTCTGATGATGAGAGTAATGTTGCAATCACCAGA
TCGGCTTCAGAAAGCCCCTGTGTACTAAGTGAACCACAACCTTTGGTCTTACCTCGAGTG
CCACAGTCTAAAGTGCTGTCGATGACCTCAAATCTGATGAGTCTCTGTCAAGCAGCAAGT
GGTCATCAGCCAAATGTGAACGGTCTCCTGGTTCATGGGATGCCTCTACAGCCAAGAAAT
CTCTCCCTGATGGACAAAATCCTAGATCTCGATGACAAGCTACTTATGAGGCCTGGGTCC
AGTACCACCCTTTCGACCCGAAATTGGTCAAATCGAGCCCTAGAGCTTTGTACATCATCT
CTGTCATATACAGTGCAGTCCGCCAGGAGGCGCAACCCCCCACCACGAACCCTGCATCCC
ATCAGCACAAGCCATTCCCGAGCTGGAACACCAAGAGCTGACTCCCTCTCCTCTCCCTCA
CCAATGCCCCTGAGCAGAAATAATCTGCTGCCACCCATTGGCACAGCCGAAGTGGAACAC
CTGAGCACTGTGGGGCCACAAAGGCAAACGAAAACCCACGGTGATGCTAATCGTGCTCGA
AGTGCAGTGGTGGATGAGCCTAATCATCAGCAGCCCCAGGAGAGGCTCCTTTTACCTGAC
TTTTTCTCCAGGCCCAACACAACT---
>PtVa|XM_023527894.1_cds_XP_023383662.1_1
GCCATTGACGAGCTCTTGTATGAGCAGAGGTTGAGTGTACATACTAAGAGTCTACGAGAA
GAGTGCCAACAGTGGACATGTAGTTTTCCTCATCTCAGGATTCTGGGTAAGCAGATAATT
ACTCCAAGTGAAGGTTATGAACTGTATCCTAGATCCCCTTCTGCTATTTCAGCTTCACAT
GAGGCAACCCTGTCTCAAGAAAGAGATTCTACTGTATTTGGTATTAGAGGAAAGAAGTTA
CATTTTTCAACTTCTTATGTTCCTAAAGCATCTTCCATTGCCAAATCCCCTAGCTTGTGT
TCTATGGAAAAAGAGGAA---GACTGTGTAATCTCT---GAAGGAATAATAGAGGAATAT
CTGGCATTCGACCAAACAGATATGGAAGAGGAGTTTCATGGAAAGAAATCAGGAGCAACT
ACAGAGAAACAGAAATTAGGGTACCCTCCCATTGCTCCATTTTACTGCATGAAAGAGGAT
GTCCTTGCTTATGTGTTCGATGATGTGTGGAGCAAGGTCCTGAGCTGTATGGAGCATCTG
ACACGTAGTCACTGGGAAGGATTTGCTTCTGATGATGAGAGTAATATTGCAATCACCAGA
TCAGCTTCACAAAGCCCCTGTGTGCTGAGTGAACCACAACCTTTGGTCTTACCTCGAGTG
CCACAGTCTAAGGTGCTGTCCATCACCTCGAATCCGATGAGTCTCTGTCAAGCAGCAAGT
GGTCATCAGCCAAATGTGAATGGTCTCTTGGTTCATGGGATGCCTCTACAGCCAAGAAAT
CTCTCCCTAATGGACAAACTCCTAGATATTGATGACAAGCTACTTATGAGGCCCGGGTCC
AGTACCATCCTTTCAACCCGAAATTGGGCAAATCGAGCCCTGGACCTTTGTACATCATCT
CTGTCATATACAGTGCAGTCCACCAGGAGACGCAACCCCCCACCACGAACCCTTCATCCC
ATCAGTACAAGCCATTCACGCGCTGGAACACCAAGAGCCGACTCACTCTCTTCTCCTTCA
CCAATGCCCCTGAGTCGAAATAATCTGCTGCCACCTATTGGCACAGCTGAAATGGAACAC
TTGAGCACTGTGGGATCACAAAGGCAAATGAAAAGCCATGGCGATACCAATCGAGCTCGA
AGTGCAGTGGTGGATGACCTTAACCATCAGCAGCCCCAGGAGAAGCTCCTTTTACCTGAC
TTTTTCTCCAGGCCCAACACAACT---
>RhFe|XM_033130818.1_cds_XP_032986709.1_1
GCCATTGACGAGCTCTTGTATGAGCAGAAGTTGAGTGTACATACCAAGAGTCTACAAGAA
GAGTGCCAACAGTGGACATGTAGTTTTCCTCACCTCAGGATTCTGGGTAAGCAGATAATC
ACTCCAAGTGAAGGTTATGAACTGTATCCTAGATCACCTTCTGGTATTTCAGCTTCACCT
GAGGCAACACTGTCTCAAGAAAGAGAGTCTACCATATTTGGTATTAGGGGAAAGAAGTTA
CATTTCTCT---TCTTATGTTCATAAAGCATCTTCCATTGCCAAATCCCCTAGCTTGGGT
TCTATGGAA------GAGGAAGATTGTGTAATCTCT---GAAGGAATAATAGAGGAATAC
TTAGCATTCGACCACACAGATATAGAAGAGAGGTTTCCTGGAAAGAAATCAGAAGCAGCT
CCAGAGAAACAGAACTTAGGGTACCCTCCCATTGCTCCATTTTACTGCATGAAAGAGGAT
GTCCTTGCTTACGTGTTTGATGACGTGTGGAGCAGGGTCCTGAGCTGTATGGAGCAGTTG
ACACGTAGTCACTGGGAGGGATTTACTTCTGATGATGAGAGTAATGTTGAAATCACCAGA
TCAGCTTCAGGAAGCCCCTGTGTGCTGAGTGAACCACAACCTTTGATCTTACCTCGAGTG
CCACAGTCTAAGGTGCTGTCCGTCACCTCAAATCCGATGAGTTTCTGTCAAGCAGCAAGT
GGTCATCAGCCAAATGTGAATGGTCTCTTGGTTCATGGGATGCCTCTACAGCCAAGAAAT
CTCTCCCTAATGGACAAACTCCTAGATCTTGATGACAAGCTACTA---AGGCCAGGGTCC
AGTTCCATCCTTTCAACCCGAAATTGGTCACATCGAGCCTTGGAGCTTTGTACGTCATCT
CTGTCATATACAGTGCAGCCCACCAGGAGACGCAACCCCCCACCACGTACCCTCCATCCC
ATCAGCACAAGCCATTCACGCTCCGGAACGCCAAGAGCCGACTCGCTCTCTTCTCCCTCA
CCAATGTCCCTGAGTCGAAATAACCTGCTGCCACCTATTGGCACAGCTGAAGTGGAACAC
CTGAGCACTGTGAGGCCACAAAGACAAACGAAAAGCCATGGCAATACCAATCGAGCTCGA
AGTGCGGTGGTAGATGAGCCTAACCATCAGCAGCCCCCGGAGAGGCTCCTTTTACCTGAC
TTTTTCTCCAGGCCCAACACAACT---
>RoAe|XM_016156924.1_cds_XP_016012410.1_1
GCCATTGACGAGCTCTTGTATGAGCAGAGGTTGAGTGCACATACTAAGAGTCTACGAGAA
GAGTGCCAACAGTGGACATGTAGTTTTCCTCATCTCAGGATTCTGGGTAAGCAGATAATT
ACTCCAAGTGAAGGTTATGAACTGTATCCTAGATCCTCTTCTGCTATTTCAACTTCACAT
GAGGCAACCTTGTCTCAAGAAAGAGATTCTACTATATTTGGTATTAGAGGAAAGAAGTTA
CATTTTTCAACTTCTTATGTTCCTAAAGCATCTTCCATTGCCAAATCCCCTAGCTTGTGT
TCTATGGAAAAAGAAGAGGAAGACTGTGTAATCTTCTCTGAAGGAATAATAGAGGAATAT
CTGGCATTCGATCAAACAGATATGGAAGAGGGGTTTCCTGGAAAGAAATCAGAAGCAACT
ACGGAGAAACAGAAATTAGGGTACCCTCCCATTGCTCCCTTTTACTGCATGAAAGAGGAT
GTCCTTGCTTATGTATTTGATGACGTATGGAGCAAGGTCCTGAGCTGTATGGAGCATCTG
ACACGTAGTCACTGGGAAGGATTTGCTTCTGATGATGAGAGTAATATTGCAATCACCAGA
TCAGCTTCACAAAGCCCCTGCGTGTTGAGTGAACCACAACCTTTGGTCTTACCTCGAGTG
CCACAGTCTAAGGTGCTGTCCATCACCTCAAATCCGATGAGTCTCTGTCAAGCAGCAAGT
GGTCATCAGCCAAATGTGAATGGTCTCTTGGTTCATGGGATGCCTCTACAGCCAAGAAAT
CTCTCCCTAATGGACAAACTCCTAGATATTGATGACAAGCTACTTATGAGGCCCAGGTCC
AGTACCATCCTTTCAACCCGAAATTGGGCAAATCGAGCCCTGGACCTTTGTACATCATCT
CTGTCATATACACTGCAGTCCACCAGGAGACGCAACCCCCCACCACGAACTCTTCATCCC
ATCAGTACAAGCCATTCACGTGCTGGAACACCAAGAGCCGACTCTCTCTCTTCTCCTTCA
CCAATGCCCCTGAGTCGAAATAATCTGCTGCCACCTATTGGCACAGCTGAAGTGGAACAC
TTGAACACTGTGGGATCACAAAGGCAAATGAAAAGCCTTGGCGATACCAATCGAGCTCGA
AGTGCAGTGGTGGATGAACCTAACCATCAGCTGCCCCAGGAGAAGCTCCTTTTACCTGAC
TTTTTCTCCAGGCCCAACACAACT---
