# Supplementary material for: Positively selected genes in the hoary bat (Lasiurus cinereus) lineage: prominence of thymus expression, immune and metabolic function, and regions of ancient synteny
Source: PeerJ. 2022 Mar 17;10:e13130. doi: 10.7717/peerj.13130 (PMC8934532; doi:10.7717/peerj.13130)
Supplement: Supplemental Information 4 — Likely alignment errors have been manually deleted between conserved codons. Recovery of the original codon positions requires alignment to the original accessions in each orthogroup. [file peerj-10-13130-s004.zip › renamed.manual/OG0005895.manual.fas]

>EpFu|XM_028159775.1_cds_XP_028015576.1_1
AGGGATTTGCTGCAGACCCTGACCGAGGACGAGCTGCACACGCTGGAACGGAACCTCTGC
ATTTCCCACGACGTGGAGTTCCCCCTCCGCACGGACGTGCCGGTGCCCCCGGCCCTGGCG
CCCGCCTTCCCTGCGCCCCTCCCGCCCGAGGAGCTGCTCCCGGCCAAGGCCAAGGACCTG
GAGGCCGAACTGGCCTGCTCCATGCAGTACGACGACCAGGAGCTGGAGCAGCTGAGCCGC
ATGGTGCACCGGGCCGGGGACGCCATGTCCTCCCTGCTGTCCCCCCCCAGCGCCTGCCAG
TCCCCCGCACGCCGGCCGGGCAGCGAGGGCAGCCCCCGGGTGGAGGCCTCCCCGGGCCGC
GGG---CTGCGGCCGTCGGGCAGCGACGAGGAGGAGGGCAGGGTGTTCTTCATGGACGAC
GTGGAGGGGGCAGCGGAGGCCCCGGGCAGCCCCTCTGTGTGGCCGGGCGGCCCCCGCGCT
GACTCCCGGGGGAGAGAGCCGGGCAGGGAGGCCGGGGCCAGCGTGCCCGCCACCTCGAAG
GAAGAGGGAGACGTGAGCGATAACAACAAT---GTTCCGGACGGGGACAAGGCGTGGGCG
TCGGGCCCC---AACTCCTGCCGCTGCCTGGACGCCCCGCCGCCCCCGGACGGCTGGGAG
GCGACGGCG------GACGACGCGGAGACCGCCGAGATGATCGCCCACCGGACGGGGGGC
ATGAAGCTCTCGGCCACGGTCATCTTCAACCCCAAATCGCCTGCCTCCCTGGACTGCGCC
GTCTCTGCCCCGGAAGCGCCCGGAACCGGTGCCTCCCCATCGGAGACCGCGGCTGAGGGG
ACGGAGGGCGGCCCCGCCACCAGCTGCCTCCTCAACTCCTGCGTGTGCTGCGCGGGC---
TGCAGGGGCGGCGGGGAG------------GAGGCCGCCGAGAGCCTGCCGGACAAGTGC
CGCCCGGGC---GTCATCGGCACCTCCTGTGTCGGC------------TCCGGCGCGGCC
AAGGGCGGGGCTGAGCGGCCGGAGGAGGCCCAGCCTGCCCTGGAGGCACTGCCCGCGGGC
CCCCCGGCCCCCCTGCCCGCAGAAGACACCCCCGACCCGCAGGAGCCCGGAGCCCCTGCT
CCCAGCAAGTGCCTGGCA---CTCCCCTCAGGGCCC---
>LaCi|507-exonerate_protein2genome-gene-2.52-mRNA-1
AGGGATCTGCTGCAGACGCTGACGGAGGACGAGCTGCACACGCTGGAGCGGAACCTCTGC
ATCTCACACGACGTGGAGTTCCCGCTCCGGCCGGACGGGCCCGTGCCCCCGGCCCTGGCG
CCCGCCTTCCCCGCGCCCCTGCCGCCCGAGGAGCTGCTGCCGGCCAAGGCCAAGGACCCC
GAGGCCGACCTGGCCTGCTCCATGCAGTACGACGACCAGGAGCTGGAGCAGCTGAGCCGC
CTGGTGCACCGGGCCGGCGACGCCATGTCCTCCCTGCTGTCCCCGCCCAGCGCCTGCCAG
TCCCCTGCCCGCCGGCCAGGCAGCGAGGACAGCCCCCGGGCCGAGGCCTCTCCGGGACGC
CGGCCGACACGGCCTTCGGGCAGCGACCNN------GGCCGGGTGTTCTTCATGGACGAC
GTGGAGGGGGCGGCCGAGGCCCCGGGCAGCCCCTCGGTGTGGCCG---------------
---------------------------GCGGCCGGGGCCAGCGAGCCGGCCGCCTCGAAG
GACGAGGGGGACTTGATCAATAACAACAACAACGTTCCCGCCCGGGACCGGGCCTGGGCG
GCCGGCCCCCCCAACTCCTGCAGCTGCCTGGACGCCCAGCCCCACCTGGACGGCTGGGAG
GAGGCGGCGGCGGTGGACGATGCGGAGACAGCCGAGATGATCGCCCACCGGACGGGGGGC
ATGAAGCTCTCGGCCACTGTCATCTTCAACCCCAAATCGCCTGCCTCCCTGGACCGCCCC
GTCTCTGCCCCGGAAGCACCTGGGCCCGGCACCTCCTCG---------------------
---------------GCCCAGGGCTGCCTCCTGAACTCCTGCGTGTGCTGTGCCGGCGGC
TGCAGGGGCGGCCGGGAGGAGACGGCGGTGGAGGAGAGCGAGAGCCCCCTGGACAAGCGC
AGCCCCGGC---GNNNNNNNNNNNNNNNNNNNNNNNNNNNNNNNNAGCTCCAGCCTGGCC
AAGGGCGGGCCCGAGCGGCCCGAGGAGGCCCGGCCGGCCCTGGAGGCCCTGCCCGCGGGC
CCCCCGGCGCCCTTGCCCGCAGAAGACACCCCCGGCCAGCAGGAGCCCGGAGCCCTTGCT
CCCAGCCCGTACCCGGCACCCGCCGCCTCGGGGCCCACC
>HiAr|XM_019657947.1_cds_XP_019513492.1_1
AGGGACTTGCTGCAGACCCTGAGCGAGGAGGAGCTCCACACGCTGGAACGGAACCTCTGC
ATTTCCCAAGACGTGGAGTTCCCCATCCGAGCAGATGTGCAGGGGCCCCCTGCCCTGGCC
CCCACCTTCCCCACACCCCTCCCTCCCGATGAGCTGCTCTCTGCCAAGGCCACAAACCCG
GAGGCCGAGCTGGCCTGCTCCATGCAGTACGACGACCAGGAGCTGGAGCAGCTCAGCCGC
ATGGTGCACAGGGCTGGGGACGAGATGTCATCCCTGCTGTCCCCGCCCAGCGCCTGCCAG
TCCCCGGCGCGCAGGCTGGGCAGCGAGGGCAGCCCCCGGGTGGAGGCATCCCCGGGCAGC
GGGCGGCTGCGGCCCGGC---AGTGACGAGGAGGACGGAACAGTATTCTTCATGGATGAC
GTGGAGGGGGCAGCGGAGGCCACGGGCAGCCCATCTGGGTGGACGGGCACTGCCAGCACC
GACCCCCAGGACACAGGGCAGGGCGGGGAGGCGGGGGTC---------CGCGTGTCAGGG
GAGAAGGAGGACCTGAGTAATAACAACAAC------ACCCAGGACGACAAGATGCGGCCG
GCCGGCCCC---AACTCCTGCAGCTGCCTGGACGCCCAGCCGCACCTGGACGGCTGGGAG
GTGAGTGTG------GACGATGCTGGGACGGCCGAGATGATTGCCCACCGGACAGGGGGC
ATGAAGCTCTCAGCCACGGTCATCTTCAATCCCAAATCGCCCACCTCCCTGGCCTCTGCC
GTCACCGCCCTGGAAGCCCCCGGAAACAGCATTCCCCCGCTGGAGCCCGTGGCCGAGGGG
ATGGACGGTGACTCCGCCACCAACTGCCTCATTAACTCCTGCGTGTGCTGTGGGAGT---
TGTGGGGGCAGCAGGGAG------------GACACAGGTGAGAGCCTGCGGGACAAATGC
AGCCCTGGAGGCATTGTCGGAGCCTCTTATGTTGGC------TCAGCCAAGGCCAGCGCC
AAGGGCGAGGCGGAGAGCCTGGAGGAGGCCCAGCCTGCCCTGGAGGCACTGCCCGTGGGC
ACCCTGGCCTCCCTACCCTCAGAAGATGCCCCCGACAGGCAGGAACCCAAAGTCCCTACT
TCCAGCAAGTGCCTGGCACACACCTCAGGGCCC------
>MyLu|XM_014451253.2_cds_XP_014306739.2_1
AGGGATTTGCTGCAGACGCTGACGGATGACGAGCTGCACACGCTGGAGCGGAACCTCTGC
ATTTCCCACGACGTGGAGTTCCCCCTCCGCGCAGACGTGCCGGTGCCCCCGGCCCTGGCG
CCCGCCTTCCCGGCGCCCCTCCCGCCCGAGGAGCTGCTCCCCGCCAAGGGCAAGGACCTG
GAGGCCGAGCTGGCCTGCTCCATGCAGTACGACGACCAGGAGCTGGAGCAGCTGAGCCGC
ATGGTGCACCGGGCCGGGGACGCCATGTCCTCCCTGCTGTCCCCGCCCAGCGCCTGCCAG
TCCCCCGCACGCAGGCCGGGCAGCGAGGGCAGCCCCCGGGTGGAGGCCTCCCCGGGCCGC
AGG---CTGCGGCCCTCGGGCAGCGACGAGGAGGAGGGCAGGGTGTTCTTCATGGACGAT
GTGGAGGGGGCAGCCGAGGCCCCGGGCAGCCCCTCCGTGTGGCCGGGTGGCCCCCGCGCT
GACTCCCAGGAGAGAGAGCAGGGCCGGGAGGCAGGGGGCAGCGTGCCCGCCACCTCGAAG
GACGAGGACGACTTGAGCAACAACAACAAC---ATCCCCGACCAGGACAAGGCCTGGGCG
TCGGGCCCC---AACTCCTGCAGCTGCCTGGACGCCCAGCCGCACCTGGACGGCTGGGAG
GCGACGGCG------GACGATGCGGAGACCGCGGAGATGATCGCCCACCGGACGGGGGGC
ATGAAGCTCTCGGCCACGGTCATCTTCAACCCCAAATCGCCGGCCGCCCTGGACGGCGCC
GTCTCTGCCCCGGAAGCGGCCGGAACCGGAGCCTCCCCGTCGGAGACCGTGGCCGAGGGG
ACAGAGGGC---CCCGCCACCAGCTGCCTCCTGAACTCCTGCGTGTGCTGCGGGGGC---
TGCCGGGGCGGCAGGGAG------------GAGGCGGCCGAGAGCCTGCTGGACAAGTGC
AGCCCGGGC---GTCATCGGCACCTCCTATGTCGGC------------TCCGGCTTGGCC
AAGGGCGGGGCCAAGAGGCCGGAGGAGGCCCAGCCTGCCCTGGAGGCACTGCCCGCGGGG
CCCCCGGGCCCCCTGCCCCCAGAAGACACCCCCGACCGGCAGGAGCCCAGAGCCCCTGCT
CCCAGCAAGTGCCTGGCA---CTCACCTCAGGGCCC---
>PhDi|XM_028503847.1_cds_XP_028359648.1_1
AGGGACCTGCTGCAGACCCTGACCGAGGACGAGCTGCACGTGCTGGAGAGGAACCTCTGC
ATCTCGCAGGACGTGGAGTTCCCCATCCGGGCCGATGGGCCGGTGCCGCCCGCCCTGGCG
CCTGCCTTCCCCGCGCCCCTGCCCCCCGAGGAGCTGCTGTCCGCCAAGACCAAGACCCCG
GAGGCGGAGCTGGCCTGCTCCATGCAGTACGACGACCAGGAGCTGGAGCAGCTCAACCGC
ATGGTGTGCCGGGCTGGGGACGCGATGTCGTCCCTGCTGTCCCCGCCCAGCGCCTGCCAG
TCGCCTGCACGCAGGCCAGGGGCCGAGGACAGCCCCCGGGGCGAGGCCTCCCCAGGCGGC
CGGCTGCTGCAGCCGGGC---GGCGAGGAGGAGGAGGGAAGGGTGTTCTTCATGGACGAC
GTGGACGGGTCGACAGAGGCCCCGGGCAGCCCGGCCGGGTGGACAGGCGGCCCCCGTGCT
GAGCCCCGGGAGAGGGGGCGGGGCGGGCAGGCGGGG------------GCCACAGAGGAG
GAGGAAGACGTGGCCAACAACAACAACAAC------GTTGAGGACGCCAAGGCCTGGGCC
GCGGGCCCC---GGCTCCTGCAGCTGCCTGGACGCCCCGCGGCCCCTGGACGGCTGGGAG
GTGGTCACG------GACGACGTGGAGATGGCCGAGATGGTCGCCCACCGGACGGGGGGC
ATGAAGCTCTCGGCCACGGTCATCTTCAACCCCAAGTCGCCCACCGCGCTGGACTGCTCC
AGCTCCGCCCCGGAAGGCTCGGGAGACGGCGTCTCCCCGTCGGAGCCCGCGGCCGGGGGC
GCGGAGGATGGCTCCGCCGCCAACTGTCTCCTGAACTCCTGCGTGTGCTGCGGGGGC---
TGTGGGGGCGGCCGGGAG------------GACACGGCCGAGAGCCTGCAGGACAAGCGC
AGCCCCGGGGGCGTCATCAGCGCCTCCTATGTGGGC------GTGGCCAAGGCCAGTGCC
AAGGGTGCAGCCGAGAGACTGGAGGAGGCCCAGCCTGCCCTGGAGACGCTGCCCGAGGGC
ACCCCAGCCCCCCCGCCCTCGGAAGACACGCCCGACAGCCAGGAGCCCAAAGCCCCTGCT
TCCAACAAGTGCCTGGCACTCCCCTCAGGGCCC------
>PtVa|XM_023520231.1_cds_XP_023375999.1_1
AGGGATTTGTTGCAGACTTTGACGGACGAGGAGCTGCACACGCTGGAACGTAGCCTCTGC
GTCTCCCAGGACGCGGAGTTCCCCATCCGGGCCGATGCGCAGGTGCCCCCCGCCCTGGCG
CCCGCCTTCCCCCCGCCCCTGCCCCCCGAGGAGCTGCTGTCGGCCAAGGCCAAACTCCCG
GAGGCGGAGCTGGCCTGCTCCATGCAGTACGACGACCAGGAGCTGGAGCAGCTCAACCGC
ATGGTCCACAGGGCGGGGGCCGAAATGTCGTCCCTGCTGTCACCACCCAGCGCCTGCCAG
TCCCCCGCCCGCGGGCCCGGCCCTGAGGGCAGCCCTGGAGGCCAGGCGGCCCCGGGCGGC
GGGCAGCCACAGCCCAGC---AGCGACGAGGAGGAGGGCAGGGTGTTCTTCATGGACGAC
GTGGAGGCAGCGGCCGAGGCCCCGGGCAGCCCGTCCGGGTGGACGGCCAGTGCCAGTGAC
GACCCCCGGGGCAGAGCACGGGGCGGGGAGGAC---------------------------
------GGGGACCTGATCAATAACAATAAC------ATCCAGGACGGCAAAATGCCGCCG
GCCGGCCCC---AACTCTTGCAGCTGCCTGGAC------------------GGCTGGGAG
GGGACCGTG------GACGCCGCCGAGATGGCTGAGGCGATCGCACAGCGGACAGGGGGC
ATGAAGCTCTCGGCCACGGTCATCTTCAACCCCAAGCCGCCCACTTCCCTGGACGCCGCC
GCCCCG------GAAGCCCCCGGAAGCTGCGGTCCTCCGTCGGAGCCCACGGCCGAGGGC
CCGGAGCGGGGCCCCGCCACCAACTGCCTCCTTAACTCCTGCGTGTGCTGCGGGGGC---
TGTGGGGGCGGCAGGGAG------------GACGCGGCCGAGAGTCTGCCCGACAAATGC
CGCCCCGGGGGCGTCGTCCGCGCCTGTCACGTGGGC------CCTGCCAAGGCCAGCACC
AAGGGCGGGCCCGTGAGGCCGGAGGAGGCCCGGCCGGCCCTGGAG---CTGCCCGGGGGC
GCCCCGGCCCCCCCGCCCTCAGAAGGCGGCCCCGACGGGCAGGAGCCCAACGCCCCCACT
TCCAGCAAGTGCCTCGAC---ACCTCAGGGCCT------
>RhFe|XM_033106675.1_cds_XP_032962566.1_1
AGGGACTTGCTGCAGACCCTGAGTGAGGACGAGCTCCACACGCTGGAACGGAGCCTCTGC
ATTTCCCAGGACGTGGAGTTCCCCATCCGGGCAGATGCGCAGGCCCCCCCCGCCCTGGCA
CCCACCTTCCCCACACCCCTTCCCCCCGAGGAGCTGCTCTCTGCCAAGGCCCCAAACCCG
GAGGCTGAGCTGGCCTGCTCCATGCAGTACGATGACCAAGAGCTGGAGCAGCTCAGCCGC
ATGGTCCACAGGGCTGGGGACGAGATGTCATCCCTGCTGTCCCCGCCCAGCGCCTGCCAG
TCCCCGGCACGCAGGCCGGGCAGCGAGGGCAGCCCCCAGGTGGAGGCGTCCCCAGGCAGC
GGGCGGTTGCGGCCCGGC---AGTGATGAGGAGGACGGAACAGTGTTCTTCATGGATGAC
GTGGAGGGGGCAGCAGAGGCCATGGGTAGCCCGTCTGCGTGGACGGACAGCACCAGCACC
GACCCCCAGGACACACGGCAGGGCGGGGAGGCGGGGGTC---------AGCGTGCTAGGG
GAGGCGGAAGACTTGAGCAATAACAACAAC------ACCCAGGGTGACAAAATACGGGCA
GCCGGGCCC---AACTCCTGCAGCTGCCTGGACGCCCCGCCGTCCCTGGACGGCTGGGAG
GTGAGTGTG------GATGATGCCGGGACGGCCGAGATGATCGCCCACCGGACAGGGGGC
ATGAAGCTCTCGGCCACGGTTATCTTCAATCCCAAATCACCCAACTCGCTGACCTCTGCC
GTCACCGCCCTGGAAGCCCCCGGAAACAGCATCCCCCCACTGGAGCCCGTGGCCGAGGGG
ACAGACGGTGACTCCGCCACCAACTGCCTCCTTAACTCCTGCGTGTGTTGTGGGGGC---
TGTGGGGGCAGCAGGGAG------------GACACAGCCGAGAGCCTGCGGGACAAGTGC
AGCCCTGGAGGTGTTGTCGGCACCTCTTACGTAGGC------TCGGCCAAGGCCAGTGCC
AAGGGTGGGGCCGAGAGCCTGGAGGAGGCCCGGCCTGCCCTGGAGGCACTGCCCATGGGC
GCCCCGGCCTCGCTGCCCTCAGAGGACACCCCCGATAGGCAGGAGCCCAAAGCACCTACT
TCCAGCAAGTGCCTGGTACATACCTCAGGGCCC------
>RoAe|XM_016159192.1_cds_XP_016014678.1_1
AGGGATCTGCTGCAGACCCTGACGGAGGAGGAGCTGCACGCGCTGGAACGAAGCCTCTGC
GTGTCCCAGGACATGGAGTTCCCCATCCGGGCCGAGGCGCAGCTGCCCCCCGCCCTGGCG
CCCGCCTTCGCCCCGCCCTTGCCCCCCGAGGAGCTGCTGCCCGCCAAGGCCGAGGTCCCC
GGGGCGGAGCTGGCCTGCTCCCTGCAGTACGACCAGCAGGAGCTGGAGCAGCTCAGCCGC
ATGGTGCACAGGGCCGGGGCCGAGATGTCGTCCCTGCTGTCGCCGCCCAGCGCCGGCCAG
TCGCCCGCACGCGGGCCCCACGCCGAGGGCAGCCCCAGCGGCCGGGCGTCCCCGGGCGGC
GGGCGGCCACAGCCCGGC---AGCGACGAGGAGGAGGGCAGGGTGTTCTTCATGGACGAC
GTGGAGGCGGCGGCCGAGGCCCCAGGCGGC------------------------------
GACCCGAGC---------------------------------------------------
---------------CACAACAACAACAAC------GTGCAGGACGGCCAGATGCCGCCC
GCCGGCCCC---GGCTCCTGCAGCTGCCTGGAC------------------GGCTGGGAG
GGGGCCGTG------GAGGCCGCCGAGGTGGCCGAGGTGATCGCGCAGCGGACGGGGGGC
ATGAAGCTGTCGGCCACCGTCATCTTCAACCCCAAGCCGCCCACCGCGCCGGACCCCGCC
GCCCCG------GAAGCCCCCGCAAGCGGCGTTTCTCCGTCGGAGCCCGCAGCCGAGGGG
CCGGAGGGGGGCCCCGCCGCCAATGGCCTGCTTAACTCCTGTGTGTGCTGCGGGGGC---
TGCGGGGGCGGCCGGGAG------------GACACGGCCGAGAGTCTGCCCGGCAGAGGC
CACCCCGGGGGCATCATCCGCGCCTGTCACATGGGC------GCCGCCAAGGCCAGCGCC
CAGGGCGGGCCCGCGAGGCTGGAGGAGGCCCGGCCGGCCCTGCAG---CTGCCCGCGGGC
ACCCCGGCCCCCCCGCGCTCGGAAGGCGGCCCCGCCGCGCAGGAGCCTGAAGACCCCACC
TCCAGCAAGTGCCTCAAC---ACCTCAGGGCCC------
