# Supplementary material for: Positively selected genes in the hoary bat (Lasiurus cinereus) lineage: prominence of thymus expression, immune and metabolic function, and regions of ancient synteny
Source: PeerJ. 2022 Mar 17;10:e13130. doi: 10.7717/peerj.13130 (PMC8934532; doi:10.7717/peerj.13130)
Supplement: Supplemental Information 4 — Likely alignment errors have been manually deleted between conserved codons. Recovery of the original codon positions requires alignment to the original accessions in each orthogroup. [file peerj-10-13130-s004.zip › renamed.manual/OG0005952.manual.fas]

>EpFu|XM_028143401.1_cds_XP_027999202.1_1
ACTTACCCCAATCACACGACTTGTGAGAAGACAATCACAGTACCGAAGGGGAAGAAGTTG
ATTCTGAGGTTAGGAGATTTGGATATTGAGTCCCAGACCTGTGCTTCTGACTACCTCCTC
TTCACCAACAATTCCTATGAGTATGGACCATATTGTGGAAGTATGAATGCTCCCAAAGAA
CTCTTGCTGAACACAAATGAAATAACTGTTCGCTTTGCGAGTGGATCCCACACTTCTGGG
CGGGGCTTTTTGCTGACCTATGCCAGCAGCGACCATCCAGATTTGATAACGTGTTTGGAC
CGAGCTAACCATTTTTTGGAGACAGAATACAGCAAATTCTGCCCAGCTGGTTGTAGAGAC
ATAGCAGGAGACATTTTTGGGAACATGGTGGATGGATATAGAGATAACTCTCTATTGTGC
AAGGCGGCCATCCATGCAGGGATAATTGCAGATGAACTGGGCGGTCAGATCAGCGTGTTC
CAGCACAAAGGGTTAAGTCGATACCAAGGAATCCTGGCCAATGGTGTGCTCTCAAGGGAT
GGTTCCCTGTCAGACAAGCGATTTCTGTTTGCCTCCAACGGTTGCAGCACATCCTTAAGT
TTGGAAGCAGATGGGCAAATCAGA------GATTCTTGGCAGTGGGTCGACGAGTTTAGA
GAACAAGTTCATTGGTCTTCTGGCCACGCCCGACGTCAGGACCAAGGCCCTTCATGGTCT
TTGGGGGACAGCAGCAAGAACCACAGA---CAAGAGTGGCTGGAAATAGATTTGGGAAAG
GAGAAGAAAATAACAGGGATTAGGACCACAGAATCCACACATCCAAATTTCAACTTTTAC
GTTAAGAGTTTTATGATGAACTTCAAAAACAACAACTCCAAGTGGAGGACCTACAAAGGA
ATTGTGAATAATGAAAAAAAGGTGTTTCGGGGCAACTTTAATTTTCGGGATCCAGTGATG
AACAGTTTCATCCCTCCCATCGTGGCCAGATACCTGCGGGTCATCCCCCAGACGTGGCAC
CAGAGGATCGCCTTGAAGGTGGAGCTCATCGGTTGCCCGATTACACAAGGTAGGAGTCTC
GGTAACGATTCATGGGTGTGGCGCAAAACCAGTTCAGAT---------TCCACGGAAAGA
GAAGATGAGACAATCACAAAACTCATCCCCTCTGGAGAAATGTCCACAGGAGCAAACGTC
GCAATAGTGGCTGACTGTTGGAAGCAGATTAAATATCCCTTTGCCAGACATCAGTCGGCT
GAGTTTACCATCAGCTATGATAATGAAAAGGAGGCGACACAAAAGCTAGATCTCATCACA
AGGGATATGGCGGATTACCAGCTGCCTCTCATGATCGGCACCGGCACCGTCACGAGGAAG
GGCTCCACCTTCCGGCCCATGGACACCGAGGCG---CAGGAGGCCGGGGCCGGCAGCTCC
TCCGCAGCCCCCGCAGCA---
>HiAr|XM_019668273.1_cds_XP_019523818.1_1
ACTTATCCCAACCACACTGTTTGTGAAAAGACAATCACAGTACCGAAGGGGAAGAGATTG
ATTCTGAGGTTAGGAGATTTGGATATTGAGTCCCAGACCTGTGCTTCTGACTATCTTCTC
TTCACCAGCAATTCTGATCAGTATGGACCGTATTGTGGAACTATGAATGTTCCCAAAGAA
CTCTTGCTGAACACAAGTGAAGTAACGGTTCGCTTTGAAAGTGGATCCCACATTTCTGGA
CGGGGTTTTTTGCTGACCTATGCCAGCAGCGACCATCCAGATTTAATAACGTGCTTGGAA
CGAGCTAACCATTATTTGATGACAGAATACAGCAAATTCTGCCCAGCTGGTTGTAAAGAC
ATAGCAGGAGACGTTTCTGGGAATGTGGTGGATGGATATAGAGATACCTCTTTATTGTGC
AAAGCCGCCATCCATGCAGGAATAATTGCAGATGAATTGGGTGGTCAGATCAGCGTGCTT
CAGCGCAAAGGGATAAGTCGATATGAAGGAGGCCTGGCCAATGGTGTACTCTCAAGGGAA
ATAGACTCTTCAGGTAAAAGTTACCTGTTTCTACAG------------------------
------------------------------------------------------------
------------------------------------------------------------
------------------------------------------------------------
------------------------------------------------------------
------------------------------------------------------------
---------------------GTGTTTCAGGGCAACTTTAATTTTCGGGATCCAGTAAGG
AACAATTTCATCCCTCCCATTGTGGCCAGATATGTGCGGGTTGTCCCCAAGAAGTGGCAC
CAAAGGATAGCCTTAAAAGTGGAGCTCATCGGTTGCCAGGTTACACAAGGT---------
---AATGATTCATTGGTGTGGCGCAAAACAAGTCCAAATTCGGTTGGTTCAACTAAAAGA
GAAGATGAGGCAATCACAAAAGTCATCCCCTCTGAAGAAATGCCCGCTGAGTCATCCTGC
CACCTGTTGGCAGACTGTTGGAAGCAGATTAAATATCCCTTTGCCAGACATCAGTCTGCT
GAGTTTACCATCAGCTATGATAATGAAAAGGAGATGACACAAAAGTTAGATCTCATCACA
AGTGACATGGTGGATTACCAGCAGCCTCTCATGATTGGCACTGGGACAGTCACGAGGAAG
GGCTCCACCTTCCGGCCAATGGACACTGAGGCA---GACCAGGCAGGGGCGGGCAGCTTC
TCCCCAGCTGCA---------
>LaCi|117-exonerate_protein2genome-gene-3.0-mRNA-1
ACTTACCCCAATCACACGACTTGCGAGAGGACAATCACCGTCCCGCAGGGGAAGAAGTTG
ATCCTGAGGTTAGGAGATTTGGATATTGAGTCGCAGACCTGTGCTTCTGACTACCTCCTC
TTCACCAACAGTTCCTATGAGTACGGACCATATTGTGGAAGTATGAATGTTCCCAAAGAA
CTCCTGCTAAACACAAATGAAATAACTGTTCGCTTTGCCAGTGGATCCCACACTTCTGGG
CGGGGCTTCTTGCTGACCTATGCCAGCAGCGACCATCCAGATTTGATAACGTGTTTGGAC
CGAGCTAACCATTTTTTGGAGAAAGAATACAGCAAATTCTGCCCAGCTGGTTGTAGAGAC
ATAGCAGGAGACATTTTTGGGAACATGGTGGATGGATATAGAGATAACTCCTTATTGTGC
AAGGCGGCCATCCATGCGGGGATAATTGCAGATGAACTGGGCGGTCAGATCAGCGTGTTC
CAGCACAAAGGGTTAAGTCGATACCAAGGAATCCTGGCCAATGGTGTGCTCTCAAGGGAT
GGTTCCCTGTCGGACAAGCGATTTCTGTTTGCCTCCAACGGTTGCAGCACAGCCTTAAGC
TTGGAGGCAGATGGGCAAGTCAGA------GATTCTTGGCAGTGGGTCGACGAGTTTAGA
GAGCAAGTGCATTGGTCTTCTGGCCACGCCCGGCGTCAGGACCAAGGGCCATCCTGGTCT
TTGGGGGACCGCAGCAAGAACCACAGT---CCCGAGTGGCTGGAGATAGATCTGGGAGCG
GAGAAGAAAATAACAGGGATTAGGACCACCGAATCTACACATCCAAATTTCAACTTTTAT
GTGAAGAGTTTTATGACGAACTTCAAAAACAACAACTCCAAGTGGAGGACCTACAAAGGA
ATTGTGACTAATGAAAAAAAGGTGTTTCGGGGCAACTTTAATTTTCGGGATCCAGTGATG
AACCATTTCATCCCTCCCATCGTGGCCAGATACCTGCGGGTCATCCCCCAGACGTGGCAC
CAGAGGATCGCCTTGAAGGTGGAGCTCATTGGTTGCCCGATTACACAAGGT---------
---AACGATTCCTTGGTGTGGCGCAAAACCACTTCAGAT---------TCCACGGAAAGA
GAAGATGAGACGATCACAAAACTCATCCCCTCCGGAGACCTGTCCACAGGAGCAAACGTC
GCAATAGTGGCTGACTGCTGGAAGCAGATTAAATATCCCTTTGCCAGACATCAGTCGGCC
GAGTTTACCATCAGCTATGACAATGAAAAGGAGGCGACACAGAAGTTAGATCTCATCACA
AGGGAGATGGCGGATTACCAGCTGCCCCTCATGATCGGCACGGGCACCGTCACCAGGAAG
GGCTCCACCTTCCGGCCCATGGACACCGAGGCG---CCGGAGGCCGGGGCCGGCCGCGTC
TCCGCAGCCCCGGCCGCCCCC
>MyLu|XM_023754201.1_cds_XP_023609969.1_1
ACTTACCCCAATCACACAATGTGTGAGAAGACAATCACAGTACCGAAGGGGAAGAGGTTG
ATTCTGAGGTTAGGAGATTTGGATATTGAGTCCCAGACCTGTGCTTCTGACTACCTGCTC
TTCACCAGCAATTCCAATCAGTATGGACCCTATTGTGGAAGTATGAATTTTCCCAAAGAA
ATCTTGCTGAACACAAATGAAATAACTGTTCGCTTTGCAAGTGGATCCCACACTTCTGGG
CGGGGCTTTTTGCTGACCTATGCCAGCAGCGACCATCCAGATTTGATAACGTGTTTGGAC
CGAGCTAACCATTTTTTGGAGACAGAATACAGCAAATTCTGCCCAGCTGGTTGTAGAGAC
ATAGCAGGAGACATTTTTGGGAACATGGTGGATGGATATAGAGATAACTCTTTATTGTGC
AAGGCGGCCATCCATGCAGGGATAATTGCAGATGAACTGGGCGGTCAGATCAGCGTGTTC
AAGCACAAAGGGTTAAGTCGATACCAAGGAATCCTGGCCAATGGTGTGCTCTCAAGGGAT
GGTTCCCTGTCAGACAAGCGATTTCTGTTTGCCTCCAATGGTTGCAGCACATCCTTAAGT
TTGGAAACAGATGGGCAAATCAGA------GATTCTTGGCAGTGGGTCGATGAGTCTAGA
GAGCAAGTTCATTGGTCTTCTGGCCAAGCCCGACGTCAGGACCAAGGCCCATCATGGTCT
TTGGGGGACAGCAGCAAGAACCACAAG---CAAGAGTGGCTGGAAATAGATTTGGGAGAG
GAGAAGAGAATAACAGGAATTAGGACCACAGAATCCACACATCCAAATTTCAACTTTTAT
ATTAAGAGTTTTATGATGAACTTCAAAACCAACAACTCCAAGTGGCGGACCTACAAAGGA
ACTGTGAATAATGAAAAAAAGGTGTTTCGGGGCAACTTGAATTTTCGGGATCCAGTGATG
AATAATTTCATCCCTCCCATCGTGGCCAGATACCTGCGGGTCATCCCCCAGACGTGGAAC
CAGAAGATTGCCTTGAAGGTGGAGCTCATTGGTTGCCCGATTACACAAGGT---------
AACAATGATTCATTGGTGTGGCGCAAAACCAGTTCCAAT---------TCAACGGAAAGA
GAAGACGAAACAATCACAAAACTCATCCCCTCTGGAGAAATGTCCACAGGAGCAAAGGTC
GCAATGGTGGCTGACTGTTGGAAGCAGATTAAACATCCCTTTGCCAGACATCAGTCGGCT
GAGTTTACCATCAGCTATGATAATGAGAAGGAGGTGACACAAAAGTTAGATCTCATCACA
AGGGATATGGCGGATTACCAGCTGCCTGTCATGATCGGCACTGGGACGGTCACGAGGAAG
GGCTCCACCTTCCGGCCCATGGACACCGAGGCC---CAGGAGGCCGGGGCCGGCAACTTC
TCTGCAGCCCCCGCCGCC---
>PhDi|XM_028510835.1_cds_XP_028366636.1_1
ACTTACCCCAATCATACTACCTGTGAAAAGACCATCACAGTACCTAAAGGGAAGAGATTG
ATTCTGAAGTTAGGAGATTTGGATATCGAGTCCCAGACTTGTGCTTCTGACTACCTCCTC
TTCACCAGCAATTCCAATCAGTATGGACCATATTGTGGAAGTATGAATGTTCCCAAAGTA
CTCTTGCTGAACTCAAGTGAAGTAACTGTTCGCTTTGTGAGTGGATCCCACACTTCTGGG
CGGGGCTTTTTGCTGACCTATGCCAGCAGTGACCATCCAGATTTACTCACATGTTTGGAA
AGAGCTAACCATTACTCGAAGACAGAATACGGCAAATTCTGCCCAGCTGGTTGTAGAGAC
ATAGCAGGAGACATTTTTGGGGACGCGGTGGATGGATATAGAGATAACTCTTTATTGTGC
AAAGCAGCCGTCCACGCCGGAATAATTGCAGATGAACTGGGAGGTCAGATCAGCGTGCTT
CAGCGCAAAGGGATAAGTCGCTACAAAGGGATCCTGGCCAATGGCGTGCTCTCCAAGGAT
GGCTCCCTGTCAGACAGGCGGTTTCTGTTTACCTCCAACGGTTGCAGCAGACCCTTAAGT
TTGGAAACTCACGGG------------------------CAGTGGATCGATGGGTTTGGA
GAACAAGTTCATTGGTCTCCTGGCCAAACCCAACTGCAAGACCAAGGG------------
TCAGGGAACAGCAGCAAGAACCACAAACAGCGAGAGTGGCTGGAGATAGATTTGGGGGAG
GAAAAGAAAGTAACAGGAATTAGGACCACCGAATCCACACAGCCAAATTTCAACTTTTAT
GTTAAGAGTTTTGTGATGAACTTCAAAAACAACAACTCCAAGTGGAGGACCTACAGAGGA
CTCGTCAATAACGAAAAAAAGGTGTTTCGGGGCAGCTTCAATTTTCATGATCCAGTGACA
AACAATTTCATCCCTCCCATCGTGGCCAGATACGTGCGGGTTGTCCCCCAGACGTGGCAC
CAGAGGATAGCCTTGAAAGTGGAGCTCATTGGTTGCCAGATTACACAAAGT---------
---AATGACTCACTGGTGTGGCGCCAATCCAACTCAAATTCTGTTGGTTCGACTATAAGA
GAAGATGAGACGATCACAAAACTCATCCCCTTTGAAGAAATGCCCACAGGAGTGAACGTC
GCGATGGTTGCAGACTGTTGGAAGCAGATTAAATATCCCTTCGCCAGACATCAGTCAGCT
GAATTTACGATCAGCTATGATAATGAAAAGGAGATGACACAAAAGTTAGACCTCATCACA
GGTGACATGGCCGATTACCAC---------ATGATTGGCACTGGGACGGTCACCAGGAAG
GGCTCCACCTTCCGGCCCATGGACACCAGGGCC---CACAAGGCTGGGGCGGGCAACTTC
TCCCCGGCTGCA---------
>PtVa|XM_011364761.2_cds_XP_011363063.1_1
ACTTACCCCAATCACACTGTATGCGAAAAGACGATCACAGTGCCGAAAGGGAAGAGGTTG
ATTCTGAGGTTAGGAGATTTGGATATTGAGTCCCAGACCTGTGCTACTGACTATCTTCTC
TTCACCAGCAATTCTGATCAGTATGGACCATATTGTGGAAATATGGATGTTCCCAAAGAA
CTCCTGCTGGACACAAGTGAAGTAACTATTCGCTTTGAGAGTGGATCCCACATTTCTGGG
CGGGGTTTTTTGCTGAACTATGCCAGCAGCGACCATCCAGATTTAATAACGTGCTTGGAA
CGAGCTAACCATTATTTGAAGACAGAATACAGCAATTTCTGCCCAGCTGGTTGTAAAGAC
ATTGCAGGAGACATTTCTGGGAATGTGGTGGATGGATATAGAGATACCTCTTTATTGTGC
AAAGCCGCCATCCATGCAGGAATAATCGCTGATGAATTGGGTGGTCAGATCAGCGTGCTT
CAGCGCAAAGGGATAAGTCGATATGAAGGAACCATGGCCAATGGTGTGCTCTCAAGGGAT
GGTTCCCTGTCAGACAAGCGATTTCTGTTTACTTCCAATGGTTGCAGCAGATCCTTGAGT
TTGGAATCTGACAAGCAAATCACAGCTTCTTCTTCTTGGCAGTGGGTCAGTGATATTGGA
GAACAAGTTCTTTGGTCTCCTAGCCAAGCCCGACTTCAGGAACAAGGACCATCATGGGCT
TCAGGAGACAGCAGCAAAAACCACAAACAACGAGAGTGGCTGGAGATAGATTTGGGAGAG
AAAAAGAAAATAACAGGAATTAGGACGACAGGATCCACACAGTCAAATTTCAACTTTTAT
GTTAAGAGGTTTGTGATGAACTTCAAAAACAAC---TCTAAGTGGAGGACCTACAAAGGA
ATTGTGAATAATGAAGAAAAGGTGTTTCAGGGCAACTTTAATTTTAGGGATCCAGTGAGG
AACAATTTCATCCCTCCCATCGTGGCCAGATATGTACGGGTTGTCCCCCAGATGTGGCAC
CAGAGGATAGCCTTGAAAGTGGAGCTCATCGGTTGCCAGATTACACAAGGT---------
---AATGATTCATTAGTATGGCGCAAAACAAGTCCAAATTCTGTTGGTTCAACTAAAAGA
GAAGATGAAACAATCACAAAACTCATCCCCTCTGAAGAAGTGCCCACAGGAATAAACGTC
ACAATGATTGCTGATTGTTGGAAGCAGATTAAATATCCTTTTGCCAGACAACAGTCAGCC
GAGTTTACCATCAGCTATGATAATGAAAAGGAGATGACACAAAAGTTAGATCTCATCTCA
AGTGCTATGGCGGATTACCAGCAGCCTCTCATGATTGGCACCGGAACTGTCACAAGGAAG
GGTTCCACCTTCCGACCCATGGACTCCGAGGCG---GACGAGGCAGGGGTGGGCAGCTTC
TCCCCAGCTGCA---------
>RhFe|XM_033102851.1_cds_XP_032958742.1_1
ACTTACCCCAATCACACTGTTTGTGAAAAGACGATCACAGTACCGAAGGGGAAGAGATTG
ATTCTGAGGTTAGGGGATTTGGATATTGAGTCCCAGACCTGTGCTTCTGACTATCTTCTC
TTCACCAGCAATTCTGATCAGTATGGACCATATTGTGGAAGTATGAATGTTCCCAAAGAA
CTCTTGCTGAACACAAGTGAAGTAACTGTTCGCTTTCAAAGTGGATCCCACATTTCTGGA
CGGGGTTTTTTGCTGACCTATGCCAGCAGCGACCATCCAGATTTAATAACGTGCTTGGAA
CGAGCTAACCATTATTTGATGACAGAATACAGCAAATTCTGCCCAGCTGGTTGTAAAGAC
ATAGCAGGAGACATTTCTGGGAATGTGGTGGATGGATATAGAGATACCTCTTTATTGTGC
AAAGCCGCCATCCATGCAGGAATAATTGCAGATGAATTGGGTGGTCAGATCAACGTTCTT
CAGCGCAAAGGGATAAGTCGATATGAAGGAGTCCTGGCCAATGGTGTACTCTCAAGGGAT
GGTTCCCTGTCAGAGAAACGATTTCTGTTTACGTCCAATGGTTGCAGCAGATCCTTGAGT
TTGGACTCTGACAGTCAAATCACAGCTTCTTCTTCTTGGAAGTGGGTCAGTGAGATTGGA
GAGCAAATTCTTTGGTCTCCTGGCCAAGCCCGACTTCAGAACCAGGGTCCATCATGGGCG
TCAGGGGACAGCAGCAAGAACCACAGACAACGAGAGTGGCTGGAGATAGATTTGGGAGAA
AAAAAGAAAATAACAGGAATTAGGACCACGGGATCCACACAGTCAAATTTCAACTTTTAT
GTTAAGAGTTTTGTGATGAACTTCAAAAACAACAACTCCAAGTGGAGGACCTATAAGGGA
ATTGGGAATAATGAAGAAAAGGTGTTTCAGGGCAACTTTAATTTTCGGGATCCAGTGAGG
AACAATTTCATCCCTCCTATTGTGGCCCGATATGTGCGGGTTGTCCCCAAGAAGTGGCAC
CAAAGGATAGCCTTAAAAGTGGAGCTCATTGGTTGCCAGATTACACAAGGT---------
---AATGATTCATTGGTGTGGCGCAAAACAAGTCCAAATTCGGTTGATTCAACTAAAAGA
GAAGATGAGGCAATCACAAAAATCATCCCCTCTGAAGAAATGCCCGCAAGAATAAACGTC
ACAATGGTTGCTGACTGTTGGAAGCAGATTAAATATCCCTTTGCCAGACATCAGTCTGCT
GAGTTTACCATCAGCTATGATAATGAAAAAGAGATGACACAAAAGTTAGATCTCATCACA
AGTGACATGGTGGATTACCAGCAGCCTCTCATGATTGGCACCGGGACAGTCACGAGGAAG
GGCTCCACCTTCCGGCCCATGGACACCGAGGCGGCGGACGAGGCAGGGGCGGGCAGCTTC
TTCCCAGCTGCA---------
>RoAe|XM_016163624.1_cds_XP_016019110.1_1
ACTTACCCCAATCACACTGTTTGTGAAAAGACAATCGCAGTGCCGAAGGGGAAGAGGTTG
ATTCTGAGGTTAGGAGATTTGGATATTGAGTCCCAGACCTGCGCCTCTGACTATCTTCTC
TTCACCAGCAATTCTGAGCAGTATGGACCATATTGTGGAAATATGGATGTTCCCAAAGAA
CTCCTGCTGGACACAAGTGAAGTAACTATTCGCTTTGAGAGTGGATCTCACATTTCTGGG
CGGGGTTTTTTGCTGAACTATGCCAGCAGCGACCATCCAGATTTAATAACGTGCTTGGAA
CGAGGTAACCATTATTTGAAGACAGAATACAGCAATTTCTGCCCAGCTGGTTGTAAAGAC
ATTGCAGGAGACATTTCTGGGAATGTGGTGGATGGATATAGAGATACCTCTTTATTGTGC
AAAGCCGCCATCCATGCAGGAATAATCGCTGATGAACTGGGCGGTCAGATCAGCGTGCTT
CAGCGAAAAGGAATAAGTCGATATGAAGGAACCATGGCCAATGGTGTGCTCTCAAGAGAT
GGTTCCCTGTCAGACAAGCGATTTCTGTTTACTTCCAATGGTTGCAGCAGATCCTTGAGT
TTGGAATCTGACAAGCAAATCACAGCTTCTTCTTCTTGGCAATGGGTCAATGATATTGGC
GAACAAGTTCTTTGGTCTCCTAGCCAAGCTCGACTTCAGGACCAAGGACCATCATGGGCT
TCAGGGGACAGCAGCAAAAACCACAAGCAACGAGAGTGGCTGGAGATAGATTTGGGAGAG
AAAAAGAAAATAACAGGAATTAGGACGACAGGATCCACACAGTCAAATTTCAACTTTTAT
GTTAAGAGGTTTGTGATGAACTTCAAAAACAAC---TCTAAGTGGAGGACCTACAAAGGA
ATTGTGAATAATGAAGAAAAGGTGTTTCAGGGCAACTTTAATTTTCGGGATCCAGTGAGG
AACAATTTCATCCCTCCCATCGTGGCCAGATATGTACGGGTTGTCCCCCAGACGTGGCAC
CAGAGGATCGCCTTGAAAGTGGAGCTCATCGGTTGCCAGATTACACAAGGT---------
---AATGATTCATTGGTATGGCGCAAAACAAGTCCAAATTCTGTTGGTTCAACTAAAAGA
GAAGATGAGACAATCACAAAACTCATCCCCTCTGAAGAAGTGCCCACAGGAATAAATGTC
ACAATGATTGCTGACTGTTGGAAGCAGATTAAATATCCTTTTGCCAGACAACAGTCAGCT
GAGTTTACCATCAGCTATGATAATGAAAAGGAGATGACACAAAAGTTAGATCTCATCTCA
AGTGCTATGGCAGATTACCAGCAGCCTCTCATGATTGGCACCGGAACTGTCACAAGGAAG
GGTTCCACCTTCCGACCCATGGACTCCGAGGCA---GATGAGGCGGGGGCGGGCAGCTTC
TCCCCAGCTGCA---------
