# Supplementary material for: Positively selected genes in the hoary bat (Lasiurus cinereus) lineage: prominence of thymus expression, immune and metabolic function, and regions of ancient synteny
Source: PeerJ. 2022 Mar 17;10:e13130. doi: 10.7717/peerj.13130 (PMC8934532; doi:10.7717/peerj.13130)
Supplement: Supplemental Information 4 — Likely alignment errors have been manually deleted between conserved codons. Recovery of the original codon positions requires alignment to the original accessions in each orthogroup. [file peerj-10-13130-s004.zip › renamed.manual/OG0005965.manual.fas]

>EpFu|XM_008161313.2_cds_XP_008159535.1_1
ATGGCGCTGTCGGTGCCGCTGCTCTACAGCTTGGTGCGGGCCATCAGCGAGGTGGGCACT
CCCCTGAGCTCAACAGGCCCCTTGATTCTGCAGCCCCAGCAACACCGCGCCTCGGGATGT
TTCCTAGGCACGTGTCTAGATCTGCTTGATAGCTTCACCCTAGTGGAACTGATGTTGGAA
GGCCGCGTGCCACTCCCCACACACCTTCGCTACCTGCTCATCATAGTCTACTTCCTCACC
CTCTCCTCGCCTGTGCTTTGGCTGTATGAGCTCAACGGCGGCTGCCTGGTGGACGTGCCC
TTGCTGGCGCTGCGCTGCCTCCTAGTGGTGAGCTACCAGCAGCCCCTCTCCATTTTCATG
CTCAAGAATCTCTTCTTCCTTGGATGCCGTGGCCTGGAGGCCCTAGAAGGCTGTTGGGAC
CCTGAAAGTCCAGCTTCTTCCAGTCAGGGAGGCTCCCAGCTGAGTCACTGTATCACAGAG
AACAATGAGGCAGGGGCCCATGGCTTTGTCAACACCCTAGATGTGGCCTCC
>HiAr|XM_019629968.1_cds_XP_019485513.1_1
ATGGCACTGTCGGTTCCTCTGCTCTACAGCTTGGTGCGGGCCATCAGCGAGGCGGGCGCC
CCGCCAGGCTCAACGGGTCCCCTGCTTCTGCAGCCCCAGCAGCACCGCGCCGCCGGCTGC
TTCCTGGGCACGTGTTTGGACCTGCTTGACAGCTTCACTCTGGTGGAGCTGATGCTGGAA
GGCCGCGTGCCGCTCCCCGCACACCTGCGCTACCTGCTCATTGCAGTCTACTTCCTCACC
CTCGCCTCGCCGGTGCTTTGGCTCTACGAGCTCAACGGCGGCTGCCTGATGGACGTGCCC
TTGCTGGCGCTGCGTTGCCTCCTGGTGGTGAGCTACCAGCAGCCCCTCTCCATCTTCATG
CTCAAGAACCTCTTCTTCCTCGGTTGCCGTGGCCTGGAGGCCCTAGAGGGCTGTTGGGAC
CCCGGAAGTCGGACCTCCCCTAGTCAGGGAGGCTCCCAGCTGGGTCACTGCATCTCGGAC
AAC---GAGGGGGGTGCTCATGGCTATGTCAACACCCTGGCTGTGGCCTCC
>LaCi|533-exonerate_protein2genome-gene-33.22-mRNA-1
ATGGCCTTGTCAGTGCCTCTGCTCTACAGCTTGGTGCAGGCCATCAGCGAGGTGGGCACT
ACCCTGAGCTCAATAAGCCCCTTGATTCTGCAGCCCCAGCAACACTGCGCCTTGGGATGT
TTCCTAGACACGTGTCTGGATCTGCTTGATAGCTTCACCCTAGTGGAGCTGATGTTGGAA
GGCCGCATGCCACTCCTCACACACCTTCGCTACCTGCTCATCATAGTCTACTTCCTCACC
CTCTCTCCACCTGTGCTTTGGCTGTATGAGCTCAACGGCGGCTGCCTGGTGGACGTGCCC
TTGCTGGCACTGCGCTGCCTCCTAGTGGTGAGCTACCAACAGCCCCTCTCCATTTTCATG
CTCAAGAATCTCTTCTTCCTTGGATGCCGTGGCCTGGAGGCTATAGAAGGTTGTTGGGAC
CCTAAAAGTCCAGATTCTTCCAGTCAGGGAGGCTCCCAGCTGAGTCACTGTATCACAGAG
AACAATGAGGCAGGGGCCCATGGCTATGTCAACACCGTAGATGTGGCCTCC
>MyLu|XM_006110035.3_cds_XP_006110097.2_1
ATGGCGCTGTCGGTGCCTCTGCTCTACAGCTTGGTTCGGGCCATCAGCGAGGTGGGCACT
CCCCTGAGTTCAACAGGCCCCTTGATCCTGCAGCCCCAGCAACACCGCGCCTCGGGATGT
TTCCTAGGCACGTGTCTGGATCTGCTTGACAGCTTCACCCTAGTGGAGCTGATGTTGGAA
GGCCGCGTGCCACTCCCCACACACCTTCGTTACCTGCTCATCATAGTTTACTTCCTCACC
CTCTCCTCGCCCGTGCTTTGGCTGTATGAACTCAACGGCGGCTGCCTGGTGGACGTGCCC
TTGCTGGCGCTGCGCTGCCTCCTGGTGGTGAGCTACCAGCAGCCCTTCTCCATTTTCATG
CTCAAGAATCTCTTCTTCCTTGGATGCCGTGGCCTGGAGGCCCTAGAAGGCTGTTGGGAC
CCTGGAAGTCCAGCTTCTTCCAGTCAGGGAGGCTCTCAGCTGAGTCACTGTATCACAGAG
AACAATGAGGCAGGGGCCCATGGCTATGTCAACACCCTAGATGTGGCCTCC
>PhDi|XM_028526939.1_cds_XP_028382740.1_1
ATGGCGCTGTCGGTGCCTCTGCTCTACAGCCTGGTGCGGGCCATCAGCGAGGCGGGCGCC
CCGCCGGGCTCCACGGGCCCCCTGGTCCTGCAGCCCCAGCAGCACCGCGCCGCCGGCTGC
TTCCTGGGCACGTGCCTGGACCTGCTAGACAGCTTCACCCTGGTGGAGCTGATGCTGGAG
GGCCGCGTGCCGCTGCCCGCGCACCTGCGCTACCTGCTCATCGCCGTCTACTTCCTCACC
CTCTCCTCGCCCGTGCTCTGGCTCTACGAGCTCAACGGCGGCTGCCTGGTGGACGTGCCC
CTGCTGGCGCTGCGCTGCCTGCTGGTGGTGAGCTACNCGCAGCCCCTCTCCATTTTCATG
CTCAAGAACCTCTTCTTCCTCGGATGCCGGGGCCTGGAGGCCCTAGAGGGCTGCTGGGAC
TCGGGGAGCCGGGCACCCCCCAGTCAGGGGGGCTCCCGGCTGAGCCACTGCGTCTCCGAG
GAC---GAAGGGGGGGCCCATGGCTATGTCAACACCCTCGCCGTGGCCTCC
>PtVa|XM_011367797.2_cds_XP_011366099.1_1
ATGGCGCTGTCGGTTCCTCTACTCTACAGCCTTGTGCGGGCCATCAGCGAGGCGGGAGCC
CCTCCGGGCTCTACGGGACCCCTGCTTCTGCAGCCCCAGCAGCACCGCGCCGCTGGCTGC
TTCCTGGGCACGTGTCTGGACCTGCTCGACAGCTTCACCCTGGTGGAGCTGATGCTGGAA
GGACGAGTGCCGCTACCCGCACACCTGCGCTACTTGCTCATCGCTGTTTATTTTCTCACC
CTCGCCTCGCCAGTGCTTTGGCTCTACGAGCTCAACGGCGGCTGCCTGGTGGACGTGCCC
TTGCTGGCGCTGCGCTGCCTGCTGGTGGTGAGCTACCAGCAGCCCCTCTCTATCTTCATG
CTCAAGAACCTTTTCTTCCTCGGTTGTCGTGGTCTGGAAGCCCTAGAAGGCTGTTGGGAC
CCGGGGAGTCGGGCCTCCCCCAGTCAGGGAGGTTCTCAGCTGGGTCACTGCATCTCGGAG
AAC---GAAGGAGGGGCGCATGGCTATGTCAACACTCTGGCTGTGGCCTCC
>RhFe|XM_033116075.1_cds_XP_032971966.1_1
ATGGCACTGTCGGTCCCCTTGCTCTATAGCCTGGTGCGGGCCATCAGCGAGGCGGCCGCC
CCCCCAGGCTCAACGGGTCCCCTGCTTCTGCAGCCACAGCAGCACCGCGCCGCCGGCTGC
TTCCTCGGCACGTGTTTAGACCTGCTCGACAGCTTCACCCTGGTGGAGCTGATGCTGGAA
GGCCGCGTGCCGCTCCCCGCACACCTGCGCTACCTGCTCATCGCAGTCTATTTCCTCACC
CTCGCCTCGCCGGTGCTTTGGCTCTATGAGCTCAACGGCGGCTGCCTGGTGGACGTGCCC
TTGCTGGCGCTGCGCTGCCTCCTGGTGGTGAGCTACCAGCAGCCCCTCTCCATCTTCATG
CTCAAGAACCTCTTCTTCCTCGGTTGCCGTGGCCTGGAGGCCCTAGAGGGCTGTTGGGAC
CCCGGGAGTCGGGCCTCCCCTAGTCAGGGAGGCTCCCAGCTGGGTCACTGCATCTCGGAG
AAC---GAGGGGGGTGCCCATGGCTATGTGAACACCCTGGCTGTGGCCTCC
>RoAe|XM_016125870.1_cds_XP_015981356.1_1
ATGGCGCTGTCGGTTCCTCTACTCTACAGCCTTGTGCGGGCCATCAGCGAGGCGGGAGCC
CCTCCGGGCTCGACGGGACCCCTGCTCCTGCAGCCCCAGCAGCACCGCGCCGCGGGCTGC
TTCCTGGGCACGTGTCTGGACCTTCTCGACAGCTTCACTCTGGTGGAGCTGATGCTGGAA
GGACGAGTGCCGCTACCCGCACACCTGCGCTACTTGCTCATCGCTGTCTATTTTCTCACA
CTCGCCTCGCCAGTGCTTTGGCTCTATGAGCTCAACGGCGGCTGCCTGGTGGACGTGCCC
TTGCTGGCGCTGCGCTGCCTGCTGGTGGTGAGCTACCAGCAGCCCCTCTCTATCTTCATG
CTCAAGAACATCTTCTTCCTCGGTTGTCGTGGTCTGGAAGCCCTAGAAGGCTGTTGGGAC
CCGGGGAGTCGGGCCTCCCCCAGTCAGGGAGGTTCTCAGCTGGGTCACTGCATCTCGGAG
AAC---GAAGGGGGGGCCCATGGCTATGTCAACACTCTGGCTGTGGCCTCC
