# Supplementary material for: Positively selected genes in the hoary bat (Lasiurus cinereus) lineage: prominence of thymus expression, immune and metabolic function, and regions of ancient synteny
Source: PeerJ. 2022 Mar 17;10:e13130. doi: 10.7717/peerj.13130 (PMC8934532; doi:10.7717/peerj.13130)
Supplement: Supplemental Information 4 — Likely alignment errors have been manually deleted between conserved codons. Recovery of the original codon positions requires alignment to the original accessions in each orthogroup. [file peerj-10-13130-s004.zip › renamed.manual/OG0005971.manual.fas]

>EpFu|XM_028159465.1_cds_XP_028015266.1_1
CTGCGGCTCAGCCCCACCGACCTTGGCTCCTGCCCTCCCTGTGGTCCCTGTCCCATCCCG
AAGCCGGCAGCCAGAGTCAGGCGCCAGAGCCAGGATTGGGGCAAAAGTGATGAGCGGCTG
CTGCAGGCTGTGGAGAACAATGATGCCGCACGGGTGGCCTCCCTCATCGTCCGCAAAGGT
CTGGTGCCCACGAAGCTGGACCCCGAGGGCAAGTCCGCATTCCACCTGGCAGCTATGAGG
GGTGCAGCCAGCTGTCTGGAGGTGATGCTGGCACACGGCGCCAACGTCATGAGCACAGAC
GGGGCAGGTTACAATGCCCTCCACCTGGCTGCCAAGTATGGGCATCCACAATGTTTGAAG
CAACTGCTCCAGGCATCCTGCGTGGTGGACATTGTGGACAGCAGTGGCTGGACGGCCTTG
CATCATGCAGCGGCTGGTGGCTGCATCTCTTGCTCAGAAATGCTCTGCTCCTTCAAGGCA
CATCTGAATCCCCGGGATCGGTTGGGTACCACCCCCCTCATCATCGCAGCTCAGATGTGT
CACACCGACCTGTGCCGCCTCCTCCTGCAGCAGGGGGCTGCCGTGAACGACCAGGACCTG
CAGGGCAGGACAGCCCTCATGCTGGCCTGTGAGGGGGCTAACCCCGAAACAGTGGAGGTG
CTGCTGCAGGGAGGGGCCCAGCCAGGCATCACCGACGCACTGGGCCAGGACGCTGCTCAC
TATGGCTCCCTGGCAGGGGACAAACTCATCCTGCACCTCCTGCAGGAGGCGGCCCAGCGC
CCCTCACCACCCAGC---------GAGGAAGACTCGGGCGAGGCATCATCTCAGAACTCT
GTGTCCAGCCATGAGAAGCGAGGGGCTCCCAAGAAGCGGAAGGCGCCTCCGCCTCCCACC
AGCACCCCCATGCCGGATGATCGAGATGCCTATGAGGAGATTGTGCGGCTGCGACAGGAG
AAGGGCCGCCTGCTTCAGAAGATCCGGGGCTTGGAGCAGCACAAGGAACGGAGGAAGCAG
GAGCTGCCAGAGGCGGAGGCCAGCTCCCTGCACAGCCTGGAGAGACAGGTGCAAGAGCTA
CAGCAGCTGCTGGCAGAGAAGCAGGAGGAGAAGGAGAGTCTGGGACGGGAGGTGGAGAGT
TTGCAGAGCCGGCTGTCCCTGCTGGAGAATGAGCGGGAGAACACCAGCTATGACGTGGCC
ACCCTGCAGGATGAGGAGGGTGAGCTGCCCGACTTTCCAGGG------------------
GCCGAGACGTTGCTCTCC------------AAGCAGCTAAGCCCGTCAGCCCAGGAGCTC
TTGGCCTCGCTGCAGGAACAGGTGGCCACCCTCACCAGACAGAACCAGAAGCTGATGGAG
AAGGTCCAGATCCTGGAGAACTTTGAGAAGGATGAAATGGAGGCAAATGGATCAGCCGAG
GTCGTCCCCCTGGCCCTCTATGACTCTCTCCGGGCTGAGTTTGACCAGCTGCGCAGGCAG
CATGCCGAGGCTGTGCGGGTGCTGGAGCAGCAGGAAGTACAGGGGAGCCCCAGAGAAGAG
AAGGTAGCCCCTGGGGAACGCAAGGACACAGGAGCCAAGACCACCCAAAATGGTCCAACA
GAAATGGAGATTGATGGCATCGTGGCTCCAGAAACAAAAGTTAATGGAGCTGAGACCACA
GATGATGAG---GCTGCAGAAGCTGGAACCACGGAAGCCAGGACTTCGGAAGCAGCATCC
ACAGGGACCGAGGTCATGGAAACTAAACCCACGGACAGTCAGGCCATGGAAACAGAGGGT
GCGGGAGCTGAGGCTTTGGAAACAAAGGCCACGGGGGCCGAGGTCACAGAAACGAAAGCT
CTAAGAGGAGGAGGAAACCGGGAAACACAGGCCACG------------------------
---------------GGAGCAGAGGCCACAAATATGAGAGGAGAGGAACCAGAAATGAAG
GCCAATGGAGTGAGTGAAGTGGAAGGAGGGCTCAGAGGCACAGAGACCACAAGTGTGGAG
GCCACGGGAGTGGAGGCCACCACCCCTAGTGTCCCCACTGGCCCCGTCCTACACCCCGGT
GCTGCCGAGGCCTCGGAAAAGCTGCAAACCGAACTGGAGACTAGGATTCGTGGCTTGGAG
GAGGCACTCTGGCAGCGGGAGCGGGAGGCAGCCACCGAGCTGGAGGCAGCCCGTGGCAAG
TGGGAGGCCACGGAGGCTGAGGCTGACCGGCTCCCGGAGCAGGTGTGTGAGGCTGTTGGT
GGT------------------------GACATGGCCCAACTGCGGGCAGCCCTGGAGCAG
GCCCGGGAGGACCTCCGAGACCGGGACTCTCGCCTCCGGGAGCTGGAGGCCACCTTGGCC
TGGCTGGATGAGGCCCGAGCGGCCAGACTGCTGGCCGAGGAGGAGGCTCGGGGCCTGCGG
GCAGAGCTGGCCCAGCGGGAGGAGGTGAGGCTGGAGCAAATCCGGGAGCTGGAGGTGCTA
CGGGAGCAGCTGGCCACTTCCACGGCCACCGAGGAACAACAGCGGGCAGCTGCCGCTGAG
CTGAGCCAAGCTCGGGAAGCAGCCGAGGCCCGGGCTGCTGAGCTGGCCGAGGCCTGCGAG
GAGGCTCGGCGGGGCCTGGCAGAGCTGCGCGAGGCCTCAGAGGTGCTCCGCCAGTCAGCA
GTGCCAGCCTCGGAGCATCACCGGCTGCAGGAGGAGGCCCTTGAGCTGCGGGGCCGGGCG
GCCAGCCTGGAGCAGGAGGTGGTGGCCACGGGCAAGGAGGCTGCCCGGCTGCGGGCAGAG
CTAGAGCGGGAGCGTGTGGGCAGTGTGGCCCGCTTGGAGCACGAGCGCATAGTGGGTGCA
CTTCAGGCCGACGTGGCCCGGCTGGAGGGGCAGCTGGAGGAACTAGGACGCCGCCACGAA
AAGACCAGTGCTGAGGTCTTCCAGGTGCAGCGCGAGGCCCTATTCATGAAGAGTGAACGA
CACGCAGCGGAGGCCCAGCTGGCCACGGCAGAGCAGCAGCTGCGTGGGCTACGCATCACA
GAGCTCTCCAAGGAGGTCTTCAGTCTTAAGGAGGCGCTGAAGGACCAGCCAGCAGTTCCG
GGCAGCTCCGAGGTGGAGGCCCTGCGCGGCCAGGTGGAGGCCCTCCAGGGGCAGCTGGAG
GAAGCCGCCCGGGAGCACAGCGCAGTGGTGGCCTTGTACAGGAGCCACCTCCTGCATGCC
ATCCAGGGCCAGATGGATGAAGATGTGCAACGGATTCTGAGCCAGATCCTGCAGATGCAG
AGGCTCCAG---
>HiAr|XM_019653553.1_cds_XP_019509098.1_1
TTGCGGCTCAGCCCCACTGACCTCGGCTCCTGCCCGCCCTGCGGCCCCTGCCCCATCCCA
AAGCCTGCAGCCAGAGGCAGGCGCCAGAGCCAGGACTGGGGCAAAAGTGACGAGCGGCTG
CTGCAGGCTGTGGAGAACAATGACGCCACACGGGTGGCGTCACTCATCATCCGCAAGGGG
CTGGTGCCCACAAAGCTGGACTCCGAGGGCAAGTCCGCATTCCACCTGGCGGCCATGAGG
GGTGCAGACAGCTGTCTGGAGGTGATGCTGGCACATGGCGCCAATGTCATGAGTACAGAC
GGGGCAGGTTACAGTGCCCTCCACCTGGCGGCCAAGTATGGGCAACCACAGTGCTTAAAG
CAACTGCTGCAGGCGTCCTGTGTGGTGGATACTGTGGACAGCAGTGGGTGGACGGCCCTG
CATCACGCAGCGGCGGGTGGCTGCGTCTCCTGCTCAGAAATGCTCTGCTCCTTCAAGGCA
CATCTGAATCCCCGAGATCGGTTGGGTACAACACCCCTCCTCATAGCAGCTCAGATGTGT
CACACAGATCTGTGCCGCCTCCTCCTGCAGCAGGGGGCTGCCGTGAATGACCAGGACCTG
CAGGGCAGGACGGCCCTGATGCTGGCCTGTGAGGGAGCCAGCCCCGAAACTGTGGAGGTG
CTGCTGCAGGGCGGGGCCCAGACTGGCATCACCGACGCGCTGGGCCAGGATGCTTCTCAC
TACGGTGCCCTGGCAGGGGACAAACTCATCCTGCAACTCCTGCAGGAAGCAGCTCAGCGC
CCCTCACCACCCAGT---------GAGGATGACTCAGGCGAGGCATCATCTCAGAACTCT
GTGTCCAGCCATGAAAAGCGAGGGGCCCCTAAGAAGCGGAAGGCACCTCAGCCCCCCGCC
AGTGTCCCTGTGCCGGATGATCGTGATGCCTATGAGGAGATTGTGCGGCTGCGACAGGAG
AAGGGCCGACTGCTTCAGAAGATCCGGGGCCTCGAGCAGCACCAGGAACGGAAAAAGCAG
GAGCTACCAGAGGCAGAGGCCAGCTCCCTTCACAGCCTGGAGAGACAGGTGCAAGAGTTG
CAGCAGCTGCTGGCGGAGAAGCAGGAGGAGAAGGAGAGTCTGGGACGGGAGGTGGAAAGT
TTGCAGAGCCGACTGTCCCTGCTGGAGAACGAGCGGGAAAACACCAGCTATGACGTGGCC
ACCTTGCAGGATGAGGAGGGTGAGCTACCCGACTTTCCAGGG------------------
GCCGAGATGCTGCTCTCC------------AAGCAGCTAAGCCCATCAGTCCAGGAGCTC
TTGACCTCGCTGCAGGAACAGGTGGCCGTCCTCACCAGACAGAACGAGGAGCTGATAGAG
AAGGTCCAGATCCTAGAGTGCTTTGAGAAGGATGAGATGGAGGCGAATGGTTCAGCTGAG
GTCATCCCTCTGGCCCTCTACAACTCTCTCCGGACTGAGTTTAACCAACTGCGCAGGCAG
CATGCTGAGGCCATGCAGGCACTGGAACAGCAGGAGGTACAGGGGACCCCCAGAGAAGAG
AAGGCAGCCGCTGGGGAGCACAAGGACACACGAGACATGACCACCAGAAATGGGCCAACA
GAAATGGAGCTTAATGGCACTGTGGCTCCAGAAACCAAGGTTAATGGAGTGGAGACCACA
GATGATGAGACTGCAGGCGGT---GAAACTGTAGAAGCCAGGACTTCGGAAGTAGCTTCC
ATGGGGGCTGAGGCCACAGAAACAAAACCCATGGACACCGAGGCCACAGAAACTGAGGGT
GCAGGAGCTGGAGCCTTGGAAACACAGGCCACAGAGGCTGAGGCCACAGAAACAAAAGCT
CCAAAAGAAGGAGGAAACCTGGAGACAGAGGACACG------------------------
---------------GGAGCAGAGGCCACAAATAGGAAAGCAGAGGAACCAGACACGAAA
GCCAATGGAGTGGGAATTGTGGAGGGAGAGCTCACAAGCACGGAGACCATGAAGGTGGAG
GCCACC---------------TCCCCAAGTGTCCCCACTGACTCTGTCCTATACTCTGGT
GCTGCCGAGGCCTCGGAAAAGCTACAGACCGAGCTGGAGACCAGGATTCGTGGCCTGGAG
GAGGCGCTCCGACAGCGGGAGCAGGAAGCAGCCACAGAGCTGGAGGCAGCCCGTGGCAAG
TTCGAGGCGGAGGGCAGCAGGGCTGGTGGGGGAGGCAGCGGT------------------
---------------------------GATACGGTCCAACTGCGGGCTGCGCTGGAGCAG
GCGCGGGAGGACCTCCGAGACCGGGACTTTCGCCTCCGAGAGCTGGAGGGCACCTCCGCC
TGGCTTGATGAGGCCCGGGCCAGCCGGCTGCTGGCTGAGGAGGAGGCCCGGGGCCTACGG
GCAGAGCTGGCTCGACGGGAAGAGGTGCGGTTGGAGCAGATTCGGGAGCTGGAGGTGCTA
CGGAAGCAGCTGGCCACTGCCACGGCCACCGGTGAACAGCAGCGGGCAGCAGCTGCCGAG
CTGGGCCAAGCACGGGACAAGGCTGAGGCCCGGGCCGCTGAGTTGGCCGCAGCCTGCGAG
GAGGCTCGGCAGGGCCTGGCAGAGCTGCGCGAGGCCTCGGAGGTGCTCCGCCATTCGGCA
GTGCCGGCCTCTGAGCATCACCGGCTGCAGGAGGAAGCCCTTGAGTTGCGGGGCCGGGCA
GCCAGCCTAGAACAGGAGGTGGTGGCCATAGGCAAGGAGAATGCCCGGCTGCGGGCAGAG
CTGGAGCGAGAGCGTGTGGGCAGCGTGGCCCGCATGGAGCACGAGCGCATAGTGGGTGCA
TTGCAGGCTGATGTGGCCCGGCTGGAGGGGCAGCTGGAGGAGCTAGGACGCCGCCATGAG
AAGACCAGCGCTGAGGTCTTCCAGGTGCAGCGGGAAGCGCTGTTCATGAAGAGTGAACGA
CACGCAGCCGAGGCCCAGCTGGCCACGGCAGAGCAGCAGCTGCGGGGGCTACGTATTACA
GAGCTCTCCAAGGAGGTCTTCAGTCTTAAGGAAGCGCTGAAGGACCAGCCAGCAGCCCCA
AGCAGCCCTGAGGTGGAGGCCCTCCGTGGCCAGGTGAAGGCTCTCCAGGGGCAGCTGGAG
GAGGCTGCCAGGGACCACAGTGCAGTGGTGGCCTTGTACAGGAGCCACCTCCTATATGCC
ATTCAGGGCCAGATGGATGAAGACGTGCAACGGATTCTGAGCCAGATCCTACAGATGCAA
AGGCTTCAG---
>LaCi|494-exonerate_protein2genome-gene-47.52-mRNA-1
CTGCGGCTCAGCCCCACCGACCTTGGCTCCTGCCCTCCCTGTGGTCCCTGTCCCATCCCG
AAGCCGGCAGCCAGAGTCAGGCGCCAGAGCCAGGACTGGGGCAAAAGTGATGAGCGGCTG
CTGCAGGCCGTGGAGAACAACGATGCCGCACGGGTGGCCTCCCTCATCGTCCGCAAGGGT
CTGGTGCCCACGAAGCTGGACCCCGAGGGCAAGTCCGCATTCCACCTGGCAGCTATGAGG
GGTGCAGCCAGCTGTCTGGAGGTGATGCTGGCACACGGCGCCAACGTCATGAGCACAGAC
GGGGCAGGTTACAATGCCCTCCACCTGGCTGCCAAGTATGGGCATCCACAATGTTTGAAG
CAACTGCTCCAGGCATCCTGTGTGGTGGACATTGTGGACAGCAGTGGGTGGACAGCCTTG
CATCATGCAGCGGCTGGTGGCTGCATCTCTTGCTCAGAAATGCTCTGCTCCTTCAAGGCA
CATCTGAATCCCCGGGATCGGTTGGGTACAACACCCCTCATCATAGCAGCTCAGATGTGT
CACACAGATCTGTGCCGCCTCCTCCTGCAGCAGGGCGCTGCCGTGAATGACCAGGACCTG
CAGGGCAGGACAGCCCTCATGCTGGCCTGTGAGGGGGCTAACCCTGAAACCGTGGAGGTG
CTGCTGCAGGGAGGGGCCCAGCCAGGCATCACCGACGCACTGGGCCAGGATGCTGCTCAC
TATGGCACCCTGGCAGGGGACAAACTTATCCTGCACCTTCTGCAGGAGGCGGCCCAGCGC
CCCTCACCACCCAAC---------GAGGAAGACTCGGGCGAGGCATCATCTCAGAACTCT
GTGTCCAGCCATGAGAAGCGAGGGGCTCCCAAGAAGCGGAAGGCGCCTCCGCCTCCCACC
AGCACCCCTGTGCCGGATGATCGAGATGCCTATGAGGAGATTGTGCGGCTGCGTCAGGAG
AAGGGCCGCCTGCTTCAGAAGATCCGGGGCTTGGAACAGCACAAGGAACGGAGGAAGCAG
GAGCTGCCAGAGGCGGAGGCCAGCTCCCTGCACAGCCTGGAGAGACAGGTGCAAGAGCTA
CAGCAGCTGCTGGCAGAGAAGCAGGAGGAGAAGGAGAGTCTGGGCCGGGAGGTGGAGAGT
TTGCAGAGCCGGCTGTCCCTGCTGGAGAATGAGCGGGAGAACACCAGCTATGACGTGGCC
ACCCTGCAGGATGAGGAGGGTGAGCTGCCAGACTTTCCAGGG------------------
GCCGAGACATTGCTCTCC------------AAGCAGCTAAGCCCGTCAGCCCAGGAGCTC
TTGGCCTCGCTGCAGGAACAGGTGGCCACCCTCACCAGACAGAACCAGGAGCTGTTGGAG
AAGGTCCAGATCCTGGAGAACTTTGAGAAGGATGAAATGGAGGCAAATGGATCTGCCGAG
GTCGTCCCCCTGGCCCTCTATGACTCTCTCCGAGCTGAGTTTGACCAGCTGCGCAGACAG
CATGCCGAGGCTGTGCGGGTGCTGGAGCAGCAGGAAGTACAGGGGACCCCTAGAGAAGAG
AAGGTAGCCCCTGGGGAACACAAGGACACAGGAGCCAAGACCTCCCAAAATGGTCCAATG
GAAATGGAGATGGATGGCATCGTGGTTCCAGAAACAAAAGTTAATGGAGTTGAGACCACA
GATGATGAG---GCTGCAGAAGTTGGAACCACGGAAGCCAGGACTTCGGAAGCAGCATCC
ACAGGGACCGAGGTCATGGAAACTAAACCCACGGACAGCCAGGCCATGGAAACAGAGGGT
GCGGGAGCCGAGGCTTTGGAAACAAAGGCCACAGGGGCCGAGGTCACAGAAATGAAAGCT
CTAGGAGGAGGAGGAAACCTGGAAACACAGGCCACG------------------------
---------------GGAGCAGAGGCCACAAATATGAAAGTAGAGGAACCAGAAATGAAG
GCCAATGGAGTGAGTGAAGTGGAAGGAGAGCTCAGAGGCATGGAGACCACAAGTGTGGAG
GCCACGGGAGTGGAGGCCACCACCCCTAGCATCCCCACTGGCCCCGTCCTACACCCTGGT
GCTGCTGAGGCTTCGGAAAGGCTGCAAACTGAACTGGAGACTAGGATTCGTGGCTTGGAG
GAGGCACTCTGGCAGCGGGAGCGGGAGGCAGCCACCGAGCTGGAGGCAGCCCGCAGCAAG
TGGGAGGCCACAGAGACTGAGGGTGGT---------------------------------
---------------------------GACATGGTCCAACTGCGGGCAGCCCTGGAGCAG
GCCCGGGAGGACCTCAGAGACCGGGACTCTCGCCTCCGGGAGCTGGAGGCTACCTTGGCC
TGGCTGGATGAGGCCCGAGCGGCCAGACTGCTGGCCGAGGAGGAGGCTCGGGGCCTGCGG
GCGGAGCTGGCCCAGCGGGAGGAG------------------------------------
------------------------------------------------------------
------------------------------------------------------------
------------------------------------------------------------
---------------------------------------------------GGCCGGGCG
GCGAGCCTGGAGCAGGAGGTGGTGGCCACGGGCAAGGAGGCTGCCCGGCTTCGGGCAGAA
CTAGAGCGGGAGCGTGTGGGCAGTGTGGCCCGCTTGGAGCATGAGCGCATAGTGGGTGCA
CTTCAAGCTGACGTGGCCCGGCTGGAGGGGCAGCTGGAGGAACTAGGACGCCGCCATGAA
AAGACCAGTGCTGAGGTCTTCCAGGTGCAGCGCGAGGCCCTATTCATGAAGAGTGAACGA
CACGCAGCGGAGGCCCAGCTGGCCACGGCAGAGCAGCAGCTGCGTGGGCTACGAATCACA
GAGCTCTCCAAGGAGGTCTTCAGTCTTAAGGAGGCGCTGAAGGACCAGCCAGCAGTCCCG
GGCAGCTCCGAGGTGGAGGCCCTCCGTGGCCAGGTGGAGGCCCTCCAGGGGCAGCTGGAG
GAAGCTGCCCGGGAGCACAGCGCAGTGGTGGCCTTGTACAGGAGCCACCTCCTACACGCC
ATCCAGGGCCAGATGGATGAAGATGTGCAGCGGATTCTGAGCCAGATCCTGCAGATGCAG
AGGCTCCAGGCT
>MyLu|XM_023746813.1_cds_XP_023602581.1_1
CTGCGGCTCAGCCCCACCGACCTTGGCTCCTGCCCACCCTGTGGTCCCTGTCCCATCCCG
AAGCCAGCATCCAGGGTCAGACGCCAGGCAAGTGCCCAGGGA------------------
------------------------------------------------------------
---------------------------------------TTCCACCTGGCAGCTATGAGG
GGTGCAGCCAGCTGTCTGGAGGTGATGCTGGCACACGGCGCCAACGTCATGAGCACAGAC
GGGGCAGGTTACAATGCCCTCCACCTGGCTGCCAAGTATGGGCATCCACAGTGTTTGAAG
CAACTGCTCCAGGCATCCTGCGTGGTGGACATTGTGGACAGCAGTGGGTGGACGGCCTTG
CATCATGCA---------------------------------------------------
------------------------------------------------------------
------------------------------------------------------------
------------GCCCTCATGCTGGCCTGTGAGGGGGCTAACCCTGAGACAGTGGAGGTG
CTGCTGCAGGGAGGGGCCCAGCCAGGCATCACGGACGCACTGGGCCAGGACGCTGCTCAC
TATGGCACCCTGGCAGGGGACAAACTTATCCTGCACCTCCTGCAGGAGGCGGCCCAGCGC
CCCTCTCCACCCAGC---------GAGGAAGACTCGGGGGAGGCATCATCTCAGAACTCT
GTGTCCAGTCATGAGAAGCGGGGGGCTCCCAAGAAGCGGAAGGCACCTCAGCCTCCCACC
AGCACCCCGATGCCGGATGATCGAGATGCCTATGAGGAGATTGTGCGGCTGCGACAGGAG
AAGGGCCGCCTGCTTCAGAAGATCCGGGGCTTGGAGCAGCACAAGGAACGGAGGAAGCAG
GAGCTGCCAGAGGCGGAGGCCAGCTCCCTGCACAGCCTGGAGAGACAGGTGCAAGAGCTA
CAGCAGCTGCTGGCAGAGAAGCAGGAGGAGAAGGAGAGTCTGGGACGGGAGGTGGAGAGT
TTGCAGAGCCGGCTGTCCCTGCTGGAGAATGAGCGGGAGAACACCAGCTATGACGTGGCC
ACCCTGCAGGATGAGGAGGGTGAGCTGCCCGACTTTCCAGGG------------------
GCCGAGACATTGCTCTCC------------AAGCAGCTCAGCCCGTCAGCCCAGGAGCTC
TTGGCCTCGCTGCAGGAACAGGTGGCCACCCTCACCAGACAGAACCAGGAGCTGATGGAG
AAGGTCCAGATCCTGGAGAACTTTGAGAAGGATGAAATGGAGGCAAATGGATCAGCTGAG
GTCGTCCCTCTGGCCCTCTATGACTCTCTCCGGGCTGAGTTGGACCAGCTGCGCAGGCAG
CATGCCGAGGCTGTGCGGGTGCTGGAGCAGCAGGAAGTACAGGGGACCCCCAGAGAAGAG
AAGGGAGCCTCTGGGGAGCGCAAGGACACAGGAGCCAAGACCACCCAAAATGGCCCAACG
GAAATGGAGATTGATGGCATCGTGGCTCCAGAAACAAAAGTGAATGGAGCTGAGGCCACA
GATGATGAG---GCTGCAGAAGCTGGAACCACGGAAGCCAGGACTTTGGAAGCAGCATCC
ACAGGGACCGAGGTCATGGAAACTAAACCCACGGACAATCAGGCCATGGAAACAGAGGGC
GCGGGAGCCGAGGCTTTGGAAACAAAGGCCACAGGGGCTGAGGCCACAGAAACGAACGCT
CTAGGAGGAGGAGGAAACCTGGAAGCACAGGCCACG------------------------
---------------GGAGCAGAGGCCACAAATATGAAAGCAGAGGAACCAGAAATGAAG
GCCAATGGAGTGAGCGAAGTGGAAGGAGAGCTCAGAGGCACAGAGACCACAAATGTGGAG
GCCACGGGAGTGGAGGCCACCACCCCTAGTGTCCCCACTGGCCCCGTCCTACACCCTGGT
GCTGCCGAGGCCTCGGAAAAGCTGCAAACCGAACTGGAGACTAGGATTCGTGGCTTGGAG
GAGGCCCTGTGGCAGCGGGAGCGGGAGGCAGTCATCGAGCTGGAGGCAGCCCGTGGCAAG
TGGGAGGCCACGGAGGCTGAGGCTGACCGGCTGCTGGAGCGGGGGGGTGAGGCTGTTGGT
GGTGGCAGTGGT---------------GACATGGTCCAACTGCGGGCAGCCCTGGAGCAG
GCCCGGGAGGACCTCCGAGACCGGGACTCTCGCCTCCGGGAGCTGGAGGCCACCTTGGCC
TGGCTGGACGAGGCCCGAGCGGCCAGGCTGCTGGCCGAGGAGGAGGCTCGGGGCCTGCGG
GCAGAGCTGGCCCAGCGGGAGGAGGTGAGGCTGGAGCAAATCCGGGAGCTGGAGGTGCTA
CGGGAGCAGCTGGCCACTTCGACGGCCACTGAGGAACAACAGAGGGCAGCTGCCGCTGAG
CTGAGCCAAGCGCGGGAAGCAGCAGAGGCCCGGGCTGCTGAGCTGGCCGAGGCCTGCGAG
GAGGCTCGGCGGGGCCTGGCAGAGCTGCGCGAGGCCTCCGAGGTGCTCCGCCAGTCAGCA
GTGCCAGCCTCGGAGCATCACCGGCTGCAGGAGGAGGCCCTTGAGCTGCGGGGCCGGGCG
GCCAGCCTGGAGCAGGAGGTGGTGGCCACGGGCAAGGAGGCTGCCCGGCTGCGGGCAGAG
CTAGAGCGGGAGCGAGTGGGCAGTGTGTCCCGCTTGGAGCACGAGCGCATAGTGGGTGCA
CTTCAGGCCGACGTGGCCCGGCTGCAGGGGCAGCTGGAGGAACTAGGACGCCGCCACGAA
AAGACCAGTGCTGAGGTCTTCCAGGTGCAGCGCGAGGCCCTATTCATGAAGAGCGAACGG
CACGCAGCTGAGGCCCAGCTGGCCACGGCAGAGCAGCAGCTGCGCGGGCTGCGCATCACA
GAGCTCTCCAAGGAGGTCTTCAGTCTTAAGGAGGCGCTGAAGGACCAGCCAGCAGTCCCG
GGCAGCTCCGAGGTGGAGGCCCTCCGCGGCCAGGTGGAGGCCCTGCAGGGGCAGCTGGAG
GAAGCTGCCAGGGAGCACAGCGCAGTGGTGGCCTTGTATCGGAGCCACCTCCTACATGCC
ATCCAGGGCCAGATGGATGAAGATGTGCAGCGGATTCTGAGCCAGATCCTGCAGATGCAG
AGGCTCCAG---
>PhDi|XM_028521267.1_cds_XP_028377068.1_1
CTGCGGCTCAGCCCCACCGACCTCGGCTCCTGCCCGCCCTGTGGTCCCTGCCCCATCCCG
AAGCCGGCAGCCAGAGTCAGGCGCCAGAGCCAGGACTGGGGCAAAAGCGATGAGAGGCTG
CTGCAGGCCGTGGAGAACAACGATGCTGCACGGGTGGCCTCCCTCATCATCCGCAAGGGT
CTGGTGCCCACGAAGCTGGACCCTGAGGGCAAGTCTGCGTTTCATCTGGCAGCTATGAGG
GGTGCAGCCAGCTGTATGGAGGTGATGCTGGCACACGGCGCCAACGTCATGAGCACGGAC
GGGGCAGGTTACAATGCCCTCCACCTGGCTGCCAAGTATGGGCACCCACAGTGCCTGAAG
CAACTGCTACAGGCATCTTGCGTGGTGGATATTGTGGACAGCAGTGGGTGGACAGCTCTG
CATCATGCAGTGGCCGGTGGCTGCATCTCGTCCTCAGAAATGCTCTGCTCCTTCAAGGCA
CAGCTGAATCCCCGAGACCGGTTGGGTACAACGCCCCTCCTCATAGCAGCTCAGATGTGT
CACACAGATCTATGCCGCCTGCTCCTGCAGCATGGGGCTGCCGTGAATGACCAGGACCTG
CAGGGCAGGACGGCCCTCATGCTGGCCTGTGAGGGGGCCAGCCCTGAAACAGTGGAGGTG
CTGCTGCAGGGAGGGGCTCAGCCAGGCATCACAGACGCGCTGGGCCAGGACGCTACTCAC
TACGGCACCCTGGCAGGGGACAAACTTATCCTGCACCTCCTGCAGGAGGCGGCCCAGCGC
CCCTCACCACCCAGTGCTCTCCTAGAGGACGACTCAGGCGAGGCCTCATCGCAGAACTCC
GTGTCCAGCCATGAGAAGCGAGGGGCTCCCAAGAAACGGAAGGCGCCTCAGCCCCCTGCC
AGCATCCCTGTGCCGGACGATCACGATGCCTATGAGGAGATCGTGAGGCTGCGACAGGAG
AGAGGCCGCCTGCTTCAGAAGATCCGGGGCCTGGAGCAGCACCAGGAACGGCGGAAGCAG
GAGCTGCCGGAGGCGGAGGCCAGCTCCCTTCACAGCCTGGAGAGACAGGTGCAAGAGCTA
CAGCAGCTGCTGGCAGAGAAGCAAGAGGAGAAGGAGAGTTTGGGAAGGGAGGTGGAAAGT
TTGCAGAGTCGGCTGTCCCTGCTGGAGAATGAGCGGGAGAACACCAGCTATGATGTGGCT
ACCCTGCAGGATGAGGAGGGTGAGCTGCCCGACTTGCCAGGG------------------
GCCCAGACGCTGCTCTCC------------AAGCAGCTAAGCCCGTCAGCCCAGGAGCTC
TTGGCCTCGCTGCAGGAACAGGTGGATGCCCTCACCAGACAGAACCAGGAGCTTATGGAG
AAGGTTCAGATCCTGGAGAGCTTTGAGAAGGATGAAATGGAGGCAAATGGTTCAGCTGAG
GTCGTCCCCCTGGCCCTGTATGACTCCCTGCGGGCTGAGTTTGACCAGCTGCGCAGGCAG
CACGCAGAGGCTGTGCGGGAGCTGGAGCAGCGGGAAGCACAAGGGACCCCTAGAGAAGAG
AAGGTGGCCCCTGGGGAGTGCAAGGACATGGGAGCCAAGACCACCCGAAATGGGCCAACA
GAAATGGAGCTCGATGGCTCTGTGGCTTCAGAAAACAAAGTTAATGGAGCTGAGACCACA
GACGAGGAG---GCTGCAGAAGTTGAAACCACAGAAGCCAGGACTTTGGAAGCAGCATCT
ATAGGGACTGAGGCCACAGAAACAAAACCTATGGACACTCAGGCTGTGGAAACAGAGGGT
GCAGGAGCCACAGCCCTGGATACAAAGGCCATAGGGGCTGAGGTCACAGAAATGAAAGAT
CTAGAAGGAGGA---AACCTGGAAACACAGGCCTCG------------------------
---------------GGAGCAGAGGCCGCAAGTAGGAAAGCAGAGGAACCAGAAATCAAG
GCCAATGGAGAGGGTGCTGCGGAAGGACAGCTCACAGGCATGGAGACCATGGACATGGAG
GCCACC---------------ATGCCTAGGCTCCCCACGGGCCCCGTTCTACACCCTGGT
GCTGCCGAGGCCTCCGAAAAGCTACAGACTGAGCTGGAGATGAGGATTCGTGGCTTAGAG
GAGGCGCTCTGGCAGCGGGAGCGGGAGGCAGCCACCGAGCTGGAGGCAGCCCGTGGCAAG
AGCGAGGCTGCGGAGGCCGAGGCGGACCGTCTGCGGGAGCGGGTATGTGAGGCTGAGGGT
GGTGGGGCTGGTGGTGGAGGCAGCAGTGACACGGTCCAGCTTCGGGCAGCCTTGGAGCAG
GCCCGGGAGGATCTCCGGGACCGGGACTCCCGTCTTCGGGAGCTGGAGGCCACCTCGGCC
TGGCTGGACGAGGCCCGGGCTGGCAGGCTGCTTGCTGAGGAGGAGGCTCGGGGCCTGCGG
GCAGAGCTGGCCCAGCGGGAGGAGGTGCGACTGGAGCAAATCCGGGAGCTGGAGGTACTA
CGGAAGCAGCTGACCACCGCCAAGGCGGCTGAGGAACAACAGCGGGCAGCAGCTGCTGAG
CTGGGCCAAGCTCGGGATGCAGCCGAGGCCCAGGCTGCCGCACTGGCCGCTGCCTGCGAG
GAGGCTCGGCAGGGCCTGGCAGAGCTGCGCGAGGCCTCCGAGGTGCTCCGCCAGTCAGCA
GTGCCAGCCTCGGAGCATCACCGGCTGCAGGAGGAGGCCCTGGAGCTGCGGGGGCGGGCG
GCCAGCTTGGAGCAGGAGGTGGTGGCCACGGGCAAGGAGGCTGCCCGGCTGCGGGCAGAG
CTGGAACGGGAGCGTGTGGGCAGCGTGGCCCGCCTGGAGCACGAGCGCATAGTAGGTACA
CTGCAGGCTGAAGTGACCCGGCTGGAGGGGCAGCTAGAGGAGCTAGGACGGCGACACGAG
AAGACCAGCGCGGAGGTCTTCCAGGTGCAGCGCGAGGCACTATTCATGAAGAGTGAACGG
CATGCAGCTGAGGCCCAGCTAGCCACTGCAGAGCAGCAGCTCCGGGGACTGCGCATCACA
GAGCTCTCCAAGGAGGTCTTCAGTCTAAAGGAAGCGCTGAAGGGCCAGCCAGCAGCCCCA
GGCAGCCCTGAGGTGGAGGCCCTCCGTGGGCAGGTGAAGGCTCTCCAGGGACAGCTGGAG
GAAGCTGCCAGGGACCACAGTGCAGTGGTGGCCTTGTATAGGAGCCACCTCCTGTACGCC
ATTCAGGGCCAGATGGACGAAGATGTGCAACGGATACTGAGCCAGATCCTACAGATGCAG
AGGCTCCAG---
>PtVa|XM_023524283.1_cds_XP_023380051.1_1
CTGCGGCTCAGCCCCACTGACCTCGGCTCCTGCCCACCCTGCGGCCCCTGCCCCCTCCCG
AAGCCTGCAGCCAGAGGCAGGCGCCAGAGCCAGGACTGGGGCAAAAGTGACGAGCGGTTG
CTGCAAGCCGTGGAGAACAATGACGCTGCCCGAGTGGCCTCCCTCATCGTCCGCAAGGGG
TTGGTGCCCACCAAGCTGGACCCCGAGGGCAAGTCCGCATTTCACCTGGCGGCCATGAGG
GGGGCAGCCAGCTGTCTGGAGGTGATGCTGGCACATGGAGCCAACGTCATGAGCACAGAC
GGGGCAGGTTACAATGCCCTCCATCTGGCCGCCAAATATGGGCGCCCACAGTGCTTAAAG
CAGCTGCTGCAGGCGTCCTGCGTGGTGGATACTGTGGACAGCAGTGGCTGGACCGCCCTG
CATCATGCAGCGGCTGGTGGCTGCATCTCCTGCTCAGAAATTCTCTGCGCCTTCAAGGCA
CACCTGAACCCCCAAGATCGGCTGGGTACAACGCCCCTCATCATAGCGGCTCAGATGTGT
CACACAGACCTGTGCCGCCTCCTCCTGCAGCAGGGGGCTGCCGTGGATGAGCAGGACCTG
CAGGGCAGGACCGCCCTGATGTTGGCCTGTGAGGGGGCCAGCCCTGAAACAGTGGAGGTG
CTGCTGCAGGCCGGGGCCCGGCCGGGCATCACCGACACGCTGGGCCAGGATGCTGCCCAC
TACGGCGCCCTGGCAGGGGACAAGCTCATCCTGCACCTCCTGCAGGAGGCGGCCCAGCGC
CCCTCGCCACCCAGC---------GAGGATGACTCAGGCGAGGCATCATCCCAGAACTCC
GTGTCCAGCCACGAAAAGCAGGGGGCTCCCAAGAAGCGCAGGGCACCTCAGCCCCCCGCC
AGCGTCCCTGTGTCGGACGATCGCGATGCCTACGAGGAGATTGTGCGGCTGCGGCAGGAG
AGGGGCCGCCTGCTCCAGAAGATCCGGGGCCTGGAGCAGCACCAGGAGCGGAGGAAGCAG
GAGCTGCCAGAGGTGGAGGCCAGCTCCCTTCACAGCCTGGAGAGACAGGTGCAAGAGCTG
CAGCAGCTGCTGGCAGAGAAGCAGGAGGAGAAGGAGAGTCTGGGACGGGAGGTGGAAAGT
TTGCAGAGCCGGCTGTCTCTGCTGGAGAACGAGCGGGAAAACACCAGCTACGACGTGGCC
ACCCTTCAGGACGAGGAGGGTGAGCTGCCCGACTTCCCAGGGTCTGACTCCCTCCCAGGG
GCCGAGGCGTTGCTGTCC------------AAGCGGCTCAGCCCGTCGGCCCAGGACCTC
TTGGCCTCACTGCGGGAACAAGTGGCCGCCCTCACCAGACAGAACCAGGAGCTGATGGAG
AAGGTCCAGGTCCTGGAGACCTTTGAGAAGGATGAGGCGGAGGCGAATGGTGTGGCTGAG
CTCATCCCTCTGGCCCTCTACGACTCTCTCCGGGCCGAGCTAGAGCAGCTGCGCAGGCAG
CACGCCGAGGCCGTGCGGGTGCTGGAACAGCAGGAAGCACCGGGGACCCCCAGAGACGAG
AAGGCCGTCCCTGGGGAGTGCGAGGACGCAGGAGCCGTGACCAGCAGCAACGGGCTGACG
GGAGCGGAGCCCGACGGCACCGTGGAAACCAGA------GTCAGCGGAGCGGATGCTGCT
GCTGAGGCC---------------------GCGGGGGACGTGGCCTCGGAAGCAGCACCC
ACGGGCGCTGAGGGCGCAGAAACCAAACCT---------GAGGCCGCCAAACCAGCGCCC
GAAGGCGCCGAAGCCCTGGGAACAAAGGCGGGAGGGGCCGAGGCCACCGAAACAACAGCT
CTGGGAGGAGGG---AACCTGGAAATGGAGGCCACGGGCGCAGAGGCCACGGAAGCGGAG
GCCACGGAGGCCACGGGCGCAGAGGCCACCAACACGAAAGCA---------GAAATGAAG
GCCAACGGAGTGGGTGCTGTGCGGGGGGAACTCGCGGGCACAGAGACCACGGGGGTGGAG
GCCACC---------------ATCCCGAGGGGCCCCAGTGGCCCCGTCCTACACCCTGGT
GCTGCCGAGGTCTCGGAGAAGCTACAGACTGAGCTGGAGACCAGGATCCGCGGCTTGGAG
GAGGCGCTCCGGCAGCGGGAGCGGGAGGCGGCCACCGAGCTGGAGGCCGCCCGTGGCAAG
TGCGAGGCCGCGGAGGCTGAGGCTGGCCGGCTGCGGGCGCGGGTGCGTGAGGCC------
------GGTGGGACAGGCTGCGGC---GACACGGTCCAGCTGCGGGCTGCCCTGGAGCAG
GCCCGGGAGGACCTCCGAGACCGGGACTCCCGCCTCCGGGAGCTCGAGGCCACCTCAGCG
CGGCTGGATGAGGCCCGGGCGGGCCGGCTGCTGGCCGAGGAGGAGGCCCGGGGCCTGCGG
GCGGAGCTGGCCCGGCGGGAGGAGGTGCGGCTGGAGCAGATCCGGGAGCTGGAGGTGCTA
CGGGAGCAGCTGGCCGCCGCCGCAGCTACTGGGGAACAGCAGCGGGCAGCGGCCGCCGAA
CTGGCCCAAGCGCGGGATGCAGCTGAGGCCCAGGCCGCCGAGCTGGCCGCAGCCTGCGAG
GAGGCCCGGAAGGGCCTGGCGGAGCTGCGCGAGGCCTCCGAGGCGCTCCGCCAGTCGGCA
GTGCCGGCCTCCGAGCATCACCGGCTGCAGGAGGAGGCCCTTGAGCTGCGGGGCCGGGCG
GCCAGCCTGGAGCAGGAGGTGGTGGCCACGGGCAAGGAGGCCGCCCGGCTGCGGGCAGAG
CTGGAGCGAGAGCGTGTGGGCAGCGTGGCCCGCTTGGAGCATGAGCGCATCGTGGGCGCA
CTGCAGGCCGACGTGGCCCGGCTGCAGGGCCAGCTGGAGGAGCTGGGACGCCGGCACGAG
AAGACCAGCGCCGAGGTCTTCCAGGTGCAGCGGGAGGCGCTGTTTATGAAGAGTGAACGA
CACGCGGCCGAGGCCCAGCTGGCCACAGCAGAGCAGCGGCTGCGGGGGCTCCGTATCACA
GAGCTCTCCAAGGAGGTCGTCAGTCTTAAAGAGGCACTGAAGGGCCGGCCGGCAGCCCCG
GGCAGCCCCGAGGTGGCGGCCCTCCGTGGCCAGGTGGCGGCTCTCCAGGAGCAGCTGGAG
GAGGCTGCCAGGGACCACAGTGCAGTGGTGGCCTTGTATAGAAGCCACCTCCTGTACGCC
ATTCAGGGCCAGATGGACGAAGACGTGCAACAGATTCTGAGCCAGATCCTACAGATGCAA
AGGCTTCAG---
>RhFe|XM_033135266.1_cds_XP_032991157.1_1
TTGCGGCTCAGCCCCACTGACCTCGGCTCCTGCCCGCCCTGCGGCCCCTGCCCCATCCCG
AAGCCTGCAGCCAGAGGCAGGCGCCAGAGCCAGGACTGGGGCAAAAGTGATGAGCGGCTG
CTGCAGGCTGTGGAGAACAATGACGCCGCACGGGTGGCCTCCCTCATCGTTCGCAAGGGG
CTGGTGCCCACAAAGCTGGACTCCGAGGGCAAGTCCGCATTCCACCTGGCGGCCATGAGG
GGTGCAGCCAGCTGTCTGGAGGTGATGCTGGCACACGGCGCCAACGTCATGAGCACAGAC
GGGGCAGGTTACAGTGCCCTCCATCTGGCAGCCAAGTATGGGCAACCACAGTGCTTAAAG
CAACTGCTGCAGGCGTCCTGTGTGGTGGATACTGTGGACAGCAGTGGGTGGACGGCCCTG
CATCACGCAGCGGCTGGTGGCTGCGTCTCCTGCTCAGAAATGCTCTGCTCCTTCAAGGCA
ACTCTGAATCCCCGAGATCGGTTGGGCACAACACCCCTCATCATAGCGGCTCAGATGTGT
CACACAGACCTGTGCCGCCTCCTCCTGCAGCAGGGGGCTGCCGTGAATGACCAGGACCTT
CAGGGCAGGACGGCCCTGATGCTGGCCTGTGAGGGGGCCAGCCCCGAAACTGTGGAGGTG
CTGCTGCAGGGCGGGGCCCAGACAACCATCACCGACGCGCTGGGCCAGGATGCAGCTCAC
TACGGTTCCCTGGCGGGGGACAAACTCATCCTGCAACTCCTGCAGGAGGCAGCTCAGCGC
CCCTCACCACCCAGC---------GAGGATGACTCAGGCGAGGCGTCTTCTCAGAACTCT
GTGTCCAGCCATGAAAAGCAAGGGGCTCCTAAGAAGCGAAAGGCACCTCAGCCCCCCGCC
AGTGTCCCTATGCCGGATGATCACGAGGCCTATGAGGAGATTGTGCGGCTGCGACAGGAG
AGGGGCCGCCTGCTTCAGAAGATCCGGGGCCTAGAGCAGCACCAGGAACGGAAAAAGCTG
GAGCTGCCAGAGGCGGAGGCCAGCTCCCTTCACAGCCTGGAGAGACAGGTGCAAGAGCTA
CAGCAGCTACTGGCAGAGAAGCAGGAGGAGAAGGAGAGCCTGGGACGGGAGGTGGAAAGT
TTGCAGAGCCGACTGTCCCTGCTGGAGAACGAGCGGGAAAACACCAGCTATGATGTGGCC
ACCTTGCAGGATGAGGAGGGTGAGCTGCCTGACGTCCCAGGG------------------
GCCGAGGTGCTGCTCTCCAAGCTGCTCTCCAAGCGGCTAAGCCCGTCGGTCCAGGAGCTC
TTGACCTCGCTGCAGGAACAGGTGGCCGCCCTCACCAGACAGAACGAGGAGCTGATAGAG
AAGGTCCAGATCCTAGAGAGCTTTGAGAAGGATGAGATGGAGGCAAATGGTGCAGCCGAG
GTCATCCCTCTGGCCCTCTACAACTCTCTCCGGGCTGAGTTTAACCAGCTGCGCAGGCAG
CACGCTGAGGCCAAGCAGGCGCTGGAGCAGCAGGAGGTAGAGGGGACCCCGGGAGACGAG
AAGGCAGCCCCTGGGGAGTGCAAGGACACAGGAGACATGACCACCAGAAATGGGCCAACA
GAAATGGAGCTTGATGGCACCGTGGCTCCGGAAACCAAGGTGAATGGAGTGGAGACCACA
GACGATGAGGAGGCTGCAGGCGTTGAAACTGCAGAAGACAGGACTTCGGAAGTAGCTTTC
CTGGGGGCCGAGGCCACGGAAACAAAACCCTTGGACACCGAGGCCACAGAAACTGAGGGT
GCAGAAGCTGGAGCCTTGGAAACT---------------GAGGCCACAGAAACAAAAGCT
CCAGAAGAAGAAGGAAGCCTGGAGACAGAGGCCATG------------------------
---------------GGGGCAGAGGACACAGATATAAAAGCAGAGGAACCGGAAGTGAAG
GTCAATGGACTGGGTGTTGTGGAGGGAGAACTGGCAGGCACAGAGACCACGAACGAGGAG
GCCACC---------------TCCCCGAGTGTCCCCAATGGCCCTGTCCTATATCCTGGT
GCTGCCGAGGCCTCGGAAAAGCTGCAGACCGAGCTGGAGAGCAGGATTCGTGGTTTGGAG
GAGGTGCTCCGGCAGCGGGAGCAGGAGGCAGCCACGGAGCTGGAGGCAGCCCGTGGCAAG
TTCGAGGCGGAGGGCAGCAGGGCTGGTGGGGGAGGCAGCGGT------------------
---------------------------GACACGGTCCAGCTGCGGGCTGCCCTGGAGCAG
GCCCGGGAGGACCTGCGAGACCGGGACTGTCGCCTCCGGGAGTTGGAGGCCACCTCGGCC
TGGCTGAATGAGGCCCGGGCCAGCCGGCTGCTGGCTGAGGAGGAGGCCCGGGGCCTGCGG
GCGGAGCTGGCTCGGCGGGAGGAGGTGCGGTTGGAGCAGATTCGGGAGCTGGAGGTGCTC
CGGGAGCAGCTGGCCACCGCCATGGCCACCGGTGAACAGCAGCGGGCAGCAGCCGCTGAG
CTGTGCCACGCACGGGACAAGGCTGAGGCCCGGGCCGCTGAGCTGGCCGCGGCGTGCGAG
GAGGCCCGGCAGGGCCTGGCAGAGCTGCGCGAGGCCTCCGAGGCGCTCCGCCACTCGGCA
GTACCGGCCTCCGAGCATCACCGGCTGCAGGAGGAAGCCCTTGAGTTGCGGGGCCGGGCA
GCCAGCCTGGAGCAGGAGGTGGTGGCCATCGGCAAGGAGGCGGCCCGGCTGCGGGCAGAG
CTGGAGCGAGAGCGTGTGGGCAGCGTGGCCCGCTTGGAGCACGAGCGTATAGTGGGTGCA
TTGCAGGCCGATGTGGCCCGGCTGGAGGGGCAGCTGGAGGAGCTGGGCCGCCGCCATGAG
AAGACCAGCGCTGAGGTCTTCCAGGTGCAGCGGGAAGCACTGTTCATGAAGAGTGAACGA
CACGCAGCCGAGGCCCAGCTAGCCACAGCAGAGCAGCAGCTGCGGGGGCTACGTATCACA
GAGCTCTCCAAGGAGGTCTTCAGCCTTAAGGAGGCGCTGAAGGACCAGCCGGTTGCCCCA
GGCAGCCCTGAGGTGGAGGCCCTCCGTGGCCAGGTGAAGGCTCTCCAGGGGCAGCTGGAG
GAGGCTGCCAGGGAACACAGTGCAGTGGTGGCCTTGTATAGGAGCCACCTCTTATATGCC
ATTCAGGGCCAGATGGATGAAGACGTGCAACGGATTCTGAGCCAGATCCTACAGATGCAA
AGGCTGCAG---
>RoAe|XM_016144408.1_cds_XP_015999894.1_1
CTGCGGCTCAGCCCCACTGACCTCGGCTCCTGCCCGCCCTGCGGCCCCTGCCCCCTCCCG
AAGCCTGCGGCCAGAGGCAGGCGCCAGAGCCAGGACTGGGGCAGAAGTGACGAGCGGCTG
CTCCAAGCCGTGGAGAACGATGACGCTGCCCGGGTGGCCTCCCTCATCGCCCGCAAGGGG
CTGGTGCCCACCAAGCTGGACCCCGAGGGCAAGTCCGCGTTCCACCTGGCGGCCATGAGG
GGGGCAGCCAGCTGTCTGGAGGTGATGCTGGCGCACGGAGCCAACGTCATGAGCACAGAC
GGGGCAGGTTACAACGCCCTCCATCTGGCCGCCAAATACGGGCGGCCACAATGCTTGAAG
CAGCTGCTGCAGGCGTCCTGCGTGGTGGACACTGTGGACGGCAGTGGGTGGACGGCCCTG
CATCACGCAGCGGCTGGCGGCTGCGTCTCCTGCTCGGAAATGCTCTGCGCCTTCAAGGCA
CACCTGAACCCCCGAGACCGGCTGGGCACAACTCCCCTCATCATAGCGGCTCAGATGTGC
CACGCGGGTCTGTGCCGCCTCCTCCTGCAGCAGGGGGCTGCCGTGGACGCGCAGGACCTG
CAGGGCAGGACCGCCCTGATGTTGGCCTGCGAGGGGGCCAGCCCCGAGACGGTGGAGGTG
CTGCTGCAGGCCGGGGCCCGGCCGGGCCTCACCGACGCGCTGGGCCAGGATGCTGCGCAC
TACGGCGCCCTGGCAGGGGACAAGCTCATCCTGCACCTCCTGCAGGAGGCGGCCCAGCGC
CCCTCGCCACCCAGC---------GAGGATGACTCGGGCGAGGCGTCATCTCAGAACTCT
GCGTCCAGCCACGACAAGCAGGGGGCTCCCAAGAAGCGGAAGGCGCCTCCGCCCCCCGCC
AGCGTCCCTGTGGCGGACGATCGTGACGCCTACGAGGAGATCGTAAGGCTGCGACAGGAG
AGGGGCCGCCTGCTGCAGAAGATCCGGGGCCTGGAGCAGCACCAGGAGCGGAGGAAGCAG
GAGCTGCCGGAGGTGGAGGCCAGCTCCCTTCACAGCCTGGAGAGACAGGTGCAAGAGCTG
CAGCAGCTGCTGGCAGAGAAGCAGGAGGAGAAGGAGAGTCTGGGGCGCGAGGTGGAAAGT
TTGCAGAGCCGGCTGTCCCTGCTGGAGAACGAGCGGGAAAACACCAGCTATGATGTGGCC
ACCCTTCAGGACGAGGAGGGCGAGCTGCCCGACTTCCCAGGG------------------
GCCGAGGCGCTGTTGTCC------------ACGCGGCTCAGCCCGGCGGCCCAGGACCTC
GTGGCCTCACTGCGGGAGCAGGTGGCCGCCCTCACCAGGCAGAACCAAGAGCTGATGGAG
AAGGTCCAGGTCCTGGAGACCTTTGAGAAGGACGAGGCGGAGGCGGACGGCGTGGCCGAG
CTCGTCCCCCTGGCCATCTACGATGCTCTGCGGGCCGAGCTGGAGCAGCTGCGCACACAG
CACGCAGAGGCCGTGCGGGCGCTGGGGCGGCAGGAAGCGCGGGGGCCCCCCGGGGACGAG
GAGGCCGCCCCTGGGGAGTGCGAGGGCGCAGGGCCCGTGGCCAGCAGCAACGGGCCGACG
GGAGCGGAGCCCGACGGCCCCACGGAACCCGGA------GTCCACGGAGCGGATGCCACG
GCCGAGGCC---------------------TCAGGGGTCGTGGCCTCGCCAGCGGCACCC
GCGGGCACCGAGGATGCAGAAACCAAACCT---------GAGGCCACCGAACCAGCACCC
GAAGGCGCTGAAGCCCCAGGAACAAAGGCGGGAGTGGCCGAGGCCACCGAAACGACAGCC
CTGGGAGGAGGG---AACCTGGAAACAGAGGCCACG------------------------
---------------GGCGCGGAGGCCACCGACACGAAGGCA---------GAAATGGAG
GCCAGTGGAGAGGGTGCTGGGCAGGGAGAACTCACGGGCGCAGAGACCACAGGGGTGGAG
GCCGCC---------------ACCCCGAGGGGCCCCACGGGCCCCGTCCTCCACCCTGGA
GCTGCCGCGGCCTCGGAGAAGCTGCAGACTGAGCTGGAGACCAGGATCCGCGGCCTGGAG
GCGGCGCTCCGGCAGCGGGAGCGGGAGGCAGCCACCGAGCTGGAGGCCGCCCGCGGCAAG
TGCGAGGCCNGCGAGGCCGAGGCGGGCCGGCTGCGGNGGCAGGTGCGCGAGGCGAGGGCA
GCGGGCGGCGGGACGGGCTGTGGC---GACACGGTCCAGCTGCGGGCCGCCCTGGAGCAG
GCCCGGGAGGACCTCCGAGACCGGGACNTCCGCCTCCGGGAGCTGGAGGCCTCG---GCG
CGGCTGGACGAGGCCCGGGCCGGCCGCNTGCTGGCCGAGGAGGAGGCGCGGGGCCTGCGG
GCGGAGCTGGCCCGGCGGGGAGGTGCGGCTGGAGCAGACGGG---GAGCTGGCGGTGCTG
CGGGAGCAGCTGGCCGCCGCCGTGGCTACCGGGCAGCAGCAGCGGGCCGCGGCCGCCGAG
NCTGGCCAGGCGCGGGACGCCGCGGAGGCCCAGGCCGCGGAGCTGGCCGCCGCCTGCGAG
GAGNGCCGGCAAGGCCTGGCGGAGCTGCGCGAGGCGTCCGAGGTGCTGCGCCAGTCGGCG
GTGCCGGCCGCCGAGCACCACCGGCTGCAGGAGGAGGCCCTGGAGCTGCGGGGCCGGGCG
GCCAGCCTGGAGCAGGAGGTGGTGGCCACAGGCAAGGAGGCCGCCCGGCTGCGGGCAGAG
CTGGAGCGCGAGCGCCTGGGCAGCGTGGCCCGCTCGGAGCACGAGCGCGTCGTGGGCGCA
CTGCAGGCCGACGTGGCCCGGCTGCAGGGCCAGCTGGAGGAGCTGGGTCGCCGGCACGAG
AAGACCAGCGCCGAGGTCTTCCAGGTGCAGCGGGAGGCGCTGTTCATGAAGAGCGAACGC
CACGCGGCCGAGGCGCAGCTGGCCGCCGCGGAGCAGCAGGTGCGGGGGCTGCGTATCACG
GAGCTCTCCAAGGAGGTCGTCAGTCTTAAAGAGGCGCTGCAGGGCCGGCCGGCAGCCCCG
GACAGCCCCGAGGTGGCGGCCCTGCGTGGCCAGGTGGCCGCTCTCCAGGGGCAGCTGGAG
GAGGCCGCCAGGGACCACAGTGCGGTGGTGGCCTTATATAGAAGCCACCTCCTGTACGCC
ATTCAGGGCCAGATGGACGAAGATGTGCAGCAGATTCTGAGCCAGATCCTGCAGATGCAA
AGGCTGCAG---
