# Supplementary material for: Positively selected genes in the hoary bat (Lasiurus cinereus) lineage: prominence of thymus expression, immune and metabolic function, and regions of ancient synteny
Source: PeerJ. 2022 Mar 17;10:e13130. doi: 10.7717/peerj.13130 (PMC8934532; doi:10.7717/peerj.13130)
Supplement: Supplemental Information 4 — Likely alignment errors have been manually deleted between conserved codons. Recovery of the original codon positions requires alignment to the original accessions in each orthogroup. [file peerj-10-13130-s004.zip › renamed.manual/OG0005994.manual.fas]

>EpFu|XM_008143038.2_cds_XP_008141260.1_1
ATGGCTTGTGGGCTAGTCAGAGGACATGCCTACTCCGTCACTGGGCTGGAGGAGACCATG
TTCAAGGATGAGAAGGTGAAGCTGGTGCGGCTGCGGAACCCCTGGGGCCAGGTGGAGTGG
ACCGGCTCCTGGAGTGATGGTTGGAAGGACTGGAGCTTTGTGGACAAAGATGAGAAGGCC
CGTCTGCAGCACGAGGTCGCTGAGGAAGGCGAGTTCTGGATGTCCTACGACGATTTCGTC
TACCATTTCACAAAGCTGGAGATCTGCAACCTCACAGCTGATGCCCTGGAGTCCGACAAG
CTTCAGACCTGGACGGTGTCCGTGAATGAGGGCCGCTGGGTGAGGGGCTGCTCCGCTGGC
GGCTGCCGCAACTTCCCAGACACGTTCTGGACCAACCCGCAGTACCGCCTGAAGCTCCTG
GAGGAGGACGATGACCCCGAGGACTCAGAGGTGATCTGCAGCTTCCTGGTGGCCCTGATG
CAGAAGAACCGGCGGAAGGACCGGAAGCTGGGGGCCAACCTCTTCACCATCGGCTTCGCC
ATTTACGAGGTTCCCAAAGAGCTGTACAACGCCTCCAAGGCCAGGAGCAAAACCTACATC
AACATGCGCGAGGTGTCCGAGCGCTTCCGCCTGCCTCCCAGCGAGTACGTCATCGTGCCC
TCCACCTACGAGCCCCACCAGGAGGGAGAATTCATCCTCCGGGTCTTCTCTGAGAAGAGG
AACCTCTCTGAGGATGTTGAAAATACAATCTCCGTGGACCGGCCAGTGAAAAAGAAAAAA
CCCAAGCCGATCATCTTCGTTTCGGACAGAGCAAACAGCAACAAGGAACTGAGTGTGGAC
CAGGAAGCAGAGGAGGGCAAAGACAAAACGGGTCCCGATAAGCAAGAGAAAGCCCCACAG
CCACGGCCTGGCAACACCGACCAGGAAACCGAAGAGCAGCAGCACTTCCAGAACATTTTC
AAGCAAATAGCGGGTGATGACATGGAGGTCTGTGCAGATGAGCTCAAGAATATCCTGAAC
TCAGTTTTGAACAAACACAAGGACCTGAAGACACAAGGGTTCACGCTGGAGTCCTGCCGT
AGCATGATTGCTCTCATGGACACAGATGGCTCTGGGAGGCTGAACTTGCAAGAGTTCCAT
CACCTCTGGAAGAAGATCAAAGCCTGGCAGAAAATTTTCAAGCACTACGACACAGACCAA
TCAGGCACCATCAACAGCTACGAGATGCGAAATGCAGTCAACGATGCAGGATTCCACCTC
AACAGCCAGCTCTACGACATCATCACCATGAGGTACGCGGACAAATACATGAACATCGAC
TTCGACAGTTTCATCTGCTGCTTCGTCAGGCTGGAGGGCATGTTCAGAGCTTTCAATGCA
TTTGACAAGGACGGAAACGGCATCATCCAACTCAACGTTCTAGAG---
>HiAr|XM_019644913.1_cds_XP_019500458.1_1
ATGGCCTGTGGGCTCGTCAAGGGCCATGCCTACTCTGTCACTGGGCTGGAGGAGACCCTG
TTCAAGGATGAGAAAGTGAAGTTGGTGCGGCTGCGGAATCCCTGGGGCCAGGTGGAGTGG
ACCGGCTCCTGGAGTGACGGCTGGAAGGACTGGAGCTTTGTGGACAAAGACGAGAAGGCC
CGTCTGCAGCACCAGGTCACTGAGTGTGGAGAGTTCTGGATGTCATATGACGATTTCATC
TACCATTTCACGAAGCTGGAGATCTGCAACCTCACAGCCGATGCCCTGGAGTCCGACAAG
CTTCAGACCTGGACGGTGTCCGTGAATGAGGGCCGCTGGGTGAGGGGCTGCTCCGCTGGA
GGCTGCCGCAACTTCCCAGACACTTTCTGGACCAACCCCCAGTACCGTCTGAAGCTCCTG
GAGGAGGACGATGACCCTGATGACTCTGAGGTGATCTGCAGCTTCCTGGTGGCCCTGATG
CAGAAGAACCGGCGGAAGGACCGGAAGCTGGGGGCCAACCTCTTCACCATCGGCTTCGCC
ATCTACGAGGTTCCCAAAGAGCTGTACAACGCCTCCAAGGCCAGGAGCAAAACCTACATC
AACATGCGGGAGGTGTCCGAGCGCTTCCGCCTGCCTCCCAGCGAGTACGTCATCGTGCCC
TCCACCTACGAGCCCCACCAGGAGGGGGAATTCATTCTCCGGGTCTTCTCTGAAAAGAGG
AACCTCTCTGAGGAAGCTGAAAATACAATCTCCGTGGATCGGCCAGTG------------
------------------------------------------------------------
------------------------------------------------------------
CCACGGCCTGGCAACACTGACCAGGAAAGTGAGGAACAGGAGCAATTCCGGAACATTTTC
AGGCAGATAGCGGGTGATGACATGGAGATCTGTGCAGATGAGCTCAAGAATATCCTCAAC
AATGTTGTGAATAAACATAAGGACCTGAAGACACAAGGGTTCACACTGGAGTCCTGCCGC
AGCATGATTGCGCTCATGGATACGGATGGCTCTGGGAGACTGAACCTGCAAGAGTTCCAT
CACCTCTGGAAGAAGATTAAAGCCTGGCAGAAAATTTTCAAACGCTATGACACAGACCAA
TCCGGCACCATCAACAGCTATGAGATGCGAAATGCAGTCAATGATGCAGGCTTCCACCTC
AACAGCCAGCTCTATGACATCATTACCATGAGATACGCAGACAAACACATGAACATTGAC
TTCGACAGTTTCATCTGCTGCTTTGTCAGGATGGAGGGCATGTTCAGAGCTTTTCATGCA
TTTGACAAGGATGGAGACGGTATCATCAAACTCAACGTTCTAGAG---
>LaCi|187-exonerate_protein2genome-gene-288.16-mRNA-1
ATGGCTTGTGGGCTAGTCAGAGGACATGCCTACTCCGTCACTGGGCTAGAGGAGACCATG
TTCAAGGATGAGAAGGTGAAGCTGGTGCGGCTGCGGAACCCCTGGGGCCAGGTGGAGTGG
ACCGGCTCCTGGAGTGATGGTTGGAAGGACTGGAGCTTTGTGGACAAAGATGAGAAGGCC
CGTCTGCAGCACGAGGTCGCTGAGGAAGGCGAGTTCTGGATGTCCTATGATGATTTCGTC
TACCATTTCACAAAGCTGGAGATCTGCAACCTCACAGCTGATGCCCTGGAGTCCGACAAG
CTTCAGACCTGGACGGTGTCCGTGAATGAGGGCCGCTGGGTGAGGGGCTGCTCTGCTGGC
GGCTGCCGCAACTTCCCAGACACTTTCTGGACCAACCCGCAGTACCGCCTGAAGCTCCTG
GAGGAGGACGATGATCCCGAGGACTCAGAGGTGATCTGCAGCTTCCTGGTGGCCCTGATG
CAGAAGAACCGGCGGAAGGACCGGAAGCTGGGGGCCAACCTCTTCACCATTGGCTTCGCC
ATTTACGAGGTAGGACCGCAGCTGTACAACGCCTCCAAGGCCAGGAGCAAAACCTACATC
AACATGCGGGAGGTGTCCGAGCGCTTCCGCCTGCCTCCCAGCGAGTACGTCATCGTGCCC
TCCACCTACGAGCCCCACCAGGAGGGAGAATTCATCCTGCGGGTCTTCTCTGAGAAGAGG
AACCTCTCTGAGGATGTTGAAAATACAATCTCCGTGGACCGGCCAGTGAAAAAGAAAAAA
CCCAAGCCCATCATCTTCGTTTCGGACAGAGCAAACAGCAACAAGGAACTGAGTGTGGAC
CAGGAAGCAGAGGAGGGCAAAGACAAAACAGGCCCTGATAAGAAAGAGAAATCCCCACAG
CCACGGCCTGGCAACACTGACCAGGAAACTGAAGAGCAGCAGCACTTCCAGAACATTTTC
AGGCAAATAGCGGGTGATGACATGGAGGTCTGTGCAGATGAGCTCAAAAATATCCTGAAC
TCAGTTTTGAACAAACACAAAGACCTGAAGACACAAGGGTTCACGCTGGAGTCCTGCCGA
AGCATGATTGCTCTCTTGGATACAGATGGCTCTGGGAGGCTGAACTTGCAAGAGTTCCAT
CACCTCTGGAAGAAGATCAAAGCCTGGCAGAAAATTTTCAAGCACTACGACACAGACCAA
TCAGGCACCATCAACAGCTATGAGATGCGAAATGCAGTCAACGATGCAGGATTCCACCTC
AACAGCCAGCTTTACGACATCATCACCATGAGGTATGCAGACAAATACATGAACATCGAC
TTCGACAGTTTCATCTGCTGCTTCGTCCGGCTGGAGGGCATGTTCAGAGCTTTTCATGCA
TTTGACAAGGACGGAGACGGCATCATCAAACTCAATGTTCTAGAGGTA
>MyLu|XM_023757608.1_cds_XP_023613376.1_1
ATGGCTTGCGGGCTGGTCCGAGGACATGCCTACTCCGTCACTGGGCTGGAGGAGGTCATG
TTCAAGGATGAGAAGGTGAAGCTGGTGCGGCTGCGGAACCCCTGGGGCCAGGTGGAGTGG
ACCGGCTCCTGGAGTGATGGTTGGAAGGACTGGAGCTTTGTGGACAAAGATGAGAAGGCC
CGTCTGCAGCAAGAGGTCGCTGAGGAAGGAGAGTTCTGGATGTCCTATGATGATTTCGTC
TACCATTTCACAAAGCTGGAGATCTGCAACCTCACCGCTGATGCCCTGGAGTCCGACAAG
CTTCAGACCTGGACGGTGTCCGTGAATGAGGGCCGCTGGGTGAGGGGCTGCTCTGCTGGC
GGCTGCCGCAACTTCCCAGACACTTTCTGGACCAACCCGCAGTACCGCCTGAAGCTCCTG
GAGGAGGACGACGACCCCGAGGACTCAGAGGTGATCTGCAGCTTCCTGGTGGCCCTGATG
CAGAAGAACCGGCGGAAGGACCGGAAGCTGGGGGCCAACCTCTTCACCATCGGCTTCGCC
ATTTACGAGGTTCCCAAAGAG---------------------------------------
------------------------------------------------------------
------------------------------------------------------------
------------GATGTTGAAAATACAATCTCCGTGGACCGGCCAGTGAAAAAGAAAAAA
CCCAAGCCCATCATCTTCGTTTCGGACAGAGCAAACAGCAACAAGGAACTGAGTGTGGAC
CAGGAAGCAGAGGAGGGCAAAGACAAAACAGGCCCTGATAAGCCAGAGAAATCCCCACAG
CCACGGCCTGGCAACACCGACCAGGAAACTGAAGAGCAGCAGCACTTCCAGAACATTTTC
AGGCAAATAGCGGGCGATGACATGGAGGTCTGTGCAGACGAGCTCAAGAATATCCTGAAC
TCAGTTGTGAACAAACATAAGGACCTGAAGACACAAGGGTTCACGCTGGAGTCCTGCCGT
AGCATGATTGCTCTCATGGATACAGATGGCTCTGGGAGGCTGAACTTGCAAGAGTTCCAT
CACCTCTGGAAGAAGATCAAAGCCTGGCAGAAAATTTTCAAGCGCTACGACACAGACCAA
TCCGGCACCATCAACAGCTACGAGATGCGAAATGCGGTCAACGATGCAGGATTCCACCTC
AACAGCCAGCTCTACGACATCATTACCATGAGGTATGCAGACAAATACATGAACATCGAC
TTTGACAGCTTCATCTGCTGCTTCGTCAGGCTGGAGGGCATGTTCAGAGCTTTTAATGCA
TTTGACAAGGATGGAGACGGCATCATCAAACTCAGCGTTCTAGAG---
>PhDi|XM_028506447.1_cds_XP_028362248.1_1
ATGGCCTGTGGGCTAGTCAAAGGACACGCCTACTCTGTCACCGGGCTGGAGGAGACCACG
TTCAAGGATGAGAAGGTGAAGCTGGTGCGGCTGCGGAACCCCTGGGGCCAGGTGGAGTGG
AACGGCTCCTGGAGTGACGGGTGGAAGGACTGGGGCTTTGTGGACAAAGATGAGAAGGCC
CGTCTGCAGCACCAGGTCACGGAGGATGGAGAGTTCTGGATGTCCTACGACGATTTCATC
TACCACTTCACAAAGCTGGAGATCTGCAACCTCACAGCCGATGCTCTGGAGTCCGACAAG
CTTCAGACCTGGACGGTGTCTGTGAACGAGGGCCGCTGGGTGCGGGGCTGCTCTGCCGGA
GGCTGCCGCAACTTCCCAGACACGTTCTGGACCAACCCGCAGTACCGGCTGAAGCTCCTG
GAGGAGGACGATGACCCCGAGGACTCAGAGGTGGTCTGCAGCTTCCTGGTGGCCCTGATG
CAGAAGAACCGGCGGAAGGACCGGAAGCTGGGGGCCAACCTCTTCACCATTGGCTTTGCC
ATTTACGAGGTTCCCAAAGAGCTGTACAATGCCTCCAAGGCCAGGAGCAAGACCTACATC
AACATGCGGGAGGTGTCGGAGCGCTTCCGCCTGCCTCCCAGCGAGTACGTCATCGTGCCC
TCCACCTACGAGCCCCACCAGGAGGGAGAGTTCATCCTCCGGGTCTTCTCTGAAAAGAGG
AACCTCTCTGAGGAAGCTGAAAATACAATCTCTGTGGATCGGCCAGTGAAAAAGAAAAAA
CCCAAGCCCATCATCTTCGTCTCAGACAGAGCAAACAGCAACAAGGAACTGAGTGTGGAC
CAGGAGTCGGAAGAGGGCAAAGACAAAACGAGCCCTGATAAGCAAGAGAAACCCCCGCAG
CCGAGGCCGGGCAACACTGACCAGGAGAGTGAAGAACAGCAACACTTCCAGAACATTTTC
AGGCAAATAGCGGGTGATGACATGGAGATCTGTGCTGATGAGCTCAAGAACATCCTTAAC
ACAGTTGTGAACAAACACAAGGACCTGAAGACACAAGGCTTCACGCTGGAGTCCTGCCGC
AGCATGATCGCCCTCATGGACACAGACGGCTCTGGGAGACTGAACCTGCAAGAGTTCCAT
CACCTCTGGAAGAAGATTAAAGCCTGGCAGAAAATTTTCAAACACTACGACACAGACCAA
TCTGGCACCATCAACAGCTACGAAATGCGAAATGCAGTCAATGAGGCAGGGTTCCACCTC
AACAGCCAGCTCTACGACATCATTACCATGCGGTACGCAGACAAGTACATGAACATCGAC
TTCGACAGTTTCATCTGCTGCTTCGTCAGGATGGAGGGCATGTTCAGAGCTTTTAATGCG
TTTGACAAGGACGGAGACGGTATCATCAAACTCAACGTTCTAGAG---
>PtVa|XM_023527709.1_cds_XP_023383477.1_1
ATGGCTTGTGGGCTAGTCAAAGGCCATGCCTACTCGGTCACTGGGCTGGAGGAGGTGAGC
CTAACAGGG------CTTGGTGGGATGAGACTTGAAGAGCTGCTTGGT------------
---------------------TGGAAGGACTGGAGCTTTGTAGACAAAGATGAGAAGGCT
CGTCTGCAGCACCAGGTCACTGAGGATGGAGAGTTCTGGATGTCATATGATGATTTCATC
TACCATTTCACAAAGCTGGAGATCTGCAACCTCACAGCCGATGCCCTGGAGTCCGACAAG
CTTCAGACCTGGACAGTGTCCGTGAATGAGGGCCGCTGGGTGAGGGGCTGCTCTGCTGGA
GGCTGCCGCAACTTTCCAGACACTTTCTGGACCAACCCGCAGTACCGTCTAAAGCTCCTA
GAGGAGGATGATGACCCCGACGACTCCGAGGTGATTTGTAGCTTCCTGGTGGCCCTGATG
CAGAAGAACCGGCGGAAAGACCGGAAGCTCGGGGCCAACCTCTTCACCATCGGCTTTGCC
ATTTACGAGGTTCCCAAAGAGCTGTATAACGCCTCCAAGGCCAGGAGCAAAACCTACATC
AACATGCGGGAGGTGTCTGAGCGCTTCCGCCTGCCTCCCAGCGAGTATGTCATCGTGCCC
TCCACCTACGAGCCCCACCAGGAGGGAGAATTCATCCTCCGGGTCTTCTCTGAAAAGAGG
AACCTCTCTGAGGAAGTTGAAAATACAATCTCCGTGGATCGGCCAGTGAAAAAGAAAAAA
CCCAAGCCCATCATCTTCGTTTCGGACAGAGCAAACAGCAACAAGGAACTGGGTGTGGAC
CAAGAGTCAGAGGAGGGCAAAGACAAAACGAGCCCTGATAAGCAAGAGAAAGCCCCACAG
CCACGGCCTGGCAACACTGACCAGGAAAGCGAGGAGCAGCAGCAATTCCGGAACATTTTC
AGGCAGATAGCTGGTGATGACATGGAGATCTGTGCAGATGAGCTCAAGAATATCCTTAAC
ACAGTTGTGAACAAACATGAGGACCTGAAGACACAAGGGTTCACACTGGAGTCCTGTCGC
AGCATGATTGCCCTCTTGGATACGGATGGCTCTGGGAGACTGAACCTGCAAGAGTTCCAT
CACCTCTGGAAGAAGATTAAAGCCTGGCAGAAAATTTTCAAACGCTATGATACAGACCAA
TCCGGCACCATCAACAGCTATGAGATGCGAAACGCAGTCAATGATGCAGGATTCCACCTC
AACAGCCAGCTCTATGACATCATTACCATGCGATATGCAGACAAATACATGAACATCGAC
TTTGACAGTTTCATCTGCTGCTTCGTCAGGCTGGAGGGCATGTTCAGAGCTTTTAATGCG
TTTGACAAGGATGGAGATGGTATCATCAAACTCAACGTTCTAGAG---
>RhFe|XM_033109707.1_cds_XP_032965598.1_1
ATGGCCTGTGGGCTCGTCAAAGGCCATGCGTACTCGGTCATCGGGCTAGAGGAGACCCTG
TTCAAGGATGAGAAAGTGAAGTTGGTGCGGCTGCGGAACCCCTGGGGCCAGGTGGAGTGG
AACGGCTCCTGGAGTGCTGGTTGGAAGGACTGGAGCTTTGTAGACAAAGACGAGAAGGCC
CGTCTGCAGGACCTGGTCACTGAGCATGGAGAGTTCTGGATGTCATATGATGATTTCATC
TACCATTTCACAAAGCTGGAGATCTGCAACCTCACAGCCGATGCCCTGGACTCCGACAAG
CTTCAGACCTGGACGGTGTCCGTGAACGAGGGCCGCTGGGTGAGGGGCTGCTCTGCCGGA
GGCTGCCGCAACTTCCCAGATACTTTCTGGACCAACCCACAGTACCGTCTGAAGCTCCTG
GAGGAGGACGATGACCCCGAAGACTCGAAGGTGATCTGCAGCTTCCTGGTGGCCCTGATG
CAGAAGAACCGGCGAAAGGACCGGAAGCTTGGAGCCAACCTCTTCACCATCGGCTTCGCC
ATCTACGAGGTTCCCGAAGAGCTGTACAACGCCTCTAAGGCCAGGAGCAAAACCTACATC
AACATGAGGGAGGTGTCTGAGCGCTTCCGCCTGCCTCCCAGCGAGTATGTCATCGTGCCC
TCCACCTACGAGCCCCACCAGGAGGGAGAATTCATCCTCCGCGTCTTCTCTGAAAAGAGG
AACCTCTCTGAGGAAGCTGAAAATACAATCTCCGTGGATCGGCCAGTGAAAAAGAAAAAA
CCCAAGCCCATCATCTTCGTTTCGGACAGAGCAAACAGCAACAAGGAACTGAGCGTGGAC
CAGGAAGCAGAGGAGGGCAAAGACAAAACAGGCCCTGATAAGCAAGAGAAATCCCCACAG
CCACGGCCTGGCAAAGCTGACGAGGAAAGTGAGGAACAGCAGCAATTCCGGAACATTTTT
AGGCAGATAGCGGGTGACGACATGGAGATCTGCGCAGATGAGCTCAAGAATATCCTTAAC
ACCGTTGTGAATAAACATAAGGACCTGAAGACACAAGGGTTCACGCTGGAGTCCTGCCGC
AGCATGATTGCTCTCATGGATACAGATGGCTCTGGGAGACTGAACCTGCAAGAGTTCCAT
CACCTCTGGAAGAAGATTAAAGCCTGGCAGAAAATTTTCAAACGTTATGACACAGACCAA
TCCGGCACCATCAACAGCTATGAGATGCGAAATGCAGTCAATGATGCAGGCTTCCACCTC
AACAGCCAACTCTACGACATCATTACCATGCGCTACGCAGACAAATACATGAACATTGAC
TTCGACAGCTTCATCTGCTGCTTTGTCAGGATGGAGGGCATGTTCAGAGCTTTTCATGCG
TTTGACAAGGATGGAGACGGTATCATCAAACTCAACGTTCTAGAG---
>RoAe|XM_016144926.1_cds_XP_016000412.1_1
ATGGCTTGTGGGCTAGTCAAAGGCCATGCCTACTCGGTCACTGGGCTGGAGGAGACCCAG
TTCAAGAATGAGAAAGTGAAGCTGGTACGGCTGCGGAACCCTTGGGGCCAGGTGGAGTGG
AACGGCTCCTGGAGTGATGGTTGGAAGGACTGGAGCTTTGTAGACAAAGGTGAGAAGGCC
CGTCTGCAGCACCAGGTCACTGAGGATGGAGAGTTCTGGATGTCATATGATGATTTCATC
TACCATTTCACAAAGCTGGAGATCTGCAACCTCACAGCTGATGCCCTGGAGTCTGACAAG
CTTCAGACCTGGACGGTGTCTGTGAATGAGGGCCGCTGGGTGAGGGGCTGCTCTGCTGGA
GGCTGCCGCAACTTTCCAGACACTTTCTGGACCAACCCACAGTATCGTCTGAAGCTCCTG
GAGGAGGACGATGACCCCGACGACTCCGAGGTGATTTGTAGCTTCCTGGTGGCCCTGATG
CAGAAGAACCGGCGGAAAGACCGGAAGCTCGGGGCCAACCTCTTCACCATCGGCTTTGCC
ATTTACGAGGTTCCCAAAGAGCTGTATAACGCCTCCAAGGCCAGGAGCAAAACCTACATC
AACATGCGGGAGGTGTCTGAGCGCTTCCGCCTGCCTCCCAGCGAGTACGTCATCGTGCCC
TCCACCTACGAGCCCCACCAGGAGGGAGAATTTATCCTCCGGGTCTTCTCTGAAAAGAGG
AACCTCTCTGAGGAAGTTGAAAATACAATCTCCGTGGATCGGCCAGTGAAAAAGAAAAAA
CCCAAGCCCATCATCTTCGTTTCAGACAGAGCAAACAGCAACAAGGAACTGGGTGTGGAT
CAAGAGTCAGAGGAGGGCAAAGACAAAACAAGCCCTGATAAGCAAGAGAAAGCCCCACAG
CCACGGCCTGGCAACACTGACCAGGAAAGCGAGGAGCAGCAGCAGTTCCGGAACATTTTC
AGGCAGATAGCTGGTGATGACATGGAGATCTGTGCAGATGAGCTCAAGAATATCCTTAAC
ACAGTTGTGAACAAATATGAGGACTTGAAGACACAAGGGTTCACACTGGAGTCCTGTCGC
AGCATGATTGCCCTCTTGGATACGGATGGCTCTGGGAGACTGAACCTGCAAGAGTTCCAT
CACCTCTGGAAGAAGATTAAAACCTGGCAGAAAATTTTCAAACGCTATGATACAGACCAA
TCTGGCACCATCAACAGCTATGAGATGCGAAACGCAGTCAATGATGCAGGATTCCACCTC
AACAGCCAGCTCTATGACATCATTACCATGCGATACGCAGACAAATACATGAACATTGAC
TTCGACAGTTTCATCTGCTGCTTCGTCAGGCTGGAGGGCATGTTCAGAGCTTTTAATGCG
TTTGACAAGGATGGAGATGGTATCATCAAACTCAACGTTCTAGAG---
