# Supplementary material for: Positively selected genes in the hoary bat (Lasiurus cinereus) lineage: prominence of thymus expression, immune and metabolic function, and regions of ancient synteny
Source: PeerJ. 2022 Mar 17;10:e13130. doi: 10.7717/peerj.13130 (PMC8934532; doi:10.7717/peerj.13130)
Supplement: Supplemental Information 4 — Likely alignment errors have been manually deleted between conserved codons. Recovery of the original codon positions requires alignment to the original accessions in each orthogroup. [file peerj-10-13130-s004.zip › renamed.manual/OG0006004.manual.fas]

>EpFu|XM_028154808.1_cds_XP_028010609.1_1
ATGGGTGGAATGATGCCACCTGGACCAGGAATACCACCTCTGATGCCTGGTATGCCACCA
GGTATGCCCCCCCCTGTTCCACGTCCTGGAATTCCTCCAATGACTCAAGCACAGGCTGTT
TCAGCACCAGGTATTCTTAATAGACCACCTGCACCAACAGCAACAGTTCCTGCTCCACAG
CCTCCAGTTACTAAGCCTCTTTTCCCCAGTACCCCTGCAACAACTACAGAACCCCCGAAG
CCTACATTCCCTGCTTATACACAGTCTACAGCTTCAACCACTAGTACAACAAATAGCACT
GCAGCTAAACCAGCGGCATCAATAACAAGTAAGCCTGCTACTCTTACGACAACCAGTGCA
ACCAGTAAGTTGATCCATCCAGATGAGGATATCTCGTTGGAAGAAAGAAGAGCACAGTTA
CCTAAATATCAACGTAACCTTCCTCGTCCAGGACAGGCTCCCATTGGTAATCCACCAGTT
GGACCAATTGGAGCTATGATGCCACCACAGCCAGGCATCCCACAGCAACAAGGAATGAGA
CCCCCAATGCCGCCTCATGGTCAGTATGGTGGTCATCATCAAGGCATGCCAGGTTACCTT
CCTGGTGCTATGCCACCATATGGGCAGGGACCGCCAATGGTGCCCCCTTACCAAGGTGGG
CCGCCTCGACCTCCGATGGGAATGAGACCTCCTGTAATGTCGCAA
>HiAr|XM_019646984.1_cds_XP_019502529.1_1
ATGGGTGGAATGATGCCACCTGGACCAGGAATACCACCTCTGATGCCAGGCATGCCACCA
GGTATGCCCCCTCCTGTTCCACGTCCTGGAATTCCTCCAATGACTCAAGCACAGGCTGTT
TCAGCACCAGGTATTCTTAATAGACCACCTGCACCAACAGCAGCAGTTCCTGCTCCACAG
CCTCCAGTTACTAAGCCTCTTTTCCCCAGTACCCCTGCAACAACTACAGAACCCCCAAAG
CCTACATTCCCTGCTTATACACAGTCTACAGCTTCAACCACTAGTACAACAAATAGCACT
GCAGCTAAACCAGCTGCTTCAATAACAAGTAAGCCTGCTACTCTTACGACAACCAGTGCA
ACCAGTAAGTTGATCCATCCAGATGAGGATATATCACTGGAAGAGAGAAGGGCACAGTTA
CCTAAATATCAACGCAATCTTCCTCGTCCAGGACAGGCTCCCATTGGTAATCCACCAGTT
GGACCAATTGGAGGCATGATGCCACCACAGCCAGGCATCCCACAGCAACAAGGAATGAGA
CCCCCAATGCCGCCTCACGGTCAGTATGGTGGTCATCATCAAGGCATGCCAGGTTACCTT
CCTGGTGCTATGCCACCGTATGGGCAGGGACCACCAATGGTGCCCCCTTACCAAGGTGGG
CCTCCTCGACCTCCGATGGGAATGAGACCTCCTGTAATGTCGCAA
>LaCi|430-exonerate_protein2genome-gene-59.27-mRNA-1
ATGGGTGGTATGATGCCACCTGGACCAGAAGAACCACCTCTGATGACTGGTATGCTACCA
GGTGTGCCTCCTCCTGTTCCACGTCCTGGATTTGCTCCAATGACTCAAGCACAAGCTATT
TCAGCACCAGGTATTCTTAATAGATCATCGGCACCAATGGCTACAGTTCCTGCTCCACAG
CTTCCAGTTACGAAGCCTCTTTTCCTCAGTACCCCTGCAACAACTATAGAACCCACAAAG
CCTAAATTCCCTGCTTATACACAGTTTACAACTTCAACCCCTAGTACAACAAATAGCACT
GCGGTTAAACTAGCGGCCTCAATAACAAGTAACGTTGCTACTCTTACAACAACCAGTGCA
ACCAGTAAGTTGATCCATCCAGATGAGGATATATCATTGGAAGAAAGAAGGGCACCGTTA
CCTAAATATCAACATAATCTTCCTCTTCCAGGACAGACTCTGATTGGGAATCCACCAGTT
AGACCAATTGGAGCTATGATGCCACCACAGCCAGGCATCCCACAGCAACAAGGAATGAAA
CCCCCAATGCCGCCTCATAGTCAGTATGGTGGTCATCAACAAGGCATGCCAGGTTACCTT
TCTGGTATTATGCTACCATATGGGCAGGGACCTTCAATGGTGCCCCCTTTCCAAGGTGGG
CCTCCTCAAACTCCAATGGGAATGAGACCTCCTGTAATGTCGCAA
>MyLu|XM_006099871.1_cds_XP_006099933.1_1
ATGGGTGGAATGATGCCACCTGGACCAGGAATACCACCTCTAATGCCTGGTATGCCACCA
GGTATGCCCCCTCCTGTTCCACGTCCTGGAATTCCTCCAATGACTCAAGCACAGGCTGTT
TCAGCACCAGGTATTCTTAATAGACCACCTGCACCAACAGCAACAGTTCCTGCTCCACAG
CCTCCAGTTACTAAGCCTCTTTTCCCCAGTACCCCTGCAACAACTACAGAACCCCCGAAG
CCTACATTCCCTGCTTATACACAGTCTACAGCTTCAACCACTAGTACAACAAATAGCACT
GCAGCTAAACCAGCGGCATCAATAACAAGTAAGCCTGCTACTCTTACGACAACCAGTGCA
ACCAGTAAGTTGATCCATCCAGATGAGGATATATCATTGGAAGAAAGAAGGGCACAGTTA
CCTAAATATCAACGTAACCTTCCTCGTCCAGGACAGACTCCCATTGGTAATCCACCAGTT
GGACCAATTGGAGCTATGATGCCACCACAGCCAGGCATCCCACAACAACAAGGAATGAGA
CCCCCAATGCCACCTCATGGTCAGTATGGTGGTCATCATCAAGGCATGCCAGGTTACCTT
CCTGGTGCTATGCCGCCATATGGGCAGGGACCGCCAATGGTGCCCCCTTATCAAGGTGGG
CCTCCTCGACCTCCGATGGGAATGAGACCTCCTGTAATGTCGCAA
>PhDi|XM_028520397.1_cds_XP_028376198.1_1
ATGGGTGGAATGATGCCACCTGGACCAGGAATACCACCTCTGATGCCTGGAATGCCACCA
GGTATGCCTCCTCCTGTTCCACGTCCTGGAATTCCTCCAATGACTCAAGCACAGGCTGTT
TCAGCACCAGGTATTCTTAATAGACCACCTGCGCCAACTGCAACAGTTCCTGCTCCACAG
CCTCCAGTTACTAAGCCTCTTTTCCCCAGTACTCCTGCAACAACTACAGAACCCCCGAAG
CCTACATTTCCTGCTTATACACAGTCTACAGCTTCAACCACTAGTACAACAAATAGCACT
GCAGCTAAACCAGCGGCTTCAATAACAAGTAAGCCTGCTACTCTTACAACAACCAGTGCA
ACCAGTAAGTTGATCCATCCCGATGAGGATATATCACTGGAAGAGAGAAGGGCTCAGTTA
CCTAAATATCAACGTAACCTTCCTCGTCCAGGACAGGCTCCCATTGGTAATCCACCAGTT
GGACCAATTGGAGGTATGATGCCACCACAGCCAGGCATCCCACAGCAACAAGGAATGAGA
CCCCCAATGCCGCCTCATGGTCAGTATGGTGGTCATCATCAAGGCATGCCAGGTTACCTT
CCTGGCGCTATGCCGCCGTATGGGCAGGGACCGCCAATGGTGCCCCCTTACCAAGGTGGG
CCTCCTCGACCTCCAATGGGAATGAGACCTCCTGTAATGTCGCAA
>PtVa|XM_011360028.2_cds_XP_011358330.1_1
ATGGGTGGAATGATGCCACCTGGACCAGGAATACCACCTCTGATGCCTGGTATGCCACCA
GGTCTGCCCCCTCCTGTTCCACGTCCTGGAATTCCTCCAATGACTCAAGCACAGGCTGTT
TCAGCACCAGGTATTCTTAATAGACCACCTGCACCAACAGCAGCAGTTCCTGCTCCACAG
CCTCCAGTTACCAAGCCCCTCTTCCCCAGTACCCCTGCAACAACTACAGAACCCCCAAAG
CCTACATTCCCTGCTTATACACAGTCTACAGCTTCAACCACTAGTACAACAAATAGCACT
GCAGCTAAACCAGCGGCTTCAATAACAAGTAAGCCTGCTACTCTTACAACAACCAGTGCA
ACCAGTAAGTTGATCCATCCAGATGAGGATATATCGCTGGAAGAGAGAAGGGCACAGTTA
CCTAAATATCAGCGTAATCTTCCTCGTCCAGGACAGGCTCCCATTGGTAATCCACCAGTT
GGACCAATTGGAGGCATGATGCCACCACAGCCAGGCATCCCACAGCAACAAGGAATGAGA
CCCCCAATGCCGCCTCATGGTCAGTATGGTGGTCATCATCAAGGCATGCCAGGTTACCTT
CCTGGTGGTATGCCGCCATATGGGCAGGGACCGCCAATGGTGCCCCCTTACCAAGGTGGG
CCTCCTCGACCTCCGATGGGAATGAGACCTCCTGTAATGTCGCAA
>RhFe|XM_033089210.1_cds_XP_032945101.1_1
ATGGGTGGAATGATGCCACCTGGACCAGGAATACCACCTCTGATGCCTGGTATGCCACCA
GGTATGCCCCCTCCTGTTCCACGTCCTGGAATTCCTCCAATGACTCAAGCACAGGCTGTT
TCAGCACCAGGTATTCTTAATAGACCACCTGCACCAACAGCAACAGTTCCTGCTCCACAG
CCTCCAGTTACTAAGCCTCTTTTCCCCAGTACCCCTGCAACAACTACAGAACCCCCAAAG
CCTACATTCCCTGCTTATACACAGTCTACAGCTTCAACCACTAGTACAACAAATAGCACT
GCAGCTAAACCAGCAGCTTCAATAACAAGTAAGCCTGCTACTCTTACGACAACCAGTGCA
ACCAGTAAGTTGATCCATCCAGATGAGGATATATCGCTGGAAGAGAGAAGGGCACAGTTA
CCTAAATATCAGCGTAATCTTCCTCGTCCAGGACAGGCTCCCATTGGTAATCCACCAGTT
GGACCAATTGGAGGCATGATGCCACCACAGCCAGGCATCCCACAGCAACAAGGAATGAGA
CCCCCAATGCCACCTCACGGTCAGTATGGTGGTCATCATCAAGGCATGCCAGGTTACCTT
CCTGGTGGTATGCCACCGTATGGGCAGGGACCACCAATGGTGCCCCCTTACCAAGGTGGG
CCTCCTCGACCTCCGATGGGAATGAGACCTCCTGTAATGTCGCAA
>RoAe|XM_016152528.1_cds_XP_016008014.1_1
ATGGGTGGAATGATGCCACCTGGACCAGGAATACCACCTCTGATGCCTGGTATGCCACCA
GGTCTGCCCCCTCCAGTTCCACGTCCTGGAATTCCTCCAATGACTCAAGCACAGGCTGTT
TCAGCACCAGGTATTCTTAATAGACCACCTGCACCAACAGCGGCAGTTCCTGCTCCACAG
CCTCCAGTTACCAAGCCCCTCTTCCCCAGTACCCCTGCAACAACTACAGAGCCCCCAAAG
CCTACATTCCCTGCTTATACACAGTCTACAGCTTCAACCACTAGTACAACAAATAGCACT
GCAGCTAAACCAGCGGCTTCAATAACAAGTAAGCCTGCTACTCTCACAACAACCAGTGCA
ACCAGTAAGTTGATCCATCCAGATGAGGATATATCGCTGGAAGAGAGACGGGCACAGTTA
CCTAAATATCAGCGTAATCTTCCTCGTCCAGGACAGGCTCCCATTGGTAATCCACCAGTT
GGACCTATTGGAGGCATGATGCCACCACAGCCAGGCATCCCGCAGCAACAAGGAATGCGA
CCCCCAATGCCGCCTCATGGTCAGTATGGTGGTCATCATCAAGGCATGCCAGGTTACCTT
CCTGGTGCTATGCCGCCATATGGGCAGGGACCGCCAATGGTGCCCCCTTACCAAGGTGGG
CCTCCTCGACCTCCGATGGGAATGAGACCTCCTGTAATGTCGCAA
