# Supplementary material for: Positively selected genes in the hoary bat (Lasiurus cinereus) lineage: prominence of thymus expression, immune and metabolic function, and regions of ancient synteny
Source: PeerJ. 2022 Mar 17;10:e13130. doi: 10.7717/peerj.13130 (PMC8934532; doi:10.7717/peerj.13130)
Supplement: Supplemental Information 4 — Likely alignment errors have been manually deleted between conserved codons. Recovery of the original codon positions requires alignment to the original accessions in each orthogroup. [file peerj-10-13130-s004.zip › renamed.manual/OG0006034.manual.fas]

>EpFu|XM_028150331.1_cds_XP_028006132.1_1
ATGAAGGGAGACAAGTGTGAGGAGCCGGGGCCGGACCCCAAG---TCCGCGCCCCCCCTG
CAGCCCACGGAGGAGGAGGAGGCCCTGATCGAGTTCCACCGCTCCTACCGAGACCTGTTC
CAGTTCTTCTGCAACAACACCACCATCCACGGCGCCATCCGCCTGGTGTGCTCCCAGCAC
AACCGCATGAAGACGGCCTTCTGGGCCGTGCTCTGGCTCTGCACCTTTGGCATGATGTAC
TGGCAGTTCGCCCTGCTGTTCGAAGAGTACTTTAGCTACCCTGTCAGCCTCAACATCAAC
CTCAACTCCGACAAGCTTGTCTTCCCGGCTGTTACCGTCTGCACCCTCAATCCCTACAGG
TACACGCAAATTAAAGGGGAGCTGGAGGAGCTGGACCGCATCACAGAGAAGACGCTCTTC
GACTTGTACAAATACAACTCCTTTAACACCCTCGGGGGCCATCCCCGCGGCCGCCGCTGT
AACCAGAACAAATCCGACTGCTTCTACCAGACATACTCATCAGGGGTGGATGCGGTGAGG
GAGTGGTACCGCTTCCACTACATCAACATTCTGTCGAGACTGCCAGACTCCTTTACATCC
CTGGAGGAG---GACAAGCTGGGCAACTTCATCTTCAGCTGTCGCTTCAACCAGGCCTCC
TGCAGCCAGGCGAATTACTCTCACTTCCACCACCCGATATATGGAAACTGCTACACTTTC
AATGGCGAGAACAACTCCAACCTCTGGATGTCTTCTATGCCTGGGGTCAACAATGGTCTA
TCCCTGACACTGCGCACAGAGCAGAATGACTTCATCCCGCTGCTGTCCACAGTGACCGGG
GCCAGGGTAACGGTGCACGGGCAGGATGAGCCTCCCTTTATGGATGATGGTGGCTTTAAC
TTGCGGCCTGGTGTGGAGACCTCCATCAGCATGAGGAAGGAAGCCCTGGACAGACTTGGG
GGCAACTATGGAGACTGTACCTATAATGGCAGTGACGTCCCTGTCAAGAACCTTTACCAT
TCCAAGTACACACAGCAGGTGTGTATTCACTCTTGCTTCCAGGAGAGCATGGTCAAGGAG
TGTGGCTGTGCCTACATCTTCTATCCACGGCCCGAGCATGTGGAGTACTGTGACTACAGG
AAGCATGATTCCTGGGGCTACTGCTACTATAAGCTCCAGGGTGCCTTCGCCTCAGATCGC
CTGGGCTGTTTCACCAAGTGCCTGAAGCCGTGCAGTGTGACCAGTTACAAGCTCTCTGCA
GGTTACTCGCGATGGCCCTCAGTGACATCCCAGGACTGGGTCTTCCGGATGTTATCCCTG
CAGAATAACTACACCATCAAAAACAAAAGAAACGGAGTTGCCAAACTCAATGTCTTCTTC
AAGGAGCTGAACTACAAAACCAATTCTGAGTCTCCCTCCGTCACGATGGTCACCCTCCTG
TCCAACCTGGGCAGCCAGTGGAGCCTGTGGTTCGGCTCCTCGGTGCTGTCTGTGGTGGAG
ATGGCGGAGCTCATCTTTGACCTCATGGTCATTACATTCCTCATGCTGCTCCGGAGGTTC
AGAAGCCGATACTGGTCTCCAGGCCGAGGGGGCAGAGGTGCCCAGGAGGTGGCCTCCACT
CCAGCTTCCTCCCTCCCTTCCAGTGTTTGCCCCCAGCTCCCCTCCTCGGCCTCATCCCTG
GCAAGCCCTGATACTTCTCCAACCTTGACTGCCCCTCCACCAGCCTATGCCACCCTGGGC
CCCTGCCCAGAGCCATCCAGCTTGGCA---
>HiAr|XM_019627724.1_cds_XP_019483269.1_1
ATGAAGGGAGACAAGTGTGAGGAGCAGGGGCCGGACCCCAAA---CCTTCGGCCCCCCAG
CAGCCCACGGAGGAGGAGGAGGCCCTGATTGAGTTCCACCGCTCCTACCGAGACCTCTTC
CAGTTCTTCTGCAACAATACGACCATCCACGGCGCCATCCGCCTGGTGTGCTCCCAGCAC
AACCGCATGAAGACGGCCTTCTGGGCCGTGCTCTGGCTCTGCACCTTCGGCATGATGTAC
TGGCAGTTTGGCCTGCTGTTTGAAGAGTACTTCAGCTACCCCGTCAGCCTTAACATCAAC
CTAAACTCTGACAAGCTTGTTTTCCCCGCCGTTACCGTCTGCACCCTCAATCCCTACAGG
TACACGCAAATTAAAGGGGAGCTGGAGGAGCTGGACCGCATCACGGAGCAGACGCTCTTC
GACCTGTACAAATACAACTCCTCCAGCACCCTCGTGGCCCATCCCCGCGGCCGTCGCTGC
AATCAGAACAAATCCGACTGCTTCTACCAGACATACTCGTCAGGGGTGGATGCAGTGAGG
GAGTGGTACCGCTTCCATTACATCAACATTCTGTCGCGGCTGCCGGATACCTTTACATCC
CTGGAGGAA---GACAAGCTGGGCAACTTCATCTTCAACTGCCGCTTCAACCAGGTCTCC
TGCAACCAGGCGAATTACTCTCACTTCCACCACCCGATGTATGGGAATTGCTACACTTTC
AATGGCGAGAACAACTCCAACCTCTGGATGTCTTCTACCCCTGGGATTGACAATGGTCTG
AGCCTGACACTGCGCACAGAGCAGAATGACTTCATCCCACTGCTGTCCACAGTGACTGGG
GCCAGAGTAACTGTGCATGGGCAGGACGAGCCTCCTTTTATGGATGATGGTGGCTTTAAC
TTGCGCCCTGGTGTGGAGACCTCCATCAGCATGAGGAAGGAAGCCCTGGACAGACTTGGG
GGCAACTATGGTGACTGTACCAATAATGGCAGCGACATCCCTGTCAAGAACCTTTACCCT
TCCAAGTACACGCAGCAGGTGTGTATTCACTCCTGCTTCCAGGAGAGCATGGTCCAGGAG
TGTGGCTGTGCCTACATCTTCTACCCGCGGCCCAAGCATGTGGAGTACTGTGACTACAGG
AAGCACGATTCCTGGGGTTACTGCTACTATAAGCTCCAGGATGCCTTCTCCTCAGATCGC
CTAGGCTGTTTCACCAAGTGCCGGAAGCCATGCAGTGTGACCAGCTACCAGCTCTCTGCA
GGTTACTCACGATGGCCCTCAGTGAAATCCCAGGACTGGGTCTTCCAGATGCTATCCCTA
CAGAACAATTACACCATCAAAAACAAGAGAAATGGAGTCGCCAAACTCAACATCTTCTTC
AAGGAGCTGAATTACAAAACCAATTCTGAGTCACCCTCTGTCACAATGGTCACGCTCCTG
TCCAACCTGGGCAGCCAGTGGAGCCTGTGGTTCGGCTCCTCGGTGCTGTCTGTGGTGGAA
ATGGCCGAGTTCATCTTTGACCTCATGGTCATCACATTCCTCATGCTGCTCCGGAGGTTC
CGAAGCCGATACTGGTCCCCAGGCCGAGGGGGCAGAGGTGCCCAGGAAGTGGCCTCCACT
CCAGCTTCCTCTCTCCCCTCCCGTTTCTGCCCCCAGCCCTCCTCTCCCACCTCATCCCCT
CCAAGCCCTGACGCTTCCCGGGCCTTGACTGCGCCTCCACCTGCCTATGCCACCCTGGGC
CCCTGCCCAGCTCCATCCAGCTTGGCA---
>LaCi|456-exonerate_protein2genome-gene-174.0-mRNA-1
ATGAAAGGAGACAAGTGTGAGGAGCCGGGGCCGGACCCCAAG---TCCGCGGCCCCCGCG
CAGCCCACAGAGGAGGAGGAGGCCCTGATCGAGTTCCACCGCTCCTACCGAGACCTGTTC
CAGTTCTTCTGCAACAACACCACCATCCACGGCGCCATCCGCCTGGTGTGCTCCCAGCAC
AACCGCATGAAGACGGCCTTCTGGGCCGTGCTCTGGCTCTGCACCTTCGGCATGATGTAC
TGGCAGTTCGCCCTGCTGTTCGAAGAGTACTTTAGCTACCCTGTCAGCCTCAACATCAAC
CTCAACTCCGACAAGCTCGTCTTCCCCGCGGTGACCGTCTGCACCCTCAATCCCTACAGG
TACACGCAGATTAAAGGGGAGCTGGAGGAGCTGGACCGCATCACCGAGAAGACGCTCTTC
GACTTGTACAAATACAACTCCTCGAACGCCCTCGGGGGCCACCCCCGCGGCCGCCGCTGT
AACCAGAACAAATCTGACTGCTTCTACCAGACATACTCATCAGGGGTGGATGCGGTGAGG
GAGTGGTACCGCTTCCACTACATCAACATTCTGTCGAGACTGCCGGCCTCCTTTACATCC
CTGGAGGAG---GACAAGCTGGGCAACTTCATCTTCAGCTGTCGCTTCAACCAGGCCTCC
TGCAGCCAGGCGAATTACTCTCACTTCCACCACCCAATATATGGAAACTGCTACACTTTC
AATGGCGAAAACAACTCCAACCTCTGGATGTCTTCAATGCCTGGGGTCAACAATGNNNNN
TCCNNNNNNNNNNNNNNNNNNNNNNNNNNNNNNNNNNNNNNNNNNNNNNNNNNNNNNGGA
GCCAGGGTAACGGTGCACGGGCAGGATGAGCCTGCCTTTATGGATGATGGTGGCTTTAAC
TTGCGGCCTGGTGTGGAGACCTCCATCAGCATGAGGAAGGAAGCCCTGGACAGACTTGGG
GGCAACTATGGAGACTGTACCTATAATGGCAGTGACGTCCCTGTCAAGAACCTTTACCAT
TCCAAGTACACACAGCAGGTGTGTATTCACTCTTGCTTCCAGGAGAGCATGGTCAAGGAG
TGTGGCTGTGCCTACATCTTCTATCCACGGCCCGAGCATGTGGAGTACTGTGACTACAGG
AAGCATGATTCCTGGGGCTACTGCTACTATAAGCTCCAGGGTGCCTTCGCCTCAGATCGC
CTGGGCTGTTTCACCAAGTGCCTGAAGCCGTGCAGTGTGACCAGTTACAAGCTCTCTGCA
GGTTACTCGCGATGGCCCTCGGTGACATCCCAGGACTGGGTCTTCCGGATGTTATCCCTA
CAGAACAATTACACCATCAAAAACAAAAGAAACGGAGTTGCCAAACTGAATGTCTTCTTC
AAGGAGCTGAATTACAAAACCAATTCTGAGTCTCCCTCCGTCACGATGGTCACCCTACTG
TCCAACCTGGGCAGCCAGTGGAGCCTGTGGTTCGGCTCCTCGGTGCTGTCTGTGGTGGAG
ATGGCAGAGCTCATCTTTGACCTCATGGTCATTACATTCCTCATGCTGCTCCGGAGGTTC
AGAAGCCGATACTGGTCTCCAGGCCGAGGGGGCAGAGGTGCCCAGGAGGTGGCCTCCACT
CCAGCTCCCTCCCTCCCTTCCAGTGTTTGCCCCCAGCTCCCCTCCCCGGCCTCATCCCTG
GCAAGCCCTGATACTTCCCCAACCTTGACTGCCCCTCCACCAGCCTATGCCACCCTGGGC
CCCTGCCCAGCTCAATCCAGCTTAGCAGGG
>MyLu|XM_006084141.3_cds_XP_006084203.1_1
ATGAAGGGAGACAAGTGCGAGGAGCCGGGGCCAGACCCCAAGCTGGCGGCGGCCCCCCTG
CAGCCCACGGAGGAGGAGGAGGCCCTGATCGAGTTCCACCGCTCCTACCGAGACCTGTTC
CAGTTCTTCTGCAACAACACCACCATCCACGGCGCCATCCGCCTGGTGTGCTCCCAGCAC
AACCGCATGAAGACGGCCTTCTGGGCCGTGCTCTGGCTCTGCACCTTCGGCATGATGTAC
TGGCAGTTCGCCCTGCTGTTCGAAGAGTACTTCAGCTACCCTGTCAGCCTCAACATCAAC
CTCAACTCCGACAAGCTTGTCTTCCCCGCCGTTACCGTCTGCACCCTCAATCCCTACAGG
TACACGCAAATGAAAGGGGATCTGGAGGAGCTGGACCGCATCACGGAGCAGACGCTCTCC
GACTTGTACAAATACAACTCCTTGAACACCTTCGGGAGCCACCCCCGCGGCCGCCGCTGT
AACCAGAACAAATCCGACTGCTTCTACCAGACATACTCATCAGGGGTGGATGCGGTGAGG
GAGTGGTACCGCTTCCACTACATCAACATTCTGTCGAGACTACCAGACTCCTTCACATCC
CTGGAAGAG---GACAAGCTGGGCAACTTCATCTTCAGCTGTCGCTTCAACCAGGCCTCC
TGCAGCCAGGCGAATTACTCTCACTTCCACCACCCGATATATGGAAACTGCTACACTTTC
AATGGCGAGAACAACTCCAACCTCTGGATGTCTTCTATGCCTGGGGTCAACAATGGTCTG
TCCCTGACACTGCGCACAGAGCAGAATGACTTCATCCCGCTGCTGTCCACAGTGACCGGG
GCCAGGGTAACGGTGCACGGGCAGGATGAGCCTGCCTTTATGGATGATGGTGGCTTTAAC
TTGCGGCCTGGTGTGGAGACCTCCATCAGCATGAGGAAGGAAACCCTGGACAGACTTGGG
GGCAACTATGGAGACTGTACCTATAATGGCAGTGACGTCCCTGTCAAGAACCTTTACCAT
TCCAAGTACACACAGCAGGTGTGTATTCACTCTTGCTTCCAGGAGAGCATGGTCAAGGAG
TGTGGCTGTGCCTACATCTTCTACCCACGGCCCAAGCATGTGGAGTACTGTGACTACAAG
AAGCATGATTCCTGGGGCTACTGCTACTATAAGCTCCAGGGTGCCTTCTCCTCAGATCGC
CTGGGCTGTTTCACCAAGTGCCTGAAGCCGTGCAGTGTGACCAGTTACAAGCTCTCTGCA
GGTTACTCGCGATGGCCCTCAGTGACATCCCAGGACTGGGTCTTCCGGATGTTATCCCTA
CAGAATAATTACACCATCAAAAACAAGAGAAACGGAGTTGCCAAACTCAATGTCTTCTTC
AAGGAGCTGAACTACAAAACCAATTCTGAGTCTCCCTCCGTCACGATGGTCACCCTCCTG
TCCAACCTGGGCAGCCAGTGGAGCCTGTGGTTCGGCTCCTCGGTGCTGTCTGTGGTGGAG
ATGGCGGAGCTCATCTTTGACCTCATGGTCATTACATTCCTCATGCTGCTCCGGAGGTTC
AGAAGCCGATACTGGTCTCCAGGCCGAGGGGGCAGAGGTGCCCAGGAGGTGGCCTCCACT
CCAGCTTCCTCCCTCCCTTCCAGCGTTTGCCCCAAGCTCTCCTCCCTGGCCGCATCCCTG
CCAAGCCCTGATACTTCCCCAACCTTGACTGCCCCTCCACCAGCCTATGCCACCCTGGGC
CCCTGCCCAGCTCCATCCAGCTTGGCA---
>PhDi|XM_028531899.1_cds_XP_028387700.1_1
ATGAAGGGAGACAAGTGTGAGGAGCCAGGGCCGGATTCCGAA---CCCGAGGGGCCCCAG
CAGCCCACGGAGGAGGAGGAGGCCCTGATCGAGTTCCACCGATCCTATCGAGACCTCTTC
GAGTTCTTCTGCAACAACACCACCATCCATGGCGCCATCCGCCTGGTGTGCTCCCAGCAC
AACCGCATGAAGACGGCCTTCTGGGCTGTGCTCTGGCTCTGCACCTTCGGCATGATGTAC
TGGCAGTTCGCTCTGCTGTTCGAAGAGTATTTTAGCTACCCCGTCAGCCTCAACATCAAC
ATCAACTCTGACAAGCTTGTCTTCCCTGCCGTGACCGTCTGCACCCTCAATCCCTACAGG
TACCCGCAAATTAAAGGGGAGCTGGAGGAACTGGACCACATCACCGAACAGACGCTCTAC
GACTTGTACAAATACAACTTCAAC---ACCACCGGGACCCACCCCCGCGGCCGTCGCTGC
AACCAGAACAAATCCGACTGCTTCTATCAGACCTACTCATCCGGGGTGGATGCCGTGAGG
GAGTGGTACCGCTTCCACTACATCAACATTCTGTCGAGACTGCCAAACAACTTCACATCC
CTGGAGGAGGACAATAAGCTGGGCAACTTCATCTTCAGCTGCCGCTTCAACCAGGCCACC
TGCAGCCAGGCGAATTACTCTCACTTCCACCACCCAATATATGGAAACTGCTACACTTTC
AACAGCGAGAACAACTCTAACCTCTGGATGTCTTCTATGCCCGGGATCAACAATGGTCTG
TCCCTGACTCTGCGCACAGAGCAGAATGACTTCATCCCGCTGCTGTCCACGGTGACTGGG
GCCAGGGTAATGGTGCATGGGCAGGGCGAGCCTGCCTTCATGGATGACGGTGGCTTTAAC
TTGCGGCCTGGGATAGAGACCTCCATCAGCATGAGGAAGGAAGCGCTGGACAGACTTGGG
GGCGACTATGGCGACTGCACCAAAAACGGCAGCGACGTCCAAGTCAAGAACCTTTATAAT
TCCAAGTACACACAGCAGGTGTGCATTCACTCTTGCTTCCAGGAGAGCATGGTCAAGGAG
TGTGGCTGTGCCTACATCTTCTATCCGCGGCCCGACAATGTGGAGTACTGTGACTACAGG
AAGCATGATTCCTGGGGCTACTGCTACTACAAGCTCCAGGACGCCTTCTCCTCCGATCGC
CTGGGCTGTTTCAGCAAGTGCCGGAAGCCGTGCAGCGTGACCAGCTACGAGCTCTCTGCG
GGTTACTCACGATGGCCCTCGGTGACATCCCAGGACTGGATCTTCCAGATGCTATCCTTG
CAGAACAACTACACCATCAAAAACAAAAGAAATGGAGTTGCCAAACTCAATATCTTCTTC
AAGGAACTGAACTACAAAACCAATTCTGAGTCTCCTTCTGTCACTATGGTCACCCTCCTG
TCCAACCTGGGCAGCCAGTGGAGCCTGTGGTTCGGCTCCTCGGTGCTGTCTGTGGTGGAG
ATGGCTGAGTTCATCTTCGACCTCATGGTCATTACATTCCTCATGCTGCTCCGGAGGTTC
AGAAGCCGATACTGGTCTCCAGGCCGAGGGGCCAGAGGTGCCCAGGAGGTGGCCTCCACT
CCAGCTTCCTCCCTCCCTTCCCGTTTTCGCCCCTGTCCCTGCTCCCCCAGCTCATCTCTG
CCAAGCTCTGATGCTTCTGGAACCCTGGCCGCCCCTCCACCTGCCTATGCCTCCCTGGGC
CCCTGCCCAGCTCCACCCAGCTTGGCA---
>PtVa|XM_023534003.1_cds_XP_023389771.1_1
ATGAAAGGAGAAGAGTGTGAGGAGCAGGGGCCGGGCCCCAAA---CCCACGGCCCCCCAG
CAGCCCACGGAGGAGGAGGAGGCCCTGATTGAGTTCTACCGCTCCTACCGAGACCTCTTC
CAGTTCTTCTGCAACAATACCACCATCCACGGCGCCATCCGCCTGGTATGCTCCCAGCAC
AACCGCATGAAGACGGCCTTCTGGGCCGTGCTCTGGCTCTGCACCTTCGGCGTGATGTAC
TGGCAGTTCGCCCTGCTGTTCGAAGAGTACTTCAGCTACCCCGTCAGCCTCAACATCAAC
CTCGACTCCGACAAGCTTGTCTTCCCTGCTGTTACTGTCTGCACCCTCAATCCCTACAGG
TACCCGCAAATTAAAGGGGAGCTGGAGGAGCTGGACCGCATCGCAGAGCAGACGCTCTTC
GATCTCTACAAATACAACGCCTCCAGCACCCTCATGGCCCAGCGCCGTGGCCGTCGCTGC
AACCAGAACAAATCGGACTGCTTCTACCAGACGTACTCATCAGGGGTGGATGCAGTGAGG
GAGTGGTACCGCTTCCACTATATCAACATTCTGTCACGGCTGCTGGACAACTTCACATCC
CTGGAGGAG---AGCAAGCTGGGCAACTTCATCTTCAACTGTCGCTTCAACCAGGCCTCC
TGCAACCAGGCGAATTACTCACAGTTCCACCACCCGATATACGGGAACTGCTATACTTTC
AATGGCGAGAACAACTCCAACCTCTGGATGTCTTCTATGCCTGGGATTGACAATGGTCTG
TCCCTGACTCTGCGCACAGAGCAGAATGACTATATCCCGCTGCTGTCCACAGTGACGGGG
GCCAGGGTAATGGTGCACGGGCAGGATGAACCTGCCTTTATGGATGATGGTGGCTTTAAC
TTGCGGCCTGGTGTGGAGACCTCCATTAGCATGAAGAAGGAAGCCCTGGACAGACTTGGG
GGCAACTATGGTGACTGCACCAATAATGGCAGTGATGTCCCTGTCACGAACCTTTACCTT
TCCAAATACACGCAGCAGGTGTGTATTCGCTCCTGCTTTCAGGAGAGCATGGTCAAGGAG
TGTGGCTGTGCCTATATCTTCTATCCGCGGCCCAAGCACGTGGAATACTGTGACTACCGG
AAGCACGATTCCTGGGGCTATTGCTACTATAAGCTCCAGGATGCCTTCGCCTCCGATCGC
CTGGGCTGTTTCACCAAGTGCCGGAAGCCATGCAGTGTGACCAGCTACCAGCTCTCTGCA
GGTTACTCGCGATGGCCCTCAGTGAAATCCCAGGACTGGATCTTCCAGATGCTCTCCTTA
CAGAACAATTATACCGTCAAAAACAAGAGAAATGGAGTTGCCAAACTCAACATCTACTTC
GAAGAGCTGAAGTACAAAACCAGTTCTGAGTCTCCCTCTGTCACGATGGTCACCCTCCTG
TCCAACTTGGGCAGCCAGTGGAGCCTGTGGTTCGGCTCCTCGGTGCTGTCTGTGGTGGAA
ATGGCTGAGCTCATCTTTGACCTCATGGTCATCACATTCCTCATGCTGCTCCGGAGGTTC
CGAAGCCGATACTGGTCTCCAGGCCGTGGGGGCAGAGGTGCTCAGGAAGTGGCCTCCACT
CCAGCTTCCTCCCTCCCCTCCCATTTCTGCCCCCAGCCCCCTTCCCCAACCTCAACTGCA
CCAAGCCCTGACACTTCCCTGGCCTTGACTGCCCCTCCACCTGCCTATGCCACCCTGGGC
CCCTGCCCAGCTCCATCCAGCTTGGCA---
>RhFe|XM_033116452.1_cds_XP_032972343.1_1
ATGAAGGGAGACAAGTGTGAAGAGCAGGGGCCGGACCCCAAA---CCCGCGGCCCCGCAT
CAGCCCACAGAGGAGGAGGAGGCCCTGATTGAGTTCCACCGCTCCTACCGAGACCTCTTC
CAATTCTTCTGCAACAATACCACCATCCATGGCGCCATCCGCCTGGTGTGCTCCCAGCAC
AATCGCATGAAGACGGCCTTCTGGGCCGTGCTCTGGCTCTGCACCTTCGGCATGATGTAC
TGGCAGTTTGGCCTGCTGTTTGAAGAGTACTTCAGCTACCCCGTCAGCCTTAACATCAAC
CTAAACTCCGAGAAGCTTGTTTTCCCCGCCGTTACCATCTGCACCCTCAATCCCTACAGG
TACACCCAAATTAAAGGGGAGCTGGAGGAGCTGGACCGCATCACGGAGCAGACGCTCTTC
GACCTGTACAAATACAACTCCTCCAGCACCCTCGTGGCCCATCCTCGCGGCCGTCGCTGC
AATCAGAACAAATCCGACTGCTTCTACCAGACATACTCCTCAGGGGTGGATGCAGTGAGG
GAGTGGTACCGCTTCCACTACATCAACATTCTGTCGCGGCTGCCAGATACCTTTACGTCA
TTGGAGGAA---GACAAACTGGGCAACTTCATCTTCAACTGCCGCTTCAACCAGGTCTCC
TGCAACCAGGCGAATTACTCTCACTTCCACCACCCAATGTATGGGAACTGCTACACCTTC
AATGGCGAGAACAACTCCAACCTCTGGATGTCTTCTATGCCGGGGATTGACAATGGTCTG
ACCCTGACACTGCGCACAGAGCAGAATGACTTCATCCCGCTGCTGTCCACAGTGACTGGG
GCCAGAGTAACTGTGCATGGGCAGGATGAGCCTCCCTTCATGGATGACGGTGGCTTTAAC
TTGCGACCTGGTGTGGAGACCTCCATCAGCATGAGGAAGGAAGCCCTGGATAGACTTGGG
GGCAACTATGGCGACTGTACCAATAATGGCAGCGACATCCCTGTTAAGAACCTTTATCCT
TCCAAGTACACGCAGCAGGTGTGTATTCACTCCTGCTTCCAGGAGAGCATGGTCAAGGAG
TGTGGCTGTGCCTACATCTTCTATCCGCGGCCCAAGCATGTGGAGTACTGTGACTACAAG
AAGCACGATTCCTGGGGCTACTGCTACTATAAGCTCCAGGATGCCTTCTCCTCGGATCGC
CTAGGCTGTTTCACCAAGTGCCGGAAGCCATGCAGTGTGACCAGCTACCAGCTCTCTGCA
GGCTACTCACGATGGCCCTCAGTGACATCCCAGGACTGGGTCTTCCAGATGCTATCCCTA
CAGAACAACTATACCATCAAAAACAAGAGAAATGGAGTTGCCAAACTCAACATCTTCTTC
AAGGAGCTGAACTACAAAACCAATTCTGAGTCTCCGTCAGTCACAATGGTCACTCTCCTG
TCCAACCTGGGCAGCCAGTGGAGCCTGTGGTTCGGCTCCTCGGTGCTGTCTGTCGTGGAA
ATGGCCGAGTTCATCTTTGACCTCATGGTCATCACATTCCTCATGCTGCTCCGGAGGTTC
CGAAGCCGATACTGGTCTCCAGGCCGAGGGGGCAGAGGTGCCCAAGAAGTGGCCTCCACT
CCAGCTTCATCCCTCCCCTCCCGTGTCTGCCCGCAACCCTCCTCCCCCACCTCATCCCCT
CCAAGCCCTGATACTTCCCGGGCCTTGACTGCCCCCCCGCCTGCCTATGCCACCCTG---
---------GCTCCATCAAGCTTGGCA---
>RoAe|XM_016162801.1_cds_XP_016018287.1_1
ATGAAAGGAGACGAGTGTGAGGAACAGGGGCCGGACCCCAAA---CCCACGGCCCCCCAG
CAGCCCACGGAGGAGGAGGAGGCCCTGATCGAGTTCTACCGCTCCTACCGAGACCTCTTC
CAGTTCTTCTGCAGCAATACCACCATCCACGGTGCCATCCGCCTGGTATGCTCCCAGCAC
AACCGCATGAAGACGGCCTTCTGGGCCGTGCTCTGGCTCTGCACCTTCGGCGTGATGTAC
TGGCAGTTCGCCCTGCTGTTCGAAGAGTACTTCAGCTACCCCGTCAGCCTCAACATCAAC
CTCGACTCCGACAAGCTTGTCTTCCCTGCTGTTACTGTCTGCAACCTCAATCCCTACAGG
TACCCGCAAATTAAAGGGGAGCTGGAGGAGCTGGACCGCATCGCAGAGCAGACGCTCTTC
GATCTCTACAAATACAACTCCTCCAGCATCCTCGTGGCCCAGCGCCGTGGCCGTCGCTGC
AACCAGAACAAATCGGACTGCTTCTACCAGACGTATTCATCAGGGGTGGATGCAGTGAGG
GAGTGGTACCGCTTCCACTATATCAACATTTTGTCACGGCTGCTGGATAACTTCACATCC
CTGGAGGAG---AACGAGCTGGGCAACTTCATCTTCAACTGTCGCTTCAACCAGGCCTCC
TGCAACCAGGCGAATTACTCACAGTTCCACCACCCGATATATGGAAACTGCTATACTTTC
AATGGCGAGAACAACTCCAACCTCTGGATGTCTTCTATGCCTGGGATTGACAATGGTCTG
TCCCTGACACTGCGCACAGAGCAGAATGACTATATCCCGCTGCTGTCCACAGTGACGGGG
GCCAGGGTAATGGTGCACGGGCAGAATGAGCCTGCCTTTATGGATGATGGTGGCTTTAAC
TTGCGGCCTGGTGTGGAGACCTCTATCAGCATGAAGAAGGAAACCCTGGACAGACTTGGG
GGCAACTATGGTGACTGCACCAATAATGGCAGTGATGTTCCTGTCACGAACCTTTACCAT
TCGAAATACACGCAGCAGGTGTGTATTCGCTCCTGCTTTCAGGAGAGCATGATCAAGGAG
TGTGGCTGTGCCTATATCTTCTATCCGCGGCCCAAGGACGTGGAATACTGTGACTACTGG
AAGCACGATTCCTGGGGCTATTGCTACTATAAACTCCAGGATGCCTTCTCCTCAGACCGC
CTGGGCTGTTTCACCAAGTGCCGGAAGCCATGCAGTGTGACCAGCTACTGGCTCTCTGCA
GGTTACTCACGATGGCCCTCAGTGAAATCCCAGGACTGGATCTTCCAGATGCTCTCCTTA
CAGAACAATTATACCATCAAAAACAAGAGAAATGGAGTTGCCAAACTCAACATCTTCTTC
AAGGAGCTAAAGTACAAAACCTTTTCTGAGTCTCCCTCTGTCACGATGGTCACTCTCCTG
TCCAACCTGGGCAGCCAGTGGAGCCTATGGTTCGGCTCCTCTGTGCTGTCTGTGGTGGAA
ATGGCTGAGCTCGTCTTTGACCTCATGGTCATCACATTCCTCATGCTGCTCCGGAGGTTC
CGAAGCCGATACTGGTCTCCAGGCCGTGGGGGGAGAGGTGCTCAGGAAGTGGCCTCCACT
CCAGCTTCCTCCCTCCCCTCCCATGTCCACCCCCAGTCCCCTTCCCCAACCTCATCTGCA
CCAAGCCCTGACACTTCCCTGGCCTTGACTGCCCCTCCACCTGCCTATGCCACCCTGGGC
CCCTGCCCAGCTCCATCCAGCTTGGCA---
