# Supplementary material for: Positively selected genes in the hoary bat (Lasiurus cinereus) lineage: prominence of thymus expression, immune and metabolic function, and regions of ancient synteny
Source: PeerJ. 2022 Mar 17;10:e13130. doi: 10.7717/peerj.13130 (PMC8934532; doi:10.7717/peerj.13130)
Supplement: Supplemental Information 4 — Likely alignment errors have been manually deleted between conserved codons. Recovery of the original codon positions requires alignment to the original accessions in each orthogroup. [file peerj-10-13130-s004.zip › renamed.manual/OG0006115.manual.fas]

>EpFu|XM_028160368.1_cds_XP_028016169.1_1
ACACTACTAAGTAAATACAACCAGCAATACCACAAGCTGTTCAAGGACATCCCCTTGGAA
GAGGTGGTTCTCAAAGTGTGTTCCTGTGCCCTCCAGAGGGACCTCCTTCTTCAGGGCCGG
CTCTATATCTCCCCCAACTGGCTCTGCTTCCATGCCAGCCTCTTTGGCAAGGATATCAAG
GTGGTCATTCCTGTGGTGTCTGTGCAAATGGTCAAAAAACACAAGATGGCACGACTCCTT
CCCAATGGCCTGGCCATCACCACCAACACTAGCCAGAAGTATGTTTTTGTGTCGCTGCTC
TCCCGGGACAGTGTATATGACATGCTGAGGAGGGTCTGCACTCACCTGCAGCCTTCCGGC
AAGAAGAGTCTGAGTGTAAGAGAATTTTCAGAGGAACCTGAGTGCGAGTCTCTGGAAGTC
CTCATCCCTGAGATGAAGTGGAGAAAACTATGCCCTGCCTCCAGGTCCCTGTCCCTTCCA
GGCAGCATCCCTTGTATCCCTCCAGCATCCATGGACTCCCCAGACAGCTTCTCCTCCTCC
AGGAAACCTCCAGGGTCT------------------------------------------
------------------------------------------------------------
------------------------------------------------------------
---------------------------------------------GAAAATGCTGTCTGT
GAGGAGGAGACACTGGAGGAGGAGCCCAGGAGCAACGAAGAGCTGAGGCTCTGGAATTAC
CAGCTCTGCTTCTTGGCCATGTCTTCATCCTATCTGGCATTCCGCATTTCCCGGCTGGAA
CAGCAGTTATGCTCCCTGAATTGGGATGGCCCAGTCCCTGGGCACAGG
>HiAr|XM_019659594.1_cds_XP_019515139.1_1
ACACTACTGAGTAAATACAACCAGCAGTACCACAAGCTGTTCAAGGACATCCCCTTGGAG
GAGGTGGTTCTCAAAGTGTGCTCCTGTGCTCTCCAGAGGGACCTCCTTCTCCAGGGCCGG
CTCTACATCTCCCCCAACTGGCTCTGCTTCCACGCCAGCCTCTTTGGCAAGGATATCAAG
GTAGTCATTCCTTTGGTGTCTGTGCAAATGATCAAAAAACACAGATTGGCACGGCTCCTT
CCCAATGGCCTGGCCGTCACCACCAACACCAACCAGAAGTATATTTTCGTGTCACTGATG
TCCCGGGACAGTGTATATGACATGCTGAGGAGGGTCTGCACTCACCTACAGCCTTCCAGC
AAGAAGAGTCTGAGTGTAAGAGAATTTCCAGAGGAACCCGAGTGCGAGTCTTTGGAAGTC
CTCATCCCTGAGATGAAGTGGAGAAAAGTGTGCCCTGCCTCCAGATCCCTGTCCCTCCAA
GCCAACATCCCTTGTATCCCTCGGACATCCATGGACTCCATGGAAGGCTTCTTCCCTTCC
AGGAAACTTCCAGGGCCT------------------------------------------
------------------------------------------------------------
------------------------------------------------------------
---------------------------------------------GAGGATGCTGTCTGT
---GAGGAGACACTGGAGGAGGAGCCCAGGGGTGATGAGGAGTGGAGGCTGTGGGATTAC
TGGCTCTGCCTCTTGGTCATGTCCTCGTCCTACCTGGCATTCCGCATCTCCCAGCTGGAA
CAGCAGTTATGCTCCCTGAGTTGGGATGGCCCAGCCCCTGGGCACAGG
>LaCi|139-exonerate_protein2genome-gene-171.2-mRNA-1
ACACTACTAAGTAAATACAACCAGCAATACCACAAGCTGTTCAAAGATATCCCCTTGGAA
GAGGTGGTTCTCAAAGTGTGTTCCTGTGCCTTCCAGAAGGACCTCCTTCTTCAGGGCCGG
CTCTATATCTCCCCCAACTGGCTCTGTTTCCATGCCAGCCTCTTTGGCAAGGATATCAAG
GTGGTCATTCCTGTGATGTCTGTGCAAATGGTCAAAAAACACAAGATGGCACGACTCCTT
CCCAATGGCCTGGCCATCATCACCAACACTAGTCAGAAGTATGATTTTGTGTCACTGCTC
TCCCAGGACAGTGTATATGACATGCTGAGGAAGGTCTGCACTCACCTACAGCCTTCCAGT
AAGAAGAGTCTGAGTGTAAGAGAATTTTCAGAGGAAGCTGAGTGCCAATCTCTGGAAGTC
CTCATCCCTGAGATGAAGTGGAGAAAAATATGCCCTGCCTCCAGGTCTCTGTCCTTCCCA
GGCAGCATCCCTTGTATCTTTCCAGCATCCATAGACTCCCCAGAGAGCTTCTTCTCCTCC
AGGAAACCTCCAGGGTCT------------------------------------------
------------------------------------------------------------
------------------------------------------------------------
---------------------------------------------GAAAATGCTGTCTCT
GAGAAGGAG---------GAGGAGCCCAGGAGCAAAAAAGAGCTGAGGCTCTGGAATTAC
CAGCTCTGCTTCTTGTTCATGTCCTCATCCTATCTGGCATTCCACATTTCCCGGCTGGAA
CAGCAGTTATGCTCCCTGAACTGGAATTGCCCAGTCTCTGGGCACAGG
>MyLu|XM_023753090.1_cds_XP_023608858.1_1
ACACTACTAAGTAAATACAACCAGCAATACCACAAGCTGTTCAAGGACATCCCCTTGGAA
GAGGTGGTTCTCAAAGTGTGCTCCTGTGCCCTCCAGAGGGACCTCCTTCTCCAGGGTCGG
CTCTATATCTCCCCCAACTGGCTCTGCTTCCATGCCAGCCTCTTTGGCAAGGATATCAAG
GTGGTCATTCCTGTGGTGTCTGTGCAAATGGTCAAAAAACACAAGATGGCACGGCTCCTT
CCCAATGGCCTGGCCATCACCACCAACACTAGCCAGAAGTATGTTTTTGTGTCACTGCTC
TCCCGGGACAGTGTATATGACATGCTGAGGAGGGTCTGCACTCACCTGCAGCCTTCCAGC
AAGAAGAGTTTGAGTGTAAGAGAATTTTCAGAAGAACCTGAGTGCGAGTCTCTGGAAGTC
CTCACCCCTGAGATGAAGTGGAGAAAAATATGCCCTGCCTCCAGGTCCCTGTCCCTCCCA
GACAGCATCCCTTGTATCCCTCCAGCATCCATGGACTCCCCAGACAGCTTCTTCTCCTCC
AGGAAACCTCCAGGGTCTGGTAAGTTCAGGGCCCGAGCAGCTTCAGAGAACAGCAGGAGG
TTGGCATGCCCC------------------------------------------------
------------------------------------------------ATGCTGAGCTGG
GGTCCTNGCTGTCCCAGGAAGATGACTAACTGCTCTCTTATTGCAGAAAATGCTGTCTGT
GAGGAGGAGACACTGGAGGAGGAGCCCAGGACCAGCGAAGAGCTGAGGCTCTGGAATTAC
CAGCTCTGCTTCTTGGTCATGTCCTCATCCTATCTGGCATTCCGCATTTCCCGGCTGGAA
CAGCAGTTATGCTCCCTGAATTGGGATGGCCCAGTCCCTGGGCACAGG
>PhDi|XM_028506262.1_cds_XP_028362063.1_1
ACACTGCTGAGTAAATACAACCAGCAATACCATAAGCTGTTCAAGGACATCCCCTTAGAG
GAGGTGGTTCTCAAAGTGTGCTCCTGCGCTCTCCAGAGGGACCTCCTTCTCCAGGGCCGG
CTCTATATCTCCCCCAACTGGCTCTGCTTCCATGCCAGCCTCTTTGGCAAGGATATCAAG
GTGGTCATTCCCGTGGTGTCTGTGCAAATGATCAAGAAACACAAGATGGCACGGCTCCTT
CCCAATGGCCTGGCCATCACCACCAACACGAGCCAGAAGTATGTTTTTGTGTCACTGCTC
TCCCGGGACAGTGTGTATGACATGCTGAGGAGGGTCTGCACTCACCTACAGCCTTCCAGC
AAGAAGAGTCTGAGTGTAAGAGAATTTCCAGAGGAGCCTGAGTGCGAGTCCCTGGAAGTC
CTCATCCCTGAGATGAAGTGGAGAAAAGTGTGCCCTGCCTCGAGGTCCCTGTCCCACCCA
GACAGCATCCCCTGTGTCCCTCGGGCATCCGTGGACTCCTCGGATAGCCTGTTCCTCTCC
AGGAAACCCCCGCGGTCT------------------------------------------
------------------------------------------------------------
------------------------------------------------------------
---------------------------------------------GAAAATGCCTCCTGT
GAGCAGGACGCACTGGAGGAGGAGCCAAGGAGCAACGAGGAACTGAGGCTCTGGAATTAC
CGGCTCTGCTTCCTGGTCGTGTCCTCATCCTATCTGGCATTCCGCATCTCCCGGCTGGAA
CAGCAGCTGTGCTCCCTGAACTGGGACAGCCCAGTCCCTGGGCACAGG
>PtVa|XM_023521891.1_cds_XP_023377659.1_1
ACACTACTGAGTAAATACAATCAGCAATACCACAAGCTGTTCAAGGACATCCCCTTGGAG
GAGGTGGTTCTCAAAGTGTGTTCCTGTGCCCTGCAGAGGGACCTCCTTCTCCAGGGCCGG
CTCTACATCTCCCCCAACTGGCTCTGCTTCCATGCCAGCCTCTTTGGCAAGGATATCAAG
GTGGTCATTCCCCTGCTGTCTGTGCAAATGATCAAAAAACACAAGATGGCATGGCTCTTT
CCCAATGGCCTGGCCATCACCACCAATACCAGCCAGAAGTATGTTTTTGTGTCACTGCAT
TCCCGGGACAGTGTATATGACATGCTGAGGAGGGTCTGCACTCATCTACAGCCTTCCAGC
AAGAAGAGTCTGAGTGTAAGAGAATTTCCAGAGGAACCCGAATGCGAGTCTCTGGAAGTC
CTCATCCCCGAGATGAAGTGGAGAAAAGTGTGCCCTGCCTCCAGGACCCCGTTCCTCCAA
GACAACATCCCTTCTATCCCTCGGGTGTCTGTGGACTCCATGGACAGCTTCCTCCCCTCC
AGGAAACCTCCAGGGTCT------------------------------------------
------------------------------------------------------------
------------------------------------------------------------
---------------------------------------------GAGAATGCTGTCTGT
GAGGAGGAGATGCTGGAGGAGGTGCCCAGAAGCAACCAGGAGCTGCAGCTCTGGGATTAC
CGGCTCTGCTTCCTGATCATGTCCTCGTCCTATCTGGCATTCCGTATCTCCCAGCTGGAA
CAGCAGTTATGCTCCCTGAATTGGGATAGCCCAGTCCCTGGGCACAGG
>RhFe|XM_033106832.1_cds_XP_032962723.1_1
ACACTACTGAGTAAATACAACCAGCAGTACCACAAGCTGTTCAAGGACATCCCCTTGGAG
GAGGTGGTGCTCAAAGTGTGCTCCTGTGCCCTCCAGAGGGACCTTCTTCTCCAGGGCCGG
CTCTACATCTCCCCCAACTGGCTCTGCTTCCACGCCAGCATCTTTGGCAAGGATATCAAG
GTGGTCATTCCTCTGGTGTCTGTGCAAATGATCAAAAAGCACAAGATGGCACGGCTCCTG
CCCAATGGCCTGGCCATCACCACCAACGCCAACCAGAAGTATATTTTTGTGTCACTGCTC
TCCCGGGACAGCGTATATGACATGCTGAGGAGGGTCTGCACTCACCTCCAGCCTTCCAGC
AAGAAGAGTCTGAGTGTAAGAGAATTTCCAGAGGAACCTGAGTGCGAGTCTCTGGAAGTC
CTCATCCCCGAGATGAAGTGGAGAAAAGTGTGCCCTGCCTCCAGGTCCCTGTCCCTCCAA
GCCAACATCCCTTGTATCCCTCGGGCATCCATGGACGCCATAGACGGCTTCTTCCCTTCC
AGAAAACCTCCAGGGTCT------------------------------------------
------------------------------------------------------------
------------------------------------------------------------
---------------------------------------------GAAAACGCTGTCTGT
GCGGAGGAGATGCTGGAGGAGGAGCCCAGGGCTGACACGGAGTCAAGGCTGTGGGATTAC
CCGCTCTGCCTCTTGGTCGTGTCCTCGTCCTATTTGGCATTCCGCATCTCCCAGCTGGAA
CAGCAGTTATGCTCCCTGAATTGGGATGGCCCAGTCCCTGGGCACAGG
>RoAe|XM_016126883.1_cds_XP_015982369.1_1
ACACTACTGAGTAAATACAATCAGCAATACCACAAGCTGTTCAAGGACATCCCCTTGGAG
GAGGTGGTTCTCAAAGTGTGCTCCTGTGCCTTGCAGAGGGACCTCCTTCTCCAGGGCCGG
CTCTACATCTCCCCCAACTGGCTCTGCTTCCATGCCAGCCTCTTTGGCAAGGATATCAAG
GTGGTCATTCCCCTGCTGTCTGTGCAAATGATCAAAAAACACAAGATGGCACGGCTCCTT
CCCAACGGCCTGGCCATCACCACCAATACCAGCCAGAAGTATGTTTTTGTGTCACTGCTC
TCCCGGGACAGTGTATATGACATGCTGAGGAGGGTCTGCACTCACCTACAGCCTTCCAGC
AAGAAGAGCCTGAGTGTAAGAGAATTTCCAGAGGAACCTGAATGCGAGTCTCTGGAAGTC
CTCATCCCCGAGATGAAGTGGAGAAAAGTGTGCCCTGCCTCCAGGACCCTGTCCCTCCAA
GACAACATCCCTTGTATCCCTCGGGTATCTGTGGATTCCATGGACAGCTTCTTCCCCTCC
AGGAAACCTCCAGGGTCTGGTGAGTTCAGAGGGCTTGTCTATGGCAACTGCTTGCAAAGA
CCCGGCTTCTCCTCCCACTTTTGTGAAAAGGGATCATCGCAGCCAGCAGGGCTTCTGAGA
GCTGTTTCTTTCTCCAAATCTGTAATGGAAAGCCAAGAGCCCAAGCAGCTTCAGGGAGGT
GGGCATGTCCCATGCGGGGCTGGGGACCTGACTGCTCTCATTGCAGAGAATACTGTCTGT
GAGGAGGAGACGCTGGAGGAGGCGCCCAGAAGCAACCGGGAGCTGCAGCTCTGGGATTAC
CGGCTCTGCTTCTTGGTCATGTCCTCATCCTATCTGGCATTCCGCATCTCCCAGCTGGAA
CAGCAGTTATGCTCCCTGAATTGGGATAACCCAGTCCCTGGGCACAGG
