# Supplementary material for: Positively selected genes in the hoary bat (Lasiurus cinereus) lineage: prominence of thymus expression, immune and metabolic function, and regions of ancient synteny
Source: PeerJ. 2022 Mar 17;10:e13130. doi: 10.7717/peerj.13130 (PMC8934532; doi:10.7717/peerj.13130)
Supplement: Supplemental Information 4 — Likely alignment errors have been manually deleted between conserved codons. Recovery of the original codon positions requires alignment to the original accessions in each orthogroup. [file peerj-10-13130-s004.zip › renamed.manual/OG0006129.manual.fas]

>EpFu|XM_028134547.1_cds_XP_027990348.1_1
CCTGAGGATGGAGTTAACAATGAGGAACTGGAGGCTGAGTTCTTGGCTTTGGTTGGGGGC
CAGCCTCAAACCCTGGAGAAGCTCAGAGGCAAAGGTCCCCTGCCCATGGAGGCCATTGAG
AAGATGGCCAGCTTGTGCATGAGAGACCCGGATGAGGATGAGGAGGAGGTGACAGACGAG
GAGGATGTGGAGGCTGATGATGACCTGCTGGCGGAGCTTAATGAGGTCCTTGGGGAGGAG
CAGAAGACTTTGGAGTCCCACCCTCCTGTGGCCCAGCCAAAAGCCACAGCCCCCAGCCCA
GGGTTGGAGGCCACCTTGCAGGAGAGGCTGGCCCTCTACCAGGCAGCGATTGAAAGTGCT
AGGCAAGCCGGAGACAGTGCCAAGATGCGGCGCTATGAGCGGGGACTTAAGACACTGGAA
AACCTGCTGGCCTCCGTCCGGAAGGGCAGTGCCATTGACGAAGAGGACATCCCACCTCCC
GTTGCTGTGGGGAAGGGCCCAACAGCCACATCTAGCCACCACACTCCTGCACCCACCCTG
CCAGGCTCTGTGAACCTGCCGGCCCCAGAACCC---------------------------
------AGGGTCACAGTAGAGGGTCCTCCTTCCACTGCCCCAGCCTCGTCACTGGGCTTG
GCTAAG---------------------CCCCAGCTGCCCCCAGGT---------------
------CCCTGCAGCACTGGCCCCCTGGCTCAGTTGCAGAATCGCCAACGTGAGTACAAG
CTGGCCGCCCTTCATGCCAAGCAGAAGGGAGATACCTCCGCTGCCACCAGATACTTCCGT
GTGGCCAAGAGCTTTGATGCTGTCTTGGAGGCCCTGAGCCGCGGGGAGCCTGTGGATTTG
TCCCGCTTGCCCCCTCCACCTGACCAGCTGCCCCAAGACCCACCATCACCGCCACTGCAA
CCTCCGACTCCCACCACGGTGCCGTCCACACCAGAGGTTCCCCCACCCCCACGGACTCTC
CTGGAAGCACTGGAACAGCGGATGGAGCGATACCACGTGGCCGCAGCCCAGGCTAAGACC
AAAGGGGACCAGCGGAAGGCTCGCATGCATGAGCGCATTGTCAAGCAATACCAAGATGCC
ATTCGAGCCCACAAGTCTGGCCGAGCTGTGGATGTTCCAGGCTTTCTCCCTATCCAGGGC
CTAGAGGCCTCCGAGTCCACCCAGCCGAGCCTGGTGGGGGTCCTAGAGACTGCTATGAAG
TTGGCCAACCAGGAAGAAGGCCCAGAAGACGAAGAGGATGAGGAGCCTAAGAAGCAGCCC
AACAGCCCTGCGGCCCCCACAGCCCAGCCCAAGGCGCCAGCCTCAAAGGCACCCCAACCA
GGATCCACCTCAGCAGCTAAAGCAGCCTCCAAAGGCACATCCAACAGAGCCCAGCAGCAG
TTGGCCTTCCTGGAGGGCCGAAAAAAGCAGCTTTTGCAGGCTGCATTGCGAGCCAAGCAG
AAGAACGACGTGGAGGGCGCCAAGATGCACTTGCGCCAGGCCAAGGGGCTGGAGCCCATG
CTGGAGGCCTCACGCAACGGGCTGCCTGTGGATATCACCAAGGTGCCACCCGCCCCCGTC
AACAAGGATGACTTCACCCTGGTCCAGCGGCCTGGCCCTGGTCTGTCTCAGGATTCTATC
CGGCGCTACGGTGAACTCACCAAGCTCATAAGGCAGCAGCATGAGATGTGTCTGAACCAT
TCTAACCAGTTCACTCACCTGGGCAACATTGCTGAAACCAGCAAATTTGAGAAACTAGCA
GAGGACTGTAAGCGGAGCATGGAGACTCTGAAGCAGGCCTTCGCCCGGGGTCTCCCCACG
CCCTCTGCCCGCTTTGAGCAGAGAACCTTCAGCGTCATCAAGATCTTCCCAGACCTCAGC
AGCAATGACATGCTCCTGTTCATCGTGAAGTGCATCAACTTGCCCACACCTCCAGGGCTG
TCCCCTGGTGATTTGGATGTCTTCGTTCGGTTCGATTTCCCCTATCCCAATGTGGAAGAA
GCTCAGAAAGACAAGACCAGCGTGATCAAGAATACAGATTCGCCTGAGTTCAAGGAGCAG
TTCAAACTCTGCATCAACCGCAGCCACCGAGGCTTCCGAAGGGCGATCCAGACCAAAGGC
ATCAAGTTCGAAGTGGTCCATAAGGGGGGCCTGTTCAAGACCGACCGGGTCCTGGGCACA
GCCCAGCTGAAGCTGGATGCCTTGGAGACGGCATGTGAGGTCCGGGAGATCCTTGAGGTC
CTGGATGGTCGCCGGCCCACAGGGGGACGGCTAGAAGTGATGGTCCGGATTCGAGAGCCA
CTGACAGCCCAGCAATTAGAGACAGTGACTGAGAGATGGCTGGTCATTGACCCCGTGCCA
GCAGCTGTGCCCACACAGGTTGCCGGGCCTAAAGGGAAGGCCCCTCTCATGCCTGCCCCC
ACAAGGGAGCCAGGAAACAGATCTGCCCGGCCCCTGCATAGCCTTAGCGTGCTGGCCTTC
GACCAAGAGCGTCTGGAGCGGAAGATCCTGGCCCTCAGGCAGGCACGGCGGCCAGTGCCC
CCGGAGGTGGCCCAGCAGTATCAGGACATCATGCATCGCAGCCAGTGGCAGAGGGCACAG
CTGGAGCAGGGGGGCCCAGGCATCCGGCGAGAATACATGGCCCAGCTGGAGCATCAGCTG
CAGTTCTACACAGAGGCTGCTCGGCGCCTAGGCAACGAGGGCAGCAGGGAAGCTGCAAAG
GAGGCACTCTACAGGCGGAACCTGGTTGAGAATGAGCTGCAGCGGCTCCGCAGG
>HiAr|XM_019664194.1_cds_XP_019519739.1_1
CCTGAGGATGGAGTTAACAATGAGGAACTGGAGGCCGAGTTCTTGGCTTTGGTGGGGGGC
CAGCCCCAAGCCCTGGAGAAGCTCAAAGGCAAAGGTCCCCTGCCCATGGAGGCCATTGAG
AAGATGGCCAGCTTGTGCATGAAAGACCTGGAT---GAGGATGAGGAGGGAACCGATGAG
GAGGATGTGGAGGCTGATGATGACTTGCTGGCAGAATTAAATGAGGTCCTTGAGGAGGAG
CAGAAGACTTTGGAGTCTCACCCTCCTGTGACCCAGCCGAAGGCCACAGCCCCCAGCCCA
GGGATGGAGGCCACCTTGCAAGAGAGGCTGGCTCTTTACCAGACAGCGATCGAAAGTGCT
AGGCAAGCCGGAGATGGCGCGAAGATACGGCGCTATGACCGGGGACTTAAGACACTTGAA
AACCTGCTGGCCTCTATCCGGAAGGGCAATGCCATTGATGAAGAGGACATCCCACCACCT
GTTGCCATAGGGAAGGGCTCAGCGGCCACTCCCAGC---CACACTCCTGTACTTACCCCA
CCAGCTTCTGTGAACCTGCCAGCTCCACAACCC---------------------------
------AGGATCACAGTGGAGGGTCCTCCT---ACTGTCCCAGCCTCATCTTTGGGCTTG
GCTAAGCCCCAGCTGCCCCTGGCAAAGCCCCAGTTGCCCCCAGGT---------------
------CCCTGCAGCACTGGCCCCCTGGCCCAGTTGCAGAGCCGCCAACGCGAGTACAAG
CTGGCTGCCCTCCATGCCAAGCAGCAGGGAGATACCTCTGCCGCCGCCAGATACTTCCGT
GTGGCCAAGAGCTTTGATGCTGTCTTGGAGGCCCTGAGCCGGGGGGAGCCTGTGGACCTG
TCGCGCTTGCCCCCTCCACCTGATCAGCTGCCCGCAGACTCACCATCACCACCACCACAG
CCTCTGACTTCTGCCACAGTGCCCTCCATGCCAGAGGTTCCCCCATCCCCACGGACTCTC
CTGGAGGCCCTGGAGCAGCGAATGGAGCGATACCAAGTGGCCGCGGCCCAGGCTAAAACC
AAAGGGGACCAGCGGAAGGCTCGTATGCATGAACGTATTGTCAAGCAATACCAAGATGCC
ATACGAGCCCACAAGGCTGGCCGAGCTGTGGATGTGCCAGGCTTTCCCCCCATCCAGGGC
CTGGAGGCCTCCGAGCCCAATCCGCCGAGCCTGGTGGGGGTCCTGGAGACTGCCATGAAG
CTGGCCAACCAGGATGAAGGCCCAGAGGATGAAGAGGATGACGAGCCTAAGAAGCAGCCC
AATAGCCCGGTGGCCCCCATGGTTCAACCCAAGGCT------GCAAAGGCACCCCAGCCA
GGATCTACCCCAGCAGCCAAAACAGCCCCCAAAGGCACATCCACCAGAGCCCAGCAGCAG
CTGGCCTTCCTGGAGGGCCGGAAGAAGCAGCTCCTGCAGGCTGCATTGCGAGCCAAGCAG
AAGAACGACATGGAGGGTGCCAAGATGCACCTGCGCCAGGCCAAGGGGCTGGAGCCCATG
CTGGAGGCCTCCCGCAACGGGCTACCTGTGGACATCGCCAAGGTGCCGCCCGCCCCTGTC
AACAAGGACGATTTCGCCCTGGTTCAGCGACCTGGCCCTGGGCTATCTCAGGAGTCTGCC
CGGCGCTATGGTGAACTCACCAAGCTCATAAGGCAGCAGCATGAGATGTGCCTGAACCAC
TCTAACCAGTTCACTCACCTGGGCAACATCGCTGAAACCAGCAAATTTGAGAAACTGGCA
GAGGACTGTAAGCGGAGCATGGAGACTCTGAAGCAGGCTTTCGCCCGGGGTCTCCCCACA
CCCACTGCCCGCTTTGAGCAAAGAACCTTCAGTATCATCAAGATCTTCCCCGACCTCAGC
AGCAATGACATGCTCCTGTTCATCGTGAAGGGCATCAGCTTGCCCACGCCCCCAGGGCTG
TCTCCCGGTGACCTGGATGTCTTCGTTCGGTTCGACTTCCCCTATCCCAATGTGGAAGAA
GCTCAGAAAGACAAGACCAGCGTGATCAAGAACACAGACTCCCCTGAGTTCAAGGAGCAG
TTCAAACTATGCATCAACCGCAGCCATCGAGGCTTCCGAAGGGCCATCCAGACTAAAGGC
ATCAAGTTCGAAGTGGTGCACAAGGGCGGGCTGTTCAAAACTGACCGGGTCCTGGGCACA
GCCCAGCTGAAGCTGGATACCCTGGAGACAGCATGCGAGGTCCGGGAGATCCTTGAGGTA
CTGGATGGTCGCCGGCCCACTGGGGGGCGGCTGGAGGTGATGGTCCGGATTCGAGAGCCA
CTGACAGCCCAGCAATTGGAGACAACGACTGAGAGGTGGCTGGTCATTGACCCTGTGCCA
GCAGCTGTGCCCACACAGGTTGCTGGGCCCAAAGGGAAGGCCCCTCCTGTGCCTGCCCCT
ACGAGGGAACCAGGAAACAGATCCACCCGGCCACTGCATAGCCTCAGTGTGCTGGCCTTT
GACCAAGAGCGTCTAGAACGGAAGATCCTGTCCCTCAGGCAGGCACGGCGGCCAGTACCC
CCGGAGGTAGCCCAGCAGTACCAAGACATCATGCAACGCAGCCAGTGGCAGAGGGCCCAG
CTGGAGCAGGGGGGCCCAGGCATCCGGAGGGAATACATGGCCCAGCTGGAACGTCAGCTG
CAGTTCTACACAGAGGCCGCCCGGCGCCTGGGCAATGATGGCAGCAGGGAAGCTGCAAAG
GAGGCACTCTATAGGCGGAACCTGGTTGAGAATGAGCTGCAGCGGCTCCGTAGG
>LaCi|494-exonerate_protein2genome-gene-11.0-mRNA-1
CCTGAGGATGGAGTTAACAATGAGGAACTGGAGGCTGAGTTCTTGGCTTTGGTTGGGGGC
CAGCCTCAAACCCTGGAGAAGCTCAGAGGCAAAGGTCCCCTGCCCATGGAGGCCATTGAG
AAGATGGCCAGCCTGTGCATGAGAGACCCNNNNNNNNNNNNNNNNNNNNNNNNNNNNNNN
NNNNNNNNNNNNNNNNNNNNNNNCCTGCTGGCAGAGCTTAATGAGGTCCTTGGGGAGGAG
CAGAAGACTTTGGAGTCCCACGCTCCTGTGGCCCAGCCAAAAGCCACAGCCCCCAGCCCA
GGGTTGGAGGCCACCTTGCAGGAGAGGCTGGCCCTCTACCAGACAGCAATTGAAAGTGCT
AGGCAAGCTGGAGACAGTGCCAAGATGCGGCGCTATGAGCGGGGACTTAAGACACTGGAA
AACCTGCTGGCCTCCGTCCGGAAGGGCAGCACCATTGATGAAGAGGACATCCCACCACCC
GTTGCGGTGGGGAAGGGCCCAACAGCCACATCTAGC---CACAGTCCTGCACCCATCCTG
CCAGGCTCTGTGAACCTGCCAGCTCCAGAACCC---------------------------
------AGGGTCACAATAGAGGGTCCTCCTTCCACTGCCCCAGCCTCATCACTGGGCGTG
GCTAAG---------------------CCCCAACTGCCGCCAGGTAGGTTAGGAGCAGGG
CCAGGTCCCTGCAGCACTGGCCCCCTGGCTCAGTTGCAGAGCCGCCAACGTGAGTACAAG
CTGGCTGCCCTTCATGCCAAGCAGAAGGGAGATACCTCCGCTGCCACCAGATACTTCCGT
GTGGCCAAGAGCTTTGATGCTGTCTTGGAGGCCCTGAGCCGCGGGGAGCCTGTGGATTTG
TCCCGCTTGCCCCCTCCACCTGACCAGCTATCCCAAGACTCACCATCACCGCCGCTGCAA
CCTCCGACTCCCACCACGGTGCAGTCCACACCAGAGGTTCCCCCACCCCCAAGGACTCTC
CTGGAAGCACTGGAACAGCGGATGGAGCGATACCACGTGGCCGCAGCCCAGGCGAAGACC
AAAGGGGACCAGCGGAAGGCTCGCATGCATGAGCGCATTGTCAAGCAATACCAAGATGCC
ATTCGAGCCCACAAGGCTGGCCGTACTGTGGATGTTCCAGGCTTTCTCCCTATCCAGGGC
CTAGAGGCCTCCGAGTCCACCCATCCGAGCCTGGTGGGGGTCCTGGAGACTGCTATGAAG
CTGGCCAACCAGGATGAAGGCCCAGAAGATGAAGAGGATGAGGAGCCTAAGAAGCAGCCC
AACAGCCCTGCGACCCCCACAGCCCAGCCCAAGGCGCCACCCTCAAAGGCACCCCAACCA
GGATCCACTTCAGCAGCTAAAGCAGCCCCCAAAGGCACATCCACCAGAGCCCAGCAGCAG
TTGGCCTTCCTGGAGGGCCGAAAAAAGCAGCTTTTGCAGGCTGCGTTGCGAGCCAAGCAG
AAGAACGACGTGGAGGGCGCCAAGATGCACTTGCGCCAGGCCAAGGGGCTGGAGCCCATG
CTGGAGGCCTCACGCAACGGGCTGCCTGTGGATATCACCAAGGTGCCACCCGCTCCTGTC
AATAAGGATGACTTCACCCTGGTCCAGCGGCCTGGCCCTGGTCTGTCTCAGGATTCTATC
CGGCGCTACGGTGAACTCACCAAGCTCATAAGGCAGCAGCATGAGATGTGTCTGAACCAT
TCTAATCAGTTCACTCACCTGGGCAACGTTGCCGAAACCAGCAAATTTGAGAAACTAGCA
GAGGACTGTAAGCGGAGCATGGATACTCTGAAGCAGGCCTTCGCCCGGGGTCTCCCCACG
CCCTCTGCCTGCTTTGAGCAGAGAACCTTCAGCGTCATCAAGATCTTCCCAGACCTCAGC
AGCAATGACATGCTCCTGTTCATCGTGAAGTGCATCAACTTGCCCACACCTCCAGGGCTG
TCCCCTGGTGATCTGGATGTCTTCGTTCGGTTTGATTTCCCCTATCCCAATGTGGAAGAA
GCTCAGAAAGACAAGACCAGCGTGATCAAGAATACAGATTCCCCTGAGTTCAAGGAGCAG
TTCAAACTCTGCATCAATCGCAGCCACCGAGGCTTCCGAAGGGCAATCCAGACCAAAGGC
ATCAAGTTCGAAGTGGTCCATAAGGGGGGCCTGTTCAAGACCGACCGGGTCCTGGGCACA
GCCCAGTTGAAGCTGGATGCCTTGGAGACGGCATGTGAGGTCCGGGAGATCCTTGAGGTC
CTGGATGGTCGCCGGCCTACAGGGGGACGGCTAGAAGTGATGGTCCGGATTCGAGAGCCA
CTGACAGCCCAGCAGTTAGAGACAGTGACTGAGAGATGGCTGGTCATTGACCCCGTGCCA
GCAGCTGTGCCCACACAGGTTTCTGGGCCTAAAGGGAAGGCTCCTCTCATGCCTGCTCCT
ACAAGGGAGCCAGGAAACAGATCGGCCCGGCCCCTGCATAGCCTTAGCGTGCTGGCCTTC
GACCAAGAGCGTCTAGAGCGGAAGATCCTGGCCCTCAGGCAGGCACGGCGGCCAGTGCCC
CCAGAGGTGGCCCAGCAGTATCAGGACACCATGCATCGCAGCCAGTGGCAGAGGGCCCAG
CTGGAGCAGGGGGGCCCAGGCATCCGGCGANAATACATGGCCCAGCTGGAGCATCAGCTA
CAGTTCTACACAGAGGCTGCTCGGCGCCTAGGCAACGAGGGCAGCAGGGAAGCTGCAAAG
GAGGCACTCTACAGGCGGAACCTGGTTGAGAATGAGCTGCAGCGGCTCCGCAGG
>MyLu|XM_023763941.1_cds_XP_023619709.1_1
CCTGAGGATGGAGTTAACCATGAGGAACTGGAGGCTGAGTTCTTGGCTTTGGTTGGGGGC
CAGCCTCAAACCCTGGAGAAGCTCCGAGGCAAAGGTCCCTTGCCCATGGAGGCCATTGAG
AAGATGGCCAGCTTGTGCATGAGAGACCCAGATGATGAGGAGGAGGAGGTGACAGACGAG
GAGGATGTGGAAGCTGATGATGACCTGCTGGCGGAACTTAATGAGGTCCTTGGGGAGGAG
CAGAAGACTTCGGAGTCCCACCCTCCTGTGGCCCAGCCAAAAGCCACAGCCCCCAGCCCA
GGGTTGGAGGCCACCTTGCAGGAGAGGCTGGCCCTCTACCAGACAGCGATTGAAAGTGCT
AGGCAAGCCGGAGACAGTGCCAAGGTGCGGCGCTATGAGCGGGGACTTAAGACACTGGAA
AACCTGCTGGCCTCCGTCCGGAAGGGCATTGCCATTGACGAAGAGGACATCCCACCACCC
GTTGCTGTGGGGAAGGGCCCAGCAGCCACATCGAGC---CACACTCCTGCACCCACCCTG
CCCCGCTCTGTGAACCTGCCGGCCCCAGAACCC---------------------------
------AGGGTACCAGTGGAGGGTCCTCCTTCCACTGCCCCAGCCTCGTCACTGGGCTTG
GCTAAG---------------------CCCCAGCTGCCCCCAGGT---------------
------CCCTGCAGCACTGGCCCCCTGGCTCAGTTGCAGAGCCGCCAACGTGAGTACAAG
CTGGCCGCCCTTCATGCCAAGCAGCAGGGAGATACCTCCGCTGCCACCAGATACTTCCGT
GTGGCCAAGAGCTTTGATGCTGTCTTGGAGGCCCTGAGCCGCGGGGAGCCTGTGGATTTG
TCCCGCTTGCCCCCTCCACCTGACCAGCTGCCCCAAGACCCACCATCACCGCCACTGCAG
CCTCCGGCTCCCACCACGGTGCCGTCCACACCAGAGGTTCCCCCACCCCCAAGGACTCTC
CTGGAAGCACTGGAACAGCGGATGGAGCGATACCACGTGGCCGCAGCCCAGGCTAAGACC
AAAGGGGACCAGCGGAAGGCTCGCATGCATGAGCGCATTGTCAAGCAATACCAAGATGCC
ATTCGAGCCCACAAGGCTGGCCGAGCTGTGGATGTTCCAGGCTTTCTCCCTATCCAGGGC
CTAGAGGCCTCCGAGTCCACCCAGCCGAGCCTGGTGGGGGTCCTGGAGACTGCTATGAAG
CTGGCAAACCAGGACGAAGGCCCAGAAGACGAAGAGGATGAGGAACCTAAGAAGCAGCCC
AACAGCCCTGCGGCCCCCACAGCCCAGCCCAAAGCCCCACCCTCAAAGGCACCCCAACCA
GGATCCACCTCAGCAGCTAAAGCAGCCCCCAAAGGCACATCCAACAGAGCCCAGCAGCAG
TTGGCCTTCCTGGAGGGCCGAAAAAAGCAGCTTTTGCAGGCTGCCTTGCGAGCCAAGCAG
AAGAACGACGTGGAGGGAGCCAAGATGCACTTGCGCCAGGCCAAGGGGCTGGAGCCCATG
CTGGAGGCCTCACGCAACGGGCTGCCTGTGGATATCACCAAGGTGCCACCCGCCCCTGTC
AACAAGGATGACTTCACCCTGGTCCAGCGGCCTGGCCCTGGTCTGTCTCAGGATTCTATC
CGGCGCTATGGTGAACTCACCAAGCTCATAAGGCAGCAGCATGAGATGTGTCTGAACCAT
TCTAACCAGTTCACTCACCTGGGCAACATTGCCGAAACCAGCAAATTTGAGAAACTAGCA
GAGGACTGTAAGCGGAGCATGGAGACTCTGAAGCAGGCCTTCGCCCGGGGTCTCCCCACG
CCCTCTGCCCGCTTTGAGCAGAGAACCTTCAGCGTCATCAAGATCTTCCCAGACCTCAGC
AGCAATGACATGCTCCTGTTCATCGTGAAGTGCATCAACTTGCCCACACCTCCAGGGCTG
TCCCCTGGTGATCTGGATGTCTTCGTTCGGTTTGATTTCCCCTATCCCAATGTGGAAGAA
GCTCAGAAAGACAAGACCAGCGTGATCAAGAATACAGACTCCCCTGAGTTCAAGGAGCAG
TTCAAACTCTGCATCAACCGCAGCCACCGAGGCTTCCGAAGGGCGATCCAGACCAAAGGC
ATCAAGTTCGAAGTGGTCCATAAGGGGGGCCTGTTCAAGACCGACCGGGTCCTGGGCACA
GCCCAGCTGAAGCTGGATGCCTTGGAGACAGCATGTGAGGTCCGGGAGATCCTTGAGGTC
CTGGATGGTCGCCGGCCCACAGGGGGACGCCTAGAAGTGATGGTCCGGATTCGAGAGCCA
CTGACGGCCCAGCAGTTAGAGACAGTGACTGAGAGATGGCTGGTCATTGACCCCGTGCCA
GCAGCTGTGCCCACACAGGTTGCTGGGCCTAAAGGGAAGGCCCCTCTCATGCCTGCCCCT
GCAAGGGAGCCAGGAAACAGATCTGCCCGGCCCCTGCATAGCCTTAGTGTGCTGGCCTTC
GACCAAGAGCGTCTGGAGCGGAAGATCCTGGCCCTCAGGCAGGCCCGGCGGCCAGTGCCC
CCGGAGGTGGCCCAGCAGTACCAGGACATCATGCATCGCAGCCAGTGGCAGAGGGCACAG
CTGGAGCAGGGGGGCCCAGGCATCCGGCGAGAATACATGGCCCAGCTGGAGCATCAGCTG
CAGTTCTACACAGAGGCTGCTCGGCGCCTAGGCAACGAGGGCAGCAGGGAAGCTGCAAAG
GAGGCGCTCTACAGGCGGAACCTGGTTGAGAATGAGCTGCAGCGGCTCCGCAGG
>PhDi|XM_028520243.1_cds_XP_028376044.1_1
CCTGAGGATGGAGTTAACAATGAGGAACTAGAGGCTGAGTTCTTGGCTTTGGTTGGGGGC
CCGCCCCAAGCCCTGGAGAAGCTCAAGGGCAAAGGTCCCCTGCCTATGGAGGCCATTGAG
AAGATGGCCAGCTTGTGCATGAGAGACCCAGAT------GAGGAGGAGGGGACAGACGAT
GAGGATGTAGAAGCTGATGATGATCTGCTGGCGGAACTAAATGAGGTCCTTGGGGAGGAG
CAGAAGACATTGGAGTCCCACCCTCCTGTGGCCCAGCTGAAAGCTACAGCCCCCAGCCCA
GGAGTGGAGGCCACCTTGCAGGAGAGGCTGGCCCTCTACCAGACAGCAATTGAAAGTGCT
AGGCAAACTGGAGACAGTGCCAAGATGCGGCGCTACGACCGAGGACTTAAGACACTAGAA
AACCTGCTGGCCTCCGTCCAGAAGGGCAATGCCATCGACGAAGAGGACATCCCACCACCA
GTTGCCGTGGGGAAAGGCCCAATGGCTACATCCAGC---CACACATCTGCACCCACCCTG
CCAGCCTCTATGAACCCGCCAGCCCCAGAACCC---------------------------
------AGGGTCACAGTGGAAGGTCCTCCTTCCACTGCCCCAGCCTCGTCACTGGGCCTG
GCTAAG---------------------CCCCAGCTGCCCTCAGGT---------------
------CCCTGCAGCACTGGCCCCCTGGCTCAGCTGCAGAGCCGCCAACGTGAGTACAAG
CTGGCTGCCCTCCATGCCAAACAGCAGGGGGATACCTCCACCGCCGCCAGGCACTTCCGT
GTGGCCAAGAGCTTTGATGCTGTTTTGGAGGCTCTGAGCCGAGGGGAGCCTGTGGACCTG
TCTCGCTTGCCCCCTCCACCTGACCAGCTGCCCCCAGATCCACCATCACCACCGCTGCAG
CCTCCAACTCCCAGCACAGTGCCATCCACACCAGAGATTCCCCCACCCCCAAGGACTCTT
CTGGAGGCACTGGAGCAGCGGATGGAGCGATACCATGTGGCTGCGGCCCAGGCTAAGGCC
AAGGGAGACCAGCGGAAGGCTCGCATGCATGAGCGCATTGTCAAGCAATACCAAGATGCC
ATTCGAGCCCACAAAGCTGGCCGAGCCGTGGATGTGCCAGGCTTTCCCCCTATCCAGGGC
CTAGAAGCCTCCGAGTCCACCCAGCCGAGCCTGGTGGGGGTCCTGGAGACCGCCATGAAG
CTGGCCAACCAGGATGAAGGCCCAGAGGATGAAGAGGATGAGGACCCCAAGAAGCAGCCC
AACAGCCCTGCGGTCCCCATGGCCCAGCCCAAGGCCCCATCCTCAAGGGCACCCCAGCTA
GGATCCACTTCAGCAGCCAAAGCAGCCCCCAAAGGCACATCCACCAGAGCCCAGCAGCAG
CTGGCCTTCCTAGAGGGCCGAAAGAAGCAACTTTTGCAGGCTGCATTGAGAGCCAAGCAG
AAGAACGACGTGGAGGGTGCCAAGATGCACTTGCGCCAGGCCAAGGGGCTGGATCCCATG
CTGGAGGCCTCACGCAATGGGCTGCCTGTGGATATCACCAAGGTGCCACCCGCCCCTGTC
AACAAGGATGACTTTGCCCTGGTCCAGCGTCCTGGCCCTGGTCTGTCTCAGGAGTCTGCC
CGGCGCTATGGTGAACTCACCAAGCTTCTAAGGCAGCAGCATGAGATGTGTCTAAATCAC
TCTAACCAGTTCACCCACCTGGGCAACATTGCCGAAACCAGCAAATTTGAGAAACTGGCA
GAGGACTGTAAGCGGAGCATGGAGACCCTGAAGCAGGCCTTCGCCCGGGGTCTCCCCACA
CCCACTGCCCACTTTGAGCAGAGAACCTTCAGCATCATCAAGATCTTCCCGGACCTCAGC
AGCAATGACATGCTCCTGTTCATCGTGAAGGGCATCAGCTTGCCCACGCCTCCAGGGCTC
TCCCCTGGCGATCTGGATGTCTTCGTTCGGTTCGATTTCCCCTATCCCAATGTGGAAGAA
GCTCAGAAAGACAAGACCAGTGTGATCAAGAGCACAGACTCCCCTGAGTTCAAGGAGCAG
TTCAAGCTCTGCATCAACCGCAGTCACCGAGGCTTCCGAAGGGCAATACAGACCAAAGGC
ATCAAGTTTGAAGTGGTCCATAAGGGGGGGCTGTTCAAGACTGACCGCGTCCTAGGTACA
GCCCAGCTGAAGCTGGATGCCCTGGAGACAGCATGTGAGGTCCGGGAGATCCTTGAGGTC
CTGGATGGTCGCCGGCCCACAGGAGGGCGGCTGGAGGTGATGGTCCGGATTCGAGAGCCA
CTGACAGCCCAGCAGTTGGAGACAATAACTGAGAGGTGGCTGGTTGTCGATCCTGTGCCA
GCAGCTGTGCCCACACAGGTTGCTGGACCCAAAGGGAAGGCCCCTCCCATTCCTGCCCCT
ACAAGGGAGCCAACAAACAGATCCAGCCGACCCCTGCATAGTCTCAGTGTGCTGGCCTTT
GACCAGGAGCGTCTGGAGCGGAAGATCCTGGCCTTTAGGCAGGCACGGCGGCCAGTGCCC
CCAGAGGTGGTCCAGCAGTACCAGGATATCATGCATCGCAGCCAGTGGCAGAAAGCACAG
CTGGAGCAGGGGGGCCCAGCCATCCGGCGGGAATACATGGCCCAGCTGGAACGTCAGCTA
CAATTCTATACGGAGGCTGCCCGGCGCCTTGGCAGTGAAGGCAGCAGGGAACCTGCAAAG
GAGGCACTCTACAGGCGGAACCTGGTTGAGAATGAGCTGCAGCGGCTCCGTAGG
>PtVa|XM_011384461.2_cds_XP_011382763.1_1
CCCGAGGATGGAGTTAACAATGAGGAACTAGAGGCTGAGTTCTTGGCTTTGGTGGGGGGC
CAGCCCCAAGCTCTGGAGAAGCTCAAAGGCAAAGGACCCCTGCCCATGGAGGCCATTGAG
AAGATGGCCAGCTTGTGCATGAGAGACGAGGAT---GAGGAGGAG---GGGACAGACGAG
GAGGATGTGGAGGCTGATGATGACCTGCTGGCGGAATTAAATGAGGTCCTTGGGGAGGAG
CAGAATACTTTGGAGTCCCACCCTCCTGTGGCCCAGCCAAAGGCCTCAGCCCCCAGCCCT
GGGATAGAGGCCACCTTGCAGGAGAGGCTGGCCCTTTACCAGGCAGCAATGGAAAGTGCT
AAGCAAGCCGGAGATGGTGCCAAAATGCGGCGCTATGACCGGGGACTTAAGACACTGGAA
AACCTGTTGGCCTCTGTTCGGAAGGGCAATGCCATTGATGAAGAGGACATCCCACCACCT
GTTGCCATGGGGAAGGGCCTGTCGGCCACACCCAGT---CACACCCCTGCACCCACTCCA
CCAGCCTCTGTGAACCTGCCGGCCCCAGAACCT---------------------------
------AGGGTCACAGTGGAGAGTCTTCCTCCTGCTCCCCCAGCTTTGTCCCTGGGCTTG
GCTAGG---------------------CCGCAGCTGCCCCTAGGT---------------
------CCTTGCAGCACTGGCCCCCTGGCCCAGTTGCAGAGCCTCCAACGCGAGTATAAG
CTGGCCGCCCTCCATGCCAAGCAGCAGGGAGATACCTCTGCCGCCGCCAGACACTTCCGT
GTGGCCAAGAGCTTTGATGCTGTCTTGGAGGCCCTGAGCCGGGGGGAGCCTGTGGACCTG
ACCCGCTTGCCCCCTCCACCTGACCAGCTGCCTCCAGAGCCACCATCACCGCCACTTCAG
CCTCCAACTCCTGCCACAGTGCCCTCCACGCCAGAGGTTCCTCCACCCCCACGGACTCTG
CTGGAGGCGCTGGAGCAGCGGATGGAGCGATACCGTGTGGCCGCAGCCCAGGCTAAAACC
AAAGGAGACCAGCGGAAGGCTCGCATGCATGAGCGCATTGTCAAGCAATACCAAGATGTC
ATCCGAGCCCACAAGGCTGGCAGAGCTGTGGATGTGCCAGGCTTTCCCCCGATCCAGGGC
CTGGAGGCTTCTGAGCCCACCCAGCCAAGCCTGGTGGGGGTCCTGGAGACCGCCATGAAG
CTGGCCAACCAGGATGAAGGCCCCGAGGATGAAGAAGATGAAGAGCCTAAGAAGCAGCCC
AACAGCTCAGTGGCCCCCACTGCCCAGCCTAAGGCCCCACCCTCAAGAGCACCCCAGCCA
GGATCCACCCCAGCAGCCAAAGCAGCCCCCAAAGGCACATCCACCAGAGCCCAGCAGCAG
CTGGCCTTCCTGGAGGGACGAAAGAAGCAGCTCCTGCAGGCCGCACTGCGCGCGAAGCAG
AAAAATGACATGGAGGGCGCCAAGATGCACCTGCGCCAGGCCAAGGGGTTGGAGCCCATG
CTGGAGGCCTCACGCAACGGGCTGCCTGTGGACATCGCCAAGGTACCACCTGCGCCTGTC
AACAAGGACGACTTCACCCTGGTCCAGCGGCCTGGCCCTGGTCTGTCTCAGGATTCTGCT
CGGCGCTATGGTGAACTCACCAAGCTTATAAGGCAGCAGCACGAGATGTGCCTGAACCAC
TCTAACCAGTTCACACACCTGGGCAACATTGCCGAAACCAGCAAATTTGAGAAACTGGCG
GAGGACTGTAAGCGGAGCATGGAGACTCTGAAGCAGGCATTTGCCCGGGGACTCCCCACA
CCCGCTGCCCACTTTGAGCAGAGGACCTTCAGCGTTATCAAGATCTTCCCCGACCTCAGC
AGCAATGACATGCTCCTGTTCATCGTGAAGGGCGTCAACTTGCCCACACCTCCAGGGATG
TCCCCCGGTGACCTGGATGTCTTCATTCGGTTTGACTTCCCCTATCCCAATGTGGAAGAA
GCTCAGAAAGACAAGACCAGCGTTATCAAGAACACAGACTCCCCTGAGTTCAAGGAGCAG
TTCAAACTCTGCATTAACCGCAGCCACCGAGGCTTCCGAAGGGCCATCCAGACCAAAGGC
ATCAAGTTTGAAGTGGTCCACAAGGGGGGGCTATTCAAGACTGACCGGGTCCTGGGCACA
GCTCAGCTGAAGCTGGATGCCCTGGAGACAGCCTGTGAGGTCCGGGAGATCCTTGAGGTC
TTGGATGGTCGCCGGCCCACAGGGGGACGGCTGGAGGTAATGGTCCGGATTCGAGAACCG
CTGACAGCCCAGCAATTGGAGACGACGACTGAGAGGTGGCTGGTCATCGACCCCGTGCCA
GCAGCTGTGCCCACACAGGTTGCTGGGCCTAAAGGGAAGGCCCCTCCCGTGCCTGCTCCT
ACAAGGGAGCCAGGAAACAGATCTGCCCGGCCCCTGCATAGCCTCAGTGTGCTGGCCTTT
GACCAAGACCGTCTAGAGCGGAAGATTGTGGCCCTCAGGCAGGCGCGGCGGCCAGTGCCC
CCAGAGGTGGCCCAGCAGCACCAGGACATCATGCAGCGTAGCCAGTGGCAGAGGGCACAG
CTGGAGCAGGGGGGCCCGGCCATCCGGCGGGAATACATGGCCCAGCTGGAGCGTCAGCTA
CAGTTCTACACAGAGGCTGCCCGGCGCCTGGGCAATGATGGCAGCAGGGAAGCTGCAAAA
GAGGCACTCTATAGGCGGAACCTGGTTGAAAATGAGCTGCAGCGGCTCCGTAGG
>RhFe|XM_033134713.1_cds_XP_032990604.1_1
CCCGAGGATGGAGTTAACAATGAGGAACTGGAGGCCGAGTTCTTGGCTTTGGTGGGGGGC
CAGCCCCAAGCCCTGGAGAAGCTCAAAGGCAAAGGTCCACTGCCCATGGAGGCCATTGAG
AAGATGGCCAGTTTGTGCATGAAAGACCTGGAT---GAGGATGAG---GGGACAGATGAA
GAGGATGTGGAGGCTGATGATGACCTGCTGGCCGAATTAAATGAGGTCCTTGGGGAGGAA
CAGAAGGCTTTGGAGCCCCACCCTCCTGTGGCCCAGTCGAAGGCCACAGCCCTCAGCCCA
GGGGTGGAGGCCACCTTGCAGGAGAGGCTGGCTCTTTACCAGACAGCGATTGAAAGTGCT
AAGCAAGCTGGAGATGGCGCCAAGATACGGCGCTATGACCGGGGACTTAAGACACTTGAA
AACCTGCTGGCCTCCGTCCGAAAGGGCAATGCCATTGATGAAGAGGACATCCCACCACCT
GTTGCCATAGGGAAGGGCCCAGCGGCCACACCCAGC---CACACCCCTGTACTTATCCCG
CCAGCCTCTGTGAACCTGCTGGCTCCAGAACCCAGGGTCACAGTGAACCTGCTGGCTCCA
GAACCCAGGGTCACAGTGGAGGGTCCTCCTCCTACTGTCCCAGCCTCATCCCTGGGCTTG
GCGAAG---------------------CCCCAGCCGCCCCCAGGT---------------
------CCCTGCAGCACTGGCCCCCTGGCACAGTTGCAGAGCCGCCAACGCGAGTACAAG
CTGGCTGCCCTCCATGCCAAGCAGCAGGGAGATACCTCTGCTGCCACCAGACACTTCCGT
GTGGCCAAGAGCTTTGATGCTGTCCTGGAGGCCCTGAGCCGGGGGGAGCCTGTGGACCTG
TCCCGCTTGCCCCCTCCACCTGATCAGCTGCCCCCAGACTCAACATCACCACTACCACAG
CCTATGACTCCTGCCACAGTGCCCTCCATGCCAGAGGTTCCCCCACCCCCACGGACTCTC
CTGGAGGCCCTAGAGCAGCGAATGGAGCGATACCACGTGGCCGCAGCCCAGGCTAAGACC
AAAGGGGACCAGCGGAAGGCTCGTATGCATGAGCGCATTGTCAAGCAATACCAAGACGCC
ATACGAGCCCACAAGGCTGGCCGAGCTGTGGATGTGCCAGGCTTTCCCCCCATCCAGGGC
CTGGAGGCCTCCGAGCCCACCCAGCCGAGCCTGGTGGGGGTCCTGGAAACTGCCATGAAG
TTGGCCAACCAGGATGAAGGCCCAGAGGATGAAGAGGATGAAGAGCCTAAGAAGCAGCCC
AACAGCCCTGTGGCCCCCATGGCTCAGCCCAAGGCTCCAGCATCAAGGGCACCCCAGCCA
GGATCCACCCCAGCAGCCAAAACAGCCCCCAAAGGCACATCCACCAGAGCCCAGCAGCAA
CTGACCTTCCTGGAGGGCCGAAAGAAGCAGCTCCTGCAGGCCGCATTGCGAGCCAAGCAG
AAGAACGACATGGAGGGTGCCAAGATGCACCTGCGCCAGGCCAAGGGGCTGGAGCCCATG
CTGGAGGCCTCACGTAACGGGCTGCCTGTGGACATCACCAAGGTGCCACCTGCCCCTGTC
AGCAAAGACGACTTCGCCCTGGTCCAGCGGCCTGGCCCTGGTCTATCTCAGGAGTCTGCC
CGGCGCTATGGTGAACTCACCAAGCTCATAAGGCAGCAGCATGAGATGTGCTTGAACCAC
TCTAACCAGTTCACTCACCTGGGCAACATTGCTGAAACCAGCAAATTTGAGAAACTGGCA
GAGGACTGTAAACGGAGCATGGAGACTCTGAAGCAGGCTTTCGCCCGAGGTCTCCCCACG
CCCACTGCCCGCTTTGAGCAAAGAACTTTCAGTATCATCAAGATCTTCCCTGACCTCAGC
AGCAATGACATGCTCCTGTTCATCGTGAAGGGCATCAACTTGCCCACGCCCCCAGGGCTG
TCCCCCGGTGACCTGGATGTCTTCGTTCGGTTCGACTTCCCCTATCCCAATGTGGAAGAA
GCTCAGAAAGACAAGACCAGCGTGATCAAGAACACAGACTCTCCTGAGTTCAAGGAGCAG
TTCAAACTGTGCATCAATCGTAGCCACCGAGGCTTCCGAAGGGCTATCCAGACCAAAGGC
ATCAAGTTCGAAGTGGTCCACAAGGGGGGGCTGTTCAAAACTGACCGGGTCCTGGGCACA
GCCCAGCTGAAGCTGGATGCCCTGGAGACAGCATGCGAGGTCCGGGAGATCCTTGAGGTA
CTGGATGGTCGCCGGCCGACTGGGGGGAGGCTGGAGGTGATGGTCCGGATTCGAGAGCCA
CTGACAGCCCAGCAATTGGAGACAACGACTGAGAGGTGGCTGGTCATTGACCCTGTGCCA
GCAGCTATGCCCACACAGGTTGCTGGGCCTAAAGGGAAGGCTCCTCCTGTGCCTGCCCCT
ACGAGGGAGCCAGGAAACAGATCCACCCGGCCCCTGCATAGCCTCAGTGTGCTGGCCTTC
GACCAAGAGCGTCTAGAGCGGAAGATCCTGTCCCTCAGGCAGGCACGGCGGCCAGTGCCC
CCGGAGGTAGCCCAGCAGTACCAAGACATCATGCAACGCAGCCAGTGGCAGAGGGCACAG
CTGGAGCAGGGGGGCCCGGGCATCCGGAGAGAATACATGGCCCAGCTGGAACGTCAGCTG
CAGTTCTACACAGAGGCTGCCCGGCGCCTGGGCAATGATGGCAGCAGGGAAGCTGCAAAG
GAGGCACTCTATAGGCGGAACCTGGTTGAGAATGAGCTGCAGCGGCTTCGTAGG
>RoAe|XM_016162123.1_cds_XP_016017609.1_1
CCTGAGGATGGAGTTAACGATGAGGAACTGGAGGCTGAGTTCTTGGCTTTGGTGGGGGGC
CAGCCCCAAGCTCTGGAGAAGCTCAAAGGCAAAGGACCTCTGCCCATGGAGGCCATTGAG
AAGATGGCCAGCTTGTGCATGAGAGATGAGGAT---GAGGAGGAG---GGGACAGACGAG
GAGGATGTGGAGGCTGATGATGACCTGCTGGCGGAATTAAATGAGGTCCTTGGGGAGGAG
CAGAAAACTTTGGAGTCCCACCCTCCTGTGGCCCAGCCAAAGGTCACAGCCCCCAGCCTA
GGAATAGAGGCCACCTTGCAGGAGAGGCTGGCCCTTTACCAGACAGCAATGGAAAGTGCT
AAGCAAGCTGGAGATGGTGCCAAAATGCGGCGCTATGACCGGGGACTTAAGACACTGGAA
AACCTGCTGGCCTCTGTTCGGAAGGGCAATGCCATTGATGAAGAGGACATCCCACCACCT
GTTGCCATGGGGAAGGGCCTGTTGGCCACACCCAGT---CACAGCCCTGCACCCACTCCA
CCAGCCTCTGTGAACCTACCGGCCCCAGAACCT---------------------------
------AGGGTCACAGTGGAGGGTCTTCCTCCTGCTCCCCCAGCTTCGTCCTTGGGCTTG
GCTAGG---------------------CCACAGCTACCCCCAGGT---------------
------CCTTGCAGCACTGGCCCCCTGGCCCAGCTGCAGAGCCTCCAACGCGAGTACAAA
CTGGCCGCCCTCCATGCCAAGCAGCAGGGAGATACCTCTGCCGCCGCAAGACACTTCCGT
GTGGCCAAGAGCTTTGATGCTGTCTTGGAGGCCCTGAGCCGGGGGGAACCTGTGGACCTG
ACCCACTTGCCCCCTCCACCTGACCAGCTGCCTCCAGAGCTACCATCACCGCCACCTCAG
CCTCCGACTCCTGCCACAGTGCCCTCCATGCCAGAGGTTCCTTCACCCCCGCGGACTCTG
CTGGAGGCGCTGGAGCAACGGATGGAGCGATACTGCGTGGCCGCAGCCCAGGCTAAAACC
AAAGGGGACCAGCGGAAGGCTCGTATGCATGAGCGCATTGTCAAGCAATACCAAGATGCC
ATCCGAGCCCACAAGGCTGGCAAAGCTGTAGATGTGCCAGGCTTTCCCCCGATCCAGGGC
CTGGAGGCTTGTGAGCCCACCCAGCCAAGCCTGGTGGGGGTCCTGGAGACTGCCATGAAG
CTAGCCAACCAGGATGAAGGCCCCGAGGATGAAGAAGATGAGGAGCCTAAGAAGCAGCCC
AACAGCTCAGTGGCCCCCACTGCCCAGCCCAAGGCCCCACCCTCAAGAGCGCCCCAGTCA
GGATCCACCCCAGCAGCCAAAGCAGCCCCCAAAGGCACATCCACCAGAGCTCAGCAGCAG
CTGGCCTTTCTGGAGGGACGAAAGAAGCAGCTCCTGCAGGCTGCACTGCGAGCAAAGCAG
AAAAATGACATGGAGGGCGCCAAGATGCACCTGCGCCAGGCCAAGGGGTTGGAGCCCATG
CTGGAGGCCTCACGCAATGGGCTGCCTGTGGACATCGCCAAGGTACCACCTGCCCCTGTC
AACAAGGACGACTTCACCCTGGTCCAGCGGCCTGGCCCTGGTCTGTCTCAGGAGTTTGCT
CGGCGCTATGGTGAACTCACCAAGCTTATAAGGCAGCAGCATGAGATGTGCCTGAACCAC
TCTAACCAGTTCACACACCTGGGCAACATTGCTGAAACCAGCAAATTTGAGAAACTGGCG
GAAGACTGTAAGCGGAGCATGGAGACTCTGAAGCAGGCATTTGCCCGGGGACTCCCCACG
CCCACTGCCCACTTTGAGCAGAGGACCTTCAGCGTTATCAAGATCTTCCCCGACCTCAGC
AGCAATGACATGCTCCTGTTCATCGTGAAGGGCGTCAACTTGCCCACACCTCCAGGGATG
TCCCCCGGTGACCTGGATGTCTTCATTCGGTTTGACTTCCCCTATCCCAATGTGGAAGAA
GCTCAGAAAGACAAGACCAGCGTGATCAAGAACACAGACTCCCCTGAGTTCAAGGAGCAG
TTCAAACTCTGCATTAACCGCAGCCACCGAGGCTTCCGAAGGGCCATCCAGACCAAAGGC
ATCAAGTTTGAAGTGGTTCACAAGGGGGGGCTATTCAAGACGGACCGTGTCCTGGGCATA
GCCCAGCTGAAGCTGGATGCCCTGGAGACAGCCTGTGAGGTCCGGGAGATCCTCGAGGTC
TTGGATGGTCGCCGGCCCACAGGGGGACGGCTGGAAGTAATGGTCCGGATTCGAGAGCCG
CTGACAGCCCAGCAATTGGAGACAATGACTGAGAGGTGGCTGGTCATCGACCCCGTGCCA
GCAGCTGTGCCCGCACAGGTTGCTGGGCCTAAAGGGAAAGCCCCTCCCATGCCTGTTCCT
ACAAGGGAGCCAGGAAACAGATCTGCCCGGCCCCTGCATAGCCTCAGTGTGCTGGCCTTT
GACCAAGATCGTCTAAAGCAGAAGATTGTGGCCCTCAGGCAGGCACGGCGGCCAGTGCCC
CAAGAGGTGGCCCAGCAGTACCAGGACATCGTGCAGCGCAGCCAATGGCAGAGGGCACAG
CTGGAGCAAGGGGGCCCGACCATCCGGCGGGAATACATGGCCCAGCTGGAGCATCAGCTA
CAGTTCTACACAGAGGCTGCCCGGCGCCTAGGCAACGATGGCAGCAGGGAAGCTGCAAAA
GAGGCACTCTATAGGCGGAACCTGGTTGAAAATGAGCTACAGCGGCTCCGTAGG
