# Supplementary material for: Positively selected genes in the hoary bat (Lasiurus cinereus) lineage: prominence of thymus expression, immune and metabolic function, and regions of ancient synteny
Source: PeerJ. 2022 Mar 17;10:e13130. doi: 10.7717/peerj.13130 (PMC8934532; doi:10.7717/peerj.13130)
Supplement: Supplemental Information 4 — Likely alignment errors have been manually deleted between conserved codons. Recovery of the original codon positions requires alignment to the original accessions in each orthogroup. [file peerj-10-13130-s004.zip › renamed.manual/OG0006139.manual.fas]

>EpFu|XM_008138973.2_cds_XP_008137195.1_1
TTAAGCAATGGTAACTTTTCCTCTGAAGAAGAGGAT---------TCGGACAGTCACGAA
AGCAAAGCCAGAGCGGCGGACCCACACCTGTCTCAGAAGAAAACCATCACGCAGATCATG
AAGGACAAGAAGAAGCAGACGCAGCTCACCCTGCAGTGGCTTGAAGAGAATTACATTGTA
TGTGAAGGAGTTTGCTTACCACGGTGCATTCTTTATGCACACTATTTAGATTTCTGCAGA
AAAGAGAAATTGGAGCCAGCCTGTGCAGCCACCTTTGGAAAGACAATTCGCCAGAAATTT
CCCCTCTTAACGACAAGACGTCTTGGAACAAGAGGCCATTCAAAGTATCATTATTATGGG
ATTGGCATCAAAGAAAGCAGTGCATATTACCACTCCGTTTATTCTGGAAAAGGCCTGACA
AGGTTTTCTGGAAGCAAGCTTAAGAATGAGGGTGGCTTCACTCGTAAATATTCACTTAGC
TCAAAAACTGGAACACTTCTTCCAGAATTCCCCAGTGCTCAACACCTTGTGTACCAAGGA
TGCATTTCTAAAGAAAAGGTAGATACCCTCATAATGATGTACAAAACTCACTGCCAATGC
ATCCTGGACAATGCAATTAATGGGAACTTTGAAGAGATCCAGCATTTCTTGTTACACTTT
TGGCAAGGGATGCCTGATCATCTCCTTCCCCTGCTTGAAAACCCTGTTATCATTGACATT
TTCTGTGTTTGCGACTCAATTCTTTATAAGGTTCTTACAGACGTACTCATTCCTGCAACA
ATGCAAGAAATGCCTGAAAGCTTATTAGCCGACATAAGAAATTTTGCTAAAAATTGGGAA
CAGTGGGTTGTTTCATCCTTGGAAAACTTGCCAGAAGCTCTGACTGACAAGAAAATACCT
CTTGTGCGAAGATTTGTATCCTCTCTGAAACGACAAACATCTTTCTTGCATCTTGCTCAG
ATTGCCAGACCCGCTCTCTTTGACCAGCATGTCGTGAATTCTATGGTATCGGATATTGAA
AAGGTTGACTTGAATAGTATTGGATCTCAAGCCCTTCTCACCATCTCGGGCAGCACAGAC
ACTGACTCTGATATCTACACTGAACATGACTCTATCACGGTGTTCCAAGAACTGAAAGAT
CTCCTTAAGAAGAATGCCACCGTGGAAGCTTTTATTGAATGGTTGGATACTGTGGTAGAG
CAGAGAGTAATTAAGACCAGCAAACAAAATGGAAGATCATTAAAGAAGAGGGCTCAAGAC
TTCCTGCTGAAGTGGAGCTTTTTTGGTGCTCGAGTAATGCATAATCTCACCTTGAACAAT
GCATCCAGTTTTGGCTCTTTCCATTTGATCCGCATGCTTCTTGATGAATACATCCTCCTG
GCCATGGAGACCCAGTTTAACAATGACAAAGAGCAGGAGTTACAGAATTTATTGGACAAG
TATATGAAAAATTCAGATGCAAGTAAAGCCACCTTCACTGCTTCTCCGAGTTCATGCTTT
CTGGCAAACCGTAATAAGGCCAGTGCTGTTGCCAGTGACGCTGTGAAGAATGAAAGCCAC
GTGGAAACAACCTATCTTCCTCTGTTATCCAGTCAACCTGGAGGCTTAACCTCTGCTCTG
CACCCATTCCCTGCGGGGAATGCAGACAGCATGCCGCTCACAGGTCAAATGGAGCTTTCC
CAGAGTTCTGGCCATCTGATGACACCACCCACCTCTCCAGCCATGGCCAGTCGAGGAAGT
GTCATTAACCAAGGTCCAATGGCAGGGAGACCCCCAAGTGTGGGTCCCGTACTGTCAGCC
CCGCCACACTGCTCAGCGTACCCAGAGCCCATTTATCCTACTCTTCCTCAAGCCAACCAT
GACTTTTACGGGACCAACGCTAACTATCAGACTGTGTTTAGGGCACAGCCTCACCCCCCG
TCAGGACTCTATCCTCATCGCCCGGAGCATGGTCGGTGCATGGCCTGGAGTGACCAACAG
CTTTCCAGAGATTTCTTCAGCGGC------AGCTGTGCTGGGTCTCCCTTCAATTCCCGG
CCACCGTCCAGCTATGGACCATCCCCACACAGCCAGGATTCACACAGCATGCAGTTTTTA
AATACAGGAAGCTTCAATTTCCTGAGCAATGCAGGGGCTGCCAGCTGCCCAGGAGCAACA
CTGCCTCCTAATTCACCTAATGGCTACTATGGAAGCAATGTAAACTACCCAGAGTCTCAT
AGACTTGGATCGATGGTGAATCAGCACGTTTCCGTCATCAGCAGTGTTCGCTCACTGCCT
TCCTACAGTGACATCCACGATCCACTTAACATTTTAGATGACAGTAGTAGAAAGCAGACG
AGCTCATTTTATGCAGACACATCACCTTCAGTTGCATGTCGAACTCCAGTAGTAGCATCC
AGCTTGCAAACCCCAATTCCTTCCTCTTCATCCCAGTGTATGTATGGAACCTCCAATCAG
TATCCAGCTCAAGAAACCCTGGACTCCCACGGAGCAAATGGGAGAGAAATGGTGTCCTCT
TTGCCACCCATCAACACTGTGTTCATGGGAACAGCAGCCGGAGGCACT
>HiAr|XM_019668277.1_cds_XP_019523822.1_1
TTAAGCAACGGTAACTTCTCCTCTGAAGAAGAGGAT---------TCGGATAGTCACGAC
AGCAAAACCAAAGCAGCCAACCCGCACCTTTCTCAGAAGAAAACCATCACACAGATTATG
AAGGATAAAAAGAAGCAGACGCAGCTCACTCTGCAGTGGCTTGAAGAGAATTACATTGTA
TGTGAAGGTGTTTGCTTACCACGGTGCATCCTTTATGCACACTATTTAGATTTCTGCAGG
AAAGAGAAATTGGAGCCCGCCTGCGCGGCCACCTTTGGAAAGACAATTCGCCAGAAATTT
CCCCTCTTAACGACACGGCGGCTTGGAACAAGAGGCCATTCAAAGTATCATTATTATGGG
ATTGGCATCAAAGAAAGCAGTGCATATTACCACTCCGTTTATTCTGGAAAGGGCCTGACA
AGGTTTTCTGGAAGCAAGCTAAAGAATGAGGGTGGCTTCACTCGTAAATATTCACTTAGC
TCAAAAACTGGAACACTTCTACCAGAATTCCCCAGTGCTCAACACCTTGTGTACCAAGGA
TGCATTTCTAAAGAAAAGGTTGATACCCTCATAATGATGTACAAAACTCACTGCCAGTGC
ATCCTGGACAATGCAATTAATGGAAACTTTGAAGAGATCCAGCATTTCTTATTACACTTT
TGGCAAGGAATGCCTGATCATCTTCTTCCCCTGCTCGAAAACCCAGTTATCATTGATATT
TTCTGTGTGTGTGACTCAATTCTTTATAAGGTTCTTACAGATGTACTCATTCCTGCAACA
ATGCAAGAAATGCCTGAAAGCTTATTAGCAGACATAAGAAATTTTGCTAAAAACTGGGAA
CAGTGGGTAGTTTCATCCTTGGAAAACTTGCCAGAAGCTCTGACTGACAAGAAAATACCT
ATTGTGCGAAGATTTGTATCTTCTCTGAAACGACAGACATCTTTCTTACATCTTGCTCAG
ATTGCCAGACCAGCTCTCTTTGACCAGCATGTTGTGAATTCTATGGTGTCTGATATTGAA
AAAGTTGACTTAAATAGTATTGGATCCCAGGCCCTTCTCACAATTTCTGGCAGCACAGAC
ACTGAATCTGATATCTACACTGAACATGACTCTATCACGGTGTTCCAAGAACTGAAAGAT
CTCCTTAAGAAGAATGCCACCGTGGAGGCTTTTATTGAGTGGTTGGATACCGTGGTAGAG
CAGAGAGTTATTAAGACCAGCAAGCAAAATGGAAGATCATTAAAGAAGAGGGCTCAAGAC
TTTCTGCTGAAGTGGAGTTTTTTTGGTGCTCGAGTAATGCATAACCTCACCTTGAACAAT
GCATCCAGTTTTGGTTCTTTCCATTTGATTCGAATGCTTCTTGATGAATACATTCTCCTG
GCCATGGAGACCCAGTTTAATAATGACAAAGAGCAGGAGTTACAGAATTTACTGGACAAG
TATATGAAGAATTCAGATGCAAGTAAAGCTGCTTTCACTGCTTCTCCAAGTTCATGCTTT
CTAGCAAACCGTCATAAGGCGAGCACTGTTTCCAGCGACACTGTGAAGAACGAAGGCCAC
GTGGAAACCACCTATCATCCTCTGCCATCCAGTCAGCCTGGAGGATTACCCTCTGCTCTG
CACCCATTCCCTGCTGGGAATACAGACAGCATGCCACTCACAGGTCAAATGGAGCTTTCC
CAGAGCTCTGGTCATCTGATGACACCACCCATTTCTCCAGCCATGGCGAGCCGAGGAAGC
GTCATTAATCAGGGGCCGATGGCAGGGAGACCTCCAAGTGTGGGCCCAGTACTGTCAGCC
CCATCACACTGCTCAACATACCCAGAGCCCATTTATCCTACTCTCCCTCAAGCCAACCAT
GACTTTTACGGGACCAGTTCTAACTATCAGACTGTATTTAGGGCACAGCCTCATCCCTCA
ACAGGACTCTATCCTCATCGCCCCGAGCATGGTCGATGCATGGCCTGGAATGAACAGCAG
CTTTCTAGAGACTTCTTCAGTGGT------ACCTGTGCTGGGTCTCCATATAATTCTCGG
CCACCTTCCAGCTATGGTCCATCCCCACACAACCAAGATTCACACAGTATGCAGTTTTTA
AACACAGGAAGCTTCAATTTCCTGAGCAATGCGGGGGCTGCCAGCTGTCAAGGAGCAACA
TTGCCTCCTAATTCACCTAATGGATATTATGGGAGCAATATACACTACCCAGAGTCTCAC
AGACTGGGATCGATGGTGAACCAACACGTCTCTGTCATCAGCAGTGTTCGCTCACTGCCT
CCCTACAGCGACATTCACGATCCACTTAACATTTTAGATGACAGCAGTAGAAAGCAGACC
AACTCGTTTTATACAGACACATCACCTTCAGTTGCATGTCGAACTCCAGTAGTAGCGTCC
AGCTTGCAAACCCCAATTCCTTCGTCCTCATCCCAGTGTATGTATGGGACTTCCAATCAG
TATCCAGCTCAAGAAACTCTGGACTCCCATGGAGCAAACGGGAGAGAACTGGTGTCTTCT
TTACCTCCCATCAACACTGTGTTCATGGGAACAGCAGCTGGAGGCACT
>LaCi|117-exonerate_protein2genome-gene-1.0-mRNA-1
CTGAGCAACGGGAACTTCTCNNNNNNNNNNNNNNNNNNNNNNNNCTCGGACGGTCACGAG
GGCAGAGCCCGAGCCGCGGACGCGCCGCTGGCGCCGCGCAGGACCGTCACGCAGGTGATG
AGGGACAAGAAGAAGCAGACGCAGCTCACCCTGCAGTGGCTGGAAGAGAATTACATTGTA
TGTGAGGGAGTTTGCTTACCACGGTGCATCCTTTATGCACACTACTTAGATTTCTGCAGG
AAAGAGAAACTGGAGCCAGCCTGCGCGGCCACCTTTGGGAAGACAATTCGCCAGAAATTT
CCCCTCTTAACGACCAGACGGCTTGGAACAAGAGGCCATTCAAAGTATCATTATTATGGG
ATTGGCATCAAAGAAAGCAGTGCATATTACCACTCTGTTTATTCTGGAAAAGGCCTGACA
AGGTTTTCTGGAAGCAAGCTTAAGAATGAGGGCGGCTTCACTCGTAAATATTCACTTAGC
TCAAAAACTGGAACACTTCTCCCGGAATTCCCCAGTGCTCAACACCTTGTGTACCAAGGA
TGCATTTCTAAAGAAAAGGTCGATACCCTCATCATGATGTACAAAACGCACTGCCAGTGC
ATCCTGGACAATGCGATTAATGGGAACTTTGAAGAGATCCAGCACTTCTTGTTGCACTTT
TGGCAAGGCATGCCTGATCACCTGCTTCCCCTGCTGGAAAACCCGGTCATCATTGACATT
TTCTGTGTTTGCGACTCCATTCTTTATAAGGTTCTTACAGATGTACTGATTCCTGCAACA
ATGCAAGAAATGCCTGAAAGCTTATTAGCAGACATAAGAAATTTCGCTAAAAATTGGGAA
CAGTGGGTTGTTTCGTCCTTGGAAAACTTGCCAGAAGCTCTGACTGACAAGAAAATACCT
ATTGTGCGAAGATTTGTATCCTCTCTGAAACGACAAACATCTTTCTTGCATCTCGCTCAG
ATTGCCAGACCCGCCCTCTTTGACCAGCATGTGGTGAATTCTATGGTATCGGATATCGAA
AAGGTTGACTTGAATAGTATTGGATCTCAAGCCCTTCTCACCATTTCGGGCAGTGCAGAC
ACCGAATCTGATATTTACACTGAACATGACTCGATCACGGTGTTCCAAGAACTGAAAGAT
CTCCTTAAGAAGAATGCCACCGTGGAGGCTTTTATTGAATGGTTGGATACTGTGGTGGAG
CAGAGAGTAATCAAGACCAGCAAACAAAATGGAAGGTCGTTAAAGAAGAGGGCTCAAGAC
TTCCTGCTGAAGTGGAGCTTTTTTGGTGCTCGAGTAATGCATAATNNNNNNNNNNNNNNN
NNNNNNNNACAAGGCTCTTTCCATTTGATCCGCATGCTTCTGGATGAATACATCCTCCTG
GCCATGGAGACGCAGTTTAATAACGACAAAGAGCAGGAGTTACAGAATTTATTGGACAAG
TATATGAAAAATTCAGACGCAAGTAAAGCCGCCTTCACTGCGTCTCCGAGCTCCTGCTTT
CTGGCAAACCGCAATAAGGCGAGTGCTGTCGCCGGTGATGCTGTGAAGAACGAAAGCCAT
GTGGAGACAACCTATCTGCCTCTGGTCCCCACTCAGCCCGGAGGCGTACCCTCTGCTCTG
CACCCGTTCCCCGTGGGGAACGCAGACAGCATGCCGCTCACAGGTCAGATGGAGCTTTCC
CAGAGTTCTGGGCATCTGATGACACCACCCAGCTCTCCCGCCCTGGCCAGCCGCGGGAGT
GTCATTAACCAAGGTCCCATGGCAGGCAGACCCCCGAGTGTGGGTCCCGTCCTGTCAGCC
CCGCCACACTGCGGGGCGTACCCCGAGCCCATGTACCCTGCTCCCCCTCAAGCCAACCAC
GACTTTTACGGGACCAACGCCAACTACCAGACGGTGTTTCGGGCCCAGCCTCATGCCCCG
TCAGGCCTCTATCCCCCTCGCCCGGAGCACGGCCGGTGCCTGGCCTGGAGTGACCAGCAG
CTTTCCAGAGATTTCTTCGGCGGCGGCGGCAGCTGTGCTGGGTCTCCCTTTAACCCCCGG
CCAGCTTCCAGCTACGGACCGTCCCCGCACAGCCAGGATCCGCCCAGCATGCAGTTCCTA
AACGCCGGCAGCTTCCACTTCCTGGGCAATGCGGGCACGGCCAGCTGTCCAGCGGCCACA
CTGCCTCCTAATTCACCCAACGGCTACTATGGAAGCAATGTAAACTACCCCGAGTCTCAC
AGACTTGGATCGATGGTGAATCAGCACGTGTCTGTCATCAGCAGCGTGCGCTCACTGCCT
TCCTACAGTGACATCCACGATCCACTGAACATCTTAGATGACAGTAGTAGGAAGCAGACG
AGCTCGTTTTATGCAGACACGTCACCTTCAGTTGCATGTCGAACTCCAGTAGTGGCATCC
AGCTTGCAAACCCCAGTTCCTTCCTCTTCGTCCCAGTGTATGTATGGGACCTCCAGTCAG
TATCCAGCTCAAGAAACCCTGGGATCCCATGGAGCGAATGGGAGAGAAATGGTGTCCTCG
TTGCCACCCATCAACACCGTGTTCATGGGGACAGCGGCTGGAGGCACT
>MyLu|XM_006089198.1_cds_XP_006089260.1_1
TTAAGCAACGGCAACTTTTCCTCTGAAGAGGAGGAT---------TCGGACAGTCACGAC
AGCAAAGCCAAAGCAGCGGACCCACACCTGTCGCAGAAGAAAACCATCACGCAGATGATG
AAGGATAAAAAGAAGCAGACACAGCTCACCCTGCAGTGGCTTGAAGAGAATTACATTGTA
TGTGAAGGAGTTTGCTTACCACGGTGCATCCTTTATGCACACTATTTAGATTTCTGCAGG
AAAGAGAAATTGGAGCCAGCCTGTGCAGCCACCTTTGGAAAGACAATTCGCCAGAAATTT
CCCCTCTTAACGACAAGACGGCTTGGAACAAGAGGCCATTCAAAGTATCATTATTATGGG
ATTGGCATCAAAGAAAGCAGTGCATATTACCACTCCGTTTACTCTGGAAAGGGCCTGACA
AGGTTTTCTGGAAGCAAGCTTAAGAATGAGGGTGGCTTCACTCGTAAATATTCACTTAGC
TCAAAAACTGGAACCCTTCTTCCGGAATTCCCCAGTGCTCAACACCTTGTGTACCAAGGA
TGCATTTCTAAAGAAAAGGTTGATACCCTCATAATGATGTACAAAACTCACTGCCAATGC
ATCCTGGACAATGCAATTAATGGGAACTTTGAAGAGATCCAGCATTTCTTATTACACTTC
TGGCAAGGGATGCCTGATCATCTCCTCCCCCTGCTTGAAAACCCTGTTATCATTGACATT
TTCTGTGTTTGCGACTCAATTCTTTATAAGGTTCTTACCGATGTACTCATTCCTGCAACA
ATGCAAGAAATGCCTGAAAGCTTATTAGCAGACATAAGAAATTTTGCTAAAAATTGGGAA
CAGTGGGTTGTTTCATCCTTGGAAAACTTGCCAGAAGCTCTGACTGACAAGAAAATACCT
ATTGTGCGAAGATTTGTATCCTCTCTGAAGCGACAAACATCTTTCTTGCATCTTGCTCAG
ATTGCCAGACCGGCTCTCTTTGACCAGCATGTTGTGAATTCTATGGTATCGGATATAGAA
AAGGTTGACTTGAATAGTATTGGATCTCAAGCCCTTCTCACCATTTCGGGCAGCACAGAC
ACTGAATCTGATATCTACACTGAACATGACTCTATCACGGTGTTCCAAGAACTGAAAGAT
CTCCTTAAGAAGAATGCCACCGTGGAGGCTTTTATTGAATGGTTGGATACTGTGGTAGAG
CAGAGAGTAATTAAGACCAGCAAACAAAATGGAAGGTCATTAAAGAAGAGGGCTCAAGAC
TTCCTGCTGAAGTGGAGCTTTTTTGGTGCTCGAGTAATGCATAATCTCACCTTGAACAAT
GCATCCAGTTTTGGTTCCTTCCATTTGATCCGCATGCTTCTTGATGAATACATCCTCCTG
GCCATGGAGACCCAGTTTAATAATGACAAAGAGCAGGAGTTACAGAATTTATTGGACAAG
TATATGAAAAATTCAGATGCAAGTAAAGCTGCCTTCACTGCTTCTCCAAGCTCATGCTTT
CTGGCAAACCGTAATAAGACGAGTGCGGTTGCCAGCGACGCTGTGAAGAATGAAAGCCAC
GTGGAAACAACCTTTCTTCCTCTGTTATCCAGTCAACCTGGAGGCTTAACCTCTGCTCTG
CACCCATTCCCTGCGGGGAATGCCGACAGCATGGCGCTCACAGGTCAAATGGAGCTTTCC
CAGAGTTCTGGTCATCTGATGACACCACCCACCTCTCCAGCCATGGCCAGTCGAGGAAGT
GTCATTAACCAAGGCCCAATGGCAGGGCGACCCCCAAGTGTGGGTCCCGTACTGTCAGCC
CCGCCACACTGCTCAACATACCCAGAGCCCATTTATCCTACTCTTCCTCAAGCCAACCAT
GACTTTTACGGGACCAACTCTAACTATCAGACTGTGTTTAGGGCGCAGCCTCACCCCCCG
TCAGGACTCTATCCTCATCGCCCGGAGCACGGTCGGTGCATGGCCTGGAGTGAACAGCAG
CTCTCCAGAGATTTCTTCAGCGGC------AGCTGTGCTGGGTCTCCCTTTAATTCTCGG
CCGCCTTCCAGCTATGGACCATCCCCACACAGCCAGGATCCACACAGCATGCAGTTCTTA
AATACAGGAAGCTTCAATTTCCTGAGCAATGCAGGGGCTGCCAGCTGTCCAGGAGCAACA
CTGCCTCCGAATTCACCTAACGGCTACTATGGAAGCAATGTGAACTACCCAGAGACTCAT
AGACTTGGATCGATGGTGAATCAGCACGTTTCTGTCATCAGCAGTGTTCGCTCACTGCCT
CCCTACAGTGACATCCATGACCCACTTAACATTTTAGATGACAGTAGTAGAAAGCAGACC
AGCTCATTTTATGCAGACACATCGCCTTCAGTTGCATGTCGAACTCCAGTAGTAGCATCC
AGCTTGCAAACCCCAATTCCTTCCTCTTCATCCCAGTGTATGTATGGAACCTCTAATCAG
TATCCAGCTCAAGAAACCCTGGACTCCCACGGAGCAAACGGGAGAGAAATGGTGTCCTCT
TTGCCACCCATCAACACTGTGTTCATGGGAACAGCAGCTGGAGGCACT
>PhDi|XM_028510866.1_cds_XP_028366667.1_1
TTAAGCAATGGTAGCTTCTCCTCTGAAGAAGAGGAT---------TCGGACAGTCGCGAC
GGCAAAACCAAAGCAGCGGATGCACACCTGTGTCAGAAGAAAACCATCACGCAGATTATG
AAGGACAAGAAGAAGCAGACACAGCTCACCCTGCAGTGGCTTGAAGAGAATTACATTGTG
TGTGAAGGAGTTTGTTTACCACGGTGCATCCTGTATGCACACTATTTAGATTTCTGCAGA
AAAGAGAAATTGGAGCCAGCCTGTGCGGCCACCTTTGGAAAGACAATTCGCCAGAAATTT
CCCCTCTTAACAACACGGCGACTTGGAACAAGAGGCCATTCAAAGTACCATTACTACGGG
ATTGGCATCAAGGAAAGCAGCGCGTATTACCACTCCGTCTACTCTGGAAAGGGCCTGACG
AGGTTTTCTGGAAGCAAGCTGAAGAATGAGGGTGGCTTCACTCGTAAATATTCACTTAGC
TCAAAGACTGGAACCCTTCTTCCAGAATTCCCCAGTGCTCAACACCTTGTGTACCAAGGA
TGCATTTCTAAAGAAAAGGTTGATACTCTCATAATGATGTACAAAACTCACTGTCAGTGC
ATCCTGGACAATGCAATTAATGGAAATTTTGAAGAGATCCAGCATTTCTTATTACACTTT
TGGCAAGGGATGCCTGATCATCTTCTTCCCCTGCTTGAAAACCCTGTTATCATTGACATT
TTCTGTGTTTGTGACTCCATTCTTTATAAGGTTCTTACAGATGTACTCATTCCTGCAACA
ATGCAAGAAATGCCTGAAAGCTTATTAGCAGACATACGAAATTTTGCTAAAAATTGGGAA
CAGTGGGTTGTTTCATCTTTGGAAAACTTGCCAGAAGCTCTGACTGACAAGAAAATACCT
ATTGTGCGAAGATTTGTATCTTCTCTGAAACGACAAACGTCTTTCTTACATCTTGCTCAG
ATTGCCAGACCAGCTCTTTTTGACCAGCATGTTGTGAATTCTATGGTATCGGACATTGAG
AAGGTTGACTTGAATAGCATTGGATCACAGGCCCTTCTCACCATTTCTGGCAGTGCGGAC
ACGGAATCCGACATCTACACTGAACATGACTCTATCACAGTGTTCCAAGAACTGAAAGAT
CTCCTTAAGAAGAATGCTACTGTGGAGGCTTTTATTGAATGGTTGGATACTGTGGTAGAA
CAGAGAGTTATTAAGACCAGCAAACAAAATGGAAAATCATTAAAGAAGAGGGCTCAAGAC
TTTCTGCTGAAGTGGAGCTTTTTTGGTGCTCGAGTAATGCATAATCTCACCTTGAACAAT
GCATCCAGTTTTGGTTCTTTCCATTTGATCCGAATGCTTCTGGATGAATACATTCTCCTG
GCCATGGAGACCCAGTTTAATAATGACAAAGAACAGGAGTTACAGAATCTATTGGACAAG
TATATGAAAAATTCAGATGCAAGTAAAGCTGCCTTCACCGCTTCTCCGAGTTCATGCTTT
CTGGCAAACCGTAATAAGGCGAGCGTTGTTTCCAGTGACACTGTGAAGAATGAAAGCCAT
GTGGAAACACCCTACCTTCCTCTGTCATCCAGCCAGCCTGGAGGCTTACCCTCTGCCCTG
CACCCCCTCCCTGCTGGAAACACAGACAACATGCCGCTCACAGGTCAGATGGAGCTCTCC
CAGAGTGCCGGTCATCTGATGACACCGCCCATTTCTCCAGCCATGGCAAGTCGAGGAAGT
GTCATTAACCAGGGTCCAATGGTGGGGAGACCCCCAAGTGTGGGTCCGGTGCTGTCAGCC
CCACCACACTGCTCAACATACCCAGAGCCCATTTACCCTACCCTTCCTCAAGCCAGCCAT
GACTTCTATGGGACCAACTCTAACTATCAGACTGTGTTCAGGGCACAACCTCACCCCACA
TCAGGACTCTATCCTCATCGCCCTGAGCATGGTCGATGTGTGGCCTGGAGTGAACAGCAG
CTTTCTAGAGACTTCTTCAGTGGC------AGCTGTGCTGGGTCTCCATATAACTCTCGG
CCCCCTTCCAGCTATGGACCATCCCCACACAGCCAAGACGCACACAGTATGCAGTTTTTA
AATACAGGAAGCTTCAATTTCCTGAGCAATGCGGGGGCTGCCAGCTGCCAAGGAGCAACA
TTACCTCCTAATTCACCAAATGGATACTATGGAAGCAATATAAACTACCCAGAGTCTCAC
AGACTTGGATCGATGGTGAACCAACATGTTTCTGTTATCAGTAGTGTTCGCTCACTGCCT
CCCTACAGTGACATCCACGACCCACTTAACATTTTAGATGACAGTAGTAGAAAGCAGACC
AGCTCATTTTATGTGGACACATCACCTTCAGCTGTGTGTCGAACTCCAGTAGTAGCATCC
AGCATGCAAACCTCAATTCCTTCCTCCTCATCCCAGTGCATGTATGGAACCTCCAATCAG
TATCCGGCTCAAGAAGCCCTGGACTCCCACGGAGCAAACGGGAGAGACATGGTGTCCTCT
TTACCACCCATCAACACTGTGTTCATGGGAACAGCAGCTGGAGGCACT
>PtVa|XM_011364763.1_cds_XP_011363065.1_1
TTAAGCAATGGTAACTTTTCCTCTGAAGAAGAGGAT---------TCGGACAGTCACGAC
AGCAAAACCAAAGCAGCCGATGCACACCTCTCTCAGAAGAAAACCATCACGCAGATTATG
AAGGATAAAAAGAAGCAGACGCAGCTCACGCTGCAGTGGCTTGAAGAGAATTACATTGTA
TGTGAAGGAGTTTGCTTACCACGGTGCATCCTTTATGCACACTATTTAGATTTCTGCAGG
AAGGAGAAATTGGAGCCAGCCTGTGCAGCCACCTTCGGAAAGACAATTCGCCAGAAATTT
CCCCTCTTGACAACACGGCGGCTTGGAACAAGAGGCCATTCAAAGTATCATTATTATGGA
ATTGGCATCAAAGAAAGCAGTGCATATTACCACTCCGTTTATTCTGGAAAGGGCCTGACA
AGGTTTTCTGGAAGCAAACTGAAGAATGAGGGTGGCTTCACTCGTAAATATTCACTTAGC
TCAAAAACTGGAACACTTCTTCCAGAATTCCCCAGTGCTCAACACCTTGTATACCAAGGA
TGCATTTCTAAAGAAAAGGTTGATACCCTCATAATGATGTACAAAACTCACTGCCAGTGC
ATCTTGGACAATGCAATTAATGGAAACTTTGAAGAGATCCAGCATTTCTTATTACACTTT
TGGCAAGGAATGCCTGATCATCTTCTTCCCCTGCTTGAAAACCCTGTTATCATTGACATT
TTCTGTGTTTGTGACTCAATTCTTTATAAGGTTCTTACAGACGTACTCATTCCTGCAACA
ATGCAAGAAATGCCTGAAAGCTTATTAGCAGACATAAGAAATTTTGCTAAAAATTGGGAA
CAGTGGGTTGTTTCATCCTTGGAAAACTTGCCGGAAGCTCTGACTGACAAGAAAATACCC
ATTGTGCGAAGATTTGTATCTTCTCTGAAACGACAAACATCGTTCTTACATCTTGCTCAG
ATTGCCAGACCAGCTCTCTTTGACCAGCATGTTGTAAATTCTATGGTATCTGATATTGAA
AAAGTTGACTTGAATAGTATTGGATCTCAGGCCCTTCTCACCATTTCAGGCAGCACAGAC
ACTGAATCTGATATCTACACTGAACATGACTCTATCACAGTGTTCCAAGAACTGAAAGAT
CTTCTTAAGAAGAATGCCACCGTAGAGGCTTTTATTGAATGGTTGGATACTGTAGTAGAG
CAGAGAGTTATTAAGACCAGCAAACAAAATGGAAGATCATTAAAGAAGAGGGCTCAAGAC
TTTCTGCTGAAGTGGAGCTTTTTTGGCGCTAGAGTAATGCATAATCTCACCTTGAACAAT
GCATCCAGTTTTGGTTCTTTCCATTTGATCCGAATGCTTCTTGATGAATACATTCTTCTG
GCCATGGAGACACAGTTTAATAATGACAAAGAGCAGGAGTTACAGAACTTATTGGACAAG
TACATGAAGAATTCAGATGCAAGTAAAGCTGCCTTCACTGCTTCTCCGAGTTCGTGTTTT
CTGGCAAATCGTAATAAAGCAAGCACTGTTTCCAGCGACACTGTGAAGAATGAAAGTCAT
GTGGAAACAACCTATATTCCTCTGTCATCCAGTCAACCTGGAGGCTTGAGCTCTGCTCTG
CACCCATTCCCTGCTGGGAATACAGACAACATGCCACTCACAGGCCACATAGAACTTTCC
CAGAGCTCTGGCCATCTGATGACACCACCTATTTCTCCAGCCATGGCGAGCCGAGGAAGC
GTCATTAACCAGGGCCCAATGGCAGGGAGACCCCCAAGCGTGGGCCCCGTACTGTCGGCA
CCATCACACTGCTCAACATACCCAGAGCCGGTTTATCCTACTCTCCCTCAAGCCAATCAT
GACTTTTATGGGACCAACTCTAACTACCAGACTGTATTTAGAGCACAGCCTCATCCGCCA
TCAGGACTCTATCCTCATCGCCCTGAGCATGGTCGATGCATGGCCTGGAGTGAACAGCAG
CTTTCTAGAGACTTGTTCAGTGGC------AGCTGTGCTGGGTCTCCATATAATTCTCGG
CCACCTTCCAGCTATGGACCATCCCCACACAGCCAAGATTCACACAGTATGCAGTTTTTA
AATACAGGAAGCTTTAATTTCCTGAGCAATGCAGGGGCTGCCAGTTGTCAAGGAGCAACA
TTGCCTCCTAATTCACCTAATGGATACTATGGAAGCAATATAAACTACCCAGAGTCTCAT
AGACTTGGATCGATGGTGAATCAACACGTTTCTGTCATCAGCAGTGTTCGCTCACTACCT
CCCTACAGTGACATCCACGATCCACTTAACATTTTAGATGACAGTAGTAGAAAGCAGACC
AGCTCGTTTTATGCAGACACATCACTTTCAGTTGCATGTCGAACTCCAGTAGTAGCATCC
AGCTTGCAGACCCCAATTCCTTCCTCCTCATCGCAGTGTATGTATGGGACTTCCAGTCAG
TATCCAGCTCAAGAAACCCTGGATTCTCATGGAGCAAACGGGAGAGAAATGGTGTCCTCT
TTACCACCCATCAACACTGTGTTCATGGGAACAGCAGCTGGAGGCACT
>RhFe|XM_033103143.1_cds_XP_032959034.1_1
TTAAGCAACGGTAACTTTTCCTCTGAAGAAGAGGAT---------TCGGACAGTCCCGAC
AGCAAAACCAAAGCAGCCGATCCACACCTTTCTCAGAAGAAAACCATCACACAGATTATG
AAGGATAAAAAGAAGCAGACGCAGCTCACTCTGCAGTGGCTTGAAGAGAATTACATTGTA
TGTGAAGGAGTTTGCTTACCACGGTGCATCCTTTATGCACACTACTTAGATTTCTGCAGG
AAAGAGAAATTGGACCCCGCCTGTGCGGCCACCTTTGGAAAGACAATTCGCCAGAAATTT
CCCCTCTTAACGACACGGCGGCTTGGAACAAGAGGCCATTCAAAGTATCATTATTATGGG
ATTGGCATCAAAGAAAGCAGTGCATATTACCACTCCGTTTATTCTGGAAAGGGCCTGACA
AGGTTTTCTGGAAGCAAGCTAAAGAATGAGGGTGGCTTCACTCGTAAATACTCACTTAGC
TCAAAAACTGGAACACTTCTACCAGAATTCCCCAGTGCTCAACACCTTGTGTACCAAGGA
TGCATTTCTAAAGAAAAGGTTGATACCCTCATAATGATGTACAAAACTCACTGCCAATGC
ATCCTGGACAATGCAATTAATGGAAACTTTGAGGAGATCCAGCATTTCTTATTACACTTT
TGGCAAGGAATGCCTGATCATCTTCTTCCCCTGCTTGAAAACCCTGTTATCATTGACATT
TTCTGTGTTTGTGACTCAATTCTTTATAAGGTTCTTACAGATGTACTCATTCCTGCAACA
ATGCAAGAAATGCCTGAAAGCTTATTAGCAGACATAAGAAATTTTGCTAAAAATTGGGAA
CAGTGGGTTGTTTCATCCTTGGAAAACTTGCCAGAAGCTCTGACTGACAAGAAAATACCT
ATTGTGCGAAGATTTGTATCTTCTCTGAAACGACAAACCTCCTTCTTACATCTTGCTCAG
ATTGCCAGACCAGCTCTCTTTGACCAGCATGTTGTGAATTCTATGGTGTCTGATATTGAA
AAAGTTGACTTGAATAGTATTGGATCTCAGGCTCTTCTCACCATTTCGGGCAGCACAGAC
ACCGAATCTGATATCTACACTGAACATGACTCTATCACAGTGTTCCAAGAACTGAAAGAT
CTCCTTAAGAAGAATGCCACTGTGGAGGCTTTTATCGAATGGTTGGATACTGTGGTAGAG
CAGAGAGTTATTAAGACCAGCAAACAAAATGGAAGATCATTAAAGAAGAGGGCTCAGGAC
TTTCTGCTGAAGTGGAGCTTTTTTGGTGCTCGAGTAATGCATAACCTCACCTTGAACAAT
GCCTCCAGTTTTGGTTCTTTCCATTTGATTCGAATGCTTCTTGATGAATACATTCTCCTG
GCCATGGAGACCCAGTTTAATAATGACAAAGAGCAGGAATTACAGAATTTATTGGACAAG
TATATGAAGAATTCAGATGCAAGTAAAGCTGCTTTCACTGCTTCTCCAAGTTCATGCTTT
CTGGCAAACCGTCATAAGGCGAGCACTGTTTCCAGTGACACTGTGAAGAATGAAAGCCAT
GTGGAAACCACCTATCATCCTCTGCCATCTGGTCAACCTGGAGGCTTAACCTCTGCTCTG
CACCCGTTCCCTGCTGGGAATACAGACAACATGCCACTTACAGGTCAAATGGAGCTTTCC
CAGAGCTCTGGTCATCTGATGACACCACCCATTTCTCCAGCCATGGCAAGCCGAGGAAGC
GTCATTAATCAGGGGCCAATGGCAGGAAGACCCCCAAGTGTGGGCCCAGTGTTGTCAGTC
CCGTCACACTGCTCAACATTCCCAGAGCCCATTTATCCTACTCTCCCTCAAGCCAACCAT
GACTTTTATGGGACCAACTCTAACTATCAGACTGTATTTAGGGCACAGCCTCATCCCTCA
TCAGGACTCTATCCTCATCGTCCCGAGCATGGTCGATGCATGGCCTGGACTGAACAGCAG
CTTTCTAGAGACTTCTTCAGTGGT------ACCTGTGCTGGGTCTCCATATAATTCTCGG
CCACCTTCCAGCTATGGCCCATCCTCACACAACCAAGATTCACACAGTATGCAGTTTTTA
AATACAGGAAGCTTCAATTTCCTGAGCAATGCGGGGGCTGCCAGCTGTCAAGGAGCAACA
TTGCCTCCTAATTCACCTAATGGATACTATGGAGGCAATATAAACTACCCAGAGTCTCAT
AGACTTGGATCGATGGTGAATCAGCACGTTTCTGTCATCAGCAGTGTTCGCTCACTGCCT
GCCTACAGCGACATCCATGATCCGCTTAACATTTTAGATGACAGTAGTAGAAAGCAGACC
AGCTCGTTTTATGCAGACACATCACCTTCAGTTGCATGTCGAACTCCAGTAGTAGCATCC
AGCTTGCAAACCCCAATTCCTTCGTCCTCATCCCAGTGTATGTATGGGACTTCCAATCAA
TATCCAGCTCAAGAAACTCTGGACTCCCATGGAGCAAACGGGAGAGAACTGGTGTCCTCT
TTACCTCCCATCAACACTGTGTTCATGGGAACAGCAGCTGGAGGCACT
>RoAe|XM_016163653.1_cds_XP_016019139.1_1
TTAAGCAATGGTAACTTTTCCTCTGAAGAAGAGGAT---------TCGGACAGTCACGAC
AGCAAAACCAAAGCAGCGGATGCACACCTCTCTCAGAAGAAAACCATTACGCAGATTATG
AAGGATAAAAAGAAGCAGACGCAGCTCACGCTGCAGTGGCTTGAAGAGAATTACATTGTA
TGTGAAGGAGTTTGCTTACCACGGTGCATCCTTTATGCACACTATTTAGATTTCTGCAGG
AAGGAGAAATTGGAGCCAGCCTGTGCAGCCACCTTTGGAAAGACGATTCGCCAGAAATTT
CCCCTCTTGACAACACGGCGTCTTGGAACAAGAGGCCATTCAAAGTATCATTATTATGGA
ATTGGCATCAAAGAAAGCAGTGCATATTACCACTCTGTTTATTCTGGAAAGGGCCTGACA
AGGTTTTCTGGAAGTAAGCTGAAGAATGAGGGTGGCTTCACTCGTAAATATTCGCTTAGC
ACAAAAACTGGAACACTTCTTCCAGAATTCCCCAGTGCTCAACACCTTGTATACCAAGGA
TGCATTTCTAAAGAAAAGGTTGATACCCTCATAATGATGTACAAAACTCACTGCCAGTGT
ATCCTGGATAATGCAATTAATGGAAACTTTGAAGAGATCCAGCATTTCTTATTACACTTT
TGGCAAGGAATGCCTGATCATCTTCTTCCCCTGCTTGAAAACCCTGTTATCATTGACATT
TTCTGTGTTTGTGACTCAATTCTTTATAAGGTTCTTACAGATGTACTCATTCCTGCAACA
ATGCAAGAAATGCCTGAAAGCTTACTAGCAGACATAAGAAATTTTGCTAAAAATTGGGAA
CAGTGGGTTGTTTCGTCCTTGGAAAACTTGCCGGAAGCTCTGACTGACAAGAAAATACCC
ATTGTGCGAAGATTTGTATCTTCTCTGAAACGACAAACATCTTTCTTACATCTTGCTCAG
ATTGCCAGACCAGCTCTCTTTGACCAGCATGTTGTAAATTCTATGGTATCCGATATTGAA
AAAGTTGACTTGAATAGTATTGGATCTCAGGCCCTTCTCACCATTTCAGGCAGCACAGAT
ACTGAATCTGATATCTACACCGAACGTAAGTCTTCTCTTTTGTTCCAAGAGCTGAAAGAT
CTTCTTAAGAAGAATGCCACCGTGGAGGCTTTTATTGAATGGTTGGATACTGTAGTAGAG
CAGAGAGTTATTAAGACCAGCAAACAAAATGGAAGATCATTAAAGAAGAGGGCTCAAGAC
TTTCTGCTGAAGTGGAGCTTTTTTGGCGCTCGAGTAATGCATAATCTCACATTGAACAAT
GCATCCAGTTTTGGTTCTTTCCATTTGATCCGAATGCTTCTTGATGAATACATTCTCCTG
GCCATGGAGACACAGTTTAATAATGACAAAGAGCAGGAGTTACAGAACTTATTGGACAAG
TATATGAAGAATTCAGATGCAAGCAAAGCTGCCTTCACTGCTTCTCCGAGTTCATGCTTT
CTGGCAAATCGTAATAAAACAAGCACTGTTTCCAGCGACACTGTGAAGAATGAAAGTCAT
GTGGAAACAACCTATATTCCTCTGTCATCCAGTCAGCCTGGAGGCTTAAGCTCTGCTCTG
CCCTCGTTCCCTGCTGGGAATGCAGACAGCATGCCACCCACAGGCCACATAGAACTTTCC
CAGAGCTCTGGCCATCTGATGACACCACCCATTTCTCCAGCCATGGCGAACCGAGGAAGC
GTCATTAACCAAGGCCCAATGGCAGGGAGACCCCCAAGCGTGGGCCCCGTACTGTCAGCA
CCATCACACTGCTCAACGTACCCAGAGCCCGTTTATCCTACTCTCCCTCAAGCCAATCAT
GACTTTTATGGGACCAACTCTAACTACCAGACTGTATTTAGGGCACAGCCTCATCCTCCG
TCAGGACTCTATCCTCATCGCCCTGAGCATGGTCGATGCATGGCCTGGAGTGAACAGCAG
CTTTCTAGAGACTTGTTTAGTGGC------AGCTGCGCTGGGTCTCCATATAATTCTCGG
CCACCTTCCAGCTATGGACTGTCTCCACACAGCCAAGATTCACACAGTGTGCAGTTTCTA
AATACAGGAAGCTTCAATTTCCTGAGCAATGCAGGGGCTTCCAGTTGTCAAGGAACGACA
TTGCCTCCTAATTCACCTAATGGATACTATGGAAGCAATATAAACTACCCAGAGTCTCAT
AGACTTGGATCAATGGTGAATCAACACGTTTCTGTCATCAGCAGTGTTCGCTCACTGCCT
CCCTACAGTGACATCCACGATCCACTTAACATTTTAGATGACAGTAGTAGAAAGCAGACC
AGCTCGTTTTATGCAGACACATCACTTTCAGTTGCGTGTCGAACTCCAGTAGTAGCATCT
GGCTTGCAGACCCCAATTCCTTCCTCCTCATCGCAGTGTATGTATGGGACTTCCAGTCAG
TATCCAGCTCAAGAAACCCTGGATTCTCATGGAGCGAACGGGAGAGAAATGGTGTCCTCT
TTACCACCCATCAACACTGTGTTCATGGGAACGGCAGCCGGAGGCACT
