# Supplementary material for: Positively selected genes in the hoary bat (Lasiurus cinereus) lineage: prominence of thymus expression, immune and metabolic function, and regions of ancient synteny
Source: PeerJ. 2022 Mar 17;10:e13130. doi: 10.7717/peerj.13130 (PMC8934532; doi:10.7717/peerj.13130)
Supplement: Supplemental Information 4 — Likely alignment errors have been manually deleted between conserved codons. Recovery of the original codon positions requires alignment to the original accessions in each orthogroup. [file peerj-10-13130-s004.zip › renamed.manual/OG0006144.manual.fas]

>EpFu|XM_028146098.1_cds_XP_028001899.1_1
ATGGCACTGCCATCACTCCTGCTAGTGGTGGCAGCCCTGGCAGGTGGGGTGCGTCCTCCC
TTGGCCCGG------------AACCTGACGCTGGCGGTGGTGCTGCCAGAACACAACCTG
AGCTACGCCTGGGCCTGGCCCCGGGTGGGCCCTGCCGTGGCCCTGGCCGTGGAGGCGCTG
GGCCGGGCGCTGCCCGTGGACCTGCGCTTCGTCAGCTCCGAGCTCGACGGCGCCTGCTCC
GAGTACCTGGCCCCGCTGCGCGCCGTGGACCTCAAGCTGTACCATGACCCCGACCTGCTG
CTGGGCCCCGGGTGCGTGTACCCCGCGGCCTCGGTGGCCCGCTTTGCCTCTCACTGGCGC
CTGCCCTTGCTGACTGCGGGCGCCGTGGCCTCTGGTTTCGCGGCCAAGAGCGAGCACTAC
CGCACCCTGGTGCGCACGGGCCCCTCGGCCCCCAAGCTGGGTGAGTTCGTGGTGACGCTG
CACGGGCACTTCAATTGGACCAGCCGTGCCGCCTTGCTGTACCTGGACGCGCGCACGGAC
GACCGGCCTCACTACTTCACCGTCGAGGGCGTCTTCGAGGCCCTGCAGGGCAGCAACCTC
AGTGTGCAGCACCACGTGTACGCCCGGGAGCCCGGGGGTCCTGAGCAGGCCACCCACTTC
ATCCGGTCCAACGGGCGCATTGTGTACATCTGCGGCCCTCTGGAGATGCTGCATGAGATC
CTGCTTCAGGCCCAGAGGGAGAACCTGACCAATGGGGATTATGTCTTCTTCTACCTGGAT
GTCTTTGGGGAGAGTCTCCGTGCAGGC------------------CGGCCTTGGCAGGAC
AATCGCACTTGGGAACAGGCCCAGGCCCAGATGGTATTGGTCATCACATACCGAGAACCC
CCAAATCCCGAGTATCAGGAATTCCAGAGTCGTCTGCTGATAAGAGCCCGGGAAGACTTT
GGTGTGGAGCTGGCCCCCTCCCTGATGAACCTCATCGCCGGCTGCTTCTATGATGGGATC
CTGCTATATGCCGAAGTCCTGAGGGAGACAATACAGGAAGGAGGCACCCGGGAAGATGGA
TTTCGAATTGTGGAAAAAATCCGGGGACGAAGATACCACGGTGTAACTGGACTGGTTGTT
ATGGACCAGAACAATGACCGGGAGACTGATTTTGTCCTGTGGGCCATGGGAGACCTGGAT
TCTGGGGACTTTCAG------------------CCTGCAGCCCACTACTCAGGAGCTGAG
AAGCAGATTTGGTGGACAGGACGGCCAATCCCCTGGGTGAAAGGGGCGCCGCCCTTGGAC
AATCCCCCCTGTGTCTTTGACTTGGACGACCCATCCTGTGATAAAACTCCGCTTTCAACT
CTGGCAATTGTGGCGCTGGGCACAGGAATCACCTTCATCATTTTTGGTGTTTCCAGCTTT
CTCATCTTCCGTCCTTACAGAAAGCTGATGCTGGAGAAGGAGCTTGCTAGCATGTTGTGG
CGCATTCGCTGGGAAGAGCTGCAGTTTGGCAATTCAGAGCGATATCACAAAGGGGCAGGC
AGTCGCCTCACACTGTCACTGCGGGGATCCAGTTACGGCTCGCTTATGACAGCCCATGGG
AAATACCAGATCTTTGCCAACACCGGTCACTTCAAGGGAAATGTTGTTGCCATCAAACAT
GTGAATAAGAAGCGCATTGAGCTGACCCGGCAGGTTCTGTTCGAACTCAAACATATGAGA
GATGTTCAGTTTAACCATCTTACTCGCTTCATTGGTGCTTGCATAGACCCTCCCAACATT
TGCATCGTCACTGAGTATTGCACTCGTGGGAGTTTACAGGATATTCTGGAAAATGACAGC
ATCAACTTGGACTGGATGTTTCGTTATTCACTCATTAATGACCTTGTTAAGGGCATGGCC
TTTCTCCATAACAGCATTATTGCATTCCATGGGAGTCTCAAGTCCTCCGACTGTGTGGTG
GATAGTCGTTTTGTGCTCAAAATCACAGACTATGGCCTGGCCAGCTTCCGATCAACTGCT
GAACCTGATGACAGCCATGCCCTCTATGCCAAGAAGCTGTGGACTGCCCCAGAGCTACTC
AGTGGGAACCCCTTGCCAACCACAGGCATGCAGAAGGCTGATGTCTATAGCTTTGGGATC
ATATTACAGGAGATAGCACTTCGCAGTGGTCCTTTCTACTTGGAGAGCTTGGACCTCAGC
CCCAAAGAAATTGTTCAGAAGGTCAGAAATGGTCAGCGGCCGTATTTTCGGCCTAGCATT
GACCGGACCCAACTGAATGAGGAACTAGTTTTGCTGATGGAGCGATGTTGGGCCCAGGAC
CCAGCCGAGAGGCCGGACTTTGGACAGATTAAGTGCTTCATTCGCCGCTTTAACAAGGAG
GGTGGCACCAGCATACTGGACAACCTCCTGTTGCGCATGGAGCAGTATGCCAATAACTTG
GAGAAGCTGGTGGAGGAACGCACACAGGCCTATCTGGAGGAGAAACGCAAGGCTGAGGCT
CTGCTCTACCAAATTCTACCCCATTCAGTGGCAGAGCAGTTAAAACGGGGAGAGACTGTA
CAGGCTGAGGCCTTTGACAGTGTTACCATCTACTTCAGCGACATCGTTGGCTTCACAGCT
TTGTCAGCAGAGAGCACCCCCATGCAGGTGGTGACACTTCTTAACGACCTGTATACCTGC
TTTGATGCCATAATCGACAACTTCGATGTCTACAAGGTAGAGACGATTGGAGATGCCTAC
ATGGTGGTATCTGGTCTCCCGGGCCGAAATGGTCAACGCCATGCCCCGGAAATTGCTCGT
ATGGCCCTAGCATTACTGGATGCAGTTTCTTCCTTCCGCATTCGCCACCGACCCCATGAC
CAGCTGAGGCTACGCATAGGGGTCCACACAGGGCCCGTCTGTGCTGGGGTCGTTGGCCTG
AAGATGCCCCGCTATTGTCTTTTCGGAGACACGGTGAACACTGCTTCTCGAATGGAGTCT
AACGGTCAAGCCCTGAAGATCCATGTCTCCTCTACTACCAAGGATGCCCTGGATGAGCTA
GGATGCTTCCAGCTAGAGCTTCGGGGGGATGTGGAGATGAAGGGAAAAGGAAAGATGCGA
ACTTACTGGCTCCTAGGAGAGCGGAAAGGACCTGCTGGACTTCTG
>HiAr|XM_019663311.1_cds_XP_019518856.1_1
ATGGCACTGCCATCACTCCTGCTGTTGGTGGCAGCCCTGGCAGGTGGGGTGCGTCCTCCC
TTGGCGCGG------------AATCTGACACTGGCAGTGGTGCTGCCAGAACACAACCTG
AGCTATGCCTGGGCCTGGCCACGGGTGGGTCCTGCTGTGGCACTAGCTGTGGAGGCGCTG
GGCCGGGCACTGCCTGTGGACCTGCGGTTTGTCAGCTCTGAACTAGATGGCGCCTGCTCT
GAGTACCTGGCACCGCTGCGCGCTGTGGACCTCAAGTTATACCATGACCCTGACCTTCTG
TTGGGCCCAGGTTGTGTGTATCCCGCTGCGTCTGTGGCCCGCTTTGCCTCTCATTGGCGC
CTTCCCCTGCTGACTGCGGGTGCTGTGGCCTCTGGTTTTGCGGCTAAGAATGAGCATTAT
CGTACCCTGGTGCGCACTGGCCCCTCTGCTCCCAAGCTGGGTGAGTTTGTAGTGACATTA
CATGGGCACTTCAATTGGACTGCCCGTGCTGCCTTGCTGTATCTGGATGCTCGCACAGAT
GACCGGCCTCACTACTTCACCATTGAGGGCGTCTTTGAGGCCCTGCAGGGCAGCAACCTC
AGTGTACAGCACCATGTGTATGCCCGTGAGCCAGGGGGCCCTGAGCAGGCCACCCACTTC
ATCCGGGCCAACGGGCGCATTGTGTATATCTGTGGCCCTCTGGAGATGCTGCATGAGATC
CTGCTTCAAGCCCAGAGGGAGAACCTCACCAATGGGGATTATGTCTTCTTTTACCTGGAT
GTCTTTGGGGAGAGTCTCCGCGCAGGCCCCACGCGCTCTACAGGCCGACCCTGGCAGGAC
AATCGCACCTGGGAACAGGCCCAGGCCCAGACGGTATTGGTCATCACATACCGAGAACCC
CCAAATCCTGAGTATCAGGAATTCCAGAATCGTCTGCTGATAAGAGCCCGAGAAGACTTT
GGTGTGGAGCTGGCCCCGTCTCTGATGAACCTCATCGCCGGCTGCTTCTATGATGGGATC
CTGCTATATGCCGAAGTCCTGAACGAGACAATACAGGAAGGAGGCACCCGGGAAGATGGA
CTTCGAATTGTGGAAAAGATGCAGGGACGAAGATACCAGGGTGTAACTGGACTGGTTGTT
ATGGACAAGAACAATGACCGGGAGACTGATTTTGTCCTGTGGGCCATGGGAGACCTGGAT
TCTGGGGACTTTCAG------------------CCTGCAGCCCACTACTCAGGAGCGGAG
AAGCAGATTTGGTGGACAGGACGGCCTATCCCCTGGGTGAAGGGGGCGCCCCCCTTGGAC
AATCCCCCCTGTGCCTTTGACTTGGACGACCCATCCTGTGATAAAACTCCGCTTTCAACT
CTGGCAATTGTGGCTCTGGGCACAGGAATCACCTTCATCATGTTTGGTGTTTCCAGCTTT
CTCATTTTCCGA---------AAACTGATGCTGGAGAAGGAGCTGGCCAGCATGTTGTGG
CGCATTCGCTGGGAAGAGCTGCAGTTTGGCAATTCAGAGCGATACCATAAAGGTGCAGGC
AGTCGTCTCACACTGTCACTGCGGGGATCCAGTTACGGCTCGCTCATGACAGCCCATGGG
AAATACCAGATCTTTGCCAACACCGGTCACTTCAAGGGAAATGTTGTTGCCATCAAACAT
GTGAATAAGAAGCGCATTGAGCTGACCCGGCAGGTTCTGTTTGAACTCAAACATATGAGA
GATGTTCAGTTCAACCATCTCACTCGCTTCATTGGTGCTTGCATAGACCCTCCCAACATT
TGCATTGTCACTGAGTATTGTCCTCGTGGGAGTTTACAGGATATTCTGGAAAATGACAGC
ATCAACTTGGACTGGATGTTTCGTTATTCACTCATTAATGACCTTGTTAAGGGCATGGCC
TTTCTGCATAACAGCATTATTGCATCCCATGGGAGTCTCAAGTCCTCCAACTGTGTGGTG
GATAGTCGTTTTGTGCTCAAAATCACAGACTATGGCCTGGCCAGCTTCCGATCAACTGCT
GAACCTGATGACAGCCACGCCCTCTATGCCAAGAAGCTGTGGACTGCCCCAGAACTGCTC
AGTGGGAACCCCTTGCCGACCACAGGCATGCAGAAGGCTGATGTCTATAGCTTTGGGATC
ATCTTACAGGAGATAGCACTCCGCAGTGGTCCTTTCTACTTGGAGAGCCTGGACCTCAGT
CCCAAAGAGATTGTCCAGAAGGTCAGAAATGGTCAGCGGCCATATTTCCGGCCCAGCATT
GACCGGACCCAACTGAATGAAGAGCTAGTTTTGCTGATGGAGCGATGTTGGGCCCAGGAC
CCAGCTGAGCGGCCAGACTTTGGACAGATTAAGGGCTTCATTCGCCGCTTTAACAAGGAG
GGTGGCACCAGCATACTGGACAACCTCCTGTTGCGCATGGAGCAGTATGCCAACAACCTG
GAGAAGCTGGTGGAAGAACGCACACAGGCCTATCTGGAGGAGAAACGCAAGGCTGAAGCT
CTACTCTACCAAATTCTACCCCATTCAGTGGCAGAGCAGTTAAAACGGGGAGAGACTGTA
CAGGCTGAGGCCTTTGACAGTGTTACCATCTACTTCAGTGACATCGTTGGCTTCACAGCT
TTGTCAGCAGAGAGCACCCCCATGCAGGTGGTGACACTTCTTAATGACCTGTATACCTGC
TTTGATGCCATAATTGACAACTTTGACGTCTACAAGGTAGAGACGATAGGAGATGCCTAC
ATGGTGGTATCTGGTCTCCCAGGCCGAAATGGTCAACGCCATGCCCCGGAAATTGCTCGT
ATGGCCCTAGCATTACTGGATGCAGTTTCTTCCTTCCGCATTCGCCACCGACCTCATGAC
CAGCTGAGGCTACGCATAGGGGTCCACACAGGGCCCGTCTGTGCCGGGGTCGTTGGTCTG
AAGATGCCCCGCTATTGTCTTTTTGGAGACACAGTGAACACTGCTTCCCGAATGGAGTCT
AATGGTCAAGCCCTGAAGATCCATGTCTCCTCTACCACCAAGGATGCCCTGGATGAGCTA
GGATGCTTCCAGCTAGAGCTTCGGGGGGATGTGGAGATGAAGGGAAAAGGAAAGATGCGA
ACTTACTGGCTCCTAGGAGAGCGGAAGGGACCTGCTGGACTTCTC
>LaCi|355-exonerate_protein2genome-gene-64.120-mRNA-1
ATGGCACTGCCGTCGCTGCTGCTAGTGGTGGCAGCCCTGGCAGGTGGGGTGCGTCCTCCG
CTGGCTCGG------------AACCTGACGCTGGCGGTGGTGCTGCCAGAACACAACCTG
AGCTATGNNNNNNNNNNNNNNNNNNNNNNNNNNNNNNNNNNNNNNNNNNNNNNNNNNNNN
NNNNNNNNNNNNNNNNNNNACTTGCGGTTCGTCAGCTCCGAGCTGGACGGCGCCTGCTCC
GAGTACCTGGCCCCGCTGCGCGCCGTGGACCTCAAGCTGTACCACGACCCCGACCTGCTG
CTGGGCCCCGGGTGCGTGTACCCCGCCGCCTCGGTGGCCCGCTTCGCCTCCCACTGGCGC
CTTCCCTTGCTGACGGCGGGCGCCGTGGCCTCGGGCTTTGCCGCCAAGAACGAGCATTAC
CGGACCCTGGTGCGCACGGGCCCCTCCGCGCCCAAGCTGGGTGAGTTCGTGGTGACGTTA
CACGGGCACTTCAACTGGACCACCCGGGCCGCCCTGCTGTACCTGGACGCTCGCACGGAC
GACCGGCCCCACTACTTCACCGTCGAGGGCGTCTTTGAGGCCCTGCAGGGCAGCAACCTC
AGCGTGCAGCACCACGTGTATGCCCGCGAGCCCGGGGGTCCTGAGCAGGCCACCCACTTC
ATCCGGTCCAACGGGCGCATTGTGTACATCTGCGGCCCTCTGGAGATGCTGCATGAGATC
CTGCTTCAGGCCCAGAGGGAGAACCTGACCAATGGGGATTATGTCTTCTTCTACCTGGAT
GTCTTTGGGGAGAGTCTCCGTGCAGGC------------------CGGCCTTGGCAGGAC
AATCGCACCTGGGAACAGGCCCAGGCCCAGATGGTATTGGTCATCACCTACCGAGAACCC
CCAAATCCTGAGTATCAGGAATTCCAGAGTCGTCTGCTGATAAGAGCCCGGGAAGACTTT
GGTGTGGAGCTGGCCCCCTCCCTGATGAACCTCATCGCCGGCTGCTTCTATGATGGGATC
CTGCTATATGCCGAAGTCCTGAGGGAGACAATACAGGAAGGGGGCACCCGGGAAGATGGA
CTTCGAATTGTGGAAAAAATCCGGGGACGAAGATACCATGGTGTAACTGGACTGGTTGTT
ATGGACAAGAACAATGACCGGGAGACTGATTTTGTCCTGTGGGCCATGGGGGACCTGGAT
TCCGGGGACTTTCAG------------------CCTGCAGCCCACTACTCAGGAGCTGAG
AAGCAGATCTGGTGGACAGGACGGCCTATCCCCTGGGTGAAAGGGGCGCCGCCCTTGGAC
AACCCCCCCTGTGCCTTTGACTTGGACGACCCATCCTGTGATAAAACTCCACTTTCAACT
CTGGCCATTGTGGCGCTGGGCACAGGAATCACCTTCATCATGTTTGGGGTTTCCAGCTTT
CTCATCTTCCGA---------AAGCTGATGCTGGAGAAGGAGCTTGCTAGCATGCTGTGG
CGCATTCGCTGGGAAGAGCTGCAGTTTGGCAATTCAGAGCGATATCACAAAGGCGCAGGC
AGTCGCCTCACGCTGTCACTGCGGGGATCCAGTTACGGCTCGCTTATGACAGCCCATGGG
AAATACCAGATCTTTGCCAACACCGGTCACTTCAAGGGAAATGTTGTTGCCATCAAACAT
GTGAATAAGAAGCGCATTGAGCTGACCCGGCAGGTTCTGTTTGAACTCAAACATATGAGA
GATGTTCAGTTCAATCATCTCACTCGCTTCATTGGTGCTTGCATAGACCCTCCCAACATT
TGCATCGTCACTGAGTATTGTACTCGTGGGAGTTTACAGGATATTCTGGAAAATGACAGC
ATCAACTTGGACTGGATGTTTCGTTATTCTCTCATTAATGACCTTGTTAAGGGCATGGCC
TTTCTCCATAACAGCATTATTGCATTCCATGGGAGTCTCAAGTCCTCCAACTGTGTGGTG
GATAGTCGTTTCGTGCTCAAAATCACAGACTATGGCCTGGCC------------------
------------AGCCACGCCCTCTATGCCAAGAAGCTGTGGACTGCCCCAGAGCTACTC
AGTGGGAACTCCTTGCCAACCACAGGCATGCAGAAGGCTGATGTCTATAGCTTTGGGATC
ATATTACAGGAGATAGCACTTCGCAGTGGCCCTTTCTACTTGGAGAGCCTGGACCTCAGC
CCCAAAGAAATTGTTCAGAAGGTCAGAAATGGTCAGCGGCCATATTTTCGGCCTAGCATT
GACCGGACCCAACTGAATGAGGAACTAGTTTTGCTGATGGAGCGATGTTGGGCCCAGGAT
CCGGCTGAGAGGCCAGACTTTGGACAGATTAAGTGCTTCATTCGCCGCTTTAACAAGGAG
GGTGGCACCAGCATACTGGACAACCTCCTGTTGCGCATGGAGCAGTATGCCAATAACTTG
GAGAAGCTGGTGGAGGAACGCACACAGGCCTATCTGGAGGAGAAACGCAAGGCGGAGGCT
CTGCTCTACCAAATTCTACCCCATTCAGTGGCAGAGCAGTTAAAACGGGGAGAGACTGTA
CAGGCTGAGGCCTTTGACAGTGTTACCATCTACTTCAGCGACATCGTCGGCTTCACAGCT
TTATCAGCAGAGAGCACCCCCATGCAGGTGGTGACACTTCTCAACGACCTGTATACCTGC
TTTGATGCCATAATCGACAACTTTGATGTCTACAAGGTAGAAACGATTGGAGATGCCTAC
ATGGTGGTATCTGGTCTCCCGGGCCGAAATGGTCAACGCCATGCCCCGGAAATTGCTCGT
ATGGCCCTAGCATTACTGGATGCAGTTTCTTCCTTCCGCATTCGCCACCGACCCCATGAC
CAGCTGAGGCTACGCATAGGGGTCCACACAGGGCCCGTCTGTGCTGGGGTCGTTGGCCTG
AAGATGCCCCGCTATTGTCTTTTTGGAGACACGGTGAACACTGCTTCCCGAATGGAGTCT
AACGGTCAAGCCCTGAAGATCCATGTCTCCTCTACTACCAAGGATGCCCTGGATGAGCTA
GGATGCTTCCAGCTAGAGCTTCGGGGGGATGTGGAGATGAAGGGAAAAGGAAAGATGCGA
ACTTACTGGCTCCTAGGAGAGCGGAAAGGACCCACTGGACTTCTG
>MyLu|XM_006102704.3_cds_XP_006102766.1_1
ATGGCACTGCCATCACTCCTGCTAGTGGTGGCAGCCCTGGCAGGTGGGGTGCGTCCTCCC
TTGGCTCGG------------AACCTGACGCTGGCGGTGGTGCTGCCAGAACACAACCTG
AGCTATGCCTGGGCCTGGCCCCGGGTGGGTCCGGCGGTGGCACTAGCCGTGGAAGCGCTG
GGCCGGGCACTGCCCGTGGACTTGCGGTTTGTCAGCTCGGAACTAGACGGCGCCTGCTCC
GAGTACCTGGCACCCCTGCGCGCCGTGGACCTCAAGCTGTACCATGACCCCGACCTCCTG
CTGGGCCCCGGGTGCGTGTACCCCGCCGCCTCCGTGGCCCGCTTTGCCTCCCACTGGCGC
CTTCCCTTGCTGACGGCGGGGGCTGTGGCCTCTGGTTTTGCGGCCAAGAGTGAGCATTAC
CGGACCCTGGTGCGCACCGGCCCCTCCGCGCCCAAGCTGGGTGAGTTCGTGGTGACGCTA
CACGGGCACTTCAACTGGACGACCCGCGCGGCCCTGCTGTATCTGGACGCTCGCACGGAC
GACCGGCCTCACTACTTCACCGTGGAGGGCGTCTTCGAGGCCCTGCAGGGAGGCAACCTC
AGCGTGCAGCACCACGTGTACGCCCGTGAGCCGGGGGGTCCTGAGCAGGCCACCCACTTC
ATCCGGTCCAACGGGCGCATTGTGTACATCTGCGGCCCTCTGGAGATGCTGCATGAGATC
CTGCTCCAGGCCCAGAGGGAGAACCTGACCAATGGGGATTATGTCTTCTTTTACCTGGAT
GTCTTTGGGGAGAGTCTCCGTGCAGGC------------------CGACCTTGGCAGGAC
AATCGCACGTGGGAACAGGCCCAGGCCCAGATGGTATTGATCATCACATACCGAGAACCC
CCAAATCCTGAGTATCAGGAATTCCAGAATCGCCTTCTGATAAGAGCCCGGGAAGACTTT
GGTGTGGAGCTGGCCCCCTCCCTGATGAACCTCATCGCCGGCTGCTTCTACGACGGGATC
CTGCTATATGCCGAAGTCCTGAAGGAGACAATACAGGAAGGAGGCACCCGGGAAGATGGA
CTTCGAATTGTGGAAAAAATGCAGGGACGAAGATACCACGGTGTAACTGGACTGGTTGTT
ATGGACAAGAACAATGACCGGGAGACCGATTTTGTCCTGTGGGCCATGGGAGACCTGGAT
TCCGGGGACTTTCAG------------------CCTGCAGCCCACTACTCAGGAGCTGAG
AAGCAGATTTGGTGGACGGGGCGGCCTATCCCCTGGGTGAAAGGGGCGCCGCCCTTGGAC
AATCCCCCCTGTGCCTTTGACTTGGACGACCCATCCTGTGATAAAACTCCATTTTCAACT
CTGGCAATTGTGGCGCTGGGCACAGGGATCACCTTCATCATATTTGGTGTTTCCAGCTTT
CTCATCTTCCGA---------AAACTGATGCTGGAGAAGGAGCTTGCTAGCATGTTGTGG
CGCATTCGCTGGGAAGAGCTGCAGTTTGGCAATTCAGAGCGATATCACAAAGGTGCAGGC
AGTCGCCTCACACTGTCACTGCGGGGATCCAGTTACGGCTCGCTTATGACAGCCCATGGG
AAATACCAGATCTTTGCCAACACCGGTCACTTCAAGGGAAATGTTGTTGCCATCAAACAT
GTGAATAAGAAGCGCATTGAGCTGACCCGGCAGGTTCTGTTTGAACTCAAACATATGAGA
GATGTTCAGTTCAACCATCTCACTCGCTTCATTGGTGCTTGCATAGACCCTCCCAACATT
TGCATCGTCACTGAGTATTGTACTCGTGGGAGTTTACAGGATATTCTGGAAAATGACAGC
ATCAACTTGGACTGGATGTTTCGTTATTCACTCATTAATGACCTTGTAAAGGGCATGGCC
TTTCTCCATAACAGCATTATTGCATTCCATGGGAGTCTCAAGTCCTCCAACTGTGTGGTG
GATAGTCGTTTTGTGCTCAAAATCACAGACTATGGCCTGGCCAGCTTCCGATCAACTACT
GAACCTGATGACAGCCATGCCCTCTATGCCAAGAAGCTGTGGACTGCCCCAGAGCTACTC
AGTGGGAACTCCTTGCCAACCACAGGCATGCAGAAGGCTGATGTCTATAGCTTTGGGATC
ATATTACAGGAGATAGCACTTCGCAATGGTCCTTTCTACTTGGAGAGCCTGGACCTTAGC
CCCAAAGAGATTGTTCAGAAGGTCAGAAATGGTCAGCGGCCATATTTTCGGCCTAGCATT
GACCGGACCCAACTGAATGAGGAACTAGTTTTGCTGATGGAGCGATGTTGGGCCCAGGAC
CCAGCGGAGAGGCCAGACTTTGGACAGATTAAGTGCTTCATTCGCCGCTTTAACAAAGAG
GGTGGCACCAGCATACTGGACAATCTCCTGTTGCGCATGGAGCAGTATGCCAATAACTTG
GAGAAGCTGGTGGAGGAACGCACGCAGGCCTATCTGGAGGAGAAACGCAAGGCTGAGGCT
CTGCTCTACCAAATTCTACCCCATTCAGTGGCAGAGCAGTTAAAACGGGGAGAGACTGTA
CAAGCTGAGGCCTTTGACAGTGTTACCATCTACTTCAGCGACATAGTTGGCTTCACAGCT
TTGTCAGCAGAGAGCACCCCCATGCAGGTGGTGACACTTCTTAACGACCTGTATACCTGC
TTTGATGCCATAATTGACAACTTCGATGTCTACAAGGTGGAGACGATTGGAGATGCCTAC
ATGGTGGTATCTGGTCTCCCGGGCCGAAATGGTCAACGCCATGCCCCGGAAATTGCTCGT
ATGGCCTTAGCATTACTGGATGCAGTTTCTTCCTTCCGCATTCGCCACCGACCCCATGAC
CAGCTGAGGCTACGCATAGGGGTCCACACAGGGCCCGTCTGTGCTGGGGTCGTTGGCCTG
AAGATGCCCCGCTATTGCCTTTTTGGAGACACGGTGAACACTGCTTCCCGAATGGAGTCT
AATGGTCAAGCCCTGAAGATCCATGTCTCCTCTACTACCAAGGATGCACTGGATGAGCTA
GGATGCTTCCAGCTAGAGCTTCGGGGGGATGTGGAGATGAAGGGAAAAGGAAAGATGCGA
ACTTACTGGCTCCTAGGAGAGCGGAAAGGACCCGCTGGACTTCTG
>PhDi|XM_028507867.1_cds_XP_028363668.1_1
ATGGCACTGCCATCACTCCTGCTGTTGGTGGCAGCCCTGGCAGGTGGGGTGCGTCCTCCC
CTGGCGCGGAACCTGACGCGGAACCTGACGCTGGCGGTGGTGCTGCCGGAACACAACCTG
AGCTATGCCTGGGCCTGGCCGCGGGTGGGTCCTGCTGTGGCACTGGCTGTGGAGGCGCTG
GGCAGGGCACTGCCCGTGGACTTGCAGTTTGTCAGCTCTGAACTAGATGGCGCCTGCTCT
GAGTACCTGGCGCCACTCGGGGCTGTGGACCTCAAGCTGTACCATGACCCTGACCTTCTG
TTGGGCCCCGGTTGCGTGTACCCGGCTGCCTCTGTGGCCCGCTTTGCCTCACATTGGCGC
CTTCCCTTGCTGACCGCGGGTGCTGTAGCCTGTGGTTTTGCGGCTAAGAATGAGCATTAT
CGCACCCTGGTACGCACTGGGCCCTCTGCTCCCAAGCTGGGTGAGTTTGTAGTGACATTA
CATGGGCACTTCAATTGGACTACCCGTGCTGTCTTGCTGTATCTGGACGCTCGCACAGAT
GACCGGCCTCACTACTTCACCATCGAGGGCGTCTTTGAGGCCCTGCAGGGCAGCAACCTC
AGTGTGCAGCACCACGTGTATGCCCGTGAGCCAGGGGGCCCCGAGCAGGCCGCCCACTTC
ATCCGGTCCAACGGGCGCATCGTGTATATCTGCGGCCCCCTGGAGATGCTGCATGAGATC
CTGCTTCAGGCCCAGAGGGAGAACCTGACCAATGGGGATTATGTCTTCTTTTACCTGGAT
GTGTTTGGAGAGAGTCTCCGTGCAGGCCCCACGCGTTCTACAGGTCGGCCCTGGCAGGAC
AATCGCACCTGGGACCAGGCCCAGGCCCAGACGGTACTGATCATCACGTACCGAGAACCC
CCAAATCCCGAGTATCAGGAATTCCAGAATCGTCTGCTGATCAGAGCCCGGGAAGATTTT
GGTGTGGAGCTGGCCCCCTCCCTGATGAACCTCATTGCCGGCTGCTTCTATGACGGGATC
CTGCTGTACGCGGAAGTCCTGAACGAGACGATACAGGAAGGGGGCACCCGGGCGGATGGA
CTTCGAATTGTGGAAAAAATGCAGGGACGGAGATACCATGGTGTAACTGGACTGGTTGTT
ATGGACAAGAACAATGACCGGGAGACTGATTTTGTCCTGTGGGCCATGGGAGACCTGGAT
TCTGGGGACTTTCAG------------------CCTGCAGCCCACTACTCAGGAGCCGAG
AAGCAGATTTGGTGGACAGGACGGCCTATCCCCTGGGTGAAAGGGGCGCCCCCCTTGGAC
AATCCCCCCTGTGCCTTTGACTTGGACGACCCATCCTGTGATAAAACTCCACTTTCAACT
CTGGCAATTGTGGCTCTGGGCACGGGAATCACCTTCATCATGTTTGGTGTTTCCAGCTTT
CTCATTTTCCGA---------AAGCTGATGCTGGAGAAGGAGCTGGCCAGCATGCTGTGG
CGCATTCGCTGGGAAGAGCTGCAGTTCGGCAATTCAGAGCGGTATCACAAAGGTGCAGGC
AGTCGCCTCACACTGTCACTGCGGGGATCCAGTTACGGCTCGCTTATGACAGCCCATGGG
AAATACCAGATCTTTGCCAACACCGGTCACTTCAAGGGGAATGTCGTGGCCATCAAACAT
GTGAATAAGAAGCGTATCGAGCTGACCCGGCAGGTTCTGTTTGAACTCAAACATATGAGA
GATGTTCAATTCAACCACCTCACTCGCTTCATTGGTGCTTGCATAGACCCTCCCAACATT
TGCATCGTCACTGAATATTGTACTCGTGGGAGTTTGCAGGATATTCTGGAAAATGACAGC
ATCAACTTGGACTGGATGTTTCGTTATTCACTCATTAATGACCTTGTTAAGGGCATGGCC
TTTCTCCATAACAGCATCATTGCATCCCACGGGAGTCTCAAGTCCTCCAACTGTGTGGTG
GATAGTCGTTTTGTGCTCAAAATCACAGACTATGGCCTGGCCAGCTTCCGATCAACTGCT
GAACCTGATGACAGCCACGCCCTCTATGCCAAGAAGCTGTGGACTGCCCCAGAACTGCTC
AGTGGCAACTCCTTGCCAACCGCAGGCATGCAGAAAGCTGATGTCTATAGCTTTGGGATC
ATCTTACAGGAGATAGCGCTTCGCAGTGGCCCTTTCTATGTGGAGGGCCTGGACCTCAGC
CCCAAAGAGATTGTTCAGAAGGTCCGAAATGGTCAGCGGCCATATTTCCGGCCTACTATT
GACCGGACACAGCTGAATGAAGAACTAGTTTTGCTGATGGAGCGATGTTGGGCCCAGGAC
CCAGCTGAGCGGCCAGACTTCGGGCAGATTAAGACCTTCATTCGCCGCTTTAACAAGGAG
GGTGGCACCAGCATACTGGACAACCTCCTGCTACGCATGGAGCAGTACGCCAACAACCTG
GAGAAGCTGGTGGAGGAACGCACGCAGGCCTATCTGGAAGAGAAGCGCAAGGCGGAGGCT
CTGCTCTACCAAATTCTACCCCATTCAGTGGCAGAGCAGTTAAAACGGGGAGAGACTGTG
CAGGCTGAGGCCTTCGACAGTGTTACCATCTACTTCAGTGACATCGTGGGCTTCACAGCT
TTGTCAGCAGAGAGCACCCCAATGCAGGTGGTGACACTTCTTAACGACCTGTACACCTGC
TTTGATGCCATAATTGACAACTTTGATGTCTACAAGGTAGAGACGATTGGAGACGCCTAC
ATGGTGGTATCTGGTCTCCCAGGCCGAAATGGTCAACGCCATGCCCCGGAAATTGCTCGT
ATGGCCCTGGCATTACTGGACGCAGTTTCTTCCTTCCGAATTCGCCACCGACCCCATGAT
CAGCTGAGGCTACGCATTGGGGTCCACACGGGACCTGTCTGTGCTGGGGTCGTTGGCCTG
AAGATGCCCCGCTATTGTCTTTTTGGGGACACAGTGAACACTGCTTCCCGAATGGAGTCT
AACGGTCAAGCCCTGAAGATCCACGTCTCCTCTACCACCAAGGATGCCCTGGATGAGCTA
GGATGCTTCCAGCTAGAGCTTCGGGGAGATGTGGAGATGAAGGGAAAAGGAAAGATGCGA
ACTTACTGGCTCCTAGGAGAGCGGAAAGGACCTGCTGGACTTCTG
>PtVa|XM_023524001.1_cds_XP_023379769.1_1
ATGGCACTGCCATCACTCCTGCTGGTGGTGGCAGCCCTGGCAGGTGGGGTGCGTCCTCCC
TTGGCTCGG------------AACCTGACGCTGGCGGTAGTGCTGCCAGAACACAACCTG
AGCTATGCCTGGGCCTGGCCACGGGTAGGTCCTGCTGTGGCACTAGCTGTGGAGGCACTG
GGCCGGGCACTGCCCGTGGACCTGCGGTTTGTCAGCTCTGAACTAGATGGCGCCTGCTCT
GAGTACCTGGCACCGCTGCGCGCTGTGGACCTCAAGCTGTACCATGACCCTGACCTTCTG
TTGGGCCCTGGTTGTGTGTACCCCGCTGCCTCTGTGGCCCGCTTCGCCTCTCATTGGCGC
CTTCCCCTGCTGACTGCGGGTGCTGTGGCCTCTGGTTTTGCTGCTAAGAATGAGCATTAT
CGAACCCTGGTGCGCACTGGTCCCTCTGCTCCCAAGCTGGGTGAGTTTGTAGTGACATTA
CACGGGCACTTCAATTGGACTGCCCGTGCTGCCTTGCTGTATCTGGATGCCCGCACAGAT
GACCGGCCTCACTACTTCACCATCGAGGGCGTCTTTGAGGCCCTGCAGGACAGCAACCTC
AGTGTGCAGCACCAGGTGTATGCCCGTGAGCCAGGGGGCCCTGAGCAGGCCACCCACTTC
ATCCGGTCCAACGGGCGCATTGTGTATATCTGTGGCCCTCTGGAGATGCTGCATGAAATC
CTGCTGCAGGCCCAGAGGGAGAACCTGACCAATGGAGATTATGTCTTCTTTTACCTGGAT
GTCTTTGGGGAGAGTCTCCATGCAGGCCCCACACGCTCTACAGGCCGGCCCTGGCAGGAC
AATCGCACTTGGGAACAGGCCCAGGCCCAGACAGTTTTGGTCATCACATATCGTGAACCC
CCAAATCCTGAGTATCAGGAATTCCAGAATCGTTTGCTGATAAGAGCCCGGGAAGATTTT
GGTGTGGAGCTGGCCCCCTCCCTGATGAACCTCATCGCTGGCTGTTTCTATGATGGTATC
CTGCTATATGCTGAAGTCTTGAACGAGACGATACAGGAAGGAGGCACCCGGGAAGATGGA
CTTCGAATTGTGGAAAAGATGCAGGGACGAAGATACCACGGTGTAACTGGATTGGTTGTT
ATGGACAAGAACAATGACCGGGAGACCGATTTTGTCCTGTGGGCCATGGGAGACCTGGAT
TCTGGGGACTTTCAGTTCTCTCCTTCCTCACAGCCTGCAGCCCACTACTCAGGAGCCGAG
AAGCAGATTTGGTGGACAGGACGGCCTATCCCCTGGGTGAAGGGGGTGCCCCCCTTGGAT
AATCCCCCCTGTGCCTTTGACTTGGACGACCCGTCCTGTGATAAAACTCCACTTTCAACT
CTGGCAATTGTGGCACTGGGCACAGGAATCACCTTCATCATGTTTGGTGTTTCCAGCTTT
CTCATTTTCCGTCCTTACAGAAAACTGATGCTGGAGAAGGAGCTGGCTAGCATGTTGTGG
CGCATTCGCTGGGAAGAGCTGCAATTTGGCAATTCAGAGCGATATCATAAAGGTGCAGGC
AGTCGCCTCACACTGTCACTGCGGGGATCCAGTTACGGCTCGCTCATGACAGCCCATGGG
AAATACCAGATCTTTGCCAACACCGGTCACTTCAAGGGAAATGTTGTTGCAATCAAACAT
GTCAATAAGAAGCGCATTGAGCTGACCCGGCAGGTTCTGTTTGAACTCAAACATATGAGA
GATGTTCAGTTCAACCATCTCACTCGCTTCATTGGTGCTTGCATAGACCCTCCCAACATT
TGCATCGTCACTGAGTATTGTCCTCGAGGGAGTTTACAGGATATTCTGGAAAATGACAGC
ATCAACTTGGACTGGATGTTTCGTTATTCACTCATTAATGACCTTGTTAAGGGCATGGCC
TTTCTCCATAACAGCATTATTGCATCCCATGGGAGTCTCAAGTCCTCCAACTGTGTGGTG
GATAGTCGTTTTGTGCTCAAAATCACAGACTATGGCCTGGCCAGCTTCCGATCAACTGCT
GAACCTGATGACAGTCACGCCCTCTATGCCAAGAAGCTGTGGACTGCCCCAGAACTGCTC
AGTGGGAACCCCTTGCCAACCACAGGCATGCAGAAAGCGGATATCTATAGCTTTGGGATC
ATCTTACAGGAGATAGCACTTCGCAGTGGTCCTTTCTACTTGGAGGGCCTGGACCTCAGC
CCCAAAGAGATTGTCCAGAAGGTCAGAAATGGTCAGCGGCCATATTTCCGGCCCAGCATT
GACCGGACCCAACTGAATGAAGAGTTAATTTTGCTGATGGAGCGATGTTGGGCCCAGGAC
GCAGCCGAACGCCCAGACTTTGGACAGATTAAGGGCTTCATTCGCCGCTTTAACAAGGAA
GGTGGCACCAGCATACTGGACAACCTCCTGTTGCGCATGGAGCAGTATGCCAATAACCTG
GAGAAGCTGGTGGAGGAACGCACACAGGCCTATCTGGAGGAGAAACGCAAGGCTGAGGCT
CTACTCTACCAAATTCTACCCCATTCAGTGGCAGAGCAGTTAAAACGGGGAGAGACTGTA
CAGGCCGAGGCCTTTGACAGTGTTACCATCTACTTCAGTGACATCGTTGGCTTCACAGCT
TTGTCAGCAGAGAGCACCCCCATGCAGGTGGTGACACTTCTTAATGACCTGTATACCTGC
TTTGATGCCATAATTGACAACTTTGACGTCTATAAGGTAGAAACGATAGGAGATGCCTAC
ATGGTGGTATCTGGTCTCCCAGGCCGAAATGGTCAACGCCACGCCCCGGAAATTGCTCGT
ATGGCCCTAGCATTACTGGATGCAGTTTCCTCTTTCCGCATTCGCCACCGACCCCATGAC
CAGCTGAGGCTACGTATAGGGGTACACACAGGGCCTGTCTGTGCTGGGGTCGTTGGCCTG
AAGATGCCCCGCTATTGTCTTTTTGGAGACACGGTGAACACTGCTTCCCGAATGGAGTCT
AACGGTCAAGCCCTGAAGATCCATGTCTCCTCTACCACCAAGGATGCCCTGGATGAGCTA
GGATGCTTCCAGCTAGAGCTTCGGGGGGATGTGGAGATGAAGGGAAAAGGAAAGATGCGA
ACTTACTGGCTCCTAGGAGAGCAGAAAGGATCTGCTGGACTTCTG
>RhFe|XM_033123413.1_cds_XP_032979304.1_1
ATGGCACTGCCATCACTCCTGCTGTTGGTGGCAGCCCTGGCAGGTGGGGTGCGTCCTCCG
TTGGCGCGG------------AATCTGACACTGGCAGTGGTGCTGCCAGAACACAACCTG
AGCTATGCCTGGGCCTGGCCACGGGTGGGTCCTGCTGTGGCACTAGCTGTGGAGGCGCTG
GGCCGGGCACTGCCTGTGGACCTGCGGTTTGTCAGCTCTGAACTAGATGGCGCCTGCTCT
GAGTACCTGGCACCGCTGCGCGCTGTGGACCTCAAGCTGTACCATGACCCTGACCTTCTG
TTGGGCCCAGGTTGTGTGTATCCTGCTGCGTCGGTGGCCCGCTTTGCGTCTCATTGGCGC
CTTCCCCTGCTGACTGCGGGTGCTGTGGCCTCTGGTTTTGCGGCTAAGAATGAGCATTAC
CGTACCCTGGTGCGCACTGGCCCCTCTGCTCCCAAGCTGGGTGAGTTTGTAGTGACATTA
CATGGGCACTTCAATTGGACCGCCCGTGCTGCCTTGCTGTATCTGGACGCTCGCACAGAC
GACCGGCCTCACTACTTCACCATCGAGGGCGTCTTTGAGGCCCTGCAGGGCAGCAACCTC
AGTGTGCAGCACCAGGTGTATGCCCGAGAGCCAGGGGGCCCTGAGCAGGCCACCCACTTC
ATCCGGGCCAACGGGCGCATTGTGTATATCTGCGGCCCTCTGGAGATGCTGCATGAGATC
CTGCTTCAAGCCCAGAGGGAGAACCTGACCAATGGGGATTATGTCTTCTTTTACCTGGAT
GTCTTTGGGGAGAGTCTCCGTGCAGGCCCCACGCGCTCTACAGGCCGACCCTGGCAGGAC
AATCGCACCTGGGAACAGGCCCAGGCCCAGACGGTATTGGTCATCACATACCGAGAACCC
CCAAATCCTGAGTATCAGGAATTCCAGAATCGTCTGCTGATCAGAGCCCGAGAAGATTTT
GGTGTGGAGCTGGCCCCCTCTCTGATGAACCTCATCGCTGGCTGCTTCTATGATGGGATC
CTGCTGTATGCTGAAGTCCTGAACGAGACAATACAGGAAGGAGGCACCCGGGAAGATGGA
CTTCGAATTGTGGAAAAGATGCAGGGACGAAGATACCAGGGTGTGACTGGACTGGTCGTC
ATGGACAAGAACAATGACCGGGAGACTGATTTTGTCCTGTGGGCCATGGGAGACCTGGAC
TCGGGGGACTTTCAG------------------CCTGCAGCCCACTACTCAGGAGCAGAG
AAGCAGATTTGGTGGACAGGACGGCCTATCCCCTGGGTGAAGGGGGCACCCCCCTTGGAC
AATCCCCCCTGTGCCTTTGACTTGGACGACCCATCCTGTGATAAAACTCCACTTTCCACT
CTGGCCATTGTGGCTCTGGGCACAGGAATCACCTTCATCATGTTTGGTGTTTCCAGCTTC
CTCATTTTCCGTCCTTACAGAAAACTGATGCTGGAGAAGGAGCTGGCCAGCATGTTGTGG
CGCATTCGCTGGGAAGAGCTGCAGTTTGGCAATTCAGAGCGATACCATAAAGGTGCAGGC
AGCCGCCTCACACTGTCACTGCGGGGATCCAGTTACGGCTCGCTCATGACAGCCCATGGG
AAATACCAGATCTTTGCCAACACCGGTCACTTCAAGGGAAATGTTGTCGCCATCAAACAT
GTGAATAAGAAGCGCATTGAGCTGACCCGGCAAGTTCTGTTTGAACTCAAACATATGAGA
GATGTGCAATTCAACCATCTCACTCGCTTCATTGGTGCTTGCATAGACCCTCCCAACATC
TGCATTGTCACGGAGTATTGTCCTCGTGGGAGTTTGCAGGATATTCTGGAAAATGACAGC
ATCAACTTGGACTGGATGTTTCGTTATTCACTCATTAATGACCTTGTTAAGGGCATGGCC
TTTCTGCATAACAGCATTATTGCATCACATGGGAGTCTCAAGTCCTCCAACTGTGTGGTG
GATAGTCGTTTTGTGCTCAAAATCACAGACTATGGCCTGGCCAGCTTCCGATCGACTGCT
GAACCTGATGACAGCCACGCCCTCTATGCCAAGAAGCTGTGGACTGCCCCAGAACTGCTC
AGTGGGAACCCCTTGCCAACCACGGGCATGCAGAAGGCTGATGTCTACAGCTTTGGGATC
ATCTTACAGGAGATAGCGCTTCGCAGTGGTCCTTTCTACTTGGAGAGCCTGGACCTCAGC
CCCAAAGAGATTGTCCAGAAGGTCAGAAATGGTCAGCGGCCATATTTCCGGCCTAGCATT
GACAGGACCCAACTGAATGAAGAGCTAGTTCTGCTGATGGAACGATGTTGGGCCCAGGAC
CCAGCTGAGCGGCCAGACTTTGGACAGATTAAGGGCTTCATTCGCCGTTTTAACAAGGAG
GGTGGCACCAGCATACTGGACAACCTCCTGTTGCGCATGGAACAGTATGCCAATAATCTG
GAGAAGCTGGTGGAAGAACGCACACAGGCTTATCTGGAGGAGAAACGCAAGGCTGAGGCT
CTCCTCTACCAAATTCTACCCCATTCCGTGGCAGAGCAGTTAAAACGGGGAGAGACGGTA
CAGGCCGAGGCCTTTGACAGTGTTACCATCTACTTCAGTGACATCGTTGGTTTCACGGCT
TTGTCAGCAGAGAGCACCCCCATGCAGGTGGTGACACTTCTTAATGACCTGTATACCTGC
TTTGATGCCATAATTGACAACTTTGACGTCTACAAGGTAGAGACGATAGGAGATGCCTAC
ATGGTAGTATCTGGTCTCCCAGGCCGAAATGGTCAACGCCATGCCCCGGAAATTGCTCGT
ATGGCCCTAGCATTACTGGATGCAGTTTCTTCCTTCCGCATTCGCCACCGACCCCATGAC
CAGCTGAGGCTACGCATAGGGGTCCACACGGGGCCCGTCTGTGCTGGGGTCGTTGGCCTG
AAGATGCCCCGCTATTGTCTTTTTGGAGACACAGTGAACACTGCTTCCCGGATGGAGTCT
AATGGTCAAGCCCTGAAGATCCATGTCTCCTCCACCACCAAGGATGCCCTGGATGAGCTA
GGATGCTTCCAGCTAGAGCTTCGGGGGGATGTGGAGATGAAGGGAAAAGGAAAGATGCGA
ACTTACTGGCTCCTAGGAGAGAGGAAAGGACCTGCTGGACTTCTC
>RoAe|XM_016130279.1_cds_XP_015985765.1_1
ATGGCACTGCCATCACTCCTGCTGGTGGTGGCAGCCCTGGCAGGTGGGGTGCGTCCTCCT
TTGGCGCGG------------AACCTGACGCTGGCGGTAGTGCTGCCAGAACACAACCTG
AGCTATGCCTGGGCCTGGCCACGGGTAGGTCCTGCTGTGGCACTAGCTGTGGAGGCACTG
GGCCGGGCACTGCCCGTGGACCTGCGGTTTGTCAGCTCTGAACTAGATGGCGCCTGCTCT
GAGTACCTGGCACCGCTGCGCGCTGTGGACCTCAAGCTGTACCATGACCCTGACCTTCTG
TTGGGCCCTGGTTGTGTGTACCCCGCTGCCTCTGTGGCCCGCTTTGCCTCTCATTGGCAC
CTTCCCCTGCTGACTGCGGGTGCTGTGGCCTCTGGTTTTGCGGCTAAGAATGAGCATTAT
CGAACCCTGGTGCGCACTGGTCCCTCTGCTCCCAAGCTGGGTGAGTTTGTAGTGACATTA
CACGGGCACTTCAATTGGACTGCCCGTGCTGCCTTGCTGTATCTGGATGCTCGCACAGAT
GACCGGCCTCACTACTTCACCATCGAGGGCGTCTTTGAGGCCCTGCAGGGCAGCAACCTC
AGTGTGCAGCACCAGGTGTATGCCCGTGAGCCAGGGGGCCCTGAGCAGGCCACCCACTTC
ATCCGGTCCAACGGGCGCATTGTATATATCTGTGGCCCTCTGGAGATGCTGCATGAGATC
CTGCTGCAGGCCCAGAGGGAGAACCTGACCAATGGGGATTATGTCTTCTTTTACCTGGAT
GTCTTTGGGGAGAGTCTCCGTGCAGGCCCCACGCGCTCTACAGGCCGGCCCTGGCAGGAC
AATCGCACCTGGGAACAGGCTCAGGCCCAGACAGTTTTGGTCATCACATATCGTGAACCC
CCAAATCCTGAGTATCAGGAATTCCAGAATCGTTTGCTGATAAGAGCCCGGGAAGATTTT
GGTGTGGAGCTGACCCCCTCCTTGATGAACCTCATCGCTGGCTGTTTCTACGATGGGATC
CTGCTTTATGCCGAAGTCTTGAACGAGACAATACAGGAAGGAGGCACCCGGGAAGATGGA
CTTCGAATTGTGGAAAAGATGCAGGGACGAAGATACCATGGTGTAACTGGATTGGTTGTT
ATGGACAAGAACAATGATCGGGAGACTGATTTTGTCCTGTGGGCCATGGGAGACCTGGAT
TCTGGGGACTTTCAG------------------CCTGCAGCCCACTACTCAGGAGCCGAG
AAGCAGATTTGGTGGACAGGACGGCCAATCCCCTGGGTGAAGGGGGCGCCCCCCTTGGAT
AACCCCCCCTGTGCCTTTGACTTGGACGACCCATCCTGTGATAAAACTCCACTTTCAACT
CTGGCAATTGTGGCACTGGGCACAGGAATCACCTTCATCATGTTTGGTGTTTCCAGCTTT
CTCATTTTCCGTCCTTACAGAAAACTGATGCTGGAGAAGGAGCTGGCTAGCATGCTGTGG
CGCATTCGCTGGGAAGAGCTGCAATTTGGCAATTCAGAGCGATATCATAAAGGTGCAGGC
AGTCGTCTCACACTGTCACTGCGGGGATCCAGTTACGGCTCGCTCATGACAGCCCATGGG
AAATACCAGATCTTTGCCAACACCGGTCATTTCAAGGGAAATGTTGTTGCAATCAAACAT
GTCAATAAGAAGCGCATTGAGCTGACCCGGCAGGTTCTGTTTGAACTCAAACATATGAGA
GATGTTCAGTTCAACCATCTCACCCGCTTCATTGGTGCTTGCATAGACCCTCCCAACATT
TGCATCGTCACTGAATATTGTCCTCGTGGGAGTTTACAGGATATTCTGGAAAATGACAGC
ATCAACTTGGACTGGATGTTTCGTTATTCACTCATTAATGACCTTGTTAAGGGCATGGCC
TTTCTCCATAACAGCATTATTGCATCCCATGGGAGTCTCAAGTCCTCCAACTGTGTGGTG
GATAGTCGTTTTGTGCTCAAAATCACAGACTATGGCCTGGCCAGCTTCCGATCAACTGCT
GAACCTGATGACAGTCACGCCCTCTATGCCAAGAAGCTGTGGACTGCCCCAGAACTGCTC
AGTGGGAACCCCTTGCCAACCACAGGCATGCAGAAAGCGGATATCTATAGCTTTGGGATC
ATCTTACAGGAGATAGCACTTCGCAGTGGTCCTTTCTACTTGGAGGGCCTGGACCTCAGC
CCCAAAGAGATTGTCCAGAAGGTCAGAAATGGTCAGCGGCCATATTTCCGGCCCAGCATT
GACCGGACCCAACTGAATGAAGAGTTAGTTTTGCTAATGGAACGATGTTGGGCCCAGGAT
GCAGCGGAACGGCCAGACTTTGGACAGATTAAGGGCTTCATTCGCCGCTTTAACAAGGAG
GGTGGCACCAGCATACTGGACAACCTCCTGTTGCGTATGGAGCAGTATGCCAATAACCTG
GAGAAGCTGGTGGAGGAACGCACACAGGCCTATCTGGAGGAGAAACGCAAGGCTGAGGCT
CTGCTCTACCAAATTCTACCCCATTCAGTAGCAGAGCAGTTAAAACGGGGAGAGACTGTA
CAGGCCGAGGCCTTTGACAGTGTTACCATCTACTTCAGTGACATCGTTGGCTTCACAGCT
TTGTCAGCAGAGAGCACTCCCATGCAGGTGGTGACACTTCTTAATGACCTGTATACCTGC
TTTGATGCCATAATTGACAACTTTGACGTCTACAAGGTAGAAACTATAGGAGATGCCTAC
ATGGTGGTATCTGGTCTCCCAGGCCGAAATGGTCAACGCCACGCCCCGGAAATTGCTCGT
ATGGCCCTAGCATTACTGGATGCAGTTTCCTCTTTCCGCATTCGCCACCGACCCCATGAC
CAGCTGAGGCTACGTATAGGGGTACACACAGGGCCTGTCTGTGCTGGGGTCGTTGGCCTG
AAGATGCCCCGCTATTGTCTTTTTGGAGACACGGTAAACACTGCTTCCCGAATGGAGTCT
AATGGTCAAGCCCTGAAGATCCATGTCTCCTCTACCACCAAGGATGCCCTGGATGAGCTA
GGATGCTTCCAGCTAGAGCTTCGGGGGGATGTGGAGATGAAGGGAAAAGGAAAGATGCGA
ACTTACTGGCTCCTAGGAGAGCAGAAAGGATCTGCTGGACTTCTG
