# Supplementary material for: Positively selected genes in the hoary bat (Lasiurus cinereus) lineage: prominence of thymus expression, immune and metabolic function, and regions of ancient synteny
Source: PeerJ. 2022 Mar 17;10:e13130. doi: 10.7717/peerj.13130 (PMC8934532; doi:10.7717/peerj.13130)
Supplement: Supplemental Information 4 — Likely alignment errors have been manually deleted between conserved codons. Recovery of the original codon positions requires alignment to the original accessions in each orthogroup. [file peerj-10-13130-s004.zip › renamed.manual/OG0006184.manual.fas]

>EpFu|
AAATGTGGATTTTCAGAACTTTATTCATGGCAGAGAGAAAGAAAAGTCAAGACGGAATTT
TGTCTTCACGATGGACCTCCTTATGCAAATGGTGATCCTCATGTGGGACATGCCTTAAAT
AAGATTTTGAAAGACATAGCCAATCGATTCCATATGATGAGAGGTTCCAAAATCCACTTT
GTGCCGGGCTGGGATTGTCATGGGTTACCCATTGAAGTGAAAGTCTTATCAGAACTTGGT
GGGAAAGCTCAGAACCTGTCAGCGATGGAAATCAGAGAGAAAGCTAGGTCATTTGCTAAA
GCAGCAATTGAGAAACAGAAGTCGGCATTTATTCGTTGGGGAATTATGGCAGACTGGAAC
AATTGCTACTATACGTTTGATGGCAGTTACGAGGCCAAACAGTTGAGAATTTTCTACCAA
ATGTACGACAAGGGCCTGATTTACCGGTCTTACAAACCTGTGTTTTGGTCTCCCTCATCG
AGGACTGCCTTGGCTGAAGCGGAACTGGAGTACAACCCCCAGCATGTCAGTCGCTCAGTG
TATGTGAAATTCCCTCTCTTGAAACCTGCTCCCAAGCTGGCATCTCTCATAGATGGTTCC
TCTCCCGTTAGTATTTTAGTCTGGACCACACAGCCTTGGACAATCCCAGCCAATCAGGCT
GTTTGTTACATGCCAGATGCAAAGGCCGATTTGGAAAATGGTACTTGCACTCATCCTTTA
CTTCCTGATAAAGTCTCTCCTCTTCTACCTGCAAATCATGTGACCATGACCAAAGGGACG
GGATTGGTTCACACAGCCCCCGCTCATGGTATGGAAGATTACAGTGTAGCTTCCCAACAC
AACCTGTCCACGGATTGTTTAGTGGATGAAGATGGCGTTTTCACAGCAGCTGCGGGGCCT
GAACTTCAAAAGAAGGCCGTCCTTGACGAGGGGACGGATGTGGTTATAAAGATGCTTCAG
GCTTCAAAGAATTTGTTGCTAGAGGAGAAATTGGTACACAGTTATCCCTACGACTGGAGG
ACTAAGAAGCCAGTGGTTATTCGTGCCAGCAAGCAGTGGTTTGTAAACATCACGGAGCTC
AAGGCCACAGCCAAGGAATTGTTAAAAAAGGTGAAATTCATTCCTGGATCAGCCCAGAAT
GCCATGGTTGATATGATGGACAGGCGGCCATATTGGTGTATTTCCAGGCAAAGAGTGTGG
GGTGTTCCGATTCCCGTGTTCCATCATAAGACAAAAGACGAATTCTTGATCAACAGCCAG
ACCATTGAGCACATCGCTAAGCTGGTGGAGCAGCATGGCAGCGATGTCTGGTGGACTCTC
CCCCCGGAGCAGCTCCTTCCGAAGGAAGTCTTATCTCAGGTCGGTGGTCCCGACGCCTTG
GAGTACGAGCCGGGCCGGGACATCCTGGACATCTGGTTTGACAGTGGAACCTCCTGGGCC
TGTGTGCTTCCAGGTACGGACCAAAGAGCAGATTTGTACTTGGAAGGAAAAGACCAGCTT
GGCGGGTGGTTTCAGTCTTCCTTGTTAACTAGTGTGGCCGCGAGGAAAAGAGCCCCTTTT
AAGACAGTGGTGGTTCATGGGTTCACCCTTGGAGAAAAGGGAGAGAAGATGTCCAAGTCT
CTAGGGAATGTCATTGATCCTGATGTTGTCATCAATGGAGGACAAGATCAAGGCAAAGAG
CCTCCTTACGGTGCTGATGTCCTTCGCTGGTGGGTCGCCGAGTCCAACGTCTTCACCGAG
GTGACCCTGGGTCCCTCTGCACTGAATGCCGCCCGAGAGGACATCTCCAAGCTTAGGAAC
ACACTCCGCTTTCTTCTGGGAAATGTGGCTGGTTTCAACCCGGAGACGGATTCCATCCCC
GTGAACAAGATGTACGTCGTAGACCAGTACGTGCTGCACTTGCTGCAGGACCTGGCCGGC
AAGATCACCGATTCATACAAACAGTACGATTTCGGAAAAGTCATCCGGCTGTTACAAGCC
TTTTACACTAGAGAACTTTCCAACTTTTACTTCAGCATAGTCAAAGACAGGCTCTATTGT
GAAAAGGCGAGTGACCCCAAACGCCGCTCCTGCCAGACTGCGCTGGCGGAAATCCTGGAT
GTCATCGTCCGCTCTTTCGCGCCCATTCTTCCTCACTTGGCTGAAGAGGTGTTCCAGCAC
GTGCCTTACATGAAAGAACCCAAGAGCGTTTTTCGCACGGGGTGGATCACCACCAGCTCT
GTCTGGAAGAAGCCGGGGCTGGAGGAATTCCTCGGGAGCATCCCGGGCAAGAACGCAGCG
GAGCACCAGATGCTGCAGGCGGAGGAGACGTCCAGCACCTCCCAGCTGAACGAGCTCATG
ATGGCTTCCCAGACCACGCTCCTCTCCCAGGACCCGCCCGCCATGCCTGCGGATGCCACT
GAGCTGAGAGGGACGTTCCTCATCAACCTGGAAGGTGGCGACATCCGAGAAGAGTCTGAG
TATAAAGTAATCGTCACGCCCACGACCAAAGACAAATGCCCTCGCTGCTGGAAGTACACA
GCCGAGTCCTCAGACACGCTCTGTCCCCGGTGC
>HiAr|XM_019639611.1_cds_XP_019495156.1_1
AAATGTGGATTTTCAGAACTTTATTCATGGCAAAGAGAAAGAAAAGTTAAGACGGAATTT
TGTCTTCATGATGGACCTCCTTATGCAAATGGTGACCCTCACGTTGGACACGCTTTAAAT
AAGATTTTGAAAGATATAGCCAATCGATACCATATGATGAGAGGTTCCAAAATACATTAT
GTGCCCGGCTGGGATTGTCATGGGTTACCCATTGAAATAAAAGTATTATCAGAACTTGGT
GGAAAAGCTCAGAATCTTTCAGCTGTGGAAATTAGAGAGAAAGCTAGATCATTTGCTAAA
GCAGCAATTGAGAAACAAAGATCAGCCTTTATTCGTTGGGGAGTAATGGCAGATTGGAAT
AATTGCTACTATACCTTTGATGGAAAATATGAGGCCAAACAGTTGAGAATTTTCTACCAA
ATGTATGATAAGGGCTTGATTTATCGATCTTACAAACCTGTGTTTTGGTCTCCGTCATCG
AGGACCGCATTAGCTGAAGCGGAACTTGAATATAATCCCGAGCACGTCAGTCGCTCAATA
TATGTAAAATTCCCTTTCTTGAAGCCTTCTCCTAAGTTGGCATCTCTTATAGATGGTTCA
TCTCCTATTAGTTTTATAGTCTGGACCACACAGCCTTGGACAATTCCAGCCAATCAGGCT
GTATGTTATATGCCAGATGCAAAGGCAGATTTGGAAAATGGAACTTGTGCGCATCCTTTA
ATGCCTGATAAAGTCTCTCCTCTTTTACCTGCAAATCACGTGACCATGACAAAAGGAACA
GGGCTGGTTCACACAGCCCCGGCTCATGGCATGGAAGACTACAGCATAGCTTCCCAGCAC
AACCTGCCCACGGATTGTTTGGTGGATGAAGATGGGGTTTTCACAGCTGTGGCTGGTCCT
GACCTTCACAACAAGGCCGTCCTTGAAGAGGGAACAGATGTTGTTATAAAGATGCTTCAG
GCTGCAAAGACTTTGTTGAAAGAGGAAAAGGTGGTACACAGCTATCCCTATGACTGGAGG
ACCAAGAAACCAGTGGTGATTCGTGCCAGCAAGCAGTGGTTTGTCAATATCACCGATCTG
AAGGCTACAGCCAAGGACTTGTTAAAAAAAGTGAATTTTATTCCTGGATCAGCCCTGAAT
GCCATGGTTGAAATGATGGACAGGCGGCCATACTGGTGTATATCGAGGCAAAGAGTTTGG
GGTGTTCCAATTCCTGTGTTTCATCATAAGACAAAAGATGAATTCTTGATCAACAGCCAA
ACCATCGAGCACATTATTAAACTAGTGGAACAACATGGCAGTGATATCTGGTGGACTCTT
CCTCCTGAGCAGCTTCTGCCAAAGGAAGTCTTATCTCAGGTCGGTGGTCCTGACGCCTTG
GAGTATGTGCCAGGTCAGGATATTCTGGACATCTGGTTTGATAGTGGAACTTCATGGTCT
TATGTTCTTCCAGGTACTGACCAAAGAGCAGACTTGTACTTGGAAGGAAAAGACCAGCTT
GGCGGCTGGTTTCAGTCATCCTTGTTAACAAGTGTGGCAGCAAGGAAAAAAGCACCTTTT
AAGACAGTGGTTGTTCATGGGTTTACCCTTGGAGAAAAGGGAGAAAAGATGTCCAAGTCT
CTTGGGAACGTCATTGATCCTGACGTTGTCATCAACGGAGGAGAAGATCAAAGCACAGAG
CCTCCTTATGGTGCGGATGTCCTTCGCTGGTGGGTGGCTGAGTCCAATGTTTTCACTGAA
GTGACCATTAGTCCGTCTGTCCTCCATGCTGCCAGAGATGACATCAGCAAGCTTCGGAAT
ACACTCCGCTTTCTTTTGGGAAATGTGGCTGGTTTCAACCCAGAGACAGATTCCATCCCT
GTTAACGATATGTACGTCATAGACCAGTACATGCTACACCTACTCCAGGACTTGGCCAAC
AAGATTACCGATTCATATAAACAGTACGATTTTGGAAAAGTTGTTCGGCTATTACGAGCC
TTTTACACCAGAGAACTTTCAAACTTTTATTTCAGCATAATCAAAGATAGGCTTTATTGT
GAAAATGCAAGTGATCCCAAACGACGCTCCTGTCAGACGGCGCTGGCTGAAATCTTGGAT
GTAATCGCTCGTTCGTTCGCTCCCATCCTTCCTCACTTGGCTGAGGAGGTGTTCCAGCAC
ATGCCTTATAGTAAAGAGCCCAAGAGTGTTTTCCGTACTGGGTGGATTAACACAAGTTCA
ATCTGGAAGAAGCCTGGGCTGGAGGAATTCCTGGGGAGCATCCCTGGCAAAAATGCCGCC
GAGTACCAGATGCTACAAGCAGAGGAGACTTCCAGCACCTCTCAGTTGAATGAATTAATG
ATGGCTTCCCAGACCACTTTACTCCCTCAGGAACCACTGGAGATAGCTGCAGGTGTAACT
GAGCTCAAAGGGACATTCCTCATCAACTTAGAAGGTGGTGATATTCGTGAAGAGTCTTCT
TATAAAGTACTTGTCGCGCCGACTACCAAAGAAAAATGCCCTCGCTGTTGGAAGTACACA
GCTGAGTCTTCAGACACACTCTGTCCCCGATGC
>LaCi|146-exonerate_protein2genome-gene-39.0-mRNA-1
AAATGTGGATTTTCAGAACTTTATTCATGGCAGAGAGAAAGAAAAGTCAAGACAGAATTT
TGTCTTCACGATGGACCTCCTTATGCGAACGGTGATCCTCACGTTGGACATGCTTTAAAC
AAGATTTTGAAAGATATAGCCAATCGATACCATATGATGAATGGCTCCAAAATCCACTTT
GTACCGGGCTGGGATTGTCATGGGTTGCCCATTGAATTGAAGGTCTTATCAGAACTTGGG
GGCAAAGCTCAGAATCTGTCAGCGATGGAAATTAGAGAGAAAGCTAGGTCATTTGCTAAA
GCAGCAATTGAGAAGCAGAGGTCGGCATTCATTCGGTGGGGAATTATGGCAGATTGGAAC
AATTGCTACTACACGTTCGACGGCAGTTACGAGGCCTCCCAGTTGAGAATTTTCTACCAG
ATGTACAAGAAGGGCCTGGTTTACCGGTCTTACAAACCTGTGTTTTGGTCTCCCTCCTCG
AGGACTGCCCTGGCTGAAGCGGAACTGGAGTACAACCCCCAGCATGTCAGTCGCTCAGTG
TTTGTAAAATTCCCGCTCCTGAAACCTGCTCCCAAGTTGGCATCTCTCGTAGATGGTTCC
TCTCCTGTTAGTGTTTTAGTCTGGACCACACAGCCTTGGACAATTCCAGCCAATCAGGCT
GTTTGCTATATGCCAGATGCAAAGGCCGATTTGGAAAATGGTACTTGCACTCATCCTTTA
CTTCCTGATAAAGTCTCTCCTCTTCTCCCTGCAAATCATGTGACCATGACCAAAGGGACG
GGATTGGTTCACACGGCCCCCGCTCATGGTATGGAAGATTACAGTGTAGCTTCCCAACAC
AACCTGTCCACGGATTGTTTGGTGGATGAAGATGGTGTTTTCACAGCAGCTGCAGGGCCT
GAACTGCAAAACAAGGCCGTCCTTGATGAGGGGACGGATGTGGTTATAAAGATGCTTCAG
GCTTCCAAGAATTTGTTGCTAGAGGAGGATTTGGTACACAGTTATCCCTACGACTGGAGG
ACTAAGAAACCAGTGGTTATTCGTGCCAGCAAGCAGTGGTTTGTAAACATCTCAGAGCTC
AAGGCCACGGCCAAGGAATTGTTGAAAAAGGTGAAATTCATTCCTGGATCAGCCCAGAAT
GCCATGGTTGACATTTTGGACCGGCGGCCGTATTGGTGTATTTCCAGGCAAAGAGTGTGG
GGTGTTCCAATTCCCGTGTTCCACCATAAGACCAAAGATGAATTCTTGATCAACAGCCAG
ACGGTGGAGCACATCGCTAAGCTGGTGGAGCAGCATGGCAGCGACGTCTGGTGGACTCTG
CCCCCGAAGCAGCTCCTTCCGCCGGAAGTCTTAGCCCAGGTGGGTGGTCCTGATGCCTTG
GAGTACGAGCCGGGCCGGGACATCCTGGACATCTGGTTTGACAGTGGGACCTCCTGGGCC
TGTGTGCTGCCAGGTACGGACCAAAGAGCAGATTTATACCTGGAAGGAAAAGACCAGCTG
GGCGGTTGGTTTCAGTCTTCCTTGCTCACAAGCGTGGCAGTGAGGAAAAGAGCCCCCTTT
AAGACAGTGGTGGTTCATGGCTTTACCCTTGGAGAAAAGGGAGAGAAGATGTCCAAGTCT
CTAGGGAATGTCATTGATCCTGATGTTGTCATCAACGGAGGACAAGATCCAAGCAAAGAG
CCTCCTTACGGCGCTGATGTGCTTCGCTGGTGGGTCGCCGAGTCCAACGTCTTCACTGAG
GTGACACTGGGTCCCTCTGCACTGAATGCCGCCCGCGAGGACATCGCCAAGCTGAGGAAC
ACACTCCGCTTTCTTTTGGGGAACGTGGCTGGCTTCAACCCGGACACGGATTCCATCCCC
CTGAACAAGATGTACGTCGTAGACCAGTACGTGCTGCACTTACTGCAGGACCTGGCCGGC
AAGATCACCGATTCCTATAAACAGTACGACTTCGGAAAAGTCATTCGGCTGTTACAAGCC
TTTTACACCAGAGAACTGTCCAACTTCTACTTCAGCGTCATCAAAGACAGGCTCTACTGT
GAAAAGGCGAGTGACCCCAAGCGCCGCTCTTGCCAGACGGCGCTGGCGGAGATCCTGGAC
GTCATCGTCCGCTCTTTCGCGCCCATCCTGCCTCACCTGGCTGAGGAAGTGTTCCAGCAC
ATTCCTTACCTCAAAGAACCCAAGAGCGTCTTCCGCACGGGCTGGATCACCACCAGCTCG
GTCTGGAAGAAGCCGGGGCTGGAGGAATTCCTCGGGAGCATCCCGGGCAAGAATGCCGCC
GAGTACGAGATGCTGCAGGCGGAGGAGACGTCCAGCACCTCCCAGCTGAACGAGCTCATG
ATGGCCTCGCAGACCACGCTGCTCCCCCAGGACCCGCCCTCCCCGGTAGCGGATGCCACC
GAGCTCAAAGGGACGTTCCTCATCAACCTGGAA------GACATCCGGGAGGAGTCCGAG
TATAAAGTCATCGTCGCGCCCACGACCAAAGAAAAGTGCCCTCGCTGCTGGAAGCACACG
GCCGCGGCCTCGGACACGCTCTGTCCCCGCTGC
>MyLu|XM_023758596.1_cds_XP_023614364.1_1
AAATGTGGATTTTCAGAACTCTATTCATGGCAGAGAGAAAGAAAAGTAAAGACAGAATTT
TGTCTTCACGATGGACCTCCTTATGCAAATGGCGATCCTCACGTTGGACATGCTTTGAAT
AAGATTTTGAAAGATATAGCCAATCGATACCATATGATGAGGGGTTCCAAAATCCACTTT
GTGCCGGGCTGGGATTGTCATGGGTTACCCATTGAAGTAAAAGTCTTATCAGAACTTGGC
GAGAAAGCTCAGGATCTGTCAGCGATGGAAATTAGAGAGAAAGCTAGGTCATTTGCTAAA
GCAGCAATTGAGAAACAGAGGTCGGCATTTATTCGTTGGGGAATCATGGCAGATTGGAAC
AATTGCTACTATACGTTTGACGGCAGTTACGAGGCCAAACAGTTGAGAATTTTCTACCAA
ATGTATGACAAGGGCCTGATTTACCGGTCTTACAAGCCTGTGTTTTGGTCTCCCTCATCG
AGGACCGCCTTGGCTGAAGCGGAACTGGAGTATAACCCCCAGCATGTCAGTCGCTCGGTG
TATGTAAAATTCCCTCTCTCGAAACCTGCTCCCAAGTTGGCATCTCTCATAGATGGTTCC
TCTCCTGTTAGTATTTTAGTCTGGACGACACAGCCTTGGACTATTCCAGCCAATCAGGCT
GTTTGTTATATGCCAGATGCAAAGGCCGATTTGGAAAATGGTACTTGCACTCATCCTTTA
ATTCCCGATAAAGTCTCTCCGCTCCTACCTGCAAATCATGTGACCATGACCAAAGGCACG
GGATTGGTTCACACAGCCCCCGCTCATGGTATGGAAGATTACAGTGTAGCTTCCCAACAC
AACCTGTCCACGGATTGTTTAGTGGATGAAGATGGCGTTTTCACAGCAGCTGCAGGGCCT
GAACTTCAAAACAAGGCCGTCCTTGATGAGGGGACAGATGTGGTTATAAAGATGCTTCAG
GCTTCAAAGAATTTGTTGCTAGAGGAAAAATTGGTACACAGTTATCCCTACGACTGGAGG
ACTAAGAAACCAGTGGTTATACGTGCCAGCAAGCAGTGGTTTATAAACATCGCGGAACTC
AAGGCCACAGCCAAGGAATTGTTAAAAAAGGTGAAATTCATTCCTGGATCAGCCCAGAAT
GCCATGGCTGACATGATGGACCGGCGGCCATATTGGTGTATATCCAGACAGAGGGTGTGG
GGTGTTCCGATTCCCGTGTTCCATCATAAGACAAAAGACGAAGTCTTGATCAACAGCCAG
ACCATCGAGCACATTGCTAAGCTGGTGGAGCAGCATGGCAGCGATGTGTGGTGGACTCTC
CCCCCCGAGCAGCTCCTTCCGAAGGAAGTCTTGTCTCAGGTCGGTGGTCCCGACGCCTTG
GAGTACGAGCCGGGCCGGGACATCCTGGACATCTGGTTTGACAGTGGAACCTCCTGGGCC
TGTGTGCTTCCAGGTACGGACCAAAGAGCAGACTTATACTTGGAAGGAAAAGACCAGCTT
GGCGGTTGGTTTCAGTCTTCCTTGTTAACAAGTGTGGCTGTGAGGAAAAGAGCCCCTTTT
AGGACGGTGGTGGTCCATGGGTTCACCCTTGGAGAAAAGGGAGAGAAGATGTCCAAGTCT
CTAGGGAATGTCATTGATCCTGATGTTGTCATCAATGGAGGACAAGATCAAAGCAAAGAG
CCTCCTTATGGTGCTGACGTCCTTCGCTGGTGGGTCGCCGAGTCCAACGTCTTCACTGAG
GTGACACTGGGTCCCTCTGCACTGAATGCCGCCCGAGAGGACATCTCCAAGCTTAGGAAC
ACACTCCGCTTTCTCTTGGGAAACGTGGCTGGTTTCAACCCGGAGACAGATTCCATCCCC
GTGAACAAGATGTACGTCCTAGACCAGTACGTGCTGCACTTGCTGCAGGACTTGGCCAGC
AAGATCACCGATTCATATAAACAGTACGATTTTGGAAAAGTTATTCGGCTGTTACAAGCC
TTTTACACCAGAGAACTTTCCAACTTTTACTTCAGCATAATCAAAGACAGGCTGTATTGT
GAAAAGGCGAGTGACCCCAAGCGCCGCTCATGCCAGACTGCGCTGGCGGAAATTCTGGAC
GTCATCGTCCGCTCGTTCGCGCCCATCCTTCCTCACTTGGCTGAAGAGGTGTTCCAGCAC
GTGCCTTACCTGAAAGAGCCCAAGAGCGTTTTTCGCACGGGGTGGATCGCCACCAGCTCC
GTCTGGAAGAAGCCGGGGCTGGAGGAGTTCCTCAGGAGCATCCCGGGCAAGAATGCAGCC
GAGCACCAGATGCTGCAGGCGGAGGAGACGTCCAGCACCTCCCAGCTGAACGAGCTCATG
ATGGCTTCCCAGACCACGCTCCTCCCCCAGGACCCGCCCGCCATGCCTTCGGATGCCACC
GAGCTTCGAGGGACGTTCCTGATCAACCTGGAAGGCGGTGACATCCGGGAAGAGTCTGAG
TATAAAGTGATCGTCACGCCCACGACCAAAGAGAAATGCCCTCGCTGCTGGAAGTACACC
GCCGAGTCCTCAGACACGCTCTGTCCCCGGTGC
>PhDi|XM_028531176.1_cds_XP_028386977.1_1
AAATGTGGATTTTCGGAACTGTATTCATGGCAAAGAGAAAGGAAAGTGAAGACAGAATTT
TGTCTTCATGATGGACCTCCTTATGCAAATGGTGACCCTCACGTGGGACATGCTTTAAAT
AAGATTTTGAAAGATATAGCCAATCGATACCATATGATGAGGGGTTCCAAAGTACATTTT
GTGCCAGGCTGGGACTGTCATGGGTTACCCATCGAAGTAAAAGTACTGTCAGAACTTGGT
GGAAAAGCTCAGAATCTTTCAGCGGTGGAAATTAGAGAGAAAGCGAGATCATTTGCTCGG
GCGGCCATCGAGAAGCAGAGGTCAGCGTTCATTCGCTGGGGAGTGATGGCGGACTGGGAC
AACTGCTACTACACGTTCGACGGGAAGTACGAGGCCAAGCAGCTGAGAATTTTCTACCAG
ATGTATGAAAAGGGCCTGATTTATCGATCTTACAAACCGGTGTTCTGGTCTCCGTCATCC
AGGACCGCGCTGGCCGAAGCGGAGCTGGAGTATAACCCTGAGCACGTCAGCCGCTCTGTT
TACGTCAAGTTCCCCCTCCTGAAACCTGCTCCTAAGCTGGCGTCTCTCATAGATGGTTCG
GCGCCTGCTAGTTGTCTAGTCTGGACCACACAGCCCTGGACAATCCCGGCCAATCAGGCT
GTTTGTTATATGCCAGATGCAAAGGCTGACTTGGAAAACGGTACTTGTACTCACCCCTTA
ATTCCCGATAAAGTCTCTCCTCTCCTACCTGCGAATCACGTGACCATGGCCAAAGGCACG
GGGCTGGTGCACACAGCCCCCGCCCACGGAATGGAAGATTACAGTGTGGCCTCCCAGCAC
GACCTGTCCATGGACTGTGTAGTGGATGAAGACGGGGTTTTCACGGACGCCGCGGGCCCT
GAACTTCGGAGGAAGGCTGTCCTCGAAGAGGGGACCGATGCAGTTATAAAGATGCTTCAG
GCTTCAAAGAATTTGTTGAAAGAGGAAACGCTGGTGCACAGTTACCCCTACGACTGGAGG
ACTAAGAAGCCGGTGGTTATTCGTGCCAGCAAGCAATGGTTTGTTGATATCACGGACCTT
AAGACCACGGCCAAGGAACTGCTAAAAAAGGTGAAATTTATCCCCGCGTCAGCACTGAAC
GCCATGGTGGACACGATGGACCGGCGGCCGTATTGGTGCATCTCCAGGCAGCGAGCATGG
GGGGTTCCCATCCCTGTGTTCCATCACAAGACCAAAGACGAATTCTTGATCAACAGCCAG
ACCGTGGAGCACGTCGCTCAGCTCGTGGAGCAGCATGGCAGTGACGTCTGGTGGACCCTG
CCCCCGGAGCAGCTGCTTCCCGCGGAAGTCCTCGCTCAGGCTGGTGGCGCTGATGCCTTG
GAGTTCGCGCCGGGCCGGGACATTCTGGACATCTGGTTCGATAGTGGCACTTCGTGGTCT
TGTGTCCTCCCAGGTACAGACCAAACAGCAGACTTATACCTGGAAGGAAAAGACCAGCTG
GGTGGTTGGTTTCAGTCTTCCTTGTTAACGAGCGTGGCAGTGAGGAAAAAGGCCCCTTTT
AAGACGGTGGTCGTTCACGGGTTCACCCTCGGGGAAAAGGGAGAGAAGATGTCCAAGTCC
CTGGGGAACGTTGTCGACCCCGACGTCGTCGTCAACGGAGGACAGGATCAAAGCAAAGAG
CCTCCTTATGGTGCGGACGTCCTTCGCTGGTGGGTGGCTGAGTCCAACGTCTTCACCGAA
GTGACGATCAGCCCGTCCGTGCTCAGTGCGGCCAGAGACGACATCAGCAAGCTTAGGAAT
ACACTCCGCTTTCTTTTGGGAAATGTGGCTGGTTTCAACCCAGAGACAGACTCCATCCCT
GTGGACAAAATGTACGTCATAGACCAGTACATGCTGCACTTACTGCAGGACCTAGCGGGC
AAGGTAACCGACTCGTACAAGCAGTACGATTTTGGGAAAGTCATCCGGCTGCTGCAAGCC
TTTTATACCCGAGAGCTCTCCAACTTTTATTTCAGCATAATCAAAGATAGGCTCTACTGT
GAAAGCGCAGGGGACCCCAAGCGGCGCTCCTGTCAGACCGCGCTGGCGGAGATCCTGGAC
GTGATGGTTCGTGCTTTCGCGCCCATTCTCCCGCACCTGGCTGAGGAGGTGTTCCAGCAC
ATACCTTACGCTAAAGAGCCCAGGAGCGTTTTCCGCACCGGCTGGATCAACACGAGCTCC
CTCTGGAAGAAGCCGGGGCTGGAGGAGTTCCTCGGCAGCATCCCCGGCCGGAACGCCGCC
GAGTACGACATGCTGCAGGCTGAGGAGACTTCCAGCACCTCCCAGCTGAGCGAGCTCATG
ATGGCTTCCCGGACCACGCTCCTCTCCCAGGAGCCACAGGTGACGCCTGGGGATGCCACC
GAGCACACGGGGACCTTCCTCATCAACCTGGAAGGTGGTGATATCCGTGAGGAGTCTTCA
TATAAAGTGATCGTCACGCCGACCACCAAAGAAAAGTGCCCTCGTTGTTGGAAGTACACG
GCCACGTCCTCGGACACGCTCTGCCCCCGCTGT
>PtVa|XM_011366138.2_cds_XP_011364440.1_1
AAATGTGGATTTTCAGAACTTTACTCATGGCAAAGAGAAAGAAAAGTGAAGACAGAATTT
TGTCTTCATGACGGACCTCCTTATGCAAATGGTGACCCTCATGTTGGACATGCTTTAAAT
AAGATTTTGAAAGATATAGCCAATCGATACCATATGATGAGAGGTTCCAAAATACATTTC
GTGCCAGGCTGGGATTGTCATGGGTTACCCATTGAAATAAAAGCATTATCAGAACTTGGT
GGAAAAACTCAGAATCTTTCAGCTGTGGAAATTAGGGAGAAAGCTAGATCATTTGCTAAA
GCAGCAATTGAGAAACAGAGATCAGCCTTCATTCGCTGGGGCGTAATGGCAGATTGGAAT
AACTCCTACTATACATTTGATGGAAGATATGAGGCCAAGCAGTTGAGAATTTTCTACCAA
ATGTTCGATAAGGGCTTGATTTATCGATCTTACAAACCTGTGTTTTGGTCTCCCTCATCA
AGGACTGCCTTGGCCGAAGCGGAACTGGAGTATAATCCCGAGCATGTCAGTCGCTCAATA
TATGTAAAGTTTCCTCTCTTAAAACCCTCTCCTAAGTTGGCATCTCTTATAGAGGGTTCC
TCTCCTGTTAGTTTTTTAATCTGGACCACACAGCCTTGGACAATTCCAGCCAATCAGGCT
GTTTGTTACATGCCAGATGCAAAAGCCGATTTGGAAAATGGAACTTGTACCCATCCCTTA
ACGCCTGATAAAGCCTCGCCCCTCTTACCTGCCAATCACGTGACCATGGCAAAAGGAACA
GGGTTGGTGCACACGGCCCCAGCTCACGGCATGGAGGATTATAGTGTGGCTTCTCAACAC
AATCTGTCCACGGATTGTCTGGTGGACGAAGATGGAGTCTTTAAAGCTGCCGCAGGTCCG
GAACTTGAGAACAAGGCTGTCCTTGAGGAGGGGACAGATGCGGTTATAAAGATGCTTCGG
GCCGCAAAGAATTTGTTGAAAGAGGAGGAATTGCTACACAGCTATCCCTACGACTGGAGG
ACTAAGAAACCGGTGGTTATTCGTGCCAGCAAGCAGTGGTTTGTGAACATCACGGACCTG
AAGGCCACGGCCAAGGAATTGTTAAAAAAGGTGAAATTTATTCCCGGATCGGCCCAGAAT
GCCATGGTCGAAATGATGGACAGGCGGCCATATTGGTGTATATCACGGCAGAGAGCTTGG
GGCGTTCCGATCCCTGTGTTTCATCATAAGACGAAAGATGAATTCCTCATCAACAGCCAG
ACCGTTGAGCATATTATTAAACTAGTGGAACAACATGGCAGTGATGTGTGGTGGACGCTG
CCTCCTGAGCAACTTCTTCCAGAAGAAGTCTTATCACAGGTTGGCGGTCCTGATGCCTTG
GAGTATGTGCCAGGTCAGGATATTTTGGACATCTGGTTCGATAGTGGAACTTCATGGTCT
TACGTTCTTCCAGGTGCCGACCAAAGGGCGGATCTGTACCTGGAAGGAAAAGACCAGCTC
GGCGGTTGGTTCCAGTCTTCCTTGTTAACAAGCGTGGCGGTGAGGAAGAAAGCACCTTTT
AAGACAGTGGTGGTTCATGGATTTACCCTCGGAGAAAAGGGAGAAAAGATGTCCAAGTCT
CTTGGGAATGTCATCGATCCTGACGTCGTCATCAATGGAGGACAAGACCCAAACAGAGAG
CCTCCTTACGGTGCTGATGTCCTTCGCTGGTGGGTGGCCGAGTCCAACGTCTTCACGGAA
GTGACCATTAGTTCTTCTGTGCTTAACGCTGCCAGAGATGATATCAGCAAGCTTAGGAAT
ACACTCCGCTTTCTTTTGGGAAACGTGGCCGGTTTCAACCCGGAGACAGATTCCGTCCCT
GTGGAGGACATGTATGTCATAGACCAGTACATGCTGCACTTGCTCCAGGACCTGGCCAAC
AAGGTTACCGATTCCTACAAACAGTACGATTTTGGGAAAGTCGTTCGGCTGCTGCGAGCC
TTTTACACCAGAGAACTCTCTAACTTCTACTTCAGCATAATCAAAGACAGGCTCTACTGT
GAAAACGCAGATGATCCCAAACGGCGCTCTTGCCAGACTGCGCTGGCCGAAATTCTGGAT
GTCGTCGTTCGTTCCTTTGCTCCTATTCTTCCTCACTTGGCCGAAGAGGTTTTCCAGCAC
ATACCGTATCTGAAGGAGCCCAGGAGCGTGTTCCGCAGCGGGTGGATCCGCACGAGTTCC
ATCTGGAAGAAGCCGGGCCTGGAGGAGTTTCTGGGGAGCATCCCCGGGCAGAGCGCGGCC
GCGTACAGCATGCTACAAGCTGAGGAGACGTCCAGCACCTCTCAGCTGAATGAGTTAATG
ATGGCCTCCCAGACGACTCTCCTCTCCCAGGAGCCCCGAGAGCGAGCCGCAGATGCGATC
GAGCTCACAGGGACCTTCCTCATCAATTTAGAAGGTGGCGATATTCGTGAAGAGTCTTCA
TATAAGGTGATTGTCACGCCAACTACCAAAGAAAAATGCCCTCGCTGCTGGAAGTACACA
GCCGAGTCCTCAGAGGCCCCCTGTCCCCGGTGC
>RhFe|XM_033099344.1_cds_XP_032955235.1_1
AAATGTGGATTTTCAGAACTTTATTCCTGGCAAAGAGAAAGAAAAGTTAAGACAGAATTT
TGTCTTCATGATGGACCTCCGTATGCAAATGGTGACCCTCATGTTGGACATGCTTTAAAT
AAGATTTTGAAAGATATAGCCAATCGATACCATATGATGAGAGGTTCCAAAATACATTTT
ATGCCCGGCTGGGATTGTCATGGGTTACCCATTGAAATAAAAGTATTATCAGAACTCGGT
GGAAAAGCTCAGAATCTTTCAGCTGTGGAAATTAGAGAGAAAGCTAGATCATTTGCGAAA
GCAGCAATTGAGAAACAAAGATCAGCTTTTATTCGTTGGGGAATAATGGCAGATTGGAAT
AATTGCTACTATACATTTGATGGAAAGTATGAGGCCCAACAGTTGAGAATTTTCTACCAA
ATGTATGATAAGGGCTTGATTTATCGATCTTACAAACCTGTGTTTTGGTCTCCGTCATCG
AGGACTGCATTGGCTGAAGCAGAACTTGAGTATAATCCTGAGCATGTCAGTCGCTCAATA
TATGTAAAATTCCCTCTCTTGAAATCTTCTCCTAAGTTGGCATCTCTTCTAGATGGTTCA
TCTCCTGTTAGTGTTTTAGTCTGGACCACACAGCCTTGGACAATTCCAGCCAATCAGGCT
GTTTGTTATATGCCAGATGCAAAAGCAGATTTGGAAAATGGTACTTGTGCTCATCCTTTA
ATGCCTGATAAAATCTCTCCTCTTTTACCTGCAAATCACGTGACCATGACCAAAGGAACA
GGACTGGTTCACACAGCCCCGGCTCATGGCATGGAAGACTACAGTGTAGCTTCGCAGCAC
AACCTGCCCACGGATTGTTTGGTGGATGAACATGGGGTTTTCACAGCGGTGGCGGGTCCT
GACCTTCACAATAAGGCAGTCCTTGAAGAGGGAACAGATGTGGTTATAAAGATGCTTCAG
GCCGCAAAGACTTTGTTGAAAGAGGAAAACGTGGTACACAGCTATCCCTATGACTGGAGG
ACTAAGAAACCAGTGGTGATTCGTGCCAGCAAGCAGTGGTTTATCAATATCACGGATCTT
AAGTCTACAGCCAAGGAATTGTTAAAAAAAGTGAAATTTATTCCTGGATCAGCCCTGAAT
GCCATGGTTGAAATGATGGACAGGCGGCCATATTGGTGTATATCAAGGCAAAGAGTTTGG
GGTGTTCCAATTCCTGTGTTTCATCATAAGACAAAAGATGAATTCTTGATCAACAGCCAA
ACCGTCGAGCATATTATTAAACTAGTGGAACAACATGGCAGTGATATCTGGTGGACTCTT
CCCCCTGAGCAACTCCTTCCAAAAGAAGTCTTATCTCAGGTCGGTGGTCCTGACGCCTTG
GAGTACGTGCCTGGTCAGGATATTTTGGATATCTGGTTTGATAGTGGAACTTCCTGGTCT
CACATTCTTCCAGGTACTGATCAAAGAGCAGACTTGTACTTGGAAGGAAAAGACCAGCTT
GGCGGTTGGTTTCACTCATCGTTATTAACAAGTGTGGCAGCGAGGAAAAAAGCGCCTTTT
AAGACAGTGGTGGTTCATGGATTTACCCTTGGAGAAAAGGGAGAAAAGATGTCCAAGTCT
CTTGGGAACGTCATTGATCCTGACGTTGTCATCAACGGAGGACAAGATCAAAGCACAGAG
CCTCCTTACGGTGCCGATGTCCTTCGCTGGTGGGTGGCCGAGTCCAATGTTTTCACTGAA
GTGACAATTAGTCCCTCTGTCCTTAGCGCTGCCAGAGATGATATCAGCAAGCTTAGGAAT
ACACTCCGCTTTCTTTTGGGAAACGTGGCTGGTTTCAACCCAGAGACAGATGCCATCCCT
GTTAACAATATGTACGTCATAGACCAGTACATGCTACACCTACTGCACGACTTGGAAAAC
AAGATTACCGATTCATATAAACAGTACGATTTTGGAAAAGTTGTTCGGCTATTACGAGCC
TTTTACACCAGAGAACTTTCTAACTTTTATTTCAGCATAATCAAAGATAGGCTTTATTGT
GAAAATGCACATGATCCTAAGCGACGCTCTTGTCAGACTGCGTTGGCTGAAATTTTGGAT
GTAATAGTTCGTTCTTTTGCTCCCATTCTTCCTCACTTGGCTGAAGAGGTATTCCAGCAC
ATACCTTATATTAAAGAACCCAAGAGTGTCTTTCGTACTGGGTGGATTAATACAAGTTCG
ATCTGGAAGAAGCCTGGGCTGGAGGAATTCCTGGGGAGCATCCCTGGCAAAAACGCAGCC
GAGTACCAAATGCTACAGACGGAGGAGACGTCCAGCACCTCTCAGTTGAATGAATTAATG
ATGGCTTCCCAGACAACCTTACTATCGCAGGAACCGCTCGAGATGGCTGCAGATGTGACT
GAGCTGAAAGGGACATTCCTAATCAATTTAGAAGGTGGTGATATTCGTGAAGAGTCTTCT
TATAAAGTACTGGTCATGCCAACTACCAAAGAAAAATGCCCTCGTTGTTGGAAGTACACG
GCTGAGTCCTCAGACACACTCTGCCCCCGATGC
>RoAe|XM_016165029.1_cds_XP_016020515.1_1
AAATGTGGATTTTCAGAACTTTACTCATGGCAAAGAGAAAGAAAAGCGAAGACAGAATTT
TGTCTTCATGACGGACCTCCTTATGCAAATGGTGACCCTCATGTTGGACATGCTTTAAAT
AAGATTTTGAAAGATATCGCCAATCGATACCATATGATGAGAGGTTCCAGAATACATTTC
GTGCCAGGCTGGGATTGTCATGGGTTACCCATTGAAATAAAAGCATTATCAGAACTTGGT
GGAAACACCCAGAATCTTTCAGCTATGGAAATTAGGGAAAAAGCTAGGTCATTTGCTAAA
GCAGCAATTGAGAAACAGAAATCAGCATTTATTCGCTGGGGTGTAATGGCAGATTGGAAT
AACTCCTACTATACATTCGACGGAAGATATGAGGCCAAGCAGTTGAGAATTTTCTACCAA
ATGTTTGAGAAGGGCTTGATTTATCGATCTTACAAACCTGTGTTTTGGTCTCCCTCATCA
AGGACTGCCTTGGCTGAAGCGGAACTGGAGTACAATCCCGAGCACATCAGTCGCTCGATA
TATGTAAAGTTTCCTCTCTTGAAACCCTCTCCTAAGTTGGCGTCTCTCATAGATGGTTTA
TCTCCTGTTAGTTTTTTAATCTGGACCACACAGCCTTGGACAATTCCAGCCAATCAGGCT
GTTTGCTACATGCCAGATGCAAAGGCGGATTTGGAAAATGGAACTTGTACTCATCCTTTA
ACGCCTGGTAAAGCCTCGCCCCTCTTACCTGCCAACCACGTGACCATGGCCAAAGGAACG
GGGTTGGTGCACACGGCCCCAGCTCACGGCATGGAGGATTATAGCGTGGCTTCTCAGCAC
AACCTGTCCACGGATTGTCTAGTGGACGAAGATGGCGTCTTTAAAGCTGTCGCAGGTCCG
GAACTTGAGAACAAGGCTGTGCTTGAGGAGGGAACAGATGCGGTGATAAAGATGCTTCGG
GCCGCAAAGAATTTGTTGAAAGAGGAGGAAGTGGTACACAGCTATCCCTATGACTGGAGG
ACTAAGAAACCGGTGGTTATTCGTGCCAGCAAGCAGTGGTTTGTGAACATCACGGATCTG
AAAGCCACGGCCAAGGAATTGTTAAAAAAGGTGAAATTCATTCCCGGATCGGCCCAGAAC
GCCATGGTCGAAATGATGGCCAGGCGGCCGTACTGGTGCATCTCCCGGCAGAGAGCGTGG
GGCGTTCCGATCCCTGTGTTTCTTCATAAGACGGAAGACAAGTTCCTGATCAACAGCCAG
ACCGTGGAGCACATCGTCAACCTGGTGGAGCAGCGCGGCAGTGACGTGTGGTGGACCCTG
CCCCCGGAGCAGCTGCTGCCGGAAGACGTCCTGTCGCAGGTTGGCGGTCCTGACGCCTTG
GAGTACGTGCCGGGTCAGGATATTTTGGACATCTGGTTCGACAGCGGAACGTCATGGTCT
TACGTTCTTCCAGGTGCTGACGAAAGGGCGGACCTGTACCTGGAAGGGAAAGACCAGCTG
GGCGGTTGGTTTCAGTCTTCCTTGCTGACAAGCGTGGCGGTGAGGAGGACGGCACCTTTT
AAGACAGTGGTGGTTCATGGATTCACTGTCGCAGAAAAGGGAGAAAAGATGTCCAAGTCC
CTTGGGAATGTCATCGATCCCGATGTCATCATCAACGGAGGACAAGACCCGAGCAGGGAG
CCTCCTTACGGTGCCGACATCCTTCGCTGGTGGGTGGCCGAGTCCAACGTCTTCACGGAA
GTGACCATCAGTTCTTCGGTGCTTAACGCCGCCAGAGATGACATCAGCAAGCTTCGGAAC
ACACTCCGCTTTCTTTTGGGAAACGTGGCCGGTTTCAACCCAGAGACAGATGCCGTGCCC
GTGAAGGACATGTACGTCATCGACCAGTACATGCTGCACTTGCTCCAGGACCTGGCGAAC
AAGGTCACCGATTCCTACAGACAGTACGATTTTGGGAAAGTCGTGCGGCTGCTGCGAGCC
TTTTACACCAGAGAGCTCTCTAACTTTTACTTCAGCATCATCAAAGACAGGCTCTACTGT
GAGGACGCGGCTGACCCCAAGCGGCGCTCGTGCCAGACGGCGCTGGCCGAAATTTTGGAT
GTCGTCGTTCGTTCCTTCGCTCCGATTCTTCCTCACTTGGCCGAAGAGGTGTTCCAGCAC
ATCCCGTATCGTAAAGAGCCCAGGAGTGTGTTCCGCAGCGGGTGGATCCAGACGAGCTCC
ATCTGGAAGAAGCCGGGGCTGGAGGAGTTTCTGGGCAGCATCCCCGGCCAGACCGCGGCC
GCGTACAGTATGCTGCAGGCCGAGGAGACGTCGAGCACCTCTCAGCTGAACGAGCTGATG
ATGGCCTCCCAGACGACTCTCCTGTCCCAGGAGCCCCGGGAGCGGGCCGCGGATGCGATC
GAGCTCACGGGGACTTTCGTCATCAACTTAGAAGGCGGCGATATTCGTGAAGAGTCTTCG
TATAAAGTAATCGTCACGCCAACTACCAAAGAAAAATGCCCTCGCTGCTGGAAGTACACG
GCCGAGTCTTCAGAGGCCCCCTGTCCCCGCTGC
