# Supplementary material for: Positively selected genes in the hoary bat (Lasiurus cinereus) lineage: prominence of thymus expression, immune and metabolic function, and regions of ancient synteny
Source: PeerJ. 2022 Mar 17;10:e13130. doi: 10.7717/peerj.13130 (PMC8934532; doi:10.7717/peerj.13130)
Supplement: Supplemental Information 4 — Likely alignment errors have been manually deleted between conserved codons. Recovery of the original codon positions requires alignment to the original accessions in each orthogroup. [file peerj-10-13130-s004.zip › renamed.manual/OG0006257.manual.fas]

>EpFu|XM_028145131.1_cds_XP_028000932.1_1
GTTTCTAGCTCCGGCTGGAACTGCAGCGTCACCACGCTCATTACCAACGCGCAGAAGCCC
ACGGGAATCGCAGATGTGTACAGTAAATTCCGCCCCGTGAAGCGCGTGTCCCCGCTGAAA
CACCAGCCGGAGACTCTGGACAACAACGAAAGTGATGACCAAAAGAACCAGAAGGCGGAG
TACCAGAAAGGGGGGGACACTGACGCAGACCCCCAACCCGAAGAGCTCAGCCCCGGAGGA
GAG---AGAGAGGGCGGCCCCCAGAGCAAGACCGCGGAGCCCAGCGCCTTGCTGGGCGAA
CTGGAGCACTATGACCTGGACATGGATGAGATTCTGGATGTGCCTTACATTAAATCCAGC
CAGCAGCTCGCCCCTTTCCCCAAGGTGCCTGCAGAGAAGAGAATTTTGGGCTTATGCACA
ACCGTCAACGGCCTCTCTGGCAAAGTCTGCGCGGCAGGAAATGCTGAGAACTCACCGCCC
AACACCACGCCGTTCTGTGTCCTGTCTCCCGTGAAGAGCCCTCACGTGAGAAAAGCATCC
TCTGCCCTCCGCGACCAGCCTAAGCTCTCCCCCGAGGACGCCGCCGAGGGCTCGCCGCCG
CTGGCCAAGTGTGGC---TCTGCCTGTGAGCCTGAAAGCCAGAGCAAGGACTTCCTCAGC
AAGGCCTTCGGCGAGGCTCGCGGCCGAAACGTGGAGAAGCCCCGGCCAGACTGCCAGCTC
AGGGCCTGCCACCTGCAGGCCCCGGCAGCAGAGCCCAAACTGGAAGAGCAGGTCGGCGGC
CTGAGCTGGACCAGCTCCCAAGGCCCCGAAGAAAGGAGTGAGTGTCTGCAAAAAGTAAAG
AGCATCTTGAACATCGTTAAAGAAGGACAGATCTCTCTCCTGCCACACCTAGCTGCCGAC
AATCTAGACAAAATTCATGACGAAAGTGGAAACAATCTCTTACACATTGCCGCGTCGCAG
GGCCACGCAGAGTGCCTGCAGCACCTCACTTCTTTGATGGGAGAAGATTGCCTCAACGAG
CGGAATGCAGAGAAGTTGACTCCAGCAGGTCTGGCCATCAAGAATGGTCAGTTAGAGTGC
GTGCGCTGGATGGTGAGTGAAACAGAAGCCATTGCAGAACTGAGTTGTTCTAAGGATTTT
CCAAGCCTTATTCATTACGCAGGTGGCTTTGGCCAGGAAAAGATTCTTCTGTGGCTTCTT
CAGTTTATGCAAGAACAAGGCATCTCGTTGGACGAAGTGGACCAGGATGGCAACAGTGCA
GTTCACGTAGCCTCTCAGCATGGCTACCTCGGGTGCATACAGACCTTGGTTGAGTATGGA
GCAAATGTCACCATGCAGAACCACGCGGGGGACAAGCCCTCCCAGAGCGCAGAGCGCCAC
GGGCACACCCTGTGCTCCCGGTACCTGGTGGTGGTGGAGACCTGCATGTCACTGGCCTCT
CAGGTGGTGAAGTTAACCAAGCAGCTGAAGGAACAGACAGTGGAACGGGTCACACTACAG
CACCAGCTCCAGCAACTTCTAGAGGCCCAGAGATCCGAGGGCAAGTCACTCCTTTCTTCA
CCCAGTTCGCCATGCTCTCCTGCTTCCAGAAAGTCCCAGTGGAAATCCCCAGATACCGAT
GATGAGTCTGTAGCCAAAAGCAAACCAGGAGTCCAAGAGGGGATGCAGGTCCTTGCAAGC
CTGTCAGCATCCAGCCGGGCCAGGGCTAAAGCAAAAGATGAAGATTCAGATAGAATCCTT
CGCCAGTTATTGGGGAAAGACATCTCAGAGAATGTCTGCACCCAGGAAAAGCTGTCCTTG
GAATTCCAGGATACTCAGGCTTCCTCTAGAAATTCCAAGAAGATCCCTCCGGAGAAGAGG
GAACTGAAGTTAGCCCGACTGAGGCAGCTGATGCAGCGGTCACTGAGTGAGTCGGACACA
GACTCCAACACCTCCGAGGACCCAAAGAGCACACCCGTGAGGAAGGCCGAGCGGCCCAGG
CCACAGCCCATCGTGGAAAGTGCAGAGGCCATAGACAGCGCGGAAAGCTTACACTTGATG
ATCAAGAAACACACCTTGGCGTCAGGACGCAGGTTTCCTTTCGGGATCAAGGCCTCCAAA
TCTCTGGATGGCCACAGCCCATCTCCCACCTCAGAGAGCAGCGAACCAGACTTGGAATCT
CATGGTCCAGGCTCAGGGACCACTCCCCCAAACCAGCCCTCTGGAGACCCCACTCTGCCC
AGCCCTGACAGCACAGCTGCCCAGAAAGTGGCCACGAGTCCCAAGAGTGCCCTCAAGTCT
CCGTCCTCCAAGCGCCGGACATCTCAGAACTTGAAACTCAGAGTCACCTTTGAGGAGCCT
GTGGTGCAGATGGAGCAAAGTGGCCTTGAACTCAATGGAGAGAAGGACAGAGATAAGGGC
AGGACCCTCCAGCGGACCTCCACAAGTAGCGAATCAGGGGATCAGCTAAAAAGGCCTTTT
GGGACTTTCCGATCCATCATGGAAACACTCAGTGGCAACCAGAACAATAATAATAATTAT
CAGGCAGTCAACCAGCTGAAGACTTGCACACTGCCCTTAACCTCACTTGGAAGGAAAACG
ACAGATGCCAAGGGAAACCCCGTAAGCGCTGCTAGCAAAGGAAAGAATAAGGCGCTCTTC
TTG
>HiAr|XM_019635308.1_cds_XP_019490853.1_1
GTTTCTAGCTCTAGCTGGAATTGCAGCGTCTCAACTCTTATTACAAACACGCAGAAGCCC
ACAGGAATCGCTGATGTGTACAGTAAGTTCCGCCCAGTGAAGCGAGTTTCCCCCCTGAAA
CATCAGCCAGAGACTCTAGACAACAATGAAAGCGATGACCAAAAGAACCAGAAGGCAGAG
TACCAGAAAGGAGGTGATTCTGCCCCATGCCCCCAGCCTGAGGAGTTCAGCCCTGGAGAC
AGA------GAGGGCGGCCCCCAAAGTAAGGTCACAGAGTCCAGCACGTTACTGGGCGAA
CTGGAGCATTATGACCTCGACATGGATGAGATTCTGGATGTGCCTTACATTAAATCCAGT
CAACAGCTTGCCTCTTTTACCAAGGTGACTTCAGAAAAAAGAATTTTGGGTTTATGCACA
ACCATCAATGGCCTTTCTGGCAAAGCCTGCTCTACAGGAAGTGCTGAGAACTCGCCATCC
AGCATGATGCCATTTTGTGTTCTTTCTCCTGTGAAAAGCCCTCACTTGAGAAAAGCATCA
TCTGTCCTCCGGGACCAGCAAAAGCTCTCCACCGAAGAT---TCGGAGAGCTCGCCTCCC
CTGGTTAAATGTGGG---TCTACATACGAGCCTGAAAGCCAGAGTAAGGACTTCCTCAAC
AAGACCTTTAATGACCCTCATAGTCGAAAAGTTGAGAAGCCGATGCCTGACTGCCAGCTT
AGGGCCTTGCATCTCCCGTCCTCAGCAACAGAGCCCAAACTAGATGAGCAGATCGGTGGC
ATGAACTGGACCAGCTCCCAAGGCCCAGAAGAAAGGAGCGAGTATCTGAAAAAAGTGAAA
AGCATCTTGAACATCGTTAAAGAAGGACAAATATCTCTGCTGCCACACCTAGCTGCCGAC
AATCTAGACAAAATTCATGACGAAAGCGGAAACAATCTCTTACACATTGCCGCGTCGCAG
GGCCACGCAGAATGCCTGCAGCACCTCACTTCTTTGATGGGAGAAGATTGCCTCAGTGAG
CGAAATGCCGAGAAGTTGACTCCGGCGGGCCTGGCCATCAAGAATGGTCAGTTGGAGTGT
GTACGCTGGATGGTGAGTGAAACAGAAGCCATTGCAGAATTGAGTTGTTCTAAGGATTTT
CCAAGCCTTATTCATTACGCAGGTTGCTTTGGCCAGGAAAAGATTCTTCTGTGGCTTCTT
CAGTTTATGCAAGAACAGGGCATCTCATTGGATGAAGTGGACCAGGATGGGAACAGCGCC
GTGCACGTAGCCTCACAGCATGGCTACCTTGGGTGCATACAGACCCTGGTTGAATATGGA
GCAAATGTCACCATGCAGAACCATGCGGGGGACAAGCCCTCCCAGAGCGCCGAGCGCCAT
GGGCACACCCTGTGCTCCCGGTACCTGGTGGTGGTGGAAACCTGCATGTCGCTGGCCTCT
CAGGTGGTGAAGTTAACCAAGCAGCTAAAGGAT---------------------------
------------------------------------------------------------
------TCACCATCCTCCCCAGCTTCCAGGAAGTCCCAGTGGAAATCCCCAGATACAGAT
GATGAGTCTGTAGCCAAAAGCAAACCAGGAGCCCAAGAGGGGATGCAGGTTCTTGGAAGC
CTGTCAGCATCCAGCCGGGCTAGGGCAAAAGCAAAAGATGAAGATTCTGATAAAATCCTG
CGTCAGTTATTGGGAAAAGATATCTCAGAGAATGTCTGCACCCAGGAAAAGCTGTCCTTG
GAATTCCAGGATGCTCAGACTTCCTCTAGAAATTCCAAAAAGATCCCCCTGGAGAAGAGG
GAACTGAAGTTAGCCAGGCTGAGGCAACTGATGCAGCGGTCCCTGAGTGAGTCCGATACA
GACTCCAACAACTCCGAGGACCCCAAGAGCACGCCCGTGAGAAAGGCCGACAGACCCAGA
CCGCAGCCCATCGTGGAAAGTGTGGAGACCATGGACAGTGCAGAAAGCTTACACTTGATG
ATAAAGAAACACACCTTGGCATCAGGACGTAGGTTTCCTTTTAGTATCAAGGCCTCCAAG
TCTCTGGATGGTCATAGCCCATCTCCCACCTCAGAGAGCAGTGAACCAGACTTGGAATCT
CAGTGTCCAGGCTCAGGGACTACTCCCCCAAACCAGTCCCCTGGAGACCCCTCTCAACCG
AACCCTGACAGCACTGCTGCCCAGAAAGTGGCCACAAGCCCCAAGAGTGCCCTCAAGTCT
CCCTCTTCCAAGCGCCGGACATCTCAGAACTTGAAACTCAGAGTTACCTTTGAGGAGCCC
GTGGTGCAGATGGAGCAATCAAACCTTGAACTAAATGGAGAGAAGGACAGAGATAAGGGC
AGGACCCTCCAGCGGACATCCACGAGTAGCGAATCAGGGGATCAACTCAAAAGGCCTTTC
GGAACCTTCCGATCCATCATGGAGACGCTAAGTGGCAACCAGAACAATAATAACAACTAT
CAGGCAATCACCCAGCTGAGGACCTCCACACTGCCCTTAACCTCACTCAGCAGGAAGACA
ACAGACACCAAGGGAAATCCTGTGAGCTCTGCTAACAAAGGAAAGAACAAGGCGCTCTTC
TTG
>LaCi|133-exonerate_protein2genome-gene-168.0-mRNA-1
GTTTCTAGCTCCAGCTGGAATTGCAGCGTCACGACGCTTATTACCAACACGCAGAAGCCC
ACGGGAATCGCCGATGTGTACAGTAAGTTCCGCCCCGTGAAGCGCGTGTCCCCGCTGAAA
CATCAGCCGGAGACTCTGGACAACAACGAAAGTGATGACCAAAAGAACCAGAAGGCGGAG
TGCCAGAAAGGAGGGGATACTGACGCAGACCCCCACCCCGAAGAGCTCAGCCCCGGAGGG
GAG---AGAGAGGGCGGCCCCCAGAGTAAGACCGCGGAGCCCACCGCTTTGCTGGGCGAA
CTGGAGCACTATGACCTGGACATGGATGAGATTCTGGATGTGCCGTACATTAAATCCAGC
CAACAGCACACCCCTTTCCCCAAAGTGACTGCAGAAAAAAGAATTTTGGGCTTATGCACA
ACCATCAACGGCCTTTCTGGCCGAGTCTGCGCAACAGGAAATGCTGAGAACTCACCGTCC
AGCACAACCCCGTTCTGTGTGCTTTCTCCCATGAAGAGCCCTCCCTTGAGAAAAGCGTCC
TCTGCCCCCCGTGACCAGCCTAAGCTCTCCCCTGAAGAT---GCTGAGGGCTCTCCGCCG
CTGGGGAAGTGTGGC---TCTGCCTATGAGTCTGAGAGCCAGAGCAAGGACTTCCTCAGC
AAGACCTTCAGTGATGCTCACGGCCGAAACGTGGAGAAGCCCCTGCCAGACTGCCAGCTC
AGGGCCTTCCACCTGCAGACCTCGGCAGCAGAGCCCAAACTGGAAGAGCAGGTCGGCGGC
CTGAGCTGGACCAGCTCCCAAGGCCCCGAAGAAAGGAGTGAGTATCTGCAAAAAGTAAAA
AGCATCTTGAACATCGTTAAAGAAGGACAGATCTCTCTCCTGCCACACCTAGCTGCCGAC
AATCTAGACAAAATTCATGACGAAAGTGGAAACAATCTCTTACACATTGCCGCGTCGCAG
GGCCACGCAGAGTGCCTGCAGCACCTCACTTCTTTGATGGGAGAAGATTGCCTCAACGAG
CGGAATGCTGAGAAGTTGACTCCAGCGGGCCTGGCCATCAAGAATGGTCAGTTAGAGTGC
GTGCGCTGGATGGTGAGTGAAACAGAAGCCATTGCAGAACTGAGTTGTTCTAAGGATTTT
CCAAGCCTTATTCATTATGCAGGTGGCTTTGGCCAGGAAAAGATTCTTCTGTGGCTTCTT
CAGTTTATGCAAGAACAAGGCATCTCGTTGGACGAAGTGGACCAGGATGGCAACAGTGCA
GTTCACGTAGCCTCTCAGCATGGATACCTCGGGTGCATACAGACCTTGGTTGAGTATGGA
GCAAATGTCACCATGCAGAACCATGCAGGGGACAAGCCCTCCCAGAGCGCAGAGCGCCAC
GGGCACACCCTGTGCTCCCGGTACCTGGTGGTGGTGGAGACCTGCATGTCACTGGCCTCT
CAGGTGGTGAAGTTAACCAAGCAGCTGAAGGAACAGACAGTGGAACGAGTCACACTTCAG
CACCAGCTCCAGCAACTCCTAGAGGCCCAGAGATCTGAGGGCAAGTCACTCCTTTCTTCA
CCCAGTTTGCCATGCTCTCCTGCTTCCAGAAAGTCCCAGTGGAAATCCCCAGATACCGAT
GATGAGTCTGTAGCCAAAAGTAAACCAGGAGTCCAAGAAGGGATGCAGGTCCTTGCAAGC
CTGTCAGCATCCACCCGGGCCAGAGCTAAAGCAAAAGATGAAGATTCAGATAGAATCCTT
CGCCAGTTATTGGGGAAAGACATCTCAGAGAATGTCTGCACCCAGGAAAAGCTGTCCTTG
GAATTCCAGGATACTCAAGCTTCCTCTAGAAATTCCAAGAAGATCCCTCCGGAGAAGAGG
GAACTGAAGTTAGCCCGCCTGAGGCAGCTGATGCAGCGGTCACTGAGTGAGTCGGACACA
GACTCCAACACCTCTGAGGACCCCAAGAGCACACCCGTGAGGAAGGCTGAGCGGCCCAGG
CCACAGCCCATTGTGGAAAGTGCAGAGGCTATAGACAGCGCAGAAAGCTTACACTTGATG
ATCAAGAAACACACCTTGGCGTCAGGACGCAGGTTTCCTTTTGGGATCAAGGTCTCCAAA
TCTCTTGATGGCCACAGCCCATCTCCCACCTCAGAGAGCAGCGAACCAGACTTGGAATCC
CATGGTCCAGGCTCAGGGACCACTCCCCCAAACCAGCCCTCTGGAGACCCCACTCTGCCC
AGCCCTGACAGCATAGCTGCCCAGAAAGTGGCCACGAGTCCCAAGAGTGCCCTCAAGTCT
CCATCCTCCAAGCGCCGGACATCTCAGAACTTGAAACTCAGAGTCACCTTTGAGGAGCCT
GTGGTGCAGATGGAGCAAACTGGCCTTGAACTCAATGGAGAGAAGGACAGAGATAAGGGC
AGGATCCTCCAGCGGACCTCCACAAGTAGTGAATCAGGGGATCAGCTAAAAAGGCCTTTT
GGGACTTTCCGATCCATCATGGAGACACTCAGTGGCAACCAGAACAATAATAATAATTAT
CAGGTGGTCAGCCAGCTGAAGACTTGCACACTGCCCTTAACCTCACTTGGAAGGAAGACG
ACAGATGCCAAGGGAAACCCTGTAAGCGCTGCTAGCAAGGGAAAGAATAAGGCGCTTTTC
CTT
>MyLu|XM_023744013.1_cds_XP_023599781.1_1
GTTTCTAGCTCCGGCTGGAATTGCAGCGTCACGACGCTTATTACAAACGCGCAGAAGCCC
ACAGGGATCGCGGACGTGTACAGTAAATTCCGCCCGGTGAAGCGCGTGTCCCCGCTGAAA
CATCAGCCGGAGACTCTGGACAACAACGAAAGTGATGACCAAAAGAACCAGAAGGCGGAG
TACCAGAAAGGGGGGGACACTGACGCAGACCCCCAACCCGAAGAGCTCAGCCCCGGAGGA
GAC---AGAGAGGGCGGCCCCCAGACTAAGACCGCGGAG---ACCGCCTTGCTGGGCGAA
CTGGAGCACTATGACCTGGACATGGATGAGATTCTGGATGTGCCTTACATTAAATCCAGC
CAACAGCTCGCCCCTTTCCCCAAGATGGCTCCAGAAAAAAGAGTCTTGGGCTTATGCACA
ACCATCAACGGCCTTTCTGGCAAAGTCTGCGCGACAGGAAATGCTGAGAACTCACCGTCC
ACCACCACACCGTTCTGTGTCCTTTCTCCTGTGAAAAGCCCTCACCCGAGAAAAGCGTCC
TCTGTCCTCCGCGACCAGCCTAAGCTCTCCCCCGAAGAC---ACCGAGAGCTCGCCGCCG
CTGGCGAAGTGTGGTTCTGCTGCCTATGAGCCTGAAAGTCAGAGCAAGGACTTCCTCAGC
AAGGCCTTCAGTGACGCTCACGGCCGAAACGTGGAGAAGCCCCTGCCGGACTGCCAGCTC
AGGGCCTTCCATCTGCAGACCTCCGCAGCGGAGCCCAAACTGGAAGAGCAGGTCGGCGGC
CTGAGCTGGACCAGCTCCCAAGGCCCCGAAGAAAGGAGTGAGTATCTGCAAAAAGTAAAA
AGCATCTTGAACATCGTTAAAGAAGGACAGATATCTCTCCTGCCACACCTAGCTGCCGAC
AATCTAGACAAAATCCATGACGAAAGTGGAAACAATCTCTTACACATTGCCGCGTCGCAG
GGCCACGCGGAGTGCCTGCAGCACCTCACTTCTTTGATGGGAGAAGATTGCCTCAACGAG
CGGAATGCCGAGAAGTTGACTCCAGCGGGCCTGGCCATCAAGAATGGTCAGTTAGAGTGC
GTGCGCTGGATGGTGAGTGAAACGGAAGCCATTGCAGAACTGAGTTGTTCTAAGGATTTT
CCAAGCCTTATTCATTACGCAGGTGGCTTTGGCCAGGAAAAGATTCTTCTGTGGCTTCTT
CAGTTCATGCAAGAACAAGGCATCTCGTTGGACGAAGTGGACCAAGATGGCAACAGTGCA
GTTCATGTAGCCTCTCAGCATGGCTACCTCGGGTGCATACAGACCTTGGTTGAGTACGGA
GCAAATGTCACCATGCAGAACCACACGGGGGACAAGCCCTCCCAGAGCGCCGAGCGCCAC
GGGCACACCCTGTGCTCCCGGTACCTGGTGGTGGTGGAGACCTGCATGTCACTGGCCTCT
CAGGTGGTGAAGTTAACCAAGCAGCTGAAGGAACAAACAGTGGAACGGGTCACACTCCAA
CACCAGCTCCAGCAACTTCTAGAGGCCCAGAGATCCGAGGGCAAGTCACTCCTTTCTTCG
CCCAGTTTGCCATGCTCTCCCGCTTCCAGAAAGTCCCAGTGGAAATCCCCAGATACCGAT
GATGAGTCTGTAGCCAAAAGCAAACCAGGAGTCCAAGAGGGGATGCCAGTCCTTGCCAGC
CTGTCAGCATCCAGCCGGGCCAGGGCTAAAGCAAAAGATGAAGATTCGGATAGAATCCTT
CGCCAGTTACTGGGGAAAGACATCTCAGAGAATGTCTGCACCCAGGAAAAGTTGTCCTTG
GAATTCCAGGATACTCAGGCTTCCTCTAGAAATTCCAAGAAGATCCCTCCGGAGAAGAGG
GAACTGAAGTTAGCCCGACTGAGGCAGCTGATGCAGCGGTCACTGAGTGAGTCGGACACA
GACTCCAACACCTCTGAGGACCCCAAGAGCACACCCGTGAGGAAGGCTGAGCGGCCCAGG
CCGCAGCCCATCGTGGAAAGTGCGGAGGCCATAGACAGCGCAGAAAGCTTACACTTGATG
ATCAAGAAACACACCTTGGCGTCAGGACGCAGGTTTCCTTTCGGGATCAAGGCCTCCAAA
TCTCTGGATGGCCACAGCCCATCTCCCACCTCAGAGAGCAGCGAACCAGACTTGGAATCC
CATGGTCCAGGCTCAGGGACCACTCCCCCAAACCAGCCCTCTGGAGACCCCACTCTGCCC
AGCCCTGACAGCACGGCTGCCCAGAAAGTGGCCACGAGTCCCAAGAGTGCCCTCAAGTCT
CCGTCCTCCAAGCGCCGGACATCTCAGAACTTGAAACTCAGAGTCACCTTTGAGGAGCCC
GTGGTGCAGATGGAGCAAACTGGCCTTGAACTCAATGGAGAGAAGGACAGAGATAAGGGC
AGGACCCTCCAGCGGACCTCCACAAGTAGCGAATCAGGGGATCAGCTAAAAAGACCTTTC
GGGACTTTCCGATCCATCATGGAGACACTCAGTGGCAACCAGAACAATAATAATAATTAT
CAGGCGGTCAACCAGCTGAAGACTTGCACACTGCCCTTAACCTCACTTGGAAGGAAGACG
ACAGACACCAAGGGAAACCCCGTGAGCTCTGCTAGCAAAGGAAAGAATAAGGCGCTCTTC
TTG
>PhDi|XM_028522904.1_cds_XP_028378705.1_1
GTTTCTAGCTCAAGCTGGAATTGCAGTGTCTCAACTCTTATTACAAACACGCAAAAGCCC
ACAGGAATCGCTGATGTATACAGTAAGTTCCGCCCAGTGAAGCGAGTTTCCCCCCTGAAA
CATCAGCCAGAGACTCTGGACAACAATGAAAACGATGAGCAAAAGGACCAGAAGGCAGAG
TACCAGAAAGGAGGTGATGCCGACCCAGGCCCCCAAGCCGAAGAGCTCAGCCCCGGAGAT
AGA------GAGGGCGGCCCCCCGAGTAAGATCGCGGAGCCGAGTGCACTGCTGGGCGAA
CTGGAGCATTATGACCTCGACATGGATGAGATTCTGGATGTGCCTTACATTAAATCCAGC
CAACAGCTTGCCTCTTTCACTAAGGTGACTTCAGAAAAAAGGATTTTGGGTTTATGCACG
ACCATCAATGGCCTCTCTGGCAAAGGCTGCTCTGCAGGCAGTGCTGAGAACCCGCCGTCC
AACATGACGCCGTTTTGTGTGCTTTCTCCCGTGAAAAGCCCTCACTTGAGAAAAACGGCA
TCTGTCCTTCGAGACCAGCAAAAGCTCTCCACTGAAGAC---TCTGAGGGCTCGCCCCCT
CTGGTTAAATGTGGC---TCT------------GAAAACCAGAGTAAGGACTTCCTGACC
AAGACCTTCACTGATGCCCAGAGTCGGAAAGGTGAGAAGCCAGCACCAGACTGCCAGCTC
AGGGCCTTCCACCTGCAGTCCTCGGCGGCAGAACCCAAACTGGAGGAGCAGATCGGTGGC
ATGAACTGGACCAGCTCCCAAGGCCCAGAAGAAAGGAGTGAGTATCTGAAGAAGGTGAAA
AGCATCTTGAACATCGTTAAAGAAGGACAAATCTCTCTCCTGCCACACCTAGCTGCCGAC
AATCTAGACAAGATTCACGACGAAAGTGGAAACAATCTCTTACACATTGCCGCATCGCAG
GGCCACGCAGAATGTCTCCAGCACCTCACTTCTTTGATGGGAGAAGATTGCCTCAATGAG
CGGAACTCCGAGAAGTTGACTCCAGCGGGTCTCGCCATCAAGAATGGTCAGTTAGAGTGC
GTACGCTGGATGGTGAGCGAAACGGAAGCCATTGCAGAGCTGAGTTGCTCTAAGGATTTT
CCAAGCCTTATTCATTACGCAGGGTGCTTCGGCCAGGAAAAGATTCTTCTGTGGCTTCTT
CAGTTCATGCAAGAACAGGGCATCTCACTGGATGAAGTGGACCAGGATGGCAACAGCGCC
GTGCACGTGGCCTCACAGCACGGCTACCTTGGGTGCATACAGACCTTGGTTGAATATGGA
GCAAATGTCACCATGCAGAACCACGCCGGGGACAAGCCCTCCCAGAGTGCCGAGCGTCAC
GGGCACACCCTGTGCTCCCGGTACCTGGTGGTGGTGGAGACCTGCATGTCACTGGCCTCT
CAGGTGGTGAAGTTAACCAAGCAGCTAAAGGAGCAGACAGTGGAACGCGTCACGCTACAG
AACCAGCTCCAACAGCTTCTAGAAGCCCAGAAATCTGAGGGCAAGTCACTCTTTTCTTCG
TCCAGTTCACCATCCTCCCCAGCTCCCAGAAAGTCCCAATGGAAATCCCCAGATACAGAT
GATGAGTCTGTAGCCAAAAGCAAACCTGGCATCCAAGAGGGGATGCAGGTCCTTGGAAGC
CTGTCAGCATCCAGCCGGACTAGGACTAAAGCAAAAGATGAAGATTCTGATAAAATCCTT
CGCCAGTTATTGGGGAAAGATATCTCAGAGAATGTCTGCACCCAGGAAAAGCTGTCCTTG
GAATTCCAGGATACTCAGGCTTCCTCTAGAAATTCCAAAAAGATCCCTCTGGAGAAGAGG
GAGCTGAAGTTAGCCAGGCTGAGGCAGCTGATGCAGCGGTCACTGAGTGAGTCTGACACA
GACTCCAACAACTCCGAGGACCCCAAGAGCACACCCATGAGAAAGGCCGATCGGCCCAGA
CCACAGCCCATCGTCGAAAGTGTGGAGGCCATGGACAGCGCAGAAAGCTTACACTTGATG
ATAAAGAAACACACCTTGGCTTCAGGACGCAGGTTTCCTTTTGGTATCAAGGCCTCCAAA
TCTCTGGATGGCCATAGCCCATCACCCACCTCAGAGAGCAGCGAACCCGACTTGGAATCC
CAGAGTCCAGGCTCAGGAACCACGCCCCCGAACCAGCCCTCTGGAGACCCCACTCAGCCC
AGCCCTGACAGCACGGTAGCCCAGAAAGTGGCCACGAGTCCCAAGAGTGCCCTCAAATCT
CCATCTTCCAAGCGCCGGACATCTCAGAACTTGAAACTCAGAGTTACCTTTGAGGAGCCT
GTGGTGCAGATGGAGCAAACTAGCCTCGAAGTAAATGGAGAGAAGGACAGAGATAAGAAC
AGGACCCCCCAGCGGACCTCCATGAGCAATGAATCAGGGGATCAACTAAAAAGGCCTTTT
GGAACCTTCCGATCCATCATGGAGACACTAAGCGGCAACCAGAACAATAACAATAACTAT
CAGGCGGTCAGCCAGCTGAAGACCTCCACACTGCCCTTAACCTCACTTGGAAGAAAGACA
GCAGACGCCAAGGGAAATCCTATGATCTCTGCTAGCAAAGGAAAAAATAAGGCGCTCTTC
TTG
>PtVa|XM_011358294.2_cds_XP_011356596.1_1
GTTTCTAGCTCTAGCTGGAATTGCAGTGTCTCCACTCTTATTACAAATGTGCAAAAGCCC
ACAGGGATCGCCGATGTGTACAGTAAGTTCCGCCCAGTGAAGCGAGTTTCCCCACTGAAA
CATCAGCCGGAGACTCTGGACAACAATGAAAGTGATGACCAGAAAAACCAGAAGGTGGAG
TACCAGAAAGGAGGTGATTCCGATCCGGGCCCCCAGCCGGAGGAGCTTGGCCCCGGGGGG
AGA------GAGAGCGGCCCCCAAAGTAGGACCGCGGGGTCCAACGCATTACTGGGCGAG
CTGGAGCACTATGACCTCGACATGGATGAGATTCTTGATGTGCCTTACATTAAATCCAGT
CAACAGCTTGCCACTTTTACCAAGGTGACTTCGGAAAAAAGGATTTTGGGTTTATGCACA
ACCATCAATGGCCTTTCTGGCAAAGCCTGCCCTACAGGAAGTGCTGAGAACTCACTGGCC
AACATGACACCGTTTTGTGTTCTTTCTCCTGTGAAAAGCCCTCATTTGAGAAAAGCGTCA
TCTGTCCTCCACGACCAGCAAAAATCCTCCCCTGAAGAC---TGCGAGAGCTCGCCTCCT
CTGGTTAAATGTGGC---TCCGCATATGAGCCTGAAAACCAGAGTAAGGACTTCCTAAAC
AACACCTTTAGTGATCCTCATGGTCGAAAAGTTGAGAAGCCAGTGCCAGACTGCCAGCTC
AGGGCCTTCCATCTGCAGTCGTCAGCACCAGAACCCAAGCTAGAAGAGCAGATCGGTGGC
ATGAACTGGGCCAGCTCCCAGGGCCCCGAAGAAAGGAGCGAGTATCTGAAAAAAATGAAA
AGCATCTTGAACATCGTTAAAGAAGGACAGATATCTCTCCTGCCACATCTAGCTGCCGAC
AATCTAGACAAAATTCATGATGAAAGCGGAAACAATCTCTTACACATCGCTGCGTCACAG
GGCCACGCAGAATGTCTGCAGCACCTCACTTCTTTAATGGGAGAAGATTGCCTCAATGAG
CGAAATGCCGAGAAGCTCACGCCGGCGGGCCTGGCCATCAAGAATGGTCAGTTGGAGTGT
GTACGCTGGATGGTGAGTGAAACAGAAGCCATTGCAGAATTGAGTTGTTCTAAGGATTTT
CCCAGCCTCATTCATTACGCAGGTTGCTTTGGCCAGGAAAAAATTCTTTTGTGGCTTCTT
CAGTTTATGCAAGAACAGGGCATCTCACTGGATGAAGTGGACCAGGATGGGAACAGCGCC
GTTCACGTAGCCTCACAGCATGGCTACCTCGGGTGCATACAGACCCTGGTTGAATATGGA
GCAAATGTCACCATGCAGAACCATGCAGGGGACAAGCCCTCCCAGAGCGCCGAGCGCCAT
GGGCACACCCTGTGCTCCCGGTACCTGGTGGTGGTGGAGACCTGCATGTCGCTGGCCTCT
CAAGTGGTGAAGTTAACCAAGCAGCTAAAGGAACAGACAATGGAACATGTCACACTGCAG
AGCCAGCTCCAACAACTTCTGGAAGCCCAGAAATCAGAGGGCAAGTCACTATTTTCTTCA
CCCAGCTCACCCTCCTCACCAGCCTCTAGAAAGTCCCAGTGGAAATCCCCAGATACAGAT
GATGAGTCTGTAGCCAAAAGTAAACCAGGTATCCAGGAGGGGATGCAGGTTCTTGGAAGC
CTGTCAGCATCCAGCCGGGCTAGGGCTAAAGCAAAAGATGAAGATTCTGATAAAATCCTG
CGCCAGTTATTGGGAAAAGATATCTCGGAGAATGTCTGCACCCAGGAAAAGCTGTCCTTA
GAATTCCAGGATACTCACGCTCCCAATAGAAATTCAAAAAAGATCCCTCTGGAGAAGAGA
GAACTGAAGTTAGCCAGGCTGAGGCAGCTGATGCAGCGGTCACTGAGTGAGTCCGACACA
GACTCCAACAACTCTGAGGACCCCAAGAGCACACCTGTGAGAAAAGCCGACAGGCCCAGA
CCGCAGCCCATCGTGGAAAGTGTGGAGGGCATGGACAGTGCAGAAAGCTTACACTTGATG
ATAAAGAAACACACCTTGGTATCAGGACGCAGGTTTCCTTTTAGCATCAAGGCTTCCAAA
TCTCTGGACGGCCATAGCCCATCTCCCACCTCAGAAAGCAGTGAGCCAGACTTAGAATCT
CAGTGTCCAGGCTCAGGAACTGCTCCCCCAAACCAGCCCTCTGGAGACCCCACTCAGCCC
AGCCCTGACAGCACTGCTGCCCAGAAAGTGGCCACGAGTCCCAAGAGTGCCCTCAAGTCT
CCATCTTCCAAGCGCCGGACATCTCAGAACTTGAAACTCAGAGTTACCTTTGAGGAGCCT
GTGGTGCAGATGGAGCAAACTAGCCCTGAACTAAATGGAGAGAAAGACAGAGAAAAGGGC
AGGACCCTCCAGCGGACATCTACGAGTAGCGAATCGGGGGATCCGCTCAAAAGGCCTTTC
GGAACCTTCCGATCCATCATGGAGACTTTAAGTGGCAACCAGAACAATAATAATAACTAT
CAGTCAGTCAACCAGCTGAAGACCTCCACACTGCCTTTAACCTCCCTTGGCAGGAAGACG
ACAGACGCCAAGGGAAATCCCATGAGCTCTGCTAGCAAAGGAAAGAATAAGGCGCTCTTC
TTG
>RhFe|XM_033110685.1_cds_XP_032966576.1_1
GTTTCTAGCTCTAGCTGGAACTGCAGCGTCTCAACTCTTATTAGCAACACGCACAAGCCC
ACAGGAATCGCTGATGTGTACAGTAAGTTCCGTCCAGTGAAGCGAGTTTCGCCACTGAAA
CATCAGCCAGAGACTCTAGACAACAATGAAAGTGATGACCAAAAGAACCAGAAGGCGGAG
TACCAGAAAGGAGGTGATTCTGCCCCAGGCCCTCAACCTGAGGAGCTCAGCCCCGGAGAC
GGCGATGGAGAAGGTGGCCCCCAAAGTAAGGTCCCAGAGTCCAGCACATTCCTGGGCGAA
CTAGAGCATTACGACCTCGACATGGATGAGATTTTGGACGTGCCTTACATTAAATCCAGT
CAACCACTTGCCTCTTTTACCAAGGTGACTTCAGAAAAAAGAATTGTGGGTTTATGCACG
ACCATCAACGGCCTTTCTGGCAAAGCCTGCTCTACAGGAAGTGCTGAGAACTCGCCATCC
AGCATGACACCGTTTTGTGTTCTTTCTCCTGTGAAAAGCCCTCACTTGAGAAAAGCGTCA
TCTGTTCTACGGGACCAGCAAAAGCTCTCCACTGAAGAT---TCAGAGAGCTCGCCTCCC
CTGGTTAAATGTGGG---TCTACGTATGAGCCTGAAAACCAGAGTAAGGACTTTCTCAAC
AAGACGTGTAGTGACCCTCATAGTCGAAAAGTTGAGAAGCCAGTGCCAGACTGCCAGCTC
AGGGCCTTACATCTGCCGTCCTCAGCAACAGAGCCCAAACTAGAAGAGCAGATCGGTGGC
ATGAACTGGACCAGCTCCCAAGGCCCAGAAGAAAGGAGTGAGTATCAGAAAAAAGTGAAA
AGCATCTTGAACATCGTGAAAGAAGGACAAATATCTCTGCTGCCACACCTAGCTGCCGAC
AATCTAGACAAAATTCATGACGAAAGCGGAAACAATCTCTTACACATTGCTGCGTCGCAG
GGCCACTCAGAATGTCTGCAGCACCTCACTTCTTTGATGGGAGAAGATTGCCTCAGTGAG
CGAAACGCCGAGAAGTTGACTCCCGCCGGCCTGGCCATCAAGAATGGTCAGTTGGAGTGC
GTACGCTGGATGGTGAGTGAAACAGAAGCCATTGCAGAATTAAGTTGTTCTAAGGATTTT
CCAAGCCTTATTCATTACGCAGGTTGCTTTGGCCAGGAAAAGATTCTTCTGTGGCTTCTT
CAGTTTATGCAAGAACAGGGCATCTCGTTGGATGAAGTGGATCAGGATGGTAACAGCGCC
GTTCACGTAGCCTCCCAGCACGGCTACCTTGGGTGTATACAGACCCTGGTTGAATATGGA
GCAAATGTCACCATGCAGAACCACGCCGGGGACAAGCCCTCCCAGAGTGCCGAGCGCCAT
GGCCACACCCTGTGCTCCCGGTACCTAGTGGTGGTGGAAACCTGCATGTCACTGGCCTCT
CAGGTGGTGAAGTTAACCAAGCAGCTAAAGGAGCAGACAATGGAACGTGTCACACTGCAG
AACCAGCTCCAACAACTTCTAGAAGCCCAGAAATCAGAGGGCAAGTCTCTCCTTTCTTCA
CCCAGTTCACCATCCTCCCCAGCTTCCAGGAAGTCGCAGTGGAAATCCCCAGATACAGAT
GATGAGTCTGTAGCCAAAAGCAAATCAGGTGTCCAAGAGGGGATACAGGTTCTCGGAAGC
CTGTCAGCATCCAGCCGGGCTAGGGCTAAAGCAAAAGATGACGATTCTGATAAAATCCTG
CGTCAGTTATTGGGCAAAGATATCTCAGAGAATGTCTGCACCCAGGAAAAGTTGTCCTTG
GAATTCCAGGATACTCAAGCTTCCTCAAGAAATTCCAAAAAGATCCCTCTGGAGAAGAGG
GAACTGAAGTTAGCCAGGCTGAGGCAGTTGATGCAGCGGTCACTGAGTGAGTCTGATACA
GACTCCAACAACTGTGAGGAGCCCAAGAGCACACCCGTGAGGAAGCCTGACAGACCCAGA
CCGCAGCCCATCGTGGAAAGCGTGGAGAGCATGGACAGTGCAGAAAGCTTACACTTGATG
ATAAAGAAACACACCTTGGCATCAGGACGTAGGTTTCCTTTTAGTATCAAGGTCTCCAAA
TCTCTGGATGGTCATAGCCCATCTCCCACCTCAGAGAGCAGTGAACCAGACTTGGAATCC
CAGTGTCCAGGCTCAGGGACGACTCCCCCAAACCAGTCCTCTGGAGACCCCACTCAGCCC
AGCCCTGACAGCACTGCTGCTCAGAAAGTGGCCACGAGTCCCAAGAGCGCCCTCAAGTCT
CCATCTTCCAAGCGCCGGACGTCTCAGAACTTGAAACTCAGAGTTACCTTTGAGGAGCCT
GTGGTGCAGATGGAGCAATCTAACCTTGAACTAAATGGAGAGAAGGACAGAGATAAGGGC
AGGACCCTCCAGCGGACGTCTACGAGTAGCGAATCAGGGGATCAACTCAAAAGGCCTTTC
GCAACCTTCCGATCCATCATGGAGACACTGAGTGGCAACCAGAATAATAACAATAACTAT
CAGACAGTCAGCCAGCTGAAGACGTCCACCCTGCCCTTAACCTCACTCGGCAGGAAGACG
ACAGATGCCAAGGGAAATCCCATGAGCTCTGCGAGCAAAGGAAAGAATAAGGCGCTCTTC
TTG
>RoAe|XM_016145297.1_cds_XP_016000783.1_1
GTTTCTAGCTCTAGCTGGAATTGCAGCGTTTCCACTCTTATTACAAATGTGCAAAAGCCC
ACAGGGATTGCGGATGTATACAGTAAGTTCCGCCCAGTGAAGCGAGTTTCCCCACTGAAA
CATCAGCCAGAGACTCTGGACAACAATGAAAGTGATGACCAGAAAAACCAGAAGGTGGAG
TACCAAAAAGGAGGTGATTCTGACCCAGGCCCCCAGCCGGAGGAGCTTGGCCCTGGGGGG
AGA------GAGAGTGGCCCCCAAAGCAGGACCACGGGATCCAGCGCATTACTGGGCGAA
CTGGAGCACTATGACCTCGACATGGATGAGATCCTGGATGTGCCTTACATTAAATCCAGT
CAACAGCTTGCCTCTTTTACCAAGGTGACTTCAGAAAAAAGGATTTTGGGTTTATGCACA
ACCATCAATGGCCTTTCTGGCAAAGCCTGCCCTACAGGAAGTGCTGAGAACTCACTGGCC
AACATGACGCCGTTTTGTGTTCTTTCTCCTGTGAAAAGCCCTCATTCGAGAAAAGCATCA
TCTGTCCTCCACGACCAGCAAAAATCCTCCCCTGAAGAC---TGCGAGAGCTCGCCTCCT
CTGGTTAAATGTGGC---TCTGCATATGAGCCTGAAAACCAGAGTAAGGACTTCCTAAAC
AACACCTTTAGTGATCCTCACGGTCGAAAAGTTGAGAAGCCAGTGCCAGACTGCCAGCTC
AGGGCCTTCCATCTGCAGTCCTCAGCAACAGAACCCAAGCTAGAAGAGCAGATCGGTGGC
GTGAACTGGGCCAGCTCCCAGGGCCCCGAAGACAGGAGCGAGTATCTGAAGAAAATGAAA
AGCATCTTGAACATAGTTAAAGAAGGACAAATATCCCTCCTGCCACATCTAGCTGCCGAC
AATCTAGACAAAATTCATGATGAAAGCGGAAACAATCTCTTACACGTTGCTGCGTCACAG
GGCCACGCAGAATGTCTGCAGCACCTCACGTCTTTGATGGGAGAAGATTGCCTCAATGAG
CGAAATGCCGAGAAGTTAACGCCGGCGGGCCTGGCCATCAAGAATGGTCAGTTGGAGTGT
GTACGCTGGATGGTGAGTGAAACAGAAGCCATTGCAGAATTGAGTTGTTCCAAGGATTTT
CCCAGCCTCATTCATTACGCAGGTTGCTTTGGTCAGGAAAAAATTCTTTTGTGGCTTCTT
CAGTTTATGCAAGAACAGGGCATCTCGTTGGATGAAGTGGACCAGGATGGGAACAGCGCC
GTTCACGTAGCCTCACAGCATGGCTACCTCGGGTGCATACAGACCCTGGTTGAATATGGA
GCAAATGTCACCATGCAGAACCACGCGGGGGACAAGCCCTCCCAGAGCGCCGAGCGCCAT
GGGCACACCCTGTGCTCCCGGTACCTGGTGGTGGTGGAGACCTGCATGTCGCTGGCCTCT
CAAGTGGTGAAGTTAACCAAGCAGCTAAAGGAACAGACAATGGAACATGTCACGCTACAG
AGCCAGCTCCAACAGCTTCTGGAAGCCCAGAAATCAGAGGGCAAGTCACTCTTTTCTTCG
CCCAGTTCACCATCCTCACCAGCCTCTAGAAAGTCCCAGTGGAAATCCCCAGATACAGAC
GATGAGTCTGTAGCCAAAAGTAAACCAGGAATCCAGGAGGGGGTGCAGGTTCTTGGAAGC
CTGTCAGCATCCAGCCGGGGTAGGGCTAAAGCAAAAGATGAAGATTCTGATAAAATCCTG
CGCCAGTTATTGGGAAAAGATATCTCAGAGAATGTCTGCACCCAGGAAAAGCTGTCCTTG
GAATTCCAAGATACTCACGCTTCCTCTAGAAATTCAAAAAAGATCCCTCCGGAGAAGAGG
GAACTGAAGTTAGCCAGGCTGAGGCAGCTGATGCAGCGGTCGCTGAGTGAGTCCGACACA
GACTCCAACAACTCTGAGGACCCCAAGAGCACACCTGTGAGAAAGGCTGACAGGCCCCGA
CCGCAGCCCATCGTGGAAAGTGTGGAGGGCATGGACAGTGCAGAAAGCTTACACTTGATG
ATAAAGAAACACACGTTGGCATCAGGACGCAGGTTTCCTTTTAGCATCAAGGCCTCCAAA
TCTCTGGACGGCCATAGCCCGTCTCCCACCTCAGAAAGCAGTGAGCCGGACCTGGAATCC
CAGTGCCTGGGCTCAGGGACTACTCCCCAAAACCAGCCCTCTGGAGACCCCACTCAGCCC
AGCCCTGACAGCACTGCTGCCCAGAAAGTGGCCACAAGTCCCAAGAGTGCCCTCAAGTCT
CCATCTTCCAAGCGCCGGACATCTCAGAACTTGAAACTCAGAGTTACCTTTGAGGAGCCA
GTGGTGCAGATGGAGCAATCTAGCCTTGAACTAAATGGAGAGAAAGACAGAGAAAAGGGA
AGGACCCTCCAGCGGACATCTACAAGTAGTGAATCAGGGGATCCACTAAAAAGGCCTTTC
GGAACCTTCCGATCCATCATGGAGACTTTAAGCGGCAACCAGAACAATAATAATAACTAT
CAGGCAGTCAACCAGCTGAAGACCTCCACACTGCCTTTAACCTCTCTTGGCAGGAAGACG
GCAGACGCCAAGGGAAATCCCATGAGCTCTGCTATCAAAGGAAAGAATAAGGCGCTCTTC
TTG
