# Supplementary material for: Positively selected genes in the hoary bat (Lasiurus cinereus) lineage: prominence of thymus expression, immune and metabolic function, and regions of ancient synteny
Source: PeerJ. 2022 Mar 17;10:e13130. doi: 10.7717/peerj.13130 (PMC8934532; doi:10.7717/peerj.13130)
Supplement: Supplemental Information 4 — Likely alignment errors have been manually deleted between conserved codons. Recovery of the original codon positions requires alignment to the original accessions in each orthogroup. [file peerj-10-13130-s004.zip › renamed.manual/OG0006276.manual.fas]

>EpFu|XM_008151076.2_cds_XP_008149298.1_1
ACAGTGGTGCTGCAAGGGGCTGCTGGAGTCGGGAAAACCACCCTGGTGAGAAAGGCCATG
TTAGACTGGGCTCAGGGCACTCTCTATCAGGAGAAATTTACCTATATTTTTTATCTCAAT
GCGAGAGAAATTAACCAGTGGAAAGAAAGAAGCTTTGTTGAAATGATATCAACGGACTGG
CCCAGCACAGAAGGCCCCATTGAAAATATTATGTCCCAGCCAAGTAGTCTCCTTTTTATT
ATTGACAGTTTTGATGAGCTGAACTTTGCCTTTGAGGAACCCGAGTTTGTGCTGTGCGAA
GACTGGACCCAGGTACACCCCGTGTCCTTCCTCATGAGTAGTTTGCTGAGGAGAGTGATG
CTGCCTGAGTCTTTCTTATTGGTGACAACGAGGCTCACAACTTATGAGAAGCTAAAGCTC
TTGCTGAAGAATCAGCGTTCCGTAGAGCTACTCGGTATGTCAGAAGATGCAAGAGAGGAA
TATGTTTATGGGTTTTTTCTAGTATTGAGTTTACTGAGAAACAATGAGATGCTTTTTAGC
ATGTGCAATGTCCCCCTAGTGTGCTGGGTCATTTGTAATAGTCTGGAGCAGCAAATGGAG
AAGGGTGGTGACATCGCATTGACCTGCAAATCCACCACGGCTCTGTTTACCTGCTATATC
TCCAGCTTGTTCACACAGGTCAATGGAAGAAGTCCC---------GAACAAGCCCAGCTG
AGGAATTTGTGCCACTTGGCTGCCAAAGGAGTATGGACTATGACACACGTGTTTTACAGG
GCAAACTTCCGAAAGCATGAATTAATGAAATCTGATGTCTCTAGTTTCCTGGACATGAAT
ATTCTTCAGAAGGACACAGATTATGAAAACTGCTATGAGTTCACCCACCTACACATTCAG
GAGTTTTTTGCAGCTATGTTCTATATGTTGGCCGACAGCTCGAAGCTCGGGGACCATTCC
TCTCAGTCTTTTGCA---GACTTGAAGCTGTTACTTGAAAGCACCAATTGTGAACACCCC
CATTTGACGCAGATGAAATGCTTTCTGTTTGGACTTTTGAATGAAGACCGAGTAAAACAA
CTGGAGGAAACTCTTAACTGTAACATGTCATTGGAGATAAAAGGGAAGATACTTCAGTGG
ATGGAAATATTAGGAAACAGTGACTCTTTCATC---CAGCTGGGATGTCTGGAGTTGTTT
CACTGTCTGTATGAGACTCAAGATGAAGCATTTATAATCCAGGCAATGAGATATTTCCAA
AAGGTTGTCATTAATATTTGCGAGAAATTCCATTTGCTTGTGTCTTCATTCTGCCTTAAG
CATTGCCAGTGCTTACGGACCATTAAACTGTCTGTAACTGTGGTATTTGAGAAG---ATG
TTAAAATCAAGCTTCCCAGTTGAAACTTGG---------------GATATCTATTACTGC
TGGCAAGATCTTTGTTCTGTGCTTCATACAAATGAACACTTGAGAGAATTGGAACTATAT
CATAGCAACCTTAATGAACTGGCAAAGAAGATTTTTTATAAAGAACTAAGCCACCCAAAA
TGTAAACTACAAAAGCTGTTGTTGAGATTTTTTTCTTTTGCTGATGGTTGCCAGAATTTC
GCCAGTTGTTTGACTCACAACCAGAATCTGCTGCATCTCGACCTGAAAGGAAGTGATATA
GGGGATGGTGGAGTGAAGTCATTATGTGAAGCCTTGAGACACCCAGACTGCAAACTGCAG
AATCTGAGCCTGGAATCCTGCAGCCTAACTACACTTTGTTGTCTGAATATCTCCAAGATT
CTCATCAGAAGCCACAGCCTGATATTTCTGAATCTGTCAACCAATAATATATTGGATGAC
GGAGTGGAGCTGTTGTGTGAGGCCTTAAGACATCCAAACTGTCACCTAGAGAGACTGTCC
TTAGAAAGCTGTGGCCTCACAGTAGCTGGTTGCAAGGATCTCTCTTTGGCTCTCATCAGC
AATAAAGGGCTGACACATTTGTGCTTGGCAGACAACATCTTGGGAGATGATGGAGTAAAG
ATTATGAGTGATGTCTTGAAGCATCCACAGTGCACTCTACAGAGCCTTGTGCTGCGGCGT
TGCCATTTCACTTCAGGTAGCAGTGAGCACCTGTCATCTTCTCTCCGAAGCAACAAGAGT
CTGACACATCTGGATCTGGCATCAAACCAGCTACAAGACGATGGAGTAAAGCTTCTGTGT
GATGTCTTTCGGCATCCAGGCTGCAATCTTCAGGACCTGGAGCTGATGGGTTGTGTTCTC
ACTAGTGCCTGTTGTCTGGACCTTGCTTCTGCTATTCTGAACAACCCAAACCTGCGGAGC
CTGGACCTTGGGAACAATGACTTGCAGGATGATGGAGTCAAAATTCTGTGTGAAGCTTTG
AGGCATCCAAACTGTAATATCCAGAGGCTCGGGTTGGAATATTGTGGTTTGACCTCTCTC
TGTTGTCAGGATCTCTCCTCTACTCTTAGCAGCAACCAAAGACTGATAAAAATGAACCTG
GTGAAGAATACCTTAGGTTATGAAGGAATTAAGAAGTTATGTGAAGCCTTGAGGTCTCCT
GAATGTAAACTACAAGTTCTAGGGTTGTGCACAGAGGCATTTGATGAGGAAGCCCAGAAG
CTGCTGGAAGCTGTGGGAGTTAGCAATCCACACCTAGTCATTAAGCAGGATTGTAGTGAT
CATAACGAAGAAGGTGGTTCCTGGTGG
>HiAr|XM_019632227.1_cds_XP_019487772.1_1
ACAGTGGTGCTTCAGGGGGCTGCTGGAGTTGGAAAAACCACCTTGGTGAGAAAGGCATTG
TTAGATTGGGCCCAGGGCAACCTCTATTATCAGAAATTTACCTATATGTTTTATCTTAAT
GCAAGAGAAATTAACCAGCTGAGAGAAAGAAGCTTTGTTCAGATGATATCAAAAGACTGG
CCCAGCACCGAAGGCCCTGTTGAAAGGATTATGTCCCAGCCAAATAGTCTCCTTTTTATA
ATTGATAGTTTTGATGAACTAAACTTCGCGTTTGAGGAACCCGAGTTTGAGCTGTGCGAT
GACTGGACCCAGGTACACCCAGTGTCATTCGTCATGAGTAGTTTGCTGAGGAAAGTGATG
CTCCCTGAGTCATCCTTACTGGTGACAACGAGGCTCGCAGCTTGTAAGAAACTAAAGCCT
TTGTTGAAAAGTCCGCGTTCTGTAGAGCTACTAGGTCTGTCTGAGGATGCAAGAGAGGAG
TATATTTACCAGTTTTTTCAAGCATTGGATTTACTAAGAAACAATGAGATGCTTTTTAGC
ATGTGCAAAGTCCCCCTAGTGTGCTGGGTCATTTGTACTTGTCTGGAACAGCAAACGAAG
AAGGGTAGTGATATTACATTGACCTGCAAAACCACCACAGCTCTGTTTACCTGCTATATC
TCTAGCTTGTTCACACAGGTAGATGGACGCTGTCCTAGTCTTCCCAACCAAACCCAACTG
AGGAGCCTGTGCCACTTGGCTGCTAAAGGAGTATGGACTATGACACACGTGTTTTATAGG
GAAAATCTCAGAAAGCATGGGTTAACTAAATCTGATGTCCCGGTTTTCCTGGACATGAAT
ATTCTTCAGGTGGACACAGAGTATGAAAACTGCTATGAGTTCACCCACCTACACATTCAG
GAGTTTTTTGCAGCTATGTTCTATTTGTTGAAAGACAGCTGGGGAATCACAGATCGTTCC
TCTCAGTCCTTTGAACAAGACTTGAAGCTGTTACTTGAAAGCAACAGTCATAGAGAGCCC
CATCTGATGCAGATGAAATACTTTTTGTTTGGCCTATTGAATGAAGATCAAGTAAAACAA
CTGGAGGAGACTTTTAACTGTAAAATGTCACTGGAGATAAAGTGGAAGATACTTCAGTGG
ATGAAAATATTAGGAAACAATGACTATTTCCCATCACAGCTGGGATGCCTGGAGTTGTTT
CACTGTCTGTATGAGACTCAAGATGAAGCATTTATAAGCCAGGCAATGAGATATTTCCAA
AAGGTTGTCATTCATATTTATGGGAAAATCCATTTGCTTGTGTCTTCATTCTGCCTGAAG
TATTGCCAAGGTTTACGGGCCATTAAACTGTGTGTG------GCATTTGAGAAG---ATG
TTAAACTCAAGACCCCCAGCTGAAACTTGG------GATGGTGGTTGCATTACTTGTTGC
TGGCAAGATCTCTGTTCTGTGCTCCATACAAATGAACACTTGAGAGAATTGGACCTGTGT
CATAGCAACCTTGATGAGTTAGCAATGAAGACTTTTTATCAAGAACTCAGGCACCCAAAC
TGTAAACTACAGAAACTATTGTTGAGATTTCTTTCTTTCCCTGATGCTTGTCAGAATATC
TCTAGTTCTTTGACTCACAACCAGAATCTGATGCATCTCGACCTGAAAGGGAGTGATGTA
GGGGACAATGGAGTAAAGTCATTATGTGAAGCCTTGAAACACCCAGACTGTAAACTACAG
AATCTGAGTTTGGAATCCTGTGACCTAACTACACTTTGTTGTCTGAATATCTCTGAGGCT
CTTGTCAGAAGCCAGAGCCTGGTATTTCTGAATCTGTCGACCAATAATCTATTGGATGAT
GGAGTGGAGCTGTTATGTGAGGCCTTGAGAGATCCAAAGTGTTACCTAGAGAGACTGTCT
TTAGAAAGCTGTGGCCTCACAGTGGCTGGTTGCCAGGATCTCTCTTTGGCTCTTATCAAC
AATAAAAGGCTGACACATTTGTGCTTGGCGGATAATGCCTTGGGAGATGGTGGACTAAAG
CTTATGAGTGATGCCTTGAAACATCCACAGTGCACGCTACAGAGCCTTGTGCTGAGACGT
TGCCATTTCACTTCACTGAGCAGTGAACATCTCTCGTCTTCCCTCCTGCACAACAAGAGC
CTGACACATCTGGATCTGGGGTCAAACTGGCTACAAGATGATGGAGTAAAGCTTCTGTGT
GATGTCTTTCAGCATCCAAGCTGTAGTCTTCAGGACCTGGAATTGATGGGCTGTGTTCTC
ACTGGTGCATGTTGTCTGGATCTGGCTTCTGCTATTTTGAACAACCCAAACCTGCGGAGC
CTGGACCTTGGGAACAATGACTTGAAGGATGATGGAGCAAAAATTCTGTTTGAGGCTTTG
AGACATCCAAACTGTAACATTCAGAGGCTCGGGCTGGAATATTGTGATTTGACCTCTCTC
TGTTGTCAGGATCTCTCCTCTGCTCTTAGCAGCAACCAAAGACTGATAAAAATAAACCTG
ACACAGAATACCTTAGGTTGTGAAGGAATTATGAAGTTATGTGAAGTCTTGAGGTCTCCT
GAATGTAAACTACAAGTTCTAGGGTTGTGCAAAGAGGCATTTGATGAGGAAGCCCAGAAG
CTGCTGGAAGCTGTGCGAGTTAGCAATCCTCACCTAGTCATTAAGCAAGATTATAATGAC
CATAATGAAGAAGATGGTTCCTGGTGG
>LaCi|252-exonerate_protein2genome-gene-46.1-mRNA-1
ACAGTGGTGCTAAAAGGGGCTGCTGGAGTCGGGAAAACCACCCTGGTGATTGAGGCCTTG
TTAGAATGGGCTCAGGGC---CTTTTATATGAGAAATTTGCCTATGTTTTTTATCTCAAT
GCGAGAAAAATTAACCAGTTTAACGAAAGTAGCTTTATTGAAATGTTATCAACCCACTGG
CCCACCACAGAAGGCCCCAGTGAAGAGATTATGTCCCAACCAAGTAGTCTCCTTTTTATT
ATTGACAGTTTTGATGAGCTAAACTTTGCTTTTGAGGAACCCGAGTCTGTGCTGTGCAAG
GACTGGACCCAGGTACACCCCGTGTCCTTCCTCATGAGTAGTTTGCTGAGGAAAGTGATG
CTCCCTGAGTCTTTTTTATTGGTGACAACTAGACTCACAACTTATCACAAGCTAAAGGTC
TTGCTGAAGGATCATAATTCTGTAGAGCTACCCGGTATGTCAGAAGGTTCAAGAGAGGAA
TATGTTGATTTGTATTTTGAAGTATTGTGTTTACTGAGAAACAATGAGATGCTTTTTAGC
ATGTGTAATGTCCCCCTAGTGGCCTGGTTAGTTTGTGAGAGTACGGCGCAGCAAATCCTG
AAGGATGCTGACATCACATTGACCTGCAGATCCACCACGGCTCTGTTTACCTGCTATGTC
TCCAGCTTGTTCACGCAGGTCGATGGAAGAAGTACTAGTTTGCCTACACAAACTCAACTG
AGGAATCTGTGCCACTTGGCTGCCAAAGGAGTATGGTCTATGACACACGTGTTTTACAGG
GCAAATTTCCGAAAGCATGAATTAACAAAATCTGATGTGTCTGTTTTCCTGAATATGAAA
ATTCTTGAGGAGGACTCA---AAATCACACTGCTGTGTGTTCACCCACCTACACATTCAG
GAATTTTTTGCAGCTATGTTCTATATGTTGGCAGACAGCACGCAACTTGGGGACCANNNN
NNNNNNNNNNNNNNN---NNNNNNNNNNTGTTACTTGGAAGCACCAATCGTGAAAACCCC
CATTTAACACAGATGAAACTCTTTCTGTTTGGACTTTTGAATGAAGACCAAGTAGAACAA
CTGGAGGAAACTCTTAACTGTAACATGTCATTGGAGATTAAAAGGAAGATACTTCAGGAG
ATGAAAATATTAGGAAACAATGACTCTTTTATC---CAGCGGGGATGTCTGGACTTGTTT
CACTGTCTGTATGAAACTCGAGATGAAGCATTTATAATTCAGGCAATGAGATATTTTCCA
AAGGTTGTCATTAATATTTGGAAGAAATTCCATTTGCTTGTGTCTTCATTCTGCCTTAAG
CATTGCCAGTACTTACGGGCCATTAAACTGTCTATAACTGTGATATTTGAGAAG---ATG
TTTAAATCAAGCTTCCCAGCTGAAACTTGNNNNNNNNNNNGTAGGGAGATCTATGACTGC
TGGAAAGATCTTTGTTCTGTGCTTCATACAAATGAACACTTGAGAGAATTGGAGCTATAT
TCTAGCAACCTTGATGAATTGGCAAAGAAGATTTTTTATCAAGAACTGAGGGACCCAAAA
TGTAAACTACAAAAGCTATTGTTGAGATTTTTTTCTTTCACTGATGATTGTCTGAATTTA
GCCAGTTGTTTGACTCACAACCAGAATCTGCTGCATCTCGATCTGAAAGGAAGTGATGTA
GGGGATGGTGGAATGAAGTCATTATGTGAAGCTTTGAGACACCCAGACTGCAAACTGCAG
AATCTGATCCTGGAATCTTGCAAACTAACTACACTTTGTTGTCTGAACATCTCCAAGATT
CTCATCAGAAGCCACAGCCTGATATTTCTGAATCTGTCGACCAATAATATATTGGATGAC
GGAGTGGAGCTGTTATGTGAGGCCTTAAGACATCCAAACTGTCACCTAAAGAGATTGTCC
TTAGAAAACTGTGGCCTCACAGTAGCTGGTTGTGAGGATCTCTCTTTGGCTCTCATCAGC
AACAAAGGGCTGACACATTTGTGCTTGGCACATAACGTCTTGGGAGATGGTGGAGTAGAG
CTTATGAGTGATGTCTGGAAGCATCCACAGTGCACTCTACAGAGCCTTGTGCTGCGACAT
TGCCATTTCACTTCAGAGAGCAGTGAGCAGTTGTCATCTTCTCTCCGAAGCAACAAGAGT
CTGACACATCTGGATCTGGCATCAAACAAGCTACAAGACAATGGAGTAAAGCTTCTGTGT
GATGTCTTTCGGCATCCAGACTGCAATCTTAAGGACCTGGAACTGATGGATTGTGTTCTC
ACTAGTGCCTGTTGTCTGGACCTGGCTTCTGCTATTCTGAACAACCCAAATCTGCAGAGC
CTGGACCTTGGGAACAATGACTTGCAGGATTATGGAGTCAGAATTCTGTGTGAGGCTTTG
AAGCATCCAAACTGTAATATTCAGAGGCTCTCGTTGGAAGATTGTGGTTTGACCTCTCTC
TGTTGTCAGGATCTCTCCTCTATTCTTAGGATCAACCAAAGACTGATAAAGATGTACCTG
GAAGATAATACCTTAGGTTATGAAGGAATTAAGAAGTTATGTGAAGTCTTGAGGTCTCCT
GAATGTAAACTACAAGTTCTAGGGTTGTGCATAGAGGAATTTGATAAGGAAGCTCAGAAG
CTGCTGAAAGATGTGCAAATTAGCAATCCACAACTAGTCATTAAGGAGGATTGTAGTAAT
CATAACGAAGAAGATAGTTCCTGGTGG
>MyLu|XM_006089672.1_cds_XP_006089734.1_1
ACAGTGGTGCTGCAAGGGGCTGCTGGAGTCGGGAAAACCACCCTGGTGAGAAAGGCCATG
TTAGATTGGGCTCAGGGCACTCTCTATCAGGAGAAATTTACCTATATTTTTTATCTCAAT
GCGAGAGAAATTAACCAGTGGAAAGAAAGGAGCTTTGTTGAAATGATATCCACGGACTGG
CCCGGCACTGAAGGCCCCATTGAGAAGATTATGTCCCAGCCAAGTAGTCTCCTCTTTATT
ATTGACAGTTTTGATGAGCTGAACTTTGCCTTCGAGGAACCCGAGTTTGTGCTGTGCGAG
GACTGGACCCAGGTACACCCCGTGTCCTTCCTCATGAGTAGTTTGCTGAGGAAAGTGATG
CTCCCTGAGTCTTTCTTATTGGTGACGACGAGGCTCACAACTTGTGAGAAGCTAAAGCTC
TTGCTGAAGAATCAGCGTTCCGTAGAGCTACTCGGTATGTCAGAAGATGCAAGAGAGGAA
TATGTGTATGGGTTTTTCCTAGTATTGAGTTTACTGAGAAACAATGAGATGCTTTTTAGC
ATGTGCAATGTCCCCCTAGTGTGCTGGGTCATTTGTAACTGTCTGGAGCAGCAAATGGAG
AAGGGTGGTGACATCACATTGACCTGCAAATCCACCACGGCTCTGTTTACCTGCTATGTC
TCCAGCTTGTTCACACAGGTCGATGGAAGAAGTCCTAGTTTGCCCGAACAAGCCCAGCTG
AGGAATCTGTGCCAATTGGCTGCCAGAGGAGTATGGACTATGACACACGTGTTTTACAGG
GCAAATTTCCGAAAGCATGAGTTAATGAAGTCTGATATCTCTAGTTTCCTCGACATGAAT
ATTCTTCAGCAGGACACAGATTATGAAAACTGCTATGAGTTCACCCACCTACACATTCAG
GAGTTTTTTGCCGCTATGTTCTATATGTTGGAAGATGGCTCGAAACTCGAGGACCATGCC
TCTCAGTCTTTTGCA---GACTTGAAGCTATTACTTGAAAGCACCAATTGTGAACATCCC
CATTTGACGCAGATGAAATGCTTTCTGTTTGGCCTTTTGAATGAAGACCGAGCAAAACAA
CTGGAGGAAACTCTTAACTGTAACCTATCGTTGGATTTAAAAGGGAAGATACTTCAGGGG
ATGGAGATATTAGGAAAGAGTGACTCTTTCATC---CAGCTGGGATGTCTGGAGTTGTTT
CACTGTCTGTATGAGACGCAAGATGAAGCATTTATAATCCAGGCAATGAGATATTTCCAA
AAGGTTGTCATTAATATTTGCGAGAAATTCCATTTGCTTGTGTCTTCATTCTGCCTTAAG
CATTGCCAGTGCTTACGGACCATTAAGCTGTCTGTAACTGTGGTATTTGAGAAG---ATG
TTAAAATCAAGCTTCCCAGTTGAAACTTGG---------------GATACCTATTACTGC
TGGCAAGATCTTTGTTCTGTGCTTCATACAAATGAACACTTGAGAGAATTGGAGCTATGT
CATAGCAACCTTAATGAACTGGCAGAGAAGATTTTTTATAAAGAACTAAGGCACCCACAA
TGTAAACTACAAAAGCTGTTGTTGAGATTTTTTACTTTCGCTGATGGTTGTCAGAATTTC
GCCAGTTCTTTGATTCACAACCAGAATCTGCTGCATCTCGACCTGAAAGGAAGCGATATA
GGGGACGGTGGAGTGAAGTCATTATGTGAAGCCTTGAGACACCCAGACTGCAAACTGCAG
AACCTGAGCCTGGAATCCTGCAGCCTAACTACACTTTGTTGTCTGAATATCTCCAAGATT
CTCATCAGAAGCCACAGCCTGATATTTCTGAATCTGTCGACCAATAATATATTGGATGAC
GGAGTGGAGCTGTTGTGTGAGGCCTTAAGACATCCAAACTGTCACCTAGAGAGACTGTCC
TTAGAAAGCTGTGGCCTCACAGTAGCTGGTTGTGAGGATCTCTCTTTGGCTCTCATCAGC
AACAAAGGGCTGACACATTTGTGCTTGGCAGACAACTTCTTGGGAGATGGTGGAGTAAAG
CTTATGAGTGATGTCTTGAAGCATCCACAGTGCACTCTACAGAGCCTTGTGCTGCGACGT
TGCCATTTCACTTCAGGTAGCTGTGAGCACCTGTCATCTTCCCTCCGAAGCAACAAGAGT
CTGACACATCTGGATCTGGCATCAAACCAGCTACAAGACGATGGAGTAAAGCTTCTGTGT
GATGTCTTTCGGCATCCAGGCTGCAATCTTCAGGACCTGGAGCTGATGGGTTGTGTTCTC
ACTAGTGCCTGTTGTCTGGACCTGGCTTCTGCTATTCTGAACAACCCAAACCTGCGGAGC
CTGGACCTTGGGAACAATGACTTGCAGGATGATGGAGTCAAAATTCTGTGTGAAGCTTTG
AAACATCCAAACTGTAATATTCAGAGGCTCGGGCTGGAATACTGTGGTTTGACCTCTCTC
TGTTGTCAGGATCTCTCCTCTACTCTTAGCAGCAACCAAAGACTGATAAAAATGGACCTG
GTACAGAATACCTTAGGTTGTGAAGGAATTAAGAAGTTATGTGAAGTCTTGAGGTCTCCT
GAATGTAAACTACAAGTTCTAGGGTTGTGCACAGAGGCATTTGATGAGGAAGCCCAGGAG
CTGCTGGAAGCTGTGGAAGTTAGCAATCCAAACCTAGTCATTAAGCAGGATTGCAGTGAT
CAGAATGAAGAAGATGGTTCCTGGTGG
>PhDi|XM_028517698.1_cds_XP_028373499.1_1
ACAGTGGTGCTTCAGGGGGCTGCTGGAGTTGGGAAAACCACCTTGGTGAGAAAGGCCATG
TTAGACTGGTCCCAGGGCAATCTCTATCAGCAGAAGTTTACCTATATTTTTTATCTGAAC
GCAAGAGAAATTAACCAGTGGAGAGAAAGAAGCTTTGTTCAAATGATATCAAAGAACTGG
CCCGGCACAGAAGGCCCCATTGAAAGGATTATGTCCCAGCCAAATAGTCTGCTTTTTATA
ATTGATAGTTTTGATGAACTGAACTTCTCCTTTGAGGAACCTGAGTTTGCGCTGTGTGAA
GACTGGACCCAGGTGCATCCAGTGTCCTTCCTCATGAGTAGTTTGCTGAGGAAAGTGATG
CTTCCTGAGTCATCCTTATTGGTGACAACAAGACTCACAGCTTGCAAGAAACTAAAGCCC
TTGTTGAAGAGTCAGCGTTCTGTGGAGCTACTAGGTATGTCTGAGGATGCAAGAGAGGAA
TATATTTACCAGTTTTTTCAAGTATTGCATTTACTAAGAAACAATGAGGTGCTTTTTAGC
ATGTGCAAAGTCCCCATGTTGTGCCGGGCCATTTGTACTTGTCTGGAGCAGCAAATGGAG
AAAGGTGGTGATGTCACATTGACCTGCAAAACCACCACGGCTCTGTTTACCTGCTATGTC
TCTGACTTGTTCACTCTTGTAGATGGAAGCTGTTCTGGTCTACCCAACCAAACCCAACTG
AGGAGCCTGTGCCACTTGGCTGCCAAAGGAGTGTGCACTATGACACATGTGTTTTACAGG
GAAAACCTCAGAAAGCATGGGTTAACGAAATCTGATGTCTCAATTTTTCTGGCCATGAAT
ATTCTTCAGAAGGACTCAGATTATGAAAATTGCTATGAGTTCACCCACCTACACATTCAG
GAGTTTTTTGCAGCTATGTTGTATATATTGGAAGACAGCTGGGGACCCATGGACCATTCC
TCTCAGTCTTTTGCA---GACTTGAAGCTGTTACTGGAAAGCAGCAGTTATAAAGACCCT
CATTTGATACAGATGAAATGTTTTTTGTTTGGCCTTTTGAATGAAGATCGAGTAAAACAA
CTGGAGGAAACTTTTAACTGTAAAATGTCCCTGGAGATAAAAGAGAAGATACTTCAGGGG
ATGGAAATATTAGGAAACAGTGACTATTTCCTATCACAGCTGGGATGTCTGGAGTTGTTT
CACTGTCTGTATGAGACTCAAGATGAAGCATTTACAGGCCAGGCAATGAGATATTTCCAA
AAGGTTGTCATTAATATCTGCAGGAAAATCCACTTGCTTGTGTCTGCATTCTGCCTTAAG
CATTGCCAGTGTTTGCAGACCATTAAACTGTGTGTAACTGAGGTATTTGAGAAGAAGACG
TTAAACTCAAGCCACCCAGCTGAATTTTGG---------CAAAGGGATGCTTATTATTGC
TGGCAGGATCTCTGTTCTGTGCTTCATACGAATGAACACTTGAGAGAATTGGACCTGGGT
CATAGCAGCCTTGATGAATTAGCAATGAAGATTTTGTATCAAGAGCTAAGGCACCCATAC
TGTAAACTACAAAAACTACTGTTGAGATTTTTTTCTTTCCCTGATGGTTATTGGAGCATC
GCTAGTACTTTGACTCACAACCAGAATCTGCAGCACCTAGACCTGAAAGGAAGTGTTATA
GGGGACAGTGGAGTAAAGTCATTATGTGAAGCCTTGAGACACCCAGATTGTAAGCTACAG
AATCTGAGCTTAGAATCCTGCTACCTAACTACACTTTGTTGTCTGAATATCACGAAGGCT
CTCATCAGAAGCCAGAGCTTGATATTTCTGAATCTGTCGACCAATAATCTATTGGATGAT
GGAGTGGAGCTGTTGTGTGAGGCCTTAAGACATCCAAAGTGTCACCTGGAGAGATTGTCC
TTAGAAAGCTGTGGCCTCACAGTTGCTGGTTGCAAGGATCTCTCTTTGGCTCTCATCAGC
AATAAAAGGCTGACACATTTGTGCTTGGCAGACAACGTCTTGGGAGATGGTGGAGTAAAG
CTTATGAGTGATGTCTTGAAACATCCACAGTGTACTCTACAGAGTCTTGTGCTGAGACGT
TGCCATTTCACTTCAGTTAGCAGTGAACATCTGTCAGCTTCTCTCTTAAGCAACAAGAGC
CTGACACATCTGGATCTGGGGTCCAACTGGCTACAAGATGATGGAGTAAAGCTTCTGTGT
GATGTCTTTCGGCATCCAAGCTGTAATCTTCAGGACCTGGAACTGATGGGTTGTGTTCTC
ACTAGTGCATGTTGTCTGGATCTGGCTTCTGCTATTGTGAACAACCCAAGCCTGCGGAGC
CTGGACCTTGGGAACAATGACTTGCAGGATGATGGAGTCAAAATTCTATGTGAAGCTTTG
AGACATCCAAGCTGTAATATTCAGAGGCTCGGGCTGGAATACTGTGGTTTGACCTCTCTC
TGTTGTCAGGATCTCTCCTCTACTCTAAGCAGCAACCAAAGACTGACAAAAATGAACCTG
ACACAGAATACTTTAGGTTGTGAAGGAATTAGGAAGTTATGTGAAGTCTTGAGTTCTACT
GAATGTAAACTGCAAGTTCTAGGGTTGTGCAAAGAGGCATTTGATGAGGAAGCCCAGAAG
CTGCTGGAAGCTGTGGGGGTTAGCAATCCACACCTAGTCATTAAGCACGATTTTAATGAC
CATAACAAAGAAGATGGATCCTGGTGG
>PtVa|XM_011383491.1_cds_XP_011381793.1_1
ACAGTGGTGCTTCAGGGGGCTGCTGGAGTTGGGAAAACCACTTTGGTGAGAAAGGCAATG
TTAGATTGGGCCCAGGGCAATCTCTATCACCAGAAATTTACCTATATTTTTTATCTCAAT
GCAAGAGAAATTAACCAGTTGAGAGAAAGAAGCTTTATTCAAATGATATCAAAGGACTGG
CCCAGCACAGAAGGCCCCATTGAAAGGATTATGTCCCAGCCAAATAGTCTCCTGTTTATA
ATTGATTCTTTTGATGAACTGAACTTCGCTTTTGAGGAACCTGAGTTTGCGCTGTGCGAA
GACTGGACGCAGGTACACCCAGTGTCCTTCCTCATGAGTAGTTTGCTGAGGAAAGTGATG
CTCCCTGAGTCATCCTTATTGGTGACAACAAGACTCACAGCTTGCAAGAAACTGAAGCCC
TTGTTGAAGAGTCAGCGTTCTGTAGAGCTATTAGGTATGTCTGAGGATGCGAGAGAGGAG
TATATTTACCAGTTTTTTAAAGTATTGAGTTTACTAAAAAACAATGAGATGCTTTTTAGC
ATGTGCAAAGTCCCCTTAGTGTGTTCAATCGTTTGTACTTGTCTGGAACAGCAAATGGAG
AAGGGTGGCGATGTCACATTGACCTGCAAAACCACCACGGCTCTATTTACCTCCTATATC
TCTAGCTTGTTCACACAGGTAGGTCGAAGCTGTTCTAGTCTACCCAACCAGACCCAACTG
AGGAGCCTCTGCCACTTGGCTGCTAATGGTGTATGGACTATGACACATGTGTTTTATAGG
GAAAATCTCAGAAAGCATGGGTTAACTAAATCTGATGTCTCAGTTTTCCTGGACATGAAT
ATTCTTCAGAAGGACACAGAGTATGAAAACTGCTATGAGTTTGCCCACCTCCACATTCAG
GAGTTTTTTGCAGCTATGTTCTATATGTTGAAAGACAGTTGGGGAACCACAGACCGGTCA
TCTCAGGCTTTTGAA---GACTTGAAGCTGTTACTTGAAAGCAACAGTTATAAAGACTCC
CATTTGATGCCCATGAAATGCTTTTTGTTTGGCCTTTTAAATGAAGATCTAGTAAAACAA
CTGGAGGAAACTTTTAACTGTACTTTGTCACTGGAGATAAAATGGAAGATACTTCAGTGG
ATGGAAATACTAGGAAACAGTGAATATTTTTCATCACAGCTGGGATGTCTGGAGTGGTTT
CACTGTCTGTATGAGACTCAAGATGAAGCATTTATAAGCCAGGCAATGAGATATTTCCAA
AAGATCGTCATTAATATTTGTGGGAAAATCCATTTGCTTGTGTCATCATTCTGCCTTAAG
TATTGCCAGTGTTTAAGGACCATTAAACTGTCTGTAACTGTGGTGTTTGAGAAGAAGATG
TTAAACTCAAGTCCCCCAGCTGAAACTTGG------GATAGTGTTTGCATTACGCATTGC
TGGCAAGATCTCTGTTCTCTGCTTCATACAAATGAACACTTGAGAGAATTGGACCTGCAT
CATAGCAACCTTGATGAGTTAGCAATGAAGACTTTTTATCAAGAACTAAGGCACCCAAAC
TGTAAACTACAAAAACTACTGTTGAGATTTCTTTCTTTCCCTGATGGTTGTCAGAATATC
TCTAGTTCTTTGACTCACAACCAGAATCTCATGCATCTTGACCTGAAAGGGAGTGATATA
GGGGACAATGGAGTAAAGTCATTATGTGAAGCCTTGAAACATCCAGACTGTAAACTACAG
AATCTGAGCTTGGAATCCTGCGACCTAACTACACTTTGCTGTCTGAATATCTCCAAGGCT
CTTGTCAAAAGCCAAAGCCTGGTATTTCTGAATCTGTCGACCAATAATCTTTTGGATGAT
GGAGTAGAGCTGCTGTGTGAGGCCTTAAGGCATCCAAAGTGTCACCTAGAGAGACTATCC
TTAGAAAGCTGTGGCCTCACAGTAGATGGTTGTGAGGATCTCTCTTTGGCTCTTATCAGC
AATAAAAGGCTGACACATTTGTGTTTGGCGGATAATGTCCTGGGAGATGGTGGAGTAAAG
CTTGTGAGCGATGCCTTGAAACATCCACAGTGCACTTTACAGAGCCTTGTGCTGAGACGC
TGCCATTTCACTTCACTTAGCAGTGAACATCTCTCATCTTCTCTCCTGCACAACAAGAGC
CTGATACATCTGGATCTGGGGTCTAACTGGCTACAAGATGATGGAGTAAAGCTTCTGTGT
GATGTCTTTCGGCATCCAAGCTGTAATCTTCAGGACCTGGAATTGATGGGTTGTGTTCTG
ACTAGTGCGTGTTGTCTGGATCTGGCTTCTGCTATTTTGAACAACCCAAACCTGCGGAGC
CTGGACCTTGGGAACAATGACTTGCAGGATGATGGAGTAAAAATTCTGTGTGAGGCTCTG
AGACACCCAAACTGTAATATTCAAAGGCTCGGGCTGGAATACTGTGGTTTGACCTCTCTC
TGTTGTCAGGATCTCTCCTCTGCTCTTAGCAGCAACCAAAAACTGATAAAAATAAACCTG
ACACAGAATACCTTAGGTTGTGAAGGAATTATGAAGTTATGTGAAGTCTTGAGGTCTCCT
GAATGTAAACTACAAGTTCTAGGGTTGTGCAAAGAGGCATTTGATGAGGAAGCCCAGAAG
CTGCTGGAAGCTGTGCGAGTTAGCAATCCACACCTAGTCATTAAGCATGACTGTAATGAT
CATACTGAAGAAGATGGTTCCTGGTGG
>RhFe|XM_033120739.1_cds_XP_032976630.1_1
ACAGTGGTACTTCAGGGGGCTGCTGGAGTTGGAAAAACCACCTTGGTGAGAAAGGCATTA
TTAGATTGGGCCCAGGGCAATCTCTATCACCAGAAATTTACTTACATTTTTTATCTCAAT
GCAAGAGAAATTAACCAGTTGAGAGAAAGAAGCTTTGTTCAAATGATATCAAAGGACTGG
CCCAGCACAGAAGGCCCCATTGAAAGGATTATGTCCCAGCCAAATAGTCTCCTTTTTATA
ATTGATAGTTTTGATGAGCTGAACTTCGCATTTGAGGAACCTGAGTTGGCACTGTGCGAA
GACTGGACCCAGGTACACCCAGTGTCCTTCCTCATGAGTAGTTTGCTGAGGAAAGTGATG
CTCCCTGAGTCGTCCTTACTGGTGACAACGAGACTCACAGCTTGCAAGAAACTAAAGCCT
CTGTTGAAAAGCCAGCATTCTGTAGAGCTACTAGGAATGTCTGAGGATGCAAGAGAGGAG
TATATTTACCAGTTTTTTCAAGTACTGGATTTACTAAGAAACAACGAGATGCTGTTTAGC
ATGTGCAAAGTCCCCCTAGTGTGCTGGGTCATTTGTACTTGTCTGGAGCAGCAAATGGAG
AAGGGTGGTGATATCAGGTTGACCTGCAAAACCACCACGGCTCTGTTTACCTGCTATATC
TCTAGCTTGTTCACACAGGTAGATGGAAGCTGTCCTAATCTACCCAACCAAACCCAACTG
AAGAGGCTGTGCCACTTGGCCGTTAAAGGAGTATGGACTATGACACATGTGTTTTACAGG
GAAAATCTCAGAAAGCATGGGTTAACTAAATCTGATGTCTCAGTTTTCCTGGACATGAAT
ATTCTTCAGAAGGACATAGAGTATGAAAACTGCTATGAGTTCACGCACCTACACATTCAG
GAGTTTTTTGCCGCTATGTTCTATATGTTGAAAGACAGTTGGGGAGTCACAGATCGTTCC
TCTCAGTCTTTTGAA---GACTTGAAGCTGTTAGTTGAAAGCAACAGCCATAGAAACCCC
CATCTGATGCAGATGAAATGCTTTTTGTTTGGCCTTTTGAATGAAGATCGAGTAAAACAA
CTGGAGGAAACTTTTAACTGTAAAATGTCACTGGAGATAAAATGGAAGATACTTCAGTGG
ATGAAAATATTAGGAAAGAGTGAATATTTCTCATCACAGCTGGAATGTCTGGAGTTGTTT
CACTGTCTGTATGAGACTCAAGATGAAGCATTTATAAGCCAGGCAATGAGATATTTACAA
AAGGTTGTCATTAATATTTATGGGAAAATCCATTTGCTTGTGTCTTCATTCTGCCTTAAG
CATTGCCAAGGTTTACAGACCATTAAACTGTCTGTG------GTATTTGAGAAG---ATG
TTAAATTTAAGCCCCCCAGCTGAAACTTGG------GATGTTGGTTGCATTACTCATTGC
TGGCAAGATCTCTGCTCTGTGCTTCATACAAATGAACACTTGAGAGAATTGGACCTGTGT
CATAGCAACCTTGATGAGTTAGCAATGAAGACTTTTTATCAAGAACTAAGGCACCCAAAC
TGTAAACTACAGAAACTATTGTTGAGATTTCTTTCTTTCCCTGATGGTTGTCAGAATATC
TCTAGTTCTTTGACTCACAACCAGAATCTGATGCATCTCGACCTGAAAGGGAGTGATGTA
GGGGACAGTGGAGTAAAGTCATTATGTGAAGCCTTGAAACACCCAGACTGTAAACTACAG
AATCTGAGTTTGGAATCCTGCAACCTAACTACACTTTGTTGTCTGAATATCTCTAAGGCT
CTTGTCAGAAGCCAGAGCCTGGTATTTCTGAATCTGTCAACCAATAATCTATTAGATGAT
GGAGTGGAGCTGTTGTGTGAGGCCTTGAGACATCCAAAGTGTCACCTAGAGAGACTGTCC
TTAGAAAGCTGTGGCCTCACAGTGGCTGGTTGCCAGGATCTGTCTTTGGCTCTTACCAGC
AATAAAAGGCTGACACATTTATGCTTGGCGGATAACAACTTGGGAGATGATGGACTAAAA
CTTATGAGTGATGCCTTGAAACACCCACAGTGCATTCTACAGAGCCTTGTGCTAAGACGT
TGCCATTTCACTTCACTTAGCGGTGAACATCTTTCATCTTCTCTCCTGCACAACAAAAGC
CTGACTCATCTGGATCTGGGGTCAAACTGGCTACAAGATGATGGAGTAAAGCTGCTGTGT
GATGTCTTTCGGCATCCAAGCTGTAATCTTCAGGACCTGGAATTGATGGGCTGTGTTCTC
ACTAGTGCGTGTTGCCAGGATCTGGCTTCTGCTATTTTGAACAACTCTAACCTGCGGAGC
CTGGACCTTGGGAACAATGACTTGCAGGATGAGGGAGTAAAAATTCTGCATGAGGCTTTG
AGACATCCAAACTGTAATATTCAGAGGCTTGGGCTGGAATATTGTGGTTTGACCTCTCTC
TGTTGTCAGGATCTCTCCTCTACTCTTAGCAGCAACCAAAGATTGATAAAAATTAACCTG
ACACAGAATACCTTAGGTTGTGAAGGAATTACGAAGTTATGTGAAGGTTTGATGTCTCCT
GAATGTAAACTACAAGTTCTAGGGTTGTGCAAAGAGGCATTTGATGCGGAAGCCCAGAAG
CTGCTGGAAGCTGTGCGAGTTAGCAATCCTCACCTAGTCATTAAGCAAGATTGTAATGAT
CATAATGAAGAAGATGGTTCCTGGTGG
>RoAe|XM_016123054.1_cds_XP_015978540.1_1
ACAGTGGTGCTTCAGGGGGCTGCTGGAGTTGGGAAAACCACCTTGGTGAGAAAGGCAATG
TTAGATTGGGCCCAGGGCAATCTCTATCACCAGAAATTTACCTATATTTTTTATCTCAAT
GCAAGAGAAATTAACCAGTTGAGAGAAAAAAGCTTTATTCAAATGATATCAAAGGACTGG
CCCAGCACAGAAGGCCCCATTGAAAGGATTATGTCCCAGCCAAATAGTCTCCTGTTTATA
ATTGATTCTTTTGATGAACTGAACTTCGCCTTTGAGGAACCCGAGTTTGCGCTGTGCGAA
GACTGGACGCAGGTACACCCAGTGTCCTTCCTCATGAGTAGTTTGCTGAGGAAAGTGATG
CTCCCTGAGTCATTCTTATTGGTGACAACAAGACTCACAGCTTGCAAGAAACTAAAGCCC
TTGTTGAAGAGTCAGCGTTCTGTAGAGCTATTAGGTATGTCTGAGGATGCGAGAGAGGAG
TATATTTACCAGTTTTTTAAAGTATTGAATTTACTGAAAAACAATGAGACACTTTTTAGT
ATGTGCAAAGTCCCCTTAGTGTGCTCAATCATTTGTTCTTGTCTGGAACAGCAAATGGAG
AAGGGTGGTGATGTCACATTGACCTGCAAAACCACCACGGCTCTGTTTACCTGCTATATC
TCTAGCTTGTTCACACAGGTAGGTGGAAGCTATTCTAGTCTACCTAGCCAGACGCAACTG
AGGAGCCTCTGCCACTTGGCTGCTAATGGTGTATGGACTATGACACATGTGTTTTACAGG
GAAAATCTGAGAAAGCATGGGTTAACTAAATCTGATGTCTCAGTTTTCCTGGACATGAAT
ATTCTTCAGAAGGACAGAGAGTATGAAAACTGCTATGAGTTCTCCCACCTACACATTCAG
GAGTTTTTTGCAGCAATGTTCTATATATTGAAAGACAGTTGGGGAGCCACAGACCGGTCA
TCTCAGCCTTTCGAA---GACTTGAAGCTGTTACTTGAAAGCAACAGTTATAAAGACCCC
CATTTGATGCCCATGAAATGCTTTTTGTTTGGCCTTTTAAATGAAGATCTAATAAAACAA
CTGGAGGAAACTTTTAACTGTACTTTGTCCCTGGAGATAAAATGGAAGATACTTCAGTGG
ATGGAAATACTAGGAAACAGTGAATATTTTTCATCACAGCTGGGATGTCTCGAGTGGTTT
CACTGTCTGTATGAGACTCAAGATGAAGCATTTATAAGTCAGGCAATGAGATATTTCCAA
AAGGTTGTCATTAACATTTGCGGGAAAATCCATTTGCTTGTGTCGTCATTCTGCCTTAAG
TATTGCCAGTGTTTAAGGACCATTAAACTGTCTGTAACTGTGGTGTTTGAGAAGAAGATA
TTAAACTCAAGCCCTCCAGCTGAAACTTGGCAAAGGGATAGTGTATGCATTATGCATTGC
TGGCAAGATCTTTGTTCTCTGCTTCATACAAATGAACACTTGAGAGAATTGGACCTACAT
CATAGCAACCTTGATGAGTTAGCAATGAAGACTTTTTATCAAGAACTAAGGCACCCAAAC
TGTAAACTACAAAAACTACTGTTGAGATTTCTTTCTTTCCACGATGGCTGTCAGAGTATC
TCTAGTTCTTTGACTCACAACAAGAATCTGATGCATCTTGATCTGAAAGGAAGTGATATA
GGAGACAATGGAGTAAAGTCATTATGTGAAGCTTTGAAACATCCAGACTGTAAACTACAG
AATCTGAGCTTGGAATCCTGCGACCTAACTACACTTTGTTGTCTGAATATCTCCAAGGCT
CTTGTCAGAAGCCAAAGCCTGGTATTTCTGAATCTGTCAACCAATAATCTTTTGGATGAT
GGAGTAGAGCTGCTGTGTGAGGCCTTAAGGCATCCGAAGTGTCACCTAGAGAGACTATCC
TTAGAAAGCTGTGGCCTCACAGTAGATGGTTGTGAGGATCTCTCTTTGGCTCTTATCAGC
AATAAAAGGCTGACACATTTGTGTTTGGCGGATAACGTCCTGGGAGATGGTGGAGTAAAG
CTTGTGAGCAATGCCTTGAAACATCCACAGTGCACTTTACAGAGCCTTGTGCTGAGACGC
TGCCATTTCACTTCAGTTAGCAGTGAATATCTCTCATCTTCTCTCCTGCAAAACAAGAGC
CTGACACATCTGGATCTGGGGTCAAACTGGCTACAAGATGATGGCATTAAGCTTCTGTGT
GATGTCTTTCGGCAACCAAGCTGTAATCTTCAGGACCTGGAATTGATGGGTTGCGTTCTG
ACGAGTGCGTCTTGTCTGGATCTGGCTTCTACTATTTTGAACAACTCAAACCTGCAGAGC
CTGGACCTGGGGAACAATGACTTGCAGGATGATGGAGTAAAAATTCTGTGTGAGGCTCTG
AGACACCCAAACTGTAATATTCAAAGGCTCGGGCTGGAATACTGTGGTTTGACCTTTCTC
TGTTGTCAGGATCTCTCCTCTGCTCTTAGCAGCAACCAAAAACTGACAAAAATAAACCTG
ACACAGAATACCTTAGGTTGTGAAGGAATTATGAAGTTATGTGAAGTCTTGAGGTCTCCT
GAATGTAAACTACAAGTTCTAGGGTTGTGCAAAGAGGCATTTGATGAGGAAGCCCAGAAA
CTGCTGGAAGCTGTACAAGTTAGCAATCCACACCTACTCATTAAGCATGACTGTAATGTT
CATACTGAAGAAGATGGTTCCTGGTGG
