# Supplementary material for: Positively selected genes in the hoary bat (Lasiurus cinereus) lineage: prominence of thymus expression, immune and metabolic function, and regions of ancient synteny
Source: PeerJ. 2022 Mar 17;10:e13130. doi: 10.7717/peerj.13130 (PMC8934532; doi:10.7717/peerj.13130)
Supplement: Supplemental Information 4 — Likely alignment errors have been manually deleted between conserved codons. Recovery of the original codon positions requires alignment to the original accessions in each orthogroup. [file peerj-10-13130-s004.zip › renamed.manual/OG0006297.manual.fas]

>EpFu|XM_028155351.1_cds_XP_028011152.1_1
AGCGCCAGAACCATCTACACCTTCGGTGACCCTAAATACAGCGAGTTCTCCAAGCCCACC
TGCTTCTCCCTGGGGACCCCAGGAGTTATTGCCCTGGGCTGTGTGATCTGGAGGAGCTTC
ACAGGGAACCCCTGGTTTCAGCGGGCAAAGATGCCACAGGCTCTGGACTTTTCTGGACAC
AGATACCCCGTGGCAACCTTTCAGCCCAGTGGCCCAGAGTCCCTGGAGGACTTGACCCTC
TGTCCCCAAAAGGAACTGACCAGAAGGGTCAGACGGACCCCTAGAGTCAGGGCCCCAGCC
ACCATTCAGGCCGGATCAGAGGACGACAATGTCATCGTCCAGCCCTACATTGTGCCCCCC
GGTTTCCTGGCGCAGGAGCACCAGACCCCGGGGCGCTCGGAGGCAGGGGTCCAGGTCGAA
GGCTGTCCTGCTTGCGATTCTTCAGACGGAAGCTGGGCCAGCACTGGCGGCTCCTCCCTC
TTGGAGGAGGCTGGGTCCTCTGGCTATTTGGCCAAGAAGGGGCCAGGCAGAGGGCCGGGC
AGGAACAGGTGTCCGGAGCCTCTCCCAGTCCCCGAATTCTCCAAGGACTTGGGTTCCCTG
GAAGAGCTCCAGAGAAGCAGC---ATCTCCTGGGCCAACTGGGGCTCCTCCACACCGAGG
CTGGAGCTGGCCCCCGGGGAGCCTCCAGTTTCTCTTCGGACACTGACCTTC---TGGGAC
AGCAATGCCTCAGAAATTGAGGACAGTGGTGCTGGAAGCTGGGGGACCGACAGCCTCCAG
AAGACCGGAGCCACGAGTAGGACGCTGGGACATTACATGGCCAGG
>HiAr|XM_019650086.1_cds_XP_019505631.1_1
AGTGCCAGAACCATCTACACCTTCAGCGACACTAAATACAGCGAGTTCTCCAAGCCCACC
TGCCTGACTCTGGAGGCCTCAAGAGTTAGTGCTACAGGCCGTGTAATCTGGAAGAGCTTC
ACAGGGAACCCCTGGTTTCAGCGGACAAAGATGCCATGGGCCCTGGACTTTTCTGGACAC
AAACGTCCCGTGGCAACCTTTGAGCCCAGTGGCCCAGAGTCGCTGGATGACTTGACCCTC
TGTCCTCAAAAGGAGGTGACCAGAAGGGTCAGGCTGACCCCTAGAGTCAGGGCCCCAGCC
ACCATCCAGGCAGAATCCGAGGACAACACCATCAGCTTCCAGCCCTACATCAAACCCTCC
CGCTTCCTGGAGCAGGAGCACCAGACCCTGGAGCACTCTGAGGCAGGGGTCCAGGTCATA
GGCTCCCCTGCCTGGGACTCTTCAGACAGAAGCTGGGCTAGCACTGTGAGCTCCTCCACC
TGGGAGGAGGCCGGGTCCTCTGGCTATTTGGTCAAGAAGGGGCCAGGCCAAGGGCTGAGT
AGGGACGAGTGTGAGGAGCCTCCCCTAGTCCCCGAATTCTCCAAGGACTTGGGTTCCCTG
GAAGAGCCCCCAAAAGACGACCTCTCCTCCTGGGCCAGCTGGGGCTCC------------
------TTAGCACCAAGG---CCCCTAGTTTCCCTTCGGACACTGACCTTC---TGGGAC
AGCAGCCCTTCAGAAATTGAGGACAGCAGTACCAGCAGCTGCGGGGCTGACAGCCTCCAG
AGGACCGAGGCCGGGGGTAGGACACTGGGGCATTATATGGCCAGG
>LaCi|309-exonerate_protein2genome-gene-25.14-mRNA-1
AGCGCCAGAACCATCTACACTTTGGGGGACCCTAAATACAGCGAGTTCTCCAAGCCCACC
TGCTTCTCCCTGGGGACCCCAGGTGTTATCGCTGTGGGCTGTGTGATCTGGAGGAGCTTC
TCAGGGAACCCCTGGTTTCAGCGGGCGAAGATGCCACAGGCTCTGGACTTTTCTGGACAC
AGATACCCCGTGGCAACCTTTCAGCCCAGTGGCCCGGAATCCCTGGAGGACTTGACCCTC
TGTCCCCAAAAGGAACTGTCCAGAAGGGTCAGACTGAGCCCTCGAGTCAGGGCCCCCGCC
ACCATTCAGGCCGGATCAGAGGACGACAATGTCATCGTCCAGCCCTACTTTGTGCCCCCT
GGTTTCCTGGAGCAGGAGCACCAGACCCCGAGGCCCTCGGAGGCAGGGGTCCAGCTCGAA
GGCTGTCCTGCTTGCGATTCTTCCGACGGAAGCTGGGCCAGCGCTGGCGGCTCCTCCCTC
TTGGAGGAGGCTGGGTCCTCTGGCTATTTGGCCAAGAAAGGACCAGGCAGAGGGCTGGAT
AGGAACCGGGGTCCGGAGCCTCTCCCAGCCCCCGGATTCTCCAAGGACGTGGGTTCCCTG
GAAGAGCTCCAGAGAAGCAGC---ACCTCCTGGGCCAACTGGGGCTCCCCCACACCGAGG
CTGGATCTGGTCCCCGGGGAGCCTCCAGTTTCTCTTCGGACACTGACCTTCTCCTGGGAA
GGCAATGCTTCAGAAACTGAGGACAGTGGTGCTGGAAGCTGGGGAACCGACAGCCTCCAG
AGGGCCGGAGCCAGGAGCGGGCCGCTGGGCCATTACATGGCCAGG
>MyLu|XM_023758361.1_cds_XP_023614129.1_1
AGCGCCAGAACCATCTACACCTGCGGTGACCCTAAATACAGCGAGTTCTCCAAGCCCACC
TGCTTCTCCCTGGGGACCCCAGGAGTTACTGCCACGGGCTGTGTGATCTGGAGGAGCTTC
AGAGGGAACCCCTGGTTTCAGCGGGCAAAGATGCCACAGGCTCTGGACTTTTCTGGACAC
AGATACCCCGTGGCAACCTTTCAGCCCAGTGGCCCAGAGTCACTGGAGGACTTGACCCTC
TGTCCCCAAAAGGAGCTGACCAGAAGGGTCAGACTGACCCCTAGAGTCAGGGCCCCAGCC
ACCATTCAGGCCGGATCAGAGGACGCCAATGTCACCGTCCAGCCCTACATTGTGCCCCGT
GGTTTCCTGGAGCAGGAGCCCCAGACCCCCGGGCACTCGGAGGCAGGGGTCCAGGTCGAA
GGCTGTCCTGCTTGCGATGCTTCAGACGGAAGCTGGGCCAGCACTGGCGGCTCCTCCCTC
CTGGAGGAGGCCGGGTCCTCTGGCTATTTGGCCAAGAAGGGGCCAGACCGAGGGCTGGGT
AGGAGCAGGTGTCCGGAGCCTCTCCCAGTCCCCGAATTCTCCAAGGACTTGGGTTCCCTG
GAAGAGCTCCAGAGAAACAGC---ATCTCCTGGGCCAGCTGGGGCTCCTCA---CCGAGG
CCGGATCTGGTCCCCGGGGAGCCTCCAGTTTCTCTTCGGACACTGACCGTCGCCTGGGAC
AGCAATGCCTCAGAAACTGAGGACAGTGGTGCTGGAAGCTGGGGGGCCAACAGCCTCCAG
AGGACTGGAGCCAGGAGTAGGACGCTGGGGCATTACATGGCCAGG
>PhDi|XM_028513825.1_cds_XP_028369626.1_1
AGCGCCAGAACCATCTACATCTGCGATGATCCTAAATACAGCGAGTTCTCCAAGCCCACC
TGCTTCTCCCTGGGGACCCCAGGAGTGATCTGGAAGAGCTGGGTGACCTGGAAGAGCTTC
GCGGGGGACCCTTGGTTTCAGCGGGCAGAGACGCCGCAGGCTCTGGACTTTTCTGGACAC
AGACTCCCCGTGGCAACCTTTCAGCCCTGTGGCCCCGAGCCCCTGGATGGCTTGACCCTC
TGTCCGCAAAAGGAACCAACCAGAAGGATCAGACTGATCTCTAGGATCAGGGCCCCAGCC
GCCGTCCAGGCAGGACCAGAGGACGACGATGTCAGCTTCCGGCCCTACATTGCACCCCCT
CCCTTCCTGGAGCGGGAGCGCCGGACCCCGGGGCAACCTGAGGAAGGGGTCCAGGTTGAA
GGCTGCCCTGCTTGGGATTCTTCAGACAGAAGCTGGGCCAGCACTGTCGGCTCCTGCCCC
TCGGACGGGGCTGGGTCCTCTGGCTATTTAGTCAAGAAGGGGCTGGGCCAAGTGCTGGGT
GAGGACAGGTGTCAGGACCCTCTGCTGCTCCCCAAATTCTCCAAGGACTTGGGTTCCCTG
AAAGAGCTCCAGAGAGATGACCCCTCCTCCTGGGCCGGCTGGGGCTCCTCGTCACCAAGA
CTGAAACTGGCCCCCGGGGAGCCTCTAGTTTCTTTTCAGACACTGACCTTTGGCTGGGAC
AGCGGCACCTCAGAACTTGGGGACAGCAGTGCTGGCAGCTGGGGGACTGACAGCCTGCAG
AGGACTGAGGCCAGGAGCGTGACACTGGGGCATTACATGGCCAGG
>PtVa|XM_023529107.1_cds_XP_023384875.1_1
AGTGCCAGAACCATCTACACCTTCGGTGACACTAAATACAGCGAGTTCTCCAAGCCCACC
TGCTTCTCCCTGGAGGCACCAAGAGTTATTGCCATGGGGCGCGTGCTCTGGAAGAACTTC
ACAGGGAACCCCTGGTTTCAGCAGGCAAAGAAGCCACAGGCCCTGGACTTTTCTGGACAT
AGACATCCCCCAGCAACCTTTCAACCCAGCGGCCCAGAGCCCCTGAATGACTTGACCCTC
TATCCCCAAAAGGAAATGACCAGAAAGGTCAAGCTGACTCCTAGAGCCAGGGCCCCAGCT
ACCACCCAGGCAGGATCAGAGGATGACAGCGTCAGCTTCCAGCCCTACATTGAACACTCC
CGCTTCTTGAAGCAGGAGCACGAGACCCCGGGGCACTCTGAGGCAGGGGTTCAGCTCGAA
GGCTCCTCTGCGTGGGACTCTTCATACAGAAGCTGGACCGGCTCTGTGGGCTCCTCCCCC
TGGGATGAGGCTGAGTCTTCTGGCTATTTGGCCAAGAAGGGGCCAGGCCAAGGGCTGGAT
GTGGATGGGTGTCAGGAGGCTCTCTTACTCCCCAAATTCTCCGAGGACTCGGGTTCCCTG
CATGAACCCCTAAAAGATGACCTCTCTTCCTGGGCTACCTGGGGTTCCTTGTCACCAAAC
CTGAATCTGGTCCCTGGAGATCCCCCAGTTTCTCTTCACACACTGACTTTTTGCTGGGAC
AGCAGCCCCTCAGAAGTTGAGGACGGTGGTGCCAGCAGCTGGGCAGCTGACTGCCTCCAG
AGGACTGAGGCCAAGGGTAGGACACTGGGGTGTTACATGGCCAGG
>RhFe|XM_033113977.1_cds_XP_032969868.1_1
AGTGCCAGAACCATCTACACCTTCAGTGACACTAAGTACAGCGAGTTCTCCAAGCCCACC
TGCTTCTCTCTGGAGGCCTCAAGAGTTATTGCTGTAAGCCGTGTAATCTGGAAGAGCTTC
ACAGAGAACCCCTGGTTTCAGCAGGCAAAGATGCCGCGGGCCCTGGACTTTTCTGCACAC
AGACACCCCATTGCAACTTTTGAGCCCGGTGGCCCAGAGTCCCTGGATGACTTGGCGTTC
TGTCCTCAAAAGGAAGTGACCAGAAGGGTCAGGCTGACCCCAAGAGTCACGGCCCCCGCC
AGCATCCCGGCAGAATCAGAGGATAACAGCGTCAGCTTCCAGCCCTACATTGAAGCCCCC
CGCTTCCTGGTGCAGGAGCACCAGCCCCTGAGGCACTCTGAAGCAGGCGACCAGTTCAAA
GTCTCCCCTGCCCGGGACTCCTCAGATGGAAGCTGGGCCAGCACTGTGAACTCCTCCCCC
TGGGACGAGGCTGGGTCCTCTGGCTATTTGGCCAAGAAGGGGCCCGGTCAAAGGCTGAGT
AGGGATGGGTGTGAGGAGCCGCTCCCAGTCCCCGAATTCTCCAAGGACTCGAGTTCCCTG
GAAGAGCTCCCGAAAGACGACCTCTCTTCCTGGGCCAATTGGGGCTCCTCATCACCAACG
TTGAATCTGGGCCCCAGGGAGCCCCTAGTTTCTCTTCAGACACTGACCTTCTGCTGGGAC
AGCAGCCCTTCAGAAATTGAGGACAGTGGTACCAGCATCTGGGGGGCTGACAGCCTCCAG
AGGACTGAGGCCAGGGGTAGGACACTGGGGCATTATATGGCCAGG
>RoAe|XM_016126797.1_cds_XP_015982283.1_1
AGCGCCAGAACCATCTACACCTTCGGTGACACTAAATACAGCGAGTTCTCCAAGCCCACC
TGCTTCCCCCTGGAGGCTCCAAGCGTTATTGTCATGGGGCGCATGCTCTGGAAGAACTTC
ACAGGGGACCCCTGGTTTCAGCAGGCAAAGAAGCCACAGGCCCTGGACTTTTCTGGACAT
AGACATCCCCCAGCAACCTTTCAACCCAGCGGCCCAGAGCCCCTGAATGACTTGACCCTC
TATCCCCAAAAGGAACTGACCAGAAAGGTCAAGCTGACCCCTAAAGTCAGGGCCCCAGCT
ACCACCCAGGCAGGATCGGAGGATGACAGCATCAGCGTCCAGCCCTACATTGAACACCCT
TGCTTCCTGGAGCAGGAGCACCAGACCCCGGGGCACTCTGAGGCAGGGGTTCAGCTCGAA
GGCTCCTCTACGTGGGACTCTTCATACAGAAGCTGGACCAGCTCTGCAGGCTCCTCCCCC
TGGGATGAGGCTGGGTCCTCTGGCTATTTGGCCAAGGAGGGGCCAGGCCAAGGGCTGGAT
GTGGATGGGTGTCAGGAGGCTCTCTCATTCCTCAAATTCTCCGAGAACTCGGGTTCCCTG
CATGAACCCCTAAAAGATGACCTCTCTTCCTGGGCTACCTGGGGTTCCTCATCACCAAAG
CTGAATCTGGTCCCTGGGGACCCCCCAGTTTCTCTTCACACGCTGACTTTTTGCTGGGAC
AGCAGCCCCTCAGAAATTGAGGACGGCGGTTCCAGCAGCTGGGCGGCTGACAGCCTCCAG
AGGACTGAGGCCAAGGGTAGGACACTGGGGTGTTACATGGCCAGG
