# Supplementary material for: Positively selected genes in the hoary bat (Lasiurus cinereus) lineage: prominence of thymus expression, immune and metabolic function, and regions of ancient synteny
Source: PeerJ. 2022 Mar 17;10:e13130. doi: 10.7717/peerj.13130 (PMC8934532; doi:10.7717/peerj.13130)
Supplement: Supplemental Information 4 — Likely alignment errors have been manually deleted between conserved codons. Recovery of the original codon positions requires alignment to the original accessions in each orthogroup. [file peerj-10-13130-s004.zip › renamed.manual/OG0006331.manual.fas]

>EpFu|XM_028132926.1_cds_XP_027988727.1_1
GCCACAAAAGCGGATGGATTTGCACTGTATTTCCTTGGCGAGTGCAATAATAGCCTGTGC
GTGTTCACGCCCCCTGGCATCAAGGAGGGCAAACCCCGGCTCATCCCCGCGGGGCCCATC
GCCCAGGGCACCACCACCTCCGCCTACGTGGCCAAGTCCCGGAGGACGCTGCTCGTGGAC
GACATCCTTGGGGATGAACGATTTCCAGGCGGTACTGGACTGGAATCAGGGACGCGGATC
AAGTCCGTTCTCTGTTTGCCGATCGTCACGGCGATTGGCGACCTGGTAGGCATCCTGGAG
CTGTACCGGCACTGGGGCAAGGATGCCTTCTCTCTGCGCCAGCAGGAGGTGGCAACAGCG
AACCTCGCCTGGGCGTCTGTCGCCATTCACCAGGTGCAGCTCTGCAGAGGCCTCGCCAAA
CAGACGGAGCTGAATGACTTCCTACTGGACGTGTCAAAAACGTATTTTGATAACATAGTC
GCCATAGATTCTCTACTTGAACACATAATGATTTATGCCAAGAACCTGGTGAACGCCGAC
CGCTGCGCCCTCTTCCAGGTGGACCACAAGAACCAGGAGCTG------------------
---TACTCCGACCTCTTCGACATCGGGGAGGTGAAGGAGGGCAGGCCCGTCTTCAAGAAG
ACCAAGGAGATCAGGTTCTCCATTGAGAAAGGGATTGCTGGCCAGGTAGCGAGGACGGGG
GAAGTGCTAAACATTCCGGATGCCTACGCAGACCCGCGCTTCAACAGGGAGGTGGACCTG
TACACGGGCTACACCACGCGCAACATCCTGTGCATGCCCATCGTGAGCCGTGGCAGCGTG
ATCGGCGTGGTGCAGATGGTGAACAAGATCAGCGGCAGCGCCTTCTCCAAGACGGACGAG
AACAACTTCAAGATGTTCGCCGTCTTCTGTGCGTTAGCCTTGCACTGTGCCAACATGTAC
CACCGGATCCGCCACTCGGAGTGCATCTACCGCGTGACCATGGAGAAGCTGTCCTACCAC
AGCATCTGCACGGCCGAGGAGTGGCAGGGCCTCATGCGCTTCACGCTGCCCGGGCGCCTC
TGCAAGGAGGTGGAGCTATTCCACTTTGACATTGGTCCCTTTGAGAACATGTGGCCTGGG
ATTTTTGTCTACATGATCCATCGTTCCTGTGGGACGTCCTGCTTTGATTTTGAGAAGCTG
TGCCGCTTCATCATGTCCGTGAAGAAGAACTACCGGCGGGTGCCCTACCACAACTGGAAG
CACGCGGTGACCGTGGCGCACTGCATGTACGCCATCCTGCAGAACAACCTGGGGCTCTTC
TCCGACCTGGAGCGCAAAGGACTGCTCATCGCGTGTCTGTGCCACGACCTGGACCACAGG
GGCTTCAGCAACAGCTACCTGCAGAAGTTCGACCACCCGCTGGCCGCGCTCTACTCCACG
TCCACCATGGAGCAGCACCACTTCTCCCAGACCGTGTCCATCCTGCAGCTGGAAGGGCAC
AACATCTTCTCCACCCTGAGCTCCAGCGAGTACGAGCAGGTGCTCGAGATCATCCGCAAA
GCCATCATCGCCACGGACCTCGCCCTCTACTTCGGCAACAGGAAGCAGCTGGAGGAGATG
CACCAGACGGGCTCGCTGAACCTCAACAACCAGTCCCACAGAGACCGCGTCATTGGCTTG
ATGATGACTGCCTGTGACCTTTGTTCTGTGACGAAACTGTGGCCAGTTACAAAGTTGACG
GCCAACGACATTTATGCAGAGTTCTGGGCTGAGGGCGACGAGATGAAGAAGCTGGGAATA
CAGCCCATTCCTATGATGGACCGGGACAAGAGGGATGAGGTCCCACAAGGCCAGCTCGGC
TTCTACAACGCGGTGGCCATCCCCTGCTACACCACCCTCACCCGGATCTTCCCGCCCACG
GAGCCGCTCCTCAAAGCCTGCAGGAACAACCTCAGCCAGTGGGAGAAGGTGATCCGCGGG
GAGGAG
>HiAr|XM_019628183.1_cds_XP_019483728.1_1
GCCACAAAAGCTGACGGATTTGCACTGTATTTCCTTGGAGAGTGCAATAATAGCCTGTGC
GTGTTCACTCCCCCTGGAATCAAGGAAGGGAAACCCCGGCTCATCCCCGTGGGGCCCATC
GCCCAGGGCACCACCACCTCCGCCTACGTGGCCAAGTCTCGGAAAACGTTGCTAGTGGAA
GACATCCTTGGGGATGAACGATTTCCAAGAGGCACCGGACTGGAATCGGGGACGCGGATC
CAGTCTGTTCTCTGTTTGCCAATCGTCACTGCGATTGGCGATCTGGTCGGCATCCTGGAG
CTGTACCGCTACTGGGGCAAAGAGACCTTCTGCCTGACTCATCAGGAGGTGGCAACAGCA
AACCTCGCCTGGGCGTCAGTGGCAATTCATCAGGTGCAGGTATGCAGAGGCCTTGCCAAA
CAGACTGAATTGAACGACTTTCTGCTCGATGTGTCAAAAACGTACTTTGATAACATAGTC
GCCATAGATTCTCTACTTGAACACATAATGATATATGCAAAAAACCTGGTGAACGCAGAC
CGTTGTGCGCTTTTCCAGGTGGACCATAAGAACAAGGAGCTG------------------
---TACTCGGACCTCTTTGATATTGGAGAGGAGAAGGAAGGAAAGCCCATCTTCAAGAAG
ACCAAAGAGATCAGATTTTCAATTGAGAAAGGAATTGCTGGTCAAGTAGCAAGAACAGGG
GAAGTCCTGAACATTCCAGATGCCTATGCGGACCCACGCTTTAACAGGGAGGTGGACCTG
TACACGGGCTACACCACGCGCAACATCCTGTGCATGCCCATCGTGAGCCGGGGCAGCGTG
ATCGGGGTGGTGCAGATGGTGAACAAGATCAGCGGCAGCGCCTTCTCCAAGACGGACGAG
AACAACTTCAAGATGTTCGCCGTCTTCTGCGCGCTCGCCTTGCACTGCGCCAATATGTAC
CACAGGATCCGCCACTCGGAGTACATTTACCGCGTGACCATGGAGAAGCTGTCCTACCAC
AGCGTGTGCACGGCCGAGGAGTGGGAGGGCCTCATGCGCTTCAGCCTCCCTGCGCGGCTC
TGCAAGGACATCGAGCTATTCCACTTTGACATCGGTCCTTTTGAAAACATGTGGCCTGGG
ATTTTTGTCTACATGGTCCATCAGTCCTGTGGGACGTCCTGCTTTGACCTTGAGAAGTTG
TGTCGCTTTATTATGTCTGTGAAGAAAAACTACAGGCGTGTTCCCTACCACAACTGGAAG
CACGCGGTGACCGTGGCGCACTGCATGTACGCCATTCTGCAGAACAACCGCGGGCTCTTC
ACCGACCTGGAGCGCAAAGGGCTGCTGATCGCGTGTCTGTGTCACGACCTGGACCACCGG
GGCTTCAGTAACAGCTACCTGCAGAAGTTCGACCACCCTCTGGCCGCCCTCTACTCCACG
TCCACGATGGAGCAGCACCATTTCTCCCAGACGGTGTCCATCCTGCAGCTGGAAGGGCAC
AATATCTTCTCCACCCTGAGCTCCAGCGAGTACGAGCACGTGCTGGAGATCATCCGCAAG
GCCATCATCGCCACGGACCTGGCTCTGTACTTCGGAAACAGGAAGCAGCTGGAGGAGATG
TACCAGAGCGGCTCGCTGAACCTCAACAATCAGTCCCATAGAGACCGTGTCATTGGCTTG
ATGATGACCGCCTGTGACCTCTGTTCTGTGACCAAGCTCTGGCCAGTTACCAAACTGACG
GCAAACGACATATACGCAGAATTCTGGGCTGAGGGCGATGAGATGAAGAAACTGGGAATC
CAGCCGATTCCTATGATGGACAGAGACAAGAAGGACGAAGTCCCCGAGGGCCAGCTGGGC
TTCTACAACGCAGTGGCCATCCCCTGCTACACTACCCTCACCCAGATCTTCCCGCCCACG
GAGCCGCTCCTCAAAGCCTGCAGGAACAACCTCAGCCAGTGGGAGAAGGTGATCCGAGGG
GAGGAG
>LaCi|269-exonerate_protein2genome-gene-4.4-mRNA-1
GCCACAAAAGCGGATGGATTTGCACTGTATTTCCTTGGCGAGTGCAATAACAACCTGTGC
CTGTTCACACCCCCGGGCAACAAGGAGGGCAGGCCCCGGCTCATCCCCATCGGCCCCATC
GCCGAGGGCACCACCGTCTCCGCCTTCGTGGCCAAGTCCCGGAAGACGCTGCTCGTGGAA
GACATCCTGGGGGATGAACGATTTCCAGGCGGTACTGCCGTGGAATCAGGGACGCGGATC
AAGTCCGTGCTCTGTTTGCCGATCGTCACGGCCATTGGCGACCTGGTGGGCATCCTGGAG
CTGTACCGGCACTGGGGCAAGGACTCCTTCTCTCTGAGCGAGCAGGAGGTGGCAACAGCG
ACCCTTGCCTGGGCGGCGGTGGCCATTCACCAGGTGCAGCTCTGCAGAGGCCTCGCCAAG
CAGACTGAGCTGAATGACTTCCTACTCGACGTGTCCAAAACGTATTTTGATAACATAGTC
GCCATAGATTCTCTACTTGAACACATAATGATTTACGCCAAGAACTTGGTGAACGCCGAC
CGCTGCGCGCTCTTCCAGGTGGACCACAAGAACCAGGAGCTG------------------
---TACTCGGACCTCTTCGACATCGGGGAGGTGAAGGAGGGCAAGCCCGTCTTCAAGAAG
ACCAAGGAGATCAGGTTTTCCATTGAGAAAGGGATTGCTGGCCAGGTAGCGCGGACGGGG
GAAGTGCTGAACATTCCGGATGCCTACGCGGACCCACGCTTCAACAGGGAGGTGGACCTG
TACACGGGCTACACCACACGCAACATCCTGTGCATGCCCATCGTGAGCCGCGGCAGCGTG
ATCGGCGTGGTGCAGATGCTGAACAAGATCAGCGGCAGCGCCTTCTCCAAGACGGACGAG
AACAACTTCAAGATGTTCGCCGTGTTCTGTGCGTTAGCCTTGCACTGCGCCAACATGTAC
CACCGGATCCGCCACTCGGAGTGCATCTACCGCGTGACCATGGAGAAGCTGTCCTACCAC
AGCGTCTGCACGGCCGAGGAGTGGCAGGGCCTCATGCGCTTCACGCTGCCCGGCCGCGTC
TGCAGGGAGCTGGAGCTATTCCACTTTGACATCGGTCCTTTTGAAAACATGTGGCCGGGG
ATTTTTGTCTACATGATCCATCGCTCCTGCGGGACGTCCTGCTTTGACTTCGAGAAGCTG
TGCCGCTTCATCATGTCCGTGAAGAAGAACTACCGGCGGGTGCCCTACCACAACTGGAAG
CACGCGGTGACCGTGGCGCACTGCATGTACGCCATCCTGCAGAACAACATGGGGCTCTTC
TCCGAGCTGGAGCGCAAAGGCCTGCTCGTCGCGTGTCTGTGCCACGACCTGGACCACAGG
GGCTTCAGCAACAGCTACCTGCAGAAGTTCGACCACCCGCTGGCCGCGCTGTACTCCACG
TCCACCATGGAACAGCACCACTTCTCCCAGACCGTGGCCATCCTGCAGCTGGAAGGGCAC
AACATCTTCTCCACACTGAGCTCCACCGAGTACGAGCAGGTGCTCGAGATCATCCGCAAA
GCCATCATCGCCACGGACCTCGCCCTCTACTTCGGCAACAGGAAGCAGCTGGAGGAGTTG
CACCAGTCGGGGTCACTGAACCTCAACAACCAGTCGCACAGAGACCGCGTCATTGGCTTG
ATGATGACCGCCTGTGACCTGTGTTCTGTGACGAAGCTGTGGCCGGTTACGAAGCTGACG
GCCAACGACATTTATGCCGAGTTCTGGGCGGAGGGCGACGAGATGAAGAAGCTGGGGATC
CAGCCCATCCCCATGATGGACCGGGACAAGAGGGACGAGGTCCCCCAGGGCCAGCTCGGC
TTCTACAACGCGGTGGCCATCCCCTGCTACACCACGCTCACCCGGATCCTGCCGCCCACG
GAGCCGCTCCTCAAAGCCTGCAGGAACAACCTCGTCCAGTGGGAGAAGGTGATCCGCGGG
GAGGAG
>MyLu|XM_023764791.1_cds_XP_023620559.1_1
GCCACAAAAGCGGATGGATTTGCACTGTATTTCCTTGGCGAGTGCAATAATAGCCTGTGC
GTGTTCACGCCCCCTGGCATCAAGGAGGGCAGACCCCGGCTCATCCCCGCGGGGCCCATC
GCCCAGGGCACCACCACCTCTGCCTACGTGGCCAAGTCCCGGAAGACGCTGCTCGTGGAA
GACATCCTTGGGGATGAACGATTTCCAGGAGGCACTGGACTGGAATCAGGGACGCGGATC
AAGTCCGTTCTCTGTTTGCCGATCGTCACGGCAATTGGCGACCTGGTGGGCATCCTGGAG
CTGTACCGGCACTGGGGCAAGGACTCCTTCTCTCTGCGCCAGCAGGAGGTGGCCACCGCG
AACCTCGCCTGGGCGTCGGTCGCCATCCACCAGGTGCAGCTCTGCAGAGGCCTCGCCAAG
CAGACTGAACTGAATGACTTTCTACTCGACGTATCAAAAACGTATTTTGATAACATCGTC
GCCATAGACTCTCTGCTGGAGCACATAATGATTTATGCCAAGAACCTGGTGAACGCCGAC
CGCTGCGCCCTCTTCCAGGTGGACCACAAGAACCAGGAGCTGCTCCGACCTCTTCGACAT
CGGTACTCCGACCTCTTCGACATCGGGGAGGTGAAGGAGGGCAGGCCC------------
---AAGGAGATCAGGTTTTCCATTGAGAAAGGGATTGCTGGCCAGGTCGCGCGGACGGGG
GAGGTGCTGAACATCCCGGACGCCTACGCAGACCCGCGCTTCAACAGGGAGGTGGACCTG
TACACGGGCTACACCACACGCAACATCCTGTGCATGCCCATCGTGAGCCGTGGCAGCGTG
ATCGGCGTGGTGCAGATGGTGAACAAGATCAGCGGCAGCGCCTTCTCCAAAACGGACGAG
AACAACTTCAAGATGTTCGCCGTCTTCTGTGCGTTAGCCTTGCACTGTGCCAACATGTAC
CACCGGATCCGCCACTCGGAGTGCATCTACCGCGTGACCATGGAGAAGCTGTCCTACCAC
AGCATCTGCACCGCCGAGGAGTGGCAGGGCCTCATGCGCTTCACACTGCCCGGGCGCCTC
TGCAAGGAGGTGGAGCTGTTCCACTTTGACATCGGTCCTTTTGAAAACATGTGGCCTGGG
ATTTTTGTCTACATGATCCATCGTTCCTGTGGGACGTCCTGCTTTGAGCTTGAGAAGCTG
TGCCGCTTCATCATGTCCGTGAAGAAGAACTACCGGCGGGTGCCCTACCACAACTGGAAG
CACGCAGTGACCGTGGCGCACTGCATGTACGCCATCCTGCAGAACAACCTGGGGCTCTTC
TCCGACCTGGAGCGCAAAGGACTGCTGATCGCGTGTCTGTGCCACGACCTGGACCACAGG
GGCTTCAGCAACAGCTACCTGCAGAAGTTCGACCACCCGCTGGCCGCGCTCTACTCCACG
TCCACCATGGAGCAGCACCACTTCTCCCAGACCGTGTCCATCCTGCAGCTGGAAGGGCAC
AACATCTTCTCCACGCTGAGCTCCAGCGAGTACGAGCAGGTGCTGGAGATCATCCGCAAA
GCCATCATCGCCACGGACCTCGCCCTCTACTTCGGCAACAGGAAGCAGCTGGAGGAGATG
CACCAGACGGGCTCGCTGAACCTCAACAACCAGTCCCACAGAGACCGCGTCATTGGCTTG
ATGATGACTGCCTGTGACCTTTGTTCTGTGACAAAACTGTGGCCAGTTACAAAGTTGACG
GCCAATGACATTTACGCAGAATTCTGGGCTGAGGGCGACGAGATGAAGAAGCTGGGGATC
CAGCCCATTCCCATGATGGACCGGGACAAGAGGGATGAGGTCCCGCAAGGCCAGCTCGGC
TTCTACAACGCGGTGGCCATCCCCTGCTACACCACCCTCACCCGGATCTTCCCGCCCACG
GAGCCGCTCCTCCGGGCCTGCAGGAACAACCTCAACCAGTGGGAGAAGGTGATCCGCGGG
GAGGAG
>PhDi|XM_028504004.1_cds_XP_028359805.1_1
GCCACCAAAGCTGATGGATTCACACTGTATTTCCTTGGCGAGTGCAATAATAGCCTGTGC
GTGTTCACGCCGCCCGGGATCAAGGAGGGTCGGCCCCGGCTCGTCCCGGCGGGGCCCATC
GCCCAGGGCACCACCACCTCCGCCTACGTGGCCAAGTCCCGGAAAACGCTGCTCGTGGAG
GACATCCTCGGGGACGAGCGCTTCCCCAGAGGCACGGGGCTGGAGTCGGGGACGCGGATC
CAGTCGGTCCTCTGCCTGCCCATCGTCACGGCCATCGGCGACCTCGTCGGCATCCTGGAG
CTGCACCGGCACTGGGGCAAGGAGGCCTTCTGCCTGAGCCACCAGGAGGTCGCAACGGCC
AACCTCGCCTGGGCTTCCGTGGCCATCCACCAGGTGCAGGTGTGCAGGGGGCTGGCCAAG
CAGACGGAGCTCAACGACTTCCTGCTGGACGTCTCCAAGACGTACTTCGATAACATCGTC
GCGATAGACTCTCTACTTGAACACATCATGATATATGCAAAAAACCTGGTGAATGCAGAC
CGCTGTGCACTTTTCCAGGTGGACCATAAGAACAAGGAGCTG------------------
---TACTCGGACCTCTTTGATATTGGGGAGGAGAAGGAAGGAAAGCCCGTGTTCAAGAAG
ACCAAAGAGATCAGGTTCTCCATCGAGAAGGGCATCGCTGGGCAGGTGGCGAGGACGGGG
GAAGTGCTGAACATCCCGGACGCCTACGCGGACCCGCGCTTCAACAGAGAGGTGGACCTG
TACACGGGCTACACCACTCGCAACATCCTGTGCATGCCCATCGTGAGCCGCGGCAGCGTG
ATCGGCGTGGTGCAGATGGTGAACAAGGTCAGCGGCAGTGCCTTCTCCAAAACGGACGAG
AACAACTTCAAGATGTTTGCCGTCTTCTGCGCTCTGGCCTTACACTGTGCCAACATGTAC
CACCGGATCCGGCACTCGGAGTGCATCTACCGGGTCACCATGGAGAAGCTGTCCTACCAC
AGCATCTGCACCTCGGAGGAGTGGCAGGGCCTCATGCGCTTCTCGCTGCCTGGACGGCTC
TGCAAGGAGATCGAGCTGTTCCACTTCGACATCGGTCCCTTTGAAAACATGTGGCCCGGC
ATCTTTGTCTACATGATCCACCGCTCCTGTGGGACATCCTGCTTCGAGCTGGAAAAGCTG
TGTCGCTTCATCATGTCCGTGAAGAAGAACTACCGGCGCGTCCCGTACCACAACTGGAAG
CACGCGGTGACCGTGGCGCACTGCATGTACGCCATCCTCCAGAACAACGGCGGGCTCTTC
ACCGACCTGGAGCGCAAAGGGCTGCTGATCGCGTGCCTGTGCCACGACCTGGACCACAGG
GGCTTCAGCAACAGCTACCTGCAGAAGTTCGACCACCCGCTGGCCGCCCTCTACTCCACG
TCCACCATGGAGCAGCACCACTTCTCCCAGACGGTGTCCATCCTGCAGCTGGAAGGGCAC
AACATCTTCTCCACGCTGAGCTCCAGTGAGTACGAGCAGGTGCTGGAGATCATCCGCAAA
GCCATCATCGCCACCGACCTGGCGCTCTACTTCGGGAACCGGAAGCAGCTGGAGGAGATG
TACCAGACCGGGTCGCTGAACCTGAACAACCAGGCCCACAGGGACCGTGTCATCGGCTTG
ATGATGACCGCCTGCGACCTTTGTTCTGTGACCAAGCTGTGGCCAGTTACAAAGTTGACG
GCAAACGACATATACGCGGAGTTCTGGGCTGAGGGCGACGAGATGAAGAAGCTGGGGATC
CAGCCCATCCCTATGATGGACAGGGACAAGAGGAACGAGGTCCCCCAGGGCCAGCTCGGC
TTCTACAACGCGGTGGCCATCCCCTGCTACACCACCCTCATGCGGATCTTCCCGCCCACG
GAGCCCCTGCTGCGAGCCTGCAGGGACAACCTCAGCCAGTGGGAGAAGGTGATCCGCGGG
GAGGAG
>PtVa|XM_023520439.1_cds_XP_023376207.1_1
GCCACAAAAGCTGACGGATTTGCACTGTATTTCCTTGGAGAGTGCAATAATAGCCTGTGC
ATCTTCACCCCGCCCGGAGTCAAGGAAGGGAGACCCCGGCTCGTTCCTGCGGGCCCCATC
GCCCAGGGCACCACCACCTCCGCCTACGTGGCCAAGTCCCGGAAGACGTTGCTCGTGGAA
GACATCCTTGGGGATGAACGATTTCCCAAAGGCACTGGCCTGGAGTCAGGGACGCGGATC
CAGTCGGTCCTCTGCCTGCCGATTGTCACCGCTATCGGCGATCTGATCGGCATCCTGGAG
CTGTACCGCCACTGGGGCAAGGAGGCCTTCTGCCTGAGCCATCAGGAGGTCGCAACGGCA
AATCTTGCCTGGGCTTCAGTAGCCATTCATCAGGTGCAGGTATGCAGAGGCCTTGCCAAG
CAGACCGAATTGAATGACTTTCTCCTCGACGTGTCCAAGACATATTTTGATAACATAGTC
GCAATAGATTCTCTACTTGAACACATAATGATCTACGCGAAAAACCTGGTGAACGCCGAC
CGCTGCGCCCTGTTCCAGGTGGACCACAAGAACAAGGAGCTG------------------
---TACTCCGACCTGTTCGACATCGGAGAGGAGAAGGAGGGGAGGCCCATCTTCAAGAAG
ACCAAAGAGATCAGATTTTCAATTGAGAAAGGCATTGCTGGTCAAGTAGCGAGAACGGGC
GAAGTGCTGAACATCCCAGATGCCTACGCGGACCCGCGCTTCAACAGAGAAGTGGACTTG
TACACAGGCTACACCACCCGCAACATCCTGTGCATGCCCATCGTCAGTCGAGGGAGTGTG
ATCGGGGTGGTGCAGATGGTGAACAAAATCAGTGGCAGTGCCTTTTCCAAAACGGATGAA
AACAACTTCAAAATGTTTGCCGTCTTTTGTGCTTTAGCCTTACACTGTGCCAACATGTAC
CACAGGATCCGCCACTCCGAGTGCATCTACCGGGTGACCATGGAGAAGCTGTCCTACCAC
AGCATCTGCACGGCGGAGGAATGGCAGGGCCTCATGCGCTTCAGCCTCCCGGGCCGGCTC
TGCAAGGAGATTGAACTGTTCCACTTTGACATTGGTCCTTTTGAAAACATGTGGCCTGGC
ATTTTTGTCTACATGGTCCATCGGTCCTGTGGGACATCCTGCTTCGAGCTCGAAAAGCTG
TGCCGCTTCATCATGTCCGTGAAGAAAAACTACAGGCGGGTCCCGTACCACAACTGGAAG
CACGCGGTCACCGTGGCGCACTGCATGTTCGCCATCCTGCAGAGCAGCCGCGGGCTCTTC
ACCGACCTGGAGCGCAAAGGACTGCTGATCGCGTGTCTGTGCCACGACCTGGACCACCGG
GGCTTCAGCAACAGCTACCTGCAGAAGTTCGACCACCCCCTGGCCGCGCTCTACTCCACG
TCCACCATGGAGCAGCACCACTTCTCCCAGACCGTGTCCATCCTGCAGCTGGAAGGGCAC
AACATCTTCTCCACCCTGAGCTCCGGCGAGTACGAGCAGGTGCTGGAGATCATCCGCAAG
GCCATCATCGCCACGGACCTGGCCTTGTACTTCGGGAACAGGAAGCAGCTGGAAGAGATG
CACCAGACCGGGTCGCTGAACCTCAATAACCAGTCGCATAGGGACCGTGTCATCGGCTTG
ATGATGACTGCCTGTGATCTTTGCTCTGTGACAAAACTGTGGCCAGTTACAAAATTGACA
GCAAATGACATATACGCAGAATTCTGGGCTGAGGGTGATGAAATGAAGAAATTGGGAATA
CAGCCTATCCCTATGATGGACAGAGATAAGAAGGATGAGGTCCCACAAGGCCAGCTCGGC
TTCTACAACGCGGTGGCCATCCCCTGCTACACCACGCTCACCCAGATCTTCCCGCCCACC
GAGCCGCTCCTGAAGGCCTGCAGGGACAACCTCAGCCAGTGGGAGAAGGTACTCCGAGGG
GAGGAG
>RhFe|XM_033102222.1_cds_XP_032958113.1_1
GCCACAAAAGCTGATGGATTTGCACTGTATTTCCTTGGAGAGTGCAATAATAGCCTGTGC
GTGTTCACCCCCCCGGGAATCAAGGAAGGGAAACCCCGGCTCATCCCTGTGGGGCCCATC
GCCCAGGGCGCCACCACCTCTGCCTACGTGGCCAAGTCTCGGAAAACGTTGCTCGTGGAA
GACATCCTTGGGGATGAACGATTTCCAAGAGGTACCGGCCTGGAATCGGGCATGCGGGTC
CAGTCTGTCCTCTGTTTGCCGATCGTCACTGCGATTGGTGACCTGGTCGGCATCCTGGAG
CTGTATCGGTACTGGGGCAAGGAAGCCTTCTGCCTGACTCATCAGGAGGTGGCAACAGCG
AATCTTGCCTGGGCGTCAGTGGCGATTCATCAGGTGCAGGTGTGCAGAGGCCTTGCCAAA
CAGACTGAGTTGAACGACTTTCTGCTCGATGTGTCCAAAACGTATTTTGATAACATAGTC
GCCATAGATTCTCTACTTGAACACATAATGATATATGCAAAAAACCTGGTGAACGCAGAT
CGTTGTGCACTTTTCCAGGTCGACCATAAGAACAAGGAGCTG------------------
---TATTCAGACCTCTTTGATATTGGAGAGGAGAAGGAAGGAAAACCTATCTTCAAGAAG
ACCAAAGAGATAAGATTTTCAATTGAGAAAGGAATTGCTGGTCAAGTAGCAAGAACAGGG
GAAGTCCTGAACATTCCAGATGCCTATGCAGACCCACGCTTCAACAGGGAGGTGGATCTG
TACACGGGCTACACCACCCGCAACATCCTGTGTATGCCCATCGTCAGTCGGGGCAGCGTG
ATCGGGGTGGTGCAGATGGTGAACAAGATCAGCGGCAGTGCCTTCTCGAAAACAGACGAG
AACAACTTCAAGATGTTCGCCGTCTTCTGTGCGCTAGCCTTACACTGTGCCAACATGTAC
CACAGGATCCGTCACTCAGAGTACATTTACCGGGTGACCATGGAGAAGCTGTCCTATCAC
AGCGTGTGCACGGCGGAGGAGTGGGAGGGCCTCATGCGCTTCAGCCTCCCGGCGCGGCTC
TGCAAAGACATCGAGCTATTCCACTTTGACATCGGTCCCTTTGAAAACATGTGGCCCGGG
ATTTTTGTCTATATGCTCCACCAGTCCTGTGGGACATCCTGCTTTGACCTTGAGAAGTTG
TGTCGCTTTATTATGTCTGTGAAGAAAAACTACAGGCGAGTTCCCTATCACAACTGGAAG
CACGCGGTCACCGTGGCACACTGCATGTTCGCCATTCTGCAGAACAACCGTGGGCTCTTC
ACTGACCTGGAGCGCAAAGGGCTGCTGATCGCGTGTCTCTGTCATGACCTGGACCACCGG
GGCTTCAGTAACACCTACCTGCAGAAGTTCGATCACCCCCTGGCTGCCCTCTATTCCACG
TCCACTATGGAGCAGCACCACTTCTCCCAGACTGTGTCCATCCTGCAGCTGGAAGGGCAC
AACATCTTCTCCACCCTGAGCTCCAGCGAGTACGAGCACGTGCTGGAGATCATCCGCAAA
GCCATCATTGCCACTGACCTTGCTCTGTACTTCGGGAACAGGAAGCAGCTGGAGGAGATG
TACCAGACCGGCTCGCTAAACCTCAATAATCAGTCACATAGAGACCGTGTCATTGGCTTG
ATGATGACCGCCTGCGATCTCTGTTCTGTGACCAAACTCTGGCCAGTTACAAAACTGACA
GCAAACGACATATATGCCGAATTCTGGGCTGAGGGTGATGAAATGAAGAAGCTGGGAATC
CAGCCTATCCCCATGATGGACAGAGACAAGAAGGATGAAGTCCCCCAAGGCCAGCTGGGC
TTCTACAATGCGGTGGCCATCCCCTGCTACACCACCCTCACCCAGATCTTCCCGCCCACG
GAGCCTCTCCTCAGAGCCTGCAGGAACAACCTCAGCCAGTGGGAGAAGGTGATTCGAGGC
GAGGAG
>RoAe|XM_016128089.1_cds_XP_015983575.1_1
GCCACAAAAGCTGACGGATTTGCACTGTATTTCCTTGGAGAGTGCAATAATAGCCTGTGC
GTCTTCACCCCGCCCGGCGTCAAGGAAGGGAGACCCCGGCTCGTTCCTGCGGGCCCCATC
GCCCAGGGCACCACCACCTCCGCCTACGTGGCCAAGTCCAGGAAGACGCTGCTCGTGGAA
GACATCCTTGGGGATGAACGGTTTCCCAGAGGCACTGGCCTGGAGTCAGGGACGCGGATC
CAGTCTGTCCTCTGCCTGCCAATTGTCACCGCGATCGGCGATCTGATCGGCATCCTGGAG
CTGTACCGCCACTGGGGCAAGGAGGCCTTCTGCCTGAGCCAGCAGGAGGTCGCCACGGCA
AATCTTGCCTGGGCTTCAGTAGCGATTCATCAGGTGCAGGTATGCAGAGGCCTCGCCAAG
CAGACGGAACTGAACGACTTTCTCCTCGACGTGTCTAAGACATATTTTGATAACATAGTC
GCAATAGATTCTCTACTTGAACACATAATGATCTACGCAAAAAACCTGGTGAACGCCGAC
CGCTGCGCCCTGTTCCAGGTGGACCACAAGAACAAGGAGCTG------------------
---TACTCGGACCTGTTCGACATCGGCGAGGAGAAGGAGGGGAGGCCCATCTTCAAGAAG
ACCAAAGAGATCAGATTTTCGATTGAGAAAGGAATTGCTGGTCAGGTGGCGAGAACGGGG
GAAGTGCTGAACATCCCGGACGCCTACGCGGACCCGCGCTTCAACAGAGAAGTGGATTTG
TACACGGGCTACACCACCCGCAACATCCTGTGCATGCCCATCGTGAGCCGAGGCAGTGTG
ATCGGGGTGGTGCAGATGGTGAACAAGATCAGCGGCAGTGCCTTCTCCAAAACGGACGAG
AACAACTTCAAAATGTTTGCCGTCTTCTGCGCGTTAGCCTTACACTGTGCCAACATGTAC
CACAGGATCCGCCACTCCGAGTGCATCTACCGGGTGACCATGGAGAAGCTGTCCTACCAC
AGCATCTGCACGGCGGAGGAGTGGCAGGGCCTCATGCGCTTCAGCCTCCCGGGCCGGCTC
TGCAAGGAGATCGAGCTGTTCCACTTTGACATCGGTCCTTTTGAAAACATGTGGCCTGGA
ATTTTTGTCTACATGGTCCATCGGTCCTGTGGGACATCCTGCTTCGAGCTGGAAAAGCTG
TGCCGCTTCATCATGTCCGTGAAGAAGAACTACAGGCGGGTCCCGTACCACAACTGGAAG
CACGCGGTCACCGTGGCGCACTGCATGTTCGCCATCCTGCAGAGCAGCCGCGGGCTCTTC
ACCGACCTGGAGCGCAAGGGACTGCTGATCGCGTGTCTGTGCCACGACCTGGACCACCGG
GGCTTCAGCAACAGCTACCTGCAGAAGTTCGACCACCCCCTGGCCGCGCTCTACTCCACG
TCCACCATGGAGCAGCACCACTTCTCGCAGACCGTGGCCATCCTGCAGCTGGAAGGGCAC
AACATCTTCTCCACCCTGAGCTCCGGCGAGTACGAGCAGGTGCTGGAGATCATTCGCAAG
GCCATCATCGCCACGGACCTGGCCCTGTACTTCGGGAACCGGAAGCAGCTGGAGGAGATG
CACCAGACCGGGTCGCTGAACCTCAACAACCAGTCGCACAGGGACCGTGTCATCGGCCTG
ATGATGACTGCCTGTGACCTTTGCTCTGTGACAAAACTGTGGCCAGTTACGAAATTGACG
GCAAATGACATATACGCAGAATTCTGGGCAGAGGGTGATGAAATGAAGAAATTGGGAATA
CAGCCTATCCCTATGATGGACAGAGATAAGAAAGATGAGGTCCCACAAGGCCAGCTCGGC
TTCTACAACGCGGTGGCCATCCCCTGCTACACCACGCTCACCCAGATCTTCCCGCCCACC
GAGCCGCTCCTGAAGGCCTGCAGGGACAACCTCAGCCAGTGGGAGAAGGTGCTGCGAGGG
GAGGAG
