# Supplementary material for: Positively selected genes in the hoary bat (Lasiurus cinereus) lineage: prominence of thymus expression, immune and metabolic function, and regions of ancient synteny
Source: PeerJ. 2022 Mar 17;10:e13130. doi: 10.7717/peerj.13130 (PMC8934532; doi:10.7717/peerj.13130)
Supplement: Supplemental Information 4 — Likely alignment errors have been manually deleted between conserved codons. Recovery of the original codon positions requires alignment to the original accessions in each orthogroup. [file peerj-10-13130-s004.zip › renamed.manual/OG0006356.manual.fas]

>EpFu|XM_028159996.1_cds_XP_028015797.1_1
GAGCGCTATGAAGCAGCCATCCAGCGGTCAGTGAAGAAAACGTGGGCTGAAATCCGGCAG
CAGCGCTGGTCCTGGGCAGGGGCCCTGCACCACAGCTCCCCAGGACGTAAGACCAGT---
------------------------------------------------------------
------------------------------------GGGAGCAGGTGCTCTGTGTCGGCA
GTAAACCTGCCCAAACACGTGGACTCTATAATCAACAAGCGGCTCTCAAAGTCCTCTGCC
ACGCTCTGGAACTCCCCCAGTAGAAATCGAAGCCTGCAGCTGAGCGCCTGGGAGAGCAGC
ATCGTGGACCGTCTCATGACGCCCACCCTTTCCTTCCTGGCACGGAGTCGCAGTGCAGTC
ACACTGCCCCGCAATGGCCGGGACCAGGGTAGGGGCAGCGGCCCTGGGAGAGCCCCCATG
AGGGGCCGGGCAGTGGCCAGCCTCACGTGTGGGCCACATCCCAACCGCACTCATCCTTCT
GCAGCCGTGCCGGTGTGCCCGCGCTCGGCCTCTGCCAGTCCCCTGATGCCACCATGCAGC
GCCCCCCGCAGCAGCATGCACCGCTGCACCCCCTCCTCCGGGGAGCGTGGGGAGCGCCGC
AAGCCCAGCTCGATGGGCAGCCCCACCCCGGTCCACCGCAGGCCCCAGTCCTCACCGGTG
CAGAAAAAGGAGAAGAAGGACAAGGAGCGGGAAAATGAGAAGGAAAAGAGTGCCCTGGCC
CGGGAGCGCAGC---AAGAAGCGTCAGTCACTGCCCGCCTCGCCACGCCCTCGCCTCCCT
GCTGGCCCGGCCTCTGAACTCAGTCCCAAATCTAAGGCCCGGCCATCCTCTCCCTCCACA
TCCTGGCACAGGCCTGCCTCTCCCTGCCCCAGCCCAGGGCCCAACCATGCTCTACCCCCA
AAACCACCATCCCCTCGAGGCACCACTGCATCACCCAAGGGGCGGGTTCGGAGGAAGGAT
GAGGCAAAGGAGAACCCCAGTGCGGCAGGACCCGAGGACAAGAACCAGAACAAGGGCAAG
ACCAGTGAAGAGAAGGAGCCTGCAGCCCTGGCCTCACCGGCACCCTCA---CCTGTGCCC
TCACCCACCCCAGCCCAGCCCCAGAAGGAACAGCCCACAGCCGAGATCCCTGCA------
------------GATACTGCTGTCCTGACCTCACCTGCTCCCCCAGTGACTCCCAGCAAA
CCCATGGCCGGCACCACAGACCGCGAAGAGGCTACTCGGCTCCTGGCTGAGAAGCGGCGC
CAGGCCCGGGAGCAGCGGGAGCGCGAGGAACAGGAGCGGAGGCTGCAGGCAGAAAGGGAC
AAGCGAATGCGAGAGGAGCAGCTGGCTCGGGAGGCCGAGGCCCGGGCAGAGAGGGAGGCA
GAGGCCCGGAGGCGGGAAGAGCAGGAGGCCCGAGAGAAGGCGCAGGCTGAGCTGGAAGAG
CAGGAGCGGCTGCAGAAGCAGAAAGAGGAGGCCGAAGCCCGGTCCCGGGAGGAGGCAGAA
CGGCAGCGTCTGGAGCGGGAAAAACACTTCCAGCGCGAGGAGCAGGAGCGGCAGGAGCGC
AAAAAGCGTCTGGAGGAGATCATGAAGAGGACTAGGAAGTCAGAAGCTGCTGAAGCCAAG
CAAAAGCTGGAAAGAAAGGAGGCAAACACCAACAATTGTAGCCCAGACACTGTCAAAGCC
GAAGACTCCCGGTCCTCAGGGCTGCAGAAGGAGGCTGTGCAGAAAGAGGAGCTGGCCCCC
CAGGAGCCTCAGTGG---------------------------AGCCTGCCTAACAAGGAG
TCC---------CTGGTGAATGGCCTGCAGCCTCCCCCAGCACACCAGGAGAATGGCTTC
TCCCCCAAGGGACCCTCTGGTGAAAAGAGCCTGGGCCGAACGCCAGAGGCACTCCTGCCC
TTC---------------------------GCTGTGGTGCAGCCCCCACAGGTCACA---

>HiAr|XM_019658587.1_cds_XP_019514132.1_1
GAGCGCTATGAAGCAGCCATTCAGCGGTCAGTGAAGAAGACATGGGCTGAAATCCGGCAG
CAGCGCTGGTCCTGGGCAGGAGCCCTGCACCACAGCTCCCCGGGACATAAGACCAGT---
------------------------------------------------------------
------------------------------------GGGAGCAGGTGCTCCGTGTCGGCA
GTAAACCTGCCCAAACACGTGGACTCTATAATCAACAAGCGGCTCTCAAAGTCCTCTGCC
ACACTCTGGAACTCCCCCAGTAGAAATCGCAGCCTGCAGCTGAGCGCATGGGAGAGCAGC
ATCGTGGACCGTCTCATGACGCCCACCCTCTCCTTCCTGGCACGGAGTCGCAGTGCGGTC
ACACTGCCCCGCAATGGCCGGGACCAGGGTAGGGGCGGCGGCCCTGGGAGAGCCCCCACC
AGGGGCCGGGCAGGGGCCAGCCTCGCATGTGGGCCACACCCCGACCGCACTCGTCCCTCC
GCAGCCGTGCCGGTGTGCCCGCGCTCGGCCTCCGCCAGCCCTCTTACACCGCCATGCAGC
GCCCCGCGCAGCAGCGTGCACCGCTGCGCCCCCTCC---GGGGAGCGCGGGGAGCGCCGC
AAGCCCAGCACCGTGGGCAGCCCCGCCCCGGTCCGCCGCCGGCCTGAGGCCTCACCGGTG
CAGAAGAAGGAGAAGAAAGACAAGGAGCGGGAAAACGAGAAAGAGAAGAGTGCCCTGGCC
CGGGAGCGCAGCCTCAAGAAACGGCAGTCACTGCCTGCCTCTCCGCGCCCACGCCTCTCT
ACCGGCGGGACCTTTGAGCTCAGTCCCAAATCCAAGGCCCGGCCATCCTCTCCCTCCACA
TCCTGGCACAGGCCTGCCTCTCCCTGCCCCAGCCCAGTGCCCAGCCATGCTCTGCCCCCC
AAACCACCATCCCCCCGAGGAACCACTGCATCACCCAAGGGACGGGTTCGGAGGAAGGAT
GAGGCAAAGGAGAGCCCCAGTGTGACAGGACCCGAGGACAAGAACCAGAGCAAGGGCAAG
GCCAGTGACGAGAAGGAGCCCACAGCCCCAGCCTCACCAGCACCTTCA---CCTGTGCCC
TCACCCACCCCAGCGCAACCCCAGAAGGAGCAGCCCACAGCCGAGATCCCTGCA------
------------GATACTGCTGTCCTGACCTCCCCAGCTCCCCCGGCGACCCTTAGCAAA
CCCATGGCGGGCACCACAGACCGAGAAGAGGCTACTCGGCTCCTGGCTGAGAAGCGGCGC
CAGGCCCGGGAGCAGCGGGAGCGTGAGGAACAGGAGCGGAAGCTACAAGCAGAAAGGGAC
AAGAGAATGCGAGAAGAGCAGCTGGCGCGGGAGGCCGAGGCCCGGGCGGAGAGGGAGGCA
GAGGCCCGGAGGCGGGAGGAGCAGGAGGCTCGAGAGAAGGCACAGGCGGAGCAGGAGGAG
CAGGAGCGGCTGCAGAAGCAGAAAGAGGAAGCCGAAGCTCGATCCCGAGAAGAAGCAGAA
CGCCAGCGTCTGGAGCGGGAAAAGCACTTCCAGCGGGAGGAGCAGGAGCGGCAAGAGCGC
AAAAAGCGTCTGGAGGAGATCATGAAGAGGACTCGGAAGTCAGAAGCTGCTGAAACAAAG
CAGAAGCTGGACAGAAAGGAGGCAGACACCAATAATTCCAGCCCAGATCCTGTCAAAACC
GGAGAGTCCCGGCCCTCAGGGCTGCAGAAGGAGGCTGTGCAGAAAGAGGAGCTGGCTTCC
CAGGAGCCTCAGTGG---------------------------AGCCTGCCAAGTAAGGAG
TCACCGGGGTCCCTGGTGAATGGCCTGCAGCCTCTCCCAGCACACCAGGAGAATGGCTTC
TCCCCCAAGGGACCCTCCGGGGACAAGAGTCTGGGCCGAACGCCAGAGGCACTTCTGCCC
TTCGCAGAGACAGAAACCTTCCTCAAGAAAGCCGTGGTGCAGGCCCCGCAGGTCACA---

>LaCi|137-exonerate_protein2genome-gene-32.12-mRNA-1
GAGCGCTATGAAGCAGCCATCCAGCGGTCAGTGAAGAAAACATGGGCTGAAATCCGGCAG
CAGCGCTGGTCCTGGGCAGGGGCCCTGCACCACAGCTCCCCGGGACGTAAAACCAGT---
------------------------------------------------------------
------------------------------------GGGAGCAGGTGCTCTGTGTCGGCA
GTAAACCTGCCCAAACACGTGGACTCTATAATCAACAAGCGGCTCTCAAAGTCCTCTGCC
ACGCTCTGGAACTCCCCCAGTAGAAATCGAAGCCTGCAGCTGAGCGCCTGGGAGAGCAGC
ATCGTGGACCGTCTCATGACGCCCACCCTCTCCTTCCTGGCACGGAGTCGCAGTGCAGTC
ACTCTGCCCCGCAATGGCCGGGACCAG---------------------------------
------------------------------------------------------------
---GCCGTGCCGGTGTGCCCGCGCTCGGCCTCTGCCAGTCCCCTGATGCCACCCTGCAGC
ACCCCCCGCAGCAGCATGCACCGCTGCACCCCCTCCTCCGGGGAGCGTGGGGAGCGCCGC
AAGCCCAGCTCCATGGGCAGCCCCACCCCGGCCCACCGCAGGCCCCAGTCCTCACCGGTG
CNNNNNNNNNNNNNNNNNNNNNNNNNNNNNNNNNNNNNNNNNNNNNNNAGTGCCCTGGCC
CGGGAGCGCAGC---AAGAAGCGTCAGTCACTGCCTGCCTCTCCGCGCCCTCGCCTCTCT
GCTGGCCCGGCCTCTGAACTCAGTCCCAAATCTAAGGTCCGGCCATCCTCTCCCTCCACA
TCCTGGCACAGGCCTGCCTCTCCCTGCCCCAGCCCAGGGCCCAACCATGCTCTACCCCCC
AAATCACCATCCCCTCGAGGCACCACTGCATCACCCAAGGGGCGGGTTCGGAGGAAGGAT
GAGGCAAAGGAGAACCCCAGTGCGGCAGGACCTGAGGACAAGAACCAGAACAAGGGCAAG
ACCAGTGAAGAGAAGGAGCCTGCAGCCCCGGCCTCACCGGCACCCTCA---CCTGTGCCC
TCACCCACTCCAGCCCAGCCCCAGAAGGAACAGCCCACAGCCGAGATCCCTGCAGATCTT
GTTTCCACTCCAGATACCGCTGTCCTGACCTCACCTGCTCCCCCAGTGACTCCCAGCAAA
CCCATGGCCGGCACCACAGACCGCGAAGAGGCTACTCGGCTCCTGGCCGAGAAGCGGCGC
CAGGCCCGGGAGCAGCGGGAGCGCGAGGAACAGGAGCGGAAGCTGCAGGCAGAAAGGGAC
AAGCGAATGCGAGAGGAGCAGCTGGCTCGGGAGGCCGAGGCCCGGGCGGAGAGGGAGGCA
GAGGCCCGGAGGCGGGAAGAGCAGGAGGCCCGAGAGAAGGCGCAGGCCGAGCTGGAAGAG
CAGGAGCGGCTGCAGAAGCAGAAAGAGGAGGCCGAAGCCCGGTCCCGGGAGGAGGCGGAA
AGGCAGCGTCTGGAGCGGGAAAAGCACTTCCAGCGCGAGGAGCAGGAGCGGCAGGAGCGC
AAGAAGCGCCTGGAGGAGATCATGAAGAGGACTCGGAAGTCAGAAGCTGCTGAAGCCAAG
---AAGCTGGAAAGAAAGGAGGCAAACACCAACAATGGTAGCCCAGACACTGTCAAAGCT
GAAGACTCCCGGTCCTCAGGGCTGCAGAAGGAGGCTGCGCAGAACGAGGAGCTGGCCCCC
CAGGAGCCTCAGTGGAGGTACCAGCTCCCAATCCCCATCCACAGCCTGCCTAACAAGGAG
TCC---------CTGGTGAATGGCCTGCCGCCTCCCCCAGCACACCAGGAGAACGGCTTC
TCCCCCAAGGGACCCTCTGGTGAAAAGAGTCTGGGCCGAACGCCAGAGGCACTCCTGCCC
TTCGCAGAGGCAGAAGCCTTCCTCAAGAAAGCTGTGGTGCAGCCCCCACAGGTCACAGGT

>MyLu|XM_014460427.2_cds_XP_014315913.1_1
GAGCGCTATGAAGCAGCCATCCAGCGGTCAGTGAAGAAAACATGGGCTGAAATCCGGCAG
CAGCGCTGGTCCTGGGCAGGGGCCCTGCATCACAGCTCCCCGGGACGTAAGACCAGT---
------------------------------------------------------------
------------------------------------GGGAGCAGGTGCTCTGTGTCGGCA
GTAAACCTGCCCAAACATGTGGACTCTATAATCAACAAGCGGCTCTCAAAGTCCTCTGCC
ACGCTCTGGAACTCCCCCAGTAGAAATCGAAGCCTGCAGCTGAGCGCCTGGGAGAGCAGC
ATTGTGGACCGTCTCATGACGCCCACCCTCTCCTTCCTGGCACGGAGTCGCAGTGCAGTC
ACACTGCCCCGCAATGGCCGAGACCAGGGTAGGGGCAGCGGCCCTGGGAGAGCCCCCATG
AGGGGCCGGGCAGTGGCCAGCCTCACGTGTGGGCCACATCCCAACCGCACTCATCCTTCT
GCAGCCGTGCCGGTGTGCCCGCGCTCGGCCTCTGCCAGTCCCCTGATGCCACCATGCAGC
GCCCCCCGCAGCAGCATGCACCGCTGCACCCCCTCCTCCGGGGAGCGTGGGGAGCGCCGC
AAGCCCAGCTCGATGGGCAGCCCCACCCCGGTCCACCGCAGGCCCCAGTCCTCACCGGTG
CAGAAAAAGGAGAAGAAGGACAAGGAGCGGGAAAATGAGAAGGAAAAGAGTGCCCTGGCC
CGGGAGCGCAGCCTCAAGAAGCGTCAGTCACTGCCTGCCTCTCCACGCCCACGCCTCTCT
GCTGGCGCGGCTTCTGAACTCAGTCCCAAATCTAAGGCCCGGCCATCCTCTCCCTCCACA
TCCTGGCACAGGCCTGCCTCTCCCTGCCCCAGCCCAGGGCCCAACCATGCTCTACCCCCA
AAACCACCATCCCCTCGAGGCACCACTGCATCACCCAAGGGGCGGGTTCGGAGGAAGGAT
GAGGCAAAGGAGAACCCCAGTGCGGCAGGACCCGAGGACAAGAACCAGAACAAGGGCAAG
GCCAGTGAAGAGAAGGAGCCTGCAGCCCTGGCCTCACCGGCACCCTCG---CCTGTGCCC
TCACCCACCCCAGCCCAGCCCCAGAAGGAACAGCCCACAGCCGAGACCCCTGCA------
------------GATACTGCTGTCCTGACCTCACCGGCCCCCCCAGCGACCCCCAGCAAA
CCCATGGCCGGCACCACAGACCGCGAAGAGGCTACTCGGCTCCTGGCTGAGAAGCGGCGC
CAGGCCCGGGAGCAGCGGGAGCGCGAGGAACAGGAGCGGAGGCTGCAGGCAGAAAGGGAC
AAGCGAATGCGAGAGGAGCAGCTGGCTCGAGAGGCTGAGGCCCGGGCTGAGAGGGAGGCA
GAGGCCCGGAGGCGGGAGGAGCAGGAGGCCCGAGAGAAGGCGCAGGCCGAGCAGGAAGAG
CAGGAGCGGCTGCAGAAGCAGAAAGAGGAGGCCGAAGCCCGGTCCCGGGAGGAGGCAGAA
CGGCAGCGTCTGGAGCGGGAAAAACACTTCCAGCGCGAGGAGCAGGAGCGGCAGGAGCGC
AAAAAGCGTCTGGAGGAGATCATGAAGAGGACTCGGAAGTCAGAAGCTGCTGAAGCCAAG
CAAAAGCTGGAAAGAAAGGAGGCAAACACCAACAATTGTAGCCCAGACCCTGTCAAAGCC
GAAGACTCGCGGTCCTCAGGGCTACAGAAGGAGGCTGTGCAGAAAGAGGAGCTGGCCCCC
CAGGAGCCTCAGTGG---------------------------AGCCTGCCTAACAAGGAG
TCC---------CTGGTGAATGGCCTGCAGCCTCCCCCAGCACACCAGGAGAATGGCTTC
TCCCCCAAGGGACCCTCGGGTGAAAAGAGTCTGGGCCGAACGCCAGAGGCACTCCTGCCC
TTCGCAGAAGCAGAAACCTTCCTCAAGAAAGCTGTGGTCCAGCCCCCACAGGTCACA---

>PhDi|XM_028511623.1_cds_XP_028367424.1_1
GAGCGCTATGAAGCAGCCATCCAGCGGTCAGTGAAGAAAACGTGGGCAGAAATCCGGCAG
CAGCGCTGGTCCTGGGCAGGGGCCCTGCACCACAGCTCCCCAGGACGTAAGACCAGT---
------------------------------------------------------------
------------------------------------GGGAGCAGGTGCTCTGTGTCGGCA
GTAAACCTGCCCAAACACGTGGACTCTATAATCAACAAGCGGCTCTCAAAGTCCTCTGCC
ACGCTCTGGAACTCCCCCAGTAGAAATCGAAGCCTGCAGCTGAGTGCATGGGAGAGCAGC
ATCGTGGACCGTCTCATGACGCCCACCCTCTCCTTCCTGGCACGGAGTCGCAGTGCAGTC
ACACTGCCCCGCAATGGCCGGGACCAGGGTAGGGGCAGCGGCCCTGGGAGAGCCCCCACA
AGGGGCCGGGCAGGGGCCAGTCTCACGTGTGGGCCACACCCCGACCACACTCATCCTTCT
GCAGCCGTGCCGGTGTGCCCGCGCTCGGCCTCCGCCAGCCCCCTGATGCCACCCTGCAGC
ACCCCCCGCAGCAGCATGCATCGCTGCACCCCCTCCTCCGGGGAGCGTGGGGAGCGCCGC
AAGCCCAGCTCAGTGGGCAGCCCCGCCCCCGCCCACCGCAAGCCCCAGCCATCCCCGGTG
CAGAAAAAGGAGAAGAAGGACAAGGAGCGGGAAAATGAGAAGGAGAAGAGTGCTCTGGCC
AGGGAGCGCAACCTTAAGAAGCGTCAGTCACTGCCTGCCTCTCCACGCCCACGCCTCTCT
GCTGGCGCAGCCTCTGAACTCAGTCCCAAGTCTAAGGCCCGGCCGTCCTCTCCCTCCACA
TCCTGGCACAGGCCTGCCTCTCCCTGCCCCAGCCCGGGGCTCAACCACGCTCTGCCCCCA
AAACCACCATCCCCCCGAGGCACCACTGCATCACCCAAGGGGCGGGTTCGGAGGAAGGAT
GAGGCAAAGGAGAACCCCAGCACGGCAGGACACGAGGACAAGAACCAGAGCAAGGGCAAG
GCCAGTGAAGAGAAGGAGCCTGCAGCCCCATCCTCACCAGCACCCTCG---CCAGTGCCC
TCGCCCACTCCAGCCCAGCCCCAGAAGGAGCAGCCCACAGCTGACGTCCCTGCA------
------------GATACCACTGTCCTGACCTCACCCACCCCCACAGCCGCCCCTAGCAAA
CCCATGGCCGGCACCACAGACCGAGAAGAGGCTACCCGGCTCCTGGCTGAGAAGCGGCGC
CAGGCCCGTGAGCAGCGGGAGCGTGAGGAACAGGAGCGGAAGCTGCAGGCAGAAAGGGAC
AAGCGAATGCGAGAGGAGCAGCTGGCTCGGGAGGCCGAGGCCCGGGCTGAGAGGGAGGCA
GAGGCCCGGAGGCGGGAGGAGCAGGAGGCCCGAGAAAAGGCGCAGGCCGAACAGGAGGAG
CAGGAGCGGCTGCAGAAGCAGAAAGAGGAGGCCGAAGCTCGGTCCCGGGAAGAGGCAGAA
CGGCAACGTCTAGAGCGGGAAAAGCACTTCCAGCGCGAGGAGCAGGAGCGGCAGGAGCGC
AAGAAGCGTCTGGAGGAAATCATGAAGAGAACTCGAAAGTCAGAAGCTGCTGAAACCAAG
---AAGCCGGACAGAAAGGAGGCAAACACCAATAATTCTAGCCCAGACCCTGTCAAATCC
GGGGAGCCTCGATCCCCAGGGCTGCAGAAGGAGGCTGTGCAGAAAGAGGAGCTGGCCTCC
CAGGAATCTCAATGG---------------------------AGCCTGCCAAGCAAGGAG
TCCCCGGGGCCCCTGGTGAATGGCCTGCAGCCTCTCCCAGCGCACCAGGAGAACGGCTTC
TCCCCCAAGGGACCCACTGGTGACAAGAGTCTAGGCCGAACGGCAGAGGCACTCCTGCCC
TTCGCAGAAGCAGAAGCCTTCCTCAAGAAAGCCGTGGTGCAGCCCCCGCAGGTCACA---

>PtVa|XM_011357985.2_cds_XP_011356287.1_1
GAGCGCTACGAAGCAGCCATTCAGCGGTCAGTGAAGAAGACATGGGCTGAAATCCGGCAG
CAGCGCTGGTCCTGGGCAGGGGCCTTACACCACAGCTCCCCAGGACATAAGACTAGT---
------------------------------------------------------------
------------------------------------GGGAGCAGGTGCTCCGTGTCGGCA
GTAAACCTGCCCAAACACGTGGACTCTATAATCAACAAGCGGCTCTCAAAGTCCTCTGCC
ACGCTCTGGAACTCCCCCAGTAGAAATCGCAGCCTGCAGCTGAGCGCATGGGAGAGCAGC
ATCGTGGACCGTCTCATGACGCCCACCCTCTCCTTCCTGGCACGGAGTCGCAGTGCAGTC
ACACTGCCCCGCAACGGCCGGGACCAGGGTAGGGGCGGCGGCCCTGGGAGAGCCCCCACA
AGGGGCCGGGCAGGGGCCAGCCTCGCGTGTGGGCCACACCCCGACCGCGCTCATCCCTCC
GCAGCCGTGCCGGTGTGCCCGCGCTCGGCCTCCGCCAGCCCTCTGACGCCTCCATGCAGC
GCCCCCCGC---AGCGTGCACCGCTGCGCCCCCTCC---GGGGATCGCGGGGAGCGCCGC
AAGCCCAGCGTGGTGGGCAGCCCCGCCCCGGCCCGCCGCCGGCCAGAGGCCTCTCCGGTG
CAGAAAAAGGAGAAGAAGGACAAGGAGCGGGAGAATGAGAAGGAGAAGAGTGCCTTGGCC
CGGGAGCGCAGCCTCAAGAAGCGTCAGTCTCTGCCTGCCTCTCCGCGCCCGAGACTCTCT
ACCGGCGCGGCCTCTGAGCTCAGTCCCAAATCCAAGGCCCGACCATCCTCTCCCTCCACA
TCTTGGCACAGACCTGCCTCT------CCCAGCCCAGGCCCCAGCCACACTCTGCCCCCC
AAACCGCCATCCCCCCGAGGCACCACTGCATCACCCAAGGGGCGGGTTCGGAGGAAGGAT
GAGGCAAAGGAGAGCCCCAGTGCGGCAGGATCCGAGAACAAGAACCAGAGCAAGAACAAA
GCCAGTGATGAGAAGGAGCCTGCAGCCCCAGCCTCGCCAGCATCCTCA---CCTGTGCCC
TCACCCACCCCAGCCCAACCCCAGAAGGAGCAGCCCGCGGCCGAGATCCCTGCA------
------------GATACCGCTGTTCTGACCTCACCTGCTTCCCCGGCGACCCCTAGCAAA
CCCATGGCGGGCACCACAGACCGAGAAGAAGCTACTCGGCTCCTGGCTGAGAAGCGGCGC
CAGGCCCGGGAGCAGCGGGAGCGTGAGGAACAGGAGCGGAGGCTACAGGCAGAAAGGGAC
AAGAGAATGCGAGAGGAGCAGCTGGCACGGGAGGCCGAGGCCCAGGCCAAGAGGGAGGCA
GAGGCCCGGAGGCGAGAGGAGCAGGAGGCTCGAGAGAAGGCGCAGGCGGAGCAGGAAGAA
CAGGAGCGGCTTCAGAAGCAGAAAGAGGAAGCCGAAGCTCGGTCCCGGGAAGAAGCAGAG
CGGCAGCGTCTGGAGCGGGAAAAGCACTTCCAGCAGGTGGAGCAGGAGCGGCAAGAGCGC
AGAAAGCGTCTGGAGGAGATCATGAAGAGGACTCGGAAGTCAGAAGCTGCTGAAACCAAG
CAGAAGCCAGACAGGAAGGAGGCAAACGTCAACAATTCCAGCCCAGACCCTGTCAAAGCC
GGAGAGTCTCGGCCCTCAGGGCTGCAGAAGGAGGCTGTGCAAAAGGAGGAGCTGGCCCCC
CAGGAGCCTCAGTGG---------------------------AGCCTGCCAAGCAAGGAA
TCACCAGGGTCCCTGGTGAATGGCCTGCAGCCTCTCCCAGCACACCAGGAGAATGGCTTC
TCCCCCAAGGGACCCTCTGGGGACAAGAGTCTGGGCCGAACATCAGAGGCACTCCTGCCC
TTCGCTGAGGCAGAAGCCTTCCTCAAGAAAGCTGTGGTGCAGCCCCCACAGGTCACA---

>RhFe|XM_033114095.1_cds_XP_032969986.1_1
GAGCGCTATGAAGCAGCCATCCAGCGGTCAGTGAAGAAGACGTGGGCCGAAATCCGGCAG
CAGCGCTGGTCCTGGGCAGGGGCCCTGCACCACAGCTCCCCGGGACATAAGACCAGCATA
ACACGACTACTTGCCTCCGAGGTTGTAGGTAGATGTTTGGGAGGATCAAGTGAGGTAACA
TGTGTGTGGTGCCCAGCACAATGCCTGGTACATGGTGGGAGCAGGTGCTCCGTGTCGGCA
GTAAACCTGCCCAAACACGTGGACTCTATAATCAACAAGCGGCTCTCAAAGTCCTCTGCT
ACGCTCTGGAACTCCCCCAGTAGAAATCGCAGCTTGCAGCTGAGCGCATGGGAGAGCAGC
ATCGTGGACCGTCTCATGACGCCCACCCTCTCCTTCCTGGCACGGAGTCGCAGTGCGGTC
ACACTGCCCCGCAATGGCCGGGACCAGGGTAGGGGCGTTGGCCCTGGGAGAGCCCCCAAC
AGGGGCCGGGCAGGGGCCAGCCTCGCATGTGGGCCACACCCCGACCGCACTCATCCCTCC
GCAGCCGTGCCGGTGTGCCCGCGCTCGGCCTCCGCCAGCCCTCTTACACCGCCATGCAGC
GCCCCCCGCAGCAGCGTGCACCGCTGTGCCCCCTCC---GGGGATCGCGGGGAGCGCCGC
AAGCCCAGCGCTGTGGGCAGCCCCGCCCCGGTCCGCCGCCGGCCCGAGGCCTCACTGGTG
CAGAAAAAGGAGAAGAAGGACAAGGAGCGGGAAAATGAGAAGGAGAAGAGTGCCCTGGCC
CGGGAGCGCAGCCTGAAGAAACGTCAGTCGCTGCCGGCCTCTCCGCGCCAGCGCCTCTCT
ACTGGCGGGGCCTTTGAGCTCAGTCCCAAATCCAAGGCCCGGCCATCCTCTCCCTCCACA
TCCTGGCATAGGCCTGCCTCTCCCTGCCCCAGCCCAGCGCCCAGCCATGCTCTGCCCCCA
AAACCACCATCTCCCCGAGGCACCACTGCATCACCCAAGGGGCGGGTTCGGAGGAAGGAT
GAGACAAAGGAGAGCCCCGGTGTGACAGGACCCGAGGACAAGAACCAGAGCAAGGGCAAG
GCCAGTGACGAGAAGGAGCCCACAGCCCCAGCCTCACCAGCACCTTCA---CCTGTGCCC
TCACCCACCCCAGCCCAGCCCCAGAAGGAGCAGCCCACAGCCGAGATCCCTGCA------
------------GATACTGCTGTCCTGACTTCACCTGCTCCCCCGGCAACCCCTAGCAAA
CCTATGGCGGGCACCACAGACCGAGAAGAGGCTACTCGGCTCCTGGCTGAGAAGCGGCGC
CAGGCCCGGGAACAGCGGGAGCGTGAGGAACAGGAGCGAAAGCTACAGGCAGAAAGAGAC
AAGAGAATGCGAGAGGAACAGCTGGCACGGGAGGCTGAGGCCCGGGCAGAGAGGGAGGCA
GAGGCCCGGAGGCGGGAGGAGCAGGAGGCTCGAGAGAAGGCACAGGCTGAGCAGGAGGAG
CAGGAGCGGCTGCAGAAGCAGAAAGAGGAAGCAGAAGCTCGGTCCCGAGAAGAAGCGGAA
CGCCAGCGTCTGGAGCGGGAAAAGCACTTCCAGCGGGAGGAGCAAGAGCGGCAAGAGCGC
AAAAAGCGTCTGGAGGAGATCATGAAGAGGACTCGGAAGTCAGAAGCTGCTGAAACAAAG
---AAGCTGGACAGAAAGGAGGCAAACGCCAACAATTCCAGCCCAGACCCTGTCAAAACC
GGAGAGTCTCGGCCCTCAGTGCTGCAGAAGGAGGCTGTGCAGAAAGAGGACCTGGCCCCC
CAGGAGCCTCAGTGG---------------------------AGCCTGCCAAGCAAGGAG
TCACCGGGGTCCCTGGTGAATGGCCTGCAGCCTCTCCCAGCACACCAGGAGAATGGCTTC
TCCCCCAAGGGACCCTCTGGGGACAAGAGTCTGGGCCGAACGCCAGAGGCACTTCTGCCC
TTCGCAGAGGCAGAAGCCTTCCTCAAGAAAGCTGTGGTGCAGCCCCCGCAGGTCACA---

>RoAe|XM_016147211.1_cds_XP_016002697.1_1
GAGCGCTACGAAGCAGCCATTCAGAGGTCAGTGAAGAAGACATGGGCTGAAATCCGGCAG
CAGCGCTGGTCCTGGGCAGGGGCCTTGCACCACAGCTCCCCAGGACATAAGACCAGT---
------------------------------------------------------------
------------------------------------GGGAGCAGGTGCTCTGTGTCGGCA
GTAAACCTGCCCAAACACGTGGACTCTATAATCAACAAGCGGCTCTCAAAGTCCTCTGCC
ACGCTCTGGAACTCCCCCAGTAGAAATCGCAGCCTGCAGCTGAGCGCATGGGAGAGCAGC
ATCGTGGACCGTCTCATGACGCCCACCCTCTCCTTCCTGGCACGGAGTCGCAGTGCAGTC
ACACTGCCCCGCAACGGCCGGGACCAGGGTAGGGGCGGCGGCCCTGGGAGAGCCCCCACA
AGGGGCCGGGCAGGGGCCAGCCTCGCGTGTGGGCCACACCCCGACCGCGCTCATCCCTCC
GCAGCCGTGCCGCTGTGCCCGCGCTCGGCCTCCGCCAGCCCTCTGACGCCTCCATGCAGC
GCCCCCCGC---AGCGTGCACCGCTGCGCCCCCTCT---GGGGATCGTGGGGAGCGCCGC
AAGCCCAGCGCGGTGGGCAGCCCCGCCGCGGTCCGCCGCCGGCCAGAGGCCTCTCCGGTG
CAGAAAAAGGAGAAGAAGGACAAGGAGCGGGAGAATGAGAAGGAGAAGAGTGCCTTGGCC
CGGGAGCGCAGCCTCAAGAAGCGTCAGTCGCTGCCTGCCTCTCCGCGCCCGCGACTCTCT
ACCGGTGCGGCCTCTGAGCTCAGTCCCAAATCCAAGGCCCGGCCATCCTCTCCCTCCACA
TCTTGGCACAGACCTGCCTCT------CCCAGCCCAGGCCCCAGCCACACTCTGCCCCCC
AAACCACCATCCCCCCGAGGTACCACTGCATCACCCAAGGGGCGGGTTCGGAGGAAGGAT
GAGGCAAAGGAGAGCCCCAGTGCGGCAGGATCCGAGAACAAGAACCAGAGCAAGAACAAA
GCCAATAATGAGAAGGAGCCTGCAGCCCCGGCCTCACCAGCATCCTCCTCACCTGTGCCC
TCACCCACCCCAGCCCAATCCCAGAAGGAGCAGCCCACGGCCGAGATCCCTGCA------
------------GATACTGCTGTTCTGACCTCACCTGCTTCCCCGGCGACCCCTAGCAAA
CCCATGGCGGGCACCACAGACCGAGAAGAAGCTACTCGGCTCCTGGCTGAGAAGCGGCGC
CAGGCCCGGGAGCAGCGGGAGCGTGAGGAACAGGAGCGGAGGCTACAGGCAGAAAGGGAC
AAGAGAATGCGAGAGGAGCAGCTGGCGCGGGAGGCTGAGGCCCAGGCCAAGAGGGAGGCA
GAGGCCCGGAGGCGGGAGGAGCAGGAGGCTCGAGAGAAGGCGCAGGCGGAGCAGGAGGAA
CAGGAGCGGCTTCAGAAGCAGAAAGAAGAAGCCGAAGCTCGGTCCCGGGAAGAAGCAGAG
CGGCAGCGCCTGGAGCGGGAAAAGCACTTCCAGCAGGTGGAGCAGGAGCGGCAAGAGCGC
AGAAAGCGTCTGGAGGAGATCATGAAGAGGACTCGGAAGTCAGAAGCTGCTGAAACCAAG
CAGAAGCCAGACAGAAAGGAGGCAAACGCCAACAATTCCAGCCCAGACCCTGTCAAAGCT
GGAGAGTCTCGGCCCTCAGGGCTGCAGAAGGAGGCTGTGCAAAAGGAGGAGCTGGCCCCC
AAGGAGTCTCAGTGG---------------------------AGCCTGCCAAACAAGGAA
TCACCGGGGTCCCTGGTGAATGGCCTGCAGCCTCTCCCAGCACACCAGGAGAATGGCTTC
TCCCCCAAGGGACCCTCTGGGGACAAGAGTCTGGGCCGAACATCAGAGACACTCCTGCCC
TTCGCAGAGGCAGAAGCCTTCCTCAAGAAAGCTGTGGTGCAGCCCCCACAGGTCACA---
