# Supplementary material for: Positively selected genes in the hoary bat (Lasiurus cinereus) lineage: prominence of thymus expression, immune and metabolic function, and regions of ancient synteny
Source: PeerJ. 2022 Mar 17;10:e13130. doi: 10.7717/peerj.13130 (PMC8934532; doi:10.7717/peerj.13130)
Supplement: Supplemental Information 4 — Likely alignment errors have been manually deleted between conserved codons. Recovery of the original codon positions requires alignment to the original accessions in each orthogroup. [file peerj-10-13130-s004.zip › renamed.manual/OG0006384.manual.fas]

>EpFu|XM_028132303.1_cds_XP_027988104.1_1
ATGAATTTACAACTGATTTTCTGGATTGGACTGATCAGTTCAGTTTGCTGTGTGTTTGGC
CAAGCAGATGAAAATAGATGTTTAAAAGCAAATGCCAAATCATGTGGAGAATGTATACAA
GCAGGGCCAAATTGTGGATGGTGTACAAATTCAACATTTTTACAAGAAGGAATGCCTACT
TCTGCACGATGTGATGATTTAGAAGCCTTAAAAAAGAAGGGTTGTCATCCAGATGATATA
GAAAACCCCAGAGGTTCCAAAGATATAAAGAAAAATAAAAATGTAACCAACCGTAGCAAA
GGAACTGCAGAGAAGCTCAAACCAGAAGATATCACGCAGATCCAACCACAGCAGTTGGTT
TTGCAATTACGATCAGGGGAGCCTCAAACATTTGCATTAAAATTCAAGAGAGCTGAAGAC
TATCCCATTGATCTCTACTACCTAATGGACCTTTCTTACTCTATGAAAGATGACTTGGAG
AATGTAAAAAGTCTTGGAACAGATCTGATGAATGAAATGAAGAGGATTACTTCGGACTTC
CGAATAGGGTTTGGCTCATTTGTGGAGAAAACTGTGATGCCTTACATTAGTACAACACCA
GCAAAGCTCAAGAACCCATGCACAAGTGAACAGAACTGCACCAGCCCATTTAGCTACAAA
AATGTGCTCAGTCTTACTGATAAAGGGGGAGTATTTAATGATCTTGTTGGTAAACAGCGC
ATATCTGGAAATTTGGATTCTCCAGAAGGTGGTTTTGATGCAATCATGCAAGTTGCAGTT
TGTGGGTCATTGATTGGCTGGAGAAATGTTACACGGCTGCTGGTATTTTCTACGGATGCT
GGGTTTCACTTTGCTGGAGATGGGAAACTTGGTGGCATTGTTTTGCCAAATGATGGACAG
TGTCACCTGGAAAATGATATGTACACAATGAGCCACTATTATTCCCTTTCCTCAGAAGTA
ATTTTGGAAAACAGCAAATTGCCAGAAGGAGTAACAATAAGTTATAAATCTTACTGCAAA
AATGGGGTGAATGGAACAGGGGAAAATGGAAGAAAGTGCTCCAATATTTCCATTGGCGAT
GAGGTTCAATTTGAAATTAGCATAACTTCAAATAAATGTCCAAATAAGAATTCTGAAACC
ATTAAAATTAAACCTCTGGGCTTCACTGAAGAAGTAGAGATTATTCTTCAGTTCATCTGT
GAGTGTGAATGCCAAAGTGAAGGCATCCCTAGCAGTCCAAAGTGTCACGAAGGGAATGGA
ACGTTTGAGTGTGGAGCTTGCAGGTGCAATGAGGGTCGTGTTGGCAGACATTGTGAATGT
AGCACAGATGAAGTTAACAGTGAAGATATGGATGCCTATTGCAGGAAAGAAAACAGTTCA
GAAATCTGTAGTAACAACGGAGAGTGTGTCTGTGGACAGTGTGTTTGTAGGAAGAGGGAT
AATACAAACGAAATTTATTCTGGCAAATTCTGCGAGTGTGATAATTTCAACTGTGATAGA
TCCAATGGCTTAATTTGTGGAGGAAATGGTGTTTGCAAGTGTCGTGTGTGTGAATGCAAT
CCCAACTACACGGGCAGTGCATGTGACTGCTCTCTGGACACGACTTCATGCATGGCCACA
AATGGACAGATCTGCAATGGCCGGGGCGTCTGTGAGTGCGGCGCCTGTAAATGCACGGAT
CCCAAGTTTCAAGGGCCAACTTGTGAGATGTGTCAGACCTGCCTTGGCGTCTGTGCTGAG
CATAAAGAATGTGTTCAGTGCAGAGCCTTCAATAAAGGAGAAAAGAAAGACACATGTGCA
CAGGAATGTTCCCATTTTAACATTACCAAGGTTGAAAGTCGGGACAAATTACCCCAGCCA
GGCCAGGTGGATCCCCTGTCCCACTGTAAGGAGAAGGATGTTGACGATTGCTGGTTCTAT
TTCACATATTCAGTGAATGGGAACAATGAGGCCATTGTACACGTTGTAGAGACTCCA
>HiAr|XM_019652650.1_cds_XP_019508195.1_1
ATGAATTTACAACTGTTTTTCTGGATTGGACTGATCAGTTCAATTTGCTATGTATTTGGC
CAAGCAGATGAAAATAGATGTTTAAAAGCAAATGCCAAATCATGTGGAGAATGTATACAA
GCAGGGCCAAATTGTGGATGGTGTACAAATTCAACATTTTTACAAGAAGGAATGCCTACT
TCTGCACGATGTGACGACTTAGAAGCCTTAAAAAAGAAGGGTTGCCATCCAGATGACATA
GAAAATCCCAGAGGCTCCAAGGAAATAAAGAAAAATAAGAATGTAACCAACCGTAGCAAA
GGAACAGCAGAGAAGCTCCAGCCAGAAGATATCACTCAGATCCAACCACAGCAGTTGGTT
TTGCAATTACGATCAGGGGAGCCACAGACGTTTGCATTAAAATTCAAGAGAGCTGAGGAC
TATCCCATCGATCTCTACTACTTAATGGACCTTTCTTATTCAATGAAGGATGACTTGGAG
AATGTAAAAAGTCTTGGAACAGATTTGATGAATGAAATGAGGAGGATTACTTCAGACTTC
CGAATTGGGTTTGGCTCATTTGTGGAGAAAACTGTGATGCCTTACATTAGTACAACACCA
GCTAAACTCAGGAACCCTTGCACAAGTGAACAGAACTGTACCAGCCCATTTAGCTACAAA
AATGTGCTCAGTCTTACTGATAAAGGGGAAGTATTTAATGAACTTGTTGGTAAACAGCGT
ATATCTGGAAATTTGGATTCTCCAGAAGGTGGCTTTGATGCAATCATGCAAGTTGCAGTT
TGTGGGTCATTAATTGGCTGGAGGAATGTTACACGGCTGCTGGTGTTTTCCACGGATGCT
GGGTTTCACTTTGCTGGAGATGGGAAACTTGGTGGCATTGTTTTACCTAATGATGGACAG
TGTCACCTGGAAAACAATGTATACACAATGAGCCATTATTATTCCCTTTCCTCAGAAGTA
ATTTTGGAAAATGGCAAATTGCCAGAAGGAGTAACAATAAATTACAAATCTTACTGCAAG
AATGGGGTTAATGGTACAGGGGAAAATGGAAGAAAATGCTCCAATATTTCCATTGGAGAT
GAGGTTCAATTTGAAATTAGCATAACTTCAAATAAATGTCCAAATAAGAAATCTGAAATC
TTTAAAATTAAGCCTCTGGGCTTCACTGAAGAAGTAGAGGTTATTCTTCAGTTCATCTGT
GAATGTGAATGTCAGAGTGAAGGCATCCCTAGCAGTCCAAAGTGTCACGAAGGAAATGGA
ACATTTGAGTGTGGAGCTTGCAGGTGCAATGAGGGACGTGTTGGCAGACATTGTGAATGT
AGCACAGATGAAGTTAACAGTGAAGATATGGATGCTTACTGCAGGAAAGAGAACAGTTCA
GAAATCTGTAGTAATAATGGAGAGTGTGTCTGTGGACAATGTGTTTGTAGGAAGAGGGAT
AATACAGATGAAATTTATTCGGGCAAATTCTGCGAGTGTGATAATTTCAACTGTGATAGA
TCCAATGGCGTAATTTGTGGAGGAAATGGTGTTTGCAAGTGTCGCGTGTGTGAATGCAAC
CCCAACTACACGGGCAGTGCATGTGACTGTCCCCTAGACACGACTGCGTGCATGGCCTCA
AACGGACAGATCTGCAATGGCCGGGGCATCTGTGAGTGCGGTATCTGTAAGTGCACGGAT
CCCAAGTTTCAGGGGCCAACTTGTGAGATGTGTCAGACCTGCCTTGGCGTCTGTGCTGAG
CATAAAGAATGCGTTCAGTGTAGAGCCTTCAATAAAGGAGAAAAGAAAGACACATGCGCA
CAGGAATGTTCCCGTTTCAACATTACCAAGGTTGAAAATCGGGACAAATTGCCCCAGCCG
GGCCAGGTTAACCCCCTGTCCCACTGTAAGGAGAAGGATGTTGACGATTGCTGGTTCTAT
TTCACATACTCAGTGAATGAGAAGGGTGATGCCATTGTTCACGTTGTAGAGACTCCA
>LaCi|139-exonerate_protein2genome-gene-73.9-mRNA-1
ATGAATTTACAACTGATTTTCTGGATTGGACTGATCAGTTCAGTTTGCTATGTGTTTGGC
CAAGCAGATGAAAATAGATGTTTAAAAGCAAATGCCAAATCATGTGGAGAATGTATACAA
GCAGGGCCAAATTGTGGATGGTGTACAAATTCAACATTTTTACAAGAAGGAATGCCTACT
TCTGCACGTTGTGATGATTTAGAAGCCTTAAAAAAGAAGGGTTGTCATCCAGATGATATA
GAAAATCCCAGAGGTTCCAAAGATATAAAGAAAAATAAAAATGTAACCAACCGTAGCAAA
GGAACTGCAGAGAAGCTCAAACCAGAAGATATCACGCAGATCCAACCACAGCAGTTGGTT
TTGCAATTACGATCAGGGGAGCCTCAAACATTTGCATTAAAATTCAAGAGAGCTGAAGAC
TATCCCATTGATCTCTACTACCTAATGGACCTTTCTTACTCAATGAAAGATGACTTGGAG
AATGTAAAAAGTCTTGGAACAGATCTGATGAATGAAATGAAGAGGATTACTTCAGACTTC
CGAATAGGGTTTGGCTCATTTGTGGAGAAAACTGTGATGCCTTACATTAGTACAACACCA
GCTAAGCTAAAGAACCCTTGCACAAGTGAACAGAACTGCACTAGCCCATTTAGCTACAAA
AATGTGCTCAGTCTTACTGATAAAGGGGGAGTATTTAATGATCTTGTTGGTAAACAGCGC
ATATCTGGAAATTTGGATTCTCCAGAAGGTGGTTTTGATGCAATCATGCAAGTTGCAGTT
TGTGGGTCATTGATTGGCTGGAGAAATGTTACACGGTTGCTGGTATTTTCTACGGATGCT
GGGTTTCACTTTGCTGGAGATGGGAAACTTGGTGGCATTGTTTTACCAAATGATGGACAG
TGTCACCTGGAAAATGATATGTACACAATGAGCCATTATTATTCCCTTTCCTCAGAAGTA
ATTTTGGAAAACAGCAAATTGCCAGAAGGAGTAACAATAAATTATAAATCTTACTGCAAA
AATGGGGTGAATGGGACAGGAGAAAATGGAAGAAAATGCTCCAATATTTCCATTGGAGAT
GAGGTTCAATTTGAAATTAGCATAACTTCAAATAAATGTCCAAATAAGAATTCTGAAACC
ATTAAAATTAAACCTCTGGGCTTCACTGAAGAAGTAGAAATTATTCTTCAATTCATCTGT
GAGTGTGACTGCCAAAGTGAAGGCATCCCGAGCAGTCCAAAATGTCACGAAGGGAATGGA
ACATTTGAGTGTGGAGCTTGCAGGTGCAATGAGGGACGTGTTGGCAGACATTGTGAATGT
AGCACAGATGAAGTTAACAGTGAAGATATGGATGCCTATTGCAGGAAAGAAAACAGTTCA
GAAATCTGTAGTAACAACGGAGAGTGTGTCTGTGGACAGTGTGTTTGTAGGAAGAGGGAT
AATACAAACGAAATTTATTCTGGCAAATTCTGCGAGTGTGATAATTTCAACTGTGATAGA
TCCAATGGCTTAATTTGTGGAGGAAATGGTGTTTGCAAGTGTCGTGTGTGTGAATGCAAT
CCCAACTACACGGGTAGTGCGTGTGACTGCTCTCTGGATACGACTTCATGCTTGGCCACA
AACGGACAGATCTGCAACGGCCGGGGCATCTGTGAGTGCGGCGCCTGTAAATGCACGGAT
CCCAAGTTTCAAGGGCCAACTTGTGAGATGTGTCAGACCTGCCTTGGTGTCTGTGCTGAG
CATAAAGAATGTGTTCAGTGCAGAGCCTTCAATAAAGGGGAAAAAAAAGACACATGTGCA
CAGGAATGTTCCCATTTTAACATTACCAAGGTTGAAAGTCGGGACAAATTACCCCAGCCA
GGCCAGGTGGATCCCCTGTCTCACTGTAAGGAGAAGGATGTTGACGATTGCTGGTTCTAT
TTCACATATTCAGTGAATGGGAACAATGAGGCCATTGTACACGTTGTAGAGACTCCA
>MyLu|XM_006086678.3_cds_XP_006086740.1_1
ATGAATTTACAACTGATTTTCTGGATTGGACTGATCAGTTCAGTTTGCTATGTGTTTGGC
CAAGCAGATGAAAATAGATGTTTAAAAGCAAATGCCAAATCATGTGGAGAATGTATACAA
GCAGGGCCAAATTGTGGATGGTGTACAAATTCAACATTTTTACAAGAAGGAATGCCTACT
TCTGCACGATGTGATGATTTAGAAGCCTTAAAAAAGAAGGGTTGTCATCCAGATGATATA
GAAAATCCCAGAGGTTCCAAAGATATAAAGAAAAATAAAAATGTAACCAATCGTAGCAAA
GGAACTGCAGAGAAGCTCAAACCAGAAGATATTACGCAGATCCAACCACAGCAGCTGGTT
TTGCAATTACGATCAGGGGAGCCTCAAACATTTGCATTAAAATTCAAGAGAGCTGAAGAC
TATCCCATTGATCTCTACTACCTAATGGACCTTTCTTACTCTATGAAAGATGACTTGGAG
AATGTAAAAAGTCTTGGAACAGATCTGATGAATGAAATGAAGAGGATTACTTCGGACTTC
CGAATAGGGTTTGGCTCATTTGTGGAGAAGACTGTGATGCCTTACATTAGTACAACACCA
GCTAAGCTCAAGAACCCTTGCACAAGTGAACAGAACTGCACCAGCCCATTTAGCTACAAA
AATGTGCTCAGTCTTACTGATAAAGGGGGAGTATTTAATGATCTTGTTGGTAAACAGCGC
ATATCTGGAAATTTGGATTCTCCAGAAGGTGGTTTTGATGCAATCATGCAAGTTGCAGTT
TGTGGGTCATTGATTGGCTGGAGGAATGTTACACGGCTGCTGGTATTTTCTACGGATGCT
GGGTTTCACTTTGCTGGAGATGGGAAACTTGGTGGCATTGTTTTACCAAATGATGGACAG
TGTCACCTGGAAAATGATATGTACACAATGAGCCATTATTATTCCCTTTCCTCAGAAGTA
ATTTTGGAAAACAGCAAATTGCCAGAAGGAGTAACAATAAATTATAAATCTTACTGCAAA
AATGGGGTGAATGGAACAGGGGAAAATGGAAGAAAATGCTCCAATATTTCCATTGGAGAT
GAGGTTCAATTTGAAATTAGCATAACTTCAAATAAATGTCCAAATAAGAATTCTGAAACC
ATTAAAATTAAACCTCTGGGCTTCACTGAAGAAGTAGAGATTATTCTTCAGTTCATCTGT
GAGTGTGACTGCCAAAGTGAAGGCATCCCTAGCAGTCCAAAGTGTCACGAAGGGAATGGA
ACGTTTGAGTGTGGAGCTTGCAGGTGCAATGAGGGACGTGTTGGCAGACATTGTGAATGT
AGCACAGATGAAGTTAACAGTGAAGATATGGATGCCTATTGCAGGAAAGAAAACAGTTCA
GAAATCTGTAGTAACAACGGAGAGTGTGTCTGTGGACAGTGTGTTTGTAGGAAGAGGGAT
AATACAAATGAAATTTATTCTGGCAAATTCTGCGAGTGTGATAATTTCAACTGTGATAGA
TCCAATGGCTTAATTTGTGGAGGAAATGGTGTTTGCAAGTGTCGTGTGTGTGAATGTAAT
CCCAACTACACAGGCAGTGCGTGTGACTGCTCTCTGGACACGACTTCATGCATGGCCACA
AACGGACAGATCTGCAATGGCCGGGGCGTCTGTGAGTGTGGTGCCTGTAAATGCACGGAT
CCCAAGTTTCAAGGGCCAACTTGTGAGATGTGTCAGACCTGCCTTGGCGTCTGTGCTGAG
CATAAAGAATGTGTTCAGTGCAGAGCCTTCAATAAAGGAGAAAAGAAAGACACATGTGCA
CAGGAATGTTCCCATTTTAACATTACCAAGGTTGAAAGTCGGGACAAATTACCCCAGCCA
GGCCAGGTGGATCCCCTGTCCCACTGTAAGGAGAAGGATGTTGACGATTGCTGGTTCTAT
TTCACATATTCAGTGAATGGGAACAATGAGGCCATTGTACACGTTGTAGAGACTCCA
>PhDi|XM_028508283.1_cds_XP_028364084.1_1
ATGAATTTACAACTGATTTTCTGGATTGAACTGATCAGTTCAATTTGCTACGTGTTTGGC
CAAGCAGATGAAAATAGATGTCTAAAAGCAAATGCCAAATCGTGTGGAGAGTGTATACAA
GCAGGGCCGAATTGTGGATGGTGTACAAATTCGACATTTTTACAAGAAGGAATGCCTACT
TCTGCACGATGTGATGATTTAGAAGCCTTAAAAAAGAAGGGTTGTCATCCAGATGACATA
GAAAATCCAAGAGGTTCCAAAGATATAAAGAAAAATAAAAATGTGACCAACCGTAGCAAA
GGAACAGTAGAGAAGCTCCAGCCAGAAGATATCACACAGATCCAGCCACAGCAATTGGTT
TTGCAATTACGATCAGGGGAGCCACAGACATTTGCATTAAAGTTCAAGAGAGCTGAAGAC
TATCCCATTGATCTCTACTACTTAATGGACCTCTCCTACTCTATGAAAGATGACTTGGAA
AATGTAAAAAGTCTTGGAACGGATCTGATGAATGAAATGAAGAGGATTACTTCAGACTTC
AGGATAGGGTTTGGCTCATTTGTGGAGAAGACTGTGATGCCATATATTAGTACAACACCT
GCCAAGCTCAGGAACCCTTGCACAGGTGATCAGAACTGTACCAGCCCATTTAGCTACAAA
AATGTGCTCAGTCTTACTGATAAAGGCGAAGTATTTAATGAACTTGTTGGTAAACAACGC
ATATCTGGAAATTTGGATTCTCCAGAAGGTGGCTTTGATGCAATCATGCAAGTTGCAGTT
TGTGGGTCATTGATTGGCTGGAGGAATGTTACACGGCTGCTGGTGTTTTCTACAGATGCT
GGGTTTCACTTTGCTGGAGATGGGAAACTTGGTGGCATTGTTTTACCAAATGATGGTCGA
TGTCACCTGGAAAATAATGTATACACAATGAGCCATTATTATTCCCTTTCCTCAGAAGTA
ATTTTGGAAAACAGCAAATTGCCAGAAGGAGTAACAATAAATTATAAATCTTACTGCAAG
AATGGGGTGAATGGAACAGGGGAAAATGGAAGAAAATGCTCCAATATTTCCATTGGAGAT
GAGGTTCAATTTGAAATTAGCATAACTTCAAATAAATGTCCAAACAAGAATTCTGAAACC
ATTAAAATTAAGCCTCTGGGCTTCACTGAAGAAGTTGAGATTATTCTTCAGTTCATCTGC
GAGTGTGAGTGCCAAAGTGAAGGCATCCCTGGCAGTCCAAAGTGTCACGAAGGGAATGGA
ACGTTTGAGTGTGGTGCGTGCAGGTGCAATGAGGGGCGCGTTGGCAGACACTGTGAATGC
AGCACAGATGAAGTGAACAGTGAAGACATGGATGCATACTGCAGGAAAGAAAACAGCTCC
GAGATCTGCAGCAACAATGGGGAGTGTGTCTGTGGGCAGTGTGTTTGTAGGAAGAGGGAT
AATACAAATGAAATTTACTCTGGCAAATTCTGCGAGTGTGATAATTTCAACTGTGATAGA
TCCAACGGCTTAATTTGTGGAGGAAATGGTGTTTGCAAGTGCCGTGTGTGTGAGTGCAAC
CCCAACTACACAGGAAGTGCGTGTGACTGCTCTCTAGACACAACATCATGCATGGCCACA
AACGGACAGATCTGCAATGGCCGGGGCATATGTGAGTGTGGTGCCTGCAAGTGCACGGAT
CCCAAGTTTCAAGGGCCAACTTGTGAGATGTGTCAGACCTGCCTCGGTGTGTGTGCTGAA
CATAAAGAATGTGTTCAGTGCAGAGCCTTCAATAAAGGAGAAAAGAAAGATATATGCGCA
CAGGAATGTTCCCATTTTAATATTACCAAAGTTGAAAGTCGAGACAAATTACCCCAACCA
GGCCAGGTCGATCCCCTGTCCCACTGCAAGGAGAAAGATGTTGATGATTGCTGGTTCTAT
TTCACATATTCAGTGAATGGGAACAATGAGGCCATTGTACATGTTGTAGAGACTCCA
>PtVa|XM_011376319.2_cds_XP_011374621.1_1
ATGAATTTACAGCTGATTTTCTGGATTGGACTGATCAGTTCAATTTGCTATGTATTTGGC
CAAGCAGATGAAAATAGATGTTTAAAAGCAAATGCCAAATCATGTGGAGAATGTATACAA
GCAGGACCAAATTGTGGATGGTGTACAAATTCAACATTTTTACAAGAAGGGATGCCTACT
TCTGCACGATGTGATGATTTAGAAGCCTTAAAAAAGAAGGGCTGTCATCCAGATGACATA
GAAAATCCCAGAGGCTCCAAAGATATAAAGAAAAATAAAAATGTAACCAACCGTAGCAAA
GGAACAGCAGAGAAGCTCCAGCCAGAAGATATCACTCAAATCCAACCACAGCAGTTGGTT
TTGCAATTACGATCAGGGGAGCCGCAGACATTTGCATTAAAATTCAAGAGAGCTGAAGAC
TATCCTATTGATCTCTACTACTTAATGGACCTTTCTTACTCTATGAAAGATGACTTGGAG
AATGTGAAAAGTCTTGGAACAGATCTGATGAATGAAATGAGGAGGATTACTTCGGACTTT
CGAATTGGGTTTGGCTCATTTGTGGAGAAAACTGTGATGCCTTACATTAGTACAACACCA
GCTAAGCTCAGGAACCCTTGCACAAGTGAACAGAATTGTACCAGCCCATTTAGCTACAAA
AATGTGCTTAGTCTTACTGATAAAGGGGAAGTATTTAATGAACTTGTTGGTAAACAGCGT
ATATCTGGAAATCTGGATTCTCCAGAAGGTGGCTTTGATGCAATCATGCAAGTTGCAGTT
TGTGGGTCATTAATTGGCTGGAGGAATGTTACACGGCTACTAGTGTTTTCCACGGATGCT
GGTTTTCACTTTGCCGGAGATGGGAAACTTGGTGGAATTGTTTTACCAAATGATGGACAG
TGTCACCTGGAAAACGATGTATACACAATGAGCCATTATTATTCCCTTTCCTCAGAAGTC
ATTTTGGAAAACAGCAAATTGCCAGAAGGAGTAACAATAAATTACAAATCTTACTGCAAG
AATGGGGTGAATGGAACTGGGGAAAATGGAAGAAAATGCTCCAATATTTCCATTGGAGAT
GAGGTTCAATTCGAAATTAGCATAACTTCAAATAAATGTCCGAATAAAAATTCCGAAACC
ATTAAAATTAAGCCTCTGGGCTTCACTGAGGAAGTAGAGATTATTCTTCAGTTCATCTGT
GAATGTGAGTGTCAAAGTGAAGGCATCCCTGGCAGTCCAAAGTGTCACGAAGGAAATGGA
ACGTTTGAGTGTGGAGCTTGCAGGTGCAATGAGGGACGTGTTGGCAGACATTGTGAATGT
AGCACAGATGAAGTTAACAGTGAAGATATGGATGCTTACTGCAGGAAAGAAAACAGTTCA
GAGATCTGTAGTAACAATGGCGAGTGTGTCTGTGGACAGTGTGTTTGTAGGAAGAGGGAT
AATACAAATGAAATTTATTCTGGAAAATTCTGCGAGTGTGACAATTTCAACTGTGATAGA
TCCAACGGCTTAATTTGTGGAGGAAATGGTGTTTGCAAGTGTCGTGTGTGTGAATGCAAC
CCCGACTACACGGGCAGTGCATGCGACTGTTCTCTGGACACGACTTCATGCATGGCCACA
AATGGACAGATCTGCAATGGCCGGGGCATCTGTGAGTGTGGCACATGTAAGTGCACGGAT
CCCAAATTTCAGGGGCCGACTTGTGAGATGTGTCAGACCTGCCTTGGCGTCTGTGCTGAG
CATAAAGAATGTGTTCAGTGCCGAGCCTTCAATAAAGGAGAAAAGAAAGACACATGTGCA
CAGGAATGTTCCCATTTCAACATTACCAAGGTTGAAAATCGGGACAAATTACCCCAGCCG
GGCCAGGTGGATCCCCTGTCCCACTGTAAGGAGAAGGATGTTGATGATTGCTGGTTCTAT
TTCACATATTCCGTGAATGGGAACAATGAAGCCATCGTTCATGTTGTAGAGACTCCA
>RhFe|XM_033106286.1_cds_XP_032962177.1_1
ATGAATTTACAACTGATTTTCTGGATTGGACTGATCAGTTCAATTTGCTATGTATTTGGC
CAAGCAGATGAAAATAGATGTTTAAAAGCAAATGCCAAATCATGTGGAGAATGTATACAA
GCAGGGCCAAATTGTGGATGGTGTACAAATTCAACATTTTTACAAGAAGGAATGCCTACT
TCTGCACGATGTGATGACTTAGAAGCCTTAAAAAAGAAGGGTTGCCATCCAGATGACATA
GAAAATCCCAGAGGCTCCAAAGATATAAAGAAAAATAAGAATGTAACCAACCGTAGCAAA
GGAACAGCAGAGAAGCTCCAGCCAGAAGATATCACTCAGATCCAACCTCAGCAGTTGGTT
TTGCAATTACGATCAGGGGAGCCACAGACGTTTGCATTAAAATTCAAGAGAGCTGAGGAC
TATCCCATCGATCTCTACTACCTAATGGACCTTTCTTATTCAATGAAGGATGACTTGGAG
AATGTAAAAAGCCTTGGAACAGATTTGATGAATGAAATGAAGAGGATTACTTCAGACTTC
CGAATTGGGTTTGGCTCATTTGTGGAGAAAACTGTGATGCCATACATTAGTACAACACCA
GCTAAGCTCAGGAACCCTTGCACAAGTGAACAGAACTGTACCAGCCCATTTAGCTACAAA
AATGTGCTCAGTCTTACTGATAAAGGGGAAGTATTTAATGAACTTGTTGGTAAACAGCGT
ATATCTGGAAATTTGGATTCTCCAGAAGGTGGCTTTGATGCAATCATGCAAGTTGCAGTT
TGTGGGTCATTAATTGGCTGGAGGAATGTTACACGGCTGCTGGTGTTTTCCACGGATGCT
GGGTTTCACTTTGCTGGAGATGGGAAACTTGGGGGCATTGTTTTACCAAATGATGGACAG
TGTCACCTGGAAAATGATGTATACACAATGAGCCATTATTATTCCCTTTCCTCAGAAGTA
ATTTTGGAAAACGGCAAATTGCCAGAAGGAGTAACAATAAATTACAAATCTTACTGCAAG
AATGGGGTTAATGGCACAGGGGAAAATGGAAGAAAATGCTCCAATATTTCCATTGGAGAT
GAGGTTCAATTTGAAATTAGCATAACTTCAAATAAATGTCCAAATAAGAATTCTGAAACC
ATTAAAATTAAGCCTCTGGGCTTCACTGAAGAAGTAGAGATTATTCTTCAGTTCATCTGT
GAATGTGAATGTCAGAGTGAAGGCATCCCTAGCAGCCCAAAGTGTCACGAAGGAAATGGA
ACATTTGAGTGTGGAGCTTGCAGGTGCAATGAGGGACGTGTTGGCAGACATTGTGAATGT
AGCACGGATGAAGTTAACAGTGAAGATATGGATGCTTACTGCAGGAAAGAAAACAGTTCA
GAAATCTGTAGTAATAATGGAGAGTGTGTCTGTGGACAGTGTGTTTGTAGGAAGAGGGAT
AATACAGATGAAATTTATTCTGGCAAATTCTGCGAGTGTGATAATTTCAACTGTGATAGA
TCCAACGGCGTGATTTGTGGAGGAAATGGTGTATGCAAGTGTCGCGTGTGTGAATGCAAC
CCCAACTACACGGGCAGTGCATGTGACTGTTCCCTGGACACGACTCCATGCATGGCCACA
AACGGACAGATCTGCAATGGCCGGGGCATCTGTGAGTGCGGTGCCTGTAAGTGCACGGAT
CCCAAGTTTCAGGGCCCAACTTGTGAGATGTGTCAGACCTGCCTGGGCGTCTGCGCTGAG
CATAAAGAATGTGTTCAGTGTAGAGCCTTCAATAAAGGAGAAAAGAAAGACACATGTGCA
CAGGAATGTTCCCGTTTCAACATTACCAAGGTCGAAAATCGGGACAAATTGCCCCAGCCG
GGCCAGGTAGATCCCCTGTCCCACTGTAAGGAGAAGGACGTTGACGACTGCTGGTTCTAT
TTCACATACTCAGTGAATGCGAACGGTGATGCCATTGTTCATGTTGTAGAGACTCCA
>RoAe|XM_016123354.1_cds_XP_015978840.1_1
ATGAATTTACAGCTGATTTTCTGGATTGGACTGATCAGTTCAATTTGCTATGTATTTGGC
CAAGCAGATGAAAATAGATGTTTAAAAGCAAATGCCAAATCATGTGGAGAATGTATACAA
GCAGGGCCAAATTGTGGATGGTGTACAAATTCAACATTTTTACAAGAAGGGATGCCTACT
TCTGCACGATGTGATGATTTAGAAGCCTTAAAAAAGAAGGGCTGTCATCCAGATGACATA
GAAAATCCCAGAGGCTCCAAAGATATAAAGAAAAATAAAAATGTAACCAACCGTAGCAAA
GGAACAGCAGAGAAGCTCCAGCCAGAAGATATCACTCAAATCCAACCACAACAGTTGGTT
TTACAATTAAGATCAGGAGAGCCGCAGACGTTTGCATTAAAATTCAAGAGAGCTGAAGAC
TATCCTATTGATCTCTACTACCTAATGGACCTTTCTTACTCTATGAAAGATGACTTGGAG
AATGTGAAAAGTCTTGGAACAGATCTGATGAATGAAATGAGGAGGATTACTTCAGACTTT
CGAATTGGGTTTGGCTCGTTTGTGGAGAAAACTGTGATGCCTTACATTAGTACAACACCA
GCTAAGCTCAGGAACCCTTGCACAAGTGAACAGAATTGTACCAGCCCATTTAGCTACAAA
AATGTGCTTAGTCTTACTGATAAAGGGGAAGTGTTTAATGAACTTGTTGGTAAACAGCGT
ATATCTGGAAATTTGGATTCTCCAGAAGGTGGCTTTGATGCAATCATGCAAGTTGCAGTT
TGTGGGTCATTAATTGGCTGGAGGAATGTCACACGGCTACTGGTGTTTTCCACGGACGCT
GGCTTTCACTTCGCCGGAGATGGGAAACTTGGTGGCATTGTTTTACCAAATGATGGACAG
TGTCACTTGGAAAATGATGTATACACAATGAGCCATTATTATTCTCTTTCCTCAGAAGTC
ATATTGGAAAATAGCAAATTGCCAGAAGGAGTAACAATAAATTACAAATCTTACTGCAAG
AATGGGGTGAATGGAACAGGGGAAAATGGAAGAAAATGCTCCAATATTTCCATTGGAGAT
GAGGTTCAATTTGAAATTAGCATAACTTCAAATAAATGTCCGAATAAGAATTCTGAAACC
ATTAAAATTAAGCCTCTGGGCTTCACTGAGGAAGTAGAGATTATTCTTCAGTTCATCTGT
GAATGTGAGTGTCAAAGTGAAGGCATCCCTGGCAGTCCAAAGTGTCATGAAGGAAATGGA
ACGTTTGAGTGCGGAGCTTGCAGGTGCAATGAGGGACGTGTTGGCAGACATTGTGAATGC
AGCACAGATGAAGTTAACAGTGAAGATATGGATGCTTACTGCAGGAAAGAAAACAGTTCA
GAGATCTGTAGTAACAATGGCGAATGTGTCTGTGGACAATGTGTTTGTAGGAAGAGGGAT
AATACAAATGAAATTTATTCTGGAAAATTCTGCGAGTGTGATAATTTCAACTGTGATAGA
TCCAACGGCTTAATTTGTGGAGGAAATGGTGTTTGCAAGTGTCGTGTGTGTGAATGCAAC
CCCGACTACACGGGCAGTGCATGTGACTGTTCTCTGGACACGACTTCATGCATGGCCACA
AATGGACAGATCTGTAATGGCCGGGGCATCTGTGAGTGTGGCACGTGTAAGTGCACGGAT
CCCAAGTTTCAGGGGCCGACTTGTGAGATGTGTCAGACCTGCCTTGGCGTCTGTGCTGAG
CATAAAGAATGTGTTCAGTGCAGAGCCTTCAATAAAGGAGAAAAGAAGGATACATGTGCA
CAGGAATGTTCCCATTTCAACATTACCAAGGTCGAAAATCGGGATAAATTACCCCAGCCA
GGCCAGGTGGATCCCCTGTCCCACTGTAAAGAGAAGGATGTTGATGATTGCTGGTTCTAT
TTCACATATTCCGTGAATGGGAACAATGAAGCCATCGTTCACGTTGTAGAGACTCCA
