# Supplementary material for: Positively selected genes in the hoary bat (Lasiurus cinereus) lineage: prominence of thymus expression, immune and metabolic function, and regions of ancient synteny
Source: PeerJ. 2022 Mar 17;10:e13130. doi: 10.7717/peerj.13130 (PMC8934532; doi:10.7717/peerj.13130)
Supplement: Supplemental Information 4 — Likely alignment errors have been manually deleted between conserved codons. Recovery of the original codon positions requires alignment to the original accessions in each orthogroup. [file peerj-10-13130-s004.zip › renamed.manual/OG0006395.manual.fas]

>EpFu|XM_008144192.2_cds_XP_008142414.1_1
ATGTGGGTCCTTCTCCGAAGCGTGTACCCGCTCCGTATCCTGCTGTCCCTGCGCGGGAAG
TGGATGGGTTGGAGGGGCCTGCCTCGAAGCTTGGTCCCAGGCCCTCCGCGAAGGCGGTAC
AGGAAGGAGGCTCTCCCAGCCCCGGAGGTACCAGTGTTGCCTGTAACTGCAACTGAAATC
CGCCAGTATTTGCGGGCACATGGGATCCCCTTCCAGGATGGCCACAGCTGCCTGCGGGCA
CCCAGCCCCTTTCTGGGAGCCTCG---CAGCTCAAGGATCAGACTGGT------GCTACC
ACTTCCTTCAGCCTCTTCATTAACAAGACCACAGGCCGCTTCCTCTGCATGACCAGCCTA
GCGGAGGGGAGCTGGGAAGACTTCCAGGCTAGCGTGGAAGGGCGCGGGGATGGAGATAGA
GAGGGAATCCTGCTCAGTGAAGGCCCGGGAGCTGAGGACAGTGAGGAGATCCGGAGGATC
TGGGACCGAGCAGTACCTCTCTGGGAACTGCCTGATCCGGAGGAGGCACAGCTGGCTCGT
GTGATGTTTGGCCTTACCAAAGTGACAGACGACACACTCAAGCGTTTCAGTGTGCGGTAT
CTGCGGCCCGCTCGAAGCCTTGTCTTCCCCTGGTTCTCCCCTGGAGGTTTGGGATTACGA
GGCCTAAAGCTCCTAGGGGCTGAAGGCCAAGGGGATGGAGTGCACTATGTGGAGACCACC
ATTCCTCGGCCTGGTGCCTACCACAATCTGTTTGGATTACCGCTGATCAGCCGTCGAGAT
GTTGAGGTGGTACTGACGAGTCGTGAGCTGGACTGCCTGGCCTTAAACCAAGCCACAGGG
CTGCCCACCCTTGCCCTTCCCCGAGGAACAGCCTGCTTGCCCCCTGCCTTACTCCCTTAC
CTCGAACAGTTCCGACGTATCGTGCTCTGGCTTGGGGATGACCTTCGGTCCTGGGAAGCT
GCCAAGTTGTTTGCCCGAAAACTGAACCCCAAGCGATGCTCCTTGGTGCGGCCTGGGGAC
CAGCATCCCCGTCCCCTGGAGGCCCTAAACCGAGGCTTAAATCTTTCTCGAATTCTGCGT
TCTGCCCTGCCCGCTTGGCACAAGTCTATTGTGTCTTTCCGGCAACTTCGGGAGGAGGTA
CTAGGAGAACTGTCAAATGTGGAGCAGGCAGCTGGCGTTCGCTGGAGCCGCTTCCCAGAC
CTCAGTCGCCTCTTGAAGGGCCATCGGAAGGGCGAGCTGACAGTCTTTACAGGGCCAACA
GGCAGTGGAAAGACGACATTCATCAGTGAGTATGCCCTAGATTTGTGTACCCAGGGGGTG
AACACGCTGTGGGGTAGCTTTTTCGCTCTGGGGCGGCTGGAAGAGCAACTGGACAAATAC
GATGAGTGGGCCGACCGCTTCGAGGACCTACCCCTCTATTTTATGACTTTCCATGGGCAG
CAGAGCATCAGGACTGTAATAGACACAATGCAGCATGCAGTCTATGTCTATGACATTTGT
CATGTAGTCATCGACAATCTGCAGTTCATGATGGGTCACGAGCAGCTGTCCACGGACAGG
ATTGCAGCTCAAGACTACATCGTTGGGGCTTTTCGGAAGTTTGCGACAGACAGTAGCTGC
CATGTGACACTGGTCATTCATCCCCGGAAGGAGGATGATGATAAGGAACTGCAGACAGCA
TCCATTTTTGGTTCAGCCAAAGCAAGCCAGGAAGCGGACAATGTTCTGATCCTGCAGGAC
AGGAAGCTGGTAACTGGGCCAGGGAAACGATACCTGCAGGTGTCCAAGAACCGTTTTGAT
GGAGATGTAGGTGTCTTCCCACTTGAGTTCAACAAGAGCTCTCTGACCTTCTCCATACCA
CCAAAGAGCAAGGCCCGGCTCAAGAAGATCAAAGATGACAACGGCCTGGTGGCCAAAAAG
TCCTCTTCTGGTAAAAAGGGG---GCTGTCCCCCAGAACTCTGAAACTTGCTCGGGTGAG
GCCCCCAAC------CAGCCAGAC---
>HiAr|XM_019636346.1_cds_XP_019491891.1_1
ATGTGGGTCCTCCTCCGAAGTGGGTACCCCCTTCGTATCCTGTTGTCCCTGCGAGGGGAG
TGGATGGGTCGGAGGGGCCTGCCCCGAAGCTTGGTCCCAGGCCCTCCTCGCAGGCGGTAT
AGAAAGGAGGCTCTCCCAGCCTTGGATGTACCAGTGTTGCCTGTAACTGCAACTGAAATC
CGCCAATATTTGCGAGCACATGGGATCCCATTCCAGGATGGCCACAGCTGCCTGCGGGCA
CCGAGCCCCTTTGTGGGGACCTCG---CAGCTCAAGGACCAGACTAGT------GCTACC
ACTTCCTTCAGCCTCTTCATTAATAAGACCACAGGCCGCTTTCTCTGCATGACCAGCCTA
GCAGAGGGGAGCTGGGAAGATTTCCAGGCCAGTGTGGAGGGGCGCAGGGATGGGGACAGA
GAAGGAGTCCTGCTTAGTGACGCCCCAGAAGCTGAGGACAGTGAAGAGGTCCGGAGGATC
TGGGATCGAGCAATACCTCTCTCGGAGCTGCCTGAGCCGGAGGAGGCCCAGCTGGCTCGT
GTGATGTTTGGCCTTACCAATGTGACAGACGACACGCTCAGGCATTTCAGTGTGCGGTAT
CTGCGGCCTGCTCGCAGCCTTGTCTTCCCTTGGTTCTCCCCTGGAAGTGTGAGATTACGA
GGCCTGAAGCTCCTAGGGGCCGAAGGCCAGGGGGATGGAGTGCACTACGTGGAGACCACC
ATTCCCCGGCCTGGTGCCTATCACAATCTGTTTGGATTACCACTGATTAATCGTCGAGAT
GTTGAGGTAGTACTGACGAGTCGTGAGCTGGACAGCTTGGCCTTGAACCAATCCACAGGG
CTGCCCACCCTTGCCCTTCCCCGAGGAACAGCCTGCTTGCCCCCTGCTTTGCTCCCTTAC
CTTGAACAGTTCCGACGCATTGTGCTCTGGCTGGGGGATGACCTTCGGTCCTGGGAAGCT
GCCAAGCTGTTTGCCCGAAAACTGAACCCCAAGCGATGCTCCTTGGTGCGGCCTGGGGAC
CAGCAGCCCCGTCCCCTGGAGGCCCTGAACCGAGGCTTAAATCTTTCTCGAATTCTGCGT
TCTGCCCTGCCTGCCTGGCACAGGTCTATCGTGTCTTTCCGGCAGCTTCGGGAGGAAGTA
CTAGGAGAACTGTCAAATGTGGAGCAGGTAGCTGGTGTCCGCTGGAGCCGCTTCCCAGAC
CTCAGTCGTCTCTTGAAGGGACATCGGAAGGGCGAGCTGACGATCTTTACAGGGCCAACA
GGCAGTGGAAAGACGACATTCATCAGTGAGTATGCCCTGGATTTATGTACCCAGGGGGTG
AACACGCTATGGGGTAGTTTTTTCGCCCTGGGGCGGCTGGAAGACCAACTGGACAAATAC
GATGAGTGGGCCGACCGCTTTGAGGATCTACCCCTCTATTTCATGACTTTCCATGGGCAA
CAGAGCATCAGGACTGTAATAGACACAATGCAACATGCAGTCTATGTCTATGACATTTGT
CATGTGGTCATCGACAATCTTCAGTTCATGATGGGTCACGAGCAGCTGTCCACAGACAGG
ATTGCAGCTCAAGACTACATCGTTGGGGCCTTTCGGAAGTTTGCAACAGACAGTAGCTGC
CATGTGACACTGGTCATTCATCCCCGGAAGGAGGATGATGATAAAGAACTACAGACAGCA
TCCATTTTTGGCTCAGCCAAAGCAAGCCAGGAAGCAGACAATGTTCTGATCCTGCAGGAC
AGGAAGCTGGTAACTGGACCAGGGAAACGGTATCTACAAGTGTCCAAGAACCGCTTTGAT
GGAGACGTAGGTGTCTTCCCACTTGAGTTCAACAAGAGCTCTCTAACTTTCTCCATACCA
CCAAAGAGCAAGGCCCGGCTCAAGAAGATCAAGGATGACAATGGGTTAGTGGTCAAAAAG
CCCTCTTCTGGCAAAAAGGGC---GCTGTGTCCCAGAAATCTGAGACTTACTCGGGCAAG
GCCCCCAACCCCTACCAGCCAGAC---
>LaCi|145-exonerate_protein2genome-gene-87.54-mRNA-1
ATGTGGGTCCTTCTCCGAAGCGTGTCCCCGCTCCGCCTCCTGCTGTCCCTGCGCGGCAAG
TGGACGGGTTGGAGGGGCCTGCCTCGAAGCTTGGTCCCAGGCCCTCCTCGCAGACGCTAC
CGGAAGGAGGCCCTCCCAGCCCCCGAGGTGCCGGTGTTGCCTGTCACCACAACCGAAATC
CGCCAGTATTTGCGGGCACACGGGATCCCCTTCCAGGATGGCCACAGCTGCCTGCGGGCA
CCCAGCCCCTTTCTGGGCGCCTCCTCGCCGCTCCAGGATCAGACCACCAGCGGCGCCGCC
ACCGCCTTCAGCCTCTTCATTAACAAGACCACCGGCCGCTTCCTCTGCATGACCAGCCTC
GCCGAGGGGAGCTGGGAAGACTTCCAGGCTAGCGTGGAAGGGCGTGGGGATGGAGATAGG
GAGGGGATCCTGCTTGGTGAAGGCCCAGGAGCTGAGGACAGTGAGGAGATCTGGAGGATC
TGGGACCGAGCCGTCCCTCTCTGGGAACTGCCTGACCCGGAGGAGGCGCAGCTGGCCCGT
GTGATGTTTGGCCTTACCAAGGTGACAGACGACACACTCAAGCGCTTCAGTGTGCGGTAT
CTGCGGCCCGCTAAAAGCCTCGTCTTCCCTTGGTTCTCCCCTGGAGGTTTGGGATTGCGA
GGCCTAAAGCTCCTAGGGGCTGAAGGCCAAGGGGATGGAGTGCACTATGTGGAGACCACC
GTTCCTCGGCCTAGTGCCTACCACAACCTGTTTGGATTACCGCTGATCGGTCGTCGAGAT
GTTGAGGTGGTCCTGACGAGTCGTGAGGTGGACTGCCTGGCCTTAAACCAATCCACGGGG
CTGCCCACCGTGGCCCTTCCCCGAGGAACCACCTGCCTGCCCCCTGCCTTACTCCCCTAC
CTCGAACAGTTCCGGCGTATCGTGCTCTGGCTTGGGGATGACCTTCGGTCCTGGGAAGCT
GCCAAGTTGTTTGCCCGAAAACTGAACCCTAAGCGATGTTCCTTGGTGCGGCCTGGGGAC
CAGCAACCCCATCCCCTGGAGGCCCTGAACCGAGGCTTAAATCTTTCTCGAATTCTGCGT
TCTGCCCTGCCCGCTTGGCACAAGTCTATCGTGTCTTTTCGGCAACTTCGGGAGGAGGTA
CTAGGAGAACTGTCAAATGTGGAGCAGGTAGCTGGCGTTCGCTGGAGCCGCTTCCCAGAC
CTCAATCGCCTCTTGAAGGGACATCGGAAGGGCGAGCTGACAATCTTTACAGGT------
------------------------------------------CTGTGTTCATCC------
---------------------TTTGCCTTGGGGCGGCTGGAAGAGCAACTGGACAAATAC
GATGAGTGGGCCGACCGCTTCGAGGACCTACCCCTCTATTTTATGACTTTCCATGGGCAA
CAGAGCATCAGGACTGTAATAGACACAATGCAGCATGCAGTCTATGTCTATGACATTTGT
CACGTAGTCATCGACAATCTGCAGTTCATGATGGGTCACGAGCAGCTGTCCACAGACAGG
ATTGCAGCTCAAGACTACATCGTTGGGGCTTTTCGGAAGTTTGCGACAGACAGTAGCTGC
CACGTGACATTGGTCATTCATCCTCGGAAGGAGGATGATGATAAGGAACTGCAGACAGCA
TCCATTTTTGGTTCAGCCAAAGCAAGCCAGGAAGCGGACAATGTTCTGATCCTGCAGGAC
AGGAAGCTGGTCACTGGGCCAGGGAAACGATACCTGCAGGTGTCCAAGAACCGTTTTGAT
GGAGATGTAGGTGTCTTCCCACTTGAGTTCAACAAGAGCTCTCTCACCTTCTCCATACCA
CCAAAGAGCAAGGCCCGGCTCAAGAAGATCAAGGATGACAGTGGCCTAGTGGCCAAAAAG
TCCTCTTCTGGTAAAAAGGGG---GCTGTCCCCCAGGATTCTGAGACTTGCTCGGGTGAG
GCCCCCAAC------CAGCCAGACCTC
>MyLu|XM_006101732.3_cds_XP_006101794.1_1
ATGTGGGTCCTTCTCCGAAGTGTCTACCCCCTCCGTATCCTGCTGTCCCTGCGCGGGAAG
TGGATGGGTTGGAGGGGCCTGCCTCGAAGCTTGGTCCCAGGCCCTCCTCGAAGACGGTAC
AGGAAGGAGGCTCTCCCAGCCCTGGACGTGCCAGTGTTGCCTGTAACTGCAACGGAAATC
CGCCAATATTTGCGGGCACACGGGATCCCCTTCCAGGATGGCCACAGCTGCCTGCGGGCA
CCCAGCCCCTTTCTGGGAGCCTCG---CAGCTCAAGGACCAGACTGGT------GCTACC
ACTTCCTTCAGCCTCTACATTAACAAGACCACCGGCCGCTTTCTCTGCATGACCAGCCTA
GCAGAGGGAAGCTGGGAAGACTTCCAGGCCAGCGTGGAAGGGCGTGGGGATGGAGATAGA
GAGGGAATCCTGCTGAGCGAAGCCCCAGGAGCTGAGGACAGCGAGGAGATCCGGAGGATC
TGGGACCGAGCAGTACCTCTCTGGGAACTGCCTGAGCAGGAGGAGGCGCAGCTGGCTCGG
GCGATGTTTGGCCTTACCAAGGTGACAGATGACACACTCAAGCATTTCAGTGTGCGGTAT
CTGCGGCCTGCTCGGAGCCTTGTCTTCCCTTGGTTCTCCCCTGGAGGTTTGGGATTACGA
GGCCTAAAGCTCCTAGGGGCTGAAGGCCAAGGGGATGGAGTGCACTATGTGGAGACCACC
ATTCCTCGGCCTGGTGCCTACCACAATCTGTTTGGATTACCGCTGATCAGTCGTCGAGAT
GTTGAGGTGGTACTGACGAGTCGTGAGCTGGACTGCCTGGCCTTAAACCAATCCACAGGG
CTGCCCACTCTTGCCCTTCCCCGAGGAACAACCTGCTTGCCCCCTGACTTACTTCCTTAC
CTCGAACAGTTCCGACGTATCGTGCTCTGGCTTGGGGATGACCTTCGGTCCTGGGAAGCT
GCCAAGTTGTTTGCCCGCAAACTGAACCCCAAGCGATGCTCCTTGGTGCGGCCTGGGGAC
CAGCATCCCCGCCCCCTGGAGGCCCTAAACCGAGGCTTAAATCTTCCTCGAATTCTGCGC
TCTGCCCTGCCCGCTTGGCACAAGTCTATTGTGTCTTTCCGGCAACTTCGGGAGGAGGTA
CTAGGAGAACTGTCAAATGTGGAGCAGGTAGCTGGCGTTCGCTGGAGCCGCTTCCCAGAC
CTCAATCGTCTCTTGAAGGGACATCGGAAGGGCGAGCTGACAGTCTTTACAGGGCCAACA
GGCAGTGGAAAGACGACATTCATCAGTGAGTATGCCCTAGATCTATGTACCCAGGGGGTG
AACACGCTATGGGGTAGCTTTTTTGCTTTGGGGCGGCTGGAAGAGCAACTGGACAAATAC
GATGAGTGGGCCGACCGCTTTGAGGACCTACCCCTCTATTTTATGACTTTCCATGGACAA
CAGAACATCAGGACTGTAATAGACACAATGCAGCATGCGGTCTATGTCTATGACATTTGT
CATGTAGTCATCGACAATCTGCAGTTCATGATGGGTCACGAGCAGCTGTCCACGGACAGG
ATTGCAGCTCAAGACTACATTGTTGGGGCTTTTCGGAAGTTTGCGACAGACAGTAACTGC
CATGTGACACTGGTCATTCATCCCCGGAAGGAGGATGATGATAAGGAACTGCAGACAGCA
TCCATTTTTGGTTCAGCCAAAGCAAGCCAGGAAGCGGACAATGTTCTGATCCTGCAGGAC
AGGAAGCTGGTAACTGGGCCAGGAAAACGATACCTGCAGTTGTCCAAGAACCGTTTTGAT
GGAGATGTAGGTGTCTTCCCACTTGAGTTCAACAAGAGTTCTCTCACCTTCTCCATACCA
CCAAAGAGCAAGGCCCGGCTCAAGAAGATCAAGGATGACAATGGCCTAGTGGCCAAAAAG
TCCTCTTCTGGTAAAAAGGGG---GCTGTGCCCCGGAACTCTGAGACTTTCTCGGGTGAG
GCCCCCAAC------CAGCCAGAC---
>PhDi|XM_028512977.1_cds_XP_028368778.1_1
ATGTGGGTCCTTCTCCGAAGCGGGTACCCGCTTCGTATCCTGTTGTCCCTGCGTGGGGAG
TGGATGGGTCGGAGAGGCCTGCCTCGAAGCTTGGTCCCAGGCCCCCCTCGCAGACGGTAC
AGGAAGGAGGCTCTCCCTGCCTCGGAGGTACCAGTGCTGCCTGTAACTACAACTGAGATC
CGCCAATATTTGCGTACACATGGGATCCCCTTCCAGGACGGCCACAGCTGCCTGCGGGCA
CCCAGCCCCTTTCTGGGGGCCTCC---CAGCTCAACGACCAGACTGCT------AAAACC
ACTTCCTTCAGTCTCTTCATTGACAAGACCACAGGCCGCTTTCTCTGCATGACCAGCCTA
GCAGAGGGGAGCTGGGAAGACTTCCAGGCCAGTGTGGAAGGACGTAGGGATGGAGATAGA
GAGGGGATCCTGCTCGGTGAAGCCCCAGAAGCTGAGGACATTGAGGAGATTCGGAGGATC
TGGGACCGAGCAGTACCTCTCTGGGAGCTGCCTGAGCTGGAGGAGGCCCAGCTAACTCGT
GTGATGTTTGGCCTTACCAAAGTGACAGACGATACACTCAGGCGTTTCAGTGTGCGGTAT
CTGCGGCCTGCTCGAAGCCTCGTCTTCCCTTGGTTCTCCCCAGGAAGTTTAGGATTACGA
GGCCTGAAGCTCCTACAGGCTGAAAGCCAGGCGGATAGAGTGCGCTATGTGGAGACCACC
ATACCCCGGCCTGGTGCCTACCACAATCTGTTTGGATTGTCACTGATAAGTCATCGAGAT
ACTGAGGTGGTACTGACAGGTAGTGAGCTGGACAGCCTGGCCTTAAGCCAATCCACAGGG
CTGCCCACTCTTGCCCTTCCCCGAGGAACGTCTTGCTTACCACCTGCCTTGCTCCCTTAC
CTCGAACAGTTCCGACGTATTGTGCTCTGGCTGGGGGATGACCTTCGGTCCTGGGAAGCT
GCCAAGTTGTTTGCCCGAAAACTGAACCCCAAGCGATGCTCCTTGGTGCGGCCTGGGGAC
CAGCATCCCTGTCCCCTGGAGGCCCTGAACCGAGGCTTAAATCTGTCTCGAATTCTGCGT
TCTACCCTGCCCGCCTGGCACAAGTCCATCGTGTCTTTCCGGCAGCTTCGGGAAGAGGTA
CTAGGAGAGCTGTCAAATGTGGAGCAGGTAGCAGGCGTGCGCTGGAGCCGCTTCCCAGAT
CTCAATCGTTTCTTGAAGGGACATCGGAAGGGCGAGCTGACAGTCTTTACAGGGCCGACA
GGCAGTGGGAAGACGACATTCATCAGTGAGTATGCCCTGGATTTGTGTACCCAGGGGGTG
AACACGCTCTGGGGCAGCTTTTTCGCTGTGGGGCGGCTGGAAGACCAGCTGGACAGATAT
GATGAGTGGGCCGACCGGTTTGAGGACCTGCCCCTCTACTTTATGACTTTCCATGGGCAA
CAGAGCATCAGGACTGTAATAGACACAATGCGGCATGCAGTCTACGTCTATGACATTTGC
CATGTGGTCATCGATAATCTGCAGTTCATGATGGGTCATGAGCAGCTGTCCACAGACAGG
ATTGCAGCCCAAGACTACATCGTTGGGGCCTTTCGGAAGTTTGCAACAGAGAGTAGCTGC
CATGTGACACTGGTCATTCATCCCCGGAAGGAGGATGATGATAAGGAACTGCAAACAGCG
TCCATTTTTGGCTCAGCCAAAGCGAGCCAGGAAGCGGACAATGTTCTGATCCTGCAGGAC
AGGAAGCTGGTAACTGGGCCAGGGAAACGCTATCTGCAGGTGGCCAAGAACCGTTTTGAT
GGAGACGTGGGCGTCTTCCCACTTGAGTTCAACAAGAGCTCTCTCACCTTCTCCATACCA
CCAAAGAGCAAGGCGCGGCTCAAGAAGATCAAGGATGACAATGGGCTAGTGGCCAAAAAG
CCCTCTTCTGGCAAAAAGGGGGCGGCTGTGCCCCAGAACTCTGAGACTTCCTCGAATGAG
GCCCCCAACCCTTACCAGCCAGAC---
>PtVa|XM_011378854.2_cds_XP_011377156.1_1
ATGTGGGTCTTCCTCCGAAGTGGGTACCCCCTCCGTATCTTGTTGTCCCTGCGTGGGGAG
TGGATGGGTCGGAGGGGCCTGCCCAGGAGCTTGGTCCCGGGCCCGCCTCGCAGGAGGTAC
AGGAAGGAGGCTCTCCCAGCCTTGGAGGTACCAGTGTTGCCTGTAACTGCAACTGAAATC
CGCCAGTACTTGCGGGCTCATGGGATCCCATTCCAGGATGGCCACAGCTGCCTCCAGGCA
CCGAGCCCCTTTGTGGGGGCCTCA---CAGCTCAAGGACCAGACTAGT------GCTACC
ACTTCCTTTAGCCTCTTCATTAACAAGACCACAGGCCGCTTTCTCTGCATGACCAGCCTA
GCAGAGGGGAGTTGGGAAGACTTCCAGGCCAGCGTGGAGGGGCGTAGGGATGGGGACAGA
GAAGGAGTTCTGCTTAGTGAAGTCCCAGAAGCTGAGGACAGTGAGGAGATTCGGAGGATC
TGGGACCGAGCAATACCTCTCTGGGAGCTGCCTGAGCCGAAGGAGGCCCAGCTGGCTCGT
GTGATGTTTGGCCTTACCAAAGTGACAGATGACACACTCAAGCGTTTCAGTGTGCGGTAT
CTGCGGCCTGCTCGCAGCCTTGTCTTCCCTTGGTTCTCCCCTGGAAGTTTGAGATTACGA
GGCCTGAAGCTCCTACAGGCTGAAGGCCAAGGGGATGGAGTGCACTATGTGGAGACCACC
ATTCCCCGGCCTGGTGCCTACCATAATCTGTTCGGACTACCACTGATCAATCGTCGAGAT
GTTGAGGTGGTACTGACAAGTCGTGAGCTGGACAGCCTGGCCTTGAACCAATCCACAGGG
CTGCCCACCCTTGCCCTTCCCCGAGGAATAGCCTGCTTGCCCCCTGCCTTGCTCCCCTAC
CTTGAACAGTTCCGACGTATTGTGCTTTGGCTGGGGGATGACCTTCGGTCCTGGGAAGCT
GCCAAGTTGTTTGCCCGAAAACTGAACCCCAAGCGGTGCTCCTTGGTACGGCCTGGGGAC
CAGCAGCCCCGTCCCCTGGAGGCCCTGAACCGAGGACTAAATCTTTCTCGAATTCTACGT
TCTGCCCTGCCTGCCTGGCACAAGTCTATTGTGTCTTTCCGGCAGCTTCGGGAGGAGGTA
CTAGGAGAACTGTCAAATGTGGAGCAGGTAGCTGGCGTCCGCTGGAGCCGCTTCCCAGAC
CTCAGTCGTCTCTTGAAGGGACATCGGAAGGGCGAGTTGACAGTCTTTACAGGGCCAACG
GGCAGTGGAAAAACGACATTCATCAGTGAGTATGCCCTGGATTTATGTACCCAGGGGGTG
AACACGCTATGGGGTAGCTTTTTCGCTGTGGAACGGCTGGAAGAGCAACTGGACAAATAC
GATGAGTGGGCCGACCGTTTTGAGGACCTGCCCCTCTATTTCATGACTTTCCACGGGCAA
CAGAACATCAGGACTGTAATAGACACAATGCAACATGCGGTCTACGTCTATGACATTTGT
CATGTGGTCATCGACAATCTGCAGTTCATGATGGGTCACGAGCAGCTGTCCACAGACAGG
ATTGCAGCTCAAGACTACATTGTTGGGGCCTTTCGGAAGTTTGCAACAGACAGTAGTTGC
CATGTGACACTGGTCATTCATCCCCGAAAGGAGGATGATGATAAGGAACTACAGACAGCA
TCCATTTTTGGCTCAGCCAAAGCAAGCCAGGAAGCAGACAATGTTCTGATCCTGCAGGAC
AGGAAGCTGGTAACTGGGCCAGGGAAACGGTATCTACAGGTGTCCAAGAACCGCTTTGAT
GGAGATGTAGGTGTCTTCCCACTTGAGTTCAACAAGAGCTCTCTCACCTTCTCCATACCA
CCAAAGAGCAAGGCCCGGCTCAAGAAGATCAAGGATGACAATGGACTTGTGGTCAAAAAG
CCCTCTTCTGGTAAAAAGGGA---GCTGTGCCTCAGAACTCTAAAACTTGC---------
------------TTTCAGCCAGAT---
>RhFe|XM_033129850.1_cds_XP_032985741.1_1
ATGTGGGTCCTCCTCCGAAGTGCGTACCCCCTCCGTATCCTGTTGCCCCTGCGTGGGGAG
TGGATGAGTCGGAGGGGCCTGCCCCGAAGCTTGGTGCCAGGCCCTCCTCGCAGGCGGTAT
AGGAAGGAGGCTCTCCCAGCCTTGGAGGTACCAGTGTTGCCTGTAACTGCCACTGAAATC
CGTCAATATTTGCGAGCACATGGGATCCCCTTCCAGGATGGCCACAGCTGCCTGCGGGCA
CCGAGCCCCTTTGTGGGGGCCTCG---CAGCTCAAGGACCAGACTAGT------GCTACC
ACTTCCTTCAGCCTCTTCATTAACAAGACCACAGGCCGCTTTCTCTGCATGACCAGTCTA
GCAGAGGGGAGCTGGGAAGACTTCCAGGCCAGTGTGGAGGGGCGCGGGGATGGGGACAGA
GAGGGAGTCCTGCTTAGTGAAGCCCCAGAAGCTGAGGACAGTGAGGAAGTCCGGAGGATC
TGGGACCGAGCGGTACCTCTCTGGGAGCTTCCTGAGCCAGAGGAGGCGCAGCTGGCTCGC
GTGATGTTTGGCCTTACCAAAGTGACGGACGACACACTCAGGCATTTCAGTGTGCGGTAC
CTGCGGCCTGCTCGCAGCCTTGTCTTCCCTTGGTTCTCCCCTGGAAGTATGAGACTACGA
GGCCTGAAGCTCCTAGGGGCTGAGGGCCAGGAGGGTGGAGTGCACTATGTGGAGACCACC
ATTCCCCGCCCTGGTGCTTACCACAATCTGTTTGGATTACCACTGATCAGTCGGCGAGAT
GTTGAAGTGGTACTGACGAGTCGTGAGCTGGACAGCTTGGCCTTGAACCAATCCACAGGG
CTGCCCACCCTTGCCCTTCCCCGAGGAACAGCCTGCTTACCCCCTGCCTTGCTCCCTTAC
CTTGAACAGTTCCGACGTATTGTGCTCTGGCTGGGGGATGACCTTCGGTCCTGGGAAGCT
GCCAAGTTGTTTGCCCGAAAACTGAACCCCAAGCGATGCTCCTTGGTGCGGCCTGGGGAC
CAGCAGCCCCGTCCCCTGGAGGCCCTGAACCGAGGCTTAAATCTTTCTCGAATTCTGCGT
TCTGCCCTGCCTGCCTGGCACAGGTCTATTGTGTCTTTCCGGCAGCTTCGGGAGGAGGTA
CTAGGAGAACTGTCAAATGTGGAGCAGGTAGCTGGTGTCCGCTGGAGCCGCTTCCCAGAC
CTCAATCGTCTCTTGAAGGGACATCGGAAGGGCGAGCTGACGGTCTTTACAGGGCCAACA
GGCAGTGGAAAGACGACATTCATCAGTGAGTATGCCCTGGATTTATGTACCCAGGGGGTG
AACACGCTATGGGGTAGCTTTTTCGCTCTCGGGCGGCTGGAAGACCAACTGGACAAGTAT
GATGAGTGGGCCGACCGCTTTGAGGACCTACCCCTCTATTTCATGACTTTCCATGGACAA
CAGAGCATCAGGACTGTAATAGACACAATGCAACATGCGGTCTATGTCTATGACATTTGT
CATGTGGTCATCGACAATCTGCAGTTCATGATGGGTCACGAGCAGCTGTCCACAGACAGG
ATTGCAGCTCAAGACTACATCGTTGGGGCCTTTCGGAAGTTTGCGACAGACAGTAGCTGC
CATGTGACACTGGTCATTCATCCCCGGAAGGAGGATGATGATAAGGAACTACAGACAGCA
TCCATTTTTGGTTCAGCCAAAGCAAGCCAGGAAGCAGACAATGTTCTGATCCTGCAGGAC
AGGAAGCTGGTAACTGGACCAGGCAAACGGTATCTACAGGTGGCCAAGAACCGCTTTGAT
GGAGACGTAGGTGTCTTCCCGCTTGAGTTCAACAAGAGCTCTCTAACCTTCTCCATACCA
CCAAAGAGCAAGGCCCGGCTCAAGAAGATCAAGGATGACAATGGGCTAGTGGTTAAAAAG
CCCTCTTCTAGCAAAAAGGGT---GCTGTGTCCCAGAACTCTGAGACTTACTCGAGCAAG
GCCCCCAACCCCTACCAGCCAGAC---
>RoAe|XM_016120055.1_cds_XP_015975541.1_1
ATGTGGGTCTTCCTCCGAAGTGGGTACCCCCTCCGTATCTTGTTGTCCCTGCGTGGGGAG
TGGATGGGTCGGAGGGGCCTGCCCCGGAGCTTGGTCCCAGGACCGCCTCGCAGGCGGTAC
AGGAAGGAGGCCCTCCCAGCCTTGGAGGTACCAGTTTTGCCTGTAACTGCAACTGAAATC
CGCCAGTACTTGCGGGCTCATGGGATCCCATTCCAGGATGGCCACAGCTGCCTCCGGGCA
CCAAGCCCCTTTGTGGGAGCCTCA---CAGCTCAAGGACCAGACTAGT------GCTACC
ACTTCCTTTAGCCTCTTCATTAACAAGACCACAGGCCGCTTTCTCTGCATGACCAGCCTA
GCAGAGGGGAGTTGGGAAGACTTCCAAGCCTGCGTGGAGGGGCGTGGGGATGGGGATAGA
GAGGGAGTTCTGCTTAGTGAAGTCCCAGAAGCTGAGGACAGTGAGGAGGTTCGGAGGATC
TGGGACCGAGCAATACCTCTGTGGGAGCTGCCCGAGCTGGAGGAGGCCCAGCTGGCTCGT
GTGATGTTTGGCCTTACCAAAGTGACAGATGACACGTTCAGGCGTTTCAGTGTGCGATAT
CTGCGGCCTGCTCGCAGCCTTGTCTTCCCTTGGTTCTCCCCTGGAAGTTTGACATTACGA
GGCCTGAAGCTCCTAGGGGCTGAAGGCCAAGGGGATGGAGTGCGCTACGTAGAGACCACC
ATTCCCCGGCCTGGTGCCTACCATAATCTATTTGGATTACCACTGATCAATCGTCGAGAT
GTTGAGGTGGTACTGACAAGTCGTGAGCTGGACAGCCTGGCATTGAACCAATCCACAGGG
CTCCCCACCCTTGCCCTTCCCCGAGGAACAGCCTGCTTGCCCCCTGCCTTGCTCCCCTAC
CTCGAACAGTTCCGACGTATTGTGCTCTGGCTGGGGGATGACCTCCGGTCCTGGGAAGCT
GCCAAGTTGTTTGCCCGAAAACTGAACCCCAAGCGGTGCTCCTTGGTACGGCCTGGGGAC
CAGCAGCCCCGTCCCTTGGAGGCCCTGAACCGAGGACTAAATCTTTCTCGAATTCTACGT
TCTGCCCTGCCTGCCTGGCACAAGTCTATTGTGTCTTTCCGGCAGCTTCGGGAGGAGGTA
CTAGGAGAACTGTCAAATGTGGAGCAGGTAGCTGGCGTCCGCTGGAGCCGCTTCCCAGAC
CTCAATCGTCTGTTGAAGGGACATCGGAAGGGCGAATTGACAGTCTTTACAGGGCCGACA
GGCAGTGGAAAAACGACATTCATCAGTGAGTATGCCCTGGATTTATGTACCCAGGGGGTG
AACACGCTATGGGGTAGCTTTTTCGCTGTGGGACGGCTGGAAGAGCAACTGGACAAATAC
GATGAGTGGGCCGACCGTTTTGAGGACCTGCCCCTCTATTTCATGACTTTCCACGGGCAA
CAGAGCATCAGGACAGTAATAGACACAATGCAACATGCAGTCTACGTCTATGACATTTGT
CATGTGGTCATCGACAATCTGCAGTTCATGATGGGTCACGAGCAGCTGTCCACAGACAGG
ATTGCAGCTCAAGACTACATCGTTGGGGCCTTTCGGAAGTTTGCAACAGATAGTAGTTGC
CATGTGACGCTGGTCATTCATCCCCGAAAGGAGGATGATGATAAGGAACTACAAACAGCA
TCCATTTTTGGCTCAGCCAAAGCAAGCCAGGAAGCAGATAATGTTCTGATCCTGCAGGAC
AGGAAGCTGGTAACTGGGCCAGGGAAACGGTATCTACAGGTGTCCAAGAACCGCTTTGAT
GGAGACGTAGGTGTCTTCCCACTTGAGTTCAACAAGACCTCTCTCACCTTCTCCATACCA
CCAAAGAGCAAGGCCCGGCTCAAGAAGATCAAGGATGACAATGGACTAGTGGTCAAAAAA
CCCTCTTCTGGTAAAAAGGGA---GCTATGCCTCAGAACTCTGACACTTGC---------
------------TTTCAGCCAGAT---
