# Supplementary material for: Positively selected genes in the hoary bat (Lasiurus cinereus) lineage: prominence of thymus expression, immune and metabolic function, and regions of ancient synteny
Source: PeerJ. 2022 Mar 17;10:e13130. doi: 10.7717/peerj.13130 (PMC8934532; doi:10.7717/peerj.13130)
Supplement: Supplemental Information 4 — Likely alignment errors have been manually deleted between conserved codons. Recovery of the original codon positions requires alignment to the original accessions in each orthogroup. [file peerj-10-13130-s004.zip › renamed.manual/OG0006423.manual.fas]

>EpFu|XM_028130796.1_cds_XP_027986597.1_1
ATGCGGGGTGGCCGGAACAAATTTGGGCCCATGTACAAGCGGGACCGGGCCCTGAAGCAG
CAGAAGAAGGCACAGATTCGAGCCAATGGCTTCAAGATGGAGACAGGCCCCCCAGCGGGG
GTGCCCCCACCCCCCCAGCCCCCGCCGGACTACTTGCTACCCCCTGGCCTGCATGCGCCA
GAGCCCAAGGGCCTGGCCTCTGGGCCACCTGCTGGGCCACTGGGCGACTTTGGGGCCCCA
GCACTGCCCATGGCCGTGCCTGGTGCCCACGGGCCCTTGGCCGGCTACCTCTATCCCACC
TTCCCTGGCCGCGCCATCAAGTCCGAGTACCCAGAGCCCTACGCCAGCCCACCACAGCCC
GGGCCGCCCTACGGCTACCCAGAGCCCTTCTCCGGGGGGCCTGGCGTGCCCGAGCTCATC
CTGCAGCTGCTGCAGCTGGAGCCGGATGAGGACCAGGTGCGGGCGCGCATCCTGGGCTGC
CTGCAGGAACCCCCCAAAGGCCGCTCCGACCAGCCTGCGCCCTTCGGCCTGCTGTGCAGG
ATGGCTGACCAGACCTTCATCTCCATCGTGGACTGGGCGCGCAGGTGCATGGTCTTCAAG
GAGCTGGAGGTGGCCGACCAGATGACGCTGCTGCAGAACTGCTGGAGCGAGCTGCTGGTG
TTTGACCACATCTACCGCCAGATCCAACATGGCAAGGAGGACAGCATCCTGCTGGTCATC
GGGCAGGAGGTGCTGGTGCTGCGGGCGCAGGAGCTCGTCCTGCAGCTGCACGCGCTGCAG
CTGGACCGCCAGGAGTTCGTCTGCCTCAAGTTCCTCATCCTCTTCAGCCTCCTGTGCCTG
GTG---
>HiAr|XM_019658782.1_cds_XP_019514327.1_1
ATGCGGGGCGGCCGGAACAAGTTTGGGCCCATGTACAAGCGGGACCGGGCCCTGAAGCAG
CAGAAGAAGGCACAGATTCGAGCCAATGGCTTCAAGCTAGAGACAGGCCCCCCCGTGGGG
GTGCCCCCACCGCCCCCTCCCCCGCCGGACTACATGCTGCCCCCTGGCCTGCATGCGCCA
GAGCCCAAGGGCCTGGCCTCTGGTCCACCTTCTGGGCCACTGGGCGACTTTGGGGCCCCA
GCACTGCCCATGGCCGTGCCTGGCGCCCACGGGCCCCTGGCCGGCTACCTCTATCCTGCT
TTCCCTGGCCGGGCCATCAAGTCCGAGTACCCAGAGCCCTACGCTAGCCCACCGCAGCCT
GGGCCACCTTATGGCTACCCAGAGCCCTTCTCTGGAGGGCCTGGCGTTCCTGAGCTCATC
CTGCAGCTGCTGCAGCTGGAGCCAGACGAGGACCAGGTGCGGGCGCGCATCGTGGGCTGC
CTGCAGGAACCGGCCAAAGGCCGCCCGGACCAGCCTGCCGCCTTCAGCCTGCTGTGCAGG
ATGGCTGACCAGACCTTCATCTCCATCGTGGACTGGGCGCGCAGGTGTATGGTCTTCAAG
GAGCTGGAGGTGGCCGACCAGATGACACTGCTGCAGAACTGCTGGAGCGAGCTACTGGTT
TTTGACCATATCTACCGCCAGATCCAACATGGCAAGGAGGGCAGCATCCTGCTGGTCACT
GGGCAGGAGGTGCTGGTGCTGCGGGCACAGGAGCTGGTGCTACAGCTTCACGCGCTGCAG
CTGGACCGCCAGGAGTTCGTCTGCCTCAAGTTCCTCATCCTTTTCAGCCTCCTGTGCCTG
GTG---
>LaCi|241-exonerate_protein2genome-gene-41.9-mRNA-1
ATGCGGGGTGGCCGGAACAAGTTTGGGCCCATGTACAAGCGGGACCGGGCCCTGAAACAG
CAGAAGAAGGCACAGATCCGAGCCAATGGCTTCAAGATGGAGACAGGCCCCCCCGCGGGG
GTACCCCCACCCCCCCAGCCCCCGCCGGACTACTTGCTGCCCCCCGGCCTGCACGCGCCA
GAGCCCAAGGGCCTGGCCTCTGGGCCACCTGCCGGGCCGCTGGGCGACTTTGGGGCGCCA
NNNNNNNNNNNNNNNNNNNNNNNNNNNNNNNNNNNNNNNNNNNGCTACCTGTACCCCACC
TTCCCTGGCCGGGCCATCAAGTCCGAGTACCCGGAGCCCTACGCCAGCCCCCCGCAGCCC
GGGCCGCCCTACGGCTACCCAGAGCCCTTCTCCGGGGGGCCCGGCGTGCCCGAGCTCATC
CTGCAGCTGCTGCAGCTGGAGCCGGACGAGGACCAGGTGCGGGCGCGCATCCTCGGCTGC
CTGCAGGAGCCGGCCAAGGGCCGCGCCGACCAGCCCGCGCCCTTCAGCCTGCTGTGCAGG
ATGGCCGACCAGACCTTCATCTCCATCGTGGACTGGGCGCGCAGGTGCATGGTCTTCAAG
GAGCTGGAGGTGGCCGACCAGATGACGCTGCTGCAGAGCTGCTGGAGCGAGCTGCTGGTG
TTCGACCACATCTACCGCCAGATCCAGCACGGCAAGGAGGACAGCATCCTGCTGGTCATC
GGGCAGGAGGTG---GTGCTGCGGGCGCAGGAGCTCGTCCTGCAGCTGCACGCGCTGCAG
CTGGACCGCCAGGAGTTCGTCTGCCTCAAGTTCCTCATCCTCTTCAGCCTCCTGTGCCTG
GTGGAG
>MyLu|XM_023760134.1_cds_XP_023615902.1_1
ATGCGGGGTGGCCGGAACAAATTTGGGCCCATGTACAAGCGGGACCGGGCCCTGAAGCAG
CAGAAGAAGGCACAGATTCGAGCCAATGGCTTCAAGATGGAGACAGGCCCCCCAGCGGGG
GTGCCCCCACCTCCCCCACCCCCGCCGGACTACTTGCTACCCCCTGGCCTGCATGCGCCA
GAGCCCAAGGGCCTGGCCTCTGGGCCACCTGCTGGGCCACTGGGCGACTTTGGGGCCCCA
GCACTGCCCATGGCCGTGCCTGGTGCCCACGGGCCCTTGGCCGGCTACCTGTATCCTACC
TTCCCTGGCCGTGCCATCAAGTCCGAGTACCCAGAGCCCTACGCCAGCCCGCCACAGCCC
GGGCCGCCCTATGGCTACCCGGAGCCCTTCTCCGGAGGGCCTGGCGTGCCTGAGCTCATC
CTGCAGCTGCTGCAGCTGGAGCCAGATGAGGACCAGGTGCGGGCGCGCATCCTGGGCTGC
CTGCAGGAACCGACCAAAGGCCGCTCCGAACAGCCTGCGCCCTTCAGCCTGCTGTGCAGG
ATGGCTGACCAGACCTTCATCTCCATCGTCGACTGGGCACGCAGGTGCATGGTCTTCAAG
GAGCTGGAGGTGGCCGACCAGATGACGCTGCTGCAGAACTGCTGGAGCGAGCTGCTGGTG
TTCGACCACATCTACCGCCAGATCCAGCACGGCAAGGAGGACAGCATCCTGCTGGTCATC
GGGCAGGAGGTGCTGGTGCTGCGGGCGCAGGAGCTTGTCCTGCAGCTGCACGCGCTGCAG
CTGGACCGCCAGGAGTTCGTCTGCCTCAAGTTCCTCATCCTCTTCAGCCTCCTCTGCCTG
GTG---
>PhDi|XM_028520628.1_cds_XP_028376429.1_1
ATGCGGGGTGGCCGGAACAAGTTTGGGCCCATGTACAAGCGGGACCGGGCCCTGAAGCAG
CAGAAGAAGGCACAGATTCGAGCCAATGGCTTCAAGATGGAGACGGGCCCCCCAGTGGGG
GTGCCCCCACCACCTCCTCCCCCACCGGACTACATGCTAACCCCCAGTCTACATGCGCCA
GAGCCCAAGGGCCTGGCCTCTGGTCCACCTGCTGGGCCACTGGGCGACTTCGGGCCTCCA
GCACTGCCCATGGCCATGCCTGGTGCCCACGGGCCCCTGGCCGGCTACCTCTACCCCAGC
TTCCCTGGCCGGGCCATCAAGTCCGAGTACCCAGAGCCCTACGCCAGCCCGCCGCAGCCT
GGGCCGCCCTACGGCTACCCGGAGCCCTTCTCCGGAGGGCCTGGCGTGCCGGAGTTCATC
CTGCAGCTACTGCAGCTGGAGCCGGACGAGGACCAGGTGCGGGCGCGCATCCTGGGCTGC
CTGCAGGAGCCCACCAAGGGCCGCTCCGACCAGCCCGCACCCTTCAACCTCCTGTGCAGG
ATGGCCGACCAGACCTTCATCTCCATCGTGGACTGGGCACGCAGGTGCATGGTCTTCAAG
GAGCTGGAGGTGGCCGACCAGATGACGCTGCTGCAGAACTGCTGGAGTGAGCTGCTAGTG
TTCGACCACATCTACCGCCAGATGCAACATGGCAAGGAGGACAGCATCCTGCTGGTCATC
GGGCAGGAGGTGCTGGTGCTGCGGGCGCAGGAGATCGCGCTGCAGATGCACGCGCTGCAG
CTGGACCGCCAGGAGTTCGTCTGTCTCAAGTTCCTCATCCTCTTCAGCCTGCTGTGCTTG
GTG---
>PtVa|XM_011364305.2_cds_XP_011362607.1_1
ATGCGGGGCGGCCGGAACAAGTTTGGGCCCATGTACAAGCGGGACCGGGCCCTGAAGCAG
CAGAAGAAGGCACAGATTCGAGCAAATGGCTTCAAACTGGAGACGGGGCCCCCCATGGGG
GTTCCCCCACCGCCCCCTCCCCCGCCGGACTACATGCTGCCCCCTGGCCTGCACGCCCCA
GAGCCCAAGGGCTTGGCCTCTGGTCCCCCTGCTGGGCCACTGAGCGATTTTGCGGCCCCG
GCACTGCCCATGGCCATGCCTGGTGCCCATGGGCCCCTGGCCGGCTACCTCTATCCCGCC
TTCCCTGGCCGTGCCATCAAGTCCGAGTACCCAGAGCCCTACGCCAGCCCACCGCCGCCC
GGGCCACCCTACGGCTACCCAGAGCCCTTCTCCGGAGGGCCTGGCGTGCCCGAGCTCATC
CTGCAGTTGCTACAGCTGGAGCCGGATGAGGACCAGGTGCGGGCACGCATCGTGGGCTGC
CTGCAGGAACCTGCCAAAGGCCGCCCCGACCAGCCTGCGCCTTTCGGCCTCCTGTGCAGG
ATGGCTGACCAGACCTTCATCTCCATCGTGGACTGGGCACGCAGGTGCATGGTCTTCAAG
GAGCTGGAGGTGGCTGACCAGATGACACTGCTGCAGAACTGCTGGAGTGAGCTGCTGGTG
TTCGACCATATCTACCGCCAGATCCAACACGGCAAGGAGGGCAGCATCCTGCTGGTCACC
GGGCAGGAGGTGCTGGTGCTGCGGGCACAGGAGCTGGTGCTGCAGCTACACGCGCTGCAG
CTGGACCGCCAGGAGTTCGTCTGCCTCAAGTTCCTCATCCTCTTCAGCCTCCTGTGCCTG
GTG---
>RhFe|XM_033123520.1_cds_XP_032979411.1_1
ATGCGGGGCGGCCGGAACAAGTTTGGGCCCATGTACAAGCGGGACCGGGCCCTGAAGCAG
CAGAAGAAGGCACAGATTCGAGCCAATGGCTTCAAGCTAGAGACAGGCTCCCCCGTGGGG
GTACCCCCACCACCCCCTCCCCCACCGGACTACATGCTGCCCCCTGGCCTGCATGCGCCA
GAGCCCAAGGGCCTGGCTTCTGGTCCACCTTCTGGGCCACTAGGCGACTTTGGGGCCCCA
GCACTGCCCATGGCTGTGCCTGGCACCCACGGGCCCCTGGCCGGCTACCTCTATCCTGCC
TTCCCCGGCCGTGCCATCAAGTCTGAGTACCCAGAGCCCTACGCCAGCCCACCGCAGCCT
GGGCCACCCTACGGCTACCCAGAGCCCTTCTCTGGAGGGCCTGGCGTTCCCGAGCTCATC
CTGCAGCTGCTGCAGCTGGAGCCGGACGAGGACCAGGTACGGGCGCGCATCGTGGGCTGC
CTGCAAGAACCGGCCAAAGGCCGCCCGGACCAGCCTGCGGCCTTCAGCCTCCTGTGCAGG
ATGGCTGACCAGACCTTCATTTCCATCGTGGACTGGGCACGCAGGTGCATGGTCTTCAAG
GAGCTGGAGGTGGCCGACCAGATGACACTGCTGCAGAACTGCTGGAGTGAGCTCCTGGTG
TTTGACCACATCTACCGCCAAATCCAACATGGCAAGGAGGGCAGCATCCTGCTGGTCACT
GGGCAGGAGGTGCTGGTACTGCGGGCACAGGAGCTGGTGCTACAGCTTCACGCGCTGCAG
CTGGACCGCCAGGAGTTCGTCTGCCTCAAGTTCCTCATCCTCTTCAGCCTCCTGTGCCTG
GTG---
>RoAe|XM_016137419.1_cds_XP_015992905.1_1
ATGCGGGGCGGCCGGAACAAGTTTGGGCCCATGTACAAGCGGGACCGCGCCCTGAAGCAG
CAGAAGAAGGCACAGATTCGAGCAAATGGCTTCAAGCTGGAGACGGGGCCCCCAGTGGGG
GTGCCCCCGCCGCCCCCTCCCCCGCCGGACTACATGCTGCCCCCTGGCCTGCACGCCCCA
GAGCCCAAGGGTTTGGCCTCTGGTCCCCCTGCTGGGCCACTGGGCGATTTTGGGGCCCCA
GCACTGCCCATGGCCATGCCTGGTGCCCACGGGCCCCTGGCTGGCTACCTCTATCCTGCC
TTCCCTGGCCGTGCCATCAAGTCTGAGTACCCAGAGCCCTACGCCAGCCCACCGCAGCCC
GGGCCACCCTACGGCTACCCAGAGCCCTTCTCCGGAGGGCCTGGCGTGCCCGAGCTCATC
CTGCAGTTGCTACAGCTGGAGCCTGATGAGGACCAGGTGCGGGCACGCATCGTGGGCTGC
CTGCAGGAACCTGCCAAAGGCCGCCCCGACCAGCCTGCGCCCTTCGGCCTCCTGTGCAGG
ATGGCTGACCAGACCTTCATCTCCATCGTGGACTGGGCACGCAGGTGCATGGTCTTCAAG
GAGCTGGAGGTGGCTGACCAGATGACATTGCTGCAGAACTGCTGGAGTGAGCTGCTGGTG
TTCGACCACATCTACCGCCAGATCCAGCATGGCAAGGAGGGCAGCATCCTGCTGGTCACC
GGGCAAGAGGTGCTGGTGCTGCGGGCACAGGAGCTGGTGCTGCAGCTGCATGCGCTGCAG
CTGGACCGCCAGGAGTTCGTCTGCCTCAAGTTCCTCATCCTCTTCAGCCTCCTGTGCCTG
GTG---
