# Supplementary material for: Positively selected genes in the hoary bat (Lasiurus cinereus) lineage: prominence of thymus expression, immune and metabolic function, and regions of ancient synteny
Source: PeerJ. 2022 Mar 17;10:e13130. doi: 10.7717/peerj.13130 (PMC8934532; doi:10.7717/peerj.13130)
Supplement: Supplemental Information 4 — Likely alignment errors have been manually deleted between conserved codons. Recovery of the original codon positions requires alignment to the original accessions in each orthogroup. [file peerj-10-13130-s004.zip › renamed.manual/OG0006479.manual.fas]

>EpFu|XM_028142813.1_cds_XP_027998614.1_1
CCCATGGCTCCCCCCAGTGTGGAGAAGAGCCTGCCGCCATCCAGCCACCACGTGGTGTAT
GATGTTCCTCCATCCGTGAGCAAGGACGTCCCTGATGGCCCACTACTGCGTGAAGAAACC
TATGACGTGCCCCCTGCCTTCGCCAAGGCCAAGCCCTTTGACCCAACCCGCCACCCACTG
GTCCTCGCTGCACCCCCCCCAGACTCATCACCCGCTGAGGATGTGTACGACGTGCCACCC
CCTGCTCCTGACATCTACGACGTGCCCCCTGGCTTGCGGCGGCCTGGCCCCAGCACCCTC
TACGACGTGCCCCGTGAGCGGGTTCTTCCTCCTGAGGTGGCTGATGACGATGGTGTGTAC
GTGGTGCCCCCCTCCGCCGAGCGAGAGGCCCCAGCTGATGCCAAGCGCCTGTCTGCCTCC
AGCACAGGCAGCACTCGCAGCAGCCAGTCGGCCTCCTCCCTGGGGGGCTGGCGCAGCACC
ACGGAGCCTCAGGAGCCCCCAGCACAGGACCTGCGGGCTGCTGTGGCCGCTGTCCAGGGG
GCCGTCCATGAGCTGCTGGAGTTTGCCCGCAGCGCCGTGGGCAACTCTGCCCACACTTCT
GACCGCACACTGAATGCCAAGCTTAGCCGGCAACTGCAGAAGATGGAGGACGTATACCAG
ACATTGGTGGCCCATGGTCAGACCTTTGACAGTAGCCGAGGAGGCCCTGGGGCCACTTCT
GAAGACCTGGACCGCCTGGTGGCCTGCTCACGGGCTGTGCCCGAGGATGCCAAGCAGCTG
GCCTCCTTCTTGCATGGCAATGCCTCGCTGCTCTTCAGACGGACCAAGGCCCCTGTCTCA
GGGCCCGAGGGGGGCGGCTCCCTGCATCCCATCCCCACTGACAAGGCCAGCAGTATCCAG
TCCCGGCCCCTGCCCTCACCCCCCAAGTTCACCTCCCAGGACTCACCAGATGGGCAGTAC
GAGAACAGTGAGGGTGGCTGGATGGAAGATTACGACTATGTCCACCTGCAGGGGAAGGAA
GAGTTTGAGAAGACTCAGAAGGAGCTGCTGGAAAAGGGCAACATCATGCGGCAGGGGAAG
GGCCAGCTGGAGCTGCAGCAGCTGAAGCAGTTTGAGCGGCTGGAGCAGGAGGTGTCCCGG
CCCATCAACCACGACCTGACCAACTGGACGTCGGCCCAGTCCCTGGCCCCAGGGCGGACA
GGCAGCCTGGGGCCCTCGGACCGGCAGCTGCTGCTCTTCTACCTGGAGCAGTGCGAGGCA
AACCTGACCACGCTCACCAACGCGGTGGACGCCTTCTTCACCGCCGTGGCCACCAACCAG
CCGCCCAAGATCTTTGTGGCACACAGCAAGTTTGTCATCCTCAGCGCCCATAAGCTGGTG
TTCATCGGGGACACGCTGTCGCGGCAGGCCAAGGCAGCTGACGTCCGCAGCCAGGTGACT
CACTACAGCAACCTACTCTGCGACCTCCTGCGTGGCATCGTGGCCACCACCAAAGCTGCT
GCCCTGCAGTACCCATCGCCCACCGCCGCCCAGGACATGGTGGACAGGGTCAAGGAGCTG
GGCCATAGCACTCAGCAGTTCCGCCGGGTCCTGGGCCAGCTGGCAGCTGCC
>HiAr|XM_019646435.1_cds_XP_019501980.1_1
CCCATGGCTCCCCCCAGTGTGGAGAAGGGCCTGCCGCCACCCAACCACCATGCGGTGTAC
GATGTTCCTCCATCAGTGAGCAAGGATGTGCCCGACGGCCCACTGCTGCGTGAGGAAACC
TATGATGTGCCCCCTGCGTTCGCCAAGGCCAAGCCCTTTGACCCAACCCGCCACCCGTTG
GTCCTTGCTGCACCCCCTCCGGACTCGCCGCCCACTGAAGATGTGTACGACGTGCCGCCC
CCTGCTCCCGACCTCTACGATGTGCCCCCAGGCCTGCGGCGGCCTGGCCCCGGCACCCTC
TACGACGTGCCCCGCGAGCGGGTTCTTCCCCCTGAGGCAGCTGACGACGACGGTGTGTAT
GCAGTGCCCCCACCAGCCGAGCGAGAGGCCCCAGCCGATGCCAAGCGCCTGTCGGCCTCC
AGCACAGGCAGCACACGCAGCAGCCAGTCAGCCTCCTCTCTGGGGGGCTGGCGCAGCACC
GCCGAGCCTCAGGAGCCCCCAGTACAAGACTTGCGGGCCTCCGTGACCGCTGTCCAGGGG
GCGGTCCATGAGCTGCTGGAGTTCGCCCGCAGTGCCGTGGGCAATGCTGCCCACACTTCT
GACCGCACGCTCCATGCCAAGCTTAGCCGGCAACTGCAGAAGATGGAGGACGTGTACCAG
ACGTTAGTGGCCCACGGTCAGACCTTCGACAGTGCCCGGGGAGGCCCCGGGGCCACTCCT
GAAGACCTAGACCGCCTGGTGGCCTGCTCACGGGCTGTGCCCGAGGACGCTAAGCAGCTG
GCCTCCTTCTTACATGGCAACGCCTCGCTGCTCTTCAGACGGACCAAGGCTCCTGTGCCA
GGGCCCGAGGGGGGCGGCCCCCTGCACCCCAACCACACTGACAAGGCCAGCAGCATCCAG
TCCCGGCCCCTGCCCTCACCCCCCAAGTTCACCTCCCAGGACTCGCCAGACGGACAGTAT
GAGAACAGTGAGGGGGGCTGGATGGAGGATTATGACTACGTCCACCTGCAGGGGAAGGAA
GAGTTTGAGAAGACCCAGAAGGAGCTGTTGGAAAAGGGCAACATCATGCGGCAGGGGAAG
GGCCAGCTGGAGCTGCAGCAGCTGAAACAGTTTGAGCGGCTGGAGCAGGAGGTGTCACGA
CCCATAGACCATGACCTGACCAACTGGACCACAGCCCAGCCCTTGGCCCCGGGGCGGACA
GGCGGCCTGGGGCCCTCGGACCGGCAGCTGCTGCTTTTCTACCTGGAGCAGTGCGAGGCC
AACCTAACCACGCTGACCAACGCGGTGGACGCCTTCTTCACCGCCGTGGAAACCAACCAG
CCACCCAAGATCTTTGTGGCGCACAGCAAGTTCGTCATCCTCAGCGCCCACAAGCTGGTG
TTCATTGGGGACACGCTGTCGCGGCAGGCCAAGGCCGCTGACGTTCGCAGCCAGGTGACT
CACTACAGCAACCTGCTGTGCGACCTCCTGCGTGGCATTGTGGCCACCACCAAGGCGGCC
GCCCTACAGTACCCATCGGCCACCGCTGCCCGGGACATGGTGGACAGGGTCAAGGAGCTG
GGCCACAGCACCCAGCAGTTCCGCCGGGTGCTGGGCCAGCTGGCAGCCGCC
>LaCi|626-exonerate_protein2genome-gene-84.7-mRNA-1
CCAATGGCTCCCCCCAGTGTGGAGAAGAGCCTGCCGCCATCCAGCCACCACGCGGTGTAC
GATGTTCCCCCGTCCGTGAGCAAGGACGTCCCTGACGGCCCACTGCTGCGTGAAGAAACC
TACGACGTGCCCCCGGCCTTCGCCAAGGCCAAGCCCTTTGACCCAGCCCGCCACCCACTG
GTCCTCGCTGCACCGCCCCCGGACCCGTCACCCGCCGAGGATGTGTACGACGTGCCACCC
CCCGCTCCCGACATCTACGACGTGCCCCCGGGCTTGCGGCGGCCTGGCCCCGGCACCCTC
TACGACGTGCCCCGCGAGCGGGCTCTTCCTCCCGAGGGGGCCGATGACGACGGTGTGTAC
GTGGTGCCGCCCGCGGCCGAGCGGGAGGCCCCAGCTGACGCCAAGCGCCTGTCCGCCTCC
AGCACGGGCAGCACCCGCAGCAGCCAGTCGGCCTCCTCGCTGGGCGGCTGGCACGGCACC
ACGGAGCCTCAGGAGCCCCCGGCACAGGACCTGCGGGCTGCCGTAGCCGCTGTCCAGGCG
GCCGTCCATGAGCTGCTGGAGTTTGCCCGCAGCGCCGTGGGCAACTCTGCCCACACCTCT
GACCGCACACTGAACGCCAAGCTTAGCCGGCAGCTGCAGAAGATGGAGGACGTGTACCAG
GCCTTGATGGCCCACGGCCAGACCTTTGACAGCAGCCGAGGGGGCCCTGGGGCCACTTCC
GAAGACCTGGACCGCCTGGTGGCCTGCTCGCGGGCTGTGCCCGAGGATGCCAAGCAGCTG
GCGTCCTTCTTGCATGGCAATGCCTCGCTGCTCTTCCGACGGACCAAGGCCCCTGTCTCA
GGGCCCGAGGGGGGCGGCTCCCTGCACCCCATCCCCACCGACAAGGCCAGCAGTATCCAG
TCCCGGCCCCTGCCCTCACCCCCCAAGTTCACCTCCCAGGACTCCCCAGATGGGCAGTAC
GAGAACAGTGAGGGTGGCTGGATGGAAGATTACGACTATGTTCACCTGCAGGGGAAGGAA
GAGTTTGAGAAGACTCAGAAGGAGCTGCTGGAAAAGGGCAACATCATGCGGCAGGGGAAG
GGCCAGCTGGAGCTGCAGCAGCTGAAGCAGTTTGAGCGGCTGGAGCAAGAGGTGACCCGG
CCCATCGACCACGACCTGACCAACTGGACGGCGGCCCAGTCCCTGGCCCCGGGGCGGACA
GGCAGCCTGGGGCCCTCGGACCGGCAGCTGCTGCTCTTCTACCTGGAGCAGTGCGAGGCC
AACCTGACCACGCTCACCAACGCCGTGGACGCCTTCTTCACCGCCGTGGCCACCAACCAG
CCGCCCAAGATCTTCGTGGCGCACAGCAAGTTCGTCATCCTCAGCGCCCACAAGCTGGTG
TTCATCGGGGACACGCTGTCGCGGCAGGCCAAGGCGGCCGACGTCCGCAGCCAGGTGACT
CACTACAGCAACCTACTGTGCGACCTCCTGCGTGGCATCGTGGCCACCACCAAAGCTGCT
GCCCTGCAGTACCCCTCGCCCACCGCTGCCCAGGACATGGTGGACAGGGTTAAGGAGCTG
GGCCATAGCACTCAGCAGTTCCGCCGGGTCCTGGGCCAGCTGGCGGCTGCC
>MyLu|XM_014454353.2_cds_XP_014309839.1_1
CCCATGGCTCCCCCCAGTGTGGAGAAGAGCCTGCCGCCATCCAGCCACCACGCGGTATAT
GATGTTCCTCCATCCGTGAGCAAGGACGTCCCTGATGGCCCACTACTGCGTGAAGAAACC
TACGACGTGCCCCCTGCCTTCGCCAAGGCCAAGCCCTTTGACCCAACCCGCCACCCGTTG
GTCCTCGCTGCACCCCCCCCAGACTCATCACCCGCTGAGGATGTGTACGACGTGCCGCCC
CCTGCTCCCGACATCTATGACGTGCCCCCTGGCTTGCGGCGGCCTGGCCCCAGCACCCTC
TACGACGTGCCCCGTGAGCGGGTTCTTCCTCCCGAGGTGGCTGACGACGATGGTGTGTAC
GTGGTGCCCCCCTCCGCTGAGCGAGAGGCCCCCGCTGATGCCAAGCGCCTGTCTGCCTCC
AGCACAGGCAGCACTCGCAGCAGCCAGTCGGCCTCCTCCCTGGGGGGCTGGCGCAGCACC
ACGGAGCCTCAGGAGCCCCCAGCACAGGACCTGCGGGCTGCTGTGGCCGCTGTCCAGGGG
GCCGTCCATGAGCTGCTGGAGTTTGCCCGCAGCGCCGTGGGCAACTCTGCCCACACTTCT
GACCGTACACTGAATGCCAAGCTTAGCCGGCAATTGCAAAAGATGGAGGACGTGTACCAG
ACATTGGTGGCCCATGGTCAGACCTTTGACAGTAGCCGAGGAGGCCCTGGGGCCACTTCT
GAAGACCTGGACCGCCTGGTGGCCTGCTCACGGGCTGTGCCCGAGGATGCCAAGCAGCTG
GCTTCCTTCTTGCATGGCAATGCCTCGCTGCTCTTCAGACGGACCAAGGCCCCTGTCTCA
GGGCCCGAGGGGGGCGGCTCCCTGCATCCCATCCCCACCGACAAGGCCAGCAGTATCCAG
TCCCGGCCCCTGCCCTCACCCCCCAAGTTCACCTCCCAGGACTCACCGGATGGGCAGTAC
GAGAACAGTGAGGGGGGCTGGATGGAGGATTACGACTATGTCCACCTGCAGGGGAAGGAA
GAGTTTGAGAAGACTCAGAAGGAGCTGCTGGAAAAGGGCAACATCATGCGGCAGGGGAAG
GGTCAGCTGGAGCTGCAGCAGCTGAAGCAGTTTGAGCGGCTGGAGCAAGAGGTGTCCCGG
CCCATCGACCACGACCTGACCAACTGGACGTCGGCCCAGTCCCTGGCCCCAGGGCGGACA
GGCAGCCTGGGGCCCTCGGACCGGCAGCTGCTGCTCTTCTACCTGGAGCAGTGCGAGGCG
AACCTGACCACGCTCACCAACGCGGTGGACGCCTTCTTCACCGCCGTGGCCACCAACCAG
CCACCCAAGATCTTTGTGGCGCACAGCAAGTTTGTCATCCTCAGCGCCCATAAGCTGGTG
TTCATCGGGGACACGCTGTCGCGGCAGGCCAAGGCAGCTGACGTCCGCAGCCAGGTGACT
CACTACAGCAACCTACTGTGCGACCTCCTGCGTGGCATCGTGGCCACCACCAAGGCTGCC
GCCCTGCAGTACCCATCGCCCACCGCCGCCCAGGACATGGTGGACAGGGTCAAGGAGCTG
GGTCATAGCACTCAGCAGTTCCGCCGGGTCCTGGGCCAGCTGGCAGCTGCC
>PhDi|XM_028501769.1_cds_XP_028357570.1_1
CCCATGGCTCCCCCCAGTGTGGAGAAGAGCCTGCCGCCATCCAGCCACCACGCGGTGTAT
GACGTTCCTCCATCGGTGAGCAAGGACGTCCCTGACGGCCCGCTGCTGCGTGAAGAAACC
TATGATGTGCCCCCCGCCTTTGCCAAGGCCAAGCCCTTCGACCCAGCCCGCCACCCGCTG
GTCCTCACCGCACCGCCTCCAGACTCCCCGCCAACCGAGGACGTGTACGACGTGCCACCC
CCTGCACCCGACCTCTACGACGTGCCCCCCGGCCTGAGGCGGCTTGGCCCCAGCACACTC
TACGACGTGCCTCGGGAGCGGGTCCTTCCTCCCGAGGTGGCCGACGATGATGGTGTGTAC
GTGGTGCCCCCGCCGGCTGAGCGAGAGGCCCCGGCTGAAGCCAAGCGCCTGTCCGCCTCC
AGCACGGGCAGCACTCGCAGCAGCCAGTCGGCATCCTCCCTGGGGGGCTGGCGCAGTGGC
ACCGAGCCTCAGGAGCCCCCGGTGCCGGACCTGCGAGCTGCTGTGGCCGCCGTCCAGGGG
GCCGTCCATGAGCTGCTAGAGTTTGCCCGCAGTGCCGTGGGCAACGCTGCCCACACTTCT
GACCGCACACTGCATGCCAAACTTAGCCGGCAGCTGCAGAAGATGGAGGACGTGTACCAG
ACGTTGGTGGCCCACGGTCAGACCTTCGACGGTAGCCGCGGAGGCCCTGGGGCCACTCCT
GAAGACCTAGACCGCCTGGTGGCCTGCTCACGGGCTGTGCCTGAGGACGCCAAGCAGCTG
GCCTCCTTCTTGCACGGCAACGCCTCGCTGCTCTTCAGACGGACCAAGGCCCCTGTCCCA
GGGCCCGAGGGAGGTGGCCCCCTGCATTTCAACCCCACCGACAAGGCCAGCAGCATCCAG
TCCCGGCCCCTGCCCTCACCCCCCAAGTTCACCTCCCAGGACTCCCCAGATGGGCAGTAC
GAGAACAGTGAGGGGGGCTGGATGGAGGATTACGACTACGTCCACCTGCAGGGGAAGGAG
GAGTTTGAGAAGACTCAGAAGGAGCTGTTGGAAAAGGGCAACATCATGCGGCAGGGGAAG
GGCCAGCTGGAGCTGCAGCAGCTGAAGCAGTTCGAGCGGCTGGAGCAGGAGGTGTCACGG
CCCATAGACCACGACCTGACCAACTGGACGCCGGCCCAGCCCCTAGCCCCGGGGCGCACG
GGCGGCCTAGGCCCCTCGGACCGGCAGCTGCTGCTCTTCTACCTGGAGCAGTGCGAGGCC
AACCTGACCACGCTCACCAACGCGGTGGACGCCTTCTTCACCGCCGTGGCCACCAACCAG
CCGCCCAAGATCTTTGTGGCGCACAGCAAGTTCGTCATCCTCAGCGCCCACAAGCTGGTG
TTCATCGGGGACACGCTGTCGCGGCAGGCCAAGGCCGCCGACGTGCGCAGCCAGGTGACT
CACTACAGCAACCTGCTCTGCGACCTCCTGCGTGGCATCGTGGCCACCACCAAGGCCGCC
GCCCTGCAGTACCCGTCACCCGCCGCTGCCCAGGACATGGTGGACAGGGTCAGGGAGCTA
GGCCATAGCACCCAGCAGTTCCGCCGGGTCCTAGGCCAGCTGGCGGCCGCC
>PtVa|XM_023523145.1_cds_XP_023378913.1_1
CCCATGGCTCCCCCCAGTGTGGAGAAGGGCCTGCCACCATCCAGCCATCATGCGGTGTAT
GATGTTCCTCCATCAGTGAGCAAGGACATGCCCGATGGCCCACTGCTGCGTGAGGAGACC
TACGATGTGCCCCCTGCCTTCGCCAAGCCCAAGCCCTTTGACCCAGCCCGCCACCCGCTG
GTCCTTGCCACACCGCCCCCGGACTCGCCGCCCGCTGAGGATGTGTACGACGTGCCGCCG
CCCGCTCCCGACCTCTACGATGTGCCCCCTGGCTTGCGACGGCCTGGCCCCGGCACCCTC
TACGATGTGCCCCGTGAGCGGCTTCTTCCTCCTGAGGCAGCTGACGATGACGGTGTGTAC
GCGGTGCCCCCGCCAGCCGAGCGAGAGGCCCCGGCCGATGGCAAGCGCCTGTCAGCCTCC
AGCACGGGTAGCACACGCAGCAGCCAGTCCGCCTCCTCCCTGGGGGGCTGGCGCAGCACT
GCCGAGCCTCAGGAGGCCCCAGTGCAGGACCTGCGGGCTGCCGTGACTGCTGTCCAGGGG
GCCGTCCATGAGCTGCTGGAGTTTGCCCGCAGCGCTGTGGGCAATGCTGCCCACACTTCT
GACCGCACGCTGCATGCCAAGCTTAGCCGGCAACTGCAGAAGATGGAGGACGTGTACCAG
ACGTTGGTGGCCCACGGTCAGACCTTCGACAGTGCCCGGGGTGGCCCCGGGGCCACTCCT
GAAGACCTAGACCGCTTGGTGGCCTGCTCACGGGCTGTGCCCGAGGACGCCAAGCAGCTG
GCTTCCTTCTTGCATGGCAATGCCTCGCTGCTCTTCAGACGGACCAAGGCCCCTGTCTCA
GGGCCCGAGGGGGGCGGCCCCCTGCACCCCAACCCCACCGACAAGGCCAGCAGCATCCAG
TCTCGGCCCCTGCCCTCACCCCCCAAGTTCACCTCCCAGGACTCGCCGGACGGGCAGTAC
GAGAACAGCGAGGGGGGCTGGATGGAAGATTACGACTACGTCCACCTGCAGGGGAAGGAA
GAGTTTGAGAAGACCCAGAAGGAGCTGTTGGAAAAGGGCAACATCATGCGGCAGGGGAAG
GGCCAGCTGGAGCTGCAGCAGCTGAAGCAGTTTGAGCGGCTGGAGCAGGAGGTGTCACGA
CCCATAGACCACGACTTGACCAACTGGACCACGGCCCAGGCCCTGGCCCCGGGGCGGACA
GGCGGCCTGGGGCCGTCGGATCGGCAGCTGCTGCTCTTCTACCTGGAGCAGTGTGAGGCA
AACCTGACCACGCTGACCAACGCGGTGGACGCCTTCTTTACCGCCGTGGCCACCAACCAG
CCACCCAAGATCTTCGTGGCACACAGCAAGTTCGTCATCCTCAGCGCCCACAAGCTGGTG
TTCATTGGGGACACACTGTCGCGACAGGCCAAGGCCGCTGACGTGCGCAGCCAGGTGACT
CACTACAGCAATCTTCTGTGCGACCTCCTGCGTGGCATCGTGGCCACCACCAAGGCTGCT
GCCTTGCAGTACCCATCGCCCACCGCCGCCCAGGACATGGTGGACAGGGTCAGGGAGCTG
GGCCACAGCACCCAGCAATTCCGCCGGGTCCTGGGCCAGTTGGCAGCTGCC
>RhFe|XM_033127830.1_cds_XP_032983721.1_1
CCCATGGCTCCCCCCAGTGTGGAGAAGGGCCTGCCGCCATCCAGCCACCATGCGGTGTAC
GATGTTCCTCCATCGGTGAGCAAGGATGTGCCCGATGGCCCACTGCTGCGTGAGGAAACC
TATGATGTGCCCCCTGCGTTCGCCAAGGCCAAGCCCTTTGACCCGACCCGCCACCCAATG
GTCCTTGCTGCACCCGCTCCGGACTCGCCGCCAGCTGAGGATGTGTACGACGTGCCACCC
CCGGCTCCCGACCTCTACGACGTGCCCCCTGGCCTGCGGCGGCCTGGCCCCAGCACCCTC
TACGACGTGCCCCGCGAGCGGCTTCTTCCTCCCGAGGCAGCTGACGACGATGGTGTGTAC
GCGGTGCCCCCGCCAGCCGAGCGGGAGGCCCCCGCTGATGCCAAGCGCCTGTCGGCCTCC
AGCACAGGCAGCACACGCAGCAGCCAGTCAGCCTCGTCCCTGGGGGGCTGGCGCAGCACC
ACCGAGCCTCAGGAGCCCCCCGTGCAGGACCTGCGGGCGGCCATGGCCGCTGTCCAGGGG
GCGGTCCATGAGCTGCTGGAGTTCGCCCGTAGCGCCGTGGGCAATGCTGCCCACACTTCC
GACCGCACGCTGCATGCCAAGCTTAGCCGGCAACTGCAGAAGATGGAGGACGTGTACCAG
ACGTTAGTGGCCCACAGTCAGACTTTCGACAGTGCCCGGGGAGGCCCCGGGGCCACTCCT
GAAGACCTAGACCGCCTGGTGGCCTGCTCACGGGCTGTGCCCGAGGACGCCAAGCAGCTG
GCCTCCTTCTTACATGGCAACGCCTCGCTGCTCTTCAGACGGACCAAGGCTCCTGTGCCA
GGGCCCGAGGGGGGCAGCCCCCTGCACCCAAACCCCACTGACAAGGCCAGCAGCATCCAG
TCCCGGCCCCTGCCCTCACCCCCCAAGTTCACCTCTCAGGACTCGCCAGATGGGCAATAT
GAGAACAGTGAGGGGGGCTGGATGGAGGATTATGACTACGTCCACCTGCAGGGGAAGGAA
GAGTTTGAGAAGACCCAGAAGGAGCTATTGGAAAAGGGCAACATCATGCGGCAGGGGAAG
GGCCAGCTGGAGCTGCAGCAGCTGAAGCAGTTCGAGCGGCTGGAGCAGGAGGTGTCACGA
CCCATAGACCATGATCTGACCAACTGGACCACAGCCCAGCCCCTGGCCCCGGGGCGGACA
GGCGGCCTGGGGCCCTCGGACCGACAGCTGCTGCTTTTCTACCTGGAGCAGTGCGAGGCC
AACCTGACCACGCTGACCAACGCGGTGGACGCCTTCTTCACCGCTGTGGAAACCAACCAG
CCGCCCAAGATCTTCGTGGCACACAGCAAGTTCGTCATCCTCAGCGCCCACAAGCTGGTG
TTCATTGGGGACACGCTGTCTCGGCAGGCCAAGGCTGCTGACGTTCGCAGCCAGGTGACT
CACTACAGCAACTTGCTGTGCGACCTCCTGCGTGGCATTGTGGCTACCACCAAGGCGGCA
GCCCTGCAGTACCCATCGGCCACCGCCGCCCGGGACATGGTGGACAGAGTCAAGGAGCTG
GGCCACAGCACCCAGCAGTTCCGCCGGGTGCTGGGCCAGCTGGCAGCCGCC
>RoAe|XM_016130068.1_cds_XP_015985554.1_1
CCCATGGCTCCCCCCAGTGTGGAGAAGGGCCTGCCGCCATCCAGCCATCGTGCGGTGTAT
GATGTTCCTCCATCAGTGAGCAAGGACATGCCCGACGGCCCACTGCTGCGTGAGGAGACC
TACGATGTGCCCCCTGCCTTCGCCAAGGCCAAGCCCTTTGACCCAGCCCGCCACCCGCTG
GTCCTTGCTGCTCCGCCCCCGGACTCACCACCCGCTGAGGATGTGTACGACGTGCCGCCA
CCTGCTCCCGACCTTTACGATGTGCCCCCTGGCTTGCGGCGGCCTGGCCCCGGCACCCTC
TACGACGTGCCCCGTGAGCGGCTCCTTCCGCCTGAGGCAGCCGACGATGACGGCGTGTAC
GCCGTGCCCCCGCCCGCCGAGCGAGAGGCCCCGGCCGATGGCAAGCGCCTGTCAGCCTCC
AGCACGGGCAGCACACGCAGCAGCCAGTCCGCCTCCTCCCTGGGGGGCTGGCGCAGCACC
GCCGAGCCTCAGGAGCCCCCGGTGCAGGACCTGCGGGCCGCTGTGACTGCTGTCCAGGGG
GCTGTCCACGAGCTGCTGGAGTTTGCCCGCAGCGCTGTGGGCAACGCCGCGCACACTTCT
GACCGCACGCTGCATGCCAAGCTTAGCCGGCAACTGCAGAAGATGGAGGACGTGTACCAG
ACGTTGGTGGCCCATGGTCAGACCTTTGACAGTGCCCGCGGTGGCCCCGGGGCCACTCCT
GAAGACCTAGACCGCTTGGTGGCCTGCTCACGGGCTGTGCCAGAGGACACCAAGCAGCTG
GCTTCCTTCTTGCATGGCAATGCCTCGCTGCTTTTCAGACGGACCAAGGCCCCTGTCTCA
GGGCCCGAGGGGGGCGGCCCCCTGCACCCCAACCCCACCGACAAGGCCAGCAGCATCCAG
TCCCGGCCCTTGCCCTCACCCCCCAAGTTCACCTCGCAGGACTCCCCAGACGGGCAGTAC
GAGAACAGCGAGGGGGGCTGGATGGAAGATTACGACTACGTCCACCTGCAGGGGAAGGAA
GAGTTTGAGAAGACCCAGAAGGAGCTGTTGGAAAAGGGCAACATCATGCGGCAGGGGAAG
GGCCAGCTGGAGCTGCAGCAGCTGAAGCAGTTCGAGCGGCTGGAGCAGGAGGTGTCGCGA
CCCATAGACCACGACCTGACCAACTGGACAACGGCCCAGGCCCTGGCCCCGGGGCGGACA
GGTGGCCTGGGGCCATCGGATCGGCAGCTGCTGCTCTTCTACCTGGAGCAGTGTGAGGCA
AACCTGACCACGCTGACCAACGCGGTGGACGCCTTCTTTACCGCCGTGGCCACCAACCAG
CCGCCCAAGATCTTCGTGGCACACAGCAAGTTCGTCATCCTCAGCGCCCACAAGCTGGTG
TTCATTGGGGACACGCTGTCGCGACAGGCCAAGGCAGCTGACGTGCGTAGCCAGGTGACT
CACTACAGCAACCTTCTGTGCGACCTCCTGCGTGGCATTGTGGCCACCACCAAGGCCGCT
GCCTTGCAGTACCCGTCGCCCACCGCCGCCCAGGACATGGTGGACAGGGTCAGGGAGCTG
GGCCACAGCACCCAGCAATTCCGCCGGGTCCTGGGCCAGTTGGCAGCTGCC
