# Supplementary material for: Positively selected genes in the hoary bat (Lasiurus cinereus) lineage: prominence of thymus expression, immune and metabolic function, and regions of ancient synteny
Source: PeerJ. 2022 Mar 17;10:e13130. doi: 10.7717/peerj.13130 (PMC8934532; doi:10.7717/peerj.13130)
Supplement: Supplemental Information 4 — Likely alignment errors have been manually deleted between conserved codons. Recovery of the original codon positions requires alignment to the original accessions in each orthogroup. [file peerj-10-13130-s004.zip › renamed.manual/OG0006486.manual.fas]

>EpFu|XM_008160012.2_cds_XP_008158234.1_1
ATGGGCTCTGAAAAAGGCAGAGCCGGGCCTGCCGCGTTCGCAGTGTCGGAGAAGGTTCGG
ACCAGGCTGGAAGAGCTGGATGACTTTGAGGAGGGATCCCAAAAGGAACTGTTGAATTTA
ACTCAGCAGGATTATGTGAATCGCATAGAGGAGCTTAACCAGTCGCTGAAGGATGCCTGG
GCTTCGGACCAGAAAGTGAAGGCTCTAAAAATAGTCATCCAGTATGTGGAAGCCTCCATC
CTGAAGTGTAACAAGTTCCTCTCCAAAATGGGTATCTCAGAATGTCTGCCCCGCCTGACC
TGCATGATTCGAGGGATCGGAGACCCGCTGGTGTCGGTGTACGCCAGGGCCTATCTGTGC
CGGGTGGGAATGGAAGTAGCCCCACATCTGAAAGAAAGTCTAAATAAGAACTTTTTTGAC
TTCCTCCTCACATTCAAACAGATTCATGGGGACACAGTACAGAACCATCTGGCAGTGCAA
GGGGTGGAGCTCTCATCCTACCTCCCCTTGTACTCACCTGCCATGGACTGGATCTTCCAG
TGCATTTCCTACCGTGCCCCTGAGAATCTGCTAACCGAGATGATGGAGCGATGCAAGAAA
CTAGGAAATAATGCCTTGCTGTTGAATTCTGTGATGTCCGCTTTCCGGGCCGAGTTCGTC
GCCACCAGGTCCCTCGATTTCATCGGCATGATCAAGGAGTGCAGTGAGGCCGGCTTCCCC
AAGCATCTTCTTTTTCGCTCACTGGGGTTAAACTTGGCCTTGGCTGATCCTCCTGAGGGT
GATCGACTTCAGATTCTCAATGAAGCTTGGAAAGTTATTACTAAATTGAAGAATCCACAG
GACTACATTGATTGTGCAGAGGTGTGGGCAGAGTACACCTGCAGGCATTTCACGAAAAGA
GAGGTGAACACCGTGCTGGCTGACATCATCAAGCACATGACTCCAGATCGCGCCTTTGAA
GACTCCTACCCTCAGCTTCAGTCAATAATTAAGAAAGTGATTGCCCATTTCCATGATTTC
TCAGTGCTCTTCTCAGTGGAAAAATTTCTGCCATTTCTGGACATGTTCCAAAAAGAGAGT
GTGCGGGTGGAGGTTTGCAAATGCATCATGGAAGTTTTTATCAAGCATCAGCACGAGCCC
ACCAAGGATCCGGTCATTCTGAACGCCCTCCTGCACGTGTGCAAGACCATGCATGACTCC
GTGAACGCCCTCACTCTGGAGGATGAGAAGAGAACGCTGGCCTGTCTGATTAATGGGTTT
GTAAAGATGGTGTCCTTTGGTCGTGATTTTGAGCAGCAGCTAAGTTTCTATGTGGAGGCC
AGGTCGATGTTTTGCAATCTGGAACCTGTTCTTGTGCAGTTGATTCACAGTGTGAGCCGG
TTGGCAATGGAAACAAGAAGAGTGATGAAGGGGAGTCATTCCAGAAAGACTGCTGCCTTT
GTCCGGGCCTGTGTTGCCTACTGCTTCATTACCATCCCCTCCCTGGTGGGCATCTTCACG
CGCCTCAACCTCTACCTGCTTGCCGGCCAGGTGGCCTTGGCCAATCAGTGCCTTTCCCAA
GCTGATGCCTTTTTCAAAGCCGCCATCAGCCTCATCCCAGAAGTCCCCAAGACAATCAAT
GTCGATGGAAAGATGCGGCCGTCGGAGCCCTTCCTGCTGGAGTTCCTCTGCAATTTCTTC
TCAACTTTGTTAATAGTTCCGGATCATCCTGAGCATGGGGTCCTGTTCCTTGTTCGAGAG
CTTCTCAACGTGATCCAGGACTACACCTGGGAGGACACCAGTGATGACAGGATCCGCATC
TACACCTACGTGCTGCACCTGCTGTCCGCCATGAGCCAGGAAACCTACCTCTACCATGTG
GACAAAGTGGATTCCAATGACAGCCTCTACGGGGGAGATTCCAAGTTTCTGGCTGAGAAC
AACAAGCTGTGTGAGATGGTGATGACCCAGATCCTGGAGCACCTGAGGGCCCTGGCCAAG
GACGAGGCCCTGAAGCGACAAAGCCTCTTGGGTCTTTCCTTCTTTAACAGCATCTTGGCC
CATGGGGACCTGCGCAACAACAGGCTCAACCAGCTTTCTGTCAACCTGTGGCACCTGGCC
CAGAGGCATGGCTATGCGGACACCAGGACCATGGTGAGAACTCTGGAGTACATCAGGAAG
CGAGGCGAACAACCAGATCTGACTCATCTGACTGAGCTGGCCCTCAGGCTTCCTTTGCAA
ACAAGGACC
>LaCi|205-exonerate_protein2genome-gene-16.11-mRNA-1
ATGGGTTCTGAAAAAGGCAGAGCCGGACCTGTCGTGTTCGCAGTGTCGGAGAAGGTTCGG
ACCAGGCTGGAAGAGCTGGATGACTTTGAGGAGGGATCCCAAAAGGAACTGTTGAATTTG
ACTCAGCAGGATTATGTGAATCGCATAGAGGAGCTTAACCAGTCGCTGAAGGATGCCTGG
GCCTCGGACCAGAAAGTGAAGGCTCTAAAAATAGTCATCCAGTACGTGGAAGCATCCATC
CTGAAGTGTAACAAGTTCCTCTCCAAAATGGGTATCTCAGAATGTCTGCCCCGCCTGACC
TGCATGATTCGAGGGATCGGAGACCCGCTGGTGTCAGTGTATGCCAGAGCCTATCTGTGC
CGGGTGGGAATGGAAGTAGCCCCACATCTGAAAGAAAGTCTAAATAAGAACTTTTTTGAC
TTCCTCCTCACATTCAAACAGATTCATGGGGACACAGTACAGAACCATCTGGCAATCCAA
GGGGTGGAGCTCTCATCCTATCTCCCCTTGTACTCACCTGCCATGGACTGGATCTTCCAG
TGCATTTCCTACCGTGCCCCTGAGAATCTGCTAACTGAGATGATGGAGCGATGCAAGAAA
CTAGGAAATAATGCCTTGCTGTTGAATTCTGTGATGTCTGCTTTCCGGGCCGAGTTCATC
GCCACCAGGTCCCTTGATTTCATAGGCATGATCAAGGAATGCAGTGAAGCCGGCTTCCCG
AAGCATCTTCTTTTTCACTCACTGGGGTTAAACTTGGCCTTGGCTGATCCTCCTGAGGGT
GATCGACTTCAGATTCTCAATGAAGCTTGGAAAGTTATTACTAAATTGAAGAATCCACAG
GACTACATTGATTGCGCTGAGGTGTGGGCAGAGTACACCTGCAGGCATTTCACGAAAAGA
GAGGTGAATACCGTGTTGGCTGACATCATCAAGCACATGACTCCAGATCGCGCCTTTGAA
GACTGCTACCCTCAGCTTCAGTCGATAATTAAAAAAGTGATTGCCCATTTTCATGATTTC
TCAGTGCTCTTCTCAATGGAAAAATTTCTGCCATTTCTGGACATGTTCCAAAAAGAGAGT
GTACGGGTGGAGGTTTGCAAATGCATCATGGAAGTTTTCATCAAGCATCAGCACGAGCCC
ACCAAGGATCCGGTCATTCTGAACGCCCTCCTGCACGTGTGCAAGACCATGCATGACTCT
GTGAACGCCCTCACTCTGGAGGATGAGAAGAGAATGCTGGCCTGTCTGATTAATGGGTTT
GTAAAGATGGTGTCCTTTGGTCGTGATTTTGAGCAGCAGCTAAGTTTCTATGTTGAGGCC
AGGTCGATGTTTTGCAATCTGGAACCTGTTCTTGTACAGTTGATTCACAGTGTGAGCCGG
TTGGCAATGGAAACAAGAAAGGTGATGAAGGGGAATCATTCCAGAAAAACTGCTGCCTTT
GTCCGGGCCTGTGTTGCCTACTGCTTCATTACCATCCCCTCCCTGGTGGGCATCTTCACA
CGCCTCAACCTCTACCTGCTTGCCGGCCAGGTGGCCTTGGCCAATCAGTGCCTTTCCCAA
GCTGATGCCTTTTTCAAAGCCGCCATCAGCCTCATCCCAGAAGTCCCCAAGACAATCAAT
ATTGATGGAAAGATGCGGCCGTCGGAACCCTTCCTTCTAGAGTTCCTCTGCAATTTCTTC
TCAACTTTGTTAATAGTTCCGGATCATCCTGAGCATGGGGTCCTGTTCCTTGTTCGAGAG
CTGCTCAGCGTGATCCAGGACTACACCTGGGAGGACACCAATGATGACAGGATTCGCATC
TACACCTATGTGCTGCACCTGCTGTCCGCCATGAGCCAGGAAACCTACCTCTACCATGTG
GACAAAGTGGACTCCAATGATAGCCTCTACGGGGGAGATTCCAAGTTTCTGGCTGAGAAC
AACAAGCTGTGTGAGATGGTGATGACCCAGATCCTGGAGCACCTGAGGGCCCTGGCCAAG
GATGAGGCCCTGAAGCGACAAAGCCTCTTGGGTCTTTCCTTCTTTAACAGCATCTTAGCC
CATGGAGACCTGCGAAACAACAGGCTCAACCAGCTCTCTGTCAACCTGTGGCACCTGGCC
CAGAGGCATGGCTATGCAGACACCAGGACCATGGTGAAAACTCTGGAATACATCAAGAAA
CAAGGCGAACAACCTGATATGACTCATCTGACTGAGCTGGCCCTCAGGCTTCCTTTGCAA
ACAAGGACC
>HiAr|XM_019666883.1_cds_XP_019522428.1_1
ATGGGATCTGAAAAAGGA------TGGTCAGTGTTTTCCTGTTTGTGCCTACACCTTCCT
ACT------------------TTCTGCCCACAGGGCTCCCAAAAGGAACTGCTGAATTTG
ACTCAACAGGACTATGTGAACCGCATCGAGGATCTCAACCAGTCACTGAAGGACGCTTGG
GCCTCGGACCAGAAAGTGAAGGCTCTAAAAATAGTCATCCAGTACGTGGAAGCGTCCATC
TTGAAGTGTAACAAGTTCCTCTCAAAAACGGGGATTTCCGAGTGTCTGCCCCGCCTGACG
AGCATGATTCGAGGGATCGGAGACCCACTGGTGTCCGTGTATGCCAGGGCCTATCTGTGC
CGGGTGGGAATGGAAGTGGCCCCGCATCTCAAGGAAAGCCTCAGTAAGAACTTCTTTGAC
TTCCTCCTCACATTTAAACAGATTCATGGGGACACCGTGCAGAACCAGCTGGTGGTCCAG
GGAGTGGAGCTGCCATCCTACCTCCCCTTGTACTCGCCTGCCATGGACTGGATCTTCCAG
TGCATCTCCTACCATGCCCCCGAGACTCTGCTGACCGAGATGATGGAGCGATGCAAAAAA
CTAGGAAACAATGCCTTGCTATTGAATTCCGTGATGTCAGCTTTCCGGGCCGAATTCATT
GCCACAAGGTCCATGGATTTTATTGGCATGATTAAAGAGTGCGATGAGTCCGGATTCCCC
AAGCATCTCCTTTTTCGCTCCCTGGGGCTGAACTTGGCCTTGGCTGATCCTCCCGAGGGT
GATCGACTTCAGATTCTCAATGAAGCTTGGAAAGTTATCACGAAATTGAAGAATCCACAG
GACTACATTAACTGTGCCGAAGTGTGGGTGGAGTACACCTGCAGACATTTCACGAAACGA
GAGGTGAATACCGTTCTGGCTGACGTCATCAAGCACATGACTCCAGACCGCGCATTTGAG
GACTCCTACCCTCAGCTTCAGTCAATAATTAAGAAAGTGATCACCCACTTGCACGATTTC
TCAGTTCTTTTCTCGGTGGAAAAATTTCTGCCATTTCTGGACATGTTCCAAAAAGAGAGC
GTGCGGGTGGAGGTTTGCAAATGCATCATGGAAGTTTTTATCAAGCATCAGCAAGAACCC
ACCAAGGACCCCGTCATTCTGAACGCCCTTTTGCACGTTTGCAAGACCATGCACGACTCT
GTGAATGCACTCACTCTCGAGGATGAGAAAAGAATGCTGGCATATTTGATTAATGGGTTT
ATAAGAATGGTTTCCTTCGGCCGCGATTTTGAACAACAGCTAAGTTTTTACGTCGAGGCC
AGGTCAATGTTTTGCAATCTGGAACCTGTTCTTGTGCAGTTGATTCACAATGTGAACCGG
CTGGCAATGGAAACAAGAAAAGTAATGAAAGGGAACCATTCCAGAAAGACGGCTGCGTTT
GTCCGGGCCTGTGTCGCCTACTGCTTCATCACCATCCCTTCCCTGGTGGGCATCTTTGCC
CGCCTCAACCTCTACCTGCATTCCGGCCAGGTGGCTTTGGCCAACCAGTGCCTCTCCCAA
GCGGACGCCTTTTTCAAAGCCGCCATTGGCCTCATTCCGGAAGTTCCGAAGATGATAAGT
ATCGATGGGAAGATGCGGCCGTCGGACTCATTCCTTCTGGAATTCCTCTGCAATTTCTTC
TCTACTTTGTTAATAGTCCCGGATCACCCTGAACACGGGGTCCTGTTTCTTGTTCGAGAG
CTTCTCAATGTGATCCAGGACTACACCTGGGAGGACAACAGTGATGACAAAATCCGCATC
TACACCTGCGTCCTGCACCTCCTGTCTGCCATGAGTCAGGAGACCTACCTCTACCACGTA
GACAAAGTCGACTCCAATGACAGCCTGTATGGGGGAGACTCCAAGTTTCTGGCTGAAAAC
AACAAGCTGTGCGAGACGGTGATGGCGCAGATCCTGGAGCACCTGAAGACCCTGGCCAAG
GATGAGGCCCTAAAGCGCCAGAGTCTGTTGGGCCTTTCCTTCTTTAACAGCATCTTGGCC
CATGGGGATCTGCGTAACAACAGGCTCAATCAGCTCTCGGTCAACCTGTGGCATCTGGCC
CAGAGGCATGGCTGCGCGGACTCCAGGACCATGGTGAAAACCCTGGAATACATCAAGAAG
CGAAGCAAACAACCAGATATGGGTCACCTGACTGAGCTGGCCCTCAGGCTCCCTCTGCAA
ACGAGGACC
>MyLu|XM_006104719.3_cds_XP_006104781.1_1
ATGGGCTCTGAAAAAGGCAGAGCCGGGCCTGCTGCGTTCGCAGTGTCGGAGAAGGTTCGG
ACCAGGCTGGAAGAGCTGGATGACTTTGAGGAGGGATCCCAAAAGGAACTGTTGAATTTG
ACTCAGCAGGATTATGTGAATCGCATAGAGGAGCTTAACCAGTCGCTGAAGGATGCCTGG
GCCTCGGACCAGAAAGTGAAGGCTCTAAAAATAGTCATCCAGTATGTGGAAGCATCCATC
CTGAAGTGTAACAAGTTCCTCTCCAAAATGGGTATCTCAGAATGTCTGCCCCGCCTGACC
TGCATGATTCGAGGGATCGGAGATCCGCTGGTGTCGGTGTACGCCAGGGCCTATCTGTGC
CGGGTGGGAATGGAAGTAGCCCCACATCTGAAAGAAAGTCTAAATAAGAACTTTTTTGAC
TTCCTCCTCACATTCAAACAGATTCATGGGGATACAGTACAGAACCATCTGGCAGTCCAA
GGGGTGGAGCTCTCATCCTACCTCCCCTTGTACTCACCCGCCATGGACTGGATCTTCCAG
TGCATTTCCTACCGTGCCCCCGAGAATCTGCTAACCGAGATGATGGAGCGATGCAAGAAA
CTAGGAAATAATGCCTTGCTGTTGAATTCTGTGATGTCTGCTTTCCGGGCCGAGTTCATC
GCCACCAGGTCCCTCGATTTCATCGGCATGATCAAGGAGTGCAGTGAGGCCGGCTTCCCC
AAGCATCTTCTTTTTCGCTCACTGGGGTTAAACTTGGCCTTGGCTGATCCTCCTGAGGGT
GATCGACTTCAGATTCTCAATGAAGCTTGGAAAGTTATTACTAAATTGAAGAATCCACAG
GACTACATTGATTGCGCCGAGGTGTGGGCAGAGTACACCTGCCGGCATTTCACGAAAAGA
GAGGTGAACACCGTGTTGGCTGACATCATCAAGCACATGACTCCAGATCGCGCCTTTGAA
GACTCCTACCCTCAGCTTCAGTCGATAATTAAGAAAGTGATTGCCCATTTCCATGATTTC
TCAGTGCTCTTCTCAGTGGAAAAATTTCTGCCATTTCTGGACATGTTCCAAAAAGAGAGC
GTGCGGGTGGAGGTTTGCAAATGCATCATGGAAGTTTTTATCAAGCATCAGCACGAGCCC
ACCAAGGATCCGGTCATTCTGAACTCCCTCCTGCACGTGTGCAAGACCATGCATGACTCT
GTGAATGCACTCACTCTGGAGGATGAGAAGAGAACGCTGGCCTGTCTGATTAGTGGGTTT
GTGAAGATGGTGTCCTTTGGTCGTGATTTTGAGCAGCAGCTAAGTTTCTATGTCGAGGCC
AGGTCGATGTTTTGCAATCTGGAACCTGTTCTTGTGCAGTTGATTCACAGTGTGAGCCGG
TTGGCAATGGAAACAAGAAAAGTGATGAAGGGGAATCATTCCAGAAAAACTGCTGCCTTT
GTCCGGGCCTGTGTTGCCTACTGCTTCATTACCATCCCATCCCTGGTGGGCATCTTCACA
CGCCTCAACCTCTACCTGCTTGCTGGCCAGGTGGCCTTGGCCAATCAGTGCCTCTCCCAA
GCTGATGCCTTTTTCAAAGCCGCCATCAGCCTCATCCCAGAAGTCCCCAAGACGATCAAT
ATCGATGGAAAGATGCGGCCGTCAGAACCCTTCCTCTTGGAGTTCCTCTGCAATTTCTTC
TCGACTTTGTTAATAGTTCCGGATCATCCTGAGCATGGGGTCCTGTTCCTTGTTCGAGAG
CTTCTCAACGTGATCCAGGACTACACCTGGGAGGACACCAGTGATGACAGGATCCGAATC
TACACCTACGTGCTGCACCTGCTGTCCGCCATGAGCCAGGAAACCTACCTCTACCACGTG
GACAAAGTGGACTCCAACGACAGCCTCTACGGGGGAGATTCCAAGTTTCTGGCTGAGAAC
AACAAGCTGTGTGAGACGGTGATGGCCCAGATCCTGGAGCACCTGAGGGCCCTGGCCAAG
GACGAGGCCCTGAAGCGCCAAAGCCTGTTGGGTCTTTCCTTCTTTAACAGCATCTTGGCC
CATGGGGATCTGCGCAACAACAGGCTCAACCAGCTGTCTGTCAACCTGTGGCACCTGGCC
CAGAGGCATGGCTATGCGGACACCAGGACCATGGTGAAAACTCTGGAGTACATCAAGAAG
CAAGGGGAACAACCAGACATGACTCATCTGACTGAGCTGGCCCTTAGGCTTCCTTTGCAA
ACAAGGACC
>PhDi|XM_028509366.1_cds_XP_028365167.1_1
ATGGGATCTGAAAAAGGTAAAACTGGACCTGCCATATCCACAATGTCAGAGAAAGTTCGG
ACCAGGCTGGAGGAGCTGGATGACTTTGAGGAGGGATCCCAAAAGGAACTGTTGAATTTG
ACTCAACAGGATTATGTGAACCGCATAGAGGAGCTTAACCAGTCACTGAAGGATGCCTGG
GCCTCGGATCAGAAAGTAAAGGCTCTAAAAATAGTCATTCAGTATGTGGAAGCATCCATT
CTGAAGTGTAACAAGTTCCTGTCCAAAACGGGGATCTCAGAATGTTTGCCCCGCCTAACT
TGCATGATTCGAGGGATTGGAGACCCACTGGTGTCAGTGTTTGCCAGGGCCTATCTATGC
CGGGTGGGAATGGAAGTGGCTCCACATCTTAAAGAAAGTCTAAATAAGAACTTTTTTGAC
TTCCTTCTTGTATTCAAACAGATTCATGGGGATACAGTCCAGAACCATCTGGTGATCCAA
GGAGTAGAGCTCTCATCCTACCTTCCCTTGTACTCACCTGCCATGGACTGGATCTTCCAG
TGCCTTTCCTACCATGCCCCCGAGGCTCTGCTAACTGAGATGATGGAGCGATGCAAAAAG
CTAGGAAACAATGCCTTGCTGTTAAATTCTGTGATGTCTGCTTTCCGGGCCGAGTTCATC
GCCACCAGGTCCATAGATTTCATTGGCATGATTAAAGAGTGCAATGAGGCTGGCTTCCCT
AAGCATCTTCTCTTTCGCTCACTGGGGTTAAACTTGGCCTTGGCTGATCCTCCTGAGGGT
GATCGACTTCAGATTCTCAATGAAGCTTGGAAAGTTATTACTAAATTGAAGAATCCACAG
GACTACATTAATTGTGCTGAAGTGTGGACAGAGTACACCTGCAAGCATTTCACGAAACGA
GAGGTGAATACTGTTTTGGCCGATGTCATCAAGCATATGACTCCAGATCGTGCATTTGAA
GACTCCTACCCTCAGCTTCGGTCAATAATTAAGAAAGTGATTACCCACTTCCATGATTTC
TCAGTTCTTTTCACAGTGGAAAAATTTCTGCCATTTCTGGACATGTTCCAAAAAGAAAAT
GTGCGGGTTGAGGTTTGCAAATGCATCATGGAAGTTTTTATCAAGCATCAGAAAGAGCCC
ACCAAAGATCCCGTCATTCTGAATGCCCTTTTGCATGTTTGCAAGACCATGCATGACTCT
GTGAATGCACTCACTCTTGAGGATGAGAAAAGAATGCTGGCATATTTGATTAATGGATTT
ATAAAAATGGTTTCCTTTGGTCGTGATTTTGAACAACAGCTAAGTTTTTATGTGGAGGCC
AGGTCGATGTTTTGCAATCTGGAACCTGTTCTTGTACAATTGATTCACAGTGTGAACCGG
TTAGCAATGGAAACAAGAAAAGTAATGAAGGGGAATCACTCCAGAAAAACGGCTGCCTTT
GTCCGGGCCTGTGTTGCCTATTGCTTTATCACCATCCCATCCCTGGAGGGCATCTTCACA
CGACTCAATCTCTATCTGCATTCGGGTCAGGTGGCCTTGGCCAATCAGTGCCTCTCCCAA
GCTGATGCCTTTTTCAAAACCGCTATAAGCCTCATTCCAGAAGTCCCAAAGATGATTAGT
ATCGATGGAAAGATGCGACTCTCAGAACCATTCCTTCTGGAGTTCCTCTGCAATTTCTTT
TCTACTTTATTAATAGTTCCGGATCATCCTGAACATGGTGTCCTGTTTCTTGTTCGAGAG
CTTCTTAACGTGATCCAGGAGTACACCTGGGAGGACAGCAGTGATGATAAAATCCGCATC
TACACCTATGTTCTGCACCTTCTATCTGCCATGAGTCAGGAGACCTACCTCTACCATGTA
GACAAAGTTGACTCCAATGACAGCCTTTATGGGGGAGATTCCAAGTTTCTGGCTGAAAAC
AACAAGCTCTGTGAGACAGCGATGGCACAGGTCCTGGAGCATCTGAAGACCCTGGCCAAG
GATGAGGCCCTGAAGCGCCAGAGCTTGTTGGGTCTTTCCTTCTTTAATAGCATCTTGGCC
CATGGGGACCTGCGCAATAACAGGCTCAACCAGCTCTCTGTAAACCTGTGGCACCTGGCA
CAGAGGCATGGCTATGCGGACACCAGGACCATGGTGAAAACTCTGGAATACATCAAGAAG
CAGAGCAAACAACCAGATATGGGTCATCTGACTGACCTGGCACTCAGGCTTCCTTTGCAA
ACTAGAACC
>PtVa|XM_023521746.1_cds_XP_023377514.1_1
ATGGGATCTGAAAAAGGCAGAGCTGGGGCCGTAGCATCGGCAGCGTCGGAGAAGGTTCGC
ACCAGGCTGGAGGAGCTGGACGACTTCGAGGAGGGCTCCCAGAAGGAGCTGCTGAACCTG
ACTCAGCAGGATTACATGAACCGCATCGAGGAGCTCAACCAGTCGCTGAAGGACGCCTGG
GCCTCGGACCAGAAAGTGAAGGCTCTGAAAATCGTCATCCAGTACGTGGAAGCGTCCATC
CTGAAGTGTAACAAGTTCCTCTCCAAAACGGGGATTTCCGAGTGTCTGCCCCGCCTGACC
TGCATGGTCCGAGGGATCGGAGATCCGCTGGTGGCCGTGTACGCAAGGGCCTACCTGTGC
CGGGTGGGAATGGAAGTGGCTCCACATCTCAAGGAAAGCCTGAATAAGAACTTTTTTGAC
TTCCTTCTTACATTCAAACAGATCCACGGGGATACGGTCCAGAACCAGCTGGTGGTCCAG
GGAGTGGAGCTTCCGTCCTACCTGCCCCTGTACTCGCCCGCCATGGACTGGATCTTCCAG
TGCATCTCCTACCACGCCCCCGAGACTCTGCTAACCGAGATGATGGAGCGATGCAAGAAA
CTTGGAAACAACGCCTTGCTCCTGAATTCCGTGATGTCAGCTTTCCGGGCCGAGTTCGTC
GCCACGAGGTCCATGGATTTCATTGGCATGATTAAAGAGTGCGACGAGTCCGGTTTCCCC
AAGCATCTCCTTTTCCGCTCGCTGGGGTTAAACCTGGCCTTGGCCGATCCTCCCGAGGGT
GATCGACTTCCGATTCTCAGTGAAGCTTGGAAAGTGATCACCAAATTGAAGAATCCACAG
GATTACATTAACTGTGCCGAAGTGTGGGTCGAGTACACCTGCAAACATTTCACGAAACGC
GAGGTCAACACCGTGCTGGCTGACGTCATCAAGCACATGACTCCGGACCGCGCGTTCGAG
GACTCGTACCCGCAGCTTCAGTCAATAATTAAGAAAGTGATTGCCCACTTCCATGATTTC
TCAGTTCTTTTCTCGGTGGAAAAATTTCTACCGTTTCTGGACATGTTCCAAAAAGAGAGT
GTGCGGGTGGAGGTTTGCAAATGCATCATGGACGTTTTTATCAAGCATCAGCAAGAGCCC
ACCAAGGACCCCGTCATTCTGAACGCCCTTTTGCACGTTTGCAAGACCATGCACGACTCT
GTTAATGCGCTCACTCTCGAGGACGAGAAGAGAATGCTGGCATGTTTGATTAATGGATTT
ATAAAAATGGTTTCCTTTGGCCGTGATTTTGAACAACAGCTGAGTTTTTACGTCGAGGCC
AGGTCGCTGTTCTGCAATCTGGAGCCTGTCCTCGTGCAGTTGATTCACAGCGTGAACCGG
TTGGCAATGGAAACGAGGAAAGCGATGAAGGGGAACCATTCCAGAAAGACAGCCGCGTTC
GTCCGGGCCTGTGTCGCCTACTGCTTCATCACCATTCCCTCCCTGGCGGGCATCTTCACG
CGCCTCAACCTCTACCTGCATTCTGGTCAGGTGGCCTTGGCCAACCAGTGCCTCTCCCAA
GCCGATGCCTTTTTCAAAGCTGCCATAAGCCTCATTCCGGAAGTTCCAAAGATGATTAAC
GTCGATGGAAAGATGCGGCCTTCGGAATCGTTCCTTCTGGAATTCCTCTGCAATTTCTTT
TCTACTTTGTTAATAGTTCCGGATCACCCTGAACACGGGGTCCTGTTCCTTGTTCGAGAG
CTTCTCAACGTGATCCAGGACTACACCTGGGAGGACAACAGCGACGATAAGATCCGCATC
TACACCTGTGTGCTGCACCTCCTGTCCGCCATGAGCCAGGAGACCTACCTGTACCACGTA
GACAAAGTCGACTCCAATGACAGCCTCTACGGGGGAGACTCCAAGTTTCTGGCTGAAAAC
AACAGGCTGTGTGAGACAGTGATGGCGCAGGTCCTGGAGCATCTGAAGACGCTGGCCAAG
GACGAGGCCCTGAAGCGCCAGAGCTTGCTGGGCCTGTCCTTCTTCAACAGCATCTTGGCC
CACGGGGACCTGCGCAACAACAGACTCAATCAGCTGTCCGTCAGCCTGTGGCACCTGGCG
CAGAGGCATGGCTGTGCGGACACGAGGACCATGGTGAAAACTCTGGAATACATCAAGAAG
CAAAGCAAACAAACAGATATGGGTCATCTGACGGAGCTGGCCCTCAGGCTCCCTCTGCAA
ACAAGAACC
>RhFe|XM_033102032.1_cds_XP_032957923.1_1
ATGGGATCTGAAAAAGGCAAAGCCGGGACGGCCACATCCGCGATGTCCGAGAAGGTCCGG
ACCAGGCTGGAGGAGCTGGATGACTTTGAGGAGGGCTCCCAAAAGGAACTGCTGAATTTG
ACTCAACAGGATTATGTGAACCGCATAGAGGAGCTCAACCAGTCGCTGAAGGACGCTTGG
GCCTCGGACCAGAAAGTGAAGGCTCTAAAAATAGTCATCCAGTACGTGGAAGCGTCCATC
CTGAAGTGTAACAAGTTCCTCTCCAAAACGGGGATTTCGGAATGTCTGCCCCGCCTGACG
TGCATAATTCGAGGGATCGGAGACCCGCTGGTGTCCGTGTACGCCAGGGCCTATCTGTGC
CGGGTGGGAATGGAAGTGGCGCCACATCTCAAAGAAAGCCTCAGTAAGAACTTTTTTGAC
TTCCTCCTGACGTTCAAACAGATTCATGGGGATACAGTGCAGAACCAGCTGGTGGTCCAG
GGAGTGGAGATGCCGTCTTACCTCCCCTTGTACTCGCCTGCCATGGACTGGATCTTCCAG
TGCATTTCCTACCACGCCCCCGAGGCTCTGCTAACCGAGATGATGGAGCGATGCAAAAAA
CTAGGAAACAATGCCTTGCTGTTGAATTCCGTGATGTCAGCCTTCCGGGCTGAGTTCATT
GCCACAAGGTCCATGGATTTCATTGGCATGATTAAAGAGTGCGATGAGTCCGGTTTCCCC
AAGCATCTCCTCTTTCGCTCATTGGGACTAAACTTGGCCTTGGCTGATCCTCCCGAAGGT
GATCGCCTTCAGATTCTCAATGAAGCTTGGAAAGTTATCACTAAATTGAAGAATCCACAG
GACTACATTAACTGTGCCGAAGTGTGGGTGGAGTACACGTGCAGGCATTTCACGAAACGA
GAGGTGAATACCGTTTTGGCAGATGTCATCAAGCACATGACTCCAGATCGTGCATTTGAA
GACTCCTACCCTCAGCTTCAGTCAATAATTAAGAAAGTGATCAGCCACTTCCATGATTTC
TCAGTTCTTTTCTCGGTGGAAAAATTTCTGCCATTTCTGGACATGTTCCAAAAAGAGAGC
GTGCGGGTGGAGGTTTGCAAATGCATCATGGAAGTTTTTATCAAGCATCAGCAAGAGCCC
ACCAAGGACCCCGTCATCCTGAACGCCCTTTTGCACGTTTGCAAGACCATGCATGACTCC
GTGAATGCACTCACTCTCGAGGATGAGAAAAGAATGCTGGCATATTTGATTAATGGGTTT
ATAAGAATGGTGTCCTTCGGCCGTGACTTTGAACAACAGCTAAGTTTTTACGTTGAGGCC
AGGTCGATGTTTTGCAATCTGGAACCCGTTCTTGTGCAGTTGATTCACAATGTGAACCGC
TTGGCAATGGAAACAAGAAAAGTAATGAAAGGGAACCATTCCAGAAAGACGGCTGCGTTT
GTCCGGGCCTGTGTCGCCTACTGCTTCATCACCATCCCCTCCCTGGTGGGCATCTTTGCG
CGCCTCAATCTCTACCTGCATTCTGGCCAGGTGGCCTTGGCCAACCAGTGCCTCTCCCAA
GCTGATGCCTTTTTCAAAGCCGCTATCGGCCTCATTCCAGAAGTTCCAAAGATGATAAAT
ATCGATGGGAAGATGCGGCCATCGGACTCATTCCTTCTGGAATTCCTCTGCAATTTCTTT
TCTACTTTATTAATAGTTCCGGATCATCCCGAACACGGGGTCCTGTTTCTTGTTCGAGAG
CTTCTCAACGTGATCCAGGACTACACCTGGGAAGACAACAGTGACGATAAAATCCGCATC
TACACCTGCGTCCTGCACCTTCTGTCTGCCATGGGCCAGGAGACCTACCTCTACCACGTA
GATAAAGTCGACTCCAATGACAGCCTCTACGGGGGAGACTCCAAGTTTCTGGCTGAAAAC
AACAAGCTGTGCGAGACGGTGATGGCGCAGATCCTGGAGCATCTGAAGACCCTGGCCAAG
GACGAGGCCCTAAAGCGCCAGAGCTCGTTGGGCCTTTCCTTCTTTAACAGTATCTTGGCC
CATGGGGACCTGCGCAACAACAGGCTTAATCAGCTCTCAGTCAACCTGTGGCACCTGGCT
CAGAGGCATGGCTGTGCGGACAGCAGGACCATGGTGAAAACTCTGGAATACATCAAGAAA
CGGAGCAAACAACCAGATATGGGTCATCTGACTGAGCTGGCGCTCAGGCTCCCTCTGCAA
ACGCGGACC
>RoAe|XM_016156903.1_cds_XP_016012389.1_1
ATGGGATCCGAAAGAGGCAGAGCCGGGGCCGTGGCGTCTGCGGCGTCGGAGAAGGTCCGC
ACCAGGCTGGAGGAGCTGGACGACTTCGAGGAGGGCTCCCAGAAGGAGCTGCTGAACCTG
ACTCAGCAGGACTACGTGAACCGCATCGAGGAGCTCAACCAGTCGCTGAAGGACGCCTGG
GCCTCGGACCAGAAAGTGAAGGCTCTGAAAATCGTCATCCAGTACGTGGAAGCGTCCATC
CTGAAGTGTAACAAGTTCCTCTCCAAAACGGGGATTTCCGAGTGTCTGCCCCGCCTGACC
TGCATGGTCCGAGGGATCGGAGACCCGCTGGTGGCCGTGTACGCCAGGGCCTACCTGTGC
CGGGTGGGAATGGAAGTGGCTCCGCATCTCAAGGAAAGCCTGAATAAGAACTTTTTTGAC
TTCCTTCTTACATTTAAACAGATCCACGGGGATACAGTCCAGAACCAGCTGGTGGTCCAG
GGAGTGGAGCTTCCGTCCTACCTGCCCCTGTACTCGCCCGCCATGGACTGGATCTTCCAG
TGCGTCTCCTACCACGCCCCCGAGACTCTGCTCACCGAGATGATGGAGCGATGTAAGAAA
CTTGGAAACAATGCCTTGCTCCTGAATTCCGTGATGTCAGCGTTCCGGGCCGAGTTCGTC
GCCACGAGGTCCATGGATTTCATTGGCATGATTAAGGAGTGCGACGAGTCGGGTTTCCCC
AAGCATCTCCTTTTCCGCTCGCTGGGGTTGAACCTGGCCTTGGCCGATCCTCCCGAGGGT
GATCGACTTGCGATTCTCAGTGAAGCTTGGAAAGTGATCACCAAATTGAAGAATCCACAG
GATTACATTAACTGTGCCGAAGTGTGGGTCGAGTACACCTGCAAGCATTTCACGAAACGC
GAGATCAACACCGTTTTGGCTGACGTCATCAAGCACATGACCCCGGACCGTGCGTTCGAG
GACTCCTACCCCCAGCTTCAGTCAATAATTAAGAAAGTGATTGCCCACTTCCATGATTTC
TCGGTTCTTTTCTCGGTGGAAAAATTCCTGCCATTTCTGGACATGTTCCAAAAAGAAAGT
GTGCGGGTGGAGGTTTGCAAATGCATCATGGACATTTTCATCAAGCATCAGCAAGAGCCC
ACCAAGGACCCCGTCATTCTGAACGCCCTGTTGCACGTTTGCAAGACCATGCACGACTCT
GTTAATGCACTCACTCTTGAGGACGAGAAGAGAATGCTGGCATGTTTGATTAATGGATTT
ATAAAAATGGTCTCCTTTGGCCGTGACTTTGAGCAGCAGCTGAGTTTCTACGTCGAGGCC
AGGTCGCTGTTCTGCAATCTGGAGCCCGTCCTCGTGCAGTTGATTCACAGCGTGAACCGC
TTGGCAATGGAAACGAGGAAGGTGATGAAAGGGAGCCATTCCAGAAAGACGGCCGCGTTC
GTCCGGGCCTGCGTCGCTTACTGCTTCATCACCATCCCCTCCCTGGGGGGCATCTTCACG
CGCCTCAACCTCTACCTGCATTCTGGTCAGGTGGCCTTGGCCAACCAGTGCCTCTCCCAA
GCCGATGCCTTTTTCAAAGCCGCTATAAGCCTCGTTCCGGAAGTTCCGAAGATGATTAAC
GTCGACGGAAAGATGCGGCCGTCGGAATCGTTCCTTCTGGAATTCCTCTGCAATTTCTTT
TCTACTTTGTTGATAGTCCCGGATCATCCTGAACATGGGGTCCTGTTTCTTGTTCGAGAG
CTTCTCAACGTGATCCAGGACTACACCTGGGAGGACAACAGCGACGATAAGATCCGCATC
TACACCTGCGTGCTGCACCTCCTGTCCGCCATGAGCCAGGAGACCTACCTGTACCACGTA
GACAAAGTGGACTCCAATGACAGCCTGTACGGGGGGGACTCCAAGTTCCTGGCTGAGAAC
AACAAGCTGTGCGAGACGGTGATGGCGCAGATCCTGGAGCATCTGAAGACGCTGGCCAAG
GACGAGGCCCTGAAGCGCCAGAGCTTGCTGGGCCTGTCCTTCTTTAACAGTATCTTGGCC
CACGGGGACCTGCGCAACAACAGACTCAATCAGCTGTCTGTCAACCTGTGGCACCTGGCG
CAGAGGCATGGCTGTGCGGACACAAGGACCATGGTGAAAACTCTGGAATACATCAAGAAG
CAAAGCAAACAAACAGATATGGGTCATCTGACAGAGCTGGCCCTCAGGCTCCCTCTGCAA
ACAAGGACC
