# Supplementary material for: Positively selected genes in the hoary bat (Lasiurus cinereus) lineage: prominence of thymus expression, immune and metabolic function, and regions of ancient synteny
Source: PeerJ. 2022 Mar 17;10:e13130. doi: 10.7717/peerj.13130 (PMC8934532; doi:10.7717/peerj.13130)
Supplement: Supplemental Information 4 — Likely alignment errors have been manually deleted between conserved codons. Recovery of the original codon positions requires alignment to the original accessions in each orthogroup. [file peerj-10-13130-s004.zip › renamed.manual/OG0006492.manual.fas]

>EpFu|XM_008158992.2_cds_XP_008157214.1_1
ATGCAGGTGATGGCCTCTGATGCGGATGACCCGACGTACGGCAGCAGCGCTCGGCTGGTG
TACAGCGTGCTGGACGGAGAGCACCACTTCACGGTGGACCCCAAGACCGGCGTGATCCGG
ACTGCGGTGCCTGACCTCGACCGCGAGAGCCAAGAGCGCTATGAGGTGGTGATCCAGGCC
ACAGACATGGCAGGCCAGCTGGGCGGCCTCTCGGGCTCCACTACCGTCACCATCGTGGTC
ACCGACGTTAATGACAACCCGCCCCGTTTCCCGCAG---------------AAGATGTAC
CAGTTCAGCATTAAGGAGTCGGCCCCCATCGGCACAGCCGTGGGACGCGTGAAGGCCGAG
GACTCGGACGTGGGTGAGAACACGGACATGACTTACCACCTCAAAGAGGAGAGCGGCACC
GGTGGCCATGTGTTCAAGGTCACCACGGACAGCGACACTCAGGAGGCCATCATTGTAGTG
CAGAAGCGCCTGGACTTCGAGTCCCAGCCGGTGCACACGGTGGTCCTGGAGGCCCTCAAC
AAGTTCGTGGATCCCCGCTTCGCTGACCTGGGCACCTTCCGCGACCAGGCGATCGTGCGC
GTGACGGTGACCGACGTGGACGAGCCCCCCGAGTTCCGGCCGCCCTCCGGCCTCCTGGAG
GTGCAGGAGGACGCGCAGGTGGGCTCCCTGGTCGGCGTGGTGACTGCGCGGGACCCCGAC
GCCGCCAACCGGCCCGTCCGGTATGCCATTGACCGAGACTCAGATTTGGACCAGATCTTT
GATATCGATGCGGACACAGGTGCCATCGTGACGGGCAAGGGACTGGACCGTGAGACCGCC
GGCTGGCACAACATCACGGTGCTGGCCATGGAGGCAGACAATCATGCCCAGCTCTCCCGG
GCATCCCTGAGGATCCGAATCCTGGATGTGAACGACAATCCCCCAGAACTGGCCACTCCC
TACGAGGCAGCCGTGTGTGAAGATGCCAAGCCAGGCCAGCTCATCCAGACCATCAGCGTG
GTGGACAGAGATGAGCCCCAGGGCGGGCACCGCTTCTATTTCCGCCTGGTGCCTGAAGCT
CCCAGCAACCCTCACTTCTCTCTGCTCGACATTCAAGACAACACAGCCGCGGTGCACACG
CAGCACCTGGGCTTCAACCGGCAGGAGCAGGACGTGTTCTTCCTACCCATCCTGGTGGTG
GACAGCGGGCCGCCCACGCTCAGCAGCACGGGCACGCTCACCATCCGCATCTGTGGCTGC
GACAGCTCCGGCGCCATCCAGTCCTGCAACACCACGGCCTTCGTCATGGCCGCCTCCCTC
AGCCCTGGTGCCCTCATCGCCCTGCTGGTCTGTGTCCTCATTCTAGTCGTGCTGGTGCTG
CTGATCCTCACCCTCAGGCGCCACCACAAGAGCCACCTGAGCTCCGAGGAGGACGAGGAC
ATGCGGGACAATGTCATCAAATACAACGACGAGGGTGGCGGCGAGCAGGACACCGAGGCC
TACGACATGTCGGCGCTGCGGAGCCTTTACGACTTTGGCGAGCTCAAGCCCCCGCCCTGC
CTACCCTCCGAGCGCCACCCGCTCCCGCAGGGGCCCCCGAGCCCGCAGCCGGACTTCTCG
GTGTTCAGGGACTTCATCAGCCGCAAGGTGGCGCTGGCGGACGGGGACCTGTCGGTGCCG
CCCTACGACGCCTTCCAGACCTACGCCTTCGAGGGCGCGGACTCGCCCGCGGGCTCGCTC
AGCTCGCTGCACAGCGGC---TCGTCGGGCTCCGAGCAGGACTTCGCCTATCTCCGCAGC
TGGGGCCCGCGCTTCCGGCCCCTGGCCGCGCTCTACGCCGGCCACCGC---
>HiAr|XM_019637082.1_cds_XP_019492627.1_1
ATGCAGGTGATGGCCTCGGATGCGGATGACCCCACATATGGCAGCAGCGCTCGGCTGGTG
TACAGCGTGCTGGATGGAGAGCACCACTTCACGGTGGACCCCAAGACCGGCGTGATCCGG
ACAGCTGTGCCTGACCTCGACCGCGAGAGCCAGGAGCGCTACGAGGTGGTGATCCAGGCC
ACGGACATGGCGGGCCAGCTGGGAGGCCTCTCAGGCTCCACGACCGTCACCATCGTGGTC
ACTGATGTCAATGACAACCCTCCCCGTTTCCCACAGACCGTATCCCCTACAGAGATGTAC
CAGTTCAGCATACAGGAGTCGGCCCCCATTGGCACGGCAGTGGGACGAGTGAAGGCTGAG
GACTCAGACGTGGGCGAGAACACGGACATGACTTACCACCTCAAGGAGGAGAGCGGCAGT
GGCGGCCATGTGTTCAAGGTCACCACGGACAGCGACACTCAGGAGGCCATCATCGTAGTG
CAGAAGAGCCTGGACTTCGAGTCCCAGCCAGTGCACACCGTGGTCCTGGAGGCTCTCAAC
AAGTTCGTGGACCCCCGCTTCGCTGACCTGGGCACGTTCCGCGACCAGGCGATCGTGCGC
GTGGCCGTGACCGACGTGGATGAGCCCCCCGAGTTCCGGCCGCCCTCTGGCCTCCTGGAG
GTGCAGGAGGACGCGCAGGTGGGCTCCCTGGTCGGCGTGGTGACGGCGCGGGACCCCGAC
GCCGCCAACCGGCCCGTCCGGTACGCCATTGACCGTGACTCAGATTTGGACCAGATCTTT
GACATCGATGCGGACACGGGCGCCATCGTGACTGGCAAGGGACTAGACCGTGAGACAGCC
GGCTGGCACAACATCACAGTGCTGGCCATGGAGGCCGACAATCATGCCCAGCTCTCCCGC
GCGTCCCTGAGGATCCGAATCCTGGATGTGAACGACAATCCCCCGGAGCTGGCCACGCCC
TACGAGGCAGCTGTGTGTGAAGACGCAAAGCCAGGCCAGCTCATCCAGACCATCAGCGTG
GTGGACAGAGACGAGCCCCAGGGTGGGCACCGCTTCTATTTCCGCCTGGTGCCTGAAGCT
CCCAGCAACCCTCATTTCTCTCTGCTCGACATCCAAGACAACACAGCCGCAGTGCACACG
CAGCACATGGGCTTCAACCGGCAGGAGCAGGACGTGTTCTTCCTGCCCATCCTGGTGGTG
GACAGCGGGCCCCCCACGCTGAGCAGCACGGGCACACTCACCATCCGCATCTGTGGCTGC
GACAGCTCTGGTGCCATCCAGTCCTGCAACACCACGGCCTTTGTTATGGCCGCCTCCCTC
AGCCCCGGCGCTCTCATCGCCCTCTTGGTCTGTGTCCTCATTCTGGTCGTGCTGGTGCTG
CTGATCCTCACCCTCAGGCGCCACCACAAAAGCCATCTGAGCTCGGAGGAGGACGAGGAC
ATGCGGGACAACGTCATCAAATACAACGACGAGGGTGGCGGCGAGCAGGACACCGAGGCC
TACGACATGTCGGCGCTGCGGAGCCTCTACGACTTCGGCGAGCTCAAGCCACCGTCCCGC
CTGCCCTCAGAGCGCCACTCGCTCCCGCAGGGCCCGCCGAGCCCGGAGCCGGACTTCTCG
GTGTTCAGGGACTTCATCAGCCGCAAGGTGGCGCTGGCGGACGGGGACCTGTCGGTGCCT
CCCTACGACGCCTTCCAGACCTACGCCTTTGAAGGCGCGGACTCGCCAGCAGGCTCGCTC
AGTTCTCTGCACAGCGGC---TCCTCCGGCTCTGAGCAGGACTTCGCCTATCTCAGCAGC
TGGGGCCCGCGCTTCCGGCCCCTGGCCGCGCTCTACGCGGGACACCGA---
>LaCi|662-exonerate_protein2genome-gene-201.0-mRNA-1
ATGCAGGTGATGGCCTCGGATGCGGATGACCCCACGTACGGCAGCAGCGCTCGGCTGGTG
TACAGCGTGCTGGATGGAGAGCACCACTTCACCGTGGACCCCAAGACCGGTGTGATCCGG
ACTGCGGTGCCTGACCTTGACCGCGAGAGCCAGGAGCGCTACGAGGTGGTGATCCAGGCC
ACAGACATGGCGGGCCAGCTGGGCGGCCTCTCGGGCTCCACTACCGTCACCATCGTGGTC
ACCGACGTTAATGACAACCCGCCCCGTTTCCCGCAG---------------AAGATGTAC
CAGTTCAGCATTAAGGAGTCGGCCCCCATCGGCACAGCCGTGGGGCGCGTGAAGGCCGAG
GACTCGGACGTGGGTGAGAACACGGACATGACTTACCACCTCAAAGAGGAGAGCGGCACC
GGTGGCCATGTGTTCAAGGTCACCACGGACAGCGACACTCAGGAGGCCATCATCGTAGTG
CAGAAGCGCCTGGACTTCGAGTCCCAGCCCGTGCACACGGTGGTCCTGGAGGCTCTCAAC
AAGTTCGTGGACCCCCGCTTCGCCGACCTGGGCACCTTCCGCGACCAGGCGATCGTGCGC
GTGACGGTGACCGACGTGGACGAGCCCCCCGAGTTCCGGCCGCCCTCCGGCCTCCTGGAG
GTGCAGGAGGACGCGCAGGTGGGCTCCCTGGTCGGCGTGGTGACTGCGCGGGACCCCGAC
GCCGCCAACCGGCCCGTCCGGTATGCCATTGACCGAGACTCAGATTTGGACCAGATCTTT
GATATCGATGCGGACACAGGTGCCATCGTGACAGGCAAGGGACTGGACCGTGAGACCGCC
GGCTGGCACAACATCACCGTGCTGGCCATGGAGGCAGACAATCATGCCCAGCTCTCCCGG
GCATCCCTAAGGATCCGAATCCTGGATGTGAACGACAATCCCCCAGAACTGGCCACTCCC
TATGAGGCAGCTGTGTGTGAGGACGCCAAGCCAGGCCAGCTCATCCAGACCATCAGCGTG
GTGGACAGAGACGAGCCCCAGGGTGGGCACCGCTTCTATTTCCGCCTGGTGCCTGAAGCT
CCCAGCAACCCTCACTTCTCTCTGCTCGACATTCAAGACAACACGGCCGCAGTGCACACG
CAGCACCTGGGCTTCAACCGGCAGGAGCAGGACGTGTTCTTCCTCCCCATCCTGGTGGTG
GACAGCGGGCCGCCCACGCTCAGCAGCACGGGCACGCTCACCATCCGCATCTGTGGCTGC
GACAGCTCGGGCGCCATCCAGTCCTGCAACACCACGGCCTTCGTCATGGCCGCCTCCCTC
AGCCCCGGGGCCCTCATCGCCCTGCTGGTCTGTGTCCTCATTCTAGTCGTGCTGGTGCTG
CTGATCCTCACCCTGCGGCGCCACCACAAGAGCCACCTGAGCTCCGAGGAGGACGAGGAC
ATGCGGGACAACGTCATCAAGTACAACGACGAGGGTGGCGGCGAGCAGGACACCGAGGCC
TACGACATGTCGGCGCTGCGGAGCCTTTACGACTTTGGCGAGCTCAAGCCCCCGCCCTGC
CTGCCCTCGGAGCGCCACCCGCTCCCGCAGGGGCCGCCCAGCCCGCCGCCGGACTTCTCG
GTGTTCAGGGACTTCATCAGCCGCAAGGTGGCGCTGGCGGACGGGGACCTGTCGGTGCCG
CCCTACGACGCCTTCCAGACCTACGCCTTCGAGGGCGCGGACTCGCCCGCCGGCTCGCTC
AGCTCGCTGCACAGCGGCGGCTCCTCGGGCTCCGAGCAGGACTTCGCCTATCTCCGCAGC
TGGGGCCCGCGCTTCCGGCCCCTGGCCGCGCTCTACGCCGGCCACCGCGGC
>MyLu|XM_006091354.3_cds_XP_006091416.1_1
ATGCAGGTGATGGCCTCGGATGCGGATGACCCGACGTATGGCAGCAGCGCTCGGCTGGTG
TACAGCGTGCTGGATGGAGAGCACCACTTCACGGTGGACCCCAAGACCGGCGTGATCCGG
ACTGCGGTGCCTGACCTCGACCGCGAGAGCCAGGAGCGCTACGAGGTGGTGATCCAGGCC
ACAGACATGGCAGGCCAGCTGGGCGGCCTCTCGGGCTCCACCACCGTCACCATCGTGGTC
ACCGACGTTAATGACAACCCGCCCCGTTTCCCGCAG---------------AAGATGTAC
CAGTTCAGCATTAAGGAGTCGGCCCCCATCGGCACAGCCGTGGGACGCGTGAAGGCTGAG
GACTCGGACGTGGGTGAGAACACGGACATGACTTACCACCTCAAAGAGGAGAGTGGCACT
GGTGGCCATGTGTTCAAGGTCACCACAGACAGCGACACTCAGGAGGCCATCATCGTAGTG
CAGAAGCGCCTGGACTTCGAGTCCCAGCCGGTGCACACGGTGGTCCTGGAGGCCCTCAAC
AAGTTCGTGGACCCCCGCTTCGCTGACCTGGGCACATTCCGCGACCAGGCGATTGTGCGC
GTGACGGTGACCGACGTGGACGAGCCCCCCGAGTTCCGGCCGCCCTCCGGCCTCCTGGAG
GTGCAGGAGGACGCGCAGGTGGGCTCCCTGGTCGGCGTGGTGACTGCGCGGGACCCCGAC
GCCGCCAACCGGCCCGTCCGGTATGCCATTGACCGAGACTCGGATTTGGACCAGATCTTT
GACATCGATGCGGACACAGGTGCCATCGTGACGGGCAAGGGACTGGACCGTGAGACTGCC
GGCTGGCACAACATCACGGTGCTGGCCATGGAGGCAGACAATCATGCCCAGCTCTCCCGA
GCATCCCTAAGGATCCGAATCCTGGATGTGAACGACAATCCCCCAGAACTGGCCACTCCC
TACGAGGCAGCCGTGTGTGAGGACGCCAAGCCAGGCCAGCTCATCCAGACCATCAGCGTG
GTGGACAGAGACGAGCCCCAGGGTGGGCACCGCTTCTATTTCCGCCTGGTGCCTGAAGCT
CCCAGCAACCCTCACTTCTCTCTGCTCGACATTCAAGACAACACAGCCGCAGTGCACACG
CAGCACCTGGGCTTCAACCGGCAGGAGCAGGACGTGTTCTTCCTGCCCATCCTGGTGGTG
GACAGCGGGCCGCCCACGCTCAGCAGCACGGGCACGCTCACCATCCGCATCTGCGGCTGC
GACAGCTCCGGCGCCATCCAGTCCTGCAACACCACGGCCTTTGTCATGGCCGCCTCCCTC
AGCCCCGGCGCCCTCATCGCCCTGCTGGTCTGTGTCCTCATTCTAGTCGTGCTGGTGCTG
CTGATCCTCACCCTCAGGCGCCACCACAAGAGCCACCTGAGCTCCGAGGAGGACGAGGAC
ATGCGGGACAATGTCATCAAATACAACGACGAGGGTGGCGGCGAGCAGGACACCGAGGCC
TACGACATGTCGGCGCTGCGGAGCCTGTACGACTTTGGCGAGCTCAAGCCCGCGCCCGGC
CTGCCCTCCGAGCGCCACCCGCTCCCGNCAGGGCCGCCCAGCCCGCCGCCGGACTTCTCG
GTGTTCAGGGACTTCATCAGCCGCAAGGTGGCGCTGGCGGACGGGGACCTGTCGGTGCCG
CCCTACGACGCCTTCCAGACCTACGCCTTCGAGGGCGCGGACTCGCCCGCCGGCTCGCTC
AGCTCGCTGCACAGCGGC---TCCTCGGGCTCCGAGCAGGACTTCGCCTATCTCCGCAGC
TGGGGCCCGCGCTTCCGGCCCCTGGCGGCGCTCTACGCCGGCCACCGC---
>PhDi|XM_028524738.1_cds_XP_028380539.1_1
ATGCAGGTGATGGCCTCGGATGCGGATGACCCGACATACGGCAGCAGCGCTCGACTGGTT
TACAGCGTGCTGGACGGAGAGAACCACTTCACGGTGGACCCCAAGACCGGTGTGATCCGC
ACAGCCGTGCCTGACCTTGACCGCGAGAGCCAGGAGCGCTACGAGGTGGTGATCCAGGCC
ACAGACATGGCCGGCCAGTTGGGTGGCCTCTCGGGCTCCACAACCGTCACCATCGTGGTC
ACCGACGTCAACGACAACCCGCCCCGCTTCCCGCAG---------------AAGATGTAC
CAGTTCAGCGTTCAGGAGTCGGCCCCCATCGGCACCGCCGTGGGACGTGTGAAGGCCGAG
GACTCGGATGTGGGCGAGAACACAGACATGACTTACCACCTCAAGGAGGAGAGCGGCACG
GGCGGCCATGTGTTCAAGGTTACCACGGACAGCGACACTCAGGAGGCCATCATCCTGTTG
CAGAAGCGCCTGGACTTCGAGTCCCAGCCCGTACACACCGTGGTCCTGGAGGCCCTGAAC
AAGTTCGTGGACCCCCGCTTCGCTGACCTGGGCACGTTCCGCGACCAGGCGATCGTGCGC
GTGGCGGTGACCGACGTGGACGAGCCCCCCGAGTTCCAGCCGCCCTCCGGCCTCCTGGAG
GTGCAGGAGGACGCGCAGGTGGGCTCCCTGGTCGGCGTGGTGACTGCGCGGGACCCCGAC
GCCGCCAACCGGCCCGTCCGGTACGCCATTGACCGAGACTCAGATCTGGACCAGATCTTT
GATATCGATGCTGACACGGGCGCCATCGTGACAGGCAAGGGATTGGACCGCGAGACTGCC
GGCTGGCACAACATCACGGTGCTGGCCATGGAGGCAGACAATCATGCCCAGCTGTCCCGG
GCATCCCTCAGGATCCGAATCCTGGATGTGAACGACAATCCCCCGGAGCTGGCCACGCCC
TACGAGGCAGCCGTGTGTGAGGACGCCAAGCCGGGCCAGCTCATCCAGACCATCAGCGTG
GTGGACAGAGACGAGCCCCAGGGTGGACACCGCTTCTACTTCCGCCTGGTGCCCGAAGCT
CCCAGCAACCCTCACTTCTCTCTGCTCGACATTCAAGACAACACAGCCGCCGTGCACACG
CAGCACCTGGGCTTCAACCGGCAGGAGCAGGACGTGTTCTTGCTGCCCATCCTGGTGGTG
GACAGCGGGCCGCCCGCGCTGAGCAGCACGGGCACCCTCACCATCCGTGTCTGCGGCTGC
GACAGCTCCGGCGCCATCCAGTCCTGCAACACCACGGCCTTCGTCATGGCCGCCTCCCTC
AGCCCCGGCGCCCTCATCGCCCTCCTGGTCTGCGTCCTCATTCTGGTCGTGCTGGTGCTG
CTCATCCTCACCCTCAGGCGCCACCACAAGAGCCACCTGAGCTCCGACGAGGATGAGGAC
ATGCGGGACAATGTCATCAAATACAACGACGAAGGCGGCGGCGAGCAGGACACCGAGGCC
TATGACATGTCAGCGCTGCGGAGCCTCTATGACTTCGGCGAGCTCAAGCCGCCGTCCCGC
CTGCCCTCCGAACGCCACTCGCTCCCCCAGGGGCCACCGAGCCCCGAGCCAGACTTCTCT
GTGTTCAGGGACTTCATCAGCCGCAAGGTGGCGTTGGCGGACGGGGACCTGTCGGTGCCG
CCCTACGACGCCTTCCAGACCTACGCCTTCGAGGGCGCGGACTCACCGGCTGCCTCGCTC
AGCTCGCTGCACAGCGGC---TCCTCGAGCTCCGAGCAGGATTTCGCCTATCTCAGCAGC
TGGGGCCCGCGCTTCCGGCCGCTGGCCGCGCTCTACGCCGGCCACCGC---
>PtVa|XM_011369302.1_cds_XP_011367604.1_1
ATGCAGGTGATGGCCTCGGATGCGGATGACCCTACTTACGGCAGCAGCGCTCGACTGGTG
TACAGCCTGCTGGATGGAGAGCACCACTTCACAGTGGACCCAAAGACCGGTGTGATCAGA
ACGGCTGTGCCTGACCTTGACCGAGAGAGCCAGGAGCGCTACGAGGTGGTAATCCAGGCC
ACAGACATGGCGGGCCAGCTGGGCGGCCTCTCGGGCTCCACAACCGTCACCATCGTGGTC
ACTGATGTCAATGACAACCCTCCCCGTTTCCCGCAG---------------AAGATGTAC
CAGTTCAGCATTCAGGAGTCGGCTCCCATCGGCACAGCGGTGGGACGAGTGAAGGCCGAG
GACTCAGACGTGGGTGAGAACACAGATATGACTTATCACCTCAAGGAGGAGAGTGGCAGC
GGTGGCCATGTGTTCAAGGTCACCACGGACAGCGACACTCAGGAGGCCATCATCGTAGTG
CAGAAGCGCCTGGACTTCGAGTCCCAGCCTGTGCACACCGTGGTCCTGGAGGCCCTGAAC
AAGTTCGTGGACCCGCGCTTCGCTGACCTGGGCACGTTCCGCGACCAGGCGATCGTGCGC
GTGGCCGTGACAGACGTGGATGAGCCCCCCGAGTTCCGGCCGCCCTCTGGCCTCCTGGAG
GTGCAGGAGGACGCGCAGGTGGGCTCCCTGGTCGGCGTGGTGACGGCGCGGGACCCCGAC
GCCGCCAACCGGCCCGTCCGGTACGCCATTGACCACGACTCAGACTTGGACCAGATCTTT
GATATCGATGCGGACACAGGTGCCATCGTAACCGGCAAGGGACTGGACCGTGAGACAGCT
GGCTGGCACAACATCACGGTGCTGGCCATGGAGGCAGACAATCATGCCCAGCTCTCCCGG
GCATCCCTAAGGATCCGAATCCTGGATGTGAATGACAATCCCCCGGAACTGGCCACACCC
TACGAGGCGGCCGTGTGTGAGGACGCCAAGCCAGGCCAGCTCATCCAGACTATCAGCGTG
GTGGACAGAGACGAGCCCCAGGGTGGGCACCGCTTCTATTTCCGTCTGGTGCCTGAAGCT
CCCAGCAACCCCCATTTCTCTCTGCTTGACATCCAAGACAACACGGCCGCAGTGCACACA
CAGCACCTGGGCTTCAACCGGCAGGAGCAGGACGTGTTCTTCCTGCCCATCCTGGTGGTG
GACAGCGGGCCGCCCACACTGAGCAGCACGGGCACCCTCACCATCCGCATCTGCGGCTGC
GACAGCTCGGGCACCATCCAGTCCTGCAACACCACAGCCTTTGTCATGGCCGCCTCCCTC
AGCCCTGGCGCCCTCATCGCCCTCTTGGTCTGTGTCCTCATTCTGGTCGTGCTGGTCCTG
CTGATCCTCACCCTCAGGCGCCACCACAAAAGCCACCTGAGCTCGGACGAGGACGAGGAC
ATGCGGGACAACGTTATCAAATACAACGACGAAGGTGGCGGTGAACAGGACACCGAGGCC
TACGACATGTCGGCGCTGCGGAGCCTCTACGACTTCGGCGAGCTCAAGCCGCCGTCCCGC
CTGCCCTCGGAGCGCCACTCGCTCCCGCAGGGGCCGCCGAGCCCCGAGCCGGACTTCTCG
GTGTTCAGGGACTTCATCAGCCGCAAGGTGGCGCTGGCGGACGGGGACCTGACGGTGCCG
CCCTACGACGCCTTCCAGACCTACGCCTTCGAGGGCGCGGACTCGCCGGCCGCCTCGCTC
AGCTCGCTGCACAGTGGC---TCCTCGGGCTCCGAGCAGGACTTCGCCTATCTCAGCAGC
TGGGGCCCGCGCTTCCGGCCCCTGGCTGCGCTCTACGCCGGCCACCGC---
>RhFe|XM_033095199.1_cds_XP_032951090.1_1
ATGCAGGTGATGGCTTCGGATGCGGATGACCCCACGTACGGCAGCAGCGCCCGGCTGGTG
TACAGCGTGCTGGATGGAGAGCACCACTTCACCGTGGACCCCAAGACCGGCGTGATCCGG
ACAGCTGTGCCTGACCTCGACCGCGAGAGCCAGGAGCGCTACGAGGTGGTGATCCAGGCC
ACAGACATGGCGGGCCAGCTGGGCGGCCTCTCAGGCTCCACGACCGTCACCATCGTGGTC
ACTGATGTCAATGACAACCCTCCCCGTTTCCCACAG---------------AAGATGTAC
CAGTTCAGCATTCAGGAGTCAGCCCCCATTGGCACGGCCGTGGGACGAGTGAAGGCCGAG
GACTCAGACGTGGGTGAGAACACGGACATGACTTACCACCTCAAGGAGGAGAGCGGCAGT
GGTGGCCATGTGTTCAAGGTCACCACGGACAGCGACACTCAGGAGGCCATCATCGTAGTG
CAGAAGAGCCTAGACTTCGAGTCCCAGCCGGTGCACACCGTGGTCCTGGAGGCCCTCAAC
AAGTTTCTGGACCCCCGCTTCGCTGACCTGGGCACGTTCCGCGACCAGGCGATCGTGCGC
GTGGCCGTGACCGACGTGGATGAGCCCCCCGAGTTCCGGCCGCCCTCTGGCCTCCTGGAG
GTGCAGGAGGACGCGCAGGTGGGCTCCCTGGTCGGCGTGGTGACTGCGCGGGACCCCGAC
GCCGCCAACCGGCCCGTCCGGTACGCCATCGACCGCGACTCAGATTTGGACCAGATCTTT
GACATCGATGCGGACACGGGCGCTATTGTGACCGGCAAGGGACTAGACCGTGAGACAGCC
GGCTGGCACAACATCACGGTACTGGCTATGGAGGCCGACAATCATGCCCAGCTCTCCCGG
GCATCCCTAAGGATCCGAATCCTGGATGTGAACGACAATCCCCCCGAGCTGGCCACACCC
TACGAGGCAGCTGTGTGTGAGGACGCAAAGCCAGGCCAGCTCATCCAGACCATCAGCGTG
GTAGACAGAGACGAGCCCCAGGGTGGGCACCGCTTCTATTTCCGCCTGGTCCCTGAAGCT
CCCAGCAACCCTCATTTCTCTCTGCTCGACATCCAAGACAACACGGCCGCAGTGCACACG
CAGCACCTGGGCTTCAACCGGCAGGAGCAGGACGTGTTCTTTCTGCCCATCCTGGTGGTG
GACAGCGGGCCCCCCACACTAAGCAGCACGGGCACCCTCACCATCCGCATCTGTGGCTGC
GACAGCTCCGGGGCCATCCAGTCCTGCAACACCACGGCCTTTGTCATGGCCGCCTCCCTC
AGCCCTGGCGCGCTCATCGCCCTCTTGGTCTGTGTCCTCATTCTGGTTGTGCTGGTGCTG
CTGATCCTCACGCTCAGGCGCCACCACAAAAGCCATCTGAGCTCGGACGAGGACGAGGAC
ATGCGGGACAACGTCATCAAATACAACGACGAGGGTGGCGGCGAGCAGGACACCGAGGCC
TACGACATGTCGGCCCTGCGGAGCCTCTACGACTTCGGCGAGCTCAAGCCGCCGTCCCGC
CTGCCCTCGGAGCGCCACTCGATCCCGCAGGGGCCGCCGAGCCCCGAGCCGGACTTCTCG
GTGTTCAGGGACTTCATCAGCCGCAAGGTGGCGCTGGCGGACGGGGACCTGTCGGTACCG
CCCTACGACGCCTTCCAGACCTACGCCTTCGAAGGCGCGGACTCGCCGGCAGGCTCGCTC
AGTTCGCTCCACAGCGGC---TCATCGGGCTCTGAGCAAGACTTCGCTTATCTCAGCAGC
TGGGGCCCGCGCTTCCGGCCCCTGGCCGCGCTCTACGCCGGGCACCGC---
>RoAe|XM_016121237.1_cds_XP_015976723.1_1
ATGCAGGTGATGGCCTCGGATGCGGATGACCCCACTTACGGCAGCAGCGCTCGACTGGTG
TACAGCCTGCTGGATGGAGAGCACCACTTCACAGTGGACCCAAAGACCGGTGTGATCCGA
ACGGCTGTGCCTGACCTTGACCGAGAGAGCCAGGAGCGCTACGAGGTGGTAATCCAGGCC
ATGGACATGGCGGGCCAGCTGGGCGGCCTCTCGGGCTCCACCACCGTCACCATCGTGGTC
ACCGATGTCAATGACAACCCTCCCCGTTTCCCACAG---------------AAGATGTAC
CAGTTCAGCATTCAGGAGTCGGCCCCCATCGGCACAGCGGTGGGACGAGTGAAGGCCGAG
GACTCAGACGTGGGTGAGAACACGGATATGACTTATCACCTCAAGGAGGAGAGTGGCAGC
GGTGGCCATGTGTTCAAGGTCACCACGGACAGCGACACTCAGGAGGCCATCATCGTAGTG
CAGAAGCGCCTGGACTTCGAGTCCCAGCCTGTGCACACCGTGGTCCTGGAGGCCCTGAAC
AAGTTCGTGGACCCGCGCTTCGCTGACCTGGGCACGTTCCGCGACCAGGCGATCGTGCGC
GTGGCCGTGACAGATGTGGACGAGCCCCCCGAGTTCCGGCCGCCCTCCGGCCTCCTGGAG
GTGCAGGAGGACGCGCAGGTGGGCTCCCTGGTCGGCGTGGTGACGGCGCGGGACCCCGAC
GCCGCCAACCGGCCCGTCCGGTACGCCATTGACCGCGACTCAGACTTGGACCAGATCTTT
GATATCGATGCGGACACAGGTGCCATCGTAACCGGCAAGGGACTGGACCGAGAAACAGCC
GGCTGGCACAACATCACGGTGCTGGCCATGGAGGCAGACAATCATGCCCAGCTCTCCCGG
GCATCCCTAAGGATCCGAATCCTGGATGTGAACGACAATCCCCCGGAGCTGGCCACACCC
TACGAGGCGGCCGTGTGTGAGGACGCCAAGCCAGGCCAGCTCATCCAGACCATCAGCGTG
GTGGACAGAGATGAGCCCCAGGGTGGGCACCGCTTCTATTTCCGCCTGGTGCCTGAAGCT
CCCAGCAACCCTCATTTCTCTCTGCTTGACATCCAAGACAACACGGCCGCAGTGCACACG
CAGCACATGGGCTTCAACCGGCAGGAGCAGGATGTGTTCTTCCTGCCCATCCTGGTGGTG
GACAGCGGGCCGCCCACGCTGAGCAGCACGGGCACCCTCACCATCCGCATCTGCGGCTGC
GACAGCTCCGGCACCATCCAGTCCTGCAACACCACGGCCTTTGTCATGGCCGCCTCCCTC
AGCCCTGGCGCCCTCATCGCCCTCTTGGTCTGTGTCCTCATTCTGGTCGTGCTAGTCCTG
CTGATCCTCACCCTCAGGCGCCACCACAAAAGCCACCTGAGCTCGGATGAGGACGAGGAC
ATGCGGGACAACGTCATCAAATACAACGACGAAGGTGGCGGTGAACAGGACACCGAGGCC
TACGACATGTCGGCGCTGCGGAGCCTCTACGACTTCGGCGAGCTCAAGCCGCCGTCGCGC
CTGCCCTCAGAGCGCCACTCGCTCCCGCAGGGGCCGCCGAGCCCCGAGCCGGACTTCTCG
GTGTTCAGGGACTTCATCAGCCGCAAGGTGGCGCTGGCGGACGGGGACCTGACGGTGCCG
CCCTACGACGCCTTCCAGACCTACGCCTTCGAAGGCGCGGACTCGCCGGCCGCCTCGCTC
AGCTCGCTGCACAGCGGC---TCCTCGGGCTCCGAGCAGGACTTCGCCTATCTCAGCAGC
TGGGGCCCGCGCTTCCGGCCCCTGGCTGCGCTCTACGCCGGCCACCGC---
