# Supplementary material for: Positively selected genes in the hoary bat (Lasiurus cinereus) lineage: prominence of thymus expression, immune and metabolic function, and regions of ancient synteny
Source: PeerJ. 2022 Mar 17;10:e13130. doi: 10.7717/peerj.13130 (PMC8934532; doi:10.7717/peerj.13130)
Supplement: Supplemental Information 4 — Likely alignment errors have been manually deleted between conserved codons. Recovery of the original codon positions requires alignment to the original accessions in each orthogroup. [file peerj-10-13130-s004.zip › renamed.manual/OG0006533.manual.fas]

>EpFu|XM_008158433.2_cds_XP_008156655.1_1
ATGCCTACCTGGGGGGCTGGCTCCCCGTCCCCGGACCGCTTTGCCGTGTCTGCGGAGGCG
GAGGACAAGGTGTGGGAGCAACAACCCCACGTGGAGCGCATCTTCCGCGTGAGGATGAGC
GTCCTCCGGAAGGACTGCCCTGAGAACCCTCACATCTGGCTGCAGCTGGAGGGCCCCAAG
GAGAACGTCAGCAGAGCCAAGGAATACCTGAAGGGTCTCTGTAGCCCAGAGCTGCAGGAT
GAAATCCACTATCCACCCAAACTGCACTGCATCTTCCTGGGGGCCCAGGGCTTCTTCCTT
GATTGCCTGGCCTGGAGCACATCAGCCCACCTGGTGCCTGGGGCGCCTGGATCACTGATG
GTCAGTGGCCTCACGGAGGCCTTCGTCATGGCTCAGAGCCGAGTGGAGGAGCTGGTGGAG
CGGCTGAGCTGGGACTATCGGCCAGGGCTGTCTCCTGGAGCCTCTCAGTGTGCTGGAGTG
CTGAAGGACTTCTGTGCCCTGCTGCAGCCCCAGGGGGATGCCCACAGAGAGGCCCTGCTG
CAGCTGCCCCTGGCTGTCCAGGAGGAATTGCTGAGCCTGGTACAGGAGGCATCCAGGGGA
CAAGGACCCCAAGCGCATTTCTCCTGGGACGGGGGGAGCCCAGGCCTGCTGGGTGCTCAG
CATCAAGGAGTCAGAGCTCCCCTGAATGAAGGCAGGGGGTCCCTGGACACTGGGCCTACA
GGGTGGCCAGAGTCCAGGGGAGAGGGGCATGCCATAGAGAAGGAGGGAAGGAAGCAGGGT
GGCCCCAGGGAGATGGATTTGGGATTGAAGGAGCCGCCTGGGGAAGAGGCCTGGGAGAAA
GAAGTGACCCACAGGTCACAGACAGGGGGCGGAGAGGTAGGGCAGGAAGGGTTCCCAAAG
AAGAAGGCCCTGGGGAAGGAGGGGGGGCCTCAGGAAAGAGGA---AGGCTTGGTATCCAG
GGTGAGCCTCTTGGTGCCCAGGGC---TGTCAGAGGGCAGCTCAGCTCCGGGGAGCCTCT
CTCCTTCAACGGCTCCACAATGGTGAAGCCTCACCTCCCAGAGTGCCTAGCCCCCCAACT
GCACCTGAACCCCCATGGCATTGTGGAGACCGAGGAGACAGGGGAGACAAGCAGCAGGTT
GTGGCTCGAGGTCGGGGGTCTCCGTGGAAACGTGGCACCCGGGGGGGCAACTTGGTGACT
GGCACACAGCGTTTCCAGGAGGCCCTACAGGACCCTTTTACCCTGTGCCTTGCCAATGTA
CCTGGCCAGCCAGACCTCCGCCATATTGTCATTGATGGCAGCAACGTGGCCATGGTGCAT
GGCCTCCAGCACAACTTCTCCAGCCGGGGCATTGCCATTGCTGTGCAGTATTTCTGGGAC
CGTGGCCACCGGGACATAACTGTCTTTGTGCCTCAGTGGCGCTTCAATAGGGATGCCAGG
GTCAAAGAGGGTCACTACCTGCAAAAGCTCTACTCCCTCAGCCTGCTCTCCCTCACTCCT
TCCCGAGTCATGGATGGCAAGAGGATCTCTTCCTATGATGACAGGTTCATGGTGAAGCTG
GCTGAAGAGACCGACGGGATCATTGTCTCTAATGACCAATTCCGGGACCTGGCGGAGGAG
TCTGAGAAGTGGATGGCAATCATCAGAGAGCGCCTGCTGCCCTTCACCTTCGTGGGAAAC
CTCTTCATGGTCCCTGATGACCCATTGGGGCGAAATGGCCCCATGCTGGATGAATTCCTG
AAGAAGCCAGTCAGGTCCAGGGGC---
>HiAr|XM_019663120.1_cds_XP_019518665.1_1
ATGCCTACCTGGGGGGCTGGCTCCCCGTCCCCTGACCGTTTTGCCGTGTCTGCGGAGGCT
GAGGACAAGGTGCGGCAGCAGCAACCCCATGTGGAGCGCATCTTCCGCGTGGGGATGAGC
GTCCTCCCCAAGGACTGTCCGGAGAACCCTCACATCTGGCTGCAGCTGGAGGGCCCTAAG
GAGAATGCCAGCAGAGCCAAGGAGTACCTGAAGGGTCTCTGTAGCCCAGAGCTTCAGGAT
GAAATCCACTACCCACCCATACTGCACTGCATCTTCTTGGGGGCCCAGGGCTTCTTCCTT
GATTGCCTGGTCTGGAGCACGTCAGCCCATCTTGTGCCTGGGGCACCCGGCTCACTGATG
GTCAGTGGCCTGACCGAAGCCTTCGTCATGGCTCAGAGCCGAGTGGAGGAGCTGGTGGAG
CGGCTGAGCTGGGACTTGCGACCAGGGCCGTCCCCTGGAGCCACTCAGTGTGCTGCAGTG
CTGAGAGACTTCGGTGCCCTGCTGCAGCCCCCGGGGGATGCCCACAGAGAAGCCCTGCTG
CAGCTGCCCCTGGCCGTCCAGGAGGAATTGCTGAGCCTGGTGCAGGAGGCATCCAGGGGA
CAAGGGCCCCAAGCGCTTCCCTCTTGGGAGGGGGGGAGCCCTGGCCGGCTGGGTGCTCAG
CACCAGGGAGTCAGAGCTCCCCTGAGTGAAGGCAGGGAGTCCCAGGACACTGGACCTACG
GGGTGGCAAGAGTCAAGGGGAGAGAGACATGCTATGGAGAAGGAGGGAGGGAAGCAGGGT
GGTCCTAGGGAGATGGATTTGGGGTGGAAGGAGCTGCCCGGGGAAGAGGCCTGGGAAAGA
GAAGCGGCCTTTAGGTCACAGTCAAGGGGAGGAGAGGCAAGGCAGGCAGGGCTCCTGAAA
GGGAAGACTCTGGGAAAGGAGGGGGTGCCTCAGGAAAGTGGA---AGGCTCTATGTCCAG
GGTGAGCCTTCTGGTGCCCAGGGCCCCTGTCAGAGAGCAGCACAGCTCCGGGGAGCCTCT
CTCCTCCAGCGGCTCCACAATGGGGAGGCCTCACCTCCTAGAGTGCCTAGCCCCCCACCT
GCTCCTGAACCCCCGTGGCACTGTGGAGACCGAGGAGACAGGGGAGATAAGCAGCAGGTT
GTGACTCGAGGTCGGGGGTCTCCGTGGAAACGAGGCACCCGGGGGGGCAACTTGGTGACT
GGTACTCAGCGTTTCCAGGAGGCCCTGCAGGATCCTTTCACCCTGTGCCTTGCCAATGTA
CCTGGCCAGCCAGATCTCCGCCATATTGTCATTGATGGCAGCAACGTAGCCATGGTGCAC
GGCCTCCAGCACTACTTCTCCAGCCGGGGCATTGCCATTGCTGTGCAGTACTTCTGGGAC
CGTGGCCACCGGGACATAACCGTCTTTGTGCCTCAGTGGCGCTTCAGTAAGGATTCCAAG
GTCAGAGAGGGTCATTTCCTGCAAAAGCTCTACTCCCTCAGCCTTCTCTCCCTCACTCCC
TCCAGAGTCATGGATGGCAAGAGGATCTCCTCCTATGATGACAGGTTCATGGTAAAGCTG
GCCGAAGAGACTGATGGGATCATAGTCTCCAACGACCAGTTCCGGGACCTCGCAGAGGAG
TCCGAGAAGTGGATGGCAATTATCAGAGAGCGCCTGCTGCCCTTCACCTTTGTGGGAAAC
CTCTTCATGGTCCCTGATGACCCACTGGGCCGAAATGGACCCATGCTGGATGAGTTCCTG
AAGAAGCCAGTCAGGTCCAGGGGT---
>LaCi|332-exonerate_protein2genome-gene-16.26-mRNA-1
ATGCCTACCTGGGGGGCTGGCTCTCCGTCCCCGGACCGCTTTGCGGTGTCTGCGGAGGCG
GAGGACAAGGTGTGGGAACAACAACCCCACGTGGAGCGCATCTTCCGAGTGAGGATGAGC
GTCCTCCGGAAGGACTGCCCTGAGAACCCTCACATCTGGCTGCAGCTGGAGGGCCCCAAG
GAAAACGTCAGCAGAGCCAAGGAATACCTGAAGGGTCTCTGTAGCCCAGAGCTGCAGGAT
GAAATCCACTATCCACCCAAACTGCACTGCATCTTCCTGGGGGCCCAGGGCTTCTTCCTT
GATTGCCTGGCCTGGAGCACTTCAGCCCACCTGGTGCCTGGGGCGCCTGGATCACTGATG
GTCAGTGGCCTCACGGAGGCCTTCGTCATGGCTCAGAGTCGAGTGGAGGAGCTGGTGGAG
CGGCTGAGCTGGGACTATCGTCCAGGGCTGTCTCCTGGAGTCTCTCAGTGTGCTGAAGTG
ATGAAGGACTTCTGTGCTCTGCTGCAGCCCCAGGGGGATGCCCACAGGGAGGCCCTGCTG
CAGTTGCCCCTGGCTGTCCAGGAGGAATTGCTGAGCCTGGTACAGGAGGCATCCAGGGGA
CAAGGACCCCAAGCACATTTCTCCTGGGACAGGGGGAGCCCAGGTCTGCTGGGTGCTCAG
CATCAAGGAGTCAGAGCTCCCCTGAATGAAGGCGGGGGGTCCCTGGACACAGGACCTACA
GGATGGCCAGAGTCAAGGGGAGGGGGACATGCTATAGAGAAGGAGGGAAGAAAGCAGGCT
GGCCCCAGGGAGATGGATTTGGGATTGAAGGAGCTGCCTGGGGAAGAGGCCTGGGAGAAA
AAAGTGACCTACAGGTCACAGACAGGGGGAGGAGAGGTAGGGCAGGAAGGGTTCCTAAAG
AAGAAGGCCCTGGGGAAGGATGGGAGGCCTCAGGAAAGAGGA---AGGTTTGGGATCCAG
GGTGAGCCTCCTGGTGCCCAGGGC---TGTCAGAGGGCAGCTCAGCTCCGGGGAGCCTCT
CTCCTCCAACGGCTCCACAATGGGGAAGCCTCACCTCCCAGAGTGCCTAGCCCCCCAACT
GCACCTGAACCCCCATGGCATTGTGGAGACCGAGGAGACAGGGGAGACAAGCAGCAGGTT
GTGGCTCGAGGTCGGGGGTCTCCGTGGAAACGAGGCACCCGGGGGGGCAACTTGGTGACT
GGCACACAGCGTTTCCAGGAGGCCCTACAGGACCCTTTTACCCTGTGCCTTGCCAATGTA
CCTGGCCAGCCAGACCTCCGCCACATTGTCATTGATGGCAGCAACGTGGCCATGGTGCAT
GGCCTCCAGCACAACTTCTCCAGCCGGGGCATTGCCATTGCTGTGCAGTATTTCTGGGAC
CGTGGCCACCGGGACATAACTGTCTTTGTGCCTCAATGGCGCTTCAATAGGGATGCCAGG
GTCAGAGAGGGTCACTACCTGCAAAAGCTCTACTCCCTCAGTCTGCTCTCCCTCACTCCT
TCCCGAGTCATGGATGGCAAGAGGATCTCTTCCTATGATGACAGGTTCATGGTGAAGCTG
GCTGAAGAGACCGATGGGATCATTGTCTCTAACGACCAGTTCCGAGACCTGGCGGAGGAG
TCTGATAAGTGGATGGCAATCATCAGAGAGCGCCTGCTGCCCTTCACCTTCGTGGGAAAC
CTCTTCATGGTCCCTGATGACCCATTGGGGCGAAATGGCCCTATGCTGGATGAGTTCCTG
AAGAAGCCAGTCAGGAGCAGGGGAGAG
>MyLu|XM_006102286.3_cds_XP_006102348.1_1
ATGCCGACCTGGGGGGCCGGCTCCCCGTCCCCGGACCGCTTTGCCGTGTCTGCGGAGGCG
GAGGACAAAGTGTGGGAGCAGCAACCCCACGTGGAGCGCATCTTCCGCGTGAGGATGAGC
GTCCTCCGGAAGGACTGCCCCGAGAACCCTCACATCTGGCTGCAGCTGGAGGGCCCCAAG
GAGAACGTCAGCAGAGCCAAGGAGTACCTGAAGGGTCTCTGTAGCCCAGAGCTGCAGGAT
GAAATCCACTATCCACCCAAACTGCACTGCATCTTCCTGGGGGCCCAGGGCTTCTTCCTC
GATTGCCTGGTCTGGAGCACATCAGCCCACCTGGTGCCTGGGGTGCCTGGATCACTGATG
GTCAGTGGCCTCACGGAGGCCTTCGTCATGGCTCAGAGCCGAGTGGAGGAGCTGGTGGAG
CGGCTGAGCTGGGACTTTCGGCCAGGGCTGCCTCCTGGAGCCTCTCAGTGTGCTGGAGTG
CTGAGGGACTTCGGTGCCCTGCTGCAGCCCCAGGGGGATGCCCACAGAGAGGCCCTGCTG
CAGCTGCCCCTGGCTGTCCAGGAGGAACTGCTGAGCCTGGTACAGGAGGCATCCAGGGGA
CAAGGGCCCCAAGCGCATTTCTCCTGGGAGGTGGGGAGCCCAGGCCTGCTGGGTGATCAG
CATCAAGGAGTCAGAGCTCCCCTGAATGAAGGCAGGGGGTCCCTGGACACTGGACCTACA
GGGTGGCCAGAGTCAAGGGGAGAGAGACATGCTGCAGAGAAGGAGGGAGGGAAGCAGGGT
GGCCCCAGGGAGATGGATTTGGGATTGAAGGAGCGGCCTGGGGAAGAGGCCTGGGAGAAA
GAAATGGCCTACAGGTCACAGTTAGGGGGAGGAGAGGTAGGGCAGGAAGGGTTCCTGAAG
AAGAAGGCCCCGGGGAAGGAGGGGGGGCCTCAGGAAAGAGGAGGAAGGTTTTGTATCCAG
GGTGAGCCTCCTGGTGCCCACGGC---TGTCAGAGGGCAGCTCAGCTCCAA---------
------------------------------------------------------------
---------------------------------------------AAAAAGCAGAATGTG
GGTCTAGGGGGGGGGGGCTCCCCTGGAAAAAAGGGACCCCGGGGGGGCAACTTGGTGACT
GGCACACAGCGTTTCCAGGAGGCTCTACAGGACCCTTTTACCCTGTGCCTTGCCAATGTA
CCTGGCCAGCCAGACCTCCGCCATATTGTCATTGATGGCAGCAACGTGGCCATGGTGCAT
GGCCTCCAGCACAACTTCTCCAGCCGGGGCATTGCCATTGCTGTGCAGTATTTCTGGGAC
CGTGGCCACCGGGACATAACTGTCTTTGTGCCTCAGTGGCGCTTCAATAGGGATGCCAGG
GTCAAAGAGGGTCACTACCTGCAAAAGCTCTACTCCCTCAGTCTGCTCTCCCTCACTCCT
TCCCGAGTCATGGATGGCAAGAGGATCTCTTCCTATGATGACAGGTTCATGGTGAAGCTG
GCTGAAGAGACCGATGGGATCATTGTCTCCAATGACCAGTTCCGGGACCTGGCGGAGGAG
TCTGAGAAGTGGATGGCAATCATCAGAGAGCGCCTGCTGCCCTTCACCTTCGTGGGAAAC
CTCTTCATGGTCCCTGATGACCCACTGGGGCGAAATGGCCCCATGCTGGATGAGTTCCTG
AAGAAGCCAGTCAGGTCCAGGGGC---
>PhDi|XM_028505555.1_cds_XP_028361356.1_1
ATGCCTACCTGGGGGGCTGGCTCCCCGTCCCCTGACCGCTTTGCCGTGTCTTCGGTGGCC
GAGGACAAGGTACGGGAGCAGCAACCCCATGTGGAACGCATCTTCCGCGTGGAGATGAGC
ATCCTCCCGAAGGACTGCCCTGAGAACCCTCACATCTGGCTGCAGCTGGAGGGCCCCAAG
GAAAACGCTAGCAGAGCCAAGGAGTACCTGAAGGGTCTCTGCAGCCCGGAGTTGCAGGAT
GAAATCCACTACCCACCAAAACTGCACTGCATCTTCCTGGGGGCCCAAGGCCTCTTTCTT
GATTGCTTGGCTTGGAGCACCTCAGCCCACCTGGTACCTGGGGCGCCTGGCTCACTGATG
GTCAGTGGCCTGACAGAGGCCTTCGTCATGGCTCAGAGCCGAGTGGAGGAGCTGGTAGAG
CGGCTGAGCTGGGACTTGCAGCCAGGGTCATCTGCTGGAGTCTCTCAGTGTGCTGGAGTG
CTGAGAGACTTCTGTGCCCTGCTGCAGCCCCCGGGGGATGTCCACCGAGAGGCCCTGCTG
CAGCTGCCCCTAGCCGTCCAGGAGGAACTGCTGAGCCTGGTGCAGGAGGCATCCAGGGGG
CAGGGGCCCCAAGGGCTTCCTTCCTGGGAGGGGGAGAACCCAGGCCTGCTGGGTGCTCCA
CACCAGGGAGTCAGAGCTCCCCTGAGTGAAGGCAGGGGGTCCTTAGACACTGGGCCTACA
GGGTGGCAAGAGTCAAGGGGAGAGGGACATGCTATGGAGAAGCAGGGAGGGAAGCAGGGT
GGTCCCAGGGAGATGGATTTGGGATGGAAGGAGCTGCCTGGGGCAGAGGCCTGGGAGAAA
GAAGTGACCTTCAGGTCACAGTTAGGGGGAGGAGACGCAGGGCAGGAAGGGCTCCTGAAG
GGGAAGGCCATGGGGAAGGAGGGGATGCCTCAGGAAAGAGGA---AGGTTCTGTATACAG
GGTGAGCCTCCTGGTGCCCAGGGTCCCTGTCAGAGGGCAGCTCAGCTCCGGGGAGCCTCT
CTCCTCCAGCGGCTCCACAATGGGGAAGCCTCACCTCCCAGGGTGCCTAGCCCCCCGCCT
GCACCTGAACCCCCGTGGTACTGTGGAGACCGAGGAGACAGGGGAGACAAGCAGCAGGTT
GTGGCTCGAGGTCGCGGGTCTCCATGGAAACGAGGCACCCGGGGGGGCAACTTGGTGACT
GGCACACAGCGTTTCCAGGAGGCCCTACAGGACCCTTTTACCCTGTGCCTTGCCAATGTA
CCTGGCCAGCCAGACCTCCGCCACATTGTCATTGATGGCAGCAACGTGGCCATGGTGCAT
GGCCTCCAGCACTACTTCTCCAGCCGGGGCATTGCCATTGCTGTGCAGTACTTCTGGGAC
CGTGGCCATCGGGACATCACTGTCTTTGTGCCTCAGTGGCGCTTCAGCAAGGATGCCAAG
GTCAGAGAGGGTCACTTCCTGCAAAAGCTCTACTCTCTCAGTCTGCTCTCCCTCACTCCC
TCCCGAGTCATGGATGGCAAGAGGATCTCCTCCTATGATGACAGGTTCATGGTGAAGCTG
GCTGAAGAGACTGATGGGATCATTGTCTCTAACGACCAGTTCCGGGACCTGGCGGAGGAG
TCCGAGAAGTGGATGGCAATCATCAGAGAGCGCCTGCTGCCCTTCACTTTCGTGGGAAAC
CTCTTCATGGTCCCTGATGACCCACTGGGGCGAAATGGCCCCATGCTGGATGAGTTCCTG
AAGAAGCCAGTCAGGTCCAGGGGC---
>PtVa|XM_011385548.2_cds_XP_011383850.1_1
ATGCCTACCTGGGGGACTAGCTCCTCGTCCCCTGACCGCTTTGCCGTGTCTGCGGAGGCC
GAGGACAAGGTGCGGGAGCAGCAGCCCCATGTGGAGCGCATCTTCCGCGTGGGGATGAGC
GTCCTCCCGAAGGACTGTCCTGAGAACCCTCACATCTGGCTGCAGCTGGAGGGCCCCAAG
GAGAACGCCAGCAGAGCCAAGGAGTACCTGAAGGGTCTCTGCAGCCCGGAGCTGCAGGAT
GAAATCCACTATCCACCCAAACTGCACTGCATCTTCCTGGGGGCCCAGGGCTTCTTCCTT
GATTGCCTGGCCTGGAGCACATCAGCCCATCTGGTGCCTGGGGCACCTGGCTCGCTGATG
GTCAGTGGCCTGACCGAAGCCTTCGTCATGGCTCAGAGCCGAGTGGAGGAGCTGGTGGAG
CGGCTGAGCTGGGACTTTCGGCTAGGGCCGTCGCCTGGAGCCTCTCAGTGTGCCGGAGTA
CTGAGAGACTTCTGTGCCCTGCTGCAGCCCTGGGAGGATGCCCACAGAGAGGCCCTGCTA
CAGCTGCCTCTGGCCGTCCAGGAGGAACTGCTGAGCCTGGTGCAGGAGGCATCCAGGGGG
CAGGGTCCCCAAGCGCTTTCCTCCTGGGACAGGGGGAGCCCAGGCCTGCTGGGTGCTCAG
CACCAGGGAGTCAGAGCTCCCCTGAGTGAAGGCAGGGAGTCACTGGACACTGGACCTATG
GGGTGGCGAGAGTCAAGGGGAGAGAAACATGCTATGGAGAAGGAGGGAGGGAAGCAGGGT
GGTCCCAGGGAGATGGATTTGGGGTGGGAAGAGCTTCCTGGGGAAGAGGCCTGGGAGAGA
GAGGTGGCCTTTAAGTCACAATTAGGGGGAGGAGAGGCAGGGCAGGTAGGGCTTCTGAAG
GGAAAGACCCTGGGGAAGGAAGGGGTGCCTCAGGAAAGAGGA---CGGTTCTATGTCCAG
AATGAGCCTCCTGGTGCCCAGGGCCCCTGTCAGAGGGCAGGTCAGCCCCGGGGAGCCTCT
CTCCTCCAGCGGCTCCACAATGGGGAGGCCTCACCTCCCAGAGTGCCTAGCCCCCCACCT
GCACCTGAGCCCCCATGGCACTGTGGAGACCGAGGAGACAGGGGAGATAAGCAGCAGGCT
GTGGCTCGAGGTCGAGGGTCTCCATGGAAAAGAGGCACCCGGGGGGGCAATTTGGTGACT
GGCACACAGCGTTTCCAGGAGGCCCTACAGGACCCTTTCACCCTGTGCCTTGCAAATGTA
CCTGGCCAGCCAGACCTCCGCCATATTGTCATTGATGGCAGCAACGTGGCCATGGTGCAT
GGCCTCCAGCACTACTTCTCCAGCCGGGGCATTGCCATTGCTGTGCAGTACTTCTGGGAC
CGTGGCCACCGGGACATAACCGTCTTTGTGCCTCAGTGGCGCTTCAGTAAGGATGCCAAG
GTCAGAGAGGGTCACTTCCTGCAAAAGCTCTACTCTCTCAGTCTGCTCTCCCTCACTCCC
TCCCGAGTCATGGATGGCAAGAGGATCTCTTCTTATGATGACAGGTTCATGGTGAAGCTG
GCCGAAGAGACTGATGGGATCATTGTTTCCAACGACCAGTTCCGGGACCTGGCGGAGGAG
TCCGAGAAGTGGATGGCAATCATCAGAGAGCGCCTTCTGCCCTTCACCTTTGTGGGAAAC
CTCTTCATGGTCCCTGATGACCCACTGGGGCGAAATGGCCCCATGCTGGATGAGTTCTTG
AAGAAGCCAGTCAGGTCCAGGGGC---
>RhFe|XM_033108314.1_cds_XP_032964205.1_1
ATGCCTACCTGGGGGGCTGGCTCCGCGTCCCCTGACCGTTTTGCCGTGTCTGCGGAGGCC
GAGGACAAGGTGCAGCGGCAGCAACCCCACGTGGAGCGCATCTTCCGCGTAGGGATGAGC
GTCCTCCCGAAGGACTGCCCGGAGAACCCTCACATCTGGCTGCAGCTGGAGGGCCCCAAG
GAGAATGCCAGCAGAGCCAAGGAGTACCTGAAGGGTCTCTGTAGCCCGGAGCTACAGGAT
GAAATCCACTACCCACCCAAACTACACTGCATCTTTTTGGGGGCCCAGGGCTTCTTCCTT
GATTGCCTGGTCTGGAGCACGTCAGCCCACCTGGTACCTAGGGAACCCGGCTCGCTCATG
GTCAGTGGCCTGACCGAGGCATTCGTCATGGCTCAGAGCCGAGTGGAGGAGCTGGTGAAG
CAGCTGACCTGGGACTTTCGGCCAGGGCCATCCCCTGGAGCCTCTCAGTGTGCTGGAGTG
CTGAGAGACTTCTGTGCCCTGTTGCAGCCCCGGGAGGATGCCCACAGAGAAGCCCTGCTG
CAGCTGCCCCTGGCTATCCAGGAGGAACTGCTGAGCCTCGTGCAGGAGGCATCCAGGGGG
CAGGGGCCCCAAGCACTTCCCTCTTGGGAGGGGGGGAGCCCAGGTCTGCTGGGTGCTCAG
TACCAGGGAGTTGGAGCTCCCCTGAGTGAAGGCAGGGAGTCCCTGGACACTGGACCTATG
GGGTGGCAAGAGTCAAGGGCAGAGAGATATGCTGTGGAGAAGGAGGGAGGGAAGCAGGGT
GGTCCCAGGGAGATGGATTTGGGGTGGAAGGAGCTGCCTGGGGAAGAGGCCTGGGAAAGA
GAAGTGGCCTTTAGGTCACAGTCAGGGGGAGGAGAGGCAAGGCAGGCAGGCCTCCTGAAG
GGGAAAACCTTGGGAAAGGAGGGAGTGCCTCAGGAAAGTGGA---CGATTCTGTGTCCAG
GGTGAGTCTTCTGGTGCCCAGGGCCCCTGTCAGAGGGCAGCACAGCCCCGGGGAGCCTCT
CTCCTCCAGCGGCTCCATAATGGGGAGGCCTCACCTCCTAGAGTGCCTAGCCCCCCACCT
GCACCTGAACCCCCGTGGCACTGTGGAGACCGAGGAGACAGGGCAGACAAGCAGCAGGTT
GTGGCTCGAGGTCGGGGGTCTCCGTGGAAACGAGGCACCCGGGGGGGCAACTTGGTGACT
GGCACTCAGCGTTTCCAGGAGGCCCTGCAGGATCCTTTCACCCTGTGCCTTGCCAATGTA
CCTGGCCAGCCAGATCTCCGCCATATTGTCATTGATGGCAGCAACGTAGCCATGGTGCAC
GGCCTCCAGCATTACTTCTCCAGCCGGGGCATCGCCATTGCTGTGCAGTACTTCTGGGAC
CGTGGCCACCGGGACATAACCGTCTTTGTGCCTCAGTGGCGCTTCAGTAAGGATGCCAAG
GTCAGAGAGGGTCACTTCCTGCAGAAGCTCTACTCCCTCAGCCTGCTCTCCCTCACTCCT
TCCAGAGTCATGGATGGCAAGAGGATCTCCTCCTATGATGACAGGTTCATGGTGAAGTTG
GCTGAAGAGACTGACGGGATCATAGTCTCCAATGACCAGTTCCGGGACCTGGCAGAGGAG
TCCGAGAAGTGGATGGCAATTATCAGAGAGCGCCTGCTGCCCTTCACCTTTGTGGGAAAC
CTCTTCATGGTCCCTGATGACCCGTTGGGGCGAAATGGCCCCATGCTGGATGAGTTCCTG
AAGAAGCCAGTCAGGTCCAGGGGC---
>RoAe|XM_016150275.1_cds_XP_016005761.1_1
ATGCCTACCTGGGGGACTAGCTCCTCGTCCCCTGACCGCTTTGCCGTGTCTGCTGAGGCC
GAGGACAAGGTGCGGGAGCAGCAGCCCCATGTGGAGCGCATCTTCCGCGTGGGGATGAGC
GTCCTCCCGAAGGACTGTCCTGAGAACCCTCACATCTGGCTGCAGCTGGAGGGCCCCAAG
GAGAACGCCAGCAGAGCCAAGGAGTACCTGAAGGGTCTCTGCAGCCCGGAGCTGCAGGAT
GAAATCCACTATCCACCCAAACTGCACTGCATCTTCCTGGGGGCCCAGGGCTTCTTTCTT
GATTGCCTGGCCTGGAGCACATCCGCCCATCTGGTGCCTGGGGCACCTGGCTCGCTGATG
GTCAGTGGCCTGACCGAGGCCTTCGTCATGGCTCAGAGTCGAGTGGAGGAGCTGGTGGAG
CGGCTGAGCTGGGACTTTCGGCTAGGGCCGTCGCCTGGAGCCTCTCAGTGTGCCGGAGTG
CTGAGAGACTTCTGTGCCCTGCTGCAGCCCTGGGAGGATGCCCACAGAGAGGCCCTGCTA
CAGCTGCCCCTGGCCGTCCAGGAGGAACTGCTGAGCCTGGTGCAGGAAGCATCCAGGGGG
CAGGGTCCCCAAGCACTTTCCTCCTGGGACAGGGGGAGCCCAGGCCTGCTGGGTGCTCAG
CACCAGGGAGTCAGAGCTCCCCTGAGTGAAGGCAGGGAGTCACTGGACACTGGACCTACG
GGGTGGCGAGAGCCAAGGGGAGAGAAACATGCTATGGAGAAGGAGGGAGGGAAGCAGGGT
GGTCCCAGGGAGATGGATTTGGGTTGGAAGGAGCTTCCTGGGGAAGAGGCCTGGGAGAGA
GAGGTGGCCTTTAAGTCACAGTTAGGGGGAGGAGAGGCAGGGCAGGCAGGGCTTCTGAAG
GGAAAGACCCTGGGGAAGGAAGGGGTGCCTCAGGAAAGAGGA---CGGTTCTGTGTCCAG
GATGAGCCTCCTGGTGCCCAGGGCCCCTGTCAGAGGGCAGGTCAGTCCCGGGGAGCCTCT
CTCCTCCAGCGGCTCCACAATGGGGAGGCCTCACCTCCCAGAGTGCCCAGCCCCCCACCT
GCACCTGAGCCCCCGTGGCACTGTGGAGACCGAGGAGAAAGGGGAGATAAGCAACAGGCT
GTGGCTCGAGGTCGGGGGTCTCCATGGAAAAGAGGTGCCCGGGGGGGCAATTTGGTGACT
GGCACACAGCGTTTCCAGGAGGCCCTCCAGGACCCTTTCACCCTGTGCCTTGCAAATGTA
CCTGGCCAGCCAGACCTCCGCCATATTGTCATTGATGGCAGCAACGTGGCCATGGTGCAC
GGCCTCCAGCACTACTTCTCCAGCCGGGGCATTGCCATTGCTGTGCAGTACTTCTGGGAC
CGTGGCCACCGGGACATAACTGTCTTTGTACCTCAGTGGCGCTTCAGTAAGGATGCCAAG
GTCAGAGAGGGTCACTTCCTGCAAAAGCTCTACTCCCTCAGCCTCCTCTCCCTCACTCCC
TCCCGAGTCATGGATGGCAAGAGGATCTCCTCTTATGATGACAGGTTCATGGTGAAGCTG
GCTGAAGAGACTGACGGGATCATTGTTTCCAACGATCAGTTCCGGGACCTGGCGGAGGAG
TCCGAGAAGTGGATGGCAATCATCAGAGAGCGCCTTCTGCCCTTCACCTTTGTGGGAAAC
CTCTTCATGGTCCCCGATGACCCACTGGGGCGAAATGGCCCCATGCTGGATGAATTCTTG
AAGAAGCCAGTCAGGTCCAGGGGC---
