# Supplementary material for: Positively selected genes in the hoary bat (Lasiurus cinereus) lineage: prominence of thymus expression, immune and metabolic function, and regions of ancient synteny
Source: PeerJ. 2022 Mar 17;10:e13130. doi: 10.7717/peerj.13130 (PMC8934532; doi:10.7717/peerj.13130)
Supplement: Supplemental Information 4 — Likely alignment errors have been manually deleted between conserved codons. Recovery of the original codon positions requires alignment to the original accessions in each orthogroup. [file peerj-10-13130-s004.zip › renamed.manual/OG0006551.manual.fas]

>EpFu|XM_028160760.1_cds_XP_028016561.1_1
ATGCCTGGGTCACTTCCTTTGAATGCAGAAGCCTCCTGGCCTAAAGATGTGGGAATTGTT
GCCCTTGAGATCTATTTTCCTTCTCAATATGTTGATCAAGTGGAGTTGGAAAAATACGAT
GGTGTAGATGCTGGAAAGTATACTATTGGCTTGGGCCAGGCCAGGATGGGCTTCTGCACG
GATAGAGAAGATATCAACTCTCTTTGCATGACTGTGGTTCAGAACCTCATGGAGAGAAAT
AGCCTTTCTTATGATTGCATTGGGCGGCTGGAAGTCGGAACAGAGACAATCATCGACAAA
TCCAAGTCAGTGAAGACCAATTTGATGCAGCTCTTTGAGGAGTCTGGGAACACAGATGTA
GAAGGAATAGATACCACGAACGCCTGCTACGGAGGCACGGCCGCTGTCTTCAATGCTGTG
AACTGGATCGAGTCCAGCTCCTGGGATGGACGGTATGCCCTGGTGGTTGCGGGAGATATC
GCTGTGTACGCCACAGGAAACGCTCGGCCTACAGGTGGCGTCGGAGCCATCGCTCTGCTC
ATTGGGCCAAATGCTCCTTTAATTTTTGAACGAGGACTTCGTGGGACACACATGCAACAT
GCCTATGACTTTTACAAGCCTGATATGCTCTCCGAATATCCCATCGTGGACGGGAGACTC
TCCATCCAGTGCTACCTCAGTGCGTTAGACCGCTGCTACTCTGTCTACCGCAAAAAGATC
CGCGCCCAGTGGCAGAAAGAGGGAAATGATAGAGATTTTACCTTGAATGATTTTAGCTTC
ATGATCTTCCATTCACCCTACTGTAAACTGGTTCAGAAATCTCTGGCTCGGATGATGCTG
AATGACTTCCTGAATGACCAGAACAGAGATAAAAATAGCATCTATGGTGGCCTGGAAGCC
TTTGGGGATGTTAAATTAGAAGATACCTACTTTGATAGAGATGTGGAAAAGGCATTTATG
AAGGCTAGTTCTGACCTCTTTAATCAGAAAACGAAGGCATCTTTGCTCGTATCCAATCAG
AATGGAAACATGTACACGTCCTCCGTGTATGGCTCCCTCGCCTCTGTTCTGGCCCAGTAC
TCGCCTCAGCAGCTGGCCGGGAAGAGGATTGGCGTGTTCTCCTATGGCTCTGGCTTGGCT
GCCACCCTCTACTCCCTTAAAGTTACCCAAGATGCCACCCCAGGTTCTGCTCTTGATAAA
ATAACAGCAAGTCTATGTGACCTTAAGTCGAGGCTCGACTCAAGAACGTGTGTAGCACCA
GCTGCTTTTGCAGAAAGCATGAAGCTCAGAGAGGACACTCATCACCTGGGCAACTACATT
CCCCAGAGTTCCATTGATTCCCTCTTTGAAGGAACATGGTACCTGGTTCGAGTGGATGAA
AAGCACAGGAGAACTTATGCCCGGAGACCCTCTCCAAATGCCGACACTTTGGATGAAGGA
GTAGGACTTGTGCATTCAAGCACAGCCGCTGAGCCTCGGCTCCCG---
>LaCi|133-exonerate_protein2genome-gene-509.5-mRNA-1
ATGCCTGGGTCACTTCCTTTGAATGCAGAAGCCTCCTGGCCAAAAGATGTGGGAATTGTC
GCCCTTGAGATCTATTTTCCTTCTCAATATGTGGATCAAGCCGAGTTGGAAAAATACGAT
GGTGTAGATGCTGGAAAGTACACTATTGGCTTGGGCCAGGCCAGGATGGGCTTCTGCACG
GATAGAGAAGACATCAACTCTCTCTGCATGACTGTGGTTCAGAACCTCATGGAGAGAAAC
AGCCTTTCTTACGATTGCATTGGGCGGCTGGAAGTCGGAACAGAGACAATCATCGACAAG
TCCAAGTCCGTGAAGACCAATCTGATGCAGCTCTTTGAGGAATCTGGGAACACAGATGTA
GAAGGCATAGACACCACGAACGCCTGCTACGGAGGCACGGCCGCTGTCTTCAACGCTGTG
AACTGGATCGAGTCCAGCTCCTGGGATGGACGGTATGCCCTGGTGGTAGCGGGAGATATC
GCTGTGTACGCCACAGGGAATGCTCGACCTACAGGAGGCGTCGGAGCCATTGCCCTGCTC
ATTGGGCCCAATGCTCCTTTAATTTTCGAACGAGGACTTCGTGGGACACACATGCAACAT
GCCTATGACTTCTACAAACCTGACATGCTTTCCGAATATCCCATCGTGGATGGGAGACTC
TCCATCCAGTGCTACCTCAGTGCGCTAGACCGCTGCTACTCTGTCTACCGCAAAAAGATC
CGGGCCCAGTGGCAGAAAGAGGGAAATGATAGGGATTTTACCTTGAATGATTTCAGCTTC
ATGATCTTCCACTCACCCTACTGTAAACTGGTTCAGAAATCTCTGGCTCGGATGATGCTG
AATGACTTCCTGAATGACCAGAACAGAGATAAAAATAGCATCTATGGTGGCCTGGAAGCC
TTTGGGGATGTTAAATTAGAAGATACCTACTTTGACAGAGATGTGGAAAAGGCATTTATG
AAGGCTAGTTCTGACCTCTTTAATCAGAAAACGAAGGCATCTTTGCTCGTATCCAATCAG
AATGGGAACATGTACACGTCCTCCGTGTATGGCTCCCTCGCCTCTCTTCTGGCCCAGTAC
ACGCCTCAGCAGCTGGCCGGGAAGAGGATCGGCGTGTTCTCCTACGGCTCTGGCTTGGCT
GCCACCCTCTACTCCCTCAAAGTTACCCAAGATGCCACCCCAGGTTCTGCTCTTGATAAA
ATAACAGCAAGTCTATGTGACCTTAAATCGAGGCTCGACTCAAGAACGTGTGTAGCACCA
GCTGCTTTTGCAGAAAGCATGAAGCTCAGAGAGGACACCCATCACCTGGGCAACTACATT
CCCCAGAGTTCCATAGATTCCCTCTTTGGAGGAACATGGTACCTGGTTCGAGTGGATGAA
AAGCACAGGAGAACTTATGCCCGGAGACCCCCTCCAAATGCCGACACTTTGGTTGAAGGC
GTAGGACTTGTGCATTCAAACACAGCCGCTGAGCCCAGATTGCCGGGT
>HiAr|XM_019661535.1_cds_XP_019517080.1_1
ATGCCTGGGTCACTTCCTTTGAATGCAGAAGCCTGCTGGCCAAAAGATGTGGGAATTGTT
GCACTTGAGATCTATATTCCTTCTCAATATGTTGATCAAGCAGAGTTGGAAAAATATGAT
GGTGTAGATGCTGGAAAGTATACTGTTGGCTTGGGCCAGGCCAAGATGGGCTTCTGCACA
GATAGAGAAGACATCAACTCTCTCTGCATGACTGTGGTTCAGAATCTTATGGAGAGGAAC
AGCCTTTCGTATGATTGCATTGGGCGGCTAGAAGTTGGAACGGAGACAATCATCGACAAA
TCAAAGTCAGTGAAGACTAATTTGATGCAGCTCTTTGAGGAGTCTGGGAACACAGATATA
GAAGGAATAGACACAACTAATGCATGCTATGGAGGCACAGCGGCTGTTTTCAATGCTGTT
AACTGGATTGAGTCTAGCTCTTGGGATGGACGGTATGCCCTGGTAGTTGCAGGAGATATT
GCTGTATATGCCACAGGAAATGCTAGGCCTACAGGTGGAGTTGGAGCCGTTGCTTTGCTA
ATCGGGCCAAATGCTCCTTTAATCTTTGAACGAGGACTTCGTGGCACACATATGCAACAT
GCCTATGACTTTTACAAGCCTGATATGCTTTCCGAATATCCTATAGTAGATGGAAAATTC
TCCATACAGTGCTACCTCAGTGCATTAGACCGCTGCTATTCTGTCTACCGCAGAAAGATC
CGTGCCCAGTGGCAGAAAGAGGGAAATGATAAAGATTTTACCTTGAATGATTTTGGCTTC
ATGATCTTCCACTCACCCTATTGTAAACTGGTTCAAAAATCTCTAGCCCGGATGTTGCTG
AATGACTTCCTTAATGACCAAAACAGGGACAAAAATAGTATCTATAGTGGCCTAGAAGCC
TTTGGGGATATTAAATTAGAAGATACCTACTTTGATAGAGATGTGGAAAAGGCATTTATG
AAGGCTAGTTTTGAACTCTTTAATCAGAAAACAAAGACCTCCTTGCTTGTATCAAATCAA
AATGGAAATATGTACACATCATCAGTGTATGGTTCGCTTGCTTCTCTTCTAGCACAGTAC
TCACCTCAGCAGCTCGCAGGAAAGAGGATTGGAGTGTTCTCTTATGGTTCTGGTTTGGCT
GCCACCCTCTACTCCCTTAAAGTTACACAAGATGCCACACCAGGGTCTGCTCTTGATAAA
ATAACAGCAAGTTTATGTGATCTTAAATCAAGGCTTGACTCAAGAACTTGTGTGGCCCCA
GATGTCTTTGCTGAAAATATGAAGCTCAGAGAAGATACTCATCACTTGGCCAACTATATT
CCGCAGAGTTCAATAGATTCACTCCTTGAAGGAACATGGTACTTAGTTAGAGTGGATGAA
AAGCACAGAAGAACTTACGCCCGGCGCCCCTCTCCAAATGATGACACATTGGATGAAGGA
GTAGGACTTGTGCATTCGAGCTCGGCAGCTGAGCCAAGACTCCCT---
>MyLu|XM_006095378.3_cds_XP_006095440.1_1
ATGCCTGGGTCACTTCCTTTGAATGCAGAAGCCTCCTGGCCAAAAGATGTGGGCATTGTT
GCCCTTGAGATCTATTTTCCTTCTCAATATGTTGATCAAGCCGAGTTGGAAAAATACGAT
GGTGTAGATGCTGGAAAGTATACTATTGGCTTGGGCCAGGCCAGGATGGGCTTCTGCACG
GATAGAGAAGATATCAACTCTCTTTGCATGACTGTGGTTCAGAACCTCATGGAGAGAAAT
GGCCTTTCTTATGATTGCATTGGGCGGCTGGAAGTCGGAACAGAGACAATCATCGACAAA
TCCAAGTCAGTGAAGACCAATTTGATGCAGCTCTTTGAGGAGTCTGGGAACACAGATGTA
GAAGGAATAGATACCACGAACGCCTGCTACGGAGGCACGGCTGCTGTCTTCAATGCTGTG
AACTGGATCGAGTCCAGCTCCTGGGATGGACGGTATGCCCTGGTAGTTGCAGGAGATATT
GCCGTGTATGCCACAGGAAATGCTCGGCCTACAGGTGGCGTCGGAGCCATTGCTCTGCTC
ATTGGGCCAAATGCTCCTTTAATTTTTGAACGAGGACTTCGTGGGACACACATGCAACAT
GCCTATGACTTTTACAAGCCTGACATGCTTTCCGAATATCCCATCGTGGATGGGAGACTC
TCCATCCAGTGCTACCTCAGTGCATTAGACCGCTGCTACTCTGTCTACCGCAAAAAGATC
CGTGCCCAGTGGCAGAAAGAGGGAAATGATAGAGATTTTACCTTGAACGATTTCAGCTTC
ATGATCTTCCACTCACCCTACTGTAAACTGGTTCAGAAATCTCTGGCTCGGATGATGCTG
AATGACTTCCTGAATGACCAGAACAGAGATAAAAATAGCATCTATGGTGGCCTGGAAGCC
TTTGGGGATGTTAAATTAGAAGATACTTACTTTGATAGAGATGTGGAAAAGGCATTTATG
AAGGCTAGTTCTGACCTCTTCAATCAGAAAACGAAGGCATCTTTGCTCGTATCCAATCAG
AATGGAAACATGTACACGTCCTCCGTGTATGGCTCCCTTGCCTCTGTTCTGGCCCAGTAC
TCGCCTCAGCAGCTGGCAGGAAAGAGGATTGGCGTGTTCTCCTATGGCTCTGGCTTGGCT
GCCACCCTGTACTCCCTTAAAGTTACCCAAGATGCCACCCCAGGTTCTGCTCTTGATAAA
ATCACAGCAAGTCTATGTGACCTTAAATCGAGGCTCGACTCAAGGACGTGTGTGGCACCA
GCTGCTTTTGCAGAAAGCATGAAGCTCAGAGAGGACACTCATCACCTGGGCAACTACATT
CCCCAGAGTTCCATAGATTCCCTTGTTGAAGGAACATGGTACCTGGTTCGAGTGGATGAA
AAGCACAGGAGAACTTACGCCCGGCGACCCTCTCCAAATGCCAACACTTTGAATGAAGGA
GTAGGACTTGTGCATTCAAGCACAGCCACTGAGCCACGGCTCCCG---
>PhDi|XM_028515512.1_cds_XP_028371313.1_1
ATGCCTGGGTCACTTCCTCTGAATACAGAAGCCTGCTGGCCAAAAGATGTGGGGATCGTT
GCCCTGGAGATCTATTTTCCTTCTCAGTATGTCGATCAAGCCGAGTTGGAGAAGTACGAT
GGCGTAGATGCTGGGAAGTACACCATTGGCTTGGGCCAGGCCAAGATGGGCTTCTGCACA
GACAGAGAAGACATCAACTCGCTCTGCATGACTGTGGTTCAGAATCTGATGGAGAGAAAT
AACCTCTCCTACGACTGCATCGGGCGGCTGGAAGTGGGCACAGAGACGATCATCGACAAG
TCCAAGTCCGTGAAGACGAACCTGATGCAGCTCTTCGAGGAGTCTGGGAACACGGACATA
GAAGGGATAGACACCACGAACGCCTGCTACGGCGGCACGGCCGCCATCTTCAACGCCGTG
AACTGGATTGAGTCCAGCTCCTGGGATGGACGGTACGCCCTGGTGGTCGCAGGGGACATA
GCTGTGTACGCCACAGGGAACGCCAGGCCCACAGGCGGGGTCGGGGCCGTTGCTCTGCTC
ATCGGGCCAAACGCGCCTTTGATTTTTGAGCGAGGACTGCGTGGGACACACATGCAACAC
GCCTATGACTTCTACAAGCCAGACATGCTTTCGGAATACCCCGTGGTAGACGGCAGGCTC
TCCATCCAGTGCTACCTCAGTGCCCTGGACCGCTGCTACTCCGTCTACCGCAAAAAGATC
CGTGCCCGGTGGCAGAAAGAGGGAATTGATAAAGCGTTCACCCTGAATGACTTCGGCTTT
ATGATCTTCCACTCCCCCTACTGTAAGCTGGTTCAGAAGTCTCTGGCTCGGATGATGCTG
AACGACTTCCTGAGTGACCAGAACCGGGACAAAAACAGTGTCTATAGTGGCCTGGAGGCC
TTCGGGGACGTTAAATTAGAAGATACCTACTTTGACAGAGAAGTGGAGAAGGCGTTCATG
AAGGCCAGTTCTGAACTCTTTCACCAGAAAACAAAGGCATCTTTGCTCGTGTCGAATCAG
AACGGGAACATGTACACGCCGTCGGTGTACGGCTCCCTCGCCTCTGTTCTGGCACAGTAC
TCGCCCCAGCAGCTGGCGGGAGAGAGGATCGGCGTGTTCTCCTACGGTTCCGGCCTGGCG
GCCACCCTGTACTCCCTGAGAGTCACGCAAGATGCCACACCAGGGTCTGCTCTTGATAAA
ATAACGGCAAGTTTGTGTGACCTTAAATCAAGGCTTGACTCAAGAACCTGTGTGACACCA
GTGGCCTTTGCCGAAAGCATGAAGCTCCGAGAGGACACTCATCACCTGGCCAACTATATT
CCCCAGAGTTCAGTGGACTCACTCTTTGAAGGAACGTGGTACCTGGTCAGGGTGGATGAA
AAGCACAGGAGAACGTATGCCCGGCGCCCCTGTCCCAGCGCCAACACGTCGGACGAAGGG
GTGGGGCTTGTGCGCTCCAGCACGGCGGCCGAGCCGAGACTCCCG---
>PtVa|XM_023519746.1_cds_XP_023375514.1_1
ATGCCTGGGTCACTTCCTTTGAATGCAGAAGCCTGCTGGCCAAAAGATGTGGGAATTGTT
GCACTTGAAATCTATTTTCCTTCTCAATATGTTGATCAAACAGAATTAGAAAAATACGAT
GGTGTAGATGCTGGAAAGTATACTATTGGCTTTGGCCAGGCCAGGATGGGCTTCTGTACA
GACAGAGAAGATATCAACTCTCTTTGCATGACGGTGGTTCAGAATCTTATGGAAAGAAAT
GGCCTTTCTTATAATTGCATTGGGCGGCTAGAAGTTGGAACAGAAACGATCATTGACAAA
TCAAAGTCAGTGAAGACTAATTTGATGCAACTCTTTGAGGAGTCTGGGAATACAGACATA
GAAGGAATAGACACAACTAATGCATGCTATGGAGGCACAGCTGCTGTTTTCAATGCTGTT
AACTGGATTGAGTCCAGCTATTGGGATGGACGGTATGCCCTAGTAGTTACAGGAGATATT
GCTGTATATGCCACAGGAAATGCTAGACCTACAGGTGGGGTTGGAGCTGTTGCTATGCTA
ATTGGGCCAAATGCTCCTTTAATTTTTGAGCGAGGACTTCGTGGGACACACATGAAACAT
GCCTATGACTTTTACAAGCCTGATATGCTTACTGAATATCCTGTAGTAAATGGAAAACTC
TCCATAGAGTGCTACTTCAGTGCATTAGACCGCTGCTATTCTGTCTACCGCAAAAAAATC
CGTGCCCAATGGCAGAAAGAGGGAAATGAGAAAGATTTTACCTTAAATGATTTTGGCTTC
ATGATCTTCCACTCACCCTTCTGCAAACTGGTTCAGAAATCTCTAGCTCGGATGTTGCTG
AATGATTTCCTTAATGACCAGAACAGAGATAAAAATAGTATCTATAGTGGCCTGGAAGCC
TTTGGGGATGTTAAATTAGAAGATACCTACTTTGATAAAGATGTGGAAAAGGCATTTATG
AAGGCTAGTTCCGAAATCTTTAATCAGAAAACAAAGGCATCTTTGCTTGTATCAAATCAA
AATGGAAATATGTATACACCATCAGTGTATGGTTGCCTTGCTTCTATTCTAGCACAGTTC
TCCCCCCAGCAGCTGGCAGGAAAGAGGATTGGCTTGTTCTCTTATGGTTCTGGTTTCGCC
GCCACCCTGTACTCCCTTAAAGTTACACAGGATGCCACACCAGGGTCTGCTCTTGATAAA
ATAACAGCAAGTTTATGTGATCTTAAAACAAGGCTTGACTCAAGAACTTGTGTGACACCA
GATGTCTTTGCTGAACACATGAAGCTCAGAGAAGATACTCATCTCTTGGTCAACTATATT
CCCCAGAGTTCAATAGATTCACTCTTTGAAGGAACATGGTACCTAGTTAGAGTGGATGAA
AAACACAGAAGGACTTATGCCCGCCGCCCCTCTCCAAACGATGACACCTTGGATGAAGGA
GTAGGACTTGTGCATTCAAACACAGCAAATGAGCCAAGACTCCCT---
>RhFe|XM_033110358.1_cds_XP_032966249.1_1
ATGCCTGGGTCACTTCCTTTGAATGCAGAAGCCTGCTGGCCAAAAGATGTAGGAATTGTT
GCACTTGAGATCTATTTTCCTTCTCAATATGTTGATCAAGCAGAGTTGGAAAAATATGAT
GGTGTAGATGCTGGAAAGTATACTATTGGCTTGGGCCAGGCTAAGATGGGCTTCTGCACA
GATAGAGAAGACATCAACTCTCTTTGTATGACTGTGGTTCAAAATCTTATGGAGAGAAAC
AGCCTTTCTTATGATTGCATTGGGCGGCTAGAAGTTGGAACGGAGACAATCATTGACAAA
TCAAAGTCAGTGAAGACCAATTTGATGCAGCTCTTTGAGGAGTCTGGGAACACAGATATA
GAAGGAATAGACACAACTAACGCATGCTATGGAGGCACAGCTGCTGTTTTCAATGCTGTT
AACTGGATTGAGTCCAGCTCTTGGGATGGACGGTATGCCCTGGTAGTTGCTGGAGATATT
GCTGTATATGCCACAGGAAATGCTAGACCTACAGGTGGAGTTGGAGCCGTTGCTCTGCTA
ATTGGGCCAAATGCGCCTTTAATTTTTGAACGAGGACTTCGTGGGACACATATGCAACAT
GCCTATGACTTTTACAAGCCTGATATGCTTTCTGAGTATCCTATAGTAGATGGAAAACTC
TCCATTCAGTGCTACCTCAGTGCGTTAGACCGCTGCTATTCTGTCTACCGCAAAAAGATC
CGTGCCCAGTGGCAGAAAGAGGGAAATGACAAAGATTTTACCTTGAATGATTTTGGCTTC
ATGATCTTCCACTCACCCTATTGTAAACTGGTTCAAAAATCTCTAGCCCGGATGTTGCTG
AACGACTTCCTTAATGACCAGAACAGAGATAAAAATAGTATCTATAGTGGTCTGGAAGCC
TTTGGGGATGTTAAATTAGAAGATACCTACTTTGATAGAGATGTGGAAAAGGCATTTATG
AAGGCTAGTTCTGAACTTTTTAATCAGAAAACAAAGGCATCTTTGCTTGTATCAAATCAA
AATGGAAATATGTACACATCATCAGTGTATGGTTCGCTTGCTTCTGTTCTAGCACAGTTC
TCACCTCAGCAGCTTGCAGGAAAGAGGATTGGTGTGTTCTCTTACGGTTCTGGTTTGGCT
GCCACCCTGTACTCCCTTAAAGTTACACAAGATGCCACACCAGGGTCTGCTCTTGATAAA
ATAACAGCAAGTTTATGTGATCTTAAATCAAGGCTTGACTCAAGAACTTGTGTGGCACCA
GATGTCTTTGCTGAAAATATGAAGCTCAGAGAGGATACTCATCACTTGGTCAACTATATT
CCCCAGAGTTCAATAGATTCACTCTTTGAAGGAACATGGTACCTAGTTAGAGTGGATGAA
AAGCACAGAAGAAGTTACGCCCGGCGGCCCTCTCCAAATGACGACACTTTGGATGAAGGA
GTAGGACTTGTGCATTCGAGCACAGCAACTGAGCCAAGACTCCCT---
>RoAe|XM_016161141.1_cds_XP_016016627.1_1
ATGCCTGGATCACTTCCTTTGAATGCAGAAGCCTGCTGGCCAAAAGATGTGGGAATTGTT
GCGCTTGAAATCTATTTTCCTTCTCAATGTGTTGATCAAACAGAATTAGAAAAATACGAT
GGCGTAGATGCTGGAAAGTATACTATTGGCTTTGGCCAGGCCAAGATGGGCTTCTGCACA
GACAGAGAAGATATCAACTCTCTTTGCATGACGGTGGTTCAAAATCTTATGGAAAGAAAT
GGCCTTTCTTACGATTGCATTGGGCGGCTAGAAGTTGGAACAGAAACAATCATTGACAAA
TCAAAGTCAGTGAAGACTAATTTGATGCAGCTCTTTGAGGAGTCTGGGAATACAGATATA
GAAGGAGTAGACACAACTAATGCATGCTATGGAGGCACAGCTGCTGTCTTCAATGCTGTT
AACTGGATTGAGTCCAGCTATTGGGACGGACGATATGCCCTGGTAGTTACAGGAGATATT
GCTGTATATGCCACAGGAAATGCTAGACCTACAGGTGGGGCCGGAGCTATTGCTATGCTA
ATTGGGCCAAATGCTCCTTTAATTTTTGACCGAGGACTTCGTGGGACATACATGAAACAT
GCCTATGACTTTTACAAGCCTGATATGCTTACCGAATATCCTGTAGTAGATGGGAAACTC
TCCATAGAGTGCTACTTCAGCGCATTAGACCGCTGCTATTCTGTCTACCGCAAAAAAATC
CGTGCCCAATGGCAGAAAGAGGGAAATAAGAAAGATTTTACCTTGAATGATTTTGGCTTC
ATGGTCTTCCACTCACCCTACTGCAAACTGGTTCAGAAATCCCTAGCTCGGATGTTGCTG
AGTGATTTCCTTAATGACCAGAACAGAGATAAAAATAGTATCTATAGTGGCCTGGAAGCC
TTTGGGGATGTTAAATTAGAAGATACCTACTTTGATAGAGATGTGGAAAAGGCATTTATG
AAGGCCAGTTCCGAAATCTTTAATCAGAAAACAAAGCCATCTTTGCTTGTATCAAATCAA
AATGGAAATATGTATACACCATCAGTGTATGGTTGCCTTGCTTCTATTCTAGCACAGTTC
TCACCCCAGCAGCTGGCAGGAAAGAGGATTGGCTTGTTCTCTTATGGTTCTGGTTTTGCC
GCCACTCTGTACTCCCTTAAAGTTACACAGGATGCCACACCAGGGTCTGCTCTTGATAAA
ATAACAGCAAGTTTATGTGATCTTAAAACAAGGCTTGACTCAAGAACTTGTGTGGCACCA
GATGTCTTTGCTGAAACCATGAAGCTCAGAGAAGATACTCATCTCTTGGTCAACTATATT
CCTCAGAGCTCAATAGATTCACTCTTTGAAGGCACATGGTACCTAGTCAGAGTGGATGAA
AAGCACAGAAGGACTTATGCGCGCCGCCCCTCTCCAAACGATGACACCTTGGATGGA---
GTAGGGCTTGTGCATTCAAACACAGCAAATGAGCCAAGACTCCCT---
