# Supplementary material for: Positively selected genes in the hoary bat (Lasiurus cinereus) lineage: prominence of thymus expression, immune and metabolic function, and regions of ancient synteny
Source: PeerJ. 2022 Mar 17;10:e13130. doi: 10.7717/peerj.13130 (PMC8934532; doi:10.7717/peerj.13130)
Supplement: Supplemental Information 4 — Likely alignment errors have been manually deleted between conserved codons. Recovery of the original codon positions requires alignment to the original accessions in each orthogroup. [file peerj-10-13130-s004.zip › renamed.manual/OG0006584.manual.fas]

>EpFu|XM_008143758.2_cds_XP_008141980.1_1
ATGGTTGTCAGCTTACCTACCAATATGAATACTCTTCCCACCATTTGTCCTCCTGGTGGA
GACAGTGGGCTGACAGATTCTGTACCTGTGTTACAAAAACTGTTAATTGATGAAAGAGAA
CGATGTGAACATCATAAAATTAATTATCAGACTCTGAAAACTGAACACAACAGGTTGCAA
GATGAGTACACAAAGTCACAAAATGAACTCAAATACCTGTTAAATGAAAAGCAAACTAAC
CAGGAAAAAGTCCAGCTACTGTTTGAAGAACTAAGAGAGGAAATATTAAAGAAAACTAAA
GACTTAGAAGAAATAAAGCTGCAGGTATTAACTTCACAAAACGTGGAATTGTTAAAAGCC
CAAATACAACAAGAAGTAGAAACTCCAATGAGAGAGCGTTGTAGGAGTCTGAATGAAGAA
GTTGAAAAGTATAGAGCTGACTATAATAAGCTTCGCTATGAACATACATTTCTCAAGTCA
GAGTTCGAACACCAGAAAGGAGGATTTGCACGTATTTTAGAAGAAGAAAAAATAAAATAT
GAATCAGAGATTGCAAGACTGGAGAAAGATAAAGAAGAACTACATAATCAGCTGCTTAGT
CTTGATCCCACAAGAGATAGCAAACGAGTGGAGCAACTTACTCGAGAAAAAGTCCATTTG
GTTCAGAAATTAAAAGAGTTACAGGCTGAAGTAGTCGAATTAAGGGCTGAAAAAGAGAAT
TCTAGTGCTCAGGTAGAAAATGTCCAAAGAATTCAAGTGCAGCAGTTGGCTGAGATGCAG
GCTACAATCAGATCCCTGGAGGCTGAAAAACAGTCAGTTAAACTACATGCTGAACGCTTG
GAAAAAGAGCTACAATCAAGCAATGAACAAAATACTGTTTTAATCAGTAAATTACATAAA
GCTGAACGGGAAATAAATGCATTGACCAGTAAAGTAAAGGAAATTAAACATTCAAACAAA
CTAGAAATAACAGACATCAAACTGGAAGCAGCAAGAGCTAAGAGTGATTTAGAAAGAGAA
AGAAATAAGATTCAAAGTGAATTGGATGGATTACAGTCAGATAATGAAATTCTCAAATCG
GCTGTTGAACACCACAAAGTGCTCTTAGCAGAAAAGGATCGTGAATTAATACGTAAAGTA
CAAGCTGCCAAGGAAGAAGGTTATCAAAAACTTGTGGTATTACAAGATGAAAAGCTTGAA
CTTGAGAACAGATTAGCGGATTTAGAGAAAATGAAAGTGGAATATGATGTCTGGAGGCAG
TCTGAAAAAGATCAGTGTGATGAGAAATTGCGGGCTTCACAGATGGCTGAAGAGTCGGCA
AGAAGAGAACTTCAAAGTATTAGGTTAAGACAAAATGTTCCGTTTGAAGAATATACAAAG
CTTCAAAAAAGACTAAAGGATATACAGAGAAGACATAATGAATTTCGAAGTTTAATTTTG
GTTCCTAACATACCTCCA---ACAGCATCCATCAATCCTATTAGCTTGCAGTCATCAACC
ATGGTTCCAGGCATGGAGCTA---
>HiAr|XM_019661262.1_cds_XP_019516807.1_1
ATGGTTGTCAGCTCACCTACCAAGATGGACACTTTTCCCACCAATTTTCCTCCTGGTGGA
GACAGTGAGATGACAGGTTCTCACTCTGAGTTCCAAAATATGTTAATTGATGAAAGGTTA
CGATGTGCTCATCATAAAACTAATTATCAGACTCTGAAAACTGAACACACAAGGTTGCAA
GATGAGTACATAAAGTCACAAAATGAACTCAAGCGCCTGATGAATGAAAAGCAAACTAAC
CAGGAAAAACTACAGCTGCTGCTTGAAGAACTAAGAGAGGAATTAGTACAGAAAACTAAC
GACTTAGAAGAAATGAAGCTGCAGGTATTAACTCCACAAAAGTTGGAATTGTTAAAAGCC
CAAATACAACAAACATTAGAAGCTCCAATGAGAGAGCATTTTAGGAATCTGGAT------
------------------------------------------------------------
------------------------------------------------------------
------GAAATTGCAAGACTGGAAGGAGATAAAGAAGAGCTGCATAACCAGTTGCTGGGC
GTTGACCCCACCAAAGACAGCAAACGAGTGGAGCAGCTTGGTCAAGAAAACGTCCAGTTG
AGTCAGAAAATAAAAGGTTTACAGGCTGAAGTAGCAGAATTAAGGGCTGAGAAAGAGAAT
TCTGGCGCTCAGGTAGAGAATGTCCAAAGAATTCAGGTGCGACAGTTGGCTGAGATGCAG
GCTACAGTCAGATCCCTGGAGGCTGAAAAACAATCAGCTAAACTGCAGGCTGAACGCTTG
GAAAAAGAGCTACAATCAAGCCATGAACAAAATACTGTTTTAATCAATAAATTGCATAAA
GCTGAACGGGAAATAAATACATTGACTGGTAAAGTAGAAGAACTTAAATATTCGAACAAA
CTAGAAATAACAGACATCAAACTGGAGGCAGCAAGAGCTAAGAGTGAGCTAGAAAGAGAA
AGGAATAAGATTCAAGGCGAACTGGATGGATTACAATCAGACAATGAAATTCTCAAATCA
GCTGTTGAACGCCACAAAGTACTCTTAGTAGAAAAGGATCGTGAATTAATACGTAAAGTA
CAAGCTGCCAAGGAAGAAGGTTATCAAAAACTTGTGGTATTACAAGATGAAAAGCTTGAA
CTTGAGAACAGATTAGCTGATTTAGAGAAAACGAAAGTGGAATATGATGTCTGGAGGCAA
ACTGAAAAGGATCAGTGTGAAGAGAAATTACGGGCTTCACAGATGGCGGAAGAGTCAGCC
AGGAGGGAACTTCAGAGTATTAGGTTAAGACAAAATGTTCCATTTGAAGAATATACAAGG
CTTCAAAAAAGACTAAAGGATATACAGAGAAGACATAATGAATTTCGAAGTTTAATTTTG
GTTCCTAACATACCTCCAGCAGCAGCATCCATCAACCCTGTTAGCTTTCAGTCCTCAGCC
GTGGCCCCAGGCATGGAGCTG---
>LaCi|449-exonerate_protein2genome-gene-186.4-mRNA-1
ATGGTTGTCAGCTTATCTACCAATATGAACACTCTTCCCACCATTTATCCTCCTGGTGGA
GACAGTGGGCTGACAGATTCTGTACCTGTGTTACAAAAAATGTTAATTGATGAAAGAGTA
CGATGTGAACATCATAAAATTAATTATCAGACTCTGAAAACTGAACACAACAGGTTGCAA
GATGAGTACACAAAGTCACAAAACGAACTCAAACACTTATTAAATGAAAAGCAAACTAAC
CAGGACAAATTCCAGCTACTGTTTGAAGAACTAAGAGGGGAATTATTAGAGAAAACTAAA
GACTTAGAAGAAATAAAGTTGCAGGTATTAACTCCACAAAACTTGGAATTGCTCAGAGCC
CAAATACGACAAGAATTAGAAACTCCAATGAGAGAGCGTTTTAGGAGTCTGGATGAAGAA
GTTGAAAAATATAGAGCTGAATATAATAAGCTTCGCTATGAAAATACATTTCTCAAGTCA
GAGTTTGAACACCAGAAAGGAGGATTTGCACGTATTTTAGAAGAAGAAAAAATAAAATAT
GAATCAGAGATTGCAAGACTGGAGAAAGATAAAGAAGAACTACATAATCAGCTGCTTAGT
CTTGATCCCACAAGAGATAGCAAACGAGTGGAGCAACTTACTCGAGAAAAAGTCCATTTG
GTTCAGAAATTAAAAGAGTTACAGGCTGAAGTAACCGAATTAAGGGCTGAAAAAGAAAAT
TCTGGTGCTCAGGTAGAAAATGTTCAAAGAATTCAGGTGCAGCAGTTGGCTGAGATGCAG
GCTACAATCAGATCCCTGGAGGCTGAAAAACAATCAGTTAAACTACATGCTGAACGCTTA
GAAAAAGAGCTACAATCAAGCAATGAACAAAATACTGTTTTAATCAGTAAATTACATAAA
GCTGAACGGGAAATAAATGCATTAACCAGTAAAGTAAAGGAAATTAAACATTCAAACAAA
CTAGAAATAACAGACATCAAACTGGAAGCAGCAAGAGCTAAGAGTGATTTAGAAAGAGAA
AGAAATAAGATTCAAAGTGAATTGGATGGATTACAGTCAGATAATGAAATTTTAAAATCG
GCTGTTGAACACCACAAAGTGCTCTTAGCAGAAAAGGATCGTGAATTAATACGTAAAGTA
CAAGCTGCCAAGGAAGAAGGTTATCAAAAACTTGTGGTATTACAAGATGAAAAGCTTGAA
CTTGAGAACAGATTAGCGGATTTAGAGAAAATTAAAGTGGAATATGATGTCTGGAGGCAG
TCTGAAAAAGATCAGTGTGATGAGAAATTGCGGGCTTCACAGATGGCAGAAGAGTCGGCA
AGAAGAGAACTTCAAAGTATTAGGTTAAGACAAAATGTTCCATTTGAAGAATATACAAGG
CTTCAAAAAAGACTAAAGGATATACAGAGAAGACATAATGAATTTCGAAGTTTAATTTTG
GTTCCTAACATACCTCCA---ACAGCATCCATCAATCCTGTTAACTTGCAGTCATCAACC
ATGGTTCCAGGCATGGAGCTAGCC
>MyLu|XM_006096051.3_cds_XP_006096113.1_1
ATGGTTGTCAGCTTACCTACCAATATGAACACTCTTCCCGTCATTTGTCCTCCTGGTGGA
GACAGTGGGCTGATAGATTCTGACCGTGCGTTCCAAAGTATGTTAATTGAAGAAAGATTA
CGATGTGAACAACATAAAACTAATTATCAGACTCTGAAAGCCGAACACAACAGGTTGCAA
GATGAGTACACAAAGTCACAAAATGAACTCAAACGCCTGTTAAATGAAAAGCAAACTAAC
CAGGAAAAATTCCAGCTACTGTTTGAAGAACTAAGAGGGGAATTATTAGAGAAAACTAAA
GACTTAGAAGAAATAAAGCTACAGGTATTAACTCCACAAAACTTGGAATTGTTCAGAGCC
CAAATACGACAAGAATTAGAAACTCCAATGAGAGAGCGTTTTAGGAGTCTGGATGAAGAA
GTTGAAAAGTATAGAGCTGAATATAATAAGCTTCGCTATGAAAATACATTTCTCAAGTCA
GAGTTCGAACACCAGAAAGGAGAATTTGCACGTACTTTAGAAGAAGAAAAAATAAAATAT
GAATCAGAGATTGCAAGACTGGAGAAAGATAAAGAAGAACTACGTAATCAGCTGCTTAGT
CTTGATCCCACAAGAGATAGCAAACGAGTGCAGCAACTTACTCGAGAAAAAGTCCATTTG
GCTCAGAAATTAAAAGAGTTAGAGGCTGAAGTAGCCGAATTAAGGGCTGAAAAAGAGAAT
TCTGATGCTCGGGTAGAAAATGTCCAAAGAATTCAGGTGCAGCAGTTGGCTGGGATGCAG
GCTACAATCAGATCCCTGGAGGCTGAAAAACAGTCAGTTAAACTACATGTTGAACGCTTG
GAAAAAGAGCTACAATCAAGCAATGAACAAAATACTGTTTTAATCACTAAATTACATAAA
GCTGAACGGGAAATAAATGCATTGAGCAGTAAAGTAAAGGAACTTAAACATTCAAACAAA
CTAGAAATAACAGACATCAAACTGGAAGCAGCAAGAGCTAAGAGTGATCTAGAAAGAGAA
AGAAATAAGATTCAAAGTGAATTGGATGGATTACAGTCAGATAATGAAATTCTCAAATCA
GCTGTTGAACAGCACAAAGTGCTCTTAGCAGAAAAGGATCGTGAATTAATACGTAAAGTA
CAAGCTGCCAAGGAAGAAGGTTATCAAAAACTTGTGGTATTACAAGATGAAAAGCTTGAA
CTTGAGAACAAATTAGCGGATTTAGAGAAAATGAAAGTGGAATATGATGTCTGGAGGCAG
TCTGAAAAGGATCAGTGTGAAGAGAAATTTCGGGCTTCACAGATGGCAGAAGAGTCGGCC
AGAAGAGAACTTCAAAGTATTAGGTTAAGGCAAAATGTTCCATTTGAAGAATATACAAGG
CTTCAAAAAAGACTAAAGGATATACAGAGAAGACATAATGAATTTCGAAGTTTAATTTTG
GTTCCTAACATACCTCCA---ACAGCATCCATCAATCCTGTTAGCTTGCAGTCATCAAAC
ATAATTCCAGGCATGGAGCTA---
>PhDi|XM_028532260.1_cds_XP_028388061.1_1
ATGGTTGTTAGCTTACCTACCAATATGGATGCTCTTCCCACCATTTGTCCTCCTGGTGGA
GACAGTGGGCTGTCAAATTCTCACTCTGAGTTACAAAAAATGTTAATTGATGAAAGGTTA
CGATGTGAACATCATAAAATTAATTATCGGACTCTGAAAGGTGAACACACAAGGTTGCAA
GATGAGTATACAAAGACACAAAATGAACTCAAGCACCTGTTAAATGAAAAGCAAACTAAT
CAGGAAAAAATGCAGTTGCTGTTTGAAGAGCTAAAAGGGGAATTATTAGAGAAAACTAAA
GACTTAGAAGAAATAAAGCTGCAGGTATTAACTCCACAAAACTTGGAATTGTTAAGAGCC
CAAATACAACAAGAATTGGAAACTCCAATGAGAGAGCGTTTTAGGAGTCTGGATGAAGAA
GTTGAAAAGTATAGAGCTGAATATAATAAGCTACGCTATGAACATACATTTCTCAAATCA
GAATTTGAACACCAGAAAGAAGAATTTGCACGTATTTTAGAAGGAGAAAAAATAAAATAT
GAATTAGAGATTGCAAGACTGGAGAAAGATAAAGAAGATCTACATAATCAGCTGATTAGT
GTTGATCCCACAAGAGACAGCAAACGAGTGGAGCAACTTATACGAGAAAAAGGCCATTTG
TATCAGAAAATAAAAAATTTAGATGCTGAGGTAGCAGAATTAAGGGCTGAAAAAGAGAAT
TCTGGCACTCAGGTGGAAAATCTCCAAAGAATTCAGGTGCGGCAGTTGGCTGAGATGCAG
GCTACAGTCCGATCCCTGGAGGCTGAAAAACAGTCAGTTAAACTACAGGCTGAACGCTTA
GAAAAAGAGCTACAATCAAGCAATGAACAAAATACTATTTTAACCAGTAAATTGCATAAA
GCTGAACGGGAAATAAATACATTGACCAATAAAGTAAAAGAACTTAAACATTCAAACAAA
CTAGAAATAACAGACATCAAACTGGAAACAGCAAGAGCTAAGAGTGAGCTAGAAAGAGAA
AAAAATAAGATTCAAAGTGAACTGGATGGATTACAGTCAGATAATGAAATTCTCAAATCA
GCTGTTGAACACCACAAAATGCTCTTAGTAGAAAAGGATCGTGAATTAATACGTAAAGTA
CAAGCTGCCAAGGAAGAAGGTTATCAGAAAGTTGTGGAATTACAAGATGAAAAGCTAGAA
CTCGAGAACAGATTAGCGGATTTAGAGAAAATGAGAGTGGAATATGATGTCTGGAGGCAG
TCCGAGAAGGATCAGTGTGAAGAGAAATTGCGGGCTTCACAGATGGCAGAAGAGTCGGCC
AGAAGGGAACTTCAAAGTATTAGGTTAAGACAAAATGTTCCATTTGAAGAATATACAAGG
CTTCGAAAAAGACTAAAGGATATACAGAGAAGACATAATGAATTTCGAAGTTTAATTTTG
GTTCCCAACATACCTCCA---ACAGCATCTGCCAATCCTGCCAGCTTTCAGTCATCGGCC
CTGGTCCCAGGCATGGAACTG---
>PtVa|XM_011361787.2_cds_XP_011360089.1_1
ATGGTTGTCAGCTCACCTACCAATATGGACACTTTTCCCACCAATTTTCCCCCTAGTGGA
GACAGTGGGCTGACAAGTTCTCAAGCTGAGTTCCAAAAAATGTTAATTGATGAAAGGTTA
AGATGTGACCACCATAAAACTAATTATCAGACTCTGAAAGCTGAACACACAAGGTTGCAA
GATGAGTACACGAAGTCACAAAATGAACTTAAACGCCTGTTGATTGAAAAGCAAAGTAAC
CAGGAAAAACTTCAGCTGCTGCTTGAAGAGCTAAGAGGGGAATTAGTAGAGAAAACTAAA
GACTTAGAAGAAATGAAGATACAGGTATTAACTCCACAAAAGTTGGAACTGTTAAGAGCA
CAAATACAGCAAGAATTAGAAACTCCAATGAGAGAGCGTTTTCGAGATCTAGATGAAGAA
GTTGAAAAGTATAGAGCTGAGTATAATAAGCTTCGTTATGAACATACATTTCTCAAATCA
GAATTCGAACACCAGAAAGAAGAATTTGCACGTATTTTAGGTGAAGAAAAAATAAAATAT
GAATCAGAGATTGTAAGACTGGAGGAAGATAAAGAAGAACTCCATAAGCAGCTGCTTAGC
GTGGATCCCACAAGAGACAGCAAACGAACAGAGCAGCTTCTTCGAGAAAAAGTCCAGTTG
TGTCAGAAATTAAAAGGTTTAGAGGCTGAAGTAGCAGAATTAAGGGCTGAAAAAGAGAAT
TCTGGTGCTCAGGTAGAAAATGTTCAGAGAATTCAGGTGCGGCAGTTGGCTGAGATGCAG
GCTACCCTTAGATCCCTGGAGGCTGAAAAACAGTCAGCTAAACTACAGGCTGAACGCTTG
GAAAGAGAGCTACAATCAAGCAATGAACAAAATACCGTTTTAATCAGTAAATTGCATAAA
GCTGAACGGGAAATAAATACATTGACCAGTAAAGTAAAAGAACTTAAACACTCAAACAAA
CTAGAAATAACAGACATCAAACTGGAGGCAGCAAGAGCTAAGAGTGAGCTAGAAAGAGAA
AGAAATAAGATTCAAAGTGAACTGGATGGATTGCAGTCAGACAATGAAATTCTCAAATCA
GCTGTTGAACACCATAAAGTGCTCTTAGTAGAAAAGGATCGTGAATTAATACGTAAAGTA
CAAGCTGCCAAGGAAGAAGGTTATCAAAAACTTGTGGCATTACAAGATGAAAAGCTAGAA
CTTGAGAACAGATTAACGGATTTAGAGAAAATGAAAGTGGAATATGGTGTCTGGAGACAA
TCTGAAAAGGATCAGTGTGAAGAGAAATTGCGGGCTTCACAGATGGCAGAAGAGTCGGCC
AGAAGGGAACTTCAGAGTATTAGGTTAAGACAACATGTTCCATTTGAAGACTATACAAGG
CTTCAAAAAAGACTAAAGGATATACAGAGGAGACATAATGAATTTCGAAGTTTAATTTTG
GTTCCTAACATACCTCCA---ACATCATCCATCAATCCTGTTAGTTTTCAGTCATCAACC
ATGGTTCCAGGCATGGAACTA---
>RhFe|XM_033118246.1_cds_XP_032974137.1_1
ATGGTTGTCAGCTCACTTTCCAATATGGACGCTTTTCCCACCAGTTTTCCTTCTGGTGGA
GACAGTGGGATGACAGGTTCTCACTCTGAGTTCCAAAATATGTTAATTGATGAAAGGTTA
CGATGTGCCCATCATAAAACGAATTATCAGACTCTGAAAGTTGAACACACAAGGTTGCAA
GATGAGTACATAAAGTCACAGAACGAACTCAAGCGCCTGTTGAATGAAAAGCAAACTAAC
CAGGAAAAACTGCAGCTGCTGCTTCAAGAGCTAAGAGAGGAATTAGTAGAGAAAACTAGA
GACTTAGAAGAAATGAAGCTGCAGGTATTAACTCCACAAAAGTTGGAATTATTGAAAGCC
CAAATACAACAAGAATTAGAAACTCCAATGAGAGAGCGTTTCAGGAATCTGGATGAAGAA
GTTGAAAAGTATAGAGCTGAATATAATAAGCTTCGCTATGAACATACATTTCTCAAATCA
GAATTTGAACACCAGAAAGAAGAATTTGCACGTATGTTAGAAGAAGAAAAAATAAAATAT
AAATCAGAGATTGCAAGACTGGAGGAAGATAAAGAAGAACTGTATAACCAGATGTTTAGC
GTTGACCCCACCAGAGACAGCAAACAAGTGGAACAGCTTGCTCAAGAAAAAGTTCAGCTG
TGTCAGAAAGTAAAAGGTTTAAAGGCTGAAGTAGCAGAATTAAGAGCTGAAAAAGAGAAT
TCTGGTGCTCAGGTAGAAAATGCCCAAAGAATTCAGGTGCGGCAGCTGGCTGAGATGCAG
GCTACAGTCAGATCACTGGAGGCTGAAAAACAGTCAGCTAAACTACAGGTTGAACGCTTG
GAAAAAGAACTACAATCAAGCAATGAACAAAATACTGTTTTAATCAGTAAATTGCATAAA
GCTGAACGGGAAATCAATACGTTGACCAGTAAAGTAAAAGAACTTAAACATTCAAACAAA
CTCGAAATAACAAATATCAAACTGGAGGCAGCAAGAGCTAAGAGTGAGCTAGAAAGAGAA
AGGAATAAGATTCAAAGTGAACTGGATGGATTACAGTCAGACAATGAAATTCTCAAATCA
GCTGTTGAATACCACAAAGTGCACTTAGTAGAAAAGGATCGTGAATTAATACGTAAAGTA
CAAGCGGCCAAGGAAGAAGGTTATCAAAAACTTGTGGTATTACAAGATGAAAAGCTTGAA
CTTGAGAACAGATTAGCGGATTTAGAGAAAATGAAAGTGGAATATGATGTCTGGAGGCAA
ACGGAAAAGGATCAGTGTGAAGAGAAACTACGGGCGTCACAGATGGCAGAAGAGTCGGCC
AGGAGGGAACTTCAGAGTATTAGGTTAAGACAAAATGTTCCATTTGAAGAATATACAAGA
CTTCAAAAAAGACTCAAGGATATACAGAGAAGACATAATGAATTTCGAAGTTTAATTTTG
GTTCCTAACATACCTCCAGCAGTGTCATCCATCAATCCTGTTAGCTTTCAATCATCAGCC
GTGGTTCCCAGCATGGAACTA---
>RoAe|XM_016150120.1_cds_XP_016005606.1_1
ATGGTCGTCAGCTCACCAACCAATATGGACACTTTTCCCACCAATTTTCCCCCTAGTGGA
GACAATGGACTGACAAGTTCTCAAACTGAGTTCCAAAAAATGTTAATTGATGAAAGGTTA
AGATGTGACCACCATAAAACTAATTATCAGACTCTGAAAGCTGAACACACAAGGTTGCAA
GATGAGTACATGAAGTCACAAAATGAACTTAAACGCCTGTTGATTGAAAAGCAAAGTAAC
CAAGAAAAACTTCAGCTGTTGCTTGAAGAGCTAAGAGGGGAATTGGTAGAGAAAACTAAA
GACTTAGAAGAAATGAAGATGCAGGTATTAACTCCACAAAAGTTGGAATTGTTAAGAGCA
CAAATACAGCAAGAATTAGAAACTCCAATGAGAGAGCGTTTTCGGGATCTAGATGAAGAA
GTTGAAAAGTATAGAGCTGAGTATAATAAGCTTCGTTACGAACATACATTTCTCAAATCA
GAGTTTGAACACCAGAAAGAAGAATTTGCACGCATTTTAGGCGAAGAAAAAATAAAATAT
GAATCAGAGATTGTAAGACTTGAGGAAGATAAAGAAGAACTCCATAAGCAGCTGCTTAGT
GTGGATCCCACCAAGGACAGCAAACGGACGGAGCAGCTTCTTCGAGAAAAAGTCCATTTG
TGTCAAAAATTAAAAGGTTTAGAGGCTGAGGTAGCAGAATTAAGGGCTGAAAAAGAAAAT
TCTGGTGCTCAGGTAGAAAATGTTCAAAGAATTCAAGTGCGGCAGATGGCTGAGATGCAG
GCTACCCTTAGATCCCTGGAGGCTGAAAAACAGTCAGCTAAACTACAGGTTGAACGCTTG
GAAAGAGAGCTGCAGTCAAGCAATGAACAGAATACTGTTTTAATCAGTAAATTGCATAAA
GCTGAACGGGAAATAAATATATTGACCAGTAAAGTAAAAGAACTTAAACATTCAAACAAA
CTAGAAATAACAGACATCAAACTGGAGGCAGCAAGAGCTAAGAGTGAGCTAGAAAGAGAA
AGAAATAAGATTCAAAGTGAACTGGATGGATTGCAATCAGACAATGAAATTCTCAAATCA
GCTGTTGAACACCATAAAGTGCTCTTAGTAGAAAAGGATCGTGAATTAATACGTAAAGTA
CAAGCTGCCAAGGATGAAGGTTATCAAAAACTTGTGGCATTGCAAGATGAAAAGCTAGAA
CTTGAGAACAGATTAGCGGATTTAGAGAAAATGAAAATGGAATATGGTGTCTGGAGACAA
TCTGAAAAGGATCAGTGTGAAGAGAAATTGCGGGCTTCGCAGATGGCAGAAGAGTCGGCC
AAAAGGGAACTTCAGAGTATTAGGTTAAGACAAAATGTTCCATTTGAAGACTATACAAGG
CTTCAAAAAAGACTAAAGGATATACAGAGGAGACATAATGAATTTCGAAGTTTAATTTTG
ATTCCTAACATACCTCCA---ACATCATCCATCAATCCTGTTAGTTTTCAGTCATCAGCC
ATGGTTCCAGGCATGGAACTA---
