# Supplementary material for: Positively selected genes in the hoary bat (Lasiurus cinereus) lineage: prominence of thymus expression, immune and metabolic function, and regions of ancient synteny
Source: PeerJ. 2022 Mar 17;10:e13130. doi: 10.7717/peerj.13130 (PMC8934532; doi:10.7717/peerj.13130)
Supplement: Supplemental Information 4 — Likely alignment errors have been manually deleted between conserved codons. Recovery of the original codon positions requires alignment to the original accessions in each orthogroup. [file peerj-10-13130-s004.zip › renamed.manual/OG0006605.manual.fas]

>EpFu|XM_008146212.2_cds_XP_008144434.1_1
AAGTGCCTGCTGCTGGACTGCCGACCGTTCCTGGCGCACAGCGCGGGCTACATCCGAGGC
TCGGTCAACGTGCGCTGCAACACCATCGTGCGCCGGCGGGCCAAAGGCTCCGTGAGCCTG
GAGCAGATCCTGCCCGCCGAGGAGGAGGTGCGCTCCCGCCTGCGGTCCGGCCTCTATTCG
GCCGTCATCGTCTACGACGAGCGCAGCCCGCGCGCCGAGAGCCTCCGCGAGGACAGCACT
GTGTCGCTGGTGGTGCAGGCGCTGCGCCGAAACGCCGAGCGCACCGACATCTGCCTGCTC
AAAGGTGGCTACGAGAGGTTTTCCTCCGAGTATCCAGAATTCTGTTCCAAAACCAAGGCC
CTGGCAGCCATCCCGCCCCCCTCTCCGGTGCAGGGGGGTCCGGTGGAGATCCTGCCCTTC
CTCTACCTCGGCAGTGCCTATCACGCTGCCCGGAGGGACATGCTGGACGCCCTGGGGATC
ACGGCCCTGTTGAACGTCTCCTCTGACTGCCCGAACCACTTCGAAGGGCTCTATCAGTAC
AAGTGCATCCCCGTGGAGGACAACCACAAGGCCGACATCAGCTCCTGGTTCATGGAAGCC
ATCGAGTACATCCGCGTGCTGGTGCACTGCCAGGCGGGCATCTCGCGCTCGGCCACCATC
TGCCTCGCCTACCTGATGATGAAGAAGCGCGTGAGGCTGGAGGAGGCCTTCGAGTTCGTC
AAGCAGCGGCGCAGCATCATCTCGCCCAACTTCAGCTTCATGGGGCAGCTGCTGCAGTTC
GAGTCGCAGGTGCTGGCCACGTCCTGCGCCGCGGAGGCCGCCAGCCCGTCGGGGCCCCTG
TGCGAGCGCGGCCAGGCCGCCCCCACGCCCACCTCGCAGTTCGTCTTCAGCTTCCCGGTG
TCGGTGGGCGTGCACGCGGCGCCCAGCAGCCTGCCCTACCTGCACAGCCCCATCACCACC
TCCCCC---
>HiAr|XM_019651007.1_cds_XP_019506552.1_1
AAGTGCCTGCTGCTGGACTGCAGACCTTTCCTGGCGCACAGCGCCGGCTACATCCGAGGC
TCGGTCAACGTGCGCTGCAACACCATCGTGCGGCGGCGGGCCAAGGGCTCCGTGAGCCTG
GAGCAGATCCTGCCTGCCGAGGAGGAGGTGCGCGCCCGCCTGCGCTCCGGCCTCTACTCC
GCCGTCATCGTTTACGATGAGCGCAGCCCGCGCGCGGAGAGCCTCCGCGAAGACAGCACA
GTGTCGCTGGTAGTGCAGGCGGTGCGCCGCAACGCGGAGCGCACCGACATCTGTCTGCTG
AAAGGTGGCTATGAGAGGTTTTCCTCCGAGTACCCAGAATTCTGTTCCAAAACCAAGGCC
CTGGCAGCCATCCCGCCCCCACTGCACGACCAGGGGGGCCCTGTGGAGATCCTCCCCTTC
CTCTACCTCGGCAGTGCCTATCATGCTGCCCGGAGAGACATGCTGGACGCCCTGGGGATC
ACAGCTCTGTTGAACGTCTCCTCCGACTGCCCAAACCACTTTGAAGGACACTATCAGTAC
AAGTGCATCCCGGTGGAAGACAACCACAAAGCTGACATCAGCTCCTGGTTCATGGAAGCC
ATCGAGTACATCCGCGTGCTGGTGCACTGCCAGGCGGGCATCTCGCGCTCGGCCACCATC
TGCCTGGCCTACCTGATGATGAAGAAGCGGGTGAGGCTGGAGGAGGCCTTCGAGTTCGTC
AAGCAGCGGCGGAGCATCATCTCGCCCAACTTCAGCTTCATGGGGCAGCTGCTGCAGTTC
GAGTCGCAGGTGCTGGCCACGTCCTGCGCAGTGGAGGCCGCCAGCCCATCCGGGCCCCTG
CGGGAGCGGGGCAAGGCCACCCCCACGCCCACGTCGCAGTTCGTCTTCAGCTTCCCGGTC
TCGGTGGGCGTTCACGCGGCCCCCAGCAACCTGCCCTACCTGCACAGCCCCATCACCACC
TCCCCC---
>LaCi|154-exonerate_protein2genome-gene-38.0-mRNA-1
AAGTGCCTGCTGCTGGACTGCCGGCCGTTCCTGGCGCACAGCGCGGGCTCCATCCGCGGC
TCCGTCAACGTGCGCTGCAACACCATCGTGCGCCGGCGGGCCAAGGGCTCCGTGAGCCTG
GAGCAGATCCTGCCCGCCGAGGACGAGGTGCGCTCCCGCCTGCGGTCCGGCCTCTACTCG
GCCGTCATCGTCTACGACGAGCGCAGCCCGCGCGCCGACAGCCTCCGCGAGGACAGCACG
GTGTCGCTGGTGGTGCGGGCGCTGCGCCGCCACGCCGAGCGCACCGACATCTGCCTGCTC
AAAGGTGGCTACGAGAGGTTTTCCTCCGAGTACCCAGAGTTCTGCTCCAAAACCAAGGCC
CTGGTGGCCATCCCGCCCCCGCTGCACGACCAGGGGGGCCCGGTGGAGATCCTCCCCTTC
CTCTACCTTGGCAGTGCCTACCATGCCGCCCGGAGGGACATGCTGGATGCCCTGGGCATC
ACGGCCCTGCTGAACGTCTCCTCCGACTGCCCGAACCACTTCGAAGGGCACTATCAGTAC
AAGTGCATCCCCGTGGAGGACAACCACAAGGCCGACATCAGCTCCTGGTTCATGGAGGCC
ATCGAGTACATTCGCGTGCTGGTGCACTGCCAGGCGGGCATCTCGCGCTCGGCCACCATC
TGCCTGGCCTACCTGATGATGAAGCAGCGCGTGAGGCTGGAGGAGGCCTTCGAGTTCGTC
AAGCAGCGGCGCAGCATCATCTCGCCCAACTTCAGCTTCATGGGGCAGCTGCTGCAGTTC
GAGGCGCAGGTGCTGGCCACGTCCTGCGCCGCCGAGGCCGCCAGCCCGCCGGGGCCCCGC
TGCGAGCGCGCCCAGGCCGGCCCCTCGCCCGCCTCGCCCTTCGTCTTCAGCTTCCCGGTG
TCGGTGGGCGTGCACGCCGCGCCCAGCAGCCTGCCCTACCTGCACAGCCCCATCACCACC
TCCCCCAGC
>MyLu|XM_006086173.3_cds_XP_006086235.1_1
AAGTGCCTGCTGCTGGACTGCAGACCGTTCCTGGCGCACAGCGCGGGCTACATCCGAGGC
TCGGTCAACGTGCGCTGCAACACCATCGTGCGTCGGCGGGCCAAAGGCTCCGTGAGCCTG
GAGCAGATCCTGCCCGCCGAGGAGGAGGTGCGCTCCCGCCTGCGATCCGGCCTCTATTCG
GCAGTCATCGTCTACGACGAGCGCAGCCCGCGCGCCGAGAGCCTCCGCGAGGACAGCACG
GTGTCGCTGGTCGTGCAGGCGCTGCGCCGAAACGCCGAGCGCACCGACATCTGCCTGCTC
AAAGGTGGCTATGAGAGGTTTTCCTCCGAGTATCCAGAATTCTGTTCCAAAACCAAGGCC
CTGGCAGCCATCCCGCCCCCACTGCACGACCAGGGGGGTCCGGTGGAGATCCTCCCCTTC
CTCTACCTCGGCAGTGCCTATCATGCTGCCCGGAGGGACATGCTGGACGCGCTGGGGATC
ACGGCCCTGTTGAACGTCTCCTCTGACTGCCCGAACCACTTCGAAGGACACTATCAGTAC
AAGTGCATCCCCGTGGAGGACAACCACAAGGCCGACATCAGCTCCTGGTTCATGGAAGCC
ATCGAGTACATCCGCGTGCTGGTGCACTGCCAGGCGGGCATCTCGCGCTCGGCCACCATC
TGCCTGGCCTACCTGATGATGAAGAAGCGCGTGAGGCTGGAGGAGGCCTTCGAGTTCGTC
AAGCAGCGGCGCAGCATCATCTCGCCCAACTTCAGCTTCATGGGGCAGCTGCTGCAGTTC
GAGTCGCAGGTGCTGGCCACGTCCTGCGCCGCCGAGGCCGCCAGCCCGTCGGGGCCCCTG
CGCGAGCGCGGCCAGGCCACCCCCACGCCCACCTCGCAGTTCGTCTTCAGCTTCCCGGTG
TCGGTGGGCGTGCACGCGGCCCCCAGCAGCCTGCCCTACCTGCACAGCCCCATCACCACC
TCCCCC---
>PhDi|XM_028526895.1_cds_XP_028382696.1_1
AAGTGCCTGCTGCTGGACTGCAGACCGTTCCTGGCGCACAGCGCGGGCTACATACGAGGC
TCGGTCAACGTGCGCTGCAACACCATCGTGCGTCGGCGGGCCAAAGGTTCCGTGAGCCTG
GAGCAGATCCTGCCCGCCGAGGAAGAGGTGCGCGCTCGCCTGCGCTCCGGCCTCTACTCG
GCAGTCATCGTCTACGACGAGCGCAGCCCGCGCGCCGAGAGCCTCCGCGAGGACAGCACC
GTGTCGCTGGTAGTACAGGCGCTGCGCCGCAACGCCGAGCGCACCGACATCTGCCTGCTC
AAAGGTGGCTATGAGAGGTTTTCCTCTGAGTATCCAGAGTTCTGTTCCAAAACCAAGGCC
CTGGCAGCCATCCCGCCTCCACTGCACGACCAGGGGGGCCCAGTGGAGATCCTCCCCTTC
CTCTACCTCGGCAGTGCCTACCATGCCGCCCGGAGGGACATGCTGGACGCCCTGGGGATC
ACGGCCCTGTTGAACGTCTCCTCGGACTGCCCCAACCACTTCGAAGGGCACTATCAGTAC
AAGTGCATCCCCGTGGAAGACAACCACAAGGCCGACATCAGCTCCTGGTTCATGGAAGCC
ATCGAGTACATTCGCGTGCTGGTGCACTGCCAGGCGGGCATCTCGCGCTCGGCCACCATC
TGCCTGGCCTACCTGATGATGAAGAAGCGGGTGAGGCTGGAGGAGGCCTTCGAGTTCGTC
AAGCAGCGACGGAGCATCATCTCGCCCAACTTCAGCTTCATGGGGCAGCTGCTGCAGTTC
GAGTCGCAGGTGCTGGCCACGTCCTGCGCAGCGGAGGCCGCCAGCCCGTCCGGGCCCTTG
CGTGAGCGTGGCAAGGCCACCCCCACGCCCACCTCACAGTTCGTCTTCAGCTTCCCGGTG
TCGGTGGGCGTGCACGCGGCCCCCAGCAGCCTGCCCTACCTGCACAGCCCCATCACCACC
TCCCCC---
>PtVa|XM_011371796.2_cds_XP_011370098.1_1
AAGTGTCTGCTGCTGGACTGCAGACCGTTCCTGGCGCACAGCGCGGGCTACATCCGAGGC
TCCGTCAACGTGCGCTGCAACACAATCGTGCGGCGGCGGGCCAAGGGCTCCGTGAGCCTG
GAGCAGATCCTGCCCGCCGAGGAGGAGGTGCGCACCCGCCTGCGCTCCGGCCTCTACTCG
GCCGTCATCGTTTACGACGAGCGCAGCCCGCGCGCCGAGAGCCTCCGCGAGGACAGCACC
GTGTCGCTGGTAGTGCAGGCGCTGCGCCGCAACGCGGAGCGCACGGATATTTGCTTGCTG
AAAGGTGGCTATGAGAGGTTTTCCTCCGAGTACCCAGAATTCTGTTCCAAAACCAAGGCC
CTGGCTGCTCTCTCGCCCCCACTACACGACCAGGGCGGTCCTGTGGAGATCCTCCCTTTT
CTCTACCTCGGCAGTGCCTATCATGCTGCCCGGAGAGACATGCTGGATGCCCTGGGGATC
ACAGCCCTGTTGAATGTCTCCTCCGACTGCCCAAACCACTTTGAAGGACACTATCAGTAC
AAGTGCATCCCGGTGGAAGACAACCACAAGGCCGACATCAGCTCCTGGTTCATGGAAGCC
ATTGAGTACATCCGCGTGCTGGTGCACTGCCAGGCCGGCATCTCGCGCTCCGCCACCATC
TGCCTGGCCTACCTGATGATGAAGAAGCGGGTGAGGCTGGAGGAGGCCTTCGAGTTCGTC
AAGCAGCGGCGGAGCATCATCTCGCCCAACTTCAGCTTCATGGGGCAGCTGCTGCAGTTC
GAGTCGCAGGTGCTGGCCACGTCCTGCGCCGTGGAGGCCGCCAGCCCGTCCGGGCCCCTG
CGGGAGCGGGGCAAGGCCACCCCGACGCCCACCTCGCAGTTCGTCTTCAGCTTCCCGGTC
TCGGTGGGTGTGCACGCGGCGCCCAGCAGCCTGCCCTACCTGCACAGCCCCATCACCACC
TCCCCC---
>RhFe|XM_033104543.1_cds_XP_032960434.1_1
AAGTGCCTGCTGCTGGACTGCAGACCGTTCCTGGCGCACAGCGCGGGCTACATCCGAGGC
TCGGTCAACGTGCGTTGCAACACCATCGTGCGGCGGCGGGCCAAGGGCTCAGTGAGCCTG
GAGCAGATCCTGCCTGCTGAGGAGGAGGTGCGCGCCCGCCTGCGCTCCGGCCTCTACTCG
GCCGTCATCGTCTACGATGAGCGCAGCCCGCGTGCGGAGAGCCTCCGCGAAGACAGCACC
GTGTCGCTGGTCGTACAGGCGCTGCGTCGCAACGCCGAGCGCACCGACATCTGCCTGCTG
AAAGGTGGCTATGAGAGGTTTTCCTCGGAGTACCCGGAATTCTGCTCCAAAACCAAGGCG
CTGGCAGCCATCCCGCCCCCACTGCACGACCAGGGCGGTCCTGTGGAGATCCTCCCCTTC
CTCTACCTTGGCAGTGCCTATCATGCTGCTCGGAGAGACATGCTGGACGCCCTGGGGATC
ACGGCCCTGTTGAACGTCTCCTCCGACTGCCCAAACCACTTTGAAGGCCACTATCAATAC
AAGTGCATCCCGGTGGAAGACAACCACAAAGCCGACATCAGCTCCTGGTTCATGGAAGCC
ATCGAGTACATCCGCGTGCTGGTGCACTGCCAGGCGGGCATCTCGCGCTCGGCCACCATC
TGCCTGGCCTACCTGATGATGAAGAAGCGGGTGAGGCTGGAGGAGGCCTTCGAGTTCGTC
AAGCAGCGGCGGAGCATCATCTCGCCCAACTTCAGCTTCATGGGGCAGCTGCTGCAGTTC
GAGTCGCAGGTGCTGGCCACGTCCTGCGCGGTGGAGGCCGCCAGTCCGTCGGGGCCCCTG
CGGGAGCGGGGCAAGGCCACCCCCACGCCCACGTCACAGTTGGTGTTCAGCTTCCCGGTG
TCGGTGGGCGTTCACGCGGCCCCCAGCAGCTTGCCCTACCTGCACAGCCCCATCACCACC
TCCCCC---
>RoAe|XM_016136125.1_cds_XP_015991611.1_1
AAGTGTCTGCTGCTGGACTGCAGACCGTTCCTGGCGCACAGCGCGGGCTACATCCGAGGC
TCCGTCAACGTGCGCTGCAACACAATCGTGCGGCGGCGGGCCAAGGGCTCCGTGAGCCTG
GAGCAGATCCTGCCCGCCGAGGAGGAGGTGCGCGCCCGCCTGCGCTCCGGCCTCTACTCC
GCCGTCATCGTTTACGACGAGCGCAGCCCGCGCGCCGAGAGCCTCCGCGAGGACAGCACG
GTGTCGCTGGTAGTGCAGGCGCTGCGCCGCAACGCGGAGCGCACCGATATTTGCTTGCTG
AAAGGTGGCTATGAGAGGTTTTCCTCCGAGTACCCAGAATTCTGTTCCAAAACCAAGGCC
CTGGCCGCTATCCCGCCCCCACTGCACGACCAGGGCGGTCCGGTGGAGATCCTCCCTTTT
CTCTACCTCGGCAGTGCCTATCATGCTGCCCGCAGAGACATGCTGGATGCCCTGGGGATC
ACAGCCCTGTTAAATGTCTCCTCCGACTGCCCAAACCACTTTGAAGGACACTATCAGTAC
AAGTGCATCCCGGTGGAAGACAACCACAAGGCCGACATCAGCTCCTGGTTCATGGAAGCC
ATTGAGTACATCCGCGTGCTGGTGCACTGCCAGGCCGGCATCTCGCGCTCCGCCACCATC
TGCCTGGCCTACCTGATGATGAAGAAGCGCGTGAGGCTGGAGGAGGCCTTCGAGTTCGTC
AAGCAGCGGCGGAGCATCATCTCGCCCAACTTCAGCTTCATGGGGCAGCTGTTGCAGTTC
GAGTCGCAGGTGCTGGCCACGTCCTGCGCCGCGGAGGCCGCCAGCCCGTCCGGGCCCCTG
CGGGAGCGGGGCAAGGCCACCCCGACCCCCACCTCGCAGTTCGTCTTCAGCTTCCCGGTC
TCGGTGGGCGTGCACGCGGCGCCCAGCAGCCTGCCCTACCTGCACAGCCCCATCACCACC
TCCCCC---
