# Supplementary material for: Positively selected genes in the hoary bat (Lasiurus cinereus) lineage: prominence of thymus expression, immune and metabolic function, and regions of ancient synteny
Source: PeerJ. 2022 Mar 17;10:e13130. doi: 10.7717/peerj.13130 (PMC8934532; doi:10.7717/peerj.13130)
Supplement: Supplemental Information 4 — Likely alignment errors have been manually deleted between conserved codons. Recovery of the original codon positions requires alignment to the original accessions in each orthogroup. [file peerj-10-13130-s004.zip › renamed.manual/OG0006665.manual.fas]

>EpFu|XM_028134928.1_cds_XP_027990729.1_1
ATGCTGCAAGCAAAGCTGCACAGCCAAGAGGAGGACTTCCGCTTGCAGAACAGCACGCTT
ATGGCTGAGTTCAGCAAG------------------------------------------
------------------------------------------------------------
---------CTCTGCAGCCAGATGGAACAGCTGGAGCTGGAGAACCAGCAATTGAAGGAT
GAGGCTTCCAGGGCAGGAGCTGCCCAGGCCGGAAGCGCTGTGGATGGGGAGCTGCTGAGA
CTGCAAGCGGAAAATACAGCCTTGCAGAAGAATGTGGCAGCTCTGCAGGAGCGCTATGGG
AAAGAGGCTGGGAAGTCCACAGCTTCCAGTGAAGGCCAAGGGGACCATCCAGAGGGCCAA
GCCCCTGCCATCGTGTCCCCCATGCCACTGGCAGAGGTGGAGCTAAAGTGGGAAATGGAG
AAGGAGGAGAAGAAATTGCTCTGGGAGCAACTACAAGGCTTGGAGAGCTCAAAGCAAGCC
GAAACATCCAGGCTACAGGAAGAACTTGCTAAGCTCTCAGAGAAACTGAAAAAGAAGCAA
GAAAGTTTTTGCCGTCTGCAGACAGAAAAGGAGACACTATTCAATGATAGCCGGAACAAG
ATTGAGGAATTACAACAGCGGAAGGAAGCCGATCTCAAAGCTCAGTTGGCTAGAACTCAG
AAGCTGCAGCAGGAGCTCGAGGCTGCCAACCAGAGCTTGGCAGAGCTAAGAGATCAGCGA
CAGGGGGAACGCCTGGAACATGCAGCAGCTCTGCGAGCTCTACAAGATCAGGTGTCCATC
AAGAGTGCGGATGCAAAGGAACAAGTAAAAAGACTTTTGGCTGAGAAAAGGGCCTTGAGG
ATTAACCTGGCTGCCCTGGAGCAGATCCAAACAGCAAAGACCCAAGAGCTGAATATGCTC
CGGGAACAGACTTCTCAGCTGACAGCTGAGTTGCAGCTTCGGCAGACTGAGTATGAGCAC
CTCATGGGACAGAAAGATGACCTCAACTCCCAGCTTCAGGAGTCATTACGGGCCAATAGT
CGGCTGCTGGAACAACTTCAAGAAATGAGTCAGGAAAAGGAACAATTGACCCAGGAGCTA
CAGGATGCTCGGAAGAGTGCTGAGAAGCGGAAGGCCATGCTGGATGAGCTAGCAATGGAG
ACGCTGCAGGAGAAGTCCCAGCACAAGGAAGAGCTAGGAGCTGTCCGACTTCGGCATGAG
AAGGAGGTGCTGGGGGTGCGTGCCCGCTATGAGCGTGAGCTCCGTGAGCTGCATGAGGAC
AAGAAGCGGCAGGAGGAGGAGCTCCGTGCCCAGATCCGCGAGGAGAAGGCCCGCACACGG
GAACTGGAGAGTCTCCAGCAGACAGTGGAAGAGCTTCAAGCTCAGGTACACTCTATGGAT
GGAGCCAAGGGCTGGTTTGAACGGCGCCTGAAGGAGGCTGAGAAGGAAGAGGAACTACAG
GGTGTTCTGGATCAGCTCCAGCAGGCCCAGGAGGAGCGTGACTCCCACCTGAAGACCATC
AGCAACCTGAAGCAGGAGGTGAAGGACACAGTGGATGGGCAGCGCATCCTGGAGAAGAAA
GGCAGTGCCGCGCTCAAGGACCTCAAGCGGCAGCTGCACCTGGAGAGGAAACGGGCGGAC
AAGCTGCAGGAGCGGCTGCAGGACATCCTTACCAACAGCAAGAACCGTTCCGGCCTCGAG
GAGCTGGTTCTCTCAGAAATGAACTCACCAAGCCGAACCCAGACTGGGGACAGCAGTAGC
GTCTCCTCCTTCAGTTACCGGGAGATCTTGCGTGAGAAGGAGAGCGCGACCATTCCAGCC
CGGTCCTTATCCAGCAGCCCTCAGGCCCAGCCCCCCAGACCAGCGGAGCTGTCAGATGAG
GAAGTGGCTGAGCTCTTTCAGCGCCTGGCAGAAACACAGCAGGAGAAATGGATGCTAGAG
GAGAAGGTGAAGCACCTGGAGGTGAGCAGCGCCTCTATGGCAGAGGACCTCTGCAGGAAG
AGCGCCATCATTGAGACCTACGTCATGGACAGCCGGATCGATGTGTCCGTGGCAGCAGGC
CACACAGACCGCAGCGGCCTGGGCAGTGTCCTGAGAGACCTAGTGAAGCCAGGCGACGAG
AACCTTCGTGAGATGAATAAGAAGCTACAGAACATGTTGGAGGAGCAGCTCACCAAGAAT
ATGCATCTGCATAAG
>HiAr|XM_019629652.1_cds_XP_019485197.1_1
ATGCTACAGGCAAAGCTGCACAGCCAGGAAGAGGACTTCCGTTTGCAGAACAGCACACTT
ATGGCCGAATTCAGCAAG------------------------------------------
------------------------------------------------------------
---------CTCTGCAGCCAGATGGAACAGCTGGAGCTGGAGAACCAGCAACTGAAGGAT
GGGGCTGCCAGGGCAGGAGATGCCCAAGCTGGGAGCCTTGTGGATGGGGAGCTGCTGAGA
CTGCAGGCGGAAAACACGGCCTTGCAGAAGAATGTGGCAGCCCTACAGGAACGCTATGGG
AAAGAGGTTGGGAAGTACTCAGCTGCCAATGAAGGCCAAGGAGAGCCCACAGGGGACCTA
TCCTCCACTGTCCTGTCCCCCATGCCATTGACAGAAGTGGAGCTGAAATGGGAAATGGAG
AAGGAGGAAAAGAAATTGCTCTGGGAGCAACTGCAAGGCCTGGAGAGCTTGAAGCAAGCG
GAAACGTCCAGGCTACAGGAAGAACTTGCTAAGCTCTCCGAGAAACTGAAAAAGAAACAA
GAAAGTTTTTGTCGTCTGCAGACAGAAAAGGAGACGCTATTCAATGACAGCAGGAACAAG
ATTGAGGAGTTGCAACAGCGGAAGGAAGCTGATCTCAAAGCCCAGTTGGCTCGAACTCAG
AAGCTGCAGCAGGAACTCGAGACTGCCAATCAGAGCTTAGCAGAACTGAGAGATCAGCGG
CAGGGAGAGCGGCTGGAGCATGCGGCAGCTCTGCGAGCCCTACAAGATCAGGTGTCCACC
CAGAATGCAGATGCGCAGGAACAAGTGAAAGGTCTTTTGGCTGAGAACACTGCCTTGAGG
ACTAGCCTGGCTGCCCTGGAGCAGATCCAAACAGCAAAGACCCAAGAACTGAATATGCTC
CGGGAACAGACTGCTGAGCTGACAGCTGAGTTGCAGCAGCGGCAGAGTGAATATGAGGAC
CTCATGGGACAGAAAGATGACCTCAACTCCCAGCTCCAGGAGTCATTACGGGCCAATAGT
CGGCTGCTGGAACAACTTCAAGAAATCGGGCAGGAGAAGGAACAATTAACCCAGGAACTC
CAGGAGGCTCGGAAGAGTGCTGATAAGCGGAAGGCCATGCTGGATGAGCTAGCCATGGAG
GCGCTGCAGGAGAAGTCCCAGCACAAGGAGGAGCTGGGAGCCGTCCGACTTCGGCATGAG
AAGGAGGTGCTGGGGGTACGCGCCCGCTATGAGCGTGAGCTCCGTGAGCTGCATGAAGAC
AAGAAGCGGCAGGAGGAGGAGCTCCGTGGGCAGATCCGAGAGGAGAAGGCCCGAACACGG
GAGATGGAGAATCTCCAACAGACAGTGGAAGAACTTCAAGCTCAGGTACACTCTATGGAT
GGAGCCAAGGGCTGGTTTGAACGGCGCTTGAAGGAGGCCGAGAAGGAGGAAGAGCTACAG
GGTGTTCAAGATCAGCTCCAGCAGGCCCGAGAGGAGCGGGACTGCCATTTGAAGACCATC
AGCAGCCTGAAGCAGGAGGTGAAGGACACAGTGGATGGGCAGCGCATCCTGGAGAAGAAG
GGCAGTGCCGCGCTCAAGGACCTCAAGCGGCAGCTGCACCTGGAGCGGAAACGGGCGGAT
AAGCTGCAAGAGCGGCTGCAGGACATCCTCACCAACAGCAAGAGCCGCTCCGGCCTTGAG
GAGCTGGTTCTCTCAGAGATGAATTCACCAAGCCGGACCCAGACTGGGGACAGCAGTAGT
GTCTCCTCCTTCAGCTACCGGGAAATCTTGCGAGAGAAGGAGAGCTCAACCATTCCAGCC
AGGTCCTTATCCAGCAGCCCTCAGGCCCAGCCCCCGCGGCCAGCAGAGCTGTCAGATGAG
GAAGTGGCTGAGCTTTTTCAGCGCCTGGCAGAGACACAGCAGGAGAAATGGATGCTGGAG
GAAAAGGTGAAGCACCTGGAGGTGAGCAGTGCCTCCATGGCAGAGGACCTCTGCCGGAAG
AGCGCCATCATTGAGACCTACGTCATGGACAGCCGGATCGATGTGTCTGTGGCAGCAGGC
CACACAGACCGCAGCGGGCTGGGCAGTGTCCTGAGAGACCTAGTGAAGCCAGGTGACGAG
AACCTTCGGGAGATGAACAAGAAGCTACAGAACATGCTGGAGGAGCAGCTCACCAAGAAT
ATGCATCTGCACAAG
>LaCi|254-exonerate_protein2genome-gene-9.0-mRNA-1
ATGCTGCAGGCAAAGCTGCACAGCCAAGAAGAGGACTTCCGCTTGCAGAACAGCACGCTT
ATGGCCGAATTCAGCAAGGCTCCTAGACACAGACCCTTCCACAGAAGAGGGATGGCGGTG
GGGCTCTCTGTGCTGCAGACACCTTGGACCAGCAACTTCCAGAGGAGCCCGAGGTCTTGG
ATTACACCTNNNNNTAGCCAGATGGAGCAGCTGGAGCTGGAGAACCAGCAGTTGAAGGAT
GAGGCTTCCAGGGCAGGGGCTGCCCAGGCCGGGAGCGTTGTGGATGGGGAGCTGCTGAGA
CTGCAGGCGGAAAATACAGCCTTGCAGAAGAATGTGGCAGCTCTGCAGGAGCGCTATGGG
AAAGAGGCTGGGAAGTCCATAGCTGCCAGTGAAGGTCAAGGGGACCAGCCAGAAGGCCAA
GCCCCTGCCATCTTGTCCCCCATGCCACTGACAGAGGTGGAGCTAAAGTGGGAAATGGAG
AAGGAGGAGAAGAAATTGCTCTGGGAGCAACTACAAGGCTTAGAGAGCTCGAAGCAAGCC
GAAACGTCCAGGCTACAGGAAGAACTCGCTAAGCTCTCAGAGAAACTGAAAAAGAAGCAA
GAAAGTTTTTGCCGTCTGCAGACAGAAAAGGAGACACTCTTCAATGATAGCCGGAACAAG
ATCGAGGAACTACAGCAGCAGAAGGAAGCCGATCTCAAAGCTCAGTTGGCTAGAACTCAG
AAGCTGCAGCAGGAGCTTGAGGCTGCCAATCAGAGCTTGGCAGAGCTAAGAGATCAGCGA
CAAGGGGAACGCCTGGAACATGCAGCGGCTCTGCGAGCTCTCCAAGATCAGGTGTCCATC
AAGAGTGCGGATGCAAAGGAACAAGTAAAAAGACTTGTGGCTGAGAAAAGGGCCTTGAGG
ATTAACCTGGCTGCCCTGGAGCAGATCCAAACAGCAAAGACCCAAGAGCTGAACATGCTC
CGGGAACAGACCGCTCAGCTGACAGCTGAGTTGCAGCTGCGACAGACCGAGTATGACCAC
CTCATGGGACAGAAGGATGACCTCAACTCCCAGCTTCAGGAGTCAATACGGGCCAATGGT
CGGCTGCTGGAACAACTTCAAGAAATCAGTCAGGAGAAGGAGCAGTTGACCCAGGAACTC
CAGGATGCTCGGAAGAGCGCTGAGAAGCGGAAGGCCATGCTGGATGAGCTAGCCATGGAG
ACGCTGCAGGAGAAGACGCAGCACAAGGAAGAGCTCGGAGCTGTCCGGCTTCGGCATGAG
AAGGAGGTGCTGGGGGTGCGTGCCCGCTACGAGCGGGAGCTTCGGGAGCTGCATGAGGAC
AAGAAGCGGCAGGAGGAGGAGCTCCGGGCCCAGATCCGCGAGGAGAAGGCTCGCACCCGG
GAACTGGAGAGCCTCCAGCAGACAGTGGAAGAGCTTCAAGCTCAGGTGCACTCTATGGAT
GGAGCCAAGGGCTGGTTTGAACGGCGCCTGAAGGAGGCTGAGAAGGAAGAGGAGCTCCAG
GGAGTTCTGGATCAGCTCCAGCAGGCCCAGGAGGAGCGTGACTCTCACCTGAAGACCATC
AGCAACCTGAAGCAGGAGGTGAAAGACACCGTGGATGGGCAGCGCATCCTGGAGAAGAAA
GGCAGTGCCGCGCTCAAGGACCTCAAGCGGCAGCTGCACCTGGAGAGGAAACGGGCAGAT
AAACTGCAGGAGCGGCTGCAGGACATCCTCACCAACAGCAAGAACCGTTCCGGCCTCGAA
GAGCTGGTTCTCTCAGAGATGAACTCACCGAGCCGAACCCAGACTGGGGACAGCAGCAGC
GTCTCCTCCTTCAGTTACCGGGAGATCTTGCGGGAAAAGGAGAGCACGACCATTCCAGCC
CGGTCCTTATCCAGCAGCCCCCAGGCCCAGCCCCCCAGACCAGCGGAGCTGTCAGATGAG
GAAGTGGCCGAGCTCTTTCAGCGCCTGGCAGAAACCCAGCAGGAGAAATGGATGCTAGAG
GAGAAGGTGAAGCACCTGGAGGTGAGCAGCGCCTCTATGGCAGAGGACCTCTGCAGGAAG
AGCGCCATCATTGAGACCTACGTCATGGACAGCCGGATTGATGTGTCCATGGCAGCAGGC
CACACAGACCGCAGCGGGCTGGGCAGCGTCCTGCGAGACCTGGTGAAGCCGGGCGACGAG
AACCTTCGGGAGATGAACAAGAAGCTTCAGAACATGCTGGAGGAGCAACTCACCAAGAAC
ATGCATCTGCATAAG
>MyLu|XM_014463004.2_cds_XP_014318490.1_1
ATGCTGCAAGCAAAGCTGCACAGCCAAGAGGAGGACTTCCGCTTGCAGAACAGCACACTT
ATGGCCGAGTTCAGCAAG------------------------------------------
------------------------------------------------------------
---------CTCTGCAGCCAGATGGAACATCTGGAGCTGGAGAACCAGCAACTGAAGGAT
GAGGCTTCCAAGGCAGGGGCTGCCCAGGCTGGGAGCGTTGTGGATGGGGAGCTGCTGAGA
CTGCAGGCGGAAAATACAGCCTTGCAGAAGAATGTGGCAGCTCTGCAGGAGCGCTATGGG
AAAGAAGCTGGGAAGTCCACAGCTGCCATTGAAGGCCAAGGGGACCAGCCAGAGGGCCAA
ACCCCCACCGTCTTGTCCCCCATGCCACTGGCAGAGGTGGAGCTGAAGTGGGAAATGGAG
AAGGAGGAGAAGAAATTGCTCTGGGAGCAACTACAAGGCTTGGAGAGTTCAAAGCAAGCC
GAAACATCCAGGCTACAGGAAGAACTTGCTAAGCTCTCAGAGAAACTGAAAAAGAAGCAA
GAAAGTTTTTGCCGTCTGCAGACAGAGAAGGAGACACTATTCAATGATAGCCGGAACAAG
ATTGAGGAATTACAACAGCGGAAGGAAGCTGATCTCAAAGCTCAGGTGGCTAGAAATCAG
AAGCTGCAGCAGGAGCTCGACGCTGCCAATCAGAGCCTGGCAGAGCTAAGAGATCAGCGA
CAGGGGGAACGGCTGGAACATGCAGCAGCTCTGCGAGCCCTACAAGAT------------
------------------------------------------------------------
---------------------CAGATCCAAACAGCAAAGACCCAAGAGCTGAATATGCTC
CGGGAACAGACTGCTCAGCTGACATCTGACTTGCAGCTGCGGCAGACTGAGTATGAGCAC
CTCATGGGACAGAAAGATGACCTCAACTCCCAGCTTCAGGAGTCATTACGGGCCAATAGT
CGGCTGCTGGAACAACTTCAAGAAATCAGTCAGGAGAAGGAACAACTGACCCAGGAACTA
CAGGATGCTCGGAAGAGTGCTGAGAAGCGGAAGGCCATGCTGGATGAGCTAGCAATAGAG
ACGCTGCAGGAGAAGTCCCAGCACAAGGAAGAGCTAGGAGCTGTCCGACTTCGGCATGAG
AAGGAGGTGCTGGGGGTGCGGGCCCGTTATGAGCGCGAGCTCCGTGAGCTGCATGAGGAC
AAGAAGCGGCAGGAGGAGGAGCTCCGTGCCCAGATCCGAGAGGAGAAGGCCCGCACTCGG
GAACTGGAGAGTCTCCAGCAGACAGTGGAAGAGCTTCAAGCTCAGGTACACTCTATGGAT
GGAGCCAAGGGCTGGTTTGAACGGCGCCTGAAGGAGGCTGAGAAGGAAGAGGAACTACAG
GGTGTTCTGGATCAGCTCCAGCAGGCCCAGGAGGAGCGTGACTCCCACCTGAAGACCATC
AGCAACCTGAAGCAGGAGGTGAAGGACACCGTGGATGGACAGCGCATCCTGGAGAAGAAG
GGCAGTGCCGCGCTCAAGGACCTCAAGCGGCAGCTGCACCTGGAGAGGAAACGGGCGGAT
AAGCTGCAGGAGCGGCTGCAGGACATTCTCACCAACAGCAAGAACCGTTCCGGCCTCGAG
GAGCTGGTTCTCTCAGAAATGAACTCACCAAGCCGGACCCAGACTGGGGACAGCAGTAGC
GTCTCCTCCTTCAGTTACCGAGAGATCTTGCGTGAGAAGGAGAGCTCGACCATTCCAGCC
CGGTCCTTATCCAGCAGCCCTCAGGCCCAGCCCCCGAGACCAGCGGAACTGTCAGATGAG
GAAGTGGCTGAGCTCTTTCAGCGCCTGGCAGAAACACAGCAGGAGAAATGGATGCTAGAG
GAAAAGGTGAAGCACCTGGAGGTGAGCAGCGCCTCTATGGCAGAGGACCTCTGCAGGAAG
AGCGCCATCATTGAGACCTACGTCATGGACAGCCGGATCGATGTGTCCGTGGCAGCAGGC
CACACAGACCGCAGCGGGCTGGGCAGTGTCCTGAGAGACCTAGTGAAGCCAGGTGACGAG
AACCTTCGGGAGATGAACAAGAAGCTACAGAACATGTTGGAGGAGCAGCTCACCAAGAAT
ATGCATCTGCATAAG
>PhDi|XM_028522383.1_cds_XP_028378184.1_1
ATGCTGCAGGCAAAGCTGCACAGCCAGGAGGAGGACTTCCGCTTGCAGAACAGCACTCTT
ATGGCTGAGTTCAGCAAG------------------------------------------
------------------------------------------------------------
---------CTCTGCAGCCAGATGGAACAGCTGGAACTGGAGAACCAACAGTTGAAGGAT
GGGGCTTCCAGGGCAGGGGCTGCCCAAGCCGGGAGCATTGTGGATGGAGAGTTGCTGAGA
CTGCAGGCGGAAAACACAGCCTTGCAGAAGAATGTGGCAGCCCTGCAGGAACGCTATGAA
AAAGAAGCCAGGAAGTCTCCAACCGCCAGTGAAGGCCACGGGGACCACCTGGAGAGCCAA
GCCCTCACTACCTTGTCCCCCATGCCATTGGCAGAGGTGGAGCTGAAGTGGGAAATGGAG
AAGGAGGAAAAGAAATTGCTCTGGGAACAACTACAAGGCTTGGAGAGCTTGAAACAAGCT
GAAACATCCAGACTACAGGAAGAACTTGCTAAGCTCTCTGAGAAACTGAAAAAGAAACAA
GAAAGTTTTTGCCGTCTGCAGACAGAAAAGGAGACACTATTCAATGACAGCCGGAACAAG
ATTGAGGAGTTACAACAGCGGAAGGAAGCTGATCTCAAAGCCCAGTTGGCTAGAACTCAG
AAGCTGCAGCAGGAACTGGAGGCTGCCAATCAGAGCTTGGCAGAGCTGAGAGATCAGCGA
CAAGGGGAACGCCTGGAACATGCAGCAGCTCTGCGAGCCCTGCAAGATCAGGTGTCCATC
CAGAGTGCAGATGCACAGGAACAAGTAGAAGGACTTTTGGCTGAGAACAATGCCTTGAGG
ACTAGCCTGGCTGCCCTGGAGCAGATCCAAACAGCCAAGACCCAAGAGCTGAATATGCTC
CGGGAACAGACTGCTGAGCTGACAGCTGAGTTGCAGCAGCGGCAGACTGAGTATGAGGAC
CTCATGGGACAGAAAGATGACCTCAACTCCCAGCTTCAGGAGTCATTACGAGCCAATAGT
CGGCTGCTGGAACAACTTCAAGAAATCGGGCAGGAGAAGGAACAGTTGACCCAGGAACTA
CAAGAGGCTCGAAAGAGTGCTGAGAAGCGGAAGGCCATGCTGGATGAGCTAGCAATGGAG
ACGTTGCAGGAGAAGTCCCAGCACAAGGAGGAGCTAGGAGCTATCCGACTTCGGCATGAA
AAGGAGGTGCTGGGAGTGCGTGCCCGCTATGAGCGGGAACTCCGTGAGCTGCATGAAGAC
AAGAAGCGACAGGAGGAGGAGCTCCGTGCCCAGATCCGCGAGGAGAAGGCCCGAACACGG
GAACTAGAGAATCTCCAGCACACAGTGGAAGAACTTCAAGCTCAGGTACACTCTATGGAT
GGAGCCAAGGGCTGGTTTGAACGGCGCTTGAAGGAGGCTGAGAAGGAGGAGGAGCTACAG
TGTGTTTTGGATCAGCTCCAGCAGGCCCGGGAGGAGCGTGACTGCCACCTGAAGACCATC
AGCAGCCTGAAGCAGGAAGTGAAGGACACAGTGGATGGGCAGCGCATCCTGGAGAAAAAA
GGCAGTGCCGCGCTCAAGGATCTCAAGCGGCAGCTGCACCTTGAGAGGAAACGGGCGGAT
AAGCTGCAGGAGCGGCTGCAGGACATCCTAACCAACAGCAAGAGCCGCTCTGGCCTTGAG
GAGCTGGTTCTCTCAGAGATGAACTCACCAAGCCGGACCCAGACTGGGGACAGCAGTAGT
GTCTCCTCCTTCAGCTATCGGGAAATCTTGCGGGAGAAGGAGAGCTCAAGCATTCCAGCC
AGGTCCTTATCTAGCAGCCCTCAGGCACAGCCCCCGAGGCCGGCAGAGCTGTCAGATGAA
GAAGTGGCTGAGCTCTTTCAGCGCCTGGCAGAGATGCAGCAGGAGAAATGGATGCTGGAG
GAGAAGGTGAAGCACCTGGAAGTGAGCAGCGCCTCCATGGCAGAGGATCTCTGCCGTAAG
AGCGCCATCATTGAGACCTACGTCATGGACAGCCGAATCGATGTGTCCGTGGCAGCAGGC
CACACAGACCGCAGTGGGCTGGGCAGTGTCCTGAGAGACCTAGTGAAGCCAGGAGATGAG
AACCTTCGGGAGATGAACAAGAAGCTGCAAAACATGCTGGAGGAGCAGCTCACCAAGAAT
ATGCACCTGCATAAG
>PtVa|XM_011386206.2_cds_XP_011384508.1_1
ATGCTTCAGGCAAAGCTGCACAGCCAGGAAGAGGACTTCCGTTTGCAGAACAGCACACTT
ATGGCCGAGTTCAGCAAG------------------------------------------
------------------------------------------------------------
---------CTCTGCAGCCAGATGGAACAGCTGGAGCTGGAGAACGAGCAGCTGAAGGAT
GGAGCTGCCAGGGCAGGTGCTGTCCAAGCCGGGAGCCTTGTGGATGGGGAGCTGCTGAGA
CTGCAGGCAGAAAACACAGCCTTGCAGAAGAACGTGGCAGCCCTGCAGGAACGCTGTGAG
AAAGAGGCTGGGAAGTTCCCAGTTGCAATTGAAGGTCAAGGGGACCCCCCAGAGGGCCAA
ACCCCTGCTCTCCTGTCCCCCATGCCATTGGCAGAGGTAGAGTTGAAATGGGAAATGGAG
AAGGAGGAAAAGAAATTGCTCTGGGAGCAACTGCAAGGCTTGGAGAGTTTGAAGCAGGCG
GAAACATCCAGGCTACAGGAGGAACTTGCTAAGGTCTCAGAGAAACTGAAAAAGAAACAA
GAAAGTTTTTGTCGTCTACAGACAGAAAAGGAGACACTATTCAATGACAGCCGGAACAAG
ATTGAAGAGTTACAACAGCGGAAGGAAGCTGATCTCAAAGCCCAGTTGGCTCGAACTCAA
AAGCTGCAGCAAGAACTTGAGGCTGCCAATCAGAGCTTGGCAGAGCTGAGAGATCAGCGG
CAGGGGGAGCGCCTGGAGCATGCAGCAGCTCTACGAGCCCTACAGGATCAGGTGTCTATC
CAGAATGCGGATGCACAGGAACAAGTGGAAGGACTTTGGGCTGAGAACAGTGCCTTGAGG
ACTAGTCTGGCTGCCCTGGAGCAGATTCAAACAGCAAAAACCCAAGAACTGAATATGCTC
CGGGAACAGACTGCTGAGCTGACAGCTGAGTTGCAGCAGCGGCAGACTGAATATGAGGAC
CTCATGGGACAGAAAGATGACCTTAACTCTCAGCTCCAGGAGTCATTACGGGCCAATAGT
CGGCTGCTAGAACAACTTCAAGAAATAGGACAGGAGAAGGAACAATTGACCCAGGAACTA
CAAGAGGCTCGGAAGAGTGCTGAGAAGCGGAAGGCCATGCTGGATGAGCTAGCAATGGAA
ACACTGCAGGAGAAGTCCCAGCATAAAGAGGAGCTAGGAGCTGTCCGACTTCGGCATGAG
AAAGAGGTGTTGGGAGTGCGTGCCCGCTATGAGCGCGAGCTCCGCGAGCTGCATGAGGAC
AAAAAGCGTCAGGAGGAGGAGCTTCGTGGGCAGATTCGAGAGGAGAAGGCCCGAACGCGG
GAGCTGGAGAATCTCCAGCAGACAGTAGAAGAACTTCAAGCTCAGGTACACTCTATGGAT
GGAGCCAAGGGCTGGTTTGAACGGCGCTTGAAGGAGGCCGAGAAGGAGGAAGAGCTACAG
GGTGTTCGGGATCAGCTCCAGCAAGCCCAGGTGGAGCAGGACTGCCACCTGAAGACCATC
AGCAGCCTAAAGCAGGAGGTAAAGGACACAGTGGATGGGCAGCGCATCCTGGAGAAGAAG
GGCAGTGCTGCGCTTAAGGACCTCAAGCGGCAGCTGCACTTGGAGCGGAAACGGGCAGAT
AAGCTGCAGGAACGGCTGCAGGACATCCTCACCAACAGCAAGAGCCGTTCTGGTCTTGAG
GAACTGGTTCTCTCAGAGATGAACTCACCAAGCCGGACCCAGACTGGGGACAGCAGTAGT
GTCTCCTCCTTCAGCTACCGGGAAATCTTGCGGGAAAAAGAGAGTTCGACCATTCCAGCC
AGGTCCTTATCCAGCAGCCCTCAGGCCCAGCCTCTGCGGCCAGCAGAGTTGTCAGATGAG
GAAGTGGCTGAGCTCTTTCAGCGTCTGGCAGAGATGCAGCAGGAGAAATGGATGCTGGAG
GAAAAGGTGAAGCACCTGGAGGTGAGCAGCGCCTCCATGGCAGAAGACCTCTGCCGGAAG
AGTGCCATTATTGAGACTTACGTCATGGACAGCCGGATCGATGTATCCGTGGCAGCAGGC
CACACAGACCGCAGTGGGCTGGGCAGCGTCCTGAGAGACCTAGTGAAGCCAGGTGACGAG
AACCTTCGGGAGATGAACAAGAAGCTACAGAACATGCTGGAGGAGCAGCTCACCAAGAAT
ATGCACCTACACAAG
>RhFe|XM_033114480.1_cds_XP_032970371.1_1
ATGCTGCAGGCAAAGCTGCACAGCCAGGAAGAGGACTTCCGTTTGCAGAACAGCACACTT
ATGGCCGAGTTCAGCAAG------------------------------------------
------------------------------------------------------------
---------CTCTGCAGCCAGATGGAACAACTGGAGCTGGAGAACCAGCAACTGAAGGAT
GGGGCTGCCAGGGCAGGGGCTGCCCAAGCAGGGAGCCTTGTGGATGGGGAGCTGCTGAGA
CTGCAGGCAGAAAACACAGCCTTGCAGAAGAACGTGGCAGCCCTGCAGGAACGCTATGGG
AAAGAGGCTGGGAAGTCCTCGACTGCCAGTGAAGGCCAAGGAGAGCCCCCAGGGGACCAA
GCCCCCACTGTCCTGTCCCCCATGCCATTGGCAGAAGTGGAACTGAAATGGGAAATGGAA
AAGGAGGAAAAGAAATTGCTCTGGGAACAACTGCAAGGCTTGGAGAGCTTGAAGCAGGCC
GAAACATCCAGGCTACAGGAGGAACTTGCTAAGCTCTCCGAGAAACTGAAAAAGAAACAA
GAAAGTTTTTGTCGTCTGCAGACAGAAAAGGAGACGCTGTTCAATGACAGCCGGAACAAG
ATTGAGGAGTTACAACAGCGGAAGGAAGCTGATCTCAAAGCCCAGTTGGCTCGAACTCAG
AAGCTGCAGCAGGAACTCGAGGCTGCCAATCAGAGCTTAGCAGAACTGAGAGATCAGCGG
CAGGGGGAGCGGCTGGAGCATGCGGCAGCTCTGCGAGCCCTAAAAGATCAGGTGTCCATG
CAGAGCGCAGATGCGCAGGAACAAGTAGAAGGACTTTTGGCTGAGAACACTGCCTTGAGG
ACTAGCCTGGCTGCGCTGGAGCAGATCCAAACAGCAAAGACCCAAGATCTGAATATGCTC
CGGGAACAGACCGCGGAGCTGACAGCTGAGTTGCAGCAGCGGCAGACTGAGTATGAGGAT
CTCATGGGACAGAAAGATGACCTCAACTCCCAGCTCCAGGAGTCATTACGGGCCAATAGT
CGGCTGCTGGAACAACTTCAAGAAATCGGGCAGGAGAAGGAACAATTAATGCAGGAGCTA
CTGGAGGCTCGGAAGAGTGCTGAGAAGCGGAAGGCCATGCTGGATGAGCTAGCAATGGAG
GCGCTACAGGAGAAGTCCCAGCACAAGGAGGAGCTGGGAACCGTCCGACTTCGGCATGAG
AAGGAGGTGCTGGGGGTACGCGCCCGCTATGAGCGTGAACTTCGTGAGCTGCATGAAGAC
AAGAAGCGGCAGGAGGAGGAGCTCCGTGGGCAGATCCGAGAGGAGAAGGCCCGAACACGG
GAGCTGGAGACTCTCCAACAGACAGTGGAAGAACTTCAAGCTCAGGTACACTCTATGGAT
GGAGCCAAGGGCTGGTTTGAACGGCGCTTGAAGGAGGCCGAGAAGGAGGAAGAGCTACAG
GGCGTTCGGGATCAGCTCCAGCAGGCCCAGGAGGAGCGGGACGGCCACCTGAAGACCATC
AGTAGCCTGAAGCAGGAGGTGAAGGACACCGTGGATGGGCAGCGCATCCTGGAGAAGAAG
GGCAGTGCCGCGCTCAAGGACCTCAAGCGGCAGCTGCATCTGGAGCGGAAACGGGCGGAT
AAGCTGCAGGAGCGGCTGCAGGACATCCTTACTAACAGCAAGAGCCGCTCAGGCCTTGAG
GAGCTGGTGCTCTCGGAGATGAACTCACCGAGCCGGACCCAGACTGGGGACAGCAGTAGT
GTTTCCTCCTTCAGCTACCGGGAAATCTTGCGGGAGAAGGAGAGTTCCACCATTCCAGCC
AGGTCCTTATCCAGCAGCCCTCAGTCCCAGCCCCCGCGGCCAGCAGAGCTGTCAGATGAG
GAAGTGGCTGAGCTTTTTCAGCGCCTGGCAGAGACACAGCAGGAGAAATGGATGCTGGAG
GAGAAGGTGAAGCACCTGGAGGTAAGCAGTGCCTCCATGGCGGAGGACCTCTGCCGGAAG
AGCGCCATCATTGAGACCTACGTCATGGACAGCCGGATCGATGTGTCTGTGGCAGCAGGC
CACACTGACCGCAGCGGGCTGGGCAGTGTCCTGAGAGACCTAGTGAAGCCAGGGGACGAG
AACCTTCGGGAGATGAACAAGAAGCTACAGAACATGCTGGAGGAGCAGCTGACCAAGAAT
ATGCACCTGCACAAG
>RoAe|XM_016153317.1_cds_XP_016008803.1_1
ATGCTGCAGGCAAAGCTGCACAGCCAGGAAGAGGACTTCCGTTTGCAGAACAGCACACTT
ATGGCTGAGTTCAGTAAG------------------------------------------
------------------------------------------------------------
---------CTCTGCAGCCAGATGGAACAGCTGGAGCTGGAGAACCAGCAGCTGAAGGAT
GGGGCTGCCAGGGCAGGTGCTGTCCAAGCTGGGAGCCTTGTGGATGGGGAGCTGCTGAGA
CTGCAGGCAGAAAACACAGCCTTGCAGAAGAATGTGGCAGCCCTGCAGGAGCGCTGTGAG
AAAGAGGCTGGGAAGTTCTCACTTGCCATTGAAGGTCAAGGGGACCCCCCAGGGGGCCAA
ACCCCTGCTCTCCTGTCCCCCATGCCTTTGGCAGAGGTAGAGTTGAAATGGGAAATGGAG
AAGGAAGAAAAGAAATTGCTCTGGGAGCAACTGCAAGGCTTGGAGAGTCTGAAGCAGGCC
GAAACATCCAGGCTGCAGGAGGAACTTGCTAAGCTCTCAGAGAAACTGAAAAAGAAACAA
GAAAGTTTTTGTCGTCTACAGACGGAAAAGGAGACACTATTCAATGACAGCCGGAACAAG
ATTGAGGAGCTACAACAGCGGAAGGAAGCTGATCTCAAAGCCCAGTTGGCTCGAACTCAG
AAGCTGCAACAAGAACTTGAGGCTGCCAATCAGAGCTTGGCAGAACTGAGAGATCAGCGG
CAGGGGGAGCGCCTGGAGCATGCAGCAGCTCTACGAGCCCTACAGGATCAGGTGTCTATC
CAGAATGCGGATGCACAGGAACAAGTGGAAGGACTTTGGGCTGAGAACAGTGCCTTGAGG
ACTAGCCTGGCTGCCCTGGAGCAGATTCAAACGGCAAAAACCCAAGAACTGAATATGCTC
CGGGAACAGACTGCTGAGCTGACAGCTGAGTTGCAGCAGCGGCAGACTGAATATGAGGAC
CTCATGGGACAGAAAGATGACCTTAACTCTCAGCTCCAGGAGTCATTGCGGGCCAATAGT
CGGCTGCTAGAACAACTTCAAGAAATAGGACAGGAGAAGGAACAATTGACCCAGGAACTA
CAAGAGGCTCGGAAGAGTGCTGAGAAGCGGAAGGCCATGCTGGATGAGCTAGCAATGGAA
ACACTGCAAGAGAAGTCCCAGCATAAAGAGGAGCTAGGAGCTGTCCGACTTCGGCATGAA
AAGGAGGTATTGGGGGTGCGCGCCCGCTATGAGCGCGAGCTCCGCGAGCTGCACGAGGAC
AAAAAGCGTCAGGAGGAGGAGCTCCGTGGGCAGATTCGAGAGGAGAAGGCCCGAACACGA
GAGCTGGAGAATCTCCAGCAGACAGTAGAAGAACTTCAAGCTCAGGTACACTCTATGGAT
GGAGCCAAGGGCTGGTTTGAACGGCGCTTGAAAGAGGCCGAGAAGGAGGAAGAGCTACAG
GGTGTTCGGGATCAGCTCCAGCAAGCCCAGGTGGAGCAGGACTGCCACCTGAAGACCATC
AGCAGCCTGAAGCAGGAGGTAAAGGACACAGTGGATGGGCAGCGCATCCTGGAGAAGAAG
GGCAGTGCTGCGCTTAAGGACCTCAAGCGGCAGCTGCATTTGGAGCGGAAACGGGCGGAT
AAGCTGCAGGAGCGGCTGCAGGACATCCTTACCAACAGCAAGAGCCGCTCTGGCCTTGAG
GAGCTGGTTCTTTCAGAGATGAACTCACCAAGCCGGACCCAGACTGGGGACAGCAGTAGT
GTCTCCTCCTTTAGCTACCGGGAAATCTTGCGAGAAAAAGAGAGTTCGACCATTCCAGCC
AGGTCCTTATCCAGCAGCCCTCAGGCCCAGCCTCTGCGGCCAGCAGAGCTTTCAGATGAG
GAAGTGGCTGAGCTCTTTCAGCGTCTGGCAGAGATGCAGCAGGAGAAATGGATGCTGGAG
GAAAAGGTGAAGCACCTGGAGGTGAGCAGCGCCTCCATGGCAGAAGACCTCTGCCGGAAG
AGTGCCATCATTGAGACTTACGTCATGGACAGCCGGATCGATGTATCCGTGGCAGCAGGC
CACACAGACCGCAGTGGGCTGGGCAGTGTCCTGAGAGACCTAGTGAAGCCAGGTGACGAG
AACCTTCGGGAGATGAACAAGAAGCTACAGAACATGCTGGAGGAGCAGCTCACCAAGAAT
ATGCACCTACACAAG
