# Supplementary material for: Positively selected genes in the hoary bat (Lasiurus cinereus) lineage: prominence of thymus expression, immune and metabolic function, and regions of ancient synteny
Source: PeerJ. 2022 Mar 17;10:e13130. doi: 10.7717/peerj.13130 (PMC8934532; doi:10.7717/peerj.13130)
Supplement: Supplemental Information 4 — Likely alignment errors have been manually deleted between conserved codons. Recovery of the original codon positions requires alignment to the original accessions in each orthogroup. [file peerj-10-13130-s004.zip › renamed.manual/OG0006686.manual.fas]

>EpFu|XM_008152117.2_cds_XP_008150339.1_1
ATGCCGGAGTTTCAAAGGAGCATCCGCCTGCTGGGCAGGAGACCCACCACTCAGCAGTTC
ATCGACACCATCATCAAAAAGTACGGCACCCACCTCCTCATCTCTGCCACCTTGGGAGGG
GACAAAAGTCGCCTCGACAGGAAGTCAGGGAATGCCACTCAAAGTGTTGAAGCTCTGCAC
CAGCTTGCATCGTCATACTTTGTGGACCGTGATGGCACCATGAGGAGGCTCCATGAGATC
CAGATATCAACTGGCGCAATCAAGGTCACAGAGACACGCACTGGGCCCCTGGGCTGTAAC
AGCTACGACAATCTGGACTCTGTGAGTTCTGTCCTTCTGCAAAGCACCGAGAGCAAACTT
CACCTTCAAGGCCTGCAGATCATCTTCCCTCCGTACCTGCAAGAGAAGTTTGTCCAGTCG
GCCCTGAGCTACATCATGTGCAATGGTGAGGGCGAGTATGTGTGCCAGAACAGCCAGTGC
CGATGCCAGTGTGCCGAGGAGTTCCCGCAGTGCAACTGCCCCATCACCGACATCCAGATC
ATGGAGTACACGCTGGCCAACATGGCCAAGTCCTGGGCCGAGGCTTACAAGGACTTGGAG
AATTCAGATGAGTTTAAATCGTTTATGAAGCGTCTGCCCAGCAACCACTTCCTGACCATC
GGGAGCATCCATCAGCACTGGGGCAACGACTGGGACCTGCAGAACCGCTACAAGCTCCTG
CAGAGCTCCATGGAGGCCCAGCGGCAGAAGATCCAGCGCACCGCCCGCAAGCTCTTTGGC
CTCAGCGTCCGCTGCCGCCACAATCCCAACCACCAGCTGCCTAGAGAGAGGACGATCCAG
CAGTGGCTGGCCCGGGTGCAGTCGCTTCTCTACTGCAATGAGAACGGGTTTTGGGGAACC
TTCCTGGAGAGCCAGAGGAGCTGCGTGTGCCACGGGAGCACCACGCTGTGCCAGCGCCCC
ATCCCCTGCATCATCGGCGGCAACAACAGCTGCGCCATGTGCAGCCTGGCCAACATCTCC
CTCTGCGGCTCCTGCAACAAGGGCTACAAGCTGTACCGCGGCCGCTGCGAGCCCCAGAAC
GTGGACTCGGAGCGCAGCGAGCAGTTCATCAGCTTCGAGACCGACCTGGACTTCCAGGAC
CTGGAGCTGAAGTACCTGCTGCAGAAGATGGACTCGCGCCTCTACGTGCACACCACCTTC
GTCAGCAACGAGATCCGCCTCGACACCTTCTTTGACCCGCGGTGGCGCAAGCGCATGTCC
CTCACGCTCAAGAGCAACAAGAACCGCATGGACTTCATCCACATGGTGATCGGCATGTCC
ATGCGCATCTGCCAGATGCGCAACAGCAGCCTGGACCCCATGTTCTTCGTCTACGTCAAC
CCCTTCAGCGGCAGCCACTCGGAGGGCTGGAACATGCCGTTCGGCGAGTTCGGCTACCCG
CGCTGGGAGAAGGTCCGCCTCCAGAACAGCCAGTGCTACAACTGGACCCTCTTGCTGGGC
AATCGGTGGAAGACGTTTTTCGAGACGGTCCACATCTACCTGCGCAGTCGGACTCGGCTC
GCCACCGTCCTGCGGAACGAGACC---GGCCAGGGCCCCGTGGACCTGTCCGACCCCAAC
AAGCGGCAGTTCTACATCAAGATCTCGGACGTGCAGGTGTTCGGCTACAGCCTGCGCTTC
AACGCCGACCTCCTCCGCAGCGCCGTGCAGCAGGTCAACCAGTCCTACACGCAGGGTGGC
CAGTTCTACTCGTCGTCGTCCGTGATGCTCCTCTTGTTGGATATTCGGGACCGAATCAAC
CGCCTGGCCCCGCCCGTGGCCCCCGGGAAGCCCCAGCTGGACCTGTTCTCCTGTATGCTG
AAGCACCGCCTGAAGCTGACCAACAGCGAGATCATCAGGGTGAACCACGCCTTGGACCTC
TACAACACGGAGATCCTCAAACAGTCCGACCAGATGACGGCCAAGCTCTGC
>HiAr|XM_019648283.1_cds_XP_019503828.1_1
ATGCCGGAGTTTCAAAGGAGCATCCGCCTGCTTGGCAGGAGACCCACCACTCAGCAGTTC
ATCGAGACCATCATCAAAAAGTACGGCACCCACCTCCTCATCTCGGCCACCTTGGGAGGG
GACAAAAGTCGCCTCGACCGGAAGTCAGGGAACGCAACTCAAAGCGTGGAGGCTCTGCAC
CAGCTTGCATCATCCTACTTTGTTGACCGTGACGGCACCATGAGAAGGCTCCATGAGATC
CAGATATCAACTGGAGCGATCAAGGTCACAGAGACACGCACTGGGCCTCTGGGCTGTAAC
AGCTATGACAATCTGGACTCTGTGAGTTCCGTCCTTCTGCAAAGCACGGAGAGCAAGCTG
CACCTTCAAGGTCTTCAGATAATCTTCCCCCAGTATCTGCAAGAGAAGTTTGTCCAGTCG
GCCTTGAGCTACATCATGTGTAACGGTGAGGGGGAGTACGTGTGCCAGAACAGCCAGTGC
AGGTGCCAGTGTGCAGAGGAGTTCCCCCAGTGCAACTGCCCCATCACCGACATCCAGATC
ATGGAGTTCACGCTCGCCAACATGGCCAAGTCTTGGGCCGAAGCTTACAAGGACCTGGAG
AACTCAGATGAGTTCAAATCGTTTATGAAGCGTCTCCCCAGCAACCACTTCCTGACCATC
GGCAGCATCCATCAGCACTGGGGCAACGACTGGGACCTGCAGAACCGCTACAAGCTCCTG
CAGAGTGCCATGGAGGTCCAGAGGCAGAAGATTCAACGCACTGCCCGCAAGCTCTTTGGC
CTCAGTGTCCGCTGCCGCCACAATCCCAACCACCAGCTGCCTAGAGAGAGGACAATTCAG
CAGTGGCTCGCCAGGGTCCAGTCGCTTCTCTACTGCAACGAGAACGGGTTCTGGGGCACC
TTCCTGGAGAGCCAGAGGAGCTGCGTGTGCCATGGCAGCACCACGCTGTGCCAGCGCCCC
ATCCCCTGCATCATAGGCGGGAACAACAGCTGTGCCATGTGCAGTCTGGCCAACATCTCG
CTCTGCGGCTCCTGCAACAAGGGCTACAAGCTGTACCGAGGCCGCTGCGAGCCACAGAAT
GTGGACTCGGAGCGGAGCGAGCAGTTCATCAGCTTCGAGACCGACCTGGACTTCCAGGAC
CTGGAGCTGAAGTACCTGTTGCAGAAGATGGACTCACGCCTCTACGTCCACACCACCTTC
ATCAGCAACGAGATCCGCCTCGATACCTTCTTTGACCCCCGGTGGCGCAAGCGCATGTCC
CTGACGCTCAAGAGCAACAAGAACCGCATGGACTTCATCCACATGGTGATCGGCATGTCC
ATGCGCATCTGCCAGATGCGCAACAGCAGCCTGGACCCCATGTTCTTTGTCTACGTCAAC
CCCTTCAGCGGGAGCCACTCGGAGGGCTGGAACATGCCCTTCGGGGAGTTTGGCTACCCA
CGCTGGGAAAAGGTCCGTCTCCAAAACAGTCAGTGCTACAACTGGACTCTGTTGCTGGGC
AATCGGTGGAAAACGTTTTTCGAGACGGTCCACATCTACCTACGCAGTCGGACTCGGCTC
ACGACCCTCCTGCGGAATGAGACC---GGCCAGGGCCCCGTGGACCTGTCCGACCCTTCC
AAGAGGCAGTTCTACATCAAGATCTCGGACGTGCAGGTGTTCGGGTACAGCCTGAGGTTC
AACGCCGACCTCCTGCGCAGCGCGGTGCAGCAGGTCAACCAGTCCTACACGCAAGGCGGC
CAGTTCTACTCCTCGTCGTCCGTGATGCTCCTCCTGTTGGATATTCGGGACCGAATTAAT
CGCCTGGCCCCTCCCGTGGCCCCGGGGAAACCCCAGCTGGACTTGTTCTCCTGTATGCTG
AAGCACCGCCTGAAACTGACCAACAGCGAGATCATTCGGGTGAACCACGCCTTGGACCTC
TACAATACGGAGATCCTCAAACAGTCGGACCAGATGACAGCCAAACTCTGT
>LaCi|241-exonerate_protein2genome-gene-12.0-mRNA-1
ATGCCGGAGTTTCAAAGGAGCATCCGCCTGCTGGGCAGGAGGCCCACCACTCAGCAGTTC
ATCGACACCATCATCAAAAAGTACGGCACCCACCTCCTCATCTCTGCCACCTTGGGAGGT
GACAAAAGTCGCCTCGACAGGAAGTCAGGGAATGCCACGCAAAGTGTTGAAGCTCTTCAC
CAGCTTGCATCGTCATACTTTGTGGACCGTGATGGCACCATGAGGAGGCTCCATGAGATC
CAGATATCAACTGGCGCAATCAAGGTCACAGAGACACGCACTGGGCCCCTGGGCTGTAAC
AGCTACGACAATCTGGACTCTGTGAGTTCTGTCCTTCTGCAAAGCACCGAGAGCAAACTT
CACCTTCAAGGCCTGCAGATCATCTTCCCTCCGTACCTGCAAGAGAAGTTCGTCCAGTCG
GCCCTGAGCTACATCATGTGCAACGGCGAGGGCGAGTACGTGTGCCAGAACAGCCAGTGC
CGATGCCAGTGTGCTGAGGAGTTCCCGCAGTGCAACTGCCCCATCACCGACATCCAGATC
ATGGAGTACACGCTGGCCAACATGGCCAAGTCCTGGGCCGAGGCTTACAAGGACCTGGAG
AATTCAGATGAGTTTAAGTCGTTTATGAAGCGTCTGCCCAGCAACCACTTCCTGACCATC
GGGAGCATCCATCAGCACTGGGGCAACGACTGGGACCTGCAGAACCGCTACAAGCTGCTG
CAGAGTTCCATGGAGGCGCAGCGGCAGAAGATCCAGCGCACGGCCCGCAAGCTCTTCGGC
CTCAGTGTCCGCTGCCGCCACAACCCCAACCACCAGCTGCCTAGAGAGAGGACGATCCAG
CAGTGGCTGGCCCGGGTGCAGTCGCTTCTCTACTGCAACGAGAACGGGTTCTGGGGGACC
TTCCTGGAGAGCCAGAGGAGCTGCGTGTGCCACGGGAGCACCACACTGTGCCAGCGCCCC
ATCCCCTGCATCATCGGCGGGAACAACAGCTGCGCCATGTGCAGCCTGGCCAACATCTCC
CTCTGCGGCTCCTGCAACAAGGGCTACAAGCTGTACCGCGGCCGCTGCGAGCCCCAGAAC
GTGGACTCGGAGCGCAGCGAGCAGTTCATCAGCTTCGAGACCGACCTGGACTTCCAGGAC
CTGGAGCTCAAGTACCTGCTGCAGAAGATGGACTCGCGCCTCTACGTGCACACCACCTTC
GTCAGCAACGAGATCCGCCTCGACACCTTCTTCGACCCGCGGTGGCGCAAGCGCCTGTCC
CTCACGCTCAAGAGCAACAAGAACCGCATGGACTTCATCCACATGGTGATCGGCATGTCC
ATGCGCATCTGCCAGATGCGCAACAGCAGCCTGGACCCCATGTTCTTCGTCTACGTCAAC
CCGTTCAGCGGCAGCCACTCGGAGGGCTGGAACATGCCCTTCGGCGAGTTCGGCTACCCG
CGCTGGGAGAAGGCCCGCCTGCAGAACAGCCAGTGCTACAACTGGACCCTGCTGCTGGGC
AACCGCTGGAAGACCTTCTTCGAGACGGTCCACATCTACCTGCGCAGTCGGACTCGCCTC
GCCACCGTCCTGCGCAACGAGACCAGCGGCCAGGGCCCCGTGGACCTGTCCGACCCCAAC
AAGCGCCAGTTCTACATCAAGATCTCGGACGTGCAGGTGTTCGGCTACAGCCTGCGCTTC
AACGCCGACCTGCTCCGCAGCGCCGTGCAGCAGGTCAACCAGTCGTACACGCAGGGCGGC
CAGTTCTACTCGTCGTCGTCCGTGATGCTGCTCTTGCTGGATATTCGGGACCGAATCAAC
CGCCTGGCCCCGCCCGTGGCGCCCGGGAAGCCCCAGCTGGACCTGTTCTCGTGTATGCTC
AAGCACCGCCTGAAGCTCACCAACAGCGAGATCATCAGGGTGAACCACGCCTTGGACCTC
TACAACACGGAGATCCTCAAACAGTCCGACCAGATGACGGCCAAGCTCTGC
>MyLu|XM_006091086.3_cds_XP_006091148.1_1
ATGCCGGAGTTTCAGAGGAGCATCCGCCTGCTGGGCAGGAGGCCCACCACTCAGCAGTTC
ATCGACACCATCATCAAAAAGTACGGCACCCACCTCCTCATCTCTGCCACCTTGGGAGGG
GACAAAAGTCGCCTCGACAGGAAGTCAGGGAATGCCACTCAAAGTGTTGAAGCTCTGCAC
CAGCTTGCATCGTCCTACTTTGTGGACCGTGACGGCACCATGAGGAGGCTCCATGAGATC
CAGATATCAACTGGAGCAATCAAGGTCACAGAGACACGCACTGGGCCCCTGGGCTGTAAC
AGCTACGACAATCTGGACTCTGTGAGTTCTGTCCTTCTGCAAAGCACCGAGAGCAAACTT
CACCTTCAAGGCCTGCAGATCATCTTCCCTCCGTACCTGCAAGAGAAGTTTGTCCAGTCG
GCCCTGAGCTACATCATGTGCAACGGCGAGGGCGAGTACGTGTGCCAGAACAGTCAGTGC
CGATGCCAGTGTGCCGAGGAGTTCCCACAGTGCAACTGCCCCATCACCGACATCCAGATC
ATGGAGCACATGCTGGCCAACATGGCCAAGTCCTGGGCCGAGGCTTACAAGGACCTGGAG
AATTCAGATGAGTTTAAATCGTTTATGAAGCGTCTGCCCAGCAACCACTTCCTGACCATC
GGGAGCATCCATCAGCACTGGGGCAACGACTGGGACCTGCAGAACCGCTACAAGCTCCTG
CAGAGCTCCATGGAGGCCCAGCGGCAGAAGATCCAGCGCACCGCCCGCAAGCTCTTTGGC
CTCAGCGTCCGCTGCCGCCACAATCCCAACCACCATCTGCCTAGAGAGAGGACGATTCAG
CAGTGGCTGGCCAGGGTGCAGTCGCTTCTCTACTGCAATGAGAACGGGTTTTGGGGAACC
TTCCTGGAGAGCCAGAGAAGCTGCGTGTGCCACGGGAGCACCACGCTGTGCCAGCGCCCC
ATCCCCTGCATCATCGGCGGCAACAACAGCTGCGCCATGTGCAGCCTGGCCAACATCTCG
CTCTGCGGCTCCTGCAACAAGGGCTACAAGCTGTACCGCGGCCGCTGCGAGCCCCAGAAC
GTGGACTCGGAGCGCAGCGAGCAGTTCATCAGCTTCGAGACCGACCTGGACTTCCAGGAC
CTGGAGCTGAAGTACCTGCTGCAGAAGATGGACTCGCGCCTCTACGTGCACACCACCTTC
GTCAGCAACGAGATCCGCCTCGACACCTTCTTCGACCCGCGGTGGCGCAAGCGCATGTCC
CTCACGCTCAAGAGCAACAAGAACCGCATGGACTTCATCCACATGGTGATCGGCATGTCC
ATGCGCATCTGCCAGATGCGCAACAGCAGCCTGGACCCCATGTTCTTCGTCTATGTCAAC
CCCTTCAGCGGCAGCCACTCGGAGGGCTGGAACATGCCCTTCGGCGAGTTCGGCTACCCG
CGCTGGGAGAAGGTCCGCCTCCAGAACAGCCAGTGCTACAACTGGACCCTCTTGCTGGGC
AATCGGTGGAAGACGTTTTTCGAGACGGTCCACATCTACCTGCGCAGTCGGACTCGGCTC
GCCACCGTCCTGCGGAACGAGACC---GGCCAGGGCCCCGTGGACCTGTCCGACCCCAAC
AAGAGGCAGTTCTACATCAAGATCTCGGACGTGCAGGTGTTCGGCTACAGCCTGCGGTTC
AACGCCGACCTCCTCCGCAGCGCCGTGCAGCAGGTCAACCAGTCCTACACGCAGGGCGGC
CAGTTCTACTCCTCGTCGTCCGTGATGCTCCTCTTGTTGGATATTCGGGACCGAATCAAC
CGCCTGGCCCCGCCGGTGGCCCCCGGGAAGCCCCAGCTGGACTTGTTCTCCTGTATGCTG
AAGCACCGCCTGAAGCTGACCAACAGCGAGATCATCAGGGTGAACCACGCCTTGGACCTC
TACAACACGGAGATCCTCAAACAGTCCGACCAGATGACGGCCAAGCTCTGC
>PhDi|XM_028529423.1_cds_XP_028385224.1_1
ATGCCGGAGTTTCAAAGGAGCATCCGCCTGCTTGGCAGGAGACCCACCACCCAGCAGTTC
ATCGACACCATCATCAAAAAGTACGGCACCCACCTCCTCATTTCTGCCACCTTGGGAGGG
GACAAAAGTCGCCTCGACAGGAAGTCAGGGAATGCCACTCAAAGCGTTGAAGCTCTGCAC
CAGCTTGCGTCATCCTACTTTGTTGACCGTGATGGCACCATGAGGAGGCTCCATGAGATC
CAGATATCAACTGGAGCAATCAAGGTCACAGAGACACGCACTGGGCCTCTGGGCTGTAAC
AGCTATGACAATCTGGACTCTGTGAGTTCCGTCCTTCTGCAAAGCACCGAGAGCAAACTT
CATCTTCAAGGTCTGCAGATCATCTTCCCTCAGTACCTGCAAGAGAAGTTTGTCCAGTCG
GCCCTGAGCTACATCATGTGCAACGGCGAGGGCGAGTACGTGTGCCAGAACAGCCAGTGC
CGATGCCAGTGTGCGGAGGAGTTCCCCCAGTGCAACTGCCCCATCACCGACATCCAGATC
ATGGAGTACACGCTGGCCAACATGGCCAAGTCTTGGGCCGAAGCTTACAAGGACCTGGAG
AATTCAGATGAGTTTAAATCGTTTATGAAGCGTCTCCCCAGCAACCACTTCCTGACCATT
GGGAGCATCCATCAGCACTGGGGCAACGACTGGGACCTGCAGAACCGCTACAAGCTCCTG
CAGAGCTCCATGGAGGCCCAGAGGCAGAAGATCCAACGCACCGCCCGCAAGCTCTTCGGC
CTCAGCGTCCGCTGCCGCCACAATCCCAACCACCAGCTGCCCAGAGAGAGGACAATTCAG
CAGTGGCTGGCAAGGGTCCAGTCCCTTCTCTACTGCAATGAGAACGGGTTTTGGGGAAGC
TTCCTGGAGAGCCAGCGGAGCTGCGTGTGCCACGGGAGCACGACGCTTTGCCAGCGCCCC
ATCCCCTGCATCATAGGCGGGAACAACAGCTGTGCCATGTGCAGCCTGGCCAACATCTCG
CTCTGCGGCTCCTGCAACAAGGGCTATAAGCTGTACCGAGGCCGCTGCGAACCCCAGAAT
GTGGACTCGGAGCGGAGCGAGCAGTTCATCAGCTTCGAGACCGACCTGGACTTCCAGGAC
CTGGAGCTGAAGTACCTGCTGCAGAAGATGGACTCGCGCCTCTACGTCCACACCACCTTC
GTCAGCAACGAAATCCGCCTCGACACCTTCTTTGACCCGCGGTGGCGCAAGCGCATGTCC
CTCACTCTCAAAAGCAACAAGAACCGCATGGACTTCATCCACATGGTGATCGGCATGTCT
ATGCGCATCTGCCAGATGCGAAACAGCAGCCTGGACCCCATGTTCTTTGTCTACGTCAAC
CCCTTCAGCGGGAGCCACTCGGAGGGCTGGAACATGCCCTTCGGGGAATTTGGCTACCCG
CGCTGGGAGAAGATCCGTCTCCAGAACAGCCAGTGCTACAACTGGACTCTCTTGCTGGGC
AATCGGTGGAAAACGTTTTTCGAGACGGTCCACATCTACCTACGCAGTCGGACTCGGCTA
ACCACTGTCCTGCGGAACGAGACC---GGCCAGGGCCCCGTGGACCTGTCCGACCCCAAC
AAGAGGCAGTTCTACATCAAGATCTCGGACGTGCAGGTGTTCGGCTACAGCCTGAGGTTC
AACGCTGACCTCCTCCGCAGCGCGGTGCAGCAGGTCAACCAGTCCTACACGCAGGGAGGC
CAGTTCTACTCCTCTTCGTCCGTGATGCTCCTCTTGTTGGATATTCGGGACCGAATCAAC
CGCCTGGCCCCTCCGGTGGCCCCGGGGAAACCGCAGCTGGACTTGTTCTCCTGTATGCTG
AAGCACCGCCTGAAACTGACCAACAGCGAGATCATCAGGGTGAACCACGCCTTGGACCTC
TACAACACGGAGATCCTCAAACAGTCGGACCAGATGACGGCCAAGCTCTGC
>PtVa|XM_011360967.1_cds_XP_011359269.1_1
ATGCCGGAGTTTCAAAGGAGCATCCGCCTGCTTGGCAGGAGACCCACCACCCAGCAGTTC
ATCGACACCATCATCAAAAAGTACGGCACCCACCTCCTCATCTCTGCCACCTTGGGAGGG
GACAAAAGTCGCCTCGACAGGAAGTCAGGGAATGCCACTCAAAGTGTTGAAGCTCTGCAC
CAGCTCGCATCATCCTACTTTGTTGACCGTGATGGAACCATGAGGAGGCTCCACGAGATC
CAGATATCAACTGGAGCAATCAAGGTCACAGAGACACGTACTGGGCCTCTGGGCTGTAAC
AGCTATGACAATCTGGACTCTGTGAGTTCCGTCCTTCTGCAAAGCACGGAGAGCAAACTG
CACCTTCAAGGTCTTCAGATAATCTTCCCTCAGTATCTGCAAGAGAAGTTTGTCCAGTCG
GCCTTGAGCTACATCATGTGCAACGGTGAGGGGGAGTACGTGTGCCAGAACAGCCAGTGT
AGGTGTCAGTGCGCGGAGGAGTTCCCACAGTGCAACTGCCCCATCACCGACATCCAGATC
ATGGAGTACACGCTGGCCAACATGGCCAAGTCCTGGGCCGAAGCTTATAAGGACCTGGAG
AACTCAGATGAGTTTAAATCATTTATGAAGCGTCTCCCCAGCAACCACTTCCTGACCATC
GGGAGCATCCATCAGCACTGGGGCAACGACTGGGACCTGCAGAACCGCTACAAGCTCCTG
CAGAGCGCCATGGAGGCCCAGAGGCAAAAGATTCAACGCACAGCCCGCAAGCTGTTCGGC
CTCAGCGTCCGCTGCCGCCACAATCCGAACCACCAGCTGCCTAGAGAGAGGACGATTCAG
CAGTGGCTTGCAAGGGTCCAGTCACTTCTCTACTGCAATGAGAACGGGTTTTGGGGAACC
TTCCTGGAGAGCCAGAGGAGCTGCGTGTGCCATGGTAGCACCACGCTGTGCCAGCGCCCC
ATCCCCTGCATCATCGGAGGGAACAACAGCTGTGCCATGTGCAGCATGGCCAACATCTCG
CTCTGTGGCTCCTGCAACAAGGGCTACAAGCTGTACCGTGGCCGCTGCGAACCACAGAAC
GTGGACTCGGAGCGGAGCGAGCAGTTCATCAGCTTCGAGACCGACCTGGACTTCCAGGAC
CTGGAGCTGAAGTACCTGTTGCAGAAGATGGACTCGCGCCTCTACGTCCACACCACCTTC
ATCAGCAACGAGATCCGCCTCGACACCTTCTTTGACCCTCGGTGGCGCAAGCGCATGTCC
CTCACTCTCAAGAGCAACAAGAACCGCATGGACTTCATCCACATGGTGATCGGCATGTCC
ATGCGCATCTGCCAGATGCGCAACAGCAGCCTGGATCCCATGTTCTTTGTCTACGTCAAC
CCCTTCAGCGGGAGCCACTCGGAGGGCTGGAACATGCCCTTCGGGGAGTTTGGCTACCCG
CGCTGGGAGAAGATCCGTCTCCAAAACAGCCAGTGCTACAATTGGACTCTCTTGCTGGGC
AATCGGTGGAAAACGTTTTTCGAGACGGTCCACATCTACCTACGCAGTCGGACTCGGCTA
ACGACCCCCGGGCGCAACGAGACC---GGCCAGGGCCCCGTGGACCTGTCCGATCCCACT
AAGAGGCAGTTCTACATCAAGATCTCGGATGTGCAGGTGTTCGGGTACAGCCTGAGGTTC
AACGCTGACCTCCTTCGCAGCGCGGTGCAGCAGGTCAACCAGTCCTACACCCAAGGCGGC
CAGTTCTACTCTTCCTCGTCCGTGATGCTCCTCTTGTTGGATATTCGGGACCGAATTAAT
CGCCTGGCCCCTCCCGTGGCCCCGGGGAAACCCCAGCTGGACTTGTTCTCCTGTATGCTG
AAACACCGCCTGAAACTGACCAACAGCGAGATCATCAGGGTGAACCACGCCTTGGACCTC
TACAACACGGAGATCCTCAAACAGTCGGACCAGATGACAGCCAAACTCTGT
>RhFe|XM_033123206.1_cds_XP_032979097.1_1
ATGCCGGAGTTTCAAAGGAGCATCCGCCTGCTTGGCAGGAGACCCACCACTCAGCAGTTC
ATCGAGACCATCATCAAAAAGTACGGCACCCACCTCCTCATCTCGGCCACCTTGGGAGGG
GACAAGAGCCGCCTCGACAGGAAGTCAGGGAATGCCACTCAAAGTGTGGAAGCTCTGCAC
CAGCTCGCATCGTCCTACTTTGTCGACCGTGACGGCACCATGAGGAGGCTCCATGAGATC
CAGATATCCACTGGAGCAATCAAGGTCACAGAGACACGCACTGGGCCTCTGGGCTGTAAC
AGCTATGACAATCTGGACTCTGTGAGTTCCGTCCTTCTGCAAAGCACGGAGAGCAAACTG
CACCTTCAAGGTCTTCAGATAATCTTCCCTCAGTATCTGCAAGAGAAGTTTGTCCAGTCG
GCCTTGAGCTACATCATGTGTAACGGTGAGGGGGAGTACGTGTGCCAGAACAGCCAGTGC
CGCTGCCAGTGCGCGGAGGAGTTTCCCCAGTGCAACTGCCCCTTCACCGACATCCAGATC
ATGGAGTTCACGCTGGCCAACATGGCCAAGTCTTGGGCCGAAGCTTACAAGGACCTGGAG
AATTCAGATGAGTTCAAATCGTTTATGAAGCGCCTCCCCAGCAATCACTTCCTGACTATT
GGGAGCATCCATCAGCACTGGGGCAACGATTGGGACCTGCAGAATCGCTACAAGCTCCTG
CAGAGCGCCATGGAGGCCCAGAGACAGAAGATTCAACGCACTGCCCGCAAGCTCTTCGGC
CTCAGTGTCCGCTGCCGCCACAATCCCAACCACCAGCTGCCTAGAGAGAGGACAATTCAG
CAGTGGCTTGCTAGGGTCCAGTCGCTTCTCTACTGCAACGAGAACGGCTTCTGGGGCACC
TTCCTGGAGAGCCAGAGAAGCTGCGTGTGCCATGGCAGCACCACGCTGTGCCAGCGCCCC
ATCCCCTGCATCATAGGCGGGAACAACAGCTGTGCCATGTGCAGCCTGGCCAACATCTCG
CTCTGCGGCTCCTGCAACAAGGGCTACAAGCTGTACCGAGGCCGCTGCGAACCACAGAAC
GTGGACTCGGAGCGGAGCGAGCAGTTCATTAGCTTCGAGACCGACCTGGACTTCCAGGAC
CTGGAGCTCAAGTACCTGCTGCAGAAGATGGACTCGCGCCTCTACGTCCACACCACCTTC
ATCAGCAACGAGATCCGCCTCGACACCTTCTTTGACCCCCGGTGGCGCAAGCGCATGTCC
CTGACGCTCAAGAGCAACAAGAACCGCATGGACTTCGTCCACATGGTCATCGGCATGTCC
ATGCGCATCTGCCAGATGCGCAACAGCAGCCTGGACCCCATGTTCTTTGTCTACGTGAAC
CCCTTCAGTGGGAGCCACTCGGAGGGCTGGAATATGCCCTTCGGGGAGTTTGGCTACCCG
CGCTGGGAGAAGGTCCGTCTCCAAAACAGCCAGTGCTACAATTGGACTCTCTTGCTGGGC
AATCGGTGGAAAACGTTTTTCGAGACGGTCCACATCTACCTACGCAGTCGGACTCGGCTC
ACGACCCTCCTGCGTAATGAGACC---GGCCAGGGCCCCGTGGACCTGTCCGACCCCTCC
AAGAGGCAGTTCTACATCAAGATCTCGGACGTGCAGGTGTTCGGCTACAGCCTGAGGTTC
AACGCCGACCTCCTTCGTAGCGCGGTGCAGCAGGTCAACCAGTCCTACACGCAAGGCGGC
CAGTTCTACTCCTCTTCGTCGGTGATGCTCCTCCTGTTGGATATTCGGGACCGAATTAAT
CGCCTGGCCCCTCCCGTGGCCCCGGGGAAACCCCAGCTGGACTTGTTCTCCTGTATGCTG
AAGCACCGCCTGAAACTCACCAACAGCGAGATCATTCGCGTGAACCACGCCTTGGACCTC
TACAACACCGAGATCCTCAAACAGTCGGACCAGATGACAGCCAAACTCTGT
>RoAe|XM_016136926.1_cds_XP_015992412.1_1
ATGCCGGAGTTTCAAAGGAGCATCCGCCTGCTTGGCAGGAGACCCACCACCCAGCAGTTC
ATCGAAACCATCATCAAAAAGTACGGCACCCACCTCCTCATCTCTGCCACCTTGGGAGGG
GACAAAAGTCGCCTCGACAGGAAGTCAGGGAATGCCACTCAAAGTGTTGAAGCTCTGCAC
CAGCTGGCATCATCCTACTTTGTCGACCGTGATGGAACCATGAGGAGGCTCCATGAGATC
CAGATATCAACTGGAGCGATCAAGGTCACAGAGACACGTACTGGGCCTCTGGGCTGTAAC
AGCTATGACAATCTGGACTCTGTGAGTTCCGTCCTTCTGCAAAGCACGGAGAGCAAACTG
CACCTTCAAGGTCTTCAGATCATCTTCCCTCAGTATCTGCAAGAGAAGTTTGTCCAGTCG
GCCTTGAGCTACATCATGTGCAACGGTGAGGGGGAGTACGTGTGCCAGAACAGCCAGTGT
AGGTGTCAGTGCGCGGAGGAGTTCCCACAGTGCAACTGCCCCATCACCGACATCCAGATC
ATGGAGTACACGCTGGCCAACATGGCCAAGTCCTGGGCCGAAGCTTATAAGGACCTGGAG
AACTCAGATGAGTTTAAATCGTTTATGAAGCGTCTCCCCAGCAACCACTTCCTGACCATC
GGGAGCATCCATCAGCACTGGGGCAACGACTGGGACCTGCAGAACCGCTATAAGCTCCTG
CAGAGCGCCATGGAGGCCCAGAGGCAAAAGATTCAACGCACAGCCCGCAAGCTGTTCGGC
CTCAGCGTCCGCTGCCGCCACAATCCCAACCACCAGCTGCCTAGAGAGAGGACGATTCAG
CAGTGGCTTGCAAGGGTCCAGTCACTTCTCTACTGCAATGAGAACGGGTTCTGGGGAACC
TTCCTGGAGAGCCAGAGGAGCTGCGTGTGCCATGGTAGCACCACGCTGTGCCAGCGCCCC
ATCCCCTGCATCATAGGAGGGAACAACAGCTGTGCCATGTGCAGCATGGCCAACATCTCG
CTCTGTGGCTCCTGCAACAAGGGCTACAAGCTGTACCGCGGCCGCTGTGAACCACAGAAC
GTGGACTCGGAGCGGAGCGAGCAGTTCATCAGCTTCGAGACCGACCTGGATTTCCAGGAC
CTGGAGCTGAAGTACCTGTTGCAGAAGATGGACTCGCGCCTCTACGTGCACACCACCTTC
ATCAGCAACGAGATCCGCCTCGACACCTTCTTTGACCCTCGGTGGCGCAAGCGCCTGTCC
CTCACTCTCAAGAGCAACAAGAACCGCATGGACTTCATCCACATGGTGATCGGCATGTCC
GTGCGCATCTGCCAGATGCGCAACAGCAGCCTGGATCCCATGTTCTTCGTCTACGTCAAC
CCCTTCAGCGGGAGCCATTCCGAGGGCTGGAACATGCCCTTTGGGGAGTTTGGCTACCCG
CGCTGGGAGAAGATCCGTCTCCAAAACAGCCAGTGCTACAATTGGACTCTCTTGCTGGGC
AATCGGTGGAAAACGTTTTTCGAGACGGTCCACATCTACCTGCGCAGTCGGACTCGGCTA
ACGACCCCCGGGCGCAACGAGACC---GGCCAGGGCCCAGTGGACCTGTCCGATCCCACC
AAGAGGCAGTTCTACATCAAGATTTCGGATGTGCAGGTGTTCGGGTACAGCCTGAGGTTC
AACGCTGACCTCCTTCGCAGCGCGGTGCAGCAGGTCAACCAGTCCTACACCCAAGGCGGC
CAGTTCTACTCCTCCTCGTCCGTGATGCTCCTCTTGTTGGATATTCGGGACCGAATTAAT
CGCCTGGCCCCTCCCGTGGCCCCGGGGAAACCCCAGCTGGACTTGTTCTCCTGTATGCTG
AAACACCGCCTGAAACTGACCAACAGCGAGATCATCAGGGTGAACCACGCCTTGGACCTC
TACAACACCGAGATCCTCAAACAGTCGGACCAGATGACAGCCAAACTCTGT
