# Supplementary material for: Positively selected genes in the hoary bat (Lasiurus cinereus) lineage: prominence of thymus expression, immune and metabolic function, and regions of ancient synteny
Source: PeerJ. 2022 Mar 17;10:e13130. doi: 10.7717/peerj.13130 (PMC8934532; doi:10.7717/peerj.13130)
Supplement: Supplemental Information 4 — Likely alignment errors have been manually deleted between conserved codons. Recovery of the original codon positions requires alignment to the original accessions in each orthogroup. [file peerj-10-13130-s004.zip › renamed.manual/OG0006714.manual.fas]

>EpFu|XM_008158590.2_cds_XP_008156812.1_1
ATGGATTTGGCCAACCATGGACTTATTCTCCTGCAACAGTTAAACGCTCAGCGAGAGTTT
GGTTTCCTGTGTGACTGCACGGTTGCCATCGGCGATGTGTACTTCAAGGCACACAAATCA
GTTCTTGCTTCATTCTCCAATTACTTTAAGATGTTGTTTGTCCATCAGACCAGTGAATGT
GTCCGTCTGAAACCGTCCGACATCCAGCCCGACATTTTCAGCTACCTCTTACACCTGATG
TACACCGGCAAGATGGCGCCTCAGCTCATCGACCCCGTCCGCCTGGAGCAGGGGATCAAG
TTCCTGCACGCTTACCCTCTGATCCAGGAGGCCAGCCTGGCCAGCCAAGGAGCCTTCTCG
CACCCTGACCAGGTGTTCCCGCTGGCCTCCTCCTTGTATGGCATTCAGATCGCAGACCAT
CAGTTGAGGCAGGCCACCAAGATTGCTCCGATGCCCGAGAAACTTGGGCGAGAACCCCGG
CCCCAGACCTCCAGGGTGAGCCAGGAGCAGGTGCCCGAAGCCACACAGCTCTCCCAGTTG
ACTTCAAATCTGCCCCAGGTGAACCGGACGCACATGACTCCCTCGGACCCCCTGCAGACC
TCCCTGTCTCCAGAACTCGTTTCCACTCCTGTTCCTCCC------------CCCGCCGCC
GGG---GAGGAGACCAACCTGGAAGCCTCTTCCTCCGATGAGCAG---CCCACGTCCCTC
ACCATCGCCCACGTCAAGCCGAGCATCATGAAGCGGAATGGCAGCTTCCCCAAGTACTAC
GCCTGCCACCTGTGCGGGCGGCGCTTCACCCTCCGGAGCAGCCTGCGGGAGCACCTGCAG
ATCCACACCGGGGTGCCCTTCACGGCCGAGGTGCCCGAGGCCGGGATGATCAGCGACAGC
GAGCTGCAGCACATCTCCGACTCCCCCATCATCGACGGCCAGCCGCACTCGGAGACGCCG
CCGCCCTCGGACATCGCGGACATTGACAACTTGGAGCAGGCGGACCAGGAGAGGGAGGTC
AAGAGGCGCAAGTACGAGTGCACCATCTGTGGACGCAAATTCATCCAGAAGAGCCACTGG
CGGGAGCACATGTACATTCACACGGGGAAGCCCTTCAAGTGCAGCACCTGCGACAAGAGC
TTCTGCAGGGCCAACCAGGCCGCCCGGCACGTGTGCCTCAACCAGAGCATCGACACCTAC
ACCATGGTGGACAAGCAGACGCTGGAGCTCTGCACGTTCGAGGAGGGCAGCCAGATGGAC
AACATGCTGGTACAGGCTAACAAACCCTACAAGTGCAACCTGTGCGACAAAACCTTCTCG
ACGCCCAACGAGGTTGTCAAACACTCCTGCCAAAACCAGAACTCGGACGTCTTCGCCCTG
GACGAAGGGCGGTCCATCCTCCTGGGCAGTGGGGACTCTGAAGTCACGGAACCCGAC---
CACCCCGTGTTAGCGAGCATTAAAAAGGAACAGGAAACGGTGTTGTTGGAC
>HiAr|XM_019638967.1_cds_XP_019494512.1_1
ATGGATTTGGCCAACCATGGACTTATTCTCCTGCAACAGTTAAACGCTCAGCGAGAGTTT
GGTTTCCTGTGTGACTGCACGGTTGCCATCGGCGATGTGTACTTCAAGGCACACAAATCA
GTTCTTGCTTCATTCTCCAATTACTTTAAGATGTTGTTTGTCCATCAGACCAGTGAATGT
GTCCGTTTGAAACCATCTGACATCCAGCCGGATATTTTCAGCTATCTCTTACATTTGATG
TACACCGGAAAGATGGCGCCGCAGCTGATTGACCCTGTTCGATTAGAGCAGGGGATCAAG
TTTCTACACGCGTACCCTCTGATCCAGGAAGCCAGCCTGGCCAGCCAAGGAGCCTTTTCT
CACCCTGACCAAGTTTTCCCACTGGCTTCGTCCTTGTATGGCATTCAGATCGCAGACCAT
CAGTTGAGACAAGCCACCAAGATCGCTTCAGCGCCTGAAAAGCTTGGGCGAGAACCGCGG
CCCCAGCCCTCCAGGATGGGCCAGGAGCAGGTGCCAGAAGCCGCACAGCTCTCTCAGCTG
ACTTCAAATGTGACCCAGGTGAATCGGACCCACATGACTCCCTCGGACCCACTGCAGACC
TCCCTGTCTCCAGAACTCGTTTCCACTCCTGTTCCTCCC------------CCTCCTCCC
GGG---GAGGAGACCAATCTGGAAGCCTCGTCCTCGGACGAGCAG---CCCACGCCCCTC
ACCATCGCCCATGTCAAGCCGAGCATCATGAAGAGGAACGGCAGCTTCCCAAAGTACTAC
GCCTGCCACCTGTGCGGGCGGCGCTTCACCCTCCGGAGCAGCCTGCGGGAACACCTGCAG
ATTCACACGGGCGTCCCTTTCACAGCCGAAGTGCCTGAGGCTGGGATGATCAGTGACAGT
GAGCTGCAGCACATCTCAGATTCTCCAATCATCGATGGGCAGCAGCACTCGGAGACGCCG
CCGCCCTCAGACATCGCCGACATTGACAACTTGGAGCAGGCGGACCAAGAGAGGGAGGTA
AAGAGGCGGAAGTATGAGTGCACGATATGTGGACGCAAATTTATCCAGAAGAGCCACTGG
AGGGAGCACATGTACATACACACCGGGAAGCCTTTCAAATGCAGCACTTGTGACAAGAGT
TTTTGCAGGGCCAACCAGGCTGCCCGGCACGTGTGCCTCAACCAGAGCATTGACACATAC
ACCATGGTGGACAAACAGACACTGGAACTCTGCACATTCGAGGAAGGGAGTCAGATGGAC
AACATGTTGGTACAAACCAACAAACCCTACAAATGCAACTTGTGTGACAAAACGTTCTCC
ACTCCCAATGAGGTTGTTAAACACTCATGCCAAAACCAGAACTCAGACGTCTTTGCCCTC
GATGAAGGGCGGTCCATTCTTCTCGGCAGTGGGGACTCAGAAGTAACGGAACCTGAC---
CATCCCGTGTTAGCGTCCATCAAAAAGGAACAGGAAACAGTGTTGTTAGAC
>LaCi|96863-exonerate_protein2genome-gene-23.3-mRNA-1
ATGGATTTGGCCAACCATGGACTTATTCTCCTGCAACAGTTAAACGCTCAGCGAGAGTTT
GGTTTCCTGTGTGACTGCACGGTTGCCATCGGCGATGTGTACTTCAAGGCACACAAATCA
GTTCTTGCTTCATTCTCCAATTACTTTAAGATGTTGTTTGTCCATCAGACCAGTGAATGT
GTCCGCCTGAAGCCCTCCGACATCCAGCCCGACATCTTCAGCTACCTCCTGCACCTGATG
TACACGGGCAAGATGGCGCCGCAGCTCATCGACCCCGTCCGCCTGGAGCAGGGCATCAAG
TTCCTGCACGCGTACCCCCTGATCCAGGAGGCCAGCCTGGCCAGCCAGGGGGCCTTCGCT
CACCCGGACCAGGTGTTCCCGCTCGCCTCCTCCCTGTACGGCATCCAGATCGCGGACCAC
CAGCTGCGGCAGGCCACCAAGATCGCGCCGATGCCCGAGAAACCGGGGCGAGACGCGCGG
CCCCCGGCGTCCCGGCTGAGCCAGGAGCCGGTGCCCGAAGCCACGCAGCTCTCCCAGTTG
ACTTCCAGCCTGCCCCCGGGGCATCGGACACACCTGACCCCCTCGGACCCCCTGCAGACC
TCCCTGTCCCCGGAACTCGTCTCCACGCCTGTGCCTCCCAACGCCGCCGCCGCCGCCAGC
GGCGGGGAGGAGACCAACCTGGAAGCCTCGTCCTCCGACGAGCAG---CCCGCGTCCCTC
ACCATCGCCCACGTCAAGCCGAGCATCATGAAGCGCAACGGCAGCTTCCCCAAGTACTAC
GCCTGCCACCTGTGCGGCCGCCGCTTCGCCCTGCGCAGCAGCCTGCGGGAGCACCTGCAG
ATCCACACCGGGGTGCCCTTCGCGGCCGAGGCGCCCGAGGCCGGCATGATCAGCGACAGC
GAGCTGCCGCACATCTCCGACTCGCCCCTCATCGACGGCCAGCCGCACTCGGAGACGCCG
CCGCCCTCGGACATCGCGGACATCGACAACCTGGAGCAGGCGGACCAGGAGCGGGAGGTC
AAGAGGCGCAAGTACGAGTGCACCATCTGCGGCCGCAAGTTCATCCAGAAGAGCCACTGG
CGGGAGCACATGTACATCCACACGGGCAAGCCCTTCAAGTGCAGCACGTGCGACAAGAGC
TTCTGCCGGGCCAACCAGGCCGCGCGGCACGTGTGCCTCAACCAGAGCATCGACACGTAC
ACCATGGTGGACAAGCAGACGCTGGAGCTGTGCACGTTCGAGGAGGGCAGCCAGATGGAC
AACATGCTGGTGCAGGCCAACAAGCCCTACAAGTGCAACCTGTGCGACAAGACGTTCTCG
ACGCCCAACGAGGTGGTCAAGCACTCCTGCCAGAGCCAGAACTCCGACGTGTTCGCCCTG
GACGAGGGGCGGGCCCTCCTCCTGGGCGGCGGGGACTCCGAGGTCACGGAGCCCGACCAC
CACCCCGTGCTAGCGAGCATTAAAAAGGAACAGGAAACCGTGTTGTTGGAC
>MyLu|XM_006102209.3_cds_XP_006102271.1_1
ATGGATTTGGCCAACCATGGACTTATTCTCCTGCAACAGTTAAACGCTCAGCGAGAGTTT
GGTTTCCTGTGTGACTGCACGGTTGCCATCGGCGATGTGTACTTCAAGGCACACAAATCA
GTTCTTGCTTCATTCTCCAATTACTTTAAGATGTTGTTTGTCCATCAGACCAGTGAATGT
GTCCGTCTGAAACCGACTGACATCCAGCCCGACATTTTCAGCTACCTCTTACACCTGATG
TACACCGGGAAGATGGCGCCTCAGCTCATCGACCCTGTTCGCCTGGAGCAGGGGATCAAG
TTCCTCCACGCCTACCCTCTGATCCAGGAGGCCAGCCTGGCCAGCCAGGGAGCCTTCTCT
CACCCTGACCAAGTGTTCCCGCTGGCCTCCTCCTTGTATGGCATTCAGATCGCAGACCAT
CAGTTGAGACAGGCCACCAAGATTGCCCCGATGCCTGAGAAACTCGGGCGAGAACCCCGG
CCCCAGACCTCCAGGGTGACCCAGGAGCAGGTGCCCGAAGCCACGCAGCTCTCCCAGCTG
ACTTCAAATCTGCCCCAGGTCAACCGGACACACATGACCCCCTCGGACCCCCTGCAGACC
TCCCTGTCTCCCGAACTCGTTTCCACTCCCGTTCCTCCC------------CCCGCCGCC
GCCGGGGAGGAGGCCAACCTGGAAGCCTCTTCCTCTGACGAGCAG---CCCACCTCCCTC
ACCATCGCCCACGTCAAGCCGAGCATCATGAAGAGGAACGGCAGCTTCCCCAAGTACTAC
GCCTGCCACCTGTGCGGGCGGCGCTTCACCCTGCGGAGCAGCCTGCGGGAGCACCTGCAG
ATCCACACCGGGGTGCCCTTCACGGCCGAGGCGCCCGAGGCCGGGATGATCAGCGACAGC
GAGCTGCAGCACATCTCCGACTCCCCCATCATCGACGGCCAGCAGCACTCGGAGACGCCG
CCGCCCTCGGACATCGCGGACATTGACAACTTGGAGCAGGCGGACCAAGAGCGGGAGGTC
AAGCGGCGCAAGTATGAGTGCACCATCTGTGGCCGCAAGTTCATCCAGAAGAGCCACTGG
CGGGAGCACATGTACATCCACACCGGGAAGCCCTTCAAGTGCAGCACCTGCGACAAGAGC
TTCTGCCGGGCCAACCAGGCCGCCCGGCACGTGTGCCTCAACCAGAGCATCGACACCTAC
ACCATGGTGGACAAGCAGACCCTGGAGCTCTGCACGTTCGAGGAGGGCAGTCAGATGGAC
AACATGCTGGTACAAACGAACAAACCCTACAAGTGCAACCTGTGCGACAAGACGTTCTCC
ACTCCCAACGAGGTTGTCAAACACTCCTGCCAAAACCAGAACTCGGACGTCTTCGCCCTG
GACGAGGGGCGGTCCATCCTCCTGGGCAGCGGGGACTCTGAAGTCACGGAACCCGAC---
CACCCCGTGTTAGCGAGCATTAAAAAGGAACAGGAAACGGTGTTGTTAGAC
>PhDi|XM_028510754.1_cds_XP_028366555.1_1
ATGGATTTGGCCAACCATGGACTTATTCTCCTGCAGCAGTTAAACGCTCAGCGCGAGTTT
GGTTTCCTGTGTGACTGCACGGTTGCCATCGGCGATGTGTACTTCAAGGCACACAAATCA
GTTCTTGCGTCATTCTCCAATTACTTTAAGATGTTGTTTGTCCATCAGACCAGTGAATGT
GTGCGTTTGAAGCCAACTGACATACAGCCTGACATTTTCAGCTATCTCTTACACTTGATG
TACACTGGGAAGATGGCCCCTCAGCTGATTGATCCTGTCCGCCTGGAACAGGGGATCAAG
TTTCTCCACGCTTACCCTCTGATCCAGGAGGCTAGCCTGGCTAGCCAAGGAGCCTTCTCC
CACCCTGACCAAGTTTTCCCGCTGGCTTCTTCCTTGTACGGCATCCAGATTGCAGATCAT
CAGTTGAGACAAGCCACCAAGATCGCCTCGGCCCCTGAGAAACTCGGGCGAGAGCCCCGG
CCCCAGACCTCCAGGATGAGCCAGGAGCAGGCGCCCGAGGCCGCACAGCTGTCTCAGCTG
GCTTCCAACCTGACCCAGGTGAATCGGACACATATGACCCCCTCGGACCCCCTGCAGACC
TCCCTGTCTCCAGAACTCGTTTCCACCCCTGTTCCTGCC------------CCTGCTGCC
GGG---GAGGAGGCCAACCTGGAAGCCTCTTCCTCCGACGAGCAG---CCCGCGACCCTC
ACCATAGCCCACGTCAAGCCCAGCATCATGAAGAGGAATGGCAGCTTCCCAAAGTACTAC
GCCTGCCACCTGTGCGGGCGGCGCTTCACCCTCCGGAGCAGCCTGCGGGAACACCTGCAG
ATTCACACCGGCGTGCCCTTCACAGCCGAAGTGCCCGAGGCTGGCATGATCAGCGACAGC
GAGCTGCAGCACATCTCGGACTCCCCCATCATCGACGGACAGCAGCACTCGGAGACGCCG
CCGCCCTCGGACATCGCGGACATCGACAACTTGGAGCAGGCGGACCAGGAGAGGGAGGTC
AAGAGGCGCAAGTACGAGTGCACGATATGCGGGCGCAAGTTCATCCAGAAGAGCCACTGG
CGGGAGCACATGTACATACACACTGGGAAGCCTTTCAAATGCAGCACCTGCGACAAGAGC
TTTTGCAGGGCCAACCAGGCCGCGCGGCACGTGTGCCTCAACCAGAGCATCGACACGTAC
ACCATGGTGGACAAGCAGACCCTGGAGCTCTGCACGTTCGAGGAAGGGAGTCAGATGGAC
AACATGTTGGTGCAGACTAACAAACCCTACAAATGCAACCTGTGTGACAAAACGTTCTCG
ACTCCCAACGAGGTGGTCAAACACTCGTGCCAGAACCAGAACTCGGACGTCTTTGCCCTG
GACGAGGGACGCTCCATCCTCCTGGGCGGCGGGGACTCCGAAGTAACGGAGCCCGAC---
CACCCCGTGCTAGCGTCCATTAAAAAGGAGCAGGAAACAGTGTTGTTGGAC
>PtVa|XM_023532148.1_cds_XP_023387916.1_1
ATGGATTTGGCCAACCATGGACTTATTCTCCTGCAACAGTTAAACGCTCAGCGAGAGTTT
GGTTTCCTGTGTGACTGCACGGTTGCCATCGGCGATGTGTACTTCAAGGCACACAAATCA
GTTCTTGCTTCATTCTCCAATTACTTTAAGATGTTGTTTGTCCATCAGACCAGTGAATGT
GTCCGTTTGAAACCAACTGACATACAGCCCGATATTTTCAGCTATCTCTTACATTTGATG
TACACCGGAAAGATGGCGCCTCAGCTGATTGATCCTGTTCGATTAGAACAGGGGATCAAG
TTTCTACACGCTTACCCTCTGATCCAGGAAGCTAGCCTGGCCAGCCAAGGAGCCTTTTCT
CATCCTGACCAAGTTTTCCCGCTGGCTTCGTCCTTGTATGGCATTCAGATTGCAGATCAT
CAGTTGAGACAAGCCACCAAGATTGCTTCAGCACCTGAAAAACTTGGACGAGAACCACGG
CCCCAGACCTCCAGGATGAGCCAGGAGCAGGTGCCTGAAGCCGCACAGCTCTCTCAGCTG
ACTTCAAACCTGACCCAGGTCAATCGGACACACATGACTCCCTCGGACCCACTGCAGACC
TCCCTGTCACCAGAACTCGTTTCCACGCCTGTTCCTCCC------------CCTCCTCCA
GGG---GAGGAGACCAATCTGGAAGCCTCTTCCTCCGATGAGCAG---CCCACCTCCCTC
GGCATAGCCCACGTCAAGCCCAGCATCATGAAGAGGAACGGCAGCTTCCCAAAGTACTAC
GCCTGCCACCTGTGCGGCCGGCGCTTCACCCTCCGGAGCAGCCTGCGGGAACACCTGCAG
ATCCACACCGGCGTCCCCTTCACAGCTGAAGTGCCTGAGGCTGGGATGATAAGTGACAGT
GAGCTGCAGCACATCTCGGACTCTCCGATCATCGATGGACAGCAGCACTCGGAGACGCCT
CCACCCTCGGACATCGCGGACATCGACAACTTGGAGCAGGCAGACCAAGAAAGGGAGGTA
AAGAGGCGGAAGTACGAGTGCACGATATGTGGCCGCAAATTTATCCAGAAGAGCCACTGG
CGGGAGCACATGTACATCCACACCGGGAAGCCTTTCAAATGTAGCACTTGTGACAAGAGC
TTCTGCAGGGCCAACCAGGCCGCCCGGCACGTGTGCCTCAACCAGAGCATCGACACGTAC
ACCATGGTGGACAAACAGACCCTGGAACTCTGCACATTCGAGGAAGGTAGTCAGATGGAC
AACATGTTGGTACAGACCAACAAACCCTACAAATGCAACTTGTGTGATAAAACGTTCTCG
ACTCCCAGTGAGGTTGTTAAACACTCATGCCAAAACCAGAACTCAGACGTCTTTGCCCTA
GACGAAGGGCGGTCCATTCTCCTGGGCAGTGGGGACTCTGAAGTAACAGAACCTGAC---
CACCCCGTGTTAGCATCCATCAAAAAGGAACAGGAAACAGTGTTGTTAGAC
>RhFe|XM_033103324.1_cds_XP_032959215.1_1
ATGGATTTGGCCAACCATGGACTTATTCTCCTGCAACAGTTAAACGCTCAGCGAGAGTTT
GGTTTCCTGTGTGACTGCACGGTTGCCATCGGCGATGTGTACTTCAAGGCACACAAATCA
GTTCTTGCTTCATTCTCCAATTACTTTAAGATGTTGTTTGTCCATCAGACCAGTGAATGT
GTCCGTTTGAAACCAACTGACATACAGCCAGATATTTTCAGCTATCTCTTACATTTGATG
TACACCGGAAAGATGGCGCCTCAGCTGATTGACCCTGTTCGATTAGAACAGGGGATCAAG
TTTCTACACGCTTACCCTCTGATCCAGGAAGCCAGCCTGGCCAGCCAAGGAGCCTTTTCT
CACCCTGACCAAGTTTTCCCACTGGCTTCGTCCTTGTATGGCATTCAGATTGCAGATCAT
CAATTGAGACAAGCCACCAAGATTGCTTCAGCGCCTGAAAAACTTGGGCGAGAACCCCGG
CCCCAGACCTCCAGGATGAGCCAGGAGCAGGTGCCGGAAGCCGCACAGCTCTCTCAGCTG
ACTTCAAATGTGACCCAGGTGACTCGGACCCACGTGACTCCCTCGGACCCGCTGCAGACC
TCCCTGTCTCCAGAACTCGTTTCCACTCCTGTTCCTCCC------------CCTCCTCCC
GGG---GAGGAGACCAATCTGGAAGCCTCTTCCTCTGATGAGCAACAGCCTGCGTCCCTC
ACCATCGCCCACGTGAAGCCCAGCATCATGAAGAGGAATGGCAGCTTCCCAAAGTACTAC
GCCTGCCACCTGTGCGGGCGGCGCTTTACCCTCCGGAGCAGTCTGCGGGAACACCTGCAG
ATTCACACCGGCGTACCTTTCACAGCCGAAGTGCCTGAGGCTGGGATGATAAGTGACAGT
GAGCTGCAGCACATCTCAGATTCTCCAATCATCGATGGACAGCAGCACTCGGAGACGCCG
CCGCCCTCAGACATCGCGGACATTGACAACTTGGAGCAGGCGGACCAAGAGAGGGAGGTA
AAGAGGCGGAAGTATGAGTGCACAATATGTGGACGCAAATTTATCCAGAAAAGCCACTGG
AGGGAGCACATGTACATCCACACCGGGAAGCCTTTCAAATGCAGCACTTGTGACAAGAGT
TTTTGCAGGGCCAACCAGGCTGCCCGGCACGTGTGCCTCAACCAGAGCATAGACACGTAC
ACCATGGTGGACAAACAGACCCTGGAACTCTGCACATTCGAGGAAGGGAGTCAGATGGAC
AACATGTTGGTACAAACCAACAAACCCTACAAATGCAACTTGTGTGACAAAACGTTCTCC
ACTCCCAATGAGGTTGTTAAACACTCATGCCAAAACCAGAACTCAGACGTCTTTGCCCTA
GACGAAGGGCGGTCCATTCTCCTCGGCAGTGGGGACTCTGAAGTAACAGAACCTGAC---
CACCCTGTGTTAGCTTCCATCAAAAAGGAACAGGAAACAGTGTTGTTAGAC
>RoAe|XM_016149145.1_cds_XP_016004631.1_1
ATGGATTTGGCCAACCATGGACTTATTCTCCTGCAACAGTTAAACGCTCAGCGAGAGTTT
GGTTTCCTGTGTGACTGCACGGTTGCCATCGGCGATGTGTACTTCAAGGCACACAAATCA
GTTCTTGCTTCATTCTCCAATTACTTTAAGATGTTGTTTGTCCATCAGACCAGTGAATGT
GTCCGTTTGAAACCAACTGACATACAGCCTGATATTTTCAGCTATCTCTTACATCTGATG
TACACCGGAAAGATGGCGCCTCAGCTGATTGATCCTGTTCGATTAGAACAGGGGATCAAG
TTTCTACACGCTTACCCTCTGATCCAGGAAGCCAGCCTGGCCAGCCAAGGAGCTTTTTCT
CATCCTGACCAAGTTTTCCCACTGGCTTCGTCCTTGTATGGCATTCAGATTGCAGATCAT
CAGTTGAGACAAGCCACCAAGATTGCTTCAGCACCTGAAAAACTTGGGCGAGACCCACGG
CCCCAGACCTCCAGGATGAGCCAGGAGCAGGTGCCTGAAGCCGCGCAGCTCTCTCAGCTG
ACTTCAAACCTGACGCAGGTCAATCGGACACACATGACTCCCTCGGACCCACTGCAGACC
TCCCTGTCACCAGAACTCGTTTCCACGCCTGTTCCTCCC------------CCTCCTCCG
GGG---GAGGAGACCAATCTGGAAGCCTCTTCCTCCGATGAGCAG---CCCGCCTCCCTC
GGCATAGCCCACGTCAAGCCCAGCATCATGAAGAGGAACGGCAGCTTCCCAAAGTACTAC
GCCTGCCACCTGTGCGGCCGGCGCTTCACCCTGCGGAGCAGCCTGCGGGAACACCTGCAG
ATCCACACGGGCGTCCCGTTCACAGCGGAAGTGCCTGAGGCCGGGATGATAAGTGACAGT
GAGCTGCAGCACATCTCGGACTCCCCGATCATCGACGGACAGCAGCACTCAGAGACGCCT
CCGCCCTCGGACATCGCGGACATCGACAACTTGGAGCAGGCGGACCAAGAGAGGGAGGTG
AAGAGGCGGAAGTACGAGTGCACGATCTGTGGACGCAAATTCATCCAGAAGAGCCACTGG
CGGGAGCACATGTACATCCACACCGGGAAGCCTTTCAAATGCAGCACGTGTGACAAGAGC
TTTTGCAGGGCCAACCAGGCCGCCCGGCACGTGTGCCTCAACCAGAGCATCGACACGTAC
ACCATGGTGGACAAACAGACCCTGGAACTCTGCACATTCGAGGAAGGTAGTCAGATGGAC
AACATGTTGGTACAGACCAACAAACCCTACAAATGCAACTTGTGTGACAAAACGTTCTCG
ACCCCCAGCGAGGTGGTTAAACACTCATGCCAAAACCAGAACTCGGACGTCTTTGCCCTA
GACGAAGGGCGGTCCATTCTCCTGGGCAGTGGGGACTCTGAAGTGACGGAACCTGAC---
CACCCCGTGTTAGCGTCCATCAAAAAGGAACAGGAAACAGTGTTGTTAGAC
