# Supplementary material for: Positively selected genes in the hoary bat (Lasiurus cinereus) lineage: prominence of thymus expression, immune and metabolic function, and regions of ancient synteny
Source: PeerJ. 2022 Mar 17;10:e13130. doi: 10.7717/peerj.13130 (PMC8934532; doi:10.7717/peerj.13130)
Supplement: Supplemental Information 4 — Likely alignment errors have been manually deleted between conserved codons. Recovery of the original codon positions requires alignment to the original accessions in each orthogroup. [file peerj-10-13130-s004.zip › renamed.manual/OG0006715.manual.fas]

>EpFu|XM_008162290.2_cds_XP_008160512.1_1
ATGAAGATGAGAAGGATCAAGCCAGCTGCTACTCCACATGTTGAAGGGTCAGATGGAGTA
TCAACTAAAGGAAAAAGGAAACCCAGGCAGGAAGAAGATGAAGATTATCGAGAATTTCCC
CAGAAGAAGCATAAGCTGTATGGGAGGAAGCAACGACCTAAAACTCAGCCTAATCCCAAA
TCCCAGGCTCGTCGTATTCGGAAGGAACCACCAGCTTATGCAGCAGGCAGTTTAGAGGAG
CAATGGTACTTAGAAATTGTGGATAAAGGCAGTGTCTCTTGTCCTACCTGCCAGGCAGTG
GGGAGAAAGACCATAGAGGGCTTAAAGAAACACATGGAAAACTGCAAACAGGAAATGTTT
ACTTGCCATCATTGTGGGAAACAACTTCGTTCACTGGCAGGGATGAAGTATCACGTCATG
GCAAACCATAATAGTTTGCCCATTTTGAAGGCCGGAGATGAAATAGATGAGCCAAGTGAG
AGGGAACGGCTCCGAACAGTTCTAAAGAGACTGGGAAAGCTCAGGTGCATGCGTGAGAGT
TGCTCTAGTAGCTTCACCAGCATCATGGGATATCTGTACCATGTAAAAAAATGTGGTAAA
GAGGCTTCGGAGCTGGAGGAGATGATCTTGAAGTGTCACCACTGTGGGAAGCCATATAGA
TCGAAGGCTGGACTTGCATATCACCTGAGGTCAGAGCATGGGCCTATC------TTTCCA
GGGTCAGGACAGCCAGAGTGCTTAAAAGAGATGAGCCTGGAGCCAAAGAGTGGGGGCCGA
GTTCAGAGGCGTTCTGCCAAGATAGCTGTGTACCACCTGCAGGAGCTGGCCTCTGTGGAA
CTGGCCAAGGAGTGGCCTAAGAGGAAGGTTCTTCAGGATCTGATACCTGATGACCGGAAG
TTAAAATATACTCGCCCTGGGCTACCTACCTTCAGCCAGGAAGTACTACATAAATGGAAG
TCAGACATCAAGAAGTACCATCGTATTGAGTGTCCTAATCAGGGTTGTGAGGCTGTCTAC
AGTAGTGTATCTGGCCTTAAAGCTCACCTGGGCTCTTGTACTTTGGGAAACTTTGTGGCT
GGAAAATACAAGTGTCTTCTATGTCAGAAAGAATTTGTGTCAGAGAGTGGTGTCAAGTAT
CACATCAACTCTGTCCATGCTGAGGATTGGTTTGTTGTAAACCCAGCAACAACCAAAAGC
TTTGAAAAGCTGATGAAGATAAAGCAGCGGCAGCAAGAAGAAGAAAAGCGGAGGCAGCAG
---CACAGGAGCAGGAGGTCTCTGAGAAGGCGGCAGCAGGCTGGCATGGAGCTTCCTGAG
CCAGCAGAGCTGAGTCTTAGAGCAGGGAAAGAGCCGAGGAGGAATAACGAGGAACTGCTA
GTGTCGACCTCCTGTAAAGAACCAGAGCAGGAACCAGTGCCGGCACAGTTCCAGAAAGTA
AAGCCCCCAAAGGCTAATCATAAACGAGGAAGGAAA
>HiAr|XM_019626480.1_cds_XP_019482025.1_1
ATGAAGATGAGAAGAATCAAGCCAGCTGCTGCTCCCCATGTTGAAGGGTCAGGTGGAGTG
TCAACCAAAGGAAGAAGGAAACCCAGGCAGGAAGAAGATGAAGACTATCGAGAATTTCCT
CAGAAGAAGCATAAGCTTTATGGGAGGAAGCAGCGGCCTAAAGCTCAGCCTAATCCCAAA
CCCCAGGCTCGTCGTATTCGGAAGGAACCACCAGCCTATGCAGCAGGCAGTTTAGAGGAG
CAATGGTACTTAGAAATTGTGGACAAAGGCAGTGTCTCCTGTCCTACCTGCCAGGCAGTG
GGGAGGAAGACCATAGAAGGCTTAAAGAAACACATGGAAAACTGTAAACAGGAAATGTTT
ACGTGCCATCACTGTGGGAAACAGCTTCGTTCACTGGCAGGGATGAAGTATCACGTCATG
GCAAATCATAATAGTTTGCCCATTTTGAAGGCGGGAGATGAAATAGATGAGCCAAGTGAG
AGGGAACGCCTCCGAACGGTTCTAAAGAGACTGGGAAAGCTCAGGTGCATGCGTGAGAGT
TGCTCTAGTAGCTTCACCAGCATCATGGGATATCTGTACCATGTCAGAAAATGTGGCAAA
GGGGCTGCAGAGCTGGAGAAGATGGCCCTGAAGTGTCACCACTGTGGAAAGCCATATAGA
TCGAAGGCTGGACTTGCGTATCACCTGAGGTCAGAGCATGGGCCTATCTCCTTCTTTCCA
GAGTCAGGACAGCCAGAATGCTTAAAGGAGATGAGCCTGGATTCAAAGAGTGGGGGCCGA
GTTCAGAGGCGTTCTGCCAAGATAGCTGTATACCACCTGCAGGAGCTGGCCTCTGCTGAA
CTGGCCAAGGAATGGCCTAAGAGGAAGGTTCTTCAGGATCTGGTACCTGATGATCGGAAG
TTAAAATATACTCGCCCTGGGCTTCCTACATTCAGCCAGGAAGTACTACATAAATGGAAG
TCAGATATCAAGAAGTATCATCGCATTCAGTGTCCTAATCAGGGTTGTGAGGCTGTCTAC
AGTAGTGTATCTGGCCTTAAAGCTCACCTGGGCTCTTGTACATTGGGAAACTTTGTGGCT
GGAAAATACAAGTGTCTTCTATGTCAAAAAGAATTTGTGTCAGAGAGTGGTGTCAAGTAT
CACATCAACTCTGTCCATGCTGAGGACTGGTTTGTTGTAAACCCAACAACAACCAAAAGT
TTTGAAAAGCTTATGAAGATAAAGCAGCGGCAGCAAGAAGAAGAAAAGCGGAGGCAGCAG
---CACAGGAGCAGAAGGTCTCTGCGAAGGCGGCAGCAGGCTTGCACCGAGCTTCCT---
GAGGCAGAGCTGAGCCTTAGAGTAGGGAAGGAGCAGAGGAGGAATAATGAGGAACTGCTA
GTATCGACCTCCTGTAAAGAACCAGAGCAGGGGCCAGTGCCAGCACAGTTCCAGAAAGTA
AAGCCCCCAAAGACGAATCATAAACGAGGAAGGAAG
>LaCi|149-exonerate_protein2genome-gene-296.22-mRNA-1
ATGAAGATGAGAAGGATCAAGCCAGCTGCTACTCCCCAGGTTGAAGGGTCAGATGGAGTA
TCACCTAAAGGAAAAAGGAAACTTAGGCAGGAAGAAGATGAAGATTATCGAGAATTTCCT
CAGAAGAAGCATAAGCTGTATGGGAGGAAGCAACGGCCTAAAACTCAGCCTAATCCCAAA
TCCCAGGCTCGTCGTGTTCGGAAGGAACCACCAGCTTATGCAGCAGGCAGTTTAGAGGAG
CAATGGTACTTAGAAATTGTGGATAAAGGCAGTGTCTCTTGTCCTACCTGCCAGGCAGTG
GGGAGGAAGACCATAGAGGGCTTAAAGAAACACATGGAAAACTGCAAACAGGAAATGTTT
ACTTGCCATCATTGTGGGAAACAACTTCGTTCACTGGCAGGGATGAAGTATCACGTCATG
GCAAATCATAATAGTTTGCCCATTCTGAAGGCCGGAGATGAAATAGATGAGCCAAGTGAG
AGGGAGCGGCTCCGCACAGTTCTGAAGAGACTGGGGAAGCTCAGGTGCATGCGCGAGAGT
TGCTCTAGTAGCTTCACCAGCATCATGGGATATATGTACCATGTCAAAAAATGTGGCAAA
GAGGCTGCGGAGCTGGAGGAGATGATCTTGAAGTGTCACCACTGTGGGAAGCCATACAGA
TCGAAGGCTGGACTTGCGTATCACGTGAGGTCAGAGCACGGGCCTGTC------TTTCCA
GGGTCAGGACAGCCAGACTGCTTAAAAGACATGAGCCTGGAGTCAAAGAGTGGGGCCAGA
GTTCAGAGGCGTTCTGCCAAGATAGCCGTGTACCACCTGCAGGAGCTGGCCTCTGTGGAA
CTGGCCAAGGAATGGCCGAAGAGGAAGGTTCTTCAGGATCTGATACCTGATGACCGGAAG
TTAAAATATACTCGCCCTGGGCTACCTACCTTCAGCCAGGAAGTACTACATAAATGGAAG
TCAGACATCAAGAAGTACCATCGTATTGAGTGTCCTAATCAGGGTTGTGAGGCTGTCTAC
AGTAGTGTATCCGGCCTTAAAGCTCACCTGGGCTCTTGTACTTTGGGAAACTTTGTGGCT
GGAAAATACAAGTGTCTTCTATGTCAGAAAGAATTTGTGTCAGAGAGTGGTGTCAAGTAT
CACATCAACTCTGTCCATGCTGAGGATTGGTTTGTTGTAAACCCAGCAACAACCAAAAGC
TTTGAAAAGCTGATGAAGATAAAGCAGCGGCAGCAAGAAGAAGAAGAGCGGAGGCAGCAG
---AACCGGGGCAGGAGGTCTCTGAGAAGGCAGCAGCAGGCTGGCATGGAGCTGCCTGAG
CCCGCAGAGCTGAGTCTTGCAGAAGGGAAAGAGCAGAGGAGGAATAACGAGGAACTGCCA
GTGTCGACCTCCTGTAANNNNNNNNNNNNNNNNNNNNNNNNNNNNNNNNNNNNNNNAGTA
AAGCCCCCAAAGGCTAACCATAAACGAGGAAGGAAA
>MyLu|XM_006099842.3_cds_XP_006099904.1_1
ATGAAGATGAGAAGGATCAAGCCAGCTGCTACTCCCCATGTTGAAGGGTCAGGTGGAGTA
TCAACCAAAGGAAAAAGGAAACCCAGGCAGGAAGAAGATGAAGATTATCGAGAATTTCCT
CAGAAGAAGCATAAGCTGTATGGGAGGAAGCAACGGCCTAAAACTCAGCCTAATCCCAAA
TCCCAGGCTCGTCGTATTCGGAAGGAACCACCAGCTTATGCAGCAGGCAGTTTAGAGGAG
CAATGGTACTTAGAAATTGTGGATAAAGGCAGTGTCTCTTGTCCTACCTGCCAGGCAGTG
GGGAGGAAGACCATAGAGGGCTTAAAGAAACACATGGAAAACTGCAAACAGGAAATGTTT
ACTTGCCATCATTGTGGGAAACAACTTCGTTCACTGGCAGGGATGAAGTATCACGTCATG
GCAAATCATAATAGTTTGCCCATTTTGAAGGCCGGAGATGAAATAGATGAGCCAAGTGAG
AGGGAACGGCTCCGAACAGTTCTAAAGAGACTGGGAAAGCTCAGGTGCATGCGTGAGAGT
TGCTCTAGTAGCTTCACCAGCATCATGGGATATCTGTACCATGTCAGAAAATGTGGCAAA
GAGGCGGCGGAGCTGGAGGAGATGATCTTGAAGTGTCACCACTGTGGGAAGCCGTATAGA
TCGAAGGCTGGGCTTGCGTATCACCTGAGGTCAGAGCATGGGCCTGTC------TTTCCA
GGGTCAGGACAGCCAGAGTGCTTAAAAGAGATGAGCCTGGAGCCAAAGAGTGGGGGCAGA
GTTCAGAGACGTTCTGCCAAGATAGCTGTGTACCACCTGCAGGAGCTGGCCTCTGTGGAA
CTGGCCAAGGAATGGCCTAAGAGGAAGGTTCTTCAGGATCTGATACCTGATGACCGGAAG
TTAAAATACACTCGCCCTGGGCTACCTACCTTCAGCCAGGAAGTACTACATAAATGGAAG
TCAGATATCAAGAAGTACCATCGTATTGAGTGTCCTAACCAGGGTTGTGAGGCTGTCTAC
AGTAGTGTATCTGGCCTTAAAGCTCACCTGGGCTCTTGTACTTTGGGAAACTTTGTGGCT
GGAAAATACAAGTGTCTTCTATGTCAGAAAGAATTTGTGTCAGAGAGTGGTGTCAAGTAT
CACATCAACTCTGTCCATGCTGAGGATTGGTTTGTTGTAAACCCAGCAACAACCAAAAGC
TTTGAAAAGCTGATGAAGATAAAGCAGCGGCAGCAAGAAGAAGAAAAGCGGAGACAGCAG
---CACAGGAGCAGGAGGTCTCTGAGAAGGCGGCAGCAGGCTGGCATGGAGCTTCCTGAG
CCAGCAGAGCTGAGTCTTAGAGCAGGGAAAGATCAGAGGAGGAATAACGAGGAACTGCTA
GTGTCGACCTCCTGTAAAGAACCAGAGCAGGAACCAGTGCCAGCACAGTTCCAGAAAGTA
AAGCCCCCAAAGGCTAATCATAAACGAGGAAGGAAA
>PhDi|XM_028515534.1_cds_XP_028371335.1_1
ATGAAGATGAGACGGATCAAGCGAGCTGCAACTCCCCCTGTTGAAGGGTCAGGTGGAGGA
GCAACCAAAGGAAAAAGGAAACCCAGGCAGGAAGAAGATGAAGATTATCGAGAATTTCCT
CAGAAGAAGCATAAGCTCTATGGGAGGAAGCAACGGCCTAAAGCCCAACCTAACCCCAAA
CCGCAGGCTCGTCGCATTCGGAAGGAGCCACCAGTGTATGCGGCAGGCAGTTTAGAGGAG
CAGTGGTACTTAGAAATTGTGGACAAAGGCAGCGTCTCCTGTCCTACCTGTCAGGCGGTG
GGGAGGAAGACCATAGAGGGCTTAAAGAGACACATGGAAAACTGCAAACAGGAAATGTTT
ACTTGCCACCATTGTGGGAAACAACTTCGTTCACTGGCAGGGATGAAGTACCACGTCATG
GCAAATCATAATAGTCTGCCCATTTTGAAGACCGGAGATGAAATAGATGAGCCAAGCGAG
CGGGAGCGGCTCCGAACCGTTCTAAAGAGACTGGGGAAGCTCCGGTGCATGCGCGAGAGT
TGCTCTAGTACCTTCACCAGCATCATGGGATATCTGTATCATGTCAGAAAATGTGGCAAA
GGGGCTGCGGAGCTGGAGAAGATGACCCTGAAGTGTCACCACTGTGAAAAGCCATATAGA
TCGAAGGCTGGACTTGCGTATCACCTGAGGTCAGAGCATGGGCCTATC---TTCTTTCCA
GAGTCGGGGCAGGCAGAGTGCTTAAAAGAGATGAACCTGGAGTCAAAGAGCGGGGGCCGC
GTTCAGAGGCGCTCTGCCAAGATAGCGGTGTACCACCTGCAGGAGCTGGCTTCCGCTGAG
CTGGCCAAGGAGTGGCCCAAGAGGAAGGTTCTTCAGGATCTGGTCCCTGATGATCGGAAG
TTAAAATATACTCGCCCTGGGCTGCCTACCTTCAGCCAGGAAGTACTACATAAATGGAAG
TCGGATATCAAGAAGTACCATCGCATCCAGTGTCCTAACCAGGGTTGTGAGGCTGTCTAC
AGTAGTGTGTCTGGCCTTAAAGCTCACCTGGGCTCTTGTACTTTGGGAAACTTTGTGGCT
GGAAAATACAAGTGTCTTCTATGTCAAAAAGAATTTGTATCAGAGAGTGGTGTCAAGTAT
CACATCAACTCTGTCCACGCTGAGGACTGGTTTGTTGTCAACCCAACAACAACCAAAAGC
TTTGAAAAGCTAATGAAGATAAAGCAGCGGCAGCAGGAAGAAGAAAAGCGGAGGCAGCAG
---CACCGCAGCAGAAGGTCCCTGAGACGGCGGCAGCAGGCTGGCATCGAGCTTCCGGAG
GAGGCGGAGCCCAGCCCTAGAGGAGGGAGAGACCAGAGGAGGAACAATGAGGAACTGCTA
GTGTCCACCTCCTGTAAAGAACCAGAGCAGGAGCCAGCGCCAGCACAGTTCCAGAAAGCG
AAGCCCCCAAAGACTAATCACAAACGAGGGAGGAAA
>PtVa|XM_023536940.1_cds_XP_023392708.1_1
ATGAAGATGAGAAGGATCAAGCCAGCTGCTACTTCCCATGTTGAAGGGTCAGGTGGAGTA
TCAACCAAAGGAAAAAGGAAACCCAGGCAGGAAGAAGATGAAGACTATCGAGAATTTCCT
CAGAAGAAGCATAAGCTCTATGGGAGGAAGCAACGGCCTAAAACTCAGCCTAATCCCAAA
TCCCAGACTCGTCGTATTCGGAAGGAACCACCAGCCTATGCAGCAGGCAGTTTAGAGGAG
CAATGGTACTTAGAAATCGTGGATAAAGGCAGTGTCTCCTGTCCTACCTGCCAGGCAGTG
GGGAGGAAGACCATAGAGGGCTTAAAGAAACACATGGAAAACTGCAAACAGGAAATGTTT
ACTTGCCATCACTGTGGGAAACAACTTCGTTCACTGGCAGGGATGAAGTATCACGTCATG
GCAAATCATAATAGTTTGCCCATTTTGAAGGCTGGAGATGAAATAGATGAGCCGAGTGAG
AGGGAGCGGCTCCGAACAGTTCTAAAGAGACTGGGAAAGCTCAGGTGCATGCGTGAGAGT
TGCTCTAGTAGCTTCACCAGCATCATGGGATATCTGTACCATGTCAGAAAATGTGGCAAA
GGGGCTGCAGAACTGGAGAAGATGACTCTGAAGTGTCACCACTGTGGAAAGCCATATAGA
TCGAAGGCTGGACTTGCATATCACCTGAGATCAGAGCATGGGCCTATCCCCTTCTTTCCA
GAATCAGGACAGCCAGAGTGCTTAAAGGAGATGAGCCTGGAGCCAAAGAGTGGGGGCCGA
GTTCAGAGGCGTTCTGCCAAGATAGCTGTATACCACCTGCAGGAGCTGGCCTCTGCTGAA
CTGGCCAAGGAATGGCCTAAGAGAAAGGTTCTTCAGGATCTGGTACCTGATGATCGGAAG
TTAAAATATACTCGCCCTGGGCTACCTACGTTCAGCCAGGAAGTACTACATAAGTGGAAG
TCGGATATCAAGAAGTATCATCGCATTCAGTGTCCTAACCAGGGTTGTGAGGCTGTCTAC
AGTAGTGTATCTGGCCTTAAGGCTCACCTGGGCTCTTGTACATTGGGGACCTTTGTGGCT
GGAAAATACAGGTGTCTTCTGTGTCAAAAAGAATTTGTGTCAGAGAGTGGTGTCAAGTAT
CACATAAACTCTGTTCATGCTGAGGATTGGTTTGTTGTAAATCCAACAACAACCAAAAGC
TTTGAAAAGCTGATGAAGATAAAGCAGCGGCAGCAAGAAGAAGAAAAGCGGAGGCAGCAG
---CACAGGAGCAGAAGGTCTCTAAGAAGGCGGCAGCAGGCTGGCATCGAGCTGCCT---
GAGGCAGAGCTGAGTCTTAGAGTAGGGAAGGATCAGAGGAGGAGCAATGAGGAACTGCTA
GTGTCGACCTCCTGTAAGGAACCAGGGCAGGAGCCATTGCCAGCACAGTCCCAGAAAGTA
AAGCCCTCAAAGACTAATCATAAACGAGGAAGGAAA
>RhFe|XM_033124878.1_cds_XP_032980769.1_1
ATGAAGATGAGAAGGATCAAGCCAGCTGCTACTCCCCATGTTGAAGGGTCAGGTGGAGTA
TCAACCAAAGGAAGAAGGAAACCCAGGCAGGAAGAAGATGAAGACTATCGAGAATTTCCT
CAGAAGAAGCATAAGCTTTACGGGAGGAAGCAACGGCCCAAAACACAGCCTAATCCCAAA
CCCCAGGCTCGTCGTATTCGGAAGGAACCACCAGCCTATGCAGCAGGCAGTTTAGAGGAG
CAGTGGTACTTAGAAATCGTGGATAAAGGCAGTGTCTCTTGTCCTACCTGCCAGGCAGTG
GGGAGGAAGACTATAGAGGGCTTAAAGAAACACATGGAAAACTGCAAACAGGAAATGTTT
ACTTGCCATCACTGTGGGAAACAACTTCGTTCACTGGCAGGGATGAAGTATCATGTCATG
GCAAATCATAATAGTTTGCCCATTTTGAAGGCTGGAGATGAAATCGATGAGCCAAGTGAG
AGGGAACGGCTCCGAACAGTTCTGAAGAGACTGGGAAAGCTCAGGTGCATGCGCGAGAGT
TGCTCTAGTACCTTCACAAGCATCATGGGATATATGTACCATGTCAGAAAATGTGGCAAA
GGGGCTGCAGAGCTGGAGAAGTTGACCCTGAAATGTCACCACTGTGGAAAGCCATATAGA
TCGAAGGCTGGACTTGCGTATCACCTGAGGTCAGAACATGGGCCTATCTCCTTCTTTCCA
GAGTCAGGGCAGCCAGAGTGCTTAAAGGAGATGAGCCTGGAGTCAAAGAGTGGGGGCCGA
GTTCAGAGGCGTTCTGCCAAGATAGCTGTATACCACCTGCAGGAGCTGGCCTCCGCTGAA
CTGGCCAAGGAATGGCCTAAGAGGAAGGTTCTTCAGGATCTGGTACCTGATGATCGGAAG
CTAAAATATACTCGCCCTGGGCTGCCAACATTCAGCCAGGAAGTACTACATAAATGGAAG
TCAGATATCAAGAAGTATCATCGCATTCAGTGTCCTAACCAGGGTTGTGAGGCTGTCTAC
AGTAGTGTATCTGGCCTTAAAGCTCACCTGGGCTCTTGTACATTGGGAAACTTTGTGGCT
GGAAAATACAAGTGTCTTCTATGTCAAAAAGAATTTGTGTCAGAGAGTGGTGTCAAGTAT
CACATCAACTCTGTCCATGCTGAGGACTGGTTTGTTGTAAACCCAACAACCACGAAAAGC
TTTGAAAAGCTGATGAAGATAAAGCAGCGGCAGCAAGAAGAAGAAAAGCGGAGGCAGCAG
CAGCACAGGAGCCGACGGTCTCTCAGAAGGCAGCAGCAGGCTAGCATCGAGCTTCCT---
GAGGCAGAGCGGAGTCTTAGAGTAGGGAAGGATCAGAGGAGGAATAATGAGGAACTGCTA
GTGTCGACCTCCTGTAAAGAACCAGAGCAGGGGCCAGTGCCAGCACAGTTCCAGAAAGGA
AAGCCCCCAAAGACTAATCACAAACGAGGAAGGAAA
>RoAe|XM_016145362.1_cds_XP_016000848.1_1
ATGAAGATGAGAAGAATCAAGCCAGCTGCCACTCCCCATGTTGAAGGGTCAGGTGGAGTA
TCAACCAAAGGAAAAAGGAAACCCAGGCAGGAAGAAGATGAAGACTATCGAGAATTTCCT
CAGAAGAAGCATAAGCTCTATGGGAGGAAGCAACGGCCTAAAACTCAGCCTAATCCCAAA
TCCCAGGCTCGTCGTATTCGGAAGGAACCACCAGCCTATGCAGCAGGCAGTTTAGAGGAG
CAATGGTACTTAGAAATCGTGGATAAAGGCAGTGTCTCCTGTCCGACCTGCCAGGCAGTG
GGGCGGAAGACCATAGAGGGCTTAAAGAAACACATGGAAAACTGCAAACAGGAAATGTTT
ACTTGCCATCACTGTGGGAAACAGCTTCGTTCACTGGCAGGGATGAAGTATCACGTCATG
GCAAATCATAATAGTTTGCCCATTTTGAAGGCTGGAGATGAAATAGATGAGCCGAGTGAG
AGGGAACGGCTCCGAACAGTTCTAAAGAGACTGGGAAAGCTCAGGTGCATGCGTGAGAGT
TGCTCTAGTAGCTTCACCAGCATCATGGGATACCTGTACCATGTCAGAAAATGTGGCAAA
GGGGCTGCAGAACTGGAGAAGATGACTCTGAAGTGTCACCACTGTGGAAAGCCATATAGA
TCGAAGGCTGGACTTGCGTATCACCTGAGATCAGAGCATGGGCCTATCCCCTTCTTTCCA
GAATCAGGACAGCCAGAGTGCTTAAAAGAGATGAGCCTGGAGTCAAAGAGTGGGGGCCGA
GTTCAGAGGCGTTCTGCCAAGATAGCTGTATACCACCTGCAGGAGCTGGCCTCTGCCGAA
CTGGCCAAGGAATGGCCTAAGAGGAAGGTTCTTCAGGATCTGGTACCTGATGATCGGAAG
TTAAAATATACTCGCCCTGGGCTACCTACGTTCAGCCAGGAAGTGCTACATAAGTGGAAG
TCGGATATCAAGAAGTATCATCGCATTCAGTGTCCTAACCAGGGTTGTGAGGCTGTCTAC
AGTAGTGTATCTGGCCTTAAAGCTCACCTGGGCTCTTGTACATTGGGGACATTTGTGGCT
GGAAAATACAGGTGTCTTCTGTGTCAAAAAGAATTTGTGTCAGAGAGTGGTGTCAAGTAT
CACATAAACTCTGTCCATGCTGAGGATTGGTTTGTTGTAAATCCAACAACAACCAAAAGC
TTTGAAAAGCTGATGAAGATAAAGCAGCGGCAGCAAGAAGAAGAAAAGCGGAGGCAGCAG
---CACAGGAGCAGAAGGTCTCTGAGAAGGCGGCAGCAGGCTGGCATCGAGCTGCCT---
GAGGCAGAGCTGAGTCTTAGAGTAGGGAAGGATCAGAGGAGGAGTAATGAGGAACTGCTG
GTGTCGACCTCCTGTAAGGAACCAGGGCAGGAGCCATTGCCAGCACAGTCCCAGAAAGTA
AAGCCCCCAAAGACTAATCATAAACGAGGAAGGAAA
