# Supplementary material for: Positively selected genes in the hoary bat (Lasiurus cinereus) lineage: prominence of thymus expression, immune and metabolic function, and regions of ancient synteny
Source: PeerJ. 2022 Mar 17;10:e13130. doi: 10.7717/peerj.13130 (PMC8934532; doi:10.7717/peerj.13130)
Supplement: Supplemental Information 4 — Likely alignment errors have been manually deleted between conserved codons. Recovery of the original codon positions requires alignment to the original accessions in each orthogroup. [file peerj-10-13130-s004.zip › renamed.manual/OG0006720.manual.fas]

>EpFu|XM_008155922.2_cds_XP_008154144.1_1
ATGGATTCATTTTTGCGCTCATTACAACCTGAAGTAAACGATCTGTTTGTTTTGAGCTTG
GTTCTAGTTAACCTTATGGCTTGGATGGACTTATTTATCACACAAGGAGCTACCATAAAG
AGATTTGTGGTTCTCATAAGCACTTTAGGAACATATAATTCTCTATTAATTATTTCCTGG
CTACCAGTGTTGGGCTTTTTACAGCTCCCTTACTTAGATAGCTTTTATGAATATAGCTTA
AAATTGTTGAGATATTCTAATACAACCACACTGGCTTCATGGGTAAGGGCGGACTGGATG
TTTTATTCTTCACACCCAGCCCTGTTTCTCAGTACATACCTTGGACATGGTTTACTAATT
GATTACTTTGAGAAGAAGAGACGACGCAACAACAATGATGACATCAATGCCAATAACTTA
GAGTGGTTATCAAGTCTATGGGACTGGTACACCAGCTACCTCTTCCACCCGATTGCTTCT
TTTCAGAACTTCCCTGTGGAATCTGATTGGGATGAAGACCCTGACTTATACTTGGAGCGA
TTAGCTTTCCCTGACCTTTGGCTTCACCCTTTGATACCAACTGATTATATAAAAAACTTA
CCAATGTGGCAATTTAAGTGTCTGGGAATCCTGTCTGAAGAGGAACTGTCGGAGAGTTCT
CACGATATTGAAAATGACTCAGATGTCGAGAGCATAGACACTTTTAACAGTGAGAAGGAA
GTATTTGAAGATAAACAAAGCATAATTCACAATTCTCTCGGAAGA
>HiAr|XM_019631499.1_cds_XP_019487044.1_1
ATGGATTCATTTTTGCGCTCATTACAACCTGAAGTAAATGATTTGTTTGTTTTGAGCTTG
GTTCTAGTTAATCTTATGGCTTGGATGGACTTATTTATTACACAAGGAGCTACCATCAAG
CGATTTGTGGTTCTCATAAGCACTTTAGGGACGTATAATTCTCTATTAATTATTTCCTGG
CTGCCGGTGTTGGGCTTTTTACAGCTCCCTTACTTAGATAGCTTTTATGAATATAGCTTA
AAATTGTTGAGATATTCCAATACGACCACCCTGGCTTCCTGGGTAAGGGCCGACTGGATG
TTTTATTCTTCACACCCGGCCCTGTTTCTCAGCACATACCTTGGACATGGTTTACTAATT
GATTACTTTGAGAAAAAGAGACGGCGCAACAACAATGATGAAGTCAACGCCAATAACTTG
GAGTGGCTATCAAGTCTGTGGGACTGGTACACCAGCTACCTCTTCCACCCGATTGCTTCT
TCTCAGAACTTTCCTGTAGAATCTGATTGGGATGAAGACCCTGACTTATTCTTGGAGCGG
TTAGCTTTCCCCGACCTTTGGCTTCACCCTTTGATAACAACTGATTATATAAAAAACTTG
CCAATGTGGCAATTTAAGTGTCTTGGAGTCCAGTCTGAAGAGGAAATGTTGGAGGGTTCT
CACGATACGGAAAATGACTCAGATATCGAGAGCACAGACACTTTTAGCAGTGAGAAGGAA
GTATTTGAAGATAAACAAAGTGTCGTTCACAGTTCTCCAGGAAGA
>LaCi|149-exonerate_protein2genome-gene-67.0-mRNA-1
ATGGATTCATTTTTGCGCTCATTACAACCTGAAGTAAACGATTTATTTGTTTTGAGTTTG
GTTCTAGTTAACCTTATGGCTTGGATGGACTTATTTATCACACAAGGAGCTACCATAAAG
AGATTTGTGGTTCTCATAAGCACTTTAGGAACATATAATTCTCTATTAATAATTTCCTGG
CTACCAGTGTTAGGCTTTTTACAACTCCCTTACTTAGATAGCTTTTATGAATATAGCTTA
AAATTGTTGAGATATTCTAATACAACCACACTGGCTTCATGGGTAAGGGCAGACTGGATG
TTTTATTCTTCACACCCAGCCCTGTTTCTTAGTACATACCTTGGACATGGTTTACTAATT
GATTACTTTGAGAAGAAGAGACGACGCAACAACAATGATGACATCAATGCCAATAACTTA
GAGTGGTTATCAAGTCTGTGGGACTGGTACACTAGCTACCTCTTCCACCCGATTGCTTCT
TTTCAGAACTTCCCTGTGGAATCTGATTGGGATGAAGACCCTGACTTATACTTGGAGCGA
TTAGCTTTCCCTGACCTTTGGCTTCACCCTTTGATACCAACTGATTATATAAAAAACTTG
CCAATGTGGCAATTTAAGTGTCTGGGAATCCTGTCTGAAGAGGAACTGTCGGAGAGTTCT
CACGATATTGAAAATGACTCAGATGTTGAGAGCACAGACACTTTTAACAATGAGAAGGAA
GTATTTGAAGATAAACAAAGCATAATTCACAATTCTCTAGGAAGA
>MyLu|XM_014448327.2_cds_XP_014303813.1_1
ATGGATTCATTTTTGCGCTCATTACAACCTGAAGTAAACGATTTGTTTGTTTTGAGCTTG
GTTCTAGTTAACCTTATGGCTTGGATGGACTTATTTATCACACAAGGAGCTACCATAAAG
AGATTTGTGGTTCTCATAAGCACTTTAGGAACATATAATTCTCTATTAATTATTTCCTGG
CTACCAGTGTTGGGCTTTTTGCAGCTCCCTTACTTAGATAGCTTTTATGAATATAGCTTA
AAATTGTTGAGATATTCTAATACAACCACACTGGCTTCATGGGTAAGAGCGGACTGGATG
TTTTATTCTTCACACCCAGCCCTGTTTCTCAGTACATACCTTGGACATGGTTTACTAATT
GATTACTTTGAGAAGAAGAGACGACGCAACAAT---GATGACATCAATGCCAATAACTTA
GAGTGGTTATCAAGTCTATGGGACTGGTACACCAGCTACCTCTTCCACCCAATTGCTTCT
TTTCAGAACTTCCCTGTGGAATCTGACTGGGATGAAGACCCCGACTTATACTTGGAGCGA
TTAGCTTTCCCTGACCTTTGGCTTCACCCCTTGATACCAACTGATTATATAAAAAACTTG
CCAATGTGGCAATTTAAGTGTCTGGGAATCCTGTCTGAAGAGGAAATGTCGGCGAGTTCT
CACGATATTGAAAATGACTCGGATGTCGAGAGCACAGACACTTTTAGTAGTGAGAAGGAA
GTATTTGAAGATAAACAAAGCATAGTTCACAATTCTGTAGGAAGA
>PhDi|XM_028517279.1_cds_XP_028373080.1_1
ATGGATTCATTTTTGCGCTCATTACAACCTGAAGTAAACGATTTGTTTGTTTTGAGCTTG
GTTCTAGTTAATCTTATGGCTTGGATGGACTTATTTATCACACAAGGAGCTACCATAAAG
CGATTTGTGGTTCTCATAAGCACTTTAGGGACATATAATTCTCTATTAATTATTTCCTGG
CTACCGGTGTTGGGCTTTTTACAGCTCCCTTACTTAGATAGCTTTTATGAATATAGCTTA
AAATTGCTGAGATATTCTAATACAACCACACTGGCTTCCTGGGTAAGGGCAGACTGGGTG
TTTTATTCGTCACACCCGGCCCTGTTTCTCAGTACATACCTTGGACACGGTTTACTAATT
GATTACTTTCAGAAGAAGAGACGGCGCAACAACACTGATGAAGTCAATGCCAATAACTTA
GAGTGGTTATCAAGTCTGTGGGACTGGTACACCAGCTACCTCTTCCACCCGATTGCTTCT
TTTCAGAACTTCCCTGTAGAATCGGATTGGGATGAAGAACCTGACTTATATTTGGAACGA
TTAGCTTTCCCTGACCTTTGGCTTCACCCATTGATACCAACTGATTATATAAAAAACTTG
CCAATGTGGCAATTTAAGTGTCTGGGAATCCAGTCTGAAGAGGAGATGTCGGAGGGTTCT
CATGATACTGAAAATGACTCAGACATCGAGAGCACAGACACTTTTAGCAGTGAGAAGGAA
GTGTTCGAAGATAAACAGAGCAGAGTTCACAATTCCCTAGGAAGA
>PtVa|XM_023536391.1_cds_XP_023392159.1_1
ATGGATTCATTTTTGCGCTCATTACAACCTGAAGTAAATGATTTGTTTGTTTTGAGCTTG
GTTCTAGTTAATCTTATGGCTTGGATGGACTTATTTATCACACAAGGAGCTACCATAAAG
CGATTTGTGGTTCTCATAAGCACTTTAGGGACATATAATTCTCTATTAATTATTTCCTGG
CTGCCGGTGTTGGGCTTTTTACAGCTCCCTTATTTAGATAGCTTTTATGAATATAGCTTA
AAATTGTTGAGATATTCCAATACAACCACACTGGCTTCATGGGTAAGGGCGGACTGGATG
TTTTATTCTTCACACCCAGCGCTGTTTCTCAGTACATACCTTGGACATGGTCTACTAATC
GATTACTTTGAGAAGAAGAGACGGCGCAACAACAATGACGAAGTCAATGCCAATAACCTT
GAGTGGTTATCAAGTCTGTGGGACTGGTCCACCAGCTGCCTCTTCCACCCAATTGCTTCT
TTTCAGAACTTCCCTGTAGAATCCGATTGGGATGAAGACCCTGACTTCTTCTTGGAGCGG
TTAGCTTTCCCTGACCTTTGGCTTCACCCTTTGATACCAACTGATTACATTAAAAACTTG
CCAGTGTGGCAGTTTAGGTGTCTTGGAGTCCATTCTGAAGAGGAAATGTCAGAGGATTCT
CACGATATTGAAAATGACACAGATATTGAGAACACGGACACTTTTAACAGTGAAAAGGAA
GTATTTGAAGATAAACAG------ATTCACAATTCACCAGGAAAA
>RhFe|XM_033125209.1_cds_XP_032981100.1_1
ATGGATTCATTTTTGCGCTCATTACAACCTGAAGTAAATGATTTGTTTGTTTTGAGCTTG
GTTCTAGTTAATCTTATGGCTTGGATGGACTTATTTATTACACAGGGAGCTACCATCAAG
CGATTTGTGGTTCTCATAAGCACTTTAGGGACATATAATTCTCTATTAATTATATCCTGG
CTGCCGGTGTTGGGCTTTTTACAGCTCCCTTACTTAGATAGCTTTTATGAATATAGCTTA
AAATTGTTGAGATATTCCAATACGACCACTCTGGCTTCATGGGTAAGAGCAGACTGGATG
TTTTATTCTTCACACCCGGCCCTGTTTCTCAGTACATACCTTGGACATGGTTTACTAATC
GATTACTTTGAGAAAAAGAGACGGCGCAACAACAATGCTGAAGTCAACGCCAATAACTTA
GAGTGGTTATCAAGTCTGTGGGACTGGTACACCAGCTACCTCTTCCACCCGATTGCTTCT
TCTCAGAACTTTCCTGTGGAATCTGATTGGGATGAAGACCCTGACTTATTCTTGGAGCGG
TTAGCTTTCCCCGACCTTTGGCTTCACCCTTTGATACCAACTGATTATATAAAAAACTTG
CCAATGTGGCAGTTTAAGTGTGTTGGAGTCCAATCTGAAGAGGAAATGTCGGAGGGCTCT
CACGATATTGAAAATGACTCAGACATCGAGAGCACAGACACTTTTAACAGTGAGAAAGAA
GTATTTGAAGATAATCAAAGTGTAGTTCACAGTTCTCTGGAAAGA
>RoAe|XM_016136429.1_cds_XP_015991915.1_1
ATGGATTCATTTTTGCGCTCATTACAACCTGAAGTAAATGATTTGTTTGTTTTGAGCTTG
GTTCTAGTTAATCTTATGGCTTGGATGGACTTATTTATCACACAAGGAGCTACCATAAAG
CGATTTGTGGTTCTCATAAGCACTTTAGGGACATATAATTCTCTATTAATTATTTCCTGG
CTACCGGTGTTGGGCTTTCTACAGCTCCCTTATTTAGATAGCTTTTATGAATATAGCTTA
AAATTGTTGAGATATTCCAATACAACCACACTGGCTTCATGGGTAAGGGCAGACTGGATG
TTTTATTCTTCACACCCAGCGCTGTTTCTCAGTACATACCTTGGACATGGTCTACTAATC
GATTACTTTGAGAAGAAGAGACGGCGCAACAACAATGATGAAGTCAATGCCAATAACCTT
GAGTGGTTATCAAGTCTGTGGGACTGGTCCACCAGCTGCCTCTTCCACCCAATTGCTTCT
TTTCAGAACTTCCCTGTAGAATCTGATTGGGATGAAGACCCTGATTTCTTCTTGGAGCGG
TTAGCTTTCCCTGACCTTTGGCTTCACCCTTTGATACCAACTGATTACATTAAAAACTTG
CCAGTGTGGCAGTTTAGGTGTCTTGGAGTCCATTCTGAAGAGGAAATGTCAGAGGATTCT
CACGATATTGAAAATGACTCAGATATCGAGAACACAGACACTTTTAACAGTGAAAAGGAA
GTATTTGAAGATAAACAG------ATTCACAGTCCACCAGGAAAA
