# Supplementary material for: Positively selected genes in the hoary bat (Lasiurus cinereus) lineage: prominence of thymus expression, immune and metabolic function, and regions of ancient synteny
Source: PeerJ. 2022 Mar 17;10:e13130. doi: 10.7717/peerj.13130 (PMC8934532; doi:10.7717/peerj.13130)
Supplement: Supplemental Information 4 — Likely alignment errors have been manually deleted between conserved codons. Recovery of the original codon positions requires alignment to the original accessions in each orthogroup. [file peerj-10-13130-s004.zip › renamed.manual/OG0006787.manual.fas]

>EpFu|XM_008157499.2_cds_XP_008155721.1_1
GGAATTTATCAGAGCAAAGTTCGGGAGCTGATCAGTGACAACCAATACCGGCTGATTGTT
AACGTGAATGACCTGCGCAGAAAAAATGAGAAGAGGGCTAATCGCCTCCTGAACAATGCC
TTTGAGGAGCTGGTTGCCTTCCAGCGGGCCTTAAAGGATTTTGTAGCCTCCATTGATGCT
ACCTACGCCAAGCAGTATGAGGAGTTCTACATAGGATTGGAGGGCAGCTTTGGCTCCAAG
CACGTCTCTCCCCGGACTCTTACATCCGTCTTCCTCAGCTGTGTAGTCTGTGTGGAGGGC
ATTGTCACTAAGTGCTCTTTAGTTCGTCCCAAAGTTGTCCGCAGTGTCCACTACTGTCCT
GCTACAAAGAAGACCATAGAGCGACATTACTCTGATCTCACCACCCTGGTGGCCTTTCCT
TCCAGCTCTGTTTACCCCACCAAGGATGAGGAGAACAATCCCCTTGAGACAGAATATGGC
CTTTCTGTCTACAAGGACCACCAAACTATCACCATCCAGGAAATGCCGGAGAAGGCCCCA
GCTGGCCAGCTTCCTCGCTCTGTGGATGTCATTCTGGATAATGACTTGGTGGATAAAGTG
AAGCCTGGTGACAGGATCCAGGTGGTGGGGACCTACCGTTGCCTTCCCGGAAAGAAGGGA
GGCTACACCTCTGGGACCTTCAGGACGGTTCTGATTGCCTGCAATGTGAAGCAAATGAGC
AAGGACATTCAGCCTTCATTCTCTGCTGAGGATATAGCCAAGATCAAGAAGTTCAGCAAA
ACCCGCTCCAAGGATATCTTTGACCAGCTGGCCAAGTCGTTGGCCCCCAGTATCCATGGG
CATGACTATGTCAAGAAGGCAATCCTCTGCCTGCTCTTGGGAGGGGTGGAGCGTGACCTG
GAAAACGGCAGCCACATCCGTGGGGACATCAATATTCTTCTTATAGGAGACCCATCGGTT
GCCAAGTCTCAGCTGCTGCGGTATGTGCTCTGCACTGCACCCCGGGCTATCCCTACCACT
GGCCGGGGCTCCTCTGGAGTGGGTCTGACGGCTGCTGTCACCACAGACCAGGAAACGGGG
GAACGCCGTCTGGAAGCGGGGGCTATGGTGCTGGCTGACCGTGGTGTGGTTTGCATTGAT
GAATTTGACAAGATGTCTGATATGGACCGCACGGCCATCCACGAAGTGATGGAGCAGGGT
CGAGTCACTATCGCTAAGGCTGGCATCCACGCTCGACTGAATGCCCGCTGCAGTGTTTTG
GCAGCAGCCAACCCCGTCTATGGCAGGTATGATCAGTACAAGACGCCTATGGAGAACATT
GGGTTGCAGGACTCACTGCTATCCCGATTTGACTTACTCTTCATCATGCTGGACCAGATG
GACCCTGAGCAGGATCGGGAGATCTCTGACCATGTCCTTAGGATGCACCGTTACAGGACA
CCAGGGGAGCAGGATGGAGATGCTATGCCTTTGGGTAGTGCTGTGGAAATGTTGGCCACA
GATGATCCCAACTTTAGCCAAGACGACCAGCAGGACACTCAGATTTATGAGAAGCATGAT
AACCTTCTGCACGGGCATAGGAAGAAAAAGGAGAAGATGGTGAATGCGGCTTTCATGAAG
AAGTACATCCATGTGGCCAAAATCATCAAGCCCATCCTAACGCAGGAGTCGGCCACCTAC
ATCGCAGAAGAGTACTCACGCCTGCGCAGCCAGGACAGCATGAGCTCCGACACGGCCAGG
ACCTCCCCAGTTACAGCCCGGACCCTGGAAACCCTGATTCGGTTGGCCACGGCCCATGCC
AAGGCCCGCATGAGCAAGACTGTGGACCTGCAGGATGCAGAGGAAGCTGTGGAGTTGGTC
CAGTACGCTTACTTCAAAAAGAGGAGGAAGACTCGTCATCACTCAGATGCTGGGGAAGGG
GACTCATATGACCCCTATGACTTCAGTGACACAGAGAAGGAAATGCCTCAAGTGCAAACT
CCAAAGTCAGTGGACTCACAGGAGACCAAGGAATCCCAGGAAGTGGAGTTGAGTGAGTCC
AGGTTGAAAGCATTCAAGATGGCCCTCTTGGAGGTGTTCCGGGAAGCTCACGCCCAGTCA
GTGGGCATGAATCGCCTCACAGAATCTATCAACCAGGACAAAGAAGAGCCCTTTTCTCCA
GAGGAGATCCAGGCAGCGCTGACCAAGATGCAGGACGACAACCAGGTCATGGTGTCTGAA
GGCATCATTTTCCTCATC
>HiAr|XM_019658720.1_cds_XP_019514265.1_1
GGAATTTATCAGAACAAAGTTCGGGAGCTGATCAGTGACAACCAGTACCGATTGATTGTT
AACGTGAATGACCTGCGCAGGAAAAATGAGAAGAGAGCTAATCGCCTCCTGAGCAATGCT
TTTGAGGAGCTGGTTGCCTTCCAGCGGGCCTTAAAGGATTTTGTGGCCTCCATTGATGCT
ACCTATGCGAAGCAGTATGAGGAGTTCTACATAGGATTGGAGGGTAGCTTTGGCTCCAAG
CATGTCTCTCCCCGGACTCTCACTTCCTGCTTCCTCAGCTGTGTAGTCTGTGTGGAAGGC
ATTGTCACTAAGTGCTCTCTAGTTCGTCCCAAAGTTGTCCGCAGTGTCCACTACTGTCCT
GCTACGAAGAAGACCATAGAGCGACGTTATTCTGATCTCACCACCCTGGTGGCCTTTCCT
TCCAGCTCTGTCTATCCCACCAAGGATGAGGAAAACAATCCCCTTGAGACAGAATATGGC
CTCTCGGTCTACAAGGACCACCAGACCATCACCATCCAGGAGATGCCAGAGAAGGCTCCA
GCTGGCCAGCTTCCCCGCTCTGTGGACGTCATTCTGGATGATGACTTGGTGGACAAAGTG
AAGCCTGGTGACCGGGTCCAGGTGGTGGGGACCTACCGTTGCCTTCCTGGAAAGAAGGGA
GGCTACACCTCAGGCACCTTCAGGACTGTCCTGATTGCCTGTAATGTGAAGCAAATGAGC
AAGGACATTCAGCCTTCGTTCTCTGCTGAGGATATAGCCAAGATCAAGAAGTTCAGTAAA
ACGCGTTCCAAGGACATCTTTGACCAGCTGGCCAGGTCGTTGGCTCCTAGTATCCACGGG
CATGACTACGTCAAGAAGGCAATCCTCTGCTTGCTCTTGGGAGGGGTGGAACGGGACCTA
GAAAATGGCAGCCACATCCGTGGGGACATCAACATCCTTCTAATAGGAGACCCATCGGTT
GCCAAGTCTCAGCTTCTGCGGTATGTGCTTTGCACTGCACCCCGGGCTATCCCCACCACT
GGCCGGGGCTCCTCTGGAGTGGGTCTGACAGCCGCTGTCACTACAGACCAGGAAACAGGG
GAACGCCGCCTGGAAGCAGGGGCCATGGTCCTGGCTGACCGAGGCGTGGTTTGCATCGAT
GAATTTGACAAGATGTCTGACATGGACCGCACGGCCATCCACGAAGTGATGGAGCAGGGT
CGAGTCACTATTGCCAAGGCTGGCATCCATGCTCGACTGAATGCCCGCTGCAGTGTTTTG
GCAGCAGCCAACCCCGTCTACGGCAGGTATGACCAGTATAAGACCCCCATGGAGAACATT
GGGCTGCAGGACTCACTGCTGTCCCGATTTGACTTGCTCTTCATCATGCTGGATCAGATG
GACCCTGAGCAGGACCGGGAGATCTCAGACCATGTCCTCAGGATGCACCGTTACAGGACG
CCAGGGGAGCAGGATGGCGACGCTATGCCTTTGGGTAGTGCTGTAGATATCCTGGCCACA
GATGATCCCAACTTTAGCCAGGAAGACCATCAGGACACCCAGATTTATGAGAAGCATGAC
AATCTTCTTCATGGGAACAAGAAGAAAAAGGAGAAGATGGTGAGTGCAGCGTTCATGAAG
AAGTACATCCACGTGGCCAAAATCATCAAGCCCGTCCTGACACAGGAGTCAGCCGCCTAC
ATTGCGGAAGAGTACTCACGCCTTCGCAGCCAAGACAGCATGAGCTCGGACACCGCCAGG
ACATCTCCAGTTACTGCCCGGACACTGGAAACCCTGATTCGCTTGTCCACGGCCCACGCC
AAGGCCCGCATGAGCAAGACTGTAGACCTGCAGGATGCAGAGGAGGCTGTGGAGCTGGTC
CAGTATGCTTACTTCAAGAAGAGGAGGAAGACTCCTCAC---TCGGATGCCAAGGATGGG
GACTCATATGACCCCTATGACTTCAGTGACACAGAGGGGGAAATGCCTCAAGTGCACACT
CCAAAGACAGCAGACTCACAGGAGACCAAGGAATCCCAGAAAGTGGAGCTGAGTGAATCC
AGGTTGAAGGAATTCAAGGTGTCCCTCCTGGAGGTGTTCCGGGAAGCTCATGCACAGTCG
GTGGGCATGACGCGCCTCACAGAATCTGTCAACCGGGACAAGGAACAGCCCTTCTCCTCA
GAGGAGATCCAGGCAGCGCTGAGCAAGATGCAGGAGGACAACCAGGTCATGGTGTCCGAA
GGCATCATCTTCCTCATC
>LaCi|117-exonerate_protein2genome-gene-360.0-mRNA-1
GGAATTTATCAGAGCAAAGTTCGGGAGCTGATCAGTGACAACCAATACCGGCTGATTGTT
AACGTGAATGATCTGCGCAGGAAAAATGAGAAGAGGGCTAATCGCCTCCTGAACAATGCC
TTTGAGGAGCTGGTTGCCTTCCAGCGGGCCTTAAAGGATTTTGTAGCCTCCATTGATGCT
ACCTACGCCAAGCAGTATGAGGAGTTCTACATAGGATTGGAAGGCAGCTTTGGCTCCAAG
CATGTCTCTCCCCGGACTCTTACCTCCGTCTTCCTCAGCTGTGTAGTCTGTGTGGAAGGC
ATTGTCACTAAGTGCTCTCTAGTTCGTCCCAAAGTTGTTCGCAGTGTCCACTACTGTCCT
GCTACAAAGAAGACCATAGAGCGACATTACTCTGATCTCACCACCCTGGTGGCCTTTCCT
TCCAGCTCTGTCTACCCCACCAAGGATGAGGAGAACAATCCCCTTGAGACAGAATATGGC
CTTTCTGTCTACAAGGACCACCAAACCATTACCATCCAGGAAATGCCAGAGAAGGCCCCA
GCTGGCCAGCTTCCTCGCTCTGTGGATGTTATTCTGGATAATGACTTGGTGGATAAAGTG
AAGCCTGGTGACAGAATACAGGTGGTGGGGACCTACCGTTGCCTTCCTGGAAAGAAGGGA
GGCTACACCTCTGGGACCTTCAGGACGGTTCTGATTGCCTGCAATGTGAAGCAGATGAGC
AAGGACATTCAGCCTTCATTCTCTGCTGAGGATATAGCCAAGATCAAGAAGTTCAGCAAA
AACCGCTCCAAGGATATCTTTGACCAGCTGGCCAAGTCATTGGCTCCCAGTATCCATGGG
CATGACTACGTCAAGAAGGCAATCCTCTGCCTGCTCTTGGGAGGGGTGGAGCGTGACCTG
GAAAATGGCAGCCACATCCGTGGGGACATCAATATTCTTCTTATAGGAGACCCATCGGTT
GCCAAATCTCAGCTGCTACGGTATGTGCTTTGCACTGCACCTCGAGCTATCCCTACCACT
GGCCGGGGCTCCTCTGGAGTGGGTCTGACGGCTGCTGTCACCACAGACCAGGAAACAGGG
GAACGCCGTCTGGAAGCGGGGGCTATGGTCCTGGCTGACCGTGGTGTGGTTTGCATTGAT
GAATTTGACAAGATGTCTGATATGGACCGCACGGCCATCCATGAAGTGATGGAGCAGGGT
CGAGTCACTATCGCTAAGGCTGGCATCCATGCTCGACTGAATGCCCGCTGCAGTGTTTTG
GCAGCAGCCAACCCCGTCTATGGCAGGTATGATCAGTACAAGACGCCTATGGAGAACATT
GGGCTGCAGGACTCACTGCTATCCCGATTTGACTTACTCTTCATCATGCTGGATCAGATG
GACCCTGAGCAGGATCGGGAGATCTCTGACCATGTCCTTAGGATGCACCGTTACAGGACA
CCAGGGGAGCAGGATGGAGACGCTATGCCTTTGGGTAGTGCCGTGGAAATGTTGGCCACA
GATGATCCCAACTTTAGCCAAGATGACCAGCAGGACACCCAGATTTATGAGAAGCATGAC
AACCTTCTGCATGGGCATAGGAAGAAAAAGGAGAAGATGGTGAATGCGGCTTTCATGAAG
AAGTACATCCATGTGGCTAAAATCATCAAGCCCATCCTAACACAGGAGTCGGCCACCTAC
ATCGCAGAAGAGTACTCACGCCTGCGCAGCCAAGACAGCATGAGCTCCGATACCGCCAGG
ACCTCCCCAGTTACAGCCCGGACCCTGGAAACCCTGATTCGGTTGGCCACAGCCCATGCC
AAGGCTCGCATGAGCAAGACTGTGGACCTGCAGGATGCAGAGGAAGCTGTGGAGTTGGTC
CAGTATGCTTATTTCAAAAAGAGGCGAAAGACTCGTCAACACTCAGATGCTGGGGAAGGG
GACTCTTATGACCCCTATGACTTCAGTGACACAGAGAAGGAAATGCCTCAAGTGCAAACT
CCAAAGTCAGTGGACTCACAGGAGACTAAGGAATCCCAGGAGGTGGAGTTGAGTGAATCC
AGGTTGAAAGCATTCAAGATGGCCCTCTTGGAGGTGTTCCGGGAAGCTCACGCCCAGTCA
GTGGGCATGAATCGCCTCACAGAATCCATCAACCAGGACAAAGAAGAGCCCTTCTCTCCA
GAGGAGATCCAGGCAGCGCTGACCAAGATGCAGGATGACAACCAAGTCATGGTGTCTGAA
GGCATCATTTTCCTCATC
>MyLu|XM_014459629.2_cds_XP_014315115.1_1
GGAATTTATCAGAGCAAAGTTCGGGAGCTGATCAGTGACAACCAATACCGGCTGATTGTT
AACGTGAATGATCTGCGCAGAAAAAATGAGAAGAGGGCTAATCGGCTCCTGAACAATGCC
TTTGAGGAGCTGGTTGCCTTCCAGCGGGCCTTAAAGGATTTTGTAGCCTCCATTGATGCT
ACCTACGCCAAGCAGTATGAGGAGTTCTACGTAGGGTTGGAGGGCAGCTTTGGCTCCAAG
CATGTCTCCCCCCGGACTCTCACCTCCGTCTTCCTCAGCTGTGTCGTCTGTGTGGAGGGC
ATTGTCACCAAGTGCTCTCTAGTTCGTCCCAAAGTTGTCCGCAGTGTCCACTACTGTCCT
GCTACAAAGAAGACCATAGAGCGACATTACTCTGATCTCACCACCCTGGTGGCCTTTCCT
TCCAGCTCTGTCTACCCCACCAAGGATGAGGAGAACAATCCCCTTGAGACAGAATATGGC
CTTTCTGTCTACAAGGACCACCAAACCATCACTATCCAGGAAATGCCAGAGAAGGCCCCA
GCTGGCCAGCTTCCTCGCTCTGTGGATGTCATTCTGGATAATGACCTGGTGGATAAAGTG
AAGCCTGGTGACAGAATCCAGGTGGTGGGGACCTACCGTTGCCTTCCCGGAAAGAAGGGA
GGCTACACCTCTGGGACCTTCAGGACCGTTCTGATCGCCTGCAATGTGAAGCAAATGAGC
AAGGACATTCAGCCTTCATTCTCTGCGGAGGATATAGCCAAGATCAAGAAGTTCAGCAAA
ACCCGCTCCAAGGATATCTTTGACCAGCTGGCCAAGTCGTTGGCCCCCAGTATCCATGGG
CATGACTATGTCAAGAAGGCAATCCTCTGCCTGCTCTTGGGAGGGGTGGAGCGTGACCTG
GAAAACGGCAGCCACATCCGTGGGGACATCAATATTCTTCTTATAGGAGACCCATCGGTT
GCCAAGTCTCAGCTGCTGCGGTATGTGCTTTGCACTGCACCCCGGGCTATCCCTACCACT
GGCCGGGGCTCCTCTGGAGTGGGTCTGACGGCTGCTGTCACCACAGACCAGGAAACAGGG
GAACGCCGTCTGGAAGCGGGGGCTATGGTCCTGGCTGACCGTGGTGTGGTTTGCATTGAT
GAATTTGACAAGATGTCTGATATGGACCGCACGGCCATCCACGAAGTGATGGAGCAGGGT
CGAGTCACTATCGCCAAGGCTGGCATCCACGCTCGACTGAACGCCCGCTGCAGTGTTTTG
GCAGCAGCCAACCCCGTCTATGGCAGGTATGATCAGTACAAGACCCCTATGGAGAACATT
GGGCTGCAGGACTCACTGCTATCCCGATTTGACTTACTCTTCATCATGCTGGACCAGATG
GACCCTGAGCAGGATCGGGAGATCTCTGACCATGTCCTTAGGATGCACCGTTATAGGACA
CCAGGGGAGCAGGATGGAGATGCTATGCCTTTGGGTAGTGCTGTGGAAATGTTGGCCACA
GATGATCCCAACTTTAGCCAAGACGACCAGCAGGACACCCAGATTTATGAGAAGCATGAC
AACCTTCTGCACGGGCATAGGAAGAAAAAGGAGAAGATGGTGAGTGCGGCTTTCATGAAG
AAGTACATCCACGTGGCCAAAATCATCAAGCCCATCCTAACGCAGGAGTCGGCCACCTAC
ATCGCAGAGGAGTACTCACGCCTGCGCAGCCAGGACAGCATGAGCTCCGACACCGCCAGG
ACCTCCCCAGTTACAGCCCGGACCCTGGAAACCCTGATTCGGTTGGCCACGGCCCATGCC
AAGGCCCGCATGAGCAAGACTGTGGACCTGCAGGATGCAGAGGAAGCTGTGGAGTTGGTC
CAGTACGCTTACTTCAAAAAGAGGAGGAAGACGCGTCATCGCTCAGATGCTGGGGATGGG
GACTCATATGACCCTTATGACTTCAGTGACACAGAGAAGGAAATGCCTCAAGTGCAAACT
CCAAAGTCAGTGGACTCACAAGAGACCAAGGAATCCCCGGAGGTGGAGTTGAGTGAATCC
AGGTTGAAGGCATTCAAGGTGGCCCTCTTGGAGGTGTTCCGGGAAGCTCACGCCCAGTCA
GTGGGCATGAATCGCCTCACAGAATCCATCAACCAGGGCAAAGACGAGCCCTTCTCTCCA
GAGGAGATCCAGGCAGCGCTGACCAAAATGCAGGACGACAACCAGGTCATGGTGTCTGAA
GGCATCATTTTCCTCATC
>PhDi|XM_028509915.1_cds_XP_028365716.1_1
GGAATTTATCAGAGCAAAGTTCGGGAGCTGATCAGTGACAACCAGTACCGGCTGATTGTT
AATGTGAATGACCTACGCAGGAAAAATGAGAAGAGGGCTAATCGCCTCCTGAACAATGCC
TTTGAGGAGCTGGTTGCCTTCCAGCGGGCCTTAAAGGATTTTGTGGCCTCCATTGATGCC
ACCTATGCCAAGCAGTATGAGGAGTTCTACATAGGACTGGAGGGCAGCTTTGGCTCCAAG
CACGTCTCTCCCCGGACTCTGACCTCCTGCTTCCTCAGCTGTGTAGTCTGTGTGGAGGGC
ATTGTCACTAAGTGCTCTCTAGTTCGTCCCAAAGTTGTCCGCAGTGTCCACTACTGTCCT
GCTACCAAGAAGACCATAGAGCGACGTTATTCTGATCTCACCACCCTGGTGGCCTTTCCC
TCTACCTCTGTCTATCCCACCAAGGATGAGGAAAACAATCCCCTTGAGACAGAATACGGC
CTTTCTGTCTACAAGGACCACCAGACCATCACCATCCAGGAGATGCCAGAGAAGGCCCCT
GCTGGCCAGCTTCCCCGCTCAGTGGATGTCATTCTGGATGATGACTTGGTGGATAAAGTG
AAGCCTGGTGACCGCGTCCAGGTGGTAGGCACCTACCGTTGCCTTCCTGGAAAGAAGGGA
GGCTACACCTCTGGGAACTTCAGGACAATTCTGATCGCCTGTAATGTGAAGCAGATGAGC
AAGGACATTCAGCCTTCGTTCTCTGCTGAGGATATAGCCAAGATCAAGAAGTTCAGTAAA
ACCCGTTCCAAGGATATCTTTGACCAGCTGGCCAGGTCGTTGGCCCCCAGCATCTACGGG
CATGACTATGTCAAGAAGGCAATCCTCTGCTTGCTCTTGGGAGGGGTGGAACGAGACCTA
GAAAACGGCAGCCACATCCGTGGGGACATCAATATTCTCCTAATAGGAGACCCATCGGTT
GCCAAGTCTCAGCTTCTGCGGTATGTGCTTTGCACTGCCCCCCGGGCTATCCCTACCACT
GGCCGGGGCTCCTCTGGAGTGGGTCTGACGGCTGCTGTGACCACAGACCAGGAAACAGGG
GAACGCCGTCTGGAAGCGGGGGCCATGGTCCTGGCTGACCGAGGCGTGGTCTGCATCGAT
GAGTTCGACAAGATGTCTGACATGGACCGCACCGCCATCCACGAAGTGATGGAGCAGGGT
CGGGTCACCATTGCCAAGGCTGGCATCCACGCGCAACTGAATGCCCGCTGCAGTGTTCTG
GCAGCAGCCAACCCCGTCTATGGCAGGTATGATCAGTACAAGACCCCTATGGAGAACATC
GGGCTGCAGGACTCGCTGCTATCCCGATTTGACTTACTCTTCATCATGCTGGATCAGATG
GACCCTGAGCAGGACCGGGAGGTCTCGGACCACGTCCTTAGGATGCACCGTTACAGGGCA
CCAGGGGAGCAGGATGGCGATGCTATGCCTTTGGGTAGTGCCGTGGATATCCTGGCCACA
GATGATCCCAACTTTAATCAGGAAGACCAGCAAGACACCCAGATTTATGAGAAGCATGAC
AACCTTCTGCATGGGAACAGGAAGAAAAAGGAGAAGATGGTGAGTGCAGCTTTCATGAAG
AAGTACATCCACGTGGCCAAAATCATCAAGCCCATCCTAACACAGGAGTCGGCCGCCCAC
ATTGCAGAGGAGTACTCGCGCCTGCGCAGCCAAGACAGCATGAGCTCCGACACAGCCCGG
ACATCTCCAGTTACAGCGCGGACACTGGAAACTCTGATTCGATTGGCCACGGCCCACGCC
AAGGCCCGCATGAGCAAGACTGTGGACCTGCAGGATGCAGAGGAAGCCGTGGAGTTGGTC
CAGTACGCTTACTTCAAAAAGAGGAGGAAGACTCGTCATCACTCAGATGCCAGGGATGGG
GAGTCGTATGACCCCTATGACTTCAGTGACACAGAGAAGGAAATGCCTCAAGTGCAAACT
CCAAAGTCAGCGGACACACAGGAGGCCACAGAATCCCAGCAGGTGGAGCTGAGTGAGTCC
AGGTTGAAGGCGTTCAAGGTGGCCCTCTTGGAAGTGTTCCGGGAAGCCCATGCCCAGTCG
GTGGGCATGAATCGCCTCACGGAATCCATCAACCGGGACACAGAAGAGCCATTCTCCTCG
GAGGAGATCCAGGCAGCGCTGAGCAAGATGCAGGACGACAACCAGGTCATGGTGTCGGAG
GGCATCATCTTCCTCATC
>PtVa|XM_011379070.2_cds_XP_011377372.1_1
GGAATTTATCAGAACAAAGTTCGGGACCTGATCAGTGACAACCAATACCGATTGATTGTT
AATGTGAATGACCTGCGCAGGAAAAATGAGAAGAGGGCTAATCGCCTTCTGAGCAATGCT
TTTGAGGAACTGGTTGCCTTCCAGCGGGCTTTAAAGGATTTCGTGGCCTCCATTGATGCT
ACCTATGCCAAACAGTATGAGGAGTTCTACATAGGATTGGAGGGAAGCTTTGGCTCCAAG
CATGTCTCTCCACGGACTCTGACTTCCTGCTTTCTCAGCTGTGTGGTCTGTGTGGAGGGC
ATTGTCACTAAGTGCTCTCTAGTTCGTCCCAAAGTTGTCCGCAGTGTCCACTACTGTCCT
GCTACTAAGAAGACCATAGAGCGACGTTATTCTGATCTTACTACCCTGGTGGCCTTTCCT
TCCAGCTCTGTCTATCCCACCAAGGATGAGGAAAACAATCCTCTTGAGACAGAATATGGC
CTTTCCATCTACAAGGACCACCAGACCATCACCATCCAGGAGATGCCAGAGAAGGCCCCA
GCTGGCCAGCTTCCCCGCTCTGTGGACGTCATTCTGGATGATGACTTGGTGGATAAAGTA
AAGCCTGGTGATCGAGTCCAGGTGGTGGGAACTTACCGTTGCCTTCCTGGAAAGAAGGGA
GGCTACACCTCGGGGACATTCAGGACTGTCCTGATTGCCTGTAATGTGAAGCAAATGAGC
AAGGACATTCAACCTTCATTTTCTGCCGAGGATATAGCCAAGATCAAGAAGTTCAGCAAA
ACGCGTTCTAAGGATATCTTCGACCAGCTGGCCAGGTCGTTGGCCCCTAGTATCCATGGG
CATGACTATGTCAAGAAGGCAATCCTCTGCTTGCTCTTGGGAGGGGTAGAACGAGACCTG
GAAAACGGCAGCCACATCCGTGGGGACATCAATATTCTTCTAATAGGGGACCCGTCGGTT
GCTAAGTCTCAGCTTCTACGGTACGTGCTTTGCACTGCACCTCGGGCTATCCCCACCACA
GGCCGGGGCTCCTCTGGAGTGGGTCTGACGGCTGCTGTCACCACAGACCAGGAAACAGGT
GAACGCCGTCTGGAAGCAGGGGCCATGGTCCTGGCTGACCGAGGCATAGTTTGTATTGAT
GAATTTGACAAGATGTCTGACATGGACCGCACGGCCATCCATGAAGTGATGGAGCAGGGT
CGAGTCACCATTGCCAAGGCTGGCATCCATGCTCGACTGAATGCCCGCTGCAGTGTTTTG
GCAGCAGCCAACCCCGTCTACGGCAGGTATGATCAGTACAAAACCCCTATGGAGAACATT
GGGCTGCAGGATTCACTGCTATCCCGATTTGATTTACTCTTCATCATGCTGGATCAGATG
GACCCTGAGCAGGACCGGGAGATATCGGATCATGTCCTTAGGATGCACCGTTATAGGACA
CCAGGGGAGCAGGATGGCGATGCTATGCCTTTGGGCAGTGCTGTGGATATCCTGGCCACA
GATGATCCTAACTTTAACCAGGAAGACCAGCAGGACACCCAGATTTATGAGAAGCATGAC
AACCTTTTGCATGGGAACAAGAAGAAAAAGGAGAAGATGGTGAGTGCAGCTTTCATGAAG
AAGTACATCCATGTGGCCAAAATCATCAAGCCCATCCTGACACAGGAGTCAGCTGCCTAC
ATTGCAGAAGAATACTCACGCCTGCGTAGCCAAGACAGCATGAGCTCGGATACTGCCAGG
ACATCTCCAGTTACTGCCCGGACACTGGAAACTCTGATTCGCTTGGCCACGGCCCATGCC
AAGGCCCGCATGAGCAAGACTGTGGACCTGCAGGATGCGGAAGAAGCTGTGGAGTTGGTC
CAGTATGCTTACTTCAAGAAGAGGAGGAAGACTCGTCAC---TCAGATGCCAAGGATGGG
GACTCATATGACCCCTATGACTTCAGTGACACAGAGGAGGAAATGCCTCAAGTGCACACT
CCGAAGACAGCAGACTCACAGGAGACCAAGGAATCCCAGAAGGTGGAGTTGAGCGAATCC
AGGTTAAAGGCATTCAAGGTGTCCCTCTTGGAGGTGTTCCAGGAAGCTCATGCACAGTCA
GTGGGCATGAATCGCCTCACAGAATCCATCAACCAGGACAAAGAAGAGCCCTTCTCTTCA
GCGGAGATTCAGGCAGCGCTGAGCAAGATGCAGGACGACAACCAGGTCATGGTGTCCGAG
GGCATCGTCTTCCTCATC
>RhFe|XM_033103343.1_cds_XP_032959234.1_1
GGAATTTATCAGAACAAAGTTCGGGAGCTGATCAATGACAACCAGTACCGGTTGATTGTT
AACGTGAATGACCTGCGCAGGAAAAATGAGAAGAGGGCTAATCGCCTCCTGAGCAATGCA
TTTGAGGAGCTGGTGGCCTTCCAACGGGCTTTAAAGGATTTTGTGGCCTCCATTGATGCT
ACCTATGCGAAGCAGTATGAGGAGTTCTACATAGGATTGGAGGGCAGCTTTGGCTCCAAG
CATGTCTCTCCCCGGACTCTTACTTCCTGCTTCCTTAGCTGTGTAGTCTGTGTGGAGGGC
ATTGTCACGAAGTGCTCTCTAGTTCGTCCCAAAGTTGTACGCAGTGTCCACTACTGTCCT
GCTACCAAGAAGACCATAGAGCGACGTTATTCTGATCTCACCACCCTGGTGGCCTTTCCC
TCCAGCTCTGTCTATCCCACCAAGGATGAGGAAAACAATCCCCTTGAGACAGAATATGGC
CTCTCCGTGTACAAGGACCACCAGACCATCACCATCCAGGAGATGCCGGAGAAGGCCCCC
GCCGGCCAGCTTCCCCGCTCTGTGGATGTCATTCTGGATGATGACTTGGTGGACAAAGTG
AAGCCTGGTGACCGAGTCCAGGTGGTGGGGACCTACCGTTGCCTTCCTGGGAAGAAGGGA
GGCTACACCTCAGGCACCTTCAGGACCGTCCTGATTGCCTGTAATGTGAAGCAAATGAGC
AAGGACAGTCAGCCGTCATTCTCTGCTGAGGATATAGCCAAGATCAAGAAGTTCAGTAAA
ACGCGTTCCAAGGATATCTTTGACCAGCTGGCCAAGTCGTTGGCCCCAAGTATCCACGGG
CATGACTATGTCAAGAAGGCAATCCTCTGCTTGCTCTTGGGAGGGGTGGAGCGAGTCCTA
GAAAATGGCAGCCACATCCGTGGGGACATCAATATTCTTCTAATAGGGGACCCATCGGTT
GCCAAGTCTCAACTTTTGCGGTACGTGCTTTGCACTGCACCCCGGGCTATCCCCACCACT
GGCCGGGGCTCCTCTGGAGTGGGTCTGACGGCCGCTGTCACTACAGACCAGGAAACAGGG
GAACGCCGTCTGGAAGCGGGGGCCATGGTCCTGGCTGACCGAGGTGTGGTTTGCATCGAT
GAATTTGACAAGATGTCTGACATGGACCGTACGGCCATCCACGAAGTGATGGAGCAGGGT
CGGGTCACCATCGCCAAGGCTGGCATCCACGCTCGACTGAATGCCCGCTGCAGTGTTTTG
GCAGCAGCCAACCCCGTGTACGGCAGGTATGACCAGTACAAGACCCCCATGGAGAACATT
GGGCTGCAGGACTCACTGCTGTCCCGATTCGACTTGCTCTTCATCATGTTGGATCAGATG
GACCCTGAGCAGGACCGGGAGATCTCAGACCATGTCCTCAGGATGCACCGTTACAGGACA
CCAGGGGAGCAGGATGGTGATGCCATGCCTTTGGGTAGTGCTGTAGATATCCTGGCCACA
GATGATCCCAACTTTAGCCAGGAAGACCATCAGGACACCCAGATTTATGAGAAGCACGAC
AATCTTCTTCATGGGAACAGGAAGAAAAAGGAGAAGATGGTGAGTGCAGCGTTCATGAAG
AAGTACATCCACGTGGCCAAAATCATCAAGCCCGTCCTAACACAGGAGTCAGCCACCTAC
ATTGCAGAAGAGTACTCACGCCTGCGCAGCCAAGACAGCATGAGCTCGGACACCGCAAGG
ACATCTCCAGTTACTGCCCGGACGTTGGAAACTCTGATTCGATTGTCCACGGCCCATGCC
AAGGCCCGCATGAGCAAGACTGTGGACCTGCAGGATGCAGAGGAGGCTGTGGAGTTGGTC
CAGTACGCTTACTTCAAGAAGAGGAGGAAGACTCGTCGC---TCAGGAGCCAAGGATGGG
GACTCATATGATCCCTATGACTTCAGTGACACAGAGGGGGAAATGCCTCAAGTGCACACT
CCAAAGACAGCGGACTCGCAGGAGACCAAGGAATCCCAGAAGGTGGAGTTGAGTGAAGCC
AGGTTGAAGGCGTTCAAAGTGGCTCTCCTGGCGGTGTTCCGGGAAGCTCATGCACAGTCG
GTGGGCATGACTCGCCTCACAGAATCTGTCAACCGGGACGAGGAACAGCCCTTCTCTCCA
GAGGAGATCCAGGCAGCGCTGAGCAAGATGCAGGATGACAACCAGGTCATGGTGTCCGAG
GGCATCGTGTTCCTCATC
>RoAe|XM_016147307.1_cds_XP_016002793.1_1
GGAATTTATCAGAACAAAGTTCGGGACCTGATCAGTGACAACCAATACCGGTTGATTGTT
AATGTGAATGACCTGCGCAGGAAAAATGAGAAGAGGGCTAATCGCCTCCTGAGCAATGCG
TTTGAGGAACTGGTTGCCTTCCAGCGGGCTTTAAAGGATTTTGTGGCCTCCATTGATGCT
ACCTATGCCAAACAGTATGAGGAGTTCTACATCGGATTGGAGGGCAGCTTTGGCTCTAAG
CATGTCTCTCCACGGACTCTGACTTCCTGCTTTCTCAGCTGTGTGGTCTGTGTGGAGGGC
ATTGTCACTAAGTGCTCTCTAGTTCGTCCCAAAGTTGTTCGCAGTGTTCACTACTGTCCT
GCTACTAAGAAGACTATAGAGCGACGTTATTCTGATCTTACTACCTTGGTGGCCTTTCCT
TCCAGCTCTGTCTATCCTACCAAGGATGAGGAAAACAATCCTCTTGAGACAGAATATGGC
CTTTCTGTCTACAAGGACCACCAGACCATCACCATCCAGGAGATGCCAGAGAAGGCCCCA
GCTGGCCAGCTTCCCCGCTCTGTGGACGTCATTCTGGATGATGACTTGGTGGATAAAGTA
AAGCCTGGTGATCGAGTCCAGGTGGTGGGGACCTACCGTTGCCTTCCTGGAAAGAAAGGA
GGCTACACCTCAGGGACATTCAGGACTGTCCTGATTGCCTGTAATGTGAAGCAAATGAGC
AAGGACATTCAACCTTCGTTTTCTGCCGAGGATATAGCCAAGATCAAGAAGTTCAGCAAA
ACCCGTTCTAAGGATATCTTTGACCAGCTGGCCAGGTCGTTGGCCCCTAGTATCCATGGG
CATGACTATGTCAAGAAGGCAATCCTCTGCTTGCTCTTGGGAGGGGTGGAACGAGACCTG
GAAAATGGCAGCCACATCCGTGGGGACATCAATATTCTTCTAATAGGGGACCCGTCAGTT
GCCAAGTCTCAGCTTCTACGGTATGTGCTTTGCACTGCACCTCGGGCTATTCCCACCACT
GGCCGGGGCTCCTCTGGAGTGGGTCTGACGGCTGCTGTCACTACAGACCAGGAAACAGGT
GAACGCCGTCTGGAAGCGGGGGCCATGGTCCTGGCTGACCGAGGCATAGTTTGTATTGAT
GAATTTGACAAGATGTCTGACATGGACCGCACGGCCATCCATGAAGTGATGGAGCAGGGT
CGAGTCACCATTGCCAAGGCTGGCATCCATGCTCGACTGAATGCCCGCTGCAGTGTTTTG
GCAGCAGCCAATCCCGTCTATGGCAGGTATGATCAGTACAAAACCCCTATGGAGAACATT
GGGCTGCAGGATTCACTGCTATCCCGATTTGATTTACTCTTCATCATGCTGGATCAGATG
GACCCTGAGCAGGACCGGGAGATATCGGATCATGTCCTTAGGATGCACCGTTATAGGACA
CCAGGGGAGCAGGATGGCGATGCTATGCCTTTGGGCAGTGCTGTGGATATCCTGGCCACA
GATGATCCTAACCTTAACCAGGAAGACCAGCAGGACACCCAGATTTATGAGAAGCATGAC
AATCTTTTGCATGGGAGCAAGAAGAAAAAGGAGAAGATGGTGAGTGCAGCTTTCATGAAG
AAGTACATCCATGTGGCCAAAATCATCAAGCCCATCCTGACACAGGAGTCAGCTGCCTAC
ATTGCAGAAGAATACTCACGCCTGCGTAGCCAAGACAGCATGAGCTCGGATACTGCCAGG
ACATCTCCAGTTACTGCCCGGACACTGGAAACTCTGATTCGCTTGGCCACGGCCCATGCC
AAGGCCCGCATGAGCAAGACTGTGGACCTGCAGGATGCGGAGGAAGCTGTGGAGTTGGTT
CAATATGCTTACTTCAAAAAGAGGAGGAAGACTCGTCAC---TCAGATGCCAAGGATGGG
GACTCATATGACCCCTATGACTTCAGTGACACAGAGGAGGAAATGCCTCAAGTGCACACT
CCGAAGACAGCAGACTCACAGGAGACAAAAGAATCCCAGAGGGTGGAGTTGAGCGAATCC
AGGTTGAAGGCATTCAAGGTGGCCCTCTTGGAGGTGTTCCAGGAAGCTCATGCACAGTCA
GTGGGCATGAATCGCCTCACAGAATCCATCAACCGGGACAAAGACGAGCCCTTCTCTTCA
GCGGAGATTCAGGCAGCGCTGAGCAAGATGCAAGACGACAACCAAGTCATGGTGTCCGAG
GGCATCGTCTTCCTCATC
