# Supplementary material for: Positively selected genes in the hoary bat (Lasiurus cinereus) lineage: prominence of thymus expression, immune and metabolic function, and regions of ancient synteny
Source: PeerJ. 2022 Mar 17;10:e13130. doi: 10.7717/peerj.13130 (PMC8934532; doi:10.7717/peerj.13130)
Supplement: Supplemental Information 4 — Likely alignment errors have been manually deleted between conserved codons. Recovery of the original codon positions requires alignment to the original accessions in each orthogroup. [file peerj-10-13130-s004.zip › renamed.manual/OG0006827.manual.fas]

>EpFu|XM_008141759.2_cds_XP_008139981.1_1
ATGGCCGCAGCCAAGGCCGAGATGCAGCTGATGTCCCCGCTGCAGATCTCTGACCCGTTC
GGCTCCTTTCCTCACTCGCCCACCATGGACAACTACCCAAAGCTGGAGGAGATGATGATG
CTCAGCAACGGGGCTCCC---CAGTTCCTCGGTGCCGCCGGGGCGCCCGAGTCTTTTCCT
GACATTTCTCTGAATAATGAGAAGGTTCTGGTGGAGACAAGTTATTCCAGCCAAACCACC
CGGCTGCCTCCCATCACCTACACCGGCCGCTTCTCTCTGGAGCCTGCACCCAACAGTGGC
AACACCTTGTGGCCTGAGCCCCTCTTCAGCCTGGTTAGCGGCCTCGTGAGCATGAGCAAC
CCACCGGCCACCTCGTCCTCAGCACCATCTCCAGCAGCCTCTTCCTCCTCCTCG---GCC
TCCCAGAGCCCGCCCCTGAGCTGCGCAGTGCAGTCCAACGACAGCAGCCCCATTTACTCA
GCGGCGCCCACCTTCCCCACACCTAACACTGACATCTTCCCCGAGCCACAAAGCCAGGCC
TTTCCAGGCTCAGCAGGCACTGCGCTCCAGTACCCGCCTCCTGCCTACCCTGCTGCCAAG
GGTAGCTTCCAGGTCCCTATGATTCCAGACTATCTGTTTCCACAACAGCAGGGGGACCTG
GGCCTGGGCACCCCAGACCAGAAGCCCTTCCAGGGCCTGGAGAGCCGTACTCAGCAGCCT
TCGCTCACTCCCCTCTCTACCATCAAGGCCTTTGCCACACAGTCGGGCTCTCAGGACCTA
AAGGCCCTCAACACCACTTACCAGTCCCAGCTCATCAAACCCAGCCGCATGCGCAAGTAC
CCCAACCGGCCCAGCAAGACACCCCCTCACGAACGCCCCTATGCCTGTCCGGTGGAGTCC
TGTGACCGCCGCTTCTCTCGTTCAGACGAGCTCACCCGCCACATTCGCATCCACACCGGC
CAGAAGCCCTTCCAGTGTCGCATCTGCATGCGCAACTTTAGCCGCAGTGACCACCTCACC
ACACACATCCGCACCCACACAGGCGAGAAGCCCTTTGCCTGTGACATCTGTGGGAGAAAG
TTTGCCAGGAGCGACGAACGCAAGAGGCACACCAAGATCCACTTGCGGCAGAAGGACAAA
AAAGCAGACAAAGGT---GTGGCCTCCTCGACCACCCCCTCCCTCTCTTCCTACTCATCA
CCGGTGGCTACCTCCTATACCTCCCCGGTCACTACCTCTTACCCATCCCCGGCCACCACC
TCATACCCATCCCCTGTGCCCACCTCCTACTCCTCTCCTGGCTCTTCCACCTACCCATCC
CCTGTGCACAGCGGTTTCCCCTCGCCCTCGGTGGCCACCACATACTCCTCCGTTCCCCCT
GCTTTCGCGGCCCAAGTCAGCAGCTTCCCTTCCTCAGCTGTCACCAACTCCTTCAGCGCC
TCCACGGGGCTTTCGGACATGACAACAACCTTTTCTCCCAGGACAATTGAAATTTGC
>HiAr|XM_019660951.1_cds_XP_019516496.1_1
ATGGCCGCAGCCAAGGCCGAGATGCAGCTGATGTCCCCGCTGCAGATCTCCGACCCGTTC
GGCTCCTTTCCTCACTCGCCCACCATGGACAACTACCCTAAGCTGGAGGAAATGATGCTG
CTGAGCAACGGGGCTCCC---CAGTTCCTCGGTGCCGCCGGGGCCCCCGAGTCTTTTCCT
GACATCTCTCTGAATAACGAGAAGGTTATGGTGGAGACAAGTTACCCCAGCCAAACCACC
CGGCTGCCCCCCATCACCTACACTGGCCGCTTCTCTCTGGAGCCCGCACCCAACAGTGGC
AACACCTTATGGCCAGAGCCCCTGTTCAGCCTGGTCAGCGGCCTCGTGAGCATGAACAAC
CCACCGGCCACCTCATCCTCAGCACCGTCTCCAGCGGCCTCCTCCTCATCCTCG---GCC
TCTCAGAGCCCACCACTGAGCTGCGCGGTGCAGTCCAATGACAGCAGCCCCATTTACTCA
GCTGCACCCACCTTCCCCACGCCTAACACTGACATCTTCCCTGAGCCACAAGGCCAGGCC
TATCCCGGCTCAGCAGGCACTGCGCTCCAGTACCCTCCTCCTGCCTACCCTGCTACCAAA
GGTGGCTTCCAGGTCCCTATGATTCCTGACTATCTGTTCCCACAACAGCAGGGGGACCTG
GGCCTCGGCACCCCAGACCAGAAGCCCTTCCAGGGCCTGGAGAGCCGTACCCAGCAGCCT
TCACTCACTCCACTCTCTACCATCAAGGCCTTTGCCACCCAGTCGGGCTCCCAGGACCTG
AAGGCCCTCAATACCACATACCAGTCCCAACTCATCAAACCCAGCCGCATGCGCAAGTAC
CCCAACCGGCCCAGCAAGACTCCCCCCCACGAACGACCCTACGCCTGCCCGGTGGAGTCC
TGTGACCGCCGCTTCTCCCGTTCAGATGAGCTCACCCGCCACATTCGTATCCACACTGGC
CAGAAGCCCTTCCAGTGTCGCATCTGCATGCGCAACTTCAGCCGCAGTGACCACCTCACC
ACCCACATCCGCACCCACACAGGCGAGAAACCCTTTGCCTGCGACATCTGTGGGAGAAAG
TTTGCCAGGAGCGATGAACGCAAGAGGCATACCAAGATCCACTTGCGACAGAAGGACAAA
AAAGCAGACAAAGGTGTTGTGGCCTCTTCCGCCACCCCCTCCCTCTCTTCCTACTCCTCG
CCGGTGGCTACCTCCTATACCTCCCCGGTCACTACCTCTTATCCATCCCCAGCCACCACC
TCATACCCATCACCCGTGCCCACCTCCTACTCCTCTCCTGGCTCCTCGACCTACCCGTCC
CCTGTGCACAGTGGTTTCCCCTCGCCCTCAGTGGCTACCACGTACTCCTGCGTTCCCCCT
GCTTTCCCAGCCCAAGTCAGCAGCTTCCCTTCTTCAGCTGTCACCAACTCCTTCAGCGCC
TCCACAGGGCTTTCAGACATGACAACTACCTTTTCTCCCAGGACAATTGAAATTTGC
>LaCi|437-exonerate_protein2genome-gene-10.11-mRNA-1
ATGGCCGCAGCCAAGGCCGAGATGCAGCTGATGTCCCCGCTGCAGATCTCTGACCCGTTC
GGCTCCTTTCCTCACTCGCCCACCATGGACAACTACCCAAAGCTGGAGGAGATGATGATG
CTGAGCAACGGGGCTCCCCCCCAGTTCCTCGGGGCCGCCGGGGCGCCCGAGTCTTTTCCT
GACATTTCTCTGAATAATGAGAAGGTTCTGGTGGAGACAAGTTATTCCAGCCAAACCACC
CGGCTGCCTCCCATCACCTACACTGGCCGCTTCTCTCTGGAGCCTGCACCCAACAGTGGC
AACACCCTGTGGCCTGAGCCCCTCTTCAGCCTGGTTAGCGGCCTCGTGAGCATGACCAAC
CCGCCGGCCACCTCATCCTCGGCACCATCTCCAGCAGNNNNNNNNNNNNNNNNNNNGGCT
TCGCAGAGCCCACCCCTGAGCTGCGCAGTGCAGTCCAATGACAGCAGCCCCATATACTCC
GCGGCACCCACCTTCCCCACACCTAACACTGACATCTTCCCTGAGCCACAAAGCCAGGCC
TTTCCAGGCTCAGCAGGCACTGGGCTCCAGTACCCGCCTCCTGCCTACCCTGCTGCCAAG
GGTAGCTTCCAGGTCCCTATGATTCCAGACTATCTGTTTCCACAACAGCAGGGGGACCTG
GGCCTGGGCGCCCCAGACCAGAAGCCCTTCCAGGGCCTGGAGGGCCGTACTCAGCAGCCT
TCGCTCACTCCCCTCTCTACCATCAAGGCATTTGCCACACAGTCGGGCTCTCAGGACCTA
AAGGGCCTCAACACCACTTACCAGTCGCAGCTCATCAAACCCAGCCGCATGCGCAAGTAC
CCCAACCGACCCAGCAAGACACCCCCTCATGAACGCCCCTACGCCTGTCCAGTGGAGTCC
TGTGACCGCCGCTTCTCTCGTTCAGATGAGCTCACGCGCCACATTCGCATCCACACTGGC
CAAAAGCCCTTCCAGTGTCGCATCTGCATGCGCAACTTTAGCCGCAGTGACCACCTCACC
ACGCACATCCGCACCCACACAGGCGAGAAGCCCTTTGCCTGTGACATCTGCGGGAGAAAG
TTCGCTAGAAGCGATGAACGCAAGAGGCATACCAAGATCCACTTGCGGCAGAAGGACAAA
AAAGCAGACAAAGGT---GTGGCCTCCTCTACCGCCCCCTCCCTCTCTTCCTACTCATCA
CCGGTGGCTACCTCCTATACCTCCCCGGTCACTACCTCTTACCCATCCCCAGCCACCACC
TCCTACCCATCACCTGTGCCCACCTCCTACTCCTCTCCTGGCTCTTCCTCTTATCCGTCC
CCTGTGCACAGTGGTTTCCCCTCACCCTCGGTGGCCACCACATACTCCTCCATTCCCCCG
GCTTTCGCGGCCCAAGTCAGCAGCTTCCCTTCCTCGGCTGTCACCAACTCCTTCAGCGCC
TCCACGGGGCTTTCGGACATGACAACAACCTTTTCTCCCAGGACAATTGAAATTTGC
>MyLu|XM_006086530.3_cds_XP_006086592.1_1
ATGGCCGCAGCCAAGGCCGAGATGCAGCTGATGTCCCCGCTGCAGATCTCTGACCCGTTC
GGCTCCTTCCCTCACTCGCCCACCATGGACAACTACCCAAAGCTGGAGGAGATGATGATG
CTGAGCAACGGGGCTCCC---CAGTTCCTCGGTGCCGCCGGGGCGCCCGAGTCGTTTCCT
GACATTTCTCTGAATAACGAGAAGGTTCTGGTGGAGACAAGTTATTCCAGCCAAACCACC
CGGCTGCCTCCCATCACCTACACTGGCCGCTTCTCTCTGGAGCCTGCACCCAACAGTGGC
AGCACCTTGTGGCCTGAGCCCCTCTTCAGCCTGGTTAGTGGCCTCGTGAGCATGACCAAC
CCACCGGCCACCTCATCCTCAGCACCATCTCCAGCAGCCTCTTCCTCCTCCTCG---GCT
TCCCAGAGCCCACCCCTGAGCTGCGCGGTGCCGTCCAATGACAGCAGCCCCATTTACTCA
GCGGCACCCACCTTCCCCACACCTAACACTGACATCTTCCCTGAGCCACAGAGCCAGGCC
TTTCCAGGCTCAGCGGGCACCGCGCTCCAGTACCCGCCTCCCGCCTACCCTGCTGCCAAG
GGTAGCTTCCAGGTCCCTATGATTCCAGACTATCTGTTTCCACAGCAGCAGGGGGACCTG
GGCCTGGGCACCCCAGACCAGAAGCCCTTCCAGGGCCTGGAGAGCCGTACTCAGCAGCCT
TCGCTCACTCCCCTCTCTACCATCAAGGCCTTTGCCACACAGTCGGGCTCTCAGGACCTA
AAGGCCCTCAACACCACTTACCAGTCCCAGCTCATCAAACCCAGCCGCATGCGCAAGTAC
CCCAACCGACCCAGCAAGACACCCCCCCACGAACGCCCCTATGCCTGTCCAGTGGAGTCC
TGTGACCGCCGCTTCTCTCGTTCGGATGAGCTCACCCGCCACATTCGCATCCACACTGGC
CAGAAGCCCTTCCAGTGTCGCATCTGCATGCGCAACTTCAGCCGCAGTGACCACCTCACC
ACACACATCCGCACCCACACAGGCGAGAAGCCCTTTGCCTGTGACATCTGTGGGAGAAAG
TTTGCTAGGAGCGATGAACGCAAGAGGCATACCAAGATCCACTTGCGGCAGAAGGACAAA
AAAGCAGACAAAGGT---GTGGCCTCCTCTACCACCCCCTCCCTCTCGTCCTACTCATCA
CCGGTGGCTACCTCCTACACCTCCCCGGTCACTACCTCTTATCCATCCCCAGCCACCACC
TCATACCCATCACCTGTGCCCACCTCCTACTCCTCTCCTGGCTCTTCGACCTACCCTTCC
CCTGTGCACAGTGGTTTCCCCTCGCCCTCGGTGGCCACCACATACTCCTCCGTCCCCCCT
GCTTTCCCGGCCCAAGTCAGCAGCTTCCCTTCCTCAGCTGTCACCAACTCCTTCAGCGCC
TCCACAGGGCTTTCGGACATGACAACAACCTTTTCTCCCAGGACAATTGAAATTTGC
>PhDi|XM_028528465.1_cds_XP_028384266.1_1
ATGGCCGCAGCCAAGGCCGAGATGCAGCTGATGTCCCCGCTGCAGATCTCCGACCCATTC
GGCTCCTTTCCTCACTCGCCCACCATGGACAACTACCCTAAACTGGAGGAGATGATGCTG
CTGAGCAACGGGGCTCCC---CAGTTCCTCGGGGCCCCCGGCGCCCCGGAGTCTTTTCCT
GACATCTCACTGAATAACGAGAAGGTTCTGGTGGAGACAAGTTATCCCAGCCAAACCACC
CGGCTGCCCCCCATCACCTACACTGGTCGCTTTTCTCTGGAGCCTGCACCCAACAGTGGC
AACACCTTGTGGCCTGAACCCCTTTTCAGCCTGGTCAGTGGCCTCGTAAGCATGACGAAC
CCACCAGCCACCTCAAGCTCAGCACCATCTCCAGCGGCTTCTTCCTCGTCCTCC---GCC
TCCCAGAGCCCACCCTTGAGCTGTGCAGTGCAGTCAAACGACAGCAGCCCCATTTACTCA
GCGGCACCCACCTTCCCCACGCCTAACGCTGACATCTTCCCTGAGCCACAAAGCCAGGCC
TTTCCAGGTTCTGCAGCCACTGGGCTCCAGTACCCACCTCCCGCCTACCCTGCTACCAAG
GGTAGCTTCCAGGTCCCTATGATTCCAGACTATCTGTTTCCACAACAACAGGGGGACCTG
GGCCTGGGCACCCCAGACCAGAAGCCTTTCCAGGGCCTGGAGAGCCGTACCCAGCAGCCT
TCACTCACTCCACTCTCTACTATCAAAGCCTTTGCAACACAGTCGGGCTCCCAGGACCTG
AAGGCTCTCAACACCACTTACCAGTCCCAGCTCATCAAACCCAGCCGCATGCGCAAGTAC
CCCAACCGGCCCAGCAAGACACCTCCCCACGAACGCCCCTACGCCTGCCCAGTGGAGTCC
TGTGACCGCCGGTTCTCCCGTTCAGATGAGCTCACCCGCCACATTCGCATTCACACTGGC
CAGAAGCCCTTCCAGTGTCGCATTTGCATGCGCAACTTCAGCCGCAGTGACCACCTCACC
ACCCACATCCGTACCCATACAGGGGAGAAGCCCTTCGCCTGCGACATTTGTGGGAGAAAG
TTTGCCAGGAGTGATGAACGCAAGAGGCATACCAAAATCCACTTGAGGCAGAAGGACAAA
AAAGCAGACAAAAGTGTTGTGGCCTCTTCCACCACGCCGTCACTCTCTTCCTACTCATCA
CCAGTGGCTACCTCCTATACCTCCCCAGTCACTACCTCTTATCCATCCCCAGCCACCACC
TCATACCCATCACCTGTGCCCACCTCCTACTCCTCACCTGGATCCTCGACCTACCCATCC
CCTGTGCACAGTGGTTTCCCCTCTCCTTCAGTGGCCACCACATACTCCTCTGTTCCCCCT
GCTTTCCCTGCCCAGGTCAGCAGCTTCCCTTCCTCAGCTGTTGCCAACTCCTTCAGCGCC
TCCACAGGGCTTTCGGACATGACAACAACCTTTTCTCCCAGGACAATTGAAATTTGC
>PtVa|XM_011362434.2_cds_XP_011360736.1_1
ATGGCCGCAGCCAAGGCCGAGATGCAGCTGATGTCCCCACTGCAGATTTCCGACCCGTTC
GGCTCCTTTCCTCACTCGCCCACCATGGACAACTATCCTAAACTGGAGGAGATGATGCTG
CTGAGCAACGGGGCTCCC---CAGTTCCTCAGTGCCGCCGGGGCCCCCGAATCTTTTCCT
GACATCTCTCTGAATAACGAGAAGGTTCTGGTGGAGACAAGTTACCCCAGCCAAACCACC
CGGCTGCCCCCCATCACCTACACCGGCCGCTTCTCTCTGGAGCCTGCGCCCAACAGTGGC
AATACTTTGTGGCCTGAGCCCCTCTTCAGCCTGGTCAGCGGCCTCGTGAGCATGACCAAC
CCACCGGCCACCTCATCCTCAGCACCGTCTCCAGCGGCCTCCTCTTCATCCTCA---GCC
TCTCAGAGTCCACCCCTGAGCTGTGCGGTGCAATCCAGTGACAGCAGCCCCATTTACTCA
GCGGCACCCACCTTTCCCACGCCTAACACTGACATCTTCCCTGAGCCACAGAGCCAGGCC
TATCCTGGCTCGGCAGGTACTGCGCTCCAGTACCCACCTCCTGCCTACCCTGCTGCCAAG
GGTAGTTTCCAGGTCCCTATGATTCCTGACTATCTGTTTCCACAACAGCAGGGGGACCTG
GGCCTAGGCACCCCAGACCAGAAGCCCTTCCAGGGCCTGGAGAGCCGCACCCAGCAGCCT
TCACTCACTCCACTCTCTACCATCAAGGCCTTTGCCACACAGTCCGGCTCCCAAGACCTG
AAGGCTCTCAACACGACTTACCAGTCCCAGCTCATCAAACCCAGCCGCATGCGCAAATAC
CCTAACCGGCCCAGCAAGACACCCCCCCACGAACGCCCTTATGCCTGTCCCGTAGAGTCC
TGTGACCGCCGCTTCTCCCGTTCAGATGAGCTCACCCGCCACATTCGCATCCACACTGGC
CAGAAGCCCTTCCAGTGTCGCATTTGCATGCGCAACTTCAGCCGCAGTGACCACCTCACC
ACTCACATCCGCACCCATACAGGAGAGAAGCCCTTCGCCTGTGACATCTGTGGGAGGAAA
TTTGCCAGGAGCGATGAACGCAAAAGGCATACCAAGATCCACTTGCGGCAAAAGGACAAA
AAAGCAGACAAAGGTGTTGTGGCCTCTTCTGCCACCCCCTCCCTCTCTTCCTACTCCTCG
CCAGTGGCTACCTCCTATACCTCCCCAGTCACTACCTCTTACCCATCCTCAGCCACCACT
TCATACCCATCACCTGTGCCCACCTCCTACTCTTCTCCTGGCTCCTCCACCTACCCATCC
CCTGTGCACAGTGGTTTCCCCTCACCCTCAGTGGCCACCACATACTCCTCTGTTCCCCCT
GCTTTCCCTGCCCAAGTCAGCAGCTTCCCTTCTTCATCTGTCACCAACTCCTTCAGCGCC
TCCACAGGGCTTTCGGACATGACAACAACATTTTCTCCCAGGACAATTGAAATTTGC
>RhFe|XM_033096774.1_cds_XP_032952665.1_1
ATGGCCGCAGCCAAGGCCGAGATGCAGCTGATGTCCCCGCTGCAGATCTCCGACCCGTTT
GGCTCCTTTCCTCACTCGCCCACCATGGACAACTATCCGAAGCTGGAGGAGATGATGCTG
CTGGGCAATGGGGCTCCC---CAGTTCCTCGCTGCCGCCGGGGCCCCCGAGTCTTTTCCT
GACATCTCTCTGAATAACGAGAAGGTTCTGGTGGAGACAAGTTACCCAAGCCAAACCACC
CGGCTGCCCCCCATCACCTACACTGGCCGCTTCTCTCTGGAGCCTGCACCCAACAGTGGC
AACACCTTATGGCCTGAGCCCCTGTTCAGCCTGGTCAGCGGCCTCGTGAGCATGAACAAC
CCACCAGCCACCTCATCCTCAGCACCATCTCCAGCAGCCTCCTCTTCCTCCTCA---GCG
TCCCAGAGCCCACCCCTGAGCTGCACTGTGCAGTCCAATGACAGCAGCCCCATCTACTCA
GCTGCACCCACCTTCCCCACGCCGAACACTGACATCTTCCCTGAGCCACAAGGCCAGGCC
TATCCTGGCTCAGCAGGCACTGCGCTCCAGTACCCGCCTCCTGCCTACCCTGCTGCCAAA
GGTAGCTTCCAGGTCCCTATGATTCCTGACTATCTGTTCCCACAACAGCAGGGGGACCTG
GGCCTGGGCACCCCAGACCAAAAGCCCTTCCAGGGCCTGGAGAGCCGTACCCAGCAGCCT
TCACTCACTCCACTCTCTACCATCAAGGCCTTTGCCACACAGTCGGGCTCCCAGGACCTG
AAGGCCCTCAACACCACATACCAGTCCCAGCTCATCAAACCCAGCCGCATGCGCAAGTAC
CCCAACAGGCCCAGCAAGACTCCCCCCCATGAACGCCCCTACGCCTGCCCGGTGGAGTCC
TGTGACCGCCGCTTCTCCCGTTCCGATGAGCTTACCCGCCACATTCGCATCCACACTGGC
CAGAAGCCCTTCCAGTGTCGCATCTGCATGCGCAACTTCAGCCGCAGTGACCACCTCACC
ACTCACATCCGCACCCACACAGGCGAGAAGCCCTTTGCCTGTGACATCTGTGGAAGAAAG
TTTGCTAGGAGCGATGAACGCAAGAGGCATACCAAGATCCACTTGCGGCAGAAAGACAAA
AAAGCAGACAAAGGTGTTGTGGCCTCTTCTGCCACCCCCTCCCTCTCTTCCTACTCTTCG
CCGGTGGCTACCTCCTATGCCTCCCCAGTCACTACCTCTTATCCATCCCCGGCCACCACC
TCGTACCCATCACCCGTGCCCACCTCCTATTCCTCTCCTGGCTCCTCGACCTACCCATCC
CCTGTGCACAGTGGTTTCCCCTCACCCTCAGTGGCTACCACATACTCCTCCATTCCCCCT
GCTTTCCAGGCCCAAGTCAGCAGCTTCCCTTCTTCAGCTGTCACCAACTCCTTCAGCGCC
TCCACAGGGCTTTCGGACATGACAACAACCTTTTCTCCCAGGACAATTGAAATTTGC
>RoAe|XM_016160672.1_cds_XP_016016158.1_1
ATGGCCGCAGCCAAGGCCGAGATGCAGCTGATGTCCCCACTGCAGATTTCTGACCCGTTC
GGCTCCTTTCCTCACTCGCCCACCATGGACAACTACCCTAAACTGGAGGAGATGATGCTG
CTGAGCAACGGGGCTCCC---CAGTTCCTCAGTGCCGCCGGGGCCCCCGAGTCTTTTCCT
GACATCTCTCTGAATAACGAGAAGGTTCTGGTGGAGACAAGTTACCCCAGCCAAACCACC
CGGCTGCCCCCCATTACCTACACCGGCCGCTTCTCACTGGAGCCTGCTCCCAACAGTGGC
AACACTTTGTGGCCTGAGCCCCTCTTCAGCCTGGTCAGCGGCCTCGTGAGCATGACCAAC
CCACCTGCCACCTCATCCTCAGCACCATCTCCAGCGGCCTCCTCTTCATCTTCA---GCC
TCCCAGAGTCCACCCCTGAGCTGCGCAGTGCAGTCCAGTGACAGCAGCCCCATTTACTCA
GCGGCACCCACCTTTCCCACGCCTAACACTGACATCTTCCCTGAGCCACAGAGCCAGGCC
TATCCTGGCTCGGCAGGTACTGCGCTCCAGTACCCACCTCCTGCCTACCCTGCTGCCAAG
GGTAGTTTCCAGGTCCCTATGATTCCTGACTATCTGTTTCCACAACAGCAGGGGGACCTG
GGCCTGGGCACCCCAGACCAGAAGCCCTTCCAGGGCCTGGAGAGCCGCACCCAGCAGCCT
TCACTCACTCCACTCTCAACCATCAAGGCCTTTGCCACACAGTCTGGCTCCCAAGACCTG
AAGGCCCTCAACACGACTTACCAGTCCCAGCTCATCAAACCCAGCCGCATGCGCAAGTAC
CCTAACCGGCCCAGCAAGACGCCACCCCATGAACGCCCCTACGCCTGCCCTGTAGAGTCC
TGTGACCGCCGCTTCTCTCGTTCAGATGAGCTCACCCGCCACATTCGCATCCACACTGGC
CAGAAGCCCTTCCAGTGTCGCATTTGCATGCGCAACTTCAGCCGCAGTGACCACCTCACC
ACTCACATCCGCACCCACACAGGAGAGAAGCCCTTCGCTTGTGACATCTGTGGGAGGAAA
TTTGCCAGGAGCGATGAACGCAAGAGGCACACCAAGATCCACTTGCGGCAGAAGGACAAA
AAAGCAGACAAAGGTGTTGTGGCCTCTTCTGCCACCCCCTCCCTCTCTTCCTACTCCTCG
CCAGTGGCTACCTCCTATACCTCCCCGGTCACTACCTCTTACCCATCCTCAGCCACCACC
TCATACCCATCACCTGTGCCCACCTCCTACTCCTCTCCTGGCTCTTCAACCTACCCATCC
CCTGTGCACAGTGGTTTCCCCTCTCCCTCAGTGGCCACCACATACTCCTCTGTACCCCCT
GCTTTCCCGGCCCAAGTCAGCAGCTTCCCTTCTTCAGCTGTCACCAACTCCTTCAGCGCC
TCCACAGGGCTTTCGGACATGACAACAACATTTTCTCCCAGGACAATTGAAATTTGC
