# Supplementary material for: Positively selected genes in the hoary bat (Lasiurus cinereus) lineage: prominence of thymus expression, immune and metabolic function, and regions of ancient synteny
Source: PeerJ. 2022 Mar 17;10:e13130. doi: 10.7717/peerj.13130 (PMC8934532; doi:10.7717/peerj.13130)
Supplement: Supplemental Information 4 — Likely alignment errors have been manually deleted between conserved codons. Recovery of the original codon positions requires alignment to the original accessions in each orthogroup. [file peerj-10-13130-s004.zip › renamed.manual/OG0006851.manual.fas]

>EpFu|XM_008152605.2_cds_XP_008150827.1_1
GTGACCCGCGTTCATGCCGCCCCCGCAGCCCCCTCAGCCACAGTGCTGCCCGCCTCCCCC
GTCACCCGCCGCTCCAGTGAACCCCAGCTGTGTCCCGGAAGTGCCCCAAAGCCCCCTGGA
GAGTTGGACAAGGGCCCTTATGCCAGTCCCTCCCACACCCTCTGCAAGGCCTCCCCATCG
CCATCGCTCAGCAGCTACAGTGACCCGGACTCTGGCCATTACTGCCAGCTCCAGCCTCCT
GTCCGTGGCAGCCGCGAGTGGGCAGCAGCTGAGGCCTCCAGCCGGCAGGCCAAGAGCTAC
GGAGAGAGGCTAAAGGAACTGTCAGAAAATGGGGCCCCCGACGGGGACTGGGGCAGGGCC
TTCACAGTCCCCATCATAGAAGCCACCTCTTCCTTCAACCCAGCCACTTTCCAGTCACAA
CTGATCCCCAAGGATAACCGGCCACTGGAGGTGGGCCTCCTGCGCAAGGTCAAGGAGCTG
CTGGCAGAGGTGGACGCCAGGACGCTGGCTCAGCACGTCACCAAGGTTGACTGCCTGGTT
GCTAGGATACTGGGCGTTACCAAGGAGATGCAGACCCTAATGGGAGTCCGCTGGGGCATG
GAGCTGCTCACCCTCCCCCATGGCCGGCAGCTACGACTAGACCTGCTGGAAAGGTTCCAC
ACCATGTCCATCATGCTCGCTGTGGACATCCTGGGCTGCACCGGCTCTGCTGAGGAGCGG
GCAGCGCTTCTGCACAAGACCATCCAGCTGGCCGCGGAGCTTCGGGGGACCATGGGCAAC
ATGTTCAGCTTCGCTGCGGTCATGGGCGCCCTGGATATGGCCCAGATTGCCCGGCTGGAG
CAGACATGGATGACTCTGCGACAGCGACACACCGAGGGTGCCATCCTCTACGAGAAGAAG
CTCAAGCCGTTTCTCAAGAGCCTCAATGAGGGCAAAGAAGGCCCGCCGCTGAGCAACACC
ACGTTTCCGCATGTACTGCCGCTCATCACTCTGCTCGAGTGTGACACCACCCCGGCCGAG
GGCCCCGAGCCCTGGGGCAGCACGGAGCACGGCGTGGAGGTGGTGCTGGCCCACCTGGAG
GCTGCCCGCATGGTGGCACACCATGGAGGCCTGTACCACACCAACGCCGAGGTCAAGCTG
CAGGGGTTCCAGGCCCGGCCCGAGCTCCTGGAGGTGTTCAGCACCGAGTTCCAGATGCGC
CTCCTCTGGGGCAGTCAGGGCGCCTGCAGCAGCCAGGCCCGGCGCTACGAGAAGTTTGAC
AAGGTCCTCACCGCCCTGTCCCACAAACTGGAGCCTGCCGTCCGCTCCAGCGAGCTG
>HiAr|XM_019636761.1_cds_XP_019492306.1_1
GTGACCCGTGTTCACGCCACCCCTGCAGCGCCCTCAGCCACAACGCTGCCCACCTCCCCT
GTCACCCGCCGCTCCAGTGAACCCCAGTTGTGTCCTGGAAGTGCCCCCAAGGCCCCTGGG
GAGTCGGACAAGGGCTCTTATGCCAGCCCCTCCCACACCCTCTGCAAGGCCTCCCCATCA
CCATCGCTCAGCAGCTACAGTGACCCGGATTCTGGCCATTACTGCCAGCTCCAGCCTCCC
GTCCATGGCAGC------------------------------------------------
------------------------------------------------------------
------------------------------------------CTCACCTTCCAGTCACTA
CTGATTCCCAAGGATAACCGGCCACTGGAAGTGGGCCTCCTGCGCAAGGTCAAGGAGCTG
CTGGCAGAAGTGGATGCCCGGACGCTGGCCCGGCATGTCACCAAGGTTGACTGCCTGGTT
GCTAGGATACTGGGCGTTACTAAGGAGATGCAGACCCTAATGGGAGTCCGCTGGGGCACA
GAGCTGCTCACCCTCCCCCATGGCCGGCAGCTACGACAAGACCTGCTGGAAAGGTTCCAT
ACCATGTCCATCATGCTGTCCGTGGACATCCTGGGCTGCACCGGTTCTGCTGAGGAGCGG
GCAGCGCTTCTGCACAAGACCATTCAACTGGCAGCCGAGCTTCGGGGGACCATGGGCAAC
ATGTTTAGCTTTGCTGCGGTCATGAGCGCCCTGGATATGGCCCAGATTGCCCGGCTGGAG
CAGACATGGATGACCCTGCGGCAGCGACACACAGAGGGTGCCATCCTCTATGAGAAGAAG
CTCAAGCCATTTCTCAAGAGCCTCAACGAGGGCACAGAAGGCCCCCCACTGAGCAACACC
ACATTTCCTCATGTACTGCCCCTCATCACTCTCCTGGAGTGTGACACGGCCCCGGCTGAG
GGCCCCGAACCTTGGGGCAGCACGGAGCATGGCGTGGAGGTGGTGCTGGCTCACCTGGAG
GCTGCCCGCATGGTGGCACACCACGGAGGCCTGTACCACACCAATGCTGAGGTCAAGCTT
CAGGGGTTTCAGGCCCAGCCCGAGCTCCTGGAGGTGTTCAGCACTGAGTTCCAGATGCGC
CTCCTCTGGGGCAGCCAAGGTGCCAGCAGCAGCCAGGCCCGGCGCTACGAGAAGTTCGAC
AAGGTTCTCACCGCCCTGTCCCACAAACTGGAACCTGCCATTCGCTCCAGCGAGCTG
>LaCi|572-exonerate_protein2genome-gene-0.39-mRNA-1
GTGACCCGTGTTCATGCCGCCCCCGCAGCCCCCTCAGCCACGGTGCTGCCCGCCTCCCCG
GTCACCCGCCGCTCCAGTGAACCCCAGCTGTGTCCCGGAAGTGCCCCAAAGCCCCCTGGA
GAGCTGGACAAGGGCCCTTACGCCAGTCCCTCCCACACCCTCGGCAAGGCCTCCCCCTCT
CCATCGCTCAGCAGCTACAGTGACCCGGACTCTGGCCACTACTGCCAGCTCCAGCCTCCT
GTCCGTGGCAGCCGCGAGTGGGCAGCGGCCGAGGCCTCCAGCCGGCAGGCCAAGAGCTAC
GGGGAGAAGCTAAAGGAACTGTCAGAAAGTGGGGGCCCCGACGGGGACTGGAGTAGGGCC
TTCACCGTCCCCATCATAGAAGCCACCTCTTCCTTCCACCCAGCCACTTTCCAGTCACTA
CTGATCCCCAAGGATAACCGGCCCCTGGAGGTGGGCCTTCTGCGCAAGGTCAAGGAGCTG
CTGGCAGAGGCGGACGCCCGGACGCTGGCCCAGCACGTCACCAAGGTTGACTGCCTGGTT
GCTAGGATACTGGGCGTTACCAAGGAGATGCAGACCCTAATGGGAGTCCGTTGGGGCATG
GAGCTGCTCACCCTCCCCCATGGCCGGCAGCTACGGCTAGACCTGCTGGAAAGGTTCCAC
ACCATGTCCATCATGCTCGCTGTGGACATCCTGGGCTGCACGGGCTCTGCGGAGGAGCGG
GCAGCGCTTCTGCACAAGACCATCCAGCTGGCCGCGGAGCTGCGGGGGACCATGGGCAAC
ATGTTCAGCTTCGCCGCGGTCATGGGCGCCCTGGAGATGGCCCAGATTGCCCGGCTGGAG
CAGACGTGGATGACTCTGCGACAGCGACACACGGAGGGTGCCATCCTCTACGAGAAGAAG
CTCAAGCCGTTTCTCAAGAGCCTCAACGAGGGCAAAGAAGGCCCGCCACTGAGCAACACC
ACGTTTCCTCACGTCCTGCCGCTCATCACCCTGCTCGAGTATGACACGATCCCGGCCGAG
GGCCCCGAGCCCTGGGGCAGCACGGAGCACGGCGTGGAGGTGGTGCTGGCCCACCTGGAG
GCCGCCCGCCTGGTGGCACACCATGGAGGCCTGTACCACACCAATGCCGAGGTCAAGCTG
CAGGGGTTCCAGGCGCGGCCCGAGCTCCTGGAGGTGTTCAGCACCGAGTTCCAGATGCGC
CTGCTCTGGGGCAGCCAGGGCGCCAGCAGCAGCCAGGCCCGGCGCTATGAGAAGTTCGAC
AAGGTCCTCACCGCCCTGTCCCACAAGCTGGAGCCTGCCATCCGCTCCAGCGAGCTG
>MyLu|XM_006102088.3_cds_XP_006102150.1_1
GTGACCCGTGTTCATGCCGCCCCCGCAGCCCCCTCGGCCACAGTGCTGCCCGCCTCCCCG
GTCACCCGCCGCTCCAGTGAACCCCAGCTGTGTCCCGGAAGTGCCCCAAAGCCCCCTGGG
GAGTTGGACAAGGGCCCTTATGCCAGCCCCTCCCACACCCTCTGCAAGGCCTCCCCCTCA
CCGTCGCTCAGCAGCTACAGCGACCCGGACTCTGGCCATTACTGCCAGCTCCAGCCTCCT
GTCCGTGGCAGCCGTGAGTGGGCAGCAGCGGAGGCCTCCAGCCGGCAGGGCAAGAGCTAC
GGAGAGAGGCTAAAGGACCTGTCAGAAAATGGGGCCCCCGACGGGGACTGGGGCAGGGCC
TTCACAGTCCCCATCATAGAAGCCACCTCTTCCTTCAACCCGGCCACTTTCCAGTCACTA
CTGATCCCCAAGGATAACCGGCCCCTGGAGGTGGGCCTCCTGCGCAAGGTCAAGGAGCTG
CTGGCAGAGGTGGACGCCCGGACGTTGGCTCAGCATGTCACCAAGGTTGACTGCCTGGTT
GCTAGGATACTGGGCGTTACCAAGGAGATGCAGACCCTAATGGGAGTCCGCTGGGGCATG
GAGCTGCTCACCCTCCCCCATGGCCGGCAGCTACGTCTAGACCTGCTGGAAAGGTTCCAC
ACCATGTCCATCATGCTGGCTGTAGACATCCTGGGCTGCACCGGCTCTGCTGAGGAGCGG
GCAGCGCTTCTGCACAAGACCATCCAGCTGGCCGCAGAGCTTCGGGGGACCATGGGCAAC
ATGTTCAGCTTCGCTGCGGTCATGGGCGCCCTGGATATGGCCCAGATTGCCCGGCTGGAG
CAGACATGGATGACTCTGCGACAGCGACACACGGAGGGTGCCATCCTCTACGAGAAGAAG
CTCAAGCCGTTTCTCAAGAGCCTCAATGAGGGCAAAGAAGGCCCGCCGCTGAGCAACACC
ACATTTCCTCACGTCCTGCCGCTCATCACTCTGCTGGAGTGTGACACGGCCCCGGCCGAG
GGCCCGGAGCCCTGGGGCAGCACGGAGCACGGCGTGGAGGTGGTGCTGGCCCACCTGGAG
GCTGCCCGCACGGTGGCACACCATGGAGGCCTGTACCACACCAATGCCGAGGTCAAGCTG
CAGGGGTTTCAGGCCCAGCCCGAGCTCCTGGAGGTGTTCAGCACCGAGTTCCAGATGCGC
CTCCTCTGGGGCAGTCAGGGCGCCAGCAGCAGCCAGGCCCGGCGCTATGAGAAGTTTGAC
AAGGTTCTCACCGCCCTGTCCCACAAACTGGAGCCTGCTGTCCGCTCCAGCGAGCTG
>PhDi|XM_028525037.1_cds_XP_028380838.1_1
GTGACCCGTGTTCATGCTGCCCCCGCAGCCACGTCAGCCACAGCGTTGCCCGCCTCCCCT
GTCGCCCGCCGCTCCAGCGAACCTCAGCTGTGTCCTGGAAGTACCCCAAAGCCCCCCGGG
GAGTTGGACAAGGGCCCTTATGCCAGCCCCTCCCACACCCTGTGCAAGGCCTCCCCGTCA
CCATCCCTCAGCAGCTACAGCGACCCGGACTCTGGCCACTACTGCCAGCTGCAGCCTCCC
GTTTGCGGCAGCCGCGAGTGGGCAGCGGCTGAGGCCTCTAGCCGGCAGGCCAAGGGCTAT
GGCGAGAGGCTAAAGGAACTGTCGGAAAGCGGGGCTCCGGACGGGGACTGGGGCCGGGCC
TTCACGCCCCCCGTGGTGGAAGCTGCCTCTTCCTTCAACCCGGCCACCTTCCAGTCCCTG
CTGATCCCCAAGGATAACCGGCCACTGGAGGTGGGCCTGCTGCGCAAGGTCAAGGAGCTG
CTGGCAGAGGTGGACGCCAGGACGCTGGCTCGGCATGTCACCAAGGTCGACTGCCTGGTT
GCTAGGATACTGGGCGTTACCAAGGAGATGCAGACCCTAATGGGAGTCCGCTGGGGCATG
GAGCTGCTCACCCTCCCCCATGGCCGGCAGCTACGACTAGACCTGCTGGAAAGGTTCCAC
ACCATGTCCATCATGCTGGCTGTGGACATCCTGGGCTGCACCGGCTCTGCGGAGGAGCGG
GCAGCGCTTCTGCACAAGACCATCCAGCTGGCGGCTGAGCTTCGGGGGACCATGGGCAAC
ATGTTCAGCTTCGCCGCGGTCATGGGCGCCCTGGATATGGCCCAGATTGCCCGGCTGGAG
CAGACGTGGATGACCCTGCGGCAGCGACACACGGAAGGCGCCATCCTCTACGAGAAGAAG
CTCAAGCCGTTTCTCAAGAGCCTGAACGAGGGCAAAGAAGGCCCGCCACTGAGCAACACC
ACGTTCCCGCACGTACTGCCGCTCATCACGCTGCTGGAGTGTGACTCGGCCCCAGCGGAG
GGCCCTGAGCCCTGGGGCAGCACGGAGCACGGCGTGGAGGTGGTGCTGGCCCACCTGGAG
GCCGCCCGCACGGTGGCGCACCACGGAGGCCTGTACCACACCAACGCTGAGGTCAAGCTG
CAGGGGTTCCAGGCCCGGCCCGAGCTCCTGGAGGTGTTCAGCACTGAGTTCCAGATGCGC
TTGCTCTGGGGCAGCCAGGGCGCCAGCAGCAGCCAGGCCCGGCGCTACGAGAAGTTTGAC
AAAGTCCTCACTGCCCTGTCCCACAAACTGGAGCCCGCCGTCCGCTCCAGCGAGCTG
>PtVa|XM_023532956.1_cds_XP_023388724.1_1
GTGACCCGTGTTCACACCACCCCTGCAACCTCCTCAGCCACAACACTGCCCGCCTCCCCT
GTCACCCGCCGCTCCAGTGAACCCCAGCTGTGTCCTGGAAGTGCCCCAAAGCCTTCTGGG
GAGCCAGACAAGGGCCCTTATGCCAGCCCTTCCCACACCCTCTGCAAGGCCTCTCCATCA
CCATCGCTCAGCAGCTACAGTGACCCGGACTCTAGCCATTACTGCCAGCTCCAGCCTCCC
GTCCGTGGCAGT---GAGTGGGCAACAGTTGAGGCCTCTAGCCGGCAGGCAAAGAGCTAC
GGGGAGAGGCTAAAGGAACTGTCAGAAAACGGGGCCCCTGAGGGGGACTGGGGCAGGGCC
TTTACAGTCCCCATCGTGGAAGCCACCTCTTCCTTCAACCCAGCCACCTTCCAGTCACTA
CTGATCCCCAAGGATAACCGGCCACTGGAGGTGGGCCTCCTGCGCAGGGTCAAGGAGCTG
CTGGCAGAAGTGGATGCCCGGACGTTGGCCCGGCATGTCACCAAGGTTGACTGCCTGGTT
GCTAGGATACTGGGCGTTACCAAGGAGATGCAGACCCTAATGGGAGTCCGCTGGGGCATG
GAGCTGCTCACCCTCCCCCATGGCCGGCAGCTACGACTAGACCTGCTGGAAAGGTTCCAC
ACCATGTCCATCATGCTGGCTGTGGACATCCTGGGCTGCACAGGCTCTGCTGAGGAGCGG
GCAGCACTTCTGCATAAGACCATCCAGCTGGCAGCTGAACTTCGGGGGACCATGGGCAAC
ATGTTCAGCTTCGCCGCAGTCATGGGCGCCCTGGATATGGCCCAGATTGCCCGGCTGGAG
CAGACGTGGATGACCCTGCGGCAGCGACACACAGAAGGTGCCATCCTCTATGAGAAGAAG
CTCAAGCCATTTCTCAAAAGCCTCAACGAGGGCAAA------------------------
------------------------------------------------------------
------------------------------------------------------------
------------------------------------------------------------
---GGGTTTCAGCCCCGGCCAGAGCTCCTGGAGGTGTTCAGCACTGAGTTCCAGATGCGC
CTTCTCTGGGGCAGCCAGGGCGCCAGCAGCAGCCAGGCCCGGCGCTATGAGAAGTTCGAC
AAGGTTCTCACTGCCCTGTCCCACAAACTGGAGCCTGCCGTCCGATCCAGCGAGCTG
>RhFe|XM_033124154.1_cds_XP_032980045.1_1
GTGACCCGTGTTCACGCCACCCCTGCAGCCCCCTCAGCCACAGCGCTGCCTGCCTCCCCC
GTCACCCGCCGCTCCAGTGAACCCCAGTTGTGTCCTGGAAGTGCCCCCAAGCCTCCTGGG
GAGTCGGACAAGGGC------------CCCTCCCACACCCTCTACAAGGCTTCCCCGTCA
CCATCGCTCAGCAGCTATAGTGACCCAGACTCTGGCCATTATTGCCAGCTCCAGCCTCCC
GTCCATGGCAGCCGTGAGTGGGCAGCGTCTGAGGCCTCCAACCGGCAGGCCAAGCACTAC
GGGGAAAGGCTAGAGGGACTGTCAGAAAATGGAGCCCCTGCAGGGGACAGGGGCAGGGCC
TTCACCGCCCCCACTGTGGAATCCACCTCCTCCTTCAAGCCAGTCACCTTCCAGTCACTA
CTGCTCCCCAGTGATAACCGGCCACTGGAAGTGGGCCTCCTGCGCAAGGTCAAGGAGCTG
CTGACAGAGGTGGATGCCCGGACGCTGGCGCGACACGTTACCAAGGTTGACTGCCTGGTT
GCTAGGATACTAGGCGTTACTAAGGAGATGCAGACCCTAATGGGAGTCCGTTGGGGCATG
GAGTTGCTCACCCTCCCCCATGGCCGGCAGCTACGACTAGACCTGCTGGAAAGGTTCCAC
ACCATGTCCATCATGCTGGCTGTGGACATCCTGGGCTGCACCGGCTCTGCTGAGGAGCGG
GCAGCACTTCTGCACAAGACCATCCAACTGGCTGCCGAGCTTCGCGGGACCATGGGCAAC
ATGTTCAGCTTTGCTGCGGTCATGAGCGCCCTGGATATGGCCCAGATTGCCCGGCTGGAG
CAGACATGGATGACCCTGCGGCAGCGACACACAGAGGGTGCCATCCTCTATGAGAAGAAG
CTCAAGCCATTTCTCAAGAGCCTCAACGAGGGCACAGAAGGCCCCCCACTGAGCAACACC
ACGATTCCTCATGTGCTGCCTCTCATCACTCTCCTGGAATGTGATACAGCCCCGGCTGAG
GGCCCCGAGCCCTGGGGCAGCACGGAGCATGGTGTGGAGGTGGTGCTGGCCCACCTGGAG
GCTGCCCGCATGGTGGCACACCACGGAGGCCTGTACCACACCAATGCCGAGGTCAAGCTT
CAGGGGTTTCAGGCCCAGCCCGAGCTCTTAGAAGTGTTCAGCACAGAGTTCCAGATGCGC
CTCCTCTGGGGCAGCCAAGGCGCCAGCAGCAGCCAGGCCCGGCGCTATGAGAAGTTCGAC
AAGGTTCTCACCGCCCTGTCCCACAAACTGGAGCCTGCCGTCCGCTCCAGCGAGCTG
>RoAe|XM_016163692.1_cds_XP_016019178.1_1
GTGACCCGTGTTCACACCACCCCTGCAGCCTCCTCAGCCACAACACTGCCTGCTTCCCCT
GTCACCCGCCGCTCCAGTGAACCCCAGCTGTGTCCTGGAAGTGCCCCAAAGCCTTCCGGG
GAGCTGGACAAGGGCCCTTATGCCAGCCCTTCCCACACCCTCTGCAAGGCCTCTCCATCA
CCATCGCTCAGCAGCTACAGTGACCCGGACTCTGGCCATTACTGCCAGCTCCAGCCTCCC
ATCCGTGGCCGA---GAATGGGCAACAGTTGAGGCCTCCAGCCGGCAGGCAAAGAGCTAC
GGGGAGAGGCTAAAGGAACTGTCAGAAAATGGGGCCCCCGAGGGGGACTGGGGCAGGGCC
TTTACAGTCCCCATCGTGGAAGCCACCTCTTCCTTCAACCCAGCCACCTTCCAGTCGCTA
CTGATCCCCAAGGATAACCGGCCCCTGGAGGTGGGCCTCCTGCGCAGGGTCAAGGAGCTG
CTGGCCGAGGTGGATGCCCGGACATTGGCCCGGCATGTCACCAAGGTTGACTGCCTGGTT
GCTAGGATACTGGGCGTTACCAAGGAGATGCAGACCCTAATGGGAGTCCGCTGGGGCATG
GAGCTGCTCACCCTCCCCCATGGCCGGCAGCTACGACTAGACCTGCTGGAAAGGTTCCAC
ACCATGTCCATCATGCTGGCTGTGGACATCCTGGGCTGCACCGGCTCTGCTGAGGAGCGG
GCAGCACTTCTGCATAAGACCATCCAGCTGGCGGCTGAACTTCGGGGGACCATGGGCAAC
ATGTTCAGCTTCGCTGCAGTCATGGGCGCCCTGGATATGGCCCAGATTGTCCGGCTGGAG
CAGACATGGATGACCCTGAGGCAGCGACACACAGAAGGTGCCATCCTCTATGAGAAGAAG
CTCAAGCCATTTCTCAAAAGCCTCAACGAGGGCAAAGAAGGCCCCCCGCTGAGCAACACC
ACATTTCCCCACATACTGCCTCTCATCACTCTGCTGGAATGTGACACAGCCCCTGCTGAG
GGCCCGGAGCCCTGGGGCAGCACGGAGCACGGCGTGGAGGTGGTGCTGGCCCACCTGGAG
GCTGCCCGCACAGTGGCACACCACGGAGGCCTGTACCACACCAACGCTGAGGTCAAGCTG
CAGGGGTTTCAGGCCCGGCCAGAGCTCCTGGAGGTGTTCAGCACTGAGTTCCAGATGCGC
CTCCTCTGGGGCAGCCAGGGTGCCAGCAGCAGCCAGGCCCGGCGCTACGAGAAGTTCGAC
AAGGTTCTCACTGCCCTGTCCCACAAACTGGAGCCTGCCGTCCGATCCAGCGAGCTG
