# Supplementary material for: Positively selected genes in the hoary bat (Lasiurus cinereus) lineage: prominence of thymus expression, immune and metabolic function, and regions of ancient synteny
Source: PeerJ. 2022 Mar 17;10:e13130. doi: 10.7717/peerj.13130 (PMC8934532; doi:10.7717/peerj.13130)
Supplement: Supplemental Information 4 — Likely alignment errors have been manually deleted between conserved codons. Recovery of the original codon positions requires alignment to the original accessions in each orthogroup. [file peerj-10-13130-s004.zip › renamed.manual/OG0006904.manual.fas]

>EpFu|XM_008147099.2_cds_XP_008145321.1_1
ATGACCATTGGAGAAATGCTGCGGTCTTTTCTCACAAAATTGGAGTGGTTTTCTACCTTG
TTTCCAAGAATCCCAGTTCCAGTTCAGAAGAATATCGATCAACAGATTAAAACCCGGCCT
AGGAAAATCAAGAAAGATGGGAAAGAGGGCGCTGAAGAAATAGACAGACATGTTGAACGC
AGGCGTTCAAGGTCTCCAAGGAGATCACTAAGCCCACGGAGGTCCCCAAGAAGATCAAGA
AGTCGAAGCCATCATCGGGAGGGCCATGGGTGTTCTAGTTTTGACCGAGAATTAGAAAGA
GAGAAAGAACGCCAGCGTCTAGAGCGTGAAGCCAAAGAAAGAGAGAAAGAAAGGCGAAGA
TCCCGGAGTATTGATCGGGGCTTAGATCGAAGGCATAGCAGGAGTAGGGAAAGGCATAGA
AGTCGTAGTCGGAGTCGTGACAGGAAAGGAGATAGAAGGGACAGGGATCGGGAAAGAGAA
AAAGAAAACGAGAGGGGTAGAAGGCGCGATCGTGACTATGACAAGGAAAGAAGTAATGAC
CGAGAAAAGGAGCAAGAGCGATCAAGAGAACGGTCCAAGGAGCGGAGAAGTAGGGGCGAG
GTGGAAGAAAAAAAACATAAAGAAGACAAAGATGATAGGCGGCACAGGGATGACAAAAGA
GATTCCAAAAAAGAGAAAAAAACTGACAGTGCTGAAAAA---AGAAAACGGGAGCGGAGC
CCCAGCAAAGATAAATCTAGAAAGCGTAGC---
>HiAr|XM_019628803.1_cds_XP_019484348.1_1
ATGACCATTGGAGAAATGCTGCGGTCTTTTCTCACAAAACTGGAGTGGTTTTCTACCTTG
TTTCCAAGAATTCCAGTTCCAGTTCAGAAGAATATCGATCAACAGATTAAAACTCGGCCT
AGAAAAATCAAGAAAGATGGAAAAGAAGGTGCTGAGGAAATAGACAGACATATTGAACGC
AGACGTTCAAGGTCCCCAAGGAGATCACTGAGTCCACGGAGGTCCCCAAGAAGATCAAGA
AGTAGAAGCCATCATCGGGAGGGCCATGGGTGTTCTAGTTTTGACCGGGAATTAGAAAGA
GAGAAAGAACGCCAGCGACTAGAGCGTGAAGCCAAAGAAAGAGAGAAAGAAAGGCGAAGA
TCCCGAAGTATTGATCGGGGGTTAGATCGCAGGCATAGCCGGAGTAGGGAAAGGCATAGA
AGTCGTAGCAGAAGTCGTGATAGGAAAGGAGATAGAAGGGACAGGGACCGGGAAAGAGAG
AAAGAAAATGAGAGAGGTAGAAGACGAGATCGTGACTATGATAAGGAAAGAGGTAATGAC
CGAGAAAAGGAGAGAGAGCGATCAAGAGAGCGGTCCAAGGAACGGAGAAGTAGGGGTGAG
GTAGAAGAAAAGAAACATAAAGAAGACAAAGATGATAGGCGGCATAGAGATGACAAAAAA
GATTCCAAGAAAGAGAAAAAAACTGACAGTGTTGAAAAATCAAGAAAACGGGAACATAGC
CCCAGCAAAGAAAAATCTAGAAAGCGTAGC---
>LaCi|134-exonerate_protein2genome-gene-35.51-mRNA-1
ATGACCATTGGCGAAATGCTGCGGTCTTTTCTCACAAAGTTGGAGTGGTTTTCTACCTTG
TTCCCAAGAATCCCAGTTCCAGTTCAGAAGAATATCGATCAGCAGATTAAAACCCGGCCT
AGGAAAATCAAGAAAGATGGGAAAGAGGGTGCCGAAGAAATAGACAGACACGTTGAACGC
AGGCGGTCAAGGTCTCCAAGGAGATCGCTAAGCCCACGGAGATCCCCAAGAAGATCAAGA
AGTCGAAGCCATCATCGGGAGGGCCATGGGTGTTCGAGTTTTGACCGAGAATTAGAACNN
NNNNNNNNNNNNNNNNNNNNNNNNNNNNNNNNNNNNNNNNNNNNNNNNNNNNNNCGAAGA
TCCCGGAGTATTGACCGGGGCTTAGACCGAAGGCATAGCAGGAGCAGGGAAAGGCATAGA
AGCCGGAGTCGGAGCCGCGATAGGAAAGGAGATAGAAGGGACAGGGATCGGGAACGAGAA
AAAGAAAACGAGAGGGGGAGGAGGCGCGATCGCGACTATGACAAGGAAAGGGGCAACGAC
CGAGAAAAGGAGCGAGAGCGATCGCGAGAACGGTCCAAGGAGCGGAGAAGCCGGGGCGAG
CTGGAGGAGAGAAAACACAAAGAAGACAGAGACGATAGGCGGCACCGCGAGGACAAAAAA
GATTCCAGAAAGGAGAGAAAGACTGACAGTGCCGAGAAG---AGGAAGCGGGAGCGGAGC
CCCAGCAAAGATCAATCCCGAAAGCGCAGCGGC
>MyLu|XM_023757115.1_cds_XP_023612883.1_1
ATGACCATTGGAGAAATGCTGCGGTCTTTTCTCACAAAACTGGAGTGGTTTTCTACCTTG
TTTCCAAGAATTCCAGTTCCAGTTCAGAAGAATATCGATCAACAGATTAAAACCCGGCCG
AGGAAAATCAAGAAAGATGGGAAGGAGGGCGCTGAGGAAATAGACAGACATGTTGAACGC
AGGCGTTCAAGGTCTCCAAGGAGATCACTAAGCCCACGGAGGTCCCCAAGAAGATCAAGA
AGTCGAAGCCATCATCGGGAGGGCCATGGGTGTTCTAGTTTTGACCGAGAATTAGAAAGA
GAGAAAGAACGCCAGCGTCTAGAGCGTGAAGCCAAAGAAAGAGAGAAAGAAAGGCGAAGA
TCCCGGAGTATTGATCGGGGCTTAGATCGCAGGCACAGCAGGAGTAGGGAAAGGCATAGA
AGTCGGAGTCGGAGTCGTGATAGGAAAGGAGACAGAAGGGACAGGGATCGGGAAAGAGAA
AAAGAAAATGAGAGGGGTAGAAGGCGCGATCGTGACTATGACAAGGAAAGAGGCAATGAC
CGAGAAAAGGAGCGAGAGAGATCAAGAGAACGGTCCAAGGAGCGGAGAAGTAGGGGCGAG
GTGGAAGAAAAAAAACATAAAGAAGACAAAGATGATAGGCGGCACAGGGACGACAAAAAA
GATTCCAAAAAAGAGAAAAAAACTGACAGTGCTGAAAAA---AGAAAACGGGAGCGGAGC
CCCAGCAAAGATAAATCTAGAAAGCGTAGC---
>PhDi|XM_028502604.1_cds_XP_028358405.1_1
ATGACCATCGGGGAGATGCTGCGGTCTTTTCTCACAAAGCTGGAGTGGTTTTCTACCTTG
TTTCCAAGAATCCCGGTTCCAGTCCAGAAGAATATTGATCAACAGATTAAAACCCGGCCT
AGAAAAATCAAGAAAGACGGGAAGGAAGGTACTGAGGAAATAGACAGACATGTGGAACGC
AGGCGTTCAAGGTCTCCAAGGAGATCACTGAGTCCACGGAGATCTCCGAGAAGATCGAGA
AGTAGAAGCCATCATCGGGAGGGCCATGGGTGTTCTAGTTTTGACCGAGAATTAGAGAGA
GAGAAGGAACGCCAGCGACTAGAGCGTGAAGCTAAAGAAAGGGAGAAGGAAAGGCGAAGA
TCCCGAAGCGTTGATCGGGGGTTGGAGCGCAGGCACAGCAGGAGCAGGGAGAGGCACAGA
AGTCGAAGTCGC------GACAGGAAAGGGGATCGAAGGGACAGGGATCGGGAAAGAGAG
AAGGAAAACGAGAGAGGCAGGAGACGAGATCGTGACTACGACAAGGAGAGAGGCGAGGAC
CGAGAGAAGGAGAGGGAGCGGTCC------------AAGGAACGGAGAAGTAGGGGCGAG
GTGGAGGAAAAAAAACATAAAGACGACAAAGATGACAGACGGCATAGAGATGACAAAAAA
GATTCCAAGAAAGAGAAAAAAACTGACAGTGCCGAGAAGGCGCGCAAGCGCGAGCACAGC
CCCAGCAAGGAGAAGGCGCGCAAGCGCAGC---
>PtVa|XM_011368091.2_cds_XP_011366393.1_1
ATGACCATCGGAGAAATGCTGCGGTCTTTTCTCACAAAACTGGAGTGGTTTTCTACTTTG
TTTCCAAGAATTCCAGTTCCAGTTCAGAAGAATATCGATCAACAGATTAAAACTCGGCCT
AGAAAAATTAAGAAAGATGGGAAGGAAGGTGCTGAGGAAATAGACAGACATGTTGAGCGC
AGACGTTCGAGGTCTCCAAGGAGATCACTGAGTCCACGGAGGTCCCCAAGAAGATCGAGA
AGTAGAAGCCATCATCGGGAGGGCCATGGGTGTTCTAGTTTTGACCGAGAATTAGAAAGA
GAGAAAGAACGCCAGCGACTAGAGCGTGAAGCCAAAGAAAGAGAGAAAGAAAGGCGAAGG
TCCCGGAGTACCGATCGGGGATTAGAGCGCAGGCATAGCAGGAGTAGGGAAAGGCATAGA
AGTCGTAGTCGAAGTCGTGATAGGAAAGGAGACAGAAGAGACAGGGATCGGGAAAGAGAG
AAAGAAAATGAGAGAGGTAGAAGACGAGATCGCGACTACGATAAGGAAAGAGGTGCTGAC
CGAGAAAAGGAGAGAGAACGATCAAGAGAACGGTCCAAGGAACGGAGAAGTAGGGGTGAG
GTAGAAGAAAAGAAGCATAAAGAAGACAAAGATGATAGACGGCATAGGGATGACAAAAAA
GAGTCCAAGAAAGAGAAAAAGACTGACAGTGTTGAAAAATCAAGAAAACGGGAACATAGC
CCCAGCAAAGAAAAATCTAGAAAGCGTAGC---
>RhFe|XM_033093207.1_cds_XP_032949098.1_1
ATGACCATTGGAGAAATGCTGCGGTCTTTTCTCACAAAACTGGAGTGGTTTTCTACCTTG
TTTCCAAGAATTCCAGTTCCAGTTCAGAAGAATATTGATCAACAGATAAAAACCCGGCCT
AGAAAAATCAAAAAAGATGGAAAGGAAGGTGCTGAGGAAATAGACAGACATATTGAACGC
AGACGTTCAAGGTCTCCAAGGAGATCACTGAGTCCACGGAGGTCCCCAAGAAGATCAAGA
AGTAGAAGCCATCATCGGGAGGGCCATGGGTGTTCTAGTTTTGACCGGGAATTAGAAAGA
GAGAAAGAACGCCAGCGACTAGAGCGGGAAGCCAAAGAAAGAGAGAAAGAAAGGCGAAGA
TCCCGAAGTCTTGATCGGGGGTTAGAGCGCAGGCATAGCAGGAGTAGGGAGAGGCATAGA
AGTCGTAGCAGAAGCCGTGATAGGAAAGGAGATAGAAGGGACAGGGATCGCGAAAGAGAG
AAAGAAAATGAGAGAGGTAGACGACGAGATCGTGACTATGATAAGGAAAGAGGTAATGAC
CGAGAAAAGGAGAGAGAGCGATCAAGAGAACGGTCCAAGGAACGGAGAAGTAGGGGTGAG
GTAGAAGAAAAGAAACATAAAGAAGACAAAGATGATAGACGGCATAGAGATGACAAAAAA
GATTCCAAGAAAGAGAAAAAGACTGACAGTGTTGAAAAATCAAGAAAACGGGAACATAGC
CCCAGCAAAGAAAAATCTAGAAAGCGTAGT---
>RoAe|XM_016159802.1_cds_XP_016015288.1_1
ATGACCATCGGAGAAATGCTGCGGTCTTTTCTCACAAAACTGGAGTGGTTTTCTACCTTG
TTTCCAAGAATTCCAGTTCCAGTTCAGAAGAATATCGATCAACAGATTAAAACTCGGCCT
AGAAAAATCAAGAAAGATGGGAAGGAAGGTGCTGAGGAAATAGACAGACATGTTGAGCGC
AGACGTTCAAGGTCTCCAAGGAGATCACTGAGTCCACGGAGGTCCCCAAGAAGATCAAGA
AGTAGAAGCCATCATCGGGAGGGCCATGGGTGTTCTAGTTTTGACCGAGAATTAGAAAGA
GAGAAAGAACGCCAGCGACTAGAGCGTGAAGCCAAAGAGAGAGAGAAAGAAAGGCGAAGA
TCACGGAGTATTGATCGGGGGTTAGAGCGCAGGCATAGCAGGAGTAGGGAAAGGCATAGA
AGTCGTAGTCGAAGTCGTGATAGGAAAGGAGATAGAAGAGACAGGGACCGGGAAAGAGAG
AAAGAAAATGAGAGAGGTAGAAGACGAGATCGCGACTACGATAAAGAAAGAGGTAATGAC
CGAGAGAAGGAGAGAGAACGATCGAGAGAACGGTCCAAGGAACGGAGAAGTAGGGGTGAG
GTGGAAGAAAAGAAGCATAAAGAAGACAAAGATGATAGACGGCATAGGGATGACAAAAAA
GATTCCAAGAAAGAGAAAAAGACTGACAGTGTTGAAAAATCAAGAAAGCGGGAACATAGC
CCCAGCAAAGAAAAATCTAGAAAGCGTAGC---
