# Supplementary material for: Positively selected genes in the hoary bat (Lasiurus cinereus) lineage: prominence of thymus expression, immune and metabolic function, and regions of ancient synteny
Source: PeerJ. 2022 Mar 17;10:e13130. doi: 10.7717/peerj.13130 (PMC8934532; doi:10.7717/peerj.13130)
Supplement: Supplemental Information 4 — Likely alignment errors have been manually deleted between conserved codons. Recovery of the original codon positions requires alignment to the original accessions in each orthogroup. [file peerj-10-13130-s004.zip › renamed.manual/OG0006908.manual.fas]

>EpFu|XM_008155507.2_cds_XP_008153729.1_1
GGTCTCAATGAATGCACCCGCGGAAGTGCCACCTCTTGTGAAGAATGTCTGCTAATCCAC
CCCAAATGTGCCTGGTGCTCCAAAGAGAACTTCGGCAGCCTGCGGTCGGTCACCTCCCGG
TGTGACCTGAAGGCAAACCTGGTCAGAAACGGCTGCGAAGGGGAGTTGGAGAGCCCGGCC
AGCGTCACCCAGGTCCTGCGGAGCCTGCCTCTCAGCAGCAAGGGCTCCAGCTACGCGGGC
TCCGACGTCATTCAGATGACGCCACAGGAGATCGCCGTGAACCTGCGGCCTGGCGACAAG
ACTACCTTCCAGCTGCAGGTGCGGCAGGTGGAGGACTATCCCGTGGACTTGTACTACCTG
ATGGACCTCTCCCTGTCCATGAAGGATGACTTGGACAACATCCGGAGCCTGGGCACCAAG
CTCGCTGAGGAGATGAGGAAGCTCACCAGCAACTTCCGACTGGGGTTCGGGTCTTTTGTA
GACAAAAGCATCTCTCCTTTCTCCTACACGGCGCCGAGGTACCAGACCAACCCATGCATC
GGTTACAAGTTATTCCCAAACTGCGTCCCTTCCTTTGGGTTCCGCCACCTGCTGCCTCTC
ACAGACAGAGTCGACAGCTTCAACGAGGAAGTTCGGAAGCAGAGGGTGTCCCGGAACCGC
GATGCCCCCGAGGGCGGCTTCGATGCCGTACTCCAGGCGGCTGTCTGCAAGGAGAAGATC
GGCTGGCGGAAGGACGCCTTGCACCTGCTGGTCTTCACAACGGACGACGTGCCCCACATC
GCACTGGACGGAAAACTGGGGGGCCTGGTGCAGCCACACGATGGCCAGTGCCACCTGAAC
GAGGCCAATGAGTACTCTGCATCTAACCAGATGGACTACCCATCCCTCGCCTTGCTGGGA
GAGAAGTTGGCGGAGAACAACATCAACCTCATCTTTGCGGTGACGAAAAACCATTATGGG
CTCTACAAGAATTTTACAGCCCTGATACCTGGAACAACGGTGGAGATTTTACATGGAGAC
TCTAAAAATATTATTCAACTGATCATCAATGCGTACAGTAGCATCCGGTCTAAGGTGGAG
CTGTCAGTCTGGGATCAGCCGGAAGACCTTAACCTCTTCTTCACCGCCACCTGCCAGGAC
GGCGTGTCCTACCCTGACCAGAGGAAGTGTGAGGGCCTGAAGATCGGGGACACGTGTGGC
TGCAGCGCGGGGCCGGAGCCGGACAGCCCCCGGTGCAGCGGGAACGGCACCTACGTCTGC
GGTCTGTGTGAGTGCAACCCCAGCTACCTGGGCAGCAGGTGCGAGTGCCAGGAAGGGGAG
AACCCGAGCGGGCACCAGAACCTGTGCCGCGAGGCGGAGGGCAAGCCGCTGTGCAGCGGG
CGCGGGCAGTGCAGCTGCAGCCAGTGCTCCTGCTTCGAGAGCGAGTTCGGGAAGATCTAC
GGGCCTTTCTGCGAGTGCGACAACTTCTCCTGTGCCAGGAACAGAGGCGTCCTCTGCTCA
GGACACGGCGAATGTCAGTGCGGAGAATGCAAGTGCCACGCGGGTTACGTCGGGGACAAC
TGTAACTGCTCAACAGACATCAGCACGTGCCGGGGCAAGGAGGGCCGGATCTGCAGCGAC
CGCGGGCACTGCGTCTGTGGGCAGTGCCAGTGCACGGAGCCCGGAGCCTTTGGGGAGACA
TGTGAGAAGTGCCCAACCTGCCCAGATGCTTGCAGCACCAAGAGGGATTGTGTCGAGTGC
CTGTTGCTTCACTCAGGGAGCTCAGCTGACAACCAGACCTGCCAAAACCTGTGCAAGGAT
GAGGTGATCACCTGGGCGGACGCCATCGTGAAAGATGACCAGGAAGCCGTGCTTTGCTTC
TACAAAACTGCCAAGGACTGTGTCATGCTGTTCACCTACACAGAGCTGCCCAGCGGGAAG
TCCAACCTGACGGTCCTCAGGGAGCCAGAGTGTGGAACGGCCCCCAATGTCACGACCATC
CTCCTGGCCGTGGTCGGCAGTATCCTCCTGATTGGGTTCGTGCTCCTGGCCATCTGGAAG
CTGCTTGTCACCATCCACGACCGCAGAGAGTTTGCCAAGTTCCAGAGTGAGCGATCCAGG
GCCCGCTATGAAATGGCTTCAAACCCTCTGTACAGAAAGCCCATCTCCACACACGCCGTG
GACTTCACCTTCAACAAGCTCAACAAATCCTACAACGGC---
>HiAr|XM_019652235.1_cds_XP_019507780.1_1
GGTCTCAACATATGCACCAGTGGAAGTGCCACCTCTTGTGAAGAATGTCTGCTAATCCAC
CCAAAATGTGCCTGGTGCTCCAAAGAGGACTTCGGCAGCCTGCGATCAGTCATCTCCCGG
TGTGACTTGAGGGCAAACCTGGTCAGAAACGGCTGTGGAGGCGAGTTTGAGAGCCCAGCC
AGCAGCACCCAGGTCCTGCGGAGCCTGCCTCTCAGCAGCAAGGGCTCCAGCTCTGCGGGC
TCCGACGTCATTCAGATGACACCACAGGAGATTGCTGTGAACCTGCGGCCCGGTGACAAG
ACCACCTTCCAGCTGCAGGTCCGACAGGTGGAGGATTATCCCGTAGACTTGTACTACCTG
ATGGACCTCTCCCTGTCCATGAAGGATGACTTGGACAACATCCGGAACCTGGGCACCAAG
CTCGCCGAGGAGATGAGGAAGCTCACCAGCAATTTCCGGTTGGGGTTCGGGTCTTTTGTA
GACAAGGACATCTCTCCTTTTTCCTACACAGCGCCGAGGTACCAGACGAATCCATGCATA
GGTTACAAGTTATTCCCAAACTGCGTCCCCTCCTTTGGGTTCCGCCATCTGCTGCCTCTC
ACAGACAGAGTTGACAGCTTCAACGAGGAAGTTCGGAAACAGAGAGTGTCCAGGAACCGC
GATGCCCCCGAGGGGGGCTTTGACGCAGTACTTCAGGCAGCTGTCTGCAAGGAGAAGATT
GGCTGGCGAAAGGATGCACTGCACTTGCTGGTCTTCACAACGGACGACGTGCCCCACATC
GCACTAGATGGAAAACTGGGAGGCCTGGTGCAGCCGCATGATGGCCAATGCCACCTGAAC
GAGGCCAACGAGTATACTGCATCCAACCAGATGGACTACCCATCCCTTGCCTTGCTTGGA
GAGAAGTTGGCAGAGAACAACATCAACCTCATCTTTGCAGTGACGAAAAACCATTATATG
CTCTACAAGAATTTCACAGCCCTGATACCCGGAACAACAGTGGAGATTTTACATGGAGAC
TCCAAAAATATTATTCAACTGATTATCAATGCATACAGTAGCATCCGGTCTAAGGTGGAG
CTGTCAGTCTGGGATCAGCCTGATGATCTTAACCTCGTCTTCACTGCCACCTGCCAAGAT
GGTGTATCCTACCCTGGTCAGAGGAAGTGTGAGGGCCTGAAGATTGGGGACACGTGCGAC
TGCAGCGCGGGACTGGAGCCCGACAGCCCCAGATGCAGCAGGAACGGGACTTACGTCTGT
GGCCTGTGTGAGTGCAACCCCAGCTACCTGGGCACCAGGTGCGAGTGCCAGGAAGGGGAG
AACCAGAGCGGGTACCAGAACCTGTGCCGGGAAGCGGAGGGCAAGCCCCTGTGTAGCGGG
CGTGGGGAGTGCAACTGTAACCAGTGCTCCTGCTTCGAGAGCGAGTTTGGGAAGATCTAC
GGGCCTTTCTGCGAGTGCGACAACTTCTCCTGTGCCAGGAACAAAGGCGTCCTCTGCTCA
GGCCACGGCGAGTGTCACTGTGGAGAATGCAAGTGCCATGCTGGTTACATCGGGGACAAC
TGTAACTGCTCAACAGACATCAGCACCTGCCGGGGCAAAGATGGCCAGATCTGCAGTGAC
CGTGGGCACTGCGTCTGTGGGCAGTGCCAATGCACAGAGCCAGGAGCCTTTGGGGAGACA
TGTGAGAAGTGCCCAACCTGCCCAGATGCGTGCAGCACCAAAAGAGACTGTGTCGAGTGC
TTACTGCTTCACTCAGGGAGTCCAGCTGACAACCAGACCTGCCAAAACCTGTGCAAGGAT
GAGGTGATCACGTGGGTGGACAACATCGGGAAAGATGACCAGGAGGCTGTACTTTGTTTC
TACAAAACTGCCAAGGATTGTGTCATGTTGTTCACCTACACAGACCTGCCCAGTGGGAAG
TCCAACCTGACGGTCCTCAGGGAGCCAGAGTGTGGAACTGCCCCCAATGCCATGACCATC
CTCCTGGTCGTGGTCGGCAGTATCCTCCTGATTGGATTTGCGCTCCTGGCCATCTGGAAG
CTGCTTGTCACCATCCACGACCGGAGAGAGTTTGCAAAGTTCCAGAGTGAGCGATCCAGG
GCCCGCTACGAAATGGCTTCAAACCCGCTGTACAGAAAGCCGATCTCCACACACACCGTG
GATTTCACCTTCAACAAGTTCAACAAATCCTACAATGGC---
>LaCi|153-exonerate_protein2genome-gene-239.6-mRNA-1
GGTCTCAATGAATGCACTCGAGGAAGTGCCACCTCTTGTGAAGAATGTCTGCTAATCCAC
CCCAAATGTGCCTGGTGCTCCAAAGAGAACTTCGGCAGCCTGCGGTCGGTCCTCTCCCGG
TGTGACTTGAAGGCAAACCTGGTCAGAAACGGCTGCGAAGGGGAGTTTGAGAGCCCGGCC
AGTGTCACCCAGATTCTGCGGAGCCTGCCTCTCAGCAGCAAGGGCTCCAGCTATGCGGGC
TCAGACGTCGTTCAGATGACGCCTCAGGAGATCGCCGTGAACCTGCGGCCTGGTGACAAG
ACTACCTTCCAGCTGCAGGTGCGGCAGGTGGAGGACTATCCCGTGGACTTGTACTACCTG
ATGGACCTCTCCCTGTCCATGAAGGATGACTTAGACAACATTCGGAACCTGGGCACCAAG
CTCGCTGAGGAGATGAGGAAGCTCACCAGCAACTTCCGACTGGGGTTCGGGTCTTTTGTA
GACAAAAGCATCTCCCCTTTCTCCTACACAGCGCCGAGGTACCAGACCAACCCATGCATC
GGTTACAAGTTATTCCCAAACTGCGTCCCTTCCTTTGGGTTCCGCCACCTGCTGCCTCTC
ACAGACAGAGTCGACAGCTTCAATGAGGAAGTTCGGAAACAGAGGGTGTCCCGGAACCGC
GATGCCCCCGAGGGCGGCTTCGATGCCATACTCCAAGCGGCTGTCTGCAAGGAGAAGATC
GGCTGGCGAAAGGACGCCTTGCACCTGCTGGTCTTCACAACTGACGACGTGCCCCACATC
GCACTGGACGGGAAACTGGGAGGCCTGGTGCAGCCACATGATGGCCAGTGCCACCTGAAT
GAGGCCAACGAGTACACTGCATCCAACCAGATGGACTACCCATCCCTCGCCTTGCTGGGA
GAGAAGCTGGCGGAAAACAACATCAACCTCATCTTTGCGGTGACGAAAAACCATTATGGT
CTCTACAAGAATTTTACAGCCCTGATACCCGGAACAACGGTGGAGATTTTACATGGAGAC
TCTAAAAATATTATTCAACTGATCATCAATGCGTACAGCAGCATCCGGTCTAAGGTGGAG
CTGTCAGTCTGGGATCAGCCGGAAGACCTTAACCTCTTCTTCACTGCCACCTGCCAGGAC
GGCGTGTCCTACCCTGACCAGAGGAAATGTGAGGGCCTGAAGATCGGGGACACGTGTGGC
TGCAGCGCGGGGCAGGAGCCAGACAGCCCCCGGTGCAGCGGGAACGGGACCTACGTCTGC
GGTCTGTGTGAGTGCAACCCCAGCTACCTGGGCAGCAGGTGTGAGTGCCAGGAAGGGGAG
AACCCGAGCGGGCACCAGAACCTGTGCCGCGAGGCAGCGGGCAAGCCGCTGTGCAGTGGG
CGCGGGCAGTGCAGCTGCAGCCAGTGCTCCTGCTTCGAGAGCGAGTTCGGGAAGATCTAC
GGAACTTTCTGCGAGTGCGACAACTTCTCCTGTGCCAGGAACAGAGGCGTCCTCTGCTCA
GGACACGGCGAATGTCACTGCGGAGAATGCAAGTGCCACGCAGGTTACGTCGGGGACAAC
TGCAACTGTTCGACAGACATCAGCACGTGCCGGGGCCAGGAGGGCCAGATCTGCAGCGGC
CGCGGGCACTGCGTCTGTGGGCAGTGCCAGTGCACGGAGCCCGGAGCCTTTGGGGAGACA
TGTGAGAAGTGCCCAACCTGCCCAGATGCTTGCAGCACCAAGAGAGATTGTGTCGAGTGC
TTGTTGCTTCACTCAGGGAGCCCAGCTGACAACCAGACCTGCCAAAACCTGTGCAAGGAT
GAGGTGATCACACGGGTGGACGCCCTCGTGAAAGATGACCAGGAAGCCGTGCTTTGCTTC
TACAAAACTGCCAAGGATTGTGTCATGCTGTTCACCTACGCAGAGCTGCCCAACGGGAAG
TCCAACCTGACGGTCCTCAGGGAGCCAGAGTGTGGAACGGCCCCCAATGTCACAACCATC
CTCCTGGCCGTGGTCGGCAGTATCCTCCTAATCGGGTTCGTGCTCCTGGGCATCTGGAAG
CTGCTTGTCACCATCCACGACCGCAGAGAGTTTGCAAAGTTCCAGAGTGAGCGATCCAGG
GCCCGCTATGAAATGGCTTCAAACCCTCTGTACAGAAAGCCCATCTCCACACACACTGTG
GATTTCTCCTTCAACAAGTTCAACAAATCCTACAACGGCACC
>MyLu|XM_006092860.2_cds_XP_006092922.1_1
GGTCTCAATGAATGCACTCGCGGAAGTGCCACCTCTTGTGAAGAATGTCTGCTAATCCAC
CCCAAATGTGCCTGGTGCTCCAAAGAGAACTTCGGCAGCCTGCGGTCGGTCACCTCCCGC
TGTGACTTGAAGGCAAACCTGGTCAGAAACGGCTGCGGAGGGGAGTTTGAGAGCCCGGCC
AGCGTCACCCAGGTTCTGCGGAGCCTGCCTCTCAGCAGCAAGGGCTCCAGCGACGCGGGC
TCAGACGTCATTCAGATGACGCCACAGGAGATCGCCGTGAACCTGCGGCCTGGTGACAAG
ACTACCTTCCAGCTGCAGGTACGGCAGGTGGAGGACTATCCCGTGGACTTGTACTACCTG
ATGGACCTCTCCCTGTCCATGAAGGACGACTTGGACAACATCCGGAACCTGGGCACCAAG
CTCGCCGAGGAGATGAGGAAGCTCACCAGCAACTTCCGACTGGGGTTCGGGTCTTTTGTA
GACAAAAGCATCTCTCCTTTCTCCTACACAGCGCCGAGGTACCAGACCAACCCATGCATC
GGTTACAAGCTATTCCCAAACTGCGTCCCTTCCTTTGGGTTCCGCCACCTGCTGCCTCTC
ACAGACAGAGTCGACAGCTTCAACGAGGAAGTTCGGAAACAGAGGGTGTCCCGGAACCGC
GATGCGCCCGAGGGCGGCTTCGATGCCGTGCTCCAGGCGGCTGTCTGCAAGGAGAAGATC
GGCTGGCGAAAGGATGCCTTGCACCTGCTGGTCTTCACAACGGACGACGTGCCCCACATC
GCACTGGACGGAAAACTGGGGGGCCTGGTGCAGCCACACGATGGCCAGTGCCACCTGAAC
GAGGCCAACGAGTACACTGCATCCAACCAGATGGACTACCCATCCCTCGCCTTGCTGGGA
GAGAAGTTGGCGGAGAACAACATCAACCTCATCTTTGCGGTGACAAAAAACCATTATGGG
CTCTACAAGAAATTTACAGCCCTGATACCCGGAACATCGGTGGAGATTTTACACGGAGAC
TCTAAAAATATCATTCAACTGATCATCAATGCGTACAGTAGCATCCGGTCTAAGGTGGAG
CTGTCAGTCTGGGATCAGCCTGAAGACCTTAACCTCTTCTTCACTGCCACCTGCCAGGAC
GGCGTGTCCTACCCTGACCAGAGGAAGTGTGAGGGCCTGAAGATCGGGGACACGTGTGGC
TGCAGCGCGGGGCAGGAGCCGGACAGCCCCCGATGCAGCGGGAATGGGACCTACGTCTGC
GGTCTGTGTGAGTGCAACCCCAGCTACCTGGGCAGCAAGTGCGAGTGCCAGGAAGGGGAG
AACCCGAGCGGGCACCAGAACCTGTGCCGAGAGGCGGAGGGCAAGCCGCTGTGCAGCGGG
CGCGGGCAGTGCAGCTGCAGCCAGTGCTCCTGCTTCGAGAGCGAGTTCGGGAAGATCTAC
GGGCCTTTTTGCGAGTGCGACAACTTCTCCTGTGCCAGGAACAGAGGCGTCCTCTGCTCA
GGACACGGCGAATGTCACTGCGGAGAATGCAAGTGCCACGCAGGTTACATCGGGGACAAC
TGTAACTGCTCCACAGACATCAGCACGTGCCGGGGCAAGAAGGGCCAGATCTGCAGCGAC
CGCGGGCACTGCGTCTGTGGGCAGTGCCAGTGCACAGAGCCCGGGGCCTTTGGGGAGACA
TGTGAGAAGTGCCCAACCTGCCCAGATGCTTGCAGCACCAAGAGAGATTGTGTCGAGTGC
TTGTTGCTTCACTCAGGGAGCCCAGCTGACAACCAGACCTGCCAAAACCTGTGCAAGGAT
GAGGTGATCACATGGGTGGACGCCATCGGGAAAGATGACCAGGAAGCCGTGCTTTGCTTC
TACAAAACTGCCAAGGATTGTGTCATGCTGTTCACCTACGCAGAGCTGCCCAGCGGGAAG
TCCAACCTGACGGTCCTCAGGGAGCCAGAGTGTGGAACGGCCCCCAACGTCACCACCATC
CTCCTGATCGTGGTCGGCAGTATCCTCCTGATTGGGTTCGTGCTCCTGGGCATCTGGAAG
CTGCTTGTCACCATCCACGACCGCAGAGAGTTTGCAAAGTTCCAGAGCGAGCGATCCAGG
GCCCGCTATGAAATGGCTTCGAACCCTCTGTACAGAAAGCCCATCTCCACACACGCCGTG
GATTTCACCTTCAACAAATTCAACAGATCCTACAACGGC---
>PhDi|XM_028504562.1_cds_XP_028360363.1_1
GGTCTCAACAGATGCACTAGTGGAAGTGCCACCTCTTGTGAAGAATGTCTGCTAATCCAC
CCAAAATGTGCCTGGTGTTCCAAAGAGAACTTCGGCAGCCTGCGGTCAGTCACCTCCCGG
TGTGACTTGAGGGCAAACCTGGTCAGAAACGGCTGTGGAGAGGAGTTGGAGAGCCCAGCC
AGCGTTACCCAGGTGCTGCGGAGCCTGCCTCTCAGCAGCAAGGGCTCAGGCCCTGCGGAC
TCAGACGTCATTCAGATGACGCCGCAGGAGATCGCTGTGAGCCTGCGGCCCGGTGACAAG
ACTACCTTCCAGCTGCAGGTTCGGCAGGTGGAGGACTATCCCGTGGACTTGTACTACCTG
ATGGACCTCTCCCTGTCCATGAAGGATGACTTGGACAACATACGCAGCCTGGGCACCAAG
CTCGCTGAGGAGATGAGGAAGCTCACCAGCAACTTCCGATTGGGGTTTGGCTCTTTTGTG
GACAAGAACATCTCTCCTTTCTCCTACACGGCACCACGGTACCAGACCAACCCATGCATT
GGCTACAAGTTGTTCCCAAACTGCGTCCCATCCTTCGGGTTCCGCCACCTGCTGCCGCTC
ACAGACAGAGTCGACAGCTTCAACGAGGAAGTTCGGAAGCAGAGGGTGTCCCGGAACCGC
GATGCCCCCGAGGGGGGCTTTGACGCAGTGCTCCAGGCGGCTGTCTGCAAGGAGAAGATT
GGCTGGCGAAAGGATGCCTTGCACTTGCTGGTCTTCACGACGGATGACGTGCCCCACATT
GCACTCGACGGGAAACTGGGGGGCCTGGTGCAGCCGCACGATGGCCAGTGCCACCTGAAC
GAGGCCAACGAGTACACTGCGTCCAGCCAGATGGACTACCCATCCCTTGCCTTGCTTGGA
GAGAAGTTGGCAGAGAACAACATCAACCTCATCTTTGCAGTGACGAAAAACCATTATATG
CTCTACAAGAATTTTACAGCCCTGATACCTGGAACAACGGTGGAGATTTTACACGGAGAC
TCCAAAAATATTATTCAACTGATCATCAACGCATACAACAGCATTCGGTCCAAGGTGGAG
CTGTCAGTCTGGGATCAGCCCGAAGACCTTAACCTCTTCTTCACTGCCACCTGCCAGGAT
GGTGTGTCCTACCCCAATCAGAGGAAGTGTGAGGGCCTGAAGATTGGGGACACGTGTGGC
TGCAGCGCGGGGCTGGAGCAGGATAGCCCCAGATGCAGCGGGAACGGGACTTACGTGTGC
GGTCTGTGTGAGTGCAACCCCAGCTACCTGGGCACCAGGTGTGAGTGCCAGGAAGGGGAG
AACCAGAGCGGGTACCAGAACCTGTGCCGGGAAGCGGAGGGCAAGCCCCTGTGCAGCGGG
CGCGGGGAGTGCAGCTGCAGCCAGTGCTCCTGCTTCGAGAGCGAGTTTGGGAAGATCTAC
GGGCCTTTCTGCGAGTGCGACAACTTCTCCTGCGCCAGGAACAAAGGAGTCCTCTGCTCA
GGGCACGGTGAATGTCACTGTGGAGAATGCAAGTGCCACGCAGGCTACATCGGGGACAAC
TGTAACTGCTCCACAGACATCAGCACGTGCCGGGGCAAGGATGGCCAGGTCTGCAGTGAC
CGTGGGCGCTGCGTCTGCGGGCAGTGCCAGTGCACAGAGCCAGGAGCCTTTGGGGAAATG
TGTGAGAAGTGCCCGACCTGCCCGGATGCTTGCAGCACCAAGAGAGATTGTGTCGAGTGC
TTGTTACTTCACTCAAAGAGCCCGGCTGACAACCAGACCTGCCAAAACCTGTGCAAGGAT
GAGGTGATCACGTGGGTGGACACCATCGTGAAAGACGACCAGGAAGCTGCGCTTTGTTTC
TACAAAACTGCCAAGGACTGTGTCATGCTCTTCACCTACACGGAGCTGCCCGGCGGGAAG
TCCAACCTGACAGTCCTCAGGGAGCCAGAGTGCGGCACGGCCCCCAATGCCATGACCATC
CTGCTGGCGGTGGTCGGCAGCATCCTTCTGATCGGGATGGCACTCCTGGCCATCTGGAAG
CTGCTTGTCACCATCCACGACCGCAGGGAGTTTGCCAAGTTCCAGAGTGAGCGATCCAGG
GCCCGCTATGAAATGGCTTCAAACCCTCTGTACAGAAAGCCCATCTCCACACACACAGTG
GATTTCACCTTCAACAAATTTAACAAATCCTACAATGGC---
>PtVa|XM_011368299.2_cds_XP_011366601.1_1
GGTCTTAACATATGCACTCGTGGAAGTGCCACCTCTTGTGAAGAATGTCTGCTAATCCAC
CCCAAATGTGCCTGGTGCTCCAAAGAGGACTTCGGCAGCCCGCGGTCAGTCATCTCCCGG
TGTGACTTGAGGGCAAACCTGGTCAGAAATGGCTGTGAAGGCGAGTTTGAGAGCCCAGCC
AGCAGCACCCAGGTCCTGCGGAGCCTTCCTCTCAGCAGCAAGGGCTCCGGCTCTGCCGGC
TCAGATGTCATTCAGATGACACCACAGGAGATCGCTGTGGACCTGCGGCCCGGTGACAAG
ACTGCCTTCCAGCTGCAGGTTCGACAGGTGGAGGATTATCCTGTGGACTTGTACTACCTG
ATGGACCTCTCCCTGTCCATGAAGGATGACTTGGACAACATCCGGAACCTGGGCACTAAG
CTCGCTGAGGAGATGAGGAAGCTCACTAGCAACTTCCGATTGGGGTTCGGGTCTTTTGTA
GACAAGAGCATCTCTCCTTTCTCCTATACAGCGCCGAGGTACCAGACCAATCCATGCATT
GGTTACAAGTTATTCCCAAACTGCGTCCCTTCCTTTGGGTTCCGTCATTTGCTGCCTCTC
ACAGACAGAGTTGACAGCTTCAATGAGGAAGTTCGGAAACAGAGGGTGTCCCGGAACCGT
GATGCTCCCGAGGGGGGATTCGATGCAATACTCCAGGCGGCTGTCTGCAAGGAGAAGATC
GGCTGGCGAAAGGACGCACTGCACTTGCTAGTCTTCACAACAGACGACGTGCCCCACATC
GCACTAGATGGAAAACTGGGGGGCCTGGTGCAGCCACATGACGGCCAGTGCCACCTGAAC
GAGGCCAACGAGTACACTGCGTCAAATCAAATGGACTACCCATCCCTTGCCTTGCTTGGA
GAGAAGTTGGCAGAGAACAATATCAACCTCATCTTTGCAGTGACGAAAAACCATTATACG
CTCTACAAGAATTTTACAGCCCTGATACCTGGAACAACAGTGGAGATTTTACATGGAGAC
TCCAACAATGTTATTCAACTGATTATCAATGCGTACAATAGCATCCGGTCTAAGGTAGAG
CTGTCGGTCTGGGATCAGCCTGAGGATCTTAACCTCTTCTTCACTGCCACCTGCCAGGAC
GGTGTATCCTACCCTGGTCAGAGGAAGTGCGAGGGCCTGAAGATTGGTGATACGTGTGGC
TGCAGCACAGGGCTGGAGCTGGACAGCCCCAGATGCAGCGGGAATGGGACTTACATCTGC
GGCCTGTGTGAGTGCAACCCTAGCCACCTAGGCACCAGGTGTGAGTGCCAGGAAGGGGAG
AACCAGAGCGGGTACCAGAACCTGTGCCGGGAGGCGGAGGGCAAGCCCCTGTGCAGCGGG
CGCGGGGAGTGCAGCTGCAACCAGTGCTCCTGCTTCGAGAGCGAGTTTGGGAAGATCTAC
GGACCCTTCTGTGAGTGCGACAACTTCTCCTGCGCCAGGAACAAAGGAGTCCTCTGCTCA
GGCCACGGAGAGTGTCATTGTGGAGAATGCAAGTGCCATGCAGGTTACATTGGGGACAAC
TGTAACTGCTCAACAGACATCAGTACTTGCCAGGGCAAGGACGGCCAGATCTGCAGCAGC
CGAGGGCACTGTGTGTGTGGGCAGTGCCAGTGCACAGAGCCAGGAGCCTTTGGGGAGACA
TGCGAGAAGTGCCCAACCTGCCCAGATGCTTGCAGCACTAAGAGAGATTGTGTTGAGTGC
CTGCTGCTTCACTCAGGAAGCCCAGCTGACAACCAGACCTGCCAAAACCTGTGCAAAGAT
GAGGTGATCACGTGGGCGGACAGCATCGTGAAAGATGACCAGGAGGCAGTGCTTTGTTTC
TACAAAACTGCCAAGGATTGTGTCATGCTGTTCACCTATGCAGAGCTGCCCAGTGGGAAG
TCCAACCTGACGGTCCTCAGGGAGCCAGAGTGTGGAACAGCCCCCAATGCCATGACCATC
CTCCTGGCCGTGGTAGGCAGTATCCTCCTGATTGGGATCGCGCTCCTGGCCATCTGGAAG
CTGCTGGTCACCATCCACGACCGGAGAGAGTTTGCAAAGTTCCAGAGTGAGCGATCCAGG
GCCCGCTATGAAATGGCTTCAAACCCTCTGTACAGAAAGCCCATCTCCACACACACTGTA
GATTTCACTTTCAACAAGTTCAACAAATCCTACAATGGC---
>RhFe|XM_033129388.1_cds_XP_032985279.1_1
GGTCTCAACATATGCACTAGTGGAAGTGCCACCTCTTGTGAAGAATGTCTGCTAATCCAC
CCGAAATGTGCCTGGTGCTCCAAAGAGGACTTCGGCAGCCTGCGATCAGTCACCTCCCGG
TGTGACTTGAGGGCAAACCTGGTCAGAAACGGCTGTGGAGGCGAGTTTGAGAGCCCGGCC
AGCAGCACCCAGGTCCTACGGAGCCTGCCTCTCAGCAGCAAGGGCTCCAGCTCTGCGGGC
TCAGACGTCATTCAGATGACACCACAGGAGATCGCTGTGAACCTGCGGCCCGGTGACAAG
ACCACCTTCCAGCTGCAGGTCCGACAGGTGGAGGACTATCCCGTAGACTTGTACTACCTG
ATGGACCTCTCCCTGTCCATGAAGGATGACTTGGACAACATCCGGAACCTGGGCACCAAG
CTTGCCGAGGAGATGAGGAAGCTCACCAGCAACTTCCGGTTGGGGTTCGGGTCTTTTGTG
GACAAGGACATCTCTCCTTTCTCCTACACAGCGCCGAGGTACCAGACCAATCCATGCATT
GGTTACAAGTTATTCCCAAACTGCGTCCCCTCCTTTGGGTTCCGCCATCTGCTGCCTCTC
ACAGACAGAGTTGACAGCTTCAATGAGGAAGTTCGGAAACAGAGGGTGTCCCGGAATCGC
GATGCCCCTGAGGGGGGCTTTGATGCAGTACTCCAGGCAGCTGTCTGCAAGGAGAAGATC
GGCTGGCGAAAGGATGCCCTGCACTTGCTGGTCTTCACAACGGACGACGTGCCCCACATT
GCACTAGATGGAAAACTGGGAGGCCTGGTGCAGCCGCACGATGGCCAGTGCCACCTGAAC
GAGGCCAACGAGTATACTGCGTCCAACCAGATGGACTACCCATCCCTTGCCTTGCTTGGA
GAGAAGTTGGCAGAGAACAACATCAACCTCATCTTTGCAGTGACGAAAAACCATTATATG
CTCTACAAGAATTTTACAGCCCTGATACCTGGAACAACAGTGGAGATTTTACATGGAGAC
TCCAAAAATATTATTCAACTGATTATCAATGCCTACAATAGCATCCGGTCTAAGGTGGAG
CTGTCGGTCTGGGATCAGCCTGACGATCTTAACCTCTTCTTCACTGCCACCTGCCAGGAT
GGTGTATCCTACCCTGGTCAGAGGAAGTGTGAGGGCCTGAAGATTGGGGACACGTGCGGC
TGCAGTGTGGGGCTGGAGCCCGACAGTCCCAGATGCAGTGGGAATGGGACTTATGTCTGT
GGCCTGTGTGAGTGCAACCCCAGCTACCTGGGCACCAGGTGCGAGTGCCAGGAAGGGGAG
AACCAGAGCGGGTACCAGAACCTGTGCCGGGAAGCGGAGGGCAAGCCCCTGTGCAGCGGG
CGTGGGGAGTGCAACTGCAACCAGTGCTCCTGCTTCGAGAGTGAGTTTGGGAAGATCTAC
GGGCCTTTCTGCGAGTGCGACAACTTCTCCTGTGCCAGGAACAAAGGCGTCCTCTGCTCA
GGGCATGGCGAGTGTCACTGCGGAGAATGCAAGTGCCATGCAGGTTACATTGGGGACAAC
TGTAACTGCTCCACAGACATCAGCACGTGCCGGGGCAAAGATGGCCAGATCTGCAGCGAC
CGTGGGCACTGCGTGTGTGGACAGTGCCAGTGCACAGAGCCAGGAGCCTTTGGGGAGACA
TGTGAGAAGTGCCCAACCTGCCCAGATGCGTGCAGCACCAAGAGAGATTGTGTCGAGTGC
TTGCTGCTTCACTCAGGGAGCCCAGCTGACAACCAGACCTGCCAAAACCTGTGCAAGGAT
GAGGTGATCACGTGGGTGGACAACATCGTGAAAGATGACCAGGAGGCTGTACTTTGTTTC
TACAAAACTGCCAAGGACTGTGTCATGTTGTTCACCTACACAGAGCTGCCCAGTGGGAAG
TCCAACCTGACGGTCCTCAAGGAGCCAGAATGTGGCACTGCCCCCAATGCCATGACCATC
CTGCTGGTCGTGGGTGGCAGTATCCTCCTGATTGGTTTTGCACTCCTGGCTATCTGGAAG
CTGCTTGTCACCATCCACGACCGGAGAGAGTTTGCAAAGTTCCAGAGTGAGCGATCCAGG
GCCCGCTACGAAATGGCTTCAAACCCTCTGTACAGAAAGCCCATCTCCACACACACCGTG
GATTTCACCTTTAACAAGTTCAACAAATCCTACAATGGC---
>RoAe|XM_016135183.1_cds_XP_015990669.1_1
GGTCTTAACATATGCACTAGTGGAAGTGCCACTTCCTGTGAAGAATGTCTGCTAATCCAC
CCCAAATGTGCCTGGTGCTCCAAAGAGGACTTCGGCAGCCCGCGGTCCGTCATCTCTCGG
TGTGACTTGAGGGCGAACCTGGTCAGAAACGGCTGTGAAGGCGAGTTTGAGAGCCCAGCC
AGCAGCACTCAGGTCCTGCGGAGCCTGCCTCTCAGCAGCAAGGGCTCCGGCTCTGCTGGC
TCAGATGTCATTCAGATGACACCCCAGGAGATCGCGGTGGACCTGCGGCCTGGTGACAAG
ACTGCCTTCCAGCTGCAGGTTCGACAGGTGGAGGATTATCCCGTGGACTTGTACTACCTG
ATGGACCTCTCCCTGTCCATGAAGGATGACTTGGACAACATCCGGAACCTGGGCACTAAA
CTTGCCGAGGAGATGAGGAAGCTCACTAGCAACTTCCGATTGGGGTTCGGGTCTTTTGTA
GACAAGAGCATCTCTCCTTTTTCCTATACAGCACCGAGGTACCAGACCAATCCATGCATT
GGGTACAAGTTATTCCCAAACTGCGTCCCTTCCTTTGGGTTCCGCCATTTGCTGCCTCTC
ACAGACAGAGTTGACAGCTTCAATGAGGAAGTTCGGAAACAGAGGGTGTCCCGGAACCGT
GATGCTCCCGAGGGGGGCTTTGATGCAATACTCCAGGCAGCCGTCTGCAAGGAGAAGATC
GGCTGGCGAAAGGATGCACTGCACTTGCTGGTCTTCACAACAGACGACGTGCCTCATATC
GCACTAGATGGAAAACTGGGGGGCCTGGTGCAGCCACACGACGGCCAGTGCCACCTGAAC
GAGGCCAACGAGTACACTGCGTCCAATCAAATGGACTACCCATCCCTTGCTTTGCTTGGA
GAGAAGTTGGCAGAGAACAATATCAACCTCATCTTTGCAGTGACGAAAAACCATTATACA
CTCTACAAGAATTTTACAGCCCTGATACCTGGAACAACTGTGGAGATTTTACATGGAGAC
TCCAACAATGTTATTCAACTGATTGTCAATGCATACAGTAGCATCCGGTCTAAGGTAGAG
CTGTCGGTCTGGGATCAGCCTGAGGATCTTAACCTATTCTTCACTGCCACCTGCCAGGAC
GGTGTATCCTACCCTGGTCAGAGGAAGTGTGAGGGCCTGAAGATTGGTGATACGTGTGGC
TGCAGCACAGGGCTGGAGCTGGACAGCCCCAGATGCAGCGGGAATGGGACTTACGTCTGC
GGCCTGTGCGAGTGCAACCCTAGCCACCTGGGCACCAGGTGTGAGTGCCAGGAAGGGGAG
AGCCAGAGCGGGTACCAGAACCTGTGCCGGGAAGCGGAGGGCAAGCCCCTGTGCAGCGGG
CGCGGCGAGTGCAGCTGCAACCAGTGCTCCTGCTTCGAGAGCGAGTTTGGGAAGATCTAC
GGGCCCTTCTGCGAGTGCGACAACTTCTCCTGCGCCAGGAACAAAGGAGTCCTCTGCTCA
GGCCATGGCGAGTGTCATTGTGGAGAATGCAAGTGCCATGCAGGTTACATTGGGGACAAC
TGTAACTGCTCAACAGACATCAGCACTTGCCAGGGCAAGGACGGCCAGATCTGCAGCAGC
CGGGGGCACTGTGTCTGTGGGCAGTGCCAGTGCACAGAGCCGGGAGCCTTTGGGGAGACG
TGTGAGAAGTGCCCAACCTGCCCAGATGCTTGCAGCACCAAGAGAGATTGTGTTGAGTGC
TTGCTGCTTCACTCAGGGAGCCCAGCTGACAACCAGACCTGCCAAAACCTGTGCAAGGAT
GAGGTGATCACATGGGCGGACAGCATCGTGAAAGATGACCAGGAGGCAGTGCTTTGTTTC
TACAAAACTGCCAAGGACTGTGTCATGCTGTTCACCTATGCAGAGCTGCCCAGTGGGAAG
TCCAACCTGACGGTCCTCAGGGAGCCAGAGTGTGGAACAGCCCCCAATGCCATGACCATC
CTCCTGGCCGTCGTAGGCAGTATCCTCCTGATTGGGATTGCGCTCCTGGCCATCTGGAAG
CTTCTGGTCACCATCCACGACCGGAGAGAGTTTGCAAAGTTCCAGAGTGAGCGATCCAGG
GCCCGCTATGAAATGGCTTCAAACCCTCTGTACAGAAAGCCCATCTCCACACATACTGTG
GATTTCACCTTCAACAAGTTCAACAAATCCTACAATGGC---
