# Supplementary material for: Positively selected genes in the hoary bat (Lasiurus cinereus) lineage: prominence of thymus expression, immune and metabolic function, and regions of ancient synteny
Source: PeerJ. 2022 Mar 17;10:e13130. doi: 10.7717/peerj.13130 (PMC8934532; doi:10.7717/peerj.13130)
Supplement: Supplemental Information 4 — Likely alignment errors have been manually deleted between conserved codons. Recovery of the original codon positions requires alignment to the original accessions in each orthogroup. [file peerj-10-13130-s004.zip › renamed.manual/OG0006913.manual.fas]

>EpFu|XM_008145124.2_cds_XP_008143346.1_1
ATGCGGGCATCGCTGCTGCTGTCGGTGCTGCGGCCCGCAGGGCCCGTGGCCGTGGGCATC
TCCCTGGGCTTCACGCTGAGCCTGCTGAGCGTCACCTGGGTGGAGGAGCCGTGCGGCCCA
GGGCCGCCCCAACCCGGGGACTCTGAG---CTGCCGCCGCGAGGCAACACCAACGCGGCG
CGCCGACCCAACTCAGTGCAGCACGGAGCGGAGCGCGAGAGGCCGACCCGCTACATCAGC
ACCGAGCTGGGCATCAGGCAGAGGCTGCTGGTGGCAGTGCTGACCTCACAGGCCACGTTG
TCCACTATGGGTGTGGCCATGAACCGCACACTGGGGCACCGGCTAGAGCGGGTGGTGTTC
CTGACAGGCTCTCGGGGCCGTAGGGCACCACCAGGCATGGCTGTGGTGACGTTGGGCGAG
GAGAGGCCTATTGGCCACCTACACCTGGCACTACGCCACCTGCTGGAGCAGCACGGCAAC
GACTTTGACTGGTTCTTCCTAGTACCTGATACCACCTACACCGAGGCCCACGGACTGGTG
CGCCTAGCTGGCCACCTCAGCCTGGCAGCTGCTGCCCACCTCTATCTGGGCCGGCCCCAG
GACTTCATCGGTGGAGAGCCTGCCCCTGGCCGCTACTGCCACGGAGGCTTTGGGGTACTG
TTGTCCCGCACCCTGCTGCAGCAGCTGCGCCCCCATCTGGAAAGCTGCCGCAACGACATC
GTCAGTGCGCGTCCAGATGAGTGGCTGGGACGCTGCATCCTCGATGCCACGGGGGTGGGC
TGCACTGGTGACCACGAGGGAGTACATTATAGCTACCTGGAGCTGAGCCCTGGGGAGTCC
GTGCAGGAGGGGGACCCTCGTTTCCGCAGTGCCCTGACCGCCTACCCTGTGCGTGACCCT
GTGCATATGTACCAGCTGCACAAGGCTTTTGCCCGAGCTGAGCTGGAACGCACATACCAG
GAGATCCAGGAATTGCAGTGGGAGATCCAGAACACCAGCCGTCTGGCAGCTGATGGGGAG
CGAGCAGCCGCTTGGCCCGTGGGCATTCCAGCACCATCCCGCCCAGCCTCCCGCTTTGAG
GTGCTGCGCTGGGACTATTTCACTGAGCAGCATGCTTTCTCCTGTGCCGATGGCTCGCCC
CGCTGCCCTCTGCGTGGGGCTGACCAGGCCGATGTGGCCGATGTTCTGGGGGCAGCCTTG
GAGGAACTCAACCGCCGCTACCACCCAGTCCTGCAGCTCCAGAAGCAGCAGCTGATTAAT
GGCTACCGTCGCTTTGATCCTGCTCGGGGTATGGAGTACACACTGGACTTGCAGCTGGAG
GCACTGACCCCCCAGGGTGGCCGCCGGCCCCTCACTCACCGGGTGCAGCTGCTACGGCCA
CTGAGCCGCGTGGAGATCTTGCCTGTGCCCTACGTCACCGAGGCCTCACGTCTCACTGTG
TTACTGCCTCTGGCCGCGGCCGAGCGGGACCTGGCCCCTGGCTTCCTGGAGGCCTTCGCC
ACAGCAGCTCTGGAGCCTGGCGATGCTGCGGCAGCTTTGACCCTGCTGCTGCTCTATGAG
CCACGACAGGCCCAGCGGGCAGCCCATGCAGATGTCTTCGCACCTGTCAAGGCCCATGTG
GCAGAGCTAGAGCAGCGTTTCCCCGGTGCCCGAGTGCCCTGGCTCAGTGTGCAGACCGCC
GCCCCCTCACCACTGCGCCTCATGGATCTGCTCTCCAAGAAGCACCCGTTGCGTTGCCGC
ATGCACGCCATCTCCGGCTGGCAGGCCTTCTTTCCCATGCACTTCCAGGCCTTCCACCCA
GCTGTGGCCCCACCGCAGGGCCCGGGCCCCCCGGAGCTGGGCCGAGACACGGGCCGCTTT
GACCGCCAGGCGGCCAGTGAGGCCTGCTTCTATAACTCTGACTATGTGGCGGCCCGAGGG
CGGCTGGCGGCGGCCTCGGAGCAGGAGGAGGAGCTCCTGGAGAGCATGGACGTGTACGAG
CTGTTCCTCCGCTTCTCCAGCCTGCATGTGCTGCGGGCAGTGGAGCCGGCGCTGCTGCAG
CACTACCGGGCCCAGACGTGCAGTGCACGGCTCAGCGAGGACCTCTACCACCGCTGTCGC
CAGAGCGTGCTGGAGGGCCTGGGCTCCCGCACCCAGCTCGCCATGCTGCTCTTTGAGCAG
GAGCAGGGCAACAGCACC
>HiAr|XM_019638287.1_cds_XP_019493832.1_1
ATGCGGGCATCGCTACTACTGTCGGTGCTGCGGCCCGCAGGGCCCGTGGCCGTGGGCATC
TCCCTGGGCTTCACTCTGAGCCTGCTCAGCGTCACTTGGGTGGAAGAGCCGTGCGGCCCA
GGGCCGCCCCAACCCGGAGATTCTGAG---CTACCGCCGCGCGGCAACACCAACGCGGCG
CGCCGGCCCAACTCAGTGCAGCCCGGAGCCGAGCGCGAGAAGCCCACTCGCTACATCAGC
ACGGAGCTGGGCATCAGGCAGAGGCTGCTCGTGGCAGTGCTGACCTCACAGGCCACGTTG
CCCACGCTGGGCGTGGCCGTGAATCGCACTCTGGGGCACCGGCTAGAGCGTGTGGTGTTC
CTGACAGGCTCGCGGGGCCGCCGGGCACCACAGGGCATGGCTGTGGTGACACTGGGCGAG
GAGCGACCCATCGGGCACCTGCACCTGGCACTGCGCCACCTGCTGGAGCAGCACGGCGAC
GACTTTGACTGGTTCTTTCTAGTACCTGATGCCACCTACACCGAGGCTCACGGGTTGGCG
CGCCTAGCTGGCCGCCTCAGCCTGGCAGCCGCTGCCCACCTCTATCTGGGTCGGCCCCAG
GACTTCATCGGTGGAGATCCCGCCCCAGGCCGCTACTGCCACGGAGGCTTTGGGGTGCTG
TTGTCGCGCACGCTGCTGCAGCAGCTGCGCCCCCACCTGGAAGGCTGCCGCAATGACATC
GTCAGTGCACGTCCGGATGAGTGGCTGGGACGCTGCATCCTGGATGCCACTGGGGTGGGC
TGCACAAGCGACCACGAGGCAGTACACTACAGCTATCTGGAGCTGAGCCCTGGGGAGCCT
GTGCAGGAGGGGGACCCTCGTTTCCGCAGCGCCCTGACAGCCCATCCTGTGCGTGACCCT
GTGCACATGTACCAGCTGCACAAGGCTTTTGCCCGAGCTGAGCTGGAACGCACATACCAG
GAGATCCAGGAGTTGCAGTGGGAGATTCAGAACACTAGCCGTCTGGCAGCTGATGGGGAG
CGGGCAGCCGCCTGGCCCATAGGCATTCCAGCACCATCCCTTCCAGCCTCCCGCTTTGAG
GTACTACGCTGGGACTATTTCACTGAGCAGCATGCTTTCTCCTGTGCCGATGGCTCACCC
CGCTGCCCGCTGCGTGGGGCTGACCGGGCTGACGTGGCTGACATTCTGGGGGCAGCCTTG
GAAGAGCTCAACCGCCGCTACCACCCAGCCTTGCGGCTCCAGAAGCAGCAGCTGGTTAAT
GGCTACCGACGCTTTGATCCTGCCCGGGGTATGGAGTACACACTGGACTTGCAGCTGGAG
GCGCTGACCCCCCAGGGCGGCCGCTGGCCCTTCACCCACCGGGTACAGCTGCTACGGCCA
CTGAGCCGCGTGGAGATCTTGCCTGTGCCCTATGTCACCGAAGCCTCACGTCTCACCATA
TTACTTCCTCTGGCTGCGGCTGAGCGTGACCTGGCCCCTGGCTTCCTGGAGGCCTTTGCC
TCGGCAGCACTGGAGCCTGGCGATGCTGCAGCGGCCCTGACCCTGCTGCTACTGTATGAG
CCACGACAGGCCCAGCGGGCAGCCCATGCAGATGTCTTTGCACCTGTCAAGGCCCACGTG
GCAGAGCTGGAGCGGCGTTTCCCCGGTGCCCGGGTGCCCTGGCTCAGTGTGCAGACAGCT
GCCCCCTCACCACTGCGCCTCATGGATCTGCTCTCCAAGAAGCACCCGCTGCGCTGCCGC
ATGCATGCCATCGCTGGCTGGCAGGCCTTCTTTCCCATGCACTTCCAGGCGTTCCACCCG
GCCGTGGCCCCACCACAGGGCCCGGGGCCCCCGGAGTTGGGCCGAGACACGGGCCGCTTT
GATCGCCAGGCAGCCAGTGAGGCCTGCTTCTACAACTCCGACTACGTGGCGGCCCGCGGG
CAGCTGGCGGCTGCCTTGGAGCAGGAGGAGGAGCTCCTAGAGATCATGGATGTGTATGAG
CTGTTCCTGCGCTTCTCTGGCCTGCATGTGCTGCGGGCAGTGGAACCAGCACTGCTGCAG
CGCTACCGGGCCCAGACGTGCAGTGCCCGGCTCAGCGAGGACCTGTACCATCGCTGTCGC
CAGAGCACGCTTGAGGGCCTGGGCTCCCGCACGCAGCTCGCCATGCTGCTCTTTGAGCAG
GAGCAGGGCAATAGCACC
>LaCi|190-exonerate_protein2genome-gene-43.13-mRNA-1
ATGCGGGCATCGCTGCTGCTGTCGGTGCTGCGGCCCGCGGGGCCCGTGGCCGTGGGCATC
TCCCTGGGCTTCACGCTGAGCCTGCTCAGCGTCACCTGGGTGGAGGAGCCGTGCGGCCCA
GGCCCGCCGCAGCCCGGGGACTCGGAGCTGCTGCCGCCGCGAGGCAACACCAACGCGGCG
CGCCGACCCAACTCAGTGCAGCACGGAGCGGAGCGCGAGAGGCCGACCCGCTACATCAGC
ACCGAGCTGGGCATCAGGCAGAAGCTGCTGGTGGCGGTGCTGACCTCACAGGCCACGTTG
TCCACTATGGGTGTGGCCATGAACCGCACACTGGGGCACCGGCTAGAGCGTGTGGTGTTC
CTGACAGGCTCTCGGGGCCGTAGGGCACCACCAGGCATGGCTGTGGTGACATTGGGCGAG
GAGAGGCCTATTGGCCACCTACACCTGGCACTACGCCACCTGCTGGAGCAGCACGGCAAC
GACTTTGACTGGTTCTTCCTAGTACCTGATACCACCTACACCGAGGCCCACGGACTGGTG
CGCCTCGCGGGCCACCTCAGCCTGGCAGCTGCTGCCCACCTCTATCTGGGCCGGCCCCAG
GACTTCATCGGTGGAGAGCCTGCCCCTGGCCGATACTGCCACGGAGGCTTTGGGGTACTG
TTGTCCCGCACCCTGCTGCAGCAGCTGCGCCCCCATCTGGAAAGCTGCCGCAACGACATC
GTCAGTGCGCGTCCAGATGAGTGGCTGGGACGCTGCATCCTGGATGCCACGGGCGTGGGC
TGCACTGGTGACCACGAGGGAGTACATTATAGCTACCTGGAGCTGAGCCCTGGGGAGTCC
GTGCAGGAGGGGGACCCTCGTTTCCGCAGTGCCCTGACCGCCTACCCTGTGCGTGACCCC
GTGCATATGTACCAGCTGCACAAAGCTTTTGCCCGAGCTGAGTTGGAACGCACATACCAG
GAGATCCAGGAATTGCAGTGGGAGATCCAGAACACCAGCCGTCTGGCAGCTGATGGGGAG
CGCGCGGCCGCTTGGCCTGTAGGCATTCCCGCACCGTCCCGCCCCGCCTCCCGCTTTGAG
GTGCTGCGCTGGGACTATTTCACCGAACAGCATGCTTTCTCCTGTGTTGATGGCTCGCCC
CGCTGCCCTCTGCGTGGGGCTGACCAGGCCGATGTGGCCGATGTTCTGGGGGCAGCCTTG
GAGGAACTCAACCGCCGCTACCACCCAGTCCTGCAGCTCCAGAAGCAGCAGCTGATTAAT
GGCTACCGTCGCTTTGATCCTGCTCGGGGCATGGAGTACACACTGGACTTGCAGCTGGAG
GCATTGACCCCCCAGGGTGGTCGCCGGCCCCTCACTCACCGGGTGCAGCTGCTACGGCCA
CTGAGTCGCGTGGAGATCTTGCCTGTGCCCTACGTCACCGAGGCCTCACGTCTCACCGTG
TTACTGCCTCTGGCGGCGGCGGAGCGTGACCTGGCCCCTGGCTTCCTGGAGGCCTTCGCC
ACCGCGGCTCTGGAGCCTGGCGATGCTGCAGCAGCTTTGACCCTGCTGCTGCTCTATGAG
CCACGACAGGCCCAGCGGGCAGCCCATGCAGATGTCTTCGCACCTGTCAAGGCCCACGTG
GCAGAGCTAGAGCAGCGTTTCCCCGGTGCCCGGGTACCCTGGCTCAGTGTACAGACAGCC
GCCCCCTCACCACTGCGCCTCATGGATCTCCTCTCCAAGAAGCACCCGCTGCGTTGCCGC
ATGCATGCCATCTCCGGCTGGCAGGCCTTCTTTCCCATGCACTTCCAGGCCTTCCACCCA
GCTGTGGCCCCACCGCAGGGTCCGGGCCCTCCGGAGCTGGGCCGAGACACGGGCCGCTTT
GACCGCCAGGCAGCCACGGAGGCCTGCTTCTACAACTCTGACTATGTGGCAGCCCGGGGG
CGGCTGGCGGCGGCCTCGGAGCAGGAGGAGGAGCTCCTGGAGAGCATGGACGTGTACGAG
CTATTCCTCCGCTTCTCCAGCCTGCATGTGCTGCGGGCAGTGGAGCCGGCGCTGCTGCAG
CACTACCGGGCCCAGACGTGCAGTGCACGGCTCAGCGAGGAACTGTACCATCGCTGTCGC
CAGAGCGTGCTGGAGGGCCTGGGCTCCCGCACCCAGCTCGCCATGCTGCTCTTTGAGCAG
GAGCAGGGCAACAGTACC
>MyLu|XM_006082565.3_cds_XP_006082627.1_1
ATGCGGGCATCGCTGCTGCTGTCGGTGCTGCGGCCCGCAGGGCCCGTGGCCGTGGGCATC
TCCCTGGGCTTCACGCTGAGCCTGCTCAGCATCACCTGGGTGGAGGAGCCGTGCGGCCCC
GGGCCGCCCCAACCCGGGGACTCTGAG---CTGCCGCCGCGAGGCAACACCAACGCGGCG
CGCCGACCCAACTCGGTGCAGCACGGAGCGGAGCGCGAGAGGCCGACCCGCTACATCAGC
ACCGAGCTGGGCATCAGGCAGAAGCTGCTGGTGGCAGTGCTGACCTCACAGGCCACGTTG
TCCACTATGGGTGTGGCCATGAACCGCACACTGGGGCACCGGCTAGAGCGTGTGGTGTTC
CTGACAGGCTCTCGAGGCCGTAGGGCACCACCAGGCATGGCTGTGGTGACATTGGGCGAG
GAGAGGCCTATTGGCCACCTACACCTGGCACTACGCCACCTGCTGGAGCAGCACGGCAAC
GACTTTGACTGGTTCTTCCTAGTACCTGATACCACCTACACCGAGGCCCACGGACTGATG
CGCCTAGCTGGCCACCTCAGCCTGGCAGCTGCTGCCCACCTCTATCTGGGCCGGCCCCAG
GACTTCATCGGTGGAGAGCCTGCCCCAGGCCGCTACTGCCACGGAGGCTTTGGGGTACTG
TTGTCCCGCACCCTGCTGCAGCAGCTGCGCCCCCATCTGGAAGGCTGCCGCAATGACATC
GTCAGTGCGCGTCCCGATGAGTGGCTGGGACGCTGCATCCTTGATGCCACAGGGGTGGGC
TGCACTGGTGACCACGAGGGAGTGCATTATAGCTACCTGGAGCTGAGCCCTGGGGAGCCC
GTGCAGGAGGGGGACCCTCGTTTCCGCAGCGCCCTGACCGCCTACCCTGTGCGTGACCCT
GTGCACATGTACCAGCTGCACAAGGCTTTTGCCCGAGCTGAGCTGGAACGCACATACCAG
GAGATCCAGGAATTGCAGTGGGAGATCCAGAACACCAGCCGTCTGGCAGCTGATGGGGAG
CGAGCAGCCGCTTGGCCCGTGGGCATTCCAGCACCATCCCGCCCAGCCTCCCGCTTTGAG
GTGCTGCGCTGGGACTATTTCACTGAGCAGCATGCTTTCTCCTGTGCTGATGGCTCGCCC
CGCTGCCCTCTGCGTGGGGCTGATCAGGCCGATGTGGCCGATGTTCTGGGGGCAGCCTTG
GAGGAGCTCAACCGCCGCTACCACCCAGTCCTGCAGCTCCAGAAGCAGCAGCTGATTAAT
GGCTACCGTCGCTTTGATCCTGCTCGGGGTATGGAGTACACACTGGACTTGCAGCTGGAG
GCGCTGACCCCCCAGGGTGGCCGCCGGCCCCTCACTCACCGGGTGCAGCTGCTACGGCCA
CTGAGCCGCGTGGAGATTTTGCCTGTGCCCTACGTCACCGAGGCGTCACGTCTCACTGTG
TTACTGCCTCTGGCCGCGGCGGAGCGTGACCTGGCCCCTGGCTTCCTGGAGGCCTTCGCC
ACAGCAGCTCTGGAGCCTGGTGATGCTGCAGCCGCTTTGACCCTGCTGCTGCTATATGAG
CCACGACAGGCCCAGCGGGCAGCCCATGCAGATGTCTTCGCACCTGTCAAGGCCCATGTG
GCAGAGCTAGAGCAGCGTTTCCCCGGTGCCCGGGTACCCTGGCTCAGTGTGCAGACAGCC
GCCCCCTCACCTCTGCGCCTCATGGATCTACTCTCCAAGAAGCACCCGTTGCGTTGCCGC
ATGCACGCCATCTCCGGCTGGCAGGCCTTCTTTCCCATGCACTTCCAGGCCTTCCACCCA
GCCGTGGCCCCACCACAGGGCCCGGGACCCCCGGAGCTGGGCCGAGACACAGGCCACTTT
GACCGCCAGGCGGCCAGTGAGGCCTGCTTCTATAACTCTGACTATGTGGCGGCCCGAGGG
CAGCTGGCAGCGGCCTCGGAGCAGGAGGAGGAGCTCCTGGAGAGCATGGACGTGTACGAG
CTGTTCCTCCGCTTCTCCAGCCTGCATGTGCTGCGGGCAGTGGAGCCGGCGCTGCTGCAG
CACTACCGGGCCCAGACGTGCAGTGCACGGCTCAGCGAGGACCTATACCATCGCTGTCGC
CAGAGTGTGCTGGAGGGCCTGGGCTCCCGCACCCAGCTCGCCATGCTGCTCTTTGAGCAG
GAGCAGGGCAACAGCACC
>PhDi|XM_028509074.1_cds_XP_028364875.1_1
ATGCGGGCATCGCTGTTGCTGTCGGTGCTGCGGCCCGCAGGGCCCGTGGCCGTGGGCATC
TCCCTGGGCTTCACGCTGAGCCTGCTCAGCGTCACCTGGGTGGAGGAGCCATGCGGCCCA
GGGCCACCCCAACCCGGAGATTCTGAG---CTGCCGCCGCGAGGCAACACCAACGCTGCG
CGCCGGCCCAACTCGGTGCAGCACGGAGCGGAGCGCGAGAGACCCACCCGCTACATCAGC
ACCGAGCTGGGCATCAGGCAGAGGCTGCTGGTGGCAGTGCTGACCTCACAGGCCACACTG
TCCACTCTGGGCGTGGCTGTGAACCGAACGCTGGGGCACCGGCTAGAGCGTGTGGTGTTC
CTGACAGGCTCTCGAGGCCGTCGGGCACCACCGGGCATGGCTGTGGTGACACTGGGCGAG
GAGAGACCCATCGGCCACCTGCACCTGGCACTGCGCCACCTGCTGGACCAGCACGGGGAC
GACTTTGACTGGTTCTTCCTAGTCCATGATACCACCTACACCGAGGCGCACGGACTGGCG
CGCCTCGTTGGCCACCTCAGCCTGGCAGCTGCTGCCCATCTGTATCTGGGCTGGCCCCAG
GACTTTATCGGTGGAGATCCCGCCCCAGGCCGCTACTGCCATGGCGGCTTTGGGGTACTG
TTGTCGCGTACTCTGCTGCAGCAGCTGCGCCCCCACCTGGAAGGCTGCCGCAATGACATC
GTCAGTGCAAGTCCAGATGAGTGGCTGGGACGCTGCATCCTTGATGCCACAGGGGTGGGC
TGCACTGGCGACCACGAGGGAGTCCATTATAGCTACCTGGAGCTGAGCTCTGGGGAGCCC
GTGCAGGAGGGGGACCCTCGCTTCCGCAGCGCCCTGACTGCCCACCCTGTGCGTGACCCT
GTGCACATGTACCAGCTGCACAAGGCTTTTGCCCGAGCTGAACTGGAACGCACGTACCAG
GAGATCCAGGAGTTGCAGTGGGAGATCCAGAACACCAGCCGTCTGGCAGCTGATGGGGAG
CGGGCAGCCGCCTGGCCCGTGGGCATTCCAGCACCATCCCGCCCAGCCTCCCGCTTCGAG
GTGCTGCGCTGGGACTATTTCACTGAGCAGCATGCTTTCTCCTGTGCTGATGGCTCACCC
CGCTGCCCTCTGCGTGGGGCTGACCGGGCTGATGTGGCCGACGTTCTGGGGGCGGCCTTG
GAGGAGCTCAACCGCCGCTACCACCCGGCCCTGCGGCTCCAGAAGCAGCACTTGGTTAAC
GGCTACCGACGCTTCGATCCCGCCCGGGGTATGGAGTACACACTGGATCTGCAGCTGGAG
GCGCTGACCCCCCAGGGCGGCCGCCGGCCCCTCATTCACCGAGTGCAGCTGCTGCGGCCG
CTGAGCCGCGTGGAGATCCTGCCAGTGCCCTACGTCACCGAGGCCTCACGTCTCACCGTG
TTACTGCCTCTGGCTGCGGCCGAGCGTGACCTGGCCCCTGCCTTCCTGGAGGCCTTCGCC
ACTGCGGCTCTGGAGCCTGGCGATACCGCGGCAGCCTTGACCCTGCTGCTGCTGTATGAG
CCACGGCAGGCCCAGCGGGCCGCCCACGCAGACGTCTTCGCCCCTGTCAAGGCCCACGTG
GCAGAGCTAGAGCAGCGTTTCCCCGGTGCCCGGGTCCCCTGGCTCAGCGTGCAGACAGCC
GCCCCCTCGCCGCTGCGCCTCATGGATCTGCTCTCCAAGAAGCACCCGCTGCGCTGCCGC
ATGCACGCCATCTCTGGCTGGCAGACCTTCTTTCCCATGCACTTCCAGGCCTTCCACCCG
GCGGTGGCCCCACCGCAGGGCCCAGGGCCCCCAGAGCTGGGCCGGGACACAGGCCGCTTT
GACCGCCAGGCAGCCAGCGAGGCCTGCTTCTATAACTCTGACTATGTGGCAGCCCGAGGG
CGGCTGGCAGCGGCCGCAGAGCAGGAGGAGGAGCTCCTGGAAAGCATGGATGTGTACGAG
CTGTTCCTGCGCTTCTCCAGCCTGCACGTGCTGCGGGCGGTGGAGCCGGCGCTGCTGCAG
CGCTACCGGGCCCAGACGTGCAGCGCTCGGCTCAGCGAGGACCTCTACCATCGCTGTCGC
CAGAGCATGCTGGAGGGCCTGGGCTCCCGCACCCAGCTCGCCATGCTGCTCTTCGAGCAG
GAGCAGGGCAACAGCACC
>PtVa|XM_011358523.2_cds_XP_011356825.1_1
ATGCGGGCATCGCTGTTGCTGTCTGTGCTGCGGCCGGCCGGGCCCGTGGCCGTGGGCATC
TCCCTGGGCTTCACTCTGAGCCTGCTCAGCGTCACCTGGGTGGAGGAGCCGTGCGGCCCA
GGGCCGCCCCAGCCCGGAGATTCTGAG---CTGCCACAGCGCGGCAACACCAACGCAGCG
CGCCGGCCCAACTCAGTGCAGCCCGGAGCCGAGCGCGAGAGGCCCACCCGCTACATCAGC
ACGGAGCTGGGCATCAGGCAGAGGCTGCTGGTGGCAGTGCTGACCTCACAGGCCACGTTG
CCCACGCTGGGTGTGGCCGTGAACCGCACGCTGGGGCACCGGCTAGAGCGTGTGGTATTC
CTGACAGGCTCGCGGGGCCGCCGGGCACCACCAGGCATGGCTGTGGTGACGCTGGGCGAG
GAGCGGCCCATCGGGCACCTGCACCTGGCACTGCGCCACCTGCTGGAGCAGCACGGCGAC
GACTTTGACTGGTTCTTCCTAGTGCCTGATACCACCTACACAGAGGCGCACGGACTGGCA
CGCTTAGCTGGCCGCCTCAGCCTGGCAGCCGCTGCCCACCTCTATCTGGGCCTGCCCCAG
GACTTCATCGGTGGAGAGCCCACCCCAGGCCGCTACTGCCACGGCGGCTTTGGGGTGCTG
CTGTCGCGCACACTTCTGCAGCAGCTGCGCCCCCACCTGGAAAGCTGCCGCAACGACATC
GTCAGTGCGCGTCCCGATGAGTGGCTGGGACGCTGCATCCTGGATGCTACTGGGGTGGGC
TGCACAGGCGACCACGAGGGAGTACACTATAGCTATCTGGAGCTGAGCCCTGGGGAGCCT
GTGCAAGAGGGGGACCCTCGTTTCCGCAGTGCCTTGACAGCCCACCCTGTACGTGACCCA
GTGCACATGTACCAGCTGCATAAAGCTTTTGCCCGAGCTGAGCTGGAACGCACATACCAG
GAGATCCAGGAGCTGCAGTGGGAGATCCAGAACACCAGCCGTCTGGCTGCTGATGGGGAG
CGGGCAGCCACCTGGCCTGTGGGCATTCCAGCGCCCTCTCGCCCGGCCTCTCGCTTTGAG
GTGCTGCGCTGGGACTATTTCACCGAGCATCATGCTTTCTCCTGTGCTGATGGCTCGCCC
CGCTGCCCGCTGCGTGGGGCTGACCAGGCTGACGTGGCCGACATTCTGGGGGCAGCCTTG
GAGGAGCTCAATCGCCGGTACCACCCAGCCCTGCGGCTCCAGAAGCAGCAGCTGGTTAAC
GGCTACCGACGCTTTGATCCTGCCCGGGGTATGGAGTACACACTGGACTTGCAACTGGAG
GCGCTGACCCCCGAGGGTGGCCGCCGGCCCCTCACCCGCCGGGTGCAGCTGCTACGGCCA
CTGAGCCGCGTGGAGATCTTGCCTGTGCCCTATGTCACCGAGGCCTCGCGACTTACTGTG
TTACTTCCTTTGGCTGCGGCTGAACGTGACCTGGCCCCTGGCTTCCTGGAGGCCTTTGCC
ACTGCAGCGCTGGAGCCTGGCGATGCTGCAGCAGCCCTGACCCTGCTGCTACTGTATGAG
CCGCGACAGGCCCAGCGGGCGGCCCATGCGGATGTCTTCGCACCTGTCAAGGCCCACGTG
GCAGAGCTGGAGCGGCGTTTCCCCGGTGCCCGGGTGCCCTGGCTCAGTGTGCAGACAGCC
GCCCCGTCACCGCTGCGCCTCATGGATCTGCTCTCCAAGAAGCACCCGCTGCGCTGCCGC
ATGCATGCCATCTCCGGCTGGCAGGCCTTCTTTCCCATGCACTTCCAGGCTTTCCACCCA
GTCGTGGCCCCACCACAGGGCCCGGGGCCCCCGGAACTGGGCCGAGACACTGGCCGCTTT
GATCGCCAGGCAGCCAGTGAGGCCTGCTTCTACAACTCCGACTACGTGGCAGCCCGCGGG
CGGCTCGCGGCTGCCTCGGAGCAGGAGGAGGAGCTCCTGGAGAGCTTGGATGTGTATGAG
CTGTTCCTGCGCTTCTCGGGCCTGCACGTGCTGCGGGCAGTGGAGCCGGCGCTGCTGCAG
CGCTACCGGGCCCAGACCTGCAGCGCGCGGCTCAGCGAGGACCTGTACCATCGCTGTCGC
CAGAGTGCCCTGGAGGGCCTGGGCTCCCGCACCCAGCTCGCCATGCTGCTCTTTGAGCAG
GAGCAGGGCAACAGCACC
>RhFe|XM_033112125.1_cds_XP_032968016.1_1
ATGCGGGCATCGCTACTACTGTCGGTGCTGCGGCCCGCAGGGCCCGTGGCCGTGGGCATC
TCCCTGGGCTTCACTCTGAGCCTGCTCAGCGTCACCTGGGTGGAGGAGCCGTGCGGCCCA
GGGCCGCCCCAACCCGGAGATTCTGAG---CTACCGCTTCGCGGCAACACCAACGCGGCG
CGCCGGCCCAACTCAGTGCAGCCCGGAGCCGAGCGCGAGAAGCCCACTCGCTACATCAGC
ACGGAGCTGGGCATCAGGCAGAGGCTGCTCGTGGCAGTGCTGACCTCACAGGCCACATTG
CCCACGCTGGGCGTGGCCGTAAATCGCACGCTGGGGCACCGGCTAGAGCGTGTGGTGTTC
CTGACAGGCTCGCGGGGCCGCCGGGCACCATCAGGCATGGCTGTGGTGACACTGGGCGAG
GAGCGACCCATTGGGCACCTGCACCTGGCACTACGCCACCTGCTGGAGCAGCACGGCGAC
GACTTTGACTGGTTCTTTCTAGTACCTGATACCACCTACACCGAGGCTCACGGACTGGCG
CGCCTAGCTGGCCGCCTCAGCCTGGCAGCCGCTGCCCACCTCTATCTGGGCCGGCCCCAG
GACTTCATCGGTGGAGAGCCCACCCCAGGCCGCTACTGCCACGGAGGCTTTGGGGTGCTC
TTGTCGCGCACACTGCTGCAGCAGCTGCGCCCCCACCTGGAAGGCTGCCGCAATGACATC
GTCAGTGCACGTCCGGATGAGTGGCTGGGACGCTGCATCCTGGATGCCACCGGGGTGGGC
TGCACAGGCGACCACGAGGCAGTACACTACAGCTATCTGGAGCTGAGCCCTGGGGAGCCC
GTGCAGGAGAGGGACCCTCGTTTCCGCAATGCCCTGACAGCCCACCCTGTGCGTGACCCT
GTGCATATGTACCAGTTGCACAAGGCTTTCGCCCGAGCTGAGCTGGAGCGCACGTACCAG
GAGATCCAGGAGTTGCAGTGGGAGATCCAGAACACTAGCCGCCTGGCAGCTGATGGGGAG
CGTGCAGCCTCCTGGCCCATAGGCATTCCAGCACCATCTCGTCCGGCTTCCCGCTTTGAG
GTGCTACGTTGGGACTATTTCACTGAGCAGCATGCTTTCTCCTGTGCTGATGGCTCGCCC
CGCTGCCCTCTGCGTGGGGCTGACCGGGCTGACGTGGCTGACATTCTGGGGGCAGCCTTG
GAAGAGCTCAACCGCCGCTACCACCCAGCCCTGCGGCTCCAGAAGCAGCAGCTGGTTAAT
GGCTACCGACGCTTTGATCCTGCCCGGGGTATGGAGTACACACTGGACTTGCAGCTGGAG
GCACTGACCCCCCAGGGCGGCCGCTGGCCCCTCACCCGCCGGGTGCAGCTGCTACGGCCA
CTGAGCCGTGTGGAGATCTTGCCTGTGCCCTATGTCACTGAGGCCTCACGTCTCACCGTG
TTACTTCCTCTGGCTGCGACTGAGCGTGACCTGGCCCCTGGCTTCCTGGAGGCCTTTGCC
TCAGCAGCACTGGAGCCTGGTGATACTGCAGCGGCCCTGACCCTGCTGCTACTGTATGAG
CCACGACAGGCCCAGCGGGCAGCCCATGCAGATGTCTTTGCACCTGTCAAGGCCCACGTG
GCAGAGCTGGAGCAGCGTTTCCCTGGTGCCCGGGTGCCCTGGCTCAGTGTGCAGACAGCT
GCCCCCTCACCACTGCGCCTCATGGATCTGCTCTCCAAGAAGCACCCGCTGCGCTGCCGC
ATGCATGCCATCTCTGGCTGGCAGGCCTTCTTTCCCATGCACTTCCAGGCTTTCCACCCA
GCCGTGGCCCCACCACAGGGCCCGGGGCCCCCGGAGCTGGGCCGAGACACGGGCCACTTT
GATCGCCAGGCAGCCAGTGAGGCCTGCTTCTACAACTCCGACTATGTGGCAGCCCGTGGG
CGGCTGACAGCTGCCTTGGAGCAGGAGGAGGACCTCCTGGAGAGCATGGATGTGTATGAG
CTGTTCCTGCGCTTCTCTGGCCTGCATGTGCTGCGGGCAGTGGAGCCAGCGCTGCTGCAG
CGCTACCGGGCCCAGACATGCAGCGCACGACTCAGCGAGGACTTGTACCATCGCTGTCGC
CAGAGCACGCTCGAGGGCCTGGGCTCCCGCACCCAGCTCGCCATGCTGCTCTTTGAGCAG
GAGCAAGGCAACAGCACC
>RoAe|XM_016156796.1_cds_XP_016012282.1_1
ATGCGGGCATCGCTGCTGCTGTCTGTGCTGCGGCCGGCCGGGCCCGTGGCCGTGGGCATC
TCCCTGGGCTTCACTCTGAGCCTGCTCAGCGTCACCTGGGTGGAGGAGCCGTGCGGCCCA
GGGCCGCCCCAACCCGGAGATTCTGAG---CTGCCGCTGCGCGGCAACACCAACGCCGCG
CGCCGGCCCAACTCAGTGCAGCCCGGAGCCGAGCGCGAGAGGCCCACCCGCTACATCAGC
ACGGAGCTGGGCATCAGGCAGAGGCTGCTGGTGGCTGTGCTGACCTCACAGGCCACGTTG
CCCACGCTGGGTGTGGCCGTGAACCGCACGCTGGGGCACCGGCTAGAGCGTGTGGTATTC
CTGACAGGCTCGCGTGGTCGCCGGGCACCGCCAGGCATGACTGTGGTGACGCTGGGTGAG
GAGCGGCCCATTGGGCACCTGCACCTGGCACTGCGCCACCTGCTGGAGCAGCACGGCGAC
GACTTTGACTGGTTCTTCCTAGTGCCTGATGCCACCTACACAGAGGCGCACGGACTGGCA
CGCCTAGCTGGCCGCCTCAGCCTGGCAGCCGCTGCCCACCTCTATCTGGGCCTGCCTCAG
GACTTCATCGGTGGAGAGCCCGCCCCAGGCCGCTACTGCCACGGCGGCTTTGGGGTGCTG
CTGTCCCGCACACTTCTTCAGCAGCTGCGCCCCCACCTGGAAAGCTGCCGCAACGACATC
GTCAGTGCGCGTCCTGATGAGTGGCTGGGCCGCTGCATCCTGGATGCTACCGGAGTGGGC
TGCACAGGCGACCACGAGGGAGTACACTATAGCTATCTGGAGCTGAGCCCTGGGGAGCCC
GTGCAAGAGGGGGACCCTCGTTTCCGCAGTGCCTTGACAGCCCACCCTGTACGTGACCCA
GTGCACATGTACCAGCTGCATAAAGCTTTTGCCCGAGCTGAGCTGGAACGCACATACCAG
GAGATCCGGGAGCTACAGTGGGAGATCCAGAACACCAGCCGTCTGGCTGCTGATGGGGAG
CGGGCAGCCGCCTGGCCCGTGGGCATTCCAGCTCCCTCCCGCCCAGCCTCCCGCTTTGAG
GTGCTGCGCTGGGACTATTTCACCGAGCATCATGCTTTCTCCTGTGCTGATGGCTCGCCC
CGCTGCCCGCTGCGTGGGGCTGACCGGGCTGACGTGGCCGACATTCTGGGGGCAGCCTTG
GAGGAGCTCAACCGCCGGTACCACCCAGCCCTGCGGCTCCAGAAGCAGCAGCTGGTTAAC
GGCTACCGGCGCTTTGATCCTGCGCGGGGTATGGAGTACACACTGGACTTGCAGCTGGAG
GCGCTGACCCCCCAGGGTGGCCGCCGGCCCCTCACCCGCCGGGTGCAGCTGCTACGGCCA
CTAAGCCGTGTGGAGATCTTGCCTGTGCCCTATGTCACCGAGGCCTCGCGTCTTACTGTG
TTACTTCCTTTGGCTGCGGCCGAACGTGACCTGGCCCCTGGCTTCCTGGAGGCCTTTGCC
ACTGCAGCACTGGAGCCCGGTGATGCTGCAGCAGCCCTGACCCTGCTGCTACTGTATGAG
CCCCGACAGGCCCAGCGGGCGGCCCATGCCGATGTCTTCGCACCTGTCAAGGCCCATGTG
GCAGAGCTGGAGCGGCGTTTCCCCGGTGCCCGGGTGCCCTGGCTCAGTGTGCAGACAGCT
GCCCCGTCACCGCTGCGCCTCATGGATCTGCTCTCCAAAAAGCACCCGCTGCGCTGCCGC
ATGCATGCCATATCCGGCTGGCAGGCCTTCTTCCCCATGCACTTCCAGGCTTTCCACCCA
GTCGTGGCCCCACCACAAGGCCCAGGGCCCCCTGAACTGGGCCGAGACACTGGCCGCTTT
GACCGCCAGGCAGCCAGCGAGGCCTGCTTCTACAACTCCGACTATGTGGCAGCCCGCGGG
CGGCTGGCGGCCGCCTCGGAGCAGGAGGAGGAGCTCCTGGAGAGCTTGGATGTGTATGAG
CTGTTCCTGCGCTTCTCCGGCCTGCACGTGCTGCGGGCCGTGGAGCCGGCGCTGCTGCAG
CGCTACCGGGCCCAGACCTGCAGCGCGCGGCTCAGCGAGGACCTGTACCATCGCTGTCGC
CAGAGTGCACTGGAGGGCCTGGGCTCCCGCACCCAGCTCGCCATGCTGCTCTTTGAGCAG
GAGCAGGGCAACAGCACC
