# Supplementary material for: Positively selected genes in the hoary bat (Lasiurus cinereus) lineage: prominence of thymus expression, immune and metabolic function, and regions of ancient synteny
Source: PeerJ. 2022 Mar 17;10:e13130. doi: 10.7717/peerj.13130 (PMC8934532; doi:10.7717/peerj.13130)
Supplement: Supplemental Information 4 — Likely alignment errors have been manually deleted between conserved codons. Recovery of the original codon positions requires alignment to the original accessions in each orthogroup. [file peerj-10-13130-s004.zip › renamed.manual/OG0006940.manual.fas]

>EpFu|XM_008155448.2_cds_XP_008153670.1_1
ATGGGCTCCGACAAACGAGTGAGTAGAACAGAGCGAAGTGGAAGGTACGGCTCCATCATC
GACAGAGATGACCGCGATGAGCGGGAGCCCCGGAGCAGGCGCAGGGACTCGGATTACAAG
AGATCCAGTGATGATCGGAGGGGGGATCGATACGACGACTACCGAGACTACGACAGTCCC
GAGAGAGAACGTGAAAGAAGGAACAGTGACAGATCCGAAGACGGCTACCATTCAGACGGT
GACTATGGCGAGCATGACTACAGGCATGACATCAGCGATGAGCGGGAGAGCAAGACCATC
ATGCTGCGCGGCCTTCCCATCACCATCACGGAGAGCGACATTCGAGAAATGATGGAGTCC
TTCGAAGGCCCTCAGCCTGCGGATGTGAGGCTCATGAAAAGGAAAACAGGTGTAAGCCGT
GGTTTCGCCTTCGTGGAGTTTTATCACTTGCAAGATGCTACCAGCTGGATGGAAGCCAAT
CAGAAAAAGCTGGTGATTCAAGGAAAGCACATTGCAATGCATTACAGCAACCCCAGACCC
AAGTTTGAAGATTGGCTTTGTAACAAGTGCTGCCTTAACAATTTCAGGAAAAGACTAAAA
TGCTTCCGATGTGGAGCGGACAAGTTTGACTCGGAGCAGGAAGTGCCCTGTGGAACCACG
GAGGCGGTCCAGTCTGTGGACTACTACTGCGACACAATCATTCTCCGGAACATCGCCCCG
CACACGGTGGTGGACTCCATCATGACCGCGCTGTCCCCCTACGCGTCCTTGGCCGTCAAC
AACATCCGCCTCATCAAAGACAGGCAGACGCAGCAGAACAGGGGCTTCGCGTTTGTGCAG
CTGTCTTCCGCCATGGACGCTTCCCAGCTGCTGCAGGTCCTGCAGAGTCTCCATCCGCCT
TTGAAAATCGATGGCAAGACTATTGGGGTTGACTTTGCAAAAAGTGCCAGAAAAGACCTG
GTCCTCCCTGATGGCAACCGGGTCAGCGCCTTCTCTGTGGCCAGCACAGCCATCGCTGCC
GCCCAGTGGTCGTCCACCCAGTCTCAGAGCGGCGAAGGAGGCAGTGTCGACTACAGCTAC
CTGCAGCCCGGCCAGGACGGCTATGCGCAGTACACCCAGTACTCGCAGGACTACCAACAG
TTCTATCAGCAACAAGCTGGAGGGTTGGAACCTGATGCGGCATCTGCATCAGGCACAGCC
GCGACCACCACCTCGGCGGCTGTGGTGTCCCAGAGCCCGCAGCTGTACAATCAGACCTCG
AACCCACCCAGCTCTCCGACTGAGGAGGCACAGCCTAGCACCAGTGCAAGTACCCAGGCC
CCTGCCGCTTCCCCGACTGGTGTAGTTCCTGGTGCCAAATACGCGGTGCCGGACACGTCC
ACTTACCAGTACGATGAGTCTTCGGGCTATTACTACGACCCCACCACAGGGCTGTACTAC
GACCCCAACTCGCAGTACTACTACAACTCCCTGACGCAGCAGTACCTGTACTGGGACGGC
GAGAAGGAGACCTACGTGCCGGCCGCCGAGTCCAGCTCCCACCAGCAGGCGGGCCTGCCT
CCTGCCAAGGAGGGGAAGGAGAAGAAGGAGAAGCCCAAGAGCAAGACGGCCCAGCAGATC
GCCAAAGACATGGAGCGCTGGGCGAAGAGCCTGAACAAGCAGAAGGAGAACTTCAAAAAC
AGCTTCCAGCCCGTCAGCTCCTCGCGAGAGGAAGAGAGGCGGGAGAGCGCCGCGGCCGAC
GCGGGCTTCGCTCTCTTCGAGAAGAAGGGAGCCTTGGCCGAGAGGCAGCAGCTCATCCCT
GAGTTGGTGCGCAATGGAGACGAGGAGAACCCCCTGAAGAGGGGTCTGGTGGCTGCTTAC
AGTGGTGACAGTGACAATGAAGAGGAGCTGGTGGAGAGGCTGGAGAGTGAGGAGGAGAAG
CTGGCCGACTGGAAGAAGATGGCCTGCCTGCTCTGCCGGCGCCAGTTCCCCAACAAGGAC
GCGCTGGTCCGGCACCAGCAGCTCTCGGACCTGCACAAGCAAAACATGGACATCTACCGG
CGGTCCAGACTGAGCGAGCAGGAGCTGGAGGCCTTGGAACTGCGGGAGAGAGAGATGAAG
TACCGGGACCGCGCCGCGGAGAGACGGGAGAAGTACGGCATCCCCGAGCCGCCGGAGCCC
AAGCGCAAGAAGCAGCTGGAAGCGGGCACCGTGAATTACGAGCAGCCCACCAAAGACGGC
ATCGACCACAGTAACATTGGCAACAAGATGCTGCAGGCCATGGGCTGGCGGGAAGGCTCG
GGCCTGGGGAGGAAGTGTCAAGGCATCACAGCCCCCATCGAGGGAGCTGGC---
>HiAr|XM_019631467.1_cds_XP_019487012.1_1
ATGGGCTCAGACAAACGAGTGAGTAGAACAGAGCGTAGTGGAAGATATGGTTCCATCATA
GACAGGGATGACCGTGATGAGCGTGAATCCAGAAGCAGGCGGAGAGATTCAGATTACAAA
AGATCTAGTGATGATCGGCGGGGTGATAGATACGACGACTACCGAGACTATGACAGTCCA
GAGAGAGAACGTGAAAGAAGGAACAGTGATCGATCTGAAGATGGCTACCATTCAGATGGT
GACTATGGCGAGCATGACTATCGGCATGATATCAGTGATGAGCGGGAGAGCAAGACCATC
ATGCTGCGTGGCCTTCCCATCACCATCACGGAGAGCGATATTCGAGAAATGATGGAGTCC
TTTGAAGGCCCTCAGCCTGCGGACGTGAGGCTGATGAAGAGGAAAACAGGTGTAAGCCGT
GGTTTCGCCTTCGTGGAGTTTTATCACTTGCAAGATGCTACCAGCTGGATGGAAGCCAAT
CAGAAAAAGTTGGTGATTCAAGGAAAGCACATTGCAATGCATTATAGCAATCCCAGACCT
AAGTTTGAAGATTGGCTTTGTAACAAGTGCTGCCTTAACAATTTCAGGAAAAGACTAAAA
TGCTTCCGATGTGGAGCAGACAAGTTTGACTCTGAACAGGAAGTGCCCCCTGGAACCACA
GAATCAGTTCAGTCTGTGGATTACTACTGTGATACAATCATACTTCGAAACATAGCTCCA
CACACTGTGGTGGATTCCATCATGACAGCGCTGTCTCCCTACGCGTCCTTAGCTGTCAAT
AACATTCGCCTCATAAAAGACAGACAGACTCAGCAGAACAGAGGCTTCGCATTTGTACAG
CTGTCTTCTGCAATGGATGCTTCTCAACTGCTTCAGATATTACAAAGTCTCCATCCTCCT
TTGAAAATTGATGGCAAGACTATTGGCGTTGATTTTGCAAAAAGTGCCAGAAAAGACCTG
GTCCTCCCAGATGGTAACCGGGTTAGCGCCTTCTCTGTGGCTAGTACAGCCATTGCTGCC
GCTCAGTGGTCATCCACCCAGTCTCAGAGTGGCGAAGGAGGCAGTGTTGACTACAGTTAC
CTGCAGCCAGGCCAAGATGGCTATGCCCAGTACGCTCAGTACTCACAGGATTACCAACAG
TTTTATCAGCAACAAGCTGGAGGATTGGAATCTGATGCATCATCTGCATCAGGCACAGCG
GTGACCACCACCTCAGCGGCTGTAGTGTCCCAGAGTCCCCAGCTGTATAATCAAACCTCC
AATCCACCCAGCTCTCCGACTGAGGAAGCACAGCCTAGCACTAGCACAAGTACACAGGCC
CCTGCTGCTTCCCCCACTGGTGTAGTTCCTGGTACCAAATATGCAGTGCCTGACACATCC
ACGTACCAGTATGATGAATCGTCAGGATATTACTATGATCCAACAACAGGGCTGTACTAT
GACCCCAACTCACAGTACTACTACAATTCCTTAACTCAGCAGTACCTTTACTGGGATGGA
GAGAAAGAGACCTATGTGCCGGCCGCGGAGTCTAGCTCCCACCAGCAGACGGGCCTACCT
CCTGCAAAAGAAGGGAAGGAAAAGAAGGAGAAACCCAAGAGCAAAACAGCCCAGCAGATT
GCCAAAGACATGGAACGCTGGGCCAAGAGTTTAAACAAGCAGAAAGAAAATTTTAAAAAC
AGCTTTCAACCTGTGAATTCCTTGAGAGAAGAAGAAAGGAGAGAATCCGCTGCAGCAGAT
GCTGGCTTTGCTCTCTTTGAGAAGAAGGGAGCCTTAGCTGAGAGGCAGCAGCTCATCCCT
GAATTGGTGCGAAATGGAGACGAGGACAATCCCCTCAAAAGGGGCCTGGTTGCTGCTTAC
AGTGGTGACAGTGACAATGAAGAGGAGCTAGTGGAGAGACTCGAGAGTGAGGAAGAGAAG
CTGGCCGACTGGAAGAAGATGGCCTGCCTGCTGTGCCGGCGCCAGTTCCCAAACAGAGAC
GCTCTGGTCAGGCACCAGCAGCTCTCAGACCTCCACAAGCAAAACATGGACATCTACCGG
CGATCCAGGCTGAGCGAGCAGGAGCTGGAAGCCTTGGAGCTGAGGGAGAGAGAGATGAAA
TACCGAGATCGAGCCGCAGAGAGACGGGAGAAATACGGCATTCCAGAACCTCCAGAGCCC
AAGCGCAAGAAGCAGTTTGATGCTGGCACTGTGAATTACGAGCAGCCCACCAAAGATGGC
ATTGACCACAGTAACATTGGCAACAAGATGCTGCAGGCCATGGGTTGGCGGGAAGGCTCG
GGTTTAGGAAGAAAGTGTCAAGGCATCACAGCCCCCATAGAGGGAGCTGGC---
>LaCi|367-exonerate_protein2genome-gene-4.0-mRNA-1
ATGGGTTCGGACAAACGAGTGAGCAGAACAGAGCGAAGCGGAAGGTACGGCTCCATCATC
GACAGGGATGACCGCGATGAGCGGGAGCCGCGGAGCAGGCGCAGGGACTCGGATTACAAG
AGGTCCAGTGACGATCGCAGGGGGGATCGCTACGACGACTACCGAGACTACGACAGTCCC
GAGAGAGAACGAGAAAGAAGGAACAGTGACCGGTCTGAAGATGGCTACCATTCCGATGGT
GACTATGGCGAGCACGACTACAGGCATGACATCAGTGACGAGCGGGAGAGCAAGACCATC
ATGCTGCGCGGCCTGCCCATCACCATCACCGAGAGCGACATTCGAGAGATGATGGAGTCC
TTCGAAGGCCCCCAGCCCGCGGACGTGAGGCTCATGAAGAGGAAAACAGGTGTAAGCCGT
GGTTTCGCCTTCGTGGAGTTTTATCACTTGCAAGATGCTACCAGCTGGATGGAAGCCAAT
CAGAAAAAGCTGGTGATTCAAGGAAAGCACATTGCCATGCATTACAGCAACCCCAGGCCC
AAGTTTGAGGATTGGCTTTGCAACAAGTGCTGCCTTAACAATTTCAGGAAAAGACTAAAA
TGCTTCCGATGTGGAGCGGACAAGTTTGACTCGGAGCAGGAAGTGCCCTCGGGAACCACG
GAGTCGGTTCAGTCTGTGGACTATTACTGTGACACAATCATTCTCCGGAACATCGCCCCG
CACACGGTGGTGGACTCCATCATGACCGCACTGTCCCCCTACGCGTCCTTGGCCGTCAAC
AACATCCGCCTCATCAAAGACAGGCAGACGCAGCAGAACAGGGGCTTCGCGTTTGTGCAG
CTGTCTTCCGCCATGGACGCTTCCCAGCTGCTGCAGGTACTCCAGAGTCTCCACCCGCCT
CTGAAAATCGACGGCAAGACTATTGGGGTGGACTTCGCAAAAAGTGCCAGAAAAGACCTG
GTCCTCCCCGACGGCAACCGGGTCAGCGCCTTCTCCGTGGCCAGCACAGCCATCGCGGCC
GCCCAGTGGTCATCCACCCAGTCTCAGAGTGGCGAAGGGGGCAATGTCGACTACAGCTAC
TTGCAGCCCGGCCAGGACGGCTACGCGCAATACACCCAGTACTCGCAGGACTACCAGCAG
TTCTACCAGCAGCAAGCCGGGGGGCTGGAGCCGGAGGCGGCGTCTGCGTCAGGCACGGCC
GTGACCACCACCTCGGCGGCCGTGGTGTCCCAGAGCCCGCAGCTGTACAACCAGACCTCG
AACCCACCCAGCTCCCCGACTGAGGAGGCCCAGCCCAGTACCAGTGCAAGCACCCAGGCC
CCTGCCGCCTCCCCGACGGGGGTGGTTCCCGGCACCAAGTACGCGGTGCCGGACACATCC
ACGTACCAGTACGATGAGTCTTCGGGCTATTACTACGACCCCACCACCGGCCTGTACTAC
GACCCCAACTCGCAGTATTACTACAACTCCCTGACGCAGCAGTACCTGTACTGGGATGGG
GAGAAGGAGACGTACGTACCGGCCGCCGAGTCCAGCGCCCACCAGCAGGCCGGCCTGCCC
CCTGCCAAGGAGGGGAAGGAGAAGAAGGAGAAGCCCAAGAGCAAGACAGCCCAGCAGATC
GCCAAGGACATGGAGCGCTGGGCGAAGAGCCTGAACAAGCAGAAGGAGAACTTCAAAAAC
AGCTTCCAGCCCGTCAGCTCCTCGCGCGAGGAGGAGAGGCGGGAGAGCGCCGCGGCCGAC
GCGGGCTTCGCGCTCTTCGAGAAGAAGGGAGCCTTGGCCGAGAGGCAGCAACTCATCCCC
GAACTGGTGCGGAACGGAGACGAGGAGAACCCCCTCAAGAGGGGCCTGGTGGCTGCTTAC
AGCGGTGACAGTGACAACGAAGAGGAGCTGGTGGAGAGGCTGGAGAGCGAGGAGGAGAAG
CTGGCCGACTGGAAGAAGATGGCCTGCCTGCTCTGCCGCCGCCAGTTCCCGAACAAAGAC
GCGCTGCTGCGGCACCAGCAGCTCTCCGACCTGCACAAGCAAAACATGGACATCTACCGG
CGGTCCAGGCTGAGTGAGCAGGAGCTGGAGGCCTTGGAGCTGAGGGAGAGAGAGATGAAG
TACCGGGACCGCGCCGCCGAGAGACGCGAGAAGTACGGCATCCCCGAGCCGCCAGAGCCC
AAGCGCAAGAAGCAGCTGGACGCGGGCACCGTGAATTACGAGCAGCCCACCAAAGACGGC
ATCGACCACAGTAACATTGGCAACAAGATGCTGCAGGCCATGGGCTGGCGCGAGGGCTCG
GGCCTGGGGAGGAAGTGTCAAGGCATCACGGCTCCCATCGAGGGGGCCGGACCG
>MyLu|XM_023747243.1_cds_XP_023603011.1_1
ATGGGCTCAGACAAACGAGTGAGCAGAACAGAGCGAAGTGGAAGGTACGGCTCCATCATT
GACAGGGATGACCGCGATGAGCGGGAGCCCCGGAGCAGGCGCAGGGACTCGGATTACAAG
AGATCCAGTGAGGACCGGAGGGGGGATCGGTACGACGACTACCGAGACTACGACAGTCCC
GAGAGAGAACGTGAAAGACGGAACAGTGACCGATCCGAAGATGGCTACCATTCAGATGGT
GACTATGGCGAGCATGACTACAGGCATGACATCAGCGACGAGCGGGAGAGCAAGACCATC
ATGCTGCGCGGCCTTCCCATCACCATCACGGAGAGCGACATTCGAGAAATGATGGAGTCC
TTCGAAGGCCCTCAGCCTGCGGATGTGAGGCTCATGAAAAGGAAAACAGGTGTAAGCCGT
GGTTTCGCCTTCGTGGAGTTTTATCACTTGCAAGATGCTACCAGCTGGATGGAAGCCAAT
CAGAAAAAGTTGGTGATTCAAGGAAAGCACATTGCAATGCATTACAGCAACCCCAGACCC
AAGTTTGAAGATTGGCTTTGTAACAAGTGCTGCCTTAACAATTTCAGGAAAAGACTAAAA
TGCTTCCGATGTGGAGCGGACAAGTTTGACTCGGAGCAGGAAGTGCCCTCAGGAACCACA
GAGTCGGTTCAGTCTGTGGACTACTACTGTGACACAATCATTCTCCGGAACATCGCCCCG
CACACGGTGGTGGACTCCATCATGACCGCACTGTCCCCCTACGCGTCCTTGGCCGTCAAC
AACATCCGCCTCATCAAAGACAGGCAGACGCAGCAGAACAGGGGCTTCGCGTTTGTGCAG
CTGTCTTCCGCCATGGACGCTTCTCAGCTGCTGCAGATATTACAGAGTCTCCACCCGCCT
TTGAAAATTGATGGCAAGACTATTGGGGTTGACTTTGCAAAAAGTGCCAGAAAAGACCTG
GTCCTCCCCGATGGCAACCGGGTCAGCGCCTTCTCTGTGGCCAGCACAGCCATCGCTGCC
GCCCAGTGGTCGTCCACCCAGTCTCAAAGTGGCGAAGGAGGCAATGTCGACTACAGCTAC
CTGCAGCCCGGCCAGGACGGCTATGCGCAGTACGCCCAGTACTCGCAGGACTACCAACAG
TTCTATCAGCAACAAGCTGGAGGGTTGGAATCTGATGCGGCATCTGCATCAGGCACAGCC
GTGACCACCACCTCGGCCGCTGTGGTGTCCCAGAGCCCGCAGCTCTACAATCAGACCTCG
AATCCGCCCAGCTCTCCGACTGAGGAAGCACAGCCTAGCACCAGTGCGAGTACCCAGGCC
CCTGCCGCTTCCCCGACTGGTGTAGTTCCCGGTACCAAATACGCGGTGCCGGACACGTCC
ACTTACCAGTACGATGAGTCTTCGGGCTATTACTACGATCCCACCACAGGGCTGTACTAC
GACCCCAACTCACAGTACTACTACAACTCCCTGACGCAGCAGTACCTGTACTGGGACGGG
GAGAAGGAGACCTACGTGCCGGCCGCCGAGTCCAGCTCCCACCAGCAGGCGGGCCTGCCT
CCTGCCAAGGAGGGGAAGGAGAAGAAGGAGAAGCCCAAGAGCAAGACGGCCCAGCAGATC
GCCAAGGACATGGAGCGCTGGGCTAAGAGTCTGAACAAGCAGAAAGAGAACTTCAAAAAC
AGCTTCCAGCCCGTCAGCTCCTCGCGAGAAGAAGAGAGGAGGGAGAGCGCCGCGGCCGAC
GCGGGCTTTGCTCTGTTCGAGAAGAAGGGAGCCTTGGCCGAGAGGCAGCAGCTGATCCCT
GAGTTGGTGCGGAATGGAGACGAGGAGAATCCCCTGAAAAGGGGTCTGGTGGCTGCTTAC
AGTGGTGACAGTGACAATGAAGAGGAGCTGGTGGAGAGACTGGAGAGTGAGGAGGAGAAG
CTGGCCGACTGGAAGAAGATGGCCTGCCTGCTCTGCCGGCGCCAATTCCCAAACAGAGAC
GCGCTGGTCCGGCACCAGCAGCTTTCAGACCTGCACAAGCAAAACATGGACATGTACCGG
CGATCCAGGCTGAGTGAGCAGGAGCTGGAAGCCTTGGAGCTGAGGGAGAGAGAGATGAAG
TACCGGGACCGCGCCGCTGAGAGACGGGAGAAGTACGGCATCCCCGAGCCGCCAGAGCCC
AAGCGCAAGAAGCAGCTGGATGCGGGCACCGTGAATTACGAGCAGCCCACCAAAGACGGC
ATCGACCACAGTAACATTGGCAACAAGATGCTGCAGGCCATGGGCTGGCGGGAAGGCTCG
GGCCTCGGAAGGAAGTGTCAAGGCATCACGGCCCCCATCGAGGGAGCTGGC---
>PhDi|XM_028517895.1_cds_XP_028373696.1_1
ATGGGCTCAGACAAACGAGTGAGCAGAACGGAGCGCAGTGGGCGGTACGGGTCCATCATC
GACCGGGACGACCGGGACGAGCGCGAGTCCCGGAGCCGGCGGCGGGACTCTGACTACAAG
AGATCCAGTGACGACCGCAGGGGCGACCGGTACGACGACTACCGAGACTACGACAGCCCA
GAGCGAGAACGCGAAAGGAGGAACAGTGACCGATCCGAGGACGGCTACCACTCGGACGGC
GACTATGGCGAGCACGACTACCGGCACGACATCAGTGACGAGCGGGAGAGCAAGACCATC
ATGCTGCGCGGCCTCCCCATCACCATCACGGAGAGCGACATCCGGGAAATGATGGAGTCC
TTCGAAGGCCCTCAGCCCGCGGACGTGAGGCTGATGAAGAGGAAAACAGGTGTAAGCCGT
GGTTTCGCCTTCGTGGAGTTTTATCACTTGCAAGATGCTACCAGCTGGATGGAAGCCAAT
CAGAAAAAGCTGGTGATTCAAGGGAAGCACATTGCAATGCACTATAGCAACCCCAGACCT
AAGTTTGAAGACTGGCTGTGTAACAAGTGCTGCCTTAACAATTTCAGGAAGAGACTAAAA
TGCTTCCGATGTGGAGCGGACAAGTTTGACTCGGAGCAGGAAGTGCCCTCTGGGACCACG
GAGTCAGTCCAGTCTGTGGATTACTACTGTGATACCATCATTCTCCGAAACATCGCCCCG
CACACGGTGGTGGACTCCATCATGACGGCGCTGTCCCCCTACGCGTCCCTGGCCGTGAAC
AACATCCGCCTCATCAAAGACCGGCAGACCCAGCAGAACAGGGGCTTCGCCTTCGTGCAG
CTGTCCTCCGCCATGGATGCTTCTCAGCTTCTTCAGATACTACAGAGTCTCCATCCTCCC
TTGAAAATCGATGGCAAAACTATTGGGGTTGACTTTGCAAAAAGTGCCAGAAAAGACCTG
GTCCTCCCAGACGGTAACCGGGTCAGCGCCTTCTCTGTGGCCAGTACAGCTATTGCTGCT
GCCCAGTGGTCATCCACCCAGCCCCAGAGCGGCGAAGGAGGCAGTGTGGACTACAGCTAC
CTGCAGCCGGGCCAGGATGGCTACGCCCAGTATGCTCAGTACTCGCAGGACTACCAGCAG
TGTTATCAGCAGCAAGCTGGAGGGTTGGAACCTGATGCGCCATCTGCATCAGGCGCCGCA
GTGACCACCAGCTCCGCAGCCGTGGTGTCCCAGAGCCCCCAGCTGTACAACCAGACCTCC
AACGCGCCCAGCTCCCCGACCGAGGAAGCGCAGCCCAGCGCGAGCACCGGCACGCAGGCC
CCCGCCGCGCCCCCCACCGGTGTGGTTCCTGGTACCAAATACGCCGTGCCGGACACGTCC
ACCTACCAGTACGACGAGTCCTCGGGATACTACTACGACCCGACGACGGGGCTGTACTAC
GACCCCAACTCGCAGTACTACTACAACTCCCTGACGCAGCAGTACCTGTACTGGGACGGA
GAGAAGGAGACCTACGTGCCTGCCGCGGAGTCGGGCCCCCACCCGCAGGCGGGCCTGCCC
CCCGCGAAGGAGGGGAAGGAGAAGAAGGAGAAGCCCAAGAGCAAGACGGCCCAGCAGATC
GCCAAAGACATGGAGCGCTGGGCTAAGAGTTTGAACAAGCAGAAAGAAAACTTTAAAAAC
AGCTTCCAGCCCGTCAGCGTCTCGCGAGAAGAAGAAAGGAAGGAGTCCGCCGCGGCCGAC
GCCGGCTTCGCGCTCTTCGAGAAGAAGGGAGCCCTGGCCGAGCGGCAGCAGCTCATCCCG
GAACTGGTGCGGAATGGGGAGGAGGAGAACCCCCTCAAAAGGGGCCTGGTTGCTGCCTAC
AGCGGCGACAGCGACAACGAGGAGGAGCTGGCCGAGAGGCTGGAGAGCGAGGAGGAGCGG
CTGGCCGACTGGAAGAAGATGGCCTGCCTGCTCTGCCGGCGCCAGTTCCCCAACAGGGAC
GCCCTGGTGCGGCACCAGCAGCTCTCGGACCTGCACAAGCAAAACATGGACATCTACCGG
CGGTCCCGGCTGAGCGAGCAGGAGCTGGAGGCCCTGGAGCTGCGGGAGAGAGAGATGAAG
TACCGGGACCGGGCCGCCGAGCGACGGGAGAAGTACGGCATCCCGGAGCCCCCGGAGCCC
AAGCGCAAGAAGCAGCTGGACGCGGGCACTGTGAATTACGAGCAGCCANCCAAAGACGGC
ATCGACCACAGCAACATCGGCAACAAGATGCTGCAGGCCATGGGCTGGCGGGAAGGCTCG
GGCTTGGGGAGGAAGTGTCAAGGCATCACCGCCCCCATCGAGGGAGCTGGC---
>PtVa|XM_011364720.2_cds_XP_011363022.1_1
ATGGGTTCAGACAAACGAGTGAGTAGAACAGAGCGTAGTGGAAGGTACGGTTCCATCATA
GACAGGGATGACCGCGATGAGCGTGAGTCCAGAAGCAGGCGGAGGGACTCAGATTACAAA
AGATCCAGTGACGACCGGAGGGGCGATAGATATGACGACTACCGAGACTATGACAGTCCA
GAGAGAGAACGTGAAAGAAGGAACAGCGATAGATCTGAAGATGGCTACCATTCAGATGGT
GACTATGGCGAGCATGACTATAGGCATGACATCAGTGATGAACGAGAGAGCAAGACCATC
ATGCTACGCGGCCTTCCCATCACCATCACGGAGAGCGATATTCGAGAAATGATGGAATCC
TTTGAAGGCCCTCAGCCTGCGGACGTGAGGCTGATGAAGAGGAAAACAGGTGTAAGCCGT
GGTTTCGCCTTCGTGGAGTTTTATCACTTGCAAGATGCTACCAGCTGGATGGAAGCCAAT
CAGAAAAAATTGGTGATTCAAGGAAAGCACATTGCAATGCATTATAGTAATCCCAGACCT
AAATTTGAAGATTGGCTTTGTAACAAGTGCTGCCTTAACAATTTCAGGAAAAGACTAAAA
TGCTTCCGATGTGGAGCGGACAAGTTTGACTCTGAACAGGAAGTGCCCCCTGGAACCACA
GAATCGGTTCAGTCTGTGGATTACTACTGTGATACAATCATACTTCGAAACATAGCTCCA
CACACTGTGGTGGATTCCATCATGACGGCGCTGTCTCCCTACGCATCCTTAGCTGTCAAT
AACATTCGCCTCATAAAAGACAGGCAGACCCAGCAGAACAGAGGCTTCGCATTTGTACAG
CTGTCTTCTGCAATGGATGCTTCTCAGCTGCTTCAGATATTACAGAGTCTACATCCTCCT
TTGAAAATCGATGGCAAAACTATTGGGGTCGATTTTGCAAAAAGTGCCAGAAAAGACCTG
GTCCTCCCAGATGGTAACCGGGTCAGCGCCTTCTCTGTGGCTAGTACAGCCATTGCTGCT
GCTCAGTGGTCATCTACCCAGTCTCAAAGCGGTGAAGGAGGCAGTGTCGACTACAGTTAT
CTACAGCCAGGCCAAGACGGCTATGCCCAGTATGCTCAGTACTCACAGGATTACCAACAG
TTTTATCAGCAGCAGGCTGGAGGATTGGAACCCGATACGTCATCTGCATCAGGCACAGCA
GCGACCACTACCTCATCGGCTGTAGTGTCCCAGAGTCCCCAGCTGTATAATCAAACCTCC
AATCCACCCGGCTCTCCGACTGAGGAAGCACAGCCTAGCACTAGCACAAGTACACAGGCC
CCTGCCGCTTCCCCTACTGGTGTAGTTCCTGGTACCAAATATGCAGTGCCTGACACGTCC
ACTTACCAGTATGACGAGTCTTCGGGATATTACTATGACCCAACAACAGGGCTGTACTAT
GACCCCAACTCACAGTACTACTACAACTCCTTAACTCAGCAGTACCTTTACTGGGATGGC
GAGAAGGAGACCTACGTGCCGGCTGCAGAGGCTAGCTCCCACCAGCAGGCGGGCCTACCT
CCTGCAAAAGAAGGGAAGGAAAAGAAGGAGAAACCCAAGAGCAAAACAGCCCAGCAGATC
GCCAAAGACATGGAACGCTGGGCTAAGAGTTTAAACAAGCAGAAAGAAAATTTTAAAAAC
AGCTTTCAACCTGTCAATTCCTTGAGAGAAGAAGAGAGAAGAGAATCTGCTGCAGCAGAT
GCTGGCTTTGCTCTCTTTGAGAAGAAGGGAGCTTTAGCTGAAAGGCAGCAGCTCATCCCT
GAATTGGTGCGAAACGGAGACGAGGAGAATCCCCTCAAAAGGGGTCTGGTTGCTGCTTAC
AGTGGTGACAGTGACAATGAAGAGGAGCTGGTGGAAAGACTTGAGAGTGAGGAAGAGAAG
CTGGCCGACTGGAAGAAGATGGCCTGCCTGCTCTGCCGGCGCCAGTTCCCGAACAGAGAC
GCCCTGGTCAGACACCAGCAGCTCTCGGACCTGCACAAGCAAAATATGGACATCTACCGA
CGATCCAGGCTGAGCGAGCAGGAGCTGGAAGCGTTGGAGCTGCGGGAGAGAGAGATGAAA
TACCGAGATCGAGCCGCAGAGAGACGGGAGAAGTACGGCATTCCAGAACCTCCAGAGCCC
AAGCGCAAGAAGCAGTTTGATGCTGGCACTGTGAATTACGAGCAGCCCACCAAGGATGGC
ATCGACCACAGTAACATTGGCAACAAGATGCTGCAAGCCATGGGTTGGCGGGAAGGCTCG
GGTTTGGGAAGGAAGTGTCAAGGCATCACGGCCCCCATCGAGGGAGCTGGC---
>RhFe|XM_033132063.1_cds_XP_032987954.1_1
ATGGGTTCAGACAAAAGAGTGAGTAGAACAGAGCGTAGTGGAAGATATGGTTCCATCATA
GACAGGGATGACCGTGATGAGCGTGAATCCAGAAGCAGGCGGAGGGACTCAGATTACAAA
AGATCTAGTGATGATCGGCGGGGTGATAGATACGACGACTACCGAGACTATGACAGTCCA
GAGAGAGAACGTGAAAGAAGGAACAGTGATCGATCTGAAGATGGCTACCATTCAGATGGT
GACTATGGCGAGCATGACTATAGGCATGACATCAGTGATGAGCGGGAGAGCAAGACCATC
ATGCTGCGCGGCCTTCCCATCACCATCACGGAGAGCGATATTCGAGAAATGATGGAGTCC
TTTGAAGGCCCTCAGCCTGCGGACGTGAGGCTGATGAAGAGGAAAACAGGTGTAAGCCGT
GGTTTCGCCTTCGTGGAGTTTTATCACTTGCAAGATGCTACCAGCTGGATGGAAGCCAAT
CAGAAAAAGTTGGTGATTCAAGGAAAGCACATTGCAATGCATTATAGCAATCCCAGGCCT
AAGTTTGAAGATTGGCTTTGTAACAAGTGCTGCCTTAACAATTTCAGGAAAAGACTAAAA
TGCTTCCGATGTGGAGCGGACAAATTTGACTCTGAACAGGAAGTGCCCCCAGGAACCACA
GAATCCGTTCAGTCTGTGGATTACTACTGTGATACAATCATACTTCGAAACATAGCTCCA
CACACTGTGGTGGATTCCATCATGACAGCGCTGTCTCCCTACGCGTCCTTAGCTGTCAAT
AACATTCGCCTCATAAAAGACAGACAGACTCAGCAGAACAGAGGCTTCGCATTTGTACAG
CTGTCTTCTGCAATGGATGCTTCTCAGCTGCTTCAGATATTACAGAGTCTCCATCCTCCT
TTGAAAATTGATGGCAAGACTATTGGGGTTGATTTTGCAAAAAGTGCCAGAAAAGACCTG
GTCCTCCCAGATGGTAACCGGGTCAGCGCCTTCTCTGTGGCGAGTACAGCCATTGCTGCC
GCTCAGTGGTCATCCACCCAGTCTCAGAGTGGCGAAGGAGGCAGTGTTGACTACAATTAC
CTGCAGCCAGGCCAAGATGGCTATGCCCAGTATGCTCAGTACTCACAGGATTACCAACAG
TTTTATCAGCAACAAGCTGGAGGATTGGAATCTGATGCATCTGCTGCATCAGGCACAGCG
GTGACCACCACCTCAGTGGCCGTGGTGTCCCAGAGTCCCCAGCTGTATAATCAGACCTCC
AATCCGCCTGGCTCTCCGACTGAGGAAGCACAGCCTAGCACTAGCACAAGTACACAGGCC
CCTGCCGCTTCCCCCACTGGTGTAGTTCCTGGTACCAAATATGCAGTGCCTGACACATCC
ACTTACCAGTATGATGACTCGTCAGGATATTACTATGATCCAACAACAGGGCTGTACTAT
GACCCCAACTCGCAGTATTACTACAATTCCTTAACTCAGCAGTACCTTTACTGGGATGGA
GAGAAGGAGACCTATGTGCCGGCCGCAGAGTCTAGCTCCCACCAGCAGACGGGCCTGCCT
CCTGCAAAAGAAGGGAAGGAAAAGAAGGAGAAACCCAAGAGCAAAACAGCCCAGCAGATC
GCCAAAGACATGGAACGCTGGGCTAAGAGTTTAAACAAGCAGAAAGAAAACTTTAAAAAC
AGCTTTCAGCCTGTCAATTCCTTGAGAGAAGAAGAAAGGAGAGAATCTGCTGCAGCAGAT
GCTGGCTTTGCTCTCTTTGAGAAGAAGGGGGCCTTAGCTGAAAGGCAGCAGCTCATCCCT
GAATTGGTGCGAAATGGAGACGAGGACAATCCCCTCAAAAGGGGTCTGGTTGCTGCTTAC
AGCGGTGACAGTGACAATGAAGAGGAGCTGGTGGAGAGACTTGAGAGTGAGGAAGAGAAG
CTGGCCGACTGGAAGAAGATGGCCTGCCTGCTGTGCCGGCGCCAGTTCCCAAACAGAGAC
GCCCTGGTCAGGCACCAGCAGCTCTCAGACCTGCACAAGCAAAACATGGATATCTACCGG
CGATCTAGGCTGAGCGAACAGGAGCTGGAAGCCTTGGAGCTGAGGGAGAGAGAGATGAAA
TACCGAGATCGAGCCGCAGAGAGACGGGAGAAGTACGGCATTCCAGAACCTCCAGAGCCC
AAGCGCAAGAAGCAGTTTGATGCTGGCACTGTGAATTATGAGCAGCCCACCAAAGATGGC
ATCGACCACAGTAACATTGGCAACAAGATGCTGCAGGCCATGGGTTGGCGGGAAGGCTCG
GGTTTGGGAAGAAAGTGTCAAGGCATCACAGCCCCCATAGAGGGAGCTGGC---
>RoAe|XM_016149993.1_cds_XP_016005479.1_1
ATGGGTTCAGACAAACGAGTGAGTAGAACAGAGCGTAGTGGAAGGTACGGTTCCATCATA
GACAGGGATGACCGCGACGAGCGTGAGTCTAGAAGCAGGCGGAGGGACTCAGATTACAAA
AGATCCAGTGATGACCGGAGAGGCGATAGATACGACGACTACCGAGACTACGACAGTCCA
GAGAGAGAACGTGAAAGAAGGAACAGCGATAGATCTGAAGATGGCTACCATTCAGATGGT
GACTATGGCGAGCATGACTATAGGCATGACATCAGTGATGAGCGAGAGAGCAAGACCATC
ATGCTACGCGGCCTTCCCATCACCATCACGGAGAGCGATATTCGAGAAATGATGGAATCC
TTTGAAGGCCCTCAGCCTGCGGACGTGAGGCTGATGAAGAGGAAAACAGGTGTAAGCCGT
GGTTTCGCCTTCGTGGAGTTTTATCACTTGCAAGATGCTACCAGCTGGATGGAAGCCAAT
CAGAAAAAATTGGTGATTCAAGGAAAGCACATTGCAATGCATTATAGTAATCCCAGACCT
AAATTTGAAGATTGGCTTTGTAACAAGTGCTGCCTTAACAATTTCAGGAAAAGACTAAAA
TGCTTCCGATGTGGAGCGGACAAATTTGACTCGGAACAAGAAGTGCCCCCTGGAACCACC
GAATCGGTTCAGTCTGTGGATTACTACTGTGATACAATCATACTTCGAAACATAGCTCCA
CACACTGTGGTGGATTCCATCATGACAGCGCTGTCTCCCTACGCATCCTTAGCTGTCAAT
AACATTCGCCTCATAAAAGACAGGCAGACCCAGCAGAACAGAGGCTTCGCGTTTGTACAA
CTGTCTTCTGCAATGGATGCTTCTCAGCTGCTTCAGATATTACAGAGTCTGCATCCTCCT
TTGAAAATCGATGGCAAAACTATTGGGGTCGATTTTGCAAAAAGTGCCAGAAAAGACCTG
GTCCTCCCAGATGGTAACCGGGTCAGCGCCTTCTCTGTGGCTAGTACAGCCATTGCTGCT
GCTCAGTGGTCGTCTACCCAGTCTCAAAGTGGTGAAGGAGGCAGTGTCGACTACAGTTAC
CTACAGCCAGGCCAAGATGGCTATGCCCAGTATGCTCAGTACTCACAGGATTACCAACAG
TTTTATCAGCAGCAGGCTGGAGGATTGGAACCTGATACGTCATCTGCATCAGGCACGGCA
GCGACCACTACCTCATCGGCTGTAGTGTCCCAGAGTCCCCAGCTGTATAATCAAACCTCC
AATCCACCCGGCTCTCCGACTGAGGAAGCACAGCCTAGCACTAGCACAAGTACACAGGCC
CCTGCTGCTTCCCCCACTGGTGTAGTTCCTGGTACCAAATATGCAGTGCCTGACACGTCC
ACTTACCAGTATGACGAATCTTCGGGCTATTACTATGATCCAACAACAGGGCTGTACTAT
GACCCCAACTCACAGTACTACTACAACTCCTTAACTCAGCAGTACCTTTACTGGGATGGA
GAGAAGGAGACCTACGTGCCGGCCGCAGAGGCTAGCTCCCACCAGCAGGCGGGCCTACCT
CCTGCAAAAGAAGGGAAGGAAAAGAAGGAGAAACCCAAGAGCAAAACAGCCCAGCAGATC
GCCAAAGACATGGAACGCTGGGCTAAGAGTTTAAACAAGCAGAAAGAAAATTTTAAAAAC
AGCTTTCAACCTGTCAATTCCTTGAGAGAAGAAGAGAGGAGAGAGTCTGCTGCAGCAGAT
GCTGGCTTTGCTCTCTTCGAGAAGAAGGGAGCTTTAGCTGAAAGGCAGCAGCTCATCCCT
GAATTGGTGCGAAACGGAGACGAGGAGAATCCCCTCAAAAGGGGTCTGGTTGCTGCTTAC
AGTGGTGACAGTGACAATGAAGAGGAGCTGGTGGAAAGACTTGAGAGTGAGGAAGAGAAG
CTGGCCGACTGGAAGAAGATGGCCTGCCTGCTCTGCCGGCGCCAGTTCCCGAACAGAGAC
GCCCTGGTCAGACACCAGCAGCTCTCGGACCTGCACAAGCAAAACATGGACATCTACCGA
CGATCCAGGCTGAGCGAGCAGGAGCTGGAAGCCTTGGAGCTGCGGGAGAGAGAGATGAAG
TACCGAGATCGAGCCGCAGAGAGACGGGAGAAGTACGGCATTCCAGAACCTCCAGAGCCC
AAGCGCAAGAAGCAGTTTGACGCTGGCACTGTGAATTACGAGCAGCCCACCAAGGATGGC
ATCGACCACAGCAACATCGGCAACAAGATGCTACAAGCCATGGGTTGGCGGGAAGGCTCG
GGTTTGGGAAGGAAGTGTCAAGGCATCACGGCCCCCATCGAGGGAGCTGGC---
