# Supplementary material for: Positively selected genes in the hoary bat (Lasiurus cinereus) lineage: prominence of thymus expression, immune and metabolic function, and regions of ancient synteny
Source: PeerJ. 2022 Mar 17;10:e13130. doi: 10.7717/peerj.13130 (PMC8934532; doi:10.7717/peerj.13130)
Supplement: Supplemental Information 4 — Likely alignment errors have been manually deleted between conserved codons. Recovery of the original codon positions requires alignment to the original accessions in each orthogroup. [file peerj-10-13130-s004.zip › renamed.manual/OG0006947.manual.fas]

>EpFu|XM_028139627.1_cds_XP_027995428.1_1
ATGAAACATGGACAGATATCGACAAAAGAGCTAGCAGATTTTGTAAGAGAAAGAGCCACA
ATAGAAGAGGTGTACTTCAGGTCAATGACAAAACTAGCAAAATCTGCAAGCAATTATTCA
CAACTTGGAACATTTGCACCAGTGTGGGATGTGTTCAAAACATCTACAGAGAAATTAGCT
AATTGTCACTTGGATCTTGTTAGAAAATTACAAGAATTAATAAAGGAAGTTCAGAAGTAT
GGAGAAGAACAAGTAAAGTCTCATAAAAAGACTAAAGAAGAAGTTGCAGGAACTCTGGAA
GCTGTTCAAACCATTCAGAGCATAACTCAGGCCCTCCAGAAATCCAAGGAAAATTACAAT
GCCAAGTGTGTAGAACAAGAACGTTTGAAAAAGGAAGGAGCTACACAAAGAGAAATAGAA
AAGGCAGCTGTTAAATCTAAGAAAGCTACAGATACCTATAAACTCTACGTGGAAAAATAT
GCATTAGCAAAAGCTGATTTTGAACAGAAAATGACAGAAACAGCTCAGAAATTTCAAGAC
ATTGAAGAAACTCATCTCATTCACATAAAGGAAATTATAGGATCCTTGTCAAATGCTGTA
AAGGAAATTCATTTACAAATAGGCCAGGTCCATGAAGAATTTATAAATAATATGGCTAAC
ACTACAGTTGAAAGCTTGATACAAAAATTTGCTGAGTCAAAAGGCACTGGGAAGGAAAGA
CCTGGCCTTATTGAATTTGAAGAATGTGACCCTGCTAGTGCAGTTGAAGGTATAAAACCA
AGGAAAAGAAAGACTTTTGGCTTGCCAGGAATAATTAAAAAGGAAAAGGATGCAGAGTCT
GTGGAATGCCCTGATGCAGATTCACTTAACATTCCTGATGTAGATGAAGAAGGCTATAGT
ATAAAACCAGAAGCAAATCAGAATGATACCAAAGAGAACCATTTCTACTCATCTAGTGAT
TCTGATTCTGAAGATGAAGAACCAAAGAAGTATCGGATAGAAATTAAACCTATGCATCCA
AATAACTCACATCATACAATGGCTTCCTTGGATGAATTAAAAGTATCTATAGGAAATATA
ACGCTCTCTCCAGCAATATCTGTGCAGATGAATCGCAATTCGTCTAGTGAAGAGTTAACA
AAATCGAAACCATCTGCTTCATCCAATGAGAAAGGAACCAGTGATTTACTTGCTTGGGAT
CCCCTGTTTGGTGGACTTTCTCTTGATTCATCTTCAGCTTCACTAACTTCATCAACATCA
AGGCCCACAACTCCTCTTTCTGTAGGCACCATTGTCCCACCTCCAAGGCCTGCTTCCAGA
CCAAAGCTTACTTCAGGCAAACTCAGTGGGATTAATGAAATACCCAGGCCATTCAGCCCA
CCTGTAACTTCCAATACCAGCCCACCTCCTGCTGCTCCTTTAGCCCGGGCAGAAAGTTCT
TCTTCTATCTCATCTTCTGCTTCATTGAGTGCTGCCAATACTCCCACAGTAGAAGATGAT
AATTTGATTGGGACACTCTCTGAAATTGAAAAGCACTGTGAGACTTCACAAGGTGTGTCA
CGAGGTCCCAGCCCTGTCAGCCTTGGAAATCAGGACACCTTACCTGTGGCAGTCGCCCTT
ACAGAATCTGTTAATGCCTACTTTAAAGGAGCAGATCCTACCAAGTGTATTGTGAAGATC
ACTGGTGACATGACAATATCATTTCCAAGTGGGATTATTAAAGTCTTCACTAGCAATCCA
TCTCCAGCTGTGCTAAGCTTCAGGGTGAAAAATATCAGCAGACTAGAGCAAATTCTTCCA
AATTCGCAACTTGTGTTCAGTGATCCATCACAGTGTGATTCTAACACAAAAAATTTTTGG
ATGAACATGCAAGCCGTTACTGTCTACCTCAAGAAACTATCAGAGCAAAATCCAGCTGCC
TCTTACTATAATGTAGATGTATTAAAGTATCAGGTATCATCAAATGGTATTCAGTCTACA
CCTCTAAATCTTGCAACATACTGGAAATGTAGTGCTGGCACCACAGATCTTAGAGTGGAT
TATAAGTACAACCCAGAAGCTATGGTGATGCCAAGTGTGCTTTCCAACATACAGGTGGTG
GTACCTGTGGATGGAGGGGTCACAAACATGCAGTCCCTTCCTCCTGCAATATGGAACGCG
GAACAGATGAAGGCCTTTTGGAAACTGTCTGGTGTTTCAGAAAAATCAGAAAATGGAGGT
TCTGGGACTCTAAGAGCAAAATTTGATCTTTCAGAAGGACCCAGTAAACCGACAACACTT
GCAGTGCAATTCCTCAGCGAGGGAAGTACCCTCTCAGGAGTGGATATTGAACTTGTAGGC
GCTGGCTATAGGCTTTCCTTAGTAAAGAAGCGGTTTGCCACTGGACGATACCTGGCAGAT
TGT
>HiAr|XM_019665077.1_cds_XP_019520622.1_1
ATGAAACATGGACAGATATCGACGAAAGAACTAGCAGATTTTGTAAGAGAAAGAGCTACA
ATAGAAGAGGCGTACTCCAGGTCAATGACAAAACTAGCAAAATCTGCAAGCAATTATTCA
CAACTTGGAACATTTGCACCGGTGTGGGATGTGTTCAAAACATCTACGGAGAAATTAGCT
AACTGTCACTTGGAGCTTGTTAGAAAATTACAAGAATTAATAAAGGAAGTTCAGAAGTAT
GGAGAAGAACAAGTAAAATCTCATAAAAAGACTAAAGAAGAAGTTGCAGGAACTCTGGAA
GCTGTTCAAACCATTCAGAGCATAACTCAGGCCCTCCAGAAATCCAAGGAAAACTACAAT
GCCAAGTGTGTAGAACAGGAACGTTTGAAAAAGGAAGGAGCTACACAAAGAGAAATAGAA
AAGGCAGCTGTTAAATCTAAGAAAGCTACAGATACCTATAAACTCTATGTGGAAAAATAT
GCAATAGCAAAAGCTGATTTTGAACAGAAAATGACAGAAACAGCTCAGAAATTTCAAGAC
ATTGAAGAAACTCATCTCATTCACATAAAGGAAATTATAGGGTCCTTGTCAAATGCTATA
AAGGAAATTCATTTGCAAATAGGCCAGGTTCACGAAGAATTTATAAATAACATGGCTAAC
ACTACAGTTGAAAGCTTGATAGAAAAATTTGCTGAGTCAAAAGGCACTGGGAAGGAAAGA
CCGGGCCTCATTGAATTTGAAGAATGTGACCCTGCTAGTGCAGTTGAAGGTATAAAACCA
AGGAAAAGAAAGACTTTTGGTTTGCCAGGAATAATTAAAAAGGAAAAGGATGCAGAATCT
GTGGAATGCCCTGATGCAGATTCACTTAACATTCCTGATGTAGATGAAGAAGGCTATAGT
ATAAAACCAGAAGCAAATCAGAATGATGCCAAAGAGAACCATTTCTACTCATCTAGTGAT
TCTGATTCTGAAGATGAAGAACCAAAGAAGTATCGGATAGAAATCAAACCTATGCATCCA
AATAACTCACATCACACAATGGCTTCCTTGGATGAATTAAAAGTCTCTATAGGAAATATA
ACACTGTCCCCAGCAATATCTGTGCAGCTGAATCAGAATTCATCTAGTGAAGAGTTAAAG
---TCAAAGCCATCTGCTGCATCCACCGAGAAAGGGACCAGTGATTTACTTGCTTGGGAC
CCCCTGTTTGGA---CCATCTCTTGATTCATCTTCAGCTTCACTAGCTTCATCATCATCA
AGGCCCACAACTCCTCTTTCTGTAGGCACCATTGTCCCACCTCCAAGGCCTGCTTCCAGA
CCAAAGCTTACTTCAGGCAAACTCAGTGGGATAAATGAAATACCCAGGCCATTCAGCCCA
CCTGTAACAGCCAATACCAGCCCACCTCCTGCCGCTCCTTTAGCCCGGGCAGAAAGTTCT
TCCTCTATCTCATCTTCTGCTTCATTAAGTGCTGCCAATACTCCAACAGTA---------
---------------------------------------------------GGTGTGTCA
CGAGGTCCCAGCCCTGTCAGCCTTGGAAATCAGGACACCTTACCTGTGGCAATTGCCCTT
ACGGAATCTGTCAATGCGTACTTTAAAGGAGCAGACCCCACCAAGTGCATTGTGAAGATC
ACTGGTGACATGACAATATCATTTCCAAGTGGAATTATTAGAGTTTTCACTAACAATCCA
TCTCCAGCTGTGCTATGCTTCAGGGTGAAAAACATTAGCAGATTAGAGCAAATTCTTCCA
AATGCACAACTTGTGTTCAGTGATCCATCACAGTGTGATTCTAACACAAAAGATTTTTGG
ATGAACATGCAAGCTGTTACTGTCTACCTCAAGAAACTATCAGAGCAAAATCCAGCTGCT
TCTTATTATAATGTAGATGTATTAAAGTATCAGGTGTCATCAAATGGTATTCAGTCCACT
CCTCTAAATCTTGCAACATATTGGAAATGTAGTGCTGGCACCACAGATCTTAGAGTGGAT
TATAAGTACAACCCAGAAGCTATGGTGGCACCGAGTGTGCTTTCCAACATACAGGTGGTG
GTCCCAGTGGATGGAGGAGTCACAAACATGCAGTCCCTTCCCCCTGCAATATGGAATGCA
GAACAGATGAAAGCCTTTTGGAAACTGTCTGGTGTTTCAGAAAAATCAGAAAATGGAGGT
TCTGGGTCCCTTAGAGCAAAATTTGATCTTTCAGATGGACCCAGTAAACCCACAACACTT
GCAGTGCAATTCTTCAGCGAGGGCAGTACCCTCTCAGGAGTGGACATTGAACTTGTAGGC
ACTGGTTATAGGCTTTCCTTAGTAAAGAAGCGGTTTGCCACTGGACGATACCTGGCGGAT
TGT
>LaCi|133-exonerate_protein2genome-gene-359.3-mRNA-1
ATGAAACATGGACAAATATCGACAAAAGAGCTAGCAGATTTTGTAAGAGAAAGAGCCACA
ATAGAAGAGGCGTACTTCAGGTCAATGACAAAACTAGCAAAATCTGCAAGCAATTATTCA
CAGCTTGGAACATTTGCACCAGTGTGGGATGTGTTCAAAACATCTACAGAGAAATTAGCT
AATTGTCACTTGGATCTTGTTAGAAAATTACAAGAATTAATAAAGGAAGTTCAGAAGTAT
GGAGAAGAACAAGTAAAGTCTCATAAAAAGACTAAAGAAGAAGTTGCAGGAACTTTGGAA
GCTGTTCAAACCATTCAGAGCATAACGCAGGCCCTCCAGAAATCCAAGGAAAATTACAAT
GCCAAGTGTGTAGAACAAGAACGTTTGAAAAAGGAAGGAGCTACACAAAGAGAAATAGAA
AAGGCAGCTGTTAAATCTAAGAAAGCTACAGATACCTATAAACTCTACGTGGAAAAATAT
GCATTAGCAAAATCTGATTTTGAACAGAAAATGACAGAAACAGCTCAGAAATTTCAAGAC
ATTGAAGAAACTCATCTCATTCACATAAAAGAAATTATAGGATCCTTGTCAAATGCTGTA
AAGGAAATTCATTTACAAATAGGCCAGGTCCATGAAGAATTTATAAATAATATGGCTAAT
ACTACAGTTGAAAGTTTGATACAAAAATTTGCTGAGTCAAAAGGCACTGGGAAGGAAAGA
CCTGGCCTTATTGAATTTGAAGAATGTGACCCTGCTAGTGCAGTTGAAGGTATAAAACCA
AGGAAAAGAAAGACTTTTGGCTTGCCAGGAATAATTAAAAAGGAAAAGGATGCTGAGTCT
GTGGAATGCCCTGATGCAGATTCACTTAACCTTCCTGATGTAGATGAAGAAGGCTATAGT
ATAAAACCAGAAGCAAATCAGAATGATACCAAAGAGAACCATTTCTACTCATCTAGTGAT
TCTGATTCTGAAGATGAAGAACCAAAGAAGTATCGGATAGAAATTAAACCTATGCATCCA
AATAACTCACATCATACAATGGCTTCCTTGGATGAATTAAAAGTATCTATAGGAAATATA
ACGCTCTCTCCAGCAATATCTGTTCAGATGAATCGGAATTCGTCCAGTGAAGAGTTAACA
AAATCGAAACCATCTGCTTCATCCAATGAGAAAGGAACCAGTGATTTACTTGCTTGGGAT
CCCTTGTTTGGTGGACTTTCTCTTGATTCATCTTCAGCTTCACTAACTTCATCAACATCA
AGGCCCACAACTCCTCTTTCTGTAGGCACCATTGTCCCACCTCCAAGGCCTGCCTCCAGA
CCAAAGCTTACTTCAGGCAAACTCAGTGGGATTAATGAAATACCTAGGCCATTCAGCCCA
CCTGTAACTTCCAATACCAGCCCACCTCCTGCTGCTCCTTTAGCCCGGGCAGAAAGTTCT
TCCTCTATCTCATCTTCTGCTTCATTGAGTGCTGCCAATACTCCCACAGTA---------
---------------------------------------------------GGTGTGTCA
CGAGGTCCCAGCCCTGTCAGCCTTGGAAATCAGGACACCTTACCTGTGGCAGTCGCCCTT
ACAGAATCTGTTAATGCCTACTTTAAAGGAGCAGATCCCACCAAGTGTATTGTGAAGATC
ACTGGTGACATGACAATATCATTTCCAAGTGGGATTATTAAAGTCTTCACTAGCAATCCA
TCCCCAGCTGTGCTATGCTTCAGGGTGAAAAATATCAGCAGACTAGAGCAAATTCTTCCA
AATGCGCAACTTGTGTTCAGTGATCCATCACAGTGTGATTCTAACACAAAAGATTTTTGG
ATGAACATGCAAGCCGTTACTGTCTACCTCAAGAAACTATCAGAGCAAAATCCAGCTGCC
TCTTATTATAATGTAGATGTATTAAAGTATCAGGTATCATCAAATGGTATTCAGTCTACA
CCTCTAAATCTTGCAACATACTGGAAATGTAGTGCTGGCACCACAGATCTTAGAGTGGAT
TATAAGTACAACCCCGAAGCTATGGTGATACCAAGTGTGCTTTCCAACATACAGGTGGTG
GTACCTGTGGATGGAGGGGTCACAAACATGCAGTCCCTTCCTCCTGCAGTATGGAATGCG
GAACAGATGAAGGCCTTTTGGAAACTGTCTGGTGTTTCAGAAAAATCAGAAAATGGAGGT
TCTGGGACTCTAAGAGCAAAATTTGATCTTTCAGAAGGACCCAGTAAACCGACAACACTT
GCAGTGCAATTCCTCAGCGAGGGAAGTACCCTCTCAGGAGTGGATATTGAACTTGTAGGC
ACTGGCTATAGGCTTTCCTTAGTAAAGAAGCGGTTTGCCACTGGACGATACCTGGCAGAT
TGT
>MyLu|XM_014451807.2_cds_XP_014307293.1_1
ATGAAACATGGACAGATATCGACAAAAGAGCTAGCAGATTTTGTAAGAGAAAGAGCCACA
ATAGAAGAGGCGTACTTCAGGTCAATGACAAAACTAGCAAAATCTGCAAGCAATTATTCA
CAACTTGGAACATTTGCACCAGTATGGGATGTGTTCAAAACATCTACAGAGAAATTAGCT
AATTGTCACTTGGATCTTGTTAGAAAACTACAAGAATTAATAAAGGAAGTTCAGAAGTAT
GGAGAAGAACAAGTAAAGTCTCATAAAAAGACTAAAGAAGAAGTTGCAGGAACTCTGGAA
GCTGTTCAAACCATTCAGAGCATAACTCAGGCCCTCCAGAAATCCAAGGAAAATTACAAT
GCCAAGTGTGTAGAACAAGAACGTTTGAAAAAGGAAGGAGCTACACAAAGAGAAATAGAA
AAGGCAGCTGTTAAATCTAAGAAAGCTACAGATACCTATAAACTCTACGTGGAAAAATAT
GCATTAGCAAAAGCTGATTTTGAACAGAAAATGACAGAAACAGCTCAGAAATTTCAAGAC
ATTGAAGAAACTCATCTCATTCACATAAAGGAAATTATAGGATCCTTGTCAAATGCTGTA
AAGGAAATTCATTTGCAAATAGGCCAGGTCCATGAAGAATTTATAAATAATATGGCTAAC
ACTACAGTTGAAAGCTTGATACAAAAATTTGCTGAGTCAAAAGGCACTGGGAAGGAAAGA
CCTGGCCTTATTGAATTTGAAGAATGTGACCCTGCTAGTGCAGTTGAAGGTATAAAACCA
AGGAAAAGAAAGACTTTTGGCTTGCCAGGAATAATTAAAAAAGAAAAGGATGCAGAGTCT
GTGGAATGCCCTGATGCAGATTCACTTAACATTCCTGATGTAGATGAAGAAGGCTATAGT
ATAAAACCAGAAGCAAATCAGAATGATACCAAAGAGAACCATTTCTACTCATCTAGTGAT
TCTGATTCTGAAGATGAAGAACCAAAGAAGTATCGGATAGAAATTAAACCTATGCATCCA
AATAACTCACATCATACAATGGCTTCCTTGGATGAATTAAAAGTATCTATAGGAAATATA
ACACTCTCTCCAGCAATATCTGTGCAGATGAATCGGAATTCGTCTAGTGAAGAGTTAACA
AAATCAAAATCATCTGCTTCATCCAATGAGAAAGGAACCAGTGATTTACTTGCTTGGGAT
CCCCTGTTTGGTGGACTTTCTCTTGATTCATCTTCAGCTTCACTAACTTCATCATCATCA
AGGCCTACAACTCCTCTTTCTGTAGGCACCATTGTCCCACCTCCAAGGCCTGCTTCCAGA
CCAAAGCTTACTTCAGGCAAACTCAGTGGGATTAATGAAATACCCAGGCCATTCAGCCCA
CCTGTAACTTCCAATACCAGCCCACCTCCTGCTGCTCCTTTAGCCCGGGCAGAAAGTTCT
TCCTCTATCTCATCTTCTGCGTCATTGAGTGCTGCCAATACTCCCACAGTAGAAGATGAT
AATTTGATTGGGACACTCTCTGAAATTGAAAAGCACTGTGAAACTTCACAAGGTGTGTCA
CGAGGTCCCAGCCCTGTCAGCCTTGGAAATCAGGACACCTTACCTGTGGCAGTCGCCCTT
ACAGAATCTGTTAATGCCTACTTTAAAGGAGCAGATCCCACCAAGTGTATTGTGAAGATC
ACTGGTGACATGACAATATCATTTCCAAGTGGAATTATTAAAGTCTTCACTAGCAATCCA
TCTCCAGCTGTGCTGTGCTTCAGGGTGAAAAATATCAGCAGACTAGAGCAAATTCTTCCA
AATGCACAACTTGTGTTCAGTGATCCATCACAGTGTGATTCTAACACAAAAGATTTTTGG
ATGAACATGCAAGCCGTTACTGTCTACCTCAAGAAACTATCAGAGCAAAATCCAGCTGCC
TCTTATTATAATGTAGATGTATTAAAGTATCAGGTATCATCAAATGGTATTCAGTCCACG
CCTCTAAATCTTGCAACATACTGGAAATGTAGTGCTGGCACCACAGATCTTAGAGTGGAT
TATAAGTACAACCCAGAAGCTATGGTGATACCAAGTGTGCTTTCCAACATACAGGTGATG
GTACCGGTGGATGGAGGGGTCACAAACATGCAGTCCCTTCCTCCTGCAATATGGAATGCA
GAACAGATGAAGGCCTTTTGGAAACTGTCTGGTGTTTCAGAAAAATCAGAAAATGGAGGT
TCTGGGACTCTAAGAGCAAAATTTGATCTTTCAGAAGGACCCAGTAAACCGACAACACTT
GCAGTGCAATTCCTCAGCGAGGGAAGTACCCTCTCAGGAGTGGATATTGAACTTGTAGGC
ACTGGCTATAGGCTTTCCTTAGTAAAGAAGCGGTTTGCCACTGGACGATACCTGGCAGAT
TGT
>PhDi|XM_028511555.1_cds_XP_028367356.1_1
ATGAAACATGGACAGATATCGACAAAAGAACTAGCAGATTTTGTACGAGAAAGAGCTACA
ATAGAAGAGGCATACTCCAGGTCAATGACAAAACTAGCAAAATCTGCAAGCAATTATTCA
CAACTTGGAACATTTGCACCAGTGTGGGATGTGTTCAAAACATCTACAGAGAAATTAGCT
AATTGTCACTTGGATCTTGTTAGAAAATTACAAGAATTAATAAAGGAAGTTCAGAAGTAT
GGAGAAGAACAAGTAAAGTCTCATAAAAAGACTAAAGAAGAAGTTGCAGGAACTCTGGAA
GCTGTTCAAACCATTCAGAGCATAACTCAGGCCCTCCAGAAATCCAAGGAAAATTACAAT
GCCAAGTGTGTAGAACAAGAACGTTTGAAAAAGGAAGGAGCTACACAAAGAGAAATAGAA
AAGGCAGCTGTTAAATCTAAGAAAGCTACAGATACCTATAAACTCTATGTGGAAAAGTAT
GCATTAGCAAAAGCTGATTTTGAACAGAAAATGACAGAAACAGCTCAGAAATTTCAGGAC
ATTGAAGAAACTCATCTCATTCACATAAAGGAAATTATAGGATCCTTGTCAAATGCTATA
AAGGAAATTCATTTGCAAATAGGCCAGGTCCATGAAGAATTTATAAATAACATGGCTAAC
ACGACAGTTGAAAGCTTGATACAAAAATTTGCTGAGTCAAAAGGCACTGGGAAAGAAAGA
CCTGGCCTTATTGAATTTGAAGAATGTGATCCTGCTAGTGCAGTTGAAGGTATAAAACCA
AGAAAAAGAAAGACATTTGGTTTGCCAGGAATAATTAAAAAGGAAAAGGATGCAGAGTCT
GTGGAATGCCCTGATGCAGATTCACTTAACATCCCTGATGTAGATGAAGAAGGCTATAGT
ATAAAACCAGAAGCAAATCAGAATGATACCAAAGAGAACCATTTCTACTCATCTAGTGAT
TCTGATTCTGAAGATGAAGAACCAAAGAAGTATCGAATAGAAATAAAACCTATGCATCCA
AATAATTCACATCATACAATGGCTTCCTTGGATGAATTAAAAGTGTCTATAGGAAATATA
ACACTCTCCCCAGCAATATCTGTGCTGATGAATCAGAATTCGTCTAGTGAAGAGTTAACA
AAATCGAAACCATCTGCTGCATCCAATGAGAAAGGGACCAGTGATTTACTTGCATGGGAC
CCTCTGTTTGGA---CCATCTCTTGATTCATCATCTTCAGCTTCGTTAACTTCATCATCA
AGGCCCACAACTCCTCTTTCTGTAGGCGCCATTGTCCCACCTCCAAGGCCTGCTTCCAGA
CCAAAGCTTACTTCAGGCAAGCTCAGTGGGATTAATGAAATACCCAGGCCATTCAGCCCA
CCTGTAACTTCCAACACCAGCCCACCTCCTGCTGCTCCTTTAGCTCGGGCAGAAAGTTCT
TCCTCTATCTCATCATCTGCTTCATTAAGTGCTGCCAATACTCCAACAGTA---------
---------------------------------------------------GGTGTGTCA
CGAGGTCCCAGCCCTGTCAGCCTTGGAAATCAGGACACCTTACCTGTGGCAGTCGCCCTT
ACAGAATCTGTTAATGCCTACTTTAAAGGAGCAGATCCTACCAAGTGTATTGTGAAGATC
ACTGGTGACATGACAATATCATTTCCTAGCGGAATTATTAAAGTCTTCACTAGCAATCCA
TCTCCAGCTGTGCTGTGCTTCAGGGTGAAAAATATCAGCAGACTAGAGCAAATTCTTCCA
AATGCACAACTTGTGTTCAGTGACCCATCACAGTGTGACTCGAACACAAAAGATTTTTGG
ATGAACATGCAAGCTGTTACTGTCTACCTCAAGAAACTATCAGAGCAAAATCCAACTGCT
TCTTATTATAACGTAGATGTATTAAAGTATCAGGTATCATCAAATGGTATTCAGTCCACC
CCTCTAAATCTTGCAACATACTGGAAATGTAGTGCTAGCACCACAGATCTTCGAGTGGAT
TATAAGTACAACCCAGAGGCTATGGTGGCACCAAGTGTGCTTTCTAACATACAAGTGGTG
GTACCAGTGGATGGTGGAGTCACAAATATGCAGTCCCTTCCCCCTGCAATATGGAATGCA
GAACAGATGAGGGCCTTCTGGAAACTGTCTGGCGTTTCAGAAAAATCCGAAAATGGAGGT
TCTGGGTCCCTCAGAGCAAAATTTGATCTTTCAGAAGGGCCCAGTAAACCCACAACACTT
GCAGTGCAGTTTCTCAGTGAAGGAAGCACGCTCTCAGGAGTGGATGTTGAACTTGTAGGC
ACTGGCTATAGACTTTCCTTAGTAAAGAAGCGGTTTGCCACTGGACGATACCTGGCGGAT
TGT
>PtVa|XM_023538130.1_cds_XP_023393898.1_1
ATGAAACATGGACAGATATCGACAAAAGAACTAGCAGATTTTGTAAGAGAAAGAGCTACT
ATAGAAGAAGCGTACTCCAGGTCTATGACAAAACTAGCAAAATCCGCAAGCAATTATTCT
CAACTTGGAACATTTGCGCCAGTGTGGGATGTGTTCAAAACATCTACAGAGAAATTAGCT
AATTGTCATTTGGATCTTGTTAGAAAATTACAAGAATTAATCAAGGAAGTTCAGAAATAT
GGAGAAGAACAAGTAAAATCTCATAAAAAGACTAAAGAAGAAGTTGCAGGAACTCTGGAA
GCTGTTCAAACCATTCAGAGCATAACTCAGGCCCTCCAGAAATCCAAGGAAAATTACAAT
GCCAAGTGTGTAGAACAGGAACGTTTGAAAAAGGAAGGAGCTACACAAAGAGAAATAGAA
AAGGCAGCTGTTAAATCTAAGAAAGCTACTGATACCTATAAACTCTATGTGGAAAAATAT
GCATTAGCAAAAGCTGATTTTGAACAGAAAATGACAGAAACAGCTCAGAAATTTCAAGAT
ATTGAAGAAACTCATCTCATTCACATAAAGGAAATTATAGGATCTTTGTCAAATGCTATA
AAGGAAATTCATTTGCAGATAGGCCAGGTCCATGAAGAATTTATAAATAACATGGCTAAC
ACTACAGTTGAAAGCTTGATACAGAAATTTGCTGAGTCAAAAGGCACTGGGAAAGAAAGA
CCTGGCCTCATTGAATTTGAAGAATGTGACCCTGCTAGTGCAGTTGAAGGTATAAAACCA
AGGAAAAGGAAGACTTTTGGTTTGCCAGGAATAATTAAAAAGGAAAAGGATGCTGAATCT
GTAGAATGCCCTGATGCAGATTCACTGAACATTCCCGATGTAGATGAAGAAGGCTATAGT
ATAAAACCAGAAGCAAATCAAAATGATACCAAAGAGAACCATTTCTACTCATCTAGTGAT
TCTGATTCTGAAGATGAAGAACCAAAGAAGTATCGGATAGAAATCAAACCTATGCATCCA
AATAACTCACATCACACAATGGCTTCTTTGGATGAATTAAAAGTATCTATAGGAAATATA
ACACTCTCCCCAGCAGTATCTGTACAGATGAATCAGAATTCATCTAGTGAAGAATTAACA
AAATCAAAATCATTTGCTGCATCCAATGAGAAAGGGACCAGTGATTTACTTGCTTGGGAC
CCCCTGTTTGGA---CCATCTCTTGATTCATCTTCAACTTCACTAACTTCATCATCATCA
AGGCCCACAACTCCTCTTTCTGTAGGCACCATTGTCCCACCTCCAAGGCCTGCTTCCAGA
CCAAAGCTTACTTCAGGCAAACTCAGTGGGATTAATGAAATACCCAGGCCATTCAGCCCA
CCTGTAACTTCCAATACCAGCCCACCTCCTGCCGCTCCTTTAGCCCGGGCAGAAAGTTCT
TCCTCTATCTCATCTTCTGCTTCATTAAGTGCTGCCAACACTCCAACAGTA---------
---------------------------------------------------GGTGTGTCA
CGAGGTCCCAGTCCTGTCAGCCTTGGAAATCAGGACACCTTACCTGTGGCAGTCGCCCTT
ACAGAATCTGTCAATGCTTACTTTAAAGGAGCAGATCCTACCAAGTGTATTGTGAAGATC
ACTGGTGACATGACAATATCATTTCCAAGTGGAATTATTAAAGTTTTCACTAGCAATCCA
TCTCCAGCTGTGCTGTGCTTCAGGGTGAAAAATATCAGCAGACTAGAGCAAATCCTTCCA
AATGCACAACTTGTGTTCAGTGATCCATCACAGTGTGATTCTAACACAAAAGATTTTTGG
ATGAACATGCAAGCTGTTACTGTCTACCTCAAGAAACTGTCAGAGCAAAATCCAGCTGCT
TCTTATTATAATGTAGATGTATTAAAGTATCAGGTATCATCAAATGGTATTCAGTCCACT
CCTCTAAACCTTGCAACATATTGGAAATGTAGTGCTGGCACCACAGATGTGAGAGTGGAT
TATAAGTACAACCCAGAAGCTATGGTGGCACCAAGTGTGCTTTCCAACATTCAGGTGGTG
GTACCAGTGAATGGAGGAGTCACGAACATGCAGTCTCTTCCTCCTGCAATATGGAATGCA
GAACAGATGAAAGCCTTTTGGAAACTGCCTGGTGTTTCAGAAAAATCAGAAAATGGAGGT
TCTGGGTCCCTCAGAGCAAAATTTGAACTTTCAGAAGGACCCAGTAAACCCACAACACTT
GCAGTGCAATTCCTCAGCGAGGGAAGTACCCTCTCAGGAGTGGATATTGAACTTGTAGGG
ACTGGCTATAGGCTTTCCTTAGTAAAGAAGCGGTTTGCCACTGGACGATACCTGGCGGAC
TGT
>RhFe|XM_033110524.1_cds_XP_032966415.1_1
ATGAAACATGGACAGATATCGACGAAAGAACTAGCAGATTTTGTAAGAGAAAGAGCTACA
ATAGAAGAGGCGTACTCCAGGTCAATGACAAAACTAGCAAAATCTGCAAGCAATTACTCA
CAACTTGGAACATTTGCACCAGTGTGGGATGTGTTCAAAACATCTACGGAGAAATTAGCT
AACTGTCACTTGGATCTTGTTAGAAAATTACAAGAATTAATAAAGGAAGTTCAGAAGTAT
GGAGAAGAACAAGTGAAATCTCATAAAAAGACTAAAGAAGAAGTTGCAGGAACTCTGGAA
GCTGTTCAAACCATTCAGAGCATAACTCAAGCCCTCCAGAAATCCAAGGAAAATTACAAT
GCCAAGTGTGTAGAACAGGAACGTTTGAAAAAGGAAGGAGCTACACAAAGAGAAATAGAA
AAGGCAGCTGTTAAATCTAAGAAAGCTACAGATTCCTATAAACTCTATGTGGAAAAATAT
GCATTAGCAAAAGCTGATTTTGAACAGAAAATGACAGAAACAGCTCAGAAATTTCAAGAC
ATTGAAGAAACTCATCTCATTCATATAAAGGAAATTATAGGATCCTTGTCAAATGCAATA
AAAGAAATTCATTTGCAAATAGGCCAGGTCCATGAAGAATTTATAAATAACATGGCTAAC
ACTACAGTTGAAAGCTTGATAGAAAAATTTGCTGAATCAAAAGGCACTGGGAAGGAAAGA
CCTGGCCTCATTGAATTTGAAGAATGTGACCCTGCTAGTGCAGTTGAAGGTATAAAACCA
AGGAAAAGAAAGACTTTTGGTTTGCCAGGAATAATTAAAAAGGAAAAGGATGCAGAATCT
GTGGAATGCCCTGATGCAGATTCACTTAACATTCCTGATGTAGATGAAGAAGGCTATAGT
ATAAAACCAGAAGCAAATCAGAATGATACCAAAGAGAACCATTTCTACTCATCTAGTGAT
TCTGATTCTGAAGATGAAGAACCAAAGAAGTATCGGATAGAAATCAAACCTATGCATCCA
AATAACTCACATCACACAATGGCTTCCTTGGATGAATTAAAAGTATCTATAGGAAATATA
ACGCTGTCCCCAGCAATATCTGTGCAGCTGAATCAGAATTCGTCTAGTGAAGAGTTAACA
AAGTCAAAGCCATCTGCTACATCCACTGAGAAAGGGACCAGTGATTTACTTGCTTGGGAC
CCCCTGTTTGGA---CCATCTCTTGATTCATCTTCAGCTTCACTAGCTTCATCATCATCT
AGGCCCACAACTCCTCTCTCTGTAGGCACCATTGTCCCACCTCCAAGGCCTGCTTCCAGA
CCAAAGCTTACTTCAGGCAAACTCAGTGGGATAAATGAAATACCCAGGCCATTCAGCCCA
CCTGTAACTGCCAATACCAGCCCACCTCCCGCCGCTCCTTTAGCGCGGGCAGAAAGTTCT
TCCTCTATCTCATCTTCTGCTTCACTAAGTGCTGCCAATACTCCAACAGTA---------
---------------------------------------------------GGTGTGTCA
CGAGGTCCCAGCCCCGTCAGCCTTGGAAATCAGGACACTTTACCTGTGGCAATTGCCCTT
ACAGAATCTGTCAATGCATACTTTAAAGGAGCAGATCCCTCCAAGTGTATTGTGAAGATC
ACTGGTGACATGACAATATCATTTCCAAGTGGAATTATTAAAGTTTTCACTAGCAATCCA
TCTCCAGCTGTGCTATGCTTCAGGGTGAAAAACATCAGCAGACTAGAGCAAATTCTTCCA
AATGCACAACTTGTGTTCAGTGATCCATCACAGTGTGATTCTAACACAAAAGATTTTTGG
ATGAACATGCAAGCTGTTACTGTCTACCTCAAGAAACTATCAGAGCAAAATCCAGCTGCT
TCTTATTATAATGTAGATGTATTAAAGTATCAGGTGTCATCAAATGGTATTCAGTCCACT
CCTCTAAATCTTGCAACCTATTGGAAATGTAGTGCTGGCACCACAGATCTTAGAGTGGAT
TACAAGTACAACCCAGAAGCGATGGTGGCACCGAGTGTGCTTTCCAACATACAGGTGGTG
GTCCCAGTGGATGGAGGGGTCACAAACATGCAGTCCCTGCCCCCTGCAATATGGAATGCA
GAACAGATGAAAGCCTTTTGGAAACTGCCTGGTGTTTCTGAAAAATCAGAAAATGGAGGT
TCTGGGTCCCTCAGAGCAAAATTTGATCTTTCAGAAGGCCCTAGTAAACCCACAACACTC
GCAGTGCAATTCCTCAGCGAGGGAAGTACCCTCTCAGGAGTGGATATTGAACTTGTAGGC
ACTGGCTATAGGCTTTCCTTAGTAAAGAAACGGTTTGCCACTGGACGATACCTGGCGGAT
TGT
>RoAe|XM_016122173.1_cds_XP_015977659.1_1
ATGAAACATGGACAGATATCGACAAAAGAACTAGCAGATTTTGTAAGAGAAAGAGCTACT
ATAGAAGAAGCATACTCCAGGTCAATGACAAAACTAGCAAAATCCGCAAGCAATTATTCT
CAACTTGGAACATTTGCACCAGTGTGGGATGTGTTCAAAACATCTACGGAGAAATTAGCT
AATTGTCATTTGGATCTCGTTAGAAAATTACAAGAATTAATCAAGGAAGTTCAGAAGTAT
GGAGAAGAACAAGTAAAATCTCATAAAAAGACTAAAGAAGAAGTTGCAGGAACTCTGGAA
GCTGTTCAAACCATTCAGAGCATAACTCAGGCCCTCCAGAAATCCAAGGAAAATTACAAT
GCCAAGTGTGTAGAACAGGAACGTTTGAAAAAGGAAGGAGCTACACAAAGAGAAATAGAA
AAGGCAGCTGTAAAATCTAAGAAAGCTACTGATACCTATAAACTCTATGTGGAAAAATAT
GCATTAGCAAAAGCTGATTTTGAACAGAAAATGACAGAAACAGCTCAGAAATTTCAAGAT
ATTGAAGAAACTCATCTCATTCACATAAAGGAAATTATAGGATCCTTGTCAAATGCTATA
AAGGAAATTCATTTGCAGATAGGCCAGGTCCACGAAGAATTTATAAATAACATGGCTAAC
ACTACAGTTGAAAGCTTGATACAAAAATTTGCTGAGTCAAAAGGCACTGGGAAAGAAAGA
CCTGGCCTCATCGAATTTGAAGAATGTGACCCTGCTAGTGCAGTTGAAGGTGAGTTGACT
AGAAAAGAAAAGACTTTTGGTTTGCCAGGAATAATTAAAAAGGAAAAGGATGCAGAATCT
GTAGAATGCCCTGATGCAGATTCATTGAACATTCCCGATGTAGATGAAGAAGGCTATAGT
ATAAAACCAGAAGCAAATCAAAATGATACCAAAGAGAACCACTTCTACTCATCTAGTGAT
TCTGATTCTGAAGATGAAGAACGAAAGAAGTTTCGGATAGAAATCAAACCTATGCATCCA
AATAACTCACATCACACAATGGCTTCTTTGGATGAATTAAAAGTATCTATAGGAAATATA
ACACTCTCCCCAGCAGTATCTGTGCAGATGAATCAGAATTCATCTAGTGAAGAATTAACA
AAGTCAAAGTCATTTGCTGTATCCAATGAGAAAGGGACCAGTGATTTACTTGCGTGGGAC
CCCCTGTTTGGA---CCATCTCTTGATTCATCTTCAACTTCACTAACTTCATCATTATCA
AGGCCCACAACTCCTCTTTCTGTAGGCACCATTGTCCCACCTCCAAGGCCTGCTTCCAGA
CCAAAGCTTACTTCAGGCAAACTCAGTGGGATTAATGAAATACCCAGGCCATTCAGCCCA
CCTGTAACTTCCAATACCAGCCCACCTCCTGCCGCTCCGTTAGCCCGGGCAGAAAGTTCT
TCCTCTATCTCATCTTCTGCTTCATTAAGTGCTGCCAACACTCCAACAGTA---------
---------------------------------------------------GGTGTGTCA
CGAGGTCCCAGTCCTGTCAGTCTTGGAAATCAGGACACCTTACCTGTGGCAGTCGCCTTT
ACAGAATCTGTCAATGCTTACTTTAAAGGAGCAGATCCTACCAAGTGTATTGTGAAGATC
ACTGGTGACATGACAATATCATTTCCAAGTGGAATTATTAAAGTTTTCAGTAGCAATCCA
TCTCCAGCTGTGCTGTGCTTCAGGGTGAAAAATATCAGCAGACTAGAGCAAATTCTTCCA
AATGCACAACTTGTGTTCAGTGATCCATCACAGTGTGATTCTAACACAAAAGATTTCTGG
ATGAACATGCAAGCTGTTACTGTCTACCTCAAGAAACTGTCAGAGCAAAATCCAGCTGCT
TCTTATTATAATGTAGATGTATTAAAGTATCAGGTATCATCAAACGGTATTCAGTCCACT
CCTCTAAACCTTGCCACATATTGGAAATGTAGTGCTGGCACCACAGATCTTAGAGTGGAT
TATAAGTACAACCCAGAAGCAATGGTGGCACCAAGTGTGCTTTCCAACATACAGGTGGTG
GTACCAGTGAATGGAGGAGTCACAAACATGCAGTCCCTTCCTCCTGCCATATGGAATGCA
GAACAGATGAAAGCCTTTTGGAAACTGCCTGGTGTTTCAGAAAAATCAGAAAATGGAGGT
TCTGGGTCCCTCAGAGCAAAATTTGATCTTTCAGAAGGACCCAGTAAACCCACAACACTT
GCAGTGCAATTCCTCAGCGAGGGAAGTACCCTCTCAGGAGTGGATATTGAACTTGTAGGG
ACTGGCTATAGGCTTTCCTTAGTAAAGAAGCGGTTTGCCACTGGACGATACCTGGCGGAC
TGT
