# Supplementary material for: Positively selected genes in the hoary bat (Lasiurus cinereus) lineage: prominence of thymus expression, immune and metabolic function, and regions of ancient synteny
Source: PeerJ. 2022 Mar 17;10:e13130. doi: 10.7717/peerj.13130 (PMC8934532; doi:10.7717/peerj.13130)
Supplement: Supplemental Information 4 — Likely alignment errors have been manually deleted between conserved codons. Recovery of the original codon positions requires alignment to the original accessions in each orthogroup. [file peerj-10-13130-s004.zip › renamed.manual/OG0006989.manual.fas]

>EpFu|XM_028144314.1_cds_XP_028000115.1_1
ATAAATGCAGTGCGTGCAATAGTTCCCAGTAAGAGCAACAATGAAATCATCCTGGTTTTG
CAGCACTTTGATAATTGTGTGGACAAAACAGTACAAGCATTTATGGAAGGTAGTGCCAAT
GAAGTACTCAAAGAATGGACAGTAACAGGCAAGAAAAAGAACAAAAAGAAGAAAAGCAAA
CCAAAACCTGCAGTCGAAGCAAGTAACAGTATCCTAGATTCCAGTAAATTGGTTTCTATT
CAAGAGGAGCAGTCCACGCCTTCTCCAGAAAAAGGTGATATTAATGGTTACCATGTTAAT
GGTGCCATCAATGATACTGAGTCTGTGGACTCACTCAGTGAAGGTATGGAGACACTTTCA
ATAGATGCCAGAGAATTGGAGGATCCTGAGTCTTCCATGCCAGATATGCTGGACAGAACA
GGATCCAATATTGAAAAATCTGTGAAAGACCTCCAGCGCTGCACAGTGTCTCTTGGACGA
TATCGAGTTGTAGTTAAAGAAGAGATAGATGCTTCCATTAAGAAAATGAAACAAGCTTTT
GCTGAATTGCAGAGCTGTTTAATGGATCGAGAAGTGGCATTGCTGGCTGAAATGGACAAA
GTGAAAGCCGAAGCAATGGAAATTTTGCTCAGCCGACAAAAGAAAGCTGAACTTCTAAAG
AAGATGACTGATGTGGCTGTTCGAATGTCAGAAGAGCAGTTGGTTGAGCTCAGAGCTGAT
ATCAAGCACTTCGTTAGTGAACGTAAATATGACGAGGATCTGGGAAGAGTAGCCCGGTTC
ACCTGTGACGTGGAGACCCTAAAGAAGAGCATTGATTCGTTTGGACAATCGGTTACATCT
GTGTCCCTGAGTAGCCTGTGTGATGCCTGTGCCTCTGCTCCCAGCCTTACAAGTGCTAAC
AAGAAAATGTCGGCACCAGGAGAGACTCCTGCAGGCAGAGCAGACTCCAGTGGCCAGTCC
TATCAGCCTCATCGCCAGGTGTTGCCGGGGAACCGACGAGGAGGACAAGGCTACAGGGCC
CAAGGCCAAAAGTTCAGTGACCCCACGAACCAAGGACGACATGACAGTATGGGTCGTCAC
AGAAATAGCTCATGGTTTTCATCTGGTTCCAGGTATCAGAGTTCACAACCCCAGGCACCA
GGAAATGCTAGTGAACGGGGCCAGGCGCTCTCTGCAGGGAGCAATGGAACTGGAGCCAGC
ATGGAACCCAGCCCACCTAAGCCCTCCTTCAAAAAGGGCCCACTCCCCCAGCGCAAACCC
AGGACCTCTCATCCTGCAGCTGTGAACTCT
>HiAr|XM_019662213.1_cds_XP_019517758.1_1
ATAAATGCAGTGCGTGCAATAGTTCCCAATAAGAGCAACAATGAAATCATCCTGGTTTTG
CAGCACTTTGATAATTGTGTGGACAAAACAGTACAAGCATTTATGGAAGGTAATTCTAGC
TCAGGTTTTTGTAAGTTTGTATTTGTTCAAAAAGAAATTAACAAAAAGAAGAAAAGCAAA
CCAAAACCTGCAGCAGAAACAAGTAACAGTATCCCAGATTCCAGTAAATCGGTTTCCATT
CAAGAGGAGCAATCTTTACCTTCTTCAGAGAAAGGTGGTATTAATGGTTACCATGTCAAC
GGTGCCATCAATGATGCTGAGTCTGTGGACTCACTCAGTGAAGGTGTCGAGACACTTTCA
GTAGATGCCAGAGAATTAGAGGATCCTGAGTCTGCCATGCCAGTTATGTTGGACAGAGCA
GGTTCCAATATTGAAAAATCTGTGAAAGACCTCCAGCGCTGCACAGTGTCTCTTGCACGG
TATCGAGTTGTAGTTAAAGAAGAGATGGATGCTTCCATTAAGAAAATGAAACAAGCTTTT
GCTGAATTGCAGAGCTGTTTAATGGATCGAGAAGTGGCATTGCTTGCTGAAATGGACAAA
GTGAAAGCTGAAGCAATGGAAATTTTGCTCAGCCGACAAAAGAAAGCCGAACTTCTAAAG
AAGATGACTGATGTGGCTGTTCGAATGTCAGAGGAGCAATTGGTTGAGCTCAGAGCTGAT
ATCAAGCACTTTGTTAGTGAACGTAAATATGATGAGGATCTGGGACGAGTAGCCCGGTTC
ACGTGTGACATAGAGACCCTAAAGAAGAACATTGATTCCTTTGGACAATCAGTTACATCT
GTGTCCTTAAGCAGTTCATGTGATGCCTGTGCCTCTGCTCCCAGCCTTACAAGTGCTAAC
AAGAAAAACTCAGCACCTGGAGAGACTCCCGCAGTTATAGCAAACTCCAGTGGCCGGCCC
TACCAGCCTCATCGAAAGGTATTGCCAGGGAACAGACGAGGAGGACAAGGCTACAGGCCA
CACGGCCAAAAGTCCAATGACCCCACGAACCAAGGGCGACATGACAGTGTGGGTCATTAC
AGAAATAGCTCATGGTATTCATCTGGTTCCAGGTATCAGAGTGTGCCGCCCCAGGCACCG
GGAAACTCGAGTGAATGGGGCCAGGCTCACTCTTCAGGGACCATCGGAACTGGAGCCAGC
ATGGATCCCAGCCCACCCAAGCCCTCATTCAAAAAGGGG---CTCCCCCAGCGCAAACCC
AGGACCTCTCATTCTGAAGCTGTGAACTCT
>LaCi|456-exonerate_protein2genome-gene-27.32-mRNA-1
ATAAATGCAGTGCGTGCAATAGTTCCCAATAAGAGCAACAATGAAATTATCCTGGTTTTG
CAGCACTTTGATAATTGTGTGGACAAAACAGTACAAGCATTTATGGAAGGTAGTGCCAAT
GAAGTACTCAAAGAATGGACAGTAACAGGCAAGAAAAAGAACAAAAAGAAGAAAAGCAAA
CCAAAACCTGCAGTCGAAGCAAATAACAGTATCCAAGATTCCAGTAAATTGGCTTCTATT
CAAGAGGAACAGTCCACACCTTCTCCAGAAAAAGATGATATTAATGGTTACCATGTTAAT
GGTGCCATCAATGATACTGAGTCTGTGGACTCACTCAGTGAAGGTATGGAGACACTTTCA
ATAGATGCCAGAGAATTGGAGAATCCTGAGTCTTCCATGCCAGATATGCTGGACAGAACA
GGATCCAATATTGAAAAATCTGTGAAAGACCTCCAGCGCTGCACAGTGTCTCTTGGACGA
TATCGAGTTGTAGTTAAAGAAGAGATGGATGCTTCCATTAAGAAAATGAAACAAGCTTTT
GCTGAATTGCAGAGCTGTTTAATGGATCGAGAGGTGGCATTGCTGGCTGAAATGGATAAA
GTGAAAGCCGAAGCAATGGAAATATTGCTCAGCCGACAAAAGAAAGCTGAACTTCTAAAG
AAGATGACTGATGTGGCTGTTCGAATGTCAGAAGAGCAGTTGGTTGAACTCAGAGCTGAT
ATCAAGCACTTTGTCAGTGAACGTAAATATGACGAGGATTTGGGAAGAGTAGCCCGGTTC
ACCTGTGATGTGGAGACCCTGAAGAAGAGCATTGATTCTTTTGGACAATCAGTTACATCT
GTGTCCCTGAGTAGCCTGTGTGATGCCTGTGCCTCTGCTCCCAGCCTTACAAGTGCTAAC
AAGAAAACCTCGGCACCAGGAGAGACTCCTGCAGGCAGAGCAGACTCCAGTGGCCGGACC
TATCAGCCTCATCGCCAGGTGTTGCCGGGAAACCGACGAGGAGGACAAGGCTACAGGCCA
CAAGGCCAAAAGTTCAGTGACCCCACAAACGAAGGACGACATGACAGTATGGGTCGTCAC
AGAAATAGCTCATGGTTTTCATCTGGTTCCAGGTATCAGAGTTCACAACCCCAGGCACCA
GGAAATGCTAGTGAACGGGGCCAGGCACTCTCTGCAGGGAGCAGTGGAACTGGAGCCAGC
GTGGAAACCAGCCCACCTAAGCCCTCATTCAAAAAGGGCCCACTCCCCCAGCGCAAACCC
AGGACCTCTCATCCTGCAGCTGTGAACTCT
>MyLu|XM_023756331.1_cds_XP_023612099.1_1
ATAAATGCAGTGCGTGCAATAGTTCCCAATAGGAGCAACAATGAAATCATCCTGGTTTTG
CAGCACTTTGATAATTGTGTGGACAAAACAGTACAAGCATTTATGGAAGGTAGTGCCAAT
GAAGTACTCAAAGAATGGACAGTAACAGGCAAGAAAAAGAACAAAAAGAAGAAAAGCAAA
CCAAAACCTGCAATCGAAGCAAGTAACAGTATCCTAGATTCCAGTAAATTGGTTTCTATT
CAAGAGGAGCAGTCCACGCCTTCTCCAGAAAAAGGTGGTATTAATGGTTACCATGTTAAT
GGTGCCATCAATGATACTGAGTCTGTGGATTCACTCAGTGAAGGTATGGAGACACTTTCA
ATAGATGCCAGAGAATTGGAGGATCCTGAGTCTTCCATGCCAGATGTGCTGGACAGAACA
GGATCCAATATTGAAAAATCTGTGAAAGACCTCCAGCGCTGCACAGTGTCTCTTGCACGA
TATCGAGTTGTAGTTAAAGAAGAGATGGATGCTTCCATTAAGAAAATGAAACAAGCTTTT
GCTGAATTGCAGAGCTGTTTAATGGACCGAGAAGTGGCATTGCTGGCTGAAATGGACAAA
GTGAAAGCTGAAGCAATGGAAATTTTGCTCAGCCGACAAAAGAAAGCTGAACTTCTAAAG
AAGATGACTGATGTGGCCGTTCGAATGTCAGAAGAGCAGTTGGTTGAGCTCAGAGCTGAT
ATCAAGCACTTTGTTAGCGAACGTAAATATGACGAGGATCTGGGAAGAGTAGCCCGGTTC
ACCTGTGACGTGGAGACCCTAAAGAAGAACATTGATTCATTTGGACAATCAGTTACATCT
GTGTCCCTGAGTAGCCTGTGTGATGCCTGTGCCTCTGGTCCCAGCCTTACAAGTACTAAC
AAGAAAAACTCGGCACCAGGAGAGACTCCTGCAGGCAGAGCAGACTCCAGTGGCCGGTCC
TATCAGCCTCATCGCCAGGTGTTGCCGGGGAACCGACGAGGAGGACAAGGCTGCAGGCCG
CAAGGCCAAAAGTTCAGTGACCCCACGAACCAAGGACAACATGACAGTATGGGTCGTTAC
AGAAATAGCTCATGGTATTCATCTGGTTCCAGGTATCAGAGTTCACAACCCCAGGCACCA
GGAAATGCTAGTGAACGGGGCCAGGCGCTCTCTGCAGGGAGCAATGGAACTGGAGCCAGC
ATGGAACCCAGCCCACCTAAGCCCTCATTCAAAAGGGGCCCACTCCCCCAGCGCAAACCC
AGGACCTCTCATCCTGCAGCTGTGAACTCT
>PhDi|XM_028532479.1_cds_XP_028388280.1_1
ATAAATGCAGTGCGTGCAATAGTTCCCAACAAGAGCAACAATGAGATCATCCTGGTTTTG
CAGCACTTCGACAATTGCGTGGACAAAACAGTACAAGCGTTTATGGAAGGTAGTGCCAGT
GAAGTACTGAAAGAATGGACAGTAACAGGCAAGAAAAAGAACAAAAAGAAGAAAAGCAAA
CCAAAACCTGCAGCAGAAGCAAGTAACAGTATCTCAGACTCCAGTAAATCGGTTTCCATT
CAAGAGGAGCAGTGCGCACCTTCTTCAGAAAAAGGTGGTATCAACGGTTACCATGCAAAC
GGTGCCATCAATGATACTGAATCTGTGGACTCCCTCAGTGAAGGTATGGAAACGCTTTCA
ATAGATGCCAAAGAACTAGAGGATCCTGAGTCTGCCATGCCAGATGTGCTGGGCAGAACA
GGATCCAATATTGAGAAATCTGTGAAAGACCTCCAGCGCTGCACAGTGTCTCTTGCACGA
TATCGAGTTATAGTGAAAGAAGAGATGGATGTTTCCATTAAGAAAATGAAACAAGCTTTT
GCTGAGTTGCAGAGCTGTTTAATGGATCGAGAAGTGGCATTGCTCGCTGAAATGGACAAA
GTGAAAGCCGAAGCAATGGAAATTTTGCTTGGCCGACAAAAGAAAGCTGAACTTCTAAAG
AAGATGACTGATGTGGCTGTTCGAATGTCAGAGGAGCAGTTGGTTGAGCTCAGAGCTGAT
ATCAAGCACTTTGTTAGTGAACGTAAATATGACGAGGATCTGGGACGAGTGGCCCGGTTC
ACCTGTGATGTAGAGACCCTAAAGAAGAACATTGATTCATTCGGACAATCAGTTACATCT
GTGTCCTTGAGTAGCCTGTGTGATGCCTGTGCCTCCACTCCCAGCCTTACAAGTGCCAAC
AAGAAAAACTCGGCACCAGGAGAGACTCCTGCGGGCATGACACACTGCAGCGGCCGGCCC
TATCAGCCTCACCGAGAGGTGTTGCCGGCGAACAGACGAGGAGGACAAGGCTACAGGCCA
CAAGGCCAAAAGTTTGGTGACCCCACAAACCAAGGGCAGCATGATGGTGTGGGCCGTTAC
AGAAATAGTTCGTGGTATTCATCTGGTTCCAGGTATCAGAGTGCGCCATCCCGGGCACCA
GGAAACACTAGTGAACGTGGCCAGGCTCACTCTGCAGGGACCAGTGGTGCTGGAGCCGGT
GTGGAACCCAGCCAGCCCAAGCCCTCGTTCAAAAGGGGC---TCCCCACAGCGCAAACCC
AGGACCTCTCATCCTGAAGCTGTGAACTCT
>PtVa|XM_023535446.1_cds_XP_023391214.1_1
ATAAATGCAGTGCGTGCAATAGTTCCCAATAAGAGCAACAATGAAATCATCCTGGTTTTG
CAGCATTTTGATAATTGTGTCGACAAAACAGTACAAGCATTTATGGAAGGTAGTGCCAGT
GAAGTACTCAAAGAATGGACAGTAACAGGCAAGAAAAAGAACAAGAAGAAGAAAAGCAAA
CCAAAACCTGCAGCAGACGCAAGTAACAGTATTCCAGATTCTAGTAAATCAGTTTCTATT
CAAGAGGAGCAATCTGCGCCTTCTTCAGAGAAAGGTGGTATTAATGGTTACCATGTCAAC
GGTGCCATCAATGATACTGAGTCTGTGGATTCACTCAGTGAAGGTATGGAGACACTTTCA
ATAGATGCCAGAGAATTGGAGGATCCTGAGTCTACCACACCAGATATGCTGGACAGAACA
GGATCCAATATTGAAAAATCTGTGAAGGACCTCCAGCGCTGCACAGTCTCTCTTGCACGA
TATCGAGTTGTAGTTAAAGAAGAGATGGATGCTTCCATTAAGAAAATGAAACAAGCTTTT
GCTGAATTGCAGAGCTGTTTAATGGATCGAGAAGTGGCATTGCTTGCTGAAATGGACAAA
GTGAAAGCCGAAGCAATGGAAATTTTGCTCAGCCGACAAAAGAAAGCCGAACTTTTAAAG
AAGATGACTGATGTGGCTGTTCGAATGTCAGAAGAGCAATTGGTTGAGCTCAGAGCTGAT
ATCAAGCATTTTGTTAGTGAACGTAAATATGATGAGGATCTGGGACGAGTAGCCCGGTTC
ACCTGTGACGTAGAGACCCTAAAGAAGAACATTGATTCATTTGGACAATCAGTTACATCT
ATGTCCTTGAGTAGTCTTTGTGATGCCTGTGCCTCCGCTCCCAGCCTTACAAATGCTAAC
AAGAAAAACTCGGCACCAGGAGAGACTCCTGCAGCCATAGCAAACTCCAGTGGCCGGCCC
TACCAGCCTCATCGAGAGGTATTGCCGGGGAACAGACGAGGAGGACAAGGCTACAGGCCA
CAGGGCCAAAAGTCCAGTGACCCCACGAACCAAGGGCGACATGACAGTATGGGTCGTTAC
AGAAATAGCTCATGGTATTCATCTGGTTCCAGGTATCAGAGTGTGCCACCACAAGTACCA
GGAAACACTAGTGAATGGGGCCAGGCTCACTCTGCAGGGACCAATGGAACTGGCGCCAGC
ATGGAGCCCAGCCCACCCAAGCCCTCATTCAAGAAGGGG---CTTCCCCAGCGCAAACCC
AGGACCTCTCATTCTGAAGCTGTGAACTCT
>RhFe|XM_033117456.1_cds_XP_032973347.1_1
ATAAATGCAGTGCGTGCAATAGTTCCCAATAAGAGCAACAATGAAATCATCCTGGTTTTG
CAGCACTTTGATAATTGTGTGGACAAAACAGTGCAAGCATTTATGGAAGGTAGTGCCAAT
GAAGTACTCAAGGAATGGACAGTAACAGGCAAGAAAAAGAACAAAAAGAAGAAAAGCAAA
CCAAAACCTGCAGCAGAAGCAAGTAGCAGTATCCCAGATTCCAGTAAATCGGTTTCCATT
CAAGAGGAGCAATCTGCACCTTCTTCAGAGAAAGGTGGTATTAATGGTTACCATGTCAAT
GGTGCCATCAATGATACTGAGTCTGTGGACTCACTCAGTGAAGGTATGGAGACACTGTCA
GTAGATGCCAGAGAATTAGAGGACCCTGAGTCTGCCATGCCACGTTTGCTGGACCGAGCA
GGATCCAATATTGAAAAATCTGTGAAAGACCTCCAGCGCTGCACAGTGTCTCTTGCACGG
TATCGAGTTGTAGTTAAAGAAGAGATGGATGCTTCCATTAAGAAAATGAAACAAGCTTTT
GCAGAATTGCAGAGCTGTTTAATGGATCGAGAAGTGGCATTGCTTGCTGAAATGGACAAA
GTGAAAGCTGAAGCAATGGAAATTTTGCTCAGCCGACAAAAGAAAGCCGAACTTCTAAAG
AAGATGACTGATGTGGCTGTTCGAATGTCAGAGGAGCAATTGGTTGAGCTCAGAGCTGAT
ATCAAGCACTTTGTTAGTGAACGCAAATATGATGAGGATCTGGGACGAGTAGCCCGGTTC
ACCTGTGACGTAGAGACCCTAAAGAAGAGCATTGATTCATTTGGACAATCAGTTACATCT
GTGTCCTTGAGTAGTTCATGTGATGCCTGTGCCTCTGCTACCAGCCTTACAAGTGCTAAC
AAGAAAATCTCGGCACCCGGAGAGACTCCTGCAGCTATAGCAAACTCCAGTGGCCGGCCT
TACCAGCCTCATCGAAAGGTGTTGCCAGGGAACAGACGAGGCGGACAAGGCTTCAGGCCA
CAAGGCCAAAAGTCCAGTGACCCCACGAACCAAGGG---------------GGTCATTAC
AGAAATAGCTCATGGTGTTCATCCGGTCCCAGGTATCAGAGTATGCCACCCCAGGCACCG
GGAAACACTAGTGAATGGGGCCAGGCTCCCTCTTCAGGGACCATCGGAACTGGAGCCAGC
GTGGATCCCAGCCCACCCAAGCCCTCATTCAAAAAGGGG---CTCCCCCAGCGCAAACCC
AGAACCTCTCATTCTGAAGCTGTGAACTCT
>RoAe|XM_016151786.1_cds_XP_016007272.1_1
ATAAATGCAGTGCGTGCAATAGTTCCCAATAAGAGCAACAATGAAATCATCCTGGTTTTG
CAGCATTTTGATAATTGTGTGGACAAAACAGTACAAGCATTTATGGAAGGTAGTGCCAGT
GAAGTACTCAAAGAATGGACTGTAACAGGCAAGAAAAAGAACAAGAAGAAGAAAAGCAAA
CCAAAACCTGCAGCAGAAGCAAGTAACAGTATTCCAGATTCTAGTAAATCAGTTTCTATT
CAAGAGGAGCAATCTGCGCCTTCTTCAGAGAAAGGTGGTATTAATGGTTACCATGTCAAC
GGTGCCATCAATGATACTGAGTCTGTGGATTCACTCAGTGAAGGTATGGAGACACTTTCA
ATAGATGCCAGAGAATTGGAAGATCCTGAGTCTACCACACCAGATATGCTGGACAGAACA
GGATCCAATATTGAAAAATCTGTGAAAGACCTCCAGCGCTGCACAGTCTCTCTTGCACGA
TATCGAGTTGTAGTTAAAGAAGAGATGGATGCTTCTATTAAGAAAATGAAACAAGCTTTT
GCTGAATTGCAGAGCTGTTTAATGGATCGAGAAGTGGCATTGCTTGCTGAAATGGACAAA
GTGAAAGCTGAAGCAATGGAAATTTTGCTCAGCCGACAAAAGAAAGCTGAACTTTTAAAG
AAGATGACTGATGTGGCTGTTCGAATGTCAGAAGAGCAATTGGTTGAGCTCAGAGCTGAT
ATCAAGCATTTTGTTAGTGAACGTAAATATGATGAGGATCTGGGACGAGTAGCCCGGTTC
ACCTGTGATGTAGAGACCCTAAAGAAGAACATTGATTCATTTGGACAATCAGTTACATCT
GTGTCCTTGAGTAGTCTGTGTGATGCCTGTGCCTCTGCTCCCAGCCTTACAAATGCTAAC
AAGAAAAGCTCAGCACCAGGAGAGACACCTGCAGCCATAGCAAACTCCAGTGGCCGGCCC
TACCAGCCTCCTCGAGAGGTATTGCCGGGGAACAGAAGAGGAGGACAAGGCTACAGGCCA
CAGGGCCAAAAGTCCAGTGACCCCACGAACCAAGGGCGATATGACAGTGTGGGTCGTTAC
AGAAATAGCTCATGGTATCCATCTGGTTCCAAGTATCAGAGTGTCCCACCGCAGGTACCA
GGAAACACTAGTGAATGGGGCCAGGCTAACTCTGCAGGGACCAATGGAACTGGTACCAGC
GTGGAGCCCAACCCACCCAAGCCCTCATTCAAGAAGGGG---CTCCCCCAGCGCAAACCC
AGGACCTCTCATTCTGAAGCTGTGAACTCT
