# Supplementary material for: Positively selected genes in the hoary bat (Lasiurus cinereus) lineage: prominence of thymus expression, immune and metabolic function, and regions of ancient synteny
Source: PeerJ. 2022 Mar 17;10:e13130. doi: 10.7717/peerj.13130 (PMC8934532; doi:10.7717/peerj.13130)
Supplement: Supplemental Information 4 — Likely alignment errors have been manually deleted between conserved codons. Recovery of the original codon positions requires alignment to the original accessions in each orthogroup. [file peerj-10-13130-s004.zip › renamed.manual/OG0007026.manual.fas]

>EpFu|XM_028145300.1_cds_XP_028001101.1_1
GGCACCATGCGGGCTGTGCGGAGGCACCTGTTTTCCCAGCTCTCAGCCCCGGGCCGGGGC
ATTGTCTGGGAGTGGCTGAACGACGATGGCTCCTGGACAGCCTATGAAGCCAGCATTTGT
GACTATCTGGAGCAGCAGGTGGCCAGGGGCAACCAGCTTGTGGACTTGGCACCTTTGGGG
TACAACTACGTCGTCAACTATGCCACCCACATACAGACCAACAAGGCTTCGAACTACTGC
CGTAGTGTGCGGCGCCAAGCAGGGCCCCCTTACCCAGTGACCACCATCATCGCTCCACCA
GGCCACATGGGAGTCGCCTGCTCTTGCCATCAGTGCCTCAACAGTGGCGGAACTGGCCCT
GTGTCAGGTCGCTACCGCCACTCCATGACCAGCCTCCCTGCATACCCTACCCCACAGACC
CCCCAAAGGACTGCTGTTATCTTTGGGGCCCACCAGGCCTTCGCCCCATACAATAAGCCC
TCGCTCTCTGGAGCTAGGTCTGCACCCAGGCTGAACACCACCAACCCCTGGGGTGGGGTG
CTGCCCTCCTTGGGGAACCAGCCCTTT------TACTGCTCCAGCCTCTCCCACCTGGGA
CCTCAGCGCCAGCCCCCAGGATCATCCACTGCCAGTGGAGCCCCCAGCGGTCCTGGGAGC
------------AACCCTGGGAGCATCCCCACCTCTGTGCCCGTGCAGATGCCGAAGCCC
AGCAGGGTCCAGCAAGCCCTTGCAGGCATGACGAGTGTTCTGATGTCAGCCATCGGACTC
CCTGTGTGTCTTAGCCGCGCACCCCAGCCTGCCAGTCCTCCCGCCTCCTGTCTGGCCTCT
AAAAGTCACAGCTCAGTTAAGAGATTGAGGAAAATGTCCATGAAAGGAGGGACTCCAAAG
CCAGAACCCGAGCAGGTGATAAGGAACTATACTGAAGAGCTGAAGACTGCCCCAGATGAG
------------------------------------------------------------
------------------------------------------------------------
------------------------------------------------------------
---------------------------GACTGCATCATCTGTATGGAGAAACTGTCCATG
GCGTCTGGGTACAGTGACGTGACCAACAGCATGACCATTGGCCCAGTGGCTGTGGGCCGC
CTCACCAAGTGTAGCCATGCCTTCCACCTGCTCTGCCTGCTGGCCATGTACTGCAATGGG
AACAAGGATGGAAGTTTACAGTGTCCTTCCTGCAAAACCATCTATGGAGAGAAAACTGGG
ACCCAGCCTCGGGGGAAGATGGAGGTGTTCAGCTTCCAGGTGTCCCTCCCTGGCCACGAG
GACTGCGGGACAATACTCATAGTTTACAACATTCCTCATGGCATTCAGGGCCCTGAGCAC
CCCAACCCCGGGAAGCCGTTTACTGCCAGAGGGTTTCCCCGCCAGTGCTACCTTCCTGAC
AATGCCCAGGGCCGCAAGGTCCTAGAGCTGCTGAAGGTGGCCTGGAAGAGGCGACTTATC
TTCACAGTGGGGACGTCCAGCACCACAGGCGAGACTGACACGGTCGTGTGGAACGAGATC
CATCATAAGACGGAGATGGACCGCAATGTGACAGGCCATGGCTACCCTGACCCCAACTAC
CTGCAGAATGTGCTGGCTGAGCTGGCTGCCCAGGGAGTGACTGAGGACTGCCTG---
>HiAr|XM_019646893.1_cds_XP_019502438.1_1
GGCACCATGCGGGCCGTGCGGAGACACCTGTTCCCCCAGCATTCAGCCCCTGGCCAAGGC
ATTGTCTGGGAGTGGCTGAGTGATGATGGCTCCTGGACAGCCTATGAAGCCAGCGTCTGT
GACTATCTGGAGCAGCAGGTGGCCAGGGGCAACCAACTCGTGGACTTGGCACCGCTGGGG
TACAACTACACTATCAACTATGCCACCCATATGCAGACCAACAAGACTTCGCTTTTCTGC
CGTAGTGTGCGGCGCCAAGCAGGACCCCCTTACCCGGTGACCACCATCATTGCTCCACTG
GGCCACACTGGAGTCGCCTGCTCTTGCCATCAGTGCCTCAGCGGCGGCGGAACTGGCCCC
GTGTCAGGCCGCTACCGCCACTCCATGACCAGCCTCCCCGCGTACCCTGCCCCCCAGCCC
CCCAACAGGACCGCCATTGTCTTTGGGGCACACCAGGCCTTTGCCCCATACAACAAGCCC
TCGCTGTCTGGGGCTAGGTCTGCGCCCAGGCTGAACACCACCAACCCCTGGGGTGGGGCG
CCACCCTCCCTGGGGAACCAGCCCCTT------TACTGCTTCAGCCTCTCCCACCTGGGA
CCACAGCACCAGCCCCCAGGATCATCCACTGCCAGTGGAGCCCCCAGCGGTCCTGTGAGC
------------AGCCCTGGGAGCGTCCCCACCACTGTGGCCGTGCACATGCCGAAGCCC
AGCAGGGTCCAGCAAGCCCTCGCAGGCATGACGAGTGTTCTGATGTCAGCCATCGGACTC
CCTGTGTGTCTTAGCCGCGCACCCCAGCCCGCCAGCCCTCCCGCCTCCTGTTTGGCCTCT
AAAAGTCACAGCTCAGTTAAGAGAATGAGGAAAATGTCCATGAAAGGAGGGACTTCAAAG
CCAGAGCCAGAGCAGGTGATAAGAAACTATACTGAAGAGCTGAAAACGGCCCCAGATGAG
------------------------------------------------------------
------------------------------------------------------------
------------------------------------------------------------
---------------------------GACTGCATCATCTGTATGGAGAAACTATCCATG
GTGTCTGGGTACAGCGATGTGACCGACAGCAAGACCATTGGGCCAGTGGCTGTAGGCTGC
CTCACCAAGTGCAGCCATTCCTTCCACCTGCTCTGCCTGCTGGCCATGTACTGCAATGGG
AACAAGGACGGAAGTTTGCAGTGTCCTTCCTGCAAAGCCATCTATGGAGAGAAAACTGGG
ACCCAGCCCCGGGGGAAGATGGAGGTGTTCAAGTTCCAGGTGTCCCTCCCCGGTCATGAG
GACTGCGGGACGATACTCATAGTTTACAACATTCCTCATGGCATCCAGGGCCCTGAGCAC
CCCAACCCCGGGAAGCCATTCACCGCCAGAGGGTTTCCCCGCCAATGCTACCTTCCAGAC
AATGCCCAGGGCCGCAAGGTCCTGGAGCTGCTGAAGGTGGCCTGGAAGAGGCGACTGATC
TTCACGGTGGGGACGTCCAGCACCACGGGGGAGACCGACACGGTGGTGTGGAACGAGATC
CACCACAAGACAGAGATGGACCGCAACGTGACAGGCCACGGCTACCCTGACCCCAACTAC
CTGCAGAATGTGCTGGCCGAGCTGGCTGCCCAGGGGGTGACTGAGGACTGCCTG---
>LaCi|133-exonerate_protein2genome-gene-124.20-mRNA-1
GGCACCATGCGGGCTGTGCGGAGGCACCTGTTTTCCCAACTCTCAGCCCCGGGCCGGGGC
ATTGTCTGGGAGTGGCTGAACGACGATGGCTCCTGGACAGCCTATGAAGCCAGCATTTGT
GACTATCTGGAGCAGCAGGTGGCCAGGGGCAACCAGCTTGTGGACTTGGCACCTTTGGGG
TACAACTACATCATCAACTATGCCACCCACATACAGACCAACAAGGCTTCGAACTACTGT
CGTAGTGTGCGGCGCCAAGCAGGGCCCCCTTACCCAGTAACCACCATCATCGCTCCACCA
GGCCACATGGGAGTCGCTTGCTCTTGCCATCAGTGCCTCAACAGTGGCGGAACTGGCCCC
GTGTCAGGCCGCTACCGCCACTCCATGACCAGCCTCCCTGCATACCCTACTCCTCAGACC
CCCCAAAGGACTGCTGTTATCTTTGGGGCCCACCAGGCCTTTGCCCCATACAATAAGCCC
TCACTCTCTGGAGCTAGGTCTGCACCCAGGCTGAATACCACCAACCCCTGGGGTGGGGTG
CTGCCCTCCTTGGGGAACCAGCCCTTT------TACTGTTCCAGCCTCTCCCACCTGGGA
CCTCAGCGCCAGCCCCCAGGATCATCCACAGCCAGTGGAGCCCCAAGCGGTCCTGGGAGC
------------AACCCTGGGAGCATCCCCACCACTGTGCCCGTGCAGATGCCGAAGCCC
AGCAGGGTCCAGCAAGCCCTTGCAGGCATGACGAGTGTTCTGATGTCAGCCATCGGACTC
CCTGTGTGTCTTAGCCGCGCACCCCAGCCTGCCAGTCCTCCCGCCTCCTGTCTGGCCTCT
AAAAGTCACAGCTCAGTTAAGAGATTGAGGAAAATGTCCATGAAAGGCGGGACTCCAAAG
CCAGAGCCTGAGCAGGTGATAAGAAACTATACTGAAGAGCTGAAGACTGTCCCAGATGAG
------------------------------------------------------------
------------------------------------------------------------
------------------------------------------------------------
---------------------------GATTGCATCATCTGTATGGAGAAACTGTCCATG
GCGTCTGGGTACAGTGACGTGACCAACAGCATGACCATTGGACCAGTGGCTGTGGGCCGC
CTCACCAAGTGTAGCCATGCCTTCCACCTGCTCTGCCTGCTGGCCATGTACTGCAATGGG
AACAAGGATGGAAGTTTACAGTGTCCTTCCTGCAAAACCATCTATGGAGAGAAAACTGGG
ACCCAGCCTCGGGGGAAGATGGAGGTATTCAGTTTCCAGATGTCCCTCCCTGGCCACGAG
GACTGCGGGACAATACTCATAGTTTACAACATTCCTCATGGCATTCAGGGCCCTGAGCAC
CCCAACCCCGGGAAGCCGTTTACTGCCAGAGGGTTTCCCCGCCAGTGCTACCTTCCTGAC
AACGCCCAGGGCCGCAAGGTCCTAGAGCTGCTGAAGGTGGCCTGGAAGAGGCGACTTATC
TTCACAGTGGGGACGTCCAGCACCACAGGCGAGACTGACACGGTAGTGTGGAACGAGATC
CATCACAAGACAGAGATGGACCGAAATGTGACAGGCCATGGCTACCCTGACCCCAACTAC
CTGCAGAATGTGCTGGCTGAGCTGGCTGCCCAGGGAGTGACTGAGGACTGCCTGGAG
>MyLu|XM_023753479.1_cds_XP_023609247.1_1
GGCACCATGCGGGCTGTGCGGAGGCACCTGTTTTCCCAGCTCTCAGCCCCGGGCCGGGGC
ATTGTCTGGGAGTGGCTGAATGACGATGGCTCCTGGACAGCCTATGAAGCCAGCATTTGT
GACTATCTGGAGCAGCAGGTGGCCAGGGGCAACCAGCTTGTGGACTTGGCACCTTTGGGG
TACAACTACATCGTCAACTACGCCACCCACATACAGACCAACAAGGTTTCGAACTACTGC
CGTAGTGTGCGGCGCCAAGCAGGGCCCCCTTACCCAGTGACCACCATCATCGCTCCACCA
GGCCACACGGGAGTCGCCTGCTCTTGCCATCAGTGCCTCAACAGTGGCGGAACTGGCCCT
GTGTCAGGTCGCTATCGCCACTCCATGACCAGCCTCCCTGCATACCCTACCCCTCAGACC
CCCCAAAGGACTGCTGTTATCTTTGGGGCCCACCAGGCCTTTGCCCCATACAATAAGCCC
TCACTCTCTGGAGCTAGGTCTGCACCCAGGCTGAACACCACCAACCCCTGGGGTGGGGTG
CTGCCCTCCTTGGGGAACCAGCCCTTT------TACTGCTCCAGCCTCTCCCACCTGGGA
CCTCAGCGCCAGCCCCCAGGATCATCCACTGCCAGTGGAGCCCCCACCGGTCCTGTGAGC
------------AACCCTGGGAGCATCCCCACCACTGTGCCCGTGCAGATGCCGAAGCCC
AGCAGGGTCCAGCAAGCCCTTGCAGGCATGACGAGTATTCTGATGTCAGCCATCGGACTC
CCTGTGTGTCTTAGCCGCGCACCCCAGCCTGCCAGTCCTCCCGCCTCCTGTCTGGCCTCT
AAAAGTCACAGCTCAGTTAAGAGATTGAGGAAAATGTCCATGAAAGGAGGGACTTCAAAG
CCAGAGCCCGAGCAGGTGGTAAGAAACTATACTGAAGAGCTGAAGACAGCCCCAGATGAG
CTTGGAGGGCCTCTCCTATTTTCTTCTCTATCTGGCTGTTCCTGCTGCTGTGTTGGCCTC
TGCTTCTGTTCCTGCACTGGCCCCTGGCTCAGTGCTGCCTGTCCTTTCTCGTACTATGGT
CAGCAGATGAAGGCCTTTTCCTGCAAGTCTTGCCTCTGGGTGCAGTGTCTCTTTTGGCGA
ACGTTCCCTGTGTTGGTCCCCCTCCAGGACTGCATCATCTGTATGGAGAAACTGTCCATG
GTGTCTGGGTACAGTGACGTGACCAACAGCATGACCATTGGACCAGTGGCTGTGGGCCGC
CTCACCAAGTGTAGCCATGCCTTCCATCTGCTCTGCCTGCTGGCCATGTACTGCAATGGA
AATAAGGATGGAAGTTTACAGTGTCCTTCCTGCAAAACCATCTATGGAGAGAAAACTGGG
ACCCAGCCTCGGGGGAAGATGGAGGTGTTCAGCTTCCAGGTATCCCTCCCTGGCCACGAG
GACTGCGGGACAATACTCATAGTTTACAACATTCCTCATGGCATTCAGGGCCCTGAGCAC
CCCAACCCCGGGAAGCCGTTTACTGCCAGAGGGTTTCCCCGCCAGTGCTACCTTCCCGAC
AATGCCCAGGGCCGCAAGGTCCTAGAGCTGCTGAAGGTGGCCTGGAAGAGGCGACTGATC
TTCACGGTGGGGACGTCCAGCACCACAGGCGAGACGGACACGGTGGTGTGGAACGAGATC
CATCACAAGACAGAGATGGACCGCAACGTGACAGGCCATGGCTACCCCGACCCCAACTAC
CTGCAGAATGTGCTGGCTGAGCTGGCTGCCCAGGGAGTGACCGAGGACTGCCTG---
>PhDi|XM_028521342.1_cds_XP_028377143.1_1
GGCACCATGCGGGCTGTGCGGAGGCACCTGTTCCCCCAACATTCAGCCTTGGGCCGGGGC
ATCGTCTGGGAGTGGATGAACGACGATGGCTCCTGGATGGCCTATGACGCCAACGTGTGT
GACTATCTGGAGCAGCAGGTGGCCAGGGGCATCCAGCTCGTGGACTTGGCGCCTCTGGGG
TACAACTACGTCGTCAACTATGCCACCCACACACAAACCAACAAGACTTCAAACTTCTGC
CGTAGTGTGCGGCGCCAAGCAGGTCCCCCTTACCCAGTGACCTCCATCATCGCCCCACCA
GGCCACACGGGAGTCGCCTGCTCTTGCCATCAGTGCCTCAGCGGCGGCGGAACTGGCCCT
GTGTCAGGTCGCTACCGCCACTCCATGACCAGCCTTCCTGCATACCCTGTCCCCCAGCCT
CCCCAAAGGACTGCT---GTTTTCGGTGCCCACCAGGCCTTTGCCCCATACAATAAGCCC
TCACTCTCTGGAGCTAGGTCTGCGCCCAGGCTGAACACCACCAACCCCTGGGGTGGTTTG
CCAGCCTCCTTGGGGAACCAGCCCCTT------TACTGCTCCAGCCTCTCCCACCTGGGA
CCTCAGCACCATCCCCCAGGATCATCCACTGCCAGTGGAGCCCCCAGCGGTCCTGTGAGC
AACCCTGTGAGCAACCCCGGAAGCATCCCCGCCACTGTGCCCATGCAGATGACAAAGCCC
AGCAGGGTCCAGCAAGCCCTTGCA------------------------------------
------------------------------------------------------------
---------------------------------------------GGAGGGCCTCCAAAG
CCAGAGCCAGAGCAGGTGATAAGAAACTATACTGAAGAGCTAAAAACAGCCCCGGATGAG
------------------------------------------------------------
------------------------------------------------------------
------------------------------------------------------------
---------------------------GACTGCATCATCTGCATGGAGAAACTGTCTGTG
GCGTCTGGGTACAGTGATGTGACCAACAGCAGGACTGTCGGGCCCATGGCTGTGGGCTGC
CTCACCAAGTGCAGCCACGCCTTCCACCTGCTCTGCCTGCTGGCCATGTACTGCAACGGG
AACAAGGATGGAAGTTTACAGTGTCCTTCCTGCAAAACCATCTATGGGGAGAAAACTGGG
ACCCAGCCTCGGGGGAAGATGGAAGTGTTCAGCTTCCAGGTGTCCCTCCCTGGCCATGAG
GACTGCGGGACGATACTCATAGTTTACAACATTCCTCACGGCATTCAGGGCCCTGAGCAC
CCCAACCCTGGGAAGCCATTCACCGCCAGAGGGTTTCCCCGCCAGTGCTACCTTCCGGAC
AATGCCCAGGGCCGCAAGGTCCTAGAGCTACTGAAGGTGGCCTGGAAAAGGCGGCTTATC
TTCACAGTGGGCACGTCCAGCACCACAGGCGAGACTGACACGGTGGTGTGGAATGAGATC
CACCACAAGACCGAGATGGACCGCAACGTGACAGGCCATGGCTACCCCGATCCCAACTAC
CTGCAGAACGTGCTGGCTGAGCTGGCCGCTCAGGGGGTGACTGAGGACTGCCTG---
>PtVa|XM_011371557.2_cds_XP_011369859.1_1
GGCACCATGAGGGCTGTGCGGAGGCACCTGTTCCCCCAGCATTCAGCCCCAGGCCGGGGC
ATTGTCTGGGAGTGGCTGAGTGATGATGGCTCCTGGACAGCCTATGAAGCCAGCGTCTGT
GACTATCTGGAGCAGCAGGTGGCCAGGGGCAACCAGCTCGTGGACTTGGCGCCTCTGGGA
TACAACTACACCGTCAACTATGCCACCTACACGCAGACCAACAAGACTTCAAGCTTTTGC
CGTAGTGTGCGGCGCCAAGCAGGGCCCCCTTACCCGGTGACCACCATCATTGCTCCACCA
GGCCATACAGGAGTTGCCTGCTCTTGCCATCAGTGCCTCAGTGGCGGTGGAACTGGCCCC
GTGTCAGGCCGCTACCGCCACTCCATGACCAGCCTCCCCGCATACCCTGTCCCCCAGCCC
CCACACAGGACCGCCATTGTCTTTGGGGCCCACCAGGCCTTTGCCCCATACAATAAGCCC
TCACTCTCTGGAGCTAGGTCTGCTCCCAGGCTGAATACCACCAACCCTTGGGGTGGGGCA
CCGCCCTCCCTGGGGAACCAGTCCCCT------TACTGCTCCAGCCTCTCCCACCTGGGA
CCACCGCACCAGCCCCCAGGATCATCCACTACCAGTGGAGCCCCCAGTGGTCCTGTGAGC
------------AGCCCTGGGAGCATCCCTGCCACTGTGCCCGTGCAGATGCCGAAGCCC
AGCAGGGTCCAGCAAGCCCTCGCAGGCATGACGAGTGTTTTGATGTCAGCCATCGGACTC
CCTGTGTGTCTTAGCCACGCACCCCAGCCCGCCAGCCCTTCCGCCTCCTGTCTGGCCTCT
AAAAGTCACAGCTCAGTTAAGAGATTGAGGAAAATGTCCATGAAAGGAGGGACTCCAAAG
CCAGAGCCAGAACAAGTGATAAGAAACTATACCGAAGAGCTGAAAACAGCCCCAGATGAG
------------------------------------------------------------
------------------------------------------------------------
------------------------------------------------------------
---------------------------GACTGCATCATCTGTATGGAGAAACTGTCTGTG
GTGTCTGGCTACAGTGACGTGACTGACAGCAAGACCATCGGGCCAGTGGCTGTGGGCTGC
CTCTCTAAGTGCAGCCATGCCTTCCACCTGCTCTGCCTGCTGGCCATGTACTGCAATGGG
AACAAGGATGGAAGTTTGCAGTGTCCTTCCTGCAAAACCATCTATGGAGAGAAAACTGGG
ACCCAGCCCCGGGGGAAGATGGAGGTGTTCAGGTTTCAGGTGTCCCTCCCTGGCCACGAG
GACTGCGGGACAATACTCATAGTTTACAACATTCCTCACGGCATTCAGGGCCCTGAGCAC
CCCAACCCTGGGAAGCCATTCACCGCCAGAGGGTTTCCCCGCCAGTGCTACCTTCCAGAC
AATGCCCAGGGCCGAAAGGTCCTGGAGCTGCTAAAGGTGGCCTGGAAGAGGCGACTTATC
TTCACAGTGGGGACATCTAGCACCACAGGCGAGACTGACACAGTGGTGTGGAACGAGATC
CACCACAAGACAGAGATGGACCGCAATGTGACAGGCCATGGCTACCCTGACCCCAACTAC
CTGCAGAATGTGCTGGCTGAGCTGGCCGCTCAGGGGGTGACCGAGGACTGCCTG---
>RhFe|XM_033110537.1_cds_XP_032966428.1_1
GGCACCATGCGGGCCGTGCGGAGACACCTGTTCCCCCAGCATTCAGCCCCTGGCCAGGGC
ATCGTGTGGGAGTGGCTGAGTGACGACGGCTCCTGGACAGCCTACGAAGCCAGCGTCTGT
GACCATCTGGAGCAGCAGGTGGCCAGGGGCAACCAGCTCGTGGACTTGGCACCCCTGGGC
TACAACTACACCGTCAACTATGCCACCCACGTGCAGACCAACAAGACTTCGCTTTTCTGC
CGTAGCGTGCGGCGCCAAGCAGGACCCCCGTACCCGGTGACCACCGTCATTGCTCCTCCG
GGCCACACGGGAGTCGCCTGCTCTTGCCATCAGTGCCTCAGCGGCGGCGGAACTGGCCCC
GTGTCAGGCCGCTACCGCCACTCCATGACCAGCCTCCCCGCATACCCTGTCCCCCAGCCC
CCCACCAGGACCGCCATTGTCTTTGGGGCACACCAGGCCTTTGCCCCATACAACAAGCCC
TCACTCTCTGGGGCTAGGTCTGCGCCCAGGCTGAACACCACCAACCCCTGGGGTGGGGCG
CCGCCCTCCCTGGGGAGCCAGCCCCTT------TACTGCTTCAGCCTCCCCCACCTGGGA
CCACAGCACCAGCCCCCAGGACCATCCACTGCCAGTGGAGCCCCCAGCGGTCCCGTGAGC
------------AGCCCTGGGAGCGTCCCCACCACTGTGGCCGTGCACATGCCGAAGCCC
AGCAGGGTCCAGCAAGCGCTTGCAGGCATGACGAGTGTTCTGATGTCAGCCATCGGACTC
CCTGTGTGTCTTAGCCGCGCACCCCAGCCCGCCAGCCCTCCCGCCTCCTGTCTGGCCTCT
AAAAGTCACAGCTCAGTTAAGAGATTGAGGAAAATGTCCATGAAAGGAGGAACTTCGAAG
CCAGAGCCAGAGCAGGTGATCAGAAACTACACTGCAGAGCTGAAAACGGCCCCAGATGAG
------------------------------------------------------------
------------------------------------------------------------
------------------------------------------------------------
---------------------------GACTGCATCATCTGTATGGAGAAACTGTCCATG
GTGTCTGGGTACAGTGACGTGACCGACAGCAAGACCATTGGGCCGGTGGCCGTGGGCTGC
CTCACCAAGTGCAGCCATTCCTTCCACCTGCTCTGCCTGCTGGCCATGTACTGCAATGGG
AACAAGGACGGAAGTTTGCAGTGTCCTTCCTGCAAAACCATCTATGGAGAGAAAACGGGG
ACCCAGCCCCGGGGGAAGATGGAGGTGTTCCGGTTCCAGGTGGCCCTCCCCGGCCACGAG
GACTGCGGGACCATCCTCATAGTTTACAATATTCCTCACGGCATCCAGGGCCCTGAGCAC
CCCAACCCCGGGAAGCCATTCACCGCCAGAGGATTTCCCCGCCAGTGCTATCTTCCAGAC
AATGCCCAGGGCCGCAAGGTCCTGGAGCTGCTGAAGGTGGCCTGGAAGAGGCGACTTATC
TTCACAGTGGGGACGTCGAGCACCACGGGCGAGACCGACACAGTGGTGTGGAATGAGATC
CACCACAAGACAGAGATGGACCGCAATGTGACAGGCCACGGCTACCCGGACCCCAACTAC
TTGCAGAACGTGCTGGCCGAGCTGGCCGCCCAGGGGGTGACTGAGGATTGCCTG---
>RoAe|XM_016146537.1_cds_XP_016002023.1_1
GGCACCATGAGGGCTGTGCGGAGGCACCTGTTCCCCCAGCATTCAGCCCCGGGCCGGGGC
GTTGTCTGGGAGTGGCTAAGTGATGATGGCTCCTGGACAGCCTATGAAGCCAGCGTCTGT
GACTATCTGGAGCAGCAGGTGGCCAGGGGCAACCAGCTCGTGGACTTGGCGCCTCTGGGA
TACAACTACACCGTCAACTATGCCACCTACACGCAGACCAACAAGACTTCAAGCTTTTGC
CGTAGTGTGCGGCGCCAAGCAGGGCCCCCTTACCCGGTGACCACCATCATTGCTCCACCA
GGCCATACAGGAGTCGCCTGCTCTTGCCATCAGTGCCTCAACGGCGGTGGAACTGGCCCC
GTGTCAGGCCGCTACCGCCACTCCATGACCAGCCTCCCCGCATACCCTGTCCCTCAGCCC
CCACACAGGACCGCCATTGTCTTTGGGGCCCACCAGGCCTTTGCCCCATACAATAAGCCC
TCACTCTCTGGGGCTAGGTCTGCACCCAGGCTGAATACCACCAACCCTTGGGGTGGGGTA
CCGCCCTCCCTGGGGAACCAGTCCCTTCCTTTACTGCTCCAGCCTGTCTCCCACNCTGGA
CCACAGCACCAGCCCCCAGGATCATCCACTGCCAGTGGAGCCCCCAGTGGTCCTGTGAGC
------------AGCCCTGGGAGCATCCCCGCCACTGTGCCCGTGCAGATGCCGAAGCCC
AGCAGGGTCCAGCAGGCCCTCGCAGGCATGACGAGTGTTTTGATGTCAGCCATCGGACTC
CCTGTGTGTCTTAGCCACGCACCCCAGCCCGCCAGCCCTCCCGCCTCCTGTCTGGCCTCT
AAAAGTCACAGCTCAGTTAAGAGATTGAGGAAAATGTCCATGAAAGGAGGGACTCCAAAG
CCAGAGCCAGAACAAGTGATAAGAAACTATACCGAAGAGCTGAAAACAGCCCCAGATGAG
------------------------------------------------------------
------------------------------------------------------------
------------------------------------------------------------
---------------------------GACTGCATCATCTGTATGGAGAAACTGTCCATG
GTGTCTGGGTACAGTGACGTGACTGACAGCAAGACCATTGGGCCAGTGGCCGTGGGCTGC
CTCTCTAAGTGCAGCCATGCCTTCCACCTGCTCTGCCTGCTGGCCATGTACTGCAATGGG
AACAAGGATGGCAGTTTGCAGTGTCCTTCCTGCAAAACCATCTATGGAGAGAAAACTGGG
ACCCAGCCCCGGGGGAAGATGGAAGTGTTCAGGTTCCAGGTGTCCCTCCCTGGCCACGAG
GACTGCGGTACAATACTCATAGTTTACAACATTCCTCACGGCATTCAGGGCCCTGAGCAC
CCCAACCCTGGGAAGCCATTCACTGCCAGAGGGTTTCCCCGCCAGTGCTACCTTCCAGAC
AATGCCCAGGGCCGAAAGGTCCTGGAGCTGCTGAAGGTGGCCTGGAAAAGGCGACTTATC
TTCACAGTGGGGACGTCTAGCACCACAGGCGAGACTGACACAGTAGTGTGGAACGAGATC
CACCACAAGACAGAGATGGACCGCAATGTGACAGGCCATGGCTACCCTGACCCCAACTAC
CTGCAGAATGTGCTGGCTGAGCTGGCCGCCCAGGGGGTGACTGAGGACTGCCTG---
