# Supplementary material for: Positively selected genes in the hoary bat (Lasiurus cinereus) lineage: prominence of thymus expression, immune and metabolic function, and regions of ancient synteny
Source: PeerJ. 2022 Mar 17;10:e13130. doi: 10.7717/peerj.13130 (PMC8934532; doi:10.7717/peerj.13130)
Supplement: Supplemental Information 4 — Likely alignment errors have been manually deleted between conserved codons. Recovery of the original codon positions requires alignment to the original accessions in each orthogroup. [file peerj-10-13130-s004.zip › renamed.manual/OG0007061.manual.fas]

>EpFu|XM_028150321.1_cds_XP_028006122.1_1
GAGAAAAGGCTTGGAAGCCCCTTTGGGACTGGCCCACCTCACTCCCCCAAACTCAAG---
------GAAGTCAACAAAGCCCATGAGCTGGAGAGGAGGCTGTATACATTCAGCATGTTT
GGGATGCCCCGCCTGCCCCCTGAGGACCGGCAGCACTGGGAGATAGGAAAGGGCAGCGAC
AGTGACCTGACCATTGAGAAGTCCTGGAAGGAGCTGGTGCCTGGGCACAAGGAGATGAGC
CGGGAGCTTTGCCACCAACAGGAAGCACTCTGGGAGCTACTGACCACAGAACTGATCTAC
ATACGAAAGCTCAAGATCATGACC------------------------------------
------------------------------------------------------GATCTC
CTAGCCGCTGGTTTGCTGAACTTGCAGCGAGTAGGACTGCTGACAGAAGTGTCAGCCGAG
GCCCTATTCGGAAATGTCCCCAGCCTGATTCGAGCCCACCGGAACTTTTGGGAAGAGGTG
CTGGGGCCTACCCTGGGGAAGACTCGAGCCTCTGGCCAGCCTCTGGACCCTGTCAGCCTG
CAGGACGGCTTCCTGGCGATCAGCCAGAGGTTCCAGCCCTATGTCCAGTACTGCCTGAGA
GTGAAGCAGACCATGGCTTACGCCCGGGAGCAGCAAGACAATAACCCTCTCTTCCGTACC
TTCGTGCAGTGGTGTGAGAAGCACAAGCGCTCAGGGAGGCAGATGCTGGGTGACTTACTC
ATCAAGCCCCACCAGCGCATCACCAAGTACCCACTGCTGCTACAGGCCGTGCTCAAGAGG
ACCCCTGAGGCACAAGCCCGCCAGGCTTTGAACGGCATGATAACAGCTGTGGAGTCTTTC
CTGCGACACATCAACAAGCAGGTCCGTCAGGGCGAAGATCAAGAGAGCTTGGTGGCGGCA
GCCCAGCGCATTGGGCCCTACGAGGTGCTGGAGCCATCCAGTGAGGAGATGGAGAAGAAC
CTGCGTCCTTTCTCCAACCTGGACCTGATGTCCCCCATGCTGGGGGTTGCTCCTGAGCAC
ACCAGGCAGCTGCTGCTGGAGGGGCCTGCGGATGTGTACCTGTTCCTCTTCTCTGACGTG
CTCCTGGTGACCAAGCCTCAACGCAGGGCAGACAAAGCCAAGGTTATCCGCCCCCCCTTC
ATGCTGGAGAAGCTTGTGTGCCAACCACTCCGGGACCCTAGCAGCTTCCTGGTGATCCAC
CTCACTGACTTCCAGTGCGTCTCCAATGCCCTCATCGTGCACTGTCCCAGCACTGCAGAC
CGTGCCCAGTGGCTGGAGAAGACCCAGCAGGCCCAGGTCACCCTGCAAAAGCTGAAGGCA
GAGGAATATGTCCAACAGAAGAGGGAACTCCTGGCCCTCTACAGGGAC------CGGGAC
CAGGAGTCTCTGAGCACCAGGCCCTCCACGCCTTCCCCAGAGGGCTCTCAGAGCAGC---
GTGGAGGGGAGGAATTCTGAGTTCTGCACCATCATCCCCCACCTGGTGGTGACGGATGAC
ACGGATGAAGACATTCCCTCGGTACCAGATGACACCTCAGACTCTGGCTACAGCACTCTG
ATCCCAGTCTCCCCCAAGGAGTCCCACTCCCCACTGAGCCGGCTGCGCCCGTGGGCCCTT
CAGCGGCACCCTGGCTTCACCCTCTCCGCCCTGGACCTCCGGGATGTTACCTTGCGCCCT
CAGCCTCCTGACCCCCAAGCTCCCCAGCGCCGAAGCACCCCTGAACTGCCAGGGGAAGTT
ATCCGAAGAGGAAGCAGTCTTCCCAGGGGAGAAACGCCCACCTGGTCCGAGGAAGAAGAT
GGGACCTCGGTGGGAGGGAACGTGGTAGTGGAGACCTTGCATAGGGCCCAGCTTCGGGGG
CAGCTCCCACACTCCCCAACCCACGCTGACTCTGCTGGGGAAAGCCCCTGGGCGTCCTCT
GAGGACGAGGAAGAAGAGGGGCCCCTCTTCCGAAGACCTCGCTGCACCCCTTCCCCTGGC
CCCCTCAGCGCTGAGGACATGCTCAGAGAGATCCGGGAGGAGCTGGCCAGCCAAAGGATC
GAGGGCGTCCCGGAGCCTGGG---GACAGCGGGCCTCGGAAGCTGACTCGGGTCCAATTG
CAGAGGATGCGTGGGCCCCACATCATACGGCTGGACACCCCCCTGTCCACATCA
>HiAr|XM_019627743.1_cds_XP_019483288.1_1
GAGAAGAGGCATGGAGTCTATTTGGGGGCTGCCCCACCTCACTCCCCCAAACTAAAG---
------GAAGTCACCAAGGCCCACGAGCTGGAGAAGAGGCTGCATACATTCAGCATGTTT
GGGATGCCCCGCCTGCCCCCTGAGGATCGGCAGCGCTGGGAAATAGGAAAAGGCAGCGAC
AGTGGCCTGACCATTGAGAAGTCCTGGAAGGAGCTGGTGCCTGGGCACAAGGAGATGAGC
CGGGAGCTTTGCCACCAACAGGAAGCACTGTGGGAGCTACTGACCACCGAGCTTATCTAC
ATACGAAAGCTGAAGATCATGACT------------------------------------
------------------------------------------------------GATCTC
CTAGCCGCGGGTTTGCTGAACTTGCAGCGAGTGGGGCTACTGACAGAAGTGTCAGCTGAA
ACCCTGTTTGGAAATGTCCCCAGCCTGATTCGAACTCACCAGAGCTTTTGGGAAGAGGTG
CTGGGGCCTGCCCTGGGGGAGACTCGGGCCTCAGGACAACCTCTGGACCCTGTCAGCCTG
CAAGATGGCTTTCTGGCGATCAGCCAGCGGTTCCAGCCCTATGTCCAGTATTGCCTGAGA
GTGAAGCAGACCATGGCTTACGCCCGGGAGCAGCAAGACAATAACCCTCTCTTCCGTACC
TTCGTGCAGTGGTGTGAGAAACACAAGCGCTCGGGGAGGCAGATGCTGGGTGACTTACTC
ATCAAGCCGCAGCAGCGCATCACCAAGTACCCACTGCTGCTGCAGGCTGTGCGCAAGAGG
AGCACTGAGACACGAGCCCACAAGGCCTTGAGCTCCATGATTGCAGCTGTGGAGTCATTC
CTACAACACATCAATAAGCAGGTCCGCCAGGGTGAAGATCAGGAGAGCTTGGTGGCTGCA
GCCCAGCGCATTGGGCCCTACGAGGTGCTGGAGCCATCCAGCGAGGAGATGGAGAAGAAC
CTGAGTCCATTCTCCAGCCTGGACCTGATGTCCCCCATGCTGGGGGTTGCTCCTGAGCAC
ACCAGGCAGCTGCTGCTGGAGGGATCTGTGGACGCGTACCTGTTCCTCTTCACTGACGTG
CTCCTGGTGACAAAGCCCCAACGCAAGACGGACAAAGCCAAGGTTATCCGCCCCCCCTTC
ATGCTGGAGAAGATTGTGTGCCGATCACTTCGAGACCCTAGCAGCTTCCTGGTGATCTAC
CTCACTGAATTCCAGTGCGTCTCCAGTGCTCTCATTGTGCACTGTCCCACTGCGACAGAC
TGTACCCGGTGGCTGGAGAAGACCCATAAGGCCCAGGTCGCTCTGCAAAAGCTGAAGGAA
GAGGAGTACGTCCAACAGAAGAGGAAGCTGCTGGCCCTCTACAGGGACCAGGATCAGAAC
CGGGAGTCCCAGGGCACCAGGCCCTCCACACCTTCCCAGGAGGGCTCTCAGAGCAGC---
ACAGAGGGGAGGACTCCTGAGTTGTCCACCATTATCCCCCATCTGGTGGTAACAGAAGAC
ACAGATGAAGATGCTCCCTTGGTACCAGATGATACTTCAGACTCTGGCTATGGCACTCTG
ATCCCAGTCTCCCCCAAGGGGTCCCACTCCCCACGGAGACTTCTACGCCCATGGGCCCTT
CGACAGGACCCCCACTTCACCTTCTCCACCCTGGACCTTCGAGATGTTACTTTGCGCCAC
CAGCCTCCTGGCCCTCAAGCTCCCCATCGCCGAAGTGCCCCTGACCTGCCAGGGGAAACT
ATACAAAGAGGAGGCAGTCTTCCCAGGGGAGAGCCACCTGCCTGGTCTGAGGAAGAAGAT
GGGACCTCAATGGGAGGGAACGTGGTAGTGGAAACCTTGCATAGGGCCCAACTTCGGGTG
CAGTTCCCCCACTTCCTTACCCATGCTGACTCTGCTGGGGAAAGCTCTCGGGCATCCTCA
GAA---GAAGAGGAAGAGAGACCCCTCTTCCTGAGACCCCGTCGCACCCCCTCTCCCCGC
CCCCTCGGGACTGAGGACAAGCTCAGAGAGATCCGGGAAGAGCTGGCCAGCCAAAGGATT
GAGGACATCCCTGAGCCTGGG---GACAGCAGGCCTCGGAAGCTGACTTGGGTCCAACTG
CAAAGGATGCGTGGGCCCCAAATTATACAGCTGGACACCCCCCTGTCCACATCA
>LaCi|456-exonerate_protein2genome-gene-174.12-mRNA-1
GAGAAAAGGCTTGGAAGCCCCTTTGGGGCTGGCCCACCTCATTCCCCCAAACTCAAG---
------GAAGTCAACAAAGCCCAGGAGCTGGAGAGGAGGCTGTATACATTCAGCATGTTT
GGGATGCCCCGCCTGCCCCCTGAGGACCGGAAACACTGGGAGATAGGAAAGGGCAGCGAC
AGCGACCTGACCATTGAGAAGTCCTGGAAGGAGCTGGTGCCTGGGCACAAGGAGATGAGC
CGGGAGCTTTGCCACCAACAGGAAGCACTCTGGGAGCTATTGACCACAGAACTGATCTAC
ATACGAAAGCTCAAGATCATGACC------------------------------------
------------------------------------------------------GATCTC
CTAGCCGCTGGTTTGCTGAACTTGCAGCGAGTAGGACTGCTGACAGAAGTGTCAGCTGAG
GCCCTATTCGGAAATGTCCCCAGCCTGATTAAAGCCCACCGGAGCTTTTGGGAAGAGGTG
CTGGGGCCTGCCCTGGGAAAGACTCGAGTCTCTGGCCAGCCTCTGGACCCTGTCAGCCTG
CAGGATGGCTTTCTGATGATCAGCCAGAGGTTCCAGCCCTATGTCCAGTACTGCCTGAAA
GTGAAGCAGACCATGGCTTACGCCCGAGAGCAGCAAGACAATAACCCTCTCTTCCATACC
TTCGTGCAGTGGTGTGAGAAGCACAAGCTCTCGGGAAGGCAGATGCTGGGTGACTTACTC
ATCAAACCCCATCAGCGCATCACCAAGTACCCACTGCTGCTACAGGCTGTGCTCAAGAGG
ACCCCTGAAGCACAAGCCCGCCAGGCCTTGAACGACATGATATCAGCTGTGGAGTCATTC
CTACGACACATCAATAAGCAGGTCCGACAAGGCGAAGACCAGGAGAGCTTGGCGGCAGCA
GCCCAGCGCATTGGGCCCTACGAGGTGCTGGAGCCATCCAGTGAGGAGATGGAGAAGAAC
CTGCGTCCTTTCTCCAACCTGGACCTGATGTCCCCCATGCTGGGGGTTGCTCCTGAGCAC
ACCAGACAGCTGCTGCTGGAGGGACCTGTGGATGTGTACCTGTTCCTCTTCTCTGATGTG
CTCCTGGTGACCAAGCCTCAACGCAGGGCAGACAAAGCCAAGGTTATCCGCCCCCCCTTC
ATGCTGGAGAAGCTTGTGTGCCAACAACTCCGGGACCCTAACAGCTTCCTGGTGATCCAC
CTCACTGACTTCCAGTGTGTCTCCAATGCGCTCATCGTGCAATGTCCCAGCGCTGCAGAC
CGTGTCCAGTGGCTGGAGAAGACCCAGCAGGCCCAGGTCACCCTGCAAAAGCTGAAGGCA
GAGGAATATGTCCAACAGAAGAGGGAACTCCTGGCCCTCTACAGGGAC------CAAGAC
CAGGAGTCTCTGAGCACCAGGCCCTCCACGCCTTCCCCAGAGGGCTCTCAGAGCAGC---
GTGGAGGGGAGGAATTCTGAGTTCTGTACCATCATCCCCCACCTGGTGGTGACGGACGAC
ACGGATGAAGACGTTCCCTCGGTCCCAGATGACACCTCCGACTCTGGCTACAGCACCCTG
ATCCCGGTTTCCCCCGCGGAGCCCCACTCCCCACTGAGCCGGCGGCGCCCGTGGGCGCTT
CGGCGGCACCCCGGCTTCACCGTCTCCGCCCTGGACCTCCGGGATGTGACCTTGCGCCCT
CAGCCTCCTGACCCCCAAGCTCTCCAGCGCCGAAGCACCCCTGAGCTGCCAGGGGAAGTT
CTCCGGAGAGGAAGCAGTCTTCCCAGGGGAGAAAGGCCCACCTGGGCTGAGGAGGAAGAC
GGGACCTTGGTGGGAGGGAACGTGGTCGTGGAGACCTTGCACAGGGCCCAGCTTCGGGGG
CAGCTCCCACACTCCCCGACCCACGCTGACTCTGCTGGGGAAAGCCCCTGGGCGTCCTCG
GAGGACGAGGAAGAAGAGGGGCCCCACTTCCGAAGACCTAGCCGCACGCCCTCCCCTGGC
CACCTCAGTGCCGAGGACATGCTCAGAGAGATCCGGGAGGAGCTGGCCAGCCAAAGGATC
GAGGGCGCCCCGGAGCCTGCG---GACAGCGGGCCTCGGAAGCTGACTCGGGTCCAGTTG
CAGAGGATGCGTGGGCCCCACATCATACGGCTGGACACCCCCCTGTCCACCTCG
>MyLu|XM_014451595.2_cds_XP_014307081.1_1
GAGAAAAGGCTTGGAAGCCCTTTTGGGGCTGGCCCACCTCACTCCCCCAAACTCAAG---
------GAAGTCACCAAGGCCCATGAGCTGGAGATGAGGCTGTATACGTTCAGCATGTTT
GGGATGCCCCGCCTGCCTCCAGAGGACCGGCGGCACTGGGAGATAGGAAAGGGCAGCGAC
AGCGACCTGACCATTGAGAAGTCCTGGAAGGAGCTGGTGCCTGGGCACAAGGAGATGAGC
CGGGAGCTTTGCCACCAACAGGAAGCACTCTGGGAGCTACTGACCACAGAACTGACCTAC
ATTCGAATGCTCAAGATCATGACC------------------------------------
------------------------------------------------------GATCTC
CTAGCCGCTGGTTTGCTGAACTTGCAGCGAGTAGGGCTGCTGATAGAAGTGTCAGCTGAG
ACCCTGTTCGGAAATGTCCCCAGCCTGATTCGAGCCCACCGGAGCTTTTGGGAAGAGGTG
CTGGGGCCTACCCTGGGGAAGACTCGAGCCTCTGGCCAGCCTCTGGATCCTGTCAGCCTG
CAGGACGGTTTCCTGGCGATCAGCCAGCGGTTCCAGCCCTATGTCCAGTACTGCCTGAGA
GTGAAGCAGACCATGGCTTACGCCCGGGAGCAGCAAGACAATAACCCTCTCTTCCGTACC
TTCGTGCAGTGGTGTGAGAAGCACAAGCGCTCGGGGAGGCAGATGCTGGGTGACTTACTC
ATCAAGCCCCACCAGCGCATCACCAAGTACCCACTGCTGCTACAGGCCGTGCTCAAGAGG
ACCCCTGAGGCACAAGCCCGCCAGGCCTTGAACGACATGATCACAGCTGTGGAGTCGTTC
CTGCAACACATCAATAAGCAGGTCCGCCAGGGCGAAGATCAGGAGAATTTGGTGGCGGCA
GCCCAGCGCATTGGGCCCTATGAGGTGCTAGAGCCGTCCAGTGAGGAGATGGAGAAGAAC
CTGCGTCCTTTCTCCAACCTGGACTTGATGTCCCCCATGCTGGGGGTTGCTCCTGAGCAC
ACCAGGCAGCTGCTGCTGGAGGGACCTGCGGACGTGTACCTGTTCCTCTTCTCTGACGTG
CTCCTGGTGACCAAGCCTCAACGCAGGGCGGACAAAGCCAAGGTTATCCGCCCCCCCTTC
ATGCTGGAGAAGCTTGTGTGTCGACCACTCCGGGACCCTAACAGCTTTCTGGCGATCCAC
CTCACTGACTTCCAGTGCGTCTCCAGTGCCCTCATCGTGCACTGTCCCAGCACTGCAGAC
CGTGCCCAGTGGCTGGAGAAGACCCAGCAGGCCCAGGTCACCCTGCAAAAGCTGAAGGCA
CAGGAATATGTCCAACAGAAGAGGGAACTCCTGGCCCTCTACAGGGAC------CAGGAC
CAGGAGTCTCTGAGCACCAGGCCCTCCACGCCTTCCCCAGAGGGCTCTCAGAGCAGC---
GTGGAAGGGAGGAATTCTGAGTTCTGCACCGTCATCCCCCACCTGGTGGTGACGGACGAC
ACGGATGAAGACATTCCCTCGGTACCAGATGACACCTCAGACTCTGGCTACAGCACTCTG
ATCCCAGTCTCCCCCAAGGAGTCCCACACCCCACTGAGCCGGCTGCGCCCGTGGGCCCTT
CGGCGGCACCCCGGCTTCACCCTCTCCGCCCTGGACCTCCGGGATGTTACTTTGCGCCCC
CAGCCTCCTGACCCCCAAGCTCTCCAGCGCCGAAGCACCCCTGAACTGCCAGGGGAAGTT
ATCCGAAGAGGAAGCAGTCTTCCCAGGGGAGAGCGGCCCGCCTGGTCTGAGGAAGAAGAT
GGGACCTCGGTGGGGGGGAACGTGGTAATGGAGACCTTGCACAGGGCCCAGCTTCGGGGG
CAGCTCCCACACTCCCCGACCCACGCTGACTCTGCTGGGGAAAGCCCCTGGGCATCCTCA
GAGGACGAGGAAGAAGAGGGGCCCCTCTTCCGGAGACCC------------TCCCCTGGC
CCCCTCAGTGCTGAGGACATGCTCAGAGAGATCCGGGAGGAGCTGGCCAGCCAAAGGATC
GAGGGCAGCCCGGAGCCTGGG---GACAGCGGGCCTCGGAAGCTGACTCGGGTCCAATTG
CAGAGGATGCGTGGGCCCCACATCATACGGCTGGACACCCCCCTGTCCACATCA
>PhDi|XM_028532719.1_cds_XP_028388520.1_1
GAGAAGAGGCATGGAGGCCATTTTGGGGCTGGCCCACCTCACTCCCCCAAGCTCAAG---
------GAAGTCACGAAGGCCCGGGAGCTGGAGATGAGGCTGTACACCTTCAGCATGTTC
GGGATGCCCCGCCTGCCCCCTGAGGACCGGCAGCACTGGGAGATCGGAAAGGGCAGCGAC
AGCAGCCTGACCATCGAGAAGTCCTGGAAGGAGCTGGTGCCTGCGCACAAGGAGATGAGC
CGGGAGCTTTGCCACCAACAAGAAGCACTCTGGGAGTTGCTGACCACAGAGCTGATTTAC
ATACAAAAGCTCAAGATCATGACC------------------------------------
------------------------------------------------------GATCTT
CTAGCGGCCGGTTTGCTGAACTTGCAGCGAGTAGGACTGCTGACAGAAGTGCCAGTTGAG
ACCCTGTTCGGAAATGTCCCCAGCCTGATTCGCGCCCACCAGAGCTTTTGGGAAGAGGTG
CTGAAGCCCACCCTGGAGAAGACCCGGGCCTCGGGCCTGCCCCTGGACCCTGTCAGCATG
CAAGACGGCTTCCTGGCGTTCAGCCAGAGGTTCCAGCCCTATGTCCAGTACTGCCTGAAA
GTGAAGCAGACCATGGCTTATGCCCGGGAGCAGCAAGACAATAACCCTCTCTTCCGTACC
TTCGTGCAGTGGTGTGAGAAGCACAAGCGCTCGGGGAGGCAGATGCTGGGTGACCTACTC
ATCAAGCCCCACCAGCGCATCACCAAGTACCCCCTGCTGCTGCAGGCCGTGCTCAAGAGG
AGCCCTGAGACACGAGCCCGAGAGGCCCTGAACGCTATGATTGCAGCTGTGGAGTCGTTC
CTGAGACACATCAATAAGCAGGTCCGCCAGGGCGAGGAGCAGGAGAGCTTGAAGGCTGCA
GCTCAGCGCATTGGGCCCTACGAGGTGCTGGAGCCGTCCAGTGACGAGATGGAGAAGAAC
CTGCGTCCATTCTCCAGCCTGGACCTGCTGTCCCCCATGCTGGGCGTTGCTCCTGAGCAC
ACCAGGCAGCTGCTGCTGGAGGGGCCCGTGGACGCCTACCTGTTCCTCTTCTCTGACGTG
CTCCTGGTGACCAAGCCCCAACGCAAGGCAGACAAAGCCAAGGTTATCCGCCCCCCCTTC
ATGCTGGAGAAGCTTGTGTGCCGACCACTCCGAGACCCTAACAGCTTCCTGGCGATCCAC
CTTACTGACTTCCAGTGCGTCTCCAGTGCCCTCATCGTGCACTGCTCCAGCGCTTCAGAC
TGTGCCAGGTGGCTAGAGAAGACCCAGCAGGCCCAGGCCACCCTGCAAAAGCTGAAGGCA
GAAGAATACGTCCAACAGAAGAGGGAGCTCCTGGCCCTCTACAGGGAC------AGGGAC
CAGGAGTCTCTGGGCACGAGGCCCTCCACACCTTCCCCAGAGGGCTCTCAGAGCAGC---
GTGGAGGGGAGGACTCTCGACTTCTCTGCTGTCATCCCCCATCTGGTGGTGACAGAAGAC
TCGGATGACGACAGTCGCTCGGTACCAGATGACGCCTCAGACTCTGGCTACAGCACTCTG
ATCCCCATCTCTTCCAAGGGGTCTCACTCCCCGCTGAGCCGCCTACGCCCGTGGGCCCTT
CGGCGGCACCCTTGCCACACCTTCTCGGCCCTGGACCTCCGGGATGTTACTTTGCGCCCC
CAGCCTTCCGACCCCCAAGCTCCCCAGCGCCGAAGCACGCCCGTACTGCCAGGGGAAGCT
GTCCGAAGAGGAGGCAGTCTTCCCCGGGGAGAACCGCCAGCCTGGTCTGAGGAAGAAGAC
GGGCCCTCGGCGGGAGAGAACGTGGTCGTGGAGACCTTGCAGAGGGCCCGACTTCGGGGG
CAGCTCCCACGCTCCCCCACCCACACTGACTCTGCTGGGGGAAGCCCCTGGGCATCCTCA
GAGGACGAGGAAGAG---GGGCCCCTCTTCCTAGGACACAGCCGTACGCCCTCCCCTCGC
CCCCTCAGGGCTGAGGACATGCTCAGGGAGATCCGGGAGGAGCTGGCCAGCCAAAGGATT
GAGGGCGCCTCAGAACCTATTAGGGACAGCAGGCCTCGGAAGCTGACTCGGGTCCAACTG
CAGAGGATGCGCGGGCCCCACATCATACAGCTGGACACCCCGCTGTCCACATCG
>PtVa|XM_011365892.2_cds_XP_011364194.2_1
GAGAAGAGGCATGGAGTTCATTTTGGGGTTGGCCCACCTCACTCCCCCAAACTCAAG---
------GAAGTCACCAAGGCCCGTGAGTTGGAGATGAGGCTGCATACGTTCAGCATGTTT
GGGATACCCCGCCTGCCCCCTGAGGACCGGCAGCACTGGGAGATAGGAAAGGGTAGTGAC
AGTGGCCTGACCATTGAGAAGTCCTGGAAGGAGCTGGTGCCTGGGCACAAGGAGATGAGC
CGGGAGCTTTGCCACCAGCAGGAAGCATTGTGGGAGCTACTGACCACTGAGCTGATCTAC
ATGCGAAAGCTCAAGATCATGACC------------------------------------
------------------------------------------------------GATCTC
CTAGCTGCTGGTTTGCTGAACTTGCAGCGAGTCGGACTGCTGACAGAAGTGTCAGCTGAG
ACCCTGTTCGGAAATGTCCCCAGCCTGATTCGAAGTCACCGGAGCTTTTGGGAAGAGGTG
CTTGGGCCTACCCTGAGGGAAACTCGAGCCTCGGGCCAGCCTCTGGACCCTGTCAGCCTA
CAAGATGGCTTCCTGGCGTTCAGACAGCGGTTCCAGCCCTATGTCCAGTACTGCCTGAGA
GTGAAGCAGACCATGGCTTATGCCCGGGAGCAGCAAGACAGCAGCCCTCTCTTCCGTGCC
TTCGTGCAGTGGTGTGAGAAGCACAAGCGCTCAGGAAGGCAGATGCTGGGTGACTTGCTC
ATCAAGCCCCACCAGCGCATTACCAAGTACCCGCTGCTGCTGCAGGCTGTGCTCAAGAGG
AGCCCCGAAGCACGAGCACGCAAGGCCCTGAATGCTATGATTGCTGCTGTGGAGTCATTC
CTGCAACACATCAACAAGCAAGTCCGCCACAGCGAAGAGCAGGAGAGCTTGGTGGCTGCA
GCCCAGCGCATGGGGCCCTACGAGGTGCTGGAGCCATCCAGCGAGGAGATAGAGAAGAAC
CTGCGTCCATTCTCCAGCCTGGACCTGACGTCCCCCATGCTGGGGGTTGCTCCTGAGCAC
ATCAGGCAGCTGCTGCTGGAGGGACCCGTGGACGTGTACCTTTTCCTCTTCTCTGACGTG
CTCCTGGTGACCAAACCCCAGCGCAAGGGAGACAAAGCCAAGGTTATCCGCCCCCCTTTC
ATGCTGGAGAAGCTTGTGTGTCGACCACTCCGAGACCCTCACAGCTTCCTGGTGATCCAC
CTCAGTGAATTCCAGTGCGTCTCCAGTGCCCTCGTTGTGCACTGTCCCAGTGCTACAGAC
TGTGCCCAGTGGCTGGAGAAGACCCAGCAGGCCCAGGTTACCCTTCAAAAGCTGAAGGCA
GAGGAGTATGTCCAACAGAAGAGGGAGCTCCTGGCCCTCTACAGGGACCGGGACCAGGAC
CAGGAGTGCCAGGGCACCAGGCCCTCCACGCCTTCCTCAGAGGGCTCTCAGAAGAAC---
ACGGAGGAGAGGAATCCAGAGTTGTCTACCATCATCCCTCATCTGGTAGTGACAGAAGAC
ACAGATGAAGATGCTCCCTCGGTACCAGAAGATACCTCAGACTCTGGCTATGGCACACTG
ATCCCAGTGTCCCCCAGGGGGTCCCATTCCCCACTGCGCCGTCTCCGCCCATGGGCCCTT
CGGCGGAATTACCGCCTCGCCTTCTCCACCCTCGACCTCCAAGATGTTACTTTGCGCCCC
CAGCCTTCTGACCCCCAAGCTCCCCAACGCCGAAGTGCCCCTGAACTGCCA---GAAGCT
ATCCGAAGAAGAAGCAGTCTTCTCAGGGGAGAACCACCGACCTGGTCTGAGGAAGAAGAT
GGGAACTCGGTGGGAGGGAACGTGGTGGTGGAAACCTTGCACAGGGCCCAACTTCGGGGG
CAGCTCCCCCACTCCCCAACCCACACTGACTCTGCTGGGGAAAGCTCCTGGGCATCTTCA
GAGGATGAGGAAGAG---GGGCTCCTCTTTCTGAGACCCCGCCGTACCCCCTCTCCCCGC
CCCCTCCGAGCTGAGGACATGCTCAGAGAGATCCGGGAGGAGCTGGCCAGCCAAAGGATT
GAGGGCATCCCGGAGCCTAGG---GACAACAGGCCTCGGAAGCTGACTCGGATCCAACTG
CAAAGGATGCGTGGGCCCCACACTGTACAACTGGACACTCCCCTGTCCACATCA
>RhFe|XM_033116445.1_cds_XP_032972336.1_1
GAGAAGAGGCATGGAGTCCATCTGGGGGCTGGCCCACCTCACTCCCCCAAACTAAAGTCC
CACCAGGAAGTCACCACGACCCACGAGCTGGAGAAGAGGCTGCATATATTCAGCATGTAT
GGGATACCCCGCCTGCCCCCTGAGGACCGGCAGCGCTGGGAAATAGGAAAGAGCAGTGAC
AGTGGCCTGACCATTGAGATGTCCTGGAAGGAGCTGGTGCCTGGGCACAAGGAGATGAGC
CGGGAGCTTTGCCACCAACAGGAAGCACTGTGGGAGCTACTGACCACCGAGCTGATCTAC
ATGCGAAAGCTCAAGATCATGACTGACATCAGAAGGGGCAGGGTTGCTGGGAGAGGGAGG
GACAGCATACCAAGAGATCCCCCTGATTTGAGACCTTCACGGGATCTTGGGCCAGAGCTC
CTAGCCGCGGGTTTGCTGAACTTGCAGCGAGTGGGACTGCTGACAGAAGTATCAGCTGAG
ACCCTGTTTGGAAATGTCCCCAGCCTGATTCGAACTCACCGGAGCTTTTGGGAAGAGGTG
CTGGGGCCTGCCCTGCGGGAGACTCGAGCCTCGGGACAACCTCTGGACCCTGTCAGCCTG
CAAGATGGCTTCCTGGCGTTCAGCCAGCGGTTCCAGCCCTATGTCCGGTATTGCCTGAGA
GTGAAGCAGACCATGGCTTATGCCCGGGAGCAGCAAGACAATAACCCTTTCTTCCGTACC
TTCGTGCAGTGGTGTGAGAAGCACAAGCGCTCGGGGAGGCAGATGCTGGGTGACTTACTC
ATCAAGCCGCAGCAGCGCATCACCAAGTACCCACTGCTGCTGCGGGCTGTGCTCAAGAGG
AGCCCTGAGGAACGAGCCCACCGGGCCCTGACCTCCATGATTGCAGCTGTGGAGTCATTC
CTGCAACACATCAATAAGCAGGTCCGCCAAGGTGAAGAGCAGGATAACTTGGTGGCTGCA
GTCCAGCGCATTGGGCCCTATGAGGTGCTGGAGCCATCCAGCGAGGAGATGGAGAAGAAG
CTGCGTCCATTCTCCAGCCTGGACCTGATGTCCCCCATGCTGGGGGTGGCTCCTGAGCAC
ACCAGGCAGCTGCTGCTGGAGGGACCCGTGGACGTGTACCTGTTCCTCTTCTCTGACCTG
CTCCTGGTGACAAAGCACCAACGCAAGGCAGACAAAGCCAAGGTTATCCGGCCCCCCTTC
ATGCTGGAGAAGCTTGTGTGCCAACCACTCCGAGACCCTAACAGCTTCCTGGTGATCCAC
CTCACTGAATTCAAGTGCGTCTCCAGTGCCCTCATTGTGTACTGTCCCACTGCTACAGAC
TGTACCCGGTGGCTGGAGAAGACCCAGAAGGCCCAGGTCACCCTGCAAAAACTGAAGGAC
AAGGAGTACATCCAACAGAAGAGGGAGCTCCTGGCCCTCTACAGGGACCAGGATCAGGAC
CGGGGATCCCAAGGCACCAGGCCCTCCACGCCTTCCCAGGAGGGCTCTCAGAGCAGC---
ACGGAGGGGAGGACTCCTGAGTTCTCCACCGTCATCCCCCATCTGGTGGTGACAGAAGAC
ACGGATGAAGACACTCCCTCAGTAGCAGAT---ACCTCAGACTCGGGCTATGGCACTCTG
ATCCCAGTCTCCCCCAAGGGGCTCCACTCCCCACTGAGCCGTCTACGCCCATGGGCCCAT
TTGCGGGACCCCCACTTCACCTTCTCCACCCTGGACCTCCGGGATGTTACTTTGCACCAC
CAGCTTCCTGACCCCCGAGCTCCCCAACGCCGAAGTGCCCCTGACCTGCCAGGGGAAGCT
ATCCAAAGAGGATGTAGTCTTCCCCGGGGAGAACCACCGACCTGGTCTGAGGAAGAAGAT
GGGACCTCAATGGGAGGGAACGTGGTAGTGGAAACCTTGCATAGGGCCCAACTTCGGGGG
CAGCTCCACTACTCCGCTACCCACACTGACTCTGCAGGGGAAAGCTCTTGGGCGTCCTCA
GAGGATGAGGAAGAAGAGAAGCCCATCTTCCTGACACCCCATCGCACCCCTGCCCCCCAC
CCCCACCGGACTGAGGACATGCTCAGAGACATCCGGGTAGATCTGGCCAGCCAAAGGATT
GAGGACATCGCTGAGCCTGGG---GACAGCAGGCCTCGGAAGCTGACGCGGGTCCAACTG
CAGAGGATGCGTGGGCTCCACAGTATACAGCTGGACACCCCCGTGTCCACATCA
>RoAe|XM_016162797.1_cds_XP_016018283.1_1
GAGAAGAGGCATGGAGTTTATTTTGGGGCTGGCCCACCTCACTCCCCCAAACTCAAGTTC
CACCAGGAAGTCACCAAGGCCCGTGAGTTGGAGATGAGGCTGCATACGTTCAGCATGTTT
GGGATACCCCGCCTGCCCCCTGAGGACCGGCAGCACTGGGAGATAGGAAAGGGTAATGAC
AGTGGCCTGACCATTGAGAAGTCCTGGAAGGAGCTGGTGCCTGGGCACAAGGAGATGAGC
CGGGAGCTTTGCCACCAGCAGGAAGCATTATGGGAGCTACTGACCACTGAGCTTATCTAC
ATGCGAAAGCTCAAGATCATGACC------------------------------------
------------------------------------------------------GATCTC
CTAGCTGCTGGTTTGCTGAACTTGCAGCGAGTGGGACTGCTGACAGAAGTGTCAGCTGAG
ACCCTGTTCGGAAATGTCCCCAGCCTGATTCGAAGTCACCGGAGCTTTTGGGAAGAGGTG
CTTGGGCCTACCCTGAGGGAAACTCGAGCCTCGGGCCAGCCTCTGGACCCTGTCAGCCTG
CAAGATGGCTTCCTGGCGTTCAGACAGTGGTTCCAGCCCTATGTCCGGTACTGCCTGAGA
GTGAAGCAGACCATGGCTTATGCCCGGGAGCAGCAAGACAGCAACCCTCTCTTCCGTGCC
TTCGTGCAGTGGTGTGAGAAGCACAAGCGCTCAGGAAGGCAGATGCTGGGTGACTTGCTC
ATCAAGCCCCACCAGCGCATCACCAAGTACCCGCTGCTGCTGCAGGCTGTGCTCAAGAGG
AGCCCTGAGGCTCGAGCACGCAAGGCCCTGAACGCTATGATTGCTGCTGTGGAGTCATTC
CTGCAACACATCAACAAGCAAGTCCGCCACAGCGAAGAGCAGGAGAGCTTGGCGGCTGCA
GCCCAGCGCATCGGGCCCTACGAGGTGCTGGAGCCATCCAGCGAGGAGATAGAGAAGAAC
CTGCGTCCATTCTCCAGCCTGGACCTGACGTGCCCCGTGCTGGGGGTTGCTCCTGAGCAC
ATCAGGCAGCTGCTGCTGGAGGGCCCCGTGGACGTGTACCTTTTCCTCTTCTCTGACATG
CTCCTGGTGACCAAACCCCAACGCAAAGGAGACAAAGCCAAGGTTATCCGCCCCCCCTTG
ATGCTGGAGAAGCTTGTGTGTCGACCACTCCGAGACCCTCACAGCTTCCTGGTGATCCAC
CTCACTGAATTCCAGTGCGTCTCCAGTGCCCTCGTCGTGCACTGTCCCAGTGCTACGGAC
TGTGCCCAGTGGCTGGAGAAGACCCAGCAGGCCCAGGTTACCCTTCAAAAGCTGAAGGCA
GAGGAGTATGTCCAACAGAAGAGGGAGCTCCTGGCCCTCTACAGGGACCAGGACCAGGAC
CAGGAGTGCCAGGGCACCAGGCCCTCCACGCCTTCCCCAGAGGGCTCTCAGAAGAACAAC
TCGGAGGGGAGGGATCCAGAGTTT---ACCATCGTCCCTCATCTGATAGTGACAGAAGAC
ACAGATGAAGATGCTCCCTCAGTACCAGAAGACACCTCAGACTCTGGCTATGGCACACTG
ATCGCAGTGTCCCCCAGGGGGTCCCACTCCCCACTGCGCCGTCTACACCCATGGGCCTTT
CGGTGGAATCCCCGCCTTGCCTTCTCCACCCTTGACCTCCAAGATGTGACTTTGCGCCCC
CAGCCTCCTGACCCCCAAGCTCCCCAACGCCGAAGTGCCCCTGAACTGCCA---GAAGCT
ATCCGAAGAGGAAGCAGCCTTCCCAGGGGAGAACCACCGACCTGGTCTGAGGAAGAGGAT
GGGAACTCAGTGGGAGGGAACGTGGTGGTGGAAACCTTGCATAGAGCCCAACTGCGGGGG
CAGCACCCCCACTCCCCGGCCCACGCTGATTCTGCTGGGGAAAGCTCCTGGGCATCTTCA
GAGGACGAGGAAGAG---GGGCTCCTCTTTCTGAGACCCCGCCATACCCCCTCCCCCCGC
CCCCTCCGAGCTGAGGACATGCTCAGGGAGATCCGGGAGGAGCTGGCCAGCCAAAGGATC
GAGGGCATCCCCGAGCCTAGG---GACAACAGGCCTCGGAAGCTGACTCGGATCCAACTG
CAGAGGATGTGTGGGCCCCACACTGTACAACTGGACACCCCCCTGTCCACATCA
