# Supplementary material for: Positively selected genes in the hoary bat (Lasiurus cinereus) lineage: prominence of thymus expression, immune and metabolic function, and regions of ancient synteny
Source: PeerJ. 2022 Mar 17;10:e13130. doi: 10.7717/peerj.13130 (PMC8934532; doi:10.7717/peerj.13130)
Supplement: Supplemental Information 4 — Likely alignment errors have been manually deleted between conserved codons. Recovery of the original codon positions requires alignment to the original accessions in each orthogroup. [file peerj-10-13130-s004.zip › renamed.manual/OG0007066.manual.fas]

>EpFu|XM_008153931.2_cds_XP_008152153.1_1
GATTCTAATAAAGAAGAGGCCATTGAAGAGGAAGATGAGGAGGAGGAGGAGGAGGAGGAA
GAGGAGGAAGATGACTTGGAAGTTAAGGAAGAAAATGGTGTCTTAGTCCTAAATGACGTA
AACTTTGATAACTTTGTGGCTGACAAAGACACGGTGCTGCTGGAGTTCTACGCTCCATGG
TGTGGACATTGCAAGCAGTTTGCTCCAGAATATGAAAAAATTGCCAGTACCTTGAAGGAG
AACGACCCTCCCATTCCTGTCGCTAAGATTGACGCAACCTCAGAGTCAGCGCTGGCCAGC
AGGTTTGATGTGAGCGGATACCCCACTATCAAGATCCTCAAGAAGGGGCAGGCTGTTGAC
TACGAAGGTTCCAGGACCCAGGACGAAATTATTGCCAAGGTCAAAGAGATCTCCCAGCCC
AATTGGACGCCTCCACCAGAAGTCACACTTGTGCTGACCAAAGATAACTTCGATGAAGTG
GTGAACGATGCAGACATCATTCTGGTGGAGTTTTATGCCCCCTGGTGTGGGCACTGCAAG
AAGCTGGCCCCTGAGTACGAGAAGGCCGCCAAGGAGCTGAGCAAGCGCTCTCCCCCAATC
CCTCTGGCAAAGGTCGATGCCACCGCGGAAACAGACCTGGCCAAGAGGTTCGGTGTCTCC
GGCTATCCCACCCTGAAGATCTTCCGCAAAGGAAAGCCTTTTGAATACAATGGCCCAAGG
GAGAAATACGGGATCGTCGACTACATGATTGAGCAGTCCGGGCCGCCCTCCAAGGAGATT
TTGGCCCTGAAGCAGGTCCAAGAGTTCCTGAAGGATGGAGATGATGTCATCATCATTGGA
GTCTTCAAGGCAGAGAGTGACCCGGCCTACCAGCTGTACCAGGATGCTGCTAAC------
------------------------------------------------------------
------------------------------------------------------------
---------------------------------------AACCTGAGAGAAGATTACAAA
TTCCACCACACTTTCAACACAGAAATTGCAAAGTTCTTGAAAGTCTCCCCAGGGAAGTTG
GTCATGATGCAGCCTGAGAAATTCCAGTCCAAATACGAGCCCAGGAGCAACATGATGGAC
ATCCAGGGCTCCCCGGAGGGCTCTGCCGTCAAGGACTTTGTGCTGAAGCACTCCTTGCCC
CTGGTGGGTCACCGCAAGCCCTCCAACGATGCCAAGCGGTACACGCGCCGCCCTCTGGTG
GTCGTCTACTACAGCGTGGACTTCAGCTTTGACTACAGAGCGGCCACTCAGTTTTGGCGG
AGCAAGGTGCTGGAGGTGGCCAAGGACTTCCCGGAGTACACTTTCGTCGTGGCTGACGAG
GACGACTTTGCCTCGGAGGTGAAGGACCTGGGGCTCAGCGAGAGCGGGGAGGACGTCAAT
GCTGCCATCCTGGACGAGGGTGGGCGGAAGTTTGCCATGGAGCCTGATGAGTTTGACTCT
GACACCCTCCGAGAGTTCGTCAAAGCTTTCAAAAAAGGAAAACTAAAGCCGGTGATCAAA
TCCCAGCCTGTGCCCAAGAACAACAAGGGGCCGGTCAAGGTCGTGGTGGGCAAGACCTTC
GACTCCATCGTGATGGACCCCAAGAAGGACGTCCTCATCGAGTTCTATGCGCCCTGGTGC
GGGCACTGCAAGCAGCTGGAGCCCGTGTACACCTCCCTGGGCAAGAAGTACAAGAGCCAC
AAGAACCTGGTCATCGCCAAGATGGACGCCACCGCCAATGACATCACCAATGACCGCTAC
AAGGTCGAGGGCTTCCCCACCATCTACTTCGCGCCCAGTGGGGACAAAAAGAACCCAATT
AAGTTTGAGGATGGAAACAGAGACCTAGAACACTTGAGCAAGTTTATAGACGAACATGCC
ACAAAGCCAAGCAGGACCAGGGAA---
>HiAr|XM_019666454.1_cds_XP_019521999.1_1
GATCCTAGTAAAGAAGATGCCATTGAGGATGAAGAC------GAGGAGGATGAAGGGGAG
GAGGAGGAGGATGACTTGGAAGTTAAGGAAGAAAATGGTGTGCTAGTCCTGAATGACGCA
AACTTTGATAACTTCGTGGCTGACAAGGACACGGTGCTGCTGGAGTTTTACGCTCCCTGG
TGTGGACATTGCAAGCAATTTGCTCCAGAATATGAAAAAATTGCCAGTACCTTGAAGGAG
CACGACCCTCCCATTGCTGTTGCTAAGATCGACGCGACCTCAGAGTCAGCACTGGCCAGC
AGGTTTGGTGTGAGCGGCTACCCCACCATCAAGATCCTTAAGAAGGGACAGGCTGTCGAC
TACGAGGGCTCCCGTACCCAGGAAGAAATTATTGCCAAGGTCAAAGAGATCTCCCAGCCC
AACTGGACGCCTCCACCAGAAGTCACGCTTGTATTGACCAAAGAGAACTTTGATGAAGTG
GTGAACGATGCAGACATCATCCTAGTGGAGTTTTATGCCCCATGGTGTGGACACTGCAAG
AAACTGGCCCCCGAGTACGAGAAGGCCGCCAAGGAACTGAGCAAGCGCTCTCCCCCAATC
CCCCTGGCGAAGGTCGACGCCACTGCGGAAACAGACCTGGCCAAGAGGTTTGATGTCACC
GGCTACCCCACCCTGAAGATCTTCCGCAAGGGGAAGGCTTTTGATTACAATGGCCCTCGG
GAGAAATACGGGATTGTGGACTACATGATCGAGCAGTCCGGGCCACCCTCCAAGGAGATT
CTGGCCCTGAAGCAGGTCCAGGAGTTCCTGAAGGATGGAGACGATGTTGTCGTCATTGGG
GTTTTCAAGGCGGAGAGTGACCCAGCCTACCAGCTGTACCAGGATGCTGCTAAC------
------------------------------------------------------------
------------------------------------------------------------
---------------------------------------AACCTGAGAGAAGATTATAAA
TTCCACCACACTTTCAGCACTGAAATAGCCAAGTTCTTAAAAGCCTCCCCAAGGAAGTTG
GTCGTAATGCAGCCAGAGAAATTCCAGTCCAAATACGAGCCCAGGATCAACGTGATGGAC
ATCCAGGACTCCACAGAGGGCTCGGCCATCAAGGACTTCGTGCTGAAGCACACCTTGCCC
CTGGTGGGTCACCGCAAGCCCTCCAACGACGGCAAGCGGTACACGCGGCGCCCCCTGGTG
GTCGTGTACTACAGTGTGGACTTCAGCTTTGACTACCGAGCAGCCACTCAGTTTTGGCGG
AGCAAAGTGCTGGAGGTGGCCAAGGACTTCCCCGAGTACACCTTTGCCGTGGCTGACGAG
GACGACTTCGCCACGGAGGTGAAGGACCTGGGCCTCAGCGAGAGCGGGGAGGATGTCAAC
GCCGCCATCCTGGACGAGAGCGGGCGGAAGTTCGCCATGGAGCCCGACGAGTTTGACTCG
GACACGCTCCGCGAGTTCGTCACAGCTTTCAAAAAAGGAAAACTGAAGCCAGTCATCAAA
TCCCAGCCGGTGCCCAAGAACAACAAGGGGCCAGTCAAGGTCGTGGTGGGGAAGACCTTC
GATGCCATCGTGATGGACCCCAAGAAGGATGTCCTCATCGAGTTCTACGCGCCCTGGTGC
GGGCACTGCAAGCAGCTGGAGCCCGTGTACACCGCCCTGGGCAAGAAGTACAAGGGCCAC
AAGGACCTGGTCATTGCCAAGATGGACGCCACCGCCAACGACGTCACCAGCGACCGCTAC
AAAGTCGAGGGGTTCCCCACCATCTACTTCGCCCCCCGTGGGGACAAAAAGAACCCAGTT
AAATTTGAGGATGGGAACAGAGATCTGGAACATTTGAGCAAGTTCATAGACGAACACGCC
ACAAACCCGAGCAGGACCAGGGAG---
>LaCi|452-exonerate_protein2genome-gene-202.17-mRNA-1
GATTCTAATAAAGAAGAGGCCATTNNNNNNNNNNNN------NNNNNNNNNNNNNNNNNN
NNNNNNNNNNNNNNNNNNNNNNTTAAGGAAGAAAATGGTGTCTTAGTCCTAAATGATGTA
AACTTTGATAACTTTGTGGCTGACAAAGACACGGTGCTGCTGGAGTTCTACGCTCCATGG
TGTGGACATTGCAAGCAGTTTGCTCCAGAATATGAAAAAATTGCCAGTACCTTAAAAGAG
AACGACCCTCCCATTCCTGTTGCTAAGATTGATGCAACCTCAGAGTCAACACTGGCCAGC
AGGTTTGATGTAAGCGGCTACCCCACTATCAAGATCCTCAAGAAGGGGCAGGCTATTGAC
TACGAAGGTTCCAGGACCCAGGACGAAATAATTGCCAAGGTCAAAGAGATCTCCCAGCCC
AATTGGACGCCTCCACCAGAAGTCACACTTGTGCTGACCAAAGATAACTTCGATGAAGTG
GTGAACGATGCAGACATTATTCTGGTGGAGTTTTATGCCCCCTGGTGTGGGCACTGCAAG
AAGCTGGCCCCTGAGTACGAGAAGGCCGCCAAGGAGCTGAGCAAGCGCTCTCCCCCAATC
CCTCTGGCAAAGGTCGACGCCACCGCGGAAACAGACCTGGCCAAGAGGTTCGGTGTCTCC
GGCTATCCCACCCTGAAGATCTTTCGAAAGGGAAAGCCTTTTGAATACAATGGCCCAAGG
GAGAAATACGGGATCGTCGACTACATGATTGAGCAGTCCGGGCCGCCCTCCAAGGAGATT
TTGGCCCTGAAGCAGGTCCAAGAGTTCCTGAAGGATGGAGATGATGTCATCATCATTGGA
GTCTTCAAGGCAGAGAGTGACCCGGCCTACCAGCTGTACCAGGATGCTGCTAAC------
------------------------------------------------------------
------------------------------------------------------------
---------------------------------------AACCTGAGAGAAGATTACAAA
TTCCACCACACTTTCAACACTGAAATTGCAAAGTTCTTGAAAGTCTCCCCAGGGAAGTTG
GTCGTGATGCAGCCTGAGAAATTCCAGTCCAAATACGAGCCCAGGAGCCACGTAATGGAC
ATCCAGTTTTTGCAGGAGGGCTCTGCCGTCAAAGACTTTGTGCTGAAGCACGCCTTGCCC
CTGGTGGGTCACCGCAAGCCCTCCAACGACGCCAAGCGGTACACGCGCCGCCCTCTGGTG
GTCGTCTACTACAGCGTGGACTTCAGCTTTGACTACAGAGCGGCCACTCAGTTTTGGCGG
AGCAAGGTGCTGGAGGTGGCCAAGGACTTCCCGGAGTACACTTTCGTTGTGGCCGATGAG
GACGACTTTGCCACGGAGGTGAAGGACCTGGGGCTCAGCGAGAGTGGGGAGGACGTCAAC
GCTGCCATCCTGGACGAGGGTGGGCGGAAGTTTGCCATGGAGCCTGAGGAGTTTGACTCT
GACATCCTCCGAGAGTTCGTCAAAGCTTTCAAAAAAGGAAAACTGAAGCCGGTTATCAAA
TCCCAGCCGGTGCCCAAGAACAACAAGGGGCCCGTCAAGGTCGTGGTGGGCCAGACCTTC
GACTCCATCGTGATGGACCCCAAGAAGGACGTCCTCATCGAGTTCTATGCGCCCTGGTGT
GGGCACTGCAAGCAGCTGGAGCCCGTGTACACCTCCCTGGGCAAGAAGTACAAGAGCCAC
AAGAATCTGGTCATCGCCAAGATGGACGCCACTGCCAATGACATCACCCATGACCGCTAC
AAGGTCGAGGGCTTCCCTACCATCTACTTTGCACCCAGTGGGGACAAAAAGAACCCAATT
AAGTTTGAGGATGGAAACAGAGACCTAGAACACTTGAGCAAGTTTATAGACGAACATGCC
ACAAAGCCAAGCAGGACCAGGGAAGAC
>MyLu|XM_006088697.3_cds_XP_006088759.1_1
GATTCTAATAAAGAAGAGGCCATTGAGGAGGAAGAT------GAGGAGGAGGAGGAGGAA
GAGGAGGAAGATGACTTGGAAGTTAAGGAAGAAAACGGTGTCTTAGTCCTAAATGACGTA
AACTTTGATAACTTTGTGGCTGACAAAGACACGGTGCTGCTGGAGTTCTACGCTCCATGG
TGTGGACATTGCAAGCAGTTTGCTCCAGAGTATGAAAAAATTGCCAGTACCTTGAAGGAG
AACGACCCTCCCATTCCTGTCGCTAAGATTGATGCGACCTCAGAGTCAGCGCTGGCCAGC
AGGTTTGACGTGAGCGGCTACCCCACCATCAAGATCCTCAAGAAGGGGCAGGCTGTCGAC
TACGAGGGTTCCAGGACCCAGGACGAAATTATTGCCAAGGTCAAAGAGATCTCCCAACCC
AACTGGACGCCTCCACCAGAAGTCACACTTGTGCTGACCAAAGATAACTTCGATGAAGTG
GTGAACGATGCAGACATCATTCTGGTGGAGTTTTATGCCCCCTGGTGTGGGCACTGCAAG
AAGCTGGCCCCCGAGTACGAGAAGGCCGCCAAGGAGCTGAGCAAGCACTCTCCCCCAATT
CCTCTGGCAAAGGTCGACGCCACCGCGGAAACAGACCTGGCCAAGAGGTTCGGTGTCTCC
GGCTATCCCACCCTGAAGATCTTCCGCAAGGGGAAGCCTTTTGAATACAATGGCCCAAGG
GAGAAATACGGGATCGTCGACTACATGATTGAGCAGTCCGGGCCGCCCTCCAAGGAGATT
TTGGCCCTGAAGCAGGTCCAAGAGTTCCTGAAGGATGGAGATGATGTCATCATCATTGGA
GTCTTCAAGGCAGAGAGTGACCCGGCCTACCAGCTGTACCAGGATGCGGCTAAC------
------------------------------------------------------------
------------------------------------------------------------
---------------------------------------AACCTGAGAGAAGATTACAAA
TTCCACCACACTTTCAGCACTGAAATTGCAAAGTTCTTGAAAGTCTCCCCAGGGAAGTTG
GTCATGATGCAGCCTGAGAAATTCCAGTCCAAATATGAGCCCAGGAGCAACATGATGGAC
ATCCAGGGCTCCCCGGAGGGCTCTGCCATCAAGGACTTCGTGCTGAAGCACACCTTGCCC
CTGGTGGGTCACCGCAAGCCCTCCAACGACGCCAAGCGGTACACGCGCCGCCCTCTGGTG
GTCGTCTACTACAGCGTGGACTTCAGCTTTGACTACAGAGCGGCCACTCAGTTTTGGCGG
AGCAAGGTGCTGGAGGTGGCCCAGGACTTCCCAGAGTACACCTTTGCCGTGGCCGACGAG
GACGACTTTGCCACGGAGGTGAAGGACCTGGGGCTCAGCGAGAGCGGGGAGGACGTCAAT
GCCGCCATCCTGGACGAGGGTGGGCGGAAGTTTGCCATGGAGCCCGATGAGTTTGACTCT
GACACCCTCCGAGAGTTCGTCACAGCTTTCAAAAAAGGAAAACTGAAGCCGGTTATCAAA
TCCCAACCTGTGCCCAAGAACAACAAGGGGCCCGTCAAGGTCGTGGTGGGCAAGACCTTC
GACTCCATCGTGATGGACCCCAAGAAGGACGTCCTCATCGAGTTCTACGCGCCCTGGTGC
GGGCACTGCAAGCAGCTGGAGCCCGTGTACACCGCCCTGGGCAAGAAGTACAAGGGCCAC
AAGAACCTGGTCATCGCCAAGATGGACGCCACCGCCAACGACATCACCAACGACCGCTAC
AAGGTCGAGGGCTTCCCCACCATCTACTTCGCGCCCAGTGGGGACAAAAAGAACCCGATT
AAGTTTGAGGGTGGAAACAGAGACCTGGAGCACTTGAGCAAGTTCATAGAAGAGCATGCC
ACAAAGCCCAGCAGGACCAGGGAA---
>PhDi|XM_028525247.1_cds_XP_028381048.1_1
GATTCTAATAAAGAAGACGCCATTGAGGAGGAAGAA------GAGGAGGAGGAAGATGAG
GAGGAGGAGGATGACTTGGAAGTTAAGGAAGAAAATGGAGTCTTGGTCCTAAACGACGCC
AACTTCGATAACTTCGTGGCCGACAAAGACACGGTCCTGCTGGAGTTCTACGCCCCGTGG
TGCGGACACTGCAAGCAGTTTGCTCCAGAATATGAAAAAATCGCCAGTACCTTAAAGGAG
AACGACCCTCCCATTCCCGTCGCTAAGATTGATGCAACCTCGGAGTCAGCGCTGGCCAGC
AGGTTTGATGTGAGCGGCTACCCCACCATCAAGATCCTCAAGAAGGGGCAGGCTGTCGAC
TACGAGGGCTCTAGGACCCAGGAAGAAATTATTGCCAAGGTCAAAGAGGTCTCCCAGCCC
AACTGGACGCCGCCCCCAGAAGTCACGCTTGTGCTGACCAAAGACAACTTCGACGAGGTG
GTGAACGACGCAGACATCATCCTGGTGGAGTTTTATGCCCCCTGGTGCGGGCACTGCAAG
AAGCTGGCCCCGGAGTACGAGAAGGCGGCCAAGGAGCTGAGCAAACGCTCTCCCCCAATC
CCGCTGGCGAAGGTGGACGCCACCGCGGAAACGGACCTGGCCAAGAGGTTCGATGTCTCC
GGCTACCCCACGCTGAAGATCTTCCGCAAGGGAAAGCCCTTCGAGTACAACGGCCCGAGG
GAGAAATACGGGATCGTGGACTACATGATCGAGCAGTCCGGGCCGCCCTCCAGGGAGGTT
CAGGCCCTGAAGCAGGTCCAGGAGTTCCTGAAAGACGGAGACGACGTCGTCATCATCGGG
GTCTTCCAGGCGGAGAGTGACCCGGCCTACCAGCTGTACCAGGATGCCGGTGAGCCTGGC
CCTCTGCGCCCGGCGGCACGCCGCCTGGGGGCCTGCTGCTTCTGCGTTATGGCTCTGGGC
GTCGACCTCGGGGTGGCAGGGCCTGATCGGCCCCCTCTTCTCCTGCCCACCGACGTGGTC
CCGTCCACCTTGAAGGTCGCCACGTTCACTGAGCTAACAAGCCTGAGAGAAGATTACAAA
TTCTACCACACTTTCAGCTCTGAAATAGCGAAGTTCTTGAAGGTCTCCCCGGGCAAGCTG
GTCATGATGCAGCCTGAGAAATTCCAGTCCAAATACGAGCCCAAGAGCAACACGATGGAC
ATCCAGGGCTCCACGGAGGGCTCGGCCATCAAGGACTTCGTGCTGAAGCACACCTTGCCC
CTGGTGGGTCACCGCAAGCCCTCCAACGAGGCCAAGCGGTACTCGCGGCGCCCCCTGGTG
GTCGTGTACTACAGCGTGGACTTCAGCTTCGACTACAGAGCTGCCACGCAGTTCTGGCGG
AGCAAAGTGCTGGAGGTGGCCAGGGACTTCCCCGAGTACACCTTTGCCGTGGCGGACGAG
GACGACTTCGCCACGGAGGTGAAGGACCTGGGGCTCAGCGAGAGCGGCGAGGACGTCAAC
GCAGCCGTGCTGGACGAGGGCGGGCGCAGGTTCGCCATGGAGCCCGACGAGTTCGACTCG
GACGCCCTCCGCGAGTTCGTCATGGCCTTCAAAAGAGGAAAACTGAAGCCGGTCATCAAG
TCCCAGCCGGTGCCCAAGAACAACAAGGGGCCGGTCAAGGTCGTGGTGGGGAAGACCTTC
GACTCCATCGTGATGGACCCCAAGAAGGATGTCCTCATCGAGTTCTACGCGCCCTGGTGC
GGGCACTGCAAGCAGCTGGAGCCCGTGTACACCGCCCTGGGCAAGAAGTACAAGGGCCAC
AAGGGCCTGGTCATCGCCAAGATGGACGCCACCGCCAACGACGTCACCAGCGACCGCTAC
AAAGTCGAGGGGTTCCCTACCATCTACTTCGCGCCCAGCGGGGACAAAAAGAACCCAATT
AAGTTTGAGGACGGAAACAGAGACCTGGAGCACTTGAGCAAGTTTGTAGAGGAGCACGCC
ACGGCACTGAGCAGGACCCGGGAG---
>PtVa|XM_011365502.2_cds_XP_011363804.1_1
GATTCTAATAAAGAAGATGCCATTGAAGAG------------GAAGACGAG---GAAGAA
GACGAGGAGGACGACTTGGAGGTTAAGGAGGAAAATGGTGTCTTAGTCCTAAGTGATGCA
AACTTTGATAACTTTGTGGCTGACAAGGACACAGTGCTGCTGGAGTTTTATGCTCCATGG
TGTGGACATTGTAAGCAGTTTGCTCCAGAATATGAAAAAATAGCCAGTACCTTGAAGGAG
AACGACCCTCCCATTCCTGTCGCTAAAATAGACGCCACCTCGGAGTCGGCGCTGGCCAGC
AGGTTTGATGTGAGCGGCTATCCCACCATCAAGATCCTTAAGAAGGGGCAGGCTGTCGAC
TACGAGGGCTCCAGGACCCAGGAAGAAATTATTGCCAAGGTCAAAGAGATCTCCCAGCCC
AACTGGACGCCTCCACCAGAAGTCACACTTGTGCTGACCAAAGATAACTTCGATGAAGTT
GTAAATGATGCAGACATCATTCTGGTGGAGTTTTATGCCCCATGGTGTGGACACTGCAAG
AAACTGGCCCCCGAGTACGAGAAGGCCGCTAAGGAGTTGAGCAAGCGCTCACCCCCAATC
CCCCTGGCGAAGGTCGACGCCACTGCGGAAACAGAGCTGGCCAAGAGGTTCGATGTCTCT
GGCTACCCCACCCTGAAGATCTTCCGCAAGGGAAAGCCTTTTGATTACAATGGCCCGAGA
GAGAAATATGGGATTGTGGACTACATGATTGAGCAGTCCGGGCCGCCCTCCAAGGAGATT
CTGGCCCTGAAGCAGGTCCAGGAGTTCCTGAAGGATGGAGACGATGTCATCGTTATTGGG
GTCTTCAAGGCAGAGAGCGACCCAGCCTATCAGCTGTACCAGGATGCTGCTAAC------
------------------------------------------------------------
------------------------------------------------------------
---------------------------------------AACCTGAGAGAAGATTATAAA
TTTCACCACACTTTCAGCACTGAAATAGCAAAGTTCTTGAAAGTCTCCCCAGGGAAGTTG
GTCGTAATGCAGCCAGAGAAATTCCAGTCCAAACACGAGCCCAGTAGCAACATGATGGAC
ATCCAGAGCTCCACAGAGGGCTCAGCCATCAAGGACTACGTGCTGAAGCACACCTTGCCC
CTGGTGGGTCACCGCAAGCCCTCCAATGACGCCAAGCGGTACACGCGACGCCCTCTGGTG
GTCGTCTACTATAGCGTGGACTTCAGCTTTGACTACAGAGCCGCCACTCAGTTTTGGCGG
AGCAAAGTGCTGGAGGTGGCCAAGGAATTTCCTGAGTACACCTTTGCCGTGGCTGACGAG
GACGACTTTGCCACGGAGGTGAAGGACCTGGGGCTCAGCGAGAGCGGGGAGGATGTCAAC
GCTGCCATCCTGGACGAGGGTGGGCGGAAGTTTGCCATGGAGCCCGAGGAGTTTGACTCC
GATACCCTCCGCGAGTTCGTCACAGCTTTCAAAAAAGGAAAACTGAAGCCAGTCATCAAA
TCCCAGCCGGTGCCCAAGAACAACAAGGGGCCAGTCAAAGTCGTCGTGGGGAAGACCTTC
GACTCTATTGTGATGGACCCCAAGAAGGACGTCCTCATTGAGTTCTACGCACCTTGGTGC
GGGCACTGCAAGCAGCTGGAGCCGGTGTACACTGCCCTGGGCAAGAAGTACAAGAGCCGC
AAGGATTTGGTCATTGCCAAGATGGATGCCACCGCCAACGATGTCACCAGTGACCGCTAC
AAAGTTGAGGGGTTCCCCACCATCTACTTTGCCCCCAGTGGGGACAAAAAGAACCCAATT
AAATTTGAGGATGGAAACAGAGATCTGGAGCATTTGAGCAAGTTTATAGAAGAACATGCC
ACAAAACCAAGCAGGACCAGGGAG---
>RhFe|XM_033099181.1_cds_XP_032955072.1_1
GATCCTAGTAGAGAAGACGCCACTGAGGAGGAAGAC------GAGGAGGAGGAC---GAC
GAGGAGGAGGATGATCTGGAAGTGAAGGAGGAAGACGGTGTGTTAGTCCTGAATGACGCC
AACTTTGATACCTTCGTGGCTGACAAGGACACGGTCCTGCTGGAGTTTTACGCTCCGTGG
TGTGGACATTGCAAGCAGTTTGCGCCAGAATATGAAAAAATTGCCAGTACTTTGAAGGAG
CACGACCCTCCCATTGCTGTCGCTAAGATCGACGCGACCTCCGAGTCAGCACTGGCCAGC
AGGTTTGGTGTGAGCGGCTACCCCACCATCAAGATCCTTAAGAAGGGGCAGGCCGTCGAC
TACGAGGGCTCCCGGACCCAGGAAGAAATTATTGCCAAGGTCAAAGAGATCTCCCAGCCC
AACTGGACGCCTCCACCGGAAGTCACGCTTGTGTTGACCAAAGATAACTTTGACGAAGTG
GTAAACGATGCAGACATCATCCTGGTGGAGTTTTATGCCCCCTGGTGTGGACACTGCAAG
AAACTGGCCCCCGAGTATGAGAAGGCTGCCAAGGAACTGAGCAAGCACTCTCCGCCAATC
CCCCTGGCGAAGGTCGACGCCACTGCGGAAACAGACCTGGCCAAGAGGTTCGATGTCTCC
GGCTACCCCACCCTGAAGATCTTCCGCAAGGGGAAGCCTTTTGATTACAACGGCCCACGG
GAGAAATACGGGATCGTGGACTACATGATCGAGCAGTCTGGGCCGCCCTCCAAGGAGGTT
CTGGCCCTGAAGCAGGTCCAGGAGTTCCTGAAGGATGGAGACGATGTTGTCATCATTGGC
GTCTTCAAGGCGGCGAGTGACCCGGGCTACCAGCTGTACCAGGAGGCTGCTAAC------
------------------------------------------------------------
------------------------------------------------------------
---------------------------------------AACCTGAGAGAAGATTACAAA
TTCCACCACACCTTCAGCACTGAAATAGCCAAGTTCTTGAAAGTCTCACCAGGGAAGTTG
GTCATAATGCAGCCAGAGAAATTCCAGTCCAAATACGAGCCCAGGAGCAACGTGATGGAC
ATCCAGGGCTCCACAGAGGGCTCGGCCATCAAGGACTACGTGCTGAAGCATACCTTGCCC
CTGGTGGGTCACCGCAAGCCCTCCAACGACGCCAAGCGGTACACGCGGCGCCCCCTGGTG
GTCGTGTACTACAGCGTGGACTTCAGCTTTGACTACCGAGCAGCCACTCAGTTTTGGCGG
AGCAAAGTGCTGGAGGTGGCCAAGGACTTCCCCGAGTACACGTTTGCCGTGGCTGACGAG
GACGACTTCGCCGCGGAGGTGAAGGACCTGGGCCTCAGCGAGAGCGGGGAGGACGTCAAC
GCCGCCATCCTGGACGAGAGCGGCCGGAAGTTCGCCATGGAGCCCGACGAGTTCGACTCG
GACACGCTCCGCGAGTTCGTCACGACCTTCAAAAAAGGAAAACTGAAGCCGGTCATCAAA
TCCCAGCCGGTGCCCAAGAACAACAAGGGGCCAGTCAAGGTCGTGGTGGGGAAGACCTTC
GACTCCATCGTGATGGACCCCAAGAAGGACGTCCTCATCGAGCTGTACGCGCCCTGGTGC
GGGCACTGCCGGCAGCTGGAGCCCGTGTACACTGCCCTGGGCAAGAAGTACAAGAGCCAC
AAGGACCTGGTCATCGCCAAGATGGACGCCACCGCCAACGATGTCACCAACGACCGCTAC
AAAGTCGACGGATTCCCCACCATCTACTTCGCCCCCCGTGGGGACAAAAAGAACCCAATT
AAATTTGAGGATGGAAACAGAGATCTGGAGCATTTGAGCAAGTTTATAGAAGAACACGCC
ACAAAACCGAGCAGGACCAGAGAG---
>RoAe|XM_016125925.1_cds_XP_015981411.1_1
GATTCTAATAAAGAAGATGTCCTTGAAGAG------------GAAGACGAGGACGAGGAA
GACGAGGAGGATGACTTGGAGGTTAAGGAGGAAAATGGTGTCTTAGTCCTAAGTGATGCA
AACTTTGATAACTTTGTGGCTGACAAGGACACGGTGCTGCTGGAGTTTTATGCTCCGTGG
TGCGGCCATTGTAAGCAGTTTGCTCCAGAATATGAAAAAATTGCCAGTACCTTGAAGGAG
AACGACCCTCCCATTCCTGTCGCTAAAATAGACGCCACCTCGGAGTCGGCACTGGCCAGC
AGGTTTGATGTGAGCGGCTATCCCACCATCAAGATCCTGAAGAAGGGGCAGGCTGTCGAC
TACGAGGGCTCCAGGACCCAGGAAGAAATTATTGCCAAGGTCAAAGAGATCTCCCAGCCC
AACTGGACGCCCCCACCAGAAGTCACACTTGTGCTGACCAAAGATAACTTTGATGAAGTT
GTAAATGATGCAGACATCATTCTGGTGGAGTTTTATGCCCCATGGTGTGGACACTGCAAG
AAACTGGCCCCCGAGTATGAGAAGGCCGCTAAGGAGCTGAGCAAGCGCTCACCCCCAATT
CCCCTGGCGAAGGTCGACGCCACTGCCGAAACAGACCTGGCCAAGAGGTTCGATGTCTCT
GGCTACCCCACCCTGAAGATCTTCCGCAAGGGAAAGCCTTTTGATTACAATGGCCCGAGA
GAGAAATACGGGATTGTGGACTACATGATCGAGCAGTCTGGGCCGCCCTCCAAGGAGATT
CTGGCCCTGAAGCAGGTCCAGGAGTTTCTGAAGGATGGAGACGATGTCATCGTTATTGGT
GTCTTCAAGGCAGAGAGCGACCCAGCCTATCAGCTGTACCAGGATGCTGCTAAC------
------------------------------------------------------------
------------------------------------------------------------
---------------------------------------AACCTGAGAGAAGATTATAAA
TTCCACCACACTTTCAGCACTGAAATAGCAAAGTTCTTGAAAGTCTCCCCAGGGAAGTTG
GTCATAATGCAGCCAGAGAAATTCCAGTCCAAATACGAGCCCAGCAGCAACACGATGGAC
ATCCAGAGCTCCACAGAGGGCTCAGCCATCAAGGACTACGTGCTGAAGCACACCTTGCCG
CTGGTGGGTCACCGCAAGCCCTCCAATGACGCCAAGCGGTACACGCGGCGCCCTCTGGTG
GTCGTCTACTATAGCGTGGACTTCAGCTTTGACTACAGAGCCGCCACTCAGTTTTGGCGG
AGCAAAGTGCTGGAGGTGGCCAAAGAATTTCCCGAGTACACCTTTGCCGTGGCTGACGAG
GACGACTTTGCCACGGAGGTGAAGGACCTGGGGCTCAGCGAGAGCGGGGAGGATGTCAAC
GCGGCCATCCTGGACGAGGGTGGGCGGAAGTTTGCCATGGAGCCCGAGGAGTTTGACTCC
GATACCCTCCGCGAGTTCGTCACAGCTTTCAAAAAAGGAAAACTGAAGCCAGTCATCAAA
TCCCAGCCGGTGCCCAAGAACAACAAGGGGCCAGTCAGAGTCGTCGTAGGGAAGACCTTC
GACTCCATCGTGATGGACCCCAAGAAGGACGTCCTCATCGAGTTCTACGCGCCCTGGTGC
GGGCACTGCAAGCAGCTGGAGCCCGTGTACACCGCCCTGGGCAAGAAGTACAAGAGCCGC
AAGGACCTGGTCATTGCCAAGATGGATGCCACCGCCAACGACGTCACCAATGACCGCTAC
AAAGTTGAGGGGTTCCCCACCATCTACTTCGCCCCCAGTGGGGACAAAAAGAACCCAATT
AAATTTGAGGATGGGAACAGAGATCTGGAGCATTTGAGCAAGTTTATAGAAGAACACGCC
ACAAAACCAAGCAGGACCAGGGAG---
