# Supplementary material for: Positively selected genes in the hoary bat (Lasiurus cinereus) lineage: prominence of thymus expression, immune and metabolic function, and regions of ancient synteny
Source: PeerJ. 2022 Mar 17;10:e13130. doi: 10.7717/peerj.13130 (PMC8934532; doi:10.7717/peerj.13130)
Supplement: Supplemental Information 4 — Likely alignment errors have been manually deleted between conserved codons. Recovery of the original codon positions requires alignment to the original accessions in each orthogroup. [file peerj-10-13130-s004.zip › renamed.manual/OG0007128.manual.fas]

>EpFu|XM_028133864.1_cds_XP_027989665.1_1
TTCTTTGAAGAGCTGGCGGTAGAAGAGACACAGGCGGGGGGAGAAGAGAAAGCGCGCAAG
GAG---CAGCAGCAGCAGCAGCAGCAGCAGCAGCAGCAAAAAAAGAAACGAGACACCCGG
AAAGGCCGGAGGAAGAAGGATGTGGATGATGACGGCGAGGAGAAGGAACTCCTGGAGCGG
CTGCAGAAGCTCTCGGTGCCCGCCAGTGACGAGGAGGGAGAGGTTCCTGCCCTGAAATCC
CGAGGAGGGAAGAAAACCAAGGGAGGCAATGCTTTTGCAGCCCTGATTCAGGATCAGAGT
GAGGAAGAGGAGGAGGAAGAAAAACACCCTCCTAAGCCTGCCAAGCCGGAAAAAAATCGG
ATCAATAAGGCTGTATCTGAGGAA---CAGCCAGGACGCAGGGGCACCAGCGGAAAGCAA
GAGGAGTCGACAGGGACAGCCAAGCCTCAGAATAAATTTTCCGCTCTGGACGATGAAGGT
GAAGAGGATGGAGAAGAACATCTAACAAAAGACAAAGAGCCATCCAAGCAAGGGAAGGAG
AAGGCCAAGAAGGCAGAGCAG---------------------------------GGTTCA
GAGGAGGAAGGA------GAGGAGGACGACGGGGAGGCTAAGGCCGACGATCCCTATGCC
CACCTCAGCAAAAAAGAGAAGAAAAAGCTGAAGAAACAGATGGAGTATGAGCGCCAGGTG
GCTTCGCTGAAGGCAGCCAATGCTGCTGAGAATGACTTCTCTGTGTCGCAAGCGGAGGTG
TCCTCCCGCCAAGCCATGCTAGAGAACGCGTCTGACATCAAGCTGGAGAAGTTCAGCATC
TCTGCCCACGGCAAGGAGCTGTTCGTCAACGCAGACCTGTACATAGTGGCCGGCCGCCGC
TATGGGCTGGTGGGGCCCAACGGCAAGGGCAAGACCACCCTCCTCAAGCACATCGCCAAC
CGAGCCTTGAGCATCCCCCCCAACATCGACGTGCTGCTCTGTGAGCAGGAGGTGGTAGCG
GATGGAACGCCGGCCGTACAGGCTGTTCTTCGCGCCGACACCAAGCGATTAAAGCTGCTG
GAGGAGGAGCGACAGCTGCAGGTGCAGCTGGAGCAGGGCGACGACACAGCGGCTGAGCGG
CTGGAGAAGGTGTATGAGGAACTGCGGGCTACCGGCGCAGCAGCCGCAGAGGCCAAAGCC
CGGCGGATCCTGGCTGGTCTGGGCTTCGATCCTGAAATGCAGAATCGGCCCACACAGAAG
TTCTCAGGAGGCTGGCGCATGCGTGTCTCCCTGGCCAGGGCGCTGTTCATGGAGCCCACG
CTGCTGCTGCTGGACGAGCCCACCAACCACCTGGACCTCAATGCTGTCATCTGGCTCAAC
AACTACCTGCAGGGCTGGCGGAAGACGTTGCTCATCGTCTCCCATGACCAGGGCTTCCTG
GATGACGTCTGCACTGACATCATCCACCTCGACGCCCAGCGGCTCCACTACTACAGGGGC
AATTACATGACCTTCAAGAAGATGTACCAGCAAAAGCAGAAGGAGCTGCTGAAGCAGTAT
GAGAAGCAGGAGAAGAAGCTGAAGGAGCTGAAGGCGGGCGGCAAGTCCACCAAGCAGGCG
GAAAAGCAAACAAAGGAAGCCTTGACTCGGAAGCAGCAGAAGTGCCGACGAAAAAACCAG
GACGAGGAATCGCAGGAGGCCCCCGAGCTCCTGAAGCGCCCCAAGGAGTACACTGTGCGC
TTCACGTTCCCGAACCCCCCGCCGCTCAGCCCTCCTGTGCTGGGCCTGCACGGTGTGACG
TTTGGCTATGAGGGGCAGAAACCACTCTTTAAGAACCTGGATTTTGGCATCGACATGGAC
TCAAGAATCTGCATCGTGGGCCCTAACGGTGTGGGGAAGAGCACCCTCCTCCTGCTGCTG
ACGGGCAAGCTGACGCCGACTCGGGGGGAAATGAGAAAGAACCACCGGCTGAAAATTGGC
TTCTTCAACCAGCAGTATGCAGAGCAGCTGCACATGGAGGAGACGCCCACTGAGTACCTG
CAGCAGGCCTTCAACCTGCCCTACCAGGATGCCCGCAAGTGCCTGGGCCGCTTCGGCCTG
GAGAGCCATGCCCACACCATCCAGATCTGCAAACTCTCCGGTGGGCAGAAAGCCCGAGTC
GTGTTTGCGGAGCTGGCCTGCCGGGAGCCCGACGTCCTCATCTTGGATGAGCCCACCAAC
AACTTGGACATCGAGTCCATCGATGCTCTGGGGGAGGCCGTCAACGAGTACAAGGGTGCT
GTGATCGTCGTCAGCCACGACGCCCGGCTCATCACGGAAACGGGCTGCCAGCTGTGGGTG
GTGGAGGAGCAGAGCGTCAGCCAGATCGACGGGGACTTCGAAGACTACAAGCGGGAGGTG
CTGGAGGCCCTGGGTGAAGTCATGGTCAACCGGCCCCGAGAG
>LaCi|152-exonerate_protein2genome-gene-1.47-mRNA-1
TTCTTTGAAGAGCTGGCAGTAGAAGATAAACAGGCTGGGGAAGAAGAGAAAGTGCGCAAG
GAGAAGGNNNNNNNNNNNNNNNNNNNNNNNNNNCAACAAAAAAAGAAACGAGACATCAGA
AAAGGCCGGAGGAAGAAGGATGTAGGTGATGATAGTGAGGAGAAGGAACTCCTGGAGCGT
CTGCAGAAGCTCTCAGTGCCCCCCAGTGACGAGGAGGGAGAGGTACCTGCCCTGAAATCC
CGAGGAGGGAAGAAAACCAGGAGAGGCAATGCTTTTGCAGCCCTGATTCAGGATCAGAGT
GAGGAAGAGGAGGAGGAAGAAAAACACCCTCCTAAGCCTGCCAAGCTGGAGAAAAATCGG
ATCAATAAGGCTGTATCTGAGGAA---CAACCAGGACTCAAGGGCACCAGGGGAAAGGAA
GAGGAATCAACAGGGAAAGACAAGCCTCAGAATAAATTTTCTGCTCTGGACAATGAAGAT
GAAGAGGATGGAGAAGAAAAACTAACAAAAGAAAAAGAGCTATCCAAGCAAGGAAAAGAG
AAGGCCAAGAAGGCAAAGCAGGTGTGTGTGTGCGGCACTCCCTGGTTCTCACAGGGTTCA
NNNNNNNNNNNN------NNNNNNNNNNNNNNNNNNTCTAAGGCTGATGATCCCTATGCC
CACCTTAGCAAAAAAGAGAAGAAAAAGCTGAAGAAACAGATGGAGTATGAGCGCCAGGTG
GCTTCATTAAAGGCAGCCAGTGCTGCTGAGAATGACTTCTCTGTGTCGCAAGCAGAGGTG
TCTTCCCGCCAAGCCATGCTAGAAAATGCGTCTGACATCAAGCTGGAGAAGTTCAGCATC
TCTGCCCACGGCAAAGAGCTGTTCGTCAATGCAGACCTGTACATAGTGGCCGGCCGCCGC
TATGGGCTAGTGGGGCCCAACGGCAAGGGCAAGACCACTCTCCTCAAGCACATCGCCAAC
CGAGCCCTGAGCATCCCCCCCAACATTGATGTGCTGCTCTGTGAGCAGGAGGTGGTAACG
GATGAAACGCCAGCAGTGCAGGCTGTTCTTCAAGCCGACACCAAGCGATTAAAGCTGCTG
GAGGAGGAGCGACAGCTTCAGGTGCAGCTGGAGCAGGGAGACGATACAGCGGCTGAGCGG
CTGGAGAAGGTGTATGAGGAACTGCGTGCTACCGGTGCAGCAGCCGCAGAGGCCAAAGCC
CGACGGATCCTGGCTGGTCTGGGCTTTGATCCTGAAATGCAGAATCGGCCCACACAGAAG
TTCTCAGGAGGCTGGCGCATGCGTGTCTCCCTGGCCAGGGCGCTGTTCATGGAGCCCACG
CTGCTGCTGCTGGACGAGCCCACCAACCACTTGGACCTCAATGCTGTCATCTGGCTCAAC
AACTACCTGCAGGGCTGGCGGAAGACATTGCTCATCGTCTCCCATGACCAGGGCTTCCTG
GATGATGTATGCACTGACATCATTCACCTTGATGCCCAGCGGCTCCACTACTATAGGGGC
AATTACATGACCTTCNNNNNNNNNNNNNNNNNNNNNNNNNNNNNNNNNNNNNNNNNNNNN
NNNNNNNNNNNNNNNNNNNNNNNAGAGCTGAAGGCGGGTGGCAAGTCCACCAAGCANNNN
GAAAAGCAAACAAAGGAAGCCCTGACTCGGAAGCAACAGAAATGCCGACGAAAAAACCAG
GACGAGGATTCACAGGAGGCCCCCGAGCTCCTGAAGCGCCCCAAGGAGTACACTGTGAGA
TTCACGTTCCCCAACCCCCCGCCACTCAGCCCTCCTGTGCTGGGCCTACACGGTGTGACG
TTTGGCTATGAGGGGCAGAAACCACTCTTTAAGAACCTGGATTTTGGCATCGACATGGAC
TCAAGAATCTGCATCGTGGGTCCTAACGGTGTGGGGAAGAGCACCCTGCTCCTGCTGCTG
ACGGGCAAGCTGACACCGATTCAGGGGGAAATGAGAAAGAACCACCGACTGAAAATTGGC
TTCTTCAACCAGCAGTATGCTGAGCAGCTGCACATGGAGGAGACGCCCACCGAGTACCTG
CAGCAGGCCTTCAACCTGCCCTACCAGGATGCTCGCAAGTGCCTGGGCCGCTTCGGCCTT
GAGAGCCATGCCCATACCATCCAGATCTGCAAACTCTCCGGCGGGCAGAAAGCCCGAGTC
GTGTTTGCAGAGCTGTCCTGTCGGGAGCCTGATGTCCTTATCTTGGATGAGCCCACCAAC
AACTTGGACATCGAGTCCATCGATGCTCTGGGGGAGGCCATCAACGAGTACAAGGGTGCT
GTCATTGTCGTCAGCCACGATGCCCGGCTCATCACAGAAACTGGCTGCCAGCTGTGGGTG
GTGGAGGAGCAGAGTGTCAGCCAGATCGACGGCGACTTTGAGGACTACAAGCGGGAGGTC
CTGGAGGCCCTGGGTGAAGTCATGATCAACCGCCCCCGAGAA
>HiAr|XM_019631862.1_cds_XP_019487407.1_1
TTCTTTGAAGAGCTGGCAGTAGAAGATAAACTCGCTGGGGAAGAGGAGAAGTTGTCCAAG
GAG---------AAGGAGCAGCAGCAGCAGCAGCAGCAAAAAAAGAAACGAGACACCCGA
AAAGGCCGGCGGAAGAAGGATGTGGATGATGATGGAGATGAGAAAGAGCTTATGGAGCGT
CTTAAGAAGCTCTCAGTGCCAGCCAGTGATGAGGAGGATGAGGTGCCTGCCCCGATACCC
CGAGGAGGGAAGAAAACCAAGGGTGGTAACGTTTTTGCAGCCCTAATTCAGGATCAGAGT
GAAGAAGAGGAGGAGGAAGAAAAACACCCTCCTAAGCCTGCCAAGCCAGAGAAGAATAGG
CTCAATAAGGCTGTATCTGAAGAACAACAGCCGGGGCTCAAGGGCAAAAAGGGAAAGGAA
GAGAAGTCAAAGGAGAAGGCCAAGCCTCAAAATAAATTTGCTGCTCTGGACAATGAAGAG
GAAGAGGATGAA---GAAGAAATAACAAAAGAAAAGGAGCCACCCAAGCAAGGGAAGGAG
AATGCCAAGAATGCAGAGCAG---------------------------------GGTTCA
GAGGAA---GGAGAAGAGGAGGAAGAAGCAGGGGAGGCTAAGGCCAATGATCCCTATGCT
CACCTTAGCAAAAAGGAGAAAAAAAAGCTGAAGAAACAGATGGAGTATGAGCGCCAGGTG
GCTTCATTAAAAGCAGCCAGTGCTGCTGAGAATGACTTCTCTGTGTCACAAGCAGAGATG
TCCTCCCGCCAGGCTATGCTAGAAAATGCCTCTGACATCAAGCTGGAGAAGTTCAGCATC
TCAGCCCATGGCAAGGAGTTATTTGTCAACGCGGACCTGTACATTGTGGCCGGCCGCCGC
TATGGGCTAGTGGGACCCAACGGCAAGGGCAAGACTACGCTCCTTAAGCACATTGCCAAC
CGAGCGCTGAGCATCCCCCCCAACATCGACGTGTTGCTGTGTGAGCAGGAGGTGGTAGCA
GACGAAACACCAGCAGTGCAGGCTGTTCTTCGAGCCGACACCAAGCGAGTAAAGCTGTTG
GAAGAGGAGCGACAGCTCCAAGGACAGCTGGAGCAGGGGGATGACACAGCTGCTGAGAGG
CTAGAGAAGGTATATGAAGAATTGCGGGCGACTGGGGCAGCTGCTGCAGAGGCCAAAGCC
CGGCGGATCTTGGCCGGTCTGGGCTTTGACCCTGAGATGCAGAACCGGCCCACACAGAAG
TTCTCAGGAGGCTGGCGAATGCGTGTGTCCCTGGCCAGGGCACTGTTCATGGAGCCCACA
TTGCTGATGTTGGATGAGCCCACTAACCACTTGGACCTCAACGCTGTCATCTGGCTCAAT
AACTATCTCCAGGGCTGGCGGAAGACGTTGCTCATTGTGTCCCATGACCAGGGCTTCCTG
GATGACGTCTGCACCGATATCATCCATCTTGATGCCCAGCGGCTCCATTACTATAGGGGC
AATTACATGACCTTCAAGAAGATGTACCAGCAGAAGCAGAAAGAACTGCTGAAGCAGTAT
GAGAAGCAGGAGAAAAAGCTAAAGGAGCTGAAGGCGGGTGGCAAGTCCACCAAGCAGGCG
GAAAAGCAAACAAAGGAAGCCCTGACTCGAAAGCAGCAGAAGTGCCGCCGGAAGAACCAG
GATGAGGAGTCGCAGGAGGCCCCTGAGCTGCTGAAGCGGCCCCGGGAGTACACTGTGCGC
TTCACATTCCCCAACCCGCCGCCGCTCAGTCCGCCCGTGCTGGGTCTGCACGGTGTCACG
TTTGGCTATGAGGGGCAGAAAGCACTCTTTAAGAATCTGGATTTTGGCATCGACATGGAC
TCAAGAATCTGCATCGTGGGCCCTAACGGCGTGGGGAAAAGCACCCTGCTCCTGCTGCTG
ACAGGCAAGCTGACACCGACTCGTGGGGAAATGAGAAAGAACCACCGGCTGAAAATCGGC
TTCTTCAACCAGCAGTACGCGGAGCAGCTGCACATGGAGGAAACGGCCACTGAGTACCTG
CAGCAGGCCTTCAATCTGCCCTACCAGGACGCCCGGAAGTGCCTGGGACGCTTCGGCCTA
GAGAGCCATGCCCACACCATCCAAATCTGCAAGCTCTCCGGTGGGCAGAAAGCCCGAGTT
GTGTTTGCAGAGCTGGCCTGTCGGGAGCCCGATGTGCTCATCTTGGACGAGCCCACCAAT
AACTTGGACATTGAGTCGATCGATGCCCTGGGGGAGGCCATCAACGAGTACAAGGGCGCT
GTGATCGTTGTCAGCCATGATGCCCGGCTCATCACAGAAACCAACTGCCAGCTGTGGGTG
GTGGAGGAGCAAAGTGTGAGCCAAATCGATGGAGACTTCGAGGACTACAAGCGGGAGGTG
TTGGAGGCCCTGGGGGAAGTCATAGTCAACCGCCCCCGAGAG
>MyLu|XM_023745152.1_cds_XP_023600920.1_1
TTCTTTGAAGAGCTGGCAGTAGAAGATAAACAGGCTGGGGAAGAAGAGAAAGTGCGCAAG
GAGAAGGAGCAGCAGCAGCAGCAGCAGCAGCAGCAGCAAAAAAAAAAACGAGACACCCGA
AAAGGCCGGAGGAAGAAGGATGTGGACGATGATGGCGAGGAGAAGGAACTGCTGGAGCGT
CTGCAGAAGCTCTCGGTGCCCGCCAGTGACGAGGAGGGAGAGGTACCTGCCCTGAAATCC
CGAGGAGGGAAGGAAACCAAGGGAGGCAATGCTTTTGCAGCCCTGATTCAGGATCAGAGT
GAGGAAGAGGAGGAGGAAGAAAAACACCCTCCTAAGCCTGCCAAGCCGGAGAAAAATCGG
ATCAATAAGGCTGTATCTGAGGAA---CAACCAGGACTCAAGGGCACCAGGGGAAAGGAA
GAGAAGTCAACAGGGAAAGCCAAGCCTCAGAATAAATTTTCCGTTCTGGACAATGAAGGT
GAAGAGGATGGAGAAGAAACACTAACAAAAGAAAAAGAGCCATCTAAGCAAGGGAAGGAG
AAGGCCAAGAAGGCAGAGCAGAAGAGAGAAAAGGGTTATAACACACTATGGCAGGATTCC
GAGGAGGAAGGA------GAGGAGGAAGAAGGGGAGTCTAAGGCCAATGATCCCTATGCC
CACCTTAGCAAAAAAGAGAAGAAAAAGCTGAAGAAACAGATGGAGTATGAGCGCCAGGTG
GCGTCGTTAAAGGCCGCCAATGCTGCTGAGAATGACTTCTCCGTGTCGCAAGCAGAGGTG
TCCTCTCGCCAGGCCATGCTAGAGAATGCGTCTGACATCAAGCTAGAGAAGTTCAGCATC
TCTGCCCACGGCAAGGAGCTGTTCGTCAATGCAGACCTGTACATAGTGGCCGGCCGCCGC
TATGGGCTGGTGGGGCCCAACGGCAAGGGCAAGACCACTCTCCTCAAGCACATTGCCAAC
CGAGCCTTGAGCATCCCCCCCAACATCGATGTGCTGCTCTGTGAGCAGGAGGTGGTAGCG
GATGAAACACCCGCAGTGCAGGCTGTTCTTCGAGCCGACACCAAGCGATTAAAGCTGCTG
GAGGAGGAGCGACAGCTTCAGGCGCAGCTGGAGCAGGGCGACGACACAGCAGCTGAGCGG
CTGGAGAAGGTGTATGAGGAACTGAGGGCTACTGGCGCGGCAGCGGCAGAGGCCAAAGCC
CGGCGGATCCTGGCTGGTCTGGGGTTCGATCCTGAAATGCAGAATCGGCCCACACAGAAG
TTCTCGGGAGGCTGGCGCATGCGTGTCTCCCTGGCCAGGGCGCTGTTCATGGAGCCCACG
CTGCTGCTGCTGGACGAGCCCACCAACCACCTGGACCTCAATGCTGTCATCTGGCTCAAC
AACTACCTGCAGGGCTGGCGGAAGACGTTGCTCATCGTCTCCCATGACCAGGGCTTCCTG
GATGACGTCTGCACTGACATCATCCACCTTGACGCCCAGCGGCTCCACTACTACAGGGGC
AATTACATGACCTTCAAGAAGATGTACCAGCAAAAGCAGAAGGAGCTGCTGAAGCAGTAT
GAGAAGCAGGAGAAGAAGCTGAAGGAGCTGAAGGCGGGCGGCAAGTCCACCAAGCAGGCG
GAAAAGCAAACAAAGGAAGCCCTGACTCGGAAGCAGCAGAAATGCCGACGAAAAAACCAG
GACGAGGAATCGCAGGAGGCCCCCGAGCTCCTGAAGCGCCCCAAGGAGTACACTGTGCGC
TTCACCTTCCCCAACCCCCCGCCGCTCAGCCCTCCTGTGCTGGGCCTGCACGGTGTGACG
TTTGGCTATGAGGGGCAGAAACCACTCTTTAAGAACCTGGATTTTGGCATCGACATGGAC
TCAAGAATCTGCATCGTGGGTCCTAACGGTGTGGGGAAGAGCACCCTGCTCCTGCTGCTG
ACGGGCAAGCTGACGCCGACTCGGGGGGAAATGAGAAAGAACCACCGGCTGAAAATTGGC
TTCTTCAACCAGCAGTATGCAGAGCAGCTGCACATGGAGGAGACGCCCACTGAGTACCTG
CAGCAGGCCTTCAACCTGCCCTACCAAGATGCCCGCAAGTGCCTGGGCCGCTTCGGCCTC
GAGAGCCATGCCCACACCATCCAGATCTGCAAACTCTCCGGGGGGCAGAAAGCCCGAGTC
GTGTTTGCGGAGCTGGCCTGTCGGGAGCCCGATGTCCTGATCTTGGATGAGCCCACCAAC
AACTTGGACATCGAGTCCATCGACGCTCTGGGGGAGGCCATCAACGAGTACAAGGGCGCT
GTGATCGTCGTCAGCCACGACGCCCGGCTCATCACGGAAACCAGCTGCCAGCTGTGGGTG
GTGGAGGAGCAGAGTGTCAGCCAGATCGACGGCGACTTTGAGGACTACAAGCGGGAGGTG
CTGGAGGCCCTGGGGGAAGTCATGGTCAACCGCCCCCGAGAG
>PhDi|XM_028509483.1_cds_XP_028365284.1_1
TTCTTTGAAGAGCTGGCAGTAGAAGATAAACAGGCTGGGGAAGAAGAGAAAGTACTCAAG
GAG---------AAGGAGGAGCAGCAG------CAGCAAAAAAAGAAACGAGACACCCGA
AAAGGCCGGCGGAAGAAGGATGTGGATGATGATGGAGAGGAGAAGGAGCTCATGGAGCGT
CTTAAGAAGCTCTCAGTGCCAGCCAGTGATGAAGAAGAAGAGGTACCTGCCCTGATACCC
CGAGGAGGGAAGAAAACCAAGGGAGGTAATGCTTTTGCAGCCCTGATTCAGGATCAGAGT
GAGGAAGAGGAAGAGGAGGAAAAACACTCTGCTAAGCCTGCCAAGCCAGAAAAGAATCGG
ATCAATAAGGCGGTATTTGAGGAACGACAACCAGGACTCAAGAACAAAAAGGGGAAG---
------------------GCCAAGCCTCAAAATAAATTTTCCACTCTGGACAATGAAGAT
GAAGAGGATAAAAAAGAAGAAACAACAAAGGAAGAGGAGCCACCCCAGCAAGGGAAGGAG
AAGGCCAATAAGGCGGAGCAG---------------------------------TTCTCA
CCAGGT---------TCAGAGGAAGAAGAAGGAGAGTCTAAGGCTGATGACCCCTATGCA
CATCTTAGCAAGAAAGAGAAGAAAAAGCTGAAGAAACAGATGGAGTATGAGCGCCAAGTG
GCTTCATTAAAAGCAGCCAGTGCTGCTGAGAATGACTTCTCTGTGTCACAAGCAGAGGTG
TCCTCCCGCCAAGCCATGCTGGAAAACGCATCTGACATCAAGCTGGAGAAGTTCAGCATC
TCAGCCCATGGCAAGGAGTTATTCGTCAATGCAGACCTGTACATTGTGGCTGGGCGCCGC
TATGGGCTAGTGGGACCCAATGGCAAGGGCAAGACCACTCTCCTAAAGCACATTGCCAAC
CGAGCCTTGAGCATCCCCCCCAACATCGATGTGTTGCTGTGTGAGCAGGAGGTGGTAGCG
GATGAGACACCTGCAGTGCAGGCTGTTCTTCGAGCAGACACCAAGCGACTGAAGCTGCTG
GAAGAAGAGCGACAGCTTCAGGGGCAGCTGGAGCAGGGTGATGACACAGCTGCCGAGAGG
CTGGAGAAGGTGTATGAGGAACTGCGGGCTTCCGGTGCAGCAGCTGCGGAAGCCAAAGCC
CGGCGGATCCTGGCTGGTCTGGGCTTTGACCCTGAAATGCAGAATCGGCCCACAGAGAAG
TTTTCAGGGGGCTGGCGCATGCGTGTGTCCTTGGCCAGGGCACTGTTCATGGAGCCCACA
CTGCTGATGCTGGATGAGCCCACCAACCACCTGGACCTCAATGCTGTCATCTGGCTCAAT
AACTACCTCCAGGGCTGGCGGAAGACATTGCTCATCGTCTCCCATGACCAGGGCTTCCTG
GATGATGTCTGCACTGATATCATCCATCTTGATGCCCAGCGCCTTCATTACTATAGGGGC
AATTACATGACCTTCAAGAAGATGTACCAACAAAAGCAGAAAGAACTGCTGAAGCAATAT
GAGAAGCAGGAGAAAAAGCTGAAGGAGCTAAAGGCAGGTGGCAAGTCCACCAAGCAGGCG
GAAAAGCAAACAAAGGAAGCCCTAACTAGGAAGCAGCAGAAATGCCGACGGAAAAACCAG
GATGAGGAGTCACAGGAGACCCCTGAGCTCCTGAAGCGCCCCAAGGAGTACATTGTTCGC
TTTACATTCCCCAACCCCCCGCCACTTAGCCCTCCTGTGCTGGGCCTGCATGGTGTGACA
TTTGGCTATGAGGGGCAGAAACCACTCTTTAAGAATCTGGATTTTGGCATTGACATGGAC
TCAAGAATCTGCATTGTGGGCCCTAATGGTGTGGGGAAGAGCACCTTGCTCCTGCTCCTG
ACAGGCAAGCTGACTCCGACTCGTGGAGAAATGAGAAAGAACCACCGGCTGAAAATTGGC
TTCTTCAACCAGCAGTATGCGGAGCAGCTGCGCATGGACGAGACACCCACCGATTACCTG
CAGCAAGTCTTCAACCTGCCCTACCAGGATGCCCGGAAGTGCCTGGGTCGCTTTGGCCTT
GAGAGTCATGCCCACACCATCCAGATCTGCAAACTCTCTGGTGGGCAAAAAGCCCGAGTT
GTGTTTGCAGAGCTGGCCTGTCGGGAGCCAGATGTCCTCATCTTGGATGAGCCCACCAAT
AACTTGGACATAGAGTCGATTGATGCTCTGGGGGAGGCCATCAACGAGTACAAGGGTGCT
GTGATTGTCGTCAGCCATGATGCCCGGCTCATCACAGAAACCAACTGCCAGCTGTGGGTG
GTGGAGGAGCAGAGTGTTAGCCAAATCGATGGTGACTTTGAGGACTACAAGCGGGAGGTG
TTGGAGGCCCTGGGTGAAGTCATGGTCAACCGCCCCCGAGAG
>PtVa|XM_023525351.1_cds_XP_023381119.1_1
TTCTTTGAAGAGCTAGCAGTAGAAGATAAACAGGCTGGGGAAGAGGAGAAAGTGCTTAAG
GAA---------AAGGAGCAGCAGCAGCACCAGCAGCAAAAAAAGAAACGAGACGCTCGA
AAAGGCCGGCGGAAGAAGGATGCAGACAATGATGGAGAGGAGAAAGAGCTCATGGAGCGT
CTTAGGAAGCTCTCAGTGCCAGCCAGTGATGAGGAGGACGAGGTGCCTGCCCCAATACCC
CGAGGAGGGAAGAAAACCAAGGGTGGTAATGTTTTTGCAGCCCTGATTCAGGATCAGAGT
GAGGAAGAGGAGGAAGAAGAAAAACATCCTCCTAAGCCTGCCAAGCTAGAGAAGAATTGG
ATCAATAAGGCTGTATCTGAGGAACAACAGCCGGGGCTCAAGTGCAAAAAGGGAAAGGAA
GACAAGTTAAAAGGGAAGGCCAAGCCTCAAAATAAATTTGCTGCTATGGATAATGAAGAG
AAAGAAGATGAA---GAAAAAATAACAGAAGAAAAGGAGCCACCCAAGCAAGGGAAGGAG
AAGGCCAAGAAGGCAGAACAG---------------------------------GGTTCA
GAGGAAGAAGGAGAAGAGGAGGAAGAA---GGTGAGTCGAAGGCAAATGATCCCTATGCT
CACCTTAGCAAAAAGGAGAAGAAAAAGCTGAAGAAACAGTTGGAATATGAGCGCCAGGTG
GCTTCGTTAAAAGCAGCCAATGCTGCTGAGAATGACTTCTCCGTGTCACAAGCAGAGGTG
TCTTCCCGCCAAGCCATGTTAGAAAATGCATCTGACATTAAGCTAGAGAAGTTCAGCATC
TCAGCCCATGGCAAGGAGTTATTCGTCAACGCAGACCTGTACATTGTGGCCGGCCGCCGC
TATGGGCTAGTGGGACCCAATGGCAAGGGCAAGACCACTCTCCTCAAGCACATCGCCAAC
CGAGCCTTGAGCATCCCTCCCAACATTGATGTGTTGCTCTGTGAGCAGGAGGTGGTAGCA
GATGAAACGCCAGCAGTGCAGGCTGTTCTTCGAGCTGACACCAAGCGATTAAAGCTGCTG
GAAGAGGAGCGACAGCTTCAGGGTCAGCTGGAGCAGGGGGATGACACAGCTGCCGAGAGG
CTAGAGAAGGTTTATGAGGAATTGCGGGCTACTGGGGCAGCAGCTGCAGAGGCCAAAGCC
CGGAGGATCTTGGCTGGTCTGGGCTTTGACCCTGAAATGCAGAATCGTGCCACACAGAAG
TTCTCGGGGGGCTGGCGCATGCGTGTCTCCCTGGCCAGGGCGCTCTTCATGGAGCCCACA
CTGCTGATGTTGGATGAGCCCACTAACCACCTGGACCTCAATGCTGTCATCTGGCTCAAT
AACTATCTTCAGGGCTGGCGGAAAACGTTGCTTATCGTCTCCCATGACCAGGGCTTCCTG
GATGATGTCTGCACTGATATTATTCATCTCGATGCCCAGCGGCTCCATTACTATAGGGGC
AATTACATGACCTTCAAGAAGATGTACCAGCAGAAGCAGAAAGAACTACTGAAGCAGTAT
GAGAAGCAGGAGAAAAAGCTAAAGGAGCTAAAGGCGGGTGGCAAGTCCACCAAGCAGGCA
GAAAAGCAAACAAAGGAAGCCCTGACTCGGAAGCAGCAGAAATGCCGAAGGAAAAACCAG
GATGAGGAATCGCAGGAGGCCCCTGAGCTCCTGAAGCGCCCCAAGGAGTACACTGTGCGC
TTCACGTTTCCCAACCCCCCGCCACTCAGCCCTCCTGTGCTGGGTCTGCATGGTGTGACA
TTTGGCTATGAGGGGCAGAAACCACTCTTTAAGAATCTGGATTTTGGCATTGACATGGAT
TCAAGAATCTGCATCGTGGGCCCTAATGGCGTGGGGAAAAGTACCTTGCTCCTGCTGCTG
ACGGGCAGGCTGACCCCGACTCGTGGGGAAATGAGAAAGAACCACCGGCTGAAAATTGGC
TTCTTCAACCAGCAGTATGCAGAGCAGCTGCGCATGGAGGAGACACCTACTGAGTACTTG
CAGCAGGGCTTCAACCTACCCTACCAGGATGCCCGGAAGTGCCTTGGCCGCTTTGGCCTT
GAGAGTCATGCCCACACCATCCAGATCTGCAAACTCTCTGGTGGGCAAAAAGCCCGAGTT
GTGTTTGCAGAGCTGGCCTGTCGGGAGCCCGATGTCCTCATCTTGGATGAGCCCACCAAT
AACTTGGACATTGAGTCAATTGATGCTCTGGGAGAGGCCATCAACGAGTATAAGGGTGCT
GTGATCGTCGTCAGCCACGATGCCCGACTCATCACAGAAACCAACTGCCAGCTGTGGGTA
GTGGAGGAGCAGAGTGTTAGCCAAATCGATGGCGACTTCGAGGACTACAAGCGGGAGGTG
TTGGAGGCCCTGGGTGAAGTCATGGTCAACCGCCCCCGAGAG
>RhFe|XM_033102556.1_cds_XP_032958447.1_1
TTCTTTGAAGAGCTGGCAGTAGAAGATAAGCAGGCTGGGGAAGAAGAAAAGTTGCCCAAG
GAG---------AAGGAGCAGCAGCAGCAGCAGCAGCAGAAAAAGAAACGAGACGCCCGA
AAAGGCCGGCGGAAGAAGGATGTGGATGACGATGGAGAAGAGAAAGAGCTCCTGGAGCGT
CTTAAGAAGCTCTCGGTGCCGGCCAGTGACGAGGAGGATGAGGTGCCTGCCCCAGTACCC
CGAGGAGGGAAGAAAACCAAGGGTGGTAATGTTTTTGCAGCCCTGATTCAGGACCAGAGT
GAGGAAGAGGAGGAGGAAGAAAAACACCCTCCTAAGCCTGCCAAGCCAGAGAAGAATCGG
ATCAATAAGGCTGTATCTGAAGAACAACAGCCAGGCCTCAAGGGCAAAAAGGAAAAGGAA
GAGAAGTCAAAGGGGAAGGCCGAGCCTCAAAATAAATTTGCCGCTCTGGACAATGAAGAG
CAAGAGGAAGAA---GAAGAAATGACACAAGAAAAGGAGGCACCCAAGCAAGGGAAGGAG
AAGGCCAGGAAGGCAGAGCAG---------------------------------GGTTCA
GAGGAAGAAGGAGAAGAGGAGCAAGAAGCAGGGGAGTCTAAGGCCAATGATCCTTATGCT
CACCTTAGCAAAAAGGAGAAGAAAAAGCTGAAGAAACAGATGGAGTATGAGCGCCAGGTG
GCTTCATTAAAAGCAGCCAGTGCTGCCGAGAATGACTTCTCCGTGTCACAAGCGGAGGTG
TCCTCCCGCCAGGCCATGTTAGAAAATGCCTCTGACATCAAGCTAGAGAAGTTCAGCATC
TCTGCTCACGGCAAGGAGTTATTTGTCAACGCGGACCTGTATATAGTGGCCGGCCGCCGC
TATGGGCTAGTGGGACCCAACGGCAAGGGCAAGACCACGCTCCTCAAGCACATTGCCAAC
CGGGCGCTGAGCATCCCCCCGAACATCGACGTGCTGCTGTGTGAGCAGGAGGTGGTAGCA
GATGAAACGCCAGCAGTGCAGGCTGTTCTTCGAGCCGACACCAAGCGAGTAAAGCTGCTG
GAAGAGGAGCGACAACTCCAAGGACAGCTGGAGCAGGGGGATGACACAGCCGCCGAGAGG
CTAGAGAAGGTGTATGAGGAATTGCGGGCAATCGGGGCGGCCGCTGCAGAGGCCAAAGCC
CGGCGGATCTTGGCTGGTCTGGGCTTCGACCCTGAGATGCAGAACCGGCCCACACAGAAG
TTCTCGGGGGGCTGGCGCATGCGTGTGTCCCTGGCCAGAGCGCTGTTCATGGAGCCCACA
CTGCTGATGTTAGATGAGCCCACTAACCACCTGGACCTCAATGCTGTCATCTGGCTCAAT
AACTATCTCCAGGGCTGGCGGAAGACGTTGCTCATCGTGTCCCATGACCAGGGCTTCCTG
GACGACGTCTGCACCGATATCATCCATCTCGATGCCCAGCGGCTCCATTACTATAGGGGC
AATTACATGACCTTCAAGAAGATGTACCAGCAGAAGCAGAAAGAACTGCTAAAGCAGTAT
GAGAAGCAGGAGAAAAAGCTGAAGGAGCTGAAGGCGGGTGGCAAGTCCACCAAGCAGGCG
GAAAAGCAAACAAAGGAAGCCCTGACTCGGAAGCAGCAGAAGTGCCGCCGGAAGAACCAG
GATGAGGAGTCCCAGGAGGCCCCTGAGCTGCTGAAGCGGCCCCGGGAGTACACTGTGCGT
TTCACGTTCCCCAACCCGCCGCCGCTCAGCCCGCCTGTGCTGGGCCTGCACGGTGTGACG
TTCGGCTATGAGGGGCAGAAACCACTCTTTAAGAATCTGGATTTTGGCATCGACATGGAC
TCAAGAATCTGTATCGTGGGCCCTAATGGCGTGGGGAAAAGCACCCTGCTCCTGCTGCTG
ACAGGCAAGCTGACGCCGACTCGTGGGGAAATGAGAAAGAACCACCGGCTGAAAATCGGC
TTCTTCAACCAGCAGTACGCAGAGCAGCTGCGCATGGAGGAGACGCCCACCGAGTACCTG
CAGCAGGCCTTCAACCTGCCCTACCAGGATGCCCGGAAGTGCCTGGGCCGCTTCGGCCTG
GAGAGCCATGCGCACACCATCCAGATCTGCAAGCTCTCCGGTGGGCAGAAAGCCCGAGTT
GTGTTTGCAGAGCTGGCCTGTCGGGAGCCCGATGTCCTCATCTTGGACGAGCCCACCAAT
AACTTGGACATCGAGTCGATCGATGCCCTGGGGGAGGCCATCAACGAGTACAAGGGCGCT
GTGATCGTCGTCAGCCATGATGCCCGGCTCATCACAGAAACCAGTTGCCAGCTGTGGGTG
GTGGAGGAGCAGAGTGTGAGCCAAATCGACGGAGACTTCGAGGACTACAAGCGGGAGGTG
TTGGAGGCCCTGGGGGAAGTTGTGGTCAGCCGCCCCCGAGAG
>RoAe|XM_016120646.1_cds_XP_015976132.1_1
TTCTTTGAAGAGCTAGCAGTAGAAGATAAACAGGCTGGGGAAGAGGAAAAAGTGCTTAAA
GAA---------AAGGAGCAGCAGCAGCACCAACAGCAAAAAAAGAAACGAGACACTCGA
AAAGGCCGGCGGAAGAAGGATACAGACAATGATGGAGAGGAGAAAGAGCTCATGGAGCGT
CTTAGGAAGCTCTCAGTGCCAGCCAGTGATGAG---GACGAGGTGCCTGCCCCAATACCC
CGAGGAGGGAAGAAAACCAAGGGTGGTAATGTTTTTGCAGCCCTGATTCAGGATCAGAGT
GAGGAAGAGGAGGAGGAAGAAAAACATCCTCCTAAGCCTGCCAAGCTAGAGAAGAATTGG
ATCAATAAGGCTGTATCTGAGGAACAACAGCCGGGGCTCAAGTACAAAAAGGGAAAGGAA
GACAAGTTAAAAGGAAAGGCCAAGCCTCAAAATAAATTTGCTGCTATGGACAATGAAGAG
AAAGAGGAAGAA---GAAAAAATAACAGAAGAAAAGGAGCCACCCAAGCAAGGGAAAGAG
AAGGCCAGGAAGGCAGAACAG---------------------------------GGTTCA
GAGGAAGAAGGAGAAGAGGAGGAAGAAGAAGGCGAGTCGAAGGCAAATGATCCCTATGCT
CACCTTAGCAAAAAGGAGAAGAAAAAGCTGAAGAAACAGTTGGAATATGAGCGCCAGGTA
GCTTCGTTAAAAGCAGCCAATGCTGCTGAGAATGACTTCTCCGTGTCTCAAGCAGAGGTG
TCTTCCCGCCAAGCCATGTTAGAAAATGCATCTGACATTAAGCTAGAGAAGTTCAGCATC
TCAGCCCATGGCAAGGAGTTATTCGTCAACGCAGACCTGTACATTGTGGCCGGCCGCCGC
TATGGGCTAGTGGGACCCAATGGCAAGGGCAAGACAACTCTCCTCAAGCACATTGCTAAC
CGAGCCTTGAGCATCCCTCCCAACATTGATGTGTTGCTCTGTGAGCAAGAGGTGGTAGCA
GATGAAACGCCAGCGGTGCAGGCTGTTCTTCGAGCTGACACAAAGCGATTGAAGCTGCTG
GAAGAGGAGCGGCAGCTTCAGAGTCAGCTGGAGCAGGGGGATGACACAGCTGCCGAGAGG
CTAGAGAAGGTTTATGAGGAATTGCGGGCTACCGGGGCAGCAGCTGCAGAGGCCAAAGCC
CGGCGGATCTTGGCTGGTCTGGGCTTCGACCCTGAAATGCAGAATCGTCCCACACAGAAG
TTCTCGGGGGGCTGGCGCATGCGTGTCTCCCTGGCAAGGGCGCTCTTTATGGAGCCCACA
CTGCTGATGTTGGATGAGCCAACTAACCACCTGGACCTCAATGCTGTCATCTGGCTCAAT
AACTATCTTCAGGGCTGGCGGAAGACGTTGCTTATCGTCTCTCATGACCAGGGCTTCCTG
GATGATGTCTGCACTGATATTATTCATCTCGATGCCCAGCGTCTCCATTACTATAGGGGC
AATTACATGACCTTCAAGAAGATGTACCAGCAGAAGCAGAAAGAACTACTGAAGCAGTAT
GAGAAGCAGGAGAAAAAGCTAAAGGAGCTAAAGGCGGGTGGCAAGTCCACCAAGCAGGCG
GAAAAGCAAACAAAGGAAGCCCTGACTCGGAAGCAGCAGAAATGCCGACGGAAAAACCAG
GATGAGGAATCACAAGAGGCCCCTGAGCTCCTGAAGCGCCCCAAGGAGTACACTGTGCGC
TTCACGTTTCCCAACCCGCCGCCGCTCAGCCCTCCTGTGCTGGGTCTGCATGGTGTGACA
TTTGGCTATGAGGGGCAGAAACCACTCTTTAAGAATCTGGATTTTGGCATTGACATGGAT
TCAAGAATCTGCATCGTGGGCCCTAATGGCGTGGGGAAAAGTACCCTGCTCTTGCTGCTG
ACTGGCAGGCTGACCCCGACTCGTGGGGAAATGAGAAAGAACCACCGGCTGAAAATTGGC
TTCTTCAACCAGCAGTATGCAGAGCAGCTGCGCATGGAGGAGACACCTACTGAGTATTTG
CAGCAGGGCTTCAACCTGCCTTACCAGGATGCCCGGAAGTGCCTGGGCCGCTTTGGCCTT
GAGAGTCATGCCCACACCATCCAGATCTGCAAACTCTCTGGTGGGCAGAAAGCCCGAGTT
GTGTTTGCAGAGCTGGCCTGTCGGGAGCCTGATGTCCTCATCTTGGATGAGCCCACCAAT
AACTTGGACATTGAGTCAATTGATGCCCTAGGGGAGGCCATCAACGAATATAAGGGTGCT
GTGATCGTTGTCAGCCACGATGCCCGACTCATCACAGAAACCAACTGCCAGCTGTGGGTG
GTGGAGGAGCAGAGCGTTAGCCAAATCGATGGTGACTTCGAGGACTACAAGCGGGAGGTG
TTGGAGGCCCTGGGTGAAGTCATGGTCAGCCGCCCCCGAGAG
