# Supplementary material for: Positively selected genes in the hoary bat (Lasiurus cinereus) lineage: prominence of thymus expression, immune and metabolic function, and regions of ancient synteny
Source: PeerJ. 2022 Mar 17;10:e13130. doi: 10.7717/peerj.13130 (PMC8934532; doi:10.7717/peerj.13130)
Supplement: Supplemental Information 4 — Likely alignment errors have been manually deleted between conserved codons. Recovery of the original codon positions requires alignment to the original accessions in each orthogroup. [file peerj-10-13130-s004.zip › renamed.manual/OG0007129.manual.fas]

>EpFu|XM_008144146.2_cds_XP_008142368.1_1
GAGCGTGAGGGGTGTGGGCCCGAGGCCAGCCCCAGCGTGATGCCCGAGGCTCCTCTGGAG
TCTCCACCTGCCCCTGCCAAGTCCCCTGCCAAGTCCCCGACGTTTGATCTTTTCAACTTG
GTTCTGTCCTACAAGAGGCTGGAGATCTACCTGGAACCCCTGAAGGACGCAGGTGATGGT
GTCCGGTACTTGCTCAGGTGGCAGACGCCTTTGTGTTCCTTGCTGACCTGCCTGGGCCTC
AACGTCTTGTTCCTCACCTTGAATGAGGGTGCGTGGTACTCGGTGGGTGCCCTGGTGATT
TCAGTGCCCGCCCTTCTGGGCTACCTGCAGGAGGTCTGCCGGGCCCGGCTGCCGGAGTCT
GAGCTCATGCGGAGGAAGTATCATAGCGTGAGGCAGGAGGACCTGCAGAGAGTGCGCCTG
TCTCGCCCCGAGGCTGTGGCTGAGGTGAAGTGCTTCTTGATCCAGCTGGAGGCCTTCCTG
CGCCGCCTGTGCGGCACCTGTGAAGCTGCCTACCGGGTGCTGCGCTGGGAGAACCCCACC
GTGTCCTCACAGTTCTATGGAGCTCTTCTGGCCACAGTTTGCATGCTGTATCTGCTGCCG
AGGGCATGTCTGCAGCGGCGGATGAAATCCAGCCAGGAAGAGGGTACCTTCCAGAGCCCA
CCATCC---CCAGATGCTGGAGGGAAGGGCGTTCTGCCAGACTGCACGCCTACGCCCACA
CCCACGGAGGACCTCACGCCAGGCAGTGTGGAGGAGGCCGAGGAGGCGGAGCCTGATGAG
GAATTTAAAGATGCGATTGAGGAGACCCACTTGGTGGTGCTGGAGGAGGATGAGGGTGCC
CCATGCCCGGTAGAGGATGAGCTGGCCCTGCACGACAACGGGTTCCTGAGCAAGAATGAA
GTGCTGCGCAGCAAGGTGTCGCGGCTCACAGAGCGGCTCCGCAAGCGGTACCCCACCAAC
AACTTCGGG---
>HiAr|XM_019636386.1_cds_XP_019491931.1_1
GAGCGTGAGGGGTGTGGGGCAGAGGCGAGCCCCAGCGTGATGCCTGAGGCTTCCCCGGAG
TCTCCACCTGCTCCTACCAAGTCC------------CCAGCATTTGATCTTTTCAACTTG
GTTCTGTCCTACAAGAGGCTAGAGATCTACCTGGAACCCCTGAAGGACGCAGGTGACGGT
GTCCGGTACTTGCTCAGGTGGCAGACGCCTCTGTGTTCCTTGCTGACCTGCCTGGGCCTC
AACATCTTGTTCCTCACTTTGAATGAGGGTGCATGGTACTCAGTGGGCGCCCTGGTGATT
TCAGTGCCTGCCCTTCTGGGCTACCTGCAGGAGGTTTGCCGGGCACGGCTCCCTGAGTCT
GAGCTGATGCGGAGGAAGTATCACAGCGTGAGGCAGGAGGACCTGCAAAGAGTTCGCCTG
TCTCGCCCCGAGGCCGTGGCGGAGGTGAAGAGCTTCTTGATCCAGCTGGAGGCCTTCCTG
AGCCGCCTGTGCTGCACCTGTGAGGCCGCCTACCGTGTGCTGCACTGGGAGAACCCCACC
GTGTCCTCACAGTTCTATGGGGCTCTCCTGGGTACAGTTTGCATGCTGTATCTGCTGCCA
AGGGCATCTCTACAGCGGCGGATGCACTCCAGCCAGGAAGATGGTGCCTTCCAGAGTCCG
CCGCCAGCGCCAGGTGCTGGGGGGAAAGGGGTTCTGCCGGACTGCACGCCTGCAACGACG
CCCACAGAGGACCTCACGCCAGGCAGTGTGGAGGAGGCCGAGGAGGCTGAGCCCGACGAG
GAGTTTAAAGATGCGATTGAGGAGACCCACTTGGTGGTGCTGGAGGATGATGAGGGCGCC
CCGTGCCCGGCAGAGGATGAGCTGGCCCTGCAGGACAACGGGTTCCTGAGCAAGAATGAG
GTGCTGCGCAGCAAGGTGTCGCGGCTCACAGAACGGCTCCGCAAGCGGTACCCTACCAAC
AACTTTGGG---
>LaCi|145-exonerate_protein2genome-gene-100.14-mRNA-1
GAGCGTGAGGGGTGTGGGCCCGAGGCCAGCCCCAGCGTGATGCCTGAGGCTCCTCAGGAG
TCTCCACCTGCCCCTGCCAAGTCCCCTGCCAAGTCCCCGACGTTTGATCTTTTCAACTTG
GTTCTGTCCTACAAGAGGCTGGAGATCTACCTGGAACCCCTGAAGGACGCAGGTGATGGT
GTCCGGTACTTGCTCAGGTGGCAGACGCCTTTGTGTTCCTTGCTGACGTGCCTGGGCCTC
AACGTCTTGTTCCTCACCTTGAATGAAGGTGCGTGGTACTCGGTGGGTGCCCTGGTGATT
TCAGTGCCCGCCCTTCTGGGCTACCTGCAGGAGGTCTGCCGGGCACGGCTGCCGGAGTCG
GAGCTCATGCGGAGGAAGTATCATAGTGTGAGGCAGGAGGACCTGCAGAGAGTTCGCCTG
TCTCGCCCCGAGGCTGTGGCTGAGGTGAAGTGCTTCTTGATCCAGCTGGAGGCCTTCCTG
CGCCGCCTGTGCTGCACCTGTGAAGCCGCCTACCGGGTGCTGCGCTGGGAGAACCCCACC
GTGTCCTCACAGTTCTATGGAGCTCTTCTGGCCACAGTTTGCATGCTGTATCTGCTGCCG
AGGGCATGTCTACAGCGGCGGATGAAATCCAGCCAGGAAGAGGGTACCTTCCAGAGCCCA
CCATCA---CCGGATGCTGGAGGAAAGGGTGTTCTGTCGGACTGCACACCTGTGCCCACA
CCCACAGAGGACCTCACGCCAGGCAGTGTGGAGGAGGCCGAGGAGGCTGAGCCTGATGAG
GAATTTAAAGATGCAATTGAGGAGACCCACTTGGTGGTGCTGGAGGAGGATGAGGGTGCC
CCGTGCCCAGTAGAGGATGAGCTGGCCCTGCACGACAACGGGTTCCTGAGCAAGAATGAA
GTGCTGCGCAGCAAGGTGTCGCGGCTCACAGAGCGGCTCCGCAAGCGGTACCCCGCCAAC
AACTTCGGTACA
>MyLu|XM_006089956.3_cds_XP_006090018.1_1
GAGCGTGAGGGGTGTGGGCCCGAGGCCAGCCCCAGCGTGATGCCTGAGGCTCCTCCGGAG
TCTCCACCTGCCCCTGCCAAGTCCCCTGCCAAGTCCCCGACGTTTGATCTTTTCAACTTG
GTTCTGTCCTACAAGAGGCTGGAGATCTACCTGGAACCCCTGAAGGACGCAGGTGATGGT
GTCCGGTACTTGCTCAGGTGGCAGACGCCTTTGTGTTCCTTGCTGACCTGCCTGGGCCTC
AACGTCTTGTTCCTCACCTTGAATGAGGGTGCGTGGTACTCAGTGGGTGCCTTGGTGATT
TCAGTGCCCGCCCTTCTGGGCTACCTGCAGGAGGTCTGCCGGGCACGGCTGCCGGAGTCT
GAGCTCATGCGGAGGAAGTATCATAGCGTGAGGCAGGAGGACCTGCAGAGAGTTCGCCTG
TCTCGCCCCGAGGCTGTGGCCGAGGTGAAGTGCTTCTTGATCCAGCTGGAGGCCTTCCTG
CGCCGCCTGTGCTGCACCTGTGAAGCTGCCTACCGGGTGCTGCGCTGGGAGAACCCCACC
GTGTCCTCACAGTTCTATGGAGCTCTTCTGGCCACAGTCTGCATGCTGTATCTGCTGCCG
AGGGCATGTCTGCAGCGGCGGATGAAATCCAGCCAGGAAGAGGGTACCTTCCAGAGCCCA
CCGTCC---CCGGATGCTGGAGGGAAGGGTGTTCTGCCAGACTGCACGCCTGCGCCCACA
CCCACAGAGGACCTCACGCCAGGCAGCGTGGAGGAGGCCGAGGAGGCTGAGCCTGATGAG
GAATTTAAAGATGCGATTGAGGAGACCCACTTGGTGGTGCTGGAGGAGGAGGAGGGTGCC
CCGTGCCCGGTAGAGGACGAGCTGGCCCTGCACGACAATGGGTTCCTGAGCAAGAATGAA
GTGCTGCGCAGCAAGGTGTCGCGGCTCACAGAGCGGCTCCGCAAGCGGTACCCCACCAAC
AACTTCGGG---
>PhDi|XM_028512903.1_cds_XP_028368704.1_1
GAGCGCGAGGGGTGTGGGTCTGAGGCCAGTCCCAGCGTGATGCCCGAGGCTCCCCTGGAG
TCTCCACCTGCTCCTGCCAAGTCT------------CCTGCGTTTGATCTTTTCAACTTG
GTTCTGTCCTACAAGAGGCTGGAGATTTACCTGGAGCCCCTGAAGGACGCAGGTGACGGT
GTCCGGTACTTGCTCAGGTGGCAGACACCTTTGTGTTCCTTGCTGACCTGCCTGGGCCTC
AACGTCTTGTTCCTCACTCTGAACGAGGGTGCGTGGTACTCGGTGGGTGCCCTGGTGATT
TCGGTGCCCGCCCTTCTGGGCTACCTGCAGGAGGTGTGCCGGGCGCGGCTGCCGGAGTCT
GAGCTGATGCGCAGGAAGTATCACAGCGTGAGGCAGGAGGACCTGCAGAGAGTGCGCCTG
TCTCGCCCCGAGGCTGTGGCTGAGGTGAAGAGCTTCTTGATCCAGCTGGAGGCCTTCCTG
AGTCGCCTGTGCTGCACGTGTGAGGCTGTCTACCGAGTGCTGCACTGGGAGAACCCCACC
GTGTCCTCACAGTTCTACGGGGCTCTTCTGGGCACGGTTTGTGTGCTGTATCTGCTGCCG
AGGGCATCTCTGCAGCGGCGGATGCAACCCACCCAGGAAGAGGGTGCCTTCCAGAGCCCA
CCGCCC---CCAGATGCTGGGGAGAAGGGTGTTCTGCTAGACTGTACGCCTGCGCCCACG
CCCACAGAGGACCTCACGCCAGGCAGTGTGGAGGAGGCCGAGGAGGCTGAGCCTGATGAG
GAGTTCAAAGATGCGATCGAGGAGACCCACTTGGTGGTCCTGGAGGATGAGGAGGGTGCC
CCGTGCCCGGCAGAGGATGAGCTGGCCCTGCAGGACAATGGGTTCCTGAGCAAGAATGAA
GTGCTGCGTAGCAAGGTGTCACGGCTCACAGAGCGGCTCCGCAAGCGGTACCCCACCAAC
AACTTCGGG---
>PtVa|XM_023519792.1_cds_XP_023375560.1_1
GAGCGTGAGGGGTGTGGGCCAGAGGCGAGCCCCAGCGTGATGCCTGAGGCTTCCCCGGAG
TCTCCACCTGCCCCAACCAAGTCT------------CCGGCGTTTGATCTTTTCAACTTG
GTTCTGTCCTATAAGAGGCTTGAGATCTACCTGGAACCCTTGAAGGACGCAGGTGATGGT
GTCCGGTACTTGCTCAGGTGGCAGATGCCTTTGTGTTCCTTGCTGACTTGCCTGGGCCTC
AACATCTTGTTCCTCACTTTGAATGAGGGTGCATGGTACTCAGTGGGTGCCCTGGTGATT
TCAGTGCCCGCCCTTTTGGGCTACCTGCAGGAGGTTTGCCGGGCCCAGCTACCCGAGTCT
GAGCTCACGCGAAGGAGGTATCACAGTGTGAGGCAGGAGGGCCTGCAAAGAGTTCGCTTG
TCTCGCCCAGAGGCCGTGGCTGAGGTGAAGAGCTTCTTGATCCAGCTGGAGGCCTTCCTG
AGCCGCCTGTGCTGTGCCTGCGAAGCCGCCTACCGTGTGCTGCACTGGGAGAACCCCACC
GTGTCTTCACAGTTCTATGGGGCTCTTCTGGGCACGGTTTGCGTGCTGTATCTGCTGCCT
AGGGCCTCTCTGCAGCGGCGGTTGCATCCCAAGCAGGAAGAGGGTGCCTTCCAGAGCCCA
CCACCT---CCAGATGTTGGGGGGAAGGGCGTTCTGCCAGACTGTACGCCTGCACCCACA
CCCACAGAGGACCTCACACCAGGCAGTGTGGAGGAGGCTGAGGAGGCTGAGCCTGATGAA
GAGTTTAAAGATGCAATTGAGGAGACCCACTTAGTGGTGCTGGAGGATGATGAGGGTGCC
CCATGCCCAGCAGAGGATGAGCTGGCCCTACAGGACAACGGGTTCCTGAGCAAGAATGAG
GTGTTACGCAGCAAGGTGTCACGGCTCACAGAGCGGCTCCGCAAGCGGTACCCCACCAAC
AACTTTGGG---
>RhFe|XM_033130424.1_cds_XP_032986315.1_1
GAGCGTGAGGGGTGTGGGCCAGAGGCAAGCCCCAGCGTGATGCCTGAGGCTTCCCTGGAG
TCTCCACCTGCCCCTACCAAGTCC------------CCGGCGTTTGATCTTTTCAACTTG
GTTCTGTCCTACAAGAGGCTGGAGATCTACCTGGAACCCCTGAAGGACGCAGGTGACGGT
GTCCGGTACTTGCTCAGGTGGCAGACACCTTTGTGTTCCTTGCTGACCTGCCTGGGCCTC
AACATCTTGTTCCTCACTTTGAATGAGGGAGCTTGGTACTCGGTGGGTGCCCTGGTGATT
TCAGTGCCCGCCCTCCTGGGCTACATGCAGGAGGTTTGCCGTGCACGGCTGCCTGAGTCT
GAGCTGATGCGGAGGAAGTATCACAGCGTGAGGCAGGAGGACCTGCAGAAAGTTCGCCTG
TCTCGCCCCGAGGCCGTGGCTGAGGTGAAGAGCTTCTTGATCCAGCTGGAGGCCTTCCTG
AGCCGCCTGTGCTGCACCTGCGAGGCCGCCTACCGCGTGCTGCACTGGGAGAACCCGGCC
GTGTCCTCACAGTTCTATGGGGCTCTTCTGGGTACGGTTTGCATGCTGTATCTGCTGCCA
AGGGCATCTCTGCAGCGGCGGATGCACCCCAGCCAGGAAGATGGTGCCTTCCAGAGCCCA
CCGCCGCCGCCAGGTGCTGGGGGGAAGGGAGTTCTGCTGGACTGCACGCCTGCACCCACC
CCCACAGAGGACCTCACGCCGGGCAGTGTGGAGGAGGCAGAGGAGGCTGAGCCCGACGAG
GAGTTTAAAGATGCCATTGAGGAGACCCACTTGGTGGTGCTGGAGGATGATGAGTGTGCC
CCGTGCCCCGCAGAGGATGAGCTGGCCCTGCAGGACAACGGCTTCCTGAGCAAGAATGAG
GTGCTACGCAGCAAGGTGTCACGACTCACAGAACGGCTCCGCAAGCGGTACCCCACCAAC
AACTTTGGG---
>RoAe|XM_016164231.1_cds_XP_016019717.1_1
GAGCGTGAGGGGTGTGGGCCAGAGGCGAGCCCCAGCGTGATGCCCGAGGCTTCCCCGGAG
TCTCCACCTGCCCCTACCAAGTCT------------CCAGCGTTTGATCTTTTCAACTTG
GTTCTGTCCTATAAGAGGCTTGAGATCTACTTGGAACCCTTGAAGGATGCAGGTGATGGT
GTCCGGTACTTGCTCAGGTGGCAGATGCCTTTGTGTTCCTTGCTGACTTGCCTGGGCCTC
AACATCCTGTTCCTCACTTTGAATGAGGGTGCATGGTACTCAGTGGGTGCCCTGGTGATT
TCAGTGCCCGCCCTTTTGGGCTACCTGCAGGAGGTTTGCCGGGCCCAGCTACCCGAGTCT
GAGCTCACGCGGAGGAGGTATCACAGTGTGAGGCAGGAGGGCCTGCAGAGAGTTCGCTTG
TCTCGCCCAGAGGCCGTGGCTGAGGTGAAGAGCTTCTTGATCCAGCTGGAGGCCTTCCTG
AGCCGCCTGTGCTGTGCCTGCGAAGCCGCCTACCGTGTGCTGCACTGGGAGAACCCCACC
GTGTCTTCACAGTTCTATGGGGCCCTTCTGGGCACGGTTTGCGTACTGTATCTGCTGCCT
AGGGCCTCTCTGCAGCGGCGGTTGCATCCCAGCCAGGAAGAGGGTGCCTTCCAGAGCCCA
CCACCT---CCAGATGTTGGGGGGAAGGGCGTTCTGCCAGACTGTACGCCTGCACCCACA
CCCACAGAGGACCTCACACCGGGCAGTGTGGAGGAGGCTGAGGAGGCTGAGCCTGATGAG
GAGTTTAAAGATGCAATTGAGGAGACCCACTTGGTGGTGCTGGAGGATGATGAGGGTGCC
CCGTGCCCAGCAGAGGATGAGCTGGCCCTACAGGACAATGGGTTCCTGAGCAAGAATGAG
GTGTTACGCAGCAAGGTGTCACGGCTCACAGAACGGCTCCGCAAGCGGTACCCCACCAAC
AACTTTGGA---
