# Supplementary material for: Positively selected genes in the hoary bat (Lasiurus cinereus) lineage: prominence of thymus expression, immune and metabolic function, and regions of ancient synteny
Source: PeerJ. 2022 Mar 17;10:e13130. doi: 10.7717/peerj.13130 (PMC8934532; doi:10.7717/peerj.13130)
Supplement: Supplemental Information 4 — Likely alignment errors have been manually deleted between conserved codons. Recovery of the original codon positions requires alignment to the original accessions in each orthogroup. [file peerj-10-13130-s004.zip › renamed.manual/OG0007181.manual.fas]

>EpFu|XM_028153977.1_cds_XP_028009778.1_1
TCTGACTACTCCAACTACGACGTCATCATCCGGCATTACAACTACACGGGGAAGCTGAAC
CTGGGCCAGGACAAGGACGGCGGCCTCAAGGTGACGTCCGTGGTGTTCATCCTCATCTGC
TGCTGCATCATCCTGGAGAACATCTTCGTCCTCCTGACCATCTGGAAAACCAAGAAGTTC
CACCGGCCCATGTACTACTTCATCGGCAACCTGGCCCTCTCGGACCTGCTGGCGGGGGTG
GCCTACATCATGAACCTGCTCTTCTCCGGGGCCAACACCTACAATCTGACGCCCGCGCAG
TGGTTCCTGCGTGAGGGCAGCATGTTCGTGGCGCTGTCCGCGTCCGTGTTCAGCCTGCTG
GCCATCGCCATCGAGCGCTACATCACCATGCTGAAGATGAAGCTGCACCACGAGAGCAGC
AGCTCGCGCTCCTTCCTGCTCATCAGCGCCTGCTGGGTCATCTCGCTGGTGCTGGGCGGC
CTGCCCATCATGGGCTGGAACTGCCTCGGCCTGCTGCCCAGCTGCTCCACGGTGCTGCCG
CTCTACCACAAGCACTATATCCTCTTCTGCACCACGGTCTTCACCGTGCTGCTGCTCTCC
ATCGTCATCCTCTACTGCCGGATCTACTCGCTGTCCAAGGCCAGCCGCAGCTCGGAGAAG
TCGCTGGCGCTGCTCAAGACGGTGATCATCGTGCTGAGCGTCTTCATCGCCTGCTGGGCG
CCGCTCTTCATCCTGCTGCTGCTGGACGTGGGCTGCAAGGTGAGGACCTGTGACATCCTC
TTCAAGGCCGAGTACTTCCTGGTGCTGGCGGTGCTCAACTCGGGCACCAACCCCATCATC
TACACGCTCACCAACAAGGAGATGCGCCGCGCCTTCATCCGCATCATGTCCTGCTGCCGG
TGCCCCAGCCCCGACACCCCCGGCAAGTTCAAGCGCCCCATCATCGCGGGCGTGGAGTTC
AGCCGCAGCAAGTCCGACAACTCCTCTCACCCCCAGAAGGACGATGGGGACAACCCAGAA
ACCATCATGTCCTCTGGGAACGTCAACTCCTCTTCC
>HiAr|XM_019623822.1_cds_XP_019479367.1_1
TCCGACTATGTCAACTATGACATCATCGTCCGGCATTACAACTACACGGGAAAGCTGAAT
ATAGGCGCAGACAAGGAGAACGGCATTAAAGTGACCTCAGTGGTGTTCATTCTCATCTGC
TGCTTTATCATCCTAGAGAACATCTTTGTTTTGCTGACCATTTGGAAAACCAAGAAATTC
CACCGACCCATGTACTATTTTATCGGCAACCTGGCCCTCTCAGACCTGTTGGCAGGAGTG
GCCTACATACTCAACCTGCTTTTCTCAGGGGCCAACACCTACAAGCTCACCCCCGCCCAG
TGGTTTCTGCGGGAAGGGAGTATGTTTGTGGCTCTGTCTGCCTCTGTGTTCAGCCTCCTA
GCCATCGCCATTGAACGCTATATCACCATGCTGAAGATGAAACTGCACAATGAGAGCAAC
AGCTCCCGCTCCTTCCTGCTGATCAGCGCTTGTTGGATCATCTCCCTCATCCTGGGTGGC
CTGCCCATCATGGGCTGGAACTGCATTGGCATGCTGCCCAGCTGCTCCACGGTGCTGCCC
CTCTACCACAAGCACTATATCCTCTTCTGCACCACAGTCTTCACCGGGCTCCTTCTGTCC
ATTGTCATCCTATACTGCAGGATCTACTCCTTGTCCAAGGCCAGCCGCAGCTCAGAGAAG
TCGCTGGCTCTGCTCAAGACGGTGATTATCGTCCTGAGCGTCTTCATCGCCTGCTGGGCG
CCCCTCTTCATCCTGCTCCTGCTGGACGTGGGCTGCAAGGTGAAGACCTGCGACATCCTC
TTCAAAGCCGAGTACTTCCTGGTGCTGGCGGTGCTGAACTCCGGCACCAACCCCATCATT
TACACTTTGACCAACAAGGAGATGCGCCGGGCCTTCATCCGGATCATGTCCTGCTGTAAG
TGCCCCAGAGGAGATGCCACCGGCAAATTCAAGCGGCCCATCATCGCTGGCGTGGAATTC
AGCCGCAGTAAGTCGGACAACTCCTCTCACCCGCAGAAGGACGATGGGGACAACCCAGAA
ACTATAATGTCCTCTGGGAACGTCAACTCTTCCTCC
>LaCi|307-exonerate_protein2genome-gene-9.12-mRNA-1
TCGGACTACTCCAACTATGACATCATCATCCGGCATTACAACTACACGGGCAAGCTGAAC
CTGGGCCAGGACAAGGACGGCGGCCTGCGCGTGACGTCGGCCGTGTTCATCCTCATCTGC
TGCTGCATCATCCTGGAGAACATCTTCGTCCTGCTCACCATCTGGAAGACCAAGAAGTTC
CACCGGCCCATGTACTACTTCATCGGCAACCTGGCCCTGTCCGACCTGCTGGCCGGCGTG
GCCTACATCACCAACCTGCTCTTCTCGGGCGCCAACACGTACCGCCTGACGCCGGCGCAG
TGGTTCCTGCGCGAGGGCAGCATGTTCGTGGCGCTGGCCGCGTCCGTCTTCAGCCTGCTG
GCCATCGCCATCGAGCGCTACATCACCATGCTGAAGATGAAGCTGCACCACGAGGGCGGC
AGCTCGCGCTCCTTCCTGCTCATCAGCGCCTGCTGGGTCATCTCGCTGGCGCTGGGCGGC
CTGCCCGTCATGGGCTGGAACTGCCTGGGCCAGCTGCCCAGCTGCTCCACGGTGCTGCCG
CTCTACCACAAGCACTATATCCTCTTCTGCACCACCGTCTTCACCGTGCTGCTGCTCTCC
ATCGTCATCCTCTACTGCCGCATCTACTCGCTGTCCAAGGCGAGCCGCAGCTCCGAGAAG
TCGCTGGCGCTGCTCAAGACGGTCATCATCGTGCTGAGCGCCTTCATCGCCTGCTGGGCG
CCGCTCTTCATCCTGCTGCTCCTGGACGTGGGCTGCAAGGTGCGCACGTGCGCCATCCTC
TTCAAGGCCGAGTACTTCCTGGTGCTGGCGGTGCTCAACTCGGGCACCAACCCCATCATC
TACACGCTCACCAACAAGGAGATGCGGCGCGCCTTCGTGCGCATCGTGTCCTGCTGCCGC
TGCCCCGGCACGGACGCGCCGGGCAAGTTCAAGCGGCCCATCATCGCGGGCGTGGAGTTC
AGCCGCAGCAAGTCCGACAACTCCTCCCACCCGCAGAAGGACGATGGGGACAACCCGGAA
ACCATCATGTCCTCGGGGAACGTCAACTCTTCTTCC
>MyLu|XM_023744900.1_cds_XP_023600668.1_1
TCTGACTACTCCAACTATGACATCATCATCCGGCATTACAACTACACGGGGAAGCTGAAT
CTGGGCCAGGACAAGGACAGCGGCCTCAAGGTGACGTCCGCGGTGTTCATCCTCATCTGC
TGCTGCATCATCCTGGAGAACATCTTCGTCTTGCTGACCATTTGGAAAACCAAGAAGTTC
CACCGGCCCATGTACTACTTCATCGGCAACCTGGCCCTCTCGGACCTGCTGGCGGGGGTG
GCCTACATCATGAACCTGCTCTTCTCCGGGGCCAACACCTACAAGCTGACGCCCGCGCAG
TGGTTCCTGCGCGAGGGCAGCATGTTCGTGGCGCTGTCCGCGTCCGTGTTCAGCCTGCTG
GCCATCGCCATCGAGCGCTACATCACCATGCTGAAGATGAAGCTGCACCACGAGAGCAGC
AGCTCGCGCTCCTTCCTGCTCATCAGCGCCTGCTGGGTCATCTCGCTGGTGCTGGGCGGC
CTGCCCATCATGGGCTGGAACTGCCTCGGCCTGCTGCCCAGCTGCTCCACGGTGCTGCCG
CTCTACCACAAGCACTATATCCTCTTCTGCACCACGGTCTTCACCGTGCTGCTGCTCTCC
ATCGTCATCCTCTACTGCAGGATCTACTCGCTGTCCAAGGCCAGCCGCAGCTCGGAGAAG
TCGCTGGCGCTGCTCAAGACGGTGATCATCGTGCTGAGCGTCTTCATCGCCTGCTGGGCG
CCGCTCTTCATCCTGCTGCTGCTGGACGTGGGCTGCAAGGTGAGGACCTGCGACATCCTC
TTCAAGGCCGAGTACTTCCTGGTGCTGGCGGTGCTCAACTCGGGCACCAACCCCATCATC
TACACGCTCACCAACAAGGAGATGCGCCGCGCCTTCATCCGCATCATGTCCTGCTGCCGG
TGCCCCAGCACCGACACCCCCGGCAAGTTCAAGCGCCCCATCATCGCCGGCGTGGAGTTC
AGCCGCAGCAAGTCCGACAACTCCTCGCACCCCCAGAAGGACGATGGGGACAACCCAGAA
ACCATCATGTCATCTGGGAACGTCAACTCTTCTTCC
>PhDi|XM_028503204.1_cds_XP_028359005.1_1
TCCGACTACGTCAACTATGACGTCATCGTCCGGCATTACAACTACACGGGAAAGCTGAAA
CTTGGGACAGAG---GAGAGCGGCCTCAAAGTGACTTCGGTGGTGTTCATTCTCATCTGC
AGCTTCATCATCGTCGAGAACATCTTCGTCTTGCTGACCATTTGGAAAACCAAGAAATTC
CACCGGCCCATGTACTATTTCATCGGCAACCTGGCCCTCTCGGACCTGTTGGCCGGGGTG
GCCTACGTCATCAACCTGCTCTTCTCCGGCGCCAACACCTACAAGCTCACGCCCGTGCAG
TGGTTCCTGCGGGAGGGGAGCATGTTCGTGGCCCTGTCCGCGTCCGTGTTCAGCCTGCTG
GCCATCGCCATCGAGCGCTACATCACCATGCTGAAGATGAAGCTGCACAACGACAGCAAC
AGCTGCCGCTCCTTCCTGCTCATCAGCGCCTGCTGGGTCATCTCGCTGGTGCTGGGCGGC
CTGCCGCTCATGGGCTGGAACTGCGTGGGCGCGCTGCCCGGCTGCTCCACCGTGCTGCCG
CTCTACCACAAGCACTATATCCTCTTCTGCACCACGGTCTTCACCGTGCTGCTGCTCTCC
ATCGTCATCCTCTACTGCCGGATCTACTCGCTGTCCAAGACCAGCCGCAGCTCGGAGAAG
TCGCTGGCGCTGCTCAAGACGGTGATCATCGTGCTGAGCGTCTTCATCGCCTGCTGGGCG
CCGCTCTTCATCCTGCTGCTGCTGGATGTGGGCTGCAAGGTGAACACCTGCGACATCCTC
TTCAAGGCCGAGTACTTCCTCGTGCTGGCGGTGCTCAACTCGGGCACCAACCCCATCATC
TACACCTTGACCAACAAGGAGATGCGCCGCGCCTTCATCCGCATCCTGTCCTGCTGCAAG
TGCCCCCGCGGGGAGGCGGCGGGCAAGTTCAAGCGCCCCATCATCGCCGGCGTGGAGTTC
AGCCGCAGCAAGTCAGACAACTCGTCCCACCCCCAGAAGGACGATGGGGACAACCCGGAG
ACCATCATGTCCTCCGGGAACGTCAACTCTTCTTCC
>PtVa|XM_011368257.2_cds_XP_011366559.1_1
TCCGACTATGTCAACTATGACATCATCGTCCGACATTACAACTACACGGGAAAGCTGAAT
CTGGGCACAGACAAGGACAGTAGCATTAAAGTGACCTCAGTGGTGTTCATTCTCATCTGC
TGCTTTATCATCCTAGAGAACATCTTTGTTTTGCTGACCATTTGGAAAACCAAGAAATTC
CATCGACCCATGTACTATTTTATTGGCAACCTGGCCCTCTCAGACCTGTTGGCAGGAGTG
GCTTACGCAGTCAACCTACTCTTCTCTGGGGCCAACACCTACAAGCTCACCCCCGCCCAG
TGGTTTCTGCGGGAAGGGAGTATGTTTGTAGCCCTATCTGCCTCTGTGTTCAGCCTCCTA
GCCATCGCTATCGAGCGCTATATCACCATGCTGAAGATGAAACTCCACAATGAGAGCAAC
AGCTCCCGCTCCTTCCTGCTCATCAGTGCCTGCTGGATCATCTCCCTCATCCTGGGTGGC
CTGCCCATCATGGGCTGGAACTGCATCAGCATGCTGCCCAGCTGCTCCACGGTGCTGCCC
CTCTACCACAAGCACTATATCCTTTTCTGCACCACCGTCTTCACCGTGCTCTTGCTCTCC
ATCGTCATCCTGTACTGCAGGATCTACTCTTTGTCCAAGGCCAGTCGCAGCTCAGAGAAG
TCGCTGGCGCTGCTCAAGACTGTGATTATCGTCCTGAGCGTCTTCATCGCCTGCTGGGCG
CCCCTTTTCATCCTGCTCCTGCTGGACGTGGGCTGTAAGGTGAAGACCTGCGACATCCTC
TTCAAAGTGGAGTACTTCCTGGTGTTGGCGGTGCTCAACTCCGGCACCAATCCCATCATT
TACACTTTGACCAACAAGGAGATGCGCCGGGCCTTCATCAAGATCATGTCCTGCTGTAAG
TGCCCCAGAGGAGACACCACCGGCAAATTCAAGCGACCCATCATTGCTGGTGTAGAATTC
AGCCGCAGTAAGTCGGACAACTCCTCTCACCCCCAGAAGGACGATGGGGACAACCCAGAA
ACCATAATGTCCTCTGGGAACGTCAATTCTTCTTCA
>RhFe|XM_033093643.1_cds_XP_032949534.1_1
TCCGACTATGTCAATTATGACATCATCATCCGGCATTACAACTACACGGGAAAGCTGAAT
ATAGGTGCAGACAAGGAGAACGGCATTAAAGTGACTTCAGCGGTGTTCATTCTCATCTGC
TGCTTTATCATCCTAGAGAATATCTTTGTCTTGCTGACCATTTGGAAAACCAAGAAATTC
CACCGACCCATGTACTATTTTATTGGCAACCTGGCCCTCTCAGACCTGTTGGCAGGAGTG
GCCTACACAGTCAACCTGCTTTTCTCTGGGGCCAACACCTACAAGCTCACCCCCGCCCAG
TGGTTTCTGCGGGAAGGGAGTATGTTTGTGGCCCTGTCTGCCTCTGTGTTCAGCCTCCTG
GCCATTGCCATTGAACGCTATATCACTATGCTGAAGATGAAACTCCACAATGAGAGCAAC
AGCTCCCGCTCCTTCCTCCTAATCAGCGCTTGTTGGATCATCTCCCTTATTCTGGGTGGC
CTGCCCATCATGGGCTGGAACTGCATCAACGCGCTGCCCAGCTGCTCCACGGTGCTGCCC
CTCTACCACAAGCACTATATCCTCTTCTGCACCACGGTCTTCACCGGGCTCCTTCTGTCC
ATCGTCATCCTATACTGCAGGATCTACTCCTTGTCCAAGGCCAGCCGCAGCTCAGAGAAG
TCGCTGGCTCTGCTCAAGACGGTGATTATCGTCCTGAGTGTCTTCATTGCCTGCTGGGCG
CCCCTCTTCATCCTGCTCCTGCTGGACGTGGGCTGCAAGGTGAAGACCTGTGACATCCTC
TTCAAAGCTGAGTACTTCCTGGTGCTGGCGGTGCTCAACTCCGGCACCAACCCCATCATT
TACACTTTGACCAATAAGGAGATGCGCCGGGCCTTCATCCGGATCATGTCCTGTTGTAAG
TGCCCCAGAGGAGATGCCACTGGCAAATTCAAGCGACCCATCATCGCCGGTGTGGAATTC
AGCCGCAGTAAGTCAGACAACTCCTCTCACCCCCAGAAGGACGATGGGGACAACCCAGAA
ACCATAATGTCCTCTGGGAACGTCAACTCTTCTTCC
>RoAe|XM_016133548.1_cds_XP_015989034.1_1
TCCGACTATGTCAACTATGACATCATCGTCCGACATTACAACTACACGGGAAAGCTGAAT
CTGGGCACAGACAAGGACAGTAGCATTAAAGTGACCTCAGTGGTGTTCATTCTCATCTGC
TGCTTTATCATCCTAGAGAACATCTTTGTTTTGCTGACCATTTGGAAAACCAAGAAATTC
CACCGACCCATGTACTATTTTATTGGCAACCTGGCCCTCTCAGACCTGTTGGCAGGAGCG
GCTTACATAATCAACCTGCTCTTCTCTGGGGCCAACACCTACAAGCTCACCCCCGCCCAG
TGGTTTCTGCGGGAAGGGAGTATGTTTGTAGCCCTGTCTGCCTCCGTGTTCAGCCTCCTA
GCCATCGCCATCGAGCGCTATATCACCATGCTGAAGATGAAACTCCACAATGAGAGCAAC
AGCTCCCGCTCCTTCCTGCTCATCAGTGCCTGCTGGATCATCTCCCTCATCCTGGGTGGC
CTGCCCATCATGGGCTGGAACTGCATCAGCATGCTGCCCAGCTGCTCCACGGTGCTGCCC
CTCTACCACAAGCACTATATCCTTTTCTGCACCACCGTCTTCACCGTGCTCCTGCTCTCC
ATTGTCATCCTGTACTGCAGGATCTACTCCTTGTCCAAGGCCAGCCGCAGCTCGGAGAAG
TCGCTGGCGCTGCTCAAGACTGTGATTATCGTGCTGAGCGTCTTCATCGCCTGCTGGGCG
CCCCTTTTCATCCTGCTCCTGCTGGACGTGGGCTGTAAGGTGAAAACCTGTGACATCCTC
TTCAAAGTGGAGTACTTCCTAGTGTTGGCGGTGCTCAACTCTGGCACCAACCCCATCATT
TACACTTTGACCAACAAGGAGATGCGCCGGGCCTTCATCAGGATCATGTCCTGCTGTAAG
TGCCCCAGAGGAGACACCACCGGCAAATTCAAGCGACCCATCATTGCTGGTGTAGAATTC
AGCCGCAGTAAGTCGGACAACTCCTCTCACCCCCAGAAGGACGATGGGGACAACCCAGAA
ACCATAATGTCCTCTGGGAACGTCAACTCTTCTTCA
