# Supplementary material for: Positively selected genes in the hoary bat (Lasiurus cinereus) lineage: prominence of thymus expression, immune and metabolic function, and regions of ancient synteny
Source: PeerJ. 2022 Mar 17;10:e13130. doi: 10.7717/peerj.13130 (PMC8934532; doi:10.7717/peerj.13130)
Supplement: Supplemental Information 4 — Likely alignment errors have been manually deleted between conserved codons. Recovery of the original codon positions requires alignment to the original accessions in each orthogroup. [file peerj-10-13130-s004.zip › renamed.manual/OG0007499.manual.fas]

>EpFu|XM_008147873.2_cds_XP_008146095.1_1
GGTTTGCAGGTCTCCTCTGTCCGCATGCAGGGGCTCCTCTTACTGGTCTTTGCCAAGTGT
CAGCATTTGCCCTTTATCCAGATCCTCTGTGCTAAATCCACACCCACTGGCCTCTTCGGG
TACTGGGGGAACAAAGGGGCCGTCAGCATCTGCCTGAAGCTTCATGGCTATTACATCAGC
ATCATCAACTGCCACCTACCCCCCCACCTGGCCAACAACGACCAGCGGCTGGAGCACTTC
GACTGGATCCTGGAGATGCAGAATTTTGAGGGACCTGATATCCCCAACATCCTGGACCAT
GACCTCATTGTCTGGTTTGGAGACATGAACTTTCGGATCGAGGACTTTGGGTTGCACTTT
GTTCGGGAAGCCGTAAAAAGTCAGTGCTACAGTGACCTGTGGGAGAAGGATCAGCTCAGC
ATTGCCAAGAGATGCGACACCCTGCTCCGGGAGTTCCAGGAGGGCCCCCTGCTCTTCCCG
CCCACCTACAAGTTTGATAAGAACTCCAACAACTATGACACCAGTGAGAAAAAACGCAAG
CCTGCATGGACTGACCGTATCCTGTGGAGGTTGAAGCGGCAGCCCCACACTGACTCCTGT
ACCCCAAGGCTGCCGGCCCCCCACTTCTCCCTGTCTCTGAGGAGCTACATCAGCCACATG
ATGTACACCATCAGTGACCATAAACCTGTCACTGGCACCTTTGACTTGGAGCTG------
------------------------------------------------------------
------------------AAGCCATTGGTATCTGTCCCACTGATCACCCTGATGCCAGAG
GGCCTGTGGACCATGGAGAATGCTATGCTTATCAACTACTCTTTGACCCCAGACTTCCCC
AGCAGCCCCTGGGACTGGATTGGACTGTACAAGGTGGGGCTTCGCCACATTAATGACTAC
GTGTCCTATGTCTGGGTCAGGGACAACCAGGTCTCCTTCAACGACAGGTTGAACCAGGTT
TATATCAACATCAGCGATATCCCCGAGACTGAAGATCAGTTTCTCCTCTGTTACTATAGC
AACAGTCTACGTTCTGTGGTGGGAATAAGCAATCCGTTCAAG---
>HiAr|XM_019650468.1_cds_XP_019506013.1_1
GGTTTGCAGGTCTCGTATGTCCGCATGCAGGGGCTCCTCTTACTGGTCTTTGCCAAGTAC
CAGCATTTGCCCTTTATCCAGATCCTCTCTACTAAATCCACCCCCACTGGCCTCTTCGGG
TACTGGGGGAACAAAGGGGGCGTCAACATCTGCCTGAAGCTTTACAGCTATTATGTCAGC
ATCATCAACTGCCACCTGCCCCCCCACATGGCCAACAATGACCAGCGGCTGGAGCATTTT
GACCGGATCCTAGAGATGCAGAGTTTTGAGGGACTTGACATCCCCAACATCCTGGATCAC
GACCTCATTCTCTGGTTTGGAGACATGAACTTTCGGATCGAGGATTTTGGGTTGCACTTT
GTTCAAGAATCCATAAAACATCAGTGCTACAGGGACCTGTGGCAGAAGGATCAGCTCAGC
ACTGCCAAGAGATGTGACTCACTGCTCCGGGAATTCCAGGAAGGCCCCCTGCTCTTCCCA
CCCACCTACAAGTTTGATAAGAACTCTAACAACTATGACACCAGTGAGAAGAAACGAAAG
CCTGCGTGGACCGACCGCATCCTATGGAGGTTGAAGCGACAGCCCTCCACTGGCTCCAAC
ACCCTCAGGCTGCCGGACCCCCACTTCTCCCTGTCTCTGAAGAGCTACGTCAGCCATATG
ATGTATACCATCAGTGACCATAAGCCTGTCACCGGCACCTTTGACTTGGAGCTG------
------------------------------------------------------------
------------------AAGCCATTGGTATCTGTCCCACTGATTACCCTGGCGCCTGAG
GGCCTGTGGACCGTGGAG---GACATGCTGATCAGCTACTCCTTCACCCAAGACTTCATC
AGCAGCTTCTGGGACTGGATTGGACTGTATAAGGTGGGGTTTCGCCACATTAATGACTAC
GTGTCCTATGTCTGGGTCAGGGACAACGAGGTCTCCTTCAGCAACGGGCTGAACCAGGTA
TATATCAACATTGGTGATATCCCTGAGACTGAGGACCAGTTTCTCCTCTGTTATTATAGC
AACAATCTACGTTCTGTGGTGGGAATAAGCAGTCCCTTCAAG---
>LaCi|115-exonerate_protein2genome-gene-140.21-mRNA-1
GGCCTGCAGGTCTCCTCTGTCCGCATGCAGGGGCTCCTCTTACTGGTCTTTGCCAAGTGT
CAGCATTTGCCCTTTATCCAGGTCCTCTCTGCTAAATCCACACCCACTGGCCTCTTCGGG
TACTGGGGGAACAAAGGGGGCGTCAACATCTGCCTGAAGCTTTATGGCTATTACGTCAGC
ATCATCAACTGCCACCTACCCCCCCACCTGGCCAACAATGACCAGCGGCTAGAGCACTTT
GACTGGATCCTGGAGATGCAGAATTTTGAGGGACCTGATATCCCCAACATCCTGGACCAT
GACCTCATTGTCTGGTTTGGAGACATGAACTTTCGGATCGAGGACTTTGGGTTGCACTTT
GTTCGGGAAGCCGTAAAAAGTCAGTGCTACAGTAACCTGTGGGAGAAGGATCAGCTCAGC
ATTGCCAAGAGATGTGACACACTGCTCCGGGAGTTCCAGGAGGGTCCCCTGCTCTTCCCA
CCCACCTACAAGTTTGATAAGAACTCCAACAACTATGACACCAGTGAGAAAAAACGCAAG
CCTGCATGGACTGACCGTATCCTATGGAGGTTGAAGCGGCAGCCCCACACTGAATCCTGT
ACCCCAAGGCTGCCGGCCCCCCACTTCTCCCTGTCTCTGAGGAGCTACATCAGCCACATG
ATGTACACCATCAGTGACCATAAACCTGTCACTGGCACCTTTGACTTGGAGTTG------
------------------------------------------------------------
------------------AAGCCATTGGTATCTGTCCCACTGATCACCCTGATGCCAGAG
GGCCTGTGGACCATGGAGAATGCTATGCTTATCAACTATTCTTTGACCTCAGACTTCCAC
AGCAGCCCCTGGGACTGGATTGGACTGTATAAGGTGGGGCTTCGCCACATTAACGACTAT
GTGTCCTATGTCTGGGTCAGGGACAACCAGGTCTCCTTCACCGACAAATTGAACCAGGTT
TATATCAACATCAGCGATATCCCCAAGACTGAAGATCAGTTTCTCCTCTGTTATTATAGC
AACAGTCTGCGTTCTGTGGTGGGGATAAGCAATCCGTTCAAGATC
>MyLu|XM_006099187.3_cds_XP_006099249.1_1
GGTTTGCAGGTCTCCTCTGTCCGCATGCAGGGGCTCCTCTTACTGGTCTTTGCCAAGTGT
CAGCATTTGCCCTTTATCCAGATCCTCTCTGCTAAGTCCACGCCCACTGGCCTCTTCGGG
TACTGGGGGAACAAAGGGGGCGTCAACATCTGCCTGAAGCTTTATGGCTATTATGTCAGC
ATCATCAACTGCCACCTACCCCCGCACCTGGCCAACAATGACCAGCGGCTGGAGCATTTT
GACTGGATCCTGGAGATGCAGAATTTTGAGGGACCTGATATCCCCAACATCCTGGACCAT
GACCTCATTATCTGGTTCGGAGACATGAACTTTCGGATCGAGGACTTTGGGTTGCACTTT
GTTCGGGAAGCCGTGAAAAGTCAGTGCTACAGTGACCTGTGGGAGAAGGATCAGCTCAGC
ATTGCCAAGAGATACGACACACTGCTCCGGGAGTTCCAGGAGGGCCCCCTGCTCTTCCCG
CCCACCTACAAGTTTGATAAGAACTCCAACAACTATGACACCAGTGAGAAAAAACGCAAG
CCTGCGTGGACTGACCGTATCCTATGGAGGTTGAAGCGGCAGCCCCACACTGACTCCTGT
ACCCCAAGGCGGCCGGCCCCCCACCTCTCCCTGTCTCTGAGGAGCTACATCAGCCACATG
ATGTACACCATCAGTGACCATAAACCTGTCACCGGCACCTTTGACTTGGAGCTG------
------------------------------------------------------------
------------------AAGCCATTGGTATCTGTCCCACTGATCTCCCTGATGCCAGAG
GGCCTGTGGACCATGGAGAATGCTCTGCTTATCAACTACTCTTTCACCCCAGACTTCCCC
AGCAGCCCCTGGGACTGGATTGGACTGTACAAGGTGGGGTTTCGCCACATTAATGACTAC
GTGTCCTATGTCTGGGTCAGGGACAACCAGGTTTCCTTCAACGACCGGTTGAACCAGGTT
TATATCAACATCAGCGATATCCCGGAGACTGAAGATCAGTTTCTCCTCTGTTACTATAGC
AACAGTCTACATTCCGTGGTGGGGATAAGCAATCCGTTCAAG---
>PhDi|XM_028520728.1_cds_XP_028376529.1_1
GGTTTGCAGGTCTCCTCTGTCCGCATGCAGGGGCTCCTCTTACTGGTCTTTGCCAAGTGT
CAGCATTTGCCCTTTATCCAGATCCTCTCTACTAAGTCCACCCCCACCGGCCTCTTCGGG
TTCTGGGGGAACAAAGGGGGCGTCAACATCTGCCTGAAGCTTTATGGCTATTATGTCAGC
ATCGTCAACTGCCACCTGCCCCCGCACATGGCCAACAATGACCAGCGGCTGGAGCACTTT
GACCGAATCCTGGAGATGCAGAATTTTGAAGGACTTGATATCCCCAACATCCTGGACCAT
GACCTCATTGTCTGGTTTGGAGACATGAACTTTCGGATCGAGGACTTTGGGTTGCACTTT
GTTCGGGAATCCATAAAAAGTCAGTGCTACAGTGACCTGTGGGAGAAGGATCAGCTCAGC
ATTGCCAAGAGGTGTGACCCGTTGCTCCGGGAGTTCCAGGAGGGTCCTCTGCTCTTCCCG
CCCACCTACAAGTTTGATAAGAACTCCAACAACTATGACAGCAGTGAGAAAAAACGCAAG
CCTGCATGGACTGACCGTATCCTGTGGAGGTTGAAGCGCCAGCCCCGCTCTGGCTCCTGC
ACCCCCAGCCTGCCAGCCCCCCACTTCTCACTGTGTCTGAGGAGCTACATCAGCCACATG
ATGTATACCATCAGTGACCATAAGCCTGTCACCGGCACCTTTGACTTGGAGTTG------
------------------------------------------------------------
------------------AAGCCGTTGGTATCTGTCCCACTGATCACCCTAATGCCAGAG
GGACTGTGGACCATGGAGAACGACATGCTGATCAGCTATACCTTGACCCCAGACTTCCCC
AGCAGCCCCTGGGACTGGATTGGACTGTACAAGGTCGGGCTTCGCCACATTAATGACTAC
GTGTCCTATGTCTGGGTTGGGGACAACCAGGTCTCCTTCAGCAATGGGCTGAACCAGGTT
TATATCAACGTCAGCGATATCCCTGAGACTGAGGGTCAGTTTCTCCTCTGTTATTACAGC
AACAGTCTACGTTCCGTGGTGGGGATGAGCAGTCCCTTTAAG---
>PtVa|XM_023530515.1_cds_XP_023386283.1_1
GGTTTGCAGGTCTCCTCTGTCCGCATGCAGGGGCTCCTTTTACTGGTTTTTGCCAAGCAT
CAGCATTTGCCCTTTATCCAGATCATCTCTACTAAATCCATCCCCACTGGCCTCTACGGG
TACTGGGGGAACAAAGGGGGTGTCAACATCTGCCTGAAGCTTTACGGCTATTATGTCAGC
ATCATCAACTGCCACCTGCCCCCCCACATGGCCAACAATGACCAGCGGCTGGAGCACTTC
GACCAGATCCTGGAGATGCAGAATGTTGGGAGACATGATATCCCCAACATCCTGGACCAT
GACCTCATTCTCTGGTTTGGAGACATGAACTTTCGAATCGAAGACTTTGGGTTGCACTTT
GTTCGGGAGTCCATAAAAAATCGGTGCTACGCTGACCTGTGGCAGAAAGATCAGCTCAAC
ATTGCCAAGAGACAAGACCCACTGCTCCGGGAGTTCCAGGAAGGCCCCCTGCACTTCCCG
CCCACCTACAAGTTTGATAAGAACTCCGACAACTATGACACTAGTGAGAAGAAACGCAAG
CCTGCATGGACTGACCGCATCCTGTGGAGGTTGAAGCGGCAGCCCCATGCTGGCTCCTAC
ACCCCCGAGCTGCCAGTCCCCGACTTCTCCCTGTCTCTGAGGAGCTACATCAGCCACATG
ATGTACACCATCAGTGACCATAAGCCTGTCTCTGGCACCTTTGACTTGGAGGTGAACTTC
TGGGCTGCCTGGCATTTGGCAGAGGAGCAGCTGTGCTGGGCCACATCCCCAAACACTCCA
GCCCTGGATTCTAATCTAAAGCCGGTGGTATTTATCCCAATGATCACCCTGATGCATGAG
GGCCTGTGGACCACGGAGAACGACATTCTGATCAGCTACTCCTCCACCCCAGACTTCCTC
AGCAGCTCCTGGGACTGGATTGGACTGTACAAGGTGGGGCTTCGCCACATTAATGACTAC
GTGTCCTATGTCTGGGTCGGGGACAACCAGGTCTCCTCCAGTGACGGGCTGAACCAGGTA
TATATCAGCGTCAACAATATCCCTGAGACTGAGGATCAATTTCTACTCTGTTATTATAGT
AACAGTCTACAATCTGTGGTGGGGATAAGCAATCCCTTCAAG---
>RhFe|XM_033091118.1_cds_XP_032947009.1_1
GGTTTGCAGGTCTCCTCTGTCCGCATGCAGGGGCTCCTCTTACTGGTCTTTGCCAAATAC
CAGCACTTGCCCTTTATCCAGATCCTCTCTACTAAATCCACCCCCACTGGCCTCTTCGGG
TACTGGGGGAACAAAGGGGGCGTCAACATCTGCGTGAAGCTTTACGGCTATTATGTCAGC
ATCATCAACTGCCACCTGCCCCCCCACATGGCCAACAACGTCCAGCGGCTGGAGCATTTT
GACCGGATCCTGGAGATGCAGAATATTGAGGGACATGATATCCCCAACATCCTGGACCAC
GACCTCATTCTCTGGTTTGGAGACATGAACTTTCGGATCGAGGACTTGGGGTTGCACTGC
GTTCGAGAAGCCATAAAAAATCGGTGCTACAGTGACCTGTGGCAGAAGGATCAGCTCAGC
ATTGCCAAGAGACGCGACCCACTGCTCCGGGAATTCCAGGAAGGCCCCCTGCTCTTCCCA
CCCACCTACAAATTTGATAAGAACTCCGACAACTATGACACCAGTGAGAAAAAGCGCAAG
CCTGCATGGACTGACCGCATCCTGTGGAGGTTGAAGCGGCAGCCCCCCGCTGGCTCCCAC
ACCCCCAGGCTGCCGGCCTCCGACTTCTGCCTGTCTCTGAAGAGCTACATCAGCCATGTG
ATGTACACCATCAGTGACCATAAGCCTGTCACCGGCACCTTTGACATGGAGCTG------
------------------------------------------------------------
------------------AAGCCGTTGGTATGTGTCCCGCTGATTACCCTGGTGCCCGAG
GGCCTGTGGACCATGGAG---GACATGCTGATCAGCTACTTCTTGACCCCAGACTTCATC
AGCAGCTCCTGGGACTGGATTGGACTGTACAAGGTGGGGTTTCGCCACATTAATGACTAC
GTGTGCTATGTCTGGGTCAAGGACAACGAGGTCTTCTTCAGTGACAAGCTGAACCAGGTG
TACATCAACATTAGTGATATCCCTGAGACTGAGGACCAGTTTCTCCTGTGTTATTATAGC
AACAATCTACGTTCTGTGGTGGGGATAAGCAATCCCTTCAAG---
>RoAe|XM_016138949.1_cds_XP_015994435.1_1
GGTTTGCAGGTCTCCTCTGTCCGCATGCAGGGGCTCCTTTTACTGGTTTTTGCCAAGTAT
CAGCATTTGCCCTTTATCCAGATCATCTCTACTAAATCCATCCCCACTGGCTTCTTCGGG
TTCTGGGGGAACAAAGGGGGTGTCAACATCTGCCTGAAGCTTTATGGTTATTATGTCAGC
ATCATCAACTGCCACCTGCCCCCCCACGTGGCCAACAATGACCAACGGCTGGAGCACTTC
GACCAGATCCTGGAGATGCAGAATGTTGGGAGACATGATATCCCCAACATCCTGGACCAT
GACCTCATTCTCTGGTTTGGAGACCTGAACTTTCGAATCGAGGACTTTGGGTTGCACTTT
GTTCGGGAGTCCATAAAAAATCGGTGCTACACTGACCTGTGGCAGAAAGATCAGCTCAAC
ATTGCCAAGAGACAAGACCCACTGCTCCGGGAGTTCCAGGAAGGCCCCCTGCGCTTCCCG
CCCACCTACAAGTTTGATAAGAACTCCGACAACTATGACACTAGTGAGAAGAAACGCAAG
CCTGCATGGACTGACCGCATCCTGTGGAGGTTGAAGCGGCAGCCCCATGCTGGCTCCTAC
ACCCCCAAGCTGCCAGCCCCCAACTTCTCCCTGTCGTTGAAGAGCTACATCAGCCACATG
ATGTACACCATCAGTGACCATAAGCCTGTCTCTGGCACCTTTGACTTGGAGGTG------
------------------------------------------------------------
------------------AAGCCAGTGGTATTTATCCCAATGATCACCCTGATGCATGAG
GGCCTGTGGACCACGGAGAACGACATACTAATCAGCTACTCCTCAACCCCAGACTTCCTC
AGCAGCCCCTGGGACTGGATTGGACTGTACAAGGTGGGGCTTCGCCACATTAATGACTAC
GTGTCCTTTGTCTGGGTCGGGGACAACCAGGTCTCCTCCAACGATGGGCTGAACCAGGTA
TATATCAACGTCAACAATATCCCTGAGACTGAGGATCAATTTCTACTCTGTTATTATAGT
AACAGTCTACAGTCTGTGGCAGGGATAAGCAATCCTTTCAAG---
