# Supplementary material for: Positively selected genes in the hoary bat (Lasiurus cinereus) lineage: prominence of thymus expression, immune and metabolic function, and regions of ancient synteny
Source: PeerJ. 2022 Mar 17;10:e13130. doi: 10.7717/peerj.13130 (PMC8934532; doi:10.7717/peerj.13130)
Supplement: Supplemental Information 4 — Likely alignment errors have been manually deleted between conserved codons. Recovery of the original codon positions requires alignment to the original accessions in each orthogroup. [file peerj-10-13130-s004.zip › renamed.manual/OG0007509.manual.fas]

>EpFu|XM_008148512.2_cds_XP_008146734.1_1
ATGACCCGCCGGAGCCTGTGGGAC---GTGTCGGAGGCCAAC---GTCGAGGATGGAGAC
GTCCGCATCAACGTAGGGGGCTTCAAGGGGCGGCTGCGCTCGCACACGCTGCTGCGCTTC
CCGGAGACGCGCCTGGGCCGCCTGCTGCTCTGCCACTCGCGCGAGGCCATCCTGGAGCTC
TGCGACGACTACGACGACGTCCAGCGCGAGTTCTACTTCGACCGCAACCCCGAGCTCTTC
CCCTACGTGCTGCACTTCTACCGCACCGGCCGGCTGCACGTCATGGCCGAGCTGTGCGTC
TTCTCCTTCAGCCAGGAGATCGAGTACTGGGGCATCAACGAGTTCTTCATCGACTCCTGC
TGCAGCTACAGCTACCACGGCCGCAAAGTGGAGCCCGCGCAGGAGAAGTGGGAGGAGCAG
AGCGACCAGGAGAGCACCTCGTCCTCCTTTGACGAGATCCTGGCCTTCTACAACGACGCC
TCCAAGTTCGAGGGGCAGCCCCTGGGCAACTTCCGGCGGCGGCTGTGGCTGGCGCTGGAC
AACCCGGGCTACTCGGTGCTGAGCCGGGTCTTCAGCATCCTGTCCATCCTGGTGGTACTG
GGGTCCATCATCACCATGTGCCTCAACAGCCTGCCGGACTTCCAGATCCCCGACAGTCAG
GGCAGCCCTGGC---GAGGACCCCAGGTTCGAAATCGTGGAGCACTTCGGCATCGCCTGG
TTCACGTTCGAGCTGCTGGCCAGGTTCGCGGTGGCCCCCGACTTCCTCAAGTTTTTCAAG
AATGCCCTCAACCTGATCGACCTCATGTCCATCGTCCCCTTTTACATCACTCTGGTGGTG
AACCTGGTGGTGGAGAGCACGCCGACCTTGGCCAACTTGGGCCGAGTGGCCCAGGTCCTG
AGGCTGATGCGGATTTTCCGCATCTTAAAGCTGGCCAGGCACTCCACGGGCCTCCGCTCC
CTGGGGGCCACCCTGAAATACAGCTACAAGGAAGTGGGGCTGCTTTTGCTCTACCTCTCC
GTGGGGATTTCCATTTTCTCCGTGGTGGCCTACACCATCGAAAAGGAGGAGAACGAGGGC
CTGGCCACCATCCCCGCCTGCTGGTGGTGGGCCACCGTCAGCATGACCACGGTGGGGTAC
GGGGACGTGGTCCCGGGAACCACGGCGGGGAAACTGACGGCCTCTGCCTGCATCCTGGCA
GGTATCCTCGTGGTGGTGCTGCCCATCACCTTGATCTTCAACAAGTTCTCCCACTTCTAT
CGGCGCCAAAAGCAACTTGAGAGCGCCATGCGCAGCTGTGACTTTGGAGACGGAATGAAG
GAGGTCCCTTCCGTCAATTTAAGGGACTACTATGCCCATAAAGTTAAATCCCTCATGGCG
AGCCTGACAAACATGAGCAGGAGCTCGCCAAGCGAATTAAGTTTAAATGATTCCCTACAG

>HiAr|XM_019642520.1_cds_XP_019498065.1_1
ATGACCCGCCAGAGCCTGTGGGATGATGTGTCGGAAGCCAAC---GTCGAGGATGGAGAG
ATCCGCATCAACGTAGGAGGCTTCAAGAGGAGGCTGCGCTCTCACACTCTGCTGCGCTTC
CCCGAGACGCGCCTGGGCCGCCTGCTGCTCTGCCACTCGCGCGAGGCCATTCTGGAGCTC
TGCGATGACTACGACGATGTCCAGCGTGAGTTCTACTTTGACCGCAACCCGGAGCTCTTC
CCCTACGTGCTGCATTTCTACCACACCGGCAAGCTTCACGTCATGGCGGAGCTGTGCGTC
TTCTCCTTCAGCCAGGAGATTGAGTACTGGGGAATCAACGAGTTCTTCATCGACTCCTGC
TGCAGCTACAGCTACCACGGCCGCAAAGTGGAGCCCGAGCAGGAGAAGTGGGATGAACAG
AGCGACCAGGAGAGCACCACGTCCTCCTTCGACGAGATCCTGGCCTTTTACAATGACGCC
TCCAAGTTCGATGGGCAGCCCCTGGGTAATTTCCGCAGGCAGCTGTGGTTGGCGCTGGAC
AACCCCGGCTACTCAGTCCTGAGCAGGGTCTTCAGCGTCCTGTCCATCCTGGTGGTGTTG
GGCTCCATCATCACCATGTGCCTCAACAGCCTGCCGGACTTCCAAATCCCTGACAGCCAG
GGCAACCCTGGC---GAGGACCCTAGGTTTGAAATCGTAGAGCACTTTGGCATCGCCTGG
TTCACGTTTGAGCTGGTAGCCAGATTTGCTGTGGCCCCCGACTTCCTCAAGTTTTTCAAG
AATGCCCTAAACCTGATCGACCTCATGTCCATCGTCCCCTTTTACATCACTCTAGTGGTG
AACCTGGTGGTCGAGAGCTCACCTACCTTGGCCAACTTGGGCAGGGTGGCCCAAGTCCTG
AGACTGATGCGGATTTTTCGCATCTTAAAGCTGGCCAGACACTCCACTGGCCTCCGCTCC
CTGGGGGCAACCCTGAAATACAGCTACAAGGAAGTAGGGCTGCTTTTGCTCTACCTCTCT
GTGGGGATTTCCATCTTCTCTGTAGTGGCCTACACCATCGAAAAGGAAGAGAACGAGGGC
TTGGCCACTATCCCTGCCTGCTGGTGGTGGGCAACTGTCAGTATGACTACTGTGGGGTAC
GGGGATGTGGTCCCAGGGACCACTGCTGGGAAGCTGACTGCCTCTGCCTGCATCCTGGCA
GGTATCCTAGTTGTGGTCCTGCCCATCACCTTGATCTTCAATAAGTTCTCCCACTTTTAT
CGGCGCCAAAAGCAACTTGAAAGTGCTATGCGCAGCTGTGACTTCGGAGATGGAATGAAG
GAGGTCCCCTCCATCAATTTAAGGGACTACTATGCTCATAAAGTTAAATCCCTCATGGCA
AGCCTGACGAACATGAGCAGGAGCTCACCAAGTGAACTAAGTTTAAATGATTCCCTACAG

>LaCi|441-exonerate_protein2genome-gene-85.4-mRNA-1
ATGACCCGCCGGAGCCCCTGGGCC---GTGTCGGAGGCCACCACCGTCGAGGATGGCGAC
GTCCGCATCAACGTGGGGGGCTTCAAGGGGCGGCTGCGCTCGCACACGCTGCTGCGCTTC
CCGGAGACGCGCCTGGGCCGCCTGCTGCGCTGCCGCTCGCGCGAGGCCATCCTGGAGCTC
TGCGACGACTACGACGACGCGCAGCGCGAGTTCTACTTCGACCGCGACCCCGAGCTCTTC
CCCTACGTGCTGCACTTCTACCGCACCGGCCGGCTGCACGTCAAGGCCGAGCTGTGCGTC
TTCTCCTTCAGCCAGGAGATCGAGTACTAC------------------------------
---------------CACGGCCGCAAAGTGGAGCCCGCGCCCGAGAAGTGGGAGGAGCAG
AGCGAGCCCGAGAGCACCTCGTCCTCCTTCGACGAGATCCTGGCCTTCTACCACGACGCC
TCCAAGTTCGAGGNNNNNNNNNNNNNNNNNNNNNNNNNNNNNNNNNNNNNNNNNNNNGAC
AACCCGGGCTACTCGGGGCTCAGCCGCGTCTTCAGCGTGCTGTCCATCCTGGTGGTGCTG
GGCTCCATCATCACCATGTGCCTCCACAGCCTGCCCGACTTCCAGGTGCCCGACGCGCGG
GGCCACGCCGGCGGCGAGGACCCGCGGTTCGAGATCGTGGAGCACTTCGGCATCGCCTGG
TTCACGCTGGAGCTGCTGGCCCGCTTCGCCGTGGCCCCGGACTTCCTCAAGTTCTTCCGC
AACGCCCTCAACCTCATCGACCTCATGTCCATCGCCCCCTTCTACGTGACCCTGGTGGTG
AACCTGGTGGTGGAGAGCACGCCCGCCCTGGCCAACCTGGGCCGCGTGGCGCAGGTGCTG
CGGCTGATGCGCATCTTCCGCATCCTGAAGCTGGCCCGCCACTCCACCGGCCTGCGCTCC
CTGGGCGCCACGCTGAAATACAGCTACAAGGAGGTGGGGCTGCTGCTGCTCTACCTCTCC
GTGGGCATCTCCATCTTCTCCGTGGTGGCCTACACCATCGAGAAGGAGGAGAACGAGGGC
CTGGCCACCATCCCCGCCTGCTGGTGGTGGGCCACCGTCAGCATGACCACCGTGGGGTAC
GGGGACGTGGTCCCCGGCACCACGGCCGGGAAGCTGACCGCCTCGGCCTGCATCCTGGCG
GGCATCCTGGTGGTGGTCCTGCCCATCACCTTGATCTTCAACAAGTTCTCCCACTTCTAC
CGGCGCCAGAAGCAGCTCGAGAGCGCTATGCGCAGCTGTGACTTCGGAGACGGCATGAAG
GAGGTCCCTTCCGTCAACCTGAGGGACTACTATGCCCATAAAGTCAAATCCCTCATGGCG
AGCCTGACCAACATGAGCAGGAGCTCGCCGAGCGAATTAAGTCTAAACGATTCCCTACAG

>MyLu|XM_014465435.2_cds_XP_014320921.1_1
ATGACCCGCCGGAGCCTGTGGGAC---GTGTCGGAGACCAAC---GTCGAGGACGGAGAC
ATCCGCATCAACGTCGGGGGCTTCAAGAGGCGTCTGCGCTCGCACACGCTGCTGCGCTTC
CCGGAGACCCGCCTGGGCCGCCTGCTGCTCTGCCACTCGCGCGAGGCCATCCTCGAGCTC
TGCGACGACTACGACGACGTCCAGCGCGAGTTCTACTTCGACCGCAACCCCGAGCTCTTC
CCCTACGTGCTGCACTTCTACCACACGGGCCGGCTGCACGTCATGGCCGAGCTGTGCGTC
TTCTCCTTCAGCCAGGAGATCGAGTACTGGGGCATCAACGAGTTCTTCATCGACTCCTGC
TGCAGCTACAGCTACCACGGCCGCAAAGTGGAGCCCGCGCAGGAGAAGTGGGAGGAGCAG
AGCGACCAGGAGAGCACCTCGTCGTCTTTCGATGAGATCCTGGCCTTCTACAACGACGCC
TCCAAGTTCGAGGGGCAGCCCCTGGGCAGCTTCCGGCGGCGGCTGTGGCTGGCGCTGGAC
AACCCCGGCTACTCGGTGCTGAGCCGGGTCTTCAGCATCCTGTCCATCCTGGTGGTGTTG
GGGTCTATCATCACCATGTGCCTCAACAGCCTGCCGGACTTCCAGATCCCCGACAGTCAG
GGCAACCCTGGC---GAGGACCCCCGGTTCGAAATCGTGGAGCACTTCGGCATCGCCTGG
TTCACGTTTGAGCTGCTGGCCAGGTTCGCGGTGGCCCCTGACTTCCTCAAGTTTTTCAAG
AACGCCCTCAACCTTATCGACCTCATGTCCATCGTCCCCTTTTACATCACTCTGGTGGTG
AACCTGGTGGTGGAGAGCACGCCTACCTTGGCCAACTTGGGCAGAGTGGCCCAGGTCCTG
AGGTTGATGCGGATTTTCCGAATCTTAAAGCTGGCCAGGCACTCCACTGGCCTCCGCTCC
CTGGGGGCCACCCTGAAGTACAGCTACAAAGAAGTCGGGCTGCTTTTGCTCTACCTCTCC
GTGGGGATTTCCATTTTCTCCGTGGTGGCCTACACCATCGAAAAGGAGGAGAACGAGGGC
CTGGCCACCATCCCCGCCTGCTGGTGGTGGGCCACCGTCAGTATGACCACCGTGGGGTAT
GGGGACGTGGTCCCGGGAACCACAGCAGGGAAGCTGACCGCCTCTGCCTGCATCCTGGCG
GGTATCCTAGTGGTGGTACTGCCCATCACCTTGATCTTCAACAAGTTCTCCCACTTTTAT
CGGCGCCAAAAGCAGCTTGAGAGTGCTATGCGCAGCTGTGACTTTGGAGATGGGATGAAG
GAGGTCCCTTCTGTCAATTTAAGGGACTACTATGCCCATAAAGTTAAATCCCTCATGGCG
AGCCTGACAAACATGAACAGGAGCTCGCCAAGTGAATTAAGTTTAAATGATTCCCTACAG

>PhDi|XM_028534094.1_cds_XP_028389895.1_1
ATGACCCGCCAGAGCCTGTGGGAC---GTGTCGGAGGCCAAC---GTCGAGGATGGAGAT
ATCCGCATCAACGTGGGAGGCTTCAAGAGGCGGCTGCGCTCTCACACGCTGCTGCGCTTC
CCCGAGACTCGCCTGGGCCGCCTGCTGCTCTGCCACTCGCGCGAGGCCATTCTGGAGCTC
TGTGATGACTACGACGATGTCCAGCGGGAGTTCTACTTTGACCGCAACCCCGAGCTCTTC
CCCTACGTGCTGCATTTCTACCACACAGGCAAGCTTCACGTCATGGCGGAGCTGTGCGTC
TTCTCCTTCAGCCAGGAGATTGAGTACTGGGGCATCAACGAGTTCTTCATCGACTCGTGC
TGCAGCTACAGCTACCACGGCCGCAAAGTGGAGCCCGAGCAGGAGAAGTGGGACGAGCAG
AGCGACCAGGAGAGCACCACGTCCTCCTTTGACGAAATCCTGGCCTTCTACAACGACGCC
TCCAAGTTCGATGGGCAGCCCCTGGGCAACTTCCGCAGGCAGCTGTGGCTGGCTCTGGAC
AACCCCGGCTACTCTGTTCTGAGCCGGGTCTTCAGTGTCCTGTCCATCCTGGTAGTGCTG
GGGTCCATCATCACCATGTGCCTCAACAGTCTGCCGGACTTCCAAATCCCGGACAGCCAG
GGCAACCCTGGT---GAGGATCCGAGGTTCGAAATTGTGGAGCACTTCGGCATCGCCTGG
TTCACTTTTGAGCTGGTGGCCAGGTTCGCTGTGGCCCCTGACTTCCTCAAGTTTTTCAAG
AATGCCCTAAACCTTATTGACCTCATGTCCATCGTCCCCTTTTATATCACTCTGGTGGTG
AACCTGGTGGTGGAGAGCACACCCACCTTGGCCAACTTGGGCAGAGTGGCCCAAGTCCTG
AGGCTGATGCGGATTTTCCGCATCTTAAAGCTGGCCAGACACTCCACTGGCCTCCGCTCC
CTGGGGGCCACCCTAAAATACAGCTACAAAGAAGTAGGGCTGCTTCTGCTCTACCTCTCC
GTGGGGATCTCCATCTTCTCGGTAGTGGCCTACACCATCGAAAAGGAGGAGAACGAGGGC
CTGGCCACCATCCCCGCCTGTTGGTGGTGGGCCACCGTCAGCATGACCACTGTGGGGTAT
GGGGATGTGGTCCCAGGAACCACAGCAGGGAAGCTAACTGCCTCTGCCTGCATCTTGGCA
GGTATCTTGGTGGTGGTACTGCCCATCACCTTGATCTTCAATAAGTTCTCCCACTTCTAT
CGGCGCCAAAAGCAACTTGAGAGCGCTATGCGCAGTTGCGACTTTGGAGACGGAATGAAG
GAGGTCCCTTCGGTCAATTTAAGGGACTACTATGCCCATAAAGTTAAATCCCTCATGGCA
AGCCTGACAAATATGAGCAGGAGCTCACCAAGCGAATTAAGTTTAAATGATTCCCTACAG

>PtVa|XM_011372911.1_cds_XP_011371213.1_1
ATGACCCGCCAGAGCCTGTGGGAT---GTGTCGGAGGCCAAC---GTCGAGGATGGAGAG
ATCCGCATCAACGTAGGAGGCTTCAAGAGGAGACTGCGCTCGCACACCTTGCTGCGCTTC
CCCGAGACGCGCCTGGGCCGCCTGCTGCTCTGCCACTCGCGTGAGGCCATTCTGGAGCTC
TGCGATGATTACGACGATGTCCAGCGTGAGTTCTACTTTGACCGCAACCCCGAGCTCTTC
CCCTACGTGCTGCATTTCTACCATACCGGGAAACTTCACGTCATGGCAGAGCTGTGTGTG
TTCTCCTTCAGCCAGGAGATCGAGTACTGGGGAATCAACGAGTTCTTCATAGACTCCTGC
TGCAGCTACAGCTACCATGGCCGCAAAGTGGAACCCGAGCAGGAAAAGTGGGACGAGCAG
AGCGACCAGGAGAGCACCACATCCTCTTTTGATGAGATCCTGGCCTTCTACAATGACGCC
TCCAAGTTCGATGGGCAGCCCTTGGGCAACTTGCGCAGGCAGCTGTGGCTCGCGCTGGAC
AACCCCGGGTACTCGGTCCTGAGTCGGGTCTTCAGCATCCTGTCCATCCTGGTGGTGTTG
GGGTCCATCATCACCATGTGCCTCAACAGCCTGGCAGACTTTCAGATCCCCGACAGCCAG
GGCAACCCTGGG---GAGGACCCCAGGTTCGAAATTGTGGAGCACTTTGGCATCGCCTGG
TTCACATTTGAGCTGGTGGCCAGGTTTGCTGTGGCCCCTGACTTCCTCAAGTTTTTCAAG
AATGCCCTAAACCTTATTGACCTCATGTCCATCGTACCCTTTTACATCACTCTGGTAGTG
AACCTGGTGGTGGAGAGCACACCTACCTTGGCCAACTTGGGCAGGGTGGCCCAGGTCCTG
AGGCTGATGCGGATATTCCGCATCCTAAAGCTGGCCAGGCACTCCACTGGCCTCCGCTCC
CTGGGGGCCACCCTGAAATACAGCTACAAAGAAGTAGGGCTGCTTTTGCTCTACCTCTCC
GTGGGGATTTCCATCTTTTCTGTAGTAGCCTACACCATCGAAAAGGAGGAGAATGAGGGT
CTGGCCACCATTCCTGCCTGCTGGTGGTGGGCCACCGTCAGTATGACCACTGTGGGGTAT
GGGGATGTGGTCCCAGGAACCACAGCAGGGAAGCTGACCGCCTCTGCCTGCATCCTGGCA
GGTATCCTAGTTGTGGTACTGCCCATCACCTTGATCTTCAATAAATTCTCCCACTTTTAT
CGGCGCCAAAAGCAACTTGAGAGTGCCATGCGCAGCTGTGACTTTGGAGATGGAATGAAG
GAGGTCCCGTCAGTCAATTTAAGGGACTACTACGCCCATAAAGTTAAATCCCTCATGGCA
AGCCTGACAAACATGAGCAGGAGCTCACCGAGCGAACTAAGTTTAAATGATTCCCTACAG

>RhFe|XM_033126414.1_cds_XP_032982305.1_1
ATGACCCGCCAGAGCCTGTGGGAT---GTGTCAGAAGCCAAC---GTCGAGGATGGAGAG
ATCCGCATCAACGTAGGAGGTTTCAAGAGGAGGCTGCACTCTCACACTCTGCTGCGCTTC
CCCGAGACGCGCCTGGGCCGCCTGCTGCTCTGCCACTCGCGCGAGGCCATTCTGGAGCTT
TGCGATGACTACGACGATGTCCAGCGTGAGTTCTACTTTGACCGCAACCCGGAGCTCTTC
CCCTACGTGCTGCATTTCTACCATACTGGCAAGCTTCACGTCATGGCAGAGCTGTGCGTC
TTCTCCTTCAGCCAGGAGATTGAGTACTGGGGAATCAACGAGTTCTTCATCGACTCCTGC
TGCAGCTACAGCTACCACGGCCGCAAAGTGGAGCCTGAGCAGGAGAAGTGGGACGAGCAG
AGCGACCAGGAGAGCACCACGTCATCCTTCGACGAGATCCTGGCCTTCTACAACGACGCC
TCCAAGTTCGATGGGCAGCCCCTGGGCAACTTCCGCAGGCAGCTGTGGCTGGCGCTGGAC
AACCCAGGCTACTCAGTCCTGAGCCGAGTCTTTAGCGTCCTGTCCATCCTGGTGGTGTTG
GGGTCCATCATCACCATGTGCCTCAACAGCCTGCCGGACTTCCAAATCCCCGACAGCCAG
GGCAACCCCAGC---GAGGACCCTAGGTTTGAAATCGTAGAGCACTTTGGCATCGCCTGG
TTCACATTTGAGCTGGTAGCCAGATTTGCTGTGGCCCCTGACTTCCTCAAGTTTTTCAAG
AATGCCCTGAACCTGATTGACCTCATGTCTATCGTCCCCTTTTACATCACTCTGGTGGTG
AACCTGGTGGTGGAGAGCACACCAACCTTGGCCAACTTGGGCAGGGTGGCCCAGGTCCTG
AGACTGATGCGGATTTTCCGCATCTTAAAGTTGGCCAGACACTCCACTGGCCTCCGCTCC
CTGGGAGCAACCCTGAAATACAGCTACAAAGAAGTAGGGCTGCTTTTGCTGTACCTCTCC
GTGGGAATTTCTATCTTCTCTGTAGTGGCCTACACAATCGAAAAGGAAGAGAACGAGGGC
CTGGCCACCATCCCTGCCTGCTGGTGGTGGGCCACTGTCAGTATGACCACTGTGGGGTAC
GGGGATGTGGTCCCAGGAACCACAGCTGGGAAGCTGACCGCCTCTGCCTGCATCCTGGCG
GGTATCCTAGTTGTGGTACTGCCCATCACCTTAATCTTCAATAAGTTCTCCCACTTTTAT
CGGCGCCAAAAGCAACTTGAAAGTGCCATGCGCAGCTGTGACTTTGGAGATGGAATGAAG
GAGGTCCCCTCCATCAATTTAAGGGACTACTATGCTCATAAAGTTAAATCCCTCATGGCA
AGCCTGACGAACATGAGCAGGAGCTCACCAAGTGAACTAAGTTTAAATGATTCCTTACAG

>RoAe|XM_016157857.1_cds_XP_016013343.1_1
ATGACCCGCCAGAGCCTGTGGGAT---GTGTCGGAGGCCAAC---GTCGAGGATGGAGAG
ATCCGCATCAACGTAGGAGGCTTCAAGAGGAGACTGCGCTCGCACACCTTGCTGCGCTTC
CCCGAGACGCGCCTGGGCCGCCTGCTGCTCTGCCACTCGCGTGAGGCCATTCTGGAGCTC
TGCGATGATTACGACGATGTCCAGCGTGAGTTCTACTTTGACCGCAACCCCGAGCTCTTC
CCCTACGTGCTGCATTTCTACCATACCGGGAAACTTCACGTCATGGCAGAGCTGTGTGTG
TTCTCCTTCAGCCAAGAGATCGAGTACTGGGGAATCAACGAGTTCTTCATCGACTCCTGC
TGCAGCTACAGCTACCACGGCCGCAAAGTGGAGCCCGAGCAGGAAAAGTGGGACGAGCAG
AGCGACCAGGAGAGCACCACATCCTCCTTTGATGAGATCCTGGCCTTCTACAATGACGCC
TCCAAGTTCGATGGGCAGCCCTTGGGCAACTTCCGCAGGCAGCTGTGGCTCGCGCTAGAC
AACCCCGGCTACTCGGTCCTGAGTCGGGTCTTCAGCATCCTGTCCATCCTGGTGGTGTTG
GGGTCCATCATCACCATGTGCCTCAACAGCCTAGCGGACTTTCAGATCCCCGACAGCCAA
GGCAACCCTGGG---GAGGACCCTAGGTTCGAAATTGTGGAGCACTTTGGCATCGCCTGG
TTCACATTTGAGCTGGTGGCCAGGTTTGCTGTGGCCCCTGACTTCCTCAAGTTTTTCAAG
AATGCCCTAAACCTTATTGACCTCATGTCCATTGTACCCTTTTACATCACTCTGGTAGTG
AACCTGGTGGTGGAGAGCACACCTACCTTGGCCAACTTGGGCAGGGTGGCCCAGGTCCTG
AGGCTGATGCGGATATTCCGCATCCTAAAGCTGGCCAGGCACTCCACTGGCCTCCGCTCC
CTGGGGGCCACCCTGAAATACAGCTACAAGGAAGTAGGGCTGCTTTTGCTCTACCTCTCT
GTGGGGATTTCCATCTTTTCTGTAGTAGCCTACACCATCGAAAAGGAGGAGAATGAGGGT
CTGGCCACCATTCCTGCCTGCTGGTGGTGGGCCACCGTCAGTATGACCACTGTGGGGTAT
GGGGATGTGGTCCCAGGAACCACAGCAGGGAAGCTGACCGCCTCTGCCTGCATCCTGGCA
GGTATCCTAGTTGTGGTACTGCCCATCACCTTGATCTTCAATAAATTCTCCCACTTTTAT
CGGCGCCAAAAGCAACTTGAGAGTGCCATGCGCAGCTGTGACTTTGGAGATGGAATGAAG
GAGGTCCCGTCGGTCAATTTAAGGGACTACTACGCCCATAAAGTTAAATCCCTCATGGCA
AGCCTGACGAACATGAGCAGGAGCTCACCAAGCGAACTAAGTTTAAACGATTCCCTTCAG
