# Supplementary material for: Positively selected genes in the hoary bat (Lasiurus cinereus) lineage: prominence of thymus expression, immune and metabolic function, and regions of ancient synteny
Source: PeerJ. 2022 Mar 17;10:e13130. doi: 10.7717/peerj.13130 (PMC8934532; doi:10.7717/peerj.13130)
Supplement: Supplemental Information 4 — Likely alignment errors have been manually deleted between conserved codons. Recovery of the original codon positions requires alignment to the original accessions in each orthogroup. [file peerj-10-13130-s004.zip › renamed.manual/OG0007574.manual.fas]

>EpFu|XM_028153497.1_cds_XP_028009298.1_1
GATCTTGGGTACCAGTCACCCCCCAGCATCCAGGCAGAGAGTATGGTGAGCTCTGGACTT
AAGCCCCAAACCCAGGACCAACTTTCCAAGGAGAGCCTATCACTTGGTCCATTGCCTCAG
GATGGGAGCATGGACGAGGAGGGCCCACCCCAGACACAGATGCCAGCTGAACTTCAGAGC
AGCTCTGCTACCCAGCGGGGCCTAGAGAGCAGTGAGGCCACTTCCTCATCTTCTGCCGGT
GGCACCCAGCAGCCTGCTCACCTGGTCAAGAAGTTTCATAGCCCCAGTGATCAGTGTCTA
CCTGGAGCAAAGACCTCAGAGCCCAGGGCCCAGCAGAACGGAGAGCAGCACCCCAGCCTC
TCTGCACACTTGGGGAGCCCTCCTGTCCCGACGGGAAGCTCCCCGAAAAGGGGGCGACAG
TACCAGTGCGGGGAATGTGGCAAGACATTCCTGCAGCTGTGCCATCTGAAGAAGCATGCG
TTTATACACACAGGCCACAAGCCCTTCCTTTGCACTGAGTGTGGCAAGAGCTATAGCTCA
GAGGAGAGCTTCAAAGCCCACATGCTGGGCCACCGCGGGGTACGGCCCTTCCCCTGCCCG
CAGTGTGACAAGGCCTATGGCACCCGGCGGGACCTCAAAGAGCACCAGGTGGTACATTCA
GGTGCCCGACCCTTTGCTTGTGACCAGTGTGGCAAGGCCTTCGCCCGCCGGCCTTCCCTG
AGACTGCATCATAAGACCCACCAGGTGCCACCTGCCTCTGCCTCATGCCCATGCCCCGTA
TGTGGTCGGCCCCTGGCCAACCAGGGCTCTCTGCGGAACCACATGCGACTCCACACAGGG
GAAAAGCCCTTCCTGTGCCCACATTGTGGCCGGGCATTCCGCCAGCAGGGCAACCTACGC
GGGCACTTGCGACTGCACACAGGGGAGCGCCCTTATCGCTGCCCGCACTGTGCTGACGCT
TTCCCCCAGCTTCCTGAACTGAGGCGCCATCTCATCTCCCACACCGGGGAGGCCCACTTG
TGCCCCGTGTGTGGGAAGGCCCTCCGAGACCCACACACGCTGCGGGCTCATGAGCGCCTG
CACTCGGGAGAGAGGCCCTTCCCGTGCCCCCAGTGTGGCCGTGCATACACACTGGCTACC
AAACTGAGGCGCCACCTCAAATCCCACCTGGCTGACAAGCCCTACCGCTGCCCCACCTGT
GGCATGGGCTACACCCTCCCCCAAAGCCTCAAGCGGCACCAGCTCAGTCACCAGCCCGGG
GCATCCTCCAGCCCACCCTCCGTGCCTCCGGCTGCTTCTGAGCCCACTGTGGTCTTAGTA
CAGACTGAGCCAGAATTACTGGACACATGCAACGAACAGGATGTCTCCCCAGCCCGGCAC
GTCTTCGAGGTCACCCTTTCTGAGAGCCAGGATAAGTGCTTTGTGGTGCCGGAGGAACCA
GGCCCCGCCCCCAGCCTGCTGCTCCTCCCTAAGGACGTGGGCTTTAGCCCCTGGGCAGAA
GTGGTGGAGGTGGAGACGGGCACC
>HiAr|XM_019656385.1_cds_XP_019511930.1_1
GATCCTGGTCACCAGTCATCCCCCAACACCCAGGCAGAGAGCATGGTGAGCTCTGAACTT
AAGCCCCAAACCCAGGATCAACTTTCCAAGGAGAGCCAACCACTTGGTCTATTGACTCAG
GATGACAGCATGGACAAGGAGGACCTTCCCCAGACACAGATGCCACCTGAACCTCAGAGC
AGCTCCACAACCCAGCGGGGCCTGGAGCACAGTGAGGCCACTTCCTCACCTTCTGCCGGG
GGCACCCAGTTGCACGCTTATCTGGTCAAGAAGTTACATAGCCCCCATAATCAGCGCCCA
CCCAGAGCAAAGACCTCAGAACCCGGGGCACAGCAGGCCGGAGAGCAGCACCCCAGCCTC
TCTGCACACTTGCGGAGCCCTCCTGGCCCGGTGGGAAGCTCCCTGAAACAGGGACGACGG
TACCGGTGTGGGGAGTGTGGCAAGGCGTTCCTGCAGCTGTGCCACCTGAAGAAGCATGCA
TTCGTGCACACGGGCCACAAGCCCTTCCTTTGCACTGAGTGTGGCAAGAGCTACAGCTCA
GAGGAGAGCTTCAAAGCTCACATGCTGGGCCACCGCGGGGTGAGACCCTTCCCCTGTCCA
CAATGCGACAAGGCCTATGGCACCCGGCGAGACCTCAAAGAGCACCAGGTGGTACATTCA
GGTGCCCGACCCTTTGCTTGTGATCAGTGTGGCAAGGCCTTCGCCCGCCGGCCCTCCCTG
CGGCTGCATCGCAAGACCCACCAGGTGCCAGCTGCCCCCGCCCCATGCCCATGCCCCGTG
TGTGGGCGGCCCCTGGCCAACCAGGGCTCCCTGCGGAACCACATGCGGCTCCACACAGGG
GAAAAGCCCTTCCTGTGCCCACACTGTGGCCGAGCGTTCCGCCAGCGGGGCAACCTACGC
GGGCACCTGCGGCTGCACACAGGGGAGCGCCCTTACCGCTGCCCGCACTGTGCTGACGCC
TTCCCCCAGCTGCCTGAGCTGAGGCGCCATCTCATCTCCCACACTGGAGAGGCCCACTTG
TGCCCCATATGTGGGAAGGCCCTCCGAGACCCACATACACTGCGTGCTCATGAGCGCCTA
CACTCGGGGGAGAGGCCCTTCCCGTGTCCCGAGTGTGGCCGCGCTTACACACTGGCTACC
AAGCTGAGGCGTCACCTCAAGTCCCACCTGGCTGACAAGCCTTACCGCTGCCCTACCTGT
GGCATGGGCTACACCCTCCCTCAAAGCCTCAAGCGGCACCAGCTCAGTCACCAGCCTGGG
GTGCCCCCTAGCCTACCCTGCACGCCTCCTGCTTCT---GAGCCCACTGTGGTGCTACTG
CAGACTGAGCCGGAACTGCTGGACACAGGCAGCAAACAGGACGTGTCCCCAGCCCAAGAC
GTCTTTGAGGTCACCATTTCCGAGAGCCAG---AAGTGCTTTGTGGTGCCGGAAGGGCCC
AGCCCCACCCCCAGCCTGGTACTCATCCACAAGGACCTGGGCTTCAGCACCTGGGCAGAA
GTGGTGGAGGTGGAGACGGGCACC
>LaCi|151-exonerate_protein2genome-gene-62.18-mRNA-1
GATCTTGGGTACCAATCACCCCCCAGCATCCAGGCAGAGAGTCTGGTGAGCTCTGAACTT
AAGCCCCAAACCGAGGACCAGCTTTCCAAGGAGAGCCTGTCACTCGATCCATTGCCTCAT
GATGGGAGCATGGACGAGGAGGGGCCCCCCCAGACACAGATGCCAGCTGAACTTCAGAGC
AGCTCTACC------------------------------ACTTCCTCATCTTCTGCCGGT
GGCACCCAGCAGCATGCTCACCGGGTCAAGAAGTTACACAGCCCCGGTGGTCAGTGTCCA
CACGGAGCAAAGACCTCCGAGCCCAGGGCCCAGCAGAACGGAGAGCAGCACCCCAGCTTC
CCTGCACACTTGGGGAGCCCTCCTGTCCCGACGGGAAGCTCCCCGAAAAGGGGGCGACAG
TACCGGTGTGGGGAATGTGGCAAGACGTTCCTGCAGCTGTGCCACCTGAAGAAGCACGCA
TTTATACACACGGGCCACAAGCCCTTCCTTTGCACTGAGTGTGGCAAGAGCTATAGCTCA
GAGGAGAGCTTCAAAGCCCACCTGCTTGGCCACCGCGGGGTACGGCCCTTCCCTTGCCCG
CAGTGCGACAAGGCCTATGGCACCCGGCGAGACCTCAAAGAGCACCAGGTGGTACATTCA
GGTGCCCGACCCTTTGCTTGTGACCAGTGCGGCAAGGCCTTCGCCCGCCGGCCTTCCTTG
AGACTGCATCATAAGACCCACCAGGTGCCACCTGCCTCTGCCTCCTGCCCATGCCCCGTG
TGTGGCCGGCCCCTGGCCAACCAGGGCTCTCTGCGGAACCACATGCGGCTCCACACGGGG
GAAAAGCCCTTCCTGTGCCCACACTGTGGCCGGGCATTCCGCCAGCGGGGCAACCTGCGC
GGGCACTTACGACTGCACACGGGGGAGCGCCCGTACCGCTGCCCGCACTGTGCCGATGCT
TTCCCCCAGCTTCCGGAACTGAGGCGCCACCTCATCTCCCACACCGGGGAGGCCCACCTG
TGCCCCGTGTGTGGGAAGGCCCTCCGGGACCCGCACACGCTGCGGGCTCACGAGCGCCTG
CACTCGGGGGAGAGGCCCTTCCCGTGCCCCCAGTGTGGCCGCGCCTACACACTGGCTACC
AAACTGAGGCGCCACCTCAAATCCCACCTGGCTGACAAGCCCTACCGCTGCCCGACCTGT
GGCATGGGCTACACCCTCCCGCAAAGCCTCAAGCGGCACCAGCTCAGTCACCAGCCCGGG
GCGTCCTCCAGCCCACCCTCTGTGCCTCCGGCTGCTTCTGAGCCCACTGTGGTCTTAGTA
CAGACTGAGCCAGAGTTACCGGACACAGGCCACGGACAGGAGGTCTCCCCCACCCGGCAG
GTCTTCGAGGTCACCATTTCTGAGAGCCAGGATAAGTGCTTTGTGGTGCCAGAGGCGACA
GGCCCCGCCCCCAGCCTGCTGCTCATCCATAAGGACGTGGGCTTCAGCCCCTGGGCGGAA
GTGGTGGAGGTGGAGACAGGCACC
>MyLu|XM_014458586.2_cds_XP_014314072.1_1
GATCTTGGGTACCAATCACCCCCCAGCATCCAGGCAGAGAGTATGGCGAGCTTTGGACTT
AAGCCCCAAACCCAGGACCAACTTTCCAAGAAGAGCCTATCACTTGGCCCATTGCCCCAG
GATGGGAGCATGGACGAGGAGGACCCACCCCAGACACAGGTGCCAGCTGAACTTCAGAGC
AGCTCCACTACCCAGCAAGGCCTAGAGAGCAGTGAGGCCACTTCCTCATCTTCTGCCGGC
GGCACCCAGCAGCATGCTCACCTGGTCAAGAAGTTACATAGCCCCAGTGATCAGTGTCCA
CCTGGAGCAAAGACCTCAGAGCCCAGGGCCCTGCAGAATGGAGAGCAGCACTCCAGCTTC
TCTGCACACTTGGGGAGCCCTCCTGTCCCAACGGGAAGCTCCCTGAAAAGGGGGCGACAG
TACCGGTGTGGGGAATGTGGCAAGACGTTCCTGCAACTGTGCCACCTGAAGAAGCATGCA
TTTATACACACGGGCCACAAGCCCTTCCTTTGTACTGAGTGTGGCAAGAGCTATAGCTCA
GAGGAGAGCTTCAAAGCCCACATGCTGGGCCACCGCGGGGTACGGCCCTTTCCCTGCTCA
CAGTGTGACAAGGCCTATGGCACCCGGCGAGACCTCAAAGAGCACCAGGTGGTACATTCA
GGTGCCCGACCCTTTGCTTGTGACCAGTGTGGCAAGGCCTTCGCCCGCCGGCCTTCCCTG
AGACTGCATCATAAGACCCACCAGGTGCCACCTGCCTCTGCCTCATGCCCGTGCCCCATA
TGTGGTCGGCCCCTGGCCAACCAGGGCTCTCTGCGGAACCACATGCGACTCCACACGGGG
GAAAAGCCCTTCCTGTGCCCGCATTGTGGCCGGGCGTTCCGCCAGCGGGGCAACCTACGC
GGGCACTTGCGTCTGCACACAGGGGAGCGCCCTTATCGCTGCCCACACTGTGCTGATGCT
TTCCCCCAGCTTCCTGAACTGAGGCGCCACCTCATCTCCCACACCGGGGAGGCCCACTTG
TGCCCCGTGTGTGGGAAGGCCCTCCGAGACCCACACACGCTGCGTGCTCATGAGCGCCTG
CACTCGGGGGAGAGGCCCTTCCCGTGCCCCCAGTGTGGCCGGGCGTACACACTGGCTACC
AAACTGAGGCGCCACCTCAAATCCCACCTGGCTGACAAGCCCTACCGCTGCCCCACCTGT
GGCATGGGCTACACCCTCCCCCAAAGCCTCAAGCGGCACCAGCTCAGTCACCAGCCCGGG
GCATCCTCCAGCCCACCCTCTGTGCCTCCGGCTGCTTCAGAGCCCACTGTGGTCTTAGTA
CAGACTGAGCCAGAAGTACTGGACACATGCAGCGAACAGGATGTCTCCCCAACCCGGCAC
GTCTTCGAGGTCACCATTTCTGAGAGCCAAGATAAGTGCTTTGTGGTGCCGGAGGAACCG
GGCCCCGCCCCCAGCCTGCTGCTCATCCAGAAGGACATGGGCTTTAGCCCCTGGGCAGAA
GTGGTGGAGGTGGAGACAGGCACC
>PhDi|XM_028517442.1_cds_XP_028373243.1_1
GGCCCTGGTCTCCAGTCACCCCCTGGCATCCAGGCAGAGAATATGGTGAGCTCCGGACTT
AACCCCCAAACCCAGGACCAGCTTTCCCAGGAGAGCCAGTCACCTGGTCCACTGTCTCAG
GGTGGCAGCGTGGATGAGGAGGACCCGCCCCCGACACAGATGCCAGCTGAGCCTCAGAGC
AGCTCCGCTCCCCAGCGGGGCCTCCAGAGCAGTGAGGCAACTTCCTCGTCTTCTGCCGGC
GGCACCGAGGTGCATGCTCACCTGGTCAAGACGTCACGTAGCCCCAGTGACCCGTGCTGG
CCCAGAGCAAAGACCTCAGGGCCCAGTGCCCAGCAAGATGGGGAGCAGCACCCCAGCCTC
TCTGCACGCTTGCGGAGCCCTCCTGGCCCGGCGGGAAGCTCCCCAAAACAGGGGCGACGG
TACCGGTGTGGGGAGTGTGGCAAAGCCTTCCTGCAGCTGTGCCACCTGAAGAAGCATGCG
TTTGTGCACACAGGCCACAAGCCCTTCCTTTGCACAGAGTGTGGCAAGAGCTACAGCTCA
GAGGAGAGCTTCAAAGCCCACATGTTGGGCCACCGCGGGGTGCGGCCCTTTCCCTGCCCA
CAATGTGACAAGGCCTATGGCACCCGGCGAGACCTCAGAGAACACCAAGTGGTACATTCA
GGTGCCCGACCTTTTGCTTGTGACCAGTGTGGCAAGGCCTTCGCCCGCCGGCCTTCCCTG
AGACTGCATCGCAAGACCCATCAGGTGCCAGCTGCCCCTGCCCCATGCCCGTGCCCCGTA
TGTGGGCGGCCGCTGGCCAGCCAGGGCTCCCTGCGAAACCACATGCGGCTCCACACGGGG
GAAAAGCCCTTCCTGTGCCCACACTGTGGCCGGGCATTCCGCCAGCGGGGCAGCCTGCGT
GGGCACCTGCGACTGCACACGGGGGAGCGTCCCTACCGCTGCCCGCACTGTGCTGGCGCC
TTCCCCCAGCTGCCCGAACTGCGGCGCCACCTCATCTCCCACACCGGGGAGGCCCACCTG
TGCCCCGTGTGTGGCAAGGCCCTCCGGGACCCGCACACGCTGCGTGCTCATGAGCGCCTG
CACTCGGGAGAGAGGCCCTTCCCCTGCCCCCAGTGTGGCCGTGCTTACACACTGGCCACC
AAGCTGAGACGCCACCTCAAATCCCACCTGGCCGACAAGCCCTACCGCTGCCCTACCTGT
GGCATGGGCTATACCCTCCCCCAGAGCCTCAAGCGGCACCTGCTCAGTCACCAACCGGGG
GTGCCCTCCAGCCCCCCTTGTGTGCCTCCTGCTGCTTCTGAGCCCACTGTGGTCTTACTG
CAGACTGAGCCAGAATTGCTGGGCACACGCAACGAACAGACCGTCTGCCCAGCCCAGGAC
GTCTTCGAGGTCACCATTTCTGAGAGCCAGGAGAAGTGCTTTGTGGTCCCGGAAGAGCTG
GGCCCCGCCCCCAGCCTGGTGTTCATCCATAAGGACGTGGGCTGTAGCACCTGGGCAGAA
GTGGTAGAGGTGGAGACGGGCACC
>PtVa|XM_011356929.2_cds_XP_011355231.1_1
GATCATGGTCACCAGTCACCTCCCAGCATCCAGGCAGAGCATATGGTGAGCTCTGGACTT
AAGCTTCTAACCCAGGACCAACTTTCCAAGGAGAGCCAAACATTTGGTCCGTTGCCTCAG
GATGGCAGCGTGTACGAGGAGTCCCCACCCCAGACACAGATGCCACCTGAACCTCAGAGC
AGT------------------------------GAGGCCACTTCATCTTCT---CCTGGG
GGCACCCAGCTGCATGCTTACCTGGTCAAGAAGTTACGTAGCCCCAGTAATCAGTGCCCA
CCCAGAGCAAAAACCTCAGAGCACAAGGTGCAGCAGGCTGGAGAGCAGCACCCCAGCTTC
TCTGCACGTTTGAGGAACCCTCCTGGCCCGGTGGGAGGCTCTCCAAAACAGGGGCGACGG
TACCGGTGTGGCGAGTGTGGCAAGGCGTTCCTGCAGCTGTGCCACCTGAAGAAGCATGCG
TTCGTGCACACAGGCCACAAGCCCTTTCTTTGCACCGAGTGTGGCAAGAGCTATAGCTCA
GAGGAGAGCTTCAAAGCCCACATGCTGGGACACCGTGGGGTACGGCCCTTCCCCTGCCCA
CAGTGCGACAAGGCCTATGGCACCCGACGAGACCTCAAAGAGCACCAAGTGGTGCATTCA
GGTGCCCGACCCTTTGCTTGTGACCAGTGTGGCAAGACCTTTGCCCGCCGGCCCTCCCTA
CGGCTGCATCGCAAGACCCACCAGGTGCCAGCTGCCCCAGCCCCATGCCCGTGTCCCGTG
TGTGGGCGGACCCTGGCCAGCCAGGGCTCCCTGCGGAACCACATGCGGCTCCACACAGGG
GAAAAGCCCTTCCTGTGCCCACACTGTGGCCGGGCGTTTCGCCAGCGGGGCAACCTGCGT
GGGCACCTGCGGCTGCACACAGGGGAGCGCCCTTACCGCTGCCCGCACTGTGCCGACGCC
TTCCCGCAGCTGCCTGAACTGAGGCGCCATCTCATCTCCCACACCGGGGAGGCCCACTTG
TGCCCCGTGTGTGGGAAGGCCCTCCGAGACCCACATACGCTGCGCGCTCACGAGCGCCTG
CACTCGGGGGAGAGGCCCTTCCCATGCCCCCAGTGTGGCCGTGCTTACACACTGGCCACC
AAGCTGAGGCGCCACCTCAAATCCCACCTGGCCGACAAGCCCTACCGCTGCCCCACTTGT
GGCATGGGCTACACCCTCCCCCAAAGCCTCAAGCGGCACCAGCTCAGTCACCAGCCTGGG
GCACGCTCTAGCCCACCCTGTGTGCCTCCTGCTTCT---GAGCCCACAGTGGTGCTACTG
CAGACTGAGCCAGAACTCCTGGACACATGCAGCAAACAGGATGCCTCCCCAGCCCGGAAT
GTCTTCGAAGTCACCATTTCTGAGAGCCAGGATAAGTGCTTTGTGGTGCCAGAGGAGCCA
GGCCCCGCACCCAGCCTGGTGCTCATCCATAAAGACTTAGGCTTTAGCACCTGGGCAGAA
GTGGTGGAGGTGGAGACGGGCACC
>RhFe|XM_033119611.1_cds_XP_032975502.1_1
GATCCTAGTCACCAATCACCCCCCAACCTCCAGGCAGAGAGTATGGTGAGCTCTGGACTT
AAGCCCCAAACCCAGGACCAACTTTCCAAGGAGAGCCAACCACTTGCTCCATTGACTCAG
GATGGCAGCATGGACAAGGAGGACCTGCCCCAGACACAGACGCCACCTGAACCTCAGAGC
AGCTCCACTACCCAGCGGGGCCTAGAGAGCAGTGAGGCCACTTCCTCCTCTTCTGCCGGG
GGCACCCAGGTGCACGCTTACCTGGTCAAAAAGTTACGTAGCCCCCGTAATCAGTGCCCA
CCCAGAACAAAGACCTCAGAGCCCGGGGCGCAGCAGGCTGGAGAGCAGCACTCCAGCTTC
TCTGCACACTTGCGGAGCTCTCCTGGCCTGGTGGGCAGCTCCCCGAGACAGGGGCGACGG
TACCGATGTGGGGAGTGTGGCAAGGCGTTCCTGCAGCTGTGCCACCTGAAGAAGCACGCG
TTCGTGCACACGGGCCACAAGCCCTTCCTTTGCACTGAGTGTGGCAAGAGCTACAGCTCA
GAGGAGAGCTTCAAAGCCCACACACTGGGCCACCGTGGGGTGCGGCCCTTCCCCTGCCCA
CAGTGTGACAAGGCCTACGGCACCCGGCGAGACCTCAAAGAACACCAGGTGGTCCACTCA
GGTGCGCGACCCTTCGCTTGTGATCAGTGTGGCAAGGCCTTCGCCCGCCGACCCTCCCTG
CGGCTGCATCGCAAGACCCACCAGGTGCCAGCTGCCCCCGCCCCATGCCCGTGCCCCGTG
TGTGGGCGGCCCCTGGCCAACCAGGGCTCCCTGCGGAACCACATGCGGCTCCACACGGGG
GAAAAGCCCTTCCTGTGCCCACACTGTGGCCGGGCATTCCGCCAGCGGGGCAACCTACGT
GGGCACCTGCGGCTGCACACAGGGGAGCGCCCTTACCGCTGCCCGCACTGTGCCGACGCC
TTCCCCCAGCTGCCTGAGCTGAGGCGCCATCTCATCTCCCACACTGGGGAGGCCCACTTG
TGCCCTGTGTGTGGGAAGGCCCTCCGAGACCCCCATACACTGCGTGCTCACGAGCGCCTG
CACTCAGGGGAGAGGCCCTTCCCGTGCCCCCAGTGTGGCCGTGCTTACACACTGGCTACC
AAGCTGAGGCGCCACCTCAAGTCCCACCTGGCCGACAAGCCCTACCGCTGCCCCACCTGT
GGCATGGGCTACACCCTCCCCCAAAGCCTCAAGCGGCACCAGCTCAGTCACCAGCCTGGG
GTGCCCTCTAGTCCACCCTGCGTGTCTCCTGCTTCT---GAGCCCACTGTGGTGCTGCTG
CAGACTGAGCCGGAACTGCTGGACACAGGCAGCAAAGAGGACGGGTCCCAGGCCCAGGAC
GTCTTCGAGGTCACCATTTCTGAGAGCCAGGATAAGTGCTTTGTGGTGCCGGAGGGGCCT
GGCCCCACCCCCAGCCTGGTGCTCATCCACAAGGACCTGGGCTTCAGCACCTGGGCGGAA
GTGGTGGAGGTGGAGACGGGCACC
>RoAe|XM_016146712.1_cds_XP_016002198.1_1
GATCATGGTCACCAGTCACCTCCCAGCATCCAGGCAGAGCATACGGTGAGCTCTGGACTT
AAGCTCCTAACCCAGGACCAACTTTCCAAGGAGAGCCAAACACTTGGTGCGTTGCCTCAG
GATGGCAGTGTGTACAAGGAGTCCCCACCCCAGACACAGATGCCACCTGAACCTCAGAGC
AGT------------------------------GAGGCCACTTCTTCGTCTTCTCCTGGG
GGCACCCAGTTGCATGCTTACCTGGTCAAGAAGTTACGTAGCCCCAGTAATCAGTGCCCA
CCCAGAGCAAAAACCTCAGAGCACAAGGTGCAGCAGGCTGGAGAGCAGCACCCCAGCTTC
TCTGCACGCTTGAGGAGCTCTTCTGGCCCGGTGAGAAGCTCTCCAAAACAGGGGCGACAG
TACCGGTGTGGCGAGTGTGGCAAGGCGTTCCTGCAGCTGTGCCACCTGAAGAAGCATGCG
TTCGTGCACACAGGCCACAAGCCCTTTCTTTGCACCGAGTGTGGCAAGAGCTATAGCTCA
GAGGAGAGCTTCAAAGCCCACATGCTGGGACACCGCGGGGTACGGCCCTTCCCCTGCCCA
CAGTGTGACAAGGCCTATGGCACCCGACGAGACCTCAAAGAGCACCAAGTGGTGCATTCA
GGTGCCCGACCCTTTGCTTGTGACCAGTGTGGCAAGACCTTTGCCCGCCGGCCCTCCCTG
CGGCTGCATCGCAAGACCCACCAGGTGCCAGCTGCCCCAGCCCCGTGCCCGTGCCCCGTG
TGTGGGCGGCCCCTGGCCAGCCAGGGCTCCCTGCGGAACCACATGCGGCTCCACACAGGG
GAAAAGCCCTTCCTGTGCCCACACTGTGGCCGAGCGTTCCGCCAGCGGGGCAACCTGCGT
GGGCACCTGCGGCTGCACACGGGGGAGCGCCCTTACCGCTGCCCGCACTGTGCCGACGCC
TTCCCGCAGCTGCCAGAACTGAGGCGCCATCTCATCTCCCACACCGGGGAGGCCCACTTG
TGCCCCGTGTGTGGGAAGGCCCTCCGAGACCCACATACACTGCGCGCTCACGAGCGCCTG
CACTCGGGGGAGAGGCCCTTCCCGTGCCCCCAGTGTGGCCGTGCTTACACACTGGCCACC
AAGCTGAGGCGCCACCTCAAATCCCACCTGGCCGACAAGCCCTACCGCTGCCCCACCTGT
GGCATGGGCTACACCCTCCCCCAAAGCCTCAAGCGGCACCAGCTCAGTCACCAGCCCGGG
GTGCGCTCTAGCCCCCCCTGTGCGCCTCCTTCT------GAGCCCACTGTGGTGCTCCTG
CAGACTGAGCCAGAACTGCTGGACACATGCAACAAACAGGACGCCTCCCCAGCCCGGGAC
GTCTTCGAGATCACCATTTCCGAGAGTCAGGATAAGTGCTTTGTGGTGCCGGAGGAGCCA
GGCCCCGCGCCCAGCCTGGTGCTCATCCATAAGGACTTGGGCTTTAGCACCTGGGCAGAA
GTGGTGGAGGTGGAGACAGGCACC
