# Supplementary material for: Positively selected genes in the hoary bat (Lasiurus cinereus) lineage: prominence of thymus expression, immune and metabolic function, and regions of ancient synteny
Source: PeerJ. 2022 Mar 17;10:e13130. doi: 10.7717/peerj.13130 (PMC8934532; doi:10.7717/peerj.13130)
Supplement: Supplemental Information 4 — Likely alignment errors have been manually deleted between conserved codons. Recovery of the original codon positions requires alignment to the original accessions in each orthogroup. [file peerj-10-13130-s004.zip › renamed.manual/OG0007715.manual.fas]

>EpFu|XM_028147529.1_cds_XP_028003330.1_1
CAGACAGACTGCTATGTGAGCCTCTGGCTGCCTACTGCCTCTCACGAGAAGATGAGGACT
AGGACCATCTCCAACTGCCCAAACCCAGAGTGGAACGAAAGCTTCAACTTCCAGATCCAG
AGCCAAGTGAAGAATGTGCTAGAGCTGAGCGTCTGCGATGAAGATGCAGTGACACCAGAT
GACCATCTCTTGACAGTTCTCTATGACCTCACCAAGCTCTGCTTCAGGAAGAAAACCCAT
GTGAAGTTCCCACTCAACCCAGAGCTGTTGGAGGAGAGTCCCTCTCCACCTGAGACCCTC
ATCACCAACGGCGTGCTGGTGGCTCGGCAAGTCTCCCGCCTGGAGGTTCATGCAGAATCC
AGAAGGCAGAGGAAGCGAGGGAGAAGGAAAGACCTTCTGGTCACAGTGACGGAGTCCTTC
GAGCACACCCAGCGCATCCCGCAGTACATAGAGCCCTGCTGCCCAAGCCCCGCCGGCTTC
CACTACCCCAAGTATTTCCAGTCCCAGATGCAAGCGGACATGGCCAGAAGACAATGGAGC
TGTGGGCTTTGCTGCTGTGGTGCGCACAAGAAGAAAGGCCCCGTCCACCAGCCCCTGGGC
TGCCTCACCGATGGCCAGGAGGTGACTCTGCCTGTGGGAGAGAACTGTGAATTGCACATG
AAGTCTACACCCTGCCCCCAGATGTTGGACGTGCGGCTGGGCTACAGCCTATGCCCGGAA
GAGCTGGAGTTTCTGCAGAAGCGGAATGTGGTGGTGGCTGAGGCGCTGAAGCAGGTGCTG
CAGCTGGAGGAGGACCTGCAGATGGACGAGGTACCGCTCATAGCCATCATGGCCACTGGG
GGTGGAACAAGATCCATGACCGCCATGTATGGCCACCTGCTGGGGCTGCAGAAGCTGAAC
CTCCTGAACTGTGCCAGCTACATCACTGGCCTGTCAGGGGCCACCTGGACCATGGCTACC
TTGTACCGTGACCCTGACTGGTCCTCCAAAAACCTGGAGTCGGCCATCCTGGAGGCCCGG
AGGCATGTGGTCAAGGACAAGATGCCCGCCCTGTTCCCGGACCAGCTCCGCAAATTCCGG
GAGGAGCTCCGGCAGCGCAGCCAGGAAGGCTACAAGGTCAACTTTACCGACTTCTGGGGC
CTGCTGATCGAGGCCTGCCTGGGGGATGAGAGAAATGACAGCAAACTGTCAGAGCAGCGT
GCTGCTCTGAGCCATGGCCAGAACCCCCTGCCCATCTACCTCACCATCAATGTCAAGGAC
GATGTAAGCAACCAGGATTTCAGAGAGTGGTGCGAGTTTTCCCCGTACGAGGTGGGCATG
CAGAAGTACGGGGCCTTCATCCCCACCGAGCTCTTCGGCTCCGAGTTCTTCATGGGACGG
CTGATGCGGAGGATCCCCGAGTCTCGGATGTGCTACTTGCTAGGTTTGTGGAGCAGCATC
TTCTCCGTGAACTTGCTCGATGCCTGGAATTTTGCCCGATCTTCTGAAGAGTTTTTCCAC
AGGTGGACAAGGGAGAAAGTGCAAGACATCGAAGATGAGCCGCTCCTTCCCGAAATCCCG
AAATGTGACGCCAACGCCCTGGACACGTCGGTAGTGATCCCAGGGTCCTGGCTCTCCAAC
ACTTTCCGCCACATCCTCACCTACCGGTCCTTTGTGTCTGAGTTCCACAACTTCCTGTTG
GGGCTGCAGCTGCACACCGACTACCTCCAGAATGGCCAGTTCTCCAAGTGGAAAGACACT
GTGCTTGACAGCTTCCCGAACCAGCTGACGGAGACCGTGAACCACTTGTGTCTGCTGGAC
ACTGCGTTCTTTGTCAACTCCAGCTACCCACCCCTCCTCAGGCCGGAGAGAAAAGCCGAC
CTCATCATCCACCTCAATTATTGTGCCGGGTCCCAGACAAAGCCAATGAAACAAACCTGT
GAGTACTGCACCGTGCAGAACATCCCCTTCCCCAAATATGACATCCAGGAGGAGGGGAAC
AGTAACCTCAAGGAATGCTACCTGATGGAGAACTCCCAGGAGCCTGACGCCCCCATCGTG
CTTTTCTTCCCACTCATCAGTGACACCTTCCAGAAGTACAAGGCCCCGGGTGTGGAGCGA
AGCCCCGAGGAGCTGGAGAAGGGCCAGGTTGACATTTACGGCCCCAAAACTCCCTACGCC
ACCAAGGAGCTGACATACACGGAGGCCGCCTTCGACAAGTTGGTGAATCTCAGCGAGTAC
AACATCCTGAATAACAAAGAC---
>HiAr|XM_019644864.1_cds_XP_019500409.1_1
CAGACAGACTGCTATGTGAGCCTCTGGCTGCCTACCGCCTCTCGTAAGAAACGGAGGACT
AGGACCATCTCCAACTGCTCAAACCCAGAGTGGAACGAAAGCTTCAACTTCCAGATCCAG
AGCCAAGTGAAGAACGTGCTTGAGTTAAGTGTCTGCGATGAAGACACAGCGACACCAGAT
GACCATCTCTTGACAGTTCTCTATGACCTCACTAAGCTCTGCTTCAGAAAGAAAACCCAC
GTGAAGTTCCCCCTCAACTCACAGCTGCTGGAGGAGAGTCCCTCTCCACCTGAGGCCCTC
ATCACCAATGGCGTGCTGGTGGCTCGACAAGTCTCCTGCCTGGAGGTTCATGAAGAATCC
AGAAGGCAGAGGAAGAGTGGGAAAAGGAAGGACCTCCTGGTGACAGTGACGGAGTCCTTC
GAGAACACACAGCGCCTCTCACAACACCCAGACCCTTGCTGCCCAAACCCTGCCTGCTTC
CACTACCCCAAGCATTTCCAGTCCCAGATGCATGTGGAGGCTCCCAAGAGCCGATGGAGC
TGTGGGCTTTGCTGCTGTGGCACGCACAAGAAGCATGGCCCTATCTGCCAGCCCCTCGAC
TGCCTGCCTGATGGCCAGACAATGAGCCTGCCTGTGGCAGAGAACTGTGAATTACACATG
AAGTCTACACCCTGCCCCCAGACACTGGATGTGCGGCTGGGCTACAACCTATGCTCGGAA
GAGCTGGAGTTCCTGCAGAAGCGGAAGGTGGTGGTGGCTGAGGCGCTGAAGCAGGTATTG
CAGTTGGAGGAGGACCTGCAGATGGATGAGGTACCGCTCATAGCCATCATGTCCACTGGT
GGTGGCACAAGGTCCATGACAGCCATGTATGGCCACCTGCTGGGGCTACAGAAGCTGAAT
CTCCTGAACTGTTCCAGCTACATCACTGGCCTGTCAGGGTCCACTTGGACCATGGCTACC
TTGTACAGTGACCCTGAGTGGTCCTCCAAAAACCTGGAGCCTGCCATCCTCGAGGCCCGG
AGGCACGCGGTCAAGGACAAGTTACCCACCCTGCACCCGGACCAGCTCTTCAAATACCGG
GAGGAGCTCAGGCAGCGCAGCCAGGAAGGCTACAAGGTCACCTTTACAGACTTCTGGGGC
CTGCTGGTCGAGGCCTTTCTGGGGGACGAGACAAATGAATGCAAGCTGTCAGATCAGCGT
GCTGCTTTGAGCCAGGGCCAGAACCCCCTGCCCATCTACCTCACCATCAATGTCAAGGAT
GATGTAAGCAACAAGGATTTCAGAGAGTGGTGCGAGTTTTCCCCCTACGAGGTGGGCATG
CAGAAGTACGGGGCCTTCATCCCCACCGAGCTCTTTGGCTCCGAATTCTTCATGGGGCGT
CTGATGAAGAGGATCCCAGAGTCGCGGATATGCTACTTGCTAGGTTTGTGGAGCAGCATC
TTCTCCATGAACGTGCTCGACGTCTGGGATTATTGCCAAAACTCAGAGGATTTTTTCTAC
AGGTGGACGAGGGAGAGAGTGTACAACATTGAAGATGATCCGCTCCTTCCTGAAATCCCC
AAATGTGAGGCCAATGTCCTGGACACCGCGGTGGTGACCCCAGCATCATGGCTGTCCAAT
ACTTTCCGCGAAATCCTCACCTATCGGTCCTTAGTGTCTGAGTTCCACAACTTTCTCTTG
GGGCTGCAGCTGCACACTGACTACCTCCAGAACGGCCAGTTCTCCATGTGGAAAGACACT
GTGCTTGATGACTTCCCAAACCAGCTGACAGAGTCTGTGAACCACTTGTGTCTAGTGGAC
ACCGCATTCTTCTTCAACGCCAGCTACCCACCCCTCCTCCGGCCAGAGAGAAAAGCCGAC
CTCATCATCCACCTCAATTATTGTGCTGGGTCCCAGACAAAGCCCATGAAACAAAGTTGT
GAGTACTGCGCCTTGCAGAACATCCCCTTCCCCGAATATGACCTGCAAGAGGAGGGGAAT
AGTAATCTCAAGGAATGCTACCTGATGGAGAACTCCCAGGAGCCTGATGCCCCCATCGTG
CTGTTCTTCCCGCTCATCAACGACACCTTCCAAAAGTACAAGGCCCCAGGTGTGGAGCGA
AGCCCTGAGGAGCTGGAGAAGGGCCAGGTTGACATTTATGGCCCCAAAACTCCCTATGCC
ACCAAGGAGGTGACGTACACGGAGGCCGCCTTCGACAAGATGGTGGACCTGTGCGAATAC
AACATCCTGAATAACAAGGAC---
>LaCi|187-exonerate_protein2genome-gene-291.2-mRNA-1
CAGACAGACTGCTATGTGAGCCTCTGGCTGCCCACTGCCTCTCACGAGAAGCTGAGGACT
AGGACCATCTCCAACTGTCCAAACCCAGAGTGGAATGAAAGCTTCAACTTCCAGATCCAG
AGCCAAGTGAAGAATGTGCTAGAGCTGAGCGTCTGTGATGAAGATGCAGTGACGCCAGAT
GACCATCTCTTGACAGTTCTCTATGACCTCACCAAGCTCTGCTTCAGGAAGAAAACCCAT
GTGAAGTTCCCACTCAATCCAGAGCTCCTGCTTCAAGATCCCTCTCCACCTGAGACCCTC
ATCACCAACGGCGTGCTGGTGGCTCGGCAAGTCTCCTGCCTGGAGGTTCATGCAGAATCC
AGAAGGCAGAGGAAGCATGGGAGAAGGAAAGACCTCCTGGTAACAGTGACAGAGTCCTTC
GAGCACACCCAGCGCATCCCACAATACGTAGAGCCCTGCTGCCCAAACCCTGCCTGCTTC
CACTACCCCAAGTATTTCCAGTCCCAGATGCATGCGGACATGGCCAGAAGACAATGGAGC
TGTGGGCTTTGCTGCTGTGGTGTGCACAAGAAGAAAGGCCCTGTCAGTCAGCCCCTGGGT
TGCCTCACCGATGGCCAGACGGTGACTCTGCCTGTGGGAGAAAACTGTGAATTGCACATG
AAGTCTACACCCTGCCCCCAGATGTTGGACGTGCGGCTGGGCTATAGCCTATGCCCAGAA
GAGCTGGAGTTCCTGCAGAAGCGGAATGTGGTGGTGGCTGAGGCGCTGAAGCAGGTGCTG
CAGCTGGAGGAGGACCTGCAGATGGACGAGGTACCGCTCATAGCCATCATGGCCACTGGA
GGTGGAACAAGATCCATGACCGCCATGTATGGCCACCTGCTGGGGCTGCAGAAACTGAAC
CTCCTGAACTGTGCCAGCTACATCACTGGTCTGTCAGGGGCCACCTGGACCATGGCTACT
TTGTACCGTGACCCTAACTGGTCCTCCAAAAACCTGGAGTCTGCCATCCTTGAGGCCCGG
AGGCACGTGGTCAAGGACAAGATGCCCGCCCTGTTCCCGGACCAGCTCCACAAATTCCGG
GAGGAGCTTCGGCAGCGCAGCCAGGAAGGCTACAAGGTCAACTTTACAGACTTCTGGGGC
CTGCTGATCGAGGCCTGTCTGGGGGATGAGAGAAATGACAGCAAACTGTCAGAGCAGCGT
GCTGCACTGAGCCAAGGCCAGAACCCCCTGCCCATCTACCTCACCATCAATGTCAAGGAC
GATGTAAGCAACCAGGATTTCAGAGAGTGGTGCGAGTTTTCCCCGTACGAGGTGGGCATG
CAGAAGTATGGGGCCTTCATCCCCACTGAGCTCTTCGGCTCTGAGTTCTTCATGGGACGG
CTGATGCGGAGGATCCCCGAGTCTCGGATGTGCTACTTGCTAGGTTTGTGGAGCAGCATC
TTCTCCGTGAACTTGCTCGATGCCTGGAATTTTGCCCGGTCTTCAGAAGAGTTTTTCCAT
AGGTGGACAAGGGAGAAAGTGCAAGACATCGAAGATGAGCCGCTCCTTCCTGAAATCCCC
AAATGTGATGCCAACGCCCTGGACACCTCGGTCGTGATCCCAGGGTCCTGGCTCTCCAAT
ACCTTCCGCAACATCCTCACCTATCGGTCCTTTGTGTCTGAGTTCCACAACTTCCTGCTG
GGGCTGCAGCTGCACACCGGCTACCTCCAGAATGGCCAGTTCTCCAAGTGGAAAGACACT
GTGCTTGACAGCTTCCCAAACCAGCTGACGGAGACCGTGAACCACTTGTGTCTGCTGGAC
ACTGCCTTCTTTGTCAACTCTAGCTACCCACCCCTCCTCAGGCCGGAGAGAAAAGCCGAC
CTCATCATCCATCTCAATTATTGTGCCGGGTCCCAGACAAAGCCAATGAAACAAACCTGT
GAGTATTGCACCGTGCAGAACATCCCCTTCCCCGAATATGACATCCAAGAGGAGGGGAAT
AGTAATCTCAAGGAATGCTACCTGATGGAGAACTCCCGGGAGCCTGACGCCCCCATTGTG
CTTTTCTTCCCACTCATCAGTGACACCTTCCAGAAGTACAAGGCCCCAGGTGTGGAGCGA
AGCCCTGAGGAGCTGGAGAAGGGCCAGGTTGACATTTATGGCCCCAAAACTCCCTACGCC
ACCAAGGAACTGACATACACGGAGGCCGCCTTTGACAAGTTGGTGAATCTCTGCGAGTAC
AACATCCTGAATAACAAAGACCAG
>MyLu|XM_014459479.2_cds_XP_014314965.1_1
CAGACAGACTGCTATGTGAGCCTCTGGCTGCCTACCGCCTCTCACAAGAAGCTGAGGACT
AGGACCATCTCCAACTGCCCAAACCCGGAGTGGAATGAAAGCTTCAACTTCCAGATCCAG
AGCCAAGTGAAGAATGTGCTAGAGCTGAGCGTCTGCGATGAAGATGCAGTGACCCCAGAT
GACCATCTCTTGACAGTTCTCTATGACCTCACCAAGCTCTGCTTCAGGAAGAAAACCCAT
GTGAAGTTCCCACTCAACCCAGAGCTGTTGGAGGAGAGTCCCTCTCCGCCCGAGACCCTC
ATCACCAACGGCGTGCTGGTGGCTCGACAAGTCTCCCGCCTGGAGGTTCACGCAGAATCC
AGAAGGCAGAGGAAGAGCAGGAGAAGGAAGGACCTCCTGGTAACCGTGACGGAGTCCTTC
GAGCACACCCAGCGCATCCCGCAATACGTAGAGCCCTGCTGCCCAAGCCCCGCCTGCTTC
CACTACCCCAAGTATTTCCAGTCCCAGATGCAAGCGGACGTGGCCAGAAGACAATGGAGC
TGTGGGCTTTGCTGCTGCGGTGCGCACAGGAAGAAGGGCCCTGTCAGCCAGCCCCTGGAT
TGCCTCACCGATGGCCAGGCGGTGACGCTGCCTGTGGGAGAGAACTGTGAATTACACATG
AAGTCTACACCCTGCCCCCAGACATTGGACGTGCGGTTGGGCTACAGCCTGTGCCCGGAA
GAACTGGAGTTCCTGCAGAAGCGGAATGTGGTGGTGGCTGAGACGCTGAAGCAGGTGCTG
CAGCTGGAGGAGGACCTGCAGATGGATGAGGTTCCGCTCATAGCCATCATGGCCACAGGG
GGTGGAACAAGATCCATGACCGCCATGTATGGCCACCTGCTGGGGCTGCAGAAGCTGAAC
CTCCTGAACTGTGCCAGCTACATCACTGGCCTGTCAGGGGCCACCTGGACCATGGCTACC
TTGTACCGTGACCCTGACTGGTCCTCCAAAAGCCTGGAGACTGCCATCCTTGAGGCCCGG
AGGCACGTGGTCAAGGACAAGATGCCCGCCCTGTTCCCGGACCAGCTCCGCAAATTCCGG
GAGGAGCTCCGGCAGCGCAGCCAGGAAGGCTACAAGGTCAACTTCACAGACTTCTGGGGC
CTGCTGATCGAGGCCTGTCTGGGGGATGAGAGAAATGACTGCAAACTGTCAGAGCAGCGT
GCTGCCCTGAGCCATGGCCAGAACCCCCTGCCCATCTACCTCACCATCAATGTCAAGGAT
GATGTAAGCAACCAGGATTTCAGAGAGTGGTGCGAGTTCTCCCCGTACGAGGTGGGCATG
CAGAAGTACGGGGCCTTCGTCCCCACCGAGCTCTTCGGCTCTGAGTTCTTCATGGGACGG
CTGATGCGGAGGATCCCAGAGTCTCGGATGTGCTACTTGCTAGGTCTGTGGAGCAGCATC
TTCTCCGTGAACCTGCTCGATGCCTGGAATTTTGCCAAATCTTCAGAAGAGTTTTTCCAC
AGGTGGACAAGGGAGAAAGTGCAAGACATCGAAGATGAGCCGCTCCTTCCGGAAATCCCC
AAATGTGATGCCAACGCCCTGGACACCTCGGTAGTGATCCCAGGGTCGTGGCTCTCCAAT
ACTTTCCGCAACATCCTCACCTATCGGTCCTTCGTGTCTGAGTTCCACAACTTCCTGTTG
GGGCTGCAGCTGCACACCGGCTACCTCCAGAACGGCCAGTTCTCCAAGTGGAAAGACACT
GTGCTTGACAGCTTCCCAAACCAGCTGACGGAGACCGTGAACCACTTGTGTCTGCTGGAC
ACTGCGTTTTTTGTCAACTCCAGCTACCCACCCCTCCTCAGGCCAGAGAGAAAAGCCGAC
CTCATCATCCATCTCAATTACTGTGCCGGGTCCCAGACAAAGCCAATGAAACAAACCTGT
GAGTACTGCACGGTGCAGAACATCCCCTTCCCCAAATATGACATCCAAGAGGAGGGGAAC
AGTAACCTCAAGGAATGCTACCTGATGGAGAACTCCCAGGAGCCTGATGCTCCCATCGTG
CTTTTCTTCCCACTCATCAGCGACACCTTCCAAAAGTACAAGGCCCCAGGTGTGGAGCGA
AGCCCCGAGGAGCTGGAGAAGGGCCAGGTTGACATTTATGGCCCCAAAACTCCCTACGCC
ACCAAGGAACTGACATACACGGAGGCCGCCTTCGACAAGTTGGTGAATCTCTGCGAGTAC
AACATCCTGAACAACAAAGAC---
>PhDi|XM_028506834.1_cds_XP_028362635.1_1
CAGACAGACTGCTACGTGAGCCTCTCCCTGCCCACCGCTTCTCATGAGAAGCTGAGGACT
AGGACCATCTCCAACTGCCCAAACCCAGAGTGGAACGAAAGCTTCAATTTCCAGATCCAG
AGCCAAGTGAAGAACGTGCTAGAGCTGAGCGTCTGTGACGAAGACACAACGACACCAGAT
GACCATCTCTTGACAGTTCTCTATGACCTCACCAAGCTCTGCTTCAGGAAGAAGACCCAT
GTGAAGTTCCCACTCAACCCGGAGCTGCTGGATAAGAGGCCCTCTCCCCCCGAGACCCTC
ATCACCAATGGCGTGCTGGTGGCTCGACAAGTCTCCCGCCTGGAGGTGCATGCGGAGTCC
AGAAGGCAGAGGAAGAACAGGAAAAGGAAGGACCTCCTGGTGACAGTGACTGAGTCCTTC
GAGCACACTCAGCGCATCTCGCAATGTCTGGAGCCCAACTGCACAAACCTGGCCTCCTTC
CACTACCCCAAGTATTTTCAGTCCCAGCTGCACGTGGACATGCCCAGAAGCCAATGGAGC
TGTGGGCTTTGCTGCTGTGGCGCACACAAGAAC---GGCCCTGTCAGCCAGCCCCTGGGT
TGCCTCAGCGATGGCCAGGCGATGACCATGCCCCTGGGAGAGAACTGTGAATTACACATG
AAGTCTACAGCCTGCCCCCAGACGCTGGACGTGCGGCTGGGCTACAGCCTGTGTTCACAG
GAGCTGGAGTTCCTGCAGAAGCGAAAGGTGGTGGTGGCTGAGGCACTGAAGCAGGTGTTG
CAGCTGGAGGAGGACCTGCAGATGGATGAGGTGCCGCTCATAGCCATCATGGCCACTGGG
GGTGGAACAAGATCCATGACCGCCATGTATGGCCATCTGCTGGGGCTGCAGAAGCTGAAC
CTCCTGAATTGTGCCAGCTACATCACGGGCCTGTCAGGGGCCACCTGGACCATGGCTACC
TTGTACAGTGACCCTGACTGGTCCTCCAAAAACCTGGAGGCTGCCATCCTCGAGGCCCGG
AGGCACGTGGTCAAGGACAAGATGCCCGCCCTGTTCCCAGACCAGCTCCTCAGATACAAG
AAGGAGCTCCGGCAGCGCACCCAGGAAGGCTACAAGGTCACCTTTACAGACTTCTGGGGC
CTGCTGATCGAGGCCTGTCTGGGGGATGAGAGAAACGAATGCAAACTGTCAGAGCAGCGT
GCTGCTTTGAGCCAGGGCCAGAACCCCCTGCCCATCTACCTCACCATCAATGTCAAGGAC
GATGTAAGCAACCAGGATTTCAGAGAGTGGTGCGAGTTTTCCCCGTACGAGGTGGGCATG
CAGAAGTATGGGGCCTTCGTCCCCACCGAGCTCTTCGGCTCTGAGTTCTTCATGGGACGG
CTGATGCGGAGGATCCCAGAGTCTCAGATGTGCTACATGCTAGGTTTGTGGAGCAGTATC
TTCTCTGTGAACCTGCTCGATGCCTGGAATTTTGCCCGATCCTCAGAAGAGTTTTTCCAC
AGGTGGACAAGGGAGAAAGTGCAAGACATCGAAGATGAACCGCTCCTTCCTGAAATCCCC
AAATGTGATGCCAACGCCCTGGACACCTCTGTGGTGATCCCTGGGTCGTGGCTGTCCAAC
ACTTTCCGCCACATCCTCACCTATCGGTCCTTTGCATCTGAGTTCCACAACTTCCTGTTG
GGGCTGCAGCTGCACACCGACTACCTCCAGAATGGCCAGTTCTCCAAGTGGAAAGACACT
GTGCTTGACAGCTTCCCGAACCAGCTGACACAGTCCATGAACCACTTGTGTCTGCTGGAC
ACCGCATTCTTCATCAACTCCAGCTACCCACCCCTCCTCAGGGAGGAGAGAAAAGCCGAC
CTCATCATTCACCTCAATTATAGTGCCGGGTCCCAGACAAAGCCAATGAAACAAACCTGT
GAGTACTGCAACGTGCAGAACATCCCCTTCCCCGATTACAACTTGCAAGTGGAGGGGAAC
AGTAATCTCAAGGAATGCTGCCTGATGGAGAACTCCCAGGAACCTGATGCCCCCATTGTG
CTTTTCTTCCCACTCATCAATGACACCTTCCAAAAGTACAAGGCGCCAGGTGTGGAGCGA
AGCCCTGAGGAGCTGGAGCAAGGCCAGGTTAATATTTATGGCCCCAAAACTCCCTATGCC
ACCAAGGAGCTGACATACACGGAGGAAGCCTTTGACAAGCTGGTGAATCTCTGCGAGTAC
AACATCCTGAACAACAAGGAC---
>PtVa|XM_023527707.1_cds_XP_023383475.1_1
CAGACAGACTGCTATGTGAGCCTCTGGCTGCCTACCGCCTCTCATGAGAAGCTGAGGACT
AGGACCATCTCCAACTGCCCAAACCCAGAATGGAATGAAAGCTTCAACTTCCAGATCCAG
AAGCAAGTGAAGAACGTGCTAGAGCTTAGCGTCTGCGATGAAGACACAATGACACCAGAT
GACCATCTTTTGACAGTTCTCTATGACCTAGCCAAGCTCTGCTGCCGGAGGAAAACCCAT
GTGAAGTTCCCACTTAACCCAGAGCTGCTGGAGGAGAGTCCCTCTCCACCTGAGACCCTC
ATCACCAACGGCGTGCTGGTGGCTCGACAAGTCTCCTCCCTAGAGGTTCATGCAGAATCC
AGAAGGCAGAGGAAGAGGGGGAAAAAGAGGGACTTCCTGGTGACAGTGACAGAGTCCTTC
GAGCACACGCAACGCATCTCGCAACACCTGGAGCCCGGCTGCCCAAAACCTGCCTGCTTT
CACTACCCCAAGTATTTCCAGTCCCAGATGCATGTGGACCTGCCCAGGAGCCAATGGAGC
TGTGGGCTTTGCTGCTGTGGTGTGCACAAGAAGATCAGCCCTGTCTGCCAGCCCCTCCAT
TGCCTCTCGGACAGCCAGATGGTGACCCTGCCTGCGGGAGAGAACTGTGAATTACACATG
AAGTCTACACCCTGCCCCAAGACACTGGATGTGCGACTGGGCTACAGCCTGTGCCCGGAG
GAACTGGAGTTTCTGCAGAAGCGAAAGGTGGTGGTGGCTGAAGCACTGAAGCAAGTGTTG
CAGCTGGAGGAGGACCTGCAGATGGATGAGGTACCACTCATAGCCATCATGTCTACTGGG
GGTGGAACAAGATCCATGACTGCCATGTATGGGCACCTGCTGGGGCTGCAGAAGCTTAAC
CTCCTGAATTGTGCCAGCTACATCACTGGCCTGTCAGGGGCCACCTGGACCATGGCTACT
TTGTACCGTGACCCTGACTGGTCCTCCAAAAACCTGGAGTCTGCCATCTTCGAGGCCCGG
AGGCACGTGGTAAAGGACAAGATGCCCGCCCTATCCCCAGACCAGCTCTCCAGATACCAG
GAGGAGCTCCGGCAGCGCAGCAAGGAAGGCTACAAGGTCAACTTTACAGACTTCTGGGGC
CTGCTGGTTGAGGCCTGTCTGGGGGATGAGAGAAATGAATGCAAACTGTCAGAGCAGCGT
GCTGCTTTGAGCCAAGGCCAGAACCCCCTTCCCATCTACCTCACCATCAATGTCAAGGAT
GATGTAAGCAACCAGGATTTCAGAGAGTGGTGTGAGTTTTCCCCCTACGAGGTAGGCATG
CAGAAGTATGGGGCCTTCGTCCCCACCGAGCTCTTCGGCTCCGAGTTCTTCATGGGGCGG
CTGATGAGGAGGATCCCAGAGTCTCGGATGTGCTACATGCTTGGATTGTGGAGCAGCATC
TTTTCCGTGAACCTGCTCGATGTTTGGAATTTTTGCAACACCTCAGAGGAGTTTTTCCAC
AGGTGGACGAGGGAGAGGGTGCAAGACATCGAAGATGAGCCTCTCCTTCCTGAAATTCCC
AAATGTGATGCCAACGTCCTGGACACTTCGGTGGTGGTCCCAGGGTCATGGCTGTCCAAT
ACCTTCCGCCAAATCCTCACCCATCGGTCCTTTGTGTCTGAGTTCCACAACTTCCTCCTG
GGGTTGCAGCTGCACACTGACTACCTCCAGAACGGCCAGTTCTCCATGTGGAAAGACACT
GTGCTTGACAGCTTCCCGAACCAGCTGACAGAGTCCGTGAACCACTTGTGTCTACTGGAC
ACAGCATTCTTCGTCAACTCCAGCTACCCACCCCTCCTCAGGCCCGAGAGAAAAGCCGAC
CTCATCATTCATCTCAATTATTGTGCGGGGTCCCAGACAAAGCCTATAAAACAAACCTGT
GAGTACTGCACCGAGCAGAACATCCCCTTCCCCAAATATGACCTGCAAGAGGAGGGGAAT
CATAATCTCAAGGAATGCTACCTGTTGAAAAACTCCCAGGAACCTGATGCCCCCATCGTG
CTTTTCTTCCCACTCATCAACGACACCTTCCAAAAGTACAAGGCTCCAGGTGTGGAACGA
AGCCCCGAGGAGATGGAGAAGGGCCAAGTTAACATTTATGGCCCCAAAACTCCCTATGCC
ACCAAGGAGCTGACGTACACGGAAGCTGCCTTTGACAAAATGGTGAACCTCTGTGAGTAC
AACATCCTGAATAACAAGGAC---
>RhFe|XM_033106998.1_cds_XP_032962889.1_1
CAGACAGACTGCTATGTGAGCCTCTGGCTGCCTACCGCCTCTCATGAGAAACAGAGAACT
AGGACCATCTCCAACTGCTTAACCCCAGAGTGGAATGAAAGCTTCAACTTCCAGATCCAG
ACCCAAGTCAAGAACGTGCTCGAGCTAAGCGTCTGCGATGAAGACACATTGACACAAGAT
GACCATCTCTTGACAATTCTCTATGACCTCACCAAGCTCTGCTTCCGAAAGAGAACCCAT
ATGAAGTTCCCACTCAACCCAGAGCTGCTGGAGGAGAGTCCCTCTCCACCTGAGACCCTC
ATCACCAATGGCGTGCTGGTGGCTCGACAAGTCTCCTACCTGGAGGTTCATGCAGAATCC
AGAAGGCAGAGGAAGAGTGGGAAAGGGAAGGACCTCCTGGTGACAGTGACAGAATCCTTC
GAGCATACGCAGCGCGTCTCACAACACCCGGATCCCTGTCACCCAAACCCTGCCTGTTTT
CACTACCCCAAGTATTTTCAGTCCAAGATGCACGGGGAGGTGCCCAGAAGCCAATGGAGC
TGTGGGCTTTGCTGCTGTGGCAAGCACAAGAACAGC---GCTGTCTGCCAGCCCCTCGAT
TGCCTCCCGGACGGCCAGACGGTGACCCTGCCTGTGGGAGAGAACTGTGAATTACACATG
AAGTCTACACCCTGCCCCCAGACATTGGATGTGCGGCTGGGCTACAACCTGTGCCAGGAA
GAGCTGGAGTTCCTGCAAAAGCGGAAGGTGGTGGTAGCTGAGGCCCTGAAGCAGGTCTTG
CAGCTGGAGGAGGATCTGCAGATGGACGAGGTACCGCTCATAGCCATCATGTCCACTGGA
GGTGGAACGAGATCCATGACTGCCATGTATGGCCACCTGCTGGGGCTGCAGGAGCTGAAT
CTCCTGAACTGTGCCAGCTACATCACGGGACTGTCAGGGGCCACTTGGACCATGGCTACC
TTGTACCGGGACCCTGAGTGGTCCTCTAAAAACCTGCAGCCTGCCATCCTTGAGGCCCGG
AGGCATGTGGTCAAGGACAAGTTGCCCACCCTGCACCCAGACCAGCTCCTCAAACACCGG
GAGGAGCTTCGGCAGCGCAGTCAGGAAGGCTATAAGGTCAACTTTACAGACTTCTGGGGC
CTGCTGATCGAGGCCTGCCTGGGAGACGAGAGAAATGAATGCAAACTGTCAGATCAGCGT
GCTGCTCTGAGCCAGGGCCAGAACCCCCTGCCCATCTACCTCACCATCAATATCAAGGAT
GATGTAAGCAACCAGGATTTCAGAGAGTGGTGCGAGTTTTCCCCCTACGAGGTGGGCATG
CAGAAGTATGGGGCCTTCATCCCCACCGAGCTCTTCGGCTCCGAGTTCTTCATGGGGCGT
CTGATGAGGAGGATCCCAGAGTCGCGGATGTGCTACATGCTAGGTTTGTGGAGCAGCATC
TTCTCCGTGAACTTGCTTGATGTCTGGGATTATTGCAACAACTCAGAGGAGTTTTTCCAC
AGGTGGACAAGGGAGAGAGTGCACGACATTGAAGATGAGCCGCTCCTTCCTGAAATCCCC
AAATGTAAGGCCAATGTCCTGGACACCTCGGTGGTGATCCCAGCGTCGACGCTGTCCAAT
ACTTTCCGCCAAATCCTCACCTATCGGTCCTTTGTGTCTGAGTTCCACAACTTCCTGTTG
GGGCTGCAGCTGCACACCGACTACCTCCAGAATGGCCAGTTCTCCATGTGGAAAGACACT
GTGCTTGACGGCTTCCCGAACCAGCTGACAGAGTCCGTGAACCACTTGTGTCTAGTAGAC
ACCGCATTTTTCGTCAACTCCAGCTACCCACCCCTCCTCAGGCCAGAGAGAAAAGCCGAC
CTCATCATCCACCTCAATTATTGTGCTGGGTCCCAGACAAAGCCCATGAAACAAACCTGT
GAGTACTGCGCCGTGCAGAACATCCCCTTCCCCAAATATGACCTGCAAGAGGAGGGGAAT
AGTAATCTCAAGGAATGTTACCTGATGGAGAACTCCCAGGAACCTGATGCCCCCATCGTG
CTTTTCTTCCCACTCATCAACGATACCTTCCAAAAGTACAAGGCCCCAGGTGTAGAGCGA
AGCCCCGAGGAGCTGGAGAAGGGCAACGTTGACATTTATGGCGCCAAAACTCCCTATGCC
ACCAGGGAGCTGACGTACACAGAGGCCGCCTTCGACAAGTTGGTGAATCTCTGTGAATAC
AACATCCTGAATAACAAGGAC---
>RoAe|XM_016144868.1_cds_XP_016000354.1_1
CAGACAGACTGCTATGTGAGCCTCTGGCTGCCTACTGCCTCTCGCGAGAGGGTGAGGACG
AGGACCATCTCCAACTGCCCAAACCCAGAATGGAATGAAAGCTTCAACTTCCAGATCCAG
AGGCAAGTGAAGAACGTGCTAGAGCTTAGCATCTGTGATGAAGACGCAGTAATACCAGAT
GACCATCTTTTGACAGTTCTCTATGACCTAACCAAGCTCGGCTGCCGGAGGAAAACCCAT
GTGAAGTTCCCACTTAACCCAGAGCTGCTGGAGGAAAGTCCCTGTCCACCTGAGACCCTC
ATCACCAATGGCGTGCTGGTGGCTCGACAAGTCTCTTCCCTAGAGGTTCATGCAGAATCC
AGAAGGCAGAGGAAGAGAGGGAAACGGAGGGACCTCCTAGTGACAGTGACAGAGTCCTTC
GAGCACACGCAGCACATCTCCCAACACCTGGAGCCCAGCTGCCAAAAACCTGCCTGCTTT
CACTACCCCAAGTACTTCCAGTCCCAGATGCATGTGGACCTGCCCCGGAGCCAGTGGAGC
TGTGGGCTTTGCTTCTCTGGTGTGCACAAGAAGAGCAGCCCTGTCTGCCAGCCCCTCGAT
TGCCTCTCGGACAGCCAGACGGTGACCCTGCCTGCGGGAGAGAACTGTGAATTACACGTG
AAGTCTACACCCTGCCCCAAGACACTGGATGTGCGACTGGGCTACAGCCTGTGCCAGGAG
GAACTGGAGTTTCTACAGAAGCGAAAGGTGGTGGTGGCTGAAGCACTGAAGCAGGTGTTG
CAGCTGGAGGAGGACCTGCAGATGGACGAGGTACCGCTCATAGCCATCATGTCTACTGGG
GGTGGAACAAGATCCATGACTGCCATGTATGGGCACCTGCTGGGGCTGCAGAAGCTGAAC
CTCCTGAATTGTGCCAGCTACATCACTGGCATATCAGGGGCTACCTGGACCATGGCTAAT
TTGTACCGTGACCCTGACTGGTCCTCCAAAAACCTGGAGTCTGCCATCCTCGAGGCCCGG
AGGCATGTGGTCAAGGACAAGATGCCCATCCTGTACCCAGACCAGCTGTTCAGATACCAG
GAGGAGCTCCAGCAGCGCAGCAAGGAAGGCTACAAGGTCAACTTTACAGACTTCTGGGGC
CTGCTGATTGAGGCCTGTCTGGGGGACGAGAGAAATGAATGCAAACTGTCAGAGCAGCGT
GCTGCTTTGAGCCAGGGCCAGAACCCCCTGCCCATCTATCTCACCATCAATGTCAAGGAT
GATGTAAGCAACCAGGATTTCAGAGAGTGGTGTGAGTTTTCCCCCTACGAGGTAGGCATG
CAGAAGTATGGAGCCTTCGTCCCCACCGAGCTCTTCGGCTCTGAGTTCTTCATGGGGCGG
CTGATGAAGAGGATACCAGAGTCTCGGATGTGCTACATGCTTGGATTGTGGAGCAGCATC
TTTTCCGTGAACCTGCTCGATGTTTGGAATTTTTGTAGCACTTCAGACGAGTTTTTCCAC
AGGTGGACGAGAGAGAAGGTGCAAGACATCGAAGATGAGCCTCTCCTTCCTGAAATCCCC
ATATGTGATGCCAACGTCCTGGACACTTCGGTGGTGGTCCCAGCGTCGTGGCTGTCTAAT
ACCTTCCGCCACATCCTCACCCATCGGTCCTTTGTGTCTGAGTTCCACAACTTCCTACTG
GGGTTGCAGCTGCACACCAACTACCTCCAGAATGGCCAGTTCTCCATGTGGAAAGACACT
GTGCTTGACGGCTTCCCGAACCAGCTGACAGGGTCCGTGAACCACTTGAGTCTACTGGAC
ACAGCATTCTTCGTCAACTCTAGCTACCCACCACTCCTCAGGCCTGAGAGAAAACCCGAC
CTCATCATTCATCTCAATTATTGTGCGGGGTCCCAGACAAAGCCTATGAAACAAACCTGT
GAGTACTGCACCGAGAAGAATATCCCCTTCCCCAAATATGACCTGCAAGAGGAAGAGAAT
GATAATCTCAAGGAATGCTACCTGTTGGAAAACTCCCAAGAACCTGATGCTCCCATCGTG
CTTTTCTTCCCACTCATCAATGACACCTTCCAAAAGTACAAGGCTCCAGGTGTGGAACGA
AGCCCTGAGGAGATGGAGAAGGGCCAGGTTGACATTTATGGCCCCAAAACTCCCTATTCC
ACCAAGGAGCTGACGTACACAGAAGCCGCCTTTGACAAAATGGTGAATCTCTGTGAGTAC
AACATCCTGAATAACAAGGAC---
