# Supplementary material for: Positively selected genes in the hoary bat (Lasiurus cinereus) lineage: prominence of thymus expression, immune and metabolic function, and regions of ancient synteny
Source: PeerJ. 2022 Mar 17;10:e13130. doi: 10.7717/peerj.13130 (PMC8934532; doi:10.7717/peerj.13130)
Supplement: Supplemental Information 4 — Likely alignment errors have been manually deleted between conserved codons. Recovery of the original codon positions requires alignment to the original accessions in each orthogroup. [file peerj-10-13130-s004.zip › renamed.manual/OG0007738.manual.fas]

>EpFu|XM_008146852.2_cds_XP_008145074.1_1
ATGGGTTCCATGTTCCGGAGTGAGGAGGTGTCGCTGGTCCAGCTCTTCCTGCCCACGGCT
GCCGCCTACACCTGTGTGAGCCAGCTGGGCGAGCTGGGCCTCGTGGAGTTCCGAGATCTC
AACGCCTCGGTGAGCGCCTTCCAGAGACGCTTTGTGGTGGATGTCCGGCGCTGTGAGGAG
CTGGAGAAGACCTTCACCTTCCTGCAGGAGGAGGTGCGGCGGGCTGGGCTGGCCCTGCCC
CCACCGGAGGGTGGGCTGCCGGCGCCCCCACCCCGCGACCTGCTGCGCATCCAGGAGGAG
ACGGATCGCCTGGCACAGGAGCTCCGGGACGTGCGGGGCAACGAGCAGGCCCTGCGGGCC
CAGCTGCACGAGCTGCAGCTCCACGTGGCCGTGCTGGGCCAGGCAGCCACCTACACGGAT
GGTCCCTCGGAAAGGACGCCCCTGTTCCAGCCCCCCAAGGGACCCCACCAGGACCTGAGG
GTCAACTTCGTGGCAGGGGCCGTGGAACCCCACAAGGCCGCCGCCCTCGAGCGCCTGCTC
TGGAGGGCCTGCCGTGGCTTCCTCATCGCCAGCTTCAGGGAGACAGAGCAGCCGCTGGAG
GACCCGGTGACGGGCGAGCCTGCAACGTGGATGACCTTCCTCATCTCCTACTGGGGCGAG
CAGATTGGGCAGAAGATCCGCAAGATCACAGACTGCTTCCACTGCCACGTCTTCCCGTTC
GAGGAGCAGGAGGAGGCCCGCCGAGGAGTCCTGCAACAGCTCCAGCAGCAGAGCCAGGAG
CTGCGGGAGGTCCTGGGGGAGACAGAGCGCTTCCTGAGCCAGGTGCTGGGCCGGGTGCAG
CGGCTGCTGCCGCCCTGGCAGGTGCAGATCCGCAAGATGAAGGCTGTGTACCTGGCCCTC
AACCAGTGCAGCGTCAGCGCCACGTACAAGTGCCTCATCGCCGAGGCCTGGTGTGCCACG
CGCCACCTGCCCGCCGTGCAGCAGGCACTGCACGACAGCTCGCACCGAATCCCCTGCCGG
GACATGCCCCCCACACTCATCCGTACCACTCGCTTCACGGCCAGCTTCCAGGCCATCGTG
GACGCCTACGGTGTGGGCCGCTACCAGGAGGTCAACCCCGCGCCCTACACCATCATCACC
TTCCCCTTCCTCTTCGCCGTCATGTTTGGGGACGTGGGCCACGGGCTGCTCATGTTCCTC
TTCGCCCTGGCCATGGTGCTGGCCGAGGACCGGCCGGCCATCAAGACAGCAAAGAATGAG
ATCTGGCAGACCTTCTTTGGTGGCCGCTACCTGCTCCTGCTCATGGGCCTGTTCTCCGTC
TACACCGGCTTCATCTACAACGAGTGCTTCAGCCGCGCCACCGTCATCTTCCCCTCGGGC
TGGAGCGTGGCCGCCATGGCCAACCAGTCCGGCTGGAGTGACAGTTTCCTGGCCAACCAC
CCACTGCTCTCTCTGGACCCCAACATCACCGGCGTCTTCCTGGGACCCTACCCCTTCGGC
ATCGACCCCATCTGGAGCCTGGCTGTCAACCACCTGAGCTTCCTCAACTCCTTCAAGATG
AAGATGTCCGTCATCCTGGGCGTCACCCACATGGCCTTCGGGGTGGTCCTAGGAGTCTTC
AACCACATACACTTTGGCCAGTGGCACCGGCTGGTGCTGGAGACCCTGCCGGAGCTGGTC
TTCCTTCTGGGCCTGTTCGGCTACCTGGTCTTCATGGTCATCTACAAGTGGCTGCGCGTC
TCGGCTGCCGGCGCCGCCTCCGCCCCCAGCATCCTCATCCACTTCATCAACATGTTCCTC
TTCTCTCGCAGCCCCACCAACCGGCCGCTCTTCCCCGGGCAGGAGGTGGTGCAATCTGTA
TTGGTGGTCCTGGCCCTGGCCACAGTGCCCGTCCTGCTGCTTGGCACACCCTTGTTCCTT
CGCTGGAATCACCACCGTCACTTGAGGCGCGATGAGGTCAAGACTGGGCTTCTGGACTCG
CCCGACGATGAGGAGAAGGCGGGGCACCCAGGGCACCAAGAGGAAGCCAAGTTTGTGCTC
TCTGAGGTGTTCATGCACCAGGCCATCCACACCATCGAGTTCTGCCTGGGCTGCATCTCC
AACACGGCCTCCTACCTGCGCCTCTGGGCCCTGAGCCTGGCCCATGCCCAGCTGTCCGAG
GTCCTGTGGGCCATGGTGATGCGCATAGGCCTGGGCATGGGAGGAGAGATGGGTGTGGTG
GCCGTGGTGCTGGTCCCTGTCTTTGCCGCCTTCGCTGTGCTGACCGTGGCCATCCTGCTG
GTGATGGAGGGGCTCTCGGCCTTCCTGCACGCCCTGAGGCTGCACTGGGTGGAGTTCCAG
AACAAGTTCTACTCGGGCACTGGCTATAAGCTGAACCCCTTCACCTTC---
>HiAr|XM_019654675.1_cds_XP_019510220.1_1
ATGGGCTCCATGTTCCGGAGTGAGGAGGTGGCGCTGGTCCAGCTCTTCCTGCCCACGGCT
GCTGCCTACACCTGTGTGAGCCAGTTAGGCGAGCTGGGGCTCGTGGAGTTCAGAGACCTC
AACGCCTCAGTGAGCGCCTTCCAGAGACGCTTTGTGATGGATGTTCGGCGCTGCGAGGAG
CTGGAGAAGACCTTTACCTTCCTGCAGGGGGAGGTTCAGCGGGCTGGGCTGGCACTAACC
CCGCCTGAGGGAGTGCTACCAGCACCCCCGCCCCGCGACCTGCTGCGCGTCCAGGAGGAG
ACGGATCGCCTGGCACAGGAGCTTCGGGACGTGAGAGGCAACCAGCAGACCCTGCGGGCC
CAGCTGCACGAGCTGCGGCTCCACGCGGCCGTGCTCGGCCAGGCAGCCACCTACACAGAT
GGGCCCTCGGAAAGGAGCCCCCTGCTCCAGTCCCCGGGGGCGCCGCACGAGGACCTCAGG
GTCAACTTCGTGGCAGGTGCCGTGGAACCCCACAAGGCCGCCGCCCTGGAGCGCCTGCTC
TGGAGGGCCTGCCACGGCTTCCTCATCGCCAGCTTCAGGGAGGCGGAGCAGCCGCTGGAG
GACCCGATGACAGGCGAGCCTGTGACATGGATGACCTTCCTTATCTCCTACTGGGGCGAG
CAGATCGGCCAGAAGATCCGCAAGATCACTGACTGCTTCCACTGCCACGTCTTCCCGTTC
CCGGAGCAGGATGATGCCCGCCGTGGAGCCCTGCAGCAGCTGCAGCAGCAGAGCCTCGAG
CTGCGGGAGGTCCTGGGGGAGACGGAGCGCTTCCTGAGCCAGGTGCTGGGCCGGGTGCAG
AAGCTGCTGCCACCCTGGCAGGTACAGATCCGCAAGATGAAGGCTGTGTACCTGGCCCTC
AACCAGTGCAGCGTGAGTGCCACGCACAAGTGCCTCATCGCCGAGGCCTGGTGTGCCACG
CGCGACCTGCCCACCTTGCAGCAGGAGCTGCAGGAAAGCTCGCACCGCATCCCCTGCCGG
GACATGCCCCCTACGCTCATCCGCACCACCCGCTTCACAGCCAGCTTCCAGGGCATCGTG
GATGCCTATGGTGTGAGCCGCTACCAGGAGGTCAACCCCGCGCCCTACACCATCATCACC
TTCCCCTTCCTCTTCGCCGTGATGTTCGGCGACGTGGGCCACGGGCTGCTCATGTTCCTC
TTTGCTCTGGCCATGGTGCTGGCCGAGGACCGGCCGGCTGTGAAGACGGCGCAGAACGAG
ATCTGGCGCACCTTCTTCGGCGGCCGCTACCTGCTTCTGCTCATGGGCCTGTTCTCTGTC
TACACTGGCTTCATCTACAACGAGTGCTTCAGCCGCGCCACCGTTATCTTCCCCTCGGGC
TGGAGCGTGGCGGCCATGGCCAACCAGTCTGGCTGGAGCGACACATTCCTGGCTGAGCAC
CCGATGCTTGCCCTGGACCCCAATGTCACCGGAGTCTTCCTGGGACCCTACCCCTTTGGC
ATTGACCCTGTCTGGAGCCTGGCTGTCAACCACCTGAGCTTCCTGAACTCCTTCAAGATG
AAGATGTCTGTCATCCTGGGGGTCACCCACATGGCCTTCGGGGTGGTCCTGGGAGTCTTC
AACCACGTGCACTTTGGCCAGCTGCACCGGCTGCTGCTGGAGACCCTGCCCGAGCTGGTC
TTCCTGCTGGGCCTGTTCGGCTACCTGGTCTTCCTGGTTGTTTACAAGTGGCTGCGCGTC
TCCGTTACCGGTGCTGCCTCAGCCCCCAGCATCCTCATCCATTTCATCAACATGTTCCTC
TTCTCCAGCAGCCCCACCAATCGCCCACTCTTCCCTGGGCAGGAGGTGGTACAGGCCACA
CTGGTGGTGCTGGCTCTGGCCATGGTGCCCATCCTGCTGGTCGGCACGCCCTTGTTCCTG
CGCTGGCAGCACCTGAGGAGG---AGGAGGGATGAGGACAAGGCTGGGCTTCTGGACGCG
CCCGACGATGAGGAGAAGGCGGGGTGCTCGGGGGACCAAGAGGAGGCCAAGTTTGTCCTC
TCCGAGGTGCTCATGCACCAGGCCATCCACACTATCGAGTTCTGCCTGGGCTGCATCTCC
AACACCGCCTCGTACCTGCGCCTCTGGGCCCTGAGCTTGGCCCATGCCCAGCTATCGGAG
GTCCTGTGGGCCATGGTGATGCGTGTGGGCCTTCGCCTGGGCCGAGAGATGGGCGTGGCA
GCCGTGGTGCTGGTCCCCATCTTTGCTGCCTTTGCCGTCCTGACCGTGGCCATCCTACTG
GTAATGGAGGGGCTCTCGGCCTTCTTACATGCCCTGCGGCTGCACTGGGTGGAGTTCCAG
AACAAGTTCTACTCAGGCACTGGCTACAAGCTGAACCCCTTCACCTTC---
>LaCi|151-exonerate_protein2genome-gene-10.38-mRNA-1
ATGGGTTCCATGTTCCGGAGTGAGGAGGTGTCGCTGGTCCAGCTCTTCCTGCCCACGGCC
GCCGCCTACACCTGCGTGAGCCAGCTGGGCGAGCTGGGCCTGGTGGAGTTCAGAGATCTT
AACGCCTCGGTGAGCGCCTTCCAGAGACGCTTTGTGGTGGACGTTCGGCGCTGCGAGGAG
CTGGAGAAGACCTTCACCTTCCTGCAGGAGGAGGTGCGGCGGGCGGGGCTGGCCCTGCCC
CCGCCAGATGGTGGGCTGCCGGCGCCCCCACCCCGCGACCTGCTGCGCATCCAGGAGGAG
ACGGACCGCCTGGCGCGCGAGCTCCGGGACGTGCGGGGCAACGAGCAGGCCCTGCGGGCC
CAGCTGCACAAGCTGCAGCTCCACGCGGCCGTGCTGGGCCAGGCAGCCACCTACCCGGAT
GGTCCCTCGGAAAGGACGCCCCTGTTCCAGCCACCCAAGGGACCCCACCAGGACCTGAGG
GTCAACTTCGTGGCAGGGGCCGTGGAACCCCACAAGGCCGCCGCCCTCGAGCGCCTGCTC
TGGAGGGCCTGCCGCGGCTTCCTCATCGCCAGCTTCCGGGAGACGGAGCAGCAGCTGGAG
GACCCGGTGACGGGCGAGCCCGCCACGTGGATGACCTTCCTCATCTCCTACTGGGGCGAG
CAGATTGGGCAGAAGATCCGCAAGATCACTGACTGNNNNNNCTGTCACGTCTTCCCGTTC
GAGGAGCAGGAGGAGGCCCGCCGAGCGGCCCTGCAGCAGCTCCAGCAG------------
---------GTCCTGGGGGAGACAGAGCGCTTCCTGAGCCAGGTGCTGGGCCGGGTGCAG
CGGCTGCTGCCGCCCTGGCAGGTGCAGATCCGCAAGATGAAGGCTGTGTACCTGGCCCTC
AACCAGTGCAGCGTGAGCGCCACGTACAAGTGCCTCATCGCCGAGGCCTGGTGCGCCACG
CGCGACCTGCCCGCCGTGCAGCAGGCCCTGCACGACAGCTCGCACCGGATCCCCTGCCGG
GACATGCCGCCCACACTCATTCGTACCACGCGCTTCACGGCCAGCTTCCAGGCCATCGTG
GACGCCTACGGTGTGGGCCGCTACCAGGAGGTCAACCCCGCGCCCTACACCATCATCACC
TTCCCCTTCCTCTTCGCCGTCATGTTCGGGGACGTGGGCCACGGGCTGCTCATGTTCCTC
TTCGCGCTGGCCATGGTGCTGGCCGAGGACCGGCCGGCTGTCAAGACGGCCAAGAACGAG
ATCTGGCAGACCTTCTTTGGCGGCCGCTACCTGCTCCTGCTCATGGGCCTGTTTTCCGTC
TACACCGGCTTCATCTACAACGAGTGCTTCAGCCGCGCCGCCGTCATCTTCCCCTCGGGC
TGGAGTGTGGCCGCCATGGCCAACCAGTCCGGCTGGAGTGACAGTTTCCTGGCCAGCCAC
CCACTGCTCTCTCTGGACCCCAACGTCACCGGCGTCTTCCTGGGACCCTACCCCTTCGGC
ATCGACCCCATCTGGAGCCTGGCCGTCAACCACCTGAGCTTCCTCAACTCCTTCAAGATG
AAGATGTCCGTCATCCTGGGCGTCACCCACATGGCCTTCGGGGTGGTCCTAGGCGTCTTC
AACCACATACACTTCGGCCAGTGGCACCGGCTGGTGCTGGAGACGCTGCCGGAGCTGGTC
TTCCTCCTGGGCCTGTTCGGCTACCTGGTCTTCATGGTCATCTACAAGTGGCTGCGAGTG
TCGNNNNNNNNNNNNNNNNNNNNNNNNNNNNNNNNNNNNNACTTCATCAACATGTTCCTC
TTCGCTCGCAGCCCCACCAACCGGCCGCTCTTCCTGGGGCAGGAGGTGGTGCAATCTGCC
TTGGTGGTCCTGGCCCTGGCCACCGTGCCCGTCCTGCTGCTTGGCACACCCTTGTTCCTT
CGCTGGAACCACCACCGTCGCTTGAGGCGCGATGAGGGCAAGACTGGGCTTCTGGACTCG
CCCGACGATGAGGAGAAGGCGGGCCACCCAGGGGACCCAGAGGAAGACAAGTTTGTGCTC
TCGGAGGTGTTCATGCACCAGGCCATCCACACCATCGAGTTCTGCCTGGGCTGCATCTCC
AACACGGCCTCCTACCTGCGCCTCTGGGCCCTGAGCCTGGCCCATGCCCAGCTGTCCGAG
GTCCTGNNNNNNNNNNNNNNNNNNNNNNNNNNNNNNNNNNNACGAGAGATGGGGGTGGCG
GCCGTGGTGCTGGTCCCTGTCTTTGCCGCCTTCGCCGTGCTGACCGTGGCCATCCTGCTG
GTGATGGAGGGGCTCTCTGCCTTCCTGCACGCCCTGAGGCTGCACTGGGTGGAGTTCCAG
AACAAGTTCTACGCGGGCACTGGCTATAAGCTGAACCCCTTCACCTTCGCC
>MyLu|XM_023743824.1_cds_XP_023599592.1_1
ATGGGCTCCATGTTCCGGAGTGAGGAGGTGTCGCTGGCCCAGCTCTTCCTGCCCACGGCT
GCTGCCTACACCTGTGTGAGCCAGCTGGGCGAACTGGGCCTCGTGGAGTTCAGAGATCTT
AACGCCTCGGTGAGTGCCTTCCAGAGACGCTTTGTGGTGGATGTTCGGCGCTGTGAGGAG
CTGGAGAAGACCTTCACCTTCCTGCAGGAGGAGGTGCGGCGGGCTGGGCTGGCCCTGCCC
CCACCAGAGGGTGGGCTGCCGGCGCCCCCACCCCGCGACCTGCTGCGCATCCAGGAGGAG
TCGGATCGCCTGGCACAGGAGCTCCGGGACGTGCGGGGCAACGAGCAGGCCCTGCGGGCC
CAGCTGCACAAGCTGCAGCTCCACGCGGCCGTGCTGGGCCAGGCAGCCACCCACACGGAT
GGATCCTCAGAAAGGACCCCCCTGCTCCAGCCCCCCAAGGGGCCCCACCAGGACCTGAGG
GTCAACTTTGTGGCAGGTGCCGTGGAACCCCACAAGGCCGCCGCCCTGGAGCGCCTGCTC
TGGAGGGCCTGCCGTGGCTTCCTCATCGCCAGCTTCAGGGAGACAGAGCAGCAGCTGGAG
GACCCGGTGACGGGCGAGCCTGCAACGTGGATGACCTTCCTCATCTCCTACTGGGGCGAG
CAGATCGGGCAGAAGATCCGCAAGATCACTGACTGCTTCCACTGTCACGTCTTCCCGTTC
GAGGAGCAGGAGGAGGCCCGCCAAGGAGCCCTGCAGCAACTCCAGCAGCAGAGCCAGGAG
CTGCGGGAGGTCCTGGGGGAGACAGAGCGCTTCCTGAACCAGGTGCTGGGCCGGGTGCAG
CGGCTGCTGCCGCCCTGGCAGGTGCAGATCCGCAAGATGAAGGCTGTGTACCTGGCCCTC
AACCAGTGCAGCGTGAGCGCCACCTACAAGTGCCTCATCGCCGAGGCCTGGTGTGCCACG
CGCGACCTGCCCGCTGTGCAGCAGGCACTGCATGACAGCTCGCACCGAATCCCCTGCCGG
GACATGCCCCCCACACTCATCCGTACCACTCGCTTCACGGCCAGCTTCCAGGCCATCGTG
GACGCCTACGGTGTGGGCCGCTACCAGGAGGTCAACCCTGCGCCCTACACCATCATCACC
TTCCCCTTCCTCTTCGCCGTCATGTTTGGGGACGTGGGCCACGGGCTGCTCATGTTCCTC
TTCGCCTTGGCCATGGTGCTGGCTGAGGACCGGCCGGCCATCAAGACAGCAAAGAATGAG
ATCTGGCAGACCTTCTTTGGTGGCCGCTACCTGCTCCTGCTCATGGGCCTATTCTCTGTC
TACACCGGCTTCATCTACAACGAGTGCTTCAGCCGCGCCACTGTCATCTTCCCCTCGGGC
TGGAGCGTGGCCGCCATGGCCAACCAGTCCGGCTGGAGTGACAAGTTCCTGGCCAACCAC
CCCCTGCTCTCTCTGGACCCCAACATCACCGGCGTCTTCCTGGGACCCTACCCCTTCGGC
ATCGACCCCATCTGGAGCCTGGCTGTCAACCACCTGACCTTCCTCAACTCCTTCAAGATG
AAGATGTCCGTCATCCTGGGGGTCACCCACATGGCCTTCGGGGTGGTCCTAGGAGTCTTC
AACCACATACACTTTGGCCAGTGGCACCGGCTGGTGCTGGAGACCCTGCCGGAGCTGGTC
TTCCTGCTGGGCCTGTTCGGCTACCTGGTCTTCATGGTCATCTACAAGTGGCTGCGCGTC
TCGGCTGCCGGCGCCGCCTCCGCCCCCAGCATCCTCATCCACTTCATCAACATGTTCCTC
TTCTCTCGCAGCCCCACCAACCGGCCACTCTTCCCCGGGCAGGAGGTAGTGCAGTCTGCA
TTGGTGGTCCTGGCCCTGGCCACAGTGCCCGTCCTGCTGCTTGGCACACCCTTGTTCCTT
CGCTGGAATCACCGCCGTCACTTGAGACGTGATGAGGTCAAGACTGGGCTTCTGGACTCG
CCCGACGATGAGGAGAAGGCGGAGCACCCAGGGGACCAAGAGGAAGCCAAGTTTGTGCTC
TCTGAGGTGTTCATGCACCAGGCCATCCACACCATCGAGTTCTGCCTGGGCTGCATCTCC
AACACGGCCTCCTACCTGCGCCTCTGGGCCCTGAGCCTGGCCCATGCCCAGCTGTCAGAG
GTCCTGTGGGCCATGGTGATGCGCATAGGCCTGGGCATGGGACGAGAGATGGGTGTGGTG
GCCCTGGTGCTGGTCCCTGTCTTTGCCGCCTTCGCCGTGCTGACCGTGGCCATCCTGCTA
GTGATGGAGGGGCTCTCCGCCTTCCTGCACGCCCTGAGGCTGCACTGGGTGGAGTTCCAG
AACAAGTTCTACTCGGGCACTGGCTATAAGCTGAACGCCTTCACCTTC---
>PhDi|XM_028517588.1_cds_XP_028373389.1_1
ATGGGCTCCATGTTCCGGAGCGAGGAGGTGTCCCTGGTCCAGCTCTTCCTGCCCACGGCG
GCCGCCTACACCTGCGTGAGCCAGCTGGGCGAGCTGGGCCTCGTGGAGTTCAGAGACCTC
AACGCCTCGGTGAGCGCCTTCCAGAGACGCTTTGTGGTCGACGTTCGGCGCTGTGAGGAG
CTGGAGAAGATCTTCACGTTCCTGCAGGAGGAGGTTTGGCGGGCTGGGCTGACACTGCCC
CAGCCTGAGGCTGGGCTGCCGGCGCCCCCGCCCCGAGACCTGCTGCGCATCCAGGAGGAG
ACTGACCGCCTGGCCCAGGAGCTCCGGGAAGTGCGGAAGAACCACCAGACGCTGCGGGCC
CGGCTGCACGAGCTGCAGCTCCACACGGCTGTGCTGGGCCAGGCAGCCACCCACACAGAC
GGTCCCTCAGAGAGGACCCCCCTGCTCCAGTCACCTGGGGGGCCACACCAGGACCTGAGG
GTCAACTTCGTGGCAGGTGCCGTGGAGCCCCAGAAGGCGGCCGCCCTGGAGCGCCTGCTC
TGGAGGGCCTGCCGCGGCTTCCTCATCGCCAGCTTCAGGGAGACGGAGCAGCCGCTGGAG
GACCCGGTGACGGGCGAGCCTGCCACGTGGATGACCTTCCTCATCTCCTACTGGGGCGAG
CAGATCGGGCAGAAGATTCGCAAGATCACTGACTGCTTCCGCTGCCACGTGTTTCCGTTC
GAGGAGCAGGAGGAGGCCCGCCGAGGAGCCCTGCAGCAGCTGCGGCAGCAGAGCCACGAG
CTGGGGGAGGTCCTGGCGGAGACGGAGCGCTTCCTGAGCCAGGTGCTGGGCCGGGTGCAG
CAGCTGCTGCCCCCCTGGCAGGTGCAGGTCCGCAAGATGAAGGCCGTGTACCTGGCCCTC
AACCAGTGCAGCGTGAGCGCCACACACAAGTGCCTTATCGCCGAGGCCTGGTGCGCCTCC
CGCGACCTGCCCGCCCTGCAACAGGCGCTGCTGGAGAGCTCGCACCGCATCCCCTGCCGG
GACATGCCCCCCACGCTCATCCGCACCAACCGCTTCACGACCAGCTTCCAGGGCATCGTG
GACGCCTACGGCGTGGGCCGCTACCAGGAGGTCAACCCCGCGCCCTACACCATCATCACC
TTCCCCTTCCTCTTCGCTGTCATGTTCGGGGACGTGGGCCACGGGCTGCTCATGTTCCTC
TTCGCCCTGGCCATGGTGCTGGCTGAGGACCGGCCGGCCGTGAAGTCCGCGAAGAACGAG
ATCTGGCGGACCTTCTTCAGCGGCCGCTACCTGCTGCTGCTCATGGGCCTGTTCTCCGTC
TACACCGGCTTCATCTACAACGAGTGCTTCAGCCGCGCCACCACCATCTTCCCCTCGGGC
TGGAGCGTGGCCGCCATGGCCAACCAGTCCGGCTGGAGCGACACGTTCCTGGCGGAGCAC
CCGCTGCTCGCCCTGGACCCCAACGTTACCGGCGTCTTCCTGGGACCGTACCCCTTCGGC
ATCGACCCTATCTGGAGCCTGGCTGTCAACCACCTGAGCTTCCTCAACTCCTTCAAGATG
AAGATGTCGGTCATCCTGGGGGTCACCCACATGGCCTTTGGGGTGGTCCTGGGAGTCTTC
AACCATGTGCACTTCGGCCAGTGGCACCGGCTGCTGCTGGAGACGCTGCCCGAGCTCATC
TTCCTCCTGGGCCTGTTCGGCTACCTGGTCTTCCTGATCTGCTACAAGTGGCTGCGAGTG
TCGGTGGCCGGCGCCACCTCCGCCCCCAGCATCCTCATCCACTTCATCAACATGTTTCTC
TTCTCCCGCAGCCCCACCAACCGGCCGCTCTTCCCTGGGCAGGAGGCGGTGCAGTCCGCA
CTGGTGGTCCTGGCCCTGGCCACGGTGCCCGTCCTGCTGCTCGGCACGCCCCTGTTCCTC
CACTGGAAGCACCGGCGTCACCTGAAGAGGGACGAGGGCAAGACGGGGCTTCTGGACTCG
GGGGACGACGAGGAGAAGGCGGGGTGCTCAGGGGACCACGAGGAGGCCGAGTTTGCTCTC
TCTGAGGTGCTCATGCACCAGGCCATCCACACCATCGAGTTCTGCCTGGGCTGCATCTCC
AACACGGCCTCCTACCTGCGGCTCTGGGCCCTGAGCCTGGCCCATGCCCAGCTGTCGGAG
GTGCTGTGGGCCATGGTGATGCGTGTGGGCCTGGGCAGGGGCCGAGAGATAGGCGTGACG
GCCGTGGTGCTGGTCCCCATCTTCGCCGCCTTTGCCGTGTTGACCGTGGCCATCCTGCTG
GTGATGGAGGGGCTCTCGGCCTTCCTGCACGCGCTGCGGCTGCACTGGGTGGAGTTCCAG
AACAAGTTCTACTCGGGCACCGGCTACAAGCTGAACCCCTTCACCTTC---
>PtVa|XM_023524117.1_cds_XP_023379885.1_1
ATGGGCTCCATGTTCCGGAGTGAAGAGGTGGCGCTGGTCCAGCTCTTCTTGCCTACAGGT
GCTGCCTACACCTGTGTGAGCCAGCTTGGCGAGCTGGGCCTTGTGGAGTTCAGAGACCTC
AACGCCTCGGTGAGCGCCTTCCAGAGACGCTTTGTGGTGGATGTTCGGCGCTGCGAGGAG
CTGGGCAAAACTTTCACCTTCCTGCAGGAGGAGGTTCGGCGGGCTGGGCTGGCACTGGCC
CCGCCCGAGGGGTTACTGCCGGCACCCCCACCCCGTGATCTGCTGCGCATCCAGGAGGAG
ACAGATCGCCTGGCACAGGAACTTCGGGATGTGCGGGGCAACCAGCAGGCCCTGCGGACC
CAGCTGCACGAGCTGCAGCTGCACGCAGCTGTGTTGGGCCAGGCAAGCAGTTACACGGAT
GGGCCCTCAGAAAGGACCCCGCTGCTCCAGTCCCCCGGGGGACCACACCAGGACCTGAGG
GTCAACTTCGTGGCAGGTGCCGTGGAACTCCACAAGGCCGCCGCCCTGGAGCGTCTGCTC
TGGAGGGCCTGCCGCGGCTTCCTCATCGCCAGCTTCAGGGAAATGGAGCAGCAGCTGGAG
GACCCCGTGACGGGCGAGCCTGCGCCGTGGATGACCTTCGTCATCTCCTACTGGGGAGAG
CAGATCGGGCAGAAGATCCGTAAAATCACTGACTGCTTCCACTGCCACGTGTTCCCGTTC
GCGGAGCAGGAGGAGGCTCGTCGCGGAGCCTTGCAGCAGCTGCAGCAGCAGAGCCACGAG
CTGCGGGAGGTCCTGGGGGAGACCGAGCGCTTCCTGAGCCAGGTGCTGGGCCGGGTGCAG
CGGCTGCTGCCGCCCTGGCAGGTGCAGGTCCGCAAGATGAAGGCCGTGTACCTGGCCCTC
AACCAGTGCAGCGTGAGTGCCACGCACAAGTGCCTCATCGCGGAGGCCTGGTGCGCCACG
CGCGACTTGCCCACCCTGCAGCAGGCGCTGCAGGACAGCTCGCACCGCATCCCCTGCCGA
GACATGCCCCCCACCCTCATCCGCACCACCCGCTTCACGGCCAGCTTCCAGGGCATCGTG
GACGCCTATGGCGTGGGCCGCTACCAGGAGGTCAACCCCGCACCCTACACTATCATCACC
TTCCCCTTCCTTTTCGCCGTGATGTTCGGTGATGTGGGCCACGGGCTGCTCATGTTCCTC
TTCGCCCTGGCCATGGTACTGGCCGAGGACCGGCCGTCTGTGAAGAAGGCGCAGAATGAG
ATCTGGCAGACCTTCTTCGGTGGCCGCTACCTGCTCCTGCTCATGGGCCTGTTCTCCGTC
TACACCGGCTTCATCTACAACGAGTGTTTCAGCCGTGCCACCGTTATCTTCCCCTCGGGC
TGGAGCGTGGCCGCCATGGCCAACCAGTCTGGCTGGAGTGATGCGTTCCTGGCCGAGCAC
CCGCTGCTCACCCTAGACCCCAACGTCACCGGCGTCTTCCTGGGACCCTACCCTTTCGGC
ATCGACCCTGTCTGGAGCCTGGCTGTCAACCACCTGAGCTTCCTCAACTCCTTCAAGATG
AAGATGTCCGTCATCCTGGGGGTCACCCACATGGCCTTCGGGGTGGTGCTGGGAATCTTC
AACCACGTGCACTTTGGCCAGCTGCACCGGCTGCCGCTGGAGACCCTGCCTGAGCTGGTC
TTCCTGCTGGGCCTGTTCGGCTACCTGGTCTTCCTGGTTGTCTACAAGTGGCTGCGAGTC
TCGGCCGCCAGCGCCGCCTCGGCCCCCAGCATCCTCATCCACTTCATCAACATGTTCCTG
TTCTCCCGCAGCCCCACCAACCGGCCACTCTTCCCTGGGCAGGAGGTGGTGCAGTCCACA
CTGGTGGTCCTGGCCCTGGCCATGGTGCCCATCCTGCTGCTCGGCACGCCGTTGTTCCTG
AGCCGGCAGCACCGCCGTCAC---CGGAGGGATGAGACCAAGACTGGGCTTCTGGACTCG
CCCGATGACGAGGAGAAGGCGGGGTGCCCAGGGGACGAGGAGAAGGCCGAGTTTGTCCTC
TCCGACGTGCTCATGCACCAGGCCATCCACACCATCGAGTTCTGCCTGGGCTGCATCTCC
AACACGGCCTCCTACCTGCGCCTCTGGGCCCTCAGCCTGGCCCACGCCCAGCTGTCGGAG
GTCCTGTGGGCCATGGTGCTGAATAAGGGCCTGAGCATGAGCCGAGAGATAGGCGTGGCA
GCCGTGGTGCTGGTCCCCATCTTTGCGGCCTTTGCCGTGTTGACTGTGGCCATCCTGCTG
GTGATGGAGGGGCTCTCGGCCTTCTTACACGCGCTGCGGCTGCACTGGGTGGAGTTCCAG
AACAAGTTCTACTCGGGCACGGGCTACAAGCTGAGCCCCTTCACCTTC---
>RhFe|XM_033121425.1_cds_XP_032977316.1_1
ATGGGCTCCATGTTCAGGAGTGAGGAGGTGGCTCTGGTTCAGCTCTTCTTGCCCACGGCT
GCTGCCTACCCCTGTGTGAGCCAGCTGGGCGAGCTGGGTCTCGTGGAATTCAGAGACCTC
AACGCCTCGGTAAGCGCCTTCCAGAGACGCTTTGTGTTGGATGTTCGGCGCTGCGAGGAG
CTGGAGAAGACCTTCACCTTCCTGCAGGAGGAGGTTCGGCGGGCTGGGCTGGCACTGCCG
CCGCCTGAGGGGGTGCTGCCAGCGCCCCCACCCCGCAACCTGCTGCGCATTCAGGAGGAG
ACTGATCGCCTGGCACAGGAGCTCCGGGACGTGAGGGGCAACCAGCAGGCCCTGCGGGCC
CAGTTGCACGAGCTGCAGCTCCACGCGGCTGTGCTGGGCCAGGCAGCCACCTACACAGAT
GGGCCCTCGGAAACTAGCCCCCTACTCCAGTCCCTGGGGGACCCGCACCAGGACCTCAGG
GTTAACTTCGTGGCAGGTGCCGTGGAACCCCACAAGGCTGCCGCCCTGGAGCGCCTGCTC
TGGAGGGCCTGCCGCGGCTTCCTCATCGCCAGCTTCAGGGAGGCGGAGCGGCCACTGGAG
GACCCCGTGACAGGCGAGCCCGCAACGTGGATGACTTTCCTCATCTCCTACTGGGGCGAG
CAGATCGGTCAGAAGATTCGCAAGATCACTGACTGCTTCCACTGCCACGTCTTCCCATTC
CCCGAGCAGGATGATGCTCGCCGTGGGGTCCTGCAGCAGCTGCAGCAGCAGAGCCTCGAG
CTGCAGGAGGTCCTGGGGGAGACGGAGCGCTTCCTGAGCCAGGTGCTGGGCCGGGTGCAG
CGCCTGCTGCCACCCTGGCAGGTGCAGATCCGCAAGATGAAGGCTGTATACCTAGCCCTC
AACCAGTGCAGCGTGAGCGCCACACACAAGTGCCTCATTGCTGAGGCCTGGTGTGCCACG
CGCGACCTGCCCACCTTGCAGCAGGCGCTGCAGGAAAGCTCGCACCGCATCCCCTGCCGG
GACATGCCCCCCACGCTCATCCGCACCACCCGCTTCACGGCCAGCTTCCAGGGCATCGTG
GACGCCTATGGCGTGGGCCGCTACCAGGAGGTCAACCCCGCGCCCTACACCATCATCACC
TTCCCCTTCCTCTTCGCCGTGATGTTTGGCGACGTGGGCCACGGGCTGCTTATGTTCCTC
TTCGCCCTGGCCATGGTGCTCGCTGAGGACCGGCCAGGAGTGAAGATGGCGCAGAACGAG
ATCTGGCGCACCTTCTTCGGCGGCCGCTACCTGCTTCTGCTCATGGGCCTGTTCTCCATC
TACACTGGCTTCATCTACAATGAGTGCTTCAGCCGTGCCACCGTTATCTTCCCCTCGGGC
TGGAGCGTGGCGGCCATGGCCAACCAGTCCGGCTGGAGCGACACCTTCCTGGCCGAGCAC
CCGCTGCTTGCACTGGACCCCAATGTCACCGGTGTCTTCCTGGGACCCTACCCCTTTGGC
ATTGACCCTGTCTGGAGCCTGGCTGTCAATCACCTGAGCTTCCTCAACTCCTTCAAGATG
AAGATGTCTGTCATCCTGGGGGTCACCCACATGGCTTTCGGGGTGGTCCTGGGAGTCTTC
AACCATGTGCACTTTGGCCAGCGGCACCGGCTGCTGCTGGAGACCCTGCCTGAGCTGGTC
TTCCTGCTGGGCCTGTTCGGCTACCTGGTCTTCCTGGTCGTTTACAAGTGGCTGCGCGTC
TCCGTGGCCGGTGCCGCCTCAGCGCCCAGCATCCTCATCCATTTCATCAACATGTTCCTC
TTCTCCCGCAGCCCCACCAACCGGCTGCTCTTTCCAGGGCAGGAGGTGGTGCAGGCCACA
CTGGTGGTGCTGGCCCTGGCCACGGTGCCCGTCCTGCTGCTTGGCACACCCTTGTTTCTG
CGCTGGCAGCACCGGAGGAGG---AGGAGGGATGAGGACAAAACCGGGCTTCTGGACTCG
CCCGACGATGAGGAGAAGGCGGGGTGCTCAGGGGACCAAGGGGAGGCCAAGTTTGTGCTC
TCCGAGGTGTTCATGCACCAGGCCATCCACACCATCGAATTCTGCCTGGGCTGCATCTCC
AACACCGCCTCCTACCTGCGCCTCTGGGCCCTGAGCCTGGCCCATGCCCAGCTATCGGAG
GTCCTGTGGGCCATGGTGATGCGTGTGGGCCTGCGCCTGGGCCGCGAGATGGGCGCGGTG
GCTGTGGTGCTAGTCCCCGTCTTTGCCGCCTTTGCCGTCCTCACCGTGGCCATCCTGCTG
GTGATGGAGGGGCTCTCGGCCTTCTTACACGCTCTGCGGCTGCACTGGGTGGAGTTCCAG
AACAAGTTCTACTCAGGCACTGGCTACAAGCTGACCCCCTTCACCTTC---
>RoAe|XM_016131863.1_cds_XP_015987349.1_1
ATGGGCTCCATGTTCCGGAGTGAGGAGGTGGCGCTGGTCCAGCTCTTCTTGCCCACAGGT
GCTGCCTACACCTGTGTGAGCCAGCTGGGCGAGCTGGGCCTTGTGGAGTTCAGAGACCTC
AACGCCTCGGTGAGTGCCTTCCAGAGACGCTTTGTGGTGGATGTCCGGCGCTGCGAGGAG
CTGGGGAAGACCTTCACCTTCCTGCAGGAGGAGGTTCGGCGGGCTGGGCTGGCGCTGGCC
CCGCCCGAGGGGTTACTGCCGGCACCCCCACCCCGCGACCTGCTGCGCATCCAGGAGGAG
ACGGATCGCCTGGCACAGGAACTTCGGGACGTGCGGGGCAACCAGCAGGCCCTGCGGGCC
CAGCTGCACGAGCTGCAGCTGCATGCAGCTGTGTTGGGCCAGGCAAACAGTTACACGGAT
GGGCCCTCGGAAAGGACCCCGCTGCTCCAGTCCCCCGGGGGACCGCACCAGGACCTGAGG
GTCAACTTCGTGGCAGGTGCCGTGGAACCGCACAAGGCCGCCGCCCTGGAGCGCCTGCTC
TGGAGGGCCTGCCGGGGCTTCCTCATCGCCAGCTTCAGGGAAATGGAGCAGCAGCTAGAG
GACCCTGTGACGGGCGAGCCTGCGCCGTGGATGACCTTTGTCATCTCCTACTGGGGAGAG
CAGATCGGGCAGAAGATCCGCAAAATCACTGACTGCTTCCACTGCCACGTGTTCCCGTTC
GCGGAGGACGAGGAGGCTCGTCGCGGAGCCTTGCAGCAGCTGCAGCAGCAGAGCCACGAG
CTGCGGGAGGTCCTGGGGGAGACGGAACGCTTCCTGAGCCAGGTGCTGGGCCGGGTGCAG
CGGCTGCTGCCGCCCTGGCAGGTGCAGATCCGCAAGATGAAGGCTGTGTACCTGGCGCTC
AACCAGTGCAGCGTGAGCGCCACGCACAAGTGCCTCATCGCGGAGGCCTGGTGCGCCACG
CGCGACTTGCCCACCCTGCAGCAGGCGCTGCAGGACAGCTCGCACCGCATCCCCTGCCGA
GACATGCCCCCCACGCTCGTCCGCACCACCCGCTTCACGGCCAGCTTCCAGGGCATCGTG
GACGCCTATGGCGTGGGCCGCTACCAGGAGGTCAACCCGGCCCCCTACACCATCATCACC
TTCCCCTTCCTTTTCGCCGTGATGTTCGGCGACGTGGGCCACGGGCTGCTCATGTTCCTC
TTCGCCCTGGCCATGGTGCTGGCCGAGGACCGGCCGGCCGTGAGGAAGGCGCAGAACGAG
ATCTGGCAGACCTTCTTCGGCGGCCGCTACATGCTCCTGCTCATGGGCCTGTTCTCCGTC
TACACCGGCTTCATCTACAACGAGTGCTTCAGCCGCGCCACGGTCATCTTCCCCTCGGGC
TGGAGCGTGGCCGCCATGGCCAACCAGTCCGGCTGGAGTGACGCGTTCCTGGCCAATCAC
CCGCTGCTCACCCTGGACCCTAACGTCACTGGCGTCTTCCTGGGACCCTACCCTTTCGGC
ATCGACCCTGTCTGGAGCCTGGCTGTCAACCACCTGAGCTTCCTCAACTCCTTCAAGATG
AAGATGTCCGTCATCCTGGGGGTCACCCACATGGCCTTCGGGGTGGTCCTGGGAATCTTC
AACCACGTGCACTTTGGCCAGCTGCACCGACTGCCGCTGGAGACCCTGCCTGAGCTGGTC
TTCCTGCTGGGCCTGTTCGGCTACCTGGTCTTCCTGGTTGTCTACAAGTGGCTGCGCGTC
TCGGCCGCCAGCGCCGCCTCAGCCCCCAGCATCCTCATCCACTTCATCAACATGTTCCTG
TTCTCCCGCAGCCCCGCCAACCGGCCACTCTTCCCTGGGCAGGAGGTGGTGCAGTCCACA
CTGGTGGTCCTGGCCCTGGCCATGGTGCCCATCCTGCTGCTCGGCACGCCGTTGTTCCTG
CGCTGGCAGCACCGCCGCTGC---CAGAGGGATGAGACCAAGACTGGACTTCTGGACTCG
CCCGACGATGAGGAGAAGGCGGGCTGCCCAGGGGACCCGGAGAAGGCCGAGTTTGTCCTC
TCCGATGTGCTCATGCACCAGGCCATCCACACCATCGAGTTCTGCCTGGGCTGCATCTCC
AACACGGCCTCCTACCTGCGCCTCTGGGCCCTGAGCCTGGCCCACGCCCAGCTGTCGGAG
GTCCTGTGGGCCATGGTGATGAGTCAGGGCCTGGGCCTGGGCCGAGAGATAGGCCTGGCG
GCCGTGGTGCTGGTCCCCGTCTTCGCGGCCTTCGCCGTATTGACCGTGGCCATCCTGCTG
GTGATGGAGGGGCTCTCGGCCTTCTTACACGCGCTGCGGCTGCACTGGGTGGAGTTCCAG
AACAAGTTCTACTCGGGCACAGGCTACAAGCTGAACCCCTTCACCTTC---
