# Supplementary material for: Positively selected genes in the hoary bat (Lasiurus cinereus) lineage: prominence of thymus expression, immune and metabolic function, and regions of ancient synteny
Source: PeerJ. 2022 Mar 17;10:e13130. doi: 10.7717/peerj.13130 (PMC8934532; doi:10.7717/peerj.13130)
Supplement: Supplemental Information 4 — Likely alignment errors have been manually deleted between conserved codons. Recovery of the original codon positions requires alignment to the original accessions in each orthogroup. [file peerj-10-13130-s004.zip › renamed.manual/OG0007814.manual.fas]

>EpFu|XM_008148422.2_cds_XP_008146644.1_1
ATGGGCAACATCACGGCGGACGCCTCCCGCCCGAACTGCACCATCGAACACACCATCCAC
CAGACGCTGGCCCCCGTGGTCTACGTCACCGTGCTGGTGGTGGGCTTCCCGGCCAACTGC
CTGTCCCTCTACTTCGGCTACCTGCAGATCAAGGCGCGGAACGAGCTGGGCGTGTACCTG
TGCAACCTGACCGTGGCCGACCTCTTCTACATCTGCTCGCTGCCCTTCTGGCTGCAGTAC
GTGCTGCAGCACGACAACTGGTCGTACGGGGACCTGTCCTGCCAGGTGTGCGGCATCCTC
CTCTACGAGAACATCTACATCAGCGTGGGCTTCCTCTGCTGCATCTCCATCGACCGCTAC
CTGGCCGTGGCCCACCCCTTCCGCTTCCACCAGTTCCGCACCCTGAAGGCGGCCGTGGGC
GTCAGCGTGGTCATCTGGGCCAAGGAGCTGCTGGCCAGCGTCTACTTCCTCCTGCACACC
GAGCTGGTGGAGGACGGCGACCAGCACCGCGTCTGCTTCGAGCACTACCCGCTGCAGCCC
TGGCAGCGCAACATCAACTACTACCGCTTCCTCGTGGGCTTCCTCTTCCCGCTCTGCCTG
CTGCTGGCCGCCTACCGGGGCATCCTGCGCGCCGTGCGCCGCAGCCACGGCACCCAGCAG
AGCCGCAAGGACCAGATCCAGCGGCTGGTGCTCAGCACCGTGGTCATCTTCCTGGCCTGC
TTCCTGCCCTACCACGTGCTGCTGCTTGTGCGCAGCCTCTGGGAGTCCAGCTGCCAGTTC
GCCCAGAGCGTCTTCAACGCCTACCACTTCGCTCTGCTGCTCACCACCTTCAACTGCGTG
GCCGACCCCGTGCTGTACTGCTTCGTCAGCGAGACCACCCACCGGGACATGGCCCGCCTG
CGCGCCGCCTGCCGGGCCCTCCTCACCTGCTCCAGGACCAGCGGG------CCCCGG---
GAGGCCTACCCGCTGGGCACCCCCGAGGCCTCGAAAAGCGAGGAGCCCGAGTTGCTC---

>HiAr|XM_019642380.1_cds_XP_019497925.1_1
ATGGGGAACGTCACTGCGAACAACGCCTCACAGAACTGTACCATCGACCACACCATCCAC
CAGACACTCGCCCCGGTGGTGTACGTCACGGTGCTGGTGGTGGGCTTCCCGGCCAACTGC
CTGTCTCTGTACTTCGGCTACCTGCAGGTCAAGGCCCGGAACGAGCTGGGCGTGTACCTG
TGCAACCTGACAGTGGCCGACCTCTTCTACATCTGCTCGCTGCCCTTCTGGCTGCAGTAC
GTGCTGCAGCACGACAATTGGTCGTACAGCGACCTGTCATGCCAGGTGTGCGGCATCCTC
CTGTACGAGAACATCTACATCAGCGTGGGCTTCCTCTGTTGCATCTCCATCGACCGCTAC
CTGGCCGTGGCCCACCCCTTCCGCTTCCACCAGTTCCGGACCCTGAAGGCGGCCGTCGGC
GTCAGCGTGGCCATCTGGGCCAAGGAGCTGCTGGCCAGCATCTACTTCCTCCTGCAGAAG
GAGGTGGTGGAGGACGCGAACCAGCACCGCGTCTGCTTTGAGCACTACCCCCTGGTGCCA
TGGCAGCGAGGCATCAACTACTACCGCTTCCTGGTCGGCTTCCTCTTCCCCCTCTGCCTG
CTGCTGGCCTCCTACCGCGGCATCCTGCGGGCCGTGCACCGCAGCCACGGCACCCAGAAG
AGCCGCAAGGACCAGATCCAGCGGCTGGTGCTCAGCACCGTGGTCATCTTCCTGGCCTGC
TTCCTGCCCTACCACGCGCTGCTGCTGGTGCGCAGCCTCTGGGAGTCTAACTGTGACTTC
GCCAAGGGCATCTTCAACGCCTACCACTTCTCCCTGCTCCTCACCAGCTTCAACTGTGTG
GCCGACCCCGTGCTGTACTGCTTCGTCAGCGAGACCACCCACCGGGACCTGGCCCGCCTC
CGCGGGGCCTGCCTGGCCTTCTTCACCTGCTCCAGGACCGGTGGG------CCCAGG---
GAGGCCTACCCACTGGGTGCCCCCGAGGCCTCCAAGAGCGAGGAGCCTGAGCTGTTA---

>LaCi|478-exonerate_protein2genome-gene-0.0-mRNA-1
ATGGGGAACGTCACGGCGGATGCCTCCCGCCCGAACTGCACCATCGAGCACACCATCCAC
CAGACGCTGGCACCCGTGGTCTACGTCACGGTGCTGGTGGTGGGCTTCCCGGCCAACTGC
CTGTCCCTCTACTTCGGCTACCTGCAGATCAAGGCGCAGAACGAGCTGGGCGTGTACCTG
TGCAACCTGACCGTGGCCGACCTCTGCTACATCTGCTCGCTGCCCTTCTGGCTGCAGTAC
GTGCTGCAGCACGACGACTGGTCGTACGGCGACCTGTCCTGCCAGGTGTGCGGCATCCTC
CTCTACGAGAACATCTACATCAGCGTGGGCTTCCTCTGCTGCATCTCCATCGACCGCTAC
CTGGCCGTGGCCCACCCCTTCCGCTTCCGCCGCTTCCGCACCCTCAGGGCGGCCGTGGGC
GTGAGCGTGCTCATCTGGGCCAAGGAGCTGCTGGCCAGCGTGTACTTCCTCCTGCACACC
GAGGTGGTGGAGGACGGGGACCGCCACCGCGTCTGCTTCGAGCACTACCCGCTGGAGCCC
TGGCAGCGCCGCATCAACTACTACCGCTTCCTGGTGGGCTTCCTCTTCCCGCTGTGCCTG
CTGCTGGCCGCCTACCGCGGCATCCTGCGCGCCGTGCGCCGCAGCCACGGCACCCAGCAG
AGCCGCAAGGACCAGATCCAGCGGCTGGTGCTCAGCACCGTGGTCATCTTCCTGGCCTGC
TTCCTGCCCTACCACGTGCTGCTGCTCGTGCGCAGCCTCTGGGAATCCAGCTGCCACTTC
GCGCAGAGCGTCTTCAACGCCTACCACTTCGCCCTGCTGCTCACCGCCTTCAACTGCGTG
GCCGACCCCGTGCTCTACTGCTTCGTCAGCGAGACCACCCACCGCGACATGGCCCGCCTG
CGCGCCGCCTGCCGCCGCCTGCTCTTCTGCTCCCGGACCGGCGGCGGCGGGCCCCGGGGC
GAGGCCTACCCGCTGGGCACCCCGGACGCCTCGAAGAGCGAGGAGCCTGAGTTGCTCAGG

>MyLu|XM_006104706.3_cds_XP_006104768.1_1
ATGGGGAACGTCACTGCGGACACCTCCCGCCCAAACTGTACCATCGACCACACCATCCAC
CAGACGCTGGCCCCCGTGGTCTACGTCACCGTGCTGGTGGTGGGCTTCCCGGCCAACTGC
CTGTCCCTCTACTTCGGCTACCTGCAGATCAAGGCGCGGAACGAGCTGGGCGTGTACCTA
TTCAACCTGACCGTGGCCGACCTCTTCTACATCTGCTCGCTGCCCTTCTGGCTGCAGTAC
GTGCTGCAGCACGACAACTGGTCGTACGGCGACCTGTCCTGCCAGGTGTGCGGCATCCTC
CTCTACGAGAACATCTACATCAGCGTGGGCTTCCTCTGCTGCATCTCCATCGACCGCTAC
CTGGCCGTGGCCCATCCCTTCCGCTTCCACCAGTTCCGCACCCTGAAGGCGGCCGTGGGC
GTCAGCGTGGTCATCTGGGCCAAGGAGCTGCTGGCCAGCGTGTACTTCCTCCTGCACACG
GAGGTGGTGGAGGACGAGGACCAGCACCGTGTCTGCTTCGAGCACTACCCGCTGGAGCCC
TGGCAGCGCAACATCAACTACTACCGCTTCCTGGTGGGCTTCCTCTTCCCGCTCTGCCTG
CTGCTGGCCGCCTACCGGGGCATCCTGCGGGCCGTGCGCCGCAGCCACGGCACCCAGCAG
AGCCGCAAGGACCAGATCCAGCGGCTGGTGCTCAGCACCGTGGTCATCTTCCTGGCCTGC
TTCCTGCCCTACCACGTGCTGCTGCTCGTGCGCAGCCTCTGGGAGTCCAGCTGCCAGTTC
GCCCAGAGCGCCTTCAACGCCTACCACTTCTCCCTGCTGCTCACCACCTTCAACTGCGTG
GCCGACCCCGTGCTGTACTGCTTCGTCAGCGAGACCACCCACCGGGACATGGCCCGCCTG
CGCGCCGCCTGCCGCGCCCTCCTCACCTGCTCCAGGACCCGCGGG------CCCCGG---
GAGGCCTACCCGCTGGGCACCCCCGAGGCCTCTAAAAGCGAGGAGCCCGAGTTGTTA---

>PhDi|XM_028507152.1_cds_XP_028362953.1_1
ATGGGGAACGTCACCGTGAACAGCTCCTCCATGAACTGCACCATCGACCACACCATCCAC
CAGACGCTGGCCCCGGTGGTCTACATCACGGTGCTGGTGGTGGGCTTCCCGGCCAACTGC
CTGTCTCTGTACTTCGGCTACCTGCAGATCAAGGCGCGCAACGAGCTGGGCGTGTACCTC
TGCAACCTGACGGTGGCCGACCTCCTGTACATCTGCTCGCTGCCCTTCTGGCTGCAGTAC
GTGCTGCAGCACGACAACTGGCTGTACGGCGACCTGTCCTGCCAGGTGTGCGGCATCCTC
CTCTACGAGAACATCTACATCAGCGTGGGTTTCCTCTGCTGCATCTCCATCGACCGCTAC
CTGGCCGTGGCCCACCCCTTCCGCTTCCACCAGTTCCGCACCCTGAAGGCGGCCGTCAGC
ATCAGCGTGGTCATCTGGGCCAAGGAGCTGCTGGCCAGCGCCTACTTCCTGCTGCACAAG
GAGGTGGTGGAGGACGGGAACCAGCACCGCGTCTGCTTCGAGCACTACCCGCTGCAGCCA
TGGCAACGCGGCATCAACTACTACCGCTTCCTGGTGGGCTTCCTCTTCCCGCTCTGCCTG
CTGCTGGCCGCCTACCGGGGCATCCTGCGGGCCGTGCACCGCAGCCACGGCACGCAGAAG
AGCCGCAAGGACCAGATCCAGCGGCTGGTGCTCAGCACCATGGTCATCTTCCTGGCCTGC
TTCCTGCCCTACCACGTGCTGCTGCTCGTGCGCAGCCTCTGGGAGTCCAGCTGCCAGTTC
GCCAAGGGCATCTTCAATGCCTACCACTTCTCCCTGCTCCTCACCAGCTTCAACTGCGTG
GCCGACCCGGTGCTGTACTGCTTCGTCAGCGAGACCACCCACCGGGACCTGGCTCGCCTC
CGGGCGGCCTGCTGGGCCTTCCTCACCTGCTCCAGGACCGGCGGG------CCCAGG---
GAGGCCTACCCTCTGGGTGCCCCCGAGGCCTCCAAAAACGAGGAGCCCGAGTTGTTA---

>PtVa|XM_011373148.2_cds_XP_011371450.1_1
ATGGGCAACATCACTGCAGACAACTCCTCGCTGAGTTGTGCCATTGACCACACCATCCAC
CAGACGTTGGCCCCGGTGGTCTACGTCACGGTGTTGGTGGTGGGCTTCCCCGCCAACTGC
CTGTCTCTCTACTTCGGCTACCTGCAGATCAAGGCCCGCAACGAGCTGGGCGTGTACCTG
TGCAACCTGACGGTGGCCGACCTCCTCTACATCTGCTCGCTGCCCTTCTGGCTGCAGTAC
GTGCTGCAGCATGACGACTGGGCCTACGGGGACCTGTCCTGCCAGGTGTGCGGCATCCTC
CTCTATGAGAACATCTACATCAGCGTGGGCTTCCTCTGCTGCATCTCCATCGACCGCTAC
CTGGCCGTGGCCCATCCCTTCCGCTTCCACCAGTTCCGCACCCTGAAGGCGGCCGTCGGC
GTCAGCGTGGTCATCTGGGCCAAGGAGCTGCTGGCCAGCGTCTACTTCCTCCTGCAGGCG
GAGGTGGTGGAGGACGAGAACCGGCACCGCGTCTGCTTCGAGCACTACCCGCTGCAGCCG
TGGCAGCGGAGCATCAACTACTACCGCTTCCTGGTGGGCTTCCTCTTCCCGCTCTGCCTG
CTGCTGGCCTCCTACCGCGGCATCCTGCGGGCCGTGCACCGCAGCCACGGCACCCAGAAG
AGCCGCAAGGACCAGATCCGGCGGCTGGTGCTCAGCACCGCCGTCATCTTCCTGGCCTGC
TTCCTGCCCTATCACGCGCTGCTGCTCGTGCGCAGCCTCTGGGAGTCCAACTGCGAGTTC
GCCAAGGGCGTCTTCAACACCTACCACTTCTCCCTGCTCCTCACCAGCTTCAACTGTGTG
GCGGACCCCGTGCTGTACTGCTTCGTCAGCGAGACCACCCACCGGGACCTGGCCCGCCTC
CGTGGGGCCTGCCTGGCCTTCTTCACCTGCTCCAGGACCCGCGGG------CCCAGG---
GAGGCCTATCCACTGGGCGCCCCCGGGGCCTCTAAAAGCAACGAGCCCGAGTTGTTA---

>RhFe|XM_033107859.1_cds_XP_032963750.1_1
ATGGGGAACGTCACTGCCAACAACGCCTCACAGAACTGCACCATCGACCACACCATCCAC
CAGACACTCGCCCCGGTGGTGTACGTCACGGTGCTGGTGGTGGGCTTCCCGGCCAACTGC
CTGTCTCTCTACTTCGGTTACCTGCAGGTCAAGGCCCGGAACGAGCTGGGCGTGTACCTG
TGCAACCTGACGGTGGCCGACCTCTTCTACATCTGCTCGCTGCCCTTCTGGCTGCAGTAC
GTGCTGCAGCACGACAACTGGTCGTACAGCGACCTGTCCTGCCAGGTGTGTGGCATCCTC
CTGTACGAGAATATCTACATCAGCGTGGGCTTCCTCTGCTGCATCTCCATTGACCGCTAC
CTGGCTGTGGCCCACCCCTTCCGCTTCCACCAGTTCCGCACCCTGAAGGCGGCCGTTGGC
GTCAGCGTGGCCATCTGGGTGAAGGAGCTGCTGGCCAGCATCTACTTCCTCCTGCAGAAG
GAGGTGGTGGAGGACGCGAACCAGCACCGCGTCTGCTTCGAGCACTACCCGCTGGCGCCA
TGGCAGCGGGGCATCAACTACTACCGCTTCCTGGTCGGCTTCCTCTTCCCGCTGTGCCTG
CTGCTGGCCTCCTACCGCGGCATCCTGCGGGCCGTGCACCGCAGCCACGGCACCCAGAAG
AGCCGCAAGGACCAGATCCAGCGGCTGGTGCTCAGCACGGTGGTCATCTTCCTGGCCTGC
TTCCTGCCCTACCACGCGCTGCTGCTGGTGCGCAGTCTCTGGGAGTCCAACTGCGACTTC
GCCAAGGGCGTCTTCAACGCCTACCACTTCTCCCTGCTGCTCACCAGCTTCAACTGCGTG
GCCGACCCCGTGCTGTACTGCTTCGTCAGCGAGACCACCCACCGGGACCTGGCCCGCCTC
CGCGGGGCCTGCCTGGCCTTCCTCACCTGCTCCAGGACCGGCGCG------CCCAGG---
GAGGCCTACCCACTGGGTGTCCCCGAGGCCTCCAAGAGCGAGGAGCCCGAGTTGTTA---

>RoAe|XM_016154186.1_cds_XP_016009672.1_1
ATGGGCAACGTCACTGCAGACAACTCCTCGCTGAGCTGTGCCATTGACCACACCATCCAC
CAGACGCTGGCCCCGGTGGTCTACGTCACGGTGTTGGTGGTGGGCTTCCCCGCCAACTGC
CTGTCTCTCTACTTCGGCTACCTGCAGATCAAGGCCCGCAACGAGCTGGGCGTGTACCTG
TGCAACCTGACGGTGGCCGACCTCCTCTACATCTGCTCGCTGCCCTTCTGGCTGCAGTAC
GTGCTGCAGCATGACGACTGGGCCTACGGGGACCTGTCCTGCCAGGTGTGCGGCATCCTC
CTCTACGAGAACATCTACATCAGCGTGGGCTTCCTCTGCTGCATCTCCATCGACCGCTAC
CTGGCCGTGGCCCACCCCTTCCGCTTCCACCAGTTCCGCACCCTGAAGGCGGCCGCCGGC
GTCAGCGTGGTCATCTGGGCCAAGGAGCTGCTGGCCAGCGTCTACTTCCTCCTGCAAACG
GAGGTGGTGGAGGACGAGAACCGGCACCGCGTCTGCTTCGAGCACTACCCGCTGCGGCCG
TGGCAACGGAGCATCAACTACTACCGCTTCCTGGTGGGCTTCCTCTTCCCGCTCGGCCTG
CTGCTGGCCTCCTACCGCGGCATCCTGCGCGCCGTGCACCGCAGCCACGGCACCCAGAAG
AGCCGCAAGGACCAGATCCGGCGGCTGGTGCTCAGCACCGCCGTCATCTTCCTGGTCTGC
TTCCTGCCCTACCACGTGCTGCTGCTCGTGCGCAGCCTCTGGGAGTCCAGCTGCGACTTT
GCCAAGGGCGTCTTCAACGCCTACCACTTCTCCCTGCTCCTCACCAGCTTCAACTGTGTG
GCGGACCCCGTGCTGTACTGCTTCGTCAGCGAGACCACGCACCGGGACCTGGCCCGCCTC
TGCGGGGCCTGCCTGGCCTTCCTCACCTGCTCCAGGACCCGCGGG------CCCAGG---
GAGGCCTATCCACTGGGCACCCCCGGGGCCTCTAAAAGCAATGAGCCCGAGTTGTTA---
