# Supplementary material for: Positively selected genes in the hoary bat (Lasiurus cinereus) lineage: prominence of thymus expression, immune and metabolic function, and regions of ancient synteny
Source: PeerJ. 2022 Mar 17;10:e13130. doi: 10.7717/peerj.13130 (PMC8934532; doi:10.7717/peerj.13130)
Supplement: Supplemental Information 4 — Likely alignment errors have been manually deleted between conserved codons. Recovery of the original codon positions requires alignment to the original accessions in each orthogroup. [file peerj-10-13130-s004.zip › renamed.manual/OG0007988.manual.fas]

>EpFu|XM_028145586.1_cds_XP_028001387.1_1
TGCGCGAGGGTGCGTGTCGGCAGCCGCGAGCACGAGAGCTGGCCGCCCTCCCCAGCGGCG
GGCCGCGCGGTGCCTGGCCACCTGACGCGGGCCGCCGAGCCCCTGCGCACCTTCTCGGTG
CTCGAGCCCGGTGGGCCCGGCGGCTGCCCGTCGAGGCGCCGCGCCACCGTGGAAGAGACG
GCGCGGCCGGCCGGCTGCAGCGTCGCCCAGAACGGCGGCTTCTTCCGCATGGACACCGGC
GAGTGCCTGGGGAACGTGGTGAGCGACGGGCGGCGGGTGAGCACCGCCGGGGGCCTGCAG
AACGCGCAGTTCGGGATCCGCCGCGACGGGACACTGGTCACCGGGTACCTGTCTGAAGAG
GAGGTGCTGGACACTGAGAATCCATTTGTGCAGCTGCTGAGTGGGGTCGTGTGGCTGATT
CGAAATGGAAGCATCTACATCAATGAGAGCCAGGCGACTGAGTGCGATGAGACACAGGAG
ACAGGTTCCTTCAGCAAATTTGTGAATGTGATATCGGCCAGGACGGCTGTGGGCCATGAC
CGGAAGGGGCAGCTGGTGCTCTTCCATGCAGACGGGCAGACGGGGCAGCGGGGCATTAAC
CTGTGGGAGATGGCGGAGTTCCTGCTGAAACAGGATGTGGTCAACGCCATCAACCTGGAT
GGAGGGGGCTCTGCTACCTTCGTGCTCAATGGGACCTTGGCCAGTTACCCGTCAGATCAC
TGCCAAGATAAC---ATGTGGCGCTGTCCCCGAAGTGTGTCCACTGTGGTGTGCGTGCAC
AAGCCCCGCTGCCAGCCGCCTGACTGTAATGGCCATGGGACGTGTGTGGAGGGGCACTGC
CAGTGCATGGGGCACTTCTGGCGGGGCGCCGCCTGCGACGAGCTGGACTGTGGCCCCTCC
AACTGCAGCCACCATGGGCTCTGCACAGAGACTGGCTGCCGCTGCGAAGCTGGATGGACA
GGGTCCAACTGCAGTGAAGCTTGCAGCAATGGCTCCTTCGGGGAGGACTGTGCCAAGAAG
TGTCAGTGCCAGAATGGAGCTGCCTGTGACCCAGTTTGGGGGACCTGCACCTGTCCCCCT
GGCTTCACTGGAGACAGCTGCGTTCAGGAGTGTCCCCTCGGCTGGCACGGGCCAGGCTGC
CAGAGGCCTTGTGAGTGTGAGCACCAGTGTCCCTGTGACCCCCAGACCGGTAACTGCAAC
CTCACCCAGGCTCCCAACCTGAGCAGCATTCTCTCCCAAGCCTCACCCTGGTGTCTTACA
GTGAAGCAGTGCCTCCAGCCATCCCAGGTCATCCTGCAGACAAGAGAATTCTCCCCCCTC
ACTGGGACCGCCTGGCTGGCCCTCACCCTGGCCCTGGTTTTCCTTCTGCTGATCAGCATA
GTGGCGAATGTGTCCTTGCTCCTTGGTTCAAGGGCAGAGCGGAGCCGGCACCTGGATGGC
TCCTATGTCTACCACCCGCTGCAG---
>HiAr|XM_019660347.1_cds_XP_019515892.1_1
TGCGCACGGGTGCGCGTCGGCAGCCGCGAGCACGAGAGCTGGCCGCCTTCCCCCGCGGCG
GGCCGCGCGGTGGCCGGCCACCTGACACGCGCCGCCGAGCCCCTGCGCACCTTCGCCGTG
TTGGAACCCGGCGGGCCCGGTGGCTGCGCATCGAGGCGCCGCGCCACCGTGGAGGAGACG
GCGCGGCCGGCCGGTTGCAGCGTCGCCCAGAACGGCGGCTTCTTCCGCATGGGCACCGGC
GAGTGCCTGGGGAACGTCGTGAGCGACGGGCGGCTGGTGAGCAGCGCCGGGGGGCTGCAG
AACGCGCAGTTCGGGATCCGCCGCGACGGGACCATGGTCACCGGGTACCTGTCTGAAGAG
GAGGTGCTGGACACTGAGAATCCATTTGTGCAGCTGCTGAGCGGGGTCGTGTGGCTTATT
CGCAATGGAAGTGTCTACATCAACGAGAGCCAGGCAGCCGAGTGTGATGAGACACAGGAG
ACAGGTCCCTTCAGCAAGTTTGTGAACGTGATATCGGCCAGGACAGCTGTAGGCCATGAC
CGGAAGGGGCAGGTGGTGCTCTTCCATGCAGACGGGCAGACGGAGCAGCGGGGCATCAAC
CTGTGGGAGATGGCAGAGTTCCTGCTGAAACAGGACGTGGTCAATGCCATCAACCTGGAC
GGAGGGGGCTCTGCCACCTTTGTGCTCAATGGGACCTTGGGCAGTTATCCATCAGATCAC
TGCCAGGACAAC---ATGTGGCGCTGTCCCCGAAGTGTGTCCACTGTGGTGTGTGTGCAT
GAGCCCCGCTGCCAGCCTCCTGACTGCAGTGGCCATGGGACCTGCGTAGAGGGGCGCTGC
CAGTGCACGGGGCTCTTCTGGCGGGGCGCTGCCTGCGACAAGCTGGACTGTGGCCCCTCC
AACTGCAGCCAGCATGGGCTCTGCACAGAGACCGGCTGCCGCTGCGAAGCTGGATGGACA
GGGTCCAACTGCAGTGAAGCTTGCACCAATGGCTCTTTTGGGGAGGACTGTGCCAAGAAG
TGCCAGTGTCAGAATGGAGCTGCCTGTGACCCAGCTCAGGGGACCTGCACCTGTCCCCTT
GGCTTCACTGGAGACACCTGTGCACAGGAGTGTCCCCTCGGCTGGCATGGGCCAGGCTGC
CAGAGGCCTTGCAAATGTGAGCACCAGTGTCCCTGCGACCCCCAGACTGGCAACTGCAAC
CTCACCCAGGTGCCCACCCTGAACAACATCCTCTCCCGA---------------------
GTGAAGCAGTGCCTCCAGCCATCCGAGGTCACCCTGCAGACAGGAGAAGTCTCCCTTCTC
ACCGGA---------------------------------------GAGGTAGTGGCCCCA
GCTGCCACCCTCACTAAGCAACGACTTCTCAAAGCTGAG---AATCGACAACTCCCGTCT
GGC------------CCTCTCCAG---
>LaCi|133-exonerate_protein2genome-gene-31.42-mRNA-1
TGCGCGCGC---------------------------------------------GCCGCT
GGCCGCGCGGTGCCTGGCCACCTGACGAGGGCCGCCGAGCCCCTGCGCACCTTCTCGGTG
CTGGAGCCCGGTGGGCCCGGCGGCTGCGCGTCGAAACGCCGCGCCACCGTGGAAGAGACG
GCACGGCAGGCCGGCTGCAGCGTCGCCCAGAACGGCGGCTTCTTCCGCATGTTCACCGGC
GAGTGCCTGGGGAACGTGGTGAGCGACGGGCGGCGGGTGAGCAGCGCCGGGGGCCTGCAG
AACGCGCAGTTCGGGATCCGCCGCGACGGGACCCTAGTCACCGGGTACCTGTCTGAAGAG
GAGGTGCTGGACACTGAGAATCCATTTGTGCAGCTGCTGAGTGGGGTCGTGTGGCTGATT
CGAAATGGAAGCATCTACATCAATGAGAGCCAGGCGGCTGAGTGCGATGAGACACAGGAG
ACAGGTTCCTTCAGCAAATTTGTGAATGTGATATCGGCCAGGACAGCTGTGGGCCATGAC
CGGAAGGGGCAGCTGGTGCTCTTCCATGCAGACGGGCAGACAGAACAGCGGGGCATTAAC
CTGTGGGAGATGGCAGAGTTCCTGCTGAAACAGGATGTGGTCAACGCCATCAACCTGGAT
GGAGGGGGCTCTGCTACCTTTGTGCTCAATGGGACCTTGGCCAGTTACCCATCAGATCAC
TGCCAGGATAAC---ATGTGGCGCTGTCCCCGAAGTGTGTCCACTGTGGTATGCGTGCAT
AAGCCCCGCTGCCAGCCGCCTGACTGCAATGGCCATGGGACCTGTGTGGAGGGGCAGTGC
CAGTGCATGGGGCACTTCTGGCGGGGCGCTGCCTGTGATGAGCTGGACTGTGGCCCCTCC
AACTGCAGCCAGCATGGGCTCTGCACAGAGACTGGCTGCCGCTGCGAAGCTGGATGGACA
GGATCTAACTGCAGTGAAGCTTGCAGCAATGGTTCCTTCGGGGAGGACTGTGCCAAGAAG
TGTCAGTGCCAGAATGGAGCTGCCTGTGACCCAGTTCAGGGGACCTGCACCTGTCCTCCT
GGCTTTACTGGAGACAGTTGTGTTCAGGAGTGTCCTCTCGGCTGGCACGGGCCAGGCTGC
CAGAGGCCTTGTGAGTGTGAGCACCAGTGTCCCTGCGACCCCCAGACTGGCAACTGCAAC
CTCACCCAGGCTTCCAATCTGAGCAGCATTCTCTCCCAA---------------------
GTGAAGCAGTGTTTCCAGCCATCCCAGGTCAGCCTGCAGACAAGAGAATTCTCCCTCCTT
ACTGGGACCGCCTGGCTGGCCATCACCCTGGCCCTGGTTTTCCTTCTGCTGATCAGCATA
GTGGCGAACGTGTCCTTGCTCCTTGGTTCAAGGGCAGAGCGAAGCCGACACCTGGATGGG
TCTTATGTCTACCACCCGCTGCAGGAG
>MyLu|XM_023755219.1_cds_XP_023610987.1_1
TGCGCGAGGGTGCGTGTCGGCAGCCGCAGAGCACGAGAGCTGGCCGCCCTCCCCGCGCGC
GGTCGCGCGGTGCCCGGCCACCTGACGCGGGCTGCCGAGCCCCTGCGCACCTTCTCGGTG
CTGGAGCCCGGCGGGCCCGGCGGCTGCGCGTCGAGGCGCCGCGCCACCGTGGAAGAGACG
GCGCGGCCGGCCGGCTGCAGCGTCGCCCAGAACGGCGGCTTCTTCCGCATGGCCACCGGC
GAGTGCCTGGGGAACGTGGTGAGCGACGGGCGGCGGGTGAGCAGCTCCGGGGGCCTGCAG
AACGCGCAGTTCGGGATCCGCCGCGACGGGACCCTGGTCACCGGGTACCTGTCTGAAGAG
GAGGTGCTGGACACTGAGAATCCATTTGTGCAGCTGCTGAGTGGGGTCGTGTGGCTGATT
CGAAATGGAAGCATCTACATCAATGAGAGCCAGGCGACTGAGTGCGATGAGACACAGGAG
ACAGGTTCCTTCAACAAATTTGTGAATGTGGTATCGGCCAGGACAGCTGTGGGCCATGAC
CGGAAGGGGCAGCTGGTGCTCTTCCATGTGGACGGGCAGACGGAGCAGCGGGGCATTAAC
CTGTGGGAGATGGCGGAGTTCCTGCTGAAACAGGATGTGGTCAACGCCATCAACCTGGAT
GGAGGGGGCTCTGCTACCTTCGTGCTCAATGGGACCTTGGCCAGTTACCCGTCAGATCAC
TGCCAGGATAACAACATGTGGCGCTGTCCCCGAAGTGTGTCCACTGTGGTGTGCGTGCAC
AAGCCCCGCTGCCAGCCGCCTGACTGCAACGGCCACGGAACCTGTGTGGAGGGTCACTGC
CAGTGCACGGGGCACTTCTGGCGGGGCGCCACCTGCGACGAGCTGGACTGTGGCCCCTCC
AACTGCAGCCAGCATGGGCTCTGCACAGAGACTGGCTGCCGCTGCGAAGCTGGATGGACA
GGGTCCAACTGCAGTGAAGAGTGT------------------------------------
------------------------------------------------------------
---------------------------------CCCCTCGGCTGGCACGGGCCGGGCTGC
CAGAGGCCTTGTGAGTGTGAGCACCAGTGTCCCTGCGACCCCCAGACCGGCAACTGCAAC
CTCACCCAGGCTCCCAACCTGAGCAGCATTCTCTCCCAA---------------------
GTGAAGCAGTGTCTCCAGCCATCCCAGGTCAGCCTGCAGACAAGAGAATTCTCCCTCCTC
ACTGGGACCACCTGTCTGGCCCTCACCCTGGCCCTGGTTTTCCTTCTGCTGATCAGCATA
GTGGCGAACGTGTCCTTGCTCCTCGGTTCGAGGGCAGAGCGGAGCCGGCACCTGGATGGG
TCCTATGTCTACCACCCGCTGCAG---
>PhDi|XM_028519949.1_cds_XP_028375750.1_1
TGCGCCAGGGTGCCTGTCGGCAGCCGCGAGCACGAGAGCTGGCAGCCTTCCCCGGCGGCG
GGCCGCGCCGTGACTGGCCACTTGACGCGGGCCGCGGAGCCCCTGCGCACCTTCTCGGTG
CTGGAGCCCGGTGGGCTGGGCGGCTGCGCGTCGAGGCGCCGCGCCACTGTGGAAGAGACT
GTGCGGGAGGCCGGCTGCAGTGTCGCCCAGAACGGCGGCTTCTTCCGCATGGACACCGGA
GAGTGCCTGGGGAACGTGGTGAGCGACGGGCGGCGGGTGAGCAGCGCCGGGGGGCTACAG
AACGCGCAGTTCGGGATTCGCCGCGACGGGACCCTGGTCACCGGGTATCTGTCTGAAGAG
GAGGTGCTGAACACTGAGAATCCATTTGTGCAACTGCTCAGTGGGGTCGTGTGGCTGATT
CGAAATGGAAGCATCTACATCAATGAGAGCCAGGCGGCTGAGTGCGAAGAGACACAGGAG
ACAGGTTCCTTCAGCAAATTTGTGAATGTGATATCAGCCAGGACGGCTGTGGGCCATGAC
CGGAAGGGGCAGCTGGTGCTCTTCCATGCAGATGGGCAAACAGAACAGCGGGGCATCAAC
CTGTGGGAGATGGCAGAGTTCCTGCTGAAACAGGACGTGGTCAATGCCATCAACCTGGAT
GGAGGGGGCTCTGCTACCTTCGTGCTCAATGGGACCTTGGCCAGTTACCCGTCAGATCAC
TGCCAGGACAAC---ATGTGGCGCTGTCCTCGAAGTGTATCCACTGTGGTGTGTGTGCAC
AAGCCCCGCTGCCAGCCACCTGACTGCAACAGCCATGGGACCTGTGTGGAAGGGCACTGC
CAGTGCACAGGGCACTTCTGGTCGGGCGCCGCCTGCGACAAGCTGGAGTGTGGCCCCTCC
AACTGCAGCCAGCACGGGCTGTGCACAGAGACCGGCTGCCGCTGCGAAGCTGGATGGACA
GGGTCCAACTGCAGTGAAGCTTGCAGCAATGGCTCCTTCGGGGAGGACTGTGCCAAGAAA
TGCCAGTGCCAGAATGGAGCTACCTGTGACCCAGTTCTGGGGACCTGCACCTGTCCCCCT
GGCTTCACTGGTGACAGCTGTGTACAGGAGTGTCCCCTTGGCTGGCACGGGCCAGGCTGC
CAGAAGCCTTGTGAGTGTGAGCACCAGTGTCCCTGCAACCCCCAGACTGGCAACTGCAAC
CTCACCCAGACACCCACCCTGAGCAGCATTCTCTCCCGA---------------------
GTGAAGCAGTGTCTCCAGCCATCCGAGGTCCCCCTGCAGACAAGAGAATTCTCCCTTCTC
ACTGGGACCACCTGGCTGGCCCTTACTCTGGTCCTGGTTTTCCTTCTGCTGATCAGCATG
GTAGTGAACGTGTCCTTGCTCCTCAGCGCCAGAGCAGAGCGAAGCCGGCACCTGGATGGG
TCCTATGTCTACCACCCGCTGCAG---
>PtVa|XM_011376443.2_cds_XP_011374745.1_1
TGCGCGAGGGTGCGCACTGGCAGCCTAGAACACGAGAGCTGGCCGCCTTCCCCCGCGGCG
GACCGTGCGGTGACTGGCCACCTGACGCGGGCCGCCGAGCCCCTACGCACCTTCTCGGTG
CTGGAACCCGGCGGGCCGGGCGGTTGCGCGTCGAGGCGCCGCGCCACGGTGGAGGAGACG
GTGCGGGCGGCCGGCTGCAGCGTCGCCCAGAATGGCGGCTTCTTCCGCATGGACACGGGC
GAGTGCTTGGGGAACGTGGTGAGCGACGGGCAGCGGGTGAGCAGCGCCGGGGGGCTGCAG
AACGCGCAGTTCGGGATCCGCCGCGACGGGACTCTGGTCACAGGGTACCTGACTGAAGAG
GAAGTGTTGGACACTAAGAATCCATTTGTGCAGCTGCTGAGTGGAGTTGTGTGGCTGATT
CGCAATGGAAGTGTCTACATCAACGAGAGCCAGGCGGCCGAGTGTGAAGAGACACAGGAG
ACAGGCTCCTTCAGCAAATTTGTGAATGTGATATCGGCCAGGACGGCTGTGGGCCACGAC
CGGAAGGGGCAGCTGGTGCTCTTCCATGCAGACGGGCAAACAGAGCAGCGGGGCGTTAAC
CTGTGGGAGATGGCAGAGTTCCTGCTGAAACAGGATGTAGTCAATGCCATCAACCTGGAT
GGAGGAGGCTCCGCCACCTTCGTGCTCAATGGAACCTTGTCCAGTTACCCATCGGATCAC
TGCCAGGACAAC---ATGTGGCGCTGTCCTCGAAGTGTGTCCACTGTAGTGTGTGTGCAT
GAGCCCCGCTGCCAGCCTCCGGATTGCAGTGGCCATGGGACCTGCGTGGAGGGGCACTGT
CAGTGCACGGGGCACTTCTGGCGGGGTGCCGCCTGCAACGAGCTGGACTGCGGCCCCTCC
AACTGCAGCCAGCACGGACTCTGCACAGAGACCGGCTGCCGCTGCGAAGCTGGATGGACA
GGGTCCAACTGCAGTGAAGCTTGCAGCAATGGCTCCTTTGGCGAGGACTGTGCCAAGAAG
TGCCAGTGTCAGAATGGAGCAGCCTGTGACCCGGCTCAGGGGACCTGCACCTGTCCCCCT
GGCTTCACTGGAGACACCTGTGTTCAGGAATGTCCCCTCGGCTGGCACGGGCCAGGCTGT
CAGAAGCCTTGCGAATGTGAACACCAGTGTCCCTGTGACCCCCAGACTGGCAGTTGCAAT
CTCACCTGGGCACCCACCTTGAACAGCATCCTCTCCCAA---------------------
GCAAAGCAGTGTCTCCCGCCATCAGAAGTCACCCTGCAGACGGGAGAACTCTCCCTTCTC
ACCGGGACCACCTGGCTGGCCCTTACCCTGGCCCTGGTTTTCCTTCTGCTGATCAGCACA
GTGGTGAACGTATCTTTGCTGCTCGGCTCCAGAGCAGAGCGGAGCCGGCATCTGGATGGG
GCCTATGTCTACCACCCACTGCAG---
>RhFe|XM_033101991.1_cds_XP_032957882.1_1
TGCGCACGGGTGCGCGTCGGCAGGCGCGAGCACGAGAGCTGGCCGCCTTCCCCCGCCGCG
GGCCGCGCGGTGGCGGGCCACCTGACACGCGCCGCCGAGCCCCTGCGCACCTTCTCCGTG
TTGGAGCCCGGCGGGCCGGGTGGCTGCGCATCGAGGCGCCGCGCCACGGTGGAGGAGACG
GCGCGGCCGGCCGGTTGCAGCGTCGCCCAGAACGGCGGCTTCTTCCGCATGGCCACCGGC
GAGTGCCTGGGGAACGTGGTGAGCGACCGGCGGCGGGTGAGCAGCGCCGGGGGGCTGCAG
AACGCGCAGTTCGGGATCCGCCGCGACGGGACCCTGGTCACCGGGTACCTGTCTGAAGAG
GAGGTGCTGGACACTGAGAATCCATTTGTGCAGCTGCTGAGCGGGGTCGTGTGGCTTATT
CGCAATGGAAGTGTCTACATCAACGAGAGCCAGGCAGCCGAGTGTGATGAGACACAGGAG
ACAGGTTCCTTCAGCAAATTTGTGAACGTGATATCGGCCAGGACGGCTGTAGGCCATGAC
CGGAAGGGGCAGCTGGTGCTCTTCCATGCAGACGGGCAGACGGAGCAGCGGGGCATCAAC
CTGTGGGAGATGGCAGAGTTCCTGCTGAAACAGGACGTGGTGAACGCCATCAACCTGGAC
GGAGGGGGCTCCGCCACCTTTGTGCTCAATGGGACCTTGGCCAGTTACCCATCAGATCAC
TGCCAGGACAAC---ATGTGGCGCTGTCCCCGAAGTGTGTCCACTGTGGTGTGTGTGCAT
GAGCCCCGCTGCCAGCCTCCTGACTGCAGCGGCCATGGGACCTGTGTGGAGGGGCGCTGC
CAGTGCACGGGGCACTTCTGGCGGGGCGCTGCCTGCGACAAGCTGGACTGTGGCCCCTCC
AACTGCAGCCTGCATGGGCTCTGCACAGAGACCGGCTGCCGCTGCGAAGCTGGATGGACA
GGGTCCAACTGCAGTGAAGCTTGCACCAATGGCTCCTTTGGGGAGAACTGTGCCAAGAAG
TGCCAGTGTCAGAACGGAGCTGCCTGTGACCCGGCTCAGGGGACCTGCACCTGTCCCCCT
GGCTTTACTGGAGACACCTGTGTGCAGGAGTGTCCCCTCGGCTGGCATGGGCCAGGCTGC
CAGAGGCCTTGCGAATGTGAGCACCAGTGTCCCTGTGACCCACAGACTGGCAGCTGCAAC
CTCACCCAGGCGCCCACCCTGAACACCATCCTCTCCCAA---------------------
GTGAAGCAGTGTCTCCAGCCACCCGAGGTCACCCTGCGGACAGGAGAATTCTCCCTTCTC
ACCGGGACCTCCTGGCTGGCCCTCACCCTGGCCCTGGTTTTCCTTCTGCTGCTAAGCATG
GTGGCGAACGTGTTTTTGTTCCTGGGCTCCAGAGCAGAGTGGAGCCGGCACCTGGATGGG
GCTTACGTCTACCACCCGCTGCAG---
>RoAe|XM_016161162.1_cds_XP_016016648.1_1
TGCGCGAGGGTGCGCACTGGCAGCCTAGAACACGAGAGCTGGCCGCCTTCGCCCGCGGCG
GACCGTGCGGTGACTGGCCACCTGACGCGGGTCGCCGAGCCCCTGCGCACCTTCTCCGTG
CTGGAACCTGGCGGGCCGGGCGGTTGCGCGTCGAGGCGCCGCGCCACGGTGGAGGAGACG
GTGCGGGCGGCCGGCTGCAGCGTCGCCCAGAATGGCGGCTTCTTCCGCATGGACACGGGC
GAGTGTTTGGGGAACGTGGTGAGCGACGGGCAGCGGGTGAGCAGCGCCGGGGGGCTGCAG
AACGCGCAGTTCGGGATCCGCCGCGACGGGACTCTGGTCACAGGGTACCTGACTGAAGAG
GAAGTGTCAGACACTAAGAATCCATTTGTGCAGCTGCTGAGTGGAGTGGTGTGGCTGATT
CGCAATGGAAGTGTCTACATTAATGAGAGCCAGGCGGCCGAGTGTGAAGAGACACAGGAG
ACAGGTTCCTTCAGCAAATTTGTGAATGTGATATCGGCCAGGACGGCTGTGGGCCACGAC
CGGAAGGGGCAGCTGGTGTTCTTCCATGCAGATGGGCAAACAGAGCAGCGGGGCGTTAAC
CTGTGGGAGATGGCAGAGTTCCTGCTGAAACAGGATGTAATCAATGCCATCAACCTGGAT
GGAGGAGGCTCCGCCACCTTCGTGCTCAATGGGACCTTGTCCAGTTACCCATCAGATCAC
TGCCAGGACAAC---ATGTGGCGCTGTCCCCGAAGCGTGTCCACCGTGGTGTGTGTGCAC
GAGCCCCGCTGCCAGCCTCCGGATTGCAGTGGCCACGGGACCTGCGTGGAGGGGCACTGT
CAGTGCGCGGGGCAGTTCTGGCGGGGTGCCGCCTGCAACGAGCTGGACTGCGGCCCCTCC
AACTGCAGCCAGCACGGGCTCTGCACAGAGACCGGCTGCCGCTGCGAAGCTGGATGGACA
GGGTCCAACTGCAGTGAAGCTTGTACCAACGGCTCCTTTGGCGAGGACTGTGCCAAGAAG
TGCCAGTGTCAGAATGGAGCTGCCTGTGACCCGGCTCAGGGGACCTGCACCTGTCCCCCT
GGCTTCACTGGAGACACCTGTGTTCAGGAATGTCCCCTTGGCTGGCACGGGCCAGGCTGT
CAGAAGCCTTGCGAATGTGAACACCAGTGTCCCTGTGACCCCCAGACAGGCAGTTGCAAT
CTCACCCGGGCACCCATCTTGAGCAGCATCCTCTCCCAA---------------------
GCAAAGCAGTGTCTCCCACCATCTGAAGTCACCCTGCAGACGGGAGAACTCTCCCTTCTC
ACCGGGACCACCTGGCTGGCCCTTACCCTGGCCCTGGTTTTCCTTCTGCTGATCAGCACC
GCGGTGAACGTGTCTTTGCTGCTCAGCTCCAGAGCAGAGCGGAGCCGGCATCTGGATGGG
GCCTATGTCTACCACCCACTGCAG---
