# Supplementary material for: Positively selected genes in the hoary bat (Lasiurus cinereus) lineage: prominence of thymus expression, immune and metabolic function, and regions of ancient synteny
Source: PeerJ. 2022 Mar 17;10:e13130. doi: 10.7717/peerj.13130 (PMC8934532; doi:10.7717/peerj.13130)
Supplement: Supplemental Information 4 — Likely alignment errors have been manually deleted between conserved codons. Recovery of the original codon positions requires alignment to the original accessions in each orthogroup. [file peerj-10-13130-s004.zip › renamed.manual/OG0008134.manual.fas]

>EpFu|XM_008142871.2_cds_XP_008141093.1_1
CCTCAGCCAGGGCTCTACAGCTACATCAGGGACGACTTGTTCACTTCAGAGATCTTCAAA
TTGGAGCTGCAGAACGTGCCACGCCACGCCAGTTTCAGTGATGTCCGACGCTTTCTGGGT
CGCTTTGGCCTGCAGCCCCATAAGACCAAACTCTTCGGCCAACCTCCTTGCGCTTTTGTG
ACATTCCGCTGTGCCGCTGAGCGGGACAAGGCCTTGCGCGTACTGCACGGTGCCCTCTGG
AAGGGCCGCCCTCTCAGCGTGCGCCTGGCCAGGCCCAAGGCTGATCCCATGGCCAGGAAG
AGGCAGCGTGAGGATGAGGGTGAGCCTCCAGCCACATGTGTGGCTGATGTAGTGACCCCT
CTTTGGACGGTGCCCTATGATGAGCAGCTTGACAGGAAGCGGCTGGAGTGTGAACAGGTG
CTGCAGAAGCTTGCCAAGGAAATTGGGAGCACCAACCGTGCCCTGCTGCCCTGGCTGCTC
TCACAGAGGCACAAGCACAACAAAGCCTGCTGCCCACTGGAGGGGGTCAGACCGTCACCC
CAG---------------------------------------------------------
------------------------------------------------------------
------------------------------------CAGACCGAGTATCGAAACAAGTGT
GAGTTTCTGGTGGGCATCGGAGTGGATGGAGAGGACAACACTGTTGGCTGCCGGCTAGGA
AAGTACAAGGGCGGGACATGTGCTGTGGCGCCTCCCTTTGACACTGTGCACATCCCTGAG
GCCACCAAGCAGGTGGTGAAGGCCTTTCAAGAGTTTATCCGGTCTACTCCGTACTCGGCA
TACGACCCAGAGACGTACTCAGGCCACTGGAAGCAGCTGACCGTGCGCACCAGCCGCCGT
GGCCAAGCCATGGCCATTGCCTACTTCCATCCTCAGAAACTGAGCCCCGAGGAGCTGGCA
GGGCTGAAGGCCTCCTTAGCGCAGCACTTCACAGTGGGGCCAGGCAAGGCCAGCGGGGTG
ACCTGCCTCTACTTCGTGAAGGAGGGACAGCGAAAGACTCCCAGCCAAGAGGGCCTGCCC
CTGGAGCACATTGCTGGGGACCAGTACATCCATGAAGATCTGCTGGGGTTGAGCTTCCAG
ATTTCCCCTCATGCCTTCTTCCAGGTGAACACCCCAGCTGCTGAGGTCCTCTACACAGTC
ATCCAGGACTGGGCCCAGCTGGACATGGAGAGCACAAAGGTAAAGAGAGTTGTGGGGATT
GAGCTGTGCCAGGAAGCTGTGGATGATGCCCGGGTGAATGCCAACAACAATGAGTTGAGC
AACGTCGAGTTCCACTGCGGGAGGGCCGAGGACCTGGTGCCTGCCCTGGTGAGCAAACTG
GCCTCCCAGCAGCTTGTTGCCATCCTGGACCCACCCCGCGCCGGCCTCCATTCCAAAGTG
ATCCTGGCCGTCCGCAGAGCTGAGAACCTCAAGCGGCTCCTGTACGTCTCCTGCAACCCC
CGGGCAGCCATGGGCAACTTTGTA---
>HiAr|XM_019626913.1_cds_XP_019482458.1_1
CCTCAGCCTGGGCTATACAGCTACATCAGGGACGACTTATTCACTTCGGAGATCTTCAAG
TTGGAGCTGCAGAACGTGCCACGCCATGCTAGCTTCAGCGATGTCCGGCGTTTTCTGGGC
CGCTTTGGCCTGCAGCCCCATAAGACCAAGCTCTTTGGGCAACCTCCCTGCGCCTTTGTG
ACATTCCGCAGTGCCGCTGAGCGGGACAAGGCCTTGCGTGTGCTGCACGGTGCCCTCTGG
AAGGGCCGCCCTCTCAGCGTGCGCCTGGCCAGGCCCAAAGCTGATCCCATGGCCAGGAAG
CGGCGGCATGAGGATGAGGGTGAGCCTCCAGCTACATGCGTGGCTGATGTAGTGACTCCT
CTTTGGACCGTGCCCTACACAGAGCAGCTTGAACGGAAGCGGCTGGAGTGCGAGCAGGTG
CTGCAGAAGCTCGCCAAGGAAATTGGGAGCACCAACCGTGCCCTGCTGCCCTGGCTGCTG
TCACAGAAGCACAAGCACAACAAGGCCTGCTGCCCGCTGGAGGGGGTCAGGCCGTCACCC
CAG---------------------------------------------------------
------------------------------------------------------------
------------------------------------CAGACCGAGTATCGTAACAAGTGT
GAGTTTCTGGTTGGCATCGGGGTGGATGGGCAGGACAACACAGTCGGCTGCCGGCTAGGC
AAGTACAAGGGCGGGACGTGTGCTGTGGCGGCCCCCTTTGATACCATGCACATCCCTAAG
GCCACCAAGCAGGTGGTGAAGGCCTTCCAGGATTTCATCCGGTCTACTCCATACTCAGCG
TACAACCCAGAGACATACTCGGGCCATTGGAAGCAGCTGACTGTGCGTACCAGCCGCCGA
GGCCAAGCCATGGCCATTGCCTACTTCCACCCTCAGAAACTGAGCCCTGAAGAGCTGGCA
GAACTGAAGGCCTCCTTGGCGCATCACTTCATAGCGGGGCCGGGCAAGACCAGCGGGGTG
ACCTGCCTCTACTTCGTGGAGGAGGGACAGCGAAAAACTCCCAGCCAAGAGGGCCTGCCC
CTGGAGCATGTGGCTGGGGACCGATGCATCCACGAGGACTTGCTGGGCTTGACCTTCCAG
ATCTCCCCTCACGCCTTCTTTCAGGTAAACAGCCCGGCTGCTGAGGTGCTCTATACAGTC
ATCCAAGACTGGGCCCAGCTGGACTCTGGGAGCACAAAAGTGAAGAGGGTCATTGGGATT
GAGCTGTGCCAGGAGGCCGTGGAGGATGCCCGGGTGAATGCCCGCAACAATGAGTTGAAC
AATGTTGAGTTCCACTGCGGGAGGGCCGAGGACCTGGTACCTGCTGTGGTGAGCAGACTG
GCCTCTCAGCAGCTCGTTGCTATCCTGGACCCGCCCCGTGCTGGCTTGCATTCTAAAGTG
ATCCTGGCCATCCGCAGAGCTGAGAATCTCAAGCGGCTCCTGTATGTCTCCTGCAACCCT
CGGGCAGCCATGGGCAACTTTGTA---
>LaCi|586-exonerate_protein2genome-gene-85.29-mRNA-1
CCTCAGCCAGGGCTCTACAGCTACATCAGGGACGACTTGTTCACTTCAGAGATCTTCAAA
TTGGAGTTGCAGAACGTGCCACGCCACGCCAGTTTCAGCGATGTCCGCCGCTTTCTGGGC
CGCTTTGGCCTGCAGCCCCATAAGACCAAACTCTTCGGTCAACCTCCCTGCGCTTTTGTG
ACCTTCCGCTGCGCCGCTGAGCGGGACAAGGCCTTGCGTGTACTGCACGGTGCCCTCTGG
AAGGGCCGCCCTCTCAGCGTGCGCCTGGCCAGGCCCAAGGCTGATCCCATGGCCAGGAAG
AGGCAGCGCGAGGATGAGGGTGAGCCTCCGGCCACATGTGTGGCTGATGTAGTGACCCCT
CTTTGGACGGTGCCCTATGATGAGCAGCTTGACAGGAAGAGGCTGGAGTGTGAACAGGTG
CTGCAGAAGCTTGCCAAGGAAATTGGGAGCACCAACCGTGCCCTGCTGCCCTGGCTGCTC
TCACAGAGACACAAGCACAACAAAGCCTGCTGTCCACTGGAGGGGGTCAGACCATCACCC
CAG---------------------------------------------------------
------------------------------------------------------------
------------------------------------CAGACCGAGTATCGGAACAAGTGT
GAGTTTCTGGTGGGCATCGGAGTGGATGGCGAGGACAACACTGTTGGCTGCCGGCTAGGA
AAGTACAAGGGCGGGACATGTGCTGTGGCGGCCCCCTTTGACACTGTGCACATCCCTGAG
GCCACCAAGCAGGTGGTGAAGGCCTTTCAAGAGTTTATCCGGTCTACTCCGTACTCGGCA
TACGACCCGGAGACATACTCAGGCCACTGGAAGCAGCTGACCGTGCGCACGAGCCGACGT
GGCCAAGCCATGGCCATTGCCTACTTCCATCCACAGAAACTGAGCCCCGAGGAGCTGGCA
GGGCTGAAGGCCTCCTTAGCGCAGCACTTCACAGCGGGGCCAGGCAAGGCCAGCGGGGTG
ACCTGCCTCTACTTCGTGAAGGAAGGACAGCGAAAGACTCCCAGCCAAGAGGGCCTGCCC
CTGGAGCACATAGCTGGGGCCCAGTACATCCATGAAGATCTACTGGGGCTGACCTTCCAG
ATTTCCCCTCATGCCTTCTTCCAGGTGAACACCCCAGCTGCTGAGGTGCTCTACACAGTC
ATCCAGGACTGGGCCCAGCTGGATATGGAGAGCACAAAGGTAAAGAGAGTTGTGGGGATT
GAGCTGTGCCAGGAAGCTGTGGAGGACGCCCGAGTGAATGCCAACAACAATGAGTTGAGC
AATGTCGAGTTCCACTGCGGGAGGGCCGAGGACCTGGTGCCTGCCCTGGTGAGCAAACTG
GCCTCCCAGCAGCTTGTTGCCATCCTGGACCCACCCCGCGCCGGCCTACATTCCAAAGTG
ATCCTGGCCATCCGCAGAGCTGAGAATCTCAAGCGGCTCCTGTACGTCTCCTGCAACCCC
CGAGCGGCCATGGGCAACTTTGTAGAC
>MyLu|XM_014449465.2_cds_XP_014304951.1_1
CCGCAGCCAGGGCTCTACGGCTACATCAGGGACGACCTGTTCACTTCAGAGATCTTCAAA
TTGGAGCTGCAGAACGTGCCACGCCACGCCAGCTTCAGTGATGTCCGACGCTTTCTGGGC
CGCTTTGGCCTGCAGCCCCATAAGACCAAACTCTTCGGCCAACCTCCTTGCGCTTTTGTG
ACATTCCGCTGCGCAGCTGAGCGGGACAAGGCCTTGCGTGTACTGCACGGTGCCCTCTGG
AAGGGCCGCCCTCTCAGCGTGCGCCTGGCCAGGCCCAAGGCCGATCCCATGGCCAGGAAG
AGGCAGCGTGAGGAGGAGGGTGAGCCTCCAGCCACGTGCGTGGCTGATGTAGTGACCCCT
CTTTGGACGGTGCCCTATGATGAGCAGCTTGACCGGAAGCGGCTGGAGTGTGAACAGGTG
CTGCAGAAGCTTGCCAAGGAAATTGGGAACACCAACCGTGCCCTGCTGCCCTGGCTGATC
TCGCAGAGGCACAAGCACAACAAAGCCTGCTGCCCCCTGGAGGGGGTCCGGCCATCACCC
CAG---------------------------------------------------------
------------------------------------------------------------
------------------------------------CAGACCGAGTATCGGAACAAGTGT
GAGTTTCTGGTGGGCATCGGAGTGGACGGAGAGGACAACACTGTGGGCTGCCGGCTAGGA
AAGTACAAGGGCGGGACCTGTGCTGTGGCGGCCCCCTTTGACACTGTGCACATCCCCGAG
GCCACCAAGCAGGTGGTGAAGGCCTTTCAAGAGTTTATCCGGTCTACTCCGTACTCGGCA
TACGACCCAGAGACATACTCAGGCCACTGGAAGCAGCTGACTGTGCGCACCAGCCGCCGT
GGCCAAGCCATGGCCATTGCCTACTTCCATCCTCAGAAACTGAGCCCTGAGGAGCTGGCA
GGGCTGAAGGCCTCCTTAGCGCAGCACTTCACAGCGGGACCAGGCAAGGCCAGCGGGGTG
ACCTGCCTCTACTTCGTGAAGGAGGGACAGCGAAAGACTCCCAGCCAAGAGGGCCTGCCC
CTGGAGCACATAGCCGGGGACCAGTACATCCACGAAGATCTGCTGGGCTTGACCTTCCAG
ATTTCCCCTCATGCCTTCTTCCAGGTGAACACCCCAGCTGCTGAGGTGCTCTACACAGTC
ATCCAGGACTGGGCCCAGCTGGATACGGAGAGCACAAAGGTGAAGAGAGTTGTGGGGATT
GAGCTGTGCCAGGAAGCTGTGGAGGATGCCCGGGTGAATGCCAACAACAATGAGTTGAGC
AATGTCGAGTTCCACTGTGGGAGGGCCGAGGACCTGGTACCTGCTCTGGTGAGCAAACTG
GCCTCCCAGAAGCTTGTTGCCATCCTGGACCCACCCCGCGCCGGCCTGCATTCCAAAGTG
ATCCTGGCCATCCGCAGAGCTGAGAACCTCAAGCGGCTCCTGTACGTCTCCTGCAACCCC
CGGGCGGCCATGGGCAACTTTGTA---
>PhDi|XM_028527502.1_cds_XP_028383303.1_1
CCTCAGCCTGGGCTCTACAACTACATCAGGGACGACTTGTTCACTTCTGAGATCTTCAAG
TTGGAGCTGCAGAACGTGCCACGCCATGCCAGCTTCAGTGATGTCCGGCGCTTTCTGGGA
CGCTTTGGCCTGCAGCCCCATAAAACCAAACTCTTTGGCCAACCTCCTTGCGCCTTTGTG
ACATTCCGCAGTGCCGCTGAGCGGGACAAGGCCTTGCGTGTGCTGCACGGTGCCCTCTGG
AAGGGCCGCCCTCTCAGCGTGCGTCTCGCCAAGCCCAAGGCGGATCCCATGGCCAGGAAG
AGACAGCGTGAGGATGAGGGTGAGGCACCAGCCACAAGTGTGGCTGATGTAGTGACCCCT
CTTTGGACTGTGCCCTATGCGGAGCAGCTTGATCGGAAGCGGCTTGAGTGTGAACAGGTG
CTGCAGAAGCTCGCCAAGGAAATTGGGAAAACCAACCGTGCCCTGCTGCCCTGGCTGCTC
TCGCAGAGGCAGAAGCACAGCAAAGCCTGCTGCCCACTGGAGGGGATCATGCCGTCACCC
CAG---------------------------------------------------------
------------------------------------------------------------
------------------------------------CAGACCGAGTATCGTAACAAGTGT
GAGTTTCTGGTGGGAGTCGGGGTAGACGGGGAGGACAACACTGTCGGCTGCCGGCTGGGA
AAGTACAAGGGCGGGACATGTGCTGTTGCGGCCCCCTTTGACACCGTGCACATCCCTGAG
GCCACCAAGCAGGTCGTGAAGGCCTTCCAGGAGTTTATCCGGTCTACTCCGTATTCGGCA
TATGACCCAGAGACGTACTCAGGCCACTGGAAGCAGCTGACCGTGCGCACCAGCCGCCGA
GGCCAAGCCATGGCCATTGCCTACTTCCATCCTCAGAAACTGAGCCCCGAGGAGCTGGCA
GGGCTGAAGGCCTCGTTGGCACAGTACTTCACAGGGGGGCCGGGCAAAGCCAGTGGGGTG
ACCTGCCTCTACTTCGTGCAGGAGGGGCAGCGAAAAACTCCCAGCCAAGAGGGCCTGCCC
CTGGAGCACGTAGCTGGGGACCGGTACATCCATGAAGACCTGCTGGGGTTGACCTTCCAG
ATCTCCCCTCACGCCTTCTTCCAGGTGAACAGCCCGGCTGCTGAGGTGCTCTACACAGTC
ATCCAGGACTGGGCCCAGCTGGACTCGGAGAGTGCAAAGGTGAAGCGAGTTGTGGGGATT
GAGCTGTGCCAGGAGGCCGTGGAAGATGCCCGGGTGAATGCCCACAACAATGAGTTGAGC
AATGTCGAGTTCCACTGCGGGAGGGCTGAGGACCTGGTGCCTGCCCTGGTGAGCAAACTG
GCCTCCCAGCAGCTCATTGCCATCCTGGACCCACCCCGTGCTGGCCTGCATTCCAAAGTG
ATCCTGGCCATCCGCAGAGCTGAGAATCTCAGGCGTCTCCTGTATGTCTCCTGCAACCCC
CGGGCGGCCATGGGCAACTTTGTC---
>PtVa|XM_011367164.2_cds_XP_011365466.1_1
CCTCAGCCTGGGCTCTACAACTACATCAGGGACGACTTGTTCACTTCGGAGATCTTCAAG
TTGGAGCTGCAGAACGTGCCACGCCACGCCAGTTTCAGCGATGTCCGGAGGTTTCTGGGT
CGCTTTGGTCTGCAGCCCCATAAGACCAAACTTTTCGGGCAACCTCCCTGCGCCTTTGTG
ACCTTCCGCAGTGCCGCTGAGCGTGACAAGGCCTTGCGTGTGCTGCATGGTGCCCTCTGG
AAGGGCCGTCCTCTTAGCGTGCGCCTGGCAAGGCCCAAGGTTGATCCCATGGCCAAGAAG
AGGCGGCGTGAGGATGAGAGTGAGCCGCCAGCCACGTGCGTGAATGATGTAGTGACCCCT
CTTTGGACTGTGCCCTATGCTGAGCAGCTTGAACGGAAGCGGCTGGAGTGCGAGCAGGTG
CTGCAGAAGCTCGCCAAGGAAATTGGGAACACCAATCGCGCCCTGCTTCCCTGGCTACTC
TCGCAGAAGCACAAGCACAACAAGGCCTGCTGCCCACTGGACGGGGTCAGGCCGTCACCC
CAG---------------------------------------------------------
------------------------------------------------------------
------------------------------------CAGACCGAGTATCGAAACAAGTGT
GAGTTTCTGGTCGGCGTTGGGGTAGACGGGAAGGACAACACTGTTGGCTGCCGGCTAGGC
AAATACAAGGGGGGTACATGTGCTGTGGCGGCTCCCTTTGACACCGTGCACATCCCCAAG
GCTACCAAGCAGGTGGTGAAAACATTCCAGGAGTTCATCCGGTCTACTCCATACTCTGCA
TATGACCCAGAGACATACTCGGGCCACTGGAAGCAGTTGACAGTGCGCACCAGCCGCCGA
GGCCAAGCCATGGCCATTGCCTACTTCCATCCTCAGAAACTGAGCCCTGAGGAGCTGACG
GAGCTGAAGGCCTCCTTGGCACAGTACTTCATAGCAGGGCCGGGCAAGGCCAGTGGGGTG
ACCTGCCTCTACTTCGTGAAGGAGGGACAGCGAAAGGCTCCCAGCCAAGAGGGCCTGCCC
CTGGAGCACGTGGCTGGGGACCGGTACATCCATGAGGATCTGCTGGGGTTGACCTTCCAG
ATCTCCCCTCATGCCTTCTTCCAGGTGAATAGCCCAGCGGCTGAGGAGCTCTACACAGTC
ATCCAAGACTGGGCCCAGCTGGACTCTGAGAGCACAAAGGTGAAGAGAGTCGTGGGGATT
GAGCTGTGCCAGGAAGCCGTGGAGGATGCCCGGGTAAACGCCTGCAACAATGAGTTAAGC
AACGTTGAGTTCCACTGCGGGAGGGCTGAGGACCTGGTGCCCGCCCTAGTGAGCAGAATG
GCCTCCCAGCAGCTTGTTGCCATCCTGGACCCACCCCGTGCTGGCCTGCATTCCAAAGTG
ATCCTCGCTGTCCGCAGAGCTGAGAACCTCAAGCGGCTCCTGTATGTCTCCTGCAACCCG
TGGGCGGCCATGGGCAACTTTGTG---
>RhFe|XM_033097974.1_cds_XP_032953865.1_1
CCTCAGCCTGGGCTTTACAGCTACATAAGGGACGACCTGTTCACTTCGGAGATCTTCAAG
TTGGAGCTGCAGAACGTGCCACGCCGCACCAGCTTCAGCGATGTGCGGCACTTTCTGGGC
CGCTTTGGCCTGCAGCCCCATAAGACCAAACTCTTTGGGCAACGTCCCTGCGCCTTTGTG
ACATTCCGCAGTGCCGCTGAGCGGGACAAAGCCTTGCGTGTGCTGCACGGTGCTCTCTGG
AAGGGCCGCCCTCTCAGAGTGCGCCTGGCCAGGCCTAAAGCTGATCCCATGGCCAGGAAG
AGGCAGCGTGAGGATGAGAGTGAGCCACCAGCCACATGTGTGGCCGATGTGGTGACTCCT
CTTTGGACCGTGCCCTACACAGAGCAGCTTGAGCGGAAGCGGCTGGAGTGCGAGCAGGTG
CTGCAGAGGCTCGCCAAGGAAATTGGGAGCACCAACCGTGCCCTGGTGCCCTGGCTGCTC
TCACAGAAGCACAAGCACAACAAGGCCTGCTGCCCGCTGGAGGGAGTCAGGCCGTCACCC
CAG---------------------------------------------------------
------------------------------------------------------------
------------------------------------CAGACCGAGTATCGTAACAAGTGT
GAGTTTCTCGTTGGCGTCGGGGTGGATGGGGAGGACAACACGGTCGGCTGCCGGCTAGGC
AAGTACAAGGGTGGGACATGTGCTGTGGCGGCCCCCTTTGACACCGTGCACATCCCCAAG
GCCACCAAGCAGGTGGTGAAGGCCTTCCAGGATTTCATCCGGTCCACTCCATACTCGGCG
TACAACCCAGAGACATACTCAGGCCATTGGAAGCAGCTGACCGTGCGCACCAGCCGCCGA
GGCCAAGCCATGGCCATTGCCTACTTCCACCCTCAGAAACTGAGCCCTGAGGAGCTGGCA
GGACTGAAGGCCTCCCTGGCGCAGCACTTCACAGCAGGGCCGGGCAAGGCCAGTGGCGTG
ACCTGCCTGTACTTTGTGGAGGAGGGACAGCGGAAGACTCCCAGCCAAGAGGGCCTGCCC
CTGGAGCACGTGGCTGGGGACCGGTGCATCCATGAGGACTTGCTGGGCTTGACCTTCCAG
ATCTCCCCTCACGCCTTCTTTCAGGTAAACAGCCCGGCCGCGGAGGTGCTCTACACGGTT
ATCCAGGACTGGGCCCAGCTGGACTCCGGGAGCACAAAAGTGAAGCGAGTCATCGGGATT
GAGCTGTGCCAGGAGGCTGTGGAGGACGCCCATGTGAATGCCCGCAACAATGAGTTGAGC
AACGTTGAGTTCCACTGCGGGAGGGCCGAAGACCTGGTGCCCACCGTGGTGAGCAGACTG
GCTTCTCAGCAGCTTGTTGCTATCCTGGACCCGCCTCGTGCTGGCCTACATTCCAAAGTG
ATCCTGGCCATCCGCAGAGCTGAGAACCTCAAGCGGCTCTTGTATGTCTCCTGCAACCCC
CGGGCAGCCATGGGCAACTTTGTG---
>RoAe|XM_016166943.1_cds_XP_016022429.1_1
CCTCAGCCTGGGCTCTACAACTACATCAGGGACGACTTGTTCACTTCCGAGATCTTCAAG
TTGGAGCTGCAGAACGTGCCACGCCACGCCAGCTTCAGCGATGTGCGGAGGTTTCTGGGT
CGCTTTGGTCTGCAGCCCCATAAAACCAAACTTTTCGGGCAACCTCCCTGCGCCTTTGTG
ACTTTCCGCAGTGCTGCTGAGCGTGACAAGGCCTTGCGTGTGCTGCATGGTGCCCTCTGG
AAGGGCCGTCCTCTTAGCGTGCGCCTGGCAAAGCCCAAGGTTGATCCCATGGCCAGGAAG
AGGCGGCGTGAGGATGAGAGTGAGCCACCAGCTACATGCGTGAATGATGTTGTGACCCCT
CTTTGGACTGTGCCCTATGCTGAGCAACTTGAACGGAAGCGGCTGGAGTGCGAGCAGGTG
CTGCAGAAGCTCGCCAAGGAAATTGGGAACACCAATCGTGCCCTGCTTCCCTGGCTACTC
TCGCAGAAGCACAAGCACAACAAGGCCTGCTGCCCGCTGGATGGGGTCAGGCCGTCACCC
CAGCAGTTGTCAGCCTTGTCCTGTGTACTGCCAGACCTTGTGGGGGAGCCAGAGCCTCTC
ATTGCCATCTCTAACTTTGGTGTTCCCTCAGTGCACTCATGTGGAACTGCCACGGTAAGG
TCAGCTGTGTCTCTCTGCCTCCCTCCACCTGCCTTGCAGACCGAGTATCGAAACAAGTGT
GAGTTTCTGGTCGGCGTTGGGGTAGACGGGAAGGACAACACTGTTGGCTGCCGGCTAGGC
AAATACAAGGGGGGTACATGTGCCGTGGCAGCTCCCTTTGACACCGTGCACATCCCCAAG
GCTACCAAGCAGGTGGTGAAAGCGTTCCAGGAGTTTATCCGGTCCACTCCATACTCTGCA
TATGACCCAGAGACATACTCGGGCCACTGGAAGCAGCTGACGGTGCGCACCAGCCGCCGA
GGCCAAGCCATGGCCATTGCCTACTTCCATCCTCAGAAACTGAGCCCTGAGGAGCTGACG
GAGCTGAAGGCCTCCTTGGCACAGCACTTCCTAGCAGGGCCAGGCAAGGCCAGTGGGGTG
ACCTGCCTCTACTTCGTGAAGGAGGGACAGCGAAAGGCTCCCAGCCAAGAGGGCCTGCCC
CTGGAGCATGTGGCTGGGGACCGGTACATCCATGAGGATCTGCTGGGGTTGACCTTCCAG
ATCTCCCCTCATGCCTTCTTCCAGGTAAATAGCCCAGCAGCTGAGGAGCTCTACACAGTC
ATCCAAGACTGGGCCCACCTGGACTCTGAGAGCACAAAGGTGAAGAGAGTCGTGGGGATT
GAGCTATGCCAGGAGGCCGTGGAGGATGCCCGGGTAAACGCCTGCAACAATGAATTGAGC
AACGTCGAGTTCCATTGCGGGAGGGCTGAGGACCTGGTGCCCGCCCTAGTAAGCAGAATG
GTCTCCCAGAAGCTTGTTGCCATCCTGGACCCACCCCGTGCTGGCCTGCATTCCAAAGTG
ATCCTCGCTGTCCGCAAAGCTGAGAACCTCAAGTGGCTTCTGTATGTCTCCTGCAACCCG
TGGGCGGCCATGGGCAACTTTGTG---
