# Supplementary material for: Positively selected genes in the hoary bat (Lasiurus cinereus) lineage: prominence of thymus expression, immune and metabolic function, and regions of ancient synteny
Source: PeerJ. 2022 Mar 17;10:e13130. doi: 10.7717/peerj.13130 (PMC8934532; doi:10.7717/peerj.13130)
Supplement: Supplemental Information 4 — Likely alignment errors have been manually deleted between conserved codons. Recovery of the original codon positions requires alignment to the original accessions in each orthogroup. [file peerj-10-13130-s004.zip › renamed.manual/OG0008179.manual.fas]

>EpFu|XM_008147627.2_cds_XP_008145849.1_1
GACTACGAGAGTCCCAATGACGACCAGGTTGCGGAGGATGATGGGGACTACGAGTCCCCC
AACGAGGAGGACCAGGCGCCCGCGGAAGACGACGCCGACTATGAGCCGCCGCCCTCCAAT
GACGAGGAAGCCCTGCAAAACTCCATCCTGCCTGCCAAGCCCTTCTCCAACTCCAACTCC
ATGTACATCGACCGGCCCCTCTCCGGGAAGTCCCCACAGCAGCCGCCCGTGCCGCCGCAG
AGACCGATGGCTGTCCTGCCTCCCCCCCCAGCCGGCCGGAGCCACCCGCCA---CTCCCC
ACACCCCAGCCCAACCACGAAGAGCCTAGCAGAAGTAGAACCCCCAAAACAGCAAAGATC
CCGGCTCCTTCGATAGACAGAAGCACCAAGCCTACCCTCGATCGTTCGTTAGCTCCATTT
GACAGAGAGCCCCTCACACTAGGAAAGAAACCAGTGTTTTCTGACAAGCCCAGGCCTCTC
GGGGACCATTTACCCAAGATCCCAAAGCCTCCTTTACCACCGACCACGGAAAGACACGAC
AGGAGTAGCCCCCTGCCCGGGAAGAAGCCACCGGTGCCCAAGCATGCCTGGGTACCAGAC
AGAAGAGAGAATCATCAAAGACCTTTGCCCCAGCCAACACTGCTCCCCATGAGCTCCAAC
ACTTTCCCTTCAAGATCCAACAAGCCATCGCCCAAGCCCTCCTTCCCATCAGCACACGCA
TTCGGAGCATTCTCAGAGAGCAGCAGCGGCTTCCCGCAGAGCGCCTCCCTGCCGCCGTAC
TTCTCTCAAGGTGATGGCACTTTCCTGGTTAGAGACAGCTCCAAGAAAACAGCAAGCAAT
CCGTACGTCCTCATGGTGTTATACAAAGATAAGGTCTACAACGTCCAGATCCGTTACATG
GAGGAAAGCCACGTTTACATGCTGGGAACTGGGCTCCGAGGAAAGGAGGACTTTTTGTCT
GTGTCGGATATTATCGACTATTTCCGGAAAATGCCGCTCCTGCTCATCGACGGGAAAAAC
CGCGGTTCCAGATACCAGTGCACGTTAACC---
>LaCi|605-exonerate_protein2genome-gene-8.0-mRNA-1
GACTACGAGAGTCCCAATGACGACGAGGACGTGGAGGATGATGGTGACTACGAGTCCCCC
AACGAGGAGGACCAGGCACCCGCGGAAGACGACGCCGACTACGAGCCGCCACCCTCCAAT
GACGAGGAGGCCCTGCAAAACTCCATCCTGCCCGCCAAGCCGTTCTCCACCTCCAACTCC
ATGTACATCGACCGGCCCCTCTCCGGGAAATCCCCCCAGCAGCCGCCCGTGCCGCCGCAG
AGACCGATGGCCGCCCTCCCGCCCCCGCCAGCGGGCCGGAGCCACCCGCCA---CTCCCC
ACACCCCAGCCCAACCACGAAGAGCCTAGCAGAAGTAGAACCCCCAAAACAGCAAAGATC
CCGGCTCCTTCGATAGACAGAAGCACCAAGCCGACCCTCGATCGCTCCTTAGCTCCCTTT
GACAGAGAGCCCCTCACACTAGGAAAGAAACCAGTGTTTGCTGACAAGCCTAGGCCTCTC
GGGGATCATTTACCCAAGATCCCAAAGCCGCCTTTGCCCCCCACCACGGACAGACACGAG
CGGAGTAGCCCCCTGCCCGGGAAGAAGCCACCTGTGCCCAAGCATGCCTGGGTACCAGAC
AGGAGAGAGAACCATCAAAGACCTCTGCCCCAGCCAACTCTGCTCCCCATGAGCTCCAAC
ACTTTCCCTTCAAGATCCAACAAGCCCTCGCCCAAGCCCGCCTTCCCATCAGGACACGCG
TTCGGAGCGTTCTCAGAAAGCGGCAGCGGCTTCCCGCAGAGCGCCTCCCTGCCTCCGTAC
TTCTCTCAAGGTGATGGCACTTTTCTGGTGAGAGACAGCTCGAAGAAAACAGCAAGCAAC
CCGTACGTCCTCATGGTGTTATACAAAGATAAGGTCTACAACGTGCAGATCCGTTACGTG
GAGGAAAGCCACGTTTACATGCTGGGAACTGGGCTCCGAGGGAAGGAGGACTTTTTGTCT
GTGTCAGACATTATCGACTACTTCCGGAAAATGCCACTCCTGCTCATCGATGGGAAAAAC
CGAGGTTCCAGATACCAGTGCACGTTAACCCAT
>MyLu|XM_006100958.3_cds_XP_006101020.1_1
GACTACGAGAGTCCCAATGACGATCAGGATGCGGAGGATGATGGCGACTATGAATCCCCC
AACGAGGAGGACCAGGCGCCCGTGGAAGACGATGCCGACTACGAGCCGCCACCCTCCAAT
GACGAGGAAGCCCTGCAAAACTCCATCCTGCCTGCCAAGCCGTTCTCCAACTCCAACTCC
ATGTACATCGACCGGCCCCTCTCCGGGAAATGCCCCCAGCAGCCGCCCGTGCCGCCCCAG
AGACCGATGGCTGCCCTCCCTCCCCCACCAGCCGGCCGGAGCCACACGCCA---CTCCCC
ACACCCCAGCCCAACCACGAAGAGCCTAGCAGAAGTAGAACCCCCAAAACAGCGAAGCTC
CCAGCTCCTTCGATAGACAGAAGCACCAAGCCCACCCTCGATCGTTCCTTAGCTCCATTT
GACAGAGAGCCCCTCACACTAGGAAAGAAACCGGTGTTTTCTGACAAGCCCAGGCCTCTC
GGGGACCATTTACCCAAGATACCAAAGCCTCCTTTACCCCCGACCGCGGAAAGACACGAC
AGGAGTAGCCCCCTGCCGGGGAAGAAGCCACCTGTGCCCAAGCATGCACGGGCACCAGAC
AGAAGAGAGAATCATCAAAGACCTTTGCCCCAGCCAACACTGCTCCCCATGAGCTCCAAC
ACTTTCCCTTCAAGATCCAACAAGCCATCGCAAAAGCCCTCCCACCCATCGTCACACATG
TTCGGAGCATTCTCAGAGAGCAGCAGCAGCTTCCCGCAGAGCGCCTCCCTGCCGCCATGC
TTCTCTCAAGGTGATGGCACTTTCCTGGTTAGAGACAGCTCGAGGAAAACACCAAGCAAT
CCGTACGTCCTCATGGTGTTATACAAAGACAAGGTCTACAACGTCCAGATCCGTTACGTG
GAGGAAAGCCACGCTTACATGCTGGGAACTGGGCTCCGAGGGAAGGAGGACTTTCAGTCT
GTGTCAGATATTATCGACTACTTCCGGAAAATGCCGCTCCTGCTCATCGATGGGAAGAAC
CGAGGCTCCAGATACCAGTGCACGTTAACC---
>PhDi|XM_028528453.1_cds_XP_028384254.1_1
GACTACGAGAGTCCCAATGAGGATGAGGACGCGGAGGACGACGGTGACTACGAGTCCCCC
AACGAGGAGGAAGAGGCGCCCATGGAGGACGACGCCGATTACGAGCCCCCGCCCTCCAAC
GACGAGGAAGCTCTGCAGAACTCCATCCTGCCCGCCAAGCCGTTCTCCAACTCCAACTCT
ATGTACATCGACCGGCCCCTCTCCGGGAAAGGCCCACAGCAGCCGCCCGTGCCGCCCCAG
AGACCGATGGCTGCCCTCCCGCCCCCGCCGGCCAGCCGGAGCCACACGCCC---CTCCCC
ATACCCCAGCCCAACCATGAAGAGCCTAACAGAAGTAGAGCCCACAAAACCGCCAAGATC
CCTGCTCCTTCCGTGGACAGAAGCAAGAAGCCTCCCCTCGACCGTTCGTTAGCGCCTTTT
GACAGAGAGCCCTTCCCGCTGGGAAAGAAACCAGGACTTTCTGACAAGCCCAGGCCGCTC
GGGGAGCACTTACCCAGGATACCAAAGCCTCCCTTACCGCCCACCACGGAGAGATACGAC
AGAAGTAGCCCCCTGCCAGCGAAGAAGCCACCTGTGCCAAGGCACGGATGGGGACAAGAC
AGAAGAGAGAACCATCAGAGGCCTCTGCCCCAGCCAGCGATGTCCCCCATGAACTCCAAC
ACCTTCCCTTCGAGATCCGCCAAGCCTTCACCCAAGCACTCCCTGCCCTCGGTGCACCTG
CCCGGAGCATTATCTGAGAGTAACAGCAGTTTCCCGCAGAGCGCCTCCCTGCCACCACAC
TTCTCCCAAGGCGATGGCACTTTCCTGGTCAGAGACAGCTCCAAGAAGACAGTGACCAAC
CCGTACGTCCTCATGGTGTTATACAAAGATAAGGTTTACAACATCCAGATCCGCTACCTG
GAGGACAGCCAGGTGTACATGTTGGGAACCGGACTCCGAGGGAAGGAGGACTTTCTGTCC
GTGTCAGACATCATCGACTACTTCCGGAAGATGCCCCTCCTGCTCATCGACGGGAAGAAC
CGGGGCTCCAGATACCAGTGCACGCTGACG---
>PtVa|XM_011370988.2_cds_XP_011369290.1_1
GACTATGAGAGTCCCAACGACGATCAGGATGAGGAGGACGATGGTGACTACGAGTCCCCC
AACGAGGAGGAAGAGGTGCCTGTGGAAGACGACGCTGATTACGAGCCACCACCCTCCAAC
GACGAGGACGCCCTGCAGAACTCCATCCTGCCCGCCAAGCAATTCTCC------AACTCC
ATGTACATCGACCGGCCCCTCTCCGGGAAAGCCCCACAGCAGCCGCCCGTGCCCCCCCAG
AGACCGATGGCCACCCACCCTCCTCCACCGGCCGGCCGGAGCCACACGCCA---CTTCCC
CCACCCCAGCCCAACCACGAAGAGCCTAGCAGAAGTAGAAACCACAAAACAGCAAAACGA
------------------------------------------------------------
------------------------AAGAAACCGTTGTTTTCTGACAAGCCCAGGCCTCTC
GGGGACCATTCGTCCAAGATACAAAAGCCTCCTTTACCGCCAACCATGGAAAGACACGAC
AGAAGTAGCCCCCTGCCAGGGAAGAAGCCACCTGTACCAAAGCATGGATGGGGACCAGAG
AGAAGAGAGAATCATCAGAGACCTTTGCCCCAGCCAACACCGCTGTCCATGAGCTCCAAC
ACTTTCCCTTCGAGATCTACCAAGCCGTCACCCAAACACCCGCTCCCATCGTCTCACGGG
CCAGGAGTGTTCTCAGAGAGTAACAGTAATTTTCTGCAGAGCGCCTCCCTGCCGCCATAC
TTCTCTCAAGGCGATGGCACTTTTCTGGTTAGAGACAGCTCTAAAAAGACAATAACCAAC
CCGTATGTCCTCATGGTGTTGTACAAAGATAAAGTTTACAACATCCAGATCCGTTATCAG
GAGGAAAGCCAAGTTTACTTGCTGGGAACTGGACTCCGAGGGAAGGAGGACTTTTTGTCT
GTGTCAGATATTATCGACTACTTCAGGAAAATGCCACTTCTGCTCATCGACGGGAAAAAC
CGAGGTTCCAGATACCAATGTACGTTAACA---
>RhFe|XM_033096679.1_cds_XP_032952570.1_1
GACTATGAAAGTCCCAATGATGACCAGGATGGGGAAGATGATGGTGACTATGAGTCCCCC
AACGAGGAGGAAGAGGCACCTGTGGAAGACGACGCCGATTACGAGCCACCACCCTCCAAC
GACGAGGAAGCTCTGCAGAACTCCATCCTGCCTGCCAAGCCGTTCTCCAACTCCAACTCT
ATGTACATTGACAGGCCCCTGTCTGGGAAAGCCCCACAGCAGCCACCTGTGCCTCCCCAG
AGACCGATGACCGCCCTCCCTCCGCCACCAGCCGGCCGGAGCCACATGCCGCCACTGCCC
TCACCCCAGCCCAACCACGAAGAGCCTAGCAGAAGTAGAAACCACAAAACAGCAAAGCTC
CCTCCTCCTTCGATAGACAGAAGCACGAAACCCACACTAGATCGTTCACTAGCTCCATTT
GACAGAGAGCCCTTCACACTAGGAAAGAAACCGGTGTTTTCTGACAAGCCCAGGCCTCTC
GGGGAGCATTTACCCAAGATACAAAAGCCTCCTTTACCACCAGCCACGGAAAGACATGAC
AGAAGCAGCCCTCTGCCAGGGAAGAAGCCATTTGTGCCAAAGCATGGATGGGGACCAGAC
AGAAGAGAGAATCATCAAAGACCTTTGCCCCAGCCAGCACTGCTCTCCATGAGCTCCAAC
ACTTTCCCTTCAAGATCTACTAAGCCGTCACCCAAACACTCCCTCTCATCATCTCATGTG
CCGGGAGCATTCTCAGAGAGTAACAGT---TTTCCGCAGAGTGCCTCCCTGCCGCCATAC
TTCTCTCAAGGCGATGGCACTTTCCTGGTGAGAGACAGCTCTAAAAAGACAACAACCAAT
CCATATGTCCTCATGGTGTTGTACAAGGATAAAGTTTACAACATCCAGATTCGTTATCAG
GAGGAAAGCCAAGTTTACTTGCTGGGAACTGGACTCCGAGGGAAGGAGGACTTTTTGTCT
GTGTCAGATATCATCGACTACTTCAGAAAAATGCCACTTCTGCTCATCGATGGGAAAAAC
CGAGGTTCCCGATACCAGTGCACGTTGACG---
>RoAe|XM_016160160.1_cds_XP_016015646.1_1
GACTATGAAAGTCCCAATGACGATCCGGATGAGGAGGACGATGGCGACTACGAGTCCCCG
AACGAGGAGGAAGAGGCGCCCGTGGAAGACGATGCCGACTACGAGCCACCGCCCTCCAAC
GACGAGGACGCCCTGCAGAACTCCATCCTGCCTGCCAAGCAGTTCCCC------AACTCC
ACGTACATCGACCGGCCTCTCCCCGGGAAAGCCTCACAGCAGCCGCCTGTGCCCCCCGTG
AGACCGATGCCCACCCACCCTCTGCCACCGGCCGGCCGGAGCCACACGCCA---CTTCCA
CCACCCCAGCCCAACCACGAAGAGCCTAGCAGAAGTAGAAACCACAAAACAGCAAAACTC
CCTGCTCCTTCGATAGACAGAAGCACGAAACCCCCCCTAGACCGTTCATTAGCTCCGTTT
GACAGAGAACCCTTCACGCCAGGAAAGAAACCGGTGTTTTCTGACAAGCCCAGGCCTCTC
GGGGACCATTCATCCAAGATACAAAAGCCTCCTCTACCGCCAACCATAGAAAGGCACGAC
AGAAGCAGCCCCCTGCCAGGGAAGAAGCCACCTGTGCCAAAGCATGGATGGGCACCAGAG
AGAAGAGAGAATCTTCAGAGACCTTTGCCCCAGCCGACACTGCTGTCCATGAGCTCCAAC
ACTTTCCCTTCGAGATCTACCAAACCGTCACCCAAACACTCCCTCCCATCGTCTCACGGG
CCAGGAGTCTTCTCAGAGAGTAACAGTGGCTTTTCGCAGAGCGCCTCCCTGCCGCCATAC
TTCTCTCAAGGTGATGGCACTTTTCTGGTTAGAGACAGCTCCAAAAAGACAATAACCAAC
CCATACGTCCTCATGGTATTGTACAAAGACAAAGTGTACAACATCCAGATCCGTTATCAG
GAGGAAAGCCAAGTCTACTTGCTGGGCACTGGACTGCGAGGGAAGGAGGACTTTTTGACT
GTGTCAGATATTATCGACTACTTCAGGAAAATGCCACTTCTGCTCATCGACGGGAAAAAC
CGAGGTTCCAGATACCAGTGCACGTTAACA---
>HiAr|XM_019635980.1_cds_XP_019491525.1_1
GACTATGAAAGTCCCAACGACGATCAGGATGGGGAAGATGATAATGACTATGAGTCCCCC
AACGAGGAGGAAGAGGCGCCTGTGGAAGACGACGCCGATTACGAGCCACCGCCCTCCAAC
GACGAGGAAGCCCTGCAGAACGCCATCCTGCCTGCCAAGCCGTTCTCCAACTCCAACTCC
ATGTACATTGACCGGCCCCTCTCCGGGAAAGCCCCACAGCAGCCGCCTGTGCCCCCCCAG
AGACCGATGGCTGCCCTCCCTCCACCAACAGCTGGCCGGAGCCACGTGCCA---CTGCCC
CCACCCCAGCCCAACCATGAGGAACCTAGCAGAAGTCGAAACCACAAAACAGCAAAGCTC
CCTCCTCCTTCGATAGACAGAAGCACGAAACCCCCACTAGATCGTTCATTAGCTCCGTTT
GACAGAGAGCCCTTCACACTAGGAAAGAAACCGGCGTTTTCTGACAAGCCCAGGCCTCTC
GGGGAACATTTACCCAAGATACCAAAGCCTCCTTTACCACCGACCACGGAAAGACATGAC
CGAAGTAGCCCTCTGCCAGGGAAGAAGCCACCTGTGCCAAAGCATGGATGGGGACCAGAC
AGAAGAGAGAATCATCAAAGACCTTTGCCCCAGCCAACAATGTTCTCCATGAGCTCCAAC
ACGTTCCCTTCAAGATCTACTAAGCCACCCCCCAAACACTCTCTCCCGTCATCTCACGCG
CCGGGAGCGTTCTCAGAGAGTAACAGT---TTTCCACAAAGCGCCTCCCTGCCGCCATAC
TTCTCTCAAGGCGATGGCACTTTTCTGGTTAGAGACAGCTCTAAGAAAACAACCACCAAC
CCGTACGTCCTCATGGTGTTGTACAAAGATAAAGTTTACAACATCCAGATTCGTTATCAT
GAGGAAAGCCAAGTTTACTTGTTGGGAACTGGACTCCGAGGAAAAGAGGACTTCCTCTCT
GTGTCAGATATTATCGACTACTTCCGGAAAATGCCACTTCTGCTCATTGATGGGAAAAAC
CGAGGTTCCAGATACCAGTGCACATTAACG---
