# Supplementary material for: Positively selected genes in the hoary bat (Lasiurus cinereus) lineage: prominence of thymus expression, immune and metabolic function, and regions of ancient synteny
Source: PeerJ. 2022 Mar 17;10:e13130. doi: 10.7717/peerj.13130 (PMC8934532; doi:10.7717/peerj.13130)
Supplement: Supplemental Information 4 — Likely alignment errors have been manually deleted between conserved codons. Recovery of the original codon positions requires alignment to the original accessions in each orthogroup. [file peerj-10-13130-s004.zip › renamed.manual/OG0008203.manual.fas]

>EpFu|XM_008144231.2_cds_XP_008142453.1_1
CGCGTGGTTCCCAGCGACCTGTATCCCCTCGTGCTCGGCTTTCTGCGCGATAACCAACTC
TCGGAGGTGGCCAATAAGTTCGCCAAGGCAACAGGCGCTACCCAGCAGGATGCTAATGCC
TCTTCCCTCTTGGACATCTATAGCTTCTGGCTCAATAGGTCCACCAAGGCTCCAAAACGG
AAATTACAAGCAAATGGACCAGTGACTAAGAAGGCTAAAAAGAAGACTTCATCCAGTGAT
AGCAGTGAAGACAGCAGTGAGGAGGAGAAAGCCCAAGGGCCTCCAGCTAAGAAAGTTGCT
GTACCTGCCAAGCGTGCCAGTCTACCTCAGCTTCCTGGAAAGGCTTCAGCCAGTGCATCA
GAGAGCAGCAGCAGTGAAGAATCCAGTGATGAGGAGGAGGAAGAGGAGGACAAAAAGAAA
AAGCCTGTCCAG---------------------AAGGGAGTTAAGCCCCAAACCAAGGCG
GTCAAAACTCCTCCTAAGAAGGCCGAGAGCTCTGATTCTGATTCTGACTCAAGCTCA---
GAGGATGAGGCACCA---AAAAGCCAGAAGCCAAAGGCAACACCTGTGGCAGCTAAAGCT
CAGGCCAAAGCCCCAGCCAAACCAGGCACACCCACTCGAGCAGCACCTAAAGTAGCTAAT
GGCAAAGCAGCTAGCAGTAGCAGCAGCAGCAGCAGCAGCAGTAGCAGCAGC------GAT
GACTCAGAGGAGGAGAAGGCAGCAGCCATCTCTAAGAAGCCTAAAAAGCAAGTAGCGGCC
AAGGCTCCAGTGAAAGCAGCTGCCACCCCTACCCAAAAGAGTTCCAGCAGTGAGGACTCC
TCGAGTGAGGAGGAGGAGCCCATGAAGAAAAAACCAGGTCCATATAGTTCAGTCCCCCCG
CCTTCTGCTCCCCCACCCAAAAAGTCCCTGGGAACCCAGGCTCCCAAGAAAGCTGCAGAG
---AAGAAACAGCCTGAAGAGAGCAGTGACGACAGCAGTGATGAATCTGATTCAAGTTCT
GAAGAAGAAAAGAAGCCGCCAGCTAAGCCAGTCATCTCTAAAGCAGCCACTAAACCAGCT
CCAGCAAAGAAGGCAGCAGAGAGCTCTTCCGACAGCTCAGACAGTTCTGAGGAAGAAGCT
CCTGCCAAGCCAGCCAGTGCCACCAAAAATCCCTCAAGTAGGCCAGCTACCACTCCCAAG
CAGCCTGCAGCTAAGACAGCCACAGCTCCCAAGCAGCCTGCAGCTAAGACAGCCACAGCT
CCCAAGCAGCCTGCAGGC---------------------------------AGTGGCCAG
AAGCCTCTGACCAGAAAGGCTGATAGCAGCTCCAGTGAGGAGGAGAGCAGTTCTAGTGAG
GAGGAGGAG---GTGGGGAAGGCAAAGAAGACAGTGACCACCCCTAAGGCCAAGGTGATG
GCCAAAGCAGCGCTATCTTTGCCTGTCAAACAGGCCTCTCAGGGTGGTGGGGATAGCAGC
TCTGAGTCAGACAGCTCTAGCAGTGAGGAAGAGAAACCCCCAGCTAAAAAGAAGCCACAG
AAGACAGCAGGAGCTGTAGCCCCTTCCAAGCCAGCCTCCACAAAGACAGTAAAGGCCAAG
---AGCAGCAGCAGTTCTTCAGATGACTCCAGTGAAGAAGAGGAGGAG------------
GAGGAGGAG---CCCAAGGGCAAGGGTACTCCTAGACCACAAGCCCTCAAAACCAATGGC
ACCACTACACCGACTGCCCAGAATAGAAAAGCAGATAGGAACAGCAACAAGGAGGAGGAA
---
>HiAr|XM_019636490.1_cds_XP_019492035.1_1
CGCGTGGTTCCCAGCGACCTGTATCCTCTCGTGCTCGGCTTTCTGCGCGATAACCAGCTC
TCGGAGGTGGCCAATAAGTTCGCCAAGGCAACAGGCGCTACCCAGCAGGACGCCAATGCC
TCTTCTCTCTTGGAGATCTATAGCTTCTGGCTCAACAGGTCCACCAAGGCTCCAAAGCGG
AAGTTACAGACAAATGGACCAGTGACTAAGAAGGCTAAGAAGAAGACTTCATCTAGTGAC
AGCAGTGAAGACAGCAGCGAGGAGGAAAAAGCCCAAGGGCCCCCAGCTAAGAAAGCTGCT
GTACCTACTAAGCAGGCCAGTCTGCCTCAGCATCCTGGAAAGGCTGCAGCCAAAGCATCT
GAGAGCAGCAGCAGTGAAGAATCCAGTGATGAG---GATGAGGAGGAGGACAAAAAGAAA
AAGCCTGTCCAGGTTTGCAACCTTGGGAAGGAGAAGGGAGTTAAGCCTCAAGCCAAGGCA
GTCAAAGCTCCCCCTAAAAAGGCTGAGAGTTCTGATTCTGATTCTGACTCAAGTTCA---
GCGGATGAGGCACCA---AAGAACCAGAAGCCAAAGACAACACCTGTGGCAGCTAAAGCT
CAGGTTAAAGCCCCAGCCAAACCAGGCACACCTGCTCGAGCAGCACCTAAAATAGCCAAT
GGCAAAGCAGCTGATAGTAGTAGTAGCAGCAGCAGCAGCAGCAGCAGCAGCAGC---GAT
GACTCAGAGGAGGAGAAAGCAGCAGCCGTCTCCAAAAAGCCTAAAAAGCAAGTAGTGGCC
AAGGCTCCAGTGAAAGCAGCTGCCGGCCCCCCTCAAAAGAGTTCCAGCAGTGAGGACTCC
TCCAGTGAGGAGGAGGAGCCTATAAAGAAAAAACCAGGTCCCTATAGTTCAGTCCCCCCA
CCTTCTGCTCCCTTACCCAAGAAGTCCCTGGGAACTCAGCCTCCCAAGAAAGTTGCAGAG
---AAGAAACAGCCTGTGGAGAGCAGTGAGGACAGCAGTGAAGAGTCTGATTCAAGCTCT
GAGGAAGAAAAGAAGCCACTAGCTAAGGCAGTCATTTCTAAAGCAGCCACTAAACCAGCT
CCAGCAAAGAAGGCAGCAGAGAGCTCTTCAGACAGCTCAGACAGTTCTGAGGATGAAGCA
CCTGCTAAGCCAGCAAGTATCACCAAGAATCTCTCACGTAAGTCAGCTGCTACTCCCAAG
CAG---------------------------------CCTGCAACCAAATCAGCCACAACT
CCCAAGCAGCCTGCAAGC---------------------------------AGTGGCCAG
AAGCCTCTGACCAGAAAGGCTGATAGCAGCTCCAGCGAGGAGGAGAGCAGTTCTAGTGAG
GAGGAGGAA---------AAGGCAAAGAAGGTGGTGGCCACCCCTAAGTCCAAGGTGATG
GCCAAAGCAGCACCATCGTTGCCTGCAAAACAGGCGTCTCAGGGTGGTGGGGACAGCAGC
TCTGATTCAGACAGCTCCAGCAGCGAGGAAGAGAAACCCCCAGTGAAGAAG---CCACAG
AAGACAACGGGAGCTGTATCCCCTTCCAGGGCAGCCTCCACAAAGAAAGTAAAGGCCAAG
---AGCAGCAGCAGTTCTTCTGATGACTCCAGTGAGGAGGAGGAAGAG------------
------GAGAAGCCCAAAGGCAAGGGTACTCCTAGACCACAAGCCCCCAAAACCAATGGC
ACCTCTATCCTGACTGCCCAGAATGGAAAAGCTGACAGGGATAGCAGTGAGGAGGAAGAA
---
>LaCi|145-exonerate_protein2genome-gene-82.41-mRNA-1
CGCGTGGTTCCCAGCGACCTGTATCCCCTCGTGCTCGGCTTTCTGCGCGATAACCAACTC
TCGGACGTGGCCAATAAGTTCGCCAAGGCAACAGGCACCACCCAGCAGGATGCCAACGCC
TCTTCCCTCTTGGACATCTATAGCTTCTGGCTCAATAGGTCCACCAAGGCTCCAAAGCGG
AAATTACAAGCAAATGGACCAGTGACTAAAAAGGCTAAAAAGAAGACTTCATCCAGTGAT
AGCAGTGAAGACAGCAGTGAGGAGGAGAAAGCCCAAGGGCCTCCAGCTAAGAAAGTTGCT
GTACCTGCCAAGCGTGCCAGTCTACCTCAGCATCCTGTAAAGGCTTCAGCCAATGCATCA
GAGAGCAGTAGCAGTGAAGAATCCAGTGATGAGGAGGAAGAAGAGAAGGACAAAAAGAAA
AAGCCTGTCCAG---------------------AAGGGAGTTAAGCCCCAAACCAAGGCG
GTCAAAACTCCTCCTAAGAAGGCTGAGAGCTCTGATTCTGATTCTGACTCAAGCTCA---
GAGGATGAGGCACCA---AAGAGCCAGAAGCCAAAGGCAACACCTGTGGCAGCTAAAGCT
CAGGCTAAAGCCCCAGCCAAACCAGGCACACCCACTCGAGCAGCACCTAAAGTAGCTAAT
GGCAANNNNNNNNNNNNNNNNNNNNNNNNNNNNNNNNNNNNNNNN------------GAT
GACTCAGAGGAGGAAAAGGCAGCAGCCATCTCTAAGAAGCCTAAAAAGCAAGTAGCGGCC
AAGGCTCCAGTGAAAGCAGCTGCCACCCCTGCTCAAAAGAGTTCCAGCAGCGAGGACTCC
TCCAGTGAGGAGGAGGAACCCATGAAGAAGAAACCAGGTCCATATAGTTCAGTCCCCCCA
CCTTCTGCTCCCCCACCCAAAAAGTCCCTGGGAACCCAGGCTCCCAAGAAAGCTGCGGAG
---AAGAAACAGCCTGAAGAGAGCAGTGACGACAGCAGTGATGAATCTGATTCAAGCTCT
GAAGAAGAAAAGACGCCGCCAGCTAAGCCAGTCATCTCTAAAGCAGCCACTAAACCAGCT
CCAGCAAAGAAGGCAGCAGAGAGTTCTTCCGACAGCTCAGACAGTTCTGAGGAAGAAGCT
CCTGCCAAGCCAGCCAGCGCCACCAAAAGTCCGTCAAGTAGGCCAGCTGCCACTGCCAAG
CAG---------------------------------CCTGCAGCTAAGACAGCCACAGCT
CTAAAGCAGCCTGGAGGC---------------------------------AGTGGCCAG
AAGCCTCTGACCAGAAAGGCTGATAGTAGCTCCAGTNNNNNNNNNNNNNNNNNNNNNNNN
NNNNNNNNNNNNNNNNNNNNNNNNNNNNNNACAGTGACCACCCCTAAGGCCAAGGTGATG
GCCAAAGCAGCGCCATCTTTGCCTGCCAAACAGGCCCCTCAGGGTGGTGGGGATAGCAGC
TCTGAGTCAGACAGCTCTAGCAGTGAGGAAGAGAAATCCCCAGCTAAAAAGAAGCCGCAG
AAGACAGCAGGAGCTGTAACCCCTTCCAAGCCAGCCTCCACAAAGACAGTAAAGGCCAAG
---AGTAGCAGCAGTTCTTCAGATGACTCCAGTNNNNNNNNNNNNNNNNNN---------
NNNNNNNNNNNNCCCAAGGGCAAGGGTACTCCTAGACCACAAGCCCTCAAAACCAATGGC
ACTGTTACACCGACTGCCCAGAATGGAAAAGCCGATAGGAAGAGCAACAAGGAGGAGGAA
GGA
>MyLu|XM_023759808.1_cds_XP_023615576.1_1
CGCGTGGTTCCCAGCGACCTGTATCCCCTCGTGCTCGGCTTTCTGTGCGACAACCAACTC
TCGGAGGTGGCCAATAAGTTCGCCAAGGCAACAGGCGCTACCCAGCAGGATGCCAATGCC
TCTTCCCTCTTGGACATCTATAGCTTCTGGCTCAATAGGTCCACCAAGGCTCCAAAGCGG
AAATTACAAGCAAATGGACCAGTGACTAAGAAGGCTAAAAAGAAGACTTCGTCCAGTGAC
AGCAGTGAAGACAGCAGTGAGGAGGAGAAAGCCCAAGGACCTCCAGCTAAGAAAGTTGCT
GTACCTGCCAAGCGTGCCAGTCTACCTCAGCATCCTGGAAAGGCTTCAGCCAATGCATCA
GAGAGTAGCAGCAGTGAAGAATCCAGTGATGATGAGGAGGAAGAGGAGGACGAAAAGAAA
AAGCCTGTCCAG---------------------AAGGGAGTTAAGCCCCAAACCAAGGCG
GTCAAAGCTCCTCCTAAGAAGGCCGAGAGCTCTGATTCTGATTCTGACTCAAGCTCA---
GAAGATGAGGCACCA---AAGAACCAGAAGCCAAAGGCAACACCTGTGGCAGCTAAAGCT
CAGGCTAAAGCCCCAGGCAAACCAGGCACTCCTGCTCGGGCAGCACCTAAAGTAGCTAAT
GGCAAAGCAGCTAGCAGTAGTAGCAGCAGCAGCAGTAGCAGCAGC------------GAT
GACTCAGAGGAGGAGAAGGCAGCAGCCATCTCTAAGAAGCCTAAAAAGCAAGTAGCAGCC
AAGGCTCCGGTGAAAGCAGCTGCCACCCCTACCCAAAAGAGTTCCAGCAGTGATGAGGAC
TCCTCGAGTGAGGAGGAACCCATGAAGAAAAAACCAGGTCCATATAGTTCAGTGCCCCCG
CCTTCTGCTCCCCCACCCAAGAAGTCCCTGGGAACCCAGGCTCCCAAGAAAGCTGCAGAG
---AAGAAACAGCCTGAAGAGAGCAGTGACGACAGCAGTGATGAATCTGATTCAAGCTCT
GAAGAAGAAAAGAAACCGCCAGCTAAGCCAGTCATCTCTAAAGCAGCCACTAAACCAGCT
CCAGCAAAGAAGGCAGCAGAGAGCTCTTCAGACAGCTCAGACAGTTCTGAGGAAGAAGCT
CCTGCCAAGCCAGCCAGTGCCACCAAAAATCCCTCAAGTAGGCCAGCTACCACTCCCAAG
CAG---------------------------------CCTGCAGCTAAGACAGCCACAGCT
CTCAAGCAGCCTGCAGGC---------------------------------AGTGGCCAG
AAGCCTCTGACCAGAAAAGCTGATAGTAGCTCCAGTGAGGAGGAGAGCAGTTCTAGTGAG
GAGGAGGAGGATGTGGGGAAGGCGAAGAAGACAGTGGCCACCCCTAAGGCCAAGGTGATG
GCCAAAGCAGTGCCATCTTTGCCTGCCAAACAGGCCTCTCAGGGTGGTGGAGACAGCAGC
TCTGATTCAGACAGCTCTAGCAGTGAGGAAGAGAAGCCCCCAGCTAAAAAGAAGCCACAG
AAGACAGCAGGAGCTGTAGCCCCTTCCAAGCCAGCCTCCACAAAGACAGTGAAGGCCAAG
---AGCAGCAGCAGTTCTTCAGATGACTCCAGTGAAGAAGAGGAGGAG------------
GAGGAGGAGAAGCCCAAGGGCAAGGGTACTCCTAGACCACAAGCCCTCAAAACCAATGGC
ACCTCTACACCGACCACCCAGAATGGAAAAGCAGATAGGAACAGCAACAAGGAGGAGGAA
---
>PhDi|XM_028512842.1_cds_XP_028368643.1_1
CGCGTGGTTCCCAGCGATCTGTATCCTCTCGTGCTCGGCTTTCTGCGTGATAACCGGCTC
TCGGAGGTGGCCAATAAGTTCGCCAAGGCAACAGGCGCTACCCAGCAGGATGCCAATGCC
TCTTCCCTCTTGGACATCTATAGCTTCTGGCTC---AAGTCCACCAAGGCTCCAAAACGG
AAGTTACAAGCAAATGGGCCAGTGACTAAGAAGGCTAAGAAGGCTTCATCCAGT---GAC
AGCAGTGAAGACAGCAGTGAGGAGGAAAAAGCCCAAGGGCCTCCAGCTAAGAAGGCTGCT
GTACCTGCCAAGCGTGCCAGTCTGCCTCAGCATCCTGGGAAGGTTGCAGCCAAAGCATCA
GAGAGTAGCAGCAGTGAAGAATCCAGTGATGAT---GAGGAGGAAGAGGACAAAAAGAAA
AAGCCTGTCCAG---------------------AAGGGAGTTAAGCCCCAACCCAAGGCA
GTCAAAGCTCCCCCTAAAAAGGCTGAGAGCTCTGATTCCGATTCTGACTCATCAAGCTCA
GAGGATGAGGCACCA---AAGAACCAGACGCCAAAGACAACACCTGTAGCAGCTAAAGCT
CAGGCTAAGACCCCAGTGAAACCAGGCACACCAGCTCGAGCAGCACCTAAAGTAGCTAAT
GGCAAAGCAGCTAGTAGCAGCAGCAGCAGCAGCAGCAGCAGCAGCAGCAGCAGT---GAA
GACTCAGAGGAGGAGAAGGCAGCGGCTATCTCTAAGAAGCCTAAAAAGCAAGTAGTGGCC
AAGGCCCCAGTGAAAGCAACTGCCACCCCTACCCAAAAGAGTTCCAGCAGTGAGGACTCC
TCCAGTGAGGAGGAGGAGCCCGTGAAGAAAAAACCAGGTCCCTATAGTTCAGTGCCCCCG
CCTTCTGCTCCCCCACCCAAGAAGTCCCTGGGAACCCAAGCTCCCAAGAAAGCTGCTGCA
GCGAAGAAGCAGTCTGAGGAGAGCAGTGACGACAGCAGCGATGAGTCTGATTCAAGCTCT
GAAGAAGAAAAGAAACCTCCAGCTAAGGCAGTCACCTCTAAAGCAGCCACTAAACCAGCT
CCAGCAAAGAAGGCGGCAGAGAGCTCTTCGGACAGCTCAGACAGCTCTGAGGATGAAGCT
CCTGCCAAGCCAGCCAGTACCACCAAGAATCTCTCAAGTAAGGCAGCTGCCACCCCCAAG
CAG---------------------------------CCTGCAGCTAAACCAGCCACAACC
CCCAAGCAACCTGCAGCTAAACCAGCCACAACTCCCAAGCAGCCTACAGCCAGTGGCCAG
AAGCTTCTGACCAGAAAGGCTGATAGCAGCTCCAGCGAGGAGGAGAGCAGTTCTAGTGAG
GAGGAGGAAGAG------AAAGCAAAGAAGACTGTGGCCACCACCAAGTCCAAGGTGACA
GCCAAAACAGCTCTGTCTTTGCCTGCCAAACAGACCTCTCAGGGTGGTGGGGAGAGCAGC
TCTGATTCAGACAGCTCCAGCAGTGACGAGGAGAAACCCCCAGCTAAAAAGAAACCACAA
AAGATAGCAGGAGCTGTGGCCCCTTCCAAGCCAGCCTCTGAAAAGACGGTCAAGGCCGAG
GACAGCAGTAGTTCTTCTTCTGATGACTCCAGCAGTGAGGAGGAGGAAGAA---------
------CAGAAGCCCACGGGCAAGGGTACTCCTAGACCACAAGCCCCCAAAACCAGC---
AGCTCTGCACTGGCTATCCAGAATGGAAAAGCGGGTAGGGACAGCAACAAGGAGGAGGAA
---
>PtVa|XM_011378905.2_cds_XP_011377207.1_1
CGCGTGGTTCCCAGCGACCTGTATCCCCTCGTGCTCGGCTTTTTGCGGGATAACCAGCTC
TCGGAGGTGGCCAACAAGTTTGCCAAGGCAACAGGCGCTACCCAGCAGGATTCCAATGCC
TCTTCCCTCTTGGATATCTATAGCTTCTGGCTCAACAGGTCCACCAAGGCTCCAAAGCGG
AAGTTACAGGCAAATGGGCCAGTGGCGAAGAAAGCTAAGAAGACGACTTCATCCAGTGAC
AACAGTGAAGATAGCAGTGAAGAGGAAAAAGCCCAAGGATCTCTAGCTAAGAAAGCTGCT
GTACCTGCCAAGCGGGCTATTCTGCCTCAGCATCCTGGAAAAGCTGCAGCCAAAGCATCA
GAGAGCAGCAGCAGTGAAGAATCCAGTGAT------GATGAGGAGGAGGACAAAAAGAAA
AAACCTGTTCAG---------------------AAGGGAGCTAAGCTCCAAGTCAGGGCA
GTCAAAGCTCCTCCTAAGAAGGCTGAGAGCTCAGATTCTGATTCTGACTCCAGCTCA---
GAGGATGAGGCACCA---AAGAACCAGAAGCCAAAGACAGCACCAGTGGCAGCTAAAGCT
CAGGCTAAAGTTCCAGCCAAACCAGGCACACCAGCTCGAGTAGCACCTAAAGTAGCCAAT
GGCAAAGCAGCCAGCAGCAGCAGCAGTAGCAGCAGCAGCAGCAGCAGCAGCAGTAGTGAT
GACTCAGAGGAGGAGAAGGCAGCAGCCATCCCCAAGAAGCCTAAAAAGCAAGTAGTGGCC
AAGGCCCCAGTGAAAGCAGCTGCTGCCCCAACCCAAAAGAGTTCCAGTAGCGAGGACTCC
TCCAGTGAGGAGGAGGATCCTGTGAAGAAAAAACCAGGTCCCTATAGTTCAGTCCCCCCA
CCTTCTGCTCCCCCACCCAAAAAGACCCTGGGAACCCAGGCTCCCAAGAAAGCTGCAGAA
---AAGAAACAATCTATGGAGAGCAGTGAGGACAGCAGTGATGAGTCTGATTCAAGCTCT
GAGGAAGAAAAGAAAGTGCCAGCGAAGGCAGTCATCTCCAAGGCAGCCAGTAAACCAGCT
CCAGCAAAGAAGGCAGCAGAGAGCTCTTCAGATAGCTCGGACAGTTCTGAGGATGAAGCT
CCTGCTAAGTCAGCCAGTACCACCAAGAATCTTTCAAGTAAGCCAGCTGCCACTCCCAAG
CAG---------------------------------CCTGCAGCTAAATCAGCCACAACT
CCCAAGCAGCCTGCAGGC---------------------------------AGTGGCCAG
AAGCCTCTGACCAGAAAGGCTGATAGCAGCTCCAGCGAGGAGGAGAGCAGTTCTAGCGAG
GAGGAGGAG---------AAGGTGAAGAAGACTGTGGCTACCCCTAAGTCTAAGGTGATG
GCCAAAGCAGTTTCATCATTGCCTGTCAAACAGGCCTCTCAGGGTGATGGGGACAGCAGT
TCTGATTCAGACAGCTCCAGCAGTGAGGAAGAGAAACCTCTAGTTAAAAAG---AAGCTG
CAGAAAACAGGAGCTGTAGCCCCTTCCAAGCCAGCCTCTGCAAAGAAAGTAAAGGCCGAG
---AGCAGCAGCAGTTCTTCTGATGACTCCAGTGAGGAGGAGGAAGAG------------
------AGGAAGCCCAAGGGCAAGGGCACTCCTAGACCACAAGCCCCCAGAACCAATGGC
ACCTCTGCACTGACTGCCCAGAATGGAAAAGCAGACAGGGACAGCAGCGAGGAGGAGGAA
GAA
>RhFe|XM_033131075.1_cds_XP_032986966.1_1
CGCGTGGTTCCCAGCGACCTGTATCCTCTCGTGCTCGGCTTTCTGCGCGATAACCAGCTC
TCGGAGGTGGCCAATAAGTTCGCCAAGGCAACAGGCGCTACCCAACAGGATGCCAACGCC
TCTTCCCTCTTGGAAATCTATAGCTTCTGGCTCAACAGGTCCACCAAGGCTCCAAAGCGG
AAGTTACAGGCAAATGGACCAGTGACTAAGAAGGCTAAGAAGAAGACTTCATCTAGTGAC
AGCAGTGAAGACAGTAGTGAGGAGGAAAAAGCCCAAGGGCCTCCAGCTAAGAAAGCTGCT
GTACCTGCCAAGTGGGCCAGTCTGCCTCAGCATCCTGGAAAGGCCGTTGCCAAAGCATCA
GAGAGCAGCAGCAGTGAAGAATCCAGTGATGAT---GATGAGGAGGAGGACAAAAAGAAA
AAGCCAGTCCAG------------------------GGAGTTAAGCCTCAAGTCAAGGCA
GTCAGAGCTCCTCCTAAGAAGGCCGAGAGCTCTGATTCTGATTCTGACTCAAGCTCA---
GAGGATGAGGCACCACCAAAGAATCAGAAGCCAAAGACAACACCTGTGGCAGCTAAAGCT
CAGGTTAAAGCCCCAGCCAAACCAGGCACACCTGCTCGAGCAGCACCTAAAGTAGCCAAT
GGCAAAGCAGCTGGCAGCAGCAGCAGCAGCAGCAGCAGTAGCAGCAGCAGCAGC---GAC
GACTCTGAGGAGGAGAAAGCAGCAGCCATCACCAAGAAGCCTAAAAAGCAAGTGGTGGCC
AAGGCCCCAGTGAAAGTAGCTGCCGCCCCTACCCAAGAGAGTTCCAGCAGTGAGGACTCC
TCCAGTGAGGAGGACGAGCCGGTGAAGAAAAAACCAGGTCCGTATAGTTCAGTCCCCCCA
CCTTCTGCTCCCCCACCCAAGAAGTCCCTGGGAACGCAGGCTCCCAAGAAAGCTGCAGAG
---AAGAAACAGCCTGTGGAGAGCAGTGAGGACAGCAGTGAGGAGTCTGATTCAAGCTCT
GAGGAAGAAAAGAAACCGCCAGCTAAGGTAGTCATCTCTAAAGCAGCTGCTAAACCAGCT
CCAGCAAAGAAGGCAGCAGAGAGCTCTTCAGACAGCTCCGACAGTTCTGAGGATGAAGCA
CCTGCCAAGCCAGCCGGTACCACCAAGAATCCCTCAAGTAAGCCAGCTGCCACTCCCAAG
CAT---------------------------------CCTGCAGCTAAACCAGCCACAACT
CCCAAGCAGCCCGCAGGC---------------------------------AGTAGCCAG
AAGCCTCTGACCAGAAAGGCTGATAGCAGCTCCAGCGAGGAGGAGAGCAGTTCTAGTGAG
GAGGAGGAGGAGGAG---AAAATGAAGAAGACTGTGGCCACCCCTAAGTCCAAGGTGATG
GCCAAAGCAGCTCCACCATTGCCTGCCAAACAGGCCTCTCAGGGTGGTGGGGATAGCAGC
TCTGATTCAGACAGCTCTAGCAGTGAGGAAGAGAAACCTCCAGTTAAAAAG---CCACAG
AAGACAACGGGAGCAGTAGCCTCTTCCAAGCCAGCCGCCACAAAGAAAGTAAAGGCCAAG
---AGCAGCAGCAGTTCTTCTGATGACTCCAGTGAGGAGGACCACGAG------------
------GAGAAGGCCAAGGGCAAGGGGAGTGCTAGACCACAAGCCCCCAAAACCAATGGC
ACCTCTGCACTCACTGCCCAGAATGGAAAAGCTGACAGGGATAGCGACGAGGAGGAGGAA
---
>RoAe|XM_016154560.1_cds_XP_016010046.1_1
CGCGTGGTTCCCAGCGACCTGTATCCCCTCGTGCTCGGCTTTTTGCGCGATAACCAGCTC
TCGGAGGTGGCCAACAAGTTTGCCAAGGCAACAGGCGCTACCCAGCAGGATTCCAATGCC
TCTTCCCTCTTGGATATCTATAGCTTCTGGCTCAACAGGTCCACCAAGGCTCCAAAGCGG
AAGTTACAGGCAAATGGGCCAGTGCCTAAGAAAGCTAAGAAGACTTCATCCAGT---GAC
AGCAGTGAAGATAGTAGTGAAGAGGAAAAAACCCAAGGATCTCTAGCTAAGAAAGCTGCT
GTACCTGCCAAGCGGGCCATTCTACCTCAGCATCCTAGGAATACTGCAGCCAAAGCATCA
GAGAGCAGCAGCAGTGAAGAATCCAGTGAT------GATGAGGAGGAGGACAAAAAGAAA
AAACCTGTTCAG---------------------AAGGGAGCTAAGCCCCAAGTCAAGGCA
GTTAGAGCTCCTCCTAAGAAGGCTGAGAGCTCAGATTCTGATTCTGACTCCAGCTCA---
GAGGATGAGGCACCA---AAGAACCAGAAGCCAAAGACAGCACCAGTGGCAGCTAAAGCT
CAGGCTAAAGTTCCAGCCAAACCAGGCACACCTGCTCGAGTAGCACCTAAAGTAGCTAAT
GGCAAAGCAGCTAGCAGCAGTAGCAGCAGCAGCAGCAGCAGCAGCAGC---------GAT
GACTCAGAGGAGGAGAAGGCAGCAGCCATCCCTAAGAAGCCTGAAAAGCAAATAGTGGCC
AAGGCCCCAGGGAAAGCAGCTGCTGCCCCAACCCAAAAGAGTTCCAGTAGCGAGGACTCC
TCCAGTGAGGAGGAGGATCCTGTGAAGAAAAAACCAGGTCCCTATAGTTCAGTCCCCCCA
CCATCTGCTCCCCCACCCAAGAAGACCCTGGGAACCCAGGCTCCCAAGAAAGCTGCAGAA
---AAGAAACAGTCTATGGAGAGCAGTGAGGACAGCAGTGATGAGTCTGATTCAAGCTCT
GAGGAAGAAAAGAAACTTCCAGCAAAGGCAGTCATCTCTAAGGCAGCCACTAAACCAGCT
CCAGCAAAGAAGGCAGCAGAGAGCTCTTCAGACAGCTCAGACAGTTCTGAGGATGAAACT
CCTGCCAAGTCAGCCAGTACCACTAAGAATCTTTCAAGTAAGCCAGCTGTCACTCCCAAG
CAG---------------------------------CCTGCAGCTAAATCAGCCACAACT
CCCAAGCAGCCTGCGGGC---------------------------------AGTGGCCAG
AAGCGTCTGACCAGAAAGGCTGATAGCAGCTCCAGCGAGGAGGAGAGCAGTTCTAGCGAG
GAGGAGGAG---------AAAGTGAAGAAGACTGTGGCTACCCCTAAGTCTAAGGTGACG
GCCAAAGCAGTTTCATCATTGCCTGTCAAACAGGCCTCTCAGGGTGATGTGGACAGCAGC
TCTGATTCAGACAGCTCCAGCAGTGAGGAAGAGAAACCTCTAGTTAAAAAG---AAGCCG
CAGAAAACAGGAGCTGTAGCCCCTTCCAAGCCAGCCTCTGCTAAGAAAGTAAAGGCCGAA
---AGCAGCAGCAGTTCTTCTGATGACTCCAGTGAGGAGGAGGAGGAGGAAGAGGAGGAG
GAAGAGAGGAAGCCCAAGGGCAAGGGCACTCCTAGACCACAAGCCCCCAGAACCAATGGC
ACCTCTGTCCTGACTGCCCAGAATGGAAAAGCAGACAAGGACAGCAGCGAGGAGGAAGAA
---
