# Supplementary material for: Positively selected genes in the hoary bat (Lasiurus cinereus) lineage: prominence of thymus expression, immune and metabolic function, and regions of ancient synteny
Source: PeerJ. 2022 Mar 17;10:e13130. doi: 10.7717/peerj.13130 (PMC8934532; doi:10.7717/peerj.13130)
Supplement: Supplemental Information 4 — Likely alignment errors have been manually deleted between conserved codons. Recovery of the original codon positions requires alignment to the original accessions in each orthogroup. [file peerj-10-13130-s004.zip › renamed.manual/OG0008205.manual.fas]

>EpFu|XM_028139577.1_cds_XP_027995378.1_1
CAGACCTGGGAAGCGGAGGACGATGACATGGCAGAAGGCGATTTAGGGTATGGCCTCGGA
AGGAGGCCCGGCGGTATTTATGAAGCGCAAGTTTCACATTTATTCACATCTAGAAAAAGA
TCAGATGAGACGACCTTTAGCCCTCCCCCATTTCCCAGAAAGTCTAATTCAGAATTGTCA
AATGTAGAGTTAAAGCAACGTCTTGATGAAACATTAGAG---------------------
------------------------------------------------------------
------------------------------------------------------------
---------------------GAGGTAGAAAATTTAAAAACCGAACTGGAGGCATCTCAA
AGACAACTTGAAGCTAAAGAGGCAGCACTGAAAATTCTTCAGAGCATGGCAATATTTGGC
AAAGCCACAAGTCATACCCAGGCAATATTTCAAAAAACTGTGGACGAAAAGAGATCCTTG
GAGAAGGAAATAAATGCCTTGCAATGGAAAATAGAATTTGATCAGAATAGAACTAAAAAT
ATAGAGGAAACTTGGACCCAAAAATATGACTTGAATCAGCAGTATTTGGAGGCCCTTGCG
ATGCTTGAAATCAAACAGCAGAAGACGACTCAGGAAAACACGTGCGATGCTAAAAGTGAC
TTTACAGAGGTTTCGGGCCTTGAGCTTGCGGTCCTTGGAGCCTGCCTTTGTCATGGTCCT
GGAGGGAGCCCCTGTTCCTGTGCCAAAACGGCGGCATCTGCTCAGAAAAGGCTTCTTCAG
CTCAAACAAGAGCTGGAACTTTTGCAGAAGAGAAAAGAAGAAGCTTACATAATGGCAGAT
GCATTCAGAATTGCATTTGAGCAACAGTTAATGAGGAAAAATGACCAGGCACTAAGATTG
ACACAAATGGAT---AAAATGTGTAAAAAAGAAACAAAATGGATAAATTGGAAGCACCTT
AAAGAGGATGGATCACTATCACAAAGGACTAAGAAGACCTTAGGGCAGAAACTGTTGGGT
ATGCTCCCTTCAGAAAACAATTCCAAGAAGACTGAAGACCAGGATAATCCCCAGGAAGTC
TTTAAGATGCTAATAGATTTGCTGAATGATAAAGAAGAAGCTTTGGCTCATCAGAGAAAA
GTTAGCTACATGCTTGCCCGGGCACTAGAAGACAAAGACAGAGGCTCAAGAGAGAATAAA
GAAAAAAATCCCATGAAAAACAATTTTCCATTAAAACACCCCAAGCAGAAAACTTCAGAA
TTCTCTGTTTTGCATGATCCTGTACATTCAAGTGTTCACATTTTTAATTCTGTGGGCTGT
GTTTGTTCAATCCAGCATCTTCATACAGATCAAAACTATAGA---ACTCTGAAAAGATCT
CATTCTTTGCCA---
>HiAr|XM_019631158.1_cds_XP_019486703.1_1
CAGACCTGGGAAACCGAGGACGATGACATGGCAGAAGGCGATTTAGGGTATGGCCTCGGA
AGAAGGCCCGGTGGTATTTATGAAGTGCAAATTTCACATTTATTTCCGTCTAGAAAAAGA
TCAGATGAACGGAACTTTAGCCCTCCCCCATTTCCAATAAAGTCTAATTCAGAATTGTCA
AATGTAGAATTAAAGCAACGTCTTGATGAAACATTAGAG---------------------
------------------------------------------------------------
------------------------------------------------------------
---------------------GAGGTCGAAATTTTAAAAACTGAACTTGAGGCATCTCAA
AGACAACTTGAAGGTAAAGAGGAAGCACTGAAAATTCTTCAAAGCATGGCAATATTTGAC
AAAGCCACAAGTCATACCCAGGCAGTGCTTCAAAAAACTGTGGAACAAAAGAGATCCTTG
GAGAAGGAAATAAATGCCTTGCAGTGGGAAATAGAATTTGATCATAATAGATTTAAAAAT
ATAGAGGAATCTTGGACCCAAAAATATGACTTGAATCAACAGTATTTGGAGGTGCTTGCT
ATGCTTGATATCAAGCAGCAGAAGATGGTTCAGGAAAACATGTGCCATGATAAAGGTGGC
TTTACAGAGGTTTCAGGTCTTGAGGTA---------------------------------
------------------------------------------------------------
------------------------------------------------------------
------------------------------------------------------------
------------------------------------------------------------
---------GGATCACTATCACAGAAGACTAAGAAGACCTTAGGGCGGAAACTGTTGGAT
ATGCTTCCTTCAGAAAACAGCTCGAAGAGGACTGAAGACCAGGCTAATCCTCAGGAAGTC
TTTAAGATGCTAATAGATCTGCTGAATGATAAAGAAGAGGCTTTGGCTCATCAGAGAAAA
GTTAGTTACATGCTTGCTCGGGCATTGGAAGACAAAGACTCA------AAAGAAAATAAA
GAAAAAAATCCTATGAAAGACAAGTTTCCATTAAAAAATACCTGGCAGAAAACTTCAGAA
TTCTCTGCTTTGCGTGATCCTGTACATTCAAATGTTCAAATTTTTAATTCTGTGGGCTGC
ATTTGTTCCATCCAGCACCTTCATACAATTCAAAACTTCAGAAGAACTCTGAAAAGATCT
CATTCTTTGCCA---
>LaCi|133-exonerate_protein2genome-gene-366.6-mRNA-1
CAGACCTGGGAAGCAGAGGATGATGACATGGCAGAAGGCGATTTAGGGTATGGCCTTGGA
AGAAGGCCCGGCGGTATTTCTGAAGTGCACGGTTCACATTTATTCACATCTAGAAGAAGA
TCAGATGAGACCACCTTTAGCCCTCCCCCATTTCCCAGAAAGTCTAATTCAGAATTGTCG
AATGTAGAGTTAAAGCAACGTCTTGATGAAACATTAGAG---------------------
------------------------------------------------------------
------------------------------------------------------------
---------------------GAGGTAGAAAATTTAAAAACTGAACTGGAAGCATCTCAA
AGACAACTTGAAGGTAAAGAGGCAGCACTGAAAATTCTTCAAAGCATGGCAATATTTGGC
AAAGCCACAAGTCATACCCAGGCAATATTTCAAAAAACTGTGGACGAAAAAAGATCCTTG
GAGAAGGAAATAAATGCCTTGCAGTGGAAAATAGAATTTGATCAAAATAGAACTAAAAAT
ATAGAGGAAACTTGGACCCAAAAATATGACTTGAATCAAGAGTATTTAGAAGCCCTTGCG
ATGCTTGAAATCAAACAGCAGAAGACGGCTCAGGAAAACATGTGCGATGCTAAAAGTGAC
CTTACAGAGCTTTCGAGCCTTGAGCTTGCGGTCCTTGGAGCCTGCTTTTGTCACGGTCCT
GGAGGGAGCCCCTGTTCCTGTGCCAAAACGGCGGCAACTGCTCAGAAAAGGCTTCTTCAG
CTCAAACAAGAGCTGGAACTTTTGCAGAAGAGAAAAGAAGAAGCTTACATAATGGCAGAT
GCATTCAGAATTGCATTTGAACAACAATTAATGAGGAAAAATGACCAGGCACTAAGATTG
ACACAAATGGAT---AAAATGTGTAAAAAAGAAACAAAATGGATAAATCGGAAGCACCTT
AAAGAGGATGGATCACTATCACAAAGGACTAAGAAAACCTTAGGGCAGAAACTGTTGGGT
ATGCTCCCTTCAGAAAACAATTCTAAGAAGACTGAAGACCAGGATAATCCTCAGGAAGTC
TTTAAGACGCTAATAGATTTGCTGAATGATAAAGAAGAAGCCTTGGCTCATCAGAGAAAA
GTTAGCTACATGCTTGCCCGGGCACTGGAAGACAAAGACATAGGCTCAAGAGAGAATAAA
GAAAAAAATCCCATGAAAAACAATTTTCCATTAAAACACCCCAAGCAGAAAACTTCAGAA
TTCTCTGTTTTGCATGATCCTGTACATTCAAGTGTTCACATTTTTAATTCTGTGGGCTGT
GTTTGTTCAATCCAGCATCTTCATACAGATCAAAACTATAGA---ACTCTGAAAAGATCT
CATTCGTTGCCACGA
>MyLu|XM_023751071.1_cds_XP_023606839.1_1
CAGACCTGGGAAGCAGAGGACGATGACATGGCAGAAGGCGACTTAGGGTACGGCCTCGGG
AGAAGGCCCGGCGGTATTTATGAAGTGCCAGTGTCACACTTGGTCACATCTAGAAGAAGA
TCAGATGAGACGAACTGTAGCCCTCCCCCGTTTCCCAGGAAGTCTAATTCGGAATTGCCA
AATGTAGAGTTAAAGCAACGTCTTGATGAAACATTAGAGCTCCGGAGGCCAGAAATCCAA
AATCAAGCTGTGTGGCCTAGATGCGCAAAAGCAAAAGATTTGGGCTTTGAGTTACAAATG
GCACCTGAATGTGAGGCTCTCAATTTTTGTCTGTCTGGTCCACTTATAGAGCCCATAGGA
ATTTCCAACCTCATTTATAAGGAGGTAGAAAATTTAAAAACTGAACTGGAGGCCTCTCAA
AGACAACTGGAAGGTAAAGAGGCAGCACTGAAAATTCTTCAAAGCATGGCAATATTTGGC
AAAGCCACAAGTCATACCCAGGCAGTATTTCAAAAAACTGTGGATGAAAAGAGATCCTTG
GAGAAGGAAATAAATGCCTTGCAGTGGAAAATAGAATTTGATCAGAATAGAATTAAAAAT
ATAGAGGAAACTTGGACCCAAAAATATGACTTGAATCAACAGTATTTGGAAGCCCTTGCT
ATGCTTGAAATCAAACAGCAGAAGATGGTTCAGGAAAACACGTGCGATGCTAAAAGTGAC
TTTACAGAGTTTTCAGGCCTTGAGCTTGCGGTCCTTGGAGCCTGCCTTTGTCATGGTCCT
GGAGGGAGCCCCTGTTCCTGTGCCAAAATGGCGGCGTCTGCTCAGAAAAGGATTCTTCAG
CTCAAACAAGAGCTGGAACTTTTGCAGAAGAGAAAAGAAGAAGCTTACATAATGGCAGAT
GCATTCAGAATTGCATTTGAGCAACAATTAATGAGAAAAAATGACCAGGCACTAAGATTG
ACACAAATGGATAATAAAATGTGTAAAAAAGAAACAAAATGGATAAATTTGAAGCACCTT
AAAGAGGATGGATCACTATCACAGAGGACTAAGAAGACCTTAGGGCAGAAACTGTTGGGT
ATGCTCCCTGCAGAAAACAGTTCTAAGAAGACTGAAGACCAGGATAATCCTCAGGAAGTC
TTTAAGATGCTAATAGATTTGCTGAATGATAAAGAAGAAGCTTTGGCTCATCAGAGAAAA
GTTAGCTACATGCTTGCTCGGGCACTGGAAGACAAAGACATAGGCTCAAGAGAGAATAAA
GAAGAAAATCCCATGAAAGACAATTTTCCATTAAAACACCCCAAGCAGAAAACTTCAGAA
TTCTCTGTTTTGCATGATCCTGTACATTCAAGTGTTCACATTTTTAATTCTGTGGGCTGT
GTTTGTTCAATCCAACACCTTCATACAGATAAAAACTATAGAAGAACTCTGAAAAGATCT
CATTCTTTGCCA---
>PhDi|XM_028532087.1_cds_XP_028387888.1_1
CAGACCTGGGAACCGGAGGATGACGATATGGCCGAAGGCGATTTAGGGTACGGCCTCGGA
AGAAGGCCTGGCGCTATTTATGAAGTGCAAATTTCACCTTTATTTACATCTAGAAAAAGA
TCAGATGAAAGGAACTCTAGCCCTCCCCCATTTCCAGGAAAGTCTAATTCAGAATTATCA
AGTGTAGAATTAAAGCAACGTCTTGAGGAAACATTAGAG---------------------
------------------------------------------------------------
------------------------------------------------------------
---------------------GAGGTAGAAATTTTAAAAACTGAACTTGAGGCATCTCAA
AGACAACTTGAAGGTAAAGAGGAAGCACTGAAAATCCTTCAAAGCATGGCAATACTTGAC
AAAGCCACAAGTCATACCCAGGTGGTACTTCAAAAAACTATGGAACAAAAGAGATCCTTG
GAGAAGGAACTAAATGCCTTGCAGTGGAAAATAGAATTTGATCAGAATAGATTTAAAAAT
ATAGAGGAATCTTGGACCCAAAAGTATGACTTGAATGGACAGTATTTGGAAGCCCTTGCT
ATGCTTGATATCAAACAGCAGAAGATGGTTCAGGAAACCACGTGCAATGATAAAAGTGAC
TTTACAGAGGCTTCAGGTCTTGAGCTTGCAGTCCTTGGAGCCTGCCTTTGTCATGGTCCC
GGAGGGAGCCCCTGTTCCTGTGCTAAAATGGCGGCGTCTGCTCAGAAAATGCTTCTTCAG
CTCAAACAGGAGCTGGAACTTTTGCAGAAGAGTAAAGAAGAAGCATACATAATGGCAGAT
GCATTCAGAATTGCGTTTGAGCAACAATTAATGAGGAAAAATGACCAGGCACTAAGATTA
ACACAAATGGAT---AAAGTGTGTAAAAAAGAAACAAAATGGATAAATTGGAAGCAAGTT
AAAGAGGATGGATTACTATCACAAAGGACGAAGAAGACCTTAGGGCAGAGACTGCTGGGG
ATGCTTCCTTTGGAAAACAGTTCTAAGAGGACTGAAGACCAGCATAATCCTCAGGAAGTC
TTTAAGATGCTAATAGATTTGCTGAACGATAAAGAAGAAGCTTTGGCTCATCAAAGAAAA
GTTAGTTACATGCTTGCTCGGGCATTGGAAGACAAAAACGCAGGCTCAAAAGGGAACAAT
------------------GACAATTTCCCATTAAAATGCCGCCAGCAGAAAACTACAGAA
CTCTCTGTTTTGCATGATCCTGTACCTTCAAGTGTTCAAATTTTTAATTCTCTGGGCTGC
ATATGTCTACCCCAGCATCTTCATACAGGTCAAAATGACACAAGAACTCTAAAAAGATCC
CATTCTTTGCCA---
>PtVa|XM_023526149.1_cds_XP_023381917.1_1
CAGACCTGGGACTCAGAGGATGATGACATGGCAGAAGGCGACTTAGGGTATGGCCTTGGA
AGAAGGCCCGGCGGTATTTATGAAGTACAAGTTTCACATTTATTTACATCTAGGAAAAGG
TCAGATGACAGGAACTTTAGCCCTCCCCCATTTCCAGGAAAGTCTAATTCCGAATTGTCA
AATGTAGAATTAAAGCAGCGTCTTGATGAAACATTAGAG---------------------
------------------------------------------------------------
------------------------------------------------------------
---------------------GAGGTAGAAATTTTAAAAACTGAACTTGAGGCATCTCAA
AGACAACTTGAAGGCAAAGAGGAAGCACTGAAAATTCTTCAAAGCATGGCAATATTTGGC
AAAGCCACAAGTCATACCCAGGCAGTTCTTCAAAAAACTGTGGAACAAAAGAGATCCTTG
GAGAAGGAAATAAATGCCTTGCAGTGGGAAATAGAATTTGATCATAATAGATTTAAAAAT
ATAGAAGAATCTTGGACCCAAAAATATGACTTGAATCAACAGTATTTGGAGGTGCTTGCT
ATGCTTGATATCAAACAGCAGAAGATGGTTCAGGAAAATGTACGCCAAGACAAAAGTGGC
TTTACAGAGGTTTCAGGTCTTGAGTTC---------------------------------
------------------------------------------------------------
TTTCAAAATCAGCTGCAACTTTTGCAGAAGAGTAAAGAAGAAGCCTACATAATGGCAGAT
GCATTCAGAATTGCATTTGAGCAACAACTGATGAGGAAAAATGACCAAGCACTAAAATTG
ACACAAATGGAT---AAACTATGTAAAAAAGAAACAAAATGGATAAATTGGAAGCACCTT
AAAGAGGACGGATTACTATCACAAAGGACTAAGAAGACCTTAGGGCAGAAACTGTTGAGT
ATGTTTCCTTCAGAAAACAGTTTTAAGAGGACTGAAGACCAAGCTAATCCTCAGGAAGTC
TTTAAGATGCTGATAGATTTGTTGAATGATAAAGAAGAAGCTTTGGCTCATCAAAGGAAA
GTTAGTTACATGCTTGCTCGGGCATTGGAAGACAAAGACTCAGGCTCAAAAGAGAATAAA
GAAAAAAATCCCTCGAAAAACAATTTTCTATTAAAAAATCCCTGGCAGAAAACTTCAAAA
TTCTCTGATCTGCACGATCCTGCACATTCAAGTGTT---------AATTCTGTGGGCTGC
ATTTGTTCAATCCATCACCTTCATACAGATCAAAACTACACAAGAACTCTGAAAAGATCC
CATTCTTTGCCA---
>RhFe|XM_033110119.1_cds_XP_032966010.1_1
CAGACCTGGGAAACAGAGGACGATGACATGGCAGAAGGTGATTTAGGGTATGGCCTCGGA
AGAAGGCCCGGCGGTATTTATGAAGTGCAAATTTCACATTTATTTACATCTAGAAAAAGG
TCAGATGAACGGAACTTTGGCCCTCCCCCATTTCCAAGAAAGTCTAATTCAGAATTGTCA
AATGTAGAATTAAAGCAACGTCTTGATGAAACATTAGAG---------------------
------------------------------------------------------------
------------------------------------------------------------
---------------------GAGGTAGAAATTTTAAAAACTGAACTTGAGGCATCTCAA
AGACAACTTGAAGGTAAAGAGGAAGCACTGAAAATTCTTCAAAGCATGGCAATGTTTGGC
AAAGCCACAAGTCATACTCAGGCAGTGCTTCAAAAAACTGTGGAACAAAAGAGATCCTTG
GAGAAGGAAATAAATGCCTTGCAGTGGGAAATAGAATTTGATCATGATAGATTTAAAAAT
ATAGAGGAATCTTGGACCCAAAAATATGACTTAAATCAACAGTATTTGGAGGTGCTCGCT
ATGCTTGATATCAAACAGCAGAAGATGGTTCAGGAAAACATGTGCCATGATAAAGGTGGC
TTTACAGAGGTTTCAGGTCTTGAGCTTGCAGTCCTTGGAGCCTGCCTCTGTCATGGTCCC
AAAGGGAGCCCCTGTTCCTGTGCCAAAATGGCAGCATCTGCTCGGAAAATGCTTCTTCAG
TCCAAACAAGAGTTGGAACTTTTGCAGAAGAGTAAAGAAGAAGCTTACATAATGGCAGAT
GCATTCAGAATTGCATTTGAGCAACAATTAATGAGGAAAAATGACCATGCACTAAGATTG
ACACAAATGGAT---AAACCGTGTAAAAAAGAAACAAAGTGGAAAAATTGGAAGCAGCTT
AAAGAGGATGGATCACTATCACAGAAGACTAAGAAGACCTTAGGGAGGAAACTATTGGAT
ATGCTTCCTTCAGAAAACAGTTCTAAGAGGACTGAAGATCAGGATAATCCTCAGGAAGCC
TTTAAGATGCTAATAGATCTGCTGAATGATAAAGAAGAAGCTTTGGCTCATCAGAGAAAA
GTTAGTTACATGCTTGCTAGGGCATTGGAAGACAAAGACTCA------AAAGAAAATAAA
GAAAAAAATCCTATGAAAGACAATTTTACATTAAAAAATACCTGGCAGAAAACTTCAGAA
TTCTCTGCTTTGCGTGATCCTATACATTCAAGTGCTGAAATTTTTAATTCTGTGGGCTGC
ATTTGTTCAATCCAGCACCTTCATACAGATCAAAACTACACAAGAACTCTGAAAAGGTCC
CTTTCTTTGCCA---
>RoAe|XM_016122187.1_cds_XP_015977673.1_1
CAGACCTGGGAAACAGAGGATGATGACATGGCAGAAGGCGATTTAGGGTATGGCCTCGGA
AGAAGGCCCGGCGGTATTTATGAAGTACAAGTTTCACATTTATTTATATCTAGAAAAAGA
TCAGATGACAGGAACTTTAGCCCTCCCCCATGTCCAGGAAAGTCTAATTCAAAATTGTCA
AATGTAGAATTAAAGCAGCGTCTTGATGAAACATTAGAG---------------------
------------------------------------------------------------
------------------------------------------------------------
---------------------GAGGTAGAAATTTTAAAAACTGAACTTGAGGCATCTCAA
AGACAACTCGAAGGCAAGGAGGAAGCACTGAAAATTCTTCAAAGCATGGCAATATTTGGC
AAAGCCACAAGTCATACCCAGGCAGTTCTTCAAAAAACTGTGGAACAAAAGAGATCCTTG
GAGAAGGAAATAAATGCCTTGCAGTGGGAAATAGAATTTGATCATAATAGATTTAAAAAT
ATAGAAGAATCTTGGACCCAAAAATATGACTTGAATCAACAGTATTTGGAGGTGCTTGCT
ATGCTTGATATCAAACAGCAGAAGATGGTTCAGGAAAACGTATGCCAAGACAAAAGTGGC
TTTACAGAGGTTTCAGGTCTTGAGCTTGCAGTCCTCGGAGCCTGCCTTTGTCATGGTCCC
AGAGGGAGCCCCTGTTCTTGTGCCAAAATGGCGGCATCTGCTCGGAAAATGCTTCTTCAG
CTCAAACAAGAGCTGCAACTTCTGCAGAAGAGTAAAGAAGAAGCCTACATAATGGCAGAT
GCATTCAGAATTGCATTTGAGCAACAACTGATGAGAAAAAATGACCAAGCACTAAAATTA
ACACAAATGGAT---AAACTATGTAAAAAAGAAACAAAATGGATAAATTGGAAGCACCTT
AAAGAGGATGGATTACTATCACAAAGGACTAAGAAGACCTTAGGGCAGAAACTGTTGGGT
ATGCTTCCTTCGGAAAACAGTTTTAAGAGGACTGAAGACCAAGCTAATCCTCAGGAAGTC
TTTAAGATGCTGATAGATTTGTTGAATGATAAAGAAGAAGCTTTGGCTCATCAAAGGAAA
GTTAGTTACATGCTTGCTCGGGCATTGGAAGACAAAGACTCAGGCTCAAAAGAGAATAAA
GAAAAAAATCCCATGAAAAACAATTTTCTATTAAAAAATTCCTGGCAGAAAACTACAAAA
TTCTCTGATTTGCATGATCCTGTACATTCAAGTGTTCAAATTTTTAATTCTGTGGGCTGC
ACTTGTTCAATCCATCACCTCCATACAGATCAAAAATACACAAGAACTCTGAAAAGATCC
CATTCTTTGCCA---
