# Supplementary material for: Positively selected genes in the hoary bat (Lasiurus cinereus) lineage: prominence of thymus expression, immune and metabolic function, and regions of ancient synteny
Source: PeerJ. 2022 Mar 17;10:e13130. doi: 10.7717/peerj.13130 (PMC8934532; doi:10.7717/peerj.13130)
Supplement: Supplemental Information 4 — Likely alignment errors have been manually deleted between conserved codons. Recovery of the original codon positions requires alignment to the original accessions in each orthogroup. [file peerj-10-13130-s004.zip › renamed.manual/OG0008208.manual.fas]

>EpFu|XM_028148126.1_cds_XP_028003927.1_1
ATGACTTGGTGCATTACCACTTGCAACTTTGATGTAGATGTTGATTTGCTCTTTCAAGAA
AACTCTACAATAGGTCAAAAAATAGCTCTATCAGAAAAAATTGTCTCTGTTCTGCCAAGA
ATGAAGTGTCCACACCAGCTGGAGCCTCACCAGATCCAGGGGATGGATTTTATTCACATA
TTTCCCGTTGTTCAGTGGCTGGTGAAGCGAGCTATAGAAACAAAAGAAGAGATGGGTGAC
TACATCCGCTCCTACTCTATTTCCCAGTTCCAGAAAACCTACAGTCTCCCTGAGGATGAT
GACTTCATAAAGAGGAAAGAAAAGGCCATCAAGACAGTTGTTGACCTCTCAGATATTTAC
AAGCCCCGTCGAAAATACAAACGGCAACAAGGGGCAGAGGAGCTGCTCGATGAAGAATCT
CGAATCCATGCTACACTTTTGGAATATGGCAGG------------------AGATATGGA
TTTAGCCGCCAGAGCAAAACAGAGAAGGCTGAGGACAAGAAAACCGCACTTCCCACAGGG
CTCTCGGCTGCAGAAAAAGCTGATGCCCATGAGGAGGATGAGCTTCAAGCTGCTGAAGAG
CAGCGTATTCAATCACTGATGACCAAGATGACCGCCATGGCAAATGAGGAGAGCCGTCTC
ACCGCAAGCTCTGTGGGCCAGATCGTGGGACTCTGCTCGGCTGAGATCAAGCAGATTGTG
TCCGAGTATGCAGAGAAGCAGTCTGAGCTATCAGCTGAAGGAAGTCCAGAAAAAATAGGA
ACCTCCCAACTTCATCATCGGAAAGTCATTTCCTTGAACAAGCAGATTCTGCAGAAGACC
AAACATCTGGAAGAGCTGCAGGCAAATCATACCACTCTACAAGCCAGATACGATGAAACG
AAGAAAACACTGACACAGTTGAAGAGTCATAGTGAGAAACTGGACAAGGAACAGGCAGCT
CTTGAGAAGATAGAATCCAAAGCTGATCCAAGTATTCTGCAGAACTTGAGAGCTCTTGTA
GCCATGAATGAAAACCTAAAAAGCCAGGAACAGGAGTTTAAAGCACATTGTCGAGAGGAA
ATGACGCGGCTACAGCAGGATATTGAAAACCTGAAAGCGGAGAGAGCTCCAGGTGGAGAA
GTAAAGACCCCCTCCAGTGGAGAGCCGAATGATGCCCTCGCCCCCGTGATGGCTCACAAT
GAAGACCTAGACAGACGATATAATATGGAGAAAGAGAAGCTTTATAAGATCCGTTTACTA
CAGGCTCGAAGAAATCGAGAAATAGCAATTCTGCATCGCAAGATTGATGAAGTGCCCAGC
CGAGCCGAGCTAATACAGTATCAGAAGAGATTTATTGAACTCTACCGCCAGATTTCAGCA
GTGCATAAAGAAACCAAGCAGTTCTTCACTTTATATAATACCCTGGATGATAAAAAGGTT
TATTTGGAAAAAGAGGCTATGGCTTCCCCTGCTGCCCGGGACCAGTTTTTACGTCAGATG
GAACAGATTGTCGAAGGAATAAAGCAAAGTAGAATGAAG---
>HiAr|XM_019665346.1_cds_XP_019520891.1_1
ATGACGTGGTGCATTACCACCTGCAACTTTGATGTAGACGTTGATTTGCTCTTTCAAGAA
AACTCTACAATAGGTCAAAAAATAGCTCTATCAGAAAAAATCGTCTCAGTCCTGCCAAGG
ATGAAGTGTCCACACCAGCTGGAGCCTCACCAGATCCAGGGCATGGATTTTATTCACATA
TTTCCTGTCGTTCAGTGGCTGGTGAAGCGAGCTATAGAAACAAAAGAAGAGATGGGTGAC
TACATCCGCTCCTACTCCATATCCCAGTTCCAGAAAACCTACAGTCTCCCTGAGGATGAT
GACTTCATAAAGAGAAAAGAAAAGGCCATCAAGACAGTTGTTGACCTCTCAGATGTTTAC
AAGCCCCGTCGGAAATACAAACGCCAACAGGGAGCAGAGGAGCTGCTTGATGAAGAATCT
CGAATCCATGCTACACTTTTGGAATATGGCAGGGTAACTGATTCATTGATGAGATACGGA
TTTAGCCGCCCAAGCAAAACAGAGAAGGCTGAGGACAAGAAAACAGCACTTCCCACGGGG
CTCTTAGCTACAGAGAAAGCTGATGCCCATGAGGAAGATGAGCTGCGAGCTGCTGAAGAG
CAGCGTATTCAGTCACTGATGACCAAGATGACGGCCATGGCAAACGAGGAGAGCCGTCTT
ACTGCAAGCTCTGTGGGCCAGATCGTGGGACTCTGCTCCGCCGAGATCAAGCAAATTGTG
TCTGAGTATGCAGAGAAGCAATCTGAGCTAGCAGCTGAAGAAAGTCCAGAAAAATTAGGA
ACTTCCCAACTACATCGTCGGAAAGTCATTTCCTTGAACAAGCAGATTCTGCAAAAGACC
AAACATCTGGAAGAGCTGCAGGCAAATCATACCAACCTACAAGCCAGATATGATGAAACA
AAGAAAGTGCTGACAGAGTTGAACAGTCATAGTGAGAAACTGGACAAGGAACAGGCAGCC
CTCGAGAAGATAGAATCCAAAGCTGACCCAAGTATCCTACAGAACTTGAGAGCACTTGTA
GCCATGAATGAGAAGCTGAAAAGCCAGGAACAGGAGTTTAAAGCACATTGTCGAGAGGAG
ATGACACGGCTACAGCAGGAAATTGAAAATCTGAAAGCTGAGAGAGCTCCAGGTGGAGAA
GAAAAGGCCCTCTCCAGCGGAGAGCCGCATGATGCCCTCGCCCCTGTGATGACTCATAAT
GAAGACCTAGACAAACAGTATAATATAGAGAAAGAGAAACTTTACAAGATCCGTTTACTA
CAGGCTCGAAGGAATCGAGAAATAGCAATTATGCATCGCAAGATTGATGAAGTGCCCAGC
CGAGCCGAGCTAATACAGTATCAGAAGAGATTTATTGAACTCTACCGCCAGATTTCAGCA
GTACACAAAGAAACCAAGCAGTTCTTCACTTTATATAATACCCTGGACGATAAAAAGGTT
TATTTGGAAAAAGAGGCCATGGCTTCCCCTGCTGCCCGGGACCAGTTTTTACGTCAGATG
GAACAGATCGTAGAAGGAATTAAGCAAAGTAGAATGAAG---
>LaCi|559-exonerate_protein2genome-gene-287.0-mRNA-1
ATGACTTGGTGCATTACTACTTGCAACTTTGATGTAGATGTTGATTTGCTCTTTCAAGAA
AACTCTACAATAGGTCAAAAAATAGCTCTATCAGAAAAAATTGTCTCTGTTCTGCCAAGA
ATGAAGTGTCCACACCAGCTGGAGCCTCACCAGATCCAGGGGATGGATTTTATTCACATA
TTTCCTGTTGTTCAGTGGCTGGTGAAGCGAGCTATAGAAACAAAAGAAGAGATGGGTGAC
TACATCCGCTCCTACTCTATTTCCCAGTTCCAGAAAACCTACAGTCTCCCTGAGGATGAT
GACTTCATAAAGAGGAAAGAAAAGGCCATCAAGACCGTTGTTGACCTCTCAGATGTTTAC
AAGCCCCGTCGAAAATACAAAAGGCAACAAGGGGCAGAGGAGCTGCTCGATGAAGAATCT
CGAATCCATGCTACACTTTTGGAATATGGCAGG------------------AGATATGGA
TTTAGCCGCCAGAGCAAAACAGAGAAGGCTGAGGACAAGAAAACTGCACTTCCCACAGGG
CTCTCGGCTGCAGAAAAAGCTGATGCCCATGAAGAGGATGAGCTTCAAGCTGCTGAAGAG
CAGCGTATTCAATCACTGATGACCAAGATGACCGCTATGGCAAATGAGGAGAGCCGTCTC
ACCGCAAGCTCTGTGGGCCAGATTGTGGGACTCTGCTCGGCTGAGATCAAGCAGATTGTA
TCCGAGTACGCAGAGAAGCAGTCTGAGCTATCAGCTGAAGGAAGTCCAGAAAAAATAGGA
ACCTCCCAACTTCATCATCGGAAAGTCATTTCCTTGAACAAGCAGATTTTGCAAAAGACC
AAACATCTGGAAGAGCTGCAGGCAAATCATACCACTCTACAAGCCAGATACGATGAAACA
AAGAAAACATTGACAGAGTTGAAGAGTCATAGTGAGAAACTGGACAAGGAACAGGCAGCC
CTTGAAAAGATAGAATCCAAAGCTGATCCAAGTATTCTGCAGAACTTGAGAGCACTTGTA
GCCATGAATGAAAACCTAAAAAGCCAGGAACAGGAGTTTAAAGCACATTGTCGAGAGGAA
ATGACACGGCTACAGCAGGATATTGAAAACCTGAAAGCGGAGAGAGCTCCACGTGGAGAA
GTAAAGACCCTCTCCGGTGGCGAGCCAAATGATGCCCTCACCCCTGTGATGACTCATAAT
GAAGACCTTGACAGACGATATAATATGGAGAAAGAGAAACTTTATAAAATTCGTTTACTA
CAGGCTCGAAGAAATCGAGAAATAGCAATTCTGCATCGCAAGATTGATGAAGTGCCCAGC
CGAGCCGAGCTAATACAGTATCAGAAGAGATTTATTGAACTCTACCGCCAGATTTCGGCA
GTGCATAAAGAAACCAAGCAGTTCTTCACTTTATATAATACCCTGGATGATAAAAAGGTT
TATTTGGAAAAAGAGGCCATGGCTTCCCCTGCTGCTCGGGACCAGTTTTTACGTCAGATG
GAACAGATCGTCGAAGGAATTAAGCAAAGTAGAATGAAGGTT
>MyLu|XM_006098227.3_cds_XP_006098289.1_1
ATGACTTGGTGCATTACCACTTGCAACTTTGATGTAGATGTTGATTTGCTCTTTCAAGAA
AACTCTACAATAGGTCAAAAAATAGCTCTATCAGAAAAAATTGTCTCTGTTCTGCCAAGA
ATGAAGTGTCCACACCAGCTGGAGCCTCACCAGATCCAGGGGATGGATTTTATTCACATA
TTTCCCGTTGTTCAGTGGCTGGTGAAGCGAGCTATAGAAACAAAAGAAGAGATGGGTGAC
TACATCCGCTCCTACTCTATATCCCAGTTCCAGAAAACCTACAGTCTCCCTGAGGATGAT
GACTTCATAAAGAGGAAAGAAAAGGCCATCAAGACAGTTGTTGACCTCTCAGATGTTTAC
AAGCCCCGTCGGAAATACAAACGGCAACAAGGAGCAGAGGAGCTGCTCGATGAAGAATCT
CGAATCCATGCTACACTTTTGGAATATGGCAGG------------------AGATACGGA
TTTAGCCGCCAGAGCAAAACAGAGAAGGCTGAGGACAAGAAAACGGCACTTCCCACAGGG
CTCTCGGCTACAGAAAAAGCTGATGCCCATGAGGAAGATGAGCTTCGAGCTGCTGAAGAG
CAGCGTATTCAGTCACTGATGACCAAGATGACTGCCATGGCAAATGAGGAGAGCCGTCTC
ACCGCAAGCTCTGTGGGCCAGATCGTGGGACTCTGCTCGGCTGAGATCAAGCAGATTGTG
TCCGAGTACGCAGAGAAGCAGTCTGAGCTATCAGCTGAAGAAAGTCCAGAAAAAATAGGA
ACCTCCCAACTTCATCGTCGGAAAGTCATTTCCTTGAACAAGCAGATTCTTCAGAAGACC
AAACATCTGGAAGAGCTGCAGGCAAATCATACCACTCTCCAAGCCAGATACGATGAAACG
AAGAAAATGCTGACAGAGTTGAAGAGTCATAATGAGAAACTGGACAAGGAACAGGCAGCC
CTCGAGAAGATAGAATCCAAAGCGGATCCAAGTATTCTGCAGAACTTGAGAGCACTTGTA
GCCATGAATGAAAACCTGAAAAGCCAGGAACAGGAGTTTAAAGCACATTGCCGAGAGGAA
ATGACACGGCTACAGCAGGAAATTGAAAACCTGAAAGCAGCGAGAGCTCCAGGTGGAGAA
GTAAAGACCCTCTCCAGTGGAGAGCCGAATGATGCCCTCACCCCCATGATGACTCATAAT
GAAGACCTAGACAGACGATATAATATGGAGAAAGAGAAACTTTATAAGATCCGTTTACTA
CAGGCTCGAAGAAATCGAGAAATAGCAATTCTGCATCGCAAGATTGATGAAGTGCCCAGC
CGAGCCGAGCTAATACAGTATCAGAAGAGATTTATTGAACTCTACCGCCAGATTTCAGCA
GTGCATAAAGAAACCAAGCAATTCTTCACTTTATATAATACCCTGGATGATAAAAAGGTT
TATTTGGAAAAAGAGGCCATGGCTTCCCCTGCTGCCCGGGACCAGTTTTTACGTCAGATG
GAACAGATCGTCGAAGGAATTAAGCAAAGTAGAATGAAG---
>PhDi|XM_028533488.1_cds_XP_028389289.1_1
ATGACATGGTGCATTACCACTTGCAACTTTGACATAGATGTTGATTTGCTCTTTCAAGAA
AACTCTACAATAGGTCAAAAAATAGCTCTATCAGAAAAAATTGTCTCAGTTCTTCCAAGG
ATGAAGTGTCCACACCAACTGGAGCCTCACCAGATCCAGGGGATGGATTTTATTCACATA
TTTCCTGTTGTTCAGTGGCTGGTGAAGCGAGCTATAGAAACAAAAGAAGAAATGGGTGAC
TACATCCGTTCCTACTCTATATCCCAGTTCCAAAAAACCTACAGTCTCCCTGAGGATGAT
GACTTTATAAAGAGAAAAGAAAAGGCCATCAAGACAGTTGTTGACCTCTCAGATGTTTAC
AAGCCCCGTCGAAAATACAAACGCCAACAGGGAGCAGAGGAGCTGCTAGATGAAGAATCT
CGAGTCCATGCTACACTTTTGGAATATGGCAGG------------------AGATATGGA
TTTAGCCGCCAGAGCAAAATAGAGAAGGCTGAAGACAAGAAAACAGCACTTCCCGCAGGG
CTCTTGGCTGCAGAAAAAGCTGATGCTCATGAGGAAGATGAGCTTCAAGCTGCTGAAGAG
CAGCGTATTCAGTCACTGATGACCAAGATGACTGCCATGGCAAATGAAGAGAGCCGTCTC
ACCGCAAGCTCCATGGGCCAGATCGTGGGACTCTGCTCCGCTGAGATCAAGCAGATTGTG
TCTGAGTATGCCGAGAAGCAGTCTGAGCTATCAGCTGAAGAAAGTCCAGAAAAATTAGGA
ACCTCCCAACTTCACCGTCGGAAAGTCATTTCCTTGAACAAACAGATTCTGCAGAAGACC
AAACATCTGGAAGAGCTACAGGCAAATCGTACCAATCTACAAGCCAGGTACGATGAAATG
AAGAAAACACTGACAGAGTTGAAGAGTTATAGTGAGAAACTGGACAAGGAACAGGCATCC
CTCGAGAAGATAGAATCCAAAGCTGATCCAAGTATCCTGCAGAACTTGAGAGCACTTGTA
GCCATGAATGAAAATCTAAAAAGCCAGGAACGGGAGTTTAAAGCACATTGTCGAGAGGAG
ATGACACGTCTACAACAGGAAATTGAAAACCTGAAAGCTGACAGAGCACTAGGTGGAGAA
GAAAAGACCCTTTCCAGTGGAGAGCCACATGATGCCCTTACCCCTGTGATGTCTCATAAT
GAAGACCTAGACAGACGATATAATATGGAGAAAGAGAAGCTTTATAAGATCCGTTTACTA
CAGGCTCGAAGAAATCGAGAAATAGCGATTTTGCATCGCAAGATTGATGAAGTGCCCAGC
CGAGCTGAGCTAATACAGTATCAGAAGAGATTTATTGAACTCTACCGCCAGATTTCAGCA
GTGCACAAGGAAACCAAGCAGTTCTTCACTTTGTATAATACACTGGATGATAAAAAGGTT
TATTTGGAAAAAGAGGCCATGGCTTCCCCTGCTGCCCGAGACCAGTTTTTACGTCAGATG
GAACAGATCGTAGAAGGAATTAAGCAAAGTAGAATGAAG---
>PtVa|XM_011366071.2_cds_XP_011364373.1_1
ATGACTTGGTGCATAACCACTTGCAACTTTGACGTAGATGTTGATTTGCTCTTTCAAGAA
AACTCTACAATAGGTCAAAAAATAGCTCTCTCAGAAAAAATTGTCTCAGTCCTGCCAAGG
ATGAAGTGTCCACACCAGCTGGAGCCTCATCAGATCCAGGGGATGGATTTTATTCATATA
TTTCCTGTTGTTCAGTGGCTGGTGAAGCGAGCTATAGAAACAAAAGAAGAGATGGGTGAC
TACATCCGTTCCTACTCTATATCCCAGTTCCAGAAAACCTACAGTCTCCCTGAGGACGAT
GATTTCATAAAGAGAAAAGAAAAGGCCATCAAGACGGTTGTTGACCTCTCTGATGTTTAC
AAGCCCCGTCGGAAATACAAACGCCAACAGGGAGCAGAGGAGCTGCTCGATGAAGAATCT
CGAATACATGCTACACTTTTGGAATATGGCAGG------------------AGATATGGA
TTTAGCCGCCAGAGCAAAACAGAGAAGGCTGAGGACAAGAAACCGACACTTTCCACAGGG
CTCTCGGCTACAGAAAAAGCTGATGCCCATGAGGAAGATGAGCTTCAAGCTGCTGAAGAG
CGT---ATTCAGTCACTGATGACCAAGATGACTGCCATGGCAAATGAGGAGAGCCGTCTC
ACTGCAAGCTCCGTGGGCCAGATCGTGGGACTCTGCTCTGCTGAGATCAAGCAGATTGTG
TCTGAGTACGCAGAGAAGCAATCTGAGCTAACAGCTGAAGAAAGTCCAGAAAAATTAGGA
ACTTCCCAACTGCATCGTCGGAAAGTCACTTCCTTGAACAAGCAGATTCTGCAGAAGACC
AAACATCTGGAAGAGCTGCGTGCAAATCATACCAACCTACAAGCCAAATACGACGAAACA
AAGAAAACACTGACAAAGTTGAAGAGTTATAGTGAGAAACTGGACAAGGAACAGGCAGCC
CTCGAGAAGATAGAATCCAAAGCTGATCCAAGTATCCTACAGAACTTGAGAGCACTTGTA
GCCATGAATGAAAGTCTGAAAAGCCAGGAACAAGAATTTAAAGCACATTGTCGAGAGGAG
ATGACACGTCTACAGCAAGAAATCGAAAACCTGAAAGCTGAAAGAGCACCAGGTGGAGAA
GAAAAGACCCTCTCCAGTGGAGAGCCGCATGATGCCCTCACATCCGTGATGACTCATAAT
GAAGACCTAGACAGGCGGTATAATGTGGAGAAAGAGAAACTTTACAAGATCCGTTTACTA
CAGGCTCGAAGAAATCGAGAAATTGCAATTTTGCATCGCAAGATTGATGAAGTGCCCAGC
CGAGCCGAACTAATACAGTATCAGAAGAGATTTATTGAACTCTACCGCCAGATTTCTGCA
GTACACAAGGAAACCAAGCAGTTCTTCACTTTATATAATACCCTAGACGATAAAAAGGTT
TATTTGGAAAAAGAGGCCATGGCTTCCCCTGCTGCCCGGGACCAGTTTTTACGTCAGATG
GAACAGATTGTAGAAGGAATTAAGCAAAGTAGAATGAAG---
>RhFe|XM_033112682.1_cds_XP_032968573.1_1
ATGACGTGGTGCATTACCACCTGCAACTTTGATGTAGATGTTGATTTGCTCTTTCAAGAA
AACTCTACAATAGGTCAAAAAATAGCTCTATCAGAAAAAATCGTCTCAGTCCTGCCGAGG
ATGAAGTGTCCACACCAGTTGGAGCCTCACCAGATCCAGGGCATGGATTTTATTCACATA
TTTCCCGTTGTTCAGTGGCTGGTGAAGCGAGCTATAGAAACAAAAGAAGAAATGGGTGAC
TACATCCGCTCCTACTCTATATCCCAATTCCAGAAAACCTACAGTCTCCCTGAGGATGAT
GACTTCATAAAGAGAAAAGAAAAGGCCATCAAGACAGTTGTTGATCTCTCAGATGTATAC
AAGCCCCGTCGGAAATACAAACGCCAGCAGGGAGCAGAGGAGCTGCTTGATGAAGAATCT
CGAATCCATGCCACACTTTTGGAATATGGCAGG------------------AGATACGGA
TTTAGCCGCCCAAGCAAAACAGAGAAGGCTGAGGACAAGAAAATGGCACTTCCCACAGGG
CTCTCGGCTACAGAGAAAGCTGATGCCCATGAGGAGGACGAGCTGCAAGCTGCCGAAGAG
CAGCGTATTCAGTCACTGATGACCAAGATGACCGCCATGGCAAATGAGGAGAGCCGTCTC
ACCGCAAGCTCCGTGGGCCAGATTGTGGGACTCTGCTCCGCTGAGATCAAGCAGATTGTG
TCTGAGTACGCTGAGAAGCAGTCTGAGCTAGCAGCTGAAGAAAGTCCCGAAAAGTTAGGA
ACTTCCCAGCTACATCGTCGGAAAATCATTTCCTTGAACAAGCAGATTCTGCAAAAGACC
AAACATCTGGAAGAGCTGCAGGCAAATCATACCAACCTACAAGCCAGATATGACGAAACC
AAGAAAGCGCTGACAGAGTTGAAGAGTCAGAGTGAGAAACTGGACAAGGAACAGGCAGCC
CTCGAGAAGATAGAGTCCAAAGCTGATCCAGGTATCCTACAGAACTTGAGAGCACTTGTA
GCCATGAATGAAAATCTGAAAAGCCAGGAACAGGAGTTTAAAGCCCATTGTCGAGAGGAG
ATGACGCGGCTACAGCAGGAAATTGAAAATCTGAAAGCTGAGAGAGCACCAGGTGGAGAA
GAAAAGACCCTCTCCAGTGGAGAGCCGAACGATGCCCTCTCCCCTGTGATGACTCATAAT
GAAGACCTAGACAGACGGTATAATATGGAGAAAGAGAAACTTTACAAGATCCGCTTACTA
CAGGCTCGAAGGAATCGAGAAATAGCAATTTTGCATCGCAAGATTGATGAAGTGCCCAGC
CGAGCCGAGCTAATACAGTATCAGAAGAGATTTATTGAACTCTACCGCCAAATTTCAGCG
GTGCACAAAGAAACGAAACAGTTCTTCACTTTATATAATACGCTGGACGATAAAAAGGTT
TATTTGGAAAAAGAGGCCATGGCTTCTCCTGCTGCCCGGGACCAGTTTTTACGTCAGATG
GAACAGATCGTAGAAGGAATTAAGCAAAGTAGAATGAAG---
>RoAe|XM_016151384.1_cds_XP_016006870.1_1
ATGACTTGGTGCATTACCACCTGCAACTTTGACATAGATGTTGATTTGCTCTTTCAAGAA
AACTCTACAATAGGTCAAAAAATAGCTCTCTCAGAAAAAATTGTCTCAGTCCTGCCAAGG
ATGAAGTGTCCACACCAGCTGGAGCCTCACCAGATCCAGGGCATGGATTTTATTCACATA
TTTCCTGTTGTTCAGTGGCTTGTGAAGCGAGCTATAGAAACAAAAGAAGAGATGGGTGAC
TACATCCGTTCCTACTCTATATCCCAGTTCCAGAAAACCTACAGTCTCCCTGAGGACGAT
GACTTTATAAAGAGAAAAGAAAAGGCCATCAAGACAGTTGTTGACCTCTCTGATATTTAC
AAGCCCCGTCGGAAATACAAACGCCAACAGGGAGCAGAGGAGCTGCTTGATGAAGAATCT
CGAATACATGCTACACTTTTGGAATATGGGAGG------------------AGATATGGA
TTTAGCCGCCAGAGCAAAACAGAAAAGGCTGAGGACAAGAAACCGACACTTTCCACAGGG
CTCTCGGCTACAGAAAAAGCTGATGCTCATGAGGATGATGAGCTTCAAGCTGCGGAAGAG
CAGCGTATTCAGTCACTGATGACCAAGATGACTGCCATGGCAAATGAGGAGAGCCGTCTC
ACCGCAAGCTCCGTGGGCCAGATCGTGGGACTCTGCTCTGCTGAGATCAAGCAGATTGTG
TCTGAGTATGCAGAGAAGCAATCTGAGCTAACAGCTGAAGAAAGTCCAGAAAAATTAGGA
ACTTCCCAACTGCATCGTCGGAAAGTCACTTCCTTGAACAAGCAGATTCTGCAGAAGACC
AAACATCTAGAAGAGCTGCGGTCAAATCATACCAACCTACAAGCCAAATACGATGAAACA
AAGAAAACGCTGACAGAGTTGAAGAGCTATAGTGAGAAACTGGACAAGGAACAGGCAGCC
CTCGAGAAGATAGAATCCAAAGCTGATCCAAGTATCCTACAGAACTTGAGAGCACTTGTA
GCCATGAATGAAAGTCTGAAAAGCCAAGAACAAGAGTTTAAAGCACATTGTCGAGAGGAG
ATGACACGTCTACAGCAAGAAATTGAAAACCTGAAAGCTGAAAGAGCACCAAGTGGAGAA
GAAAAGACCCTCTCCAGTGGAGAGCCGCATGATGCCCTCACATCCGTGATGACTCATAAT
GAAGACCTAGACAGGCGGTATAATATGGAGAAAGAGAAACTTTACAAGATCCGTTTACTA
CAGGCTCGAAGAAATAGAGAAATTGCAATTTTGCATCGCAAGATTGATGAAGTGCCCAGC
CGAGCCGAGCTAATACAGTATCAGAAGAGATTTATCGAACTCTACCGCCAGATTTCTGCA
GTACACAAGGAAACCAAGCAGTTCTTCACTTTATATAATACCCTAGACGATAAAAAGGTT
TATTTGGAAAAAGAGGCCATGGCTTCCCCTGCTGCCCGGGACCAGTTTTTACGTCAGATG
GAACAGATTGTAGAAGGAATTAAGCAAAGTAGAATGAAG---
