# Supplementary material for: Positively selected genes in the hoary bat (Lasiurus cinereus) lineage: prominence of thymus expression, immune and metabolic function, and regions of ancient synteny
Source: PeerJ. 2022 Mar 17;10:e13130. doi: 10.7717/peerj.13130 (PMC8934532; doi:10.7717/peerj.13130)
Supplement: Supplemental Information 4 — Likely alignment errors have been manually deleted between conserved codons. Recovery of the original codon positions requires alignment to the original accessions in each orthogroup. [file peerj-10-13130-s004.zip › renamed.manual/OG0008214.manual.fas]

>EpFu|XM_008149343.2_cds_XP_008147565.1_1
GAGAGGGACCAGCAGGTTGAGGCGGCGCAGCGGGCCCTGGTGGAGGTGCTGGGGCCTTAC
GAGCCTCTGCTGAGCCGGGTGCAGGCAGCACTTGTTTGGGAGAGGCCAGCCAGAAGCGCC
CTGTGGTGCCTGGGGCTGAACGCGGCTTTCTGGTTCTTTGCACTGACATCCCTTCGTCTT
GTATTTTTACTTGCATTCAGCTCAATGATCATAGTGTGTATAGATCAATGGAAGAACAAA
ATCTGGCCTGAAATAAAAAGCTGGGGCTTTGTGCACCCTCGGTTACTCAGCGTGCCCGAG
CTCTGTCACCATGTAGCTGAAGTCTGGGTTAGTGGGACCACTTTCATAAGGAATCTTTTG
CTTTTCAAAAAGCAAAACCCAGGCAAGTTCTGCTTGCTGAGCTGTGGAATACTGACCTTT
TTGGCTGTCCTGGGCCGCTACATCCCTGGGCTCCTGCTGTCCTATTTAATGCTTGTCACT
ATCATGATGTGGCCCCTTGCTGTGTACCACCGACTGTGGGATCGAGCCTATGTACGGCTG
AAGCCAGCTCTGCAGCGGCTGGACTTCAGTGTCCGTGGCTATATGATGTCCAAGCAGAGA
GAGAGACAACTGCGCCGCAGAGCTCTGCACCCAGAACATGCCCTGGACAACCAGAGT---
GACAGTGAAGAAGAGCTTGCTGCCTTCTGTCCTCAGCTGGATGATTCTACTGTTGCCAGG
GAATTGGCCATCACAGACTCTGAGCACTCGGATGCTGAGGTCTCCTGTACAGACAATGGC
ACATTCAATCTTTCACGGGGCCAAACACCTCTAACAGAAGGCTCTGAAGACCTAGATGGT
CACAGTGATCCAGAGGAATCCTTTGCCAGAGACCTTCCAGACTTCCCTTCCATTAATGTG
GATCCTGCTGGCCTGGACGATGAGGATGATACCAGCATTGGGATGCCCAGCTTGATGTAC
CATTCCCCACCAGGGGCTGAAGAGCCCCAGGTCTCCCCAGCCAGCCGTGACGAGAGTACA
CTGCCGGAGCTCCTGCTTGGTGCCCTGCCTGCAGGATCCAACCTCACCAGCAACTTTGCC
AGCCTGGTCTCCCAGGGCATGATCCAGCTGGCCCTGTCAGGGGCCTCCCAGCCTGGCCCT
TCTGGCCAACCTCCCCGGAGAGCAACCAGAGGCTTCCTCCGGGCCCCCAGCTCAGACCTG
GACACTGATGCTGAGGGGGATGACTTTGAACTTCTGGACCAGTCAGAGCTGAGTCAGCTG
GACCCTGCCAGTTCCAGGAGCCAC
>HiAr|XM_019667082.1_cds_XP_019522627.1_1
GAGCGGGACCAGCAGGTTGAGGCGGCGCAGCGGGCCCTGGTGGAGGTGCTGGGGCCTTAC
GAGCCTCTGTTGAGCCGGGTGCAGGCAGCCCTGGTGTGGGAGCGGCCAGCCAGGAGCGCC
CTGTGGTGCCTGGGGCTGAATGCGGCTTTCTGGTTCTTTGCACTGACATCCCTTCGTCTT
GTGTTTTTACTTGCATTCAGCTCCATGATCATAGTGTGTATAGATCAATGGAAGAACAAA
ATCTGGCCCGAAATAAAAAGCTGGGGCTTTGTGCACCCTCAGTTGCTCAGCGTGCCCGAG
CTCTGTCATCATGTAGCTGAAGTCTGGGTTAGTGGGACCATTTTCATAAGGAATCTTTTG
CTTTTCAAAAAGCAAAACCCAGGCAAGTTCTGCTTGCTGAGCTGTGGGATACTGACCTTT
TTGGCTGTCTTGGGCCGCTACATCCCTGGGCTCCTGCTGTCCTACTTAATGCTTGTCACT
GTCTTGATGTGGCCCCTTGCTGTGTATCACCGACTGTGGGATCGAGCCTATGTACGGCTG
AAGCCAGCTCTGCAGCGGCTGGACTTCAGCGTCCGTGGCTACATGATGTCCAAGCAGAGA
GAGAGACAACTACGCCGCAGAGCTCTGCACCCGGAATATGCCATGGACAACCACAGC---
GACAGTGAAGAGGAGCTTGCTGCCTTCTGTCCTCAGCTGGATGATTCTACTGTTGCCAGG
GAATTGGCCATCACAGACTCTGAGCACTCGGATGCTGAGGTCTCCTGTACAGACAACGGC
ACATTCAATCTTTCACGGGGCCAAACACCTCTAACAGAAGGCTCTGAAGACCTAGATGGT
CACAGTGATCCAGAGGAATCCTTTGCCAGAGATCTTCCAGACTTCCCTTCCATTAATGTG
GATCCTGCTGGCCTGGATGATGAGGATGATACCAGCATTGGGATGCCCAGCTTGATGTAC
CGTTCCCCACCAGGGGCTGAG---CCCCAGGCCCCTGCTGCCAGCCGGGATGAGGCCGCA
CTGCCGGAGCTCCTGCTTGGTGCCCTGCCTGCAGGATCCAACCTCACCAGCAACCTTGCC
AGCCTGGTCTCCCAGGGCATGATTCAGCTGGCCCTGTCAGGGGCCGCCCAGCCAGGCCCT
TCTGGCCCACCTCCCCAGGGAGCAACGAGAGGCATCCTCCGGGCCCCCAGTTCAGACCTG
GACACTGATGCTGAGGGGGATGACTTTGAACTTCTGGACCAGTCAGAGTTGAATCAGCTG
GACCCTGCCAGTTCCAGGAGCCAC
>LaCi|115-exonerate_protein2genome-gene-40.39-mRNA-1
GAGAGGGACCAGCAGGTTGAGGAGGCGCAGCGGGCCCTGGTGGAGGTGCTGGGGCCTTAC
GAGCCTCTGCTGAGCCGGGTGCAGGCAGCGCTTGTTTGGGAGAGGCCGGTCAGAAGCGCC
CTGTGGTGCCTGGGGCTGAACGCGGCTTTCTGGTTCTTTGCACTGACATCCCTTCGTCTT
GTATTTTTACTTGCATTCAGCTCAATGATCATAGTGTGTATAGATCAATGGAAGAACAAA
ATCTGGCCTGAAATAAAAAGCTGGGGTTTTGTGCACCCTCGGTTACTCAGCGTGCCCGAG
CTCTGTCACCATGTAGCTGAAGTCTGGGTTAGTGGGACCATTTTCATAAGGAATCTTTTG
CTTTTCAAAAAGCAAAACCCAGGCAAGTTCTGCTTGCTGAGCTGTGGGATACTGACCTTT
TTGGCTGTCTTGGGCCGCTACATTCCTGGGCTCCTGCTGTCCTATTTAATGCTTGTCACT
CTCATGATGTGGCCCCTTGCTGTGTACCACCGACTGTGGGATCGAGCCTGTGTACGGCTG
AAGCCAGCTCTGCAGCGGCTGGACTTCAGTGTCCGTGGCTATATGATGTCCAAGCAGAGA
GAGAGACAACTGCGCCGCAGAGCTCTTCACCCAGAACACGCCCTGGACAACCAGAGT---
GACAGTGAAGAAGAGCTTGCTGCCTTCTGTCCTCAGCTGGATGATTCTACTGTTGCCAGG
GAATTGGCCATCACAGACTCTGAGCACTCGGATGCTGAGGTCTCCTGTACAGACAATGGC
ACATTCAATCTTTCACGGGGCCAAACTCCTCTAACAGAAGGCTCTGAAGACCTAGATGGT
CACAGTGATCCAGAGGAGTCCTTTGCCAGAGACCTTCCAGACTTCCCTTCCATTAATGTG
GATCCTGCTGGCCTGGACGATGAGGACGATACCAGCATTGGAATGCCCAGCTTAATGTAC
CATTCCCCACCGGGGGCCGAGGAGCCGCAGATCTCCCCAGCCAGCCGTGATGAGAGTACA
CTGCCGGAGCTCCTGCTTGGTGCCCTGCCTGCAGGATCCAACCTCACCAGCAACTTGGCC
AGCCTGGTCTCCCAGGGCATGATCCAGCTGGCCCTGTCAGGGGCCTCCCAGCCTGGCCCT
TCTGCCCAACCTCCCCGGAGAGCAACCAGAGGCTTCCTCCGGGCCCCCAGCTCAGACCTG
GACACTGATGCTGAGGGGGATGACTTTGAACTTCTGGACCAATCAGAGCTGAGTCAGCTG
GACTCTGCCAGTTCCAGGAGCCAC
>MyLu|XM_006092349.3_cds_XP_006092411.1_1
GAGAGGGACCAGCAGGTTGAGGCGGCGCAGCGGGCCCTGGTGGAGGTGCTGGGGCCTTAC
GAGCCTCTGCTGAGCCGGGTGCAGGCGGCACTTGTTTGGGAGCGGCCAGCCAGAAGCGCC
CTGTGGTGCCTGGGGCTGAACGCGGCTTTCTGGTTCTTTGCACTGACATCCCTTCGTCTT
GTATTTTTACTTGCATTCAGCTCAATGATCATAGTGTGTATAGATCAATGGAAGAACAAA
ATCTGGCCTGAAATAAAAAGCTGGGGCTTTGTGCACCCTCGGTTACTCAGCGTGCCCGAG
CTCTGTCACCATGTAGCTGAAGTCTGGGTTAGTGGGACCATTTTCATAAGGAATCTTTTG
CTTTTCAAAAAGCAAAACCCAGGCAAGTTCTGCTTGCTGAGCTGTGGGATACTGACCTTT
TTGGCTGTCTTGGGCCGCTACATCCCTGGGCTCCTGCTGTCCTATTTAATGCTTGTCACT
GTCATGATGTGGCCCCTTGCTGTGTACCACCGACTGTGGGATCGAGCCTATGTACGGCTG
AAGCCAGCTCTGCAGCGGCTGGACTTCAGTGTCCGCGGCTATATGATGTCCAAGCAGAGA
GAGAGACAACTGCGCCGCAGAGCTCTACACCCGGAACATGCCATGGACAACCAGAGT---
GACAGTGAAGAAGAGCTTGCTGCCTTCTGTCCTCAGCTGGATGATTCTACTGTTGCCAGG
GAATTGGCCATCACAGACTCTGAGCACTCGGATGCTGAGGTCTCCTATACAGACAATGGC
ACATTCAATCTTTCACGGGGCCAGACACCTCTAACAGAAGGCTCTGAAGACCTAGATGGG
CACAGTGATCCAGAGGAATCCTTTGCCAGAGACCTTCCAGACTTCCCTTCCATTAATGTG
GATCCTGCTGGCCTGGACGATGAGGACGATACCAGCATTGGAATGCCCAGCTTGATGTAC
CATTCCCCACCAGGGGCTGACGAGCCCCAGGGCTCCCCAGCCAGCCGCGACGAGAGTACA
CTGCCGGAGCTCCTGCTTGGTGCCCTGCCTGCAGGATCCAACCTCACCAGCAACTTTGCC
AGCCTGGTCTCCCAGGGCATGATCCAGCTGGCCCTGTCAGGGGCCTCCCAGCCTGGCCCT
TCTGGCCAACCTCCCCGGAGAGCAACCAGAGGCTTCCTCCGGGCCCCCAGCTCAGACCTG
GACACTGATGCTGAGGGGGATGACTTTGAACTTCTGGACCAGTCAGAGCTGAGTCAGCTG
GACCCTGCCAGTTCCAGGAGCCAC
>PhDi|XM_028520172.1_cds_XP_028375973.1_1
GAGCGGGACCAGCAGGTTGAGGCGGCGCAGCGGGCCCTGGTGAAGGTGCTGGGACCTTAC
GAGCCTCTGCTGAGCCGAGTGCAGGCAGCCCTCGTGTGGGAGCGGCCAGCCAGGAGCGCC
CTGTGGTGCCTGGGGCTGAACGCGGCTTTCTGGTTCTTTGCACTGACATCCCTTCGTCTT
GTATTTTTACTTGCATTCAGCTCGATGATCCTGGTGTGTATAGATCAATGGAAGAACAAA
ATCTGGCCTGAAATAAATAGCTGGGGCTTTGTACACCCTCGGTTACTCAGCGTGCCCGAG
CTCTGTCACCATGTAGCTGAAGTCTGGGTTAGTGGGACCATTTTCATAAGGAATCTTTTG
CTTTTCAAAAGGCAAAACCCAGGCAAGTTCTGCTTGCTGAGCTGCGGGATACTGACCTTT
TTGGCCGTCTTGGGCCGCTACATCCCCGGGCTCCTGCTCTCCTATTTCATGTTTGTCACG
GTGATGATGTGGCCCCTGGCTGTGTACCACCGGCTGTGGGATCGGGCCTGTGTGCGGCTG
AAGCCAGCTCTGCAACGGCTGGACTTCAGTGTCCGCGGCTACATGATGTCCAAGCAGAGA
GACAGACAGCTGCGCCGCAGAGCTCTGCGCCCAGAGCAAGCCGTGGACGACCACAGT---
GACAGCGAGGAGGAGCTTGCCGCCTTCTGTCCTCAGCTGGATGATTCTACTGCCGCCAGG
GAACTGGCCATCACAGACTCGGAGCACTCAGATGCCGAGGTTTCCTGTACGGACAATGGC
ACGTTCAACCTTTCACGGGGCCAGACACCTCTAACAGAAGGCTCTGAAGACTTAGATGGT
CACAGTGACCCAGAGGAGTCCTTTGCCAGAGACCTTCCAGACTTCCCTTCCATTAACGTG
GATCCCGCTGGCCTGGACGATGAGGATGACACCAGCATCGGAATGCCCAGCTTGATGTAC
CGTTCCCCAGCAGGGCCTGAGGAGCCCCAGGTGCCCCCCGCCAGCCGGGGCGGAGCTGCG
CTGCCGGGGCTCCTGCTGGAAGCCCTGCCTGCCGGATCCAGCCTCACCAGCAACCTTGCC
GGCCTGGTCTCCCAGGGCATGATCCAGCTCGCCCTGTCAGGGGCCTCCCAGCCAGGCCCT
TCTGGCCCGCCTCCCCGGAGAGCAACCAGAGGTGTCCTCCGGGCCCCCAGCTCAGACCTG
GACACTGATGCCGAGGGGGATGACTTTGAACTTCTGGATCAGTCAGAGCTGAATCAGCTG
GACCCTGCTGGTTCCAGGAGCCAC
>PtVa|XM_011381195.2_cds_XP_011379497.1_1
GAGCGGGACCAGCAGGTTGAGGCGGCGCAGCAGGCCCTCGTGGAGGTGCTGGGGCCTTAC
GAGCCTCTGTTGAGCCGGGTGCAGGCAACCCTGGTGTGGGAGCGGCCAGCCAGGAGCGCC
CTGTGGTGTCTGGGGCTGAACGCGGCTTTCTGGTTCTTTGCGCTGACATCCCTTCGTCTC
GTGTTTTTACTTGCATTCAGCTCAATGATCATAGTGTGTATAGATCAATGGAAGAACAAA
ATCTGGCCTGAAATAAAAAGCTGGGGCTTTGTGCACCCTCGGTTGCTCAGCGTGCCCGAG
CTCTGTCATCATGTAGCTGAAGTCTGGGTTAGTGGGACCATTTTCATAAGGAATCTTTTG
CTTTTCAAAAAGCAAAACCCAGGCAAGTTCTGCTTGCTGAGCTGTGGGATACTGACCTTT
TTGGCTGTCTTGGGCCGCTACGTCCCTGGGCTCCTGCTGTCCTACTTAATGCTTGTCACT
GTCATGATGTGGCCCCTCGCTGTGTACCACCGACTGTGGGATCGAGCCTACATACGGCTG
AAGCCAGCTCTGCAGCGGCTGGACTTCAGTGTCCGTGGCTACATGATGTCCAAGCAGAGA
GAGAGACAATTGCGCCGCAGAGCTCTTCACCCAGAACGTGCCATGGACAACCAAAGT---
GACAGCGAGGAGGAGCTTGCTGCCTTCTGTCCTCAGCTGGATGATTCTACCGTTGCCAGG
GAATTGGCCATCACAGACTCTGAGCACTCGGATGCTGAGGTCTCCTGTACAGACAATGGC
ACATTCAATCTTTCAAGGGGCCAAACACCTCTAACAGAAGGCTCTGAAGACCTAGATGGT
CACAGTGATCCAGAGGAATCCTTTGCCAGAGACCTTCCAGACTTCCCTTCCATTAACGTG
GATCCTGCTGGCCTGGACGATGAGGATGATACCAGCATTGGGATGCCCAGCTTAATGTAC
CGTTCCCCACCAGGGGCTCAGGAGCCCCAGGCGCCCCCTGCCAGCCAGGACGAGGCTGCA
CTGCCAGAGCTCCTGCTTGGTGCCCTGCCTGTGGGATCCAACCTCACCAGCAATCTTGCC
AGCCTGGTCTCCCAGGGCATGATTCAGCTGGCCCTGTCAGGGGCCTCTCAGCCAGGCCCT
TCCGGCCCACCTCCCCGGAGAGCAACAAGAGGCTTCCTCCGGGCCCCCAGTTCAGACCTG
GACACTGATGCTGAGGGGGATGACTTTGAACTTCTGGACCAGTCAGAGCTGAATCAGCTG
GACCCCGCCAGTTCCAGGAGCCAC
>RhFe|XM_033090927.1_cds_XP_032946818.1_1
GAGCGGGACCAGCAGGTTGAGGCGGCGCAGCGGGCCCTGGTGGAGGTGCTGGGGCCTTAC
GAGCCTCTGTTGAGCCGGGTGCAGGCAGCCCTGGTGTGGGAGCGGCCAGCCAGGAGCGCC
CTGTGGTGCCTGGGGCTGAACGCGGCTTTCTGGTTCTTTGCACTGACATCCCTTCGTCTC
GTGTTTTTACTTGCCTTCAGCTCCATGGTCATAGTGTGTATAGATCAGTGGAAAAACAAA
ATCTGGCCTGAAATAAGAAGCTGGGGCTTTGTGCACCCTCGGTTGCTCAGCGTGCCCGAG
CTCTGTCATCATGTAGCTGAAGTCTGGGTTAGTGGGACCATTTTCATAAGGAACCTTTTG
CTTTTCAAAAAGCAAAACCCAGGCAAGTTCTGTTTGCTGAGCTGTGGGATACTGACCTTT
TTGGCCGTCTTGGGCCGCTACGTCCCTGGGCTCCTGCTGTCCTACTTAATGCTTGTCACT
GTCATGATGTGGCCCCTTGCTGTGTATCACCGACTGTGGGATCGAGCCTACGTACGGCTG
AAGCCAGCTCTGCAGCGGCTGGACTTCAGTGTCCGTGGCTACATGATGTCCAAGCAGAGA
GAGAGACAATTACGCCGCAGAGCTCTGCACCCAGAATATTCCATGGACAACCACAGT---
GACAGTGAAGAGGAGCTTGCTGCCTTCTGTCCTCAGCTGGATGATTCTACTGTTGCCAGG
GAATTGGCCATCACAGACTCTGAGCACTCGGATGCTGAGGTCTCCTGTACAGATAACGGC
ACATTCAATCTTTCACGGGGCCAAACACCTCTAACAGAAGGCTCTGAAGACCTCGATGGT
CACAGTGATCCAGAGGAATCCTTTGCCAGAGACCTTCCCGACTTCCCTTCCATTAATGTG
GATCTTGCCGGCCTGGAGGATGAGGACGATACCAGCATTGGGATGCCCAGCTTGATGTAC
CGTTCCCCACCAGGGGCTGAGGGGCCCCAGGCCCCCGCTGCCAGCCGGGACGAGGCTGCA
CTGCCGGAGCTCCTGCTTGGTGCCCTGCCTGCAGGATCCAACCTCACCAGCAACCTTGCC
AGCCTGGTCTCCCAGGGCATGATTCAGCTGGCCCTGTCAGGGGCCTCCCAGCCAGGCCCT
TCGGGCCCACCCCCCCAGAGAGCAACAAGAGGCTTCCTTCGGGCCCCCAGTTCAGACCTG
GACACTGATGCTGAGGGGGATGACTTTGAACTTCTGGACCAGTCAGAGTTGAATCAGCTG
GATCCTACCAGTTCCAGGAGCCAC
>RoAe|XM_016150894.1_cds_XP_016006380.1_1
GAGCGGGACCAGCTGGTTGAGGCGGCGCAGCAGGCCCTGGTGGAGGTGCTGGGGCCTTAC
GAGCCTCTGTTGAGCCGGGTACAGGCAACCCTGGTGTGGGAGCGGCCAGCCAGGAGCGCC
CTGTGGTGTCTGGGGCTGAACGCGGCTTTCTGGTTCTTTGCACTGACATCCCTTCGTCTT
GTGTTTTTACTTGCATTCAGCTCAATGATCATAGTGTGTATAGATCAATGGAAGAACAAA
ATCTGGCCTGAAATAAAAAGCTGGGGTTTTGTGCACCCTCGGTTGCTCAGCGTGCCCGAG
CTCTGCCATCATGTAGCTGAAGTCTGGGTTAGTGGGACCATTTTCATAAGGAATCTTTTG
CTTTTCAAAAAGCAAAACCCAGGCAAGTTCTGCTTGCTGAGCTGTGGGATACTGACCTTT
TTGGCTGTCTTGGGCCGCTATGTCCCTGGGCTCCTGCTGTCCTACTTAATGCTTGTCACT
GTCATGATGTGGCCCCTCACTGTGTACCACAGACTGTGGGATCGAGTCTACGTATGGCTG
AAGCCAGCTCTGCAGCGGCTGGACTTCAGTGTTCGTGGCTACATGATGTCCAAGCAGAGA
GAGAGACAATTGCGCCGCAGAGCTCTTTACCCAGAACGCGCTGTGGACAACCAAAGTGAA
GACAGTGAAGAGGAGCTTGCTGCCTTCTGTCCTCAGCTGGATGATTCTACCGTTGCCAGG
GAATTGGCCATCACAGACTCTGAGCACTCGGATGCTGAGGTCTCCTGTACAGACAATGGC
ACATTCAATCTTTCAAGGGGCCAGACACCTCTAACAGAAGGCTCTGAAGACCTAGATGGT
CACAGTGATCCAGAGGAATCCTTTGCCAGAGACCTTCCAGACTTCCCTTCCATTAATGTG
GATCCTTCTGGCCTGGATGATGAGGATGATACCAGCATCGGGATGCCCAGCTTAATGTAC
CGTTCCCCACCAGGGGCCGAGGAGCCCCAGGCCCCCCCTGCCAGCCAGAACGAGGCTGCA
CTGCCAGAGCTCCTGCTTGGTGCCCTGCCCGCGGGATCCAACCTCACCAGCAATCTTGCC
AGCCTGGTCTCCCAGGGCATGATTCAGCTGGCCCTGTCAGGGGCCTCCCAGCCAGGCCCT
TCTGGCCCACCTCCTCGGAGAGCAACAAGAGGCTTCCTCCGGGCCCCCAGTTCAGACCTG
GACACTGATGCTGAAGGGGATGATTTTGAACTTCTGGACCAGTCAGAGCTGAATCAGCTG
GACCCCGCCAGTTCCAGGAGCCAC
