# Supplementary material for: Positively selected genes in the hoary bat (Lasiurus cinereus) lineage: prominence of thymus expression, immune and metabolic function, and regions of ancient synteny
Source: PeerJ. 2022 Mar 17;10:e13130. doi: 10.7717/peerj.13130 (PMC8934532; doi:10.7717/peerj.13130)
Supplement: Supplemental Information 4 — Likely alignment errors have been manually deleted between conserved codons. Recovery of the original codon positions requires alignment to the original accessions in each orthogroup. [file peerj-10-13130-s004.zip › renamed.manual/OG0008242.manual.fas]

>EpFu|XM_008155327.2_cds_XP_008153549.1_1
GGCCTTAGCCGTCGCAGGAGCTCAGCGCACACCCTGAACCAGGCCTCCAGCCGGAGCCAT
GCCCTGCTCACACTCCACATCCGCCGCCAAACCGCCCAGCAGATGCCTCCCGTGGATCCC
GGGGAACACCCGGCCGGCGGGAAGCTGTGCTTTGTAGACCTGGCTGGCAGCGAGAAGGTG
GCGGCCACCGGATCCCGCGGGGAGCTGATGCTTGAGGCCAACAGCATCAACCGCAGCCTG
CTGGCCCTGGGCCACTGCATCTCCCTGCTGCTGGACCCTCGGCGGAAGCAAAGCCACATC
CCCTTTCGAGACAGCAAGCTCACAAAGCTGCTGGCGGACTCCCTGGGGGGGCGCGGGGTC
ACCCTCATGGTGGCCTGCGTGTCGCCCTCAGCCCAGTGCCTTCCTGAGACCCTCAGCACC
CTGCGATACGCCAGCCGAGCTCAGCGGGTCACCACTCGGCCCCAGGCCCCCAAGTCCCCG
ACGGCAAAGCAGCCCCCGCGCCTGGAGACGGAGATCTTGCAGCTCCAGGCGGAGAACCGG
CTTCTACGGTCCCAGCTGAGCCAGATGGACCTGAAGGCCTCTGGATTCAGCGGGACCCGC
GTGGCCTGGGCCCAGCAGAACCTCTATGGGATGCTCCAGGAGTTCATGCTGGAGAATGAG
AGGCTCCGGAAAGAGAAGAGCCAGCTGCAGAGCAGCCGGGACCTGGCCCGGGATGAGCAG
CGCGTCCTGGCCCAGCAGGTCCACGAGCTGGAGCGGCGCCTCCTCTCGGCCTGCTACCTC
CACCAGCCCCCCCCTGGCCCAGCCCCACCGTGTCCCTGTGCGATGGCGCCAGCTCCCTCC
TGCCATGCCCTGCCACCCCTCTGCTCCTGCCCCTGCTGCCACCTCTGCCCCCTGTGCCGA
GCCCCACTGGCCCACTGGGCCTGCCCACGGAGGGAGCTCCACCTGCCCCAGGTGGCCCCC
GACGGCGTTCCCCCATCTGCCCGGCCCCCACCCTGGGTGCCCCCGTGCAGC---CCTGGC
TCTGCCCAGTGCCCCCGAGAGAGGAGTCACAGCGACTGGACTGAGACCCGAGTCCTGGCG
GAGATTCTCACC------GAGGAGGAGGTGGTACCTTCTGCACCCCCCCTGCCCCCGGGG
CCCCCG---AACACGTCGCCAGTGTTGAGAGGT---
>HiAr|XM_019635778.1_cds_XP_019491323.1_1
GGTCTTAGCCGTCGAAGGAGCTCTGCTCACACTCTGAACCAGGCCTCCAGCCGAAGCCAT
GCCCTGCTCACACTCTATATCAGCCGCCAAACT---------ATGTCTCCTGTGGATCCC
GGG---AACCCTGTTGGTGGGAAGCTGTGCTTTGTAGACCTGGCGGGCAGTGAGAAGGTG
GCAACCACAGGATCCCGTGGGGAGCTGATGCTTGAGGCCAACAGCATCAACCGCAGCCTG
CTGGCCCTGGGTCACTGCATCTCCCTGCTGCTGGACCCACAGCGGAAGCAAAGCCACATT
CCCTTTCGAGACAGCAAGCTCACCAAGTTGCTGGCGGACTCACTGGGGGGGCGTGGGGTC
ACCCTCATGGTGGCCTGCGTGTCCCCCTCAGCCCAGTGCCTTCCCGAGACTCTCAGTACC
TTGCGATATGCCAGCCGAGCTCAGCGGGTCACGACTCGACCACAAGCCCCCAAGTCCCCC
ATAGCAAAGCAGCCCCAGCGTTTGGAGACGAAGATATTGCAGCTCCAGGAGGAGAACCAT
CTCCTACGGTCCCAGCTGAGCCAAATGAACCTCAAGGTCTCTGGGTTCAGTGGGGCCCGG
GTGGCCTGGGCCCAGCGGAACCTCTATGGAATGCTCCAGGAGTTTATGCTGGAGAATGAG
AGGCTCAGGAAAGAAAAGAGCCAGCTGCAGAGTAGCTGGGACCTGGCCCGGGATGAGCAG
CGTGTCCTGGCCCAGCAGGTGCATGAGCTGGAGCGGCGCCTCCTCTCTGCATGCTACCTT
CACCAGCCAGGCCTTGACCCAGCCCCGCCATGTCCCTGTGTGATGGTGCCAGCTCCCTCC
TGTCATGCGCTGCCACCCCTCTGCTCCTGCCCCTGCTGTCGCTTCTGCCCCCTGTGCCGA
GCACCGCTGGCCCACTGGGCCTGCCCACGGAGGGAGCTCCAACTGCCCCAGATGGCCCCA
GATGGCATGCCCCTGTCTGCTCGGCCCCCACCCTGGGCACCCCCATGCAGC---CCTGGC
TCTGCCAAGTGCCCAAGAGAGAGGAGCCACAGCGACTGGACTCAGACCCGAGTCCTGGCG
GAGATGCTGACT------GAGGAGGAGGTGGTACCGTCTGCACCTCCACTGCCCATGGGG
CCCCCG---AACACGTCACCGGTGCTGAGAGGT---
>LaCi|241-exonerate_protein2genome-gene-32.0-mRNA-1
GGTCTGAGCCGTCGACGGAGCTCAGCTCACACCCTGAACCAGGCCTCCAGCCGAAGCCAT
GCCCTGCTCACCCTCCACATCCGCCGCCAAACCTCCCAGCAGATACCTCCCGTGGGTCCC
GGGGAGCATCCTGCTGGGGGGAAGCTGTGCTTCGTAGACCTGGCGGGCAGCGAGAAGGTG
GCGGCCACCGGCTCCCGCGGCGAGCTGATGCTGGAGGCCAACAGCATCAACCGCAGCCTG
CTGGCCCTGGGCCACTGCATCTCCCTGCTGCTGGACCCACGGCGGAAGCAAAGTCACATC
CCCTTTCGAGACAGCAAGCTCACGAAGCTGCTGGCGGACTCGCTGGGGGGCCGAGGGGTC
ACGCTCATGGTGGCCTGCGTGTCGCCCTCAGCCCAGTGCCTTCCCGAGACCCTCAGCACC
CTGCGATACGCCAGCCGAGCTCAGCGGGTCACCACGCGGCCCCAGGCCCCCCAGTCCCCC
GGGGCCAAGCAGCCCCAGCGCCTCGAAACGGAGATCCTGCAGCTCCAGGCAGAGAACCGG
CTTCTACGGTCCCAGCTGAGCCAGATGGACCTGAAGGCCTCCGGCGTCAGTGGGACGCGC
CTGGCCTGGGCCCAGCAGAACCTCTATGGGATGCTCCAGGAGTTCATGCTGGAGAATGAG
AGGCTCAGGAAAGAGAAGAGCCAGCTGCAGAGCAGCCGGGACCTGGCCCGGGATGAGCAG
CGCGTCCTGGCCCAGCAGGTCCAGGAGCTGGAGCGGCGCCTCCTCTCGGCCTGCCACCTC
CACCAGCCCCCCCTGGGCCCAGCCCCCCCATGTCCCTGTGCGATGGTGCCAGCTCCCTCC
TGCCATGCCCTGCCACCCCTCTGCGCCTGCCCCTGCTGCCACCTCTGCCCGCTGTGTCGA
GCCCCCCTGGCCCACTGGGCCTGCCCACGGAGGGAGCTCCCGCTGCCCCAGGTAGCCCCC
GACGGCCTCCCCCTGTCTGCCCGGCCCCCGCCCTCGGTGCCCCCGTGCAAC---CCTGGC
TCGGCCAAGTGCCCCAGAGAGAGGAGTCACAGCGACTGGACTCAGACCCGAGTCCTGGCG
GAGATACTCACCNNNNNNNNNNNNNNNNNNNTACCTTCTGCACCCCCGCTGCCCCCGGGG
CCCCCG---AACACATCGCCAGTGTTGAGAGGTGGG
>MyLu|XM_006104914.3_cds_XP_006104976.2_1
GGTCTTAGCCGCCGAAGGAGCTCAGCTCACACCCTGAACCAGGCCTCCAGCCGAAGCCAT
GCCCTGCTCACACTCCATATCCGCCGCCAAACCTCCCAGCAGATGCCTCCTGTGGATCCC
GGGGAACACCCTGCCGGAGGGAAGCTGTGCTTTGTAGACCTGGCTGGCAGCGAGAAGGTG
GCGGCCACCGGATCCCGTGGGGAGCTGATGCTCGAGGCCAACAGCATCAACCGCAGCCTG
CTGGCGCTGGGCCACTGCATCTCCCTGCTGCTGGACCCGCGGCGGAAGCAAAGCCACATC
CCCTTTCGAGACAGCAAGCTCACGAAGCTGCTGGCGGACTCACTGGGGGGGCGCGGGGTC
ACCCTCATGGTGGCCTGCGTGTCGCCCTCAGCCCAGTGCCTCCCTGAGACCCTCAGCACC
CTGCGATACGCCAGCCGAGCTCAGCGGGTCACCACTCGGCCGCAGGCCCCCAAGTCCCCT
ATGGCAAAGCAGCCCCAGCGCCTGGAAACGGAGATATTGCAGCTCCAGGCGGAGAACCGC
CTTCTACGGTCCCAACTGAGCCAGATGGACCTTAAGGCCCCTGGATTCAGTGGGACCCGC
GTGGCCTGGGCCCAGCAGAACCTCTATGGGATGCTCCAGGAGTTCATGCTGGAGAATGAG
AGGCTCAGGAAGGAAAAGAGCCAGCTGCAGAGTAGCCGGGACCTGGCCCGGGATGAGCAG
CGCGTCCTGGCCCAGCAGGTCCACGAGCTGGAGCGGCGCCTCCTCTCTACCTGCTACCTC
CACCAGCCCCCCTTTGGCCCAGCCCCACCATGTCCCTGTGCGATGGTGCCAGCTCCCTCC
TGCCATGCCCTGCCACCCCTCTGCTCCTGCCCCTGCTGCCACCTCTGCCCCCTGTGCCGA
GCCCCACTGGCCCACTGGGCCTGCCCACGGAGGGAGCTCCACCTGCCCCAGGTGGCCCCC
GACGGCATTCCCCCGTCTGCCCGGCCCCCACCCTGGGTGCCCCCATGCAGC---CCTGGC
TCTGCCAAGTGCTCCAGAGAGAGGAGTCACAGCGACTGGACTCAGACCCGAGTCCTGGCG
GAGATACTCACC------GAGGAGGAGGTGGTACCTTCTGCACCTCCCCTGCCCGCGGGG
CCCCCG---AACACGTCGCCAGTGCTGAGAGGT---
>PhDi|XM_028523003.1_cds_XP_028378804.1_1
GGTCTTAGCCGTCGAAGGAGCTCAGCTCACACCCTGAACCAGGCCTCCAGCCGAAGCCAT
GCCCTGCTGACGCTCTATGTCGGCCGCCAGACTTCCCAGCAGGTGCCTCCTGTGGATCCC
GGGGAACCCCCCACCGGTGGGAAGCTGTGCTTTGTAGACCTGGCCGGCAGTGAGAAGGTG
GCGGCCACAGGATCCCGTGGGGAGCTGATGCTGGAGGCCAACAGCATCAACCGCAGCCTG
CTGGCCCTGGGTCACTGCATCTCCCTGCTGCTGGACCCACGGCGGAAGCAAAGCCACATT
CCGTTTCGAGACAGCAAGCTCACCAAGCTGCTGGCAGACTCGCTGGGGGGGCACGGGGTC
ACCCTCATGGTGGCCTGCGTGTCCCCCTCAGCCCAGTGCCTTCCTGAGACTCTCAGCACC
CTGCGATATGCCAGCCGAGCTCAGCGGGTCACCACGCAGCCGCAGGCCCCCAAGTCCCCT
ATGGCAAAGCAGCCCCAGCGTTTGGAGACTGAGATAGCACAGCTCCGGGAGGAGAACCAT
CTCCTTCGGTCCCAACTGGGCCGGATGGACCCCAAGGTCTCTGGACTCAGTGGTACCCGA
GTGGCTTGGGCCCAGCGGAACCTCTACGGGATGCTCCAGGAGTTCATGCTGGAGAATGAG
AGGCTCAGGAAAGAAAAGAGCCAGCTGCAGAGTAGCCGGGACCTGGCCCGGGATGAGCAG
CACATCCTGGCCCAGCAGGTCCACGAGCTGGAGCGGCGCCTCCTCTCTGCCTGCTGCCTT
CACCGGCCCGGCCTCGGCCCTGCCCCGCTGTGTCCCTGTGCGACGGGGCCAGCTCCCTCC
TGCCATGCCCTGCCACCCCTGTGCGCCTGCCCCTGCTGCCGCCTCTGCCCTCTGTGCCGA
GTGCCGCCGGCCCACTGGGCCTGCCCACGGAGGGAGCTCCACCTGCCCCAGGTGGCCCCA
GATGGCATGACCCTGCCTGCCCGGCCCCCGCCCTGGGCACCCCCATGCAGCAGCCCTGGC
TCTGCCAAGTGCCCGAGAGAGAGGAGCCACAGCGACTGGACTCAGACCCGAGTTCTGGCG
GAGATCCTCACC------GAGGAGGAGGTGGTACCTTCTGCCCCGCCCCTGCCCATGGGG
CCCCCCCGGAACATGTCACCAGTGCTGAGAGGT---
>PtVa|XM_011360935.2_cds_XP_011359237.2_1
GGTCTTAGTCGTCGAAGGAGCTCAGCTCATACCCTGAACCAGGCCTCCAGCCGAAGCCAT
GCCCTGCTCACACTCTATATCAGCCGCCAAACTTCCCAGCAGGTGTCTCCCGTGGATCCT
GGGGAACACCCTGTAGGTGGGAAGCTGTGCTTTGTAGACCTGGCCGGCAGTGAGAAGGTG
GCAGCCACAGGATCCCGTGGGGAGCTGATGCTCGAGGCCAACAGCATCAACCGTAGCCTG
CTGGCCCTGGGTCACTGCATCTCCCTGCTGCTGGACCCACAGCGGAAGCAAAGCCACATC
CCCTTTCGAGACAGCAAGCTCACCAAGCTGCTGGCGGACTCACTGGGGGGGCATGGGGTC
ACCCTCATGGTGGCTTGCGTGTCCCCCTCAGCCCAGTGCCTTCCTGAGACTCTTAGTACC
CTGCGATATGCCAGCCGAGCTCAGCGGGTCACCACTCGGCCACAGGCTCCTAAGTCTCCC
ATGGCAAAGCAGCCTCCGCGCTTGGAGACCGAGGTGTTGCAGCTGCAGGAGGAGAACCGT
CTCTTGCGGTCCCAACTGGGCCAAAGGGACGTCAAGGTCTCCGGATTCAGTGGGAGCCGG
GTGGCCTGGGCCCAGCGGAACCTCTACGGGATGCTCCAGGAGTTCATGCTAGAGAATGAG
AGGCTCAGGAAAGAAAAGATCCAGCTGCAGAGTAGCCGGGACCTGGCCCGGGATGAGCAG
CGCGTCCTGACACAGCAGGTCCATGAGCTGGAGCGCCACCTCTTCTCCGCCTGCTGCCTT
CACCAGCCAGGCCGTGGCCCAGCCCCACCATGTCCCTGTGTGATGGTGCCAGCTCCCTCC
TGCCATGCCCTGCCACCCCTCTGCTCCTGCCCCTGCTGTCATCTCTGCCCCCTGTGCCGA
GCACCACTGGCCCACTGGGCCTGTCCACAGAGGAAGCTCCACCTGCCCCAGGTGGCCCCA
AATGGCATGTCCCCCTCTGTCCAGCCCTCAGCCTGGGCACCCCCGTGCAGC---CCTGGC
TCTGTCAAGTGCCAGAGAGAGAGGAGTCACAGCGACTGGACTCAGACCCAAGTCCTGGCG
GAAATGCTGACC------GAGGCGGAGGTGGTACCCTCTGCACCTCCCCTGCCCGTGGGA
CCCCCG---AACACATCACCGGTGCTGAGAGGT---
>RhFe|XM_033123904.1_cds_XP_032979795.1_1
GGTCTTAGCCGTCGAAGGAGCTCAGCTCACACCCTGAACCAGGCCTCCAGCCGAAGCCAT
GCCCTGCTCACACTCTATATCAGCCGCCAGACTCAG------ATGCCTCCTGTGGATCCC
GGG---GACCCTGCTGGGGGGAAGCTGTGCTTTGTAGACCTGGCCGGCAGTGAGAAGGTG
GCGGCCACAGGATCCCGCGGGGATCTGATGCTTGAGGCCAACAGCATCAATCGCAGCCTG
CTGGCCCTGGGTCACTGCATCTCCCTGCTGCTGGACCCACAGCGGAAGCAAAGCCACATC
CCCTTTCGAGACAGCAAGCTCACCAAGCTGCTGGCGGACTCACTGGGGGGGCGCGGGGTC
ACTCTCATGGTGGCCTGCGTGTCCCCCTCAGCCCAGTGCCTTCCTGAGACTCTCAGTACC
TTGCGATATGCCAGCCGAGCTCAGCGGGTCACTACTCGGCCACAGGCCCCCAAGTCCCCT
ATGGCAAAGCAACCCCAGCATTTGGAGACTAAGATATTGCAACTCCAGGAGGAGAACCAT
CTCCTACGGTCCCGACTGAGCCAAATGAACCTCAAGGTCTCCGGACTCAGTGGGCCCCGG
GTGGCCTGGGCCCAGCGGAATCTCTATGGGATGCTCCAGGAGTTCATGCTGGAGAATGAG
AGGCTCAGGAAAGAAAAGAGCCAGCTGCAGAGTAGCTGGGACCTGGCCCGGGATGAGCAG
CGCGTCCTGGCCCAGCAGGTCCATGAATTGGAGCGGCGCCTCCTTTCTGCCTGCTACCTC
CACCAGCCGGGCCTTGGCCCAGCCCCACCATGTCCCTGTGTGATGGTGCCAGCTCCCTCC
TGTCATGCACTGCCACCCCTCTGCTCCTGCCCCTGTTTCCGCCTCTGCCCCCTGTGCCGA
GCCCCGCCGGCCCACTGGGCCTGCACACGGAGGGAGCTCCAGCTGCCCCAGGTGGCCCCA
GATGGCATGACCCTGTCTGCTCGGCCCCCACCCTGGGCACCCCCATGTAGC---CCCGGC
TCTGCCAAGTGCCCAAGAGAGAGGAGCCACAGCGACTGGACTCAGACCCGAGTCCTGGCA
GAGATGCTGACC------GAAGAGGAGGTGGTACCCTCTGCACCTCCCCTGCCTGTGGCG
CCCCCG---AACACATCACCAGTGCTGAGAGGA---
>RoAe|XM_016126312.1_cds_XP_015981798.1_1
GGTCTTAGCCGTCGAAGGAGCTCAGCTCATACCCTGAACCAGGCCTCCAGCCGAAGCCAT
GCCCTGCTCACACTCTATATCAGCCGCCAAACTTCCCAGCAGGTGTCTCCTGTGGATCCT
GGGGAACACCCTGTAGGTGGGAAGCTGTGCTTTGTAGACCTGGCCGGCAGTGAGAAGGTG
GCAGCTACAGGATCCCGTGGGGAGCTGATGCTCGAGGCCAACAGCATCAACCGTAGCCTG
CTGGCCCTGGGTCACTGCATCTCCCTGCTCCTGGACCCACAGCGGAAGCAAAGCCACATC
CCCTTTCGAGACAGCAAGCTCACCAAGCTGCTGGCGGACTCACTGGGGGGGCGTGGGGTC
ACCCTCATGGTGGCCTGCGTGTCCCCCTCAGCCCAGTGCCTTCCTGAGACTCTTAGTACC
CTGCGGTATGCCAGCCGAGCTCAGCGGGTCACCACTCGACCGCAGGCCCCCAAGTCTCCT
GTGGCGAAGCAGCCTCCGCGCTTGGAGACTGAGATGTTGCAGCTGCAGGAGGAGAACCGT
CTCTTGCGGTCCCAACTGGGCCAAAGGGACGCCAAAGTCTCCGGATTCAGTGGGAGCCGG
GTGGCCTGGGCCCAGCGGAACCTCTATGGGATGCTCCAGGAGTTCATGCTAGAGAATGAG
AGGCTCAGGAAAGAAAAGGTCCAGCTGCAGAGTAGCCGGGACCTGGCCCGAGATGAGCAG
CGCCTCCTGACACAGCAGGTCCATGAGCTGGAGCGGCGCCTCCTCTCCGCCTGCTACCTT
CGCCAGCCAGGCCTTGGCCCAGCCCCCCCATGCCCCTGTGTGATGGTGCCGGCTCCCTCC
TGCCATGCCCTGCCGCCCCTCTGCTCCTGCCCCTGCTGTCATCTCTGCCCCCTGTGCCGA
GCACCACTGGCCCACTGGGCCTGTCCACAGAGGGAGCTCCACCTGCCCCAGGTGGCCCCA
AATGGCATGTCTCACTCTGTGCAGCACTCACCCTGGGCACCCCCGTGCAGC---CCTGGC
TCTGCCAAGTACCAGAGAGAGAGGAGTCACAGCGACTGGACTCAGACCCGAGTCCTGGCG
GAAATGCTGACC------AAGGCGGAGGTGGTGCCCTCTGCACCTCCCCTGCCCGTGGAG
CCCCTG---AACACATCACCGGTGCTAAGAGGG---
