# Supplementary material for: Positively selected genes in the hoary bat (Lasiurus cinereus) lineage: prominence of thymus expression, immune and metabolic function, and regions of ancient synteny
Source: PeerJ. 2022 Mar 17;10:e13130. doi: 10.7717/peerj.13130 (PMC8934532; doi:10.7717/peerj.13130)
Supplement: Supplemental Information 4 — Likely alignment errors have been manually deleted between conserved codons. Recovery of the original codon positions requires alignment to the original accessions in each orthogroup. [file peerj-10-13130-s004.zip › renamed.manual/OG0008288.manual.fas]

>EpFu|XM_028126959.1_cds_XP_027982760.1_1
CTCTCTCTGTCTCCGGGCCTCTCCTGCCACCTGTGGGGTGGTGACGTGCTCTGCCTGCCT
GGGGATGTCGAACCTGCCCCAGGACCTGTGCTGGTGCCCACACGCCTGCAGACAGAGCTG
GTGCTGAGGTGTCATAAGGAGACTGACTGTAACCTCTGTGTGCGTGTGGCCGTCCACTTG
GCTGTGCGTGGCCACTGGGAAGAGCTTGAAGATGAGGAACAATTTGGAAGAGCAGCTGAC
TCAGAGCTTGAAGAGCCTAAGAATGCCTCTCTCCAGGCCCAAGTCGTGCTCTCCTTCCAG
GCCTACCCTACTGCCCGCTGTGTCCTGCTGGAGGTGCAAGTGCCCGCTGCCCTCGTGCAG
CCTGGTCAGCCTGTGGGCTCTGTAATATTTGACTGCTTCGAGGCTGCGTTAGGGGCTGAG
GTGCGAATCTGGTCCTACACTCAGCCCAGGTACCAGAAGGAACTCAGTTTCATACAGCAG
CTGCCTGACTGCAGGGGGCTCGAAGTCCAGGACAGCATCCAGAGCTGCTGGGCCCTGCCC
TGGCTCAACGTGTCTGCAGACGGTGAGGATGTGCACCTGGTGCTGGATGTCTCTGAGGAA
CAGCAATTTGGCCTCTCCCTGTACTGGAACCAGGTCCAGGGCCCTACAAAACCCTGGTGG
CACAGAAACCTGACTGGGCCGCAGACCATTACCTTGAACCACACAGACCTGGTTCCCTGT
CTCTGTATTCAGGTGTGGCCTCTGGAACCTGACTCCGTTAGAACGAGCATCTGCCCATTT
AAGAATGATACCCGCGCACACCGAAACCTCTGGCGGGCTGCCCGGCTGCAGCTGCTGCCC
CCACGGGGCTGGCGGCTGGTCGCGCCATGCTCGCTGGCC---GCCGAGGCCGCACTGTGC
TGGCAGGCACCGGGCAGGGGCTCCTGCCAGCCGCTGGTCCCACCGCTGTCCCGGGAAAAC
GTCACTGTGAACGAAGCCCTGGAGTTCCCTTTGCTGAAAGGCCACCCCAACCTCTGTGTC
CAGCAGGTGAGCAGTTGGGAGAAGCTGCAGCTGCAAGAGTGCTTGTGGTCTGACTCTCTG
GGGCCCCCCAAGGATGATATGCTGCTGGTGGAGACACGAGGCCCCCAGGACAACAGATCA
ATCTGTGCCTTGGAACCCAGTGGTTGCACCCCACTGCTCAGCGGGGCCTCTACG------
------------------------AGGGCAGCACGCCTTGGAGAGCAGTTACTACAAGAC
CTGCAGTCTGGACAGTGTCTGCAGCTGTGGGATAATGACCTGGGAGCGCTATGGGCCTGC
CCCATGGACAAGTATATCCACCAGCGCTGGGCCCTGGTGTGGCTGGCCTGCCTACTCTTT
GCTGCTCTGCTTTTCCTTCTCCTCCTTCTCAAAAAGGACCACGTGAAAGGGTGGCTGAGG
CTCCTGAAGGAGGATGTC---
>HiAr|XM_019651097.1_cds_XP_019506642.1_1
CTCTCTCTGTCTCCGGGCCTCTCCTGCCACCTGTGGGATGGTGACTTGCTCTGCCTGCCT
GGAAGCATCGTGTCTGCTCCAGGACCTGTGCTGGTGCCCACACACCTGCAGACAGAGCTG
GTGCTGAGGTGCCATCAGGAGACTGACTGTGGTCTCTGTGTGCGTGTGGCCGTCCACTTG
GCTGTGCATGGGCACTGGGAAGAGCCTAAAGATGAGGAACAATTTGGAAGAGCAGCTGAC
GCAGGGCTTGAGGAGGCTAGGAATGCCTCTCTCCAGGCCCAAGTTGTGCTCTCCTTCAAT
AGCTACACTACTGCCCGCTGTGTCCTGCTGGAAGTGAAAGTGCCTGCTGCCCTTGTGCAG
CCTGGTCAGTCTGTGGGCTCTGTAGTATTTGACTGCTTCGAGGCTGCTCTGGGGGCTGAG
GTGCAAATCTGGTCATACACTCAGCCCAACTACCAGAAAGAACTCAATTTCACACAGCAG
CTGCCTGACTGCAAGGGATATGAAGTTCGGGACAGCATCCAGAGCTGCTGGGCCCTGCCC
TGGCTCAACGTGTCAGCAGATGGTGACGATGTGCACCTGGTGCTGGACGTCTCTAAGGAG
CAGCACTTCGGCCTCTCTTTGTACTGGAACCAGGTTGAGAACCCTACAAAACCCTGGTGG
CACAGAAACCTGACTGGACCACAGACCATTACATTGAACCACAAAGACCTGGTTCCCTGT
CTCTGTATTCAGGTGTGGCCTCTGGAGCCCGACTCTGTCAGGACAAGCATCTGTCCCTTT
AGGAAGGACCCCCGTGCACACCGCAACCTCTGGCGTGCTGCCCGGCTGCAGCTGCTGCCC
CCGCGGGGCTGGCGGCTGGACGCACCATGCTCGCTGCCT---GCCGAGGCCACATTGTGC
TGGCAGGCACTAGGTGGGGGTCCCTGCCAGCCGCTGGTCCCGCCTCTGTCCCGAGAGAAT
GTCACTGTGAATAAGCCCCTTGAGTTCCCGTTGCTGAAAGGCCACCCTAACCTCTGTGTC
CAG---GTGAGCAGCTGGGAGAAGATGCAGCTGCAAGAGTGCTTGTGGTCTGACTCTCTG
GGGCCCCTCAAGGATGATATGCTGCTGGTGGAGACACGAGGCCCCCAGGACAACAGATCA
CTCTGTGCCTTGGAACCCAGTGGCTGTACCCCACTACTTAGCAGGGCCTCCACA------
------------------------AGGGCAGCTCGCCTTGGAGAGCACTTACTACAAGAC
CTGGAGTCAGGCCAGTGTCTACAGCTGTGGGATGATGACTTGGGAGCATTATGGGCCTGC
CCCATGAACAAATATACCCACCAACGCTGGGCCCTGGTGTGGCTGGCCTGCCTACTCTTT
GCCGCTGTGCTTTTCCTTCTCCTCCTTCTCAAAAAGGACCATGTGAAAGGGTGGCTGAGG
CTCTTGAAAGAGGACGTC---
>LaCi|242-exonerate_protein2genome-gene-22.23-mRNA-1
CTGAGTCTGTCCCAGGGCCTCTCCTGCCACCTGTGGGATGGTGACGTGCTCTGCCTGCCT
GGGGATGTCGAGCCTGCTCCAGGACCCGTGCTGGTGCCCACACGCCTTCAGACAGAGCTG
GTGCTGAGGTGTCATAAGGAGACTGACTGTAACCTCTGTGTGCGTGTGGCCGTGCACTTG
GCTGTGCATGGCCACTGGGAAGAGCTTGAAGATGAGGAACAATTTGGAAGAGCAGCTGAC
TCAGAGCTTGAAGAGCCTAAGAATGCCTCCCTCCAGGCCCACGTCGTGCTCTCCTTCCAG
GCTTACCCTACTGCCCGCTGTGTCCTGCTGGAGGTGCAAGTGCCCGCTGCCCTCGTGCAG
CCTGGTCAGTCTGTGGGCTTTGTAATATTTGACTGCTTCGAGGCTGCTTTAGGGGCTGAG
GTGCGAATCTGGTCCTACACTCAGCCCAGGTACCAGAAGGAACTCAATTTCATACAGCAG
CTGCCTGACTGCAAGGGGCTCGAAGTCCAGGACAGCATCCAGAGCTGCTGGGCCCTGCCC
TGGCTCAACGTGTCTGCAGATGGTGAGGATGTGCACCTGGTGCTGGATGTCTCTGAGGAA
CAGCACTTTGGCCTCTCCCTGTACTGGAACCAGGTCCAGGGCCCTACAAAACCCTGGTGG
CACAGAAACCTGACTGGGCCACAGACCATTACCTTGAACCACACTGACCTGGTTCCCTGT
CTCTGTATTCAGGTGTGGCCTCTGGAACCTGACTCTGTTAGAACGAGCATCTGCCCATTT
AAGAATGATACCCGCGCACACCGTAACCTCTGG---------------------------
------------------------------------------------GCCACACTGTGC
TGGCAGGCACCGGGCAGGGGGTCCTGCCAGCCGCTGGTCCCACCGCTGTCCCGGGAAAAT
GTCACTGTGAACGAAGCCCTGGAGTTCCCTTTGCTGAAAGGCCACCCCAACCTCTGTGTC
CAG---GTGAGCAGTTGGGAGAAGCTGGAGCTGCAAGAGTGCTTGTGGTCTGACTCTCTG
GGGCCCCCCAAGGATGATATGCTGCTGGTGGAGACACGAGGCTCCCAGGACAACAGATCA
ATCTGTGCCTTGGAACCCAGTGGTTGCACCCCACTGCTCAGCAGGGCCTCTACG------
------------------------AGGGCAGCACGCCTCGGAGAGCAGTTACTACAAGAC
CTGCAGTCAGGACAGTGTTTGCAGCTGTGGGATAATGACCTGGGAGCGCTATGGGCCTGC
CCCATGGACAAGTATATCCACCAGCGCTGGGCCCTCGTGTGGCTGGCCTGCCTACTCTTT
GCTGCTGTGCTTTTCCTTCTCCTCCTTCTCAAAAAGGGCCGAGTCAAAGGGTGGCTGAGG
CTCCTGAAGGAGGATGTCTAC
>MyLu|XM_014451338.2_cds_XP_014306824.1_1
CTCTCTCTGTCTCTGGGCCTCTCCTGCCACCTGTGGGATGGTGACGTACTCTGCTTGCCT
GGGAGTATCGAGCCTGCCCCAGGACCTGTGCTGGTGCCCACACGCCTACAGACAGAGCTG
GTGCTGAGGTGTCATCAGGAGACCGACTGCAACCTCTGTGTGCGCGTGGCCGTCCACTTG
GCTGTGCGTGGCCACTGGGAAGAGCCTGAAGATGAGGAGCAATTTGGAAGAGCAGCTGAC
CCAGAGCTTGAAGAGCCTAAGAATGCCTCTCTCCAGGCCCAAGTCGTGCTCTCCTTCCAG
GCCTACCCTACTGCCCGCTGTGTCCTGCTGGAGGTGCAAGTGCCCGCTGCCCTCGTGCAG
CCTGGTCAGTCTGTGGGCTCTGTAACATTTGACTGCTTCGAGGCTGCTCTAGGAGCTGAG
GTGCACATCTGGTCCTACACTCAGCCCAGGTACCAGAAGGAACTCAATTTCATACAGCAG
CTGCCTGATTGCAGGGGGCTCGAAGTCCAGGACAGCATCCAGAGCTGCTGGGCCCTGCCC
TGGCTCAACGTGTCTGCAGATGGTGAGGATGTGCACCTGGTGCTGGATGTCTCTGAGGAA
CAGCACTTCGGCCTCTCCCTGTACTGGAACCAGGTCCAGGGCCCTACAAAACCCTGGTGG
CACAGAAACCTG------------------------------------------------
------------GTGTGGCCTCTGGAACCTGACTCCGTGAGAACGAGCATCTGCCCATTT
AAGAATGATACCCGCGCACACCGTAACCTCTGGCGGGCTGCCCGGCTGCAGCTGCTGCCC
CCGCGGGGCTGGAGGCTGGTCGCGCCATGCTCGCTGCCCGCCGCCGAGGCCGCACTGTGC
TGGCAGGCACCGGGCAGGGGCTCCTGCCAGCCGCTGGTCCCACCGCTGCCCCGGGAAAAT
GTCACTGTGAACGAAGCCCTGGAGTTCCCTTTGCTGGAAGGCCACCCCAACCTCTGTGTC
CAGCAGGTAAGCAGTGGGGAGAAGCTGCAGCTGCAAGAGTGCTTGTGGTCTGATTCTCTG
GGGCCCCTCAAGGATGATATGCTGCTGGTGGAGACACGAGGCCCCCAGGACAACAGATCA
GTCTGTGCCTTGGAACCCAGTGGTTGCACCCCACTGCTCAGCAGGGCCTCCACG------
------------------------AGGGCAGCTCGCCTTGGAGAGCAGTTACTACAAGAC
CTGCAGTCAGGACAGTGTCTGCAGCTGTGGGATAATGACCTGAGAGCACTATGGGCCTGC
CCCATGGACAAGTATATCCACCAGCGCTGGGCCCTGGTGTGGCTGGCCTGCCTCGTCTTT
GCTGCTGTGCTTTTCCTTCTCCTCCTCCTCAAAAAGGACCATGTGAAAGGGTGGCTGAGG
CTCCTGAAGGAGGATGTC---
>PhDi|XM_028518523.1_cds_XP_028374324.1_1
CTCTCTCTGTCTCCGGCCTTTTCCTGCCACCTCTGGGATGGTGACATGCTCTGTCTGCCT
GGAAGCATAGTGTCTACCCCAGGACCTGTGCTGGTGCCCACACGCCTACAGACAGAGCTG
GTGCTCAGGTGCCATCAGGAGACTGACTGTGACCTCTGTGTTCGTGTGGTCGTCCACTTG
GCTGTGCATGGGCACTGGGAAGAGCCTGAAGATGAGGAACAATTTGGAAGAGCAGCTGAT
CCAGAGCCTGAGGAGCCTCAGAATGGCTCTCTCCAGGCCCAGGTAGTGCTCTCCTTCCAG
GCCTACCCTACTGCCCGCTGTGTCCTGCTGGAGGTGCAAGTGCCTGCTGCCCTCGTGCAG
CCTGGTCAGCCTGTGGGCTCTGTAGTATTTGACTGCTTCGAGGCTGCTCTAGGGGCTGAG
GTGCGAATCTGGTCCTACACTCAGCCCAGGTACCAGAAAGAACTCAATTTCACACAACAG
CTGCCTGACTGCAGGGGGCTTGAAGTCCGGGACAGCATCCAGAGCTGCTGGGCCCTGCCC
TGGCTCAACGTGTCTGCAGATGGCGAGGATGTGCACCTGGTGTTGGATGTCAGTGAGAAC
CAGCGCTTTGGCCTCTCCCTGTACTGGAACCAGGCCCAGAACCCTACAAAACCATGGTGG
CACAGAAACCTGACTGGGCCACAGACCATTACCTTGAACCACACAGACCTGGTTCCCTGT
CTCTGTATTCAGGTGTGGCCTCTGGAGCCCGATTCGGTTAGAACGAGCATCTGCCCCTTT
GTGAACGATCGCCGTGCACACCGCAACCTCTGGCGTGCTGTCAGGCTGCAGCTGCTGCCC
CCGCGGGGCTGGCGACTGGAAGCTCCATGCTCGCTGCCC---GCTGAGGCCACACTGTGC
TGGCAGATACCGGGCTGGGGCTCTTGCCAGCCGCTGGTCCCACCGCTTCCCCGAGAAAAT
GTCACCGTGAACAAGGCCCTTGAGTTCCCGTTGCTGAAAGGCCACCCCAACCTCTGCGTC
CAG---GTGAGAAATTGGGAGAAGCTGCAGCTGCAAGAGTGCTTGTGGTCTGACTCCCTG
GGGCCCCTCAAGGATGATATGCTGCTGGTGGAGACACGAGGCCCCCAGGACAACAGATCA
CTCTGTGCCTTGGAACCCAGTGGCTGCACCCCACTACTCAGCAAGGCCTCCACG------
------------------------AGGGCAGCTCACTTTGGAGAGCAGTTACTAGAAGAC
CTGCAGTCAGGCCAGTGTCTGCAGCTATGGGATGATGACCTGGGAGCACTATGGGCCTGC
CCCATGGACAAGTATATCCACCAGCGCTGGGCCCTGGTGTGGCTGGCCTGCCTTCTCTTT
GCCGCTGTGCTTTTCCTTCTCCTCCTTCTCAAAAAGGACCATGTGAAAGGGTGGCTGAGG
CTCTTGAAGGAGGATGTC---
>PtVa|XM_023536866.1_cds_XP_023392634.1_1
CTCTCTCTGTCTCCGGGCCTCTCCTGCCACCTCTGGGATGGTGACGTGCTCTGCCTCCCT
GGGAGTATCGTGTCTGCCCCAGAACCTGTGCTGGTGCCCACACACCTGCAGACAGAGCTA
GTGCTGAGGTGCCATCAAGAGACTGACTGTGAACTCTGTGTGCGTGTGGTCATCCACTTG
ACTGTGCATGGGCACTGGGAAAAGCCTGAAGATGAGGAACGATTTGGAAGAGCAGCTGAC
CTAGAGCTTGAGGAGCCTAGGAATGCTTCTCTCCAGGCCCAAGTCGTGCTCTCCTTCCAG
GCCTACCCTACAGCCCGCTGTGTCCTGCTGGAGGTGCAAGTACCTGCTGCCCTTGTGCAG
CCTGGTCAGTCTGTGGGCTCTGTAGTATTTGACTGCTTCGAGGCTGCTCTGGGGGCTGAG
GTGCGAATCTGGTCATACACTCAGCCCAGGTACAAGAAGGAACTCAATTTCACACAGCAG
CTGCCTGACTGCAGGGGGCTTGAAGTCCGGGACAGCATCCAGAGCTGCTGGGCCCTGCCC
TGGCTCAATGTGTCTGCAGATGGTGATGATGTGCACCTGGTGCTGGAAGTCTCTGAGGAG
CAGCACTTTGGCCTCTCCCTGTACTGGAACCAGGTCCAGGGCCCTACAAAACCCTGGTGG
CACAGAAACCTGACAGGGCCGCAGACCATTACCTTGAACCACACAGACCTGGTTCCCTGT
CTCTGTATTCAGGTGTGGCCTCTGAAGCTCGACTCTGTCAGGACGAGCATCTGCCCCTTT
AGGAAGGACCCCCGCGCATATCGCAACCTCTGGCGTGCCACCCGGCTACAGCTGCTGCAT
CCGCTGGGCTGGCGGCTGGATGCGCCGTGCTCGCTGCCT---GCCGAGGCCTCACTGTGT
TGGCAGGCACTCGGCGGGGGCCCCTGCCAATCGCTGGTTCCGCCGCTGCCCCGAGAGAAT
GTCACTGTGAACAAGGCCCTTGATTTCCCGTTGCTTAAAGGCCACCCCAACCTTTGTGTC
CAGCAGGTGAGCAGCTGGGAGAAGGTTCAGCTGCAAGAATGCTTGTGGTCTGACTCTCTG
GGGCCCCTCAAGGATGATATGCTGCTGGTGGAGACACGAGGCCCCCAGGCCAACAGATCA
CTCTGTGCCTTGGAACTCAGTGGCTGCACCCCACTGCTCAGCAGGGCCTCCACGGTGACA
GCTCCCTACCTCTTGGCTTGGCAGAGGGCAGCTCGTCTTGGAGAGCAGTTACTACAAGAC
CTGCAGTCAGGCCAGTGTCTGCAGCTGTGGGATGATGACCTGGGAGCATTATGGGCCTGC
CCCATGGACAAGTATATCCACCAGCGCTGGGCCCTGGTGTGGCTGGCCTGCCTACTCTTT
GCCGCTGTGCTTTTCCTTCTCCTCCTTCTCAAAAAGGACCATGTGAAAGTGTGGCTGAGG
CTCTTGAAAGAGGATGTC---
>RhFe|XM_033132339.1_cds_XP_032988230.1_1
CTCTCTCTGTCTCCGGGCCTCTCCTGCCACCTCTGGGACGGTGACTTGTTCTGCCTGCCT
GGGAGCATTGTGTCCGCTCCAGGACCCGTGCTGGTGCCCACACGCCTGCAGACAGAGCTG
GTGCTGAGGTGCCACCAGGAGACTGACTGTGGCCTGTGTGTGCGTGTGGCTGTCCACTTG
GCTGTGCGTGGTCACTGGGAAGAGCCTAAAGATGAGGAAGGAATTGGAAGAGCAGCTGAC
TCAGAGCGTGAGGAGCCTAGGAATGCCTCTCTCCAGGCCCAAGTTCTACTCTCCTTCCAT
AGCTACACTACTGCCCGCTGTGTCCTGCTGGAGGTGGAAGTGCCTGCTGCCCTCGTGCAG
TCTGGTCAGTCTGTGGGCTCTGTAGTATTTGACTGTTTCGAGGCTGCTCTGGGGACTGAG
GTGCAAATCTGGTCATATACGCAGCCCACGTACCAGAAAGAACTCAATTTCACACAGCAG
CTGCCTGACTGCAGGGGACATGAAATTCGGGACATCATCCAGAGCTGCTGGGCCTTGCCG
TGGCTCAACGTGTCTGCAGATGGTGACGACGTGCACCTGGTGCTGGACGTCTCTGAGGAG
CAGCACGTCGGCCTCTCCCTGTACTGGGACCAGGTCAAGAGCCCTACAAAGCCCTGGTGG
CACAGAAACTTGACTGGACCGCACACCATTACATTGAACCACACAGACCTGGTTCCCTGT
CTCTGTATTCAGGTGTGGCCTCTGGAGCCCGACTCGGTCAGGACGAGCATCTGTCCCTTT
AGGAAAGACCCCCGTGCACACCGCAACCTCTGGCGTGCTGCCCGGCTGCGGCTGCTGCCC
CCGCGGGGCTGGCGGCTAGACGCGCCATGCTCGCTGTCT---GCAGAGGCCACACTGTGC
TGGCAGGCACTCGGTGGGGGTCCCTGCCAGCCGCTGGTCCCGCCCCTGTCCCAAGAGAAT
GTCACTGTGAACAAGGCCCTTGAGTTCCCATTGCTGAAAGGCCACCCTAACCTCTGTGTC
CAG---GTGAGCAGCTGGGAGAAGCTGCAGCTGCAAGAGTGCTTGTGGTCTGACTCTCTG
GGGCCCCTCAAGGATGATATGCTGCTGGTGGAGACACGAGGCCCCCAGAACAACACATCA
CTCTGTGCCTTGGAACCCAGTGGCTGCACCCCACTGCTCAGCAGGGCCTCCACA------
------------------------AGGGCAGCTCGCGTTGGAGAGCACTTACTACAAGAC
CTGCAGTCAGGCCAGTGTCTACAGCTGTGGGACGGTGACTTGGGAGCACTATGGGCCTGC
CCCATGAATAAGTATACCCACCAACGCTGGGCCCTGGTGTGGCTGGCCTGCCTACTCTTA
GCCGCTGTGCTTTTCCTGCTCCTCCTTCTCAAAAAGGACCATGTGAAAGGGTGGCTGAGG
CTCTTGAAGGAGGATGTC---
>RoAe|XM_016121384.1_cds_XP_015976870.1_1
CTCTCTCTGTCTCCGGGCCTCTCCTGCCACCTCTGGGATGGTGACGTGCTCTGCCTCCCT
GGGAGTATCGTGTCTGCCCCAGAACCTGTGCTGGTGCCCACACACCTACAGACAGAGCTA
GTGCTGAGGTGCCATCAGGAGACTGACTGTGAACTCTGTGTGCGTGTGGTCATCCACTTA
ACTGTGCATGGGCACTGGGAAAAGCCTGAAGATGAGGAACAATTTGAAAGAGCAGCTGAC
CTAGAGTTTGAGGAGCCTAGGAATGCTTCTCTCCAGGCCCAAGTCATGCTCTCCTTCCAG
GCCTACCCTACAGCCCGCTGTGTCTTGCTGGAGGTGCAAGTGCCTGCTGCCCTTGTGCAG
CCTGGTCAGTCTGTGGGCTCTGTAGTATTTGACTGCTTCGAGGCTGCTCTGGGGGCTGAG
GTGCGAATCTGGTCATACACTCAGCCCAGGTACCAGAAGGAACTCAATTTCACACAGCAG
CTGCCTGACTGCAGGGGACTTGAAGTCCGGGACAGCATCCAGAGCTGCCAGGCCCTGCCC
TGGCCCAATGTGTCTGCAGATGGTGATGATGTGCGCCTGGTGCTGGAAGTCTCTGAAGAG
CGGCACTTTGGCCTCTCCTTGTACTGGAACCAGGTCCAGGGCCCTATGAAACCCTGGTGG
CACAGAAACTTGACAGGGCCGCAGACCATTACCTTGAACCACACAGACCTGGTTCCCTGT
CTCTGTATTCAGGTGTGGCCTCTGGAGCTAGACTCTGTCAGGACGAGCATCTGCCCCTTT
AGGAAGGACCCCCGCGCACATCGCAACCTCTGGCGTGCCACCCGGCTACAGCTGCTGCAT
CCGCTGGGCTGGCAGCTGGAAGCGCCGTGCTCGCTGACT---GCTGAGGCCACACTGTGT
TGGCAGGCACTCGGCGGGGGCCCCTGCCAATCGCTGGTTCCACCGCTGCCCCGAGAGAAT
GTCACTGTGAACAAGGCCCATGACTTCCCTTTGCTAAAAGGCCACCCCAACCTTTGTGTT
CAG---GTGAGCAGCTGGGAGAAGGTTCAGCTGCAAGAATGCTTGTGGTCTGACTCTCTG
GGGCCCCTCAAGGATGATATGCTGCTGATGGAGACACGAGGCCCCCAGGACAACCGATCA
CTCTGTGCCTTGGAACCCAGTGGCTGCACCCCACTGCTCAGCAGGGCCTCCACG------
------------------------AGGGCAGCTCGTCTTGGAGAGCAGTTACTACAAGAC
CTGCAGTCAGGCCAGTGTCTGCAGCTGTGGAATGATGACCTAGGAGCATTATGGGCCTGC
CCCATGGACAAGTACATCCACCGGCGCTGGGCCTTGGTGTGGATGGCTTGCCTACTCTTC
GCTGCTGTGCTTTTCCTTCTCCTCCTTCTCAAAAAGGACCATGTGAAAGTGTGGCTGAGG
CTCTTGAAAGAGGATGTC---
