# Supplementary material for: Positively selected genes in the hoary bat (Lasiurus cinereus) lineage: prominence of thymus expression, immune and metabolic function, and regions of ancient synteny
Source: PeerJ. 2022 Mar 17;10:e13130. doi: 10.7717/peerj.13130 (PMC8934532; doi:10.7717/peerj.13130)
Supplement: Supplemental Information 4 — Likely alignment errors have been manually deleted between conserved codons. Recovery of the original codon positions requires alignment to the original accessions in each orthogroup. [file peerj-10-13130-s004.zip › renamed.manual/OG0008385.manual.fas]

>EpFu|XM_028137883.1_cds_XP_027993684.1_1
ATGAGTGATGCCCAGGATGTTCCCCGAGTACGATACAACCCCTACACTGCGCGACCCAAC
CGTCGGGTCGATAATTGGCATGATCGAGACCGAATTCATGTTACTGTGCGGAGAGACAGA
GTTCTTCCACAGAGAGGAGGGGCTGGCAACAGCCAGGATGGGACCTCGAAGAACTGGTTT
AAGATTACAATTCCTTATGGCAGGAAATATGAGAAGTCATGGCTCCTAAGTATGATTCAG
AGCAAATGCAGTGTCCCTTTCACCCCCATTGAGTTTCACTACGAAAACACACGGGCCCAG
TTTTTTGTTGAGGATGCCAGTACTGCCTCTGCAATAAAGGCTGTCAACTGTAAGATTCTG
GATCAGGACAACCGAAGGATATCTATCATCATCAACTCCTCTCCTCCGCCCCTGACTGTA
CAGAACGAACTGAAGCCAGAGCAAGTCGAGCAGCTAAAGCTGATCATGAGCAAACGATAC
GATGGCTCCCAACAAGCGCTTGACCTCAAGGGCCTCCGTCTAGACCCAGACTTGGTGGAC
CAGAACATTGATGTTGTCCTGAATCGTAGGGGCTGCATGGCGGCTACCCTGCGAATCATT
GAGGAGAATATCCCTGAGCTGTTGTCCTTGAACTTGAGCAGTAACAAGCTATATAGGCTG
GATGACATGTCCAGCATTGTGCAGAAAGCACCCAACCTAAAGATCCTAAACCTCTCTGGC
AACGAGTTGAAATCTGAGCGGGAATTGGACAAGATAAAAGGGCTGAAGCTAGAAGAGCTA
TGGCTCGAAGGAAACACGCTGTGTGACACCTTCCGAGACCAATCCACCTACATC------
------------------------------------------------------------
------------------------------------------------AGCGCCATTCGT
GAACGATTTCCCAAATTACTACGTTTGGACGGCCATGAGTTACCCCCGCCAATTGCCTTT
GACGTTGAAGCCCCCACGACGTTGCCACCCTGCAAGGGGAGCTATTTTGGCACGGAGGCC
CTGAAGAATCTGGTCCTGCACTTCTTGCAGCAGTACTATGCGATTTACGACTCTGGGAAC
CGGCAGCGGCTCCTGGACGCCTACCATGACGGAGCCTGCTGCTCCCTGAGCATCCCTTTC
ACCCCCCAGAACCCTGCCCGAAGCAACTTGGGCGAGTACTTCAAGGATAGCAGGAATGTG
AAGAAACTGAAAGACCCGAACACGTTACTGTGCTTCTCGGTCAATGGAGTCTTCAAGGAA
GTGGATGGAAAGTCCCGGGATTCTTTGCGAGCCTTCACACGGACGTTTGTCGCTGTTCCA
GCCAGCAATTCAGGGCTGTGCATTGTAAATGACGAGTTGTTTGTGCGGAACGCCAGCCCT
GACGAGATCCAGAGAGCTTTTGCCATGCCTGCGCCCACGCCCTCCTCCAGCCCGGTGCCC
ACCCTGTCCCCAGAGCAGCAGGAAATGCTGCAGGCATTCTCTACGCAGTCTGGCATGAAC
CTCGAGTGGTCTCAGAAGTGCTTGCAGGACAACAACTGGGACTACACCAGATCGGCCCAA
GCCTTTACTCACCTCAAGGCCAAGGGTGAAATCCCAGAAGTGGCGTTCATGAAG
>HiAr|XM_019645421.1_cds_XP_019500966.1_1
ATGAGTGATGCCCAGGATGTTCCCCGAGTACGATACAACCCCTATGCTGCACGAACTAAC
CGTCGGGGCGATAATTGGCATGATCGAGACCGCATTCATGTTACTGTGCGGAGAGACAGA
GCTCCTCCACAGAGAGGAGGGGCTGGCACCAGCCAGGACGGGACCTCAAAAAACTGGTTT
AAGATTACAATTCCTTATGGCAAAAAATATGACAAATCATGGCTTCTCAATATGATTCAG
AGCAAGTGCAGTGTCCCTTTCACCCCCATTGAGTTTCACTATGAAAATACACGGGCCCAG
TTTTTTGTTGAGGATGCCAGTACCGCCTCTGCATTGAAGGCTGTTAACTATAAGATTTTG
GATCAAGAGAACCGAAGGATATCCATCATCATCAACTCCTCCCCGCCGCCCCTCACTATA
CAGAACGAACTGAAGCCAGAGCAAATAGAGCAGCTAAAGCTGATCATGAGCAAACAATAC
GATGGCTCCCAACAAGCGCTTGACCTCAAGGGCCTCCGTTCAGACCCAGATTTGGTGGCC
CAGAATATTGATGTTGTCCTGAATCGTAGAAGCTGCATGGTGGCGATCCTGAAAATCATT
GAGGAGAATATCCCTGAGTTATTGTCCTTGAACTTGAGTAGTAATAAGCTATATAGGCTG
GATGACATGTCCAGCATTGTGCAGAAGGCACCCAATCTAAAGATCCTAAACCTCTCAGGA
AATGAGTTGAAGTCTGAACGAGAATTGGACAAGGTGAAAGGGCTGAAGCTAGAAGAGCTG
TGGCTTGAAGGAAACCCCCTGTGCGACACCTTCCGAGACCAGTCCACCTATATC------
------------------------------------------------------------
------------------------------------------------AGCGCCATTCGC
GAACGATTTCCAAAATTATTACGCCTGGACGGCCATGAGTTACCCCCACCAATTGCCTTT
GATATTGACACCCCTACGACGTTACCACCCTGCAAGGGAAGCTATTTTGGAACAGAGACC
CTGAAGAATCTGGTCTTGCACTTCTTGCAGCAGTACTATGCAATTTATGACTCTGGAAAC
CGGCAGCGACTCCTAGATGCCTACCATGATGGGGCCTGCTGCTCCCTGAGCATCCCTTTC
ACTCCCCAGAACCCTGCCCGAAGCAACTTGAGCGAGTACTTCAAGGATAGCAGGAATGTG
AAGAAGCTTAAAGACCCTAACACGTTGTTGTGTTTTTCTGTCAATGGGGTCTTTAAGGAA
GTGGATGGAAAGTCCCGGGATTCTTTACGAGCCTTCACGCGGACCTTTGTTGCTGTTCCG
GCCAGCAATTCAGGGTTGTGCATTGTAAACGACGAGCTGTTTGTGCGGAATGCCAGCGCC
GATGAGATCCAAAGAGCTTTTGCCATGCCTGCGCCCACGCCTTCCTCCAGCCCCGTGCCC
ACCCTCTCCCCAGAGCAGCAGGAAATGCTACAGGCATTCTCTACGCAGTCTGGCATGAAC
CTCGAGTGGTCTCAGAAGTGCCTTCAGGACAACAACTGGGACTACACCAGATCTGCCCAG
GCCTTTACTCTTCTCAAGGGCAAGGGCGAAATCCCAGAAGTGGCATTCATGAAG
>LaCi|215-exonerate_protein2genome-gene-3.114-mRNA-1
ATGAGTGATGCCCAGGATGCCCCCCGAGTACGATACAACCCCTATGCTGCGCGACCCAAC
CGTCGGGTTGATAATTGGCATGACCGAGACCGAATTCACGTTACTGTGCGGAGAGACAGG
GCCCCCCCGCAGAGGGGGGGGCCTGGCGGCAGCCAGGATGGGACCTCGAAGAACTGGTTT
AAGATTACGATTCCTTATGGCAGGAAGTACGAAAAGGCGTGGCTCCTGAGTATGATTCAG
AGCAAATGCAGCGTCCCCTTCACCCCCATTGAGTTTCACTATGAAAACACACGGGCCCAG
TTTTTTGTGGAGGATGCCAGTACTGCCTCTGCATTAAAGGCTATCAACTATAAGATTGTG
GATCAAGAGAACAGAAGGATAGCCATCATCATCAACTCTTCTCCTCTGCCCCCTACTGTA
CAGAATGAGCTGAAGGTAGACCAGCTAAAGGTGAGGCAGCTGATCATGAGTAAACGATAT
GATGGCTCCCAGCAAGCCCTTGACCTCAAGGGCCTCCGTTTAGACCCAGATTTGGTGGCC
CAGAACGTTGATGTCGTCCTGAATCGTAGAAGCTGCATGGCGGCTGTCCTGCGAATCATT
GAGGAGAATATCCCTGAGCTGTTGTCCTTGAACTTGAGCAATAACAAGCTATATAGGCTG
GATGACATGTCCAGCCTAGTGCAGAAAGCACCCAACTTAAAGATCCTAAACCTGTCTGGA
AATGAGTTGAAATCTGAGCGGGAATTGGACAAGATAAAAGGGCTGAAGCTAGAAGAGCTG
TGGCTTGAAGGGAACACGCTGTGTGACACCTTCCGAGACCAGTCCACCTACATCAGGTCA
GTTGTGGCCTCTGTCTCCCTCCTGGGGACCGTCAGCCCTGGGAGGCCGAGTNNNNNNNNN
GCAGCGGAGCCCTGGGCTCCACCCCATTCCCTCCTCCCGGGGCTGCACAGCGCCATTCGC
GAACGATTTCCCAAATTACTCCGTTTGGATGGCCATGAGTTACCCCCGCCTATTGCCTTT
GACGTTGAAGCCCCCACGATGTTGCCACCCTGCAAGGGCAGCTACTTTGGCACGGAGACC
CTGAAGAATCTGGTCCTGCACTTCTTGCAGCAGTACTATGCGATTTACGACTCTGGAAAC
CGTCAGCGGCTCCTGGATGCCTACCATGATGGAGCCTGCTGCTCCCTGAGCATCCCCTAC
ACCCCCCTTCACCCGGCCCGG---------------------------------AATGTG
AAGAAACTGAAAGACCCCAACACGCTACTGTGTTTCTCCGTCAATGGCGTCTTCAAGGAA
GTGGATGGGAAGTCCCGGGATTCTTTGCGAGCCTTCACACGGACGTTTGTCGCTGTTCCC
GCCAGCAATTCAGGGCTGTGCATTGTAAATGACGAGTTGTTCGTGCGGAATGCCAGCCCC
GACGAGATCCAAAGAGCTTTCGCCATGCCCGCGCCCACGCCCTCTTCCAGCCCGGTGCCC
ACCCTGTCCCCAGAGCAGCAGGAAATGCTGCAGGCGTTCTCTACGCAGTCCGGCATGAAC
CTCGAGTGGTCCCAGAAGTGCCTGCAGGACAACAACTGGGACTACACCCGATCTGCCCAA
GCCTTCACTCATCTCAAGGCCAAGGGGGAAATCCCAGAAGTGGCGTTCATGAAG
>MyLu|XM_006105868.3_cds_XP_006105930.1_1
ATGAGCGATGCCCAAGATGTTCCCCGAGTACGATACACCCCCTATGCTGCGCGACCCAAC
CGGCGGGTTGATAATTGGCATGATCGAGACCGCATCCATGTTACTGTGCGGAGAGACAGA
GTTCCTCCACAGAGAGGAGGGGCTGGCAACAGCCAGGATGGGACCTCGAAGAACTGGTTT
AAGATTACAATTCCTTATGGCAGGAAATATGACAAGGCATGGCTCCTAAGTATGATTCAG
AGCAAATGCAGTGTCCCTTTCACCCCCATTGAGTTTCACTATGAAAACACACGGGCCCAG
TTTTTTGTTGAGGACGCCAGTACTGCCTCTGCATTGAAGGCTATCAACTATAAGATTTCG
GATCAGGAGAACCGAAGGATATCCATCATCATCAACTCCTCTCCTCCGCCCCTTACTGTG
CAGAATGAGCTGAAGCCGGAGCAAGTAGAGCAGCTAAAGCTGATCATGAGCAAACGATAC
GATGGCTCTCAACAAGCGCTTGACCTCAAGGGCCTCCGTTTAGACCCAGATTTGGTGGCC
CAGAACATTGATGTTGTCCTGAATCGTAAAAGCTGTATGGCGGCTACCCTGCGAATCATT
GAGGAGAATATCCCTGAGCTGTTGTCTTTGAACTTGAGCAGTAACAAGCTGTATAGGCTG
GATGACATGTCCAGCATTGTGCAGAAAGCGCCCAACCTAAAGATCCTAAACCTCTCTGGG
AATGAGTTGAAATCTGAGCGGGAATTGGACAAGATAAAAGGGTTGAAGCTGGAAGAGCTG
TGGCTCGAAGGAAACACGCTGTGTGACACCTTCCGAGACCAATCGACCTACATC------
------------------------------------------------------------
------------------------------------------------AGCGCCATTCGC
GAACGATTTCCTAAATTACTACGTTTGGACGGCCATGAGTTACCCCCGCCAATTGCCTTT
GACGTTGAAGCCCCCACGATGTTGCCACCCTGCAAGGGGAGCTATTTTGGAACGGAGACC
CTGAAGACTCTGGTCCTGCACTTCTTGCAGCAGTACTATGCCATTTATGACTCTGGAAAC
CGACAGCGGCTCCTGGACGCCTACCATGATGGAGCCTGCTGCTCCCTGAGCATCCCTTTC
ACCCCCCAGAACCCTGCCCGAAGCAACTTGGGCGAGTACTTCAAGGACAGCAGGAATGTG
AAGAAGCTGAAAGACCCGAACACGTTACTGTGTTTTTCTGTCAATGGCGTCTTCAAGGAA
GTGGATGGAAAGTCCCGGGATTCTCTGCGAGCCTTCACACGGACGTTCGTCGCTGTTCCA
GCCAACACTTCAGGGCTGTGCATTGTAAATGACGAGTTGTTTGTGCGGAATGCCAGCCCT
GACGAGATCCAGAGAGCTTTCGCCATGCCCGCGCCCACGCCCTCCTCCAGCCCGGTGCCC
ACCCTGTCCCCAGAGCAGCAGGAAATGCTGCAGGCGTTCTCTACGCAGTCTGGCATGAAC
CTCGAGTGGTCCCAGAAGTGCCTGCAGGACAACAACTGGGACTACACCAGATCTGCCCAA
GCCTTCACGCATCTCAAGGCCAAGGGTGAAATCCCGGAAGTGGCGTTCATGAAG
>PhDi|XM_028515384.1_cds_XP_028371185.1_1
ATGAGCGATGCCCAGGATGTTCCCCGCGTAAGATACAACCCCTATTCCACGAGACCCAAC
CGACGC---GATGCTTGGCATGAGCGAGACCGCATTCACGTTACCGTGCGGAGGGACAGG
GCTCCTGCGCAGAGAGTAGGGGCTGGCACCGGCCAGGATGGGACCTCGAAGAACTGGTTT
AAGATTACAATTCCTTATGGCAGGAAATATGACAAGGCATGGCTCCTGAGTATGATTCAG
AGCAAATGCAGTGTCCCCTTTACCCCCATTGAGTTTCACTATGAAAACACACGGGCCCAG
TTTTTTGTTGAGGACTCCAGTACCGCCTCTGCACTGAAGGCTGTCAACTACAAGATTTTG
GATCAGGAGAACCGAAGGATATCCATCATCATCAACCCCTCGCCTCCGCCCCATACGATA
CTGAATGAACTGAAGCCAGAGCAAGTGGAGCAGCTAAAGCTGACCATGAGCAAGCGATTC
GATAGCTCCCAGCAAGCACTCGACCTCAAGGGCCTCCGTTCAGACGCAGACTTGGTGGCC
CAGAATATTGATGTCGTCCTGAACCGTAGAAGCTGTATGGCAGCTACGTTACGAATCATT
GGGGAAAATATCCCTGAGTTACTGTCCTTGAACTTGAGCAATAATAAGCTATATAGGCTG
GATGACATGTCCAGCATTGTGCAGAAAGCACCCAAACTGAAGATCCTAAACCTCTGTGGC
AACGAGTTGAAATCTGAGCGCGAGTTGGACAAGGTAAAAGGGCTGAAGCTAGAAGAACTG
TGGCTCTTAGGAAACCCCCTGTGTGACACCTTCCGCGATCAGTCCACCTACATC------
------------------------------------------------------------
------------------------------------------------AGCGCCATTCGT
GAACGATTCCCCAAGTTACTACGCCTGGACGGCCATGAGTTACCCCCACCAATCGCCTTT
GATGTTGACGCCCCCACGATATTACCGCCCTGCAAGGGAAGCTATTTCGGTACAGAAGCC
CTGAAGAGTCTGGTCCTGCACTTCTTGCAGCAGTACTACACAATTTATGACTCCGGAAAC
CGGCAGCGGCTCCTAGATGCCTACCACGATGGAGCCTGCTGCTCCCTGAGCATCCCCTTC
ACCCCCCAGAACCCTTCCCGAAGTAACTTGGGCGAGTACTTCAAGGATAGCAGAAATGTG
AAGAAACTGAAAGACCCGAACACATTGCTGTGTTTTTCTGTCAATGGAGTCTTCAAAGAA
GTGGACGGGAAGTCTCGGGACTCTCTGCGAGCCTTCACGCGGACGTTTGTCGCTGTTCCA
GCCAGCGGTTCAGGGCTGTGCATCGTGAACGATGAGCTGTTCGTGAGGAACGCCAGCCCC
GATGAGATCCAGAGAGCTTTCGCCATGCCCGCGCCCACGCCCTCCTCCAGCCCGGTGCCC
ACCCTCTCCCCGGAGCAGCAGGAGATGCTGCAGGCATTCTCCACGCAGTCCGGCATGAAC
CTCGAGTGGTCCCAGAAGTGCCTTCAGGACAACAACTGGGACTACACCAGGTCTGCCCAG
GTCTTCACTCATCTCAAGGCCAAGGGTGAAATTCCAGAAGTGGCGTTCATGAAG
>PtVa|XM_023535777.1_cds_XP_023391545.1_1
ATGAGCGATGCCCAGGATGTTCCCCGAGTACGATACAACCCCTATACTGCACGACCCAAC
CGTCGGGGTGATAATTGGCACGATCGAGACCGCATTCATGTTACTGTGCGGCGAGACAGA
GCTCCTCCGCAGAGAGGAGGGGCCGGCACCAGCCAGGACGGGACCTCGAAGAACTGGTTT
AAGATTACAATTCCTTATGGCAGAAAATATGATAAGTCGTGGCTCCTGAATATGATTCAG
AGCAAGTGCAGTGTTCCTTTTACCCCCATTGAGTTTCACTATGAAAACACAAGGGCCCAG
TTTTTTGTTGAGGATGCCAGTACTGCCTCTGCATTAAAGGCTGTCAACTATAAGATTTTG
GATCAAGAAAACCGAAGGATATCCATCATCATCAACTCCTCTCCTCCACCCCTTACTGTA
CAGAATGAACTGAAGCCAGAGCAAGTAGAGCAGCTAAAGCTGATCATGAGTAAACGATAT
GATGGCTCCCAACAAGCACTTGACCTCAAGGGCCTCCGTTCAGACCCAGATCTGGTGGCC
CAGAACATTGATGTTGTCCTGAATCGTAGAAGCTGTATGGCAGCTACTCTGCGAATCATT
GAGGAGAACATCCCTGAGCTATTGTCCTTGAACTTGAGCAGTAACAAGCTATACAGGCTG
GACGACATGTCCAGCATTGTGCAGAAAGCACCCAACCTAAAGATCCTAAACCTCTCCGGA
AACGAGTTGAAGTCTGAGTGGGAATTGGACAAGGTGAAAGGGCTGAAGCTGGAAGAGCTG
TGGCTCGAAGGAAACCCCCTATGCGATACTTTTCGGGACCAGTCCACCTACATC------
------------------------------------------------------------
------------------------------------------------AGCGCTATTCGC
GAACGATTTCCCAAATTACTACGCCTGGATGGCCACGAGTTACCCCCGCCAATTGCCTTC
GATGTTGAAGCACCCACGATGTTACCACCGTGCAAGGGAAGCTATTTTGGGACAGAGACC
CTGAAGAATCTGGTCCTGCACTTCTTGCAGCAGTACTATGCAATTTATGACTCTGGAAAC
CGGCAGCGGCTCCTGGATGCCTACCATGATGGGGCCTGCTGCTCCCTGAGCATCCCTTTC
ACCCCGCAGAACCCTGCCCGAAGCAATTTGGGCGAGTACTTCAAGGATAGCAGGAATGTG
AAGAAGCTTAAAGACCCTAACACGCTGCTGTGTTTTTCTGTGAATGGAGTCTTCAAGGAA
GTGGATGGAAAGTCTCGGGATTCTTTGCGAGCCTTCACGCGGACCTTCGTCGCTGTTCCG
GCCAGCAATTCAGGGCTGTGCATCGTAAACGACGAGCTGTTTGTGCGGAATGCCAGCCCT
GACGAGATCCAAAGAGCTTTCGCCATGCCTGCGCCCACGCCTTCCTCCAGCCCCGTGCCC
ACCCTCTCCCCAGAGCAGCAGGAAATGCTGCAGGCGTTCTCTACCCAGTCTGGCATGAAC
CTTGAGTGGTCCCAGAAGTGCCTTCAGGACAACAACTGGGACTACACCAGATCTGCCCAG
GCCTTTACTCATCTCAAGGCCAAGGGCGAAATCCCAGAAGTGGCGTTCATGAAG
>RhFe|XM_033121176.1_cds_XP_032977067.1_1
ATGAGTGATGCCCAGGATGTTCCCCGAGTAAGATACAACCCCTATGCTGCACGAACTAAC
CGTCGGGGCGATAATTGGCAGGATCGAGACCGCATTCATGTTACTGTGCGAAGAGACAGA
GCTCCTCCACCGAGAGGAGGGGCTGGCACCAGCCAGGACGGGACCTCAAAAAAGTGGTTT
AAGATTACAATTCCTTATGGCAGAAAATATGACAAGTCATGGCTCCTGAATATGATTCAG
AGCAAGTGCAGTGTCCCTTTCACCCCCATTGAGTTTCACTATGAAAACACACGGGCCCAG
TTTTTTGTGGAGGATGCCAGTACTGCCTCTGCATTGAAGGCCGTGAACTATAAGATTTTG
GATCAGGAGAACCGAAGGATATCCATCATCATCAACCCCTCCACGCCACCCCGCACTGTA
CTGAACGAACTGAAGCCGGAGCAAATAGAGCAGCTAAAGTTGGTCATGAGCAAACGATAC
GATGGCTCCCAACAACTACTTGACCTCAAGGGCCTCCGTTTAGACACAGATTTGGTGGCC
CAGAACATTGATGTTATCCTGAACCGGAGAAACTGCATGGCGGCCACCCTGCGCATCATT
GAGGAGAACATTCCTGAGCTGTTGTCCTTGAACTTGAGCAGTAACAAGCTATACCGACTG
GATGACATGTCCAGCATTGTGCAGAAGGCACCCAACCTAAAGATCCTAAACCTCTCAGGA
AATGTGTTGAAGTCTGAACGGGAATTGGACAAGGTGAAAGGGCTGAAGCTAGAAGAGCTG
TGGCTTGAGGGAAACCCCCTGTGCGACACCTTCCGAGACCAGTCCACCTACATC------
------------------------------------------------------------
------------------------------------------------AGCGCCATTCGC
GAACGATTTCCAAAATTATTACGCCTGGACGGCCATGAGTTACCCCCACCAATTGCCTTT
GATATTGACGCCCCCACGATGTTACCACCCTGCAAGGGAAGCTATTTTGGAACAGAGGCC
CTAAAGAATATGGTCCTGCACTTCTTGCAACAGTACTATGCAATTTATGATTCTGGAAAC
CGGCAGCGACTCCTGGATGCCTACCATGATGGGGCCTGCTGCTCCCTGAGCATCCCTTTC
AACCCCCAGAACCCTGCTCGAAGCAGCTTGGGCGAGTACTTCAAGGATAGCAGGAATGTG
AAGAAGCTTAAAGACCCTAACACGTTGCTGTGTTTTTCTGTCAATGGGGTCTTCAAGGAA
GTGGATGGAAAGTCTCGGGATTCTTTACGAGCATTCACACGGACCTTCGTCGCTGTTCCG
GCCAGCACCTCAGGGTTATGTATCGTGAACGATGAGCTGTTTGTGCGTAATGCCAGCCCT
GACGAGATCCAAAGAGCTTTCGCCATGCCTGCACCGACACCTTCCTCCAGCCCTGTGCCC
ACCCTCTCCCCAGAGCAGCAGGAAATGCTGCAGGCATTCTCTGCCCGGTCTGGCATGAAC
CTTGAGTGGTCCCAGAGGTGCCTTCAGGACAACAACTGGGACTACACCAGATCTGCCCAG
GCCTTTACTCATCTCAAGGCCAAGGGCGAAATCCCAGAAGTGGCGTTCATGAAG
>RoAe|XM_016127881.1_cds_XP_015983367.1_1
ATGAGTGATGTCCAGGATGTTCCCCGAGTACGATACAACCCTTATGCTGCACGACCCAAC
CGTCGGGGTGATAATTGGCACGATCGAGACCGCATTCATGTTACTGTGCGGCGAGACAGA
GCTTCTCTGCAGACAGGAGGGGCTGGCACCAGCCAGGATGGGACCTCGAAGAACTGGTTT
AAGATTACAATTCCTCATGGCAGTAACTATGACAAGTCGTGGCTCCTGAAAGCAATTCAG
AGCAAGTGCAGTGTTTCTTTTACCCCCATTGAGTTTCACTGTGATAACGCAAGGGCCCAT
TTTTTTGTTGAGGATGCCAGTACTGCCTCTGCATTGAAGGCTGTCAACTATAAGATTTTG
GATCCAAAAAACCGAAGGATATCCATCATCATCAACTCCTCTCCTCCACCCCATACTGTA
CAGAATGAACTGAAGCCAGAGCAAGTAGAGCAGCTAAAGCTGATCATGAGTAAACGATAC
GATGGCTCCCAACAAGCACTTGACCTCAAGGGCCTCCGTTCAGACCCAGATCTGGTGGCC
CAGAACATTGATGTTGTCCTGAATCGTAGAAGCTGTATGGCGGCTACCCTGCGAATCATT
GAGGAGAACATCCCCGAGCTATTGTCCTTGAACTTGAGCAGTAACAAGCTATACAAGCTG
GATGACATGTCCAGCATTGTGCAGAAAGCACCCAATCTAAAGATCCTAAATCTCTCCGCA
AACGAGTTGAAGTCTGAGCGGGAATTGGACAAGGTGAAAGGCCTGAAGCTAGAAGAGCTG
CGGCTCGAAGGAAACCCCCTATGCGACACTTTTCGGGACCAGTCCACCTACATC------
------------------------------------------------------------
------------------------------------------------AGCGCTGTTCGC
GAGCGATTTCCCAAATTATTACGCCTGGATGGCCACGAGTTACCCCCGCCAATTGCCTTC
GACGTTGAAGCACCCACGATGTTACCGCCGTGCAAGGGAAGCTATTTTGGGACAGAGACC
CTGAAGAATCTGGTCCTGCACTTCCTGCAGCAGTACTATGCAATTTATGACTCTGGAAAC
CGGCAGCGGCTCCTGGATGCCTACCACGATGGGGCCTGCTGCTCCCTGAGCATCCCTTTC
ACCCCGCAGAACCCTTCCCGAAGCAACTTGGGCGAGTACTTCAAGGATAGCAGGAATGTG
AAGAAGCTTAAAGACCCTAACACGTTGCTGTGCTTTTCTGTGAATGGGGTCTTCAAGGAA
GTGGATGGAAAGTCTCGGGATTCTTTGCGAGCCTTCACGCGGACCTTCGTCGCTGTTCCG
GCCAGCAATTCAGGACTGTGCATCGTAAACGACGAGCTGTTTGTACGGAACGCCAGCCCT
GACGAGATCCAAAGAGCTTTCGCCATGCCTGCGCCCACGCCTTCCTCCAGCCCGGTGCCC
ACCCTCTCCCCAGAGCAGCAGGAAATGCTGCAGGCGTTCTCTACCCAGTCTGGCATGAAC
CTCGAGTGGTCCCAGAAGTGCCTTCAGGACAACAACTGGGACTACACCAGATCTGCCCAG
GCCTTTACTCATCTCAAGGCCAAGGGCGAAATCCCAGAAGTGGCGTTCATGAAG
