# Supplementary material for: Positively selected genes in the hoary bat (Lasiurus cinereus) lineage: prominence of thymus expression, immune and metabolic function, and regions of ancient synteny
Source: PeerJ. 2022 Mar 17;10:e13130. doi: 10.7717/peerj.13130 (PMC8934532; doi:10.7717/peerj.13130)
Supplement: Supplemental Information 4 — Likely alignment errors have been manually deleted between conserved codons. Recovery of the original codon positions requires alignment to the original accessions in each orthogroup. [file peerj-10-13130-s004.zip › renamed.manual/OG0008496.manual.fas]

>EpFu|XM_028133744.1_cds_XP_027989545.1_1
ATGGCCACCATCCCGGACTGGAAGCTACAGCTGCTGGCCCGGCGCCGGCAGGAGGAGGCA
GCCGTGCGGGGCCGGGAGAAGGCGGAGCGGGAGCGCCTGTCCCAGGTGCCAGCTTGGAAG
CGGGGGCTCCTGGAGCGCCGCCGGGCCAAGCTTGGTCTGTGTCCCGGGGAGCCCAGCCCT
GTGTCTGGGCCTCCGGAGGCTGGGCCTCCAGACCCAGACAAGTCTGCGGTCCTGCTGGAG
GCCATCGGCCCCGTGCACCAGAACCGATTCATCCGGCAGGAGCGCCAGCAGCAGCAGCAG
CGG---------------------------CGGAGCGACGAGCTACTTGCAGAAAGGAGG
CTTGGGCCTTCGGAGGCCCGGGAATGGAGGCCCAGCCCCGGGGAGATGCAGGAGCCAAGC
CCCAGAGAAAGAGAGTCAGGGGAAGAGCGGCTCAGTCCCCGGGAAGCCGGAGACAGGAGG
CTGGGGGCAGGGGGAGCCCGAGAGTCAAGCCCCAGGCCTTCGGAGGCCCGGGACCGGCCG
CGC---CCGGGAGAGGCTGCAGACCGGGCCTCGGGGCTGCCGGAGGCGCGGCGGTGGAGG
CTGAGCCCGGGAGAA---GCGGACCGTGGTCTGATGCCGGCGGAGCCGCGAGAGCAAAGC
CCCGGGAGGAAGGGGGCGGCCGGCTGCAGGCTGAGCCCAGTGGAGTCTGACGGCCAGCAC
TTGGGCCCAACGGAGGCCCCTAAATGGAGGCCTGGCTGCGCAGAGTCTCAGGAGCAGAGT
TCGAAGCCACTGGAGGCGTCG---GAATGGAGTCTG------AGCTCAGGAGAAGGGAAA
GGCAGCTCCGAGGAATGTGGGAGAAGAGGAGACGGGCGGGCCCCGAGGCAGACCGCAGAG
CGGAGCCCCAGCCCCACCGAGGGAGGGGAGGGGGACCCCGGGCTGACCGAAGGGTGGAAA
TGGACCCTGCACTCTGGGAAGGCTCGAGAATGGACAGCCAGGGACACAGAGACTCCGACC
GGGAAGCCGGCCCCTCCAGAGTCCGCCGGGCTGGGGGCCCCCCGCCGCAGTGGACACACC
TTCACCGTCAACCCCAGGCGGTCTGCGCCCGAGGCTGCGGCCCCGGGGGCTGGGAAGAAG
CGGTACCCGACCGCCGAGGAGATCTCGGTCCTGGGGGGCTACCTCCGCCTCAGCCGCAGC
TGCCTTGTCAAGGGGTCCCCGGAAAGGCACCACAAACAG---
>LaCi|152-exonerate_protein2genome-gene-0.24-mRNA-1
ATGGCCACCATCCCGGACTGGAAGCTACAGCTGCTGGCCCGGCGCCGGCAGGAGGAGGCA
GCCGTGCGGGGCAGGGAGAAGGCGGAGCGGGAGCGCCTGTCCCAGATGCCAGCTTGGAAG
CGGGGGCTCCTGGAACGCCGCCGGGCCAAGCTTGGTCTGTGTACTGGGGAGCCCAGCCCT
GCCTCTGGGCCTCCGGAGGCTGGGCGTCCCGACCCAGACAAGTCTGCGGTCCTGCTGGAG
GCCATCGGCCCAGTGCACCAGAACCGATTCATCCGNNNNNNNNNNNNNNNNNNNNNNNNN
NNNNAG------------------------AGGAGTGATGAGCTACTTGCAGAAAGGAGG
CTTGGGCCTTTGGAGGCCCGGGAATGGAGACCCAGCCCTGAGGAGATGCAGAATCCAAGC
CCCAAAGAAAGAGAGTCAAGGGAAGAGCGGCTCAGTCCCTGGGAAGCCGGAGACAGGAGG
CTGGGGATAGGGGGAGCCCGAGAGTCAAGCCCTAGGCCTTCGGAGGCTAGGGACTGGCCG
CGC---CCTGGAGAGGCTGGAGACAGGGCCTCGGGGCTGCCAGAGGCGCGGTGGTGGAAG
CTGAGCCCCGGAGAA---GCAGACTGTGGTGTGATGCCGGCAGAGCCTCGAGAACAAAGC
CCCAAGAGGAAGGAGGCGGCCGGCTGTAGTCTGAGCCCAGTGGAGTCTGACGGCCAGCAG
TTGGGCCCAACAGAGGCCCCTAAATGGAGGCCTGGCTGTGCAGAGTCTCCGGAACAGAGT
TCGAAGCCACTGGAGGCATCA---GAATGGAGTCTG------AGCTCAGGAGAAGGGAAA
GGCAGCTCCGAGGAATGTGGGAGAAGAAAAGACAGGCAGGCTCCACGGCAGACCGCAGAG
CGGAGCCCCAGCCCCACCGAGGGTGGGGAGGGGGACCCTAGGCTAACCGAAGGGTGGAAA
TGGACCCTGCACTCTGGGAAGGCTCGAGAATGGACAGCTAGGGACATAGAGACTCCAACT
CGGAAGCCAACCCCTACAGAGTCCGCCGGGCTGGGGGCCCCCCGCCGCAGTGGACACACC
TTCACCGTCAACCCCAGGCGGTCTGCGCCCGATGTTGCAGCCCCTGGGGCTGGGAAGAAG
CGATACCCAACCGCAGAGGAGATCTCGGTCCTGGGGGGCTACCTCCGCCTCAGCCGCAGC
TGCCTTGTCAAGGGGTCCCCTGAAAGGCACCACAAACAGGTA
>HiAr|XM_019631855.1_cds_XP_019487400.1_1
ATGGCCACCATCCCGGACTGGAAGCTACAGCTGCTAGCCCGGCGTCGGCAGGAGGAGGCA
GCAGTTCGGGGCAGGGAGAAAGCAGAGCGGGAACGTCTATCCCAGATGCCAGCCTGGAAG
CGGGGGCTCCTGGAGCGCCGCCGGGCCAAGCTTGGTCTGTCTCCTGGGGAGCCGAGCCCT
GCCTCTGGGACTGCAGAGGCTGGACCTCCAGACCCAGACAAGTCTGCCGTCCTGCTGGAG
GCCATCGGACCAGTGCACCAGAACCGATTCATTCGGCAGGAGCGGCAGCAGCAGCAGCAG
CAG---------------------------CGGAGTGAAGAG---CTTGCAGAGAGAAGG
CCTGGGCCCTTGGAGGCCCGGGAGTGGAGACCCAGCTCTGGGAACATGCAGGATCCAAAC
CTCAAGGGAAGAGAGTCAAGGGAAGAGCAGCTCAGTCCCAGGGAAGCCAGAGAGAGGAGG
CTGGGGACAGGGGGAACCCAAGAGCCGACCCTCAGGCCTTCAGAGACTCAGGACTGGAGG
CAGAGCCCAGGAGAGGCTGGAGACAGGATCTCCATGCTGTCAGAGGCGCGGAAATGGAGG
CTGAGCCCAGGAGAAACGCCGGAGCGGAATCTGGGACTGGCAGAACCTCAAGAACAAAGC
CCCAGGAGAAAAGAGGTGGTAGAAAGTAGACTGAGCCCAGCAGAGTCTGACCACCATAAG
TTGGGCCTGACAGAGGCCCATAAATGGAGGCCTGACTCCAGAGAGCCTCAGGAACAAAGT
TCGATACAACCAGAGACGTCA---GAGTGGAGGCTG---AGCTCAGGAGAAGAAAGAAAA
AACTGCGCAGAGGAATGTGGGAGAAAAGAC---AGGCCAATTCCAAGGCAGGCCGCAGAG
CAGAGGCCCTGCCCCGTGGAGGATGGTGAAAGGAGCTTGAGGCTGGCAGAAGGGTGGAAA
TGGACCATACACTCTGGGAAGGTTCGAGAATGGACACCCAGGGACACAGAGACTCAAACT
CAGAAGCCAGACGCCCCAGAGTCTGCTGGAGTGGGGGCCCCCCGCCGCAGTGGACACACC
TTCACAGTCAATCCCAGGCGGTCCATGCCCGACGCTGCAGTCCCTGGGGCTGGAAAGAAG
CGGTACCCGACTGCTGAGGAGATCTTGGTTCTGGGGGGCTACCTCCGCCTCAGCCGCAGC
TGCCTTGTGAAGGGGTCCCCTGAAAGGCACCACAAACAG---
>MyLu|XM_006103915.3_cds_XP_006103977.2_1
ATGGCCACCATCCCGGACTGGAAGCTACAGCTGCTGGCCCGGCGCCGGCAGGAGGAGGCA
GCCGCTCGGGGCCGGGAGAAGGCGGAGCGGGAGCGCCTGTCCCAGATGCCAGCTTGGAAG
CGGGGGCTCCTGGAACGCCGCCGGGCCAAGCTTGGTCTGTGTCCTGGGGAGCCCAGCCCT
GCGTCTGGGCCTCCAGAAGCTGGGCCTCCAGACCCAGACAAGTCTGCGGTCCTGCTGGAG
GCCATCGGCCCAGTGCACCAGAACCGATTCATCCGGCAGGAGCGCCAGCAGCAGCAGCAG
CAGCGG------------------------CGGAGTGACGAGCTCCTTGCAGAAAGGAGG
CCTGGGCCTGCGGAGGCCCGGGAATGGAGACCCAGCCCTGGGGAGATGCAGGATCCAAGT
CCCAAAGAAAGAGAGCCCAGGGAAGAGCGGCTCAGCCCCAGGGAAGCTGGAGACAGGAGG
CCGGGGGTAGGGGGAGCCCGAGAGTCAAGCCCCAGGCCTTCGGAGGCCCGGGACTGGCCG
CGC---CCGGGAGAGGCTGGAGACAGGGCCTCGGGGCTGCCAGAGGCACGGCGGTGGAGG
CTGAGCCCGGGAGAA---GCGGACGGAGGTGTGACCCCGGCAGAGCCTGGAGAACAAAGC
CCCAGGAGGAAGGAGGTGGCCAGGGGGAGGCTGAGCCCAGTGGAGTCTGACGGCCAGCAC
TTGGGCCCGACGGAGGCCCCTAAATGGAGGCCTGGCTGCACAGAGTCTCAGGAGCAGAGT
TGGAAGCCACTGGAGGCAGCA---GAATGGAGTCTG------AGCCCAGGAGACTGGAAA
GGCAGCTCGGAGGAATGTGGGAGCAGAGAAGACAGGCGGGCTCCAAGGCAGACCGCAGAG
CGGAGCCCCAGTCCCGCCGAGGGTGGGGAGGGGGACTCCAGGCTGCCCGAAGGGGTGGAA
ATGGCCCTGCACTCTGGGAAGGCTCGAGAATGGACAGCCAGGGACACAGAGACTCAGACT
CGGAAGCCAGCCCCTCCAGAGCCCGCCGGGCTGGGGCCACCCCGCCGCAGCGGGCACACC
TTCACCGTCAACCCTCGGCGGTCTGCGCCCGATGCTGCGGCCCCCGGGGCCGGGAAGAAG
AGGTACCCGACTGCGGAGGAGATCTCGGTTCTGGGGGGCTACCTCCGCCTCAGCCGCAGC
TGCCTTGTCAAGGGGTCCCCTGAAAGGCACCACAAACAG---
>PhDi|XM_028510714.1_cds_XP_028366515.1_1
ATGGCCACCATCCCAGACTGGAAGCTACAGCTGCTGGCCCGGCGCCGGCAGGAGGAAGCA
GCCATTCGGGGCCGGGAGAAGGCGGAGAGGGAGCGTCTATCCCAGATGCCAGCTTGGAAG
CGGGGGCTCCTGGAGCGCCGCCGGGCGAAGTTTGGTCTGTCTCCTGGGGAACCCAGCTCT
GAATCTGGGACTACAGAGGCTGGACCTCCAGACCAAGACAAGTCAGCCGTCCTCCTGGAG
GCCATCGGCCCAGTGCACCAGAACCGATTCATTCGGCAGGAGCGCCAGCAGCAGCAGCAG
CAGCAGCAGCAGCAGCAGCAG------CACCGGAGTGACGAGCTGCTTGCAGAAAGAAGG
CCTGGGCCTTTGGAGGCCAGGGAGTGGAGACGGAGCCCTGGAGAGATGAGGGATCCAAGC
CCCAAGGAAAGAGATTCTAAGGAAGAGCAGCTCAGTCCCAAAGAAGCCAGAGAGAGGAGG
CTGGGGGTAGGGGGAGCTGGAGAGTCAAGTCCCAGACCTTCAGGAGCTCGGGACTGGAGG
CAGAGCCCCGGAGAGGATGGAGACAGGATCTCCAGGCTGTCAGAGGTGCGGAAATGGAGG
CTGAGTCCCAGAGAAACGCCGGACTGGAGTCTGAGATTGGCAGAGCCTCAGGAACAAAGC
CCTAAGAGAAAAGAGATGGTGGAAAGTAGACTGAGCCCAGCAGATTCTGACAGTCAGCAG
CTGGGCCTGATGGAGGCCCATAAATGGAGGCCTGACCCCATAGAGTCTCAGGAACAAAGT
TTGATACAACTGGAGGCAATCAGAAATGGAAGGCTGGGCTTCGGAGGAAGAAAGAAAAGG
ACAGCTTCAGAGGGATGTGGGGAGAAGAGANTAGGACCAGCTCCAAGGCAGGCAGCAGAG
CAGGGACCCAGCCCTGTGGAAGATGGTGGGGGGGACTTGAGGCTGACAGAAGGGTGGAGA
TGGACCCTGTACTCTGGGAAGGTCCGAGAATGGACACCCAGGGACACAGAGACTCAAACT
CAGAAGCCAGCCCTTCCAGAGTCTGCTGGGGTAGGGCCCCCCCGCCGCAGTGGACACACC
TTCACAGTCAACCCAAGGCGGTCTGTCCCCGATGCTGCCGCTCCCTGGTGCGGAAGAAGC
GGGTACCCAACTGCTGAGGAAATCTCGGTCCTTGGGGGCTATCTCCGCCTCAGTCGCAGC
TGCCTTGTCAAGGGGTCCCCTGAAAGGCACCACAAACAG---
>PtVa|XM_011383954.2_cds_XP_011382256.1_1
ATGGCCACCATCCCGGACTGGAAGCTACAGCTGCTAGCCCGGCGCCGGCAGGAGGAGGCA
GCCATTCGGGGCCGGGAGAAGGCGGAGCGGGAGCGTCTGTCCCAGATGCCAGCCTGGAAA
CGGGGACTTCTGGAGCGCCGCCGGGCCAAGCTTGGCCTGTCTCCTGGGGAGCCTATTCTT
GCCTCTGGGACTACAGAGGCTGGACCCCCAGACCCTGACAAGTCTGCTGTCCTACTGGAG
GCCATCGGCCCAGTGCACCAGAACCGATTCATTCGACAGGAGCGCCAGCAGCAGCAGCAG
CAGCAGCAGCAGCAGCAGCAGCAGCAGCAGCGGAGTGAAGAGCCACTTGCAGAGAGAAGG
CCTGGGCCTTTGGAGGCCCCGGAGTGGACACCCAGCCCTGGGGAGATGCGTGATCCAAGC
CCAAAGGGAAGAGAGTCAAAGGAAGAGCGGCTCAGTCCCAGGGAAGCCAGAGAGAGGAAG
CTAGGGATAGGGGGAGCCCGAGAGTTGAGCCCCAGGCCTTCAGAGGCTCACGACTGGAGG
CAGAGCTCAGGAGAGGCTGGAGACAGAATCTCCAGGCTGTCGGAGACATGGAAATGGAAG
CTGGGCCCCGGAGAAATGCTGGAGCGGAATCTGAGACTGGCAGAGCCTCGAGAACAAAGC
CCCAAGAGAAAAGAGGTGGTAGAAAGTAGACTGAGCCCAGCGGAGTCTAACAATCAGAAG
TTGGGCCTGACAGAGACCCATAAATGGAGGCCTGACTCCAGAGAGTCTCATGAACAAAGT
TTGATACAACTGGAGGCATCA---GAATGGAGGCTG---AGCTCAGGAGAAGAAAGAAAA
GACTGCTCAGAGGAATGTGGGCTAAAAGAAGAGAGGCCAGTTCCAAGGCAGGCAGCAGAG
CAGAGGCCTAGCCTCTTGGAGGATGGTGAGAGGGGCTTAAGGCTGACAGAAGGGTGGAAA
TGGACTCTGCACTCTGGGAAGGTTCGAGAATGGACATCCAGGGACACAGAGACTCAAACT
CAGAAGTCAGATCCTCCAGAGTCTGCTGGGGTGGGGGCACCCCGCCGCAGCGGACACACC
TTCACGGTCAATCCCAGGCGGTCTGTGCCCGATGCTGCAGTCACTGGGTCTGGGAAGAAG
CGGTACCCGACTGCTGAGGAGATCTTGGTTTTGGGGGGCTACCTCCGCCTCAGCCGCAGC
TGCCTTGTCAAGGGGTCCCCTGAAAGGCACCACAAACAG---
>RhFe|XM_033102564.1_cds_XP_032958455.1_1
ATGGCCACCATCCCGGACTGGAAACTACAGCTGCTAGCCCGGCGCCGGCAGGAGGAGGCA
GCAGTTCGGGGCAGGGAGAAGGCGGAGCGGGAGCGCCTATCCCAGATGCCAGCCTGGAAG
CGGGGGCTCCTGGAACGCCGTCGGGCTAAGCTTGGTCTGTCTCCTGGGGAATCGAGTCCT
GTCTCTGGGAATGCAGAGGCTGGACCTCCAGACCCAGACAAGTCTGCCGTCCTGCTGGAG
GCCATCGGGCCAGTGCACCAGAACCGATTCATTCGGCTGGAGCGGCAGCAGCAGCAGCAG
CAGCAGCAGCAGCAGCAGCAG---------CGGAGTGAAGAG---CTTACAGAGAGAAGG
CCTGGGCCCTTAGAGGCCCGGGAGTGGAGAACCAGTCCTGGGAACATGCGGGATCCAAGC
CCCAAGGGAAAAGAGTCGAGGGAAGAGCGGCTCAGTCCCAGGGAAGCCAGAGAGAGGAGG
CTGGGCATAGGGGGAACCCAGGAACCGAGCCCCAGGCCTTCAGAAGCTCAGGAGTGGGGA
CAGGGCCCAGCAGAGGCTGCAGACAGGATCTCCATGCTGTCAGAAGCACGGAAATGGAGG
CTGAGCCCCGGAGAAACGCCAGAGCGGAATCTGGGACTGGCAGAGCCTCGAGAACAAAGC
CCCAGGAGAAAAGAGGTGGTGGAAAGTAGACTGAGCCCAGCAGAGTCTGACAACCAGAAG
TTGGACCTGACAGAGGCCCATAAATGGAGGCCTGACTCCAGAGAGTCTCAGGAACAAAGT
TCGATACAACCAGAGACATCA---GAATGGAAGCTG---AGCTCAGGAGAAGAAAGAAAA
GACTGCTCAGAGGAATGTGGGAGGAAAGAG---AGGCCAGTTCCAAGGCAGGCCGCAGAG
CAGAGGCCCAGCCCCATGGAGGATGGTGAGAGGGGCTTGAGGCTGGCAGAAGGGTGGAAA
TGGACCGTGCACTCTGGGAAGGTTCGAGAATGGACACCCAGGGACACAGAGACTCAAACT
CAGAGGCCAGACCCTCCAGAGTCTGCTGGGGTGGGGGCCCCCCGCCGCAGTGGACACACC
TTCACAGTCAACCCCAGGAGGTCCGTGCCCGACACTGCAGTCCCTGGGGCTGGGAAGAAG
CGGTACCCGACTGCTGAGGAGATCTTGGTTCTGGGGGGCTACCTCCGCCTCAGCCGCAGC
TGCCTTGTCAAGGGGTCCCCTGAAAGGCACCACAAACAG---
>RoAe|XM_016120728.1_cds_XP_015976214.1_1
ATGGCCACCATCCCGGACTGGAAGCTACAGCTGCTAGCTCGGCGCCGGCAGGAGGAGGCA
GCCATTCGGGGCCGGGAGAAGGCAGAGCGGGAGCGTCTGTCCCAGATGCCAGCCTGGAAA
CGGGGACTCCTGGAGCGCCGCCGGGCCAAGCTTGGCCTGTCTGCTGGGGAGCCTTTTCTT
ACTTCTGGGACTACAGAGGCTGGACCCCCAGACCCTGACAAGTCTGCTGTCCTACTGGAG
GCCATCGGCCCAGTGCACCAGAACCGATTCATTCGACAGGAGCGCCAGCAGCAGCAGCAG
CAGCAGCAGCAGCAGCAGCAG------CAGCGGAGTGAAGATCTACTTGCAGAGAGAAGG
CCTGGGCCTTTGGAGGCCCGGGAGTGGACATCTAGCCCTGGGGAGATACAAGATCCAAGC
CCAAAGGGAAGAGAGTCAAAGGAAGAGTGGCTCAGTCCCAGGGAAGCCAGAGAGAGGAGG
CTAGGGATAGGGGGAGCCCGAGAGTTGAGCCCCAGGCCTTCAGAGGCTCAGGATTGGAGG
CAGAGCTCAGGAGAGGCTGGAGACAGACTCTCCAGGCTATCAGAGACATGGAAATGGAAG
CTAGGCCCTGGAGAAACGCTGGAGCGGAATCTGAGACTGGCAGAGCCTCGAGAACAAAGC
CCCAAGAGAAAAGAGGTGGTAGAAAGTAGACTGAGCCCAGCGGAGTCTAACAATCAGAAG
TTGGGCCTGACAGAGACCCATAAATGGAGGCCTGACTCCAGAGAGTCTCATGAACAAAGT
TCGATACAACTGGAGGCATCA---GAAGGGAGGCCG---AGCTCAGAAGAAGAAGGGAAA
GACTGCTCAGAGGAATGTGGGCTAAAAGAAGAGAGGCCAGTTCCAAGACAGGCAACAGAA
CAGAGGCCCAGCCTCTTGGAGGATGGTGAGAGGGACTTAAGGCTGACAGAAGGGTGGAAA
TGGACTCTGCATTCTGGGAAGTTTCGAGAATGGACATCCAGGGACACAGAGATTCCAACT
CAGAAGCCAGATCCTCCAGAGTCTGCTGGGGTGGGGGCACCCCGCCGCAGCGGACACACC
TTCACGGTCAACCCCAGGCGGTCTGTGCCCGATGCTGCAGTCACTGGGTCTGGGAAGAAG
CGGTACCCGACTGCTGAGGAGATCTTGGTTTTGGGGGGCTACCTCCGCCTCAGCCGCAGC
TGCCTTGTCAAGGGGTCCCCTGAAAGGCACCACAAACAG---
