# Supplementary material for: Positively selected genes in the hoary bat (Lasiurus cinereus) lineage: prominence of thymus expression, immune and metabolic function, and regions of ancient synteny
Source: PeerJ. 2022 Mar 17;10:e13130. doi: 10.7717/peerj.13130 (PMC8934532; doi:10.7717/peerj.13130)
Supplement: Supplemental Information 4 — Likely alignment errors have been manually deleted between conserved codons. Recovery of the original codon positions requires alignment to the original accessions in each orthogroup. [file peerj-10-13130-s004.zip › renamed.manual/OG0008524.manual.fas]

>EpFu|XM_008151143.2_cds_XP_008149365.1_1
ATGAGGGACCGGGCCACAATCCGGCGCCTGAATATGTACAGGCAGAAGGAGCGCAGGAAC
AGTCGTGGTAAAGTGATTAAGCCTCTGCAGTATCAATCATCGGTGGCTTCTGGCACAGTG
GCAAGAGTGGAGCCAAATATTAAATGGTTTGGAAACACACGTGTGATTAAGCAGTCATCG
TTACAGAAATTTCAAGAGGAAATGGATACAGTTATGAAGGATCCTTATAAAGTTGTCATG
AAGCAGAGCAAGTTACCTATGTCTCTTCTCCATGATCGAATCCAGCCTCATAACTCAAAG
GTGCACATTCTCGATACTGAAAGCTTTGAAACTACATTTGGCCCTAAGTCTCAGAGGAAG
CGACCAAATTTACTTGCCAGTGACATGCAGTCTCTTGTAGCAAATGCAGAAATGTCCACT
GGGAGCTATGACCAGGGCAAGGATCGGGACTTGGTAACTGAAGACACAGGTGTGAGAAAT
GAAGCCCAAGAGGAGATCTATAAAAAGGGACAGTCCAAAAGAATATGGGGTGAGCTCTAC
AAGGTGATAGATTCATCAGATGTTGTTGTTCAAGTTCTTGATGCTAGAGATCCAATGGGT
ACCCGTTCCCCTCACATCGAGACTTACTTGAAAAAGGAAAAGCCCTGGAAACACCTCATT
TTTGTTCTTAACAAATGTGACCTTGTTCCAACCTGGGCAACAAAACGATGGGTTGCTGTC
CTCTCCCAGGATTATCCAACACTTGCTTTCCATGCAAGTCTTACTAACCCCTTTGGAAAA
GGAGCATTTATTCAGCTTCTACGGCAGTTTGGAAAGTTGCATACTGACAAGAAACAGATC
AGTGTCGGGTTCATTGGCTATCCAAATGTTGGCAAGAGCTCTGTGATAAACACATTACGC
TCCAAGAAAGTGTGCAACGTGGCCCCCATTGCAGGTGAAACAAAGGTCTGGCAGTATATT
ACCTTGATGCGTCGGATATTCCTTATCGACTGTCCAGGCGTGGTTTACCCCTCCGAGGAC
TCGGAGACAGACATTGTGCTGAAAGGAGTTGTTCAAGTTGAAAAAATTAAGGCTCCTGAA
GACCACATTGGTGCTGTACTCGAACGAGCAAAACCAGAGTATATCAGCAAGACATACAAG
ATTGATTCTTGGGAGAATGCCGAGGACTTTCTTGAGAAGCTAGCTTTCCGGACAGGGAAG
TTATTAAAGGGTGGTGAGCCTGACTTGCAGACTGTGGGCAAGATGGTTCTCAATGACTGG
CAGAGGGGCCGCATTCCTTTCTTTGTCAAGCCACCCAATGCAGACCCCCCTGAAGAGCCC
TCTACAGCCCCCCAGCTTCCATCCTCATCATCCTTGGAAGCTGCCACTGAAACAACCCAG
AACAACCCAGAAGAGGACATCACAGAAACTGTAGGTGAAGCGTCAGAATCTGTCCTCGAG
AAG---GAAAAAGGAGTGAACGGTCCCTATGACGCCAGCTCAGAGATGCAGCAGATCCTT
GCGCGGGTTCGGCAGAACTTCGGCAAAATCAACGTGGTGCCTGAGTTTTCTGGGGATGAC
CTGGTTCCTTTGGAGATGTCAGATATGGATGAGGAGCTAGAGAGCTCTGAGTCCCGGGAA
GAACACCAGGAAAACGACACCAAGGCAGTGATTAAAGCCCTGGATGAAAAGATCGCTAAA
TATCAGAAGTTTTTAAACAAAGCCAAAGCGAAAAAGTTCTCAGCAGTCAGAATATCCAAG
GGACTAAGTGAAATGGTTTTTGCAAAATCTGAAGAGCAAAAAACAACAGCTGAAGAAGAT
GTGGAAGAT---
>HiAr|XM_019657538.1_cds_XP_019513083.1_1
ATGAGGGACCGTGCCACAATCCGGCGCCTGAATATGTACAGGCAGAAGGAGCGCAGGAAC
AATCGTGGTAAAGTGATTAAGCCTCTGCAATACCAATCAACGGTGGCTTCTGGCACAGTG
GCAAGAGTGGAGCCAAATATTAAATGGTTTGGAAACACACGTGTGATTAAGCAGTCATCA
TTACAAAAATTTCAAGAGGAAATGGATACAGTTATGAAGGATCCATACAAAGTTGTCATG
AAGCAGAGCAAGTTACCCATGTCTCTTCTCCATGATCGAATCCAGCCTCATAACGCAAAG
GTGCACATTCTTGATACTGAAAGCTTCGAAACTACATTTGGCCCTAAGTCACAGAGGAAG
CGACCCAATTTATTCGCGAGTGACATGCAGTCTCTTGTAGAAAATGCAGAAATGTCTACT
GAGAGTTATGACCAGGGCAAAGACCGTGATTTGGTCACTGAAGACACTGGTGTGAGAAAC
GAGGCCCAAGAGGAGATATATAAAAAGGGACAGTCCAAAAGAATATGGGGTGAGCTCTAC
AAGGTGATAGATTCTTCAGACGTCGTCGTTCAAGTTCTTGATGCTAGAGACCCAATGGGC
ACCCGTTCCCCTCACATTGAGACTTACTTGAAAAAGGAAAAACCCTGGAAACACCTCATT
TTTGTTCTTAACAAATGTGACCTTGTTCCGACCTGGGCAACGAAACGATGGGTTGCCGTC
CTCTCCCAGGATTACCCAACACTTGCTTTCCATGCAAGTCTTACCAACCCCTTTGGCAAA
GGAGCATTTATCCAGCTTCTGCGGCAGTTTGGAAAGTTGCACACTGACAAGAAGCAGATC
AGCGTCGGGTTCATCGGCTATCCAAATGTTGGCAAGAGCTCTGTCATAAACACACTGCGC
TCCAAGAAAGTTTGCAATGTGGCCCCCATTGCAGGTGAAACAAAGGTCTGGCAATATATT
ACCTTGATGCGTCGGATATTCCTTATCGACTGTCCAGGGGTGGTGTACCCCTCTGAGGAC
TCGGAGACAGACATTGTGCTAAAAGGAGTTGTTCAAGTTGAAAAAATTAAGACTCCTGAA
GACCATATCGGTGCTGTACTCGAACGAGCAAAGCCAGAATATATCAGCAAGACATACAAA
GTTGAGTCCTGGGAGAATGCCGAGGACTTCCTTGAGAAGCTAGCTCTCCGGACTGGGAAG
TTATTAAAGGGGGGTGAGCCCGACTTGCAGACTGTGGGCAAGATGGTTCTCAATGACTGG
CAGAGGGGCCGCATTCCTTTCTTTGTCAAGCCGCCCAACGCAGAGCCCCCTGCTGCCTCC
CAG------------CTTCCGTCCTCATCACCTGTGGAAGCTGCCACAGAAATAACCCAG
AACAACGCAGAGGAGGAAGTCACAGAAACTGGAGGTGAAGAGTCAGAATTTGTCATCGAG
AAG---GAAAAAGGAGAGAACAGTCACAGTGACACCAACTCAGAGATGCAACAGATTCTC
GCGCGGGTTCGGCAGAACTTTGGCAAAATCAATGTGGTGCCTCAGTTCTCTGGGGATGAC
CTGGTTCCTTTGGAGATGTCAGATATCGAGGAGGAGCTTGAGAGCTCTGAGTCCCAGGAA
GAACACGTGGAAAACGACACCAAGGCAGTTATTAAAGCCCTGGATGAAAAGATCGCTAAA
TACCAGAAGTTTTTAGACAAAGCCAAAGCGAAAAAGTTCTCAGCGGTCAGGATATCCAAG
GGACTGAGCGAAAAGGTTTTTGCAAAACCTGAAGAGCAAAGAACAACAACTGAGGAGGAT
GTGGAAGAT---
>LaCi|137-exonerate_protein2genome-gene-37.21-mRNA-1
ATGAGGGACCGGGCCACAATCCGGCGCCTGAATATGTACAGGCAGAAGGAGCGCAGGAAC
AGTCGTGGTAAAGTGATTAAGCCTCTGCAGTATCAATCATCGGTGGCTTCTGGCACAGTG
GCAAGAGTGGAGCCAAATATTAAATGGTTTGGAAACACACGTGTGATTAAGCAGTCATCG
TTACAGAAATTTCAAGAGGAAATGGATACAGTTATGAAGGATCCTTACAAAGTTGTCATG
AAGCAGAGCAAGTTACCTATGTCTCTTCTCCATGACCGAATCCAGCCTCATAACTCAAAG
GTGCACATTCTCGATACTGAAAGTTTTGAAACTACATTTGGCCCTAAGTCTCAGAGGAAG
CGACCAAATTTACTTGCCAGTGACATGCAGTCTCTTGTAGCAAATGCAGAAATGTCCACT
GGGAGCTATGACCAGGGCAAGGATCGGGACTTGGTAACTGAAGACACAGGTGTGAGAAAT
GAAGCCCAAGAGGAGATTTACAAAAAGGGACAATCCAAAAGAATATGGGGTGAACTCTAT
AAGGTGATAGATTCATCAGATGTTGTTGTTCAAGTTCTTGATGCTAGAGATCCAATGGGT
ACCCGTTCCCCTCACATTGAGACTTACTTGAAAAAGGAAAAGCCCTGGAAACACCTCATT
TTTGTTCTTAACAAATGTGACCTTGTTCCAACCTGGGCAACGAAACGATGGGTTGCTGTC
CTCTCCCAGGATTATCCAACACTTGCTTTCCATGCAAGTCTTACTAACCCCTTTGGAAAA
GGAGCATTTATTCAGCTTCTACGGCAGTTTGGAAAGTTGCATACGGACAAGAAACAGATC
AGTGTCGGGTTCATTGGCTATCCAAATGTTGGCAAGAGCTCTGTGATAAACACATTACGC
TCCAAGAAAGTGTGCAACGTGGCCCCCATTGCAGGTGAAACAAAGGTCTGGCAGTATATT
ACCTTGATGCGTCGGATATTCCTTATCGACTGTCCAGGCGTGGTTTACCCCTCTGAGGAC
TTGGAGACAGACATTGTGCTGAAAGGAGTTGTTCAAGTTGAAAAAATTAAGGCTCCCGAA
GACCACATTGGTGCTGTACTTGAACGAGCAAAACCAGAGTATATCAGCAAGACATACAAG
ATTGATTCTTGGGATAATGCTGAGGATTTTCTTGAGAAGCTAGCTTTCCGGACAGGGAAG
TTATTAAAGGGCGGCGAGCCTGACTTGCAGACTGTGGGCAAGATGGTTCTCAATGACTGG
CAGAGGGGCCGCATCCCCTTCTTTGTCAAGCCACCCAATGCAGACCCCCCTGAAAAGCCC
TCT------------ATAGCCACCCAGTCATCTTTGGAAGCTGTTACTGAAACAACCCAG
AACAACCCAGAAGAGGACATCACAGAAACTGTAGGTGAAGCGACAGAATCTGTCCTCGAG
AAG---GAAAAAGGAGTGAACAGTCCCTGTGACGCCAGCTCAGAGATGCAGCAAATCCTT
GCACGGGTTCGGCAGAACTTCGGCAAAATCAACGTCGTGCCTGAGTTTTCTGGGGATGAC
CTGGTTCCTTTGGAGATGTCAGATATAGATGAGGAGCTAGAGAGCTCTGAGTCCCAGGAA
GAACACCAGGAAAATGACACCAAGGCAGTGATTAAAGCCCTGGATGAAAAGATCGCTAAA
TATCAGAAGTTTTTAAACAAAGCCAAAGCAAAAAAGTTCTCAGCAGTCAGAATATCCAAG
GGACTAAGTGAAATGGTTTTTGCAAAATCTGAAGAGCAAAAAACAACAGCTGAAGAAGAT
GTGGAAGATAAA
>MyLu|XM_006099144.3_cds_XP_006099206.1_1
ATGAGGGACCGGGCCACAATCCGGCGCCTGAATATGTACAGGCAGAAGGAGCGCAGGAAC
AATCGTGGTAAAGTGATTAAGCCTCTGCAGTATCAATCATCTGTGGCTTCTGGCACAGTG
GCAAGAGTGGAGCCAAATATTAAATGGTTTGGAAACACACGTGTGATTAAGCAGTCATCA
TTACAAAAATTTCAAGAGGAAATGGATACAGTTATGAAGGATCCTTACAAAGTTGTCATG
AAGCAGAGCAAGTTACCCATGTCTCTTCTCCATGATCGAATCCGGCCTCATAACTCAAAG
GTGCACATTCTCGATACTGAAAGCTTTGAAACTACATTTGGCCCTAAGTCTCAGAGGAAG
CGACCAAATTTACTTGCCAGTGACATGCAGTCGCTTGTAGAAAATGCAGAAATGTCCACT
GGGAGCTATGACCAGGGCAAGGATCGGGACTTGGTAACTGAAGACACAGGTGTGAGAAAT
GAAGCCCAAGAGGAGATCTATAAAAAGGGACAGTCCAAAAGAATATGGGGTGAGCTCTAC
AAGGTGATAGATTCATCAGATGTTGTTGTTCAAGTTCTTGATGCTAGAGATCCAATGGGT
ACCCGTTCCCCTCACATCGAGACTTACTTGAAAAAGGAAAAGCCCTGGAAACACCTCATT
TTTGTTCTTAACAAATGTGACCTTGTTCCAACCTGGGCAACAAAACGATGGGTTGCTGTC
CTCTCCCAGGATTATCCAACACTTGCTTTCCATGCAAGTCTTACTAACCCCTTTGGCAAA
GGAGCGTTTATTCAGCTTCTACGGCAGTTTGGAAAGTTGCATACTGACAAGAAGCAGATC
AGCGTCGGGTTCATTGGCTATCCGAATGTCGGCAAGAGCTCTGTGATAAACACGTTACGC
TCCAAGAAAGTGTGCAACGTGGCCCCCATTGCAGGTGAAACAAAGGTCTGGCAGTATATT
ACCTTGATGCGTCGGATATTCCTTATCGACTGTCCAGGCGTGGTTTACCCCTCTGAGGAC
TCGGAGACAGACATTGTGCTGAAAGGAGTTGTTCAAGTTGAAAAAATTAAGGCTCCCGAA
GACCACATTGGTGCTGTACTTGAACGAGCAAAACCAGAGTATATCAGCAAGACATACAAG
ATTGATTCTTGGGAGAATGCCGAGGACTTTCTTGAGAAGCTTGCTTTCCGGACAGGGAAG
TTGTTAAAGGGCGGCGAGCCTGACTTGCAGACTGTGGGCAAGATGGTTCTCAATGACTGG
CAGAGGGGCCGCATTCCTTTCTTTGTCAAGCCACCCAATGCAGACCCCCCTGAAGAGCCC
CCCACAGCCCCCCAGCTTCCATCCTCATCT---TTGGAAGCTGCCACTGAAACAACCCAG
AACAACCCAGAAGAGGACATCACAGAAACTGTAGGTGAAGAGTCAGAATCTGTCCTCGAG
AAG---GAAAAAGGAGTGAACAGTCCCTGTGACGCCAGCTCAGAGATGCAGCAGATCCTT
GCGCGGGTTCGGCAGAACTTCGGCAAAATCAACGTCGTGCCGGAGTTTTCTGGGGATGAC
CTGGTTCCTTTGGAGATGTCAGATATGGATGAGGAGCTAGAGAGCTCTGAGTCCCGGGAA
GAACACCAGGAAAACGACACCAAGGCAGTGATTAAAGCCCTGGATGAAAAGATCGCTAAA
TATCAGAAGTTTTTAAACAAAGCCAAAGCGAAAAAGTTCTCAGCAGTCAGAATATCCAAG
GGACTCAGTGAAATGGTTTTTGCAAAATCTGAAGAGCAAGAAACAACAGCTGAAGAAGAT
GTGGAAGAT---
>PhDi|XM_028513143.1_cds_XP_028368944.1_1
ATGAGGGACCGGGCCACGATTCGGCGCCTGAATATGTACAGGCAGAAGGAGCGCAGGAAC
AGCCGTGGTAAAGTGGTTAAGCCTCTGCAGTATCAATCAACGGTGGCTTCTGGCACAGTG
GCGAGAGTGGAGCCAAATATTAAATGGTTTGGAAACACACGTGTGATTAAGCAGTCATCA
TTACAAAAATTTCAAGAGGAAATGGATACAGTTATGAAGGACCCATACAAAGTTGTTATG
AAGCAAAGCAAGTTACCCATGTCTCTTCTCCACGATCAAATCCGGCCTCACAACTCAAAG
GTGCACATTCTTGATACCGAAAGCTTCGAAACTACATTTGGCCCCAAATCTCAGAGGAAG
CGACCAAATTTATTTGCAAGTGACATGCAGTCTCTTGTAGAAAATGCAGAAATGTCTACC
GAGAGCTATGACCAGGACAAGGACCGTGACTTGGTGACTGAAGACACAGGTGTGAGAAAC
GAAGCCCAGGAGGAGATATATAAAAAGGGACAATCCAGACGAATATGGGGTGAGCTCTAC
AAGGTGATAGACTCGTCAGACGTCGTTGTCCAAGTCCTCGACGCCCGAGACCCGGTGGGC
ACCCGCTCCCCTCACATTGAGGCCTACTTGAAAAAGGAAAAGCCCTGGAAACACCTCATT
TTTGTCCTTAACAAATGCGACCTAGTTCCAACCTGGGCGACAAAACGATGGGTTGCTGTC
CTCTCCCAGGATTATCCAACACTCGCTTTCCATGCAAGCCTTACGAACCCTTTCGGCAAA
GGAGCGTTTATTCAGCTTCTGCGGCAGTTTGGAAAGTTGCACACCGACAAGAAACAGATC
AGCGTGGGGTTCATCGGCTATCCGAACGTTGGCAAGAGCTCCGTGATAAACACCCTGCGC
TCCAAGAAGGTCTGCAGCGTGGCCCCCATTGCAGGGGAAACAAAGGTCTGGCAGTACATC
ACCCTGATGCGGCGGATATTCCTCATCGACTGTCCGGGGGTGGTGTACCCCTCCGAGGAC
TCGGAGACCGACATTGTGCTGAAAGGAGTCGTTCAGGTTGAAAAAATTAAGAGTCCTGAA
GACCACATTGGTGCTGTACTCGAACGAGCAAAACCAGAATACATCAGCAAGACATACAAG
ATTGATTCTTGGGAGAATGCCGAGGACTTTCTTGAGAAGCTAGCATTCCGGACTGGGAAG
TTACTGAAGGGCGGCGAGCCCGACTTGCAGACTGTGGGCAAGATGGTTCTCAACGACTGG
CAGAGGGGCCGCATCCCTTTCTTCGTCAAGCCGCCCAATGCAGAGCCCCCTGCAGCCCCC
CAG------------ACTGCACCCTCGCCATCTTTGGAAGCTGCCACAGAAACAACCCAG
AACCACCCAGAGGAGGAAAGCACAGAAGCCATCGGTGAAGAGTTGGACTCCGTCACCGAG
AAGAAGGAAGGAGGGGAGAGCAGTCACTGTGACACCAGCTCAGAGATGCAGCAGATCCTC
GCGCGGGTTCGGCAGAACTTCGGCAAAATCAACGTCGTGCCTGAGTTTTCGGGGGATGAC
CTGGTTCCCCTGGAGATGTCAGATGTCGACGATGAGCTTGAGAGCTCTGAGTCCCAGGAA
GAGCACGTGGAGCATGACACCAAGGCAGTAATTAAGGCCCTGGATGAAAAGATCGCCAAA
TATCAGAAGTTCTTAAACAAAGCCAAAGCGAAAAAGTTTTCGGCAGTCAGGATATCCAAG
GGACTAAGTGAAAAGATTTTTGCAAAATCTGAAGAGCAGAGGAGAACAGCTGAAGAAGAT
GTGGAAGAT---
>PtVa|XM_011358007.2_cds_XP_011356309.1_1
ATGAGGGACCGGGCCACAATCCGGCGCCTGAATATGTACAGGCAGAAGGAGCGCAGGAAT
AGTCGTGGTAAAGTGATTAAGCCTCTGCAGTATCAATCAACGGTGGCTTCTGGCACAGTG
GCTAGAGTGGAGCCAAATATTAAATGGTTTGGAAACACACGTGTGATTAAGCAGTCATCA
TTACAAAAATTTCAAGAGGAAATGGATATAGTCATGAAGGATCCATACAGAGTTGTCATG
AAGCAAAGCAAGTTACCCATGTCTCTTCTCCATGATCGGATCCGACCTCATAACTCAAAG
GTGCACATTCTCGATACTGAAAGTTTTGAAACTACATTTGGCCCTAAGTCACAGAGGAAG
CGACCAAATTTGTTTTCGAGTGACATGCAGTCTCTTGTAGAAAATGCAGAAATGTCCACT
GGAAGCTATGACCAGGGCAAGGATCGTGATTTGGTAACTGAAGACACTGGTGTGAGAAAT
GAAGCCCAAGAGGAGATATATAAAAAGGGACAGTCCAAAAGAATATGGGGTGAGCTCTAC
AAGGTGATAGATTCGTCAGATGTTGTAGTTCAAGTTCTTGATGCTAGAGATCCAATGGGT
ACCCGTTCCCCTCACATTGAGACTTACTTGAAAAAGGAAAAACCCTGGAAACACCTTATT
TTCGTTCTTAATAAATGTGACCTTGTTCCAACCTGGGCAACAAAACGATGGGTTGCTGTC
CTCTCCCAGGATTATCCGACACTTGCTTTCCATGCAAGTCTTACTAATCCCTTTGGCAAA
GGCGCATTTATTCAGCTTCTGCGGCAGTTTGGAAAGTTGCACACTGACAAGAAACAGATC
AGTGTCGGGTTCATTGGCTATCCAAATGTTGGCAAGAGCTCTGTGATAAACACTTTACGC
TCCAAGAAAGTTTGCAACGTAGCTCCTATTGCAGGTGAAACAAAGGTCTGGCAGTATATT
ACCTTGATGCGTCGGATATTCCTTATCGACTGTCCAGGTGTGGTTTACCCCTCTGAGGAC
TCGGAGACAGACATTGTGCTAAAAGGAGTTGTTCAAGTTGAAAAAATTAAGACTCCTGAA
GACCATATTGGTGCTGTACTTGAACGAGCAAAGCCAGAATATATCAGCAAGACATACAAG
ATTGATTCTTGGGAGAATGCTGAGGACTTTCTTGAGAAGCTAGCTTTCCGGACTGGGAAG
TTATTAAAGGGTGGCGAGCCCGACTTACAGACTGTGGGCAAGATGGTTCTTAACGACTGG
CAGAGGGGCCGCATTCCTTTCTTTGTCAAGCCACCCAACGCAGAGCCGCCTGCAGCCCCA
CAG------------CTTCCATCCTCATCATCTTTGGAAGCTGCCACAGAAACATCACAG
AACAGCCCAGAAGAGGAAATCGCAGAAAATGTAGGTGAAGAGTCAGAATCTGTTACTGAG
AAA---GAACAAAGAGAGAACAGTCACTGTGACACTAACTCAGAGATGCAGCAGATTCTT
GCACGGGTTCGGCAGAACTTCGGCAGAATCAACGTCGTGCCTCAGTTTTCTGGGGATGAC
CTGGTTCCTTTGGAGATGTCAGATATCGATGAAGAGCTTGAAAGCTCTGAGCCCCAGGAA
GAACACGTGGAAAACGACACCAAGGCGGTTATTAAAGCCCTGGACGAAAAGATCGCCAAA
TATCAGAAGTTTTTAAACAAAGCCAAAGCGAAAAAGTTCTCAGCGGTCAGGATATCCAAG
GGACTAAGTGAAAAGGTTTTTGCAAAATCTGAAGAGCAAAAAACAACACCTGAAGAAGAT
GTAGAAGAT---
>RhFe|XM_033115140.1_cds_XP_032971031.1_1
ATGAGGGACCGGGCCACAATCAGGCGCCTGAATATGTACAGGCAGAAGGAGCGCAGGAAT
AATCGTGGTAAAGTGATTAAGCCTTTGCAATATCAATCAACGGTGGCTTCTGGCACAGTG
GCAAGAGTGGAGCCAAATATTAAATGGTTTGGAAACACACGGGTGATTAAGCAGTCATCA
TTACAAAAATTTCAAGAGGAAATGGATACAGTTATGAAGGATCCATACAAAGTTGTCATG
AAGCAAAGCAAGTTACCCATGTCTCTTCTCCATGATCGAATCCAGCCTCATAATGCAAAG
GTGCACATTCTTGATACTGAAAGCTTTGAAACTACATTTGGACCTAAGTCACAGAGGAAG
CGACCAAATTTATTCGCGAGTGACGTGCAGTCTCTTGTCGAAAATGCAGAGATGTCCACT
GAGAGCTATGACCAGGGCAAGGACCGTGATTTGGTCACTGAAGACACTGGTGTGAGAAAC
GAAGCCCAAGAAGAGATATATAAAAAGGGACAGTCCAAAAGAATATGGGGAGAGCTCTAC
AAGGTGATAGATTCTTCAGATGTTGTAGTTCAAGTTCTTGATGCTAGAGACCCAATGGGT
ACCCGTTCCCCTCACATTGAGACTTACTTGAAAAAGGAAAAACCCTGGAAACACCTCATT
TTTGTTCTTAACAAATGTGACCTTGTTCCGACCTGGGCAACGAAACGATGGGTTGCTGTC
CTCTCCCAGGATTATCCAACACTTGCTTTCCATGCAAGTCTTACTAACCCCTTTGGCAAA
GGAGCATTTATTCAGCTTCTGCGGCAGTTTGGAAAGTTGCACACTGACAAGAAACAGATC
AGCGTCGGGTTCATTGGCTATCCAAATGTTGGCAAGAGCTCTGTGATAAACACGTTGCGC
TCCAAGAAAGTTTGCAATGTGGCCCCCATTGCAGGTGAAACAAAGGTCTGGCAGTATATT
ACCTTGATGCGTCGGATATTCCTTATTGACTGTCCAGGTGTGGTTTACCCCTCTGACGAC
TCAGAGACAGACATTGTGCTAAAAGGAGTGGTTCAAGTTGAAAAAATTAAGACTCCTGAA
GACCATATCGGTGCTGTACTGGAACGAGCAAAGCCAGAATATATCAGCAAGACATACAAG
ATTGAGTCTTGGGAGAATGCTGAGGACTTTCTTGAGAAGCTAGCTCTACGGACTGGGAAG
TTATTAAAGGGTGGCGAGCCGGACTTGCAGACTGTGGGCAAGATGGTTCTCAATGACTGG
CAGAGGGGCCGCATTCCTTTCTTTGTCAAGCCGCCCAATGCAGAGCCCCTTGCCACCCCC
CAG------------CTTCCATCCTCGTCCCTTCTGGAAGCTGCCACAGAGACAACCCAG
AACAACGCAGAGGAGGAAATCACAGAAACTGTAAGTGAGGAGTCAGAATCTGTCATCGAG
AAG---GAAAAAGGAGAGAATAGTCACTGTGACACCAACTCAGAGATGCAACAGATTCTT
GCGCGGGTTCGGCAGAACTTCGGCAAAATCAATGTCGTGCCTCAGTTTTCTGGGGATGAC
CTGGTTCCTCTGGAGATGTCGGATATCGATGAAGAGCTTGAGAACTCTGAGTCCCAGGAA
GAACACGTGGAAAACGACACCAAGGCAGTTATTAAAGCCCTGGATGAAAAGATCGCTAAA
TACCAGAAGTTTTTAGACAAAGCCAAAGCGAAAAAGTTCTCAGCGGTCAGAATATCCAAG
GGACTAAGTGAAAAGGTTTTTGCAAAATCTGAAGAGCAAAGAACAACAGCTGAAGAGGAC
GTGGAAGAT---
>RoAe|XM_016157401.1_cds_XP_016012887.1_1
ATGAGGGACCGGGCCACAATCAGGCGCCTGAATATGTACAGGCAGAAGGAGCGCAGGAAT
AGTCGCGGTAAAGTGATTAAGCCTCTGCAGTATCAATCAACGGTGGCTTCTGGCACAGTG
GCTAGAGTGGAGCCAAATATTAAATGGTTTGGAAACACACGTGTGATTAAGCAGTCATCA
TTACAAAAATTTCAAGAGGAAATGGATACAGTCATGAAGGATCCATACAAAGTTGTCATG
AAGCAAAGCAAGTTACCCATGTCTCTTCTTCATGATCGGATCCGGCCTCATAACTCAAAG
GTGCACATTCTCGATACTGAAAGCTTTGAAACTACATTTGGCCCAAAGTCACAGAGGAAG
CGACCAAATTTATTTTCGAGTGACATGCAGTCTCTTGTAGAAAATGCAGAAATGTCCACT
GGAAGCTATGACCAGGGCAAGGATCGTGATTTGGTAACAGAAGACACTGGTGTGAGAAAT
GAAGCCCAAGAGGAGATATATAAAAAGGGACAGTCCAAAAGAATATGGGGTGAGCTCTAT
AAGGTGATAGATTCGTCAGATGTTGTAGTTCAAGTTCTTGATGCTAGAGATCCAATGGGT
ACCCGTTCCCCTCACATTGAGACTTACTTGAAAAAGGAAAAACCCTGGAAACACCTCATT
TTTGTTCTTAATAAATGTGACCTTGTTCCAACCTGGGCAACCAAACGATGGGTTGCTGTC
CTCTCCCAGGATTATCCAACACTTGCTTTCCATGCAAGTCTTACTAACCCCTTTGGCAAA
GGTGCATTTATTCAGCTTCTACGGCAATTTGGAAAGTTGCACACTGACAAGAAACAGATC
AGTGTCGGGTTCATTGGCTATCCAAATGTTGGCAAGAGCTCTGTGATAAACACACTGCGC
TCCAAGAAAGTTTGCAACGTAGCTCCCATTGCAGGTGAAACAAAGGTCTGGCAGTATATT
ACCTTGATGCGTCGGATATTCCTTATCGACTGTCCAGGTGTGGTTTACCCCTCTGAGGAC
TCGGAGACAGACATTGTGCTAAAAGGAGTTGTTCAAGTTGAAAAAATTAAGACTCCTGAA
GACCATATTGGTGCTGTACTTGAACGAGCAAAGCCAGAATATATCAGCAAGACATACAAG
ATTGATTCTTGGGAGAATGCTGAGGACTTTCTTGAGAAGCTAGCTTTCCGGACAGGGAAG
TTATTAAAGGGTGGCGAGCCCGACTTACAGACTGTGGGCAAGATGGTTCTCAACGACTGG
CAGAGGGGCCGCATTCCCTTCTTTGTCAAGCCACCCAACGCAGAGCCGCCTGCAGCCCCA
CAG------------CTTCCATCGTCATCATCTTTGGAAGCTGCCACAGAAACATCGCAG
AGCAGTCCAAAAGAGGAAGTCACAGAAACTGTAGGTGAAGAGTCAGAATCTATTATTGAG
AAA---GCGCAAGGAGAGAACAGTCACTGTGACACTAACTCAGAGATGCAGCAGATTCTC
GCGCGGGTTCGGCAGAACTTCGGCAGGATCAACGTCGCGCCTCAGTTTTCTGGGGATGAC
CTGGTTCCTTTGGAGATGTCAGATATCGATGACGAGCTCGGAAGCTCTGAGCCCCAGGAA
GAACACATGGAAAACGACACCAAGGCAGTCATTAAAGCCCTGGATGACAAGATCGCCAAA
TACCAGAAGTTTTTAAACAAAGCCAAAGCAAAAAAGTTCTCGGCAGTCAGGATATCCAAG
GGACTAAGTGAAAAGGTTTTTGCAAAATCTGAAGCGCAAAAAACAACA---GCTGAAGAT
GTAGAAGAT---
