# Supplementary material for: Positively selected genes in the hoary bat (Lasiurus cinereus) lineage: prominence of thymus expression, immune and metabolic function, and regions of ancient synteny
Source: PeerJ. 2022 Mar 17;10:e13130. doi: 10.7717/peerj.13130 (PMC8934532; doi:10.7717/peerj.13130)
Supplement: Supplemental Information 4 — Likely alignment errors have been manually deleted between conserved codons. Recovery of the original codon positions requires alignment to the original accessions in each orthogroup. [file peerj-10-13130-s004.zip › renamed.manual/OG0008573.manual.fas]

>EpFu|XM_008153920.2_cds_XP_008152142.1_1
CCCCAGCTCCTTTCTGGGCCCTCCCAGGAGTCGTCCCAGACTCTGGAGAAGGAGCCCCAC
GGGCTGAGGGTACAAGGTACCTCGGCAGCCCAGCCAGGCAGCCAAGCTCCGGGCCGGGTC
CATCGCTGTGCCCACTGTCGCAGGCACTTCCCTGGCTGGGTGGCCCTGTGGCTTCATGCC
CGACACTGCCAGGCCCGGCTGCCCCTGGCCTGCCCGGAATGTGGCCGTCGCTGCCGACAC
GCCCCCTTCTTGGCACTGCACTGCCAGGTCCATGCGGCTGCCACTCCAGACCTGGGCTTC
TCCTGCCACCTCTGCAAGCAGAGCTTCCGAGGCTGGGTGGCCCTGGTTCTGCATCTGCGG
GCCCACTCGGCTGCCAAGCGGCCCATCGCCTGCCCTGAGTGTGAGAGACGCTTCTGGCGA
CGAAAGCAGCTTCGAGTGCATCTGCGGAGGTGCCATCCCCCTACCCCCGAGGCCCGGCCA
TTCATCTGTGGCAATTGTGGCAGGAGCTTTGCCCAGTGGGACCAGCTAGTTGCTCACAAA
CGGGTTCATGTAGCTGAGGCCCTGGAGGAGGCAGCAGCC---AAGGCTCTTGGGCCTCGG
CCCAGGGGCCGCCCGGCAGTGACTGCCCCCCGGCCCGGTGGAGACGCCGTTGACCGTCCC
TTTCAGTGTGCCTGCTGTGGCAAGCGCTTCAGGCACAAACCCAACCTGATTGCCCACCGC
CGCGTGCACACGGGCGAGCGGCCCCACCAGTGCCCTGAGTGTGGGAAGCGCTTCACCAAT
AAGCCCTACCTGACCTCACACCGGCGCATCCACACTGGTGAGAAGCCCTACCCATGCACC
GAGTGCGGGCGCCGCTTCCGCCACAAACCCAACCTTCTGTCTCACAGCAAGATCCACAAG
CGGTCCGAAGGGTCCACCCAGAGCGCCGCCAGCGCAGGGAGCCCCCAGCTTTCAGCCGGT
CCCCGGGAGTCTTCAGCAGAGCCCACCCCAGAGGCTCCACTGAGACCTGCCCAGGAGCCT
GTCCAGGAACCTACCCCCGAGCCTCTGCTGGAGGCCCCCGGAGAGGTCCCCCGGGACCAG
GCAGAAGGCCCCCCATCTCTCTACGGCTGTGATGACTGCGGCAGGAGCTTCCGGCTGGAG
CGGTTCCTGCGGGCCCACCAGCGGCAGCACACGGGGGAGCGGCCCTTCATCTGCACCGAG
TGTGGGAAGAACTTCGGCAAGAAGACCCACTTGGTGGCCCACTCTCGGGTCCACTCAGGG
GAGCGGCCCTTTGCCTGCGAGGAGTGTGGGCGCCGCTTCTCCCAGGGGAGCCACCTGGCA
GCCCACCGGCGTGACCACGCGCCCGAGCGGCCCTTCGTCTGCCCAGACTGCGGCAAGGCT
TTCCGCCACAAGCCCTACCTGGCGCACCGGCGCATCCACACAGGTGAGAAGCCCTACGTC
TGCCCCGACTGCGGTAAAGCCTTCAGCCAGAAG---
>HiAr|XM_019655387.1_cds_XP_019510932.1_1
CCCCAACTTCTTTCTGGGCCCTCCCAGGAGTCGCCCCAGACCCTGGAGAAGGAGCCCCAC
GGGCTGAGGTTACAAGGCATTTCCGTGGCCCAATCCGGCAGCCAAGCTCCAGGTCGGGTC
CATCGCTGTGCCCACTGTCGAAGGCGCTTCCCGGGCTGGGTGGCCCTGTGGCTTCACGCC
CGACACTGTCAGGCCCGTCTGCCCCTGCCCTGCCTTGAATGTGGTCGCCGCTTCCGACAC
GCCCCCTTCTTGGCACTGCACTGCCAGGTCCATGCTGCTGCCACCCCAGACCTGGGCTTT
GCCTGCCATCTCTGCAGGCAGAGCTTCCGAGGCTGGGTGGCTCTGGTCGTGCACCTGCGC
GCCCATTCCGCTGCGAAACGGCCCATCGCCTGCCCTGAATGTGAGAGACGCTTCTGGCGA
CAAAAGCAGCTTCGAGTGCATTTGCAGCAGTGCCATCCTCCTGCCCCCGAGGCCCGGCCC
TTCATATGTGGCAACTGTGGCCGCAGCTTTGCCCAGTGGGACCAGCTAGTTACTCACAAG
CGGGTTCACGTCGCCGGGCCCCTGGAAGAGGCAGCAGCGGTCAAGGCTCTCGGGCCTCGG
CCCAGGGGCCGCCCAGCGGTGAGAGCCCCCCGGCCAGGTGGAGATGCTGTTGACCGGCCC
TTTCAGTGTGCCTGCTGTGGCAAGCGCTTCCGGCACAAACCCAACCTGATCGCCCACCGC
CGTGTGCACACCGGTGAGCGGCCCCACCAGTGCCCTGAGTGCGGGAAGCGCTTCACCAAT
AAGCCCTACCTGACCTCACACCGGCGCATCCATACTGGTGAGAAACCCTACCCGTGCACC
GAGTGCGGACGCCGCTTCCGCCACAAACCCAACCTTCTGTCTCACAGCAAGATTCACAAG
CGATCCGAAGGGTCTGCCCAGGGCACCCCCAGCTCAGGGAGCCCCCAGCTTCCAGCCGGA
CCCCCGGAGTCCTCAGCAGAGCCCACCCCAGAGGCCCTCCTGAGG------------CCT
GCCCAGGAGCCTGCCCTGGAGCCTCTGCTGGAGGCCCCAGGAGAGGCCCCCCGGGACCTG
GTGGAAGCCCCCCCATCTCTCTACAGCTGCGATGACTGTGGCAGGAGCTTCCGGCTGGAG
CGCTCCCTGCGGGCCCACCAGCGGCAGCACACAGGGGAGCGGCCCTTTAGCTGCACCGAG
TGTGGGAAGAACTTTGGCATGAAGGCCCACCTGGTGGCCCACTCCCGGGTCCACTCAGGG
GAGCGGCCCTTTGCCTGCGAGGTGTGCGGGCGCCGCTTCTCCCAAGGCAGCCACCTGGCA
ACCCACCGGCGTGACCATGCCCCCGAGCGGCCCTTCGTCTGCCCGGACTGTGGCAAGACT
TTCCGCCACAAGCCCTACCTGGCCCACCGGCGCATCCACACCGGTGAGAAGCCGTACGTC
TGCCCCGACTGCGGCAAAGCCTTCAGCCAGAAG---
>LaCi|452-exonerate_protein2genome-gene-200.24-mRNA-1
CCCCAGCTCCTTTCTGGGCCCTCCCAAGAGTCGTCCCAGACTCTGGAGAAGGAGCCCCAC
GGGCTGAGGTTACAAGGTACCTCAGTGGCCCAGCCAGGCAGCCAAGCTCCAGGTCGGGTC
CATCGCTGTGCCCACTGTCGCAGGCACTTTCCCGGCTGGGTGGCGCTGTGGCTTCATGCC
CGACACTGCCAGGCCCGGCTGCCCCTGGCCTGCCCAGAATGTGGCCGTCGCTGCCGACAC
GCCCCTTTCTTGGCCCTGCACTGCCAGGTCCATGCGGCTGCCACTCCAGACCTGGGCTTC
TCCTGCCACCTCTGCAAGCACAGCTTCCGAGGCTGGGTGGCCCTGGTTCTGCATCTGCAG
GCCCACTCGGCTGCCAAGCGGCCCATCGCCTGCCCCGAGTGTGAGAGACGCTTCTGGCGA
CGAAAGCAGCTTCGAGTGCATCTGCGGAGGTGCCATCCTCCTGCCCCTGAGGCCCGGCCA
TTCATATGTGGCAATTGTGGCAGGAGCTTTGCCCAGTGGGACCAGCTAGTTGCTCACAAA
CGGGATCATGTAGCTGAGGCCCTGGAGGAGGCAGCAGCC---AAGGCTCTTGGACCTCGG
CCCAGGGGCCGCCCCGCAGTGACTGCCCCCCGGCCCGGGGGAGACGCCGTTGACCGTCCC
TTTCAGTGTGCCTGCTGTGGCAAGCGCTTCAGGCACAAACCCAACCTGATTGCCCACCGC
CGGGTGCATACGGGC---------------------------------------------
------------------------------------------------------------
------------------------------------------------------------
------------------------------------------------------------
------------------------------------------------------------
------------------------------------------------------------
GCAGAAGCCCCCCCATCTCTCTTCAGCTGTGATGACTGTGGCAGGAGCTTCCGGCTGGAG
AGGTTCCTGCGGGCTCACCAGCGGCAGCACACGGGGGAGCGGCCCTTCATCTGCACGGAG
TGTGGGAAGAACTTTGGCAAGAAGACCCACTTGGTGGCCCACTCCCGGGTCCACTCAGGG
GAGCGGCCCTTTGCCTGCGAGGAGTGTGGGCGCCGCTTCTCCCAGGGGAGCCACCTGGCA
GCCCACCGGCGTGACCACGCTCCCGAGCGGCCCTTCGTCTGCCCA---------------
------------------------CACCAGCGCACCCACACGGGCGAGAAGCCTTACTTG
TGCGGCAGCTGCGGCAAGAGCTTCAGCCAGAAGCCC
>MyLu|XM_006085351.3_cds_XP_006085413.3_1
CCCCAGCTCCTTTCTGGGCCCTCCCAGGAGTCGTCCCAGACCCTGGAGAAGGAGTCCCAC
GGGCTGAGGTTACGAGGTACCTCGGTGGCCCAGCCAGGCAGCCAGGCTCCAGGTCGGGTC
CATCGCTGTGCCCACTGTCGCCGGCACTTCCCTGGCTGGGTGGCCCTGTGGCTTCATGCC
CGACACTGCCAGGCCCGGCTGCCCCTGGCCTGCCCGGAATGCGGCCGTCGCTGCCGACAC
GCCCCCTTCTTGGCACTGCACTGCCAGGTCCACGCGGCTGCCACTCCAGACCTGGGCTTC
TCCTGCCACCTCTGCAAGCAGAGCTTCCGAGGCTGGGTGGCCCTGGTTCTGCACCTGCGG
GCCCACTCGGCTGCCAAGCGGCCCATCGCCTGCCCTGAGTGTGAGAGACGCTTCTGGCGA
CGAAAGCAGCTTCGAGTGCATCTGCGGAGGTGCCATCCCCCTACCCCTGAGGCCCGGCCA
TTCATATGTGGCAACTGTGGCAGGAGCTTTGCCCAGTGGGACCAGCTAGTTGCTCACAAA
CGGGTTCATGTAGCCGAGGCCCTGGAGGAGGCAGCAGCC---AAGGCTCTGGGGCCCCGG
CCCAGGGGCCGCCCGGCAGTGACTGCCCCCCGGCCCGGTGGAGATGCCGTTGACCGTCCC
TTTCAGTGTGCCTGCTGTGGCAAGCGCTTCCGGCACAAACCCAACCTGATTGCCCACCGC
CGCGTGCATACGGGCGAGCGGCCCCACCAGTGCCCGGAGTGCGGGAAGCGCTTCACCAAC
AAGCCCTACCTGACCTCACACCGGCGCATCCACACTGGTGAGAAGCCCTACCCGTGCACC
GAGTGCGGGCGCCGCTTCCGCCACAAGCCCAACCTTCTGTCCCACAGCAAGATCCACAGG
CGGTCCGAAGGGTCCACCCAGAGCGCCGCCAGCGCAGGGAGCCCCCAGCTTCCAGCCCGT
CCCCTGCAATCCTCAGCAGAGCCCACCGCCCAGGCTCCACCGAGA------------CCT
GCCCAGGAGCCTACCCCCGAGCCTCTGCTGGAGGCGCCTGGAGAGGGCCCCCGGGACCAG
GCGGAAGCCCCCCCATCTCTCTACAGCTGCGAGGACTGTGGCAGGAGCTTCCGGCTGGAG
CGCTTCCTGCGGGCCCACCAGCGGCAGCACACGGGGGAGCGGCCCTTCATCTGCACCGAG
TGCGGGAAGAACTTCGGCAAGAAGACCCACTTGGTGGCCCACTCTCGGGTCCACTCCGGG
GAGCGGCCCTTCGCCTGCGAGGAGTGCGGGCGCCGCTTCTCCCAGGGGAGCCACCTGGCG
GCCCACCGGCGTGACCACGCGCCCGAGCGGCCCTTCGTCTGCCCAGACTGTGGCAAGGCC
TTCCGCCACAAGCCCTACCTGGCGCACCGGCGCATCCACACCGGCGAGAAGCCCTACGTC
TGCCCCGACTGCGGTAAAGCCTTCAGCCAGAAG---
>PhDi|XM_028525842.1_cds_XP_028381643.1_1
CCCCAGCTCCTTTCCGGGCCTTCCCAGGGGTCGCCCCAGACCCTGGAGAAGGAGCCCGGC
GGGCTGAGGTTACAAGGCACCTCGGTGGCCCAGCCAGGCAGCCAAGCTCCAGGTCGGGTC
CGTCGCTGTGCCCACTGTCAGAGGCACTTCCCGGGCTGGGTGGCCCTGTGGCTTCACGCC
CGGCACTGCCAGGCCCGGCTGCCCCTGGCCTGCCCAGAATGCAGCCGTCGCTTCCGACAC
GCCCCCTTCCTGGCCCTGCACTGCCAGGTGCATGCCGCTGCCACCCCGGACCGGGGCTTC
GCCTGCCACCTCTGCGGGCAGAGCTTCCGCGGCTGGGTGGCCCTGGTCCTGCATCTGCGG
GCCCACTCGGCTGCCAAGCGGCCCCTTGCTTGCCCCGACTGTGACAGACGCTTCTGGCGG
CGCAAGCAGCTTCGAGTGCATGCGCGGAGGTGCCACNCCCCGGCCCCCGAGGCCCGGCCC
TTCATATGCGGCAACTGCGGAAGGAGCTTTGCCCAGTGGGACCAGCTGGTTTCGCACAAG
CGGGTTCACGTGGCCGAGGCCCTGGAGGAGGCAGCGGCC---AAGGCGCTCGGGCCTCGG
CCCCGGGGCCGCCCCGCGGTGACCGCGCCCCGGCCGGGTGGCGATGCCGTGGACCGGCCC
TTCCAGTGCGCCTGCTGCGGCAAGCGCTTCCGGCACAAACCCAACCTGATCGCCCACCGC
CGCGTGCACACGGGCGAGCGGCCCCACCAGTGCCCCGAGTGCGGGAAGCGCTTCACCAAC
AAGCCCTACCTGACCTCCCACCGGCGCATCCACACGGGCGAGAAGCCCTACCCGTGCACC
GAGTGCGGGCGCCGCTTCCGCCACAAACCCAACCTCCTGTCTCACAGCAAGATCCACAAG
CGATCCGAAGGGTCCGCCCAGGGGGCCCCTGGCTCGGGGAGCCCCCAGCTTTCAGCGGGG
CCCCCGGAGCCCTTGGCAGAGCCTACCCCAGAGGCCCCACCGAGA------------CCT
GCGCAGGATCCTTCCGCTGAGCCTCTGCCAGGGGCCCCC------------CGGAACCAG
GGGGATGTCCCCCCATCTCTCTACAGCTGCGAGGACTGTGGCAGGAGCTTCCGGCTGGAG
CGCTTCCTGCGCGCCCACCAGCGGCAGCACACGGGGGAGCGGCCCTTCGCCTGCCCCGAG
TGTGGGAAGAACTTCGCCAAGAAGACCCACCTGGTGGCCCACTCGCGGGTCCACTCAGGG
GAGCGGCCCTTCGCCTGCGAGGAGTGCGGGCGCCGCTTCTCCCAGGGCAGCCACCTGGCG
GCCCACCGGCGCGACCACGCGCCGGAGCGGCCCTTCGTCTGCCCGGACTGTGGCAAGGCT
TTCCGCCACAAGCCCTACCTGGCCCACCGGCGCATCCACACCGGCGAGAAGCCCTACGTC
TGCCCCGACTGCGGCAAAGCTTTCAGCCAGAAG---
>PtVa|XM_023533807.1_cds_XP_023389575.1_1
CCCCAACTCCTTTCGGGGCCCTCCCAGGAGTCACCCCAGACCCTGGAGAAGGAGCCCCGC
GGGCTGAGGTTACAAGGCACCTCTGTGGCCAAGTCGGGAGGCCAAGCCCCCGCTCGAGTC
CATCGCTGTGCCCACTGTCGAAGGCACTTCCCGGGCTGGGTGGCCCTGTGGCTTCACGCC
CGCCACTGCCAGGCCCGGCTGCCCCTGCCCTGCCCCGAGTGCAGTCGTCGCTTCCGCCAC
GCCCCCTTCCTGGAGCTGCACTGCCAGGTCCACGCTGCTGCCACCCCAGACCTGGGCTTT
GCCTGCCACCTCTGCGGGCAGAGCTTCCGGGGCTGGGTGGCCCTGGTTCTGCATTTGCGG
GCCCACTCGGCTGCAAAGCGGCCCATCGCCTGCCCCGAGTGCGAGAGACGCTTCTGGCGA
CGAAAGCAGCTTCGAGTGCATCTGCGGCGGCGCCATCCCCCTGCCCCCGAGGCCCGGCCC
TTCATATGTGGCAACTGTGGCCGGAGCTTTGCCCAGTGGGACCAGCTGGTTGCTCACAAG
CGGGTTCATGTTGCCGAGGCCCTGGAGGAGGCAGCAGCC---AAGGCTCTGGGGCCACGA
CCCAGGGGTCGCCCAGCGGTGACAGCTCCCCGGCCCGGCGGAGACGCGGTCGATCGGCCC
TTCCAGTGCGCCTGCTGCGGCAAGCGCTTCCGGCACAAGCCCAACCTGATCGCCCACCGC
CGCGTGCACACGGGCGAGCGGCCCCACCAGTGCCCCGAGTGCGGGAAGCGCTTCACCAAT
AAGCCCTACCTGACCTCACACCGGCGCATCCACACCGGCGAGAAGCCCTACCCGTGCACC
GAGTGCGGGCGCCGCTTCCGCCACAAACCCAACCTCCTGTCTCACAGCAAGATCCACAAG
CGATCCGAGGGGTCTGCGCAGGGCACCCCCGGCTCGCGGAGCCCCCAGCTTCCAGCCGGG
CCCCTGGAGCCCTCGGCGGAGCCCACCCCGGAGGCCCGACTGAGA------------CCC
GCTCAGGAGCCTGCCCCCGCGCCTCTGCGGGAGGCCCCGGGAGAGGCCCACCGGGAACAG
GCGGCAGCCCCGCCGTCTCTCTACAGCTGCGGGGACTGCGGCAGGAGCTTCCGGCTGGAG
CGCTTCCTGCGGGCCCACCAGCGGCAGCACACGGGGGAGCGGCCCTTCGCCTGCCCCGAG
TGTGGGAAGAACTTTGGCAAGAAGACGCACCTGGTGGCCCACTCCCGCGTCCACTCTGGG
GAGCGGCCCTTTGCCTGTGAGGAGTGCGGGCGCCGCTTCTCCCAGGGCAGCCACCTGGCA
GCCCACCGGCGCGACCACGCGCCCGAGCGGCCCTTCGTCTGCCCGGACTGCGGCAAGGCT
TTCCGCCACAAGCCCTACCTGGCACACCGGCGCATCCACACCGGCGAGAAGCCCTACGTC
TGCCCCGACTGCGGCAAGGCCTTCAGCCAGAAG---
>RhFe|XM_033099080.1_cds_XP_032954971.1_1
CCCCAACTCCTTTCTGGGCCCTCCCAGGTGTCACCCCAGACCCTGGAGAAGGAGCCCCAC
AGGCTGAGGTTACAAGGCACTTCCGTGGCCCAGTCGGGCAGCCAAGCTCCAGGTCGGGTC
CATCGCTGTGCCCACTGTCGAAGGCACTTCCCGGGCTGGGTGGCCCTGTGGCTTCATGCC
CGACGCTGCCAGGCCCGGCTGCCCCTGCCCTGCCCTGAATGTGGTCGCCGCTTCCGACAC
GCCCCCTTCTTGGCACTGCATTGCCAGGTCCATGCCGCTGCCACCCCAGACCTGGGCTTT
GCCTGCCACCTCTGCGGGCAGAGCTTCCGAGGCTGGGTGGCTCTGGTGCTGCACCTGCGG
GCCCACTCGGCTGCAAAACGGCCCATTGCCTGCCCCGAATGTGAGAGACGCTTCTGGCGA
CAAAAGCAGCTTCGAGTCCATTTGCGGCAGTGCCATCCCCCTGCCCCTGAGGCCCGGCCC
TTCATATGTGGCAACTGTGGCCGGAGCTTTGCCCAGTGGGACCAGCTAGTTACTCACAAG
CGGGTTCACGTAGCGGAGGCCCTGGAGGAGGCAGCAGCC---AAGGCTCTTGGGCCTCGG
CCCAGGGGCCGCCCGGCAGTGACAGCCCCCCGGCCGGGTGGAGATGCCGTTGACCGGCCC
TTCCAGTGTGCCTGCTGTGGCAAGCGCTTCCGGCACAAACCCAACCTAATCGCCCACCGC
CGCGTGCACACGGGTGAGCGGCCGCACCAGTGCCCTGAGTGCGGGAAGCGCTTCACCAAT
AAGCCCTACCTGACCTCGCACCGGCGCATCCATACTGGGGAGAAGCCCTACCCATGCACC
GAGTGCGGACGCCGCTTCCGCCACAAACCCAACCTGCTGTCTCACAGCAAGATCCACAAG
CGATCTGAAGGGTCTGCCCAGGGCGCCCCTGGCTTGGGGAGCCCCCAGATTCCAGTCGGA
CCCCTGGAGCCCTCAGCAGAGCCCACCCCAGAGGCTGCACTGAGA------------CCT
GCCCAGGAGCCTGGCCTGGAGCCTCTGCTGGAGGCCCCAGGAGAGGCCCCCCGGGACCAG
GTGGAAGCCCCCCCATCTCTCTACAGCTGCGATGACTGTGGCAGGAGCTTCCGGCTGGAG
CGCTTCCTGCGGGCCCACCAGCGGCAGCACACAGGGGAGCGGCCCTTTACCTGCTCTGAG
TGTGGGAAGAACTTTGGCAAGAAGACCCACCTGGTGGCCCACTCCCGGGTCCACTCAGGG
GAGCGGCCTTTTGCCTGCGAGGAGTGCGGGCGCCGCTTCTCCCAAGGCAGCCACCTGGCG
GCCCACCGGCGTGACCATGCGCCCGAGCGGCCCTTCGTCTGCCCGGACTGTGGCAAGGCT
TTCCGCCACAAGCCCTACCTGGCACACCGGCGTATCCACACCGGTGAGAAGCCCTACGTC
TGCCCCGACTGTGGCAAAGCCTTCAGCCAGAAG---
>RoAe|XM_016125946.1_cds_XP_015981432.1_1
CCCCAACTCCTTTCGGGGCCCTCCCAGGAGTCACCCCAGACCCTGGAGAAGGAGCCCCGC
GGGCTGAGGTTACAAGGCACCTCTGTGGCCAAGTCGGGAGGCCAAGCCCCGGGCCGGGTC
CACCGCTGTGCCCACTGTCGAAGGCACTTCCCCGGCTGGGTGGCCCTGTGGCTTCACGCC
CGGCACTGCCAGGCCCGGCTGCCCCTGCCCTGCCCTGAGTGCAGTCGTCGCTTCCGCCAC
GCCCCCTTCCTGGCGCTGCACTGCCAGGTCCACGCGGCCGCCACCCCCGACCTGGGCTTT
GCCTGCCACCTCTGTGGGCGGAGCTTCCGCGGCTGGGTGGCCCTCGTGCTGCACTTGCGG
GCCCACTCGGCCGCAAAGCGGCCCATCGCCTGCCCCGAGTGCGAGAGACGCTTCTGGCGA
CAAAAGCAGCTTCGAGTGCATCTGCGGCGGTGCCATCCCCCTGCCCCCGAGGCCCGGCCC
TTCATCTGTGGCAACTGTGGCCGGAGCTTTGCCCAGTGGGACCAGCTGGTCGCTCACAAG
CGGGTTCACGTCGCCGAAGCTCTGGAGGAGGCAGCGGCC---AAGGCTCTGGGGCCTCGG
CCCAGGGGCCGCCCGGCAGTGACAGCCCCCCGGCCTGGCGGAGACGCCGTGGACCGGCCC
TTCCAGTGCACCTGCTGCGGCAAGCGCTTCCGGCACAAGCCCAACCTGATCGCCCACCGC
CGCGTGCACACGGGCGAGCGGCCCCACCAGTGCCCCGAGTGCGGGAAGCGCTTCACCAAC
AAGCCCTACCTGACCTCACACCGGCGCATCCACACTGGTGAGAAGCCCTACCCATGCACC
GAGTGCGGGCGCCGCTTCCGCCACAAACCCAACCTCCTGTCCCACAGCAAGATCCACAAG
CGATCCGAGGGTTCTGCGCAGGGCACCCCCAGCTCGCGGAGCCCCCAGCTTCCAGCCGGG
CCCCTGGAGCCCTCGGCAGAGCCCACCCCAGAGGCCCGACTGAGA------------CCT
GCTCAGGAGCCTGCGCCTCTGCCG------GACGCCCCAGGAGAGGTCCCCCGGGAACAG
GCGGAAGCGCCCCCATCTCTCTACAGCTGCGGGGACTGCGGCAGGAGCTTCCGGCAGGAG
CGCTTCCTGCGGGCCCACCAGCGGCAGCACACGGGGGAGTGGCCCTTCACCTGCCCCGAG
TGTGGGAAGAACTTTGGCAAGAAGTCGCACTTGGTGGGCCACTCCCGCGTCCACTCCGGG
GAGCGGCCCTTTGCCTGTGAGGAGTGCGGGCGCCGCTTCTCCCAGGGCAGCCACCTGGCA
GCCCACCGGCGTGACCACGCGCCAGAGCGGCCCTTCGTCTGCCCGGACTGCGGCAAGGCT
TTCCGCCACAAGCCCTACCTGGCACACCGGCGCATCCACACTGGCGAGAAGCCCTACGTC
TGCCCCGACTGCGGCAAGGCCTTCAGCCAGAAG---
