# Supplementary material for: Positively selected genes in the hoary bat (Lasiurus cinereus) lineage: prominence of thymus expression, immune and metabolic function, and regions of ancient synteny
Source: PeerJ. 2022 Mar 17;10:e13130. doi: 10.7717/peerj.13130 (PMC8934532; doi:10.7717/peerj.13130)
Supplement: Supplemental Information 4 — Likely alignment errors have been manually deleted between conserved codons. Recovery of the original codon positions requires alignment to the original accessions in each orthogroup. [file peerj-10-13130-s004.zip › renamed.manual/OG0008582.manual.fas]

>EpFu|XM_028147972.1_cds_XP_028003773.1_1
ATGTTTAACTACGAACGGCCAAAACACTTCATCCAATCCCAAAATCCATGTGGCTCCAGA
CTGCAGCCCCCTGGACCGGAAACCTCCAGCTACTCTAGCCAGACCAAACAGTCTTCCATT
ATCATCCAGCCCCGCCAGTGCACAGAGCAAAGATTTTCTGCTTCATCAACAGTGAGCTCT
CACATCACCATGTCCTCT---GCTTTCCCTGCTTCTCCCCAGCAGCCTGCTGGCTCCAAC
CCGGGCCAAAGGGTTACAGCCACCTATAACCAGTCCCCCGCCAGCTTCCTCAGCTCCATA
TTACCATCACAGCCTGATTACAGTAGCAGTAAAATCCCTTCCACTGTGGACTCCAACTAT
CAACAACCCTCAGTTGGCCAATCTGTGAATGCTAAGCCATCCCAAAGTACAAATGCCAAG
CCCATACCAAGGACTCCTGACCATGAAATACAAGGATCAAAAGAAGCTCTGATTCAAGAT
TTGGAAAGAAAGCTAAAATGCAAGGACAGCCTTCTTCATAATGGAAATCAACGGCTAACA
TATGAGGAGAAGATGGCTCGCAGATTGCTAGGACCACAGAATGCAGCTGCTGTGTTTCAA
GCTCAAAATGACAGTGAGGCACAAGATTCACCACAGCAGCACAATTCAGAACATGCACGG
TTGCAAAGAAGTAGATCATCTTCAAGAGGAGGTGTGAATGATGAGGATGCAATCCAGGAG
AAATTTTACCCGCCTCGTTTCATTCAAGTGCCAGAAAATATGTCAATTGAAGAAGGAAGA
TTCTGCAGAATGGACTTCAAAGTGAGCGGACTGCCAGCTCCTGATGTGGCATGGTATCTA
AATGGAAGGCCAGTTCAATCAGATGATTTTCACAAAATGATAGTGTCTGAGAAAGGTTTC
CATTCACTCATCTTTGAAGTGGTCAGAGTTTCAGATGCAGGGGCTTATGTATGTGTGGCT
AAGAACAGAGCAGGAGAAGCCACCTTTACTGTGCAGCTGGATGTCCTAGCAAAAGAACAT
AGAAGAGCACCAATGTTTATCTATAAACCACAGAGCAAAAAAGTTTTTGAGGGAGACTCG
GTGAAGCTAGAATGCCAAATCTCAGCTGTACCTCCACCAAAACTTTTCTGGAAAAGAAAT
AATGAAATGGTACAATTCAACACTGATCGAATAAGCTTATATCATGATAACTCTGGAAGA
GTTACTTTACTGATAAAAGATGTAAACAAGAAAGATGCTGGGTGGTATACTGTGTCTGCA
GTTAATGAAGCTGGAGTGATCACATGTAACACCAGATTAGATGTTACAGCCCGTCCAAAC
CAAACTCTTCCAGCTCCTAAACAGTTACGTGTTCGGCCAACTTTCAGCAAATATTTAGCA
CTTAATGGAAAAGGTTTGGATGTGAAACAAGCTTTTAACCCTGAAGGAGAGTTTCAGCGT
CTGGCAGCTCAATCTGGACTCTATGAAAGTGAAGAACTT
>HiAr|XM_019661642.1_cds_XP_019517187.1_1
ATGTTTAATTACGAACGGCCAAAACACTTCATCCAGTCCCAAAATCCATATGGCTCCAGA
CTGCAGCCTCCCGGACCGGAAGCCTCCAGCTACTCCAGCCAGACCAAACAGTCTTCCATT
CTCATCCAGCCCCGCCAGTGCACAGAGGAAAGATTTTCTGCTTCCTCAACAGTGAGCTCT
CAGATCACCATGTCCTCCTCTGCTTTCCCTGCTTCTCCCCAGCAGCTTCCTGGCTCCAAC
CCGGTCCAAAGGGTTACAGCGACCTACAGCCAGTCACCTGCCAGCTTCCTCAGCTCCATA
TTACCATCGCAGCCCGATTACAGTAGCAGTAAAATCCCTTCCACTGTGGACTTCAACTGT
CAACAACCCTCAGTTGGCCAACCTGTAAATGCTAAGCTATTCCAAAGTGCAAATGCTAAG
CCCACACCAAGTACTCCTGACCATGAAATACAAGGATCCAAAGAAGCTCTGATTCAAGAT
TTGGAGAGAAAGCTAAAATGCAAGGACAGCCTTCTTCATAATGGAAATCAACGGCTAACA
TACGAGGAGAAGATGGCTCGCAGATTGCTAGGACCACAGAATGCAGCTGCTGTGTTTCAA
GCTGAAAATGACAGTGAGGCACAAAATTCACCACAGCAGCACAATTCAGAATATGCACGG
TTGCAAAGAAGTCGATCATCTTCAAGGGGAGGTGTGAATGATGAGGACGCAATCCAGGAG
AAATGTTACCCGCCTCGTTTCATTCAAGTGCCAGAGAACATGTCAATTGAAGAAGGAAGA
TTCTGCAGAATGGACTTCAAAGTAAGCGGACTGCCAGCTCCTGATGTGTCATGGTATCTA
AATGGAAGACCAGTTCAATCAGATGACCTTCACAAAATGATCGTGTCTGAGAAGGGTTTT
CATTCACTCATCTTTGAAGTGGTCAGAACTTCGGATGCAGGGGCTTATGTATGTGTTGCC
AAGAACAGAGCAGGAGAAGCCACCTTTACTGTAAAGCTGGATGTCTTGGCTAAAGAACAT
GGAAGAGCACCAATGTTTATCTATAAACCACAGAGCAAAAAAGTTTTTGAGGGAGACTCA
GTGAAGCTAGAATGCCAAATCTCAGCTGTACCTCCACCAAAACTTTTCTGGAAAAGAAAT
AATGAAATGGTACAATTCAACACTGATCGAATAAGCTTATATCATGATAACTCTGGAAGA
ATTACTTTACTGATAAAAGATGTAAACAAGAAAGATGCTGGGTGGTATACTGTATCTGCA
GTTAATGAAGCTGGAGTGACCACATGTAACACAAGATTAGATGTCACAGCCCGTCCAAAC
CAAACTCTTCCAGCTCCTAAGCAGTTACGTGTCAGGCCAACTTTCAGCAAATATTTAGCA
CTTAACGGAAAAGGTTTGGATGTGAAACAAGCTTTTAACCCTGAAGGAGAGTTTCAGCGT
CTGGCAGCTCAATCTGGACTCTATGAAAGTGAAGAACTC
>LaCi|437-exonerate_protein2genome-gene-13.28-mRNA-1
ATGTTTAACTACGAACGGCCAAAACACTTCATCCAATCCCAAAATCCATGTGGCTCCAGA
CTGCAACCCCCTGGACCAGAAACTTCCAGCTACTCTAGCCAGACCAAACAGTCTTCCATT
ATCATCCAGCCCCGCCAGTGCACAGAGCAAAGATTTTCTGCTTCATCAACAGTGAGCTCT
CACATCACCATGTCCTCT---GCTTTCCCTGCTTCTCCCCAGCAATCTGCTGGCTCCAAC
CCGGGCCAAAGGGTTACAGCCACCTATAACCAGTCCCCCGCCAGCTTCCTCAGCTCCATA
TTACCATCACAGCCTGATTACAGTAGCAGTAAAATCCCTTCCACTGTGGACTCCAACTAT
CAACAACCCTCAATTGGCCAATCTGTGAATGCTAAGCCATCCCAAAGTGCAAATGCTAAG
CCCACACCAAGGACTCCTGACCATGAAATACAAGGATCAAAAGAAGCTCTGATTCAAGAT
TTGGAAAGAAAGCTAAAATGCAAGGACAACCTTCTTCATAATGGNNNNNNNCGGCTAACA
TATGAGGAAAAGATGGCTCGCAGATTGCTAGGACCACAGAATGCAGCTGCTGTGTTTCAA
GCTCAAAATGACAGTGAGGCACAAGATTCACCACAG------------------------
------AGAAGTAGATCATCTTCAAGAGGAGGTGTGAATGATGAGGATGCAATCCAGGAG
AAATTTTACCCGCCTCGTTTCATTCAAGTGCCAGAGAATATGTCAATTGAAGAAGGAAGA
TTCTGCAGAATGGACTTCAAAGTGAGCGGACTGCCAGCTCCTGATGTGGCATGGTATCTA
AATGGAAGGCCAGTTCAATCAGATGAATTTCACAAAATGATAGTATCTGAGAAGGGTTTT
CATTCACTCATCTTCGAAGTGGTCAGAGTTTCAGATGCAGGGGCTTATGTATGTGTAGCT
AAGAACAGAGCAGGAGAAGCCACCTTTACTGTGCAGCTGGACGTCCAAGCAAAAGAACAT
AGAAGAGCACCAATGTTTATCTATAAACCACAGAGCAAAAAAGTTTTTGAGGGAGATTCA
GTGAAGCTAGAATGCCAAATCTCAGCTATACCTCCACCAAAACTTTTCTGGAAAAGAAAT
AATGAAATGGTACAATTCAACACTGATCGAATAAGCTTATATCATGATAACTCTGGAAGA
GTTACTTTACTGATAAAAGATGTAAACAAGAAAGATGCTGGGTGGTATACTGTGTCTGCA
GTTAATGAAGCTGGAGTGATCACATGTAACACAAGATTAGATGTTACAGCCCGTCCAAAC
CAAACTCTTCCAGCTCCTAAACAGTTACGTGTTCGGCCAACTTTCAGCAAATATTTAGCA
CTTAATGGAAAAGGTTTGGATGTGAAACAAGCTTTTAACCCTGAAGGAGAGTTTCAACGT
CTGGCAGCTCAATCTGGACTCTATGAAAGTGAAGAACTT
>MyLu|XM_014453876.2_cds_XP_014309362.1_1
ATGTTTAACTACGAACGGCCAAAACACTTCATCCAATCCCAAAATCCATGTGGCTCCAGA
CTGCAGCCCCCTGGACCGGAAACCTCCAGCTACTCTAGCCAGACCAAACAGTCTTCTATT
ATCATCCAGCCCCGCCAATGCACAGAGCAAAGATTTTCTGCTTCCTCAACAGTGAGCTCT
CACATCACCATGTCCTCT---GCTTTCCCTGCTTCTCCCCAGCAGCCTGGTGGCTCCAAC
CCGGGCCAAAGGGTTACAGCCACCTATAACCAGTCCCCCGCCAGCTTCCTCAGCTCCATA
TTACCATCACAGCCTGATTACAGTAGCAGTAAAATCCCTTCCACTGTGGACTCCAACTAT
CAACAACCCTCGGTTGGCCAATCTGTGAATGCTAGGCCATCCCAAAGTACAAATGCTAAG
CCCACACCAAAGACTCCTGACCATGAAATACAAGGATCAAAAGAAGCTCTGATTCAAGAT
TTGGAAAGAAAGCTAAAATGCAAGGACAGCCTTCTTCATAATGGAAATCAACGGCTAACA
TATGAGGAGAAGATGGCTCGAAGATTGCTAGGACCACAGAATGCAGCTGCTGTGTTACAA
GCTCAAAATGACAGTGAGGCACAAGATTCACCACAGCAGCACAATTCAGAACATGCACGG
TTGCAAAGAAGTAGATCATCTTCAAGGGGAGGTGTGAATGATGAGGATGCAATCCAGGAG
AAATTTTACCCGCCTCGTTTCATTCAAGTGCCAGAGAATATGTCAATTGAAGAAGGAAGA
TTCTGCAGAATGGACTTCAAAGTGAGCGGACTGCCAGCTCCTGATGTGGCATGGTATCTA
AATGGAAGGCCAGTTCAATCAGATGATTTTCACAAAATGATAGTGTCTGAGAAGGGTTTT
CATTCACTCATCTTTGAAATGGTCAGAGTTTCAGATGCAGGGGCTTATGTATGTGTGGCC
AAGAACAGAGCAGGAGAAGCCACCTTTACTGTGCAGCTGGACGTCCTGGCAAAAGAACAT
AGAAGAGCACCAATGTTTATCTATAAACCACAGAGCAAAAAAGTTTTTGAGGGAGACTCA
GTGAAGCTAGAATGCCAAATCTCAGCTGTACCGCCACCAAAACTTTTCTGGAAAAGAAAT
AATGAAATGGTACAATTCAACACTGATCGGATAAGCTTATATCATGATAACTCTGGAAGA
ATTACTTTACTGATAAAAGATGTAAACAAGAAAGATGCTGGGTGGTATACTGTGTCTGCA
GTTAATGAAGCTGGAGTGATCACATGTAACACAAGATTAGATGTCACAGCCCGTCCAAAC
CAAACTCTTCCAGCTCCTAAACAGTTACGTGTTCGGCCAACTTTCAGCAAATATTTAGCA
CTTAACGGAAAAGGTTTGGATGTGAAACAAGCTTTCAACCCTGAAGGAGAGTTTCAGCGT
CTGGCAGCTCAATCTGGACTCTATGAAAGTGAAGAACTT
>PhDi|XM_028529068.1_cds_XP_028384869.1_1
ATGTTTAACTACGAACGGCCAAAACACTTCATCCAATCCCAAAACCCATGTGGCTCCAGA
CTGCAGCCTCCTGGACCAGAAACTTCCAGCTACTCTAGCCAGACCAAACAGTCTTCCATT
GTCATCCAGCCCCGCCAGTGCACAGAGCAAAGATTTTCTGCTTCCTCAACAGTGAGCTCT
CACATCACCATGTCCTCCTCTGCTTTTCCTGCTTCTCCCCAGCAGCTTGCTGGCTCCAAC
CCAGGCCAAAGGGTTACAGCCACCTATAACCAGTCCCCAGCCAGCTTCCTCAGCTCCATA
TTACCATCACAGCCTGATTACAGTAGCAGTAAAATCCCTTCCACTATGGACTCCAATTAT
CAACAACCTTCAGCTGGCCAACCTGTAAATGCTAAGCCATCCCAAAATGCAAATGCTAAG
CCCACACCAAGGACTCCTGACCATGAAATACAAGGATCAAAAGAAGCTCTGATTCAAGAT
TTGGAAAGAAAGCTAAAATGCAAGGACAGCCTTCTTCATAATGGAAATCAACGGCTAACA
TATGAGGAGAAGATGGCTCGCAGATTGCTAGGACCACAGAATGCAGCTGCTGTATTTCAA
GCTCAAACTGACAGTGAGGCACAAGATTCACCACAG---CACAATTCAGAACATGCACGA
CTGCAAAGAAGTAGATCATCTTCAAGGGGAGGTGTGAATGATGAGGATGCAATCCAGGAG
AAATTTTACCCACCTCGTTTCATTCAAGTGCCAGAGAACATGACAATTGAAGAAGGAAGA
TTCTGCAGAATGGACTTCAAAGTGAGCGGATTGCCAGCTCCTGATGTGTCATGGTATCTA
AATGGAAGACCGGTTCAATCAGATGATTTTCACAAAATGATAGTGTCTGAGAAGGGTTTT
CATTCACTCATCTTTGAAGTGGTCAGAGTTTCAGATGCAGGGGCTTATGTATGTGTTGCC
AAGAATAGAGCAGGAGAAGCCACCTTTACTGTGCAGCTGGATGTCCTGGCAAAAGAACAT
AGAAGAGCACCAATGTTTATCTACAAACCACAGAGCAAAAAAGTTTTTGAGGGAGACTCA
GTAAAGCTAGAATGCCAAATCTCAGCTGTACCTCCACCAAAACTTTTCTGGAAAAGAAAT
AATGAAATGGTACAATTCAACACTGATCGAATAAGCTTATATCATGATAACTCTGGAAGA
GTTACCTTACTGATAAAAGATGTAAACAAGAAAGATGCTGGGTGGTATACAGTGTCTGCA
GTTAATGAAGCTGGAGTGACCACATGTAACACAAGATTAGATGTTACACCCCGTCCAAAC
CAAACTCTTCCAGCTCCTAAGCAGTTACGTGTTCGGCCAACTTTTAGCAAATATTTAGCA
CTCAACGGAAAAGGTTTGGATGTGAAACAAGCTTTTAACCCTGAAGGAGAGTTTCAGCGT
CTGGCAGCTCAATCTGGACTCTATGAAAGTGAAGAACTT
>PtVa|XM_023531964.1_cds_XP_023387732.1_1
ATGTTTAACTACGAACGGCCAAAATACTTCATTCAATCCCAAAATCCATGTGGCTCCAGA
CTACAGCCTCCTGGACCAGAAACTTCCAGCTATTCTAGCCAGACCAAACAGTCTTCCATT
ACTATCCAGCCCCGCCAGTGCACAGAGAAAAGATTTTCTGCTTCCTCAACAGTGAGCTCT
CACATCACCATGTCTTCCTCTGCCTTCCCTGCTTCTCCTCAGCAGCTTGCTAGCTCCAAC
CCAGGCCAAAGGGTTACAGCCACCTATAACCAGTCCCCAGCCAATTTCCTCAGCTCCATA
TTACCATCACAGCCTGATTACAGTAGCAGTAAAATCCCTTCCACTGTGGACTCCAACTAT
CAACAACCCTCAGTTGGCCAACCTGTAAATGCCAAGCCATCCCAAAGTGCAAATGCTAAG
CCCACACCAAGGACTCCTAACCATGAAATACAAGGATCAAAAGAAGCTCTGATTCAAGAT
TTGGAGAGAAAATTAAAATGCAAGGACAGTCTTCTTCATAATGGAAATCAACGGCTAACA
TATGAGGAGAAGATGGCTCGCAGATTGCTAGGACCACAGAATGCAGCTGCTGTGTTTCAA
GCTGAAAATGACAGTGAGGCACAAGATTCACCACAG---CACAATTCAGATCATGTACGG
CTGCAAAGAAGTAGATCATCTTCAAGAGGAGATGTGAATGATCAGGATGCAATCCAGGAG
AAATTTTACCCGCCTCGTTTCATTCAAGTGCCAGAGAACATGTCAATTGAAGAAGGAAGA
TTCTGCAGAATGGACTTTAAAGTAAGCGGACTGCCAGCTCCTGATGTGTCATGGTATCTA
AATGGAAGACCAGTTCAATCAGATGACTTTCACAAAATGATAGTGTCTGAGAAGGGTTTT
CATTCACTCATCTTTGAAGTGGTCAGACCTTCAGATGCAGGGGCTTATGCATGTGTTGCC
AAGAACAGAGCAGGAGAGGCCACCTTTACTGTGCAGCTGGATGTCCTGGCTAAAGAACAT
AGAAGAGCACCAATGTTTATCTATAAGCCACAGAGCAAAAAAGTTTTTGAGGGAGACTCA
GTGAAGCTAGAATGCCAAATCTCAGCTGTACCTCCACCAAAACTTTTCTGGAAAAGAAAT
AATGAAATGGTACAATTCAACACTGATCGAATAAGCTTATATCATGATAACTCTGGAAGA
GTTACTTTGCTGATAAAAGATGTAAATAAGAAAGATGCTGGATGGTATACTGTGTCTGCA
GTTAATGAAGCTGGAGTGATCACATGTAACACAAGATTAGATGTTACAGCCCGTCCAAAT
CAAACTCTTCCAGCTCCTAAGCAGTTACGTGTTAGGCCAACTTTCAGCAAATATTTAGCA
CTTAATGGAAAAGGTTTGGATGTGAAACAAGCTTTTAACCCTGAAGGAGAATTTCAGCGT
CTGGCAGCTCAATCTGGACTCTATGAAAGTGAAGAACTT
>RhFe|XM_033096642.1_cds_XP_032952533.1_1
ATGTTTAACTACGAACGGCCAAAACACTTCATCCAGTCCCAAAATCCATATGGCTCCAGA
CTGCAGCCTCCCGGACCAGAAACCTCCAGCTACTCTAGCCAGAACAAACAGTCTTCCATT
ATCATCCAGCCCCGCCAGTGCACAGAGGAAAGATTTTCTGCTTCCTCAACAATGAGCTCT
CACATCACCATGTCCTCCTCTGCTTTTCCTGCTTCTCCCCAGCAGCTTCCAGGCTCCAAC
CCAGGCCAAAGGGTTACAGCCACCTACAACCAGTCACCAGCCAGCTTTCTCAGCTCCATA
TTACCATCGCAGCCTGATTACAGTAGCAGTAAAATCCCTTCCACTGTGGACTCCAACTGT
CAACAACCCTCAGTTGGCCCACCTGTAAATGCTAAGCCATACCAAAGTGCAAACGCTAAG
CCCACACCAACTACTCCTGACCATGAAATACAAGGATCAAAAGAAGCTCTGATTCAAGAT
TTGGAGAGAAAGCTAAAATGCAAGGACAGCCTTCTTCATAATGGAAATCAACGGCTAACA
TATGAGGAGAAGATGGCTCGCAGATTGCTAGGACCACAGAATGCAGCTGCTGTGTTTCAA
GCTGAAAATGACACGGAGGCACACAATTCACCACAGCAGCACAATTCAGAACATGCACGG
TTGCAAAGAAGTCGATCATCTTCAAGGGGTGGTGTGAATGATGAGGATGCAATCCAGGAG
AAATATTACCCGCCTCGTTTCATTCAAGTGCCAGAGAACATGTCAATTGAAGAAGGAAGA
TTCTGCAGAATGGACTTCAAAGTAAGCGGACTGCCAGCTCCTGATGTGTCATGGTATCTA
AATGGAAGACCAGTTCAATCAGATGACTTGCACAAAATGATAGTGTCTGAGAAGGGTTTT
CATTCACTCATCTTTGAAGTGGTCAGAACTTCAGATGCAGGGGCTTATGTATGTGTTGCC
AAGAATAGAGCAGGAGAAGCCACCTTTACTGTAAAGCTGGATGTCTTGGCTAAAGAACAT
AGAAGAGCACCAATGTTTATCTATAAACCACAGAGCAAAAAAGTTTTTGAGGGAGACTCA
GTGAAGCTAGAATGCCAAATCTCAGCTGTACCTCCACCAAAACTTTTCTGGAAAAGAAAT
AATGAAATGGTACAATTCAACACTGATCGAATAAGCTTATATCATGATAACTCTGGAAGA
ATTACTTTACTGATAAAAGATGTAAACAAGAAAGATGCTGGGTGGTATACTGTATCTGCA
GTTAATGAAGCTGGAGTGACCACATGTAACACAAGATTAGATGTTACAGCCCGTCCAAAC
CAAACTCTTCCACCTCCTAAGCAGTTACGTGTTAGGCCAACTTTCAGCAAATATTTAGCA
CTTAACGGAAAAGGTCTGGATGTGAAACAAGCTTTTAATCCTGAAGGAGAGTTTCAGCGT
CTGGCAGCTCAATCTGGACTCTATGAAAGTGAAGAACTC
>RoAe|XM_016160638.1_cds_XP_016016124.1_1
ATGTTTAACTACGAACGGCCAAAATACTTCATTCAATCCCAAAATCCATGTGGCTCCAGA
CTACAGCCTCCTGGACCAGAAACCTCCAGCTACTCTAGCCAGACCAAACAGTCTTCCATT
ACTATCCAGCCCCGCCAGTGCACAGAGCAAAGATTTTCCGCTTCCTCAACAGTGAGCTCT
CACATCACCATGTCTTCCTCTGCCTTCCCTGCTTCTCCTCAGCAGCTTGCTAGCTCCAAC
CCAGGCCAAAGGGTTACAGCCACCTATAACCAGTCCCCAGCCAACTTCCTCAGCTCCATA
TTACCATCACAGCCTGATTACAGTAGCAGTAAAATCCCTTCCACTGTGGACTCCAACTAT
CAACAACCCTCAGTTGGCCAACCTATAAATGCCAAGCCATCCCAAAGTGCAAATGCTAAA
CCCACACCAAGGACTCCTGACCATGAAATACAAGGATCAAAAGAAGCTCTGATTCAAGAT
TTGGAGAGAAAATTAAAATGCAAGGACAGCCTTCTTCATAATGGAAATCAAAGGCTAACA
TATGAGGAGAAGATGGCTCGCAGATTGCTAGGACCACAGAATGCAGCTGCTGTGTTTCAA
GCTGAAAATGACAGTGAGGCACAAGATTCACCACAGCGGCACAATTCAGAACATGCACGG
CTGCAAAGAAGTAGATCATCTTCAAGAGGAGCTGTGAATGATCAGGATGCAATCCAGGAG
AAATTTTACCCGCCTCGTTTTATTCAAGTGCCAGAGAACATGTCGATTGAAGAAGGAAGA
TTCTGCAGAATGGACTTTAAAGTAAGCGGACTGCCAGCTCCTGATGTGTCATGGTATCTA
AATGGAAGACCAGTTCAATCAGATGACTTTCACAAAATGATAGTGTCTGAAAAGGGTTTT
CATTCACTCATCTTTGAAGTGGTCAGACCTTCAGATGCAGGGGCTTATGCATGTGTTGCC
AAGAACAGAGCAGGAGAGGCCACCTTTACTGTGCAGCTGGATGTCCTGGCTAAAGAACAC
AGAAGAGCACCAATGTTTATCTATAAACCACAGAGCAAAAAAGTTTTTGAGGGAGACTCA
GTGAAGCTAGAATGCCAAATCTCAGCTGTACCTCCACCAAAACTTTTCTGGAAGAGAAAT
AATGAAATGGTACAATTCAACACTGATCGAATAAGCTTATATCATGATAACTCTGGAAGA
GTTACTTTGCTGATAAAAGATGTAAATAAGAAAGATGCTGGATGGTATACTGTGTCTGCA
GTTAATGAAGCTGGAGTGATCACATGTAATACAAGATTAGATGTTACAGCCCGTCCAAAT
CAAACTCTTCCAGCTCCTAAGCAGTTACGTGTTAGGCCAACTTTCAGCAAATATTTAGCA
CTTAATGGAAAAGGTTTGGATGTGAAACAAGCTTTTAACCCTGAAGGAGAATTTCAGCGT
CTGGCAGCTCAATCTGGACTCTATGAAAGTGAAGAACTT
