# Supplementary material for: Positively selected genes in the hoary bat (Lasiurus cinereus) lineage: prominence of thymus expression, immune and metabolic function, and regions of ancient synteny
Source: PeerJ. 2022 Mar 17;10:e13130. doi: 10.7717/peerj.13130 (PMC8934532; doi:10.7717/peerj.13130)
Supplement: Supplemental Information 4 — Likely alignment errors have been manually deleted between conserved codons. Recovery of the original codon positions requires alignment to the original accessions in each orthogroup. [file peerj-10-13130-s004.zip › renamed.manual/OG0008587.manual.fas]

>EpFu|XM_008146217.2_cds_XP_008144439.1_1
TACCTGGGCAGCTGTCTGCTGCTGCTGGGCGGCCTCTCGCTGGCGCTCAGCTTGGCGCCC
TGGTGCGAGGAGTGCTGCCGCCGCCGCCGCAAGGCGTCCCGC---ACCAGCCCGCGCCAA
CCCAGCATCAGCACCGTGTACGTCGACTGGCCCCAGCCC------GCGCTCGCGCCCGCC
ATCAAGTACTACAGCGACGGCCAGCACCGGCCGCGGCCCGCCCCCAAGGTGGGCTTCCCC
ATGCCGCGGCCGCCGCCCAGGACCTCCTACACCAACCCCGTGGACGTGCTCGACGGCGAA
TCGGGG------------GCCGACTCCCAGGGC---GCCTCCTCGCGCAGCACCCGGCCC
TGCCAAAGCTCCCTGCCCTGCGACTCCGACCTG
>HiAr|XM_019650994.1_cds_XP_019506539.1_1
TACCTGGGCAGCTGCCTGCTGCTGCTGGGCGGCTTCTCGCTGGCGCTCAGCTTCGCGCCC
TGGTGTGAGGAGCGCTGTCACCGCTGCCGCAAGGCGTCCGCC---GGCAGCCCGCGCCGC
CCCAGCATCAGCACGGTGTACGTCGACTGGCCGGAGCCC------GCACTCACGCCCGCC
ATCAAGTACTACAGCGACGGCCAGCACCAGCCGCGGCCCGCCCCCAAGGTGGGCTTCCCC
ATGCCGCGGCCGCCGCCCAAGGCCTCCTACACGAACCCCATGGACATGCTGGATGGGGAG
ACGGCG------------GCTGGTTCCCAGGGC---GCCTCCTCGGGCAGCACCCGGCCC
TGCCACAGCTCCCTGCCCTGCGACTCCGACCTG
>LaCi|154-exonerate_protein2genome-gene-42.20-mRNA-1
TACCTGGGCAGCTGCCTGCTGCTGCTGGGCGGCCTCTCGCTGGCGCTCAGCTTCGCGCCC
GGCTGCCGGGAGCGCTGCCGCCGCCGCCGCAAGGCCTCCCGCGCCGCTGCCCCGCGCGCG
CCGGGCATCAGCACCGTCTACGCGGACTGGCCGCCGCCGCCGCCCGCGCTGGCGCCCGCC
ATCAAGTACTACAGCGGCGGCCAGCACCGGCCGCGGCCCGCCCCCCGGGTGGGCTTCCCG
CTGCCGCGGCCGCCGCCCAAGACCTCCTACAGCAACCCCGTGGACGTGCTGGACGGGGAG
GCCGGGGAGGCCGGGGCGGCCGGCTCCCAGGGCGGCGCCTCCTCGCGCAGCACCCGGCCC
TGCCAGAGCTCCCTGCCCTGCGACTCGGACCTG
>MyLu|XM_023751816.1_cds_XP_023607584.1_1
TACCTGGGCAGCTCACTGCTGCTGCTGGGCGACCTCTCGCTGGCGCTCAGCTTCGCGACC
TGGTGCGAGGAGTGCTGTCGCCGACGCCGCAAGGCGGCCCGC---ACCAGCCCGCGCCAT
CCCAGCATCAGCACCGTGTACGTCGACTGGCCCCCGCCC------GCGCTCACGCCCGCC
ATCAAGTACTACAGCGACGGCCAGCACCGGCCGCGGCCCGCCCCCAAGGTGGGCTTCCCC
ATGCCGCGGCCGCCGCCCAAGACC---TACACCAACCCAGTGGACGTGCTCGACGGGGAG
GCGGGG------------GCCGGCTCCCAGGGC---GCCTCCTCGCGCAGCACCCGGCCC
TGCCAAAGCTCCCTGCCCTGCGACTCCGACCTG
>PhDi|XM_028526851.1_cds_XP_028382652.1_1
TACCTGGGCAGCTGCCTGCTTCTGCTGGGCGGCTTCTCGCTGGCGCTCAGCTTCGCGCCC
TGGTGCCAGGAGTGCTGTCGACGTCGCAGGAAAGCACCCTCC---GGCGGCCCTCGCCGC
CCCAGCATCAGCACCGTGTACGTCGACTGGCCGCAGCCC------GCGCTCACGCCCGCC
ATCAAGTACTACAGCGACGGCCAGCACCGGCCGCGGCCCGCGCCCAAAGTGGGCTTTCCC
ATGCCGCGCCCGCCACCCAAGACC---TACACCAACTCGGTGGACGTGCTCGACGGGGAG
ACGGGG------------GCCCACTCCCAGGGC---GCCTCCTCGCGCAGCACCCGCCCC
TGCCACAGCTCCCTGCCCTGCGACTCCGATCTG
>PtVa|XM_011371661.2_cds_XP_011369963.1_1
TACCTGGGCAGCTGCCTGCTGTTGCTGGGCGGCTTCTCGCTGGCCCTCAGCTTCGCGCCC
TGGTGCGAGGAGTGTTGTTACCGCTCCCACAAGAAAACCGCT---GGCAGCCCGCGCCGC
CCCAGCATCAGCACCGTGTATGTC---------GAGCCC------GCGCTTACGCCCGCA
ATCAAATACTACAGCGACGGCCAACACAGGCCGCGGCCCGCCCCCAAGGTGGGCTTCCCC
ATGCCCCGGCCACCGCCCAAGGCC---TACAACAACCCGGGGGACGTGCTCGACGGGGAG
ACGGTG------------ACGGACTCCCAGGGC---GCCTCCTCGCGCAGCACCCGGCCG
TGCCACAGCTCCCTGCCCTGCGACTCCGACCTG
>RhFe|XM_033105175.1_cds_XP_032961066.1_1
TACCTGGGCAGCTGCCTGCTGCTGCTGGGCGGCTTCTCGCTGGCGCTCAGCTTCGCGCCC
TGGTGTGAGGAGCGCTGTCACCGTTGCCGCAAGGCACCCCCT---GGCAGCCTGCGCCGC
CCCAGCATCAGCACCGTGTACGTCGACTGGCCGGAGCCC------GCACTCACGCCTGCC
ATCAAGTACTACAGTGACGGCCAGCACCAGCCGCGGCCCGCCCCCAAGGTGGGCTTTCCC
ATGCCGAGGCCGCCGCCCAAGGCC---TACACCAACCCGGTGGACGTTCTGGATGGGGAG
ACGGCG------------GCCGATTCCCAGGGC---GCCTCCTCGCGCAGCACCCGGCCT
TGCCACAGCTCCCTGCCCTGCGACTCCGACCTG
>RoAe|XM_016133113.1_cds_XP_015988599.1_1
TACCTGGGCAGCTGCCTGCTGTTACTGGGCGGCTTTTCGCTGGCACTCAGCTTCGCGCCC
TGGTGCGAGGAGTATTGTTACCGCTCCCACAAGAAGCCCGCT---GGCAGCCCGCGCCGC
CCCAGCATCAGCACCGTGCATGTCGACTGGCCCCAGCCC------GCGCTCACCCCGGCA
ATCAAATACTACAGCGACGGCCAACACAGACCGAGGCCCGCCCCCAAGGTGGGCTTCCCC
ATGCCCCGGCCACCGCCCAAGGCC---TACACCAACCCGGAGGACGTGATCGACGGGGAG
ACGGTG------------ACGGACTCCCAGGGC---GCCTCCTCGCGCAGCACCCGGCCG
TGCCACAGCTCCCTGCCCTGCGACTCTGACCTG
