# Supplementary material for: Positively selected genes in the hoary bat (Lasiurus cinereus) lineage: prominence of thymus expression, immune and metabolic function, and regions of ancient synteny
Source: PeerJ. 2022 Mar 17;10:e13130. doi: 10.7717/peerj.13130 (PMC8934532; doi:10.7717/peerj.13130)
Supplement: Supplemental Information 4 — Likely alignment errors have been manually deleted between conserved codons. Recovery of the original codon positions requires alignment to the original accessions in each orthogroup. [file peerj-10-13130-s004.zip › renamed.manual/OG0008666.manual.fas]

>EpFu|XM_028146750.1_cds_XP_028002551.1_1
ATGGAGCTGCACATCCTAGAGCACCGCGTGCGGGTGCTGAGCCTCGCCCGCTCCGGCCTC
TGGCTCTACACCCACCCGCTCATCAAGCTGCTCTTCCTGCCCCGCCGAAGCCGGTGCGAG
GACTACACGCTCATGGTGGACGAGGAGGGCTTCAAAGAGCTGCCCGCGTCGGAGTTCCTG
CAAGTGGCCGAGGCCACCTGGCTGGTGCTGAACGTGTCATCCCACAGCGGAGCCGCGGTG
CAGGCCGCGGGCGTCACGAAGATCGCCCGCTCCGTCATCGCCCCGCTGGCCGAGCACCAC
GTGTCTGTGCTGATGCTGTCCACTTACCAGACAGACTTCATCCTGGTGCGGGAGCAGGAC
CTGTCCGTGGTGATCCACACGCTGGCCCAGGAGTTCGACATTTACCGCGAGGTGGGCGGG
GAGCCCGTGCCTGTGGCCAGGGACGATTCCAGCAACGGCTTTCCGCGTGCTCAGCACGCA
GGGCCCAACCCCACGGTGCATCCTATCCAAAGCCCACAGAACCGCTTTTGTGTCCTCACA
CTGGACCCCGAGACCCTGCCGGCCATCGCCACCACCCTCATCGACGTCCTCTTCTACTCC
CACAGCGCCCCCAAAGAGGCAGCCCCTGGCGATCCGGGACCCAGCTCCATCACGTTCTTT
GCCTTCTCCCTCATCGAGGGCTACATCTCCATCGTCATGGATGCGGAGACACAGAAAAAG
TTCCCCAGTGACCTGCTGCTGACCAGCTCCTCGGGGGAGCTGTGGAGGATGGTGCGCATC
GGGGGACAGCCCCTGGGCTTCGATGAATGTGGGATCGTGGCCCAGATCGCGGGTCCCCTG
GCCGAGGCCGACATCTCTGCCTACTACATCAGCACCTTCAACTTCGACCACGCCCTGGTG
---
>HiAr|XM_019643016.1_cds_XP_019498561.1_1
ATGGAGCTGCACATCCTAGAGCACCGGGTGCGGGTGCTGAGCCTCGCCCGCCCCGGTCTC
TGGCTCTACACGCACCCGCTTATCAAGCTGCTATTCCTGCCCCGCCGAAGCCGGTGCGAG
GATTACACGCTCATGGTGGACGAGGAGGGCTTCAAAGAGCTGCCCCCATCCGAGTTCCTG
CAAGTGGCTGAGGCCACATGGCTGGTGATGAATGTGTCATCCCACAGTGGCACAGCAGTA
CAAGCTGCTGGAGTCACCAAGATCGCACGCTCAGTCATTGCACCGCTGGCCGAGCACCAT
GTATCTGTGCTGATGCTGTCCACTTACCAGACGGACTTCATCCTGGTGCGGGAGCAGGAC
CTGTCCGTGGTGATTCACACGCTAGCCCAGGAATTCGACATTTATCGAGAGGTGGGCGGG
GAGCCTGTGCCTGTTCCCAGGGATGATTCCAGCAATGGCTTTCCCCGAGCTCAGCATGGG
---CCCAGCCCCACGGTGCATCCCATCCAGAGCCCGCAGAACCGCTTTTGTGTCCTCACG
CTGGACCCTGAGACACTTCCAGCCATTGCCACCACCCTAATCGATGTCCTCTTCTACTCC
CACAGTGCCCCCAAAGAGGCAGCCCCTGGCGATCCTGGACCCAGCTCCATCACGTTCTTC
GCTTTCTCCCTCATTGAGGGCTACATCTCCATCGTCATGGATGCCGAGACGCAGAAAAAG
TTCCCCAGTGACCTCCTGCTGACCAGTTCTTCAGGAGAGCTATGGAGGATGGTGCGCATC
GGAGGACAGCCCCTGGGTTTTGATGAATGTGGGATCGTGGCCCAGATCGCGGGTCCCCTG
GCTGCGGCCGATATTTCTGCCTACTACATCAGCACCTTCAACTTTGACCATGCCCTGGTG
---
>LaCi|586-exonerate_protein2genome-gene-145.15-mRNA-1
ATGGAGCTGCACATCCTAGAGCACCGCGTGCGGGTGCTGAGCCTCGCCCGCCCCGGCCTC
TGGCTCTACACCCACCCGCTCATCAAGCTGCTCTTCCTGCCCCGCCGAAGCCGGTGCGAG
GATTACACGCTCATGGTGGACGAAGGGCCCCTCAAAGAGCTGCCCCCGTCGGAGTTCCTG
CAAGTGGCCGAGGCCACCTGGCTGGTGCTGAACGTGTCGTCCCCCAGCGGGGCGGCCGTG
CAGGCCGCGGGGGTCACCAAGATCGCCCGCTCGGTCATCGCGCCGCTGGCCGAGCACCAC
GTGTCCGTGCTGATGCTGTCCACGTACCAGACGGACTTCATCCTGGTGCGGGAGCAGGAC
CTGTCCGTGGTGATCCACACGCTGGCCCAGGAGTTCGACATTTACCGAGAGGTGGGCGGG
GAGCCTGTGCCCGTAGCCAGGGACGAGGCCAGCAACGGCTTTCCGCGTGCTCAGCATGCA
GGGCCCAACCCCACGGTGCATCCTATCCAAAGCCCACAGAACCGCTTTTGTGTCCTTACC
CTGGACCCGGAAACACTGCCAGCCATCGCCACCACCCTCATCGACGTCCTCTTCTACTCC
CACAGTGCCCCCAAAGAGGCAGCCCCCGGCGACCCCGGACCCAGCTCCATCACCTTCTTC
GCCTTCTCCCTCATCGAGGGCTACATCTCCATCGTCATGGATGCCGAGACCCAGAAAAAG
TTCCCCAGTGACTTGCTGCTGACCAGCTCCTCCGGGGAGCTGTGGAGGATGGTGCGCATC
GGAGGACAGCCCCTGGGCTTCGATGAATGTGGGATCGTGGCTCAGATCGCGGGGCCCCTG
GCCGAGGCCGACATCTCTGCCTACTACATCAGCACCTTCAACTTCGACCATGCCCTGGTG
CCC
>MyLu|XM_023746027.1_cds_XP_023601795.1_1
ATGGAGCTGCACATCCTAGAGCACCGCGTGCGGGTGCTGAGCCTCGCCCGCTCCGGCCTC
TGGCTCTACACCCACCCGCTCATCAAGCTGCTCTTCCTGCCCCGCCGAAGCCGGTGCGAG
GATTACACGCTCATGGTGGACGAGGAGGGCTTCAAAGAGCTGCCCCCCTCGGAGTTCCTG
CAAGTGGCTGAGGCCACCTGGCTGGTGCTGAACGTGTCGTCCCACAGCGGAGCCGCGGTG
CAAGCTGCGGGGGTCACGAAGATTGCCCGCTCGGTCATCGCGCCGCTGGCCGAGCACCAC
GTGTCTGTGCTGATGCTGTCCACCTACCAGACGGACTTCATCCTGGTGCGGGAGCAGGAC
CTGTCCGTGGTGATCCACACACTGGCCCAGGAGTTCGACATTTACCGAGAGGTGGGCGGG
GAGCCCGTGCCTGTTGCCAGGGACGATTCCAGCAATGGCTGTCCCCGTGCTCAGCATGCA
GGGCCCAACCCCACGGTGCATCCTATCCAGAGTCCACAGAACCGCTTTTGTGTCCTCACG
CTGGACCCTGAAACACTGCCCGCCATCGCCACCACCCTCATCGACGTCCTCTTCTACTCC
CACAGTGCCCCCAAAGAGGCAGCCCCTGGCGAGCCGGGACCCAGCTCCATCACGTTCTTT
GCCTTCTCCCTCATCGAGGGCTACATCTCCATCGTCATGGATGCGGAGACACAGAAAAAG
TTCCCCAGTGACCTGCTGCTGACCAGCTCCTCGGGGGAGCTGTGGAGGATGGTGCGCATT
GGAGGACAGCCCCTGGGCTTCGATGAATGTGGGATCGTGGCCCAGATCGCGGGTCCCCTG
GCCGCGGCCGACATCTCTGCCTACTACATCAGCACCTTCAACTTCGACCACGCCCTGGTG
---
>PhDi|XM_028527690.1_cds_XP_028383491.1_1
ATGGAACTGCACATCCTAGAGCACCGGGTGCGGGTGCTGAGCCTCGCCCGCTCCGGTCTC
TGGCTCTACACCCACCCGCTCATCAAGCTGCTATTCCTGCCCCGCCGAAGCCGGTGCGAG
GATTACACGCTCATGGTGGACGAGGAGGGCTTCAAAGAGCTGCCCCCATCTGAGTTCCTG
CAAGTGGCTGAGGCCACGTGGCTGGTGATGAACGTGTCGTCCCACAGTGGTGCAGCAGTG
CAAGCTGCTGGGGTCACCAAGATTGCCCGCTCAGTCATTGCGCCGCTGGCCGAGCACCAC
GTGTCCGTGCTGATGCTGTCCACTTACCAGACAGACTTCATCCTGGTGCGGGAGCAGGAC
CTGTCTGTGGTGATCCACACGTTGGCCCAGGAGTTCGACATTTACCGAGAGGTGGGCGGG
GAGCCAGTGCCTGTTGCCAGGGATGATTCCAGCAATGGCTTTTCCCGTGCTCAGCATGGG
---CCCAACCCTACAGTGCATCCCATCCAGAGCCCTCAGAACCGCTTCTGTGTCCTCACA
CTGGACCCTGAAACACTGCCAGCCATCGCCACCACCCTCATTGACGTCCTCTTCTACTCC
CACAGTGCCCCCAAGGAGGCAGCTGCTGGTGATCCTGGACCCAGCTCCATCACGTTCTTT
GCCTTCTCCCTCATCGAGGGCTACATCTCCATTGTCATGGATGCGGAGATACAGAAAAAG
TTCCCCAGTGACCTCCTGCTAACCAGCTCCACAGGCGAGCTGTGGCGGATGGTGCGCATC
GGGGGGCAGCCCCTGGGTTTTGACGAATGCGGGATCGTGGCCCAGATCGCAGGTCCCTTG
GCCGCGGCCGACATCTCTGCCTACTACATCAGCACCTTCAACTTTGACCACGCCCTGGTG
---
>PtVa|XM_011373329.2_cds_XP_011371631.1_1
ATGGAGCTGCACATCCTAGAGCACCGGGTGCGGGTGCTGAGCCTCGCCCGCCCGGGTCTC
TGGCTCTACACCCACCCTCTCATCAAGCTGCTATTCCTGCCCCGCCGAAACCGGTGCGAG
GATTACACGCTCATGGTGGACGAGGAGGGCTTCAAAGAACTGCCCCCATCTGAGTTCCTG
CAAGTGGCTGAGGCCACATGGCTGGTGATGAATGTGTCATCCCACAGCGGCACAGCAGTG
CAAGCTGCCGGGGTCACCAAAATTGCCCGCTCAGTCATTGCACCACTGGCGGAACACCAT
GTGTCTGTGCTGATGCTGTCCACTTACCAGACAGACTTCATCCTGGTGCGGGAGCAGGAC
CTGTCCCTGGTGATCCACACACTGGCCCAGGAGTTCGACATTTACCGAGAGGTGGGCGGG
GAGCCTGTACCTGTTGCCAGGGATGATTCCAGCAATGGCTTTCCCCGCACTCAGCATGGG
---CCTAGCCCAACAGTGCATCCCATCCAGAGCCCGCAGAACCGCTTTTGTGTCCTCACG
CTGGACCCTGAGACACTGCCAGCCATCGCCACCACCCTTATCGATGTCCTCTTCTACTCC
CACAGTGCCCCCAAAGAGGCAGCCCCTGGAGATCCTGGACCCAGCTCCATCACGTTTTTT
GCCTTCTCCCTCATTGAGGGCTATATCTCCATCGTCATGGATGCCGAGACGCAGAAAAAG
TTCCCCAGTGATCTCCTGCTGACCAGCTCCTCAGGAGAGCTGTGGAGGATGGTGCGCATT
GGAGGACAGCCCCTGGGTTTTGATGAATGTGGGATTGTGGCCCAGATTGCGGGTCCCCTG
GCTGCAGCTGACATCTCTGCCTACTACATCAGCACCTTCAACTTTGACCATGCTCTGGTG
---
>RhFe|XM_033097227.1_cds_XP_032953118.1_1
ATGGAGCTGCACATCCTAGAGCACCGGGTGCGGGTGCTGAGCCTCGCCCGCCCCGGTCTT
TGGCTGTACACGCACCCACTTATCAAGCTGCTATTCCTGCCCCGCCGAAGCCGGTGCGAG
GATTACACGCTCATGGTGGACGAGGAGGGCTTCAAAGAGCTGCCCCCATCCGAGTTCCTG
CAAGTGGCTGAGGCCACATGGCTGGTGATGAACGTATCATCCCACAGCGGCACAGCAGTG
CAAGCTGCTGGGGTCACCAAGATCGCCCGCTCCGTCATTGCACCGCTGGCCGAGCACCAC
GTATCTGTGCTCATGCTGTCCACTTACCAGACAGACTTCATCCTGGTGCGGGAGCAGGAC
CTGTCTGTGGTGATTCACACGCTGGCCCAGGAGTTCGACATTTATCGAGAGGTGGGCGGG
GAGCCTGTGCCTGTTGCCAGGGATGATTCCAGCAATGGCTTTCCCCGAGCTCAGCATGCA
GGGCCCAGCCCCACGGTGCATCCCATTCAGAGCCCGCAGAACCGTTTTTGTGTCCTTACG
CTGGACCCTGAGACGCTACCAGCCATTGCCACCACCCTCATCGATGTCCTCTTCTACTCC
CACAGTGCCCCCAAAGAGGCAGGCCCTGGCGATCCTGGACCCAGCTCCATCACGTTCTTT
GCCTTCTCCCTCATTGAGGGCTACATCTCCATCGTCATGGATGCCGAGACGCAGAAAAAG
TTCCCCAGTGACCTCCTGCTGACCAGCTCCTCAGGAGAGCTGTGGAGGATGGTGCGCATT
GGCGGACAGCCCCTGGGTTTTGATGAATGTGGGATCGTGGCGCAGATCGCGGGTCCCCTG
GCTGCGGCCGACATTTCTGCCTACTACATCAGCACTTTCAACTTTGACCATGCCCTGGTG
---
>RoAe|XM_016135571.1_cds_XP_015991057.1_1
ATGGAGCTGCACATCTTAGAGCACCGGGTGCGGGTGCTGAGCCTCGCCCGCCCGGGTCTC
TGGCTCTACACTCACCCTCTCATCAAGCTGCTATTCCTGCCCCGCCGAAACCGGTGCGAG
GATTACACGCTCATGGTGGACGAGGAGGGCTTCAAAGAGCTGCCCCCATCTGAGTTCCTG
CAAGTGGCTGAGGCCACATGGCTGGTGATGAACGTGTCATCCCACAGCGGCACAGCAGTG
CAAGCTGCTGGGGTCACCAAAATCGCCCGTTCAGTCATTGCACCACTGGCGGAGCACCAT
GTGTCCGTGCTGATGCTGTCCACTTATCAGACAGACTTCATCCTGGTGCGGGAGCAGGAC
CTGTCCGTGGTGATCCACACGCTGGCCCAGGAGTTCGACATTTACCGAGAGGTGGGCGGG
GAGCCTGTGCCTGTTGCCAGGGATGATTCCAGCAATGGCTTTCCCCGCGCTCAGCATGCA
GGACCTAGCCCAACAGTACATCCCATCCAGAGCCCGCAGAACCGCTTTTGCGTCCTCACG
CTGGACCCTGAGACACTGCCAGCCATCGCCACCACCCTTATTGATGTCCTCTTCTACTCC
CACAGTGCCCCCAAAGAGGCAGCCCCTGGAGATCCTGGACCCAGCTCCATCACGTTTTTT
GCCTTCTCCCTCATTGAGGGCTATATCTCCATCGTCATGGATGCTGAGACGCAGAAAAAG
TTCCCCAGTGACCTCCTGCTGACCAGCTCCTCAGGAGAGCTGTGGAGGATGGTGCGCATC
GGAGGACAGCCCCTGGGTTTTGATGAATGTGGGATTGTGGCCCAGATTGCGGGTCCCCTG
GCTGCAGCCGACATCTCTGCCTACTACATCAGCACCTTCAACTTTGACCATGCTCTGGTG
---
