# Supplementary material for: Positively selected genes in the hoary bat (Lasiurus cinereus) lineage: prominence of thymus expression, immune and metabolic function, and regions of ancient synteny
Source: PeerJ. 2022 Mar 17;10:e13130. doi: 10.7717/peerj.13130 (PMC8934532; doi:10.7717/peerj.13130)
Supplement: Supplemental Information 4 — Likely alignment errors have been manually deleted between conserved codons. Recovery of the original codon positions requires alignment to the original accessions in each orthogroup. [file peerj-10-13130-s004.zip › renamed.manual/OG0008683.manual.fas]

>EpFu|XM_028145107.1_cds_XP_028000908.1_1
GTGGACTGGCAGTGGCCAAGGAATGGTGCTGCCCACCACACCCAGGAGTACCCCGGCCCC
GAGCTGGTGGTTCGCAGGGGCCAGATGTTCACCTTCACGCTGGAGCTGAACTGTCCCCTG
GACAGCAAGGACACCCTCATCTTCACGGTGGAGACAGGGCCCCAGGCTTCTGAGGCTCTC
GGCACCAAAGCCGTGTTCCCGACGTCG------GAGCTGGAGGTGGGAAATGCCTGGACG
GCCGTGAGGGCGGCTCAGAAGGGGAGCACAGTGACCATCCACGTCACCAGCCCTCCCGAT
GCCGTCATTGGCCGCTACCGGCTGAGCGCCAGGCTCGCCTCTCGCCGCAAACACAGTGAC
CGGAAGCTGGGCGAGTTTGTTCTCCTTTTCAACCCCTGGTGCCCAGAGGATGACGTGTTT
CTGGCCTCAGAGGAGGAGAGACAGGAGTACGTGCTCAATGACAGCGGCATCATCTTCCGA
GGCGTGGAGAAGCGCATCCGAGCCCAAGGCTGGAACTTCGGGCAGTTTGAGGAGGACATC
CTGAACATTTGCCTCTCCATCCTGGACCGGAGCCCCAGTCACCAAAACGACCCA---GCC
ACCGATGTGTCCTGCCGCCACGACCCCGTCTATGTCACCAGGATCATCAGC---------
------------------------------GCCATGGTGAACAGCAACAACGACCGGGGC
GTGGTTCAAGGCCAGTGGCAGGGCAAGTACGGCGGCGGCACCAGCCCACTGCACTGGCGT
GGCAGCGTGGCCATTCTGCACAAGTGGTTCAAGGGCAGGTTCAAGCCCGTCAAATACGGC
CAGTGTTGGGTCTTCGCTGGAGTCATGTGCACAGTCCTTAGGTGCTTGGGGATTGCCACA
CGGGTTGTGTCCAACTTTAACTCAGCCCATGACACAGACAGGAACCTGAGTGTGGACAAA
TACGTGGACTCCTTCGGGCGGACCCTGGAGGACCTGACGGAAGACAGCATGTGGAATTTC
CATGTCTGGAATGAGAGCTGGTTTGCCCGGCAGGACCTGGGCCCCTCTTACAATGGCTGG
CAGGTTCTGGATGCCACCCCCCAGGAGGAGAGCGAAGGTGTGTTCCGGTGCGGCCCGGCC
TCAGTCACTGCCATCCGTGAGGGCGACGTGCACCTGGCCCACGACGGCCCCTTTGTGTTT
GCGGAGGTCAATGCAGACTACATCACCTGGCTCTGGAATGAGGATGACAGCAGGGAACGT
GTGTATTCAGACACCAAGAAGATTGGGAGGTGCATCAGCACCAAGGCCGTGGGCAGCGAC
TCCCGCGTGGACATCACGGGCCTCTACAAGTATCCAGAGGGGCCCGCCACCAAGCCCAGC
ATCACGGGCAAGTTCAAGGTGCTGGAGCCGCCCATGCTGGGCCACGACCTAAAGCTGGCC
CTGAGCTTGACCAACCTCACCTCCCGGGCCCAGCGGGTCCGAGTCAACCTGAGCTGTGCC
ACCATCCTCTACACCCGCCGGCCGGTGGCCGAGATCCTGCGGGAGTCCCACCCAGTGCGG
CTGGGGCCCGAAGAAGAGAAAAAGATCCCAATCACAATATCTTACTCTCAATATAAGGAA
GACCTGACAGAGGACAAGAAGATCCTGTTGGCTGCCATGTGCCTTGTCACCAAAGGAGAG
AAGCTTCTGGTAGAAAAGGACATTACTCTGGAGGACTTCATCACCATCAAGGTGCTGGGC
CGGGCCATGGTGGGGGTAGCAGTTGTAGTGGAAGTGCTGGTGGTCAACCCCCTCTTGGAG
AAAGTAGAAGACTGTATGCTGATGGTGGAGGGCAGTGGCCTTCTCCAGGGACAGCTCAGC
ATCGATGTACCCAGCCTGGAGCCCCAGGAGAGGGCCTTGGTCCAGTTCAACATCACCCCC
TCCAAGAGTGGCCTAAGGCAGCTGCAGGTGGACTTTGTCAGCTCCCAATTCTCAGACATC
AAGGGCTTTGTGATCATCCACGTG---
>HiAr|XM_019645678.1_cds_XP_019501223.1_1
GTGGACTGGCAGTGGCTGAGAAATGGTGCTGCCCACCACACCCAGGAGTACCCCAGCCCT
GAGTTGGTGGTTCGCAGAGGTCAGATGTTCACCTTGGTACTGGAACTAAACTGCCCACTG
GACAGCAAGGAGACCCTCATCTTCACGGTGGAGACAGGACCCCAGGCTTCTGAGGCTCTC
CACACCAAAGCTGTGTTCCAGATAGCG------GAGCTGGAGGTGGGAGATTCCTGGATG
GCAGTGAAGGAGGCTCAGACAGAGAACACGGTGACTGTCAGCCTCACCAGCCCTCCCAAT
GCTGTCATTGGCCGCTACCTGCTGAGTGCCAGGATTTCCTCTCGCCGCAAACACAGTAAC
CGGAAGCTGGGAGAGTTTGTTCTCCTTTTCAACCCATGGTGCCCAGAGGACGACGTGTTT
CTGGCCTCCGAGGAGGAGAGACAGGAGTACGTGCTCAATGACAACGGGATCATCTTCCGA
GGCGTGGAGAAGCACATCCGAGCCCAAGGCTGGAACTTCGGGCAGTTTGAGGAGGACATC
CTGAACATTTGCCTCTCCATCCTGGACCGAAGCCCTAGTCACCAAGATGACCCA---GCC
ATTGATGTGTCCTGCCGCCACGACCCCGTCTATGTCACCAGGATCATCAGT---------
------------------------------GCCATGGTGAACAGCAACAACGACCGGGGC
GTGGTTCAAGGCCAGTGGCAGGGCAAGTACGGCGGCGGCACCAGCCCACTGCACTGGCGC
GGCAGCGTGGCCATTCTGCACAAGTGGTTCAAGGGCAGGTTCAAGCCAGTCAAATACGGC
CAGTGCTGGGTTTTCGCTGGAGTCATGTGCACAGTCCTTAGGTGCTTGGGGATCGCCACA
CGGGTTGTGTCCAACTTTAACTCGGCCCATGACACAGACAGGAACCTGAGTGTGGACAAA
TACGTGGACTCCTTTGGGCGGACCCTGGAGGACCTGACAGAAGACAGCATGTGGAATTTC
CATGTCTGGAATGAGAGCTGGTTTGCCCGGCAGGACCTGGGCCCTTCTTACAACGGCTGG
CAGGTTCTGGATGCCACCCCCCAGGAGGAGAGCGAAGGCATATTCCGGTGCGGCCCGGCC
TCGGTCACCGCCATCCGTGAAGGCGACGTGCACCTGGCCCACGATGGCCCCTTTGTGTTT
GCGGAGGTCAACGCAGACTACATCACCTGGCTCTGGAATGAGGATGAGAGCCGGGAGCGT
GTGTACTCAGACACAAAGAAGATCGGGAGGTGCATTAGCACCAAGGCGGTGGGCAGCGAC
TCCCGTGTGGACATCACAGGCCTCTACAAGTATCCGGAAGGGCCCGCTACCAAGCCCAGC
ATCACCGGCAAGTTCAAGGTACTGGAGCCGCCCGTGCTGGGACATGACCTGAAGCTGGCG
CTGTGCTTGACCAACCTCACCTCCAGGGCCCAGCGGATCCGAGTCAACCTGAGCGGTGCC
ACCATCCTCTACACTCGCAGGCCAGTGGCAGAGATCCTGCACGAATCCCGCACAGTGCGG
CTAGGGCCGGAAGAAGAGAAAAAAATGCCAATCAAAATATCTTACTCCCAATATAAGGGA
GACCTGACAGAGGACAAGAAGATCCTGTTGGCTGCCATGTGCATTGTCATCAAAGGAGAG
AAGCTCCTGGTAGAGAAGGACATCACTCTGGAGGACTTCATTGCCATCAAGGTGCTGGGC
CCAGCCATGGTGGGGGTGGCAGTTACGGTGGAAGTGATGGTGGTCAACCCACTCTTGGAG
AGAGTGGAGAACTGTATGCTGATGGTAGAGGGCAGTGGTCTTCTCCAAGGACAGCTCAGC
ATCAAGGTTCCCAGCCTAGAGCCCCAACAGAGTGCCTTGGTCCAGTTCAACATCACCCCT
TCTAAGAGTGGCCCAAGGCAGCTGCAGGTGGACCTTGTCAGCCCCCACTTCTCGGACATC
AAGGGCTTTGTGATCATCCACGTG---
>LaCi|89-exonerate_protein2genome-gene-155.0-mRNA-1
GTGGACTGGCAGTGGCCAAAGAATGGTGCTGCCCACCACACCCAGGAGTACCCCGGCCCC
GAGCTGGTGGTTCGCAGGGGCCAGATGTTCACCTTCATGCTGGAGTTGAACTGTCCCCTG
GACAGCAAGGACACCCTCATCTTCACGGTGGAGACAGGGCCCCAGGCTTCTGAGGCTTTC
GGCACCAAAGCCACATTCCCGACATCG------GAGCTGGAGGTGGGAAATGCCTGGACG
GCAGTGAGGGCAGCTCAGAAGGAGAACACAGTGACCATCAACATCACCAGCCCTCCTGAC
GCCGTCATTGGCCGCTACCGGCTGAGCGCCAGGCTTTCCTCTCGTCGCAAACACAGTGAC
CGGAAGCTGGGCGAGTTTGTTCTCCTTTTCAACCCCTGGTGCCCAGAGGATGACGTGTTT
CTGGCCTCAGAGGAGGAGAGACAGGAGTATGTGCTCAATGACAGCGGGATCATCTTCCGA
GGCGTGGAGAAGCGCATCCGAGCCCAAGGCTGGAACTTCGGGCAGTTTGAGGAGGACATC
CTGAACATTTGCCTCTCCATCCTGGACCGAAGCCCCAGTCACCAAAACGACCCA---GCC
ACCGATGTGTCCTGCCGCCACGATCCCGTCTATGTCACCAGGATCATCAGC---------
------------------------------GCCATGGTGAACAGCAACAACGACCGGGGC
GTGGTTCAAGGCCAGTGGCAGGGCAAGTACGGTGGCGGCACCAGCCCACTGCACTGGCGC
GGCAGCGTGGCCATTCTGCACAAGTGGTTCAAGGGCAGGTTCAAGCCAGTCAAATACGGC
CAGTGCTGGGTCTTCGCTGGAGTCATGTGCACAGTCCTTAGGTGCTTGGGCATTGCAACA
CGGGTTGTGTCCAACTTTAACTCGGCCCATGACACAGACAGGAACCTGAGTGTGGACAAA
TACGTGGACTCCTTCGGGCGGACCCTGGAGGACCTGACGGAAGACAGCATGTGGAACTTC
CATGTCTGGAATGAGAGCTGGTTTGCCCGCCAGGACCTGGGCCCCTCTTACAATGGCTGG
CAGGTTCTGGATGCCACCCCCCAGGAGGAGAGCGAAGGTGTGTTCCGGTGCGGCCCGGCC
TCAGTCACTGCCATCCGTGAGGGCGACGTGCACCTGGCCCACGATGGCCCCTTTGTGTTT
GCGGAGGTCAATGCGGACTACGTCACCTGGCTCTGGAATGAGGATGACAGCAGGGAACGT
GTGTATTCAGACACGAAGAAGATTGGGAGGTGCATCAGCACCAAGGCTGTGGGCAGCGAC
TCCCGCGTGGACATCACAGGCCTCTACAAGTATCCAGAGGGTCCCGCCGCCAAGCCCAGC
ATCACGGGCAAGTTCAAGGTGCTGGAGCCGCCCATGCTGGGCCACGACCTCAAGCTGGCC
CTGAGCTTGACCAACCTCACCTCCAGGGGCCAGCGGGTCCGAGTCAACCTGAGCTGCGCC
ACCATCCTCTACACCCGCAGGCCGGTGGCCGAGATCCTGCGAGAGTCCCACGCAGTGCGG
CTGGAGCCCAAAGAAGAGAAAAAGGTCCCAATCACAATATCTTATTCTCAATATAAGGAA
GACCTGACAGAGGACAAGAAGATCCTGCTGGCTGCCATGTGCCTTGTCACCAAAGGAGAG
AAGCTCCTGATAGAAAAGGACATTACGCTGGAGGACTTCATCACCATCAAGGTGTTGGGC
CCGGCCATGGTGGGGGTAGCAGTTGTAGTGGAAGTGCTGGTGGTCAACCCCCTCTTGGAG
AAAGTAGAAGACTGTATGCTGATGGTGGAAGGCAGTGGACTTCTCCAGGGACAGCTCAGC
ATCGATGTACCCAGCCTGGAACCCCAGGAGAGGGCCTTGGTCCAGTTCAACATCACCCCC
TCCAAGAGTGGCCTAAGGCAGCTGCAAGTGGACTTTGTCAGCTCCCAATTCTCAGACATC
AAGGGCTTTGTAATCATCCACGTGTCC
>MyLu|XM_006096370.1_cds_XP_006096432.1_1
GTGGACTGGCAGTGGCCAAGGAATGGTGCTGCCCACCACACCCAGGAGTACCCCGGCCCC
GAGCTGGTGGTTCGCAGGGGCCAGATGTTCACCTTCATGCTGGAGCTGAACTGCCCCCTG
GACAGCAAGGACACCCTCATCTTCACGGCGGAGACAGGGCCCCAGGCTTCTGAGGCTCTC
GGCACCAAAGCCGTGTTCGAGACATCG------GAGCTGGAGGTGGGAAATGCCTGGACG
GCAGTGAGGGCAGCTCAGAAGGGGAACACAGTGACCATCAAGGTCACCAGCCCTCCCGAT
GCCATCATCGGCCGCTACCGGCTGAGCACCAGGCTTTCCTCTCGCCGCAAACACAGTGAC
CGGAAGCTGGGCGAGTTTGTTCTCCTTTTCAACCCCTGGTGCCCAGAGGATGATGTGTTT
CTGGCCTCAGAGGAGGAGAGACAGGAGTACGTGCTCAATGACAGCGGGATCATCTTCCGA
GGCGTGGAGAAGTGCATCCGAGCCCAAGGCTGGAACTTCGGGCAGTTTGAGGAGGACATC
CTGAACATTTGCCTCTCCATCCTGGACCGAAGCCCCAGTCACCAAAACAACCCG---GCC
ACCGATGTGTCCTGCCGCCACGACCCCGTCTACGTCACCAGGATCATCAGC---------
------------------------------GCCATGGTGAACAGCAACAACGACCGGGGC
GTGGTTCAAGGCCAGTGGCAGGGCAAGTACGGCGGCGGCACCAGCCCACTGCACTGGCGC
GGCAGCGTGGCCATCCTGCGCAAGTGGTTCAAGGGCAGGTTCAAGCCAGTCAAATACGGC
CAGTGTTGGGTCTTCGCTGGAGTCATGTGCACAGTCCTTAGGTGCTTGGGGATCGCGACA
CGGGTTGTGTCCAACTTTAACTCGGCCCACGACACAGACAGGAACCTGAGTGTGGACAAA
TACGTGGACTCCTTCGGGCGGACCCTGGAGGACCTGACGGAAGACAGCATGTGGAATTTC
CATGTCTGGAATGAGAGCTGGTTTGCCCGGCAGGACCTGGGCCCCTCTTACAATGGCTGG
CAGGTTCTGGATGCCACCCCCCAGGAGGAGAGCGAAGGCGTGTTCCGGTGCGGCCCGGCC
TCAGTCACTGCCATCCGTGAGGGCGACGTGCACCTGGCCCACGATGGCCCCTTTGTGTTT
GCGGAGGTCAATGCAGACTACATCACCTGGCTCTGGAACGAGGATGACAGCAGGGAACGT
GTGTATTCAGACACAAAGAAGGTTGGGAGGTGCATCAGCACCAAGGCTGTGGGCAGCGAC
TCCCGCGTGGACATCACGGGCCTCTACAAGTACCCAGAGGGGCCCGCCGCCAAGCCCAGC
ATCGCGGGCAAGTTCAAGGTGCTGGAGCCGCCCATGCTGGGCCACGACCTAAAGCTGGCC
CTGAGCCTGACCAACCTCACCTCGCGGGCCCAGCGGGTCCGAGTCAACGTGAGCTGTGCC
ACCATCCTCTACACCCCGCAGGCCGGTGGCCGAGATCCTGCGGGGAGTCCCAGGCGGTGC
GGCTGGGCCGAAGAAGAGAAAAAGATCCCAATCACAATATCTTACTCTCAATATAAGGAA
GACCTGACAGAGGACAAGAAGATCCTGTTGGCTGCCATGTGCCTTGTCACCAAAGGAGAG
AAGCTCCTGGTAGAAAAGGACATTACTCTGGAGGACTTCATCACCATCAAGGTGCTGGGC
CCGGCCATGGTGGGGGTAGCAGTTGTAGTGGAAGTGATGGTGGTCAACCCCCTCTTGGAG
AAAGTAGAAGATGGTATGCTGATGGTGGAGGGCAGTGGCCTTCTCCAGGGACAGCTCAGC
ATCGATGTACCCAGCCTGGAGCCCCAGGAGAGGGCCTTGGTCCAGTTCAACATCACCCCC
TCCAAGAGTGGCCTAAGGCAGCTGCAGGTGGACTTTGTCAGCCCCCAATTCTCAGACATC
AAGGGCTTTGTGATCATCCACGTG---
>PhDi|XM_028523590.1_cds_XP_028379391.1_1
GTGGACTGGCAGCGGCCAAGGAATGGCACCGCACACCACACCCAGGAGTACCCCGGCCCA
GAGCTGGTGGTCCGCAGAGGCCAGACGTTCACCTTCGCCCTGGAGCTGAGCTGTCCCCTG
GACAGCAAGGACACCCTCATCTTCACTGTGGAGACAGGACCCCAGGCTTCTGAGGCTCTG
CGCACCAAAGCTGTGCTCCCCACATCGGAGCAGGAGGCAGAGGCGCAGAATGCCTGGACG
GCAGCGAAGGAGTCTCAAGAGGAGAACACGGTGACCATCAGCCTCACCAGCCCTCCCAAC
GCCGTCATTGGCCGCTACCTGCTCAGCTTCAGGGTCTCCTCTCGCCGCAAACACAGCGAC
TGGAAGCTGGGCGAGTTTGTCCTCCTCTTCAATCCGTGGTGCTCAGAGGATGACGTGTTT
CTGGCCTCCGAGGAGGAGAGACAGGAGTACGTGCTCAACGACAGTGGGATCATCTTCCGC
GGCGTGGAGAAGCACATCCAAGCCCAGGGCTGGAACTTCGGGCAGTTTGAAGAGGACATC
CTGAATATTTGCCTCTCCGTCCTGGACCGAAGCCCCAGCCACCAAAAAGACCCA---GCC
ACCGATGTATCCTGCCGCCATGACCCCATCTACGTCACCAGGGTCATCAGC---------
------------------------------GCTATGGTGAACAGCAACAACGACCGGGGC
GTGGTTCAAGGCCAGTGGCAGGGCAAGTACGGCGGCGGCACCAGCCCCCTGCAATGGCGT
GGCAGCGTGGCCATCCTGCACAAGTGGTTCAAGGGCAGGTTCAAGCCCGTCAAATACGGC
CAGTGCTGGGTCTTCGCTGGAGTCATGTGCACAGTCCTCAGATGCTTGGGGATCGCAACC
CGGGTCGTGTCCAACTTCAACTCTGCCCACGACACGGACAGGAACCTGAGTGTGGACAAA
TACGTGGACTCCTTCGGGCGGACCCTGGAGGACCTGACGGACGACAGCATGTGGAATTTC
CATGTCTGGAATGAGAGCTGGTTTGCCCGGCAGGACCTGGGCCCCTCTTACAATGGCTGG
CAGGTTCTGGATGCCACCCCCCAGGAGGAGAGCGAAGGCGTGTTCCAGTGCGGCCCGGCC
TCGGTCGCCGCCATCCGAGAGGGTGACGTGCACCTGGCCCACGATGGCCCCTTTGTGTTT
GCGGAGGTCAATGCAGACTACGTCACCTGGCTCTGCAATGAGGATGAGAGCAGGGAACGT
GTGTATTCTGACACGAAGAAGATCGGGAGGTGTATCAGCACTAAGGCGGTGGGGAGCGAC
TCCCGTGTGGACATCACAAGCCTCTACAAGTATCCAGAAGGGCCCACCACCAAGCCCAGT
ATCACTGGCAAGTTCAAGGTGCTGGAGCCACCCTTGCTGGGCCATGACCTAAAGCTGGCC
CTGTGCTTGACCAACCTCATCTCCCGGGCCCAGCGGGTCCGAGTCAACCTGAGCAGTGCC
ACCATCCTCTACACCCGCAGGCCGGTGGCAGAGATCCTGCAAGAATCCCACACCCTGAGG
CTGGGGCCAGAGGAAGAGAAAAGGATCCCAATCACAATATCTTACTCTCAATATAAGGAA
GACCTGACAGAGGACAAGAAGATCCTCTTGGCTGCCATGTGCCTGGTCAGCAAAGGAGAG
AAGCTCCTGGTAGAAAAGGACATTACTCTGGAGGACTTCATCACCATCAAGGTGCTGGGC
CCGGCCATGGTGGGGGTGGCAGTTGTAGTGCAAGTGATGGTGGTCAACCCCCTCCTAGAG
AGAGTGGACGACTGTAAGCTGATGGTGGAGGGCAGTGGCCTTCTCCAGGGACAGCAGAGC
ATCAATGTGCCCAGTCTAGAGCCCCAGGAGAGGGCCGTGGTCCAGTTCAACATCACCCCC
TCCAAGAGTGGTTCAAGGCAGCTGCAGGTGGACCTTGTCAGCTCCCACTTCTCGGACATC
AAGGGCTTTGTGAACATCCACGTG---
>PtVa|XM_011370940.1_cds_XP_011369242.1_1
GTGGACTGGCAGTGGCCGAGGAATGGTATTGCCCACCACACCCAGGAGTACCCAGGCCCT
GAGCTGGTGGTTCGCAGGGGCCAGATGTTCACTTTCATACTGGAGCTGAATCGCCCCCTG
GACAGCAAGGAAACGCTTGTCTTCACAGCGGAGACAGGACCCCAGGCTTCTGAGGCTCTC
CACACCAAAGTCGTGTTCCATACATCAGAGCTGGAGGCGGAGGGGGGAGATGCCTGGACA
GCAGTAAAGGAGGCTCAGACGAAGAACACAGTGACTGTCAGCCTCACCAGCCCTCCCAGT
GCCGTCATTGGCCGTTACCTGCTGAGTGCCAGGGTTTCCTCTCTCCGCAAACGCAGTAAC
CGGAAGCTGGGCGAGTTTGTTCTTCTTTTCAACCCATGGTGCCCAGAGGATGACGTGTTT
CTGGCCTCGGAGGAGGAGAGACAGGAGTACGTGCTCAATGACAACGGGATCATCTTCCGA
GGCGTGGAGAAGCGCATCCGAGCCCAAGGCTGGAACTTCGGGCAGGTCTCCAGGGGTATT
TTAAGACAGCAGGTGGCCCTAATTTTCAGACAGTTTAACAACAAGGGGTAACCCCAGATG
ACTGGGTGGTCCAAAGTTAGAGATGATTTTATGATGGCAAGGTTCCTAAAGAGGGGAGCC
CTACCTTGTGGTGGACCTGTGCCTTCCTCTGCCCAGGTGAACAGCAACAATGACCGGGGT
GTGGTTCAAGGCCAGTGGCAGGGCAAGTACGGCGGCGGTACCAGCCCACTGCACTGGCGT
GGCAGCGTGGCCATTCTGCACAAGTGGTTCAAGGGCAGGTTCAAGCCAGTCAAATATGGC
CAATGCTGGGTCTTCGCTGGAGTCATGTGCACAGTCCTTAGGTGCTTGGGGATCGCCACA
CGGGTCGTGTCCAACTTTAACTCAGCCCATGACACGGACAGGAACTTGAGTGTAGACAAA
TACGTGGACTCCTTTGGGCGGACCCTGGAAGACCTGACAGAAGACAGCATGTGGAACTTC
CATGTCTGGAATGAGAGCTGGTTTGCCCGGCAGGACTTGGGCTCCTCTTACAATGGCTGG
CAGGTTCTGGATGCCACTCCCCAGGAGGAGAGCGAAGGAGTGTTCCGGTGTGGCCCGGCC
TCAGTCACTGCCATCCGTGAAGGTGATGTGCACCTGGCCCACGATGGCCCCTTTGTGTTT
GCGGAGGTCAACGCAGATTACATCACCTGGCTCTGGAATGAGGATGAGAGCCGGGAGCGT
GTATACTCAGACACGAAGAAGATCGGGAGGTGCATCAGCACCAAGGCGGTGGGCAGCGAT
TCCCGTGTGGACATCACCAGCCTCTACAAGTATCCGGAAGGGCCCGCCACCAAGCCCAGC
ATCACTGGCAAGTTCAAGGTACTGGAGCCACCCATGCTGGGCCACAACCTGAAGCTGGCC
CTGTGCTTGACCAACCTCACCTCCAGGGCCCAGAGGGTCCGAGTCAACCTGAGTGGTGCC
ACCATCCTCTACACCCGCAGGCCAGTGGCAGAGATCCTGCACGAATCCCACACAGTGCGG
CTGGGGCCGGAAGAAGAGAAAAAGATCCCAATCACATTATCTTACTCTCAATATAAAAAA
GACCTGACAGAGGACAAGAAGATTCTGTTGGCTGCCATGTGCCTTGTCACCAAAGGAGAG
AAGCTCTTGGTAGAGAAAGACATCACTCTGGAGGACTTCATCAGTATCAAGGTGCTGGGC
CCAGCCATGGTGGGGTTGGCAGTTGCGGTGGAAGTGATGGTGGTCAACCCCCTCTCGGAG
AGAGTGGAGCACTGTATGCTGATGGTGGAGGGCAGCGGCCTTCTCCAGGGACAGCTCAGC
ATTGATGTGCCCAGCCTAGAGCCCCAGGAGAAGGCCTTGGTTCAGTTCAACATCACCCCC
TCCAAGAGTGGCCCAAGGCAGCTGCAGGTGGACTTTGTCAGCCCCCACTTCTCAGACATC
AAGGGATTTGTGACCATCCACGTG---
>RhFe|XM_033095155.1_cds_XP_032951046.1_1
GTGGACTGGCAGTGGCTGAGGAATGGTGCTGCCCACCACACCCAGGAGTACCCCAGCCCT
GAGCTGGTGGTTCGCAGGGGTCAGATGTTCACCTTGGTACTGGAACTGAACTACCCGCTG
GACAACAGGGAGACCCTCATCTTCACAGTGGAGACAGGACCCCAAGCTTCTGAGGCTCTC
CACACCAAAGCTGTGTTTCAGACAACG------GAGCTGGAGGTGAGAGATGCATGGACA
GCAGTGAAGGAGGCTCAGATGGAGAACACGGTGACTGTCAGCCTCACCAGCCCCCCCGAT
GCCATCATTGGCCGCTACCTGCTGAGCGCCAGGGTTTCCTCTCGACGCAAACACAGTAAC
AGGAAGTTGGGAGAGTTTGTTCTCCTTTTCAACCCATGGTGCCCAGAGGACGACGTGTTT
CTGGCCTCCGAGGACGAGAGACAGGAGTACGTGCTCAACGACAACGGGATCATCTTCCGA
GGCGTGGAGAAGCACATCCAAGCCCAAGGCTGGAACTTCGGGCAGTTTGAGGAGGACATC
CTGAACATTTGCCTCTCCATCCTGGACCGAAGCCCCAGTTACCAAGATGACCCA---GCC
ACTGACGTGTCCTGCCGCCACGACCCCATCTACGTCACCAGGATCATCAGC---------
------------------------------GCCATGGTAAACAGCAACAACGACCGGGGC
GTGGTTCAAGGCCAGTGGCAGGGCAAGTACGGCGGCGGCACCAGCCCACTGCACTGGCGC
GGCAGCGTGGCCATTCTGCACAAGTGGTTCAAGGGCAGGTTCAAGCCAGTCAAATACGGC
CAGTGCTGGGTTTTCGCTGGAGTCATGTGCACAGTCCTTAGGTGCTTGGGGATTGCCACA
CGAGTTGTGTCCAACTTTAACTCGGCCCATGACACAGACAGGAACCTGAGTGTGGACAAA
TACGTGGACTCCTTTGGGCGGACCCTGGAGGACCTGACGGAAGACAGCATGTGGAATTTC
CATGTCTGGAATGAGAGCTGGTTTGCCCGGCAGGACCTGGGCCCTTCTTACAATGGCTGG
CAGGTTCTGGATGCCACCCCCCAGGAGGAGAGCGAAGGCGTATTCCGGTGCGGCCCGGCC
TCGGTCACCGCCATCCGTGAGGGCGACGTGCACCTGGCCCACGATGGCCCATTTGTGTTT
GCGGAGGTCAACGCAGACTATGTCACCTGGCTCTGGAATGAGGATGAGAGCCGGGAGCGT
GTGTACTCAGACACAAAGAAGATCGGGAGGTGCATTAGCACCAAGGCGGTGGGCAGCGAC
TCTCGCGTGGACATCACGGGCCTCTACAAGTATCCGGAAGGGCCCACCACCAAGCCCAGC
ATCACTGGCAAGTTCAAGGTACTAGAGCCACCTGTGCTGGGACACGACCTGAAGCTGGCC
CTGTGCTTGACCAACCTCACCTCCAGGGCCCAAAGGATCCGAGTCAACCTGAGCGGTGCC
ACCATCCTCTACACCCGCAGGCCAGTGGCAGAGATCCTGCACGAATCCCACACAGTGCGG
CTGGGGCCGGAAGAAGAGAAAAAGATCCCAATCAAAATATCTTACTCCCAATATAAGGAA
GACCTGACAGAGGACAAGAAGATCCTGTTGGCTGCCATGTGCCTTGTCACCAAAGGAGAT
AAGCTCCTGGTAGAGAAGGACATTACTCTGGAGGATTTCATCACCATCAAGGTGCTGGGC
CCAGCCATGGTGGGGGTGGCAGTTGTGGTGGAAGTGATGGTGGTCAACCCCCTCTTGGAG
AGAGTGGAGGACTGTATGCTGATGGTGGAAGGAAGTGGCCTTCTCCAAGGACAGCTCAAC
ATTGATGTTCGCAGCCTAGAGCCCCAGGAGAGAGCCTTGGTCCAGTTCAACATCACCCCT
TCTAAGAGTGGCCCAAGGCAGCTGCAGGTGGACCTTGTCAGCTCCCACTTCTCGGACATC
AAGGGCTTTGTGATCATCCACGTG---
>RoAe|XM_016152470.1_cds_XP_016007956.1_1
GTGGACTGGCAGCGGCCGAGGAATGGTACTGCCCACCACACCCAGGAGTACCCAGGCCCC
GAGCTGGTGGTTCGCAGGGGCCAGATGTTCACTTTCAAACTGGAGCTGAATTGCCCCCTG
GACAGCAAGGAAACTCTCGTCTTCACAGTGGAGACAGGACCCCAGGCTTCTGAGGCTCTC
CACACCAAAGTTGTGTTCCAGTCATCAGAGCTGGAGGCGGAGGGGGGAAATACCTGGACA
GCAGTAAAGGAGGCTCAGACGAAAAACACAGTGACCGTCAGCCTCACCAGCCCTCCCAGT
GCCATCATTGGCCGCTACCTGCTGAGTGCCAGGGTTTCCTCTCTCCGCAAACGCAGTGAC
CGGAAGCTGGGCGAGTTCGTTCTTCTTTTCAACCCATGGTGCCCAGAGGACGACGTGTTT
CTGGCCTCAGAGGAGGAGAGACAGGAGTACGTGCTCAATGACAACGGGATCATCTTCCGA
GGCGTGGAGAAGCGCATCCAAGCCCAAGGCTGGAACTTCGGGCAGTTTGAGGAGGACATC
CTGAACATTTGCCTCTCAATCCTGGACCGAAGCCCCAGTCACCAAGACGACCCA---GCC
ACCGATGTGTCCTGCCGCCACGACCCCATCTATGTCACCAGGGTCATCAGC---------
------------------------------GCCATGGTGAACAGCAACAATGACCGGGGC
GTGGTTCAAGGCCAGTGGCAGGGCAAGTACGGCGGCGGTACCAGCCCACTGCACTGGCGT
GGCAGCGTGGCCATTCTGCACAAGTGGTTCAAGGGCAGGTTCAAGCCAGTCAAATATGGC
CAGTGCTGGGTCTTCGCTGGAGTCATGTGCACAGTCCTCAGGTGCTTGGGGATCGCCACA
CGGGTCGTGTCCAACTTTAACTCGGCCCATGACACAGACAGGAACTTGAGTGTGGACAAA
TATGTGGACTCCTTTGGGCGGACCCTGGAGGACCTGACAGAAGACAGCATGTGGAATTTT
CATGTCTGGAATGAGAGCTGGTTTGCCCGGCAGGACTTGGGCTCCTCTTACAATGGCTGG
CAGGTTCTGGATGCCACTCCCCAGGAGGAGAGCGAAGGAGTGTTCCGGTGTGGCCCAGCC
TCAGTCACTGCCATCCGTGAAGGCGACGTGCACCTGGCCCACGACGGCCCCTTTGTGTTT
GCGGAGGTCAACGCAGATTACGTCACCTGGCTCTGGAATGAGGATGAAAGCCGGGAGCGT
GTATACTCAGACACAAAGAAGATTGGGAGGTGCATCAGCACCAAAGCAGTAGGCAGCGAT
TCCCGTGTGGACATCACCAGCCTCTACAAGTATCCGGAAGGGCCCGCCACCAAGCCCAGC
ATCACTGGCAAGTTCAAGGTCCTGGAGCCACCCATGCTGGGCCACAACCTGAAGCTGGCC
CTGTGCTTGACCAACCTCACCTCCAAGGCCCAGCGGGTCCGAGTCAACCTGAGTGGTGCC
ACCATCCTCTACACCCGCAGGCCGGTGGCAGAGATCCTGCACGAATCTCACACAGTGCGG
CTGGGGTCGAAAGAAGAGAAAAAGATCCCAATCACAATATCTTACTCTCAATATAAAAAA
GACCTGACAGAGGACAAGAAGATTCTGTTGGCTGCCATGTGCCTTGTCACCAAAGGAGAG
AAGCTCTTGGTAGAGAAAGACATCACTCTGGAGGACTTCATCAACATCAAGGTGCTGGGC
CCAGCCATGGTGGGGGTGGCAGTTGCGGTGGAAGTGATGGTGGTCAACCCCCTCTTGGAG
AAAGTGGAGCACTGTATGCTGATAGTGGAGGGCAGCGGCCTTATCCAGGGACAGCTCAGC
ATTGATGTGCCCAGCCTAGAGCCCCAGGAGAAGACCTTGGTTCAGTTCAACATCACTCCC
TCCAAGAGTGGCCCAAGGCAGCTGCAGGTGGACTTTGTCAGCCCCCACTTCTCAGACATC
AAGGGATTTGTGATCATCCATGTG---
