# Supplementary material for: Positively selected genes in the hoary bat (Lasiurus cinereus) lineage: prominence of thymus expression, immune and metabolic function, and regions of ancient synteny
Source: PeerJ. 2022 Mar 17;10:e13130. doi: 10.7717/peerj.13130 (PMC8934532; doi:10.7717/peerj.13130)
Supplement: Supplemental Information 4 — Likely alignment errors have been manually deleted between conserved codons. Recovery of the original codon positions requires alignment to the original accessions in each orthogroup. [file peerj-10-13130-s004.zip › renamed.manual/OG0008697.manual.fas]

>EpFu|XM_028128552.1_cds_XP_027984353.1_1
TACAAAGCCGCTGCCAACAACCTCATCGTACTGGGCCGTGAAGAAGCAGGGGCTGAAAGG
ATCTTCCAGAACAACGGCGTGGCCCTGCTCCTGCAGCTCATGGACACGAAGAGGCCTGAG
CTGGTGCTGGCTGCCGTGCGGACCCTGTCGGGCATGTGCAGTGGCCACCGAGCGAGGGCC
ACGGTGCTTCTCCACGCAGTCCGGATAGACCGAATCTGCAGCCTCATGGCGGTGGAGAAT
GAGGAGATGTCTCTGGCCGTCTGCAACCTGCTCCAGGCCATCATTGACTCTCTGTCTGGG
GAGGACAAGCGGGAGCATCAAGGGAAGGAGGAGGCCCTGGTTCTAGACACCAAGAAGGAC
CTGAAGCAGATCACCAGTCACCTGCTCGACATGCTGGTCAGTAAGAAGGTGTCCGGCCAG
GGCAGGGACCAGGCCCTGAACCTGCTCAATAAGAACGTCCCCCGGAAAGACCTCTCTGTT
CACGACAACTCACGCACCATCTACGTGGTGGACAACGGCCTCAGGAAGATCCTGAAGGTG
GTGGGGCAGGTTCCAGATCTGCCGTCCTGCCTGCCCTTGACCGACAACACCCGCATGCTG
GCCTCTATCCTCATCAACAAGCTCTATGACGACCTGCGCTGCGATCCTGAACGCGATCAC
TTCCGCAAGATCTGTGAGGAGTACATCACGGGCAAGTTTGACCCCCAGAACATGGACAAG
AACCTGATTGCCATCCAGACAGTGTCGGGAGTCCTGCAAGGCCCCTTTGACCTGGGCAAT
CAGCTGCTGGGGCTGAAAGGTGTGATGGAGATGATGGTAGCGCTGTGTGGCTCGGATCGT
GAGGTAGACCAGCTGGTGGCCGTGGAGGCCCTCATCCATGCCTCTACCAAGCTCAGCCGC
GCCACGTTCATCATCACCAACGGCGTGTCACTGCTCAAGCAGATCTACAAGACCACCAAA
AACGAGAAGATCAAGATCCGCACACTGGTGGGACTCTGTAAGCTCGGCTCTGCAGGGGGC
ACAGACTACGGGCTCAGGCAGTTTGCCGAAGGGTCCACGGAGAAGCTGGCCAAACAGTGT
CGCAAGTGGCTGTGCAATGCGTCCATAGACACCCGGACCCGGCGCTGGGCAGTGGAGGGA
ATGGCCTACCTGACGCTGGACGCTGATGTGAAGGATGACTTTGTCCAGGACATCCCTGCC
CTGCAGGCCATGTTTGAGATGGCCAAG------ACCTCTGACAAGACCATCCTGTACTCG
GTGGCCACCATCCTGGTGAACTGCACCAACAGCTACGATGTCAAGGAGGTCATCCCCGAG
CTCGTACAGCTCGCCAAGTTCTCCAAGCAGCACGTGCCCGAGGAGCACCCCAAGGACAAG
AAGGACTTCGTAGAGATGCGGGTGAAGCGGCTCCTGAAGGCGGGCGTCATCTCGGCGCTG
GCCTGCATGGTGAAAGCGGACAGTGCCATCCTCACCGACCAGACCAAAGAGCTGCTGGCC
AGGGTATTCCTGGCACTGTGTGACAACCCGAAGGACCGAGGCACCATTGTGGCTCAAGGT
GGTGGCAAGGCCCTGATTCCCCTGGCCTTGGAGGGCACGGACGTGGGCAAGGTGAAGGCA
GCCCATGCCCTAGCGAAGATCGCTGCTGTCTCCAACCCGGACATCGCCTTCCCCGGGGAG
CGGGTGTATGAGGTGGTGCGGCCCCTTGTGAGACTCCTGGACACACAGAGGGACGGGCTG
CAGAACTACGAGGCCCTCCTCGGCCTCACCAACCTGTCTGGGCGGAGCGACAAACTGCGG
CAGAAGATCTTCAAGGAGAGGGCCTTGCCAGACATCGAGAACTACATGTTTGAGAATCAC
GACCAGCTGCGGCAGGCGGCCACCGAGTGCATGTGCAACATGGTGTTGAACAAGGAGGTA
CAGGAGAGGTTCCTGGCGGATGGGAATGACCGGCTGAAGCTGGTGGTCCTGCTCTGCGGG
GAGGATGACGACAAGTTGCAGAATGCAGCCGCAGGGGCCCTGGCCATGCTGACAGCAGCG
CACAAGAAACTGTGCCTCAAGATGACCCAAGTG---
>HiAr|XM_019626844.1_cds_XP_019482389.1_1
TACAAGGCCGCCGCCAACAACCTTATTGTACTAGGCCGTGAAGAAGCAGGAGCTGAAAGG
ATCTTCCAGAACAATGGAGTGGCCCTGCTACTGCAGCTTATGGACACCAAGAGGCCTGAG
CTGGTGCTGGCTGCAGTGCGGACCCTGTCGGGCATGTGCAGTGGCCACCGAGCTAGGGCC
ACTGCGATTCTCCATGGAGTCCGGATAGACAGAATCTGTAGCCTCATGGCGGTAGAGAAT
GAGGAGATGTCTCTGGCCGTCTGCAACCTGCTCCAGGCCATCATTGACTCTCTGTCTGGG
GAGGACAAGCGGGAGCATCGTGGGAAGGAGGAGGCCCTGGTTCTAGACACCAAGAAGGAC
CTGAAGCAGATCACCAGCCACCTGCTCGACATGCTGGTCAGTAAGAAGGTGTCTGGCCAG
GGCAGAGATCAGGCCCTGAACCTGCTCAATAAGAACGTCCCCAGGAAGGACCTCTCCATT
CACGACAACTCACGCACCATCTATGTGGTGGACAATGGCCTGAGGAAGATCCTGAAGGTG
GTGGGGCAGGTTCCAGATCTGCCGTCCTGCCTGCCCCTGACCGACAACACCCGGATGCTG
GCCTCTATCCTCATCAACAAGCTCTACGACGACCTGCGCTGCGACCCAGAGCGCGATCAC
TTCCGCAAGATCTGTGAGGAGTACATCACGGGCAAGTTTGACCCCCAGGACATGGACAAG
AATGTGATCGCCATCCAGACAGTGTCAGGGATCCTGCAAGGGCCCTTCGACCTGGGCAAC
CAGCTGCTGGGGCTGAAAGGTGTGATGGAGATGATGGTAGCGCTGTGTGGATCGGAGCGT
GAGGCCGACCAGCTGGTGGCCGTGGAGGCCCTCATCCATGCCTCCACCAAGCTCAGCCGT
GCCACCTTCATCATCACCAATGGCGTGTCACTGCTCAAACAGATCTACAAGACTACCAAA
AATGAGAAAATCAAAATCCGTACACTGGTGGGACTCTGTAAGCTGGGCTCTGCAGGTGGC
ACAGACTACGGTCTCAGGCAGTTTGCAGAAGGGTCAACAGAGAAGCTGGCCAAACAGTGT
CGCAAGTGGCTGTGCAATGCATCCATAGATACCCGGACTCGGCGGTGGGCAGTGGAGGGC
TTGGCCTACCTCACGCTGGACGCTGACGTGAAGGATGATTTTGTCCAGGACATTCCTGCT
CTGCAGGCCATGTTTGAGCTGGCCAAG------ACCTCTGACAAGACCATCCTGTACTCA
GTGGCCACTACCCTGGTGAACTGCACCAACAGCTATGATGTCAAGGAGGTCATCCCCGAG
CTGGTGCAGCTCGCCAAGTTCTCCAAGCAGCACGTGCCCGAGGAGCACCCCAAGGACAAG
AAGGACTTCATAGACATGCGGGTGAAGCGGCTTCTGAACGCCGGCGTCATCTCTGCACTG
GCCTGCATGGTGAAAGCGGACAGTGCCATCCTCACTGACCAGACCAAAGAGTTGCTGGCC
AGGGTATTCCTGGCACTGTGTGACAATCCGAAGGACCGAGGCACCATTGTGGCTCAAGGT
GGTGGCAAGGCCCTGATTCCCCTGGCTTTGGAGGGCACTGACGTGGGCAAGGTGAAAGCA
GGCCATGCCCTGGCAAAGATCGCGGCTGTCTCCAATCCGGACATTGCCTTCCCCGGGGAG
CGGGTATACGAGGTGGTGCGGCCCCTCGTGAGACTGCTGGACACGCAGAGGGATGGGCTC
CAGAACTACGAGGCTCTCCTAGGCCTCACCAACCTGTCTGGGCGGAGTGACAAACTCCGA
CAGAAGATCTTTAAGGAGAAGGCCTTGCCAGACATCGAGAACTACATGTTTGAGAATCAT
GACCAGCTGCGGCAGGCGGCCACTGAGTGCATGTGCAACATGGTGTTGAACAAGGAGGTA
CAGGAGAGGTTCCTAGCTGATGGAAACGACCGGCTGAAGCTGATGGTGCTGCTCTGCGGG
GAGGATGATGACAAGGTGCAGAATGCAGCCGCGGGGGCCCTGGCCATGTTGACAGCAGCA
CATAAGAAATTGTGCCTCAAGATGACCCAAGTG---
>LaCi|115-exonerate_protein2genome-gene-28.1-mRNA-1
TACAAGGCCGCTGCCAACAACCTCATTGTACTGGGTCGTGAAGAAGCAGGGGCTGAAAGG
ATCTTCCAGAACAACGGAGTGGCCCTGCTCCTGCAGCTCATAGACACGAAGAGGCCCGAG
CTGGTGCTGGCCGCAGTGCGGACCCTGTCGGGCATGTGCAGTGGCCACCGAGCTAGGGCC
ACGGTGCTTCTGCACGCAGTCCGGATTGACCGAATCTGCAGCCTCATGGCGGTGGAGAAT
GAGGAGATGTCTCTGGCCGTCTGCAACCTGCTCCAGGCCATCATTGACTCCCTGTCTGGG
GAGGACAAGCGGGAGCATCAAGGGAAGGAGGAGGCCCTGGTACTAGACACCAAGAAGGAC
CTGAAGCAGATCACCAGTCACCTGCTCGACATGCTGGTCAGTAAGAAGGTGTCTGGCCAG
GGCAGGGACCAGGCCCTGAACCTGCTCAATAAGAACGTCCCCAGGAAAGACCTCAAAATT
CACGACAACTCACGCACCATCTACGTGGTGGACAATGGCCTCAGGAAGATCCTGAAGGTG
GTGGGGCAGGTTCCAGATCTGCCGTCCTGCCTGCCCTTGACCGACAACACCCGCATGCTG
GCCTCCATCCTCATCAACAAGCTCTATGACGACCTGCGCTGTGATCCTGAACGGGATCAC
TTCCGCAAGATCTGTGAGGAGTACATCACGAGCAAGTTTGACCCTCAGAACATGGACAAG
AATGTGATTGCCATCCAGACAGTGTCGGGAGTCCTGCAAGGCCCCTTTGACCTGGGCAAC
CAGCTGCTGGGGCTGAAAGGGGTGATGGAGATGATGGTAGCGCTGTGTGGCTCGGATCGT
GAGGTAGACCAGCTGGTGGCCGTGGAGGCGCTCATCCATGCCTCTACCAAGCTCAGCCGC
GCCACGTTCATCATCACCAATGGCGTGTCACTGCTCAAGCAGATCTACAAGACCACCAAA
AATGAGAAGATCAAGATCCGCACCCTGGTGGGACTCTGCAAGCTGGGCTCTGCAGGCGGC
ACAGACTATGGTCTCAGGCAGTTCGCTGAAGGCTCCACGGAGAAGCTGGCCAAACAGTGT
CGCAAGTGGCTGTGCAACGCGTCCATAGACACCCGGACCCGGAAATGGGCGGTGGAGGGA
ATGGCCTACCTGACGCTGGACGCTGATGTGAAGGATGACTTTGTCCAGGACATCCCCGCC
CTGCAGGCCATGTTTGAGATGGCCAAGCTCCAGACCTCCGACAAGACCATCCTGTACTCG
GTGGCCACCATCCTGGTGAACTGCACCAACAGCTACGATGTCAAGGAGGTCATCCCCGAG
CTCGTACAGCTCGCCAAGTTCTCCAAGCAGCATGTGCCCGAGGAGCACCCCAAGGACAAG
AAGGACTTCATCGACATGCGGGTGAAGCGGCTCCTGAAGGCCGGCGTCATCTCGGCGCTG
GCCTGCATGGTGAAGGCAGACAGCGCCATCCTCACAGACCAGACCAAAGAGCTGCTGGCC
AGGGTGTTCCTGGCCCTGTGTGACAACTCAAGGGACCGAGGCACCATTGTGGCTCAAGGT
GGCGGCAAGGCCCTGATTCCCCTGGCCTTGGAGGGCACGGACGTGGGCAAGGTGAAGGCA
GCCCACGCCCTCGCCAAGATCGCCGCTGTCTCCAACCCGGACATCGCCTTCCCAGGGGAG
CNNGTGTACGAGGTGGTGCGGCCCCTGGTCAGGCTCCTGGACACACAGAGGGACGGGCTG
CAGAACTACGAGGCCCTCCTGGGCCTCACCAACCTGTCTGGGCGGAGCGACAAACTGCGG
CAGAAGATCTTTAAGGAGAAGGCCTTGCCGGACATCGAGAACTATATGTTTGAGAACCAC
GACCAGCTGCGGCAGGCGGCCACCGAGTGCATGTGCAACATGGTGTTGAACAAGGAGGTG
CAGGAGAGGTTCCTGGCGGATGGGAACGACCGGCTGAAGCTGGTGGTGCTGCTCTGCGGG
GAGGATGACGACAAACTGCAGAATGCGGCCGCCGGGGCCCTGGCCATGCTGACGGCAGCA
CACAAGAAGCTGTGCCTCAAGATGACCCAAGTGACA
>MyLu|XM_006101923.2_cds_XP_006101985.1_1
TACAAGGCCGCTGCCAACAACCTCATTGTACTGGGTCGTGAAGAAGCAGGAGCTGAAAGG
ATCTTCCAGAACAATGGAGTGGCCCTGCTTCTGCAGCTCATTGACACGAAGAGGCCTGAG
CTGGTGCTGGCTGCAGTGCGGACCCTGTCGGGCATGTGCAGTGGCCACCGAGCTAGGGCC
ACGGTGCTGCTCCACGCAGTCCGGATAGACCGAATCTGCAGCCTCATGGCGGTGGAGAAT
GAGGAGATGTCCCTGGCCGTCTGCAACCTGCTCCAGGCCATCATCGACTCTCTGTCTGGG
GAGGACAAGCGGGAGCATCCAGGGAAGGAGGAGGCCCTGGTTCTAGACACCAAGAAGGAC
CTGAAGCAGATCACCAGTCACCTGCTCGACATGCTGGTCAGTAAGAAGGTGTCCGGCCAG
GGCAGGGACCAGGCCCTGAACCTGCTCAATAAGAACGTCCCCCGGAAGGACCTCTCCGTT
CACGACAACTCACGCACCATCTACGTGGTGGACAACGGCCTCAGGAAGATCCTGAAGGTG
GTGGGGCAGGTTCCAGATCTGCCGTCCTGCCTGCCCCTGACCGACAACACCCGCATGCTG
GCCTCTATCCTCATCAACAAGCTCTATGACGACCTGCGCTGCGACCCAGAACGCGATCAC
TTCCGCAAGATCTGTGAGGAGTACATCACGGGCAAGTTTGACCCCCAGAACATGGACAAG
AATGTGATTGCCATCCAGACAGTGTCGGGAGTCCTGCAAGGCCCCTTTGACCTGGGCAAT
CAGCTGCTGGGGCTGAAAGGAGTGATGGAGATGATGGTGGCGCTGTGTGGCTCGGATCGT
GAGGTAGACCAGCTGGTGGCCGTGGAGGCCCTCATCCATGCCTCCACCAAGCTCAGCCGC
GCCACCTTCATCATCACCAATGGCGTGTCGCTGCTCAAACAGATCTACAAGACCACCAAA
AACGAGAAGATCAAGATCCGCACTCTGGTGGGACTCTGTAAGCTCGGCTCTGCAGGTGGC
ACAGACTACGGTCTCAGGCAGTTTGCTGAAGGGTCCACGGAGAAGCTGGCCAAACAGTGT
CGCAAGTGGCTGTGCAATGCGTCCATAGACACCCGGACCCGGCGATGGGCAGTGGAGGGA
ATGGCCTACCTGACGCTGGATGCTGATGTGAAGGATGACTTTGTCCAGGACATCCCTGCC
CTGCAGGCCATGTTTGAGATGGCCAAG------ACCTCTGACAAGACCATCCTGTACTCG
GTGGCCACCATCCTGGTGAACTGCACCAACAGCTACGATGTCAAGGAGGTCATCCCGGAG
CTCGTACAGCTCGCCAAGTTCTCCAAGCAGCACGTGCCCGAGGAGCACCCCAAGGACAAG
AAGGACTTCGTAGACATGCGGGTGAAGCGGCTCCTGAAGGCTGGCGTCATCTCGGCGCTG
GCCTGCATGGTGAAAGCAGACAGTGCCATCCTCACCGACCAAACCAAAGAGCTGCTGGCC
AGGGTGTTCCTGGCACTGTGTGACAACCCGAAGGACCGAGGCACCATTGTGGCTCAAGGT
GGTGGCAAGGCCCTGGTCCCCCTGGCTTTGGAGGGCACGGACGTGGGCAAGGTGAAGGCA
GCCCATGCCCTGGCAAAGATCGCTGCTGTCTCCAACCCGGACATCGCCTTCCCCGGGGAG
CGGGTATATGAGGTAGTGCGGCCCCTTGTGAAACTCCTGGACACACAGAGGGACGGGCTG
CAGAACTACGAGGCCCTCCTCGGCCTCACCAACCTGTCTGGGCGGAGCGACAAACTGCGG
CAGAAGATCTTTAAGGAGAGGGCCTTGCCAGACATCGAGAACTACATGTTTGAGAATCAC
GACCAGCTCCGGCAGGCGGCCACCGAGTGCATGTGCAACATGGTGTTGAACAAGGAGGTA
CAGGAGAGGTTCCTGGCGGATGGGAATGACCGGCTGAAGCTGGTGGTACTGCTCTGCGGG
GAGGATGATGACAAGTTGCAGAATGCAGCCGCAGGGGCCCTGGCCATGCTGACAGCAGCG
CACAAGAAACTGTGCCTCAAGATGACCCAAGTG---
>PhDi|XM_028520387.1_cds_XP_028376188.1_1
TACAAGGCCGCTGCCAACAACCTCATTGTCCTGGGCCGCGAAGAAGCAGGGGCAGAGAGG
ATCTTCCAGAACAATGGAGTGGCCCTGCTCCTGCAGCTGATGGACACCAAGCGTCCGGAG
CTGGTGCTGGCTGCCGTGCGCACCCTGTCGGGCATGTGCAGTGGCCACCGAGCCAGGGCC
ACGGCGATTCTCCACGCAGTCCGGATAGACCGAATCTGCAGCCTCATGGCGGTGGAGAGT
GAGGAGATGTCCCTGGCCGTCTGCAACCTGCTCCAGGCCGTCATCGACTCTCTGTCCGGG
GAGGACAAGCGGGAGCATCGAGGGAAGGAGGAGGCCCTGGTTCTGGACACCAAGAAGGAC
CTGAAGCAGATCACCAACCACCTGCTCGACATGCTGGTCAGCAAGAAGGTGTCCGGCCAG
GGCAGGGACCAGGCCCTGAACCTGCTCAATAAGAACGTGCCCAGGAAGGACCTGTCGGTC
CATGACAACTCGCGCACCATCTACGTGGTGGATAACGGCCTGCGGAAGGTCCTGAAGGTG
GTGGGGCAGGTTCCAGACCTGCCGTCCTGCCTGCCCCTGACCGACAACACCCGCATGCTG
GCCTCCATCCTCATCAACAAGCTCTACGATGACCTGCGCTGTGACCCGGAGCGCGATCAC
TTCCGCAAGATCTGCGAGGAGTACATCACGGGCAAGTTTGACCCCCAGGACATGGACAAG
AACGTGATTGCCATCCAGACGGTGTCGGGGATCCTGCAGGGCCCCTTTGACCTGGGCAAT
CAGCTGCTGGGGCTGAAAGGGGTCATGGAGATGATGGTGGCGCTGTGCGGCTCGGACCGG
GAGGCAGACCAGCTGGTGGCCGTGGAGGCCCTCATCCACGCCTCCACCAAGCTCAGCCGG
GCCACGTTCATCATCACCAACGGCGTGGCGCTGCTCAAGCAGATCTACAAGACCACCAAA
AACGAGAAGATCAAGATCCGCACGCTGGTGGGACTCTGCAAGCTGGGCTCCGCGGGTGGC
ACAGACTACGGCCTCAGGCAGTTCGCCGAAGGGTCAACGGAGAAGCTGGCCAAACAGTGT
CGCAAGTGGCTGTGCAATCCCTCCATAGACACCCGGACCCGGCGATGGGCCGTGGAGGGC
ATGGCCTACCTCACGCTGGATGCCGACGTGAAGGACGACTTTGTGCAGGACCTCCCTGCC
CTGCAGGCCATGTTTGAGCTGGCCAAGGCGAGTACCTCTGACAAGACCATCCTGTACTCG
GTGGCCACCACCCTGGTGAACTGCACCAACAGCTATGACGTCAAGGAGGTCGTCCCCGAG
CTTGTGCAGCTGGCCAAGTTCTCCAAGCAGCATGTGCCCGAGGAGCACCCCAAGGACAAG
AAAGACTTCATAGAAATGCGGGTGAAGCGGCTCCTGAAGGCCGGCGTCATCTCCGCGCTG
GCCTGCATGGTGAAAGCCGATAGCGCCATCCTCACCGACCAGACCAAAGAGCTGCTGGCC
AGGGTATTCCTGGCGCTGTGTGACAACCCAAAGGACCGAGGCACCATCGTGGCTCAAGGG
GGTGGCAAGGCCCTGGTCCCGCTGGCTCTGGAGGGCACCGGCGTGGGCAAGGTGAAGGCA
GCCCACGCCCTCGCGAAGATCGCTGCCGTCTCCAACCCGGACATGGCCTTCCCCGGGGAG
CGGGTGTACGAGGTGGTGCGGCCCCTCGTGAGCCTCCTGGACACGCAGAGGGACGGGCTG
CAGAACTACGAGGCCCTCCTGGGCCTCACCAACCTGTCGGGGCGGAGCGAGAAGCTGCGG
CAGAAGATCTTCAAGGAGAGGGCCCTGCCGGACATCGAGAACTACATGTTCGAGAACCAC
GACCAGCTGCGGCAGGCGGCCACCGAGTGCATGTGCAACATGGTGTTGCACAAGGAGGTG
CAGGAGCGGTTCCTGGCCGACGGGAACGACCGGCTGAAGCTGCTGGTGCTGCTCTGCGGG
GAGGACGACGAGAAGGTGCAGAACGCAGCCGCGGGGGCCCTGGCCATGCTGACGGCGGCC
CAGCAGAAACTGTGCCTCAAGATGACCCAAGTG---
>PtVa|XM_023522867.1_cds_XP_023378635.1_1
TACAAGGCCGCAGCCAACAACCTCATTGTACTTGGCCGTGAAGAAGCCGGGGCTGAAAGG
ATCTTCCAGAACAATGGAGTGGCCCTGCTACTGCAGCTTATGGACACTAAGAGGCCTGAG
CTGGTGCTGGCTGCAATGCGGACCCTGTCAGGCATGTGCAGCGGCCACCAAGCTAGGGCC
ACGGCGATTCTCCACGTAGTCCGGATAGACCGAATCTGTAGCCTCATGGCTGTGGAGAAT
GAGGAGATGTCTTTGGCTGTCTGCAACCTGCTCCAGGCCATCATTGACTCTCTGGCTGGT
GAGGACAAGCGCGAGCATCGAGGGAAGGAGGAGGCCTTGGTTCTAGACACCAAGAAGGAC
CTGAAGCAGATCACCAGCCACCTGCTCGACATGCTGGTCAGCAAGAAGGTGTCTGGCCAG
GGCAGAGATCAGGCCCTGAACCTGCTCAATAAGAATGTCCCCAGGAAGGACCTCTCCATT
CACGACAACTCACGCACCATCTATGTGGTGGATAACGGCCTGAGGAAGATCCTGAAGGTG
GTGGGGCAGGTTCCAGATCTGCCATCCTGCCTGCCTCTAACTGACAACACACGCATGCTG
GCCTCTATCCTCATCAATAAGCTCTACGACGACCTGCGCTGTGACCCGGAGCGCGATCAC
TTTCGCAAGATCTGTGAGGAGTACATCACGGGCACGTTTGACCCCCAGGACATGGACAAG
AATGTGATTGCCATCCAGATAGTGTCAGGGATCCTGCAAGGCCCTTTTGACCTGGGCAAT
CAGTTGCTGGGGCTGAAAGGTGTGATGGAGATGATGGTAGCGCTGTGTGGCTCAGAGCGT
GAGGCAGACCAGCTGGTGGCCGTGGAGGCCCTCATCTATGCCTCCACCAAGCTCAGCCGT
GCCACCTTCATCATCACCAATGGAGTGTCACTGCTCAAAGAGATCTACAAGACCACCAAA
AATGAGAAGATCAAGATCCGAACACTGGTGGGACTCTGTAAGCTCGGTTCTGCAGGTGGC
ACAGACTACGGTCTCAGGCAGTTTGCTGAAGGGTCAACAGAGAAGCTGGCCAAACAATGT
CGCAAGTGGCTGTGCAATGCATCCATAGATACCCGGACCCGGCGATGGGCAGTGGAGGGC
CTGGCCTACCTCACGCTGGATGCTGATGTGAAGGACGACTTTGTCCAGGACATCCCTGCT
CTGCAGGCCATGTTCGAGCTGGCCAAG------ACCTCTGACAAGACCATCCTGTACTCA
GTGGCTACCACCCTGGTGAACTGCACCAACAGCTATGATGTCAAGGAGGTTATCCCCGAG
CTTGTGCAGCTTGCCAAGTTCTCCAAGCAACATGTGCCTGAGGAGCACCCCAAGGACAAG
AAGGACTTCATAGACATGCGGGTGAAACGGCTCCTGAAGGCCGGCATCATCTCCGCACTG
GTCTGCATGGTGAAAGCGGACAGTGCCATTCTCACCGACCAGACCAAAGAGTTGCTGGCC
AGGGTATTCCTGGCACTGTGTGACAACCCGAAGGACCGAGGCACCATTGTGGCTCAAGGT
GGTGGCAAGGCCCTGATTCCCTTGGCTTTGGAGGGAACAGACGTGGGCAAGGTGAAGGCA
GCCCATGCCCTAGCAAAGATTGCTGCCGTCTCAAATCCGGACATCGCCTTCCCTGGGGAA
CGGGTATATGAGGTGGTACGGCCCCTTGTGAGACTCCTTGACACACAGAGGGATGGGCTC
CAGAACTACGAGGCTCTCCTAGGCCTCACCAACCTGTCTGGGCGCAGTGACAAACTTCGG
CAGAAGATCTTTAAGGAGAGGGCCTTGCCAGACATCGAGAACTACATGTTTGAGAATCAT
GACCAGCTGCGGCAGGCGGCCACCGAGTGCATGTGCAACATGGTGTTGAACAAGGAGGTA
CAAGAGAGGTTCCTGGCTGATGGAAACGACCGGCTGAAGTTAGTGGTGCTGCTCTGTGGG
GAGGATGATGACAAGGTGCAGAATGCAGCTGCGGGGGCCTTGGCCATGCTGACAGCAGCA
CATAAGAAATTGTGCCTCAAGATGACTCAAGTG---
>RhFe|XM_033090887.1_cds_XP_032946778.1_1
TACAAGGCTGCCGCCAACAACCTCATTGTACTAGGCCGTGAAGAAGCAGGGGCTGAAAGG
ATCTTCCAGAACAATGGAATGGCCCTGCTATTGCAGCTTATGGACACGAAGAGGCCTGAG
CTGGTGCTGGCTGCAGTGCGGACCCTGTCGGGCATGTGCAGTGGCCACCGAGCTAGGGCC
ACAGTGATTCTCCACGGAGTCCGGATAGACAGAATCTGCAGCCTCATGGCGGTAGAGAAT
GAGGAGATGTCTTTGGCCGTCTGCAACCTGCTCCAGGCCATCATTGACTCTCTGTCTGGG
GAGGACAAACGGGAGCATCGAGGGAAGGAGGAGGCCCTGGTTCTAGACTCCAAGAAGGAT
CTGAAGCAGATCACCAGCCACCTGCTCGACATGCTGGTCAGTAAGAAGGTGTCTGGCCAG
GGCAGAGATCAGGCCCTCAACCTACTCAATAAGAACGTCCCCAGGAAGAACCTCTCCATT
CACGACAACTCACGCACCATCTATGTGGTGGACAACGGGCTGAGAAAGATCCTGAAGGTG
GTGGGGCAGGTTCCAGATCTGCCGTCCTGCCTGCCCCTGACTGACAACACCCGTATGCTG
GCTTCTATCCTCATCAACAAGCTCTACGATGACCTGCGCTGTGACCCAGAGCGTGATCAC
TTCCGCAAGATCTGCGAGGAGTACATCACGGGCAAGTTTGACCCCCAGGACATGGACAAG
AATGTGATTGCCATCCAGACAGTGTCAGGGATCCTGCAAGGCCCCTTTGACTTGGGCAAT
CAGCTGCTGGGGCTGAAAGGTGTGATGGAGATGATGGTAGCACTGTGTGGCTCGGAGCGT
GAGGCAGACCAGCTGGTGGCCGTGGAGGCCCTCATCCATGCCTCCACCAAGCTCAGCCGT
GCCACCTTCATCATCACCAATGGCGTGTCACTGCTCAAAGAGATCTACAAGACCACCAAA
AATGAGAAAATCAAGATCCGTACCCTGGTGGGACTCTGTAAGCTCGGCTCTGCAGGTGGT
ACAGACTACGGTCTCAGGCAGTTTGCTGAAGGGTCAACAGAGAAGCTGGCCAAACAGTGT
CGCAAGTGGCTGTGCAATGCGTCCATAGATACCCGGACGCGGCGATGGGCGGTGGAGGGC
CTGGCCTACCTCACGCTGGACGCCGACGTGAAGGACGACTTTGTCCAGGACATTCCTGCC
CTGCAGGCCATGTTTGAGCTGGCCAAG------ACCTCTGACAAGACCATCCTGTACTCA
GTGGCCACTACCCTGGTGAACTGCACCAACAGCTATGATGTCCAGGAGGTGATCCCCGAG
CTCGTGCAGCTCGCCAAGTTCTCCAAGCAGCACGTGCCCGAGCAGCACCCCAAGGACAAG
AAGGACTTCGTAGACATGCGGGTGAAGCGGCTCCTGAAGGCCGGCGTCATCTCGGCCCTG
GCCTGCATGGTGAAAGCGGACAGTGCCATCCTCACTGACCAAACCAAAGAGTTACTGGCC
AGGGTATTCCTGGCACTGTGTGACAATCCAAAGGACCGAGGCACCATCGTGGCTCAAGGT
GGTGGCAAGGCCCTGATTCCCCTGGCTTTGGAGGGCACAAACGTTGGCAAGGTGAAAGCG
GCCCATGCTCTAGCAAAGATCGCGGCTGTCTCCAACCCGGACATTGCCTTCCCCGGGGAG
CGGGTCTACGAGGTGGTGCGGCCCCTTGTAAGACTCCTGGACACAGAGAGGGATGGGCTC
CAGAACTACGAGGCTCTCCTAGGCCTCACCAACCTGTCTGGGCGGAGTGACAAACTCCGG
CAGAAGATCTTTAAGGAGAAGGCCTTGCCAGACATCGAGAACTACATGTTTGAGAACCAT
GACCAGCTGCGGCAGGCGGCCACTGAGTGCATGTGCAACATGGTGGTGAACAAGGAGGTG
CAGGAGAGGTTCCTAGCGGATGGGAACGACCGGCTGAAGCTGATGGTGCTGCTCTGCGGG
GAGGATGATGACAAGGTGCAGAATGCAGCTGCGGGGGCCCTGGCCATGCTCACAGCAGCA
CATAAGAAACTGTGCCTCAAGATGACCCAAGTG---
>RoAe|XM_016125543.1_cds_XP_015981029.1_1
TACAAGGCCGCAGCCAACAACCTCATTGTACTTGGCCGTGAAGAAGCGGGGGCAGAAAGG
ATCTTCCAGAACAATGGAGTGGCCCTGCTACTGCAGCTTATGGACACTAAGAGGCCTGAA
CTGGTGCTGGCTGCAGTGCGGACCCTGTCGGGCATGTGCAGCGGCCACCGAGCTAGGGCC
ACGGCGATTCTCCACGTAGTCCGGATAGACCGAATCTGTAGCCTCATGGCTGTGGAGAAT
GAGGAGATGTCTTTGGCTGTCTGCAACCTGCTCCAGGCCATCATTGACTCTCTGTCTGGG
GAGGACAAGCGTGAGCACCGAGGGAAGGAGGAGGCCTTGGTTCTAGACACCAAGAAGGAC
CTGAAGCAGATCACCAGCCACCTGCTTGACATGCTGGTCAGTAAGAAGGTGTCTGGCCAG
GGCAGAGATCAGGCCCTGAACCTGCTCAATAAGAATGTCCCCAGGAAGGACCTCTCCATT
CACGACAACTCACGCACTATCTATGTGGTGGATAACGGCCTGAGGAAGATTCTGAAGGTG
GTGGGGCAGGTTCCAGATCTGCCATCCTGCCTGCCTCTGACCGACAACACACGCATGCTG
GCCTCTATCCTCATCAATAAGCTCTATGACGACCTGCGCTGTGACCCGGAGCGCGATCAC
TTTCGCAAGATCTGTGAGGAGTACATCACGGGCACGTTTGACCCCCAGGACATGGACAAG
AATGTGATTGCCATCCAGATAGTGTCAGGAATCCTGCAAGGCCCTTTCGACCTGGGCAAT
CAGTTGCTGGGGCTGAAAGGCGTGATGGAGATGATGGTAGCGCTGTGCGGCTCAGAGCGC
GAGGCAGACCAGCTGGTGGCCGTGGAGGCCCTCATCCATGCCTCCACCAAGCTCAGCCGT
GCCACCTTCATCATCACCAATGGAGTGTCACTGCTCAAAGAGATCTACAAGACCACCAAA
AACGAGAAGATCAAGATCCGAACACTGGTGGGACTCTGCAAGCTCGGTTCTGCAGGTGGC
ACAGACTACGGTCTCAGGCAGTTTGCTGAAGGGTCAACAGAGAAGCTGGCCAAACAGTGT
CGCAAGTGGCTGTGCAATGCATCCATAGATACCCGGACCCGGCGATGGGCAGTGGAGGGC
CTGGCCTACCTCACGCTGGATGCTGATGTGAAGGATGACTTTGTCCAGGACATCCCTGCT
CTGCAGGCCATGTTTGAGCTGGCCAAG------ACCTCTGACAAGACCATCTTGTATTCA
GTGGCTACCACCCTGGTGAACTGCACCAACAGCTATGATGTCAAGGAGGTTATCCCCGAG
CTTGTGCAGCTTGCCAAGTTCTCCAAGCAACACGTGCCTGAGGAGCACCCCAAGGACAAG
AAGGACTTCATAGACATGCGGGTGAAACGGCTCCTGAAGGCCGGCATCATCTCCGCACTG
GTCTGCATGGTGAAAGCGGACAGTGCCATTCTCACCGACCAGACCAAAGAGTTGCTGGCC
AGGGTATTCCTGGCACTGTGTGACAACCCGAAGGACCGAGGCACCATTGTGGCTCAAGGT
GGTGGCAAGGCCCTGATTCCCTTGGCTTTGGAAGGAACAGATGTGGGCAAGGTGAAGGCA
GCCCATGCCTTAGCAAAGATTGCTGCTGTCTCAAATCCGGACATCGCCTTCCCTGGGGAA
CGGGTATATGAAGTGGTGCGGCCCCTTGTGAAACTCCTTGACACACAGAGGGATGGGCTC
CAGAACTACGAGGCTCTCCTAGGCCTCACCAACCTGTCTGGGCGCAGTGACAAACTTCGG
CAGAAGATCTTTAAGGAGAGGGCCTTGCCAGACATCGAGAACTACATGTTTGAGAATCAT
GACCAGCTGCGGCAGGCGGCCACCGAGTGCATGTGCAACATGGTGTTGAACAAGGAGGTA
CAGGAGAGGTTCCTGGCTGATGGAAATGACCGGCTGAAGTTAGTGGTGCTGCTCTGCGGG
GAGGATGATGACAAGGTGCAGAATGCAGCTGCAGGGGCCTTGGCCATGCTGACAGCAGCA
CATAAGAAATTATGCCTCAAGATGACTCAAGTG---
