# Supplementary material for: Positively selected genes in the hoary bat (Lasiurus cinereus) lineage: prominence of thymus expression, immune and metabolic function, and regions of ancient synteny
Source: PeerJ. 2022 Mar 17;10:e13130. doi: 10.7717/peerj.13130 (PMC8934532; doi:10.7717/peerj.13130)
Supplement: Supplemental Information 4 — Likely alignment errors have been manually deleted between conserved codons. Recovery of the original codon positions requires alignment to the original accessions in each orthogroup. [file peerj-10-13130-s004.zip › renamed.manual/OG0008732.manual.fas]

>EpFu|XM_008153089.2_cds_XP_008151311.1_1
ATGACCGAAGGGCTGGGCCAGCTGACGGACGGGGTGTCCGGCCTAGACGACTTCACCCAG
ACCCATGAGTACCACGTGTGGCCCGGCTACGACTACGTGGGCTGGAGGAACGAGAGTGTC
GCCAACGGCTACATCGAGATCGTGTTTGAGTTTGACCGCATCAGGAACTTCACCACCATG
AAGGTGGATGCTGCCATGTACAACACCTCCGGGGCCCCGCCCGCCCCGCCGGGGGCGCCC
ACCACCTACGACCCAATGCTGAAAGTCGACGACAGCAACACCCGGATCCTGATCGGCTGC
CTGGTGGCCATCATCTTCATCCTCCTGGCCGTCATTGTCACCATCCTCTGGAGGCAGTTC
TGGCAGAAGATGCTGGAGAAGGCTTCTCGGAGGATGCTGGACGACGAGATGACCGTCAGC
CTGTCCCTGCCCAGCCAGTCCAGCATGTTCCATAACAGCCACTCCTCACCGCCCAGCGAG
---CAGGGCTCCAGCTCCACCTACGACCGCATCTTCCCGCTGCGGCCCGACTACCAGGAG
CCCTCCAGGCTGATCCGCAAGCTCCCAGAGTTCGCCCCCGGAGAGGAGGAGCCGGGCTGC
AGCGGCCTCGCCAAGCCAGGCCCGCCCGGGGGCGCAGACGGCGCGCCCCACTACGCAGAG
GCGGACATCGTGAACCTGCAGGGCGTGACCGGGGGCAACACCTACTCCGTGCCCGCGCTC
ACCATGGACCTGCTCTCGGGGAAGGACGTGGCCGTGGAGGAGTTCCCCCGGAAGCTCCTC
GCCTTCAAGGAGAAGCTGGGGGAAGGCCAGTTCGGGGAGGTCCATCTCTGTGAAGTGGAG
GGAATGGAAAGGTTCAAAGGCAAAGACTTTGCCGTCGATGCCAGTGCCAGCCAGCCGGTC
CTGGTGGCCGTGAAGATGCTCCGGGCCGACGCCAACAAGAACGCCAGGAACGATTTTCTG
AAGGAGATAAAGATCATGTCCCGGCTCAAGGACGCCAACATCATCCGCCTCTTAGCCGTG
TGCATCGCCGACGACCCTCTGTGCATGATCACCGAGTACATGGAGAATGGGGACCTCAAC
CAGTTCCTCTCCCGCCACGAGCCGCCCAGCTCCACCCCCAACCAGGTGCCCACTGTCAGT
TACGCCAACCTGAAGTTCATGGCGACTCAGATCGCCTCTGGCATGAAGTACCTTTCCTCC
CTGAATTTTGTCCACCGCGACCTGGCCACACGGAACTGCCTGGTGGGCAGCTGCTGG
>HiAr|XM_019660655.1_cds_XP_019516200.1_1
ATGACCGAAGGGCTGGGCCAGTTGACAGACGGGGTGTCCGGCCTGGACGACTTCACCCAG
ACCCACGAATACCACGTGTGGCCCGGCTACGACTACGTGGGCTGGAGGAACGAAAGCACC
ACCAACGGTTACATCGAGATTCTGTTTGAGTTCGACCGCGTCAGGAATTTCACCACCATG
AAGGTTGACGCGGCCATGTACAACAACTCCGGAGCCCTGCCCCCGCCGCCTGTGGCACCC
ACCACCTACGATCCAATGCTGAAAGTTGACGACAGCAACACCAGGATCCTGATTGGCTGC
TTGGTGGCCATTATCTTCATCCTGCTAGCCATCATCGTCATCATCCTCTGGCGGCAGTTC
TGGCAGAAGATGCTGGAGAAGGCCTCCCGGAGGATGCTGGACGACGAAATGACGGTCAGC
CTGTCGCTGCCCAGCGAGTCCAGCATGTTCAACAACAACCGCTCCTCCTCGCCCAGCGAG
---CAGGAGTCCAACTCCACCTACGACCGCATCTTCCCGCTGCGCCCGGACTACCAGGAG
CCGTCGCGGCTGATCCGCAAACTGCCCGAGTTCGCTCCGGGGGAGGAGGAGCCAGGCTGC
AGTGGCATCGTGAAACCTGCCCAGCCCAGCGGGCCTGAGGGCGTGCCCCACTATGCAGAG
GCTGACATCGTGAACCTCCAGGGTGTGACAGGGGGCAACACCTACTCAGTGCCCGCCGTC
ACCATGGACCTGCTCTCCGGAAAAGACGTGGCGGTGGAAGAGTTCCCCCGGAAACTCTTA
ACTTTCAAGGAGAAGCTGGGAGAAGGCCAGTTTGGGGAGGTTCATCTCTGTGAAGTGGAG
GGAATGGAGAAATTCAAAGACAAAGATTTCGCCCTGGACGTCAGCGCCAAGCAGCCCGTG
CTGGTGGCCGTGAAGATGCTCCGAGCAGACGCCAATAAGAACGCCAGGAACGACTTTCTG
AAGGAGATAAAGATCATGGCGCGCCTGAAGGACGCGAACATCATCCGGCTGCTGGCCGTG
TGCATCGCCGACGACCCGCTGTGCATGATCACCGAGTACATGGAGAACGGCGACCTCAAC
CAGTTCCTGTCGCGCCACGAGCCCCCCAGCGCGCCCGCGGGCAGCGTGCCCACCGTCAGC
TATGCCAACCTGAAGTTCATGGCTACGCAGATAGCCTCCGGCATGAAGTACCTTTCCTCC
CTCAACTTCGTGCACCGAGACCTGGCCACGCGCAACTGCCTGGTGGGCAGCTGCTGG
>LaCi|150-exonerate_protein2genome-gene-5.9-mRNA-1
ATGACCGAAGGGTTGGGCCAGTTGACGGATGGGGTGTCCGGCCTGGATGACTTCACCCAG
ACCCACGAGTACCACGTGTGGCCCGGCTATGATTACGTGGGCTGGAGGAACGAGAGTGTT
GCCAATGGCTACATCGAGATCGTGTTTGAATTTGACCGCATCAGGAACTTCACCACTATG
AAGGTGGATGCTGCCATGTACAACACCTCTGGGGCCCTGCCCGCCTCGCCGGGGGCACCC
ACGACCTACGACCCAATGCTGAAAGTCGACGACAGCAACACCCGGATCCTGATTGGCTGC
CTGGTAGCCATCATCTTCATCCTCCTGGCTGTCATTGTCACCATCCTCTGGAGGCAGTTC
TGGCAGAAGATGCTGGAGAAGGCTTCTCGGAGGATGCTGGACGACGAGATGACCGTCAGC
CTGTCCCTGCCCAGCCAGTCCAGCATGTTCCATAACAACCATTCCTCACCGCCCAGTGAG
---CAGGGCTCCAGCTCTACCTACGACCGCATCTTCCCCCTGCGGCCCGACTACCAGGAG
CCCTCTAGGCTGATCCGCAAGCTCCCAGAATTCGCCCCTGGAGAGGAGGAGCCGGGCTGT
AGCGGCCTCGCCAAGCCAGGCCTGCCAGGGGGCGCAGAGGGCGTGCCCCACTACGCAGAG
GCAGACATCGTGAACCTGCAGGGCGTGACCGGGGGCAACACCTACTCCGTGCCCGCGCTC
ACCATGGACCTGCTCTCGGGGAAGGACGTGGCTGTGGAGGAGTTCCCCCGGAAACTTCTT
ACCTTCAAGGAGAAACTAGGGGAAGGCCAGTTCGGGGAGGTCCATCTCTGTGAAGTGGAG
GGAATGGAAAGGTTCAAAGGCAAAGACTTTGCCGTCGATGCCAGTGCCAGCCAGCCGGTC
CTGGTGGCTGTGAAGATGCTCCGGGCAGACGCCAACAAGAACGCCAGGAATGATTTTCTA
AAGGAGATAAAGATCATGTCCCGGCTTAAGGATGCCAACATCATCCGCCTCTTAGCTGTG
TGTATTGCTGACGACCCTCTGTGCATGATCACTGAATACATGGAGAATGGGGACCTCAAC
CAGTTCCTCTCCCGCCACGAGCCGCCCAGCTCCACCCCCAGCCAGGTGCCCACTGTCAGT
TATGCCAACCTGAAGCTCATGGCGACTCAGATCGCCTCTGGCATGAAGTACCTTTCCTCC
CTGAATTTCGTCCACCGTGACTTGGCCACACGGAACTGCCTGGTGGGTTCCTGCTGG
>MyLu|XM_023744998.1_cds_XP_023600766.1_1
ATGACCGAAGGGCTGGGCCAGCTGACGGACGGGGTGTCCGGCCTGGACGACTTCACCCAG
ACCCACGAGTACCACGTGTGGCCCGGCTACGACTACGTGGGCTGGAGGAACGAGAGTGCC
ACCAACGGCTACATCGAGATCGTGTTTGAATTTGACCGCATCAGGAACTTCACCACCATG
AAGGTGGATGCTGCCATGTACAACACCTCCGGGGCTCTGCCCGCCTCGCCGGGGGCGCCC
ACCACCTACGACCCAATGCTGAAAGTTGACGACAGCAACACCCGGATCCTGATTGGCTGC
CTGGTGGCCATCATCTTCATCCTCCTGGCCGTCATTGTCACCATCCTCTGGAGGCAGTTC
TGGCAGAAGATGCTGGAGAAGGCCTCCCGGCGGATGCTGGATGACGAGATGACCGTCAGC
CTGTCCCTGCCCAGCGAGTCCAGCATGTTCCACAACAACCACTCCTCGCCGCCCAGTGAG
---CAGGGCTCCAGCTCCACCTACGACCGCATCTTCCCGCTGCGGCCGGACTACCAGGAG
CCCTCCAGGCTGATCCGCAAGCTCCCAGAGTTCGCTCCCGGGGAGGAGGCGCCGGGCTGC
AGCGGCCTCGCCAAGCCAGGCCCGCCCAGCGGCCCCGAGGGCGCGCCCCACTACGCAGAG
GCGGACATCGTGAACCTGCAGGGCGTGACCGGGGGCAACACCTACTCCGTGCCCGCCCTC
ACCATGGACCTGCTCTCCGGGAAAGACGTGGCCGTGGAGGAGTTCCCCCGGAAGCTGCTC
GCCTTCAAGGAGAAGCTGGGGGAAGGCCAGTTCGGGGAGGTCCATCTCTGCGAAGTGGAG
GGGATGGAAAGGTTCAAAGGCAAAGACTTGCCCGTGGATGCCAGTGCCAGCCAGCCGGTC
CTGGTGGCCGTGAAGATGCTCCGGGCAGATGCCAACAAGAACGCCAGGAATGATTTCCTA
AAGGAGATAAAGATCATGTCCCGGCTCAAGGACGCCAACATCATCCGCCTCTTAGCCGTG
TGCATCGCCGACGACCCTCTGTGCATGATCACCGAGTACATGGAGAACGGGGACCTCAAC
CAGTTCCTCTCCCGCCACGAGCCGCCCAGCTCCAGTCCCAGCCAGGTGCCCACTGTCAGT
TATGCCAACCTGAAGTTCATGGCAACTCAGATCGCCTCTGGCATGAAGTACCTTTCCTCC
TTGAATTTTGTCCACCGAGACCTGGCCACACGGAACTGCCTGGTGGGGAGCTGCTGG
>PhDi|XM_028530909.1_cds_XP_028386710.1_1
ATGACCGAGGGGCTGGGCCAGCTGACGGACGGGGTGTCGGGCCTGGACGACTTCACGCAG
ACGCACGAGTACCACGTGTGGCCTGGCTACGACTACGTGGGCTGGCGGAACGAGAGCGCC
GCCCACGGCTACGTGGAGATCGTGTTCGAGTTCGACCGCGTCAGGAACTTCACCACCATG
AAGGTGGACGCTGCCATGTACAACAGCTCCGGAGCCCCACCCACCGCGCCCTCCGCACCC
GCCACCTACGACCCCATGCTGAAGGCCGATGACAGCAGCACCCGCATCCTGATCGGCTGC
TTGGTGGCCATCATCTTCATCCTCCTGGCCATCATCGTCATCATCCTCTGGAGGCAGTTC
TGGCAGAAGATGCTGGAGAAGGCCTCCCGGCGGATGCTGGACGACGAGATGACCGTCAGC
CTGTCCCTGCCCAGCGAGTCCAGCATGTTCAACAACAACCGCTCCTCGTCGCCCAGCGAG
GAGCAGGGCTCCAACTCCACCTACGACCGCATCTTCCCCCTGCGCCCCGACTACCAGGAG
CCCTCCCGGCTCATCCGCAAACTCCCGGAGTTCACGCCGGGGGAGGAGGAGCCAGGCTGC
AGCGGCCTGGTGAAGCCGGTCCAGCCCAGCGGGCCGGATGGGGTGCCCCACTACGCCGAG
GCCGACATCGTGAACCTTCAGGGGGTGACCGGGGGCAACACCTACTCCGTGCCGGCGCTC
ACCATGGACCTGCTGTCCGGCAAGGACGTGGCGGTGGAGGAGTTCCCCCGGAAGCTGCTG
ACCTTCAAGGAGAAGCTGGGGGAGGGCCAGTTTGGGGAGGTGCACCTCTGCGAGGTGGAG
GCCACGGAGAAGCTGGGAGACGAGGGCTTTGCCCCCGACGCCGGCGCCGGCCCGCCGGTG
CTGGTGGCCGTGAAGATGCTCCGGGCTGACGCCAACAAGAACGCCAGGAACGACTTCCTC
AAGGAGATCAAGATCATGTCGCGGCTCAAGGACGCCAACATCGTGCGCCTGCTGGCCGTG
TGCATCGCCGACGACCCGCTGTGCATGATCACCGAGTACATGGAGAACGGGGACCTCAAC
CAGTTCCTGTCCCGCCACGAGCCCCCCGGCTCCGCGCCCGGCGAGGCGCCCACGGTCAGC
TACGCCAGCCTGAAGTTCATGGTGACGCAGATCGCGTCGGGCATGAAGTACCTGTCCTCC
CTCAACTTCGTCCACCGGGACCTGGCCACGCGGAACTGCCTGGTGGGCAGCTGCTGG
>PtVa|XM_023521502.1_cds_XP_023377270.1_1
ATGACCGAAGGGCTGGGCCAGTTGACGGACGGGGTGTCCGGCCTGGACGACTTCACGCAG
ACGCACGAGTACCACGTGTGGCCTGGCTACGACTACGTGGGCTGGAGGAACGAGAGCGCC
ACCGATGGCTATGTCGAGATCGTGTTTGAATTCGACCGCGTCAGGAATTTCACCACCATG
AAGGTCGATGCTGCCATGTACAACAACTCTGGGGTCCTGCCCACGTCGCCCGTGGCACCC
ACGACCTACGACCCAATGCTTAAAGCCGACGACAGCAACACTCGAGTCCTGATTGGCTGC
TTGGTGGCCATCATCTTCATTCTCCTGGCCGTCATCGTCATCATCCTTTGGAGGCAGTTC
TGGCAGAAGATGCTGGAGAAGGCCTCACGC------------------------------
------------------------------------------------------------
------------------------------------------------------------
---------------------------------------------------------TGC
AGTGGCGTCGTGAAGCCAGCGCAGGCCGGCGGGCCCGAGGGCGTGCCCCACTACGCAGAG
GCTGACATCGTGAACCTCCAGGGCGTGACAGGAGGCAACACGTATTCGGTGCCTGCGGTC
ACCATGGACCTGCTCTCGGGAAAGGACGTGGCCGTGGAAGGGTTCCCCAGGAAGCTCCTC
ACTTTCAAGGAGAAGCTGGGCGAGGGCCAGTTTGGCGAGGTTCACCTCTGTGAAGTGGAA
AGGATGGACACGTTCAAAGACAAGGATTTCGCCCTGGACGTCAGTGCCGACCAGCCCGTC
CTGGTGGCCGTGAAGATGCTGCGAGCAGACGCCAACAAGAACGCCAGGAACGACTTTCTC
AAGGAGATAAAGATCATGTCCCGGCTCAAGGACGCCAACATCGTGCGCCTCCTGGCCGTG
TGCACCGCCGACGACCCGCTGTGCATGGTCACCGAGTACATGGAGAACGGGGACCTCAAC
CAGTTTCTTTCCCGCCATGAGCCCCCCGGGTCTAACGCCAGCAGTGTGCCTACTGTCAGC
TACGCGGACCTGAAGTTCATGGCCACCCAGATCGCCTCGGGCATGAAGTACCTGTCCTCA
CTGAACTTCGTCCACCGGGACCTGGCCACGCGAAACTGCTTGGTGGGCAGCTGCTGG
>RhFe|XM_033094078.1_cds_XP_032949969.1_1
ATGACCGAAGGGCTGGGCCAGTTGACAGATGGGGTGTTTGGCCTGGACGACTTCACCCAG
ACCCACGAATACCACGTGTGGCCCGGCTACGACTACGTGGGCTGGAGGAACGAGAGCGCC
ACCAACGGTTACATCGAGATTCTGTTTGAATTCGACCGAGTCAGGAATTTCACCACCATG
AAGGTTGATGCTGCCATGTACAACAACTCCGGAGCCCTGCCCCCGCCGCCCGTGGCACCC
ACCACCTACGATCCAATGCTGAAAGTCGACGACAGCAACACTCGGATCCTGATTGGCTGC
TTGGTGGCCATCATCTTCATCCTCCTGGCCATCATTGTCATCATCCTGTGGCGGCAGTTC
TGGCAGAAGATGCTGGAGAAGGCTTCCCGGAGGATGCTGGATGACGAAATGACAGTCAGT
CTGTCCCTGCCCAGCGAGTCCAGCATGTTCAACAACAACCGCTCGTCCTCGCCCAGCGAG
---CAGGAGTCCAACTCCACGTACGACCGCATCTTCCCGCTTCGGCCGGACTACCAGGAG
CCCTCGCGGCTCATCCGCAAACTGCCGGAGTTCGCACCAGGGGAGGAGGAGCCAGGCTGC
AGTGGTGTCGTGAAGCCGGTCCAGCCCAGTGGGCCCGAGGGCGTGCCACACTACGCAGAG
GCTGACATCGTGAACCTCCAGGGGGTGACAGGCGGCAACACCTACTCTGTGCCAGCCGTC
ACCATGGACCTGCTCTCGGGGAAAGACGTGGCCGTGGAAGAATTCCCCCGGAAACTCTTA
ACTTTCAAGGAGAAACTGGGAGAAGGCCAGTTTGGGGAGGTTCATCTCTGTGAAGTGGAG
GGAATGGAAAAATTCAAAGACAAAGATTTCGCCCCGGACGTCAGTGCCAAGCAGCCCGTG
CTCGTGGCCGTGAAGATGCTCCGAGCGGACGCCAACAAGAACGCCAGGAACGACTTCCTG
AAGGAGATAAAGATCATGGCGCGCCTCAAGGACGCCAACATCATCCGGCTGCTGGCCGTG
TGCATCGCCGACGACCCCCTGTGCATGATCACCGAGTACATGGAGAACGGTGACCTCAAC
CAGTTTCTCTCGCGCCACGAGCCCCCCAGCGCTCCTGCGGGCAGCGTGCCCACCGTCAGC
TATGCCAACCTGAAGTTTATGGCTACGCAGATAGCCTCTGGCATGAAGTACCTTTCCTCT
CTCAACTTCGTGCACCGAGACCTGGCCACGCGCAACTGCTTGGTGGGCAGTTGCTGG
>RoAe|XM_016129720.1_cds_XP_015985206.1_1
ATGACCGAAGGGCTGGGCCAGCTGACGGACGGGGTGTCCGGCCTGGACGACTTCACGCAG
ACGCACGAGTACCACGTGTGGCCCGGCTACGACTACGTGGGCTGGAGGAACGAGAGCGCC
ACCGACGGCTACGTCGAGATCGTGTTTGAATTCGACCGCGTCAGGAACTTCACCACCATG
AAGGTGGATGCTGCCATGTACAACAACTCTGGGGTCCTGCCCACGTCGCCTGTGGCGCCC
ACGACCTACGATCCGATGCTTAAAGCCGACGACAGCAACACTCGGGTCCTGATCGGCTGC
TTGGTGGCCATCATCTTCATCCTCCTGGCCGTCATCGTCATCATCCTGTGGAGGCAGTTC
TGGCAGAAGATGCTGGAGAAGGCCTCGCGCAGGATGCTGGACGACGAGATGACCGTCAGC
CTGTCGCTGCCCAGCGAGGCCAGCATGTTCAACAACAACCGCTCGTCGTCGCCCAGCGAG
---CAGGAGTCCGGCTCCACCTACGACCGCATCTTCCCGCTGCGCCCCGACTACCAGGAG
CCCTCGCGGCTGATCCGCAAGCTGCCGGGGTTCGCGGCGGGCGAGGAGGAGCCAGGCTGC
AGCGGCGTGGTGAAGCCGGCGCAGGCCGGCGGGCCCGAGGGGGTGCCCCACTACGCCGAG
GCCGACATCGTGAACCTCCAGGGCGTGACAGGAGGCAATACGTACTCGGTGCCTGCGGTC
ACCATGGACCTGCTCTCGGGGAAGGACGCGGCCGTGGAAGGCTTCCCCAGGGGGCTCCTC
ACTTTCAAGGAGAAGCTGGGCGAAGGCCAGTTTGGCGAGGTCCACCTCTGCGAAGTGGAG
GGCGTCGAG---TTCAAAGACAAGGATTTCGCCCTGGACGCCAGCGCCGACCAGCCCGTC
CTGGTGGCCGTGAAGATGCTGCGCGCGGACGCCAACAAGAGCGCCAGGAACGACTTTCTC
AAGGAGATAAAGATCATGTCCCGGCTCAAGGACGCCAACATCGTGCGCCTCCTGGCCGTG
TGCACCGCCGACGACCCGCTGTGCATGGTCACGGAGTACATGGAGAACGGGGACCTCAAC
CAGTTCCTTTCCCGCCACGAGCCCCCCGGGTCTTCCGCCAGCAGCGTGCCCACCGTCAGC
TATGCGGACCTGAAGTTCATGGCCACCCAGATCGCCTCGGGCATGAAGTACCTGTCCTCA
CTGAACTTTGTCCACCGGGACCTGGCCACGCGGAACTGCTTGGTGGGCAGCTGCTGG
