# Supplementary material for: Positively selected genes in the hoary bat (Lasiurus cinereus) lineage: prominence of thymus expression, immune and metabolic function, and regions of ancient synteny
Source: PeerJ. 2022 Mar 17;10:e13130. doi: 10.7717/peerj.13130 (PMC8934532; doi:10.7717/peerj.13130)
Supplement: Supplemental Information 4 — Likely alignment errors have been manually deleted between conserved codons. Recovery of the original codon positions requires alignment to the original accessions in each orthogroup. [file peerj-10-13130-s004.zip › renamed.manual/OG0008853.manual.fas]

>EpFu|XM_028148428.1_cds_XP_028004229.1_1
GGTGGGTTCGGAGGATTTGGGACAACATCTACCACAGCAGGTTCTGCATTCAGCTTTTCT
GCTCCAACTAACACGGGCACTACTGGACTCTTCGGTGGCACTCAGAACAAAGGTTTTGGA
TTTGGTACTGGTTTTGGC---ACAACTGGAACTAGTACTGGTTTAGGTACTGGTTTGGGA
ACTGGATTGGGATTTGGAGGTTTTAATACACAGCAGCAGTTAGGTGGTCTCTTTGGTCAG
CCTACACAGGCTCCTGCTCAGTCCAACCAACTGATAAATACTGCAAGTGCTCTTTCTGCT
CCAACGCTGTTAGGAGATGAGAGAGATGCTATTTTGGCAAAATGGAATCAACTGCAGGCC
TTTTGGGGAACCGGAAAAGGATATTTCAACAATAACATACCACCAGTGGAATTCACACAA
GAAAATCCCTTTTGCCGATTTAAGGCAGTAGGTTATAGTTGTATGCCCAATAATAAAGAT
GAAGATGGGCTTGTGGTTTTAGTTTTCAACAAAAAAGAAACGGATATTCGAAGCCAACAA
CAGCAATTGGTAGAATCATTGCATAAAGTTTTGGGAGGAAACCAGACTCTTACAGTAAAT
GTAGAGGGTATTAAAACATTGCCAGATGATCAGACAGAAGTAGTCATTTATGTTATTGAG
CGTTCTCCAAATGGTACTTCAAGAAGAGTTCCAGCTACAACACTATATACCCATTTTGAA
CAAACCAACATAAAAACACAGCTGCAGCAACTTGGTGTAACCCTCTCAATGACTAGAACA
GAACTCTCTCCTGCACAGGTCAAACAGCTTTTACAGAATCCCCCTGCTGGT---------
------------------------------------------------------------
---GTTGATCCTATCATCTGGGAACAAGCCAAAGTGGATAACCCTGATTCTGAAAAGTTA
ATTCCTGTACCAATGGTGGGTTTCAAAGAACTTCTTCGAAGACTGAAGGTTCAAGATCAG
ATGACTAAGCAGCATCAGACCAGATTAGATATTATATCTGAAGATATTGGTGAATTACAG
AAGAATCAAACTACAACTATGGCCAAAATTGCACAATATAAGAGGAAACTCATGGACCTT
TCCCATAGAACCTTACAGGTC---
>HiAr|XM_019623486.1_cds_XP_019479031.1_1
GGTGGGTTTGGAGGATTTGGGACAGCAACTACAACAGCAGGATCTGCATTCAGCTTTTCT
GCTCCAGCTAACACAGGCACTACTGGACTTTTTGGTGGTACTCAGAACAAAGGTTTTGGA
TTTGGTACTGGTTTTGGCACAACAACTGGAACTAGTACTGGTTTAGGTACTGGTTTGGGA
ACTGGACTGGGATTTGGAGGATTTAATACACAGCAGCAGTTAGGTGGTCTCTTCAGTCAA
CCTACACAAGCTCCTGCCCAGTCAAACCAACTGATAAATACTGCAAGTGCTCTTTCTGCT
CCAACGCTGTTAGGAGATGAGAGAGATGCTATTTTGGCAAAATGGAATCAATTGCAGGCC
TTTTGGGGAACAGGAAAAGGATATTTCAACAATAACATTCCACCAGTGGATTTCACACAA
GAAAATCCCTTTTGTCGATTTAAGGCAGTAGGTTATAGTTGTATGCCCAATAATAAAGAT
GAAGATGGGCTAGTGGTTTTAGTTTTCAACAAAAAAGAAACAGATATTCGAAGCCAGCAA
CAGCAATTGGTAGAATCTTTGCATAAAGTTTTGGGAGGAAACCAGACCCTTACTATAAAT
GTAGAAGGTATTAAAACATTGCCAGATGATCAGACAGAAGTTGTCATTTATGTTGTTGAG
CGTTCTCCAAATGGTACTTCCAGGAGAGTTCCAGCTACAACACTATATGCCCATCTTGAG
CAAACCAATATAAAAACACAGCTACAGCAACTTGGTGTAACCCTTTCTATGATGAGAACA
GAACTTTCTCCTGCACAGATCAAACAGCTTTTACAGAATCCTCCTGCTGGT---------
------------------------------------------------------------
---GTTGATCCTATTATCTGGGAACAAGCCAAGGTGGATAACCCTGATTCTGAAAAGTTA
ATTCCTGTACCAATGGTGGGTTTCAAAGAACTTCTTCGAAGACTGAAGGTTCAAGATCAG
ATGACTAAGCAGCATCAGACCAGATTAGATATCATATCAGAAGATATTAGTGAATTACAG
AAGAATCAAACTACAACTATGGCCAAAATTGCACAATACAAGAGGAAACTCATGGACCTT
TCCCATAGAACCTTACAGGTA---
>LaCi|238-exonerate_protein2genome-gene-210.8-mRNA-1
GGTGGGTTCGGAGGATTTGGGACAACATCTACAACAGCAGGTTCTGCATTCAGCTTTTCT
GCTCCAACTAACACAGGCACAACTGGACTCTTCGGTGGTACTCAGAACAAAGGTTTTGGA
TTTGGTACTGGTTTTGGC---ACAACTGGAACTAGTACTGGTTTAGGTACTGGTTTGGGA
ACTGGATTGGGATTTGGAGGATTTAATACACAGCAGCAGTTAGGTGGTCTCTTTGGTCAG
CCTACACAGGCTCCTGCTCAGTCCAACCAACTGATAAATACTGCAAGTGCTCTTTCTGCT
CCAACGCTGTTAGGAGATGAGAGAGATGCTATTTTGGCAAAATGGAATCAACTGCAGGCC
TTTTGGGGAACTGGAAAAGGATATTTCAACAACAACATACCACCAGTGGAATTCACACAA
GAAAATCCGTTTTGCCGATTTAAGGCAGTAGGTTATAGTTGTATGCCCAATAATAAAGAT
GAAGATGGGCTTGTGGTTTTAGTTTTCAACAAAAAAGAAACGGATATTCGAAGCCAACAA
CAGCAGTTGGTAGAATCATTGCATAAAGTTTTGGGAGGGAACCAGACCCTTGCAGTAAAT
GTAGAGGGTATTAAAACATTGCCAGATGATCAGACAGAAGTTGTCATTTATGTTATTGAG
CGTTCTCCAAATGGTACTTCAAGAAGAGTTCCAGCTACAACACTATATACTCATTTTGAA
CAAACCAACATAAAAACACAGCTGCAGCAACTTGGTGTAACCCTCTCTATGACTAGAACA
GAACTTTCTCCTGCACAGGTCAAACAGCTTTTACAAAATCCCCCTGCTGGT---------
------------------------------------------------------------
---GTTGATCCTATTATCTGGGAACAAGCTAAAGTGGATAACCCTGATGCTGAAAAGTTA
ATTCCTGTACCAATGGTGGGTTTCAAAGAACTTCTTCGAAGACTAAAGGTTCAAGATCAG
ATGACTAAGCAGCATCAGACCAGATTAGATATTATATCTGAAGATATTGGTGAATTACAG
AAGAATCAAACTACAACTATGGCCAAAATTGCACAATATAAGAGGAAACTCATGGACCTT
TCCCATAGAACCTTACAGGTCCTA
>MyLu|XM_006103529.3_cds_XP_006103591.1_1
GGTGGGTTCGGAGGATTTGGGACAACATCTACAACAGCAGGTTCTGCATTCAGCTTTTCT
GCTCCAACTAACACAGGCACTACTGGACTCTTCGGTGGTACTCAGAACAAAGGTTTTGGA
TTTGGTACTGGTTTTGGC---ACAACTGGAACTAGTACTGGTTTAGGTACTGGTTTGGGA
ACTGGATTGGGATTTGGAGGATTTAATACACAGCAGCAGTTAGGTGGTCTCTTTGGTCAG
CCTACACAGGCTCCTGCCCAGTCCAACCAACTGATAAATACTGCAAGTGCTCTTTCTGCT
CCAACGCTGTTAGGAGATGAGAGAGATGCTATTTTGGCAAAATGGAATCAACTGCAGGCC
TTTTGGGGAACCGGAAAAGGTTATTTCAACAATAACATACCACCAGTGGAATTCACACAA
GAAAATCCCTTTTGCCGATTTAAGGCAGTAGGTTATAGTTGTATGCCCAATAATAAAGAT
GAAGATGGGCTTGTGGTTTTAGTTTTCAACAAAAAAGAAACAGATATTCGAAGCCAACAA
CAGCAATTGGTAGAATCATTGCATAAAGTTTTGGGAGGAAACCAGACCCTTACAGTAAAT
GTAGAGGGTATTAAAACATTGCCAGATGATCAGACAGAAGTTGTCATTTATGTTATTGAG
CGTTCTCCAAATGGTACTTCAAGAAGAGTTCCAGCTACAACACTATATGCCCATTTTGAA
CAAACCAACATAAAAACACAGCTGCAGCAACTTGGTGTAACCCTCTCTATGACTAGAACA
GAACTTTCTCCTGCACAGGTCAAACAGCTTTTACAGAATCCCCCTGCTGGT---------
------------------------------------------------------------
---GTTGATCCTATTATCTGGGAACAAGCCAAGGTGGATAACCCTGATTCTGAAAAGTTA
ATTCCTGTACCAATGGTGGGTTTCAAAGAACTTCTTCGAAGACTGAAGGTTCAAGATCAG
ATGACTAAGCAGCATCAGACCAGATTAGATATTATATCTGAAGATATTGGTGAATTACAG
AAGAATCAAACTACAACTATGGCCAAAATTGCACAATACAAGAGGAAACTCATGGACCTT
TCCCATAGAACCTTACAGGTC---
>PhDi|XM_028506804.1_cds_XP_028362605.1_1
GGTGGGTTCGGAGGATTTGGGACAACAACTACAACAGCAGGTTCTGCATTCAGCTTTTCT
GCTCCAACTAACACAGGCACTACAGGACTCTTTGGTGGTACTCAGAACAAAGGTTTTGGA
TTTGGTACTGGTTTTGGCACAACAACTGGAACTAGTACTGGTTTAGGTACTGGTTTGGGA
ACTGGACTGGGATTTGGAGGATTTAATACGCAGCAGCAGTTAGGTGGTCTCTTCAGTCAG
CCTACACAAGCTCCTGCCCAGTCCAACCAACTCATAAACACTGCGAGTGCTCTTTCTGCT
CCAACGCTGTTAGGAGACGAGAGAGATGCTATTTTAGCGAAATGGAACCAACTGCAGGCC
TTTTGGGGAACAGGAAAAGGCTATTTCAACAATAATATTCCACCAGTGGAATTCACACAA
GAAAATCCCTTTTGTCGATTTAAGGCAGTAGGTTATAGTTGTATGCCCAATAATAAAGAT
GAAGATGGGCTAGTGGTGTTAGTTTTCAACAAAAAAGAAACAGATATTCGAAGCCAGCAA
CAGCAATTGGTAGAATCGTTGCATAAAGTTTTGGGAGGAAACCAGACCCTTACAGTAAAT
GTAGAGGGTATTAAAACATTGCCAGATGATCAGACAGAAGTTGTCATTTATGTTATTGAA
CGTTCTCCCAATGGTACTTCAAGAAGAGTTCCAGCTACCACACTGTATGCCCATTTTGAA
CAAACCAATATAAAAACCCAGCTGCAGCAACTTGGTGTAACCCTCTCTATGACTAGAACA
GAACTTTCTCCTGCACAGATCAAACAGCTTTTACAGAATCCTCCCGCTGGT---------
------------------------------------------------------------
---GTTGATCCTATTATCTGGGAGCAAGCCAAGGTGGATAACCCTGATCCTGAAAAGTTA
ATTCCTGTACCAATGGTGGGTTTCAAAGAACTTCTTCGAAGACTAAAGGTTCAAGATCAG
ATGACTAAGCAGCATCAGACCAGATTAGATATTATATCTGAAGATATTGGTGAATTACAG
AAGAATCAAACTACAACTATGGCCAAAATTGCACAATACAAGAGGAAACTCATGGACCTT
TCCCATAGAACCTTACAGGTC---
>PtVa|XM_011360559.2_cds_XP_011358861.1_1
GGTGGGTTTGGAGGATTTGGGACAACATCTACAACAGCAGGTTCTGCATTCAGCTTTTCT
GCTCCAGCTAACACAGGCACTACGGGACTCTTCGGTGGTACTCAGAACAAAGGTTTTGGA
TTTGGTACTGGTTTTGGCACAACAACTGGAACTAGTACTGGTTTAGGTACTAGTTTGGGA
ACTGGACTGGGATTTGGAGGATTTAATACACAGCAGCAGTTAGGTGGTCTCTTCAGTCAG
CCTACACAAGCTCCTGCCCAGTCCAACCAACTGATAAATACTGCAAGTGCTCTTTCTGCT
CCAACGCTATTAGGAGATGAGAGGGATGCTATTTTGGCAAAATGGAATCAACTGCAGGCC
TTTTGGGGCACAGGAAAAGGATATTTCAATAATAACATTCCACCAGTGGAATTCACACAA
GAAAATCCCTTTTGCCGATTTAAGGCAGTAGGTTATAGTTGTATGCCCAATAATAAAGAT
GAAGATGGGCTAGTGGTTTTAATTTTCAACAAAAAAGAAACAGATATTCGAAGCCAGCAA
CAGCAATTGGTAGAATCGTTGCATAAAGTTTTGGCAGGAAACCAGACCCTCACTGTAAAT
GTAGAGGGTATTAAAACGTTGCCAGATGATCAGACAGAAGTTGTCATTTATGTTGTTGAG
CGTTCTCCAAATGGTACTTCAAGAAGAGTTCCAGCTACAACACTATATACGCATTTTGAA
CAAACCAATATAAAAACACAACTGCAGCAACTTGGTGTAACTCTTTCAATGACTAGAACA
GAACTTTCTCCTGCACAGATCAAACAGCTTTTACAGAATCCTCCTGCTGCTAATATGTTT
GCTAGAAATTTGGGGAAATTACAAGCTAAAGGAAAATTGTCCATAATCCATCTACCCAAA
GGTGTTGATCCTATTATCTGGGAACAAGCCAAGGTGGATAACCCTGATTCTGAAAAGTTA
ATTCCTGTACCAATGGTGGGTTTCAAAGAACTTCTTCGAAGACTGAAGGTTCAAGATCAG
ATGACTAAGCAGCATCAGACCAGATTAGATATCATATCTGAAGATATTAGTGAATTACAG
AAGAATCAAACTACAACTATGGCCAAAATTGCACAATATAAGAGGAAACTCATGGACCTT
TCTCATAGAACCTTACAGGTC---
>RhFe|XM_033106127.1_cds_XP_032962018.1_1
GGTGGGTTCGGAGGATTTGGGACAACATCTACAACAGCCGGTTCTGCATTCAGCTTTTCT
GCTCCAGCTAACACAGGCACTACTGGACTTTTTGGTGGTACTCAGAACAAAGGTTTTGGA
TTTGGTACTGGTTTTGGC---ACAACTGGGACTAGTACTGGTTTAGGTACTGGCTTGGGA
ACTGGACTGGGATTTGGAGGATTTAATACACAGCAGCAGTTAGGTGGTCTCTTCAGTCAG
CCTACACAAGCTCCTGCCCAGTCGAACCAACTGATAAATACTGCAAGTGCTCTTTCTGCT
CCAACGCTGTTAGGAGATGAGAGAGATGCTATTTTAGCAAAATGGAATCAACTGCAGGCC
TTTTGGGGAACAGGAAAAGGATATTTCAACAATAACATTCCACCAGTGGATTTCACACAA
GAAAATCCCTTTTGCCGATTTAAGGCAGTAGGTTATAGTTGTATGCCCAATAATAAAGAT
GAAGATGGGCTAGTGGTTTTAGTTTTCAACAAAAAAGAAACAGATATTCGAAGTCAGCAA
CAGCAGTTGGTAGAATCATTGCATAAAGTTTTGGGAGGACACCAGACCCTTACTGTAAAT
GTGGAGGGTATTAAAACATTGCCAGATGATCAGACAGAAGTTGTCATTTATGTTGTTGAG
CGTTCTCCAAATGGTACTTCAAGAAGAGTTCCAGCTACAACACTATATGCCCATCTTGAG
CAAACCAACATAAAAACACAACTGCAGCAACTTGGTGTAACCCTTTCTATGATGAGAACA
GAACTTTCTCCTGCACAGGTCAAACAGCTTTTACAGAATCCTCCTGCTGGT---------
------------------------------------------------------------
---GTCGATCCTATTATCTGGGAGCAAGCCAAGGTGGATAACCCTGATTCTGAAAAGTTA
ATTCCTGTACCAATGGTGGGTTTCAAAGAACTTCTTCGAAGACTGAAGGTTCAAGATCAG
ATGACTAAGCAGCATCAGACCAGATTAGATATCATATCGGAAGATATTAGTGAATTACAG
AAGAATCAAACTACAACTATGGCCAAAATTGCACAATACAAGAGGAAACTCATGGACCTT
TCCCATAGAACCTTACAGGTC---
>RoAe|XM_016156031.1_cds_XP_016011517.1_1
GGTGGGTTTGGAGGATTTGGGACAACATCTACAACAGCAGGTTCTGCATTCAGCTTTTCT
GCTCCAGCTAACACAGGCACTACGGGACTCTTCGGTGGTACTCAGAACAAAGGTTTTGGA
TTTGGTACTGGTTTTGGCACAACAACTGGAACTAGTACTGGTTTAGGTACTAGTTTGGGA
ACTGGACTGGGATTTGGAGGGTTTAATACGCAGCAGCAGTTAGGTGGTCTCTTCAGTCAG
CCTACGCAAGCTCCTGCACAGTCCAACCAACTGATAAATACTGCAAGTGCTCTTTCTGCT
CCAACGCTGTTAGGAGATGAGAGAGATGCTATTTTGGCAAAATGGAATCAACTGCAGGCC
TTTTGGGGAACAGGAAAAGGATATTTCAATAATAACATTCCACCAGTGGAATTCACACAA
GAAAATCCCTTTTGCCGATTTAAGGCAGTAGGTTATAGTTGTATGCCCAATAATAAAGAT
GAAGATGGGCTAGTGGTTTTAATTTTCAACAAAAAAGAAACAGATATTCGAAGCCAGCAA
CAGCAGTTGGTAGAATCATTGCATAAAGTTTTAGCAGGAAACCAAACCCTTACTGTAAAT
GTAGAGGGTATTAAAACATTGCCAGATGATCAGACAGAAGTTGTCATTTATGTTGTTGAG
CGTTCTCCGAATGGTACTTCAAGAAGAGTTCCAGCTACAACACTATATACACATTTTGAA
CAAACCAATATAAAAACACAATTGCAGCAACTTGGTGTAACTCTTTCAATGACTAGAACA
GAACTTTCTCCTGCACAGATCAAACAGCTTTTGCAGAATCCTCCTGCTGGT---------
------------------------------------------------------------
---GTGGATCCTATTATCTGGGAACAAGCCAAGGTGGATAACCCTGATTCTGAAAAGTTA
ATTCCTGTACCAATGGTGGGTTTCAAAGAACTTCTTCGAAGACTGAAGGTTCAAGATCAG
ATGACTAAGCAGCATCAGACCAGATTAGATATCATATCTGAAGATATTAGTGAATTACAG
AAGAATCAAACTACAACTATGGCCAAAATTGCACAATATAAGAGGAAACTCATGGACCTT
TCTCATAGAACCTTACAGGTC---
