# Supplementary material for: Positively selected genes in the hoary bat (Lasiurus cinereus) lineage: prominence of thymus expression, immune and metabolic function, and regions of ancient synteny
Source: PeerJ. 2022 Mar 17;10:e13130. doi: 10.7717/peerj.13130 (PMC8934532; doi:10.7717/peerj.13130)
Supplement: Supplemental Information 4 — Likely alignment errors have been manually deleted between conserved codons. Recovery of the original codon positions requires alignment to the original accessions in each orthogroup. [file peerj-10-13130-s004.zip › renamed.manual/OG0008887.manual.fas]

>EpFu|XM_008143151.2_cds_XP_008141373.1_1
GATGGTTTTGCTAATGGAGAAAATGATGAAACAGTATCTAACACCTTAACCTTGACAAAT
GGCTTAGAAAGGAGAACGAAAACCTACAGTGAAGACAACTTTGAGGAACTCCAATATTTT
CCAAACTTCTATGCACTCCTGAAAAGTATTGATTCAGAAAAAGAGGCAAAAGAAAAAGAA
ACACTGATTACTATCATGAAAACACTGATTGACTTTGTGAAGATGATGGTCAAATATGGC
ACAATATCTCCAGAAGAAGGTGTTTCCTACCTTGAAAACTTGGATGAAACAATTGCTCTT
CAGACAAAGAACAAGCTAGCACCATCAATGAAGAGCCATGAAGAAACAGACAGTACCAAG
GAAGAAGCAGCTAAGATGGAAAAGGAATATGGAACCTTGAAGGATTCCACAAAAGATGAT
AACGCCAGAGGAAAAACAGATGAGCCAAAAGGGAAAACAGAAGCCTATTTGGAAGCCATC
AGAAAAAACATTGAATGGCTGAAGAAACACAACGCAAAAGGAAATAAAGAAGATTATGAC
CTTTCGAAGATGAAGGACTTCATCAACCAACAAACGGAAGCTTATGTGGAGAAAGGCATC
CTTGATAAAGAAGAAGCCGATGCCATCAAGCGTATTTACAGCAGCCTG
>HiAr|XM_019664901.1_cds_XP_019520446.1_1
GATGGTTTTACTAATGGAGAAAATGATGGAACAGTATCTAACACCTTAACCTTGACAGAT
GGCTTAGAAAGGAGAACTAAAACCTACAGCGAAGACAACTTTGAGGAACTCCAATACTTC
CCAAACTTTTATGCATTACTGAAAAGCATCGATTCAGAAAAAGAAGCAAAGGAAAAAGAA
ACACTGATTACTATCATGAAAACGTTGATTGATTTTGTGAAGATGATGGTAAAATATGGC
ACAATATCTCCAGAAGAAGGTGTTTCCTACCTTGAAAACTTGGATGAAACTATTGCTCTT
CAGACCAAGAACAAGCTAGCACCATCAGAGAAGAGTCATGAAGAAACAGATAGTACCAAG
GAAGAAGCAGCTAAAATGGAAAAGGAATATGGAACCTTGAAAGATTCCACAAAGGATGAT
AACCCAAGAGGAAAAACGGATGAGCCAAAAGGGAAAACAGAAGCCTATTTGGAAGCCATC
AGGAAGAACATCGAGTGGTTGAAGAAGCATAACAAAAAAGGAAATAAAGAAGATTATGAC
CTTTCAAAGATGAGGGACTTCATCAACCAGCAAGCTGATGCTTATGTGGAGAAAGGCATC
CTTGATAAAGAAGAAGCTGATGCCATCAAGCGTATTTACAGTAGCCTG
>LaCi|187-exonerate_protein2genome-gene-246.8-mRNA-1
GATGGTTTTGCTAATGGAGAAAATGATGAAACAGTATCTAATACCTTAACCTTGACAAAT
GGCTTAGAAAGGAGAACGAAAACCTACAGTGAAGACAACTTTGAGGAACTCCAATATTTT
CCAAACTTCTATGCACTCCTGAAAAGTATTGATTCAGAAAAAGAGGCAAAAGAAAAAGAA
ACACTGATTACTATCATGAAAACACTGATTGACTTTGTGAAGATGATGGTCAAATATGGC
ACAATATCTCCAGAAGAAGGTGTTTCCTACCTTGAAAACTTGGATGAAACAATTGCTCTT
CAGACCAAGAGCAAGCTAGCGCCATCAATGAAGAGTCATGAAGAAACAGACAGTACCAAG
GAAGAAGCAGCTAAGATGGAAAAAGAATATGGAACCTTGAAGGATTCCACAAAAGAT---
AACCCCAGAGGAAAAACAGATGAGCCGAAAGGGAAAACAGAAGCCTATTTGGAAGCCATC
AGAAAAAATATTGAATGGCTGAAGAAACACAACACAAAGGGAAATAAAGAAGATTATGAC
CTTTCGAAGATGAAGGACTTCATTAACCAACAAACAGAAGCTTATGTGGAGAAAGGCATC
CTTGATAAAGAAGAAGCCGATGCCATCAAGCGTATTTACAGCAGCCTG
>MyLu|XM_006085957.3_cds_XP_006086019.1_1
GATGGTTTTGCTAATGGAGAAAATGATGAAACAGTATCTAACACCTTAACCTTGACAAAT
GGCTTAGAAAGGAGAACGAAAACCTACAGTGAAGACAACTTTGAGGAACTCCAATATTTT
CCAAACTTCTATGCACTCCTGAAAAGTATTGATTCAGAAAAAGAGGCAAAAGAGAAAGAA
ACACTGATTACTATCATGAAGACACTGATTGACTTTGTGAAGATGATGGTCAAGTATGGC
ACAATATCTCCAGAAGAAGGTGTTTCCTACCTTGAAAACCTGGATGAAACCATTGCTCTT
CAGACCAAGAACAAGCTAGCGCCATCAATGAAGAGTCATGAAGAAACAGACAGTACCAAG
GAAGAAGCAGCTAAGATGGAAAAGGAATATGGAACCTTGAAGGATTCCACAAAAGATGAT
AACCCCAGAGGAAAAACAGATGAGCCAAAAGGGAAAACAGAAGCCTATTTGGAAGCCATC
AGAAAAAATATTGAATGGCTGAAGAAACACAACACAAAAGGAAATAAAGAAGATTATGAC
CTTTCGAAGATGAAGGACTTCATCAACCAACAAACGGAAGCTTATGTGGAGAAAGGCATC
CTTGATAAAGAAGAAGCTGATGCCATCAAGCGTATTTACAGCAGCCTG
>PhDi|XM_028508080.1_cds_XP_028363881.1_1
GATGGTTTTGCTAATGGAGAAAATGATGAAACCGTATCTAACACCTTAACCTTGACAAAT
GGCTTAGAAAGGAGAACTAAAACCTACAGTGAAGACAACTTTGAAGAACTGCAGTATTTC
CCAAACTTCTATGCACTGCTGAAAAGCATCGATTCAGAAAAAGAGGCAAAAGAGAAAGAA
ACACTGATTACCATCATGAAAACGCTGATTGACTTTGTGAAGATGATGGTCAAGTATGGC
ACTATATCTCCAGAAGAAGGAGTCTCCTACTTGGAAAACTTGGATGAAACGATTGCTCTT
CAGACCAAGAGCAAGCTAGCGCCATCAATGCAGAGTCATGAAGAAACAGATAGTACCAAG
CAAGAAGCAGCTAAGATGGAAAAGGAATATGGAACCTTGAAGGATTCCACAAAAGATGAT
AACCCAGGAGGAAAAACAGATGAGCCCAAAGGGAAAACAGAAGCCTATTTGGAAGCCATC
AGAAAAAATATCGAATGGTTGAAGAAACACAACAAAAAAGGAAATAAAGAAGATTATGAC
CTTTCAAAGATGAGGGACTTCATCAACCAACAAACTGATGCTTATGTGGAGAAGGGCATC
CTTGATAAGGAAGAAGCCGATGCCATCAAGCGCATTTACAGCAGCCTG
>PtVa|XM_011355110.2_cds_XP_011353412.1_1
GATGGTTTTACTAATGGAGAAAATGATGAAACAGTATCTAACACCTTAACCTTGACAAAT
GGCTTAGAAAGGAGAACTAAAACCTACAGTGAAGACAACTTTGAGGAACTCCAGTATTTC
CCAAACTTCTATGCACTACTGAAAAGTATTGATTCAGAAAAAGAGGCAAAAGAGAAAGAA
ACACTGATTACTATCATGAAAACACTGATTGATTTTGTGAAGATGATGGTAAAGTATGGC
ACAATATCTCCAGAAGAAGGTGTTTCCTATCTTGAAAACTTGGATGAAACAATTGCTCTT
CAGACCAAGAACAAACTAGCACCATTGGAAAAGAATCATGAAGAAACAGATAGTACCAAG
GAAGAAGCGGCTAAGATGGAAAAGGAATATGGAACTTTGAAGGATTCCACAAAAGATGAT
AATCTAAGAGGAAAAACAGATGAGCCAAAAGGAAAAACAGAAGCCTATTTGGAAGCCATC
AGGAAAAATATTGAATGGTTGAAGAAACACAACAAAAAAGTAAATAAAGAAGATTATGAT
CTTTCAAAGATGAGAGACTTCATTAACCAGCAAGCTGATGCTTATGTAGAGAAAGGCATC
CTTGATAAAGAAGAAGCCAATGCCATCAAGCGTATTTACAGCAGCCTG
>RhFe|XM_033109350.1_cds_XP_032965241.1_1
GATGGTTTCACTAATGGAGACAATGATGAAACAGTATCTAATACCTTAACCTTGACAAAT
GGCTTAGAAAGGAGAACTAAAACCTATGGTGAAGACAACTTTGAGGAACTCCAATATTTC
CCAAACTTCTATGCATTACTGAAAAGCATCGACTCAGAAAAAGAGGCAAAAGAGAAAGAA
ACACTGATTACTATCATGAAAACGTTGATTGACTTTGTGAAGATGATGGTAAAGTATGGC
ACAATATCTCCAGAAGAAGGTGTTTCCTACCTTGAAAACTTGGATGAAACGATTGCTCTT
CAGACCAAGAACAAGCTAGCACCATCAGAGAAAAGTCATGAAGAAACGGATAGTACCAAG
GAAGAAGCGGCTAAGATGGAAAAGGAATATGGAACCTTGAAAGATTCCACAAAAGATGAT
AACCCAATAGGAAAACCAGATGAACCAAAAGGGAAAACAGAAGCCTATTTGGAAGCCATC
AGAAAAAATATTGAATGGTTGAAGAAACATAACAAAAAAGGAAATAAAGAAGATTATGAC
CTTTCAAAGATGAGGGACTTCATCAACCAACAAGCGGATGCTTATGTGGAGAAAGGCATC
CTTGATAAAGAAGAAGCCGATGCCATCAAGCGGATTTACAGCAGCCTG
>RoAe|XM_016162675.1_cds_XP_016018161.1_1
GATGGTTTTTCTAATGGAGAAAATGATGAAACAGTATCTAACACCTTAACCTTGACAAAT
GGCTTAGAAAGGAGAACTAAAACCTACAGTGAAGACAACTTTGAGGAACTTCAATATTTC
CCAAACTTCTATGCACTACTGAAAAGTATTGATTCAGAAAAAGAGGCAAAAGAGAAAGAA
ACACTGATTACTATCATGAAAACGCTGATTGATTTTGTGAAGATGATGGTAAAGTACGGC
ACAATATCTCCAGAAGAAGGTGTTTCCTATCTTGAAAACTTGGATGAAACAATTGCTCTT
CAGACCAAGAACAAACTAGCACCATTGGAAAAGAATCATGAAGAAACAGACAGTACCAAG
GAAGAAGCTGCTAAGATGGAAAAGGAATATGGAACTTTGAAGGATTCCACAAAAGATGAT
AATCCAAGGGGAAAAACAGAGGAGCCAAAAGGGAAAACAGAAGCCTATTTGGAAGCCATC
AGAAAAAATATTGAATGGTTGAAGAAACACAACAAAAAAGTAAATAAAGAAGATTATGAT
CTTTCAAAGATGAGAGACTTCATTAACCAGCAAGCTGATGCTTACGTAGAGAAAGGCATC
CTTGATAAAGAAGAAGCCAATGCCATCAAGCGTATTTACAGCAGCCTG
