# Supplementary material for: Positively selected genes in the hoary bat (Lasiurus cinereus) lineage: prominence of thymus expression, immune and metabolic function, and regions of ancient synteny
Source: PeerJ. 2022 Mar 17;10:e13130. doi: 10.7717/peerj.13130 (PMC8934532; doi:10.7717/peerj.13130)
Supplement: Supplemental Information 4 — Likely alignment errors have been manually deleted between conserved codons. Recovery of the original codon positions requires alignment to the original accessions in each orthogroup. [file peerj-10-13130-s004.zip › renamed.manual/OG0008907.manual.fas]

>EpFu|XM_028149620.1_cds_XP_028005421.1_1
ATGATTCAGGATATGTTTGACCCGGAGTTTTACATGGGAATTTATGAAACCGTGAACCGA
AACACAAAAGCACGTGTCCTTCATTTTGGAAAATACAGAGATATAGCCGAATGTGGGCCT
CAGCAAGAAGTTGATTTAAACTCTCCACGAACTACCACTTTGGAAAGACAGAATTTCTAT
TGTGTTCCAGTGCCTGGGGAATCTGTGGCCTATATTAATGCAAACCAAGCTCGAGTCAGT
CCTTCAACATCTTACACTCCCAGTCGTCACAAGAGGAGTTATGAAGATGATGAAGACATG
GACCTGCAGCCTAATAAACAGAAAGAGCAGCATGCGGGTGCCAAACAAACAGGGAGTGTT
GGCGGTCTTCAGGGGTGTGGCGAGCCAAAACGTCTAGAAACTGAAGCTTCTACTGGACAA
CAGCTGAGCTCCCTGAACCTCTCTTCTCCTTTTGACCTGAACTTCCCCCTGCCAGGAGAG
AAGGGCCCTGCGTGCCTTGTGAAGGTCTATGAAGATGGGGATTGTTTCAAAGTAAATGAT
GTTCTTGAGTTATATGGCATCCTCTCTGTGGATCCTGTGCTGAGTATACTGAACAATGAT
GAAAGGGACGCTGCGTCACTCCTGGATCCGATGGAATGCACAGACACAGCCGAAGAACAG
AGAGTGCACAGTCCTCCTGCCTCGCTGGTGCCAAGAATTCATGTGGTTTTAGCCCAGAAG
TTGCAACACATCAACCCATTGTTGCCGGCCTCCCTTAACAAAGAGGAGAGCAAAACCTGT
AAGTTTGTTTCAAGCTTCATGTCCGAATTGTCTCCAGTCAGAGCAGAATTGCTTGGGTTC
CTCACGCATGCCCTTTTGGGAGATAGTTTGGCTGCTGAATACCTTATATTACATCTCATC
TCTACAGTCTATACAAGAAGAGACGTTCTTCCACTGGGGAAATTCACAGTTAACCTGAGT
GGCTGCCCACGGAATAGCACCTTCACAGAGCACTTGTATCGAATTATCCAACATCTTGTT
CCAGCATCTTTTCGTCTACAGATGACTATAGAGAACATGAACCATTTGAAATTCATTCCC
CACAAAGACTATACAGCCAATCGCTTGGTCAGTGGGCTCCTCCAGCTCCCCAGCAACACT
TCCCTTGTAATCGATGAAACTCTCCTGGAGCAAGGCCAGCTTGACACCCCAGGTGTTCAT
AATGTTACGGCCCTGAGCAACCTAATAACTTGGCAGAAGGTGGATTATGATTTCAGTTAC
CACCAGATGGAATTCCCTTGCAATATTAATGTTTTGATTACTTCGGAGGGGAGATCACTT
CTACCCGCAGATTGCCAGATCCACTTACAGCCACAGCTGATTCCACCGAACATGGAGGAG
TACATGAACAGCCTTCTCTCAGCCGTGCTGCCTTCTGTGCTAAACAAATTCCGCATTTAT
CTGACCCTTTTGAGGTTCCTGGATTATAGCATCTCTGACGAAATAACC------------
------------------------------------------------------------
---------------------AAGGCAGTTGAAGATGACTTCGTGGAAATGCGCAAGAAT
GATCCTCAGAGCATCACGGCTGACGATCTCCACCAGCTGCTCATTGTCGCTCGGTTTCTG
TCTCTCAGTGCTGGTCAGACAACACTGTCAAGAGAACGATGGCTAAGAGCAAAGCAGCTC
GAGTCTTTGAGAAGAACTAGGCTTCAGCAGCAGAAGTGTGTGAATGGAAATGAACTT
>HiAr|XM_019642945.1_cds_XP_019498490.1_1
ATGATTCAGGATATGTTTGACCCTGAGTTTTACATGGCAGTTTATGAAACGGTTAACCGA
AACACAAAAGCACGTGTTCTTCATTTTGGAAAATATAGAGATGTAGCAGAGTGTGGGCCT
CAACAAGAAGTTGATTTAAACTCTCCACGAACTACCACTTTGGAAAGACAGACTTTCTAT
TGTGTTCCAGTGCCTGGGGAATCTACGGCCTATATTAATGCAAATCAAGCTCGAGTCAGT
CCTTCAACATCCTACACTCCCAGTCGTCACAAGAGGAGTTATGAAGATGATGAAGACATG
GACCTACAGCCCAATAAACAGAAAGACCAACATGCAGGTTCCAGACACACAGGGAGTGTT
GGTGGTCTTCAGTGGTGTGGAGAGCCAAAACGTTTTGAAACTGAAGCGTCTACTGGGCAA
CAGCTGAACTCCCTGAACCTCTCTTCTCCTTTTGACCTGAATTTTCCACTGCCAGGAGAG
AAGGGCCCTGCATGCCTTGTGAAGGTCTATGAAGACTGGGATTGTTTCAAAGTAAATGAT
GTTCTTGAGTTATATGGCATACTGTCTGTGGATCCTGTGCTGAGTATACTGAATAATGAT
GAAAGGGACTCCTCCTCCCTCCTGGATCCGATGGAATGCACAGACACTGCCGAGGAACAG
CGAGTGCACAGCCCTCCTGCCTCCTTAGTGCCAAGGATTCATGTGGTTTTAGCCCAGAAG
CTACAGCACATCAATCCGTTATTGCCGGCTTGCCTTAACAAAGAGGAGAGCAAAACCTGT
AAGTTTGTTTCAAGTTTCATGTCCGAATTGTCTCCAGTCAGAGCAGAACTACTTGGGTTC
CTCACTCATGCCCTTTTGGGAGATAGTTTGGCTGCTGAATACCTTATATTACATCTCATC
TCCACAGTCTATACAAGAAGAGACGTTCTTCCACTAGGAAAATTTACGGTTAACTTGAGT
GGTTGCCCGCGGAATAGTACCTTCACGGAACACTTGTATCGAATTATTCAACATCTTGTT
CCAGCATCTTTCCGTCTACAGATGACTATAGAGAACATGAACCATTTGAAATTCATTCCC
CACAAAGACTATACAGCCAATCGCCTGGTCAGTGGGCTCCTCCAGCTGCCCAGCAACACT
TCTCTTGTAATCGATGAGACTCTGCTGGAACAAGGGCAGCTTGACGCCCCAGGCGTTCAT
AATGTGACTGCCCTGAGCAACCTAATAACTTGGCAGAAGGTGGATTATGACTTCAGTTAC
CACCAGATGGAATTCCCCTGCAATATTAATGTTTTTATTACTTCAGAGGGGAGATCACTC
CTACCGGCAGACTGCCAGATCCACTTACAGCCACAGCTGATTCCACCAAACATGGAAGAG
TACATGAACAGCCTTCTCTCGGCGGTGCTGCCTTCCGTGCTGAATAAATTCCGCATTTAT
CTGACCCTCTTGAGGTTCCTGGATTATAGCATATCTGATGAAATAACC------------
------------------------------------------------------------
---------------------AAGGCAGTTGAAGATGACTTTGTGGAAATGCGCAAGAAC
GATCCTCAGAGCATCACTGCTGATGACCTCCACCAGTTGCTCATTGTAGCTCGGTTTCTG
TCTCTCAGTGCTGGTCAGACAACGCTGTCAAGAGAACGATGGCTAAGAGCAAAGCAGCTC
GAGTCTTTGAGAAGAACCAGGCTCCAACAGCAGAAATGTGTGAATGGAAATGAACTT
>LaCi|145-exonerate_protein2genome-gene-21.21-mRNA-1
ATGATTCAGGATATGTTTGATCCTGAATTTTACATGGGAGTTTATGAGACAGTGAACCGA
AACACAAAAGCACGTGTCCTTCATTTTGGAAAATACAGAGATATAGCAGAATGTGGGCCT
CAGCAAGAAGTTGATTTAAACTCTCCACGAACTACCACTTTGGAAAGACAGAATTTCTAC
TGTGTTCCAGTGCCTGGGGAATCTGTTGCCTATATTAATGCAAACCAAGCTCGAGTCAGT
CCTTCAACATCTTACACTCCCAGTCGTCACAAGAGGAGTTATGAAGATGATGAAGACATG
GACCTGCAGCCTAATAAACAGAAAGAGCAGCATGTGGGTGCCAAACAAACAGGGGGTGTT
GGCGGACTTCAGGGGTGCGGTGAGCCAAAACGTCTAGAAACGGAAGCGTCTACCGGACAG
CAGCTGAGCTCCCTGAACCTCTCTTCTCCTTTCGACCTGAACTTCCCGCTGCCGGGAGAG
AAGGGGCCCGCGTGCCTTGTGAAGGTCTATGAAGATGGGGATTGTTTCAAAGTAAACGAT
GTTCTTGAGTTCTATGGCATCCTCTCTGTGGATCCTGTACTAAGTATACTGAACAACGAT
GAAAGGGACGCCGCATCCCTCCTGGACCCGATGGAATGCGCGGACACAGCCGAGGAGCAG
CGAGTGCACAGCCCTCCCGCTTCCCTGGTGCCGAGGATTCACGTGGTTTTAGCCCAGAAG
CTGCAACACATCAACCCGCTGTTGCCGGCCTCGCTTACCAAAGAGGAGAGCAAAACC---
---TTTGTTTCAAGCTTCATGTCCGAGTTGTCTCCAGTCAGAGCAGAATTGCTTGGGTTC
CTCACGCATGCCCTTTTGGGAGACAGTTTGGCTGCTGAATACCTTATATTACATCTCATC
TCTACAGTATATACAAGAAGAGACGTTCTTCCACTAGGAAAATTCACAGTTAACTTGAGT
GGCTGCCCACGGAATAGTACCTTCACAGAACACTTATATCGAATTATTCAACATCTTGTT
CCAGCATCCTTTCGCCTGCAGATGACCATAGAGAACATGAACCGTTTGAGATTCATCCCC
CACAAAGACTACGCAGCCAATCGCTTAGTCAGCGGGCTCCTCCAGTTGCCCAGCAACACT
TCCCTCGTCATCGACGAAACGCTGCTGGAGCAGGGCCAGCTGGACAGCCCGGGTGTTCAT
AACGTGACGGCCCTGAGCAACCTAATCACGTGGCAGAAGGTGGATTATGACTTCAGCTAC
CACCAGATGGAATTCCCTTGCAACATTAATGTTTTGATTACTTCGGAGGGGAGATCACTC
CTACCTGCAGATTGCCAGATCCACCTACAGCCCCAGCTAATTCCACCGAACATGGAGGAA
TACATGAACAGCCTTCTCTCAGCCGTGCTGCCTTCTGTGCTAAACAAATTCCGCATTTAT
CTGACCCTTTTGAGGTTCCTGGATTATAGCATCTCTGACGAAATAACC------------
------------------------------------------------------------
---------------------AAGGCAGTTGAAGACGACTTTGTGGAAATGCGCAAGAAT
GATCCTCAGAGCATCACAGCCGACGATCTCCACCAGCTGCTCATCGTCGCTCGGTTCCTG
TCTCTCAGCGCTGGCCAGACAACACTGTCGAGAGAACGATGGCTCCGAGCGAAGCAGCTC
GAGTCTTTGCGAAGAACGAGGCTGCAGCAGCAGAAGTGTGTGAACGGAAATGAACTT
>MyLu|XM_014464563.2_cds_XP_014320049.1_1
ATGATTCAGGACATGTTTGACCCTGAGTTTTACATGGGAGTTTATGAAACAGTGAACCGA
AACACAAAAGCACGTGTCCTTCATTTTGGAAAATATAGAGATATAGCAGAATGTGGGCCT
CAACAAGAAGTTGATTTAAACTCTCCACGAACTACCACTTTGGAAAGACAGAATTTCTAT
TGTGTTCCAGTGCCTGGGGAATCTGTGGCCTATATTAATGCAAACCAAGCTCGAGTCAGT
CCTTCAACATCTTACACTCCCAGTCGTCACAAGAGGAGTTATGAAGATGATGAAGACATG
GACCTACAGCCTAATAAACAGAAAGAGCAGCATGCAGGTGCCAAACAAACAGGGAGTGTC
GGCGGTCTTCAGGGGTGTGGCGAGCCAAAACGTCTAGAAACCGAAGCTTCTACTGGACCA
CAGCTGAGCTCCCTGAACCTCTCTTCTCCTTTTGACCTGAACTTCCCCCTGCCAGGAGAG
AAGGGCCCTGCGTGCCTTGTGAAGGTCTATGAAGATGGGGATTGTTTCAAAGTAAATGAT
GTTCTTGAGTTGTATGGCATCCTCTCTGTGGATCCTGTGCTAAGTATACTGAACAATGAT
GAAAGGGACGCCGCGTCACTCCTGGATCCGATGGAATGCACAGACACAGCCGAAGAACAG
AGAGTGCACAGTCCTCCTGCTTCGCTAGTGCCAAGAATTCATGTGGTTTTAGCCCAGAAG
TTGCAACATATCAACCCACTGTTGCCGGCCTCCCTTAACAAAGAGGAGAGCAAAACCTGT
AAGTTTGTTTCAAGCTTCATGTCCGAATTGTCTCCAGTCAGAGCAGAATTGCTTGGGTTT
CTCACACATGCCCTTTTGGGAGATAGTTTGGCTGCTGAATACCTTATATTACATCTCATC
TCTACAGTATATACAAGAAGAGACGTTCTTCCACTAGGAAAATTTACGGTTAACTTGAGT
GGTTGCCCACGGAATAGTACCTTCACAGAACACTTGTATCGAATTATTCAACATCTTGTT
CCAGCATCTTTTCGTCTGCAGATGACTATAGAGAACATGAACCATTTGAAATTCATTCCC
CACAAAGACTATACAGCCAATCGCTTGGTCAGTGGGCTCCTCCAGCTACCCAGCAACACT
TCCCTTGTAATCGATGAAACTCTCCTGGAGCAAGGCCAGCTTGACACCCCAGGTGTTCAT
AATGTGACGGCCCTGAGCAACCTAATAACTTGGCAGAAGGTGGATTATGATTTCAGTTAC
CACCAAATGGAATTCCCCTGCAATATTAATGTTTTGATTACTTCGGAGGGGAGATCACTC
CTACCCGCAGATTGCCAGATCCACCTACAGCCACAGCTAATTCCCCCAAACATGGAGGAG
TACATGAACAGCCTTCTCTCAGCCGTGCTGCCTTCTGTGCTAAACAAGTTTCGCATTTAC
CTGACCCTTTTGAGGTTCCTGGATTATAGCATATCTGATGAAATAACCAAGATTACATCT
TTATACACTCTATGCCCATCGACGTTCATAATTATTGGTCTATACAGTTGTCTTTTAATC
AGAGGGAAAAGTTACAAAAGAAAAGCAGTTGAAGATGACTTTGTGGAAATGCGCAAGAAT
GACCCTCAGAGCATCACTGCTGACGATCTCCACCAGCTGCTCATTGTCGCTCGGTTTCTG
TCTCTCAGTGCTGGTCAGACAACACTGTCAAGAGAACGATGGCTAAGAGCAAAGCAGCTC
GAGTCTTTGAGAAGAACCAGGCTTCAACAGCAGAAGTGTGTGAATGGAAATGAACTT
>PhDi|XM_028513437.1_cds_XP_028369238.1_1
ATGATTCAGGATATGTTCGACCCTGAGTTCTACATGGGAGTCTATGAAACGGTTAACCAG
AACACAAAAGCACGTGTTCTTCATTTTGGAAAATACAGAGATATAGCAGAATGTGGGCCT
CAGCAAGAAGTGGATTTAAACTCTCCACGAACTACCACTTTGGAGAGACAGACTTTCTAC
TGTGTTCCAGTGCCTGGAGAATCCGTGGCCTACATGAACACCAGCCAAGCTCGAGTCACT
CCCTCCACGTCGTACACGCCCAGCCGTCACAAGAGGAGCTACGAAGACGACGACGACATG
GACCTGCAGCCTCACAAGCAGAAGGACCAGCACGCGGGGGCCAGGCGGGCAGGGAATATC
GGTGGTCTGCAGTGGTGCAGCGAGCCGAAACGCCTGGAAACGGAAGCTTCCATCGGACGA
CAGCCCAACTCCCTGAGCTTCTCTCCCCCGTTTGACCTGAACTTCCCCCTGCCAGGAGAG
AAGGGCCCTGCGTGCCTTGTGAAGGTCTATGAAGACTGGGATTGTTTCAAAGTAAACGAT
GTTCTTGAGTTATACGGCATACTCTCTGTGGATCCTGTGCTAAGTATACTGAACAATGAG
GAAAAGGACGCCTGTTCCCTTCTGGACCCGATGGAGTGCGCAGACACAGCCGAGGAGCAC
AGAGTGCACAGCCCCCCCGCTTCCCTAGTGCCAAGGATCCACGTGGTGCTGGCCCAGAAG
CTGCAGCACCTCAACCCGTTATTGCCAGCTTGCCTTAACAAAGAAGAGAGCAAAACC---
---TTTGTTTCGAGCTTCATGTCCGAACTGTCTCCGGTCCGAGCAGAACTGCTGGGGTTC
CTCACCCACGCCCTCCTGGGAGACGGTCTGGCTGCTGAGTACCTTATCCTGCATCTCATC
TCTACCGTGTATACAAGAAGAGACATTCTCCCACTAGGAAAATTTACAGTTAACTTGAGT
GGTTGCCCACGGAACAGTACCTTCACGGAACACTTATATCGAATCATTCAACATCTTGTT
CCAGCGTCCTTCCGCCTGCAGATGACCGTAGAGAACATGAACCGCCTGAAGCTCGTCCCG
CACAAGGACTACACAGCCAACCGCCTGGTCAGCGGGCTGCTCCAGCTCCCCAGCAGCACG
TCCCTCGTGGTGGACGAGACCCTGCTGGAGCAGGGCCAGCTGGACGCCCCAGGTGTTCAT
AATGTGACTGCCCTGAGCAACCTCATAACTTGGCAGAAGGTGGATTACGATTTCAGTTAC
CACCAGATGGAGTTCCCCTGCAATATCAACGTTTTGATTACTTCAGAGGGGAGATCACTC
CTACCGGCAGACTGCCAGATCCACTTGCAGCCGCAGCTGATCCCCCCGAACATGGAGGAG
TACATGAACAGCCTTCTCTCCGCGGTGCTGCCTTCCCTGCTGAACAAATTCCGCATCTAT
CTGACCCTCCTGAGGTTCCTGGATTATAGCATATCTGATGAAATAACC------------
------------------------------------------------------------
---------------------AAGGCAGTTGAAGACGACTTTGTGGAAATGCGCAAGAAC
GACCCTCAGAGCATCACCGCTGACGACCTCCACCAGCTGCTCATCGTGGCTCGGTTTCTG
TCTCTCAGTGCCGGCCAGACCACACTGTCGAGGGAACGGTGGCTGAGAGCAAAGCAGCTA
GAGTCTTTGAGAAGAACCAGGCTTCAGCAGCAGAAATATGTGAATGGAAATGAACTT
>PtVa|XM_023530089.1_cds_XP_023385857.1_1
ATGATTCAGGATATGTTTGACCCTGAGTTTTACATGGGAGTTTATGAAACGGTTAACCGA
AACACAAAAGCACGTGTTCTTCATTTTGGAAAATATAGAGATGTAGCAGAGTGTGGGCCT
CAACAAGAAGTTGATTTAAACTCTCCACGAACTACCACTTTGGAAAGGCAGACTTTCTAT
TGTGTCCCAGTGCCTGGGGAATCTGCGGCCTATGTTAATGCAAACCAAGCTCGAGTCAGC
CCTTCAACATCCTATACTCCCAGTCGGCACAAGAGGAGTTACGAAGATGATGAAGATATG
GACCTGCAGCCTAATAAACAGAAAGACCAACATGCGGGTGCCAGGCAGACAGGAGGCGTC
GGTGGTCTTCAGTGGTGTGGAGAGCCAAAGCGTTTGGAAACTGAAGCGTCTTCTGGGCAA
CAACTGAACTCCCTCAGCCTCTCTTCTCCCTTCGACCTAAACTTCCCACTGCCAGGAGAG
AAGGGCCCTGCGTGCCTTGTGAAGGTCTATGAAGACTGGGATTGTTTCAAAGTCAACGAT
GTTCTTGAGCTGTACGGCATCCTCTCCGTGGACCCCGTGCTGAGTGTACTGAACAACGAC
GAAAGGGACGCGTCG---CTCCTGGACCCGATGGAGTGCACAGACACAGCCGAGGAGCAG
AGAGTGCACAGCCCTCCCGCTTCCTTAGTGCCGAGAATCCACGTGGTGCTGGCACAGAAG
CTGCAGCACATCAATCCGTTACTGCCGGCTTGCCTTAACCAAGAGCAGAGCAAAACC---
---TTTGTTTCAAGTTTCATGTCCGAATTATCTCCAATCAGAGCAGAACTGCTTGGGTTC
CTCACACATGCCCTCCTGGGAGATGGCTTGGCTGCTGAATACCTTATACTGCATCTCATC
TCGACAGTATACACAAGAAGAGACGTTCTTCCACTAGGAAAATTTACAGTTAACTTGAGT
GGTTGCCCGCGGAATAGCACCTTCACAGAACACTTATATCGAATTATTCAGCATCTTGTT
CCAGCATCTTTTCGTCTCCAGATGACTATAGAGAACATGAACCATCTGAAATTCATCCCT
CACAAAGACTACACAGCCAACCGCTTGGTCAGTGGGCTCCTGCAGCTGCCCAGCAATACT
TCCCTTGTAATTGATGAGACGCTCCTGGAGCAGGGGCAGCTCGACACCCCAGGTGTTCAT
AATGTGACTGCCCTGAGCAACCTGATAACTTGGCAGAAGGTAGATTATGACTTCAGTTAC
CACCAGATGGAATTCCCCTGCAACATTAACGTTTTCATTACTTCAGAGGGGAGATCGCTC
CTACCGGCAGACTGCCAGGTCCACCTGCAGCCTCAGCTGACGCCTCCCAACATGGAGGAG
CACATGAGCAGCCTCCTCGCGGCCGTGCTGCCCTCCGTGCTGAACAAGTTCCGCGTTTAC
CTCACCCTCCTGAGGTTCCTGGACTATAGCATATCTGACGAAATAACC------------
------------------------------------------------------------
---------------------AAGGCAGTTGAAGACGACTTTGTGGAGATGCGTAAGAAC
GACCCTCAGAGCATCACGGCGGATGATCTCCACCAGTTGCTCATCGTAGCGCGGTTTCTG
TCTCTCAGTGCTGGTCAGACGACGCTGTCCAGAGAACGATGGCTAAGAGCAAAGCAGCTA
GAGTCTTTGAGGAGAACCAGGCTTCAGCAGCAGAAATGTGTGAATGGAAATGAACTT
>RhFe|XM_033130654.1_cds_XP_032986545.1_1
ATGATTCAGGATATGTTTGACCCTGAGTTTTACATGGCAGTTTATGAAACGGTTAACCGA
AACACAAAAGCACGTGTTCTTCATTTTGGAAAATATAGAGATGTAGCAGAGTGTGGGCCT
CAACAAGAAGTTGATTTAAACTCTCCACGAACTACCACTTTGGAAAGACAGACTTTCTAT
TGTGTTCCAGTGCCTGGGGAATCTATGGCCTATATTAATGCAAATCAAGCTCGAGTCAGT
CCTTCAACGTCCTATACTCCCAGTCGTCACAAGAGGAGTTATGAAGATGATGAAGATATG
GACCTACAGCCTAATAAACAGAAAGACCAGCATGCAGGCGCCAGACAAACAGGGAGTGTT
GGTGGTCTTCAGTGGTGTGGAGAGCCAAAACGTTTAGAAACTGAAGCGTCTACTGGGCAA
CAGCTGAACTCCCTGAACCTCTCTTCTCCTTTTGACCTGAATTTCCCACTGCCAGGAGAG
AAGGGCCCTGCGTGCCTTGTGAAGGTCTATGAAGACTGGGATTGTTTCAAAGTAAATGAC
GTTCTTGAGTTATATGGCATACTGTCTGTAGATCCTGTGCTAAGTATCCTGAATAATGAT
GAAAGGGACGCCTCCTCACTCCTGGATCCGATGGAATGCACGGACACAGCCGAGGAGCAG
AGAGTACACAGTCCTCCTGCCTCCTTAGTGCCAAGGATTCATGTGGTTTTAGCCCACAAG
TTGCAGCACATCAATCCGTTATTGCCGGCTTGCCTTAACAAAGAGGAGAGCAAAACC---
---TTTGTGTCAAGTTTCATGTCCGAATTGTCTCCAGTCAGAGCAGAGCTGCTTGGGTTC
CTCACTCACGCCCTTCTGGGAGATAGTTTGGCTGCTGAGTACCTTATATTACATCTCATC
TCTACAGTATACACAAGAAGAGACATTCTTCCACTAGGAAAATTTACAATTAACTTGAGT
GGTTGCCCGCGGAATAGTACCTTCACTGAACACTTATATCGAATTATTCAACATCTTGTT
CCAGCATCCTTTCGTCTACAGATGACTCTAGAGAACATGAACCATTTGAAACTCATTCCC
CACAAAGACTATACAGCCAATCGCTTGGTCAGTGGGCTCCTCCAGCTGCCCAACAATACT
TCTCTTGTAATCGATGAAACTCTCCTGGAACAAGGGCAGCTTGACACCCCAGGTGTTCAT
AATGTGACTGCCCTGAGCAACCTAATAACTTGGCAGAAGGTGGATTATGACTTCAGTTAC
CACCAGATGGAATTCCCCTGCAATATTAATGTTTTTATTACTTCAGAGGGGCGATCACTC
CTACCGGCAGACTGCCAGATCCACTTACAGCCACAGCTGATCCCACCAAACATGGAGGAG
TACATGAACAGCCTTCTCTCAGCGCTGCTGCCTTCTGTGCTGAATAAATTCCGCATTTAT
TTGACCCTCTTGAGGTTCCTGGATTATAGCATATCTGATGAAATAACC------------
------------------------------------------------------------
---------------------AAGGCAGTGGAAGATGACTTCGTGGAAATGCGCAAGAAT
GATCCTCAGAGCATCACAGCTGATGACCTCCACCAGTTGCTCATCGTAGCTCGGTTTCTG
TCTCTCAGTGCTGGTCAGACAACACTGTCAAGAGAACGATGGCTAAGAGCAAAGCAGCTC
GAGTCTTTGAGAAGAACCAGGCTCCAACAGCAGAAATGCGTGAACGGAAATGAACTT
>RoAe|XM_016149121.1_cds_XP_016004607.1_1
ATGATTCAGGATATGTTTGACCCTGAGTTTTACATGGGAGTTTATGAAACGGTTAACCGA
AACACAAAAGCACGTGTTCTTCATTTTGGAAAATATAGAGATGTAGCAGAGTGTGGGCCT
CAACAGGAAGTTGATTTAAACTCTCCACGAATTACCACTTTGGAAAGGCAGACTTTCTAT
TGTGTCCCAGTGCCTGGGGAATCCGCAGCCTATGTTAATGCAAACCAAGCTCGGGTCAGC
CCTTCAACATCCTACACTCCCAGTCGGCACAAGAGGAGTTACGAAGATGATGAAGATATG
GACCTGCAGCCTAATAAACAGAAAGACCAACATGCGGGCGCCAGGCAGACGGGACGCGTC
GGTGGTCTTCAGTGGTGTGGAGAGCCGAAGCGTTTGGAAACTGAAGCATCTACCGGACGA
CAGCTGAACCCCCTCAACCTCTCTTCTCCCTTCGACCTAAACTTCCCACTGCCAGGAGAG
AAGGGCCCTGCGTGCCTTGTGAAGGTCTATGAAGACTGGGATTGTTTCAAAGTCAACGAC
GTTCTTGAGCTGTATGGCATCCTGTCCGTGGAGCCCGTGCCGAGTGCACTGAGCAACGAC
GAGCGGGACGCCTCG---CTCCTGGACCCGATGGAGTGCACGGACACGGCCGAGGAGCAG
AGAGTGCACAGCCCCCCCGCTTCCCTGGTGCCGAGGATCCACGTGGTGCTGGCGCAGAAG
CTGCAGCACATCAACCCGCTGCTGCCGGCTTGCCTCAACCAGGAGCAGAGCAAAGCC---
---TTTGTTTCAAGTTTCATGTCCGAATTGTCTCCAATCAGAGCAGAGCTGCTTGGGTTC
CTCACGCACGCCCTCCTGGGAGATGGCTTGGCTGCCGAGTACCTTATACTGCATCTCATC
TCGACCGTATATACAAGAAGAGACGTTCTTCCACTAGGAAAATTTACAGTTAACTTGAGT
GGTTGCCCACGGAATAGCACCTTTACGGAACACTTATATCGAATTATTCAGCATCTTGTT
CCAGCATCTTTTCGTCTCCAGATGACTATAGAGAACATGAACCATCTGAAGTTCATCCCT
CACAAAGACTACACAGCCAACCGCCTGGTCAGCGGGCTCCTGCAGCTGCCCAGCAATACT
TCCCTGGTGATTGACGAGACGCTCCTGGAGCAGGGGCAGCTCGACACCCCAGGTGTTCAT
AATGTGACTGCCCTGAGCAACCTGATAACTTGGCAGAAGGTGGATTATGACTTCAGTTAC
CACCAGATGGAATTCCCCTGCAATATTAACGTTTTCATTACTTCGGAGGGGAGATCGCTT
CTACCGGCAGACTGCCAGGTCCACCTGCAGCCCCAGCTGGCGCCCCCGAACGTGGAGGAG
CACATGAGCAGCCTCCTCGCCGCCGTGCTGCCCTCCGTGCTGAACAAGTTCCGCGTTTAC
CTCACCCTCCTGCGGTTCCTCGACTATAGCATATCTGATGAAATAACC------------
------------------------------------------------------------
---------------------AAGGCAGTTGAAGACGACTTTGTGGAAATGCGTAAGAAC
GACCCTCAGAGCATCACGGCCGATGATCTCCACCAGCTGCTCATCGTGGCGCGGTTTCTG
TCTCTCAGTGCTGGTCAGACGACGCTGTCCAGAGAACGATGGCTAAGAGCAAAGCAGCTA
GAGTCTTTGAGAAGAACCAGGCTTCAGCAGCAGAAATGTGTGAATGGAAATGAACTT
