# Supplementary material for: Positively selected genes in the hoary bat (Lasiurus cinereus) lineage: prominence of thymus expression, immune and metabolic function, and regions of ancient synteny
Source: PeerJ. 2022 Mar 17;10:e13130. doi: 10.7717/peerj.13130 (PMC8934532; doi:10.7717/peerj.13130)
Supplement: Supplemental Information 4 — Likely alignment errors have been manually deleted between conserved codons. Recovery of the original codon positions requires alignment to the original accessions in each orthogroup. [file peerj-10-13130-s004.zip › renamed.manual/OG0008960.manual.fas]

>EpFu|XM_028138689.1_cds_XP_027994490.1_1
AACCCTTTCCATATGTCTGGGAACGTGGACTTCTTCCTGCTCAGAGACCAGGAGCGGAAT
AAGTTTCACTCCGAGCGGCAGAAGAAGAAGATGCTGCGGTTGCACCAGAAGATGACCTAC
TCCTCCAAAGTGTTGGCCAAGCACACCAGCCTGCTGCGTGAGCTGCAGCTGCAGGACCGG
GCGGATGACCAGGAGGCGCGTGCCCTGGCTGAGGCCCAGCAGATGAGCGCCTTCCAGGAG
GACCACACCTCCTGGAAGCTGGCCATGACCAAAGAAAAGAAAGAGGATTCTGACAGCATA
CACAAGTACATCAACCAGAAGCGGCAAATGTTCCTCCTTCAG------------------
------------------------------------------------------------
---TATGCCCTGGATATGAAGCGGAGCGAGATCCAGCGGCTAGAGATGCTGGCAACTAAG
GAGGAGGCGGAGCTGGAGCAGGCTGAGAAGTCCCTGGAGAAGGATTCGGCCCTGTTCGAT
GAGTTCCTCAGGGAGAATGACCGCAGCTCAGTGCAGGCCCTGAAAGAGGCAGAGAAGGAG
ACCAAAGTGAAGATAGAGAAGATCACTGAAATTCGAGATCTGACCACCCAGATCATGAAT
ATCAAAAGCGAAATCTCCAGATTTGAAGATACTCTGCAACATTACAAGGTCTGCAAGGAC
TTTCTGTACAAGCTGTCACCCAAGGACTGGTTGGAAGAACAAGAGAAGAAGCAATTGGCT
CTCAAGGAGAACACTCAGTTGTCA---CAAGGTGACGGGCCAAGCCCAAGGAAGCCCTGG
AGAGTGCTGCAGGTGATCCGGGTAGGGCAGGTGCTGGACCCAGACAGTGATGGGGAGGGG
CTGGAGCTGTACTTCAAGGAACCCCACCAGCTCCTGGAAGTCTTCACAAACCTGGAGGAG
CAGAACCTCTCGCTGATCCAGAACACACAGGAGATGGAGGAGGCCTTGGAGGAGCTGAGC
TTCACCCTGAAAAATACCCAGATCCGCATGGATAGGGAGGTCAACCAGCTGAAGCAGTGG
ATCACCACACTGATGATGTCCATCACCAAGGAGGAGGAGACAGCTGCTGAGCTGGAGCTC
AAAGCCCGAGTCTTCCATTTCGGCGAGTACAAGGGCGCACAGGAGGACAAGCTGCTGGAG
AGCCTCAACCGCAAGGTGCTGGACGTGTACCGGCAATGTGTCGGTCCCCAGCAGGAGTCC
AACCTGGGCACCGTGCAGATGTTGACCGTCATCGAACACCAGCTGGATGAACTGCTCGAG
AACCTGGAGCGTGTGCCCCAGATCAAGATCGAGCAGGCCGAGAAGGCCAAGGAAAAGGAG
CGGCGCCAGAGAATCCGGGAAGAGAAAGCCAGGATACAGAAGCAGCTGCAAGAGGAGCGT
CTCCAACGGGCCCAAGCCCGG------GCCCAGGCTGAGATCAAGAAGAAGAGAGGCAGA
AAGTTGCTGTCCCGCTCTGAGCCCCCGGCCCTGAAATCCAAGGAGGAGCCTGAGCACGAG
CTGCTGGACAAGGAGAAGGAGGAGCAGCTGTTCTTCTTCACC
>LaCi|662-exonerate_protein2genome-gene-181.0-mRNA-1
AACCCTTTCCATATGTCTGGGAACGTGGATTTCTTCCTGCTCAGAGATCAGGAGCGGAAT
AAGTTCCACTCAGAGCGGCAGAAGAAGAAGATGCTACGGCTGCACCAGAAGATGACCTAC
TCCTCCAAAGGGTTGGCCAAGCACACCAGCCTGCTGCGTGAGCTGCAGCTGCAGGACCGG
GCCGATGACCAGGAGGCACGCGCCCTAGCCGAGGCCCAGCAGATGAGCGCCTTCCAGGAG
GATCGCACCTCCTGGAAGCTGGCCATGACCAAAGAAAAGAAAGAGGATTCTGACAGCATA
TACAAGTACATCAACCAGAAGCGGCAAATGTTCCTCCTTCAG------------------
------------------------------------------------------------
---TATGCCCTGGATATGAAGCGGAGTGAGATCCAGCGGCTAGAGATGCTGGCAACTAAG
GAGGAGGCAGAGCTGGAGAAGGCAGAGAAGTCCCTGGAGAAGGATTCGGCCCTGTTTGAT
GAGTTCCTCAGGGAGAATGACCGAAGCTCAGTGCAGGCCCTGAAAGAGGCAGAGAAGGAG
ACCAAAGTGAAGATAGAGAAGATCACTGAAATTCGAGATCTGACCACACAGATCATGAAT
ATCAAAAGTGAAATCTCCAGATTTGAAGACACTCTGCAACATTATAAGGTCTGCAAGAAC
TTCCTGTACAAGCTGTCACCCAAGGACTGGTTGCAAGAACAAGAGAAGAAGCAACTGGCT
CTCAAGGAGACCGCTCAGTTGTCA---CAAGGTGAAGGGTCAAGCCCAAAGAAGCCCTGG
AAAGTGCTGCAGGTGATCCGGGTAGGGCAGGTGCTGGACCCAGACTCTGAGGGTACTGGG
CTGGAGCTGTACTTCAAGGAACCGCACCAACTCTTGGAAGTCTTCACAAATCTGGAGGAG
CAGAACCTCTCGCTAATCCAGAACACACAGGAGATGGAGGAGGCCTTGGAGGAGCTGAGC
TTCACCCTGAAAAATACCCAGATCCGCATGGATAGGGAGGTCAACCAGCTGAAGCAGTGG
ATCACCACACTGATGATGTCCATCTCCAAGGAGGAGGAGACAGCTGCTGAGCTGGAGCTC
AAAGCCCGAGTCTTCCATTTCGGCGAGTACAAGGGCGCACAGGAGGACAAGCTGCTGGAG
AGCCTCAACCGCAAGGTGCTGGACGTGTACCGGCAATGTGTCGGTCCCCAGCAGGAGTCC
AACCTGGGCACCGTGCAGATGCTGACCGTCATCGAACACCAGCTGGATGAACTGCTCGAG
AACCTGGAGCGTGTGCCCCAGATCAAGATCGAGCAGGCCGAGAAGGCCAAGGAAAAGGAG
CGGCGCCAGAGAATCCGGGAAGAGAAAGCCAGGATACAGAAGCAGCTGCAAGAGGAGCGT
CTCCAACGGGCCCAAGCCCGG------GCCCAGGCTGAGATCAAGAAGAAGAGAGGCAGA
AAGTTGGTGTGCCGCTCCGAGCCCCCGGCCCTGAAAACCAAGGAGGAGCCAGAGCATGAG
CTGCTGGACAAGGAGAAGGAGGAGCAGCTGTTCTTCTTCACC
>HiAr|XM_019632662.1_cds_XP_019488207.1_1
AATCCTTTCCACATGTCGGGGGATGTGGACTTCTTCTTGCTGAGAGATCAGGAGCGGAGT
AAGTCTCTCTCAGAGCGGGAGCAGAAGAAGACGCTGCGGGTGCACGAGAAGATGACCTAC
TCGTCCAAAGTGTCTGCTAAGCACACCAGCCTGCGGCGAAAGCTGCAGCTGGAAGACAAG
ATGGAGGACCAGGAGGCGCTC------GCAGAGGCTGAGCAGCTGCAGGCCTTCCACAAC
AAC---ATGGCCTGGATGCTCTCCATGACCAAAGAAAAGAACGGGGAATCTGATAACATA
AACAAGTACATCAACCAGAAGCGGCAAATGTTCCTTATCCAG------------------
------------------------------------------------------------
---TACGCCCTGGATATGAAGCGGAGCGAGATCCGGCGGCTGGAGCTGCTGGTGACTGAG
GAGGAGGCGGAGCTGGAGCGAGCTGAGAGGTCTCTGGAAAAGGACTCCGCCCTGTTCGAT
GAGTTCCTCAGGGAGAATGACCGCAACTCTGTGCAGGCCCTGACAGCGGCAGAGAAGGAG
ACCAAAGCGAAGGTAGAGAAGATCACTGAGATTCGTGACCTGACCACCCAGATCATGAAC
ATCAAAAGTGAAATCTCCAAATTTGAAGACATACTGCAGCATTATAAAGTCTACAAGGAT
TTCCTATACAAGCTGTCACCCAAGGAATGGTTGGAAGAACAAGAGAAGAAGAACTTGGCT
CTCAAAGAGAATACTCTGTTCTCCACAAATGGGGAGGGTCCGGGCCCAAGGAAACCCTGG
AAAGTGCTGCGGGTGATACAGGCGGCGCAGATCCTGGACTCAGACAGTGACGGGGAGAAG
CTGGAGCTGTACTTCACGGAGCCCCAGCAGCTCCTGGACGTCTTCACAGAGCTGGAGGAG
CAGAACCTCTCGCTGATCCAGAACACTCAGGAAATGGAGGAGGCCTTGGAGGAGCTGAGC
TTCACCCTGAAAAACACCCAGCTCCGCATGGACAGGGAGGTCAACCACCTAAAGCAGTGC
ATCACCACACTGATGATGTCCATCGTCAAGGAGGAGGAGACGGCCGCTGAGCTGGAGCTC
AAAGCCCGGGTCTTCCATTTCGGCGAGTACAAGGGTGCTCAGGAGGACAAGGTGCTGGAG
AGCCTGAACCACAAGGTGCTGGACGTGTACCAGAACTGTGTCGGCAGCCAGCAGGAGTCC
AACCTCGGCACTGTGCAGATGCTGACCATCATTGAGCAACAGCTGGACGAGCTGCTCGAG
AACCTGGAGCGTGTGCCCCAGGTCAAAATTGAGCAGGCAGAGAAGGCCAAGGAGAAGGAG
CGGCGCCAGAGAATCCGGGAAGAGAAGGCCAAGATGCAGAAGCAGCTGCAGGAGGAGCGT
CTGCAACGGGCCCGAGCCCGG------GCCCAGGCAGAGGTCAAAACGAAGAGAGGCAGA
AGGCTGGTGTGCCGCTCCCGGCCCCCAGCCCTAAAGAGCAAGGAGGAGCCTGAGCACAAG
TCACTGGACAAGGACAAGGAGGAGCAGCTGTTCTTCTTCACC
>MyLu|XM_023743735.1_cds_XP_023599503.1_1
AATCCTTTCCATTTGTCTGGGAACGTGGATTTCTTCCTGCTCAGAGATCAGGAGCGGGAT
AAGTTTCACGCAGAGCGGCAGAAGAAGAAGATGCTGCAGTTGCACCAGAAGATGACCTAC
TCATCCAAAGTGTTGGCCAAGCACACCAGCCTGCTGCATGAGCTGCAGCTGCAGGACCGG
GCTGATGACGAGGACGCGCGTGCCCTGGCCGAGGCCCAGCAGATGAGCGCCTTCCAGGAG
GACCACACCGCCTGGAAGCTGGCCATGACCAAAGAAAAGAAAGAGGGTTCTGACAGCATC
TACAAGTACATCAACCAGAAGCGGCAAATGTTCCTCCTCCAG------------------
------------------------------------------------------------
---TATGCCCTGGATATGAAGCGGAGCGAGATCCAGCGGTTGGAGATGCTGGCAACAAAG
GAGGAGGCAGAGCTGGAGCGGGCTGAGAAGTCCCTGGAGAAGGATTCGACCCTGTTCGAT
GAGTTCCTCAGGGAGAATGACCGCAGCTCAGTGCAGGCCCTGAAAGAGGCAGAAAAGGAG
ACCAAAGTGAAGATAGAGAAGATCACTGAAATCAGAGATCTGACCACCCAGATCATGAAT
ATCAAAAGCGAAATCTCCAGATTTGAAGACACTCTGCAACATTACAAGGTCTGCAAGAAT
TTCCTGTACAAGCTGTCGCCCAAGGACTGGCTGGAGGAACAAGAGAAGAAGCACTTGGCT
CTCAAGGAGAACGCTCAGTTGTCA---CAAGGTGAAGTGCAAAGCCCAAGGAAGCCCTGG
AAAGTGCTGAAGGTGATCCAGGTAGGGCAGGTGCTGGACCCAGACAGTGACGGGGAGGGG
CTGGAGCTGTACTTCAAGGAGCCCCACCAGCTCCTGGAAGTCTTTACAAACCTGGAGGAG
CAGAACCTCTCGCTGATCCAGAACACACAGGAGATGGAGGAGGCCCTGGAGGAGCTGAGC
TTCACCCTGAAAAATACCCAGATCCGCATGGATAGGGAGGTCAACCAGCTGAAGCAGTGG
ATCACCACACTGATGATGTCCATCACCAAGGAGGAGGAGACAGCTGCTGAGCTGGAGCTC
AAAGCCCGAGTCTTCCATTTCGGCGAGTACAAGGGCGCACAGGAGGACAAGCTGCTGGAG
AGCCTCAACCGCAAGGTGCAGGACGTGTACCGGCAATGTGTGGGTCCCCAGCAGGAGTCC
AGCCTGGGCACCGTGCAGATGCTGACCGTCATCGAACACCAGCTGGACGAGCTGCTTGAG
AACCTGGAGCGTGTGCCCCAGATCAAGATCGAGCAGGCCGAGAAGGCCAAGGAGAAGGAG
CGGCGCCAGAGACTCCGGGAAGAGAAAGCCAGGATACAGAAGCAGCTGCAAGAGGAGCGT
CTCCAACGGGCCCAAGCCCGG------GCCCAGGCTGAGATCAAGAAGAAGAGAGGCAGA
AAGCTGGTGTCCCGCTCCGAGCCCCCGGCCCTGAAAACCAAGGAGGAGCCTGAGCAGGAG
CTGCTGGACAAGGAGAAGGAGGAGCACCTGTTCTTCTTCACC
>PhDi|XM_028525084.1_cds_XP_028380885.1_1
AATCCTTTCCACATGTCTGGGGACGTGGATTTCTTCCTGCTCAGAGATCAGGAGAGGAGT
AAGTCTCACTCAGAGCGGCAGCAGAAGAAGGTGTTGCGGGTGCATGAGAAGATGACATAC
TCATCCAAAGTGTCAGCCAAGCACAACAGTTTGCGGCGGGAGCTGCAGATGGAGGACGAG
ACAGAGGACCAGGAGGCACGT------GCAGAGGCCGAGCAGCTGCGTGCCTTCCGCTAC
CAC---ACAGCCTGGAAGCTCTCGGTGACCAGAGAAAAGAAAGGGGAATCTGATAACATA
AACAAGTACATCAACCAGAAACGGCAAATGTTCCTCATCCAG------------------
------------------------------------------------------------
---TATGCCCTAGATATGAAGCGGAGTGAGATCCAGCGGCTGGAGATGCTGGCAACTAAG
GAGGAGGCAGAGCTGGAGCGGGCTGAGAAGTCCCTGGAGAAGGATTCAGCCTTGTTCGAT
GAGTTCCTCAGGGAGAATGACCGCAGCTCAGTGCAAGCCTTGAGAGCAGCAGAGAAGGAG
ACCAAAGTGAAGATGGAGAAGATCACTGAAATCCGAGATTTGACCACTCAGATCATGAAC
ATCAAAAGCGAAATCTCCAAATTTGAAGACACTCTGCAACATTACAAGGTCTACAAGGAT
TTCCTGTATAAACTGTCACCCAAGGAGTGGTTGGAAGAACAAGAGAAGAAGCACTTGGCT
CTCAAAGAGAACACTCTATTCTTCACACAAGGGGAGGGGCAAGGCCCAAGGAAGCCCTGG
AAACTGCTGCAGGTGGCACAGGCAGGGCAGATCCTGGACCCAGACAGTGATTGTGAGGAA
CTGGAGCTGTACTTCACAGAGCCCCAGCAACTCCTGGATGTCTTCACAAAGCTGGAAGAG
CAGAATCTCTCATTGATCCAGAACACACAGGAGATGGAGGAGACCTTGGAGGAGCTCAGC
TTCACCCTGAAAAACACCCAGATCCGTATGGATAGGGAAGTCAACCAATTAAAGCAGTGG
ATCACCACATTGATGATGGCCATCACCAAGGAGGAGGAGACAGCTGCTGAGCTGGAGCTC
AAAGCCCGAGTCTTCCATTTTGGCGAGTACAAGGGTGCTCAGGAGGACAAGCTGCTGGAG
AGCCTCAACCACAAGGTTCTGGATGTGTACCGGCACTGTGTCGGTGTCCAGCAGGAGTCT
AACCTGGGCACTGTGCAGATGCTGACCATCATTGAGCACCAGATGGATGAGCTGCTCGAG
AACCTGGAGCGTGTGCCCCAGGTCAAGGTCGAGCAGGCTGAGAAGGCCAAGGAGAAGGAG
CGGCGCCAGAGACTCCGGGAAGAGAAGGCCAAAATGCAAAAGCAGCTTCAAGAAGAGCGT
CTGCAACGGGCCCAAGCCCGG------GCCCAGGCTGAGATCAAGAAGAAGAGAGGCAGA
AAGTTGGTGTGTCGCTCCCGGCCCCCGGTCTTGAAAACCAAGAAAGAACCTGAATACGAG
CTGCTGGACAAAGAAAAGGAGGAGCAACTATTCTTCTTCACC
>PtVa|XM_023520905.1_cds_XP_023376673.1_1
AATCCTTTCCACATGTCTGAGGATGTGGATTTCTTCTTGCTCAGAGATCAGGAGCGGAAT
AAGTCTCGCTCAGAGCGGGAGCAGAAGAAGACGCTGCGGGTGCATGAGAAAATGACATAC
TCATCCAAAGTGTCAGCCAAGCACACCAGCCTGCGACGTGAGCTGCAGCTGGAGGAAGAG
ACAGAGGATCAGGAGGCGCGT------GCTGAGGCCGAGCAACTGCGCGCCTTCCACGAC
AAC---ACGGCCTGGAAGCTCTCCATGACAAAAGAAAAGAAAGGGGAATCTGATAACATA
AACAAGTACATCAACCGGAAGCGGCAAATGTTCCTCATCCAG------------------
------------------------------------------------------------
---TATGCCCTGGATATGAAGCGGAGCGAGATCCAGCGACTGGAGATGCTGGCAACTAAG
GAGGAGGCAGAGCTGGAGCGGGCCGAGAAGACCCTAGAGAAGGACTCGGCCCTGTTTGAT
GAGTTCCTCAGGGAGAATGACCGCAGCTCCGTGCAGGCCTTGAGAGCGGCAGAGAAGGAG
ACCAAATCAAAGATGGAGAAGATCACTGAGATTCGGGATCTGACCACCCAGATCATGAAC
ATCAAAAGCGAAATCTCCAAATTTGAAGATACTCTGCAGCATTACAAGATCTTCAAGGAT
TTCCTGTACAAGCTATCACCCAAGGAGTGGTTGGAAGAACAAGAGAAGAAGCACTTGGCT
CTCAAAGAGAATACTCTGTTCTCCACACAAGGGGAGGGCCAGGGCCCAAGGAAGCCCGGG
AAAGTGCTGCAGATGATACAGGCGGGGCAGATCCTGGACCCAGACAGTGATGGGGAGGAG
TTGGAGCTGTACTTCACAGAGCCCCAGCAGCTCCTAGATATCTTCACGAAGCTGGAGGAG
CAGAACCTCTCACTGATCCAGAACACACAGGAAATGGAGGAGACCTTGGAGGAGCTGAGC
TTCACTCTGAAAAACACCCAAATCCGCATGGACAGGGAGGTCAACCAGCTGAAGCAGTGG
ATCACCACATTGATGATGTCCATCGCCAAAGAGGAGGAGATGGCTGCTGAGCTGCAGCTC
AAAGCCCGAGTCTTCCATTTCGGCCAGTACAAGGGTGCTCAGGAGGACAAGGTGCTGGAG
AGCCTGAACCACAAGGTGCTGGATGTGTACCGGCACTGTGTCGGCACCCAGCAGGAGTCC
AACCTGGGCACTGTGCAGATGCTGACCATTATCGAGCAGCAGTTGGATGACCTGCTCGAG
AACCTGGAGCGTGTGCCCCAGATCAAGGTTGAGCAGGCAGAGAAAGCGAAAGAGAAGGAG
CGGCGCCAGAGACTCCGGGAAGAGAAAGCCAAGATGCAGAAGCAGCAACAAGAAGAGCGT
CTGCAACGAGCCCAAGCGCGG------GCCCAGGCTGAAATCAAGAAAAAGAAAGGCAGA
AGGTTGGTGTGTCGCTCCCGGCCCCCGGCCATGAAAACCAAGGAGGAGCCTGAGTATGAG
CTGCTAGACAAAGACAAGGAGGAGCAGCTGTTCTTCTTCACC
>RhFe|XM_033087927.1_cds_XP_032943818.1_1
AATCCTTTCCACATGTCTGGGGATATGGATTTCTTCTTGCTCAGAGATCAGGAACGGAAT
AAGTCTCTCTCAGAGAGGGAGCAGAAGAAGACACTGCGGGTGCACGAGAAGATGACCTAC
TCGTCCAAAGTGTCTGCCAAGCACACCAGCCTGCGGCGACAGCTGCAGCTGGAGGACGAC
ATGGAGGACCAGGAGGCACGT------GCAGAGGCTGAGCAGCTTCAGGCCTTCCACGAC
AAC---ATGGCCTGGAAGCTCTCCATGACCAAAGAAAAGAAAGGGGAATCTGATAACATA
AACAAGTACATCAACCAGAAGCGGCAAATGTTCCTCATCCAG------------------
------------------------------------------------------------
---TATGCCCTGGATATGAAGCGAAGTGAGATCCAGCGGCTGGAGATGCTGGTGACTAAG
GAGGAGGCGGAGCTGGAGCGAGCTGAGAGGTCCCTGGAAAAGGACTCGGCCCTGTTCGAT
AAGTTCCTCAGGGAGAATGACCGCCGCTCTGTGCAGGCCCTGAAAGCGGCGGAGAAGGAG
ACCAAAGCGAAGGTGGCGAAGATCACTGAGATTCGCGATCTGACCATCCAGATCAGGAAC
ATCAAAAGTGAAATCTCCAGTTTTGAAGACATACTGCAGCATTATAAAGTCTACAAGAAT
TTCCTGCACAAGTTGTCACCCAAGGAGTGGTTGGAAGAACAAGAGAAGAAACACTTGGCT
CTCAAAGAGTATACTCTGTTCTCCACACAAGGGGAGAGTCAGAGCCCAAGGAAGTCCTGG
AAAGTGCTACAGGTGATACGGGCGGGGCAGATCCTAGACTCAAACAGTGACGGGGAGGAG
CTGGAGCTATATTTCACGGAGCCCCAGCAGCTCCTGGACATCTTCACAGAGCTGGAGGAG
CAGAACCTCTCACTGATCCAGAACACACAGGAGATGGAGGAGACTTTGGAGGAGCTGAGC
TTCACCATGAAAAACACCCAGCTCCTCATGGACAGGGAAGTCAACCAGCTGAAGCAGTTG
ATCACCACCCTGATGATGTCCATCACCAAGGAAGAGGAGACTGCCGCTGAGCTGGAGCTC
AAAGCCCGAGTCTTCCATTTCGGCGAGTACAAGGGTGCTCAGGAGGACAAGGTGCTGGAG
AGTCTGAACCACAAGGTGCTGGCTGTGTACCGGAACTGTGTCGGCACCCAGCAGGAGTCC
AACCTGGGCACTGTGCAGATGCTGACCATCATTGAGCAACAACTGGATGAGCTGCTTGAG
AACCTGGAGCGTGTGCCCCACGTCAAAATTGAGCAGGCCGAGAAGGCCAAGGAGAAGGAG
CAGCGCCAGAGAATCCGGGAAGAGAAGGCCAAGATGCAGAAGCAGCTGCAGGAGGAGCGT
CTGCAACGGGCCCAGGCCCGGGCCCAGGCCCAGGCAGAGATCAAAAAGAAGAGAGGCAGA
AGGCTGGTATGCCGCTCCAAGCCCCCGGCCCTGAAAACCACGGAGGAGCTTAAGCACAAG
TCCCTAGACAAGGACAAGCAGGAGCAGCTGTTCTTCTTCACC
>RoAe|XM_016160527.1_cds_XP_016016013.1_1
AATCCTTTCCACATGTCTGAGGATGTGGATTTCTTCTTGCTCAGAGATCAGGAGCGGAAT
AAGTCTCGCTCAGAGCGGGAGCAGAAGAAGACGCTGCGGGTGCATGAGAAAATGACCTAC
TCATCCAAAGTGTCAGCCAAGCACACCAGTCTCCGACGTGAGCTGCAGCTGGAGGAAGAG
ACAGAGGATCAGGAGGCGTGT------GCTGAGGCTGAGCAACTGCGTGCCTTCCACGAA
AAC---ACGGCCTGGAAGCTCTCCATGACAAAAGAAAAGAAAAGGGAATCTGATAACATA
AACAAGTACATCAGCCAGAAGCGGCAAATGTTCCTCATCCAGGTAGGCCCAGCTGCTCCT
GTGCAGGGGACCAGGGTGGGCTGTCCCAGTGAGAAGCATGACTCCTGCTCCGGTGGCCCT
CAGTATGCCCTGGATATGAAGCGGAGTGAGATCCAGCGACTGGAGATGCTGGCAACTAAG
GAAGAGGCAGAGCTGGAGCGGGCTGAGAAGACCCTAGAGAAGGACTCCGCCCTGTTTGAT
GAGTTCCTCAGGGAGAATGACCGCAGCTCTGTGCAGGCCCTGAGAGCGGCAGAGAAGGAG
ACCAAATCGAAGATGGAGAAGATCACTGAGATTCGGGATCTGACTACCCAGATCATGAAC
ATCAAAAGTGAAATCTCCAAATTTGAAGATACTCTGCAGCATTACAAGATCTACAAGGAT
TTCCTGTACAAGCTATCACCCAAGGAGTGGTTAGAGAAACAAGAGAAG---CGCTTGGCT
CTCAAAGAGAACACTCTGTTCTCCACACAAGGGGAGGGCCAGGGCCCAAGGAAGTCCTGG
AAAGTGCTGCAGGTGATACAGCCGGGGCAGATCCTGGACTCAGAAAGTGATGGGGAGGAG
CTGGAGCTGTACTTCACAGAGCCCCAGCAGCTCCTAGATATCTTCACGAAGCTGGAGGAG
CAGAACCTCTCACTGATCCAGAACACGCAGGAAATGGAGGAGACCTTGGAGGAGCTGAGC
TTCACCCTGAAAAACACCCAGATCCGCATGGACAGGGAGGTCAACCAGCTGAAGCAGTGG
ATCACCACACTGATGATGTCTATCGCCAAGGAGGAGGAGATGGCTGCTGAGCTGCAGCTC
AAAGCCCGAGTCTTCCATTTCGGCCAGTATAAGGGTGCTTTGGAGGACAAGGTGCTGGAG
AGCTTGAACCACAAGGTGCTGGACGTGTACCGGCACTGTGTCAGTACCCAGCAGGAGTCC
AACCTGGGCACTGTGCAGATGCTGACCATTATTGAGCAGCAGCTGGACGACCTGCTTGAG
AACCTGGAGCGTGTGCCCCAGATCAAGGTTGAGCAGGCAGAGAAAGCGAAAGAAAAGGAG
CGGCGCCAGAGACTCCGGGAAGAGAAAGCCAAGATGCAGAAGCAGCAACAAGAGGAGCGT
CTGCAACGAGCCCAAGCCCGG------GCTCAGGCTGAAATCAAGAAGAAGAAAGGCAGA
AAGCTGGTGTGTCGCTCCCGGCCCCCGGCCATGAAAACCAAGGAGGAGCCTGAGTTTGAG
CTGCTAGACAAGGAAAAGGAGGAGCAGCTGTTCTTCTTCACC
