# Supplementary material for: Positively selected genes in the hoary bat (Lasiurus cinereus) lineage: prominence of thymus expression, immune and metabolic function, and regions of ancient synteny
Source: PeerJ. 2022 Mar 17;10:e13130. doi: 10.7717/peerj.13130 (PMC8934532; doi:10.7717/peerj.13130)
Supplement: Supplemental Information 4 — Likely alignment errors have been manually deleted between conserved codons. Recovery of the original codon positions requires alignment to the original accessions in each orthogroup. [file peerj-10-13130-s004.zip › renamed.manual/OG0009039.manual.fas]

>EpFu|XM_028135226.1_cds_XP_027991027.1_1
ATGTTCTACTATCCCAATGTGCTTCAGCGCCACACGGGCTGCTTCTCCACTATCTGGTTG
GCAGCCACGCGTGGCAGCCGGTTGGTAAAGCGTGAATACCTGAAGGTGAATGTGGTGAAG
ACCTGCGAGGAAATCCTCCGTTATGTGCTGGTACAAGTGCAACCCTCGCAGCCCGGCCTG
CCGCGCCCCCGCTTCTCCCTCTATCTCTCAGCCCAGCTCCAGATTGGGGTGATCCGGGTC
TACTCACAACAATGCCAGTACCTCGTAGAGGACATCCAGCACATCCTGGAGCGCCTGCAC
CGTGCCCAGCTGCAGATCAGAATAGATATGATGGAGACGGAACTACCCAGCCTGCTGCTT
CCTAACTGCCTGGCCATGATGCAAACCCTGGAAGATGCTCCGGACCCCTTTTTTGGGATG
ATGTCTGTGGATCCCAGACTTCCCAGCCCCTTCGATATACCTCAGATTCGACACCTTTTG
GAGGCTGTGACCCCAGAGAGAGTACCTGAGGAGACCCCTCCTGAAGTCCCTATAGAGCCT
GGGAAGCCAGACAGGACGCTGGTCACTGTGCTGTCTCCGGAAGCCATCACCCTCCAGGAA
GCAGAGCCCATACGCATGCTACAGATCGATGGTGAACGAGACCTCCCAGAGGTTAGCCGT
CGAGACTTGGACCTGCTCATTGCTGAGGAAGATGAAGCTATCTTGTTGGAGGAACAAGTG
GAAGAGGCAGCAGAGCCACTTCCAGGCCAGGTCCTGGCCCCAGAGGAGGTGAAGCCAGCA
GTCTGGGAGCCTGAGGCCCTGCTTGCTGAGGTGACGCCCCCGCCACCGCAGGAGCTGCCT
CTCCCAGCCCCACTCAGCCCAGAG------------------------------------
---------------------------------AGGCGGCCCCCAGCCTCCCCACCTCCT
CGCCGCCGCCGCAGTCGCCGCCGCCAGTTATTGTTCTGGGACAAGGAGACTCAGATCTCC
AGGGAGAATTTCCAGAAACAACTGCAAACCAGAGCTCACTGCTGGGAGTGTCCAATGGTG
CAGCCCCCTGAGAGGACCATCAGAAGCCCCACAGAGCTGTTTCAGACTCCAACTTACTGT
AAGAGTGATGGGAGTTGGCATGTGGGA---------TCCTCGTTCTTGGTGTTCCTCATG
TCTCACACCCTGTCCCTGCTGCCACCTTGTCCCTACCCAGCTGGCTGGCTACCCCCAGAA
CTGCTGGCTTTCTGGACCCGCTGTGCCCAGCCACCCCCAAAAGCACTCAGACGAACGCTG
CCCCTGGAGCCTGAAGAGGCT------GCTGAGAGGGAGGCAGCAGCTGAGGAGGAAAGG
AGAAAAACAGAAACCCTGAGTGATATCGAGGTCCTGAGGGAGGCCCAGGAGCCCAGTGGG
CCCCTTATGCTGTCTTCAGAGCTCTCCATAGAAGCAGCTGAGGAGGAGAAGTCTCACGTC
AGCCTCATCCCCCCGGAAGAGCGGTGGGCCTGGGCTGAGGCGGAGCAGCCAGAGCCCCCT
GTATTGCCTGTGGTGCCCGAACTCCCTGAGGTGCCCATGGAGATGCCTTTGGAGCTACCT
CCAGAGGCAGAGCTGCTCTCACGTGAGGATGTGTACAGGGCAGTGGCACTGGAGCTGCAG
GCCAACAGGAAGCCAGATTTCAGCAGCCTGGTGTCACCTCTTAGCCCTCGCAGGATGGCT
GCCCGGGTCTTCTACCTGCTCCTGGTGCTCGCAGCCCAGCAGATCTTTCGCATGGAACAA
GAGAAGCCATACGGGCGCCTCCTGATCCAGCCAGGGCCTCGATTC---
>LaCi|332-exonerate_protein2genome-gene-15.66-mRNA-1
ATGTTCTACTATCCCAATGTGCTTCAACGCCACACGGGCTGCTTTTCCACTATCTGGTTG
GCAGCAACGCGTGGCAGCCGGTTGGTAAAGCGCGAATACCTGAAGGTGAATGTGGTGAAG
ACTTGCGAGGAAATCCTCAGTTATGTGCTGGTACAAGTGCAACCCTCTCAGCCCGGCCTG
CCGCGCCCCCGCTTCTCCCTCTATCTCTCAGCCCAGCTCCAGATTGGGGTGATCCGGGTC
TACTCCCAACAATGCCAGTACCTCGTAGAGGACATCCAGCACATCCTGGAGCGCCTGCAC
CGTGCCCAGTTGCAGATCCGGATAGATATGGTGGAGACCGAACTACCCAGCCTGCTGCTT
CCTAACTGCCTGGCCATGATGAAAACCCTGGAAGATGCTCCGGACCCCTTTTTTGGGATG
ATGTCTGTGGATCCCAGACTTCCCAGCCCCTTCGATATACCTCAGATTCGACACCTTTTG
GAGGCTGTGACCCCAGAGAGAATACCTGAGGAGACTCCTCCTGAAGTCCCTATAGAGCCT
GGGAAGCCAGACAGGACCCTGGTCACTGTGCTGTCTCCGGAGGCCATCACCCTTCAGGAA
GCAGAACCCATACGCATGCTACAGATCGATGGTGAACGAGACCTCCCAGAGGTTAGCCGT
CGAGACTTGGACCTGCTCATTGCTGAGGAAGATGAAGCTATCTTGTTGGAGGAACAAGTG
GAAGAGGCAGCAGAGCCACTTCCAGGCCAGGTCCTGGCCCCAGAGGAGGTGAAGCCAGCA
GTTTGGGAGCCTGAGGCCCTACTTACTGAAGTGACGCCCCCGCCACCACAGGAACTGCAT
CTCCCAGCCCCACTCAGCCCAGAGAGCTGCTCACCCATAATCAGCTCCCTTAAGCCCCAG
GCTGCTAGCCTACAAAAGCCTTTGTGCANNNNNAGGAGGCCCCCAGCCTCCCCACCTGTT
CGCCGCCGACGCAGTCGTCGCCGCCAGTTATTGTTCTGGGACAAGGAGACTCAGATCTCC
AGGGAGAATTTTCAGAAACAACTACAAACCAGAGCTCACTGCTGGGAGTGTCCTATGGTG
CAACCCCCAGAGAGGACCATCAGAAGCCCCACAGAGCTGTTTCGAACCCCAACTTACTCT
------------------------------------------------------------
------------------------------------------GGCTGGCTACCCCCAGAA
CTGCTGGCTCTCTGGACCCGCTGTGCCCAGCCACCCCCAAAAGCACTCAGACGAATGCTG
CCCCTGGAGCCTGAAGAGGCT------GCTGAGAAGGAGGCAGCAGCTGAGGAGGAAAGG
AGAAAAACAGAAACCTTGAGTGATATCGAGGTCCTGAGGGAGGCCCAAGAGCCCAGTGGG
CCCCTTATGCTGTCTTCAGAGCTCTCCATAGAAGCAGCTGAAGAGGAGAAGTCTCACGTC
AGCCTCATCCCCCCGGAAGAGCGGTGGGCCTGGGCTGAGGCAGAGCAGCCAGAGCCCCCT
GTATTGCCTGTGGTGCCCGAACTCCCTGAGGTGCCCATGGAAATGCCTTTGGAGCTGCCT
CCAGAGGCAGAGTTGCTCTCACTTGAGGCTGTGTACAGGGCAGTGGCACTGGAGCTGCAG
GCCAACAGGAAGCCAGATTTCAGCAGCTTGGTGTCACCTCTTAGCCCTCGCAGGATGGCT
GCCCGGGTCTTCTACCTGCTCCTGGTGCTCGCAGCCCAGCAGATCTTTCGCATGGAACAA
GAGAAGCCATATGGGCGCTTCCTGATCCAGTCAGGGCCCCGATTCCAC
>HiAr|XM_019663081.1_cds_XP_019518626.1_1
ATGTTCTACTATCCCAACGTGCTTCAGCGCCACACTGGCTGCTTCGCCACTATCTGGCTG
GCAGCGACACGCGGCAGTCGGCTGGTGAAGCGCGAATACCTGAAGGTGAACGTGGTGAAG
ACCTGCGAGGAAATCGTCAATTACTTGCTGGTACGAGTGCAACCCCCGCAGGCCGGCCTG
CCACGGCCCCGCTTCTCCCTCTATCTCTCAGCCCAGCTCCAGATCGGCGTGATCCGGGTC
TACTCACAACAATGCCAGTACCTCGTAGAGGACATTCAGCACATCCTGGAGCGTCTACAC
CGTGCCCAGCTGCAGATCCGCATAGATATGGTAGAGACTGACCTACCCAGCCTGCTGCTT
CCTAACCGCCTGGCCAAGATGGAGACCCTGGAAGATGCTCCAGACCCCTTTTTTGGGATG
ATGTCTGTGGATCCCAGACTTCCCAGCCCCTTTGATATCCCTCAGATTCGACACCTTTTG
GAGGCTGTGACGCCAGAGAGAATTCTTGAGGAGACCCCTCCTGAAGTCCCTACAGAACCT
AAGAAGCCAGACAGGGCCCTGGTCACTGTGGTATCTCCTGAGGCCATCACTCTCCGGGAA
GCAGAGCCCATACAAATACTGCAGATTGAGGGTGAACGGGACCTCCCAGAGGTTAGCCGC
CGAGACTTAGACCTGCTCATTGCTGAGGAAGATGCAGCTATCTTGTTGGAGGAACAAGTG
GAAGGGGCAGCAGAGCCACTTCCAGGCCAGGTCTTGGCCCCAGAGGAGCTGAAGCCGGCA
GTCTGGGAGCCCGAGGCCCTGCTTGCTGAGGTGACACCCCCG------CAGGAGCTGCGT
CTCCCAGCCCCAATCAGCCCAGAGCGG---------------------------------
---------------------------------AGGAGGCCCCCCGTCTCCCCACCT---
GCTCGCCGCCTCCGTCGCCGCCGCCAGTTACTGTTTTGGGACACGGAAACTCAGATCTCC
CGGGAGATGTTCCAGAAACAACTGCAACCCAAAGTTCACTGCTGGGAGTGTCCAATGGTG
CAGCCTCCTGAGAGGACCATCAGAAGCCCTGCAGAGCTGTTCCAAACCCCAACTTAC---
------------------------------------------------------------
---------------------------------------CCTGGCTGGCTACCCCCAGAA
CTGCTGACTTTCTGGACCCGCTGTGCTCAGCCACCCCCAAGAGCACTCAGGCGAAGGCCA
CCCCTGGAGCCTGAGGAGGAG---GCTGCCGAGAGGGAGGCAGTGGCTGAGGAGGAAAGG
AGAAAGGCTGAAATTCCAAGTGATATTGAGGTCCTGAGGGAGGCCCAGGAGCCCAGTGGG
CCCCTCATGCTGTCTTCAGAGCTCTCCCTAGAAGCAATTGAGGAGGAGAAGTCTCGCACC
ATTCTCGCACCCCCGGAAGAGCGGTGGGCTTGGGCTGAGGCGGAACAGCCAGAGCCCCCT
GCATTGCCTGTGGTGCCTGAACTCCCTGAGGTGCCCATGGAGATACCTTTGGAGCTGCCC
CCAGAGCCTGAGCTACTCTCACTCGAGGCCGTGCACAGGGCAGTGGCACTGGAGCTGCAG
GCCAACAGGGAGCCAGATTTCAATAGCCTGGTGTCACCTCATAACCCTCGCTGGATGGCC
GCCCGGGTCTTCTACCTGCTCCTGGTGCTCGCAATGCAGCAGATCCTTCGCATTGAACAA
GAGAAGCCTTATGGGCACCTCCTGATCCGGCCGGGGCCCCGATTC---
>MyLu|XM_023743680.1_cds_XP_023599448.1_1
ATGTTCTACTATCCCAATGTGCTTCAGCGCCACACGGGCTGCTTCTCCACTATCTGGTTG
GCAGCAACGCGTGGCAGCCGGTTGGTAAAGCGTGAATACCTGAAGGTGAATGTGGTGAAG
ACCTGTGAGGAAATCCTCAGTTATGTGCTGGTACAAGTGCAACCCTCGCAGCCCGGCCTG
CCGCGCCCCCGCTTCTCCCTCTATCTCTCAGCCCAGCTCCAGATCGGGGTGATCCGGGTC
TACTCGCAGCAATGCCAGTACCTCGTAGAGGACATCCAGCACATCCTGGAGCGCCTGCAC
CGTGCCCAGTTGCAGATCCGAATAGATATGGTGGAGACTGAACTCCCCAGCCTGCTGCTT
CCTAACTGCCTGGCCATGATGGAAACCCTGGAAGATGCTCCAGACCCCTTTTTTGGGATG
ATGTCTGTGGATCCCAGACTTCCCAGCCCCTTCGATATACCTCAGATCCGACACCTTTTG
GAGGCTGTGACCCCTGAGAGAGTCCCTGAGGAGACCCCTCCCGAAGTCCCCAGAGAGCCT
GGGAAGCCAGACAGAACCCCGGTCACTGTGCTGTCTCCGGAGGCCATCACCCTCCAGGAA
GCAGAGCCCATACGCATGCTGCAGATCGATGGTGAACGAGACCTCCCAGAGGTTAGCCGT
CGAGACTTGGACCTGCTCATTGCTGAGGAAGATGAAGCTATCTTGTTGGAGGAACAAGTG
GAAGAGGCAGCAGAGCCACTTCCAGGCCAGGTCCTGGCCCCAGAGGAGGTGAAGCCAGCA
GTCTGGGAGCCGGAGGCCCTGCTTGCTGAGGTGACGCCCCCGCCCCCGCAGGAGCTGCAT
CTCCCAGCCCCACTCAGCCCAGAG------------------------------------
---------------------------------AGGAGGCCCCCAGCCGCCCCACCTGCT
CGCCGTCGCCGCAGTCGCCGCCGCCAGTTATTGTTCTGGGACAAGGAGACTCAGATCTCC
AGGGAGAATTTCCAGAAACAACTGCAAACCAGAGCCCATTGCTGGGAGTGTCCGATGGTG
CAGCCCCCTGAGAGGATCATCAGAAGCCCCGCAGAGCTGTTTCAAACCCCAACCTACTCT
------------------------------------------------------------
------------------------------------------GGCTGGCTACCCCCAGAA
CTGCTGGCTTTCTGGACCCGCTGTGCCCAGCTACCCCCAAAAGCACTCAGACGAATGCCC
CTGGAGCCTGAAGAGGAGGCT------GCTGAGAGGGAGGCAGCAGCTGAGGAGGAAAGG
AGAAAAACGGAAACCCTGAGTGATATCGAGGTCCTGAGGGAGGCCCAAGAGCCCAGTGGG
CCCCTTATGCTTTCTTCAGAGCTCTCCATAGAAGCAGCTGAGGAGGAGAAGTCTCACATC
AGCCTCATCCCCCCAGAGGAGCGGTGGGCCTGGGCTGAGGCGGAGCAACCAGAGCCCCCT
GTATTGCCTGTGGTGCCCGAACTCCCTGAGGTGCCCATGGAGATGCCTTTGGAGCTGCCT
CCGGAGGCAGAGCTGCTCTCACTTGAGGCTGTGTACAGGGCAGTGGCACAGGAGCTGCAG
GCCAACAGGAAGCCAGATTTCAGCAGCCTAGTGTCACCTCTTAGCCCTCGCAGGATGGCT
GCCCGGGTCTTCTACCTGCTCCTGGTGCTCGCAGCCCAGCAGATCTTTCGCATGGAACAA
GAGAAGCCATATGGGCGCCTCCTGATCCAGCCGGGGCCCCGATTC---
>PhDi|XM_028507844.1_cds_XP_028363645.1_1
ATGTTCTACTATCCCAATGTGCTTCAGCGCCACACCGGCTGCTTCGCCACCATCTGGCTG
GCAGCAACTCGTGGCAGCCGGTTGGTGAAGCGTGAATACCTGAAGGTGAATGTGGTGAAG
ACCTGTGAGGAAATCCTCAGTTACGTGCTGGTACAAGTGGAACCCCCCCAGCCCGGCCTG
CCGCGCCCCCGCTTCTCTCTCTATCTCTCAGCCCAGCTCCAGATCGGTGTGATCCGGGTC
TACTCACAACAATGCCAGTATCTTGTAGAGGACATTCAGCACATCTTGGAGCGCCTGCAC
CGTGCCCAGTTGCAGATCCGCATAGATATGGTGGACACTGACCTACCCAGCCTGTTGCTT
CCTAACCGCCTGGACATGATAGAGATCCTGGAAGGTGCTCCAGACCCCTTTTTTGGGATG
ATGTCTGTGGATCCCAGACTTCCCAGCCCCTTTGATATACCTCAGATTCGGCACCTTTTG
GAGACTGTGACCCCAGAGAGAGTTCCTGAGGAGATCCCTCCTGAAGTCCCTACAGAGCCA
GGGAGGCCAGACAGGATCCCGGTCACCGTGCTGCCTCCAGAGGCCATCACGCTCCAGGAG
GCAGAGCCCATACATATGCTGCCGATTGAAGGTGAACCAGACCTCCCAGAGATTAGCCGT
CGAGACCTGGACCTGCTCATTGCTGAGCCAGATGAAGCTATCTTGTTGGAGGAACAACTA
GTAGAAGTAGCAGAGCCACTTCCAGTCCCAGTCCTGGCCCCAGAGGAGGTGAAACCAGCA
GTCTGGGAGCCTGAGGTCCCACTTGCTGAAGTGACACCCCCGCTCCCGGAGGAGCTGCGT
CTCCCAGCCCCACCCAGCCCAGAG------------------------------------
---------------------------------AGGAGGCCCCCAGCCTTCCCACCTGTT
CGTCGTCGT---GGTCGCCGCCGCCAGTTACTGTTCTGGGACAAGGAGACTCAGATCTCC
CGGGAGGATTTCCAGAAACAACTGCAAACCAAAGCTCACTGCTGGGAATGTCCAATGGTG
CAGCCCCCAGAGAGGACCATCAGAAGTCCCATGGAGCTGTTCCAAGCCCCAACTTACCCT
------------------------------------------------------------
------------------------------------------GGCTGGCTACCCCCAGAA
CTGATGGCGCTCTGGACCCACTGTGCTCAGCCACCGCCAAGAGCACTCAGGCGAATGCCA
CCCCTGGAGCCTGAAGAGGAG------GCTAAGAGGGAAGCAGCAGCTGAGGAGGAAAGG
AGAAAGATGGAAATTCCAAGTGATATTGAGGTCCTGAGGGAGGCCCAGGAGCCCAGTGGG
CCCCTTATGCTGTCCTCAGAGCTCTCCATAGAAGCAGCTGAGGAAGAGAAGACCCAGATC
AGCCTCATTCCCCCAGAAGAGCGGTGGGCCTGGCCTGAGGTGGAGCAGCCAGAGCCCCTT
GCACTGCCTGTGGTGCCCGAACTCCCTGAGGTGCCCATGGAGATGCCTTTGGAGCTGCCT
CTAGAGCCCGAGCTGCTCTCACTCGAGGCTGTGCGCAGGGCAGTGGCACTGGAGCTGCAG
GCCAACAGGGAGCCAGATTTCAGCAGCTTGGTGCCACCTCTCAGCCCTCGCAGGATGGCT
GCCCGAATCTTCTATTTGCTCTTGGTGTTGGCAGCCCAGCAGATCCTACGTATGGAACAA
GAGAAGCCATATGGACGCCTTTTGATCCAGCCAGGGCCCCGATTC---
>PtVa|XM_023526168.1_cds_XP_023381936.1_1
ATGTTCTACTATCCCAACGTGCTTCAGCGCCACACCGGCTGCTTCGCCACCATCTGGCTG
GCAGCGACGCGCGGCAGCCGATTGGTGAAGCGAGAATACCTGAAAGTTAACGTGGTGAAG
ACCTGCGAGGAAATCCTCAATTACCTGCTGGTACGAGTGCAACCTCCCCAGCCCGGCTTG
CCGAGGCCCCGCTTCTCCCTCTATCTCTCAGCCCAGCTACAGATTGGCGTGATCCGGGTC
TACTCACAACAATGCCAGTATCTCGTAGAGGACATTCAGCACATCCTGGAGCGTCTGCAC
CGTGTTCAGCTGCAGATCCGAATAGATATGGTGGAGACTGAGATACCGAGCCTGCTGCTT
CCTAACCGCCTGGCCTTGATGGAGACCTTGGAAGATGCTCCAGACCCCTTTTTTGGGATA
ATGTCTGTGGATCCTAGACTTCCTAGTCCCTTCGATATCCCTCAGATTCGACACCTTTTG
GAGGCTGTGACCCCAGAGAGAGTTCTTGAGGAGGCCCCTCCTGAAGTCCCTACAGAGCCT
GGGAAACCAGTCAGGCCTCTGGTCACTGTGCTGTCTCCTGAGGCCATCACCCTCCAGGAG
GCGGAGCCTATACGCATGCTACACATCGAGGGTGAACGGGATCTCCCAGAGGTTAGCCGC
CGAGACTTGGACCTGCTCATTGCTGAGGAAGATGAAGCAATCTTGTTGGAGGAACGAGTG
GAAGGGGCAGCAGAACCACTTCCAGTCCCAGTCCTAGCCCCTGAGGAGCTGAAGCCAGCA
GTCTGGGAGCCTGAGGCCCTGCTTGCTGAGGTGACGCCCCCA------GAGGAGCTGCGT
CTCCCGGCCCCACTCAGCCCAGAGCAG---------------------------------
---------------------------------AGGAGGCCCCCCGTTTCACCACCT---
GCTCGCCGCCGCCGCCGC------CAGTTATTGTTCTGGGACAAGGAGACTCAGATCTCC
CGGGAGCAGTTCCAGAAACAACTGTACACCAGAGCTCACTGCTGGGAGTGTCCAATGGTG
CAGCCTCCTGAGAGAACCATCAGAAGCCCCACAGAGCTGTTCCGAACCCCAACTTAC---
------------------------------------------------------------
---------------------------------------TCTGGCTGGCTATCCCCAGAA
CTGCTGGCTTTCTGGACCCACTGTGCCCAGCCACCCCCAAGAGCACTCAGGCGAATGCCA
CCCCTGGAGCCTGAGGAGGAGGAGGCTGCTGAGAGAGAGGCAGCAGCTGAAGAGGAAAGG
AGAAAGGCTGAAACTCTGAGTGATATTGAGGTCCTGAGGGAGGCCCAAGAGCCCAGTGGG
CCCCTCATGCTGTCTTCAGAGCTCTCCATAGAAGCAGCTGAGGAGGAGAAATCCCGCATC
AGCCTCATCCCCCCAGAAGAGCGGTGGGCCTGGGCTGAGGCAGAGCAGCCAGAGCCCCCT
GCATTGCCTGTGGTGCCTGAACTCCCTGAGGTGCCCATGGAAATACCTTTGGAGCTGCCC
CCAGAGCCTGAGCTACTCTCACTTGAAGCTGTGCACAGGGCAGTGGCACTGGAGCTACAG
GCCAACAGGGAGCCTGATTTCAACAGCCTGGTGTCACCTCTCAGTCCCCGCAGGGTGGCT
GCCCGGGTCTTCTACCTGCTCCTGGTGCTCGCAACGCAGCAGATCCTTCGCATAGAACAA
GAGAAGCCATACGGGCGCCTCCTGATTCAGCCAGGGCCACGATTC---
>RhFe|XM_033107901.1_cds_XP_032963792.1_1
ATGTTCTACTATCCCAGCGTGCTTCAGCGCCACACTGGCTGCTTCGCCACTATCTGGCTG
GCAGCCACACGCGGCAGCCGGCTAGTGAAACGCGAATACCTGAAGGTGAACGTGGTGAAG
ACCTGCGAGGAAATCCTCAATTACGTGCTGGTACGAGTGCAACCCCCGCAGGCCGGCCTG
CCGCGGCCCCGCTTCTCGCTCTATCTTTCAGCCCAGCTCCAGATAGGCGTGGTCCGGGTC
TACTCACAACAATGCCAGTACCTCGTAGAGGACATCCAGCACATCCTGGAGCGTCTACAC
CGTGCCCAGCTGCAGATCCGCATAGATATGGTGGAGACTGACCTACCCAGCCTGCTGCTT
CCTAGCCGCCTGGCCATGATGGAGACCCTGGAAGATGCTCCAGACCCCTTTTTTGGGATG
ATGTCGGTGGATCCCAGACTTCCCAGCCCCTTCGATATCCCTCAGATTCGACACCTTTTG
GAGGCTGTGACCCCAGAAAGAATTCCTGAGGAGATCCCTCCTGAAGTCCCTACAGAGCCT
AGGAAACCAGACAGGGTCCTGGTCACTGCGCTGTCTCCTGAGGCCATCACTCTCCGGGAG
GCAGAGCCCATACACATACTGGAGATTGAGGGTGAACGGGACCTCCCAGAGGTTAGCCGC
CGAGACTTGGACCTGCTCATTGCTGAGGAAGATGAAGCCATCTTGTTGGAGGAACGAGTG
GAAGGGGCAGCAGAACCACTTCCAGGTGAGGTCTTGGCCCCAGAGGAGCTGAAGCCAGCA
GTCTGGGAGCCCGAGGCCCTGCTTGCTGAGGTGACGCCCCCG------AAGGAGCTGCGT
CTCCCGGCCCCACTCAGCCCAGAGCGG---------------------------------
---------------------------------AAGAGGCCCCCTGTCTCCCCACCT---
GCTCGCCGTCCCCGCCGCCGCCGCCAGTTATTGTTTTGGGACAAGGAGACTCAGATCTCC
CGGGAGAATTTCCAGAAACAACTGCAACCCAGAGTTCACTGCTGGGAGTGTCCAATGGTG
CAGCCTCCTGAGAGGACCATCAGAAGCCCCACGGAGCTGTTCCAAACCCCAACTTACCGT
AAGATGGTGGGAATTGGCGTGTGGGATCTTAGGACCCCGTATTCCTTAGTGATCCTTATG
TTTCAAACCCTGTCCCTGCTGCCACCTTGTCCCCACCCAGCTGGCTGGCTACCCCCAGAA
CTGCTGGCTTTCTGGACCCGCTGTGCCGAGCCACCCCCAAAAGCACTCAGGCGGATGCCA
CCCCTGGAGCCCGAGGAG------------------GTGGCAGCGGCTGAGGAGGAAAGG
AGAATGGCTGAAATTCCGAGTGATATTGAGGTCCTGAGGGAGGCCCAGGAGCCCAGTGGG
CCCCTCATGGTGTCTTCAGAGCTCTCCCTAGAAGCAGCTGAGGAGGAGAAGTCTCGCACC
ATCCTCGTTCCCCCGGAAGAGCGGTGGGCTTGGGCTGAGGCGGAGCAGCCAGAGGCCCCT
GCATTGCCCGTGGTGCCTGAACTCCCTGAGGTACCCATGGAGATGCCTTTGGAGCTGCCC
CCCGAGCCTGAGCTACTCTCCCTTGAGGCCGTGCACAGGGCAGTGGCACTAGAGCTGCAG
GCCAACAGGGAGCCAGATTTCAACAGCCTGGTGTCACCTCTCAGCCCTCGCTGGATGGCC
GCCCGGGTCTTCTACCTGCTCCTGGTGCTCGCAATGCAGCAGATCCTTCGTATTGAACAA
GAGAAGCCATACGGGCGCCTCCTGATCCAGCCAGGGCCCCGATTC---
>RoAe|XM_016120547.1_cds_XP_015976033.1_1
ATGTTCTACTATCCCAACGTGCTTCAGCGCCACACCGGCTGCTTCGCCACCATCTGGCTG
GCAGCGACCCGCGGCAGCCGGTTGGTGAAGCGAGAATACCTGAAAGTTAATGTGGTCAAG
ACCTGTGAGGAAATCCTCAATTACCTGCTGGTACGAGTGCAACCTCCCCAGCCCGGCCTG
CCGAGGCCCCGCTTCTCCCTCTATCTCTCAGCCCAGCTCCAGATTGGCGTGATCCGGGTC
TACTCACAACAATGCCAGTACCTCGTAGAGGACATCCAGCACATCCTGGAGCGTCTGCAC
CGTGTTCAGCTGCAGATCCGAATAGATATGGTGGAGACTGACCTACCGAGCCTGCTGCTT
CCTAACCACCTGGCTTTGATGGAGACCCTGGAAGATGCTCCAGACCCCTTTTTTGGGATA
ATGTCTGTGGGACCTAGACTTCCTAGCCCCTTCAATATCCCTCAGATTCGACACCTTTTG
GAGGCTGTGACTCCAGAGAGAGTTCCTGAGGAGGCCCCTCCTGAAGTCCCCACAGAGCCT
GGGAAACCAGTCAGGCCCCTGGTCACTGTAATATCTCCTGAGGCCATCACCCTCCAGGAA
GCGGAGCCCATACGCATGCTAGAGATTGAGGGTGAACGGGATCTCCCAGAGGTTAGCCGC
CGAGACTTGGACCTGCTCATTGCAGAGGAAGATGAAGCAATCTTGTTGGAGGAACGAGTG
GAAGTGGCAGCAGAACCACTTCCAGGCCCAGTCCTGGCCCCTGAGGAGCTGAAGCCAGCA
GTCTGGGAGCCTGAGGCCCTGCTTGCTGAGGTGACGCCCCCA------GAGGAGCTCCGT
CTCCCGGCCCCACTCAGCCCAGAG------------------------------------
---------------------------------AGGAGGCCCCCAATTTCACCACCT---
GCTCGTCGCCGCCGCCGCCGCCGCCAGTTATTGTTCTGGGACAAGGAGACTCAGATCTCC
CGGGAGCAATTCCAGAAACAGCTGTACACCAGAGCTCACTGCTGGGAGTGTCCAATGGTG
CAGCCTCCTGAGAGGACCATCAGAAGCCCCACAGAGCTGTTCCAAACCCCAACTTAC---
------------------------------------------------------------
---------------------------------------TCTGGCTGGCTATCCCCAGAA
CTGCTGGCTCTCTGGACCCACTGTGCCCAGCCACCCCCAAGAGCACTCAGGCGAATGCCA
CCCCTGGAGCCTGAGGAGGAGGAGGCTGCTGAGAGAGAAGCAGCAGCTGAAGAGGAAAGG
AGAAAGGCTGAAACTCCGAGTGATATTGAGGTCCTGAGGGAGGCCCAAGAGCCCAGTGGG
CCCCTCATGCTGTCTTCAGAGCTCTCCATAGAAACAGCTGAGGAGGAGAAATCCCGCATC
AGCCTCATTCCCCCAGAAGAGCGGTGGGTCTGGGCTGAGGCAGAGCAGCCAGAACCCCCT
GCATTGCCTGTGGTGCCTGAACTCCCCGAGGTGCCCATGGAAATACCTTTGGAGCTGCCC
CCAGAGCCCGAGCTACTCTCACTTGAAGCTGTGCACAGGGCAGTGGCACTGGAGCTGCAG
GCCAACAGGGAGCCAGATTTCAACAGCCTGGTGTCACCTCTCAGTCCCCGCAGGGTGGCT
GCCCGGGTCTTCTACCTGCTCCTAGTGCTCGCGATGCAGCAGATCCTTCGCATAGAACAA
GAGAAGCCATACGGGCGTCTCCTGATTCAGCCAGGGCCACGATTC---
