# Supplementary material for: Positively selected genes in the hoary bat (Lasiurus cinereus) lineage: prominence of thymus expression, immune and metabolic function, and regions of ancient synteny
Source: PeerJ. 2022 Mar 17;10:e13130. doi: 10.7717/peerj.13130 (PMC8934532; doi:10.7717/peerj.13130)
Supplement: Supplemental Information 4 — Likely alignment errors have been manually deleted between conserved codons. Recovery of the original codon positions requires alignment to the original accessions in each orthogroup. [file peerj-10-13130-s004.zip › renamed.manual/OG0009052.manual.fas]

>EpFu|XM_008157794.2_cds_XP_008156016.1_1
GCCCGGGCGGCACGTGGGCCACGCAGA---------------------CCGTGCGCGCGC
CAGGGCAGCGGCGCCCAGGCTCCTGGGTCCGGGACCACCATTTTCGCGCTGAGCTCTGGC
CAAGGCCGCTGTGGCATCGCGGTGATCCGGACCAGCGGTCCTGCCAGCGGGCACGCCCTC
CGGAGCTTGACTGCACCCCGGGAGTTGCCCCGCGCCCGCAGCGCCAGCCTGCGCCTGCTC
ACCGACCCCCGCTCCGGGGAGCCGCTGGACCGCGCTTTAGTGCTCTGGTTCCCAGGTCCC
CACAGTTTCACGGGTGAGGACTGTGCGGAGTTCCACGTGCATGGAGGCCCAGCAGTGGTG
AGTGGCGTCCTGCAGGCGCTGGGCAGGCGGGCCTTTGCCCACGGGAAGCTGAGCTTGACT
GAGGTGGAGGGGCTGGCGGACCTGATCCATGCGGAAACGGAGGCGCAGCGGCGGCAGGCC
CTGAGGCAGCTGGACGGGGAGCTGGGTCAGCTCTGCCGTGGCTGGGCAGAGACCCTCACT
AAGGCTCTGGCCCATGTGGAGGCCTATATCGACTTTGGGGAGGATGACAACCTGGAGGAG
GGCATCCTGGAGCAAGCTGACAGCCAAGTGCGAGAGCTGGAGGTGGCACTGGACACACAT
CTTCGAGATGCGAGGCGCGGGCAGAGGCTGCGCTCAGGGGCGCACGTAGTGGTCACGGGA
CCCCCCAACGCGGGCAAGAGCAGCCTAGTAAACCTACTCAGCCGGAAGCCAGTGTCCATC
GTGTCCCCAGAGCCGGGGACCACCCGTGACGTGCTGGAGACCCCTGTAGACCTGGCCGGG
TTCCCAGCGCTCCTGAGCGACACGGCAGGGTTGCGGGAGGGTCAGGGGCCCGTGGAGCAG
GAGGGTGTGCGGCGCGCCCGAGAGAGGCTGGAGCAGGCTGACCTCATCCTGGCCGTGCTG
GACGCCTCTGACCTGGCCTCTCCATCCAGCTGCAACTTCCTGGACACGGTGGTCACCCCC
GCGATAGCTCGGAGCCCCAATGGGAACAGCCAGCGTCTCTTGCTCGTGCTGAACAAGTCG
GACCTGCTGCCCCCTGGGGGTCCAGACCTCAGCCCTGAGCTGCCCCCCCACCTGCTGCTG
TCCTGCCTGACTGGGGCGGGGCTGGACGGCCTCCTGGAGGCCCTGAGGAAGGAGCTGGCT
GCAGTGTGTGGCCCACCACTTCTGACGCGGGCACTGGATGCCCTGGGTCACTACGCCGAG
GCACTGCGCGTCGCCCGGGGACACCTGGCCCGCCTCCACGGTGGAGGGGGCGCCGAGGAG
ATCCTGGACATCATCTTCCGGGACTTCTGCGTGGGCAAA
>HiAr|XM_019641938.1_cds_XP_019497483.1_1
GCCCGGGCGGCACGTGGGCCTCGCAGA---------------------CCGTGCACGCGC
CAGGGCAGCAGCACCCCGGTCCCCGGATCCGGGGCCACCATTTTCGCGCTGAGTTCCGGC
CAAGGCCGCTGCGGCATCGCTGTGATTCGGTCCAGCGGCCCCGCCAGCGGCCACGCCCTG
CGAAGCCTCACGGCGCCCCGGGACTTGCCCCAGGCTCGCAGGGCCTGCCTGCGCCTGCTC
AGCGACCCCCGCTCCGGGGAGCCGTTGGACCGCGCACTAGTGCTATGGTTCCCAGGTCCC
CAGAGTTTCACGGGTGAGGACTGCGCGGAGTTCCACGTGCACGGAGGCCCGGCCGTGGTG
AGTGGCGTCCTGCAGGCCCTGGGCAGGCGAGCCTTCGCCCACGGGAAGCTGAGCCTGACT
GAGGTGGAGGGGCTGGCGGATCTGATCCATGCGGAAACTGAGGCACAGCGGCGGCAGGCC
CTGAGGCAGCTGGACGGGGAACTGAGTCACCTCTGCCAGGGCTGGGCGGACACCCTCACT
AAGGCTCTGGCCTATGTAGAGGCCTATATCGACTTTGGGGAAGATGACAACCTGGAGGAG
GGCGTCCTGGAGCGAGCTGACAGCCAAGTGCGGGAGCTGGAGGTGGCACTGGGCGCACAT
CTTCGAGATGCCAGGCGTGGGCAGAGGCTCCGCTTAGGGGCACACGTGGTGGTTGCGGGA
CCCCCCAACGCCGGCAAGAGCAGCCTAGTGAACCTGCTCAGCCGGAAGCCTGTGTCTATC
GTGTCCCCAGAGCCGGGGACCACCCGAGACGTGCTGGAGACCCCTGTGGACCTGGCCGGG
TTCCCTGCACTCCTGAGCGACACAGCAGGGTTGCGGGAGGCCGTTGGGCTGGTGGAGCAG
GAGGGTGTGCGGCGCGCCCACGAGAGGCTGGAGCAGGCTGACCTCATCCTGGCGGTGCTG
GATGCCTCTGACCTAGCCTCTCCATCCAGCTGCAACTTCCTGGACATGATTGTCAACCCC
GGGGGAGCCTGGACATCCAATGGGAACAGCCAGCGTCTCCTGTTGGTGCTGAACAAGTCA
GACCTGCTGCCCCCTGGGGGCTCAGACCCAAGTTCTGACCTGCCCCCGCACCTGCTGCTG
TCCTGCCTTACGGGGGAAGGGCTGGACGGCCTCCTTGAGGCGCTGAGGAAGGAGCTGGCT
GAAATATGTGGCCCTCCGCTTCTGACGCGTGCACTGGACGCCCTTGGCCATTACGCCGAG
GCACTGCGGGTCGCCCGGGGGCACCTGGCCCACCTCACCAGTGGAGGGGGCACCGAGGAG
ATCCTGGACATTATCTTTCGGGACTTCTGTGTGGGCAAA
>LaCi|319-exonerate_protein2genome-gene-9.47-mRNA-1
GCCCGGGCGGCACGTGGGCCTTGCAGA---------------------CCGTGCGTGCGC
CAGGGCAGCGGCGCCCGGGCTCCTGGGTCCGGGGCCACCATTTTCGCGCTGAGCTCTGGC
CAAGGCCGCTGTGGCATCGCGGTGATCCGGACCAGCGGTCCTGCCAGCGGGCACGCCCTC
CGGAGCTTGACTGCACCCCAGGAGCTGCCCCGCGCACGCAGCGCCAGTCTGCGCCTGCTC
ACGGACCCCCGCTCCGGGGAGCCGCTGGACCGCGCCTTAGTGCTCTGGTTCCCAGGGCCC
CGCAGTTTCACGGGTGAGGACTGTGCGGAGTTCCACGTGCATGGAGGCCCGGCAGTGGTG
AGTGGCGTTCTGCAGGCCCTGGGTAGACGGGCCTTTGCCCACGGGAAGCTGAGCTTGACT
GAGGTGGAGGGGCTGGCGGATCTGATCCACGCGGAAACCGAGGCGCAGCGGCGGCAGGCC
CTGAGGCAGCTGGACGGGGAGCTGGGTCAGCTCTGCTGTGGATGGGCAGAGACGCTCACT
AAGGCTCTGGCCCATGTGGAGGCCTACATCGACTTTGGGGAGGATGATAACCTGGAGGAG
GGCATCCTGGAGCAAGTTGACAGCCAAGTGCGAGAGCTGGAGGTGGCACTGGACACACAT
CTTCGAGATGCTAGGCGCGGTCAGAGGCTGCGCTCAGGGGCTCACGTAGTGGTCACGGGA
CCCCCCAACGCGGGCAAAAGCAGCCTAGTAAACCTACTCAGCCGGAAGCCAGTATCCATC
GTGTCCCCAGAGCCGGGAACCACCCGTGACGTGCTGGAGACCCCCGTAGACCTGGCTGGG
TTCCCAGCGCTCCTGAGCGACACGGCAGGGTTGCGGGAGGGTCAGGGGCCAGTGGAGCAG
GAGGGTGTGCGGCGTGCCCGAGAGAGGCTGGAGCAGGCTGACCTCATCCTGGCCGTGCTG
GACGCCTCTGACCTGGCCTCTCCATCCAGCTGCAACTTCTTGGACACAGTTGTCACCCCC
GCGATAGCTCGGAGCCCCAATGGGAATAGCCGGCGCCTCTTGCTGGTGCTGAACAAGTCG
GACCTGCTGCCCCCTGGGGGTCCAGACCTCAGCCCTGAACTACCCCCCCACCTGCTGCTG
TCCTGCCTGACTGGGGCGGGGCTGGACGGCCTCCTGGAGGCATTGAGGAAGGAGCTGGCT
GCAGTGTGTGGCCCACCACTTCTGACGCGGGCACTGGATGCCCTTGGTCACTACGCCGAG
GCACTGCGAGTCGCCCGGGGACACCTGGCCCGCCTCCATGGTGGAGGGAGCACCGAAGAG
ATCCTGGACATCATCTTCCGGGACTTCTGCGTAGGAAAA
>MyLu|XM_014465170.2_cds_XP_014320656.2_1
GCCCGGGCGGCACGTGGGCCTGGCAGA---------------------CCGTGCGCGCGC
CAGGGCAGCGGCGCCCCGGCTCCTGGGTCCGGGGCCACCATCTTCGCGCTGAGCTCTGGC
CAAGGCCGCTGTGGCATCGCCGTGATCCGGACCAGCGGTCCTGCCAGCGGGCACGCCCTC
CGCAGCTTGACTGCACCCCGGGAGCTGCCCCGCGCCCGCAGCGCCAGCCTGCGCCTGCTC
ACCGACCCCCGCTCCGGGGAGCCGCTGGACCGCGCCTTAGTGCTCTGGTTCCCAGGTCCC
CACAGTTTCACGGGTGAGGACTGTGCGGAGTTCCACGTGCATGGAGGCCCAGCAGTGGTG
AGTGGCGTCCTGCAGGCCCTGGGCAGACGGGCCTTTGCCCACGGGAAGCTGAGCTTGACG
GAGGTGGAGGGGCTGGCGGATCTGATCCATGCGGAGACGGAGGCGCAGCGGCGGCAGGCC
CTGAGGCAGCTGGACGGGGAGCTGGGCCAGCTCTGCGGCGGCTGGGCAGAGACCCTCACT
CAGGCTCTGGCCCATGTGGAGGCCTATATCGACTTTGGGGAGGATGACAACCTGGAGGAG
GGCATCCTGGAGCAAGCTGACAGCCAAGTGCGAGAGCTGGAGGTGGCACTGGACACACAT
CTGCGAGATGCTAGGCGCGGGCAGAGGCTGCGCTCAGGGGCGCACGTGGTGGTCACGGGA
CCCCCCAACGCGGGCAAGAGCAGCCTAGTAAACCTACTCAGCCGGAAGCCCGTGTCCATC
GTGTCCCCAGAGCCGGGGACCACCCGTGACGTGCTGGAGACCCCTGTAGACCTGGCCGGG
TTCCCAGCGCTGCTGAGCGACACGGCAGGGCTGCGGGAGGGTCAGGGGCCGGTGGAGCAG
GAGGGTGTGCGGCGCGCCCGAGAGAGGCTGGAACAGGCTGACCTCATCCTGGCCGTGCTC
GACGCCTCTGACCTGGCCTCTCCGTCCAGCTGCAACTTCCTGGACACGGTTGTTACCCCC
GCGATAGCTCGGAGCCCCAATGGGAACAGCCAGCGCCTCTTGCTGGTGCTGAACAAGTCG
GACCTGCTGCCCCCTGGGGCTCCAGACCTCAGCCCTGAACTGCCCCCGCACCTGCTGCTG
TCCTGCCTGACCCGGGAGGGGCTGGACGGCCTCCTGGAGGCACTGAGGAAGGAGCTGGCT
ATAGTGTGTGGCCCACCACTTCTGACACGGGCACTGGATGCTCTTGGCCACTACGCCGAG
GCGCTGCGCGTCGCCCGGGGACACCTGGCCCGCCTCCACGGTGGAGGGGGCACCGAGGAG
ATCCTGGACATCATCTTCCGGGACTTCTGCGTGGGCAAA
>PhDi|XM_028521661.1_cds_XP_028377462.1_1
GCCCGGGCGGCACGTGGGCCTTGCAGA---------------------CCGTGCACACGT
CAGGGCAGCGGTGCCCCGGCTCCCGGATCCGGGGCCACCATTTTTGCTCTGAGCTCTGGC
CAAGGCCGCTGTGGCATTGCTGTGATCCGGACCAGTGGCCCCGCCAGCGGGCACGCCCTC
CGGAGTTTAACAGCGCCCCGGGACTTACCTCCTGCGCGCAGGGCCTGCCTGCGCTTGCTC
ACCGACCCCCGCTCTGAGGAGCCCCTGGACCGCGCCTTAGTGCTCTGGTTTCCAGGACCC
CAAAGTTTCACGGGTGAGGACTGTGCGGAGTTCCACGTGCATGGAGGTCCAGCAGTGGTG
AGTGGCGTCCTGCAGGCCCTGGGCAGGCGGGCCTTTGCCCACGGGAAGCTGAGCCTGACT
GAGGTGGAGGGGCTGGCAGATCTGATCCATGCGGAAACCGAGGCACAGCGGAGGCAGGCC
CTGCGGCAGCTGGATGGAGAGCTAGGTCACCTCTGCCGTGGCTGGGCGGAGACCCTCACT
AAGGCTCTGGCCCATGTGGAGGCCTATATCGACTTCGGAGAGGATGACAACCTGGAAGAG
GGTGTCTTGGAGCGAGCTGACAGCCAAGTGCAGGAGCTGGAAGTGGCACTGAACGCACAT
CTTCGAGATGCCAGGCGAGGGCAGAGGCTCCGCTCAGGGGCTCATGTGGTGGTCACAGGA
CCCCCCAACGCGGGCAAGAGCAGCTTAGTGAATTTGCTCAGCCGGAAGCCTGTGTCCATC
GTGTCCCCAGAACCAGGGACCACCCGTGATGTGCTAGAGACGCCCGTGGACCTGGCTGGG
TTCCCAGTGCTCCTGAGCGACACGGCAGGATTGCGGGAGGGCGAGGGGCCTGTGGAGCAG
GAGGGTGTGCGGCGTGCCCGTGAGAGGCTGGAGCAGGCTGACCTCATTTTGGCTGTGCTG
GACGCCTCTGACCTGGCCTCTCCGTCTAGCTGCAACTTCCTGGACACGGTTGTCACCTCC
GCGATAGCTCAGAGCCATAATGGGAATAGCCAGCGCCTCTTGCTGGTGCTGAATAAGTCG
GACCTGCTACTCGCTGGAGACCTAGACCTCAGTCCTGAACTGCCCCCCCACCTGCTGCTG
TCCTGCCTGACTGGGGAGGGACTGGACGGCCTCCTGGAGGCACTGAGGAAAGAGCTGACT
GCAGTGTGTGGTCCACCACTTCTGACAAGGGCACTGGAAGCCCTCGGCCACTATGCCGAG
GCACTGCGGATCGCCCGGGGGCACCTGGCCTGCCTCACCAGTGGAGGGGGCACTGAAGAG
ATCCTAGACATCATCTTCCGGGACTTCTGCGTGGGCAAG
>PtVa|XM_023534521.1_cds_XP_023390289.1_1
GCCCGGGCGGCACGTGGGCCTCGCAGGTGGGGTTACCCGGGAAAGGGACCGTGCACGCGC
CAGGGCAGTGGCTCCTCAGTCCCCAGATCCGGGTCCACCATCTTCGCGCTGAGCTCCGGT
CAAGGTCGCTGCGGCATCGCAGTGATTCGGACCAGCGGCCCCGCCAGCGGCCACGCCCTC
CGGAGCCTCACGGCGCCCCGGGACTTGCCCCCAGCCCGCTGCGCCTGCCTGCGTCTGCTC
AGAGACCCCTGCTCTGGGGAGCCGTTGGACCGCGCGCTAGTGCTCTGGTTCCCAGGTCCC
CAAAGTTTCACGGCTGAGGACTGCGCGGAGTTCCACGTGCATGGAGGCCCGGCGGTGGTG
AGCGGCGTTCTGCAGGCCCTGGGCAGGCGGGCCTTTGCTCACGGAAAGCTGAGCCTGACC
GAGGTGGAGGGGCTGGCGGATCTGATCCATGCCGAAACTGAGGCGCAGCGGCGGCAGGCC
CTGAGGCAGCTGGATGGAGAACTGGGTCACCTCTGCCGTGGCTGGGCTGAGACTCTCACT
AAGGCTCTGGCCCATGTGGAGGCCTATATTGACTTTGGGGAGGATGACAACCTGGAAGAG
GGCGTCCTAGAGCGAGCTGACAGCCAAGTGCAGGAGCTGGAGGTGGCACTTGGAACACAT
CTTCGGGATGCCAGGCGCGGGCAGAGGCTCCGCTCAGGAGCACACGTAGTGGTAGCTGGA
CCCCCTAACGCCGGCAAGAGCAGCCTAGTGAACCTGCTCAGCCGGAAGCCTGTGTCCATC
GTGTCCTCGGAGCCAGGGACTACCCGAGACGTGCTGGAGACTCCGGTGGATCTGGCTGGG
TTCCCGGCACTCCTAAGCGACACAGCAGGGTTGCGGGAGGGCATAGGGCCAGTGGAGCAG
GAGGGTGTGCGGCGTGCTCGCAAGAGGCTGGAGCAGGCTGACCTCATTCTGGCTGTGCTG
GATGCCTCTGACCTGGCCTCTCCATCCAGCTGCAACTTCCTGGACATGGTTGTCAGCCCC
GCAGGAGCCGAGAGCCCCAATGGGAACAGACAGCGTCTCCTGCTAGTGCTGAACAAGTCA
GACCTACTGCCCCCTGGGGATCCAGACCCCCGTCTGGACCTTCCCCCACATCTGCTGCTG
TCCTGCTTGACAGGGGAGGGGCTGGACAGCCTCCTGGAGGCACTGAGGAAGGAGCTGGCT
GCAGTGTGTGGCCCACCACTTCTGACACGTGCACTTGATGCCCTCGGCCACTACGCTGAG
GCACTGCGAGTTGCCCGGGGGCACCTGGCCCACCTCGCTGGTGGAGGGGGCACTGAAGAG
ATCCTGGACATTATCTTCCAGGACTTCTGTGTGGGCAAG
>RhFe|XM_033133530.1_cds_XP_032989421.1_1
GCCCGGGCGGCTCGTGGGCCTCTCAGA---------------------CCGTGCACGCGC
CAGGGCAGCCGCACTCCGGTCCCCGGATCCGGGGCCACCATTTTCGCGCTGAGTTCCGGC
CAAGGCCGCTGCGGCATCGCTGTGATTCGGACCAGCGGCCCCGCCAGCGGCCACGCCCTC
CGAAGCCTCACGGCGCCCCGGGACTTGCCCCAGGCTCGCAGGGCCTGCCTGCGCCTACTC
AGCGACCCCCGCTCCGGGGAGCCGTTGGACCGCGCGCTAGTGCTGTGGTTCCCAGGTCCC
CAGAGTTTCACGGGTGAGGACTGCGCGGAGTTCCACGTGCATGGAGGCCCGGCGGTGGTG
AGTGGCGTCCTGCAGGCCCTGGGCAGGCGGGCCTTCGCCCACGGGAAGCTGAGCCTGACT
GAAGTGGAGGGGCTGGCAGATCTGATCCATGCGGAAACTGAGGCACAGCGGCGGCAGGCC
CTGAGGCAGCTGGACGGGGAACTGGGTCACCTCTGCCGGGGCTGGGCGGACACCCTCACT
AAGGCTCTGGCCCATGTGGAGGCCTATATCGACTTTGGGGAGGATGACGACCTGGAGGAG
GGCGTCCTGGAACGAGCTGACAGCCAAGTGCGGGAGCTGGAGGTGGCACTGGGCGCACAT
CTTCGAGATGCCAGGCGTGGGCAGAGGCTCCGCTCAGGGGCTCACGTGGTGGTCGCGGGA
CCCCCCAACGCCGGCAAGAGCAGCCTAGTGAACCTGCTCAGCCGGAAGCCTGTGTCCATC
GTGTCCCCAGAGCCAGGGACCACCCGAGATGTGTTGGAGACCCCTGTGGACCTGGCCGGG
TTCCCGGCACTCCTGAGCGACACGGCAGGGTTGCGGGAGGGCACGGGGCTAGTGGAGCAG
GAGGGTGTGCGGCGTGCCCGCGAGAGGCTGGAGCAGGCTGACGTCATCCTTGCAGTGCTG
GACGCCTCTGACCTAGCCTCTCCGTCCAGCTGCAACTTCCTGGACGTGGTTGTCAACCCC
GCGGCAGGCCGGAGCCCCGATGGAAACAGCCAACGTCTCGTGTTGGTGCTAAACAAGTCA
GACCTGCTGCCCCCTGGGGGCCCATACCCAAGTCCTGACCTGCCCCCTCACCTGCTGCTG
TCCTGCCTGACGGGGGAAGGGCTGGACGACCTCCTGGAGGCGCTGCGGAAGGAGCTGGCT
GCAGTTTGTGGCCCACCACTTCTGACGCGGGCACTGGATGCTCTCGGCCATTACGCCGAG
GCACTGCGGGTCGCCCGGGGGCACCTGGCCCACCTCACCAGTGGAGGGGGCACCGAGGAG
ATCCTGGACATTATCTTCCGGGACTTCTGTGTGGGCAAG
>RoAe|XM_016157776.1_cds_XP_016013262.1_1
GCTCGGGCGGCACGTGGGCTTCGCAGA---------------------CCGTGCACGCGC
CAGGGCAGTGACTCCTCAGCCCCCAGATCCGGGTCCACCATCTTCGCGCTGAGTTCCGGT
CAAGGCCGCTGCGGCATCGCAGTGATTCGAACCAGCGGCCCCGCCAGCAGCCACGCCCTC
CGGAGCCTCACGGCACCCCGAGACTTGCCCCGACCCCGCTACGCCTGCCTGCGTCTGCTC
AGCGACCCCTGCTCCGGGGAGCCGTTGGACCGCGCGCTAGTGCTCTGGTTCCCAGGTCCA
CAAAGTTTCACGGGTGAAGACTGCGCGGAGTTCCACGTGCATGGAGGCCCGGCTGTGGTG
AGCGGCGTTCTGCAGGCCCTGGGCAGGCGGGCCTTTGCTCACGGAAAGCTGAGCCTGACC
GAGGTGGAGGGGCTGGCGGATCTGATCCATGCCGAAACTGAGGCGCAGCGGCGGCAGGCC
CTGAGGCAGCTGGACGGAGAACTGGGCCACCTCTGCCGTGGCTGGGCTGAGACTCTCACT
AAGGCTCTGGCCCATGTGGAGGCCTATATTGACTTTGGGGAGGATGACAACCTGGAAGAG
GGCGTCCTAGAGCGAGCCGACAGCCAAGTGCGGGAGCTGGAAATGGCACTCGGAGCACAT
CTTCGGGATGCCAGGCGCGGACAGAGGCTCCGCTCAGGAGCACACGTAGTGGTCGCAGGA
CCCCCTAACGCCGGCAAGAGCAGCCTAGTGAACCTGCTCAGCCGTAAGCCTGTGTCCATC
GTGTCCTCGGAGCCAGGGACTACTCGAGACGTGCTGGAGACTCCAGTGGATCTGGCCGGG
TTCCCAGCACTCCTAAGCGACACAGCTGGGTTGCGGGAGGGCATAGGGCCCGTGGAGCAG
GAGGGTGTGCGGCGTGCTCGCAAGAGGCTGGAGCAGGCTGACCTCATTCTGGCTGTGCTG
GATGCCTCTGACCTGGCCTCTCCATCCAGCTGCAACTTCCTGGACACAGTTGTCAGCCCT
GCAGGAGCCCAGAGCCCCAATGGGAACAGACAGCGTCTCCTGCTGGTGCTGAACAAATCA
GACCTACTGCCCCCTGGGGATCCAGTCCCCAGTCCTGACCTTCCCCCACATCTGCTGCTG
TCCTGCTTGACAGGGGAGGGGCTGGACAGCCTCCTGGAGGTGCTGAGGAAGGAGCTGGCT
GCAGTGTGTGGCCCACCACTTCTGACACGTGCACTTGATGCCCTTGGCCACTACGCTGAG
GCACTGCGGGTTGCCCGGAGGCACCTGGCCCACCTCACCGGTGGAGGGGGCACTGAAGAG
ATCCTGGACATTATCTTCCAGGACTTCTGCGTGGGCAAG
