# Supplementary material for: Positively selected genes in the hoary bat (Lasiurus cinereus) lineage: prominence of thymus expression, immune and metabolic function, and regions of ancient synteny
Source: PeerJ. 2022 Mar 17;10:e13130. doi: 10.7717/peerj.13130 (PMC8934532; doi:10.7717/peerj.13130)
Supplement: Supplemental Information 4 — Likely alignment errors have been manually deleted between conserved codons. Recovery of the original codon positions requires alignment to the original accessions in each orthogroup. [file peerj-10-13130-s004.zip › renamed.manual/OG0009058.manual.fas]

>EpFu|XM_028140125.1_cds_XP_027995926.1_1
ATGGCGGCGGACGGCGACTGGCAGGAATTCTATGAGTTCCAGGAGCCGGCCCGCAGCCCT
CGGGACCAGGAGAGCTATAACGCGGGCCCCGAGGCCGGGCCCGGGCCGGGCGGGGCTGGC
GGCGGCTTTCCGGCGCTGGCCCGCAGCCTGGAGGAGAAGCTGAGCCTGTGTTTCCGCCCC
TCGGGTCCGGGCGCCGAGCCCCCGAGGGCGGCTGTGCGGCCCATCACCGAGTGCAGCCTC
CTGCAGGGGGACGAGATTTGGAACGCCCTGACCGATAATTACGGAAACGTAATGCCTGTG
GACTGGAAGTCATCCCATACCAGGACCTTGCACTTGCTCACTCTGAACCTCTCGGAAAAA
GAGATAAGTGACAGCTTGCTCTTGGATACATCAGACGAGGAGGAGTTGAGAGAACAGCTG
GATATGCACTCGATCATCGTCTCCTGTGTTAACGACGAGCCCCTCTTCACTGCAGATCAG
GTTATTGAAGAAATCGAAGAAATGATGCAGGAATCGCCTGACCCGGAAGATGATGAAGCA
CTCACACAGTCAGATCGGCTTTCGATGCTCTCCCAGGAAATTCAAACTCTGAAGAGGTCT
AGCACAAGCAGTTATGAAGAGAGAGTTAAAAGGCTCTCAGTATCTGAATTAAATGAACTC
CTGGAAGAAATTGAGACTGCCATTAAGGAATACTCCGAAGAGCTGGTGCAGCAGTTGGCC
CTGCGAGATGAACTAGAGTTTGAAAAGGAAGTGAAAAACAGCTTTATTTCTGTTCTCATT
GAAGTGCAAAACAAACAGAAAGAGCACAAAGAAACAGCCAAGAAAAAAAAGAAACTCAAG
AATGGCAGCTCTCAGAACGGGAAGAAGGAGAGAAGTCATATGCCCGGCACA
>HiAr|XM_019647790.1_cds_XP_019503335.1_1
ATGGCGGCGGACGGGGACTGGCAGGATTTCTATGAGTTCCAGGAGCCGGCCCGGAGCCTC
CAGGACCAGGAGAACTGTAACGCGAGCTCCGAGGCCGGGGCAGGGCCGGGCGGGGACGGC
GACGGCTTCCCGGCGCTGGCCTGCAGCTTGGAGGAGAAGCTGAGCCTGTGTTTCCGCCCC
TCGGGTCCGGGCGCCGAGCCCCCGAGGACGGCCGTGCGGCCCATCACCGAGTGCAGCCTC
CTGCAGGGGGACGAGATTTGGAACGCCCTGACAGATAACTACGGAAATGTCATGCCTGTG
GACTGGAAGTCGTCCCATACCAGGACCTTGCACTTGCTCACTCTCAACCTGTCAGAAAAA
GGGATAAGCGACAGTTTGCTCTTCGATACATCAGACGATGAGGAGTTGAGAGAACAGCTG
GATATGCATTCGATCATCGTCTCCTGTGTCAATGACGAGCCCCTCTTCACTGCAGATCAG
GTTATTGAAGAAATCGAAGAAATGATGCAGGAATCACCAGACCCAGAAGATGATGAAACG
CCCACACAGTCAGATCGGCTTTCGATGCTTTCCCAGGAAATTCAAACTCTTAAGAGGTCT
AGCACAAGCAGTTATGAAGAAAGAGTAAAAAGGCTCACTGTATCTGAACTGAATGAGCTA
CTGGAGGAAATTGAGACCGCCATTAAGGAATACTCTGAAGAGCTGGTGCAGCAGTTGGCT
CTGCGAGATGAACTGGAGTTTGAAAAGGAAGTGAAAAACAGCTTTATTTCTGTTCTCATT
GAAGTACAAAACAAACAGAAAGAGCACAAAGAAACAGCCAAAAAAAAAAAGAAACTCAAG
AATGGCAGCTCTCAGAATGGGAAGAGCGAGAGAAGTCATATGCCCGGCACA
>LaCi|149-exonerate_protein2genome-gene-266.0-mRNA-1
ATGGCGGCGGACGGCGACTGGCAGGATTTCTATGAGTTCCAGGAGCCGGCCCGCAGCCCC
CGGGACCAGGACAAGTATAACGCGGGCCNNNNNNNNNNNNNNNNNNNNNNNNNNNNNNNC
GGCGGCTTTCCGGCGCTGGCCCGCAGCTTGGAGGAGAAGCTGAGCCTGTGTTTCCGCCCC
TCGGGTCCGGGCGCCGAGCCCCCGAGGGCGGCTGTGCGGCCCATCACCGAGGGCAGCCTG
CTGCAGGGGGACGAGATTTGGAACGCCCTGACCGATAATTACGGAAACGTGATGCCTGTG
GACTGGAAGTCATCCCATACCAGGACCTTGCACTTGCTCACTCTGAACCTCTCGGAAAAA
GAGGTGAGTGACAGCTTGCTCTTGGACACATCAGATGAGGAGGAGTTGAGAGAACAGCTG
GATATGCACTCCATCATCGTCTCCTGTGTTAACGACGAGCCCCTCTTCACTGCAGACCAG
GTTATTGAAGAAATTGAAGAAATGATGCAGGAGTCACCTGACCCGGAAGATGATGAAGCG
TTCGCACAGTCAGATCGGCTTTCGATGCTCTCCCAGGAAATTCAGACTCTGAAGAGGTCT
AGCACAAGCAGTTATGAAGAGAGAATAAAAAGGCTCTCGGAATCGGAATTAAATGAACTC
CTGGAAGAAATTGAGACTGCCATTAAGGAATACTCCGAAGAGCTAGTGCAGCAGTTGGCC
CTGCGAGATGAACTAGAGTTTGAAAAGGAAGTGAAAAACAGCTTTATTTCTGTCCTCATT
GAAGTGCAAAACAAACAGAAAGAGCACAAAGAAATAGCCAAGAAAAAAAAGAAACTCAAG
AATGGCAGCTCTCAGAACGGGAAGAAGGAGAGAAGTCATATGCCCGGCACA
>MyLu|XM_023746233.1_cds_XP_023602001.1_1
ATGGCGGCGGACGGCGACTGGCAGGAATTCTACGAGTTCCAGGACCCGGCCCGCAGCCCC
CAGGACCGGGAG------------------------------------------------
------------------------------------------------------------
------------------------------------------------------------
---------------ATTTGGAACGCCCTGACAGATAATTACGGAAACGTAATGCCTGTG
GACTGGAAGTCATCCCATACCAGGACCTTGCACTTGCTCACTCTGAACCTCTCAGAAAAA
GAGGTAAGTGACAGCTTGCTCTTCGACACATCAGACGAGGAGGAGTTGAGAGAACAGCTG
GATATGCACTCGATCATCGTCTCCTGTGTTAACGACGAGCCCCTCTTCACTGCGGATCAG
GTTATTGAAGAAATTGAAGAAATGATGCAGGAGTCACCTGACCCGGAAGATGATGAAGCA
CTCACACAGTCAGATCGGCTTTCGATGCTCTCCCAGGAAATTCAAACTCTGAAGAGGTCT
AGCACAAGCAGCTATGAAGAGAGAGTAAAAAGGCTCTCAGTATCTGAGTTAAATGAACTC
CTGGAAGAAATTGAGACTGCCATTAAGGAATACTCCGAAGAGCTGGTGCAGCAGTTGGCC
CTGCGAGATGAACTAGAGTTTGAAAAGGAAGTGAAAAACAGCTTTATTTCTGTTCTCATT
GAAGTGCAAAACAAACAGAAAGAGCACAAAGAAACAGCCAAGAAAAAAAAGAAACTCAAG
AATGGCAGCTCTCAGAACGGGAAGAACGAGAGAAGTCATATGCCCGGCACA
>PhDi|XM_028515760.1_cds_XP_028371561.1_1
ATGGCGGCGGACGGGGACTGGCAGGATTTCTATGAGTTCCAGGAGCCGGCCGGGACCCTC
CACGACCAGGAGAACTGTAACGCGAGCCCCGAGGCCGGGGCAGGGCCCGGAGGAGCAGGC
GACGGCTTTGCGGCGCTGGCCCGCAGCCTGGAGGAGAAGCTGAGCCTCTGTTTCCGCCCC
TCGGGTCTGGGCGCCGAGCCCCCGAGAGCGGCCGTGCGGCCCATCACCGAGGGCAGCCTG
CTCCAGGGGGACGAGATTTGGAATGCCCTGACAGATAACTACGGAAATGTGATGCCTGTG
GACTGGAAGTCATCCCACACCAGGACCTTGCACTTGCTTACTCTGAACCTCTCGGAAAAA
GAGGTAAGTGACAGCTTGCTCTTCGATACATCAGACGAGGAGGAGTTGAGAGAACAGCTG
GACATGCACTCAATCATCGTCTCCTGTGTGAATGAGGAGCCCCTCTTCACTGCAGATCAG
GTCATTGAAGAAATTGAAGAAATGATGCAGGAATCGCCTGACCTGGATGATGATGAAACG
CCCACACAGTCAGATCGACTTTCGATGCTTTCCCAGGAAATTCAAACTCTTAAGAGGTCT
AGTACAAGCAGTTATGAAGAGAGAGTAAAAAGGCTCTCAGTATCTGAATTAAATGAACTC
CTGGAAGAAATTGAGACTGCCATTAAGGAATACTCTGAAGAGCTGGTGCAGCAGTTGGCC
TTGCGAGATGAACTAGAGTTTGAAAAGGAAGTGAAAAACAGCTTTATTTCTGTTCTCATC
GAAGTGCAAAACAAACAGAAAGAGCACAAAGAAACAGCCAAAAAAAAAAAGAAACTCAAG
AATGGCAGCTCTCAGAATGGGAAGAGCGAGAGAAGTCATATGCCGGGCACA
>PtVa|XM_011372092.1_cds_XP_011370394.1_1
ATGGCGGCGGACGGGGACTGGCAGGATTTCTATGAGTTCCAGGAGCCGGCCCGGAGCCTC
CAAGACCAGGAGAACTGTAACACGAGCCCCGAGGCCGGGGCAGGGCCGGGCGGGGGAGGC
GACAGCTTTCCAGCGCTGGCCTGCAGCTTGGAGGAGAAGCTGAGCCTGTGTTTCCGCCCC
TCGGGTCCGGGCGCCGAGCCCCCGAGGGCGGCCGTGCGGCCCATCACCGAGGGCAGCCTC
CTGCAGGGGGACGAGATTTGGAATGCCCTGACAGATAATTATGGAAATGTAATGCCTGTG
GACTGGAAGTCATCTCACACCAGGACCTTGCATTTGCTTACTCTGAACCTGTCAGAAAAA
GGGATAAGTGACAGCTTGCTCTTTGACACGTCCGACGACGAGGAGTTGAGAGAACAGCTG
GACATGCATTCAATCATCGTGTCCTGTGTTAACGATGAGCCCCTCTTCACTGCAGATCAG
GTTATTGAAGAAATTGAAGAAATGATGCAGGAATCACCAGACCCAGAAGATGATGAAACG
CCCACACCGTCAGATCGGCTTTCGATGCTTTCCCAGGAAATTCAAACTCTTAAGAGGTTT
AGCACAAGCAGTTATGAAGAAAGAGTAAAAAGGCTGTCAGTATCTGAGTTAAATGAACTA
CTAGAAGAAATTGAGACCGCCATTAAGGAGTACTCTGAAGAGCTGGTGCAGCAGTTGGCC
CTGCGAGATGAACTGGAGTTTGAAAAGGAAGTGAAAAACAGCTTTATTTCTATTCTCATC
GAAGTACAAAACAAACAGAAAGAACACAAAGAAACAGCCAAAAAAAAAAAGAAACTCAAG
AATGGGAGCTCTCAGAATGGGAAGAACGAGAGAAGTCATATGCCCGGCACA
>RhFe|XM_033124313.1_cds_XP_032980204.1_1
ATGGCGGCGGACGGGGACTGGCAGGATTTCTATGAGTTCCAGGAGCCGGCCCGGAGCCTC
CAGGACCAGGAGAACTGTAACGCGAGCTCCGAGGCCGGGGCAGGGCCGGGCGGGGAAGGC
GACGGTTTTCCGGCGCTGGCCTGCAGCTTGGAGGAGAAGCTGAGCCTGTGTTTCCGCCCC
TCGGGTCCGGGCGCCGAGCCCCCGAGGACGGCCGTGCGGCCCATCACCGAGTGCAGCCTC
CTGCAGGGGGACGAGATTTGGAATGCCCTGACAGATAATTACGGGAATGTAATGCCTGTG
GACTGGAAGTCGTCCCATACCAGGACCTTGCACTTGCTTACTCTCAACCTGTCAGAAAAA
GGGATAAGTGACAGTTTGCTCTTCGATACGTCAGACGATGAGGAGTTGAGAGAGCAGCTG
GATATGCATTCGATCATCGTTTCCTGCGTTAATGACGAGCCCCTCTTCACTGCAGATCAG
GTTATTGAAGAAATTGAAGAAATGATGCAGGAATCACCGGACCCAGAAGATGATGAAACA
CCCACACAGTCAGATCGGCTTTCGATGCTTTCCCAGGAAATTCAAACTCTTAAGAGGTCT
AGCACAAGCAGTTATGAAGAAAGAGTAAAAAGGCTCTCCGTATCTGAACTAAATGAACTA
CTGGAAGAAATTGAGACCGCCATTAAGGAATACTCTGAAGAGCTGGTGCAGCAGTTGGCT
CTTCGAGATGAACTGGAGTTTGAAAAGGAAGTGAAAAACAGCTTTATTTCTGTTCTCATT
GAAGTACAGAACAAACAGAAAGAGCACAAAGAAACAGCCNAAAAAAAAAAGAAACTCAAG
AATGGCAGCTCTCAAAATGGGAAGAGCGAGAGAAGTCATATGCCCGGCACA
>RoAe|XM_016156674.1_cds_XP_016012160.1_1
ATGGCGGCGGACGGGGACTGGCAGGATTTCTATGAGTTCCAGGAGCCGGCCCGGAGCCTC
CAGGACCAGGAGAACTGTAACACGAGCCCCGAGGCCGGGGCAGGGTCGGGCGGGGGAGGC
GACAGCTTTCCAGCGCTGGCCTGCAGCTTGCAGGAGAAGCTGAGCCTGTGTTTCCGCCCC
TCGGGTCCGGGCGCCGAGCCCCCGAGGGCGGCCGTGCGGCCCATCACCGAGGGCAGCCTC
CTGCAGGGGGACGAGATTTGGAATGCCCTGACAGATAATTATGGAAATGTAATGCCTGTG
GACTGGAAGTCATCTCACACCAGGACCTTGCACTTGCTTACTCTGAACCTGTCAGAAAAA
GGGATAAGTGACAGCTTGCTCTTCGACACGTCCGACGACGAGGAGTTGAGAGAACAGCTG
GACATGCATTCAATCATCGTGTCCTGTGTTAACGATGAGCCCCTCTTCACTGCAGATCAG
GTTATTGAAGAAATTGAAGAAATGATGCAGGAATCGCCAGACCCAGAAGATGATGAAACG
CCCACACAGTCAGATCGGCTTTCAATGCTTTCCCAGGAAATTCAAACTCTTAAGAGGTTT
AGCACAAGCAGTTATGAAGAAAGAGTAAAAAGACTGTCAGCATCCGAACTAAATGAACTA
CTGGAAGAAATCGAGACCGCCATTAAGGAATACTCTGAAGAGCTGGTGCAGCAGTTGGCC
CTGCGAGATGAACTGGAGTTTGAAAAGGAAGTGAAAAACAGCTTTATTTCTGTTCTCATT
GAAGTACAAAACAAACAGAAAGAGCACAAAGAAACAGCCAAAAAGAAAAAGAAACTCAAG
AATGGGAGCTCTCAGAATGGGAAGAACGAGAGAAGTCATATGCCCGGCACA
