# Supplementary material for: Positively selected genes in the hoary bat (Lasiurus cinereus) lineage: prominence of thymus expression, immune and metabolic function, and regions of ancient synteny
Source: PeerJ. 2022 Mar 17;10:e13130. doi: 10.7717/peerj.13130 (PMC8934532; doi:10.7717/peerj.13130)
Supplement: Supplemental Information 4 — Likely alignment errors have been manually deleted between conserved codons. Recovery of the original codon positions requires alignment to the original accessions in each orthogroup. [file peerj-10-13130-s004.zip › renamed.manual/OG0009059.manual.fas]

>EpFu|XM_028158618.1_cds_XP_028014419.1_1
ATGGATATCATAGAGACCGCAAAACTTGAAGAACACATGGAAAACCAAACCACCGATCCG
GCAAACACATACCCAAGGCCCGCTGAGCCTGCCGAAGAAGAAGAGAAAAATGGCAACGGT
AAACCCAAGAGCTTATCCAATGGGCTGCGGAAGGGCACCAAAAAGTACCCGGACTACATC
CAAATCTCGATGCCCACGGACTCCAGGAGCAAATTTCCCCTGGAGTGGTGGAAAACGGGC
ATCGCGTTTGTGTATGCTCTTTTCAACCTCGTCCTGACAACCGTCATGATCACAGTCGTA
CACGAGAGGGTGCCTCCCAAGGAGCTCAGCCCTCCACTCCCAGACAAGTTTTTTGATTAC
ATTGATCGGGTGAAGTGGGCATTTTCTGTATCAGAAATAAATGGGATTATATTAGTTGGA
TTATGGATCACCCAGTGGCTTTTTCTGAGATACAAGTCAATAGTGGGGCGCAGGTTCTTT
TTTATCATCGGAACATTATACCTGTACCGCTGTGTTACCATGTACGTCACTACGCTGCCT
GTGCCGGGCATGCATTTCCAGTGCGCTCCAAAGCTCAACGGAGACTCTCAGGCAAAAGTG
CAGCGGATCCTGCGGTTGATTTCCGGTGGAGGATTGTCCATAACGGGATCGCCTCGCCAC
TTCTGGTGGTATCACTTAGTGTGCTGGCTGCTGAGCGCCGCCGGGATCATCTGCATTCTC
GTGGCTCACGAGCACTACACGGTCGACGTCATCGTTGCCTACTACATCACCACGCGGCTG
TTCTGGTGGTACCACTCCATGGCCAATGAAAAGAACCTGAAGGTCTCTTCACAGACTAAT
TTCTTGTCTCGTGCGTGGTGGTTCCCCATCTTCTATTTTTTTGAGAAAAACGTACAAGGC
TCGATTCCTTGCTGCTTCTCCTGGCCGCTCTCCTGGCCTCCTGGCTGCTTCAAGTCTTCG
TGCAAGAAGTACTCGCGGGTTCAGAAGATTGGGGAAGACAATGAGAAATCTACC
>LaCi|238-exonerate_protein2genome-gene-353.0-mRNA-1
ATGGATATCATAGAGACAGCAAAACTTGAAGAACATATGGAAAATCAAACCAGCGATCCG
GCAAACACATACCCAAGGCCTGCTGAACCTGCCGAAGAAGAAGAGAAAAATGGCAACGGT
AAACCCAAGAGCTTATCCAATGGGCTGCGGAAGGGCACCAAAAAATACCCAGACTATATC
CAAATCGCGATGCCCACGGACTCCAGGAGCAAATTTCCCCTGGAGTGGTGGAAAACGGGC
ATCGCGTTTGTGTATGCTCTCTTCAACCTCGTCCTGACCACGGTCATGATCACAGTTGTA
CACGAGAGGGTGCCTCCCAAGGAGCTCAGCCCTCCACTTCCAGACAAGTTTTTTGATTAC
ATTGATCGGGTGAAGTGGGCATTTTCTGTATCAGAAATAAATGGGATTATATTAGTTGGA
TTATGGATCACCCAGTGGCTTTTTCTGAGATACAAGTCAATAGTGGGGCGCAGGTTCTTT
TTTATCATCGGGACATTATACCTGTACCGCTGTGTTACCATGTACGTCACTACGCTGCCT
GTGCCTGGCATGCATTTCCAGTGCGCTCCAAAGCTCAACGGAGACTCTCAGGCAAAAGTG
CAGCGGATCCTGCGGTTGATTTCTGGTGGAGGATTGTCCATAACAGGATCGCCTCGTCAC
TTCTGGTGGTATCACTTAGCCTGCTGGCTGCTGAGCGCTGCAGGGATCATTTGCATTCTC
GTAGCTCACGAGCACTACACGGTCGACGTCATCGTTGCCTACTACATCACCACACGGCTG
TTCTGGTGGTACCATTCAATGGCCAATGAAAAGAACCTGAAGGTCTCTTCACAGACTAAC
TTCTTATCTCGTGCATGGTGGTTCCCCATCTTTTACTTCTTTGAGAAAAACGTGCAAGGC
TCGATTCCTTGCTGCTTCTCCTGGCCGCTCTCCTGGCCTCCTGGCTGCTTTAAGTCTTCG
TGCAAGAAGTACTCCCGGGTTCAGAAGATTGGGGAAGACAATGAGAAATCTACT
>MyLu|XM_023760444.1_cds_XP_023616212.1_1
ATGGATATCATAGAGACAGCAAAACTTGAAGAACATATGGAAAATCAAACCAATGATCCG
GCAAACACGTACCCACGGCCTGCTGAACCTGCCGAAGAAGAAGAGAAAAATGGCAACGGT
AAACCCAAGAGCTTATCCAATGGGCTGCGGAAGGGCTCCAAGAAGTACCCAGACTATATC
CAAATCTCTATGCCCACGGACTCCAGGAGCAAATTCCCCCTGGAGTGGTGGAAAACGGGC
ATCGCGTTTGTGTATGCTGTTTTCAACCTCGTCCTGACAACCGTCATGATCACAGTTGTA
CACGAGAGGGTCCCTCCCAAGGAGCTCAGCCCTCCACTCCCAGACAAGTTTTTTGATTAC
ATTGATCGGGTGAAGTGGGCATTTTCTGTATCAGAAATAAATGGGATTATATTAGTTGGC
TTATGGATCACCCAGTGGCTTTTTCTGAGATACAAGTCAATAGTGGGGCGCAGGTTCTTT
TTTATCATCGGAACATTATACCTGTACCGCTGTGTTACCATGTATGTCACTACGCTGCCT
GTGCCTGGCATGCATTTCCAGTGTGCTCCGAAGCTCAACGGAGACTCTCAGGCAAAAGTG
CAGCGGATCCTGCGGTTGATTTCCGGTGGCGGACTGTCCATAACAGGATCGCCTCGTCAC
TTCTGGTGGTATCACTTAGTCTGCTGGCTGCTGAGCGCTGCCGGGATCATCTGCATTCTC
GTAGCTCATGAGCACTACACGGTGGACGTCATCGTTGCCTACTACATCACCACACGGCTG
TTCTGGTGGTACCATTCAATGGCCAACGAAAAGAACCTGAAGGTCTCTTCACAGACTAAT
TTCTTATCTCGTGCGTGGTGGTTCCCCATCTTTTATTTTTTTGAGAAAAACGTCCAAGGC
TCGATTCCTTGCTGCTTCTCCTGGCCGCTCTCCTGGCCTCCGGGCTGCTTTAAGTCTTCG
TGCAAGAAGTACTCGCGGGTTCAGAAGATCGGGGAAGACAATGAGAAATCTACC
>PhDi|XM_028507623.1_cds_XP_028363424.1_1
ATGGATATTATAGAGACAGCAAAACTTGAAGAACATATGGAAAATCAAACCAGTGATCCG
GCAAATACTTACACAAGACCTGCTGAACCTGCTGAAGAAGAAGAAAAAAATGGCAACGGT
AAACCTAAGAGCTTATCCAATGGGTTGCGAAAGGGCACCAAAAAGTACCCGGACTACATC
CAAATCGCTATGCCCACTGACTCGAGGAACAAGTTCCCCCTGGAGTGGTGGAAAACGGGC
ATCGCCTTCGTGTACGCCCTCTTCAACCTCGTCCTGACCACCGTCATGATCACAGTTGTG
CACGAGAGGGTCCCTCCCAAGGAGCTCAGCCCTCCGCTCCCAGACAAGTTTTTTGATTAC
ATTGATCGGGTGACGTGGGCGTTTTCTGTATCAGAAATAAATGGGATTATATTAGTTGGA
TTATGGATCACCCAGTGGCTGTTTCTGAGATACAAGTCAATAGTGGGACGCAGATTCTTC
TTTATCATTGGGACTTTATACCTATATCGCTGTATTACAATGTATGTCACGACCCTGCCT
GTGCCCGGAATGCACTTCCAGTGTGCTCCAAAGCTCAATGGAGACTCCCGGGCCAAAGTG
CAGCGGATCCTGCGGCTGATTTCTGGTGGGGGACTGTCCATCACCGGGTCGCCTCGTCAC
TTCTGGTGGTATCATTTAATCTGCTGGCTGCTGAGCGCCGCCGGGATCATCTGCATCCTT
GTGGCACATGAACACTATACTGTCGATGTCATCGTTGCCTATTACATCACAACACGGCTG
TTTTGGTGGTACCATTCCATGGCCAATGAAAAGAACTTGAAGGTCTCTTCACAGACTAAT
TTTTTGTCTCGTGCATGGTGGTTCCCCATCTTTTATTTTTTTGAGAAGAACGTACAAGGC
TCAATTCCTTGCTGCTTCTCCTGGCCACTCTCCTGGCCTCCTGGCTGCTTTAAATCATCG
TGCAAAAAGTACTCCCGGGTTCAGAAGACAGGCGAAGACAATGAGAAATCCACC
>PtVa|XM_023531360.1_cds_XP_023387128.1_1
ATGGATATCGTAGAGACAGCAAAACTTGAAGAACATATGGAAAATCAAACCAATGATCCT
GCAAACACTTACACAAGACCTGCCGAACCTGTTGAAGAAGAAAACAAAAATGGCAACAGT
AAACCTAAGAGCTTACCCAATGGGTTGCGAAAGGGCACCAAAAAGTACCCGGACTATATC
CAAATCGCTATGCCCACTGATTCGAGGAACAAATTTCCCCTAGAGTGGTGGAAAACAGGC
ATTGCCTTCGTGTATGCTCTTTTCAACCTCGTCTTGACAACCGTCATGATCACAGTTGTA
CATGAGAGGGTCCCTCCCAAGGAGCTCAGCCCTCCACTCCCAGACAAGTTTTTTGATTAC
ATTGATCGGGTGAAATGGGCATTTTCTGTATCAGAAATAAATGGGATTATATTAGTTGGA
TTATGGATCACCCAGTGGCTGTTTCTGAGATATAAGTCAATAGTAGGGCGCAGATTCTTT
TTTATCATTGGAACTTTATACCTATATCGCTGTATTACAATGTATGTCACTACTCTACCC
GTGCCTGGGATGCATTTCGAGTGTGCTCCAAAGCTCAATGGAGACTCTCAGGCGAAAGTG
CAGCGGATTCTGCGCTTGATCTCTGGAGGTGGGTTGTCCATTACTGGATCGCCTCGTCAC
TTCTGGTGGTATCATTTAATCTGCTGGCTGCTGAGTGCCGCCGGGATCATCTGCATCCTT
GTAGCACACGAACACTATACTGTCGATGTGGTCGTTGCCTATTTTATCACAACACGGCTG
TTTTGGTGGTACCATTCAATGGCCAATGAAAAGAACTTGAAGATCTCTTCACAGACTAAT
TTTTTGTCTCGAGCATGGTGGTTCCCCATCTTTTATTTTTTTGAGAAAAACGTACAAGGC
TCAATTCCTTGCTGCTTCTCCTGGCCACTCTCCTGGCCTCCTGGCTGCTTTAAATCATCA
TGCAAAAAGTATTCACGGGTTCAGAAGACAGGTGAAGATAACGAGAAATCTACC
>RhFe|XM_033106362.1_cds_XP_032962253.1_1
ATGGATATCATAGAGACAGCAAAACTTGAAGAACATATGGAAAATCAAACCAACGATCCT
ACAAACACTTACACAAGACCTGCCGAACCTGTTGAAGAAGAAAGCAAAAATGGCAACGGT
AAACCTAAGAGCTTACCCAATGGGTTGCGAAAGGGCACCAAAAAGTACCCGGACTATATC
CAAATCGCTATGCCCAATGAATCAAGGAACAAATTTCCCCTCGAGTGGTGGAAAACAGGC
ATTGCCTTCGTGTATGCTCTTTTCAACCTTGTCTTGACAACCGTCATGATCACAGTTGTA
CACGAGAGGGTCCCTCCCAAGGAGCTCAGCCCCCCACTCCCAGACAAGTTTTTTGATTAT
ATTGATCGGGTGAAATGGGCATTTTCTGTATCAGAAATAAATGGGATTATATTAGTTGGA
TTATGGATCACCCAGTGGCTGTTTCTGAGATACAAGTCAATAGTGGGGCGCAGATTCTTT
TTTATCATTGGAACTTTATACCTGTATCGCTGTATCACAATGTATGTCACTACTCTACCT
GTACCTGGAATGCACTTCCAGTGTGCTCCAAAGCTCAACGGAGACTCTCAGGCGAAAGTA
CAACGGATTTTGCGGTTGATATCCGGTGGTGGGTTGTCCATAACTGGATCGCCCCGTCAC
TTCTGGTGGTATCACTTAATCTGCTGGCTGCTGAGCGCTGCGGGGATTATCTGCATTCTT
GTAGCACACGAACACTATACTGTCGATGTGATCGTCGCTTATTATATCACGACACGGCTG
TTTTGGTGGTACCATTCCATGGCCAATGAAAAGAACTTGAAGGTCTCTTCACAGACTAAT
TTCCTGTCTCGAGCATGGTGGTTCCCCATCTTTTATTTTTTTGAGAAAAACGTACAAGGC
TCAATTCCTTGCTGCTTCTCCTGGCCGCTCTCCTGGCCTCCTGGCTGCTTTAAATCATCA
TGTAAAAAGTATTCTCGGGTTCAGAAGATAGGGGAAGATAATGAGAAATCGACC
>RoAe|XM_016160831.1_cds_XP_016016317.1_1
ATGGATATCGTAGAGACAGCAAAACTTGAAGAACATATGGAAAATCAGACCAATGATCCT
GCAAATACTTACACAAGACCTGCCGAACCTGTTGAAGAGGAAAACAAAAATGGCAACAGT
AAACCTAAGAGCTTACCCAATGGGTTGCGAAAGGGCACCAAAAAGTACCCAGACTATATC
CAAATCGCTATGCCCACTGATTCGAGGAACAAATTTCCCCTGGAGTGGTGGAAAACAGGC
ATTGCCTTCGTTTATGCTCTTTTCAACCTCGTCTTGACAACCGTCATGATCACAGTTGTA
CACGAGAGGGTCCCTCCCAAGGAGCTCAGCCCTCCACTCCCAGACAAGTTTTTTGATTAC
ATTGATCGGGTGAAATGGGCATTTTCTGTATCAGAAATAAATGGGATTATATTAGTTGGA
TTATGGATCACCCAGTGGCTGTTTCTGAGATATAAGTCAATAGTAGGGCGCAGATTCTTT
TTTATCATCGGAACTTTATACCTGTATCGCTGTATTACGATGTATGTCACTACTCTGCCC
GTGCCCGGGATGCATTTCGAGTGTGCTCCGAAGCTCAACGGAGACTCTCAGGCGAAAGTG
CAGCGCATTCTGCGCTTGATCTCTGGCGGTGGGCTGTCCATAACTGGATCGCCTCGTCAC
TTCTGGTGGTATCATTTAATCTGCTGGCTGCTGAGTGCCGCCGGGATCATCTGCATCCTT
GTGGCGCACGAACATTACACTGTCGATGTGGTCGTTGCCTATTACATCACGACACGGCTG
TTTTGGTGGTACCATTCAATGGCCAATGAAAAGAACTTGAAGGTCTCTTCACAGACTAAT
TTTTTGTCTCGAGCATGGTGGTTCCCCATCTTTTATTTTTTTGAGAAAAACGTACAAGGC
TCAATTCCTTGCTGCTTCTCCTGGCCACTCTCCTGGCCTCCTGGCTGCTTTAAATCATCA
TGCAAAAAGTATTCACGGGTTCAGAAGATAGGTGAAGATAACGAGAAATCTACC
>HiAr|XM_019636079.1_cds_XP_019491624.1_1
ATGGATATCATAGAGACAGCAAAACTTGAAGAACATTTGGAAATTCAAACCAACGATCCT
ACAAACACTTACACAAGACCTGCCGAACCTGTTGAAGAAGAAAACAAAAATGGCAACGGT
AAACCTAAGAGCTTGCCCAATGGGTTGCGAAAGGGCGCCAAAAAGTACCCTGACTATATC
CAAATTGCTATGCCCACTGAATCGAGGAACAAATTTCCCCTGGAGTGGTGGAAAACAGGC
ATTGCCTTCGTGTATGCTCTTTTCAACCTCGTCTTGACAACCGTCATGATCACAGTTGTA
CATGAGAGGGTCCCTCCCAAGGAGCTCAGCCCTCCACTCCCAGACAAGTTTTTTGATTAC
ATTGATCGGGTGAAATGGGCATTTTCTGTATCAGAAATAAATGGGATTATATTAGTTGGA
TTGTGGATCACCCAGTGGCTGTTTCTGAGATACAAGTCAATAGTGGGGCGCAGATTCTTT
TTTATCATTGGAACTTTATACCTGTATCGCTGTATCACAATGTACGTCACTACGCTACCT
GTGCCTGGAATGCATTTCCAGTGTGCTCCAAAGCTCAATGGAGACTCTCAGGCAAAAATA
CAGCGGATTTTGCGGTTGATTTCCGGTGGTGGGCTGTCCATAACTGGATCGCCCCGTCAC
TTCTGGTGGTATCATTTAATCTGCTGGCTGCTGAGTGCTGCTGGGATCATCTGCATTCTT
GTAGCACATGAACACTATACCGTCGATGTGATCGTCGCTTATTACATCACAACACGGCTG
TTTTGGTGGTACCATTCCATGGCCAATGAAAAGAACTTGAAGGTCTCTTCACAGACTAAT
TTTTTGTCTCGAGCATGGTGGTTCCCCATCTTTTATTTTTTTGAGAAAAACGTGCAAGGC
GCAATTCCCTGCTGCTTCTCCTGGCCACTCTCCTGGCCTCCTGGCTGCTTTAAATCATCA
TGTAAAAAGTATTCTCGGGTTCAGAAGATAGGTGAAGATAATGAGAAATCGACC
