# Supplementary material for: Positively selected genes in the hoary bat (Lasiurus cinereus) lineage: prominence of thymus expression, immune and metabolic function, and regions of ancient synteny
Source: PeerJ. 2022 Mar 17;10:e13130. doi: 10.7717/peerj.13130 (PMC8934532; doi:10.7717/peerj.13130)
Supplement: Supplemental Information 4 — Likely alignment errors have been manually deleted between conserved codons. Recovery of the original codon positions requires alignment to the original accessions in each orthogroup. [file peerj-10-13130-s004.zip › renamed.manual/OG0009076.manual.fas]

>EpFu|XM_008149510.2_cds_XP_008147732.1_1
GCCACTGCTGCCAGAGTGATTGACAGGTTTGAGGAAGGAGAAGATGGGGAAGGTGACTTC
CTGGCTGTGGGTAACATTAGAAAACTGGCATCAGCCTCCCTCTTGGACACAGACAAAAGG
TATTCTGGCAAGACTACCTCTAGAAAAGCTTGGAAGGAAGACCAGTGGGAGCATCCTCTG
TCAGGTTCTTCTGACAAGGAAATATCTGATGAGGAAGAGTCTGGAGATGGCGATTCAGAG
GGGCTGGGTCTGGAGGAGTCTGATGAGGATGCCATGAGTGTTGCTGAGGAACAGAAGTGT
GGTGATGATGGGGACAATAGTCTGGCATGGAGGAAGGGGAGCAGAAGCCGCTCTGGGAAA
ACACCAGGCTTCAGTATCCAGAATATCAGTGACTTTGAAAAATTTACTGAGGGAATGGAT
GACCTTGGTAGCAGTGATGATGAGGAAGATGAA------GAGGAGGAGAGTGGCATGGAA
GAAGGGGATGGTGAAGAAGATTTAGAGGGTGCCAGTGAGGAAGACAGGGCTGAAGACAGG
AACAGTGAAGATGATGGTGTGGTGATGACCTTCTCCAGTGTCAAAGTTTCCGAGGAAGTG
GAGAAAGGCAGAGCTGTGAAGAACCAGATAGCATTGTGGGACCAGCTCTTGGAAGGAAGG
ATCAAACTGCAAAAAGCTCTGTTGACTACCAATCAGCTTCCTCAACCGGATGTTTTCCCT
GTTTTCAAGGACAAGGGTGGCCCAGAATTTGCCAGCGCCTTAAAAAATAGTCACAAGGCA
CTTAAAGCATTGTTGAGGTCATTGGTAGGTCTTCAGGAAGAGCTGCTCTTCCAGTATCCC
GACACTAGGTACCTAGTAGATGGGACAAAGCCCAAAGCAGAAAGTGAGGAGGAGATTTCA
AGTGAAGATGAAGAGCTGGTAGGAGAGAAGAAGAAGCAGAAAAGGGCCCCACCGAAGAGG
AAGCTGGAGATGGATGACTATCCTGGCTTTATGGCAAAGCGTTTTGCTGACTTCACAGTT
TACAGGAACCGCACACTTCAGAAGTGGCATGATAAAACCAAACTGGCTTCTGGAAAACTG
GGGAAGGGT------TTTGGTGCCTTTGAACGCTCAATCTTGACTCAGATTGATCATATT
CTAATGGACAAAGAAAGATTACTTCGAAGGACACAGACCAAGCGTTCTAGTTACCAAGTT
CTTGGCAAACCCGAGCCAGCAGCGCAGCCTGTCCCGGAGACTTTGCCAGGACAACCGGAG
ATCCTTCCTCAGGCTCCTGCCAATGCCCACCTGAAGGACTTGGATGAAGAAATCTTTGAT
GATGATGATTTTTACCACCAG
>LaCi|115-exonerate_protein2genome-gene-79.8-mRNA-1
GCCACTGCTGCCAGAGTGATTGACAGGTTTGAGGAAGGAGAAGATGGGGAAGGTGACTTC
CCGGCTGTGGGTAACATTAGAAAACTGGCAGCAGCCTCCCTCTTGGACACAGACAAAAGG
TATTCTGGCAAGACCACCTCTAGAAAAGCTTGGAAGGAAGACCAATGGGAGCACCCTCTA
TCAGGTTCTTCTGACAAGGAAATATCTGATGAGGAAGAGTCTGGAGATGGCAATTCAGAG
GGGCTGGGTCTGGAGGAATCTGATGAGGATGCCATGAGTGTTGCTGAGGAACAGGAGAGT
GGTGATGATGGGGACAATAGTCTGGCCTGGAAGAAGGGGAGCAGAAGCCACCCTGAGAAA
ACATCAGGCTTCAGTATCCAGAATATTAGTGACTTTGAAAAATTTACTGAGGGAATGGAT
GACCTTGGTAGCAGTGATGATGAGGAAGATGAA------GAGGAGGAGAGTGGCATGGAA
GAAGGGGATGGTGAAGAAGATTTAGAGGATGCCAGTGAAGAAGACAGGGCTGAAGACAGG
AACAGTGAAGATGATGGTGTGGTGATGACCTTCTCCAGTGTCAAAGTTTCCGAGGAAGTG
GAGAAAGGCAGAGCTGTGAAGAATCAGATAGCACTGTGGGACCAGCTCTTGGAAGGAAGA
ATCAAACTGCAAAAAGCTCTGTTGACTACCAATCAGCTTCCTCAACCAGATGTTTTCCCT
GTTTTCAAGGAGAAGGGAGGCCCAGAATTTGCCAGCGCCTTAAAAAATAGTCACAAGGCA
CTTAAAGCATTGTTGAGGTCATTGGTAGGTCTTCAGGAAGAGCTGCTCTTCCAATACCCC
GACACTAGGTACCTAGTAGATGGGACGAAGCCCAAAGCAGAAAGTGAGGAGGAGATTTCA
AGTGAAGATGAAGAGCTGGTAGGAGAGAAGAAGAAGCAGAAAAGGGCCCCACCAAAGAGG
AAGCTGGAGATGGATGACTATCCTAGCTTTATGGCAAAGCGTTTTGCTGACTTCACAGTT
TACAGGAACCGCACACTTCAGAAGTGGCATGATAAAACCAAACTGGCTTCTGGAAAACTA
GGGAAGGCAAGTGGTTTTGGTGCCTTTGAACGCTCAATCTTGACTCAGATTGATCATATT
CTAATGGACAAAGAAAGATTACTTCGAAGGACACAGACCAAGCGTTCTGTTTACCAAGTC
CTAGGCAAACCCGAACCAGCAGCGCAGCCTGTCCCGGAGAGTTTGCCAGGGCAACCGGAG
ATCCTTCCTCAGGCTCCTGCCAATGCCCATCTGAAAGACTTGGATGAAGAAATCTTTGAT
GATGATGATTTTTACCACCAG
>MyLu|XM_006092252.3_cds_XP_006092314.1_1
GCCACTGCTGCCAGAGTGATTGACCGGTTTGAGGAAGGAGACGATGGGGAAGGTGACTTC
CTGGCTGTGGGTAACATTCGGAAACTGGCCTCAGCCTCCCTCTTGGACACAGACAAAAGG
TATTCTGGCAAGACCACCTCTAGAAAAGCTTGGAAGGAAGACCAGTGGGAGCATCCTCTG
TCAGGTTCATCCGACAAGGAAATATCTGATGAGGAAGAGTCTGGAGATGGCGATTCAGAG
GGGCTGGGGCTGGAGGAATCTGATGAGGATGCCATGAGTGCTGCTGAGGAACAGGAGTGT
GGTGATGATGGGGACAATAGTCTGGCCTGGAGGAAGGGGAACAGAAGCCGCTCTGGGAAA
ACACCAGGCTTCACTATCCAGAATATCAGTGACTTTGAAAAATTTACTGAGGGAATGGAT
GACCTTGGTAGCAGTGATGACGAGGAAGACGAA------GAGGAGGAGAGTGGCATGGAA
GAAGGGGATGGTGAAGAAGATTTAGAGGGTGCCAGTGAGGAAGACAGGGCTGAAGACAGG
AACAGTGAAGATGATGGTGTGGTGATGACCTTCTCCAGTGTCAAAGTTTCCGAGGAAGTG
GAGAAAGGCAGAGCTGTGAAAAACCAGATAGCACTGTGGGACCAGCTCTTGGAAGGAAGG
ATCAAACTACAAAAAGCTCTGTTGACTACCAATCAACTTCCTCAACCGGATGTTTTCCCT
GTTTTCAAGGACAAGGGTGGCCCAGAATTTGCCAGCGCCTTAAAAAATAGCCACAAGGCA
CTTAAAGCACTGTTGAGGTCATTGGTAGATCTTCAGGAAGAGCTGCTCTTCCAGTACCCG
GACACCAGGTACCTAGTAGATGGGACAAAGCCCAAAGCAGAAAGTGAGGAGGAGATTTCA
AGTGAAGATGAAGAGCTGGTAGGAGAGAAGAAGAAGCAGAAAAGGGCCCCACCAAAGAGG
AAGCTGGAGATGGATGACTATCCTGGCTTTATGGCAAAGCGTTTTGCTGACTTCACAGTT
TACAGGAACCGCACACTTCAGAAGTGGCACGACAAAACCAAACTGGCTTCTGGAAAACTG
GGGAAGGGT------TTTGGTGCCTTTGAACGCTCAATCTTGACTCAGATTGATCATATT
CTAATGGACAAAGAAAGATTACTTCGAAGGACACAGACCAAGCGTTCTATCTACCAAGTT
CTTGGCAAACCCGAGCCAGCAGCGCAGCCTGTCCCAGAGAGTTTGCCAGGGCAACCGGAG
ATTCTTCCTCAAGCTCCTGCCAATGCCCACCTGAAGGACTTGGATGAAGAAATCTTTGAT
GATGATGACTTTTACCACCAG
>PhDi|XM_028519987.1_cds_XP_028375788.1_1
GCCACTGCTGCCAGAGTGATTGACAGGTTTGATGAAGGGCAAGATGGGGACGGTGACTTG
CTGGCTGTGGGCAGTATTAGAAAACTGGCATCAGCCTCCCTCTTGGACACAGACAGAAGG
TATTCTGGCAAGACCATCTCTAGAAAAGCCTGGAAGGAAGACCATTGGGAGCATCCTCCA
TCTGGTTCATCTGACAAGGAAATATCTGATGAAGAAGAGTCTGGAGATGGCGATTCCGAG
GGGCTGGGTCTGGAGGAATCTGATGAGGATGCTATGAGTGCTGCTGAGGAACAGGACAGT
GGTGACGATGGGGACAGTAGTCAGGCCTGGAGGAAGGGGAGCAGAAGCCACTCCAAGAAA
ACGCCAGGCTTCAGTATCCAGCACATTAGTGACTTTGAAAAATTTACTGAAGGAATGGAT
GACCTTGGTAGCAGTGAGGAGGAGGAAGATGAA------GAGGAGGAGAGTGGCATGGAA
GAAGGCGATGGGGAAGAAGACTTCGAGGGTGCCAGTGAGGAAGACGGGGCTAAAGACAAG
AACAGTGAAGATGATGGCGTGGTGATGACCTTCTCCAGTGTCAAAGTTTCCGAGGAAGTG
GAGAAAGGCAGAGCTGTGAAGAACCAGATAGCACTGTGGGACCAGCTCTTGGAAGGAAGG
ATCAAACTACAAAAAGCTTTGTTGACTACCAATCAGCTTCCTCAACCAGATGTTTTCCCT
ATTTTCAAGGACAAAGGTGGCCCAGAGTTTGCCAGCGCCCTAAAAAACAGTCACAAGGCA
TTGAAAGCACTGTTGAGGTCATTGGTAGACCTTCAAGAAGAACTGCTTTTCCAGTACCCA
GACACTAGGTATCTTGTAGATGGAACAAAGCCCAAAGCAGAAAGTGAGGAGGAGATTTCC
AGTGAGGATGAGGAGCTAGTAGAAGAGAAGAAGAAGCAGAGGAGGGCCCCACCAAAGAGG
AAGCTGGAGATGGATGACTATCCTAGCTTCATGGCAAAGCGCTTTGCTGACTTTACCGTC
TACAGGAACCGCACACTTCAGAAGTGGCATGATAAAACCAAGCTGGCTTCTGGAAAACTG
GGGAAGGGT------TTTGGTGCCTTTGAACGCTCAATCTTGACTCAGATTGATCATATT
CTGATGGACAAAGAAAGATTACTTCGAAGGACACAGACCAAGCGCTCCATCTACCGAGTC
CTTGGCAAACCCGAGCCAGCAGCACAGCCTGTCCCAGAGAGTTTGCCAGGACAACCGGAA
ATCCTTCCAGAAGCCCCTGCCAATGCCCACCTGAAGGACTTGGATGAAGAAATCTTTGAT
GATGATGACTTTTACCACCAG
>PtVa|XM_023522861.1_cds_XP_023378629.1_1
GCCACTGCTGCCAGAGTGATTGACAGGTTTGATGAAGGGGAAGATGGGGAAGGTGACTTC
CTGGCTGTGGGTAGCATTAGAAAACTGGCATCAGCCTCCCTCTTGGACACAGATAAAAGA
TATTCCGGCAGGACAACCTCTAGAAAAGCTTGGAAGGACGATCATTGGGAGCATCCACTG
TCAGGTTCATCTGACAAAGAAATATCTGATGAAGAG---TCTGGAGATGGTGATTCAGAG
GGACTGGGTATGGAGGAATTCGATGAGGCTGCCATGAGTGCTGAGGAAGAG---GAGTAT
AGTAGTAATAGGGACAGTAGTCTGGCCTGGAGGAAGGGGAGCACAATCCACTCCGGGAAG
GCGCCAGGCTTCAGTGTCCAGAACATCAAAGACTTTGAAAAATTTACCGAGGGAATGGAT
GACCTTGGTAGCAGTGAGGAGGAGGAAGACGAA------GAAGAGGAGAGTGGCATGGAA
GAAGGGGATGGTGAGGAAGACTTCGAGGGTGAGAGTGAGGAAGATAGGGCTGAAGACAGG
AACAGTGAAGATGATGGTGTGGTGATGACCTTCTCCAGCGTCAAAGTTTCCGAGGAAGTG
GAAAAAGGCAGAGCCGTGAAGAACCAGATAGCATTGTGGGACCAGCTCTTGGAAGGAAGG
ATCAAACTACAAAAAGCTCTGTTGACTACCAATCAGCTTCCTCAACCAGATGTTTTCCCT
ATTTTCAAGGACAAAGGTGGCCCAGAATTTGCCAGCGCCCTAAAAAATAGTCACAAGGCA
CTTAAAGCATTGTTGAGGTCATTGGTAGATCTTCAGGAAGAGCTGCTTTTCCAGTACCCA
GACACTAGATATCTAGTAGGTGGAACAAAGCCCAAACCAGATAGTGAGGAAGAGATTTCC
AGTGAAGATGAAGAGCTAGTAGAAGAGAAGAAGAAGCAGAGAAAGGCCCCACCAAAGAGG
AAGCTGGAGATGGATGACTATCCCAGCTTCATGGCAAAGCGCTTTGCTGACTTTACAGTC
TATAGGAACCGCATACTTCAGAAGTGGCATGATAAAACGAAGCTGGCTTCTGGAAAACTT
GGGAAGGGT------TTTGGTGCCTTTGAACGCTCAATCTTGACACAGATCGATCATATT
CTGATGGATAAAGAAAGATTACTTCGAAGGACACAGACCAAGCGCTCTATATACCGAGTT
CTTGGCAAACCTGAAGCAGTAGCGCCGCCTGTCCCAGAAAGTTTGCCAGGACAGCCGGAG
ATCCTTCCTGAAGCCCCTGCCAACGCCCACCTCAAGGACTTGGATGAAGAAATCTTTGAT
GATGATGACTTTTACCACCAG
>RhFe|XM_033091802.1_cds_XP_032947693.1_1
GCCACTGCTGCCAGAGTGATTGACAGGTTTGATGAAGGGGAAGATGGGGAAGGTGACTTC
CTGGCTGTGGGTAGCATTAGAAAATTGGCATCAACCTCCCCACTGGACACAGATAAAAGG
TATTCTGGCAAAACCATCTCCAGAAAAGCATGGAAGGAAGACCATTGGGAGTATCCTTTG
TCAGGTTCT---GACAAGGAAATATCTGATGAGGAAGAGTCTGGAGATGGCGCTTCAGAG
GGGCTGGGTTGGGAGGAATCCAGTGAGGACTCCATGAGTGCCGCTGAGGACCAGCAGTGT
GGTGGTGATGCGGACAGTCGTCTGGCCCAGAGGAAGGGGAGCAGAAGCTGCTCCAGGAAC
ACCCCAGGCTTCAGTGTCCAGAACATCAGTGACTTTGAAAAATTTACTGAGGGAATGGAT
GAGCTCGGTAGCAGTGAGGATGAGGAAGACGAA------GAGGAGGAGAGTGGCATGGAA
GAAGGGGATGATGAGGAAGACTTCGAGGTTGAGGGGGAGGAAGACAGAGCGGAAGGCAGG
ATCAGTGAAGATGATGGTGTGGTGATGACCTTCTCCAGTGTCAAAGTTTCCGAGGAAGTG
GAGAAAGGCAGAGCTGTGAAGAACCAGATAGCACTGTGGGACCAACTCTTGGAAGCAAGG
ATCAAACTACAAAAAGCTTTGTTGACTACCAATCAGCTTCCTCAACCAGATGTTTTCCCA
GTTTTCAAGGACAAAGGTGGCCCAGAATTTGCCAGCGCCCTAAAAAATAGTCACAAGGCA
CTTAAAGCATTGCTGAGGTCATTGGTGGACCTCCAGGAAGAGCTGCTTTTCCAGTACCCA
GACACTAGGTATCTAGTAAGTGGAACAAAGCCCAAACCAGAAAGTGAGGAAGAGATTTCC
AGTGAAGATGAAGAGCTAGTAGAAGAGAAGAAGCAGCAGAGAAGGGCCCCACCAAAACGG
AAGCTGGAGATGGATGGCTATCCCAGTTTCATGGCAAAGCGCTTTGCTGACTTTACTGTC
TACAGGAACCGCACACTTCAGAAGTGGCATGACAAAACCAAGCTGGCTTCCGGGAAGCTG
GGGAAGGGT------TTTGGTGCCTTTGAACGCTCAATCTTGACACAGATCGATCATATT
CTGATGGACAAAGAAAGATTGCTTCGAAGGACACAGACCAAGCGCTCTGTCTACCAAGTT
CTTGGCAAACCTGAACCAGTAACGCAGCCCGTCCCAGAGAGTTTGCCAGGCCAACCGGAG
ACCCTTCCTCAAGCCCCTGCCAATGCCCACCTGAAGGACCTGGATGAAGAAATCTTTGAT
GATGATGACTTTTACCACCAG
>RoAe|XM_016143331.1_cds_XP_015998817.1_1
GCCACTGCTGCCAGAGTGATTGACAAGTTTGATGAAGGGGAAGATGGGGAAGGTGACTTC
CTGGCTGTGGGTAGTATTAGAAAACTGGCATCAGCCTCCCTCTTGGACACAGATAAAAGG
TATTCTGGCAAGACAACCTCTAGAAAAGCTTGGAAAGAAGATCATTGGGAGCATCCACTG
TCAGGTTCATCTGACAAGGAAATATCTGATGAAGAAGAGTCTGGAGATGATGATTCAGAG
GGACTGGGTCTGGAGGAATTCAGTGAGGCTGCCATGAGTGCTGAGGAAGAG---GAGTCT
GGTGGTAATAGGGACAGTAGTCTGGCCTGGAGGAAGGGGAGCACAGTCCACTCCGGGAAA
GCACCAGGCTTCAGTGTCCAGAACATCAAAGACTTTGAAAAATTTACCGAGGGAATGGAT
GACCTTGGTAGCAGTGAGGAGGAGGAAGACGAA------GAGGAGGAGAGTGGCATGGAA
GAAGGGGATGGTGAGGAAGACTTCGAGGGTGAGAGTGAGGAAGATAGGGCCGAAGACAGG
AACAGTGAAGATGATGGTGTGGTGATGACCTTCTCCAGCGTCAAAGTTTCTGAGGAAGTG
GAGAAAGGCAGAGCCGTGAAGAACCAGATAGCATTGTGGGACCAGCTCTTGGAAGGAAGG
ATCAAACTACAAAAAGCTCTGTTGACTACCAATCAGCTTCCTCAACCAGATGTTTTCCCC
ATTTTCAAGGACAAAGGTGGCCCAGAATTTGCCAGCGCCCTAAAAAATAGTCACAAGGCA
CTTAAAGCATTGTTGAGGTCACTGGTAGATCTTCAGGAAGAGCTGCTTTTTCAGTACCCA
GACACTAGATATCTAGTAGGTGGAACAAAGCCCAAACCAGATAGTGAGGAAGAGATTTCC
AGTGAAGATGAAGAGGTAGTAGAAGAGAAGAAGAAGCAGAGAAGGGCCCCACCAAAGAGG
AAGCTGGAGATGGATGACTATCCCAGCTTCATGGCAAAGCGCTTTGCTGACTTTACAGTC
TATAGGAACCGCACACTTCAGAAGTGGCATGATAAAACGAAGCTGGCTTCCGGAAAACTT
GGGAAGGGT------TTTGGTGCCTTTGAACGCTCAATCCTGACACAGATCGATCATATT
CTGATGGACAAAGAGAGATTACTTCGAAGGACACAGACCAAGCGCTCTATGTACCGAGTT
CTTGGCAAACCTGAACCAGTAGCGCCGCCTGTCCCAGAGAGTTTGCCAGGACAGCCGGAG
ATCCTTCCTGAAGCCCCTGCCAACGCCCACCTCAAGGACTTGGATGAAGAAATCTTTGAT
GATGACGACTTTTACCACCAG
>HiAr|XM_019636783.1_cds_XP_019492328.1_1
GCCACTGCTGCCAGAGTGATTGACAGGTTTGATGAAGGGGAAGATGGGGAAGGTGACTTC
CTGGCTGTGGGTAGCATTAGAAAACTGGCATCAACCTCCCTCTTGGACACAGATAAAAGG
TATTCTGGCAAGACCACCTCTAGAAAAGCATGGAAGGAAGACCATTGGGAGCATCCTCTG
TCAGGTTCT---GACAAGGAAATATCTGATGAGGAAGAGTTTGGAGATGGCAATTCAGAG
GGACTGGGTCTGGAGGAATCAGATGAGGACGCCACGAGTGCTGCTGAGGAACAGGAGTGT
GGTGGTGATGCGGACAGTAGTCTGGCCCAGAGGAAGGGGAGCAGAAGCTGCTCCGGGAAA
ACACCAGGCTTCAGTGTCCAGTACATCAGTGACTTTGAAAAATTTACTGAGGGAATGGAT
GAGCTTGGTAGCAGTGAGGAGGAGGAAGATGAAGATGAAGAGGAGGAGAGTGGCATGGAA
GAAGGGGATGGTGAGGAAGACTTCGAGGTTGACAGTGAGGGAGACAAGGCTGAAGACAGG
ACCAGTGAAGATGATGGTGTGATGATGACCTTCTCCAGTGTCAAAGTTTCTGAGGAAGTG
GAGAAAGGCAGAGCTGTGAAGAACCAGATAGCACTGTGGGACCAACTCTTGGAAGCAAGG
ATCAAACTACAAAAAGCTCTGCTGACTACCAATCAGCTTCCTCAACCAGATGTCTTCCCT
GTTTTCAAGGACAAAGGTGGCCCAGAATTTGCCAGCGCTGTAAAAAATAGTCACAAGGCA
CTTAAAGCGTTGCTGAGGTCATTGGTAGACCTTCAGGAAGAGCTGCTTTTTCAGTACCCA
GATACAAGGTATCTAGTAAGTGGAACAAAGGCCAAACCGGAAAGTGAGGAAGAGATTTCT
AGTGAAGACGAAGAGTTAGTAGAAAAGAAGAAGCAGCAGAGAATGGCCCCACCAAAACGG
AAGCTGGAGATGGATGACTATCCCAGCTTCATGGCAAAGCGCTTTGCTGACTTTACAGTC
TACAGGAACCGCACGCTTCAGAAGTGGCATGACAAAACCAAGCTGGCTTCTGGAAAACTG
GGGAAGGGT------TTTGGTGCCTTTGAACGCTCAATCTTGACACAGATCGATCATATT
CTGATGGACAAAGAAAGATTACTTCGAAGGACACAGACCAAGCGCTCTGTTTACCGAGTT
CTTGGCAAACCTGAACCAGTAGCGCAGCCTGTTCCAGAGAGTTTGCCAGGACAACCGGAG
ATCCTTCCTCAAGCCCCTGCCAATGCCCATCTGAAGGACTTGGATGAAGAAATCTTTGAT
GATGATGACTTTTACCACCAG
