# Supplementary material for: Positively selected genes in the hoary bat (Lasiurus cinereus) lineage: prominence of thymus expression, immune and metabolic function, and regions of ancient synteny
Source: PeerJ. 2022 Mar 17;10:e13130. doi: 10.7717/peerj.13130 (PMC8934532; doi:10.7717/peerj.13130)
Supplement: Supplemental Information 4 — Likely alignment errors have been manually deleted between conserved codons. Recovery of the original codon positions requires alignment to the original accessions in each orthogroup. [file peerj-10-13130-s004.zip › renamed.manual/OG0009127.manual.fas]

>EpFu|XM_028127638.1_cds_XP_027983439.1_1
AGCAGTGAGTGTAATCCGTTGCTGCAAGAACCCATTGCTTCTGCTCAGTGTGGTGGTGCT
GAAATGACAGAATGCCTTAAGTCTGTCCCTTGTGGATGGGAAAGAGTTGTGAAGCAAAGG
TTATCTGGAAAAACAGCCGGGAGATATGATGTATATTTTATCAGCCCACAAGGACTGAAG
TTCAGATCCAAAAGTTCACTTGCTAATTATCTTCACAAAAATGAAGTGATGTCTCTTAAA
CCAGAGGATTTTGATTTTACTGTACTGTCTAAAAGGGGCATCAAGTCAAAATATAAAGAC
TGCAGCACGGCAGCTCCGACATCCCAACCGCAGAGGGAAAGTAGCATTTCAAACCGGACC
CTCAGGACAAGAAGCAGGTGGAAAGAAGATGAGTTTCCTCTGCCAAGTGGTAGTTGGGAA
TCCCAAGACAGCAGGGAGCTACCTAACTTTACGTCCATGCCTTTGCTTTTGAAAGAAGGT
GACGGTGTTAATGATGTTGACTCCAGAAAGGTTAGAAAGTCCAAAGAGAAGAGGACTACT
TTGAAAGGAATTCAAATTATGAAAACTAAAACAGGATGCCTGAAGAGTTTTCCAGTTCCT
GTTCAAAGTAACAGAAAAAGAGAATCTGTGCATGATAAGGCAGAAGCTGAAAGTGAACCT
GTTGCACAAGAAAGTCAGCTTGATAGAACTTTATGCATTTCTGATTCCAGAGCAAGCAAC
AAGACCATCAATGTGACCAATGAAGAAAAGAGACTTGTAAAAGAAAAATCATTGCGTTCA
GGATCAAATTTTAGTTTTGAACAAATAACTTCTGGCATCATAAACAAATTATGTTCGACC
AAAGAAGCAGAACAC------AGGTGTGAGAATACCTTTTTAGAATCTGAGGAAATA---
ACAAAAGTAGAAGTTGGGGAAAGGAAGGAACATTTGCATATTGACAATTTAGAATGTGGC
TCTGAAATGGACAACAACTGCTCACAAACTGAGAAAGATTCCACTTCTGTTAAAATATGT
CAAGAAGACACCATCCCACGGACACAAGTAGAGAAAAGGAAAACAAGCCTATATTTTTCC
AGCAAATATAACAAAGAAGCTCTTAGCCCCCCACGTCGCAAAGCCTTTAAGAAGTGGACA
CCTCCTCGGTCACCTTTTAATCTTGTCCAAGAAACACTTTTTCACGATCCATGGAAGCTC
CTCATAGCGACTATATTTCTCAATCGTACCTCAGGTAAAATGGCAATTCCTGTGCTTTGG
GAGTTTCTGGAGAAGTATCCTTCAGCTGAGGTAGCAAGAACTGCAGACTGGAGAGATGTG
TCAGAACTTCTTAAACCTATTGGTCTCTATGAACTTCGAGCAAAAACCATTATCAAGTTC
TCAGATGAGTATCTGACGAAGCAGTGGAGATATCCGATTGAGCTTCATGGTATTGGCAAA
TACGGCAATGACTCCTACCGAATTTTTTGCATCAATGAGTGGAAGCAG
>HiAr|XM_019645935.1_cds_XP_019501480.1_1
AGCAGCGAGTGTAATCCCCTGCTACAAGAACCCATTGCTTCTGCTCAGTTTGGT------
GAAATGACAGAATGCCATAAGTCTGTCCCATGCGGATGGGAAAGAGTTGTGAAGCAAAGA
TTATCTGGAAAAACAGCAGGAAGATATGATGTATATTTTATCAGCCCACAAGGACTGAAG
TTCAGATCCAAAGGTTCACTTGCTAATTATCTTCACAAAAATGAAGAGACTTCTCTTAAG
CTAGAAGATTTTGATTTTACTGTACTTTCTAAAAGGGGCATCAAATCAGGATGTAAAAAC
TGCAGCATGGCAGCTGTGACATCCCAACTGCAAAACGAAAGCAGCATTTCAAACCAGAAC
CTCAGGACAAGAACCAAATGGAAAAAAGATGTGTTTCCTCTGCCAAGTGGAGGTTTGGAA
TTGCAAGATAGCAGAGGACTATCTAACTTGACTTCCATTCATTTGCTTCCTAAAGAAGGT
GAGAGTGTCAGTGATGCTGACTCCAGAAAGGTGAAAAAGTCCAAAGGAAAGAGGACTGTT
TTGAAAGGAATTCAAACTAAGAAAACTAAAACGGGGTGCCAAAAGAGTCTTCCAGATTCT
GTTCAAAGTACTAGAAAAAGAGAATCTGTGTCTAATAAGGCAGATGCTGAAAGTGAACCT
GTTGCGCAAGACAGTCAGCTTGATAGAACTTGCTGCATTTCTGATGCCAGAGCAAGCAAC
AAGACCCTCAATGTGACCAGCGAAGAAAAGAGATTTACAAAAGAAAAATCATTGAGTTCA
GGATCAAATTTTAGTCTTGAACAAATAACTTCTGGCCTCATCAATGAATTAGGTTCGACC
AAAGAAGCCGAACACAACAAG---TGTGAGGATACCTTTTTAGAATCTGAGGAAATA---
ATCAAAGTAGAAGTTGGGGAAAGGAAGGAACATTTGCATACTGACAGTTTAAAATGTGGC
TCTGAAATGGACAACAACTGCTCT------GAAAAAGACCCTACTTCTGTGAACATGTGT
CAAGAAGACACCATTCCACGAACACAAATAGAAAAAAGGAAAACAAGCCTATATTTTTCC
AGCAAATATAACAAAGAAGCTCTTAGCCCCCCACGACGCAAAGCCTTTAAGAAGTGGACA
CCTCCTCGGTCACCTTTTAATCTTGTGCAAGAAACACTTTTTCATGATCCGTGGAAGCTC
CTCATCGCGACTATATTTCTCAATCGGACCTCAGGCAAAATGGCAATCCCTGTGCTTTGG
CAGTTTCTGGAGAAGTATCCTTCCGCTGAGGTAGCAAGAACTGCAGACTGGAGAGATGTG
TCAGAACTTCTGAAACCTATTGGTCTCTACGAACTTCGAGCAAAAACCATTATCAAGTTC
TCAGATGAATATCTCACAAAGCAGTGGAGATACCCGATTGAGCTTCATGGGATTGGCAAA
TACGGCAATGACTCCTACCGAATTTTTTGCGTCAATGAGTGGAAGCAG
>LaCi|242-exonerate_protein2genome-gene-35.37-mRNA-1
AGCAGTGAAGGTAATCCCTTGCTGCAAGAACCCATTGCTTTTGCTCAGTGTGATGGTGCT
GAAATGACAGAATGCCGTAAGTCTGTCCCATGTGGATGGGAAAGAGTTGTGAAGCAAAGG
TTATCTGGAAAAACAGCTGGGAGATACGATGTATATTTTATCAGCCCACAAGGACTGAAG
TTCAGATCCAAAAGTTCACTTGCTAATTATCTTCACAAAACTGAAGAGACGTCTCTTAAA
CCAGAGGATTTTGATTTTACTGTACTGTCCAAAAGGGGCATCAAGTCAAAATATAAAGAC
TGCAGCCCAGCAGCTCTGACATCCCAACTGCAAAATGAAAGTAGCATTTCAAGCCGGAAC
CTTAGGACAAGAAACAGGTGGAAAAAAGATGTGTTTCCTCTGCCAAGTGGTAGTTTGGAA
TCCCAAGATAGCAGGGAACAATCTAACTTTACTTCTATGCATTTGCTTTTGAAAGAAGGT
GACGGTGTTAATGATGTTGACTCCAGAAAGGTTAGAAAGTCCAAAGAAAAGAGGACTACT
TTGAAAGGAATTCAAATTAAGAAAACTAAAACAGGGTGCCTCAAGAGTTTTCCAGATCCT
GTTCAAAGTAATAGAAAAAGAGAATCTGTGCATAATGAGGCAGAAGCTGAAAGTGAACCT
GTTGCACAAGGAAGTCAGCTTGATAGAACTTTATGCATTTCTGATTCCAGAGCAAGCAAC
AAGACCATCAGTGTGACCAATGAAAAAAAGAGACTTGTAAAAGAAAAATCATTTCGTTCA
GGATCAAATTTTAGTTTTGAACAAATAACTTCTGGCAACATAAACAAATTATGTTCGACC
AAAGAAGCAGAACAC------AAGTGTGAGAATACCTTTTTAGAATCTGAGGAAGTA---
ACAAAAGTAGAAGTTGGGGAAAGGAAGGAACATTTGCATATTAACAATTTAGAATGTGGC
TCTGAACTGGACAACAACTGCTCACAAACTGAGAAAGATTCCACTTCTGTTACAATATGT
CAAGAAGACACCATCCCCCGGACACAAGTAGAGAAAAGGAAAACAAGCCTATATTTTTCC
AGCAAATATAACAAAGAAGCTCTTAGTCCCCCACGTCGAAAAGCCTTTAAGAAGTGGACA
CCTCCTCGGTCACCTTTTAATCTTGCCCAAGAAACACTTTTTCACGATCCATGGAAGCTC
CTCATAGCGACTATATTTCTCAATCGCACCTCAGGTAAAATGGCAATTCCTGTGCTTTGG
GAGTTTCTGGAGAAGTATCCTTCAGCTGAGGTAGCAAGAACTGCAGACTGGAGAGATGTG
TCAGAACTTCTTAAACCTATTGGTCTCTACGAACTTCGAGCAAAAACCATTATCAAGTTC
TCAGATGAGTATCTGACGAAGCAGTGGAGATATCCGATTGAGCTTCATGGGATTGGCAAA
TACGGCAATGACTCTTATCGAATTTTTTGCATCAATGAGTGGAAGCAG
>MyLu|XM_014451301.2_cds_XP_014306787.1_1
AGCAGTGAGTGCAATCCCTTGCTGCAAGAACCCATTGCTTCTGCTCAGTATGGTGGTGCT
GAAATGACAGAATGCCATAAGTCTGTCCCATGTGGATGGGAAAGAGTTGTGAAGCAAAGG
TTATCTGGAAAAACAGCCGGAAGATATGATGTATATTTTATCAGCCCACAAGGACTGAAG
TTCAGATCCAAAAGTTCACTTGCTAATTATCTTAACAAAAATGAAGAGACGTCTCTTAAA
CCAGAGGACTTTGATTTTACTGTAATGTCTAAAAGGGGCATCAAGACAAAATATAAAGAC
TGCAGCACGGCAGCTCTGACATCCCAACTGCAAAATGAAAGTAGCATTTCAAACCGGAAC
CTCAGGACAAGAAGCAGGTGGAAAAAAGATGTGTTTCCTCTGCCAAGTGGTAGTTTGGAA
TCCCAAGATAGCAGGGAACTATCTAACTTCACTTCCCTGCATTTGCTTTTGAAAGAAGGT
GACGGTGTTAATGATGTTGATTCCAGAAAGGTTAGAAAGTCCAAAGGGAAGATGACTACT
TTGAAAGGAATTCAAATTAAGAAAACTAAAACAGGGTGCCTGAAGAGTTTTCCAGATCCT
GTTCAAAGTAATAGAAAAAGAGAATCTGTGCATAATAAGGCAGAAGCTGAAAGTGAACCT
GTTGCACAAGAAAGTCAGCTTGATAGAACTTTATGCATTTCTGATTCCAGAGCAAGCAAC
AAGACCATCAATGTGACCAAGGAAGAAAAGAGACTTGTCAAAGAAAAATCATTGAGTTCA
GGATCAAATTTTAGTTTTGAACAAATAACTTCTGGTATCATAAACAAATTATGTTCGACC
AAAGAAGCAGAACAC------AGGTGTGAGAATACCATTTTAGAATCTGAGGAAATA---
ACAAAAGTAGAAGTTGGGGAAAGGAAGGAACCTTTGCATGTTGACAATTTAGAATGTGGC
TCTGAAATGGACAGCAACTGCTCACAAACTGAGAAAGATTCCACTTCTGTGAAAATATGT
CAAGAAGACACCATCCCACGGACACAAGTAGAGAAAAGGAAAACAAGCCTATATTTTTCC
AGCAAATACAACAAAGAAGCTCTTAGCCCCCCACGTCGCAAAGCCTTTAAGAAGTGGACA
CCTCCTCGGTCACCTTTTAATCTTGTCCAGGAAACACTTTTTCACGATCCATGGAAGCTC
CTCATCGCGACGATATTTCTCAATCGCACCTCAGGTAAAATGGCAATTCCTGTGCTTTGG
GAGTTTCTGGAGAAGTATCCTTCAGCTGAGGTAGCAAGAACTGCAGACTGGAGAGATGTG
TCAGAACTTCTTAAACCTATTGGTCTCTACGAACTTCGAGCAAAAACCATTATTAAGTTC
TCAGATGAGTATCTGACGAAGCAGTGGAGATACCCAATTGAGCTTCATGGGATTGGCAAA
TACGGCAATGACTCCTACCGAATTTTTTGCATCAATGAGTGGAAGCAG
>PhDi|XM_028518727.1_cds_XP_028374528.1_1
AGCAGCGAGTGTAATCCCCCGCTACCAGAACCCACTGCTTCTGCCCAGTTTGGTGGTCCT
GAAATGACAGAATGCCATAAGTCTGTCCCATGCGGATGGGAAAGAGTTGTGAAGCAGAGA
TTATCTGGAAAAACAGCAGGAAGATATGATGTATATTTTATCAGCCCAGAAGGACTGAAG
TTCAGATCCAAAAGTTCACTTGCTAATTATCTTCGCAAAAATGAAGAGACTTCTCTTAAG
CCAGAAGATTTTGATTTTACTGTACTTTCTAAAAGGGGCACCAGCTCAAGATACAAAGAT
TGCAGCATGGCAGCTCTGACATCACAACTGCAAAATGGAAGCAGCATTTCAAAGTGGAAC
CTCAGGAAAAGAAGCAGGTGCAAGAAAAATGTGTTTCCTCTGCCAAGTGGTAGTTTGGAA
ATGCAAGGTAGCAAAGAACTACCTAACTTTACTTCTGTGCATTTGCCTTTGAAAGAAGGT
GAGGGTGTTAATGATGTGGACTCCAGAAAGGTTAGAAAGTCCAAAAGGAAGATGACTACA
CTGAAAGAAACTCAAACTATAAAAACTAAAACAAGGTACCAGATGAGTCTTCCAGCTTCT
GTTCAAAGTAATAGAGAAAGAGACTGTGTGTAT---AAGGCAGATGCTGAAAGTGAACCT
GCTGCACAAGAAAGTCAGCTTGATAGAACTTCCTGCATCTCTGATGCCAGAGCAAGCAAC
GACCTCCTTGATGTGATGGATGAAGAAAAGAGACTTATAAAAGAAAAATCACTGAGTTCA
GGATCAAATTTGAGTTTTGAACAAATAACTTCTGGCATCATAAACAAATTTAGTTCAACC
GAAGAAGCAGAACCCAACAAGAAGTGTGAGGATACCTTTTTAGAATCTGAGGAAATA---
ACAAAAGTAGAAGTTGGGGAAAGGAAGGAACATTTGCATACAGACAATTTAAAATGTAGC
TCTGAAATGGACAACAACTGCTCACAGACTGAGAAAGACTCTACATCTGTGAAAATATGT
CAAGAAGACACCATCCCACGGACACAAGTAGAGAAAAGGAAAACAAGCCTATATTTTTCC
AGCAAGTATAACAAAGAAGTTCTTAGCCCCCCACGACGCAAAGCCTTTAAGAAGTGGACA
CCTCCTCGGTCACCCTTTAATCTTGTCCAAGAAACACTTTTTCACGATCCATGGAAGCTC
CTCATAGCAACCATATTTCTCAATCGGACCTCAGGTAAAATGGCAATCCCCGTGCTTTGG
GAGTTTCTGGAGAAGTATCCTTCGGCAGAGGTAGCAAGAACTGCAGACTGGAGAGATGTG
TCAGAACTTCTTAAACCTCTTGGTCTCTACGAACTTCGAGCAAAAACCATTATCAAGTTC
TCAGATGAGTATCTGACGAAGCAGTGGAGGTATCCGATTGAGCTTCATGGGATTGGCAAA
TATGGCAACGACTCCTACCGAATTTTTTGCATCAATGAGTGGAAGCAG
>PtVa|XM_011370532.2_cds_XP_011368834.1_1
AGCAGTGAGTGTAATACCCTACTACAAGAACCCATTACTGCTTCTCAGTTTGGTGGTACT
GAAATGACAGAATGCCATAAGTCTGTCCCATGTGGATGGGAAAGAGTTGTGAAGCAAAGG
GTATCTGGAAAAACAGCAGGAAGATATGATGTATATTTTATCAGCCCACAGGGACTGAAA
TTCAGATCCAAAAGATCACTTGCTAATTACCTTCATAAAAATGAAGAGACTTCTCTTAAG
CCAGAAGATTTTGATTTTACTGTACTTTCTAAAAGGGGCATTAAATCAAAATATAAAGAC
TGTAGCACGGAGGCTCTAACATCCCAACTGCAAAATGAAAGTAGCATTTCAAACCGGAAC
CTCAGGACAAGAAGCAGGTGGAAGAAAGATGTATTTCCTCTGCCAAGTGGTAGTTTGGAA
TTGCAGGAAAGCAGAGGACTAGCCGACGTTACTTCCATTAATTTGCTTTTGAAAGAGAAT
GACAGTGTTAATGATGTTGACTCCAAAAAGGTTAGAAAGTCCAAAGGAAAGATGACTATT
CTGAAAGGAATTCAAATTAAAAAAACTAAAACTGGGTGCCGGGAGAGTCTTCTGGATTCT
GTTCAAAGTAATATAAAAAGAGAATCTGTGTATAATAAGGCAGAAGCTGAAAGTGAACCT
GTTGTACAAGAAAATCAGCTTGATAGAACTTTCTGCATTTCTGACACCAAAGCAAGCGAC
AAGACCTTCAATGTGACCAGTGAAGAAAAGAGACTTATAAAAGAAAAATCATTGAGTTCA
AGATCAAATTTTAGTTTTGAACAAATAACTTCTGGCATCATAAACAAATTATGTTCAACC
AGAGAAGCAGAACACAAGGAGAAGTGCGAGGATACCATTTTAGAATCTGAGGAAATAAGA
ACTAAAGTAGAAGTTGGGGAAAGGAAAGAACATTTGCATATTGACAATTTAAAATGTGGC
TCTGAAATGGACAACAACTGCTTGCAAACTGAGAAAGAGTCTACT---GTGAAAGTATGT
CAAGAC---ACCATCCCACGGACACAAACAGAAAAAAGGAAAACAAGCCTATATTTTTCC
AGCAAATATAACAAAGAAGCTCTTAGCCCCCCACGACGCAAAGCCTTTAAGAAGTGGACA
CCTCCTCGGTCACCTTTTAATCTTGTCCAAGAAACACTTTTTCACGATCCATGGAAGCTC
CTCATCGCTACTATATTTCTCAATCGGACCTCAGGCAAAATGGCAATCCCTGTGCTTTGG
GAGTTTCTGGAGAAGTATCCTTCAGCTGAGGTAGCAAGAACCGCAGACTGGAGAGATGTG
TCAGAACTTCTTAAACCTCTTGGTCTCTATGAACTTCGAGCAAAAACCATTATCAAGTTC
TCAGATGAATATCTGACGAAGCAGTGGAGATATCCGATTGAACTTCATGGGATTGGCAAA
TATGGCAATGACTCCTACCGAATTTTTTGCGTCAATGAGTGGAAGCAG
>RhFe|XM_033131456.1_cds_XP_032987347.1_1
AGCAGCGAGTGTAATCCCCTGCTACAAGAATCCATTGCTTCTGCTCAGTTTGGT------
GAAATGACAGAATGCCATAAGTCTATCCCATGTGGATGGGAAAGAGTTGTGAAGCAAAGA
TTATCTGGAAAAACAGCAGGAAAATATGAAGTATATTTTATCAGCCCACAAGGACTGAAG
TTCAGATCCAAAAGTTCACTTGCTAATTATCTTCACAAAAATGAAGAGACTTCTCTTAAG
CCAGAAGATTTTGATTTTACTGTACTTTCTAAAAGGGGCATCAAGTCAAGATATAAAGAC
TGCAGCATGGCAGCTGTGACATCCCAACTGCAAAGCGAAAGTAGCATTTCAAAC------
---CGGACAAGAAGCAAATGTAAAAAAGATGTGTTTCCTCTGCCAAGTGGAGGTTTGGAA
TTGCAAGGTAGTAGAGGACTATCTAACTTTACTTCCATTCATTTGCTTTTGAAAGAAGGT
GAGAGTGTTAATAATGCTGACTCCAGAAAGACGAGAAAGTCCAAAGGAAAGAGGACTATT
TTGAAAGGAATTCAAATTAAGAAAACTAAAACTGAGTGCCAGGAAAGTCTTCCAGATTCT
GCTCGAAGTACTAGAAAAAGAGCATCTGTGTATATTAAGGCAGATGCTGAAAGTGAACCT
GTTGCACAAGAAAGTCAGCTTGATAGAACTTTCTGTGTTTCTGACGCCAAAGCAAGCAAC
AAG------------ACCAGTGAAGAAAAGAGACTTACAAAAGAAAAGTCATTGAGTTCA
GGATCAAATTTTAATTTTGAACAAATAACTTCTGGCCTCGTAAACGAATTGCATTCAACC
AAAGAAGCAGAACACAACAAG---TCTGAGGATAACTTTTTAGAATCTGAGGAAATA---
ACAAAAGTAGAAGTTGGGGAAAGGAAGGAACATTTGCATACTGACAGTTTAAAATGTGGT
TCTGAAATGGAAAACAACTGCTCACAAATTGAAAAAGACTCTTCTTCTGTGAACATATGT
CAAGAAGACACCATTCCACGAACACAAATAGGAAAAAGGAAAACAAGCCTATATTTTTCC
AGCAAATACAACAAAGAAGCTCTTAGCCCCCCACGACGCAAAGCCTTTAAGAAGTGGACA
CCTCCTCGGTCACCTTTTAATCTTGTCCAAGAAACACTTTTTCATGATCCTTGGAAGCTC
CTCATCGCGACTATATTTCTCAATCGGACCTCAGGCAAAATGGCAATCCCTGTGCTTTGG
GAGTTTCTGGAGAAGTATCCTTCAGCTGAGGTAGCAAGAACTGCAGACTGGAGAGATGTG
TCAGAACTTCTTAAACCTCTTGGTCTCTACGAACTTCGAGCAAAAACCATTATCAGGTTC
TCAGATGAATATCTGACGAAGCAGTGGAAATATCCAATTGAGCTTCACGGGATTGGCAAA
TATGGCAACGACTCCTACCGAATTTTTTGCATCAATGAGTGGAAGCAG
>RoAe|XM_016122058.1_cds_XP_015977544.1_1
AGCAGTGAGTGTAATACCCTGCTACAAGAACCCATTGCTGCTTCTCAGTTTGGTGGTACT
GAAATAACAGAATGCCATAAGTCTGTCCCATGTGGATGGGAAAGAGTTGTGAAGCAAAGG
GTATCTGGAAAAACAGCAGGAAGATATGATGTATATTTTATCAGCCCACAGGGACTGAAG
TTCAGATCCAAAAGTTCACTTGCTAATTACCTTCATAAAAATGAAGAGACTTCTCTTAAG
CCAGAAGATTTTGATTTTACTGTACTTTCTAAAAGGGGCATTAAATCAAAATATAAAGAC
TGTAGCATGGTGGCTCAAACATCCCAACTGCAAAATGAAAGTAGCATTTCAAACCGGAAC
CTCAGGACAAGAAGCAGGTGGAAGAAAGATGTATTTCCTCTGCCAAGTGGTAGTTTGGAA
TTGCAAGAAAGCAGAAAACTAGCTAATGTTAATTCCATTGATTTGCTTTTGAAAGAGAAT
GAGAGTGTTAATGATGTTGACTCCAAAAAGGTTAGAAAGTCCAAAGGAAAGATGACTATT
CTGAAAGGAATTCAAATTAAAAAAACTAAAACTGGGTCTCGGGAGAGTCTTCTGGATTCT
GTGCAAAGTAATATAAAAAGAGAATCTGTGTATAATAAGGCAGAAGCTGAAAGTGAATCT
GTTGTACAAGAAAATCAGCTTAACAGAACTTTCTGCATTTCTGACACCAAAAAAAGTGAC
AAGACCTTCAATGTGACCAGTGAAGAAAAGAGACTTATGAAAGAAAAATCATTGAGTTCA
AGATCAAATTTTAGTTTTGAACAAATAACTTCTGGCATCATTAACAAATTATGTTCAACT
AAAGAAGCAGAACACATGGAGAAGTGCAAGGATACCATTTCAGAATCTGAGGAAATAAGA
ACTAAAGTAGAAGCTGGGGAAAGGAAAGAGCATTTGCATATTGACAATTTAAAATATGGC
TCTGAAATGGACAACAACTGCTTACAAACTGAGAAAGAGTCTACT---GTGAAAATATGT
CAAGAAGACACCATCCCACGGACACAAACAGAAAAAAGGAAAACAAGCCTATATTTTTCC
AGCAAATATAACAAAGAAGCTCTTAGCCCCCCACGACGCAAAGCCTTTAAGAAGTGGACA
CCTCCTCGATCACCTTTTAATCTTGTTCAAGAAACACTTTTTCACGATCCATGGAAGCTC
CTCATCGCTACTATATTTCTCAATCGGACCTCAGGCAAAATGGCAATCCCGGTGCTTTGG
GAGTTTCTGGAGAAGTATCCTTCAGCTGAGGTAGCAAGAACCGCAGACTGGAGAGATGTG
TCAGAACTTCTTAAACCTCTTGGTCTCTATGAACTTCGAGCAAAAAACATTATCAAGTTC
TCAGATGAATATCTGACGAAGCAGTGGAGATATCCGATTGAACTTCATGGGATTGGCAAA
TATGGCAATGACTCCTACCGAATTTTTTGCATCAATGAGTGGAAGCAG
