# Supplementary material for: Positively selected genes in the hoary bat (Lasiurus cinereus) lineage: prominence of thymus expression, immune and metabolic function, and regions of ancient synteny
Source: PeerJ. 2022 Mar 17;10:e13130. doi: 10.7717/peerj.13130 (PMC8934532; doi:10.7717/peerj.13130)
Supplement: Supplemental Information 4 — Likely alignment errors have been manually deleted between conserved codons. Recovery of the original codon positions requires alignment to the original accessions in each orthogroup. [file peerj-10-13130-s004.zip › renamed.manual/OG0009131.manual.fas]

>EpFu|XM_008156978.2_cds_XP_008155200.1_1
CTGTATGGGCTCCCTGCAGTCAGGCATCTGGAAACCCTCATCCCCATGGGCACCTGCCCT
TTGGCCAGAATGCCCCCGCTGAGAGACAACTTCACAGGCCTCCTGCATCTCTGGGCCCGG
CCGGAAGTCCTGACCTGTACCTCCTGGGGGGCCCCCATTATTTGGGATGGCACTTTTGAT
CCAGATGTGGCCCAACAAGAGGCTATTCAGCAGAACCTCACCATTGGGCTGACTGTCTTT
GCTGTAGGCAGGTGGCACGACGAGAGCCACCTCAACAAGTACTTCTGGCTGCACAAGCCC
GCCAAGGTGCTGTCGCCCGAGTTCTGCTGGTGCCCGGAAATCGGCCGGCGAGCCGAGATC
CGCCGCCCGCGCCTGCTCTGGGCGCCCAAG---
>HiAr|XM_019657803.1_cds_XP_019513348.1_1
CTGTACGGGCTCCCTGTAGTCAGGCACCTGGAAATCTTCATCCCCATGGGCACCTGCCCT
TTGGATAGAGAGCTTATGTTGAAAGACAACTTCACAGGTCTCCTGCGTCTCTGGGCCCGG
CCTGAAGTCCTGACCTGTACCTCCTGGGGAGCCCCCATTATTTGGGATGGCACTTTTGAT
CCAGATGTGGCCCAGCAAGAGGCTATACAGCAGAACCTCACCATTGGGCTGACTGTCTTT
GCTGTGGGCAGATGGCACGACGAGAGCCACCTCAACAAGTACTTCTGGCTGCACAAACCC
GCCAAGATACTGTCGCCCGAGTTCTGCTGGAGCCCGGAAATCGGCCGGAGGGCGGAGATC
CGCCGCCCGCGCCTGCTCTGGGCGCCCAAG---
>LaCi|137-exonerate_protein2genome-gene-20.12-mRNA-1
CTGTATGGGCTCCCTATAGTCAGGCATCTGGAAACCTTCATCCCCATGGGCATCTGCCCT
TTGGCCAGAATGCTCCTGCTGAGCGACAACTTCACAGGTCTCCTGCATCTCTGGACCCGG
CCTGACGTCCTGACCTGTACCTCCTGGGGGGCCCCCATTATTTGGGATGGCACTTTTGAT
CCAGATGTGGCCCAACAAGAGGCTCTACGGCAGAACCTCACCATTGGGCTGACTGTCTTT
GCTGTAGGCAGATGGCACGACGAGAGCCACCTCAACAAGTACTTCTGGCTGCACAAGCCC
GCCAAGGTGCTGTCGCCCGAGTTCTGCTGGTGCGCGGACATCGGCCGGCGAGCCGAGATC
CGCCGCCCGCGCCTGCTCTGGGCGCCCAAGGAG
>MyLu|XM_006094203.3_cds_XP_006094265.3_1
CTGTACGGGCTCCCGGCCCTCAGGCACCTGGAAACCTTCATCCCCATGGGCACCTGCCCT
TTGACCAGAATGCCCCTGCTGAGAGACAACTTCACAGGTCTCCTGCATCTCTGGGCCCGG
CCTGAAGTCCTGACCTGTACCTCCTGGGGGGCCCCCATTGTTTGGGATGGCACTTTCGAT
CCAGATGTGGCCCAGCAAGAGGCTATACAGCAGAACCTCACCATTGGGCTGACTGTCTTT
GCTGTAGGCAGGTGGCACGACGAGAGCCACCTCAACAAGTTCTTCTGGCTGCACAAGCCC
GCCAAGGTGCTGTCGCCCGAGTTCTGCTGGTGCCCGGAGATAGGCCGGCGCGCCGAGATC
CAACGCCCGCGCCTGCTCTGGGCGCCCAAG---
>PhDi|XM_028513344.1_cds_XP_028369145.1_1
CTGTACGGGCTCCCTGCAGTCAGGTATCTGGAAACCTTCATCCCCATGGGCACCTGCCCT
TTGTCCAGAATGTCCCTGCTGAGGGACAACTTCTCGGGTCTCCTACGTCTCTGGGCCCGG
CCGGAAGTCCTGACCTGTACCCCCTGGGGGGCCCCCATTATTTGGGATGGCACTTTCGAT
CCAGACACGGCCCAGCAAGAGGCTATACAGCAGAACCTCACCATCGGGCTGACTGTCTTT
GCCGTAGGCAGGTGGCACGACGAGAGCCACCTCAACAAGTACTTCTGGCTGCATAAGCCC
GCCAAGGTGCTGTCGCCTGAGTTCTGCTGGAGCCTGGAGATAGGCCGGCGGGCCGAGATC
CGCCACCCGCGCCTGCTCTGGGCGCCCAAG---
>PtVa|XM_011357907.2_cds_XP_011356209.2_1
CTGTACGGGCTCCCTGGAGTCAGGCATCTGGAGATCTTCATTCCCATGGGCACCTGCCCT
TTGGCCAAAATGTCC---CTGAGAGACAACTTCACGGGTCTCCTGCATCTCTGGGCCCGG
CCTGATGTCCTGACCTGTACCTCCTGGGGAGCCCCCATTCTTTGGGATGGCACTTTTGAT
CCAGATGTGGCCCAGCAAGAGGCCATACAGCAGAACCTCACTATTGGGCTGACTGTTTTT
GCTGTAGGCAGATGGCACGATGAGAGCCACCTCAACAAGTACTTCTGGTTGTACAAGCCC
GCCAAGGTACTGTCGCCCGAGTTTTGCTGGAGCCCGGAAATCGGCCCGAGGGCCGAGATC
CGGCACCCGCGTTTGCTCTGGGCGCCCAAG---
>RhFe|XM_033115916.1_cds_XP_032971807.1_1
CTGTACGGGATCCCTGGACTCAGGCATCTGGAAATATTCATCCCCATGGGCACCTGCCCT
CCGGCCAGAATGCTTCTGCTGAGAGACAACTTCACGGGGCTCCTGCGTCTCTGGGCCCGG
CCTGAAGTCCTGACCTGTACCTCCTGGGGGGCCCCCATTATTTGGGATGGCACTTTTGAT
CCAGATATGGCCCAGCAAGAGGCTATCCAGCAGAACCTCACCATTGGGCTGACTGTCTTT
GCTGTAGGCAGGTGGCACGACGAGAGCCACCTCAACAAGTACTTCTGGTTGCACAAGCCC
GCTAAAGTACTGTCGCCCGAGTTCTGTTGGAGCCCGGAAATCGGCCAGCGGGCGGAGATC
CGCCACCCGCGCCTGCTCTGGGCGCCCAAG---
>RoAe|XM_016150532.1_cds_XP_016006018.1_1
CTGTATGGGCTCCCTGGAGTCAGGCATCTGGAAATCTTCATCCCCATGGGCACCTGCCCT
ATGGCCAAAATGTCC---CTGAGAGACAACTTCACGGGTCTCCTGAATCTCTGGGCCCGG
CCCGATGTCCTAACCTGTACCTCCTGGGGGGCCCCCATTCTTTGGGATGGCACTTTCGAT
CCAGATGTGGCTCAGCAAGAGGCCATACAGCAGAACCTCACGATTGGGCTGACTGTCTTT
GCTGTAGGCAGATGGCACGATGAGAGCCATCTCAACAAGTACTTCTGGTTGTACAAGCCC
GCCAAGGTACTGTCGCCCGAGTTTTGCTGGAGCCCGGAAATCGGCCCGAGAGCCGAGATC
CGACACCCGCGTGTGCTCTGGGCGCCCAAG---
