# Supplementary material for: Positively selected genes in the hoary bat (Lasiurus cinereus) lineage: prominence of thymus expression, immune and metabolic function, and regions of ancient synteny
Source: PeerJ. 2022 Mar 17;10:e13130. doi: 10.7717/peerj.13130 (PMC8934532; doi:10.7717/peerj.13130)
Supplement: Supplemental Information 4 — Likely alignment errors have been manually deleted between conserved codons. Recovery of the original codon positions requires alignment to the original accessions in each orthogroup. [file peerj-10-13130-s004.zip › renamed.manual/OG0009199.manual.fas]

>EpFu|XM_008157226.2_cds_XP_008155448.1_1
ATGGTGCTGGGAAACTCGCACTTGTTCATGAACCGGGCCAACAAGCTCGCAGTGATCGCG
AGTCACATTCAGGAAAGCCGATTCCTGTACCCTGGGCGGAACGGGCGACTCGGAGACTTC
TTCGGGGACCCTGGCAACCCCGCTTCTGAATATAACCCCTCGGGGAGCAAAGACGGGAAG
TACGAGCTGCTGACCGCAGCCAATGAAGTCATCGTGGAGGAGATCAAGGACCTGATGACC
AAGAGTGACATAAAGGGGCAGCACACAGAGACGCTGCTGGCAGGGTCCCTCGCCAAAGCT
CTGTGCTACATCAATCAGGAGATGAAGTCCAGGGTGCTGGTGATCAAGGCGGCGGAAGAC
AGCGCCCTGCAGTACATGAACTTCATGAATGTCATCTTCGCGGCGCAGAAGCAGAACATT
CTGATCGATGCCTGTGTTTTAGACTCCGATTCAGGCCTCCTCCAG---
>HiAr|XM_019649036.1_cds_XP_019504581.1_1
ATGGTGCTGGGAAATTCTCACTTATTCATGAATCGTTCCAACAAACTTGCCGTGATAGCA
AGTCACATTCAAGAAAGTCGATTCTTGTATCCTGGAAAGAATGGCAGACTTGGAGACCTC
TTCGGGGATCCTGGCAACCCTCCTTCTGAATTTAATCCCTCAGGAAGTAAAGATGGAAAA
TATGAGTTGTTAACGGCAGCAAATGAAGTCATTGTTGAAGAGATTAAAGATCTAATGACC
CAAAGTGACATAAAGGGTCAAAATACAGAAACTCTGCTGGCAGGATCCCTGGCCAAAGCT
CTTTGCTACATTAATCAGGAAATGAAGTCAAGGATTTTGGTGATCAAGGCCGCAGAGGAC
AGTGCACTACAGTACATGAACTTCATGAATGTCATCTTCGCAGCACAGAAGCAGAATATT
TTGATCGATGCCTGTGTTTTAGACTCCGATTCAGGACTTCTCCAG---
>LaCi|520-exonerate_protein2genome-gene-2.61-mRNA-1
ATGGTGCTGGGGAACTCGCACTTATTCATGAACCGGTCCAACAAGCTGGCGGTGATAGCC
AGTCACATTCAGGAGAGCCGATTCCTGTACCCGGGGAGGAACGGGCGGCTCGGAGACTTC
TTCGGGGACCCTGGCAACCCCGCTTCTGAATATACCCCCTCGGGGAGCAAAGACGGGAAG
TACGAGCTGTTGACAGCAGCAAACGAGGTCATTGTGGAGGAGATCAAGGATCTGATGACC
AAGGGTGACATAAAGGGGCAGCACACGGAAACTCTGCTGGCAGGCTCCCTCGCCAAAGCT
CTGTGCTGTATCAACCAGGAGATGAAGTCACGGGTGCTGGTGATCAAGGCGGCGGAGGAC
AGCGCCCTGCAGTACATGAACTTCATGAACGTCATCTTCGCGGCGCAGAAGCAGAACATT
TTGATCGACGCCTGCGTTTTAGACTCCGATTCGGGACTCCTCCAGCAG
>MyLu|XM_023747070.1_cds_XP_023602838.1_1
ATGGTGCTGGGAAATTCTCACTTATTCATGAACCGGTCCAACAGGCTCGCGGTGATAGCG
AGTCACATTCAGGAAAGCCGATTCCTGTACCCTGGGAAGAACGGGCGACTCGGAGACTTC
TTCGGGGACCCTGGCAACCCTGCTTCTGAATATAACCCCTCGGGGAGCAAAGACGGGAAG
TACGAGTTGTTGACAGCAGCAAATGAAGTCATTGTGGAGGAGATCAAGGATCTGATGACC
AAGAGTGACATAAAGGGGCAGCACACAGAGACTCTGCTGGCAGGGTCCCTCGCCAAAGCT
CTGTGCTACATCAACCAGGAGATGAAGTCCAGGATACTGGTGATCAAGGCCGCGGAAGAC
AGCGCCCTGCAGTACATGAACTTCATGAACGTCATCTTCGCGGCGCAGAAGCAGAATATT
TTGATCGATGCGTGTGTTTTAGACTCCGATTCAGGACTCCTCCAA---
>PhDi|XM_028527543.1_cds_XP_028383344.1_1
ATGGTGCTGGGGAACTCGCACCTGTTCATGAACCGTTCCAACAAGCTCGCGGTCATAGCC
AGTCACATTCAGGAAAGCCGGTTCTTGTATCCTGGAAAGAATGGCAGCCTGGGAGACTTC
TTTGGGGACCCTGGCAAGACTCCTGCTGAGCTCACCCCCTCGGGGAGTAAAGACGGGAAG
TACGAGCTGTTAACAGCAGCAAATGAAGTCATTGTCGAAGAGATTAAAGATCTGATGACC
AAGAGTGACATAAAGGGCCAGCACACAGAAACCCTGCTGGCAGGATCCCTCGCCAAAGCT
CTCTGCTACATTAATCAGGAAATGAAGTCAAGGATATTGGTGGTCAAGGCGGCGGAGGAC
AGCGCGCTGCAGTACATGAACTTCATGAACGTCATCTTCGCCGCGCAGAAACAGAATATT
TTGATCGACGCCTGTGTGTTGGACTCCGACTCAGGACTCCTCCAG---
>PtVa|XM_011355705.2_cds_XP_011354007.1_1
ATGGTGCTGGGAAATTCTCACTTATTCATGGATCATTCCAACAAACTTGCTGTGATAGCG
AGTCATATTCAAGAAAGTCGATTCTTATATCCTGGGAAGAATGGCAGACTTGGGGACCTC
TTCGGGGACCCCAGCAACCCTCCATCTGAATTTAATCCCTCGGGGAGTAAAGACGGAAAA
TATGAGTTGCTCACAGCAGCCAATGAAGTTATCGTTGAAGAGATTAAAGATCTAATGACC
AATGGTGACATTAAGGGTCAACATACAGAAACTCTGCTGGCAGGGTCCCTCGCCAAAGCT
CTTTGCTACATTAATCAAGAAATGAAGTCAAGGATATTGGTGATTAAGGCCGCGGAGGAC
AGCGCGTTGCAGTATATGAACTTCATGAATGTCATCTTCGCAGCTCAGAAACAGAACATT
CTGATCGATGCCTGCGTCTTAGGCTCTGATTCGGGACTCCTTCAG---
>RhFe|XM_033098437.1_cds_XP_032954328.1_1
ATGGTGCTGGGAAATTCTCACTTATTCATGAATCGTTCCAACAAACTCGCTGTGATAGCA
AGTCACATTCAAGAAAGTCGATTCTTATATCCTGGAAAGAATGGCAGACTTGGAGACCTC
TTTGGGGACCCTGGCAACCCT---TCTGAATTTAATCCCTCCGGAAGTAAAGACGGAAAA
TATGAGTTGTTAACGGCAGCAAATGAAGTCATTGTTGAAGAGATTAAAGATCTCATGACC
AAGAGTGACATAAAGGGTCAACATACAGAAACTCTGCTGGCAGGATCCCTGGCCAAAGCT
CTTTGCTACATTAATCAGGAAATGAAGTCAAGGATTTTGGTGATCAAGGCCGCAGAAGAC
AGTGCACTGCAGTACATGAACTTCATGAATGTCATCTTCGCAGCACAGAAACAGAATATT
TTGATCGATGCCTGTGTTTTAGACTCTGATTCAGGACTCCTCCAG---
>RoAe|XM_016153724.1_cds_XP_016009210.1_1
ATGGTGCTGGGAAATTCTCACTTATTCATGAATCATTCCAACAAACTTGCTGTGATAGCA
AGTCACATTCAAGAAAGTCGGTTCTTATATCCTGGGAAGAATGGCAGACTTGGGGACCTC
TTCGGGGACCCCGGCAACCCTCCATCTGAATTTAATCCCTCGGGGAGTAAAGACGGAAAA
TATGAGTTGCTCACAGCAGCCAACGAAGTTATCGTCGAAGAGATTAAGGATCTGATGACC
AAGGGTGACATAAAGGGTCAACATACAGAAACTCTGCTGGCAGGGTCCCTCGCCAAAGCT
CTTTGCTACATTAATCAAGAAATGAAGTCAAGGATATTGGTGATTAAGGCTGCAGAGGAC
AGCGCGTTGCAGTATATGAACTTCATGAACGTCATCTTCGCAGCTCAGAAACAGAACATT
CTGATCGATGCCTGCGTTTTAGGCTCTGACTCGGGACTCCTTCAG---
