# Supplementary material for: Positively selected genes in the hoary bat (Lasiurus cinereus) lineage: prominence of thymus expression, immune and metabolic function, and regions of ancient synteny
Source: PeerJ. 2022 Mar 17;10:e13130. doi: 10.7717/peerj.13130 (PMC8934532; doi:10.7717/peerj.13130)
Supplement: Supplemental Information 4 — Likely alignment errors have been manually deleted between conserved codons. Recovery of the original codon positions requires alignment to the original accessions in each orthogroup. [file peerj-10-13130-s004.zip › renamed.manual/OG0009217.manual.fas]

>EpFu|XM_028147210.1_cds_XP_028003011.1_1
GCCCAAGCCGGGACCACCCTGGTAGTGACAACGGAGGACCTCAACTCTACGGAACCAGCC
CCGACGACTCCCCGACCTGTCTTGTCTGCTAGGCCCCCGGGTACCCCCAGGAACCCCGGA
CCCTCCTCCGGTCCCAGGCCCACCCCGGTCACGGACGTTGCTGCTTTGTGTGTCTGTGAC
CTGTCTCCAGCACAGTGTGATGTCAACTGCTGTTGTGATCCTGATTGCAGCTCCATGGAT
TTTAGTGTCTTTTCTGATTGCTCAGTTCCAGTTGTCATGGGTGATAGTCAGTTTTGTAGC
CAAAAAGCAGCCATCTATTCTTTGAATTTAACAGCAAACCCACCCCAGAGAATATTTAAA
GTTGTAGACCAGATCAATCCATCTATTTTCTGCATTCATATTACAAACTATAAACCTGCA
TTATCCTTTATTGATCCAGAAGTGCCTGATGAAACCAATTTTGATAAATTGATGAAAAAA
TTAAATGGTTTTTCATTGAATACAGAATCAGATGTTTCTTTAACAAATGAACCAGATGTT
CCAAATACTACTAAATATGAGTATGGGGTTCTTCTGCAGACTTCAGATTCATTTTTGAGA
TTTCCTTCTCCCCTTACATCATCTCTGTGCACTGATAATAACCCTGCAGCATTTCTGATG
AATCAAGCTGTTAAGTGCACCAGAAGGATAAACTTGGAACAGTGCGAAGAAATGGAAGCT
CTGAGCATGGCTCATTACAGCAGTCCTAAAATTTTGAGGGTACCTAATTCAAAAACAAAG
GTCCCTATCACTGTCCAGTCCATCATCATTCAGTCTCTAAATAAAACCCTTACCCGGCTG
GCAGACACGCACGTATTGGAGCCAGTTCTTGTCGAAGAGGCGGGGGCTGTTAAAGTCTGC
ACCAAGGTCGTTCTAGAGGTGAAGTACAGACTCACATACACAGATGCAGGTGAAGTAACA
AAAGCCGATCTCTCTCTCCTTCTGGGGACAGTTAGCAACACAGAGCTTCCACTCCAGCAA
AAGTTTGAAATTCATTTTATTCAGCAAAATGCAAAGCCGGTTCCTCTGAGTGGAAACCCT
GGTTATGTTGTGGGCCTCCCGCTAGCTGCCGGATTTCAGCCTCACAAAGGGACCATGAAT
AGATATGGACAACTTACTATTCTTCAGAGCACAGCTGAGCAAGACTGCTTGGCAGTAGAG
GGGATTCGGACCCCAGTATTATTTGGTTACAATATGCAATCTGGCTGTAAACTAAGACTG
ACCAGCACTATCACGTGTCCCCTTGTCGTGGAGAAGGTGAAGAGCCTGCTGAAGGGCCAG
GGCTTCCCAGATTATGTGGCCTCTTTTGGGAATTCTCAGGCCCAGGATGTGCTGGACTGG
GTGCCTATCCACTTCATCGCCCAGGCACCCCAC------------ATGAAGGATGTCTGC
CAGCTCCCACTGGCTTTGGTTATAGAAGTGAAGTGGACGAAGTACGGATCCTTACTGAAC
CCACAGGCTAAAATAGTCAACGTAACTGCAAATCTAATTTCATCCTCATATCCTAAGACC
AACTCAGGAAAAGAAAGGACGGTTCTTATTTCCACGGCGGTTTCTTTTGTGGATGTGTCT
GCACCGGCAGAGGCAGGCTTCAGAGCTCGGCCAACCATCAATGCCAAGCTGCCCTTCAAT
TTCTTCTTCCCGTTCGTT
>LaCi|586-exonerate_protein2genome-gene-68.24-mRNA-1
GCCCAAGCCAGGACCACCCTGATAGGGACACCGGAGGACCTCAACTCTACGGAACCAGCC
CCGACGACTCCCGGACCTGCCTTGTCTGCTAGGCCCGCGGGTACTCCCAGGAACCCCGGA
CCCTCCTCCGGTGCCAGGCCCACCCCGGTCACGGACGTTGCTGCTTTGTGTGTCTGTGAC
CTGTCTCCAGCACAATGTGACGTCAACTGCTGCTGTGATCCTGATTGCAGCTCCGTGGAT
TTTAGTGTCTTTTCTGATTGCTCAGTTCCAGTTGTCATAGGTGATAGTCAGTTTTGTAGC
CAAAAAGCAGCCATCTATTCGTTGAATTTAACAGCAAACCCACCCCAGAGAATATTCAAA
GTTGTAGACCAGATCAATCCATCTATTTTCTGCATTCATATTACAAACTATAAACCTGCA
TTATCCTTTATTGATCCAGAAGTGCCCGATGAAAACAATTTTGATAAATTGATGAAAACA
TTAGATGGTTTTTCATTGAGTACAGAATCAGATGTTTCTTTAATAAATGAACCAGATGTT
CCAAATACTACTAAATATGAGTATGGGGTTCTTCTGCAGACTTCAGATTCATTTTTGAGA
TTTCCTTCTCCCCTTACATCATCTCTGTGCACTGATAATAACCCCGCAGCATTTCTGATG
AATCAAGCTGTTAAGTGCACCAGAAGGATAAACTTGGAACAGTGTGAAGAAATGGAAGCT
CTGAGCATGGCTCATTACAGCAGTCCTAAAATTTTGAGGGTACCTAATTCAAAAACAAAG
GTCCCTATCACTGTCCAGTCCATCATCATTCAGTCTCTAAATAAAACGCTTACCCGGCTG
GCAGACACGCACGTATTGGAGCCAGTTCTTGTCGAAGAGGCGGGGGCTGTTAAAGTCTGC
ACTAATGTCGTTCTAGAGGTAAAGTACAGTCTTACATACACAGATGCAGGTGAAGTAACA
AAAGCCGATCTCTCTCTCCTTCTGGGGGCAGTTAGTGGCACAGAGCTTCCACTCCAGCAA
AAGTTTGAAATTCATTTTATTCAGCAAAATACAAAGCCAGTTCCTCTCAGTGGAAACCCT
GGTTATGTTGTGGGCCTCCCGCTAGCTGCCGGATTTCAGCCTCACAAAGGAACCATGAAT
AGATATGGACAACTTACTATTCTTCGTAGCACAGCTGAGCAAGACTGCTTGGCAGTAGAG
GGAATTCGGACCCCAGTATTATTTGGTTACAATATGCAATCTGGCTGTAAACTAAGACTG
ACCAGCACTATCACGTGTCCACTTGTCGTGGAAAAGGTGAAGAACCTGCTGAAGGGCCAG
GGCTTCCCAGATTATGTGGCCTCTTTTGGAAATTCTCAGGCCCAGGATGTGCTGGACTGG
GTGCCCATCCATTTCATCACCCAGGCACCCCAT------------GTGAAGGATGTCTGC
CAGCTCCCACTGGCTTTGGTTATAGAAGTGAAGTGGACTAAGTATGGATCCTTACTAAAC
CCACAGGCTAAAATAGTCAACGTAACTGCAAATCTAATTTCATCCTCATATCCTAAGACC
AACTCAGGAAAAGAAAGGACGATTCTTATATCCACTGCGGTTACTTTTGTGGATGTGTCT
GCACCTGCAGAGGCAGGCTTCAGAGCTCGGCCAACCATCGATGCCAAGCTGCCCTTCAAT
TTCTTCTTCCCATTTGTT
>MyLu|XM_014464588.2_cds_XP_014320074.1_1
GCCCAAGCCGGGACCACCCTGGTGGTGACAACGGAGGGCCTCAACTCTACTGAACCAGCC
CCGACGACTCCCCGACCTGCCTTGTCTGCTAGGCCCCCGGGTACCCCCAGTGTCCCCGGA
CCCTCCTCCGGTCCCAGGCCCACCCCGGTCACGGACGTTGCTGCTTTGTGTGTCTGTGAC
CTGTCTCCAGCACAGTGTGACGTCAACTGCTGTTGTGATCCTGATTGCAGCTCCGTGGAT
TTTAGTGTCTTTTCTGATTGCTCAGTTCCAGTTGTCATGGGTGATAGTCAGTTTTGTAGC
CAAAAAGCAGCCATCTATTCATTGAATTTAACAGCAAACCCGCCCCAGAGGATATTTAAA
GTTGTAGACCAGATCAATCCATCTATTTTCTGCATTCATATTACAAACTATAAACCTGCA
TTATCCTTTATTGATCCAGAAGTGCCTGATGAAAACAATTTTGATAAATTGATGAAAACA
TTCCATGGTTTTTCATTGAATACAGAATCAGATGTTTCTTTAACAAACAAACCAGATGTT
CCAAATACTACTAAATATGAATATGGGGTTCTTCTGCAGACTTCAGATTCATTTTTGAGA
TTTCCTTCCCCCCTTACGTCATCTCTGTGCACTGATAATAACCCTGCAGCATTTCTGATG
AATCAAGCTGTTAAGTGCACCAGAAGGATAAACTTGGAAGAGTGCGAAGAAATGGAAGCT
CTGAGCATGGCTCATTACAGCAGCCCTAACATTTTGAGGGTACCTAATTCAAAAACAAAG
GTCCCTATCACTGTCCAGTCCATCGTCATTCAGTCTCTAAATAAAACGCTCACCCGGCTG
GCAGACACGCACGTATTGGAGCCGGTTCTTGTCGAAGAGGCTGGGGCTGTTAAAGTCTGC
ACCAGGGTCGTTCTAGAGGTAAAGTACACTCTCACATACACAGAAGCAGGTGAAGTAACA
AAAGCCGATCTCTCTCTCCTTCTGGGGACAGTGAGCAACGCAGAGCTTCCACTCCAGCAA
AAGTTTGAAATTCATTTTGTTCAGCAAAATACAAAGCCAGTTCCTCTCAGTGGAAACCCT
GGTTATGTTGTGGGCCTCCCGCTGGCTGCTGGATTTCAGCCTCACAAAGGGACCATGAAT
AGATATGGACAACTTACGATTCTTCGTAGCACAGCTGAGCAAGACTGCTTGGCAGTAGAG
GGGATTCGGACCCCAGTATTATTTGGTTACAATATGCAATCTGGCTGTAAACTAAGACTG
ACCAGCACTATCACGTGTCCACTTGTCGTGGAGAAGGTGAAGAGCCTGCTGAAGGGTCAG
GGCTTCCCAGATTATGTGGCCTCTTTTGGAAATTCTCAGGCCCAGGATGTGCTGGACTGG
GTGCCTCTCCACTTCATCACCCAGGCACCCCAC------------ACGAAGGATGTCTGC
CAGCTCCCACTGGCTTTGGTTATAGAAGTGAAGTGGACTAAGTACGGATCCTTACTGAAC
CCACAGGCTAAAATAGTCAACGTAACTGCAAATCTAATTTCATCCTCATATCCTAAGACC
AACTCAGGAAAAGAAAGGACGATTCTTATTTCCACTGCGGTTACTTTCGTGGATGTGTCT
GCACCTGCAGTGGCAGGCTTCAGAGCTCGGCCAACCATCAACGCCAAGCTGCCCTTCAAT
TTCTTCTTCCCATTTGTT
>PhDi|XM_028528384.1_cds_XP_028384185.1_1
GCCCAGGCCGGGGCCACCCCGGCGGTGATGACGGAGAGCCTCAACTCTGCGGAGCCAGCC
CCGACGACTCTCCGACCTGCCCTGTCTCCTAGGCCCCCCGGTACCCCCAGGGCTCCCGGA
CCCTCCAGT---CCCAGGCCCACCCCGGTCACGGACGTCGCTGTGTTGTGTGGTTGTGAC
CTGTCCCCAGCACAGTGTGACGTCAACTGCTGTTGTGATCCTGACTGCAGCTCCACGGAC
TTCAGTGTCTTCTCCGGTTGCTCAATTCCAGTTGTCACGGGTGATAGTCAGTTTTGTAGC
CAAAAGGCAGCCACGTATTCATTGAATTTCACAGCAAACCCACCTCAGAGAGTATTTAAA
ATTGTCGACCAGATCAATCCATCTATTTTCTGCATTCACATTACAAACTATAAACCCGCG
TTGTCCTTTATTAACCCAGAAGTGCCTGATGAAAACAGTTTTGATAAATTGATGAAAACG
TTTGCTGGTTTTTCACTGAGTGCAGAAGCAGATGTCTCTTTCACAGACGAATCAGACGCT
GCCAATACGCCCAAATATGAGTATGGCGTTGTCCTGCGGACTTCGGACTCGTTTCTGAGG
TTTCCTTCTCCCCTCACCTCGTCCCTGTGCACCGACAACAACCCTGCAGCATTTTTGGTG
AACCAAGCTGTGAAGTGCACCAGAAGGATAAACCTGGAGCAGTGCGAAGCCACCGACGCC
CTGGGCATGGCTTACTACAGCAGCCCTCAGATTTTGAGGGTACCTAATTCACAAACAAAG
GTCCCTATCACCGTTCGGTCCGTCATCCTTCAGTCCCTAAATAACACGCTCACCCGGCTG
GACGGCGCTGACGTGTGGACGCAGGCTCTGGTGGACGCCGGG---GCCGTTAAAATCTGC
ACCCACGTCGTCCTGGAGGTGAAGTACAGACTCACCTACACAGATGCCGGTGAAATCACA
AAAGCCGATCTCTCTCTCCTCCTGGGGACAGTCAGCGACGCAGCGATCCCACTGCAGCAA
AAGTTTGAAATTCGTTTTATTCAGCAAAACACGAAGCCGGTTCCTCTCAGCGGAAACCCT
GGTTATGTCGTGGGCCTCCCGCTGGTTGCCGGATTTCAGCCTCGCAAGGGGACCGTGAAC
AGATACGGACAACTCACTACCCTCCGTAGCACAGCAGAGCAGGACTGCCTCGCAGTGGAG
GGGGTCCGCGCCCCCGTGCTGTTCGGCTACAACGTGCAGTCCGGCTGCAAACTGCGGCTG
ACCAGGGCTGTCACGTGTCCGCTGGTCGTGGAGAAGGTGACGCGCCTGCTGAAGGGCCAG
GGCTTCCCAGACTACGTGGCTCCTTTCGGAAACTCCCCGGCCCAGGACGTGCTGGACTGG
GTGCCCATCCGCTTCGTCACCCAGGCCCGATTAACGGCGTTTGTTTTGCAGGACTCTTGC
CAGCTCCCAGTGGCTTTGCTCCTAGAGGTGAAGTGGACCAAGTACGGGTCCTTGCTGAAC
CCACAGGCTAAAGTCGTCAACGTCACTGCCTGTCTCGTCTCATCCTCGCTCCCTGAGGCC
GGCCCAGGAAGCGAAAGGACGGTCCTCATCTCCACTGCGGTTACTTTTGTGGGCGTGTCT
GCACCTGCAGAGGCGGGCTTCAGAGCTCGGCCGGCCATCAACGCCAAGCTGCCCTTCGAT
TTCTTCTTCCCCTTTGTT
>PtVa|XM_011355786.2_cds_XP_011354088.1_1
GCCCAGGCCGGGGCCACCGTGGCGGTGACGACGGAGGCCCTCAACTCTACGGAGCCAGCC
CCGATGACTTTCCGACCTGCCTTATCTCCTAAACCCCCCAATACCCCCAGGGCCCCCGAG
CCCTCCTCCGGTCCCAGACCCACCCCGGTCACTGACGTTGCTGCTCTGTGTGTGTGTGAC
CTGTTTCCAGTACAGTGTGACATCAACTGCTGTTGTGACCCCGATTGCAGCTCCATGGAT
TTCAGTGTCTTTTCTGCTTGCTCAGTTCCGGTTGTCACGGGTGATAGTCAGTTTTGTAGC
CAAAAAGCAGCCATTTATTCATTGAATTTTACAGCAAACCCACCTCAGAGAATATTTAAA
CTTGTCGACCAGCTCAATCCATCTATTTTCTGCATTCATATTACAAACTATAAACCTGCA
TTATCCTTTATTAATCCAGAAGTGCCTGATGAAAACAATTTTGATAAATTGATAAAATCA
TCTGATGGTTTTTCATGGAATGCAGAATCAGATGTTTCTATCACAGCTGAATCAGATACT
CCAAATACTTCTAAATATGAGTATGGGGTTCCTCTGCAGACTTCAGATTCATTTTTGAGA
TTTCCTTCTCCCCTTACGTCATCTCTGTGCAGCGATAATAACCCTGTAGCATTTTTGGTG
AACCAAGCTGTTAAGTGCACCAGAAGGATAAATGTAGGACAGTGTGAAGAAATTGAAGCC
CTGAGCATGGCCTATTACAGCAGCCCTAAAATTTTGAGGGTCCCT---------------
------ATCACTGTTCAGTCCATTGTCATTCAGTCTATCAATAAAACTCTAACACGACTG
GAAGACACGGACACATTGAAGCAGGCTCTTGTCGAGGCTGGG---GCTGTTAAAATCTGC
ACTAAGGTCGTTCTAGAGGTGAAGTACAGCCTGACATATACAGATGCCGGTGAAATAACA
AAAGCTCATCTGTCTGTCCTTCTGGGGACAATTAGCAATGCAGTGGTTCCGCTTCAGCAG
ACGTTTGAAATTCATTTCATTCAGCAAAGCACGAAGCCGGTTCCTCTCAGTGGAAACCCC
GGTTACGTGGTGGGGCTGCCACTGGCTGCCGGATTTCGGCCTCCCACGGGGACCATGAAT
CGATACGGACAACTTACTGTTCTTCGTAGCACAGCTGAGCAAGATTGCTTAGCAATAGAG
GGCATCCGGACCCCAGTATTATTTGGTTACAATATGCAATCTGGCTGTAAATTACGGCTG
ACTAGAGCGACCACGTGTCTGCTTGTCGCGGAGAAGATGAAGAGCCTGCTGAGGGGCCAG
GGCTTCCCAGATTTTGTGGCCCCTTTTGGAAATTCCCGGGCCCAGGATGTGCTAGACTGG
GTGCCTGTCCACTTCGTCACCCAGGCATCCCAC------------GTGAAGGATTCTTGC
CAGCTCCCAGTGGCTTTAGTTATAGAAGTGAAGTGGACTAAATACGGATCTTTACTGAAC
CCACAGGCTAAAATAGTCAACGTAACTGCAAATCTAATTTCATCCTCATTTCCTGAGACC
AACTCAGGAAATGAAAGGACGATTTTTATTTTCACTGCGGTTACTTTTGTGGATGTGTCT
GCACCTGCAGAGGCAGGCTTCAGAGCTCGGCCAACCATCAATGCCAAGCTGCCCTTTAAT
TTCTTCTTCCCGTTTGTT
>RhFe|XM_033097735.1_cds_XP_032953626.1_1
GCCCAGGCCGGGGCCACCCTGGCGGTGACGACGGAGGCTCTCAACTCTACGGAGCCATCC
CCGACGAATTTCCGACCTGCCTTGTCTCCTAGGCCCCCGGGACTCCCCAGGGTCCCCGGG
CCCTTCTCCGGTCCCAGGCCCACCCCAGTCACGGATGTTGCTGCTCTTTGTGTCTGTGAC
TTGTCCCCAGCACAGTGTGACGTCAACTGCTGTTGTGATCCCGATTGCAGCTCCATGGAT
TTCAGTGTCTTTTCTGCTTGCTCAGTTTCAGTTGTCACGGGTGACAGTCAGTTTTGTAGC
CAAAAAGCAGCCATCTATTCATTGAATTTTACAGCACACCCACCTCAGAGAGTATTTAAA
CTTGTCGACCAGATCAATCCATCTGTTTTCTGCATTCATATTACAAACTATAAACCTGCA
TTATCCTTTATTAATCCAGAAGTGCCTGATGAAAACAATTTTGATAAATTGATGAAAACG
TCTGATGGTTTTTCATTGAATGGAGAGTCAGATGTTTCTTTCACAACTGAATCAGGTACT
CCAAATACTGCTAAATATGAGTATGGGGTTCATCTGCAGACTTCAGATTCATTTTTGAGA
TTCCCTTCTCCCCTTACGTCATCTCTGTGCACCGACAATAACCCTGCAGCATTTTTGGTG
AACCAAGCTGTTAAGTGCACCAGAAGGATAAATTTGGAACAGTGTGAAGATATTGAAGCC
CTGTGCATGGCCTATTACAGCAGCCCTAAAATTTTGAGGGTACCTAATTCCAGGACAGAG
GTGCCTATCACTGTTCAGTCCATTGTCATTCAGTCTCTAAATAAAACGCTAACCCGACTG
GAAGACACGGACGTCGTGAAGCAGTCGCTTGTTGAGGCTGGG---GCTGTTAACATCTGC
ACTAACGTTGTTCTAGAGGTAAAGTATAGCCTCACGTACACAGATGCAGGTGAAATAACA
AAAGCTGATCTATCTCTCCTTCTGGGGACAGTTAGCAATGCGGTGGTTCCACTTCAGCAA
AAGTTTGAAATTCATTTTATTCAGCAAAACACAAAGCCAGTTCCTCTCAGTGGAAACCCT
GGTTATGTTGTGGGGCTCCCACTAGCTGCTGGATTTCAGCCTCACAAAGGGACCATGAAT
AGATATGGACAATTTACTATTCTTCGTAGCACAGCTGAACAAGACTGCTTTACAATAGAG
GGAATCCGGACCCCAGTATTATTTGGTTACAATATGCAATCTGGCTGTAAACTAAGATTG
ATGGGCGCTACCACCTGTCCACTTGTGGTGGAGAAGGTGAAGAACCTGCTCAAGGGCCAG
AGCTTCCCAGATTACGTGGCCCCTTTTGGAAATTCCCGGGCCCAGGATGTGCTGGACTGG
GTGCCCGTCCACTTCGTCACCCAGGCACCCCAC------------GTGAAGGATTCTTGC
CAGCTCCCAGTGGCTTTGGTTATAGAAGTGAAGTGGACTAAATACGGATCCTTACTGAAC
CCTCAGGCTAAAATAGTGAATGTAACGGCAAATCTAATTTCATCCTCATTTCCTGAGACC
AACTCAGGAAGTGAAAGGACGATTCTTCTTTCCACTGTGGTTACTTTTGTGGATGTGTCT
GCACCTGCAGAGGCAGGCTTCAGAGCTCGGCCAACAATCAATGCCAAGCTGCCCTTTAAT
TTCTTCTTCCCGTTTGTT
>RoAe|XM_016149682.1_cds_XP_016005168.1_1
GCCCAGGCCGGGACCACCGTGGCGGTGACGACGGAGGCCCTCAACTCCACGGAGACAGCC
CCAATGACTTTCCGACCTGCCTTATCTCCTAAACCCCCCAAAACCCCCAGGACCCCCGGG
CCCTCCTCCGGTCCCAGACCCTCCCCGGTCACTGACGTTGCTGCTCTGTGTGTGTGTGAC
CTGTCTCCAGCACAGTGTGACGTCAACTGCTGTTGTGACCCCGATTGCAGCTCCACGGAT
TTCAGTGTCTTTTCTGCTTGCTCAATTCCAGTCGTCACGGGTGATAGTCAGTTTTGTAGC
CAAAAAGCAGCCATCTATTCATTGAATTTTACAGCAAACCCACCTCAGAGAATATTTAAA
CTTGTTGACCAGATCAATCCGTCTATTTTCTGCATTCATATTACAAACTATAAACCTGCG
TTATCCTTTATTCATCTGGAAGTGCCCGATGAAGACAATTTTGATAAATTGATAAAATCA
TCTGATGGTTTTTCATGGAATGCAGAATCAGATGTTTCTTTCACAACTGAATCAGATACT
CCAAATACTTCTAAATATGAGTATGGGGTTCCTCTGCAGACTTCAGATTCATTTTTGAGA
TTTCCTTCTCCCCTTACGTCATCGCTGTGCAGTGATAATAACCCTGCAGCATTTTTGGTG
AACCAAGCTGTTAAGTGCACCAGAAGGATAAATGTAGAACAGTGTGAAGAAATCGAAGCC
CTGAGCATGGCTTATTACAGCAGCCCTAAAATTTTGAGGGTGCCTGATTCAATAACAGAG
GTCCCTATCACTGTTCAGTCTATCGTCATTCAGTCTCTCAATAAAACTCTAACACGACGG
GAAGGCACTGACATGTTGAGGCCGGCTCTGGTCGAGGCTGGG---GCTGTTAAAGTCTGC
ACGAAGGTCGTTCTGGAGGTAAAGTACAGCCTGACATATACAGATGCAGGTGAGATAGCA
AAAGCTCATCTGTCTGTCCTCCTGGGGACAATCAGCAATGCGGTGGTTCCACTTCAGCAA
ACGTTTGAAATTCATTTTATTCAGCAAAGCACAAAGCCGGTTCCTCTCAGCGGAAACCCC
GGTTACGTGGTGGGTCTGCCACTGGCTGCAGGCTTTCGGCCTCCCGTGGGGACCATGAGT
CGATATGGACAATTTACTGTTCTTCGTAGCACAGCCGAGCAAGACTGCTTAGCAATAGAG
GGCATCCGGACCCCAGTATTATTTGGTTACAATATGCAATCTGGCTGTAAACTAAGGCTG
ACCAGCGCGACCACGTGTCTGCTCGTCGCGGAGAAGGTGAAGAGCCTGCTGAGGGGCCAG
GGCTTCCCAGAGTTTGTGGCCCCTTTTGGAAATTCCCGGGCCCAGGATGTGCTGGACTGG
GTGCCTGTCCACTTCGTCACCCAGGCATCCCAT------------GTGAAGGATTCTTGC
CAGCTCCCAGTGGCTTTAGTTATAGAAGTGAAGTGGACTAAATACGGATCCTTACTGAAC
CCACAGGCTAAAATAGTCAACGTAACTGCAAATCTAATTTCATCCTCATTTCCTGAGACC
AACTCAGGAAATGAAAGGACGATTTTTATTTTCACTGCGGTTACTTTTGTGGACGTGTCT
GCACCTGCAGAGGCAGGCTTCAGAGCTCGGCCAACCATCAATGCCAAGCTGCCCTTTAAT
TTCTTCTTCCCTTTCGTT
>HiAr|XM_019649004.1_cds_XP_019504549.1_1
GCCCAGGCCGGGGCCACCCTGGCGGTGACGACGGAGGATCTCAACTCTACGGAGCCATCC
CCGACGACTCTCCGACCTGCTTTGTCTCCTATGCCCTCCGGGCCCCCCAGGGTCCCCGAG
CCCTCCTCCGGTCCCAGGCCCACCCCAGTCACGGATGTTGCTGCTCTGTGTGTCTGTGAC
CTGTCCCCAGCACAGTGTGACGTCAACTGCTGTTGTGATCCTGATTGCAGCTCCATGGAT
TTCAGTGTCTTTTCTGCTTGCTCAGTTCCAGTTGTCATGGGTGACAGTCAGTTTTGTAGC
CAAAAAGCAGCCATCTATTCATTGAATTTTACAGCACACCCACCTCAGAGAGTCTTTAAA
CTTGTCGACCAGATCAATCCTTCTATTTTCTGTATTCATATTACAAACTATAAACCTGCA
TTATCCTTTATTAATCCGGAAGTGCCTGATGAAAACAATTTTGATAAATTGATGAAAATA
TCTGATGGTTTTTCACTGAATGCAGAATCAGATGTTTCTTTCACAACTGAATCAAATACT
CCAAATACTGCTAAATATGAGTATGGGGTTCACCTGCAGACTTCAGATTCATTTCTGAGA
TTTCCTTCTCCCCTGACGTCATCTCTGTGCACCGACAATAACCCTGCAGCATTTTTGGTG
AACCAAGCTGTTAAGTGCACCAGGAGGATAAATTTGGAACAGTGTGAAGAAATTGAAGCC
TTGTGCATGGCTTATTACAGCAGCCCGAAAATTTTGAGGGTGCCTAATTCAAGAACAGAG
GTCCCGATCACTGTTCAGTCCATTGTCATTCAATCTCTAAATAAAACGCTAACCCGACTG
GAAGACACGGACGTATTGAAGCAGGCTCTTCTCGAGGCTGGG---CCTGTTAAAATCTGT
ACTAACGTTGTTCTAGAGGTAAAGTACAGCCTCACATACACAGATGCAGGTGAAATAACA
AAAGCCTATCTGTCTCTCCTTCTGGGGACCGTTAGCAATGCAATGATTCCACTTCAGCAA
AAGTTTGAAATTCATTTTATTCAGCAAAACACAAAGCCAGTTCCTCTCAATGGAAACCCT
GGTTATGTTGTGGGGCTCCCACTAGCTGCCGGATTTCAGCCGCACAAAGGGACCATGAAT
AGATATGGACAACTTACCATTCTTCGTAGCACAGCTGACCAAGACTGCTTAGCAGTAGAG
GGAATCCGGGCCCCAGTGCTATTTGGTTCCAGTATGCAATCTGGCTGTAAACTAAGACTG
ACCAGCGCTACCACTTGTCCGCTTGTGGTGGAGAAGGCGAAGAGCCTGCTCAAGGGCCAG
AACTTCCCAGATTATGTGGCCTCTTTTGGAAATTCCCGGCCCCAGGATGTGCTGGACTGG
GTGCCCGTCCACTTTGTCATCCAGGCACTCCAC------------GTGAAGGATTCTTGC
CAGCTCCCAGTGGCTTTGGTTATAGAAGTGAAGTGGACTAAGTACGGATCCTTACTGAAC
CCACAGGCTAAAATAGTCAATGTAACTGCAAATCTAATTTCATCCTCATTTCCTGAGACC
AACTCAGGAAATGAAAGGACGATTCTTCTTTCCACTGCGGTTACTTTTGTGGATGTGTCT
GCACCTGCAGAGGCAGGCTTCAGAGCTCGGCCAACCATCAATGCCAAGCTGCCCTTTAAT
TTCTTCTTCCCGTTTGTT
