# Supplementary material for: Positively selected genes in the hoary bat (Lasiurus cinereus) lineage: prominence of thymus expression, immune and metabolic function, and regions of ancient synteny
Source: PeerJ. 2022 Mar 17;10:e13130. doi: 10.7717/peerj.13130 (PMC8934532; doi:10.7717/peerj.13130)
Supplement: Supplemental Information 4 — Likely alignment errors have been manually deleted between conserved codons. Recovery of the original codon positions requires alignment to the original accessions in each orthogroup. [file peerj-10-13130-s004.zip › renamed.manual/OG0009272.manual.fas]

>EpFu|XM_008140240.2_cds_XP_008138462.1_1
TACGCTCAGAAGTTATTTAATGACCTTTTCGAAGATTATTCCAATGCTCTTCGTCCAGTAGAAGACACAGACAAGGTCCTGAATGTCACACTGCAGATTACACTTTCCCAGATTAAGGACATGGACGAGAGAAACCAAATTCTGACCGCCTACTTATGGATCCGCCAAACCTGGCATGACGCCTACCTCACGTGGGATCGGGACCAGTATGACGGCCTGGACTCCATCAGGATCCCCAGCGACCTGGTGTGGAGGCCGGACATTGTCCTGTACAACAAGGCCGACGATGAATCTTCCGAGCCTGTGAACACCAATGTGGTCCTGCGGTATGATGGGCTGATCACCTGGGATGCACCGGCCATCACCAAAAGCTCCTGTGTGGTGGATGTCACCTACTTCCCCTTTGATAGCCAGCAGTGCAACCTGACCTTTGGTTCCTGGACCTACAATGGCAATCAGGTGGACATATTCAACGCCCTGGACAGTGGGGACCTCTCTGACTTCATTGAAGATGTGGAGTGGGAGGTCCACGGCATGCCTGCGGTGAAGAACGTGATCTCCTATGGCTGCTGCTCTGAGCCTTACCCCGATGTGACGTTCACTCTCCTCCTGAAGAGGAGGTCCTCCTTCTATATCGTCAACCTCCTCATCCCCTGCGTCCTCATATCTTTCCTGGCTCCCTTGAGCTTTTATCTCCCTGCAGCCTCTGGGGAAAAGGTCTCCCTGGGCGTGACCATCCTGTTGGCCATGACTGTATTTCAGCTCATGGTGGCAGAGATCATGCCGGCCTCAGAAAACGTCCCGCTGATAGGCAAATACTACATAGCCACGATGGCCTTGATCACAGCCTCCACTGCCTTGACCATTATGGTGATGAATATCCACTTCTGTGGGGCTGAGGCCCGGCCAGTGCCACAGTGGGCCAGGGTGGTTATACTGAAATACATGTCCAGGATCTTGTTCGTCTACGACGTGGGTGAGAGTTGCCTTAGCCCCCGCCACGACAGGGAGCGAGGCCGCCTCACGAAGGTTTATGGCAAACTTCCAGAGGCTAATCTGAAAACAGCCAGGAACAAAGACCTTCCCAGAGAGAAGGAAATGAACAAACTCTTAAAGAATGATTTGGGGTACCAAGGTGAGACCCCTCAGGATGCTGACAATTACTGTGCACGGTACAAAGTGCTGACGAGGAATATCCAATACATTGCCAAGTGCCTCAAAGACCACAAGGCCACCAATTCCAAGGGGAGTGAATGGAAGAAGGTTGCGAAAGTCATAGATCGATTCTTCATGTGGATTTTTTTCATTATGGTGTTTGTGATGACTGTTTTGATCATA
>HiAr|XM_019640740.1_cds_XP_019496285.1_1
TATGCTCAGAAGTTGTTTAATGACCTTTTTGAAGATTATTCCAATGCTCTCCGTCCAGTAGAAGATACAGATAAAGTCCTGAATGTCACGCTGCAGATTACACTTTCTCAGATTAAGGATATGGATGAAAGAAACCAGATTCTGACTGTCTATTTGTGGATCCGCCAAATCTGGAACGATGCGTACCTCACGTGGGATCGAGACCAGTATGACGGTCTGGACTCCATCAGGATCCCCAGTGACCTGGTGTGGAGGCCAGATATTGTCCTATATAACAAGGCTGATGATGAATCTTCTGAGCCTGTGAACACGAATGTGGTCCTGCGTTATGATGGGCTGATCACCTGGGATGCACCAGCTATCACTAAAAGCTCCTGTGTGGTAGATGTCACTTACTTCCCCTTTGATAACCAGCAGTGTAACCTGACCTTTGGTTCCTGGACCTACAATGGCAATCAGGTGGACATATTCAATGCCCTGGACAGTGGTGACCTCTCCGACTTCATTGAAGATGTGGAGTGGGAGGTCCATGGCATGCCTGCTGTGAAGAATGTGATCTCCTACGGCTGCTGCTCTGAGCCTTACCCAGATGTAACATTCACTCTGCTTCTGAAGAGAAGGTCTTCATTCTATATCGTCAACCTCCTTATCCCATGCGTCCTTATATCTTTTCTGGCTCCCTTGAGTTTTTATCTACCAGCAGCCTCAGGGGAAAAGGTGTCCCTGGGAGTGACCATCCTATTGGCCATGACTGTATTTCAGCTTATGGTGGCAGAGATCATGCCGGCCTCAGAAAATGTCCCTCTGATAGGCAAATACTACATAGCCACGATGGCCTTGATCACGGCCTCCACGGCCTTGACCATTATGGTGATGAATATCCACTTCTGCGGAGCAGAGGCCCGGCCAGTGCCACACTGGGCTCGCGTGGTCATCCTGAAATACATGTCCAGGATTTTGTTTGTCTACGATGTGGGTGAGAGCTGCCTTCGCCCCCGCCGCGACACAGAGCGGGACCACCTCATGAAGGTTTATGGCAAACTTCCAGAGACTAATCTGAAGACAGCCAGGAACAAAGACCTTCCCAGAAAAAAGGAAATGAACAAATTCTTGAAGAATGATTTGAGGTGCCAGGGTGAGAACCCACAGGATGCTGACAATTACTGTGCACGGTACAAAGTGTTGACAAGGAATATCGAATACATTGCTAAATGCCTCAAAGACCACAAGGCCACCAATTCCAAGGGGAGCGAATGGAAGAAGGTTGCAAAAGTCATAGACCGATTCTTCATGTGGATTTTTTTCATTATGGTATTTGTGATGACTATTTTGATCATA
>LaCi|238-exonerate_protein2genome-gene-87.1-mRNA-1
TACGCTCAGAAGCTGTTTTATGACCTCTTTGAAAATTATTCCAACGCTCTTCGTCCAGTAGAGGACACAGACGAGGTCCTGAATGTCACCCTGCAGGTTACCCTTTCCCAGATTAAGGACATGGACGAGAGAAACCAAATTCTGACGGCCTACCTGTGGATCCGCCAAACCTGGTACGACGCCTACCTCAAGTGGGATCGCGACCAGTATGATGGGCTGGACTCCATCAGGATCCCCAGCGACATGGTGTGGAGGCCGGACATTGCCCTGTACAACAAGGCTGACGTCGAATCTTCTGAGCCCATGAACACCAATGTGGTCCTGCGATACGATGGGCTGATCACCTGGGATGCACCAGCCATCACCAAAAGCTCCTGTGTGGTGGACGTCACCTACTTCCCCTTTGATAGCCAGCAGTGCAAACTGACCTTTGGTTCCTGGACCTACAATGGCAATCAGGTGGACATATTCAACGCCCTGGACAGTGGAGACCTCTCCGACTTCATTGAGGATGTGGAGTGGAAGGTCCAGGGCATGCCTGCCGTGAAGAACGTGATCTCCTATGGCTGCTGCTCTGAGCCTTACCCCGATTTGACATTCACTCTCCTTCTGAAGAGGAGGTACTCCTTCTATATCGTCAACCTCCTCGTCCCCTGCATCCTCATCTCTTTCCTGGCTCCGTTGAGTTTTTATCTCCCAGCAGCCTCTGGGGAGAAGGTCTCCCTGGGAGTGACCATCCTGTTGGCCATGACTGTATTTCAGCTCATGGTGGCAGAGATCATGCCGGCCTCAGAAAACGTCCCTCTGATAGGCAAATACTACATAGCCACGATGGCCTTGATCACAGCCTCCTCTGCCTTGACCATTATGGTGATGAATATCCACTTCTGTGGGGCTGACGCCTGGCCAGTGCCACACTGGGCCAGGGTGGTTATACTGAAATACATGTCCAAGATCTTATTCATCTACGACGTGGGTGAGGGTTGCCTTAGCTCCTGCCACGAGATGGAGCAAGGCCACCTCACCAAGGTTCACGGCAAACTTCCAGAGGCTAATCTGAAAACAGACAGGAACAAAGACCTTCCCAGAGAGAAGGAAGTGGACAAACTCTTAAAGAATGACGTGGGGTACCAAGGCGAGACCCCTCAGGATGCTGACAATTGCTGTGCGCGGAACGAAGTGCTGACGAAGAATGTCCAATACATTGCCAAGTGCCTCAAAGACCACAGGGCCACCAACTCCAAGGGATGTGAATGGAAGAAGGTTGCGAAAGTCATAGATCGATTCTTCATGTGGATTTTTTTCATTATGGTGTTTGTGATGACTGTTTTGATCATA
>MyLu|XM_006088488.3_cds_XP_006088550.1_1
TACGCTCAGAAGTTATTCAATGACCTTTTCGAAGATTATTCCAATGCTCTTCGTCCAGTAGAAGACACAGACAAGGTCCTGAATGTCACGCTGCAGATTACACTCTCCCAGATTAAGGACATGGATGAAAGGAACCAAATTCTGACCGCCTACTTATGGATCCGCCAAACCTGGCATGACGCCTATCTCACGTGGGATCGAGACCAGTATGACGGCCTGGACTCCATCAGGATCCCCAGCGACCTGGTGTGGAGGCCGGACATTGTCCTGTACAACAAGGCTGACGATGAATCTTCCGAGCCTGTGAACACCAATGTGGTCCTGCGGTATGATGGGCTGATCACCTGGGACGCACCAGCCATCACCAAAAGCTCCTGTGTGGTGGACGTCACCTACTTCCCCTTTGACAACCAGCAGTGCAACCTGACCTTTGGTTCCTGGACCTACAATGGCAATCAGGTGGACATATTCAACGCCCTGGACAGTGGAGACCTCTCCGACTTCATTGAAGATGTGGAGTGGGAGGTGCATGGCATGCCTGCGGTGAAGAACGTGATCTCCTATGGCTGCTGCTCTGAGCCTTACCCCGATGTGACATTCACTCTCCTTCTGAAGAGGAGGTCCTCCTTCTATATCGTCAACCTCCTCATCCCCTGCGTCCTCATCTCTTTTCTGGCTCCCTTGAGTTTTTATCTCCCTGCAGCCTCTGGGGAAAAGGTCTCCCTGGGAGTGACCATCCTGTTGGCCATGACTGTATTTCAGCTCATGGTGGCGGAGATCATGCCGGCCTCAGAAAACGTCCCTCTGATAGGCAAATACTACATAGCCACGATGGCCTTGATCACAGCCTCCACTGCCTTGACCATTATGGTGATGAATATCCACTTCTGTGGGGCTGAGGCCCGGCCAGTGCCACACTGGGCCAGGGTGGTTATACTGAAATACATGTCCAGGATCTTGTTCGTCTACGACGTGGGTGAGAGTTGCCTTAGCCCCCGCCACGACAGGGAGCGGGGCCGCCTCACAAAGGTTTATGGCAAACTTCCAGAGGCTAATCTGAAAACAGCCAGGAACAAAGACCTTCCCAGAAAGAAGGAAATGAACAAACTCTTAAAGAATGACTTGGGGTGCCAAGGTGAGACCCAGCGGGATGCTGACGATTACTGTGCACGGTACAAAGTGCTGACAAGGAATATCGAATACATTGCCAAGTGCCTCAAAGACCACAAGGCCACCAATTCCAAGGGGAGTGAATGGAAGAAGGTTGCGAAAGTCATAGATCGATTCTTCATGTGGATTTTTTTCATTATGGTGTTTGTGATGACTGTTTTGATCATA
>PhDi|XM_028507321.1_cds_XP_028363122.1_1
TATGCTCAGAAGTTGTTCAATGACCTTTTTGAAGATTATTCCAGTGCTCTTCGTCCAGTAGAAGATACAGATGAGGTCCTGAATGTCACACTGCAGATCACGCTTTCTCAGATTAAGGACATGGACGAAAGAAACCAAATCCTGACTGCCTATTTGTGGATCCGCCAAATCTGGCACGACGCGTATCTCACGTGGGACCGGGACCAGTACGATGGGCTGGACTCCATCAGGATCCCCAGCGACCTGGTGTGGAGGCCGGACATTGTCCTGTACAACAAGGCTGACGATGAACCTTCCGAGCCTGTGAATACCAATGTGGTCCTGCGGTATGATGGGCTGATCACCTGGGATGCACCAGCCATCACCAAAAGCTCCTGTGTGGTGGATGTCACCTACTTCCCCTTTGATAACCAGCAGTGCAACCTGACCTTTGGCTCCTGGACCTACAATGGCAATCAGGTGGACATCTTTAACGCCCTGGACAGCGGAGACCTGTCTGACTTCATTGAAGACGTGGAGTGGGAGGTCCATGGCATGCCTGCGGTGAAGAACGTGATCTCCTATGGCTGCTGCTCGGAGCCGTACCCCGACGTGACATTCACCCTCCTTCTGAAGAGGAGGTCCTCCTTCTACATTGTCAACCTCCTCATCCCATGCGTCCTCATATCTTTTCTGGCTCCCTTGAGTTTTTATCTCCCTGCAGCCTCTGGGGAAAAGGTCTCCCTGGGCGTGACCATCCTTTTGGCCATGACTGTGTTTCAGCTCATGGTGGCAGAGATCATGCCAGCCTCAGAAAATGTTCCTCTCATAGGAAAATACTACATAGCTACTATGGCCTTGATCACAGCCTCCACTGCCTTGACCATCATGGTGATGAATATCCACTTCTGCGGGGCTGAGGCCCGGCCAGTGCCCCACTGGGCCAGGGTGGTGTTCCTGAAGTACATGTCCAGGATGTTGTTCGTCTACGATGTGGGTGAGAGCTGCCTCAGCCCCCACCGCAACAGGGAGCGGGACCACCTCACGAAGGTTTATGACAAACTTCCAGAACCTAATCTGAAAATAGCCAGGAACAGCGGCCCTCCCAGGAAGAAGGAGATGAACAAACTCGTGAAGAATGACTTGGGGTGCCGGGGAGAGAACCCGCACGATGCTGACAGCTACTGCGCACGGTTCAAAGTGCTGACGAGGAATATCGAATACATTGCCAAGTGCCTCAAAGACCACAAGGCCACCAATTCCAAGGGGAGTGAATGGAAGAAGGTTGCAAAAGTCATAGATCGGTTCTTCATGTGGATATTTTTCATTATGGTGTTCGTGATGACTATTTTGATCATA
>PtVa|XM_011362763.2_cds_XP_011361065.1_1
TATGCTCAGAAGTTGTTTAGAGACCTTTTTGAAGATTATTCCAATGCTCTTCGTCCAGTAGAAGATACAGATAAAGTCCTAAATGTCACACTACAGATTACACTTTCTCAGATTAAGGATATGGATGAAAGAAATCAAATTCTGACTGCCTATTTGTGGATCCGCCAAATCTGGCGTGACGCGTACCTCACATGGGATCGAGACCAGTATGATGGACTGGACTCCATCAGGATCCCCAGTGACCTGGTGTGGAGGCCGGATATTGTCCTGTATAACAAGGCAGATGATGAATCTTCTGAGCCTGTGAACACCAATGTGGTCCTGCGGTACGATGGGCTGATCACCTGGGATGCACCAGTCATCACCAAAAGCTCTTGTGTGGTAGATGTCACCTACTTCCCCTTTGATAACCAGCAGTGTAACCTGACCTTTGGTTCCTGGACTTACAATGGCAATCAGGTGGACATATTCAACTCCCTGGATAGTGGAGACCTCTCTGACTTCATTGAAGATGTAGAGTGGGAGGTTCATGGCATGCCTGCTGTGAAGAATGTGATCTCCTATGGCTGCTGCTCTGAGCCTTACCCAGATGTGACATTTACTCTCCTTCTGAAGAGGAGGTCCTCATTCTATATTGTCAACCTCCTCATCCCATGCATCCTCATATCTTTTCTGGCTCCCTTGAGTTTTTATCTCCCAGCAGCCTCTGGGGAAAAGGTCTCCCTGGGAGTGACCATCCTTTTGGCCATGACTGTATTTCAGCTCATGGTGGCAGAGATCATGCCGGCCTCAGAAAATGTCCCTCTGATAGGCAAATACTACATAGCCACGATGGCCTTGATCACAGCCTCCACTGCCTTGACCATTATGGTGATGAATATCCACTTCTGTGGGTCCGAGGCCCGGCCAGTGCCACACTGGGCCAGGGTGGTCATCCTGAAATACATGTCCAGGATCTTGTTTGTCTATGACGTAGGTGAGAGCTGCCTTAGTCCCCACCATAACAAGGAGCGGGACTGCATCATGAAGGTTTATGGCAAACTTCCAGAGCCTAATCTAAAAACAGCCAGGTACAAACACCCTCCCAGGAAGAAGGAAATGAACAAACTCTTAAAGAATGACTTGGAGTACGAGGGTGAGAACCAGCAGGATGGTGGTAGTTACTGTGCACGGTACAAAGTATTGACAAGGAATATTGAATACATTGCCAAATGCCTCAAAGACCACAAAGCCACCAATTCCAAGGGGGGTGAATGGAAGAAAGTTGCAAAAGTCATAGACCGATTCTTCATGTGGATATTTTTCATTATGGTGTTTGTGATGACCATTTTGATCATA
>RhFe|XM_033106306.1_cds_XP_032962197.1_1
TACGCTCAGAAGTTGTTTAATGACCTTTTTGAAGATTATTCCAGTGCTCTTCGTCCAGTAGAAGATACAGATAAAGTCCTGAATGTCACGCTGCAGATTACACTTTCTCAGATTAAGGATATGGATGAAAGAAACCAAATTCTGACTGTCTATTTGTGGATCCGCCAAATCTGGAACGATGCATATCTCACGTGGGATCGAGACCAGTATGACGGTCTGGACTCCATCAGGATCCCCAGCGACCTGGTGTGGAGGCCAGATATTGTCCTATATAACAAGGCTGACGATGAATCTTCTGGGCCTGTGAACACAAATGTGGTCCTGCGTTATGATGGATTGATCACCTGGGATGCACCAGCTATCACCAAAAGCTCCTGTGTGGTTGATGTCACCTACTTCCCCTTTGATAACCAGCAGTGTAACCTGACCTTTGGTTCCTGGACCTACAATGGCAATCAGGTGGACATATTCAATGCCCTGGACAGTGGTGACCTCTCCGACTTCATCGAAGATGTGGAGTGGGAGGTCCATGGAATGCCTGCTGTGAAGAACGTGATCTCCTATGGCTGCTGCTCTGAGCCTTACCCAGATGTAACATTCACTCTGCTTCTGAAGAGGAGGTCCTCATTCTATATCGTCAACCTCCTTATCCCATGCGTTCTTATATCTTTTCTGGCTCCCTTGAGTTTTTATCTACCAGCAGCCTCTGGGGAAAAGGTCTCCTTGGGAGTGACCATCCTATTGGCCATGACGGTATTTCAGCTCATGGTGGCAGAGATCATGCCGGCCTCAGAAAATGTGCCTCTGATAGGCAAATACTACATAGCCACGATGGCCTTGATCACAGCCTCCACCGCCTTGACCATTATGGTGATGAATATCCACTTCTGCGGAGCCGAGGCCCGGCCAGTGCCACACTGGGCCCGCGTGGTCATCCTGAAATACATGTCCAGGATCTTGTTTGTCTACGATGTGGGGGAGAGCTGCCTTAGCCCCCGCCACGACACGGAGCGGGACCACCTCACCAAGGTTTATGGCAAACTTCCAGAGACCAATCTGAAAACAGCCAGGAACAAAGACCTTCCCAGAAAGAAGGAAATGAACAAACTCTTAAAGAATGACTTGGGGTGCCAGGGTGAGAACTCACGGAATGCTGACAGTTACTGTGCACGGTACAAAGTGTTGACAAGGAATATCGAATATATTGCCAAATGCCTCAAAGACCACAAGGCCACCAATTCCAAGGGGAGCGAATGGAAGAAGGTTGCAAAAGTCATAGACCGATTCTTCATGTGGATTTTTTTCATTATGGTGTTTGTGATGACTATTTTGATCATA
>RoAe|XM_016119994.1_cds_XP_015975480.1_1
TATGCTCAGAAGTTGTTTAATGACCTTTTTGAACATTATTCCAATGCTCTTCGTCCAGTAGAAGATACAGATAAAGTCCTAAATGTCACACTGCAGATTACACTTTCTCAGATTAAGGATATGGATGAAAGAAACCAAATTCTGACTGCCTATTTGTGGATCCGCCAAATCTGGCATGACGCATATCTCACATGGGATCGAGACCAGTATGATGGACTGGACTCCATCAGGATCCCCAGTGATCTGGTGTGGAGGCCGGATATCGTCCTGTATAACAAGGCAGATGATGAATCTTCCGAACCTGTGAACACCAATGTGGTCCTGCGATATGATGGGCTGATCACCTGGGATGCACCAGTCATCACCAAAAGCTCCTGTGTGGTAGATGTCACCTACTTCCCCTTTGATAACCAGCAGTGTAACCTGACCTTTGGTTCCTGGACTTACAATGGCAATCAGGTGGACATATTCAACTCCCTGGATAGTGGAGACCTCTCCGACTTCATTGAAGATGTAGAGTGGGAGGTTCATGGCATGCCTGCTGTGAAGAATGTGATCTCCTATGGCTGCTGCTCTGAACCTTACCCAGATGTGACATTTACTCTCCTTTTGAAGAGGAGGTCCTCATTCTATATAGTCAACCTCCTAATCCCATGCGTCCTCATATCTTTTCTGGCTCCCTTGAGTTTCTATCTCCCAGCAGCCTCTGGGGAAAAGGTCTCCCTGGGAGTGACCATCCTTTTGGCCATGACTGTATTTCAGCTCATGGTGGCAGAGATCATGCCGGCCTCAGAAAATGTCCCTCTGATAGGAAAATACTACATAGCCACGATGGCCTTGATCACAGCCTCCACTGCCTTGACCATTATGGTGATGAATATCCACTTCTGTGGGTCTGAGGCCCGGCCAGTGCCACACTGGGCCAGGGTGGTCATCCTGAAATACATGTCCAGGATCTTGTTTGTCTACGATGTAGGTGAGAGCTGCCTTAGTCCCCACCATAAAAAGGAGCAGGATTGCATCATGAAAGTTTATGGCAAACTTCCAGAGCCTAATCTAAAAACAGCCAGGTATAAACACCCTCCCGGGAAGAAGGAAATGAACAAACTCTTAAAGAATGACTTGGAGTATGAGGGTGAGAACCTGCAGGATGCTGGTAGTTACTGTGCACGGTACAAAGTATTGACAAAGAATATTGAATACATTGCCAAATGCCTCAAAGACCACAAGGCCACCAATTCAAAGGGGGGTGAATGGAAGAAGGTTGCAAAAGTCATAGACCGATTCTTCATGTGGATATTTTTCATTATGGTGTTTGTGATGACTATTTTGATCATA
