# Supplementary material for: Positively selected genes in the hoary bat (Lasiurus cinereus) lineage: prominence of thymus expression, immune and metabolic function, and regions of ancient synteny
Source: PeerJ. 2022 Mar 17;10:e13130. doi: 10.7717/peerj.13130 (PMC8934532; doi:10.7717/peerj.13130)
Supplement: Supplemental Information 4 — Likely alignment errors have been manually deleted between conserved codons. Recovery of the original codon positions requires alignment to the original accessions in each orthogroup. [file peerj-10-13130-s004.zip › renamed.manual/OG0009278.manual.fas]

>EpFu|XM_028136607.1_cds_XP_027992408.1_1
ATGTCTACCTTCGGCTACCGGAGAGGACTTAGCAAGTATGAATCCATCGACGAGGACGAG
CTCCTGGCTTCCCTGTCGGCCGAGGAGCTGAAGGAGCTGGAGAGGGAGTTGGAAGACATT
GAACCTGACCGCAACCTTCCGGTGGGGCTCCGACAGAAGAGTCTGACGGAGAAGACCCCC
ACGGGGAATTTCAGCCGGGAGGCGCTGATGGCCTATTGGGAAAAGGAGTCCCAGAAGCTG
CTGGAGAAGGAGCGGCTGGGGGAGTGTGGAAAGGTTGCAGAAGAAGACAAAGAGGAGAGT
GAGGAAGAGCTGATTTTTACTGAAAGTAACAGTGAGGTGTCCGAGGAGGTGTACACCGAA
GAGAGCGCAGCGGAAGACGAGAAAGCTATCAATGGAACTGTAAACTACGATGGTGTCAAC
CCCGACGACGCCAGGCCGAAGACTTTTAAAAGTCAATTAGAAAACATCAGTCTGACCAAC
GGCCACGGTGGGAAGCACACGGAGTCGCCGGCCGCCCTCCACCCCAGCGGGAACCCCACG
GTGATCGAGGAGGCCTTGGCGAAGATCCAGAACAACGACCCGGACACCCGCGAGGTCAAC
CTGAACAACATCGAGAACATCACGCCGCAGACGCTCGCCCGCTTCGCCGAGGCCCTGCGG
GCCAACACGGTGGTGCGGACCTTCAGCCTGGCCAACACGCACGCGGACGACAGCGCGGCC
GCGGCCATCGCCGAGATGCTCCAGGTCAACCGGCACATCACCAGCGTCAACATCGAGTCC
AACTTCGTCACGGGCAAGGGCGTGCTGGCCATCATGAGGGCGCTGCAGCACAACGCGGTG
CTCACCGAGCTGCGCTTCCACAACCAGCGCCACATCATGGGCAGCCAGGTGGAGATGGAG
ATCGTGAAGCTGCTCAGGGAGAACACCACGCTGCTGCGCCTGGGCTACCACTTCGAGCTC
CCGGGGCCGCGGATGAGCATGACCAGCCTCCTGACGCGCAACATGGACAAGCAGAGGCAG
AAGCGCAGGCAGGAGCAGAAGCAGCAGGAGGGCGCTGACGGGGGCGCCCAACTCAGGACC
GCGGTCTGGCCCAGGGGAACGCCCGGCTCTTCGCCTTATGCATCGCCCAGGCAGTCTCCC
TGGTCATCCCCCAAACTCCCCAAGAAAGTCCCCACCGTGAGGAGCCGCCCCGCGTCCCCG
GCGGCCCCGCCCCCGCCGCCGCCCCCGCCGCCGCCGCCGCCG------------------
---------------------------CCGCCGCTCCCCGAGAAAAAGCTCATCACCCGC
AACATCGCCGAGGTCATCAAACAACAGGAGAGTGCCCAGCTGGCTTTACAAAATGGACAG
AAAAAGAAAAAAGGGAAAAGGGTTAAGAAACAGCCGAAAAATGTCCTAAAGGAAATAAAA
AATGCCTTGAGGCCCGTGCAGGAGAAGAAAACAGAAGACAGTTACCGACCGTCTACCCCA
CAGAGATCTGCCCACGACAGCCTCATGGAAGCGATTCGGGGGAGCAGC---
>HiAr|XM_019625914.1_cds_XP_019481459.1_1
ATGTCTACCTTTGGCTACAGGAGAGGACTGAGCAAATATGAATCCATCGATGAGGATGAA
CTCCTTGCTTCCCTGTCAGCGGAGGAGCTGAAGGAGCTAGAGAGGGAGCTGGAAGACATT
GAACCTGATCGCAACCTTCCCGTGGGGCTAAGGCAAAAGAGTCTGACTGAGAAAACCCCC
ACAGGGACGTTCAGCAGAGAGGCACTGATGGCCTATTGGGAAAAGGAGTCCCAAAAACTC
CTGGAGAAGGAGAGGCTGGGGGAGTGTGGAAAGGTCGCAGAAGAAGACAAAGAGGAGAGC
GAGGAAGAGCTTATCTTTACGGAGAGCAACAGCGAGGTTTCT---GAGGTGTACACGGAA
GAACGCGCGACCGACAATGAGAAAGATATTAATGGAACTGTAAAT---------------
---GATGACAGTAGGCCAAAGACCTTTAAAAGTCAAATAGAAAACATTAGTTTGACCAAT
GGCCACAGCGCACGAAACGCAGAGTCGCCGGCGGCGATCCACCCGTGCGGAAACCCCACG
GTGATCGAGGACGCTTTGGAAAAGATTAAAAACAACGACCCTGACACCACGGAGGTCAAC
CTGAACAACATCGAGAACATCACGTCGCAGACCCTCGCCCGCTTCGCCGACGCGCTCAAG
GACAACACGGTGGTGAAGACCTTCAGCCTGGCCAACACGCACGCCGACGACAGCGCCGCC
CTGGCCATTGCGGACATGCTCAGGGTCAACGAGCACATCACCAACCTCAACATCGACTCC
AACTTCATCACGGGCAAGGGCGTCCTGGCCATCATGAGGGCGCTGCAGCGCAACACCGTA
CTCACCGAGCTGCGCTTCCACAACCAGAGGCACATGATGGGCAGCCAGGTGGAGATGGAG
ATCGTCAAGCTGCTGCGCGACAACACCACGCTGCTCAGGCTGGGCTACCATTTCGAGCTC
CCAGGACCGAGGATGAGCATGACGAGCCTCTTGACCAGAAACATGGATAAGCAGAGGCAG
AAGCGGATGCAGGAGCAGAAGCAGCAGGAGGGGTACGATGGAGGAGCCAACCTGAGGACC
AAAGTCTTGCAAAGAGGAACGCCGGGCTCTTCACCGTGTGCATCGCCC------------
TGGTCCTCCCCCAAACAACCCAAGAAAGTCCAGACTGTGAGGAGCCGACCTCCGTCTCCT
GTGGCCCCGCCCCCACCCNNNNNNNNNNNNNNNNCCCCACCGCCT------CCTCAGCTA
CTGCCCCCTCCTCCGCCGCCGCCACCTCCTCCGCTTCCAGACAAAAAGCTCATCACCCGA
AACATCGCAGAAGTCATCAAACAACAGGAGAGTGCCCAGCGGGCATTACAAAACGGACAG
AGAAAGAAAAAAGGGAAAAAGGTTAAGAAACAGCCAAACAATATCCTAAAGGAAATAAAA
AATTCCCTGAGGTCAGTGCAAGAGAAGAAAATGGAAGACAGTTCCCGGCCCTCTACCCCA
CAGAGATCAGCTCATGACAGTCTCATGGACGCGATTCGGGGAAGCAGC---
>LaCi|452-exonerate_protein2genome-gene-306.3-mRNA-1
ATGTCTACCTTCGGCTACAGGAGAGGACTTAGCAAATATGAATCCATCGATGAGGACGAG
CTCCTGGCTTCCCTGACGGCCGAGGAGCTGAAGGAGCTGGAGAGGGAGTTGGAAGACATT
GAACCTGATCGCAACCTTCCTGTGGGGCTCCGACAGAAAAGTCTGACGGAGAAGACCCCC
ACGGGGAATTTCAGCCGGGAGGCTCTGATGGCCTACTGGGAAAAGGAGTCCCAAAAGCTG
CTGGAAAAGGAGCGGCTAGGGGAGTGTGGAAAGGTTGCAGAAGAAGACAAAGAGGAGAGT
GAGGAAGAGCTGATTTTTACTGAGAGTAACAGTGAGGTGTCTGAGGAGGTGTACACTGAA
GAGAGCGCAGTTGAAGACGAGAAAGCTATCAATGGAACTGTAAATTATAACAGTGTCAAT
CCTGAGGATGCTAGGCCAAAGACATTTAAAAGTCAATTAGAAAACATAAATTTGACCAAT
GGCCACAGTGAAAAGCACACGGAGTCCTCGGCCGCCATCCACCCCAGCGGAAACCCCACG
GTGATCGAGGAGGCCTTAGCGAAGATCAGAAACAACGACCCCGGCACCCTCGAGGTCAAC
CTGAACAACATCGAGAACATCACGTCGCAGACCCTCGCCCGCTTCGCCGAGGCCCTCAAG
GGCAACACGGTGGTGAGGACCTTCAGCCTGGCCAACACGCACGCGGACGACAGCGCGGCC
GCGGCCATCGCGGACATGCTCAGGGTCAACCAGCACATCACCAGCGTCAACATCGAGTCC
AACTTCGTCACGGGCAAGGGCATCCTGGCCCTCATGCGGGCCCTGCAGCACAACACGGTG
CTCACCGAGCTGCGCTTCCACAACCAGCGGCACATCATGGGCAGCCAGGTGGAGATGGAG
ATCGTGAAGCTGCTCAAGGAGAACACCACGCTGCTGCGGCTGGGCTACCACTTCGAGCTC
CCGGGGCCGCGGATGAGCATGACCAGCCTGTTGACGCGGAACATGGACNNNNNNNNNNNN
NNNNNNNNNNNNNNNNNNNNNNNNNNNNNNGGGTCTGACGGAGGGTCCCATCTCAGGACC
GCG---------------------------------------------------------
------------------------------------------------------------
------------------------------------------------------------
------------------------------------------AAAAAGCTCATCACCCGA
AACATCGCCGAGGTCATCAAACAGCAGGAGAGTGCCCAGCGGGCCTTACAAAATGGACAG
AAAAAGAAAAAAGGGAAAAAGGTTAAGAAGCAGCCGACAAACGTCCTGAAGGAAATAAGG
AATTCCTTGAGGTCAGTGCAGGAGAAGAAAACAGAAGACAGTTACCGACCTTCTACCCCA
CAGAGGTCTGCCCATGACAGCCTCATGGAAGCAATTCGGGGGAGCAGCCTC
>MyLu|XM_006090502.3_cds_XP_006090564.2_1
ATGTCTACCTTCGGCTACAGGAGAGGACTTAGCAAATATGAATCCATCGACGAGGACGAG
CTCCTGGCTTCCCTGACGGCCGAGGAGCTGAAGGAGCTGGAGAGGGAGTTGGAGGACATT
GAACCTGATCGCAACCTGCCGGTGGGGCTCCGCCAGAAGAGTCTGACGGAGAAGACCCCC
ACGGGGAATTTCAGCAGGGAGGCGCTGATGGCCTACTGGGAAAAGGAGTCCCAGAAGCTG
CTGGAGAAGGAGCGGCTGGGGGAGTGTGGGAAGGTTGCAGAAGAAGACAAAGAGGAGAGT
GAGGAAGAGCTGATTTTTACTGAAAGTAACAGTGAGGTGTCCGAGGAGGTGTACACCGAA
GAGAGCGCCGTGGAAGACGAGGAAGCCATCAACGGCACTGCCCACCCTGCGCGCGCCAGT
CCCGACAGCGCCCGGCCGAAGACATTTAAGAGTCAACTAGACAACATCAACTTGACCAAC
GGCCACGGCGGGAGGCACTCGGAGTCGCCGGCCGCCATCCACCCCAGCGGCAACCCCACG
GTGATCGAGGAGGCCTTGGCGAAGATCCGGAGCAACGACCCCGACACCCGCGAGGTCAAC
CTGAACAACATCGAGAACATCACGTCGCAGACGCTCGCGCGCTTCGCCGAAGCCCTGCAG
GGCAACACGGTGGTGCGCACCTTCAGCCTGGCCAACACGCACGCGGACGACAGCGCGGCC
GCCGCCATCGCCGACATGCTCCGCGTCAACCGGCACATCACCAGCGTCAACATCGAGTCC
AACTTCGTCACGGGCAAGGGCGTCCTGGCGCTCATGCGGGCCCTGCAGCACAACCCCGTG
CTCACCGAGCTGCGCTTCCACAACCAGCGGCACATCATGGGCAGCCAGGTGGAGATGGAG
ATCGTGAAGCTGCTCCGGGACAACACCACGCTGCTGCGCCTGGGCTACCACTTCGAGCTG
CCGGGGCCGCGCATGAGCATGACCAGCCTCCTGACGCGCAACATGGACAAGCAGAGGCAG
AAGCGGATGCAGGAGCAGAAGCAGCAGGAGGCGGCGGACGGCGGGGCCCAGCCCAGGACC
GCGGTCTGGCAGAGGGGGACGCCCGGCTCCTCGCCTTATGCCTCGCCCAGGCAGTCGCCC
TGGTCGTCCCCCAAGATCCCCAAGAAAGTCCAGACGGTGAGGAGCCGCCCGCCGTCTCCG
GTGGCCCCGCCCCCGCCCCCTCCGCCGCCGCCGCCGCCGCCTNNCCCCGCGCCGCAGAGG
CTGCCACCCCCGCCGCCGCCGCCGCCTCCTCCGCTCCCAGAGAAAAAGCTCATCACCCGC
AACATCGCCGAGGTCATCAAGCAACAGGAGAGCGCCCAGCGGGCTTTACAAAACGGACAG
AAAAAGAAAAAGGGGAAAAAGGTGAAGAAACAGCCGAAAAACGTCCTAAAGGAAATAAAA
AATTCCTTGAGGCCAGTGCAGGAGAAGAAAGCAGAAGACAGTTACCGACCTTCTACCCCA
CAGAGATCTGCCCATGACAACCTCATGGAGGCGATCCGGGGGAGCAGC---
>PhDi|XM_028525771.1_cds_XP_028381572.1_1
ATGTCTACCTTCGGCTACAGGAGAGGACTTAGCAAATATGAATCCATCGATGAGGACGAA
CTTCTTGCTTCCCTATCAGCTGAGGAGCTGAAGGAGCTAGAGAGGGAGCTGGAAGACATT
GAACCTGATCGCAACCTTCCCGTGGGGCTAAGACAAAAGAGTCTGACCGAGAAAACCCCC
ACGGGGACATTCAGCAGAGAGGCACTGATGGCCTATTGGGAGAAGGAGTCCCAAAAACTC
CTGGAGAAGGAGAGGCTGGGGGAGTGTGGAAAGGTAGAAGAA---GACAAAGAGGAGAGT
GAGGAAGAGCTCATCTTTACTGAAAGTAACAGTGAGGTTTCTGAGGATGTGTACACTGAA
GAAAGTGCAATCGAAGACGAGAAAGAAATTAATGGAAATGTAAATTGTGACAGTGTCAAC
TCCGACAACTCCAGGCCAAAGACATTTACAAGTCAAATAGAAAACATAAACTTGACCAAT
GGCCACAGTGGAAGGAACACAGAGTCTCCGGCTGCCATTCACCGTTCTGGGAACCCTACG
GTGATTGAGGATGCCTTAGAGAAGATTAAGAACAACGACCCGGACACCACAGAAGTCAAC
TTGAACAATATCGAGAACATCACATCGCAGACCCTCGCACGCTTCGCCGAGGCCCTCAAG
GACAACACGGTGGTGAAGACCTTCAGCCTGGCCAACACACACGCCGACGACAGCGCGGCC
CTGGCCATCGCCGAAATGCTCAAAGTCAACGAGCATATCACCAATGTCAACATCGAGTCC
AACTTCGTCACGGGCAAGGGCATCCTCGCCATCATGCGAGCTCTGCAGCACAACACGGTG
CTCACGGAGCTGCGCTTCCACAACCAGAGGCACATCATGGGCAGCCAGGTAGAGATGGAG
ATCGTCAAGCTGCTGAAGGAGAACACCACGCTGCTGAGGCTGGGCTACCACTTCGAGCTC
CCGGGACCCAGAATGAGCATGACGAGCCTCTTGACACGAAATATGGATAAACAGAGGCAG
AAGCGGATGCAGGAGCAAAAGCAGCAAGAGGGGTATGATGGAGGATCCAATCTTAGGACC
AAAGTCTGGCAAAGAGGAACGCCTGGCTCCTCACCTTATGCATCTCCCAGGCAGTCTCCC
TGGTCATCCCCCAAAGTCCCCAAGAAAGTCCAAAATGCAAGGAGCCGCCCCACCTCTCCT
CCTCCTCCTCCTCCTCCTCCGCCCCCGCCC---------------------CCTGCGCAA
AGGCTGCCACCCCCGCCACCTCCACCACCTCCACTTCCACAGAATAAGCTCATCACCCGA
AACATCGCAGAGGTCATCAAACAGCAGGAGAGCGCCCAGCTGGCGTTACAAAATGGACAG
AAAAAGAAAAAAGGGAAAAAGGTTAAGAAACAGCCAAACAATATCCTAAAGGAAATAAAA
AATTCCCTGAGGTCAGTGCAAGAGAAGAAAACGGAAGACAGCTCCAGGCCTTCCACCCCG
CAGCGCTCAGCCCACGACAACCTCATGGAAGCCATTCGGGGGAGCAGC---
>PtVa|XM_011357252.1_cds_XP_011355554.1_1
ATGTCTACCTTCGGCTACCGGAGAGGACTTAGCAAATATGAATCCATCGATGAGGATGAA
CTCCTCGCTTCCCTGTCAGCTGAGGAGCTGAAGGAGCTAGAGAGGGAGCTGGAAGACATT
GAACCTGATCGCAACCTTCCCGTGGGGCTAAGACAAAAGAGTCTGACCGAGAAAACCCCC
ACGGGGACATTCAGCAGAGAGGCACTGATGGCCTATTGGGAAAAGGAGTCTCAAAAACTC
CTGGAGAAGGAGAGGCTGGGGGAGTGTGGAAAGGTAGAAGAA---GACAAAGAGGAGAGT
GAAGAAGAGCTTATCTTCACCGAAAGTAACAGTGAGGTTTCCGAGGAGGTGTACACGGAG
GAAGTTGCAACGGACAGCGAGCAAGGTATTAACGGAACTGTCAATTGTGATAGTGTCAGT
TGTGACAACTCGAGGCCAAAGACGTTTAAGAGTCAAATAGAAAACATAAATTTGACCAAT
GGCCACAGTGGAAGGAACACAGAGTCGCCGGCTGCCATCCACCCTTGCGGAAACCCCACG
GTGATTGAGGACGCTCTAGAAAAGATCAAGAACAATGACCCCGACACCACAGAAGTGAAT
CTGAACAACATCGAGAACATCACGTCGCAGACCCTCGCCCGCTTCGCGGAGGCCCTCAAA
GGCAACACGGCGGTGAAGACTTTCAGCCTGGCCAACACGCGCGCCGACGACAGCGCGGCC
CTGGCCATCGCCGACATGCTCAGAGTCAACGAGCACATCACCAGCGTCAACATCGAGTCC
AACTTCGTCACGGGCAAGGGCATCCTGGCCATCATGAGGGCGCTGCAGAGCAACGCGGCG
CTCACCGAGCTGCGCTTCCACAACCAGAGGCACATCATGGGCAGCCAGGTGGAGATGGAG
ATCGTCAAGCTGCTGAAGGAGAACACCACGCTGCTCAGGCTGGGCTACCATTTCGAGCTC
CCAGGACCAAGGATGAGCATGACGAGCCTGTTGACGAGAAATATGGATAAACAGAGGCAG
AAGCGGATGCAGGAGCAGAAACAGCAGGAGGGGTACGACGGGGGAGCCAACCTTAGGACC
AAAGTCTGGCAAAGAGGAACGCCTGGCTCCTCACCGTACGCATCTCCC------------
AGGCCCTCTCCCAAACTTCCCAAGAAGGTCCAGATCCCGAGGAGCCGCCCAGCGTCT---
------CCTCCTCCGCCCCCACCCCCTCCG------------------------------
---------------------------------CTCCCAGACAAAAAGCTCATCACCCGA
AACATCGCCGAAGTCATCAAACAACAGGAGAGTGCCCAGCGGTCATTACAAAATGGACAG
AAAAAGAAAAAAGGGAAAAAGGTTAAGAAACAGCCAAACAATATCCTAAAGGAAATTAAA
AATTCCCTGAGGTCAGTGCAAGAGAAGAAAATGGAAGACAGTTCCCGACCTTCTACCCCA
CAGAGATCTGCTCATGACAATCTCATGGAAGCCATTCGGGGAAGCAGC---
>RhFe|XM_033098608.1_cds_XP_032954499.1_1
ATGTCTACCTTCGGCTACAGGAGAGGACTTAGCAAATATGAATCCATCGATGAGGATGAA
CTCCTCGCTTCCCTGTCAGCTGAGGAGCTGAAGGAGCTAGAGAGGGAGTTGGAAGACATT
GAACCTGATCGCAACCTTCCTGTGGGGCTAAGGCAAAAGAGCCTGACCGAGAAAACCCCT
ACTGGGACATTCAGCAGAGAGGCACTGATGGCCTATTGGGAAAAGGAGTCCCAGAAACTC
CTGGAGAAGGAGAGGCTGGGGGAGTGTGGAAAGGTTGCAGAAGAAGACAAAGAGGAGAGT
GAGGAAGAGCTGATCTTTACGGAAAGTAACAGTGAGGTTTCTGAGGAGGTGTACACGGAA
GAAAGAGCCATCGACAACGAGAAAGGTATTAATGGAACTGTAAATTATGAAAGTGTCAAT
TCTGACAATTCCAGGCCAAAGACCTTTAAAAGCCAAATAGAAAACATAAGTTTGACCAAT
GGCCACAGCGGAAGGAACGCAGAGTCGCCGGCGGCCATCCACCCTTGCGGAAACCCCACG
GTGATCGAGGATGCTTTGGAAAAAATTAGAAACAACGACCCTGACACCACGGAAGTCAAT
CTGAACAACATCGAGAACATCACGTCGCAGACGCTCGCCCGTTTCGCTGAGGCCCTCAAG
GACAACACGGTGGTGAAGACCTTCAGTCTGGCCAACACGCACGCCGACGACAGCGCGGCG
CTGGCCATCGCGGACATGCTCAGGGTCAACGAGCACATCACCAACCTCAACATCGACTCC
AACTTCATCACTGGCAAGGGCATCCTGGCCATCATGAGGGCGCTGCAGCGCAACGCGGTG
CTCACGGAACTGCGCTTCCACAACCAGAGGCACATAATGGGCAGCCAGGTGGAGATGGAG
ATCGTCAAGCTGCTGCGCGACAACACCACGCTGCTCAGGCTGGGCTACCATTTCGAGCTC
CCAGGACCAAGAATGAGCATGACGAGCCTCTTGACCCGAAACATGGATAAGCAGAGGCAG
AAGCGGATGCAGGAGCAAAAACAGCAAGAGGGGTACGATGGAGGATCCAATCTGAGGACC
AAAGTCTGGCAAAGAGGAACGCCTGGCTCTTCACCGTGTGCATCGCCC------------
TGGTCATCCCCCAAACTCCCCAAGAAAGCCCAGACTGTGAGGAGCCGGCCTGCATCTCCC
GTGGCCCCTCCCCCTCCTCCACCCCCTCCC------CCCCTTCCT------CCCCAACGA
TTGCCACCCCCTCCGCCGCCGCCACCTCCTCCACTTCCGGACAAAAAGTACATCACCCGA
AACATCGCGGAGGTCATCAAACAACAGGAGAGTGCCCAGCGGGCATTACAAAATGGACAG
AAAAAGAAAAAAGGCAAAAAGGTTAAGAAACAGCCAAACAATATCCTAAAGGAAATAAAA
AATTCCCTGAGGTCAGTGCAAGAGAAGAAAATGGAAGACAGTTCCCGACCTTCTACCCCA
CAGAGATCAGCTCATGACAATCTCATGGAAGCGATTCGGGGAAGTAGC---
>RoAe|XM_016125220.1_cds_XP_015980706.1_1
ATGTCTACCTTCGGCTACCGGAGAGGACTTAGCAAATATGAATCCATCGATGAGGATGAA
CTCCTCGCTTCCCTGTCAGCTGAGGAGCTGAAGGAGCTAGAGAGGGAGCTGGAAGACATT
GAACCTGATCGCAACCTTCCTGTGGGGCTAAGACAAAAGAGTCTGACCGAGAAAACCCCC
ACGGGGAATTTCAGCAGAGAGGCACTGATGGCCTATTGGGAAAAGGAGTCCCAAAAACTC
CTGGAGAAGGAGAGGCTGGGGGAGTGTGGAAAGGTTGCAGAAGAAGACAAAGAGGAGAGT
GAAGAAGAGCTCATCTTCACCGAAAGTAACAGTGAGGTTTCC---GAGGTGTACACGGAG
GAAACTGCGACGGACAGCGAGCAAGGTATTAACGGAACTGTCGATTATGATAGTGTCAGT
TGTGACAACTCTAGGCCAAAGACGTTTAAGAGTCAAATAGAAAACATCAATTTGACCAAC
GGCCACAGTGGAAGGAACACAGAGTCGCCGGCTGCCATCCACCCCTGCGGAAACCCTACG
GTGATTGAGGACGCTCTGGAAAAGATCAAGAACAACGACCCCGACACCACAGAAGTGAAT
CTGAACAACATCGAGAACATCACGTCGCAGACCCTCGCCCGCTTCGCCGAGGCCCTCAAA
GGCAACACGGCGGTGAAGACCTTCAGCCTGGCCAACACGCGCGCCGACGACAGCGCGGCC
CTGGCCATTGCGGACATGCTCAGAGTCAACGAGCACATCACCAGCGTCAACATCGAGTCC
AACTTCGTCACGGGCAAGGGCATCCTGGCCATCATGAGGGCGCTGCAGCACAACACAGCG
CTCACCGAGCTGCGCTTCCACAACCAGAGGCACATCATGGGCAGCCAGGTGGAGATGGAG
ATCGTCAAGCTGCTGAGGGAGAACACCACGCTGCTCAGGCTGGGCTACCATTTCGAGCTC
CCAGGACCAAGGATGAGCATGACGAGCCTGTTGACGAGAAATATGGATAAACAGAGGCAG
AAGCGGATGCAGGAGCAGAAACAGCAGGAGGGGTACGACGGGGGAGCCAACCTTAGGACC
AAAGTCTGGCAAAGAGGAACGCCTGGCTCCTCGCCGTACGCATCTCCC------------
AGGCCCTCTCCCAAACTTCCCAAGAAGGGCCAGACCCCGAGGAGCCGCCCTGCATCTCCC
GCGGCCCCGCCGCCGCCCCCTCCGCCCCCACCC------CCTCCT------CCTCAAAGG
CTGNNCCCCCCCCCCTCCGCCCCACCCCCTCCGCTCCCAGACAAAAAGGTCATCACCCGA
AACATCGCCGAAGTCATCAAACAACAGGAGAGTGCCCAGCGGTCATTACAAAATGGACAG
AAAAAGAAAAAAGGGAAAAAGGTTAAGAAACAGCCAAACAATATCCTAAAGGAAATTAAA
AATTCCCTGAGGTCAGTGCAAGAGAAGAAAATGGAAGACAGTTCCCGACCTTCTACCCCA
CAGAGATCTGCTCATGACAATCTCATGGAAGCCATTCGGGGAAGCAGC---
