# Supplementary material for: Positively selected genes in the hoary bat (Lasiurus cinereus) lineage: prominence of thymus expression, immune and metabolic function, and regions of ancient synteny
Source: PeerJ. 2022 Mar 17;10:e13130. doi: 10.7717/peerj.13130 (PMC8934532; doi:10.7717/peerj.13130)
Supplement: Supplemental Information 4 — Likely alignment errors have been manually deleted between conserved codons. Recovery of the original codon positions requires alignment to the original accessions in each orthogroup. [file peerj-10-13130-s004.zip › renamed.manual/OG0009294.manual.fas]

>EpFu|XM_008150158.2_cds_XP_008148380.1_1
CGGCGCCTCCTCTTGGTTGGGGAGGGCAATTTCTCCTTCGCCGCCGCTGTGAGTGAGACC
CTGGACCCGAGCACTAGTCTAACGGCCACCTGCCTCCAGCGCCCCGCCGACTTGGCGGGG
GACGGTACAAAGATACGTTTTGGTGTGGACTGCACCCAGCTGGCAGATGCCTTTGAAGTG
CACGACAGGGAGTTTGACCGAATTTGTTTTAACTTTCCTCACTGTGGACGCAAAGCTGGA
GTAGCCAGGAACAGGGAACTGCTTGCCAAGTTTTTCCAGAGCTGTGCAGATGTTCTTGCA
GAGGAAGGAGAAGTCCATGTGGCATTGTGTAGAGGACAAGGTGGGACTCCTGCTGATAAT
CCCACAAGAGAATGGCACAACAGTTGGCAAGTGGTTGCCATGGCAGCTCTAGGCGGATTC
ATTTTAAGTGATGTGCATCCCTTCAGCTGTGAGGCTGTGCCAGGGTACAAGTGCACTGGA
TATAGGAGTCAAGATAAGTCATTTCATGTAGAAGGTGCTTTGAACCATATCTTCACCCGG
AGCTTACCCTTTAAAGGTTCGCAACCGAGAATCTTCAGGGTCAAACTGGGTGACCACTGG
TTTTCTTTTCCAGAACCAGAAGCGCTTGTAGGAAAGTTGAACAGGGGTTTCCTAGAAGCA
TCTTCCTGTCATCCGATCAAAACCATAAATGAGAAACTGATTTCTGAACTGGGCAAAGCT
TTCCCTCTAAAAAGGCTGAAGTGTTCTTTCCCTTTGCTGGCACCTGGAGACACCAGTGTT
CTCACTTCCTGGAACTGTGACATTCTATCAACTGTCTTTTGGATTAATCTCCTCGAGGAT
AACTCAAATTCTGAGTCCCTGACTGGTGGGACAACAGAAGACATGGAGGACTTTCTAGTG
TCACTTTCAGAACTTAGCTTTCCTAAGAGCCCTGGAAGAGATGGTAAGGAAGAAGCTCCT
GAAGGAATCTATGCCCAAACCAAGATCTGGCTTAGACCGTCTCTCCTAGTTCATGTTCAG
GCTGTCATCCAAGCACCAGACTTCCTCCCAGGTTCTTTGTACATCCTCAGTGGACCTGTC
TTTCAGAAGTGCCACATCTTACCTTTCACAATGCCAGCATTTCACGAGACTTTATTTATC
CTTGGATTTAATAAAAATCCAAAGGATGACTGTCTTCAGTCACTACTGAACCACCTGAAG
GGCATTCTAGATAGCCTTCTGACTCAGACATTGCTGGAGGGTTCTAAACTGAGCAATTCA
GTAGAATTTGTCCTTCAACCAAATGGGAAAGATTATATGATTAATGTGAAGTCTCATAAT
TTTGGCCCAGATTGTGCCAAGGATCTGAGTATTGGGTCTGTTACCACATCTATTCCAAGC
ATTATACATGAAGAACAGTGTTTTGTGTTTGTGTCTATGAACTTGGACCTATTAGCCATG
CTTGTCTGGGGTATCTCTGACTGGAGGATGTTGTGGACCTTTGATAAACGTTTTCTGAAG
AATTTTGTCCCTGAGAAAATAGAACCCTTTAAAAGTTATTGCCTATATCCTCCAAGCTAT
GTGCATGATATTAGTTTTTGGTTAGATGAGAAAAAAGGATTTGATGAACTAGAGTTTCAC
ACTGTGGCCCGAGCAGTGTCCCAGGACACTGTCATATCCATACAATTTCTTAGTCGTTTT
CAGCACCCCAAGACTAAACAGGTCAGTCTCTGCTATAGACTGACCTACCAGACCTGTGAC
AAAGCCCTTACCCAGCAGCAGGTAGCATCAATGCAATCCCAGTTTAGGAAAGAGATTCAA
CGA---CTACAT---
>LaCi|88-exonerate_protein2genome-gene-189.4-mRNA-1
CGGCGCCTCCTCTTGGTTGGGGAGGGGAATTTCTCCTTCGCCGCCGCTCTGAGTGAGACC
CTGGACCCGAGCACTAGTCTAACCGCCACCTGCCTCCAGCGCCCCGCCGACGCCAGTGGA
GATGGTACAAAGATACGTTTTGGTGTGGATTGCACCCAGCTGGCAGATGCCTTTGAACTG
CACGACAGGGAGTTTGACCGAATTTGTTTTAACTTTCCGCACTGTGGACGCAAAGCTGGA
GTAGCTAGGAACAGGGAACTGCTTGCCAAGTTTTTCCAGAGCTGTGCAGATGTTCTTGCA
GAGGAAGGAGAAGTCCATGTGGCATTGTGTAGAGGACAAGGTGGGACTCCTGCTGATAAT
CCCACAAGAGAATGGCACAACAGTTGGCAAGTGGTTGCCATGGCAGCTCTAGGTGGATTC
ATTTTAAGTGATGTGCATCCCTTCTCCTGTGAGGCTGTGCCAGGGTACAAGTGCACTGGA
TATAGGAGTCAAGATAAGTCATTTCATGTAGACGGTGCTTTGAACCATATCTTCACCCGG
AGCTTACCCTTTAAAGGTTCACAACCGAGAATCTTCAGGGTCAAATTGGGTGACCAATGG
TTTTCTTTTCCAGAACCAGAAGCGCTTGTAGGAAAGTTGAACAGGGGTTTCCTAGAAGCA
TCTTCCTGTCATCCGATCAAAACCATAAATGAGAAACTGATTTCTGAACTGGGCAAAACT
TTCCCTGTTAAAAGGCTGAAGTTTTCTTTCCCTTTGCTGCCTCCTGGAGAAACCAGTGTT
CTCACTTCCTGGAACTGTGACATTCTATCAACTGTCTTTTGGATTAATCTCCTTAAGGAT
AACTCAAATTCTGAGTCCCTGTCTGGTGGGACAACAGAAGACATGGAGGACTTTCTAGTG
TCATTTTCAGAACTTAGCTTTCCTAAGAGCCCTGGAAGAGATGGTAAGGAAGAAGCTCTT
GAAGGAATCTATGCCCAAGCCAAGATCTGGCTTAGACCTTCTCTCTTAGTTCATGTTCAG
GCTGTCACCCAGTTACCAGACTTTCTCCCAGGATCTTTGTACGTCCTCAGTGGATCTGTC
TTTCAGAAGTGCCACATTTTACCTTTCACAATGCCAGCATTTCATGAGATTTTATTTATC
CTTGGGTTTAATAAAAATCCGAAGGATGACTGTCTTCAGTCACTACTGAACCACCTGAAG
GATATTCTAGATAGCCTTCTGACTCAGACATTGCTGGAGGATTCTAAACTGAGCAATTCA
GTAGATTTTGTCCTTCAACCAAATGGGAAAGATTATATGATTAATGTGAAGTCTCATAAT
TTTGGCCCAGATTGTGTCAAGGATTTGAGTATTGGGTCTGTTACCACATCTATTTCAAGC
ATTATACATGAAGAACAGTGTTTTGTGTTTGTATCTATGAACTTGGACTTATTAGCCATG
CTTGTCTGCGGTATCTCTGACTGGAGGATGTTGTGGACCTTTGATAAACGTTTTCTGAGG
AATTTTGTCCCTGAGAAAATAGAACTCTTTAAAAGTTATTCCCTATATCCTCCAAGCTAT
GTGCATGATATTAGTTTTTGGTTAGATGAGAAAAAAGGCTTTGATGAACTAGAGTTTCAC
ACTGTGGCCCGAGCAGTGTCCCAAGACACTGTCATATCCATACAATTTCTTAGTCGTTTT
CAGCATCCCAAGACAAAACAGGTCAGTCTCTGTTATAGACTGACCTACCAAACCTGTGAC
AAAGCCCTTACCCAGCAGCAGGTAGCATCAATGCAAACCCAGTTTAGGAAAGAGATTCAA
CGA---CTACATGTG
>MyLu|XM_023757923.1_cds_XP_023613691.1_1
CGGCGCCTCCTCTTGGTTGGGGAGGGGAATTTCTCCTTCGCCGCCGCCGTGAGCGAGACC
CTGGACCCGAGCACTAGTCTAACGGCCACCTGCCTCCAGCGCCCCGCCGACTTCGCGGGG
GACGGTGCAGAGATACGTTTTGGTGTGGACTGCACCCAGCTGGCAGGTGCCTTCGAACCG
CACGGCAGGGCGTTCGACCGAATTTGTTTTAACTTTCCGCACTGTGGACGCAAAGCTGGA
GTAGCTAGGAACAGGGAACTGCTTGCCAAGTTTTTCCGGAGCTGTGCAGATGTTCTTGCA
GAGGAAGGAGAAGTCCATGTGGCATTGTGTAAAGGACAAGGTGGGACACCTGCTGATAAT
CCCACAAGAGAATGGCACAACAGTTGGCAAGTGGTTGCCATGGCAGCTCTAGGTGGATTT
ATTTTAAGTGATGTGCATCCCTTCAGCTGTGAGGCTGTGCCAGGGTACAAGTGCACTGGT
TATAGGAGTCAAGATAAGTCATTTCATGTAGAAGGCGCTTTGAACCATATCTTCACCCGG
AGCTTACCCTTTAAAGGTTCGCAACCAAGAATCTTCAGGGTCAAATTGGGTGACCAGTGG
TTTTCTTTTCCAGAACCAGAAGCACTTGTAGGAAAGTTGAACAGGGGTTTCCTAAAAGCA
TCTTCCTGTCATCCTATCAAAACCATAAATGAGAAACTGATCTCTGAACTGGGCAAAGCT
TTCACTCTAAAAAGGCTGAAGTGTCCCTTCCCTTTGCTGCCACCTGAAGAAACCAGTGTT
CTCACTTCCTGGAACTGTGACATTCTATCAACTGTCTTTTGGATTCATCTCCTTGAGGAT
AACTCAAATTCTGAGTCCCTGACTGGTGGGACAACAGAAGACATGGAGGACTTTCTAGTG
TCACTTTCAGAACTTAGCTTTCCCAAGAGCCCTGGAAGAGATGGTGAGGAAGAAGCTCAT
GAAGGAATCTATGCCCAAGCCAAGATCTGGCTTAGACCTTCTCTCCTAGTTCATGTTCAG
ACTGTCATTCAAGCACCAGACTTCCTCCCAGGTTCGTTGTACATCCTCAGTGGACCTGTC
TTTCAGAAGTGCCACATCTTACCTTTCACAATGCCAGCGTTCCACGAGACTTTATTTATC
CTTGGGATTAATAAAAATCCGAAGGATGACTGTCTTCAGTCACTACTGAACCACCTGAAG
GGCATTCTAGGTAGCCTTCTGATGCAGACATTGCTGGAGGGTTCTAAACTGAGCAATTCA
GTAGAATTTGTCTTTCAACCAAATGGGAAAGATTATATGATTAATGTGAAGTCTCATAAT
TTTGGCCCAGGTTGTGCCAAGGATCTGAGTATTGGGTCTGTTACCACATCTGTTCCAAGC
AGTATACATGAAGAACAGTGTTTTGTGTTTGTGTCTATAAACTTGGACCTATTAGCCATG
CTTGTCTGGGGTATCTCTGACTGGAGGATGTTGTGGACCTTTGATAAACGTTTTCTGAAG
AATTTTGTCCCTGAGAAAATAGAACCCTTTAAAAGTTATTCCCTATATCCTCCAATCTAT
GTGCATGATATTAGTTTTTGGTTAGATGAGAAAAAAGGATTTGATGAACTAGAGTTTCAC
ACTGTGGCCCGAGCAGTGTCCCAAGACACTGTCATATCCATACAATTCCTTAGTCGTTTT
CAGCATCCCAAGACTAAGCAGGTCAGTCTCTGCTATAGACTGACCTACCAGACCTGTGAC
AAGGCCCTTACCCAGCAGCAGGTAGCATCAATGCAGTCCCAGTTTAGGAAAGAGATTCAA
CGA---CTACAT---
>PhDi|XM_028517424.1_cds_XP_028373225.1_1
CGGCGCCTCCTGTTGGTTGGGGAGGGGAATTTCTCCTTCGCTGCCGCAATAAGCGAGACC
CTGGATCCCAGCACAAGTCTAACCGCCACCTGCCTCCAGCTCCCGGCCGACTTAGCCCGG
GATGGTACCAAGATACTTTTTGGTGTGGACTGTACTCAGCTCGCAGATGCCTTTGAACTG
CACGACAGGGAGTTCGATCAAATTTGTTTTAACTTTCCGCACTGTGGACGCAAAGCTGGG
GTAGCTAGGAACAGGGAGCTGCTTTCCAAATTTTTCCAGAGCTGTGCAGATGTTCTTGCA
GAAGAAGGAGAAGTACATGTAGCATTGTGTAGAGGACAAGGTGGGACTCCTGCTGATAAT
CCCACAAGAGAATGGCACAACAGTTGGCAAGTGGTTGCCATGGCAGCTCTGGGAGGATTC
ATTTTAAGTGATGTGCATTCCTTCTGCTGTGCGGCTGTGCCAGGGTACAAGTGCACTGGA
TATAGGAGTCAAAATAAATCCTTCCATATAGAAGGTGCTTTGAACCATGTCTTCACCCGG
AGCTTACCCTTTGAAGGCTTGCAACCAAGAATCTTCAGGATCAAACTGGGTGACCAGTGG
TTTTCCTTTCCAGAACCAGAAGCACTTGTAGGAAAGTTGAATAGGGGTTTCCTAGAAGCA
TCTTCCCATCATCCTATCAAAACCATCAACGACAAACTGATTACTGAATTGGGCAAAGCT
TTCCCTCTAAAAAGGCTGAAGTGTTCCTTCCCTTTGCTACCAGAGGAAGAAACCAGTGTT
CTCACTTCCTGGAACTGTGACATTCTATCAGCCACCTTTTGGATTAAT---CTTGAAGAG
AACTCAAATTCTGAGTCGCTGACAGGTGGGACACCACAAGACATGGAGGACTTTCTAGTG
TCATTTTCAGAACTTAGCCTTCCCAAGAGCCCTGGAAGAAATGGTAAGGAAGAAGTTCGT
GAAGGAATCTGTGGCCGAGCCAAGATGTGGCTTAGACCTTCTCTCTTAGTGCATGGTCAG
GCTGTCATCCAAGCACCAGACTTCCTCCCAGGTTCTTTACACATCCTTAGTGGACCTGTC
TTTCAGAAGTGCCACATCTCGCCTTTCACAATGCCAGCATTTCACGAGACTTTATTTATC
CTTGGGTTTAATCAAACTCTGAAGGATGGCTGTCTTCAGTCACTACTGGACCACCTGAAG
GGCATTCTAGATAGCCTTCTGACTCAGACATTGCTGGAGGGCTCTAAACGGAGCAATTTA
GTGGAATTCACCTTTCAACCAAATCAGAAAGATTATGTGATTGATGTGAAGTCTCATAAT
TTTGGCCTAGATTGTGCCAAGGATCTGATTATTGGGTCCGTTACCACATCTGTTCCAAGC
ATTATACACGAGGACCAGTGTTTTGTGTTTGTGTCAATAAACTTGGACCTATTAGCCATG
CTTGTCTGGGGCATCTCTGACTGGAGGATGTTGTGGACCTTTGATAAACGATTCCTGAAG
AATTTTGTCCCTGGAAAAATAGAACCCTTTAAAAGCTATTCTCTATATCCTCCAAGCTAT
GTGCATGATATTAGTTTTTGGTTAGATGAGAAGAAAGGGTTTGATGAACTAGAGTTTCAC
ACTGTGGCCCGAGCAGTGTCCCAGGACACTGTCATATCCATACAATTCCTTAGTCGTTTT
CAGCATCCTGAGACTGAACAGGTCAGTCTCTGCTATAGACTGACCTACAAGACCTGTGAC
AAGGCCCTTACTCAACAGCAGGTAGCATCAATGCAGTCCCAGTTTAGGAAAGAGATTCAA
CAACGACTACAT---
>PtVa|XM_023533756.1_cds_XP_023389524.1_1
CGGCGCCTCCTGTTGGTTGGGGAGGGGAATTTCTCCTTCGCCGCCGCTCTGAGCGAGACC
CTGGACGCGAGCACTAGTCTAACCGCCACCTGCCTCCAGCGCCGGGCGGATTTAGCCCAG
GACGGTACCAGGATACATTTTGGTGTGGACTGCACCCAGCTGGCAGATGCCTTTGACCTG
CACGACAGGGAGTTTGATCGAATTTGTTTTAACTTTCCGCACTGTGGACGCAAAACTGGA
GTAGCTAGGAACAGGGAACTGCTTGCTAAATTTTTCCAGAGCTGTGCAGATGTTCTTACA
GATGAAGGAGAAGTCCATGTGGCATTGTGTAGAGGACAAGGTGGGACTCCTGCTGATAAT
CCCACAAGAGAATGGCACAACAGTTGGCAAGTGGTTGCCATGGCAGCTCAGGGGGGATTC
ATTTTAAGTGACGTGCACCCCTTCAGCTGCGAGGCTATGCCAGGATACAAGTGCACTGGA
TATAGGAGTCAAGATAAATCTTTTCATGTAGAAGGTGCTTTGAACCATATCTTCACCCGG
AGCTTACCCTTTGAAGGTTCGCAACCGAGAACCTTTAGGATCAGACTGGGTGACCAGTGG
TTTTCCTTTCCAGAACCAGAAGCACTTGCAGGAAAGTTAAACAGGGGTTTTCTAGAAGCA
TCTTCATGTCATCCTATCAAAACCATAAATGAGAAACTGATTGCTGAATTGGGCAAAGCT
TTCCCTCTAATAAGGCTGAAGTGTTCCTTCCCTTTGCTGCCACAGGGAGGCACCAATGTT
CTCACTTCCTGGAATTGTGACATTCTATCAGACGCCTTTTGGATTAAACTCCTTGAGGAT
AACTCAAATTCTGAGTCCTTGACTGGTGGGACAATACAAGAAATGGAGGACTTTCTAGTG
TCACTTTCAGAATTTAGCCTTCCCAAGAACCTTGAAAGAAATGGTAAAGAAGAAGCTCAT
GAAGGAATCTATGGCCAAGCCAAGGTCTGTCTTAGACCTTCTCTCCTAGTTCATGCTCAG
GCTGTCATCGAAAGACCAGACTTCCTCCCAGGTTCTCTGCACATCCTCAGTGGACCTGTC
TTTCGGAAGTGCCTCGTCTTGCCTTTCACAATGCCAGTATTTCATGAAACTTTATTTATC
CTTGGATTTAATCAAAATTTGAAGGATGGCTGTCTTCAGTCACTACTGGACCAACTGAAG
GGCATTCTAGATAGCCTTCTGACCAAGACATTTCTGGAGGGGTCTAAACTGAGCAGTTCA
GTGGAATATGTCTTTCAACCAAATGGGAAAGATTATATGATTAATGTGAAGTCTCATAAT
TTTGGCCCAGATTGTGCCAAGGATCTGACTATTGGGTCTGTCACATCT---ACTACAAGC
ATTATACACAAAAACCAGTGTTTTGTGTTTGTATGTATGAACTTGGACCTATTAGCCATG
CTTGTCTGGGGTATCTCTGACTGGAGGATATTATGGACCTTTGATAACCGTTTCTTGAAG
AATTTTGTCCCTGGGAAAATAGAACCCTTTAAAAGCTATTGTATATATCCTCCATGCTAT
GTGCATGATATTAGTTTTTGGTTAGATGAGAAAAAAGGATTCGATGAGCTAGAGTTTCAC
ACTGTGGCCCGAGCAGTGTCCCAGGACACTGTCATATCCATACAATCCCTTAGTCGTTTT
CAGCATCCTAAGACCAAACAAGTCAGTCTCTGTTATAGATTGACCTACCAGACCTGTGAC
AAGGCCCTTACCCAGCAGCAGGTAGCATCAATGCAGTTCCAGTTCAGGAAAGAGATTCAA
CAACGACTACAT---
>RhFe|XM_033120410.1_cds_XP_032976301.1_1
CGGCGCCTCCTGTTGGTTGGGGAGGGGAATTTCTCCTTCGCCGCCGCTCTGAGCGAGACC
CTTGATCCGAGCACTAGTCTAACCGCCACCTGCCTCCAGCATCCGACCGACTTAGCCCGG
GACGGTGCCAAGATACGTTTTGGTGTGGACTGCACCCAGCTGGCAGATGCCTTTGAACTG
CACGACAGGGAGTTTGATCGAATTTATTTTAACTTTCCGCACTGTGGACGCAAAGCTGGA
GTAGCTAGGAACAGGGAACTGCTTGCCAGGTTTTTCCAGAGCTGTGCAGAGGTTCTTGCA
GAGGAAGGAGAAGTCCATGTGGCATTGTGTAGAGGACAAGGTGGGACTCCTGCTGATAAT
CCCACAAGAGAATGGCACAACAGTTGGCAAGTGGTTGCCATGGCAGCTCTGGGGGGATTC
ATTTTAAGTGATGTGCATCCCTTCAGCTGTGAGGCTGTGCCAGGGTACAAGTGCACTGGA
TATAGGAGTCAAGATAAGTCCTTTCACATAGAAGGTGCTGTGAACCATATCTTCACCCAG
AGCTTACCCTTTGAAGGTTTGCAACCAAGAGTCTTCAGGATCAAACTGGGTGGCAGGTGG
TTTTCCTTTCCAGAACCAGAAGCACTTGCAGGAAAATTGAACAGGGGTTTCCTAGAAGCA
TCTTCATGTCATCCTATCAAAACCATAAATGAGAAACTGATTGCTGAATTGGGCAAAGCT
TTCCCTCTAAAAAGGCTGACGTGCTCCTTCCCTTTGCTGCCACAGGGAGGCAGCAGTGTT
CTCACTTCCTGGAACTGTGAT---CTCTCAGCAGCCTTTTGGGTTAATCTCCTTGAGGAT
AACTCAAATTCTGAGCCCCTAATTGGTGGGACAACACAAGACATGGAGGACCTTTTAGAG
TCATTTTCAGAACTTAGCCTTCCCAAGAGCCCTGGAAGAAATGGTAAGGAAGAAGCTCGT
GAAGGAATCTATGGCCAAGCCAAGGTCTGCCTCAGACCATCTCTGCTAGTTCATGTTCAG
GCTATCATTCAAGCACCAGACTTCCTCCCAGGTACTCTGCACATCCTCAGTGGACCTGTC
TTTCGGAAGTGCCTCATCTTGCCTTTTACAATGCCAGCATTTCATGAGACTTTATTTATC
CTTGGGTTTAATCAAAATCTGAAGGATGGCTGTCTTCAGTCACTACTGGATCATTTGAAG
GGCATTCTAGATAGCTTTCTGACTCAGACGTTTCCGGAGGGCTCTAAACTGAGCAGTTCA
GTGGAATTTGTCTTTCAGCCAAATGGGAAAGATTATATGATTAATGTGAAGTCTCATAAT
TTTGGCCCAGATTTTGCCAAGGATCTGATTATTGGATCTGTCACCACACCTGCTACAAGC
ATTATACACAAAGACCAGGGTTTTGTGTTTGTGTCTATGAACTTGGACCTATTAGCCATG
CTTGTCTGGGGTATCTCTGACTGGAGGATGTTGTGGACCTTTGATAAACGTTTCCTGAAT
AATTTTATTCCTGGGAAAATAGAACCCTTTAAAAGCTATTCCCTATGTCCTCCATGCTTT
GTGCATGATATTAGTTTTTGGTTAGACGAGAAAAAAGGATTTGATGAACTAGAGTTTCAT
ACTGTGGCCCGAGCAGTGTCCCAGGACACTGTCATATCCATACAATTCCTCAGTCGTTTT
CAGCATCCCAAGACTGAACAGGTCAGTCTCTGCTATAGATTGACCTACCAGACCTGTGAC
AAAGCCCTTACCCAGCAGCAGGTAACATCAATGCAGTCCCAGTTTAGGAAAGAGATTCAA
CAACGACTACAT---
>RoAe|XM_016149056.1_cds_XP_016004542.1_1
CGGCGCCTCCTGTTGGTTGGGGAGGGGAATTTCTCCTTCGCCGCCGCTCTGAGCGAGACC
CTGGATGCGAGCACTAGTCTAACCGCCACCTGCCTCCAGCGCCGGGCGGATTTAGCCAGG
GACGGTACCAGGATACATTTTGGTGTGGACTGCACCCAGCTGGCAGATGCCTTTGACCTG
CACGACAGGGAGTTTGATCGAATTTATTTTAACTTTCCGCACTGTGGACGCAAAACTGGA
GTAGCTAAGAACAGGGAACTGCTTGCTAAATTTTTCCAGAGCTGTGCAGATGTTCTTACA
CACGAAGGAGAAGTCCATGTGGCATTGTGTAGAGGACAAGGTGGGACTCCTGCTGATAAT
CCCACAAGAGAATGGCACAACAGTTGGCAAGTGGTTGCCATGGCAGCTCTAGGGGGATTC
ATTTTAAGTGACGTTCACCCCTTCAGTTGCGAGGCTATTCCAGGGTACAAGTGCACTGGA
TATAGGAGTCAAGATAAATCCTTTCATGTAGAAGGTGCTTTGAACCATATCTTCACCCGG
AGCTTACCCTTTGAAGGTTCACAACCGAGAAACTTTAGAATCAAATTGGGTGACCAATGG
TTTTCCTTTCCAGAACCAGAAGCACTTACAGGAAAGTTAAACAGGGGTTTCCTAGAAGCA
TCTTCATGTCATCCTATCAAAACCGTAAATGAGAAACTGATTGCTGAATTGGGCAAAGCT
TTCCCTCTAAAAAGGCTGAAGTGTTCCTTCCCTTTGCTACCACAGGGAGCCCCCAGTGTT
CTCACTTCCTGGAACTGTGACATTCTTTCAGATGCCTTTTGGATTAAACTCCTTGAGGAT
AACTCAAATTCTGAGTCCTTGACTCGTGGAACAACACAAGACATGGATGACATTCTAGTG
TCATTTTCAGAATTTAGCCTTCCGAAGAACCTTGAAAGAAATGGTAAGGAAGAAGCTCAT
GAAGGAATCTATGGCCAAGCCAAGGTCTGTCTTAGACCTTCTCTCCTAGTTCATGCTCAG
GCTGTCATCCAAAGACCAGACTTCCTCCCAGGTTCTCTGCATATCCTCAGTGGACCTGTC
TTTCGGAAGTGCCTCATCTTGCCTTTCACAATGCCAGTATTTCATGAGACTTTATTTATC
CTTGGATTTAATCAAAACCTGAAGGATAGCTGTCTTCAGTCACTACTGGACCAACTGAAG
GGCATTCTAGATAGCCTTCTGACCAAGACATTTCTGAAGGGCTCTGAACTGAGCAGTTCA
GTGGAATGTGTCTTTCAACCAAATGGGAAAGATTATATGATTAATGTGAAGTCTCATAAT
TTTGGCTCAGATTGTGCCAAGAATCTGACTATTGGGTCTGTCACATCT---ACTACAAGC
ATTATACACAAAAACCAGTGTTTTCTGTTTGTATCTGTGAACTTGGACCTATTAGCCATG
CTTGTCTGTGGTATCTCTGACTGGAGGATATTATGGACCTTTGATAACCGTTTCTTGAAG
AATTTTGTCCCTGGGAAAATAGAACCCTTTAAAAGCTATTGTATATATCCTCCATACTAT
GTGCATGATATTAGTTTTTGGTTAGATGAGAAAAAAGGATTCGATGAGCTAGAGTTTCAC
ACTGTGGCCCGAGCAGTGTCCCAGGACACTGTCATATCCATACAATCCCTTAGTCGTTTT
CAGCATCCTAAGACCAAACAAGTCAGTCTTTGTTATAGATTGACCTACCAGACCTGTGAC
AAGGCCCTTACGCAGCAGCAGGTAGCATCAATGCAGTTCCAGTTCAGGAAAGAGATTCAA
CAACGACTACAT---
>HiAr|XM_019653691.1_cds_XP_019509236.1_1
CGGCGCCTCCTGTTGGTTGGGGAGGGGAATTTCTCCTTCGCCGCCGCTCTGAGCGAGACC
CTGGATCCCAGCACTAGTCTAACCGCCACCTGCCTCCAGCGCCCGGCCGACGTAGCCCCG
GACGGTACCAAGATACGTTTTGGTGTGGACTGCACCCAGCTGGCGGATGCCTTTGAACTG
CACGACAGGCAGTTTGATCGAATTTATTTTAACTTTCCGCACTGTGGACGCAAAGCTGGA
GTAGCTAGGAACAGGGAACTGCTTGCCAAGTTTTTCCAGAGCTGTGCAGATGTTCTTGCA
GAGGAAGGAGAAGTCCATGTGGCATTGTGTAGAGGACAAGGCGGGACTCCTGCTGATAAT
CCCATAAGAGAATGGCACAACAGTTGGCAAGTGGTTGCCATGGCAGCTCTGGGACGATTC
ATTTTAAGTGATGTGCATCCCTTCAGCTGTGAGACTATGCCAGGGTACAAGTGCACTGGA
TATAGGAGTCAAAATAAGTCCTTTCATGTAGAAGGTGCTGTGAACCATATCTTCACCCGG
AGCTTACCCTTTGAAGGTTTGCAACCAAGAGTCTTTAAGATCAAACTGGATGGCCAGTGG
TTTTCCTTTCCAGAACCAGGAGCACTTGCAGGAAAGTTGAACAGGGGTTTCTTAGAAGCA
TCTTCATGTCATCCTATCAAAACCATAAATGAGAAACTGATTGCTGAATTGGGCAAAGCT
TTCCCTCTAAAAAGACTGAAGTGTTCCTTCCCTTTGCTGCCACAGGGAGGCACCAGTGTT
CCCACTTCCTGGAACTGTGAC---CTATCAGCAGTCTTTTGGATTAATCTCCTTAAGGAT
AATACAAATTATGAGCCCCTAACTGGTGGCACAACACAAGACATGGAGGACTTCATAGTG
TCATTTTCAGAACTTAGCCTTCCCAAGAGCCCTGGAAGAGATGGTAAGGAAGAAGCTCAT
GACGGAATCTATGGCCAAGCCAAGGCCTGCCTTAGACCTTCTCTCCTAGTTCATGTTCAG
GCTATCATTCAAGCACCAGACTTCCTCCCAGGTTCTCTGCACATCCTCAGTGGACCAGTC
TTTCGGAAGTGCCTCATCTTGCCTTTTACAATGCCAGCATTTCATGAGACTTTATTTATC
CTTGGATTTAATCAAAATCTGAAGGATGGCTGTCTTCAGTCACTACTGGATCATCTGAAG
GGCATTCTAGATAGCTTTCTGACCCAGACAGCTGTGGAGGGCTCTAAACTGAGTAGTTCA
GTAGAATTTGTCTTTCAACCAAATGGGAAAGATTATATGATTAATGTGAAGTCTCATAAT
TTTGGCCCAGATTTTGCCAAGGATCTGATTATTGGGTCTGTCACCACATCTGCTACAAGC
ATTATACACAAAGACCAGTGTTTTGTGTTTGTGTCTATGAACTTGGACCTCTTAGCCATG
CTTATCTGGGGTATCTCTGACTGGAGGATGTTGTGGACCTTTGATAAACGTTTCCTGAAG
AGTTTTGTCTCTGGGAAAATAGAACCCTTTAAAAGCTATTCCCTATATCCTCCATGCTTT
GTGCATGATATTAGTTTTTGGTTAGATGAGAAGAAAGGATTTGATGAACTAGAGTTTCAC
ACTGTGGCCCGATCAGTGTCGCAGGACACTGTCATATCCATACAATTCCTTAGTCGTTTT
CAGCATCCCAAGACTGAACAGGTCAGCCTCTGCTATAGATTGACCTACCAGACCTGTGAC
AAGGCCCTTACCCAGCAGCAGGTAATATCAATGCAGTCCCAATTTAGGAAAGAGATTCAA
CAACGACTACAC---
