# Supplementary material for: Positively selected genes in the hoary bat (Lasiurus cinereus) lineage: prominence of thymus expression, immune and metabolic function, and regions of ancient synteny
Source: PeerJ. 2022 Mar 17;10:e13130. doi: 10.7717/peerj.13130 (PMC8934532; doi:10.7717/peerj.13130)
Supplement: Supplemental Information 4 — Likely alignment errors have been manually deleted between conserved codons. Recovery of the original codon positions requires alignment to the original accessions in each orthogroup. [file peerj-10-13130-s004.zip › renamed.manual/OG0009362.manual.fas]

>EpFu|XM_028129960.1_cds_XP_027985761.1_1
ATGCCGCGTTCGTTCCTTGTGAAGAGCAAGAAGGCTCACAGTTACCACCAGCCGCGCTCC
CCGGGACCCGACTATGCCCTCCAACCGGCAGACAGCACCTCGGGCGCCGCGGGGGTGAAG
GTGGAGCCCGGGAGCCGTTTGTCTCCCGAGTCGCAGCTGACGGAGACCCCCGACGGAGCC
TCCGCGTCCCCCGGCAGCTGCGAGGGCAGCGTCTGCGATCGGAGCTCGGAATTCGAGGAC
TTCTGGAGGCCCCCGTCGCCCTCTGTGTCTCCAGCCTCGGAGAAGTCGGTGTGCCCATCG
CTGGACGAAGCTCAGCCCTTCCCCTTGCCCTTCAAGCCCTACTCGTGGAGCGGCCTGGTG
GGTTCCGACCTGCGGAATCTGGTGCAGAGCTACCGGCCGTGCGCGGCCCTGGAGCGCGGC
GCAGGCCTGGGCCTCTTCTGCGAGCGC---
>LaCi|283-exonerate_protein2genome-gene-17.0-mRNA-1
ATGCCGCGTTCGTTCCTCGTGAAGAGCAAGAAGGCTCACAGTTACCACCAGCCGCGCTCC
CCGGGACCCGACTATTCCCTCGGACCCGCAGACAGTACCCCGGGCGCAGCGGGGGTGAAG
GCGGAGCCCGGGAGCCGTTTGTCTCCGGAGCCGCAGCTGACGGAGAGCCCCGACGGAGCC
TCCGCGTCCCCCAGCAGCTGCGAGGGCAGCGTCTGCGGCCGGAGCTCGGAGGTGGAGGAC
TTCTGGAGGCCCCCGTCGCCCTCGGTGTCTCCAGCCTCGGAGAAGTCGGTGTGCCCGTCG
CTGGACGAAGCTCAGCCCTTCCCCGTGCCCTTCAAGCCCTACTCGTGGAGCGGCCTGGTG
GGCTCTGACCTGCGGAACCTGGTGCAGAGCTACCGGCCGTGCGCGGCCCTGGAGCGCGGC
GCGGGCCTGGGCCTCTTCTGCGAGCGCACC
>MyLu|XM_023757684.1_cds_XP_023613452.1_1
ATGCCGCGTTCGTTCCTTGTTAAGAGCAAGAAGGCTCACAGTTACCACCAACCGCGCTCC
CCGGGACCCGACTATTCCCTCCAACCGGCAGGCAGCACCTCGGGCGCAGCGGGGGTGAAG
GTGGAGCCCGGGAGCCGTTTGTCTCCCGAGTCGCAGCTGACGGAGACCCCCGACGGAGCC
TCCGCGTCCCCCGGCAGCAGCGAGGGCAGCGTCTGCGACCGCAGCTCGGAATTCGAGGAC
TTCTGGAGGCCGCCGTCGCCCCTCCGTGGCCCGGCCTCGGAGAAGTCGGTGTGCCCATCG
CTGGACGAAGCTCAGCCCTTCCCCTTGCCCTTCAAGCCCTACTCGTGGAGCGGCCTGGTG
GGTTCTGACCTGCGGAATTTGGTGCAGAGCTACCGGCCGTGCGCGGCCCTGGAGCGCGGC
GCAGGCCTGGGCCTCTTCTGCGAGCGC---
>PhDi|XM_028513231.1_cds_XP_028369032.1_1
ATGCCACGTTCGTTCCTCGTTAAGAGCAAGAAGGCTCACAGTTACCACCAGCCGCGTTCC
CCCGGACCCGACTACTCCCTTCAGCAGGCAGACAGTACTTCGGACACATTGGAGGCAAAA
GCAGAGCCCCGGGGCCGTTTGTCCCCCGAGTCGCAGCTGACCGAGGCCCCTGATAGAGCC
TCCGTGTCCCCCGGCAGCTGTGAGGGCAGTGTCTGCGATCGGAGCTCGGAATTTGAGGAC
CTCTGGAGGCCTCCGTCGCCCTCTGTGTCTCCAGCCTCAGAGAAGTCTGTGTGCCCATCG
CTGGACGACACTCAGCCCTTTCCCCTGCCCTTCAAGCCATACTCGTGGAGCGGCCTGGCG
AGTTCTGACCTGCGAAATTTGGTGCAGAGCTACCGGCCATGCACGGCCCTGGAGCGTGGC
GCTGGCCTGGGCCTCTTCTGTGAGCGC---
>PtVa|XM_011355652.1_cds_XP_011353954.1_1
ATGCCGCGTTCGTTCCTTGTCAAGAGCAAGAAGGCTCACAGTTACCACCAGCCGCGCTCC
CCGGGACCCGACTATTCTCTCCGCCTGGCAGACAGCACCTCGAACGCAGGCGGGGCGAAG
GCGGAGCCCAGGGGCCGTTTGTCCCCCGAGTTGCAGCTGACGGAGGCCCGCGACAGAGCC
TCCGTGTCCCCTGGCAGCTGCGAGGGCAGCGTCTGCGATCGGAGCTCGGAATTTGAGGAC
TTCTGGAGGCCTCCGTCGCCCTCTGTGTCTCCAGCCTCAGAGAAGTCAATGTGCCCGTCG
CTGGACGAAGCTCAGCCCTTCTCCCTGCCCTTTAAGCAGTACTCGTGGAGCGGCCTGGCG
GGGTCTGACCTGCGGCACCTGGTGCAGAGCTACAGGCCGTGCGCGGCACTGGAGCGCGGC
GCCAGCCTGAGCCTCTTCTGCGAGCGC---
>RhFe|XM_033114168.1_cds_XP_032970059.1_1
ATGCCGCGTTCGTTCCTTGTCAAGAGCAAGAAGGCTCACAGTTACCACCAGCCGCGCTCC
CCGGGACCCGACTATTCCCTCCGCCTGGCAGACAGCACCTCGAGCGCAGGCGGAGCGAAG
GCGGAGCCCCGGGGCCGTTTGTCCCCCGAGATGCAGCTCACCGAGGCTCCCGACAGAGCC
TCTGCGTCCCCCGGCAGCTGTGAGGGCAGCGTCTGCGATCGGAGCTCGGAATTTGCGGAC
TTCTGGAGGCCTCCGTCGCCCTCTGTGTCTCCAGCCTCAGAGAAGTCGGTGTGCCCGTCG
CTGGACGAAGCTCAGCCCTTCCCCCTGCCCTTCAAGCCCTACTCGTGGAGCGGCTTGGCG
GGGTCTGACCTGCGGCACCTGATGCAGAGCTACCGGCCGTGCGCGGCCCTGGAGCGCGGC
GCTGGCCTGGGCCTCTTCTGCGAGCGC---
>RoAe|XM_016134270.1_cds_XP_015989756.1_1
ATGCCGCGTTCGTTCCTTGTCAAGAGCAAGAAGGCTCACAGTTACCACCAGCCGCGCTCC
CCGGGACGCGACTATTCTCTCCGCCTGGCAGACAGCACCTCGAACGCAGGCGGGGCGAAG
GCGGAGCCCAGGGGCCGTTTGTCCCCCGAGTTGCAGCTGACAGAGGCCCGCGACAGAGCC
TCCGCGTCCCCTGGCAGCTGCGAGGGCAGCGTCTGCGATCGAAGTTCGGAATTTGAGGAC
TTCTGGAGGCCTCCGTCGCCCTCTGTGTCTCCAGCCTCAGAGAAATCAATGTGCCCGTCG
CTGGACGAAGCTCAGCCCTTCTCCCTGCCCTTTAAGCAGTACTCATGGAGCGGCCTGGCG
GGGTCTGACCTGCGGCACCTGGTGCAGAGCTACAGGCCATGCGCGGCACTGGAGCGCGGC
ACTGGCCTGGGCCTGTTCTGCGAGCGC---
>HiAr|XM_019626973.1_cds_XP_019482518.1_1
ATGCCGCGTTCGTTCCTTGTCAAGAGCAAGAAGGCTCACAGTTACCACCAGCCGCGCTCC
CCGGGACCCGACTATTCTCTCCGCCTGGCAGACAGCACCTCGAGCGCAGGCGGGGCGAAG
GCGGAGCCCCGGGGTCGTTTGTCCCCCGAGATGCAGCTCACCGAGGCCCCCGACAGAGCC
TCTGCGTCCCCCGGCAGCTGTGAGGGCAGCGTCTGCGATCGGAGCTCGGAATTTGAGGAC
TTCTGGAGGCCTCCGTCGCCCTCTGTGTCTCCAGCCTCAGAGAAGTCGGTGTGCCAGTCG
CTGGACGAAGCTCAGCCCTTCTCCCTGCCCTTCAAGCCGTACTCGTGGAACGGCTTGGCG
GGGTCTGACCTGAGGCACCTGGTGCAGAGCTACCGGCCGTGCGCGGCCCTGGAGCGCGGC
GCCGGCCTGGGCCTCTTCTGCGAGCGC---
