# Supplementary material for: Positively selected genes in the hoary bat (Lasiurus cinereus) lineage: prominence of thymus expression, immune and metabolic function, and regions of ancient synteny
Source: PeerJ. 2022 Mar 17;10:e13130. doi: 10.7717/peerj.13130 (PMC8934532; doi:10.7717/peerj.13130)
Supplement: Supplemental Information 4 — Likely alignment errors have been manually deleted between conserved codons. Recovery of the original codon positions requires alignment to the original accessions in each orthogroup. [file peerj-10-13130-s004.zip › renamed.manual/OG0009543.manual.fas]

>EpFu|XM_008154806.2_cds_XP_008153028.1_1
GAGAAGGACAACGCGGGCCAGGTGACCCTGGTCCCCGAGGAGCCCGAGGACATGTGGCAC
ACCTACAACCTGGTGCAGGTGGGCGACAGCCTGCGCGCCTCCACCATCCGCAAGGTGCAG
ACCGAGTCCTCCACGGGCAGCGTGGGCAGCAGCCGCGTGCGCACCACCCTCACCCTGTGC
GTGGAGGCCGTCGACTTCGACTCGCAGGCCTGCCAGCTGCGGGTGCGGGGGACCAACCTC
CAGGAGAACGAGTACGTCAAGATGGGCGCGTACCACACCATCGAGCTGGAGCCCAACCGC
CAGTTCACGCTGGCCAAGAAGCGCTGGGACAGCGTGGTGCTGGAGCGCATCGAGCAGGCC
TGCGACCCGGCCTGGAGCGCCGACGTGGCGGCCGTGGTCATGCAGGAGGGCCTGGCCCAC
GTCTGCCTGGTCACGCCCAGCATGACCCTCACGCGCGCCAAGGTGGAGGTCAGCATCCCC
AGGAAGCGCAGGGGCAACTGCAGCCAGCACGACCGCGCCCTGGAGCGCTTCTACGAGCAG
GTGGTCCAGGCCATCCAGCGCCACATCCACTTCGACGTGGTCAAGTGCGTGCTGGTGGCC
AGCCCGGGCTTCGTGCGGGAGCAGTTCTGCGACTACATGTTCCAGCAGGCGGTGAAGACG
GACAACAAGGTGCTGCTGGAGAACCGGCCCAAGTTCCTGCAGGTCCACGCCTCCTCCGGA
CACAAGTACTCCTTGAAGGAGGCGCTCTGTGACCCCACGGTGGCCAGCCGCCTGTCGGAC
ACGAAAGCCGCCGGGGAGGTGAAAGCCCTGGACGACTTCTACAAGATGCTGCAGCACGAG
CCCGACCGCGCCTGCTACGGCCTCAAGCACGTGGAGAAGGCCAACGAGGCCATGGCCATC
GACACCCTGCTCATCAGCGACGAGCTCTTCCGGCACCAGGACGTGGCCGCCCGGAGCCGG
CACGTGCGGCTGGTGGACAGCGTGAAGGAGAACGCGGGCACGGTGAGGATCTTCTCCAGC
CTCCACGTCTCCGGGGAGCAGCTCAGCCAGTTGACCGGGGTGGCCGCCATCCTCCGCTTC
CCCGTCCCCGAACTGTCTGACCAGGAGGAGGACTCCAGCTCC
>HiAr|XM_019641444.1_cds_XP_019496989.1_1
GAGAAAGACAATGCGGGCCAGGTGACCCTGGTCCCCGAAGAGCCTGAGGACATGTGGCAC
ACCTACAACCTCGTGCAGGTGGGAGACAGCTTGCGTGCCTCCACCATCCGTAAGGTACAG
ACTGAGTCCTCCACGGGCAGCGTGGGAAGCAACCGGATCCGCACGACTCTCACGCTCTGC
GTGGAGGCCATCGACTTCGACTCTCAAGCCTGCCAGCTGCGGGTGAAGGGGACCAACATC
CAAGAGAATGAGTACGTCAAGATGGGGGCTTACCACACCATCGAGCTGGAGCCCAACCGC
CAGTTCACCCTGGCCAAGAAACAGTGGGACAGTGTGGTCCTGGAGCGCATCGAGCAGGCC
TGTGACCCAGCCTGGAGTGCTGATGTGGCGGCTGTGGTCATGCAGGAAGGCCTCGCCCAC
ATCTGCTTAGTCACTCCCAGCATGACCCTCACCCGGGCCAAAGTGGAGGTGAACATCCCT
CGGAAACGGAAAGGGAATTGCTCCCAGCATGACCGGGCCTTGGAGCGGTTCTATGAACAG
GTGGTCCAGGCCATCCAGCGCCACATACACTTTGATGTTGTCAAGTGCATCCTCGTGGCC
AGCCCAGGATTTGTGAGGGAGCAGTTCTGCGACTACATGTTTCAACAAGCAGTGAAGACT
GACAACAAACTGCTCCTGGAAAACCGGTCCAAATTCCTTCAGGTACATGCCTCTTCTGGA
CACAAGTACTCCCTGAAAGAGGCCCTTTGTGACCCTGCTGTAGCTAGCCGCCTTTCAGAC
ACTAAAGCTGCTGGGGAAGTGAAAGCCTTGGATGACTTCTATAAAATGTTACAGCATGAA
CCTGACCGAGCTTTTTATGGACTCAAGCAAGTGGAGAAGGCCAATGAGGCTATGGCAATT
GACACACTGCTTATCAGCGATGAGCTCTTCAGGCACCAGGATGTAGCCACACGGAGCCGG
TATGTGAGGCTGGTGGACAGTGTGAAAGAGAATGCAGGCACTGTTAGGATATTCTCCAGC
CTTCACGTGTCTGGGGAACAGCTCAGCCAGTTGACTGGAGTAGCTGCCATTCTCCGCTTC
CCTGTCCCTGAACTCTCTGACCAGGAGGATGATTCCAGTTCT
>LaCi|133-exonerate_protein2genome-gene-546.0-mRNA-1
GAGAAGGACGACGCGGGGCAGCTGACGCTGCTGCCCGAGGAGCCCGAGGACATGTGGCAC
GCCTACAACCTGGTGCGGGCGGGCGACAGCCTGCGCGCCTCCACCGTGCGCAAGGTGCAG
ACCGAGTCGGCCACGGGCAGCGTGGGCAGCAGCNNNNNNNNNNNNNNNNNNNNNNNNNNN
NNNNNNNNNNNNNNNNNNNNNNNNNNNNNNNNNNNNNNNNNNNNNNNNNGCACCAACCTG
CAGGAGAACGAGCACGTGCGCACGGGCGCCTACCACACCATCGAGCTCGCGCCGCGCCGC
CCCTTCACGCTGGCCAAGGCGCGCTGGGACAGCGTGGTGCTGGCCCGCGTGGAGCAGGCC
TGCGACNNG---------------------------------------------------
---------------CCCAGCATGACGCTCGCGCGCGCCCGCGTGGAGGTGGCCATCCCG
CGCAAGCGCCGCGGCCGCTGCGGCCCGCACGACCGCGCGCTGCAGCGCTTCTTCGAGCAG
GTGGCGGGCGCGCTGCGGCGCCACGTGCGCCTGGACGCCGTCAAGTGCGTGCTGGTGGCC
AGCCCGGGCTTCGTGCGCGAGCGCTTCTGCGAGCACCTCTTCCGCCAGGCGGCGCGCGCC
GGCGACCGCGCGCTGCTGGAGAACCGCGCCAAGTTCCTGCAGGTCCACGCCTCCTCGGGA
CACAAGTACTCCCTGAAGGAGGCGCTGTGCGACCCGGCCGTGGCCAGCCGCCTGTCGGAC
ACGAAGGCCGCGGGGGAGGTGAAGGCCCTGGACGACTTCTACAAGATGCTGCAGCACGAG
CCCGACCGCGCCTGCTACGGCCTCCGGCACGTGGAGAGGGCCAACGAGGCGCTGGCCGTG
GACACCCTGCTGGTCAGCGACGAGCTCTTCCGGCACCAGGACGTGGCCACGCGCGCCCGC
TACGTGCGGCTGGTGGACAGCGTGCGGGAGAACGCGGGCACCGTGCGCATCTTCTCCAGC
CTGCACGTGTCCGGGGAGCAGCTCAGCCAGCTCACCGGCGTGGCCGCCATCCTCCGCTTC
CCCGTCCCGGAGCTCTCCGACCAGGAGGACGACTCCAGCTCC
>MyLu|XM_006103040.3_cds_XP_006103102.1_1
GAGAAGGACAACGCGGGCCAGGTGACCCTGGTGCCCGAGGAGCCCGAGGACATGTGGCAC
ACGTACAACCTGGTGCAGGTGGGCGACAGCCTGCGCGCCTCCACCATCCGCAAGGTGCAG
ACCGAGTCGTCCACGGGCAGCGTGGGCAGCAGCCGCGTGCGCACCACGCTCACCCTGTGC
GTGGAGGCCATCGACTTCGACTCGCAGGCCTGCCAGCTGCGGGTGCGGGGCACCAACCTC
CAGGAGAACGAGTACGTGAAGATGGGCGCCTACCACACCATCGAGCTGGAGCCCAACCGC
CAGTTCACGCTGGCCAAGAAGCAGTGGGACAGCGTGGTGCTGGCGCGCATCGAGCAGGCC
TGCGACCCCGCCTGGAGCGCCGACGTGGCGGCCGTGGTCATGCAGGAGGGCCTGGCGCAC
GTCTGCCTGGTCACGCCCAGCATGACCCTGACCCGCGCCAAGGTGGAGGTGAGCATCCCC
CGCAAGCGCCGCGGCAACTGCAGCCAGCACGACCGCGCGCTGGAGCGCTTCTACGAGCAG
GTGGTGCAGGCGGTGCAGCGCCACATCCACTTCGACGTGGTCAAGTGCGTCCTGGTGGCC
AGCCCGGGCTTCGTGCGGGAGCAGTTCTGCGACTACATGTTCCAGCAGGCGGTGAAGACG
GACAACAAGGTGCTGCTGGAGAACCGGTCCAAGTTCCTGCAGGTCCACGCCTCCTCCGGA
CACAAGTACTCCCTGAAGGAGGTGCTGTGTGACCCCACGGTGGCCAGCCGCCTGTCGGAC
ACGAAAGCTGCCGGGGAGGTGAAGGCCCTGGACGACTTCTACAAGATGCTGCAGCACGAG
CCCGACCGCGCCTGCTACGGACTCAAGCACGTGGAGAAGGCCAACGAGGCCACGGCCATC
GACACGCTGCTCATCAGCGACGAGCTCTTCCGGCACCAGGAGGTGGCCACCCGGAGCCGG
TACGTGCGGCTGGTGGACAGCGTGAAGGAGAACGCGGGCACCGTGCGGATCTTCTCCAGC
CTGCACGTGTCCGGGGAGCAGCTCAGCCAGCTGACGGGGGTCGCCGCCATCCTCCGCTTC
CCCGTCCCCGAGCTCTCCGACCAGGAGGAT---TCCAGCTCG
>PhDi|XM_028526157.1_cds_XP_028381958.1_1
GAGAAAGACAATGCGGGCCAGGTGACCCTGGTGCCCGAGGAGCCCGAGGACATGTGGCAC
ACCTACAACCTGGTGCAGGTGGGCGACAGCCTGCGCGCCTCCACCATCCGCAAGGTGCAG
ACCGAGTCGTCCACGGGCAGCGTGGGCAGCAACCGCGTGCGCACCACGCTCACCCTCTGC
GTGGAGGCCATCGACTTCGACTCGCAGGCCTGCCAGCTGCGGGTGAAGGGCACCAACATC
CAGGAGAACGAGTACGTGAAGATGGGGGCGTACCACACCATCGAGCTGGAGCCCAACCGC
CAGTTCACGCTGGCCAAGAAGCAGTGGGACAGCGTGGTGCTGGAGCGCATCGAGCAGGCC
TGCGACCCGGCCTGGAGCGCCGACGTGGCGGCCGTGGTCATGCAGGAGGGCCTGGCGCAC
GTCTGCCTGGTCACGCCCAGCATGACCCTCACGCGGGCCAAGGTGGAGGTGAACATCCCC
CGGAAGCGCAAGGGCAACTGCGCCCAGCACGACCGGGCCCTGGAGCGCTTCTACGAGCAG
GTGGTCCAGGCCATCCAGCGCCACATCAACTTCGATGTCGTCAAGTGCGTCCTGGTGGCC
AGCCCGGGCTTCGTGCGGGAGCAGTTCTGCGACTACATGTTTCAGCAAGCTGTGAAGACG
GACAACAAAGTGCTCCTGGAGAACCGGTCCAAGTTCCTGCAGGTGCATGCCTCCTCTGGA
CACAAGTACGCCCTCAAAGAAGCCCTCTGCGACCCTGCGGTGGCCAGCCGCCTTTCAGAC
ACGAAGGCTGCCGGCGAGGTGAAGGCCCTGGACGACTTCTATAAAATGTTACAGCACGAG
CCCGACCGAGCCTTTTACGGACTCAAGCAGGTGGAGCGGGCCAACGAGGCCCTGGCCATC
GACACACTGCTGGTCAGCGACGAGCTCTTCAGGCACCAGGACGTGGCCACGCGGAGCCGC
TACGTGCGGCTGGTGGACAGCGTGAAGGAGAACGCGGGCACCGTGCGGGTGTTCTCCAGC
CTGCACGTCTCTGGGGAGCAGCTCAGCCAGCTGACCGGGGTGGCCGCCATCCTCCGCTTC
CCCGTGCCCGAGCTGTCCGACCAGGAGGAGGATTCCAGTTCT
>PtVa|XM_011383609.2_cds_XP_011381911.1_1
GAAAAAGACAATGCGGGCCAGGTGACCCTAGTCCCCGAAGAACCTGAGGACATGTGGCAC
ACCTACAATCTAGTGCAGGTGGGCGACAGCTTGCGCGCCTCCACCATCCGTAAGGTACAG
ACTGAGTCCTCCACGGGCAGCGTCGGGAGCAATCGGGTCCGCACTACCCTCACTCTCTGC
GTGGAGGCCATCGACTTCGACTCTCAAGCCTGCCAGCTGCGAGTTAAGGGGACCAACATC
CAAGAAAATGAGTATGTCAAGATGGGGGCTTACCACACCATCGAGCTGGAGCCGAACCGT
CAGTTCACCCTGGCCAAGAAACAGTGGGACAGTGTGGTTCTGGAGCGCATCGAGCAGGCC
TGTGACCCAGCCTGGAGCGCTGATGTGGCAGCTGTGGTCATGCAGGAAGGCCTCGCTCAT
ATCTGCTTAGTCACTCCCAGCATGACCCTCACTCGGGCCAAGGTGGAGGTGAACATCCCC
AGGAAACGGAAAGGGAACTGCTCACAACACGACCGGGCCTTGGAGCGGTTCTATGAACAG
GTGGTCCAGGCCATCCAGCGCCACATACACTTTGATGTTGTAAAGTGCGTCCTGGTGGCC
AGCCCAGGATTTGTGAGGGAGCAGTTCTGCGACTACATGTTTCAACAAGCAGTGAAGACT
GACAATAAAGTGCTCCTGGAAAACCGGTCCAAATTCCTTCAGGTACATGCCTCCTCTGGA
CACAAGTATTCCCTGAAAGAGGCCCTTTGTGACCCTACTATAGCTAGCCGCCTTTCAGAC
ACTAAAGCTGCTGGGGAAGTGAAAGCGTTGGATGACTTTTATAAAATGTTACAACATGAA
CCTGACCGAGCTTTTTATGGACTCAAGCAAGTGGAGAAGGCCAATGAGGCCATGGCAATT
GACACATTGCTCATCAGCGATGAGCTCTTCAGGCACCAGGATGTAGCCACACGGAGCCGG
TACGTGAGGCTGGTGGACAGTGTGAAAGAGAATGCAGGCACTGTTAGGATATTCTCTAGT
CTTCATGTTTCTGGGGAACAGCTCAGCCAATTGACTGGAGTAGCTGCCATTCTCCGCTTC
CCTGTTCCTGAACTCTCTGACCAAGAAGATGATTCCAGTTCT
>RhFe|XM_033111235.1_cds_XP_032967126.1_1
GAGAAAGACAATGCGGGCCAGGTGACCCTGGTCCCCGAAGAACCTGAGGACATGTGGCAC
ACCTACAATCTAGTGCAGGTGGGAGACAGCTTGCGTGCCTCCACCATCCGTAAGGTGCAG
ACCGAGTCCTCCACGGGCAGCGTGGGGAGCAACCGGGTCCGCACTACGCTCACTCTCTGT
GTGGAGGCCATCGACTTCGACTCTCAAGCCTGCCAGCTGCGGGTTAAAGGGACCAACATC
CAAGAGAACGAGTATGTCAAGATGGGGGCTTACCACACCATCGAGCTGGAGCCCAACCGC
CAGTTCACCCTGGCCAAGAAGCAGTGGGACAGTGTGGTGCTGGAGCGCATCGAGCAGGCC
TGTGACCCGGCCTGGAGCGCGGATGTGGCGGCTGTGGTCATGCAGGAAGGCCTCGCCCAT
ATCTGCTTAGTCACTGCCAGCATGACCCTCACTCGGGCCAAAGTGGAGGTGAACATCCCT
AGGAAACGGAAAGGGAACTGCTCCCAGCATGACCGCGCCCTGGAGCGCTTCTACGAACAG
GTGGTCCAGGCCATCCAGCGCCACGTACACTTCGATGTTGTCAAGTGCATCCTCGTGGCC
AGCCCGGGGTTTGTGAGGGAGCAGTTCTGCGACTACATGTTTCAGCAAGCAGTGAAGACT
GACAACAAACTGCTCCTGGAAAACCGGTCCAAATTCCTGCAGGTACATGCCTCCTCTGGA
CACAAGTACTCCCTGAAAGAGGCCCTTTGTGACCCTACTGTAGCTAGCCGCCTTTCAGAC
ACTAAAGCTGCTGGGGAAGTGAAAGCCTTGGATGACTTTTATAAAATGTTACAGCACGAA
CCTGACCGAGCGTTTTATGGACTCAAGCAGGTGGAGAAGGCCAATGAGGCCATGGCAATT
GACACATTGCTTATCAGCGATGAGCTCTTCAGGCATCAGGATGTAGCCACACGGAGCCGG
TATGTGAGGCTGGTGGACAGTGTGAAAGAGAATGCAGGCACTGTTAGGATATTCTCCAGT
CTTCATGTGTCTGGGGAACAGCTCAGCCAATTGACTGGAGTAGCTGCCATTCTCCGCTTC
CCTGTCCCTGAACTCTCTGACCAGGAGGATGATTCCAGTTCT
>RoAe|XM_016142375.1_cds_XP_015997861.1_1
GAAAAAGACAATGCGGGCCAGGTGACCCTAGTTCCCGAAGAACCTGAGGACATGTGGCAC
ACCTACAATCTAGTGCAGGTGGGCGACAGCTTGCGCGCCTCCACCATCCGTAAGGTACAG
ACTGAGTCCTCCACGGGCAGCGTCGGGAGCAATCGGGTCCGCACCACCCTCACTCTCTGC
GTGGAGGCCATCGACTTCGACTCTCAAGCCTGCCAGCTGCGAGTTAAGGGGACCAACATC
CAAGAAAATGAGTATGTCAAGATGGGAGCTTACCACACCATCGAGCTGGAGCCGAACCGT
CAGTTCACCCTGGCCAAGAAACAGTGGGACAGTGTGGTTCTGGAGCGCATCGAGCAGGCC
TGTGACCCAGCCTGGAGCGCTGATGTGGCAGCTGTGGTCATGCAGGAAGGCCTCGCCCAT
ATCTGCTTAGTCACTCCCAGCATGACCCTCACTCGGGCCAAGGTGGAGGTGAACATCCCT
AGGAAACGGAAAGGGAACTGCTCACAGCACGACCGGGCCTTAGAGCGGTTCTACGAACAG
GTGGTCCAGGCCATCCAGCGCCACATACACTTTGATGTTGTAAAGTGCGTCCTAGTTGCC
AGCCCAGGATTTGTGAGGGAACAGTTCTGCGACTACATGTTTCAACAAGCAGTGAAGACT
GACAACAAATTGCTCCTGGAAAACCGGTCCAAATTCCTTCAGGTACATGCTTCCTCTGGA
CACAAGTATTCCCTGAAAGAGGCCCTTTGTGACCCTACTATAGCTAGTCGCCTTTCAGAC
ACTAAAGCTGCTGGGGAAGTGAAAGCCTTGGATGACTTTTATAAAATGTTACAACATGAA
CCTGACCGAGCTTTTTATGGACTCAAGCAGGTGGAGAAGGCCAATGAGGCCATGGCAATT
GACACATTGCTCATCAGTGATGAGCTCTTCAGGCACCAGGATGTAGCCACACGGAGCCGA
TATGTGAGGCTGGTGGACAGCGTGAAAGAGAATGCAGGCACTGTTAGAATATTCTCTAGC
CTTCATGTATCTGGGGAACAGCTCAGCCAATTGACTGGAGTAGCTGCCATTCTCCGCTTC
CCTGTTCCTGAACTCTCTGACCAAGAGGATGATTCCAGTTCT
