# Supplementary material for: Positively selected genes in the hoary bat (Lasiurus cinereus) lineage: prominence of thymus expression, immune and metabolic function, and regions of ancient synteny
Source: PeerJ. 2022 Mar 17;10:e13130. doi: 10.7717/peerj.13130 (PMC8934532; doi:10.7717/peerj.13130)
Supplement: Supplemental Information 4 — Likely alignment errors have been manually deleted between conserved codons. Recovery of the original codon positions requires alignment to the original accessions in each orthogroup. [file peerj-10-13130-s004.zip › renamed.manual/OG0009752.manual.fas]

>EpFu|XM_028154779.1_cds_XP_028010580.1_1
ATGTTCTGGTGGCTCTATTATGCCACCAGCCCCTGCAAGAACTTCACAGAACTGCCCCTG
GTTATGTGGCTTCAGGGTGGTCCGGGCGGATCCAGCACTGGATTTGGAAACTTTGAGGAA
ATCGGGCCCCTTGACTGTGATCTCAAACCACGAAAAACTACCTGGCTCCAGTCTGCCAAT
CTCCTGTTTGTGGACAACCCCGTGGGCACCGGGTTCAGTTACGTGAACAAGGACGGCATG
TATGCCAAAGACCTTGCCATGGTGGCATCGGACATGATGGTTCTTCTGGAGTCCTTCTTC
ACTTGCCGCCCGGAGTTCCAGACGATCCCGTTCTACATTTTCTCAGAGTCCTACGGAGGA
AAAATGGCTGCTGGCATCGCTCTGGAACTTCATAAGGCCATTCAGCAAGGGACCATCAAG
TGCAACTTTTCTGGGGTTGCTTTGGGTGACTCCTGGATCTCCCCTGTAGATTCGGTGCTC
TCCTGGGGACCTTACCTGTACAGTGTGTCTCTTCTCGATGACCAAGGCCTGGCAGAGGTG
TCTCAGGTGGCAGAGCAAGTCCTGGATGCCGTGAATAAGGGGCTCTACAAGGAGGCCACC
CAGCTGTGGGGAAAAGCAGAAATGGTCGTTGAACAGAACACAGACGGGGTGAACTTCTAT
AACATCCTAACTAAAAATGCTCCCATGTCCACCACGAAGTCAAGCCTAGAATTCACCCAG
AGCCACCTAGTTCGGCTTTACCAACGCCACGTGAGACACCTAAATCGGGACGACTTAAAC
CAGCTCATGAACGGGCCCATCAGAACGAAGCTCAAAATTATTCCCAAGGATTGCTCCTGG
GGAGGCGAGGGGGACTTCATGAAGCCAGTCATCAGCGTGGTGGACGAGTTGCTGGAAGCT
GGGGTCAACGTGACCGTGTATAATGGACAGCTGGACCTCATCGTGGACACCATGGGTCAG
GAGGCCTGGGTAAGGAAACTTAAGTGGACGGAACTGCCCAAGTTCAATCAGCTGAAGTGG
AAGCCCCTGTACGCTGACCCTACATCTTCTGAAACGTCTGCTTTTGTCAAGAGCCACAAG
AACCTGGCTTTCTACTGGATTCTCAAAGCCGGACACATGGTG---
>HiAr|XM_019636769.1_cds_XP_019492314.1_1
ATGTTCTGGTGGCTCTATTATGCTACCAGCCCCTGCAAGAACTTCTCAGAACTGCCCCTG
GTTATGTGGCTTCAGGGTGGTCCAGGCGGATCCAGCACTGGATTTGGAAACTTTGAGGAA
ATTGGGCCCCTCGACAGTGACCTCAAACCACGCACAACTACCTGGCTCCAGTCTGCCAGT
CTCCTGTTCGTGGATAACCCCGTGGGCACGGGGTTCAGTTATGTGAGCAAGGATGATGCA
TATGCCAAAGACCTGGCCACGGTGGCCTCAGACATGTTGGTTCTCCTGAAGTCCTTCTTC
AGTTGCCACAAAGAATTCCAGACGATTCCATTCTACATTTTCTCAGAGTCCTACGGAGGA
AAAATGGCTGCTGGCATCGCTCTAGAGCTTCATAAGGCCATTCAGCAAGGGACCATCCAG
TGCAACTTTGCTGGGGTTGCTTTGGGTGACTCCTGGATCTCCCCTGTTGATTCGGTGCTC
TCCTGGGGACCTTACCTGTACAGTGTGTCTCTTCTTGATGACCAAGGTCTGGCAGAGGTG
TCTCAGGTCGCAGAGCAAGTCCTGGATGCTGTAAACAAGGGGCTCTACAAAACGGCTACC
CAGCTGTGGGGAAAAGCAGAAACGATCATTGAACAGAACACAGATGGGGTGAACTTCTAC
AACATCTTAACTAAAATTGCTCCCAAGTCTGCAATGAAGTTGAGCCTGGAATTCACCCAG
AGCCACCTAGTTCATCTTTTGCAACGCCACGTGAGACACCTACATCAGGACTCCTTAAAT
CAGCTCATGAACGGTCCCATCAGAAAGAAGCTCAAAATTATTCCTGAGGATTGCTCCTGG
GGAGGCGAAGAGGATTTCATGAAGCCGGTCATCAGCATTGTGGATGAGCTGCTGGAAGCC
GGGGTCAACGTGACTGTGTATAACGGACAGCTTGATCTCATTGTGGACACCATGGGTCAG
GAGGCCTGGGTGCGGAAACTGAAGTGGACAGAGCTGCCCAAATTCAATCAGCTAAAATGG
AAGCCTCTGTACAGTGACCCCGAATCTTCTGAAACGTCTGCCTTTGTCAAGTGCCACAAG
AACCTGGCTTTCTACTGGATTCTCAGAGCTGGACACATGGTT---
>LaCi|115-exonerate_protein2genome-gene-92.15-mRNA-1
ATGTTCTGGTGGCTCTATTATGCCACCAACCCCTGTAAGAACTTCACAGAACTGCCCCTG
GTTATGTGGCTTCAGGGTGGTCCGGGCGGATCCAGCACTGGATTTGGAAACTTTGAGGAA
ATCGGGCCTCTTGACTGTGATCTCAAGCCACGAAAAACTACCTGGCTCCAGTCTGCCAAT
CTCCTGTTTGTGGACAACCCCGTGGGCACCGGGTTCAGTTATGTGAACAAGAACGGCTCG
TATGCCAAAGACCTTGCCATGGTGGCATCAGACATGATGGTTCTCCTGAAGTCCTTCTTC
AGTTGCCGCCCGGAGTTCCAGACGATCCCGTTCTACATTTTCTCGGAGTCCTACGGAGGA
AAAATGGCTGCTGGCATTGCTCTGGAACTTCAGAAGGCCATTCAGCAAGGGACCATCAAG
TGCAACTTTTCTGGGGTTGCTTTGGGCGACTCCTGGATCTCCCCTGTAGATTCGGTGCTC
TCCTGGGGACCTTACCTGTACAGCGTGTCTCTTCTCGATGACCAAGGCCTGGCAGAGGTG
TCTCAGGTGGCAGAGCAAGTCCTGGATGCCGTGAATAAGGGGCTCTACAAGGAGGCCACC
CAGCTGTGGGGAAAAGCAGAAATGGTCATTGAACAGAACACGGACGGGGTGAACTTCTAT
AATATCCTAACTAAAACTGCTCCCATGTCCACCACGAAGTCAAGCCTAGAATTCACCCAG
AGCCACTTAGTTCAGCTTTACCAACGCCACGTGAGACACCTAAATCGGGACGACTTAAAC
CAGCTCATGAACGGACCCATCAGAACGAAGCTCAAAATTATTCCCAAGGATTGCTCCTGG
GGAGGTGAGGAGGACTTCATGAAGCCAGTCATCAGCGTGGTGGACGAGTTGCTGGAAGCT
GGGGTCAACGTGACCGTGTATAACGGACAGCTCGACCTCATCGTGGACACCATGGGTCAG
GAGGCCTGGGTAAGGAAACTTAAGTGGACGGAACTACCCAAGTTCAGTCAGCTGAAGTGG
AAGCCCCTGTACGCTGACCCTACATCTTCTGAAACGTCTGCTTTTGTCAAGAGCCACAAG
AACCTGGCTTTCTACTGGATTCTCAAAGCTGGACACATGGTGAGA
>MyLu|XM_006095592.3_cds_XP_006095654.1_1
ATGTTCTGGTGGCTCTATTATGCCACCAACCCCTGCAAGAACTTCACCGAACTGCCCCTG
GTTATGTGGCTTCAGGGTGGTCCGGGCGGATCCAGCACTGGATTTGGAAACTTTGAGGAA
ATCGGGCCCCTTGACTGTGATCTCAAACCACGAAAAACTACCTGGCTCCAGTCTGCCAGT
CTCCTGTTTGTGGACAACCCCGTGGGCACTGGGTTCAGTTATGTGGACAAGGACGGCATG
TATGCCAAAGATCTTGACATGGTGGCATCGGACATGATGGTTCTTCTGGAGTCCTTCTTC
AGTTGCCGCCCGGAGTTCCAGACAATCCCATTCTACATTTTCTCAGAGTCCTACGGAGGA
AAAATGGCTGCTGGCATTGCTCTAGAGCTTCATAAGGCCATTCAGCAAGGGACAATCAAG
TGCAACTTTTCTGGGGTTGCTTTGGGCGACTCCTGGATCTCCCCTGTAGATTCGGTGCTC
TCCTGGGGACCTTACCTGTACAGCATGTCTCTTCTCGATGACAAAGGCCTGGCAGAGGTG
TCTCAGGTGGCAGAGCAAGTCCTGGATGCCGTGAATAAGGGGCTCTACAAGGAGGCCACC
CAGCTGTGGGGAAAAGCAGAAATGGTCATTGAACAGAACACGGACGAGGTGAACTTCTAT
AACATCCTAACTAAAACTGCTCCCATGTCCACCACGAGGTCAAGCCTGGAATTCACCCAG
AGCCACCTAGTTCAGCTTTACCAACGTCACGTGAGACAACTGAATCGGGACGACTTAAGC
CAGCTCATGAACGGGCCCATCAGAACGAAGCTCAAAATTATTCCCAAGGATTGCTCCTGG
GGAGGCGAGGAGGACTTCATGAAGCCAGCCATCAGCGTGGTGGACGAGTTGCTGGAAGCC
GGAGTCAACGTGACCGTGTATAACGGACAGCTCGATCTCATCGTGGACACCATGGGTCAG
GAGGCCTGGGTAAGGAAACTGAAGTGGACGGAACTGTCCAAGTTCAATCAGCTGAAGTGG
AAGCCCCTGTACAATGACCCTACATCTTCCGAAACGTCTGCTTTTGTCAAGAGCCACAAG
AACCTGGCTTTCTACTGGATTCTCAAAGCCGGACACATGGTG---
>PhDi|XM_028520472.1_cds_XP_028376273.1_1
ATGTTCTGGTGGCTCTATTATGCCACCAGCCCCTGCAAGAACTTCTCAGAACTGCCCCTG
GTCATGTGGCTTCAGGGTGGTCCGGGCGGATCCAGCACTGGATTTGGAAACTTTGAAGAA
ATCGGGCCCCTTGACAGTACTCTCAAACCACGAAAAACTACCTGGCTCCAGTCTGCCAGT
CTCCTGTTTGTGGACAACCCCGTGGGCACTGGGTTCAGTTATGTGAAGAAGGACGGCACG
TATGCCAGAGACCTCGCCACGGTGGCATCAGACATGATGGTTCTCCTGGAGTCCTTCTTC
AACTGCCGCCCGGAGTTCCAGACGGTTCCGTTCTACATTTTCTCGGAGTCCTACGGAGGG
AAAATGGCCGCCGGCATTGCTCTGGAACTGCATAAGGCCATTCAGGAAGGGACCATCAAG
TGCAACTTTTCTGGGGTTGCTTTGGGTGACTCCTGGATCTCCCCTGTTGATTCGGTGCTC
TCTTGGGGACCTTACCTGTACAGCATGTCTCTTCTGGATGACCAAGGTCTGGCAGAAGTG
TCTCAGGTTGCAGAGCAGGTCCTGGATGCCGTAAATAAGGGACTCTACAAAGAAGCCACC
CAACTGTGGGGACAAGCAGAAATGGTCGTTGAACAGAACACAGATGGAGTGAACTTCTAT
AACATCTTAACCAAAAGTGCTCCCATGTCTGCAATGAAGTCAAGCCTCGAATTCACCCAG
AGCCACCTAGTTCATCTCTACCAGCGCCACGTGAGACACCTGAACCAGGACAACTTGAGT
CAGCTCATGAATGGCCCCATCAGAGCGAAGCTCAAAATCATTCCTGAGGACTGCTCCTGG
GGAGGCGAAGGGGACTTCATGAAGCCCGCCATCAGCATCGTGGATGAGTTGCTGGAAGCT
GGGGTCAACGTGACCGTGTATAACGGACAGCTGGATCTCATCGTGGACACCATGGGTCAG
GAGGCCTGGGTGCGGAAACTCAAGTGGGCAGACCTGCCCAAATTCACTCAGCTGAAGTGG
CAGCCCCTGTACAGAGACCCTCAGTCTTCTCAAACAGCGGCTTTCGTCAAGAGCTACAAG
AACCTGGCTTTCTACTGGATTCTCAAAGCTGGACACATGGTT---
>PtVa|XM_011364997.2_cds_XP_011363299.1_1
ATGTTCTGGTGGCTCTATTATGCCACCAACCCCTGCAAGAACTTCTCAGAACTGCCTCTG
GTTATGTGGCTTCAGGGTGGTCCAGGTGGATCCAGCACTGGATTTGGAAACTTTGAGGAG
ATTGGGCCCCTTGACAGTGATCTCAAACCACGGAGAACCACCTGGCTCCAGTCTGCGAGT
CTCCTGTTTGTGGATAACCCTGTGGGCACTGGGTTCAGTTATGTGGACAAGGATGACGCA
TATGCCAAAGACCTTGCTACTGTGGCATCAGACATGATGGTTCTCCTGAAGACCTTTTTT
GATTGCCACAAAGAATTCCAGACGATTCCATTCTACATTTTCTCAGAGTCCTACGGAGGA
AAAATGGCTGCTGGCATTGCTCTAGAACTCCATAAGGCCATTCAGCAAGGGACCATCAAG
TGCAACTTTTCTGGGGTTGCTTTGGGTGACTCCTGGATCTCCCCTGTTGATTCAGTGCTC
TCCTGGGGACCATACCTGTACAGCGTGTCTCTTCTTGATGACCAAGGTCTGGCAGAGGTG
TCTCAGGTTGCAGAGGAAGTCTTGGATGCTGTAAATAAGGGGCTCTACAAAGAGGCCACC
CAGCTGTGGGGGCAAGCAGAAGTTATCATTGAACAGAACACAGATGGGGTAAACTTCTAT
AACATCCTAACTAAAAATGCTCCCATGTCGCCAATGAAATCGAGCCTGGAATTCACCCAG
AGCCACCTAGGTCATCTTTACCATCGCCACGTGAGACACCTAAATCAAGACTCCTTAAGT
CAGCTCATGAACGGTCCCATCAGAAAGAAGCTCGGAATTATTCCTGAGGATTGCTCCTGG
GGAGGCGAGGGAGACTTCATGAAGCCCGTCATCAGCATTGTGGATGAGTTGCTGGAAGCC
GGGGTCAACGTGACCGTGTATAATGGACAGCTTGATCTCATTGTGGACACCATGGGTCAG
GAGGCTTGGGTGCGGAAACTGAAGTGGACAGAACTGCCCAAATTCAATCAGCTGAAGTGG
AAGCCCCTGTACAGTGAGGCTAAATCTTCCGAAACGTCTGCTTTTGTCAAACGCCATGAG
AACCTGGCTTTCTACTGGATTCTCAGAGCTGGACACATGGTT---
>RhFe|XM_033091522.1_cds_XP_032947413.1_1
ATGTTCTGGTGGCTCTATTATGCTACCAACCCCTGCAAGAACTTCTCAGCACTGCCCCTG
GTGATGTGGCTTCAGGGTGGTCCAGGTGGTTCCAGCACTGGATTTGGAAACTTTGAGGAA
ATCGGGCCCCTTGACAGTGATCTCAGACCACGAAGAACTACCTGGCTCCAGTCTGCCAGT
CTCCTGTTTGTCGATAACCCTGTGGGCACTGGGTTCAGTTATGTGGAGAAGGATAACGCT
TATGCCAAAGACCTTGCCATGGTGGCCTCAGACATGATGGTTCTCCTGACGACCTTCTTC
AGTTGCCACAAAGAATTCCAGACGATTCCATTCTACATTTTCTCAGAGTCCTACGGAGGA
AAAATGGCTGCTGGCATCGCTCTAGAACTTCATAAGGCCATTCAGCAAGGGACCATCAAG
TGCAACTTTGCCGGGGTTGCTTTGGGTGACTCCTGGATCTCCCCTGTCGATTCGGTGCTC
TCCTGGGGACCTTACCTGTACAGTATGTCTCTTCTGGATGACCAAGGTCTGACCGAGGTG
TCTCAGGTTGCAGAGCAAGTCCTGGATGCCGTTAATAAGGGACTCTACACGACGGCCACC
CAGCTGTGGGGGAAAGCGGAAATGATCATTGAGCAGAACACAGATGGGGTGAACTTCTAC
AACATCTTAACTAAAATTTCTCCCAAGTCTGCAATGAAGTCGAGCCTGGAATTCACCCAG
AGCCACCTAGTTCATCTTTCCCAACGCCACTTGAGACACCTACATCAGGACTCCTTAAAT
CAGCTCATGAATGGTCCCATCAGAAAGAAGCTCGGAATTATTCCTGAGGATTGCTCCTGG
GGAGGCGAGGAGGACTTCATGAAGCCGGTCGTCAGCATTGTGGACGAGTTGCTGGACGCC
GGGGTCAACGTGACCGTGTACAATGGACAGCTTGATCTCATTGTGGACACCATGGGTCAG
GAGGCCTGGGTGCGGAAACTGAAGTGGACAGAACTGCCCAAATTCAATCAGCTGAAGTGG
AAGCCCCTGTACGGTGACCCTGAATCTTCTGAAACGTCTGCTTTTGTCAAGTCCCATAAG
AACCTAGCTTTCTACTGGATTCTCAGAGCCGGACACATGGTT---
>RoAe|XM_016154994.1_cds_XP_016010480.1_1
ATGTTCTGGTGGCTCTATTATGCCACCAACCCCTGCAAGAACTTCTCAGAACTGCCTCTG
GTTATGTGGCTTCAGGGTGGTCCAGGTGGATCCAGCACTGGATTTGGAAACTTTGAGGAG
ATTGGGCCCCTTGACAGTAATCTCAAACCACGAAAAACCACCTGGCTCCAGTCTGCGAAT
CTCCTGTTTGTGGATAACCCTGTGGGCACTGGGTTCAGTTATGTGGACAAGGATGACGCA
TATGCCAAAGACCTCGCTACAGTGGCATCAGACATGATGGTTCTCTTGAAGACCTTTTTC
GATTGCCACAAAGAATTCCAGACGATTCCATTCTACATTTTCTCAGAGTCCTACGGAGGA
AAAATGGCTGCTGGCATTGCTCTAGAACTTCATAAGGCCATTCAGCAAGGGACCATCAAG
TGCAACTTTTCTGGGGTTGCTTTGGGTGACTCCTGGATCTCCCCTGTTGATTCGGTGCTC
TCCTGGGGACCGTACCTGTACAGCATGTCTCTTCTTGATGACCAAGGTCTGGCAGAGGTG
TCTCAGATTGCAGAGGAAGTCATGGATGCCGTAAATAAGGGGCTCTACAAAGAGGCCACC
CAGCTGTGGGGGCAAGCAGAAGTCATCATTGAACAGAACACAGATGGGGTAAACTTCTAT
AACATCCTAACTAAAACTGCTCCCATGTCACCAATGAAATCAAGCCTGGAATTCACCCAG
AGCCACCTAGTTCATCTTTACCATCGCCACGTGAGACACCTAAATCAAGACCCCTTAAGT
CAGCTCATGAACGGTCCCATCAGAAAGAAGCTCGGAATTATTCCTGAGGATTGCACCTGG
GGAGGCGAGGGGGACTTCATGAAGCCTGTCATCAGCATTGTGGACGAGTTGCTGGAAGCC
GGGGTCAACGTGACTGTGTATAATGGACAGCTTGATCTCATCGTGGACACCATGGGTCAG
GAGGCTTGGCTGCGGAAACTGAAGTGGACAGAACTGCCCAAATTCAATCAGCTGAAGTGG
AAGCCCCTGCACAGTGAGGCTAAATCTTCCGAAACGTCTGCTTTTGTCAAATGCCACAAG
AACCTGGCTTTCTACTGGATTCTCAGAGCTGGACACATGGTT---
