# Supplementary material for: Positively selected genes in the hoary bat (Lasiurus cinereus) lineage: prominence of thymus expression, immune and metabolic function, and regions of ancient synteny
Source: PeerJ. 2022 Mar 17;10:e13130. doi: 10.7717/peerj.13130 (PMC8934532; doi:10.7717/peerj.13130)
Supplement: Supplemental Information 4 — Likely alignment errors have been manually deleted between conserved codons. Recovery of the original codon positions requires alignment to the original accessions in each orthogroup. [file peerj-10-13130-s004.zip › renamed.manual/OG0009899.manual.fas]

>EpFu|XM_008138595.2_cds_XP_008136817.1_1
CAAAAACTTAAAGCCAAAAAGAAGCGTGAGGAAGAACTAGAGGCAGAAAGACAAATTCTT
GATCTGGAAGAAGCAATATACAAACAAGGAGAAAGAAAAAAAGCCATTGAACATGCAAAG
CAATATCAATTTTACCAGACAGAAAGAGTGAAAAACTTTCATTCAGGACTTCTTCTTAGT
AGAGCGATGAAAGAACGTGATGCCCAGATTGAATCCCAAAAGAGTAAAATAAAATCTGAT
AAAAAATGGGAGGAACAACTGAAACTCAACATTGAAAAAGCTGTTAAGGAAGAACAAGAA
AAAGCACAAAAACAACGCAGAGATAGAATAGCTCTTGCCAATGATCATTTAAAACAAATA
AAGGAACATGAAGAGGAAGAAGAAAGGAGGAGAAAATCTGAAGAAAATGACGCTGAGGAA
ATAAAGCGACAGAATATATTATATGAAATAGAAATGAAAAAAAAACTAGAAAAGAAAAAT
AAAGAGATAAATGAAAGGAGGAAACTGTTTTTTGAACATATGAATGATAAAAATATCATC
AAAGCCGTAGAACAGCAGCAGCAAGAGGAAGAAGATGAAAAGATTAGAAAATTTATCAAA
ACAAAAAAGCGTCTTACCCAAATGAGGAAAGAAAAAGAAGCTGAAACACACAGGCTAATG
GAGGAACGTAGAAAAAGAATAAATAACTTCCTGAGTGAAATAATAAAACAGAAACTTGAC
AATGAAGATATGATTCTTGCTAGAAATAGTGAAGAAGTTGAAGCTGAATGGGAAAAAAGA
GAAAGAGAGAAAATTGAAAAAAATAAAGCAGAATTAAAAGCGATTGAAGAATATAGAGTC
TTTGCGTTGCTGGCTGTCATGAAAGCAGACCAGATTTTCTGGGAGCATGAAAAGGAGAAA
AAACGCAAAAGTGATAAAGAACGTCTTGAAGTTCAAGATGCCCATATTCAGCAAATGGCC
AAAAATAAGTTTAATGCAAAACAAGCTAAAGAAGACCATCTAGAGTATTGCAGACTTACT
GAAGAACTTATGGCTGGAAAGGAGAAACAATTTCAGGATTATGCCAGAGAAGTAATTAAA
TTTGAGTCTGAATCAACAAATAAACATATTTATCCTCTTGTAAAATCTGTACAGAGAGGA
CCTGGAGGTGGCCATGGACCAGTTCTTACGGACAGAGGTGGATTAAGACCTAGCTATCAG
ACAAATGATTTCACTGGAATCCAGCTCCCTTCTTATGGTTCGCAGGGATCAAAATATAAT
AATTTTCAAAAGTCTAAGAAAAGGCTAGGTTTT---
>HiAr|XM_019656838.1_cds_XP_019512383.1_1
CAGAAACTTGAAGCCAAAAAGAAGCGTGATGAAGAAATAGAGGCAGAAAGACAAATCCTT
GATTTGGAAGAAGAAATATATAAACAAGGGGAAAGAAAAAAGGCCATTGAATATGCAAAG
CAATTTCAATTTTATCAGACAGAAAGAGTGAAAAACTTTCATTCAGGACTACTTCTTACT
AGAGTTATGAAAGAACGTGATGCACAGATTGAATCCCAAAAGAACAAAATAAAATCAGAT
AAAAAATGGGAGGAACAATTGAAACTCAACATTGAAAAAGCTTTTAATGAAGAACAAGAA
AAAGCAGAAAAACGACGCAGAGATAGAGTGGCTCTTGCCAATGATCATTTAAAACAAATA
AAGAAACATGAAGAGGAAGAAGAAAGAAGGAGAAAACAGGAAGAAAAGGATGCTGAGGAA
ATAAAGAGACAGAATTCATTATATGAAATAGAAATGAGAAAAAAACTAGAAAAGAAAAAA
GAAGAGATAAATGAAAACAGGAGACATTTTTTTGAACATATGAATGATAAAAATATCATC
AAAGCTGTAGAACAGCAGCGGCAAGAGGAGGAAGATGAAAAGATGAGAAAATTTATCAAA
GCAAAAAAGCGCATTACACAAATGATGAAAGAAAAAGAAGCTGAAACACGCAGGGTAATG
GAGGAACATAGAGAAAGAATAAATAACTTCCTAACTGGACTAATGAAAGAGAAACTTGAC
AATGAAGATTTGATTATTGCTAGAGATATTGCAGAAGCAGAGGCTGAATGGAAAAAAAGA
GAACAAGAGAAATATGAAAAAAACAAAGCAGAATTAAAAGCAATTGCAGAACATAGAGGC
ATTGTGTTGCTGGCTGTCATGAAAGCGGATCAGTTTTTCAGGGAGCATGAAAGGGAGAAA
AAACGCAAAGCTGATAAAGAACATCGAGATGTTCAAGATGCCCATATTCGGCAAATGGCC
AAAAATAAGTTTAATGCAAAGCAAGCAAAACAAGCAGAATTAGAGTATTGGCGACATACT
GAAGCTCTTGTGGCTGAAAAGGAGAAAGAATTTCAGGATTATGCCAGAGAAGTAATTGAG
CAGGAGTTTGATTCAACAAATAAATATATTTATCCTCTTGTAAAAGCTGCACAGGAAGGA
CCTGGAGGTGGTCGTGGACCAGTTTTTATGGACAGAGGTGGATTAAGACCCAGCTATCAG
GCACATGATGCTACTGGTGTCCAGCTCCCTTTCTGTAACTCCCAGGGGCCAAAGTGTAAT
---TTTCAAAAGTCTAAGGGAAGGCTAGGTTTT---
>LaCi|559-exonerate_protein2genome-gene-87.0-mRNA-1
CAAAAACTTAAAGCCAAAATGAAGCGTGAGGAAGAATTAGAGGCAGAAAGACAAATTCTT
GATCTGGAAGAAGCAATATACAAACAAGGAGAAAGAAAAAAGGCCATTGAACATGCAAAG
CAATATCAATTTTACCAGACAGAAAGAATGAAAAACTTTCATTCAGGACTACTACTTAGT
AGAGCGATGAAAGAACGTGATGCCCAGATTGAATACCNNNNNNNNNNNNNNNNNNNNNNN
NNNNAATGGGAGGAACAACTGAAACTCAACATTGAAAAAGCTATTAAGGAAGAACAAGAA
AAAGCACAAAAACAACGCAGAGATAGAATAGCTCTTGCCAATGATCACTTAAAACAGTAT
NNNNNNNNNNNNNNNNNNNNNNNNNNNNNNNNNNNNNNNNNNNNNAATGACGCTGAGGAA
ATAAAGCGACAGAATATATTATATGAAACAGAAACAAAAAAAAAACTAGAAAAGAAAAAT
AAAGAGATAAATGAAAGGAGGAAACTATTTTTTGAACATATAAATGATAAAAATATCATC
AAAGCCATAGAACAGCAGCAGCAAGAGGAGGAAGATGAAAAGATTAGAAAATTTATCAAA
ACAAAAAAGCGTCTTGCCCAAATGAGGAAAGAAAAAGAAGCTGAAACACAGAGGCTAATG
GAGGAACGGAGAAAAAGAATAAATAACTTCCTGAGTGAAATAATAAAACAGAAACTTGAC
AATGAAGATATGATTCTTGCTAGAAATAGTGAAGAAGTTGAGGCTGAATGGGAAAAAAGA
GAAAGAGAGAAACTTGAAAAAAATAAAGCAGAATTAAAAGCTATTGAAGAATATAGAGTC
TTTGTGTTGCTGGCTGTCATGAAAGCAGACCAGATTTTCTGGGAGCATGAAAAGGAGAAA
AAATGCAAAAGTGATAAAGAACGTCTTGAAGTTCAAGATGCCCATATTCAGCAAATCGCC
AAAAATAAGTTTAATGCAAAACAAGCAAAAGAAGACCATCTAGAGTATTGCAGACTTACT
GAAGAACTTATGGCTGGAAAGGAGAAACAATTTCAGGATTATGCCAGAGAAGTAATTAAA
TTTGAGTCTGAATCAAAAAATAAACATATTTATCCTCTTGTAAAATCTGTACAGAGAGGA
CCTGGAGGTGGCCATGGACCAGTTCTTATGGACAGAGGTGGATTAAGACCTAGCTATCAG
ACAAATGATTTCACTGGAGTCCAGCTCCCTTCTTATAATTCGCAGGGATCAAAATATAAT
AATTTTCGAAAATCTAAGGCAAGGCTAGGTTTTACA
>MyLu|XM_006083161.3_cds_XP_006083223.1_1
CAAAAACTTAAAGCCAAAAAGAAGCGTGATGAAGAAATAGAGGCCGAAAGACAAATTCTT
GATCTGGAAGAAGCAATATACAAACAAGGAGAAAGAAGAAAGGCCATTGAACATGCAAAG
CAATATCAATTTTACCAGACAGAAAGACTGAAAAACTTTCATTCAGGACTTCTTCTTAGT
AGAGTGATGAAAGAACGTGATGCTCAGATTGAATCCCAAAAGAGTAGAATAAAATCTGAT
AAAAAATGGGAGGAACAACTGAAACTCAACATTGAAAAAGCGCTTAAGGAAGAACAAGAA
AAAGCAGGAAAACAACGCAGAGATAGAATAGCTCTTGCCAATGATCATTTAAAACAAATA
AAGGAACATGAAGAGGAAGAAGAAAGGAGGAGAAAATCTGAAGAAAACGATGCTGAGGAA
ATAAAGCGACAGAATGAATTATATGAAATAGAAATGAGAAAAAAACTAGAAAAGAAAAAT
AAAGAGATAAAGGAAAGGAGGAGACTATTTTTTGAACATATGAATGATAAAAATATCATC
AAAGCCGTAGAACAGCAGCAGCAAGAGGAGGAAGATGAAAAGATTAGAAAATTTATCAAA
ACAAAAAAGCGTCTTATACAAATGAGGAAAGAAAAAGAAGCTGAAACACACAGGCTAATG
GAGGAACGTAGAAAAAGAATAAATAACTTCCTGAGTGAAATAATAAAACAGAAACTTGAC
AATGAAGATATGATTCTTGCTAGAAATAGTGAAGAAGTTGAGGCTGAATGGGAAAAAAGA
GAAAGAGAGAAAGATGAAAAAAATAAAGCAGAATTAAAAGCGATGGAAGAATATAGAGTC
TTTGCGTTGCTGGCTGTCATGAAAGCGGACCAGATTTTCTATGAGCATGAAAAGGAGAAA
AAACGCAAAAGTGATAAAGAACGTCTTGAAGTTCAAGATGCCCATATTCAGCAAATGGCC
AAAAATAAGTTTAATGCAAAACAAGCAAAAGAAGACCATCTGGAGTATTGCAGACTTACT
GAAGAACTTATGGCTGAAAAGGAGAAACAATTTCAAGATTATGCCAGGGAAGTAATTAAA
TTTGAGTCTGAATCAACAAATAAACATATTTATCCTCTTGTAAAATCTGTACAGAGAGGA
CCTGGAGGTGGCCATGGACCAGTTCTTACAAACAGAGGTGGATTAAGACCTAGCTATCAG
ACAAATGATTTCACTGGAGTCCAGCTCCCTTCTTATAATTTGCAGGGATCAAAATATAAT
AATTTTCAAAAGTCTAAGGGAAGGCTAGGTTTT---
>PhDi|XM_028509937.1_cds_XP_028365738.1_1
CAGAAACTTGAAGCCAAAAAGAAGCGTGATGAAGAAATAGAGGCAGAAAGACAAATTCTT
GATGTGGAAGAAGAAATATACAAACAGGGAGAAAGAAAAAAGGCCATCGAATATGCAAAG
CAATATCAATTTTACCAGACAGACAGAGTGAAAAACTTTCATTCAGGACTTCTTCTTAGT
AGAGTTATGAAGGAACGTGATGCACAGATTGAATCCCAAAAGAGTAGAATAAAATCGGAT
AACAAATGGGACGAACAATCGAAACTCAGCATTGAAAAAGCTATTAAAGAAGAACAAGAA
AAAGCAGAAAAACGATACAAAGATAGATTGGCTCTTGCCAATGATCATTTAAAACAAATA
GAGGAACATAAACAGGAAGAAGAAAGAAGGAGGAAAAGTGAAGAAAAGGATGCTGAGGAA
ATAAAGCGACAGAATTTATTATATGAAATAGAAAAAAGAGAAAAACAAGAAAAGAAAAAA
GAAGAGATAAATGAACGAAGGAAACTGTTTTTTGAATATATGAATGATAAAAATATCATC
AAAGCTGTAGAACAGCAGCAGCAAGAGGAAGAAGATGAAAAGATTAGAAAATTTATCAAA
GCAAAAAAGCGTCTGACACAAATGAGGAAAGAAAAAGAAGCTGAAACACACAGGCTAATG
GAAGAACGTCGAGAAAGAATAAATAACTTCCTGAGTGACCTAATAAAACAGAAACTTGAC
AATGAAGATTTGATTACTGCTAGAGATATTACAGAAGCTGAGGCTACAATGGAAAAAAGA
GAAAGAGAGAAATATGAAAAAAACAAAGCAGAATTAAAAGCAATCGAAGAATATAGAAGC
ATTGTGTTGCTGGCTGTCATGAAAGCAGACCAGATTTACTGGGAGCATGAAGAGGAGAAA
AAACGCAAAACTGATAAAGAACGTCATGAAGTTCAAGATGCCCACATTCATCAAATGGCC
AAAAATAAGTTTAATGCAAAACAAGCAAAACAAGCACAATTAGAATATTGCAGACTTACT
GAAGATCTTGTGGAAGAAAAGGAGCAAGAATTTCAGGATTATGCCAGAGAAGTAATTGAA
CTTGAGTCTGAATCAACAAATAAATATATTTATCCTCTTGTGAAAGCTGTCCAGGCAGGC
CCTGGAGGTGGCCATGGACCAGTTCTTAAGGACAGAGGTGGAGTAAGACCTAGTTACCAG
GCAAATGATTGCTCTGGAGTCCAGCTCCCTTCTTATAGCTGTCAGGGATCAAAATGTAAT
AATTTTCAAAAGTCTAAGGGAAGGCTAGGTTTT---
>PtVa|XM_023529608.1_cds_XP_023385376.1_1
CAGAAACTTGAAGCCAAAAAGAAGCGTGATGAAGAAATAGAGGCAGAAAGACAAATTCTT
GACGTGGAAGAAGCAATACACAAACAAGGAGAAAGAAAAAAGGCCATCGAATATGCAAAG
CAATATCAATTTTACCAGACAGAAAGAGTGAAAAACTTTCATTCCGGACTACTACTTACT
AGAGTCATGAAAGAACGTGATGCACAAATTGAATCCCAGAAGAGCAAAATAAAATCAGAT
AAAAAATGGGAGGAACAAATGAAACTTAGCATTGAAAAAGCTTTTAAAGAAGAACAGGAA
AAAGCAGAAAAACGACGCAGAGATAGAGTGGCTCTTGCCAATGATCATTTAAAACAAATA
AAGGAACGTGAAGAAGAAGAAGAAAGAAGGAAAAAACATAAAGAAAAGGATGCTGAGGAA
ATAAAGCAACAGCATTTATTATATGAAATAGAAATGAGAAAAAAATTAGATAAGAAAAAA
GAAGAGATAAATGAAAGCAGGAGACTGTTTTTTGAACATATGAATGATAAAAATATCATC
AAAGCCGTAGAACAGCAGCACCAAGAGGAGGAAGATGAAAAGATTAGGAAATTTATCAAA
GCAAAAAAGCGTCTTACACAAATGGCGGAAGAAAAAGAAGCTGGAGCACTCAGGATAATG
GAGGAACACAGAGAAAGAATAAATAAATTCCTGGGCGAACTAATAAAAGAGAAACTTGAC
AATGAAGATTTGATTATTGCTAGAGATATTGCAGAAGCTGAGGCTGAATGGGAAAAAAGA
GAAAAAGAGAAATATGAAAAAAACAAAGCAGAATTAAAAGCAATTGCAGAATATAGAGAC
ATTGTGTTGCTGGCTATCAGGAAAGCAGATCAGATTTTCTGGGAGCATGAAAAGGAGAAA
AAACGCAAAGCTGACAAGGAACGTCGAGAAATTCAAGATGCCCATATTCAGCAAATGGCC
AAAAATAAACTTAATGCAAAGCAGGCAAAACAAGCAGAATTAGAGTATTACAGACTTACT
GAAGCTCTTGTGGCTGCAAAGGAAAAAGAATTTCAGGATTATGCCAGAGAAGTAATTGAG
CTTGAGTCTGATTCAACAAATAAATATACTTATCCTCTTATAAAAGCTGTACAAGAAGGA
CCTGGAGGTGGCCGTGGACCAGTTTTTGTGGACAGAGGTGGATTAAGACCCAGCTATCAG
ACAACTGATAACACTGGAGTCCAGCTCCCTTTTTATAACTCTCAAGGATCAAACTATACT
AATTTTCAAAAGACTAAAGGAAGGCTAGGTTTT---
>RhFe|XM_033113101.1_cds_XP_032968992.1_1
CAGAAACTTAAAGCCAAAAAGAAGCATGATGAAGAAATAGAGGCAGAAAGACAAATTCTT
GATTTGGAAGACGAAATATATAAACAAGGAGAAAGAAAAAAGGCCATCGAATATGCAAAG
CAGTTTCAATTTTACCAGACAGAAAGAGTGAAAAACTTTCATTCAGGACTTCTTCTTAGT
AGAGTTATGAAAGAACGTGATGCACAGATTGAATCCAAAAAGAACCAAATAAAATCAGAT
AAAAAATGGGAGGAACAATTGAAACTAAACATTGAAAAAGCTTTTAAGGAAGAAGAAGGA
AAAGTAGAAAAACGACGCAGGGATAGAGTGGCTCTTGCCAATGATCATTTAAAACAAATA
AAGGAACATGAAGAGGAAGAAGAAAGAAGGAGAAAACTTGAAGAAAAGGATGCTGAGGAA
ATAAAGCGACAGAATTCATTGTATGAAATAGAAATGAGAAAAAAATTAGAAAAGAAGAAA
GAAGAGATAAATGAAAGCAGGAGACTGTTTTTTGAACATATGAATGATAAAAATATCATC
AAAGCTGTAGAACAGCAGCAGCAAGAGGAGGAAAATGAAAAGATTAGAAAATTTATCAAA
GGCAAAAAGCGTCTTACACAAAGGATGAAAGAAAAAGAAGCTGAAGCACGCAGGATAATG
GAGGAACATAGAGAAAGAATAAATAACTTCCTGAGTGAACTAATGAAAGAGAAACTTGAC
AATGAAGATTTGATTATTGCTAGAGATATTGCAGAAGCAGAGGCTGAACAGGAAAAAAGA
GAAAAAGAGAAATATGAAAAAAACAAAGCAGAATTAAAAGCAATTGCAGAATATAGAGGC
ATTGTGTTGCTGGCTGTCCTGAAAGCAGATCAGTTTTTTTGGGAGCATGAAAAGGAGAAA
AAACGCAAAGCTGATAAAGAACATCGAGAAGTTCAAGATGCCCATATTCAGCAAATGGCC
AAAAATAAGTTTAATGCGAAGCAAGCAAAACAAGCAGAATTAGAGTATTGGAGACTTACT
GAAGCTCTGATGGCTGAAAAGGAGAAAGAATTTCAGGATTATGCCAGAGAAGTAACTGAG
CTTGAGTCTGATTCAACAAGTAAATATATTTATCCTCTTGTAAAAGCTGCACAGGAAGGG
CCTGGAAGTGGCCCTGGACCCGTTTGTATGGACAGAGGTGGATTAAGACCCAGCTATCAG
GCAAACGATGCCATTGGAGTCCAGCTCCCTTTCTGTAACTCTCAGGGGTCAAACTATAAT
---TTTCAAAAGTCTAAGGGAAGGCTAGGTTTT---
>RoAe|XM_016165400.1_cds_XP_016020886.1_1
CAGAAACTTGAAGCCAAAAAGAAGCGTGATGAAGAAATAGAGGCAGAAAGACAAATTCTT
GACCTGGAAGAAGCAATTCACAAACAAGGAGAAAGAAAAAAGGCCATTGAATATGCAAAG
CAATATCAATTTTATCAGACAGAAAGAGTGAAAAACTTTCATTCCGGACTACTTCTTACT
AGAGTTATGAAAGAACGTGATGCACAAATTGAATCCCAAAAGAGCAAAATAAAATCAGAT
AAAAAATGGGAGGAACAACTGAAACTTAACATTGAAAAAGCTTTTAAAGAAGAACAGGAA
AAAGCAGAAAAACGACGCAGAGATAGAGTGGCTCTTGCCAATGATCATTTAAAACAAATA
AAGGAACGTGAAGAGGAAGAAGAGAGAAGGAAAAAACATAAAGAAAAAGATGCTGAGGAA
ATAAAGCAACAGCATTTATTATATGAAATAGAAATGAGAAAAAAATTAGATAAGAAACAA
GAAGAAATAAATGAAAGCAGGAGACTGTTTTTTGAACATATGAATGATAAAAATATCATC
AAAGCCGTAGAACAGCAGCACCAAGAGGAGGAAGATGAAAAGATTAGGAAATTTATCAAA
GCAAAAAAGCGTCTTACACAAATGGCGGAAGAAAAAGAAGCTGAAGCAATCAGGACAATG
GAGGAACACAGAGAAAGAATAAATAAATTCCTGGGTGAACTAATAAAAGAGAAACTTGAC
AATGAAGATTTGATTATTGCTAGAGATATTGCAGAAGCTGAGGCTGAATGGGAAAAAAGA
GAAAAAGAGAAATATGAAAAAAACAAAGCAGAATTAAAAGCAATTGCAGAATATAGAGAC
ATTGTGTTGCTGGCTATCAAGAAAGCAGATCAGATTTTCTGGGAGCATGAAAAAGAGAAA
AAACGCAAAGCTGACAAGGAACGTCGAGAAATTCAAGATGCCCATATTCAGCAAATGGCC
AAAAATAAACTTAATGCAAAGCAGGCAAAACAAGCAGAATTAGAGTATTACAGACTTACT
GAAGCTCTTGTGGCTGAAAAGGAGAAAGAATTTCAGGATTATGCCAGAGAAGTAATTGAA
CTTGAGTCTGATTCAACAAATAAATACACTTATCCTCTTGTAAAAGCTGTACAAGAAGGA
CCTGGAGGTGGCCGCGGACCAGTTTTTGTGGACAGAGGTGGATTAAGACCCAGCTATCAG
ACAACTGATAACACTGGAGTCCAGCTCCCTTTTTATAACTCTCAGGGATCAGACTATACT
AATTTTCAAAAGACTAAAGGAAGGCTAGGTTTT---
