# Supplementary material for: Positively selected genes in the hoary bat (Lasiurus cinereus) lineage: prominence of thymus expression, immune and metabolic function, and regions of ancient synteny
Source: PeerJ. 2022 Mar 17;10:e13130. doi: 10.7717/peerj.13130 (PMC8934532; doi:10.7717/peerj.13130)
Supplement: Supplemental Information 4 — Likely alignment errors have been manually deleted between conserved codons. Recovery of the original codon positions requires alignment to the original accessions in each orthogroup. [file peerj-10-13130-s004.zip › renamed.manual/OG0010163.manual.fas]

>EpFu|XM_008146718.2_cds_XP_008144940.1_1
ATGATGGCTCGATCTGCTGCTACCCTCATCACACATCCCTTCCATGTGATCACTCTGAGATCCATGGTACAATTCATTGGCAGAGAATCCAAGTACTGTGGACTTTGTGACTCCATAGTAACCATCTATCGGGAAGAGGGCATGATAGGATTTTTTGCGGGTCTTATTCCTCGCCTCCTAGGTGACATCATTTCTTTGTGGCTCTGTAACTCACTGGCCTACCTCGTCAATACCTATGCACTGGACAGTGGGGTTTCTACCATGAATGAAATGAAGAGTTATTCCCAAGCTGTCACAGGATTTTTTGCCAGTATGTTGACCTATCCCTTTGTGCTTGTCTCTAATCTCATGGCTGTCAACAACTGCGGGCTT
>HiAr|XM_019656378.1_cds_XP_019511923.1_1
ATGATGGCTCGTTCTGCTGCTACCCTCATCACACATCCCTTCCATGTGATCACTCTGAGATCTATGGTACAATTCATTGGCAGAGAATCCAAGTACTGTGGACTTTCTGATTCCATAGTAACCATATATCGGGAAGAGGGCATACTCGGATTTTTTGCGGGTCTTATTCCTCGCCTCCTAGGTGACATCATTTCTTTGTGGCTCTGTAACTCACTGGCCTACCTCGTCAATACCTATGCACTGGACAGCGGGGTTTCTACCATGAATGAAATGAAGAGTTATTCCCAAGCTGTCACGGGATTCTTCGCCAGTATGTTGACCTATCCCTTTGTGCTTGTCTCTAATCTTATGGCTGTCAACAACTGTGGGCTT
>LaCi|137-exonerate_protein2genome-gene-54.0-mRNA-1
ATGATGGCTTGTTCTTCTGCTACCTTCTTCACACATCTCTTCCATGTGATCATTCTGAGATCCATGGTACAATTCATTGGCAGAGAATCCAAATACTGTGGATTTTGTGACTCCATAGTAACCATCTATCTGGAAGAGGGCATTATAGGATTTTTTGCAGGTCTTATTCCTTGCCTCCTAGGTGACATCATTTCTTTGTGGCTCTGTAACTCACTGGCCTACCTTGTCAGTACCTATGCACTGGACAGTGGGATTTCTACCATGAATGAAATGAAGAGTTATTCCCAAGCTGTCACAGGATTTTTTGCCAGTATGTTGACCTATCCCTTTGTGCTTATCTCTAATCTCATGGATGTCAACAATTGCGGGTTG
>MyLu|XM_014458544.2_cds_XP_014314030.1_1
ATGATGGCTCGTTCTGCTGCTACCCTCATCACACATCCCTTCCATGTGATCACTCTGAGATCCATGGTACAATTCATTGGCAGAGAATCCAAGTACTGTGGACTTTGTGACTCCATAGTAACCATCTATCGGGAAGAGGGCATGATAGGATTTTTTGCGGGTCTTATTCCTCGCCTCCTAGGTGACATCATTTCTTTGTGGCTCTGTAACTCACTGGCCTACCTCGTCAATACCTATGCACTGGACAGTGGGGTTTCTACCATGAATGAAATGAAGAGTTATTCCCAAGCTGTCACAGGATTTTTTGCCAGTATGTTGACCTATCCCTTTGTGCTTGTCTCTAATCTCATGGCTGTCAACAACTGTGGGCTT
>PhDi|XM_028516529.1_cds_XP_028372330.1_1
ATGATGGCTCGTTCCGCTGCTACCCTCATCACACATCCCTTCCACGTGATCACTCTGAGATCCATGGTACAATTCATTGGCAGAGAATCCAAGTACTGTGGACTTTGTGACTCCATAGTAACCATCTATCGGGAAGAGGGCATGCTAGGATTTTTTGCGGGTCTTATTCCTCGCCTCCTAGGTGACATCATTTCTTTGTGGCTCTGTAACTCACTGGCCTACCTCGTCAATACCTATGCGCTGGACAGCGGGGTGTCCACCATGAATGAAATGAAAAGTTATTCCCAAGCTGTCACAGGATTTTTTGCCAGCATGTTGACCTATCCCTTTGTGCTCGTCTCCAATCTCATGGCTGTCAACAACTGTGGGCTC
>PtVa|XM_023528785.1_cds_XP_023384553.1_1
ATGATGGCTCGTTCTGCTGCTACCCTCATCACACATCCCTTCCACGTGATCACTCTGAGATCTATGGTACAATTCATTGGCAGAGAATCCAAGTACTGTGGACTTTGTGACTCCATAGTAACTATATATCGGGAAGAGGGCATACTAGGATTTTTTGCGGGTCTTATTCCTCGCCTCTTAGGTGACATCATTTCATTGTGGCTCTGTAACTCACTGGCCTACCTCGTCAATACCTATGCACTGGACAGTGGGGTTTCCACCATGAATGAAATGAAGAGTTATTCCCAAGCTGTCACAGGATTTTTTGCCAGTATGTTGACCTATCCCTTTGTGCTTGTCTCTAATCTTATGGCTGTCAACAACTGTGGGCTT
>RhFe|XM_033119429.1_cds_XP_032975320.1_1
ATGATGGCTCGTTCTGCTGCTACCCTCATCACACATCCCTTCCACGTGATCACTCTGAGATCTATGGTACAATTCATTGGCAGAGAGTCCAAGTACTGTGGACTTTCTGACTCCATAGTAACCATATATCGGGAAGAGGGCATACTTGGATTTTTTGCGGGTCTTATTCCTCGCCTCCTAGGTGACATCATTTCTTTGTGGCTCTGTAACTCACTGGCCTACCTCGTTAATACCTATGCACTGGACAGTGGGGTTTCTACCATGAGTGAAATGAAGAGTTACTCCCAAGCTGTCACAGGATTCTTTGCCAGTATGTTGACCTATCCCTTTGTGCTTGTCTCTAATCTTATGGCTGTCAACAACTGTGGGCTT
>RoAe|XM_016146600.1_cds_XP_016002086.1_1
ATGATGGCTCGTTCTGCTGCTACCCTCATCACACATCCCTTCCACGTGATCACTCTGAGATCTATGGTACAATTCATTGGCAGAGAATCCAAGTACTGTGGACTTTGTGACTCCATAGTAACCATATATCGGGAAGAGGGCATACTAGGATTTTTTGCGGGTCTTATTCCTCGCCTCCTAGGTGACATCATTTCTTTGTGGCTCTGTAACTCACTGGCCTACCTCGTCAATACCTATGCACTGGACAGTGGGGTTTCCACCATGAATGAAATGAAGAGTTATTCCCAAGCTGTCACAGGATTTTTTGCCAGTATGTTGACCTATCCCTTTGTGCTTGTCTCTAATCTTATGGCTGTCAACAACTGTGGGCTT
