# Supplementary material for: Positively selected genes in the hoary bat (Lasiurus cinereus) lineage: prominence of thymus expression, immune and metabolic function, and regions of ancient synteny
Source: PeerJ. 2022 Mar 17;10:e13130. doi: 10.7717/peerj.13130 (PMC8934532; doi:10.7717/peerj.13130)
Supplement: Supplemental Information 4 — Likely alignment errors have been manually deleted between conserved codons. Recovery of the original codon positions requires alignment to the original accessions in each orthogroup. [file peerj-10-13130-s004.zip › renamed.manual/OG0010308.manual.fas]

>EpFu|XM_028147029.1_cds_XP_028002830.1_1
ATGGAGACGCCCAGTGCGTCTCCCCGGGCCCTGTTGCTTCCCACCGCGTCCGGGCCCGGG
AGAAAGCGGGCGGCTGCGGAGGCCGGGGCTGTGGCGAGGAAGCAAAAGGTCTTGGACGAG
GAAGAGTACATCGAGGGCCTCCAGACAGTCATCCAGAGGGACTTCTTCCCTGACGTGGAA
AAGCTGCAGGCACAGAAGGAATATCTGGAGGCTGAGGAGAATGGGGACCTGGAACGGATG
CGCCAGATTGCCATCAAGTTTGGCTCTGCTCTGGGCAAGATGTCCCGAGAGCCCCCGCCG
CCCTATGTGACTCCAGCCACATTTGAAACCCCTGAGGTGCACACAGGGCCTGGAGTGGTG
GGCCACAAGCCCCAGGGCCGGGGCCAGGGCCTGGAGGATGGTGAT---GGAGAGCCCCTG
CCCAGCCTGGATGTCTTCCTGAGCCGGTACACAAGCGAGGACAACGCCTCCTTCCAGGAG
ATCATGGAGGTGGCCAAGGAGAAGAGCCGGGCACGCCATGCCTGGCTCTACCAGGCCGAG
GAGGAGTTTGAGAAG---------------------------------AGGCAGAAAGAT
AATCTTGCACTCCCATCGGCAGAGCACCAAGCCATTGAGAGCAGCCAGGCGGGCGTAGAG
ACCTGGAAATACAAGGCCAAGAACTCCCTCATGTACTACCCAGAGGGCGTCCCTGATGAG
GAGCATCTGTTTAAGAAGCCCCGGCAGGTGGTGCATAAGAATACTCGCTTCCTCAGGGAC
CCCTTCAGCCAGGCCCTGAGC------------AGGTCTCAGCTGCAGCAGGCTGCTGCC
CTCAATGCCCAGCACAAACAGGGCAAGGTGGGCCCCGATGGCAAGGAGCTGATCCCCCAG
GAATCCCCTCGAGTGGGCGGATTTGGATTTGTTGCCACCCCTTCTCCTGCCCCTGGTGTG
AACGAGTCTCCGCTGATGACCTGGGGAGAGGTTGAGAACACACCAGTGAGAGTTGAAGGA
TCAGAAACCCCCTACGTGGACAGGACACCAGGGCCAGCCTTCAAGATCTTGGAGCCGGGC
CGCAGGGAGCGGCTGGGGCTGAAGATGGCCAACGAGGCTGCTGCCAAGAACCGGGCCAAG
AAGCAGGAGGCCTTGCGGAGAGTGACGGAGAACCTGGCCAGCCTCACCCCCAAAGGCCTG
AGCCCAGCCATGTCCCCAGCCCTGCAGCGCCTTGTGAGCAGGACAGCCAGCAAGTACACA
GACCGGGCCCTGCGGGCCAGCTACACACCATCCCCAGCACGCTCAGCCCACCTCAAGACC
CCGGCCGGCGGGCCCCAGACCCCGACGAGCACACCAGCTCCTGGCTCGGCCACACGCACC
CCCCTCAGCCAGGACCCGGCCTCCATCACGGACAACCTGCTGCAGCTCCCTGCCCGGCGC
AAAGCCTCAGACTTCTTC
>LaCi|586-exonerate_protein2genome-gene-82.46-mRNA-1
ATGGAGACGCCCAGTGCGTCTCCCCGGGCCCTGTTGCTTTCCACCGCGTCCGGGCCCGGG
AGGAAGCGGGCGGCTGGGGAGGCCGGGGCTGTGGCGAGGAAGCAAAAGGTCTTGGACGAG
GAAGAGTACATCGAGGGCCTCCAGACAGTCATCCAGAGGGACTTCTTTCCTGACGTGGAA
AAGCTGCAGGCACAGAAGGAGTATCTGGAGGCTGAGGAGAATGGAGACCTGGAACGGATG
CGCCAGATTGCCATCAAGTTTGGCTCTGCTCTGGGCAAGATGTCCCGAGAGCCCCCGCCG
CCCTATGTGACGCCAGCCACATTTGAAACCCCCGAGGTGCACACAGGGACGGGAGTGGTG
GGCCACAAGCCCCAGGGCCGGGGCCAGGGCCTGGAGGATGGTGAT---GGTGAGCCTCTG
CCCAGCCTGGATGTCTTCCTGAGCCGGTACACAAGCGAGGACAACGCCTCCTTCCAGGAG
ATCATGGAGGTGGCCAAGGAGAAGAGCCGGGCACGCCATGCCTGGCTCTACCAGGCCGAG
GAGGAGTTTGAGAAGGTATGTCTGGGTGCAGGGGCAGAAGTGATGCAGAGGCAGAAAGAT
AATCTTGCACTCCCGTCGGCAGAGCACCAAGCCATCGAGAGCAGCCAGGCTGGCGTAGAG
ACCTGGAAATACAAGGCCAAGAACTCCCTCATGTACTACCCGGAGGGCGTCCCCGATGAG
GAGCAGCTGTTTAAGAAGCCCCGGCAGGTGGTGCATAAGAACACTCGCTTCCTCAGGGAC
CCCTTCAGCCAGGCCCTGAGC------------AGGTCTCAGCTGCAGCAGGCTGCCGCC
CTCAATGCCCAGCACAAACAGGGCAAGGTGGGCCCCGATGGCAAGGAGCTGATCCCCCAG
GAATCCCCTCGCGTGGGCGGATTTGGATTTGTTGCCACCCCTTCTCCTGCCCCTGGTGTG
AACGAGTCTCCACTGATGACCTGGGGAGAGGTTGAGAACACACCAGTGAGAGTTGAAGGG
TCAGAAACGCCCTACGTGGACAGGACACCAGGGCCAGCCTTCAAGATCTTGGAGCCGGGC
CGCAGGGAGCGGCTGGGGCTGAAGATGGCCAACGAGGCTGCTGCCAAGAACCGCGCCAAG
AAGCAGGAGGCCTTGCGGAGAGTGACGGAGAACCTGGCCAGCCTCACCCCCAAAGGCCTG
AACCCAGCCATGTCCCCAGCCCTGCAGCGCCTCGTGAGCAGGACAGCCAGCAAGTACACA
GACCGGGCGCTGCGGGCCAGCTACACACCGTCCCCGGCACGCTCCGCCCACCTCAAGACC
CCGGTCGGTGGGCCCCAGACCCCGACGAGCACCCCAGCTCCTGGCTCGGCCACACGCACG
CCCCTCAGCCAGGACCCGGCCTCCATTACAGACAACCTGCTGCAGCTCCCGGCCCGGCGC
AAAGCCTCGGACTTCTTC
>MyLu|XM_006099538.3_cds_XP_006099600.1_1
ATGGAGACGCCCAGAGCGTCTCCCCGGGCCCTGCTGCTTTCCACCGCGTCCGGGCCCGGG
AGAAAGCGGGCGGCTGGGGAGGCCGGGGGTGTGACGAGGAAGCAAAAGGTCTTGGACGAG
GAAGAGTACATCGAGGGCCTCCAGACAGTCATCCAGAGGGACTTCTTTCCTGACGTGGAG
AAGCTGCAGGCACAGAAGGAATATCTGGAGGCCGAGGAGAATGGAGACCTGGAACGGATG
CGCCAGATTGCCATCAAGTTTGGCTCTGCTCTGGGCAAGATGTCCCGAGAGCCCCCGCCG
CCCTATGTGACTCCAGCCACGTTTGAAACCCCTGAGGTGCACACAGGGACTGGAGTGGTG
GGCCAGAAGCCCCAGGGCCGAGGCCAGGGCCTGGAGGATGGTGAT---GGAGAGCCCCTG
CCCAGCCTGGATGTCTTCCTGAGCCGGTACACAAGCGAGGACAACGCCTCCTTCCAGGAG
ATCATGGAGGTGGCCAAGGAGAAGAGCCGGGCACGCCATGCCTGGCTCTACCAGGCCGAG
GAGGAGTTTGAGAAG---------------------------------AGGCAGAAAGAT
AATCTTGCCCTCCCGTCGGCAGAGCACCAAGCCATTGAGAGCAGCCAGGCCGGCGTAGAG
ACCTGGAAATACAAGGCCAAGAATTCCCTCATGTACTACCCAGAGGGCGTCCCTGATGAG
GAGCAGCTGTTTAAGAAGCCCCGGCAGGTGGTGCACAAGAATACTCGCTTCCTCAGGGAC
CCCTTCAGCCAGGCCCTGAGCCAGGCCCTGAGCAGGTCTCAGCTGCAGCAGGCTGCTGCC
CTCAATGCCCAGCACAAACAGGGCAAGGTGGGCCCCGATGGCAAGGAGCTGATCCCCCAG
GAATCCCCTCGAGTGGGCGGATTTGGATTTGTTGCCACCCCTTCTCCTGCCCCTGGTGTG
AACGAGTCTCCGTTGATGACCTGGGGAGAGGTTGAGAACACACCAGTGAGAGTTGAAGGA
TCAGAAACCCCCTACGTGGACAGGACACCAGGGCCAGCCTTCAAGATCTTAGAGCCGGGC
CGCAGGGAGCGGCTGGGGCTGAAGATGGCCAACGAGGCTGCTGCCAAGAACCGGGCCAAG
AAGCAGGAGGCCTTGCGGAGAGTGACGGAGAACCTGGCCAGCCTCACCCCCAAAGGCCTG
AGCCCCGCCATGTCCCCAGCCCTGCAGCGCCTTGTGAGCAGAACAGCCAGCAAGTACACA
GACCGGGCCCTGCGGGCCAGCTACACACCGTCCCCAGCACGCTCAGCCCACCTCAAGACC
CCGGCCGGCGGGCCCCAGACCCCGACGAGCACACCAGCTCCTGGCTCGGCCACACGCACC
CCCCTCAGCCAGGACCCGGCCTCCATCACAGACAACCTGCTGCAGCTCCCTGCCCGGCGC
AAAGCCTCAGACTTCTTC
>PhDi|XM_028527600.1_cds_XP_028383401.1_1
ATGGAGACGCCTAGTGCGTCTCCCGGGGCCCTGTTGCTCTCCACCGGGTCCCACCCCGGG
AAGAAGCGGGCGGCAGAGGAGGCCGGGGCTGCGACGAGGAAGCAACGGGTCTTGGACGAG
GAAGAGTACATAGAAGGCCTCCAGACAGTCATCCAGAGAGACTTCTTTCCTGATGTGGAA
AAGCTGCAGGCACAGAAGGAATACCTGGAGGCTGAGGAGAATGGAGACTTGGAACGGATG
CGCCAGATTGCCATCAAGTTTGGCTCTGCTCTGGGCAAGATGTCCCGAGAGCCCCCACCG
CCCTATGTGACTCCAGCCACATTTGAAACCCCTGAGGTGCACACTGCCACTGGGGTGGTG
AGCCACAAGCCCCGGGGCCGTGGCCGGGGCCTGGAGGATGGTGAT---GGAGAGCCCCTG
CCCAGCCTGGATGTGTTCCTGAGCCGCTACACAAGTGAGGACAATGCCTCCTTCCAGGAG
ATCATGGAGGTGGCCAAGGAGAAGAGCCGGGCACGCCACGCCTGGCTGTACCAGGCTGAG
GAGGAGTTCGAGAAG---------------------------------AGGCAGAAAGAT
AACCTCGCACTTCCGTCGGCAGAGCACCAAGCCATTGAGAGCAGCCAGGCTGGTGTGGAG
ACCTGGAAATACAGGGCCAAGAACTCCCTCATGTACTACCCAGAGGGCGTCCCTGATGAG
GAGCAGCTGTTTAAGAAGCCCCGGCAGGTGGTGCATAAGAATACTCGCTTCCTCAGGGAC
CCCTTCAGCCAGGCCCTGAGT------------AGGTCTCAGCTGCAGCAGGCCGCTGCA
CTCAATGCCCAGCACAAACAGGGCAAGGTGGGCCCCGACGGCAAGGAGCTGATCCCCCAG
GAGTCCCCTCGAGTTGGTGGATTTGGATTTGTCGCCACACCTTCTCCTGCCCCTGGTGTG
AGCGAGTCCCCGCTGATGACCTGGGGGGAGGTTGAGAACACACCCCTGAGAGTCGAAGGA
TCTGAAACCCCCTACGTGGACAGGACACCGGGGCCAGCCTTCAAGATCTTGGAGCCGGGC
CGCAGGGAGCGGCTGGGGCTGAAGATGGCCAATGAGGCCGCTGCCAAGAACCGGGCCAAG
AAGCAGGAGGCCTTGCGGAGAGTGACGGAGAACCTGGCCAGCCTCACCCCCAAAGGCCTG
AGCCCAGCCATGTCCCCAGCCCTACAGCGCCTTGTGAGCAGGACAGCCAGCAAGTACACA
GACCGGGCCCTGCGCGCCAGCTACACGCCGTCCCCAGCACGCTCAGCCCATCTCAAGACC
CCGGCCGGCGGGCCCCAGACCCCGACAGGCACACCAGCGCCTGGCTCTGCCACACGCACC
CCCCTCAGCCAGGACCCAGCCTCCATCACAGACAACCTGCTGCAGCTCCCTGCCCGGCGC
AAAGCCTCGGACTTCTTC
>PtVa|XM_011355902.2_cds_XP_011354204.2_1
ATGGAGACTCCCGGTGCGTCGCCACGGGCCCTCTTGGTTCCCACCGCGTCGGGTCCCCGG
AGGAAACGCACTACAGAGGAGGTCGGGGCTGCGATAGGCAAGCAAAGAGTCTTGGACGAG
GAAGAGTACATCGAGGGCCTCCAGACAGTCATCCAGAGGGACTTCTTTCCTGATGTAGAG
AAGCTGCAGGCACAGAAGGAGTACCTGGAGGCTGAGGAGAATGGAGACCTGGAACGGATG
CGCCAGATTGCCATCAAGTTTGGCTCTGCCCTGGGCAAGATGTCCCAAGAGCCTCCACCG
CCTTATGTCACTCCAGCCACGTTTGAAACCCCTGAGGTGCATACAGGCACTGGAATGGTG
GGCAACAAGCCTCGGGGCCGGAGCCGAGGCCTGGAGGATGGCGATGCAGGAGAGCCCCTG
CCCAGCCTGGATGTCTTTCTGAGCCGTTACACAAGCGAGGACAATGCTTCCTTCCAGGAG
ATCATGGAGGTGGCCAAGGAGAAGAACCGGGCACGTCATGCCTGGCTCTACCAAGCCGAG
GAGGAGTTTGAAAAG---------------------------------AGGCAGAAAGAT
AATCTCACACTCCCACCGGCAGAGCACCAAGCTATTGAGAGCAGCCAGGCCGGCGTGGAG
ACCTGGAAATACAAGGCCAAGAACTCTCTCATGTACTATCCAGAGGGCGTCCCTGATGAA
GAGCAGCTGTTTAAGAAGCCCCGGCAGGTGGTGCATAAGAATACTCGCTTCCTGAGGGAC
CCCTTCAGCCAGGCCCTGAGC------------AGGTCCCAGCTGCAGCAGGCCGCTGCC
CTCAATGCCCAGCACAAACAGGGCAAGGTGGGCCCTGACGGCAAGGAGCTGATCCCCCAG
GAGTCCCCCCGAGTGGGTGGATTTGGATTTGTGGCCACCCCTTCTCCTGCCCCTGGTGTG
AATGAATCCCCGCTGATGACCTGGGGGGAGGTTGAGAATACACCTTTAAGAGTCGAAGGA
TCGGAAACTCCCTACGTGGACAGGACACCGGGACCAGCCTTCAAGATCTTGGAGCCGGGC
CGCAGGGAGCGGTTGGGGCTAAAGATGGCCAATGAAGCCGCTGCCAAGAACCGGGCAAAA
AAGCAGGAGGCCTTGAGGAGAGTGACGGAGAACCTGGCCAGCCTCACCCCCAAAGGCCTG
AGCCCGGCCATGTCCCCAGCCCTGCAGCGCCTTGTGAGCAGGACGGCCAGCAAGTACACA
GACCGGGCCCTGCGGGCCAGCTACACACCATCTCCAGCACGCTCGACTCACCTCAAGACC
CCAGCCGGAGGGCCCCAGACTCCAACGAGCACACCGGCTCCAGGCTCTGCCACACGCACC
CCCCTCAGCCAGGACCCAGCCTCCATCACAGACAACTTGCTACAGCTCCCTGCCCGGCGC
AAAGCCTCAGATTTCTTT
>RhFe|XM_033097173.1_cds_XP_032953064.1_1
ATGGAGACTCCCGGCGCGTCTCCGAGGGCCCTATTGCTTCCCACCGCGTCCAGGCCCCGG
AGGAAGCGCGCAGCAGGGGAGGCCAGGGCTGCGACAATCAAGCAACGGGTTTTGGACGAA
GAAGAGTACATCGAGGGCCTCCAGACAGTCATCCAGAGGGACTTCTTTCCTGATGTGGAG
AAGCTGCAGGCACAGAAGGAGTACCTGGAGGCTGAGGAGAATGGAGACTTGGAACGGATG
CGCCAGATCGCCATCAAGTTTGGCTCTGCCCTGGGCAAGATGTCCCGAGAGCCCCCGGCC
CCGTATGTGACTCCAGCCACGTTTGAAACCCCTGAGGTGCACACAGGCACTGGAATGGTG
GGCAACAAGCCTCAGGGCCGGAACCAAGGCCTGGAGGATGGTGAT---GGAGAGCCCCTG
CCCAGCCTGGATGTCTTCCTGAGCCAGTACACAAGCGAGGACAATGCCTCTTTCCAGGAG
ATCATGGAGGTGGCCAAGGAGAAGAACCGGGCACGCCATGCTTGGCTCTACCAGGCCGAG
GAGGAGTTTGAGAAG---------------------------------AGGCAGAAGGAT
AATCTCACACTCCCACCAGCAGAGAAGCAAGCCATTGAGAGTAGCCAGGCTGGCGTGGAG
ACCTGGAAATACAAGGCCAAAAACTCTCTCATGTACTACCCAGAGGGCGTCCCTGACGAA
GAGCAACTGTTTAAGAAGCCCCGGCAGGTGGTGCATAAGAATACTCGCTTCCTCAGGGAC
CCCTTCAGCCAGGCCCTGAGC------------AGGTCCCAGCTGCAGCAGGCTGCTGCC
CTCAATGCCCAGCACAAACAGGGCAAGGTGGGCCCTGACGGCAAGGAGCTGATCCCGCAG
GAGTCCCCCCGCGTGGGCGGATTTGGATTTGTTGCCACCCCTTCTCCTGCCCCTGGTGTG
AATGAGTCCCCACTGATGACCTGGGGGGAGGTCGAGAACACACCGTTGAGAGTCGAAGGA
TCAGAAACCCCCTATATGGACAGGACACCGGGGCCAGCCTTCAAGATACTGGAGCCAGGT
CGCAGAGAGCGCCTGGGGCTGAAGATGGCGAATGAGGCCGCTGCCAAGAACAGGGCCAAG
AAGCAGGAGGCCTTGCGAAGAGTGACAGAGAACCTGGCCAGCCTCACCCCCAAAGGCCTG
AACCCGGCCATGTCCCCAGCCCTTCAGCGCCTCGTGAACAGGACGGCCAGCAAGTACACA
GACCGGGCCCTGCGAGCCAGCTACACTCCGTCCCCAGCGCACTCGACCCACCTCAAGACC
CCAGCCGGCGGGCCTCAGACCCCAACGAGCACACCGGCTCCTGGCTCTGCTGCACGCACT
CCCCTCAGCCAGGACCCAGCCTCCATCACGGACAACCTGCTGCAGCTCCCTGCCCGGCGC
AAAGCTTCGGACTTCTTC
>RoAe|XM_016120132.1_cds_XP_015975618.1_1
ATGGAGACTCCCGGTGCGTCGCCGCCGGCCCAGTTGCTTCCCACCGCGTCGGGGCCCCGG
AGGAAACGCGCGACAGAGGAGGTCGGGGCTGCGATAGGCAAGCAAAGAATCTTGGACGAG
GAAGAGTACATCGAGGGCCTCCAGACAGTCATCCAGAGGGACTTCTTTCCTGATGTAGAG
AAGCTGCAGGCACAGAAGGAGTACCTGGAGGCTGAGGAGAATGGAGACCTGGAACGGATG
CGCCAGATTGCCATCAAGTTTGGCTCAGCCCTGGGAAAAATGTCCCAAGAGCCTCCGCCG
CCTTATGTCACCCCAGCCACGTTTGAAACACCTGAGGTGCATACAGGCACTGGAATGGTG
GGCAACAAGACGCGGGGCCGGAGCCGAGGTCTGGAGGATGGCGATGCAGGAGAGCCCCTG
CCCAGCCTGGATGTTTTTCTGAGCCGTTACACAAGTGAGGACAACGCTTCCTTCCAGGAG
ATCATGGAGGTGGCCAAGGAGAAGAACCGGGCACGTCATGCCTGGCTCTACCAAGCCGAG
GAGGAGTTTGAAAAG---------------------------------AGGCAGAAAGAT
AATCTCACACTCCCACCGGCAGAGCACCAAGCTATTGAGAGCAGCCAGGCCGGCGTGGAG
ACCTGGAAGTACAAGGCCAAGAACTCTCTCATGTACTATCCAGAGGGCGTCCCTGATGAA
GAGCAGCTGTTTAAGAAGCCCCGGCAGGTGGTGCATAAGAATACTCGCTTCCTGAGGGAC
CCCTTCAGCCAGGCCCTGAGC------------CGGTCTCAGCTGCAGCAGGCCGCTGCC
CTCAATGCCCAGCACAAACAGGGCAAAGTGGGCCCCGACGGCAAGGAGCTGATCCCCCAG
GAGTCCCCCCGAGTGGGTGGATTTGGATTTGTGGCCACCCCTTCTCCTGCCCCTGGTGTG
AATGAATCCCCGCTGATGACCTGGGGGGAGGTTGAGAATACACCTTTGAGAATTGAAGGA
TCGGAAACTCCCTACGTGGACAGGACACCGGGACCAGCCTTCAAGATCTTGGAGCCGGGC
CGCAGGGAGCGGCTGGGGCTGAAGATGGCCAACGAAGCTGCTGCCAAGAACCGAGCCAAA
AAGCAGGAGGCCTTGAGGAGAGTGACGGAGAACCTGGCCAGCCTCACCCCCAAAGGCCTG
AGCCCAGCCATGTCCCCAGCCCTGCAGCGCCTTGTGAGCAGGACGGCCAGCAAGTACACA
GACCGGGCCCTGCGGGCCAGCTACACACCATCTCCAGCACGCTCGACCCACCTCAAGACC
CCAGCCGGAGGGCCCCAGACTCCAACGAGCACACCAGCTCCAGGCTCTGCCACACGCACC
CCCCTCAGCCAGGACCCAGCCTCCATCACAGACAACTTGCTGCAGCTCCCTGCCCGGCGC
AAAGCCTCAGATTTCTTT
>HiAr|XM_019634161.1_cds_XP_019489706.1_1
ATGGAGACTCCCGGCGCGTCTCCCCGGGCCCTGTTGCTTCCCACCGCGTCCAGGCCCCGG
AGGAAGCGCGCAGCAGGGGAGGCTGGTGCTGCGACGAGCAAACAACGGGTCTTGGACGAG
GAAGAGTACATCGAGGGCCTCCAGACAGTCATCCAGAGGGATTTCTTTCCTGATGTGGAG
AAGCTGCAGGCACAGAAGGAGTACCTGGAGGCTGAGGAGAACGGAGACTTGGAACGGATG
CGCCAGATCGCCATCAAGTTTGGCTCTGCCCTGGGCAAGATGTCCCGAGAGCCCCCAGCA
CCTTATGTGACTCCAGCCACGTTTGAAACCCCTGAGGTGCACACAGGCACTGGAATGGTG
GTCAACAAGCCTCAGGGCCGGAGCCAAGGCCTGGAGGATGGTGAT---GGAGAGCCCCTG
CCCAGCCTGGATGTCTTCCTGAGCCAGTACACAAGCGAGGACAATGCCTCCTTCCAGGAG
ATCATGGAGGTGGCCAAGGAGAAGAACCGGGCACGCCATGCTTGGCTCTACCAGGCCGAG
GAGGAGTTTGAGAAG---------------------------------AGGCAGAAAGAT
AATCTCACACTCCCATCGGCAGAGCACCAAGCGATTGAGAGCAGCCAGGCTGGCGTGGAG
ACCTGGAAATACAAGGCCAAGAACTCTCTCATGTACTACCCAGAGGGCGTCCCTGATGAA
GAGCAACTGTTTAAGAAGCCCCGGCAAGTGGTGCATAAGAATACTCGCTTCCTCAGGGAC
CCATTCAGCCAGGCCCTGAGC------------AGGTCCCAGCTGCAGCAGGCCGCTGCC
CTCAATGCCCAGCACAAACAGGGCAAGGTGGGCCCCGACGGCAAGGAGCTGATTCCCCAG
GAGTCCCCCCGAGTGGGCGGATTTGGATTTGTTGCCACCCCTTCTCCTGCCCCTGGTGTG
ACTGAGTCCCCACTGATGACCTGGGGGGAGGTCGAGAACACACCCTTGAGAGTTGAAGGA
TCGGAAACCCCCTACATGGACAGGACACCGGGGCCAGCCTTCAAGATATTGGAGCCAGGT
CGCAGGGAGCGCCTGGGGCTGAAGATGGCCAATGAGGCTGCTGCCAAGAACAGGGCCAAG
AAGCAGGAGGCCTTGCGAAGAGTGACGGAGAACCTGGCCAGCCTCACCCCCAAAGGCCTG
AGCCCGGCCATGTCCCCAGCCCTTCAGCGCCTCGTGAACAGGACGGCCAGCAAGTACACA
GACCGGGCCCTGCGGGCCAGCTACACACCATCCCCAGCACGTTTGACCCACCTCAAGACC
CCAGCCGGCGGGCCCCAAACCCCAACGAGCACACCGGCTCCTGGCTCTGCTGCACGCACT
CCCCTCAGCCAGGACCCAGCCTCCATCACGGACAACCTGCTGCAGCTCCCTGCCCGGCGC
AAAGCCTCGGACTTCTTC
