# Supplementary material for: Positively selected genes in the hoary bat (Lasiurus cinereus) lineage: prominence of thymus expression, immune and metabolic function, and regions of ancient synteny
Source: PeerJ. 2022 Mar 17;10:e13130. doi: 10.7717/peerj.13130 (PMC8934532; doi:10.7717/peerj.13130)
Supplement: Supplemental Information 4 — Likely alignment errors have been manually deleted between conserved codons. Recovery of the original codon positions requires alignment to the original accessions in each orthogroup. [file peerj-10-13130-s004.zip › renamed.manual/OG0010358.manual.fas]

>EpFu|XM_028133113.1_cds_XP_027988914.1_1
GAAACTCAGCCACCAGTGACGAATTTGAGTGTTTCAGTTGAAAACCTCTGCACAGTGATA
TGGACATGGAATCCTCCGGAGGGAGCCAACCCTAATTGTAGTCTGTGGTATTTTAGTCAT
TTTGGCAACAAGCAGGATAAGAAAATTGCTCCAGAAACTCATCGTTCAAAAGAAGTGGCC
CTGAATGAGAGGATTTGTCTGCAAGTGGGGTCCCAGTGTAGCACCAATGAAAGTGACAAT
CCTAGCATTTTGGTGGAAAAGTGCATCTCACCCCCTGAAGGCGATCCTGAGTCAGCTGTG
ACTGAGCTACAATGTGTTTGGCACAACCTGAGCTACATGAAGTGCACTTGGCTCCCGGGA
AGGAACGCAAGTCCTGACACTAACTATACTCTTTACTACTGGCACAGCAGCCTGGGAAAA
ATTCATCAATGTGAAAACATCTATAGAGAAGGTCAACACATTACTTGTTCTTTTACTCTT
TCC---------------AGTTTCGACCAACACAATGTTCAAGTGATGGTCAAGGATAAT
GCAGGAAAAATTAGACCATCCTTTCATATAGTGCCTTTAACTTCTCGTGTGCAACCTGAT
CCTCCACATATTAAAAGGCTTTTCTTTCAACATGGTGAATTATACATGCTAGGGAAGAAT
CCACAGAATTTTACTAGCACTTGCTTATCTTATCAAGTAGAAGTCAATAACAGCCAAACT
GAGACACTTTATACTTTATCCAACCTGGAGGGTACAGTTTGTTTCCGGGTTCCTGGTGTT
CTTCATGATACTTTGAACACAGTCAGAATGAGAGTAAAAACAAATAAGTTATGCTATGAG
GATGACAAACTGTGGAGTAATTGGAGTCCAGCGATGAGTATAGGTAAGAAGACCAATCCA
ACACTCTATATCACCATGTTACTCATAATTCCAATCATTGTTGCAGGTGCAATCATAGTC
CTTCTGCTTTATCTAAAAAGG---------------------------------------
---------------------------------------------CACTGGAAGAAGTAT
GACATTTATGAGAAGCAAATCAAAGAAGAAACCGATTCTGTCGTGCTGATAGAAAATCTG
AAGAGA---
>HiAr|XM_019667835.1_cds_XP_019523380.1_1
GAAACTCAGCCACCGGTGACAAATTTGAGTGTTTCTGTTGAAAACCTCTGCACGGTAATA
TGGACATGGAATCCTCCAGAGGGAGCCAGCCCGAATTGTAGTCTGTGGTATTTTAGTCAT
TTTGGCAACAAGCAGGATAAGAAAATTGCTCCAGAAACTCATCGTTCGAAAGAAGTGCCC
TTGAATGAGAAGGTTTGTTTGCAAGTGGGGTCCCAGTGTAGCACCAATGAAAGTGACAAC
CCTAGCACTTTGGTGGAAAAGTGCATCTCACCCCCTGAAGGTGATCCTGAGTCAGCTGTG
ACTGAGCTACAATGCATTTGGCACAACCTGAGCTACATGAATTGTACCTGGCTCCCTGGA
AGGAACACAAGACCTGACACTAACTATACTCTCTACTACTGGCACAGCAGCCTGGGAAAA
ATTCTTCAATGTGAAGACATCTTTAGATCAGGTCAACACATTGGTTGTTCCTTTGCTCTG
ACTAAAGTGAAGGATTCCAGTTTTGACCAACACAGTGTCCAAGTAATGGTCAAGGATAAT
GCAGGAAAAATTAGACCATCCTTCAATATAGTCCCTTTAACGTCCCATGGA---------
---------------AACATGGTCTTTTTAAAT------TTATTTTTTCTT---------
------------------------------------------------------------
---------TATATTTTCAAGAATCTGGAGGGCACAATTTGTTTCCGGGTCCCTGGTGCT
TTTCCTGATACTTTGAACACAGTCAGAATAAGAGTCAAAACAAATAAATATTGCTATGAG
GATGACAAACTCTGGAGTAATTGGAGTCCAGCAATGAGTATAGGTAAGAAGGCCAATCCG
ACATTCTACATAACCATGTTACTCATTATTCCCATAATCGTTGCAGGTGCAATCATAGTC
CTTCTACTTTATTTAAAAAGGCTCAAGATCATTATATTCCCTCCAATTCCTGATCCTGGC
AAGATTTTTAAAGAAATGTTTGGAGACCAGAATGATGATACCCTGCACTGGAAGAAATAT
GACATCTATGAGAAACAAGCCAAAGAAGAAACTGACTCTGTAGTGCTGATAGAAAACCTG
AAGAGA---
>LaCi|114-exonerate_protein2genome-gene-164.18-mRNA-1
GAAACTCAGCCACCAGTGACAAATTTGAGTGTTTCAGTTGAAAACCTCTGCACAATAATA
TGGACATGGAATCCTCCAGAGGGAGCCAGCCCAAATTGTAGTCTGTGGTATTTTAGTCAT
TTTGGCAACAAGCAGGATAAGAAAATTGCTCCAGAAACTTATCGTTCAAAAGAAGTGGCC
CTGAATGAGAGGATTTGTCTGCAAGTGGGGTCCCAGTGTAGCACCAATGAAAGTGACAAT
CCTAGCATTTTGGTGGAAAAGTGCATCTCACCCCCTGAAGGCGATCCTGAGTCGGCTGTG
ACTGAGCTACAATGTGTTTGGCACAACCTGAGGTACATGAAGTGCACTTGGCTCCCGGGA
AGGAACACAAGTCCTGACACTAACTATACTCTCTACTACTGGCACAGCAGCCTGGGAAAA
ATTCATCATTGTGAAAAAATCTATAGAGAAGGTCAACGCATTACTTGCTCTTTTACTCTG
ACTAAAGTAAAGGATTCCAGTTTCGACCAACACAATGTTCAAGTGATGGTCAAGGATAAT
GCAGGAAAAATTAGACCATCCTTTCATATAATGCCTTTAACTTCTCATGTGCAACCTGAT
CCTCCACATATTAAAAGGCTCTTCTTTCAACATGGTGACTTATACGTGCTAGGGAAGAAT
CCACAGAATTTTGTTAGCACTTGCTTATCTTATCAAGTAGAAGTCAATAACAGCCAAACT
GAGACACATTATATTTTATCCAATTTTAAGGGTACATTTTGTTTCCGGGTTCCTGGTGTT
CTTCATGATACTTTGAACACAGTCAGGATGAGAGTAAAAACAAATAAGTTATGCTATGAG
GATGACAAACTGTGGAGTAATTGGAGTCCAGCGATGAGTATAGGTAAGAAGACCAATACA
ACACTCTATATCACCATGTTACTCATAATTCCAATCATTGTTGCAGGTGCAATCATAGTC
CTTCTGCTTTATCTAAAAAGGCTCAAGATTATTATATTCCCTCCAATTCCTGATCCTGGC
AAGATTTTTAAAGAAATGTTTGGAGATCAAAATGATGATACCCTGCACTGGAAGAAGTAT
GACATCTATGAGAAGCAAATCAAAGAAGAAACCGATTCTGTCGTGCTGATAGAAAACCTG
AAGAGAACC
>MyLu|XM_023757344.1_cds_XP_023613112.1_1
GAAACTCAGCCACCAGTGACGAATTTGAGTGTTTCAATTGAAAACCTCTGCACAGTAAAA
TGGACATGGAATCCTCCAGAGGGAGCCAGCCCGAATTGTAGTCTGTGGTATTTTAGTCAT
TTCGGCAACAAGCAGGATAAGAAAATTGCTCCAGAAACTCATCGTTCAAAAGAAGTGGCC
CTGAATGAGAGGATTTGTCTGCAAGTGGGGTCCCAGTGTAGCACCAATGAAAGTGACAAT
CCTAGCATTTTGGTGGAAAAGTGCACCTCACCCCCTGAAGGCGATCCTGAGTCGGCTGTG
ACTGAGCTACAATGTGTTTCACACAACCTGAGCTACATGAAGTGCACTTGGCTCCCGGGA
AGGAACACAAGTCCTGACACTAACTATACTCTCTCCTACTGGCACAGCAGCCTGGGAAAA
ATTCATCAATGTGAAAACATCTCTAGAGAAGGTCAACACATTACTTGTTCTTTTACTCTG
ACTAAAGTAAATGATTCCAGTTCCGACCCACAGAGTGTTCAAGTGATGGTCAAGGATAAT
GCAGGAAAAATTAGACCATCCTTTCATATAGTGCCTTTAACTTCTCGTGTGCAACCTGAT
CCTCCACATATTAAAAGGCTCTTCTTTCAACATGGTGACTTATACGTGCTAGGGAAGAAT
CCACAGAATTTTATTAGCACTTGCTTATCTTATCAAGTAGAAGTCAATAACAGCCAAACT
GAGACGCATTATATTTTATCTAACCTGGAGGGTACAATTTGTTTCCGGGTTCCTCGTGTT
CTTCGTGATACTTTGAACACAGTCAGAATGAGAGTAAAAACAAATAAGTTATGCTATGAA
GATGACAAACTGTGGAGTAATTGGAGTCCAGCGATGAGTATAGGTAAGAAGACCAATCCA
ACACTCTATATCACCATGTTACTCATCATTCCAATCATTGTTGCAGGTGCAATCATAGTC
CTTCTGCTTTATCTAAAAAGGCTCAAGATCATTATATTCCCTCCAATTCCTGATCCTGGC
AAGATTTTTAAAGAAATGTTTGGAGACCAAAATGATGACACCCTGCACTGGAAGAAGTAT
GACATCTATGAGAAGCAAATCAAAGAAGAAACCGATTCTGTCGTGCTGATAGAAAACCTG
AAGAGA---
>PhDi|XM_028522657.1_cds_XP_028378458.1_1
GAAACTCAACCACCTGTGACAAATTTGAGTGTTTCTGTTGAAAACCTCTGCACAGTAATA
TGGACATGGAATCCTCCGGAGGGAGCCAGCCCGAACTGTAGTCTATGGTATTTTAGTCAT
TTTGGCAACAAGCAGGATAAGCAAATTGCTCCAGAAACTCATCGTTCAAAAGAAGTGCCC
CTGAATGAGAAGATTTGTCTGCAAGTGGGGTCCCAGTGTAGCGCCAATGAAAGTGACAAT
CCTAGCACTTTGGTGGAAAAGTGCATCTCACCCCCTGAAGGTGATCCTGAGTCAGCAGTG
ACTGAGCTACAATGTGTTTGGCACAACCTGAGCTACATGAAGTGTACTTGGCTCCCTGGA
AGGAACACAAGTCCTGACACTAACTATACTCTCTACTACTGGCATAGCAGCTTGGGAAAA
ATTCTTCAATGTGAAAACATCTACAGAGAAGGTCAACACAGTACTTGTTCTTTTACCCTG
ACTAAACTCAAGGATCCCAGTGTTGACCAATACAGTGTTCAAGTCATGGTCAAGGATGAT
GCAGGAAAAATTAGACCATCCTTCAATATAGTGCCTTTAACTTCCCATGTGCAACCTGAT
CCTCCACATATTAAAAATATCTCCTTCCAAAATGGTGTGTTATATGTGCTAGGGAAGAAT
CCACAGAATTTCGCTAGAACTTGCTTATCTTATCAAGTGGAAGTCAATAACAGCCAAACT
GAAGCACATTTTATTTTCTCGAACCTGGAGGGTACAATTTGTTTCCGGGTTCCTGGTGTT
CCTCCCGATACTGTGAACACAGTCAGAATGAGAGTCAAAACAAATACGTTTTGCTATGAG
GATAACCAACTCTGGAGTAATTGGAGTCCAGCAATGACTATAGGTAAGAAGACCGATGCC
ACACTCTACACAACCATGTTACTCATCATTCCAATCATCGTTGCAGGTGCAATCATAGTC
CTCCTGCTTTATTTAAAAAGGCTCAAGATCATTATATTCCCTCCAATTCCTGATCCTGGC
AAGATTTTTAAAGAAATGTTTGGAGACCAGAATGATGATACCCTGCACTGGAAGAAGTAT
GACATCTATGAGAAGCAAACCAAAGAAGAAACTGACTCTGTAGTGCTGATAGAAAACCTG
AAGAGA---
>PtVa|XM_011380188.2_cds_XP_011378490.1_1
GAAACTCAGCCACCAGTGACGAATTTGAGTGTTTCTGTTGAAAACCTCTGCACAGTAATA
TGGACATGGAATCCTCCTGAGAGAGCCAGCCCGAATTGTAGTCTGTGGTATTTCAGTCAT
TTTGGCAATAAGCAGGATAAGAAAATCGCTCCAGAAACTCATCGTTCAAAAGAAGTGCCT
CTGAACGAGAGGATTTGTTTGCAAGTGGGGTCCCAGTGTAGCACCAATGAAAGTGACAAT
CCTAGCACTTTGGTGGAAAAGTGCATCTCACCCCCCGAAGGTGATCCAGAGTCAGCTGTG
ACTGAGCTACAATGTGTTTGGCACAACCTGAGCTACATGAAGTGTACTTGGCTCCCTGGA
AGGAACACAAGTCCTGACACTAACTATACCCTCTACTACTGGCATAGCAGCCTGGGAAAA
ATTCTTCAATGTGAAAATATCTATAAAGAAGGTCAACACATTGGTTGTTCCTTTACTCTG
ACTAAATCGAAGGATTCCAATTTCGACCAACACAGTGTCCAAGTGATGGTCAAGGATAAT
GTAGGAAAAATTAGACCATCCTTCAACATAGTGCCTTTAACTTCTCATGTGCAACCTGAT
CCTCCACATATTAAAAATCTCTTTTTTCAACATGGTGACTTGTACGTGCTAGGGAAGACT
CCACAGAATTTTGTTAGCAGATGCTTATCTTATCAAATAGAAGTCAATAACAGCCAAACA
GAGACACATTATATTTTATCCAACCTGGAGGGTACAATCTGTTTCTGGGTCCCTGGTGTT
CTTCCTGATACTTTGAACACAGTCAGAATAAGAGTCAAAACAAATAAATTATGCTACGAG
GATGATAAACTCTGGAGTAATTGGAGTCCAGTGATGAGTATAGGTAAGAAGGCCAATCCC
ACATTCTACATAATCATGTTACTCATCATTCCAGTAATTGTTGCAGGTGCAATCATAGCC
CTTCTGCTTTATCTAAAAAGGCTCAAGATCATTATATTCCCTCCAATTCCTGATCCTGGG
AAGATTTTTAAAGAAATGTTTGGAGACCAGAATGATGATACCCTGCACTGGAAGAAATAT
GACATCTATGAGAAGCAAACCAAAGAAGAAACTGACTCTGTAGTGCTGATAGAAAACCTG
AAGAGA---
>RhFe|XM_033113950.1_cds_XP_032969841.1_1
GAAACTCAGCCACCAGTGACGAATTTGAGTGTTTCTGTTGAAAACCTCTGCACGGTAATA
TGGACATGGAATCCTCCAGAGGGAGCCAGCCCGAATTGTAGTCTATGGTATTTTAGTCAT
TTTGGCAACAAGCAGGATAAGAAAATTGCTCCAGAAACTCATCGTTCGAAAGAAGTGCCC
TTGAATGAGAGGGTTTGTTTGCAAGTGGGGTCCCAATGTAGCACCAATGAAAGTGACAAT
CCTAGCATTTTGGTGGAAAAGTGCATCTCACCCCCTGAAGGTGATCCTGAGTCGGCTGTG
ACTGAGCTACAATGCATTTGGCACAACCTGAGCTACATGAATTGTACTTGGCTCCCTGGA
AGGAACACAAGACCTGACACTAATTATACTCTCTACTACTGGCACAGCAGCCTGGGAAAA
ATTCTTCAATGTGAAGACATCTATACAGCAGGTCAACACATTGGTTGTTCCTTTGCTCTG
ACTAAGTTGAAGGATTCCAGTTTCGACCAACACAGTGTCCAAGTAATGGTCAAGGATAAT
GCAGGAAAAATTAGACCATCCTTCAATATAGTGCCTTTAACTTCTCATGTGCAACCTGAT
CCTCCACATATTAAAAATCTCTTCTTTCAACATGGTGACTTATACGTACTAGGGAAGAAT
CCACAGAATTTTTATAGCAGATGCTTATCTTATGAAGTAGAATTCAATAACAGCCAAACT
GAGACACATTATATTTTATCCAACCTGGAGGGTACAATTTGTTTCCGGGTCCCTGGTGTT
TTTCCTGATACTTTGAACACAGTCAGAATAAGAGTCAAAACAAATAAGTTTTGCTATGAG
GATGACAAACTCTGGAGTAATTGGAGTCCAGCAATGAGTATAGGTAAGAAGGCCAATCCG
ACATTCTACATAACCATGTTACTCATCATTCCAGTAATCGTTGCAGGTGCAATCATAGTC
CTTCTTCTTTATTTAAAAAGGCTCAAGATCATTATATTCCCTCCGATTCCTGATCCTGGC
AAGATTTTTAAAGAAATGTTTGGAGACCAGAATGATGATACCCTGCACTGGAAGAAATAT
GACATCTATGAGAAACAAACCAAAGAAGAAACTGACTCTATAGTGCTGATAGAAAACCTG
AAGAGA---
>RoAe|XM_016124440.1_cds_XP_015979926.1_1
GAAACTCAGCCTCCAGTGACGAATTTGAGTGTTTCTGTTGAAAACCTCTGCACAGTAATA
TGGACATGGAATCCTCCTGAAAGAGCCAGCCCGAATTGTAGTCTATGGTATTTCAGTCAT
TTTGGCAATAAGCAGGATAAGAAAATCGCTCCAGAAACTTATCGTTCAAAAGAAGTGCCT
CTGAACGAGAGGATTTGTTTGCAAGTGGGGTCCCAGTGTAGCACCAATGAAAGTGACAAT
CCTAGCACTTTGGTGGAAAAGTGCATCTCGCCCCCCGAAGGTGATCCAGAGTCAGCTGTA
ACTGAGCTACAATGTGTTTGGCACAACCTGAGGTACATGAAGTGTACTTGGCTCCCTGGA
AAGAACACAAGTCCTGACACTAACTATACCCTCTACTACTGGCATAGCAGCCTGGGAAAA
ATTCTTCAATGTGAAAATATCGATAAAGAAGATCAACGTATTGGTTGTTCCTTTGCTCTG
AATAAAGCGAAGGATTCCAGTTTCGACCAACACAGTGTCCAAGTAATGGTCAAGGATAAT
GTAGGAAAAATTAGACCATCCTTCAATATAGTGCCTTTAACTTCTCATGTGCAACCTGAT
CCTCCACATATTAAAAATCTCTTTTTTCAAGATGGTGGCTTGTACGTGCTAGGGAAGAAT
CCACAGAATTTTGCTAGCAGATGCTTATCTTATCAAATAGAAGTCAATAACAGCCAAACT
GAGACACATGATATTTTATCCAACCTGGAGGGTGAAATTTGTTTCTGGGTCTCTGGTGTT
TTTCCTGATACTTTGAACACAGTCAGAATAAGAGTCAAAACAAATAAATTATGCTATGAG
GATGATAAACTCTGGAGTAATTGGAGTCCAGCAATGAGCATAGGTGATAAGGCCGATCCC
ACGTCCTACATAATCATGTTACTCATCATTCCAGTAATTGTTGCAGGTGCAATCATAGCC
CTTCTGCTTTATCTAAAAAGGCTCAAGATCATTATATTCCCTCCAATTCCTGATCCTGGC
AAGATTTTTAAAGAAATGTTTGGAGACCAGAATGATGATACCCTGCACTGGAAGAAATAT
GACATCTATGAGAAGCAAACCAAAGAAGAAACTGACGCTGTAGTGCTTATAGAAAACCTG
AAGAGA---
