# Supplementary material for: Positively selected genes in the hoary bat (Lasiurus cinereus) lineage: prominence of thymus expression, immune and metabolic function, and regions of ancient synteny
Source: PeerJ. 2022 Mar 17;10:e13130. doi: 10.7717/peerj.13130 (PMC8934532; doi:10.7717/peerj.13130)
Supplement: Supplemental Information 4 — Likely alignment errors have been manually deleted between conserved codons. Recovery of the original codon positions requires alignment to the original accessions in each orthogroup. [file peerj-10-13130-s004.zip › renamed.manual/OG0010459.manual.fas]

>EpFu|XM_008161311.2_cds_XP_008159533.1_1
TTTTTGGCGAAGTCACAGGAAGCACTGCCCCCTAGGAGAATGAAGGACAGTTATGTTGAA
GTTCTCTTGCCTTTGGGCAGTCAGCCTGAATTACGAGAGAAATATTTGACTGTTCAAAAC
ACCGTAAGATTTGGCAGGATTCTTGAGGATCTTGACAGCTTAGGAGTTCTTATTTGCTAC
ATGCACACCAAAGTTCAGGAAGCTAAGATGTCTCCTTTATCGATAGTTACAGCCCTGGTG
GACAAAATCGATATGTGTAAGAAGAGCCTAAGCCCAGAACGGGACATCAAGTTCAGTGGC
CATGTTAGCTGGGTTGGGAAGACATCTATGGAAGCGAAGATGCAAATGTTCCAG------
------------------------------------------------------------
---------------------------------------TTACAAGACAGTGAATATTGT
CCTGTTTTGGAAGCAACATTTGTAATGGTGGCCCGTGATTCTGAAAATAAGGGGTCGGCA
TTTGTAAATCCACTCATCCCTGAAGGCCCTAAGGAAGAAGCGCTCTTTAAACAAGGAGAA
TTGAACAAGGGGAGAAGGGTCGCCTTCAGCTCCATGTCGTTACTGAAAATGGCTCCCAGT
GCTGAGGAGAGGATGACCATCCATGAGATGTTTCTTAACACACTGGATCAAAAGACTATA
AGTTTTCAAAGTCGAGTTTTGCCCCCTAATGCAGTATGGATGGAGAAATCAAAACTGAAG
AGCTTGGAAATTTGCCACCCTCAGGAGAGGAATATTTTCAATCGGATCTTTGGTGGTTTC
CTTATGAGGAAAGCATACGAACTCGGATGGGCTACTGCTTGTAACTTTGGTGGTTCCCGA
CCATTTGTAGTGGCGGTGGATGACATCATGTTCCAGAAACCTGTTGAGGTTGGATCATTG
CTGTTTCTGTCTTCCCAGGTTTGCTTTACTCAAGGCAACTACATTCAAGTCAGAGTCCAC
AGCGAAGTGGCCTCTCTGCACAATAAAGAACACACAACCACCAATGTCTTTCATTTCACG
TTCATGTCGGAGAATGAAGTGCCTTTGGTTTTCCCCAGAACATATGGA
>HiAr|XM_019626520.1_cds_XP_019482065.1_1
TTTTTGGCTAATTCACAGGAAGGACTGCCACCTAGGAGAATGAAAGACAGTTATATCGAA
GTTCTCTTGCCTTTGGGCACTGAGCCTGCATTACGCGAGAAGTATTTGACTGTTCAGAAC
ACCGTAAGATTTGGCAGGATCCTTGAGGATCTTGACAGCTTAGGAGTTCTTATTTGCTAC
ATGCACACCAAAATTCCTTCAGCTGAGATGTCTCCTTTATCGATAGTTACGGCTCTTGTG
GACAAGATTGATTTGTGTAAGAATTGCTTAAGCCCGGAACAGGATATCAAGTTCAGTGGC
CATGTTAGCTGGGTTGGGAAGACATCCATGGAAGTGAAGATGCAAATGTTCCAG------
------------------------------------------------------------
---------------------------------------TCACATGGCAATGAATTTAGT
CCTGTTTTGGATGCAACGTTTGTAATGGTGGCTCGTGATTCTGAAAATAAAGGGCCGGCA
TTTGTAAACCCGCTCATCCCTGAAGGCCCTGAGGAAGAAGAGCTCTTTAGACAAGGAGAA
TTGAACAAGGGGAGAAGGGTTGCCTTCAGCTCCACATCGTTACTGAAAATGGCTCCCAGT
GCTAAGGAGAGGACGGCCATACATGAGATGTTTCTTAGCACGCTGGATCCAAAGACAATA
AGTTTTCGAAGTCGAATTTTGCCCCCTAATGCAGTGTGGATGGAGGATTCAAAATTGAAG
AGCTTGGAAGTTTGCCACCCTCAGGAGAGGAACATTTTCAATCGGATCTTTGGTGGTTTC
CTTATGAGGAAAGCATATGAACTTGGATGGGCTACTGCTTGTAACTTTGGTGGTTCCCGA
CCATTTGTAGTAGCAGTGGACGATATCATGTTTCAGAAACCTGTTGAGGTTGGATCCTTG
CTGTTTCTTTCTTCCCAGGTTTGCTTTACCCAAGACAAATATATTCAAGTCAGAGTACAC
AGTGAAGTGGCCTCTCTGCAGAATAAAGAACATACGACCACCAATGTCTTTCATTTCACG
TTCATGTCGGAGAACGATGTGCCCTTGGTTTTCCCCAGAACATACGGC
>LaCi|136-exonerate_protein2genome-gene-0.11-mRNA-1
TTTTTGGCGAAGTCACAGGAAGAACTGCCCCCCAGGAGAATGAAGGACAGTTACGTTGAA
GTTCTCTTGCCTTTGGGCAGTCAGCCTGAATTACGAGAGAAATATTTGACTGTTCAGAAC
ACCGTAAGATTTGGCAGGATTCTTGAGGATCTTGACAGCTTAGGAGTTCTTATTTGCTAC
ATGCACACCAAAGTTCATGAAGCTAAGATGTCTCCTTTATCGATAGTTACAGCCCTGGTG
GACAAAATTGATATGTGTAAGAAGAGCTTAAGCCCAGAACGGGACATCAAGTTCAGTGGC
CATGTTAGCTGGGTTGGGAAGACATCGATGGAAGCGAAGATGCAAATGTTCCAGCCTCTT
GCCAAGTTTTACAAATTTATCGCCCTCCGCAACTCACCAGGGTCCTTTCTCCCTCNNNNN
NNNNNNNNNNNNNNNNNNNNNNNNNNNNNATACANNNNNTTACAAGACAGTGAATATTGT
CCTGTTTTGGAAGCAACATTTGTAATGGTGGCCCGTGATTCTGAAAATAAGGGGTCGGCA
TTTGTAAATCCACTCATCCCTGAAGGCCCTAAGGAAGAAGCGCTCTTTAGACAAGGAGAA
TTGAACAAGGGGAGGAGGGTCGCCTTCAGCTCCATGTCGTTACTGAAAATGGCTCCCAGT
GCTGAGGAGAGGATGACCATCCATGAGATGTTTCTGAACACACTGGATCAAAAGACTATA
AGTTTTCAAAGTCGAGTTTTGCCCCCTAATGCAGTATGGATGGAGAAATCAAAACTGAAG
AGCTTGGAAATTTGCCACCCTCAGGAGAGGAATATTTTCAATCGGATCTTTGGCGGTTTC
CTTATGAGGAAAGCATACGAACTCGGATGGGCTACTGCTTGTAACTTTGGTGGTTCCCGA
CCATTTGTAGTGGCAGTGGATGACATCATGTTCCAGAAGCCTGTTGAGGTTGGATCATTG
CTGTTTCTGTCTTCCCAGGTTTGCTTTACTCAAGGCAACTACATTCAAGTCCGAGTCCAC
AGCGAAGTGGCCTCTCTGCACGATAAAGAGCATACCACCACCAATGTCTTTCATTTCACC
TTCATGTCGGAGAACGAAGTGCCTTTGGTTTTCCCCAGAACATATGGA
>MyLu|XM_006085622.3_cds_XP_006085684.1_1
TTTTTGGCAAAGTCACAGGAAGCACTGCCCCCTAGGAGAATGAAAGACAGTTATGTTGAA
GTTCTCTTACCTTTGGGCAGTCAGCCTGAATTACGAGAGAAATATTTGACTGTTCAAAAC
ACCGTAAGATTTGGCAGGATTCTTGAGGATCTTGACAGCTTAGGAGTTCTTATTTGCTAC
ATGCACACCAAAGTTCATGAAGTTAAGATGTCTCCTTTATCGATAGTTACAGCCCTGGTG
GACAAAATTGATATGTGTAAGAAGAGCTTAAGCCCAGAACGGGACATCAAGTTCAGTGGC
CATGTTAGCTGGGTTGGGAAGACATCTATGGAAGCGAAGATGCAAATGTTCCAG------
------------------------------------------------------------
---------------------------------------TTACAAGACAGTGAATTTTGT
CCTGTTTTGGAAGCAACATTTGTAATGGTGGCCCGTGATTCTGAAAATAAGGGGTCGGCA
TTTGTAAATCCACTCATCCCTGAAGGCCCTAAGGAAGAAGCGCTCTTTAGACAAGGAGAA
TTGAACAAGGGGAGAAGGGTCGCCTTCAGCTCCATGTCGTTACTGAAAATGGCTCCCAGT
GCTGAGGAGAGGACGACCATCCATGAGATGTTTCTTAACACACTGGATCAGAAGACTATA
AGTTTTCAAAGTCGAGTTTTGCCCCCTAATGCAGTATGGATGGAGAAATCAAAACTGAAG
AGCTTGGAAATTTGCCACCCTCAGGAGAGGAATATTTTCAATCGGATCTTTGGTGGTTTC
CTTATGAGGAAAGCATATGAACTCGGATGGGCTACTGCTTGTAACTTTGGTGGTTCCCGA
CCATTTGTAGTGGCGGTGGATGACATCATGTTTCAGAAACCTGTTGAGGTTGGATCATTG
CTGTTTCTGTCTTCCCAGGTTTGCTTTACTCAAGGCAACTACATTCAAGTCAGAGTCCAC
AGCGAAGTGGCCTCTCTGCACAATAAAGAACATACGACCACCAATGTCTTTCATTTCACG
TTCATGTCGGAGAATGAAGTGCCCTTGGTTTTCCCCAGAACATATGGA
>PhDi|XM_028523213.1_cds_XP_028379014.1_1
TTTTTGGCTAAGTCACAGGAAGAACTGCCGCCTCGGAGAATGAAAGACAGTTATGTTGAA
GTTCTCTTGCCTTTGGGCAGTCAGCCTGAATTACGAGAGAAATATCTGACTGTTCAAAAT
GCCATAAGATTTGGCAGGATTCTTGAGGATCTTGACAGCTTAGGAGTTCTTATTTGCTAC
ATGCATACCAAAATGCATTCGACTAAGATGTCTCCTTTATCAATAGTTACAGCTCTGGTG
GACAAGATTGATATGCATAAGAAGTGCCTAAGCCCAGAACAGGACATCAAGTTCTGTGGC
CACGTTAGCTGGGTTGGGAAGACATCTATGGAAGTGAAGATGCAAATGTTCCAG------
------------------------------------------------------------
---------------------------------------TTACATGGCAATGAATTTTGT
CCTGTTTTGGAAGCAACATTTGTAATGGTGGCTCGTGATTCTGAAAATAAACGGTCGGCA
TTTGTAAATCCACTCATCCCTGAAGGCCCCGAGGAAGAAGAGCTCTTTAGACAAGGAGAA
TTCAATAAGGGGAGAAGGGTGGCCTTTAGCTCCGCATCATTACTGAAAATGGCTCCCAGT
GCTGAAGAGAGGATGACCATACACGAGATGTTTCTTAACACGCTGGATCCAAAGACTATA
AGTTTTCGAAGTCGAGTCTTGCCCCGTAATGCAGTGTGGATGGAGAATTCAAAACTGAAG
AGCTTGGAAATTTGCCACCCTCAGGAGAGGAACATTTTCAATCGGATCTTTGGTGGTTTC
CTCATGAGGAAAGCATATGAACTTGGATGGGCTACTGCTTGTAACTTTGGTGGTTCCCGA
CCATTTGTAGTAGCAGTGGATGATATCATGTTTCAGAAACCTGTTGAGGTCGGATCCTTG
CTGTTCCTTTCTTCCCAGGTTTGCTATACTCAAGGCAATTACATTCAAGTCAGAGTCCAC
AGTGAAGTGGCCACCCTGCAAAATAAAGAGCATACAACCACCAATGTCTTTCATTTCACG
TTCATGTCGGAGAAAGAAGTGCCCCTGGTTTTCCCCAGAACATACGGA
>PtVa|XM_011378450.2_cds_XP_011376752.2_1
TTTTTGGCTAAGTCACAGAATGGACTGCCACCTAGGAGAATGAAAGACAGTTATATCGAA
GTTCTCTTGCCTTTGGGCAGTCAGCCTGAATTACGAGAGAAATATTTGACTGTTCAAAAC
ACCGTAAGATTTGGCAGGATTCTTGAGGATCTTGACAGCTTGGGAGTTCTTATTTGCTAC
ATGCACACCAAAATTCATTCAGCTAAGATGTCTCCTTTATCTATAGTTACAGCCCTGGTG
GACAGGATTGACATGCGTAAGAAGAGCCTAAGCCCAGAACAGGACATCAAGTTCAGCGGC
CATGTTAGTTGGGCGGGGAAGACATCCATGGAAGTGAAGATGAAAATGTTCCAG------
------------------------------------------------------------
---------------------------------------TTACATGGCAATGAATTTTGT
CCTGTTTTGGAGGCAACATTTGTAATGGTGGCTCGTGACTCTGAAAATAAAGGGCCGGCA
TTTGTAAACCCACTCATCCCTGAAGGCCCTGAGGAAGAAGAGCTCTTTAGAAAAGGAGAA
TTGAACAAGGGGAGAAGGATCGCCTTCAGCTCCATGTCGTTACTGAAAATGGCTCCCAGT
GCTGAGGAGAAGACGACTATACATGAGATGTTTCTTAGCACACTGGATTCGAAGACTGCA
AGTTTTCGAAGTCGAGTTTTGCCCTCTAATGCAGTGTGGATGGAGAATTCAAAGCTGAAG
AGCTTGGAAATCTGCCACCCTCAGGAGAGGAACATTTTCAATCGGATCTTTGGCGGTTTC
CTCATGAGGAAAGCATATGAACTTGCATGGGCTACTGCTTGTAACTTTGGTGGTTCCCGA
CCGTTTGTAGTAGCAGTGGATGATATCATGTTTCAGAAACCTGTCGAAGTTGGATCGTTG
CTGTTTCTTTCTTCCCAGGTTTGCTTTACTCAAGACAATTACATTCAAGTCAGAGTACAT
AGTGAAGTAGCCTCTCTGCACGATAAAGAGCATACGACCACCAATATCTTTCATTACACG
TTCATGTCAGAGAAAGATGTGCCCTTGGTTTTCCCCAGAACATATGGA
>RhFe|XM_033113202.1_cds_XP_032969093.1_1
TTTTTGGCTAAGTCACAGGAAGGACTGCCACCTAGGAGAATGAAAGACAGTTATATTGAA
GTTCTCTTGCCTTTGGGTAGTCAGCCTGCATTACGAGAGAAGTATTTGACTTTTCAGAAC
ACCATAAGATTTGGCAGGATTCTTGAGGATCTTGACAGCTTAGGAGTTCTTATTTGCTAC
ATGCACAACAAAATTCCTTCAGCTAATATGTCTCCTTTATCGATAGTTACAGCCCTGGTG
GACAAGATTGATATGTGTAAGAGTTCCTTAAGCCCAGAACAGGACATCAAATTCAGTGGC
CATGTTAGCTGGGTTGGGAAGACATCCATGGAAGTGAAGATGCAAATGTTCCAG------
------------------------------------------------------------
---------------------------------------TCACATGGCAATGACTTTAGT
TCTGTTTTGGATGCAACATTTGTAATGGTGGCTCGAGATTCTGAAAATAAAGGGCCGGCA
TTTGTAAATCCACTCGTCCCTGAAGGCCCTGAGGAAGAAGAGCTCTTTAGACAAGGAGAA
TTGAACAAGGGGAGAAGGGTTGCTTTCAGCTCCGTGTCGTTACTGAAAATGGCTCCCAAT
GCTAAGGAGAGGACGACCATACATGAGATGTTTCTTAGCACGCTGGATCCAAAGACTATA
AGTTTTCGCAGTCGAGTTTTGCCCCCTAATGCAGTGTGGATGGAGGATTCAAAATTGAAG
AGCTTGGAAGTTTGCCACCCTCAGGAGAGGAACATTTTCAATCGGATCTTTGGTGGTTTC
CTTATGAGGAAAGCGTATGAACTTGGATGGGCTACTGCTTGTAACTTTGGTGGCTCCCGA
CCGTTCGTAGTAGCAGTGGACGATATCATGTTTCAGAAACCTGTTGAGGTTGGATCGTTG
CTGTTTTTTTCTTCCCAGGTTTGCTTTACCCAAGACAAATACATTCAAGTCCGAGTGCAC
AGTGAAGTGTCGTCTCTGCAGAGTAAAGAGCATACGACCACCAATGTCTTTCATTTCACG
TTCATGTCGGAGAAAGACGTGCCCTTGGTTTTCCCCAGAACATACGGA
>RoAe|XM_016136931.1_cds_XP_015992417.1_1
TTTTTGGCTAAGTCACAGAATGGACTGCCACCTAGGAGAATGAAAGACAGTTATATCGAA
GTTCTCTTGCCTTTGGGCAGTCAGCCTGAATTACGAGAGAAATATTTGACTGTTCAAAAC
ACTGTAAGATTTGGCAGGATTCTTGAGGATCTTGATAGCTTGGGAGTTCTTATTTGCTAC
ACGCACACCAAAATTCATTCAACTAAGATGTCTCCTTTATCGATAGTTACAGCCCTGGTG
GACAGAATTGACATGTGTAAGAAGAACCTAAGCCCAGAACAGGACATCAAGTTCAGTGGC
CATGTTAGTTGGGTTGGGAAGACATCCATGGAAGTGAAGATCAAAATGTTCCAG------
------------------------------------------------------------
---------------------------------------TTACATGACAATGAATATGAT
CCTGTTTTGGAGGCAACATTTGTAATGGTGGCTCGTGACTCTGAAAATAAAGGGCCGGCA
TTTGTAAACCCACTCATCCCTGAAGGTCCTGAGGAAGAAGAACTCTTTAGAAAAGGAGAA
TTGAACAAGGGGAAAAGGATCGTCTTCGACTCCACGTCATTACTGAAAATGGCTCCCAGT
GCTGAAGAGAGGACGACTATACATGAGATGTTTCTTAGCACGCTGGATTCAAAGACTGCA
AGTTTTCGAAGTCGAGTTTTGCCCCCTAATGCAGTGTGGATGGAGAATTCAAAGCTGAAG
AGCTTGGAAATTTGCCACCCTCAGGAGAGGAACATTTTCAATCGGATCTTTGGCGGTTTC
CTCATGAGGAAAGCATATGAACTTGCATGGGCTACTGCTTGTAGCTTTGGTGGTTCCCGA
CCATTTGTAGTAGCAGTGGATGACATCATGTTTCAGAAACCCGTCGAGGTTGGATCGTTG
CTGTTTCTTTCTTCCCAGGTTTGCTTTACTCAAGGCAATTACATTCAAGTCAGAGTACAT
AGTGAAGTGGCCTCTCTGGACAATAAAGAGCATACGACCACCAATATCTTTCACTTCACG
TTCATGTCGGAGAAAGATGTGCCCTTGGTTTTCCCCAGAACGTATGGA
