# Supplementary material for: Positively selected genes in the hoary bat (Lasiurus cinereus) lineage: prominence of thymus expression, immune and metabolic function, and regions of ancient synteny
Source: PeerJ. 2022 Mar 17;10:e13130. doi: 10.7717/peerj.13130 (PMC8934532; doi:10.7717/peerj.13130)
Supplement: Supplemental Information 4 — Likely alignment errors have been manually deleted between conserved codons. Recovery of the original codon positions requires alignment to the original accessions in each orthogroup. [file peerj-10-13130-s004.zip › renamed.manual/OG0010546.manual.fas]

>EpFu|XM_008153009.2_cds_XP_008151231.1_1
GTCTCCTCGCCGGCTCCTCCTTCTCCT------------------AGAACCAGCTACAAT
TTGGGAAGATCTGTCCTCGGCCTTGATAAATGCAATGCCTGCATTGGAACATCTATTTGC
AAGAAGTTTTTTAAAGAAGAAATAAGGTTTGACAGCTGGCTGGCCACCCACGTCAAACTG
CCTCTGGGCTACTTGCCTTCTTACCCTGCAAATTACTCAGATGATTCCAAAACCTGGCGC
CCTGTGGAGATATCGAGGCTGGTCAGCACACAGCAGCATGAAATCTCAGACAGGAGAATC
TGCGCCTCTGCGGCAGCCCCAAAGACCTGCAGCATCGAGCGTGTCCTAAGGAAAACAGGA
AGGTTCCAGAAATGGCTGCAGGCCAAGCGCCTCACCCCGGACCTGGTGCAGGGCAGCCCA
GCAGCCGCCAGGGCAGCAGAGAATCAAGACATCTTCAGCTGCCTGGGGGCCGGCTGCCAG
GCCGGGCTGCCCCCCTGTGACGCGGTCCCCGAGAAGCAGAGCGTGGTGCTGGTGTGTCGG
CAAGTCCTGCCTCAGCTTCTCCAGGGGAAGTTCCCCTCTGCCGTGCAGGAGCAGATAGAC
GTCCTCCTGGCTAAGTGTGGGGAGGGCGCCCGCCCAGACCCCGAAGTCCTGGAGGCCGCT
AGCCAGCTGAAGAGCATCTTGAGACCCCTGAGGACATGTGACCCCAGATTTGCCTACCGC
TACCCAGACTGCAGGTATAATGAC---
>HiAr|XM_019648590.1_cds_XP_019504135.1_1
GTCTCCTCTCCGGCTCCTCCTTCTCCTTCTCTGGTGCCCCAAATCAGAACCAGCTACAAT
TTTGGAAGGACTTTCCTCGGCCTTGATAAATGCAATGCCTGCATCGGGACATCAATTTGC
AAGAAGTTCTTTAAAGAAGAAATAAGGTTTGACAACTGGCTGGCCTCTCACCTCGAACTG
CCTCTTGACTACTTGCCTTCTTACCCTGCAAATTACTCAGATGATTCCAAAACCTGGCGC
CCTGTGGAGATTTCGAGGCTGGTCAGCAAACACCAAAACGAGATCTCCGACAGGAGAATC
TGTGCATCTACAGCAGCCCCAAGAACCTGCAGCGTCGAGCGTGTCCTGAGGAAATCAGAA
AGGTTCCAGAAATGGCTGCAAGCCAAGCGCCTCACGCCAGACCTGGTGCAGGGTAGTCAA
ACAGCTGCCATGGCAGGTGAGAATGAAGACATCTTTAGCTGCTTGGTTGCTGGCTGCCAC
GCTGAGCTGCCCTCCTGTGACACCATCCCTGAGAAGCAGAGCTTGGTGCTGGTGTGTCGG
CAGGTGCTGCCTCAACTTCTCCAAGGGAAGTTCCTTTCCCCGGTGCAGGAGCAGATAGAC
GCCCTCCTTGTTCAGTGTGGGGAGGGCGCCCGCCCAGACCCTGAAGTCCTTGGGGCCGCG
AGCCAGCTGAAGGACATCTTGAGACTCCTGAGAACCTGTGACCCCAGATTTGCCTACCGC
TACCCAGATTGCAAGTATAATGAT---
>LaCi|254-exonerate_protein2genome-gene-18.0-mRNA-1
GTCTCCTCGCCGGCTCCTCCTTCTCCT------------------CGAACCAGCTACAGT
TTGGGAAGAGCTGTCCTCGGCCTTGATAAATGCAATGCGTGCATTGGAACATCTCTTTGC
AAGAAGTTTTTTAAAGAAGAAATAAGGTTCGACAACTGGCTGGCTACCCACGTCGAAGTG
CCTGCAGGCTACTTGCCTTCTTACCCTGCAAACTACTCAGATGATTCCAAAACCTGGCGC
CCCGTGGAGCTGTCGAGGCTGGCCAGCAAGCAGCAGCACGAAAGCTCGGACAGGAGAATC
TGCGCCTCTGCGGCAGCCCCCAAGACCTGCAGCATCGAGCGTGTCCTGAGGAAAACAGGA
AGGTTCCAGAAATGGCTGCAGGCCAAGCGCCTCACGCCAGACCTGGTGCAGGGTACTCCG
CGCAGCCCGCGGGCAGCGGAGAACAAAGACATCTTCAGCTGCCTGGTGACCGGCTGCCAG
ACCCAGCTGCCCCCCTGTGACTCGGTCCCCGAGAAGCAGAGCGTGGTGCTGGTGTGTCGG
CAGGTCCTGCCTCAGCTTCTGCGGGGGAAGTTCCCCCCTCCCATGCAGGAGCAGATAGAT
GCCCTCCTGGCTAAGTGTGGGGAGGCCGCCCGCCCAGACCCCGAAGTCCTGGAGGCCGCT
AGCCAGCTGAAGAGCATCTTGAGACCCCTGAGAACCTGTGACCCCAGATTTGCCTACCGC
TACCCAGACTGCAGGTACAATGACAAG
>MyLu|XM_023755408.1_cds_XP_023611176.1_1
GTCTCCTCGCCGGCTCCTCCTTCTCCT------------------AGAACCAGCTACAGC
TTGGGAAGGACTGTCGTCGGCCTTGATAAATGCAATGCCTGCATTGGAACATCTATTTGC
AAGAAGTTTTTTAAAGAAGAAATAAGGTTTGACAGCTGGCTGGCCACCCACGTCGACCTG
CCTCTGGGCTACTTGCCTTCGTACCCTGCAAATTACTCAGATGATTCCAAAACCTGGCGC
CCCGTGGAGATATCGAGGCTGGTCAGCAAACACCAGCATGACGTCTCAGACAGGAGAATC
TGCGCCTCTGCCGCAGCCCCAAAGACCTGCAGCATCGAGCGTGTCCTGAGGAAAACAGGA
AGGTTCCAGAAATGGCTGCAGGCCAAGCGCCTCACGCCCGATCTGGTGCAGGGCAGCCAA
GCAGCCGCCAGGGCAGCAGAGAACAAAGACATCTTCAGCTGCCTGGTCACCGGCTGCCAG
GCCGAGCTGCCCTCCTGTGACTCCATCCCCGAGAAGCAGAGCCTGGTGCTGGTGTGTCGG
CAGGTCCTGCCTCAGCTGCTCCAGGGGAAGTTCCCCTCTCCGGTGCAGGAGCAGATCGAC
GTCCTCCTGGCCAAGTGTGGGGAGGGCGCCCGCCCAGACCCCGAAGTCCTGGAGGCCGCC
AGCCAGCTGAAGAGCATCTTGAGACCCCTGAGAACCTGTGACCCCAGATTCGCCTACCGC
TACCCAGACTGCAGGTATAATGAC---
>PhDi|XM_028522883.1_cds_XP_028378684.1_1
GTCTCCTCGTCAGCTCCTCCTTCTCCT---CTGGTGCACCAAGTCAGAACCAGATACAAT
TTTGGAAGGACTTTCCTCGGCCTTGATAAATGCAATGCCTGCATTGGAACATCTATTTGC
AAGAAGTTTTTTAAAGAAGAAATAAGGTTTGACAACTGGCTGGCCTCCCACCTTGAACTG
CCTCTGGACTACTTGCTTTCTTACCCTGCAAATTACTCAGATGATTCTAAAACCTGGCGT
ACCGTGGAGATCTGCAGGCTGATCAGCAAACACCAGAATGAAATCTCAGACCAGAGAATC
TGTGCATCTGCAGCAGCCCCCAAAACATGCAGCATTGAGCATGTCCTGAGGAAAACAAAA
AGGTTCCAGAAATGGCTGCAGGCCAAGCGCCTGACACCAGACCTGGTGCAGGACAGCCAA
GCAGCCATCAGGGCAGGAGAGAATAAAGACATCTTTAGCTGCTTGGTTACTGGCTGCAAC
ACTGAGCTGCCCTCCTGTGATACCATCCCTGAGAAGCAGAGCCTGGTGCTGGTGTGTCAG
CAGGTGCTGCCTCAACTTCTCCAGGGAAAGTTCCCCTCTCCAGTGCAGGAGCAGATAGAT
GTCCTCCTGGCTAAGTGTGGAGAGGGTACCCGCCCAGACCCTGAAGTTCTAGGGGCTGCC
AGCCAGCTGAAGGACATCTTGAGACCCCTGAGAACCTGTAATCCCAGATTTGCCTACCGA
TATCCAGACTGCAAGTATAATGAT---
>PtVa|XM_011380039.1_cds_XP_011378341.1_1
GTCTCTTCGTCGGCTCCTCTTTCTCCTTCTCTGGTGCCCCGAGTCAGAACCAGCTACAAT
TTTGGAAGGACTTTCCTCGGCCTTGACAAATGCAATGCCTGCATCGGGACATCAATTTGC
AAGAAGTTCTTTAAAGAAGAAATAAGGTTTGACAAATGGCTGGCCTCTCACCTCGCGTTG
CCTCTGGACTACTTGCCTTCTTACCCTGCAAATTACTCGGATGATTCCAAAACCTGGCGC
CCTGTGGAGATCTCGAGGCTGGTCAGCAAACACCAAAATGAGATCTCGGAAAGGAGAATC
TGTGCCTCCGCAGCAGCCCCAAGGACGTGCAGCATTGAGCACGTCCTGAGGAAAACAGGA
AGATTCCAGAAATGGCTGCAGGCCAAGCGCCTCACGCCGGACCTGGTGCAGGGCAGTCAA
GCATCCACCATGGCAGGAGAGAATAAAGACATCTTTAGCTGCCTGGTTGCTGATTGCCAA
GCCAAACTGCCCTCTTGTGACACCATCCCTGAAAAGCAGAGCCTGGTACTGGTGTGTCAG
CAGGTGCTGCCTCGACTTCTCCAGGGAAAGTTCCCCTCCCTGGTGCAGGAGCGGATAGAT
GTCCTCCTCGCTCAGTGTGGGGAGGGAATCCGCCCAGACCCCGAAGTCCTTGGGGCTGCC
AGCCAACTGAAGGACATCTTGAGACTCCTGAGAACCTGTGACCCCAGATTTGCCTACCGC
TACCCAGACTGCAAGTATAATGAT---
>RhFe|XM_033121953.1_cds_XP_032977844.1_1
GTCTCCTCTCCAGCTCCTTCTTCTCCTTCTCTGGTGCCCAGAGTCAGAACCAGCTACAAT
TTTGGAAGGACTTTCCTCGGCCTTGATAAATGCAATGCCTGCATCGGGACATCAATTTGC
AAGAAGTTCTTTAAAGAAGAAATAAGGTTTGACAACTGGCTGGCCTCGCACCTCGAACTG
CCTCTGGACTACTTGCCTTCTTACCCTGCAAATTACTCAGATGATTCCAAAACTTGGCGC
CCTGTGGAGATCTTGAGGCTGGTCAGCAAACACCAAAATGAGATCTCAGACAGGAGAATC
TGTGCCTCTGCAGCAGCCTCAAGGACCTGCAGCATCGAGCGTGTTCTGAGGAAAACAGGA
AGGTTCCAGAAATGGCTGCAGGCCAAGCGCCTCACGCCAGATCTGGTGCAGGGTACCCAA
ACAGCCACCATGGCAGAAGAGAATAAAGACATCTTTAGCTGCTTGGTTGCTGGCTGCCAG
ACTGAGCTGCCTGCCTGTGACACCATCCCTGAGAAACAGAGCCTGGTGCTGGTGTGTCGG
CAGGTGTTGCCTCAACTTCTCCAAGGGAAGTTCCCTTCCCCAGTGCAGGAGCAGATAGAT
GCCCTCCTCCTTCAGTGTGGGGAGGGTGCCCGCCCAGACCCTGAAGTCCTTGGGGCTGCC
AGCCAGCTGAAGGACATCTTGAGACTCCTGAGAACCTGTGACCCCAGGTTTGCCTACCGC
TACCCAGACTGCAAGTATAATGAT---
>RoAe|XM_016166667.1_cds_XP_016022153.1_1
GTCTCTTCGCCGGCTCCTCTTTCTCCGTCTCTGGTGCCCCGAGTCAGAACCAGCTACAAT
TTTGGAAGGACTTTCCTCGGCCTTGACAAATGCAATGCCTGCATCGGGACATCAATTTGC
AAGAAGTTCTTTAAAGAAGAAATAAGGTTTGACAAATGGCTGGCCTCCCACTTCGAGTTA
CCTCTGGATTACTTGCCTTCTTACCCTGCAAATTACTCAGATGATTCCAAAACCTGGCGC
CCTGTGGAGATCTCGAGGCTGGTCAACAAACACCAAAATGAGATCTCAGAAAGGAGAATC
TGTGCCTCTGCAGCAGCCCCAAGGACCTGCAGCATTGAGCATGTCCTGAGGAAAACAGGA
AGGTTCCAGAAATGGCTGCAGGCCAAGCGCCTCACGCCGGACCTAGTGCAGGGCAGCCAA
GCATCCACCATGGCAGGAGAGAATAAAGACATCTTTAGCTGCCTGGTTGCTGATTGTCAG
GCCAAACTGCCCTCTTGTGACACCATCCCTGAGAAGCGGAGCCTAGTACTGGTGTGTCAG
CAGGTGTTGCCTCGACTTCTCCAGGGGAAGTTCCCCTCCCTGGTGCAGGAGCGGATAGAT
GTCCTCCTCGCTCAGTGTGGGGCGGGAACCCGCCCAGACCCTGAAGTCCTCGGGGCTGCC
AGCCAACTGAAGGACATCTTGAGACTCCTGAGAACATGTGACCCCAGATTTGCCTACCGC
TACCCAGACTGCAAGTATAATGAT---
