# Supplementary material for: Positively selected genes in the hoary bat (Lasiurus cinereus) lineage: prominence of thymus expression, immune and metabolic function, and regions of ancient synteny
Source: PeerJ. 2022 Mar 17;10:e13130. doi: 10.7717/peerj.13130 (PMC8934532; doi:10.7717/peerj.13130)
Supplement: Supplemental Information 4 — Likely alignment errors have been manually deleted between conserved codons. Recovery of the original codon positions requires alignment to the original accessions in each orthogroup. [file peerj-10-13130-s004.zip › renamed.manual/OG0010614.manual.fas]

>EpFu|XM_028141762.1_cds_XP_027997563.1_1
CAGGTCAGTGGTTACTTGGATGATTGTACCTGTGATGTTGAAACCATTGATAAATTTAAT
AACTACAGGCTTTTCCCAAGACTACAAAAACTTCTTGAAAGTGACTACTTTAGATACTAC
AAGGTAAACCTGAAGAGGCCCTGTCCTTTCTGGAAAGATATCAGCCAGTGTGGAAGAAGA
GACTGTGCCGTCAAGCCTTGTCAATCTGATGAAGTTCCTGATGGAATTAAATCTGCAAGC
TACAAGTATTCTGGAGAAGCCAATAATCTCATTGAAGAATGTGAACAGGCTGAACGACTT
GGAGCTGTGGATGAATCTCTGAGTGAGGAAACACAGAAGGCCGTTCTTCAGTGGACCAAG
CATGATGATTCCTCAGACAACTTCTGTGAAGCTGATGACATACAGTCTCCTGATGCTGAG
TACGTAGATTTGCTCCTTAATCCTGAGCGCTACACGGGTTACAAGGGACCAGATGCTTGG
AGGATATGGAATGTCATCTATGAAGAAAACTGTTTTAAGCCACAGACAATTAAAAGACCT
TTAAATCCTTTGGCTTCCAGTCAAGGGAACACTTTTTACAGCTGGCTAGAAGGTCTCTGT
GTAGAAAAAAGAGCCTTCTACAGACTTATATCTGGCCTACATGCAAGCATTAATGTGCAC
TTGAGCGCACGCTATCTTCTACAAGATACCTGGTTAGAACAGATATGGGGACACAACGTA
ACAGAATTTCAGCAGCGGTTTGATGGAATTTTGACTGAGGGAGAAGGTCCAAGAAGGCTT
AAGAATTTGTATTTCCTCTACTTAATAGAATTAAAGGCTTTATCTAAAGTGGTACCATTC
TTTGAGCGCCCAGATTTTCAACTCTTCACTGGAAATAAAGTTCAGGATGCAGATAACAAA
ATGTTACTTCTGGAAATACTTCATGAAATCAAGTCATTTCCTTTGCATTTTGATGAGAAT
TCATTTTTTGCTGGGGATAAAAAAGAAGCAAACAAACTAAAGGAGGAATTTCGACTGCAT
TTTAGAAATATTTCAAGAATCATGGATTGTGTTGGTTGTTTTAAATGTAGACTGTGGGGA
AAGCTTCAGACTCAGGGTTTGGGTACTGCTCTGAAGATCTTGTTTTCTGAGAAACTGATA
GCAAATATGCCAGAAAGTGGGCCCAGTTATGAATTCCAACTGACCAGACAAGAAATAGTA
TCATTATTTAATGCATTTGGAAGA---
>HiAr|XM_019646150.1_cds_XP_019501695.1_1
CAGGTTAGTGGATACCTGGATGATTGTACCTGTGATGTTGAAACCATCGATAAATTTAAT
AACTACAGGCTTTTCCCAAGACTACAAACACTTCTTGAGAGTGATTACTTTAGATATTAC
AAGGTATTTCGT------------------------------------------------
------------------------------------------------------GTTTCA
TATGCGTATGAGGAATATGTTCTTACCGTGCTTTTGGAAAAAAAC---------------
------------------------------------------------------------
---------------------------------------ATACAGTCTCCCGATGCTGAA
TATGTAGATTTGCTCCTTAATCCTGAGCGCTACACGGGATACAAGGGACCAGATGCTTGG
AGGATCTGGAATGTCATTTATGAAGAAAACTGCTTTAAGCCACAGACAATTAAAAGACCT
TTAAATCCTTTGGCTTCTAGTCAAGGGAACACCTTTTACAGTTGGCTAGAAGGCCTCTGT
GTAGAAAAAAGAGCATTCTACAGACTTATATCTGGCCTACATGCAAGCATTAATGTGCAT
TTGAGTGCACGATATCTTCTACAAGATACGTGGTTGGAAAAGAAATGGGGACACAACATT
ACAGAATTTCTGCAGCGGTTCGATGGAATTTTGACTAAGGGAGAAGGTCCAAGAAGGCTT
AAGAACTTGTATTTTATCTATTTAATAGAATTAAGGGCTTTATCTAAAGTGGTACCATTC
TTTGAACGCCCAGATTTTCAGCTCTTCACTGGAAATAAAGTTCAGGATGCAGAAAACAAA
ATGTTACTTCTGGAAATACTTCATGAAATCAAGTCATTTCCTTTGCATTTTGATGAGAAT
TCACTTTTTGCTGGGGATAAAAAAGAAGCAAACAAATTAAAGGAGGAGTTTCGACTGCAT
TTTAGAAATATTTCAAGAATCATGGATTGTGTCGGTTGCTTTAAATGTAGGCTGTGGGGA
AAGCTTCAGACTCAGGGTTTGGGTACTGCTCTGAAGATCTTGTTTTCTGAAAAACTGATA
GCAAATATGCCAGAAAGTGGACCCAGTTATGAATTTCATCTAACCAGACAAGAGATAGTA
TCATTATTTAATGCATTTGGAAGA---
>LaCi|187-exonerate_protein2genome-gene-152.0-mRNA-1
CAGGTCAGCGGCTACTTGGATGACTGTACCTGTGATGTTGAAACCATTGATAAATTTAAT
AACTACAGGCTTTTCCCAAGACTACAAAAACTTCTTGAAAGTGACTACTTTAGATATTAC
AAGGTAAACCTGAAGAGGCCCTGTCCTTTCTGGAATGATATCAGCCAGTGTGGAAGAAGA
GACTGCGCTGTCAAGCCTTGTCAATCTGATGAAGTTCCTGATGGAATTAAATCTGCAAGC
TACAAGTATTCTGAAGAAGCCAATAATCTCATTGAAGAATGTGAACAGGCTGAACGACTT
GGAGCTGTGGATGAATCTCTGAGTGAGGAAACGCAGAAGGCCGTTCTTCAGTGGACCAAG
CATGATGATTCCTCAGACAACTTCTGTGAAGCTGATGACATACAGTCTCCTGATGCCGAG
TACGTAGATTTGCTCCTTAATCCTGAGCGCTACACGGGTTACAAGGGACCAGATGCTTGG
AGGATATGGAATGTCATCTATGAAGAAAACTGTTTTAAGCCACAGACAATTAAAAGACCT
TTAAATCCGTTGGCTTCCAGTCAAGGTAACACTTTTTACAGCTGGCTAGAAGGTCTCTGT
GTAGAAAAAAGAGCCTTCTACAGACTTATATCTGGCCTACATGCAAGCATTAATGTGCAC
TTGAGTGCACGCTATCTTCTACAAGATACCTGGTTAGAACAGATATGGGGACACAACGTA
ACAGAATTTCAGCAGCGGTTTGATGGAATTTTGACTGAGGGAGAAGGTCCACGAAGGCTT
AAGAATTTGTATTTTATCTACTTAATAGAATTAAGGGCTTTATCTAAAGTGGTACCATTC
TTTGAGCGCCCAGATTTTCAACTCTTCACTGGGAATAAAGTTCAGGATGCAGATAACAAA
ATGTTACTTCTGGAAATACTTCATGAAATCAAGTCATTTCCTTTGCATTTTGATGAGAAT
TCATTTTTTGCTGGGGATAAAAAAGAAGCAAACAAACTGAAGGAGGAATTTCGACTGCAT
TTTAGAAATATTTCAAGAATCATGGATTGTGTTGGTTGTTTTAAATGTAGACTGTGGGGA
AAGCTTCAGACTCAAGGTTTGGGTACTGCTCTGAAGATCTTGTTTTCTGAGAAACTGATA
GCAAATATGCCAGAAAGTGGGCCCAGTTATGAATTCCAACTGACCAGACAAGAGATAGTA
TCATTATTTAATGCATTTGGAAGGTTA
>MyLu|XM_006096979.3_cds_XP_006097041.1_1
CAGGTCAGTGGTTACTTGGATGATTGCACCTGTGATGTTGAAACCATTGATAAATTTAAT
AACTACAGGCTTTTCCCAAGACTACAAAAACTTCTTGAAAGTGACTACTTTAGATATTAC
AAGGTAAACCTGAGGAGGCCCTGTCCTTTCTGGAAAGATATCAGCCAGTGTGGAAGAAGA
GACTGTGCCGTCAAGCCTTGTCAATCTGATGAAGTTCCTGATGGAATTAAATCTGCAAGC
TACAAGTATTCTGAAGAAGGCAATAATCTCATTGAAGAATGTGAACAGGCTGAACGACTT
GGAGCTGTGGATGAGTCTCTGAGTGAGGAAACGCAGAAGGCCGTTCTTCAGTGGACCAAG
CATGATGATTCCTCAGACAACTTCTGTGAAGCTGATGACATACAGTCTCCTGATGCTGAG
TACGTAGATTTGCTCCTTAATCCTGAGCGCTACACGGGTTACAAGGGACCAGATGCTTGG
AGAATATGGAATGTCATCTATGAAGAAAACTGTTTTAAGCCACAGACAATTAAGAGACCT
TTAAATCCTTTGGCTTCCAGTCAAGGGAACACATTTTACAGCTGGCTAGAAGGTCTCTGT
GTAGAAAAAAGAGCCTTCTACAGATTGATATCTGGCCTACATGCAAGCATTAATGTGCAC
TTGAGCGCACGGTATCTTCTACAAGATACCTGGTTAGAACAGATATGGGGACACAACGTA
ACAGAATTTCAGCAGCGGTTTGATGGAATTTTGACTGAGGGAGAAGGTCCAAGAAGACTT
AAGAATTTGTATTTTCTCTACTTAATAGAATTAAAGGCTTTATCTAAAGTGGTACCATTC
TTTGAGCGCCCAGATTTTCAACTCTTCACTGGGAATAAAGTTCAGGATGCAGATAACAAA
ATATTACTTCTGGAAATACTTCATGAAATCAAGTCATTTCCTTTGCATTTTGATGAGAAT
TCGTTTTTTGCTGGGGATAAAAAAGAAGCAAACAAACTAAAGGAGGAATTTCGACTGCAT
TTTAGAAATATTTCAAGAATCATGGATTGTGTTGGTTGTTTTAAATGTAGACTGTGGGGA
AAGCTTCAGACTCAGGGTTTGGGTACTGCTCTGAAGATCTTGTTTTCTGAGAAACTGATA
GCAAATATGCCAGAAAGTGGGCCCAGTTACGAATTCCAACTGACCAGACAAGAAATAGTA
TCATTATTTAATGCATTTGGAAGA---
>PhDi|XM_028506939.1_cds_XP_028362740.1_1
CAGGTTAGTGGTTACTTGGATGATTGTACCTGTGATGTTGAAACCATTGATAAATTTAAT
AACTACAGGCTTTTCCCAAGACTACAAAAACTTCTTGAAAGCGACTACTTTAGATATTAC
AAGGTAAACCTGAAGAGGCCGTGTCCTTTCTGGAATGATATCAGCCAGTGCGGAAGAAGA
GACTGTGCTGTCAGGCCCTGTCAATCTGATGAAGTTCCTGATGGGATTAAATCTGCAAGC
TACAAGTATTCTGAAGAAGCCAATAATCTCATCGAAGAATGTGAGCAAGCTGAACGACTT
GGAGCAGTGGATGAATCCCTGAGTGAGGAAACGCAGAAGGCTGTTCTTCAGTGGACCAAA
CATGATGATTCCTCAGACAACTTCTGTGAAGCTGATGATATACAGTCTCCTGATGCTGAG
TATGTAGATTTGCTCCTTAATCCTGAGCGCTACACGGGTTACAAGGGACCGGATGCTTGG
AAGATATGGAATGTCATCTATGAAGAAAACTGTTTTAAGCCACAGACGATTAAAAGGCCT
TTAAATCCTTTGGCTTCTAGTCAAGGGAACACTTTTTACAGTTGGCTAGAAGGTCTTTGT
GTAGAAAAAAGAGCATTCTACAGACTTATATCCGGTCTACATGCAAGCATTAATGTGCAC
TTGAGTGCTCGATATCTTCTACAAGATACCTGGTTAGAAAAGATATGGGGACACAATATT
ACGGAATTTCAGCAGCGGTTTGATGGAATTTTGACTGAAGGAGAAGGTCCAAGAAGGCTT
AAGAACTTATATTTTCTCTACTTAATAGAATTAAGGGCTTTATCTAAAGTGGTACCATTC
TTTGAGCGCCCGGATTTTCAGCTCTTCACTGGGAATAAAGTTCAGGATGAAGAAAACAAA
ATGTTACTTCTGGAAATACTTCATGAAATCAAGTCATTTCCTTTGCATTTTGATGAAAAT
TCATTCTTTGCTGGGGATAAAAAAGAAGCAAACAAACTAAAGGAGGAATTTCGACTGCAT
TTTAGAAATATTTCAAGAATCATGGATTGTGTTGGTTGTTTTAAATGTAGACTGTGGGGA
AAGCTTCAGACTCAGGGTTTGGGTACTGCTCTGAAGATCTTGTTTTCTGAGAAACTGATA
GCGAATATGCCGGAAAGTGGGCCCAGTTATGAATTCCATCTAACCAGACAAGAAATAGTA
TCATTATTTAATGCATTTGGAAGA---
>PtVa|XM_011385428.2_cds_XP_011383730.1_1
CAGGTTAGTGGTTACTTGGATGATTGTACCTGTGATGTTGAAACCATTGATAAATTTAAT
AACTACAGGCTTTTCCCAAGACTACAAAGACTTCTTGAGAGTGACTACTTTAGATATTAC
AAGGTAAACCTGAAGAGGCCATGTCCTTTCTGGAATGATATCAGCCAATGTGGACGAAGA
GACTGTGCTGTCAAGCCTTGTCAATTTGATGAAGTTCCTGATGGAATTAAATCTGCAAGT
TACAAGTATTCTGAAGAAGCCAATAATCTCAGTGAAGAATGCGAACAAGCTGAGCAACTT
GGAGCTGTGGATGAATCTCTAAGTGAGGAAACGCAGAAGGCTGTTCTTCAGTGGACCAAA
CACGACGATTCCTCTGACAACTTCTGTGAAGCTGATGACATACAGTCTCCTGATGCTGAA
TATGTAGATTTGCTCCTCAATCCTGAGCGCTACACGGGTTACAAGGGACCAGATGCTTGG
AAGATATGGAATGTCATTTATGAAGAAAACTGTTTTAAGCCACAGACAATTAAAAGACCT
TTAAATCCTTTGGCTTCCAGTCAAGGGAACACTTTTTACAGTTGGCTGGAAGGCCTCTGT
GTAGAAAAAAGAGCATTTTACAGACTTATATCTGGCCTACATGCAAGCATTAATGTTCAT
TTGAGTGCACGATACCTTCTGCAAGATACCTGGTTAGAAAAAAAATGGGGACACAACATT
ACAGAATTTCAGCAGCGGTTTGATGGAATTTTGACTGAAGGAGAAGGTCCAAGAAGGCTT
AAGAACTTGTATTTTCTCTACTTAATCGAATTAAAAGCTTTATCTAAAGTGATACCATTC
TTTGAGCGCCCAGATTTTCAACTCTTCACTGGAAATAAAGTTCAGGATGCAGAAAACAAA
ATGTTACTTCTGGAAGTACTTCATGAAATCAAGTCATTTCCTTTGCATTTTGATGAGAAT
TCATTTTTTGCTGGAGATAAAAAAGAAGCTAACAAACTAAAGGAGGAATTTCGACTGCAT
TTTAGAAATATTTCAAGAATCATGGATTGTGTTGGTTGTTTCAAATGTAGACTGTGGGGA
AAGCTTCAGACTCAGGGTTTGGGTACTGCTCTGAAGATCTTGTTTTCTGAAAAACTGATA
GCAAATATGCCAGAAAGTGGTCCCAGTTTTGAATTCCATCTAACTAGACAAGAAATAGTG
TCATTATTTAACGCATTTGGAAGA---
>RhFe|XM_033107469.1_cds_XP_032963360.1_1
CAGGTTAGTGGTTACTTGGATGATTGTACCTGTGATGTTGAAACCATCGATAAATTTAAT
AACTACAGGCTTTTCCCAAGACTACAAAAACTTCTTGAGAGTGACTACTTTAGATATTAC
AAGGTAAACTTGAAGAGGCCATGTCCTTTCTGGAATGATATCAACCAGTGTGGAAGAAGA
GACTGTGCTGTGAAGCCTTGTCAGTTTGATGAAGTTCCTGATGGAATTAAATCTGCAAGC
TACAAGTATTCTGAAGAAGCCAACAATCTCATTGAAGAATGTGAACAAGCTGAACGACTT
GGAGCTGTGGATGAATCTTTGAGTGAGGAAACGCAGAAGGCTGTTCTTCAGTGGACCAAG
CATGAT---TCCTCAGACAACTTCTGTGAAGCTGATGACATACAGTCTCCCGATGCTGAA
TATGTAGATTTGCTCCTTAATCCCGAGCGCTACACCGGATACAAGGGACCAGATGCTTGG
AAGATATGGAATGTCATTTATGAAGAAAACTGTTTTAAGCCACAGGCAATTAAAAGACCT
TTAAATCCTTTGGCGGCTGGTCAAGGGAACACTTTTTACAGTTGGCTAGAAGGCCTCTGT
GTAGAAAAAAGAGCATTCTACAGACTTATATCCGGCCTACATGCAAGCATTAACGTGCAT
TTGAGTGCACGATATCTTCTACAAGATACCTGGTTGGAACAGAAATGGGGACACAACATT
ACAGAATTTCAGCAGCGGTTTGATGGAATTTTGACTAAAGGAGAAGGGCCAAGAAGGCTT
AAGAACTTGTATTTTATCTACTTAATAGAATTAAGAGCTTTATCTAAAGTGGTACCTTTC
TTTGAACGCCCAGATTTTCAGCTCTTCACTGGAAATAAAGTTCAGGATGCAGAAAACAAA
ATGTTACTTCTGGAAATACTTCATGAAATCAAGTCATTTCCTTTGCATTTTGATGAGAAT
TCACTTTTTGCTGGGGATAAAAAAGAAGCAAACAAACTAAAGGAAGAATTTCGACTGCAT
TTTAGAAATATTTCAAGAATCATGGATTGTGTTGGTTGTTTTAAATGTAGGCTGTGGGGA
AAGCTTCAGACTCAGGGTTTGGGTACTGCTCTGAAGATCCTGTTTTCTGAAAAACTGATA
GCAAATATGCCAGAAAGTGGGCCCAGTTATGAATTTCATCTCACCAGACAAGAAATAGTA
TCATTATTTAATGCATTTGGCAGA---
>RoAe|XM_016120813.1_cds_XP_015976299.1_1
CAGGTTAGTGGTTATTTGGATGATTGTATCTGTGATGTTGAAACCATTGATAAATTTAAT
AACTACAGGCTTTTCCCAAGACTACAAAGACTTCTTGAGAGTGACTACTTTAGATATTAC
AAGGTAAATCTGAAGAGGCCATGTCCTTTCTGGAATGATATCAACCAATGTGGACGAAGA
GACTGTGCTGTCAAGCCTTGTCAATTTGATGAAGTTCCTGATGGAATTAAATCTGCAAGT
TACAAGTATTCCGAAGAAGCCAATAATCTCAGTGAAGAGTGTGAACAAGCTGAACAACTT
GGAGCTGTGGATGAATCTCTAAGTGAGGAAACGCAGAAGGCTGTTCTTCAGTGGACCAAA
CACGATGATTCCTCTGACAACTTCTGTGAAGCCGATGACATACAGTCTCCTGATGCTGAA
TATGTAGATTTGCTCCTTAATCCTGAGCGCTACACGGGTTACAAGGGACCAGATGCTTGG
AAGATATGGAATGTCATTTATGAAGAAAACTGTTTTAAGCCACAGACAATTAAAAGACCT
TTAAATCCTTTGGCTTCCAGTCAAGGGAACACTTTTTACAGTTGGCTGGAAGGCCTCTGT
GTAGAAAAAAGAGCATTCTACAGACTTATATCTGGCCTACATGCAAGCATTAATGTGCAC
TTGAGTGCACGATACCTTCTGCAAGATACATGGTTGGAAAAGAAATGGGGACACAACATT
ACAGAATTTCAGCAGCGGTTTGATGGAATTTTGACTGAAGGAGAAGGTCCAAGAAGGCTT
AAGAACTTGTATTTTCTCTACTTAATCGAATTAAAAGCATTATCTAAAGTGGTACCATTC
TTTGAGCGCCCAGATTTTCAACTCTTCACTGGAAATAAAGTTCAGGATGCAGAAAACAAA
ATGTTACTTCTGGAAATACTTCATGAAATCAAGTCATTTCCTTTGCATTTTGATGAGAAT
TCATTTTTTGCTGGAGATAAAAAAGAAGCAAACAAACTAAAGGAGGAATTTCGACTGCAT
TTTAGAAATATTTCAAGAATCATGGATTGTGTTGGTTGTTTCAAATGTAGACTGTGGGGA
AAGCTTCAGACTCAGGGTTTGGGTACTGCTCTGAAGATCTTGTTTTCTGAAAAACTGATA
GCAAATATGCCAGAAACTGGGCCCAGTTTTGAATTCCATCTAACTAGACAAGAAATAGTG
TCGTTATTTAACGCATTTGGAAGA---
