# Supplementary material for: Positively selected genes in the hoary bat (Lasiurus cinereus) lineage: prominence of thymus expression, immune and metabolic function, and regions of ancient synteny
Source: PeerJ. 2022 Mar 17;10:e13130. doi: 10.7717/peerj.13130 (PMC8934532; doi:10.7717/peerj.13130)
Supplement: Supplemental Information 4 — Likely alignment errors have been manually deleted between conserved codons. Recovery of the original codon positions requires alignment to the original accessions in each orthogroup. [file peerj-10-13130-s004.zip › renamed.manual/OG0010627.manual.fas]

>EpFu|XM_028130204.1_cds_XP_027986005.1_1
ATGGATACACTGGTAGAAGATGATATCTGCATTCTAAATCATGAAAAAGCCCATAGAAGA
GAAACAGTGACTCCGGTCTCAATATATTCA---GATGAGTCTGTTGCTTCACATTTTGCC
CTTGTCACTGCATATGAAGACATCAAAAAACGACTCAAGGATTCAGAAAAAGAGAACTCT
TTCCTAAAGAAAAGAATAAGATTTTTGGAAGAAAAGCTTACAGGAGCTTTATTAGATGAA
GAAACAAGTTCTGTGGGACGAGAACAAGTAAATAAGGCCTATCATGCATATCGAGAGGTT
TGCATTGACAGAGATAATTTAAAGAGCAAATTGGATAAAATGAATAAAGACAACTCTGAA
TCTTTGAAAGTATTGAATGAACAGCTGCAGTCTAAAGAAGTAGAACTCCTCCAGCTAAGA
ACAGAGGTGGAAACTCAGCAGGTGATAAGGAATTTAAATCCACCTTCATCAAACTGGGAG
GTGGAAAAGTTGAGTTGTGACCTGAAGATCCATGGCTTGGAGCAAGAACTAGAACTGATG
AAGAAAGAATGTAACAATCTCAGAATAGAGCTACAAAAAGCCAAACAAACGGATCCATCT
CAGGAAGACGATCTGCAGAGCAGAGATCTCCAAAGACTAAGCATTTCAAGTGATGATGTG
CAAAATGTATACTGGGAGCTGAAGAGAGAAATGTCTAATTTACATCTGGCCTGCACTCCT
GTAGGATTCATGGAAGACTTTGGGAAAGAAAGCACAAAACTGCACTTGACGAATTTCACT
GCAACATACAAAAGACACCCCCCTCTCTCACCAAACGGCAAAACTCTTTGTCATACCACA
TCGTCCCCTTTACCAGGAGATGTAAAGATTTTATCAGAGAAAGCAATTCTCCAATCATGG
ACCGATAACGAGAGACCCATTCCTCATGACTGTTCAAACTTTCAGGAACACTACTCGTAT
GGCAGAAATTCTCTGGAAGACAATTCTTGGGTACTCCCAAGCCCTCCTAAATCAAGTGAA
ACAGCATTTGGGGAAACTAAAAATAAAACTTTGCCTTTACCCATCCTGCCACCCCCACAT
AACTTGGATCAACGTAATCAAAACTGCCTTTATAAGAAT---
>HiAr|XM_019660638.1_cds_XP_019516183.1_1
ATGGATACACTGGTAGAAGATGATATCTGCATTCTTAATCATGAAAAATCCCACAGGAGA
GATACAGTGACTCCAAACTCAATATATTCAGGAGATGAGTCTGTTGCTTCTCATTTTGCC
CTGGTCACTGCATATGAAGACATCAAAAAACGACTTAAGGATTCAGAGAAAGAGAACTCA
TTCTTAAAGAAAAGAGTAAGATTTTTGGAAGAAAAGCTTATAGGAGTTCGATTAGATGAA
GAAACAAGTTCTGTGGGACGAGAACAAGTAAATAAAGCCTATCATGCATATCGAGAGGTT
TGCATTGATAGAGATAATTTGAAGAACAAACTGGATAAAATGAATAAAGATAACTCTGAA
TCTTTGAAAGTATTGAATGAACAATTGCAGTCTAAAGAAGTAGAACTCCTCCAGCTAAGG
ACAGAAGTGGAAACTCAGCAGGTGATAAGGAATTTAAATCCACCTTCATCAAACTGGGAG
GTGGAAAAGTTGAGCTGTGACCTGAAGATCCATGGTTTGGAACAAGAACTAGAACTAATG
AGGAAAGAGTGTAATGATCTCAAAATCGAGCTACAAAAAGCCAAACAAACGGATCCATCT
CAGGAAGACAATCTGCAGAGCAGAGATCTCCAAAGACTAAGCATTTCAAGTGATAATATG
CAGAATGCATACTGGGAACTGAAGAGAGAAATGTCCAATTTACATCTGGCCTGCACCCCA
GTAGGATGCATGGAAGAGCCTGGGAAAGACAGCACAAAATTGCACTTGATGAATTTTACT
GCAACATACACAAGACATTCCCCTCTGTCACCAGATGGCAAAACTCCGTGTCATACCACA
TCTTCCCCTTCCCCCGGAGATACAAAGGTTCTACAAGAGAAAGCAATTCTCCAATCGTGG
ACGGATAACAAGCGACCCCTTCCTCATGATGGTACAAACTTTCAGGAACACAACTCTTAT
GGAAGAAATTCCCCAGAAGATACTTCTTGGGTATTCCCAAGCCCTCCTAAATCAAGTGAG
GCAGCATTTGGGGAAGCGAAAAATAAAACTTTGCCTTTACCCAACCTGCCACCACTGCAT
TACCTGGATCAACATAATCAAAACTGCCTTTATAAGAAT---
>LaCi|242-exonerate_protein2genome-gene-131.6-mRNA-1
ATGGATACACTGGTAGAAGATGATATCTGCATTCTAAATCATGAAAAAGCCCATAGGAGA
GAAACAGTGACTCCGGTCTCAATATATTCA---GATGAGTCTGTTGCATCACATTTTGCC
CTTGTCACTGCATATGAAGACATCAAAAAACGACTCAAGGATTCAGAAAAAGAGAACTCT
TTCCTAAAGAAAAGAATAAGATTTTTGGAAGAAAAGCTTACAGGTGCTTTATTAGATGAA
GAGACAAGTTCTGTGGGAAGAGAACAAGTAAATAAGGCCTATCATGCATATCGAGAGGTT
TGCATTGATAGAGATAATTTAAAGAGCAAATTGGATAAAATGAATAAAGACAACTCTGAA
TCTTTGAAAGTATTGAATGAACAGCTGCAGTCTAAAGAAGTAGAACTCCTCCAGCTAAGA
ACAGAGGTGGAAACTCAGCAGGTGATAAGGAATTTAAATCCACCTTCATCAAACTGGGAG
GTGGAAAAGTTGAGTTGTGACCTGAAGATCCATGGCTTGGAACAAGAACTAGAACTGATG
AAGAAAGAATGTAACAACCTCAGAATAGAGCTACAAAAAGCCAAACAAACGGATCCATCT
CAGGAAGACAATCTTCAGAGCAGAGATCTCCAAAGACTAAGCATTTCAAGTGATGATGTG
CAAAATGTATACTGGGAGCTGAAGAGAGAAATGTCTAATTTACATCTGGCCTGCACCCCT
GTAGGATTCATGGAAGACCCTGGGAAAGAAAGCACAAAACTGCACTTGACGAATTTCACT
GCAACATACAAAAGACACCCCCCTCTCTCACCAAATGGCAAAACTCTTTGTCATACCACA
ATTTCCCCTATACCAGGAGATGTAAAGATTTTATCAGAGAAAGCAATTCTCCAATCATGG
ACCGATAACGAGAGACCCATTCCTCATGACTGTTCAAACTTTCAGGAACACTACTCGTAT
GGCAGAAATTCTCTGGAAGACAATTCTTGGGTACTCCCAAGCCCTCCTAAGTCAAGTGAA
ACAGCATTTGGGGAAACTAAAAATAAAACTTTGCCTTTACCCATCCTGTCACCCCCACAT
AACTTGGATCAACGTAATCAAAACTGCCTTTACAAGAATCAA
>MyLu|XM_014454820.2_cds_XP_014310306.1_1
ATGGATACACTGGTAGAAGATGATATCTGCATTCTAAATCATGAAAAAGCCCATAGGAGA
GATACAGTGACTCCGGTCTCAATATATTCA---GATGAGTCTGTTGCTTCACATTTTGCC
CTTGTCACTGCATATGAAGACATCAAAAAACGACTCAAGGATTCAGAAAAAGAGAACTCT
TTCCTAAAGAAAAGAATAAGATTTTTGGAAGAAAAGCTTACAGGCGCTTTATTCGATGAA
GAAACAAGTTCTGTGGGACGAGAACAAGTAAATAAGGCCTATCATGCATATCGAGAGGTT
TGCATTGATAGAGATAATTTAAAGAGCAAATTGGATAAAATGAATAAAGACAACTCTGAA
TCTTTGAAAGTATTGAATGAACAGCTGCAGTCTAAAGAAGTAGAACTCCTCCAGCTAAGA
ACAGAGGTGGAAACTCAGCAGGTGATAAGGAATTTAAATCCACCTTCATCAAACTGGGAG
GTGGAAAAGTTGAGTTGTGACCTGAAGATCCATGGCTTGGAACAAGAACTAGAACTGATG
AAGAAAGAATGTAATAATCTCAGAATAGAGCTACAAAAAGCCAAACAAACGGATCCATCT
CAGGAAGACAATCTGCAGAGCAGAGATCTCCAAAGACTAAGCATTTCAAGTGATGATGTG
CAAAATGTATACTGGGAGCTGAAGAGAGAAATGTCTAATTTACATCTGGCGTGTGCCCCT
GTAGGATTCATGGAAGACCTTGGGAAAGAAAGCACAAAACTGCACTTGACGAATTTCACT
GCAACATACAAAAGACACCCCCCTCTCTCACCAAATGGCAAAACTCTTTGTCATACCACA
TCTCCCCCTTTACCAGGAGATGTAAAGATTTTATCAGAGAAAGCAATTCTCCAATCATGG
ACAGATAACGAGAGACCTATTCCTCATGACTGTTCAAACTTTCAGGAACACTACTCATAT
GGCAGAAATTCTCTGGAAGACAATTCTTGGGTACTCCCAAGCCCTCCTAAATCAAGTGAA
ACAGCATTTGGGGAAACTAAAAATAAAACTTTGCCTTTATCCATCCTGCCACCCCCGCAT
AACTTGGATCAACGTAATCAAAACTGCCTTTATAAGAAT---
>PhDi|XM_028518110.1_cds_XP_028373911.1_1
ATGGATACACTGGTAGAAGATGATATCTGCATTCTGAATCATGAAAAAGCCCACAGGAGA
GATACAGTGACTCCAGTCTCAATATATTCAGGAGATGAGTCAGTTGCTTCACATTTTGCC
CTTGTCACTGCATATGAAGACATCAAAAAACGACTCAAGGATTCAGAGAAAGAAAACTCT
TTCTTAAAGAAAAGAGTAAGATTTTTGGAAGAAAAG------------------------
------------------------------------------------------------
------------------------------------------AACAAAGACAACTCTGAA
TCTTTGAAAGTGTTGAATGAACAACTGCAGTCCAAAGAAGTAGAACTCCTCCAGCTAAGG
ACAGAAGTGGAAACTCAGCAGGTGATAAGGAATTTAAATCCCCCTTCATCAAACTGGGAG
GTGGAAAAGTTGAGCTGCGACCTGAAGATCCATGGTTTGGAACAAGAACTAGAACTGATG
AGGGAAGAATGTAACAATCTCAAAACAGAGCTACAAAAAGCCAAACAAACGGATCCATCT
CAAGAAGACAATCTGCAGAGCAGAGACCTGCAAAGACTAAGCATTTCAAGTGATAACATG
CAAAATGCATACTGGGAACTGAAGAGAGAAATGTCTAATCTACATCTGGCTTGTGCTCCT
GTAGGATGCATGGAAGACCTTGGGAAAGACAGCACAAAACTGCACTTGACGAATTTCACT
GTAACATACAAAAGACATCCCACTCTCTCACCAAATGGCAAAACTCTTTGTAGT---ACA
TCTTCCCCTTTACCAGGAGATGTAAAAGTTTTATCAGAGAAAGCAATTCTCCAATCATGG
ACAGATAACGAGCGACCCATTCCTCATGACTGTACAAACTTTCAGGAACACAACTCTTAC
GGCAGAAATTCTCTGGAAGATAATTCGTGGGTATTCCCAAGCCCTCCTAAATCAAGTGAG
TCAGCATTTGGGGAAACTAAAAATAAAACTTTGCCTTTACCCATCCTGCCA------CAT
TACTTGGATCAACATAATCAAAACTGCCTTTATAAGAAC---
>PtVa|XM_011359798.2_cds_XP_011358100.1_1
ATGGATACACTGGTAGAAGATGATATCTGCATTCTGAATCATGAAAAAGCCCATAGGAGA
GATACAGTGACTCCAGTCTCAATATATTCAGGAGATGAATCTGTTGCTTCACATTTTGCC
CTTGTCACTGCATATGAAGACATTAAAAAGCGGCTTAAGGATTCAGAGAAAGAGAACTCT
TTCTTAAAGAAAAGAGTAAGATTTTTGGAAGAAAAGCTTTTAGGAGCTCGATTAGATGAA
GAAACAAGTTCGGTGGGACGAGAACAAGTAAATAAGGCCTATCATGCATATCGAGAGGTT
TGCATTGACAGAGATAATTTGAAGAACAAATTGGATAAAATGAATAAAGACAACTCTGAA
TCTTTGAAAGTATTGAATGAACAACTACAGTCTAAAGAAGTAGAACTCCTCCAGCTAAGG
ACAGAGGTGGAAACTCAGCAAGTGATAAGGAATTTAAATCCACCTTCATCAAACTGGGAG
GTAGAAAAGTTGAGCTGTGACCTGAAGATCCATGGTTTGGAACAAGAACTGGAACTGATG
AGGAAAGAGTGTAACGATCTCAAAGTAGAGCTCCAAAAAGCCAAACAAACGGATCTATCT
CAGGAAGACAGTCTGCAGAGCAGAGATTTCCAAAGACTAAGCATTTCAAGTGACAATATG
CAAAATGCATACTGGGAACTGAAGAGAGAAATGTCTAATTTACATCTGGCCTGCACCCCA
GTAGGATGCATGGAAGACCTTGAGAAAGACAGCACAAAACTGCACTTGACAAACTTTACT
GCAGCGTACAAAAGACATCCCCCTCTGTCACCAGATGGCAAAACTCTTTGTCATAGCACG
TCTTCCCCTTTGCCGGGAGATATAAAGGCTTTATCAGAGAAAGCGATTCTCCAATCATGG
ACAGATAACAAGCAACCCATTCCTCATGATGGTACAAACTTTCAGGAACACAACTCTTTT
GGCAGAAATTCTCTGGAAGATAATTCTTGGGTATTCCCAAGCCCTCCTAAATCGAATGAC
ACAGCATTTGGGGAAACTAAAAATAAAACTTTGCTTTTACCTAACCTGCCACCACTGCAT
TACTTGGATCAACATAATCAAAACTGCCTTTATAAGAAT---
>RhFe|XM_033131951.1_cds_XP_032987842.1_1
ATGGATACACTGGTAGAAGATGATATCTGCATTCTGAATCATGAAAAAGCCCACAGGAGA
GATACAGTAACTCCAGTCTCAATATTTTCGGGAGATGAGTCTGTTGCTTCACATTTTGCC
CTAGTCACTGCATATGAAGACATCAAAAAACGACTAAAGGATTCAGAGAAAGAGAACTCT
TTCTTAAAGAAAAGAGTAAGATTTTTGGAAGAAAAGCTTATAGGAGCTCGATTAGATGAA
GAAACAAGTTCTGTGGGACGAGAACAAGTAAATAAAGCTTATCATGCATATCGAGAGGTT
TGCATTGATAGAGATAATTTAAAGAACAAACTGGATAAAATGAATAAAGACAACTCTGAA
TCTTTGAAAGTATTAAATGAACAACTGCAGTCTAAAGAAGTAGAACTCCTCCAGCTAAGG
ACAGAAGTGGAAACTCAGCAGGTGATAAGGAATTTAAATCCACCTTCATCAAACTGGGAG
GTAGAAAAGTTGAGCTGTGACCTGAAGATCCATGGTTTGGAACAAGAACTGGAACTAATG
AGAAAAGAGTGTAACGATCTCAAAATAGAGCTACAAAAAGCCAAACAAACGGATCCATAT
CAGGAAGACAATCTGCAGAGCAGAGATCTCCAAAGACTAAGCATTTCAAGTGATAATATG
CAGAATGCATACTGGGAACTGAAGAGAGAAATGTCCAATTTACATCTGGCCTGCACCGCA
GTAGGATGCTTGGAAGACCCTGGGAAAGACAGCACAAAACTGCACTTGACGAATTTTACT
GCAACATATACAAAACATCCCCCTCTGTCACCAGATGGCAAAACTCTGTGTCATACCACA
TCTTCCCCTTCACCGGGAGATATAAAGGTTCTACAAGAGAAAGCAGTTCTCCAAGCATGG
ACCGACAACAAGCGACCCCTTCCTCATGCTGGTACAAACTTTCAGGAGCACAATTCTTAT
GGCAGAAATTCTCCGGAAGATACTTCTTGGGTGTTCCCAAGCCCTCCTAAATCAAGTGAG
ACAGCATTTGGGGAAACTAAAAATAAAACTTTACCTTTACCCAACCTGCCACCACAGCAT
TACCTGGATCAACATAATCAAAACTGCCTTTATAAGAAT---
>RoAe|XM_016149595.1_cds_XP_016005081.1_1
ATGGATACACTGGTAGAAGATGATATCTGCATTCTGAATCATGAAAAAGCCCATAGGAGA
GATACAGTGACTCCAGTCTCAATATATTCAGGAGATGAGTCTGTTGCTTCACATTTTGCC
CTTGTCACTGCATATGAAGACATTAAAAAGCGGCTTAAGGATTCAGAGAAAGAAAACTCT
TTTTTAAAGAAAAGAATAAGATTTTTGGAAGAAAAGCTTTTAGGAGCTCGATTAGATGAA
GAAACAAGTTCTGTGGGACGAGAACAAGTAAATAAGGCCTATCATGCATATCGAGAGGTT
TGCATTGACAGAGATAATTTGAAGAACAAATTGGATAAAATGAATAAAGACAACTCTGAA
TCTTTGAAAGTACTGAATGAACAACTACAGTCTAAAGAAGTAGAACTCCTCCAGCTAAGG
ACAGAGGTGGAAACTCAGCAAGTGATAAGGAATTTAAATCCACCTTCAACAAACTGGGAG
GTAGAAAAGTTAAGCTGTGACCTGAAGATCCATGGTTTGGAACAAGAACTGGAACTGATG
AGGAAAGAGTGTAACGATCTCAAAGTAGAGCTACAGAAAGCCAAACAAACGGATCTATCT
CAGGAAGACAGTCTGCAGAGCAGAGATTTCCAAAGACTAAGCATTTCAAGTGATAATATG
CAAAATGCATACTGGGAACTGAAGAGAGAAATGTCTAATTTACATCTGGCCTGCACCCCA
GTAGAATGCATGGAAGACCTTGGGAAAGACAGCACAAAACTGCACTTGACAAATTTTACT
GCATCGTACAAAAGACATCCCCCTCTGTCACCAGAGGGCAAAACTCTTTGTCATAGCACG
TCTTCTCCTTTACCAGGAGATATAAAGGCTTTATCAGAGAAAGCAATTCTCCAGTCATGG
ACAGATAACAAGCAACCCATTCCTCATGATGGTACAAACTTTCAGGAACACAACTCTTTT
GGCAGAAATTCTCTGGAAGATAATTCTTGGGTATTCCCAAGCCCTCCTAAATCAAGTGAC
ACAGCATTTGGGGAAACTAAAAATAAAACTTTGCTTTTACCCAACTTGCCACCACTGCAT
TACTTGGATCAACATAATCAAAACTGCCTTTACAAGAAT---
