# Supplementary material for: Positively selected genes in the hoary bat (Lasiurus cinereus) lineage: prominence of thymus expression, immune and metabolic function, and regions of ancient synteny
Source: PeerJ. 2022 Mar 17;10:e13130. doi: 10.7717/peerj.13130 (PMC8934532; doi:10.7717/peerj.13130)
Supplement: Supplemental Information 4 — Likely alignment errors have been manually deleted between conserved codons. Recovery of the original codon positions requires alignment to the original accessions in each orthogroup. [file peerj-10-13130-s004.zip › renamed.manual/OG0010734.manual.fas]

>EpFu|XM_028137820.1_cds_XP_027993621.1_1
AGGATCTCTCAGCGAGTAGAGCTGAGCCGGAGCCAGCTGCAGGCCATTGGGGAGAGGGTC
TCCTTGGCCCAGGCCAAGATTGAGAAGATCAAGGGCAGCAAGAAGGCCATCAAG------
------------------------------------------------------------
---------------GTGTTCTCCAGTGCCAAGTATCCCGCTCCAGAGCACCTGCAGGAG
TACAGCTCCATCTTTACGGGTGCCCAGGACTTTGGCCTGCAGAGACGCCCCCGCCACAGG
ATCCAGAGCAAGCACCGCCCCCTGGATGAGCGGGCCCTGCAGGAGAAGCTGAAATACTTC
CCTGTGTGTGTGAACACCAAGTTGGAACCTGAGGATGAGGCTGAGGAGGGGCTCGGGGGT
CTTCCCAGCAACATCAACTCCGTCAGCTCCTTGCTGCTCTTCAACACCACTGAGAACCTG
TACAAAAAGTATGTCTTCCTGGATCCCCTGGCTGGTGCTGTAACAAAGACCCATGTGATG
CTGGGGGCAGAGACAGAGGAGAAGCTATTTGATGCCCCTCTGTCCATCAGCAAGAGGGAG
CAGCTGGAGCAACAGGTTCCAGAGAACTACTTCTATGTGCCTGACCTGGGCCAAGTGCCG
GAGATCGACGTGCCGTCCTACCTGCCCGACCTGCCAGGCATTGCTGATGACCTCATGTAC
AGCGCTGATCTGGGCCCTGGCATTGCCCCCTCTGCCCCTGGCACCATTCCAGAGCTGCCC
GCCTTCCACACAGAGGTGGCCGGGCCTTTCAAGCCAGACCTAGAAGATGGGGTCCTAACA
CAGACTGTGCCTTCTCCAGGTCAAGGTGCC---AAGGATGACAGCAGCAGTTCTCCTTCA
GCTCCAGTCCAGGGGGCTCCCAAGGAAGTAGTGGACCCCTCCAGTGGCCGGGCCACCCTG
CTGGAGTCTATCCGCCAGGCTGGGGGCATCGGCAAGGCCAAGCTCCGCAGCGTCAAGGAG
CGCAAGCTGGAGAAGAAGAAACAGAAGGAGCAGGAGCAACCGCCTCTG
>HiAr|XM_019654117.1_cds_XP_019509662.1_1
AGGATCTCCCAGCGAGTAGAGCTGAGCCGGAGCCAGCTGCAGGCCATTGGGGAGAGGGTC
TCCTTGGCCCAGGCCAAGATTGAGAAGATCAAGGGCAGCAAGAAGGCCATCAAG------
------------------------------------------------------------
---------------GTGTTCTCCAGTGCCAAGTACCCAGCTCCAGAGCGCCTGCAGGAG
TACAGCTCCATCTTCATGGGTGCCCAGGACTCTGGACTGCAGAGACGCCCCCGGCACAGG
ATCCAGAGCAAACACCGGCCCCTGGACGAGCGGGCCCTGCAGGAGAAGCTGAAGTACTTC
CCTGTGTGTGTGAGCACCAAGCCAGAGCCTGAGGATGAGGCCGAGGAGGGGCTCGGGGGT
CTCCCCAGCAACATCAACTCCGTCAGCTCCTTGCTGCTCTTCAACACCACTGAGAACCTG
TACAAAAAGTATGTCTTCCTGGACCCCCTGGCTGGTGCTGTAACAAAGACCCATGTGATG
CTGGGGACAGAGACAGAGGAGAAGTTATTCGATGCCCCTTTGTCTATCAGCAAAAGAGAG
CAGCTGGAGCAACAGGTTCCAGAGAACTACTTCTATGTACCCGACCTGGGCCAAGTACCT
GAGATCGACGTGCCGTCTTACCTGCCCGACCTGCCAGGCATCGCTGATGACCTCATGTAC
AGTGCCGATCTGGGCCCTGGCATTGCCCCCTCTGCCCCTGGCACCATTCCAGAGCTGCCT
ACCTTCCACACAGAGGTGGCCGAGCCTTTCAAGCCAAACCTAGAAGATGGGGTGCTAACA
CAGACTGTGGCCTCTCCAGGTCAGGGCTCT---GAGGATGAGCACAGCACGTCTCCTTCA
GCTCCAGTCCAGGGGGCTCCCAAGGAAGTGGTTGACCCCTCCAGTGGCCGGGCCACTCTG
CTCGAGTCCATCCGCCAGGCTGGGGGCATCGGCAAGGCCAAGCTCCGCAGCGTCAAGGAG
CGTAAGCTGGAGAAGAAGAAGCAGAAGGAGCAGGAGCAACCGCCTCTG
>LaCi|110-exonerate_protein2genome-gene-3.28-mRNA-1
AGGATATCTCAGCGTGTAGAGCTCAGCCGGAGCCAGCTGCAGGCTATTGGGGAGAGGGTC
TCTTTGGCCCAGGCCAAGATTGAGAAGATCAAGGGCAGCAAGAAGGCCATCAAG------
------------------------------------------------------------
---------------GTGTTCTCCAGTGCCAAGTACCCTGCTCCAGAGCACCTGCAGGAG
TACAGCTCCATCTTTATGGGTGCCCAGGACTTTGGCCTGCAGAGACGCCCCCGCCACAGG
ATCCAGAGCAAGCACCGCCCCCTGGATGAGCGGGCCCTGCAGGAGAAGCTGAAATACTTC
CCGGTGTGTGTGAACACCAAGTTGGAACCTGAGGATGAGGCTGAGGAGGGGCTCGGGGGT
CTTCCCAGCAACATCAACTCTGTCAGCTCCTTGTTGCTCTTCAACACCACTGAGAATCTG
TACAAAAAGTATGTCTTCCTGGACCCCCTGGCTGGTGCTGTAACAAAGACCCATGTGATG
CTGGGGGCAGAGACAGAAGAGAAGCCATTTGATGCCCCTCTGTCCATCAGCAAGAGAGAG
CAGCTGGAGCAACAGGTTCCAGAGAACTATTTCTATGTGCCTGACCTGGGTCAAGTGCCA
GAGATCGACGTGCCATCCTACCTGCCCGACCTGCCAGGCATTGCTGATGACCTCATGTAT
AGCGCTGATCTGGGCCCTGGCATTGCCCCCTCTGCCCCTGGCACCATTCCAGAGCTGCCG
GCCTTCCACACAGAGGTGGCCGGGCCTTTCAAGCCAGACCTAGAAGATGGGGTCCTAACA
CAGACTGTGCCATCTCCAGGTCAAGGTGCC---AAGGATGACAGCATCATGTCTCCTTCA
GCTCCAGTGCAGGTGGCTCCCAAGGAAGTAGTGGACCCCTCCAGTGGCCGGGCCACACTG
CTGGAGTCTATCCGCCAGGCTGGGGGCATCGGCAAGGCCAAGCTCCGCAGCGTTAAGGAG
CGCAAGCTGGAGAAGAAGAAACAGAAAGAGCAGGAGCAACCACCTCTT
>MyLu|XM_023756736.1_cds_XP_023612504.1_1
AGGATCTCCCAGCGAGTAGAGCTGAGCCGGAGCCAGCTGCAGGCCATTGGGGAGAGGGTC
TCCTTGGCCCAGGCCAAGATTGAGAAGATCAAAGGCAGCAAGAAGGCCATCAAGAATCCC
CTCATCCCAAACCTAGGCTCTCTGGAAGTTCTCGGGGCCCCTGAAAAAGTGATGTCAGAC
TCTCCATGTCCACAGGTGTTCTCCAGTGCCAAGTACCCCGCTCCAGAGCACCTGCAGGAG
TACAGCTCCATCTTTACGGGTGCCCAGGATTTTGGCCTGCAGAGACGCCCCCGCCACCGG
ATCCAGAGCAAGCACCGCCCCCTGGATGAGCGGGCCCTGCAGGAGAAGCTGAAATACTTC
CCTGTGTGTGTGAACACCAAGTTGGAACCTGAGGATGAGGCTGAGGAGGGGCTCGGGGGT
CTTCCTAGCAACATCAACTCCGTCAGCTCCTTGCTGCTCTTCAACACCACTGAGAACCTG
TACAAAAAGTATGTCTTCCTGGACCCCCTGGCTGGTGCTGTAACAAAGACCCATGTGATG
CTGGGGGCAGAGACAGAGGAGAAGCTATTCGATGCCCCTCTGTCCATCAGCAAGAGAGAG
CAGCTGGAGCAACAGGTTCCAGAGAACTACTTCTATGTACCTGACCTGGGCCAAGTACCT
GAGATCGACGTGCCGTCCTACCTGCCCGACCTGCCAGGCATCGCTGATGACCTCATGTAC
AGCGCTGATCTGGGCCCTGGCATTGCCCCCTCTGCCCCTGGCACCATTCCAGAGCTGCCC
GCCTTCCACACAGAGGTGGCTGGGCCTTTCAAGCCAGACCTAGAAGATGGGGTCCTAACA
CAGACTGTGCCCACTCCAGGTCAAGGTGCC---AAGGATGACAGCAGCATGTCTCCTTCA
GCTCCAGTCCAGGGGGCTCCCAAGGAAGTAGTGGACCCCTCCAGTGGCCGGGCCACCCTG
CTGGAGTCTATCCGCCAGGCTGGGGGCATCGGCAAGGCCAAGCTCCGCAGTGTCAAGGAG
CGCAAGCTGGAAAAGAAGAAACAGAAGGAGCAGGAGCAACCGCCTCTG
>PhDi|XM_028533321.1_cds_XP_028389122.1_1
AGGATCTCCCAGCGAGTAGAGCTGAGCCGGAGCCAGCTGCAGACCATTAGGGAGAGGGTC
TCCTTGGCCCAGGCCAAGATTGAGAAGATCAAGGGCAGCAAGAAGGCCATCAAG------
------------------------------------------------------------
---------------GTGTTCTCCAGTGCCAAGTACCCAGCTCCCGAGCACCTGCAGGAG
TACAGTTCCATCTTCATGGGTGCCCAGGACTTTGGCCTGCAGAGACGCCCCCGCCACAGA
ATCCAGAGCAAGCACCGCCCCCTGGATGAGCGGGCCCTGCAGGAGAAGCTGAAATACTTC
CCTGTGTGTGTGAACACCAAGGTGGAACCTGAGGATGAGGCCGAGGAAGGGCTTGGGGGT
CTTCCCAGCAACATCAACTCTGTCAGCTCCTTGCTGCTCTTCAATACCACCGAGAACCTG
TACAAAAAGTATGTCTTCCTGGACCCCCTGGCTGGTGCTATAACAAAGACCCATGTGATG
CTGGGTGCAGAGACAGAGGAGAAGCTATTCGATGCCCCTTTGTCCATCAGCAAAAGAGAG
CAGCTGGAGCAACAGTTACCGGAGAACTACTTTTGCGTGCCTGACCTGGGCCAAGTGCGT
GAGAATGAGGGGCCCTGCCAGCTTCCTGACCTGCCAGGCATCGCTGATGTCCTCAGGTGC
AGAGCAGCTCTGGGCCCTGGCATTGCCCCCTCTGCCCCAGGCACCATTCCAGAGCTGCCT
NGCCTCCCCACAGAGGTGGCTGAGCCA---------GACCTAGAAGATGGGGTGCTAACA
CAGACCTTGGCCTCTCCAGGTCACGATGCCCAGGAGGTTGACAGCAGCTCTTCTCCTCCA
GGCAGGATCCAGGGAGCTCCCAAGGAAGTGGCGGACCTCTCCAGTGGCCAGGCCCCTCTG
TTGCAGTCCATCCACCAGGCTGGGGGCACCTGCAAGGCCAAGCTCTGCAGCGTCAGGGAG
GGCAAGGCGGATAAGAAGAAAGAGAAGGAGCAGGAGTAACCACCTCTG
>PtVa|XM_011367844.2_cds_XP_011366146.1_1
AGAATTTCCCAGCGAGTAGAGCTGAGCCGGAGCCAGCTGCAGGCCATTGGGGAGAGGGTC
TCCTTGGCCCAGGCCAAGATTGAGAAGATCAAGGGCAGCAAGAAGGCTATCAAG------
------------------------------------------------------------
---------------GTGTTCTCCAGTGCCAAGTACCCAGCTCCAGAGCGCCTGCAGGAG
TACAGTTCCATCTTCACAGGTGCTCAGGACTCCGGCCTGCAGAGACGCCCCCGCCACAGG
ATCCAGAGCAAGCACCGCCCCCTGGATGAGCGGGCCCTGCAGGAGAAGCTGAAATACTTC
CCTGTGTGTGTGAACACCAAGCCAGAGCCCGAGGATGAGGCTGAGGAGGGGCTCGGGGGT
CTTCCCAGCAATATCAGTTCCGTCAGCTCCTTGCTGCTCTTCAACACCACTGAGAACCTG
TATAAAAAGTATGTCTTCCTGGACCCCCTTGCTGGTGCTGTAACAAAGACCCATGTAATG
CTGGGGGCAGAGACAGAGGAGAAGCTATTTGATGCCCCTTTGTCCATCAGCAAAAGAGAG
CAGCTGGAACAACAGATGCCAGAGAACTACTTCTATGTGCCTGACTTGGGCCAAGTGCCT
GAGATCGATGTGCCGTCCTACCTGCCAGACCTGCCAGGCATCGCCGATGACCTCATGTAC
AGTGCTGACCTGGGCCCCGGCATTGCCCCCTCTGCCCCTGGCACCATTCCAGAGCTGCCC
ACCTTCCACACAGAGGTGGCTGAGCCTTTCAAGCAAACCCTAGAAGATGGGGTGCTAACA
CAGACTGCAGCCTCTCTAGGTCAAGGCACCAAGGAAGATGACAGCAATGTGTCTCCTTCA
GCTCCAGTCCAGGGAGCTCCCAAGGAGGTGGTTGACCCCTCCAGTGGCCGGGCCACTCTG
CTCGAGTCCATCCGCCAGGCTGGGGGCATCGGCAAGGCCAAGCTCCGCAGTGTCAAGGAA
CGCAAGCTTGAGAAGAAGAAACAGAAGGAGCAGGAGCAACCGCCTCTG
>RhFe|XM_033117003.1_cds_XP_032972894.1_1
AGGATCTCCCAGCGAGTAGAGCTGAGCCGGAGCCAGCTGCAGGCCATTGGGGAGAGGGTC
TCCTTGGCCCAGGCCAAGATTGAGAAGATCAAGGGCAGCAAGAAGGCCATCAAG------
------------------------------------------------------------
---------------GTGTTCTCTAGTGCCAAGTACCCAGCTCCAGAGCGCCTGCAGGAG
TACAGCTCCATCTTCATGGGTGCCCAGGACTCGGGACTGCAGAGACGCCCCCGGCACAGG
ATCCAGAGCAAACACCGCCCCCTGGATGAGCGAGCCCTGCAGGAGAAGCTGAAATACTTC
CCTGTGTGTGTGAGCACCAAGCCGGAGCCTGAGGATGAGGCTGAGGAGGGACTCGGGGGG
CTTCCCAGCAACATCAGCTCCGTCAGCTCCTTGCTGCTCTTCAACACCACCGAGAACCTG
TACAAAAAGTATGTCTTCCTGGACCCTCTGGCTGGTGCCGTAACAAAGACCCATGTGATG
CTGGGGGCAGAGACAGAGGAGAAGTTATTCGATGCCCCCCTGTCTATCAGCAAGAGAGAG
CAGCTGGAGCAACAGGTTCCGGAGAACTACTTCTACGTCCCTGACCTGGGCCAAGTGCCT
GAGATCGACGTGCCATCCTACCTGCCCGACCTGCCAGGCATCGCTGATGACCTCATGTAC
AGTGCTGATCTGGGCCCTGGCATTGCCCCCTCTGCCCCTGGCACCATTCCAGAGCTGCCC
ACCTTCCACACAGAGGTGGCCGAGCCTTTCAAGCCAAACCTAGAAAATGGGGTGCTAACA
CAGACCGTGGCCTCTCCAGGTCAAGGTGCC---GAGGATGAGCGCAGCACGTCACCTTCA
GCTCCAGTGCACGGAGCTCCCAAGGAAGTGGCTGACCCCTCCAGTGGCCGGGCCACTCTG
CTGGAGTCCATCCGTCAGGCTGGGGGCATCGGCAAGGCCAAGCTCCGCAGCGTCAAGGAG
CGCAAGCTGGAGAAGAAGAAACAGAAGGAGCAGGAACAACCACCTCTG
>RoAe|XM_016142712.1_cds_XP_015998198.1_1
AGGATCTCCCAGCGAGTAGAGCTGAGCCGGAGCCAGCTGCAGGCCATTGGGGAGAGGGTC
TCCTTGGCCCAGGCCAAGATTGAGAAGATCAAGGGCAGCAAGAAGGCTATCAAG------
------------------------------------------------------------
---------------GTGTTTTCCAGTGCCAAGTACCCAGCTCCAGAGCGCCTACAGGAG
TACAGTTCCATCTTCACAGGTGCTCAGGACTCCGGCCTGCAGAGACGCCCCCGCCACAGG
ATCCAGAGCAAGCACCGCCCCCTGGATGAGCGGGCCCTGCAGGAGAAGCTGAAATACTTC
CCTGTGTGTGTGAACACCAAGCTGGAGCCTGAGGATGAGGCTGAGGAGGGGCTCGGGGGT
CTTCCCAGCAACATCAGTTCCGTCAGCTCCTTGCTGCTCTTCAACACCACTGAGAACCTG
TACAAAAAGTATGTCTTCCTGGACCCCCTTGCTGGTGCTGTAACAAAGACCCATGTAATG
CTGGGGGCAGAGACGGAGGAGAAGCTATTTGATGCTCCTTTGTCCATCAGCAAGAGAGAG
CAGCTGGAACAACAGATGCCAGAGAACTACTTCTATGTGCCTGACTTGGGCCAAGTGCCT
GAGATCGATGTGCCGTCCTACCTGCCAGACCTGCCAGGCATCGCTGATGACCTCATGTAC
AGTGCTGACCTGGGCCCCGGCATTGCCCCCTCTGCCCCTGGCACCATTCCAGAGCTGCCC
ACCTTCCACACAGAGGTGGCTGAGCCTTTCAAACAAAACCTAGAAGATGGGGTGCTAACA
CAGACTGCAGCCTCTCTAGGTCAAGGCACCAAGGAAGATGACAGCAATGTGTCTCCTTCA
GCTCCAGTCCAGGGAGCTCCCAAGGAAGTGGTTGACCCCTCGAGTGGCCGGGCCACTCTG
CTGGAGTCCATCCGCCAGGCTGGGGGCATCGGCAAGGCCAAGCTCCGCAGTGTCAAGGAG
CGCAAGCTGGAGAAGAAGAAACAGAAGGAGCAGGAACAACCGCCCCTG
