# Supplementary material for: Positively selected genes in the hoary bat (Lasiurus cinereus) lineage: prominence of thymus expression, immune and metabolic function, and regions of ancient synteny
Source: PeerJ. 2022 Mar 17;10:e13130. doi: 10.7717/peerj.13130 (PMC8934532; doi:10.7717/peerj.13130)
Supplement: Supplemental Information 4 — Likely alignment errors have been manually deleted between conserved codons. Recovery of the original codon positions requires alignment to the original accessions in each orthogroup. [file peerj-10-13130-s004.zip › renamed.manual/OG0010738.manual.fas]

>EpFu|XM_028133284.1_cds_XP_027989085.1_1
ATGAACTGGGCGTCCCTGCAGGGCCTCCTGAGCGGCGTCAACAAGTACTCCACGGCGCTC
GGCCGCATCTGGCTGTCGGTGGTGTTCATCTTCCGGGTGCTGGTGTTCGTGGTGGCGGCG
GAGGACGTGTGGGATGACGAGCAGAAGGACTTCGTCTGCAACACCCGGCAGCCGGGCTGC
TCCAACGTCTGCTATGACGAGTTCTTCCCCGTGTCCCACGTGCGCCTCTGGGCCCTGCAG
CTCATCCTGGTCACGTGCCCCTCGCTGCTGGTGGTCATGCACGTGGCCTACCGGGAGGAG
CGGGAGCGGCGGCACCGCAATCCGAGCAAGAAGCGGGGCGGGCTCTGGTGGACGTACTTG
CTGAGCCTCATCTTCAAGGCCGCCGTGGACTCCGGCTTCCTCTACACCTTCCACCGCCTC
TACGAGGGCCATTACGACATGCCCCGCGTGGTGGCCTGCTCCCAGCCGCCCTGCCCCCAC
ACCGTGGACTGCTACATCTCCCGACCCACGGAGAAGAAGGTCTTCACCTACTTCATGGTG
GCCACAGCGGTGGTCTGCATCCTGCTCAACCTCAGTGAGGTCGCCTACCTGGTGGGCAAG
AGGTGCCTGGAGATCGTGGGCCCCAGGCGCCATCGGTCTCGGCGCCGGAGTCGCCTGCAT
GATTCGTGCCCCCCGTAT---
>HiAr|XM_019657897.1_cds_XP_019513442.1_1
ATGAACTGGTCGTTCCTTCAGGGCCTCCTGAGCGGGGTCAACAAGTACTCCACGGCCCTG
GGCCGCATCTGGCTGTCGGTGGTCTTCATCTTCCGCGTGCTGGTGTACGTGGTGGCCGCG
GAGGACGTGTGGGACGACGAGCAGAAGGACTTCGTCTGCAACACCCGCCAGCCGGGCTGC
ACCAACGTCTGCTATGACGAGTTCTTCCCCGTGTCCCACGTGCGCCTCTGGGCCCTGCAG
CTCATCCTGGTCACGTGCCCCTCGCTGCTCGTGGTCATGCACGTGGCCTACCGCGAGGAG
CGGGAGCGCAGGCACCGCAACCCAAGCAAGAAGCGGGGCGGGCTCTGGTGGACGTACTTG
CTGAGCCTGGTCTTCAAGGCCTCCGTGGACTCCGGCTTCCTCTACGTCTTCCACCGCCTC
TACGAGGGTCACTACGACATGCCCCGCGTGGTGGCCTGCTCCCAGTCGCCTTGCCCCCAC
ACTGTGGACTGCTTCATCTCCCGACCCACGGAGAAGACGATCTTCACCTACTTCATGGTG
GCCATAGCTGTGGTATGCATCCTGCTCAACCTCAGTGAGGTCGCCTACCTGGTGGGCAAG
AGGTGCCTGGAGATCCTGGGCCCCAGGCGCCGGCGGTCTCAGCACCAGGGTTGCCTGCCT
GAGACGTGCCCACCCTAT---
>LaCi|137-exonerate_protein2genome-gene-27.8-mRNA-1
ATGAACTGGGGGATCTTCGAGGGGCTCCTAAGTGGGGTCAACAAGTACTCCACAGCCTTC
GGGCGCATCTGGCTGTCTCTGGTCTTCATCTTCCGAGTGATGGTGTACGTGGTGACAGCT
GAGCGTGTGTGGAGTGACGACCACAAGGATTTCGACTGCAACACCCGCCAGCCGGGCTGC
TCCAACGTCTGCTATGACGAGTTCTTCCCCGTGTCCCACGTGCGCCTCTGGGCCCTGCAG
CTCATCCTGGTCACCTGCCCCTCGCTGCTGGTGGTCATGCACGTGGCCTACCGGGAGGCG
CGGGAGAAGAAGCACCGGAATCCCAGCAAGAAGCGGGGTGGGCTCTGGTGGACATACTTG
CTGAGCCTCATCTTCAAGGCCGCCGTGGACTCCGGCTTCCTCTACACTTTCCACCGCCTC
TACCATGGGCATTACGACATGCCCCGCGTGGTGGCCTGCTCCCAGGCGCCCTGCCCCCAC
ACGGTGGACTGCTACATCTCCCGACCCACGGAGAAGAAGGTCTTCACCTACTTCATGGTG
GCCACCGCTGTGATCTGCATCCTGCTCAACCTCAGTGAGGTCGCCTACCTGGTGGGCAAG
AGGTGCCTGGAGATTGTGGGCCCCAGGCGCCATCGGACTCGGCGCCAGAGTCGCCTGCAT
GATTCGTGCCCCCCATATGCC
>MyLu|XM_014460459.2_cds_XP_014315945.1_1
ATGAACTGGGCATCCCTGCAGGGCCTCCTGAGTGGGGTCAACAAGTACTCCACGGCGCTC
GGCCGCATCTGGCTGTCGGTGGTGTTCATCTTCCGGGTGCTGGTGTTCGTGGTGGCGGCG
GAGGACGTGTGGGATGATGAGCAGAAAGACTTCGTCTGCAACACCAAGCAGCCGGGCTGC
CCCAACGTCTGCTATGACGAGTTCTTCCCCGTGTCCCACGTGCGCCTCTGGGCCCTGCAG
CTCATCCTGGTCACCTGCCCCTCGCTGCTGGTGGTCATGCACGTGGCCTACCGGGAGGAG
CGGGAGCGGAGGCACCGCAATCCAAGCAAGAAGCGGGGTGGGCTCTGGTGGACATACTTG
CTGAGCCTCATCTTCAAGGCCGCCGTGGACTCCGGCTTCCTCTACACCTTCCACCGCCTC
TACCAGGGCCATTACGACATGCCCCGCGTGGTGGCCTGCTCCCAGGCGCCCTGCCCCCAC
ACTGTGGACTGCTACATCTCCCGACCCACGGAGAAGAGGGTCTTCACCTACTTCATGGTG
GCCACAGCCGTGATCTGCATCCTGCTCAACCTCAGTGAGGTCGCCTACCTGGTGGGCAAG
AGGTGCCTGGAGATCGTGGGCCCCAGGCGCCATCGGTCTCGGCGCCGGAGTCGCCTGCAT
GATTCGTGCCCCCCATAT---
>PhDi|XM_028513510.1_cds_XP_028369311.1_1
ATGAATTGGGCCTCCCTGCAGGGCCTCCTGAGTGGGGTCAACAAGTACTCCACAGCGCTG
GGCCGCATCTGGCTGTCCGTGGTGTTCATCTTCCGGGTGCTGGTGTTCGTGGTGGCGGCT
GAGGACGTGTGGGACGACGAGCAGAAGGACTTCGTCTGCAACACCAAGCAGCCCGGCTGC
CCCAATGTCTGCTATGACGAGTTCTTCCCCGTGTCCCATGTGCGCCTCTGGGCCCTGCAG
CTCATCCTGGTCACGTGCCCCTCGCTGCTGGTGGTCATGCACGTGGCCTACCGTGAAGAG
CGAGAGCGGAGGCACCGCAACCCAAACAAGAAGCGGGGCGGGCTGTGGTGGACATACCTC
CTGACCCTCATCTTTAAGGCTGCTGTGGACTCTGGCTTTCTCTACGCCTTCCACGTCCTC
TACCAGGGGCATTACGACATGCCCCGCGTGGTGGCCTGCTCCCAGGCACCCTGCCCTCAC
ACGGTGGACTGCTTCATCTCCCGACCCACCGAGAAGAAGATCTTCACCTACTTTATGGTG
GCCACCGCTGTGGTCTGCATCCTGCTCAACCTCAGTGAGGTCATCTACCTGGTGAGCAAG
AGGTGCCTGGAGATTTTTAGCTCCAAGCGCCAGTGGTCTCGGCACCAGAGTCGCCTGCAT
GATTCGTGCCCACCGTAT---
>PtVa|XM_011357919.2_cds_XP_011356221.1_1
ATGAACTGGGCATCCCTGCAGGGCCTCCTCAGCGGCGTGAACAAGTACTCCACGGCACTG
GGCCGCATCTGGCTGTCCATAGTGTTCATCTTCCGGGTGCTAGTGTACGTGGTGGCAGCT
GAGGAGGTGTGGGACGATGAACAGAAGGATTTCGACTGCAACACCCGCCAGCCGGGCTGC
TCCAATGTCTGCTATGATGAGTTTTTCCCCGTGTCCCATGTGCGCCTCTGGGCCCTGCAG
CTCATCCTGGTCACGTGTCCCTCGCTGCTTGTGGTCATGCATGTGGCCTACCGGGAGGAG
CGGGAGCGGAGGCACCGCAACCCAAGCAAGAAGCGGGGAGGGCTCTGGTGGACATACTTG
CTGAGTCTCATCTTCAAGGCCGCCGTGGACTCTGGCTTCCTCTACGTCTTCCACCGCCTC
TACCAGGGCCATTACGACATGCCCCGTGTGGTGGCCTGCTCTGAGCTGCCCTGCCCCAAC
ACCGTGGACTGCTACATCTCTCGACCCACGGAGAAAAAGGTTTTCACCTACTTCATGGTG
GTCACAGCTGTGATCTGCATCCTGCTCAACCTCTGTGAGGTCGTCTACCTGGTGAGCAAG
AGGTGCCTGGAGATCCTCGGCCCCAGGCGCCAGCGGTCTCGGCACCGGAGTCGCCTGCCT
GATTCGTGCCCACCATAT---
>RhFe|XM_033115313.1_cds_XP_032971204.1_1
ATGAACTGGTCGTTCCTTCAGGGCGTTCTCAGCGGAGTCAACAAGTACTCCACGGCAGTG
GGCCGCATCTGGCTGTCGGTGGTGTTCATCTTCCGCGTGCTGGTGTACGTGGTGGCCACG
GAGGACGTGTGGGATGACGAGCAGAAGGACTTTGTCTGCAACACCCTGCAGCCGGGCTGC
ACCAACGTGTGCTATGACGAGTTCTTCCCCGTGTCCCACGTGCGCCTCTGGGCCCTGCAG
CTCATCCTGGTCACGTGCCCCTCGCTGCTCGTGGTCATGCACGTGGCCTACCGGGAAGAG
CGCGAGCGGAGGCACCGTAACCCTAGCAAGAAGCGGGGCGGACTCTGGTGGACGTACTTG
CTGAGTCTCGTCTTCAAGGCCGCCGTGGACTCGGGCTTCCTCTACATCTTCCACCGCCTC
TACCATGGGCACTACGACATGCCCCGCGTGGTGGCCTGCTCCGAGTCGCCTTGCCCCCAC
ACTGTGGACTGCTACATCTCCCGACCCACAGAGAAGACGATCTTCATCTACTTCATGGTG
GTCATAGCTGTGATATGCATCCTGCTCAATCTCACTGAGGTCACCTACCTGGTGGGCAAG
AGGTGCCTGGAGACCTTCCGCCGCATGCGCCGGCAGTCTCGGCGCCAGAGTCACCTGCCT
GATACGTGCCCACCCTAT---
>RoAe|XM_016147299.1_cds_XP_016002785.1_1
ATGAACTGGGCATCCCTGCAGGGCCTCCTCAGCGGCGTGAACAAGTACTCCACGGCACTG
GGCCGCATCTGGCTGTCCGTGGTGTTCATCTTCCGGGTGCTGGTGTACGTGGTGGCAGCT
GAGGAGGTGTGGGACGATGAACAGAAGGATTTCGACTGCAACACCCGCCAGCCGGGCTGC
TCCAATGTCTGCTATGATGAGTTCTTCCCTGTGTCCCACGTGCGCCTCTGGGCCCTGCAG
CTCATCCTGGTCACGTGCCCCTCGCTGCTTGTGGTCATGCACGTGGCCTACCGGGAGGAG
CGGGAGCGGAAGCACCGCAACCCAAGCAAGAAGCGGGGAGGGCTCTGGTGGACATACTTG
CTGAGTCTCATCTTCAAGGCCGCCGTGGACTCTGGCTTCCTCTACGTCTTCCACCGCCTC
TACCAGGGCCACTACGACATGCCCCGCGTGGTGGCCTGCTCTGAGCTGCCCTGCCCCAAC
ACCGTGGACTGCTACATCTCCCGACCCACGGAAAAGAAGGTTTTCACCTACTTCATGGTA
ATCACAGCTGTGATCTGCATCCTGCTCAATCTCTGTGAGGTCGTCTACCTGGTGAGCAAG
AGGTGCCTGGAGATCCTCAGCCCCAAGCGCCAGCGGTCTCGGCACCGGAGTTGCCTGTCC
GATACGTGCCCACCATAT---
