# Supplementary material for: Positively selected genes in the hoary bat (Lasiurus cinereus) lineage: prominence of thymus expression, immune and metabolic function, and regions of ancient synteny
Source: PeerJ. 2022 Mar 17;10:e13130. doi: 10.7717/peerj.13130 (PMC8934532; doi:10.7717/peerj.13130)
Supplement: Supplemental Information 4 — Likely alignment errors have been manually deleted between conserved codons. Recovery of the original codon positions requires alignment to the original accessions in each orthogroup. [file peerj-10-13130-s004.zip › renamed.manual/OG0010773.manual.fas]

>EpFu|XM_028153215.1_cds_XP_028009016.1_1
ACGCTGGGGGAGCTGCAGCTGTACAGGATCCTGCAGAAGGCCAACCTGCTGTCCTACTTC
GACGCCTTCATCCAGCAGGGCGGCGATGACGTGCAGCAGCTCTGCGAAGCCGGGGAAGAG
GAGTTCCTGGAAATCATGGCCCTCGTGGGCATGGCCAGCAAGCCCCTGCACGTCCGGAGG
CTGCAGAAGGCGCTGCGGGACTGGGTCACCAACCCCGGCCTCTTCAACCAGCCGCTCACC
TCCCTGCCCGTGAGCAGCATACCCATCTACAAGCTGCCGGAGGGCTCGCCCGAGGCCCTG
GACGCTGCCGCCGCGCTCTCGGTGGCCGAGTGTGTGGAGCGCATGGCCGCCTCGCTGCCC
CGGAGCGACCCGGGCGAAGTGAAGGAGCTGCTGAAAGCCAACAAGAAGCTGGCCAAGATG
ATCGGCCACATCTTCGAGATGAGCGACGAGGACCCCCGCAAAGAGGAGGAGATCCGCAAG
TACAGCGCCATCTATGGCAGGTTTGACTCCAAGCGCAAGGACGGCAAGCACCTCACGCTG
CACGAGCTCACGGTTAACGAAGCGGCTGCTCAGCTCTGTGTGAAGGATAATGCCCTCCTG
ACAAGAAGGGACGAACTTTTCGCGCTGGCGAGGCAGATTTCCCGAGAAGTCACCTATAAA
TACACTTACAGAACCACCAAGTCAAAATGTGGAGAACGAGATGAATTATCCCCGAAGAGA
ATTAAAGTGGAGGATGGGTTTCCAGATTTCCAGGACTCTGTGCAAACCCTCTTCCAGCAG
GCTAAAGCTAAGAGCGAAGAACTCGCTGCTCTCGGCTCCCAGCAG------CCTGAGAAG
GGAGTGACGAAGCAGATGGAGTTCCTGTGCACCCAGGCCGGCTGCGAGCGGCTGCAGCAG
GCCGAGCGGCGGCTGTCCACAGGGCTGTACCGGCAGAGCTCAGAGGAGCACAGCCCCAAC
GGCCTGGCCTCTGACAGCTCCGACGGACAAGGAGAAAGACCCTTGAATCTCCGAATACCT
AACCTACAGAACAGACAGCCCCATCATTTTGTGGTGGACGGGGAGCTGAGTAGACTTTAC
CCCAGTGAGGCCAAGTCCCACTCGTCAGAG
>HiAr|XM_019662353.1_cds_XP_019517898.1_1
ACCCTGGGGGAGTTGCAGCTGTACAGAATATTACAAAAAGCCAATCTACTTTCTTATTTT
GATGCCTTTATTCAGCAAGGTGGTGATGATGTTCAGCAACTCTGTGAAGCTGGAGAAGAG
GAATTCTTGGAAATCATGGCCCTGGTGGGCATGGCTAGCAAGCCCCTTCATGTTAGAAGG
CTCCAGAAGGCTTTGAGAGACTGGGTGACAAACCCTGGCCTTTTCAATCAGCCGTTGACT
TCCCTGCCTGTTAGTAGCATACCCATCTATAAATTGCCAGAGGGATCACCAGAGGCGCTG
GATACTGCCGCCGCCCTCTCGGTAGCAGAGTGTGTAGAGCGCATGGCCCCCACACTGCCA
AAAAGTGACTTGAACGAAGTGAAAGAGCTGCTAAAAACCAACAAGAAGTTGGCAAAAATG
ATCGGTCACATCTTTGAGATGAGTGATGATGATCCACACAAAGAGGAGGAAATTCGCAAG
TACAGTGCAATCTATGGCAGGTTTGACTCGAAAAGAAAGGACGGGAAGCATCTCACGCTT
CATGAGCTCACTGTTAATGAAGCGGCTGCTCAGCTGTGTGTGAAGGATAATGCCCTGCTG
ACAAGAAGAGATGAACTTTTTGCCCTGGCTAGGCAGATTTCCCGAGAAGTCACCTATAAA
TATACTTACAGAACCACCAAGTCAAAATGTGGAGAAAGAGATGAATTATCTCCAAAGAGA
ATTAAAGTGGAGGATGGGTTTCCAGATTTCCAGGACTCTGTGCAAACACTCTTCCAGCAG
GCTAAAGCCAGGAGTGAAGAACTTGCTGCTCTCAGTTCACAGAAAAATCGTCCTGAAAAG
GTGATGGCAAAGCAGATGGAGTTCCTTTGTACTCAAGCTGGCTACGAGAGGCTGCAGCAT
GCTGAAAGGAGACTGTCTGCAGGACTTTACAGGCAAAGCTCAGAAGAGCACAGCCCTAAT
GGCTTGACTTCTGATAACTCTGATGGACAAGGAGAAAGACCTTTGAATCTCCGAATGCCT
AATTTACAGAACAGACAACCCCATCATTTTGTGGTGGATGGGGAGCTGAGTAGACTTTAC
TCTAGTGAGGCGAAGTCCCACTCATCAGAG
>LaCi|581-exonerate_protein2genome-gene-0.0-mRNA-1
ACGCTGGGCGAGCTGCAGCTGTACCGCATCCTGCAGAGGGCCAACCTGCTGTGCTACTTC
GACGCCTTCATCCAGCAGGGCGGCGACGACGTGCGGCAGCTGTGCGAGGCCGGCGAGGAC
GAGTTCCTGGAGATCATGGCGCTGGTGGGCATGGCCAGCAAGCCCCTGCACGTGCGGCGG
CTGCAGAAGGCGCTGCGCGACTGGGTCACCAACCCGGGCCTCTTCCACCGGCCGCTCGCC
TCGCTGCCCGTCAGCAGCATCCCCGTCTACAAGCTGCCCGAGGGCGTGCCCGAGGCCCTG
GACGAGGCGGCCGCGCTCTCGGTGGCCGAGTGCGTGGAGCGCCTGGCGGCGTCGCTGCCC
CGCCGCGGGCCGGGCGACGTGCAGGAGCTGCTGCGGGGCCACAGGAAGCTGGCGCGCACC
GTGGGCCACATCTTCCGCATGAGCGACGCCGACCCGCGCAAGCGGGACGAGATCCGCAAG
TACAGTGCCATCTACGGCCGCTTCGACTCCAAGCGCAAGGACGGCAAGCACCTGACGCTG
CACGAGCTCACGGTTAATGAAGCGGCTGCCCAGCTGTGTGTGAAGGATAACGCCCTCCTG
ACGAGGAGGGATGAACTATTCGCGCTGGCGCGGCAGATTTCTCGAGAAGTCACCTATAAG
TACACGTACAGAGCCACCAAGTCAAAATGTGGAGAACGAGATGAATTATCCCCGAAGAGA
ATTAAAGTGGAGGACGGGTTTCCGGACTTGCAGGACTCTGTGCAAACCCTCTTCCAGCAG
GCCAAGGCCAAGAGCGAGGAACTCGCCGCTCTCGGCTCCCAGCAG------CCGGAGAAG
GGGGTGACGAAGCAGATGGAGTTCCTGTGCGCCCAGGCCGGCTTCGAGCGGCTGCAGCAG
GCCGAGCGGCGGCTGTCGGCGGGGCTGTACCGGCAGAGCTCGGAGGAGCACAGCCCCAAC
GGCCTGGCCTCCGACGGCTCAGACGGACAAGGAGAAAGACCCTTGAATCTCCGGATACCT
AACCTACAAAACAGACAGCCCCATCATTTTGTGGTGGACGGGGAGCTGAGTAGACTTTAC
CCCAGTGAGACCAAGTCCCACTCATCAGAG
>MyLu|XM_006082353.3_cds_XP_006082415.1_1
ACGCTGGGGGAGCTGCAGCTGTACAGAATATTACAGAAAGCCAACCTGCTGTCCTACTTC
GATGCCTTCATCCAACAAGGTGGCGATGACGTCCAGCAGCTGTGCGAAGCTGGAGAGGAG
GAATTCCTGGAAATCATGGCCCTTGTGGGCATGGCCAGCAAGCCGCTGCATGTCCGGAGG
CTGCAGAAGGCTTTGCGGGACTGGGTCACCAACCCCGGCCTCTTCAACCAGCCGCTCACC
TCCCTGCCCGTGAGCAGCATACCCATCTACAAGCTGCCCGAGGGGTCGCCCGAGGCCCTG
GACGCCGCGGCCGCGCTCTCGGTGGCCGAGTGTGTGGAGCGCATGGCCTCCACGCTGCCC
AAAAGCGACCCGAACGAGGTGAAGGAGCTGCTGAAAAGCAACAAGAAGCTGGCCAAAATG
ATCGGCCACATCTTCGAGATGAGCGACGAGGACCCCCACAAAGAGGAGGAGATCCGCAAG
TACAGCGCCATCTACGGCCGGTTCGACTCCAAGAGGAAGGACGGGAAGCACCTGACGCTT
CACGAGCTCACTGTTAACGAAGCGGCTGCTCAGCTCTGTGTGAAGGATAATGCCCTCCTG
ACAAGAAGGGATGAACTTTTCGCGCTGGCGAGGCAGATTTCTCGAGAAGTCACCTATAAA
TACACTTACAGAACCACCAAGTCAAAATGTGGAGAAAGAGATGAATTATCCCCGAAGAGA
ATTAAAGTGGAGGATGGGTTTCCAGATTTCCAGGACTCTGTGCAAACCCTCTTCCAGCAG
GCTAAAGCTAAGAGCGAAGAACTCGCTGCTCTCAGTTCCCAGCAG------CCTGAGAAG
GGAGTGACGAAGCAGATGGAGTTCCTGTGCACCCAGGCCGGCTACGAGCGGCTGCAGCAG
GCCGAGAGGCGGCTGTCCACGGGGCTCTACAGGCAGAGCTCCGAGGAGCACAGCCCCAAC
GGCCTGGCCTCCGACAGCTCGGACGGACAAGGAGAAAGACCCTTGAATCTCCGAATACCT
AACCTACAGAACAGACAGCCCCACCATTTTGTGGTGGACGGGGAGCTGAGTAGACTTTAC
CCCAGTGAGGCCAAGTCCCACTCATCAGAG
>PhDi|XM_028508715.1_cds_XP_028364516.1_1
ACCCTGGGGGAGTTGCAGTTATATAGAATATTACAAAAAGCCAATCTGCTCTCCTATTTT
GATGCCTTTATCCAACAAGGTGGTGATGATGTCCAGCAACTCTGTGAAGCTGGAGAAGAG
GAATTCTTGGAAATCATGGCCCTTGTGGGCATGGCTAGCAAGCCCCTTCATGTTAGAAGG
CTACAGAAGGCGTTGAGAGACTGGGTTACAAACCCTGGCCTTTTCAATCAGCCGCTGACT
TCCCTGCCTGTTAGTAGCATACCCATCTATAAGTTACCAGAGGGATCACCAGAGGCACTG
GATGCTGCAGCCGCACTCTCTGTAGCCGAGTGTGTGGAGCGAATGGCCTCTACGCTGCCA
AAAAGTGACTTGAATGAAGTGAAAGAGCTGCTAAAAACCAACAAGAAGTTGGCCAAAATG
ATTGGTCACATCTTTGAGATGAGTGATGATGATCCACACAAAGAGGAGGAAATTCGAAAG
TATAGTGCAATATATGGCAGGTTTGACTCAAAGAGAAAGGATGGGAAACATCTCACGCTT
CACGAGCTCACTGTTAATGAAGCAGCTGCTCAGCTCTGTGTGAAGGATAATGGCCTCCTG
ACAAGAAGAGATGAACTTTTTGCCTTGGCTAGGCAGATTTCTCGAGAAGTCACTTATAAA
TATACTTACAGAACCACCAAGTCAAAATGTGGAGAAAGAGATGAATTATCTCCAAAGAGA
ATTAAAGTGGAGGACGGGTTTGCAGATTTCCAGGACTCCGTGCAGACTCTCTTCCAGCAG
GCCAAAGCCAAGAGCGAAGAACTCGCTGCTCTTAGTTCACAGCAG------CCTGATAAG
GTAATGGCAAAGCAGATGGAGTTCCTTTGCACCCAAGCTGGCTATGAGAGACTGCAGCAT
GCTGAGAGAAGACTATCTACGGGACTTTACAGGCAAAGCTCGGAAGAGCACAGCCCTAAT
GGCTTGACTTCTGATAACTCTGATGGACAAGGAGAGAGACCTTTGAATCTCCGAATGCCT
AATATACAGAACAGACAACCCCATCATTTTGTGGTGGATGGGGAGCTGAATAGACTTTAC
TCCAGCGAGGCCAAGTCCCACTCATCAGAG
>PtVa|XM_011355960.2_cds_XP_011354262.1_1
ACCCTGGGGGAGTTGCAGCTGTATAGAATATTACAAAAAGCCAATCTGCTTTCATATTTT
GATGCCTTTATCCAGCAAGGTGGTGATGATGTCCAGCAGCTCTGTGAAGCTGGAGAAGAG
GAATTCTTGGAAATCATGGCCCTCGTGGGCATGGCTAGCAAGCCCCTTCATGTTAGAAGG
CTACAGAAGGCTTTGAGAGACTGGGTTACAAACCCTGGCCTTTTCAATCAGCCGCTGACT
TCCCTGCCTGTGAGTAGCATACCCATCTATAAATTACCAGAGGGATCACCAGAGGCGCTG
GATGCTGCAGCCGCGCTCTCTGTAGCCGAGTGTGTAGAGCGAATGGCCCCCACACTGCCG
AAAAGTGACTTGAACGAAGTGAAAGAGCTGCTAAAAACCAACAAGAAATTGGCCAAAATG
ATTGGTCACATCTTTGAGATGAGCGATGATGATCCACACAAAGAGGAGGAAATTCGAAAG
TATAGTGCAATATATGGCAGGTTTGACTCAAAGAGAAAGGATGGGAAACATCTCACGCTT
CATGAGCTCACTGTCAATGAAGCGGCTGCTCAGCTCTGTGTGAAGGATAATGCCCTGCTG
ACAAGAAGAGATGAACTTTTTGCTCTGGCTAGGCAGATTTCACGAGAAGTCACCTATAAA
TATACTTACAGAACCACCAAGTCAAAATGTGGAGAAAGAGATGAATTATCCCCAAAGAGA
ATTAAAGTAGAGGATGGATTTCCAGATTTTCAGGATTCCATGCACACACTCTTTCAGCAG
GCTAAAGCTAAGAGTGAAGAACTCGCTGCTCTTACTTCACAGCAG------CCTGAAAAG
GTGATGGCAAAGCAGATGGAGTTCCTTTGCACCCAAGCTGGCTATGAGAGACTGCAGCAT
GCTGAAAGAAGACTGTCTGCAGGACTTTACAGGCAAAGCTCAGAAGAGCACAGCCCTAAT
GGCTTGACTTCTGATAACTCTGATGGACAAGGAGAGAGACCTTTGAATCTCCGAATATCT
AATTTGCAGAACAGACAACCCCATCATTTTGTAGTGGATGGGGAGCTGAGTAGACTTTAT
TCCAGTGAGACAAAGTCCCACTCATCAGAG
>RhFe|XM_033111859.1_cds_XP_032967750.1_1
ACGCTGGGGGAGTTGCAGCTGTACAGAATACTACAAAAAGCCAACCTGCTTTCTTATTTT
GATGCCTTTATTCAGCAAGGTGGTGATGATGTCCAGCAACTCTGTGAAGCTGGAGAAGAG
GAATTCTTGGAAATCATGGCCCTGGTGGGCATGGCTAGCAAGCCCCTTCATGTTAGAAGG
CTACAGAAGGCTTTGAGAGACTGGGTTACAAACCCTGGCCTTTTCAATCAGCCCTTGACT
TCGCTCCCTGTTAGTAGCATACCCATCTATAAATTGCCAGAGGGATCACCAGAGGCGCTG
GATGCTGCCGCCGCCCTCTCTGTAGCAGAGTGTGTAGAGCGAATGGCCCCCACGCTGCCA
AAAAGTGACTTGAACGAAGTGAAAGAGCTGCTGAAAACCAACAAGAAGTTGGCCAAAATG
ATCGGTCACATCTTTGAGATGAGTGATGATGATCCACACAAAGAGGAAGAAATTCGAAAG
TATAGTGCAATATATGGCAGGTTTGACTCAAAGAGAAAGGATGGGAAACATCTCACGCTT
CATGAGCTTACTGTTAATGAAGCGGCTGCTCAGCTCTGTGTGAAGGATAATGCCCTGCTG
ACAAGAAGAGATGAACTTTTTGCCCTGGCTAGGCAGATTTCTCGAGAAGTCACCTATAAA
TATACTTACAGAACCACCAAGTCAAAATGTGGAGAAAGAGATGAATTATCTCCAAAGAGA
ATTAAAGTGGAGGATGGGTTTCCAGATTTCCAGGACTCCGTGCAAACACTCTTCCAGCAG
GCTAAAGCTAAGAGTGAAGAAATTGCTGCTCTCAGTTCTCAGCAG------CCTGAAAAG
GTGATGGCAAAGCAGATGGAGTTCCTTTGCACCCAGGCCGGCTATGAGAGGCTGCAGCAT
GCCGAAAGGAGACTGTCTGCAGGACTTTACAGGCAAAGCTCAGAAGAGCACAGCCCTAAT
GGCTTGACTTCTGATAACTCTGACGGACAAGGAGAAAGACCTTTGAATCTCCGAATGCCT
AATTTACAGAACAGACAACCCCATCATTTTGTGGTGGACGGGGAGCTGAGTAGACTTTAC
TCTGGTGAGGCAAAGTCCCACTCATCAGAG
>RoAe|XM_016161550.1_cds_XP_016017036.1_1
ACCCTGGGGGAGTTGCAGTTGTATAGAATATTACAAAAAGCCAATCTGCTTTCGTATTTT
GATGCCTTTATCCAGCAAGGTGGTGATGATGTCCAGCAGCTCTGTGAAGCTGGAGAAGAG
GAATTCTTGGAAATCATGGCCCTCGTGGGCATGGCTAGCAAGCCCCTTCATGTTAGAAGG
CTACAGAAGGCTTTGAGAGACTGGGTTACAAACCCTGGCCTTTTCAATCAGCCGCTGACT
TCCCTGCCTGTGAGTAGCATACCCATCTATAAATTGCCAGAGGGATCACCAGAGGCGCTG
GATGCTGCGGCAGCGCTGTCTGTAGCCGAGTGTGTAGAGCGAATGGCCCCCACGCTGCCG
AAAAGTGACTTGAACGAAGTGAAAGAGCTGCTAAAAACCAACAAGAAATTGGCCAAAATG
ATTGGTCACATCTTTGAGATGAGCGATGATGATCCACACAAAGAGGAGGAAATTCGAAAG
TATAGTGCAATATATGGCAGGTTTGACTCAAAGAGAAAGGATGGGAAACATCTCACGCTT
CATGAGCTTACTGTCAATGAAGCGGCTGCTCAGCTCTGTGTGAAGGATAATGCCCTGCTG
ACAAGAAGAGATGAACTTTTTGCTCTGGCTAGGCAGATTTCGCGAGAAGTCACCTATAAA
TATACTTACAGAACCACCAAGTCAAAATGTGGAGAAAGAGATGAATTATCCCCAAAGAGA
ATTAAAGTAGAGGATGGGTTTCCAGATTTTCAGGACTCCATGCACACACTCTTTCAGCAG
GCTAAAGCTAAGAGTGAAGAACTCGCTGCTCTTACTTCACAGCAG------CCTGAAAAG
GTGATGGCAAAGCAGATGGAGTTCCTTTGCACCCAAGCTGGCTATGAGAGACTGCAGCAT
GCTGAAAGAAGACTGTCTGCAGGACTTTACAGGCAAAGCTCAGAAGAGCACAGCCCTAAT
GGCTTGGCTTCTGATAACTCCGATGGACAAGGAGAAAGACCTTTGAATCTCCGAATATCT
AATTTGCAGAACAGACAGCCGCATCATTTTGTAGTGGATGGGGAGCTGAGTAGACTTTAT
TCCAGTGAGACAAAGTCCCACTCATCAGAG
