# Supplementary material for: Positively selected genes in the hoary bat (Lasiurus cinereus) lineage: prominence of thymus expression, immune and metabolic function, and regions of ancient synteny
Source: PeerJ. 2022 Mar 17;10:e13130. doi: 10.7717/peerj.13130 (PMC8934532; doi:10.7717/peerj.13130)
Supplement: Supplemental Information 4 — Likely alignment errors have been manually deleted between conserved codons. Recovery of the original codon positions requires alignment to the original accessions in each orthogroup. [file peerj-10-13130-s004.zip › renamed.manual/OG0010833.manual.fas]

>EpFu|XM_028151729.1_cds_XP_028007530.1_1
ATGAGTCTGGTGCTCAGAAACCTGCAGCGAGCTATCCCCCTCCGGAGAGTGCCGCTCCGC
CAGAGGATGGAGATAGTCAGGAGTATTTTAGGAGTCCAGAAATTCGACCTGGGGATCATC
TGTGTTGACAACAAGAGTATTCAGCACATCAACAGGATCTACAGAGAGAAAAATATCCCA
ACTGATGTGCTTTCTTTTCCATTTCATGAGAATCTGAAAGCAGGTGAAATTCCCCAGCCT
GATTTTCCAGATGACTATAATCTGGGGGACATTTTCCTAGGAGTGGAGTATATCTTCCAG
CAATGCAAAGAAAATGAAGATTACTATGACATCCTGACTGTGTGTCATCTA---
>HiAr|XM_019628057.1_cds_XP_019483602.1_1
ATGAGTCTGGTGCTCAGGAACCTGCAGCGAGCCGTCCCGCTCAGGAGGGCGCCGCTCCGC
CGCCAGGTGCAGGCGCTAAGAGGCATCTTGGGGGTCCGGGAATTCGACCTGGGGATCATC
TGTGTGGACAACAAGAGGATGCAGCGCATTAACAGGACCTACAGAGGGAAAGACGTCCCA
ACCGATGTGCTGTCTTTTCCATTTCATGAGAATCTGGAAGCAGGCGAAATTCCCCAGCCT
GATTTTGCAGATGACTATAATCTAGGGGACATTTTCCTAGGAGTGGAGTATATCTTCCAG
CACTGCAAAGAAAATGAAGATTACTATGACATCCTGACGGTGTGTCATCTA---
>LaCi|153-exonerate_protein2genome-gene-2.0-mRNA-1
ATGAGCCTGGTGCTCAGAAACCTGCAGCGAGCTATCCCGCTGCGGAGAGTGCCGCTGCGC
CGGAGGATGGAGGTGGTCAGGGGTATTTTAGGAGTCCAGAAATTCGACCTGGGCATCATC
TGTGTTGACAACAAGAGTATTCAGCGCATCAACAAGATCTATAGGAAGAAAAACATCCCA
ACTGATGTGCTTTCTTTTCCATTTCATGAGAATCTGAAAGCAGGTGAAATTCCCCAGCCT
GATCTTCCAGATGACTATAACCTGGGGGACATTTTCCTGGGAGTGGAGTATATCTTCCAG
CAATGCAAAGAGAACGAAGATTACTATGACATCCTGACGGTATGCCACCTGTGC
>MyLu|XM_014447064.2_cds_XP_014302550.1_1
ATGAGTCTGGTGCTCAGAAACCTGCAGCGAGCTGTCCCCCTGCGGAGAGTGCCGCTCCGC
CAGAGGATGGAGATCGTCAGGAGTATTTTAGGAGTCCAGAAATTCGACCTGGGCATCATC
TGTGTTGACAACAAGAGTATTCAGCACATCAACAGGATCTACAGAGAGAAAAACACCCCA
ACTGATGTGCTTTCTTTTCCCTTTCATGAGAACCTGAAAGCTGGTGAAATCCCCCATCCG
GATTTTCCAGATGACTATAATCTGGGGGACATTTTCCTAGGAGTGGAGTATATCTTCCAA
CAGTGCAAAGAAAATGAAGATTACTATGACATCCTGACTGTGTGTCATCTA---
>PhDi|XM_028504735.1_cds_XP_028360536.1_1
ATGAGTCTGGTGCTCAGAAACGTGCAGCGAGCTATCCCCCTCCGAAGAGTGCCGCTCCGC
CAGAGGATGGAGATAGTCAGGAGTATTTTAGGGGTCCAGAAATTCGACCTGGGGATCATC
TGTGTTGACAACAAGAGTATTCAGCACATCAACAGGATCTACAGAGAGAAAAATTTCCCA
ACCGATGTGCTTTCTTTTCCATTTCATGAGAATCTGAAAGCGGGTGAAATTCCCCAACCC
GATTTTCCAGATGACTATAATCTGGGGGACATTTTCCTAGGAGTGGAGTATATCTTCCAG
CAGTGCAAAGAAAATGAAGATTACTACGACACCCTGACCGTGTGTCATCTA---
>PtVa|XM_023525811.1_cds_XP_023381579.1_1
ATGAGCCTGGTGCTTAGAAACCTGCAGCGCGCCGTCCCCATCCGCAGGGCGCCGCTGCGC
CGCAGGGTGGAGATGCTGCGGGCGATTCTGGGGGTCCAGAAGTTCGACCTGGGGATCATC
TGCGTCGACAACGAGAGAGTTCGGCGCATAAACAGAATGTACAGAGAGAAAGACGCCCCA
ACCGATGTGCTCGCTTTTCCATTTCATGAGAATCTGAAAGCAGGCGGAATTCCCCAGCCT
GCTTTTCCAGACGACTATAACCTGGGGGACATTTTCCTCGGCGTGGAGTATATCTTCCAG
CAGTGCAGAGAACACGAGGACTACTATGATGTCCTGACCGTGTGTCACCTACTG
>RhFe|XM_033122019.1_cds_XP_032977910.1_1
ATGAGTCTGGGGATCCGCAACCTGCAGCGCGCCGTCCCGCTCAGGAGGGCGCCGCTCCGC
CGCCGGCTGGAGCTGGTGAGGGGCATCTTAGGGGTCCGGAAATTCGACCTGGGGGTCGTC
TGCGTAGACAACAAGAGGATTCAGCACATTAACAGGACCTACAGAGGGAAAGACGTCCCG
ACCGATGTGCTTTCTTTTCCATTTCATGAGAATCTGAAAGCAGGCGAAATTCCTCAGCCA
GATTTTGCAGAGGACTATAATCTGGGGGACATTTTCCTAGGAGTGGAGTATATCTTCCAG
CACTGCAAAGAAAATGAAAATTACTATGACATCCTGACTGTGTGTCATCTA---
>RoAe|XM_016143560.1_cds_XP_015999046.1_1
ATGAGCCTGGTGCTTAGAAACCTGCAGCGCGCCGTCCCCATCCGCAGGGCGCCGCTGCGC
CGCAGGGTGGAGATGCTGCGGGAGATTCTGGGGGTCCAGAAGTTCGACCTGGGAATCATC
TGCGTCGACAACGAGAGAGTTCGGCGCATAAACAGGATCTACAGAGAGAAAGACGCCCCA
ACCGATGTGCTCGCTTTTCCATTTCATGAGAATCTGAAAGCAGGTGAAATTCCCCAGCCT
GCTTTTCCAGATGACTATAACCTGGGGGACATTTTCCTTGGAGTGGAGTATATCTTCCAG
CAGTGCAGAGAACACGAGGATTACTATGACGTCCTGACCGTGTGTCACCTG---
