# Supplementary material for: Positively selected genes in the hoary bat (Lasiurus cinereus) lineage: prominence of thymus expression, immune and metabolic function, and regions of ancient synteny
Source: PeerJ. 2022 Mar 17;10:e13130. doi: 10.7717/peerj.13130 (PMC8934532; doi:10.7717/peerj.13130)
Supplement: Supplemental Information 4 — Likely alignment errors have been manually deleted between conserved codons. Recovery of the original codon positions requires alignment to the original accessions in each orthogroup. [file peerj-10-13130-s004.zip › renamed.manual/OG0010844.manual.fas]

>EpFu|XM_028129343.1_cds_XP_027985144.1_1
AGAAACTCTGGCAGCCCTCCCTCCGCACACGTGACCTCCCGAGCCAGCCATGCCCTCCAG
GTGCACAGAGCCCAGGCTCACTCCGTGGGC------------ATCTATGACAACGCC---
------CTGATGTATGAGAACCTCACTCCCTCAGCGCACTCCGTCAACGTCAGAGCAGCT
GGAGACGACCCGAGCGTTTCTTCAGAGGACTCCAGAGACTATGTCAATGTCTCCACAGCA
---------GCAGAGATGCTGGCTTCTACCAACCACCCCCCTGGGAACCTCTTTGTCCTC
CCAAGTGCTCAGGAGCTGGGACTTACTGAGGAAAGAGACGAGGGCTGTGACCATGCCAGT
GACTGCGCCCGATTTTTGCCTCCAGGAACTGAGAGCAATGATCCACTCAGCGATGAGGAA
AGTTCTTCTCAGACCTCAAATGACTACATCAACACGGCAGAGTTGGACCTGGGGGCCACC
CAGGGGAAGCAGCCCTGGATGTCCTTTCAGTGCTGCCGAGATTATGAAAATGTCCCACCA
GCAGATCCCAATGGAAGCCAGCAGACTCATGTCCACCTTGTCATGCAATCAGGGCGGTTC
CTGGTTTCAGGGGATTAT---
>HiAr|XM_019649598.1_cds_XP_019505143.1_1
AGAAACTCTGACAGCCCTCCCTCAGCGTATATGCCCTCCCCAGCAAGCAATGCCCTCCAG
GTGCACAGGACCCATACTCACGCTGTGGGTTATGCTGTGGGCATTTATGACAATGCCATG
CGGCCCCAGATGTGTGGGAACCTCACTCTCTCAGCACACCATGTCAATGTCGGAGCATCT
GGAGACTGCACGAGCATTTCTTCACAGGATTCAAGAGATTATGTCAATGTCCCCACAGCA
GAAGAATTTGCTGAGACTCTAGCTTCTAACAACACCCTTCCCAAGAACCTCTTTGTCCTC
TCAAGTGCCCAGGAGATGAAGTTTACTGAGGAAGGAGACAAAGGGTGTGGAAATGCCAGT
GACTGCACCAGTTTTTGGTCTCCAGGAACTGAGAGCAATGATCCACTCACTGATGAAGAA
GGTTCTTCTCAGACCTCAAATGACTATGTCAATATGGATGGGTTGGATCTCAGGGCCATC
CAGGAGAAGCATCCCTGGGTGTCTGTTCAGTGCTGCAGAGAGTATGAAAATGTCCCACCA
ACATATCTCAATGGAAGCCAGCAGACCCATGTCCAACTTGTCATGCAATCAGGGAGGTCC
CTGGATTTAGGGGATTAT---
>LaCi|150-exonerate_protein2genome-gene-39.14-mRNA-1
AGAAACTCTGACAGCCCTCTCTCCACACACGTGAGCTCTCGAGCCAGCCACGCCCTCCAG
GTGCACAGAGCCCAGGCTCATTCTATGGGC------------ATCTATGACAACGCCACG
GGGCTCCTGATGTATGAGCACCTCACTCCTTCAGTGCACTCCATCAACGTCAGAGCAGCT
GGAGACGACCTGAGCATTTCTTCAGAGGATTCCAAAGACTATGTCAATGTCTCCACAGCA
GCCGAGATTGCTGAGATGCTGGCTTCTACCAACCACCCGCCTGGGAACCTCTTTGTCCTC
CCCAGTGCTCCAGAGCTGGGATTTACTGAGGAAAGAGACAGGGGCTGTGACCATGCCAGT
GACTGTGCCCGATTTTTGTCTCCAGGAACTGAGAGCAATGATCCACTCAGCGATGAGGAA
GGTTCTTCTCAGACCTCAAATGACTATGTCAACACGGCAGAGTTGGACCTGGGGGCCACC
CGGGGGAAGCAGCCCTGGATGTCCTTTCAGTGCTGCCGAGATTATGAAAATGTCCCACCA
GCAGATCCCAATGGAAGCCAGCAGACTCATGTCCACCTTGTCATGCAATCAGGGAGGTTC
CTGGCTTCAGGGGATTATGTG
>MyLu|XM_023760705.1_cds_XP_023616473.1_1
AGAAACTCTGACAGCCCTCCCTCCGCACACGTGACCTCCCAAGCCAGCCATGCCCTCCAG
GTGCCCAGAGGCCAGGCTCACTCCGTGGGC------------ATCTACGACAACGCCACG
GGGCCCTGGGTGTATGAGAACCTCACTCCCTCGGCGCACTCCGTCCACGTCAGAGCAGCT
GGAGACGACCTGAGCGTCTCTTCAGAGGACTCCAGAGACTACGTCAATGTCTCCACAGCA
GCAGAGATTGCTGAGCTGCTGGCCTCTCCCAGCCACCCCCCTGGGAACCTCTTTGCCCGC
CCAAGTGCTCGGGAGCTGGAATCCACCGAGGAAAGAGACAAGGGCTGGGACCATGCCAGT
GACTACGCCCGATTTTTGCCTCCAGGAACTGAGGGCAACGATCCACTCGGCGATGAGGAA
GGCTCTTCTCAGACCTCAAACGACTACGTCAACACGGCAGCGTTGGACCTGGGGGCCACC
CAGGGGAGGCAGCCCTGGATGTCCTTTCAGTGCTGCCCAGATTATGAAAATGTCCCACCA
GCAGGTCCCAATGGAAGCCAGCAGACTCATGGCCCCCTGGTCGTGCCATCAGGGAGGTTC
CTGGTTTCAGGGGATTAT---
>PhDi|XM_028530994.1_cds_XP_028386795.1_1
AGAAACTCTGACAGCCCTCGTTCTGGGCATGTGCCCTCCCAAGCAGGCAATGTCCTCCAG
GAGCACAGAGCCCAGACTCACACTGTGCGA------------ATCTATGACAATGCCAGC
TGGCCCCAGATGTGTGGGAACCTCACTCCCTCAGCACACTACGTCAACGTCAGAGCACCT
GGAGACCACCCAAGCATCTCTTCAGAGGACTCAAGAGATTATGTCAATGTTCCCACAGCA
GAAGAGATTGCTGAAACTCTAGCTTCTCCCAGCAACCCCCCTGGGAACCTTCCAATTGCC
CCA---------GAGCTGGAACTTACTGAGGAAGGAGACAAGGGCTGTGCCAATGTCAGC
GACTGCACCAGTTTTTGGTCTCTGGGAACTGAGAATAATGATCCACTCAGTGATGAGGAA
GGTTCTTCTCAGACCTCAAATGACTATGTCAACATGGCAGAGTTGGATCTTAGGACCATC
CAGAGGAAGCAGTCCCAGGTGTCTTTTCAGTACTGCAGAGATTATGAAAATGTCCCACCA
GCAGATCCCAATGGAAGCCAGTGTACCCACGTCCAATTTGTCATGCAATCAAGGAGGTTC
CTGGATTTAGGGGATTAT---
>PtVa|XM_023538310.1_cds_XP_023394078.1_1
AGAAACTCTGACAGCCCTCCCTCGGCGCATATGCCCTCCCAAGCAGACAATGCCCTCCAG
GTGCACAGAGCCCATAGCCATGCTGTGAGCTGTGCTAGGGGCATCTATGACAATGCCACG
GAGGCCCAGATGTATGGCAACCCCATTCCCTCAGCACACTACATCAATGTCAGAGCAGCT
GGAGACAGCCTGAGCATCTCTTCAGAAGATTCAAGAGATTATGTCAATGTTCCCATAGCA
GAAGAGGTTACTGAGACTCTAGCTTCTACCAACACCCTCCCCAGGAACCTTCTTGTCTTC
CCAAGTGCTCAGGAGCTGGAGTCTACTGAGGAAAAAAATGAAGGCTGTGGGGATGCCCAT
AACAGCACCAGTTTTTGGTCTCCAGCAACTGAGAGCAATGATTCACTCAGCGATGAGGAA
GGCTCTTCTCAGACCTCAAATGACTACGTCAACATGGCAGGGTTGGATCTCAGGGCCATC
CAAGGGGAGCATCCCTGGATGTCTTGTCAGTGCTGCAGAGATTATGCAGATGTCCCACCA
GCAGATCTCAATAGAAGCCAGCAGACCCACGTCCAACTTGCAATGCAGTCAGGGAAGTTC
CTGGATTTAGGTGATTAT---
>RhFe|XM_033093434.1_cds_XP_032949325.1_1
AGAAACTCTGACAGCCCTCCCTCAGCACATATGCCCTCCCCAGCAAGCAATGCCCTCCAG
GTGCACAGAGCCCATACTCATGCTGTGGGCTATGCTGTGGGCATCTATGACAATGCCATG
CGTCCCCAGATGTGTGGGAACCTCACTGTCTCAGCACACCATGTCAATATCAGAGCAGCT
GGAGACTACACGAGCATTTCTTCAGAGAATTTGAGAGATTATGTTAATGTCCCCACAACG
GAAGAGTTTGCTGAGACTCTAGCTTCTAACAACACCCTCTCCAAGAATCTCTTTGTCCTC
TCAAGTGCCCAGGAGCTGAAATTTACTAAGGGAAGAGACAAAGCCTGTGGGAATGCCAGT
GACTGCACCAGTTTTTGGTCTCCAGGAACCGAGAGCAATGATCCACTCAGTGATGAGGAA
GATTCTTCTCAGACCTCAAATGACTATGTCAACATGGCAGGGTTGGATCTCGGGGCCATC
CAGAGGAAGCATCCCTGGGTGTCTGTTCAGGGCTGCAGAGATTATGAAAATGTCCCATCA
ACATATTCCAATGGAAGCCAGCAGACCCATGTCCAACTAGTCATGCAATCAGGGAGGTCC
TTGGATTTAGGGGATTAT---
>RoAe|XM_016139783.1_cds_XP_015995269.1_1
AGAAACTCTGACAACCCTCCCTTGGCGCATATGCCCTCCCAAGCAGACAATGCCCTCCAG
GTGCACAGAGCCCATAGCCATGCTGTGAGCTGTGCTATGGGCATCTATGACAATGCCACG
GAAGCCCAGATGTATGGCAACTCCACTCCCTCAGCACACTACATCAATGTCAGAGCACCT
GGAGACTGCCTGAGCATCTCTTCAGAGGATTCAAGAGATTATGTCAATGTCCCCATAGCA
GAAGAGGTTACTGGGACTCTAGCTTCTACCAACACCCTCCCCAGGAAACTTCTTGTCCTC
CCAAGTGCTCAGGAGCTGGAGTCTACTGAGGAAAAAAATGAAGGCTGTGGGGATGTTCAT
AACAGCACTAGTTTTTGGTCTCCAGCAACTGAGAGCAATGATTCACTCAGCGATGAGGAA
GGCTCTTCTCAGACCTCAAATGACTACGTCAGCATGGCAGGGTTGGATCTCAGGGCCATC
CAAGGGGAGCATCCCTGGATGTCTTGTCAGTGCTGCAGACATTATATAGATGTCCCTCCA
GCAGATCTCAATGGAAGCCAGCAGACCCATGTCCAA---------------------TTC
CTGGATTTAGGTGATTAT---
