# Supplementary material for: Positively selected genes in the hoary bat (Lasiurus cinereus) lineage: prominence of thymus expression, immune and metabolic function, and regions of ancient synteny
Source: PeerJ. 2022 Mar 17;10:e13130. doi: 10.7717/peerj.13130 (PMC8934532; doi:10.7717/peerj.13130)
Supplement: Supplemental Information 4 — Likely alignment errors have been manually deleted between conserved codons. Recovery of the original codon positions requires alignment to the original accessions in each orthogroup. [file peerj-10-13130-s004.zip › renamed.manual/OG0010867.manual.fas]

>EpFu|XM_008146017.2_cds_XP_008144239.1_1
ATCTCAGAGACTACAGTCAAGTTTGCATCTACCTCTGGGATCACCCCAGTTCCTGGAACC
ATGAACTCTTCTGCCCAGACACAGACCTCGTTAGCCACCATAGTGTCTTCCACCCTAACC
AACTTTTCAACTTCAGAGATGACCTTGGAGCCCAGCACATCACCTGGAAATATTTCAGAC
CCGACATTCAACAGCACCAGTCCTGTGGCATTTACCGTTGAACCCAATACATCCTTTTCT
TCTACCCCCAGTACCATCAAGTCCAGCTGTGAGGACTTTAAGAAGGACAATGGAGAGGAA
CTGACCCAAGTCCTGTGTAAGAAGGATCCGGCTGAGACTGGGGCCAGTGTGTGCTCCTTG
CTCCTGGCCCAGTCTGAGGTGAAGCCTCGTTGTCTGCTTCTGGTCTTGCCCAACAGAACA
GAACTTTCCAGCAAGATCGAACTTCTGAAAAATCACCGGTCTGACCTGAGAAAGCTGGGG
ATCCAAGACTTTAAAGAACAGAGTATTGGAAGCCACCAGAGCTTTTCC---CGCAAGACC
CTGATTGCGCTGGTCACCTCGGGGATCCTGCTGGCTGTCTTGGGGATCACTGGCTACTTC
CTGATGAACCGCCGCAGTTGGAGCCCCACGGGAGAAAGGCTGGGGGAAGACCCTTATTAC
ACGGAGAACGGTGGCGGCCAGGGCTATAGCTCAGGCCCGGGGCCCTCCCCTGAGGCTCAG
GGAAAGGCCAGTGTGAACCGAGGGGCTCAGGAGAACGGGACCGGCCAGGCCACGTCCAGA
AACGGCCATTCGTCGAGACAACACACGGTGGCTGATACCGAATTG
>HiAr|XM_019666175.1_cds_XP_019521720.1_1
ATCTCAGAGCATACAGTCAACATCACATCCACCTCTGAGATCACTTCAGTTCCTGGAACC
ATGAACTCTTCTGTCCAGACACAGACCTCTTTAACCATCACAGTGTCTTCCATCCCAGTC
AACTTTTCAGCTACA---GAGACCTTGAAGCCTAGCATGTCACCTGGAAATGTTTCAGAT
CCCCTGTACAACAGCACCAGCCTTGTGACATCTCCTGGTATACACTCTACATCATTGTCT
TCTACCCCAAGTACCATCAAGTCCAGCTGTGAGAACTTTAGAAAGGACAAGGGAGAGGAA
CTGATCCGAATTCTGTGTGGGAAGGATCAGGCTGAGGCTGAAACCAGGGGGTGCTCCTTG
CCCTTTGTACTGGATGATACGATGCCTCTCTGCCCGCTACTGCTGTTGGTCAACAGAACA
GAATCTACCAGCATGCTCCAACTTCTGGAAAAACACCAGTCTGACCTGAGAAAACTGGGG
ATCCAAGACTTCATTGAACAAGATGTTGGGAGCCACCAGAGCAATTCC---CGCAAGACC
CTGATTGCACTGGTCACCTCAGGGATCCTGCTGGCTGTCTTGGGCATCATTTGCTATTTC
CTGATGAACCGCCGCAGTTGGAGCCCAACAGGAGAAAGGCTGGGCGAAGACCCTTATTAC
ACGGAGAATGGTGGAGGCCAGGGCTATAGCTCAGGCCCTGGGGCCTCCCCTGAAGCTCAG
GGAAAGGCCAGTGTGAACCGAGGGGCTCAGGAGAACGGGACCGGCCAGGCCACATCCAGA
AACGGCCATTCAGCGAGACAACACGTGGTGGCTGACACCGAATTG
>LaCi|150-exonerate_protein2genome-gene-59.3-mRNA-1
ATCTCAGAGTCTACAGTCAACTTTGCATCTACCTCTGGGATCACCCCAGTTCCTGGAACC
ATGAACTCCTCTGCCCAGACACAGACCTCTTTAGCCACCATAGTGTCTTCCACCCTAACC
AACCTTTCAACTTCAGAGATGACCTTGGAGCCCAGCATGTCACCTGGGAATATTTCAGAC
CCGACATTCAATAGCACCAGTCCTGTGGTGTTTACCATGGAACCCAATACATCCTTTTAT
TCTACCCCAAGTACCATCAAGTCCCAG---GAGGACTTTAAGAAGGACAATGGAGAGGAA
CTGACCCAAGTCCTGTGTAAGAAGGATCCAGCTGAGGCTGGGGCTAGTGTGTGCTCCTTG
CTCCTGGCCCAGTCTGAGGTGAAGCCTCATTGCCTGCTTCTGGTCTTACCCAACAGAACA
GAACTTTCCAGCAAGATCGAACTTTTGAAAAATCATCGGTCTGACCTAAGAAAGCTGGGG
ATCCAAGACTTCAAAGAACAGAGTGTTGGAAGCCACCAGAGCTATTCC---CGCAAAACC
CTGATTGCGCTGGTCACCTCGGGGATCCTGCTGGCTGTCTTGGGTATCACTGGTTACTTC
CTGATGAACCGCCGCAGTTGGAGCCCCACAGGAGAAAGGCTGGGGGAAGACCCTTATTAC
ACGGAGAACGGTGGCGGCCAGGGCTATAGCTCAGGCCCGGGGCCCTCCCCTGAGGCTCAG
GGAAAGGCCAGTGTGAACCGAGGGGCTCAGGAGAACGGGACCGGCCAGGCCACATCCAGA
AACGGCCATTCGTCGAGACAACACACGGTGGCTGATACCGAATTG
>MyLu|XM_014460995.2_cds_XP_014316481.1_1
ATCTCAGAGTCTACAGTCAACTTTACTTCTACCTCTGGGATCACCCCAGTTCCTGGAACC
GTGAACTCTTCTGCCCAGACACAGACCTCTTTAGCCACCATAGTGTCTTCCACCCTAACC
AACTTTTCAACTTCAGAGATGACCTTGGAGCCCAGCATGTCACCTGGAAATATTTCAGAC
CCAACATTCAATAGCACCACTCCTGTGGCATTTACCATTGAACCCAATACCTCTTTTTCT
TCTACCCCAAGTACCATCAAGTCCACCTGTGAGAACTTTAAGAAGGACAAGGGAGAGGAG
CTGACCCAAGTCCTGTGTAAGAAGGATCCGGCTGAGGCTGGGGCCAGTATGTGCTCCTTG
CTCCTTGCCCAGTCTGAGGTGAACCCTCGCTGCCTGCTACTCGTCTTGCCCACCCAGACA
GAACGGACCAGCAAGTTCCAACTTCTGAAAGATCACCAATCTGACCTGAGAAAGCTGGGG
ATCCAAGACTTCACACACCAAAGTGTGGAAAACCACCAGCGTTACACC---CCCAAGACC
CTGATTGCACTGGTCACCTCGGGGATCCTGCTGGCTGTCTTGGGCATCACTGGCTACTTC
CTGATGAACCGCCGCAGTTGGAGCCCCACAGGAGAAAGGCTGGGGGAAGACCCTTATTAC
ACGGAGAACGGTGGCGGCCAGGGCTATAGCTCAGGCCCGGGGGCCTCCCCCGAGGCTCAG
GGAAAGGCCAGTGTGAACCGAGGGGCTCAGGAGAACGGGACCGGCCAGGCCACCTCCAGA
AACGGCCATTCGTCGAGACAACACACGGTGGCTGATACCGAACTG
>PhDi|XM_028530964.1_cds_XP_028386765.1_1
ATCTCAGAGACTACAGTCAACTTCACATCTACCTCTGGGACCACCCCAGTTCTTACAACC
ATGAACTCCTCTGTCCAGGCACAGACCTCTTCAGTCACCACAGTGTCTTCCACCCCAGCC
AACCTTTCGACTTCAGCAATGACCTTGGAGCCAAGCACGTCACCTGGAAATATTTCAGAC
TCCCTGAACAGTAGCACCAGTCCTGTGACATTTACCACTAAACCTTATACATCATTTTCT
ACTACCCAAAGTACCATCAAGTCCAGCTGTGAGGACTTTAAGAAGGAAAATGGAGAGGAA
CTAATCCAAGTCCTATGTGGGAAGGATCAGGCTGAGGCTGGGGACAAGGCATGCTCCTTG
CTCCTTGCACAGTCTGAGGTGAGGCCTCACTGCCTGCTGCTGGTCTTAGCCAACAAAACA
GAACTTTTCAGCAAGCTCCAACTTCTGAAAAATCACCAGTCTGACCTGAAAAAGCTGGGG
ATCCAAGGCTTCACTGAACAAAATGTCGGGAGCCACCAGAGTCACTCC---CGCAAGACC
CTGATTGCTCTGGTCACCTCCGGGATCCTGCTGGCTGTCTTGGGTACCACTGGCTATTTC
CTGATGAACCGCCGCAGTTGGAGCCCCACAGGAGAAAGGCTGGGCGAAGACCCTTATTAC
ACGGAGAACGGTGGAGGCCAGGGCTATAGCTCAGGCCCTGGGGCCTCCCCCGAGGCTCAG
GGAAAGGCCAGTGTCAACCGAGGGGCTCAGGAGAACGGGACCGGCCAGGCCACATCCAGA
AACGGCCATTCAGCGAGACAACACATGGTGGCTGATACCGAATTG
>PtVa|XM_011372437.2_cds_XP_011370739.1_1
ATCTCAGAGTCTACGGTCAACTTCACATCTACCTCTGGGATCACCCCAGTTCCTGAAGCC
ATGACCTCTCCTGTCCAGACACAGACCTCTGTAGTCATCACAGTGTCTTCCACCACAATC
AACTTTTCCACTTCAGAGATGACCTTGACACCCAACATGTCACCTGGAAATGTTTCACAT
CCCCCACACAATAGCACCAGCCCTGTGACATCTCTCACTGTACCCTATACATCATCTTCA
TCTACCCCGAGTACCATCAAGTCCAGCTGTGAGGACTTTAAGAAGGCCAATGGAGAGGAA
CTGACCCAAATCCTGTGTGGGAAGGATCAGGCCGAGGCTGGGGCCGGGGTGTGTTCCTTG
CTCCTTGCCCACTCCGAGGTGAGGCCTCACTGCCTGCTATTGGTCTTGGCCAACAAAACC
GAACTTCCCAGGAAGCTCCAGCTTCTGAAAGATCATCAGTCTGACCTGAGAAAGCTGGGG
ATCCAAAACTTCACTGAACAAGATGTTGGGAGCCACCAGAGCTATTCC---CGCAAGACC
CTGATTGCACTGGTCACCTCGGGGATCCTGCTGGCTGTCTTGGGCACCATTGGCTATTTC
CTGATGAACCGTCGCAGTTGGAGCCCCACAGGAGAAAGGCTGGGCGAAGACCCTTATTAC
ACGGAGAACGGTGGAAGCCAGGGCTATAGCTCAGGCCCTGGGGCCTCCCCTGAAGCTCAG
GGAAAGGCCAGTGTGAACCGAGGGGCTCAGGAGAACGGGACCGGCCAGGCCACATCCAGA
AATGGCCATTCAGCGAGACAACACGTGGTGGCTGATACCGAACTG
>RhFe|XM_033094028.1_cds_XP_032949919.1_1
ATCTCAGAGACTGCAATCAACATCACATCTACCTCTGAAATCTCCTCAGTTCCTGGAACC
ATGAGCTCTTCAGTGCAGACACAGACCTCTTTAACCGTCACAGTGTCTTCCACCCCAATC
AACTTTTCGGCTGCAGATATGACCTTGAAGCCTAGCATGTCACCTGGAAATGTTTCAGAT
CCCCCACACAATAGCACCAGCCTTGTGACATCTCCC------------ACATCATCATCT
TCTACCCCAAGTACTATCAAGTCCTCTTGTGAGGACTTTAAGAAGGACCATGGAGAGGAA
CTGATCCGAGTCCTGTGTGGGAAGGATCAGGCTGAGGCTGAAACCAGGAGGTGTTCCTTG
CCCTTTACCCTGTCTGAGGTGAGGCCTCGCTGCCTGCTACTGGTCTTAACCAACAGAGCA
GAACTTTCCAACAAGCTCCAACTTCTGAAACAGCACCAGTCTGACCTGAGAAAGCTGGGG
ATCCAAGACTTCACTGAACGAGATGTTAGGAGCCTCCAGACTGATTCCCCCCGCAAGATC
CTGATTGCACTGGTCACCTCGGGGGTCCTGCTGGCTGTCCTGTGCACCATTTGCTATTTC
CTGATGAACCGCCGCAGTTGGAGCCCCACAGGAGAAAGGCTGGGTGAAGACCCTTATTAC
ACGGAGAACGGTGGAGGCCAGGGCTATAGCTCAGGCCCTGGGGCCTCCCCTGAAGCTCAG
GGAAAGGCCAGTGTGAACCGAGGGGCTCAGGAGAACGGGACCGGCCAGGCCACATCCAGA
AATGGCCATTCAGCGAGACAA---GTTGTGGCTGACACCGAATTG
>RoAe|XM_016150262.1_cds_XP_016005748.1_1
ATCTCAGAGTCTACAGTGAACTTCACATCTCCCTCTGAGATCACCACAGTTCCTGAAGCC
ATGACCTCTTCTGTCCAGACACAGACCTCTTTAGTCATCGCAGTGTCTTCCACCACAATC
AACATTTCAACTTCAGAGATGACG------CCCAACATGTCACCTGGAAATGTTTCACAT
CCCCCACACAATATCACCAGCCCCGTGACATCTCTCACTATACCCTATACATCATTTCCA
TCTACCCCGAGTACCATCAAGTCCAGCTGTGAGGACTTCAAGAATGCCAAGGGAGAGGAA
CTGACCCAAATCCTGTGTGGGAAAGATCAGGCTGAGGCTGGGGCTGGGGTGTGTTCCTTG
CTCCTTGCCCACTCCGAGGTGAGGCCTCACTGCCTGCTGTTGTTCTTGGCCAACAGAACT
GAACTTCCCAGGAAGCTCCAGCTTCTGAAAGATCATCAGTCTGACCTGAGAAAGATGGGG
ATTCAAAACTTCACTGAACAAGATGCTGGGAGCCACCAGAGCTATTCC---CGCAAGACC
CTGATTGCACTGGTCACCTCGGGGATCCTGCTGGCTATCTTGGGCACCACTGGCTATTTC
CTGATGAACCGTCGCAGTTGGAGCCCCACAGGAGAAAGGCTGGGCGAAGACCCTTATTAC
ACGGAGAACGGTGGAAGCCAGGGCTATAGCTCAGGCCCTGGGGCCTCCCCTGAAGCTCAG
GGAAAGGCCAGTGTGAACCGAGGGGCTCAGGAGAACGGGACCGGCCAGGCCACGTCCAGA
AATGGCCATTCAGCGAGACAACACGTGGTGGCTGACACCGAACTG
