# Supplementary material for: Positively selected genes in the hoary bat (Lasiurus cinereus) lineage: prominence of thymus expression, immune and metabolic function, and regions of ancient synteny
Source: PeerJ. 2022 Mar 17;10:e13130. doi: 10.7717/peerj.13130 (PMC8934532; doi:10.7717/peerj.13130)
Supplement: Supplemental Information 4 — Likely alignment errors have been manually deleted between conserved codons. Recovery of the original codon positions requires alignment to the original accessions in each orthogroup. [file peerj-10-13130-s004.zip › renamed.manual/OG0010945.manual.fas]

>EpFu|XM_028155365.1_cds_XP_028011166.1_1
CAGACAACCAGGATCGGAGTCGCCGTTAATGGGGTCCGGAAGTACTGCTCAGACAAAGAG
GTGGTGTCCTTGGCCAAAGTCCTCATCAAAAAATGGAAGCGGCTGCTGGACCATATCTAC
CAGGAGCTCAAGAGCACAGATATGAAGTACCGGAACCGCGTGCGCAGCCGAATCAGCAAC
CTCAAGGACCCCAGGAACCCCGGCCTGCGGCGGAACGTGCTCAGTGGGGCCATCTCCACC
GGCCTCATTGCCAAGATGACAGCAGAGGAAATGGCCAGTGACGAGCTGCGGGAATTGAGG
AATGCCATGACCCAGGAGGCTATTCGTGAGCACCAGATGGCCAAAACGGGCGGCACCACC
ACTGGCCTCTTCCAGTGCAAGAAATGCAAGAAGAAGAATTGTACCTATAACCAGGTGCAG
ACACGCAGTGCAGATGAACCCATGACCACCTTTGTCTTATGCAATGAGTGTGGCAATCGC
TGGAAG---
>LaCi|309-exonerate_protein2genome-gene-23.19-mRNA-1
CAGACAACCAGGATTGGAGTCGCCGTTAACGGGGTCCGGAAGTACTGCTCAGACAAAGAG
GCGGTGTCCTTGGCCAAAGTCCTCATCAAAAAATGGAAGCGGCTGCTGGAACATATCCTT
GAGGAGCTCAAGAGCACAGATATGAAGTACCGGAACCGCGTGCGCAGCCGAATCAGCAAC
CTCAAGGACCCCAGGAACCCTGGCCTGCGGCGGAACGTGCTCAGTGGGGCCATCTCCACC
GGCCTCATTGCCAAGATGACAGCAGAGGAAATGGCCAGTGATGAGCTGCGGGAATTGAGG
AACGCCATGACCCAGGAGGCTATCCGTGAGCACCAGATGGCCAAAACTGGCGGCACCACC
ACTGGCCTCTTCCAGTGCAAGAAGTGCAAGAAGAAGAACTGTACCTATAACCAGGTGCAG
ACACGCAGTGCTGATGAGCCCATGACCACCTTTGTCTTATGCAATGAGTGCGGCAATCGC
TGGAAGGTC
>MyLu|XM_006094041.3_cds_XP_006094103.1_1
CAGACAACCAGGATTGGAGTCGCCGTTAATGGGGTCCGGAAGTACTGCTCAGACAAAGAG
GTGGTGTCTTTGGCCAAAGTCCTCATCAAAAAATGGAAGCGGCTGCTGGACCATATCTAC
CAGGAGCTCAAGAGCACAGATATGAAGTACCGGAACCGGGTGCGCAGCCGAATCAGCAAC
CTCAAGGACCCCAGGAACCCTGGGCTGCGGCGGAACGTGCTCAGTGGGGCCATCTCCACC
GGCCTCATTGCCAAGATGACGGCAGAGGAAATGGCCAGTGACGAGCTGCGGGAATTGAGG
AACGCCATGACCCAGGAGGCTATCCGTGAGCACCAGATGGCCAAAACGGGCGGCACCACC
ACTGGCCTCTTCCAGTGCAAGAAATGCAAGAAGAAGAATTGTACCTATAACCAGGTGCAG
ACACGCAGTGCTGATGAACCCATGACGACCTTTGTCTTATGCAATGAGTGCGGCAATCGC
TGGAAG---
>PhDi|XM_028512606.1_cds_XP_028368407.1_1
CAGACAACCCGGATCGGAGTCGCCGTGAACGGGGTTCGGAAGCACTGCTCAGACAAGGAG
GCCGTGTCCCTGGCCAAAGTCCTCATCAAAAAATGGAAGCGGCTGCTGGAACATATCTAC
CAGGAGCTCAAGAGCACAGACATGAAGTACCGGAACCGCGTGCGCAGCCGAATCAGCAAC
CTCAAGGACCCCAGGAACCCTGGCCTGAGGCGGAACGTGCTCAGTGGGGCCATCTCCACC
AGCCTCATTGCCAAGATGACAGCGGAGGAAATGGCCAGTGATGAGCTGCGGGAGTTGAGG
AATGCCATGACCCAGGAGGCTATCCGTGAGCACCAGATGGCCAAAACAGGCGGCACCACC
ACCGACCTCTTCCAGTGCAAGAAATGCAAGAAGAAGAATTGTACCTACAACCAGGTGCAG
ACACGAAGCGCTGATGAGCCCATGACTACCTTCGTCTTATGCAATGAGTGCGGCAATCGC
TGGAAG---
>PtVa|XM_011358030.2_cds_XP_011356332.1_1
CAGACAACCAGGATTGGAGTCGCGGTTAATGGGGTCCGCAAGCACTGCTCGGACAAGGAG
GTGGTGTCCTTAGCCAAAGTCCTCATCAAAAACTGGAAGCGGCTCCTAGACCATATCTAC
CAGGAGCTCAAGAGCACAGACATGAAGTACCGGAACCGTGTGCGCAGCCGAATCAGCAAT
CTCAAGGACCCCAGGAACCCCGGGCTGCGGCGGAACGTGCTCAGTGGGGCCATCTCTGCC
GAGCTCATTGCCAAGATGACAGCAGAGGAAATGGCCAGTGATGAGCTGCGGGAACTGAGG
AATGCCATGACTCAGGAGGCTATCCGTGAGCACCAGATGGCCAAGACTGGCGGCACCACC
ACTGACCTCTTCCAGTGCAGCAAATGCAAGAAAAAGAACTGTACCTACAACCAGGTGCAG
ACACGAAGCGCTGATGAGCCCATGACTACTTTTGTCCTGTGCAATGAATGCGGCAATCGC
TGGAAG---
>RhFe|XM_033113634.1_cds_XP_032969525.1_1
CAGACAACCAGGATTGGAGTTGCCGTTAATGGGGTCCGCAAACACTGCTCAGACAAGGAG
GTCGTGTCCTTGGCCAAAGTCCTCATCAAAAACTGGAAGCGGCTGCTGGACCATATCTAC
CAGGAGCTCAAGAGCACAGACATGAAGTATCGGAACCGCGTGCGCAGCCGAATCAGCAAC
CTCAAGGACCCCAGGAACCCCGGCCTGCGGCGGAACGTGCTCAGTGGGGCCATCTCTGCC
GGGCTCATTGCCAAGATGACAGCAGAGGAAATGGCCAGTGACGAGCTGCGGGAACTGAGG
AATGCCATGACCCAGGAGGCTATCCGTGAGCACCAGATGGCCAAGACAGGCGGCACCACC
ACTGACCTCTTCCAGTGCAGCAAATGCAAGAAGAAGAACTGTACCTATAACCAGGTGCAG
ACACGCAGCGCTGATGAGCCCATGACTACCTTTGTCTTGTGCAACGAATGCGGCAATCGC
TGGAAG---
>RoAe|XM_016126784.1_cds_XP_015982270.1_1
CAGACAACCAGGATTGGAGTCGCAGTTAATGGAGTCCGCAAGCACTGCTCCGACAAGGAG
GTGGTGTCCTTGGCCAAAGTCCTCATCAAAACCTGGAAGCGGCTGCTAGACCATATCTAC
CAGGAGCTCAAGAGCACAGACATGAAGTACCGGAACCGTGTGCGCAGCCGAATCAGCAAC
CTCAAGGACCCCAGGAACCCCGGGCTGCGGCGGAACGTGCTCAGTGGGGCCATCTCTGCC
GGGCTCATTGCCAAGATGACAGCAGAGGAAATGGCCAGTGATGAGCTGCGGGAACTGAGG
AACGCCATGACTCAGGAGGCCATCCGTGAGCACCAGATGGCCAAGACTGGCGGCACCACC
ACTGACCTCTTCCAGTGCAGCAAATGCAAGAAAAAGAACTGTACCTATAACCAGGTGCAG
ACACGAAGCGCTGATGAGCCCATGACTACTTTTGTCTTGTGCAATGAATGCGGCAATCGC
TGGAAG---
>HiAr|XM_019631440.1_cds_XP_019486985.1_1
CAGACAACCAGGATTGGAGTTGCCGTTAATGGGGTCCGCAAACACTCCTCAGACAAGGAG
GTGGTGTCCTTGGCCAAAGTCCTCATCAAAAACTGGAAGCAGCTGCTGGACCATATCTAC
CAGGAGCTCAAGAGCACAGACATCAAGTACCGGAACCGCGTGCGCAGCCGCCTCAGCAAC
CTCAAGGACCCCAAGAACCCTGGCCTGCGGCAGAAAGTGCTCAGTGGGACCATCTCCACC
GGGGTCATTGCCAAGATGACAGCAGAGGAAATGGCCAGTGATGAGCTGCGGAAATGGAGG
CACGCCATGACCCTGGAGGCTATCCGTGAGCACCAGATGGCCAAGACATGCGGCACCACT
ACTGACCTCCTCCAGTGCCCCAAATGCAAGAGGAGGCACTGTTCCTATAACCAGGTGCAG
ACACGCAGTGCTGATGAGCCCATGACTACCTTTGTCTTATGCAATGAATGCGGCCATCGC
TGGAAG---
