# Supplementary material for: Positively selected genes in the hoary bat (Lasiurus cinereus) lineage: prominence of thymus expression, immune and metabolic function, and regions of ancient synteny
Source: PeerJ. 2022 Mar 17;10:e13130. doi: 10.7717/peerj.13130 (PMC8934532; doi:10.7717/peerj.13130)
Supplement: Supplemental Information 4 — Likely alignment errors have been manually deleted between conserved codons. Recovery of the original codon positions requires alignment to the original accessions in each orthogroup. [file peerj-10-13130-s004.zip › renamed.manual/OG0011028.manual.fas]

>EpFu|XM_028148404.1_cds_XP_028004205.1_1
CGTGGGACCGTGCGTGATTATCCAGGCTTTAGCCCGTCCGTGGATGCTGAAGCGATTCGA
AAGGCAATCCGAGGAATTGGAACTGACGAGAAAACGCTTATCAGCATTCTGACTGAGAGG
TCGAATGCACAGCGGCAGCTGATCATTAAGGAATATCAGGCAGCCTATGAAAAGAAACTG
AAAGATGACCTAAAGAGTGATCTCTCTGGCCACTTTGAGCATCTCATGGTGGCCCTCGTG
ACTCCTCCAGCAGTGTTTGATGCGAAGCAGCTAAAGAAATCCATGAAGGGCACTGGAACA
GATGAAGATACATTGATTGAAATCTTAACCACCAGGACAAGCAGGCAGATGAAGGAGATC
TGTCAAGCCTACTACACAGTGTATAAGAAGAGTCTTGGAGATGACATCAGCTCTGAAACA
TCTGGTGACTTCCGGAAAGCTCTGTTGACTTTGGCAAACGGCAGATTTGATGAATACAGA
AATATTAGCCAGAAGGACATTGAGGACAGCATAAAGGGAGAATTATCTGGACATTTTGAA
GACCTCCTGCTGGCCATAGGTGCCGGAACCGATGAGTTTACTCTGAACCGAATAATGGTT
TCCAGATCAGAAATTGACCTCTTGGACATTCGAGCAGAGTTTAAGAAGCGTTGTGGCTAT
TCTCTATATTCAGCAATT---
>HiAr|XM_019666539.1_cds_XP_019522084.1_1
CGAGGGACAGTGCGAGATTATCCAGGCTTTAGCCCAACAGTGGATGCAGAAGCGATTCGT
AAGGCAATCAGAGGACTTGGAACTGACGAGAAAATGCTCATCAACATTCTAACTGAGAGG
TCAAACGCACAGCGGCAGCTGATTGTTAAGGAATATCAAGCAGCTCATGGAAGGGAACTG
AAAGATGACTTGAAGGGCGATCTCTCTGGCCACTTTGAGCATCTCATGGTGGCCCTCGTG
ACCCCTCCAGCAGTGTTTGATGCGAAGCAGCTGAAGAAATCCATGAAGGGCACTGGAACA
AATGAAGATGCATTGATTGAAATCTTAACCACCAGGACAAGCAGACAGATGAAGGAGATC
TCCCAAGCCTACTACACAGTATATAAGAAGAGCCTTGGAGATGACATTAGTTCTGAAACA
TCTGGTGACTTCCGGAAAGCTCTGTTGACTTTGGCAGGTGGCAGATTTGATGAATACAGA
AATATTAGCCAGAAGGACATTGAGGACAGCATAAAAGGAGAATTATCTGGACATTTTGAA
GACTTACTGCTGGCCATAGGTGCTGGAACGGATGAGTTTACTCTGAACCGAATAATGGTT
TCCAGATCAGAAATTGATCTTTTGGACATTCGAGCAGAGTTTAAGAAGAGGTGTGGCTAT
TCCCTACATTCAGCAATT---
>LaCi|238-exonerate_protein2genome-gene-220.1-mRNA-1
CGTGGCACAGTGCGTGATTATCCAGGCTTTAGCCCGTCAGTGGATGCTGAAGCAATTCGA
AAGGCAATCCGAGGAATTGGAACTGATGAGAAAACGCTTATCAGCATTCTGACTGAGAGG
TCGAATGCACAGCGGCAGCTGATCGTTAAGGAATATCAAGCAGCATATGAAAAGAAACTG
AAAGATGATCTAAAGAGTGATCTCTCTGGTCACTTTGAGCATCTCATGGTGGCCCTCGTG
ACTCCTCCAGCAGTGTTTGATGCGAAGCAGCTAAAGAAATCCATGAAGGGCACTGGGACA
GATGAAGATGCATTGATTGAAATCTTAACCACCAGGACAAGCAGGCAGATGAAGGAGATC
TATCAAGCCTACTACACAGTATATAAGAAGAGTCTTGGAGATGACATCAGCTCTGAAACA
TCTGGTGACTTCCGCAAAGCTCTGTTGACTTTGGCAAACGGCAGATTTGATGAATACAGA
AATATTAGCCAGAAGGACATTGAGGACAGCATAAAAGGAGAATTATCTGGACATTTTGAA
GACCTACTGCTGGCCATAGGTGCTGGAACCGATGAGTTTACTCTGAACCGAATAATGGTT
TCCAGATCAGAAATTGACCTTTTGGACATTCGAGCAGAGTTTAAGAAACGCTGTGGCTAT
TCTCTGTATTCAGCAATTAAA
>MyLu|XM_014451973.2_cds_XP_014307459.1_1
CGTGGGACAGTGCGTGATTATCCAGGCTTTAGCCCATCAGTGGATGCTGAAGCGATTCGA
AAGGCAATCCGAGGAATTGGAACTGACGAGAAAACGCTTATCAGCATTCTGACTGAGAGG
TCGAATGCACAGCGGCAGCTGATTGTTAAGGAATATCAAGCAGCATATGAAAAGAAACTG
AAAGATGACCTGAAGAGTGATCTCTCTGGCCACTTTGAGCATCTCATGGTGGCCCTCGTG
ACTCCTCCGGCAGTGTTTGATGCGAAACAGCTGAAGAAATCCATGAAGGGCGCTGGGACA
GATGAAGATGCATTGATTGAAATCTTAACCACCAGGACAAGCAGGCAGATGAAGGAGATC
TCTCAAGCCTACTACACAGTGTATAAGAAGAGTCTTGGAGATGACATCAGCTCTGAAACA
TCTGGTGACTTCCGGAAAGCTCTGTTGACTTTGGCAGACGGCAGATTTGATGAATACAGA
AATATTAGCCAGAAGGACATTGAGGACAGCATAAAAGGAGAACTATCTGGACATTTTGAA
GACCTACTGCTGGCCATAGGTGCTGGAACCGATGAGTTTACTCTGAACCGAATAATGGTT
TCCAGATCAGAAATTGACCTTTTGGACATTCGAGCAGAGTTTAAGAAGCGTTGTGGCTAT
TCTCTATATTCAGCAATT---
>PhDi|XM_028506917.1_cds_XP_028362718.1_1
CGAGGGACAGTGCGAGATTATCCAGGCTTTAGCCCGTCCGTGGATGCTGAAGCGATTCGT
AAGGCAATCAGAGGAATTGGAACTGACGAGAAAACGCTCATCAGCATTCTGACTGAGAGG
TCGAGTGCACAGCGGCAGCTGATTGTGAAGGAATATGAAACAGCATATGGGAAGAAACTG
AAAGATGACTTGAAAGGCGATCTCTCTGGCCACTTTGAGCATCTCATGGTGGCCCTTGTG
ACTCCGCCAGCAGTGTTCGACGCAAAGCAGCTGAAGAAATCCATGAAGGGTACTGGAACA
AATGAAGATGCATTGATTGAAATCTTAACCACCAGGACAAGCAGACAAGTGAAGGAGATC
TCTCAAGCCTACTACACAGTATATAAGAAGAGTCTTGGAGATGACATTAGCTCTGAAACA
TCTGGTGACTTCCGGAAAGCTCTGTTGACTTTGGCAGATGGCAGATTTGATGAATACAGA
AATATTAGCCACAAGGACATTGAGGACAGCATAAAAGGAGAATTATCTGGGCATTTTGAA
GACCTACTGCTGGCCATAGGCGCTGGAACTGATGAGTTTACTCTGAACCGAATAATGGTT
TCCAGATCAGAAATTGATCTTTTGGACATCCGAGCCGAGTTTAAGAAGCGCTGTGGCTAT
TCGCTGTATTCAGCAATT---
>PtVa|XM_023530855.1_cds_XP_023386623.1_1
CGAGGGACAGTGCGAGATTATCCAGGCTTTAGCCCATCAGTGGATGCTGAAGCGATTCGT
AAGGCAATCAGAGGAATTGGAACTGACGAGAAAACACTCATCAGCATTCTAACTGAGAGG
TCAAACGCACAGCGGCAGCTGATTGTTAAGGAATATCAAGCAGCGTATGACAAGGAACTG
AAAAATGACTTGAAGGGCGACCTTTCTGGCCACTTTGAGCATCTCATGGTGGCCCTCGTG
ACTCCTCCAGCAGTGTTTGATGCGAAGCAGCTGAAGAAATCCATGAAGGGCACTGGAACA
AATGAAGATGCATTGATTGAAATCTTAACCACCAGGACAAGCAGGCAGATGAAAGAGATC
TCTCAAGCCTACTACACAGCATATAAGAAGAGTCTTGGAGATGACATTAGTTCTGAAACA
TCTGGTGACTTCCGGAAAGCTCTGTTGACTTTGGCAGATGTAAGGTTTGATGAATACAGA
AATATTAGCCAGAAGGACATTGAGGACAGCATAAAAGGAGAATTATCTGGGCATTTTGAA
GATTTGCTGCTGGCCATAGGTGCTGGAACTGATGAGTTCACTCTGAACCGAATAATGGTT
TCCAGATCAGAAATTGACCTTTTGGACATTCGAGCAGAGTTTAAGAAGCAGTATGGCTAC
TCCCTAAATTCAGCAATT---
>RhFe|XM_033105305.1_cds_XP_032961196.1_1
CGAGGGACAGTGCGAGATTATCCAGGCTTTAGCCCATCAGTGGATGCCGAAGTGATTCGT
AAGGCAATCAGAGGAATCGGAACTGACGAGAAAACGCTCATCAGCATTCTGACGGAGAGG
TCGAATGCACAGCGGCAGCTGATTGTTAAGGAATATCAAGCAGCATATGGAAAGGAACTG
AAAGATGATTTGAAAGGAGATCTCTCTGGCCATTTTGAGCACCTCATGGTGGCCCTCGTG
ACTCCGCCAGCAGTGTTTGATGCGAAGCAGCTGAAGAAATCCATGAAGGGCACTGGAACA
AATGAAGATGCATTGATTGAAATCTTAACCACCAGAACAAGCAGACAGATGAAGGCCATC
TCCCAGGCCTACTACACAGTATATAAGAAGAGTCTTGGAGATGACATTAGTTCTGAAACA
TCTGGTGACTTCCGGAAAGCTCTGTTGACTTTGGCAGATGGCAGATTTGATGAATACAGA
AATATTAGCCAGAAGGACATTGAGGACAGCATCAAAGGAGAATTATCTGGGCATTTTGAA
GACTTACTGCTGGCCATAGGTGCTGGAACTGATGAGTTTACTCTGAACCGAATAATGGTT
TCCAGATCAGAAATTGACCTTCTGGACATTCGAGCAGAGTTTAAGAAGCGGTGTGGCTAT
TCCCTACATTCAGCAATT---
>RoAe|XM_016154421.1_cds_XP_016009907.1_1
CGAGGGACAGTGAGAGATTATCCAGGCTTTAGCCCATCAGTGGATGCCGAAGCGATTCGT
AAGGCAATCAGAGGAATTGGAACTGACGAGAAAACACTCATCAGCATTCTGACTGAGAGG
TCAAACGCACAGCGGCAGCTGATTGTTAAGGAATATCAAGCCGCGTATGACAAGGAACTG
AAAGATGACTTGAAGGGCGACCTCTCTGGCCACTTTGAGCATCTCATGGTGGCCCTCGTG
ACTCCTCCAGCAGTATTTGATGCAAAGCAGCTGAAGAAATCCATGAAGGGCGCTGGAACA
AATGAAGATGCATTGATTGAAATCTTAACCACCAGGACAAGCAGACAGATGAAGGAGATT
GCTCAAGCCTACTACACAGTATATAAGAAGAGTCTTGGAGATGACATTAGTTCTGAAACA
TCTGGTGACTTCCGGAAAGCTCTGTTGACTTTGGCAGATGGCAGATTTGATGAATACAGA
AATATTAGCCAGAAGGACATCGAAGACAGCATAAAAGGAGAATTATCTGGGCATTTTGAA
GATTTGCTGCTGGCCATAGGTGCTGGAACTGATGAGTTTACTCTGAACCGAATAATGGTC
TCCAGATCAGAAATTGACCTTTTGGACATTCGAGCAGAGTTTAAGAAGCAGTGTGGCTAC
TCCCTATATTCAGCAATT---
