# Supplementary material for: Positively selected genes in the hoary bat (Lasiurus cinereus) lineage: prominence of thymus expression, immune and metabolic function, and regions of ancient synteny
Source: PeerJ. 2022 Mar 17;10:e13130. doi: 10.7717/peerj.13130 (PMC8934532; doi:10.7717/peerj.13130)
Supplement: Supplemental Information 4 — Likely alignment errors have been manually deleted between conserved codons. Recovery of the original codon positions requires alignment to the original accessions in each orthogroup. [file peerj-10-13130-s004.zip › renamed.manual/OG0011136.manual.fas]

>EpFu|XM_028149741.1_cds_XP_028005542.1_1
ATGCAGAACACACCAGGATTACCTCAGTGTGGGATAAGAGACTTTGCTAAAGCTGTCTTC
AGTCATTGTCCATTTTTGCTGCCTCAAGGCGAAGACGTGGAAAAAGTTTTGGATGAATGG
AAGGAGTACAAAATGGGAGTACCAACATATGGTGCAATTATTCTTGATGAGACACTTGAA
AATGTACTACTGGTTCAGGGATACCTAGCAAAATCGGGCTGGGGATTTCCAAAAGGAAAA
GTAAATAAAGAAGAAGCTCCTCATGATTGTGCTGCTAGAGAGGTTTTTGAAGAAACTGGT
TTTGATATCAAAGATTATATTTGTAAGGATGATTACATTGAACTTCGAATAAATGACCAG
CTTGCTCGTTTGTACATCATTCCAGGAATTCCAAAAGACACAAAATTTAACCCGAAAACC
AGAAGAGAAATTCGGAACATTGAATGGTTCTCCATAGAGAAATTGCCCTGTCATAGAAAT
GATATGACCCCAAAATCCAAACTTGGTTTGGCTCCTAACAAATTTTTTATGGCTATTCCC
TTTATTAGACCATTAAGGGACTGGCTTTCTCGAAGATTTGGAGATTCCTCAGATAGTGAC
AATGGATTTTCCTCAACTAGTAGCACACCAGCTAAACCGACTGTGAGTCGAACCAAATTC
CGCCACAGTCAGCAGTTATTTCCAGAAGGTTCCCCAGGCGACCAATGGGTAAAGCACAGG
CAGCCCCTGCAGCAAAAGCCATATAATAATCATTCTGAAATGTCTGACCTTCTAAAAGCA
AAGAATCAAAGTATGAGGGGAAATGGCAGAAAACAGTATCAAGACTCACCTAATCAAAAG
AAAAAAACAAATGGGGTCCACAGCCAGCCAGCTAAGCAGCAGCATTCCTTGATGAAATTT
GAAAAAAGACTCCATCCACGAAAACTTCAGGATAATTTTGAAACAGATGCTGCATATGAC
TTACCTTGCTCTGGTGAAGACCAGTTGTTAGAACATGCTGAGGGACAGACTGTGGCATGT
AATGGACATTGCAAGTTTCCCTTTTCATCCAGAGCCTTTTTGAGTTTCAAGTTTGACCAT
AATGCTATAATGAAAATCTTGGACCTT
>HiAr|XM_019659129.1_cds_XP_019514674.1_1
ATGCAGAACACACCAGGATTACCTCAGTGTGGGATAAGAGACTTTGCTAAAGCTGTCTTC
AGTCATTGTCCATTTTTGCTGCCTCAAGGTGAAGATGTGGAAAAAGTTTTGGATGAATGG
AAGGAATACAAAATGGGAGTACCAACATATGGTGCAATTATTCTTGATGAGACACTTGAA
AAT---------------------------------------------------------
------------------------------------------GTCTTTGAAGAAACTGGT
TTTGATATCAAAGATTATATTTGTAAGGATGATTACATTGAACTTCGAATCAATGACCAG
CTTGCTCGTTTGTACATCATTCCAGGAATTCCAAGAGAGACAAAATTTAATCCAAAAACC
AGAAGGGAAATTCGGAACATTGAGTGGTTCTCCATAGAGAAGTTGCCCTGCCATAGAAAT
GATATGACCCCAAAATCCAAACTTGGTTTGGCACCTAACAAATTTTTTATGGCTATTCCC
TTTATCAGACCATTAAGGGACTGGCTTTCTCGAAGATTTGGGGATTCCTCAGACAGCGAC
AATGGATTTTCCTCAGCTGGTAGCACACCAGCTAAACCCACGGTGAGTCGAACCAAATTC
CGCCACAGTCAGCAATTGTTTCCTGACGGTTCTCCTGGTGACCAGTGGGTAAAGCACAGG
CAGCCACTGCAGCAAAAGCCATATACTAATCATTCTGAAATGTCTGACCTTTTAAAAGCA
AAG---------------------------------------------------------
------------------------------------------------------AAATGT
GAAAAGAAACTTCATCCACGAAAACTTCAGGATAATTTTGAAGCAGATGCTGCATATGAC
TTACCTTGCTCTGGTGAAGACCAGTTGCTGGAACATGCCGAGATTCAGCCGGTGGCATGT
AATGGACACTGCAAATTTCCCTTTTCATCCAGAGCCTTTTTGAGTTTCAAGTTTGACCAT
AACGCTATAATGAAAATCTTGGACCTT
>LaCi|133-exonerate_protein2genome-gene-206.7-mRNA-1
ATGCAGAACACACCAGGATTACCTCAGTGTGGGATAAGAGACTTTGCTAAAGCTGTCTTC
AGTCATTGTCCATTTTTGCTGCCTCAAGGGGAAGATGTGGAAAAAGTTTTGGATGAATGG
AAGGAGTATAAAATGGGAGTACCAACATATGGTGCAATTATTCTTGATGAAACACTTGAA
AATGTACTACTGGTTCAGGGATACCTAGCAAAATCAGGCTGGGGATTTCCAAAAGGAAAA
GTAAATAAAGAAGAAGCTCCTCATGACTGTGCTGCTAGAGAGGTCTTTGAAGAAACTGGT
TTTGATATCAAAGATTATATTTGTAAGGATGATTACATTGAACTTCGAATAAATGACCAG
CTTGCTCGTTTGTACATCATTCCAGGAATTCCCAAAGACACAAAATTTAACCCGAAAACC
AGAAGAGAAATTCGGAACATTGAATGGTTCTCCATAGAGAAATTGCCATGTCATAGAAAT
GATATGACCCCAAAATCCAAACTTGGTTTGGCTCCTAACAAATTTTTTATGGCTATTCCC
TTTATTAGACCATTAAGGGACTGGCTTTCTCGAAGATTTGGAGATTCCTCAGACAGTGAC
AATGGATTTTCCTCAACTAGTAGCACACCAGCTAAACCTACTGTGAGTCGAACCAAATTC
CGCCACAGTCAGCAGTTATTTCCTGAAGGTTCCCCAGGCGACCAATGGGTAAAGCACAGG
CAGCCCCTGCAGCAAAAGCCATATAATAATAATTCTGAAATGTCTGACCTTCTAAAAGCA
AAGAATCAAAGTATGAGGGGAAATGGTAGAAAACAGTATCAAGACTCACCTAATCAAAAG
AAAAGAACAAATGGGATCCATAGCCAGCCAGCTAAGCAGCAAAATTCCTTGATGAAATTT
GAAAAAAGACTTCATCCACGAAAACTTCAGGATAATTTTGAAACAGATGCTGCGTATGAC
TTACCTTGCTCTGGTGAAGACCAGTTGTTAGAACATGCTGAGGGACAGACTGTGGCATGT
AATGGACATTGCAAGTTTCCCTTTTCATCCAGAGCCTTCTTGAGTTTCAAGTTTGACCAT
AATGCTATAATGAAAATCTTGGACCTT
>MyLu|XM_023748208.1_cds_XP_023603976.1_1
ATGCAGAACACACCAGGATTACCTCAGTGTGGGATAAGAGACTTTGCTAAAGCTGTCTTC
AGTCATTGTCCGTTTTTGCTGCCTCAAGGCGAAGACGTGGAAAAAGTTTTGGATGAATGG
AAGGAGTATAAAATGGGAGTACCAACATACGGTGCAATTATTCTTGATGAGACACTTGAA
AATGTACTACTGGTTCAGGGATACCTAGCAAAATCGGGCTGGGGATTTCCAAAAGGAAAA
GTAAATAAAGAAGAAGCTCCTCATGATTGTGCTGCTAGAGAGGTCTTTGAAGAAACTGGT
TTTGATATCAAAGATTATATTTGTAAGGATGATTACATTGAACTTCGAATAAATGACCAG
CTTGCTCGTTTGTACATCATTCCAGGAATTCCAAAAGACACAAAATTTAACCCGAAAACC
AGAAGAGAAATTCGGAACATTGAATGGTTCTCCATAGAGAAATTGCCCTGTCATAGAAAT
GATATGACCCCAAAATCCAAACTTGGTTTGGCTCCTAACAAATTTTTTATGGCTATTCCC
TTTATCAGACCATTAAGGGACTGGCTTTCTCGAAGATTTGGAGATTCCTCAGACAGTGAC
AATGGATTTTCCTCAACTAGTAGCACACCAGCTAAACCTACTGTGAGTCGAACCAAATTC
CGCCACAGTCAGCAGTTTTTTCCTGAAGGTTCCCCAGGTGACCAGTGGATAAAGCACAGG
CAGCCACTGCAGCAAAAGCCATATAATAATCATTCTGAAATGTCTGACCTTCTAAAAGCA
AAGAATCAAAGTATGAGAGGAAATGGCAGAAAACAGTATCAAGATTCACCTAATCAAAAG
AAAAGAACAAATGGGGTCCACAGCCAGCCAGCTAAGCAGCAGAATTCCTTGATGAAATTT
GAGAAAAGACTTCATCCACGAAAACTTCAGGATAATTTTGAAACAGATGCTGCATATGAC
TTACCTTGCTCTGGTGAAGACCAGTTGTTAGAACATGCTGAGGGACAGACTGTGGCATGT
AATGGACATTGCAAGTTTCCCTTTTCATCCAGAGCCTTTTTGAGTTTCAAGTTTGACCAT
AATGCTATAATGAAAATCTTGGACCTT
>PhDi|XM_028510136.1_cds_XP_028365937.1_1
ATGCAGAACACACCAGGATTACCTCAGTGTGGGATAAGAGACTTTGCTAAAGCTGTCTTC
AGTCATTGCCCATTTTTGCTGCCTCAAGGTGAAGATGTGGAAAAAGTTTTGGATGAATGG
AAGGAGTATAAAATGGGAGTGCCAACATATGGTGCAATTATTCTTGATGAGACACTTGAA
AATGTACTACTGGTTCAGGGGTACCTAGCAAAATCAGGCTGGGGATTTCCAAAAGGAAAA
GTAAATAAAGAAGAAGCTCCTCATGATTGTGCTGCTAGAGAGGTCTTTGAAGAAACTGGT
TTTGATATCAAAGATTATATTTGTAAGGATGATTACATTGAACTTCGAATTAATGACCAG
CTTGCTCGTTTGTACATCATTCCAGGAATTCCAAAAGATNACAAATTTAACCCAAAAACC
AGAAGAGAAATTCGGAACATTGAATGGTTCTCCATAGAGAAATTGCCCTGTCATAGAAAT
GATATGACCCCAAAATCCAAACTTGGTTTGGCTCCTAACAAATTTTTTATGGCTATTCCC
TTTATCAGACCATTAAGGGACTGGCTTTCTCGAAGATTTGGAGATTCCTCAGACAGTGAC
AATGGATTTTCCTCAGCTGGTAGCACACCAGCTAAACCCACTGTGAGTCGAACCAAATTC
CGCCACAGTCAGCAGTTATTTCCTGAAGGTTCTCCAGGTGACCAGTGGGTAAAGCACAGG
CAACCACTGCAGCAAAAGCCATATAATAATCATTCTGAAACGTCTGACATTTTAAAAGCA
AAGAATCAAAATATGAGGGGAAATGGCAGAAAACCGTATCAAGGACTCACCTAATCAAAG
AAAAGAACAAATGGGGTCCACAGCCAGCCGGCCAAGCAGCAGAGTTCCTTGATGAAATGT
GAAAAGAAACTTCACCCACGAAAACTTCAGGATAATTTTGAAACAGATGCTGCATATGAC
TTATCTTGCTGTGGTGAAGACCAGTTGCTAGAACATGCTGAGGGACAGACCGTGGCATGT
AATGGACATTGCAGANNTCCCTTTTCATCCAGAGCCTTTTTGAGTTTCAAGTTTGACCAT
AATGCGATAATGAAAATCTTGGACCTT
>PtVa|XM_011365175.2_cds_XP_011363477.1_1
ATGCAGAACACACCAGGATTACCTCAGTGTGGGATAAGAGACTTTGCTAAAGCTGTCTTC
AGTCATTGTCCATTTTTGCTGCCTCAAGGTGAAGATGTGGAAAAAGTTTTGGATGAATGG
AAGGAATATAAAATGGGAGTACCAACATATGGTGCAATTATTCTTGATGAGACACTTGAA
AATGTTCTACTGGTTCAGGGGTACCTAGCGAAATCAGGCTGGGGATTTCCAAAAGGAAAA
GTAAATAAAGAAGAAGCTCCTCATGACTGTGCTGCTAGAGAGGTCTTTGAAGAAACTGGT
TTTGATATCAAAGATTATATTTGTAAGGATGATTACATTGAACTTCGAATCAATGACCAG
CTTGCTCGTTTGTACATCATTCCAGGAATTCCAAAAGACACAAAATTTAACCCGAAAACC
AGAAGAGAAATTCGGAACATTGAGTGGTTCTCCATAGAGAAATTGCCTTGTCATAGAAAT
GATATGACCCCAAAGTCCAAACTTGGATTGGCACCTAACAAATTTTTTATGGCTATTCCC
TTTATCAGACCGTTAAGGGACTGGCTTTCTCGAAGATTTGGAGATTCTTCAGACAGTGAC
AATGGATTTTCTTCAGCTAGTAGCACACCTGCTAAACCCACTGTGAGTCGAACCAAATTC
CGCCACAGTCAGCAGTTATTTCCTGAAGGTTCTCCTGGCGACCAGTGGGTAAAGCACAGG
CAACCAGTGCAGCAAAAGCCATATAATAATCATTCTGAAACGTCTGACCTTTTAAAAGCA
AAG---------------------------------------------------------
------------------------------------------------------AAATGT
GAAAAAAAACTTCATCCACGAAAACTTCAGGATAATTTTGAAACAGATGCTGCATATGAC
TTACCTTGCTCTGGTGAAGACCAGTTGCTGGAACATGCCGAGGGACAGTCTGTGGCATGT
AATGGACATTGCAAGTTCCCCTTTTCATCCAGAGCCTTTTTGAGTTTCAAGTTCGACCAT
AATGCTATCATGAAAATCTTGGACCTT
>RhFe|XM_033110439.1_cds_XP_032966330.1_1
ATGCAGAACACACCAGGATTACCTCAGTGTGGGATAAGAGACTTTGCTAAAGCTGTCTTC
AGTCATTGTCCATTTTTGCTGCCTCAAGGTGAAGATGTGGAAAAAGTTTTGGATGAATGG
AAGGAATATAAAATGGGAGTACCAACATATGGTGCAATTATTCTTGATGAGACACTTGAA
AATGTACTACTGGTTCAGGGGTACCTAGCAAAATCAGGCTGGGGATTTCCAAAAGGAAAA
GTAAACAAAGAAGAAGCTCCTCATGATTGTGCTGCTAGAGAGGTCTTTGAAGAAACTGGT
TTTGATATCAAAGATTATATTTGTAAGGATGATTACATTGAACTTCGAATCAATGACCAG
CTTGCTCGTTTGTACATCATTCCAGGAGTTCCAAGAGAGACAAAATTTAATCCAAAAACC
AGAAGAGAAATTCGGAACATTGAGTGGTTCTCCATAGAGAAATTGCCCTGTCATAGAAAT
GATATGACCCCAAAATCCAAACTTGGTTTGGCACCTAACAAATTTTTTATGGCTATTCCC
TTTATCAGACCGTTAAGGGACTGGCTTTCTCGAAGATTTGGAGATTCCTCAGACAGTGAC
AATGGATTTTCCTCAGCTAGTAGCACACCAGCTAAACCCACGGTGAGTCGAACCAAATTC
CGCCACAGTCAGCAGTTATTTCCTGAAGGTTCTCCTGGTGACCAGTGGGTAAAGCACAGA
CAACCATTGCAGCAAAAGCCATATAATAATCATTCTGAAATGTCTGACCTTTTAAAAGCA
AAGAATCAAAGTATGAGAGGAAATGGCAGAAAACAGTATCAAGACTCACCTAATCAAAAG
AAAAGAACAAACGGGGTCAAG---------------CAGCAGAATCCCTTGATGAAATGT
GAAAAAAAACTTCATCCACGAAAACTTCAGGATAATTTTGAACCAGATGCTGCATATGAC
TTATCTTGCTCTGGTGAAGACCAGTTGCTAGAACATGCTGAGGGACAGTCTGTGGCATGT
AATGGACATTGCAAATTCCCCTTTTCATCCAGAGCCTTTTTGAGTTTCAAGTTTGACCAT
AATGCTATAATGAAAATCTTGGACCTT
>RoAe|XM_016147304.1_cds_XP_016002790.1_1
ATGCAGAACACACCAGGATTACCTCAGTGTGGGATAAGAGACTTTGCTAAAGCTGTCTTC
AGTCATTGTCCATTTTTGCTGCCTCAAGGTGAAGATGTGGAAAAAGTTTTGGATGAATGG
AAGGAATATAAAATGGGAGTACCAACATATGGTGCAATTATTCTTGATGAGACACTTGAA
AATGTGCTACTGGTTCAGGGGTACCTAGCAAAATCAGGCTGGGGATTTCCAAAAGGAAAA
GTAAATAAAGAAGAAGCCCCTCATGACTGTGCTGCTAGAGAGGTCTTTGAAGAAACTGGT
TTTGATATCAAAGATTATATTTGTAAGGATGATTACATTGAACTTCGAATCAATGATCAG
CTTGCTCGTTTGTACATCATTCCAGGAATTCCAAAAGACACAAAATTTAACCCGAAAACC
AGAAGAGAAATTCGGAACATTGAGTGGTTCTCCATAGAGAAATTGCCTTGTCATAGAAAT
GATATGACCCCAAAGTCCAAACTCGGTTTGGCACCTAACAAATTTTTTATGGCAATTCCC
TTTATCAGACCATTAAGGGACTGGCTTTCTCGAAGATTTGGAGATTCTTCAGACAGTGAC
AATGGATTTTCCTCAGCTAGTAGCACACCCGCTAAACCTACTGTGAGTCGAACCAAATTC
CGCCACAGTCAGCAGTTGTTTCCTGAAGGTTCTCCTGGCGACCAGTGGGTAAAGCACAGG
CAACCAATGCAGCAAAAGCCATATAATAATCATTCTGAAACATCTGACCTTTTAAAAAGC
AAGAATCAAAGTATGAGGGGAAATGGCAGAAAACAATATCAAGATTCACCTAATCAAAAG
AAAAGAACGAATGGAGTCCACAGCCAGCCAGCCAAGCAGCAGAATCTCTTGATGAAATGT
GAAAAAAAACTTCATCCACGAAAACTTCAGGATAATTTTGAAACAGATGCTGCATATGAC
TTACCTTGCTCTGGTGAAGACCAGTTGCTGGAACATGCCGAGGGACAGTCTGTGGCATGT
AATGGACATTGCAAGTTCCCCTTTTCATCCAGAGCCTTTTTGAGTTTCAAGTTTGACCAT
AATGCTATCATGAAAATCTTGGACCTT
