# Supplementary material for: Positively selected genes in the hoary bat (Lasiurus cinereus) lineage: prominence of thymus expression, immune and metabolic function, and regions of ancient synteny
Source: PeerJ. 2022 Mar 17;10:e13130. doi: 10.7717/peerj.13130 (PMC8934532; doi:10.7717/peerj.13130)
Supplement: Supplemental Information 4 — Likely alignment errors have been manually deleted between conserved codons. Recovery of the original codon positions requires alignment to the original accessions in each orthogroup. [file peerj-10-13130-s004.zip › renamed.manual/OG0011174.manual.fas]

>EpFu|XM_008147543.2_cds_XP_008145765.1_1
AACGCCACCCAGGGC------TGCCCCGTGACCTGGGACGGGCTGCTGTGCTGGCCCAGG
GCAGGCTCTGGCGAGTGGGTGACCCTCCCCTGCCCAGCCTTCTTCTCTCACTTCAGCTCA
GAGCCAGGCGCCGTGCAGCGGGATTGCACCATCACCGGCTGGTCCGAGCCCTTCCCGCCG
TACCCGGTGGCCTGCCCTGTGCCCCTCGAGCTGCCCACAGAGGAGAAATCGTACTTCTCC
ACGGTGAAGGTCATCTACACCCTGGGCCACAGCGTCTCCACCGTGGCCCTCCTGGTGGCC
ATCGCCATCCTGGTTGCTCTCAGGAGGCTCCACTGCCCGCGGAACTACATCCACACCCAG
CTGTTCGCCACCTTTATCCTCAAGGCGGGCGCCGTGTTCCTGAGGGACACCGCCCTCTTC
CACAGCGAGGACACGGACCACTGCAGCGTCTCCACCGTTCTGTGCAAGGCCTCGGTGGCC
AGCTCCCACTTCGCCACCATGACCAACTTCAGCTGGCTGTCGGCAGAAGCTGTCTACCTG
ACCTGCCTCCTGGCCTCCACGTCGCCCAGCACCAGGAGGGCCTTCTGGCGGCTGGTTCTC
GCTAGCTGGGGGCTTCCCCTGCTCTTCACTGGCACGTGGGTGGGTTGCAAGTTGGCCTTC
GAGGATACTGCGTGCTGGGACCTGAACGACAGCTCCCCCTACTGGTGGATCATCAAAGGG
CCCATCGTCCTCTCTGTTGGGGTGAACTTTGGGCTTTTCCTCAATATTGTTCGCATCCTG
CTGAGGAAACTGGAGCCAGCTCAGGGCAGCCTCCACGCCCCGTCTCAGTACTGGCGTCTC
TCTAAATCAACCCTTCTCCTCATCCCGCTGTTTGGAATTCACTACATCATCTTCAACTTC
CTGCCTGACAGCGCCGGCCTGGGCCTCCGCCTCCAGGGCTTCATTGTGGCCGTGCTGTAT
TGCTTCCTCAACCAAGAGGTG---
>HiAr|XM_019639939.1_cds_XP_019495484.1_1
AACGCCACCCTGGGC------TGCCCCAGGACCTGGGACGGGCTGCTGTGCTGGCCGACG
GCAGGCTCTGGCGAGTGGGTGACTCTCCCCTGTCCAGATTTCTTCTCTCACTTCAGCTCA
GAGCCAGGGGCTGTGCACCGGGATTGCACGACCATGGGCTGGTCGGAGCCCTTCCCACCT
TATCCTGTGGCCTGCCCGGTGCCCCTGGAGCTGCTGATGGAGGAGAAATCCTACTTCTCC
ACGGTGAAGACCATCTACACCCTCGGCCACAGCATCTCTGTCGTGGCCCTGCTGGTGGCC
ATCGCCATCCTGGTTGCTCTCAGGAGACTCCACTGTCCCCGGAACTACATCCACACCCAG
CTGTTCACCACCTTCATCCTCAAGGCAGGAGCCGTGTTTCTGAAGGACGCCATGCTTTTC
CACGGGGAGAACACAGACCACTGCAGCTTCTCCACGGTTCTATGCAAGGTCTCTGTGGCC
GCTTCCCATTTTGCCACCATGACCAACTTCAGCTGGCTGTTGGCAGAAGCTGTCTACCTG
ACCTGCCTCTTGGCCTCCACGTCGCCCCACATGAGGAGGAACTTCTGGTGGCTGGTTCTC
GCTGGCTGGGGCCTTCCTCTGCTCTTCACCGGCACGTGGGTGGGTTGCAAGTTGGCCTTC
GAGGATGTTGCGTGCTGGGACCTGGGCGACAGTTCCCCCTCCTGGTGGATCATCAAAGGG
CCCATCGTCCTCTCTGTTGGGGTGAATTTTGGGCTTTTTCTCAATATCATTCGCATCCTG
CTGAGGAAACTGGAGCCAGCTCAGGGCAGCCTCCACACGCAGTCTCAGTACTGGCGTCTG
TCCAAGTCAACTCTTCTCCTAATCCCACTGTTTGGAATTCACTACATCATCTTCAACTTC
TTGCCTGACAGTGCTGGCCTGGGCATTCGCCTCCAGGGCTTCATCGTTGCCATCCTGTAT
TGCTTCCTCAACCAAGAGGTG---
>LaCi|486-exonerate_protein2genome-gene-5.13-mRNA-1
AACGCCACCCGGGGC------TGCCCGGTGACCTGGGACGGGCTGCTGTGCTGGCCCGGG
GCGGGCTCTGGCGAGGGGGTGACCCTCCCCTGCCCAGCCTTCTTCTCGCACTTCAGCTCC
GAGCCAGGCGCCGTGCAGCGGGATTGCACCCTCTCCGGCTGGTCCGAGCCCTTCCCGCCG
TACCCGGTGGCCTGCCCCGTGCCCCTGGAGCTGCCCACGGAGGAGACAGCGTACTTCTCC
ACGGTGAAGGTCATCTACACCCTGGGCCACAGCGTCTCCACCGCGGCGCTCCTGGTGGCC
ATCGCCATCCTGGTTGCTCTCAGGCGGCTCCACTGCCCGAGGAACTACATCCACACCCAG
CTGTTCGCCTCCTTTATCCTCAAGGCGGGCGCCGTGTTCCTGCGGGACGCCGCCCTCTTC
CACGGCGAGGACACGGACCACTGCAGCGTCTCCACCGTGCTGTGCAAGGCCTCTGTGGCC
AGCGCCCACTTCGCCACCATGACCAACTTCAGCTGGCTGTCGGCGGAGGCCGTCTACCTG
ACCTGCCTCCTGGCCTCCACCTCGCCCGGCACCAGGAGGGCCTTCTGGCGGCTGGTTCTC
GCCGGCTGGGGGCTCCCCCTGATCTTCACTGCCACGTGGGTGGGTTGCAAGTTGGCCTTC
GAGGATACTGCGTGCTGGGACCTGAACGACAGCTCCCCCTACTGGTGGATCATCAAAGGG
CCCATCGTCCTCTCCGTTGGGGTGAACTTTGGGCTCTTTCTCAACATTATTCGCATCCTG
CTGAGGAAGCTGGAGCCAGCTCAGGGTGGCCTCCACGCCCCGTCTCAGTACTGGCGTCTC
TCTAAATCCACCCTTCTCCTCATCCCGCTGTTCGGGATTCACTACATCATCTTCAACTTC
CTGCCGGACAGCGCCGGCCTGGGCATCCGCCTCCAGGGCTTCATCGTGGCCGTCCTGTAT
TGCTTCCTCAACCAAGAGGTGCGG
>MyLu|XM_023753869.1_cds_XP_023609637.1_1
AACGCCACCCGGGGC------TGCCCCGTGAACTGGGACGGGCTGCTGTGCTGGCCCACG
GCAGGCTCTGGCGAGTGGGTGACCCTCCCCTGCCCAGCCTTCTTCTCTCTCTTCAGCTCA
GAGCCAGGCGCCGTGCAGCGGGACTGCACCATCACCGGCTGGTCCGAGCCCTTCCCGCCG
TACGCTGTGGCCTGCCCTGTGCCCCTCGAGCTGCCCACAGAGGAGGAATCGTACTTCTCC
ACGGTGAAGGTCATCTACACCCTGGGCCACAGCGTCTCCACCGTGGCCCTCCTGGTGGCC
ATCGCCATCCTGGTTGCTCTCAGGAGGCTCCACTGCCCCCGGAACTACATCCACACCCAG
CTGTTCGCCACCTTTATCCTCAAGGCGGGAGCCGTGTTCCTGAAGGACACTGCCCTCTTC
CACGGCGAGGACACGGACCACTGCAGCATGTCCACTGTGCTGTGCAAGGCCTCTGTGGCC
AGCTCCCACTTTGCCACCATGACCAACTTCAGCTGGCTGTCGGCAGAAGCTGTGTACCTG
ACCTGCCTCCTGTCTTCCTCGTCGCCCAGCACCAGGAGGGCCTTCTGGTGGCTGGTTCTC
GCCGGCTGGGGGCTTTCCCTGCTCTTCACTGGCCCGTGGGTGGTTGGCAACCTGGCCTTG
GAGATTACTGAGTGCTGGGACCTGGATGACAGCTCCCCCTACTGGTGGATCATCAAAGGG
CCCATCGTCCTCTCTGTTGGGGTGAACTTTGGGCTTTTTCTCAATATTATTCGCATCCTG
CTGAGGAAACTGGAGCCAGCTCAGGGCAGCCTCCACACCCCGTCTCAGTACTGGCGTCTC
TCTAAGTCAACCCTTCTCCTCATCCCGCTGTTTGGAATTCACTACATCATCTTCAACTTC
CTGCCTGACAGCGCTGGCCTGGGCATCCGCCTCCAGGGCTTCATTGTGGCCGTCCTGTAT
TGCTTCCTCAACCAAGAGGTG---
>PhDi|XM_028526100.1_cds_XP_028381901.1_1
AATGCCACCCTGGGC------TGCCCCTCGACCTGGGACGGGCTGCTGTGCTGGCCGGAG
GCGGGCCCTGGCGAGTGGGTGACTCTCCCCTGCCCAGATTTCTTCTCTCACGACAGCACA
GAGCCAGGGGCGGTGAGGCGGAACTGCACCACTGCCGGCTGGTCCGAGCCCTTCCCTCCG
CATCTCGTGGCCTGCCCACTGCCC---CATCTCCACACTCCCCAGATATCGTACTTCTTC
ACAATGAAGGTCATCTACACTGTAGGACACGGCGTCTCAAGTGCGTCCCTCGTGGTGGCC
ATCGCCATCCTGGTCTCTCTCAGGAGGCTCCACTGCTCCCGGAACTACATTCACATCCAG
CTGTTCGCCACCTTCATCCTCAAGGCGGGAGCTGTGTTCCTGATGGACGCCACCCTCTTC
CACGGCGAGAACGTGGACCACTGCAGCCTGTCCACTGTTCTGTGCAAGGTCTCCGTGGCC
GCCTCCCATTTTGCCACCATGACCAACTTCAGCTGGCTGTCGGCGGAAGCTGTCTACCTG
ACCTGCCTCTTGGCCTCCACGTCGCCGGGCACCAGGACAGCCTTCCGGCGGCTGGTCCTC
GCCGCCTGGGGGCTCCCCCTGCTCTTCACTGGCTCGTGGGTGGGTTGCAAGCTGGCCTTC
GAGGATGTTGGGTGCTGGGACCTGGACAGCAGCTCCCCCTACTGGTGGATCATCAAAGGG
CCCATCGTCCTCTCTGTTGGGGTGAACTTTGGGCTTTTCCTCAACATTATCCGCATCCTG
CTGAGGAAGCTGGGGCCAGCTCAGGGCGGCCTCCATGCCCAGTCTCAGTACTGGCGCCTC
TCCAAGTCGACGCTCCTCCTCATCCCGCTGTTCGGAGTTCACTACATCATCTTCAACTTC
CTGCCCGACAGCGCTGGCCTGGGCATCCGCTTCCAGGGCTTCATTGTTGCCGTCCTATAC
TGCTTCCTCAACCAAGAGGTG---
>PtVa|XM_023532036.1_cds_XP_023387804.1_1
AACGCCACCCTGGGC------TGCCCGGGGACCTGGGATGGGCTGCTGTGCTGGCCAATG
GCAGGCTCTGGCGAGCGGGTGGCTCTCCCCTGCCCAGATTTCTTCTCTCACTTCAGCTCA
GAGCCAGGCGCTGTGCAGCGGGATTGCACCATCACGGGCTGGTCTGAGCCCTTCCCACCC
TATCCTGTGGCCTGTCCTGTGCCCGTGGAGCTGCTGACTGAGGAGAAATCTTACTTCTCC
ACGGTGAAGATCATCTACACTCTGGGCCACAGCATCTCTGTCGTGGCCCTCCTGGTGGCC
ATTGCCATCCTGGTGGCTCTCAGGAGGCTCCGCTGCCCCCGGAACTACATCCACACACAG
CTGTTCGTCACCTTTATCCTGAAGGCGGGAGCCGTGTTCCTGAAGGATGCCACCCTTTTC
CACGGCGAGAACACGGACCACTGCAGCTTCTCCACTGTTCTGTGCAAGGTCTCTGTGGCC
ACTTCCCATTTTGCCACCATGACCAACTTCAGCTGGCTGTTGGCAGAAGCTGTCTACCTG
ACATGCCTCTTGGCCTCCACATCGCCCAGCACGAGGAGAGCCTTCTGGTGGTTGGTCCTC
GCTGGCTGGGGGCTTCCCTTGCTCTTCACTGGCACGTGGGTGTGTTGCAAGTCGGCCTTC
GAGGATGTCGCGTGCTGGGATCTGGACGACAGCTCCCCCTACTGGTGGATCATCAAAGGG
CCCATCGTCCTCTCTGTTGGGGTGAACTTTGGGCTTTTTCTCAATATTATCCGCATCCTG
CTGAGGAAACTGGAGCCAGCTCAGGGCAGTCTCCACGTCCAGTCTCAGTACTGGCGTCTC
TCCAAGTCAACCCTTCTCCTAATCCCACTGTTTGGGATTCACTACATCATCTTCAACTTC
CTGCCTGACAGCGCAGGCCTGGGCGTCCGCCTCCAGGGCTTCATCGTTGCTGTCCTGTAT
TGCTTCCTCAACCAAGAGGTA---
>RhFe|XM_033088616.1_cds_XP_032944507.1_1
AACGCCACCCTGGGTACGGGGCTGCCCAGGACCTGGGATGGGCTGCTGTGCTGGCCGATG
GCAGACTCTGGTGAGGGGGTGACTCTCCCCTGCCCGGATTTCTTCTCTCACTTCAGCTCA
GAGCCAGGGGCTGTGCAGCGGGATTGCACGATCGCAGGCTGGTCTGAGCCCTTCCCACCT
TACTCTGTGGCCTGCCCTGTGCCCTTGGAACTGCTGACCGAGGAGCAATCCTACTTCTCC
ACGGTGAAGACCATCTACACCCTGGGCCATAGCGTCTCTGTCGTGGCCCTGCTGGTGGCC
ATCGCCATCCTGGTCGCTCTCAGGAGGCTCCACTGCCCCCGGAACTACATCCACACCCAG
CTGTTTACCACCTTTATCCTCAAGGCGGGAGCTGTGTTCCTGAAGGACGCCATGCTCTTC
CACGGCGAGAACACGGACCACTGCAGCTTCTCCACTGTACTGTGCAAGGTCGCTGTGGCC
ACCTCCCATTTCGCCACCATGACCAACTTCAGCTGGCTGTTGGCAGAAGCTGTCTACCTG
ACCTGCCTCTTGGCTTCCACGTCGCCCAGCATGAGGAGAGCCTTCTGGTGGCTGGTCCTC
GCTGGCTGGGGGCTTCCTCTGCTCTTCACTGTCACGTGGGTGGGTTGCAAGTTGGCCTTC
GAGGACGTTGCGTGCTGGGACCTGGACAACAGCTCCCCCTACTGGTGGATCATCAAAGGG
CCCATCGTCCTCTCTGTTGGGGTAAACTTTGGGCTTTTTCTCAATATCGTTCGCATCCTG
CTGAGGAAACTGGAGCCAGCTCAGGGCAGCCTCCACACCCAGTCTCAGTACTGGCGTCTC
TCCAAGTCAACTCTTCTCCTGATCCCCCTGTTTGGAATTCACTATATCATCTTCAACTTC
CTGCCTGATAGCGCGGGCCTGGGCGTTCGCCTCCAGGGCTTCATCGTGGCCATCCTGTAT
TGCTTCCTCAACCAAGAGGTG---
>RoAe|XM_016123853.1_cds_XP_015979339.1_1
AACGCCACCCTGGGC------TGCCCGGGGACCTGGGACGGGCTGCTGTGCTGGCCGATG
GCAGGCTCTGGCGAGCGGGTGGCTCTCCCCTGCCCAGATTTCTTCTCTCACTTCAGCTCA
GAGCCAGGCGCTGTGCAGCGGGACTGCACCATCACGGGCTGGTCTGAGCCCTTCCCGCCG
TACCCTGTGGCCTGCCCTGTGCCCGTGGAGCTGCTGACTGAGGAGAAATCTTACTTCTCC
ACGGTGAGGATCATCTACACCCTGGGCCACAGCATCTCCGTCGTGGCCCTCCTGGTGGCC
ATCGCCATCCTGCTGGCTCTCAGGAGGCTCCGCTGCCCCCGGAACTACGTCCACGCGCAG
CTGTTCGCCACCTTCATCCTTAAGGCGGGAGCCGTGTTCCTGAAGGACGCCACCCTCTTC
CACGGCGAGGACACGGACCACTGCAGCTTCTCCACTGTTCTGTGCAAGGTCTCCGTGGCC
ACCTCCCATTTTGCCACCATGACCAACTTCAGCTGGCTGTTGGCAGAAGCTGTCTACCTG
ACGTGCCTCTTGGCCTCCACGTCGCCCAGCACAAGGCGAGCCTTCTGGTGGCTGGTGCTC
GCTGGCTGGGGGCTTCCCCTGCTCTTCACTGGCACGTGGGTGTGTTGCAAGTCGGCCTTC
GAGGATGTCGCGTGCTGGGATCTGGACGACAGCTCCCCCTACTGGTGGATCATCAAAGGG
CCCATCGTCCTCTCTGTTGGGGTGAACTTTGGGCTTTTTCTCAATATTATCCGCATCCTG
CTGAGGAAACTGGAGCCAGCTCAGGGCAGTCTCCACGTCCAGTCTCAGTACTGGCGTCTC
TCCAAGTCAACCCTTCTCCTAATCCCACTCTTTGGGATTCACTACATCATCTTCAACTTC
CTGCCAGACAGCGCCGGCCTGGCTGTCCGCCTCCAGGGCTTCATCGTTGCTGTCCTGTAT
TGCTTCCTCAACCAAGAGGTG---
