# Supplementary material for: Positively selected genes in the hoary bat (Lasiurus cinereus) lineage: prominence of thymus expression, immune and metabolic function, and regions of ancient synteny
Source: PeerJ. 2022 Mar 17;10:e13130. doi: 10.7717/peerj.13130 (PMC8934532; doi:10.7717/peerj.13130)
Supplement: Supplemental Information 4 — Likely alignment errors have been manually deleted between conserved codons. Recovery of the original codon positions requires alignment to the original accessions in each orthogroup. [file peerj-10-13130-s004.zip › renamed.manual/OG0011183.manual.fas]

>EpFu|XM_008141988.2_cds_XP_008140210.1_1
ATGAACCGATTCTTCGGGAAAGCGAAACCGAAGGCTCCGTGCATCGGCACGGTGGACAGC
AGGGCAGAATCCATTGACAAGAAAATTTCTCGACTGGATGCTGAGCTAGTGAAGTATAAG
GATCAGATCAAGAAGATGAGGGAAAGTCCTGCAAAGAATATGGTCAAGCAGAAAGCTTTG
CGGGTTTTAAAGCAAAAGCGGATGTATGAGCAGCAGCGGGACAATCTTGCCCAGCAGTCA
TTTAACATGGAACAAGCCAATTACACCATCCAGTCATTGAAAGACACTAAGACCACGGTT
GATGCTATGAAACTGGGAGTAAAGGAAATGAAGAAAGCATACAAGCAAGTGAAAATTGAT
CAGATTGAGGATTTACAAGACCAGCTAGAGGATATGATGGAAGATGCAAATGAAATCCAA
GAAGCACTGAGTCGTAGCTATGGCACTCCAGAGATAGATGAAGATGACCTAGAAGCAGAG
TTGGATGCACTGGGTGATGAACTTCTGGCTGATGAAGACAGTTCTTACTTGGATGAAGCA
GCATCTGCACCTGCAATTCCAGAAGGTGTTCCCACTGACGCAAAGAATAAGGATGGAGTC
CTTGTGGATGAATTCGGATTGCCACAAATCCCTGCTTCA
>HiAr|XM_019624490.1_cds_XP_019480035.1_1
ATGAACCGAATCTTCGGAAAAGCGAAACCCAAGGCTCCGTGCATTGGCACGGTGGACAGC
AGGGCAGAATCCATTGACAAGAAGATTTCTCGACTCGATGCAGAGCTCGTGAAGTATAAG
GATCAGATCAAGAAGATGAGAGAGGGCCCTGCAAAGAATATGGTCAAGCAGAAAGCCTTG
CGGGTTTTAAAGCAAAAGCGAATGTATGAGCAGCAGCGGGACAATCTCTCCCAACAGTCA
TTTAACATGGAACAAGCCAATTACACCATCCAGTCATTGAAGGACACCAAGACCACGGTT
GATGCTATGAAACTGGGAGTAAAGGAAATGAAGAAAGCATATAAGCAAGTGAAAATTGAC
CAGATTGAGGATTTACAAGACCAGCTAGAGGATATGATGGAAGATGCGAATGAAATCCAA
GAAGCCCTGAGTCGTAGTTATGGCACCCCGGAGATAGATGAAGATGACCTCGAAGCAGAA
TTGGATGCACTGGGCGATGAGCTCCTGGCAGATGAAGACAGTTCTTACTTGGATGAAGCA
GCATCTGCACCTGCAATTCCAGAAGGTGTTCCCACTGACACAAAGAACAAGGATGGAGTC
CTGGTGGATGAATTCGGATTGCCACAGATCCCTGCTTCA
>LaCi|261-exonerate_protein2genome-gene-0.97-mRNA-1
ATGAACCGATTCTTCGGAAAAGCGAAACCGAAGGCTCCGTGCATTGGCACGGTGGACGGC
AGGGCAGAATCCATTGACAAGAAAATTTCTCGACTGGATGCTGAGCTAGTGAAGTGTAAG
GATCAGATCAAGAAGATGAGGGAGAGTCCTGCAAAGAATATGGTCAAGCAGAAAGCTTTG
CAGGTTTTAAAGCAAAAGCGGATGTATGAGCAGCAGCGGGACAACCTTGCCCAGCAGTCA
TGTAACATGGAACAAGCCAATTACACCATCCAGTCATTGAAAGACACTAAGACCACGGTT
GATGCTATGAACCTGGGAGTAAAGGAAATGAAGAAAGCATACAAGCAAGTGAAAATTGAC
CAGATCGAGGACTTACAAGACCAGCTAGAGGATATGATGGAATACGCAAACGAAATCCAA
GAAGCACTGAGTCGTAGCTATGGCACTCCAGAGTTAGATGAAGATGACCTAGAAGCAGAG
TTGAATGCACTGGGTGATGAATTTCTGGCTGATGAAGACAGTTCTTACTTGGATGAAGCA
GCATCTGCACCTGCAATTCCAGAAGGTGTTCCCACTGACACAAAGAATAAGGATGGAGTC
CTCGTGGATGAATTTGGATTGCCGCAGATCCCTGCTTCA
>MyLu|XM_006098779.3_cds_XP_006098841.1_1
ATGAACCGATTCTTCGGAAAAGCGAAACCGAAGGCACCGTGCATTGGCACGGTGGACAGC
AGGGCAGAATCCATTGACAAGAAAATTTCTCGACTGGATGCTGAGCTAGTGAAGTATAAG
GATCAGATCAAGAAGATGAGGGAGAGTCCTGCAAAGAATATGGTCAAGCAGAAAGCCTTG
CGGGTTTTAAAGCAAAAGCGGATGTATGAGCAGCAGCGGGACAATCTTGCCCAGCAGTCA
TTTAACATGGAGCAAGCCAATTACACCATCCAGTCATTGAAAGACACCAAGACCACGGTT
GATGCTATGAAACTGGGAGTAAAGGAAATGAAGAAAGCATACAAACAAGTGAAAATTGAC
CAGATCGAGGATTTACAAGACCAGCTAGAGGATATGATGGAAGATGCAAACGAAATCCAA
GAAGCACTGAGTCGTAGCTATGGCACTCCAGAGTTAGATGAAGATGACCTAGAAGCAGAG
TTGGATGCACTGGGTGATGAACTTCTGGCAGACGAAGACAGTTCTTACTTGGATGAAGCT
GCATCTGCACCTGCAATTCCAGAAGGTGTTCCCACTGACACAAAGAATAAGGATGGAGTT
CTCGTGGATGAATTCGGATTGCCACAGATCCCTGCTTCA
>PhDi|XM_028525139.1_cds_XP_028380940.1_1
ATGAACCGAATCTTCGGAAAAGCGAAACCCAAGGCTCCGTGCATTGGCACGGTGGACAGC
AGAGCAGAATCCATTGACAAGAAGATTTCTCGACTAGATGCTGAACTAGTGAAGTACAAG
GATCAGATCAAGAAGATGAGAGAAGGTCCTGCAAAGAATATGGTCAAGCAGAAAGCCTTG
CGGGTATTAAAGCAAAAACGGATGTACGAGCAGCAGCGGGACAATCTCGCCCAACAGTCA
TTTAACATGGAGCAAGCCAATTACACCATCCAGTCACTGAAGGACACCAAGACCACGGTT
GATGCTATGAAACTGGGAGTAAAGGAGATGAAGAAAGCATACAAGCAAGTGAAAATTGAC
CAGATCGAGGATTTACAAGACCAGCTAGAGGATATGATGGAAGATGCGAATGAAATCCAA
GAAGCACTGAGTCGTAGTTACGGCACCCCAGAGTTAGATGAAGATGACCTGGAAGCAGAG
TTGGATGCACTGGGTGATGAGCTTCTGGCTGATGAAGACAGTTCTTACTTGGATGAAGCA
GCATCTGCACCTGCAATTCCAGAAGGTGTTCCCACTGACACAAAGAATAAGGATGGAGTC
CTGGTGGATGAATTTGGATTGCCACAGATCCCTGCTTCA
>PtVa|XM_011381396.1_cds_XP_011379698.1_1
ATGAACCGATTCTTCGGGAAAGCGAAACCCAAGGCTCCGTGCATTGGCACGGTGGACAGC
AGGGCAGAATCCATTGACAAGAAGATTTCTCGACTGGATGCTGAGCTAGTGAAGTATAAG
GATCAGATCAAGAAGATGAGAGAGGGTCCTGCAAAGAATATGGTCAAGCAGAAAGCCTTG
CGAGTTTTAAAGCAAAAACGGATGTATGAGCAGCAGCGGGACAACCTTGCCCAACAGTCA
TTTAACATGGAACAAGCCAATTACACCATCCAGTCATTGAAGGACACCAAGACCACGGTC
GATGCTATGAAAGTGGGAGTGAAGGAAATGAAGAAAGCATACAAGCAAGTGAAAATCGAC
CAGATTGAGGATTTGCAAGACCAGCTAGAGGATATGATGGAAGATGCAAACGAAATCCAA
GAAGCACTGAGTCGTAGTTATGGCACCCCAGAGTTAGATGAAGATGACCTAGAAGCAGAG
TTGGATGCACTGGGTGATGAGCTTCTAGCTGATGAAGACAGTTCTTACTTGGATGAAGCA
GCATCTGCACCTGCAATTCCAGAAGGTGTACCCACTGACACAAAGAATAAGGACGGAGTC
CTGGTGGATGAATTTGGATTGCCACAGATCCCTGCTTCA
>RhFe|XM_033122413.1_cds_XP_032978304.1_1
ATGAACCGATTCTTCGGGAAAGCGAAACCCAAGGCTCCGTGCATTGGCACGGTGGACAGC
AGGGCAGAATCCATTGACAAGAAGATTTCTCGACTGGATGCTGAGCTCGTGAAGTATAAG
GATCAGATCAAGAAGATGAGAGAGGGCCCTGCAAAGAATATGGTCAAGCAGAAAGCCTTG
CGGGTTTTAAAGCAAAAGAGAATGTATGAGCAACAGCGGGACAATCTCTCCCAACAGTCA
TTTAACATGGAACAAGCCAATTACACCATCCAGTCATTGAAGGACACCAAGACCACGGTT
GATGCTATGAAACTGGGAGTGAAGGAAATGAAGAAAGCATACAAACAAGTGAAAATTGAC
CAGATTGAGGATTTACAAGACCAGTTAGAGGATATGATGGAAGATGCAAATGAAATCCAA
GAAGCACTGAGTCGTAGTTATGGCACCCCGGAGATAGATGAAGATGACCTAGAAGCAGAG
TTGGATGCGCTGGGTGATGAGCTCCTGGCTGATGAAGACAGTTCTTACTTGGATGAAGCA
GCATCTGCACCTGCAATTCCAGAAGGTGTTCCCACTGACACAAAGAACAAGGATGGAGTC
CTGGTGGATGAATTCGGATTGCCACAGATCCCTGCTTCA
>RoAe|XM_016130324.1_cds_XP_015985810.1_1
ATGAACCGATTCTTCGGGAAAGCGAAACCCAAGGCTCCGTGCATTGGCACGGTGGACAGC
AGGGCAGAATCCATTGACAAGAAGATTTCTCGCCTGGATGCTGAGCTAGTGAAGTATAAG
GATCAGATCAAGAAGATGAGAGAGGGTCCTGCAAAGAATATGGTCAAGCAGAAAGCCTTG
CGAGTTTTAAAGCAAAAACGGATGTATGAGCAGCAGCGGGACAACCTTGCCCAACAGTCA
TTTAACATGGAACAAGCCAATTACACCATCCAGTCATTGAAGGACACCAAGACCACGGTT
GACGCTATGAAACTGGGAGTGAAGGAAATGAAGAAAGCATACAAGCAAGTGAAAATCGAC
CAGATTGAGGATTTGCAAGACCAGCTAGAGGATATGATGGAAGATGCAAATGAAATCCAA
GAAGCACTGAGTCGTAGTTATGGCACCCCAGAGCTAGATGAAGATGACCTAGAAGCAGAG
TTGGATGCACTGGGTGATGAGCTTCTAGCTGATGAAGACAGTTCTTACTTGGATGAAGCA
GCATCTGCACCTGCAATTCCAGAAGGTGTACCCACTGACACAAAGAATAAGGATGGAGTC
CTGGTGGATGAATTTGGATTGCCACAGATTCCTGCTTCA
