# Supplementary material for: Positively selected genes in the hoary bat (Lasiurus cinereus) lineage: prominence of thymus expression, immune and metabolic function, and regions of ancient synteny
Source: PeerJ. 2022 Mar 17;10:e13130. doi: 10.7717/peerj.13130 (PMC8934532; doi:10.7717/peerj.13130)
Supplement: Supplemental Information 4 — Likely alignment errors have been manually deleted between conserved codons. Recovery of the original codon positions requires alignment to the original accessions in each orthogroup. [file peerj-10-13130-s004.zip › renamed.manual/OG0011240.manual.fas]

>EpFu|XM_008143971.2_cds_XP_008142193.1_1
CACAATCAAGCTCAACCTGGCTCTTACCCAGATGAATACAAAATTGCAGCCCTTGTCTTC
TACAGCTGTATCTTCATAATTGGAGTATTTGTTAATGTCACTGCCTTATGGGTTTTCAGT
TGTTCCACCAAGAAGAGAACCACTGTAACCATCTATATGATGAATGTGGCATTGCTGGAC
CTAATATTTATAATGAGTTTACCTTTTCGAATGTTTTATTATGCAAAAGGTGAATGGCCA
TTTGGTGAATACTTCTGCCAGATTCTCGGGGCACTCACGGTGTTTTATCCGAGTATTGCC
CTGTGGCTTCTTGCTTTTATTAGTGCTGACAGATACATGGCCATTGTGCAGCCAAAATAC
GCCAAAGAACTTAAAAAAACGTGCAAAGCCGTGCTAGCATGTGTGGGAGTCTGGATAATG
ACCCTGATCACCACCATCCCACTCCTACTGCTCTATGAAGACCCTGATAAAGCCTCCACC
CCTGCCACCTGCCTGAAGATTTCTGACATCATCCACTTAAAAGCTATTAACATACTGAAC
TTCACTCGACTTATATTTTTTTTCTTGATTCCTCTGTTCATCATGATTGGGTGCTACTTG
GTCATTATTCATAGTCTGCTCCATGGTAGGACATCGAAGCTCAAACCAAAAGTCAAAGAG
AAATCTATAAGGATCATCATCACCCTCCTGGTGCAGGTGATCGTCTGCTTCATGCCTTTC
CACATCTGTTTTGCTTTCCTGATGTTGGAAGGGGATGAGAACAGTTACAATCCCTGGGGA
GCCTTTACCACCTTCTTGATGAACCTCAGTACCTGTCTGGATGTGATTCTCTACTACATT
GTTTCAAAACAATTTCAGGCTCGAGTCATTAGTGTCATGCTATACCGCAATTACCTTCGG
AGCGTGCGCAGGAAAAGCTTCCGATCA---
>HiAr|XM_019663687.1_cds_XP_019519232.1_1
CACAATCAAGCTCAGCCTGGCTTTTATCCAGATGAATATAAAATTGCAGCCCTTGTTTTC
TACAGCTGTATCTTCATAATTGGACTATTTGTTAACGTCACTGCCTTATGGGTTTTCAGT
TGTACCACCAAGAAGAGAACCACTGTAACCATCTATATGATGAACGTGGCATTATTGGAC
TTAATATTTATAATGAGCTTACCCTTCCGAATGTTTTATTACGCAAAAGGCGAGTGGCCA
TTTGGAGAGTACTTCTGCCACATTCTCAGTGCTCTCACGGTGTTTTATCCAAGTATTGCC
CTATGGCTTCTTGCTTTTATTAGTGCTGACAGATACATGGCCATTGTGCAGCCAAAATAC
GCCAAAGAACTTAAAAAAACATGCAAAGCTGTGCTAGCATGTGTGGGAGTCTGGATCATG
ACCTTGACCACCACCGTCCCACTCCTCCTGCTCTATGAAGATCCAGACAAAGCCTCCAGC
CCTGCTACCTGCCTGAAGATTTCTGACATCATCCACTTAAAAGCTATTAACGTGCTGAAC
TTCACTCGACTGATATTTTTTTTCTTGACTCCTCTGTTCATCATGATTGGGTGCTACTTG
GTCATTATTCACAGTCTCCTTCACGGTAGGACATCTAGGCTGAAACCAAAAGTCAAGGAG
AAGTCTATACGGATCATCATCACGCTACTGGTGCAGGTGCTCGTCTGCTTTATGCCGTTC
CACATCTGCTTTGCTTTCCTGATGTTGGACGGGGATGACAACAGTTACAATCCCTGGGGA
GCCTTTACCACCTTCCTCATGAACCTCAGCACCTGCCTGGATGTGATTCTCTACTACATT
GTTTCAAAACAATTTCAGGCTCGAGTCATTAGCGTCATGCTATACCGCAATTACCTCCGG
AGCGTGCGCAGAAAAAGTTTCCGGTCA---
>LaCi|111-exonerate_protein2genome-gene-346.0-mRNA-1
CACAATCAAGATCAACCTGGCTCTTACCCAGATGAATACAAAATTGCAGCCCTTGTCTTC
TACAGCTGTATCTTCATAATTGGAGTATTTGTTAATATCACTGCTTTATGGGTTTTCAGT
TGTTCCACCAAGAAGAGAACCACTGTAACCATCTATATGATGAATGTGGCATTGCTGGAC
CTAATATTTATAATGAGTTTACCTTTTCGAATGTTTTATTATGCAAAAGGTGAATGGCCA
TTTGGTGAATACTTCTGCCAGATTCTCGGGGCACTCACAATGTTTTATCCTAGTATTGCC
TTATGGCTTCTTGCTTTTATTAGTGCTGACAGATACATGGCCATTGTGCAGCCAAAATAT
GCCAAAGAACTTAAAAAAACATGCAAAGCCGTGCTAGCATGTGTGGGAGTCTGGATAATG
ACCCTGATAACCACCATCCCACTCCTACTGCTCTATGAAGACCCTGATAAAGCCTCCACC
CCTGCCACCTGCCTGAAGATTTCTGATATCATCCACTTAAAATCTATTAACGTATTGAAC
TTCACTCGACTTATATTTTTTTTCTTGATTCCTCTGTTCATCATGATTGGGTGCTACTTG
GTCATTATTCATAATCTGCTCCACGGTAGGACATCGAAGCTCAAACCAAAAGTCAAAGAG
AAGTCTATAAGAATCATCATCACCCTCCTGGTGCAGGTAATCGTCTGCTTCATGCCTTTC
CACATCTGTTTTGCTTTCCTGATGTTGGAAGGGGATGAGAACAGTTACAATCCCTGGGGA
GCCTTTACCACCTTCTTGATGAATCTCAGTACCTGTCTGGATGTGATTCTCTACTACATT
GTTTCCAAACAATTTCAGGCTCGAGTCATTAGTGTCATGCTATACCGCAATTACCTTCGG
AGTGTGCGCAGGAAAAGCTTCCGATCAGCT
>MyLu|XM_023764200.1_cds_XP_023619968.1_1
CACAATCAAGCTCAACCTGGCTCTTACCCAGATGAATACAAAATTGCAGCCCTTGTCTTC
TACAGCTGTATCTTCATAATTGGAGTATTTGTTAATGTCACTGCCTTATGGGTTTTCAGT
TGTTCCACCAAGAAAAGAACCACTGTAACCATCTATATGATGAATGTGGCATTGCTGGAC
CTAATATTTATAATGAGTTTACCTTTTCGAATGTTTTATTATGCAAAAGGTGAATGGCCA
TTTGGCGAACACTTCTGCAAGATTCTCGGGGCACTCACAGTGTTTTATCCGAGTATTGCC
CTATGGCTTCTTGCTTTTATTAGTGCTGACAGATACATGGCCATTGTGCAGCCGAAATAT
GCCAAAGAACTTAAAAAAACATTCAAAGCCGTGCTAGCATGTGTGGGAGTCTGGATAATG
ACCCTGATAACCACCATCCCACTCCTCCTGCTCTATGAAGACCCTGATAAAGCCTCCAGC
CCTGCCACCTGCCTCAAGATTTCTGACATCGTCCACTTAAAAGCTATTAACATATTGAAC
TTCACTCGACTTATATTTTTTTTCTTGATTCCTCTGTTCATCATGATTGGGTGCTACTTG
GTCATTATTCATAGTCTCCTCCATGGTAGGACATCGAAGCTCAAACCAAAAGTCAAGGAG
AAGTCTATTAGGATCATCATCACACTCCTGGTGCAGGTGATCGTCTGCTTCATGCCTTTC
CACATCTGCTTTGCTTTCCTGATGTTGGAAGGGGATGAGAACAGTTACAATCCCTGGGGA
GCCTTTACCACCTTCTTGATGAACCTCAGTACCTGTCTGGATGTGATTCTCTACTACATT
GTTTCAAAACAATTTCAGGCTCGAGTCATTAGTGTCATGCTATACCGCAATTACCTTCGG
AGCGTGCGCAGGAAAAGCTTCCGATCA---
>PhDi|XM_028526384.1_cds_XP_028382185.1_1
CACAATCAAGCTCAACCTGGTTCTTATCCAGACGAATACAAAATTGCAGCCCTTGTCTTC
TACAGCTGTATCTTCATAATTGGATTATTTGTTAATGTCACTGCCTTATGGGTTTTCAGT
TGTACCACCAAGAAGAGAACCACTGTAACCATCTATATGATGAATGTGGCATTACTGGAC
CTAATATTTATAATGAGCTTACCCTTTAAAATGTTTTACTATGCAAAAGGTGAATGGCCA
TTTGGAGAGTACTTCTGCCAGATTCTTGGGGCACTCACGATGTTTTATCCAAGTATTGCC
CTATGGCTTCTTGCTTTTATTAGTGCTGACAGATACATGGCTATTGTGCAGCCAAAATAT
GCCAAAGAACTTAAAAAAACATGCAAAGCCGTGCTAGCATGTGTGGGAGTCTGGATAATG
ACACTGGTAACCACCATCCCACTGCTACTGCTTTACGAAGACCCAGATAAAGCCTCTATC
CCTGCCACCTGCCTGAAGATTTCTGACATCATCCACTTAAAAGCTATTAACATACTGAAC
TTCACTCGACTGACATTTTTTTTCTTGATTCCTCTGTTTATTATGATTGGGTGCTACCTG
GTCATTATTCATAGTCTTCTTCATGGTAGGACATCTAAGCTGAAACCAAAAGTCAAGGAG
AAGTCTATAAGGATCATCATCACACTCATGGTGCAGGTGATCATTTGCTTTGTGCCTTTC
CACATCTGTTTCGCTGTCCTGATGTTGGATGGGGACGAGAACAGTTACAATCCCTGGGGA
GCTTTTACCACCTTCCTCATGAACCTCAGTACCTGTCTGGATGTGATTCTGTACTACATT
GTTTCGAAACAATTTCAGGCTCGCGTCATTAGTGTCATGCTATACCGCAATTACCTTCGA
AGTGTGCGCAGAAAAAGTTTCCGATCA---
>PtVa|XM_011363211.2_cds_XP_011361513.1_1
CACAATCAAGCTCAACCTGGCTCTTATCCAGATGAATACAAAATTGCAGCCCTTGTCTTC
TACAGCTGTATCTTCATAATTGGATTATTTGTTAACATCACTGCCTTGTGGGTTTTCAGT
TGTACTACCAAGAAGAGAACCACTGTAACGATCTATATGATGAATGTGGCATTATTGGAC
TTGATATTTATAATGAGCTTACCCTTTCGAATGTTTTATTATGTGAAAGGCGAATGGCCT
TTTGGAGAGTACTTCTGCCAGATTCTTGGGGCTCTTACAGTGTTTTATCCAAGTCTTGCA
CTATGGCTTCTTGCTTTTATTAGTGCTGACAGATACATGGCCATTGTGCAGCCGAAATAT
GCCAAAGAACTTAAAAAAACGTGCAAAGCCGTGCTGGCATGTGTGGGAGTATGGATAATG
ACCCTGACAACCACCATCCCACTCCTACTGCTCTATGAAGACCCAGATAAAGCCTCCACC
CCTGCCACCTGCCTGAAGATTTCAGATGTCATCCATTTAAAAGCTATTAACATGTTGAAC
TTCACTCGACTGATATTTTTTTTCTTGACTCCTCTGTTCATTATGATTGGGTGCTACTTG
GTCATTATTCACAGTCTCCTTCATGGTAGGACATCTAAGCTGAAACCAAAAGTCAAAGAG
AAATCTATAAGGATCATCATCACTCTCATGGTGCAGGTGCTGGTCTGCTTTATGCCTTTC
CACATCTGTTTTGCTTTCCTGATGTTGAATGGGGATGAGAATAGTTACAGCCCCTGGGGA
GCCTTTACCACCTTCCTCATGAACCTCAGCACCTGTCTGGATGTGATTCTCTACTACATT
GTTTCAAAACAATTTCAGGCTCGGGTCATTAGTGTCATGCTATACCGCAATTACCTTCGG
AGTGTGCGCAGAAAAAGCTTCCGATCT---
>RhFe|XM_033104390.1_cds_XP_032960281.1_1
CACAATCAAGTTCAACCTGACTTTTATCCAGATGAATACAAAATCGCAGCCCTTGCCTTC
TACAGCTGTATCTTCATCATTGGATTATTTGTTAATGTCACTGCATTATGGGTTTTCAGT
TGCACCACCAAGAAGAGAACCACTGTAACTATCTATATGATGAATGTGGCATTATTGGAC
TTAATATTTATAATGAGCTTGCCCTTTCGAATGTTTTATTACGCAAAAGGTGAATGGCCA
TTTGGAGAGTACTTCTGCCAGATTCTCGGGGCTCTCACGGTGTTTTATCCGAGTATTGCC
CTATGGCTTCTTGCTTTTATTAGTGCTGACAGATACATGGCCATCGTGCAGCCAAAATAT
GCCAAAGAACTTAAAAACACGTGCAAAGCCCTGCTAGCGTGTGTGGGCGTCTGGATAATG
ACCCTGACAACCACCGTCCCACTCCTACTGCTCTATGAAGATCCAGATAAAGCCTCCACC
CCCGCCACCTGCCTGAAGATTTCTGACATCATCCACTTGAAAGCGATTAACGTGCTGAAC
TTCACTCGACTGATATTTTTTTTCTTGACTCCTCTGTTCATCATGATTGGGTGCTACTTG
GTCATTATTCATAATCTCCTTCACGGGAGGACATCTAAGCTGAAACCGAAAGTCAAGGAG
AAGTCCATAAGGATCATCATCACGCTGCTGGTGCAGGTGCTCGTGTGCTTCACGCCCTTC
CACATCTGCTTTGCTTTCCTGATGCTGGATGGGGACGACAACAGTTACAACCCCTGGGCG
GCCTTTACCACCTTCCTGATGAACCTCAGCACCTGTCTGGATGTGATTCTCTACTACATT
GTTTCAAAGCAATTTCAGGCTCGAGTCATCAGTGTCATGCTGTACCGCAACTACCTGCGG
AGCGTGCGCAGAAAAAGCTTCCGGTCA---
>RoAe|XM_016123173.1_cds_XP_015978659.1_1
CACAATCAAGTTCAACCTGGCTCTTATCCAGATGAATACAAAATTGCAGCCCTTGTCTTC
TACAGCTGTATCTTCATAATTGGATTATTTGTTAACATCACTGCTTTGTGGGTTTTCAGT
TGTACTACCAAGAAGAGAACCACTGTAACAATCTATATGATGAATGTGGCATTATTGGAC
TTGATATTTATAATGAGCTTACCCTTTCGAATGTTTTATTATGTGAAAGGTGAATGGCCT
TTTGGAGAATACTTCTGCCAGATTCTCGGGGCTCTCACAGTATTTTATCCAAGTCTTGCA
CTATGGCTTCTTGCTTTTATTAGTGCTGACAGATACATGGCCATTGTGCAGCCAAAATAT
GCCAAAGAACTTAAAAAAACACGCAAAGCCATGCTGGCATGTGTGGGAATATGGATAATG
ACCTTGACAACCACTATCCCACTCCTACTGCTCTATGAAGACCCAGATAAAGCCTCCACC
CCTGCCACCTGCCTGAAGATTTCAGATATCATCCACTTAAAAGCTATTAACATGTTGAAC
TTCACTCGACTGATATTTTTTTTCTTGACTCCTCTGTTCATTATGATTGGGTGCTACTTG
GTCATTATTCACAGTCTCCTTCATGGTAGGACATCTAAGCTGAAACCAAAAGTCAAGGAG
AAATCTATAAGGATCATCATCACGCTCATGGTACAGGTGCTGGTCTGCTTTATGCCTTTC
CACATCTGTTTTGCCTTCCTGATGTTGAACGGGGATGAGAATAGTTACAGCCCCTGGGGA
GCCTTTACCACCTTCCTCATGAACCTCAGCACCTGTCTGGATGTGATTCTCTACTACATT
GTTTCAAAACAATTTCAGGCTCGGGTTATTAGTGTCATGCTATACCGCAATTACCTTCGG
AGTGTGCGCAGAAAAAGCTTCCGATCT---
