# Supplementary material for: Positively selected genes in the hoary bat (Lasiurus cinereus) lineage: prominence of thymus expression, immune and metabolic function, and regions of ancient synteny
Source: PeerJ. 2022 Mar 17;10:e13130. doi: 10.7717/peerj.13130 (PMC8934532; doi:10.7717/peerj.13130)
Supplement: Supplemental Information 4 — Likely alignment errors have been manually deleted between conserved codons. Recovery of the original codon positions requires alignment to the original accessions in each orthogroup. [file peerj-10-13130-s004.zip › renamed.manual/OG0011323.manual.fas]

>EpFu|XM_008145100.2_cds_XP_008143322.1_1
TGCCTCCTGGCTCTCGCCCCGCCGGTTCGGGGATTGAAGACC---TTCCGTGCCGCCGTC
CGCTTCCAAAAGGAGCTGGAGCGGCGGCGCCTGCTCCGGAACCCGCCGCCGCCCGTGCGC
CGTTCAGAGAAGCCCAACTGGGATTACCATGCTGAAATACAGGCATTTGGACATCGGTTA
CAGGAAACCTTTTCCTTAGATCTTCTCAAAACTGCATTTGTTAATAGCTGCTATATTAAA
AGTGAGGAGGCCAAACGCCAAAAACTTGGAGTAGAGAAAGAAGCTGTTCTTCTGAATATT
AAAGATAATCAAGAACTATTTGAACAGGGGTCATCTTTTTCAAAAGCTTGCCTCACACAG
TTTCTTGAGAACGAATTCCCAGACTTGCCCATTGAAGGCGTTCAGAGTCTTGTTGACTTT
CTCACTGGTGAGGAAGTCGTGTGTCATGTGGCTAGAAACTTGGCTGTGGAGCAGTTAACG
CTGAGTGCAGAATTTCCAGTGCCCCCGACTGTATTACTGCAGACTTTCTTTGCCGTAATT
GGAGCCCTGCTACAGAGCAGCGGACCTGGGAGGACTGCACTTTTCATCAGGGACTTCTTA
ATTACTCAACTGACTGGGAAAGAACTCTTTGAGATTTGGAAGGTCGTCAATCCCATGGGG
CTACTGGTGGAAGAATTGAAGAAAAGGAATATTTCAGCTCCTGAACCGAGACTTACCAGG
CAGTCTGGAAGCACCACAGCTGTGCCTCTGTATTTTGTTGGCTTATACTGTGATAAAAAG
TTGCTTGCAGAAGGACCTGGGGAGACAGTCCTGGTTGCAGAAGAAGAAGCTGCTAGAGTG
GCACTGAGGAAACTCTACGGATTCACTGAGAACAGACGGCCTTGGGACTATTCC---
>HiAr|XM_019626005.1_cds_XP_019481550.1_1
TGCCTCCTGGCTCTCGCTCCGCCAGTTCGGGGAACGAAGAAGCAAGCCCGCGCAGCCTTC
CGCTTTCAGAAGGAGTTAGAGCGGCGGCGCCTGCTCCGGTGCCCGCCGCCGCCCGTACGC
CGTTCAGATAAGCCCAACTGGGATTACCATGCTGAAATACAAGCATTTGGACATCGGTTA
CAGGAAACCTTTTCCTTAGATCTTCTCAAAACTGCATTTGTTAATAGCTGCTATATTAAA
AGTGAGGAGGCCAAACGCCAAAAACTTGGAATAGAGAAAGAAGCTGTTCTTCTGAATCTT
AAAGATAATCAAGAACTATCTGAACAAGGGACATCTTTTTCACAAACATGCCTCACACGG
TTTTTTGAGGATGCATACCCAAACTTGCCCTCTGAAGGCGTTCAAAGTCTTGTTGACTTT
CTCACTGGTGAGGAAATCGTGTGTCATGTGGCTAGAAACTTGGCTGTGGAGCAGTTGACG
CTGAGTGCGGAATTCCCAGTACCCCCGACTGTATTACGGCAGACTTTCTTTGCAGTAATC
GGAGCCCTGCTGCAGAGCAGCGGACCTGCGAGGACTGCACTGTTCATCAGGGATTTCTTA
ATTACTCAAATGACTGGAAAAGACCTCTTTGAGATTTGGGAGATAGTAAATCCCATGGGG
CTACTGGTAGAAGAACTGAAGAAAAGGAACATTCCGCCTCCTGAATCCAGACTTACGAGG
CAGTCTGGAAGCACCACAGCTTTGCCTGTTTATTTTGTTGGCTTATACTGTGATAAAAAG
TTAATTGCAGAAGGACCTGGGGAGACGGTACTGGTTGCAGAAGAAGAGGCTGCTCGAGTG
GCACTTAGGAAACTCTATGGAGTCACCGAGAACAGGCAGCCCTGGGACTACTCC---
>LaCi|190-exonerate_protein2genome-gene-26.17-mRNA-1
TGTCTTCTG---------------------------------------------------
------------------------------------------------------------
---TCAGAGAAACCCAACTGGGATTACCATGCTGAAATACAGGCATTTGGACATCGGTTA
CAGGAAACCTTTTCCTTAGATCTTCTCAAAACTGCATTTGTTAATAGCTGCTACATTAAA
AGTGAGGAGGCCAAACGCCAAAAACTTGGAATAGAGAAAGAAGCTGTTCTTCTGAATATT
AAAGATAATCAAGAACTCTTTGAACAGGGGTCATCTTTTTCAAAAGCTTGCCTCACACAG
TTTCTTGAGAACGAATTCCCAGACTTGCCTCCTGAAGGCGTTCAGAGTCTCGTTAACTTT
CTCACTGGTGAGGAAGTCGTGTGTCATGTGGCTAGAAACTTGGCAGTGGAGCAGTTAACG
CTGAGTGCAGAATTTCCGGTGCCCCCGACTGTATTACAGCAGACTTTCTTTGCCGTGATT
GGAGCCCTGCTACAGAGTAGTGGACCTGAGAGGACTACACTTTTCATCAGGGACTTCTTA
ATTACTCAACTGACTGGGAAAGAACTCTTTGAAATTTGGAAGGTCGTCAATCCCATGGGG
CTATTGGTGGAAGAATTGAAGAAAAGGAATATCACTGCTCCTGAACCGAGACTTACCAGG
CAGTCTGGAAGCACCACAGCTGTGCCTCTGTATTTTGTTGGCTTATACTGTGATAAAAAG
TTGCTTGCAGAAGGACCTGGGGAGACAGTCTTTGTTGCAGAAGAAGAAGCTGCTAGAGTG
GCACTGAGGAAACTCTACGGATTCACTGAGAACAGACGGCCTTGGGACTATTCCAAA
>MyLu|XM_006082580.3_cds_XP_006082642.1_1
TGCCTCCTGGCTCTCGCCCCGCCGGTTCGGGGAGTGAAGACC---TTCCGTGCCGCCGTC
CGCTTCCAAAAGGAGCTGGAGCGGTGGCGCCTGCTCCGGAACCCGCCGCCGCCCGTGCGC
CGTTCAGAGAAGCCCAACTGGGATTACCATGCTGAAATACAGGCATTTGGACATCGGTTA
CAGGAAGCCTTTTCCTTAGATCTTCTCAAAACTGCATTTGTTAATAGCTGCTATATTAAA
AGTGAGGAGGCCAAACGCCAGAAACTTGGAGTAGAAAAAGAAGCTGTTCTTCTGAATATT
AAAGATAATCAAGAACTATTTGAACAGGGGTCATCTTTTTCAAAAGCTTGCCTCACACAG
TTTCTTGAGGACGCATTCCCAGACTTGCCCACTGAAGGTGTTCAAAGTCTTGTTGACTTT
CTCACTGGTGAGGAAGTCGTGTGTCACGTGGCTAGAAACCTGGCTGTGGAGCAGTTAACG
CTGAGTGCAGAATTTCCAGTGCCCCCGACTGTATTACAGCAGACTTTCTTTGCCGTAATT
GGAGCCCTGCTACAGAGCAGCGGACCTGGGAGGACTGCACTTTTCATCAGGGACTTCTTA
ATTACTCAACTGACTGGGAAAGAACTCTTTGAGATTTGGAAGGTCATCAATCCCATGGGG
CTACTGGTGGAAGAATTGAAGAAAAGGAATATTTCAGCTCCTGAACCGAGACTTACCAGG
CAGTCTGGAAGCACCACAGCTGTGCCTCTGTATTTTGTTGGCTTATACTGTGATAGAAAG
TTGCTTGCAGAAGGACCTGGGGAGACAGTCCTGGTTGCAGAAGAAGAAGCTGCTAGAGTG
GCCCTGAGGAAACTCTACGGATTCACTGAGAACAGACGGCCTTGGGACTATTCC---
>PhDi|XM_028510315.1_cds_XP_028366116.1_1
TGCCTCCTGGCTCGAGCCCCGCCAGCGCGGGGAGTGAAGGAC---TTCCGCGCAGCCGTC
CGCTTCCAGAAGGAGCTGGAGCGGTGGCGCCTGCTCCGGAACCCGCCGCCGCCGGTCCGC
CGGTCAGAGAAGCCCAACTGGGACTACCACGCTGAAATCCAAGCCTTTGGACACCGGTTA
CAAGAAGCCTTTTCCTTAGATCTCCTCAAAACTGCATTTGTGAACAGCTGCTATATTAAA
AGTGAGGAGGCCAAGCGCCAAAAGCTGGGAATAGAGAAAGAAGCTGTTCTTCTGAATATT
AAAGATAATCAAGAACTCTCTGAACAGGGGTCATCTTTTTCACAAGCTTGCCTCACCCAA
TTCCTGGAGGACGCGTTCCCACACCTGCCTACTGAAGGCGTTCAGAGTCTGGTCGACTTC
CTCACAGGCGAGGACGTCGTGTGCCACGTGGCTAGAAACCTGGCGGTGGAGCAGCTAACG
CTGAGTGCGGCATTTCCAGTCCCCCCGACTGTGTTACAGCGGACTTTCTTTGCAGTCGTT
GGAGCCCTGCTGCAGAGCAGCGGCCCAGAGAGAACCGCACTTTTCATCAGGGACTTCTTA
ATTACTCAGCTAACTGGAAAAGACCTCTTTGAGATCTGGAGCGTGGTCAACCCCATGGGG
CTCCTGGTGGAAGAGCTGAAGAAGAGGAATGTGTCAGCCCCCGAGTCCAGGCTCACCAGG
CAGTCCGGGGGCACCACAGCTTTGCCCGTGTTTTTCGTTGGCTTATACTGTGACAAGAAG
CTGGTGGCAGAAGGCCCTGGGGAGACAGTCCTGGTCGCAGAAGAAGAAGCTGCTCGAGTG
GCGCTCAGGAAACTGTACGGCTTCACGGAGAACAGGCGGCCTTGGGACTATTCC---
>PtVa|XM_011364087.2_cds_XP_011362389.1_1
TGCCTCCTGACTTCCGCCCCGCCGGTTCGGGGAGTGAAGAAAGGATTCCGGGCCGCCTTC
CGCTTCCAGAAGGAGTTAGAGCGGTGGCGCCTGCTCCGGTCCCCGCCGCCGCCCGTGCGC
CGTTCAGAGAAGCCCAACTGGGATTACCATGCTGAAATACAAGCATTTGGACATCGGTTA
CAGGAAAACTTTTCCTTAGAGCTTCTCAAAACTGCATTTGTTAATAGCTGCTATATTAAA
AGTGAGGAGGCCAAACGCCAAAAACTTGGAATAGAGAAAGAAGCTGTTCTTCTGAACCTT
AAAGATAACCAGGAACTCTCTGACCAAGGGTCATCTTTTTCACAAGCGTGCCTCACACGG
TTTCTTGAGGACGCATACCCAGACTTGCCCACCGAAGGCGTTCAAAGTCTTGTTGACTTT
CTCTCTGGTGAGGAAGTCGTGTGTCATGTGGCCAGAAACTTGGCTGTGGAGCAGTTAACA
CTGAGTGCAGAATTTCCAGTCCCCCCGGCTGTATTACAGCAGACTTTCTTTGCGGTAATC
GGAGCCCTGCTGCAGAGCAGCGGACCTGAGAGGACTGCACTTTTCATCAGGGACTTCTTA
ATTACCCAAATGACTGGAAAAGAACTCTTTGAGATTTGGAAGATAGCAAATCCCATGGGT
CTCCTGGTGGAAGAACTGAAGAAAAGGAATATTTCAGCTCCGGAATCTAGACTTACTAGG
CAGTCTGGAAGCACCACAGCTTTGGCTGTGTATTTCGTTGGCTTATACTGTGATAAAAAG
TTGATCGCAGAAGGACCTGGGGAGACAGTACTGGTTGCAGAAGAAGAAGCTGCTCGAGTG
GCACTTAGGAAACTCTACGGACTTGCTGAGAACAGGCGGCCCTGGGACTACTCC---
>RhFe|XM_033111715.1_cds_XP_032967606.1_1
TGCCTCCTGACTCTCGCCCCGCCGGTTCGGGGAACGAAGAAGGAAGCCCGAGCCGCCTTC
CGCTTTCAGAAGGAGTTAGAGCGGCGGCGCCTGCTCCGGTGCCCGCCGCCGCCCGTTCGC
CGTTCAGATAAGCCCAACTGGGATTACCATGCTGAAATTCAAGCATTTGGACCTCGGTTA
CAGGAAACCTTTTCCTTAGATCTTCTCAAAACTGCATTTGTTAATAGCTGCTATATTAAA
AGTGAAGAGGCCAAACGCCAAAAACTTGGAATAGAGAAAGAAGCTGTTCTTCTGAATCTT
AAAGATAATCAAGAACTATCTGAACAAGGGACATCTTTTTCACAAACATGTCTCACACGA
TTTTTTGAGGACGCCTACCCACACTTGCCCTCTGAAGGCATTCAAAGTCTTGTTGACTTT
CTCACTGGTGAGGAAGTTGTGTGTCATGTGGCTAGAAACTTGGCTGTGGAGCAATTAACG
CTGAGTGCAGAATTTCCAGTACCCCCAACTGTATTGCGGCAGACTTTCTTTGCAGTAATT
GGAGCCCTGCTACAGAGCAGCGGACCTGAGAGGACTGCACTTTTCATCAGGGATTTCTTC
ATTACTCAAATGACTGGGAAAGAACTTTTTGAGATTTGGAAGGTAGTAAATCCCATGGGA
CTACTGGTAGAAGAATTGAAGAAAAGGAACATTTCAGCGCCTGAATCCAGGCTTACAAGG
CAGTCTGGAAGCACCACAGCTTTGCCTGTGTATTTTGTTGGCTTATACTGTGATAAAAAG
TTAATTGCAGAAGGACCTGGAGAGACAGTACTGGTTGCAGAAGAAGAAGCTGCTCGAGTG
GCACTTAGGAAACTGTATGGATTCACTGAGAATAGGCGGCCCTGGGACTACTCC---
>RoAe|XM_016122898.1_cds_XP_015978384.1_1
TGCCTCCTGACTTCCGCTCCGCCGGTTCGGGGAGTGAAGAAGGGATTCCGCGCCGCCTTC
CGCTTCCAGAAGGAGTTAGAGCGGTGGCGCCTGCTCCGGTCCCCGCCGCCGCCGGTGCGC
CGTTCAGAGAAGCCCAACTGGGATTACCATGCTGAAATACAAGCATTTGGACATCGGTTA
CAGGAAAACTTTTCCTTAGAGCTTCTCAAAACTGCATTTGTTAATAGCTGCTATATTAAA
AGTGAGGAAGCCAAACGCCAAAAACTTGGAATAGAGAAAGAAGCTGTTCTTCTTAACCTT
AAAGATAACCAGGAACTCTCCGACCAAGGGTCATCTTTTTCACAAGCGTGCCTCACACGG
TTTCTTGAGGACGCGTACCCAGACTTGCCCACCGAAGGCATTCAAAGTCTTGTTGACTTT
CTCTCTGGTGAGGAAGTCGTGTGTCATGTGGCTAGAAACTTGGCTGTGGAGCAGTTAGCG
CTGAGTGCAGAGTTTCCAGTCCCCCCGGCTGTATTACAGCGGACTTTCTTCGCGGTAATC
GGAGCCCTGCTGCAGAGCAGCGGACCTCAGAGGACTGCACTTTTCATCAGGGACTTCTTA
ATTACGCAAATGACTGGAAAAGATCTCTTTGAGATTTGGAAGATAGCAAATCCCATGGGT
CTCCTGGTGGAAGAACTGAAGAAAAGGAATATCTCGGCTCCGGAATCTAGGCTCACCAGG
CAGTCTGGGAGCACCACAGCTTTGGCTGTGTATTTCGTTGGCTTATACTGTGATAAAAAG
TTGATCGCAGAAGGACCTGGGGAGACAGTACTGGTTGCAGAAGAAGAAGCTGCTCGAGTG
GCACTCAGGAAACTCTACGGACTCGCTGAGAACAGGCGGCCCTGGGACTACTCC---
