# Supplementary material for: Positively selected genes in the hoary bat (Lasiurus cinereus) lineage: prominence of thymus expression, immune and metabolic function, and regions of ancient synteny
Source: PeerJ. 2022 Mar 17;10:e13130. doi: 10.7717/peerj.13130 (PMC8934532; doi:10.7717/peerj.13130)
Supplement: Supplemental Information 4 — Likely alignment errors have been manually deleted between conserved codons. Recovery of the original codon positions requires alignment to the original accessions in each orthogroup. [file peerj-10-13130-s004.zip › renamed.manual/OG0011467.manual.fas]

>EpFu|XM_008150079.2_cds_XP_008148301.1_1
CCGCTGCTGGTGAACTTGGTCGGCTCGCTGCTGGGGTTTGCGGCCACAGTCACCCTCATC
CCAGCCTTCCGCGGCCACTTCATCGCCGCGCGCCTTTGTGGAAAGGACCTCAACAAACCC
GGCCGGGAGCTGATCCCGGAGTCCCAGGGAGTGATCAGCGGTGCTGTTTTCCTGATCCTT
CTCTTCTGCTTCATCCCTTTCCCTTTCCTGAACTGCTTTGTAGAGGAGCAGTGTAAAGCC
TTCCCCCACCATGAATTTGTGGCCCTGATAGGCGCGCTTCTTGCCATCTGCTGCATGATT
TTCCTGGGCTTCGCGGATGATGTCCTGAACCTGCGCTGGCGCCATAAGTTGCTGCTGCCC
ACAGCTGCCTCACTACCTCTCCTCATGGTCTATTTCACCAACTTTGGCAACACGACCATT
GTGGTACCCAAGCCCTTTCGTCCGATTCTTGGCCTGCATTTGGACTTGGGGATCCTGTAC
TATGTCTACATGGGGCTGCTGGCAGTGTTCTGCACCAACGCCATCAACATCCTCGCGGGG
ATCAATGGCCTGGAGGCTGGTCAGTCACTAGTCATCTCAGCTTCCATCATTGTCTTCAAC
CTGGTAGAGCTGGAAGGTGATTGTCGAGATGACCATGTCTTTTCCCTCTACTTCATGATA
CCCTTTTTTTTCACCACCTTGGGATTGCTCTATCACAACTGGTACCCGTCACGGGTGTTT
GTGGGAGATACCTTCTGTTACTTTGCTGGCATGACCTTTGCCGTGGTGGGCATCTTGGGA
CACTTCAGCAAGACCATGCTGCTCTTCTTCATGCCCCAGGTGTTCAACTTCCTCTACTCC
CTGCCTCAGCTCCTGCACGTCATCCCCTGCCCTCGCCACCGTGTGCCCAGGCTTAATACC
AACACAGGCAAACTGGAGATGAGCTATTCCAAGTTCAAGACCAAGAGCCTGTCTTTCTTG
GGCACCTTTATTCTAAAGGTAGCAGAGAGTCTGCAGCTGGTGACAGTGCGCCAGAGTGAG
GATGAGGATGGTGCCTTCACGGAGTGTAACAACATGACCCTCATCAACCTGCTCCTTAAA
GTCTTTGGGCCCATGCATGAGAGGAACCTCACCCTACAGGTCCTGGGCAGTGCTGTCACC
TTCTCCATTCGGTACCAGCTTGTCCGGCTCTTCTATGATGTC
>HiAr|XM_019663555.1_cds_XP_019519100.1_1
CCGCTGCTGGTGAATTTGATCGGTTCGCTGCTGGGATTTGTGGCCACACTCATCCTCATC
CCTGCCTTCCGTGGCCACTTCATCGCCGCGCACCTCTGTGGCCAGGATCTCAACAAATCC
GGCCGGCAGCAGATCCCAGAGTCCCAGGGAGTTATCAGCGGTGCTGTTTTCCTAATCATC
CTCTTCTGCTTCATCCCTTTCCCTTTCCTGAACTGCTTTGTGGAGGAGCAATGTAAAGCC
TTCCCCCACCATGAATTTGTGGCCCTGATAGGTGCACTCCTTGCCATCTGCTGCATGATT
TTCCTGGGCTTCGCGGATGATGTACTGAATCTACGCTGGCGCCATAAACTGCTGCTGCCC
ACAGCTGCCTCACTACCACTCCTCATGGTCTATTTCACCAACTTTGGCAACACGACCATT
GTGGTACCCAAGCCCTTCCGTCCGATTGTTGGCTTGCATTTGGATTTGGGGATCCTGTAC
TATGTCTACATGGGGTTGCTGGCAGTGTTCTGTACCAACGCCATCAATATCCTAGCAGGA
ATTAATGGCCTAGAGGCTGGCCAGTCACTAGTAATTTCTGCTTCCATCATCATCTTCAAC
CTGGTAGAGCTGGAAGGTGATTGTCGGGATGATCATGTCTTTTCCCTCTACTTCATGATA
CCCTTTTTTTTCACCACCTTGGGATTGCTCTACCATAACTGGTACCCATCACGGGTGTTT
GTGGGAGATACCTTCTGTTACTTTGCTGGCATGACCTTTGCCGTGGTGGGCATCTTGGGA
CACTTCAGCAAGACCATGCTACTCTTCTTCATGCCCCAAGTCTTCAACTTCCTCTACTCA
CTGCCTCAACTCCTGCATATCATTCCCTGTCCTCGCCACCGTGTGCCCAGACTCAATACC
AACACAGGCAAACTGGAGATGAGCTATTCCAAGTTCAAGACCAAGAGCCTGTCTTTCTTG
GGCACCTTTATTCTAAAGGTAGCAGGAAGCCTCCAGCTAGTGACAGTGCGCCAGAGTGAG
AATGACGATGGTGCCTTCACCGAGTGTAACAACATGACCCTCATCAACTTGCTACTTAAA
GTCTTTGGGCCCATGCACGAGAGAAACCTCACACTACAGATCCTGGGAAGTGCTATCACA
TTCTCCATTCGGTATCAGCTTGTCCGACTCTTCTATGATGTC
>LaCi|88-exonerate_protein2genome-gene-219.75-mRNA-1
CCGTTGCTGGTGAACTTGATTGGCTCGCTGCTGGGGTTTGCGGCCACAGTCACCCTCATC
CCAGCCTTTCGCGGCCACTTCATTGCCGCGCGCCTTTGTGGAAAGGACCTCAACAAACCT
TGCAAGGAGCTGATCCCGGAGTCCCAGGGAGTGATCAGCGGTGCTGTTTTCCTGGTCCTT
CTCTTCTGCTTCATCCCTTTCCCTTTCCTGAACTGCTTTGTAGAGGAGCAGTGTAAAGCC
TTCCCCCACCATGAATTTGTGGCCCTGATAGGCGCGCTTCTTGCCATCTGCTGCATGATT
TTCCTGGGCTTCGCGGATGATGTCCTGAACCTGCGCTGGCGCCATAAGTTGCTGCTGCCC
ACAGCTGCCTCACTCCCTCTCCTCATGGTCTATTTCACCAACTTTGGCAACACGACCATT
GTGGTACCCAAGCCCTTTCGTCCGATTCTTGGCCTGCATTTGGATTTGGGGATTCTGTAC
TATGTCTACATGGGGCTGCTGGCAGTATTCTGCACCAATGCCATCAACATCCTCGCGGGG
ATCAACGGCCTGGAGGCTGGTCAGTCACTAGTCATCTCTGCTTCCATCATTGTCTTCAAC
CTGGTAGAGCTGGAAGGTGATTGTCGAGATGACCATGTCTTTTCCCTCTACTTCATGATA
CCCTTTTTTTTCACCACCTTGGGATTGCTCTATCACAACTGGTACCCATCACGGGTGTTT
GTGGGAGATACCTTCTGTTACTTTGCTGGCATGACCTTTGCCGTGGTGGGCATCTTGGGA
CACTTCAGCAAGACCATGCTACTCTTCTTCATGCCCCAGGTGTTCAACTTTCTCTACTCC
CTGCCTCAGCTCCTGCACATCATCCCCTGCCCTCGCCACCGTGTGCCCAGACTTAATACC
AACACAGGCAAACTGGAGATGAGCTATTCCAAGTTCAAGACCAAGAGCCTGTCTTTCTTG
GGCACCTTTATCCTAAAGGTAGCAGAGAGTCTGCAGCTGGTGACAGTGCACCAGACTGAG
GATGAGGATGGTGCCTTCACTGAGTGTAACAACATGACCCTCATCAACCTGCTTCTTAAA
GTCTTTGGGCCCATGCATGAGAGGAACCTCACCTTGCAGGTCCTGGGCAGTGCTGTCACC
TTCTCCATTCGGTACCAGCTTGTCCGGCTCTTCTATGATGTC
>MyLu|XM_006110159.3_cds_XP_006110221.1_1
CCGTTGCTGGTGAACTTGATGGGCTCGCTGCTGGGGTTTGCGGCCACCGTCACCCTCATC
CCAGCCTTTCGCGGCCACTTCATCGCCGCGCGCCTCTGTGGAAAGGACCTCAACAAGCCG
GGCCAGGAGCCGATCCCCGAGTCGCAGGGAGTGATCAGCGGGGCCGTGTTCCTCATCATC
CTCTTCTGCTTCATCCCCTTCCCTTTCCTGACCTGCTTTGTGGAGGAGCAGTGCAAAGCC
TTCCCCCACCATGAATTTGTGGCCCTGATAGGCGCGCTCCTGGCCATCTGCTGCATGATT
TTCCTGGGCTTCGCGGACGATGTCCTGAACCTGCGCTGGCGCCATAAGCTGCTGCTGCCC
ACGGCCGCCTCGNCTCCTCTCCTCATGGTCTACTTCACCAACTTTGGCAACACGACCATT
GTGGTACCCAAGCCCTTCCGTCCGATTCTGGGCCTGCATTTGGACTTGGGGATCCTGTAC
TATGTCTACATGGGGCTGCTGGCAGTGTTCTGCACCAACGCCATCAACATCCTCGCAGGG
ATCAATGGCCTAGAGGCTGGCCAGTCACTAGTCATTTCTGCTTCCATCATCATCTTCAAC
CTGGTGGAGCTGGAAGGTGATTGTCGAGATGACCATGTCTTCTCCCTCTACTTCATGATG
CCCTTTTTTTCCACCACCTTGGGGTTGCTCTATCACAACTGGTACCCATCACGGGTGTTT
GTGGGAGATACCTTCTGCTACTTCGCTGGCATGACCTTTGCCGTGGTGGGCATCTTGGGA
CACTTCAGCAAGACCATGCTACTCTTCTTCATGCCCCAGGTGTTCAACTTTCTCTACTCC
CTGCCTCAGCTCCTGCATATCATCCCCTGCCCTCGCCACCGTGTGCCCAGACTTAATACC
AACACAGGCAAACTGGAGATGAGCTATTCCAAGTTCAAGACCAAGAGCCTGTCTTTCTTG
GGCACCTTTATTCTAAAGGTAGCAGAGAGTCTGCAGCTGGTGACAGTGCGCCAGAGTGAG
GATGAGGATGGTGCCTTCACTGAGTGTAACAACATGACCCTCATCAACCTGCTCCTTAAA
GTCTTTGGGCCCATGCATGAGAGGAACCTCACCCTACAGGTCCTGGGCAGTGCTGTCACC
TTCTCCATTCGGTACCAGCTTGTCCGGCTCTTCTATGATGTC
>PhDi|XM_028515635.1_cds_XP_028371436.1_1
CCGTTGCTGGTGAATTTGATCGGCTCGCTGCTAGGGTTCGTGGCCACAGTCACCCTCATC
CCAGCCTTCCGTGGCCACTTCATCGCCGCCCGCCTCTGTGGCCAAGACCTCAACAAATCC
GGCCAGAAGCAGATCCCCGAGTCCCAGGGAGTGATCAGCGGTGCTGTTTTCCTTATCATT
CTCTTCTGCTTCATCCCTTTCCCTTTCCTGAACTGCTTTGTGGAAGAGCAATGTAAAGCC
TTCCCCCACCATGAATTTGTGGCCCTGATAGGTGCACTCCTTGCCATCTGCTGCATGATT
TTCCTGGGCTTCGCGGATGATGTCCTGAATCTGCAATGGCGCCATAAGCTGCTGCTGCCC
ACAGCTGCCTCACTACCTCTCCTCATGGTCTATTTCACCAACTTTGGCAACACGACCATT
GTGGTACCCAAGCCCTTTCGACCGATTCTAGGCTTGCATTTGGACTTGGGGATCCTGTAC
TATGTCTACATGGGGCTGTTGGCAGTGTTTTGTACCAATGCCATCAATATCCTAGCAGGA
ATTAATGGCCTAGAGGCTGGCCAGTCACTAGTCATTTCTGCTTCCATCATCATCTTCAAC
CTGGTGGAGCTGGAAGGTGATTGTCGAGATGATCATGTTTTTTCCCTCTACTTCATGATA
CCCTTTTTTTTCACCACCTTGGGATTGCTGTATCATAACTGGTACCCATCACAGGTGTTT
GTGGGAGATACCTTCTGTTACTTTGCTGGCATGACCTTTGCCGTGGTAGGCATCTTGGGA
CACTTCAGCAAGACCATGCTACTCTTCTTCATGCCCCAGGTGTTCAACTTTCTCTATTCA
CTGCCTCAGCTCCTGCACATCATCCCCTGTCCTCGCCACCGTGTGCCCAGACTTAATACC
AACACAGGCAAACTGGAGATGAGTTATTCCNAGTTCAAGACCAAGAGCCTTTCTTTCTTG
GGCACCTTTATTCTAAAGATAGCAGAGAGTCTCCAGCTAGTGACAGTGCGCCAGAGTAAG
AATGAGGATGGTGCCTTCACCGAGTGTAACAACATGACCCTCATCAACTTGCTACTTAAA
GTCTTTGGGCCCATGCATGAGAGAAACCTCACACTACAGATCCTGGGCAGTGCTGTCACC
TTCTCCATTCGGTACCAGCTTGTCCGACTCTTCTATGATGTC
>PtVa|XM_011384900.2_cds_XP_011383202.1_1
CCTCTGCTGGTGAATTTGATGGGCTCGGTGCTGGGATTTGTGGCCACACTTACTCTCATC
CCCGCCTTCCGTGGCCACTTCATTGCAGCGCGCCTCTGTGGCCAAGACCTCAACAAATCC
GGACGGCAGCAGATCCCAGAGTCCCAGGGAGTGATCAGCGGTGCTGTTTTCCTTATCATC
CTCTTCTGCTTCATCCCTTTCCCTTTCCTGAACTGCTTTGTGGAGGAGCAGTGTAAAGCC
TTCCCCCACCATGAATTCGTGGCCCTGATAGGTGCTCTCCTTGCCATCTGCTGCATGATT
TTCCTGGGCTTTGCGGATGATGTACTGAATCTACGCTGGCGCCATAAGCTGCTGCTTCCC
ACAGCTGCCTCACTACCTCTCCTCATGGTCTATTTCACCAACTTTGGCAACACGACCATT
GTGGTACCCAAGCCTTTCCGGCCAATTCTTGGCCTGCATTTGGACTTGGGGATCCTGTAC
TATGTCTACATGGGGTTGCTGGCAGTGTTCTGTACCAATGCTATCAATATCCTAGCAGGA
ATTAATGGCCTTGAGGCTGGCCAATCACTAGTCATTTCTGCTTCCATCATCATCTTCAAC
CTGGTGGAGCTGGAAGGTGATTATCGGGATGACCATGTCTTTTCCCTCTACTTCATGATA
CCCTTTTTTTTCACCACCTTGGGATTGCTCTACCATAACTGGTACCCATCACGGGTGTTT
GTGGGAGATACCTTCTGTTACTTTGCTGGCATGACCTTTGCCGTGGTGGGCATCTTGGGA
CATTTCAGCAAGACCATGCTACTCTTCTTCATGCCCCAGGTGTTCAACTTCCTCTACTCA
CTGCCTCAGCTCCTGCACATCATTCCTTGCCCTCGTCACCGTGTGCCCAGACTCAATACC
AACACAGGCAAACTGGAGATGAGCTATTCCAAGTTCAAGACCAAGAGCCTGTCTTTCTTG
GGCACCTTTATTCTAAAGGTAGCAGAGAGCTTCCAACTAGTGACAGTGCACCAGAGTGAG
AATGAGGATGGTGCCTTCACTGAATGTAACAACATGACCCTCATCAACTTGCTACTTAAA
GTGTTTGGGCCCATGCACGAGAGAAACCTCACACTACAGATCTTGGGCAGTGCTGTCACC
TTCTCCATTCGATACCAGCTTGTCCGACTCTTCTATGATGTC
>RhFe|XM_033121593.1_cds_XP_032977484.1_1
CCGCTGCTGGTGAATTTGATCGGTTCTCTGCTGGGATTTGTGGCCACACTCATCCTCATC
CCTGCATTCCGTGGCCACTTCATCGCCGCGCACCTCTGTGGTCAGGACCTCAACAAATCC
GGCCGGCAGCAGATCCCAGAGTCCCAGGGAGTTATCAGCGGTGCTGTTTTCCTAATCATC
CTCTTCTGCTTCATCCCTTTCCCTTTCCTGAACTGCTTTGTGGAGGAGCAATGTAAAGCC
TTCCCCCACCATGAATTTGTGGCCCTGATAGGTGCGCTCCTTGCCATCTGCTGCATGATT
TTCCTGGGCTTCGCGGATGATGTACTGAATCTACGCTGGCGCCATAAACTGCTGCTGCCC
ACAGCTGCCTCACTACCACTCCTTATGGTCTATTTCACCAACTTCGGCAACACGACCATT
GTGGTACCCAAGCCCTTCCGTCCGATTCTTGGCCTGCATTTGGATTTGGGGATCCTGTAC
TATGTCTACATGGGGCTGCTGGCAGTGTTCTGTACCAATGCCATCAATATCCTAGCAGGA
ATTAATGGCCTAGAGGCTGGCCAGTCACTAGTCATTTCTGCTTCCATCATCATCTTCAAC
CTGGTAGAGCTGGAAGGTGATTGTCGGGATGATCATGTCTTTTCCCTCTACTTCATGATA
CCCTTTTTTTTCACCACCTTGGGATTGCTCTACCATAACTGGTACCCATCACGGGTGTTT
GTGGGAGATACCTTCTGTTACTTTGCTGGCATGACCTTTGCCGTGGTGGGCATCTTGGGA
CACTTCAGCAAGACCATGCTACTCTTCTTCATGCCCCAGGTGTTCAACTTCCTCTACTCA
CTGCCTCAACTCCTGCATATCATCCCCTGCCCTCGCCACCGTGTGCCCAGACTCAATACC
AACACAGGCAAACTGGAGATGAGCTATTCCAAGTTCAAGACCAAGAGCCTCTCTTTCTTG
GGCACCTTTATTCTAAAGGTAGCAGGAAGCCTCCAGCTAGTGACAGTGCGCCAGAGTGAG
AATGAGGATGGTCCCTTCACCGAGTGTAACAACATGACCCTCATCAACTTGCTACTTAAG
GTTTTTGGGCCCATGCACGAGAGAAACCTCACACTACAGATCCTGGGAAGTGCTGTCACA
TTCTCTATTCGGTACCAGCTTGTCCGACTCTTCTATGATGTC
>RoAe|XM_016139346.1_cds_XP_015994832.1_1
CCGCTGCTGGTGAATTTGATGGGCTCGCTGCTGGGATTTGTGGCCACACTCACCCTCATC
CCCGCCTTCCGTGGACACTTCATTGCCGCGCGCCTCTGTGGCCAAGACCTCAACAAATCC
GGACGGCAGCAGATCCCAGAGTCGCAGGGAGTGATCAGCGGTGCTGTTTTCCTTATCATC
CTCTTCTGCTTCATCCCTTTCCCTTTCCTGAACTGCTTTGTGGAGGAGCAGTGTAAAGCC
TTCCCCCACCATGAATTTGTGGCCCTGATAGGTGCTCTCCTTGCCATCTGCTGCATGATT
TTCTTGGGCTTTGCGGATGATGTACTTAATCTACGATGGCGCCATAAGCTGCTGCTTCCC
ACAGCTGCCTCACTACCTCTCCTCATGGTCTATTTCACCAACTTTGGCAACACGACCATT
GTGGTACCCAAGCCTTTCCGACCAATTCTTGGCCTGCATTTGGACTTGGGGATCCTGTAC
TATGTCTACATGGGGCTGCTGGCGGTGTTCTGTACCAATGCTATCAATATCCTAGCAGGA
ATTAATGGCCTTGAGGCTGGCCAATCACTAGTCATTTCTGCTTCCATCATCATCTTCAAC
CTGGTGGAGCTGGAAGGTGATTGTCGGGATGACCATGTCTTTTCCCTCTACTTCATGATA
CCCTTTTTTTTCACCACCTTGGGATTGCTCTACCATAACTGGTATCCATCACGGGTGTTT
GTGGGAGATACCTTCTGTTACTTTGCTGGCATGACCTTTGCCGTAGTGGGCATCTTGGGA
CATTTCAGCAAGACCATGCTACTCTTCTTCATGCCCCAGGTGTTCAACTTCGTCTACTCA
CTGCCTCAGCTCCTGCACATCATTCCCTGCCCTCGTCACCGTGTGCCCAGACTCAATACC
AACACAGGCAAACTGGAGATGAGCTATTCCAAGTTCAAGACCAAGAGCCTGTCTTTCTTG
GGCACCTTTATTCTAAAGGTAGCAGAGAGCTTCCAACTAGTGACAGTGCACCAGAGTGAG
AATGAGGATGGTGCCTTCACCGAATGTAACAACATGACCCTCATTAACTTACTACTTAAA
GTGTTTGGGCCCATGCACGAGAGAAACCTCACACTACAGATCTTGGGCAGTGCTGTCACC
TTCTCCATTCGATACCAGCTAGTCCGACTCTTCTATGATGTC
