# Supplementary material for: Positively selected genes in the hoary bat (Lasiurus cinereus) lineage: prominence of thymus expression, immune and metabolic function, and regions of ancient synteny
Source: PeerJ. 2022 Mar 17;10:e13130. doi: 10.7717/peerj.13130 (PMC8934532; doi:10.7717/peerj.13130)
Supplement: Supplemental Information 4 — Likely alignment errors have been manually deleted between conserved codons. Recovery of the original codon positions requires alignment to the original accessions in each orthogroup. [file peerj-10-13130-s004.zip › renamed.manual/OG0011799.manual.fas]

>EpFu|XM_028136538.1_cds_XP_027992339.1_1
CAAAATGCGACCGATAAGCTGTACGTGTTGTTTGGAGCAGAAATACTGAAGAAGATTCCA
GGCCGCGTGTCCACGGAAGTCGATGCCAGGCTCTCCTTTGACAAGGACGCCATGGTGGCC
CGAGCCCTGCGCCTCATCGAACTCTACAAGGACGCCGGGGTCAGCAAGGACCGGATTCTG
ATCAAGCTGTCGTCCACCTGGGAAGGAATTCAGGCTGGAAAGGGCGAGATCAAGGCGCTG
GCCGGCTGCGACTTCCTCACCATCTCGCCCAAGCTGCTGGGCGAGCTGCTCAAGGACAGC
AGCAAGCTGGTGCCCGCGCTGTCGGCCAAGGCGGCCCAGGCCAGCGCCCTGGAGAAGGTG
CACCTGGACGAGAAGGCCTTCCGCTGGCTGCACAACGAGGACCAGATGGCCGTGGAGAAG
CTCTCGGACGGCATCCGCAAGTTCGCTGCCGACGCGGTGAAGCTGGAGCGGGTGCTGGCG
GACCGGATGTTCAGCGCGGAGAACGGG---
>HiAr|XM_019631071.1_cds_XP_019486616.1_1
CAGAATGCCATTGATAAACTTTTTGTGTTGTTCGGAGCGGAAATACTGAAGAAGATCCCG
GGCCGTGTATCCACGGAAGTCGACGCGAGGCTCTCGTTTGACAAGGACGCCATGGTGGCC
CGAGCCAAACGCCTCATCGAGCTTTACAAGGATGCCGGAGTCAGCAAGGACCGGATTCTG
ATAAAGCTGTCATCCACCTGGGAGGGGATTCAGGCTGGAAAAGGTGAGATCAAGGCGCTG
GCAGGCTGCGACTTCCTCACCATCTCACCCAAGCTGCTGGGGGAGCTGCTCAAGGACAAC
AGCAAGCTGGTGCCCGTTGTGTGTCCTCCCCCAGCCCAGGCCAGTGACCTGGAGAAGATC
CACCTGGACGAGAAGGCCTTCCGCTGGCTGCACAACGAGGACCAGATGGCTGTGGAGAAG
CTCTCGGACGGCATCCGCAAGTTCGCTGCCGACGCGGTGAAGCTGGAGCGCATGCTGGAG
GAACGAATGTTCAGCGCAGAGAACGGA---
>LaCi|675-exonerate_protein2genome-gene-7.45-mRNA-1
CAGAATGCCACCGATAAGCTCTACGTGCTGTTTGGAGCGGAGATTCTGAAGAAGATTCCG
GGCCGCGTGTCCACAGAAGTCGATGCCAGGCTCTCCTTTGACAAGGACGCCATGGTGGCC
CGCGCCCTGCGCCTCATCGAGCTCTACAAGGACGCCGGCATCGGCAAGGACCGGGTTCTG
ATCAAGCTGTCGTCCACCTGGGAGGGGATTCAGGCTGGAAAGGGCGAGATCAAGGCGCTG
GCGGGCTGCGACTTCCTCACCATCTCGCCCAAGCTGCTGGCGGAGCTGCTCAAGGACGGC
AGCAAGCTGGTGCCCGCGCTGTCGGCCAAGGCGGCCCAGGCCAGCACGCTGGAGAAGGTG
CACCTGGACGAGAAGGCCTTCCGCTGGCTGCACAACGAGGACCAGATGGCCGTGGAGAAG
CTCTCGGACGGCATCCGCAAGTTCGCCGCCGACGCCGTGAAGCTGGAGCGGGTGCTGGCG
GACCGGATGTTCAGCGCGGAGAACGGGAAG
>MyLu|XM_023749031.1_cds_XP_023604799.1_1
CAGAATGCGATCGATAAGCTCTACGTGCTGTTCGGAGCAGAAATACTGAAGAAGATTCCA
GGCCGCGTGTCCACGGAAGTAGATGCCAGGCTCTCCTTCGACAAGGACGCCATGGTGGCC
CGAGCCCGGCGCCTCATCGAGCTCTACAAGGACGCCGGGGTCAGCAAGGACCGGATTCTC
ATCAAGCTGTCGTCCACCTGGGAAGGAATTCAGGCTGGAAAGGGCGAGATCAAGGCGCTG
GCAGGCTGCGACTTCCTCACCATCTCGCCCAAGCTCCTGGGGGAGCTGCTCAAGGACAGC
AGCAAGCTGGTGCCCACGCTGTCGGCCAAGGCGGCCCAGGCCAGCGACCTGGAGAAGATC
CACCTGGACGAGAAGGCCTTCCGCTGGCTGCACAACGAGGACCAGATGGCCGTGGAGAAG
CTCTCGGACGGCATCCGCAAGTTCGCTGCCGACGCGGTGAAGCTGGAGCGGGTGCTGGCG
GACCGAATGTTCAGCGCGGAGAATGGA---
>PhDi|XM_028515434.1_cds_XP_028371235.1_1
CAGAACGCCATCGACAAGCTCTACGTGCTGTTTGGGGCTGAAATACTGAAGAAGATTCCG
GGCCGCGTGTCCACGGAGGTGGATGCGAGGCTCTCCTTTGACAAGGAGGCCATGGTGGCC
CGGGCCAGGCGGCTCATCGAGCTCTACAAGGACGCCGGGGTCGGCAAGGACCGGGTTCTG
ATCAAGCTCTCGTCCACCTGGGAGGGAATCCAGGCCGGAAAGGGCGAAATCAAGGCGCTG
GCGGGCTGCGACTTCCTCACCATCTCCCCCAAGCTCCTGGGGGAGCTGCTCAAGGACGGC
AGCAAGCTGGCGCCCACGCTGTCGGTCAAGGCCGCCCAGGCCAGCGACCTGGAGAAGATC
CATCTGGACGAGAAGGCCTTCCGCTGGCTGCACAACGAGGACCAGATGGCCGTGGAGAAG
CTCTCGGACGGGATCCGCAAGTTTGCCGCCGACGCCGTGAAGCTGGAGCGGGTGCTGGCG
GAGCGGATGTTCAGC---GAGAACGGG---
>PtVa|XM_023523726.1_cds_XP_023379494.1_1
CAAAACGCTACTGATAAACTTTTCGTGCTCTTTGGAGCAGAAATACTGAAGAAGATCCCA
GGCCGCGTCTCCACAGAGGTAGATGCGAGGCTCTCCTTTGACAAGGACGCCATGGTGGCC
CGAGCCAGGCATCTCATTGAGCTCTACAAGGATGTTGGGGTCAGCAAGGACCGGATTCTG
ATAAAGCTATCCTCCACCTGGGAAGGAATTCAGGCAGGGAAGGGCGAGATCAAGGCTCTC
GCGGGCTGTGACTTCCTCACCATCTCCCCCGCACTCCTGGGCGAGCTGCTCAAGGACGGC
AGCAAGCTGGCGCCCACGCTCTCGGCCAAAGCAGCCCAGGCCAGCGACCTGGAGAAGATC
CACCTGGATGAAAAGGCCTTCCGTTGGCTGCACAATGAGGACCAGATGGCCGTGGAGAAG
CTGTCCGATGGCATCCGCAAGTTTGCTGCCGACGCCGTGAAGCTGGAGCGGATGCTGGCG
GAACGGATGTTCAGCACAGAGAATGGA---
>RhFe|XM_033120474.1_cds_XP_032976365.1_1
CAAAATGCCATCGATAAACTTTTTGTGTTGTTTGGAGCAGAAATACTGAAGAAGATCCCG
GGCCGCGTATCCACGGAAGTCGATGCAAGGCTCTCGTTTGACAAGGACGCCATGGTGGCC
CGAGCCAGGCGCCTCATCGAGCTCTACAAGGACGCCGGCATTAGCAAGGACCGGATTCTG
ATAAAGCTGTCGTCCACCTGGGAGGGAATTCAGGCTGGAAAGGGCGAGATCAAGGCGCTG
GCGGGCTGCGACTTCCTCACCATCTCACCCAAGCTGCTGGGGGAGCTGCTCAGGGACAGC
AGCAAGCTGGCGCCTGCACTCTCGGCCAAGGCTGCCCAGGCCAGTGACCTGGAGAAGATC
CACCTGGACGAGAAGGCCTTCCGCTGGCTGCACAACGAGGATCAGATGGCTGTGGAGAAG
CTCTCGGACGGCATCCGCAAGTTTGCTGCGGACGCTGTGAAGCTGGAGCGTGTGCTGGCG
GAACGAATGTTCAGCGCAGAGAATGGA---
>RoAe|XM_016138259.1_cds_XP_015993745.1_1
CAAAACGCTATTGATAAACTTTTCGTGCTCTTTGGAGCAGAAATACTGAAAAAGATCCCA
GGCCGTGTCTCCACGGAGGTGGATGCGAGGCTCTCCTTTGACAAGGACGCCATGGTGGCC
CGAGCCAGGCACCTCATTGAGCTCTACAAGGATGTTGGGATCAGCAAGGACCGGATTCTG
ATAAAGCTGTCCTCCACCTGGGAAGGGATTCAGGCTGGGAAGGGCGAGATCAAGGCGCTC
ACGGGCTGTGACTTCCTCACCATCTCCCCCGCGCTCCTCGGGGAGCTGCTCAAGGACAGC
AGCAAGCTGGTGCCCATGCTCTCAGCCAAGGCGGCCCAGGCCAGTGACCTGGAGAAGATC
CACCTGGACGAAAAGGCCTTCCGCTGGCTGCACAACGAGGACCAGATGGCCGTGGAGAAG
CTCTCCGATGGCATCCGCAAGTTCGCTGCCGACGCGGTGAAGCTGGAGCAGATGCTGGCG
GAACGGATGTTCAGCGCAGAGAACGGG---
