# Supplementary material for: Positively selected genes in the hoary bat (Lasiurus cinereus) lineage: prominence of thymus expression, immune and metabolic function, and regions of ancient synteny
Source: PeerJ. 2022 Mar 17;10:e13130. doi: 10.7717/peerj.13130 (PMC8934532; doi:10.7717/peerj.13130)
Supplement: Supplemental Information 7 [file peerj-10-13130-s007.xlsx]

## Sheet: Sheet1
Supplemental File S7: 2 x 2 contingency test of positively selected genes and single-exon genes
*Genes that were discarded as bad alignments are considered untested for the purposes of this comparison, as such genes are more likely to have errors in exon number.
	Single exon	Multiexon	Total Result
Not significant	394	8664	9058
Significant	19	132	151
Total Result	413	8796	9209*
Chi squared test
Degrees freedom:	1
Chi2:	23.502
p (no assoc.):	1.2478E-06
Fisher´s exact
p (no assoc.):	4.2766E-05
