# Supplementary material for: Positively selected genes in the hoary bat (Lasiurus cinereus) lineage: prominence of thymus expression, immune and metabolic function, and regions of ancient synteny
Source: PeerJ. 2022 Mar 17;10:e13130. doi: 10.7717/peerj.13130 (PMC8934532; doi:10.7717/peerj.13130)
Supplement: Supplemental Information 8 — Mouse orthologs were extracted from the National Center for Biotechnology Information (NCBI) Gene database of the Myotis lucifugus gene in each orthogroup. Values are normalized to a maximum of 1. [file peerj-10-13130-s008.ods]

## Sheet: Sheet3
#Supplemental File S8: Relative gene expression of mouse orthologs of tested orthogroups.				MODENCODE tissue categories (see Yue et al. 2014 for details)
Significant test of positive selection?	Orthogroup	Mus musculus gene identifier (NCBI Gene database)	liver E14	CNS E11.5	whole brain E14.5	liver E14.5	CNS E18	CNS E14	limb E14.5	cerebellum adult	liver E18	placenta adult	bladder adult	cortex adult	frontal Lobe adult	heart adult	colon adult	spleen adult	lung adult	liver adult	kidney adult	testis adult	thymus adult	subcutaneous fat pad adult	genital fat pad adult	Large Intestine adult	adrenal adult	duodenum adult	small intestine adult	stomach adult	mammary gland adult	ovary adult
yes	OG0009294	382137	1	0.7655860349	0.6558603491	0.9301745636	0.608478803	0.6334164589	0.7082294264	0.6184538653	0.5685785536	0.9401496259	0.7805486284	0.3990024938	0.4837905237	0.493765586	0.4862842893	0.3391521197	0.4862842893	0.2942643392	0.5137157107	0.5561097257	0.3566084788	0.4713216958	0.536159601	0.5635910224	0.4314214464	0.3291770574	0.1840399002	0.3541147132	0.6109725686	0.4189526185
yes	OG0012896	20044	0.8728010825	1	0.400541272	0.7036535859	0.3748308525	0.5764546685	0.6373477673	0.1677943166	0.598105548	0.6833558863	0.7374830853	0.2408660352	0.2571041949	0.1447902571	0.3220568336	0.3788903924	0.2719891746	0.1117726658	0.251691475	0.2110960758	0.3951285521	0.297699594	0.3748308525	0.4059539919	0.1623815968	0.2300405954	0.2286874154	0.1786197564	0.2462787551	0.4411366712
yes	OG0005073	21853	0.5378548896	1	0.2208201893	0.4842271293	0.1424290221	0.3533123028	0.5993690852	0.0823343849	0.2113564669	0.332807571	0.0785488959	0.0452681388	0.0626182965	0.0916403785	0.0728706625	0.1845425868	0.1235015773	0.0427444795	0.0529968454	0.0987381703	0.4589905363	0.13170347	0.0558359621	0.1438485804	0.067192429	0.0509463722	0.0388012618	0.0298107256	0.0757097792	0.1577287066
yes	OG0009291	66132	0.8369565217	1	0.7826086957	0.6956521739	0.7608695652	0.8514492754	0.9456521739	0.4782608696	0.5217391304	0.9275362319	0.9637681159	0.4347826087	0.4528985507	0.4166666667	0.3235507246	0.15	0.2655797101	0.4565217391	0.7971014493	0.8913043478	0.3731884058	0.5760869565	0.5905797101	0.7173913043	0.2394927536	0.2985507246	0.2166666667	0.634057971	0.4492753623	0.3623188406
yes	OG0012876	67678	0.8701067616	1	0.4306049822	0.6476868327	0.4608540925	0.6601423488	0.5782918149	0.1903914591	0.3451957295	0.6886120996	0.3149466192	0.1957295374	0.2259786477	0.1850533808	0.0478647687	0.0660142349	0.0583629893	0.0206405694	0.1327402135	0.1868327402	0.1761565836	0.2046263345	0.1608540925	0.3398576512	0.0366548043	0.0898576512	0.0544483986	0.0416370107	0.1158362989	0.0809608541
yes	OG0011868	68327	0.3421641791	1	0.6119402985	0.3731343284	0.6417910448	0.6940298507	0.5970149254	0.4850746269	0.2507462687	0.5708955224	0.4850746269	0.3768656716	0.421641791	0.123880597	0.2858208955	0.3373134328	0.3324626866	0.3186567164	0.3134328358	0.2664179104	0.6194029851	0.3235074627	0.3343283582	0.2335820896	0.5335820896	0.25	0.178358209	0.2649253731	0.3570895522	0.6828358209
yes	OG0012863	69241	0.5012787724	1	0.7135549872	0.4271099744	0.7314578005	0.8030690537	0.7314578005	0.2813299233	0.2915601023	0.5498721228	0.4066496164	0.2117647059	0.2659846547	0.2434782609	0.110230179	0.1248081841	0.2007672634	0.0601023018	0.2173913043	0.1884910486	0.3145780051	0.3401534527	0.3094629156	0.2685421995	0.1061381074	0.0710997442	0.0644501279	0.0941176471	0.200511509	0.273657289
yes	OG0009987	75062	0.5494699647	1	0.296819788	0.4204946996	0.3127208481	0.4293286219	0.3851590106	0.1961130742	0.2632508834	0.4222614841	0.2597173145	0.146819788	0.1657243816	0.053180212	0.0643109541	0.0740282686	0.0750883392	0.043639576	0.0876325088	0.1802120141	0.135335689	0.0962897527	0.0987632509	0.1167844523	0.0286219081	0.0270318021	0.0390459364	0.0240282686	0.0634275618	0.1054770318
yes	OG0011183	76959	0.4467120181	1	0.6893424036	0.3310657596	0.9024943311	0.9455782313	0.514739229	0.746031746	0.4195011338	0.9659863946	0.9818594104	0.6077097506	0.6802721088	0.1337868481	0.1351473923	0.0673469388	0.2562358277	0.1217687075	0.3174603175	0.1596371882	0.1206349206	0.1952380952	0.2743764172	0.2607709751	0.0467120181	0.0414965986	0.0394557823	0.0342403628	0.1108843537	0.0517006803
yes	OG0009014	77644	0.6200716846	1	0.4731182796	0.5537634409	0.517921147	0.6577060932	0.8028673835	0.9265232975	0.4731182796	0.7652329749	0.8906810036	0.7616487455	0.917562724	0.3082437276	0.1713261649	0.188172043	0.482078853	0.2724014337	0.4731182796	0.1345878136	0.3261648746	0.6362007168	0.747311828	0.2491039427	0.20609319	0.061827957	0.0659498208	0.0727598566	0.4103942652	0.2132616487
yes	OG0007295	102182	0.4226519337	1	0.7071823204	0.364640884	0.9226519337	0.8121546961	0.638121547	0.6933701657	0.3660220994	0.6781767956	0.5400552486	0.5497237569	0.5621546961	0.2831491713	0.3038674033	0.3729281768	0.4281767956	0.2679558011	0.4157458564	0.179558011	0.6464088398	0.5359116022	0.5096685083	0.296961326	0.6298342541	0.2361878453	0.1767955801	0.1919889503	0.4627071823	0.5842541436
yes	OG0006971	103468	0.6444444444	1	0.3540740741	0.5481481481	0.3444444444	0.5037037037	0.5555555556	0.142962963	0.257037037	0.6925925926	0.2148148148	0.112962963	0.1451851852	0.0592592593	0.047037037	0.097037037	0.0933333333	0.0192962963	0.057037037	0.2248148148	0.2507407407	0.0992592593	0.0896296296	0.1166666667	0.0297407407	0.024	0.0332962963	0.0127777778	0.0648148148	0.1155555556
yes	OG0008643	171167	0.1084507042	1	0.3896713615	0.0976525822	0.2333333333	0.4929577465	0.9812206573	0.3924882629	0.0812206573	0.2713615023	0.6478873239	0.3075117371	0.3258215962	0.1338028169	0.0901408451	0.1225352113	0.2530516432	0.0435680751	0.1276995305	0.1234741784	0.2319248826	0.4225352113	0.1215962441	0.0779342723	0.1784037559	0.0284037559	0.0330516432	0.0469483568	0.2807511737	0.4488262911
yes	OG0004390	208146	0.4255874674	1	0.7650130548	0.3838120104	0.6788511749	0.8563968668	0.7937336815	0.2550913838	0.2438642298	0.4177545692	0.3759791123	0.2845953003	0.3368146214	0.1107049608	0.0950391645	0.0924281984	0.1503916449	0.0509138381	0.1255874674	0.1133159269	0.2407310705	0.201305483	0.2062663185	0.1187989556	0.0903394256	0.0339425587	0.0347258486	0.0436031332	0.138381201	0.2114882507
yes	OG0004450	226982	0.7814569536	1	0.3483443709	0.5913907285	0.382781457	0.4794701987	0.4344370861	0.3410596026	0.380794702	0.701986755	0.4953642384	0.2688741722	0.3357615894	0.1516556291	0.0596688742	0.0675496689	0.0973509934	0.0894039735	0.1198675497	0.438410596	0.0761589404	0.1278145695	0.1165562914	0.0900662252	0.0533112583	0.022781457	0.0247019868	0.0339735099	0.0794701987	0.0668874172
yes	OG0008524	230737	0.5179487179	1	0.6153846154	0.4056410256	0.9179487179	0.8923076923	0.6205128205	0.5282051282	0.3446153846	0.5097435897	0.5435897436	0.6153846154	0.641025641	0.1548717949	0.1174358974	0.1487179487	0.1994871795	0.1220512821	0.1666666667	0.321025641	0.1764102564	0.2887179487	0.2702564103	0.16	0.1035897436	0.0481538462	0.0429230769	0.0507179487	0.1574358974	0.2430769231
yes	OG0009780	51812	0.3359375	0.7369791667	1	0.3697916667	0.9270833333	0.8984375	0.671875	0.4557291667	0.1973958333	0.65625	0.3697916667	0.5520833333	0.6223958333	0.4114583333	0.5416666667	0.4765625	0.5182291667	0.1010416667	0.5729166667	0.9739583333	0.7630208333	0.546875	0.546875	0.7604166667	0.4791666667	0.6354166667	0.5546875	0.3723958333	0.4791666667	0.9427083333
yes	OG0004257	70208	0.3043478261	0.768115942	1	0.3326086957	0.9057971014	0.9782608696	0.884057971	0.5144927536	0.231884058	0.4028985507	0.4615942029	0.4615942029	0.5934782609	0.2362318841	0.318115942	0.3253623188	0.4079710145	0.1304347826	0.3101449275	0.5130434783	0.502173913	0.4152173913	0.3724637681	0.3456521739	0.265942029	0.1905797101	0.2079710145	0.147826087	0.3601449275	0.6007246377
yes	OG0004224	242109	0.159833795	0.7479224377	1	0.1761772853	0.864265928	0.8670360111	0.3434903047	0.2390581717	0.1703601108	0.3545706371	0.1138504155	0.6094182825	0.5540166205	0.2736842105	0.1362880886	0.0523545706	0.9529085873	0.0540166205	0.7396121884	0.071468144	0.0340720222	0.3047091413	0.8060941828	0.0376731302	0.2617728532	0.0443213296	0.0465373961	0.0282548476	0.2346260388	0.3878116343
yes	OG0006605	319520	0.0096014493	0.4746376812	1	0.013115942	0.4311594203	0.884057971	0.1076086957	0.0420289855	0.0134782609	0.043115942	0.1963768116	0.0565217391	0.0735507246	0.0300724638	0.0778985507	0.0836956522	0.1927536232	0.0081884058	0.0735507246	0.4782608696	0.2996376812	0.343115942	0.2746376812	0.0452898551	0.3525362319	0.0557971014	0.0764492754	0.0963768116	0.8804347826	0.1536231884
yes	OG0012903	20022	0.9435028249	0.5913370998	0.7834274953	1	0.8323917137	0.8173258004	0.7815442561	0.4896421846	0.6421845574	0.6967984934	0.7269303202	0.4651600753	0.4670433145	0.3615819209	0.2580037665	0.2448210923	0.2335216573	0.2165725047	0.5725047081	0.2165725047	0.4105461394	0.4821092279	0.5555555556	0.7532956685	0.197740113	0.252354049	0.2448210923	0.2033898305	0.2655367232	0.3352165725
yes	OG0006154	108961	0.9709302326	0.3220930233	0.1093023256	1	0.0412209302	0.1447674419	0.4139534884	0.0015755814	0.3313953488	0.6395348837	0.0113372093	0.0045755814	0.0088953488	0.0055232558	0.1261627907	0.1668604651	0.0154069767	0.2	0.0047267442	0.1569767442	0.6162790698	0.0366860465	0.0096511628	0.2343023256	0.0154069767	0.1156976744	0.0831395349	0.0686046512	0.020872093	0.054127907
yes	OG0006331	23984	0.0124933687	0.1208222812	0.6021220159	0.0145888594	1	0.4615384615	0.0903183024	0.4960212202	0.0194960212	0.3076923077	0.0478779841	0.649867374	0.4668435013	0.0307692308	0.023872679	0.0392572944	0.0101724138	0.004867374	0.0314323607	0.4681697613	0.0555702918	0.0653846154	0.0265251989	0.0137931034	0.1803713528	0.0127718833	0.0104907162	0.0101061008	0.0539787798	0.200265252
yes	OG0003174	50720	0.3576470588	0.4894117647	0.72	0.28	1	0.7764705882	0.2847058824	0.9976470588	0.1164705882	0.1590588235	0.5317647059	0.7788235294	0.6235294118	0.4447058824	0.0218588235	0.0694117647	0.0614117647	0.0051294118	0.0193882353	0.1065882353	0.1632941176	0.0894117647	0.0409411765	0.024	0.0249411765	0.0029882353	0.0041647059	0.0066588235	0.0868235294	0.0487058824
yes	OG0004108	56364	0.0964285714	0.3441558442	0.7564935065	0.100974026	1	0.7564935065	0.5876623377	0.461038961	0.0805194805	0.0883116883	0.2399350649	0.538961039	0.6136363636	0.136038961	0.1181818182	0.1292207792	0.1928571429	0.0545454545	0.1678571429	0.2827922078	0.2724025974	0.2262987013	0.3409090909	0.1068181818	0.3311688312	0.0561688312	0.0535714286	0.0607142857	0.2038961039	0.6298701299
yes	OG0006926	67471	0.4438305709	0.955801105	0.7384898711	0.3867403315	1	0.9429097606	0.6482504604	0.8397790055	0.3554327808	0.6482504604	0.7624309392	0.8839779006	0.8655616943	0.2504604052	0.2044198895	0.1545119705	0.3443830571	0.1460405157	0.3075506446	0.1860036832	0.2081031308	0.335174954	0.2670349908	0.3186003683	0.1421731123	0.0751381215	0.0790055249	0.0825046041	0.1896869245	0.1915285451
yes	OG0005169	72852	0.1103881279	0.1461187215	0.4646118721	0.1050228311	1	0.3949771689	0.2134703196	0.6621004566	0.1666666667	0.0670091324	0.2408675799	0.6643835616	0.6883561644	0.1152968037	0.0907534247	0.1111872146	0.1552511416	0.1997716895	0.1575342466	0.1232876712	0.1415525114	0.1872146119	0.1872146119	0.0430365297	0.3082191781	0.0390410959	0.0394977169	0.0655251142	0.2248858447	0.3675799087
yes	OG0004897	211383	0.0002192867	0.0956406869	0.858652576	0.0008467635	1	0.6340819022	0.0014002642	0.8784676354	0	0.0011743725	0.0001704095	0.4425363276	0.3804491413	0.0018890357	0.0067239102	0.0008494055	0.0005151915	0	0.0003566711	0.0211360634	0.0001313078	0	0.0002523118	0.004346103	0.0183619551	0.0013738441	0.002985469	0.0002245707	0	0.000346103
yes	OG0003336	268902	0.0397345133	0.2247787611	0.9203539823	0.0374336283	1	0.8522123894	0.3610619469	0.1566371681	0.0300884956	0.0186725664	0.0561946903	0.4380530973	0.592920354	0.0048318584	0.0661061947	0.0387610619	0.1283185841	0.0054424779	0.1150442478	0.0010973451	0.009380531	0.0878761062	0.0100884956	0.019380531	0.0072123894	0.0095575221	0.0078141593	0.0111504425	0.0184955752	0.0702654867
yes	OG0006004	22680	0.6547619048	0.9246031746	0.8452380952	0.619047619	0.7142857143	1	0.9603174603	0.4404761905	0.4841269841	0.4841269841	0.4880952381	0.3297619048	0.4841269841	0.223015873	0.2384920635	0.2988095238	0.3476190476	0.1416666667	0.2531746032	0.2674603175	0.8015873016	0.4126984127	0.3968253968	0.3642857143	0.2055555556	0.1535714286	0.1650793651	0.1400793651	0.3920634921	0.3626984127
yes	OG0003209	109151	0.1893416928	0.7084639498	0.9467084639	0.1774294671	0.9184952978	1	0.8213166144	0.9122257053	0.1852664577	0.1705329154	0.6990595611	0.7210031348	0.7742946708	0.2695924765	0.2210031348	0.2686520376	0.3128526646	0.1764890282	0.2586206897	0.1492163009	0.3228840125	0.4012539185	0.4106583072	0.2931034483	0.192476489	0.1119122257	0.1294670846	0.0931034483	0.3699059561	0.2865203762
yes	OG0004280	227800	0.2250453721	0.9092558984	0.8439201452	0.1833030853	0.9963702359	1	0.6769509982	0.6170598911	0.1887477314	0.55353902	0.6932849365	0.5952813067	0.6424682396	0.2540834846	0.0934664247	0.1019963702	0.2613430127	0.0807622505	0.2068965517	0.219600726	0.1658802178	0.2976406534	0.3248638838	0.1515426497	0.0963702359	0.0379310345	0.0377495463	0.0506352087	0.22323049	0.1542649728
yes	OG0004902	320714	0.4680272109	0.843537415	0.8707482993	0.4523809524	0.9659863946	1	0.7142857143	0.7142857143	0.4523809524	0.6707482993	0.6714285714	0.7006802721	0.7074829932	0.343537415	0.6129251701	0.443537415	0.6353741497	0.3523809524	0.6163265306	0.4870748299	0.6360544218	0.6027210884	0.6333333333	0.5761904762	0.5040816327	0.3442176871	0.2816326531	0.3115646259	0.5537414966	0.6102040816
yes	OG0009108	30941	0.2786476868	0.8683274021	0.9537366548	0.31886121	0.7295373665	0.9608540925	1	0.4199288256	0.2298932384	0.2263345196	0.409252669	0.3914590747	0.4377224199	0.2743772242	0.5836298932	0.5231316726	0.5551601423	0.2459074733	0.487544484	0.4412811388	0.6690391459	0.5587188612	0.3416370107	0.3950177936	0.9074733096	0.4377224199	0.2797153025	0.3629893238	0.5658362989	0.9501779359
yes	OG0007706	50706	0.0671052632	0.0835526316	0.04625	0.0442105263	0.0782894737	0.1559210526	1	0.0010131579	0.0648684211	0.7434210526	0.6842105263	0.0015526316	0.0065	0.0431578947	0.1125	0.0031381579	0.1657894737	0.0046776316	0.0089473684	0.0023684211	0.0205921053	0.2065789474	0.1184210526	0.0360526316	0.0120394737	0.0042171053	0.0088157895	0.0345394737	0.4875	0.0563815789
yes	OG0008385	53319	0.406885759	0.7871674491	0.7433489828	0.4178403756	0.6306729264	0.7965571205	1	0.3661971831	0.3067292645	0.358372457	0.8888888889	0.3067292645	0.3505477308	0.2300469484	0.2159624413	0.4037558685	0.3521126761	0.1251956182	0.255086072	0.5774647887	0.6400625978	0.4428794992	0.4366197183	0.2816901408	0.2143974961	0.1046948357	0.1059467919	0.1236306729	0.4194053208	0.3912363067
yes	OG0004230	66515	0.1452229299	0.5955414013	0.5095541401	0.1691082803	0.372611465	0.5573248408	1	0.1926751592	0.1296178344	0.9140127389	0.1840764331	0.1267515924	0.1579617834	0.1455414013	0.1872611465	0.1617834395	0.3789808917	0.0477707006	0.2207006369	0.0601910828	0.2974522293	0.4681528662	0.372611465	0.0614649682	0.4808917197	0.0789808917	0.0649681529	0.1044585987	0.3630573248	0.8853503185
yes	OG0005173	70693	0.1092307692	0.6615384615	0.4492307692	0.1086153846	0.3107692308	0.4861538462	1	0.0852307692	0.0627692308	0.3446153846	0.1621538462	0.104	0.1384615385	0.1329230769	0.6092307692	0.04	0.3784615385	0.2313846154	0.4092307692	0.1169230769	0.0553846154	0.2467692308	0.1621538462	0.2338461538	0.2950769231	0.1723076923	0.1609230769	0.1356923077	0.1975384615	0.7476923077
yes	OG0004708	225207	0.0158333333	0.6136363636	0.6401515152	0.0159090909	0.3022727273	0.6037878788	1	0.7575757576	0.0157575758	0.0422727273	0.1734848485	0.0607575758	0.0683333333	0.1810606061	0.0511363636	0.0848484848	0.1568181818	0.003219697	0.044469697	0.0093181818	0.0297727273	0.2734848485	0.1060606061	0.0390909091	0.1303030303	0.0173484848	0.0215151515	0.0285606061	0.1825757576	0.2409090909
yes	OG0006979	14180	0.0100201207	0.100804829	0.160362173	0.0077665996	0.2816901408	0.1589537223	0.1720321932	1	0.0068008048	0.0269617706	0.2635814889	0.4325955734	0.5070422535	0.138028169	0.0492957746	0.0002354125	0.0058551308	0.0030985915	0.2334004024	0.0044869215	0.0077263581	0.03722334	0.0390342052	0.0784708249	0.0826961771	0.0211267606	0.0207243461	0.0070422535	0.0034406439	0.0067605634
yes	OG0005876	22762	0.041736227	0.265442404	0.6260434057	0.0367278798	0.5191986644	0.6560934891	0.1853088481	1	0.0383973289	0.0604340568	0.2754590985	0.2921535893	0.1607679466	0.3355592654	0.0534223706	0.0250417362	0.1086811352	0.0101168614	0.0367278798	0.2003338898	0.0383973289	0.2053422371	0.1193656093	0.0171953255	0.1193656093	0.0154257095	0.0185308848	0.0383973289	0.0676126878	0.4774624374
yes	OG0007332	67602	0.2127516779	0.2371364653	0.5212527964	0.2187919463	0.7874720358	0.51901566	0.3870246085	1	0.2393736018	0.5570469799	0.2460850112	0.6957494407	0.7785234899	0.1516778523	0.1024608501	0.0774049217	0.1395973154	0.1771812081	0.2053691275	0.1049217002	0.122147651	0.1747203579	0.2111856823	0.2196868009	0.1185682327	0.0899328859	0.0662192394	0.067114094	0.1539149888	0.0975391499
yes	OG0008202	70591	0.2104539202	0.658872077	0.4896836314	0.1733149931	0.7441540578	0.568088033	0.4030261348	1	0.1678129298	0.1636863824	0.3920220083	0.8005502063	0.8775790922	0.2751031637	0.0671251719	0.0817056396	0.1540577717	0.0829436039	0.1856946355	0.0855570839	0.1031636864	0.2159559835	0.2214580468	0.0709766162	0.0685006878	0.0236588721	0.022696011	0.0176066025	0.1581843191	0.0982118294
yes	OG0007102	73251	0.0591666667	0.2520833333	0.1891666667	0.055	0.1854166667	0.2291666667	0.3004166667	1	0.0520833333	0.1725	0.8625	0.6833333333	0.7083333333	0.4154166667	0.3158333333	0.23	0.3891666667	0.0231666667	0.2208333333	0.0301666667	0.8458333333	0.6	0.3791666667	0.21125	0.31875	0.1183333333	0.1195833333	0.10375	0.5083333333	0.4625
yes	OG0005895	231125	0.0013536585	0.0412601626	0.1006097561	0.0022154472	0.15	0.0981707317	0.0349593496	1	0.0028455285	0.0090243902	0.0847560976	0.6077235772	0.5650406504	0.0219512195	0.0426829268	0.0965447154	0.0851626016	0.0002723577	0.0068495935	0.0733739837	0.4613821138	0.0536585366	0.0613821138	0.025203252	0.0201626016	0.024796748	0.0237804878	0.0280487805	0.0632113821	0.0416666667
yes	OG0005610	67451	0.0869565217	0.0391304348	0.0132608696	0.0829192547	0.0201863354	0.0140993789	0.0138819876	0.0145652174	0.2875776398	1	0.2360248447	0.0281055901	0.0186956522	0.7453416149	0.5248447205	0.0064285714	0.3416149068	0.2627329193	0.1593167702	0.0184782609	0.0287267081	0.2807453416	0.5093167702	0.3322981366	0.0468944099	0.3602484472	0.4037267081	0.2422360248	0.1618012422	0.5652173913
yes	OG0012949	68052	0.9225589226	0.8855218855	0.5454545455	0.8013468013	0.6262626263	0.7138047138	0.861952862	0.2750841751	0.6397306397	1	0.9797979798	0.2447811448	0.2673400673	0.3104377104	0.6127946128	0.6801346801	0.404040404	0.2599326599	0.4646464646	0.5353535354	0.6262626263	0.296969697	0.3400673401	0.468013468	0.1589225589	0.1895622896	0.1696969697	0.1505050505	0.5286195286	0.5050505051
yes	OG0004894	68268	0.2673780488	0.5670731707	0.756097561	0.2323170732	0.9268292683	0.7042682927	0.7164634146	0.7286585366	0.2106707317	1	0.5274390244	0.6951219512	0.7042682927	0.1969512195	0.2323170732	0.1478658537	0.262195122	0.1237804878	0.2256097561	0.2966463415	0.3201219512	0.2341463415	0.4207317073	0.3597560976	0.1045731707	0.0652439024	0.0643292683	0.0682926829	0.2195121951	0.187804878
yes	OG0003943	227331	0.4855855856	0.8927927928	0.5567567568	0.4522522523	0.5648648649	0.7585585586	0.7351351351	0.6099099099	0.4756756757	1	0.5162162162	0.5234234234	0.6468468468	0.3171171171	0.3342342342	0.3423423423	0.3612612613	0.2558558559	0.5954954955	0.8684684685	0.4810810811	0.4531531532	0.4288288288	0.4423423423	0.2693693694	0.2297297297	0.2666666667	0.1666666667	0.3801801802	0.4153153153
yes	OG0010773	17936	0.379047619	0.1647619048	0.2180952381	0.3371428571	0.3133333333	0.2457142857	0.3133333333	0.4276190476	0.8	0.4142857143	1	0.2666666667	0.3704761905	0.2057142857	0.3952380952	0.2057142857	0.3228571429	0.3504761905	0.24	0.0845714286	0.1638095238	0.3771428571	0.3228571429	0.2161904762	0.1523809524	0.052	0.1285714286	0.058	0.2152380952	0.3228571429
yes	OG0003464	19249	0.0469333333	0.5346666667	0.2753333333	0.0444666667	0.186	0.324	0.524	0.104	0.0407333333	0.21	1	0.1053333333	0.1746666667	0.0564666667	0.1733333333	0.0586666667	0.5266666667	0.0094	0.6246666667	0.1753333333	0.1313333333	0.382	0.6073333333	0.0484	0.09	0.0304666667	0.0326666667	0.2093333333	0.1453333333	0.7466666667
yes	OG0007942	26377	0.9617486339	0.1930783242	0.1038251366	0.8214936248	0.1540983607	0.1570127505	0.2732240437	0.0473588342	0.9489981785	0.4189435337	1	0.1985428051	0.2440801457	0.2386156648	0.1781420765	0.9581056466	0.3897996357	0.0202185792	0.1222222222	0.635701275	0.7632058288	0.335154827	0.1967213115	0.6320582878	0.0972677596	0.2750455373	0.3369763206	0.172859745	0.4025500911	0.306010929
yes	OG0003764	54216	0.0264052288	0.2013071895	0.4130718954	0.0266666667	0.5947712418	0.3503267974	0.3098039216	0.4078431373	0.0151633987	0.1816993464	1	0.9437908497	0.8562091503	0.8405228758	0.2470588235	0.0518954248	0.1411764706	0.0072941176	0.1307189542	0.0183006536	0.0546405229	0.5699346405	0.2941176471	0.0905882353	0.0362091503	0.0405228758	0.0721568627	0.0826143791	0.214379085	0.554248366
yes	OG0008933	70717	0.0096178344	0.0202229299	0.0702229299	0.009888535	0.0627388535	0.0679936306	0.1054140127	0.326433121	0.0167197452	0.2101910828	1	0.2213375796	0.2579617834	0.2452229299	0.1517515924	0.0251592357	0.1926751592	0.0032802548	0.0213375796	0.0332802548	0.1687898089	0.6353503185	0.3646496815	0.0705414013	0.0909235669	0.0321656051	0.0350318471	0.153343949	0.5525477707	0.1847133758
yes	OG0004627	238247	0.6317204301	0.9112903226	0.5940860215	0.4892473118	0.7983870968	0.9166666667	0.6075268817	0.814516129	0.4731182796	0.3440860215	1	0.7311827957	0.9301075269	0.1938172043	0.1879032258	0.373655914	0.3440860215	0.0943548387	0.2284946237	0.2591397849	0.4462365591	0.2561827957	0.2397849462	0.2083333333	0.1306451613	0.0720430108	0.113172043	0.0580645161	0.2336021505	0.1594086022
yes	OG0003237	242022	0.0558758315	0.2350332594	0.1352549889	0.0605321508	0.1718403548	0.1423503326	0.645232816	0.033481153	0.0317073171	0.3747228381	1	0.0370288248	0.0359201774	0.2483370288	0.1758314856	0.0649667406	0.0536585366	0.0014390244	0.2705099778	0.022616408	0.033481153	0.1549889135	0.1432372506	0.1075388027	0.0066740576	0.0501108647	0.0829268293	0.2	0.033481153	0.1210643016
yes	OG0011383	320204	0.2514705882	0.1808823529	0.1169117647	0.2198529412	0.1301470588	0.1345588235	0.2220588235	0.0645588235	0.2338235294	0.1279411765	1	0.0685294118	0.0867647059	0.3727941176	0.1257352941	0.0691176471	0.2661764706	0.1669117647	0.2022058824	0.2595588235	0.0838235294	0.3213235294	0.2514705882	0.2691176471	0.0450735294	0.0305882353	0.0333823529	0.0190441176	0.1794117647	0.1897058824
yes	OG0007509	16539	0	0.0098905109	0.1879562044	0.0001135036	0.5109489051	0.1237226277	0.0175547445	0.2890510949	0.000689781	0.0002277372	0.0007810219	1	0.9489051095	0	0.0016313869	0.0001810219	0.0002419708	0	0	0.031459854	0.0018321168	0.0013941606	0.0297810219	0.0030620438	0.000220073	0.0010912409	0.0006532847	0.0007627737	0.001919708	0.1427007299
yes	OG0005476	56508	0.0141935484	0.0081505376	0.0402150538	0.0146451613	0.1030107527	0.035483871	0.0055053763	0.3440860215	0.0677419355	0.0047956989	0.0084731183	1	0.8623655914	0.0316129032	0.0036344086	0.0173548387	0.021483871	0.1356989247	0.0144086022	0.0135483871	0.0095913978	0.0092473118	0.0089462366	0.0038924731	0.1969892473	0.0011763441	0.0020129032	0.0044301075	0.0110322581	0.032688172
yes	OG0012165	71803	0.0065641026	0.0213333333	0.0794871795	0.0056923077	0.1876923077	0.0702564103	0.0105128205	0.8615384615	0.0047948718	0.0057435897	0.002374359	1	0.9948717949	0.0038410256	0.0016461538	0.0076923077	0.0175384615	0.0014512821	0.0039384615	0.081025641	0.0092820513	0.003774359	0.0087692308	0.0026205128	0.0137435897	0.0020358974	0.0022717949	0.0022102564	0.0054358974	0.1102564103
yes	OG0003636	241589	0.0005886443	0.0764774044	0.3464658169	0.000603708	0.5422943221	0.2711471611	0.0374275782	0.798377752	0.000230591	0.0075550406	0.0009617613	1	0.6616454229	0.0005689455	0.0003441483	0.0001564311	0.0425260718	2.44495944380069E-005	0.0014020857	0.0098030127	0.0757821553	0.0142526072	0.0417149479	0.0002433372	0.4530706837	0	2.73464658169177E-005	0.0004519119	0.0129779838	0.0209733488
yes	OG0005929	76295	0.2524324324	0.292972973	0.4340540541	0.2362162162	0.8540540541	0.5367567568	0.4194594595	0.6378378378	0.2702702703	0.3610810811	0.4021621622	0.7459459459	1	0.1237837838	0.247027027	0.1632432432	0.1605405405	0.0881081081	0.1735135135	0.3286486486	0.287027027	0.1621621622	0.2102702703	0.3859459459	0.0675675676	0.1108108108	0.1578378378	0.0843243243	0.1513513514	0.1102702703
yes	OG0003646	210982	0.1799382716	0.3518518519	0.5555555556	0.1987654321	0.700617284	0.5925925926	0.6450617284	0.987654321	0.1280864198	0.2015432099	0.4722222222	0.8919753086	1	0.2364197531	0.4444444444	0.6635802469	0.6018518519	0.1564814815	0.3703703704	0.7438271605	0.7191358025	0.4475308642	0.4598765432	0.3395061728	0.4382716049	0.2259259259	0.3009259259	0.212345679	0.450617284	0.3858024691
yes	OG0004322	228432	0.0004137566	0.0184126984	0.0222222222	0.000362963	0.0639153439	0.0234920635	0.0052169312	0.3248677249	9.52380952380953E-005	0.0017142857	0.0020952381	0.9544973545	1	0.0017671958	0	0	0.0014074074	0	0.0232804233	0.0024021164	7.06878306878307E-005	0.0023068783	0.0492063492	0.0012275132	0.0005587302	0.0016613757	0.0026243386	0	0.0015449735	0.0007322751
yes	OG0005449	12554	0.0018290816	0.0331632653	0.2908163265	0.0025153061	0.4464285714	0.2678571429	0.0678571429	0.0969387755	0.004005102	0.012372449	0.2196428571	0.1785714286	0.2257653061	1	0.1191326531	0.0053826531	0.2520408163	0.0135459184	0.106122449	0.0446428571	0.0451530612	0.3520408163	0.2119897959	0.0349489796	0.0647959184	0.0243367347	0.0354591837	0.1053571429	0.3290816327	0.0923469388
yes	OG0007107	65256	0.011686747	0.0090361446	0.0020120482	0.0129518072	0.0047108434	0.0030301205	0.0284337349	0.0034277108	0.0143373494	0.0118072289	0.1180722892	0.0051325301	0.0109638554	1	0.1951807229	0.3734939759	0.0734939759	0.0119879518	0.0175903614	0.0118072289	0.0831325301	0.0939759036	0.04	0.128313253	0.015060241	0.1662650602	0.2072289157	0.2289156627	0.1222891566	0.2753012048
yes	OG0012946	66414	0.1840425532	0.3207446809	0.175	0.1643617021	0.2111702128	0.3303191489	0.1739361702	0.3191489362	0.185106383	0.2409574468	0.204787234	0.1994680851	0.2207446809	1	0.1632978723	0.0527659574	0.1489361702	0.1728723404	0.7074468085	0.5228723404	0.125	0.2984042553	0.260106383	0.4239361702	0.079787234	0.1388297872	0.1079787234	0.0691489362	0.2170212766	0.1117021277
yes	OG0012231	66445	0.1812080537	0.1461409396	0.1795302013	0.2030201342	0.1795302013	0.1812080537	0.1654362416	0.2348993289	0.1996644295	0.1541946309	0.1481543624	0.1347315436	0.1491610738	1	0.4379194631	0.0978187919	0.1325503356	0.3406040268	0.6208053691	0.055704698	0.1963087248	0.2936241611	0.1845637584	0.5486577181	0.4362416107	0.6526845638	0.394295302	0.3406040268	0.3691275168	0.2483221477
yes	OG0012781	68342	0.2322891566	0.1392771084	0.1546987952	0.198313253	0.1756626506	0.156626506	0.133253012	0.313253012	0.2674698795	0.1710843373	0.2375903614	0.2173493976	0.2457831325	1	0.3421686747	0.1286746988	0.2021686747	0.2674698795	0.5590361446	0.193253012	0.2028915663	0.3325301205	0.3493975904	0.4168674699	0.3156626506	0.5060240964	0.4265060241	0.2939759036	0.2915662651	0.2795180723
yes	OG0012505	75219	0.00702407	0.2450765864	0.4245076586	0.0080962801	0.4288840263	0.4048140044	0.1555798687	0.1164113786	0.006083151	0.0496717724	0.0733041575	0.3938730853	0.4026258206	1	0.1503282276	0.0148577681	0.3938730853	0.001750547	0.2177242888	0.6170678337	0.0336980306	0.2735229759	0.2625820569	0.1203501094	0.0658643326	0.0557986871	0.050547046	0.0838074398	0.227571116	0.1805251641
yes	OG0008697	217012	0.0069471154	0.0382211538	0.0049278846	0.0038701923	0.0138942308	0.0176442308	0.1399038462	0.0058173077	0.0083173077	0.0039663462	0.0329326923	0.0055769231	0.0081730769	1	0.0041105769	0.0029567308	0.1120192308	0.0029086538	0.0271634615	0.0598557692	0.0262019231	0.0769230769	0.0185096154	0.0040144231	0.0159855769	0.0018509615	0.0042307692	0.0181490385	0.1567307692	0.0862980769
yes	OG0004648	71946	0.2327868852	0.0336065574	0.0606557377	0.2475409836	0.1198360656	0.051147541	0.05	0.4836065574	0.097704918	0.1350819672	0.2459016393	0.2114754098	0.1598360656	0.0370491803	1	0.1073770492	0.1901639344	0.0101311475	0.106557377	0.0275409836	0.0786885246	0.0845901639	0.2147540984	0.1803278689	0.0816393443	0.0618032787	0.1245901639	0.1704918033	0.0909836066	0.1672131148
yes	OG0004937	71954	0.3150684932	0.7168949772	0.4885844749	0.2739726027	0.5	0.5479452055	0.4269406393	0.5136986301	0.2488584475	0.3196347032	0.4794520548	0.5068493151	0.5273972603	0.3401826484	1	0.3812785388	0.3424657534	0.600456621	0.6461187215	0.6552511416	0.4246575342	0.4063926941	0.4155251142	0.49543379	0.4178082192	0.5159817352	0.6392694064	0.303652968	0.3105022831	0.9611872146
yes	OG0004625	231668	0.0147586207	0.0451724138	0.017137931	0.0141034483	0.0141724138	0.0263793103	0.084137931	0.0251034483	0.0277931034	0.0537931034	0.3413793103	0.013137931	0.013	0.0462068966	1	0.074137931	0.2355172414	0.0185172414	0.1168965517	0.145862069	0.0403448276	0.1427586207	0.1313793103	0.4482758621	0.3275862069	0.3655172414	0.2327586207	0.1544827586	0.2	0.3793103448
yes	OG0004905	16970	0.1025787966	0.0208309456	0.0056446991	0.1137535817	0.0051575931	0.0082808023	0.0231232092	0.0032951289	0.2263610315	0.0181948424	0.0455587393	0.0075931232	0.0160744986	0.0208309456	0.2048710602	1	0.0848137536	0.0173925501	0.0217191977	0.0103438395	0.9828080229	0.0558739255	0.0361031519	0.111747851	0.0381088825	0.0521489971	0.0730659026	0.0489971347	0.2951289398	0.0404011461
yes	OG0005486	83490	0.1210526316	0.0427751196	0.0190430622	0.1200956938	0.0179425837	0.0329665072	0.0313875598	0.0098564593	0.423923445	0.0775119617	0.0770334928	0.0299521531	0.0335885167	0.0315311005	0.0607655502	1	0.4880382775	0.5645933014	0.0421052632	0.0410526316	0.1555023923	0.1602870813	0.1043062201	0.2507177033	0.0885167464	0.0511961722	0.085645933	0.0257894737	0.3679425837	0.2755980861
yes	OG0007814	238377	0.0038917976	0.012617801	0.0998254799	0.0045200698	0.2705061082	0.0764397906	0.0364746946	0.7556719023	0.0101570681	0.0161780105	0.102617801	0.3472949389	0.1815008726	0.0382198953	0.2181500873	1	0.2181500873	0.0211169284	0.0773123909	0.1762652705	0.9668411867	0.1431064572	0.0738219895	0.202443281	0.1143106457	0.1448516579	0.2530541012	0.1685863874	0.9354275742	0.2146596859
yes	OG0003465	17909	0.0616504854	0.4776699029	0.2315533981	0.0582524272	0.1587378641	0.2563106796	0.2611650485	0.2199029126	0.0805825243	0.2504854369	0.2597087379	0.1873786408	0.3126213592	0.282038835	0.5242718447	0.163592233	1	0.1383495146	0.4349514563	0.2116504854	0.1995145631	0.3723300971	0.2985436893	0.2330097087	0.4106796117	0.1393203883	0.1815533981	0.1893203883	0.2184466019	0.7621359223
yes	OG0009543	105083	0.7763975155	0.652173913	0.5869565217	0.7826086957	0.5832298137	0.6459627329	0.7950310559	0.4105590062	0.6173913043	0.9068322981	0.9440993789	0.3204968944	0.3291925466	0.3732919255	0.8695652174	0.5583850932	1	0.7826086957	0.8322981366	0.4565217391	0.447826087	0.6335403727	0.6832298137	0.7888198758	0.8198757764	0.6708074534	0.5111801242	0.4664596273	0.452173913	0.8819875776
yes	OG0004459	107607	0.0391608392	0.0346153846	0.0356643357	0.0451048951	0.043006993	0.0416083916	0.1475524476	0.065034965	0.0884615385	0.0437062937	0.2839160839	0.0517482517	0.0426573427	0.2744755245	0.3479020979	0.7937062937	1	0.1160839161	0.2052447552	0.0154195804	0.1723776224	0.6468531469	0.3811188811	0.1664335664	0.3601398601	0.1094405594	0.127972028	0.2461538462	0.6923076923	0.5944055944
yes	OG0004587	224650	0.0936170213	0.3478723404	0.5691489362	0.1090425532	0.304787234	0.4882978723	0.3643617021	0.3792553191	0.1329787234	0.179787234	0.5005319149	0.2063829787	0.2015957447	0.7021276596	0.4909574468	0.3361702128	1	0.1186170213	0.4170212766	0.1638297872	0.914893617	0.5638297872	0.379787234	0.2936170213	0.4356382979	0.2989361702	0.2882978723	0.3521276596	0.5319148936	0.6117021277
yes	OG0005588	20464	0.0003105263	0.530075188	0.4330827068	0.0004541353	0.1601503759	0.2721804511	0.1293233083	0	0	0.0070676692	0	0	0.0013157895	0	0.0006157895	0.000475188	0.0166165414	0	1	0.0207518797	0.0013834586	0.000262406	0.6142857143	0.0004255639	0	0	0.0008571429	0.0026240602	0.0248120301	0.0083458647
yes	OG0012527	18150	0.4482758621	0.4872563718	0.1994002999	0.4827586207	0.3013493253	0.335832084	0.5562218891	0.0409295352	0.2428785607	0.4842578711	0.2893553223	0.035982009	0.043928036	0.1050974513	0.299850075	0.3898050975	0.191904048	0.1452773613	0.1739130435	1	0.5232383808	0.227886057	0.2068965517	0.3388305847	0.2293853073	0.1574212894	0.0823088456	0.1529235382	0.1844077961	0.3013493253
yes	OG0010163	56428	0.2037422037	0.2567567568	0.2806652807	0.1912681913	0.3097713098	0.29002079	0.2037422037	0.343035343	0.3024948025	0.3232848233	0.2661122661	0.183991684	0.2047817048	0.2785862786	0.182952183	0.0481288981	0.1226611227	0.2411642412	0.2952182952	1	0.0881496881	0.3617463617	0.2453222453	0.5634095634	0.1299376299	0.2390852391	0.1652806653	0.0647609148	0.2941787942	0.0944906445
yes	OG0007983	66251	0.145	0.2076666667	0.2643333333	0.1626666667	0.256	0.266	0.4233333333	0.1263333333	0.1466666667	0.3666666667	0.65	0.1306666667	0.1323333333	0.092	0.8566666667	0.136	0.286	0.0653333333	0.19	1	0.122	0.3866666667	0.4233333333	0.76	0.155	0.4933333333	0.5366666667	0.2593333333	0.2016666667	0.3206666667
yes	OG0002051	74309	0.0001696	0.002744	0.02272	0.0002016	0.03832	0.01888	0.00164	0.07848	0.00006824	0.005464	0.003368	0.1	0.0616	0.02384	0.001024	0.0001408	0.00164	0.001752	0.00808	1	0.001256	0.007904	0.01376	0.0007272	0.004616	0.0004256	0.0005392	0.00108	0.003048	0.00832
yes	OG0001871	74737	0.6877152698	0.9070034443	0.5235361653	0.5166475316	0.5671641791	0.6704936854	0.7118254879	0.5258323766	0.4466130884	0.5648679679	0.7060849598	0.3513203215	0.4316877153	0.168771527	0.1882893226	0.2215843858	0.2307692308	0.0802525832	0.1894374282	1	0.4523536165	0.2307692308	0.3111366246	0.1722158439	0.1791044776	0.0972445465	0.0947187141	0.0738231917	0.2376578645	0.1618828932
yes	OG0010248	76483	0.0603833866	0.0984025559	0.0958466454	0.0686900958	0.0766773163	0.0907348243	0.1913738019	0.1159744409	0.0837060703	0.1338658147	0.1370607029	0.1003194888	0.1047923323	0.2661341853	0.2453674121	0.1444089457	0.1913738019	0.3833865815	0.3450479233	1	0.1750798722	0.2651757188	0.2127795527	0.1664536741	0.3961661342	0.1555910543	0.1169329073	0.1488817891	0.2661341853	0.2715654952
yes	OG0006276	76858	0	0	0	0	0	0	0.0003069767	0	0	0	0	0	0	0.000169186	0	0	0	0	0	1	0.0002180233	0	0.0018662791	5.22674418604651E-005	0	0	0	0	0	0.1418604651
yes	OG0003242	194401	0.135862069	0.2034482759	0.3662068966	0.144137931	0.4006896552	0.3110344828	0.1689655172	0.5806896552	0.0651034483	0.244137931	0.424137931	0.5137931034	0.5096551724	0.4786206897	0.1827586207	0.1565517241	0.2524137931	0.0848275862	0.1882758621	1	0.1779310345	0.6627586207	0.4227586207	0.104137931	0.2689655172	0.0910344828	0.0868965517	0.1165517241	0.3089655172	0.7793103448
yes	OG0004580	208967	0.0981343284	0.4757462687	0.5895522388	0.0813432836	0.75	0.5708955224	0.1830223881	0.3600746269	0.1139925373	0.1625	0.2891791045	0.427238806	0.4552238806	0.2014925373	0.0819029851	0.0458955224	0.1322761194	0.0680970149	0.1682835821	1	0.086380597	0.1531716418	0.203358209	0.1231343284	0.0889925373	0.0281716418	0.0468283582	0.0447761194	0.1294776119	0.0992537313
yes	OG0008960	243538	0.0017769231	0.0722307692	0.1761538462	0.0027230769	0.2130769231	0.1930769231	0.0202307692	0.0738461538	0.0017615385	0.0069230769	0.0362307692	0.1146153846	0.0784615385	0.0113846154	0.0073307692	0.0042692308	0.1630769231	0.0032461538	0.0064615385	1	0.0087692308	0.0299230769	0.03	0.0051615385	0.0077692308	0.0055	0.0039461538	0.0105384615	0.0264615385	0.1430769231
yes	OG0004901	319695	0.0002762646	0.0003463035	0.0004267185	0.000098703	0.0008677043	0.0001111543	8.28793774319066E-005	7.85992217898833E-005	0.0004695201	0.0001647211	0	8.36575875486381E-005	7.82101167315175E-005	0.0002814527	0	0	0	0	0.0001893645	1	7.23735408560311E-005	0	0.0016990921	0	0	0	0	0	0	0
yes	OG0006039	319845	0.0927521008	0.368697479	0.4642857143	0.0883403361	0.5514705882	0.4768907563	0.3792016807	0.275210084	0.0875	0.1575630252	0.3676470588	0.2951680672	0.2394957983	0.150210084	0.0802521008	0.2111344538	0.3298319328	0.0606092437	0.2920168067	1	0.2867647059	0.1943277311	0.2468487395	0.0863445378	0.0740546218	0.0403361345	0.0478991597	0.0656512605	0.1890756303	0.2510504202
yes	OG0003623	320827	0.0540084388	0.2805907173	0.3481012658	0.055907173	0.3670886076	0.3206751055	0.0839662447	0.0808016878	0.0202109705	0.0132700422	0.0156329114	0.0835443038	0.1141350211	0.0105274262	0.1126582278	0.0132067511	0.0106118143	0.0001848101	0.0012025316	1	0.0057383966	0.0018628692	0.0112869198	0.1740506329	0.0182700422	0.103164557	0.1552742616	0.0223628692	0.0020991561	0.0099578059
yes	OG0003335	330409	0.6222222222	0.88	0.4222222222	0.6355555556	0.1555555556	0.4955555556	0.2311111111	0.2488888889	0.4733333333	0.2444444444	0.1673333333	0.086	0.1086666667	0.42	0.0146222222	0.5977777778	0.38	0.2577777778	0.2244444444	1	0.076	0.2311111111	0.1922222222	0.0335555556	0.1491111111	0.0107555556	0.0226666667	0.0302222222	0.4777777778	0.2311111111
yes	OG0005994	12335	0.0931683168	0.0822772277	0.0203960396	0.0865346535	0.0261386139	0.0316831683	0.1633663366	0.0314851485	0.1594059406	0.094950495	0.0481188119	0.1108910891	0.1524752475	0.065049505	0.0130693069	0.0574257426	0.0605940594	0.0240594059	0.0211881188	0.024950495	1	0.0125742574	0.5128712871	0.0263366337	0.0019207921	0.0156435644	0.0258415842	0.0198019802	0.4118811881	0.0215841584
yes	OG0006268	16414	0.0680497925	0.0071784232	0.0029598893	0.0726141079	0.0037621024	0.0068741355	0.0115352697	0.0081051176	0.1881051176	0.0174273859	0.0882434302	0.0214384509	0.0179806362	0.0376210235	0.0503457815	0.8755186722	0.4232365145	0.02406639	0.0474412172	0.0047994467	1	0.1266943292	0.0865836791	0.1139695712	0.0358229599	0.0392807746	0.0829875519	0.0258644537	0.2738589212	0.0625172891
yes	OG0004615	18796	0.064021164	0.01	0.0081481481	0.0666666667	0.0095238095	0.0078835979	0.0189417989	0.0055555556	0.1095238095	0.0091534392	0.029047619	0.0174603175	0.0205820106	0.0247619048	0.0446560847	0.5661375661	0.2052910053	0.0113227513	0.0297883598	0.1116402116	1	0.0487830688	0.0192063492	0.0751322751	0.0181481481	0.0374603175	0.0624338624	0.0207407407	0.2248677249	0.0698412698
yes	OG0007290	20399	0.1629427793	0.485013624	0.4959128065	0.1869209809	0.4223433243	0.5177111717	0.621253406	0.3378746594	0.221253406	0.1741144414	0.3869209809	0.2970027248	0.3024523161	0.3923705722	0.5722070845	0.5722070845	0.5367847411	0.2997275204	0.4904632153	0.3351498638	1	0.4713896458	0.3351498638	0.4196185286	0.8147138965	0.5286103542	0.3705722071	0.3269754768	0.6457765668	0.7029972752
yes	OG0003708	54563	0.2959752322	0.1043343653	0.1609907121	0.3653250774	0.1321981424	0.13374613	0.1151702786	0.0947368421	0.1083591331	0.0814241486	0.016377709	0.0749226006	0.1126934985	0.0206811146	0.0987616099	0.8916408669	0.1922600619	0.0696594427	0.0873065015	0.0430340557	1	0.0619195046	0.1817337461	0.1897832817	0.0257275542	0.0996904025	0.1126934985	0.0374613003	0.2256965944	0.073993808
yes	OG0003414	57354	0.3664179104	0.7835820896	0.6708955224	0.4059701493	0.4723880597	0.7231343284	0.8955223881	0.3671641791	0.25	0.3358208955	0.428358209	0.3813432836	0.3902985075	0.2731343284	0.4320895522	0.4611940299	0.5373134328	0.1514925373	0.3402985075	0.8134328358	1	0.6111940299	0.5126865672	0.3567164179	0.5395522388	0.2164179104	0.2544776119	0.1731343284	0.573880597	0.7291044776
yes	OG0011962	66498	0.2233856894	0.3926701571	0.9162303665	0.2635253054	0.8429319372	0.739965096	0.5322862129	0.3944153578	0.1732984293	0.3944153578	0.3315881326	0.3787085515	0.427574171	0.2827225131	0.6998254799	0.5287958115	0.5828970332	0.2059336824	0.3839441536	0.664921466	1	0.5532286213	0.5933682373	0.572425829	0.9703315881	0.6631762653	0.445026178	0.9144851658	0.6457242583	0.7102966841
yes	OG0003971	80913	0.5641025641	0.9700854701	0.9871794872	0.5085470085	0.9188034188	0.9017094017	0.8034188034	0.6324786325	0.3645299145	0.6196581197	0.7948717949	0.7264957265	0.8162393162	0.4743589744	0.3081196581	0.4658119658	0.5384615385	0.1688034188	0.4401709402	0.3222222222	1	0.5256410256	0.5170940171	0.3837606838	0.2863247863	0.1277777778	0.2106837607	0.1542735043	0.5726495726	0.5256410256
yes	OG0005095	212127	0.0972677596	0.2967213115	0.2978142077	0.1163934426	0.1704918033	0.2868852459	0.4404371585	0.2322404372	0.0481967213	0.1306010929	0.1256830601	0.1398907104	0.2092896175	0.1868852459	0.3360655738	0.650273224	0.3983606557	0.125136612	0.2387978142	0.1142076503	1	0.193989071	0.1475409836	0.1683060109	0.781420765	0.381420765	0.3907103825	0.3054644809	0.318579235	0.3852459016
yes	OG0009272	231252	4.6140350877193E-005	0.0009649123	0.000195614	4.52631578947368E-005	0.0023421053	0.0003885965	0.0040614035	9.64912280701754E-005	0	0.0049473684	0.0004236842	0.0001315789	0.0002561404	0.0001298246	0.0002798246	0.0022280702	0.0083947368	0	0.000272807	0.0672807018	1	0.0001614035	0.0032368421	0.0022105263	6.6140350877193E-005	0.0007377193	0.000645614	0.0041754386	0.0017631579	0.0004412281
yes	OG0005719	232989	0.4852941176	0.8	0.4147058824	0.5088235294	0.2941176471	0.5117647059	0.6558823529	0.3323529412	0.2676470588	0.3941176471	0.3205882353	0.2414705882	0.3323529412	0.2576470588	0.5794117647	0.6852941176	0.5647058824	0.2485294118	0.3970588235	0.9529411765	1	0.4323529412	0.4617647059	0.4852941176	0.4617647059	0.4852941176	0.5352941176	0.3441176471	0.4352941176	0.7352941176
yes	OG0006441	233046	0.0640449438	0.1146067416	0.1258426966	0.0694382022	0.1303370787	0.1303370787	0.1617977528	0.2449438202	0.1988764045	0.1606741573	0.302247191	0.2078651685	0.2101123596	0.1258426966	0.7775280899	0.6337078652	0.5606741573	0.0792134831	0.197752809	0.708988764	1	0.3505617978	0.2303370787	0.7640449438	0.2011235955	0.9483146067	0.6303370787	0.2382022472	0.6539325843	0.4797752809
yes	OG0006490	320207	0.0132481752	0.0101094891	0.0044160584	0.0158394161	0.0034562044	0.0058759124	0.0152919708	0.0065693431	0.0284671533	0.0060583942	0.0234671533	0.0174087591	0.014270073	0.0211313869	0.0872262774	0.5218978102	0.1554744526	0.006350365	0.0178467153	0.0104379562	1	0.0704379562	0.0401459854	0.0886861314	0.0250729927	0.0697080292	0.0948905109	0.0532846715	0.2430656934	0.0419708029
yes	OG0004539	329154	0.1163461538	0.2913461538	0.5028846154	0.1067307692	0.6038461538	0.5153846154	0.5692307692	0.1509615385	0.1663461538	0.1375	0.4721153846	0.1423076923	0.1730769231	0.1355769231	0.1086538462	0.7288461538	0.9807692308	0.0301923077	0.2067307692	0.095	1	0.2826923077	0.2317307692	0.1317307692	0.0443269231	0.0220192308	0.0528846154	0.0442307692	0.4971153846	0.1307692308
yes	OG0010546	75905	0.0010588235	0.065158371	0.1013574661	0.0012941176	0.1221719457	0.1031674208	0.1714932127	0.1085972851	0.0005565611	0.0318099548	0.3959276018	0.12760181	0.1266968326	0.7963800905	0.078280543	0.0159728507	0.8733031674	0.0010497738	0.1484162896	0.0275565611	0.0846153846	1	0.5972850679	0.0570135747	0.1212669683	0.0311312217	0.0311764706	0.0868778281	0.628959276	0.2923076923
yes	OG0004981	319713	0.0045403727	0.0598757764	0.6645962733	0.0011552795	0.9254658385	0.5242236025	0.4534161491	0.5906832298	0.0364596273	0.0073291925	0.0614906832	0.1645962733	0.6956521739	0.4944099379	0.0377639752	0.019689441	0.801242236	0.2248447205	0.1881987578	0.0701863354	0.0441614907	1	0.4093167702	0.0359006211	0.1304347826	0.0260869565	0.0263975155	0.0460869565	0.4559006211	0.0714285714
yes	OG0010738	14621	0.0001450355	0.0056737589	0.0035283688	0	0.0066312057	0.0097163121	0.0108865248	0.0021099291	0.0012978723	0.0245744681	0.0429078014	0	0.0011879433	0.0070567376	0.295035461	0.0026276596	0.1574468085	0	0.1585106383	0.265248227	0.0271631206	0.0631205674	1	0.0613475177	0.0046808511	0.0030957447	0.0241843972	0.9432624113	0.2138297872	0.0524822695
yes	OG0007135	67398	0.358974359	0.3461538462	0.2527472527	0.3626373626	0.2234432234	0.3113553114	0.684981685	0.2967032967	0.5311355311	0.7344322344	0.5457875458	0.2197802198	0.2106227106	0.5146520147	0.6538461538	0.3021978022	0.6465201465	0.6611721612	0.6025641026	0.4010989011	0.5311355311	0.5805860806	1	0.5347985348	0.4926739927	0.2783882784	0.3937728938	0.2216117216	0.684981685	0.5256410256
yes	OG0005061	239554	0.0383185841	0.1451327434	0.3469026549	0.05	0.3849557522	0.2973451327	0.2053097345	0.4725663717	0.0283185841	0.0273451327	0.1115044248	0.2026548673	0.2318584071	0.0192920354	0.0875221239	0.1920353982	0.0559292035	0.0038230088	0.0865486726	0.0619469027	0.2123893805	0.1451327434	1	0.0313274336	0.114159292	0.0294690265	0.0343362832	0.0419469027	0.3008849558	0.1946902655
yes	OG0003697	319767	0.0001654545	0.0081818182	0.0089363636	0.0003027273	0.0123636364	0.0117272727	0.0301818182	0.0320909091	1.88181818181818E-005	0.0012636364	0.4145454545	0.0212727273	0.0151818182	0.0015909091	0.8381818182	0.0001309091	0.0086909091	0.0001227273	0.0535454545	0.0096363636	0.0064181818	0.051	1	0.8745454545	0	0.2154545455	0.4072727273	0.0296363636	0.0150909091	0.0391818182
yes	OG0012724	16912	0.037063655	0.0031519507	0.0028234086	0.0363449692	0.0047227926	0.0071663244	0.0098870637	0.0065811088	0.0952772074	0.0164271047	0.1375770021	0.0087577002	0.0119096509	0.0621149897	0.2330595483	0.8326488706	0.3819301848	0.1642710472	0.1057494867	0.0063655031	0.9281314168	0.2587268994	0.1160164271	1	0.226899384	0.7751540041	0.6488706366	0.1014373717	0.5349075975	0.1642710472
yes	OG0010864	230098	0.6312849162	0.4659217877	0.2765363128	0.7318435754	0.0910614525	0.2726256983	0.7430167598	0.0404469274	0.3592178771	0.2536312849	0.3089385475	0.0136871508	0.012122905	0.0183798883	0.8826815642	0.1681564246	0.0709497207	0.0111173184	0.2195530726	0.2715083799	0.7541899441	0.0759776536	0.0418435754	1	0.0648044693	0.843575419	0.443575419	0.7206703911	0.0478212291	0.4351955307
yes	OG0006139	320995	0.0125714286	0.0966233766	0.0058961039	0.0238701299	0.0069090909	0.0348051948	0	0	0.0152727273	0.0428571429	0.0022909091	0.0034285714	0	0	0.5558441558	0	0	0	0	0.8519480519	0.0301298701	0.0384415584	0.0021480519	1	0	0.6051948052	0.6077922078	0.4935064935	0	0.0063116883
yes	OG0003182	15530	0.0260795455	0.0943181818	0.0534090909	0.0301136364	0.0225	0.0761363636	0.6761363636	0.0153125	0.0251704545	0.3607954545	0.3948863636	0.0096306818	0.0188636364	0.6676136364	0.5142045455	0.2255681818	0.6732954545	0.0403409091	0.2238636364	0.0599431818	0.15625	0.8778409091	0.46875	0.1539772727	1	0.2642045455	0.3380681818	0.4715909091	0.7244318182	0.7556818182
yes	OG0006367	16979	0.0022972973	0.5219594595	0.3429054054	0.0012314189	0.2618243243	0.3682432432	0.2956081081	0.4375	0.0018918919	0.0023141892	0.0043243243	0.1685810811	0.1790540541	0.0021790541	0.0022128378	0.0537162162	0.0086317568	0.0002753378	0.0429054054	0.0022635135	0.004375	0.0222972973	0.027027027	0.0017736486	1	0.0041554054	0.0054054054	0.0151689189	0.0125168919	0.5810810811
yes	OG0012345	19012	0.1107652399	0.0562905318	0.1115434501	0.1543450065	0.1569390402	0.117769131	0.1738002594	0.0942931258	0.1478599222	0.3683527886	0.5291828794	0.0758754864	0.0791180285	0.2827496757	0.2555123217	0.3009079118	0.7535667964	0.064461738	0.4176394293	0.5317769131	0.0387808042	0.1880674449	0.140077821	0.2399481193	1	0.3761348898	0.2892347601	0.1906614786	0.130998703	0.1569390402
yes	OG0007862	54371	0.0137588652	0.2397163121	0.2992907801	0.0170212766	0.3773049645	0.2617021277	0.2943262411	0.414893617	0.0134751773	0.0992907801	0.180141844	0.8085106383	0.914893617	0.0104964539	0.1156028369	0.1134751773	0.4028368794	0.0181560284	0.1134751773	0.0170212766	0.0886524823	0.0794326241	0.0581560284	0.0337588652	1	0.064893617	0.2035460993	0.0407092199	0.1368794326	0.3787234043
yes	OG0010449	140484	0.387254902	0.6519607843	0.4696078431	0.4088235294	0.4264705882	0.512745098	0.9754901961	0.3254901961	0.2568627451	0.4225490196	0.912745098	0.3039215686	0.3225490196	0.3019607843	0.6539215686	0.4264705882	0.5803921569	0.2245098039	0.3421568627	0.2176470588	0.5009803922	0.912745098	0.5794117647	0.4774509804	1	0.318627451	0.3058823529	0.2352941176	0.6421568627	0.7794117647
yes	OG0011992	16418	0.1920289855	0.2231884058	0.1702898551	0.1992753623	0.1485507246	0.1739130435	0.2028985507	0.1311594203	0.1673913043	0.234057971	0.1463768116	0.0920289855	0.0942028986	0.0898550725	0.884057971	0.2333333333	0.2623188406	0.2086956522	0.2702898551	0.1108695652	0.3253623188	0.2173913043	0.2333333333	0.884057971	0.3789855072	1	0.9057971014	0.6036231884	0.2572463768	0.3746376812
yes	OG0009813	71878	0.4433333333	0.7066666667	0.358	0.5106666667	0.1266666667	0.3806666667	0.8733333333	0.0412	0.2253333333	0.8533333333	0.492	0.0302	0.0507333333	0.0076666667	0.9933333333	0.1146666667	0.1146666667	0.0044666667	0.0138666667	0.2213333333	0.5626666667	0.1486666667	0.208	0.7333333333	0.0853333333	0.592	0.474	1	0.059	0.9533333333
yes	OG0010600	13358	0.0372262774	0.0317518248	0.0563868613	0.0441605839	0.0518248175	0.054379562	0.0330291971	0.0295620438	0.052189781	0.0273722628	0.0458029197	0.0233576642	0.0273722628	0.0319343066	0.1352189781	0.0417883212	0.1388686131	0.2609489051	0.204379562	0.0355839416	0.0744525547	0.5784671533	0.2171532847	0.1558394161	0.549270073	0.3120437956	0.200729927	0.2518248175	1	0.1680656934
yes	OG0005880	23956	0.0104201681	0.0003815126	0.0025630252	0.0127731092	0.0136134454	0.0024369748	0.0004621849	0.0633613445	0.0211764706	0.0030504202	0.0278151261	0.1865546218	0.1016806723	0.0030252101	0.0543697479	0.008487395	0.1773109244	0.0848739496	0.5159663866	0.0277310924	0.1142857143	0.0084033613	0.0736134454	0.0637815126	0	0.0359663866	0.0430252101	0.1033613445	1	0.0182352941
yes	OG0011235	15214	0.0138436482	0.0973941368	0.0957654723	0.0149185668	0.0765472313	0.0980456026	0.0820846906	0.0504885993	0.0091530945	0.0248208469	0.0303908795	0.0488599349	0.1768729642	0.0872964169	0.048534202	0.042019544	0.1185667752	0.0053094463	0.0433224756	0.0137459283	0.0459283388	0.0690553746	0.0908794788	0.0184364821	0.0570032573	0.0286319218	0.0244299674	0.0729641694	0.048534202	1
yes	OG0008573	58887	0.063869863	0.2054794521	0.2448630137	0.0809931507	0.198630137	0.2071917808	0.1917808219	0.3407534247	0.1684931507	0.0559931507	0.2688356164	0.2688356164	0.2705479452	0.1511986301	0.3561643836	0.0976027397	0.2311643836	0.477739726	0.3578767123	0.1047945205	0.1578767123	0.2448630137	0.2808219178	0.063869863	0.8818493151	0.0806506849	0.0602739726	0.15	0.2928082192	1
yes	OG0001909	72344	0.3302857143	0.6765714286	0.6457142857	0.3657142857	0.5737142857	0.6217142857	0.9405714286	0.8502857143	0.2651428571	0.3874285714	0.728	0.6262857143	0.704	0.4285714286	0.6674285714	0.896	0.7634285714	0.3428571429	0.4377142857	0.1714285714	0.8434285714	0.7017142857	0.496	0.4971428571	0.7108571429	0.408	0.3417142857	0.4434285714	0.8342857143	1
yes	OG0006380	74158	0.5679012346	0.3868312757	0.4609053498	0.6296296296	0.5432098765	0.4320987654	0.5967078189	0.4855967078	0.5679012346	0.3897119342	0.5185185185	0.6625514403	0.5720164609	0.3049382716	0.5555555556	0.2958847737	0.3905349794	0.4028806584	0.3530864198	0.4650205761	0.4008230453	0.4773662551	0.4238683128	0.3102880658	0.7448559671	0.3098765432	0.2345679012	0.3646090535	0.646090535	1
yes	OG0009488	108902	0.0897435897	0.2483974359	0.4647435897	0.0942307692	0.5897435897	0.3974358974	0.4230769231	0.8878205128	0.1266025641	0.2461538462	0.4006410256	0.8653846154	0.7948717949	0.5	0.3621794872	0.171474359	0.5480769231	0.2644230769	0.6025641026	0.0878205128	0.2618589744	0.5480769231	0.3621794872	0.2150641026	0.8044871795	0.2528846154	0.2269230769	0.2759615385	0.4583333333	1
yes	OG0012734	214917	0.468	0.626	0.686	0.468	0.658	0.62	0.698	0.84	0.48	0.352	0.796	0.744	0.83	0.294	0.924	0.764	0.784	0.594	0.886	0.37	0.754	0.582	0.772	0.642	0.734	0.656	0.572	0.518	0.628	1
yes	OG0006395	226153	0.5013986014	0.7692307692	0.6629370629	0.5363636364	0.6447552448	0.6566433566	0.5895104895	0.4223776224	0.6769230769	0.5475524476	0.5272727273	0.334965035	0.3706293706	0.6090909091	0.8741258741	0.4797202797	0.4468531469	0.6426573427	0.7902097902	0.3979020979	0.6531468531	0.6118881119	0.6398601399	0.7132867133	0.8391608392	0.7762237762	0.5902097902	0.5524475524	0.627972028	1
yes	OG0004651	102637012	0.0699259259	0.0411111111	0.117037037	0.0268148148	0.1281481481	0.0940740741	0.0493333333	0.0711851852	0.0017555556	0.0174814815	0.0420740741	0.2081481481	0.1718518519	0.0048518519	0.0220740741	0.0058074074	0.0933333333	0	0.0426666667	0.0698518519	0.0070074074	0.2014814815	0.117037037	0.0637037037	0.0251111111	0.0154074074	0.0656296296	0	0.1755555556	1
yes	OG0006715	269639	0.2108333333	0.7416666667	0.9	0.1825	1	0.9041666667	0.5041666667	0.3875	0.1320833333	0.2033333333	0.3845833333	0.3629166667	0.40875	0.1729166667	0.1004166667	0.14875	0.1654166667	0.0558333333	0.11875	0.135	0.2733333333	0.1845833333	0.16125	0.1204166667	0.0758333333	0.0541666667	0.0525	0.0595833333	0.135	0.1979166667
yes	OG0010945	21401	0.1508982036	0.0432934132	0.0096407186	0.1305389222	0.0222754491	0.034011976	0.1089820359	0.017005988	0.2946107784	0.2928143713	1	0.0073652695	0.0109580838	0.7904191617	0.4035928144	0.0264670659	0.2107784431	0.4934131737	0.7664670659	0.0115568862	0.0186826347	0.0499401198	0.0754491018	0.377245509	0.0067664671	0.1562874251	0.2305389222	0.1251497006	0.1964071856	0.1
no	OG0004602	18600	0.0373758865	0.0183687943	0.0109219858	0.0492198582	0.0239007092	0.015177305	0.0379432624	0.4219858156	0.0273758865	0.124822695	0.0460283688	0.3290780142	0.2340425532	0.0355319149	0.0943262411	0.3836879433	0.1319148936	0.0070921986	0.1418439716	0.0593617021	0.4914893617	0.1964539007	0.9361702128	0.0723404255	0.2943262411	0.1858156028	0.1368794326	0.0705673759	1	0.4978723404
no	OG0006512	11306	1	0.8079470199	0.5982339956	0.7792494481	0.5739514349	0.5761589404	0.3752759382	0.9072847682	0.6401766004	0.6843267108	0.4988962472	0.5849889625	0.7770419426	0.4481236203	0.1300220751	0.1055187638	0.1392935982	0.293598234	0.3774834437	0.0408388521	0.2649006623	0.1465783664	0.2715231788	0.348785872	0.121192053	0.0779249448	0.0649006623	0.0507726269	0.1894039735	0.0825607064
no	OG0011589	11431	1	0.4662576687	0.173006135	0.8527607362	0.172392638	0.2509202454	0.2846625767	0.254601227	0.327607362	0.4460122699	0.1932515337	0.1877300613	0.2570552147	0.0883435583	0.0987730061	0.090797546	0.1386503067	0.1558282209	0.1809815951	0.4079754601	0.0883435583	0.1533742331	0.2226993865	0.1680981595	0.0803680982	0.0889570552	0.0644171779	0.0482822086	0.073006135	0.063190184
no	OG0004549	11487	1	0.6928571429	0.4964285714	0.8285714286	0.4857142857	0.55	0.4571428571	0.3785714286	0.4642857143	0.6714285714	0.7607142857	0.3060714286	0.3482142857	0.16	0.1546428571	0.1532142857	0.2167857143	0.0482142857	0.1764285714	0.0839285714	0.1825	0.2342857143	0.3435714286	0.265	0.0725	0.075	0.0992857143	0.1103571429	0.24	0.2053571429
no	OG0011319	11911	1	0.6176470588	0.568627451	0.9019607843	0.5	0.5339869281	0.7516339869	0.3673202614	0.6732026144	0.5026143791	0.6732026144	0.2862745098	0.339869281	0.1790849673	0.3967320261	0.3470588235	0.4065359477	0.2745098039	0.2653594771	0.1196078431	0.3477124183	0.3699346405	0.4908496732	0.6928104575	0.4725490196	0.4078431373	0.5333333333	0.354248366	0.4169934641	0.5202614379
no	OG0004772	12021	1	0.6978798587	0.2667844523	0.9081272085	0.1454063604	0.3233215548	0.5777385159	0.0176501767	0.3763250883	0.2243816254	0.0669611307	0.017844523	0.0392226148	0.0180212014	0.074204947	0.1644876325	0.0498233216	0.0034982332	0.0270318021	0.4116607774	0.703180212	0.0784452297	0.0300353357	0.2120141343	0.0298586572	0.0724381625	0.0667844523	0.0438162544	0.0567137809	0.159540636
no	OG0006435	12144	1	0.730506156	0.2366621067	0.7852257182	0.1491108071	0.3105335157	0.3515731874	0.0801641587	0.4103967168	0.3679890561	0.0559507524	0.0484268126	0.0618331053	0.0113406293	0.0081942544	0.0351573187	0.0166894665	0.0079753762	0.0134336525	0.2735978112	0.1299589603	0.0264021888	0.0346101231	0.0310533516	0.0028864569	0.0021477428	0.004254446	0.0102325581	0.0179206566	0.023119015
no	OG0008798	12183	1	0.2781456954	0.2741721854	0.9867549669	0.3006622517	0.2754966887	0.121986755	0.2649006623	0.817218543	0.242384106	0.161589404	0.2119205298	0.2066225166	0.2079470199	0.0849006623	0.5430463576	0.1034437086	0.0373509934	0.1350993377	0.4225165563	0.0757615894	0.0512582781	0.0966887417	0.2490066225	0.0239735099	0.0830463576	0.0860927152	0.0360264901	0.042781457	0.0638410596
no	OG0003654	12189	1	0.976109215	0.2133105802	0.8208191126	0.1177474403	0.3293515358	0.4692832765	0.0276450512	0.3634812287	0.752559727	0.0339590444	0.023890785	0.0438566553	0.0030546075	0.0361774744	0.0689419795	0.0117576792	0.0104778157	0.0066211604	0.2832764505	0.1979522184	0.0448805461	0.0225255973	0.1129692833	0.0056825939	0.0218430034	0.0209897611	0.0073037543	0.0158191126	0.0832764505
no	OG0002271	12229	1	0.1047748977	0.0114597544	0.8103683492	0.0136425648	0.0361527967	0.0697135061	0.0130968622	0.6084583902	0.0687585266	0.1125511596	0.0328785812	0.0301500682	0.0257844475	0.0230559345	0.7503410641	0.1279672578	0.0128649386	0.0245566166	0.0112824011	0.0545702592	0.07053206	0.0428376535	0.1105047749	0.0075306958	0.0068076398	0.0152796726	0.0080763984	0.1964529332	0.0088813097
no	OG0010160	12428	1	0.5395604396	0.1813186813	0.9186813187	0.0875824176	0.2296703297	0.3494505495	0.0124175824	0.3791208791	0.4274725275	0.0272527473	0.0173626374	0.0205494505	0.0036703297	0.1164835165	0.1067032967	0.0114285714	0.0022307692	0.0060659341	0.0205494505	0.3934065934	0.0298901099	0.009	0.1659340659	0.0236263736	0.0949450549	0.0649450549	0.0589010989	0.0205494505	0.1285714286
no	OG0010289	12447	1	0.3591397849	0.0849462366	0.9032258065	0.0709677419	0.128172043	0.4408602151	0.1012903226	0.2602150538	0.3720430108	0.0255913978	0.0982795699	0.0911827957	0.0078924731	0.036344086	0.1367741935	0.0101505376	0.0026021505	0.0060215054	0.0533333333	0.2193548387	0.0593548387	0.0359139785	0.0834408602	0.0337634409	0.0425806452	0.0270967742	0.0249462366	0.0494623656	0.0513978495
no	OG0010135	12764	1	0.553030303	0.5492424242	0.8181818182	0.7518939394	0.6363636364	0.2746212121	0.3712121212	0.6060606061	0.6268939394	0.2954545455	0.3560606061	0.3712121212	0.0850378788	0.7575757576	0.1729166667	0.0704545455	0.1159090909	0.1026515152	0.0979166667	0.1303030303	0.0630681818	0.0996212121	0.2992424242	0.0590909091	0.2178030303	0.1873106061	0.0990530303	0.0528409091	0.1136363636
no	OG0009259	12892	1	0.0711656442	0.0154601227	0.9570552147	0.0190184049	0.016993865	0.0298159509	0.0425153374	0.5061349693	0.1030674847	0.0394478528	0.0383435583	0.0306134969	0.0310429448	0.0439263804	0.0809815951	0.03	0.1435582822	0.0474233129	0.0039141104	0.027791411	0.0139263804	0.0207361963	0.0233742331	0.0362576687	0.0705521472	0.0351533742	0.0625766871	0.0183435583	0.0625766871
no	OG0012310	13178	1	0.5751879699	0.492481203	0.8721804511	0.3176691729	0.492481203	0.2823308271	0.1567669173	0.4661654135	0.2259398496	0.0755639098	0.1368421053	0.1481203008	0.0242105263	0.0413533835	0.1270676692	0.0413533835	0.0189097744	0.0230075188	0.0215789474	0.7255639098	0.0541353383	0.0439849624	0.0706766917	0.0530075188	0.0240225564	0.0203383459	0.0213909774	0.0706766917	0.0370676692
no	OG0004278	14126	1	0.0719764012	0.0787610619	0.6637168142	0.0542772861	0.0631268437	0.7699115044	0	0.6401179941	0.0702064897	0.1575221239	0.0166076696	0.0138938053	0.0530973451	0.0078171091	0.112979351	0.0719764012	0	0.2271386431	0.000300885	0.0068141593	0.0066371681	0.0097935103	0.0522123894	0	0.014100295	0.0106784661	0.027020649	0.2300884956	0.004719764
no	OG0009297	14156	1	0.6092307692	0.1993846154	0.9723076923	0.1129230769	0.2107692308	0.2806153846	0.0984615385	0.3723076923	0.3969230769	0.048	0.0581538462	0.0624615385	0.0239384615	0.1243076923	0.2292307692	0.06	0.0256615385	0.0409230769	0.4123076923	0.3938461538	0.0895384615	0.1009230769	0.2913846154	0.0738461538	0.0987692308	0.1227692308	0.0572307692	0.0590769231	0.2446153846
no	OG0004680	14211	1	0.9264705882	0.2279411765	0.8235294118	0.1264705882	0.3294117647	0.5397058824	0.0452205882	0.3286764706	0.5066176471	0.0729411765	0.0425735294	0.0563970588	0.0104411765	0.0242647059	0.0611764706	0.0185294118	0.0067426471	0.0144117647	0.1360294118	0.1764705882	0.0342647059	0.0223529412	0.0933823529	0.0238970588	0.0224264706	0.0155147059	0.0169117647	0.0178676471	0.0228676471
no	OG0011267	15209	1	0.0882833787	0.0058583106	0.9019073569	0.0046321526	0.0021989101	0.0071389646	0	0.1689373297	0.0773841962	0.0224250681	0	0.0017765668	0.0022915531	0.0053133515	0.0100817439	0.0008147139	0	0.0101634877	0.0011253406	0.0026811989	0.0223160763	0.0175476839	0.0038419619	0	0	0	0	0.0096730245	0
no	OG0008815	15366	1	0.68	0.1140740741	0.7555555556	0.0541481481	0.1696296296	0.2888888889	0.0009555556	0.2955555556	0.6340740741	0.0187407407	0.0071925926	0.0075555556	0.001162963	0.0183703704	0.0275555556	0.0041407407	0.0003377778	0.0032074074	0.0579259259	0.1081481481	0.0113333333	0.0057259259	0.0601481481	0.0017407407	0.0087407407	0.0115555556	0.0048	0.0053407407	0.032
no	OG0009994	16351	1	0.7569832402	0.4776536313	0.8184357542	0.5335195531	0.5391061453	0.4497206704	0.438547486	0.5977653631	0.6620111732	0.6033519553	0.4078212291	0.4413407821	0.3715083799	0.0938547486	0.1108938547	0.1916201117	0.1930167598	0.3882681564	0.8016759777	0.2201117318	0.3100558659	0.3351955307	0.2480446927	0.0553072626	0.0253910615	0.0592178771	0.0318435754	0.1773743017	0.1589385475
no	OG0006345	16401	1	0.1871287129	0.0807920792	0.9544554455	0.0894059406	0.0896039604	0.2534653465	0.1356435644	0.4435643564	0.100990099	0.1415841584	0.1217821782	0.0778217822	0.0413861386	0.0486138614	0.6544554455	0.1742574257	0.0163366337	0.0372277228	0.0123762376	0.5336633663	0.0945544554	0.0451485149	0.1059405941	0.0068613861	0.0192079208	0.0436633663	0.007960396	0.2603960396	0.021980198
no	OG0002536	16423	1	0.150877193	0.2781954887	0.8997493734	0.365914787	0.2378446115	0.201754386	0.5288220551	0.7268170426	0.2656641604	0.5538847118	0.4335839599	0.5087719298	0.2140350877	0.190726817	0.5964912281	0.6842105263	0.2345864662	0.2303258145	0.0538847118	0.7293233083	0.3634085213	0.343358396	0.3258145363	0.5388471178	0.2606516291	0.2273182957	0.1368421053	0.4160401003	0.3609022556
no	OG0006787	17215	1	0.7551440329	0.1395061728	0.9218106996	0.0547325103	0.2489711934	0.4773662551	0.0090123457	0.3374485597	0.3209876543	0.046090535	0.0104526749	0.0115432099	0.0216049383	0.0685185185	0.175308642	0.0771604938	0.0146090535	0.0240740741	0.0637860082	0.4835390947	0.0991769547	0.0419753086	0.1635802469	0.0483539095	0.0541152263	0.0504115226	0.0374485597	0.0604938272	0.1425925926
no	OG0010204	18120	1	0.9187817259	0.6954314721	0.9086294416	0.6954314721	0.8020304569	0.8375634518	0.6345177665	0.6446700508	0.9492385787	0.6091370558	0.5050761421	0.5532994924	0.483248731	0.2852791878	0.2558375635	0.2705583756	0.3263959391	0.6903553299	0.2152284264	0.4639593909	0.6497461929	0.5583756345	0.5989847716	0.3751269036	0.2807106599	0.2512690355	0.1670050761	0.4005076142	0.438071066
no	OG0006397	18393	1	0.7605633803	0.3704225352	0.8098591549	0.3436619718	0.4528169014	0.4232394366	0.3056338028	0.2802816901	0.4056338028	0.3521126761	0.3267605634	0.3323943662	0.0845070423	0.0838028169	0.1330985915	0.1281690141	0.0294366197	0.123943662	0.2021126761	0.2070422535	0.1936619718	0.1978873239	0.1084507042	0.1394366197	0.0294366197	0.0296478873	0.0369014085	0.1556338028	0.1908450704
no	OG0002517	18788	1	0.0991803279	0.045	0.7803278689	0.3942622951	0.0593442623	0.0782786885	0.0827868852	0.7221311475	0.0775409836	0.0323770492	0	0.0137704918	0.0272131148	0.0039590164	0.1762295082	0.581147541	0.0038196721	0.012704918	0.0610655738	0.5704918033	0.0396721311	0.0805737705	0.0331967213	0.0012377049	0.0062377049	0.0163934426	0.5024590164	0.112295082	0.0069098361
no	OG0011378	19075	1	0.8265306122	0.2870748299	0.8197278912	0.2775510204	0.4319727891	0.5442176871	0.1255102041	0.3571428571	0.3775510204	0.0863945578	0.056462585	0.0707482993	0.0160884354	0.0290816327	0.0523809524	0.0239795918	0.013707483	0.0414965986	0.043537415	0.1846938776	0.0510204082	0.0367346939	0.1030612245	0.0035034014	0.0131632653	0.0142857143	0.0119387755	0.025170068	0.0469387755
no	OG0011175	19352	1	0.696969697	0.3737373737	0.8964646465	0.4419191919	0.4873737374	0.6060606061	0.404040404	0.6464646465	0.5404040404	0.4242424242	0.2752525253	0.3106060606	0.3611111111	0.1007575758	0.0997474747	0.1303030303	0.1606060606	0.2777777778	0.0603535354	0.2169191919	0.2037878788	0.2068181818	0.2035353535	0.0679292929	0.048989899	0.0441919192	0.0452020202	0.1570707071	0.1320707071
no	OG0010312	19362	1	0.6742857143	0.22	0.8171428571	0.132	0.2868571429	0.4891428571	0.0389142857	0.3594285714	0.3485714286	0.0302857143	0.0295428571	0.0325714286	0.0124571429	0.0354285714	0.0388571429	0.0081142857	0.0018285714	0.006	0.2971428571	0.2405714286	0.0317142857	0.0121142857	0.1028571429	0.0064	0.0284571429	0.0170285714	0.0154285714	0.0165714286	0.0457714286
no	OG0010744	19363	1	0.9131313131	0.1951515152	0.8747474747	0.1533333333	0.3898989899	0.7090909091	0.0450505051	0.6323232323	0.7050505051	0.6747474747	0.0313131313	0.0311111111	0.062020202	0.1280808081	0.0947474747	0.1923232323	0.2787878788	0.0503030303	0.7414141414	0.2242424242	0.7353535354	0.2444444444	0.3454545455	0.0201212121	0.0591919192	0.0591919192	0.0551515152	0.2080808081	0.496969697
no	OG0006035	19650	1	0.9180887372	0.4106939704	0.8600682594	0.1990898749	0.5164960182	0.6348122867	0.0731513083	0.4209328783	0.3594994312	0.2275312856	0.033447099	0.0523321957	0.0392491468	0.2593856655	0.2502844141	0.1706484642	0.0253697383	0.1160409556	0.3367463026	0.6609783845	0.164960182	0.1467576792	0.3105802048	0.0679180887	0.1217292378	0.1217292378	0.0547212742	0.1513083049	0.1763367463
no	OG0011163	19743	1	0.0353545735	0.0003042138	0.9835560123	8.92086330935252E-005	0.0004563207	0.0009527235	3.22713257965057E-005	0.4635149024	0.0409044193	0.0007379239	7.22507708119219E-006	5.53956834532374E-005	0.0002199383	3.89516957862282E-005	0.0730729702	6.67009249743063E-005	0	0	6.41315519013361E-005	3.25796505652621E-005	3.89516957862282E-005	2.0863309352518E-005	2.9393627954779E-005	0	0	0	0	0	0
no	OG0010869	19891	1	0.8171428571	0.2885714286	0.92	0.2334285714	0.3714285714	0.6228571429	0.1234285714	0.3885714286	0.5628571429	0.1397142857	0.0945714286	0.0942857143	0.1002857143	0.0991428571	0.1737142857	0.0917142857	0.0522857143	0.0948571429	0.1714285714	0.4171428571	0.1631428571	0.2022857143	0.2942857143	0.0691428571	0.0902857143	0.0725714286	0.0488571429	0.1197142857	0.1991428571
no	OG0010246	19895	1	0.5190839695	0.2564885496	0.8702290076	0.3061068702	0.3465648855	0.2812977099	0.1648854962	0.465648855	0.5381679389	0.3748091603	0.1377862595	0.1469465649	0.1129770992	0.1881679389	0.2366412214	0.156870229	0.0288549618	0.1778625954	0.1522900763	0.2022900763	0.256870229	0.1954198473	0.3374045802	0.1263358779	0.1580152672	0.1580152672	0.0916030534	0.179389313	0.208778626
no	OG0012427	21672	1	0.5118110236	0.3897637795	0.9921259843	0.3307086614	0.4153543307	0.2047244094	0.1338582677	0.3700787402	0.2066929134	0.130511811	0.0974409449	0.1200787402	0.2283464567	0.0763779528	0.0954724409	0.0696850394	0.0667322835	0.181496063	0.0383858268	0.0846456693	0.1291338583	0.1092519685	0.1267716535	0.1127952756	0.0547244094	0.0507874016	0.0557086614	0.0816929134	0.1405511811
no	OG0004383	22042	1	0.134351145	0.0763358779	0.7709923664	0.0961832061	0.1007633588	0.0573282443	0.1129770992	0.3045801527	0.3320610687	0.0338167939	0.106870229	0.1244274809	0.0946564885	0.0197709924	0.0277099237	0.0254961832	0.0097709924	0.0245038168	0.0135114504	0.0225954198	0.0142748092	0.0245801527	0.0552671756	0.003351145	0.0079389313	0.005740458	0.0070687023	0.0171755725	0.0058931298
no	OG0007796	22247	1	0.8192771084	0.3397590361	0.8975903614	0.3493975904	0.4108433735	0.6024096386	0.2	0.593373494	0.6385542169	0.2506024096	0.1759036145	0.1885542169	0.0957831325	0.1861445783	0.1740963855	0.1271084337	0.3445783133	0.3759036145	0.3512048193	0.3222891566	0.2897590361	0.1126506024	0.2084337349	0.4030120482	0.0608433735	0.0558433735	0.1072289157	0.1686746988	0.3512048193
no	OG0010508	22367	1	0.7793103448	0.3715517241	0.774137931	0.3215517241	0.4405172414	0.3612068966	0.125	0.3224137931	0.3862068966	0.1663793103	0.1155172414	0.1413793103	0.0493965517	0.0544827586	0.150862069	0.1051724138	0.0246551724	0.069137931	0.1422413793	0.1715517241	0.0956896552	0.0740517241	0.1155172414	0.034137931	0.0351724138	0.0350862069	0.0261206897	0.0956896552	0.1301724138
no	OG0004239	22427	1	0.5304740406	0.2279909707	0.8735891648	0.2550790068	0.2753950339	0.3679458239	0.2198645598	0.3611738149	0.4446952596	0.6094808126	0.3205417607	0.3453724605	0.0893905192	0.0993227991	0.1668171558	0.1799097065	0.0787810384	0.1711060948	0.5620767494	0.2663656885	0.2483069977	0.1889390519	0.1724604966	0.0426636569	0.0316027088	0.0546275395	0.022234763	0.1706546275	0.1009029345
no	OG0005558	23834	1	0.4567164179	0.0714925373	0.8731343284	0.0314179104	0.1126865672	0.2089552239	0.0034701493	0.3291044776	0.2223880597	0.0514925373	0.005261194	0.0066791045	0.0027910448	0.0120895522	0.0400746269	0.0052238806	0.0010149254	0.0029253731	0.052761194	0.1440298507	0.0258955224	0.0082835821	0.0538059701	0.0021492537	0.0063731343	0.0121641791	0.0064850746	0.0072686567	0.0247014925
no	OG0008315	24015	1	0.9458483755	0.5379061372	0.8194945848	0.6353790614	0.6462093863	0.714801444	0.4079422383	0.5198555957	0.8303249097	0.5162454874	0.3599277978	0.4151624549	0.2364620939	0.0693140794	0.1129963899	0.1505415162	0.1393501805	0.1945848375	0.2588447653	0.2028880866	0.2675090253	0.2028880866	0.2108303249	0.0480144404	0.0264981949	0.0325631769	0.0331768953	0.1920577617	0.1140794224
no	OG0010012	24057	1	0.2728184554	0.4714142427	0.8375125376	0.8044132397	0.5095285858	0.1705115346	0.1594784353	0.3801404213	0.2427281846	0.6188565697	0.1604814443	0.1755265797	0.0210631896	0.1664994985	0.0510531595	0.0609829488	0.1434302909	0.3921765296	0.3219658977	0.0147442327	0.0614844534	0.2266800401	0.1825476429	0.0098696088	0.0617853561	0.0586760281	0.039217653	0.0270812437	0.0324974925
no	OG0009269	26429	1	0.4818401937	0.2360774818	0.9491525424	0.2324455206	0.3535108959	0.4430992736	0.2869249395	0.4370460048	0.485472155	0.2772397094	0.1779661017	0.2736077482	0.1525423729	0.0680387409	0.1098062954	0.181598063	0.0911622276	0.1598062954	0.2748184019	0.1973365617	0.2348668281	0.2179176755	0.1767554479	0.0523002421	0.0372881356	0.0463680387	0.0297820823	0.1259079903	0.0826876513
no	OG0005950	27028	1	0.0529685681	0.0022235157	0.9732246799	0.0012223516	0.0025145518	0.0050058207	0.0005913853	0.3527357392	0.0632130384	0.0006705471	0.0013853318	0.0019441211	0.0002991851	0.0003131548	0.0976717113	0.0006984866	5.75087310826542E-005	0.0003213038	0.000701979	0.0015832363	0.0004447031	0.0002712456	0.0006880093	0.0004610012	0.0001233993	0.0002630966	7.33410942956927E-005	0.0006181607	0.0032828871
no	OG0002499	27053	1	0.1393241167	0.1159754224	0.8141321045	0.2319508449	0.1121351767	0.1125960061	0.2795698925	0.5622119816	0.2365591398	0.0973886329	0.2549923195	0.2211981567	0.0311827957	0.1153609831	0.0522273425	0.064516129	0.0096313364	0.043625192	0.5130568356	0.0258064516	0.1843317972	0.1643625192	0.2043010753	0.0855606759	0.0646697389	0.0760368664	0.178187404	0.153609831	0.0714285714
no	OG0006095	27057	1	0.2278481013	0.1867088608	0.8924050633	0.2436708861	0.1898734177	0.164556962	0.2310126582	0.7199367089	0.6265822785	0.3560126582	0.164556962	0.1724683544	0.1484177215	0.0694620253	0.1134493671	0.1004746835	0.1161392405	0.1693037975	0.3117088608	0.121835443	0.25	0.2041139241	0.1134493671	0.0436708861	0.0564873418	0.0893987342	0.0305379747	0.1613924051	0.0949367089
no	OG0006753	28114	1	0.8333333333	0.3841666667	0.825	0.4791666667	0.4708333333	0.6	0.3466666667	0.5375	0.8166666667	0.5541666667	0.3204166667	0.3095833333	0.17375	0.2020833333	0.2416666667	0.1945833333	0.2454166667	0.26375	0.9791666667	0.2875	0.3216666667	0.3270833333	0.35125	0.1429166667	0.09125	0.1158333333	0.10375	0.2216666667	0.35375
no	OG0002496	30877	1	0.6932153392	0.2348082596	0.7433628319	0.3215339233	0.383480826	0.5545722714	0.1790560472	0.4808259587	0.6666666667	0.3598820059	0.1734513274	0.1864306785	0.0528023599	0.0398230088	0.0654867257	0.0463126844	0.0616519174	0.0592920354	0.1014749263	0.1002949853	0.1185840708	0.0867256637	0.1115044248	0.0359882006	0.0273156342	0.02179941	0.01820059	0.0817109145	0.0743362832
no	OG0005671	30940	1	0.3207253886	0.1575129534	0.8704663212	0.1512953368	0.1813471503	0.2202072539	0.2502590674	0.5803108808	0.321761658	0.6839378238	0.2207253886	0.174611399	0.3787564767	0.310880829	0.4191709845	0.4093264249	0.1414507772	0.2865284974	0.8497409326	0.503626943	0.2886010363	0.2865284974	0.2611398964	0.270984456	0.1533678756	0.274611399	0.1388601036	0.3585492228	0.3139896373
no	OG0007537	50883	1	0.4858299595	0.1508097166	0.8836032389	0.083805668	0.2196356275	0.2884615385	0.0377530364	0.4139676113	0.3329959514	0.2034412955	0.0207489879	0.0266194332	0.0888663968	0.2641700405	0.2692307692	0.1082995951	0.0447368421	0.1184210526	0.0415991903	0.3269230769	0.2155870445	0.1609311741	0.2884615385	0.1204453441	0.2044534413	0.1123481781	0.1720647773	0.1427125506	0.225708502
no	OG0011156	50911	1	0.7578947368	0.3657894737	0.8210526316	0.3815789474	0.4421052632	0.4315789474	0.1773684211	0.4026315789	0.5236842105	0.2589473684	0.1947368421	0.2144736842	0.0697368421	0.0373684211	0.0447368421	0.0531578947	0.0386842105	0.0597368421	0.1321052632	0.1305263158	0.0828947368	0.0855263158	0.1515789474	0.0297368421	0.0245789474	0.0223947368	0.0201315789	0.0536842105	0.0505263158
no	OG0006503	52392	1	0.4161904762	0.6647619048	0.9714285714	0.8266666667	0.640952381	0.1838095238	0.4847619048	0.5380952381	0.1438095238	0.2761904762	0.8552380952	0.7923809524	0.0454285714	0.6342857143	0.360952381	0.2152380952	0.1152380952	0.260952381	0.1304761905	0.3257142857	0.1933333333	0.3885714286	0.5866666667	0.1066666667	0.2571428571	0.5028571429	0.1780952381	0.1628571429	0.3657142857
no	OG0004951	52615	1	0.8702702703	0.5367567568	0.7783783784	0.4497297297	0.6	0.4994594595	0.3383783784	0.5016216216	0.8378378378	0.3940540541	0.2135135135	0.3086486486	0.0978378378	0.0616216216	0.1097297297	0.1081081081	0.06	0.107027027	0.1281081081	0.2913513514	0.1097297297	0.1248648649	0.1556756757	0.1016216216	0.0415135135	0.0378918919	0.0357297297	0.0918918919	0.0767567568
no	OG0006700	54392	1	0.9315068493	0.1876712329	0.7123287671	0.1095890411	0.3157534247	0.3883561644	0.0095205479	0.3575342466	0.4356164384	0.0229452055	0.0190410959	0.0180136986	0.0021986301	0.0305479452	0.036369863	0.0058630137	0.0012260274	0.0041986301	0.1897260274	0.1506849315	0.0156164384	0.0071232877	0.0580821918	0.0045	0.010890411	0.0080821918	0.0089041096	0.0065753425	0.034109589
no	OG0007890	54394	1	0.3472367049	0.1324296142	0.9301355579	0.1272158498	0.1824817518	0.4118873827	0.2690302398	0.6329509906	0.3159541189	0.2377476538	0.1626694473	0.1668404588	0.1251303441	0.084358707	0.8133472367	0.3472367049	0.0472367049	0.1094890511	0.0681960375	0.7038581856	0.1366006257	0.1094890511	0.1480709072	0.044004171	0.0539103233	0.082168926	0.0263816475	0.2909280501	0.1167883212
no	OG0004903	55947	1	0.5857142857	0.4469387755	0.9510204082	0.4346938776	0.5102040816	0.687755102	0.2857142857	0.6571428571	0.6020408163	0.5020408163	0.3387755102	0.2836734694	0.2918367347	0.3367346939	0.212244898	0.3673469388	0.2367346939	0.4040816327	0.1928571429	0.1332653061	0.4571428571	0.5387755102	0.3795918367	0.2010204082	0.1716326531	0.1391836735	0.1683673469	0.2857142857	0.4530612245
no	OG0007526	56193	1	0.2717889908	0.1076834862	0.7649082569	0.1571100917	0.1536697248	0.0862385321	0.1616972477	0.7098623853	0.2396788991	0.2029816514	0.1869266055	0.2385321101	0.0919724771	0.0235091743	0.5768348624	0.2649082569	0.0104013761	0.0434633028	0.0114678899	0.0946100917	0.1134174312	0.084059633	0.084059633	0.0107798165	0.0025114679	0.0142201835	0.0077866972	0.1995412844	0.0346330275
no	OG0009894	56207	1	0.6231481481	0.2851851852	0.737037037	0.387037037	0.3990740741	0.3444444444	0.6018518519	0.4481481481	0.7898148148	0.4296296296	0.4861111111	0.5037037037	0.0868518519	0.0275925926	0.0502777778	0.0591666667	0.054537037	0.0935185185	0.3777777778	0.1064814815	0.0573148148	0.077962963	0.1074074074	0.0183333333	0.0113888889	0.0137962963	0.0084814815	0.0571296296	0.0258333333
no	OG0006267	56307	1	0.4673684211	0.2018947368	0.7810526316	0.2673684211	0.2778947368	0.2147368421	0.2016842105	0.48	0.3305263158	0.2147368421	0.1498947368	0.1888421053	0.0774736842	0.0347368421	0.0694736842	0.0557894737	0.0313684211	0.0658947368	0.1642105263	0.0604210526	0.0553684211	0.0711578947	0.0602105263	0.0406315789	0.0153473684	0.0107368421	0.0186105263	0.0418947368	0.0315789474
no	OG0012120	57441	1	0.7235023041	0.0960829493	0.6958525346	0.0576036866	0.1688940092	0.2170506912	0.0380184332	0.33640553	0.5875576037	0.0601382488	0.0248847926	0.0320276498	0.0859447005	0.0278801843	0.0220506912	0.0227419355	0.0173271889	0.0414746544	0.1126728111	0.0776497696	0.0128801843	0.0135023041	0.0624423963	0.0025806452	0.0157373272	0.0140092166	0.0076036866	0.0111751152	0.0123963134
no	OG0004243	59015	1	0.9840909091	0.6068181818	0.9409090909	0.5295454545	0.6840909091	0.8227272727	0.2886363636	0.4568181818	0.975	0.4090909091	0.2363636364	0.2727272727	0.2020454545	0.1661363636	0.4022727273	0.3181818182	0.0859090909	0.2004545455	0.6159090909	0.675	0.3090909091	0.2772727273	0.3090909091	0.0925	0.0529545455	0.0768181818	0.0513636364	0.3181818182	0.2840909091
no	OG0010577	60411	1	0.7004219409	0.1170886076	0.6244725738	0.1	0.2405063291	0.2816455696	0.0378691983	0.30907173	0.3006329114	0.0539029536	0.0313291139	0.0408227848	0.003649789	0.0170886076	0.0092194093	0.0051371308	0.0123417722	0.0089345992	0.0994725738	0.0150843882	0.0199367089	0.011814346	0.0147679325	0.0243670886	0.0077320675	0.0058438819	0.0027742616	0.0143459916	0.0148734177
no	OG0012227	66336	1	0.6513761468	0.2389908257	0.8532110092	0.1885321101	0.3743119266	0.9403669725	0.0839449541	0.330733945	0.4275229358	0.1747706422	0.0756880734	0.0866972477	0.1316513761	0.0747706422	0.0438073394	0.0665137615	0.0244036697	0.0513761468	0.6651376147	0.1866972477	0.1376146789	0.1082568807	0.1321100917	0.1055045872	0.0274311927	0.0251834862	0.0439449541	0.0862385321	0.1435779817
no	OG0011208	66464	1	0.6503067485	0.4582822086	0.8159509202	0.4226993865	0.5220858896	0.5122699387	0.3564417178	0.4319018405	0.536809816	0.4429447853	0.2515337423	0.263803681	0.281595092	0.1515337423	0.1619631902	0.2024539877	0.1294478528	0.3337423313	0.5674846626	0.317791411	0.2981595092	0.3012269939	0.4496932515	0.0785276074	0.0846625767	0.1153374233	0.0742331288	0.1877300613	0.1319018405
no	OG0003682	66724	1	0.4929906542	0.7009345794	0.8691588785	0.9275700935	0.7102803738	0.3925233645	0.4672897196	0.535046729	0.9696261682	0.4182242991	0.3971962617	0.4299065421	0.2121495327	0.0869158879	0.1682242991	0.1990654206	0.083411215	0.1887850467	0.2065420561	0.2324766355	0.2686915888	0.4345794393	0.1679906542	0.0806074766	0.0778037383	0.1221962617	0.0429906542	0.2593457944	0.1964953271
no	OG0006709	66878	1	0.9495798319	0.7630252101	0.7831932773	0.8823529412	0.9075630252	0.5915966387	0.6285714286	0.687394958	0.9327731092	0.8907563025	0.5151260504	0.5546218487	0.3605042017	0.381512605	0.368907563	0.4050420168	0.3470588235	0.3731092437	0.7067226891	0.3378151261	0.4025210084	0.4705882353	0.4067226891	0.7067226891	0.4394957983	0.243697479	0.3697478992	0.3487394958	0.2983193277
no	OG0007154	66949	1	0.5909090909	0.2246753247	0.7857142857	0.1493506494	0.262987013	0.3116883117	0.1402597403	0.3506493506	0.2207792208	0.037012987	0.1025974026	0.0922077922	0.0025974026	0.0075324675	0.0368181818	0.005974026	0.0005461039	0.0043246753	0.2285714286	0.0896103896	0.0129220779	0.0042467532	0.0312337662	0.0042597403	0.0043636364	0.0062467532	0.0032857143	0.0157142857	0.0162987013
no	OG0009592	66998	1	0.8149606299	0.6220472441	0.9527559055	0.6732283465	0.6456692913	0.6102362205	0.4566929134	0.5275590551	0.8267716535	0.6614173228	0.3429133858	0.3374015748	0.174015748	0.2480314961	0.2094488189	0.2885826772	0.2838582677	0.405511811	0.144488189	0.2948818898	0.4606299213	0.5039370079	0.324015748	0.2976377953	0.1047244094	0.1192913386	0.1622047244	0.3535433071	0.4251968504
no	OG0007274	67143	1	0.8664596273	0.852484472	0.8695652174	0.7577639752	0.7686335404	0.75	0.7934782609	0.5062111801	0.5388198758	0.8354037267	0.6677018634	0.6614906832	0.5419254658	0.3214285714	0.3944099379	0.5900621118	0.1218944099	0.3959627329	0.4161490683	0.8074534161	0.5341614907	0.6708074534	0.3773291925	0.2950310559	0.2965838509	0.1940993789	0.1832298137	0.4906832298	0.4751552795
no	OG0008359	67229	1	0.8898305085	0.8203389831	0.8898305085	0.8330508475	0.843220339	0.5923728814	0.7576271186	0.5677966102	0.9322033898	0.7627118644	0.6220338983	0.7313559322	0.4144067797	0.1542372881	0.2161016949	0.4042372881	0.2152542373	0.336440678	0.2983050847	0.4186440678	0.2813559322	0.313559322	0.2508474576	0.1305084746	0.0608474576	0.075	0.0563559322	0.2686440678	0.1957627119
no	OG0009310	67276	1	0.7720588235	0.4441176471	0.8191176471	0.3867647059	0.5176470588	0.4911764706	0.2088235294	0.4514705882	0.6073529412	0.2676470588	0.1720588235	0.175	0.1097058824	0.1407352941	0.2573529412	0.1882352941	0.0719117647	0.1275	0.1360294118	0.6852941176	0.1691176471	0.1573529412	0.1911764706	0.0645588235	0.0391176471	0.0648529412	0.0401470588	0.1573529412	0.15
no	OG0005419	67296	1	0.9343629344	0.5328185328	0.7895752896	0.333976834	0.5540540541	0.6177606178	0.3166023166	0.5038610039	0.7297297297	0.5694980695	0.2258687259	0.2799227799	0.3011583012	0.2335907336	0.3687258687	0.5038610039	0.2277992278	0.3590733591	0.3416988417	0.7992277992	0.4285714286	0.4517374517	0.6312741313	0.1988416988	0.1797297297	0.3069498069	0.0664092664	0.4189189189	0.2857142857
no	OG0012549	67311	1	0.3198895028	0.2033149171	0.8287292818	0.2812154696	0.2331491713	0.2955801105	0.2613259669	0.4878453039	0.2712707182	0.3165745856	0.2701657459	0.2779005525	0.0279558011	0.0651933702	0.0383977901	0.0314917127	0.0745856354	0.1138121547	0.0304972376	0.0712707182	0.0563535912	0.0690607735	0.1254143646	0.015359116	0.019281768	0.030441989	0.0203314917	0.041878453	0.0446961326
no	OG0007371	67390	1	0.8991735537	0.5719008264	0.9008264463	0.7950413223	0.7024793388	0.7123966942	0.8347107438	0.6826446281	0.520661157	0.6016528926	0.5603305785	0.5752066116	0.8049586777	0.4214876033	0.2396694215	0.2545454545	0.4809917355	0.5636363636	0.2545454545	0.4082644628	0.5702479339	0.3256198347	0.426446281	0.7239669421	0.2446280992	0.2033057851	0.252892562	0.4611570248	0.5355371901
no	OG0003472	67579	1	0.2486666667	0.5486666667	0.9666666667	0.6866666667	0.4713333333	0.1266666667	0.8266666667	0.5346666667	0.4573333333	0.4326666667	0.6426666667	0.7133333333	0.2886666667	0.1473333333	0.1366666667	0.2633333333	0.1806666667	0.4413333333	0.3353333333	0.1413333333	0.1953333333	0.2626666667	0.1433333333	0.1373333333	0.044	0.0585333333	0.0625333333	0.1466666667	0.0586666667
no	OG0007720	67849	1	0.8616352201	0.2566037736	0.9182389937	0.093081761	0.3471698113	0.4867924528	0.0028490566	0.4044025157	0.5289308176	0.0244025157	0.0048301887	0.005081761	0.0041761006	0.1006289308	0.1201257862	0.0204402516	0.004427673	0.0121383648	0.6169811321	0.5056603774	0.0522641509	0.022327044	0.3911949686	0.0155974843	0.0666666667	0.0574842767	0.0349685535	0.0232704403	0.1716981132
no	OG0010776	67936	1	0.706185567	0.3268041237	0.8711340206	0.3762886598	0.424742268	0.3865979381	0.2417525773	0.4309278351	0.4840206186	0.306185567	0.1551546392	0.1773195876	0.1530927835	0.2108247423	0.2680412371	0.1860824742	0.1963917526	0.4494845361	0.1567010309	0.2603092784	0.2871134021	0.2360824742	0.2649484536	0.1489690722	0.1005154639	0.0907216495	0.0948453608	0.1840206186	0.3639175258
no	OG0008452	68014	1	0.7581699346	0.2137254902	0.660130719	0.1104575163	0.2673202614	0.4869281046	0.0241176471	0.2718954248	0.6267973856	0.0605228758	0.0388888889	0.0516993464	0.0052418301	0.022745098	0.0218954248	0.0120261438	0.0031111111	0.0270588235	0.345751634	0.0830065359	0.1790849673	0.0528104575	0.0758169935	0.0392810458	0.0123529412	0.0109803922	0.0089542484	0.0614379085	0.0323529412
no	OG0012234	68044	1	0.0937106918	0.1672955975	0.8113207547	0.2886792453	0.1622641509	0.0830188679	0.1628930818	0.6981132075	0.1446540881	0.1396226415	0.1402515723	0.1691823899	0.1540880503	0.1025157233	0.0761006289	0.0479874214	0.2660377358	0.1911949686	0.0457861635	0.0610691824	0.0641509434	0.0716981132	0.0666666667	0.0481761006	0.0506289308	0.0521383648	0.0874213836	0.0542767296	0.0924528302
no	OG0011975	68053	1	0.7013651877	0.7184300341	0.8651877133	0.8771331058	0.7593856655	0.3976109215	0.3993174061	0.3071672355	0.2372013652	0.4249146758	0.7337883959	0.7440273038	0.1063139932	0.1134812287	0.1877133106	0.2201365188	0.0692832765	0.3549488055	0.1996587031	0.2457337884	0.2610921502	0.361774744	0.1078498294	0.3276450512	0.0288395904	0.0372013652	0.0532423208	0.2150170648	0.4197952218
no	OG0012246	68080	1	0.7914893617	0.485106383	0.8936170213	0.514893617	0.5744680851	0.7957446809	0.4510638298	0.5446808511	0.7914893617	0.5659574468	0.2817021277	0.3063829787	0.285106383	0.4008510638	0.5531914894	0.5021276596	0.2523404255	0.3893617021	0.4046808511	0.6553191489	0.3234042553	0.3272340426	0.3080851064	0.3910638298	0.2655319149	0.1782978723	0.2514893617	0.3553191489	0.485106383
no	OG0002923	68183	1	0.8098471986	0.59762309	0.8421052632	0.7079796265	0.7521222411	0.5568760611	0.3972835314	0.4380305603	0.480475382	0.3904923599	0.3191850594	0.3667232598	0.1264855688	0.1181663837	0.1096774194	0.1203735144	0.0860780985	0.1324278438	0.4787775891	0.139049236	0.1095076401	0.1303904924	0.1203735144	0.1241086587	0.0765704584	0.0468590832	0.059762309	0.0942275042	0.1079796265
no	OG0007403	68275	1	0.7708333333	0.3429166667	0.8791666667	0.2795833333	0.4708333333	0.6083333333	0.4458333333	0.4120833333	0.4833333333	0.65	0.23875	0.2279166667	0.2458333333	0.1608333333	0.32125	0.22375	0.1470833333	0.2370833333	0.8166666667	0.6125	0.2633333333	0.2141666667	0.24125	0.1975	0.08625	0.0716666667	0.0991666667	0.2041666667	0.23125
no	OG0007200	68646	1	0.2330845771	0.113681592	0.855721393	0.1278606965	0.1335820896	0.1144278607	0.1798507463	0.5273631841	0.2736318408	0.1017412935	0.1378109453	0.1529850746	0.1291044776	0.0569651741	0.0534825871	0.0407960199	0.3308457711	0.1696517413	0.1094527363	0.0457711443	0.0457711443	0.1069651741	0.0572139303	0.1213930348	0.121641791	0.0706467662	0.0195771144	0.0360696517	0.0925373134
no	OG0004589	68743	1	0.8599269184	0.1778319123	0.8514007308	0.100365408	0.3179049939	0.7588306943	0.5554202192	0.4092570037	0.8087697929	0.1534713764	0.2289890378	0.1534713764	0.0149817296	0.0646772229	0.0509135201	0.0485992692	0.0026309379	0.0086236297	0.2484774665	0.2021924482	0.0855054811	0.0470158343	0.1291108404	0.0165651644	0.0292326431	0.0331303289	0.0358099878	0.0267965895	0.0963459196
no	OG0009569	69104	1	0.8947368421	0.75	0.8881578947	0.7565789474	0.9013157895	0.5236842105	0.4552631579	0.6710526316	0.525	0.5032894737	0.4322368421	0.4657894737	0.3493421053	0.2881578947	0.2302631579	0.2927631579	0.3296052632	0.3526315789	0.2723684211	0.3368421053	0.4763157895	0.3934210526	0.2546052632	0.7763157895	0.4111842105	0.2092105263	0.2388157895	0.4848684211	0.5118421053
no	OG0010747	69185	1	0.6033519553	0.3617318436	0.8058659218	0.5125698324	0.5069832402	0.5754189944	0.3058659218	0.6452513966	0.5335195531	0.5824022346	0.3673184358	0.3533519553	0.1494413408	0.0748603352	0.0900837989	0.105027933	0.1033519553	0.1815642458	0.3184357542	0.1163407821	0.2360335196	0.217877095	0.1494413408	0.0470670391	0.0177374302	0.0310055866	0.0184357542	0.1205307263	0.1099162011
no	OG0011670	69706	1	0.6887755102	0.2414965986	0.824829932	0.1151360544	0.3095238095	0.5255102041	0.0021768707	0.2925170068	0.6207482993	0.0069897959	0.003537415	0.0046938776	0	0.0391156463	0.0386054422	0.0035204082	0.0002891156	0.0018027211	0.1090136054	0.2346938776	0.0193877551	0.0084183673	0.1338435374	0.0015017007	0.018707483	0.0224489796	0.0329931973	0.0092346939	0.081122449
no	OG0010877	69740	1	0.8943089431	0.4487804878	0.8260162602	0.6048780488	0.5772357724	0.5056910569	0.3804878049	0.7382113821	0.7707317073	0.6991869919	0.4585365854	0.4260162602	0.2195121951	0.1224390244	0.6178861789	0.2048780488	0.1951219512	0.2650406504	0.1951219512	0.3544715447	0.3967479675	0.3040650407	0.3008130081	0.0743089431	0.0390243902	0.0383739837	0.0417886179	0.2926829268	0.1837398374
no	OG0011812	69885	1	0.4027210884	0.064829932	0.8027210884	0.0406122449	0.0959183673	0.1904761905	0.0095238095	0.2918367347	0.4006802721	0.0144897959	0.0066462585	0.0080952381	0.0013401361	0.0148979592	0.019047619	0.0012993197	0.0002789116	0.0043197279	0.1081632653	0.0587755102	0.0139455782	0.0087755102	0.1115646259	0.0096598639	0.0121768707	0.0068707483	0.0049931973	0.0064013605	0.0412244898
no	OG0010357	69922	1	0.5323308271	0.1254135338	0.7413533835	0.1409022556	0.2285714286	0.4210526316	0.0572932331	0.4676691729	0.5203007519	0.5248120301	0.1153383459	0.1085714286	0.0927819549	0.0506766917	0.154887218	0.0789473684	0.0609022556	0.0858646617	0.2721804511	0.1452631579	0.1067669173	0.1013533835	0.1207518797	0.0454135338	0.0285714286	0.0362406015	0.0351879699	0.1052631579	0.0506766917
no	OG0004848	70024	1	0.8626907074	0.1497919556	0.8613037448	0.0743411928	0.2427184466	0.3509015257	0.0169209431	0.3897364771	0.5880721221	0.0253814147	0.0170596394	0.0209431345	0.0021636616	0.0715672677	0.073370319	0.0145631068	0.1886269071	0.0295423024	0.0751733703	0.3051317614	0.040776699	0.0130790569	0.3481276006	0.0089597781	0.0969486824	0.0898751734	0.0371705964	0.0174757282	0.079334258
no	OG0005365	70099	1	0.925566343	0.1844660194	0.6925566343	0.1171521036	0.3	0.3430420712	0.0319093851	0.3624595469	0.6084142395	0.1372168285	0.0251779935	0.0330097087	0.0157605178	0.0521035599	0.125566343	0.0411003236	0.0087378641	0.0229449838	0.3093851133	0.4045307443	0.0310032362	0.0237540453	0.0530744337	0.0546925566	0.0286731392	0.0273462783	0.0196763754	0.0631067961	0.0860841424
no	OG0008437	70325	1	0.7605042017	0.6344537815	0.9327731092	0.7731092437	0.6722689076	0.6386554622	0.2600840336	0.6428571429	0.5882352941	0.8655462185	0.3743697479	0.3974789916	0.35	0.3285714286	0.3773109244	0.2512605042	0.1789915966	0.2508403361	0.4411764706	0.381512605	0.4537815126	0.4369747899	0.3764705882	0.3235294118	0.1575630252	0.1256302521	0.1008403361	0.4369747899	0.4579831933
no	OG0009141	70454	1	0.6471238938	0.217920354	0.7455752212	0.1438053097	0.2798672566	0.3716814159	0.0370575221	0.453539823	0.389380531	0.0880530973	0.0277654867	0.0363938053	0.0199115044	0.0296460177	0.0486725664	0.0317477876	0.0456858407	0.0466814159	0.2146017699	0.2400442478	0.0422566372	0.0347345133	0.1382743363	0.0083185841	0.0276548673	0.026659292	0.0103429204	0.0272123894	0.0219026549
no	OG0006761	70466	1	0.9077922078	0.2142857143	0.8805194805	0.1145454545	0.3948051948	0.7233766234	0.0087012987	0.3233766234	0.5415584416	0.0446753247	0.0113766234	0.0111818182	0.0058181818	0.0477922078	0.05	0.0201298701	0.0007220779	0.0046623377	0.6402597403	0.2675324675	0.0361038961	0.0157142857	0.1896103896	0.005012987	0.0374025974	0.0372727273	0.0246753247	0.0073896104	0.0306493506
no	OG0004189	70472	1	0.9830508475	0.1855932203	0.7516949153	0.0991525424	0.3093220339	0.6305084746	0.0669491525	0.3322033898	0.5330508475	0.1313559322	0.0794067797	0.0759322034	0.0172881356	0.0568644068	0.1101694915	0.0458474576	0.0087288136	0.0152542373	0.1584745763	0.3703389831	0.0513559322	0.0331355932	0.0730508475	0.0543220339	0.0402542373	0.0255084746	0.0274576271	0.0427118644	0.0675423729
no	OG0012817	70645	1	0.5261261261	0.1774774775	0.954954955	0.079009009	0.2018018018	0.3882882883	0.0076126126	0.4738738739	0.6774774775	0.0772972973	0.0238738739	0.0264864865	0.0036216216	0.109009009	0.1324324324	0.0383783784	0.0151351351	0.0168468468	0.2414414414	0.445045045	0.1072072072	0.0475675676	0.1459459459	0.1099099099	0.1405405405	0.1423423423	0.0936936937	0.0493693694	0.2162162162
no	OG0007307	70681	1	0.7394366197	0.4389671362	0.8615023474	0.3849765258	0.5023474178	0.941314554	0.3403755869	0.7112676056	0.9436619718	0.8403755869	0.2723004695	0.2910798122	0.4483568075	0.1875586854	0.2131455399	0.1840375587	0.1556338028	0.279342723	0.4460093897	0.4201877934	0.4014084507	0.3169014085	0.2699530516	0.15657277	0.1014084507	0.0767605634	0.0950704225	0.2488262911	0.3192488263
no	OG0008203	70769	1	0.7355163728	0.3173803526	0.7858942065	0.3526448363	0.4559193955	0.362720403	0.2269521411	0.3350125945	0.40302267	0.2289672544	0.2105793451	0.2294710327	0.0536523929	0.0569269521	0.0828715365	0.0685138539	0.0488664987	0.0783375315	0.0826196474	0.114861461	0.0939546599	0.0803526448	0.1075566751	0.0425692695	0.0235012594	0.0314861461	0.0231486146	0.059697733	0.1098236776
no	OG0006408	70827	1	0.1841698842	0.1795366795	0.9652509653	0.2138996139	0.1957528958	0.1463320463	0.471042471	0.416988417	0.2277992278	0.1961389961	0.5482625483	0.5945945946	0.5598455598	0.1552123552	0.3501930502	0.2652509653	0.0567567568	0.4285714286	0.0336679537	0.2343629344	0.194980695	0.2478764479	0.1138996139	0.1671814672	0.067953668	0.0787644788	0.11003861	0.1702702703	0.1416988417
no	OG0004869	71085	1	0.9378881988	0.2211180124	0.8881987578	0.1093167702	0.2658385093	0.4124223602	0.0392546584	0.5236024845	0.3391304348	0.1055900621	0.0431055901	0.0583229814	0.0354037267	0.038447205	0.1950310559	0.0480745342	0.0261490683	0.0283229814	0.9689440994	0.4062111801	0.0875776398	0.0813664596	0.1459627329	0.022173913	0.0337888199	0.038136646	0.0153416149	0.100621118	0.1372670807
no	OG0006372	71684	1	0.2574955908	0.1186948854	0.8747795414	0.2857142857	0.1580246914	0.3880070547	0.532627866	0.5837742504	0.1798941799	0.6402116402	0.3827160494	0.3774250441	0.1530864198	0.3580246914	0.6649029982	0.5467372134	0.094356261	0.2574955908	0.8677248677	0.5220458554	0.4532627866	0.2980599647	0.2451499118	0.6948853616	0.1619047619	0.1391534392	0.1677248677	0.5626102293	0.5308641975
no	OG0008121	71701	1	0.6644444444	0.4088888889	0.7851851852	0.5251851852	0.5481481481	0.5903703704	0.3162962963	0.6962962963	0.837037037	0.4807407407	0.3125925926	0.3444444444	0.1651851852	0.0814814815	0.0807407407	0.0874074074	0.117037037	0.1637037037	0.1614814815	0.1688888889	0.1674074074	0.1311111111	0.1851851852	0.0962962963	0.0434814815	0.0578518519	0.024962963	0.1096296296	0.1651851852
no	OG0008821	71943	1	0.3078571429	0.1985714286	0.8714285714	0.1885714286	0.2435714286	0.3092857143	0.47	0.4378571429	0.6421428571	0.2628571429	0.27	0.2885714286	0.1514285714	0.2242857143	0.0619285714	0.1557142857	0.1421428571	0.19	0.1307142857	0.085	0.11	0.1235714286	0.3778571429	0.1514285714	0.1321428571	0.2085714286	0.115	0.1164285714	0.2192857143
no	OG0006645	71988	1	0.702970297	0.1712871287	0.7564356436	0.0958415842	0.2881188119	0.4267326733	0.0021287129	0.4158415842	0.6594059406	0.0264356436	0.0033762376	0.0066336634	0.0026732673	0.0088415842	0.0118811881	0.0031386139	0.0001158416	0.0009712871	0.0599009901	0.0811881188	0.0108910891	0.0043267327	0.0525742574	0.000460396	0.0013960396	0.0047524752	0.0015643564	0.0032178218	0.0072277228
no	OG0008237	72103	1	0.7055393586	0.3002915452	0.8746355685	0.3265306122	0.4402332362	0.4285714286	0.1918367347	0.4664723032	0.5801749271	0.416909621	0.1758017493	0.1854227405	0.0787172012	0.1962099125	0.1702623907	0.1766763848	0.0711370262	0.1393586006	0.260058309	0.3002915452	0.2944606414	0.2309037901	0.2478134111	0.1962099125	0.1472303207	0.1201166181	0.1804664723	0.1262390671	0.3411078717
no	OG0010490	72107	1	0.9210526316	0.1635964912	0.8157894737	0.0905701754	0.2412280702	0.4714912281	0.0055921053	0.2456140351	0.4495614035	0.0394736842	0.0154166667	0.0154385965	0.0054166667	0.0850877193	0.1006578947	0.0168201754	0.0030701754	0.0075	0.2105263158	0.1688596491	0.0317982456	0.0141666667	0.0802631579	0.0425438596	0.0644736842	0.0379385965	0.0342105263	0.0320175439	0.1217105263
no	OG0007986	72415	1	0.7981308411	0.2158878505	0.7878504673	0.0907476636	0.3065420561	0.4523364486	0.0066168224	0.3364485981	0.5102803738	0.0314018692	0.0046074766	0.005588785	0.0016074766	0.0210280374	0.0201869159	0.0053364486	0.0002	0.0019065421	0.0204672897	0.1411214953	0.018317757	0.0066635514	0.0820560748	0.0003560748	0.0078598131	0.0125233645	0.0038224299	0.0060280374	0.0274766355
no	OG0011797	72612	1	0.9351851852	0.6138888889	0.7324074074	0.7342592593	0.7277777778	0.6092592593	0.4583333333	0.3759259259	0.4074074074	0.4064814815	0.4472222222	0.5675925926	0.1305555556	0.0409259259	0.0818518519	0.0921296296	0.0267592593	0.0742592593	0.1731481481	0.1564814815	0.1083333333	0.1277777778	0.0924074074	0.0192592593	0.0138888889	0.0234259259	0.0089351852	0.0925925926	0.0665740741
no	OG0011717	72736	1	0.5865724382	0.5618374558	0.7738515901	0.5795053004	0.519434629	0.4593639576	0.2770318021	0.5053003534	0.925795053	0.4275618375	0.228975265	0.2925795053	0.3003533569	0.0780918728	0.0823321555	0.116254417	0.1049469965	0.1604240283	0.2003533569	0.119434629	0.1038869258	0.1883392226	0.132155477	0.0590106007	0.0300353357	0.021130742	0.0249823322	0.0929328622	0.090459364
no	OG0010517	73681	1	0.9157303371	0.4539325843	0.7415730337	0.4837078652	0.6460674157	0.6629213483	0.4606741573	0.4415730337	0.808988764	0.4612359551	0.3146067416	0.4314606742	0.154494382	0.0606741573	0.0780898876	0.1320224719	0.0735955056	0.1005617978	0.0882022472	0.1185393258	0.1039325843	0.0943820225	0.1258426966	0.0293820225	0.0248876404	0.0137078652	0.0202247191	0.0685393258	0.0298876404
no	OG0010381	74616	1	0.2727272727	0.1568914956	0.8914956012	0.1612903226	0.1788856305	0.293255132	0.8240469208	0.7082111437	0.508797654	0.6598240469	0.5718475073	0.573313783	0.582111437	0.0671554252	0.0693548387	0.2170087977	0.5322580645	0.5	0.118914956	0.0549853372	0.3035190616	0.3211143695	0.0995601173	0.1130498534	0.0195014663	0.0331378299	0.0287390029	0.2991202346	0.0939882698
no	OG0003343	75302	1	0.9460580913	0.6473029046	0.867219917	0.6514522822	0.8008298755	0.9170124481	0.6804979253	0.5850622407	0.9087136929	0.8755186722	0.5269709544	0.6182572614	0.3257261411	0.3904564315	0.5186721992	0.4564315353	0.287966805	0.5228215768	0.7634854772	0.8838174274	0.5435684647	0.601659751	0.4356846473	0.4813278008	0.2261410788	0.2373443983	0.1950207469	0.5892116183	0.5186721992
no	OG0009503	75317	1	0.6722090261	0.1752969121	0.8693586698	0.1403800475	0.2731591449	0.460807601	0.0123990499	0.3491686461	0.6413301663	0.0458432304	0.0121852732	0.0134916865	0.0051781473	0.0475059382	0.0444180523	0.0151781473	0.0015724466	0.0033491686	0.4679334917	0.2121140143	0.0346793349	0.0213064133	0.1014251781	0.0149881235	0.0427553444	0.0167695962	0.0160570071	0.0170546318	0.0501187648
no	OG0002898	75422	1	0.801980198	0.6386138614	0.7089108911	0.6663366337	0.7376237624	0.6792079208	0.5425742574	0.5673267327	0.697029703	0.7158415842	0.4524752475	0.5514851485	0.1336633663	0.1722772277	0.1316831683	0.1118811881	0.1821782178	0.1752475248	0.0612871287	0.0848514851	0.0935643564	0.094950495	0.1128712871	0.3613861386	0.2118811881	0.0336633663	0.1396039604	0.1	0.0755445545
no	OG0005881	76044	1	0.5933333333	0.1828571429	0.7580952381	0.140952381	0.2447619048	0.3819047619	0.0482857143	0.36	0.3161904762	0.0604761905	0.045047619	0.0461904762	0.0145714286	0.042	0.0762857143	0.0254285714	0.0048761905	0.0171428571	0.179047619	0.2857142857	0.057047619	0.0357142857	0.0746666667	0.0114285714	0.0131428571	0.0145714286	0.0140952381	0.0327619048	0.0464761905
no	OG0002210	76131	1	0.5352941176	0.1529411765	0.7480392157	0.0701960784	0.2245098039	0.4450980392	0.0007882353	0.3323529412	0.2990196078	0.0180392157	0.0015784314	0.0023137255	0.0006519608	0.0058431373	0.0065980392	0.001372549	0.0001539216	6.51960784313726E-005	0.0024411765	0.0748039216	0.0064509804	0.0019019608	0.0257843137	0.000094902	0.0009617647	0.0009666667	0.0013921569	0.0039313725	0.0021666667
no	OG0010936	76425	1	0.3769230769	0.3598290598	0.9401709402	0.3474358974	0.3521367521	0.3982905983	0.3431623932	0.5384615385	0.297008547	0.4871794872	0.2948717949	0.3068376068	0.302991453	0.197008547	0.185042735	0.1897435897	0.1978632479	0.2452991453	0.2085470085	0.2188034188	0.2824786325	0.3175213675	0.2752136752	0.1034188034	0.0867521368	0.1021367521	0.135042735	0.2474358974	0.1829059829
no	OG0003548	76464	1	0.7718120805	0.1615212528	0.6979865772	0.0724832215	0.2438478747	0.3042505593	0.0008747204	0.3109619687	0.3713646532	0.0223489933	0.0028635347	0.0032885906	0.0018344519	0.0202908277	0.0277404922	0.0055480984	0.000246085	0.0031543624	0.1617449664	0.2154362416	0.0143400447	0.0066666667	0.0501118568	0.0053691275	0.0109619687	0.0088814318	0.0041610738	0.0081655481	0.0239373602
no	OG0005072	76843	1	0.8816513761	0.2321100917	0.8752293578	0.0900917431	0.319266055	0.7495412844	0.0027889908	0.3366972477	0.4201834862	0.0269724771	0.1036697248	0.0853211009	0.0042018349	0.039266055	0.0671559633	0.0128440367	0.0020917431	0.0052018349	0.5605504587	0.3880733945	0.0573394495	0.0360550459	0.1165137615	0.0090275229	0.0267889908	0.0219266055	0.0130275229	0.0233944954	0.0926605505
no	OG0012736	76915	1	0.8628571429	0.1431428571	0.7257142857	0.1288571429	0.23	0.5428571429	0.0874285714	0.44	0.7914285714	0.3542857143	0.0408571429	0.2671428571	0.0162857143	0.0272571429	0.0235142857	0.0212285714	0.0985714286	0.0537142857	0.1488571429	0.0462857143	0.1285714286	0.0765714286	0.0574285714	0.015	0.0276	0.0181142857	0.0029714286	0.0642857143	0.0272285714
no	OG0004123	77593	1	0.6191176471	0.4117647059	0.8044117647	0.4617647059	0.4338235294	0.5264705882	0.7573529412	0.4897058824	0.3161764706	0.5632352941	0.6558823529	0.6647058824	0.1282352941	0.1360294118	0.1338235294	0.1838235294	0.0892647059	0.1336764706	0.2867647059	0.2	0.1852941176	0.1367647059	0.1926470588	0.1225	0.0651470588	0.0979411765	0.0454411765	0.1435294118	0.1632352941
no	OG0003347	77782	1	0.8052434457	0.2303370787	0.8239700375	0.1962546816	0.3513108614	0.3059925094	0.0992509363	0.2985018727	0.4794007491	0.0311985019	0.1378277154	0.1692883895	0.0674157303	0.0195505618	0.0580524345	0.0108614232	0.0012022472	0.0108988764	0.2213483146	0.1737827715	0.0272659176	0.0141198502	0.0730337079	0.0017790262	0.0072284644	0.0078651685	0.0109737828	0.0162921348	0.02
no	OG0006744	77877	1	0.6717557252	0.5432569975	0.9796437659	0.5305343511	0.5572519084	0.8155216285	0.3727735369	0.5852417303	0.6234096692	0.5445292621	0.4211195929	0.4554707379	0.227735369	0.2544529262	0.2684478372	0.2430025445	0.1755725191	0.2175572519	0.1136132316	0.3371501272	0.3129770992	0.3384223919	0.2646310433	0.2938931298	0.1437659033	0.1050890585	0.1399491094	0.2646310433	0.368956743
no	OG0006848	80905	1	0.6478873239	0.441314554	0.9796557121	0.3912363067	0.4960876369	0.7276995305	0.2128325509	0.5007824726	0.4913928013	0.3364632238	0.1350547731	0.1397496088	0.1877934272	0.1940532081	0.3223787167	0.2300469484	0.1353677621	0.2018779343	0.4632237872	0.7245696401	0.3646322379	0.2863849765	0.2456964006	0.420970266	0.0672926448	0.0735524257	0.0876369327	0.3129890454	0.3740219092
no	OG0009940	83815	1	0.8071428571	0.2435714286	0.6964285714	0.2	0.3364285714	0.3842857143	0.095	0.35	0.4457142857	0.205	0.0814285714	0.0964285714	0.0406428571	0.0068	0.0184285714	0.0128571429	0.0097857143	0.0167142857	0.1014285714	0.0615	0.0127857143	0.0140714286	0.0334285714	0.0071428571	0.0036357143	0.0029571429	0.0025142857	0.0173571429	0.0087142857
no	OG0002172	84652	1	0.7116788321	0.799270073	0.8929440389	0.895377129	0.8114355231	0.7323600973	0.1374695864	0.5681265207	0.7506082725	0.6119221411	0.195863747	0.5425790754	0.3734793187	0.1032846715	0.2445255474	0.2530413625	0.097323601	0.1472019465	0.9914841849	0.1423357664	0.4160583942	0.1788321168	0.1173965937	0.4805352798	0.0321167883	0.0428223844	0.0334549878	0.2153284672	0.5316301703
no	OG0009590	93966	1	0.041	0.0003010526	0.9736842105	9.15789473684211E-005	0.0003189474	0.0009263158	0.0002110526	0.3368421053	0.0705263158	0.00012	2.2578947368421E-005	0.0001031579	9.05263157894737E-005	1.63684210526316E-005	0.0238947368	2.02105263157895E-005	0	5.78947368421053E-005	0.1173684211	0.0018473684	4.87368421052632E-005	0.0001563158	0.0001178947	0	0.0001394737	4.5421052631579E-005	3.98947368421053E-005	0.0001178947	2.23684210526316E-005
no	OG0010726	98828	1	0.9766536965	0.6459143969	0.953307393	0.6459143969	0.7548638132	0.7821011673	0.5097276265	0.7626459144	0.7859922179	0.5408560311	0.4124513619	0.4591439689	0.2151750973	0.1221789883	0.1221789883	0.1809338521	0.126459144	0.2941634241	0.3638132296	0.2284046693	0.3708171206	0.4902723735	0.4085603113	0.0968871595	0.0976653696	0.126459144	0.0836575875	0.2182879377	0.2007782101
no	OG0005995	101185	1	0.9166666667	0.7937853107	0.9279661017	0.6878531073	0.865819209	0.843220339	0.604519774	0.5805084746	0.3615819209	0.7259887006	0.4194915254	0.4279661017	0.2768361582	0.0683615819	0.1878531073	0.2330508475	0.0563559322	0.1878531073	0.1115819209	0.4562146893	0.2994350282	0.2711864407	0.1666666667	0.0596045198	0.0334745763	0.0278248588	0.038700565	0.2274011299	0.1348870056
no	OG0003372	102442	1	0.1612565445	0.180104712	0.9507853403	0.2356020942	0.187434555	0.1445026178	0.4020942408	0.6858638743	0.0940314136	0.1947643979	0.4732984293	0.3863874346	0.0643979058	0.0509947644	0.3706806283	0.1979057592	0.1141361257	0.0816753927	0.1486910995	0.142408377	0.232460733	0.1591623037	0.0620942408	0.0480628272	0.0152879581	0.0235602094	0.0230366492	0.1832460733	0.0970680628
no	OG0010034	102920	1	0.7921568627	0.3725490196	0.9176470588	0.1854901961	0.4176470588	0.8862745098	0.0130392157	0.3980392157	0.6137254902	0.0433333333	0.0115882353	0.018745098	0.0035098039	0.0343137255	0.0337254902	0.0113529412	0.0006254902	0.0048823529	0.172745098	0.2411764706	0.0398039216	0.0174117647	0.1088235294	0.0181764706	0.0205882353	0.0151764706	0.0141568627	0.0179019608	0.0435294118
no	OG0004526	105148	1	0.9404255319	0.5361702128	0.9404255319	0.5234042553	0.6382978723	0.7787234043	0.4595744681	0.6127659574	0.8170212766	0.5021276596	0.3506382979	0.3531914894	0.3378723404	0.1693617021	0.2034042553	0.2255319149	0.1927659574	0.2646808511	0.2514893617	0.2782978723	0.3472340426	0.2885106383	0.3421276596	0.1280851064	0.0774468085	0.1242553191	0.1110638298	0.2370212766	0.3570212766
no	OG0010742	106344	1	0.7108050847	0.1133474576	0.6769067797	0.0940677966	0.2584745763	0.2987288136	0.0596398305	0.2171610169	0.406779661	0.0625	0.0261652542	0.0488347458	0.0278601695	0.0063135593	0.013559322	0.0137711864	0.0055508475	0.0141949153	0.1811440678	0.0468220339	0.0155720339	0.0207627119	0.0542372881	0.2415254237	0.0036334746	0.0112288136	0.0013983051	0.0141949153	0.0078389831
no	OG0010324	106821	1	0.972027972	0.3846153846	0.7692307692	0.2937062937	0.5251748252	0.393006993	0.3321678322	0.4678321678	0.6111888112	0.7202797203	0.2258741259	0.220979021	0.2202797203	0.1426573427	0.1678321678	0.1937062937	0.1818181818	0.4342657343	0.3951048951	0.1867132867	0.1664335664	0.2643356643	0.3391608392	0.0734265734	0.0902097902	0.0867132867	0.0643356643	0.1839160839	0.1062937063
no	OG0011926	107047	1	0.9159663866	0.5588235294	0.8319327731	0.6218487395	0.6470588235	0.7899159664	0.3336134454	0.5294117647	0.7857142857	0.6260504202	0.2617647059	0.2928571429	0.3298319328	0.1504201681	0.1558823529	0.168487395	0.1819327731	0.2991596639	0.5714285714	0.3521008403	0.262605042	0.2079831933	0.2710084034	0.2109243697	0.0915966387	0.0642857143	0.1273109244	0.1903361345	0.2205882353
no	OG0011690	107071	1	0.908045977	0.7356321839	0.9540229885	0.7873563218	0.816091954	0.8620689655	0.5298850575	0.6091954023	0.6436781609	0.6034482759	0.4465517241	0.4402298851	0.2459770115	0.4201149425	0.4873563218	0.3413793103	0.4620689655	0.4810344828	0.4120689655	0.6206896552	0.5586206897	0.475862069	0.6781609195	0.4465517241	0.3212643678	0.2494252874	0.4086206897	0.4936781609	0.7183908046
no	OG0002705	107569	1	0.1909090909	0.2681818182	0.7954545455	0.3909090909	0.2613636364	0.1245454545	0.1797727273	0.5295454545	0.2065909091	0.1595454545	0.2020454545	0.2	0.1331818182	0.0645454545	0.0704545455	0.0456818182	0.0456818182	0.1018181818	0.0461363636	0.0504545455	0.0404545455	0.0456818182	0.0593181818	0.0388636364	0.0142954545	0.0164545455	0.0203409091	0.0447727273	0.0561363636
no	OG0009737	108147	1	0.7923076923	0.4961538462	0.9384615385	0.5769230769	0.5192307692	0.9615384615	0.2307692308	0.5269230769	0.8615384615	0.7384615385	0.2292307692	0.2623076923	0.2330769231	0.3319230769	0.3457692308	0.2473076923	0.2146153846	0.2746153846	0.1119230769	0.5192307692	0.5769230769	0.3884615385	0.6038461538	0.3092307692	0.1519230769	0.1515384615	0.1419230769	0.3780769231	0.5307692308
no	OG0008635	108907	1	0.6052631579	0.1581871345	0.8245614035	0.0728070175	0.2359649123	0.3216374269	0.0097953216	0.4707602339	0.3684210526	0.023245614	0.0085672515	0.0139181287	0.0039473684	0.0165204678	0.0292105263	0.0075730994	0.0026315789	0.0047660819	0.0935672515	0.1429824561	0.0188011696	0.0083918129	0.0614035088	0.0116666667	0.0189766082	0.020497076	0.0087719298	0.0104093567	0.0270175439
no	OG0002221	108954	1	0.6936416185	0.4433526012	0.8728323699	0.376300578	0.4450867052	0.5294797688	0.4190751445	0.7572254335	0.8034682081	0.5838150289	0.298265896	0.3323699422	0.1976878613	0.9248554913	0.612716763	0.6416184971	0.5838150289	0.5132947977	0.2959537572	0.8843930636	0.5289017341	0.5895953757	0.8843930636	0.901734104	0.7572254335	0.8843930636	0.538150289	0.774566474	0.6531791908
no	OG0012290	109778	1	0.3558333333	0.1683333333	0.7816666667	0.2983333333	0.2683333333	0.38	0.555	0.6166666667	0.8416666667	0.9083333333	0.3475	0.3041666667	0.1775	0.0841666667	0.1725	0.1841666667	0.1141666667	0.6391666667	0.105	0.1441666667	0.315	0.285	0.2875	0.05275	0.0580833333	0.0493333333	0.0343333333	0.1716666667	0.0883333333
no	OG0006832	110052	1	0.5446808511	0.1542553191	0.7957446809	0.1234042553	0.1882978723	0.3063829787	0.0870212766	0.3861702128	0.235106383	0.1936170213	0.0692553191	0.0743617021	0.0181914894	0.024893617	0.0345744681	0.0264893617	0.015106383	0.0228723404	0.0174468085	0.0542553191	0.0164893617	0.0188297872	0.0234042553	0.0376595745	0.0192553191	0.0104680851	0.0127659574	0.0190425532	0.0346808511
no	OG0012807	110312	1	0.6894409938	0.5403726708	0.9254658385	0.7763975155	0.5869565217	0.5279503106	0.0413043478	0.3571428571	0.9254658385	0.0695652174	0.048757764	0.0397515528	0.0150931677	0.0338509317	0.0428571429	0.0100931677	0	0.0067080745	0.397515528	0.2360248447	0.0776397516	0.0272670807	0.1611801242	0	0.0085714286	0.0137267081	0.0060559006	0.0366459627	0.0574534161
no	OG0004710	117599	1	0.4827586207	0.2291954023	0.924137931	0.191954023	0.3586206897	0.5724137931	0.1852873563	0.5172413793	0.2174712644	0.4827586207	0.1756321839	0.196091954	0.3011494253	0.4344827586	0.5517241379	0.2344827586	0.2551724138	0.3862068966	0.0606896552	0.9310344828	0.2873563218	0.3494252874	0.3425287356	0.1466666667	0.1450574713	0.1301149425	0.0567816092	0.324137931	0.2551724138
no	OG0003193	192190	1	0.1140096618	0.0051932367	0.9855072464	0.009178744	0.0062801932	0.004178744	0.0026328502	0.4444444444	0.215942029	0.159178744	0.0066425121	0.0157729469	0.1987922705	0.0160869565	0.0731884058	0.1884057971	0.0019589372	0.0073671498	0.047826087	0.102173913	0.1456521739	0.1253623188	0.0105072464	0.0062801932	0.0035748792	0.0033091787	0.0080193237	0.0136956522	0.0816425121
no	OG0008779	192657	1	0.0821705426	0.016627907	0.8488372093	0.0221705426	0.0263565891	0.1019379845	0.0910852713	0.4689922481	0.1554263566	0.0817829457	0.1949612403	0.1534883721	0.0639534884	0.15	0.096124031	0.0910852713	0.1643410853	0.134496124	0.346124031	0.0314341085	0.1023255814	0.1434108527	0.1341085271	0.0678294574	0.1100775194	0.1748062016	0.1329457364	0.0813953488	0.0627906977
no	OG0010682	208768	1	0.9181818182	0.6327272727	0.9054545455	0.61	0.6090909091	0.8218181818	0.4	0.5772727273	0.82	0.6272727273	0.3536363636	0.4463636364	0.2118181818	0.2218181818	0.3309090909	0.3890909091	0.1627272727	0.2563636364	0.3972727273	0.5290909091	0.3236363636	0.3972727273	0.2754545455	0.1754545455	0.0909090909	0.1781818182	0.1163636364	0.3618181818	0.5254545455
no	OG0005012	208836	1	0.9724576271	0.3813559322	0.9004237288	0.313559322	0.4724576271	0.6313559322	0.2245762712	0.561440678	0.9322033898	0.343220339	0.2860169492	0.2902542373	0.1383474576	0.1019067797	0.1631355932	0.1169491525	0.0690677966	0.1224576271	0.7394067797	0.5381355932	0.2116525424	0.1296610169	0.25	0.0453389831	0.0368644068	0.0701271186	0.0584745763	0.1800847458	0.1521186441
no	OG0006182	209334	1	0.84	0.1868	0.788	0.13	0.2652	0.408	0.02764	0.3364	0.52	0.0736	0.0398	0.03492	0.01344	0.044	0.048	0.01644	0.01188	0.02048	0.1436	0.1708	0.0376	0.0556	0.0712	0.00896	0.00656	0.01504	0.00624	0.02804	0.02648
no	OG0006143	209462	1	0.4272727273	0.3818181818	0.9504132231	0.4710743802	0.3760330579	0.4090909091	0.3363636364	0.426446281	0.2198347107	0.3272727273	0.5933884298	0.5818181818	0.0747933884	0.1446280992	0.1619834711	0.1925619835	0.0297520661	0.0690082645	0.3570247934	0.1991735537	0.1404958678	0.120661157	0.1438016529	0.0842975207	0.1140495868	0.1256198347	0.0842975207	0.1165289256	0.1851239669
no	OG0001900	214290	1	0.749122807	0.5166666667	0.8535087719	0.5350877193	0.6263157895	0.5324561404	0.4350877193	0.6815789474	0.7105263158	0.6412280702	0.4377192982	0.4903508772	0.2070175439	0.3149122807	0.3596491228	0.3921052632	0.3105263158	0.2622807018	0.2342105263	0.5368421053	0.3947368421	0.3298245614	0.5333333333	0.2447368421	0.2254385965	0.3692982456	0.1675438596	0.3807017544	0.2745614035
no	OG0010878	217593	1	0.2762237762	0.0023776224	0.9545454545	0.0077797203	0.0582167832	0.0199300699	0.0243006993	0.3583916084	0.1597902098	0.0194055944	0.0176573427	0.0204545455	0.0122202797	0.0014388112	0.1309440559	0.2062937063	0.263986014	0.3356643357	0.5541958042	0.215034965	0.0042482517	0.1421328671	0.0005804196	0.0037237762	0	0	0.0195804196	0.0018181818	0.0066958042
no	OG0011064	217737	1	0.975433526	0.5260115607	0.7962427746	0.8020231214	0.7355491329	0.6054913295	0.7196531792	0.5765895954	0.8569364162	0.7456647399	0.5187861272	0.5332369942	0.3251445087	0.2283236994	0.2210982659	0.2572254335	0.3526011561	0.3092485549	0.2471098266	0.2355491329	0.289017341	0.2471098266	0.3164739884	0.2080924855	0.1005780347	0.1050578035	0.1044797688	0.1878612717	0.362716763
no	OG0003831	218914	1	0.7537313433	0.3791044776	0.8059701493	0.3246268657	0.4373134328	0.4679104478	0.3746268657	0.6	0.8880597015	0.6074626866	0.271641791	0.323880597	0.1694029851	0.223880597	0.1917910448	0.2425373134	0.1805970149	0.202238806	0.6902985075	0.4649253731	0.2276119403	0.2589552239	0.3149253731	0.3343283582	0.2335820896	0.1552238806	0.1014925373	0.226119403	0.297761194
no	OG0005990	218973	1	0.7192982456	0.2058479532	0.8011695906	0.1385964912	0.2812865497	0.3894736842	0.0801169591	0.3198830409	0.2356725146	0.0396491228	0.0552046784	0.0557309942	0.0058479532	0.0325730994	0.0619883041	0.0158479532	0.0040935673	0.0073099415	0.0760233918	0.1292397661	0.0280701754	0.0216959064	0.0842105263	0.0064912281	0.0143274854	0.020877193	0.0079532164	0.0219298246	0.0398830409
no	OG0007266	218977	1	0.8390243902	0.1458536585	0.8390243902	0.0614634146	0.2302439024	0.3863414634	0.0013804878	0.4048780488	0.5756097561	0.0291707317	0.0017414634	0.0036487805	0.0014780488	0.0273658537	0.0419512195	0.0065365854	0.0004434146	0.0042731707	0.0736585366	0.18	0.0179512195	0.0093658537	0.0809756098	0.0033121951	0.014195122	0.0145365854	0.0134634146	0.009902439	0.0326341463
no	OG0003542	225659	1	0.4031746032	0.176984127	0.9444444444	0.1087301587	0.2126984127	0.2103174603	0.8650793651	0.3992063492	0.2126984127	0.0896825397	0.0746825397	0.0849206349	0.0778571429	0.0529365079	0.0984126984	0.0638095238	0.0379365079	0.068015873	0.3579365079	0.173015873	0.1015873016	0.0952380952	0.0865079365	0.1468253968	0.040952381	0.0248412698	0.0417460317	0.0604761905	0.1063492063
no	OG0002217	226539	1	0.9966159052	0.5126903553	0.9543147208	0.5346869712	0.5566835871	0.4467005076	0.4280879865	0.5956006768	0.7529610829	0.5279187817	0.4551607445	0.4060913706	0.5126903553	0.2081218274	0.1659898477	0.2013536379	0.3147208122	0.4720812183	0.2216582064	0.2656514382	0.5093062606	0.3891708968	0.6582064298	0.1776649746	0.1262267343	0.1289340102	0.1115059222	0.331641286	0.2098138748
no	OG0006428	226757	1	0.5275362319	0.4144927536	0.9014492754	0.3739130435	0.4608695652	0.452173913	0.2582608696	0.5855072464	0.4608695652	0.5304347826	0.2828985507	0.3304347826	0.275942029	0.2855072464	0.3188405797	0.3652173913	0.1542028986	0.2156521739	0.3420289855	0.4492753623	0.3362318841	0.3130434783	0.155942029	0.6608695652	0.1571014493	0.1002898551	0.1779710145	0.3391304348	0.3217391304
no	OG0005129	228012	1	0.8148148148	0.5007407407	0.8222222222	0.482962963	0.6666666667	0.6096296296	0.4274074074	0.4977777778	0.5266666667	0.4496296296	0.6333333333	0.6703703704	0.2051851852	0.2385185185	0.2244444444	0.2733333333	0.1511111111	0.2992592593	0.1666666667	0.4622222222	0.2162962963	0.3451851852	0.2814814815	0.1644444444	0.0903703704	0.1140740741	0.0628888889	0.1933333333	0.2066666667
no	OG0002064	228421	1	0.8134243458	0.1990898749	0.7701934016	0.1149032992	0.3014789534	0.3219567691	0.0295790671	0.3174061433	0.3299203641	0.0532423208	0.0178612059	0.0186575654	0.0098976109	0.0078498294	0.0162684869	0.0091581342	0.0040841866	0.0058703072	0.1695108077	0.0828213879	0.0142207053	0.0118316268	0.0376564278	0	0.0007155859	0.0037428896	4.56e-05	0.0045506257	0.006109215
no	OG0008171	228889	1	0.7422222222	0.3777777778	0.9511111111	0.3991111111	0.4755555556	0.5644444444	0.3026666667	0.4933333333	0.5955555556	0.3546666667	0.2977777778	0.3444444444	0.0946666667	0.3248888889	0.4755555556	0.3008888889	0.1675555556	0.2355555556	0.3013333333	0.5244444444	0.436	0.3808888889	0.2911111111	0.4711111111	0.2115555556	0.1662222222	0.2111111111	0.4391111111	0.4933333333
no	OG0008125	230657	1	0.6114457831	0.5722891566	0.9397590361	0.5060240964	0.6837349398	0.6325301205	0.4156626506	0.6295180723	0.4578313253	0.5662650602	0.328313253	0.3463855422	0.8765060241	0.1457831325	0.1990963855	0.2093373494	0.3222891566	0.5271084337	0.3674698795	0.3915662651	0.4909638554	0.4156626506	0.4277108434	0.1343373494	0.1403614458	0.0951807229	0.106626506	0.5421686747	0.1352409639
no	OG0005634	231327	1	0.7603448276	0.2551724138	0.824137931	0.2801724138	0.2982758621	0.4068965517	0.1905172414	0.500862069	0.6689655172	0.3215517241	0.1836206897	0.2172413793	0.199137931	0.1172413793	0.1663793103	0.1551724138	0.1862068966	0.3525862069	0.1267241379	0.3051724138	0.1318965517	0.224137931	0.0931034483	0.0913793103	0.0267241379	0.0289655172	0.0579310345	0.1155172414	0.2637931034
no	OG0005783	233489	1	0.3800322061	0.4524959742	0.8888888889	0.5716586151	0.4718196457	0.4508856683	0.3735909823	0.61352657	0.5217391304	0.5829307568	0.2818035427	0.2753623188	0.2415458937	0.2028985507	0.1755233494	0.2753623188	0.1285024155	0.4170692432	0.3510466989	0.1980676329	0.2850241546	0.2351046699	0.267310789	0.2222222222	0.1491143317	0.1175523349	0.0811594203	0.2367149758	0.2190016103
no	OG0008995	234258	1	0.6612021858	0.1737704918	0.8196721311	0.0890710383	0.3120218579	0.4398907104	0.0008142077	0.4120218579	0.1972677596	0.0231693989	0.0036393443	0.0061748634	0.0025628415	0.0235519126	0.0306557377	0.0066666667	0	0.0019344262	0.0337704918	0.2169398907	0.0160655738	0.0065027322	0.0601092896	0.0030437158	0.0123497268	0.0098360656	0.0041857923	0.0039289617	0.0173770492
no	OG0005955	234736	1	0.8402366864	0.3923076923	0.8698224852	0.2911242604	0.4538461538	0.5272189349	0.3100591716	0.474556213	0.9822485207	0.3213017751	0.2094674556	0.2136094675	0.2485207101	0.2366863905	0.2828402367	0.2319526627	0.1289940828	0.2532544379	0.5852071006	0.5976331361	0.3325443787	0.4076923077	0.426035503	0.3266272189	0.098816568	0.1698224852	0.0786982249	0.2704142012	0.650887574
no	OG0003522	237877	1	0.9484536082	0.3762886598	0.8127147766	0.3127147766	0.4347079038	0.5515463918	0.1307560137	0.3625429553	0.3642611684	0.1075601375	0.0895189003	0.1256013746	0.015257732	0.0276632302	0.0445017182	0.0231958763	0.0079896907	0.0123024055	0.0616838488	0.2164948454	0.0386597938	0.0365979381	0.054467354	0.0259450172	0.0148797251	0.0121993127	0.0095017182	0.0266323024	0.0487972509
no	OG0001884	237890	1	0.0207563025	0.0017058824	0.9075630252	0.0010756303	0.0013865546	0.0022184874	0.0005521008	0.5537815126	0.0478991597	0.000302521	0	3.6890756302521E-005	0.0005983193	0	0.1806722689	0.0040084034	5.89915966386555E-005	0.0001554622	0.0021092437	5.78991596638655E-005	0	0.0002084034	0.0004857143	0	0	0	0	0	0.0312605042
no	OG0004038	237898	1	0.3537931034	0.5165517241	0.8827586207	0.6586206897	0.5089655172	0.2117241379	0.6682758621	0.5082758621	0.4220689655	0.3951724138	0.8620689655	0.7724137931	0.1131034483	0.0504137931	0.0889655172	0.1275862069	0.0584827586	0.1827586207	0.8137931034	0.08	0.1372413793	0.155862069	0.1103448276	0.0326896552	0.0177931034	0.0328275862	0.0310344828	0.0820689655	0.0696551724
no	OG0010144	238024	1	0.362987013	0.2454545455	0.987012987	0.2409090909	0.2616883117	0.237012987	0.5974025974	0.4383116883	0.1564935065	0.2279220779	0.5902597403	0.5246753247	0.1642857143	0.0941558442	0.1993506494	0.2045454545	0.1558441558	0.4071428571	0.2045454545	0.1597402597	0.3922077922	0.2662337662	0.1012987013	0.1227272727	0.0255194805	0.041038961	0.0544155844	0.2448051948	0.211038961
no	OG0005837	238673	1	0.5582120582	0.2089397089	0.9054054054	0.1372141372	0.2827442827	0.4459459459	0.3212058212	0.422037422	0.2993762994	0.6476091476	0.3721413721	0.3118503119	0.2484407484	0.1995841996	0.1912681913	0.1642411642	0.0892931393	0.1860706861	0.603950104	0.4064449064	0.1642411642	0.158004158	0.1496881497	0.2422037422	0.1247401247	0.1122661123	0.1020790021	0.103950104	0.3378378378
no	OG0006453	239122	1	0.7740740741	0.4	0.7851851852	0.3674074074	0.562962963	0.637037037	0.3962962963	0.8296296296	0.5666666667	0.6851851852	0.23	0.3185185185	0.1677777778	0.1662962963	0.3888888889	0.2225925926	0.3485185185	0.2688888889	0.6111111111	0.4444444444	0.2037037037	0.2033333333	0.2366666667	0.1666666667	0.1085185185	0.107037037	0.0733333333	0.287037037	0.1355555556
no	OG0002434	241627	1	0.9768683274	0.3220640569	0.8380782918	0.1850533808	0.3825622776	0.4804270463	0.1414590747	0.371886121	0.2544483986	0.1850533808	0.1028469751	0.1229537367	0.0782918149	0.0855871886	0.1669039146	0.1067615658	0.0439501779	0.0854092527	0.0943060498	0.5516014235	0.125088968	0.0850533808	0.206405694	0.0213523132	0.0355871886	0.0382562278	0.0316725979	0.1309608541	0.1076512456
no	OG0004793	243574	1	0.8140703518	0.5376884422	0.7587939698	0.5477386935	0.527638191	0.3085427136	0.4226130653	0.264321608	0.5979899497	0.2025125628	0.4492462312	0.4316582915	0.0613065327	0.0392964824	0.0899497487	0.0633165829	0.0352763819	0.0688442211	0.5326633166	0.1819095477	0.0408040201	0.1472361809	0.1773869347	0.0131155779	0.0093467337	0.0128643216	0.0045829146	0.0869346734	0.1015075377
no	OG0008647	244141	1	0.9003690037	0.6642066421	0.8191881919	0.8560885609	0.7859778598	0.7970479705	0.594095941	0.8929889299	0.5350553506	0.741697417	0.6642066421	0.6900369004	0.4169741697	0.2837638376	0.1653136531	0.1859778598	0.5166051661	0.4317343173	0.352398524	0.2420664207	0.3335793358	0.442804428	0.3092250923	0.2361623616	0.0889298893	0.0963099631	0.1228782288	0.2361623616	0.2608856089
no	OG0008370	245474	1	0.9581151832	0.2806282723	0.7591623037	0.2628272251	0.3780104712	0.4916230366	0.2518324607	0.3858638743	0.2235602094	0.2701570681	0.1727748691	0.2020942408	0.1047120419	0.0376963351	0.0984293194	0.0780104712	0.054973822	0.087434555	0.0179581152	0.1570680628	0.1230366492	0.080104712	0.1293193717	0.0367539267	0.0156544503	0.0180628272	0.0179057592	0.1083769634	0.0821989529
no	OG0009306	252876	1	0.6862745098	0.4352941176	0.7568627451	0.4901960784	0.6470588235	0.5254901961	0.5921568627	0.6156862745	0.6941176471	0.6274509804	0.4509803922	0.5529411765	0.2952941176	0.0839215686	0.1164705882	0.1239215686	0.1592156863	0.2325490196	0.5333333333	0.2674509804	0.2454901961	0.2505882353	0.2717647059	0.0564705882	0.0850980392	0.082745098	0.0303529412	0.1329411765	0.1023529412
no	OG0008741	270906	1	0.887874837	0.3102998696	0.814863103	0.1421121252	0.4941329857	0.6584093872	0.0122033898	0.3963494133	0.4198174707	0.0438070404	0.0169491525	0.0170795306	0.0157757497	0.0375488918	0.0426336375	0.0198174707	0.0020338983	0.0058800522	0.2816166884	0.258148631	0.0481095176	0.0187744459	0.1368970013	0.0064146023	0.0129986962	0.0149934811	0.0087353325	0.0245110821	0.0488917862
no	OG0011597	276770	1	0.6319018405	0.3773006135	0.9570552147	0.3926380368	0.4233128834	0.5705521472	0.2033742331	0.5521472393	0.5797546012	0.3466257669	0.2128834356	0.2487730061	0.2285276074	0.217791411	0.2033742331	0.1969325153	0.2659509202	0.3282208589	0.4662576687	0.3435582822	0.3282208589	0.2705521472	0.463190184	0.1812883436	0.1852760736	0.1217791411	0.1825153374	0.2457055215	0.2585889571
no	OG0008533	319701	1	0.7233009709	0.2898058252	0.8495145631	0.2150485437	0.4101941748	0.5533980583	0.0572815534	0.3373786408	0.3373786408	0.0810679612	0.0621359223	0.0703883495	0.0308737864	0.1048543689	0.2262135922	0.0669902913	0.0042475728	0.0208252427	0.1558252427	0.4902912621	0.0854368932	0.0477184466	0.1140776699	0.0432524272	0.0476213592	0.0368932039	0.0009514563	0.0669902913	0.1097087379
no	OG0004391	329727	1	0.1904153355	0.0766773163	0.9361022364	0.0670926518	0.1095846645	0.6389776358	0.0138338658	0.3226837061	0.1651757188	0.4153354633	0.0195527157	0.0632587859	0.0552715655	0.0274440895	0.0808306709	0.2025559105	0.0076677316	0.047284345	0.0961661342	0.1057507987	0.0785942492	0.0539936102	0.0248242812	0.017028754	0.0039936102	0.01	0.0661341853	0.1453674121	0.0584664537
no	OG0003934	338523	1	0.647834275	0.4783427495	0.8342749529	0.3107344633	0.4971751412	0.4256120527	0.7683615819	0.5348399247	0.1310734463	0.5743879473	0.5894538606	0.6534839925	0.252354049	0.2467043315	0.4086629002	0.2787193974	0.0924670433	0.1920903955	0.3822975518	0.2241054614	0.3201506591	0.4971751412	0.3672316384	0.0943502825	0.1242937853	0.2109227872	0.0640301318	0.2975517891	0.31826742
no	OG0007143	380601	1	0.95	0.5714285714	0.8964285714	0.5642857143	0.7071428571	0.7642857143	0.5214285714	0.6678571429	0.875	0.6571428571	0.3964285714	0.3821428571	0.4357142857	0.1917857143	0.2157142857	0.2828571429	0.3546428571	0.5321428571	0.2357142857	0.4892857143	0.4535714286	0.3303571429	0.4678571429	0.1307142857	0.0853571429	0.1196428571	0.0492857143	0.3053571429	0.2589285714
no	OG0010462	11481	0.0323140496	1	0.6429752066	0.0337190083	0.3545454545	0.558677686	0.2181818182	0.1338842975	0.0439669421	0.2876033058	0.1148760331	0.1239669421	0.1719008264	0.0699173554	0.0909090909	0.0276033058	0.2041322314	0.0448760331	0.1239669421	0.0547107438	0.1016528926	0.1074380165	0.0925619835	0.0595041322	0.0884297521	0.0396694215	0.0465289256	0.0333057851	0.1049586777	0.1776859504
no	OG0004655	11538	0.2928176796	1	0.9254143646	0.2635359116	0.864640884	0.9834254144	0.7845303867	0.4281767956	0.2256906077	0.4613259669	0.5635359116	0.4337016575	0.5193370166	0.1660220994	0.1527624309	0.1944751381	0.232320442	0.079558011	0.2165745856	0.4806629834	0.3259668508	0.2762430939	0.2696132597	0.2052486188	0.1745856354	0.1008287293	0.0961325967	0.0975138122	0.2041436464	0.2464088398
no	OG0009628	11546	0.729468599	1	0.4758454106	0.5652173913	0.5507246377	0.7149758454	0.6666666667	0.3541062802	0.4589371981	0.406763285	0.6086956522	0.3024154589	0.3555555556	0.131884058	0.0888888889	0.1512077295	0.1371980676	0.0555555556	0.1256038647	0.1439613527	0.1608695652	0.1729468599	0.1782608696	0.2550724638	0.0269082126	0.04352657	0.0647342995	0.0230917874	0.1217391304	0.1285024155
no	OG0010496	11564	0.8720720721	1	0.6117117117	0.9189189189	0.6765765766	0.6720720721	0.9459459459	0.5333333333	0.5387387387	0.8378378378	0.7612612613	0.3504504505	0.3945945946	0.9189189189	0.581981982	0.5009009009	0.5378378378	0.2900900901	0.7414414414	0.472972973	0.8171171171	0.6945945946	0.5207207207	0.6261261261	0.4297297297	0.2675675676	0.2648648649	0.3036036036	0.6774774775	0.8144144144
no	OG0008982	11695	0.0040069085	1	0.0962003454	0.0044559585	0.0823834197	0.1986183074	0.3626943005	0.0392055268	0.0004663212	0.0373056995	0.0183074266	0.0381692573	0.1582037997	0.0139723661	0.0032124352	0.0701208981	0.0281519862	0.0002590674	0.0100345423	0.0043523316	0.0161830743	0.0250431779	0.0295336788	0.0024006908	0.0466321244	0.0011174439	0.000835924	0.0024352332	0.4611398964	0.0271157168
no	OG0011327	11792	0.3840104849	1	0.49672346	0.3355176933	0.4547837484	0.6526867628	0.4836173001	0.1336828309	0.2896461337	0.4207077326	0.2319790301	0.1546526868	0.1625163827	0.0931847969	0.0732634338	0.1146788991	0.0840104849	0.1208387942	0.1186107471	0.1520314548	0.1651376147	0.249017038	0.2267365662	0.2123197903	0.1002621232	0.0491480996	0.0580602883	0.0584534731	0.2044560944	0.2306684142
no	OG0004481	11834	0.6708860759	1	0.8164556962	0.664556962	0.6772151899	0.9050632911	0.9683544304	0.4227848101	0.3512658228	0.5936708861	0.5481012658	0.3436708861	0.3905063291	0.2544303797	0.35	0.4759493671	0.4360759494	0.1930379747	0.4151898734	0.3620253165	0.6708860759	0.4898734177	0.4094936709	0.4329113924	0.4291139241	0.2544303797	0.2012658228	0.2234177215	0.4632911392	0.5613924051
no	OG0003215	11920	0.3263157895	1	0.5605263158	0.2763157895	0.5921052632	0.7078947368	0.6289473684	0.3605263158	0.1844736842	0.2894736842	0.6184210526	0.3131578947	0.3684210526	0.1657894737	0.0984210526	0.255	0.165	0.0613157895	0.1768421053	0.165	0.2947368421	0.2434210526	0.2418421053	0.1710526316	0.0371052632	0.0211315789	0.0281578947	0.0292105263	0.2057894737	0.0971052632
no	OG0006310	11923	0	1	0.3464480874	0.0010546448	0.1573770492	0.349726776	0.0020655738	0.0438797814	0	0	0	0.1153005464	0.0518579235	0	0	0.0087978142	0	0	0	0.0004874317	0.0038688525	0	0.0004639344	0.0004639344	0.0116939891	0	0	0	0.0021092896	0
no	OG0010169	11991	0.5286103542	1	0.514986376	0.4359673025	0.4741144414	0.6621253406	0.5558583106	0.2599455041	0.280653951	0.2970027248	0.2441416894	0.2152588556	0.2997275204	0.0351498638	0.0689373297	0.0820163488	0.0599455041	0.0242506812	0.0433242507	0.0585831063	0.09373297	0.0337874659	0.0550408719	0.0455040872	0.0392370572	0.0479564033	0.0455040872	0.0254223433	0.0367847411	0.1024523161
no	OG0006540	12006	0.0143835616	1	0.501369863	0.0169863014	0.3424657534	0.5383561644	0.8219178082	0.2089041096	0.0152054795	0.0457534247	0.2068493151	0.2589041096	0.304109589	0.0402054795	0.3212328767	0.0952054795	0.304109589	0.0835616438	0.0567123288	0.032739726	0.2034246575	0.4630136986	0.4760273973	0.7328767123	0.4082191781	0.4239726027	0.4609589041	0.0821917808	0.2465753425	0.3938356164
no	OG0003234	12190	0.7929292929	1	0.3570707071	0.6616161616	0.3126262626	0.453030303	0.5404040404	0.3474747475	0.3757575758	0.3171717172	0.1702020202	0.2611111111	0.2929292929	0.051010101	0.0486868687	0.1161616162	0.0555555556	0.0954545455	0.0616161616	0.7676767677	0.1934343434	0.101010101	0.0873737374	0.0919191919	0.0570707071	0.0402525253	0.0350505051	0.0295959596	0.0606060606	0.1358585859
no	OG0004978	12235	0.7143939394	1	0.2204545455	0.5772727273	0.0916666667	0.3318181818	0.4818181818	0.0217424242	0.2484848485	0.5477272727	0.0164393939	0.0125	0.0103787879	0.0025757576	0.0125	0.0151515152	0.0109848485	0.0011363636	0.0016136364	0.2871212121	0.1083333333	0.0162121212	0.005719697	0.0681060606	0.0008106061	0.0052045455	0.0035984848	0.0032272727	0.003969697	0.0140909091
no	OG0005756	12236	0.7012987013	1	0.2314935065	0.6525974026	0.0883116883	0.3279220779	0.512987013	0.0218181818	0.2925324675	0.4058441558	0.0295779221	0.0137662338	0.0215909091	0.0053896104	0.0662337662	0.0805194805	0.0236038961	0.0017305195	0.0071428571	0.2704545455	0.4545454545	0.0542207792	0.0239935065	0.1772727273	0.015487013	0.0457792208	0.0422077922	0.0265909091	0.0244480519	0.1396103896
no	OG0002840	12301	0.7790973872	1	0.4679334917	0.5249406176	0.6793349169	0.6579572447	0.3634204276	0.3087885986	0.2731591449	0.6318289786	0.242280285	0.2541567696	0.3325415677	0.0681710214	0.0308788599	0.0332541568	0.0394299287	0.039192399	0.0475059382	0.0752969121	0.0541567696	0.0513064133	0.0448931116	0.0420427553	0.1508313539	0.0182422803	0.0057482185	0.0221377672	0.0332541568	0.0517814727
no	OG0003283	12316	0.6531604538	1	0.2463533225	0.5688816856	0.1110210697	0.3841166937	0.4408427877	0.0027228525	0.2463533225	0.3144246353	0.0186385737	0.0069205835	0.0077147488	0.0046029173	0.0377633712	0.0502431118	0.0108427877	0.0009189627	0.0026418152	0.1194489465	0.2560777958	0.0259319287	0.0109076175	0.0534846029	0.0049594814	0.014732577	0.0210696921	0.009286872	0.0113614263	0.0750405186
no	OG0003803	12444	0.0540750323	1	0.3738680466	0.0504527814	0.1849935317	0.4294954722	0.5368693402	0.012225097	0.0362225097	0.0285899094	0.2367399741	0.086545925	0.1065976714	0.1578266494	0.1849935317	0.1245795602	0.1668822768	0.0141009056	0.048771022	0.012457956	0.1306597671	0.3868046572	0.2199223803	0.2664941785	0.2897800776	0.0648124191	0.1002587322	0.0679172057	0.2535575679	0.2626131953
no	OG0009435	12462	0.6858333333	1	0.5733333333	0.5833333333	0.6416666667	0.695	0.5741666667	0.2908333333	0.3808333333	0.8208333333	0.3725	0.2033333333	0.2225	0.2116666667	0.1291666667	0.1341666667	0.1333333333	0.14	0.2141666667	0.6758333333	0.2491666667	0.2691666667	0.2091666667	0.3266666667	0.0891666667	0.0728333333	0.0933333333	0.0725	0.1741666667	0.3375
no	OG0009451	12465	0.6645833333	1	0.5583333333	0.5506944444	0.6138888889	0.6520833333	0.5173611111	0.3034722222	0.3958333333	0.7569444444	0.4368055556	0.2194444444	0.2347222222	0.1527777778	0.1493055556	0.1395833333	0.1416666667	0.1569444444	0.1972222222	0.49375	0.2229166667	0.2395833333	0.2013888889	0.2430555556	0.1020833333	0.0552777778	0.075	0.0607638889	0.1541666667	0.3083333333
no	OG0009349	12532	0.5942492013	1	0.2129925453	0.5154419595	0.085942492	0.3471778488	0.4526091587	0.0020340788	0.2332268371	0.3216187433	0.0103833866	0.0070500532	0.012886049	0.0006325879	0.0332268371	0.0264110756	0.0078913738	0.0007912673	0.0008498403	0.4632587859	0.1469648562	0.0217252396	0.0088072417	0.1427050053	0.001799787	0.0266240682	0.0477103301	0.0161874334	0.0044728435	0.062513312
no	OG0006447	12545	0.5619318182	1	0.8068181818	0.4744318182	0.9147727273	0.9261363636	0.9715909091	0.3732954545	0.2238636364	0.3005681818	0.0772727273	0.2329545455	0.2596590909	0.0124431818	0.0396590909	0.1278409091	0.0324431818	0.0020227273	0.0164772727	0.2397727273	0.3590909091	0.0852272727	0.0327272727	0.1085227273	0.0602272727	0.0257954545	0.0235795455	0.0284090909	0.0755681818	0.1073863636
no	OG0011308	12567	0.3587301587	1	0.546031746	0.3619047619	0.3149206349	0.6380952381	0.7111111111	0.0568253968	0.2003174603	0.4031746032	0.1615873016	0.0479365079	0.0606349206	0.0676190476	0.1184126984	0.1253968254	0.1304761905	0.0482539683	0.1333333333	0.0498412698	0.2568253968	0.2101587302	0.1485714286	0.1949206349	0.1133333333	0.0904761905	0.0692063492	0.086984127	0.1234920635	0.3333333333
no	OG0007892	12589	0.056407448	1	0.6286966046	0.0422782037	0.8981380066	0.8554216867	0.4359255203	0.4698795181	0.074041621	0.1204819277	0.4709748083	0.4786418401	0.578313253	0.2486308872	0.0167579409	0.0049945235	0.0729463308	0.0046221249	0.0594742607	0.7743702081	0.0151150055	0.0754654984	0.0801752464	0.0161007667	0.0236582694	0.0016210296	0.0018400876	0.0051807229	0.0318729463	0.0345016429
no	OG0006399	12607	0.512295082	1	0.3614754098	0.3909836066	0.4327868852	0.5163934426	0.4163934426	0.3319672131	0.3073770492	0.5327868852	0.4139344262	0.318852459	0.3713114754	0.1114754098	0.0445901639	0.0819672131	0.1040983607	0.0868852459	0.1393442623	0.1450819672	0.1196721311	0.1409836066	0.1057377049	0.1081967213	0.0260655738	0.0159836066	0.0209836066	0.0098360656	0.0795901639	0.0942622951
no	OG0006806	12617	0.4697986577	1	0.5543624161	0.3731543624	0.6563758389	0.7718120805	0.5597315436	0.4147651007	0.2214765101	0.389261745	0.355704698	0.3127516779	0.3852348993	0.0583892617	0.0632214765	0.0912751678	0.077852349	0.0224161074	0.0548993289	0.2402684564	0.1677852349	0.08	0.0991946309	0.0783892617	0.0859060403	0.0339597315	0.0276510067	0.0311409396	0.0543624161	0.0771812081
no	OG0008448	12649	0.6988707654	1	0.1907151819	0.5345043915	0.1072772898	0.2961104141	0.5370138018	0.0237139272	0.2296110414	0.3751568381	0.0455457967	0.0278544542	0.0322459222	0.0044040151	0.0132998745	0.0115181932	0.0077540778	0.0027227102	0.0048055207	0.0993726474	0.0932245922	0.0193224592	0.0124717691	0.0484316186	0.0056587202	0.0060100376	0.0074027604	0.0088456713	0.0052823087	0.0238393977
no	OG0011655	12803	0.6902173913	1	0.5054347826	0.5760869565	0.3880434783	0.6847826087	0.4309782609	0.597826087	0.3483695652	0.3402173913	0.4434782609	0.3538043478	0.4695652174	0.6358695652	0.1195652174	0.1842391304	0.1907608696	0.1467391304	0.6032608696	0.8695652174	0.4766304348	0.1418478261	0.177173913	0.4402173913	0.0247826087	0.0951086957	0.089673913	0.0548913043	0.514673913	0.1168478261
no	OG0003568	12912	0.3625730994	1	0.8109161793	0.3118908382	0.6764132554	0.8343079922	0.6608187135	0.477582846	0.2436647173	0.3664717349	0.4561403509	0.4054580897	0.4931773879	0.2066276803	0.2202729045	0.432748538	0.3820662768	0.0931773879	0.2475633528	0.1563352827	0.9649122807	0.2884990253	0.2436647173	0.2553606238	0.1692007797	0.0937621832	0.1393762183	0.0986354776	0.3918128655	0.3411306043
no	OG0012792	12957	0.0472553699	1	0.1431980907	0.0175417661	0.1431980907	0.1527446301	0.1169451074	0.1778042959	0.0289976134	0.1054892601	0.0560859189	0.1011933174	0.1252983294	0	0	0.023627685	0.0113245823	0.0088782816	0.002947494	0.0052267303	0.0952267303	0.000778043	0.0001801909	0	0	0	0	0.0130071599	0.0540572792	0.0066945107
no	OG0005335	13006	0.5870967742	1	0.2964516129	0.4193548387	0.3022580645	0.4483870968	0.3322580645	0.2212903226	0.2329032258	0.5193548387	0.2174193548	0.1467741935	0.2429032258	0.0480645161	0.0387096774	0.0464516129	0.0619354839	0.0212580645	0.0496774194	0.1238709677	0.0880645161	0.0580645161	0.0625806452	0.0567741935	0.0358064516	0.0213225806	0.0119354839	0.0169677419	0.0351612903	0.0429032258
no	OG0005504	13018	0.6153846154	1	0.5879120879	0.5252747253	0.5384615385	0.7362637363	0.6153846154	0.4950549451	0.339010989	0.4351648352	0.4148351648	0.3115384615	0.3906593407	0.167032967	0.1681318681	0.282967033	0.2587912088	0.0928571429	0.2076923077	0.1291208791	0.7362637363	0.2175824176	0.2082417582	0.2214285714	0.0884615385	0.0598901099	0.0884615385	0.0477472527	0.1554945055	0.1802197802
no	OG0006032	13204	0.5698924731	1	0.541218638	0.4623655914	0.476702509	0.6845878136	0.6433691756	0.2580645161	0.3333333333	0.4641577061	0.394265233	0.1845878136	0.2437275986	0.1265232975	0.0788530466	0.1129032258	0.1532258065	0.0792114695	0.1553763441	0.1827956989	0.2652329749	0.1688172043	0.1663082437	0.1697132616	0.0564516129	0.026344086	0.0315412186	0.0261648746	0.1408602151	0.1102150538
no	OG0007948	13209	0.3523076923	1	0.7282051282	0.2835897436	0.6871794872	0.7692307692	0.6666666667	0.4928205128	0.2856410256	0.5846153846	0.6615384615	0.3907692308	0.5097435897	0.2994871795	0.278974359	0.3820512821	0.4343589744	0.161025641	0.3502564103	0.2076923077	0.4738461538	0.4712820513	0.4733333333	0.2846153846	0.2287179487	0.0943589744	0.1538461538	0.1276923077	0.32	0.3851282051
no	OG0001971	13211	0.5642458101	1	0.5223463687	0.4441340782	0.4888268156	0.7751396648	0.5600558659	0.2067039106	0.2681564246	0.4120111732	0.2444134078	0.1522346369	0.2011173184	0.0677374302	0.0284916201	0.0607541899	0.0724860335	0.0308659218	0.0956703911	0.155027933	0.1452513966	0.0917597765	0.1101955307	0.098603352	0.0110614525	0.0081145251	0.0142458101	0.0079888268	0.0581005587	0.0339385475
no	OG0007431	13388	0.0181386861	1	0.5	0.018649635	0.2430656934	0.5510948905	0.097080292	0.0459854015	0.027080292	0.0180656934	0.097810219	0.0394160584	0.0952554745	0.0576642336	0.2496350365	0.6277372263	0.3686131387	0.0638686131	0.100729927	0.0251824818	0.0594890511	0.1335766423	0.1386861314	0.3087591241	0.0861313869	0.4890510949	0.397810219	0.0740875912	0.1616788321	0.1160583942
no	OG0009556	13389	0.0007288732	1	0.411971831	0.0008239437	0.1426056338	0.3355633803	0.0107746479	0.0146830986	0.0002295775	0.0016795775	0.000081338	0.0196830986	0.0197183099	0.0003091549	0.0126408451	0.0002253521	0.002334507	4.22535211267606E-005	0.0001640845	0.3478873239	0.0155985915	0.0013485915	0.0013767606	0.0090492958	0.0045070423	0.0285915493	0.0231338028	0.0025070423	0.0015492958	0.0072887324
no	OG0005464	13433	0.7747989276	1	0.581769437	0.8069705094	0.4664879357	0.6970509383	0.8042895442	0.2310991957	0.3163538874	0.509383378	0.1514745308	0.1579088472	0.2158176944	0.0689008043	0.2032171582	0.345844504	0.190616622	0.0361930295	0.0965147453	0.1536193029	0.981233244	0.1686327078	0.1190348525	0.2509383378	0.2203753351	0.1463806971	0.1142091153	0.1120643432	0.2042895442	0.3780160858
no	OG0005829	13436	0.580952381	1	0.3538095238	0.5619047619	0.26	0.4542857143	0.6714285714	0.1242857143	0.5428571429	0.5619047619	0.2414285714	0.0595238095	0.0866666667	0.0876190476	0.250952381	0.3742857143	0.3066666667	0.300952381	0.1595238095	0.3657142857	0.4342857143	0.3104761905	0.1952380952	0.1619047619	0.2028571429	0.1428571429	0.110952381	0.2023809524	0.24	0.5952380952
no	OG0009077	13555	0.8333333333	1	0.2685897436	0.9935897436	0.1294871795	0.3506410256	0.6987179487	0.0620512821	0.475	0.3378205128	0.1032051282	0.1942307692	0.1493589744	0.0212820513	0.2442307692	0.3769230769	0.2506410256	0.0594871795	0.0826923077	0.1352564103	0.6987179487	0.2807692308	0.1384615385	0.2294871795	0.3205128205	0.1653846154	0.2070512821	0.0967948718	0.1512820513	0.7115384615
no	OG0004416	13557	0.3936170213	1	0.4553191489	0.3776595745	0.3914893617	0.5510638298	0.7957446809	0.2542553191	0.2287234043	0.4031914894	0.2234042553	0.3414893617	0.3542553191	0.1159574468	0.1425531915	0.1012765957	0.1004255319	0.0731914894	0.0786170213	0.0476595745	0.2595744681	0.2	0.1957446809	0.2723404255	0.1085106383	0.1063829787	0.1045744681	0.0324468085	0.1361702128	0.1595744681
no	OG0005321	13605	0.8538461538	1	0.3215384615	0.7392307692	0.1246153846	0.3992307692	0.4946153846	0.009	0.3630769231	0.8461538462	0.0346923077	0.0098461538	0.0121538462	0.0044	0.0501538462	0.0323076923	0.0125384615	0.0073307692	0.0395384615	0.2584615385	0.2938461538	0.0392307692	0.0224615385	0.1615384615	0.0110769231	0.0294615385	0.0275384615	0.0219230769	0.0087692308	0.0570769231
no	OG0008302	13626	0.7483870968	1	0.4380645161	0.6122580645	0.4070967742	0.6238709677	0.6270967742	0.3206451613	0.4890322581	0.7096774194	0.4980645161	0.1987096774	0.2193548387	0.1361290323	0.2187096774	0.2225806452	0.1935483871	0.1258064516	0.1548387097	0.3393548387	0.2638709677	0.1451612903	0.1496774194	0.2025806452	0.1019354839	0.0993548387	0.1051612903	0.0531612903	0.1477419355	0.195483871
no	OG0004244	13669	0.5836385836	1	0.2454212454	0.4444444444	0.2466422466	0.3577533578	0.3748473748	0.1794871795	0.3076923077	0.5323565324	0.2954822955	0.1550671551	0.2002442002	0.109035409	0.0498168498	0.0695970696	0.1117216117	0.067032967	0.0941391941	0.1672771673	0.1112332112	0.1221001221	0.1452991453	0.0848595849	0.0487179487	0.0207570208	0.0294261294	0.026984127	0.0802197802	0.0857142857
no	OG0005664	13690	0.4224299065	1	0.8794392523	0.3271028037	0.8411214953	0.8981308411	0.4785046729	0.3813084112	0.2644859813	0.6130841121	0.6280373832	0.3037383178	0.3551401869	0.3542056075	0.0962616822	0.0813084112	0.146728972	0.0910280374	0.2271028037	0.2327102804	0.208411215	0.2607476636	0.246728972	0.1626168224	0.0439252336	0.0248598131	0.0419626168	0.0235514019	0.1644859813	0.1299065421
no	OG0002487	13722	0.7102803738	1	0.4299065421	0.4797507788	0.6074766355	0.6510903427	0.5700934579	0.4143302181	0.3707165109	0.9158878505	0.7009345794	0.3644859813	0.3644859813	0.1940809969	0.0735202492	0.0685358255	0.0978193146	0.0834890966	0.145482866	0.4049844237	0.114953271	0.1367601246	0.1660436137	0.1875389408	0.0225545171	0.0291588785	0.0342679128	0.0196884735	0.0809968847	0.0732087227
no	OG0007688	13798	0.0029837251	1	0.6853526221	0.0006220615	0.3001808318	0.6708860759	0.417721519	0.1674502712	8.33634719710669E-005	0.0043399638	3.59855334538879E-005	0	0.0001153707	0	0	0.0019710669	0.0003924051	0	0.0026220615	0.0019168174	0.0033273056	0.0066726944	0.0014792043	0	0.0108318264	0	0	0	0.1726943942	0
no	OG0007477	13824	0.0184775087	1	0.9792387543	0.0166782007	0.6678200692	0.9204152249	0.4602076125	0.1716262976	0.0221453287	0.1287197232	0.3910034602	0.0671280277	0.2844290657	0.1785467128	0.2546712803	0.0131487889	0.5121107266	0.0067128028	0.4152249135	0.2515570934	0.0785467128	0.314532872	0.401384083	0.1671280277	0.2380622837	0.0743944637	0.0512110727	0.5017301038	0.1757785467	0.553633218
no	OG0004417	13990	0.2588357588	1	0.7681912682	0.2307692308	0.5675675676	0.8388773389	0.5644490644	0.1673596674	0.1600831601	0.3627858628	0.238045738	0.1704781705	0.2172557173	0.0864864865	0.0434511435	0.0665280665	0.1081081081	0.046985447	0.0996881497	0.083991684	0.159043659	0.132016632	0.1257796258	0.0863825364	0.0424116424	0.0221413721	0.0238045738	0.0215176715	0.0946985447	0.1268191268
no	OG0004612	14000	0.3258241758	1	0.6373626374	0.3010989011	0.6758241758	0.8076923077	0.5659340659	0.6703296703	0.1357142857	0.456043956	0.3148351648	0.6648351648	0.7967032967	0.2450549451	0.1736263736	0.1604395604	0.232967033	0.0474175824	0.3016483516	0.2846153846	0.2587912088	0.2901098901	0.2450549451	0.2626373626	0.178021978	0.1115384615	0.1142857143	0.0895604396	0.1774725275	0.2620879121
no	OG0007378	14056	0.4439655172	1	0.4612068966	0.338362069	0.2801724138	0.6573275862	0.4094827586	0.038362069	0.1961206897	0.1894396552	0.0816810345	0.0245689655	0.0355603448	0.0126293103	0.02	0.0299568966	0.0130172414	0.005862069	0.0138577586	0.1635775862	0.2129310345	0.0262931034	0.0165086207	0.0650862069	0.0037284483	0.0062068966	0.0117672414	0.0045043103	0.0217672414	0.0200646552
no	OG0012598	14171	0.0068584071	1	0.2690265487	0.0182743363	0.082300885	0.3309734513	0.0973451327	0.04	0.006460177	0.0089380531	0.0124778761	0.0482300885	0.0672566372	0.0017876106	0.0074778761	0.0102212389	0.0061504425	0	0.0192477876	0.1407079646	0.0265929204	0.0191150442	0.005619469	0.0036681416	0.0165929204	0.0016814159	0.0047345133	0.0125663717	0.0053097345	0.053539823
no	OG0012588	14179	0.0044946237	1	0.1698924731	0.0133333333	0.0591397849	0.1559139785	0.1430107527	0.0007365591	0.0060215054	0.016827957	0.0013064516	0	0.0004607527	0.0012956989	0	0.0329032258	0	0	0.0009086022	0.2032258065	0.015	0	0.0214516129	0.0011989247	0.0066129032	0	0.0026021505	0	0	0.7795698925
no	OG0008767	14228	0.5333333333	1	0.4901960784	0.5006535948	0.477124183	0.5777777778	0.4588235294	0.4241830065	0.2823529412	0.7058823529	0.2934640523	0.1843137255	0.208496732	0.539869281	0.445751634	0.1653594771	0.2745098039	0.3503267974	0.4287581699	0.9869281046	0.2875816993	0.3261437908	0.4673202614	0.5359477124	0.5660130719	0.5006535948	0.2392156863	0.4339869281	0.2111111111	0.6732026144
no	OG0004949	14265	0.7535211268	1	0.6035211268	0.5669014085	0.7887323944	0.7605633803	0.9366197183	0.4556338028	0.3838028169	0.8169014085	0.5042253521	0.5190140845	0.6112676056	0.0521126761	0.0781690141	0.0685211268	0.0866197183	0.0479577465	0.1049295775	0.0992957746	0.1485915493	0.7676056338	0.3542253521	0.0746478873	0.0309859155	0.0166901408	0.0264788732	0.0088732394	0.1323943662	0.1387323944
no	OG0012250	14300	0.6140350877	1	0.4561403509	0.4223684211	0.5175438596	0.6228070175	0.548245614	0.3885964912	0.3951754386	0.6885964912	0.6842105263	0.3175438596	0.4162280702	0.0929824561	0.1035087719	0.0614035088	0.0828947368	0.0798245614	0.1153508772	0.1899122807	0.1385964912	0.1004385965	0.1083333333	0.1473684211	0.0469298246	0.0414473684	0.0243859649	0.0415350877	0.0855263158	0.0578947368
no	OG0010921	14390	0.6451612903	1	0.6370967742	0.5233870968	0.5927419355	0.7	0.8790322581	0.4024193548	0.5072580645	0.6540322581	0.7201612903	0.325	0.4137096774	0.4717741935	0.3459677419	0.2701612903	0.4790322581	0.3274193548	0.439516129	0.3588709677	0.4733870968	0.4032258065	0.314516129	0.2766129032	0.7887096774	0.5080645161	0.2814516129	0.3588709677	0.4193548387	0.6677419355
no	OG0002102	14450	0.9877300613	1	0.4171779141	0.8834355828	0.3809815951	0.5932515337	0.6687116564	0.3153374233	0.4429447853	0.5668711656	0.4607361963	0.2386503067	0.245398773	0.2920245399	0.2128834356	0.2809815951	0.2576687117	0.1969325153	0.2883435583	0.2699386503	0.4214723926	0.4116564417	0.3852760736	0.3460122699	0.1588957055	0.0680981595	0.1042944785	0.0760736196	0.2435582822	0.4012269939
no	OG0005264	14561	0.0408450704	1	0.6197183099	0.03157277	0.3732394366	0.6115023474	0.5622065728	0.4906103286	0.0077934272	0.0660798122	0.0917840376	0.2323943662	0.5938967136	0.0521126761	0.1678403756	0.5974178404	0.0669014085	0.003028169	0.1901408451	0.0718309859	0.3791079812	0.5715962441	0.1024647887	0.0737089202	0.0816901408	0.0492957746	0.0659624413	0.0723004695	0.3333333333	0.5129107981
no	OG0006173	14615	0.0293630573	1	0.4286624204	0.0266878981	0.3394904459	0.547133758	0.6815286624	0.0481528662	0.022611465	0.1280254777	0.298089172	0.0494904459	0.0414012739	0.1796178344	0.0529299363	0.0140764331	0.1611464968	0.0022484076	0.0581528662	0.1178343949	0.0159235669	0.2955414013	0.1554140127	0.0512738854	0.0404458599	0.0211464968	0.0159872611	0.0261146497	0.072611465	0.1063694268
no	OG0004810	14886	0.2423497268	1	0.7267759563	0.2262295082	0.6120218579	0.806010929	0.8907103825	0.5601092896	0.2275956284	0.2510928962	0.8333333333	0.5218579235	0.6229508197	0.3306010929	0.1789617486	0.2174863388	0.3715846995	0.1647540984	0.4480874317	0.368852459	0.4699453552	0.3797814208	0.3278688525	0.1693989071	0.4535519126	0.1172131148	0.1106557377	0.1691256831	0.2693989071	0.4918032787
no	OG0002965	14976	0.8925	1	0.5425	0.635	0.775	0.75	0.5175	0.6625	0.4875	0.8025	0.63	0.5625	0.5825	0.20475	0.14275	0.13475	0.18175	0.13425	0.27	0.5175	0.19375	0.20225	0.2215	0.2775	0.04675	0.07975	0.09	0.04925	0.10025	0.1255
no	OG0006939	15201	0.6983606557	1	0.2418032787	0.5401639344	0.1295081967	0.3229508197	0.481147541	0.0316393443	0.193442623	0.3737704918	0.0387704918	0.0263114754	0.0379508197	0.0018032787	0.018442623	0.0259836066	0.0063852459	0.0033688525	0.0039508197	0.1	0.1237704918	0.0212295082	0.0098360656	0.0526229508	0.0058688525	0.0127868852	0.0105737705	0.0053688525	0.0136065574	0.0293442623
no	OG0004586	15423	0.0220627803	1	0.4372197309	0.0152914798	0.014529148	0.7443946188	0.5874439462	0.2192825112	0.0110762332	0.1242152466	0.0753363229	0	0.001103139	0.0078923767	0.0208520179	0.0173991031	0.0766816143	0.0007623318	0.2874439462	0.0416143498	0.0143946188	0.2511210762	0.5246636771	0.1695067265	0.8430493274	0.1125560538	0.1152466368	0.5784753363	0.2887892377	0.8565022422
no	OG0004147	15568	0.58875	1	0.8875	0.541875	0.71875	0.8375	0.84375	0.5675	0.34125	0.604375	0.64375	0.5	0.600625	0.27625	0.220625	0.27	0.290625	0.178125	0.328125	0.409375	0.43375	0.471875	0.374375	0.53625	0.2325	0.17875	0.14125	0.16625	0.335	0.364375
no	OG0006138	16201	0.2300380228	1	0.7566539924	0.2288973384	0.6463878327	0.897338403	0.7718631179	0.2821292776	0.1372623574	0.2787072243	0.2171102662	0.2247148289	0.3057034221	0.1300380228	0.1821292776	0.2604562738	0.1851711027	0.0650190114	0.1391634981	0.5171102662	0.6768060837	0.2326996198	0.2315589354	0.1840304183	0.1764258555	0.0847908745	0.1239543726	0.0836501901	0.2517110266	0.6235741445
no	OG0003918	16211	0.5487804878	1	0.433604336	0.4539295393	0.3577235772	0.5067750678	0.5433604336	0.2574525745	0.256097561	0.5569105691	0.3387533875	0.2208672087	0.2384823848	0.1382113821	0.1097560976	0.1285907859	0.1436314363	0.0814363144	0.1283197832	0.2303523035	0.2425474255	0.2696476965	0.2059620596	0.2181571816	0.0676151762	0.0410569106	0.0615176152	0.0394308943	0.1449864499	0.2073170732
no	OG0003436	16328	0.4182608696	1	0.4286956522	0.4260869565	0.46	0.5765217391	0.6756521739	0.3947826087	0.1852173913	0.3060869565	0.2982608696	0.2930434783	0.3408695652	0.076173913	0.1695652174	0.3791304348	0.2652173913	0.0692173913	0.1886956522	0.232173913	0.6069565217	0.2582608696	0.2913043478	0.1643478261	0.1547826087	0.1260869565	0.1486956522	0.0747826087	0.2191304348	0.3356521739
no	OG0010979	16341	0.8728813559	1	0.5711864407	0.6576271186	0.5898305085	0.6372881356	0.7915254237	0.2203389831	0.4694915254	0.8813559322	0.8677966102	0.2338983051	0.2644067797	0.1728813559	0.046440678	0.0752542373	0.103559322	0.0830508475	0.1272881356	0.2728813559	0.156440678	0.2	0.2338983051	0.143559322	0.0230508475	0.0116440678	0.0114745763	0.0118983051	0.1576271186	0.0472881356
no	OG0004573	16468	0.2195652174	1	0.6594202899	0.2094202899	0.4905797101	0.6652173913	0.5507246377	0.5485507246	0.247826087	0.4492753623	0.3507246377	0.247826087	0.3804347826	0.184057971	0.2050724638	0.2920289855	0.1833333333	0.0541304348	0.2463768116	0.3057971014	0.3666666667	0.2594202899	0.2420289855	0.3768115942	0.1123188406	0.0826086957	0.1463768116	0.0449275362	0.2210144928	0.2949275362
no	OG0007043	16551	0.8852459016	1	0.2390163934	0.7278688525	0.1108196721	0.3475409836	0.4819672131	0.0039016393	0.3573770492	0.468852459	0.0198360656	0.0077377049	0.0092459016	0.0026262295	0.0252131148	0.0347540984	0.0079016393	0.0018819672	0.0030557377	0.1173770492	0.2819672131	0.0185901639	0.0075737705	0.0875409836	0.0031868852	0.016295082	0.0124262295	0.008	0.0119344262	0.0255081967
no	OG0011833	16588	0.4872483221	1	0.3	0.3872483221	0.333557047	0.4758389262	0.2932885906	0.2308724832	0.3315436242	0.4281879195	0.3939597315	0.1691275168	0.2181208054	0.0634899329	0.0428187919	0.0520134228	0.0467114094	0.1953020134	0.0662416107	0.0419463087	0.1167785235	0.0758389262	0.0785234899	0.0852348993	0.0163087248	0.0146979866	0.0238926174	0.0104026846	0.0551006711	0.0499328859
no	OG0001942	16709	0.2012820513	1	0.508974359	0.1391025641	0.6602564103	0.6602564103	0.4134615385	0.5391025641	0.1596153846	0.5115384615	0.6794871795	0.4532051282	0.4878205128	0.291025641	0.0503846154	0.0618589744	0.0987179487	0.0193589744	0.0507051282	0.0184615385	0.0833333333	0.0801282051	0.1044871795	0.0495512821	0.0522435897	0.0151282051	0.0173717949	0.0304487179	0.1115384615	0.1051282051
no	OG0006070	16872	0	1	0.8274760383	0	0.1763578275	0.7891373802	0.0074760383	0.292971246	0.0019904153	0.0061022364	0.0009265176	0.0126517572	0.0066773163	0.0055591054	0	0.0015495208	0	0	0.0064536741	0.149201278	0.014313099	0.0188178914	0.3150159744	0.001715655	0.0094249201	0.0018945687	0	0	0	0.0050159744
no	OG0007311	16873	0	1	0.9297971919	0.0010343214	0.232449298	0.7535101404	0.0014461778	0.3712948518	0	0.0019968799	0	0.0010218409	0.015351014	0	0.0010124805	0.0006458658	0	0	0.0007425897	0.0079407176	0.0056318253	0	0	0.0090171607	0	0.0624024961	0.0257410296	0.2230889236	0	0.0041185647
no	OG0007306	16906	0.3136818687	1	0.4015572859	0.2725250278	0.2413793103	0.4538375973	0.446051168	0.024916574	0.127919911	0.3047830923	0.0407119021	0.0171301446	0.029810901	0.0057619577	0.1077864294	0.1323692992	0.0395995551	0.0067519466	0.0109677419	0.0273637375	0.4660734149	0.0368186874	0.019243604	0.1071190211	0.0993325918	0.1668520578	0.1167964405	0.0971078977	0.0508342603	0.2658509455
no	OG0004814	17184	0.2209302326	1	0.710755814	0.1627906977	0.9098837209	0.7659883721	0.4316860465	0.4375	0.1338662791	0.2761627907	0.2994186047	0.4723837209	0.5436046512	0.0677325581	0.0168604651	0.0280523256	0.0505813953	0.0197674419	0.0527616279	0.175872093	0.0686046512	0.067005814	0.0664244186	0.0354651163	0.0118604651	0.0046656977	0.0055087209	0.0046656977	0.0539244186	0.0421511628
no	OG0009127	17193	0.6013071895	1	0.3899782135	0.477124183	0.394335512	0.5359477124	0.6862745098	0.3355119826	0.2832244009	0.3180827887	0.2222222222	0.2941176471	0.3006535948	0.0446623094	0.034422658	0.1747276688	0.091503268	0.0116775599	0.071459695	0.3180827887	0.3159041394	0.1180827887	0.1180827887	0.0917211329	0.0252723312	0.0092156863	0.0132244009	0.0092592593	0.1122004357	0.0710239651
no	OG0003810	17222	0.5191176471	1	0.7720588235	0.5110294118	0.6720588235	0.8088235294	0.9485294118	0.4441176471	0.3073529412	0.6448529412	0.6139705882	0.3323529412	0.3955882353	0.3610294118	0.3272058824	0.3698529412	0.5720588235	0.1639705882	0.3830882353	0.3441176471	0.6808823529	0.7036764706	0.5	0.4852941176	0.2669117647	0.1875	0.2154411765	0.1661764706	0.5235294118	0.6036764706
no	OG0007807	17350	0.7749576988	1	0.6226734349	0.7411167513	0.5803722504	0.8020304569	0.8138747885	0.4162436548	0.551607445	0.5939086294	0.600676819	0.3384094755	0.3925549915	0.2081218274	0.2284263959	0.3045685279	0.2267343486	0.1996615905	0.2453468697	0.2233502538	0.3959390863	0.3824027073	0.448392555	0.3620981387	0.2081218274	0.1394247039	0.1116751269	0.1218274112	0.3147208122	0.345177665
no	OG0012583	17420	0.4381107492	1	0.3762214984	0.345276873	0.4267100977	0.5390879479	0.7149837134	0.328990228	0.3013029316	0.6091205212	0.6351791531	0.328990228	0.3159609121	0.1726384365	0.0851791531	0.066286645	0.1623778502	0.0876221498	0.2052117264	0.1627035831	0.174267101	0.2133550489	0.2035830619	0.1226384365	0.0504885993	0.0276872964	0.0328990228	0.043485342	0.1522801303	0.1169381107
no	OG0003501	17475	0.0742718447	1	0.3815533981	0.0567961165	0.3368932039	0.5495145631	0.8572815534	0.3640776699	0.082815534	0.1621359223	0.6398058252	0.372815534	0.3970873786	0.3203883495	0.0678640777	0.0346601942	0.1941747573	0.0933980583	0.1436893204	0.0494174757	0.0168932039	0.4776699029	0.2902912621	0.0515533981	0.2708737864	0.016407767	0.0187378641	0.0366019417	0.2165048544	0.1553398058
no	OG0004672	17686	0.5604982206	1	0.5640569395	0.4252669039	0.5960854093	0.8202846975	0.6298932384	0.4857651246	0.3007117438	0.4145907473	0.2953736655	0.3861209964	0.4430604982	0.1341637011	0.0955516014	0.1104982206	0.0994661922	0.1037366548	0.2170818505	0.3024911032	0.2348754448	0.153202847	0.2971530249	0.1341637011	0.1129893238	0.0421708185	0.0421708185	0.0247330961	0.1165480427	0.1327402135
no	OG0004830	17688	0.5233918129	1	0.3140350877	0.4105263158	0.2619883041	0.4385964912	0.4479532164	0.1912280702	0.2192982456	0.3596491228	0.1912280702	0.1128654971	0.1380116959	0.0491812865	0.0742690058	0.0935672515	0.0730994152	0.0321637427	0.0730994152	0.1169590643	0.5228070175	0.116374269	0.0918128655	0.1046783626	0.0602339181	0.0380116959	0.0403508772	0.0330409357	0.0883040936	0.1198830409
no	OG0011886	17690	0.0043171806	1	0.550660793	0.006123348	0.2378854626	0.5271659325	0.1249632893	0.1104258443	0.0015565345	0.0084728341	0.0065345081	0.0814977974	0.1082232012	0.0014096916	0.0195301028	0.0025991189	0.0045374449	0.0007356828	0.0065345081	0.2026431718	0.015712188	0.0286343612	0.0049045521	0.0298091043	0.0856093979	0.0440528634	0.0223201175	0.0477239354	0.0176211454	0.1585903084
no	OG0005101	17765	0.3518518519	1	0.7543209877	0.2666666667	0.7209876543	0.8197530864	0.5209876543	0.3703703704	0.1950617284	0.3432098765	0.2283950617	0.4222222222	0.4839506173	0.0514814815	0.0469135802	0.0630864198	0.0575308642	0.0209876543	0.0437037037	0.2382716049	0.2728395062	0.062345679	0.0908641975	0.0655555556	0.0201234568	0.0083209877	0.0108271605	0.0072469136	0.0703703704	0.0483950617
no	OG0005574	17876	0.2849557522	1	0.8495575221	0.2438053097	0.8495575221	0.9690265487	0.517699115	0.4557522124	0.1371681416	0.1619469027	0.1345132743	0.3389380531	0.4181415929	0.0246017699	0.0377433628	0.0632743363	0.0743362832	0.0247787611	0.0304424779	0.1738938053	0.1491150442	0.0561946903	0.0473451327	0.0415486726	0.0853982301	0.0207964602	0.0096902655	0.0246902655	0.0405752212	0.1225663717
no	OG0008714	17955	0.3822341857	1	0.7012113055	0.3593539704	0.7496635262	0.8317631225	0.5572005384	0.4468371467	0.2718707941	0.4925975774	0.5127860027	0.3216689098	0.33243607	0.4481830417	0.1911170929	0.2584118439	0.2382234186	0.1094212651	0.2772543742	0.2786002692	0.3916554509	0.3687752355	0.2799461642	0.2812920592	0.1951547779	0.1547779273	0.135935397	0.1304172275	0.3095558546	0.3741588156
no	OG0010113	17973	0.5252336449	1	0.4897196262	0.4074766355	0.5504672897	0.6962616822	0.6971962617	0.6607476636	0.538317757	0.8663551402	0.7598130841	0.291588785	0.3644859813	0.2345794393	0.0770093458	0.1009345794	0.2177570093	0.0943925234	0.1261682243	0.3177570093	0.1560747664	0.2214953271	0.2364485981	0.1112149533	0.0314018692	0.0131775701	0.0308411215	0.0140186916	0.1327102804	0.0817757009
no	OG0005917	17997	0.8142076503	1	0.4134790528	0.7140255009	0.2204007286	0.4826958106	0.7777777778	0.1049180328	0.4626593807	0.8597449909	0.5683060109	0.0763205829	0.0888888889	0.5883424408	0.1289617486	0.141712204	0.2003642987	0.1508196721	0.1857923497	0.4899817851	0.3041894353	0.2969034608	0.276867031	0.1839708561	0.0608378871	0.0380692168	0.0424408015	0.0772313297	0.2513661202	0.1451730419
no	OG0004289	18008	0.0140882353	1	0.1588235294	0.0107205882	0.0666176471	0.2191176471	0.1647058824	0.0122941176	0.00975	0.0142058824	0.0242647059	0.01225	0.0169117647	0.0398529412	0.0091617647	0.0071911765	0.1588235294	0.0035	0.0411764706	0.0025735294	0.0041323529	0.0432352941	0.0305882353	0.0068529412	0.0222058824	0.0087058824	0.0125147059	0.0084705882	0.0304411765	0.0272058824
no	OG0011458	18096	0.0007949126	1	0.2845786963	0.0014197138	0.0446740859	0.2432432432	0.0162162162	0.066136725	0	0.0045786963	0.0083783784	0.003481717	0.0039427663	0.0020667727	0.0003147854	0.0004769475	0.0259141494	0	0.0076152623	0.0391096979	0.0017806041	0.0015898251	0.0042130366	0	0	0.0084737679	0.010445151	0.3116057234	0.0082829889	0.0019713831
no	OG0003758	18139	0.2534722222	1	0.6027777778	0.1805555556	0.6791666667	0.7569444444	0.4520833333	0.4020833333	0.1722222222	0.3916666667	0.3618055556	0.3395833333	0.4166666667	0.0888888889	0.0305555556	0.0574305556	0.0930555556	0.03125	0.0736111111	0.1173611111	0.1270833333	0.1145833333	0.1125	0.0472916667	0.0211111111	0.004625	0.0109027778	0.0071527778	0.0777777778	0.0471527778
no	OG0010718	18141	0.6684615385	1	0.4861538462	0.5761538462	0.3376923077	0.5476923077	0.5107692308	0.3761538462	0.3446153846	0.7376923077	0.3561538462	0.2615384615	0.2907692308	0.1246153846	0.2323076923	0.2569230769	0.2238461538	0.1692307692	0.3376923077	0.6538461538	0.4915384615	0.2515384615	0.2453846154	0.4323076923	0.2546153846	0.2423076923	0.1992307692	0.17	0.22	0.2276923077
no	OG0003195	18193	0.3024193548	1	0.725	0.2717741935	0.6580645161	0.739516129	0.6951612903	0.6685483871	0.2282258065	0.7443548387	0.5725806452	0.5282258065	0.5975806452	0.2516129032	0.2677419355	0.4024193548	0.4314516129	0.1588709677	0.3403225806	0.175	0.5596774194	0.5467741935	0.4782258065	0.4040322581	0.2266129032	0.1419354839	0.1838709677	0.1153225806	0.5016129032	0.4443548387
no	OG0011506	18221	0.6606837607	1	0.3042735043	0.505982906	0.3948717949	0.4615384615	0.3572649573	0.3974358974	0.3435897436	0.5632478632	0.2957264957	0.3333333333	0.3829059829	0.1128205128	0.0991452991	0.1025641026	0.1811965812	0.1452991453	0.152991453	0.2658119658	0.1324786325	0.1247863248	0.1444444444	0.1128205128	0.1923076923	0.0617948718	0.0412820513	0.0482905983	0.0675213675	0.2094017094
no	OG0004993	18432	0.8177083333	1	0.5260416667	0.7369791667	0.4661458333	0.6484375	0.9140625	0.2916666667	0.4375	0.6796875	0.4895833333	0.25703125	0.2942708333	0.2434895833	0.3307291667	0.5598958333	0.3515625	0.19375	0.296875	0.14765625	0.5260416667	0.578125	0.4114583333	0.4427083333	0.421875	0.23046875	0.2049479167	0.2294270833	0.4609375	0.9401041667
no	OG0003439	18536	0.2708955224	1	0.647761194	0.2074626866	0.7134328358	0.8208955224	0.6358208955	0.5567164179	0.1865671642	0.4044776119	0.4955223881	0.4052238806	0.5082089552	0.1350746269	0.0308208955	0.037761194	0.1104477612	0.0224626866	0.0880597015	0.4	0.1246268657	0.1194029851	0.1253731343	0.0600746269	0.0161940299	0.0081343284	0.013880597	0.012238806	0.0646268657	0.0498507463
no	OG0003953	18572	0.54	1	0.502	0.516	0.482	0.628	0.666	0.414	0.333	0.539	0.517	0.289	0.358	0.234	0.284	0.494	0.399	0.216	0.363	0.298	0.394	0.462	0.348	0.328	0.261	0.174	0.17	0.124	0.323	0.517
no	OG0006252	18583	0.143220339	1	0.9237288136	0.1254237288	0.8322033898	0.9152542373	0.6203389831	0.2423728814	0.0881355932	0.2779661017	0.2127118644	0.2991525424	0.293220339	0.1906779661	0.2533898305	0.3245762712	0.1906779661	0.0233050847	0.1601694915	0.2042372881	0.2084745763	0.2855932203	0.1779661017	0.1	0.2576271186	0.0363559322	0.0308474576	0.023220339	0.2016949153	0.113559322
no	OG0012906	18637	0.4813278008	1	0.3443983402	0.377593361	0.4273858921	0.5767634855	0.3506224066	0.4564315353	0.3319502075	0.4543568465	0.3174273859	0.4377593361	0.5684647303	0.1506224066	0.1124481328	0.07406639	0.1325726141	0.2199170124	0.3112033195	0.2531120332	0.094813278	0.1342323651	0.1875518672	0.0987551867	0.1807053942	0.1124481328	0.0585062241	0.1107883817	0.0950207469	0.0925311203
no	OG0007658	18685	0.2077502691	1	0.638320775	0.1733046286	0.5995694295	0.8040904198	0.7373519914	0.5586652314	0.1345532831	0.4983853606	0.4359526372	0.5909580194	0.6124865447	0.0983853606	0.162540366	0.2066738428	0.3143164693	0.0533907427	0.1840688913	0.9612486545	0.5662002153	0.2443487621	0.2411194833	0.1194833154	0.36598493	0.0715823466	0.0860064586	0.1377825619	0.2066738428	0.3918191604
no	OG0003526	18711	0.4053254438	1	0.8964497041	0.3195266272	0.9881656805	0.9171597633	0.6420118343	0.7928994083	0.3343195266	0.8579881657	0.674556213	0.7928994083	0.8402366864	0.1940828402	0.1553254438	0.3579881657	0.3668639053	0.1887573964	0.4822485207	0.3136094675	0.3934911243	0.6420118343	0.550295858	0.2642011834	0.1804733728	0.0582840237	0.0668639053	0.0520710059	0.5236686391	0.2893491124
no	OG0007954	18786	0.5243523316	1	0.6839378238	0.4455958549	0.7088082902	0.696373057	0.5471502591	0.3461139896	0.3803108808	0.8663212435	0.6321243523	0.325388601	0.392746114	0.2911917098	0.2683937824	0.2435233161	0.2953367876	0.1989637306	0.2663212435	0.1906735751	0.421761658	0.2911917098	0.3284974093	0.2196891192	0.6559585492	0.281865285	0.1875647668	0.2932642487	0.3450777202	0.5896373057
no	OG0003489	18973	0.7006289308	1	0.4050314465	0.7257861635	0.1849056604	0.4918238994	0.8352201258	0.0256603774	0.2691823899	0.3283018868	0.0483018868	0.0249056604	0.0265408805	0.0310691824	0.1137106918	0.2050314465	0.039245283	0.0270440252	0.0308176101	0.7949685535	0.7308176101	0.1672955975	0.12	0.306918239	0.038490566	0.0874213836	0.1001257862	0.0450314465	0.0974842767	0.2981132075
no	OG0002321	19069	0.5386904762	1	0.5833333333	0.4880952381	0.6369047619	0.7857142857	0.6577380952	0.380952381	0.3541666667	0.5476190476	0.6071428571	0.3154761905	0.3333333333	0.2098214286	0.1523809524	0.1797619048	0.1979166667	0.0994047619	0.1830357143	0.6607142857	0.3005952381	0.2107142857	0.2485119048	0.2133928571	0.1491071429	0.0851190476	0.0520833333	0.0857142857	0.2050595238	0.2101190476
no	OG0003538	19134	0.7120418848	1	0.7068062827	0.5863874346	0.7853403141	0.8795811518	0.8795811518	0.5340314136	0.4769633508	0.4858638743	0.6073298429	0.4047120419	0.5183246073	0.1052356021	0.0438219895	0.0732984293	0.1188481675	0.0586387435	0.0884816754	0.0795811518	0.1890052356	0.1345549738	0.1267015707	0.1204188482	0.0238743455	0.0140837696	0.0186910995	0.0120418848	0.0968586387	0.0489528796
no	OG0011421	19185	0.978313253	1	0.8710843373	0.9662650602	0.8265060241	0.8771084337	0.8674698795	0.6180722892	0.6493975904	0.9987951807	0.6987951807	0.4879518072	0.556626506	0.4445783133	0.4590361446	0.4445783133	0.4855421687	0.5457831325	0.5325301205	0.9518072289	0.6506024096	0.7590361446	0.7542168675	0.6638554217	0.513253012	0.3662650602	0.4168674699	0.2855421687	0.5662650602	0.8674698795
no	OG0007150	19255	0.5889570552	1	0.7852760736	0.463190184	0.8742331288	0.9202453988	0.6963190184	0.6901840491	0.4171779141	0.7883435583	0.4294478528	0.6901840491	0.8834355828	0.2018404908	0.1205521472	0.1773006135	0.1588957055	0.0935582822	0.1371165644	0.1693251534	0.2858895706	0.1745398773	0.1641104294	0.2162576687	0.095398773	0.0469325153	0.0539877301	0.0509202454	0.168404908	0.1165644172
no	OG0005104	19335	0.2113676732	1	0.6376554174	0.188277087	0.7957371226	0.8134991119	0.9307282416	0.6998223801	0.1248667851	0.3570159858	0.5896980462	0.5204262877	0.6056838366	0.2380106572	0.4120781528	0.1131438721	0.3996447602	0.168383659	0.2735346359	0.7690941385	0.1010657194	0.4742451155	0.2628774423	0.1918294849	0.190053286	0.1023090586	0.0902309059	0.3339253996	0.188277087	0.3978685613
no	OG0005925	19357	0.8458646617	1	0.4943609023	0.6917293233	0.4567669173	0.6240601504	0.5996240602	0.3853383459	0.4266917293	0.727443609	0.3214285714	0.287593985	0.3289473684	0.1359022556	0.102443609	0.1105263158	0.1563909774	0.0498120301	0.1973684211	0.1406015038	0.3233082707	0.1588345865	0.1682330827	0.242481203	0.0421052632	0.0469924812	0.0639097744	0.045112782	0.1058270677	0.1009398496
no	OG0003644	19647	0.3490740741	1	0.7074074074	0.3	0.6333333333	0.8490740741	0.7564814815	0.5759259259	0.2666666667	0.5111111111	0.4583333333	0.4583333333	0.587962963	0.1953703704	0.1925925926	0.3092592593	0.2944444444	0.1342592593	0.2194444444	0.7287037037	0.5287037037	0.2296296296	0.2268518519	0.1555555556	0.5259259259	0.1805555556	0.1564814815	0.2083333333	0.2796296296	0.3537037037
no	OG0004601	19649	0.0048823529	1	0.2930481283	0.0046363636	0.0604278075	0.3582887701	0.0038983957	0.0089839572	0.0042299465	0.0004363636	0.0007914439	0.4668449198	0.2422459893	0.0006203209	0.0055614973	0.0092513369	0.0013315508	0.0031550802	0.1187165775	0.0119786096	0.006631016	0.0004989305	0.0026096257	0.003657754	0.0321390374	0.0159893048	0.0116042781	0.0018823529	0.0007486631	0.0110695187
no	OG0005817	19654	0.3651428571	1	0.6285714286	0.2628571429	0.7085714286	0.8228571429	0.4914285714	0.432	0.2257142857	0.4154285714	0.5234285714	0.3651428571	0.444	0.0851428571	0.0478285714	0.0697142857	0.1051428571	0.0372	0.08	0.2005714286	0.1291428571	0.1114285714	0.1182857143	0.1251428571	0.0209714286	0.0150857143	0.0314857143	0.0153714286	0.0805714286	0.0645714286
no	OG0005253	19687	0.7166666667	1	0.3111111111	0.6037037037	0.3148148148	0.437037037	0.7712962963	0.3175925926	0.3527777778	0.5787037037	0.4824074074	0.3111111111	0.3435185185	0.2296296296	0.1194444444	0.2407407407	0.2148148148	0.1009259259	0.2055555556	0.7305555556	0.375	0.3731481481	0.3046296296	0.3277777778	0.1194444444	0.0621296296	0.0789814815	0.0715740741	0.2824074074	0.2416666667
no	OG0007292	19691	0.6910229645	1	0.6722338205	0.5845511482	0.643006263	0.8141962422	0.7432150313	0.4509394572	0.4258872651	0.5866388309	0.6680584551	0.4384133612	0.4822546973	0.1670146138	0.2296450939	0.2713987474	0.2901878914	0.0958246347	0.2212943633	0.75782881	0.5177453027	0.2734864301	0.3465553236	0.2943632568	0.0979123173	0.1027139875	0.1373695198	0.0826722338	0.254697286	0.1845511482
no	OG0003710	19712	0.2826086957	1	0.254076087	0.2445652174	0.1766304348	0.3505434783	0.9864130435	0.0835597826	0.1997282609	0.9320652174	0.4741847826	0.0589673913	0.0854619565	0.1725543478	0.5190217391	0.6114130435	0.5176630435	0.2173913043	0.402173913	0.3029891304	0.8736413043	0.4089673913	0.6236413043	0.1956521739	0.7269021739	0.222826087	0.1711956522	0.1861413043	0.4823369565	0.9701086957
no	OG0012084	19821	0.3150234742	1	0.882629108	0.2676056338	0.765258216	0.8920187793	0.8403755869	0.182629108	0.3281690141	0.9953051643	0.3708920188	0.2037558685	0.234741784	0.0732394366	0.0577464789	0.0765258216	0.0802816901	0.0568075117	0.0948356808	0.2450704225	0.1568075117	0.1469483568	0.1971830986	0.0751173709	0.0751173709	0.0146478873	0.0216431925	0.028685446	0.1046948357	0.1366197183
no	OG0011516	20016	0.5474613687	1	0.6534216336	0.4900662252	0.6247240618	0.706401766	0.7240618102	0.293598234	0.3465783664	0.4900662252	0.4922737307	0.2061810155	0.2251655629	0.1392935982	0.3002207506	0.238410596	0.2759381898	0.1746136865	0.4525386313	0.5342163355	0.2869757174	0.3708609272	0.3841059603	0.3311258278	0.2715231788	0.1242825607	0.1311258278	0.1452538631	0.2136865342	0.4437086093
no	OG0006081	20227	0.3393333333	1	0.3313333333	0.278	0.32	0.516	0.3753333333	0.3853333333	0.2	0.3393333333	0.3113333333	0.286	0.3553333333	0.0986666667	0.184	0.258	0.2073333333	0.0853333333	0.1626666667	0.306	0.3013333333	0.1453333333	0.182	0.162	0.1366666667	0.1293333333	0.1913333333	0.0806666667	0.1286666667	0.2553333333
no	OG0005709	20353	0.0828571429	1	0.9285714286	0.0928571429	0.8214285714	0.9571428571	0.7642857143	0.3307142857	0.1385714286	0.6428571429	0.5421428571	0.1407142857	0.1471428571	0.2164285714	0.2614285714	0.2192857143	0.6028571429	0.0427142857	0.17	0.3428571429	0.2457142857	0.655	0.3807142857	0.1314285714	0.5907142857	0.165	0.1157142857	0.2735714286	0.4607142857	0.85
no	OG0004500	20460	0.8648648649	1	0.3704292528	0.8219395866	0.1577106518	0.4610492846	0.8346581876	0.0556438792	0.3640699523	0.747217806	0.0265500795	0.0170111288	0.0251192369	0.0051669316	0.0915739269	0.0802861685	0.0165341812	0.0024960254	0.0067567568	0.6009538951	0.440381558	0.0437201908	0.0241653418	0.1939586645	0.0079014308	0.0445151033	0.0375198728	0.0214626391	0.0279809221	0.1112877583
no	OG0004014	20466	0.4707602339	1	0.6374269006	0.4497076023	0.4421052632	0.7192982456	0.7543859649	0.2923976608	0.3046783626	0.5730994152	0.5292397661	0.2333333333	0.2865497076	0.2701754386	0.3497076023	0.5087719298	0.4625730994	0.2228070175	0.3678362573	0.6783625731	0.918128655	0.4391812865	0.4339181287	0.3315789474	0.4485380117	0.1719298246	0.2046783626	0.1754385965	0.5625730994	0.7719298246
no	OG0003827	20482	0.2135678392	1	0.6934673367	0.1796482412	0.7248743719	0.648241206	0.5427135678	0.3756281407	0.398241206	0.5816582915	0.6180904523	0.5929648241	0.5577889447	0.2248743719	0.2449748744	0.1922110553	0.3567839196	0.0917085427	0.2035175879	0.106281407	0.2763819095	0.2110552764	0.6520100503	0.4623115578	0.0825376884	0.1023869347	0.1859296482	0.0727386935	0.2261306533	0.2424623116
no	OG0006348	20624	0.6802884615	1	0.7307692308	0.7067307692	0.6057692308	0.7235576923	0.7115384615	0.4927884615	0.3125	0.4711538462	0.3461538462	0.4735576923	0.4086538462	0.2213942308	0.3100961538	0.4567307692	0.3894230769	0.1509615385	0.3197115385	0.4615384615	0.6538461538	0.4495192308	0.4399038462	0.4302884615	0.3605769231	0.2764423077	0.1862980769	0.2620192308	0.3822115385	0.5961538462
no	OG0010489	20822	0.1062271062	1	0.9322344322	0.0818681319	0.9963369963	0.8223443223	0.4505494505	0.9157509158	0.0917582418	0.2472527473	0.6282051282	0.5879120879	0.663003663	0.1708791209	0.0521978022	0.0373626374	0.315018315	0.0179304029	0.1683150183	0.0278388278	0.0437728938	0.2014652015	0.1679487179	0.0512820513	0.0360805861	0.0048168498	0.0082417582	0.0245421245	0.1087912088	0.1034798535
no	OG0009511	20823	0.5432230523	1	0.2849519744	0.3201707577	0.3575240128	0.4514407684	0.3393810032	0.1889007471	0.24226254	0.4268943436	0.3233724653	0.1643543223	0.2433297759	0.0147278549	0.0037459979	0.0052721451	0.0105549626	0.0060618997	0.0132337247	0.0146211313	0.0129135539	0.0119530416	0.0189967983	0.0122732124	0.0007246531	0.0004108858	0.0013020277	0.0006147279	0.0054642476	0.0028601921
no	OG0007497	20833	0.768707483	1	0.4750566893	0.6473922902	0.4444444444	0.6145124717	0.6360544218	0.2244897959	0.3605442177	0.4342403628	0.2845804989	0.1870748299	0.2244897959	0.0952380952	0.1303854875	0.2210884354	0.1836734694	0.0835600907	0.1507936508	0.2494331066	0.3469387755	0.2505668934	0.2199546485	0.2380952381	0.1473922902	0.0850340136	0.0658730159	0.0815192744	0.2052154195	0.2585034014
no	OG0008949	20867	0.7111681643	1	0.5301668806	0.6110397946	0.5224646983	0.6983311938	0.5763799743	0.6444159178	0.3876765083	0.8344030809	0.3722721438	0.3876765083	0.4249037227	0.2477535302	0.1412066752	0.1591784339	0.1476251605	0.1655969191	0.2092426187	0.2682926829	0.3337612323	0.2362002567	0.189987163	0.2490372272	0.1771501926	0.0939666239	0.089987163	0.0888318357	0.161745828	0.3170731707
no	OG0006381	20873	0.8377192982	1	0.2798245614	0.6973684211	0.201754386	0.3850877193	0.5596491228	0.0427192982	0.3219298246	0.6561403509	0.0903508772	0.0496491228	0.0599122807	0.0152631579	0.0450877193	0.0713157895	0.0350877193	0.0055	0.0242105263	0.7947368421	0.2438596491	0.0742105263	0.0506140351	0.1105263158	0.0190350877	0.0285087719	0.021754386	0.024122807	0.0410526316	0.0929824561
no	OG0010442	21339	0.2917808219	1	0.4726027397	0.2397260274	0.595890411	0.7328767123	0.8561643836	0.4671232877	0.2356164384	0.4095890411	0.9493150685	0.4260273973	0.5753424658	0.2945205479	0.1316438356	0.1479452055	0.2369863014	0.0691780822	0.1352054795	0.3808219178	0.2808219178	0.2	0.2684931507	0.1452054795	0.0915068493	0.0665753425	0.0408219178	0.0950684932	0.1452054795	0.1712328767
no	OG0004216	21417	0.1723009815	1	0.8069792803	0.1526717557	0.7350054526	0.8647764449	0.933478735	0.6684841876	0.1886586696	0.1581243184	0.7371864776	0.6444929117	0.9062159215	0.4034896401	0.0978189749	0.1690294438	0.5299890949	0.0684841876	0.1461286805	0.1286804798	0.4492911668	0.4896401309	0.225736096	0.0958560523	0.1363140676	0.0242093784	0.0345692475	0.0553980371	0.3620501636	0.280261723
no	OG0011105	21427	0.2466793169	1	0.7134724858	0.2314990512	0.5388994307	0.8140417457	0.605313093	0.3472485769	0.1840607211	0.3282732448	0.3889943074	0.2390891841	0.2220113852	0.1954459203	0.5540796964	0.3149905123	0.430740038	0.1781783681	0.2922201139	0.2277039848	0.4022770398	0.3111954459	0.2580645161	0.3168880455	0.6375711575	0.4724857685	0.330170778	0.3510436433	0.3984819734	0.7362428843
no	OG0004643	21429	0.5678571429	1	0.4214285714	0.5071428571	0.4107142857	0.5392857143	0.525	0.4392857143	0.3142857143	0.3039285714	0.3892857143	0.3678571429	0.4321428571	0.1535714286	0.3607142857	0.3607142857	0.3110714286	0.1435714286	0.2860714286	0.0967857143	0.5071428571	0.3178571429	0.3064285714	0.2675	0.3642857143	0.2335714286	0.1657142857	0.2117857143	0.2721428571	0.4321428571
no	OG0007222	21665	0.2764423077	1	0.7163461538	0.2596153846	0.5793269231	0.7860576923	0.4759615385	0.2427884615	0.1637019231	0.3846153846	0.2209134615	0.2276442308	0.2346153846	0.0947115385	0.1942307692	0.128125	0.1713942308	0.0841346154	0.1543269231	0.0543269231	0.3533653846	0.1622596154	0.203125	0.2980769231	0.1194711538	0.1740384615	0.1144230769	0.0963942308	0.1384615385	0.2326923077
no	OG0009831	21677	0.0396363636	1	0.3909090909	0.0407272727	0.1054545455	0.4690909091	0.9090909091	0.0071181818	0.0752727273	0.0954545455	0.0694545455	0.0090909091	0.0123636364	0.0186363636	0.0373636364	0.0327272727	0.0850909091	0.0045363636	0.0201818182	0.07	0.0106363636	0.11	0.0632727273	0.0200909091	0.0375454545	0.0407272727	0.0392727273	0.0349090909	0.1872727273	0.2936363636
no	OG0010485	21749	0.8082191781	1	0.2123287671	0.5924657534	0.2089041096	0.4092465753	0.5325342466	0.2636986301	0.4931506849	0.7842465753	0.2996575342	0.2191780822	0.2705479452	0.048630137	0.1174657534	0.1292808219	0.1797945205	0.0892123288	0.1017123288	0.4229452055	0.3030821918	0.0953767123	0.0940068493	0.1186643836	0.1102739726	0.061130137	0.0535958904	0.0501712329	0.0912671233	0.1566780822
no	OG0010876	21781	0.9535315985	1	0.5873605948	0.9330855019	0.5074349442	0.6486988848	0.9089219331	0.2044609665	0.4795539033	0.6115241636	0.343866171	0.2118959108	0.2453531599	0.1059479554	0.1723048327	0.1295539033	0.1130111524	0.0618959108	0.1130111524	0.2249070632	0.4907063197	0.2546468401	0.1791821561	0.3085501859	0.0901486989	0.0914498141	0.0901486989	0.081598513	0.1334572491	0.2360594796
no	OG0007606	21907	0.0002137615	1	0.7027522936	0.0016513761	0.2853211009	0.8899082569	0.0024862385	0.0036972477	0	0.0002091743	0	0.3660550459	0.3366972477	0	0	0	0	0	0	0.0046788991	0	0	0	0	0	0	0	0	0	0.0076330275
no	OG0012337	21915	0.8376511226	1	0.390328152	0.7288428325	0.4455958549	0.5388601036	0.6873920553	0.1968911917	0.3834196891	0.5371329879	0.3091537133	0.1623488774	0.1761658031	0.0683937824	0.1366148532	0.1500863558	0.1001727116	0.090328152	0.132642487	0.3592400691	0.3143350604	0.1614853195	0.1464594128	0.1727115717	0.207253886	0.0675302245	0.0468048359	0.0658031088	0.1164075993	0.2884283247
no	OG0002038	21969	0.7301038062	1	0.4532871972	0.5813148789	0.3979238754	0.6124567474	0.4117647059	0.2190311419	0.3141868512	0.4775086505	0.2965397924	0.1830449827	0.269550173	0.0653979239	0.1833910035	0.191349481	0.1861591696	0.0865051903	0.1044982699	0.0858131488	0.2636678201	0.1155709343	0.1152249135	0.1470588235	0.9031141869	0.3667820069	0.221799308	0.3138408304	0.1851211073	0.4186851211
no	OG0008218	21983	0.01275	1	0.62	0.0145	0.35125	0.56875	0.7725	0.37	0.0082375	0.0895	0.6525	0.35125	0.57375	0.02025	0.2975	0.025125	0.0975	0.0029375	0.05925	0.018875	0.062875	0.295	0.096875	0.118125	0.112875	0.175	0.123625	0.0685	0.46875	0.76375
no	OG0007088	22034	0.3924242424	1	0.7222222222	0.3883838384	0.6414141414	0.7171717172	0.7424242424	0.5505050505	0.3974747475	0.5707070707	0.8181818182	0.4439393939	0.4434343434	0.2424242424	0.4333333333	0.5202020202	0.5656565657	0.296969697	0.5101010101	0.1	0.9898989899	0.453030303	0.5202020202	0.4358585859	0.4085858586	0.1787878788	0.2378787879	0.1898989899	0.5404040404	0.6616161616
no	OG0010933	22088	0.3010033445	1	0.856187291	0.3107023411	0.7056856187	0.9397993311	0.6421404682	0.4414715719	0.2538461538	0.5418060201	0.4180602007	0.3411371237	0.4180602007	0.3578595318	0.3511705686	0.2010033445	0.3745819398	0.1822742475	0.4080267559	0.2491638796	0.4147157191	0.4682274247	0.508361204	0.4615384615	0.4080267559	0.4214046823	0.3779264214	0.4180602007	0.4648829431	0.4180602007
no	OG0005690	22130	0.53722334	1	0.4587525151	0.4607645875	0.4929577465	0.6076458753	0.5352112676	0.4366197183	0.3822937626	0.6720321932	0.7585513078	0.3581488934	0.3863179074	0.1959758551	0.3219315895	0.3883299799	0.3742454728	0.1849094567	0.3319919517	0.6217303823	0.4808853119	0.3561368209	0.3883299799	0.3621730382	0.1919517103	0.1655935614	0.1551307847	0.1068410463	0.3762575453	0.3601609658
no	OG0006891	22137	0.7085590466	1	0.2405200433	0.5817984832	0.11375948	0.3824485374	0.5785482124	0.005503792	0.2340195016	0.7941495125	0.0219934995	0.0066088841	0.008808234	0.0015167931	0.0276273023	0.0160346696	0.0066738895	0.000176598	0.0017118093	0.4496208017	0.1332611051	0.0163596966	0.0073564464	0.0803900325	0.0024918743	0.0094366197	0.0092416035	0.0058829902	0.0040303359	0.0288190683
no	OG0007958	22196	0.5058139535	1	0.988372093	0.4985465116	0.9098837209	0.9345930233	0.835755814	0.4244186047	0.3284883721	0.5537790698	0.6584302326	0.4389534884	0.488372093	0.1831395349	0.3822674419	0.4273255814	0.6061046512	0.226744186	0.3546511628	0.3691860465	0.7122093023	0.3953488372	0.3779069767	0.4375	0.4593023256	0.3459302326	0.2063953488	0.2950581395	0.3909883721	0.5566860465
no	OG0009296	22200	0.5292397661	1	0.7602339181	0.4573099415	0.8596491228	0.8888888889	0.8421052632	0.6783625731	0.4923976608	0.8947368421	0.6081871345	0.4824561404	0.5134502924	0.3619883041	0.0660818713	0.0571345029	0.1549707602	0.0935672515	0.1906432749	0.1561403509	0.1608187135	0.2766081871	0.2415204678	0.2216374269	0.0415204678	0.0300584795	0.0398830409	0.0274853801	0.1713450292	0.0912280702
no	OG0003437	22222	0.5470383275	1	0.8414634146	0.6602787456	0.9616724739	0.8885017422	0.7491289199	0.8972125436	0.3344947735	0.4634146341	0.8432055749	0.5714285714	0.6916376307	0.4407665505	0.2108013937	0.3693379791	0.8031358885	0.1829268293	0.425087108	0.3536585366	0.6114982578	0.4547038328	0.6167247387	0.212543554	0.275261324	0.0773519164	0.1003484321	0.125261324	0.4616724739	0.456445993
no	OG0004709	22344	0.243902439	1	0.9146341463	0.2335365854	0.562804878	0.9634146341	0.7682926829	0.4518292683	0.1737804878	0.2908536585	0.8963414634	0.2530487805	0.3609756098	0.5341463415	0.3548780488	0.4140243902	0.6158536585	0.087195122	0.437195122	0.1024390244	0.6829268293	0.4798780488	0.4676829268	0.2902439024	0.3902439024	0.1914634146	0.2243902439	0.1670731707	0.5201219512	0.6280487805
no	OG0007521	22384	0.5711711712	1	0.7693693694	0.5990990991	0.7261261261	0.7	0.990990991	0.7972972973	0.4720720721	0.6981981982	0.6738738739	0.7432432432	0.7558558559	0.4333333333	0.7612612613	0.4990990991	0.9459459459	0.4504504505	0.6810810811	0.6333333333	0.8657657658	0.7135135135	0.6036036036	0.990990991	0.7666666667	0.7882882883	0.6396396396	0.5135135135	0.6243243243	0.972972973
no	OG0003726	22385	0.3224932249	1	0.3983739837	0.2872628726	0.3143631436	0.5203252033	0.5257452575	0.4227642276	0.1894308943	0.2737127371	0.3116531165	0.3170731707	0.3495934959	0.1233062331	0.1677506775	0.2140921409	0.2089430894	0.0888888889	0.1579945799	0.0639566396	0.4010840108	0.2422764228	0.156097561	0.1766937669	0.3116531165	0.1452574526	0.1048780488	0.1040650407	0.2105691057	0.2872628726
no	OG0007145	22390	0.5276422764	1	0.3146341463	0.5008130081	0.1430894309	0.4178861789	0.8455284553	0.3569105691	0.2682926829	0.9268292683	0.4642276423	0.318699187	0.2731707317	0.1130081301	0.318699187	0.2227642276	0.2414634146	0.0167479675	0.1536585366	0.562601626	0.6138211382	0.2016260163	0.2325203252	0.1772357724	0.3382113821	0.3780487805	0.2528455285	0.2495934959	0.1479674797	0.6447154472
no	OG0008818	22408	0	1	0.2904761905	0	0.0458571429	0.2342857143	0.0062857143	0.0011095238	0	0	0.0100952381	0.1085714286	0.1019047619	0.005	0.007952381	0	0.0014380952	0	0.002752381	0.8476190476	0.023952381	0.044047619	0.0054761905	0.0023142857	0.0135238095	0	0.0040047619	0.0013190476	0.1942857143	0.05
no	OG0009559	22423	7.18623481781376E-005	1	0.1929149798	0.0001062753	0.0344129555	0.2064777328	0.0025303644	0.0180566802	7.26720647773279E-005	0.002854251	0.0022064777	0.0034615385	0.0013137652	0.0009008097	0.0455465587	0.0013076923	0.0021255061	0.0001704453	0.0105060729	0.0334008097	0.3157894737	0.0191093117	0.0098582996	0.0011012146	0.0102834008	0.0004251012	0.0007874494	0.0003461538	0.0029352227	0.0075303644
no	OG0003230	22589	0.3413793103	1	0.7931034483	0.2764367816	0.8390804598	0.9252873563	0.7298850575	0.533908046	0.2298850575	0.2431034483	0.4517241379	0.4724137931	0.6149425287	0.1132183908	0.0558045977	0.1057471264	0.158045977	0.0433333333	0.0942528736	0.0247701149	0.2672413793	0.1333333333	0.1413793103	0.0626436782	0.0556321839	0.0168390805	0.0252873563	0.0168965517	0.1298850575	0.1293103448
no	OG0008575	22596	0.5336448598	1	0.291588785	0.4205607477	0.2327102804	0.4289719626	0.5560747664	0.3046728972	0.361682243	0.9168224299	0.5738317757	0.2794392523	0.2364485981	0.153271028	0.0539252336	0.0581308411	0.1009345794	0.1093457944	0.3401869159	0.1214953271	0.1158878505	0.1364485981	0.1626168224	0.0777570093	0.0163551402	0.0067663551	0.0128971963	0.0225233645	0.0856074766	0.073271028
no	OG0010221	22627	0.3011764706	1	0.76	0.2564705882	0.9811764706	0.8376470588	0.4635294118	0.5058823529	0.2256470588	0.4964705882	0.2894117647	0.5341176471	0.6023529412	0.2150588235	0.08	0.0574117647	0.1496470588	0.0887058824	0.2162352941	0.184	0.1282352941	0.1621176471	0.1628235294	0.1842352941	0.0529411765	0.0395294118	0.0327058824	0.0355294118	0.1249411765	0.0849411765
no	OG0004180	22666	0.5277337559	1	0.8129952456	0.4754358162	0.7892234548	0.8145800317	0.6148969889	0.559429477	0.2868462758	0.5768621236	0.7258320127	0.5530903328	0.5816164818	0.2393026941	0.2139461173	0.2123613312	0.4167987322	0.1358161648	0.2773375594	0.063866878	0.3898573693	0.4215530903	0.4833597464	0.2139461173	0.1917591125	0.0773375594	0.0797147385	0.0748019017	0.264659271	0.2979397781
no	OG0005898	22773	0.0001284333	1	0.9013539652	0.0018762089	0.33655706	0.835589942	0.3152804642	0.2205029014	3.98452611218569E-005	0.0305609284	5.60928433268859E-005	0.06827853	0.2205029014	0.0009535783	0	0	0	0	0	0.0684719536	8.64603481624758E-005	0	0	0	0	0	0	0	0.0001183752	0.0020696325
no	OG0004705	23806	0.3853503185	1	0.8481953291	0.3577494692	0.8343949045	0.8227176221	0.7441613588	0.5774946921	0.3057324841	0.5647558386	0.6836518047	0.4808917197	0.5583864119	0.3343949045	0.2845010616	0.2643312102	0.3227176221	0.1762208068	0.2643312102	0.940552017	0.4097664544	0.3333333333	0.3269639066	0.2537154989	0.2653927813	0.1146496815	0.1518046709	0.1210191083	0.3397027601	0.4458598726
no	OG0011343	23837	0.5135135135	1	0.3256113256	0.3037323037	0.4478764479	0.4851994852	0.4041184041	0.277992278	0.2329472329	0.7477477477	0.2805662806	0.2471042471	0.3281853282	0.0471042471	0.0319176319	0.0285714286	0.0552123552	0.0456885457	0.0709137709	0.0808236808	0.0492921493	0.0557271557	0.0622908623	0.0465894466	0.0329472329	0.0178893179	0.0075804376	0.0202059202	0.0355212355	0.0444015444
no	OG0003341	23856	0.5717439294	1	0.582781457	0.5408388521	0.582781457	0.8300220751	0.7880794702	0.6710816777	0.4459161148	0.4746136865	0.646799117	0.5055187638	0.6732891832	0.2759381898	0.3554083885	0.4260485651	0.4304635762	0.2362030905	0.353200883	0.7483443709	0.880794702	0.5452538631	0.5651214128	0.3752759382	0.2494481236	0.2037527594	0.1944812362	0.1492273731	0.3907284768	0.3222958057
no	OG0007080	23879	0.2956298201	1	0.8303341902	0.3161953728	0.6992287918	0.9280205656	0.8354755784	0.8329048843	0.2508997429	0.4010282776	0.5681233933	0.6221079692	0.6221079692	0.5475578406	0.470437018	0.4190231362	0.6041131105	0.2596401028	0.4627249357	0.5424164524	0.6940874036	0.5372750643	0.5038560411	0.3547557841	0.7583547558	0.4524421594	0.2349614396	0.4164524422	0.4807197943	0.735218509
no	OG0004963	23881	0.3105263158	1	0.8947368421	0.2584210526	0.8921052632	0.8947368421	0.4289473684	0.6315789474	0.1968421053	0.4552631579	0.5815789474	0.5973684211	0.6315789474	0.1426315789	0.0976315789	0.0973684211	0.1339473684	0.0968421053	0.1468421053	0.1839473684	0.1810526316	0.2431578947	0.2684210526	0.1863157895	0.1136842105	0.0434210526	0.0471052632	0.0336842105	0.1818421053	0.1192105263
no	OG0012157	23882	0.0998696219	1	0.3780964798	0.1028683181	0.1303780965	0.4771838331	0.1877444589	0.1551499348	0.1368970013	0.2842242503	0.4093872229	0.1082138201	0.1342894394	0.0894393742	0.1551499348	0.0868318123	0.2568448501	0.0361147327	0.259452412	0.066232073	0.0564537158	0.3037809648	0.2138200782	0.1916558018	0.1342894394	0.1538461538	0.1447196871	0.2125162973	0.3780964798	0.3089960887
no	OG0011122	23996	0.6367763905	1	0.7309875142	0.5936435868	0.6969353008	0.8104426788	0.7105561862	0.5312145289	0.3995459705	0.7480136209	0.5811577753	0.4040862656	0.4290578888	0.3121452894	0.3836549376	0.293984109	0.3450624291	0.4290578888	0.4460839955	0.2508513053	0.6061293984	0.4971623156	0.5209988649	0.6004540295	0.3768444949	0.2735527809	0.2814982974	0.2429057889	0.3541430193	0.6322360953
no	OG0010437	23997	0.5793528505	1	0.5916795069	0.5238828968	0.6594761171	0.6979969183	0.5038520801	0.3959938367	0.3389830508	0.7473035439	0.4745762712	0.3482280431	0.343605547	0.3482280431	0.3651771957	0.2542372881	0.3805855162	0.3605546995	0.4576271186	0.4946070878	0.4329738059	0.4545454545	0.4499229584	0.6147919877	0.2403697997	0.3251155624	0.311248074	0.2634822804	0.3174114022	0.405238829
no	OG0002530	24010	0.4024577573	1	0.3579109063	0.2749615975	0.4178187404	0.6129032258	0.4039938556	0.4439324117	0.2903225806	0.5314900154	0.4915514593	0.3348694316	0.4285714286	0.1242703533	0.0548387097	0.0732718894	0.1145929339	0.0735791091	0.1261136713	0.331797235	0.1147465438	0.1138248848	0.1287250384	0.10906298	0.0356374808	0.0176651306	0.0211981567	0.0198156682	0.0907834101	0.05453149
no	OG0004832	24018	0.6875	1	0.8208333333	0.5666666667	0.8416666667	0.8708333333	0.5708333333	0.6291666667	0.3454166667	0.6791666667	0.45	0.5791666667	0.7083333333	0.2516666667	0.1833333333	0.2341666667	0.22625	0.1108333333	0.2629166667	0.1883333333	0.3258333333	0.2258333333	0.2170833333	0.2329166667	0.24375	0.0908333333	0.0945833333	0.0708333333	0.16375	0.1933333333
no	OG0005075	24061	0.6457023061	1	0.3312368973	0.5199161426	0.3081761006	0.4863731656	0.392033543	0.2976939203	0.2893081761	0.35639413	0.2955974843	0.1821802935	0.215932914	0.0964360587	0.0714884696	0.1113207547	0.1459119497	0.0672955975	0.1270440252	0.0176939203	0.2410901468	0.179245283	0.1324947589	0.1916142558	0.0620545073	0.0601677149	0.0612159329	0.064360587	0.1595387841	0.1385744235
no	OG0006274	24128	0.5788135593	1	0.7584745763	0.486440678	0.8983050847	0.9576271186	0.7254237288	0.3533898305	0.4220338983	0.7330508475	0.6516949153	0.3228813559	0.4025423729	0.1415254237	0.0839830508	0.1813559322	0.1720338983	0.0872881356	0.1644067797	0.3355932203	0.2220338983	0.1906779661	0.1940677966	0.2101694915	0.0465254237	0.0358474576	0.0468644068	0.0229661017	0.1449152542	0.1245762712
no	OG0011650	26356	0.3768421053	1	0.6157894737	0.3194736842	0.6473684211	0.7526315789	0.5684210526	0.2847368421	0.2473684211	0.6736842105	0.4752631579	0.3389473684	0.3336842105	0.1336842105	0.2915789474	0.3021052632	0.3526315789	0.0936842105	0.2005263158	0.8052631579	0.6315789474	0.2131578947	0.2463157895	0.1984210526	0.2015789474	0.1378947368	0.1268421053	0.0989473684	0.2005263158	0.3373684211
no	OG0004409	26407	0.2935560859	1	0.7279236277	0.2792362768	0.7350835322	0.8066825776	0.661097852	0.9140811456	0.2553699284	0.7613365155	0.630071599	0.6348448687	0.7255369928	0.5298329356	0.5990453461	0.3723150358	0.6038186158	0.2482100239	0.6324582339	0.2744630072	0.4701670644	0.6252983294	0.4821002387	0.5560859189	0.4224343675	0.3651551313	0.3651551313	0.2911694511	0.5322195704	0.9928400955
no	OG0007667	26409	0.4510204082	1	0.8571428571	0.412244898	0.8367346939	0.8979591837	0.9523809524	0.4857142857	0.3115646259	0.5333333333	0.7210884354	0.4870748299	0.5231292517	0.4401360544	0.287755102	0.2537414966	0.3306122449	0.2401360544	0.3646258503	0.2897959184	0.4489795918	0.4530612245	0.4476190476	0.2972789116	0.2503401361	0.1428571429	0.1503401361	0.1857142857	0.3952380952	0.4142857143
no	OG0005080	26430	0.4163934426	1	0.5196721311	0.3590163934	0.5016393443	0.6442622951	0.6180327869	0.4491803279	0.2770491803	0.5983606557	0.4918032787	0.4098360656	0.4868852459	0.1481967213	0.1655737705	0.1737704918	0.2	0.0998360656	0.2032786885	0.231147541	0.2901639344	0.2393442623	0.2262295082	0.2508196721	0.5803278689	0.0849180328	0.1385245902	0.0913114754	0.162295082	0.3016393443
no	OG0010730	26572	0.7295652174	1	0.5495652174	0.632173913	0.5217391304	0.8513043478	0.7060869565	0.4617391304	0.4591304348	0.787826087	0.4086956522	0.3069565217	0.3739130435	0.3686956522	0.1356521739	0.1243478261	0.1826086957	0.1434782609	0.2286956522	0.6982608696	0.3173913043	0.3565217391	0.2869565217	0.3313043478	0.127826087	0.0737391304	0.0886956522	0.060173913	0.232173913	0.1443478261
no	OG0003787	26885	0.5555555556	1	0.3592085236	0.3698630137	0.3089802131	0.4550989346	0.4627092846	0.2100456621	0.196347032	0.5570776256	0.2100456621	0.1383561644	0.1704718417	0.0398782344	0.0245053272	0.0415525114	0.0544901065	0.0122526636	0.0383561644	0.0779299848	0.1290715373	0.0700152207	0.0663622527	0.0535768645	0.0144748858	0.0046727549	0.0165905632	0.0097869102	0.0424657534	0.0436834094
no	OG0003530	26920	0.4347826087	1	0.2818035427	0.3510466989	0.270531401	0.5185185185	0.5233494364	0.1690821256	0.3204508857	0.3204508857	0.3590982287	0.1539452496	0.1723027375	0.0863123994	0.1996779388	0.4492753623	0.267310789	0.0806763285	0.0974235105	0.4186795491	0.6199677939	0.1819645733	0.1450885668	0.1771336554	0.1207729469	0.0716586151	0.0752012882	0.0582930757	0.2173913043	0.1603864734
no	OG0006879	26934	0.6323232323	1	0.5333333333	0.6202020202	0.2565656566	0.602020202	0.6222222222	0.0705050505	0.3090909091	0.395959596	0.0395959596	0.0486868687	0.0593939394	0.0107272727	0.0886868687	0.1133333333	0.0282828283	0.0027070707	0.0168484848	0.3272727273	0.4848484848	0.0787878788	0.0343434343	0.2949494949	0.0185858586	0.0597979798	0.0753535354	0.0523232323	0.0503030303	0.1688888889
no	OG0007680	26951	0.761589404	1	0.5900662252	0.6754966887	0.5867549669	0.6754966887	0.9072847682	0.5052980132	0.4079470199	0.6284768212	0.4953642384	0.3178807947	0.3483443709	0.2278145695	0.2264900662	0.2523178808	0.3317880795	0.1490066225	0.2814569536	0.4781456954	0.6589403974	0.2887417219	0.257615894	0.3655629139	0.1033112583	0.0860927152	0.1086092715	0.0854304636	0.2490066225	0.2721854305
no	OG0006893	26965	0.6138996139	1	0.7644787645	0.5019305019	0.8069498069	0.8803088803	0.7413127413	0.6370656371	0.4131274131	0.9073359073	0.9575289575	0.5405405405	0.5945945946	0.28996139	0.1552123552	0.1521235521	0.2413127413	0.1648648649	0.3030888031	0.5675675676	0.1915057915	0.3162162162	0.3250965251	0.3019305019	0.1625482625	0.0976833977	0.0884169884	0.0984555985	0.283011583	0.2104247104
no	OG0009468	26992	0.6328467153	1	0.6138686131	0.5153284672	0.6613138686	0.8175182482	0.6124087591	0.4846715328	0.3664233577	0.5773722628	0.4737226277	0.3802919708	0.4343065693	0.2861313869	0.1379562044	0.1620437956	0.2240875912	0.1124087591	0.1744525547	0.2919708029	0.2350364964	0.2058394161	0.2153284672	0.1919708029	0.1423357664	0.0703649635	0.0729927007	0.0566423358	0.1423357664	0.1795620438
no	OG0002312	27214	0.7703349282	1	0.2440191388	0.5885167464	0.1511961722	0.3502392344	0.4444976077	0.0115789474	0.3076555024	0.7224880383	0.061722488	0.0188516746	0.0198564593	0.0077990431	0.0803827751	0.0794258373	0.0305263158	0.0114832536	0.0137799043	0.3033492823	0.24784689	0.0375119617	0.0222009569	0.1023923445	0.0340669856	0.0698564593	0.0310526316	0.0483253589	0.0332057416	0.0909090909
no	OG0011081	27220	0.0002687296	1	0.3061889251	0	0.2752442997	0.325732899	0.0036319218	0.2280130293	0.0043159609	0.000237785	0.0833876221	0.5016286645	0.7768729642	0.0216612378	0.2035830619	0	0.0094788274	0	0	0.0035993485	0.0059609121	0	0.0364820847	0.180781759	0.516286645	0.3517915309	0.2263843648	0.8941368078	0	0.0045765472
no	OG0010456	27275	0.6532258065	1	0.6935483871	0.5188172043	0.7956989247	0.8037634409	0.8602150538	0.4865591398	0.4005376344	0.8602150538	0.5456989247	0.4274193548	0.4811827957	0.1454301075	0.376344086	0.435483871	0.3172043011	0.2174731183	0.2352150538	0.311827957	0.5591397849	0.3333333333	0.2849462366	0.3064516129	0.9596774194	0.4193548387	0.3091397849	0.4220430108	0.4516129032	0.9139784946
no	OG0008275	27418	0.7630890052	1	0.7486910995	0.6295811518	0.807591623	0.8717277487	0.7369109948	0.8612565445	0.5366492147	0.969895288	0.9803664921	0.6845549738	0.6884816754	0.5706806283	0.2172774869	0.2133507853	0.4345549738	0.387434555	0.6282722513	0.3717277487	0.3547120419	0.4895287958	0.497382199	0.335078534	0.1701570681	0.0904450262	0.0815445026	0.0892670157	0.4123036649	0.25
no	OG0009030	28036	0.6200716846	1	0.1870967742	0.3978494624	0.1978494624	0.3136200717	0.2964157706	0.1218637993	0.2254480287	0.4193548387	0.2430107527	0.1103942652	0.1222222222	0.0476702509	0.0068458781	0.0170967742	0.0222580645	0.0098207885	0.0274551971	0.8207885305	0.0349820789	0.0237992832	0.0293189964	0.0358422939	0.000874552	0.0017741935	0.0022831541	0.0016666667	0.0116129032	0.0042293907
no	OG0003389	30046	0.2842975207	1	0.8595041322	0.2347107438	0.6892561983	0.9504132231	0.5619834711	0.3454545455	0.3256198347	0.4099173554	0.3702479339	0.2710743802	0.3487603306	0.1294214876	0.1034710744	0.1451239669	0.1456198347	0.0580165289	0.0971900826	0.0811570248	0.3421487603	0.1300826446	0.1752066116	0.1304132231	0.0459504132	0.032231405	0.0446280992	0.0229752066	0.1125619835	0.1001652893
no	OG0009989	30932	0.5234375	1	0.56640625	0.40234375	0.73828125	0.6953125	0.640625	0.343359375	0.42578125	0.68359375	0.49609375	0.29453125	0.355859375	0.154296875	0.103125	0.099609375	0.126953125	0.103515625	0.1625	0.70703125	0.223828125	0.15703125	0.24453125	0.180859375	0.048046875	0.0326953125	0.0323046875	0.03890625	0.13359375	0.099609375
no	OG0008079	30947	0.4313253012	1	0.5445783133	0.4506024096	0.4987951807	0.6987951807	0.7012048193	0.4409638554	0.2722891566	0.4313253012	0.3807228916	0.3204819277	0.3204819277	0.1554216867	0.1568674699	0.2351807229	0.2192771084	0.1956626506	0.2339759036	0.3710843373	0.265060241	0.2939759036	0.313253012	0.1751807229	0.1609638554	0.0696385542	0.0674698795	0.0621686747	0.2236144578	0.3325301205
no	OG0004563	50524	0.0279569892	1	0.9677419355	0.0307526882	0.6397849462	0.8440860215	0.4967741935	0.7688172043	0.0381182796	0.0827956989	0.1370967742	0.3080645161	0.4903225806	0.0338709677	0.0543010753	0.1150537634	0.1639784946	0.0241935484	0.3483870968	0.0162365591	0.3940860215	0.1682795699	0.1295698925	0.0307526882	0.1456989247	0.0288709677	0.0259139785	0.0286021505	0.1204301075	0.3908602151
no	OG0002229	50995	0.6014625229	1	0.5100548446	0.4826325411	0.4954296161	0.6234003656	0.5722120658	0.323583181	0.2760511883	0.4844606947	0.3820840951	0.2705667276	0.3217550274	0.0861060329	0.1387568556	0.1564899452	0.1616087751	0.0570383912	0.1213893967	0.2705667276	0.2632541133	0.1864716636	0.2010968921	0.147166362	0.1751371115	0.0692870201	0.0625228519	0.0941499086	0.1294332724	0.2230347349
no	OG0006286	51786	0.7373913043	1	0.5165217391	0.592173913	0.5547826087	0.6173913043	0.4243478261	0.3747826087	0.3495652174	0.467826087	0.3617391304	0.3069565217	0.3591304348	0.1739130435	0.1356521739	0.1713043478	0.1452173913	0.1104347826	0.16	0.3373913043	0.2156521739	0.1730434783	0.1495652174	0.1791304348	0.1565217391	0.0466086957	0.0473913043	0.052	0.1426086957	0.1443478261
no	OG0011062	51793	0.0359558824	1	0.5044117647	0.0369117647	0.3375	0.5713235294	0.4411764706	0.0683088235	0.0370588235	0.0786764706	0.1058823529	0.0255882353	0.0447794118	0.0544117647	0.0627941176	0.0361764706	0.2683823529	0.0072573529	0.0661764706	0.0263235294	0.0734558824	0.1433823529	0.1007352941	0.0258088235	0.0581617647	0.0269852941	0.0213970588	0.0495588235	0.1198529412	0.2183823529
no	OG0007039	51810	0.5084364454	1	0.3689538808	0.3959505062	0.3847019123	0.5309336333	0.4015748031	0.3329583802	0.2823397075	0.3419572553	0.2958380202	0.2890888639	0.361079865	0.0572553431	0.0768278965	0.0926884139	0.0939257593	0.0539932508	0.0653543307	0.1934758155	0.1406074241	0.0782902137	0.0803149606	0.068503937	0.1012373453	0.0398200225	0.0482564679	0.0348706412	0.0635545557	0.1608548931
no	OG0003192	51869	0.6184738956	1	0.4658634538	0.4698795181	0.4136546185	0.5401606426	0.5763052209	0.8212851406	0.2510040161	0.437751004	0.3935742972	0.1865461847	0.2570281124	0.0917670683	0.0584337349	0.0586345382	0.0767068273	0.0285140562	0.0544176707	0.3895582329	0.1218875502	0.0823293173	0.0973895582	0.0620481928	0.0226907631	0.0092369478	0.0152409639	0.0093574297	0.0576305221	0.0879518072
no	OG0006140	51886	0.4200913242	1	0.9086757991	0.3515981735	0.801369863	0.9840182648	0.7648401826	0.2785388128	0.2694063927	0.2716894977	0.3173515982	0.2420091324	0.3127853881	0.0831050228	0.1077625571	0.1534246575	0.150456621	0.0557077626	0.1006849315	0.1326484018	0.4337899543	0.1484018265	0.1251141553	0.1095890411	0.1771689498	0.0778538813	0.0429223744	0.0605022831	0.1317351598	0.2127853881
no	OG0007373	52023	0.3982102908	1	0.4966442953	0.3512304251	0.6241610738	0.6666666667	0.5637583893	0.2796420582	0.2639821029	0.6241610738	0.4787472036	0.2818791946	0.3288590604	0.115212528	0.3288590604	0.2863534676	0.2483221477	0.0968680089	0.1270693512	0.48098434	0.3825503356	0.2062639821	0.1635346756	0.1024608501	0.4362416107	0.1863534676	0.1342281879	0.1413870246	0.2304250559	0.8165548098
no	OG0005134	52036	0.4980842912	1	0.7126436782	0.4636015326	0.6590038314	0.7892720307	0.7816091954	0.5057471264	0.4061302682	0.4904214559	0.5555555556	0.3808429119	0.4827586207	0.4406130268	0.6475095785	0.4865900383	0.5747126437	0.3072796935	0.5977011494	0.2655172414	0.8007662835	0.4559386973	0.398467433	0.6551724138	0.5900383142	0.7088122605	0.5325670498	0.4176245211	0.4789272031	0.6819923372
no	OG0007883	52184	0.3834586466	1	0.6090225564	0.2819548872	0.492481203	0.7406015038	0.6654135338	0.2657894737	0.2390977444	0.4248120301	0.6278195489	0.334962406	0.3796992481	0.1469924812	0.0695488722	0.0684210526	0.1345864662	0.0639097744	0.1522556391	0.4135338346	0.2093984962	0.204887218	0.2518796992	0.1030075188	0.127443609	0.0507518797	0.0488721805	0.065037594	0.2161654135	0.1620300752
no	OG0008885	52206	0.2475065617	1	0.5590551181	0.2028871391	0.6115485564	0.7664041995	0.5853018373	0.3385826772	0.2099737533	0.6220472441	0.3858267717	0.2913385827	0.3307086614	0.1333333333	0.0813648294	0.080839895	0.1679790026	0.0380577428	0.1107611549	0.1225721785	0.1598425197	0.1790026247	0.1784776903	0.0892388451	0.119160105	0.0375328084	0.0296587927	0.0406824147	0.1207349081	0.1524934383
no	OG0007560	52653	0.5956112853	1	0.1846394984	0.4796238245	0.1620689655	0.2943573668	0.3730407524	0.1087774295	0.407523511	0.5172413793	0.1846394984	0.1068965517	0.1009404389	0.0467084639	0.1153605016	0.05830721	0.0673981191	0.1078369906	0.0736677116	0.1253918495	0.1369905956	0.0940438871	0.1068965517	0.1278996865	0.1542319749	0.0952978056	0.0470219436	0.0789968652	0.0796238245	0.1357366771
no	OG0005836	52679	0.3312101911	1	0.2751592357	0.3439490446	0.1277070064	0.3885350318	0.7547770701	0.0226433121	0.1312101911	0.5700636943	0.0239171975	0.0097133758	0.0175159236	0.0168789809	0.0573248408	0.0621019108	0.0382165605	0.0075796178	0.0105414013	0.1159235669	0.372611465	0.0850318471	0.0191719745	0.1302547771	0.0295541401	0.0477707006	0.0592356688	0.0233757962	0.0382165605	0.0452229299
no	OG0010795	52686	0.7336377473	1	0.7108066971	0.7168949772	0.700152207	0.703196347	0.9908675799	0.3820395738	0.4520547945	0.6255707763	0.6544901065	0.3866057839	0.4261796043	0.2328767123	0.2115677321	0.2846270928	0.2754946728	0.2054794521	0.2557077626	0.5357686454	0.4079147641	0.4246575342	0.3652968037	0.3242009132	0.2511415525	0.103652968	0.10152207	0.1287671233	0.3272450533	0.4277016743
no	OG0008444	52708	0.5287049399	1	0.6835781041	0.5073431242	0.5514018692	0.7623497997	0.7463284379	0.3778371162	0.388518024	0.4686248331	0.5086782377	0.2750333778	0.2963951936	0.2189586115	0.1312416555	0.1401869159	0.2056074766	0.1158878505	0.2056074766	0.1748998665	0.4205607477	0.2830440587	0.3311081442	0.3578104139	0.0859813084	0.1332443258	0.1522029372	0.0720961282	0.1855807744	0.2082777036
no	OG0009251	52715	0.4569767442	1	0.4651162791	0.323255814	0.5976744186	0.5744186047	0.5023255814	0.4127906977	0.3279069767	0.4127906977	0.4744186047	0.373255814	0.3755813953	0.1290697674	0.0788372093	0.0404651163	0.0715116279	0.0741860465	0.1075581395	0.1097674419	0.0825581395	0.0941860465	0.088255814	0.0956976744	0.038372093	0.0211627907	0.0227906977	0.0211627907	0.07	0.0618604651
no	OG0009026	52830	0.7435897436	1	0.49002849	0.5954415954	0.4957264957	0.6524216524	0.7065527066	0.3532763533	0.5242165242	0.8233618234	0.7236467236	0.301994302	0.3760683761	0.1837606838	0.1321937322	0.1467236467	0.1800569801	0.0908831909	0.1934472934	0.0720797721	0.2199430199	0.2512820513	0.2991452991	0.2743589744	0.0789173789	0.041025641	0.0544159544	0.045014245	0.1561253561	0.1062678063
no	OG0009499	52856	0.4272727273	1	0.9272727273	0.4345454545	0.9236363636	0.9745454545	0.7945454545	0.5290909091	0.3927272727	0.4145454545	0.8381818182	0.4909090909	0.5363636364	0.7418181818	0.4490909091	0.5454545455	0.5963636364	0.5618181818	0.7818181818	0.2872727273	0.7672727273	0.7	0.5981818182	0.5072727273	0.4945454545	0.3418181818	0.2672727273	0.3290909091	0.6727272727	0.6290909091
no	OG0002423	52874	0.6430656934	1	0.4948905109	0.5	0.6839416058	0.6605839416	0.5189781022	0.3496350365	0.3759124088	0.6890510949	0.4496350365	0.301459854	0.3058394161	0.1591240876	0.1248175182	0.1569343066	0.2102189781	0.1240875912	0.1897810219	0.1583941606	0.2080291971	0.2576642336	0.197810219	0.197080292	0.103649635	0.0521167883	0.0781021898	0.0601459854	0.1686131387	0.3240875912
no	OG0002080	53872	0.4664179104	1	0.7705223881	0.4253731343	0.6679104478	0.7705223881	0.5764925373	0.3097014925	0.3152985075	0.703358209	0.3563432836	0.25	0.2985074627	0.1679104478	0.1800373134	0.1679104478	0.2014925373	0.2257462687	0.2723880597	0.401119403	0.3563432836	0.3731343284	0.2947761194	0.3003731343	0.3861940299	0.1208955224	0.126119403	0.0833955224	0.2611940299	0.3805970149
no	OG0005630	53890	0.3245098039	1	0.4205882353	0.3156862745	0.3647058824	0.5441176471	0.487745098	0.3328431373	0.168627451	0.2823529412	0.2014705882	0.2514705882	0.3014705882	0.0946078431	0.1897058824	0.2387254902	0.2024509804	0.0720588235	0.1446078431	0.1774509804	0.3279411765	0.1647058824	0.1470588235	0.1931372549	0.1264705882	0.093627451	0.1210784314	0.0661764706	0.1254901961	0.2848039216
no	OG0005637	54141	0.850931677	1	0.2627329193	0.8136645963	0.1167701863	0.4111801242	0.5223602484	0.1540372671	0.3683229814	0.2708074534	0.0213664596	0.3167701863	0.1708074534	0.0047204969	0.0664596273	0.0838509317	0.010931677	0.0017950311	0.0476397516	0.950310559	0.3428571429	0.0349689441	0.0164596273	0.1596273292	0.0188819876	0.0574534161	0.0452795031	0.0286335404	0.0163354037	0.0844720497
no	OG0003490	54214	0.3333333333	1	0.5902439024	0.2699186992	0.5967479675	0.7512195122	0.5804878049	0.6959349593	0.2894308943	0.8211382114	0.5967479675	0.5447154472	0.7105691057	0.5577235772	0.3691056911	0.1229268293	0.2569105691	0.1120325203	0.3463414634	0.8162601626	0.2178861789	0.1983739837	0.3772357724	0.3642276423	0.2081300813	0.2032520325	0.3528455285	0.1390243902	0.1365853659	0.1707317073
no	OG0011116	54364	0.7794117647	1	0.5588235294	0.5661764706	0.7066176471	0.7308823529	0.4492647059	0.4632352941	0.35	0.7176470588	0.5	0.3102941176	0.3345588235	0.1522058824	0.0157352941	0.0332352941	0.0779411765	0.0358088235	0.0823529412	0.5426470588	0.0860294118	0.1014705882	0.0794117647	0.0992647059	0.0125	0.0015514706	0.0082352941	0.0051102941	0.0547794118	0.0341911765
no	OG0005512	54383	0.1772	1	0.956	0.2036	0.532	0.928	0.648	0.576	0.1628	0.2688	0.448	0.3828	0.476	0.2416	0.548	0.736	0.932	0.1952	0.444	0.3128	0.792	0.564	0.488	0.6	0.76	0.508	0.448	0.512	0.568	0.992
no	OG0008843	54451	0.5671641791	1	0.6666666667	0.5124378109	0.6766169154	0.7960199005	0.671641791	0.5124378109	0.4368159204	0.6467661692	0.5870646766	0.3791044776	0.3995024876	0.2666666667	0.17960199	0.2800995025	0.3184079602	0.207960199	0.3791044776	0.2895522388	0.2562189055	0.5124378109	0.5472636816	0.360199005	0.1895522388	0.068159204	0.0706467662	0.071641791	0.2383084577	0.2393034826
no	OG0003744	54607	0.2980769231	1	0.4743589744	0.2740384615	0.4054487179	0.5368589744	0.6987179487	0.2804487179	0.2708333333	0.7628205128	0.4823717949	0.2628205128	0.3125	0.2612179487	0.6057692308	0.2099358974	0.4278846154	0.1730769231	0.3461538462	0.1205128205	0.3573717949	0.3862179487	0.3717948718	0.3894230769	0.4455128205	0.2099358974	0.2355769231	0.1971153846	0.4278846154	0.6185897436
no	OG0005682	56095	0.7918367347	1	0.2689795918	0.6040816327	0.2934693878	0.4163265306	0.4285714286	0.1746938776	0.366122449	0.6163265306	0.3383673469	0.1934693878	0.2151020408	0.107755102	0.0710204082	0.1453061224	0.1032653061	0.1216326531	0.1289795918	0.2167346939	0.1718367347	0.2502040816	0.2224489796	0.1567346939	0.1065306122	0.0285306122	0.0307755102	0.0355510204	0.1248979592	0.1853061224
no	OG0005111	56194	0.5048951049	1	0.4643356643	0.4	0.4062937063	0.5503496503	0.5146853147	0.2293706294	0.2874125874	0.5314685315	0.3426573427	0.1916083916	0.2384615385	0.0762237762	0.0986013986	0.0881118881	0.1132867133	0.0706293706	0.0888111888	0.2370629371	0.2314685315	0.1188811189	0.151048951	0.1167832168	0.0818181818	0.0358741259	0.0579020979	0.0323076923	0.1216783217	0.1685314685
no	OG0010065	56196	0.5833333333	1	0.4843137255	0.4740196078	0.4279411765	0.6519607843	0.6960784314	0.3666666667	0.3799019608	0.6029411765	0.3421568627	0.2112745098	0.256372549	0.1004901961	0.1848039216	0.1299019608	0.1083333333	0.1637254902	0.2176470588	0.2225490196	0.2392156863	0.1161764706	0.1274509804	0.2529411765	0.1225490196	0.2254901961	0.1955882353	0.0607843137	0.1053921569	0.2039215686
no	OG0008675	56208	0.7904040404	1	0.5631313131	0.6464646465	0.6287878788	0.6843434343	0.4848484848	0.5580808081	0.5303030303	0.5151515152	0.898989899	0.6616161616	0.6691919192	0.2252525253	0.3611111111	0.3131313131	0.3383838384	0.1823232323	0.3712121212	0.6691919192	0.4393939394	0.3914141414	0.5101010101	0.4797979798	0.2401515152	0.2702020202	0.3560606061	0.1714646465	0.2777777778	0.398989899
no	OG0005118	56210	0.6960784314	1	0.7034313725	0.6409313725	0.7120098039	0.8982843137	0.693627451	0.7720588235	0.4828431373	0.6090686275	0.5870098039	0.4656862745	0.6115196078	0.1862745098	0.1125	0.181372549	0.1691176471	0.1153186275	0.2046568627	0.6041666667	0.2928921569	0.2879901961	0.2720588235	0.1286764706	0.1026960784	0.0393382353	0.0537990196	0.050245098	0.1948529412	0.2046568627
no	OG0004498	56215	0.3141263941	1	0.4721189591	0.280669145	0.4033457249	0.626394052	0.5687732342	0.3308550186	0.1988847584	0.2769516729	0.3420074349	0.2360594796	0.3457249071	0.1689591078	0.2620817844	0.3847583643	0.3048327138	0.1018587361	0.2249070632	0.3903345725	0.4981412639	0.3011152416	0.2602230483	0.2360594796	0.2695167286	0.1810408922	0.15	0.1488847584	0.3048327138	0.4591078067
no	OG0008426	56249	0.3954954955	1	0.6711711712	0.3279279279	0.6837837838	0.9099099099	0.6783783784	0.7810810811	0.3738738739	0.4990990991	0.7981981982	0.663963964	0.7225225225	0.3063063063	0.2207207207	0.2531531532	0.3837837838	0.2036036036	0.4153153153	0.5387387387	0.4045045045	0.3693693694	0.4477477477	0.2594594595	0.2	0.0857657658	0.0897297297	0.0936936937	0.2612612613	0.254954955
no	OG0002508	56284	0.7258320127	1	0.6354992076	0.587955626	0.7337559429	0.7305863708	0.7210776545	0.5546751189	0.4183835182	0.6687797147	0.4896988906	0.4976228209	0.4976228209	0.4294770206	0.2123613312	0.1949286846	0.1806656101	0.1790808241	0.2852614897	0.1576862124	0.324881141	0.2535657686	0.2091917591	0.3438985737	0.4183835182	0.236133122	0.1063391442	0.1854199683	0.2599049128	0.3042789223
no	OG0007895	56335	0.4888888889	1	0.632748538	0.4725146199	0.5894736842	0.8538011696	0.6631578947	0.4678362573	0.3029239766	0.4	0.5929824561	0.3368421053	0.4269005848	0.2549707602	0.3052631579	0.465497076	0.4538011696	0.1625730994	0.3543859649	0.1871345029	0.665497076	0.4093567251	0.3532163743	0.3333333333	0.2795321637	0.134502924	0.1228070175	0.1380116959	0.4315789474	0.4222222222
no	OG0008727	56354	0.4209302326	1	0.4744186047	0.3139534884	0.5837209302	0.811627907	0.5348837209	0.3976744186	0.323255814	0.3604651163	0.3348837209	0.3604651163	0.4953488372	0.141627907	0.0618604651	0.1125581395	0.1227906977	0.0448837209	0.1141860465	0.6139534884	0.1776744186	0.1011627907	0.1502325581	0.1695348837	0.0418604651	0.0372093023	0.0365116279	0.0184418605	0.086744186	0.0560465116
no	OG0009767	56445	0.6553191489	1	0.5361702128	0.5319148936	0.6255319149	0.7659574468	0.5957446809	0.8042553191	0.4553191489	0.9872340426	0.8893617021	0.7531914894	0.8425531915	0.514893617	0.1570212766	0.1038297872	0.1736170213	0.1663829787	0.3493617021	0.370212766	0.1361702128	0.1936170213	0.2165957447	0.2561702128	0.1336170213	0.0782978723	0.0582978723	0.0663829787	0.1238297872	0.0740425532
no	OG0009332	56459	0.4818355641	1	0.5334608031	0.4110898662	0.586998088	0.6577437859	0.6443594646	0.2466539197	0.2390057361	0.673040153	0.3977055449	0.2772466539	0.3212237094	0.1326959847	0.1378585086	0.1084130019	0.1384321224	0.0921606119	0.1233269598	0.3021032505	0.2504780115	0.1912045889	0.2007648184	0.2390057361	0.047418738	0.0627151052	0.068833652	0.0476099426	0.1260038241	0.1523900574
no	OG0010274	56505	0.9657534247	1	0.6061643836	0.8904109589	0.6438356164	0.7260273973	0.7260273973	0.3732876712	0.4931506849	0.7568493151	0.397260274	0.3400684932	0.345890411	0.1606164384	0.1880136986	0.3075342466	0.2702054795	0.1726027397	0.2554794521	0.3397260274	0.5034246575	0.345890411	0.2547945205	0.3294520548	0.2386986301	0.1335616438	0.125	0.1407534247	0.2828767123	0.6575342466
no	OG0009941	56742	0.3620408163	1	0.3959183673	0.3673469388	0.1432653061	0.4857142857	0.7428571429	0.0027061224	0.1975510204	0.1387755102	0.0396734694	0.192244898	0.0808163265	0.0061632653	0.0567346939	0.0518367347	0.0222040816	0.0017918367	0.0124081633	0.0096734694	0.1812244898	0.0267346939	0.0159591837	0.086122449	0.0280816327	0.0306530612	0.0295510204	0.0340408163	0.037877551	0.1126530612
no	OG0004323	56809	0.3540540541	1	0.7459459459	0.3567567568	0.5864864865	0.8108108108	0.7108108108	0.3972972973	0.2318918919	0.3189189189	0.2972972973	0.3486486486	0.3918918919	0.1581081081	0.2621621622	0.3189189189	0.3351351351	0.1043243243	0.2262162162	0.272972973	0.7702702703	0.272972973	0.2524324324	0.3	0.2172972973	0.1851351351	0.222972973	0.1932432432	0.2783783784	0.3945945946
no	OG0008986	57314	0.8649517685	1	0.7749196141	0.9324758842	0.5884244373	0.845659164	0.9485530547	0.4469453376	0.4790996785	0.6881028939	0.3729903537	0.4083601286	0.4437299035	0.3665594855	0.4855305466	0.4340836013	0.4180064309	0.38585209	0.424437299	0.2768488746	0.6655948553	0.5530546624	0.3954983923	0.5884244373	0.6430868167	0.424437299	0.3311897106	0.292926045	0.4501607717	0.5884244373
no	OG0009279	57315	0.968503937	1	0.5196850394	0.9842519685	0.4440944882	0.6047244094	0.7275590551	0.2251968504	0.5244094488	0.525984252	0.4456692913	0.2133858268	0.2299212598	0.2015748031	0.5181102362	0.7267716535	0.4385826772	0.4338582677	0.4480314961	0.7393700787	0.7874015748	0.6039370079	0.405511811	0.6755905512	0.6834645669	0.4244094488	0.3637795276	0.4236220472	0.5236220472	0.905511811
no	OG0010711	57376	0.2737127371	1	0.5216802168	0.2073170732	0.4092140921	0.7479674797	0.4105691057	0.1093495935	0.1463414634	0.2208672087	0.162601626	0.0882113821	0.1224932249	0.0838753388	0.0578590786	0.0616531165	0.0901084011	0.0353658537	0.0716802168	0.0756097561	0.122899729	0.1056910569	0.0772357724	0.0913279133	0.0417344173	0.0239837398	0.0291327913	0.0281842818	0.0615176152	0.1008130081
no	OG0012279	57432	0.4860465116	1	0.5860465116	0.3627906977	0.9581395349	0.9023255814	0.4558139535	0.4348837209	0.2837209302	0.4	0.3813953488	0.4906976744	0.5837209302	0.2146511628	0.0851162791	0.0902325581	0.1102325581	0.0555813953	0.1695348837	0.4697674419	0.1244186047	0.1509302326	0.1455813953	0.101627907	0.0486046512	0.0372093023	0.0386046512	0.0344186047	0.0802325581	0.1346511628
no	OG0006265	57438	0.5044444444	1	0.8592592593	0.3881481481	0.9925925926	0.9703703704	0.9037037037	0.4659259259	0.4088888889	0.8888888889	0.9555555556	0.3711111111	0.4518518519	0.2192592593	0.1837037037	0.1659259259	0.2422222222	0.1051851852	0.1925925926	0.48	0.402962963	0.2762962963	0.3577777778	0.2340740741	0.1051851852	0.0851851852	0.0866666667	0.0657037037	0.2318518519	0.2503703704
no	OG0006256	57753	0.548013245	1	0.5231788079	0.4586092715	0.582781457	0.6688741722	0.678807947	0.3658940397	0.2682119205	0.4768211921	0.4966887417	0.2731788079	0.3658940397	0.113410596	0.0839403974	0.1609271523	0.1432119205	0.092218543	0.1551324503	0.1920529801	0.1738410596	0.2781456954	0.2168874172	0.2036423841	0.1298013245	0.0574503311	0.0566225166	0.0665562914	0.1804635762	0.2251655629
no	OG0006111	57815	0.4533333333	1	0.472	0.3386666667	0.5013333333	0.6346666667	0.4533333333	0.3626666667	0.2493333333	0.9013333333	0.3466666667	0.28	0.3253333333	0.1368	0.0674666667	0.1093333333	0.1266666667	0.0533333333	0.1136	0.8933333333	0.1586666667	0.2138666667	0.2328	0.1624	0.1018666667	0.0304	0.0282666667	0.0344	0.1114666667	0.1621333333
no	OG0010047	58230	0.4222222222	1	0.4111111111	0.342962963	0.5222222222	0.562962963	0.3962962963	0.4333333333	0.2155555556	0.4222222222	0.3188888889	0.3581481481	0.36	0.1448148148	0.3192592593	0.2644444444	0.3081481481	0.1496296296	0.2596296296	0.2188888889	0.2744444444	0.2281481481	0.2203703704	0.1907407407	0.3888888889	0.1666666667	0.1314814815	0.1414814815	0.1618518519	0.462962963
no	OG0007040	58523	0.2800875274	1	0.6630196937	0.2669584245	0.6673960613	0.7877461707	0.6608315098	0.4245076586	0.2111597374	0.4245076586	0.4223194748	0.398249453	0.4245076586	0.1380743982	0.0571115974	0.1258205689	0.1829321663	0.0888402626	0.218380744	0.1236323851	0.2100656455	0.2800875274	0.2450765864	0.1713347921	0.0851203501	0.0455142232	0.0439824945	0.049452954	0.1684901532	0.1995623632
no	OG0007516	59052	0.2953929539	1	0.6910569106	0.2501355014	0.7154471545	0.7750677507	0.6720867209	0.2590785908	0.2533875339	0.5013550136	0.3821138211	0.2818428184	0.3224932249	0.2181571816	0.3495934959	0.1165311653	0.2040650407	0.1485094851	0.2899728997	0.0948509485	0.1682926829	0.2363143631	0.2655826558	0.2173441734	0.5501355014	0.3197831978	0.1872628726	0.2219512195	0.2317073171	0.3875338753
no	OG0003759	59079	0.287755102	1	0.5387755102	0.2292517007	0.362585034	0.6258503401	0.8571428571	0.4231292517	0.2870748299	0.5034013605	0.8571428571	0.3761904762	0.4659863946	0.1952380952	0.5074829932	0.2006802721	0.4102040816	0.1333333333	0.4442176871	0.1292517007	0.4360544218	0.3034013605	0.3619047619	0.6367346939	0.1591836735	0.1523809524	0.2897959184	0.1054421769	0.2510204082	0.2455782313
no	OG0011822	60315	0.5545851528	1	0.7641921397	0.6069868996	0.6244541485	0.7903930131	0.8122270742	0.5895196507	0.4283842795	0.5283842795	0.5152838428	0.4257641921	0.4410480349	0.2834061135	0.6200873362	0.5327510917	0.6069868996	0.4209606987	0.8427947598	0.3318777293	0.7903930131	0.5283842795	0.5371179039	0.6331877729	0.9737991266	0.4410480349	0.3104803493	0.4541484716	0.5895196507	0.8558951965
no	OG0010717	60365	0.4605263158	1	0.3217105263	0.3082236842	0.3421052632	0.4802631579	0.3453947368	0.2473684211	0.2338815789	0.4210526316	0.2657894737	0.1835526316	0.2256578947	0.0476973684	0.0230921053	0.0191776316	0.0582236842	0.0325328947	0.0595394737	0.0598684211	0.0476973684	0.0470394737	0.0542763158	0.0782894737	0.0107894737	0.0119078947	0.0114802632	0.0070065789	0.0236184211	0.0227302632
no	OG0002566	60532	0.5623853211	1	0.795412844	0.4559633028	0.9724770642	0.9541284404	0.780733945	0.4678899083	0.3862385321	0.8293577982	0.5816513761	0.3816513761	0.4577981651	0.1926605505	0.176146789	0.1880733945	0.2633027523	0.1018348624	0.2559633028	0.0908256881	0.4458715596	0.2330275229	0.2651376147	0.2596330275	0.2055045872	0.171559633	0.104587156	0.0917431193	0.2100917431	0.1779816514
no	OG0010997	64424	0.5866050808	1	0.5750577367	0.4896073903	0.584295612	0.7090069284	0.6166281755	0.2794457275	0.2817551963	0.4688221709	0.4965357968	0.2138568129	0.2448036952	0.6535796767	0.272517321	0.4618937644	0.1621247113	0.1348729792	0.3556581986	0.5011547344	0.4780600462	0.4503464203	0.3071593533	0.3695150115	0.1547344111	0.1127020785	0.1547344111	0.1224018476	0.2956120092	0.6189376443
no	OG0012449	64657	0.7566666667	1	0.7133333333	0.6566666667	0.79	0.87	0.8466666667	0.8066666667	0.5566666667	0.9	0.7433333333	0.57	0.6033333333	0.4	0.5133333333	0.2963333333	0.3766666667	0.7333333333	0.56	0.4366666667	0.3766666667	0.6633333333	0.5466666667	0.5166666667	0.62	0.2966666667	0.319	0.3433333333	0.4733333333	0.6933333333
no	OG0009815	64707	0.3881932021	1	0.4203935599	0.3577817531	0.2683363148	0.4722719141	0.3810375671	0.1184257603	0.1454382826	0.5599284436	0.0838998211	0.1280858676	0.1347048301	0.0264758497	0.0935599284	0.0604651163	0.0186046512	0.0126296959	0.0173703041	0.4364937388	0.1715563506	0.0633273703	0.0493738819	0.0851520572	0.0586762075	0.0711985689	0.0592128801	0.04490161	0.0384615385	0.2254025045
no	OG0002529	64934	0.8418972332	1	0.5612648221	0.8023715415	0.5454545455	0.6482213439	0.7272727273	0.3126482213	0.5731225296	0.9683794466	0.5177865613	0.2754940711	0.3079051383	0.262055336	0.4031620553	0.5533596838	0.4466403162	0.2790513834	0.4505928854	0.4110671937	0.604743083	0.5968379447	0.4743083004	0.5454545455	0.5454545455	0.314229249	0.2260869565	0.3913043478	0.604743083	0.7391304348
no	OG0010645	65102	0.5127819549	1	0.8796992481	0.5263157895	0.9022556391	0.954887218	0.8872180451	0.4541353383	0.3285714286	0.5278195489	0.5233082707	0.3255639098	0.3639097744	0.3323308271	0.3360902256	0.2127819549	0.3939849624	0.2751879699	0.4631578947	0.2601503759	0.377443609	0.5586466165	0.4691729323	0.5187969925	0.3142857143	0.1947368421	0.1631578947	0.2443609023	0.3947368421	0.5323308271
no	OG0006353	65255	0.1695652174	1	0.3572463768	0.1572463768	0.2224637681	0.3811594203	0.9420289855	0.0272463768	0.0666666667	0.4797101449	0.0357246377	0.0061449275	0.0054637681	0.1166666667	0.0053913043	0.0134057971	0.0160144928	0.0045942029	0.0137681159	0.8695652174	0.0103623188	0.0876811594	0.0087681159	0.0032101449	0.036884058	0.0075362319	0.0068188406	0.0103623188	0.0275362319	0.2536231884
no	OG0012629	66070	0.5693779904	1	0.4162679426	0.3923444976	0.5669856459	0.6722488038	0.4401913876	0.5550239234	0.3851674641	0.7200956938	0.7248803828	0.4210526316	0.4306220096	0.1081339713	0.0557416268	0.0483253589	0.0813397129	0.0700956938	0.1306220096	0.2090909091	0.0741626794	0.1246411483	0.133492823	0.1339712919	0.0220095694	0.0125119617	0.019138756	0.0188277512	0.0574162679	0.0418660287
no	OG0012977	66121	0.7162790698	1	0.5209302326	0.6046511628	0.7790697674	0.876744186	0.5627906977	0.4953488372	0.488372093	0.9465116279	0.5906976744	0.3534883721	0.3186046512	0.4511627907	0.1574418605	0.1102325581	0.1562790698	0.1946511628	0.3255813953	0.2604651163	0.1911627907	0.2372093023	0.1930232558	0.3372093023	0.058372093	0.068372093	0.0790697674	0.0320930233	0.1611627907	0.2051162791
no	OG0010106	66164	0.558041958	1	0.386013986	0.4685314685	0.5244755245	0.7272727273	0.5825174825	0.2538461538	0.3454545455	0.9230769231	0.3965034965	0.2769230769	0.306993007	0.1825174825	0.1426573427	0.2608391608	0.2076923077	0.1251748252	0.2853146853	0.2461538462	0.2958041958	0.2902097902	0.2293706294	0.2958041958	0.0916083916	0.0546853147	0.0727272727	0.0748251748	0.1552447552	0.2545454545
no	OG0010926	66172	0.5928	1	0.5624	0.5472	0.624	0.824	0.6472	0.34	0.5344	0.952	0.5112	0.2392	0.2664	0.2064	0.5136	0.7944	0.6712	0.2672	0.716	0.2632	0.6696	0.6056	0.552	0.888	0.2808	0.4848	0.5576	0.308	0.52	0.6128
no	OG0002342	66206	0.3688405797	1	0.684057971	0.2579710145	0.7463768116	0.7826086957	0.6731884058	0.5376811594	0.3355072464	0.8333333333	0.9855072464	0.3739130435	0.4702898551	0.1543478261	0.1014492754	0.0927536232	0.1471014493	0.097826087	0.1550724638	0.2043478261	0.0920289855	0.1710144928	0.1884057971	0.3485507246	0.0157246377	0.0234057971	0.0225362319	0.0108695652	0.1260869565	0.0328985507
no	OG0011887	66213	0.8981723238	1	0.5065274151	0.7010443864	0.5744125326	0.6631853786	0.5809399478	0.4647519582	0.5652741514	0.9386422977	0.6475195822	0.3433420366	0.3903394256	0.1488250653	0.2088772846	0.2584856397	0.2336814621	0.182767624	0.2402088773	0.637075718	0.2571801567	0.2467362924	0.2362924282	0.1618798956	0.6449086162	0.2193211488	0.1202349869	0.1932114883	0.1919060052	0.4973890339
no	OG0010680	66233	0.4263959391	1	0.7360406091	0.4030456853	0.8629441624	0.9289340102	0.7512690355	0.5634517766	0.292893401	0.5431472081	0.5482233503	0.5	0.4852791878	0.2365482234	0.3263959391	0.278680203	0.376142132	0.2086294416	0.2730964467	0.6954314721	0.3837563452	0.3456852792	0.2979695431	0.3319796954	0.3416243655	0.2944162437	0.2675126904	0.2177664975	0.2573604061	0.6294416244
no	OG0007567	66244	0.5722222222	1	0.5182539683	0.419047619	0.6650793651	0.7111111111	0.5158730159	0.619047619	0.346031746	0.646031746	0.619047619	0.473015873	0.5722222222	0.1325396825	0.0381746032	0.0525396825	0.0976190476	0.0411904762	0.1063492063	0.2396825397	0.0936507937	0.096031746	0.1476190476	0.0912698413	0.011031746	0.0092063492	0.0115079365	0.0100793651	0.0650793651	0.0324603175
no	OG0010326	66282	0.7385620915	1	0.6078431373	0.5326797386	0.7352941176	0.7581699346	0.5588235294	0.4019607843	0.4281045752	0.4575163399	0.3954248366	0.4052287582	0.4444444444	0.1323529412	0.0630718954	0.0640522876	0.0852941176	0.0532679739	0.1114379085	0.2336601307	0.1055555556	0.1405228758	0.1153594771	0.0983660131	0.0268300654	0.0093464052	0.0082026144	0.0104248366	0.0810457516	0.1098039216
no	OG0008743	66314	0.6041666667	1	0.5677083333	0.546875	0.5833333333	0.703125	0.8020833333	0.6145833333	0.45	0.6875	0.9375	0.4546875	0.4645833333	0.44375	0.3052083333	0.2177083333	0.4265625	0.1859375	0.3994791667	0.16875	0.3229166667	0.65625	0.5520833333	0.3614583333	0.3177083333	0.134375	0.18125	0.1604166667	0.4416666667	0.6510416667
no	OG0008942	66354	0.4849498328	1	0.4247491639	0.3712374582	0.4414715719	0.5618729097	0.4247491639	0.4013377926	0.283277592	0.5451505017	0.6421404682	0.347826087	0.3240802676	0.118729097	0.0605351171	0.0638795987	0.110367893	0.0488294314	0.1454849498	0.2200668896	0.12909699	0.1391304348	0.127090301	0.1384615385	0.0288294314	0.0205016722	0.0221070234	0.028729097	0.1110367893	0.0615384615
no	OG0011940	66403	0.9850746269	1	0.5686567164	0.7335820896	0.4447761194	0.6985074627	0.6104477612	0.2694029851	0.3873134328	0.652238806	0.3985074627	0.1507462687	0.1805970149	0.1320895522	0.0647761194	0.0684328358	0.1014925373	0.056119403	0.1067164179	0.2044776119	0.2089552239	0.1044776119	0.1425373134	0.0736567164	0.0443283582	0.0239552239	0.0151492537	0.0273134328	0.0736567164	0.0676119403
no	OG0011257	66413	0.6860215054	1	0.5462365591	0.4967741935	0.6795698925	0.7268817204	0.5053763441	0.4301075269	0.3720430108	0.9612903226	0.5677419355	0.3505376344	0.3612903226	0.2107526882	0.0993548387	0.0752688172	0.1238709677	0.2322580645	0.2344086022	0.2301075269	0.1279569892	0.1995698925	0.2	0.1843010753	0.1761290323	0.0623655914	0.0307526882	0.0574193548	0.1524731183	0.1006451613
no	OG0012626	66419	0.564516129	1	0.6459677419	0.4669354839	0.814516129	0.7532258065	0.5274193548	0.4766129032	0.3403225806	0.5620967742	0.4483870968	0.4693548387	0.4435483871	0.3741935484	0.1403225806	0.1112903226	0.1661290323	0.1967741935	0.4	0.6290322581	0.1661290323	0.2935483871	0.3056451613	0.3193548387	0.1169354839	0.085483871	0.0597580645	0.0737096774	0.1975806452	0.1338709677
no	OG0010685	66432	0.4470967742	1	0.6206451613	0.4238709677	0.5458064516	0.7741935484	0.8774193548	0.404516129	0.3851612903	0.3941935484	0.4638709677	0.3135483871	0.3535483871	0.1096774194	0.3735483871	0.4077419355	0.2890322581	0.1748387097	0.184516129	0.2219354839	0.6161290323	0.2722580645	0.2096774194	0.3361290323	0.3180645161	0.2812903226	0.3451612903	0.2432258065	0.2909677419	0.4780645161
no	OG0011898	66455	0.2601731602	1	0.2203463203	0.2225108225	0.2415584416	0.3792207792	0.5541125541	0.1640692641	0.1541125541	0.3848484848	0.3493506494	0.1251082251	0.1372294372	0.0383116883	0.0387445887	0.0395670996	0.0995670996	0.0252380952	0.0748917749	0.0300865801	0.0774891775	0.1268398268	0.0935064935	0.070995671	0.0122943723	0.0053679654	0.0086580087	0.0081385281	0.0562770563	0.0645021645
no	OG0007361	66580	0.4433443344	1	0.1947194719	0.2904290429	0.2101210121	0.3168316832	0.2915291529	0.303630363	0.2618261826	0.4851485149	0.2651265127	0.2409240924	0.2871287129	0.0478547855	0.0099669967	0.0106490649	0.0316831683	0.0162816282	0.0393839384	0.0475247525	0.0254125413	0.0247524752	0.0364136414	0.0300330033	0.0082288229	0.0048184818	0.0023322332	0.0086138614	0.0202420242	0.0103410341
no	OG0011100	66585	0.7139479905	1	0.621749409	0.7044917258	0.475177305	0.6666666667	0.7375886525	0.2	0.3451536643	0.475177305	0.2647754137	0.1517730496	0.1799054374	0.1340425532	0.2529550827	0.3498817967	0.2059101655	0.0834515366	0.1898345154	0.3569739953	0.5460992908	0.2695035461	0.2647754137	0.4349881797	0.2205673759	0.1907801418	0.1669030733	0.1432624113	0.2364066194	0.4231678487
no	OG0011742	66603	0.9252199413	1	0.3108504399	0.7683284457	0.3167155425	0.5073313783	0.6832844575	0.2712609971	0.8900293255	0.6055718475	0.3841642229	0.2697947214	0.2434017595	0.1627565982	0.1920821114	0.1832844575	0.1524926686	0.2184750733	0.1379765396	0.275659824	0.2375366569	0.146627566	0.1656891496	0.1524926686	0.1005865103	0.0806451613	0.0519061584	0.0851906158	0.093255132	0.1426686217
no	OG0011129	66614	0.6942328618	1	0.2840043526	0.4940152339	0.386289445	0.4254624592	0.3220892274	0.2676822633	0.3133841132	0.3819368879	0.2100108814	0.266594124	0.2829162133	0.0941240479	0.0829162133	0.1284004353	0.146898803	0.0785636561	0.1164309032	0.1436343852	0.1719260065	0.1947769314	0.0995647443	0.1632208923	0.0533188248	0.0383025027	0.0723612622	0.0463547334	0.0946681175	0.2023939064
no	OG0004926	66625	0.3656509695	1	0.6260387812	0.2880886427	0.7229916898	0.9252077562	0.6454293629	0.6454293629	0.2656509695	0.208033241	0.6149584488	0.5817174515	0.7756232687	0.0836565097	0.0858725762	0.0986149584	0.1382271468	0.040166205	0.0855955679	0.1254847645	0.188365651	0.1473684211	0.1645429363	0.0717451524	0.0844875346	0.0332409972	0.0276177285	0.0335180055	0.0994459834	0.1085872576
no	OG0008352	66628	0.790625	1	0.384375	0.703125	0.421875	0.49375	0.546875	0.2109375	0.33125	0.625	0.45	0.2378125	0.229375	0.1690625	0.1421875	0.1759375	0.1909375	0.08625	0.1934375	0.871875	0.25	0.325	0.33125	0.27125	0.128125	0.064375	0.05875	0.0440625	0.205	0.26875
no	OG0007697	66634	0.5899419729	1	0.2746615087	0.4622823985	0.2398452611	0.3829787234	0.4835589942	0.1531914894	0.1934235977	0.5106382979	0.1707930368	0.1392649903	0.1437137331	0.0622823985	0.0545454545	0.0704061896	0.0400386847	0.0417794971	0.0545454545	0.251450677	0.1491295938	0.135589942	0.1315280464	0.1133462282	0.1069632495	0.0437137331	0.0270793037	0.046615087	0.0562862669	0.1599613153
no	OG0005151	66660	0.3767605634	1	0.3838028169	0.2679577465	0.4718309859	0.5774647887	0.3661971831	0.3295774648	0.2091549296	0.2711267606	0.3626760563	0.3091549296	0.4049295775	0.0552816901	0.060915493	0.0732394366	0.0781690141	0.0355633803	0.073943662	0.5492957746	0.1091549296	0.0764084507	0.0753521127	0.0971830986	0.0436619718	0.0298239437	0.0461267606	0.0321478873	0.0658450704	0.0964788732
no	OG0010473	66671	0.5952380952	1	0.580952381	0.4585034014	0.7619047619	0.693877551	0.5598639456	0.6578231293	0.3911564626	0.4979591837	0.5448979592	0.5918367347	0.7278911565	0.2238095238	0.1040816327	0.1102040816	0.1210884354	0.1421768707	0.1925170068	0.1979591837	0.1802721088	0.1700680272	0.1619047619	0.0857142857	0.1571428571	0.0372789116	0.0228571429	0.0591836735	0.1360544218	0.1224489796
no	OG0011109	66827	0.6607142857	1	0.5952380952	0.4994047619	0.755952381	0.75	0.5428571429	0.8154761905	0.4297619048	0.7976190476	0.9523809524	0.5910714286	0.6369047619	0.3017857143	0.1470238095	0.1178571429	0.1970238095	0.1428571429	0.3136904762	0.7678571429	0.2214285714	0.3232142857	0.3708333333	0.3261904762	0.1220238095	0.0875	0.1047619048	0.0976190476	0.2101190476	0.1988095238
no	OG0008736	66877	0.63359375	1	0.4140625	0.453125	0.359375	0.55234375	0.396875	0.21171875	0.29375	0.5703125	0.403125	0.18515625	0.2140625	0.11796875	0.09296875	0.11171875	0.1328125	0.059375	0.09375	0.2328125	0.1984375	0.13046875	0.12578125	0.11875	0.04421875	0.039140625	0.04765625	0.022890625	0.090625	0.165625
no	OG0002068	66882	0.4598853868	1	0.6575931232	0.3667621777	0.7550143266	0.6891117479	0.564469914	0.2836676218	0.2965616046	0.7263610315	0.38252149	0.3037249284	0.3338108883	0.1047277937	0.0783667622	0.070773639	0.1127507163	0.1024355301	0.164756447	0.2449856734	0.1604584527	0.1790830946	0.1690544413	0.2048710602	0.0332378223	0.0289398281	0.0323782235	0.0306590258	0.1299426934	0.1461318052
no	OG0008939	66899	0.4946666667	1	0.6733333333	0.4066666667	0.7066666667	0.8466666667	0.72	0.5866666667	0.34	0.486	0.446	0.556	0.68	0.1733333333	0.1486666667	0.194	0.2386666667	0.144	0.2273333333	0.2	0.3126666667	0.1953333333	0.232	0.1833333333	0.1513333333	0.0946666667	0.0993333333	0.0853333333	0.1793333333	0.2226666667
no	OG0006904	66921	0.7592592593	1	0.4555555556	0.6222222222	0.4481481481	0.6222222222	0.7259259259	0.5962962963	0.4777777778	0.5	0.5703703704	0.3037037037	0.4703703704	0.1044444444	0.4555555556	0.6925925926	0.4740740741	0.1181481481	0.1922222222	0.2037037037	0.9296296296	0.302962963	0.3244444444	0.252962963	0.8703703704	0.4444444444	0.4333333333	0.292962963	0.5666666667	0.8148148148
no	OG0003496	66923	0.5888	1	0.7624	0.4824	0.6664	0.8	0.6624	0.312	0.3088	0.628	0.6536	0.2216	0.3	0.2112	0.3048	0.328	0.3904	0.1448	0.2504	0.244	0.7448	0.3504	0.348	0.2456	0.2672	0.148	0.1528	0.1632	0.3248	0.4712
no	OG0006847	66926	0.6137931034	1	0.6172413793	0.4793103448	0.6574712644	0.6977011494	0.5701149425	0.6965517241	0.2931034483	0.6977011494	0.5126436782	0.5356321839	0.583908046	0.0951724138	0.0873563218	0.1551724138	0.1067816092	0.0848275862	0.1402298851	0.167816092	0.1666666667	0.1873563218	0.2310344828	0.216091954	0.0704597701	0.0266666667	0.0274712644	0.0351724138	0.1390804598	0.116091954
no	OG0005930	66942	0.78	1	0.3796	0.664	0.3376	0.472	0.632	0.2204	0.3676	0.636	0.424	0.1668	0.1948	0.132	0.1312	0.2332	0.2204	0.108	0.2156	0.3472	0.3204	0.272	0.23	0.22	0.1572	0.076	0.0576	0.0716	0.1752	0.2504
no	OG0009111	66966	0.3237704918	1	0.8032786885	0.2786885246	0.8428961749	0.9644808743	0.7131147541	0.3797814208	0.3702185792	0.3948087432	0.7978142077	0.4385245902	0.5942622951	0.118852459	0.1994535519	0.337431694	0.2308743169	0.1967213115	0.2540983607	0.1178961749	0.3592896175	0.3647540984	0.4112021858	0.1994535519	0.2773224044	0.0967213115	0.1318306011	0.0984972678	0.4344262295	0.543715847
no	OG0010544	66975	0.5199362041	1	0.6746411483	0.3779904306	0.7926634769	0.7735247209	0.6283891547	0.7671451356	0.4226475279	0.8628389155	0.8325358852	0.8660287081	0.8341307815	0.288676236	0.1642743222	0.1079744817	0.2248803828	0.1866028708	0.331738437	0.1068580542	0.2567783094	0.3763955343	0.3429027113	0.3939393939	0.1403508772	0.0867623604	0.0961722488	0.0711323764	0.2344497608	0.1897926635
no	OG0010368	66977	0.7295918367	1	0.181122449	0.5765306122	0.1056122449	0.312755102	0.4214285714	0.0208163265	0.2846938776	0.4035714286	0.0224489796	0.0180612245	0.0224489796	0.0024744898	0.0137755102	0.0236734694	0.0039540816	0.0001183673	0.0037142857	0.2908163265	0.106122449	0.0141326531	0.0062244898	0.0724489796	0.002	0.01	0.0050918367	0.0058673469	0.006377551	0.0155102041
no	OG0012512	67008	0.4028301887	1	0.6613207547	0.3462264151	0.6773584906	0.8367924528	0.5754716981	0.4547169811	0.3547169811	0.5358490566	0.5547169811	0.3943396226	0.4273584906	0.9150943396	0.1141509434	0.0753773585	0.3556603774	0.1820754717	0.2716981132	0.3783018868	0.1660377358	0.2849056604	0.2660377358	0.2	0.0645283019	0.0275471698	0.0401886792	0.033490566	0.1622641509	0.1575471698
no	OG0002372	67045	0.5426086957	1	0.5182608696	0.4191304348	0.5791304348	0.6860869565	0.7095652174	0.427826087	0.3504347826	0.712173913	0.727826087	0.3304347826	0.3573913043	0.2182608696	0.0540869565	0.0895652174	0.1339130435	0.1165217391	0.1756521739	0.1130434783	0.1252173913	0.2130434783	0.1982608696	0.172173913	0.0748695652	0.0195652174	0.0243478261	0.0231304348	0.1373913043	0.1252173913
no	OG0002230	67049	0.5251256281	1	0.5603015075	0.4045226131	0.5942211055	0.7977386935	0.6846733668	0.3781407035	0.3429648241	0.3706030151	0.4711055276	0.3115577889	0.3492462312	0.1120603015	0.0486180905	0.0933417085	0.0865577889	0.0505025126	0.1056532663	0.2638190955	0.2537688442	0.1331658291	0.1947236181	0.1118090452	0.0189698492	0.0060929648	0.017839196	0.0091834171	0.1344221106	0.0623115578
no	OG0010057	67059	0.9735099338	1	0.5874172185	0.7218543046	0.9139072848	0.7682119205	0.6754966887	0.7880794702	0.5112582781	0.9536423841	0.657615894	0.8874172185	0.9337748344	0.178807947	0.0654304636	0.0480794702	0.0768211921	0.0860927152	0.119205298	0.1503311258	0.098013245	0.1774834437	0.1854304636	0.2152317881	0.0234437086	0.0152317881	0.0217218543	0.0127152318	0.1145695364	0.0413907285
no	OG0011305	67105	0.7245614035	1	0.650877193	0.5684210526	0.6412280702	0.8377192982	0.8754385965	0.3614035088	0.6833333333	0.5807017544	0.8526315789	0.2894736842	0.348245614	0.4061403509	0.0686842105	0.0801754386	0.1315789474	0.1175438596	0.2096491228	0.2228070175	0.2350877193	0.2333333333	0.2043859649	0.1868421053	0.0609649123	0.0375438596	0.015	0.0175438596	0.1710526316	0.0725438596
no	OG0006599	67121	0.8327974277	1	0.2636655949	0.6495176849	0.1726688103	0.3890675241	0.575562701	0.0553054662	0.2762057878	0.8713826367	0.1054662379	0.038585209	0.0517684887	0.0182958199	0.052733119	0.0292604502	0.0223472669	0.0151446945	0.0363344051	0.3115755627	0.1356913183	0.1183279743	0.0347266881	0.1131832797	0.0020160772	0.0082315113	0.020096463	0.0032797428	0.0162700965	0.0691318328
no	OG0002868	67139	0.7324074074	1	0.4194444444	0.5935185185	0.3583333333	0.5611111111	0.4861111111	0.2805555556	0.4842592593	0.5083333333	0.35	0.2083333333	0.2657407407	0.0787037037	0.0537037037	0.0925925926	0.112037037	0.0935185185	0.0925	0.1101851852	0.1935185185	0.1101851852	0.1166666667	0.1407407407	0.0365740741	0.0183333333	0.022037037	0.0178703704	0.0808333333	0.08
no	OG0008254	67144	0.5877192982	1	0.698245614	0.5105263158	0.7842105263	0.7385964912	0.6675438596	0.3614035088	0.3596491228	0.8219298246	0.4394736842	0.4289473684	0.4254385965	0.1263157895	0.0707894737	0.0671052632	0.0778070175	0.0863157895	0.1824561404	0.2263157895	0.1280701754	0.1701754386	0.1631578947	0.1701754386	0.0550877193	0.0176315789	0.0224561404	0.0173684211	0.1219298246	0.079122807
no	OG0004362	67154	0.4869281046	1	0.5620915033	0.377124183	0.6509803922	0.6666666667	0.7385620915	0.5359477124	0.3712418301	0.7581699346	0.8758169935	0.5098039216	0.622875817	0.2346405229	0.4568627451	0.3444444444	0.4450980392	0.2098039216	0.2509803922	0.6666666667	0.3483660131	0.3424836601	0.3071895425	0.2764705882	0.5908496732	0.2751633987	0.2418300654	0.2137254902	0.362745098	0.4816993464
no	OG0012408	67197	0.4653679654	1	0.3722943723	0.329004329	0.487012987	0.5649350649	0.3614718615	0.4350649351	0.2445887446	0.4696969697	0.461038961	0.380952381	0.4415584416	0.1777056277	0.117965368	0.0519480519	0.1422077922	0.0614718615	0.1303030303	0.1707792208	0.0824675325	0.1352813853	0.1361471861	0.1038961039	0.1647186147	0.0811688312	0.0354978355	0.074025974	0.0800865801	0.0543290043
no	OG0012011	67201	0.6547169811	1	0.5424528302	0.4905660377	0.7226415094	0.7150943396	0.5679245283	0.5971698113	0.4764150943	0.5	0.770754717	0.6396226415	0.6367924528	0.3575471698	0.1377358491	0.0962264151	0.2849056604	0.2273584906	0.5245283019	0.1462264151	0.1358490566	0.3566037736	0.508490566	0.2698113208	0.0746226415	0.0439622642	0.0400943396	0.0503773585	0.2471698113	0.1518867925
no	OG0011338	67203	0.6347305389	1	0.3143712575	0.6077844311	0.1497005988	0.4161676647	0.6916167665	0.2128742515	0.3832335329	0.4820359281	0.4011976048	0.1709580838	0.1685628743	0.2550898204	0.197005988	0.3113772455	0.3413173653	0.1173652695	0.1943113772	0.119760479	0.6976047904	0.3443113772	0.2913173653	0.2592814371	0.225748503	0.0994011976	0.0820359281	0.1218562874	0.2679640719	0.377245509
no	OG0011213	67204	0.9920424403	1	0.3713527851	0.6233421751	0.4721485411	0.5543766578	0.5119363395	0.2970822281	0.4933687003	0.9973474801	0.5013262599	0.2127320955	0.2580901857	0.1366047745	0.1233421751	0.0392572944	0.076127321	0.0827586207	0.1275862069	0.2535809019	0.0769230769	0.1275862069	0.1583554377	0.2127320955	0.0289124668	0.015862069	0.015862069	0.0176657825	0.098938992	0.0379310345
no	OG0012236	67205	0.6424242424	1	0.323030303	0.4763636364	0.4254545455	0.5424242424	0.6909090909	0.2260606061	0.4103030303	0.8121212121	0.5824242424	0.2090909091	0.2333333333	0.0636363636	0.0812121212	0.0562424242	0.1078787879	0.0903030303	0.123030303	0.0945454545	0.0696969697	0.0951515152	0.0987878788	0.0890909091	0.0360606061	0.0142424242	0.009030303	0.028	0.0526060606	0.0322424242
no	OG0001963	67222	0.5006622517	1	0.4264900662	0.382781457	0.5562913907	0.5801324503	0.5695364238	0.4728476821	0.2927152318	0.6993377483	0.6039735099	0.3443708609	0.3854304636	0.1131125828	0.0344370861	0.0511258278	0.0684768212	0.0474172185	0.1148344371	0.0978807947	0.1255629139	0.1150993377	0.1047682119	0.0605298013	0.0141721854	0.0084768212	0.0118543046	0.0069006623	0.0602649007	0.0494039735
no	OG0005622	67285	0.3992481203	1	0.3496240602	0.2736842105	0.4481203008	0.5571428571	0.4210526316	0.430075188	0.2511278195	0.5285714286	0.5105263158	0.384962406	0.4541353383	0.1218045113	0.0286466165	0.0603759398	0.0894736842	0.0442105263	0.1112781955	0.1646616541	0.0842105263	0.1323308271	0.1353383459	0.0796992481	0.0206015038	0.0189473684	0.0212030075	0.0126315789	0.0696240602	0.0494736842
no	OG0003892	67302	0.3112183353	1	0.4969843185	0.2689987937	0.5066344994	0.6610373945	0.4849215923	0.5693606755	0.2376357057	0.3160434258	0.4089264174	0.5500603136	0.7044632087	0.1176115802	0.1006031363	0.1568154403	0.1954161641	0.0647768396	0.1351025332	0.1188178528	0.1930036188	0.1544028951	0.1177322075	0.123039807	0.1351025332	0.0817852835	0.1326899879	0.0683956574	0.0880579011	0.1218335344
no	OG0012844	67332	0.9085714286	1	0.3977142857	0.7451428571	0.5405714286	0.6754285714	0.5965714286	0.2548571429	0.5062857143	0.6982857143	0.4057142857	0.2205714286	0.2331428571	0.1474285714	0.0533714286	0.0819428571	0.0835428571	0.0884571429	0.2022857143	0.1862857143	0.128	0.1371428571	0.1141714286	0.2354285714	0.0133714286	0.0158857143	0.0380571429	0.0125714286	0.0842285714	0.0848
no	OG0003035	67371	0.3676829268	1	0.5725609756	0.3024390244	0.4969512195	0.7317073171	0.4932926829	0.256097561	0.2164634146	0.4335365854	0.3396341463	0.2323170732	0.2932926829	0.2506097561	0.0774390244	0.0829268293	0.112195122	0.0713414634	0.2231707317	0.0963414634	0.1597560976	0.2103658537	0.1957317073	0.1829268293	0.093902439	0.037804878	0.0443292683	0.0424390244	0.1902439024	0.118902439
no	OG0008667	67429	0.6971698113	1	0.4933962264	0.5509433962	0.5632075472	0.65	0.6377358491	0.3028301887	0.5103773585	0.6735849057	0.3896226415	0.2471698113	0.3075471698	0.0836792453	0.1773584906	0.0962264151	0.1462264151	0.1405660377	0.1141509434	0.4443396226	0.1716981132	0.1924528302	0.1556603774	0.220754717	0.0856603774	0.0485849057	0.0582075472	0.0475471698	0.1141509434	0.1962264151
no	OG0011247	67444	0.552173913	1	0.5770186335	0.4602484472	0.6180124224	0.7639751553	0.7142857143	0.3763975155	0.3956521739	0.4677018634	0.4726708075	0.3167701863	0.3757763975	0.2298136646	0.3099378882	0.2913043478	0.3627329193	0.1751552795	0.2894409938	0.1434782609	0.4186335404	0.297515528	0.2608695652	0.2714285714	0.4559006211	0.201863354	0.1534161491	0.148447205	0.2577639752	0.4273291925
no	OG0011747	67467	0.6209150327	1	0.7952069717	0.5119825708	0.8605664488	0.8845315904	0.7102396514	0.7755991285	0.3681917211	0.7581699346	0.954248366	0.6819172113	0.7363834423	0.339869281	0.3311546841	0.3921568627	0.6623093682	0.2352941176	0.4989106754	0.3180827887	0.5076252723	0.4749455338	0.6013071895	0.4248366013	0.2810457516	0.1636165577	0.1518518519	0.1442265795	0.4531590414	0.3812636166
no	OG0007797	67493	0.5885714286	1	0.6142857143	0.4742857143	0.6714285714	0.6657142857	0.5171428571	0.5342857143	0.2328571429	0.5657142857	0.4057142857	0.3971428571	0.4542857143	0.1842857143	0.076	0.1217142857	0.1371428571	0.0934285714	0.1768571429	0.2108571429	0.1505714286	0.2	0.1868571429	0.1297142857	0.1137142857	0.0322857143	0.0434285714	0.0345714286	0.1448571429	0.1877142857
no	OG0006109	67500	0.4793103448	1	0.4586206897	0.4	0.4	0.6517241379	0.5172413793	0.2251724138	0.31	0.4	0.2596551724	0.1579310345	0.2396551724	0.1713793103	0.1806896552	0.1937931034	0.1827586207	0.0962068966	0.2317241379	0.4379310345	0.4793103448	0.2606896552	0.255862069	0.2534482759	0.2120689655	0.1417241379	0.1893103448	0.1110344828	0.2172413793	0.3003448276
no	OG0010164	67501	0.3592356688	1	0.949044586	0.3171974522	0.9044585987	0.9554140127	0.7770700637	0.4305732484	0.3152866242	0.6191082803	0.8789808917	0.3318471338	0.4261146497	0.201910828	0.1369426752	0.298089172	0.3350318471	0.2038216561	0.3070063694	0.4987261146	0.1573248408	0.4796178344	0.5089171975	0.2146496815	0.2515923567	0.0929936306	0.1140127389	0.1127388535	0.4802547771	0.4057324841
no	OG0007514	67553	0.5609756098	1	0.4806312769	0.5035868006	0.3658536585	0.5552367288	0.7202295552	0.2596843615	0.2725968436	0.5853658537	0.3055954089	0.1304160689	0.1362984218	0.0444763271	0.1721664275	0.2395982783	0.1951219512	0.0833572453	0.1678622669	0.8952654232	0.3658536585	0.2166427547	0.2797704448	0.2553802009	0.2553802009	0.1449067432	0.1321377331	0.0855093257	0.1635581062	0.4591104735
no	OG0012633	67674	0.5122302158	1	0.5338129496	0.5309352518	0.5165467626	0.6172661871	0.6129496403	0.3942446043	0.3856115108	0.5582733813	0.5395683453	0.3021582734	0.3179856115	0.3122302158	0.345323741	0.6215827338	0.5395683453	0.4115107914	0.6172661871	0.528057554	0.6647482014	0.4992805755	0.4978417266	0.4474820144	0.7582733813	0.271942446	0.2043165468	0.290647482	0.5064748201	0.6604316547
no	OG0012553	67707	0.7360406091	1	0.5030456853	0.5939086294	0.5431472081	0.7563451777	0.7157360406	0.4802030457	0.6598984772	0.8121827411	0.9898477157	0.3842639594	0.4340101523	0.4802030457	0.278680203	0.247715736	0.3111675127	0.2807106599	0.654822335	0.7461928934	0.3908629442	0.4131979695	0.3802030457	0.5837563452	0.1299492386	0.1365482234	0.1756345178	0.1010152284	0.3532994924	0.1908629442
no	OG0012517	67710	0.7465116279	1	0.7837209302	0.7	0.9418604651	0.9139534884	0.8976744186	0.7860465116	0.5697674419	0.9744186047	0.5511627907	0.8372093023	0.7860465116	0.4279069767	0.1604651163	0.2627906977	0.288372093	0.1046511628	0.5093023256	0.3581395349	0.4674418605	0.476744186	0.6906976744	0.4372093023	0.2127906977	0.1174418605	0.0853488372	0.1209302326	0.3534883721	0.2697674419
no	OG0006463	67724	0.668161435	1	0.5112107623	0.5829596413	0.4843049327	0.6457399103	0.7242152466	0.2600896861	0.3161434978	0.4977578475	0.2242152466	0.298206278	0.3408071749	0.0735426009	0.1112107623	0.1385650224	0.1293721973	0.1587443946	0.235426009	0.1100896861	0.3049327354	0.1860986547	0.1432735426	0.166367713	0.0789237668	0.052690583	0.0421524664	0.0551569507	0.1367713004	0.2264573991
no	OG0009927	67755	0.7163814181	1	0.4743276284	0.6014669927	0.5061124694	0.6112469438	0.6772616137	0.4303178484	0.4645476773	0.6234718826	0.6674816626	0.3398533007	0.4107579462	0.2811735941	0.2444987775	0.293398533	0.3838630807	0.2012224939	0.3398533007	0.1782396088	0.5256723716	0.3105134474	0.2811735941	0.3276283619	0.2100244499	0.1552567237	0.117603912	0.1792176039	0.3080684597	0.3202933985
no	OG0004579	67760	0.3287037037	1	0.8263888889	0.3171296296	0.6805555556	0.875	0.9884259259	0.5833333333	0.3148148148	0.7152777778	0.7824074074	0.3078703704	0.400462963	0.6435185185	0.2962962963	0.2986111111	0.3148148148	0.2127314815	0.2546296296	0.0979166667	0.8009259259	0.3819444444	0.2407407407	0.3217592593	0.275462963	0.1046296296	0.1277777778	0.2076388889	0.275462963	0.3634259259
no	OG0008905	67770	0.4560570071	1	0.5201900238	0.3396674584	0.4964370546	0.6342042755	0.4988123515	0.3016627078	0.3159144893	0.3752969121	0.6698337292	0.3016627078	0.3420427553	0.1919239905	0.2494061758	0.2470308789	0.3040380048	0.0741092637	0.1344418052	0.1505938242	0.2755344418	0.1543942993	0.1983372922	0.1199524941	0.1035629454	0.1396674584	0.1218527316	0.0705463183	0.1847980998	0.3444180523
no	OG0003367	67772	0.2869565217	1	0.7556521739	0.2747826087	0.6791304348	0.8695652174	0.7043478261	0.667826087	0.2173913043	0.4643478261	0.5773913043	0.5095652174	0.6017391304	0.2495652174	0.3669565217	0.6330434783	0.5373913043	0.1730434783	0.3504347826	0.2956521739	0.8956521739	0.487826087	0.4947826087	0.4	0.4347826087	0.2330434783	0.2469565217	0.2713043478	0.6365217391	0.6286956522
no	OG0003659	67785	0.15	1	0.7759615385	0.1259615385	0.7317307692	0.775	0.5423076923	0.4423076923	0.1153846154	0.3711538462	0.3605769231	0.3432692308	0.425	0.1259615385	0.0609615385	0.0773076923	0.1471153846	0.0430769231	0.1384615385	0.4990384615	0.1644230769	0.2115384615	0.2115384615	0.0626923077	0.1067307692	0.0199038462	0.0157692308	0.0269230769	0.1288461538	0.1375
no	OG0011936	67824	0.5041322314	1	0.4820936639	0.4738292011	0.3801652893	0.5482093664	0.4049586777	0.170523416	0.2550964187	0.0955922865	0.0721763085	0.1168044077	0.0964187328	0.0265289256	0.0460055096	0.0829201102	0.0388429752	0.0509641873	0.0473829201	0.0151790634	0.1443526171	0.0928374656	0.067768595	0.0837465565	0.0228374656	0.0303030303	0.0325068871	0.0161707989	0.050137741	0.1192837466
no	OG0012001	67836	0.5975103734	1	0.7842323651	0.5975103734	0.7842323651	0.9958506224	0.6639004149	0.5186721992	0.489626556	0.3033195021	0.5601659751	0.4854771784	0.5269709544	0.5228215768	0.4149377593	0.3734439834	0.4273858921	0.3560165975	0.4854771784	0.3394190871	0.6182572614	0.4522821577	0.4605809129	0.489626556	0.2439834025	0.3248962656	0.2875518672	0.2178423237	0.3585062241	0.5477178423
no	OG0010272	67862	0.7376237624	1	0.5297029703	0.6584158416	0.5544554455	0.6435643564	0.6089108911	0.3757425743	0.3717821782	0.599009901	0.4534653465	0.3698019802	0.4297029703	0.1940594059	0.4777227723	0.5198019802	0.5742574257	0.1871287129	0.402970297	0.2688118812	0.5	0.3935643564	0.5891089109	0.4816831683	0.3678217822	0.3138613861	0.2846534653	0.1836633663	0.3405940594	0.6683168317
no	OG0011128	67869	0.6115702479	1	0.8154269972	0.4820936639	0.8539944904	0.9889807163	0.7327823691	0.8209366391	0.4876033058	0.6666666667	0.9311294766	0.520661157	0.5730027548	0.4407713499	0.126446281	0.1404958678	0.2688705234	0.1330578512	0.2782369146	0.8539944904	0.3223140496	0.2685950413	0.2892561983	0.152892562	0.1311294766	0.038292011	0.0468319559	0.0360881543	0.2214876033	0.2011019284
no	OG0011774	67872	0.628458498	1	0.2727272727	0.4920948617	0.2588932806	0.4604743083	0.4090909091	0.2786561265	0.3300395257	0.6185770751	0.3537549407	0.1442687747	0.1786561265	0.1337944664	0.5375494071	0.4209486166	0.2055335968	0.1432806324	0.256916996	0.1288537549	0.4209486166	0.2015810277	0.2233201581	0.233201581	0.3972332016	0.3675889328	0.3359683794	0.1545454545	0.1650197628	0.7608695652
no	OG0012219	67895	0.6417657046	1	0.6315789474	0.4855687606	0.818336163	0.7877758913	0.5789473684	0.5466893039	0.455008489	0.6706281834	0.5602716469	0.4057724958	0.4465195246	0.2037351443	0.7453310696	0.0628183362	0.0845500849	0.6960950764	0.2156196944	0.0753820034	0.1611205433	0.3446519525	0.3140916808	0.6400679117	0.2546689304	0.6791171477	0.3904923599	0.285229202	0.3174872666	0.1782682513
no	OG0006038	67958	0.5283333333	1	0.5891666667	0.3925	0.685	0.6966666667	0.5566666667	0.4808333333	0.3075	0.5108333333	0.4525	0.3941666667	0.485	0.0966666667	0.0251666667	0.0325	0.0639166667	0.0359166667	0.0875	0.07075	0.0809166667	0.0825833333	0.0833333333	0.0631666667	0.0105	0.0067166667	0.0059666667	0.0058166667	0.0489166667	0.0223333333
no	OG0007759	67967	0.9402173913	1	0.4961956522	0.7880434783	0.5211956522	0.597826087	0.5869565217	0.2298913043	0.3565217391	0.4913043478	0.3706521739	0.2543478261	0.2836956522	0.0842391304	0.1402173913	0.1630434783	0.1184782609	0.060326087	0.1663043478	0.7934782609	0.3184782609	0.1320652174	0.1331521739	0.1961956522	0.0755434783	0.064673913	0.0690217391	0.0576086957	0.1445652174	0.1945652174
no	OG0010479	68017	0.6977547496	1	0.7305699482	0.6753022453	0.7478411054	0.7564766839	0.7564766839	0.6614853195	0.493955095	0.7271157168	0.7184801382	0.5336787565	0.5284974093	0.7081174439	0.4093264249	0.2953367876	0.4525043178	0.5613126079	0.8791018998	0.114507772	0.5474956822	0.6701208981	0.5129533679	0.5785837651	0.7512953368	0.3626943005	0.2504317789	0.3195164076	0.481865285	0.6545768566
no	OG0012523	68082	0.4845360825	1	0.775257732	0.4206185567	0.8556701031	0.8268041237	0.9154639175	0.7381443299	0.3546391753	0.6618556701	0.7298969072	0.6659793814	0.6371134021	0.4206185567	0.2022680412	0.1591752577	0.381443299	0.2886597938	0.5175257732	0.9773195876	0.2845360825	0.5917525773	0.6474226804	0.5278350515	0.2144329897	0.1340206186	0.1286597938	0.1486597938	0.3484536082	0.2453608247
no	OG0008428	68134	0.5930232558	1	0.5930232558	0.4372093023	0.7709302326	0.8430232558	0.4488372093	0.5825581395	0.3627906977	0.2220930233	0.65	0.338372093	0.5139534884	0.0676744186	0.0504651163	0.0858139535	0.0970930233	0.0420930233	0.0823255814	0.1220930233	0.1051162791	0.0776744186	0.1244186047	0.0663953488	0.0203488372	0.0082325581	0.0124418605	0.0094186047	0.0584883721	0.048372093
no	OG0005496	68145	0.6672862454	1	0.4349442379	0.4962825279	0.4089219331	0.531598513	0.5446096654	0.3215613383	0.2732342007	0.6319702602	0.3605947955	0.2081784387	0.219330855	0.0470260223	0.0834572491	0.0960966543	0.0985130112	0.0334572491	0.0782527881	0.1180297398	0.1951672862	0.0973977695	0.1063197026	0.0830855019	0.0914498141	0.0578066914	0.0507434944	0.0280669145	0.0665427509	0.1600371747
no	OG0012317	68184	0.6047619048	1	0.3785714286	0.4238095238	0.5333333333	0.580952381	0.4752380952	0.3895238095	0.3228571429	0.5714285714	0.5047619048	0.4223809524	0.4266666667	0.1623809524	0.0604761905	0.06	0.1023809524	0.1276190476	0.1547619048	0.3457142857	0.0828571429	0.1352380952	0.1614285714	0.1138095238	0.0377619048	0.0228571429	0.0198571429	0.0286666667	0.0938095238	0.0642857143
no	OG0010567	68215	0.4338797814	1	0.6338797814	0.3382513661	0.6338797814	0.9234972678	0.5092896175	0.4475409836	0.2071038251	0.3120218579	0.3213114754	0.4442622951	0.5234972678	0.1661202186	0.0579234973	0.0885245902	0.1174863388	0.0606557377	0.1360655738	0.2513661202	0.1191256831	0.1098360656	0.1245901639	0.1683060109	0.0644808743	0.0289617486	0.0390163934	0.0251912568	0.0721311475	0.0890710383
no	OG0005768	68272	0.3445544554	1	0.603960396	0.248019802	0.7673267327	0.7524752475	0.5594059406	0.353960396	0.2326732673	0.3094059406	0.4079207921	0.3831683168	0.4435643564	0.0841584158	0.0574257426	0.0777227723	0.1579207921	0.051980198	0.0985148515	0.3544554455	0.1292079208	0.199009901	0.248019802	0.0841584158	0.0475247525	0.0176732673	0.0196039604	0.023960396	0.1024752475	0.1099009901
no	OG0004281	68298	0.6529080675	1	0.4315196998	0.6772983114	0.2532833021	0.5065666041	0.6285178236	0.1390243902	0.2664165103	0.2420262664	0.0645403377	0.0926829268	0.0943714822	0.0694183865	0.1048780488	0.1804878049	0.0485928705	0.0085928705	0.0328330206	0.2720450281	0.7636022514	0.0951219512	0.0545966229	0.234521576	0.039587242	0.0782363977	0.0720450281	0.0500938086	0.0681050657	0.1799249531
no	OG0004785	68310	0.513368984	1	0.9304812834	0.4206773619	0.9750445633	0.8377896613	0.9019607843	0.6381461676	0.2869875223	0.7771836007	0.4278074866	0.862745098	0.9661319073	0.1297682709	0.1303030303	0.1274509804	0.1871657754	0.0516934046	0.1871657754	0.1680926916	0.4046345811	0.2335115865	0.1206773619	0.13885918	0.1251336898	0.0390374332	0.0434937611	0.0445632799	0.1800356506	0.256684492
no	OG0011841	68328	0.2353760446	1	0.3272980501	0.1754874652	0.3384401114	0.5445682451	0.8245125348	0.2005571031	0.2103064067	0.5069637883	0.6183844011	0.1796657382	0.217270195	0.0834261838	0.2618384401	0.0871866295	0.2033426184	0.1082172702	0.2103064067	0.2200557103	0.0399721448	0.5013927577	0.3314763231	0.1323119777	0.7395543175	0.1183844011	0.0644846797	0.1740947075	0.1991643454	0.4150417827
no	OG0002990	68537	0.8649885584	1	0.5354691076	0.6727688787	0.528604119	0.6796338673	0.6910755149	0.4279176201	0.6613272311	0.5881006865	0.6659038902	0.3638443936	0.3684210526	0.3935926773	0.0697940503	0.0514874142	0.1123569794	0.1560640732	0.299771167	0.233409611	0.1384439359	0.2135011442	0.1647597254	0.23798627	0.023798627	0.0196796339	0.0212356979	0.0127002288	0.1068649886	0.0466819222
no	OG0012538	68544	0.67125	1	0.6275	0.61	0.66375	0.69375	0.5825	0.39125	0.53375	0.545	0.5125	0.3125	0.40375	0.1875	0.57	0.52125	0.44875	0.315	0.43875	0.38	0.58375	0.39375	0.3425	0.46375	0.37375	0.45375	0.4625	0.27375	0.27625	0.60875
no	OG0004866	68549	0.6330532213	1	0.231092437	0.4817927171	0.1154061625	0.3137254902	0.5308123249	0.0254901961	0.2198879552	0.6764705882	0.0424369748	0.0198879552	0.0180672269	0.0638655462	0.0331932773	0.0260504202	0.0123529412	0.0002689076	0.002254902	0.2156862745	0.1582633053	0.0303921569	0.010952381	0.056442577	0.0075070028	0.0151260504	0.0141456583	0.0130672269	0.012745098	0.0717086835
no	OG0004309	68693	0.5942350333	1	0.4412416851	0.4789356984	0.5188470067	0.6186252772	0.5277161863	0.5144124169	0.3348115299	0.4345898004	0.5166297118	0.4035476718	0.487804878	0.1179600887	0.2239467849	0.2168514412	0.2372505543	0.111308204	0.2095343681	0.1290465632	0.2006651885	0.1643015521	0.2157427938	0.2039911308	0.1006651885	0.1525498891	0.156097561	0.0962305987	0.1141906874	0.1751662971
no	OG0011466	68705	0.8954954955	1	0.6144144144	0.6423423423	0.8171171171	0.809009009	0.5216216216	0.2927927928	0.3945945946	0.9099099099	0.5243243243	0.2783783784	0.3351351351	0.1063063063	0.172972973	0.154954955	0.1315315315	0.154954955	0.1234234234	0.4531531532	0.2243243243	0.1891891892	0.1504504505	0.1855855856	0.6378378378	0.272972973	0.054954955	0.2801801802	0.1621621622	0.3144144144
no	OG0009788	68988	0.5364963504	1	0.4270072993	0.5693430657	0.4197080292	0.6131386861	0.4452554745	0.2927007299	0.2974452555	0.5291970803	0.354379562	0.2675182482	0.2631386861	0.1335766423	0.2003649635	0.2624087591	0.2135036496	0.100729927	0.1755474453	0.251459854	0.3131386861	0.2737226277	0.2605839416	0.3072992701	0.2642335766	0.15	0.1273722628	0.1251824818	0.2251824818	0.4416058394
no	OG0007441	69077	0.984496124	1	0.7829457364	0.8720930233	0.6821705426	0.8488372093	0.8953488372	0.5542635659	0.7054263566	0.8914728682	0.7441860465	0.476744186	0.5581395349	0.6899224806	0.338372093	0.319379845	0.496124031	0.7325581395	0.6317829457	0.5620155039	0.5387596899	0.6356589147	0.507751938	0.6395348837	0.246124031	0.1759689922	0.2348837209	0.1507751938	0.5542635659	0.5465116279
no	OG0003601	69131	0.7463976945	1	0.7694524496	0.7060518732	0.5619596542	0.8040345821	0.9538904899	0.6426512968	0.6368876081	0.7262247839	0.795389049	0.4755043228	0.5331412104	0.3458213256	0.4380403458	0.5850144092	0.5734870317	0.2968299712	0.469740634	0.7406340058	0.9250720461	0.5850144092	0.6195965418	0.4870317003	0.3775216138	0.2389048991	0.260518732	0.1671469741	0.5850144092	0.5389048991
no	OG0006203	69151	0.4842975207	1	0.6752066116	0.3958677686	0.7611570248	0.741322314	0.8347107438	0.2561983471	0.258677686	0.7685950413	0.4380165289	0.1719008264	0.3008264463	0.5619834711	0.3553719008	0.2140495868	0.2983471074	0.1132231405	0.2190082645	0.5909090909	0.6719008264	0.4239669421	0.3371900826	0.5917355372	0.273553719	0.5214876033	0.3214876033	0.1495867769	0.3297520661	0.2760330579
no	OG0009213	69237	0.532748538	1	0.3380116959	0.4	0.3216374269	0.4461988304	0.3578947368	0.2403508772	0.3292397661	0.5906432749	0.3713450292	0.2046783626	0.2157894737	0.1192982456	0.0356725146	0.0760233918	0.0988304094	0.1035087719	0.0947368421	0.1730994152	0.1198830409	0.1614035088	0.1409356725	0.1111111111	0.0298830409	0.0151461988	0.0169005848	0.0215789474	0.1134502924	0.0684210526
no	OG0011117	69263	0.7212543554	1	0.574912892	0.6480836237	0.4808362369	0.668989547	0.6724738676	0.1055749129	0.2930313589	0.456445993	0.2895470383	0.0766550523	0.1048780488	0.043554007	0.0958188153	0.0888501742	0.0763066202	0.0606271777	0.074912892	0.1324041812	0.2571428571	0.118815331	0.0940766551	0.2662020906	0.0578397213	0.0644599303	0.0818815331	0.0494773519	0.0919860627	0.1933797909
no	OG0012528	69270	0.9632352941	1	0.3073529412	0.8382352941	0.1757352941	0.4220588235	0.4360294118	0.0157352941	0.3117647059	0.4110294118	0.0647058824	0.0185294118	0.0183088235	0.0256617647	0.0248529412	0.0415441176	0.0089705882	0.0414705882	0.0104411765	0.2485294118	0.1595588235	0.0302941176	0.0231617647	0.0992647059	0.0180882353	0.0181617647	0.0192647059	0.0236029412	0.0214705882	0.0383823529
no	OG0011341	69527	0.6482142857	1	0.4553571429	0.53125	0.5330357143	0.5848214286	0.55	0.5473214286	0.5008928571	0.6160714286	0.5928571429	0.4964285714	0.5294642857	0.7892857143	0.3053571429	0.2107142857	0.2758928571	0.23125	0.5223214286	0.3776785714	0.31875	0.3133928571	0.2821428571	0.4696428571	0.2883928571	0.2276785714	0.1616071429	0.1464285714	0.2357142857	0.2660714286
no	OG0002407	69612	0.3416342412	1	0.7509727626	0.333463035	0.6459143969	0.8638132296	0.7470817121	0.3595330739	0.2494163424	0.2793774319	0.3614785992	0.2992217899	0.3280155642	0.3338521401	0.2879377432	0.3428015564	0.3439688716	0.1949416342	0.2743190661	0.2081712062	0.6108949416	0.3645914397	0.3416342412	0.2972762646	0.6108949416	0.2073929961	0.1540856031	0.173151751	0.3459143969	0.5369649805
no	OG0012669	69692	0.4084507042	1	0.5845070423	0.3052816901	0.7394366197	0.7429577465	0.6866197183	0.3556338028	0.175	0.426056338	0.4014084507	0.3732394366	0.4330985915	0.0637323944	0.1485915493	0.1542253521	0.1521126761	0.0147887324	0.2088028169	0.1235915493	0.251056338	0.4084507042	0.7323943662	0.2281690141	0.0961267606	0.0303521127	0.0570422535	0.063028169	0.1901408451	0.7746478873
no	OG0010447	69716	0.703539823	1	0.2628318584	0.5761061947	0.1876106195	0.3522123894	0.5115044248	0.0189380531	0.2389380531	0.7522123894	0.0549557522	0.0169911504	0.0189380531	0.0062212389	0.0411504425	0.0313274336	0.0116814159	0.0079115044	0.0069469027	0.196460177	0.1477876106	0.0414159292	0.0150442478	0.1238938053	0.0025221239	0.0315929204	0.0248672566	0.005079646	0.015840708	0.0473451327
no	OG0011394	69736	0.8633093525	1	0.3992805755	0.7697841727	0.3057553957	0.509352518	0.8273381295	0.1021582734	0.4676258993	0.8992805755	0.3374100719	0.0985611511	0.1100719424	0.1143884892	0.0548920863	0.0544604317	0.0707913669	0.061942446	0.1345323741	0.3726618705	0.2143884892	0.128057554	0.0971223022	0.218705036	0.024028777	0.0288489209	0.0261151079	0.0210071942	0.1028776978	0.0694244604
no	OG0011989	69792	0.7142857143	1	0.3990147783	0.5467980296	0.4344827586	0.5763546798	0.6354679803	0.2640394089	0.4256157635	0.8916256158	0.4812807882	0.2463054187	0.2950738916	0.0906403941	0.0374876847	0.0346305419	0.0753694581	0.0571428571	0.0995073892	0.1551724138	0.0778325123	0.1093596059	0.1320197044	0.1374384236	0.0177339901	0.0109359606	0.0152216749	0.0134975369	0.0733990148	0.0411330049
no	OG0002765	69821	0.5317460317	1	0.6322751323	0.5714285714	0.7116402116	0.8333333333	0.6838624339	0.5211640212	0.6574074074	0.7764550265	0.6653439153	0.4325396825	0.4206349206	0.4166666667	0.2447089947	0.2182539683	0.4325396825	0.5727513228	0.6878306878	0.75	0.3928571429	0.5873015873	0.417989418	0.4497354497	0.458994709	0.2023809524	0.1108465608	0.2222222222	0.421957672	0.380952381
no	OG0011033	69860	0.7079207921	1	0.5148514851	0.6881188119	0.4668316832	0.6138613861	0.6237623762	0.35	0.3965346535	0.5841584158	0.5148514851	0.2905940594	0.3074257426	0.3861386139	0.3108910891	0.3668316832	0.4138613861	0.2396039604	0.3752475248	0.4371287129	0.7326732673	0.3891089109	0.3594059406	0.7079207921	0.2831683168	0.3866336634	0.4044554455	0.2648514851	0.3806930693	0.3589108911
no	OG0012333	69871	0.3914728682	1	0.6550387597	0.4651162791	0.5658914729	0.6279069767	0.511627907	0.3244186047	0.3186046512	0.2573643411	0.3034883721	0.2003875969	0.2205426357	0.0841085271	0.5426356589	0.5813953488	0.4302325581	0.2988372093	0.2829457364	0.5542635659	0.984496124	0.2282945736	0.1751937984	0.3143410853	0.7790697674	0.7519379845	0.5581395349	0.503875969	0.3759689922	0.8333333333
no	OG0002319	69882	0.6075342466	1	0.5979452055	0.6020547945	0.5143835616	0.6739726027	0.7191780822	0.3815068493	0.3465753425	0.6780821918	0.5410958904	0.2726027397	0.2945205479	0.2568493151	0.252739726	0.2554794521	0.2910958904	0.1232876712	0.3856164384	0.452739726	0.4726027397	0.4376712329	0.3657534247	0.3767123288	0.2417808219	0.1479452055	0.1363013699	0.1294520548	0.297260274	0.3719178082
no	OG0011406	69893	0.5594149909	1	0.731261426	0.5100548446	0.8208409506	0.747714808	0.4954296161	0.4588665448	0.7495429616	0.9981718464	0.4552102377	0.4442413163	0.4186471664	0.6581352834	0.3016453382	0.176416819	0.2778793419	0.6672760512	0.6489945155	0.1566727605	0.3455210238	0.352833638	0.3126142596	0.6142595978	0.3619744059	0.4332723949	0.3144424132	0.1882998172	0.3327239488	0.4954296161
no	OG0007652	69956	0.8092105263	1	0.5236842105	0.6282894737	0.5842105263	0.6644736842	0.6552631579	0.5315789474	0.4848684211	0.7368421053	0.4598684211	0.4151315789	0.4519736842	0.6552631579	0.0566447368	0.0789473684	0.0927631579	0.1105263158	0.1967105263	0.225	0.1710526316	0.2243421053	0.1532894737	0.1894736842	0.0316447368	0.0176315789	0.03125	0.0193421053	0.1592105263	0.0789473684
no	OG0010992	69962	0.5907172996	1	0.3843881857	0.4725738397	0.5189873418	0.6202531646	0.4852320675	0.4105485232	0.4219409283	0.4936708861	0.8227848101	0.3666666667	0.3890295359	0.1991561181	0.0582278481	0.1101265823	0.1080168776	0.0860759494	0.1907172996	0.1510548523	0.1164556962	0.1126582278	0.1535864979	0.1075949367	0.033628692	0.0151054852	0.0157805907	0.0065822785	0.0658227848	0.0447257384
no	OG0009885	70021	0.5430463576	1	0.7947019868	0.6766004415	0.3245033113	0.7726269316	0.9558498896	0.0401766004	0.6589403974	0.4690949227	0.0283664459	0.0184326711	0.037196468	0.1490066225	0.060816777	0.0885209713	0.4569536424	0.0341059603	0.1291390728	0.0841059603	0.4293598234	0.1269315673	0.1578366446	0.0286975717	0.3289183223	0.0342163355	0.0283664459	0.0667770419	0.0720750552	0.7417218543
no	OG0012388	70078	0.9345794393	1	0.5093457944	0.6542056075	0.6261682243	0.6028037383	0.4411214953	0.5373831776	0.5186915888	0.691588785	0.7289719626	0.291588785	0.4004672897	0.1700934579	0.4719626168	0.5140186916	0.396728972	0.3570093458	0.2757009346	0.0981308411	0.4556074766	0.2070093458	0.2028037383	0.2612149533	0.7710280374	0.6542056075	0.426635514	0.453271028	0.2392523364	0.5747663551
no	OG0007387	70160	0.42578125	1	0.54453125	0.33515625	0.60078125	0.72265625	0.61484375	0.4046875	0.3234375	0.72890625	0.9921875	0.25390625	0.26484375	0.25703125	0.24140625	0.175	0.37421875	0.21328125	0.34765625	0.278125	0.34453125	0.3640625	0.26953125	0.39453125	0.15859375	0.1453125	0.12421875	0.16484375	0.1921875	0.19765625
no	OG0011554	70233	0.4006734007	1	0.7239057239	0.3602693603	0.6767676768	0.8552188552	0.6801346801	0.4915824916	0.2397306397	0.5286195286	0.4848484848	0.4276094276	0.4713804714	0.1939393939	0.1787878788	0.2491582492	0.2579124579	0.1077441077	0.2771043771	0.204040404	0.430976431	0.3057239057	0.2865319865	0.301010101	0.1178451178	0.1060606061	0.1077441077	0.0835016835	0.2087542088	0.2417508418
no	OG0009021	70239	0.4316666667	1	0.7208333333	0.41	0.62	0.7941666667	0.8833333333	0.3975	0.225	0.4658333333	0.4158333333	0.2633333333	0.2825	0.2916666667	0.48	0.3125	0.5166666667	0.1683333333	0.4175	0.3916666667	0.5091666667	0.4775	0.3258333333	0.5	0.3841666667	0.2783333333	0.2325	0.27	0.3991666667	0.6475
no	OG0006572	70247	0.7951219512	1	0.5804878049	0.6682926829	0.6731707317	0.7073170732	0.5414634146	0.5170731707	0.443902439	0.9195121951	0.6073170732	0.4268292683	0.4609756098	0.4390243902	0.1663414634	0.126097561	0.2951219512	0.3536585366	0.3682926829	0.2634146341	0.236097561	0.4609756098	0.4585365854	0.3853658537	0.1265853659	0.0753658537	0.1173170732	0.0712195122	0.3609756098	0.3048780488
no	OG0002831	70285	0.7688888889	1	0.4233333333	0.5955555556	0.4033333333	0.6677777778	0.5033333333	0.2066666667	0.4544444444	0.7877777778	0.5188888889	0.17	0.1933333333	0.1111111111	0.0868888889	0.111	0.1366666667	0.1001111111	0.17	0.1966666667	0.2388888889	0.13	0.1588888889	0.1655555556	0.0384444444	0.0211111111	0.0238888889	0.0172222222	0.1166666667	0.0624444444
no	OG0009402	70348	0.5617647059	1	0.9264705882	0.5389705882	0.8088235294	0.9411764706	0.65	0.5580882353	0.6095588235	0.4397058824	0.5536764706	0.2992647059	0.3588235294	0.1625	0.4073529412	0.3102941176	0.1669117647	0.3492647059	0.3220588235	0.2455882353	0.4617647059	0.3441176471	0.2419117647	0.4713235294	0.1860294118	0.1757352941	0.1992647059	0.0630147059	0.2286764706	0.5191176471
no	OG0008374	70385	0.8430913349	1	0.1592505855	0.6381733021	0.0770491803	0.2400468384	0.3723653396	0.0144028103	0.2599531616	0.7341920375	0.0407494145	0.0085362998	0.0085245902	0.0018266979	0.0352459016	0.043559719	0.0099063232	0.0027283372	0.0149882904	0.1510538642	0.2084309133	0.025058548	0.0169789227	0.0974238876	0.0036416862	0.0220140515	0.0154566745	0.0163934426	0.0174473068	0.0462529274
no	OG0011192	70387	0.6960629921	1	0.7787401575	0.6094488189	0.7346456693	0.8031496063	0.7866141732	0.4102362205	0.4039370079	0.5590551181	0.5228346457	0.3283464567	0.3496062992	0.1929133858	0.1842519685	0.211023622	0.1779527559	0.1464566929	0.2897637795	0.1472440945	0.4488188976	0.3173228346	0.3409448819	0.3511811024	0.0976377953	0.0772440945	0.1047244094	0.0519685039	0.2503937008	0.2307086614
no	OG0012000	70408	0.5579710145	1	0.7717391304	0.4873188406	0.7246376812	0.8152173913	0.7554347826	0.5797101449	0.3007246377	0.6322463768	0.7101449275	0.472826087	0.6014492754	0.2246376812	0.0755434783	0.1420289855	0.2137681159	0.1280797101	0.2826086957	0.1884057971	0.2699275362	0.2554347826	0.3079710145	0.1536231884	0.0760869565	0.0346014493	0.030615942	0.028442029	0.1920289855	0.1317028986
no	OG0004106	70422	0.453722334	1	0.676056338	0.3953722334	0.6217303823	0.7334004024	0.7263581489	0.2414486922	0.1911468813	0.509054326	0.4084507042	0.2806841046	0.3390342052	0.0769617706	0.08138833	0.0944668008	0.1016096579	0.0481891348	0.2665995976	0.2384305835	0.2263581489	0.2354124748	0.2555331992	0.1539235412	0.0830985915	0.0291750503	0.0301810865	0.0346076459	0.1438631791	0.1800804829
no	OG0005984	70428	0.5018050542	1	0.5920577617	0.4097472924	0.5631768953	0.7545126354	0.59566787	0.4620938628	0.3646209386	0.7490974729	0.5487364621	0.3032490975	0.3700361011	0.2454873646	0.2220216606	0.4187725632	0.3953068592	0.225631769	0.3176895307	0.3483754513	0.4223826715	0.4241877256	0.6064981949	0.3014440433	0.1931407942	0.083032491	0.0987364621	0.1146209386	0.2942238267	0.2906137184
no	OG0010580	70567	0.402970297	1	0.4267326733	0.299009901	0.595049505	0.7198019802	0.4603960396	0.4188118812	0.3138613861	0.3297029703	0.4356435644	0.3237623762	0.4059405941	0.1168316832	0.0855445545	0.1168316832	0.1326732673	0.1267326733	0.1346534653	0.1881188119	0.0946534653	0.0968316832	0.0975247525	0.0894059406	0.1178217822	0.0597029703	0.053960396	0.0348514851	0.0811881188	0.1910891089
no	OG0008934	70601	0.8045112782	1	0.8045112782	0.7518796992	0.7593984962	0.7593984962	0.745112782	0.6082706767	0.7496240602	0.6488721805	0.6932330827	0.5421052632	0.5511278195	0.5052631579	0.4120300752	0.4616541353	0.3962406015	0.415037594	0.6203007519	0.6127819549	0.6045112782	0.6015037594	0.8045112782	0.5240601504	0.4060150376	0.1984962406	0.1992481203	0.2218045113	0.492481203	0.5887218045
no	OG0011136	70640	0.3111638955	1	0.5249406176	0.2387173397	0.5368171021	0.5593824228	0.6710213777	0.7779097387	0.2220902613	0.5475059382	0.3551068884	0.4845605701	0.4881235154	0.1401425178	0.1282660333	0.1662707838	0.2173396675	0.0771971496	0.1686460808	0.101543943	0.2755344418	0.2137767221	0.2102137767	0.2541567696	0.1003562945	0.0545130641	0.0551068884	0.0448931116	0.1532066508	0.1389548694
no	OG0006874	70650	0.5158730159	1	0.5978835979	0.5100529101	0.5555555556	0.708994709	0.6984126984	0.355026455	0.3264550265	0.3492063492	0.4164021164	0.2444444444	0.3201058201	0.1338624339	0.346031746	0.3174603175	0.3767195767	0.1391534392	0.2941798942	0.7301587302	0.6772486772	0.2322751323	0.1989417989	0.2888888889	0.3132275132	0.2502645503	0.1714285714	0.1783068783	0.2576719577	0.3619047619
no	OG0003348	70683	0.56	1	0.3811764706	0.4541176471	0.4917647059	0.5247058824	0.6894117647	0.3576470588	0.2635294118	0.6823529412	0.4494117647	0.3341176471	0.4070588235	0.1750588235	0.5670588235	0.2169411765	0.1957647059	0.1265882353	0.3247058824	0.3835294118	0.2447058824	0.36	0.2258823529	0.2470588235	0.1501176471	0.0447058824	0.0381176471	0.0489411765	0.2588235294	0.2564705882
no	OG0003504	70799	0.6139896373	1	0.5440414508	0.5440414508	0.4430051813	0.6541450777	0.7564766839	0.1839378238	0.2759067358	0.5906735751	0.292746114	0.1437823834	0.1619170984	0.0806994819	0.1266839378	0.2862694301	0.1554404145	0.0220207254	0.1024611399	0.6813471503	0.5906735751	0.231865285	0.2331606218	0.2059585492	0.0764248705	0.049611399	0.0636010363	0.0369170984	0.2240932642	0.1930051813
no	OG0003717	70802	0.6451612903	1	0.7347670251	0.541218638	0.6810035842	0.8279569892	0.6845878136	0.5949820789	0.458781362	0.5268817204	0.5089605735	0.4910394265	0.5698924731	0.188172043	0.3365591398	0.3727598566	0.3200716846	0.1548387097	0.246953405	0.252688172	0.7634408602	0.2605734767	0.2971326165	0.288172043	0.276344086	0.1810035842	0.1896057348	0.1494623656	0.3007168459	0.4695340502
no	OG0004969	70823	0.4285714286	1	0.7174369748	0.3834033613	0.7069327731	0.7857142857	0.8466386555	0.3245798319	0.2237394958	0.3970588235	0.4233193277	0.2405462185	0.2899159664	0.1481092437	0.1628151261	0.1796218487	0.2762605042	0.0712184874	0.1848739496	0.0981092437	0.3665966387	0.2993697479	0.2069327731	0.2216386555	0.1386554622	0.1029411765	0.0952731092	0.0864495798	0.2489495798	0.3214285714
no	OG0004707	70998	0.2010928962	1	0.9071038251	0.1672131148	0.781420765	0.8907103825	0.4775956284	0.1803278689	0.1081967213	0.0863387978	0.2081967213	0.1595628415	0.2426229508	0.0330601093	0.0146448087	0.0321311475	0.0381420765	0.0178688525	0.0406557377	0.0323497268	0.1081967213	0.0546448087	0.3180327869	0.0498360656	0.0083606557	0.0021147541	0.0034480874	0.0036885246	0.0369945355	0.0214754098
no	OG0008108	71177	0.55	1	0.456875	0.455625	0.42875	0.611875	0.51625	0.365	0.33	0.51375	0.44625	0.354375	0.38625	0.16125	0.17	0.24625	0.2275	0.1075	0.195	0.9	0.625	0.26	0.24625	0.19	0.2275	0.083125	0.098125	0.078125	0.240625	0.339375
no	OG0012747	71238	0.6241610738	1	0.6577181208	0.4530201342	0.7382550336	0.9597315436	0.8053691275	0.8926174497	0.5033557047	0.6275167785	0.5939597315	0.5436241611	0.5704697987	0.5167785235	0.1087248322	0.1154362416	0.1785234899	0.3197986577	0.4127516779	0.3489932886	0.1046979866	0.3258389262	0.2771812081	0.2422818792	0.0728187919	0.0483221477	0.0496644295	0.0889261745	0.183557047	0.1382550336
no	OG0005861	71340	0.5970588235	1	0.5637254902	0.468627451	0.6254901961	0.7803921569	0.7196078431	0.3176470588	0.3970588235	0.6490196078	0.4647058824	0.2549019608	0.3117647059	0.1235294118	0.1656862745	0.2549019608	0.2774509804	0.086372549	0.1441176471	0.362745098	0.4470588235	0.2568627451	0.2450980392	0.218627451	0.1558823529	0.0842156863	0.0820588235	0.077745098	0.2411764706	0.2392156863
no	OG0004752	71436	0.0194405594	1	0.6195804196	0.020979021	0.5286713287	0.6643356643	0.6097902098	0.4223776224	0.0177622378	0.2573426573	0.6937062937	0.372027972	0.2727272727	0.0068531469	0.1022377622	0.0132447552	0.4223776224	0.000572028	0.0643356643	0.0281118881	0.020979021	0.0654545455	0.0558041958	0.1986013986	0.0167832168	0.0197202797	0.0760839161	0.019020979	0.0766433566	0.0313286713
no	OG0007910	71449	0.6416938111	1	0.6758957655	0.6074918567	0.6498371336	0.7198697068	0.9250814332	0.3990228013	0.3843648208	0.5439739414	0.493485342	0.335504886	0.3469055375	0.1986970684	0.2996742671	0.3664495114	0.342019544	0.332247557	0.3680781759	0.2231270358	0.4234527687	0.483713355	0.32247557	0.32247557	0.3566775244	0.1306188925	0.1231270358	0.1100977199	0.325732899	0.7589576547
no	OG0004149	71514	0.3351648352	1	0.5586080586	0.2454212454	0.5402930403	0.7179487179	0.5860805861	0.2857142857	0.1802197802	0.2673992674	0.2545787546	0.2582417582	0.358974359	0.0578754579	0.1115384615	0.1661172161	0.1302197802	0.0293040293	0.0648351648	0.0619047619	0.3315018315	0.0877289377	0.1003663004	0.0593406593	0.1805860806	0.0967032967	0.0946886447	0.0582417582	0.1267399267	0.2838827839
no	OG0010451	71599	0.3336032389	1	0.6599190283	0.3582995951	0.5222672065	0.6153846154	0.4939271255	0.4210526316	0.1801619433	0.7489878543	0.6275303644	0.4089068826	0.4251012146	0.3943319838	0.1089068826	0.1194331984	0.1012145749	0.0902834008	0.4129554656	0.2271255061	0.167611336	0.3101214575	0.5303643725	0.2153846154	0.1149797571	0.0688259109	0.0696356275	0.0453441296	0.3287449393	0.3012145749
no	OG0003571	71643	0.5561097257	1	0.2967581047	0.4413965087	0.193765586	0.463840399	0.5586034913	0.1857855362	0.219201995	0.2568578554	0.1516209476	0.1698254364	0.1780548628	0.0208478803	0.0169825436	0.042394015	0.0259351621	0.0066334165	0.0158603491	0.2543640898	0.155361596	0.044638404	0.0551122195	0.0466334165	0.0054862843	0.0087531172	0.0055361596	0.0055361596	0.0286783042	0.0279301746
no	OG0005852	71713	0.6552828175	1	0.6104589114	0.5763073639	0.5869797225	0.7150480256	0.7225186766	0.5101387407	0.5005336179	0.772678762	0.5677694771	0.6808964781	0.7246531483	0.318036286	0.3009605123	0.4119530416	0.3415154749	0.2678762006	0.3201707577	0.2113127001	0.6872998933	0.3500533618	0.3479188901	0.2838847385	0.318036286	0.2508004269	0.2593383138	0.1782283885	0.4311632871	0.6403415155
no	OG0010371	71793	0.6556291391	1	0.6357615894	0.5927152318	0.5745033113	0.7268211921	0.667218543	0.3791390728	0.5546357616	0.7731788079	0.6324503311	0.2864238411	0.2831125828	0.2152317881	0.1355960265	0.132615894	0.2533112583	0.0889072848	0.3046357616	0.4966887417	0.2682119205	0.2897350993	0.332781457	0.4105960265	0.0460264901	0.0629139073	0.1322847682	0.0466887417	0.2102649007	0.1870860927
no	OG0008039	71805	0.7837837838	1	0.6378378378	0.7567567568	0.4886486486	0.7945945946	0.8	0.2654054054	0.3183783784	0.6648648649	0.4778378378	0.22	0.2708108108	0.18	0.1951351351	0.2497297297	0.2367567568	0.0643243243	0.1756756757	0.4345945946	0.3751351351	0.287027027	0.3540540541	0.3513513514	0.0972972973	0.0956756757	0.0762162162	0.1059459459	0.2335135135	0.2918918919
no	OG0008265	71807	0.9117647059	1	0.7985294118	0.8705882353	0.8661764706	0.9117647059	0.875	0.6779411765	0.7544117647	0.5676470588	0.8794117647	0.6544117647	0.6558823529	0.875	0.6470588235	0.7779411765	0.6794117647	0.6573529412	0.7808823529	0.6632352941	0.9323529412	0.8514705882	0.6985294118	0.9794117647	0.8823529412	0.6147058824	0.4088235294	0.4352941176	0.7794117647	0.8617647059
no	OG0010574	71843	0.1948096886	1	0.3363321799	0.1633217993	0.3910034602	0.4809688581	0.446366782	0.2968858131	0.1664359862	0.1352941176	0.2397923875	0.191349481	0.2307958478	0.1332179931	0.1740484429	0.1152249135	0.178200692	0.1262975779	0.1948096886	0.9792387543	0.2117647059	0.3041522491	0.1975778547	0.1498269896	0.2640138408	0.1515570934	0.1076124567	0.1384083045	0.1750865052	0.3529411765
no	OG0009194	71909	0.8928571429	1	0.4464285714	0.9642857143	0.3678571429	0.6442857143	0.75	0.2228571429	0.4314285714	0.61	0.2392857143	0.1021428571	0.1535714286	0.0921428571	0.2042857143	0.4785714286	0.2907142857	0.1092857143	0.1978571429	0.5814285714	0.75	0.2921428571	0.2107142857	0.2871428571	0.2	0.1557142857	0.1492857143	0.1014285714	0.2885714286	0.5135714286
no	OG0011826	71916	0.8385964912	1	0.5824561404	0.6912280702	0.7298245614	0.7263157895	0.9649122807	0.5192982456	0.4315789474	0.4842105263	0.750877193	0.4736842105	0.5368421053	0.3578947368	0.0947368421	0.1101754386	0.1729824561	0.1442105263	0.2214035088	0.1933333333	0.1487719298	0.2421052632	0.250877193	0.2242105263	0.0512280702	0.0452631579	0.0305964912	0.0621052632	0.1522807018	0.1129824561
no	OG0002657	71968	0.6987341772	1	0.9632911392	0.6924050633	0.9607594937	0.9620253165	0.7670886076	0.5430379747	0.4924050633	0.6835443038	0.6227848101	0.735443038	0.6924050633	0.2493670886	0.3620253165	0.5455696203	0.4746835443	0.3658227848	0.6012658228	0.535443038	0.8341772152	0.582278481	0.4898734177	0.4569620253	0.3974683544	0.2025316456	0.1886075949	0.2291139241	0.4987341772	0.7911392405
no	OG0005774	72047	0.3336448598	1	0.4640186916	0.2602803738	0.5046728972	0.6542056075	0.4640186916	0.3696261682	0.235046729	0.4392523364	0.3817757009	0.3205607477	0.3714953271	0.0943925234	0.1065420561	0.1191588785	0.1612149533	0.0691588785	0.1186915888	0.1780373832	0.1943925234	0.1700934579	0.1878504673	0.1299065421	0.1289719626	0.05	0.0542056075	0.0471962617	0.1191588785	0.1785046729
no	OG0006332	72117	0.9005847953	1	0.3701754386	0.6783625731	0.4152046784	0.4713450292	0.6725146199	0.4304093567	0.501754386	0.8596491228	0.5614035088	0.330994152	0.385380117	0.1695906433	0.4011695906	0.2695906433	0.2321637427	0.2830409357	0.2	0.1134502924	0.2040935673	0.2321637427	0.1994152047	0.150877193	0.7777777778	0.2292397661	0.1526315789	0.3099415205	0.2245614035	0.5520467836
no	OG0006529	72119	0.8869047619	1	0.1949404762	0.7083333333	0.0988095238	0.3125	0.3869047619	0.0077380952	0.3154761905	0.4226190476	0.0303571429	0.0106845238	0.0113095238	0.0021636905	0.0167857143	0.025	0.00625	0.0001928571	0.003125	0.0967261905	0.1360119048	0.0175297619	0.0086011905	0.0574404762	0.0020446429	0.0054761905	0.0089880952	0.0071428571	0.0057738095	0.0258928571
no	OG0006104	72162	0.3719745223	1	0.9681528662	0.298089172	0.9426751592	0.9936305732	0.6261146497	0.6089171975	0.3184713376	0.3917197452	0.425477707	0.4191082803	0.5401273885	0.1630573248	0.0770700637	0.0936305732	0.1121019108	0.072611465	0.0974522293	0.1414012739	0.1738853503	0.1382165605	0.1598726115	0.0828025478	0.035477707	0.0136305732	0.0407643312	0.0091719745	0.1159235669	0.1331210191
no	OG0006099	72198	0.5252918288	1	0.4474708171	0.4552529183	0.4785992218	0.6420233463	0.4630350195	0.420233463	0.2614785992	0.6225680934	0.4513618677	0.3	0.3420233463	0.1070038911	0.033385214	0.0536964981	0.093385214	0.0509727626	0.1357976654	0.4007782101	0.1175097276	0.1322957198	0.140077821	0.1058365759	0.066536965	0.0088715953	0.0128404669	0.0106614786	0.0770428016	0.0642023346
no	OG0010444	72284	0.3237837838	1	0.4637837838	0.3389189189	0.3637837838	0.5405405405	0.7945945946	0.2443243243	0.1951351351	0.2864864865	0.8324324324	0.2432432432	0.2897297297	0.2627027027	0.3972972973	0.2351351351	0.6918918919	0.3318918919	0.9567567568	0.1756756757	0.2367567568	0.3627027027	0.4551351351	0.7945945946	0.3205405405	0.1951351351	0.2432432432	0.2356756757	0.3297297297	0.3010810811
no	OG0004262	72322	0.4417910448	1	0.7462686567	0.4223880597	0.6517412935	0.7910447761	0.7512437811	0.4308457711	0.2562189055	0.4014925373	0.3860696517	0.4064676617	0.4174129353	0.231840796	0.1965174129	0.263681592	0.2935323383	0.1527363184	0.2910447761	0.6368159204	0.4870646766	0.4009950249	0.7064676617	0.2537313433	0.4517412935	0.084079602	0.0791044776	0.0955223881	0.3089552239	0.4880597015
no	OG0004553	72462	0.5164319249	1	0.6056338028	0.4773082942	0.6838810642	0.676056338	0.9733959311	0.3067292645	0.2472613459	0.4037558685	0.4334898279	0.2535211268	0.3912363067	0.141627543	0.1469483568	0.2503912363	0.2535211268	0.0768388106	0.1580594679	0.1846635368	0.3082942097	0.3255086072	0.2034428795	0.234741784	0.2801251956	0.1153364632	0.0649452269	0.1043818466	0.2410015649	0.3615023474
no	OG0006691	72465	0.4517857143	1	0.5758928571	0.3571428571	0.5678571429	0.7866071429	0.6276785714	0.3883928571	0.2839285714	0.3419642857	0.4535714286	0.3901785714	0.4758928571	0.1196428571	0.1669642857	0.1982142857	0.2169642857	0.059375	0.1214285714	0.3044642857	0.4160714286	0.1794642857	0.1919642857	0.1196428571	0.525	0.1883928571	0.076875	0.1857142857	0.2178571429	0.3258928571
no	OG0006231	72486	0.2635253054	1	0.5689354276	0.2495636998	0.5497382199	0.6090750436	0.6422338569	0.2164048866	0.1403141361	0.2094240838	0.2914485166	0.2006980803	0.2513089005	0.0842931937	0.0965095986	0.0989528796	0.1298429319	0.0195462478	0.0781849913	0.2897033159	0.1797556719	0.1268760908	0.0982547993	0.1169284468	0.04991274	0.0178010471	0.0439790576	0.0436300175	0.0942408377	0.2006980803
no	OG0006211	72515	0.6932515337	1	0.3233128834	0.5325153374	0.345398773	0.4509202454	0.5865030675	0.2251533742	0.3067484663	0.6196319018	0.3429447853	0.1644171779	0.2460122699	0.082208589	0.0938650307	0.1417177914	0.0981595092	0.0512269939	0.0914110429	0.0463190184	0.1717791411	0.1214723926	0.0914110429	0.126993865	0.1030674847	0.0535582822	0.0455828221	0.0478527607	0.0877300613	0.1306748466
no	OG0006989	72572	0.2125	1	0.6111111111	0.2236111111	0.5046296296	0.6898148148	0.6898148148	0.287962963	0.1476851852	0.9398148148	0.2277777778	0.2703703704	0.4	0.0847222222	0.1157407407	0.0350925926	0.1597222222	0.0444444444	0.1513888889	0.6435185185	0.1569444444	0.2203703704	0.2351851852	0.1180555556	0.1231481481	0.0578703704	0.0486111111	0.0675925926	0.0972222222	0.3226851852
no	OG0012701	72621	0.6709401709	1	0.5512820513	0.6025641026	0.5085470085	0.8547008547	0.6367521368	0.4914529915	0.4743589744	0.8717948718	0.5641025641	0.452991453	0.4786324786	0.288034188	0.2700854701	0.1337606838	0.3247863248	0.2188034188	0.5769230769	0.1226495726	0.2260683761	0.4444444444	0.452991453	0.5128205128	0.2162393162	0.25	0.152991453	0.1307692308	0.2217948718	0.2064102564
no	OG0006638	72656	0.7971698113	1	0.5075471698	0.6179245283	0.3773584906	0.6056603774	0.6132075472	0.2650943396	0.3632075472	0.670754717	0.3198113208	0.2	0.2396226415	0.0952830189	0.0962264151	0.1094339623	0.1698113208	0.0559433962	0.1169811321	0.1735849057	0.2075471698	0.1716981132	0.141509434	0.15	0.063490566	0.0436792453	0.0488679245	0.0286792453	0.0937735849	0.1037735849
no	OG0005578	72662	0.6788732394	1	0.5507042254	0.5605633803	0.585915493	0.6422535211	0.738028169	0.2718309859	0.3126760563	0.6028169014	0.3676056338	0.2084507042	0.2422535211	0.1121126761	0.1521126761	0.1690140845	0.1521126761	0.0766197183	0.1297183099	0.6169014085	0.2788732394	0.1985915493	0.12	0.1325352113	0.1957746479	0.0818309859	0.0721126761	0.0688732394	0.1633802817	0.4084507042
no	OG0004738	72668	0.0326086957	1	0.508361204	0.0287625418	0.2307692308	0.5802675585	0.3913043478	0.1153846154	0.0195652174	0.0431438127	0.1473244147	0.1115384615	0.1025083612	0.0381270903	0.0215719064	0.0141471572	0.0801003344	0.0102842809	0.0764214047	0.0061538462	0.0116722408	0.0563545151	0.0214046823	0.0080769231	0.0821070234	0.0210702341	0.0107692308	0.0533444816	0.0451505017	0.0949832776
no	OG0007872	72692	0.3988269795	1	0.5659824047	0.348973607	0.6041055718	0.6568914956	0.5307917889	0.2832844575	0.2557184751	0.3636363636	0.3108504399	0.2387096774	0.2865102639	0.0791788856	0.1768328446	0.0709677419	0.1903225806	0.0753665689	0.1193548387	0.5190615836	0.2692082111	0.1519061584	0.1434017595	0.1287390029	0.2073313783	0.1035190616	0.080058651	0.0994134897	0.1023460411	0.2448680352
no	OG0007705	72745	0.4779816514	1	0.5036697248	0.3256880734	0.5568807339	0.6357798165	0.4357798165	0.4266055046	0.2587155963	0.4972477064	0.352293578	0.2871559633	0.3733944954	0.0825688073	0.0374311927	0.0481651376	0.0660550459	0.0346788991	0.0843119266	0.2550458716	0.1036697248	0.0689908257	0.0833944954	0.1532110092	0.019266055	0.033853211	0.0459633028	0.0274311927	0.0596330275	0.0542201835
no	OG0009932	72886	0.5	1	0.6265243902	0.4466463415	0.5762195122	0.8506097561	0.5640243902	0.5228658537	0.3887195122	0.5990853659	0.5945121951	0.3643292683	0.4237804878	0.1905487805	0.5076219512	0.5899390244	0.5762195122	0.2225609756	0.3856707317	0.2820121951	0.7698170732	0.4375	0.4527439024	0.4085365854	0.3948170732	0.3353658537	0.3277439024	0.262195122	0.3460365854	0.756097561
no	OG0004750	72949	0.6494845361	1	0.8659793814	0.587628866	0.7113402062	0.9896907216	0.912371134	0.5567010309	0.4773195876	0.5463917526	0.7577319588	0.5154639175	0.5979381443	0.324742268	0.3237113402	0.4149484536	0.4860824742	0.137628866	0.2469072165	0.2041237113	0.6958762887	0.437628866	0.3860824742	0.3077319588	0.2273195876	0.112371134	0.1453608247	0.1025773196	0.4278350515	0.4350515464
no	OG0002473	73172	0.3448275862	1	0.7293103448	0.275	0.8112068966	0.9310344828	0.6077586207	0.1905172414	0.2146551724	0.5068965517	0.4172413793	0.2146551724	0.2405172414	0.0479310345	0.1163793103	0.1318965517	0.1301724138	0.0423275862	0.1068965517	0.275862069	0.225862069	0.1810344828	0.1956896552	0.2362068966	0.023362069	0.0365517241	0.0581034483	0.0251724138	0.1068965517	0.1206896552
no	OG0005115	73254	0.715503876	1	0.1891472868	0.4542635659	0.1441860465	0.4007751938	0.396124031	0.0678294574	0.2930232558	0.6798449612	0.0471317829	0.0671317829	0.0968992248	0	0.0179069767	0.02	0.0055271318	0.0037984496	0.0031627907	0.2875968992	0.1147286822	0.0105426357	0.0143410853	0.0299224806	0.0082945736	0.0133333333	0.01	0.0065426357	0.0106976744	0.0266666667
no	OG0004550	73296	0.1025641026	1	0.5555555556	0.0888888889	0.4760683761	0.5820512821	0.8367521368	0.3213675214	0.1384615385	0.111965812	0.3179487179	0.2333333333	0.3213675214	0.1495726496	0.0711965812	0.021025641	0.0705982906	0.0286324786	0.038974359	0.2401709402	0.014017094	0.1367521368	0.1692307692	0.0309401709	0.0948717949	0.1076923077	0.0914529915	0.0548717949	0.1290598291	0.3683760684
no	OG0007510	73674	0.7070175439	1	0.5640350877	0.6263157895	0.6333333333	0.7131578947	0.751754386	0.3307017544	0.3157894737	0.6464912281	0.4912280702	0.2947368421	0.350877193	0.1561403509	0.1578947368	0.2122807018	0.2122807018	0.1035087719	0.1701754386	0.3078947368	0.2780701754	0.3710526316	0.2745614035	0.2192982456	0.1254385965	0.0490350877	0.0457017544	0.0938596491	0.2710526316	0.3043859649
no	OG0006005	74026	0.2648648649	1	0.7207207207	0.2355855856	0.6936936937	0.7882882883	0.6666666667	0.5675675676	0.2175675676	0.2193693694	0.4459459459	0.6396396396	0.6711711712	0.1837837838	0.4477477477	0.3630630631	0.509009009	0.1702702703	0.2126126126	0.9369369369	0.5	0.2954954955	0.2463963964	0.2148648649	0.7792792793	0.4774774775	0.3193693694	0.3477477477	0.381981982	0.6846846847
no	OG0003438	74044	0.675170068	1	0.324829932	0.6173469388	0.1479591837	0.380952381	0.7006802721	0.0982993197	0.3282312925	0.5034013605	0.4268707483	0.0482993197	0.0602040816	0.105952381	0.1629251701	0.2329931973	0.1836734694	0.0884353741	0.1836734694	0.1836734694	0.5459183673	0.3452380952	0.2244897959	0.3010204082	0.193877551	0.0714285714	0.0668367347	0.0829931973	0.2465986395	0.3112244898
no	OG0009518	74107	0.1774647887	1	0.2281690141	0.1507042254	0.0978873239	0.3654929577	0.4014084507	0.0021901408	0.1366197183	0.4225352113	0.0423943662	0.0085211268	0.0076056338	0.0036830986	0.038028169	0.0307042254	0.0100704225	0.0005816901	0.0028169014	0.2654929577	0.2028169014	0.0407746479	0.0112676056	0.1767605634	0.0072535211	0.0218309859	0.021971831	0.0331690141	0.0104225352	0.0633098592
no	OG0005627	74111	0.5679513185	1	0.5050709939	0.5862068966	0.4361054767	0.5050709939	0.6288032454	0.3955375254	0.2677484787	0.8296146045	0.4523326572	0.2900608519	0.3265720081	0.3590263692	0.4503042596	0.6348884381	0.4888438134	0.354969574	0.4868154158	0.4705882353	0.7606490872	0.5598377282	0.3772819473	0.537525355	0.5638945233	0.3752535497	0.354969574	0.4543610548	0.476673428	0.9107505071
no	OG0006467	74133	0.5675287356	1	0.8979885057	0.5962643678	0.8405172414	0.8879310345	0.9267241379	0.5014367816	0.4238505747	0.8764367816	0.6925287356	0.3649425287	0.3936781609	0.2931034483	0.2787356322	0.3333333333	0.4554597701	0.2212643678	0.3994252874	0.4841954023	0.6537356322	0.4913793103	0.5301724138	0.4554597701	0.2859195402	0.1413793103	0.136637931	0.1313218391	0.4252873563	0.4583333333
no	OG0007446	74194	0.0795309168	1	0.6098081023	0.0663113006	0.3475479744	0.5863539446	0.4818763326	0.0524520256	0.0810234542	0.1968017058	0.3091684435	0.0560767591	0.152238806	0.031130064	0.0210234542	0.0131982942	0.0262260128	0.0157995736	0.0195948827	0.0069722814	0.0065884861	0.0360341151	0.029424307	0.033901919	0.0068017058	0.001750533	0.0043710021	0.003880597	0.0217484009	0.0081236674
no	OG0007462	74196	0.7908163265	1	0.5340136054	0.6428571429	0.6445578231	0.6615646259	0.6700680272	0.4030612245	0.4710884354	0.6700680272	0.656462585	0.4353741497	0.4098639456	0.2023809524	0.0909863946	0.1554421769	0.1595238095	0.1491496599	0.2244897959	0.556122449	0.2142857143	0.3350340136	0.2704081633	0.2465986395	0.1141156463	0.0420068027	0.0360544218	0.0641156463	0.175170068	0.2721088435
no	OG0006673	74197	0.353125	1	0.6125	0.3078125	0.64921875	0.68125	0.521875	0.2421875	0.19765625	0.6453125	0.33203125	0.234375	0.28125	0.1171875	0.08828125	0.12578125	0.1453125	0.159375	0.146875	0.3375	0.16640625	0.2390625	0.2	0.16171875	0.09296875	0.0365625	0.04125	0.036796875	0.1515625	0.2046875
no	OG0004222	74213	0.3965517241	1	0.584178499	0.3164300203	0.5354969574	0.6926977688	0.8306288032	0.3843813387	0.2261663286	0.4868154158	0.3732251521	0.3255578093	0.4016227181	0.1876267748	0.2657200811	0.3985801217	0.3397565923	0.1338742394	0.2423935091	0.6551724138	0.7190669371	0.2920892495	0.5263691684	0.1784989858	0.4310344828	0.1845841785	0.1795131846	0.1176470588	0.3296146045	0.5436105477
no	OG0009365	74255	0.6181229773	1	0.5242718447	0.5404530744	0.5307443366	0.5987055016	0.5533980583	0.3430420712	0.4530744337	0.8867313916	0.5242718447	0.2792880259	0.31197411	0.1585760518	0.1051779935	0.1161812298	0.1776699029	0.1521035599	0.2368932039	0.2113268608	0.2663430421	0.2453074434	0.2611650485	0.3129449838	0.0582524272	0.0533980583	0.0750809061	0.0417475728	0.1809061489	0.1682847896
no	OG0004779	74320	0.5303292894	1	0.7365684575	0.4818024263	0.6429809359	0.7677642981	0.9428076256	0.6377816291	0.424610052	0.6447140381	0.6724436742	0.5233968804	0.589254766	0.3656845754	0.3934142114	0.4350086655	0.4436741768	0.2339688042	0.4072790295	0.5649913345	0.8249566724	0.4367417678	0.3951473137	0.3882149047	0.4194107452	0.3310225303	0.2218370884	0.2218370884	0.4090121317	0.4471403813
no	OG0006597	74351	0.5886524823	1	0.4468085106	0.5141843972	0.4326241135	0.5460992908	0.5531914894	0.5567375887	0.3468085106	0.3971631206	0.4893617021	0.4184397163	0.4680851064	0.2726950355	0.4680851064	0.4787234043	0.4858156028	0.2464539007	0.3280141844	0.2390070922	0.6595744681	0.4716312057	0.4007092199	0.4468085106	0.4184397163	0.3546099291	0.2943262411	0.2854609929	0.365248227	0.5425531915
no	OG0003896	74355	0.6465422613	1	0.5433589462	0.5082327113	0.5477497256	0.6992316136	0.6103183315	0.317233809	0.3216245884	0.8079034029	0.4489571899	0.2722283205	0.3271130626	0.1229418222	0.0738748628	0.2403951701	0.1525795829	0.0322722283	0.1130625686	0.1119648738	0.3776070252	0.193194292	0.1734357849	0.1416026345	0.0833150384	0.0277716795	0.0343578485	0.0209659715	0.1778265642	0.1152579583
no	OG0008294	74359	0.425	1	0.7243589744	0.4551282051	0.4961538462	0.7756410256	0.8782051282	0.1724358974	0.3948717949	0.7756410256	0.6794871795	0.2173076923	0.2519230769	0.3038461538	0.6730769231	0.3551282051	0.4820512821	0.2358974359	0.5262820513	0.1692307692	0.4596153846	0.4121794872	0.5762820513	0.4153846154	0.4512820513	0.383974359	0.2634615385	0.3262820513	0.4185897436	0.7051282051
no	OG0008797	74386	0.5322033898	1	0.4762711864	0.4415254237	0.5355932203	0.8728813559	0.5745762712	0.4110169492	0.3169491525	0.7279661017	0.493220339	0.2627118644	0.2576271186	0.2457627119	0.2322033898	0.2533898305	0.3466101695	0.2101694915	0.3762711864	0.6915254237	0.3601694915	0.2983050847	0.2771186441	0.2694915254	0.2788135593	0.1076271186	0.0855932203	0.0788135593	0.2355932203	0.2347457627
no	OG0008571	74455	0.3858064516	1	0.864516129	0.3535483871	0.9483870968	0.8709677419	0.664516129	0.4483870968	0.3412903226	0.495483871	0.6903225806	0.5574193548	0.5864516129	0.1632258065	0.1522580645	0.1974193548	0.3722580645	0.1167741935	0.244516129	0.6251612903	0.3238709677	0.315483871	0.3238709677	0.2258064516	0.0948387097	0.0806451613	0.0457419355	0.0523870968	0.3096774194	0.1787096774
no	OG0006176	74467	0.5775127768	1	0.4599659284	0.4497444634	0.468483816	0.594548552	0.5775127768	0.3185689949	0.4258943782	0.8773424191	0.4991482112	0.3304940375	0.3747870528	0.1085178876	0.0967632027	0.0923339012	0.1400340716	0.1371379898	0.1534923339	0.4633730835	0.2146507666	0.2759795571	0.2180579216	0.1565587734	0.0793867121	0.0524701874	0.0437819421	0.0313458262	0.2129471891	0.0865417376
no	OG0004825	74522	0.2605839416	1	0.795620438	0.2233576642	0.7664233577	0.9708029197	0.7372262774	0.3948905109	0.2051094891	0.500729927	0.4284671533	0.3627737226	0.4321167883	0.1912408759	0.1700729927	0.2058394161	0.2532846715	0.1051094891	0.2197080292	0.4627737226	0.401459854	0.3700729927	0.2204379562	0.2058394161	0.1875912409	0.0719708029	0.0934306569	0.0817518248	0.2503649635	0.4189781022
no	OG0005699	74533	0.517580872	1	0.5836849508	0.4697609001	0.6568213783	0.7454289733	0.6891701828	0.6455696203	0.7679324895	0.8396624473	0.6329113924	0.5949367089	0.6976090014	0.4500703235	0.2362869198	0.1603375527	0.4571026723	0.6202531646	0.5513361463	0.4838255977	0.3333333333	0.7243319269	0.7229254571	0.2925457103	0.323488045	0.1286919831	0.1434599156	0.0962025316	0.4613220816	0.5274261603
no	OG0003441	74996	0.3076642336	1	0.6751824818	0.252189781	0.6751824818	0.7810218978	0.5839416058	0.4124087591	0.2357664234	0.8868613139	0.5547445255	0.2897810219	0.346350365	0.2937956204	0.1656934307	0.0854014599	0.1908759124	0.1412408759	0.1945255474	0.9854014599	0.1481751825	0.2018248175	0.2237226277	0.2080291971	0.1182481752	0.0740875912	0.0897810219	0.0686131387	0.1791970803	0.1748175182
no	OG0012261	75284	0.3308270677	1	0.9060150376	0.3890977444	0.7669172932	0.9943609023	0.7932330827	0.6804511278	0.265037594	0.5751879699	0.507518797	0.3496240602	0.4003759398	0.2857142857	0.5131578947	0.5432330827	0.477443609	0.2406015038	0.4511278195	0.4135338346	0.8176691729	0.3646616541	0.4492481203	0.5545112782	0.4454887218	0.3947368421	0.2913533835	0.3120300752	0.5056390977	0.6353383459
no	OG0011567	75316	0.8015873016	1	0.4753968254	0.553968254	0.6087301587	0.7142857143	0.8253968254	0.2611111111	0.3777777778	0.5626984127	0.4587301587	0.226984127	0.2920634921	0.0841269841	0.0667460317	0.0976190476	0.0561111111	0.0402380952	0.069047619	0.1476190476	0.3126984127	0.1103174603	0.0880952381	0.146031746	0.029047619	0.0242857143	0.0214285714	0.0204761905	0.0904761905	0.0529365079
no	OG0008525	75339	0.3064935065	1	0.3993506494	0.2344155844	0.4616883117	0.5324675325	0.337012987	0.475974026	0.2311688312	0.3168831169	0.3214285714	0.3681818182	0.4733766234	0.0811688312	0.0259090909	0.050974026	0.074025974	0.0418181818	0.0785714286	0.3733766234	0.0733766234	0.0941558442	0.0727272727	0.0540909091	0.025	0.0101948052	0.0122727273	0.0148701299	0.0488311688	0.0746753247
no	OG0005874	75717	0.4120956399	1	0.7299578059	0.3023909986	0.8241912799	0.7819971871	0.5499296765	0.6779184248	0.2601969058	0.6132208158	0.735583685	0.6441631505	0.7848101266	0.3980309423	0.1800281294	0.1659634318	0.2630098453	0.1814345992	0.2967651195	0.3642756681	0.2672292546	0.2911392405	0.2756680731	0.1870604782	0.5302390999	0.1367088608	0.1012658228	0.1814345992	0.2967651195	0.3572433193
no	OG0006208	75725	0.2166666667	1	0.5702380952	0.1607142857	0.5964285714	0.7392857143	0.3916666667	0.2666666667	0.1452380952	0.2595238095	0.2547619048	0.2607142857	0.3321428571	0.0808333333	0.030952381	0.0398809524	0.0644047619	0.0254761905	0.0570238095	0.0654761905	0.0863095238	0.0572619048	0.0851190476	0.0498809524	0.0291666667	0.0176190476	0.0229761905	0.0208333333	0.045	0.0594047619
no	OG0003702	75786	0.3313253012	1	0.563253012	0.2768072289	0.5843373494	0.671686747	0.3855421687	0.5843373494	0.1542168675	0.2837349398	0.1954819277	0.3855421687	0.3945783133	0.1003012048	0.0463855422	0.05	0.0692771084	0.0213554217	0.0587349398	0.2325301205	0.1584337349	0.0888554217	0.0831325301	0.0885542169	0.0340361446	0.0239759036	0.0235542169	0.0260542169	0.0614457831	0.0771084337
no	OG0006696	76123	0.7972027972	1	0.2972027972	0.6741258741	0.2034965035	0.4636363636	0.986013986	0.0902097902	0.4195804196	0.4867132867	0.5608391608	0.1706293706	0.234965035	0.0300699301	0.3048951049	0.0634965035	0.1251748252	0.079020979	0.0495104895	0.1468531469	0.1587412587	0.234965035	0.0692307692	0.479020979	0.0259440559	0.2783216783	0.2097902098	0.1104895105	0.0867132867	0.1125874126
no	OG0009753	76166	0.2424242424	1	0.7954545455	0.3166666667	0.7242424242	0.7492424242	0.6492424242	0.653030303	0.1643939394	0.2113636364	0.4856060606	0.3424242424	0.3696969697	0.1606060606	0.6727272727	0.4265151515	0.6098484848	0.0946969697	0.2568181818	0.528030303	0.5916666667	0.5189393939	0.2803030303	0.2666666667	0.4545454545	0.1575757576	0.1492424242	0.1727272727	0.1878787879	0.8939393939
no	OG0008309	76246	0.3602739726	1	0.7123287671	0.3267123288	0.7328767123	0.8630136986	0.6431506849	0.501369863	0.2554794521	0.3965753425	0.4520547945	0.5952054795	0.6452054795	0.2431506849	0.1691780822	0.2308219178	0.2369863014	0.1273972603	0.2561643836	0.2821917808	0.3773972603	0.2328767123	0.2068493151	0.202739726	0.2424657534	0.1301369863	0.0808219178	0.145890411	0.2287671233	0.2273972603
no	OG0002366	76302	0.5489614243	1	0.5222551929	0.4421364985	0.5934718101	0.7240356083	0.6320474777	0.649851632	0.3590504451	0.4480712166	0.6557863501	0.6083086053	0.6765578635	0.1599406528	0.0534124629	0.0590504451	0.1715133531	0.0934718101	0.1753709199	0.1118694362	0.1148367953	0.1697329377	0.2035608309	0.156379822	0.0332344214	0.0189614243	0.018189911	0.0183086053	0.1130563798	0.0545994065
no	OG0009315	76577	0.4108843537	1	0.6707482993	0.4163265306	0.5394557823	0.7210884354	0.9727891156	0.5414965986	0.4904761905	0.843537415	0.8095238095	0.3884353741	0.4401360544	0.2224489796	0.4863945578	0.3306122449	0.5204081633	0.4802721088	0.5585034014	0.5693877551	0.5884353741	0.6142857143	0.6156462585	0.6170068027	0.4326530612	0.2653061224	0.3027210884	0.2442176871	0.4666666667	0.5591836735
no	OG0005168	76582	0.6708860759	1	0.7054085155	0.5949367089	0.836593786	0.7364787112	0.6260069045	0.4752589183	0.336018412	0.5673187572	0.3532796318	0.5937859609	0.585730725	0.2968929804	0.164556962	0.2612197929	0.2807825086	0.169159954	0.3544303797	0.3037974684	0.3751438435	0.3751438435	0.3199079402	0.2243958573	0.2842347526	0.1162255466	0.0930955121	0.1461449942	0.3544303797	0.4660529344
no	OG0007806	76784	0.6036363636	1	0.5572727273	0.4518181818	0.6	0.7218181818	0.4981818182	0.4054545455	0.48	0.4845454545	0.5981818182	0.3890909091	0.48	0.2963636364	0.0888181818	0.0684545455	0.1018181818	0.1281818182	0.1618181818	0.1854545455	0.1090909091	0.1581818182	0.16	0.1081818182	0.0676363636	0.0352727273	0.0280909091	0.0203636364	0.1154545455	0.0810909091
no	OG0011644	76863	0.7976190476	1	0.6111111111	0.623015873	0.7063492063	0.7619047619	0.8055555556	0.3845238095	0.4682539683	0.8293650794	0.6111111111	0.3702380952	0.4126984127	0.2115079365	0.5436507937	0.3051587302	0.3055555556	0.1349206349	0.1869047619	0.3341269841	0.5674603175	0.2428571429	0.2825396825	0.1527777778	0.9603174603	0.4523809524	0.2234126984	0.3734126984	0.3968253968	0.6944444444
no	OG0006695	77591	0.6818181818	1	0.4784688995	0.476076555	0.6052631579	0.6339712919	0.5119617225	0.3421052632	0.3779904306	0.6363636364	0.5263157895	0.3875598086	0.4234449761	0.0937799043	0.043062201	0.0799043062	0.1004784689	0.0540669856	0.0837320574	0.2377990431	0.1574162679	0.1320574163	0.1234449761	0.1162679426	0.0179425837	0.0133732057	0.0140430622	0.0098086124	0.0861244019	0.0495215311
no	OG0004272	77604	0.3090530697	1	0.7845993757	0.2497398543	0.8959417274	0.9614984391	0.5889698231	0.5067637877	0.3204994797	0.4973985432	0.6212278876	0.4505723205	0.5223725286	0.1082206035	0.0516129032	0.1071800208	0.1488033299	0.0593132154	0.0900104058	0.3038501561	0.2081165453	0.1165452653	0.1477627471	0.0760665973	0.0372528616	0.0191467222	0.0188345473	0.0209157128	0.0890738814	0.0858480749
no	OG0011514	77634	0.2163265306	1	0.8571428571	0.1727891156	0.9319727891	0.9523809524	0.4496598639	0.4585034014	0.1360544218	0.2489795918	0.2850340136	0.4231292517	0.5680272109	0.0613605442	0.0476870748	0.0603401361	0.0931972789	0.0250340136	0.0554421769	0.0829931973	0.1816326531	0.1149659864	0.0836734694	0.048707483	0.0636734694	0.0251020408	0.0212244898	0.0282993197	0.1	0.0721088435
no	OG0004518	77683	0.2037593985	1	0.8646616541	0.2169172932	0.7142857143	0.8496240602	0.7330827068	0.3090225564	0.1770676692	0.2913533835	0.4022556391	0.2342105263	0.3	0.2037593985	0.3872180451	0.3278195489	0.3796992481	0.1804511278	0.2368421053	0.0939849624	0.5902255639	0.469924812	0.3834586466	0.3304511278	0.2477443609	0.2	0.1943609023	0.2093984962	0.4360902256	0.6315789474
no	OG0010651	77721	0.780669145	1	0.8624535316	0.6468401487	0.9405204461	0.9405204461	0.6840148699	0.5464684015	0.6096654275	0.5687732342	0.4869888476	0.4349442379	0.531598513	0.4200743494	0.3977695167	0.2427509294	0.2925650558	0.4126394052	0.5985130112	0.2776951673	0.5576208178	0.4089219331	0.3349442379	0.5427509294	0.3661710037	0.329739777	0.2420074349	0.2531598513	0.43866171	0.4832713755
no	OG0008858	77744	0.5977653631	1	0.2703910615	0.5262569832	0.1731843575	0.382122905	0.7184357542	0.1090502793	0.2558659218	0.3731843575	0.1139664804	0.0840223464	0.0830167598	0.0179888268	0.0995530726	0.0805586592	0.0363128492	0.0147486034	0.0278212291	0.505027933	0.2659217877	0.065698324	0.078547486	0.2100558659	0.0279329609	0.0560893855	0.0472625698	0.0278212291	0.0376536313	0.0930726257
no	OG0005148	78100	0.1788888889	1	0.5555555556	0.1405555556	0.5944444444	0.6222222222	0.3488888889	0.5555555556	0.21	0.4727777778	0.65	0.4266666667	0.505	0.2683333333	0.0379444444	0.0259444444	0.0922222222	0.0572222222	0.1644444444	0.0588888889	0.0546666667	0.1194444444	0.1272222222	0.1122222222	0.0125	0.0099444444	0.0146111111	0.0110555556	0.0644444444	0.0336666667
no	OG0010619	78244	0.4817518248	1	0.2834549878	0.3394160584	0.3649635036	0.4708029197	0.3673965937	0.50486618	0.3576642336	0.496350365	0.4355231144	0.6776155718	0.4549878345	0.1313868613	0.0572992701	0.0361313869	0.0689781022	0.053892944	0.1189781022	0.6435523114	0.054622871	0.0592457421	0.0889294404	0.0559610706	0.1010948905	0.0260340633	0.0244525547	0.0285888078	0.0289537713	0.0434306569
no	OG0012264	78581	0.7426710098	1	0.7491856678	0.5993485342	0.8859934853	0.8469055375	0.5504885993	0.5928338762	0.4462540717	0.8175895765	0.5798045603	0.3648208469	0.667752443	0.2456026059	0.2413680782	0.2957654723	0.3778501629	0.1573289902	0.2149837134	0.9185667752	0.4364820847	0.3140065147	0.2449511401	0.332247557	0.1110749186	0.113029316	0.0749185668	0.1006514658	0.3081433225	0.193485342
no	OG0006472	78656	0.4811320755	1	0.5943396226	0.408490566	0.5094339623	0.7452830189	0.6226415094	0.3226415094	0.2844339623	0.3995283019	0.3287735849	0.2283018868	0.2839622642	0.1066037736	0.15	0.2122641509	0.2004716981	0.0589622642	0.1410377358	0.291509434	0.3882075472	0.2089622642	0.2075471698	0.1731132075	0.1514150943	0.0962264151	0.0726415094	0.0943396226	0.191509434	0.2099056604
no	OG0009109	78796	0.6035242291	1	0.7004405286	0.563876652	0.6343612335	0.8325991189	0.9955947137	0.6035242291	0.3995594714	0.5462555066	0.6607929515	0.4176211454	0.4581497797	0.281938326	0.2290748899	0.3502202643	0.3828193833	0.1343612335	0.3436123348	0.2392070485	0.4537444934	0.4044052863	0.2845814978	0.3665198238	0.2524229075	0.2008810573	0.1634361233	0.0911894273	0.3427312775	0.3374449339
no	OG0004100	78798	0.149	1	0.68	0.138	0.585	0.73	0.73	0.192	0.1525	0.65	0.3025	0.2405	0.277	0.053	0.1915	0.288	0.1695	0.0615	0.103	0.2225	0.1905	0.204	0.285	0.3385	0.077	0.11	0.1155	0.0575	0.175	0.2235
no	OG0012675	78833	0.7242647059	1	0.2922794118	0.5514705882	0.2113970588	0.3860294118	0.6305147059	0.1382352941	0.2996323529	0.4007352941	0.3143382353	0.08125	0.1358455882	0.0426470588	0.0636029412	0.1299632353	0.0683823529	0.0185661765	0.0556985294	0.1056985294	0.3455882353	0.1117647059	0.1222426471	0.121875	0.0527573529	0.0356617647	0.0314338235	0.0430147059	0.0772058824	0.1025735294
no	OG0010642	78935	0.4961832061	1	0.5610687023	0.427480916	0.5744274809	0.6164122137	0.7709923664	0.4007633588	0.2767175573	0.4179389313	0.3625954198	0.1984732824	0.2404580153	0.0895038168	0.2194656489	0.2175572519	0.2099236641	0.0994274809	0.2175572519	0.3683206107	0.4332061069	0.3091603053	0.1744274809	0.2767175573	0.152480916	0.088740458	0.1064885496	0.0990458015	0.2595419847	0.4541984733
no	OG0009288	79464	0.7951456311	1	0.5708737864	0.6048543689	0.6796116505	0.732038835	0.5582524272	0.6611650485	0.4718446602	0.7640776699	0.7883495146	0.5485436893	0.5854368932	0.5126213592	0.1980582524	0.1388349515	0.2310679612	0.2621359223	0.5067961165	0.6689320388	0.2504854369	0.4669902913	0.3922330097	0.386407767	0.1650485437	0.1077669903	0.1436893204	0.0947572816	0.3145631068	0.2398058252
no	OG0009267	80751	0.3395744681	1	0.7106382979	0.32	0.7234042553	0.8765957447	0.6382978723	0.8085106383	0.3140425532	0.7063829787	0.6765957447	0.6085106383	0.5489361702	0.4242553191	0.209787234	0.2893617021	0.3080851064	0.089787234	0.3642553191	0.8893617021	0.5319148936	0.3582978723	0.4723404255	0.28	0.1178723404	0.0919148936	0.1	0.0817021277	0.2306382979	0.365106383
no	OG0004324	81000	0.2512077295	1	0.6731078905	0.268921095	0.499194847	0.7117552335	0.7037037037	0.4347826087	0.2383252818	0.344605475	0.3365539452	0.2850241546	0.3752012882	0.2544283414	0.3655394525	0.421900161	0.4863123994	0.3639291465	0.3929146538	0.4653784219	0.6247987118	0.4251207729	0.578099839	0.3768115942	0.6650563607	0.3913043478	0.3365539452	0.2624798712	0.421900161	0.5555555556
no	OG0006873	83701	0.4893617021	1	0.4444444444	0.463356974	0.3924349882	0.63356974	0.6855791962	0.3498817967	0.2671394799	0.2765957447	0.3735224586	0.3191489362	0.3758865248	0.1432624113	0.3427895981	0.524822695	0.3593380615	0.1430260047	0.2312056738	0.4988179669	0.8936170213	0.3404255319	0.3522458629	0.3215130024	0.4562647754	0.3333333333	0.2411347518	0.3026004728	0.3522458629	0.4869976359
no	OG0003270	83946	0.3415340087	1	0.984081042	0.2619392185	0.7626628075	0.982633864	0.6309696093	0.4645441389	0.1924746744	0.3965267728	0.4500723589	0.3560057887	0.477568741	0.1279305355	0.0622286541	0.1620839363	0.1606367583	0.0318379161	0.1026049204	0.0772793054	0.2460202605	0.1490593343	0.1649782923	0.0878437048	0.1309696093	0.020260492	0.0321273517	0.0247467438	0.1444283647	0.1490593343
no	OG0011930	83964	0.0375675676	1	0.4162162162	0.0321621622	0.2837837838	0.5135135135	0.8216216216	0.2972972973	0.0305405405	0.1343243243	0.5594594595	0.3216216216	0.272972973	0.2045945946	0.1040540541	0.0743243243	0.1010810811	0.0104054054	0.3297297297	0.3162162162	0.0321621622	0.2810810811	0.1472972973	0.0935135135	0.2316216216	0.0494594595	0.037027027	0.1064864865	0.2005405405	0.5594594595
no	OG0004355	84505	0.4285067873	1	0.8009049774	0.4185520362	0.7737556561	0.8325791855	0.850678733	0.4027149321	0.3171945701	0.4230769231	0.4067873303	0.3778280543	0.3932126697	0.1425339367	0.1615384615	0.2036199095	0.234841629	0.1321266968	0.1981900452	0.4230769231	0.4266968326	0.3009049774	0.2660633484	0.2325791855	0.142081448	0.1719457014	0.0832579186	0.0791855204	0.4705882353	0.3914027149
no	OG0002438	85305	0.7834101382	1	0.5852534562	0.6912442396	0.6313364055	0.6866359447	0.7281105991	0.4539170507	0.4400921659	0.8271889401	0.5414746544	0.301843318	0.3179723502	0.3686635945	0.3571428571	0.2285714286	0.2880184332	0.2262672811	0.3894009217	0.4861751152	0.3502304147	0.4930875576	0.3801843318	0.6451612903	0.1688940092	0.1700460829	0.2062211982	0.119124424	0.2903225806	0.4516129032
no	OG0004521	93697	0.6056701031	1	0.4793814433	0.4922680412	0.4690721649	0.6469072165	0.8350515464	0.3737113402	0.4948453608	0.6520618557	0.5850515464	0.3195876289	0.3737113402	0.1721649485	0.1667525773	0.2481958763	0.1976804124	0.1644329897	0.2523195876	0.2603092784	0.425257732	0.2963917526	0.3118556701	0.1914948454	0.2012886598	0.0569587629	0.0466494845	0.0801546392	0.2329896907	0.2835051546
no	OG0005759	93759	0.7317708333	1	0.5911458333	0.625	0.578125	0.7109375	0.75390625	0.46875	0.3216145833	0.6549479167	0.6549479167	0.3033854167	0.3684895833	0.1536458333	0.1940104167	0.2265625	0.2278645833	0.0686197917	0.1966145833	0.3645833333	0.4153645833	0.1705729167	0.1940104167	0.1484375	0.0963541667	0.0498697917	0.17578125	0.0244791667	0.140625	0.4127604167
no	OG0005097	93840	0.0190066225	1	0.9668874172	0.0253642384	0.4834437086	0.9139072848	0.4761589404	0.1152317881	0.0174172185	0.0252317881	0.0781456954	0.0721854305	0.1165562914	0.0262913907	0.0545695364	0.0900662252	0.1569536424	0.0079470199	0.0559602649	0.0715231788	0.3629139073	0.1417218543	0.0613245033	0.0359602649	0.0814569536	0.0452317881	0.0336423841	0.0854304636	0.0814569536	0.3278145695
no	OG0010736	94062	0.8025477707	1	0.5445859873	0.6146496815	0.6350318471	0.8025477707	0.7070063694	0.6815286624	0.4420382166	0.8789808917	0.6044585987	0.6133757962	0.7770700637	0.8535031847	0.4611464968	0.3707006369	0.4108280255	0.221656051	0.5299363057	0.3229299363	0.5923566879	0.4089171975	0.276433121	0.3821656051	0.5165605096	0.4694267516	0.3299363057	0.2987261146	0.3840764331	0.5445859873
no	OG0006189	94186	0.4399038462	1	0.8221153846	0.3533653846	0.8942307692	0.8894230769	0.9230769231	0.8461538462	0.3341346154	0.7307692308	0.9375	0.5913461538	0.6778846154	0.4447115385	0.2740384615	0.1485576923	0.3418269231	0.1052884615	0.2100961538	0.1466346154	0.2384615385	0.2778846154	0.3110576923	0.1225961538	0.7788461538	0.1774038462	0.1341346154	0.2149038462	0.2894230769	0.5384615385
no	OG0007957	94213	0.3103846154	1	0.3826923077	0.2442307692	0.4923076923	0.5692307692	0.7230769231	0.3846153846	0.2661538462	0.6576923077	0.7307692308	0.3788461538	0.4307692308	0.1053846154	0.0623076923	0.0530769231	0.1134615385	0.0857692308	0.1076923077	0.1846153846	0.09	0.1357692308	0.1780769231	0.0980769231	0.045	0.0155	0.0181153846	0.0191153846	0.0715384615	0.0596153846
no	OG0004145	94223	0.4799599198	1	0.7655310621	0.4428857715	0.746492986	0.8977955912	0.877755511	0.5140280561	0.2635270541	0.6543086172	0.3146292585	0.3326653307	0.4358717435	0.1082164329	0.1573146293	0.1843687375	0.1943887776	0.0658316633	0.1312625251	0.3046092184	0.5170340681	0.246492986	0.1993987976	0.1893787575	0.1062124248	0.0759519038	0.0876753507	0.0657314629	0.2104208417	0.2885771543
no	OG0003895	94246	0.2564356436	1	0.5930693069	0.2178217822	0.5485148515	0.7188118812	0.5613861386	0.4534653465	0.2346534653	0.4108910891	0.4514851485	0.4108910891	0.4663366337	0.0905940594	0.0748514851	0.1178217822	0.1564356436	0.0540594059	0.098019802	0.202970297	0.1613861386	0.1287128713	0.1564356436	0.0972277228	0.104950495	0.0454455446	0.0416831683	0.0498019802	0.1138613861	0.0967326733
no	OG0008668	94315	0.5047619048	1	0.8047619048	0.519047619	0.6904761905	0.8904761905	0.8	0.5857142857	0.3233333333	0.6095238095	0.5	0.4214285714	0.4728571429	0.5047619048	0.6666666667	0.519047619	0.6	0.3071428571	0.6761904762	0.3476190476	0.8714285714	0.619047619	0.4742857143	0.6333333333	0.6571428571	0.470952381	0.4104761905	0.3804761905	0.580952381	0.7619047619
no	OG0011595	98221	0.8804920914	1	0.4551845343	0.6239015817	0.5202108963	0.5676625659	0.5869947276	0.3268892794	0.4868189807	0.9683655536	0.783831283	0.2741652021	0.2987697715	0.2390158172	0.088400703	0.1086115993	0.1284710018	0.0936731107	0.216168717	0.1810193322	0.2179261863	0.223198594	0.2794376098	0.2126537786	0.0397188049	0.0235500879	0.0437609842	0.0291739895	0.1456942004	0.1495606327
no	OG0010209	98258	0.5723214286	1	0.4767857143	0.4214285714	0.5151785714	0.6589285714	0.4839285714	0.3535714286	0.3973214286	0.7616071429	0.5419642857	0.31875	0.3607142857	0.1580357143	0.1	0.0777678571	0.1410714286	0.1098214286	0.2116071429	0.3580357143	0.1526785714	0.1517857143	0.1491071429	0.2357142857	0.06	0.0430357143	0.0703571429	0.038125	0.1116071429	0.0840178571
no	OG0006159	98488	0.3896648045	1	0.6173184358	0.3351955307	0.7053072626	0.6717877095	0.6955307263	0.5474860335	0.3058659218	0.6424581006	0.5488826816	0.5237430168	0.5851955307	0.2290502793	0.0965083799	0.1076815642	0.1913407821	0.1328212291	0.2458100559	0.2737430168	0.2527932961	0.3701117318	0.3351955307	0.2136871508	0.0858938547	0.0465083799	0.0477653631	0.0350558659	0.2737430168	0.1969273743
no	OG0008037	98685	0.525862069	1	0.7844827586	0.5137931034	0.7715517241	0.9051724138	0.8396551724	0.6137931034	0.5551724138	0.7	0.8577586207	0.5629310345	0.6034482759	0.3956896552	0.4612068966	0.449137931	0.4689655172	0.2887931034	0.4715517241	0.4810344828	0.5517241379	0.5043103448	0.4137931034	0.5525862069	0.5637931034	0.4534482759	0.3948275862	0.1844827586	0.4672413793	0.5844827586
no	OG0004270	99100	0.7516930023	1	0.2934537246	0.60496614	0.2392776524	0.4379232506	0.4875846501	0.1954853273	0.4379232506	0.3792325056	0.1966139955	0.1176072235	0.1212189616	0.0609480813	0.1198645598	0.1977426637	0.1051918736	0.0568848758	0.0704288939	0.2641083521	0.3544018059	0.1148984199	0.1031602709	0.1681715576	0.0595936795	0.0494356659	0.0541760722	0.0318284424	0.0923250564	0.1155756208
no	OG0004597	100169	0.4941956882	1	0.4991708126	0.5074626866	0.2454394693	0.6268656716	0.9784411277	0.2769485904	0.3349917081	0.6384742952	0.4344941957	0.1497512438	0.1774461028	0.3266998342	0.5273631841	0.2918739635	0.5704809287	0.3349917081	0.960199005	0.3383084577	0.4444444444	0.3316749585	0.3582089552	0.592039801	0.5157545605	0.6517412935	0.5124378109	0.4742951907	0.3150912106	0.3764510779
no	OG0008811	100336	0.5650969529	1	0.6675900277	0.540166205	0.6094182825	0.7313019391	0.6398891967	0.379501385	0.296398892	0.3850415512	0.3545706371	0.2936288089	0.3379501385	0.1911357341	0.1789473684	0.2501385042	0.2565096953	0.095567867	0.2218836565	0.2005540166	0.5152354571	0.3047091413	0.2484764543	0.3628808864	0.2296398892	0.1493074792	0.1177285319	0.1083102493	0.2545706371	0.3296398892
no	OG0003626	100515	0.0750737463	1	0.982300885	0.0662241888	0.7168141593	0.912979351	0.5545722714	0.2241887906	0.0526548673	0.3126843658	0.1622418879	0.1799410029	0.290560472	0.0824483776	0.0548672566	0.0384955752	0.097640118	0.0286135693	0.062979351	0.0643067847	0.0448377581	0.1328908555	0.1054572271	0.0380530973	0.0634218289	0.017699115	0.0154867257	0.0255162242	0.0786135693	0.1296460177
no	OG0006069	100978	0.4201117318	1	0.4491620112	0.3396648045	0.4245810056	0.6681564246	0.8770949721	0.2346368715	0.3944134078	0.7865921788	0.3541899441	0.1519553073	0.2480446927	0.0846927374	0.1765363128	0.102122905	0.1899441341	0.1407821229	0.1363128492	0.4301675978	0.1664804469	0.2100558659	0.2491620112	0.3374301676	0.0818994413	0.1101675978	0.1474860335	0.0922905028	0.1318435754	0.2905027933
no	OG0009252	101739	0.243902439	1	0.5555555556	0.1788617886	0.6219512195	0.6544715447	0.2696476965	0.310298103	0.1021680217	0.243902439	0.1097560976	0.2669376694	0.391598916	0.0214092141	0.0795392954	0.1054200542	0.0777777778	0.0197831978	0.0280487805	0.3157181572	0.2872628726	0.0535230352	0.0691056911	0.0253387534	0.1490514905	0.056097561	0.0517615176	0.0422764228	0.0799457995	0.3577235772
no	OG0004865	101943	0.600660066	1	0.5412541254	0.5775577558	0.4389438944	0.696369637	0.7590759076	0.2768976898	0.3564356436	0.4653465347	0.3155115512	0.2069306931	0.2339933993	0.2052805281	0.2148514851	0.3366336634	0.2818481848	0.1085808581	0.2234323432	0.1848184818	0.6105610561	0.4224422442	0.3174917492	0.3894389439	0.1917491749	0.1178217822	0.1207920792	0.1092409241	0.3293729373	0.4422442244
no	OG0008282	102423	0.5683453237	1	0.8327338129	0.5539568345	0.8435251799	0.8974820144	0.8111510791	0.6079136691	0.4154676259	0.6115107914	0.5161870504	0.5	0.5539568345	0.2589928058	0.3615107914	0.4460431655	0.4028776978	0.2428057554	0.2823741007	0.321942446	0.8723021583	0.5449640288	0.5467625899	0.4820143885	0.2877697842	0.3075539568	0.3345323741	0.1494604317	0.5503597122	0.4964028777
no	OG0009964	103136	0.591954023	1	0.6149425287	0.4902298851	0.7356321839	0.6954022989	0.6436781609	0.2551724138	0.3482758621	0.4793103448	0.416091954	0.2103448276	0.2603448276	0.1810344828	0.1327586207	0.1551724138	0.1827586207	0.1402298851	0.1810344828	0.3396551724	0.2729885057	0.3022988506	0.3057471264	0.2540229885	0.1045977011	0.0544827586	0.0609195402	0.0586206897	0.2	0.2649425287
no	OG0004039	103537	0.2600652884	1	0.8498367791	0.2154515778	0.6398258977	0.9314472252	0.7551686616	0.2295973885	0.2154515778	0.3025027203	0.4309031556	0.2655059848	0.3351468988	0.0738846572	0.0571273123	0.089445049	0.0958650707	0.0492927095	0.1142546246	0.5190424374	0.3177366703	0.1414581066	0.1588683351	0.10304679	0.0417845484	0.031773667	0.0278563656	0.0241566921	0.1164309032	0.0956474429
no	OG0008899	103784	0.7087912088	1	0.6016483516	0.6565934066	0.5247252747	0.6538461538	0.8241758242	0.4065934066	0.5549450549	0.9258241758	0.6868131868	0.2967032967	0.3461538462	0.4807692308	0.3186813187	0.3049450549	0.3928571429	0.3324175824	0.4532967033	0.6153846154	0.7884615385	0.4368131868	0.4945054945	0.5274725275	0.3131868132	0.2381868132	0.1961538462	0.293956044	0.4587912088	0.5714285714
no	OG0008455	104184	0.386627907	1	0.4593023256	0.2965116279	0.476744186	0.625	0.5465116279	0.3139534884	0.2683139535	0.4825581395	0.3313953488	0.2686046512	0.2994186047	0.1398255814	0.1026162791	0.074127907	0.1744186047	0.1122093023	0.2444767442	0.0665697674	0.1639534884	0.2261627907	0.1668604651	0.2125	0.0438953488	0.0305232558	0.0421511628	0.0694767442	0.1093023256	0.1386627907
no	OG0007778	104383	0.0156110155	1	0.7332185886	0.0170740103	0.2977624785	0.7814113597	0.3339070568	0.0282271945	0.0127538726	0.0356282272	0.0385542169	0.0626506024	0.0685025818	0.0468158348	0.0146299484	0.0155077453	0.0134595525	0.0007435456	0.0085370052	0.0230636833	0.1755593804	0.0667814114	0.0509466437	0.0128399312	0.0366609294	0.0136316695	0.0087091222	0.0161101549	0.0659208262	0.0833046472
no	OG0008122	104721	0.6784922395	1	0.5299334812	0.4944567627	0.689578714	0.7028824834	0.5698447894	0.6541019956	0.421286031	0.5986696231	0.6075388027	0.5321507761	0.5609756098	0.1804878049	0.0611973392	0.0379157428	0.0977827051	0.0875831486	0.1751662971	0.623059867	0.0804878049	0.1838137472	0.1833702882	0.1824833703	0.0164301552	0.0141463415	0.0268292683	0.0145898004	0.0944567627	0.0662971175
no	OG0003765	104806	0.5750798722	1	0.5399361022	0.4920127796	0.5271565495	0.6485623003	0.6325878594	0.4121405751	0.2444089457	0.3865814696	0.2182108626	0.3226837061	0.3354632588	0.0562300319	0.0757188498	0.1916932907	0.0833865815	0.052715655	0.0958466454	0.1690095847	0.3	0.192971246	0.2801916933	0.0916932907	0.1942492013	0.0322683706	0.0453674121	0.0236102236	0.147284345	0.2124600639
no	OG0006918	105372	0.4952380952	1	0.706122449	0.4993197279	0.7795918367	0.7306122449	0.737414966	0.5183673469	0.2802721088	0.8068027211	0.5482993197	0.5292517007	0.5482993197	0.180952381	0.1455782313	0.3102040816	0.2598639456	0.1213605442	0.2802721088	0.1619047619	0.4353741497	0.3197278912	0.293877551	0.3238095238	0.1206802721	0.0621768707	0.0570068027	0.0608163265	0.306122449	0.2258503401
no	OG0005672	105377	0.4910714286	1	0.6941964286	0.3616071429	0.9933035714	0.8236607143	0.5401785714	0.3839285714	0.1959821429	0.4330357143	0.2879464286	0.3883928571	0.4107142857	0.25	0.0383928571	0.0589285714	0.0627232143	0.0193303571	0.0700892857	0.3459821429	0.1091517857	0.1017857143	0.1236607143	0.0685267857	0.0649553571	0.0243303571	0.0192410714	0.0102678571	0.05625	0.0779017857
no	OG0005027	105504	0.4487179487	1	0.9401709402	0.3598290598	0.9401709402	0.9658119658	0.5666666667	0.4136752137	0.2777777778	0.6811965812	0.4914529915	0.4564102564	0.5153846154	0.1384615385	0.2222222222	0.1427350427	0.2188034188	0.0888888889	0.1623931624	0.1051282051	0.2623931624	0.2128205128	0.2076923077	0.1948717949	0.2572649573	0.1418803419	0.147008547	0.1512820513	0.2188034188	0.2435897436
no	OG0007132	105837	0.7578740157	1	0.3188976378	0.6062992126	0.2086614173	0.4783464567	0.8641732283	0.1143700787	0.3011811024	0.3720472441	0.1868110236	0.0596456693	0.0834645669	0.0352362205	0.0488188976	0.0738188976	0.0757874016	0.0257874016	0.0716535433	0.657480315	0.1931102362	0.0911417323	0.0649606299	0.1131889764	0.0257874016	0.0395669291	0.0157480315	0.0238188976	0.0559055118	0.0818897638
no	OG0005579	106021	0.5623762376	1	0.4465346535	0.4366336634	0.4168316832	0.5336633663	0.6722772277	0.3207920792	0.3643564356	0.9831683168	0.6227722772	0.2643564356	0.3158415842	0.1207920792	0.1534653465	0.1653465347	0.2346534653	0.1663366337	0.2178217822	0.8910891089	0.2445544554	0.2168316832	0.2386138614	0.1821782178	0.2475247525	0.1089108911	0.0751485149	0.095049505	0.1811881188	0.2158415842
no	OG0012331	106143	0.4485714286	1	0.7714285714	0.3765714286	0.7428571429	0.7314285714	0.88	0.4645714286	0.3902857143	0.7028571429	0.8914285714	0.3925714286	0.476	0.204	0.148	0.1697142857	0.3194285714	0.148	0.26	0.2217142857	0.2811428571	0.3348571429	0.384	0.3045714286	0.228	0.072	0.0691428571	0.0674285714	0.248	0.2257142857
no	OG0005915	106298	0.3578571429	1	0.7928571429	0.2985714286	0.655	0.7714285714	0.5514285714	0.6435714286	0.2264285714	0.5321428571	0.5935714286	0.4864285714	0.5585714286	0.4671428571	0.1507142857	0.1871428571	0.2314285714	0.2085714286	0.2607142857	0.16	0.3007142857	0.4342857143	0.3057142857	0.2464285714	0.4278571429	0.1092857143	0.0624285714	0.155	0.3064285714	0.3085714286
no	OG0005207	107035	0.3821428571	1	0.5071428571	0.3178571429	0.4785714286	0.7910714286	0.6267857143	0.4821428571	0.3160714286	0.6517857143	0.6071428571	0.3785714286	0.4589285714	0.2089285714	0.2482142857	0.2803571429	0.3714285714	0.1560714286	0.2714285714	0.8660714286	0.4232142857	0.3375	0.4214285714	0.3464285714	0.1544642857	0.1039285714	0.1414285714	0.0891071429	0.2732142857	0.275
no	OG0005553	107045	0.712605042	1	0.3823529412	0.618487395	0.4655462185	0.5571428571	0.5596638655	0.3672268908	0.4714285714	0.8571428571	0.4571428571	0.3394957983	0.3789915966	0.2294117647	0.1109243697	0.1378151261	0.1899159664	0.0932773109	0.2	0.1680672269	0.1630252101	0.2537815126	0.2134453782	0.2756302521	0.0591596639	0.0632773109	0.078487395	0.0628571429	0.118487395	0.0991596639
no	OG0008412	107271	0.8284313725	1	0.7156862745	0.6764705882	0.9460784314	0.8480392157	0.568627451	0.9705882353	0.6568627451	0.7941176471	0.5147058824	0.6911764706	0.6960784314	0.1818627451	0.3215686275	0.1656862745	0.2098039216	0.1921568627	0.275	0.1970588235	0.2098039216	0.3529411765	0.3392156863	0.3264705882	0.1769607843	0.0897058824	0.106372549	0.1318627451	0.1975490196	0.2941176471
no	OG0004516	107508	0.7371428571	1	0.4217142857	0.5588571429	0.4828571429	0.6171428571	0.5942857143	0.4331428571	0.4657142857	0.7085714286	0.4131428571	0.2925714286	0.368	0.2234285714	0.1108571429	0.0891428571	0.1497142857	0.1777142857	0.1822857143	0.2582857143	0.1371428571	0.2651428571	0.2685714286	0.1805714286	0.0634285714	0.0272571429	0.0394857143	0.0305714286	0.1422857143	0.1394285714
no	OG0001825	108000	0.473570658	1	0.1725997843	0.3667745415	0.0820927724	0.2567421791	0.2567421791	0.0015533981	0.1747572816	0.3786407767	0.0193096009	0.0047357066	0.0065695793	0.0393743258	0.01596548	0.0183387271	0.0058252427	0.0005674218	0.0031607335	0.2491909385	0.0951456311	0.0144552319	0.0075188781	0.0529665588	0.00197411	0.0069039914	0.0091477886	0.0069363538	0.0027831715	0.0229773463
no	OG0010341	108105	0.0154244306	1	0.917184265	0.0082401656	0.8053830228	0.8861283644	0.4120082816	0.2215320911	0.0231884058	0.2505175983	0.1347826087	0.0159627329	0.0254658385	0.0122981366	0.2732919255	0.3498964803	0.0677018634	0.002194617	0.0154451346	0.0019461698	0.0639751553	0.0194202899	0.0067287785	0.0708074534	0.0013043478	0.002484472	0.0050724638	0.0029813665	0.1416149068	0.00563147
no	OG0009256	108671	0.7392026578	1	0.4667774086	0.5797342193	0.4119601329	0.6029900332	0.5448504983	0.2009966777	0.3322259136	0.2657807309	0.1235880399	0.1237541528	0.1810631229	0.038372093	0.1393687708	0.3720930233	0.1177740864	0.0259136213	0.08089701	0.5946843854	0.3920265781	0.0642857143	0.073089701	0.1166112957	0.2641196013	0.107641196	0.0945182724	0.0710963455	0.1169435216	0.2740863787
no	OG0005037	108946	0.3739919355	1	0.5483870968	0.3336693548	0.7762096774	0.6008064516	0.6008064516	0.4324596774	0.2439516129	0.5342741935	0.5534274194	0.4072580645	0.4616935484	0.3245967742	0.1532258065	0.2157258065	0.3175403226	0.1864919355	0.3679435484	0.3316532258	0.2973790323	0.46875	0.5826612903	0.2822580645	0.1451612903	0.0774193548	0.1088709677	0.0825604839	0.2641129032	0.3891129032
no	OG0003513	108989	0.6701030928	1	0.456185567	0.5567010309	0.4654639175	0.6494845361	0.5515463918	0.4479381443	0.3479381443	0.6804123711	0.4567010309	0.3015463918	0.3654639175	0.3154639175	0.2149484536	0.3402061856	0.3139175258	0.124742268	0.2520618557	0.2536082474	0.4762886598	0.3768041237	0.3757731959	0.2891752577	0.2871134021	0.1391752577	0.1417525773	0.1206185567	0.3159793814	0.2896907216
no	OG0009138	109093	0.8378378378	1	0.6980023502	0.7168037603	0.7779083431	0.8954171563	0.8883666275	0.4500587544	0.5276145711	0.9200940071	0.848413631	0.4065804935	0.4994124559	0.33960047	0.2185663925	0.1504112808	0.1915393655	0.1727379553	0.5558166863	0.3948296122	0.2150411281	0.347826087	0.3760282021	0.4829612221	0.1111633373	0.1527614571	0.1304347826	0.1057579318	0.3196239718	0.1891891892
no	OG0005972	109113	0.5212355212	1	0.7104247104	0.5057915058	0.6833976834	0.8185328185	0.7683397683	0.277992278	0.3938223938	0.4826254826	0.366023166	0.2826254826	0.3324324324	0.1015444015	0.3409266409	0.1706563707	0.2007722008	0.1223938224	0.1513513514	0.08996139	0.3938223938	0.2297297297	0.2814671815	0.138996139	0.1795366795	0.0926640927	0.0745173745	0.1223938224	0.2081081081	0.3162162162
no	OG0011983	109145	0.954954955	1	0.377027027	0.8153153153	0.3788288288	0.527027027	0.5	0.2954954955	0.490990991	0.6981981982	0.481981982	0.2738738739	0.254954955	0.1342342342	0.1067567568	0.1486486486	0.1833333333	0.1027027027	0.1518018018	0.5945945946	0.2342342342	0.2342342342	0.2306306306	0.1666666667	0.0941441441	0.0495495495	0.0513513514	0.0384684685	0.1414414414	0.1301801802
no	OG0003847	109263	0.5335753176	1	0.8112522686	0.4537205082	0.9891107078	0.9818511797	0.7931034483	0.5281306715	0.4555353902	0.7059891107	0.6043557169	0.4791288566	0.5281306715	0.1887477314	0.1137931034	0.1791288566	0.2087114338	0.078584392	0.1373865699	0.2740471869	0.3157894737	0.2504537205	0.2704174229	0.145553539	0.0471869328	0.0225045372	0.0506352087	0.0217785844	0.1702359347	0.1869328494
no	OG0009187	110033	0.9357541899	1	0.2631284916	0.8770949721	0.1134078212	0.3966480447	0.5251396648	0.0365921788	0.3966480447	0.4664804469	0.0237150838	0.0229329609	0.0237709497	0.0046927374	0.0717877095	0.0918994413	0.015726257	0.0037150838	0.0102234637	0.1368715084	0.4748603352	0.0474860335	0.0195530726	0.2156424581	0.0124860335	0.0488826816	0.0416201117	0.0346368715	0.0242178771	0.0994413408
no	OG0007643	110109	0.9142857143	1	0.552	0.8571428571	0.5885714286	0.7314285714	0.8628571429	0.3485714286	0.5091428571	0.7142857143	0.4782857143	0.2754285714	0.3085714286	0.2017142857	0.316	0.3982857143	0.292	0.2102857143	0.344	0.5394285714	0.4937142857	0.4902857143	0.2834285714	0.4617142857	0.2588571429	0.1862857143	0.1765714286	0.1285714286	0.3451428571	0.5428571429
no	OG0008342	110749	0.940397351	1	0.3701986755	0.9337748344	0.1986754967	0.4470198675	0.7483443709	0.0068874172	0.340397351	0.4225165563	0.0576821192	0.0107284768	0.0161589404	0.0067549669	0.1205298013	0.121192053	0.051192053	0.0217218543	0.0356291391	0.2324503311	0.4688741722	0.1198675497	0.0894039735	0.282781457	0.0268874172	0.0525827815	0.0508609272	0.0334437086	0.0522516556	0.1490066225
no	OG0004743	114741	0.4729411765	1	0.2658823529	0.3764705882	0.2237647059	0.3505882353	0.32	0.2044705882	0.2235294118	0.2917647059	0.2110588235	0.1592941176	0.204	0.0574117647	0.0550588235	0.1047058824	0.0934117647	0.0482352941	0.0877647059	0.2658823529	0.1654117647	0.1178823529	0.1056470588	0.1294117647	0.0475294118	0.0449411765	0.0322352941	0.0418823529	0.0764705882	0.0778823529
no	OG0009352	116810	0	1	0.1289156627	0	0.0472289157	0.1427710843	0.0119277108	0	0	0	0	0	0	0.0050240964	0	0	0.1656626506	0	0	0.0698795181	0.0318072289	0.0004789157	0.0068674699	0	0.0010301205	0	0.0022289157	0	0.0032951807	0.2524096386
no	OG0007248	116940	0.4738738739	1	0.6504504505	0.3945945946	0.5963963964	0.7054054054	0.5684684685	0.3225225225	0.2621621622	0.481981982	0.2801801802	0.2855855856	0.3432432432	0.0798198198	0.0353153153	0.0618918919	0.0918918919	0.0584684685	0.0763963964	0.0387387387	0.1297297297	0.1162162162	0.0954954955	0.0769369369	0.0258558559	0.0120720721	0.0164864865	0.0145945946	0.0832432432	0.0581081081
no	OG0010912	117589	0.3104575163	1	0.9803921569	0.2699346405	0.8169934641	0.908496732	0.8104575163	0.7189542484	0.3960784314	0.5529411765	0.8169934641	0.6732026144	0.6797385621	0.2496732026	0.3973856209	0.2209150327	0.4039215686	0.1849673203	0.4045751634	0.6797385621	0.4803921569	0.4470588235	0.7647058824	0.3843137255	0.2843137255	0.1424836601	0.1816993464	0.0869281046	0.3065359477	0.3882352941
no	OG0010937	140477	0	1	0.7716894977	0.000803653	0.2748858447	0.5570776256	0.0082648402	0.1269406393	0	0.0053424658	0	0.0078995434	0.0075342466	0	0	0	0	0	0	0.0289954338	0.0196803653	0.0002684932	0.0008082192	0	0	0	0	0.3347031963	0	0.0283561644
no	OG0006342	140740	0.3948717949	1	0.6288461538	0.3076923077	0.6256410256	0.858974359	0.7307692308	0.4711538462	0.5173076923	0.7115384615	0.891025641	0.4967948718	0.5987179487	0.1820512821	0.2307692308	0.1698717949	0.4288461538	0.3519230769	0.2641025641	0.2346153846	0.291025641	0.2717948718	0.3820512821	0.2141025641	0.2301282051	0.1416666667	0.1326923077	0.0929487179	0.2314102564	0.3166666667
no	OG0004116	170762	0.7009090909	1	0.6145454545	0.6527272727	0.49	0.6381818182	0.8118181818	0.2609090909	0.4218181818	0.6881818182	0.3636363636	0.2	0.2336363636	0.1409090909	0.1118181818	0.1881818182	0.18	0.1527272727	0.14	0.4536363636	0.4090909091	0.2781818182	0.2381818182	0.2163636364	0.0972727273	0.0502727273	0.045	0.0379090909	0.2136363636	0.2372727273
no	OG0007393	170791	0.5119047619	1	0.5	0.4126984127	0.5158730159	0.6706349206	0.9801587302	0.3880952381	0.4285714286	0.6904761905	0.5873015873	0.3583333333	0.5198412698	0.1091269841	0.0952380952	0.1376984127	0.1686507937	0.0579365079	0.1154761905	0.0996031746	0.2444444444	0.1341269841	0.1265873016	0.1186507937	0.1337301587	0.0567460317	0.0587301587	0.0476190476	0.1178571429	0.1015873016
no	OG0008472	170823	0.4036697248	1	0.6880733945	0.2729357798	0.9013761468	0.869266055	0.7293577982	0.5504587156	0.2277522936	0.7591743119	0.3830275229	0.5252293578	0.5137614679	0.0573394495	0.0426605505	0.0332568807	0.047706422	0.0371559633	0.0532110092	0.495412844	0.0635321101	0.0864678899	0.0853211009	0.0344036697	0.0658256881	0.0106651376	0.0085779817	0.0240825688	0.0740825688	0.055733945
no	OG0006164	191578	0.7072649573	1	0.6303418803	0.6217948718	0.7393162393	0.7735042735	0.5790598291	0.7628205128	0.2692307692	0.3782051282	0.3269230769	0.5235042735	0.5598290598	0.0745726496	0.164957265	0.2128205128	0.1564102564	0.0598290598	0.1769230769	0.1844017094	0.3525641026	0.1506410256	0.1348290598	0.189957265	0.0995726496	0.0728632479	0.110042735	0.0698717949	0.1361111111	0.2371794872
no	OG0009744	193116	0.4449404762	1	0.4479166667	0.3363095238	0.4821428571	0.7068452381	0.4657738095	0.7723214286	0.2961309524	0.6339285714	0.6651785714	0.5327380952	0.71875	0.1607142857	0.1360119048	0.1364583333	0.2261904762	0.0828869048	0.2008928571	0.2261904762	0.1547619048	0.1741071429	0.1964285714	0.1949404762	0.0754464286	0.0605654762	0.0791666667	0.04375	0.0927083333	0.0580357143
no	OG0009517	194268	0.4542314335	1	0.6545768566	0.4525043178	0.7236614853	0.8911917098	0.9499136442	0.7236614853	0.3039723661	0.3834196891	0.7461139896	0.5233160622	0.6165803109	0.2642487047	0.3868739206	0.5198618307	0.5094991364	0.2141623489	0.3419689119	0.3955094991	0.5630397237	0.5906735751	0.5164075993	0.4300518135	0.469775475	0.2625215889	0.2158894646	0.298791019	0.4075993092	0.7167530225
no	OG0005657	208084	0.7360655738	1	0.2442622951	0.831147541	0.0940983607	0.368852459	0.6245901639	0.0042786885	0.2540983607	0.2245901639	0.0172131148	0.0050819672	0.0080163934	0.0024262295	0.1490163934	0.1672131148	0.018852459	0.005295082	0.0116229508	0.031147541	0.9721311475	0.0360655738	0.010704918	0.2327868852	0.0298360656	0.1231147541	0.1508196721	0.0809836066	0.0306557377	0.1239344262
no	OG0007869	208518	0.3018181818	1	0.6154545455	0.2754545455	0.5281818182	0.7172727273	0.4509090909	0.2209090909	0.1481818182	0.1981818182	0.2518181818	0.19	0.2063636364	0.0579090909	0.1309090909	0.0918181818	0.1254545455	0.0321818182	0.0541818182	0.1854545455	0.1336363636	0.1327272727	0.1181818182	0.0575454545	0.2563636364	0.0486363636	0.0512727273	0.0676363636	0.11	0.3790909091
no	OG0008749	208606	0.4038461538	1	0.4495192308	0.2572115385	0.5096153846	0.6370192308	0.4350961538	0.3245192308	0.2548076923	0.4206730769	0.4399038462	0.28125	0.3918269231	0.0557692308	0.0242788462	0.0290865385	0.0473557692	0.0175480769	0.0442307692	0.0752403846	0.0533653846	0.0447115385	0.0483173077	0.0466346154	0.0122115385	0.0053846154	0.0081009615	0.0073076923	0.0324519231	0.0269230769
no	OG0003614	208628	0.9337260677	1	0.29455081	0.8659793814	0.1209131075	0.3932253314	0.6804123711	0.0050810015	0.3298969072	0.412371134	0.0259204713	0.0081885125	0.0096318115	0.0032547865	0.0543446244	0.0624447717	0.017083947	0.0009749632	0.0094992636	0.3711340206	0.3298969072	0.0503681885	0.0146980854	0.1154639175	0.0111782032	0.027982327	0.024005891	0.017083947	0.0127393225	0.0749631811
no	OG0004158	208643	0.5804676754	1	0.6396148556	0.5790921596	0.5942228336	0.7290233838	0.8954607978	0.4332874828	0.4332874828	0.8390646492	0.6850068776	0.3356258597	0.3603851444	0.6382393398	0.7138927098	0.4731774415	0.6409903714	0.7372764787	0.5502063274	0.7785419532	0.6698762036	0.8418156809	0.8679504814	0.5942228336	0.7414030261	0.5144429161	0.3933975241	0.4525447043	0.7840440165	0.7964236589
no	OG0004479	208650	0.1055844156	1	0.7935064935	0.1080519481	0.5974025974	0.7961038961	0.7038961039	0.3207792208	0.1909090909	0.287012987	0.3233766234	0.2701298701	0.2064935065	0.2155844156	0.1844155844	0.5844155844	0.5311688312	0.0625974026	0.2142857143	0.4961038961	0.4571428571	0.3558441558	0.2558441558	0.1649350649	0.2103896104	0.0980519481	0.0792207792	0.1166233766	0.561038961	0.2675324675
no	OG0009877	209003	0.8834951456	1	0.4016990291	0.6650485437	0.4975728155	0.5800970874	0.4453883495	0.2718446602	0.3264563107	0.3932038835	0.3216019417	0.2075242718	0.2839805825	0.0441747573	0.0332524272	0.0667475728	0.0708737864	0.0129854369	0.0502427184	0.0709951456	0.1237864078	0.0638349515	0.057038835	0.084223301	0.0129854369	0.0149271845	0.0103762136	0.0098907767	0.0468446602	0.0404126214
no	OG0007063	209212	0.3733333333	1	0.71	0.3	0.8766666667	0.8033333333	0.84	0.8866666667	0.2326666667	0.48	0.49	0.78	0.83	0.2886666667	0.106	0.1863333333	0.3633333333	0.0303666667	0.208	0.5633333333	0.2786666667	0.4666666667	0.4733333333	0.1153333333	0.2306666667	0.0686666667	0.034	0.0973333333	0.4466666667	0.3666666667
no	OG0009199	209357	0.5782608696	1	0.6528985507	0.5463768116	0.5862318841	0.6623188406	0.9347826087	0.3036231884	0.3760869565	0.7152173913	0.5608695652	0.2637681159	0.3130434783	0.334057971	0.4253623188	0.3108695652	0.3217391304	0.2586956522	0.4311594203	0.3043478261	0.4855072464	0.5260869565	0.4884057971	0.5297101449	0.3028985507	0.2347826087	0.1992753623	0.2210144928	0.4971014493	0.565942029
no	OG0002458	209416	0.5015625	1	0.803125	0.4296875	0.909375	0.9171875	0.79375	0.7453125	0.36875	0.7625	0.7375	0.5859375	0.696875	0.346875	0.259375	0.3015625	0.4234375	0.2078125	0.403125	0.1875	0.4265625	0.3890625	0.4265625	0.303125	0.2484375	0.07859375	0.131875	0.083125	0.2828125	0.4140625
no	OG0004735	209737	0.6728395062	1	0.1450617284	0.4777777778	0.0697530864	0.2425925926	0.3055555556	0.0087654321	0.224691358	0.2481481481	0.0124074074	0.0074074074	0.0083333333	0.0033395062	0.0106790123	0.0165432099	0.0049074074	0.0001067901	0.0016358025	0.1555555556	0.1234567901	0.0164197531	0.003691358	0.0475925926	0.0003925926	0.0046296296	0.0041604938	0.0011419753	0.0031296296	0.0148765432
no	OG0004419	209773	0.0484177215	1	0.5569620253	0.0455696203	0.3126582278	0.6329113924	0.7848101266	0.1753164557	0.067721519	0.4208860759	0.2544303797	0.167721519	0.2974683544	0.1	0.1221518987	0.1272151899	0.3474683544	0.0374050633	0.0974683544	0.096835443	0.0284810127	0.3493670886	0.1740506329	0.0696202532	0.1050632911	0.0415189873	0.0364556962	0.0529746835	0.2474683544	0.4987341772
no	OG0010649	210529	0.4267326733	1	0.4574257426	0.3386138614	0.4564356436	0.598019802	0.4772277228	0.4069306931	0.2574257426	0.3772277228	0.5198019802	0.2920792079	0.3831683168	0.2099009901	0.1425742574	0.1584158416	0.1920792079	0.0844554455	0.1475247525	0.1841584158	0.2554455446	0.1643564356	0.1900990099	0.1643564356	0.1574257426	0.103960396	0.0837623762	0.0810891089	0.1316831683	0.1851485149
no	OG0008907	210711	0.3630136986	1	0.4506849315	0.4091324201	0.3844748858	0.4794520548	0.5616438356	0.1917808219	0.2931506849	0.4187214612	0.3424657534	0.1315068493	0.1730593607	0.2214611872	0.5662100457	0.4538812785	0.4397260274	0.1630136986	0.2835616438	0.1579908676	0.7853881279	0.398630137	0.4429223744	0.4657534247	0.2949771689	0.30456621	0.3497716895	0.3150684932	0.4561643836	0.6301369863
no	OG0008543	210766	0.9864603482	1	0.6847195358	0.7678916828	0.7930367505	0.916827853	0.7330754352	0.7988394584	0.6847195358	0.6789168279	0.7678916828	0.6170212766	0.6421663443	0.2940038685	0.0874274662	0.0914893617	0.1599613153	0.183172147	0.3036750484	0.051450677	0.2263056093	0.1953578337	0.2456479691	0.2398452611	0.0344294004	0.0216634429	0.033655706	0.0216634429	0.1566731141	0.0727272727
no	OG0006339	210973	0.6481481481	1	0.8460648148	0.5578703704	0.8900462963	0.8506944444	0.7592592593	0.7789351852	0.4988425926	0.9791666667	0.6909722222	0.6701388889	0.6898148148	0.3287037037	0.306712963	0.3043981481	0.4803240741	0.1666666667	0.2928240741	0.2152777778	0.4884259259	0.3298611111	0.3483796296	0.2685185185	0.1655092593	0.0733796296	0.1168981481	0.0863425926	0.3368055556	0.4236111111
no	OG0005092	211660	0.3115942029	1	0.7161835749	0.2620772947	0.9263285024	0.9553140097	0.729468599	0.384057971	0.229468599	0.4323671498	0.3647342995	0.4166666667	0.5048309179	0.0631642512	0.0887681159	0.0844202899	0.1413043478	0.0806763285	0.1884057971	0.461352657	0.2234299517	0.1292270531	0.1388888889	0.0986714976	0.06147343	0.0359903382	0.0376811594	0.0352657005	0.0915458937	0.0917874396
no	OG0008558	212547	0.5212981744	1	0.752535497	0.4523326572	0.7180527383	0.8742393509	0.9310344828	0.630831643	0.4421906694	0.5902636917	0.8174442191	0.4888438134	0.5476673428	0.2231237323	0.5760649087	0.4178498986	0.3914807302	0.261663286	0.3914807302	0.2900608519	0.5253549696	0.5740365112	0.4746450304	0.4279918864	0.5983772819	0.2555780933	0.215010142	0.2596348884	0.4868154158	0.7565922921
no	OG0002316	212772	0.3004291845	1	0.5636623748	0.2403433476	0.5579399142	0.6552217454	0.9885550787	0.6409155937	0.356223176	0.5178826896	0.6652360515	0.5050071531	0.652360515	0.1281831187	0.074248927	0.0947067239	0.2074391989	0.0922746781	0.1931330472	0.4120171674	0.1859799714	0.2303290415	0.2446351931	0.1131616595	0.0709585122	0.0190271817	0.017739628	0.0402002861	0.1473533619	0.1386266094
no	OG0004422	212880	0.4959677419	1	0.4919354839	0.3774193548	0.5443548387	0.6330645161	0.4838709677	0.5040322581	0.2504032258	0.4475806452	0.4475806452	0.3899193548	0.4596774194	0.1350806452	0.1322580645	0.1983870968	0.2169354839	0.0987903226	0.1862903226	0.4516129032	0.3266129032	0.1790322581	0.1883064516	0.1806451613	0.1641129032	0.0991935484	0.0689516129	0.0858870968	0.1721774194	0.1612903226
no	OG0003461	213109	0.5427974948	1	0.7139874739	0.4488517745	0.8079331942	0.9321503132	0.6607515658	0.7014613779	0.3997912317	0.7400835073	0.6764091858	0.5897703549	0.7202505219	0.1795407098	0.3455114823	0.3006263048	0.3590814196	0.1450939457	0.3037578288	0.1878914405	0.5146137787	0.3382045929	0.3204592902	0.1784968685	0.3684759916	0.1315240084	0.1628392484	0.1169102296	0.3058455115	0.4446764092
no	OG0005900	213464	0.5827725437	1	0.7523553163	0.5491251682	0.7146702557	0.7833109017	0.7577388964	0.9017496635	0.3956931359	0.5746971736	0.66756393	0.66756393	0.6985195155	0.3068640646	0.1574697174	0.2907133244	0.3714670256	0.1938088829	0.3378196501	0.530282638	0.534320323	0.3620457604	0.3526244953	0.3633916555	0.1243606999	0.098654105	0.0911170929	0.0944818304	0.3243606999	0.2207267833
no	OG0007809	213541	0.4767857143	1	0.9732142857	0.4339285714	0.8241071429	0.84375	0.7348214286	0.3642857143	0.3017857143	0.66875	0.5901785714	0.3303571429	0.3607142857	0.26875	0.4223214286	0.3571428571	0.4160714286	0.2973214286	0.3633928571	0.3535714286	0.6794642857	0.5160714286	0.4696428571	0.5392857143	0.6232142857	0.2964285714	0.2848214286	0.3017857143	0.4883928571	0.6258928571
no	OG0011659	213575	0.0792291221	1	0.5824411135	0.0521413276	0.8447537473	0.8244111349	0.6113490364	0.4132762313	0.1830835118	0.3394004283	0.8254817987	0.6167023555	0.6980728051	0.0855460385	0.0340471092	0.0189507495	0.3511777302	0.0030728051	0.5985010707	0.744111349	0.0294432548	0.2505353319	0.1809421842	0.0467880086	0.0217344754	0.0082762313	0.0054175589	0.012633833	0.0782655246	0.1381156317
no	OG0005344	213895	0.5302816901	1	0.3056338028	0.3781690141	0.3570422535	0.4732394366	0.4147887324	0.3070422535	0.2316901408	0.473943662	0.3035211268	0.3007042254	0.4077464789	0.1063380282	0.0513380282	0.1098591549	0.1352112676	0.0573239437	0.1063380282	0.5169014085	0.1507042254	0.1232394366	0.1204225352	0.0922535211	0.0328169014	0.0176760563	0.0266901408	0.0164084507	0.0725352113	0.0908450704
no	OG0003559	214585	0.2414772727	1	0.8806818182	0.2528409091	0.5113636364	0.609375	0.9573863636	0.40625	0.2457386364	0.5582386364	0.9389204545	0.6079545455	0.3863636364	0.4630681818	0.4914772727	0.4715909091	0.5553977273	0.2869318182	0.3678977273	0.4303977273	0.6605113636	0.6008522727	0.7301136364	0.578125	0.3480113636	0.2059659091	0.2727272727	0.2400568182	0.5965909091	0.6122159091
no	OG0004936	214764	0.628975265	1	0.7738515901	0.554770318	0.8551236749	0.9169611307	0.7385159011	0.6819787986	0.4010600707	0.6925795053	0.6855123675	0.5212014134	0.519434629	0.2279151943	0.2155477032	0.2897526502	0.2791519435	0.2314487633	0.3568904594	0.5600706714	0.4505300353	0.3356890459	0.4081272085	0.3250883392	0.1925795053	0.1208480565	0.106360424	0.1279151943	0.2703180212	0.3109540636
no	OG0003419	214812	0.2077185017	1	0.8433598184	0.2122587968	0.5652667423	0.9443813848	0.7763904654	0.5698070375	0.2247446084	0.3257661748	0.5505107832	0.3870601589	0.5459704881	0.3087400681	0.2792281498	0.1963677639	0.5017026107	0.1611804767	0.3688989784	0.4767309875	0.3007945516	0.3927355278	0.2724177072	0.2553916005	0.360953462	0.2247446084	0.2213393871	0.2451759364	0.2814982974	0.3950056754
no	OG0003401	214899	0.4114052953	1	0.5784114053	0.3258655804	0.5112016293	0.6537678208	0.6395112016	0.4949083503	0.3462321792	0.7820773931	0.7148676171	0.3401221996	0.450101833	0.2525458248	0.1140529532	0.266802444	0.3095723014	0.1012219959	0.2362525458	0.3604887984	0.5987780041	0.3217922607	0.4358452138	0.2057026477	0.0802443992	0.0395112016	0.050509165	0.0348268839	0.2932790224	0.2281059063
no	OG0005546	215351	0.3047619048	1	0.4047619048	0.2154761905	0.3988095238	0.6666666667	0.5589285714	0.3285714286	0.225	0.3357142857	0.380952381	0.2244047619	0.3113095238	0.0994047619	0.1678571429	0.1166666667	0.1785714286	0.0491666667	0.1470238095	0.3595238095	0.1958333333	0.1172619048	0.1255952381	0.0863095238	0.2547619048	0.1095238095	0.0797619048	0.1005952381	0.1136904762	0.2047619048
no	OG0007677	215387	0.9391304348	1	0.2647826087	0.8130434783	0.1282608696	0.4391304348	0.6347826087	0.0127826087	0.3926086957	0.3791304348	0.0465217391	0.0134347826	0.016826087	0.0050869565	0.0412608696	0.0482608696	0.038173913	0.0030565217	0.0066956522	0.1008695652	0.2482608696	0.0430869565	0.0136956522	0.122173913	0.0069565217	0.0245217391	0.0227391304	0.0124782609	0.0153043478	0.0395652174
no	OG0003469	216274	0.8533333333	1	0.416	0.5913333333	0.5486666667	0.5453333333	0.386	0.65	0.2586666667	0.5833333333	0.6206666667	0.5446666667	0.6193333333	0.0429333333	0.0180666667	0.0086	0.0444	0.0146	0.0564	0.9666666667	0.018	0.0392	0.0662	0.0182	0.0080666667	0.000366	0.0032	0.0019333333	0.0208666667	0.0242
no	OG0006029	216846	0.3033783784	1	0.6736486486	0.3337837838	0.4918918919	0.7905405405	0.7027027027	0.2175675676	0.1655405405	0.1486486486	0.177027027	0.252027027	0.2351351351	0.0689189189	0.1959459459	0.2601351351	0.1378378378	0.0763513514	0.1087837838	0.4439189189	0.7972972973	0.1689189189	0.1472972973	0.2114864865	0.1614864865	0.1574324324	0.0986486486	0.0885135135	0.1675675676	0.2959459459
no	OG0006592	216987	0.5126666667	1	0.4793333333	0.4153333333	0.4993333333	0.5786666667	0.4986666667	0.4033333333	0.298	0.638	0.5506666667	0.308	0.3946666667	0.1866666667	0.0642666667	0.072	0.146	0.12	0.232	0.0693333333	0.1693333333	0.2053333333	0.2113333333	0.1406666667	0.0604	0.0205333333	0.0200666667	0.0289333333	0.136	0.098
no	OG0007594	217031	0.4243902439	1	0.662601626	0.3593495935	0.8292682927	0.9024390244	0.9756097561	0.462601626	0.287804878	0.4479674797	0.481300813	0.6032520325	0.5715447154	0.1382113821	0.1260162602	0.0730894309	0.1788617886	0.0795934959	0.1455284553	0.1113821138	0.1349593496	0.2414634146	0.2170731707	0.1284552846	0.0795934959	0.0263414634	0.0218699187	0.0437398374	0.1227642276	0.2130081301
no	OG0012683	217057	0.7047169811	1	0.5188679245	0.5830188679	0.6235849057	0.6849056604	0.5283018868	0.2528301887	0.3933962264	0.4726415094	0.4339622642	0.2698113208	0.3283018868	0.1396226415	0.0981132075	0.1009433962	0.1254716981	0.1924528302	0.1849056604	0.1462264151	0.1537735849	0.2094339623	0.1830188679	0.2094339623	0.1962264151	0.0814150943	0.0468867925	0.086509434	0.141509434	0.1650943396
no	OG0009380	217109	0.6451965066	1	0.5316593886	0.4967248908	0.6757641921	0.635371179	0.4836244541	0.2401746725	0.3307860262	0.693231441	0.4978165939	0.2347161572	0.2925764192	0.0743449782	0.1637554585	0.2041484716	0.1299126638	0.0918122271	0.1200873362	0.3973799127	0.2096069869	0.1419213974	0.1320960699	0.114628821	0.3013100437	0.1255458515	0.1135371179	0.1299126638	0.1397379913	0.3613537118
no	OG0004092	217232	0.6233576642	1	0.6423357664	0.5386861314	0.602189781	0.6788321168	0.7051094891	0.3890510949	0.3182481752	0.8759124088	0.4686131387	0.3927007299	0.4386861314	0.1583941606	0.0832116788	0.097810219	0.1656934307	0.0788321168	0.1423357664	0.7109489051	0.2328467153	0.3226277372	0.2948905109	0.1481751825	0.0839416058	0.0262773723	0.0290510949	0.0316058394	0.1788321168	0.1591240876
no	OG0007164	217431	0.5659722222	1	0.4988425926	0.4733796296	0.5740740741	0.6261574074	0.5578703704	0.4259259259	0.2222222222	0.4398148148	0.3402777778	0.40625	0.4143518519	0.1203703704	0.075462963	0.1550925926	0.1319444444	0.0846064815	0.212962963	0.1678240741	0.2094907407	0.1967592593	0.1608796296	0.1423611111	0.1921296296	0.096412037	0.043287037	0.1005787037	0.1458333333	0.1828703704
no	OG0006643	217558	0.7015503876	1	0.7454780362	0.5930232558	0.6524547804	0.7764857881	0.7454780362	0.1782945736	0.3359173127	0.4302325581	0.3023255814	0.1989664083	0.2364341085	0.0388888889	0.0343669251	0.0370801034	0.0532299742	0.0157622739	0.0401808786	0.1989664083	0.1434108527	0.0657622739	0.0799741602	0.0733850129	0.0164082687	0.0089922481	0.0090310078	0.0062015504	0.0414728682	0.0303617571
no	OG0005064	217653	0.7841666667	1	0.2566666667	0.6008333333	0.125	0.3925	0.5241666667	0.0072666667	0.2925	0.4325	0.0241666667	0.01075	0.0128333333	0.001	0.0063833333	0.0080416667	0.002975	0.0004383333	0.0008416667	0.0550833333	0.05925	0.0086666667	0.003025	0.0295	0.0002133333	0.0026	0.0023583333	0.0005466667	0.0013583333	0.0063916667
no	OG0004886	218100	0.4885993485	1	0.7605863192	0.3648208469	0.9169381107	0.9169381107	0.7198697068	0.4657980456	0.3827361564	0.5749185668	0.6530944625	0.4332247557	0.5358306189	0.1258957655	0.0260586319	0.0328990228	0.0799674267	0.0332247557	0.0631921824	0.1304560261	0.0975570033	0.092019544	0.1070032573	0.0669381107	0.0125732899	0.0029641694	0.0057654723	0.0058957655	0.0674267101	0.0267100977
no	OG0004367	218543	0.3519313305	1	0.6491416309	0.2961373391	0.6469957082	0.7907725322	0.8272532189	0.393776824	0.2886266094	0.4678111588	0.7424892704	0.4517167382	0.6416309013	0.1448497854	0.1105150215	0.1212446352	0.2092274678	0.0767167382	0.1738197425	0.2939914163	0.2092274678	0.232832618	0.2843347639	0.1137339056	0.0990343348	0.0322961373	0.0403433476	0.0391630901	0.1791845494	0.1995708155
no	OG0004890	218629	0.3952513966	1	0.7094972067	0.3268156425	0.8044692737	0.751396648	0.6061452514	0.4776536313	0.1913407821	0.4525139665	0.5586592179	0.3701117318	0.3924581006	0.251396648	0.1187150838	0.1578212291	0.3058659218	0.1282122905	0.2402234637	0.4483240223	0.2597765363	0.3491620112	0.4008379888	0.1689944134	0.0903631285	0.0303072626	0.0384078212	0.0541899441	0.2108938547	0.2611731844
no	OG0005032	218832	0.5568181818	1	0.7727272727	0.5204545455	0.8522727273	0.9068181818	0.8	0.9181818182	0.4181818182	0.8431818182	0.7568181818	0.7840909091	0.775	0.3954545455	0.3727272727	0.5568181818	0.5204545455	0.3590909091	0.625	0.5522727273	0.8045454545	0.6522727273	0.6795454545	0.525	0.2636363636	0.1711363636	0.2363636364	0.1595454545	0.4727272727	0.6590909091
no	OG0004990	219103	0.3159041394	1	0.2832244009	0.2418300654	0.2592592593	0.4684095861	0.2875816993	0.1102396514	0.1834422658	0.3899782135	0.1921568627	0.059912854	0.0847494553	0.0481481481	0.0464052288	0.0677559913	0.079956427	0.0165577342	0.0461873638	0.3355119826	0.2026143791	0.0708061002	0.0612200436	0.0396514161	0.0481481481	0.0155119826	0.0291938998	0.0135511983	0.0440087146	0.0557734205
no	OG0010269	219114	0.8012326656	1	0.2727272727	0.6640986133	0.157164869	0.37596302	0.6502311248	0.0416024653	0.3081664099	0.625577812	0.0627118644	0.0429892142	0.0440677966	0.0164869029	0.1212634823	0.0779661017	0.0386748844	0.0303543914	0.0265023112	0.2218798151	0.3158705701	0.0633281972	0.0767334361	0.1802773498	0.1272727273	0.1741140216	0.1209553159	0.1149460709	0.0473035439	0.1741140216
no	OG0005857	219158	0.1731638418	1	0.9915254237	0.1833333333	0.7711864407	0.9802259887	0.6242937853	0.4406779661	0.1491525424	0.1892655367	0.2966101695	0.3926553672	0.4039548023	0.1564971751	0.3502824859	0.3926553672	0.3926553672	0.1225988701	0.2641242938	0.604519774	0.686440678	0.3192090395	0.3079096045	0.3446327684	0.3474576271	0.1960451977	0.1951977401	0.1720338983	0.3389830508	0.5367231638
no	OG0007938	219249	0.309202454	1	0.7607361963	0.263803681	0.8404907975	0.8895705521	0.9141104294	0.5521472393	0.2171779141	0.318404908	0.7791411043	0.454601227	0.5349693252	0.2447852761	0.2656441718	0.1282208589	0.336809816	0.073006135	0.2386503067	0.4343558282	0.1325153374	0.2877300613	0.2791411043	0.1472392638	0.2901840491	0.1245398773	0.1030674847	0.1251533742	0.2325153374	0.3055214724
no	OG0001934	223770	0.2960526316	1	0.6197368421	0.2921052632	0.5078947368	0.7802631579	0.6657894737	0.4697368421	0.275	0.7723684211	0.4776315789	0.3171052632	0.4328947368	0.1842105263	0.4447368421	0.3855263158	0.4802631579	0.1127631579	0.2907894737	0.4171052632	0.7328947368	0.3342105263	0.4210526316	0.4578947368	0.2526315789	0.2144736842	0.3197368421	0.1486842105	0.2394736842	0.4078947368
no	OG0008630	223827	0.306501548	1	0.3699690402	0.2492260062	0.3157894737	0.5077399381	0.7600619195	0.3312693498	0.2027863777	0.8606811146	0.3513931889	0.2554179567	0.2817337461	0.1424148607	0.1795665635	0.1873065015	0.3374613003	0.0823529412	0.1795665635	0.4009287926	0.2182662539	0.173374613	0.2229102167	0.1475232198	0.1702786378	0.0594427245	0.0684210526	0.1181114551	0.1609907121	0.1780185759
no	OG0006293	223828	0.477443609	1	0.6040100251	0.4749373434	0.4874686717	0.6804511278	0.7167919799	0.477443609	0.2807017544	0.6177944862	0.4899749373	0.3909774436	0.462406015	0.2155388471	0.1403508772	0.1528822055	0.3934837093	0.119047619	0.2205513784	0.4473684211	0.2593984962	0.2744360902	0.2481203008	0.1679197995	0.2080200501	0.0912280702	0.0661654135	0.0865914787	0.1741854637	0.1992481203
no	OG0007743	224045	0.6261682243	1	0.7803738318	0.5794392523	0.7476635514	0.7429906542	0.6869158879	0.6028037383	0.3757009346	0.8411214953	0.5420560748	0.4953271028	0.476635514	0.4607476636	0.3700934579	0.3327102804	0.4275700935	0.326635514	0.523364486	0.7429906542	0.5934579439	0.5560747664	0.5794392523	0.5654205607	0.4579439252	0.2794392523	0.2420560748	0.2892523364	0.458411215	0.5607476636
no	OG0008576	224092	0.5870503597	1	0.4712230216	0.4669064748	0.4158273381	0.590647482	0.6021582734	0.2805755396	0.3913669065	0.545323741	0.4697841727	0.209352518	0.228057554	0.1330935252	0.1848920863	0.2834532374	0.2517985612	0.2215827338	0.2287769784	0.3021582734	0.326618705	0.2410071942	0.2791366906	0.2201438849	0.2071942446	0.1151079137	0.1158273381	0.1287769784	0.2410071942	0.371942446
no	OG0007024	224171	0.9054054054	1	0.3304054054	0.7297297297	0.1574324324	0.4344594595	0.6567567568	0.0220945946	0.3358108108	0.6466216216	0.0549324324	0.0250675676	0.0358783784	0.0078378378	0.034527027	0.0329054054	0.0093243243	0.0046621622	0.0074324324	0.2804054054	0.2641891892	0.0238513514	0.0148648649	0.0837837838	0.0055743243	0.0094594595	0.0175	0.0051959459	0.0166216216	0.0565540541
no	OG0008981	225160	0.5454545455	1	0.6356643357	0.3839160839	0.9300699301	0.8111888112	0.5797202797	0.5433566434	0.279020979	0.5517482517	0.5657342657	0.6090909091	0.6916083916	0.0679020979	0.0178321678	0.0214685315	0.0514685315	0.0341958042	0.0578321678	0.1825174825	0.041048951	0.079020979	0.0697202797	0.0543356643	0.013986014	0.0058111888	0.0056153846	0.0068671329	0.0511188811	0.0225874126
no	OG0003300	225164	0.2375	1	0.4984375	0.1921875	0.465625	0.5421875	0.53203125	0.5671875	0.26640625	0.37109375	0.5703125	0.75234375	0.76875	0.1546875	0.33046875	0.13515625	0.3453125	0.22109375	0.290625	0.68359375	0.20625	0.33046875	0.390625	0.16328125	0.371875	0.10234375	0.1296875	0.09765625	0.21328125	0.5734375
no	OG0007264	225182	0.7890499195	1	0.2995169082	0.5797101449	0.2173913043	0.4396135266	0.5458937198	0.1035426731	0.3929146538	0.8228663446	0.6409017713	0.083252818	0.0866344605	0.0409017713	0.0951690821	0.0581320451	0.0954911433	0.0230273752	0.1201288245	0.3252818035	0.1607085346	0.1380032206	0.1246376812	0.0964573269	0.1123993559	0.047826087	0.021900161	0.0421900161	0.0616747182	0.0845410628
no	OG0008191	225348	0.8845671267	1	0.6825595985	0.7628607277	0.8017565872	0.7227101631	0.9661229611	0.4228356336	0.5658720201	0.9799247177	0.8557089084	0.3839397742	0.4353826851	0.3437892095	0.2986198243	0.3425345044	0.356336261	0.2559598494	0.3964868256	0.287327478	0.4818067754	0.5056461731	0.4353826851	0.4542032622	0.2860727729	0.1030112923	0.1208281054	0.1442910916	0.4441656211	0.5696361355
no	OG0010542	225467	0.5154867257	1	0.5774336283	0.4181415929	0.6172566372	0.685840708	0.7920353982	0.4933628319	0.4026548673	0.8628318584	0.907079646	0.3628318584	0.5	0.4402654867	0.2367256637	0.1787610619	0.4446902655	0.1508849558	0.3871681416	0.203539823	0.25	0.3761061947	0.4314159292	0.314159292	0.110619469	0.0761061947	0.0995575221	0.057079646	0.2477876106	0.1862831858
no	OG0012425	225745	0.7495961228	1	0.2504038772	0.5525040388	0.2487883683	0.408723748	0.5266558966	0.1954765751	0.3214862682	0.7269789984	0.4313408724	0.1744749596	0.169628433	0.1019386107	0.0263327948	0.0308562197	0.0445880452	0.0340872375	0.0785137318	0.8723747981	0.0954765751	0.0917609047	0.0945072698	0.0764135703	0.0211631664	0.0061550889	0.0056704362	0.0061712439	0.056542811	0.0240710824
no	OG0004501	226026	0.4149606299	1	0.494488189	0.2834645669	0.5251968504	0.6299212598	0.6125984252	0.2803149606	0.2645669291	0.5015748031	0.3354330709	0.2559055118	0.3188976378	0.0566141732	0.0303937008	0.0363779528	0.0617322835	0.0275590551	0.0338582677	0.388976378	0.1094488189	0.0787401575	0.0968503937	0.035511811	0.0261417323	0.0104724409	0.0096850394	0.0059055118	0.047007874	0.0480314961
no	OG0005845	226409	0.4729411765	1	0.3211764706	0.4188235294	0.2817647059	0.4847058824	0.6176470588	0.1064705882	0.2205882353	0.3070588235	0.19	0.2458823529	0.2411764706	0.08	0.0658823529	0.0982352941	0.0694117647	0.0491764706	0.0870588235	0.3358823529	0.2782352941	0.1305882353	0.1117647059	0.0929411765	0.0623529412	0.0381176471	0.0359411765	0.0320588235	0.0988235294	0.3835294118
no	OG0008925	226414	0.8644688645	1	0.4725274725	0.641025641	0.5677655678	0.6043956044	0.5128205128	0.3597069597	0.8681318681	0.967032967	0.5457875458	0.3194139194	0.3399267399	0.2362637363	0.0677655678	0.0835164835	0.1333333333	0.1663003663	0.236996337	0.2967032967	0.1600732601	0.2315018315	0.2018315018	0.1380952381	0.0871794872	0.025018315	0.0195238095	0.021978022	0.1388278388	0.1007326007
no	OG0005772	226432	0.2636963696	1	0.8547854785	0.2772277228	0.7854785479	0.8514851485	0.8778877888	0.6567656766	0.1693069307	0.3795379538	0.3333333333	0.696369637	0.702970297	0.1874587459	0.1544554455	0.2399339934	0.2884488449	0.1297029703	0.2887788779	0.2122112211	0.498349835	0.6567656766	0.4323432343	0.1778877888	0.2498349835	0.0656765677	0.0778877888	0.0894389439	0.495049505	0.6237623762
no	OG0006776	227099	0.6216216216	1	0.2695945946	0.4560810811	0.2236486486	0.4358108108	0.5439189189	0.4189189189	0.2287162162	0.3817567568	0.2347972973	0.1358108108	0.189527027	0.0790540541	0.0385135135	0.097972973	0.0581081081	0.0949324324	0.0800675676	0.072972973	0.2324324324	0.0543918919	0.0611486486	0.0814189189	0.0276013514	0.0137837838	0.0184459459	0.0022837838	0.0537162162	0.0587837838
no	OG0007644	227525	0.7283236994	1	0.8092485549	0.6358381503	0.8265895954	0.9653179191	0.6300578035	0.4820809249	0.5838150289	0.6184971098	0.7283236994	0.6358381503	0.6184971098	0.1398843931	0.1011560694	0.263583815	0.1549132948	0.0693641618	0.1225433526	0.5757225434	0.9248554913	0.3554913295	0.2572254335	0.2156069364	0.0547976879	0.0309248555	0.0612716763	0.0380924855	0.3497109827	0.1312138728
no	OG0007422	227674	0.4909560724	1	0.7312661499	0.4728682171	0.7312661499	0.8217054264	0.857881137	0.3178294574	0.338501292	0.6072351421	0.5271317829	0.2545219638	0.3178294574	0.1413436693	0.1832041344	0.3359173127	0.2971576227	0.2025839793	0.242118863	0.4547803618	0.6330749354	0.3824289406	0.2341085271	0.2997416021	0.2997416021	0.0868217054	0.0865633075	0.1454780362	0.3565891473	0.4315245478
no	OG0010197	227715	0.8167539267	1	0.4261780105	0.6806282723	0.432460733	0.522513089	0.6335078534	0.2476439791	0.3785340314	0.5172774869	0.3445026178	0.245026178	0.277486911	0.0842931937	0.0848167539	0.1272251309	0.1136125654	0.0832460733	0.1560209424	0.1654450262	0.2429319372	0.1958115183	0.1523560209	0.2340314136	0.0534031414	0.0476439791	0.0436649215	0.0347120419	0.1287958115	0.1544502618
no	OG0007712	228005	0.6240384615	1	0.5125	0.4221153846	0.6105769231	0.625	0.5653846154	0.4605769231	0.3125	0.5375	0.5307692308	0.4403846154	0.5403846154	0.0676923077	0.0444230769	0.0300961538	0.0561538462	0.0325	0.0582692308	0.0752884615	0.0554807692	0.0640384615	0.0770192308	0.0457692308	0.0870192308	0.0355769231	0.0229807692	0.0226923077	0.0532692308	0.0523076923
no	OG0010737	228356	0.4737704918	1	0.8049180328	0.5081967213	0.8442622951	0.8278688525	0.8278688525	0.9344262295	0.4598360656	0.543442623	0.5614754098	0.7631147541	0.8524590164	0.487704918	0.4868852459	0.5106557377	0.6803278689	0.8606557377	0.6106557377	0.8360655738	0.8770491803	0.6360655738	0.5221311475	0.5254098361	0.7819672131	0.5327868852	0.3959016393	0.6196721311	0.6631147541	0.7786885246
no	OG0007455	228410	0.5211097708	1	0.7623642943	0.4041013269	0.8214716526	0.8878166466	0.6248492159	0.4427020507	0.3329312425	0.5910735826	0.4185765983	0.3908323281	0.4800965018	0.0798552473	0.0620024125	0.0675512666	0.0832328106	0.0568154403	0.0839565742	0.2086851628	0.138721351	0.1089264174	0.1278648975	0.1254523522	0.0316043426	0.0215922799	0.0238841978	0.0154402895	0.0731001206	0.0710494572
no	OG0005108	228482	0.6411483254	1	0.3052631579	0.5693779904	0.1306220096	0.4349282297	0.438277512	0.0288516746	0.3215311005	0.4588516746	0.0550239234	0.0224880383	0.0298564593	0.0103827751	0.046507177	0.0717703349	0.028277512	0.0064114833	0.0217703349	0.0679425837	0.1775119617	0.0292344498	0.0770334928	0.1210526316	0.0062679426	0.0314832536	0.0913875598	0.0266985646	0.0181818182	0.1004784689
no	OG0006998	228714	0.4614035088	1	0.5131578947	0.4377192982	0.3789473684	0.5833333333	0.7192982456	0.5464912281	0.3394736842	0.7728070175	0.6043859649	0.4859649123	0.4798245614	0.3894736842	0.4096491228	0.3464912281	0.5412280702	0.2657894737	0.7201754386	0.1552631579	0.5122807018	0.5333333333	0.4956140351	0.5192982456	0.2692982456	0.3043859649	0.2552631579	0.2745614035	0.4166666667	0.45
no	OG0003748	228790	0.4454545455	1	0.7972727273	0.4554545455	0.7181818182	0.7972727273	0.8209090909	0.4645454545	0.3345454545	0.4454545455	0.5490909091	0.4363636364	0.4890909091	0.2854545455	0.2763636364	0.3445454545	0.4518181818	0.1309090909	0.31	0.9636363636	0.7727272727	0.45	0.3818181818	0.3554545455	0.1845454545	0.1309090909	0.14	0.11	0.3827272727	0.46
no	OG0006929	228839	0.1432432432	1	0.5144144144	0.1630630631	0.2351351351	0.581981982	0.9459459459	0.1072072072	0.1585585586	0.3036036036	0.1531531532	0.0744144144	0.0864864865	0.0389189189	0.0990990991	0.2207207207	0.1981981982	0.0304504505	0.0972972973	0.2495495495	0.4081081081	0.3459459459	0.127027027	0.0936936937	0.1441441441	0.0828828829	0.0565765766	0.0488288288	0.1801801802	0.5396396396
no	OG0004250	229096	0.4279329609	1	0.6983240223	0.3592178771	0.6759776536	0.7877094972	0.8938547486	0.4759776536	0.4854748603	0.8491620112	0.8770949721	0.456424581	0.5530726257	0.2966480447	0.2597765363	0.2245810056	0.2916201117	0.1910614525	0.3072625698	0.1944134078	0.3022346369	0.3262569832	0.3631284916	0.2424581006	0.2452513966	0.1044692737	0.1798882682	0.0882681564	0.2888268156	0.4083798883
no	OG0008468	229363	0.6036036036	1	0.5585585586	0.4855855856	0.5864864865	0.5513513514	0.5099099099	0.5252252252	0.3342342342	0.6243243243	0.3522522523	0.3891891892	0.472972973	0.236036036	0.0567567568	0.0667567568	0.1063063063	0.1315315315	0.1792792793	0.9459459459	0.1459459459	0.163963964	0.2009009009	0.1405405405	0.0936936937	0.0314414414	0.0236936937	0.0405405405	0.1333333333	0.1405405405
no	OG0003928	229700	0.7298387097	1	0.6169354839	0.6532258065	0.5443548387	0.7137096774	0.7701612903	0.4516129032	0.435483871	0.7056451613	0.3955645161	0.3983870968	0.4556451613	0.2088709677	0.2443548387	0.4233870968	0.2939516129	0.1975806452	0.3612903226	0.4959677419	0.6451612903	0.3209677419	0.3673387097	0.2814516129	0.227016129	0.1403225806	0.1935483871	0.0866935484	0.327016129	0.4233870968
no	OG0003564	229841	0.687394958	1	0.125210084	0.4453781513	0.0641176471	0.2277310924	0.2638655462	0.0041596639	0.1781512605	0.3924369748	0.0168067227	0.0078823529	0.0108403361	0.0014369748	0.0177310924	0.0162184874	0.0030588235	0.0004714286	0.0023781513	0.1630252101	0.0773109244	0.0110084034	0.0046890756	0.0415966387	0.0019747899	0.0064957983	0.005512605	0.003302521	0.0032016807	0.0111764706
no	OG0008004	229937	0.3836565097	1	0.3850415512	0.2631578947	0.6024930748	0.620498615	0.459833795	0.3199445983	0.1855955679	0.4362880886	0.391966759	0.2797783934	0.3545706371	0.0790858726	0.028531856	0.045567867	0.0688365651	0.0346260388	0.0614958449	0.1551246537	0.0379501385	0.101800554	0.0819944598	0.0491689751	0.0242382271	0.0068282548	0.0114404432	0.0103047091	0.0416897507	0.0594182825
no	OG0009170	230025	0.000593423	1	0.4768310912	0.0002735426	0.1494768311	0.3961136024	0.000367713	0.0018834081	0	0	0	0.0004215247	0	0	0	0	0.000916293	0	0	0.0046188341	0.0018684604	0	0.001509716	0	0.0024962631	0	0.0097757848	0	0	0.05754858
no	OG0003952	230249	0.6698473282	1	0.6889312977	0.536259542	0.8645038168	0.7748091603	0.7366412214	0.8625954198	0.4694656489	0.820610687	0.9942748092	0.7938931298	0.7938931298	0.893129771	0.6507633588	0.356870229	0.4828244275	0.3664122137	0.4217557252	0.429389313	0.6297709924	0.6259541985	0.7061068702	0.4541984733	0.8664122137	0.4408396947	0.3473282443	0.2614503817	0.6946564885	0.7786259542
no	OG0007856	230376	0.6777003484	1	0.3135888502	0.5470383275	0.2491289199	0.3972125436	0.4965156794	0.1846689895	0.2386759582	0.4756097561	0.2160278746	0.1268292683	0.1515679443	0.0477351916	0.0416376307	0.0965156794	0.0808362369	0.0229965157	0.0433797909	0.1846689895	0.2020905923	0.0824041812	0.0735191638	0.0714285714	0.0402439024	0.0148432056	0.0111498258	0.0120209059	0.0806620209	0.0594076655
no	OG0008629	230500	0.3993174061	1	0.5358361775	0.3051194539	0.4948805461	0.6928327645	0.7030716724	0.1692832765	0.1812286689	0.3447098976	0.6757679181	0.2122866894	0.2389078498	0.0306484642	0.018668942	0.0224573379	0.0778156997	0.0064163823	0.0675767918	0.7133105802	0.0706484642	0.0784982935	0.0740614334	0.0470989761	0.0046757679	0.0018771331	0.0025870307	0.0005392491	0.0447098976	0.0481228669
no	OG0003997	230594	0.2537572254	1	0.6994219653	0.2398843931	0.5433526012	0.6936416185	0.9190751445	0.3121387283	0.3398843931	0.4907514451	0.2063583815	0.210982659	0.2560693642	0.1231213873	0.1075144509	0.4751445087	0.1855491329	0.101734104	0.1080924855	0.2450867052	0.4011560694	0.1398843931	0.1595375723	0.1086705202	0.176300578	0.0523699422	0.0734104046	0.0705202312	0.2502890173	0.6300578035
no	OG0004858	230674	0.2358695652	1	0.8405797101	0.2311594203	0.7210144928	0.9384057971	0.7717391304	0.3322463768	0.243115942	0.3163043478	0.3985507246	0.2449275362	0.3170289855	0.2061594203	0.2981884058	0.3492753623	0.3608695652	0.1456521739	0.3405797101	0.1445652174	0.5543478261	0.402173913	0.3768115942	0.284057971	0.3583333333	0.1793478261	0.1713768116	0.1677536232	0.3047101449	0.4565217391
no	OG0001959	230753	0.5476718404	1	0.44345898	0.4634146341	0.3924611973	0.6075388027	0.6984478936	0.3858093126	0.3481152993	0.5432372506	0.5055432373	0.2793791574	0.3215077605	0.1631929047	0.2017738359	0.2793791574	0.266075388	0.1405764967	0.2239467849	0.2350332594	0.3458980044	0.288248337	0.2616407982	0.2527716186	0.1986696231	0.1277161863	0.0960088692	0.1148558758	0.2239467849	0.2549889135
no	OG0010644	230767	0.484502447	1	0.8287112561	0.4616639478	0.8955954323	0.9657422512	0.8221859706	0.7030995106	0.32137031	0.4110929853	0.9673735726	0.5823817292	0.6933115824	0.3539967374	0.4518760196	0.4306688418	0.4926590538	0.2528548124	0.5791190865	0.9853181077	0.7194127243	0.6362153344	0.5954323002	0.3752039152	0.5742251223	0.2675367047	0.189233279	0.3262642741	0.4584013051	0.7422512235
no	OG0013034	230908	0.5704697987	1	0.4872483221	0.467114094	0.4818791946	0.6362416107	0.6456375839	0.3583892617	0.3986577181	0.4268456376	0.4147651007	0.2765100671	0.3302013423	0.077852349	0.0382550336	0.0659060403	0.1029530201	0.0786577181	0.086442953	0.1230872483	0.1812080537	0.1002684564	0.1198657718	0.104966443	0.0213422819	0.0146308725	0.0153020134	0.0139597315	0.0769127517	0.0480536913
no	OG0009066	231123	0.6073770492	1	0.1795081967	0.6032786885	0.15	0.2098360656	0.2918032787	0.3040983607	0.2614754098	0.5	0.2532786885	0.1516393443	0.1393442623	0.0312295082	0.0079836066	0.0268032787	0.0159836066	0.0072868852	0.0146721311	0.0686885246	0.1172131148	0.0636065574	0.0440983607	0.0385245902	0.0023032787	0.002352459	0.0011885246	0.0007040984	0.0414754098	0.0071639344
no	OG0005499	231329	0.5326460481	1	0.5945017182	0.4570446735	0.5841924399	0.6804123711	0.5017182131	0.4054982818	0.3051546392	0.5360824742	0.5120274914	0.2903780069	0.3309278351	0.2446735395	0.0927835052	0.1446735395	0.1927835052	0.1161512027	0.3154639175	0.2158075601	0.2347079038	0.2635738832	0.2371134021	0.1910652921	0.110652921	0.0317869416	0.0360824742	0.0350515464	0.1917525773	0.1577319588
no	OG0007087	231386	0.4308270677	1	0.5751879699	0.3541353383	0.5744360902	0.7819548872	0.7248120301	0.5218045113	0.3428571429	0.4616541353	0.5819548872	0.3661654135	0.5240601504	0.1488721805	0.1165413534	0.1879699248	0.2278195489	0.0706015038	0.1578947368	0.2857142857	0.3466165414	0.1473684211	0.1541353383	0.1458646617	0.0656390977	0.0402255639	0.0789473684	0.0318045113	0.1353383459	0.1180451128
no	OG0004689	231452	0.6153846154	1	0.5711538462	0.5980769231	0.5413461538	0.6365384615	0.8259615385	0.3230769231	0.3894230769	0.6711538462	0.4288461538	0.2740384615	0.3057692308	0.1778846154	0.1903846154	0.4394230769	0.2528846154	0.1576923077	0.2057692308	0.9615384615	0.4673076923	0.3759615385	0.3028846154	0.2942307692	0.2278846154	0.1596153846	0.1384615385	0.1461538462	0.3096153846	0.4701923077
no	OG0005122	231915	0.4048387097	1	0.6548387097	0.3725806452	0.6217741935	0.6830645161	0.5774193548	0.4959677419	0.2572580645	0.6459677419	0.4629032258	0.3967741935	0.4016129032	0.2088709677	0.1572580645	0.2403225806	0.2112903226	0.1330645161	0.2258064516	0.5185483871	0.9193548387	0.2661290323	0.2064516129	0.2427419355	0.114516129	0.0806451613	0.0862903226	0.0665322581	0.264516129	0.2459677419
no	OG0009043	231999	0.2	1	0.7496183206	0.172519084	0.641221374	0.7099236641	0.7389312977	0.4702290076	0.1908396947	0.334351145	0.3083969466	0.2839694656	0.3083969466	0.2	0.879389313	0.0790839695	0.279389313	0.2687022901	0.3877862595	0.8335877863	0.0471755725	0.3435114504	0.5908396947	0.4534351145	0.1893129771	0.3541984733	0.293129771	0.1816793893	0.241221374	0.6717557252
no	OG0010218	232236	0.4289813486	1	0.4906743185	0.3414634146	0.5724533716	0.6743185079	0.4103299857	0.5021520803	0.2840746055	0.4304160689	0.4548063128	0.3902439024	0.4634146341	0.1030129125	0.0896700143	0.0929698709	0.1229555237	0.0583931133	0.137733142	0.3615494978	0.1951219512	0.1793400287	0.1403156385	0.175035868	0.1621233859	0.0684361549	0.0401721664	0.0853658537	0.1779053085	0.0895265423
no	OG0006216	232314	0.5136904762	1	0.6666666667	0.405952381	0.7023809524	0.7202380952	0.619047619	0.4648809524	0.3505952381	0.6607142857	0.6488095238	0.4345238095	0.581547619	0.1571428571	0.0672619048	0.0761904762	0.1583333333	0.081547619	0.1589285714	0.281547619	0.1696428571	0.1535714286	0.2107142857	0.143452381	0.0416071429	0.0258928571	0.0308333333	0.0231547619	0.1142857143	0.0857142857
no	OG0009060	232491	0.531835206	1	0.7041198502	0.4700374532	0.6947565543	0.8202247191	0.6498127341	0.4494382022	0.436329588	0.5805243446	0.7078651685	0.4550561798	0.4756554307	0.2041198502	0.3314606742	0.2059925094	0.2677902622	0.1421348315	0.2808988764	0.5018726592	0.3801498127	0.2696629213	0.3202247191	0.3464419476	0.1473782772	0.177340824	0.2116104869	0.1445692884	0.2471910112	0.2228464419
no	OG0005734	232560	0.4325892857	1	0.6517857143	0.39375	0.5892857143	0.8839285714	0.9732142857	0.5625	0.1910714286	0.3870535714	0.6339285714	0.3924107143	0.434375	0.1584821429	0.1058035714	0.0933035714	0.128125	0.0683035714	0.2227678571	0.4955357143	0.1892857143	0.3794642857	0.3830357143	0.0866071429	0.1629464286	0.1125	0.0455357143	0.044375	0.2254464286	0.3316964286
no	OG0002540	232679	0.6073394495	1	0.9165137615	0.6605504587	0.9633027523	0.880733945	0.9541284404	0.5018348624	0.3669724771	0.6165137615	0.3889908257	0.4	0.4036697248	0.3266055046	0.1403669725	0.2357798165	0.2770642202	0.1770642202	0.2614678899	0.4623853211	0.4311926606	0.3798165138	0.3100917431	0.295412844	0.2229357798	0.1247706422	0.0819266055	0.1073394495	0.2944954128	0.3944954128
no	OG0003266	233532	0.2569002123	1	0.7919320594	0.1974522293	0.7622080679	0.8747346072	0.5244161359	0.5817409766	0.1713375796	0.3099787686	0.4288747346	0.5095541401	0.6687898089	0.1259023355	0.0709129512	0.1031847134	0.1469214437	0.0418259023	0.1341825902	0.1494692144	0.2031847134	0.1585987261	0.1598726115	0.0942675159	0.0626326964	0.0259023355	0.0367303609	0.0203397028	0.1233545648	0.1180467091
no	OG0003906	233545	0.3481228669	1	0.8737201365	0.3566552901	0.7491467577	0.9880546075	0.9146757679	0.6296928328	0.2491467577	0.2747440273	0.4402730375	0.5716723549	0.6928327645	0.4061433447	0.2440273038	0.3583617747	0.4607508532	0.1156996587	0.3634812287	0.5494880546	0.7081911263	0.4692832765	0.3361774744	0.2866894198	0.2337883959	0.1325938567	0.2098976109	0.1325938567	0.4010238908	0.4351535836
no	OG0010640	233802	0.6150943396	1	0.786163522	0.5006289308	0.9119496855	0.8867924528	0.7735849057	0.406918239	0.3547169811	0.8113207547	0.641509434	0.4547169811	0.5213836478	0.2025157233	0.1685534591	0.2094339623	0.2176100629	0.1490566038	0.2232704403	0.2616352201	0.3779874214	0.3037735849	0.3735849057	0.2352201258	0.2327044025	0.0716981132	0.1031446541	0.0987421384	0.3106918239	0.465408805
no	OG0003411	233833	0.3706293706	1	0.9160839161	0.3622377622	0.8391608392	0.9440559441	0.8951048951	0.8951048951	0.3167832168	0.7202797203	0.7622377622	0.513986014	0.593006993	0.3321678322	0.3965034965	0.551048951	0.465034965	0.2244755245	0.4314685315	0.179020979	0.7832167832	0.5454545455	0.5713286713	0.448951049	0.3713286713	0.3167832168	0.3048951049	0.2188811189	0.5496503497	0.5524475524
no	OG0010774	233876	0.5985915493	1	0.2417840376	0.4507042254	0.2394366197	0.4366197183	0.4061032864	0.1877934272	0.1877934272	0.1687793427	0.1098591549	0.1654929577	0.2417840376	0.0234741784	0.0464788732	0.0518779343	0.0492957746	0.0139201878	0.0384976526	0.4671361502	0.1150234742	0.0469483568	0.0366197183	0.0838028169	0.0232159624	0.0300469484	0.0373239437	0.0213380282	0.0269953052	0.0903755869
no	OG0012534	234219	0	1	0.3779069767	0.000877907	0.075872093	0.4069767442	0.0026482558	0.0002386628	0.0002125	0.0014825581	0.0014593023	0.0163081395	0.0177906977	0.0936046512	0	0	0	0	0.0016511628	0.4069767442	0.0004622093	0	0.0005523256	0	0.026744186	0	0	0	0.0232848837	0.0026162791
no	OG0012180	234388	0.492	1	0.606	0.402	0.786	0.648	0.362	0.676	0.238	0.602	0.54	0.854	0.93	0.246	0.576	0.286	0.41	0.284	0.382	0.494	0.342	0.334	0.318	0.45	0.508	0.534	0.44	0.6	0.376	0.558
no	OG0009527	234825	0.5792	1	0.6424	0.5184	0.688	0.7368	0.5472	0.4808	0.3104	0.5784	0.344	0.472	0.4704	0.1552	0.2408	0.3176	0.4632	0.1824	0.292	0.272	0.4584	0.4072	0.3192	0.3216	0.2312	0.184	0.144	0.14	0.252	0.36
no	OG0005333	234865	0.9661426844	1	0.5344619105	0.9879081016	0.4486094317	0.638452237	0.6831922612	0.4207980653	0.4026602177	0.5961305925	0.3059250302	0.338573156	0.3796856106	0.1874244256	0.1753325272	0.2406287787	0.276904474	0.1096735187	0.2103990326	0.7097944377	0.3954050786	0.338573156	0.2575574365	0.3204353083	0.2865779927	0.1066505441	0.1134220073	0.0776299879	0.23095526	0.3579201935
no	OG0005109	235469	0.4872579001	1	0.9021406728	0.381243629	0.8277268094	0.9928644241	0.8022426096	0.5076452599	0.3007135576	0.4373088685	0.5871559633	0.499490316	0.5647298675	0.1141692151	0.0440366972	0.0879714577	0.121304791	0.0379204893	0.1172273191	0.2324159021	0.4464831804	0.1406727829	0.1549439348	0.0794087666	0.0388379205	0.0135575943	0.0169215087	0.0145769623	0.1162079511	0.0885830785
no	OG0003956	235472	0.020078125	1	0.19609375	0.016171875	0.12734375	0.221875	0.178125	0.11640625	0.171875	0.61328125	0.045390625	0.18984375	0.30703125	0.01953125	0.015	0.02078125	0.0140625	0.0041796875	0.020390625	0.04140625	0.015	0.1765625	0.064765625	0.00953125	0.0159375	0.0078125	0.01125	0.00415625	0.1359375	0.0890625
no	OG0004218	235559	0.8291666667	1	0.32625	0.6958333333	0.2295833333	0.475	0.6833333333	0.1029166667	0.3525	0.5791666667	0.2179166667	0.08625	0.09875	0.05875	0.1025	0.1808333333	0.1075	0.0291666667	0.0604166667	0.2566666667	0.4416666667	0.1491666667	0.1308333333	0.2020833333	0.0583333333	0.0475	0.0570833333	0.035875	0.1129166667	0.16375
no	OG0003388	235626	0.4361344538	1	0.7739495798	0.4008403361	0.7764705882	0.9327731092	0.8327731092	0.5605042017	0.3168067227	0.5521008403	0.5882352941	0.4554621849	0.5100840336	0.2731092437	0.3109243697	0.5731092437	0.4739495798	0.1798319328	0.368907563	0.4647058824	0.7588235294	0.4731092437	0.412605042	0.3226890756	0.3504201681	0.1848739496	0.2260504202	0.1554621849	0.4957983193	0.5714285714
no	OG0005144	237823	0.4862385321	1	0.5100917431	0.5027522936	0.4660550459	0.5009174312	0.6788990826	0.395412844	0.2302752294	0.252293578	0.2568807339	0.3339449541	0.3532110092	0.2266055046	0.404587156	0.4816513761	0.3201834862	0.1376146789	0.5064220183	0.3211009174	0.7321100917	0.4128440367	0.4018348624	0.3467889908	0.5697247706	0.2229357798	0.1752293578	0.152293578	0.3724770642	0.9449541284
no	OG0004896	237911	0.8786127168	1	0.2260115607	0.6589595376	0.1289017341	0.3265895954	0.5953757225	0.0039653179	0.4104046243	0.5953757225	0.0919075145	0.0085549133	0.0096531792	0.0261849711	0.0325433526	0.0339884393	0.017283237	0.0293641618	0.0809248555	0.136416185	0.2346820809	0.063583815	0.014566474	0.1439306358	0.0009190751	0.0179768786	0.0191907514	0.0035491329	0.0238728324	0.034566474
no	OG0009161	238831	0.6656804734	1	0.2544378698	0.5443786982	0.2455621302	0.3579881657	0.5044378698	0.2440828402	0.3284023669	0.5547337278	0.2736686391	0.1849112426	0.2455621302	0.0733727811	0.0400887574	0.0480769231	0.0673076923	0.049704142	0.075147929	0.176035503	0.0855029586	0.1038461538	0.0973372781	0.0889053254	0.0387573964	0.0131213018	0.0171597633	0.006908284	0.0767751479	0.0359467456
no	OG0007092	239405	0.0073775216	1	0.4121037464	0.0076657061	0.446685879	0.4063400576	0.3227665706	0.0760806916	0.001962536	0.0044668588	0.0040057637	0.4236311239	0.4178674352	0.0008731988	0.0110951009	0.0010172911	0.0237752161	0.0015504323	0.0006051873	0.0077809798	0.0021210375	0.0058789625	0.1083573487	0.0249279539	1.07e-05	0.0162247839	0.0107204611	0.0129682997	0.023832853	0.2968299712
no	OG0009384	239659	0.0030294118	1	0.8039215686	0.0018627451	0.312254902	0.7401960784	0.0065196078	0.0789215686	0.006127451	0.0435294118	0	0.0002431373	0.0007598039	0.0014313725	0	0.004495098	1.44e-05	0.0099509804	0.0380882353	0.1485294118	0.0230392157	0	0.1799019608	0.0006764706	0	0.0009754902	0	0.0027107843	0.0035196078	0.0051470588
no	OG0011112	239789	0	1	0.7382198953	0.0019162304	0.2544502618	0.9183246073	0.1790575916	0.1183246073	0	0.000713089	0.0094554974	0.1047120419	0.0932984293	0.0313089005	0.0007811518	0	0.445026178	0	0.0139267016	0.0487958115	0.0171727749	0.005486911	0.1581151832	0	0	0	0.0019685864	0.0051518325	0.0069424084	0.2083769634
no	OG0006085	239839	0.4700598802	1	0.5149700599	0.4461077844	0.3502994012	0.5838323353	0.7395209581	0.1634730539	0.247005988	0.4221556886	0.3113772455	0.1353293413	0.1592814371	0.1281437126	0.0973053892	0.1011976048	0.1883233533	0.0245209581	0.0799401198	0.8233532934	0.2080838323	0.1613772455	0.1389221557	0.198502994	0.0532934132	0.0604790419	0.0517964072	0.044011976	0.1290419162	0.2071856287
no	OG0006437	240479	0.000609009	1	0.7405405405	0.0035855856	0.4054054054	0.6522522523	0.5	0.6207207207	0.0004774775	0.0405405405	0.0081081081	0.6603603604	0.7738738739	0.0145945946	0.0462162162	0.0002954955	0.0018378378	0.003018018	0	0.0002666667	0.0063423423	0.0022702703	0.0203603604	0.0103603604	0.0077837838	0.0858558559	0.0251351351	0.0043513514	0.2171171171	0.0116216216
no	OG0002622	240590	0	1	0.6730769231	0.0038557692	0.1072115385	0.7548076923	0.0475480769	0.0281730769	0.0015769231	0.2836538462	0.0062019231	0.0078365385	0.0009375	0.0377403846	0.0006923077	0.06875	0.1418269231	0	0.0013365385	0.6538461538	0.4774038462	0.009375	0	0.1557692308	0	0.0855769231	0.0349519231	0.0112019231	0.0033557692	0.0025673077
no	OG0004090	240641	0.6911764706	1	0.1346153846	0.4377828054	0.0889140271	0.286199095	0.3495475113	0.0080090498	0.2081447964	0.6255656109	0.0447963801	0.0084841629	0.013800905	0.0015384615	0.0076357466	0.0089932127	0.0045022624	0	0.0034954751	0.1255656109	0.0426470588	0.0090837104	0.0059276018	0.0280542986	6.41402714932127E-005	0.0008642534	0.0013800905	0.0005316742	0.0028393665	0.0049095023
no	OG0005422	240665	0.2298076923	1	0.7673076923	0.2240384615	0.5182692308	0.6980769231	0.4451923077	0.2173076923	0.1673076923	0.2105769231	0.1894230769	0.1692307692	0.2230769231	0.1855769231	0.2182692308	0.4288461538	0.6048076923	0.1057692308	0.1298076923	0.0728846154	0.5778846154	0.2317307692	0.2298076923	0.1961538462	0.3413461538	0.1682692308	0.175	0.1326923077	0.3278846154	0.4903846154
no	OG0004747	241324	0.0198360656	1	0.4885245902	0.0237704918	0.1513114754	0.3852459016	0.0447540984	0.0529508197	0.0121147541	0.231147541	0.2262295082	0.0872131148	0.0847540984	0.0383606557	0.0709836066	0.0229508197	0.1170491803	0.0033934426	0.1852459016	0.033442623	0.0195081967	0.1039344262	0.0550819672	0.0214754098	0.0401639344	0.0186885246	0.02	0.0303278689	0.0040163934	0.362295082
no	OG0009996	241490	0.4289855072	1	0.8188405797	0.3913043478	0.8768115942	0.9855072464	0.6992753623	0.4768115942	0.3057971014	0.4739130435	0.681884058	0.4913043478	0.534057971	0.215942029	0.4355072464	0.3528985507	0.3557971014	0.1449275362	0.252173913	0.1826086957	0.4855072464	0.3471014493	0.3644927536	0.4644927536	0.4449275362	0.3057971014	0.2608695652	0.1869565217	0.2550724638	0.5449275362
no	OG0003624	242291	0.3607476636	1	0.8476635514	0.2943925234	0.8859813084	0.7158878505	0.8177570093	0.7373831776	0.2635514019	0.8261682243	0.6738317757	0.5654205607	0.6570093458	0.2831775701	0.5794392523	0.1261682243	0.3831775701	0.2037383178	0.3121495327	0.5560747664	0.3177570093	0.3934579439	0.3971962617	0.3121495327	0.6121495327	0.1775700935	0.2271028037	0.2112149533	0.314953271	0.7747663551
no	OG0003233	242466	0.0099193548	1	0.9112903226	0.0099193548	0.5677419355	0.8790322581	0.3548387097	0.1774193548	0.0081451613	0.0767741935	0.1185483871	0.164516129	0.2411290323	0.0391935484	0.0541935484	0.0216935484	0.1064516129	0.0027096774	0.0879032258	0.0579032258	0.0216935484	0.0782258065	0.0767741935	0.0468548387	0.1096774194	0.0178225806	0.0196774194	0.017016129	0.0619354839	0.1185483871
no	OG0008137	242620	0.0040694789	1	0.5818858561	0.0047766749	0.2022332506	0.6265508685	0.0444168734	0.0182382134	0.0032258065	0.1836228288	0.0117866005	0.0978908189	0.1064516129	0.0017866005	0.0447890819	0.0152605459	0.0250620347	0.0027791563	0.0094416873	0.3052109181	0.0299007444	0.0096153846	0.0110545906	0.0117245658	0.064516129	0.0622828784	0.0419354839	0.0338709677	0.0121836228	0.0996277916
no	OG0004045	243272	0.4511111111	1	0.7133333333	0.3711111111	0.7059259259	0.8518518519	0.6466666667	0.7059259259	0.3140740741	0.5940740741	0.6837037037	0.7555555556	0.8444444444	0.2866666667	0.1525925926	0.2540740741	0.3051851852	0.1474074074	0.3303703704	0.9111111111	0.3933333333	0.3237037037	0.3214814815	0.3222222222	0.102962963	0.0748148148	0.0955555556	0.0748148148	0.2925925926	0.182962963
no	OG0006579	244672	0.5434782609	1	0.4608695652	0.3539130435	0.4956521739	0.5869565217	0.7782608696	0.5782608696	0.3913043478	0.6565217391	0.9347826087	0.4069565217	0.5956521739	0.1760869565	0.0330869565	0.0552173913	0.1265217391	0.0743478261	0.1334782609	0.1352173913	0.1134782609	0.1395652174	0.1569565217	0.0865217391	0.0260869565	0.0077391304	0.0106956522	0.0104347826	0.0769565217	0.0265652174
no	OG0003220	244871	0.0847352025	1	0.968847352	0.0744548287	0.6791277259	0.9314641745	0.3520249221	0.6199376947	0.1404984424	0.4423676012	0.3395638629	0.3707165109	0.5919003115	0.2828660436	0.0647975078	0.2043613707	0.4018691589	0.1218068536	0.6978193146	0.2426791277	0.13894081	0.3239875389	0.3520249221	0.0563862928	0.3333333333	0.0185046729	0.0242679128	0.0529595016	0.2660436137	0.3987538941
no	OG0003926	244879	0.7829099307	1	0.6304849885	0.6512702079	0.6212471132	0.7344110855	0.9260969977	0.5958429561	0.3972286374	0.9884526559	0.5473441109	0.5103926097	0.5404157044	0.1605080831	0.1120092379	0.1563510393	0.1780600462	0.058891455	0.1665127021	0.3718244804	0.4180138568	0.2655889145	0.2609699769	0.1595842956	0.0593533487	0.0260969977	0.0547344111	0.0475750577	0.233256351	0.2771362587
no	OG0004480	245622	0.2350649351	1	0.6058441558	0.1876623377	0.7337662338	0.624025974	0.5941558442	0.7922077922	0.238961039	0.525974026	0.7597402597	0.5	0.5935064935	0.1753246753	0.237012987	0.1558441558	0.35	0.1480519481	0.237012987	0.0592207792	0.2	0.2227272727	0.4149350649	0.1883116883	0.2136363636	0.0675324675	0.1103896104	0.0980519481	0.187012987	0.3545454545
no	OG0012743	245828	0.6090712743	1	0.5723542117	0.6220302376	0.4492440605	0.8315334773	0.5421166307	0.3693304536	0.4319654428	0.5334773218	0.3628509719	0.3153347732	0.3412526998	0.3693304536	0.2	0.1887688985	0.2786177106	0.2591792657	0.4427645788	0.1613390929	0.2915766739	0.4514038877	0.4535637149	0.4859611231	0.1546436285	0.1375809935	0.1956803456	0.1367170626	0.3930885529	0.2613390929
no	OG0011798	245841	0.6108108108	1	0.5162162162	0.5167567568	0.627027027	0.6108108108	0.6864864865	0.3097297297	0.2902702703	0.5405405405	0.4248648649	0.3502702703	0.3102702703	0.1156756757	0.1589189189	0.1286486486	0.1259459459	0.1140540541	0.1972972973	0.1221621622	0.2697297297	0.2140540541	0.2151351351	0.372972973	0.1237837838	0.1005405405	0.0854054054	0.0486486486	0.152972973	0.2118918919
no	OG0006708	245944	0.5087463557	1	0.556851312	0.3921282799	0.6472303207	0.7084548105	0.7857142857	0.4941690962	0.4795918367	0.7638483965	0.8586005831	0.4460641399	0.5204081633	0.27696793	0.7842565598	0.3513119534	0.4679300292	0.2725947522	0.4460641399	0.2361516035	0.4300291545	0.444606414	0.5393586006	0.583090379	0.3309037901	0.249271137	0.4329446064	0.1428571429	0.2886297376	0.5087463557
no	OG0001953	252870	0.9841269841	1	0.7261904762	0.869047619	0.7817460317	0.9285714286	0.6825396825	0.6904761905	0.496031746	0.5833333333	0.6111111111	0.5595238095	0.6746031746	0.1857142857	0.1468253968	0.2130952381	0.230952381	0.1079365079	0.2523809524	0.6825396825	0.5158730159	0.2515873016	0.2698412698	0.3015873016	0.0781746032	0.0781746032	0.0888888889	0.0698412698	0.1908730159	0.1579365079
no	OG0008402	268465	0.6424581006	1	0.2715083799	0.6759776536	0.1458100559	0.3547486034	0.5268156425	0.0659217877	0.2698324022	0.6033519553	0.0932960894	0.843575419	0.056424581	0.5251396648	0.1139664804	0.0854748603	0.0498324022	0.0586592179	0.0737430168	0.2061452514	0.2290502793	0.1335195531	0.094972067	0.412849162	0.034972067	0.1318435754	0.1268156425	0.0539106145	0.105027933	0.1245810056
no	OG0008853	269113	0.9436893204	1	0.7067961165	0.7854368932	0.7533980583	0.9495145631	0.8213592233	0.332038835	0.4873786408	0.7747572816	0.4825242718	0.2495145631	0.3203883495	0.2106796117	0.1388349515	0.2019417476	0.2029126214	0.2242718447	0.2446601942	0.2533980583	0.3281553398	0.3145631068	0.2378640777	0.254368932	0.1203883495	0.0626213592	0.0648543689	0.0677669903	0.2087378641	0.2174757282
no	OG0006225	269252	0.3700120919	1	0.8621523579	0.3264812576	0.8137847642	0.823458283	0.6287787183	0.4570737606	0.2478839178	0.4703748489	0.3603385732	0.3591293833	0.3929866989	0.2744860943	0.2285368803	0.1983071342	0.3083434099	0.2237001209	0.3119709794	0.5102781137	0.4510278114	0.3990326481	0.3095525998	0.2551390568	0.2817412334	0.099758162	0.1122128174	0.1201934704	0.3627569528	0.4764207981
no	OG0003771	269437	0.0068945869	1	0.6324786325	0.0068660969	0.3789173789	0.6153846154	0.0396011396	0.50997151	0.0109116809	0.1923076923	0.0107692308	0.1504273504	0.1623931624	0.0032478632	0.1723646724	0.00097151	0.0415954416	0.000065812	0.049002849	0.0232478632	0.005954416	0.0341880342	0.2017094017	0.2056980057	0	0.035042735	0.049002849	0.0313390313	0.0035612536	0.0797720798
no	OG0006807	269470	0.6170542636	1	0.6286821705	0.4953488372	0.7534883721	0.7658914729	0.6868217054	0.3643410853	0.3720930233	0.6573643411	0.4720930233	0.2689922481	0.2821705426	0.1403100775	0.1403100775	0.3178294574	0.2488372093	0.1465116279	0.211627907	0.1697674419	0.4356589147	0.3286821705	0.284496124	0.2472868217	0.1124031008	0.0582170543	0.0551162791	0.0868217054	0.2480620155	0.280620155
no	OG0004948	269582	0.9044117647	1	0.1213235294	0.7352941176	0.0552941176	0.25	0.3625	0.0048308824	0.3117647059	0.2227941176	0.0152205882	0.0092647059	0.0071617647	0.0040882353	0.0197058824	0.0375	0.0060220588	0.0013529412	0.0021691176	0.0599264706	0.2419117647	0.0216176471	0.0058382353	0.0772058824	0.0031985294	0.0119852941	0.0128676471	0.0071397059	0.0086764706	0.0222794118
no	OG0002382	271457	0.384057971	1	0.6268115942	0.2826086957	0.8695652174	0.7246376812	0.4891304348	0.8586956522	0.3913043478	0.7753623188	0.8514492754	0.7644927536	0.8369565217	0.1739130435	0.0938405797	0.0557971014	0.172826087	0.1094202899	0.1731884058	0.0847826087	0.0905797101	0.1347826087	0.2119565217	0.1358695652	0.0706521739	0.0223188406	0.0294565217	0.0237318841	0.0898550725	0.0789855072
no	OG0010407	271842	0.8186046512	1	0.7255813953	0.8325581395	0.5395348837	0.6790697674	0.6465116279	0.4474418605	0.4274418605	0.5023255814	0.3725581395	0.3530232558	0.4218604651	0.4227906977	0.4130232558	0.4651162791	0.3786046512	0.3181395349	0.4120930233	0.5674418605	0.7348837209	0.4162790698	0.3274418605	0.3846511628	0.3795348837	0.1586046512	0.1604651163	0.14	0.4837209302	0.6093023256
no	OG0012605	272551	0.736196319	1	0.2245398773	0.7791411043	0.1426380368	0.3282208589	0.7085889571	0.0289263804	0.2901840491	0.7760736196	0.0788343558	0.0280674847	0.0358895706	0.0122699387	0.1736196319	0.1042944785	0.0441717791	0.0153067485	0.0484662577	0.2981595092	0.3435582822	0.1978527607	0.2687116564	0.2754601227	0.063190184	0.1312883436	0.1236196319	0.0846625767	0.1076687117	0.3159509202
no	OG0003674	277250	0.3952	1	0.7784	0.3744	0.6856	0.808	0.752	0.6344	0.3664	0.3008	0.808	0.4408	0.5104	0.3272	0.5024	0.6896	0.5856	0.1736	0.3744	0.2688	0.936	0.5304	0.4816	0.4984	0.3512	0.204	0.1984	0.1888	0.4704	0.4904
no	OG0007155	319322	0.3826199741	1	0.5175097276	0.3424124514	0.4526588846	0.6705577173	0.5097276265	0.4591439689	0.2451361868	0.3411154345	0.3942931258	0.3722438392	0.4306095979	0.1841763943	0.2347600519	0.2645914397	0.3138780804	0.1348897536	0.2256809339	0.2736705577	0.3683527886	0.2088197147	0.195849546	0.2217898833	0.2814526589	0.1439688716	0.124773022	0.1322957198	0.2036316472	0.3242542153
no	OG0003475	319675	0.8097251586	1	0.6723044397	0.7061310782	0.6680761099	0.8266384778	0.7441860465	0.4355179704	0.3446088795	0.5750528541	0.3953488372	0.3763213531	0.4059196617	0.0830866808	0.0509513742	0.1236786469	0.1054968288	0.0304439746	0.0909090909	0.8414376321	0.3150105708	0.167230444	0.1750528541	0.1255813953	0.033615222	0.016807611	0.0176321353	0.014397463	0.1200845666	0.0837209302
no	OG0004241	319955	0.4155844156	1	0.8207792208	0.3792207792	0.7506493506	0.8753246753	0.7168831169	0.4207792208	0.3116883117	0.5480519481	0.5012987013	0.5532467532	0.6337662338	0.1316883117	0.2038961039	0.2935064935	0.2779220779	0.1553246753	0.2485714286	0.3506493506	0.4155844156	0.2483116883	0.3506493506	0.2363636364	0.1574025974	0.0966233766	0.1093506494	0.0722077922	0.234025974	0.2701298701
no	OG0003930	320080	0.2299703264	1	0.7685459941	0.2299703264	0.4643916914	0.7403560831	0.6068249258	0.2433234421	0.2700296736	0.265578635	0.3991097923	0.1943620178	0.2403560831	0.2789317507	0.5133531157	0.4332344214	0.6721068249	0.3590504451	0.4465875371	0.2804154303	0.3976261128	0.528189911	0.6127596439	0.5430267062	0.4258160237	0.2908011869	0.3278931751	0.2047477745	0.4183976261	0.7759643917
no	OG0006524	320234	0.4622093023	1	0.6671511628	0.3488372093	0.789244186	0.8561046512	0.8052325581	0.4912790698	0.351744186	0.4738372093	0.9709302326	0.4433139535	0.5770348837	0.1260174419	0.0424418605	0.0626453488	0.1311046512	0.0343023256	0.1126453488	0.3386627907	0.1276162791	0.1325581395	0.1066860465	0.0707848837	0.0158430233	0.0087936047	0.0128197674	0.0095784884	0.0870639535	0.049127907
[truncated: 7,521 more rows]
