# Supplementary material for: Positively selected genes in the hoary bat (Lasiurus cinereus) lineage: prominence of thymus expression, immune and metabolic function, and regions of ancient synteny
Source: PeerJ. 2022 Mar 17;10:e13130. doi: 10.7717/peerj.13130 (PMC8934532; doi:10.7717/peerj.13130)
Supplement: Supplemental Information 9 — Orthologies are pre-computed by Ensembl identifier and were extracted from each Myotis lucifiugus page when available, otherwise from the corresponding mouse gene page. Genes are listed in the form “Gene name:chromosme or scaffold:start coordinate:end coordinate:strand”. Colored blocks within species are colinear with the L. cinereus orthologs. [file peerj-10-13130-s009.ods]

## Sheet: Sheet1
Supplemental File S9: Top three physical clusters of postively selected Lasiurus cinereus genes and their inferred orthologs from model organisms. Orthologies are pre-computed by Ensembl identifier and were extracted from each Myotis lucifiugus page when available, otherwise from the corresponding mouse gene page.
Genes are listed in the form “Gene name:chromosme or scaffold:start coordinate:end coordinate:strand”. Colored blocks within species are colinear with the L. cinereus orthologs.
Scaff111
Orthogroup	Selected gene	Lasiurus cinereus	Myotis lucifugus	Bos taurus	Mus musculus	Homo sapiens	Gallus gallus	Xenopus tropicalis	Danio rerio
OG0007706	Postn	LaCi|111-exonerate_protein2genome-gene-2.6-mRNA-1:111:405864:463819:-1	ENSMLUG00000000216:GL429786:10661962-10711771:1	ENSBTAG00000012409:12:24218976-24254116:1	ENSMUSG00000027750:3:54268530-54298458:1	ENSG00000133110:13:37562583-37598844:-1	ENSGALG00000017046:1:173372443-173406135:1	ENSXETG00000001812:2:148,502,816-148,562,227:1	ENSDARG00000104267:15:32,710,094-32,741,733:1
OG0003237	Frem2	LaCi|111-exonerate_protein2genome-gene-7.0-mRNA-1:111:1427018:1443212:1	ENSMLUG00000000884:GL429786:9358078-9737557:-1	ENSBTAG00000017032:12:23297835-23449177:-1	ENSMUSG00000037016:3:53421359-53564776:-1	ENSG00000150893:13:38687077-38887131:1	ENSGALG00000033671:1:172661162-172776030:-1	ENSXETG00000015989:2:147,991,202-148,108,980:-1	ENSDARG00000102626:15:32,436,907-32,596,155:-1
OG0005095	Proser1	LaCi|111-exonerate_protein2genome-gene-10.10-mRNA-1:111:1968346:1972141:-1	ENSMLUG00000013195:GL429786:9241936-9317554:1	ENSBTAG00000010949:12:23219451-23251116:1	ENSMUSG00000049504:3:53371087-53389176:1	ENSG00000120685:13:39009865-39038089:-1	ENSGALG00000017038:1:172566357-172586597:1	ENSXETG00000016020:2:147,933,843-147,957,668:1	ENSDARG00000086302:10:24,648,903-24,659,840:-1
OG0003174	Sacs	LaCi|111-exonerate_protein2genome-gene-33.9-mRNA-1:111:6577180:6632105:-1	ENSMLUG00000011827:GL429774:15837154-15894543:1	ENSBTAG00000001867:12:34588236-34668349:1	ENSMUSG00000048279:14:61375906-61478144:1	ENSG00000151835:13:23328826-23433740:-1	ENSGALG00000017120:1:178932916-178982063:1	ENSXETG00000034855:2:153,902,930-153,938,372:1	ENSDARG00000091042:15:9,367,101-9,421,481:-1
Scaff133
Orthogroup	Selected gene	Lasiurus cinereus	Myotis lucifugus	Bos taurus	Mus musculus	Homo sapiens	Gallus gallus	Xenopus tropicalis	Danio rerio
OG0012734	Fam173a	LaCi|133-exonerate_protein2genome-gene-10.2-mRNA-1:133:1978269:1979578:687:1	ENSMLUG00000001030:GL430265:24,755-25,689:-1	ENSBTAG00000049482:25:619,682-622,358:1	ENSMUSG00000057411:17:26,009,054-26,011,875:-1	ENSG00000103254:16:720,581-722,590:1	ENSGALG00000021364:14:13,580,809-13,582,729:1	ENSXETG00000033753:KV460696.1:26,373-32,679:-1	ENSDARG00000041223:3:15,132,629-15,144,182:-1
OG0010248	Lmf1	LaCi|133-exonerate_protein2genome-gene-11.14-mRNA-1:133:2117106:2231414:1686:-1	ENSMLUG00000001849:GL430389:194,425-304,959:1	ENSBTAG00000019745:25:714,685-777,085:-1	ENSMUSG00000002279:17:25,798,059-25,881,800:1	ENSG00000103227:16:853,634-981,318:-1	ENSGALG00000044187:14:6,165,344-6,318,736:1	ENSXETG00000038231:9:11,380,531-11,413,015:-1	ENSDARG00000102861:12:1,087,263-1,132,683:1
OG0011868	Tsr3	LaCi|133-exonerate_protein2genome-gene-13.38-mRNA-1:133:2565123:2567436:963:-1	ENSMLUG00000008158:GL430773:47,302-49,642:-1	ENSBTAG00000014101:25:1,070,341-1,072,788:-1	ENSMUSG00000015126:17:25,459,144-25,461,772:1	ENSG00000007520:16:1,349,240-1,351,878:-1	ENSGALG00000006434:14:7,820,952-7,824,137:-1	ENSXETG00000021589:9:22,687,877-22,820,459:1	ENSDARG00000038567:24:37,329,119-37,338,739:-1
OG0003414	Cramp1l	LaCi|133-exonerate_protein2genome-gene-14.1-mRNA-1:133:2864881:2913299:3222:1	ENSMLUG00000000709:GL430099:158,320-219,644:1	ENSBTAG00000002202:25:1,246,615-1,285,603:1	ENSMUSG00000038002:17:25,180,200-25,234,762:-1	ENSG00000007545:16:1,612,337-1,677,908:1	ENSGALG00000009341:14:14,040,887-14,078,874:-1	ENSXETG00000020224:9:15,693,125-15,717,723:1	ENSDARG00000079616:3:15,859,612-15,889,508:-1
OG0012781	Ndufb10	LaCi|133-exonerate_protein2genome-gene-16.0-mRNA-1:133:3227746:3229766:537:1	ENSMLUG00000011655:GL430099:490,424-492,547:1	ENSBTAG00000009534:25:1,516,192-1,519,337:1	ENSMUSG00000040048:17:24,941,034-24,943,452:-1	ENSG00000140990:16:1,959,538-1,961,975:1	ENSGALG00000005465:14:6,537,182-6,539,428:1	ENSXETG00000020351:KV460639.1:124,739-128,118:-1	ENSDARG00000028889:3:18,405,136-18,410,968:-1
Scaff533
Orthogroup	Selected gene	Lasiurus cinereus	Myotis lucifugus	Bos taurus	Mus musculus	Homo sapiens	Gallus gallus	Xenopus tropicalis	Danio rerio
OG0012949	Rps13	LaCi|533-exonerate_protein2genome-gene-24.0-mRNA-1:533:4779827:4780282:456:-1	ENSMLUG00000009751:GL429891:2,235,658-2,238,761:1	ENSBTAG00000003937:13:22,531,135-22,531,659:1	NA	ENSG00000110700:11:17,074,388-17,077,715:-1	ENSGALG00000006096:5:11,951,870-11,956,268:-1	NA	ENSDARG00000036298:7:27,041,315-27,044,013:1
OG0003335	Cecr2	LaCi|533-exonerate_protein2genome-gene-26.0-mRNA-1:533:5097220:5209493:3891:1	ENSMLUG00000015021:GL429786:7,706,052-7,760,106:1	ENSBTAG00000009704:5:108,937,842-109,051,118:1	ENSMUSG00000071226:6:120,643,330-120,748,151:1	ENSG00000099954:22:17,359,949-17,558,151:1	ENSGALG00000013034:1:61,682,861-61,775,123:1	ENSXETG00000000873:KV460375.1:453,767-467,430:-1	ENSDARG00000078310:25:16,646,113-16,688,641:1
OG0012165	Slc25a18	LaCi|533-exonerate_protein2genome-gene-26.16-mRNA-1:533:5213031:5218292:636:1	ENSMLUG00000014874:GL429786:7,798,686-7,808,715:1	NA	ENSMUSG00000004902:6:120,750,539-120,771,297:1	ENSG00000182902:22:17,563,450-17,590,995:1	NA	ENSXETG00000000870:KV460375.1:428,050-449,615:-1	NA
OG0003242	Mical3	LaCi|533-exonerate_protein2genome-gene-29.0-mRNA-1:533:5747892:5943498:6573:-1	ENSMLUG00000011774:GL429786:8,176,078-8,277,218:-1	ENSBTAG00000048271:5:109,160,003-109,274,608:-1	ENSMUSG00000051586:6:120,908,668-121,107,959:-1	ENSG00000243156:22:17,787,649-18,024,561:-1	ENSGALG00000013042:1:61,867,663-61,967,208:-1	ENSXETG00000001756:KV460375.1:161,406-355,855:1	NA
OG0005965	Tmem121b	LaCi|533-exonerate_protein2genome-gene-33.22-mRNA-1:533:6688199:6689566:1368:-1	ENSMLUG00000026249:GL429786:12,186,228-12,187,382:-1	NA	ENSMUSG00000094626:6:120,465,900-120,470,768:-1	ENSG00000183307:22:17,116,297-17,121,367:-1	NA	ENSXETG00000036856:KV460375.1:533,261-534,397:1	ENSDARG00000087319:4:12,308,976-12,312,976:1
OG0004897	Amer3	LaCi|533-exonerate_protein2genome-gene-36.0-mRNA-1:533:7148759:7150945:2007:-1	XM_023751305 (no Ensembl identifier): mRNA aligns at GL429786:11,841,265-11,843,171:-1	ENSBTAG00000038318:2:1,473,998-1,476,421:1	ENSMUSG00000045174:1:34,618,738-34,630,025:1	ENSG00000178171:2:130,755,540-130,768,134	ENSGALG00000041501:9:2,695,875-2,698,820:-1	ENSXETG00000039360:5:123,418,394-123,420,979:1	ENSDARG00000095819:2:16,365,768-16,380,283:-1
