# Supplementary material for: Positively selected genes in the hoary bat (Lasiurus cinereus) lineage: prominence of thymus expression, immune and metabolic function, and regions of ancient synteny
Source: PeerJ. 2022 Mar 17;10:e13130. doi: 10.7717/peerj.13130 (PMC8934532; doi:10.7717/peerj.13130)
Supplement: Supplemental Information 13 — Gene summaries, GeneRIFs, GO terms, and other controlled-vocabulary descriptions of gene function were extracted from the NCBI Gene database. Other annotations drawn from the literature are cited. [file peerj-10-13130-s013.xlsx]

## Sheet: Annotations
#Supplemental File S13. Annotation data for significant genes.																Gene expression by tissue from MODENCODE project. See Yue et al. 2014 for tissue descriptions.																																	23
Orthogroup	Lasiurus cinereus gene	Myotis lucifugus RefSeq protein	M. lucifugus NCBI Gene ID	M. lucifugus mRNA	Description	Ensembl ID	Codons aligned	Total codons (L. cinereus)	P-value	L. cinereus scaffold	Gene midpoint coordinate	Total exons	Mouse ortholog Gene ID	Peak expression (RPKM)	Mean expression (all tissues)	adrenal adult	bladder adult	cerebellum adult	CNS E11.5	CNS E14	CNS E18	colon adult	cortex adult	duodenum adult	frontal lobe adult	genital fat pad adult	heart adult	kidney adult	large intestine adult	limb E14.5	liver adult	liver E14	liver E14.5	liver E18	lung adult	mammary gland adult	ovary adult	placenta adult	small intestine adult	spleen adult	stomach adult	subcutaneous fat pad adult	testis adult	thymus adult	whole brain E14.5	Mouse gene symbol	Mouse gene name	Ortholog commentary	Immune response
OG0001871	LaCi|88-exonerate_protein2genome-gene-45.0-mRNA-1	XP_014308998	102431088	XM_006098465		ENSMLUG00000013052	1312	1686	1.51287e-11	88	9032954	19	74737	8.71	3.39713	1.56	6.15	4.58	7.9	5.84	4.94	1.64	3.06	0.847	3.76	2.71	1.47	1.65	1.5	6.2	0.699	5.99	4.5	3.89	2.01	2.07	1.41	4.92	0.825	1.93	0.643	2.01	8.71	3.94	4.56	Pcf11	PCF11 cleavage and polyadenylation factor subunit (Pcf11)	GO term: mRNA maturation
OG0004648	LaCi|88-exonerate_protein2genome-gene-99.0-mRNA-1	XP_014314687	102428490	XM_014459201	endonuclease domain-containing 1 protein		379	426	0.000658142	88	19746263	3	71946	61	9.88827	4.98	15	29.5	2.05	3.12	7.31	61	12.9	3.77	9.75	13.1	2.26	6.5	11	3.05	0.618	14.2	15.1	5.96	11.6	5.55	10.2	8.24	7.6	6.55	10.4	5.16	1.68	4.8	3.7	Endod1	endonuclease domain containing 1 (Endod1)	GeneRIF (human): Overexpression of ENDOD1 suppressed cell proliferation, induced G0/G1 cell cycle arrest and inhibited cell migration and invasion.
OG0009294	LaCi|88-exonerate_protein2genome-gene-189.4-mRNA-1	XP_023613691	102439880	XM_023757923	ferredoxin-fold anticodon-binding domain-containing protein 1 isoform X1	ENSMLUG00000014872	613	624	0.000246775	88	37870512	5	382137	4.01	2.20793	1.73	3.13	2.48	3.07	2.54	2.44	1.95	1.6	1.32	1.94	2.15	1.98	2.06	2.26	2.84	1.18	4.01	3.73	2.28	1.95	2.45	1.68	3.77	0.738	1.36	1.42	1.89	2.23	1.43	2.63	Fdxacb1	ferredoxin-fold anticodon binding domain containing 1 (Fdxacb1)	GeneRIF (mouse): D630004A14Rik is most abundantly expressed in tissues rich in highly ciliated cells, such as olfactory sensory neurons, and is predicted to be important to cilia.
OG0007706	LaCi|111-exonerate_protein2genome-gene-2.6-mRNA-1	XP_014308453	102431855	XM_014452967	periostin	ENSMLUG00000000216	674	837	0.000275665	111	434842	19	50706	152	21.7999	1.83	104	0.154	12.7	23.7	11.9	17.1	0.236	0.641	0.988	18	6.56	1.36	5.48	152	0.711	10.2	6.72	9.86	25.2	74.1	8.57	113	1.34	0.477	5.25	31.4	0.36	3.13	7.03	Postn	periostin, osteoblast specific factor (Postn)	Conway et al. 2014: “tissue remodeling as a response to insult/injury is emerging as a common functional denominator of this matricellular molecule”. Gene summary (mouse): This gene encodes a secreted extracellular matrix protein that functions in tissue development and regeneration, including wound healing and ventricular remodeling following myocardial infarction. The encoded protein binds to i…
OG0003237	LaCi|111-exonerate_protein2genome-gene-7.0-mRNA-1	XP_014308503	102429258	XM_014453017	FRAS1-related extracellular matrix protein 2	ENSMLUG00000000884	1676	3151	1.00609e-05	111	1435115	2	242022	4.51	0.711053	0.0301	4.51	0.151	1.06	0.642	0.775	0.793	0.167	0.226	0.162	0.646	1.12	1.22	0.485	2.91	0.00649	0.252	0.273	0.143	0.242	0.151	0.546	1.69	0.374	0.293	0.902	0.699	0.102	0.151	0.61	Frem2	Fras1 related extracellular matrix protein 2 (Frem2)	Gene summary (human): This gene encodes an integral membrane protein containing numerous CSPG (chondroitin sulfate proteoglycan element) repeats and Calx-beta domains. The encoded protein localizes to the basement membrane, forming a ternary complex that plays a role in epidermal-dermal interactions. This protein is important for the integrity of skin and renal epithelia. Mutations in this gene a…
OG0005095	LaCi|111-exonerate_protein2genome-gene-10.10-mRNA-1	XP_023607022	102429257	XM_023751254	proline and serine-rich protein 1 isoform X1	ENSMLUG00000013195	624	945	0.000250268	111	1970244	3	212127	18.3	5.31573	14.3	2.3	4.25	5.43	5.25	3.12	6.15	2.56	6.98	3.83	2.7	3.42	4.37	3.08	8.06	2.29	1.78	2.13	0.882	7.29	5.83	7.05	2.39	7.15	11.9	5.59	3.55	2.09	18.3	5.45	Proser1	proline and serine rich 1 (Proser1)	No GO terms assigned to human or mouse orthologs
OG0003174	LaCi|111-exonerate_protein2genome-gene-33.9-mRNA-1	XP_006083669	102434876	XM_006083607	sacsin isoform X2	ENSMLUG00000011827	3936	4577	7.46798e-07	111	6604643	10	50720	4.25	1.18093	0.106	2.26	4.24	2.08	3.3	4.25	0.0929	3.31	0.0127	2.65	0.174	1.89	0.0824	0.102	1.21	0.0218	1.52	1.19	0.495	0.261	0.369	0.207	0.676	0.0177	0.295	0.0283	0.38	0.453	0.694	3.06	Sacs	sacsin (Sacs)	Gene summary (human): The gene is highly expressed in the central nervous system, also found in skin, skeletal muscles and at low levels in the pancreas. Mutations in this gene result in autosomal recessive spastic ataxia of Charlevoix-Saguenay (ARSACS), a neurodegenerative disorder characterized by early-onset cerebellar ataxia with spasticity and peripheral neuropathy. OMIM: Autosomal recessive…
OG0008933	LaCi|111-exonerate_protein2genome-gene-270.0-mRNA-1	XP_006085528	102421840	XM_006085466	mesenteric estrogen-dependent adipogenesis protein	ENSMLUG00000008786	167	304	0.000626862	111	54131726	1	70717	6.28	1.11774	0.571	6.28	2.05	0.127	0.427	0.394	0.953	1.39	0.202	1.62	2.29	1.54	0.134	0.443	0.662	0.0206	0.0604	0.0621	0.105	1.21	3.47	1.16	1.32	0.22	0.158	0.963	3.99	0.209	1.06	0.441	Medag	mesenteric estrogen dependent adipogenesis (Medag)	GO term: positive regulation of fat cell differentiation
OG0006380	LaCi|112-exonerate_protein2genome-gene-60.0-mRNA-1	XP_006107195	102440268	XM_006107133	josephin-1	ENSMLUG00000003764	201	203	0.00012954	112	11991939	1	74158	24.3	11.74	18.1	12.6	11.8	9.4	10.5	13.2	13.5	16.1	7.53	13.9	10.3	7.41	8.58	7.54	14.5	9.79	13.8	15.3	13.8	9.49	15.7	24.3	9.47	5.7	7.19	8.86	11.6	11.3	9.74	11.2	Josd1	Josephin domain containing 1 (Josd1)	A paralog of ataxin-3, the gene implicated in Machado-Joseph disease, but not itself implicated. GeneRIF (human): JOSD1 plays an important role in regulating type-I interferon (IFN-I)-mediated antiviral activity. JOSD1 physically interacts with SOCS1, which is an essential negative regulator of many cytokines signaling, and enhances SOCS1 stability by deubiquitinating K48-linked polyubiquitinatio…	x
OG0004108	LaCi|112-exonerate_protein2genome-gene-61.23-mRNA-1	XP_023620103	102438051	XM_023764335	zinc finger MYM-type protein 3 isoform X1	ENSMLUG00000007032	1126	1374	0.000142622	112	12254577	24	56364	30.8	9.26867	10.2	7.39	14.2	10.6	23.3	30.8	3.64	16.6	1.73	18.9	10.5	4.19	5.17	3.29	18.1	1.68	2.97	3.11	2.48	5.94	6.28	19.4	2.72	1.65	3.98	1.87	6.97	8.71	8.39	23.3	Zmym3	zinc finger, MYM-type 3 (Zmym3)	Hu et al. 2017: “ZMYM3 has an essential role in metaphase to anaphase transition during mouse spermatogenesis by regulating the expression of diverse families of genes.”
OG0011383	LaCi|114-exonerate_protein2genome-gene-21.0-mRNA-1	XP_006109869	102436752	XM_006109807	electron transfer flavoprotein beta subunit lysine methyltransferase		116	192	0.000131735	114	4264565	2	320204	13.6	2.5944	0.613	13.6	0.878	2.46	1.83	1.77	1.71	0.932	0.416	1.18	3.42	5.07	2.75	3.66	3.02	2.27	3.42	2.99	3.18	3.62	2.44	2.58	1.74	0.454	0.94	0.259	4.37	3.53	1.14	1.59	Etfbkmt	electron transfer flavoprotein beta subunit lysine methyltransferase (Etfbkmt)	GeneRIF: These results further indicate that METTL20-mediated protein methylation is not essential in humans but more likely modulates energy production during fasting or under other metabolic conditions where beta-oxidation is up-regulated.
OG0008697	LaCi|115-exonerate_protein2genome-gene-28.1-mRNA-1	XP_006101985	102442611	XM_006101923	protein unc-45 homolog B	ENSMLUG00000012519	720	930	6.34096e-05	115	5669417	19	217012	41.6	2.6459	0.665	1.37	0.242	1.59	0.734	0.578	0.171	0.232	0.077	0.34	0.77	41.6	1.13	0.167	5.82	0.121	0.289	0.161	0.346	4.66	6.52	3.59	0.165	0.176	0.123	0.755	3.2	2.49	1.09	0.205	Unc45b	unc-45 myosin chaperone B (Unc45b)	Hansen et al. 2014: “The myosin chaperone UNC45B is involved in lens development and autosomal dominant juvenile cataract”. Wohlgemuth et al. 2007: “We identified a zebrafish gene, unc45b, similar to a mammalian unc-45 homologue, expressed exclusively in striated muscle tissue, including the somites, heart and craniofacial muscle. Morpholino-oligonucleotide-mediated knockdown of unc45b results in…
OG0008202	LaCi|115-exonerate_protein2genome-gene-110.32-mRNA-1	XP_023619279	102431297	XM_023763511	protein Njmu-R1 isoform X1		247	257	1.04946e-08	115	22046915	8	70591	7.27	2.07967	0.498	2.85	7.27	4.79	4.13	5.41	0.488	5.82	0.172	6.38	1.61	2	1.35	0.516	2.93	0.603	1.53	1.26	1.22	1.12	1.15	0.714	1.19	0.165	0.594	0.128	1.57	0.622	0.75	3.56	5730455P16Rik	RIKEN cDNA 5730455P16 gene (5730455P16Rik)	GO terms: intracellular protein transport; vesicle tethering to Golgi
OG0006139	LaCi|117-exonerate_protein2genome-gene-1.0-mRNA-1	XP_006089260	102422468	XM_006089198	DNA-binding protein RFX6	ENSMLUG00000006665	837	929	1.19335e-05	117	173803	18	320995	0.385	0.0569266	0	0.000882	0	0.0372	0.0134	0.00266	0.214	0.00132	0.233	0	0.000827	0	0	0.385	0	0	0.00484	0.00919	0.00588	0	0	0.00243	0.0165	0.234	0	0.19	0.0148	0.328	0.0116	0.00227	Rfx6	regulatory factor X, 6 (Rfx6)	Regulator of GIP and insulin levels. Extreme biased expression in K cells. GeneRIF: Rfx6 increases GIP expression and content in K-cells and is involved in GIP hypersecretion in HFD-induced obesity
OG0011235	LaCi|117-exonerate_protein2genome-gene-29.8-mRNA-1	XP_006089302	102434913	XM_006089240	hairy/enhancer-of-split related with YRPW motif protein 2	ENSMLUG00000002617	203	339	2.90329e-05	117	5878495	2	15214	30.7	2.6953	1.75	0.933	1.55	2.99	3.01	2.35	1.49	1.5	0.879	5.43	2.79	2.68	1.33	0.566	2.52	0.163	0.425	0.458	0.281	3.64	1.49	30.7	0.762	0.75	1.29	2.24	2.12	0.422	1.41	2.94	Hey2	hairy/enhancer-of-split related with YRPW motif 2 (Hey2)	GeneRIF (mouse): Data indicate that Hairy and Enhancer of Split-related with YRPW motif (HEY)2 decreases skeletal mass and regulates bone remodeling in male mice. Veerman et al. 2017: “The Brugada Syndrome Susceptibility Gene HEY2 Modulates Cardiac Transmural Ion Channel Patterning and Electrical Heterogeneity”
OG0004257	LaCi|117-exonerate_protein2genome-gene-51.3-mRNA-1	XP_014307406	102427915	XM_014451920	mediator of RNA polymerase II transcription subunit 23 isoform X1	ENSMLUG00000016810	1346	1377	5.68452e-12	117	10191479	27	70208	13.8	6.205	3.67	6.37	7.1	10.6	13.5	12.5	4.39	6.37	2.63	8.19	5.14	3.26	4.28	4.77	12.2	1.8	4.2	4.59	3.2	5.63	4.97	8.29	5.56	2.87	4.49	2.04	5.73	7.08	6.93	13.8	Med23	mediator complex subunit 23 (Med23)	GeneRIF (mouse): Med23 contributes to controlling T-cell activation at the transcriptional level and prevents the development of autoimmunity. Wang et al. 2009: “Med23 serves as a critical link transducing insulin signaling to the transcriptional cascade during adipocyte differentiation”	x
OG0005588	LaCi|117-exonerate_protein2genome-gene-174.2-mRNA-1	XP_023618055	102441452	XM_023762287	single-minded homolog 1	ENSMLUG00000002874	383	767	7.43109e-06	117	34836008	2	20464	1.33	0.142993	0	0	0	0.705	0.362	0.213	0.000819	0	0	0.00175	0.817	0	1.33	0.000566	0.172	0	0.000413	0.000604	0	0.0221	0.033	0.0111	0.0094	0.00114	0.000632	0.00349	0.000349	0.0276	0.00184	0.576	Sim1	single-minded homolog 1 (Drosophila) (Sim1)	Xi et al. 2012: “Single-minded 1 (Sim1) is a transcription factor necessary for development of the paraventricular nucleus of the hypothalamus (PVH). This nucleus is a critical regulator of appetite, energy expenditure and body weight....Sim1 neurons in adult mice regulate both food intake and energy expenditure.”
OG0004587	LaCi|118-exonerate_protein2genome-gene-10.0-mRNA-1	XP_006104779	102439714	XM_006104717	ankyrin repeat and SAM domain-containing protein 1A	ENSMLUG00000016060	661	748	4.44403e-05	118	1993375	24	224650	18.8	7.38033	8.19	9.41	7.13	6.54	9.18	5.73	9.23	3.88	5.62	3.79	7.14	13.2	7.84	5.52	6.85	2.23	1.76	2.05	2.5	18.8	10	11.5	3.38	5.42	6.32	6.62	10.6	3.08	17.2	10.7	Anks1	ankyrin repeat and SAM domain containing 1 (Anks1)	GeneRIF: Ependymal Cells Require Anks1a for Their Proper Development
OG0012527	LaCi|118-exonerate_protein2genome-gene-21.23-mRNA-1	XP_006095923	102430231	XM_006095861	nucleoplasmin-3	ENSMLUG00000004961	133	174	1.04796e-07	118	4344231	2	18150	66.7	19.2517	15.3	19.3	2.73	32.5	22.4	20.1	20	2.4	10.5	2.93	13.8	7.01	11.6	22.6	37.1	9.69	29.9	32.2	16.2	12.8	12.3	20.1	32.3	5.49	26	10.2	15.2	66.7	34.9	13.3	Npm3	nucleoplasmin 3 (Npm3)	GeneRIF (mouse): A chromatin remodeling protein responsible for the unique chromatin structure and replicative capacity of embryonic stem cells.
OG0004539	LaCi|128-exonerate_protein2genome-gene-0.0-mRNA-1	XP_023618887	102430465	XM_023763119	serine/threonine-protein phosphatase 6 regulatory ankyrin repeat subunit B	ENSMLUG00000010842	382	1122	7.15172e-05	128	83401	20	329154	10.4	3.00607	0.461	4.91	1.57	3.03	5.36	6.28	1.13	1.48	0.229	1.8	2.41	1.41	2.15	1.37	5.92	0.314	1.21	1.11	1.73	10.2	5.17	1.36	1.43	0.55	7.58	0.46	2.94	0.988	10.4	5.23	Ankrd44	ankyrin repeat domain 44 (Ankrd44)	Zeng et al. 2010: “protein phosphatase 6 (PP6) holoenzyme is the major T-loop phosphatase for Aurora A, an essential mitotic kinase.”
OG0004902	LaCi|132-exonerate_protein2genome-gene-24.0-mRNA-1	XP_023603942	102441714	XM_023748174	trafficking protein particle complex subunit 11 isoform X1	ENSMLUG00000006817	995	1142	0.000170961	132	4750762	28	320714	14.7	8.71067	7.41	9.87	10.5	12.4	14.7	14.2	9.01	10.3	5.06	10.4	9.31	5.05	9.06	8.47	10.5	5.18	6.88	6.65	6.65	9.34	8.14	8.97	9.86	4.14	6.52	4.58	8.86	7.16	9.35	12.8	Trappc11	trafficking protein particle complex 11 (Trappc11)	Gene summary (human): The protein encoded by this gene is a subunit of the TRAPP (transport protein particle) tethering complex, which functions in intracellular vesicle trafficking. This subunit is involved in early stage endoplasmic reticulum-to-Golgi vesicle transport.
OG0007290	LaCi|133-exonerate_protein2genome-gene-1.19-mRNA-1	XP_023602210	102432499	XM_023746442	SH2B adapter protein 1 isoform X6	ENSMLUG00000009913	603	759	0.000407505	133	224657	9	20399	36.7	16.425	29.9	14.2	12.4	17.8	19	15.5	21	10.9	19.4	11.1	12.3	14.4	18	15.4	22.8	11	5.98	6.86	8.12	19.7	23.7	25.8	6.39	13.6	21	12	17.3	12.3	36.7	18.2	Sh2b1	SH2B adaptor protein 1 (Sh2b1)	Promotes insulin synthesis and secretion. GeneRIF: Mice with LepR neuron-specific or adult-onset, hypothalamus-specific ablation of Sh2b1 develop obesity, insulin resistance, and liver steatosis. Hypothalamic overexpression of human SH2B1 protects against high fat diet-induced obesity and metabolic syndromes. Results unravel an unrecognized LepR neuron Sh2b1/ sympathetic nervous system/brown adip…
OG0012734	LaCi|133-exonerate_protein2genome-gene-10.2-mRNA-1	XP_006103754	102426038	XM_006103692	protein FAM173A	ENSMLUG00000001030	155	197	0.00097665	133	1978924	5	214917	50	32.9	36.7	39.8	42	31.3	31	32.9	46.2	37.2	32.8	41.5	38.6	14.7	44.3	32.1	34.9	29.7	23.4	23.4	24	39.2	31.4	50	17.6	28.6	38.2	25.9	29.1	18.5	37.7	34.3	Fam173a	family with sequence similarity 173, member A (Fam173a)	Malecki et al. 2019: “Human FAM173A is a mitochondrial lysine-specific methyltransferase that targets adenine nucleotide translocase and affects mitochondrial respiration”
OG0010248	LaCi|133-exonerate_protein2genome-gene-11.14-mRNA-1	XP_006104990	102431541	XM_006104928	lipase maturation factor 1 isoform X1	ENSMLUG00000001849	442	569	0.000145962	133	2174260	10	76483	31.3	6.373	12.4	4.29	3.63	3.08	2.84	2.4	7.68	3.14	4.87	3.28	6.66	8.33	10.8	5.21	5.99	12	1.89	2.15	2.62	5.99	8.33	8.5	4.19	3.66	4.52	4.66	8.3	31.3	5.48	3	Lmf1	lipase maturation factor 1 (Lmf1)	Required for activity of several lipases, including hepatic. From Ehrhardt et al. 2014: “Mutations in LMF1 are associated with lipase deficiency and severe hypertriglyceridemia indicating the critical role of LMF1 in plasma lipid homeostasis”
OG0011868	LaCi|133-exonerate_protein2genome-gene-13.38-mRNA-1	XP_006107146	102420112	XM_006107084	ribosome biogenesis protein TSR3 homolog	ENSMLUG00000008158	299	318	0.000479255	133	2566280	6	68327	26.8	11.2613	14.3	13	13	26.8	18.6	17.2	7.66	10.1	6.7	11.3	8.96	3.32	8.4	6.26	16	8.54	9.17	10	6.72	8.91	9.57	18.3	15.3	4.78	9.04	7.1	8.67	7.14	16.6	16.4	Tsr3	TSR3 20S rRNA accumulation (Tsr3)	Meyer et al. 2016: Tsr3 catalyzes the formation of a specific nonstandard nucleotide during ribosome biogenesis.
OG0003414	LaCi|133-exonerate_protein2genome-gene-14.1-mRNA-1	XP_023620243	102433813	XM_023764475	protein cramped-like	ENSMLUG00000000709	1038	1265	1.47568e-10	133	2889090	18	57354	13.4	6.453	7.23	5.74	4.92	10.5	9.69	6.33	5.79	5.11	2.9	5.23	6.87	3.66	4.56	4.78	12	2.03	4.91	5.44	3.35	7.2	7.69	9.77	4.5	3.41	6.18	2.32	8.19	10.9	13.4	8.99	Cramp1l	Crm, cramped-like (Drosophila) (Cramp1l)	GO term: chromatin binding
OG0012781	LaCi|133-exonerate_protein2genome-gene-16.0-mRNA-1	XP_006100955	102420279	XM_006100893	NADH:ubiquinone oxidoreductase subunit B10	ENSMLUG00000011655	170	179	0.0006587	133	3228756	4	68342	415	121.047	131	98.6	130	57.8	65	72.9	142	90.2	210	102	145	415	232	173	55.3	111	96.4	82.3	111	83.9	121	116	71	177	53.4	122	138	80.2	84.2	64.2	Ndufb10	NADH dehydrogenase (ubiquinone) 1 beta subcomplex, 10 (Ndufb10)	Reactome (mouse): Respiratory electron transport, ATP synthesis by chemiosmotic coupling, and heat production by uncoupling proteins.
OG0009884	LaCi|133-exonerate_protein2genome-gene-272.17-mRNA-1	XP_006081604	102440637	XM_006081542	probable G-protein coupled receptor 150	ENSMLUG00000014402	315	372	9.33779e-09	133	54499619	2	238725	NA	NA																															Gpr150	G protein-coupled receptor 150 (Gpr150)	Gene summary (human): This gene encodes an orphan member of the class A rhodopsin-like family of G-protein-coupled receptors (GPCRs). Within the rhodopsin-like family, this gene is a member of the vasopressin-like subfamily that also includes vasopressin and oxytocin receptors.
OG0005169	LaCi|133-exonerate_protein2genome-gene-293.12-mRNA-1	XP_014309198	102442501	XM_014453712	metallo-beta-lactamase domain-containing protein 2		196	243	0.00016449	133	58708614	2	72852	8.76	2.1844	2.7	2.11	5.8	1.28	3.46	8.76	0.795	5.82	0.342	6.03	1.64	1.01	1.38	0.377	1.87	1.75	0.967	0.92	1.46	1.36	1.97	3.22	0.587	0.346	0.974	0.574	1.64	1.08	1.24	4.07	Mblac2	metallo-beta-lactamase domain containing 2 (Mblac2)	Human GeneRIF: Src kinase inhibition led to a decrease in mitochondrial respiration via a specific decrease in complex I activities which is associated with a lower phosphorylation of the complex I subunit NDUFB10.
OG0003465	LaCi|133-exonerate_protein2genome-gene-472.0-mRNA-1	XP_006081554	102436187	XM_006081492	unconventional myosin-X isoform X1	ENSMLUG00000009101	1619	2064	2.33934e-08	133	94461860	39	17909	20.6	5.88867	8.46	5.35	4.53	9.84	5.28	3.27	10.8	3.86	2.87	6.44	6.15	5.81	8.96	4.8	5.38	2.85	1.27	1.2	1.66	20.6	4.5	15.7	5.16	3.74	3.37	3.9	7.67	4.36	4.11	4.77	Myo10	myosin X (Myo10)	Reactome (mouse): Infectious disease (Extension of pseudopodia by myosin-X in a PI3K dependent manner). GeneRIF (mouse): Myo10 is involved in neuronal development both in vitro and in vivo by regulating microtubule stability. GeneRIF (mouse): Osteoclast differentiation is regulated by Myo10.	x
OG0009543	LaCi|133-exonerate_protein2genome-gene-546.0-mRNA-1	XP_006103102	102438775	XM_006103040	protein pelota homolog	ENSMLUG00000024132	324	385	0.000574259	133	109341698	3	105083	16.1	10.5077	13.2	15.2	6.61	10.5	10.4	9.39	14	5.16	10.8	5.3	11	6.01	13.4	12.7	12.8	12.6	12.5	12.6	9.94	16.1	7.28	14.2	14.6	8.23	8.99	7.51	10.2	7.35	7.21	9.45	Pelo	pelota homolog (Drosophila) (Pelo)	GeneRIF (mouse): These results suggest that PELO negatively regulates the PI3K/AKT pathway and that the enhanced activity of PI3K/AKT and subsequent FOXO1 inhibition are responsible for the impaired development of spermatogonial stem cells in mutant testes. Results indicate that PELO plays an important role in the establishment of pluripotency and differentiation of ESCs into ExEn lineage through…
OG0004224	LaCi|134-exonerate_protein2genome-gene-5.14-mRNA-1	XP_023617001	102421191	XM_023761233	zinc finger protein 697		198	524	0.000313947	134	981954	4	242109	3.61	1.2835	0.945	0.411	0.863	2.7	3.13	3.12	0.492	2.2	0.16	2	2.91	0.988	2.67	0.136	1.24	0.195	0.577	0.636	0.615	3.44	0.847	1.4	1.28	0.168	0.189	0.102	1.1	0.258	0.123	3.61	Zfp697	zinc finger protein 697 (Zfp697)	GO term: DNA-binding transcription factor activity
OG0007983	LaCi|135-exonerate_protein2genome-gene-1.0-mRNA-1	XP_023602822	102425222	XM_023747054	ADP-ribosylation factor GTPase-activating protein 3 isoform X5	ENSMLUG00000004600	484	504	0.000137213	135	155167	24	66251	30	9.56233	4.65	19.5	3.79	6.23	7.98	7.68	25.7	3.92	14.8	3.97	12.7	2.76	5.7	22.8	12.7	1.96	4.35	4.88	4.4	8.58	6.05	9.62	11	16.1	4.08	7.78	11.6	30	3.66	7.93	Arfgap3	ADP-ribosylation factor GTPase activating protein 3 (Arfgap3)	Gene summary (human): The protein encoded by this gene is a GTPase-activating protein (GAP) that associates with the Golgi apparatus and regulates the early secretory pathway of proteins. The encoded protein promotes hydrolysis of ADP-ribosylation factor 1 (ARF1)-bound GTP, which is required for the dissociation of coat proteins from Golgi-derived membranes and vesicles.. Dembla et al. 2014: “Arf…
OG0010738	LaCi|137-exonerate_protein2genome-gene-27.8-mRNA-1	XP_014315945	102442575	XM_014460459	gap junction beta-4 protein	ENSMLUG00000015467	229	268	0.000575618	137	5321804	2	14621	2.82	0.318449	0.0132	0.121	0.00595	0.016	0.0274	0.0187	0.832	0	0.00873	0.00335	2.82	0.0199	0.447	0.173	0.0307	0	0.000409	0	0.00366	0.444	0.603	0.148	0.0693	0.0682	0.00741	2.66	0.178	0.748	0.0766	0.00995	Gjb4	gap junction protein, beta 4 (Gjb4)	GeneRIF (mouse): Cx30 regulates cell adhesion and migration; its modulation of glutamate transport occurs independently of its channel function and is mediated by morphological changes controlling insertion of astroglial processes into synaptic clefts. Gene summary (human): This gene encodes a transmembrane connexin protein that is a component of gap junctions. Mutations in this gene have been as…
OG0008524	LaCi|137-exonerate_protein2genome-gene-37.21-mRNA-1	XP_006099206	102421796	XM_006099144	nucleolar GTP-binding protein 2	ENSMLUG00000017139	599	734	0.000127858	137	7522830	13	230737	19.5	7.1005	2.02	10.6	10.3	19.5	17.4	17.9	2.29	12	0.939	12.5	5.27	3.02	3.25	3.12	12.1	2.38	10.1	7.91	6.72	3.89	3.07	4.74	9.94	0.837	2.9	0.989	5.63	6.26	3.44	12	Gnl2	guanine nucleotide binding protein-like 2 (nucleolar) (Gnl2)	GeneRIF (human): GNL2 and SEC13 are required for nonsense-mediated mRNA decay pathway in human cells.
OG0010163	LaCi|137-exonerate_protein2genome-gene-54.0-mRNA-1	XP_014314030	102442684	XM_014458544	mitochondrial carrier homolog 2 isoform X2	ENSMLUG00000016431	124	271	1.76406e-06	137	10801785	1	56428	96.2	24.931	12.5	25.6	33	24.7	27.9	29.8	17.6	17.7	23	19.7	23.6	26.8	28.4	54.2	19.6	23.2	19.6	18.4	29.1	11.8	28.3	9.09	31.1	15.9	4.63	6.23	34.8	96.2	8.48	27	Mtch2	mitochondrial carrier 2 (Mtch2)	Gene summary (mouse):This gene encodes a member of the SLC25 family of nuclear-encoded transporters that are localized in the inner mitochondrial membrane. Members of this superfamily are involved in many metabolic pathways and cell functions. Genome-wide association studies in human have identified single-nucleotide polymorphisms in several loci associated with obesity. This gene is one such loc…
OG0009291	LaCi|139-exonerate_protein2genome-gene-3.0-mRNA-1	XP_006085897	102427714	XM_006085835	mitochondrial ribonuclease P catalytic subunit isoform X1		373	583	0.000643583	139	584370	3	66132	2.76	1.60177	0.661	2.66	1.32	2.76	2.35	2.1	0.893	1.2	0.824	1.25	1.63	1.15	2.2	1.98	2.61	1.26	2.31	1.92	1.44	0.733	1.24	1	2.56	0.598	0.414	1.75	1.59	2.46	1.03	2.16	Prorp	RIKEN cDNA 1110008L16 gene (1110008L16Rik)	Mitochondrial RNAse P subunit. Reinhard, Sridhara & Hällberg (2015): “Mitochondrial RNase P (mt-RNase P) initiates the maturation of the precursors by cleaving at the 5' ends of the tRNAs.”
OG0012863	LaCi|139-exonerate_protein2genome-gene-170.0-mRNA-1	XP_014323661	102441675	XM_014468175	DNA-directed RNA polymerase II subunit RPB4	ENSMLUG00000006862	104	105	4.54812e-09	139	33973923	1	69241	39.1	13.1677	4.15	15.9	11	39.1	31.4	28.6	4.31	8.28	2.78	10.4	12.1	9.52	8.5	10.5	28.6	2.35	19.6	16.7	11.4	7.85	7.84	10.7	21.5	2.52	4.88	3.68	13.3	7.37	12.3	27.9	Polr2d	polymerase (RNA) II (DNA directed) polypeptide D (Polr2d)	Gene summary (human): This gene encodes the fourth largest subunit of RNA polymerase II, the polymerase responsible for synthesizing messenger RNA in eukaryotes. In yeast, this polymerase subunit is associated with the polymerase under suboptimal growth conditions and may have a stress protective role.
OG0009987	LaCi|144-exonerate_protein2genome-gene-50.1-mRNA-1	XP_006099191	102417753	XM_006099129	splicing factor 3A subunit 3 isoform X1	ENSMLUG00000000991	408	502	2.61689e-11	144	10007469	2	75062	56.6	11.6233	1.62	14.7	11.1	56.6	24.3	17.7	3.64	8.31	1.53	9.38	5.59	3.01	4.96	6.61	21.8	2.47	31.1	23.8	14.9	4.25	3.59	5.97	23.9	2.21	4.19	1.36	5.45	10.2	7.66	16.8	Sf3a3	splicing factor 3a, subunit 3 (Sf3a3)	Gene summary (human): This gene encodes subunit 3 of the splicing factor 3a protein complex. The splicing factor 3a heterotrimer includes subunits 1, 2 and 3 and is necessary for the in vitro conversion of 15S U2 snRNP into an active 17S particle that performs pre-mRNA splicing.
OG0006395	LaCi|145-exonerate_protein2genome-gene-87.54-mRNA-1	XP_006101794	102430362	XM_006101732	twinkle protein, mitochondrial isoform X1	ENSMLUG00000013687	646	683	0.000120878	145	17437001	6	226153	14.3	8.81133	12	7.54	6.04	11	9.39	9.22	12.5	4.79	11.1	5.3	9.15	8.71	11.3	10.2	8.43	9.19	7.17	7.67	9.68	6.39	8.98	14.3	7.83	8.44	6.86	7.9	8.75	5.69	9.34	9.48	Twnk	progressive external ophthalmoplegia 1 (human) (Peo1)	Ikeda et al.2015 “Overexpression of TFAM or twinkle increases mtDNA copy number and facilitates cardioprotection associated with limited mitochondrial oxidative stress”. Tyynismaa et al. 2005: “Twinkle is a nuclear-encoded mtDNA helicase, dominant mutations of which cause adult-onset progressive external ophthalmoplegia (PEO) with multiple mtDNA deletions.” A Peo mutation underlies a neurodegener…
OG0005486	LaCi|145-exonerate_protein2genome-gene-104.0-mRNA-1	XP_023610599	102426073	XM_023754831	phosphoinositide 3-kinase adapter protein 1		552	747	0.000131439	145	20762753	16	83490	20.9	3.3654	1.85	1.61	0.206	0.894	0.689	0.375	1.27	0.626	1.07	0.702	2.18	0.659	0.88	5.24	0.656	11.8	2.53	2.51	8.86	10.2	7.69	5.76	1.62	1.79	20.9	0.539	3.35	0.858	3.25	0.398	Pik3ap1	phosphoinositide-3-kinase adaptor protein 1 (Pik3ap1)	GeneRIF: BCAP is a multifunctional signaling adaptor that inhibits key pathogen-sensing pathways in macrophages. GeneRIF (human): induction of BCAP serves as a positive feedback circuit to enhance PI3K signaling in activated CD8(+) T cells, thereby acting as a molecular checkpoint regulating effector and memory T cell development.	x
OG0006490	LaCi|147-exonerate_protein2genome-gene-20.36-mRNA-1	XP_023602914	102425527	XM_023747146	phosphoinositide 3-kinase regulatory subunit 5	ENSMLUG00000008535	532	582	0.000134038	147	4115767	19	320207	27.4	2.47706	0.687	0.643	0.18	0.277	0.161	0.0947	2.39	0.477	1.91	0.391	1.1	0.579	0.489	2.43	0.419	0.174	0.363	0.434	0.78	4.26	6.66	1.15	0.166	2.6	14.3	1.46	1.93	0.286	27.4	0.121	Pik3r5	phosphoinositide-3-kinase, regulatory subunit 5, p101 (Pik3r5)	Koyasu 2003: “Members of the phosphoinositide-3 kinase (PI3K) family control several cellular responses including cell growth, survival, cytoskeletal remodeling and the trafficking of intracellular organelles in many different types of cell. In particular PI3K has important functions in the immune system.”	x
OG0012147	LaCi|148-exonerate_protein2genome-gene-90.0-mRNA-1	XP_006109885	102420631	XM_006109823	neuropeptides B/W receptor type 1		265	359	0.00016742	148	18092598	1	226304	NA	NA																															Npbwr1	neuropeptides B/W receptor 1 (Npbwr1)	Ishii, Fei & Friedman 2007: “Targeted disruption of GPR7 [NPBWR1], the endogenous receptor for neuropeptides B and W, leads to metabolic defects and adult-onset obesity” in mice. Nagata-Kuroiwa et al. 2011: “Critical role of neuropeptides B/W receptor 1 signaling in social behavior and fear memory.” Watanabe et al. 2012: “A significant genotype difference was observed in valence evaluation; the 4…
OG0005449	LaCi|149-exonerate_protein2genome-gene-1.9-mRNA-1	XP_006087099	102418437	XM_006087037	cadherin-13		216	714	4.84353e-06	149	252594	1	12554	39.2	6.12061	2.54	8.61	3.8	1.3	10.5	17.5	4.67	7	0.954	8.85	8.31	39.2	4.16	1.37	2.66	0.531	0.0717	0.0986	0.157	9.88	12.9	3.62	0.485	1.39	0.211	4.13	13.8	1.75	1.77	11.4	Cdh13	cadherin 13 (Cdh13)	Gene summary (mouse):This gene encodes a member of the cadherin family of calcium-dependent glycoproteins that mediate cell adhesion and regulate many morphogenetic events during development. The encoded preproprotein is further processed to generate a mature protein. This gene is highly expressed in the vasculature including endothelial cells, smooth muscle cells and pericytes, where the encoded…
OG0004450	LaCi|149-exonerate_protein2genome-gene-30.0-mRNA-1	XP_023617240	102424217	XM_023761472	eukaryotic translation initiation factor 5B	ENSMLUG00000008119	983	1245	0.000604247	149	6073613	21	226982	15.1	4.1562	0.805	7.48	5.15	15.1	7.24	5.78	0.901	4.06	0.344	5.07	1.76	2.29	1.81	1.36	6.56	1.35	11.8	8.93	5.75	1.47	1.2	1.01	10.6	0.373	1.02	0.513	1.93	6.62	1.15	5.26	Eif5b	eukaryotic translation initiation factor 5B (Eif5b)	GeneRIF (human): The authors show that the cleavage of initiation factor eIF5B during enteroviral infection, along with the viral internal ribosome entry site, plays a role in mediating viral translation under conditions that are nonpermissive for host cell translation. 3Cpro-mediated cleavage of eIF5B may thus play an accessory role in the shutoff of translation that occurs in enterovirus-infect…	x
OG0006715	LaCi|149-exonerate_protein2genome-gene-296.22-mRNA-1	XP_006099904.1	102419741	XM_006099842.3	zinc finger protein 512	ENSMLUG00000011855	474	538	0.000867707	149	59245086	12	269639	23.9707	6.82834	1.82023	9.22936	9.29548	17.8279	21.7295	23.9707	2.40634	8.70736	1.29735	9.80686	3.87438	4.1501	2.85233	2.89002	12.062	1.34494	5.06052	4.37841	3.16957	3.97425	3.23855	4.75467	4.88186	1.26253	3.56932	1.42792	4.43063	3.24492	6.56032	21.6319	Zfp512	zinc finger protein 512	Ma. et al. 2020: "Using the integrated transcriptome-assisted TMT-labeled quantitative proteomic approach to characterize changes in the proteomic profile of the longissimus dorsi muscle, we identified differentially abundant proteins, such as ALDH1B1, OTX2, AnxA6 and Zfp512, that are associated with intramuscular fat deposition and fat biosynthesis in pigs."
OG0003971	LaCi|149-exonerate_protein2genome-gene-321.0-mRNA-1	XP_023612234	102422886	XM_023756466	pumilio homolog 2 isoform X1	ENSMLUG00000007362	869	1146	0.000716606	149	64126291	21	80913	23.4	12.9713	6.7	18.6	14.8	22.7	21.1	21.5	7.21	17	2.99	19.1	12.1	11.1	10.3	8.98	18.8	3.95	13.2	11.9	8.53	12.6	13.4	12.3	14.5	4.93	10.9	3.61	12.3	7.54	23.4	23.1	Pum2	pumilio RNA-binding family member 2 (Pum2)	GeneRIF (mouse): PUM2 binds to AChE mRNA and regulates AChE expression translationally at the neuromuscular synapse. Gene summary (human): This gene encodes a protein that belongs to a family of RNA-binding proteins. The encoded protein functions as a translational repressor during embryonic development and cell differentiation. This protein is also thought to be a positive regulator of cell prol…	x
OG0009108	LaCi|150-exonerate_protein2genome-gene-1.24-mRNA-1	XP_014301146	102423725	XM_014445660	ubiquitin carboxyl-terminal hydrolase 21	ENSMLUG00000004546	494	606	6.23935e-06	150	283996	15	30941	28.1	14.803	25.5	11.5	11.8	24.4	27	20.5	16.4	11	12.3	12.3	9.6	7.71	13.7	11.1	28.1	6.91	7.83	8.96	6.46	15.6	15.9	26.7	6.36	7.86	14.7	10.2	15.7	12.4	18.8	26.8	Usp21	ubiquitin specific peptidase 21 (Usp21)	GeneRIF (mouse): USP21 plays an important role in the down-regulation of TNFalpha-induced NF-kappaB activation through deubiquitinating RIP1. Chen et al. 2017: “USP21 is an important deubiquitinating enzyme for STING and that it negatively regulates the DNA virus-induced production of type I interferon”	x
OG0009488	LaCi|151-exonerate_protein2genome-gene-6.74-mRNA-1	XP_006101658	102435475	XM_006101596	beta-1,4-glucuronyltransferase 1 isoform X1	ENSMLUG00000014597	394	416	3.82925e-06	151	1177629	2	108902	31.2	13.074	25.1	12.5	27.7	7.75	12.4	18.4	11.3	27	7.89	24.8	11.3	15.6	18.8	6.71	13.2	8.25	2.8	2.94	3.95	17.1	14.3	31.2	7.68	7.08	5.35	8.61	17.1	2.74	8.17	14.5	B4gat1	beta-1,4-glucuronyltransferase 1 (B4gat1)	Gene summary (human): This gene encodes a member of the beta-1,3-N-acetylglucosaminyltransferase family. This enzyme is a type II transmembrane protein. It is essential for the synthesis of poly-N-acetyllactosamine, a determinant for the blood group i antigen.	x
OG0003636	LaCi|151-exonerate_protein2genome-gene-19.0-mRNA-1	XP_023617582	102427261	XM_023761814	UPF0606 protein KIAA1549L homolog	ENSMLUG00000014997	1065	2167	0.000308197	151	3845765	21	241589	8.63	1.27094	3.91	0.0083	6.89	0.66	2.34	4.68	0.00297	8.63	0	5.71	0.36	0.00491	0.0121	0.0021	0.323	0.000211	0.00508	0.00521	0.00199	0.367	0.112	0.181	0.0652	0.000236	0.00135	0.0039	0.123	0.0846	0.654	2.99	D430041D05Rik	RIKEN cDNA D430041D05 gene (D430041D05Rik)	GeneRIF (human): Four variants in KIAA1549 like (KIAA1549L), a gene previously associated with attempted suicide in bipolar patients, were suggestively associated with being an owl at p < 1.82E-05; post hoc analyses showed the top variant trending in both the MA and AI cohorts at p = 2.50E-05 and p = .030, respectively.
OG0002890	LaCi|151-exonerate_protein2genome-gene-76.16-mRNA-1	XP_006092097	102418987	XM_006092035	olfactory receptor 9I1	ENSMLUG00000016104	283	317	2.50726e-13	151	15091131	2		NA	NA
OG0004322	LaCi|151-exonerate_protein2genome-gene-105.14-mRNA-1	XP_006091651	102438321	XM_006091589	anoctamin-3	ENSMLUG00000006735	781	836	1.85503e-08	151	21040658	26	228432	9.45	0.78942	0.00528	0.0198	3.07	0.174	0.222	0.604	0	9.02	0.0157	9.45	0.465	0.0167	0.22	0.0116	0.0493	0	0.00391	0.00343	0.0009	0.0133	0.0146	0.00692	0.0162	0.0248	0	0	0.0218	0.0227	0.000668	0.21	Ano3	anoctamin 3 (Ano3)	Gene summary (human): The protein encoded by this gene belongs to the TMEM16 family of predicted membrane proteins, that are also known as anoctamins. While little is known about the function of this gene, mutations in this gene have been associated with some cases of autosomal dominant craniocervical dystonia. Cells from individuals with a mutation in this gene exhibited abnormalities in endopla…
OG0006154	LaCi|151-exonerate_protein2genome-gene-127.0-mRNA-1	XP_023613932	102437294	XM_023758164	transcription factor E2F8	ENSMLUG00000015592	759	867	7.65054e-06	151	25413095	14	108961	17.2	3.39987	0.265	0.195	0.0271	5.54	2.49	0.709	2.17	0.0787	1.99	0.153	0.166	0.095	0.0813	4.03	7.12	3.44	16.7	17.2	5.7	0.265	0.359	0.931	11	1.43	2.87	1.18	0.631	2.7	10.6	1.88	E2f8	E2F transcription factor 8 (E2f8)	Chen et al. 2019: “overexpression of E2F8 in primary mouse hepatocytes upregulated expression of gluconeogenic genes, including those for PGC-1α, PEPCK, and G6Pase, subsequently increasing cellular glucose output. We demonstrated that E2F8 overexpression impairs insulin sensitivity in vitro. Furthermore, knockdown of E2F8 expression increased insulin sensitivity in primary hepatocytes.”
OG0004651	LaCi|151-exonerate_protein2genome-gene-128.21-mRNA-1	XP_006093861	102439255	XM_006093799	immunoglobulin superfamily member 22	ENSMLUG00000016399	1260	1327	0.000372288	151	25643083	20	102637012	0.135	0.0132681	0.00339	0.00568	0.00961	0.00555	0.0127	0.0173	0.00298	0.0281	0.00208	0.0232	0.0158	0.000655	0.00576	0.0086	0.00666	0	0.00944	0.00362	0.000237	0.0126	0.0237	0.135	0.00236	0.00886	0.000784	0	0.0272	0.00943	0.000946	0.0158	LOC102637012	immunoglobulin superfamily member 22-like (LOC102637012)	No GO terms assigned to human or mouse orthologs
OG0005929	LaCi|153-exonerate_protein2genome-gene-166.0-mRNA-1	XP_006084935	102424779	XM_006084873	probable phospholipid-transporting ATPase IF isoform X1	ENSMLUG00000000492	1025	1099	6.80258e-05	153	33217099	29	76295	18.5	5.831	1.25	7.44	11.8	5.42	9.93	15.8	4.57	13.8	2.05	18.5	3.89	2.29	3.21	7.14	7.76	1.63	4.67	4.37	5	2.97	2.8	2.04	6.68	2.92	3.02	1.56	3	6.08	5.31	8.03	Atp11b	ATPase, class VI, type 11B (Atp11b)	Gene summary (human): P-type ATPases, such as ATP11B, are phosphorylated in their intermediate state and drive uphill transport of ions across membranes.
OG0004390	LaCi|153-exonerate_protein2genome-gene-170.0-mRNA-1	XP_023606394	102422438	XM_023750626	YEATS domain-containing protein 2 isoform X1	ENSMLUG00000004493	952	1438	0.000532205	153	33964751	27	208146	38.3	11.331	3.46	14.4	9.77	38.3	32.8	26	3.64	10.9	1.3	12.9	7.9	4.24	4.81	4.55	30.4	1.95	16.3	14.7	9.34	5.76	5.3	8.1	16	1.33	3.54	1.67	7.71	4.34	9.22	29.3	Yeats2	YEATS domain containing 2 (Yeats2)	Gene summary (human): The protein encoded by this gene is a scaffolding subunit of the ATAC complex, which is a complex with acetyltransferase activity on histones H3 and H4
OG0009780	LaCi|153-exonerate_protein2genome-gene-179.0-mRNA-1	XP_006091596	102417092	XM_006091534	microspherule protein 1 isoform X1	ENSMLUG00000016947	445	463	0.000172632	153	35801714	3	51812	38.4	22.362	18.4	14.2	17.5	28.3	34.5	35.6	20.8	21.2	24.4	23.9	21	15.8	22	29.2	25.8	3.88	12.9	14.2	7.58	19.9	18.4	36.2	25.2	21.3	18.3	14.3	21	37.4	29.3	38.4	Mcrs1	microspherule protein 1 (Mcrs1)	GO term: chromatin organization
OG0011962	LaCi|153-exonerate_protein2genome-gene-187.5-mRNA-1	XP_006099733	102417636	XM_006099671	DET1- and DDB1-associated protein 1	ENSMLUG00000003990	100	103	3.81807e-06	153	37528712	1	66498	57.3	31.3777	55.6	19	22.6	22.5	42.4	48.3	40.1	21.7	38	24.5	34	16.2	22	32.8	30.5	11.8	12.8	15.1	9.93	33.4	37	40.7	22.6	25.5	30.3	52.4	31.7	38.1	57.3	52.5	Dda1	DET1 and DDB1 associated 1 (Dda1)	GO term: regulation of proteasomal ubiquitin-dependent protein catabolic process
OG0008643	LaCi|154-exonerate_protein2genome-gene-23.0-mRNA-1	XP_014309090	102438893	XM_014453604	alpha-(1,3)-fucosyltransferase 10	ENSMLUG00000002754	356	479	0.000845416	154	4577086	2	171167	2.13	0.57469	0.38	1.38	0.836	2.13	1.05	0.497	0.192	0.655	0.0605	0.694	0.259	0.285	0.272	0.166	2.09	0.0928	0.231	0.208	0.173	0.539	0.598	0.956	0.578	0.0704	0.261	0.1	0.9	0.263	0.494	0.83	Fut10	fucosyltransferase 10 (Fut10)	GO term: protein glycosylation
OG0006605	LaCi|154-exonerate_protein2genome-gene-38.0-mRNA-1	XP_006086235	102428242	XM_006086173	dual specificity protein phosphatase 4 isoform X1	ENSMLUG00000007291	337	387	0.000566504	154	7612756	4	319520	27.6	6.31817	9.73	5.42	1.16	13.1	24.4	11.9	2.15	1.56	1.54	2.03	7.58	0.83	2.03	1.25	2.97	0.226	0.265	0.362	0.372	5.32	24.3	4.24	1.19	2.11	2.31	2.66	9.47	13.2	8.27	27.6	Dusp4	dual specificity phosphatase 4 (Dusp4)	Gene summary (human): This gene product inactivates ERK1, ERK2 and JNK, is expressed in a variety of tissues, and is localized in the nucleus.
OG0001909	LaCi|156-exonerate_protein2genome-gene-6.9-mRNA-1	XP_006108025	102435010	XM_006107963	ubiquitin specific peptidase 36 (USP36)	ENSMLUG00000013070	764	1108	3.57935e-05	156	1192326	20	72344	8.75	5.16233	6.22	6.37	7.44	5.92	5.44	5.02	5.84	5.48	3.57	6.16	4.34	3.75	3.83	4.35	8.23	3	2.89	3.2	2.32	6.68	7.3	8.75	3.39	2.99	7.84	3.88	6.14	1.5	7.38	5.65	Usp36	ubiquitin specific peptidase 36 (Usp36)	Gene summary (human): This gene encodes a member of the peptidase C19 or ubiquitin-specific protease family of cysteine proteases. Members of this family remove ubiquitin molecules from polyubiquitinated proteins.
OG0012345	LaCi|164-exonerate_protein2genome-gene-0.21-mRNA-1	XP_006105682	102442212	XM_006105620	phospholipid phosphatase 1 isoform X1	ENSMLUG00000001176	168	314	0.000540673	164	248616	6	19012	77.1	19.3613	77.1	40.8	7.27	4.34	9.08	12.1	19.7	5.85	29	6.1	10.8	21.8	32.2	18.5	13.4	4.97	8.54	11.9	11.4	58.1	10.1	12.1	28.4	22.3	23.2	14.7	14.5	41	2.99	8.6	Plpp1	phospholipid phosphatase 1 (Plpp1)	Gene summary (human): The protein encoded by this gene is a member of the phosphatidic acid phosphatase (PAP) family. PAPs convert phosphatidic acid to diacylglycerol, and function in synthesis of glycerolipids and in phospholipase D-mediated signal transduction. This enzyme is an integral membrane glycoprotein that plays a role in the hydrolysis and uptake of lipids from extracellular space.
OG0008008	LaCi|166-exonerate_protein2genome-gene-22.26-mRNA-1	XP_014305746	102427951	XM_014450260	neutral amino acid transporter B(0)-like	ENSMLUG00000004883	247	538	2.0736e-06	166	4417308	5		NA	NA
OG0004627	LaCi|187-exonerate_protein2genome-gene-129.0-mRNA-1	XP_023619004	102441039	XM_023763236	AT-rich interactive domain-containing protein 4A isoform X2	ENSMLUG00000012354	651	1212	0.000357162	187	25778408	16	238247	3.72	1.59227	0.486	3.72	3.03	3.39	3.41	2.97	0.699	2.72	0.268	3.46	0.892	0.721	0.85	0.775	2.26	0.351	2.35	1.82	1.76	1.28	0.869	0.593	1.28	0.421	1.39	0.216	0.953	0.964	1.66	2.21	Arid4a	AT rich interactive domain 4A (RBP1-like) (Arid4a)	GeneRIF (mouse): ARID4A and ARID4B function as transcriptional coactivators for AR and RB and play an integral part in the AR and RB regulatory pathways involved in the regulation of Sertoli cell function and male fertility. Gene summary (Human): The protein encoded by this gene is a ubiquitously expressed nuclear protein. It binds directly, with several other proteins, to retinoblastoma protein …
OG0005994	LaCi|187-exonerate_protein2genome-gene-288.16-mRNA-1	XP_023613376	102423101	XM_023757608	calpain-3		370	757	1.59222e-06	187	57692281	23	12335	10.1	1.14995	0.0194	0.486	0.318	0.831	0.32	0.264	0.132	1.12	0.158	1.54	5.18	0.657	0.214	0.266	1.65	0.243	0.941	0.874	1.61	0.612	4.16	0.218	0.959	0.261	0.58	0.2	0.127	0.252	10.1	0.206	Capn3	calpain 3 (Capn3)	GeneRIF: [I]mpaired skeletal muscle regeneration in calpain-3 null muscle is associated with perturbations in mTORC1 signaling and defective mitochondrial biogenesis. CAPN3 deficiency leads to degradation of SERCA proteins and Ca2+ dysregulation in the skeletal muscle. Gene summary (human): This gene encodes a muscle-specific member of the calpain large subunit family that specifically binds to t…
OG0004615	LaCi|187-exonerate_protein2genome-gene-299.0-mRNA-1	XP_023613379	102432440	XM_023757611	1-phosphatidylinositol 4,5-bisphosphate phosphodiesterase beta-2	ENSMLUG00000008221	946	1147	2.60712e-12	187	59760476	28	18796	18.9	1.85643	0.343	0.549	0.105	0.189	0.149	0.18	0.844	0.33	0.708	0.389	0.363	0.468	0.563	1.42	0.358	0.214	1.21	1.26	2.07	3.88	4.25	1.32	0.173	1.18	10.7	0.392	0.922	2.11	18.9	0.154	Plcb2	phospholipase C, beta 2 (Plcb2)	Gene summary (human): The protein encoded by this gene is a phosphodiesterase that catalyzes the hydrolysis of phosphatidylinositol 4,5-bisphosphate to the second messengers inositol 1,4,5-trisphosphate (IP3) and diacylglycerol. The encoded protein is activated by G proteins and has been shown to be involved in the type 2 taste receptor signal transduction pathway. In addition, nuclear factor kap…	x
OG0004430	LaCi|206-exonerate_protein2genome-gene-0.6-mRNA-1	XP_006108557	102426699	XM_006108495	retrotransposon Gag-like protein 6	ENSMLUG00000004433	121	240	6.12016e-07	206	197149	1	223732	NA	NA																															Rtl6	leucine zipper, down-regulated in cancer 1-like (Ldoc1l)	No GO terms assigned to human or mouse orthologs
OG0004901	LaCi|210-exonerate_protein2genome-gene-1.4-mRNA-1	XP_006098456	102433608	XM_006098394	ankyrin and armadillo repeat-containing protein	ENSMLUG00000014326	955	1434	1.60882e-05	210	228841	13	319695	7.71	0.258369	0	0	0.000606	0.00267	0.000857	0.00669	0	0.000645	0	0.000603	0.0131	0.00217	0.00146	0	0.000639	0	0.00213	0.000761	0.00362	0	0	0	0.00127	0	0	0	0	7.71	0.000558	0.00329	Ankar	ankyrin and armadillo repeat containing (Ankar)	Strongly biased expression in testis in mouse, rat, and human.
OG0008385	LaCi|215-exonerate_protein2genome-gene-3.114-mRNA-1	XP_006105930	102432813	XM_006105868	nuclear RNA export factor 1 isoform X1	ENSMLUG00000011131	542	618	7.06096e-05	215	857213	21	53319	63.9	27.0087	13.7	56.8	23.4	50.3	50.9	40.3	13.8	19.6	6.69	22.4	27.9	14.7	16.3	18	63.9	8	26	26.7	19.6	22.5	26.8	25	22.9	6.77	25.8	7.9	28.3	36.9	40.9	47.5	Nxf1	nuclear RNA export factor 1 (Nxf1)	Sakuma et al. 2014: Murine leukemia virus uses NXF1 for nuclear export of spliced and unspliced viral transcripts. Gene summary (human): This gene is one member of a family of nuclear RNA export factor genes. The encoded protein of this gene shuttles between the nucleus and the cytoplasm and binds in vivo to poly(A)+ RNA. The encoded protein overcomes the mRNA export block caused by the presence …	x
OG0004708	LaCi|221-exonerate_protein2genome-gene-0.0-mRNA-1	XP_006105471	102421335	XM_006105409	zinc finger protein 521		790	1091	8.43415e-11	221	9552	4	225207	13.2	2.60052	1.72	2.29	10	8.1	7.97	3.99	0.675	0.802	0.229	0.902	1.4	2.39	0.587	0.516	13.2	0.0425	0.209	0.21	0.208	2.07	2.41	3.18	0.558	0.284	1.12	0.377	3.61	0.123	0.393	8.45	Zfp521	zinc finger protein 521 (Zfp521)	GeneRIF (human): these results confirm a role for ZNF521 as a key negative regulator of adipocyte differentiation of Adipose-Derived Mesenchymal Stem Cells. GeneRIF (mouse): zinc-finger nuclear protein Zfp521 alone is sufficient for converting the adult mouse brain-derived astrocytes into induced neural stem cells.
OG0005061	LaCi|222-exonerate_protein2genome-gene-24.4-mRNA-1	XP_006105785	102428036	XM_006105723	FAD-dependent oxidoreductase domain-containing protein 2	ENSMLUG00000015845	615	682	9.6964e-06	222	4744329	8	239554	11.3	1.94121	1.29	1.26	5.34	1.64	3.36	4.35	0.989	2.29	0.333	2.62	11.3	0.218	0.978	0.354	2.32	0.0432	0.433	0.565	0.32	0.632	3.4	2.2	0.309	0.388	2.17	0.474	1.64	0.7	2.4	3.92	Foxred2	FAD-dependent oxidoreductase domain containing 2 (Foxred2)	Riemer et al. 2009: “The quality control system of the endoplasmic reticulum (ER) discriminates between native and nonnative proteins. The latter are degraded by the ER-associated degradation (ERAD) pathway. [W]e characterize ERFAD (ER flavoprotein associated with degradation), an ER luminal flavoprotein that functions in ERAD. “
OG0005173	LaCi|238-exonerate_protein2genome-gene-23.0-mRNA-1	XP_023613509	102419520	XM_023757741	adhesion G protein-coupled receptor A3	ENSMLUG00000003454	978	1125	3.96967e-13	238	4684116	15	70693	32.5	9.044	9.59	5.27	2.77	21.5	15.8	10.1	19.8	3.38	5.6	4.5	5.27	4.32	13.3	7.6	32.5	7.52	3.55	3.53	2.04	12.3	6.42	24.3	11.2	5.23	1.3	4.41	8.02	3.8	1.8	14.6	Adgra3	adhesion G protein-coupled receptor A3 (Adgra3)	Gene summary (human): This gene encodes a member of the G protein-coupled receptor superfamily. This membrane protein may play a role in tumor angiogenesis through its interaction with the human homolog of the Drosophila disc large tumor suppressor gene. This gene is mapped to a candidate region of chromosome 4 which may be associated with bipolar disorder and schizophrenia.
OG0003764	LaCi|238-exonerate_protein2genome-gene-54.2-mRNA-1	XP_014318919	102442903	XM_014463433	protocadherin-7		804	1258	0.000146899	238	10885646	3	54216	7.65	2.23723	0.277	7.65	3.12	1.54	2.68	4.55	1.89	7.22	0.31	6.55	2.25	6.43	1	0.693	2.37	0.0558	0.202	0.204	0.116	1.08	1.64	4.24	1.39	0.552	0.397	0.632	4.36	0.14	0.418	3.16	Pcdh7	protocadherin 7 (Pcdh7)	Gene summary (human): The gene product is an integral membrane protein that is thought to function in cell-cell recognition and adhesion.
OG0009272	LaCi|238-exonerate_protein2genome-gene-87.1-mRNA-1	XP_006088550	102442230	XM_006088488	neuronal acetylcholine receptor subunit alpha-9	ENSMLUG00000000893	446	480	1.2784e-07	238	17466889	4	231252	11.4	0.420251	0.000754	0.00483	0.0011	0.011	0.00443	0.0267	0.00319	0.0015	0.00841	0.00292	0.0369	0.00148	0.00311	0.0252	0.0463	0	0.000526	0.000516	0	0.0957	0.0201	0.00503	0.0564	0.00736	0.0254	0.0476	0.00184	0.767	11.4	0.00223	Chrna9	cholinergic receptor, nicotinic, alpha polypeptide 9 (Chrna9)	Gene summary (human): This gene is a member of the ligand-gated ionic channel family and nicotinic acetylcholine receptor gene superfamily. It encodes a plasma membrane protein that forms homo- or hetero-oligomeric divalent cation channels. This protein is involved in cochlea hair cell development and is also expressed in the outer hair cells (OHCs) of the adult cochlea. GeneRIF (mouse): Chrna9 i…
OG0003623	LaCi|238-exonerate_protein2genome-gene-136.0-mRNA-1	XP_023614048	102438119	XM_023758280	uncharacterized protein KIAA1211 homolog isoform X1	ENSMLUG00000007250	1060	1396	3.16152e-07	238	27162498	11	320827	47.4	5.51482	0.866	0.741	3.83	13.3	15.2	17.4	5.34	3.96	4.89	5.41	0.535	0.499	0.057	8.25	3.98	0.00876	2.56	2.65	0.958	0.503	0.0995	0.472	0.629	7.36	0.626	1.06	0.0883	47.4	0.272	16.5	C530008M17Rik	RIKEN cDNA C530008M17 gene (C530008M17Rik)	GeneRIF (mouse): CRAD is ubiquitously expressed in epithelial cells and is required for the maintenance of epithelial cell integrity.
OG0003464	LaCi|238-exonerate_protein2genome-gene-257.0-mRNA-1	XP_023606165	102439380	XM_023750397	tyrosine-protein phosphatase non-receptor type 13 isoform X1	ENSMLUG00000002103	1697	2556	0.000729624	238	51458686	45	19249	15	3.8091	1.35	15	1.56	8.02	4.86	2.79	2.6	1.58	0.457	2.62	9.11	0.847	9.37	0.726	7.86	0.141	0.704	0.667	0.611	7.9	2.18	11.2	3.15	0.49	0.88	3.14	5.73	2.63	1.97	4.13	Ptpn13	protein tyrosine phosphatase, non-receptor type 13 (Ptpn13)	Gene summary (human): The protein encoded by this gene is a member of the protein tyrosine phosphatase (PTP) family. PTPs are signaling molecules that regulate a variety of cellular processes including cell growth, differentiation, mitotic cycle, and oncogenic transformation.
OG0007942	LaCi|238-exonerate_protein2genome-gene-317.0-mRNA-1	XP_014321195	102426531	XM_014465709	dual adapter for phosphotyrosine and 3-phosphotyrosine and 3-phosphoinositide isoform X1	ENSMLUG00000006766	199	281	0.000878773	238	63416216	8	26377	5.49	2.1197	0.534	5.49	0.26	1.06	0.862	0.846	0.978	1.09	1.51	1.34	1.08	1.31	0.671	3.47	1.5	0.111	5.28	4.51	5.21	2.14	2.21	1.68	2.3	1.85	5.26	0.949	1.84	3.49	4.19	0.57	Dapp1	dual adaptor for phosphotyrosine and 3-phosphoinositides 1 (Dapp1)	GeneRIF (mouse): Bam32 [Dapp1] is important for optimal anti-trypanosome IgG antibody response and suppression of disease-promoting proinflammatory cytokines [Onyilagha et al. 2015]. Bam32 serves to integrate PI3K and Src kinase signaling to promote Rac-dependent B cell adhesive interactions important for Ag presentation function.	x
OG0004580	LaCi|238-exonerate_protein2genome-gene-493.0-mRNA-1	XP_023599212	102438047	XM_023743444	threonine synthase-like 1 isoform X1	ENSMLUG00000007989	608	744	3.0321e-05	238	98741933	2	208967	5.36	1.29683	0.477	1.55	1.93	2.55	3.06	4.02	0.439	2.29	0.151	2.44	1.09	1.08	0.902	0.66	0.981	0.365	0.526	0.436	0.611	0.709	0.694	0.532	0.871	0.251	0.246	0.24	0.821	5.36	0.463	3.16	Thnsl1	threonine synthase-like 1 (bacterial) (Thnsl1)	No GO terms assigned to human or mouse orthologs
OG0004280	LaCi|241-exonerate_protein2genome-gene-35.0-mRNA-1	XP_023615916	102417309	XM_023760148	rab GTPase-activating protein 1 isoform X2	ENSMLUG00000003865	987	1056	0.00020976	241	7062421	24	227800	5.51	1.99893	0.531	3.82	3.4	5.01	5.51	5.49	0.515	3.28	0.209	3.54	1.79	1.4	1.14	0.835	3.73	0.445	1.24	1.01	1.04	1.44	1.23	0.85	3.05	0.208	0.562	0.279	1.64	1.21	0.914	4.65	Rabgap1	RAB GTPase activating protein 1 (Rabgap1)	Reactome (mouse): Rab regulation of trafficking
OG0006276	LaCi|252-exonerate_protein2genome-gene-46.1-mRNA-1	XP_006089734	102427129	XM_006089672	NACHT, LRR and PYD domains-containing protein 14	ENSMLUG00000006354	887	1090	2.6392e-07	252	9246547	9	76858	17.2	0.656165	0	0	0	0	0	0	0	0	0	0	0.0321	0.00291	0	0.000899	0.00528	0	0	0	0	0	0	2.44	0	0	0	0	0	17.2	0.00375	0	Nlrp14	NLR family, pyrin domain containing 14 (Nlrp14)	Abe et al. 2017: “Germ-Cell-Specific Inflammasome Component NLRP14 Negatively Regulates Cytosolic Nucleic Acid Sensing to Promote Fertilization”
OG0010546	LaCi|254-exonerate_protein2genome-gene-18.0-mRNA-1	XP_023611176	102439241	XM_023755408	deleted in autism-related protein 1		254	286	0.00043456	254	3581648	5	75905	2.21	0.458832	0.268	0.875	0.24	0.144	0.228	0.27	0.173	0.282	0.0688	0.28	1.32	1.76	0.328	0.126	0.379	0.00232	0.00234	0.00286	0.00123	1.93	1.39	0.646	0.0703	0.0689	0.0353	0.192	2.21	0.0609	0.187	0.224	Dipk2b	RIKEN cDNA 4930578C19 gene (4930578C19Rik)	Aziz, Harrop & Bishop 2011: “Human genes c3orf58 or Deleted In Autism-1 (DIA1) and cXorf36 or Deleted in Autism-1 Related (DIA1R) are implicated in ASD and mental retardation. Both gene products encode signal peptides for targeting to the secretory pathway."
OG0006367	LaCi|260-exonerate_protein2genome-gene-30.0-mRNA-1	XP_023602173	111822968	XM_023746405	leucine-rich repeat neuronal protein 1	ENSMLUG00000003543	619	718	0.000378518	260	6000701	1	16979	59.2	8.63081	59.2	0.256	25.9	30.9	21.8	15.5	0.131	9.98	0.246	10.6	1.6	0.129	2.54	0.105	17.5	0.0163	0.136	0.0729	0.112	0.511	0.741	34.4	0.137	0.32	3.18	0.898	1.32	0.134	0.259	20.3	Lrrn1	leucine rich repeat protein 1, neuronal (Lrrn1)	GeneRIF (mouse): NLRR1 appears to be an extracellular negative regulator of ALK signalling in neuroblastoma and neuronal development.
OG0011183	LaCi|261-exonerate_protein2genome-gene-0.97-mRNA-1	XP_006098841	102435049	XM_006098779	charged multivesicular body protein 5	ENSMLUG00000011045	214	220	6.98032e-07	261	271771	1	76959	44.1	17.0493	2.06	43.3	32.9	44.1	41.7	39.8	5.96	26.8	1.83	30	12.1	5.9	14	11.5	22.7	5.37	19.7	14.6	18.5	11.3	4.89	2.28	42.6	1.74	2.97	1.51	8.61	7.04	5.32	30.4	Chmp5	charged multivesicular body protein 5 (Chmp5)	Gene summary (human): CHMP5 belongs to the chromatin-modifying protein/charged multivesicular body protein (CHMP) family. These proteins are components of ESCRT-III (endosomal sorting complex required for transport III), a complex involved in degradation of surface receptor proteins and formation of endocytic multivesicular bodies (MVBs).
OG0006331	LaCi|269-exonerate_protein2genome-gene-4.4-mRNA-1	XP_023620559	102417131	XM_023764791	cAMP and cAMP-inhibited cGMP 3',5'-cyclic phosphodiesterase 10A	ENSMLUG00000006020	650	791	2.99821e-08	269	875545	19	23984	7.54	1.38924	1.36	0.361	3.74	0.911	3.48	7.54	0.18	4.9	0.0963	3.52	0.2	0.232	0.237	0.104	0.681	0.0367	0.0942	0.11	0.147	0.0767	0.407	1.51	2.32	0.0791	0.296	0.0762	0.493	3.53	0.419	4.54	Pde10a	phosphodiesterase 10A (Pde10a)	Gene summary (human): The protein encoded by this gene belongs to the cyclic nucleotide phosphodiesterase family. It plays a role in signal transduction by regulating the intracellular concentration of cyclic nucleotides. GeneRIF (mouse): Impaired appetitively as well as aversively motivated behaviors and learning in PDE10A-deficient mice suggest a role for striatal signaling in evaluative salien…
OG0012231	LaCi|293-exonerate_protein2genome-gene-0.91-mRNA-1	XP_006107219	102423565	XM_006107157	cytochrome c1, heme protein, mitochondrial	ENSMLUG00000015182	170	181	3.11742e-06	293	252568	5	66445	596	170.987	260	88.3	140	87.1	108	107	261	80.3	389	88.9	110	596	370	327	98.6	203	108	121	119	79	220	148	91.9	235	58.3	203	175	33.2	117	107	Cyc1	cytochrome c-1 (Cyc1)	Gene summary (human): This gene encodes a subunit of the cytochrome bc1 complex, which plays an important role in the mitochondrial respiratory chain by transferring electrons from the Rieske iron-sulfur protein to cytochrome c.
OG0003182	LaCi|309-exonerate_protein2genome-gene-17.8-mRNA-1	XP_023614090	102429510	XM_023758322	basement membrane-specific heparan sulfate proteoglycan core protein		3207	3925	0.000202164	309	3420268	99	15530	35.2	11.0516	35.2	13.9	0.539	3.32	2.68	0.792	18.1	0.339	9.3	0.664	16.5	23.5	7.88	5.42	23.8	1.42	0.918	1.06	0.886	23.7	25.5	26.6	12.7	11.9	7.94	16.6	30.9	2.11	5.5	1.88	Hspg2	perlecan (heparan sulfate proteoglycan 2) (Hspg2)	Gene summary (human): The perlecan protein is a large multidomain proteoglycan that binds to and cross-links many extracellular matrix components and cell-surface molecules. It has been shown that this protein interacts with laminin, prolargin, collagen type IV, FGFBP1, FBLN2, FGF7 and transthyretin, etc., and it plays essential roles in multiple biological activities. Perlecan is a key component…
OG0010945	LaCi|309-exonerate_protein2genome-gene-23.19-mRNA-1	XP_006094103.1	102418160	XM_006094041	transcription elongation factor A3	ENSMLUG00000003515	162	449	0.000771256	309	4624203	9	21401	16.674	3.42611	0.112915	16.674	0.28434	0.723205	0.568461	0.372131	6.73929	0.122714	2.6064	0.18253	1.25866	13.1735	12.7628	6.30348	1.82114	8.2417	2.51952	2.17645	4.91614	3.51664	3.2756	1.66882	4.88548	3.84913	0.441503	2.08659	0.833811	0.193361	0.311815	0.161094	Tcea3	transcription elongation factor A (SII), 3	Gene RIF (mouse): Tcea3 critically regulates pluripotent differentiation of mouse embryonic stem cells as a molecular rheostat of Lefty1-Nodal-Smad2 signaling. Gene RIF (mouse): Vascular endothelial growth factor A and VEGFC, major transcription factors that regulate vasculogenesis, are activated in Tcea3 knocked down mESCs.
OG0012724	LaCi|313-exonerate_protein2genome-gene-0.18-mRNA-1	XP_006107095	102421860	XM_006107033	proteasome subunit beta type-9	ENSMLUG00000013890	105	220	0.000210992	313	32736	3	16912	97.4	22.4612	22.1	13.4	0.641	0.307	0.698	0.46	22.7	0.853	75.5	1.16	11.3	6.05	10.3	97.4	0.963	16	3.61	3.54	9.28	37.2	52.1	16	1.6	63.2	81.1	9.88	25.2	0.62	90.4	0.275	Psmb9	proteasome (prosome, macropain) subunit, beta type 9 (large multifunctional peptidase 2) (Psmb9)	Gene summary (human): An essential function of a modified proteasome, the immunoproteasome, is the processing of class I MHC peptides. This gene encodes a member of the proteasome B-type family, also known as the T1B family, that is a 20S core beta subunit. This gene is located in the class II region of the MHC (major histocompatibility complex). Expression of this gene is induced by gamma interf…	x
OG0003688	LaCi|319-exonerate_protein2genome-gene-10.9-mRNA-1	XP_023619079	102427366	XM_023763311	C3 and PZP-like alpha-2-macroglobulin domain-containing protein 8	ENSMLUG00000014332	817	1472	2.88786e-17	319	2063406	40		NA	NA
OG0011957	LaCi|349-exonerate_protein2genome-gene-0.0-mRNA-1	XP_014306449	102433574	XM_014450963	cytochrome b-c1 complex subunit Rieske, mitochondrial-like		183	250	4.34832e-07	349	13556	2	66694 (inferred)	NA	NA																															Uqcrfs1	ubiquinol-cytochrome c reductase, Rieske iron-sulfur polypeptide 1	Sena et al. 2013: “ mitochondrial metabolism is a critical component of T cell activation through the production of complex III ROS”; Weinberg et al. 2019: “Treg cells require mitochondrial complex III to maintain immune regulatory gene expression and suppressive function”;	x
OG0011159	LaCi|355-exonerate_protein2genome-gene-30.11-mRNA-1	XP_014310732	102417375	XM_014455246	olfactory receptor 13F1-like		262	321	5.80701e-05	355	6059930	3		NA	NA
OG0010864	LaCi|355-exonerate_protein2genome-gene-65.0-mRNA-1	XP_006102778	102428840	XM_006102716	rho guanine nucleotide exchange factor 39	ENSMLUG00000011429	211	378	0.000799346	355	12972296	10	230098	17.9	6.12797	1.16	5.53	0.724	8.34	4.88	1.63	15.8	0.245	15.1	0.217	0.749	0.329	3.93	17.9	13.3	0.199	11.3	13.1	6.43	1.27	0.856	7.79	4.54	7.94	3.01	12.9	1.36	4.86	13.5	4.95	Arhgef39	Rho guanine nucleotide exchange factor (GEF) 39 (Arhgef39)	GO term: regulation of Rho protein signal transduction
OG0004894	LaCi|355-exonerate_protein2genome-gene-213.0-mRNA-1	XP_023611317	102423488	XM_023755549	palmitoyltransferase ZDHHC21 isoform X1	ENSMLUG00000016581	262	266	0.000970927	355	42639994	7	68268	3.28	1.2646	0.343	1.73	2.39	1.86	2.31	3.04	0.762	2.28	0.214	2.31	1.38	0.646	0.74	1.18	2.35	0.406	0.877	0.762	0.691	0.86	0.72	0.616	3.28	0.211	0.485	0.224	0.768	0.973	1.05	2.48	Zdhhc21	zinc finger, DHHC domain containing 21 (Zdhhc21)	Marin et al. 2016: “ ZDHHC21 F233Δ diminishes the function of vascular α1 adrenergic receptors, leading to reduced vascular tone, which manifests in vivo as hypotension and tachycardia. This is to our knowledge the first demonstration of a ZDHHC isoform affecting vascular function in vivo and identifies a novel molecular mode of regulation of vascular tone and blood pressure.”
OG0006004	LaCi|430-exonerate_protein2genome-gene-59.27-mRNA-1	XP_006099933	102431611	XM_006099871	BUB3-interacting and GLEBS motif-containing protein ZNF207 isoform X1	ENSMLUG00000016085	245	495	7.45168e-13	430	11836456	2	22680	25.2	11.4187	5.18	12.3	11.1	23.3	25.2	18	6.01	8.31	3.87	12.2	10	5.62	6.38	9.18	24.2	3.57	16.5	15.6	12.2	8.76	9.88	9.14	12.2	4.16	7.53	3.53	10.4	6.74	20.2	21.3	Zfp207	zinc finger protein 207 (Zfp207)	GeneRIF (human): a distinct isoform of ZNF207 functions in hESCs at the nexus that balances pluripotency and differentiation to ectoderm. Dai et al. 2016: “ we identify Zfp207 as a novel Bub3 binding protein in oocytes which plays an important role in controlling meiotic chromosome alignment and SAC function.”
OG0007723	LaCi|430-exonerate_protein2genome-gene-103.2-mRNA-1	XP_006094754	102436583	XM_006094692	G-protein coupled receptor 15	ENSMLUG00000009711	356	362	7.28703e-05	430	20614944	1	71223	NA	NA																															Gpr15	G protein-coupled receptor 15 (Gpr15)	Nguyen et al. 2015: “The orphan chemoattractant receptor GPR15 mediates regulatory T cell homing and immunosuppression in the mouse colon.”	x
OG0003336	LaCi|430-exonerate_protein2genome-gene-219.0-mRNA-1	XP_006093768	102430020	XM_006093706	roundabout homolog 2 isoform X3	ENSMLUG00000008150	773	1379	1.71055e-06	430	43735853	17	268902	11.3	2.01101	0.0815	0.635	1.77	2.54	9.63	11.3	0.747	4.95	0.108	6.7	0.114	0.0546	1.3	0.219	4.08	0.0615	0.449	0.423	0.34	1.45	0.209	0.794	0.211	0.0883	0.438	0.126	0.993	0.0124	0.106	10.4	Robo2	roundabout guidance receptor 2 (Robo2)	Gene summary (human): The protein encoded by this gene belongs to the ROBO family, part of the immunoglobulin superfamily of proteins that are highly conserved from fly to human. The encoded protein is a transmembrane receptor for the slit homolog 2 protein and functions in axon guidance and cell migration.
OG0007862	LaCi|430-exonerate_protein2genome-gene-298.0-mRNA-1	XP_006085842	102423743	XM_006085780	carbohydrate sulfotransferase 2	ENSMLUG00000017249	453	528	7.26884e-05	430	59745870	1	54371	14.1	3.20077	14.1	2.54	5.85	3.38	3.69	5.32	1.63	11.4	0.915	12.9	0.82	0.148	1.6	0.476	4.15	0.256	0.194	0.24	0.19	5.68	1.93	5.34	1.4	2.87	1.6	0.574	1.12	0.24	1.25	4.22	Chst2	carbohydrate sulfotransferase 2 (Chst2)	Gene summary (human): This locus encodes a sulfotransferase protein. The encoded enzyme catalyzes the sulfation of a nonreducing N-acetylglucosamine residue, and may play a role in biosynthesis of 6-sulfosialyl Lewis X antigen. GeneRIF (mouse): Essential function of N-acetylglucosamine-6-O-sulfotransferases 1 (GlcNAc6ST-1) in L-selectin ligand biosynthesis in high endothelial venules and its impo…	x
OG0003708	LaCi|430-exonerate_protein2genome-gene-307.19-mRNA-1	XP_023607146	102439615	XM_023751378	nuclear pore membrane glycoprotein 210	ENSMLUG00000008874	1715	1844	0.00021855	430	61393406	37	54563	32.3	5.6076	0.831	0.529	3.06	3.37	4.32	4.27	3.19	2.42	3.22	3.64	5.87	0.668	2.82	6.13	3.72	2.25	9.56	11.8	3.5	6.21	7.29	2.39	2.63	3.64	28.8	1.21	2	1.39	32.3	5.2	Nup210	nucleoporin 210 (Nup210)	Gene summary (human): The nuclear pore complex is a massive structure that extends across the nuclear envelope, forming a gateway that regulates the flow of macromolecules between the nucleus and the cytoplasm. Nucleoporins are the main components of the nuclear pore complex in eukaryotic cells. The protein encoded by this gene is a membrane-spanning glycoprotein that is a major component of the …
OG0007102	LaCi|437-exonerate_protein2genome-gene-110.10-mRNA-1	XP_006081764	102420812	XM_006081702	histone-lysine N-methyltransferase SETD7	ENSMLUG00000008810	346	367	4.2341e-06	437	22001822	7	73251	24	8.033	7.65	20.7	24	6.05	5.5	4.45	7.58	16.4	2.84	17	9.1	9.97	5.3	5.07	7.21	0.556	1.42	1.32	1.25	9.34	12.2	11.1	4.14	2.87	5.52	2.49	14.4	0.724	20.3	4.54	Setd7	SET domain containing (lysine methyltransferase) 7 (Setd7)	Tuano et al. 2016: “Set7-mediated modification of serum response factor (SRF) and mono-methylation of histone H4 lysine 4 (H3K4me1) regulate[s] gene expression.”
OG0007295	LaCi|437-exonerate_protein2genome-gene-137.1-mRNA-1	XP_006081822	102438455	XM_006081760	protein arginine N-methyltransferase 9 isoform X1	ENSMLUG00000014060	834	847	0.000506622	437	27339645	12	102182	7.24	3.56667	4.56	3.91	5.02	7.24	5.88	6.68	2.2	3.98	1.71	4.07	3.69	2.05	3.01	2.15	4.62	1.94	3.06	2.64	2.65	3.1	3.35	4.23	4.91	1.28	2.7	1.39	3.88	1.3	4.68	5.12	Prmt9	protein arginine methyltransferase 9 (Prmt9)	Gene summary (human): Post-translational modification of target proteins by PRMTs plays an important regulatory role in many biological processes, whereby PRMTs methylate arginine residues by transferring methyl groups from S-adenosyl-L-methionine to the guanidino nitrogen atoms of arginine. The protein encoded by this gene methylates spliceosome associated protein 145 to regulate alternative spl…
OG0005876	LaCi|441-exonerate_protein2genome-gene-59.0-mRNA-1	XP_006093399	102437601	XM_006093337	zinc finger protein ZFPM2		887	1020	6.59445e-08	441	11932675	8	22762	5.99	1.20693	0.715	1.65	5.99	1.59	3.93	3.11	0.32	1.75	0.0924	0.963	0.715	2.01	0.22	0.103	1.11	0.0606	0.25	0.22	0.23	0.651	0.405	2.86	0.362	0.111	0.15	0.23	1.23	1.2	0.23	3.75	Zfpm2	zinc finger protein, multitype 2 (Zfpm2)	Mutations are linked to tetrology of Fallot and other congenital cardiac defects (DeLuca et al. 2011). Gene summary (human): The zinc finger protein encoded by this gene is a widely expressed member of the FOG family of transcription factors. The family members modulate the activity of GATA family proteins, which are important regulators of hematopoiesis and cardiogenesis in mammals.
OG0007509	LaCi|441-exonerate_protein2genome-gene-85.4-mRNA-1	XP_014320921	102424648	XM_014465435	potassium voltage-gated channel subfamily S member 2		447	514	8.01859e-08	441	16990821	2	16539	2.74	0.302019	0.000603	0.00214	0.792	0.0271	0.339	1.4	0.00447	2.74	0.00299	2.6	0.0816	0	0	0.00839	0.0481	0	0	0.000311	0.00189	0.000663	0.00526	0.391	0.000624	0.00179	0.000496	0.00209	0.00382	0.0862	0.00502	0.515	Kcns2	K+ voltage-gated channel, subfamily S, 2 (Kcns2)	GO term: potassium ion transmembrane transport
OG0005073	LaCi|449-exonerate_protein2genome-gene-3.49-mRNA-1	XP_023613781	102430226	XM_023758013	protein timeless homolog	ENSMLUG00000006822	770	806	0.000710906	449	643632	26	21853	6.34	1.27403	0.426	0.498	0.522	6.34	2.24	0.903	0.462	0.287	0.323	0.397	0.354	0.581	0.336	0.912	3.8	0.271	3.41	3.07	1.34	0.783	0.48	1	2.11	0.246	1.17	0.189	0.835	0.626	2.91	1.4	Timeless	timeless circadian clock 1 (Timeless)	Gene summary (mouse):The protein encoded by this gene is highly conserved and is involved in cell survival after damage or stress, increase in DNA polymerase epsilon activity, maintenance of telomere length, and epithelial cell morphogenesis. The encoded protein also plays a role in the circadian rhythm autoregulatory loop, interacting with the PERIOD genes (PER1, PER2, and PER3) and others to do…
OG0006971	LaCi|449-exonerate_protein2genome-gene-57.0-mRNA-1	XP_006097955	102442592	XM_006097893	nuclear pore complex protein Nup107 isoform X1	ENSMLUG00000002584	714	925	9.62105e-10	449	11493428	29	103468	27	6.2552	0.803	5.8	3.86	27	13.6	9.3	1.27	3.05	0.648	3.92	2.42	1.6	1.54	3.15	15	0.521	17.4	14.8	6.94	2.52	1.75	3.12	18.7	0.899	2.62	0.345	2.68	6.07	6.77	9.56	Nup107	nucleoporin 107 (Nup107)	Gene summary (human): The protein is localized to the nuclear rim and is an essential component of the nuclear pore complex (NPC). All molecules entering or leaving the nucleus either diffuse through or are actively transported by the NPC.
OG0008573	LaCi|452-exonerate_protein2genome-gene-200.24-mRNA-1	XP_006085413	102429362	XM_006085351	replication initiator 1 isoform X2		362	624	4.75797e-07	452	39947019	3	58887	58.4	14.7087	51.5	15.7	19.9	12	12.1	11.6	20.8	15.7	4.71	15.8	16.4	8.83	20.9	3.73	11.2	27.9	3.73	4.73	9.84	13.5	17.1	58.4	3.27	3.52	5.7	8.76	14.3	6.12	9.22	14.3	Repin1	replication initiator 1 (Repin1)	GeneRIF (mouse): Repin1 plays a role in insulin sensitivity and lipid metabolism by regulating key genes of glucose and lipid metabolism.
OG0005610	LaCi|456-exonerate_protein2genome-gene-78.0-mRNA-1	XP_023608039	102435203	XM_023752271	plakophilin-2		465	748	2.83001e-05	456	15514197	12	67451	32.2	7.34737	1.51	7.6	0.469	1.26	0.454	0.65	16.9	0.905	11.6	0.602	16.4	24	5.13	10.7	0.447	8.46	2.8	2.67	9.26	11	5.21	18.2	32.2	13	0.207	7.8	9.04	0.595	0.925	0.427	Pkp2	plakophilin 2 (Pkp2)	Gene summary (human): Plakophilin proteins contain numerous armadillo repeats, localize to cell desmosomes and nuclei, and participate in linking cadherins to intermediate filaments in the cytoskeleton. This gene product may regulate the signaling activity of beta-catenin. Cerrone et al. 2017: “PKP2 controls the expression of proteins involved in calcium cycling in adult mouse hearts, and that la…
OG0012876	LaCi|456-exonerate_protein2genome-gene-105.7-mRNA-1	XP_006083849	102424665	XM_006083787	U6 snRNA-associated Sm-like protein LSm3	ENSMLUG00000010677	100	103	8.41922e-05	456	21036390	1	67678	56.2	16.1237	2.06	17.7	10.7	56.2	37.1	25.9	2.69	11	5.05	12.7	9.04	10.4	7.46	19.1	32.5	1.16	48.9	36.4	19.4	3.28	6.51	4.55	38.7	3.06	3.71	2.34	11.5	10.5	9.9	24.2	Lsm3	LSM3 homolog, U6 small nuclear RNA and mRNA degradation associated (Lsm3)	Gene summary (human): The Sm-like proteins are thought to form a stable heteromer present in tri-snRNP particles, which are important for pre-mRNA splicing.
OG0004905	LaCi|456-exonerate_protein2genome-gene-107.3-mRNA-1	XP_023611280	102432733	XM_023755512	lymphoid-restricted membrane protein isoform X1	ENSMLUG00000012457	415	464	9.56443e-06	456	21358951	39	16970	34.9	4.29363	1.33	1.59	0.115	0.727	0.289	0.18	7.15	0.265	1.82	0.561	1.26	0.727	0.758	3.9	0.807	0.607	3.58	3.97	7.9	2.96	10.3	1.41	0.635	2.55	34.9	1.71	1.95	0.361	34.3	0.197	Lrmp	lymphoid-restricted membrane protein (Lrmp)	Gene summary (human): The protein encoded by this gene is expressed in a developmentally regulated manner in lymphoid cell lines and tissues. The protein is localized to the cytoplasmic face of the endoplasmic reticulum. Snyder et al. 1997: “Jaw1 can efficiently deliver a COOH-terminal antigenic peptide to class I molecules in transporter associated with antigen processing (TAP)-deficient cells o…	x
OG0012946	LaCi|456-exonerate_protein2genome-gene-179.39-mRNA-1	XP_006084193	102417554	XM_006084131	NADH dehydrogenase [ubiquinone	ENSMLUG00000027131	115	146	0.00072324	456	35902807	3	66414	188	47.1873	15	38.5	60	60.3	62.1	39.7	30.7	37.5	26.1	41.5	48.9	188	133	79.7	32.7	32.5	34.6	30.9	34.8	28	40.8	21	45.3	20.3	9.92	13	56.1	98.3	23.5	32.9	Ndufa12	NADH dehydrogenase (ubiquinone) 1 alpha subcomplex, 12 (Ndufa12)	Gene summary (human): This gene encodes a protein which is part of mitochondrial complex 1, part of the oxidative phosphorylation system in mitochondria. Complex 1 transfers electrons to ubiquinone from NADH which establishes a proton gradient for the generation of ATP. Mutations in this gene are associated with [the neurometabolic] Leigh syndrome due to mitochondrial complex 1 deficiency.
OG0012896	LaCi|471-exonerate_protein2genome-gene-0.57-mRNA-1	XP_006104533	102438474	XM_006104471	40S ribosomal protein S14	ENSMLUG00000013279	151	152	7.76745e-05	471	70912	1	20044	739	293.22	120	545	124	739	426	277	238	178	170	190	277	107	186	300	471	82.6	645	520	442	201	182	326	505	169	280	132	220	156	292	296	Rps14	ribosomal protein S14 (Rps14)	Gene summary (human): This gene encodes a ribosomal protein that is a component of the 40S subunit. The protein belongs to the S11P family of ribosomal proteins. It is located in the cytoplasm.
OG0007814	LaCi|478-exonerate_protein2genome-gene-0.0-mRNA-1	XP_006104768	102433016	XM_006104706	ovarian cancer G-protein coupled receptor 1	ENSMLUG00000000064	338	363	0.00050604	478	2899	1	238377	5.73	1.31485	0.655	0.588	4.33	0.0723	0.438	1.55	1.25	1.99	0.83	1.04	0.423	0.219	0.443	1.16	0.209	0.121	0.0223	0.0259	0.0582	1.25	5.36	1.23	0.0927	1.45	5.73	0.966	0.82	1.01	5.54	0.572	Gpr68	G protein-coupled receptor 68 (Gpr68)	Gene summary (human): The protein encoded by this gene is a G protein-coupled receptor for sphingosylphosphorylcholine. The encoded protein is a proton-sensing receptor, inactive at pH 7.8 but active at pH 6.8. GeneRIF (mouse): GPR68 is an essential flow sensor in arteriolar endothelium and is a critical signaling component in cardiovascular pathophysiology
OG0004459	LaCi|486-exonerate_protein2genome-gene-4.5-mRNA-1	XP_023609592	102437384	XM_023753824	nucleotide-binding oligomerization domain-containing protein 1	ENSMLUG00000002033	832	955	6.28836e-05	486	787995	10	107607	28.6	6.8757	10.3	8.12	1.86	0.99	1.19	1.23	9.95	1.48	3.13	1.22	10.9	7.85	5.87	4.76	4.22	3.32	1.12	1.29	2.53	28.6	19.8	17	1.25	3.66	22.7	7.04	18.5	0.441	4.93	1.02	Nod1	nucleotide-binding oligomerization domain containing 1 (Nod1)	Gene summary (human): The encoded protein plays a role in innate immunity by acting as a pattern-recognition receptor (PRR) that binds bacterial peptidoglycans and initiates inflammation. This protein has also been implicated in the immune response to viral and parasitic infection.	x
OG0006039	LaCi|486-exonerate_protein2genome-gene-11.0-mRNA-1	XP_006085400	102425724	XM_006085338	protein PTHB1	ENSMLUG00000010495	469	888	7.80201e-05	486	2240261	13	319845	9.52	2.36433	0.705	3.5	2.62	3.51	4.54	5.25	0.764	2.81	0.384	2.28	2.35	1.43	2.78	0.822	3.61	0.577	0.883	0.841	0.833	3.14	1.8	2.39	1.5	0.456	2.01	0.625	1.85	9.52	2.73	4.42	Bbs9	Bardet-Biedl syndrome 9 (human) (Bbs9)	Gene summary (human): This gene is downregulated by parathyroid hormone in osteoblastic cells, and therefore is thought to be involved in parathyroid hormone action in bones.
OG0002187	LaCi|489-exonerate_protein2genome-gene-0.12-mRNA-1	XP_023604270	102426275	XM_014450312			325	436	1.15947e-05	489	101082	9		NA	NA
OG0005895	LaCi|507-exonerate_protein2genome-gene-2.52-mRNA-1	XP_014306739	102421277	XM_014451253	lateral signaling target protein 2 homolog		309	426	0.000447834	507	523339	15	231125	4.92	0.627807	0.0992	0.417	4.92	0.203	0.483	0.738	0.21	2.99	0.122	2.78	0.302	0.108	0.0337	0.124	0.172	0.00134	0.00666	0.0109	0.014	0.419	0.311	0.205	0.0444	0.117	0.475	0.138	0.264	0.361	2.27	0.495	Zfyve28	zinc finger, FYVE domain containing 28 (Zfyve28)	GO term: negative regulation of epidermal growth factor-activated receptor activity
OG0007332	LaCi|518-exonerate_protein2genome-gene-7.14-mRNA-1	XP_006084264	102437846	XM_006084202	adaptin ear-binding coat-associated protein 1	ENSMLUG00000007096	261	280	0.000140096	518	1490462	2	67602	44.7	12.933	5.3	11	44.7	10.6	23.2	35.2	4.58	31.1	4.02	34.8	9.44	6.78	9.18	9.82	17.3	7.92	9.51	9.78	10.7	6.24	6.88	4.36	24.9	2.96	3.46	3	7.81	4.69	5.46	23.3	Necap1	NECAP endocytosis associated 1 (Necap1)	Ritter et al. 2013: “Knockdown and functional rescue studies demonstrate that … NECAP 1 and AP-2 cooperate to increase the probability of clathrin-coated vesicle formation and to control the number, size, and cargo content of the vesicles."
OG0005719	LaCi|522-exonerate_protein2genome-gene-1.46-mRNA-1	XP_006102696	102427185	XM_006102634	heterogeneous nuclear ribonucleoprotein U-like protein 1	ENSMLUG00000013084	557	758	2.45113e-05	522	312272	13	232989	34	16.5707	15.7	10.9	11.3	27.2	17.4	10	19.7	8.21	16.5	11.3	15.7	8.76	13.5	16.5	22.3	8.45	16.5	17.3	9.1	19.2	14.8	25	13.4	18.2	23.3	11.7	14.7	32.4	34	14.1	Hnrnpul1	heterogeneous nuclear ribonucleoprotein U-like 1 (Hnrnpul1)	Gene summary (human): This gene encodes a nuclear RNA-binding protein of the heterogeneous nuclear ribonucleoprotein (hnRNP) family. It may play an important role in nucleocytoplasmic RNA transport, and its function is modulated by early-1B-55kDa in adenovirus-infected cells.	x
OG0006441	LaCi|522-exonerate_protein2genome-gene-13.0-mRNA-1	XP_014318082	102439442	XM_014462596	RAS guanyl-releasing protein 4	ENSMLUG00000009914	595	673	0.000182322	522	2597963	15	233046	8.9	3.17477	1.79	2.69	2.18	1.02	1.16	1.16	6.92	1.85	8.44	1.87	2.05	1.12	1.76	6.8	1.44	0.705	0.57	0.618	1.77	4.99	5.82	4.27	1.43	5.61	5.64	2.12	3.12	6.31	8.9	1.12	Rasgrp4	RAS guanyl releasing protein 4 (Rasgrp4)	GeneRIF (human): RasGRP4 is a cation-dependent, guanine nucleotide exchange factor and diacylglycerol/phorbol ester receptor that is selectively expressed in mast cells and their progenitors. RasGRP4 regulates the final stages of mast cell development.	x
OG0006979	LaCi|533-exonerate_protein2genome-gene-13.0-mRNA-1	XP_006085580	102442835	XM_006085518	fibroblast growth factor 9	ENSMLUG00000004365	124	209	0.000671603	533	2581722	3	14180	4.97	0.640676	0.411	1.31	4.97	0.501	0.79	1.4	0.245	2.15	0.105	2.52	0.194	0.686	1.16	0.39	0.855	0.0154	0.0498	0.0386	0.0338	0.0291	0.0171	0.0336	0.134	0.103	0.00117	0.035	0.185	0.0223	0.0384	0.797	Fgf9	fibroblast growth factor 9 (Fgf9)	Gene summary (human): FGF family members possess broad mitogenic and cell survival activities, and are involved in a variety of biological processes, including embryonic development, cell growth, morphogenesis, tissue repair, tumor growth and invasion.
OG0012949	LaCi|533-exonerate_protein2genome-gene-24.0-mRNA-1	XP_006093890	102421682	XM_006093828	40S ribosomal protein S13	ENSMLUG00000009751	151	152	5.11376e-05	533	4780055	1	68052	297	153.1	47.2	291	81.7	263	212	186	182	72.7	56.3	79.4	101	92.2	138	139	256	77.2	274	238	190	120	157	150	297	50.4	202	44.7	88.2	159	186	162	Rps13	ribosomal protein S13 (Rps13)	Gene summary (human): This gene encodes a ribosomal protein that is a component of the 40S subunit. The protein belongs to the S15P family of ribosomal proteins. It is located in the cytoplasm.
OG0003335	LaCi|533-exonerate_protein2genome-gene-26.0-mRNA-1	XP_014308415	102426775	XM_014452929	cat eye syndrome critical region protein 2	ENSMLUG00000015021	1111	1270	0.000112618	533	5153357	17	330409	4.5	1.36801	0.671	0.753	1.12	3.96	2.23	0.7	0.0658	0.387	0.0484	0.489	0.865	1.89	1.01	0.151	1.04	1.16	2.8	2.86	2.13	1.71	2.15	1.04	1.1	0.102	2.69	0.136	1.04	4.5	0.342	1.9	Cecr2	cat eye syndrome chromosome region, candidate 2 (Cecr2)	Gene summary (human): This gene encodes a bromodomain-containing protein that is involved in chromatin remodeling, and may additionally play a role in DNA damage response. The encoded protein functions as part of an ATP-dependent complex that is involved in neurulation. This gene is a candidate gene for Cat Eye Syndrome. GeneRIF (mouse): Dawe et al. 2011: “Role of chromatin remodeling gene Cecr2 …
OG0012165	LaCi|533-exonerate_protein2genome-gene-26.16-mRNA-1	XP_023606980	102419267	XM_023751212	mitochondrial glutamate carrier 2	ENSMLUG00000014874	195	314	2.00872e-07	533	5215662	6	71803	19.5	2.29346	0.268	0.0463	16.8	0.416	1.37	3.66	0.0321	19.5	0.0397	19.4	0.171	0.0749	0.0768	0.0511	0.205	0.0283	0.128	0.111	0.0935	0.342	0.106	2.15	0.112	0.0443	0.15	0.0431	0.0736	1.58	0.181	1.55	Slc25a18	solute carrier family 25 (mitochondrial carrier), member 18 (Slc25a18)	GeneRIF (human): The genes CECR2, SLC25A18 and ATP6V1E1, mapping within the critical region for cat eye syndrome (CES), may be responsible for anorectal, renal and preauricular anomalies in patients with CES. Palmieri 2013: “SLC25 is a large family of nuclear-encoded transporters embedded in the inner mitochondrial membrane and in a few cases other organelle membranes. The members of this superfa…
OG0003242	LaCi|533-exonerate_protein2genome-gene-29.0-mRNA-1	XP_023607071	102427093	XM_023751303	F-actin-monooxygenase MICAL3		1556	1851	0.000565882	533	5845695	38	194401	14.5	4.55813	3.9	6.15	8.42	2.95	4.51	5.81	2.65	7.45	1.32	7.39	6.13	6.94	2.73	1.51	2.45	1.23	1.97	2.09	0.944	3.66	4.48	11.3	3.54	1.26	2.27	1.69	9.61	14.5	2.58	5.31	Mical3	microtubule associated monooxygenase, calponin and LIM domain containing 3 (Mical3)	GeneRIF (human): MICAL3 acts as a midbody-associated scaffold for vesicle targeting, which promotes maturation of the intercellular bridge and abscission.
OG0005965	LaCi|533-exonerate_protein2genome-gene-33.22-mRNA-1	XP_006110097	102440462	XM_006110035	transmembrane protein 121B	ENSMLUG00000026249	201	605	6.04782e-07	533	6688883	1	94047	NA	NA																															Tmem121b	cat eye syndrome chromosome region, candidate 6 (Cecr6)	Localized to human cat-eye critical region by Footz et al. 2001: “Analysis of the cat eye syndrome critical region in humans and the region of conserved synteny in mice: a search for candidate genes at or near the human chromosome 22 pericentromere.”
OG0004897	LaCi|533-exonerate_protein2genome-gene-36.0-mRNA-1	XP_023607073	102439295	XM_023751305	APC membrane recruitment protein 3		489	678	6.50564e-07	533	7149852	3	211383	7.57	1.09844	0.139	0.00129	6.65	0.724	4.8	7.57	0.0509	3.35	0.0104	2.88	0.00191	0.0143	0.0027	0.0329	0.0106	0	0.00166	0.00641	0	0.0039	0	0.00262	0.00889	0.0226	0.00643	0.0017	0	0.16	0.000994	6.5	Amer3	APC membrane recruitment 3 (Amer3)	GO term: regulation of canonical Wnt signaling pathway
OG0003943	LaCi|559-exonerate_protein2genome-gene-4.10-mRNA-1	XP_014319269	102435270	XM_014463783	GRB10-interacting GYF protein 2 isoform X1	ENSMLUG00000017382	1069	1296	0.000484311	559	886323	24	227331	11.1	5.48567	2.99	5.73	6.77	9.91	8.42	6.27	3.71	5.81	2.55	7.18	4.76	3.52	6.61	4.91	8.16	2.84	5.39	5.02	5.28	4.01	4.22	4.61	11.1	2.96	3.8	1.85	5.03	9.64	5.34	6.18	Gigyf2	GRB10 interacting GYF protein 2 (Gigyf2)	Gene summary (human): The encoded protein may be involved in the regulation of tyrosine kinase receptor signaling.
OG0005880	LaCi|559-exonerate_protein2genome-gene-5.1-mRNA-1	XP_023615321	102436613	XM_023759553	sialidase-2	ENSMLUG00000028068	362	380	6.32264e-05	559	1081898	2	23956	11.9	1.10223	0	0.331	0.754	0.00454	0.029	0.162	0.647	2.22	0.428	1.21	0.876	0.036	6.14	0.759	0.0055	1.01	0.124	0.152	0.252	2.11	11.9	0.217	0.0363	0.512	0.101	1.23	0.1	0.33	1.36	0.0305	Neu2	neuraminidase 2 (Neu2)	Gene summary (human): This gene belongs to a family of glycohydrolytic enzymes which remove sialic acid residues from glycoproteins and glycolipids. GeneRIF (mouse): Our data demonstrate that IGF-1-induced myoblast differentiation and hypertrophy are driven, at least in part, by Neu2 upregulation and further support the significant role of cytosolic sialidase in myoblasts.
OG0005476	LaCi|559-exonerate_protein2genome-gene-73.11-mRNA-1	XP_023600598	102423839	XM_023744830	rap guanine nucleotide exchange factor 4		800	1042	0.000441589	559	14666765	25	56508	46.5	4.69094	9.16	0.394	16	0.379	1.65	4.79	0.169	46.5	0.0547	40.1	0.416	1.47	0.67	0.181	0.256	6.31	0.66	0.681	3.15	0.999	0.513	1.52	0.223	0.0936	0.807	0.206	0.43	0.63	0.446	1.87	Rapgef4	Rap guanine nucleotide exchange factor (GEF) 4 (Rapgef4)	GeneRIF (mouse): EPAC2A is required for potentiating the early dynamic increase in islet calcium levels after glucose stimulation, which is reflected in potentiated first-phase insulin secretion. GeneRIF (mouse): “[mice] exhibited specific impairments in social and communication behavior displayed specific alterations in cortical columnar organization in the somatosensory cortex.” Srivastava et a…
OG0010773	LaCi|581-exonerate_protein2genome-gene-0.0-mRNA-1	XP_006082415	102424139	XM_006082353	NGFI-A-binding protein 1 isoform X3	ENSMLUG00000017687	437	487	3.58412e-11	581	64657	9	17936	10.5	3.17243	1.6	10.5	4.49	1.73	2.58	3.29	4.15	2.8	0.546	3.89	3.39	2.16	2.52	2.27	3.29	3.68	3.98	3.54	8.4	3.39	2.26	3.39	4.35	1.35	2.16	0.609	3.96	0.888	1.72	2.29	Nab1	Ngfi-A binding protein 1 (Nab1)	GeneRIF (mouse): Nab1 is a potent inhibitor of cardiac growth in response to pathological stimuli in vivo.
OG0004670	LaCi|581-exonerate_protein2genome-gene-2.0-mRNA-1	XP_006082419	102425287	XM_006082357	unconventional myosin-Ib isoform X1	ENSMLUG00000000058	822	1016	0.000119642	581	477152	30		NA	NA
OG0004937	LaCi|586-exonerate_protein2genome-gene-43.15-mRNA-1	XP_006096623	102431285	XM_006096561	sin3 histone deacetylase corepressor complex component SDS3	ENSMLUG00000002657	208	410	8.98939e-08	586	8539282	7	71954	43.8	21.4933	18.3	21	22.5	31.4	24	21.9	43.8	22.2	22.6	23.1	18.2	14.9	28.3	21.7	18.7	26.3	13.8	12	10.9	15	13.6	42.1	14	28	16.7	13.3	17.8	28.7	18.6	21.4	Suds3	suppressor of defective silencing 3 homolog (S. cerevisiae) (Suds3)	Reactome (human): Negative epigenetic regulation of rRNA expression
OG0004625	LaCi|586-exonerate_protein2genome-gene-44.0-mRNA-1	XP_006096627	102432450	XM_006096565	V-set and immunoglobulin domain-containing protein 10 isoform X2	ENSMLUG00000016362	416	544	2.45145e-08	586	8781495	6	231668	29	4.5913	9.5	9.9	0.728	1.31	0.765	0.411	29	0.381	10.6	0.377	3.81	1.34	3.39	13	2.44	0.537	0.428	0.409	0.806	6.83	5.8	11	1.56	6.75	2.15	4.48	4.14	4.23	1.17	0.497	Vsig10	V-set and immunoglobulin domain containing 10 (Vsig10)	GO term: cell adhesion molecule binding
OG0010600	LaCi|586-exonerate_protein2genome-gene-82.53-mRNA-1	XP_014320523	102434640	XM_014465037	tricarboxylate transport protein, mitochondrial		205	209	0.000227384	586	16442980	9	13358	548	88.9767	301	25.1	16.2	17.4	29.8	28.4	74.1	12.8	171	15	119	17.5	112	85.4	18.1	143	20.4	24.2	28.6	76.1	548	92.1	15	110	22.9	138	317	19.5	40.8	30.9	Slc25a1	solute carrier family 25 (mitochondrial carrier, citrate transporter), member 1 (Slc25a1)	Gene summary (human): Members of this family include nuclear-encoded transporters that translocate small metabolites across the mitochondrial membrane. This protein regulates the movement of citrate across the inner membranes of the mitochondria. GeneRIF (human): SLC25A1 has a key role in TNF-alpha and IFNgamma induced inflammation and is induced at the transcriptional level by these two inflamma…	x
OG0007135	LaCi|586-exonerate_protein2genome-gene-92.32-mRNA-1	XP_006106587	102431976	XM_006106525	signal recognition particle receptor subunit alpha	ENSMLUG00000017334	622	636	8.08589e-05	586	18448041	14	67398	54.6	25.67	26.9	29.8	16.2	18.9	17	12.2	35.7	12	15.2	11.5	54.6	28.1	32.9	29.2	37.4	36.1	19.6	19.8	29	35.3	37.4	28.7	40.1	21.5	16.5	12.1	31.7	21.9	29	13.8	Srpr	signal recognition particle receptor ('docking protein') (Srpr)	Gene summary (human): The gene encodes a subunit of the endoplasmic reticulum signal recognition particle receptor that, in conjunction with the signal recognition particle, is involved in the targeting and translocation of signal sequence tagged secretory and membrane proteins across the endoplasmic reticulum.
OG0012505	LaCi|586-exonerate_protein2genome-gene-146.32-mRNA-1	XP_006104944	102417564	XM_006104882	dual specificity protein phosphatase 18	ENSMLUG00000015458	146	199	1.29568e-05	586	29184188	1	75219	4.57	0.98496	0.301	0.335	0.532	1.12	1.85	1.96	0.687	1.8	0.255	1.84	1.2	4.57	0.995	0.55	0.711	0.008	0.0321	0.037	0.0278	1.8	1.04	0.825	0.227	0.231	0.0679	0.383	1.25	2.82	0.154	1.94	Dusp18	dual specificity phosphatase 18 (Dusp18)	Gene summary (human): DUSPs are characterized by their ability to dephosphorylate both tyrosine and serine/threonine residues. They have been implicated as major modulators of critical signaling pathways. GO term: mitochondrial inner membrane
OG0002051	LaCi|586-exonerate_protein2genome-gene-146.16-mRNA-1	XP_023601788	102422540	XM_023746020	oxysterol binding protein 2 (OSBP2)	ENSMLUG00000006957	688	861	9.37686e-11	586	29227210	15	74309	125	5.88253	0.577	0.421	9.81	0.343	2.36	4.79	0.128	12.5	0.0532	7.7	1.72	2.98	1.01	0.0909	0.205	0.219	0.0212	0.0252	0.00853	0.205	0.381	1.04	0.683	0.0674	0.0176	0.135	0.988	125	0.157	2.84	Osbp2	oxysterol binding protein 2 (Osbp2)	Gene summary (mouse):The protein encoded by this gene belongs to the oxysterol-binding protein-related family of proteins, which are defined by a C-terminal sterol domain with a highly conserved EQVSHHPP motif. Oxysterols are oxygenated derivatives of cholesterol that are involved in mechanisms that include apoptosis, cholesterol homeostasis, lipid trafficking and cell differentiation. This prote…
OG0003697	LaCi|605-exonerate_protein2genome-gene-44.0-mRNA-1	XP_014319695	102431922	XM_014464209	probable phospholipid-transporting ATPase VB isoform X1	ENSMLUG00000013465	1291	1437	8.05635e-05	605	8737016	22	319767	11	1.5058	0	4.56	0.353	0.09	0.129	0.136	9.22	0.234	2.37	0.167	11	0.0175	0.589	9.62	0.332	0.00135	0.00182	0.00333	0.000207	0.0956	0.166	0.431	0.0139	4.48	0.00144	0.326	0.561	0.106	0.0706	0.0983	Atp10b	ATPase, class V, type 10B (Atp10b)	Naito et al. 2015: “ATP10A is delivered to the plasma membrane via its interaction with CDC50A and, specifically, flips [phosphatidylcholine] at the plasma membrane. Importantly, expression of ATP10A, but not ATP10A(E203Q), dramatically altered the cell shape and decreased cell size. In addition, expression of ATP10A, but not ATP10A(E203Q), delayed cell adhesion and cell spreading onto the extrac…
OG0004981	LaCi|605-exonerate_protein2genome-gene-86.12-mRNA-1	XP_006097495	102435665	XM_006097433	actin-binding LIM protein 3 isoform X1	ENSMLUG00000001706	540	684	0.000331418	605	17268551	21	319713	16.1	4.43906	2.1	0.99	9.51	0.964	8.44	14.9	0.608	2.65	0.42	11.2	6.59	7.96	3.03	0.578	7.3	3.62	0.0731	0.0186	0.587	12.9	7.34	1.15	0.118	0.425	0.317	0.742	16.1	1.13	0.711	10.7	Ablim3	actin binding LIM protein family, member 3 (Ablim3)	GO term: actin cytoskeleton organization
OG0003407	LaCi|616-exonerate_protein2genome-gene-8.0-mRNA-1	XP_023604016	102421755	XM_023748248	protein unc-79 homolog		1312	1732	1.77344e-05	616	1504408	32		NA	NA
OG0007107	LaCi|616-exonerate_protein2genome-gene-9.8-mRNA-1	XP_006100576	102429329	XM_006100514	ankyrin repeat and SOCS box protein 2	ENSMLUG00000015443	436	632	0.000313538	616	1745002	10	65256	166	18.1473	2.5	19.6	0.569	1.5	0.503	0.782	32.4	0.852	27.6	1.82	6.64	166	2.92	21.3	4.72	1.99	1.94	2.15	2.38	12.2	20.3	45.7	1.96	34.4	62	38	15.6	1.96	13.8	0.334	Asb2	ankyrin repeat and SOCS box-containing 2 (Asb2)	Gene summary (human): This gene encodes a member of the ankyrin repeat and SOCS box-containing (ASB) protein family. These proteins play a role in protein degradation by coupling suppressor of cytokine signalling (SOCS) proteins with the elongin BC complex. The encoded protein is a subunit of a multimeric E3 ubiquitin ligase complex that mediates the degradation of actin-binding proteins. GeneRIF…
OG0003209	LaCi|626-exonerate_protein2genome-gene-10.0-mRNA-1	XP_023600168	102421726	XM_023744400	chromodomain-helicase-DNA-binding protein 9 isoform X1	ENSMLUG00000004456	2759	2947	3.04699e-05	626	2071756	39	109151	3.19	1.3283	0.614	2.23	2.91	2.26	3.19	2.93	0.705	2.3	0.357	2.47	1.31	0.86	0.825	0.935	2.62	0.563	0.604	0.566	0.591	0.998	1.18	0.914	0.544	0.413	0.857	0.297	1.28	0.476	1.03	3.02	Chd9	chromodomain helicase DNA binding protein 9 (Chd9)	GeneRIF (human): CReMM is a chromodomain helicase-DNA-binding protein expressed by osteoprogenitors
OG0006926	LaCi|626-exonerate_protein2genome-gene-148.0-mRNA-1	XP_006096046	102418055	XM_006095984	G patch domain-containing protein 1 isoform X1	ENSMLUG00000012161	375	928	8.38804e-05	626	29620318	14	67471	5.43	2.34463	0.772	4.14	4.56	5.19	5.12	5.43	1.11	4.8	0.408	4.7	1.45	1.36	1.67	1.73	3.52	0.793	2.41	2.1	1.93	1.87	1.03	1.04	3.52	0.429	0.839	0.448	1.82	1.01	1.13	4.01	Gpatch1	G patch domain containing 1 (Gpatch1)	GO term: mRNA splicing, via spliceosome
OG0004230	LaCi|648-exonerate_protein2genome-gene-4.0-mRNA-1	XP_014321462	102418491	XM_014465976	cullin-7 isoform X1	ENSMLUG00000012163	1664	1688	1.53839e-21	648	755889	26	66515	31.4	9.87433	15.1	5.78	6.05	18.7	17.5	11.7	5.88	3.98	2.48	4.96	11.7	4.57	6.93	1.93	31.4	1.5	4.56	5.31	4.07	11.9	11.4	27.8	28.7	2.04	5.08	3.28	14.7	1.89	9.34	16	Cul7	cullin 7 (Cul7)	Gene summary (human): The protein encoded by this gene is a component of an E3 ubiquitin-protein ligase complex. The encoded protein interacts with TP53, CUL9, and FBXW8 proteins. Defects in this gene are a cause of 3M syndrome type 1 (3M1). GeneRIF (mouse): this study shows that CUL7 mediates the degradation of activation-Induced Cytidine Deaminase and regulates the Ig class switch recombination…	x
OG0003646	LaCi|648-exonerate_protein2genome-gene-5.8-mRNA-1	XP_023619914	102440840	XM_023764146	BRD4-interacting chromatin-remodeling complex-associated protein-like	ENSMLUG00000002530	898	1066	0.000112305	648	950661	9	210982	3.24	1.5231	1.42	1.53	3.2	1.14	1.92	2.27	1.44	2.89	0.732	3.24	1.49	0.766	1.2	1.1	2.09	0.507	0.583	0.644	0.415	1.95	1.46	1.25	0.653	0.975	2.15	0.688	1.45	2.41	2.33	1.8	Bicral	GLTSCR1-like (Gltscr1l)	GeneRIF (mouse): Glioma tumor suppressor candidate region gene 1 (GLTSCR1) and its paralog GLTSCR1-like form SWI/SNF chromatin remodeling subcomplexes.
OG0006268	LaCi|651-exonerate_protein2genome-gene-0.4-mRNA-1	XP_006099984	102425275	XM_006099922	integrin beta-2	ENSMLUG00000003153	685	834	1.16719e-13	651	54158	16	16414	72.3	9.21797	2.59	6.38	0.586	0.519	0.497	0.272	3.64	1.55	2.84	1.3	6.26	2.72	3.43	8.24	0.834	1.74	4.92	5.25	13.6	30.6	19.8	4.52	1.26	6	63.3	1.87	9.16	0.347	72.3	0.214	Itgb2	integrin beta 2 (Itgb2)	Gene summary (human): This gene encodes an integrin beta chain, which combines with multiple different alpha chains to form different integrin heterodimers. Integrins are integral cell-surface proteins that participate in cell adhesion as well as cell-surface mediated signalling. The encoded protein plays an important role in immune response and defects in this gene cause leukocyte adhesion defic…	x
OG0010449	LaCi|662-exonerate_protein2genome-gene-13.0-mRNA-1	XP_006089623	102418344	XM_006089561	GDP-fucose protein O-fucosyltransferase 1	ENSMLUG00000008418	362	433	0.000219572	662	2543508	8	140484	10.2	5.05767	10.2	9.31	3.32	6.65	5.23	4.35	6.67	3.1	3.25	3.29	5.91	3.08	3.49	4.87	9.95	2.29	3.95	4.17	2.62	5.92	6.55	7.95	4.31	3.12	4.35	2.4	9.31	2.22	5.11	4.79	Pofut1	protein O-fucosyltransferase 1 (Pofut1)	Gene summary (human): This enzyme adds O-fucose through an O-glycosidic linkage to conserved serine or threonine residues in the epidermal growth factor-like repeats of a number of cell surface and secreted proteins. O-fucose glycans are involved in ligand-induced receptor signaling.
OG0011992	LaCi|662-exonerate_protein2genome-gene-26.23-mRNA-1	XP_006089513	102436046	XM_006089451	eukaryotic translation initiation factor 6 isoform X1	ENSMLUG00000004472	245	246	4.0712e-05	662	5279391	5	16418	138	43.31	52.3	20.2	18.1	30.8	24	20.5	122	12.7	138	13	32.2	12.4	37.3	122	28	28.8	26.5	27.5	23.1	36.2	35.5	51.7	32.3	125	32.2	83.3	30	15.3	44.9	23.5	Eif6	eukaryotic translation initiation factor 6 (Eif6)	Gene summary (mouse): The protein encoded by this gene is a eukaryotic translation initiation factor that regulates both ribosome biogenesis and translation, which are rate-limiting factors for cell growth. The encoded protein binds 60S ribosomes and prevents their association with 40S ribosomes.
OG0008960	LaCi|662-exonerate_protein2genome-gene-181.0-mRNA-1	XP_023599503	102433723	XM_023743735	cilia- and flagella-associated protein 100	ENSMLUG00000007744	526	599	6.95772e-06	662	36283068	13	243538	13	1.06514	0.101	0.471	0.96	0.939	2.51	2.77	0.0953	1.49	0.0715	1.02	0.39	0.148	0.084	0.0671	0.263	0.0422	0.0231	0.0354	0.0229	2.12	0.344	1.86	0.09	0.0513	0.0555	0.137	0.389	13	0.114	2.29	Cfap100	cilia and flagella associated protein 100 (Cfap100)	GO term: regulation of microtubule motor activity. Yamamoto et al. 2013: “The MIA complex is a conserved and novel dynein regulator essential for normal ciliary motility”.
OG0009813	LaCi|662-exonerate_protein2genome-gene-228.10-mRNA-1	XP_006085236	102419882	XM_006085174	protein FAM83D	ENSMLUG00000009206	483	581	0.000367899	662	45616019	5	71878	15	5.68923	1.28	7.38	0.618	10.6	5.71	1.9	14.9	0.453	8.88	0.761	3.12	0.115	0.208	11	13.1	0.067	6.65	7.66	3.38	1.72	0.885	14.3	12.8	7.11	1.72	15	2.23	3.32	8.44	5.37	Fam83d	family with sequence similarity 83, member D (Fam83d)	GO term: regulation of TOR signaling; regulation of ERK1 and ERK2 cascade
OG0012903	LaCi|662-exonerate_protein2genome-gene-300.2-mRNA-1	XP_006088322	102439957	XM_006088260	DNA-directed RNA polymerase II subunit RPB11-a	ENSMLUG00000010467	117	118	0.000500825	662	59979110	1	20022	53.1	26.6233	10.5	38.6	26	31.4	43.4	44.2	13.7	24.7	13.4	24.8	29.5	19.2	30.4	40	41.5	11.5	50.1	53.1	34.1	12.4	14.1	17.8	37	13	13	10.8	25.6	11.5	21.8	41.6	Polr2j	polymerase (RNA) II (DNA directed) polypeptide J (Polr2j)	Gene summary (human): This gene encodes a subunit of RNA polymerase II, the polymerase responsible for synthesizing messenger RNA in eukaryotes. The product of this gene exists as a heterodimer with another polymerase subunit; together they form a core subassembly unit of the polymerase.
[truncated: 3 more columns]

## Sheet: Literature cited
Literature cited:
Abe T, Lee A, Sitharam R, Kesner J, Rabadan R, Shapira SD. 2017. Germ-cell-specific inflammasome component NLRP14 negatively regulates cytosolic nucleic acid sensing to promote fertilization. Immunity 46:621–634. https://doi.org/10.1016/j.immuni.2017.03.020
Aziz A, Harrop SP, Bishop NE. 2011. Characterization of the deleted in autism 1 protein family: implications for studying cognitive disorders. PloS One 6:e14547. https://doi.org/10.1371/journal.pone.0014547
Cerrone M, Montnach J, Lin X, Zhao Y-T, Zhang M, Agullo-Pascual E, Leo-Macias A, Alvarado FJ, Dolgalev I, Karathanos TV, others. 2017. Plakophilin-2 is required for transcription of genes that control calcium cycling and cardiac rhythm. Nature Communications 8:1–16. https://doi.org/10.1038/s41467-017-00127-0
Chazarin B, Storey KB, Ziemianin A, Chanon S, Plumel M, Chery I, Durand C, Evans AL, Arnemo JM, Zedrosser A, others. 2019. Metabolic reprogramming involving glycolysis in the hibernating brown bear skeletal muscle. Frontiers in Zoology 16:12. https://doi.org/10.1186/s12983-019-0312-2
Chen Y, Wang L, Jin J, Luan Y, Chen C, Li Y, Chu H, Wang X, Liao G, Yu Y, others. 2017. p38 inhibition provides anti–DNA virus immunity by regulation of USP21 phosphorylation and STING activation. Journal of Experimental Medicine 214:991–1010. https://doi.org/10.1084/jem.20161387
Chen Y, Yu D, Wang L, Du S. 2019. Identification of E2F8 as a transcriptional regulator of gluconeogenesis in primary mouse hepatocytes. Biochemistry (Moscow) 84:1529–1536. https://doi.org/10.1134/S0006297919120125
Conway SJ, Izuhara K, Kudo Y, Litvin J, Markwald R, Ouyang G, Arron JR, Holweg CT, Kudo A. 2014. The role of periostin in tissue remodeling across health and disease. Cellular and Molecular Life Sciences 71:1279–1288. https://doi.org/10.1007/s00018-013-1494-y
D’Amico D, Mottis A, Potenza F, Sorrentino V, Li H, Romani M, Lemos V, Schoonjans K, Zamboni N, Knott G, others. 2019. The RNA-binding protein PUM2 impairs mitochondrial dynamics and mitophagy during aging. Molecular Cell 73:775–787. https://doi.org/10.1016/j.molcel.2018.11.034
Dai X, Xiong H, Zhang M, Sun S, Xiong B. 2016. Zfp207 is a Bub3 binding protein regulating meiotic chromosome alignment in mouse oocytes. Oncotarget 7:30155. https://doi.org/10.18632/oncotarget.9310
Dawe CE, Kooistra MK, Fairbridge NA, Pisio AC, McDermid HE. 2011. Role of chromatin remodeling gene Cecr2 in neurulation and inner ear development. Developmental Dynamics 240:372–383. https://doi.org/10.1002/dvdy.22547
Delamarre A, Chelly J, Guehl D, Drouot N, Tranchant C, Anheim M, Burbaud P. 2019. Novel anoctamin-3 missense mutation responsible for early-onset myoclonic dystonia. Parkinsonism & Related Disorders 64:346–348. https://doi.org/10.1016/j.parkreldis.2019.04.019
Dembla M, Wahl S, Katiyar R, Schmitz F. 2014. ArfGAP3 is a component of the photoreceptor synaptic ribbon complex and forms an NAD (H)-regulated, redox-sensitive complex with RIBEYE that is important for endocytosis. Journal of Neuroscience 34:5245–5260. https://doi.org/10.1523/JNEUROSCI.3837-13.2014
Ehrhardt N, Bedoya C, Péterfy M. 2014. Embryonic viability, lipase deficiency, hypertriglyceridemia and neonatal lethality in a novel LMF1-deficient mouse model. Nutrition & Metabolism 11:37. https://doi.org/10.1186/1743-7075-11-37
Footz TK, Brinkman-Mills P, Banting GS, Maier SA, Riazi MA, Bridgland L, Hu S, Birren B, Minoshima S, Shimizu N, others. 2001. Analysis of the cat eye syndrome critical region in humans and the region of conserved synteny in mice: a search for candidate genes at or near the human chromosome 22 pericentromere. Genome Research 11:1053–1070. DOI: 10.1101/gr.154901
Hakonen AH, Goffart S, Marjavaara S, Paetau A, Cooper H, Mattila K, Lampinen M, Sajantila A, Lönnqvist T, Spelbrink JN, others. 2008. Infantile-onset spinocerebellar ataxia and mitochondrial recessive ataxia syndrome are associated with neuronal complex I defect and mtDNA depletion. Human Molecular Genetics 17:3822–3835. https://doi.org/10.1093/hmg/ddn280
Hansen L, Comyn S, Mang Y, Lind-Thomsen A, Myhre L, Jean F, Eiberg H, Tommerup N, Rosenberg T, Pilgrim D. 2014. The myosin chaperone UNC45B is involved in lens development and autosomal dominant juvenile cataract. European Journal of Human Genetics 22:1290–1297. https://doi.org/10.1038/ejhg.2014.21
Hu X, Shen B, Liao S, Ning Y, Ma L, Chen J, Lin X, Zhang D, Li Z, Zheng C, others. 2017. Gene knockout of Zmym3 in mice arrests spermatogenesis at meiotic metaphase with defects in spindle assembly checkpoint. Cell Death & Disease 8:e2910–e2910. https://doi.org/10.1038/cddis.2017.228
Ikeda M, Ide T, Fujino T, Arai S, Saku K, Kakino T, Tyynismaa H, Yamasaki T, Yamada K, Kang D, others. 2015. Overexpression of TFAM or twinkle increases mtDNA copy number and facilitates cardioprotection associated with limited mitochondrial oxidative stress. PloS One 10:e0119687. https://doi.org/10.1371/journal.pone.0119687
Ishii M, Fei H, Friedman JM. 2003. Targeted disruption of GPR7, the endogenous receptor for neuropeptides B and W, leads to metabolic defects and adult-onset obesity. Proceedings of the National Academy of Sciences USA 100:10540–10545. https://doi.org/10.1073/pnas.1334189100
Koyasu S. 2003. The role of PI3K in immune cells. Nature Immunology 4:313–319. https://doi.org/10.1038/ni0403-313
Kurien P, Hsu P-K, Leon J, Wu D, McMahon T, Shi G, Xu Y, Lipzen A, Pennacchio LA, Jones CR, others. 2019. TIMELESS mutation alters phase responsiveness and causes advanced sleep phase. Proceedings of the National Academy of Sciences 116:12045–12053. https://doi.org/10.1073/pnas.1819110116
Ma C, Wang W, Wang Y, Sun Y, Kang L, Zhang Q, Jiang Y. 2020. TMT-labeled quantitative proteomic analyses on the longissimus dorsi to identify the proteins underlying intramuscular fat content in pigs. Journal of Proteomics 213:103630. https://doi.org/10.1016/j.jprot.2019.103630
Malecki JM, Willemen HL, Pinto R, Ho AY, Moen A, Eijkelkamp N, Falnes PØ. 2019. Human FAM173A is a mitochondrial lysine-specific methyltransferase that targets adenine nucleotide translocase and affects mitochondrial respiration. Journal of Biological Chemistry 294:11654–11664. https://doi.org/10.1074/jbc.RA119.009045
Marin EP, Jozsef L, Di Lorenzo A, Held KF, Luciano AK, Melendez J, Milstone LM, Velazquez H, Sessa WC. 2016. The protein acyl transferase ZDHHC21 modulates a1 adrenergic receptor function and regulates hemodynamics. Arteriosclerosis, thrombosis, and vascular biology 36:370–379. https://doi.org/10.1161/ATVBAHA.115.306942
Martínez JC, Randolph LK, Iascone DM, Pernice HF, Polleux F, Hengst U. 2019. Pum2 shapes the transcriptome in developing axons through retention of target mRNAs in the cell body. Neuron 104:931–946. https://doi.org/10.1016/j.neuron.2019.08.035
Meyer B, Wurm JP, Sharma S, Immer C, Pogoryelov D, Kötter P, Lafontaine DL, Wöhnert J, Entian K-D. 2016. Ribosome biogenesis factor Tsr3 is the aminocarboxypropyl transferase responsible for 18S rRNA hypermodification in yeast and humans. Nucleic Acids Research 44:4304–4316. https://doi.org/10.1093/nar/gkw244
Nagata-Kuroiwa R, Furutani N, Hara J, Hondo M, Ishii M, Abe T, Mieda M, Tsujino N, Motoike T, Yanagawa Y, others. 2011. Critical role of neuropeptides B/W receptor 1 signaling in social behavior and fear memory. PLoS One 6:e16972. https://doi.org/10.1371/journal.pone.0016972
Naito T, Takatsu H, Miyano R, Takada N, Nakayama K, Shin H-W. 2015. Phospholipid flippase ATP10A translocates phosphatidylcholine and is involved in plasma membrane dynamics. Journal of Biological Chemistry 290:15004–15017. https://doi.org/10.1074/jbc.M115.655191
Narita R, Takahasi K, Murakami E, Hirano E, Yamamoto SP, Yoneyama M, Kato H, Fujita T. 2014. A novel function of human Pumilio proteins in cytoplasmic sensing of viral infection. PLoS Pathogens 10:e1004417. https://doi.org/10.1371/journal.ppat.1004417
Nguyen LP, Pan J, Dinh TT, Hadeiba H, O’Hara E, Ebtikar A, Hertweck A, Gökmen MR, Lord GM, Jenner RG, others. 2015. Role and species-specific expression of colon T cell homing receptor GPR15 in colitis. Nature Immunology 16:207–213. https://doi.org/10.1038/ni.3079
Onyilagha C, Jia P, Jayachandran N, Hou S, Okwor I, Kuriakose S, Marshall A, Uzonna JE. 2015. The B cell adaptor molecule Bam32 is critically important for optimal antibody response and resistance to Trypanosoma congolense infection in mice. PLoS Neglected Tropical Diseases 9:e0003716. https://doi.org/10.1371/journal.pntd.0003716
Palmieri F. 2013. The mitochondrial transporter family SLC25: identification, properties and physiopathology. Molecular Aspects of Medicine 34:465–484. https://doi.org/10.1016/j.mam.2012.05.005
Reinhard L, Sridhara S, Hällberg BM. 2015. Structure of the nuclease subunit of human mitochondrial RNase P. Nucleic acids research 43:5664–5672. https://doi.org/10.1093/nar/gkv481
Riemer J, Appenzeller-Herzog C, Johansson L, Bodenmiller B, Hartmann-Petersen R, Ellgaard L. 2009. A luminal flavoprotein in endoplasmic reticulum-associated degradation. Proceedings of the National Academy of Sciences USA 106:14831–14836. https://doi.org/10.1073/pnas.0900742106
Ritter B, Murphy S, Dokainish H, Girard M, Gudheti MV, Kozlov G, Halin M, Philie J, Jorgensen EM, Gehring K, others. 2013. NECAP 1 regulates AP-2 interactions to control vesicle size, number, and cargo during clathrin-mediated endocytosis. PLoS Biology 11:e1001670. https://doi.org/10.1371/journal.pbio.1001670
Sakuma T, Davila JI, Malcolm JA, Kocher J-PA, Tonne JM, Ikeda Y. 2014. Murine leukemia virus uses NXF1 for nuclear export of spliced and unspliced viral transcripts. Journal of Virology 88:4069–4082. https://doi.org/10.1128/JVI.03584-13
Sena LA, Li S, Jairaman A, Prakriya M, Ezponda T, Hildeman DA, Wang C-R, Schumacker PT, Licht JD, Perlman H, others. 2013. Mitochondria are required for antigen-specific T cell activation through reactive oxygen species signaling. Immunity 38:225–236. https://doi.org/10.1016/j.immuni.2012.10.020
Srivastava DP, Jones KA, Woolfrey KM, Burgdorf J, Russell TA, Kalmbach A, Lee H, Yang C, Bradberry MM, Wokosin D, others. 2012. Social, communication, and cortical structural impairments in Epac2-deficient mice. Journal of Neuroscience 32:11864–11878. https://doi.org/10.1523/JNEUROSCI.1349-12.2012
Tuano NK, Okabe J, Ziemann M, Cooper ME, El-Osta A. 2016. Set7 mediated interactions regulate transcriptional networks in embryonic stem cells. Nucleic Acids Research 44:9206–9217. https://doi.org/10.1093/nar/gkw621
Tyynismaa H, Mjosund KP, Wanrooij S, Lappalainen I, Ylikallio E, Jalanko A, Spelbrink JN, Paetau A, Suomalainen A. 2005. Mutant mitochondrial helicase Twinkle causes multiple mtDNA deletions and a late-onset mitochondrial disease in mice. Proceedings of the National Academy of Sciences USA 102:17687–17692. https://doi.org/10.1073/pnas.0505551102
Uchimura K, Kadomatsu K, El-Fasakhany FM, Singer MS, Izawa M, Kannagi R, Takeda N, Rosen SD, Muramatsu T. 2004. N-acetylglucosamine 6-O-sulfotransferase-1 regulates expression of L-selectin ligands and lymphocyte homing. Journal of Biological Chemistry 279:35001–35008. https://doi.org/10.1074/jbc.M404456200
Veerman CC, Podliesna S, Tadros R, Lodder EM, Mengarelli I, de Jonge B, Beekman L, Barc J, Wilders R, Wilde AA, others. 2017. The Brugada syndrome susceptibility gene HEY2 modulates cardiac transmural ion channel patterning and electrical heterogeneity. Circulation Research 121:537–548. https://doi.org/10.1161/CIRCRESAHA.117.310959
Wang W, Huang L, Huang Y, Yin J, Berk AJ, Friedman JM, Wang G. 2009. Mediator MED23 links insulin signaling to the adipogenesis transcription cascade. Developmental Cell 16:764–771. https://doi.org/10.1016/j.devcel.2009.04.006
Watanabe N, Wada M, Irukayama-Tomobe Y, Ogata Y, Tsujino N, Suzuki M, Furutani N, Sakurai T, Yamamoto M. 2012. A single nucleotide polymorphism of the neuropeptide B/W receptor-1 gene influences the evaluation of facial expressions. PLoS One 7:e35390. https://doi.org/10.1371/journal.pone.0035390
Wohlgemuth SL, Crawford BD, Pilgrim DB. 2007. The myosin co-chaperone UNC-45 is required for skeletal and cardiac muscle function in zebrafish. Developmental Biology 303:483–492.https://doi.org/10.1016/j.ydbio.2006.11.027
Xi D, Gandhi N, Lai M, Kublaoui BM. 2012. Ablation of Sim1 neurons causes obesity through hyperphagia and reduced energy expenditure. PloS One 7:e36453. https://doi.org/10.1371/journal.pone.0036453
Yamamoto R, Song K, Yanagisawa H, Fox L, Yagi T, Wirschell M, Hirono M, Kamiya R, Nicastro D, Sale WS. 2013. The MIA complex is a conserved and novel dynein regulator essential for normal ciliary motility. Journal of Cell Biology 201:263–278. https://doi.org/10.1083/jcb.201211048
Yamashita Y, Nakada S, Yoshihara T, Nara T, Furuya N, Miida T, Hattori N, Arikawa-Hirasawa E. 2018. Perlecan, a heparan sulfate proteoglycan, regulates systemic metabolism with dynamic changes in adipose tissue and skeletal muscle. Scientific Reports 8:1–14. https://doi.org/10.1038/s41598-018-25635-x
Zeng K, Bastos RN, Barr FA, Gruneberg U. 2010. Protein phosphatase 6 regulates mitotic spindle formation by controlling the T-loop phosphorylation state of Aurora A bound to its activator TPX2. Journal of Cell Biology 191:1315–1332. https://doi.org/10.1083/jcb.201008106
